# Supplementary material for: How J-chain ensures the assembly of immunoglobulin IgM pentamers
Source: EMBO J. 2024 Dec 4;44(2):505–33. doi: 10.1038/s44318-024-00317-9 (PMC11729874; doi:10.1038/s44318-024-00317-9)
Supplement: Supplementary file 3 — Source data Fig. 1 [file 44318_2024_317_MOESM3_ESM.zip]

Archive with 7 entries (5 files):
- Figure 1/1C/
- Figure 1/1C/western heavy chain.tif
- Figure 1/1C/western JChain.tif
- Figure 1/1C/western Lambda.tif
- Figure 1/1D/
- Figure 1/1D/pulse chase non reducing JC.tif
- Figure 1/1D/pulse chase reducing JC.tif
