# Supplementary material for: How J-chain ensures the assembly of immunoglobulin IgM pentamers
Source: EMBO J. 2024 Dec 4;44(2):505–33. doi: 10.1038/s44318-024-00317-9 (PMC11729874; doi:10.1038/s44318-024-00317-9)
Supplement: Supplementary file 4 — Source data Fig. 2 [file 44318_2024_317_MOESM4_ESM.zip]

Archive with 5 entries (3 files):
- Figure 2/2A/
- Figure 2/2A/Halo ligand.tif
- Figure 2/2A/western JC.tif
- Figure 2/2B/
- Figure 2/2B/2B.tif
