# Supplementary material for: How J-chain ensures the assembly of immunoglobulin IgM pentamers
Source: EMBO J. 2024 Dec 4;44(2):505–33. doi: 10.1038/s44318-024-00317-9 (PMC11729874; doi:10.1038/s44318-024-00317-9)
Supplement: Supplementary file 5 — Source data Fig. 3 [file 44318_2024_317_MOESM5_ESM.zip]

Archive with 156 entries (142 files):
- Figure 3/3A/
- Figure 3/3A/20231011 Cu4tp_1.txt
- Figure 3/3A/20231018 Cu4tp_JC_WT_1.txt
- Figure 3/3A/20231221_marker_1.txt
- Figure 3/3B/
- Figure 3/3B/Figure_B_final_values_for_plotting.csv
- Figure 3/3B/repeat 1 Cu4 + JC/
- Figure 3/3B/repeat 1 Cu4 + JC/20231115 Cu4tp_JC_WT_0h_1.txt
- Figure 3/3B/repeat 1 Cu4 + JC/20231115 Cu4tp_JC_WT_10h_1.txt
- Figure 3/3B/repeat 1 Cu4 + JC/20231115 Cu4tp_JC_WT_11h_1.txt
- Figure 3/3B/repeat 1 Cu4 + JC/20231115 Cu4tp_JC_WT_12h_1.txt
- Figure 3/3B/repeat 1 Cu4 + JC/20231115 Cu4tp_JC_WT_13h_1.txt
- Figure 3/3B/repeat 1 Cu4 + JC/20231115 Cu4tp_JC_WT_14h_1.txt
- Figure 3/3B/repeat 1 Cu4 + JC/20231115 Cu4tp_JC_WT_15h_1.txt
- Figure 3/3B/repeat 1 Cu4 + JC/20231115 Cu4tp_JC_WT_1h_1.txt
- Figure 3/3B/repeat 1 Cu4 + JC/20231115 Cu4tp_JC_WT_2h_1.txt
- Figure 3/3B/repeat 1 Cu4 + JC/20231115 Cu4tp_JC_WT_3h_1.txt
- Figure 3/3B/repeat 1 Cu4 + JC/20231115 Cu4tp_JC_WT_4h_1.txt
- Figure 3/3B/repeat 1 Cu4 + JC/20231115 Cu4tp_JC_WT_5h_1.txt
- Figure 3/3B/repeat 1 Cu4 + JC/20231115 Cu4tp_JC_WT_6h_1.txt
- Figure 3/3B/repeat 1 Cu4 + JC/20231115 Cu4tp_JC_WT_7h_1.txt
- Figure 3/3B/repeat 1 Cu4 + JC/20231115 Cu4tp_JC_WT_8h_1.txt
- Figure 3/3B/repeat 1 Cu4 + JC/20231115 Cu4tp_JC_WT_9h_1.txt
- Figure 3/3B/repeat 1 Cu4 + JC/Kinetics_1 with insert.png
- Figure 3/3B/repeat 1 Cu4/
- Figure 3/3B/repeat 1 Cu4/20240104 Cu4tp_0h_1.txt
- Figure 3/3B/repeat 1 Cu4/20240104 Cu4tp_10h_1.txt
- Figure 3/3B/repeat 1 Cu4/20240104 Cu4tp_11h_1.txt
- Figure 3/3B/repeat 1 Cu4/20240104 Cu4tp_12h_1.txt
- Figure 3/3B/repeat 1 Cu4/20240104 Cu4tp_13h_1.txt
- Figure 3/3B/repeat 1 Cu4/20240104 Cu4tp_14h_1.txt
- Figure 3/3B/repeat 1 Cu4/20240104 Cu4tp_15h_1.txt
- Figure 3/3B/repeat 1 Cu4/20240104 Cu4tp_1h_1.txt
- Figure 3/3B/repeat 1 Cu4/20240104 Cu4tp_24h_1.txt
- Figure 3/3B/repeat 1 Cu4/20240104 Cu4tp_2h_1.txt
- Figure 3/3B/repeat 1 Cu4/20240104 Cu4tp_3h_1.txt
- Figure 3/3B/repeat 1 Cu4/20240104 Cu4tp_4h_1.txt
- Figure 3/3B/repeat 1 Cu4/20240104 Cu4tp_5h_1.txt
- Figure 3/3B/repeat 1 Cu4/20240104 Cu4tp_6h_1.txt
- Figure 3/3B/repeat 1 Cu4/20240104 Cu4tp_7h_1.txt
- Figure 3/3B/repeat 1 Cu4/20240104 Cu4tp_8h_1.txt
- Figure 3/3B/repeat 1 Cu4/20240104 Cu4tp_9h_1.txt
- Figure 3/3B/repeat 2 Cu4 + JC/
- Figure 3/3B/repeat 2 Cu4 + JC/20231116 Cu4tp_JC_WT_0h_2.txt
- Figure 3/3B/repeat 2 Cu4 + JC/20231116 Cu4tp_JC_WT_10h_2.txt
- Figure 3/3B/repeat 2 Cu4 + JC/20231116 Cu4tp_JC_WT_11h_2.txt
- Figure 3/3B/repeat 2 Cu4 + JC/20231116 Cu4tp_JC_WT_12h_2.txt
- Figure 3/3B/repeat 2 Cu4 + JC/20231116 Cu4tp_JC_WT_13h_2.txt
- Figure 3/3B/repeat 2 Cu4 + JC/20231116 Cu4tp_JC_WT_14h_2.txt
- Figure 3/3B/repeat 2 Cu4 + JC/20231116 Cu4tp_JC_WT_15h_2.txt
- Figure 3/3B/repeat 2 Cu4 + JC/20231116 Cu4tp_JC_WT_1h_2.txt
- Figure 3/3B/repeat 2 Cu4 + JC/20231116 Cu4tp_JC_WT_2h_2.txt
- Figure 3/3B/repeat 2 Cu4 + JC/20231116 Cu4tp_JC_WT_3h_2.txt
- Figure 3/3B/repeat 2 Cu4 + JC/20231116 Cu4tp_JC_WT_4h_2.txt
- Figure 3/3B/repeat 2 Cu4 + JC/20231116 Cu4tp_JC_WT_5h_2.txt
- Figure 3/3B/repeat 2 Cu4 + JC/20231116 Cu4tp_JC_WT_6h_2.txt
- Figure 3/3B/repeat 2 Cu4 + JC/20231116 Cu4tp_JC_WT_7h_2.txt
- Figure 3/3B/repeat 2 Cu4 + JC/20231116 Cu4tp_JC_WT_8h_2.txt
- Figure 3/3B/repeat 2 Cu4 + JC/20231116 Cu4tp_JC_WT_9h_2.txt
- Figure 3/3B/repeat 2 Cu4 + JC/Kinetics_2 with insert.png
- Figure 3/3B/repeat 2 Cu4/
- Figure 3/3B/repeat 2 Cu4/20240110 Cu4tp_0h_2.txt
- Figure 3/3B/repeat 2 Cu4/20240110 Cu4tp_10h_2.txt
- Figure 3/3B/repeat 2 Cu4/20240110 Cu4tp_11h_2.txt
- Figure 3/3B/repeat 2 Cu4/20240110 Cu4tp_12h_2.txt
- Figure 3/3B/repeat 2 Cu4/20240110 Cu4tp_13h_2.txt
- Figure 3/3B/repeat 2 Cu4/20240110 Cu4tp_14h_2.txt
- Figure 3/3B/repeat 2 Cu4/20240110 Cu4tp_15h_2.txt
- Figure 3/3B/repeat 2 Cu4/20240110 Cu4tp_1h_2.txt
- Figure 3/3B/repeat 2 Cu4/20240110 Cu4tp_24h_2.txt
- Figure 3/3B/repeat 2 Cu4/20240110 Cu4tp_2h_2.txt
- Figure 3/3B/repeat 2 Cu4/20240110 Cu4tp_3h_2.txt
- Figure 3/3B/repeat 2 Cu4/20240110 Cu4tp_4h_2.txt
- Figure 3/3B/repeat 2 Cu4/20240110 Cu4tp_5h_2.txt
- Figure 3/3B/repeat 2 Cu4/20240110 Cu4tp_6h_2.txt
- Figure 3/3B/repeat 2 Cu4/20240110 Cu4tp_7h_2.txt
- Figure 3/3B/repeat 2 Cu4/20240110 Cu4tp_8h_2.txt
- Figure 3/3B/repeat 2 Cu4/20240110 Cu4tp_9h_2.txt
- Figure 3/3B/repeat 3 Cu4 + JC/
- Figure 3/3B/repeat 3 Cu4 + JC/20231122 Cu4tp_JC_WT_0h_3.txt
- Figure 3/3B/repeat 3 Cu4 + JC/20231122 Cu4tp_JC_WT_10h_3.txt
- Figure 3/3B/repeat 3 Cu4 + JC/20231122 Cu4tp_JC_WT_11h_3.txt
- Figure 3/3B/repeat 3 Cu4 + JC/20231122 Cu4tp_JC_WT_12h_3.txt
- Figure 3/3B/repeat 3 Cu4 + JC/20231122 Cu4tp_JC_WT_13h_3.txt
- Figure 3/3B/repeat 3 Cu4 + JC/20231122 Cu4tp_JC_WT_14h_3.txt
- Figure 3/3B/repeat 3 Cu4 + JC/20231122 Cu4tp_JC_WT_15h_3.txt
- Figure 3/3B/repeat 3 Cu4 + JC/20231122 Cu4tp_JC_WT_1h_3.txt
- Figure 3/3B/repeat 3 Cu4 + JC/20231122 Cu4tp_JC_WT_2h_3.txt
- Figure 3/3B/repeat 3 Cu4 + JC/20231122 Cu4tp_JC_WT_3h_3.txt
- Figure 3/3B/repeat 3 Cu4 + JC/20231122 Cu4tp_JC_WT_4h_3.txt
- Figure 3/3B/repeat 3 Cu4 + JC/20231122 Cu4tp_JC_WT_5h_3.txt
- Figure 3/3B/repeat 3 Cu4 + JC/20231122 Cu4tp_JC_WT_6h_3.txt
- Figure 3/3B/repeat 3 Cu4 + JC/20231122 Cu4tp_JC_WT_7h_3.txt
- Figure 3/3B/repeat 3 Cu4 + JC/20231122 Cu4tp_JC_WT_8h_3.txt
- Figure 3/3B/repeat 3 Cu4 + JC/20231122 Cu4tp_JC_WT_9h_3.txt
- Figure 3/3B/repeat 3 Cu4 + JC/Kinetics_3 with insert.png
- Figure 3/3B/repeat 3 Cu4/
- Figure 3/3B/repeat 3 Cu4/20240117 Cu4tp_0h_3.txt
- Figure 3/3B/repeat 3 Cu4/20240117 Cu4tp_10h_3.txt
- Figure 3/3B/repeat 3 Cu4/20240117 Cu4tp_11h_3.txt
- Figure 3/3B/repeat 3 Cu4/20240117 Cu4tp_12h_3.txt
- Figure 3/3B/repeat 3 Cu4/20240117 Cu4tp_13h_3.txt
- Figure 3/3B/repeat 3 Cu4/20240117 Cu4tp_14h_3.txt
- Figure 3/3B/repeat 3 Cu4/20240117 Cu4tp_15h_3.txt
- Figure 3/3B/repeat 3 Cu4/20240117 Cu4tp_1h_3.txt
- Figure 3/3B/repeat 3 Cu4/20240117 Cu4tp_2h_3.txt
- Figure 3/3B/repeat 3 Cu4/20240117 Cu4tp_3h_3.txt
- Figure 3/3B/repeat 3 Cu4/20240117 Cu4tp_4h_3.txt
- Figure 3/3B/repeat 3 Cu4/20240117 Cu4tp_5h_3.txt
- Figure 3/3B/repeat 3 Cu4/20240117 Cu4tp_6h_3.txt
- Figure 3/3B/repeat 3 Cu4/20240117 Cu4tp_7h_3.txt
- Figure 3/3B/repeat 3 Cu4/20240117 Cu4tp_8h_3.txt
- Figure 3/3B/repeat 3 Cu4/20240117 Cu4tp_9h_3.txt
- Figure 3/3B/repeat 3 Cu4/20240118 Cu4tp_24h_3.txt
- Figure 3/3C/
- Figure 3/3C/repeat 2 Cu4/
- Figure 3/3C/repeat 2 Cu4/20240110 Cu4tp_0h_2.txt
- Figure 3/3C/repeat 2 Cu4/20240110 Cu4tp_10h_2.txt
- Figure 3/3C/repeat 2 Cu4/20240110 Cu4tp_11h_2.txt
- Figure 3/3C/repeat 2 Cu4/20240110 Cu4tp_12h_2.txt
- Figure 3/3C/repeat 2 Cu4/20240110 Cu4tp_13h_2.txt
- Figure 3/3C/repeat 2 Cu4/20240110 Cu4tp_14h_2.txt
- Figure 3/3C/repeat 2 Cu4/20240110 Cu4tp_15h_2.txt
- Figure 3/3C/repeat 2 Cu4/20240110 Cu4tp_1h_2.txt
- Figure 3/3C/repeat 2 Cu4/20240110 Cu4tp_24h_2.txt
- Figure 3/3C/repeat 2 Cu4/20240110 Cu4tp_2h_2.txt
- Figure 3/3C/repeat 2 Cu4/20240110 Cu4tp_3h_2.txt
- Figure 3/3C/repeat 2 Cu4/20240110 Cu4tp_4h_2.txt
- Figure 3/3C/repeat 2 Cu4/20240110 Cu4tp_5h_2.txt
- Figure 3/3C/repeat 2 Cu4/20240110 Cu4tp_6h_2.txt
- Figure 3/3C/repeat 2 Cu4/20240110 Cu4tp_7h_2.txt
- Figure 3/3C/repeat 2 Cu4/20240110 Cu4tp_8h_2.txt
- Figure 3/3C/repeat 2 Cu4/20240110 Cu4tp_9h_2.txt
- Figure 3/3D/
- Figure 3/3D/repeat 1/
- Figure 3/3D/repeat 1/20231115 Cu4tp_JC_WT_0h_1.txt
- Figure 3/3D/repeat 1/20231115 Cu4tp_JC_WT_10h_1.txt
- Figure 3/3D/repeat 1/20231115 Cu4tp_JC_WT_11h_1.txt
- Figure 3/3D/repeat 1/20231115 Cu4tp_JC_WT_12h_1.txt
- Figure 3/3D/repeat 1/20231115 Cu4tp_JC_WT_13h_1.txt
- Figure 3/3D/repeat 1/20231115 Cu4tp_JC_WT_14h_1.txt
- Figure 3/3D/repeat 1/20231115 Cu4tp_JC_WT_15h_1.txt
- Figure 3/3D/repeat 1/20231115 Cu4tp_JC_WT_1h_1.txt
- Figure 3/3D/repeat 1/20231115 Cu4tp_JC_WT_2h_1.txt
- Figure 3/3D/repeat 1/20231115 Cu4tp_JC_WT_3h_1.txt
- Figure 3/3D/repeat 1/20231115 Cu4tp_JC_WT_4h_1.txt
- Figure 3/3D/repeat 1/20231115 Cu4tp_JC_WT_5h_1.txt
- Figure 3/3D/repeat 1/20231115 Cu4tp_JC_WT_6h_1.txt
- Figure 3/3D/repeat 1/20231115 Cu4tp_JC_WT_7h_1.txt
- Figure 3/3D/repeat 1/20231115 Cu4tp_JC_WT_8h_1.txt
- Figure 3/3D/repeat 1/20231115 Cu4tp_JC_WT_9h_1.txt
- Figure 3/3D/repeat 1/Kinetics_1 with insert.png
- Figure 3/3E/
- Figure 3/3E/SDS PAGE 3E.png
- Figure 3/3F/
- Figure 3/3F/SDS PAGE 3F.png
