# Supplementary material for: How J-chain ensures the assembly of immunoglobulin IgM pentamers
Source: EMBO J. 2024 Dec 4;44(2):505–33. doi: 10.1038/s44318-024-00317-9 (PMC11729874; doi:10.1038/s44318-024-00317-9)
Supplement: Supplementary file 5 — Source data Fig. 3 [file 44318_2024_317_MOESM5_ESM.zip › Figure 3/3A/20231011 Cu4tp_1.txt]

[Header]
Application Name	LCsolution
Version	1.25
Data File Name	D:\Xenia\JC Oligomerization\20231011 Cu4tp_1.lcd
Output Date	13.10.2023
Output Time	15:57:19

[Configuration]
# of Detectors	2
Detector ID	Detector A	Detector B
Detector Name	Detector A	Detector B
# of Channels	2	1

[LC Chromatogram(Detector A-Ch1)]
Interval(msec)	500
# of Points	7201
Start Time(min)	0.000
End Time(min)	60.000
Intensity Units	mV
Intensity Multiplier	0.001
Wavelength(nm)	280
R.Time (min)	Intensity
0.00000	-12
0.00833	-12
0.01667	-5
0.02500	2
0.03333	4
0.04167	6
0.05000	7
0.05833	7
0.06667	6
0.07500	5
0.08333	4
0.09167	2
0.10000	0
0.10833	-1
0.11667	-2
0.12500	-1
0.13333	-0
0.14167	0
0.15000	0
0.15833	1
0.16667	3
0.17500	6
0.18333	10
0.19167	13
0.20000	16
0.20833	17
0.21667	16
0.22500	13
0.23333	8
0.24167	3
0.25000	-3
0.25833	-7
0.26667	-8
0.27500	-6
0.28333	-1
0.29167	4
0.30000	9
0.30833	12
0.31667	13
0.32500	11
0.33333	8
0.34167	6
0.35000	6
0.35833	9
0.36667	12
0.37500	16
0.38333	17
0.39167	16
0.40000	14
0.40833	13
0.41667	11
0.42500	11
0.43333	10
0.44167	11
0.45000	13
0.45833	15
0.46667	17
0.47500	18
0.48333	17
0.49167	15
0.50000	11
0.50833	6
0.51667	4
0.52500	3
0.53333	5
0.54167	7
0.55000	10
0.55833	11
0.56667	9
0.57500	6
0.58333	4
0.59167	2
0.60000	1
0.60833	1
0.61667	1
0.62500	2
0.63333	2
0.64167	4
0.65000	8
0.65833	12
0.66667	17
0.67500	21
0.68333	24
0.69167	24
0.70000	22
0.70833	17
0.71667	12
0.72500	7
0.73333	4
0.74167	3
0.75000	3
0.75833	3
0.76667	2
0.77500	-0
0.78333	-3
0.79167	-5
0.80000	-6
0.80833	-7
0.81667	-6
0.82500	-6
0.83333	-5
0.84167	-5
0.85000	-4
0.85833	-1
0.86667	3
0.87500	7
0.88333	9
0.89167	10
0.90000	8
0.90833	4
0.91667	2
0.92500	3
0.93333	6
0.94167	11
0.95000	15
0.95833	17
0.96667	16
0.97500	12
0.98333	8
0.99167	4
1.00000	0
1.00833	-2
1.01667	-3
1.02500	-1
1.03333	3
1.04167	6
1.05000	10
1.05833	12
1.06667	13
1.07500	12
1.08333	10
1.09167	6
1.10000	4
1.10833	2
1.11667	3
1.12500	6
1.13333	9
1.14167	13
1.15000	16
1.15833	18
1.16667	18
1.17500	17
1.18333	16
1.19167	13
1.20000	10
1.20833	8
1.21667	7
1.22500	5
1.23333	4
1.24167	5
1.25000	6
1.25833	7
1.26667	7
1.27500	6
1.28333	5
1.29167	4
1.30000	4
1.30833	2
1.31667	-0
1.32500	-4
1.33333	-7
1.34167	-6
1.35000	-3
1.35833	3
1.36667	10
1.37500	16
1.38333	18
1.39167	18
1.40000	16
1.40833	14
1.41667	13
1.42500	11
1.43333	9
1.44167	6
1.45000	1
1.45833	-3
1.46667	-5
1.47500	-4
1.48333	0
1.49167	6
1.50000	13
1.50833	18
1.51667	21
1.52500	22
1.53333	20
1.54167	16
1.55000	10
1.55833	5
1.56667	3
1.57500	3
1.58333	5
1.59167	8
1.60000	11
1.60833	13
1.61667	14
1.62500	14
1.63333	12
1.64167	11
1.65000	9
1.65833	7
1.66667	7
1.67500	6
1.68333	5
1.69167	3
1.70000	1
1.70833	1
1.71667	3
1.72500	5
1.73333	6
1.74167	6
1.75000	4
1.75833	-0
1.76667	-6
1.77500	-11
1.78333	-13
1.79167	-12
1.80000	-10
1.80833	-8
1.81667	-6
1.82500	-4
1.83333	-4
1.84167	-4
1.85000	-5
1.85833	-6
1.86667	-6
1.87500	-4
1.88333	-1
1.89167	3
1.90000	7
1.90833	9
1.91667	10
1.92500	9
1.93333	7
1.94167	4
1.95000	1
1.95833	-3
1.96667	-6
1.97500	-8
1.98333	-9
1.99167	-7
2.00000	-5
2.00833	-2
2.01667	0
2.02500	3
2.03333	5
2.04167	6
2.05000	4
2.05833	2
2.06667	2
2.07500	3
2.08333	7
2.09167	12
2.10000	15
2.10833	17
2.11667	18
2.12500	19
2.13333	19
2.14167	18
2.15000	15
2.15833	11
2.16667	7
2.17500	5
2.18333	4
2.19167	3
2.20000	3
2.20833	1
2.21667	-0
2.22500	-1
2.23333	-0
2.24167	0
2.25000	1
2.25833	2
2.26667	6
2.27500	8
2.28333	9
2.29167	7
2.30000	4
2.30833	2
2.31667	1
2.32500	1
2.33333	1
2.34167	0
2.35000	-2
2.35833	-3
2.36667	-2
2.37500	0
2.38333	4
2.39167	8
2.40000	10
2.40833	10
2.41667	9
2.42500	7
2.43333	5
2.44167	4
2.45000	4
2.45833	4
2.46667	5
2.47500	6
2.48333	7
2.49167	9
2.50000	9
2.50833	8
2.51667	6
2.52500	7
2.53333	9
2.54167	12
2.55000	15
2.55833	16
2.56667	14
2.57500	10
2.58333	6
2.59167	2
2.60000	-1
2.60833	-4
2.61667	-6
2.62500	-7
2.63333	-7
2.64167	-7
2.65000	-7
2.65833	-5
2.66667	-3
2.67500	-1
2.68333	-1
2.69167	-1
2.70000	-3
2.70833	-5
2.71667	-6
2.72500	-5
2.73333	-3
2.74167	-1
2.75000	0
2.75833	2
2.76667	2
2.77500	2
2.78333	1
2.79167	-0
2.80000	-2
2.80833	-4
2.81667	-6
2.82500	-5
2.83333	-2
2.84167	3
2.85000	9
2.85833	12
2.86667	13
2.87500	10
2.88333	3
2.89167	-4
2.90000	-9
2.90833	-11
2.91667	-11
2.92500	-8
2.93333	-5
2.94167	-2
2.95000	1
2.95833	3
2.96667	4
2.97500	2
2.98333	-2
2.99167	-7
3.00000	-11
3.00833	-11
3.01667	-9
3.02500	-4
3.03333	-0
3.04167	3
3.05000	4
3.05833	4
3.06667	3
3.07500	3
3.08333	4
3.09167	5
3.10000	7
3.10833	8
3.11667	8
3.12500	8
3.13333	7
3.14167	7
3.15000	6
3.15833	5
3.16667	5
3.17500	6
3.18333	7
3.19167	8
3.20000	10
3.20833	11
3.21667	10
3.22500	8
3.23333	4
3.24167	2
3.25000	-0
3.25833	-0
3.26667	1
3.27500	2
3.28333	3
3.29167	2
3.30000	1
3.30833	1
3.31667	1
3.32500	2
3.33333	3
3.34167	6
3.35000	8
3.35833	11
3.36667	12
3.37500	12
3.38333	9
3.39167	5
3.40000	1
3.40833	-0
3.41667	-2
3.42500	-2
3.43333	-3
3.44167	-4
3.45000	-2
3.45833	0
3.46667	3
3.47500	5
3.48333	6
3.49167	4
3.50000	3
3.50833	2
3.51667	-0
3.52500	-2
3.53333	-5
3.54167	-6
3.55000	-8
3.55833	-8
3.56667	-6
3.57500	-2
3.58333	1
3.59167	3
3.60000	3
3.60833	0
3.61667	-3
3.62500	-6
3.63333	-7
3.64167	-5
3.65000	-1
3.65833	4
3.66667	7
3.67500	6
3.68333	2
3.69167	-5
3.70000	-9
3.70833	-11
3.71667	-11
3.72500	-10
3.73333	-9
3.74167	-10
3.75000	-12
3.75833	-13
3.76667	-11
3.77500	-8
3.78333	-5
3.79167	-2
3.80000	-1
3.80833	-2
3.81667	-6
3.82500	-10
3.83333	-14
3.84167	-14
3.85000	-12
3.85833	-9
3.86667	-6
3.87500	-5
3.88333	-8
3.89167	-12
3.90000	-16
3.90833	-18
3.91667	-16
3.92500	-11
3.93333	-3
3.94167	3
3.95000	9
3.95833	11
3.96667	9
3.97500	6
3.98333	3
3.99167	0
4.00000	-2
4.00833	-3
4.01667	-4
4.02500	-6
4.03333	-9
4.04167	-13
4.05000	-18
4.05833	-21
4.06667	-22
4.07500	-20
4.08333	-16
4.09167	-12
4.10000	-8
4.10833	-5
4.11667	-3
4.12500	-3
4.13333	-4
4.14167	-6
4.15000	-8
4.15833	-10
4.16667	-10
4.17500	-9
4.18333	-5
4.19167	-1
4.20000	2
4.20833	4
4.21667	6
4.22500	7
4.23333	6
4.24167	3
4.25000	-0
4.25833	-6
4.26667	-11
4.27500	-16
4.28333	-19
4.29167	-21
4.30000	-21
4.30833	-21
4.31667	-21
4.32500	-22
4.33333	-23
4.34167	-23
4.35000	-22
4.35833	-20
4.36667	-16
4.37500	-12
4.38333	-10
4.39167	-8
4.40000	-7
4.40833	-6
4.41667	-7
4.42500	-9
4.43333	-12
4.44167	-14
4.45000	-15
4.45833	-16
4.46667	-16
4.47500	-17
4.48333	-19
4.49167	-21
4.50000	-21
4.50833	-19
4.51667	-15
4.52500	-10
4.53333	-5
4.54167	-2
4.55000	-1
4.55833	-1
4.56667	-2
4.57500	-3
4.58333	-3
4.59167	-3
4.60000	-4
4.60833	-5
4.61667	-6
4.62500	-6
4.63333	-5
4.64167	-3
4.65000	-2
4.65833	-2
4.66667	-3
4.67500	-4
4.68333	-6
4.69167	-8
4.70000	-10
4.70833	-12
4.71667	-11
4.72500	-8
4.73333	-4
4.74167	0
4.75000	2
4.75833	0
4.76667	-5
4.77500	-12
4.78333	-17
4.79167	-21
4.80000	-23
4.80833	-22
4.81667	-20
4.82500	-18
4.83333	-16
4.84167	-15
4.85000	-13
4.85833	-13
4.86667	-15
4.87500	-18
4.88333	-20
4.89167	-21
4.90000	-22
4.90833	-21
4.91667	-19
4.92500	-16
4.93333	-12
4.94167	-5
4.95000	1
4.95833	5
4.96667	5
4.97500	3
4.98333	-1
4.99167	-5
5.00000	-7
5.00833	-6
5.01667	-4
5.02500	-3
5.03333	-2
5.04167	-2
5.05000	-3
5.05833	-2
5.06667	-0
5.07500	2
5.08333	5
5.09167	7
5.10000	9
5.10833	8
5.11667	5
5.12500	2
5.13333	-2
5.14167	-5
5.15000	-7
5.15833	-9
5.16667	-10
5.17500	-8
5.18333	-5
5.19167	-2
5.20000	-0
5.20833	-0
5.21667	-2
5.22500	-4
5.23333	-6
5.24167	-9
5.25000	-13
5.25833	-17
5.26667	-21
5.27500	-25
5.28333	-25
5.29167	-24
5.30000	-22
5.30833	-20
5.31667	-18
5.32500	-17
5.33333	-18
5.34167	-17
5.35000	-14
5.35833	-11
5.36667	-7
5.37500	-5
5.38333	-6
5.39167	-10
5.40000	-14
5.40833	-17
5.41667	-20
5.42500	-23
5.43333	-26
5.44167	-27
5.45000	-27
5.45833	-24
5.46667	-20
5.47500	-15
5.48333	-10
5.49167	-6
5.50000	-3
5.50833	-3
5.51667	-4
5.52500	-6
5.53333	-8
5.54167	-8
5.55000	-7
5.55833	-3
5.56667	1
5.57500	3
5.58333	4
5.59167	3
5.60000	2
5.60833	1
5.61667	2
5.62500	2
5.63333	0
5.64167	-4
5.65000	-10
5.65833	-16
5.66667	-21
5.67500	-25
5.68333	-26
5.69167	-25
5.70000	-24
5.70833	-22
5.71667	-22
5.72500	-24
5.73333	-26
5.74167	-28
5.75000	-28
5.75833	-25
5.76667	-20
5.77500	-16
5.78333	-12
5.79167	-11
5.80000	-9
5.80833	-6
5.81667	-5
5.82500	-4
5.83333	-6
5.84167	-9
5.85000	-14
5.85833	-17
5.86667	-17
5.87500	-16
5.88333	-15
5.89167	-13
5.90000	-11
5.90833	-11
5.91667	-11
5.92500	-11
5.93333	-11
5.94167	-10
5.95000	-10
5.95833	-9
5.96667	-9
5.97500	-10
5.98333	-13
5.99167	-17
6.00000	-21
6.00833	-23
6.01667	-22
6.02500	-18
6.03333	-11
6.04167	-5
6.05000	2
6.05833	6
6.06667	7
6.07500	5
6.08333	1
6.09167	-5
6.10000	-9
6.10833	-13
6.11667	-16
6.12500	-20
6.13333	-23
6.14167	-25
6.15000	-24
6.15833	-21
6.16667	-15
6.17500	-9
6.18333	-5
6.19167	-5
6.20000	-6
6.20833	-9
6.21667	-12
6.22500	-14
6.23333	-16
6.24167	-18
6.25000	-20
6.25833	-21
6.26667	-22
6.27500	-22
6.28333	-21
6.29167	-18
6.30000	-15
6.30833	-13
6.31667	-11
6.32500	-10
6.33333	-11
6.34167	-11
6.35000	-10
6.35833	-9
6.36667	-8
6.37500	-6
6.38333	-3
6.39167	0
6.40000	3
6.40833	3
6.41667	2
6.42500	-1
6.43333	-4
6.44167	-7
6.45000	-9
6.45833	-10
6.46667	-9
6.47500	-8
6.48333	-6
6.49167	-5
6.50000	-6
6.50833	-9
6.51667	-12
6.52500	-15
6.53333	-17
6.54167	-17
6.55000	-15
6.55833	-13
6.56667	-14
6.57500	-16
6.58333	-20
6.59167	-24
6.60000	-26
6.60833	-26
6.61667	-24
6.62500	-22
6.63333	-20
6.64167	-19
6.65000	-19
6.65833	-19
6.66667	-20
6.67500	-19
6.68333	-17
6.69167	-14
6.70000	-11
6.70833	-10
6.71667	-11
6.72500	-13
6.73333	-14
6.74167	-14
6.75000	-13
6.75833	-11
6.76667	-11
6.77500	-12
6.78333	-14
6.79167	-17
6.80000	-19
6.80833	-21
6.81667	-21
6.82500	-22
6.83333	-23
6.84167	-25
6.85000	-26
6.85833	-27
6.86667	-27
6.87500	-25
6.88333	-25
6.89167	-25
6.90000	-24
6.90833	-22
6.91667	-19
6.92500	-17
6.93333	-17
6.94167	-18
6.95000	-21
6.95833	-22
6.96667	-22
6.97500	-20
6.98333	-20
6.99167	-21
7.00000	-23
7.00833	-24
7.01667	-24
7.02500	-23
7.03333	-21
7.04167	-18
7.05000	-16
7.05833	-15
7.06667	-17
7.07500	-20
7.08333	-25
7.09167	-30
7.10000	-32
7.10833	-31
7.11667	-28
7.12500	-25
7.13333	-22
7.14167	-21
7.15000	-22
7.15833	-24
7.16667	-27
7.17500	-28
7.18333	-28
7.19167	-26
7.20000	-24
7.20833	-22
7.21667	-21
7.22500	-20
7.23333	-20
7.24167	-18
7.25000	-15
7.25833	-12
7.26667	-10
7.27500	-11
7.28333	-14
7.29167	-18
7.30000	-21
7.30833	-24
7.31667	-26
7.32500	-25
7.33333	-23
7.34167	-19
7.35000	-15
7.35833	-12
7.36667	-10
7.37500	-9
7.38333	-8
7.39167	-7
7.40000	-8
7.40833	-9
7.41667	-12
7.42500	-16
7.43333	-18
7.44167	-18
7.45000	-15
7.45833	-11
7.46667	-7
7.47500	-3
7.48333	-2
7.49167	-2
7.50000	-4
7.50833	-7
7.51667	-11
7.52500	-16
7.53333	-20
7.54167	-22
7.55000	-21
7.55833	-19
7.56667	-16
7.57500	-14
7.58333	-13
7.59167	-15
7.60000	-17
7.60833	-18
7.61667	-19
7.62500	-18
7.63333	-15
7.64167	-12
7.65000	-9
7.65833	-7
7.66667	-7
7.67500	-9
7.68333	-13
7.69167	-17
7.70000	-20
7.70833	-20
7.71667	-18
7.72500	-15
7.73333	-11
7.74167	-10
7.75000	-11
7.75833	-12
7.76667	-13
7.77500	-14
7.78333	-15
7.79167	-16
7.80000	-18
7.80833	-20
7.81667	-22
7.82500	-20
7.83333	-18
7.84167	-17
7.85000	-16
7.85833	-17
7.86667	-20
7.87500	-22
7.88333	-22
7.89167	-20
7.90000	-16
7.90833	-13
7.91667	-10
7.92500	-9
7.93333	-10
7.94167	-14
7.95000	-18
7.95833	-21
7.96667	-23
7.97500	-22
7.98333	-22
7.99167	-22
8.00000	-23
8.00833	-25
8.01667	-26
8.02500	-24
8.03333	-21
8.04167	-18
8.05000	-14
8.05833	-11
8.06667	-11
8.07500	-11
8.08333	-12
8.09167	-12
8.10000	-12
8.10833	-13
8.11667	-14
8.12500	-15
8.13333	-15
8.14167	-15
8.15000	-16
8.15833	-18
8.16667	-20
8.17500	-22
8.18333	-23
8.19167	-25
8.20000	-26
8.20833	-26
8.21667	-25
8.22500	-22
8.23333	-19
8.24167	-16
8.25000	-14
8.25833	-13
8.26667	-14
8.27500	-16
8.28333	-19
8.29167	-22
8.30000	-23
8.30833	-23
8.31667	-22
8.32500	-22
8.33333	-23
8.34167	-23
8.35000	-23
8.35833	-22
8.36667	-21
8.37500	-19
8.38333	-18
8.39167	-16
8.40000	-14
8.40833	-13
8.41667	-11
8.42500	-8
8.43333	-6
8.44167	-5
8.45000	-5
8.45833	-6
8.46667	-9
8.47500	-13
8.48333	-15
8.49167	-17
8.50000	-18
8.50833	-19
8.51667	-19
8.52500	-20
8.53333	-21
8.54167	-22
8.55000	-23
8.55833	-25
8.56667	-26
8.57500	-27
8.58333	-25
8.59167	-23
8.60000	-20
8.60833	-18
8.61667	-17
8.62500	-17
8.63333	-19
8.64167	-20
8.65000	-22
8.65833	-24
8.66667	-25
8.67500	-25
8.68333	-24
8.69167	-21
8.70000	-19
8.70833	-17
8.71667	-15
8.72500	-14
8.73333	-13
8.74167	-12
8.75000	-13
8.75833	-15
8.76667	-18
8.77500	-21
8.78333	-23
8.79167	-23
8.80000	-24
8.80833	-26
8.81667	-30
8.82500	-34
8.83333	-38
8.84167	-41
8.85000	-43
8.85833	-42
8.86667	-37
8.87500	-31
8.88333	-23
8.89167	-17
8.90000	-14
8.90833	-15
8.91667	-17
8.92500	-21
8.93333	-23
8.94167	-24
8.95000	-22
8.95833	-20
8.96667	-19
8.97500	-19
8.98333	-19
8.99167	-20
9.00000	-20
9.00833	-20
9.01667	-19
9.02500	-19
9.03333	-20
9.04167	-22
9.05000	-24
9.05833	-27
9.06667	-31
9.07500	-35
9.08333	-35
9.09167	-33
9.10000	-28
9.10833	-22
9.11667	-17
9.12500	-14
9.13333	-15
9.14167	-18
9.15000	-23
9.15833	-27
9.16667	-30
9.17500	-31
9.18333	-30
9.19167	-27
9.20000	-24
9.20833	-22
9.21667	-21
9.22500	-19
9.23333	-17
9.24167	-18
9.25000	-20
9.25833	-25
9.26667	-29
9.27500	-33
9.28333	-32
9.29167	-28
9.30000	-21
9.30833	-14
9.31667	-9
9.32500	-5
9.33333	-4
9.34167	-6
9.35000	-10
9.35833	-13
9.36667	-18
9.37500	-22
9.38333	-25
9.39167	-27
9.40000	-29
9.40833	-29
9.41667	-27
9.42500	-25
9.43333	-22
9.44167	-19
9.45000	-16
9.45833	-13
9.46667	-9
9.47500	-5
9.48333	-2
9.49167	-1
9.50000	-2
9.50833	-6
9.51667	-10
9.52500	-13
9.53333	-14
9.54167	-14
9.55000	-13
9.55833	-13
9.56667	-12
9.57500	-12
9.58333	-11
9.59167	-11
9.60000	-12
9.60833	-14
9.61667	-17
9.62500	-18
9.63333	-20
9.64167	-24
9.65000	-30
9.65833	-35
9.66667	-39
9.67500	-41
9.68333	-39
9.69167	-36
9.70000	-34
9.70833	-33
9.71667	-34
9.72500	-34
9.73333	-34
9.74167	-31
9.75000	-25
9.75833	-19
9.76667	-15
9.77500	-13
9.78333	-16
9.79167	-21
9.80000	-25
9.80833	-28
9.81667	-30
9.82500	-29
9.83333	-27
9.84167	-26
9.85000	-26
9.85833	-27
9.86667	-27
9.87500	-27
9.88333	-25
9.89167	-24
9.90000	-24
9.90833	-27
9.91667	-29
9.92500	-31
9.93333	-32
9.94167	-30
9.95000	-28
9.95833	-25
9.96667	-25
9.97500	-26
9.98333	-26
9.99167	-25
10.00000	-24
10.00833	-23
10.01667	-25
10.02500	-26
10.03333	-28
10.04167	-28
10.05000	-27
10.05833	-25
10.06667	-26
10.07500	-27
10.08333	-26
10.09167	-24
10.10000	-21
10.10833	-18
10.11667	-16
10.12500	-17
10.13333	-19
10.14167	-23
10.15000	-25
10.15833	-28
10.16667	-29
10.17500	-30
10.18333	-29
10.19167	-27
10.20000	-24
10.20833	-21
10.21667	-18
10.22500	-17
10.23333	-17
10.24167	-19
10.25000	-21
10.25833	-22
10.26667	-22
10.27500	-21
10.28333	-19
10.29167	-17
10.30000	-15
10.30833	-15
10.31667	-17
10.32500	-20
10.33333	-24
10.34167	-27
10.35000	-29
10.35833	-29
10.36667	-27
10.37500	-24
10.38333	-19
10.39167	-14
10.40000	-10
10.40833	-10
10.41667	-14
10.42500	-21
10.43333	-28
10.44167	-32
10.45000	-34
10.45833	-33
10.46667	-31
10.47500	-29
10.48333	-27
10.49167	-26
10.50000	-27
10.50833	-27
10.51667	-28
10.52500	-29
10.53333	-28
10.54167	-27
10.55000	-26
10.55833	-24
10.56667	-22
10.57500	-22
10.58333	-22
10.59167	-21
10.60000	-20
10.60833	-18
10.61667	-16
10.62500	-15
10.63333	-14
10.64167	-15
10.65000	-16
10.65833	-18
10.66667	-20
10.67500	-22
10.68333	-23
10.69167	-24
10.70000	-24
10.70833	-23
10.71667	-21
10.72500	-19
10.73333	-18
10.74167	-20
10.75000	-23
10.75833	-26
10.76667	-29
10.77500	-31
10.78333	-33
10.79167	-34
10.80000	-35
10.80833	-34
10.81667	-33
10.82500	-32
10.83333	-29
10.84167	-28
10.85000	-26
10.85833	-24
10.86667	-22
10.87500	-20
10.88333	-20
10.89167	-20
10.90000	-21
10.90833	-21
10.91667	-21
10.92500	-20
10.93333	-18
10.94167	-14
10.95000	-11
10.95833	-10
10.96667	-11
10.97500	-14
10.98333	-18
10.99167	-22
11.00000	-25
11.00833	-24
11.01667	-23
11.02500	-21
11.03333	-19
11.04167	-18
11.05000	-16
11.05833	-15
11.06667	-16
11.07500	-17
11.08333	-18
11.09167	-20
11.10000	-21
11.10833	-20
11.11667	-18
11.12500	-14
11.13333	-10
11.14167	-8
11.15000	-9
11.15833	-11
11.16667	-13
11.17500	-15
11.18333	-14
11.19167	-11
11.20000	-10
11.20833	-9
11.21667	-12
11.22500	-18
11.23333	-25
11.24167	-32
11.25000	-38
11.25833	-41
11.26667	-42
11.27500	-40
11.28333	-37
11.29167	-33
11.30000	-26
11.30833	-20
11.31667	-16
11.32500	-15
11.33333	-17
11.34167	-21
11.35000	-26
11.35833	-30
11.36667	-31
11.37500	-30
11.38333	-29
11.39167	-28
11.40000	-27
11.40833	-27
11.41667	-28
11.42500	-28
11.43333	-27
11.44167	-27
11.45000	-28
11.45833	-29
11.46667	-28
11.47500	-28
11.48333	-26
11.49167	-24
11.50000	-22
11.50833	-20
11.51667	-21
11.52500	-24
11.53333	-28
11.54167	-32
11.55000	-34
11.55833	-35
11.56667	-35
11.57500	-33
11.58333	-31
11.59167	-29
11.60000	-26
11.60833	-21
11.61667	-16
11.62500	-13
11.63333	-11
11.64167	-12
11.65000	-15
11.65833	-20
11.66667	-26
11.67500	-31
11.68333	-34
11.69167	-35
11.70000	-34
11.70833	-32
11.71667	-29
11.72500	-26
11.73333	-22
11.74167	-19
11.75000	-16
11.75833	-13
11.76667	-12
11.77500	-12
11.78333	-14
11.79167	-17
11.80000	-22
11.80833	-26
11.81667	-29
11.82500	-31
11.83333	-31
11.84167	-33
11.85000	-34
11.85833	-35
11.86667	-34
11.87500	-32
11.88333	-30
11.89167	-28
11.90000	-26
11.90833	-25
11.91667	-23
11.92500	-21
11.93333	-20
11.94167	-21
11.95000	-24
11.95833	-28
11.96667	-32
11.97500	-34
11.98333	-35
11.99167	-35
12.00000	-34
12.00833	-32
12.01667	-31
12.02500	-29
12.03333	-28
12.04167	-27
12.05000	-27
12.05833	-27
12.06667	-27
12.07500	-26
12.08333	-25
12.09167	-23
12.10000	-22
12.10833	-22
12.11667	-24
12.12500	-27
12.13333	-32
12.14167	-35
12.15000	-37
12.15833	-38
12.16667	-37
12.17500	-35
12.18333	-32
12.19167	-29
12.20000	-27
12.20833	-25
12.21667	-24
12.22500	-24
12.23333	-25
12.24167	-26
12.25000	-28
12.25833	-29
12.26667	-30
12.27500	-30
12.28333	-31
12.29167	-32
12.30000	-32
12.30833	-32
12.31667	-31
12.32500	-30
12.33333	-31
12.34167	-32
12.35000	-34
12.35833	-34
12.36667	-31
12.37500	-28
12.38333	-25
12.39167	-24
12.40000	-23
12.40833	-23
12.41667	-21
12.42500	-18
12.43333	-16
12.44167	-17
12.45000	-20
12.45833	-23
12.46667	-25
12.47500	-26
12.48333	-24
12.49167	-21
12.50000	-20
12.50833	-20
12.51667	-21
12.52500	-23
12.53333	-24
12.54167	-26
12.55000	-28
12.55833	-30
12.56667	-33
12.57500	-35
12.58333	-35
12.59167	-35
12.60000	-33
12.60833	-32
12.61667	-31
12.62500	-29
12.63333	-27
12.64167	-24
12.65000	-19
12.65833	-16
12.66667	-15
12.67500	-16
12.68333	-18
12.69167	-19
12.70000	-20
12.70833	-19
12.71667	-20
12.72500	-22
12.73333	-25
12.74167	-26
12.75000	-26
12.75833	-24
12.76667	-20
12.77500	-17
12.78333	-17
12.79167	-19
12.80000	-23
12.80833	-27
12.81667	-30
12.82500	-31
12.83333	-30
12.84167	-27
12.85000	-23
12.85833	-20
12.86667	-20
12.87500	-22
12.88333	-23
12.89167	-24
12.90000	-22
12.90833	-20
12.91667	-18
12.92500	-18
12.93333	-20
12.94167	-23
12.95000	-26
12.95833	-28
12.96667	-29
12.97500	-29
12.98333	-29
12.99167	-30
13.00000	-31
13.00833	-34
13.01667	-36
13.02500	-35
13.03333	-31
13.04167	-28
13.05000	-27
13.05833	-27
13.06667	-27
13.07500	-27
13.08333	-24
13.09167	-19
13.10000	-15
13.10833	-14
13.11667	-15
13.12500	-15
13.13333	-14
13.14167	-13
13.15000	-11
13.15833	-10
13.16667	-9
13.17500	-9
13.18333	-8
13.19167	-7
13.20000	-7
13.20833	-9
13.21667	-12
13.22500	-16
13.23333	-19
13.24167	-22
13.25000	-23
13.25833	-24
13.26667	-26
13.27500	-29
13.28333	-32
13.29167	-34
13.30000	-35
13.30833	-35
13.31667	-34
13.32500	-35
13.33333	-36
13.34167	-38
13.35000	-38
13.35833	-37
13.36667	-33
13.37500	-29
13.38333	-26
13.39167	-25
13.40000	-27
13.40833	-29
13.41667	-31
13.42500	-31
13.43333	-29
13.44167	-27
13.45000	-25
13.45833	-23
13.46667	-23
13.47500	-22
13.48333	-22
13.49167	-20
13.50000	-18
13.50833	-15
13.51667	-14
13.52500	-15
13.53333	-18
13.54167	-23
13.55000	-30
13.55833	-36
13.56667	-40
13.57500	-41
13.58333	-39
13.59167	-35
13.60000	-30
13.60833	-26
13.61667	-23
13.62500	-20
13.63333	-17
13.64167	-15
13.65000	-13
13.65833	-12
13.66667	-12
13.67500	-13
13.68333	-15
13.69167	-18
13.70000	-22
13.70833	-26
13.71667	-29
13.72500	-31
13.73333	-30
13.74167	-30
13.75000	-29
13.75833	-29
13.76667	-28
13.77500	-27
13.78333	-25
13.79167	-22
13.80000	-19
13.80833	-16
13.81667	-14
13.82500	-13
13.83333	-12
13.84167	-14
13.85000	-17
13.85833	-21
13.86667	-25
13.87500	-28
13.88333	-30
13.89167	-30
13.90000	-29
13.90833	-29
13.91667	-27
13.92500	-25
13.93333	-22
13.94167	-20
13.95000	-19
13.95833	-21
13.96667	-25
13.97500	-30
13.98333	-33
13.99167	-35
14.00000	-36
14.00833	-36
14.01667	-34
14.02500	-31
14.03333	-29
14.04167	-26
14.05000	-22
14.05833	-19
14.06667	-17
14.07500	-18
14.08333	-21
14.09167	-25
14.10000	-30
14.10833	-36
14.11667	-40
14.12500	-41
14.13333	-40
14.14167	-37
14.15000	-32
14.15833	-29
14.16667	-26
14.17500	-23
14.18333	-21
14.19167	-19
14.20000	-17
14.20833	-17
14.21667	-18
14.22500	-17
14.23333	-16
14.24167	-13
14.25000	-10
14.25833	-9
14.26667	-11
14.27500	-14
14.28333	-17
14.29167	-20
14.30000	-22
14.30833	-25
14.31667	-27
14.32500	-29
14.33333	-30
14.34167	-30
14.35000	-29
14.35833	-26
14.36667	-24
14.37500	-23
14.38333	-24
14.39167	-26
14.40000	-30
14.40833	-35
14.41667	-37
14.42500	-35
14.43333	-30
14.44167	-23
14.45000	-15
14.45833	-11
14.46667	-11
14.47500	-13
14.48333	-15
14.49167	-17
14.50000	-17
14.50833	-16
14.51667	-15
14.52500	-17
14.53333	-20
14.54167	-25
14.55000	-29
14.55833	-32
14.56667	-32
14.57500	-31
14.58333	-31
14.59167	-31
14.60000	-32
14.60833	-31
14.61667	-28
14.62500	-24
14.63333	-21
14.64167	-20
14.65000	-24
14.65833	-28
14.66667	-31
14.67500	-33
14.68333	-32
14.69167	-29
14.70000	-25
14.70833	-21
14.71667	-19
14.72500	-18
14.73333	-19
14.74167	-21
14.75000	-26
14.75833	-30
14.76667	-34
14.77500	-37
14.78333	-39
14.79167	-40
14.80000	-39
14.80833	-37
14.81667	-33
14.82500	-28
14.83333	-22
14.84167	-18
14.85000	-16
14.85833	-15
14.86667	-17
14.87500	-19
14.88333	-20
14.89167	-20
14.90000	-20
14.90833	-21
14.91667	-22
14.92500	-24
14.93333	-25
14.94167	-26
14.95000	-27
14.95833	-27
14.96667	-29
14.97500	-31
14.98333	-34
14.99167	-37
15.00000	-39
15.00833	-40
15.01667	-40
15.02500	-40
15.03333	-38
15.04167	-35
15.05000	-30
15.05833	-24
15.06667	-17
15.07500	-14
15.08333	-14
15.09167	-17
15.10000	-21
15.10833	-24
15.11667	-26
15.12500	-26
15.13333	-24
15.14167	-24
15.15000	-25
15.15833	-26
15.16667	-27
15.17500	-27
15.18333	-27
15.19167	-28
15.20000	-29
15.20833	-30
15.21667	-33
15.22500	-37
15.23333	-41
15.24167	-44
15.25000	-46
15.25833	-45
15.26667	-41
15.27500	-36
15.28333	-31
15.29167	-29
15.30000	-28
15.30833	-31
15.31667	-35
15.32500	-40
15.33333	-43
15.34167	-43
15.35000	-41
15.35833	-36
15.36667	-30
15.37500	-25
15.38333	-22
15.39167	-23
15.40000	-25
15.40833	-28
15.41667	-31
15.42500	-31
15.43333	-30
15.44167	-27
15.45000	-24
15.45833	-21
15.46667	-20
15.47500	-21
15.48333	-22
15.49167	-24
15.50000	-26
15.50833	-26
15.51667	-27
15.52500	-28
15.53333	-29
15.54167	-30
15.55000	-31
15.55833	-32
15.56667	-32
15.57500	-32
15.58333	-31
15.59167	-32
15.60000	-34
15.60833	-37
15.61667	-41
15.62500	-44
15.63333	-47
15.64167	-49
15.65000	-50
15.65833	-48
15.66667	-43
15.67500	-37
15.68333	-31
15.69167	-26
15.70000	-24
15.70833	-25
15.71667	-28
15.72500	-32
15.73333	-35
15.74167	-37
15.75000	-36
15.75833	-34
15.76667	-32
15.77500	-30
15.78333	-31
15.79167	-34
15.80000	-36
15.80833	-36
15.81667	-35
15.82500	-33
15.83333	-31
15.84167	-29
15.85000	-29
15.85833	-28
15.86667	-27
15.87500	-26
15.88333	-27
15.89167	-29
15.90000	-30
15.90833	-32
15.91667	-33
15.92500	-35
15.93333	-38
15.94167	-39
15.95000	-38
15.95833	-35
15.96667	-30
15.97500	-26
15.98333	-25
15.99167	-28
16.00000	-31
16.00833	-34
16.01667	-36
16.02500	-37
16.03333	-36
16.04167	-37
16.05000	-38
16.05833	-40
16.06667	-41
16.07500	-42
16.08333	-42
16.09167	-40
16.10000	-38
16.10833	-36
16.11667	-33
16.12500	-32
16.13333	-31
16.14167	-31
16.15000	-33
16.15833	-34
16.16667	-36
16.17500	-37
16.18333	-37
16.19167	-36
16.20000	-35
16.20833	-35
16.21667	-33
16.22500	-31
16.23333	-29
16.24167	-26
16.25000	-23
16.25833	-22
16.26667	-24
16.27500	-27
16.28333	-32
16.29167	-37
16.30000	-41
16.30833	-43
16.31667	-42
16.32500	-40
16.33333	-38
16.34167	-34
16.35000	-31
16.35833	-30
16.36667	-30
16.37500	-32
16.38333	-35
16.39167	-36
16.40000	-37
16.40833	-35
16.41667	-34
16.42500	-33
16.43333	-34
16.44167	-34
16.45000	-33
16.45833	-31
16.46667	-31
16.47500	-34
16.48333	-39
16.49167	-45
16.50000	-50
16.50833	-53
16.51667	-52
16.52500	-50
16.53333	-47
16.54167	-42
16.55000	-38
16.55833	-34
16.56667	-32
16.57500	-30
16.58333	-31
16.59167	-33
16.60000	-34
16.60833	-32
16.61667	-30
16.62500	-30
16.63333	-32
16.64167	-35
16.65000	-39
16.65833	-40
16.66667	-39
16.67500	-36
16.68333	-33
16.69167	-30
16.70000	-29
16.70833	-31
16.71667	-32
16.72500	-33
16.73333	-33
16.74167	-33
16.75000	-32
16.75833	-32
16.76667	-35
16.77500	-38
16.78333	-41
16.79167	-45
16.80000	-48
16.80833	-52
16.81667	-56
16.82500	-58
16.83333	-59
16.84167	-58
16.85000	-54
16.85833	-50
16.86667	-45
16.87500	-42
16.88333	-40
16.89167	-40
16.90000	-41
16.90833	-41
16.91667	-40
16.92500	-40
16.93333	-38
16.94167	-36
16.95000	-34
16.95833	-33
16.96667	-33
16.97500	-35
16.98333	-39
16.99167	-44
17.00000	-47
17.00833	-48
17.01667	-48
17.02500	-48
17.03333	-49
17.04167	-50
17.05000	-52
17.05833	-54
17.06667	-54
17.07500	-53
17.08333	-48
17.09167	-43
17.10000	-40
17.10833	-39
17.11667	-40
17.12500	-42
17.13333	-44
17.14167	-44
17.15000	-44
17.15833	-43
17.16667	-44
17.17500	-46
17.18333	-46
17.19167	-45
17.20000	-44
17.20833	-42
17.21667	-40
17.22500	-36
17.23333	-32
17.24167	-30
17.25000	-29
17.25833	-30
17.26667	-34
17.27500	-37
17.28333	-40
17.29167	-39
17.30000	-38
17.30833	-37
17.31667	-37
17.32500	-38
17.33333	-41
17.34167	-44
17.35000	-49
17.35833	-52
17.36667	-54
17.37500	-54
17.38333	-54
17.39167	-53
17.40000	-53
17.40833	-54
17.41667	-55
17.42500	-55
17.43333	-57
17.44167	-58
17.45000	-60
17.45833	-61
17.46667	-60
17.47500	-57
17.48333	-51
17.49167	-43
17.50000	-36
17.50833	-30
17.51667	-27
17.52500	-28
17.53333	-32
17.54167	-36
17.55000	-39
17.55833	-41
17.56667	-42
17.57500	-41
17.58333	-41
17.59167	-42
17.60000	-42
17.60833	-44
17.61667	-45
17.62500	-46
17.63333	-48
17.64167	-48
17.65000	-48
17.65833	-47
17.66667	-47
17.67500	-48
17.68333	-50
17.69167	-51
17.70000	-52
17.70833	-51
17.71667	-48
17.72500	-44
17.73333	-41
17.74167	-39
17.75000	-40
17.75833	-43
17.76667	-48
17.77500	-52
17.78333	-56
17.79167	-58
17.80000	-58
17.80833	-55
17.81667	-52
17.82500	-49
17.83333	-47
17.84167	-47
17.85000	-49
17.85833	-50
17.86667	-51
17.87500	-50
17.88333	-49
17.89167	-47
17.90000	-45
17.90833	-44
17.91667	-43
17.92500	-45
17.93333	-49
17.94167	-53
17.95000	-56
17.95833	-59
17.96667	-60
17.97500	-59
17.98333	-57
17.99167	-54
18.00000	-52
18.00833	-50
18.01667	-49
18.02500	-48
18.03333	-48
18.04167	-49
18.05000	-49
18.05833	-50
18.06667	-51
18.07500	-52
18.08333	-52
18.09167	-53
18.10000	-54
18.10833	-55
18.11667	-56
18.12500	-56
18.13333	-54
18.14167	-50
18.15000	-47
18.15833	-44
18.16667	-42
18.17500	-40
18.18333	-39
18.19167	-39
18.20000	-41
18.20833	-44
18.21667	-48
18.22500	-52
18.23333	-55
18.24167	-56
18.25000	-54
18.25833	-49
18.26667	-42
18.27500	-36
18.28333	-32
18.29167	-30
18.30000	-30
18.30833	-31
18.31667	-33
18.32500	-36
18.33333	-39
18.34167	-42
18.35000	-45
18.35833	-47
18.36667	-48
18.37500	-48
18.38333	-48
18.39167	-48
18.40000	-47
18.40833	-46
18.41667	-46
18.42500	-46
18.43333	-47
18.44167	-49
18.45000	-50
18.45833	-51
18.46667	-50
18.47500	-50
18.48333	-48
18.49167	-46
18.50000	-46
18.50833	-48
18.51667	-50
18.52500	-51
18.53333	-49
18.54167	-46
18.55000	-41
18.55833	-38
18.56667	-38
18.57500	-41
18.58333	-43
18.59167	-46
18.60000	-48
18.60833	-49
18.61667	-50
18.62500	-51
18.63333	-51
18.64167	-49
18.65000	-45
18.65833	-41
18.66667	-36
18.67500	-32
18.68333	-30
18.69167	-30
18.70000	-32
18.70833	-34
18.71667	-38
18.72500	-40
18.73333	-43
18.74167	-44
18.75000	-43
18.75833	-42
18.76667	-40
18.77500	-40
18.78333	-41
18.79167	-45
18.80000	-48
18.80833	-51
18.81667	-53
18.82500	-54
18.83333	-55
18.84167	-54
18.85000	-54
18.85833	-54
18.86667	-52
18.87500	-50
18.88333	-48
18.89167	-45
18.90000	-44
18.90833	-44
18.91667	-44
18.92500	-45
18.93333	-45
18.94167	-46
18.95000	-47
18.95833	-48
18.96667	-48
18.97500	-48
18.98333	-47
18.99167	-45
19.00000	-44
19.00833	-45
19.01667	-47
19.02500	-51
19.03333	-53
19.04167	-55
19.05000	-55
19.05833	-55
19.06667	-55
19.07500	-55
19.08333	-55
19.09167	-54
19.10000	-52
19.10833	-48
19.11667	-46
19.12500	-44
19.13333	-45
19.14167	-46
19.15000	-49
19.15833	-50
19.16667	-50
19.17500	-48
19.18333	-47
19.19167	-45
19.20000	-44
19.20833	-44
19.21667	-45
19.22500	-46
19.23333	-46
19.24167	-47
19.25000	-50
19.25833	-52
19.26667	-54
19.27500	-55
19.28333	-52
19.29167	-48
19.30000	-45
19.30833	-43
19.31667	-42
19.32500	-41
19.33333	-39
19.34167	-38
19.35000	-37
19.35833	-38
19.36667	-41
19.37500	-44
19.38333	-48
19.39167	-52
19.40000	-54
19.40833	-53
19.41667	-51
19.42500	-50
19.43333	-50
19.44167	-50
19.45000	-50
19.45833	-49
19.46667	-44
19.47500	-40
19.48333	-39
19.49167	-39
19.50000	-41
19.50833	-43
19.51667	-45
19.52500	-45
19.53333	-43
19.54167	-43
19.55000	-44
19.55833	-45
19.56667	-45
19.57500	-43
19.58333	-39
19.59167	-35
19.60000	-32
19.60833	-32
19.61667	-33
19.62500	-33
19.63333	-34
19.64167	-34
19.65000	-35
19.65833	-37
19.66667	-39
19.67500	-39
19.68333	-37
19.69167	-32
19.70000	-26
19.70833	-20
19.71667	-16
19.72500	-15
19.73333	-15
19.74167	-16
19.75000	-15
19.75833	-14
19.76667	-11
19.77500	-8
19.78333	-6
19.79167	-6
19.80000	-4
19.80833	0
19.81667	6
19.82500	13
19.83333	19
19.84167	25
19.85000	31
19.85833	38
19.86667	48
19.87500	58
19.88333	68
19.89167	79
19.90000	89
19.90833	100
19.91667	111
19.92500	121
19.93333	132
19.94167	145
19.95000	160
19.95833	179
19.96667	202
19.97500	224
19.98333	245
19.99167	263
20.00000	278
20.00833	291
20.01667	305
20.02500	321
20.03333	340
20.04167	363
20.05000	390
20.05833	419
20.06667	452
20.07500	485
20.08333	521
20.09167	557
20.10000	596
20.10833	638
20.11667	680
20.12500	725
20.13333	771
20.14167	817
20.15000	865
20.15833	912
20.16667	962
20.17500	1013
20.18333	1066
20.19167	1121
20.20000	1178
20.20833	1237
20.21667	1297
20.22500	1358
20.23333	1419
20.24167	1482
20.25000	1549
20.25833	1619
20.26667	1698
20.27500	1778
20.28333	1863
20.29167	1947
20.30000	2029
20.30833	2111
20.31667	2190
20.32500	2271
20.33333	2353
20.34167	2437
20.35000	2524
20.35833	2611
20.36667	2700
20.37500	2788
20.38333	2875
20.39167	2963
20.40000	3051
20.40833	3142
20.41667	3232
20.42500	3324
20.43333	3415
20.44167	3505
20.45000	3595
20.45833	3684
20.46667	3776
20.47500	3866
20.48333	3956
20.49167	4046
20.50000	4135
20.50833	4225
20.51667	4311
20.52500	4397
20.53333	4481
20.54167	4563
20.55000	4646
20.55833	4725
20.56667	4805
20.57500	4880
20.58333	4952
20.59167	5020
20.60000	5087
20.60833	5154
20.61667	5219
20.62500	5284
20.63333	5347
20.64167	5408
20.65000	5468
20.65833	5527
20.66667	5587
20.67500	5643
20.68333	5697
20.69167	5751
20.70000	5799
20.70833	5838
20.71667	5869
20.72500	5898
20.73333	5923
20.74167	5946
20.75000	5967
20.75833	5986
20.76667	6004
20.77500	6020
20.78333	6033
20.79167	6044
20.80000	6050
20.80833	6051
20.81667	6047
20.82500	6041
20.83333	6032
20.84167	6021
20.85000	6008
20.85833	5992
20.86667	5969
20.87500	5942
20.88333	5913
20.89167	5885
20.90000	5855
20.90833	5822
20.91667	5785
20.92500	5742
20.93333	5697
20.94167	5649
20.95000	5597
20.95833	5543
20.96667	5489
20.97500	5436
20.98333	5381
20.99167	5318
21.00000	5252
21.00833	5187
21.01667	5124
21.02500	5057
21.03333	4982
21.04167	4905
21.05000	4832
21.05833	4763
21.06667	4690
21.07500	4617
21.08333	4541
21.09167	4464
21.10000	4387
21.10833	4307
21.11667	4229
21.12500	4148
21.13333	4066
21.14167	3983
21.15000	3900
21.15833	3819
21.16667	3739
21.17500	3661
21.18333	3583
21.19167	3499
21.20000	3414
21.20833	3333
21.21667	3260
21.22500	3188
21.23333	3117
21.24167	3046
21.25000	2973
21.25833	2900
21.26667	2822
21.27500	2745
21.28333	2668
21.29167	2593
21.30000	2524
21.30833	2460
21.31667	2401
21.32500	2343
21.33333	2281
21.34167	2218
21.35000	2160
21.35833	2105
21.36667	2049
21.37500	1993
21.38333	1937
21.39167	1879
21.40000	1824
21.40833	1776
21.41667	1734
21.42500	1692
21.43333	1650
21.44167	1608
21.45000	1565
21.45833	1524
21.46667	1484
21.47500	1447
21.48333	1413
21.49167	1381
21.50000	1348
21.50833	1314
21.51667	1281
21.52500	1247
21.53333	1214
21.54167	1185
21.55000	1159
21.55833	1133
21.56667	1107
21.57500	1081
21.58333	1054
21.59167	1028
21.60000	1006
21.60833	987
21.61667	970
21.62500	954
21.63333	936
21.64167	919
21.65000	903
21.65833	888
21.66667	874
21.67500	860
21.68333	847
21.69167	833
21.70000	820
21.70833	806
21.71667	792
21.72500	777
21.73333	762
21.74167	747
21.75000	732
21.75833	719
21.76667	708
21.77500	698
21.78333	689
21.79167	679
21.80000	668
21.80833	656
21.81667	642
21.82500	628
21.83333	614
21.84167	602
21.85000	593
21.85833	586
21.86667	581
21.87500	577
21.88333	573
21.89167	568
21.90000	561
21.90833	553
21.91667	544
21.92500	535
21.93333	528
21.94167	522
21.95000	517
21.95833	511
21.96667	504
21.97500	496
21.98333	489
21.99167	483
22.00000	477
22.00833	471
22.01667	464
22.02500	457
22.03333	450
22.04167	445
22.05000	440
22.05833	435
22.06667	430
22.07500	426
22.08333	422
22.09167	419
22.10000	417
22.10833	416
22.11667	416
22.12500	415
22.13333	412
22.14167	409
22.15000	405
22.15833	402
22.16667	399
22.17500	397
22.18333	396
22.19167	396
22.20000	396
22.20833	394
22.21667	392
22.22500	389
22.23333	386
22.24167	383
22.25000	380
22.25833	378
22.26667	376
22.27500	374
22.28333	371
22.29167	368
22.30000	364
22.30833	359
22.31667	355
22.32500	351
22.33333	348
22.34167	344
22.35000	339
22.35833	333
22.36667	325
22.37500	318
22.38333	314
22.39167	313
22.40000	315
22.40833	317
22.41667	319
22.42500	319
22.43333	317
22.44167	316
22.45000	317
22.45833	317
22.46667	317
22.47500	316
22.48333	312
22.49167	306
22.50000	300
22.50833	294
22.51667	288
22.52500	281
22.53333	275
22.54167	269
22.55000	264
22.55833	262
22.56667	260
22.57500	259
22.58333	256
22.59167	250
22.60000	243
22.60833	235
22.61667	229
22.62500	223
22.63333	218
22.64167	214
22.65000	210
22.65833	207
22.66667	204
22.67500	202
22.68333	201
22.69167	201
22.70000	202
22.70833	202
22.71667	202
22.72500	200
22.73333	197
22.74167	192
22.75000	187
22.75833	181
22.76667	177
22.77500	173
22.78333	170
22.79167	167
22.80000	165
22.80833	162
22.81667	158
22.82500	154
22.83333	149
22.84167	143
22.85000	138
22.85833	133
22.86667	130
22.87500	128
22.88333	125
22.89167	123
22.90000	121
22.90833	122
22.91667	125
22.92500	128
22.93333	130
22.94167	129
22.95000	125
22.95833	120
22.96667	115
22.97500	110
22.98333	106
22.99167	103
23.00000	101
23.00833	100
23.01667	101
23.02500	102
23.03333	104
23.04167	104
23.05000	103
23.05833	100
23.06667	97
23.07500	94
23.08333	91
23.09167	88
23.10000	86
23.10833	85
23.11667	86
23.12500	88
23.13333	92
23.14167	94
23.15000	95
23.15833	94
23.16667	90
23.17500	86
23.18333	82
23.19167	79
23.20000	76
23.20833	74
23.21667	71
23.22500	67
23.23333	63
23.24167	59
23.25000	56
23.25833	56
23.26667	60
23.27500	65
23.28333	68
23.29167	70
23.30000	69
23.30833	68
23.31667	68
23.32500	68
23.33333	70
23.34167	71
23.35000	71
23.35833	70
23.36667	68
23.37500	65
23.38333	63
23.39167	61
23.40000	60
23.40833	61
23.41667	62
23.42500	64
23.43333	64
23.44167	64
23.45000	63
23.45833	62
23.46667	61
23.47500	60
23.48333	59
23.49167	58
23.50000	57
23.50833	57
23.51667	57
23.52500	54
23.53333	50
23.54167	45
23.55000	41
23.55833	38
23.56667	37
23.57500	36
23.58333	37
23.59167	38
23.60000	40
23.60833	43
23.61667	46
23.62500	48
23.63333	50
23.64167	50
23.65000	48
23.65833	44
23.66667	40
23.67500	35
23.68333	32
23.69167	31
23.70000	32
23.70833	33
23.71667	34
23.72500	37
23.73333	39
23.74167	40
23.75000	39
23.75833	37
23.76667	34
23.77500	31
23.78333	29
23.79167	27
23.80000	25
23.80833	22
23.81667	19
23.82500	15
23.83333	10
23.84167	6
23.85000	2
23.85833	1
23.86667	1
23.87500	2
23.88333	5
23.89167	9
23.90000	14
23.90833	20
23.91667	23
23.92500	24
23.93333	22
23.94167	19
23.95000	16
23.95833	14
23.96667	13
23.97500	13
23.98333	11
23.99167	9
24.00000	8
24.00833	8
24.01667	9
24.02500	11
24.03333	13
24.04167	15
24.05000	16
24.05833	17
24.06667	17
24.07500	16
24.08333	15
24.09167	13
24.10000	12
24.10833	14
24.11667	15
24.12500	16
24.13333	16
24.14167	16
24.15000	16
24.15833	19
24.16667	23
24.17500	27
24.18333	31
24.19167	33
24.20000	34
24.20833	34
24.21667	33
24.22500	32
24.23333	32
24.24167	33
24.25000	35
24.25833	38
24.26667	39
24.27500	40
24.28333	40
24.29167	38
24.30000	37
24.30833	36
24.31667	35
24.32500	36
24.33333	40
24.34167	44
24.35000	50
24.35833	55
24.36667	59
24.37500	63
24.38333	67
24.39167	70
24.40000	73
24.40833	76
24.41667	77
24.42500	77
24.43333	76
24.44167	77
24.45000	80
24.45833	85
24.46667	91
24.47500	97
24.48333	104
24.49167	109
24.50000	115
24.50833	120
24.51667	125
24.52500	127
24.53333	128
24.54167	127
24.55000	126
24.55833	127
24.56667	129
24.57500	133
24.58333	136
24.59167	138
24.60000	138
24.60833	135
24.61667	133
24.62500	133
24.63333	134
24.64167	138
24.65000	142
24.65833	147
24.66667	151
24.67500	154
24.68333	156
24.69167	158
24.70000	159
24.70833	161
24.71667	165
24.72500	170
24.73333	175
24.74167	179
24.75000	181
24.75833	181
24.76667	182
24.77500	184
24.78333	188
24.79167	191
24.80000	193
24.80833	193
24.81667	191
24.82500	187
24.83333	182
24.84167	179
24.85000	176
24.85833	175
24.86667	175
24.87500	177
24.88333	179
24.89167	180
24.90000	181
24.90833	181
24.91667	180
24.92500	179
24.93333	177
24.94167	172
24.95000	166
24.95833	158
24.96667	148
24.97500	140
24.98333	135
24.99167	131
25.00000	129
25.00833	127
25.01667	126
25.02500	126
25.03333	126
25.04167	126
25.05000	124
25.05833	123
25.06667	123
25.07500	123
25.08333	123
25.09167	123
25.10000	121
25.10833	119
25.11667	118
25.12500	117
25.13333	117
25.14167	116
25.15000	113
25.15833	108
25.16667	101
25.17500	94
25.18333	87
25.19167	80
25.20000	74
25.20833	69
25.21667	65
25.22500	62
25.23333	60
25.24167	58
25.25000	55
25.25833	50
25.26667	44
25.27500	36
25.28333	29
25.29167	21
25.30000	15
25.30833	11
25.31667	9
25.32500	8
25.33333	7
25.34167	6
25.35000	5
25.35833	5
25.36667	5
25.37500	4
25.38333	2
25.39167	0
25.40000	-3
25.40833	-7
25.41667	-11
25.42500	-15
25.43333	-18
25.44167	-20
25.45000	-19
25.45833	-16
25.46667	-12
25.47500	-9
25.48333	-7
25.49167	-6
25.50000	-7
25.50833	-10
25.51667	-13
25.52500	-17
25.53333	-21
25.54167	-23
25.55000	-24
25.55833	-24
25.56667	-24
25.57500	-23
25.58333	-23
25.59167	-25
25.60000	-28
25.60833	-32
25.61667	-35
25.62500	-36
25.63333	-36
25.64167	-35
25.65000	-34
25.65833	-34
25.66667	-36
25.67500	-39
25.68333	-42
25.69167	-42
25.70000	-42
25.70833	-40
25.71667	-38
25.72500	-35
25.73333	-34
25.74167	-34
25.75000	-37
25.75833	-41
25.76667	-46
25.77500	-50
25.78333	-52
25.79167	-51
25.80000	-49
25.80833	-45
25.81667	-41
25.82500	-38
25.83333	-35
25.84167	-35
25.85000	-35
25.85833	-35
25.86667	-35
25.87500	-34
25.88333	-35
25.89167	-36
25.90000	-40
25.90833	-44
25.91667	-47
25.92500	-48
25.93333	-46
25.94167	-44
25.95000	-42
25.95833	-41
25.96667	-43
25.97500	-45
25.98333	-48
25.99167	-51
26.00000	-52
26.00833	-51
26.01667	-48
26.02500	-43
26.03333	-36
26.04167	-31
26.05000	-28
26.05833	-28
26.06667	-32
26.07500	-39
26.08333	-45
26.09167	-51
26.10000	-55
26.10833	-58
26.11667	-58
26.12500	-58
26.13333	-57
26.14167	-57
26.15000	-57
26.15833	-59
26.16667	-60
26.17500	-61
26.18333	-60
26.19167	-57
26.20000	-54
26.20833	-51
26.21667	-50
26.22500	-51
26.23333	-53
26.24167	-56
26.25000	-57
26.25833	-58
26.26667	-58
26.27500	-58
26.28333	-59
26.29167	-59
26.30000	-59
26.30833	-55
26.31667	-51
26.32500	-45
26.33333	-40
26.34167	-38
26.35000	-40
26.35833	-43
26.36667	-47
26.37500	-49
26.38333	-49
26.39167	-47
26.40000	-45
26.40833	-44
26.41667	-45
26.42500	-49
26.43333	-53
26.44167	-57
26.45000	-58
26.45833	-59
26.46667	-60
26.47500	-60
26.48333	-59
26.49167	-58
26.50000	-57
26.50833	-55
26.51667	-54
26.52500	-55
26.53333	-55
26.54167	-56
26.55000	-57
26.55833	-57
26.56667	-57
26.57500	-56
26.58333	-56
26.59167	-56
26.60000	-56
26.60833	-53
26.61667	-49
26.62500	-44
26.63333	-39
26.64167	-35
26.65000	-32
26.65833	-33
26.66667	-36
26.67500	-40
26.68333	-44
26.69167	-46
26.70000	-47
26.70833	-47
26.71667	-46
26.72500	-44
26.73333	-42
26.74167	-39
26.75000	-36
26.75833	-36
26.76667	-39
26.77500	-45
26.78333	-50
26.79167	-56
26.80000	-59
26.80833	-60
26.81667	-60
26.82500	-58
26.83333	-57
26.84167	-57
26.85000	-58
26.85833	-59
26.86667	-58
26.87500	-56
26.88333	-53
26.89167	-50
26.90000	-48
26.90833	-47
26.91667	-47
26.92500	-45
26.93333	-44
26.94167	-43
26.95000	-43
26.95833	-44
26.96667	-45
26.97500	-44
26.98333	-42
26.99167	-40
27.00000	-37
27.00833	-36
27.01667	-35
27.02500	-36
27.03333	-36
27.04167	-37
27.05000	-38
27.05833	-40
27.06667	-43
27.07500	-46
27.08333	-49
27.09167	-50
27.10000	-51
27.10833	-50
27.11667	-48
27.12500	-46
27.13333	-45
27.14167	-43
27.15000	-41
27.15833	-40
27.16667	-42
27.17500	-44
27.18333	-48
27.19167	-52
27.20000	-55
27.20833	-57
27.21667	-57
27.22500	-55
27.23333	-53
27.24167	-51
27.25000	-50
27.25833	-50
27.26667	-51
27.27500	-51
27.28333	-52
27.29167	-52
27.30000	-52
27.30833	-53
27.31667	-54
27.32500	-55
27.33333	-56
27.34167	-55
27.35000	-54
27.35833	-51
27.36667	-48
27.37500	-46
27.38333	-45
27.39167	-45
27.40000	-47
27.40833	-49
27.41667	-52
27.42500	-55
27.43333	-58
27.44167	-59
27.45000	-58
27.45833	-56
27.46667	-53
27.47500	-51
27.48333	-50
27.49167	-50
27.50000	-49
27.50833	-48
27.51667	-47
27.52500	-47
27.53333	-48
27.54167	-50
27.55000	-53
27.55833	-55
27.56667	-56
27.57500	-57
27.58333	-57
27.59167	-57
27.60000	-57
27.60833	-57
27.61667	-56
27.62500	-55
27.63333	-55
27.64167	-55
27.65000	-55
27.65833	-56
27.66667	-55
27.67500	-54
27.68333	-53
27.69167	-53
27.70000	-54
27.70833	-55
27.71667	-57
27.72500	-59
27.73333	-61
27.74167	-62
27.75000	-63
27.75833	-62
27.76667	-60
27.77500	-58
27.78333	-56
27.79167	-56
27.80000	-57
27.80833	-57
27.81667	-56
27.82500	-56
27.83333	-57
27.84167	-57
27.85000	-58
27.85833	-58
27.86667	-57
27.87500	-56
27.88333	-54
27.89167	-55
27.90000	-57
27.90833	-59
27.91667	-62
27.92500	-64
27.93333	-65
27.94167	-65
27.95000	-65
27.95833	-64
27.96667	-62
27.97500	-60
27.98333	-55
27.99167	-50
28.00000	-46
28.00833	-46
28.01667	-48
28.02500	-51
28.03333	-55
28.04167	-58
28.05000	-59
28.05833	-59
28.06667	-58
28.07500	-58
28.08333	-57
28.09167	-56
28.10000	-55
28.10833	-53
28.11667	-51
28.12500	-49
28.13333	-47
28.14167	-46
28.15000	-47
28.15833	-50
28.16667	-52
28.17500	-55
28.18333	-56
28.19167	-56
28.20000	-54
28.20833	-52
28.21667	-50
28.22500	-50
28.23333	-51
28.24167	-53
28.25000	-56
28.25833	-59
28.26667	-60
28.27500	-61
28.28333	-62
28.29167	-62
28.30000	-62
28.30833	-61
28.31667	-60
28.32500	-59
28.33333	-58
28.34167	-58
28.35000	-57
28.35833	-56
28.36667	-55
28.37500	-54
28.38333	-53
28.39167	-52
28.40000	-53
28.40833	-54
28.41667	-57
28.42500	-58
28.43333	-59
28.44167	-59
28.45000	-58
28.45833	-57
28.46667	-56
28.47500	-56
28.48333	-57
28.49167	-59
28.50000	-62
28.50833	-65
28.51667	-69
28.52500	-71
28.53333	-71
28.54167	-69
28.55000	-66
28.55833	-63
28.56667	-60
28.57500	-59
28.58333	-59
28.59167	-59
28.60000	-60
28.60833	-60
28.61667	-59
28.62500	-59
28.63333	-59
28.64167	-59
28.65000	-60
28.65833	-61
28.66667	-61
28.67500	-62
28.68333	-63
28.69167	-64
28.70000	-65
28.70833	-67
28.71667	-70
28.72500	-72
28.73333	-73
28.74167	-73
28.75000	-72
28.75833	-70
28.76667	-67
28.77500	-65
28.78333	-61
28.79167	-57
28.80000	-52
28.80833	-47
28.81667	-43
28.82500	-40
28.83333	-38
28.84167	-38
28.85000	-40
28.85833	-44
28.86667	-49
28.87500	-54
28.88333	-58
28.89167	-60
28.90000	-61
28.90833	-59
28.91667	-57
28.92500	-54
28.93333	-53
28.94167	-54
28.95000	-56
28.95833	-58
28.96667	-60
28.97500	-61
28.98333	-61
28.99167	-60
29.00000	-59
29.00833	-58
29.01667	-57
29.02500	-57
29.03333	-57
29.04167	-56
29.05000	-56
29.05833	-56
29.06667	-57
29.07500	-59
29.08333	-60
29.09167	-60
29.10000	-59
29.10833	-56
29.11667	-53
29.12500	-52
29.13333	-51
29.14167	-52
29.15000	-54
29.15833	-55
29.16667	-57
29.17500	-59
29.18333	-61
29.19167	-63
29.20000	-64
29.20833	-64
29.21667	-63
29.22500	-63
29.23333	-62
29.24167	-60
29.25000	-57
29.25833	-54
29.26667	-50
29.27500	-47
29.28333	-46
29.29167	-47
29.30000	-50
29.30833	-52
29.31667	-55
29.32500	-58
29.33333	-60
29.34167	-61
29.35000	-60
29.35833	-58
29.36667	-55
29.37500	-52
29.38333	-50
29.39167	-49
29.40000	-48
29.40833	-49
29.41667	-51
29.42500	-53
29.43333	-54
29.44167	-54
29.45000	-52
29.45833	-48
29.46667	-45
29.47500	-42
29.48333	-40
29.49167	-39
29.50000	-39
29.50833	-38
29.51667	-37
29.52500	-34
29.53333	-30
29.54167	-25
29.55000	-20
29.55833	-18
29.56667	-18
29.57500	-20
29.58333	-19
29.59167	-17
29.60000	-12
29.60833	-7
29.61667	-3
29.62500	0
29.63333	2
29.64167	5
29.65000	8
29.65833	12
29.66667	17
29.67500	23
29.68333	32
29.69167	43
29.70000	55
29.70833	68
29.71667	78
29.72500	84
29.73333	88
29.74167	92
29.75000	97
29.75833	104
29.76667	114
29.77500	125
29.78333	137
29.79167	148
29.80000	160
29.80833	171
29.81667	184
29.82500	198
29.83333	214
29.84167	233
29.85000	255
29.85833	277
29.86667	300
29.87500	324
29.88333	348
29.89167	374
29.90000	402
29.90833	434
29.91667	467
29.92500	503
29.93333	538
29.94167	575
29.95000	612
29.95833	652
29.96667	697
29.97500	746
29.98333	800
29.99167	857
30.00000	917
30.00833	980
30.01667	1045
30.02500	1113
30.03333	1183
30.04167	1254
30.05000	1327
30.05833	1402
30.06667	1481
30.07500	1560
30.08333	1642
30.09167	1727
30.10000	1814
30.10833	1906
30.11667	2000
30.12500	2099
30.13333	2201
30.14167	2305
30.15000	2412
30.15833	2518
30.16667	2626
30.17500	2732
30.18333	2838
30.19167	2946
30.20000	3054
30.20833	3170
30.21667	3286
30.22500	3408
30.23333	3530
30.24167	3649
30.25000	3767
30.25833	3878
30.26667	3988
30.27500	4094
30.28333	4199
30.29167	4303
30.30000	4405
30.30833	4509
30.31667	4610
30.32500	4711
30.33333	4809
30.34167	4903
30.35000	4995
30.35833	5081
30.36667	5167
30.37500	5249
30.38333	5330
30.39167	5410
30.40000	5486
30.40833	5559
30.41667	5625
30.42500	5686
30.43333	5743
30.44167	5797
30.45000	5849
30.45833	5897
30.46667	5941
30.47500	5979
30.48333	6011
30.49167	6037
30.50000	6058
30.50833	6076
30.51667	6090
30.52500	6102
30.53333	6111
30.54167	6116
30.55000	6116
30.55833	6113
30.56667	6107
30.57500	6100
30.58333	6092
30.59167	6082
30.60000	6068
30.60833	6051
30.61667	6029
30.62500	6002
30.63333	5971
30.64167	5936
30.65000	5897
30.65833	5856
30.66667	5812
30.67500	5768
30.68333	5723
30.69167	5676
30.70000	5629
30.70833	5579
30.71667	5529
30.72500	5476
30.73333	5421
30.74167	5365
30.75000	5305
30.75833	5246
30.76667	5185
30.77500	5123
30.78333	5060
30.79167	4996
30.80000	4933
30.80833	4868
30.81667	4806
30.82500	4744
30.83333	4683
30.84167	4621
30.85000	4556
30.85833	4491
30.86667	4427
30.87500	4364
30.88333	4302
30.89167	4241
30.90000	4181
30.90833	4117
30.91667	4054
30.92500	3989
30.93333	3925
30.94167	3862
30.95000	3801
30.95833	3744
30.96667	3687
30.97500	3632
30.98333	3578
30.99167	3523
31.00000	3469
31.00833	3413
31.01667	3359
31.02500	3307
31.03333	3255
31.04167	3205
31.05000	3153
31.05833	3103
31.06667	3051
31.07500	3002
31.08333	2956
31.09167	2912
31.10000	2869
31.10833	2827
31.11667	2788
31.12500	2750
31.13333	2712
31.14167	2673
31.15000	2632
31.15833	2592
31.16667	2552
31.17500	2514
31.18333	2476
31.19167	2440
31.20000	2405
31.20833	2369
31.21667	2334
31.22500	2300
31.23333	2267
31.24167	2235
31.25000	2205
31.25833	2175
31.26667	2145
31.27500	2116
31.28333	2088
31.29167	2060
31.30000	2033
31.30833	2006
31.31667	1979
31.32500	1950
31.33333	1922
31.34167	1896
31.35000	1872
31.35833	1852
31.36667	1833
31.37500	1815
31.38333	1796
31.39167	1777
31.40000	1757
31.40833	1737
31.41667	1716
31.42500	1695
31.43333	1673
31.44167	1649
31.45000	1624
31.45833	1602
31.46667	1581
31.47500	1564
31.48333	1550
31.49167	1538
31.50000	1528
31.50833	1517
31.51667	1506
31.52500	1494
31.53333	1480
31.54167	1464
31.55000	1446
31.55833	1429
31.56667	1414
31.57500	1401
31.58333	1391
31.59167	1383
31.60000	1375
31.60833	1364
31.61667	1353
31.62500	1340
31.63333	1327
31.64167	1316
31.65000	1307
31.65833	1298
31.66667	1288
31.67500	1277
31.68333	1264
31.69167	1250
31.70000	1237
31.70833	1226
31.71667	1216
31.72500	1207
31.73333	1199
31.74167	1192
31.75000	1187
31.75833	1181
31.76667	1175
31.77500	1167
31.78333	1159
31.79167	1150
31.80000	1141
31.80833	1132
31.81667	1123
31.82500	1113
31.83333	1103
31.84167	1094
31.85000	1085
31.85833	1079
31.86667	1074
31.87500	1071
31.88333	1069
31.89167	1067
31.90000	1062
31.90833	1055
31.91667	1048
31.92500	1041
31.93333	1035
31.94167	1030
31.95000	1027
31.95833	1023
31.96667	1018
31.97500	1013
31.98333	1007
31.99167	1002
32.00000	996
32.00833	991
32.01667	985
32.02500	978
32.03333	972
32.04167	967
32.05000	964
32.05833	963
32.06667	963
32.07500	963
32.08333	962
32.09167	959
32.10000	957
32.10833	955
32.11667	954
32.12500	955
32.13333	956
32.14167	958
32.15000	958
32.15833	956
32.16667	954
32.17500	952
32.18333	951
32.19167	952
32.20000	952
32.20833	952
32.21667	952
32.22500	952
32.23333	954
32.24167	958
32.25000	963
32.25833	967
32.26667	969
32.27500	970
32.28333	972
32.29167	975
32.30000	979
32.30833	985
32.31667	991
32.32500	997
32.33333	1003
32.34167	1010
32.35000	1017
32.35833	1023
32.36667	1026
32.37500	1030
32.38333	1033
32.39167	1038
32.40000	1044
32.40833	1051
32.41667	1059
32.42500	1068
32.43333	1077
32.44167	1086
32.45000	1095
32.45833	1102
32.46667	1108
32.47500	1113
32.48333	1122
32.49167	1135
32.50000	1149
32.50833	1166
32.51667	1182
32.52500	1197
32.53333	1213
32.54167	1228
32.55000	1243
32.55833	1259
32.56667	1275
32.57500	1290
32.58333	1305
32.59167	1321
32.60000	1337
32.60833	1355
32.61667	1374
32.62500	1395
32.63333	1417
32.64167	1435
32.65000	1450
32.65833	1464
32.66667	1477
32.67500	1491
32.68333	1511
32.69167	1534
32.70000	1561
32.70833	1590
32.71667	1618
32.72500	1643
32.73333	1666
32.74167	1688
32.75000	1710
32.75833	1732
32.76667	1756
32.77500	1782
32.78333	1809
32.79167	1836
32.80000	1864
32.80833	1893
32.81667	1922
32.82500	1953
32.83333	1983
32.84167	2014
32.85000	2047
32.85833	2080
32.86667	2115
32.87500	2150
32.88333	2184
32.89167	2219
32.90000	2251
32.90833	2283
32.91667	2315
32.92500	2346
32.93333	2377
32.94167	2408
32.95000	2440
32.95833	2471
32.96667	2502
32.97500	2533
32.98333	2563
32.99167	2594
33.00000	2622
33.00833	2649
33.01667	2675
33.02500	2703
33.03333	2732
33.04167	2764
33.05000	2798
33.05833	2831
33.06667	2862
33.07500	2892
33.08333	2923
33.09167	2952
33.10000	2980
33.10833	3006
33.11667	3031
33.12500	3055
33.13333	3079
33.14167	3104
33.15000	3130
33.15833	3155
33.16667	3177
33.17500	3196
33.18333	3212
33.19167	3228
33.20000	3246
33.20833	3267
33.21667	3286
33.22500	3304
33.23333	3319
33.24167	3330
33.25000	3337
33.25833	3344
33.26667	3353
33.27500	3362
33.28333	3372
33.29167	3383
33.30000	3394
33.30833	3404
33.31667	3411
33.32500	3414
33.33333	3414
33.34167	3414
33.35000	3412
33.35833	3410
33.36667	3407
33.37500	3402
33.38333	3396
33.39167	3389
33.40000	3381
33.40833	3372
33.41667	3363
33.42500	3352
33.43333	3342
33.44167	3331
33.45000	3320
33.45833	3307
33.46667	3291
33.47500	3273
33.48333	3253
33.49167	3232
33.50000	3212
33.50833	3192
33.51667	3173
33.52500	3155
33.53333	3137
33.54167	3115
33.55000	3092
33.55833	3068
33.56667	3043
33.57500	3020
33.58333	2998
33.59167	2976
33.60000	2952
33.60833	2926
33.61667	2898
33.62500	2870
33.63333	2842
33.64167	2815
33.65000	2787
33.65833	2760
33.66667	2731
33.67500	2701
33.68333	2669
33.69167	2635
33.70000	2602
33.70833	2569
33.71667	2537
33.72500	2504
33.73333	2470
33.74167	2438
33.75000	2406
33.75833	2377
33.76667	2350
33.77500	2323
33.78333	2294
33.79167	2263
33.80000	2231
33.80833	2198
33.81667	2166
33.82500	2135
33.83333	2106
33.84167	2076
33.85000	2047
33.85833	2019
33.86667	1992
33.87500	1964
33.88333	1936
33.89167	1907
33.90000	1876
33.90833	1843
33.91667	1810
33.92500	1779
33.93333	1750
33.94167	1723
33.95000	1698
33.95833	1674
33.96667	1651
33.97500	1628
33.98333	1605
33.99167	1581
34.00000	1556
34.00833	1530
34.01667	1505
34.02500	1478
34.03333	1451
34.04167	1425
34.05000	1399
34.05833	1375
34.06667	1351
34.07500	1329
34.08333	1309
34.09167	1290
34.10000	1272
34.10833	1254
34.11667	1236
34.12500	1217
34.13333	1198
34.14167	1179
34.15000	1161
34.15833	1144
34.16667	1129
34.17500	1114
34.18333	1099
34.19167	1083
34.20000	1064
34.20833	1045
34.21667	1025
34.22500	1006
34.23333	989
34.24167	973
34.25000	959
34.25833	946
34.26667	934
34.27500	922
34.28333	908
34.29167	893
34.30000	876
34.30833	859
34.31667	843
34.32500	830
34.33333	819
34.34167	811
34.35000	804
34.35833	796
34.36667	788
34.37500	778
34.38333	766
34.39167	754
34.40000	741
34.40833	728
34.41667	716
34.42500	706
34.43333	696
34.44167	686
34.45000	675
34.45833	663
34.46667	651
34.47500	638
34.48333	627
34.49167	615
34.50000	605
34.50833	595
34.51667	587
34.52500	581
34.53333	575
34.54167	569
34.55000	562
34.55833	555
34.56667	546
34.57500	538
34.58333	531
34.59167	525
34.60000	519
34.60833	512
34.61667	506
34.62500	499
34.63333	493
34.64167	488
34.65000	484
34.65833	481
34.66667	477
34.67500	472
34.68333	467
34.69167	462
34.70000	458
34.70833	456
34.71667	455
34.72500	452
34.73333	447
34.74167	442
34.75000	435
34.75833	428
34.76667	420
34.77500	412
34.78333	404
34.79167	398
34.80000	393
34.80833	389
34.81667	387
34.82500	385
34.83333	383
34.84167	380
34.85000	378
34.85833	376
34.86667	374
34.87500	371
34.88333	369
34.89167	367
34.90000	365
34.90833	363
34.91667	360
34.92500	355
34.93333	349
34.94167	342
34.95000	337
34.95833	333
34.96667	333
34.97500	335
34.98333	336
34.99167	335
35.00000	334
35.00833	332
35.01667	329
35.02500	328
35.03333	327
35.04167	326
35.05000	324
35.05833	322
35.06667	321
35.07500	318
35.08333	315
35.09167	312
35.10000	309
35.10833	307
35.11667	305
35.12500	303
35.13333	301
35.14167	298
35.15000	295
35.15833	291
35.16667	289
35.17500	286
35.18333	284
35.19167	281
35.20000	278
35.20833	274
35.21667	271
35.22500	269
35.23333	268
35.24167	268
35.25000	269
35.25833	271
35.26667	273
35.27500	275
35.28333	276
35.29167	276
35.30000	274
35.30833	272
35.31667	269
35.32500	265
35.33333	261
35.34167	258
35.35000	255
35.35833	254
35.36667	254
35.37500	253
35.38333	250
35.39167	245
35.40000	239
35.40833	234
35.41667	231
35.42500	231
35.43333	233
35.44167	233
35.45000	231
35.45833	228
35.46667	227
35.47500	226
35.48333	225
35.49167	223
35.50000	222
35.50833	221
35.51667	220
35.52500	220
35.53333	220
35.54167	219
35.55000	216
35.55833	213
35.56667	211
35.57500	209
35.58333	208
35.59167	206
35.60000	206
35.60833	207
35.61667	208
35.62500	210
35.63333	211
35.64167	210
35.65000	209
35.65833	208
35.66667	208
35.67500	208
35.68333	205
35.69167	201
35.70000	197
35.70833	195
35.71667	195
35.72500	198
35.73333	201
35.74167	202
35.75000	201
35.75833	198
35.76667	196
35.77500	196
35.78333	197
35.79167	199
35.80000	200
35.80833	200
35.81667	198
35.82500	195
35.83333	192
35.84167	189
35.85000	187
35.85833	185
35.86667	184
35.87500	184
35.88333	183
35.89167	182
35.90000	182
35.90833	184
35.91667	187
35.92500	190
35.93333	192
35.94167	193
35.95000	192
35.95833	189
35.96667	184
35.97500	178
35.98333	171
35.99167	164
36.00000	158
36.00833	155
36.01667	154
36.02500	155
36.03333	158
36.04167	163
36.05000	168
36.05833	172
36.06667	175
36.07500	177
36.08333	177
36.09167	176
36.10000	174
36.10833	170
36.11667	165
36.12500	159
36.13333	153
36.14167	148
36.15000	144
36.15833	143
36.16667	143
36.17500	145
36.18333	148
36.19167	151
36.20000	153
36.20833	154
36.21667	154
36.22500	155
36.23333	156
36.24167	156
36.25000	153
36.25833	149
36.26667	144
36.27500	140
36.28333	139
36.29167	139
36.30000	140
36.30833	141
36.31667	140
36.32500	139
36.33333	136
36.34167	135
36.35000	133
36.35833	134
36.36667	136
36.37500	139
36.38333	142
36.39167	144
36.40000	146
36.40833	148
36.41667	149
36.42500	148
36.43333	146
36.44167	142
36.45000	138
36.45833	134
36.46667	133
36.47500	133
36.48333	134
36.49167	136
36.50000	137
36.50833	138
36.51667	138
36.52500	136
36.53333	133
36.54167	130
36.55000	127
36.55833	126
36.56667	125
36.57500	127
36.58333	128
36.59167	130
36.60000	131
36.60833	131
36.61667	130
36.62500	130
36.63333	131
36.64167	134
36.65000	138
36.65833	142
36.66667	144
36.67500	143
36.68333	141
36.69167	137
36.70000	132
36.70833	126
36.71667	121
36.72500	118
36.73333	118
36.74167	119
36.75000	122
36.75833	123
36.76667	122
36.77500	118
36.78333	114
36.79167	112
36.80000	111
36.80833	113
36.81667	117
36.82500	121
36.83333	124
36.84167	127
36.85000	130
36.85833	132
36.86667	133
36.87500	133
36.88333	132
36.89167	131
36.90000	130
36.90833	130
36.91667	129
36.92500	128
36.93333	126
36.94167	123
36.95000	119
36.95833	116
36.96667	113
36.97500	110
36.98333	109
36.99167	108
37.00000	109
37.00833	112
37.01667	114
37.02500	117
37.03333	119
37.04167	121
37.05000	123
37.05833	123
37.06667	122
37.07500	119
37.08333	115
37.09167	110
37.10000	106
37.10833	103
37.11667	102
37.12500	103
37.13333	105
37.14167	109
37.15000	113
37.15833	116
37.16667	118
37.17500	120
37.18333	121
37.19167	122
37.20000	121
37.20833	120
37.21667	118
37.22500	118
37.23333	119
37.24167	119
37.25000	117
37.25833	114
37.26667	108
37.27500	104
37.28333	101
37.29167	101
37.30000	102
37.30833	101
37.31667	100
37.32500	98
37.33333	96
37.34167	95
37.35000	95
37.35833	97
37.36667	99
37.37500	101
37.38333	102
37.39167	102
37.40000	102
37.40833	101
37.41667	102
37.42500	104
37.43333	106
37.44167	108
37.45000	107
37.45833	106
37.46667	103
37.47500	101
37.48333	98
37.49167	96
37.50000	93
37.50833	90
37.51667	89
37.52500	91
37.53333	96
37.54167	102
37.55000	109
37.55833	115
37.56667	117
37.57500	117
37.58333	115
37.59167	111
37.60000	108
37.60833	105
37.61667	103
37.62500	103
37.63333	104
37.64167	103
37.65000	100
37.65833	97
37.66667	95
37.67500	94
37.68333	95
37.69167	97
37.70000	98
37.70833	98
37.71667	98
37.72500	100
37.73333	103
37.74167	106
37.75000	109
37.75833	110
37.76667	108
37.77500	103
37.78333	98
37.79167	94
37.80000	91
37.80833	92
37.81667	93
37.82500	93
37.83333	93
37.84167	92
37.85000	93
37.85833	94
37.86667	95
37.87500	97
37.88333	98
37.89167	99
37.90000	100
37.90833	101
37.91667	99
37.92500	96
37.93333	93
37.94167	90
37.95000	88
37.95833	87
37.96667	85
37.97500	82
37.98333	81
37.99167	81
38.00000	82
38.00833	84
38.01667	84
38.02500	83
38.03333	81
38.04167	81
38.05000	84
38.05833	88
38.06667	92
38.07500	95
38.08333	97
38.09167	96
38.10000	95
38.10833	93
38.11667	90
38.12500	88
38.13333	85
38.14167	82
38.15000	80
38.15833	78
38.16667	77
38.17500	78
38.18333	78
38.19167	78
38.20000	78
38.20833	79
38.21667	79
38.22500	81
38.23333	82
38.24167	82
38.25000	82
38.25833	82
38.26667	84
38.27500	86
38.28333	88
38.29167	90
38.30000	91
38.30833	91
38.31667	91
38.32500	92
38.33333	93
38.34167	94
38.35000	93
38.35833	92
38.36667	90
38.37500	88
38.38333	87
38.39167	88
38.40000	88
38.40833	89
38.41667	91
38.42500	93
38.43333	95
38.44167	96
38.45000	94
38.45833	91
38.46667	88
38.47500	86
38.48333	86
38.49167	88
38.50000	90
38.50833	92
38.51667	94
38.52500	95
38.53333	94
38.54167	92
38.55000	89
38.55833	86
38.56667	85
38.57500	85
38.58333	85
38.59167	86
38.60000	88
38.60833	91
38.61667	93
38.62500	95
38.63333	96
38.64167	94
38.65000	89
38.65833	86
38.66667	84
38.67500	85
38.68333	87
38.69167	90
38.70000	93
38.70833	96
38.71667	99
38.72500	101
38.73333	103
38.74167	102
38.75000	100
38.75833	98
38.76667	96
38.77500	96
38.78333	97
38.79167	98
38.80000	99
38.80833	99
38.81667	99
38.82500	100
38.83333	103
38.84167	106
38.85000	108
38.85833	109
38.86667	110
38.87500	108
38.88333	105
38.89167	100
38.90000	96
38.90833	93
38.91667	93
38.92500	97
38.93333	102
38.94167	106
38.95000	109
38.95833	109
38.96667	108
38.97500	107
38.98333	105
38.99167	104
39.00000	102
39.00833	102
39.01667	104
39.02500	108
39.03333	114
39.04167	121
39.05000	127
39.05833	133
39.06667	138
39.07500	141
39.08333	140
39.09167	137
39.10000	132
39.10833	127
39.11667	122
39.12500	121
39.13333	123
39.14167	126
39.15000	130
39.15833	133
39.16667	135
39.17500	138
39.18333	140
39.19167	142
39.20000	143
39.20833	143
39.21667	141
39.22500	137
39.23333	131
39.24167	127
39.25000	125
39.25833	124
39.26667	125
39.27500	126
39.28333	127
39.29167	128
39.30000	129
39.30833	130
39.31667	131
39.32500	131
39.33333	131
39.34167	133
39.35000	136
39.35833	139
39.36667	141
39.37500	142
39.38333	141
39.39167	138
39.40000	136
39.40833	134
39.41667	134
39.42500	135
39.43333	137
39.44167	140
39.45000	145
39.45833	149
39.46667	153
39.47500	155
39.48333	156
39.49167	156
39.50000	156
39.50833	157
39.51667	157
39.52500	155
39.53333	151
39.54167	149
39.55000	148
39.55833	149
39.56667	151
39.57500	153
39.58333	153
39.59167	151
39.60000	148
39.60833	146
39.61667	144
39.62500	143
39.63333	144
39.64167	146
39.65000	149
39.65833	151
39.66667	151
39.67500	150
39.68333	148
39.69167	146
39.70000	145
39.70833	146
39.71667	147
39.72500	148
39.73333	148
39.74167	146
39.75000	141
39.75833	138
39.76667	137
39.77500	138
39.78333	140
39.79167	144
39.80000	147
39.80833	149
39.81667	151
39.82500	153
39.83333	156
39.84167	159
39.85000	160
39.85833	161
39.86667	160
39.87500	157
39.88333	153
39.89167	148
39.90000	145
39.90833	142
39.91667	140
39.92500	138
39.93333	135
39.94167	134
39.95000	132
39.95833	132
39.96667	131
39.97500	132
39.98333	135
39.99167	138
40.00000	144
40.00833	151
40.01667	158
40.02500	163
40.03333	168
40.04167	169
40.05000	167
40.05833	163
40.06667	157
40.07500	151
40.08333	149
40.09167	150
40.10000	152
40.10833	156
40.11667	162
40.12500	168
40.13333	174
40.14167	180
40.15000	185
40.15833	189
40.16667	190
40.17500	190
40.18333	192
40.19167	195
40.20000	199
40.20833	205
40.21667	210
40.22500	215
40.23333	219
40.24167	224
40.25000	232
40.25833	241
40.26667	253
40.27500	265
40.28333	279
40.29167	293
40.30000	306
40.30833	318
40.31667	330
40.32500	342
40.33333	354
40.34167	369
40.35000	386
40.35833	404
40.36667	422
40.37500	441
40.38333	460
40.39167	480
40.40000	502
40.40833	525
40.41667	549
40.42500	571
40.43333	593
40.44167	616
40.45000	641
40.45833	668
40.46667	698
40.47500	727
40.48333	755
40.49167	783
40.50000	811
40.50833	843
40.51667	877
40.52500	916
40.53333	957
40.54167	997
40.55000	1037
40.55833	1075
40.56667	1113
40.57500	1152
40.58333	1192
40.59167	1235
40.60000	1278
40.60833	1326
40.61667	1373
40.62500	1423
40.63333	1473
40.64167	1522
40.65000	1573
40.65833	1623
40.66667	1674
40.67500	1725
40.68333	1774
40.69167	1823
40.70000	1872
40.70833	1923
40.71667	1972
40.72500	2021
40.73333	2070
40.74167	2118
40.75000	2168
40.75833	2217
40.76667	2267
40.77500	2314
40.78333	2358
40.79167	2400
40.80000	2439
40.80833	2479
40.81667	2518
40.82500	2559
40.83333	2599
40.84167	2638
40.85000	2678
40.85833	2716
40.86667	2752
40.87500	2787
40.88333	2818
40.89167	2848
40.90000	2876
40.90833	2902
40.91667	2926
40.92500	2948
40.93333	2969
40.94167	2989
40.95000	3009
40.95833	3026
40.96667	3041
40.97500	3053
40.98333	3061
40.99167	3066
41.00000	3069
41.00833	3070
41.01667	3070
41.02500	3068
41.03333	3065
41.04167	3061
41.05000	3056
41.05833	3047
41.06667	3034
41.07500	3019
41.08333	3002
41.09167	2984
41.10000	2967
41.10833	2950
41.11667	2933
41.12500	2915
41.13333	2894
41.14167	2872
41.15000	2847
41.15833	2820
41.16667	2789
41.17500	2756
41.18333	2721
41.19167	2683
41.20000	2646
41.20833	2609
41.21667	2573
41.22500	2536
41.23333	2499
41.24167	2461
41.25000	2421
41.25833	2381
41.26667	2341
41.27500	2301
41.28333	2260
41.29167	2218
41.30000	2177
41.30833	2136
41.31667	2095
41.32500	2054
41.33333	2012
41.34167	1970
41.35000	1927
41.35833	1887
41.36667	1848
41.37500	1811
41.38333	1775
41.39167	1740
41.40000	1705
41.40833	1667
41.41667	1630
41.42500	1591
41.43333	1552
41.44167	1514
41.45000	1477
41.45833	1440
41.46667	1404
41.47500	1368
41.48333	1332
41.49167	1296
41.50000	1260
41.50833	1226
41.51667	1193
41.52500	1161
41.53333	1130
41.54167	1100
41.55000	1068
41.55833	1038
41.56667	1007
41.57500	977
41.58333	949
41.59167	921
41.60000	895
41.60833	869
41.61667	845
41.62500	820
41.63333	796
41.64167	772
41.65000	747
41.65833	722
41.66667	698
41.67500	675
41.68333	653
41.69167	632
41.70000	613
41.70833	594
41.71667	577
41.72500	559
41.73333	542
41.74167	526
41.75000	511
41.75833	495
41.76667	480
41.77500	464
41.78333	449
41.79167	434
41.80000	420
41.80833	408
41.81667	399
41.82500	392
41.83333	385
41.84167	377
41.85000	366
41.85833	352
41.86667	337
41.87500	320
41.88333	306
41.89167	292
41.90000	280
41.90833	269
41.91667	261
41.92500	255
41.93333	251
41.94167	247
41.95000	241
41.95833	234
41.96667	225
41.97500	214
41.98333	205
41.99167	196
42.00000	189
42.00833	185
42.01667	181
42.02500	180
42.03333	179
42.04167	176
42.05000	171
42.05833	165
42.06667	158
42.07500	153
42.08333	149
42.09167	147
42.10000	144
42.10833	139
42.11667	134
42.12500	128
42.13333	122
42.14167	118
42.15000	116
42.15833	113
42.16667	109
42.17500	105
42.18333	101
42.19167	97
42.20000	95
42.20833	93
42.21667	93
42.22500	93
42.23333	92
42.24167	91
42.25000	90
42.25833	87
42.26667	82
42.27500	77
42.28333	71
42.29167	66
42.30000	63
42.30833	62
42.31667	64
42.32500	67
42.33333	71
42.34167	75
42.35000	77
42.35833	78
42.36667	78
42.37500	77
42.38333	75
42.39167	71
42.40000	68
42.40833	64
42.41667	61
42.42500	60
42.43333	58
42.44167	57
42.45000	56
42.45833	55
42.46667	54
42.47500	53
42.48333	52
42.49167	50
42.50000	46
42.50833	42
42.51667	39
42.52500	36
42.53333	34
42.54167	35
42.55000	37
42.55833	40
42.56667	42
42.57500	41
42.58333	38
42.59167	34
42.60000	30
42.60833	29
42.61667	28
42.62500	28
42.63333	28
42.64167	28
42.65000	29
42.65833	31
42.66667	34
42.67500	37
42.68333	38
42.69167	36
42.70000	34
42.70833	31
42.71667	29
42.72500	28
42.73333	30
42.74167	30
42.75000	29
42.75833	26
42.76667	23
42.77500	19
42.78333	18
42.79167	19
42.80000	21
42.80833	24
42.81667	27
42.82500	28
42.83333	29
42.84167	30
42.85000	30
42.85833	31
42.86667	32
42.87500	33
42.88333	34
42.89167	34
42.90000	33
42.90833	31
42.91667	28
42.92500	26
42.93333	24
42.94167	24
42.95000	25
42.95833	27
42.96667	28
42.97500	29
42.98333	27
42.99167	23
43.00000	21
43.00833	21
43.01667	23
43.02500	27
43.03333	31
43.04167	35
43.05000	37
43.05833	38
43.06667	38
43.07500	36
43.08333	33
43.09167	30
43.10000	28
43.10833	27
43.11667	27
43.12500	27
43.13333	27
43.14167	27
43.15000	28
43.15833	29
43.16667	29
43.17500	28
43.18333	27
43.19167	28
43.20000	29
43.20833	32
43.21667	36
43.22500	39
43.23333	41
43.24167	40
43.25000	38
43.25833	36
43.26667	33
43.27500	31
43.28333	30
43.29167	30
43.30000	30
43.30833	29
43.31667	27
43.32500	25
43.33333	24
43.34167	22
43.35000	20
43.35833	17
43.36667	16
43.37500	16
43.38333	18
43.39167	20
43.40000	21
43.40833	21
43.41667	19
43.42500	17
43.43333	15
43.44167	13
43.45000	12
43.45833	12
43.46667	13
43.47500	14
43.48333	16
43.49167	17
43.50000	19
43.50833	20
43.51667	21
43.52500	20
43.53333	18
43.54167	16
43.55000	14
43.55833	13
43.56667	14
43.57500	16
43.58333	17
43.59167	17
43.60000	17
43.60833	17
43.61667	18
43.62500	18
43.63333	17
43.64167	16
43.65000	15
43.65833	13
43.66667	14
43.67500	16
43.68333	16
43.69167	16
43.70000	13
43.70833	10
43.71667	7
43.72500	6
43.73333	7
43.74167	8
43.75000	10
43.75833	10
43.76667	9
43.77500	8
43.78333	5
43.79167	2
43.80000	0
43.80833	-0
43.81667	1
43.82500	4
43.83333	6
43.84167	7
43.85000	5
43.85833	2
43.86667	-1
43.87500	-4
43.88333	-6
43.89167	-7
43.90000	-7
43.90833	-6
43.91667	-5
43.92500	-3
43.93333	-1
43.94167	1
43.95000	3
43.95833	5
43.96667	6
43.97500	6
43.98333	6
43.99167	5
44.00000	3
44.00833	0
44.01667	-2
44.02500	-4
44.03333	-3
44.04167	-1
44.05000	3
44.05833	5
44.06667	6
44.07500	5
44.08333	3
44.09167	1
44.10000	-1
44.10833	-2
44.11667	-3
44.12500	-2
44.13333	0
44.14167	3
44.15000	6
44.15833	6
44.16667	3
44.17500	-1
44.18333	-6
44.19167	-9
44.20000	-11
44.20833	-9
44.21667	-6
44.22500	-4
44.23333	-3
44.24167	-5
44.25000	-8
44.25833	-11
44.26667	-13
44.27500	-13
44.28333	-11
44.29167	-9
44.30000	-6
44.30833	-5
44.31667	-3
44.32500	-2
44.33333	-2
44.34167	-2
44.35000	-3
44.35833	-5
44.36667	-7
44.37500	-9
44.38333	-11
44.39167	-13
44.40000	-16
44.40833	-18
44.41667	-20
44.42500	-21
44.43333	-21
44.44167	-21
44.45000	-20
44.45833	-19
44.46667	-17
44.47500	-15
44.48333	-13
44.49167	-11
44.50000	-11
44.50833	-12
44.51667	-15
44.52500	-18
44.53333	-20
44.54167	-21
44.55000	-21
44.55833	-19
44.56667	-18
44.57500	-18
44.58333	-18
44.59167	-18
44.60000	-17
44.60833	-16
44.61667	-15
44.62500	-13
44.63333	-10
44.64167	-8
44.65000	-6
44.65833	-6
44.66667	-7
44.67500	-10
44.68333	-14
44.69167	-18
44.70000	-20
44.70833	-19
44.71667	-15
44.72500	-11
44.73333	-8
44.74167	-9
44.75000	-14
44.75833	-21
44.76667	-25
44.77500	-27
44.78333	-27
44.79167	-26
44.80000	-26
44.80833	-27
44.81667	-28
44.82500	-28
44.83333	-27
44.84167	-25
44.85000	-23
44.85833	-21
44.86667	-19
44.87500	-17
44.88333	-14
44.89167	-11
44.90000	-9
44.90833	-7
44.91667	-6
44.92500	-7
44.93333	-8
44.94167	-10
44.95000	-11
44.95833	-12
44.96667	-11
44.97500	-10
44.98333	-9
44.99167	-9
45.00000	-9
45.00833	-9
45.01667	-8
45.02500	-5
45.03333	-1
45.04167	1
45.05000	2
45.05833	1
45.06667	-1
45.07500	-3
45.08333	-6
45.09167	-8
45.10000	-11
45.10833	-14
45.11667	-16
45.12500	-15
45.13333	-12
45.14167	-10
45.15000	-7
45.15833	-6
45.16667	-6
45.17500	-5
45.18333	-4
45.19167	-1
45.20000	1
45.20833	2
45.21667	2
45.22500	-1
45.23333	-5
45.24167	-9
45.25000	-12
45.25833	-13
45.26667	-12
45.27500	-10
45.28333	-7
45.29167	-3
45.30000	-0
45.30833	2
45.31667	3
45.32500	3
45.33333	3
45.34167	2
45.35000	3
45.35833	3
45.36667	4
45.37500	3
45.38333	4
45.39167	6
45.40000	9
45.40833	14
45.41667	17
45.42500	18
45.43333	17
45.44167	15
45.45000	13
45.45833	12
45.46667	12
45.47500	13
45.48333	12
45.49167	11
45.50000	11
45.50833	12
45.51667	14
45.52500	17
45.53333	21
45.54167	23
45.55000	26
45.55833	27
45.56667	26
45.57500	23
45.58333	18
45.59167	13
45.60000	8
45.60833	6
45.61667	5
45.62500	6
45.63333	9
45.64167	10
45.65000	10
45.65833	9
45.66667	6
45.67500	2
45.68333	1
45.69167	2
45.70000	5
45.70833	12
45.71667	17
45.72500	19
45.73333	19
45.74167	18
45.75000	15
45.75833	14
45.76667	14
45.77500	16
45.78333	17
45.79167	18
45.80000	19
45.80833	20
45.81667	19
45.82500	18
45.83333	16
45.84167	14
45.85000	12
45.85833	10
45.86667	10
45.87500	9
45.88333	6
45.89167	2
45.90000	-2
45.90833	-6
45.91667	-9
45.92500	-10
45.93333	-9
45.94167	-7
45.95000	-5
45.95833	-4
45.96667	-4
45.97500	-5
45.98333	-7
45.99167	-9
46.00000	-9
46.00833	-7
46.01667	-3
46.02500	1
46.03333	4
46.04167	6
46.05000	7
46.05833	6
46.06667	5
46.07500	3
46.08333	1
46.09167	1
46.10000	1
46.10833	0
46.11667	-0
46.12500	-1
46.13333	-2
46.14167	-4
46.15000	-8
46.15833	-12
46.16667	-16
46.17500	-20
46.18333	-21
46.19167	-21
46.20000	-19
46.20833	-15
46.21667	-11
46.22500	-7
46.23333	-3
46.24167	-3
46.25000	-6
46.25833	-11
46.26667	-15
46.27500	-18
46.28333	-19
46.29167	-17
46.30000	-15
46.30833	-16
46.31667	-18
46.32500	-19
46.33333	-21
46.34167	-20
46.35000	-18
46.35833	-17
46.36667	-18
46.37500	-21
46.38333	-22
46.39167	-21
46.40000	-17
46.40833	-13
46.41667	-10
46.42500	-9
46.43333	-11
46.44167	-13
46.45000	-14
46.45833	-16
46.46667	-17
46.47500	-18
46.48333	-20
46.49167	-22
46.50000	-24
46.50833	-26
46.51667	-27
46.52500	-27
46.53333	-28
46.54167	-29
46.55000	-29
46.55833	-29
46.56667	-30
46.57500	-31
46.58333	-31
46.59167	-29
46.60000	-26
46.60833	-23
46.61667	-20
46.62500	-18
46.63333	-19
46.64167	-20
46.65000	-20
46.65833	-21
46.66667	-23
46.67500	-25
46.68333	-26
46.69167	-27
46.70000	-25
46.70833	-22
46.71667	-19
46.72500	-18
46.73333	-18
46.74167	-18
46.75000	-17
46.75833	-15
46.76667	-14
46.77500	-12
46.78333	-11
46.79167	-11
46.80000	-11
46.80833	-12
46.81667	-12
46.82500	-13
46.83333	-15
46.84167	-17
46.85000	-19
46.85833	-21
46.86667	-24
46.87500	-27
46.88333	-29
46.89167	-29
46.90000	-29
46.90833	-29
46.91667	-29
46.92500	-30
46.93333	-31
46.94167	-32
46.95000	-33
46.95833	-34
46.96667	-37
46.97500	-38
46.98333	-37
46.99167	-34
47.00000	-30
47.00833	-26
47.01667	-23
47.02500	-20
47.03333	-18
47.04167	-17
47.05000	-17
47.05833	-18
47.06667	-20
47.07500	-21
47.08333	-19
47.09167	-16
47.10000	-13
47.10833	-13
47.11667	-15
47.12500	-19
47.13333	-25
47.14167	-29
47.15000	-30
47.15833	-31
47.16667	-33
47.17500	-34
47.18333	-36
47.19167	-37
47.20000	-37
47.20833	-36
47.21667	-34
47.22500	-33
47.23333	-31
47.24167	-31
47.25000	-31
47.25833	-34
47.26667	-38
47.27500	-41
47.28333	-40
47.29167	-36
47.30000	-32
47.30833	-28
47.31667	-25
47.32500	-23
47.33333	-22
47.34167	-21
47.35000	-20
47.35833	-20
47.36667	-22
47.37500	-27
47.38333	-33
47.39167	-39
47.40000	-43
47.40833	-44
47.41667	-41
47.42500	-36
47.43333	-30
47.44167	-25
47.45000	-21
47.45833	-19
47.46667	-17
47.47500	-16
47.48333	-16
47.49167	-17
47.50000	-19
47.50833	-22
47.51667	-25
47.52500	-25
47.53333	-23
47.54167	-18
47.55000	-13
47.55833	-10
47.56667	-8
47.57500	-9
47.58333	-11
47.59167	-14
47.60000	-17
47.60833	-18
47.61667	-19
47.62500	-20
47.63333	-22
47.64167	-24
47.65000	-25
47.65833	-26
47.66667	-26
47.67500	-24
47.68333	-23
47.69167	-22
47.70000	-20
47.70833	-17
47.71667	-16
47.72500	-17
47.73333	-19
47.74167	-22
47.75000	-24
47.75833	-26
47.76667	-26
47.77500	-27
47.78333	-27
47.79167	-29
47.80000	-31
47.80833	-32
47.81667	-33
47.82500	-33
47.83333	-34
47.84167	-34
47.85000	-32
47.85833	-32
47.86667	-33
47.87500	-35
47.88333	-36
47.89167	-34
47.90000	-31
47.90833	-26
47.91667	-22
47.92500	-21
47.93333	-20
47.94167	-20
47.95000	-19
47.95833	-18
47.96667	-16
47.97500	-17
47.98333	-19
47.99167	-22
48.00000	-25
48.00833	-28
48.01667	-31
48.02500	-33
48.03333	-35
48.04167	-37
48.05000	-36
48.05833	-33
48.06667	-28
48.07500	-23
48.08333	-19
48.09167	-18
48.10000	-20
48.10833	-25
48.11667	-29
48.12500	-33
48.13333	-37
48.14167	-37
48.15000	-34
48.15833	-31
48.16667	-28
48.17500	-27
48.18333	-28
48.19167	-30
48.20000	-31
48.20833	-30
48.21667	-29
48.22500	-29
48.23333	-29
48.24167	-30
48.25000	-30
48.25833	-29
48.26667	-27
48.27500	-26
48.28333	-26
48.29167	-27
48.30000	-30
48.30833	-33
48.31667	-34
48.32500	-32
48.33333	-29
48.34167	-28
48.35000	-28
48.35833	-30
48.36667	-33
48.37500	-35
48.38333	-36
48.39167	-35
48.40000	-36
48.40833	-38
48.41667	-40
48.42500	-42
48.43333	-43
48.44167	-43
48.45000	-42
48.45833	-42
48.46667	-42
48.47500	-41
48.48333	-39
48.49167	-36
48.50000	-32
48.50833	-28
48.51667	-24
48.52500	-18
48.53333	-13
48.54167	-9
48.55000	-8
48.55833	-10
48.56667	-13
48.57500	-18
48.58333	-22
48.59167	-25
48.60000	-28
48.60833	-29
48.61667	-29
48.62500	-28
48.63333	-26
48.64167	-24
48.65000	-22
48.65833	-21
48.66667	-22
48.67500	-25
48.68333	-29
48.69167	-32
48.70000	-36
48.70833	-39
48.71667	-42
48.72500	-43
48.73333	-45
48.74167	-46
48.75000	-45
48.75833	-44
48.76667	-42
48.77500	-40
48.78333	-38
48.79167	-37
48.80000	-35
48.80833	-30
48.81667	-26
48.82500	-23
48.83333	-22
48.84167	-25
48.85000	-32
48.85833	-38
48.86667	-43
48.87500	-44
48.88333	-42
48.89167	-38
48.90000	-32
48.90833	-27
48.91667	-24
48.92500	-24
48.93333	-26
48.94167	-29
48.95000	-33
48.95833	-36
48.96667	-37
48.97500	-35
48.98333	-32
48.99167	-30
49.00000	-28
49.00833	-29
49.01667	-30
49.02500	-33
49.03333	-37
49.04167	-39
49.05000	-40
49.05833	-38
49.06667	-35
49.07500	-31
49.08333	-26
49.09167	-21
49.10000	-19
49.10833	-20
49.11667	-23
49.12500	-28
49.13333	-33
49.14167	-38
49.15000	-42
49.15833	-44
49.16667	-45
49.17500	-44
49.18333	-41
49.19167	-36
49.20000	-32
49.20833	-29
49.21667	-27
49.22500	-27
49.23333	-28
49.24167	-30
49.25000	-32
49.25833	-34
49.26667	-37
49.27500	-38
49.28333	-38
49.29167	-36
49.30000	-36
49.30833	-37
49.31667	-40
49.32500	-44
49.33333	-48
49.34167	-49
49.35000	-48
49.35833	-46
49.36667	-44
49.37500	-42
49.38333	-40
49.39167	-38
49.40000	-37
49.40833	-37
49.41667	-39
49.42500	-43
49.43333	-47
49.44167	-48
49.45000	-46
49.45833	-42
49.46667	-37
49.47500	-33
49.48333	-31
49.49167	-30
49.50000	-30
49.50833	-31
49.51667	-33
49.52500	-34
49.53333	-34
49.54167	-33
49.55000	-31
49.55833	-29
49.56667	-28
49.57500	-27
49.58333	-26
49.59167	-24
49.60000	-22
49.60833	-20
49.61667	-19
49.62500	-20
49.63333	-21
49.64167	-22
49.65000	-24
49.65833	-26
49.66667	-30
49.67500	-35
49.68333	-40
49.69167	-45
49.70000	-48
49.70833	-48
49.71667	-46
49.72500	-42
49.73333	-37
49.74167	-33
49.75000	-32
49.75833	-32
49.76667	-33
49.77500	-34
49.78333	-34
49.79167	-33
49.80000	-32
49.80833	-31
49.81667	-30
49.82500	-29
49.83333	-26
49.84167	-23
49.85000	-21
49.85833	-20
49.86667	-23
49.87500	-29
49.88333	-34
49.89167	-38
49.90000	-40
49.90833	-39
49.91667	-37
49.92500	-35
49.93333	-33
49.94167	-33
49.95000	-35
49.95833	-37
49.96667	-36
49.97500	-32
49.98333	-26
49.99167	-20
50.00000	-16
50.00833	-16
50.01667	-17
50.02500	-17
50.03333	-14
50.04167	-10
50.05000	-4
50.05833	1
50.06667	4
50.07500	6
50.08333	7
50.09167	9
50.10000	10
50.10833	10
50.11667	8
50.12500	7
50.13333	6
50.14167	7
50.15000	9
50.15833	12
50.16667	15
50.17500	17
50.18333	20
50.19167	21
50.20000	23
50.20833	26
50.21667	28
50.22500	29
50.23333	30
50.24167	32
50.25000	36
50.25833	42
50.26667	48
50.27500	55
50.28333	59
50.29167	62
50.30000	65
50.30833	70
50.31667	76
50.32500	84
50.33333	92
50.34167	99
50.35000	105
50.35833	111
50.36667	116
50.37500	122
50.38333	129
50.39167	137
50.40000	146
50.40833	156
50.41667	165
50.42500	175
50.43333	185
50.44167	195
50.45000	206
50.45833	217
50.46667	227
50.47500	237
50.48333	245
50.49167	252
50.50000	260
50.50833	270
50.51667	282
50.52500	295
50.53333	308
50.54167	322
50.55000	336
50.55833	351
50.56667	367
50.57500	383
50.58333	397
50.59167	409
50.60000	420
50.60833	430
50.61667	441
50.62500	456
50.63333	472
50.64167	488
50.65000	503
50.65833	519
50.66667	536
50.67500	554
50.68333	571
50.69167	588
50.70000	602
50.70833	614
50.71667	625
50.72500	637
50.73333	649
50.74167	663
50.75000	678
50.75833	695
50.76667	713
50.77500	731
50.78333	747
50.79167	760
50.80000	773
50.80833	785
50.81667	798
50.82500	813
50.83333	829
50.84167	845
50.85000	861
50.85833	877
50.86667	893
50.87500	907
50.88333	920
50.89167	931
50.90000	941
50.90833	951
50.91667	963
50.92500	978
50.93333	995
50.94167	1012
50.95000	1030
50.95833	1045
50.96667	1057
50.97500	1067
50.98333	1075
50.99167	1082
51.00000	1090
51.00833	1099
51.01667	1107
51.02500	1116
51.03333	1124
51.04167	1130
51.05000	1135
51.05833	1138
51.06667	1139
51.07500	1139
51.08333	1140
51.09167	1143
51.10000	1148
51.10833	1155
51.11667	1163
51.12500	1171
51.13333	1178
51.14167	1181
51.15000	1181
51.15833	1180
51.16667	1177
51.17500	1175
51.18333	1174
51.19167	1174
51.20000	1174
51.20833	1173
51.21667	1170
51.22500	1166
51.23333	1161
51.24167	1154
51.25000	1145
51.25833	1135
51.26667	1127
51.27500	1119
51.28333	1111
51.29167	1103
51.30000	1094
51.30833	1083
51.31667	1072
51.32500	1062
51.33333	1054
51.34167	1046
51.35000	1037
51.35833	1030
51.36667	1022
51.37500	1015
51.38333	1009
51.39167	1004
51.40000	996
51.40833	986
51.41667	975
51.42500	961
51.43333	947
51.44167	932
51.45000	915
51.45833	899
51.46667	882
51.47500	865
51.48333	852
51.49167	840
51.50000	828
51.50833	815
51.51667	801
51.52500	787
51.53333	771
51.54167	757
51.55000	744
51.55833	732
51.56667	721
51.57500	711
51.58333	700
51.59167	688
51.60000	675
51.60833	660
51.61667	645
51.62500	630
51.63333	615
51.64167	601
51.65000	589
51.65833	578
51.66667	564
51.67500	549
51.68333	533
51.69167	515
51.70000	498
51.70833	483
51.71667	470
51.72500	458
51.73333	447
51.74167	436
51.75000	424
51.75833	411
51.76667	399
51.77500	386
51.78333	375
51.79167	363
51.80000	352
51.80833	343
51.81667	335
51.82500	328
51.83333	322
51.84167	314
51.85000	304
51.85833	292
51.86667	278
51.87500	265
51.88333	254
51.89167	246
51.90000	238
51.90833	232
51.91667	225
51.92500	218
51.93333	211
51.94167	205
51.95000	200
51.95833	194
51.96667	188
51.97500	181
51.98333	174
51.99167	166
52.00000	160
52.00833	156
52.01667	152
52.02500	148
52.03333	144
52.04167	139
52.05000	135
52.05833	131
52.06667	128
52.07500	124
52.08333	117
52.09167	109
52.10000	100
52.10833	92
52.11667	85
52.12500	80
52.13333	78
52.14167	77
52.15000	75
52.15833	73
52.16667	71
52.17500	68
52.18333	64
52.19167	61
52.20000	58
52.20833	55
52.21667	54
52.22500	52
52.23333	52
52.24167	50
52.25000	47
52.25833	42
52.26667	37
52.27500	32
52.28333	29
52.29167	27
52.30000	24
52.30833	22
52.31667	20
52.32500	18
52.33333	18
52.34167	18
52.35000	20
52.35833	23
52.36667	25
52.37500	23
52.38333	20
52.39167	16
52.40000	11
52.40833	6
52.41667	2
52.42500	-2
52.43333	-6
52.44167	-8
52.45000	-8
52.45833	-7
52.46667	-4
52.47500	-2
52.48333	-2
52.49167	-2
52.50000	-4
52.50833	-5
52.51667	-6
52.52500	-7
52.53333	-6
52.54167	-6
52.55000	-7
52.55833	-8
52.56667	-10
52.57500	-12
52.58333	-12
52.59167	-10
52.60000	-9
52.60833	-9
52.61667	-9
52.62500	-10
52.63333	-12
52.64167	-14
52.65000	-16
52.65833	-18
52.66667	-20
52.67500	-21
52.68333	-20
52.69167	-17
52.70000	-13
52.70833	-9
52.71667	-6
52.72500	-6
52.73333	-8
52.74167	-11
52.75000	-14
52.75833	-16
52.76667	-17
52.77500	-19
52.78333	-22
52.79167	-26
52.80000	-30
52.80833	-31
52.81667	-30
52.82500	-26
52.83333	-21
52.84167	-19
52.85000	-20
52.85833	-24
52.86667	-30
52.87500	-36
52.88333	-39
52.89167	-39
52.90000	-37
52.90833	-34
52.91667	-32
52.92500	-31
52.93333	-30
52.94167	-30
52.95000	-30
52.95833	-29
52.96667	-27
52.97500	-25
52.98333	-24
52.99167	-24
53.00000	-26
53.00833	-30
53.01667	-35
53.02500	-39
53.03333	-41
53.04167	-42
53.05000	-40
53.05833	-39
53.06667	-39
53.07500	-41
53.08333	-44
53.09167	-46
53.10000	-49
53.10833	-50
53.11667	-50
53.12500	-51
53.13333	-52
53.14167	-51
53.15000	-49
53.15833	-46
53.16667	-44
53.17500	-41
53.18333	-40
53.19167	-39
53.20000	-38
53.20833	-36
53.21667	-34
53.22500	-33
53.23333	-33
53.24167	-33
53.25000	-34
53.25833	-35
53.26667	-36
53.27500	-37
53.28333	-40
53.29167	-43
53.30000	-47
53.30833	-52
53.31667	-55
53.32500	-56
53.33333	-53
53.34167	-47
53.35000	-40
53.35833	-35
53.36667	-32
53.37500	-31
53.38333	-32
53.39167	-34
53.40000	-35
53.40833	-34
53.41667	-32
53.42500	-32
53.43333	-35
53.44167	-38
53.45000	-41
53.45833	-43
53.46667	-45
53.47500	-45
53.48333	-46
53.49167	-47
53.50000	-48
53.50833	-49
53.51667	-48
53.52500	-48
53.53333	-47
53.54167	-46
53.55000	-45
53.55833	-44
53.56667	-42
53.57500	-40
53.58333	-39
53.59167	-38
53.60000	-38
53.60833	-37
53.61667	-35
53.62500	-35
53.63333	-35
53.64167	-36
53.65000	-40
53.65833	-45
53.66667	-49
53.67500	-53
53.68333	-56
53.69167	-56
53.70000	-55
53.70833	-53
53.71667	-51
53.72500	-49
53.73333	-47
53.74167	-45
53.75000	-45
53.75833	-46
53.76667	-47
53.77500	-47
53.78333	-47
53.79167	-45
53.80000	-44
53.80833	-43
53.81667	-43
53.82500	-45
53.83333	-48
53.84167	-52
53.85000	-55
53.85833	-59
53.86667	-61
53.87500	-63
53.88333	-62
53.89167	-60
53.90000	-57
53.90833	-53
53.91667	-49
53.92500	-45
53.93333	-42
53.94167	-40
53.95000	-40
53.95833	-41
53.96667	-43
53.97500	-46
53.98333	-48
53.99167	-48
54.00000	-45
54.00833	-40
54.01667	-35
54.02500	-31
54.03333	-28
54.04167	-27
54.05000	-28
54.05833	-30
54.06667	-31
54.07500	-30
54.08333	-29
54.09167	-27
54.10000	-28
54.10833	-30
54.11667	-34
54.12500	-36
54.13333	-38
54.14167	-37
54.15000	-33
54.15833	-28
54.16667	-24
54.17500	-21
54.18333	-23
54.19167	-27
54.20000	-32
54.20833	-35
54.21667	-37
54.22500	-37
54.23333	-35
54.24167	-33
54.25000	-31
54.25833	-28
54.26667	-26
54.27500	-24
54.28333	-23
54.29167	-23
54.30000	-23
54.30833	-23
54.31667	-22
54.32500	-20
54.33333	-18
54.34167	-16
54.35000	-13
54.35833	-12
54.36667	-10
54.37500	-8
54.38333	-8
54.39167	-8
54.40000	-8
54.40833	-8
54.41667	-9
54.42500	-8
54.43333	-7
54.44167	-5
54.45000	-3
54.45833	-2
54.46667	-2
54.47500	-1
54.48333	-1
54.49167	-1
54.50000	1
54.50833	3
54.51667	5
54.52500	7
54.53333	7
54.54167	7
54.55000	7
54.55833	8
54.56667	13
54.57500	20
54.58333	28
54.59167	35
54.60000	38
54.60833	38
54.61667	35
54.62500	31
54.63333	27
54.64167	27
54.65000	28
54.65833	30
54.66667	32
54.67500	34
54.68333	36
54.69167	38
54.70000	41
54.70833	43
54.71667	46
54.72500	50
54.73333	54
54.74167	56
54.75000	57
54.75833	55
54.76667	53
54.77500	50
54.78333	50
54.79167	52
54.80000	55
54.80833	57
54.81667	59
54.82500	58
54.83333	57
54.84167	57
54.85000	60
54.85833	64
54.86667	69
54.87500	74
54.88333	79
54.89167	83
54.90000	86
54.90833	88
54.91667	89
54.92500	89
54.93333	87
54.94167	86
54.95000	85
54.95833	84
54.96667	84
54.97500	85
54.98333	88
54.99167	91
55.00000	95
55.00833	98
55.01667	100
55.02500	99
55.03333	96
55.04167	94
55.05000	94
55.05833	96
55.06667	100
55.07500	104
55.08333	107
55.09167	111
55.10000	115
55.10833	118
55.11667	121
55.12500	124
55.13333	126
55.14167	129
55.15000	132
55.15833	133
55.16667	132
55.17500	129
55.18333	128
55.19167	128
55.20000	129
55.20833	131
55.21667	130
55.22500	128
55.23333	125
55.24167	123
55.25000	125
55.25833	129
55.26667	136
55.27500	142
55.28333	147
55.29167	149
55.30000	148
55.30833	145
55.31667	142
55.32500	138
55.33333	135
55.34167	133
55.35000	133
55.35833	134
55.36667	135
55.37500	137
55.38333	141
55.39167	145
55.40000	148
55.40833	149
55.41667	149
55.42500	149
55.43333	148
55.44167	149
55.45000	153
55.45833	155
55.46667	156
55.47500	154
55.48333	153
55.49167	151
55.50000	149
55.50833	149
55.51667	150
55.52500	152
55.53333	155
55.54167	158
55.55000	159
55.55833	159
55.56667	157
55.57500	155
55.58333	153
55.59167	152
55.60000	153
55.60833	155
55.61667	158
55.62500	160
55.63333	162
55.64167	163
55.65000	163
55.65833	162
55.66667	160
55.67500	158
55.68333	158
55.69167	159
55.70000	161
55.70833	161
55.71667	160
55.72500	158
55.73333	155
55.74167	153
55.75000	152
55.75833	151
55.76667	146
55.77500	141
55.78333	136
55.79167	134
55.80000	134
55.80833	135
55.81667	138
55.82500	141
55.83333	144
55.84167	148
55.85000	151
55.85833	152
55.86667	151
55.87500	148
55.88333	144
55.89167	140
55.90000	135
55.90833	132
55.91667	129
55.92500	127
55.93333	128
55.94167	129
55.95000	130
55.95833	131
55.96667	131
55.97500	130
55.98333	127
55.99167	123
56.00000	118
56.00833	114
56.01667	112
56.02500	113
56.03333	117
56.04167	121
56.05000	124
56.05833	126
56.06667	125
56.07500	122
56.08333	120
56.09167	118
56.10000	116
56.10833	115
56.11667	114
56.12500	114
56.13333	114
56.14167	113
56.15000	110
56.15833	106
56.16667	102
56.17500	98
56.18333	96
56.19167	96
56.20000	97
56.20833	97
56.21667	96
56.22500	94
56.23333	90
56.24167	87
56.25000	85
56.25833	85
56.26667	86
56.27500	88
56.28333	90
56.29167	90
56.30000	91
56.30833	92
56.31667	93
56.32500	91
56.33333	88
56.34167	82
56.35000	76
56.35833	71
56.36667	68
56.37500	69
56.38333	73
56.39167	78
56.40000	83
56.40833	87
56.41667	88
56.42500	85
56.43333	81
56.44167	77
56.45000	74
56.45833	73
56.46667	73
56.47500	74
56.48333	73
56.49167	72
56.50000	69
56.50833	66
56.51667	64
56.52500	64
56.53333	66
56.54167	67
56.55000	67
56.55833	66
56.56667	65
56.57500	64
56.58333	66
56.59167	69
56.60000	72
56.60833	73
56.61667	72
56.62500	70
56.63333	65
56.64167	59
56.65000	52
56.65833	46
56.66667	42
56.67500	40
56.68333	42
56.69167	47
56.70000	50
56.70833	50
56.71667	47
56.72500	40
56.73333	33
56.74167	28
56.75000	25
56.75833	26
56.76667	28
56.77500	31
56.78333	34
56.79167	36
56.80000	38
56.80833	40
56.81667	40
56.82500	40
56.83333	39
56.84167	38
56.85000	36
56.85833	34
56.86667	32
56.87500	32
56.88333	32
56.89167	33
56.90000	34
56.90833	36
56.91667	37
56.92500	35
56.93333	32
56.94167	27
56.95000	20
56.95833	15
56.96667	13
56.97500	13
56.98333	14
56.99167	13
57.00000	13
57.00833	12
57.01667	11
57.02500	11
57.03333	12
57.04167	11
57.05000	10
57.05833	8
57.06667	8
57.07500	9
57.08333	12
57.09167	16
57.10000	20
57.10833	22
57.11667	22
57.12500	19
57.13333	15
57.14167	11
57.15000	8
57.15833	6
57.16667	6
57.17500	8
57.18333	9
57.19167	11
57.20000	12
57.20833	12
57.21667	10
57.22500	7
57.23333	3
57.24167	0
57.25000	-2
57.25833	-2
57.26667	1
57.27500	4
57.28333	7
57.29167	7
57.30000	5
57.30833	1
57.31667	-3
57.32500	-8
57.33333	-12
57.34167	-15
57.35000	-15
57.35833	-15
57.36667	-13
57.37500	-11
57.38333	-10
57.39167	-11
57.40000	-14
57.40833	-17
57.41667	-20
57.42500	-22
57.43333	-23
57.44167	-22
57.45000	-20
57.45833	-17
57.46667	-12
57.47500	-6
57.48333	-2
57.49167	2
57.50000	1
57.50833	-2
57.51667	-8
57.52500	-14
57.53333	-19
57.54167	-22
57.55000	-22
57.55833	-20
57.56667	-16
57.57500	-13
57.58333	-10
57.59167	-10
57.60000	-12
57.60833	-16
57.61667	-20
57.62500	-23
57.63333	-25
57.64167	-26
57.65000	-26
57.65833	-27
57.66667	-29
57.67500	-32
57.68333	-33
57.69167	-33
57.70000	-33
57.70833	-33
57.71667	-33
57.72500	-33
57.73333	-31
57.74167	-28
57.75000	-24
57.75833	-20
57.76667	-17
57.77500	-17
57.78333	-18
57.79167	-21
57.80000	-24
57.80833	-25
57.81667	-26
57.82500	-27
57.83333	-29
57.84167	-31
57.85000	-32
57.85833	-33
57.86667	-32
57.87500	-30
57.88333	-29
57.89167	-29
57.90000	-30
57.90833	-31
57.91667	-32
57.92500	-32
57.93333	-31
57.94167	-29
57.95000	-26
57.95833	-23
57.96667	-21
57.97500	-20
57.98333	-20
57.99167	-21
58.00000	-25
58.00833	-30
58.01667	-34
58.02500	-38
58.03333	-39
58.04167	-38
58.05000	-35
58.05833	-32
58.06667	-31
58.07500	-32
58.08333	-34
58.09167	-36
58.10000	-38
58.10833	-39
58.11667	-38
58.12500	-36
58.13333	-34
58.14167	-33
58.15000	-33
58.15833	-34
58.16667	-35
58.17500	-37
58.18333	-38
58.19167	-38
58.20000	-37
58.20833	-36
58.21667	-34
58.22500	-30
58.23333	-27
58.24167	-25
58.25000	-27
58.25833	-30
58.26667	-34
58.27500	-38
58.28333	-41
58.29167	-44
58.30000	-46
58.30833	-49
58.31667	-50
58.32500	-49
58.33333	-47
58.34167	-45
58.35000	-45
58.35833	-47
58.36667	-49
58.37500	-50
58.38333	-49
58.39167	-45
58.40000	-41
58.40833	-38
58.41667	-37
58.42500	-39
58.43333	-41
58.44167	-44
58.45000	-45
58.45833	-45
58.46667	-46
58.47500	-47
58.48333	-49
58.49167	-50
58.50000	-50
58.50833	-50
58.51667	-48
58.52500	-46
58.53333	-43
58.54167	-41
58.55000	-41
58.55833	-43
58.56667	-45
58.57500	-47
58.58333	-47
58.59167	-47
58.60000	-46
58.60833	-45
58.61667	-44
58.62500	-43
58.63333	-44
58.64167	-45
58.65000	-46
58.65833	-47
58.66667	-47
58.67500	-47
58.68333	-49
58.69167	-51
58.70000	-53
58.70833	-53
58.71667	-52
58.72500	-49
58.73333	-46
58.74167	-43
58.75000	-41
58.75833	-40
58.76667	-42
58.77500	-44
58.78333	-47
58.79167	-50
58.80000	-53
58.80833	-53
58.81667	-53
58.82500	-52
58.83333	-52
58.84167	-54
58.85000	-56
58.85833	-58
58.86667	-58
58.87500	-57
58.88333	-56
58.89167	-54
58.90000	-54
58.90833	-55
58.91667	-56
58.92500	-58
58.93333	-59
58.94167	-60
58.95000	-60
58.95833	-59
58.96667	-59
58.97500	-60
58.98333	-61
58.99167	-62
59.00000	-62
59.00833	-60
59.01667	-58
59.02500	-56
59.03333	-54
59.04167	-53
59.05000	-53
59.05833	-53
59.06667	-54
59.07500	-55
59.08333	-57
59.09167	-60
59.10000	-62
59.10833	-63
59.11667	-62
59.12500	-59
59.13333	-57
59.14167	-54
59.15000	-54
59.15833	-55
59.16667	-56
59.17500	-58
59.18333	-59
59.19167	-60
59.20000	-60
59.20833	-60
59.21667	-58
59.22500	-55
59.23333	-53
59.24167	-52
59.25000	-51
59.25833	-52
59.26667	-54
59.27500	-56
59.28333	-56
59.29167	-56
59.30000	-55
59.30833	-54
59.31667	-54
59.32500	-55
59.33333	-58
59.34167	-60
59.35000	-62
59.35833	-63
59.36667	-64
59.37500	-63
59.38333	-62
59.39167	-62
59.40000	-62
59.40833	-62
59.41667	-63
59.42500	-64
59.43333	-65
59.44167	-66
59.45000	-66
59.45833	-65
59.46667	-63
59.47500	-60
59.48333	-58
59.49167	-57
59.50000	-56
59.50833	-55
59.51667	-55
59.52500	-55
59.53333	-56
59.54167	-57
59.55000	-58
59.55833	-59
59.56667	-60
59.57500	-61
59.58333	-61
59.59167	-61
59.60000	-60
59.60833	-57
59.61667	-55
59.62500	-54
59.63333	-55
59.64167	-59
59.65000	-63
59.65833	-67
59.66667	-68
59.67500	-67
59.68333	-64
59.69167	-61
59.70000	-58
59.70833	-57
59.71667	-58
59.72500	-59
59.73333	-59
59.74167	-57
59.75000	-54
59.75833	-50
59.76667	-47
59.77500	-46
59.78333	-48
59.79167	-52
59.80000	-56
59.80833	-60
59.81667	-63
59.82500	-65
59.83333	-64
59.84167	-62
59.85000	-60
59.85833	-59
59.86667	-59
59.87500	-59
59.88333	-60
59.89167	-60
59.90000	-60
59.90833	-60
59.91667	-61
59.92500	-62
59.93333	-64
59.94167	-65
59.95000	-66
59.95833	-65
59.96667	-65
59.97500	-65
59.98333	-64
59.99167	-63
60.00000	-63

[LC Chromatogram(Detector A-Ch2)]
Interval(msec)	500
# of Points	7201
Start Time(min)	0.000
End Time(min)	60.000
Intensity Units	mV
Intensity Multiplier	0.001
Wavelength(nm)	230
R.Time (min)	Intensity
0.00000	1
0.00833	1
0.01667	1
0.02500	-0
0.03333	-0
0.04167	-0
0.05000	0
0.05833	0
0.06667	0
0.07500	1
0.08333	2
0.09167	3
0.10000	4
0.10833	6
0.11667	7
0.12500	6
0.13333	5
0.14167	4
0.15000	3
0.15833	2
0.16667	2
0.17500	4
0.18333	6
0.19167	8
0.20000	8
0.20833	8
0.21667	6
0.22500	5
0.23333	2
0.24167	-1
0.25000	-4
0.25833	-8
0.26667	-11
0.27500	-10
0.28333	-8
0.29167	-5
0.30000	-1
0.30833	1
0.31667	3
0.32500	3
0.33333	1
0.34167	-2
0.35000	-5
0.35833	-9
0.36667	-11
0.37500	-11
0.38333	-8
0.39167	-3
0.40000	1
0.40833	4
0.41667	4
0.42500	4
0.43333	1
0.44167	-1
0.45000	-2
0.45833	-2
0.46667	-1
0.47500	0
0.48333	0
0.49167	0
0.50000	-0
0.50833	-1
0.51667	-1
0.52500	0
0.53333	1
0.54167	3
0.55000	5
0.55833	6
0.56667	6
0.57500	6
0.58333	5
0.59167	4
0.60000	1
0.60833	-0
0.61667	-1
0.62500	0
0.63333	3
0.64167	6
0.65000	9
0.65833	11
0.66667	11
0.67500	10
0.68333	8
0.69167	6
0.70000	4
0.70833	2
0.71667	-1
0.72500	-3
0.73333	-5
0.74167	-6
0.75000	-4
0.75833	-1
0.76667	2
0.77500	5
0.78333	6
0.79167	6
0.80000	6
0.80833	5
0.81667	3
0.82500	2
0.83333	1
0.84167	2
0.85000	4
0.85833	6
0.86667	6
0.87500	5
0.88333	3
0.89167	-0
0.90000	-3
0.90833	-4
0.91667	-4
0.92500	-3
0.93333	-1
0.94167	1
0.95000	3
0.95833	4
0.96667	5
0.97500	4
0.98333	3
0.99167	2
1.00000	1
1.00833	1
1.01667	0
1.02500	-0
1.03333	0
1.04167	1
1.05000	3
1.05833	4
1.06667	4
1.07500	3
1.08333	1
1.09167	-0
1.10000	-1
1.10833	-1
1.11667	-0
1.12500	0
1.13333	1
1.14167	0
1.15000	-0
1.15833	-1
1.16667	-1
1.17500	2
1.18333	6
1.19167	11
1.20000	14
1.20833	17
1.21667	18
1.22500	19
1.23333	19
1.24167	18
1.25000	16
1.25833	14
1.26667	11
1.27500	8
1.28333	4
1.29167	1
1.30000	-1
1.30833	-0
1.31667	2
1.32500	5
1.33333	7
1.34167	8
1.35000	8
1.35833	8
1.36667	7
1.37500	6
1.38333	5
1.39167	6
1.40000	8
1.40833	12
1.41667	17
1.42500	19
1.43333	19
1.44167	15
1.45000	11
1.45833	7
1.46667	5
1.47500	4
1.48333	5
1.49167	5
1.50000	4
1.50833	4
1.51667	4
1.52500	6
1.53333	8
1.54167	10
1.55000	11
1.55833	11
1.56667	10
1.57500	9
1.58333	7
1.59167	4
1.60000	2
1.60833	1
1.61667	1
1.62500	3
1.63333	4
1.64167	4
1.65000	4
1.65833	5
1.66667	7
1.67500	9
1.68333	11
1.69167	12
1.70000	11
1.70833	10
1.71667	10
1.72500	10
1.73333	12
1.74167	13
1.75000	15
1.75833	16
1.76667	17
1.77500	18
1.78333	20
1.79167	20
1.80000	20
1.80833	20
1.81667	19
1.82500	18
1.83333	17
1.84167	16
1.85000	14
1.85833	11
1.86667	9
1.87500	8
1.88333	9
1.89167	9
1.90000	10
1.90833	9
1.91667	8
1.92500	6
1.93333	6
1.94167	8
1.95000	10
1.95833	12
1.96667	14
1.97500	13
1.98333	12
1.99167	10
2.00000	10
2.00833	11
2.01667	14
2.02500	16
2.03333	18
2.04167	20
2.05000	21
2.05833	22
2.06667	21
2.07500	20
2.08333	19
2.09167	17
2.10000	15
2.10833	13
2.11667	11
2.12500	8
2.13333	5
2.14167	2
2.15000	-1
2.15833	-2
2.16667	-2
2.17500	1
2.18333	5
2.19167	10
2.20000	14
2.20833	17
2.21667	17
2.22500	15
2.23333	14
2.24167	13
2.25000	12
2.25833	11
2.26667	10
2.27500	8
2.28333	6
2.29167	5
2.30000	5
2.30833	6
2.31667	8
2.32500	10
2.33333	12
2.34167	13
2.35000	13
2.35833	11
2.36667	7
2.37500	5
2.38333	4
2.39167	6
2.40000	9
2.40833	13
2.41667	15
2.42500	15
2.43333	15
2.44167	13
2.45000	10
2.45833	7
2.46667	6
2.47500	7
2.48333	9
2.49167	13
2.50000	18
2.50833	21
2.51667	21
2.52500	19
2.53333	18
2.54167	17
2.55000	17
2.55833	18
2.56667	19
2.57500	19
2.58333	17
2.59167	16
2.60000	14
2.60833	13
2.61667	13
2.62500	14
2.63333	16
2.64167	17
2.65000	16
2.65833	14
2.66667	11
2.67500	7
2.68333	3
2.69167	1
2.70000	-1
2.70833	-3
2.71667	-4
2.72500	-4
2.73333	-2
2.74167	1
2.75000	3
2.75833	4
2.76667	3
2.77500	0
2.78333	-2
2.79167	-3
2.80000	-2
2.80833	-1
2.81667	-1
2.82500	-1
2.83333	-1
2.84167	0
2.85000	2
2.85833	4
2.86667	7
2.87500	9
2.88333	10
2.89167	10
2.90000	10
2.90833	11
2.91667	12
2.92500	13
2.93333	12
2.94167	12
2.95000	11
2.95833	10
2.96667	8
2.97500	7
2.98333	5
2.99167	4
3.00000	6
3.00833	9
3.01667	12
3.02500	15
3.03333	16
3.04167	15
3.05000	12
3.05833	8
3.06667	5
3.07500	1
3.08333	-3
3.09167	-5
3.10000	-5
3.10833	-4
3.11667	-4
3.12500	-6
3.13333	-8
3.14167	-10
3.15000	-11
3.15833	-11
3.16667	-9
3.17500	-6
3.18333	-3
3.19167	1
3.20000	5
3.20833	9
3.21667	13
3.22500	16
3.23333	17
3.24167	18
3.25000	18
3.25833	18
3.26667	19
3.27500	20
3.28333	21
3.29167	21
3.30000	20
3.30833	18
3.31667	14
3.32500	10
3.33333	4
3.34167	-0
3.35000	-3
3.35833	-3
3.36667	-3
3.37500	-2
3.38333	-2
3.39167	-3
3.40000	-5
3.40833	-8
3.41667	-8
3.42500	-8
3.43333	-6
3.44167	-4
3.45000	-2
3.45833	1
3.46667	2
3.47500	3
3.48333	2
3.49167	1
3.50000	-0
3.50833	-2
3.51667	-3
3.52500	-3
3.53333	-1
3.54167	0
3.55000	1
3.55833	1
3.56667	1
3.57500	0
3.58333	1
3.59167	1
3.60000	-0
3.60833	-2
3.61667	-3
3.62500	-5
3.63333	-6
3.64167	-7
3.65000	-8
3.65833	-8
3.66667	-9
3.67500	-8
3.68333	-7
3.69167	-6
3.70000	-6
3.70833	-7
3.71667	-7
3.72500	-6
3.73333	-6
3.74167	-7
3.75000	-7
3.75833	-8
3.76667	-9
3.77500	-9
3.78333	-8
3.79167	-6
3.80000	-5
3.80833	-3
3.81667	0
3.82500	3
3.83333	4
3.84167	3
3.85000	2
3.85833	1
3.86667	-1
3.87500	-2
3.88333	-4
3.89167	-5
3.90000	-6
3.90833	-6
3.91667	-5
3.92500	-5
3.93333	-6
3.94167	-6
3.95000	-6
3.95833	-5
3.96667	-4
3.97500	-3
3.98333	-4
3.99167	-6
4.00000	-9
4.00833	-10
4.01667	-9
4.02500	-6
4.03333	-3
4.04167	-0
4.05000	-1
4.05833	-4
4.06667	-9
4.07500	-12
4.08333	-13
4.09167	-14
4.10000	-14
4.10833	-14
4.11667	-14
4.12500	-14
4.13333	-15
4.14167	-16
4.15000	-17
4.15833	-17
4.16667	-18
4.17500	-17
4.18333	-16
4.19167	-15
4.20000	-14
4.20833	-13
4.21667	-12
4.22500	-10
4.23333	-9
4.24167	-9
4.25000	-9
4.25833	-10
4.26667	-10
4.27500	-9
4.28333	-8
4.29167	-6
4.30000	-6
4.30833	-7
4.31667	-10
4.32500	-14
4.33333	-17
4.34167	-18
4.35000	-17
4.35833	-15
4.36667	-12
4.37500	-9
4.38333	-6
4.39167	-3
4.40000	-1
4.40833	-0
4.41667	-1
4.42500	-2
4.43333	-3
4.44167	-4
4.45000	-4
4.45833	-4
4.46667	-3
4.47500	-4
4.48333	-6
4.49167	-7
4.50000	-8
4.50833	-8
4.51667	-8
4.52500	-9
4.53333	-11
4.54167	-13
4.55000	-15
4.55833	-15
4.56667	-14
4.57500	-13
4.58333	-11
4.59167	-8
4.60000	-3
4.60833	1
4.61667	5
4.62500	6
4.63333	4
4.64167	0
4.65000	-5
4.65833	-10
4.66667	-15
4.67500	-17
4.68333	-18
4.69167	-17
4.70000	-17
4.70833	-16
4.71667	-15
4.72500	-14
4.73333	-15
4.74167	-17
4.75000	-18
4.75833	-19
4.76667	-18
4.77500	-16
4.78333	-13
4.79167	-11
4.80000	-11
4.80833	-12
4.81667	-14
4.82500	-16
4.83333	-15
4.84167	-12
4.85000	-7
4.85833	-4
4.86667	-2
4.87500	-2
4.88333	-4
4.89167	-6
4.90000	-8
4.90833	-10
4.91667	-11
4.92500	-12
4.93333	-12
4.94167	-13
4.95000	-15
4.95833	-16
4.96667	-16
4.97500	-15
4.98333	-13
4.99167	-10
5.00000	-7
5.00833	-6
5.01667	-7
5.02500	-10
5.03333	-12
5.04167	-14
5.05000	-16
5.05833	-18
5.06667	-20
5.07500	-23
5.08333	-24
5.09167	-24
5.10000	-22
5.10833	-20
5.11667	-18
5.12500	-16
5.13333	-16
5.14167	-16
5.15000	-17
5.15833	-19
5.16667	-21
5.17500	-24
5.18333	-27
5.19167	-30
5.20000	-30
5.20833	-29
5.21667	-27
5.22500	-25
5.23333	-23
5.24167	-22
5.25000	-22
5.25833	-25
5.26667	-29
5.27500	-32
5.28333	-33
5.29167	-33
5.30000	-30
5.30833	-27
5.31667	-24
5.32500	-21
5.33333	-18
5.34167	-16
5.35000	-14
5.35833	-13
5.36667	-14
5.37500	-15
5.38333	-17
5.39167	-18
5.40000	-18
5.40833	-17
5.41667	-15
5.42500	-14
5.43333	-14
5.44167	-16
5.45000	-17
5.45833	-18
5.46667	-19
5.47500	-18
5.48333	-18
5.49167	-18
5.50000	-19
5.50833	-21
5.51667	-23
5.52500	-24
5.53333	-23
5.54167	-20
5.55000	-17
5.55833	-14
5.56667	-13
5.57500	-14
5.58333	-17
5.59167	-21
5.60000	-23
5.60833	-25
5.61667	-24
5.62500	-23
5.63333	-22
5.64167	-22
5.65000	-22
5.65833	-22
5.66667	-21
5.67500	-20
5.68333	-19
5.69167	-20
5.70000	-21
5.70833	-22
5.71667	-23
5.72500	-24
5.73333	-23
5.74167	-22
5.75000	-20
5.75833	-17
5.76667	-15
5.77500	-14
5.78333	-13
5.79167	-14
5.80000	-16
5.80833	-17
5.81667	-17
5.82500	-15
5.83333	-12
5.84167	-10
5.85000	-10
5.85833	-11
5.86667	-13
5.87500	-15
5.88333	-17
5.89167	-17
5.90000	-15
5.90833	-13
5.91667	-12
5.92500	-12
5.93333	-13
5.94167	-14
5.95000	-15
5.95833	-16
5.96667	-17
5.97500	-18
5.98333	-18
5.99167	-17
6.00000	-15
6.00833	-14
6.01667	-14
6.02500	-14
6.03333	-14
6.04167	-16
6.05000	-18
6.05833	-21
6.06667	-24
6.07500	-26
6.08333	-27
6.09167	-26
6.10000	-23
6.10833	-21
6.11667	-21
6.12500	-23
6.13333	-25
6.14167	-29
6.15000	-31
6.15833	-31
6.16667	-30
6.17500	-29
6.18333	-28
6.19167	-27
6.20000	-25
6.20833	-23
6.21667	-19
6.22500	-17
6.23333	-16
6.24167	-16
6.25000	-18
6.25833	-21
6.26667	-25
6.27500	-28
6.28333	-31
6.29167	-32
6.30000	-32
6.30833	-29
6.31667	-25
6.32500	-20
6.33333	-16
6.34167	-14
6.35000	-13
6.35833	-14
6.36667	-17
6.37500	-23
6.38333	-29
6.39167	-34
6.40000	-38
6.40833	-39
6.41667	-37
6.42500	-33
6.43333	-30
6.44167	-27
6.45000	-26
6.45833	-26
6.46667	-27
6.47500	-27
6.48333	-27
6.49167	-27
6.50000	-27
6.50833	-27
6.51667	-28
6.52500	-29
6.53333	-29
6.54167	-27
6.55000	-25
6.55833	-23
6.56667	-22
6.57500	-22
6.58333	-23
6.59167	-24
6.60000	-24
6.60833	-25
6.61667	-26
6.62500	-28
6.63333	-30
6.64167	-32
6.65000	-32
6.65833	-32
6.66667	-32
6.67500	-31
6.68333	-31
6.69167	-30
6.70000	-30
6.70833	-29
6.71667	-29
6.72500	-30
6.73333	-29
6.74167	-28
6.75000	-26
6.75833	-26
6.76667	-27
6.77500	-28
6.78333	-30
6.79167	-31
6.80000	-31
6.80833	-30
6.81667	-29
6.82500	-27
6.83333	-24
6.84167	-20
6.85000	-17
6.85833	-16
6.86667	-17
6.87500	-18
6.88333	-19
6.89167	-20
6.90000	-20
6.90833	-19
6.91667	-20
6.92500	-22
6.93333	-25
6.94167	-28
6.95000	-31
6.95833	-32
6.96667	-34
6.97500	-33
6.98333	-32
6.99167	-30
7.00000	-27
7.00833	-24
7.01667	-23
7.02500	-22
7.03333	-22
7.04167	-23
7.05000	-25
7.05833	-28
7.06667	-31
7.07500	-32
7.08333	-32
7.09167	-31
7.10000	-31
7.10833	-30
7.11667	-32
7.12500	-33
7.13333	-33
7.14167	-32
7.15000	-29
7.15833	-28
7.16667	-26
7.17500	-26
7.18333	-27
7.19167	-27
7.20000	-25
7.20833	-23
7.21667	-23
7.22500	-24
7.23333	-26
7.24167	-30
7.25000	-33
7.25833	-36
7.26667	-37
7.27500	-38
7.28333	-37
7.29167	-36
7.30000	-34
7.30833	-32
7.31667	-30
7.32500	-28
7.33333	-27
7.34167	-26
7.35000	-24
7.35833	-22
7.36667	-20
7.37500	-18
7.38333	-17
7.39167	-17
7.40000	-18
7.40833	-21
7.41667	-23
7.42500	-25
7.43333	-25
7.44167	-25
7.45000	-25
7.45833	-26
7.46667	-28
7.47500	-31
7.48333	-34
7.49167	-35
7.50000	-35
7.50833	-33
7.51667	-30
7.52500	-28
7.53333	-28
7.54167	-29
7.55000	-32
7.55833	-33
7.56667	-33
7.57500	-31
7.58333	-27
7.59167	-24
7.60000	-24
7.60833	-25
7.61667	-27
7.62500	-29
7.63333	-29
7.64167	-29
7.65000	-29
7.65833	-29
7.66667	-29
7.67500	-27
7.68333	-24
7.69167	-21
7.70000	-17
7.70833	-15
7.71667	-14
7.72500	-17
7.73333	-20
7.74167	-23
7.75000	-25
7.75833	-26
7.76667	-26
7.77500	-26
7.78333	-26
7.79167	-27
7.80000	-28
7.80833	-29
7.81667	-29
7.82500	-28
7.83333	-28
7.84167	-27
7.85000	-26
7.85833	-25
7.86667	-24
7.87500	-23
7.88333	-23
7.89167	-24
7.90000	-23
7.90833	-22
7.91667	-21
7.92500	-20
7.93333	-19
7.94167	-18
7.95000	-16
7.95833	-15
7.96667	-15
7.97500	-17
7.98333	-21
7.99167	-24
8.00000	-27
8.00833	-28
8.01667	-28
8.02500	-28
8.03333	-27
8.04167	-28
8.05000	-29
8.05833	-32
8.06667	-33
8.07500	-34
8.08333	-32
8.09167	-30
8.10000	-27
8.10833	-25
8.11667	-25
8.12500	-25
8.13333	-25
8.14167	-26
8.15000	-26
8.15833	-27
8.16667	-27
8.17500	-26
8.18333	-24
8.19167	-22
8.20000	-21
8.20833	-22
8.21667	-24
8.22500	-27
8.23333	-30
8.24167	-30
8.25000	-30
8.25833	-29
8.26667	-28
8.27500	-28
8.28333	-28
8.29167	-30
8.30000	-31
8.30833	-33
8.31667	-34
8.32500	-35
8.33333	-35
8.34167	-35
8.35000	-35
8.35833	-34
8.36667	-33
8.37500	-34
8.38333	-36
8.39167	-38
8.40000	-40
8.40833	-43
8.41667	-44
8.42500	-44
8.43333	-42
8.44167	-40
8.45000	-37
8.45833	-34
8.46667	-33
8.47500	-33
8.48333	-35
8.49167	-38
8.50000	-40
8.50833	-42
8.51667	-41
8.52500	-40
8.53333	-38
8.54167	-37
8.55000	-38
8.55833	-38
8.56667	-37
8.57500	-36
8.58333	-35
8.59167	-35
8.60000	-38
8.60833	-41
8.61667	-46
8.62500	-50
8.63333	-50
8.64167	-48
8.65000	-45
8.65833	-41
8.66667	-38
8.67500	-37
8.68333	-37
8.69167	-38
8.70000	-38
8.70833	-38
8.71667	-38
8.72500	-37
8.73333	-37
8.74167	-38
8.75000	-38
8.75833	-39
8.76667	-39
8.77500	-38
8.78333	-36
8.79167	-33
8.80000	-29
8.80833	-26
8.81667	-25
8.82500	-25
8.83333	-27
8.84167	-31
8.85000	-34
8.85833	-38
8.86667	-41
8.87500	-44
8.88333	-46
8.89167	-46
8.90000	-46
8.90833	-44
8.91667	-43
8.92500	-41
8.93333	-41
8.94167	-41
8.95000	-42
8.95833	-41
8.96667	-39
8.97500	-36
8.98333	-34
8.99167	-33
9.00000	-33
9.00833	-34
9.01667	-36
9.02500	-39
9.03333	-41
9.04167	-42
9.05000	-43
9.05833	-42
9.06667	-41
9.07500	-40
9.08333	-38
9.09167	-37
9.10000	-37
9.10833	-37
9.11667	-37
9.12500	-38
9.13333	-39
9.14167	-41
9.15000	-44
9.15833	-45
9.16667	-44
9.17500	-43
9.18333	-43
9.19167	-43
9.20000	-45
9.20833	-46
9.21667	-47
9.22500	-46
9.23333	-46
9.24167	-45
9.25000	-43
9.25833	-41
9.26667	-39
9.27500	-37
9.28333	-34
9.29167	-33
9.30000	-32
9.30833	-33
9.31667	-34
9.32500	-37
9.33333	-40
9.34167	-44
9.35000	-46
9.35833	-47
9.36667	-46
9.37500	-44
9.38333	-42
9.39167	-41
9.40000	-40
9.40833	-39
9.41667	-37
9.42500	-35
9.43333	-34
9.44167	-35
9.45000	-37
9.45833	-39
9.46667	-42
9.47500	-42
9.48333	-42
9.49167	-42
9.50000	-43
9.50833	-45
9.51667	-47
9.52500	-48
9.53333	-49
9.54167	-48
9.55000	-46
9.55833	-45
9.56667	-44
9.57500	-43
9.58333	-43
9.59167	-43
9.60000	-43
9.60833	-43
9.61667	-42
9.62500	-40
9.63333	-37
9.64167	-33
9.65000	-30
9.65833	-29
9.66667	-29
9.67500	-32
9.68333	-34
9.69167	-36
9.70000	-36
9.70833	-35
9.71667	-35
9.72500	-36
9.73333	-38
9.74167	-40
9.75000	-41
9.75833	-41
9.76667	-40
9.77500	-40
9.78333	-40
9.79167	-41
9.80000	-41
9.80833	-40
9.81667	-39
9.82500	-37
9.83333	-35
9.84167	-32
9.85000	-29
9.85833	-27
9.86667	-26
9.87500	-27
9.88333	-29
9.89167	-30
9.90000	-31
9.90833	-31
9.91667	-31
9.92500	-32
9.93333	-34
9.94167	-37
9.95000	-40
9.95833	-43
9.96667	-45
9.97500	-46
9.98333	-46
9.99167	-44
10.00000	-42
10.00833	-40
10.01667	-37
10.02500	-35
10.03333	-34
10.04167	-36
10.05000	-38
10.05833	-41
10.06667	-44
10.07500	-44
10.08333	-43
10.09167	-41
10.10000	-38
10.10833	-36
10.11667	-36
10.12500	-37
10.13333	-39
10.14167	-40
10.15000	-39
10.15833	-36
10.16667	-33
10.17500	-31
10.18333	-32
10.19167	-35
10.20000	-39
10.20833	-43
10.21667	-45
10.22500	-46
10.23333	-44
10.24167	-42
10.25000	-41
10.25833	-40
10.26667	-40
10.27500	-40
10.28333	-38
10.29167	-37
10.30000	-35
10.30833	-33
10.31667	-34
10.32500	-36
10.33333	-38
10.34167	-40
10.35000	-41
10.35833	-40
10.36667	-39
10.37500	-38
10.38333	-38
10.39167	-37
10.40000	-36
10.40833	-35
10.41667	-34
10.42500	-33
10.43333	-34
10.44167	-36
10.45000	-38
10.45833	-39
10.46667	-39
10.47500	-38
10.48333	-36
10.49167	-36
10.50000	-37
10.50833	-40
10.51667	-42
10.52500	-43
10.53333	-42
10.54167	-41
10.55000	-40
10.55833	-41
10.56667	-43
10.57500	-46
10.58333	-49
10.59167	-50
10.60000	-48
10.60833	-45
10.61667	-43
10.62500	-41
10.63333	-41
10.64167	-41
10.65000	-40
10.65833	-40
10.66667	-39
10.67500	-39
10.68333	-40
10.69167	-40
10.70000	-40
10.70833	-40
10.71667	-40
10.72500	-41
10.73333	-43
10.74167	-45
10.75000	-45
10.75833	-44
10.76667	-42
10.77500	-40
10.78333	-39
10.79167	-39
10.80000	-40
10.80833	-41
10.81667	-39
10.82500	-36
10.83333	-34
10.84167	-32
10.85000	-32
10.85833	-34
10.86667	-38
10.87500	-41
10.88333	-44
10.89167	-46
10.90000	-49
10.90833	-50
10.91667	-49
10.92500	-47
10.93333	-43
10.94167	-39
10.95000	-36
10.95833	-34
10.96667	-34
10.97500	-36
10.98333	-39
10.99167	-41
11.00000	-43
11.00833	-44
11.01667	-44
11.02500	-43
11.03333	-42
11.04167	-42
11.05000	-42
11.05833	-41
11.06667	-40
11.07500	-39
11.08333	-39
11.09167	-39
11.10000	-41
11.10833	-44
11.11667	-46
11.12500	-48
11.13333	-49
11.14167	-50
11.15000	-51
11.15833	-50
11.16667	-49
11.17500	-47
11.18333	-45
11.19167	-43
11.20000	-43
11.20833	-43
11.21667	-42
11.22500	-41
11.23333	-40
11.24167	-40
11.25000	-40
11.25833	-39
11.26667	-38
11.27500	-36
11.28333	-35
11.29167	-35
11.30000	-35
11.30833	-35
11.31667	-36
11.32500	-37
11.33333	-38
11.34167	-40
11.35000	-42
11.35833	-42
11.36667	-41
11.37500	-40
11.38333	-39
11.39167	-39
11.40000	-40
11.40833	-41
11.41667	-42
11.42500	-42
11.43333	-42
11.44167	-43
11.45000	-45
11.45833	-46
11.46667	-47
11.47500	-48
11.48333	-48
11.49167	-48
11.50000	-47
11.50833	-46
11.51667	-45
11.52500	-44
11.53333	-43
11.54167	-43
11.55000	-43
11.55833	-42
11.56667	-42
11.57500	-40
11.58333	-39
11.59167	-37
11.60000	-36
11.60833	-35
11.61667	-35
11.62500	-36
11.63333	-37
11.64167	-38
11.65000	-39
11.65833	-40
11.66667	-42
11.67500	-44
11.68333	-48
11.69167	-51
11.70000	-52
11.70833	-53
11.71667	-52
11.72500	-51
11.73333	-50
11.74167	-50
11.75000	-49
11.75833	-46
11.76667	-43
11.77500	-40
11.78333	-39
11.79167	-37
11.80000	-36
11.80833	-34
11.81667	-33
11.82500	-32
11.83333	-32
11.84167	-34
11.85000	-37
11.85833	-39
11.86667	-42
11.87500	-43
11.88333	-43
11.89167	-43
11.90000	-42
11.90833	-41
11.91667	-40
11.92500	-40
11.93333	-40
11.94167	-41
11.95000	-42
11.95833	-41
11.96667	-40
11.97500	-39
11.98333	-38
11.99167	-39
12.00000	-41
12.00833	-41
12.01667	-39
12.02500	-37
12.03333	-35
12.04167	-36
12.05000	-39
12.05833	-41
12.06667	-43
12.07500	-42
12.08333	-40
12.09167	-38
12.10000	-37
12.10833	-37
12.11667	-37
12.12500	-37
12.13333	-36
12.14167	-34
12.15000	-32
12.15833	-29
12.16667	-28
12.17500	-29
12.18333	-32
12.19167	-36
12.20000	-39
12.20833	-42
12.21667	-42
12.22500	-42
12.23333	-42
12.24167	-42
12.25000	-43
12.25833	-44
12.26667	-44
12.27500	-42
12.28333	-39
12.29167	-36
12.30000	-35
12.30833	-33
12.31667	-31
12.32500	-27
12.33333	-24
12.34167	-21
12.35000	-21
12.35833	-25
12.36667	-29
12.37500	-33
12.38333	-36
12.39167	-37
12.40000	-35
12.40833	-34
12.41667	-32
12.42500	-32
12.43333	-32
12.44167	-33
12.45000	-34
12.45833	-34
12.46667	-34
12.47500	-34
12.48333	-34
12.49167	-32
12.50000	-31
12.50833	-29
12.51667	-28
12.52500	-27
12.53333	-28
12.54167	-30
12.55000	-33
12.55833	-36
12.56667	-39
12.57500	-41
12.58333	-41
12.59167	-41
12.60000	-41
12.60833	-42
12.61667	-46
12.62500	-49
12.63333	-50
12.64167	-49
12.65000	-45
12.65833	-42
12.66667	-39
12.67500	-38
12.68333	-38
12.69167	-38
12.70000	-36
12.70833	-33
12.71667	-31
12.72500	-31
12.73333	-32
12.74167	-33
12.75000	-33
12.75833	-34
12.76667	-35
12.77500	-36
12.78333	-37
12.79167	-37
12.80000	-37
12.80833	-37
12.81667	-37
12.82500	-38
12.83333	-38
12.84167	-37
12.85000	-36
12.85833	-36
12.86667	-38
12.87500	-40
12.88333	-43
12.89167	-44
12.90000	-44
12.90833	-43
12.91667	-42
12.92500	-42
12.93333	-41
12.94167	-39
12.95000	-37
12.95833	-36
12.96667	-36
12.97500	-36
12.98333	-36
12.99167	-35
13.00000	-34
13.00833	-33
13.01667	-31
13.02500	-30
13.03333	-29
13.04167	-28
13.05000	-27
13.05833	-28
13.06667	-30
13.07500	-32
13.08333	-34
13.09167	-36
13.10000	-39
13.10833	-42
13.11667	-44
13.12500	-45
13.13333	-46
13.14167	-46
13.15000	-45
13.15833	-45
13.16667	-46
13.17500	-45
13.18333	-44
13.19167	-42
13.20000	-40
13.20833	-38
13.21667	-36
13.22500	-34
13.23333	-32
13.24167	-32
13.25000	-33
13.25833	-33
13.26667	-34
13.27500	-35
13.28333	-35
13.29167	-35
13.30000	-34
13.30833	-33
13.31667	-32
13.32500	-30
13.33333	-31
13.34167	-33
13.35000	-35
13.35833	-38
13.36667	-40
13.37500	-41
13.38333	-41
13.39167	-40
13.40000	-39
13.40833	-40
13.41667	-40
13.42500	-39
13.43333	-38
13.44167	-37
13.45000	-35
13.45833	-33
13.46667	-32
13.47500	-32
13.48333	-34
13.49167	-37
13.50000	-40
13.50833	-42
13.51667	-42
13.52500	-41
13.53333	-39
13.54167	-37
13.55000	-36
13.55833	-36
13.56667	-36
13.57500	-37
13.58333	-38
13.59167	-38
13.60000	-38
13.60833	-36
13.61667	-34
13.62500	-33
13.63333	-31
13.64167	-30
13.65000	-28
13.65833	-27
13.66667	-27
13.67500	-27
13.68333	-28
13.69167	-28
13.70000	-29
13.70833	-31
13.71667	-33
13.72500	-35
13.73333	-36
13.74167	-36
13.75000	-35
13.75833	-35
13.76667	-35
13.77500	-36
13.78333	-38
13.79167	-39
13.80000	-39
13.80833	-38
13.81667	-39
13.82500	-40
13.83333	-41
13.84167	-41
13.85000	-41
13.85833	-40
13.86667	-39
13.87500	-38
13.88333	-38
13.89167	-38
13.90000	-39
13.90833	-40
13.91667	-43
13.92500	-44
13.93333	-44
13.94167	-43
13.95000	-41
13.95833	-38
13.96667	-36
13.97500	-34
13.98333	-32
13.99167	-31
14.00000	-30
14.00833	-31
14.01667	-34
14.02500	-36
14.03333	-39
14.04167	-39
14.05000	-38
14.05833	-35
14.06667	-33
14.07500	-31
14.08333	-29
14.09167	-30
14.10000	-31
14.10833	-34
14.11667	-37
14.12500	-40
14.13333	-42
14.14167	-43
14.15000	-43
14.15833	-42
14.16667	-41
14.17500	-40
14.18333	-38
14.19167	-37
14.20000	-36
14.20833	-36
14.21667	-37
14.22500	-38
14.23333	-40
14.24167	-42
14.25000	-42
14.25833	-41
14.26667	-38
14.27500	-35
14.28333	-31
14.29167	-29
14.30000	-28
14.30833	-29
14.31667	-30
14.32500	-32
14.33333	-35
14.34167	-37
14.35000	-38
14.35833	-37
14.36667	-35
14.37500	-32
14.38333	-31
14.39167	-31
14.40000	-33
14.40833	-35
14.41667	-36
14.42500	-36
14.43333	-36
14.44167	-36
14.45000	-37
14.45833	-37
14.46667	-39
14.47500	-40
14.48333	-42
14.49167	-43
14.50000	-43
14.50833	-42
14.51667	-40
14.52500	-38
14.53333	-37
14.54167	-37
14.55000	-39
14.55833	-40
14.56667	-41
14.57500	-41
14.58333	-39
14.59167	-37
14.60000	-35
14.60833	-34
14.61667	-35
14.62500	-37
14.63333	-40
14.64167	-43
14.65000	-47
14.65833	-50
14.66667	-51
14.67500	-51
14.68333	-49
14.69167	-44
14.70000	-39
14.70833	-34
14.71667	-31
14.72500	-31
14.73333	-32
14.74167	-34
14.75000	-35
14.75833	-35
14.76667	-34
14.77500	-34
14.78333	-35
14.79167	-39
14.80000	-44
14.80833	-47
14.81667	-48
14.82500	-49
14.83333	-49
14.84167	-49
14.85000	-50
14.85833	-51
14.86667	-51
14.87500	-50
14.88333	-47
14.89167	-44
14.90000	-41
14.90833	-39
14.91667	-37
14.92500	-36
14.93333	-35
14.94167	-35
14.95000	-37
14.95833	-40
14.96667	-43
14.97500	-45
14.98333	-46
14.99167	-44
15.00000	-42
15.00833	-39
15.01667	-38
15.02500	-37
15.03333	-37
15.04167	-37
15.05000	-37
15.05833	-39
15.06667	-41
15.07500	-45
15.08333	-49
15.09167	-50
15.10000	-50
15.10833	-47
15.11667	-44
15.12500	-41
15.13333	-39
15.14167	-40
15.15000	-40
15.15833	-40
15.16667	-39
15.17500	-36
15.18333	-35
15.19167	-35
15.20000	-37
15.20833	-41
15.21667	-46
15.22500	-49
15.23333	-52
15.24167	-53
15.25000	-54
15.25833	-54
15.26667	-52
15.27500	-50
15.28333	-48
15.29167	-46
15.30000	-45
15.30833	-43
15.31667	-42
15.32500	-42
15.33333	-43
15.34167	-45
15.35000	-47
15.35833	-48
15.36667	-49
15.37500	-48
15.38333	-46
15.39167	-45
15.40000	-45
15.40833	-45
15.41667	-47
15.42500	-49
15.43333	-49
15.44167	-48
15.45000	-46
15.45833	-44
15.46667	-44
15.47500	-43
15.48333	-42
15.49167	-40
15.50000	-38
15.50833	-36
15.51667	-36
15.52500	-37
15.53333	-40
15.54167	-43
15.55000	-46
15.55833	-50
15.56667	-52
15.57500	-54
15.58333	-54
15.59167	-53
15.60000	-51
15.60833	-48
15.61667	-45
15.62500	-42
15.63333	-40
15.64167	-39
15.65000	-38
15.65833	-40
15.66667	-42
15.67500	-43
15.68333	-45
15.69167	-45
15.70000	-46
15.70833	-47
15.71667	-48
15.72500	-50
15.73333	-53
15.74167	-55
15.75000	-58
15.75833	-61
15.76667	-63
15.77500	-62
15.78333	-58
15.79167	-53
15.80000	-48
15.80833	-43
15.81667	-41
15.82500	-42
15.83333	-44
15.84167	-47
15.85000	-50
15.85833	-51
15.86667	-52
15.87500	-50
15.88333	-48
15.89167	-46
15.90000	-46
15.90833	-47
15.91667	-49
15.92500	-50
15.93333	-50
15.94167	-49
15.95000	-48
15.95833	-49
15.96667	-50
15.97500	-53
15.98333	-56
15.99167	-58
16.00000	-58
16.00833	-57
16.01667	-55
16.02500	-53
16.03333	-51
16.04167	-52
16.05000	-54
16.05833	-58
16.06667	-63
16.07500	-67
16.08333	-70
16.09167	-72
16.10000	-72
16.10833	-72
16.11667	-71
16.12500	-69
16.13333	-68
16.14167	-66
16.15000	-64
16.15833	-62
16.16667	-61
16.17500	-59
16.18333	-58
16.19167	-57
16.20000	-56
16.20833	-55
16.21667	-55
16.22500	-56
16.23333	-57
16.24167	-56
16.25000	-55
16.25833	-54
16.26667	-53
16.27500	-52
16.28333	-52
16.29167	-53
16.30000	-53
16.30833	-53
16.31667	-54
16.32500	-55
16.33333	-57
16.34167	-59
16.35000	-62
16.35833	-64
16.36667	-65
16.37500	-65
16.38333	-63
16.39167	-60
16.40000	-57
16.40833	-53
16.41667	-51
16.42500	-49
16.43333	-49
16.44167	-51
16.45000	-54
16.45833	-58
16.46667	-61
16.47500	-63
16.48333	-64
16.49167	-66
16.50000	-66
16.50833	-66
16.51667	-66
16.52500	-64
16.53333	-63
16.54167	-61
16.55000	-61
16.55833	-61
16.56667	-63
16.57500	-63
16.58333	-63
16.59167	-61
16.60000	-59
16.60833	-57
16.61667	-55
16.62500	-55
16.63333	-56
16.64167	-58
16.65000	-61
16.65833	-63
16.66667	-65
16.67500	-66
16.68333	-66
16.69167	-65
16.70000	-62
16.70833	-60
16.71667	-59
16.72500	-59
16.73333	-59
16.74167	-59
16.75000	-59
16.75833	-59
16.76667	-60
16.77500	-61
16.78333	-64
16.79167	-66
16.80000	-67
16.80833	-66
16.81667	-63
16.82500	-60
16.83333	-58
16.84167	-57
16.85000	-58
16.85833	-60
16.86667	-62
16.87500	-63
16.88333	-63
16.89167	-61
16.90000	-59
16.90833	-56
16.91667	-54
16.92500	-53
16.93333	-55
16.94167	-59
16.95000	-63
16.95833	-66
16.96667	-69
16.97500	-70
16.98333	-70
16.99167	-69
17.00000	-69
17.00833	-70
17.01667	-71
17.02500	-72
17.03333	-72
17.04167	-70
17.05000	-67
17.05833	-64
17.06667	-62
17.07500	-60
17.08333	-60
17.09167	-61
17.10000	-62
17.10833	-62
17.11667	-63
17.12500	-63
17.13333	-64
17.14167	-67
17.15000	-69
17.15833	-70
17.16667	-70
17.17500	-68
17.18333	-65
17.19167	-62
17.20000	-60
17.20833	-58
17.21667	-58
17.22500	-59
17.23333	-60
17.24167	-61
17.25000	-62
17.25833	-64
17.26667	-65
17.27500	-67
17.28333	-69
17.29167	-70
17.30000	-69
17.30833	-67
17.31667	-64
17.32500	-61
17.33333	-57
17.34167	-53
17.35000	-51
17.35833	-49
17.36667	-47
17.37500	-45
17.38333	-44
17.39167	-43
17.40000	-43
17.40833	-46
17.41667	-51
17.42500	-56
17.43333	-60
17.44167	-63
17.45000	-65
17.45833	-65
17.46667	-64
17.47500	-64
17.48333	-65
17.49167	-66
17.50000	-68
17.50833	-69
17.51667	-68
17.52500	-67
17.53333	-67
17.54167	-68
17.55000	-69
17.55833	-70
17.56667	-71
17.57500	-69
17.58333	-67
17.59167	-66
17.60000	-66
17.60833	-67
17.61667	-68
17.62500	-69
17.63333	-68
17.64167	-67
17.65000	-65
17.65833	-64
17.66667	-65
17.67500	-65
17.68333	-64
17.69167	-63
17.70000	-61
17.70833	-59
17.71667	-58
17.72500	-58
17.73333	-59
17.74167	-60
17.75000	-63
17.75833	-66
17.76667	-69
17.77500	-73
17.78333	-75
17.79167	-76
17.80000	-76
17.80833	-76
17.81667	-74
17.82500	-73
17.83333	-72
17.84167	-71
17.85000	-69
17.85833	-66
17.86667	-64
17.87500	-62
17.88333	-60
17.89167	-59
17.90000	-60
17.90833	-61
17.91667	-63
17.92500	-64
17.93333	-66
17.94167	-66
17.95000	-67
17.95833	-66
17.96667	-66
17.97500	-66
17.98333	-66
17.99167	-67
18.00000	-66
18.00833	-65
18.01667	-63
18.02500	-60
18.03333	-57
18.04167	-55
18.05000	-52
18.05833	-52
18.06667	-53
18.07500	-55
18.08333	-58
18.09167	-61
18.10000	-63
18.10833	-63
18.11667	-63
18.12500	-62
18.13333	-63
18.14167	-64
18.15000	-65
18.15833	-66
18.16667	-68
18.17500	-70
18.18333	-72
18.19167	-72
18.20000	-70
18.20833	-66
18.21667	-61
18.22500	-57
18.23333	-53
18.24167	-51
18.25000	-49
18.25833	-47
18.26667	-46
18.27500	-45
18.28333	-47
18.29167	-50
18.30000	-56
18.30833	-61
18.31667	-65
18.32500	-67
18.33333	-68
18.34167	-67
18.35000	-66
18.35833	-65
18.36667	-64
18.37500	-62
18.38333	-58
18.39167	-55
18.40000	-53
18.40833	-52
18.41667	-54
18.42500	-57
18.43333	-59
18.44167	-59
18.45000	-57
18.45833	-54
18.46667	-51
18.47500	-49
18.48333	-49
18.49167	-50
18.50000	-51
18.50833	-52
18.51667	-54
18.52500	-55
18.53333	-55
18.54167	-54
18.55000	-53
18.55833	-51
18.56667	-50
18.57500	-50
18.58333	-52
18.59167	-55
18.60000	-58
18.60833	-59
18.61667	-57
18.62500	-54
18.63333	-51
18.64167	-49
18.65000	-50
18.65833	-55
18.66667	-60
18.67500	-65
18.68333	-67
18.69167	-67
18.70000	-62
18.70833	-57
18.71667	-53
18.72500	-51
18.73333	-52
18.74167	-54
18.75000	-57
18.75833	-57
18.76667	-56
18.77500	-55
18.78333	-53
18.79167	-52
18.80000	-51
18.80833	-50
18.81667	-50
18.82500	-52
18.83333	-55
18.84167	-58
18.85000	-62
18.85833	-65
18.86667	-67
18.87500	-68
18.88333	-69
18.89167	-70
18.90000	-71
18.90833	-73
18.91667	-75
18.92500	-77
18.93333	-79
18.94167	-81
18.95000	-81
18.95833	-81
18.96667	-79
18.97500	-77
18.98333	-76
18.99167	-75
19.00000	-75
19.00833	-75
19.01667	-75
19.02500	-75
19.03333	-74
19.04167	-72
19.05000	-69
19.05833	-67
19.06667	-65
19.07500	-65
19.08333	-67
19.09167	-69
19.10000	-71
19.10833	-72
19.11667	-73
19.12500	-72
19.13333	-72
19.14167	-71
19.15000	-70
19.15833	-68
19.16667	-66
19.17500	-64
19.18333	-63
19.19167	-63
19.20000	-64
19.20833	-67
19.21667	-69
19.22500	-70
19.23333	-69
19.24167	-67
19.25000	-65
19.25833	-64
19.26667	-65
19.27500	-67
19.28333	-68
19.29167	-68
19.30000	-67
19.30833	-65
19.31667	-62
19.32500	-59
19.33333	-57
19.34167	-56
19.35000	-57
19.35833	-58
19.36667	-59
19.37500	-59
19.38333	-59
19.39167	-59
19.40000	-60
19.40833	-62
19.41667	-61
19.42500	-60
19.43333	-57
19.44167	-53
19.45000	-49
19.45833	-47
19.46667	-45
19.47500	-45
19.48333	-46
19.49167	-48
19.50000	-50
19.50833	-53
19.51667	-56
19.52500	-56
19.53333	-54
19.54167	-50
19.55000	-45
19.55833	-38
19.56667	-31
19.57500	-25
19.58333	-19
19.59167	-16
19.60000	-13
19.60833	-10
19.61667	-6
19.62500	0
19.63333	9
19.64167	19
19.65000	27
19.65833	35
19.66667	40
19.67500	45
19.68333	51
19.69167	59
19.70000	70
19.70833	83
19.71667	98
19.72500	113
19.73333	127
19.74167	140
19.75000	154
19.75833	171
19.76667	189
19.77500	209
19.78333	231
19.79167	254
19.80000	280
19.80833	307
19.81667	337
19.82500	368
19.83333	402
19.84167	439
19.85000	479
19.85833	523
19.86667	568
19.87500	617
19.88333	668
19.89167	721
19.90000	778
19.90833	839
19.91667	906
19.92500	975
19.93333	1050
19.94167	1130
19.95000	1214
19.95833	1306
19.96667	1402
19.97500	1505
19.98333	1612
19.99167	1724
20.00000	1845
20.00833	1971
20.01667	2110
20.02500	2257
20.03333	2412
20.04167	2578
20.05000	2749
20.05833	2932
20.06667	3119
20.07500	3317
20.08333	3524
20.09167	3739
20.10000	3971
20.10833	4210
20.11667	4468
20.12500	4734
20.13333	5010
20.14167	5299
20.15000	5593
20.15833	5905
20.16667	6222
20.17500	6558
20.18333	6907
20.19167	7264
20.20000	7639
20.20833	8016
20.21667	8414
20.22500	8818
20.23333	9234
20.24167	9666
20.25000	10099
20.25833	10552
20.26667	11007
20.27500	11479
20.28333	11961
20.29167	12450
20.30000	12959
20.30833	13467
20.31667	13994
20.32500	14522
20.33333	15056
20.34167	15602
20.35000	16144
20.35833	16705
20.36667	17263
20.37500	17835
20.38333	18412
20.39167	18988
20.40000	19579
20.40833	20158
20.41667	20749
20.42500	21331
20.43333	21911
20.44167	22496
20.45000	23070
20.45833	23657
20.46667	24232
20.47500	24813
20.48333	25393
20.49167	25964
20.50000	26543
20.50833	27100
20.51667	27659
20.52500	28203
20.53333	28735
20.54167	29265
20.55000	29779
20.55833	30300
20.56667	30803
20.57500	31302
20.58333	31790
20.59167	32259
20.60000	32724
20.60833	33163
20.61667	33594
20.62500	34004
20.63333	34399
20.64167	34784
20.65000	35149
20.65833	35508
20.66667	35846
20.67500	36172
20.68333	36479
20.69167	36756
20.70000	37036
20.70833	37314
20.71667	37563
20.72500	37772
20.73333	37956
20.74167	38126
20.75000	38277
20.75833	38414
20.76667	38532
20.77500	38630
20.78333	38715
20.79167	38779
20.80000	38818
20.80833	38832
20.81667	38824
20.82500	38797
20.83333	38751
20.84167	38685
20.85000	38602
20.85833	38496
20.86667	38375
20.87500	38234
20.88333	38054
20.89167	37849
20.90000	37637
20.90833	37420
20.91667	37179
20.92500	36925
20.93333	36652
20.94167	36358
20.95000	36063
20.95833	35734
20.96667	35358
20.97500	34971
20.98333	34602
20.99167	34247
21.00000	33847
21.00833	33402
21.01667	32953
21.02500	32530
21.03333	32116
21.04167	31647
21.05000	31147
21.05833	30660
21.06667	30201
21.07500	29730
21.08333	29246
21.09167	28758
21.10000	28249
21.10833	27748
21.11667	27233
21.12500	26721
21.13333	26208
21.14167	25688
21.15000	25177
21.15833	24653
21.16667	24138
21.17500	23620
21.18333	23103
21.19167	22612
21.20000	22090
21.20833	21538
21.21667	21005
21.22500	20519
21.23333	20050
21.24167	19579
21.25000	19121
21.25833	18653
21.26667	18198
21.27500	17747
21.28333	17301
21.29167	16870
21.30000	16438
21.30833	16023
21.31667	15602
21.32500	15165
21.33333	14740
21.34167	14357
21.35000	14004
21.35833	13649
21.36667	13304
21.37500	12963
21.38333	12629
21.39167	12317
21.40000	11993
21.40833	11656
21.41667	11337
21.42500	11050
21.43333	10777
21.44167	10507
21.45000	10250
21.45833	9994
21.46667	9751
21.47500	9514
21.48333	9283
21.49167	9060
21.50000	8837
21.50833	8627
21.51667	8421
21.52500	8225
21.53333	8040
21.54167	7859
21.55000	7687
21.55833	7517
21.56667	7354
21.57500	7195
21.58333	7041
21.59167	6894
21.60000	6749
21.60833	6611
21.61667	6475
21.62500	6338
21.63333	6209
21.64167	6095
21.65000	5992
21.65833	5889
21.66667	5788
21.67500	5688
21.68333	5587
21.69167	5490
21.70000	5394
21.70833	5302
21.71667	5211
21.72500	5124
21.73333	5042
21.74167	4961
21.75000	4885
21.75833	4809
21.76667	4735
21.77500	4662
21.78333	4590
21.79167	4521
21.80000	4451
21.80833	4386
21.81667	4321
21.82500	4258
21.83333	4198
21.84167	4139
21.85000	4083
21.85833	4027
21.86667	3973
21.87500	3921
21.88333	3870
21.89167	3822
21.90000	3776
21.90833	3731
21.91667	3687
21.92500	3645
21.93333	3604
21.94167	3565
21.95000	3527
21.95833	3489
21.96667	3451
21.97500	3411
21.98333	3370
21.99167	3330
22.00000	3291
22.00833	3255
22.01667	3221
22.02500	3190
22.03333	3161
22.04167	3132
22.05000	3105
22.05833	3078
22.06667	3053
22.07500	3028
22.08333	3004
22.09167	2981
22.10000	2959
22.10833	2939
22.11667	2918
22.12500	2898
22.13333	2878
22.14167	2856
22.15000	2835
22.15833	2813
22.16667	2794
22.17500	2777
22.18333	2761
22.19167	2746
22.20000	2730
22.20833	2716
22.21667	2700
22.22500	2685
22.23333	2670
22.24167	2655
22.25000	2642
22.25833	2629
22.26667	2617
22.27500	2604
22.28333	2591
22.29167	2576
22.30000	2561
22.30833	2546
22.31667	2531
22.32500	2516
22.33333	2502
22.34167	2487
22.35000	2473
22.35833	2458
22.36667	2443
22.37500	2428
22.38333	2413
22.39167	2398
22.40000	2381
22.40833	2364
22.41667	2345
22.42500	2323
22.43333	2301
22.44167	2277
22.45000	2255
22.45833	2234
22.46667	2214
22.47500	2191
22.48333	2168
22.49167	2144
22.50000	2120
22.50833	2098
22.51667	2077
22.52500	2057
22.53333	2039
22.54167	2020
22.55000	2001
22.55833	1980
22.56667	1959
22.57500	1934
22.58333	1908
22.59167	1882
22.60000	1858
22.60833	1834
22.61667	1809
22.62500	1784
22.63333	1759
22.64167	1735
22.65000	1712
22.65833	1688
22.66667	1664
22.67500	1638
22.68333	1611
22.69167	1585
22.70000	1559
22.70833	1535
22.71667	1511
22.72500	1488
22.73333	1465
22.74167	1442
22.75000	1419
22.75833	1394
22.76667	1370
22.77500	1347
22.78333	1326
22.79167	1307
22.80000	1288
22.80833	1269
22.81667	1247
22.82500	1225
22.83333	1204
22.84167	1184
22.85000	1168
22.85833	1153
22.86667	1139
22.87500	1126
22.88333	1112
22.89167	1100
22.90000	1087
22.90833	1074
22.91667	1060
22.92500	1045
22.93333	1030
22.94167	1014
22.95000	999
22.95833	984
22.96667	971
22.97500	958
22.98333	946
22.99167	935
23.00000	925
23.00833	915
23.01667	906
23.02500	897
23.03333	887
23.04167	877
23.05000	869
23.05833	861
23.06667	855
23.07500	849
23.08333	843
23.09167	838
23.10000	832
23.10833	827
23.11667	821
23.12500	815
23.13333	809
23.14167	803
23.15000	799
23.15833	796
23.16667	793
23.17500	790
23.18333	787
23.19167	783
23.20000	779
23.20833	775
23.21667	773
23.22500	770
23.23333	768
23.24167	766
23.25000	763
23.25833	760
23.26667	756
23.27500	753
23.28333	750
23.29167	748
23.30000	747
23.30833	747
23.31667	747
23.32500	747
23.33333	746
23.34167	746
23.35000	744
23.35833	742
23.36667	739
23.37500	735
23.38333	730
23.39167	725
23.40000	719
23.40833	714
23.41667	710
23.42500	706
23.43333	703
23.44167	700
23.45000	698
23.45833	696
23.46667	695
23.47500	695
23.48333	695
23.49167	693
23.50000	689
23.50833	683
23.51667	676
23.52500	668
23.53333	661
23.54167	656
23.55000	654
23.55833	653
23.56667	652
23.57500	650
23.58333	645
23.59167	638
23.60000	631
23.60833	624
23.61667	618
23.62500	613
23.63333	608
23.64167	602
23.65000	596
23.65833	590
23.66667	583
23.67500	578
23.68333	572
23.69167	566
23.70000	561
23.70833	556
23.71667	552
23.72500	547
23.73333	543
23.74167	538
23.75000	533
23.75833	526
23.76667	518
23.77500	511
23.78333	504
23.79167	498
23.80000	493
23.80833	488
23.81667	481
23.82500	474
23.83333	466
23.84167	458
23.85000	451
23.85833	446
23.86667	440
23.87500	436
23.88333	433
23.89167	431
23.90000	429
23.90833	427
23.91667	425
23.92500	422
23.93333	419
23.94167	414
23.95000	410
23.95833	407
23.96667	404
23.97500	402
23.98333	400
23.99167	398
24.00000	396
24.00833	393
24.01667	390
24.02500	387
24.03333	384
24.04167	381
24.05000	379
24.05833	377
24.06667	374
24.07500	372
24.08333	370
24.09167	371
24.10000	375
24.10833	381
24.11667	389
24.12500	397
24.13333	404
24.14167	410
24.15000	415
24.15833	418
24.16667	422
24.17500	428
24.18333	435
24.19167	442
24.20000	450
24.20833	456
24.21667	462
24.22500	467
24.23333	474
24.24167	482
24.25000	492
24.25833	503
24.26667	514
24.27500	525
24.28333	537
24.29167	549
24.30000	563
24.30833	576
24.31667	590
24.32500	603
24.33333	615
24.34167	628
24.35000	640
24.35833	654
24.36667	669
24.37500	686
24.38333	705
24.39167	725
24.40000	748
24.40833	769
24.41667	789
24.42500	807
24.43333	825
24.44167	842
24.45000	860
24.45833	879
24.46667	897
24.47500	916
24.48333	935
24.49167	954
24.50000	975
24.50833	994
24.51667	1014
24.52500	1034
24.53333	1054
24.54167	1075
24.55000	1096
24.55833	1118
24.56667	1139
24.57500	1161
24.58333	1182
24.59167	1202
24.60000	1222
24.60833	1240
24.61667	1257
24.62500	1274
24.63333	1289
24.64167	1302
24.65000	1314
24.65833	1327
24.66667	1342
24.67500	1359
24.68333	1377
24.69167	1395
24.70000	1412
24.70833	1427
24.71667	1439
24.72500	1451
24.73333	1461
24.74167	1471
24.75000	1480
24.75833	1486
24.76667	1492
24.77500	1496
24.78333	1499
24.79167	1501
24.80000	1504
24.80833	1506
24.81667	1509
24.82500	1512
24.83333	1515
24.84167	1516
24.85000	1514
24.85833	1508
24.86667	1499
24.87500	1489
24.88333	1478
24.89167	1467
24.90000	1457
24.90833	1448
24.91667	1440
24.92500	1430
24.93333	1419
24.94167	1405
24.95000	1389
24.95833	1371
24.96667	1353
24.97500	1336
24.98333	1320
24.99167	1305
25.00000	1291
25.00833	1277
25.01667	1261
25.02500	1244
25.03333	1226
25.04167	1207
25.05000	1188
25.05833	1169
25.06667	1149
25.07500	1129
25.08333	1109
25.09167	1090
25.10000	1070
25.10833	1050
25.11667	1027
25.12500	1005
25.13333	981
25.14167	957
25.15000	935
25.15833	913
25.16667	893
25.17500	873
25.18333	854
25.19167	835
25.20000	815
25.20833	796
25.21667	775
25.22500	755
25.23333	736
25.24167	715
25.25000	695
25.25833	675
25.26667	654
25.27500	634
25.28333	616
25.29167	599
25.30000	582
25.30833	565
25.31667	547
25.32500	530
25.33333	512
25.34167	496
25.35000	480
25.35833	466
25.36667	453
25.37500	442
25.38333	430
25.39167	418
25.40000	403
25.40833	387
25.41667	369
25.42500	352
25.43333	338
25.44167	327
25.45000	318
25.45833	309
25.46667	301
25.47500	292
25.48333	285
25.49167	278
25.50000	272
25.50833	266
25.51667	257
25.52500	248
25.53333	239
25.54167	231
25.55000	223
25.55833	215
25.56667	207
25.57500	199
25.58333	191
25.59167	184
25.60000	178
25.60833	173
25.61667	168
25.62500	162
25.63333	154
25.64167	145
25.65000	135
25.65833	127
25.66667	121
25.67500	118
25.68333	117
25.69167	117
25.70000	117
25.70833	115
25.71667	113
25.72500	109
25.73333	105
25.74167	100
25.75000	97
25.75833	96
25.76667	95
25.77500	94
25.78333	92
25.79167	88
25.80000	84
25.80833	80
25.81667	78
25.82500	77
25.83333	77
25.84167	75
25.85000	73
25.85833	69
25.86667	65
25.87500	61
25.88333	58
25.89167	55
25.90000	53
25.90833	54
25.91667	55
25.92500	57
25.93333	58
25.94167	57
25.95000	55
25.95833	52
25.96667	50
25.97500	47
25.98333	44
25.99167	42
26.00000	39
26.00833	36
26.01667	34
26.02500	32
26.03333	31
26.04167	30
26.05000	31
26.05833	32
26.06667	34
26.07500	35
26.08333	35
26.09167	34
26.10000	33
26.10833	32
26.11667	32
26.12500	31
26.13333	31
26.14167	31
26.15000	32
26.15833	33
26.16667	34
26.17500	33
26.18333	32
26.19167	29
26.20000	26
26.20833	23
26.21667	21
26.22500	21
26.23333	21
26.24167	21
26.25000	23
26.25833	24
26.26667	23
26.27500	22
26.28333	20
26.29167	18
26.30000	18
26.30833	18
26.31667	20
26.32500	23
26.33333	25
26.34167	26
26.35000	27
26.35833	28
26.36667	29
26.37500	31
26.38333	34
26.39167	38
26.40000	43
26.40833	46
26.41667	48
26.42500	49
26.43333	48
26.44167	48
26.45000	48
26.45833	48
26.46667	49
26.47500	49
26.48333	49
26.49167	48
26.50000	47
26.50833	47
26.51667	47
26.52500	48
26.53333	50
26.54167	50
26.55000	51
26.55833	51
26.56667	51
26.57500	52
26.58333	55
26.59167	57
26.60000	60
26.60833	61
26.61667	61
26.62500	60
26.63333	58
26.64167	56
26.65000	55
26.65833	54
26.66667	54
26.67500	54
26.68333	56
26.69167	58
26.70000	63
26.70833	67
26.71667	72
26.72500	76
26.73333	78
26.74167	76
26.75000	73
26.75833	70
26.76667	68
26.77500	67
26.78333	69
26.79167	71
26.80000	73
26.80833	74
26.81667	74
26.82500	72
26.83333	70
26.84167	68
26.85000	67
26.85833	67
26.86667	67
26.87500	68
26.88333	69
26.89167	69
26.90000	69
26.90833	70
26.91667	70
26.92500	70
26.93333	70
26.94167	68
26.95000	67
26.95833	64
26.96667	62
26.97500	61
26.98333	62
26.99167	65
27.00000	68
27.00833	71
27.01667	73
27.02500	72
27.03333	69
27.04167	65
27.05000	61
27.05833	57
27.06667	55
27.07500	55
27.08333	58
27.09167	61
27.10000	64
27.10833	67
27.11667	68
27.12500	67
27.13333	64
27.14167	60
27.15000	57
27.15833	55
27.16667	54
27.17500	55
27.18333	57
27.19167	58
27.20000	58
27.20833	56
27.21667	53
27.22500	49
27.23333	45
27.24167	41
27.25000	39
27.25833	40
27.26667	43
27.27500	47
27.28333	51
27.29167	51
27.30000	48
27.30833	43
27.31667	38
27.32500	35
27.33333	33
27.34167	33
27.35000	34
27.35833	33
27.36667	31
27.37500	30
27.38333	29
27.39167	29
27.40000	30
27.40833	31
27.41667	31
27.42500	30
27.43333	27
27.44167	24
27.45000	22
27.45833	20
27.46667	19
27.47500	19
27.48333	19
27.49167	19
27.50000	19
27.50833	20
27.51667	21
27.52500	21
27.53333	20
27.54167	18
27.55000	16
27.55833	14
27.56667	14
27.57500	15
27.58333	18
27.59167	20
27.60000	21
27.60833	21
27.61667	18
27.62500	14
27.63333	10
27.64167	7
27.65000	4
27.65833	3
27.66667	1
27.67500	0
27.68333	-0
27.69167	1
27.70000	4
27.70833	7
27.71667	10
27.72500	12
27.73333	12
27.74167	9
27.75000	5
27.75833	1
27.76667	-3
27.77500	-5
27.78333	-5
27.79167	-3
27.80000	-1
27.80833	2
27.81667	5
27.82500	7
27.83333	9
27.84167	9
27.85000	9
27.85833	10
27.86667	11
27.87500	13
27.88333	15
27.89167	15
27.90000	14
27.90833	11
27.91667	9
27.92500	7
27.93333	5
27.94167	4
27.95000	3
27.95833	4
27.96667	4
27.97500	5
27.98333	5
27.99167	4
28.00000	3
28.00833	1
28.01667	-2
28.02500	-6
28.03333	-8
28.04167	-10
28.05000	-9
28.05833	-7
28.06667	-5
28.07500	-3
28.08333	-2
28.09167	0
28.10000	2
28.10833	3
28.11667	6
28.12500	8
28.13333	10
28.14167	13
28.15000	13
28.15833	12
28.16667	8
28.17500	6
28.18333	3
28.19167	2
28.20000	1
28.20833	1
28.21667	1
28.22500	-0
28.23333	-1
28.24167	-2
28.25000	-3
28.25833	-5
28.26667	-8
28.27500	-10
28.28333	-11
28.29167	-11
28.30000	-10
28.30833	-9
28.31667	-8
28.32500	-6
28.33333	-4
28.34167	-1
28.35000	1
28.35833	3
28.36667	3
28.37500	2
28.38333	1
28.39167	-1
28.40000	-2
28.40833	-1
28.41667	1
28.42500	3
28.43333	5
28.44167	7
28.45000	8
28.45833	9
28.46667	11
28.47500	12
28.48333	13
28.49167	12
28.50000	11
28.50833	7
28.51667	2
28.52500	-3
28.53333	-8
28.54167	-11
28.55000	-14
28.55833	-17
28.56667	-20
28.57500	-22
28.58333	-23
28.59167	-21
28.60000	-15
28.60833	-9
28.61667	-4
28.62500	0
28.63333	2
28.64167	0
28.65000	-2
28.65833	-4
28.66667	-5
28.67500	-5
28.68333	-4
28.69167	-2
28.70000	-1
28.70833	-2
28.71667	-2
28.72500	-2
28.73333	-1
28.74167	2
28.75000	5
28.75833	6
28.76667	6
28.77500	4
28.78333	2
28.79167	-0
28.80000	-1
28.80833	-1
28.81667	1
28.82500	4
28.83333	8
28.84167	11
28.85000	13
28.85833	14
28.86667	12
28.87500	11
28.88333	10
28.89167	10
28.90000	11
28.90833	11
28.91667	10
28.92500	7
28.93333	5
28.94167	4
28.95000	5
28.95833	7
28.96667	9
28.97500	12
28.98333	13
28.99167	14
29.00000	15
29.00833	15
29.01667	15
29.02500	16
29.03333	17
29.04167	18
29.05000	17
29.05833	17
29.06667	16
29.07500	15
29.08333	13
29.09167	11
29.10000	8
29.10833	6
29.11667	5
29.12500	5
29.13333	6
29.14167	9
29.15000	11
29.15833	15
29.16667	17
29.17500	18
29.18333	18
29.19167	17
29.20000	18
29.20833	20
29.21667	23
29.22500	25
29.23333	28
29.24167	29
29.25000	29
29.25833	29
29.26667	29
29.27500	30
29.28333	32
29.29167	35
29.30000	38
29.30833	42
29.31667	44
29.32500	46
29.33333	47
29.34167	48
29.35000	51
29.35833	55
29.36667	58
29.37500	61
29.38333	64
29.39167	68
29.40000	71
29.40833	75
29.41667	79
29.42500	84
29.43333	89
29.44167	94
29.45000	101
29.45833	109
29.46667	116
29.47500	123
29.48333	129
29.49167	135
29.50000	143
29.50833	152
29.51667	162
29.52500	173
29.53333	183
29.54167	192
29.55000	203
29.55833	215
29.56667	229
29.57500	243
29.58333	257
29.59167	273
29.60000	291
29.60833	309
29.61667	330
29.62500	351
29.63333	373
29.64167	395
29.65000	418
29.65833	443
29.66667	469
29.67500	498
29.68333	531
29.69167	566
29.70000	605
29.70833	646
29.71667	691
29.72500	736
29.73333	784
29.74167	835
29.75000	887
29.75833	945
29.76667	1005
29.77500	1070
29.78333	1140
29.79167	1214
29.80000	1297
29.80833	1385
29.81667	1480
29.82500	1581
29.83333	1687
29.84167	1802
29.85000	1923
29.85833	2057
29.86667	2198
29.87500	2350
29.88333	2512
29.89167	2681
29.90000	2865
29.90833	3055
29.91667	3262
29.92500	3480
29.93333	3711
29.94167	3959
29.95000	4216
29.95833	4494
29.96667	4781
29.97500	5085
29.98333	5407
29.99167	5741
30.00000	6101
30.00833	6471
30.01667	6869
30.02500	7284
30.03333	7718
30.04167	8178
30.05000	8645
30.05833	9140
30.06667	9642
30.07500	10164
30.08333	10704
30.09167	11255
30.10000	11836
30.10833	12421
30.11667	13034
30.12500	13657
30.13333	14293
30.14167	14951
30.15000	15607
30.15833	16287
30.16667	16965
30.17500	17654
30.18333	18355
30.19167	19054
30.20000	19778
30.20833	20494
30.21667	21230
30.22500	21963
30.23333	22692
30.24167	23430
30.25000	24146
30.25833	24872
30.26667	25580
30.27500	26285
30.28333	26987
30.29167	27674
30.30000	28370
30.30833	29041
30.31667	29713
30.32500	30367
30.33333	31000
30.34167	31623
30.35000	32212
30.35833	32790
30.36667	33339
30.37500	33871
30.38333	34388
30.39167	34879
30.40000	35362
30.40833	35814
30.41667	36250
30.42500	36662
30.43333	37046
30.44167	37411
30.45000	37740
30.45833	38047
30.46667	38323
30.47500	38574
30.48333	38804
30.49167	39008
30.50000	39194
30.50833	39351
30.51667	39485
30.52500	39591
30.53333	39668
30.54167	39719
30.55000	39743
30.55833	39741
30.56667	39717
30.57500	39670
30.58333	39601
30.59167	39513
30.60000	39400
30.60833	39271
30.61667	39117
30.62500	38946
30.63333	38757
30.64167	38548
30.65000	38328
30.65833	38087
30.66667	37837
30.67500	37570
30.68333	37290
30.69167	36999
30.70000	36687
30.70833	36367
30.71667	36027
30.72500	35678
30.73333	35325
30.74167	34961
30.75000	34599
30.75833	34224
30.76667	33849
30.77500	33461
30.78333	33064
30.79167	32667
30.80000	32256
30.80833	31853
30.81667	31441
30.82500	31033
30.83333	30627
30.84167	30215
30.85000	29812
30.85833	29398
30.86667	28990
30.87500	28580
30.88333	28167
30.89167	27763
30.90000	27351
30.90833	26950
30.91667	26545
30.92500	26148
30.93333	25758
30.94167	25368
30.95000	24991
30.95833	24611
30.96667	24241
30.97500	23870
30.98333	23499
30.99167	23136
31.00000	22769
31.00833	22415
31.01667	22062
31.02500	21718
31.03333	21384
31.04167	21052
31.05000	20734
31.05833	20414
31.06667	20104
31.07500	19796
31.08333	19491
31.09167	19196
31.10000	18900
31.10833	18615
31.11667	18331
31.12500	18055
31.13333	17786
31.14167	17519
31.15000	17265
31.15833	17012
31.16667	16768
31.17500	16525
31.18333	16285
31.19167	16053
31.20000	15821
31.20833	15599
31.21667	15378
31.22500	15164
31.23333	14955
31.24167	14747
31.25000	14549
31.25833	14353
31.26667	14165
31.27500	13982
31.28333	13802
31.29167	13629
31.30000	13456
31.30833	13290
31.31667	13124
31.32500	12962
31.33333	12802
31.34167	12643
31.35000	12491
31.35833	12339
31.36667	12193
31.37500	12048
31.38333	11906
31.39167	11768
31.40000	11632
31.40833	11502
31.41667	11376
31.42500	11254
31.43333	11135
31.44167	11016
31.45000	10901
31.45833	10785
31.46667	10671
31.47500	10559
31.48333	10449
31.49167	10344
31.50000	10240
31.50833	10144
31.51667	10050
31.52500	9959
31.53333	9870
31.54167	9780
31.55000	9691
31.55833	9599
31.56667	9510
31.57500	9423
31.58333	9340
31.59167	9260
31.60000	9182
31.60833	9107
31.61667	9032
31.62500	8958
31.63333	8886
31.64167	8814
31.65000	8744
31.65833	8673
31.66667	8603
31.67500	8532
31.68333	8461
31.69167	8393
31.70000	8326
31.70833	8263
31.71667	8203
31.72500	8147
31.73333	8092
31.74167	8038
31.75000	7984
31.75833	7928
31.76667	7872
31.77500	7816
31.78333	7759
31.79167	7706
31.80000	7654
31.80833	7606
31.81667	7560
31.82500	7516
31.83333	7473
31.84167	7429
31.85000	7386
31.85833	7342
31.86667	7300
31.87500	7257
31.88333	7215
31.89167	7174
31.90000	7130
31.90833	7089
31.91667	7050
31.92500	7014
31.93333	6980
31.94167	6948
31.95000	6917
31.95833	6884
31.96667	6852
31.97500	6821
31.98333	6790
31.99167	6763
32.00000	6737
32.00833	6714
32.01667	6691
32.02500	6667
32.03333	6643
32.04167	6620
32.05000	6599
32.05833	6578
32.06667	6559
32.07500	6542
32.08333	6525
32.09167	6509
32.10000	6494
32.10833	6480
32.11667	6466
32.12500	6454
32.13333	6443
32.14167	6434
32.15000	6427
32.15833	6423
32.16667	6420
32.17500	6418
32.18333	6415
32.19167	6414
32.20000	6416
32.20833	6419
32.21667	6425
32.22500	6431
32.23333	6437
32.24167	6444
32.25000	6453
32.25833	6463
32.26667	6474
32.27500	6487
32.28333	6502
32.29167	6519
32.30000	6539
32.30833	6562
32.31667	6586
32.32500	6612
32.33333	6639
32.34167	6667
32.35000	6696
32.35833	6728
32.36667	6760
32.37500	6797
32.38333	6837
32.39167	6879
32.40000	6926
32.40833	6972
32.41667	7020
32.42500	7069
32.43333	7118
32.44167	7169
32.45000	7222
32.45833	7280
32.46667	7339
32.47500	7403
32.48333	7470
32.49167	7539
32.50000	7612
32.50833	7686
32.51667	7765
32.52500	7845
32.53333	7927
32.54167	8012
32.55000	8096
32.55833	8186
32.56667	8277
32.57500	8373
32.58333	8473
32.59167	8575
32.60000	8681
32.60833	8787
32.61667	8898
32.62500	9010
32.63333	9124
32.64167	9243
32.65000	9362
32.65833	9488
32.66667	9614
32.67500	9744
32.68333	9877
32.69167	10013
32.70000	10157
32.70833	10301
32.71667	10451
32.72500	10602
32.73333	10755
32.74167	10912
32.75000	11068
32.75833	11231
32.76667	11394
32.77500	11561
32.78333	11731
32.79167	11901
32.80000	12078
32.80833	12251
32.81667	12428
32.82500	12605
32.83333	12782
32.84167	12963
32.85000	13145
32.85833	13336
32.86667	13526
32.87500	13719
32.88333	13914
32.89167	14107
32.90000	14306
32.90833	14501
32.91667	14700
32.92500	14899
32.93333	15098
32.94167	15300
32.95000	15499
32.95833	15704
32.96667	15904
32.97500	16104
32.98333	16305
32.99167	16503
33.00000	16704
33.00833	16901
33.01667	17100
33.02500	17296
33.03333	17491
33.04167	17689
33.05000	17880
33.05833	18074
33.06667	18262
33.07500	18446
33.08333	18628
33.09167	18802
33.10000	18976
33.10833	19142
33.11667	19308
33.12500	19470
33.13333	19629
33.14167	19788
33.15000	19940
33.15833	20091
33.16667	20234
33.17500	20373
33.18333	20507
33.19167	20632
33.20000	20753
33.20833	20866
33.21667	20975
33.22500	21076
33.23333	21171
33.24167	21262
33.25000	21346
33.25833	21427
33.26667	21502
33.27500	21571
33.28333	21633
33.29167	21686
33.30000	21732
33.30833	21768
33.31667	21797
33.32500	21819
33.33333	21834
33.34167	21844
33.35000	21848
33.35833	21845
33.36667	21836
33.37500	21818
33.38333	21793
33.39167	21762
33.40000	21725
33.40833	21682
33.41667	21633
33.42500	21577
33.43333	21514
33.44167	21445
33.45000	21371
33.45833	21290
33.46667	21204
33.47500	21110
33.48333	21008
33.49167	20901
33.50000	20785
33.50833	20667
33.51667	20545
33.52500	20420
33.53333	20291
33.54167	20156
33.55000	20020
33.55833	19876
33.56667	19730
33.57500	19581
33.58333	19427
33.59167	19271
33.60000	19107
33.60833	18942
33.61667	18772
33.62500	18600
33.63333	18428
33.64167	18253
33.65000	18079
33.65833	17900
33.66667	17722
33.67500	17540
33.68333	17353
33.69167	17166
33.70000	16973
33.70833	16782
33.71667	16586
33.72500	16391
33.73333	16196
33.74167	16000
33.75000	15808
33.75833	15613
33.76667	15423
33.77500	15233
33.78333	15042
33.79167	14853
33.80000	14658
33.80833	14467
33.81667	14271
33.82500	14076
33.83333	13884
33.84167	13689
33.85000	13502
33.85833	13313
33.86667	13129
33.87500	12945
33.88333	12762
33.89167	12582
33.90000	12399
33.90833	12221
33.91667	12041
33.92500	11865
33.93333	11690
33.94167	11513
33.95000	11341
33.95833	11168
33.96667	11000
33.97500	10834
33.98333	10670
33.99167	10510
34.00000	10349
34.00833	10191
34.01667	10033
34.02500	9876
34.03333	9723
34.04167	9569
34.05000	9423
34.05833	9276
34.06667	9134
34.07500	8992
34.08333	8850
34.09167	8712
34.10000	8572
34.10833	8437
34.11667	8303
34.12500	8173
34.13333	8046
34.14167	7919
34.15000	7796
34.15833	7674
34.16667	7555
34.17500	7438
34.18333	7322
34.19167	7210
34.20000	7098
34.20833	6991
34.21667	6884
34.22500	6781
34.23333	6678
34.24167	6576
34.25000	6477
34.25833	6378
34.26667	6284
34.27500	6192
34.28333	6101
34.29167	6011
34.30000	5919
34.30833	5830
34.31667	5743
34.32500	5659
34.33333	5578
34.34167	5499
34.35000	5423
34.35833	5347
34.36667	5274
34.37500	5202
34.38333	5131
34.39167	5061
34.40000	4990
34.40833	4920
34.41667	4851
34.42500	4785
34.43333	4722
34.44167	4659
34.45000	4600
34.45833	4540
34.46667	4483
34.47500	4427
34.48333	4371
34.49167	4317
34.50000	4263
34.50833	4212
34.51667	4161
34.52500	4112
34.53333	4065
34.54167	4018
34.55000	3973
34.55833	3927
34.56667	3883
34.57500	3838
34.58333	3794
34.59167	3751
34.60000	3709
34.60833	3669
34.61667	3629
34.62500	3592
34.63333	3556
34.64167	3519
34.65000	3483
34.65833	3446
34.66667	3409
34.67500	3372
34.68333	3335
34.69167	3301
34.70000	3269
34.70833	3240
34.71667	3210
34.72500	3181
34.73333	3151
34.74167	3121
34.75000	3093
34.75833	3066
34.76667	3041
34.77500	3018
34.78333	2996
34.79167	2974
34.80000	2949
34.80833	2923
34.81667	2895
34.82500	2866
34.83333	2839
34.84167	2813
34.85000	2789
34.85833	2766
34.86667	2744
34.87500	2724
34.88333	2705
34.89167	2686
34.90000	2667
34.90833	2648
34.91667	2628
34.92500	2609
34.93333	2591
34.94167	2574
34.95000	2558
34.95833	2541
34.96667	2524
34.97500	2506
34.98333	2488
34.99167	2470
35.00000	2451
35.00833	2434
35.01667	2418
35.02500	2403
35.03333	2389
35.04167	2376
35.05000	2363
35.05833	2348
35.06667	2334
35.07500	2318
35.08333	2302
35.09167	2286
35.10000	2270
35.10833	2255
35.11667	2241
35.12500	2229
35.13333	2218
35.14167	2208
35.15000	2198
35.15833	2187
35.16667	2176
35.17500	2163
35.18333	2150
35.19167	2138
35.20000	2126
35.20833	2116
35.21667	2107
35.22500	2097
35.23333	2086
35.24167	2074
35.25000	2062
35.25833	2051
35.26667	2040
35.27500	2030
35.28333	2021
35.29167	2011
35.30000	2002
35.30833	1991
35.31667	1980
35.32500	1969
35.33333	1959
35.34167	1949
35.35000	1941
35.35833	1934
35.36667	1926
35.37500	1918
35.38333	1909
35.39167	1900
35.40000	1891
35.40833	1882
35.41667	1875
35.42500	1868
35.43333	1862
35.44167	1855
35.45000	1846
35.45833	1836
35.46667	1825
35.47500	1815
35.48333	1804
35.49167	1795
35.50000	1787
35.50833	1781
35.51667	1775
35.52500	1770
35.53333	1765
35.54167	1759
35.55000	1753
35.55833	1747
35.56667	1741
35.57500	1735
35.58333	1728
35.59167	1719
35.60000	1709
35.60833	1699
35.61667	1691
35.62500	1684
35.63333	1679
35.64167	1676
35.65000	1674
35.65833	1672
35.66667	1667
35.67500	1661
35.68333	1655
35.69167	1648
35.70000	1641
35.70833	1635
35.71667	1630
35.72500	1627
35.73333	1623
35.74167	1620
35.75000	1615
35.75833	1608
35.76667	1600
35.77500	1591
35.78333	1582
35.79167	1575
35.80000	1568
35.80833	1561
35.81667	1556
35.82500	1552
35.83333	1547
35.84167	1542
35.85000	1537
35.85833	1533
35.86667	1530
35.87500	1527
35.88333	1524
35.89167	1521
35.90000	1515
35.90833	1510
35.91667	1506
35.92500	1503
35.93333	1500
35.94167	1497
35.95000	1492
35.95833	1486
35.96667	1478
35.97500	1471
35.98333	1464
35.99167	1458
36.00000	1452
36.00833	1446
36.01667	1441
36.02500	1437
36.03333	1433
36.04167	1431
36.05000	1428
36.05833	1424
36.06667	1421
36.07500	1418
36.08333	1416
36.09167	1413
36.10000	1410
36.10833	1406
36.11667	1400
36.12500	1394
36.13333	1389
36.14167	1384
36.15000	1379
36.15833	1373
36.16667	1366
36.17500	1359
36.18333	1351
36.19167	1345
36.20000	1340
36.20833	1336
36.21667	1334
36.22500	1333
36.23333	1333
36.24167	1332
36.25000	1330
36.25833	1326
36.26667	1322
36.27500	1316
36.28333	1309
36.29167	1303
36.30000	1296
36.30833	1291
36.31667	1288
36.32500	1286
36.33333	1287
36.34167	1288
36.35000	1288
36.35833	1287
36.36667	1284
36.37500	1280
36.38333	1277
36.39167	1273
36.40000	1269
36.40833	1265
36.41667	1260
36.42500	1255
36.43333	1252
36.44167	1249
36.45000	1247
36.45833	1245
36.46667	1242
36.47500	1239
36.48333	1237
36.49167	1235
36.50000	1234
36.50833	1233
36.51667	1229
36.52500	1224
36.53333	1218
36.54167	1211
36.55000	1206
36.55833	1202
36.56667	1199
36.57500	1197
36.58333	1193
36.59167	1190
36.60000	1188
36.60833	1186
36.61667	1184
36.62500	1183
36.63333	1183
36.64167	1182
36.65000	1180
36.65833	1178
36.66667	1176
36.67500	1172
36.68333	1168
36.69167	1165
36.70000	1163
36.70833	1162
36.71667	1161
36.72500	1161
36.73333	1160
36.74167	1160
36.75000	1158
36.75833	1155
36.76667	1151
36.77500	1147
36.78333	1141
36.79167	1137
36.80000	1134
36.80833	1134
36.81667	1135
36.82500	1135
36.83333	1134
36.84167	1131
36.85000	1128
36.85833	1126
36.86667	1124
36.87500	1124
36.88333	1124
36.89167	1124
36.90000	1123
36.90833	1122
36.91667	1119
36.92500	1115
36.93333	1111
36.94167	1107
36.95000	1105
36.95833	1103
36.96667	1103
36.97500	1102
36.98333	1101
36.99167	1099
37.00000	1098
37.00833	1097
37.01667	1095
37.02500	1091
37.03333	1086
37.04167	1079
37.05000	1073
37.05833	1069
37.06667	1068
37.07500	1068
37.08333	1069
37.09167	1070
37.10000	1070
37.10833	1069
37.11667	1069
37.12500	1068
37.13333	1067
37.14167	1064
37.15000	1060
37.15833	1055
37.16667	1050
37.17500	1045
37.18333	1041
37.19167	1037
37.20000	1036
37.20833	1036
37.21667	1037
37.22500	1038
37.23333	1038
37.24167	1038
37.25000	1036
37.25833	1032
37.26667	1028
37.27500	1023
37.28333	1018
37.29167	1014
37.30000	1012
37.30833	1011
37.31667	1011
37.32500	1011
37.33333	1010
37.34167	1009
37.35000	1007
37.35833	1005
37.36667	1003
37.37500	999
37.38333	996
37.39167	992
37.40000	991
37.40833	991
37.41667	992
37.42500	994
37.43333	994
37.44167	993
37.45000	991
37.45833	988
37.46667	986
37.47500	986
37.48333	987
37.49167	987
37.50000	986
37.50833	984
37.51667	980
37.52500	976
37.53333	972
37.54167	968
37.55000	965
37.55833	963
37.56667	961
37.57500	959
37.58333	957
37.59167	955
37.60000	953
37.60833	951
37.61667	948
37.62500	944
37.63333	941
37.64167	939
37.65000	938
37.65833	939
37.66667	940
37.67500	939
37.68333	936
37.69167	932
37.70000	928
37.70833	926
37.71667	926
37.72500	926
37.73333	926
37.74167	926
37.75000	925
37.75833	924
37.76667	922
37.77500	918
37.78333	914
37.79167	911
37.80000	909
37.80833	907
37.81667	907
37.82500	909
37.83333	911
37.84167	914
37.85000	917
37.85833	918
37.86667	918
37.87500	917
37.88333	914
37.89167	911
37.90000	906
37.90833	903
37.91667	901
37.92500	901
37.93333	901
37.94167	902
37.95000	902
37.95833	901
37.96667	899
37.97500	896
37.98333	894
37.99167	893
38.00000	894
38.00833	896
38.01667	897
38.02500	898
38.03333	899
38.04167	898
38.05000	896
38.05833	893
38.06667	891
38.07500	890
38.08333	890
38.09167	891
38.10000	894
38.10833	896
38.11667	898
38.12500	898
38.13333	898
38.14167	898
38.15000	898
38.15833	897
38.16667	896
38.17500	896
38.18333	896
38.19167	897
38.20000	899
38.20833	900
38.21667	899
38.22500	896
38.23333	892
38.24167	889
38.25000	887
38.25833	886
38.26667	887
38.27500	890
38.28333	894
38.29167	898
38.30000	901
38.30833	905
38.31667	907
38.32500	908
38.33333	909
38.34167	909
38.35000	909
38.35833	907
38.36667	904
38.37500	901
38.38333	899
38.39167	898
38.40000	897
38.40833	897
38.41667	896
38.42500	896
38.43333	897
38.44167	900
38.45000	905
38.45833	910
38.46667	914
38.47500	916
38.48333	915
38.49167	913
38.50000	909
38.50833	905
38.51667	902
38.52500	898
38.53333	895
38.54167	891
38.55000	889
38.55833	888
38.56667	888
38.57500	891
38.58333	894
38.59167	896
38.60000	898
38.60833	898
38.61667	897
38.62500	897
38.63333	896
38.64167	897
38.65000	898
38.65833	899
38.66667	899
38.67500	899
38.68333	899
38.69167	898
38.70000	898
38.70833	899
38.71667	900
38.72500	900
38.73333	898
38.74167	894
38.75000	891
38.75833	888
38.76667	886
38.77500	884
38.78333	884
38.79167	884
38.80000	884
38.80833	883
38.81667	882
38.82500	881
38.83333	879
38.84167	876
38.85000	873
38.85833	872
38.86667	870
38.87500	868
38.88333	865
38.89167	863
38.90000	862
38.90833	861
38.91667	861
38.92500	861
38.93333	861
38.94167	861
38.95000	860
38.95833	860
38.96667	860
38.97500	859
38.98333	856
38.99167	853
39.00000	850
39.00833	847
39.01667	847
39.02500	849
39.03333	850
39.04167	851
39.05000	850
39.05833	848
39.06667	844
39.07500	842
39.08333	840
39.09167	838
39.10000	838
39.10833	838
39.11667	839
39.12500	840
39.13333	841
39.14167	840
39.15000	839
39.15833	837
39.16667	837
39.17500	838
39.18333	840
39.19167	841
39.20000	840
39.20833	838
39.21667	834
39.22500	831
39.23333	829
39.24167	829
39.25000	828
39.25833	827
39.26667	825
39.27500	823
39.28333	822
39.29167	819
39.30000	817
39.30833	815
39.31667	813
39.32500	812
39.33333	812
39.34167	814
39.35000	816
39.35833	819
39.36667	822
39.37500	823
39.38333	823
39.39167	821
39.40000	817
39.40833	814
39.41667	812
39.42500	811
39.43333	810
39.44167	809
39.45000	807
39.45833	805
39.46667	804
39.47500	802
39.48333	801
39.49167	799
39.50000	797
39.50833	795
39.51667	793
39.52500	790
39.53333	789
39.54167	789
39.55000	790
39.55833	790
39.56667	791
39.57500	792
39.58333	793
39.59167	794
39.60000	795
39.60833	793
39.61667	790
39.62500	785
39.63333	782
39.64167	780
39.65000	780
39.65833	781
39.66667	784
39.67500	786
39.68333	788
39.69167	789
39.70000	792
39.70833	793
39.71667	792
39.72500	789
39.73333	785
39.74167	781
39.75000	778
39.75833	774
39.76667	772
39.77500	769
39.78333	767
39.79167	766
39.80000	765
39.80833	766
39.81667	766
39.82500	766
39.83333	766
39.84167	765
39.85000	763
39.85833	761
39.86667	760
39.87500	761
39.88333	764
39.89167	767
39.90000	769
39.90833	771
39.91667	771
39.92500	769
39.93333	769
39.94167	771
39.95000	775
39.95833	780
39.96667	787
39.97500	792
39.98333	795
39.99167	798
40.00000	802
40.00833	807
40.01667	812
40.02500	818
40.03333	824
40.04167	832
40.05000	842
40.05833	853
40.06667	865
40.07500	878
40.08333	892
40.09167	907
40.10000	924
40.10833	942
40.11667	962
40.12500	983
40.13333	1005
40.14167	1029
40.15000	1055
40.15833	1083
40.16667	1113
40.17500	1144
40.18333	1177
40.19167	1211
40.20000	1248
40.20833	1289
40.21667	1336
40.22500	1387
40.23333	1443
40.24167	1504
40.25000	1567
40.25833	1634
40.26667	1704
40.27500	1779
40.28333	1859
40.29167	1943
40.30000	2034
40.30833	2129
40.31667	2230
40.32500	2337
40.33333	2449
40.34167	2569
40.35000	2694
40.35833	2828
40.36667	2968
40.37500	3116
40.38333	3274
40.39167	3437
40.40000	3613
40.40833	3792
40.41667	3983
40.42500	4183
40.43333	4391
40.44167	4613
40.45000	4840
40.45833	5082
40.46667	5330
40.47500	5589
40.48333	5859
40.49167	6135
40.50000	6428
40.50833	6725
40.51667	7038
40.52500	7360
40.53333	7693
40.54167	8041
40.55000	8392
40.55833	8759
40.56667	9129
40.57500	9512
40.58333	9908
40.59167	10307
40.60000	10727
40.60833	11148
40.61667	11585
40.62500	12030
40.63333	12481
40.64167	12949
40.65000	13416
40.65833	13905
40.66667	14394
40.67500	14893
40.68333	15402
40.69167	15907
40.70000	16429
40.70833	16944
40.71667	17472
40.72500	18002
40.73333	18532
40.74167	19074
40.75000	19606
40.75833	20153
40.76667	20693
40.77500	21237
40.78333	21787
40.79167	22328
40.80000	22881
40.80833	23421
40.81667	23966
40.82500	24507
40.83333	25041
40.84167	25582
40.85000	26104
40.85833	26631
40.86667	27141
40.87500	27643
40.88333	28140
40.89167	28621
40.90000	29107
40.90833	29574
40.91667	30039
40.92500	30491
40.93333	30927
40.94167	31358
40.95000	31768
40.95833	32175
40.96667	32566
40.97500	32944
40.98333	33313
40.99167	33660
41.00000	33999
41.00833	34314
41.01667	34617
41.02500	34901
41.03333	35163
41.04167	35411
41.05000	35638
41.05833	35856
41.06667	36055
41.07500	36239
41.08333	36408
41.09167	36553
41.10000	36679
41.10833	36782
41.11667	36866
41.12500	36931
41.13333	36979
41.14167	37012
41.15000	37028
41.15833	37025
41.16667	37004
41.17500	36964
41.18333	36904
41.19167	36827
41.20000	36732
41.20833	36622
41.21667	36494
41.22500	36350
41.23333	36189
41.24167	36008
41.25000	35812
41.25833	35591
41.26667	35357
41.27500	35106
41.28333	34840
41.29167	34566
41.30000	34274
41.30833	33975
41.31667	33659
41.32500	33332
41.33333	32995
41.34167	32640
41.35000	32281
41.35833	31903
41.36667	31521
41.37500	31126
41.38333	30718
41.39167	30307
41.40000	29878
41.40833	29452
41.41667	29014
41.42500	28574
41.43333	28132
41.44167	27675
41.45000	27224
41.45833	26757
41.46667	26291
41.47500	25819
41.48333	25338
41.49167	24862
41.50000	24373
41.50833	23897
41.51667	23416
41.52500	22939
41.53333	22466
41.54167	21985
41.55000	21515
41.55833	21033
41.56667	20561
41.57500	20088
41.58333	19614
41.59167	19153
41.60000	18686
41.60833	18235
41.61667	17783
41.62500	17338
41.63333	16899
41.64167	16456
41.65000	16027
41.65833	15592
41.66667	15171
41.67500	14756
41.68333	14347
41.69167	13952
41.70000	13555
41.70833	13174
41.71667	12794
41.72500	12423
41.73333	12063
41.74167	11704
41.75000	11361
41.75833	11018
41.76667	10687
41.77500	10361
41.78333	10040
41.79167	9731
41.80000	9423
41.80833	9130
41.81667	8842
41.82500	8564
41.83333	8297
41.84167	8032
41.85000	7781
41.85833	7531
41.86667	7291
41.87500	7057
41.88333	6827
41.89167	6609
41.90000	6396
41.90833	6194
41.91667	5997
41.92500	5807
41.93333	5621
41.94167	5437
41.95000	5263
41.95833	5092
41.96667	4929
41.97500	4772
41.98333	4619
41.99167	4474
42.00000	4330
42.00833	4195
42.01667	4065
42.02500	3942
42.03333	3824
42.04167	3706
42.05000	3595
42.05833	3484
42.06667	3378
42.07500	3275
42.08333	3176
42.09167	3083
42.10000	2992
42.10833	2908
42.11667	2827
42.12500	2750
42.13333	2678
42.14167	2609
42.15000	2543
42.15833	2478
42.16667	2414
42.17500	2350
42.18333	2288
42.19167	2229
42.20000	2172
42.20833	2118
42.21667	2065
42.22500	2014
42.23333	1967
42.24167	1921
42.25000	1877
42.25833	1834
42.26667	1793
42.27500	1752
42.28333	1712
42.29167	1674
42.30000	1638
42.30833	1605
42.31667	1575
42.32500	1546
42.33333	1518
42.34167	1489
42.35000	1462
42.35833	1433
42.36667	1405
42.37500	1378
42.38333	1351
42.39167	1326
42.40000	1301
42.40833	1277
42.41667	1255
42.42500	1234
42.43333	1214
42.44167	1194
42.45000	1174
42.45833	1155
42.46667	1137
42.47500	1120
42.48333	1104
42.49167	1090
42.50000	1075
42.50833	1062
42.51667	1048
42.52500	1035
42.53333	1022
42.54167	1009
42.55000	997
42.55833	986
42.56667	977
42.57500	968
42.58333	959
42.59167	951
42.60000	941
42.60833	931
42.61667	919
42.62500	907
42.63333	895
42.64167	883
42.65000	873
42.65833	864
42.66667	857
42.67500	852
42.68333	847
42.69167	842
42.70000	836
42.70833	829
42.71667	820
42.72500	811
42.73333	803
42.74167	795
42.75000	788
42.75833	783
42.76667	778
42.77500	773
42.78333	768
42.79167	763
42.80000	757
42.80833	751
42.81667	745
42.82500	738
42.83333	731
42.84167	725
42.85000	719
42.85833	715
42.86667	712
42.87500	708
42.88333	704
42.89167	700
42.90000	696
42.90833	694
42.91667	692
42.92500	691
42.93333	688
42.94167	685
42.95000	681
42.95833	676
42.96667	671
42.97500	666
42.98333	663
42.99167	660
43.00000	658
43.00833	654
43.01667	649
43.02500	642
43.03333	636
43.04167	631
43.05000	627
43.05833	624
43.06667	621
43.07500	617
43.08333	613
43.09167	609
43.10000	607
43.10833	607
43.11667	607
43.12500	608
43.13333	607
43.14167	606
43.15000	603
43.15833	599
43.16667	595
43.17500	591
43.18333	586
43.19167	581
43.20000	575
43.20833	571
43.21667	568
43.22500	568
43.23333	569
43.24167	572
43.25000	575
43.25833	577
43.26667	577
43.27500	577
43.28333	575
43.29167	573
43.30000	571
43.30833	567
43.31667	563
43.32500	559
43.33333	557
43.34167	557
43.35000	557
43.35833	557
43.36667	555
43.37500	552
43.38333	547
43.39167	543
43.40000	539
43.40833	536
43.41667	535
43.42500	535
43.43333	534
43.44167	533
43.45000	530
43.45833	526
43.46667	521
43.47500	517
43.48333	514
43.49167	511
43.50000	509
43.50833	506
43.51667	504
43.52500	501
43.53333	498
43.54167	495
43.55000	493
43.55833	491
43.56667	490
43.57500	489
43.58333	487
43.59167	486
43.60000	483
43.60833	481
43.61667	478
43.62500	475
43.63333	474
43.64167	474
43.65000	476
43.65833	480
43.66667	483
43.67500	486
43.68333	488
43.69167	487
43.70000	484
43.70833	479
43.71667	473
43.72500	468
43.73333	465
43.74167	462
43.75000	461
43.75833	459
43.76667	458
43.77500	456
43.78333	454
43.79167	452
43.80000	451
43.80833	449
43.81667	447
43.82500	444
43.83333	442
43.84167	442
43.85000	442
43.85833	443
43.86667	443
43.87500	442
43.88333	440
43.89167	437
43.90000	436
43.90833	435
43.91667	434
43.92500	432
43.93333	430
43.94167	428
43.95000	428
43.95833	428
43.96667	429
43.97500	430
43.98333	431
43.99167	433
44.00000	436
44.00833	437
44.01667	436
44.02500	433
44.03333	430
44.04167	426
44.05000	423
44.05833	422
44.06667	421
44.07500	420
44.08333	419
44.09167	418
44.10000	417
44.10833	417
44.11667	416
44.12500	415
44.13333	411
44.14167	407
44.15000	402
44.15833	398
44.16667	395
44.17500	393
44.18333	393
44.19167	394
44.20000	393
44.20833	393
44.21667	392
44.22500	390
44.23333	389
44.24167	388
44.25000	388
44.25833	390
44.26667	392
44.27500	393
44.28333	394
44.29167	393
44.30000	391
44.30833	390
44.31667	389
44.32500	390
44.33333	391
44.34167	392
44.35000	393
44.35833	393
44.36667	391
44.37500	388
44.38333	384
44.39167	380
44.40000	376
44.40833	373
44.41667	371
44.42500	371
44.43333	370
44.44167	368
44.45000	364
44.45833	361
44.46667	358
44.47500	357
44.48333	357
44.49167	359
44.50000	363
44.50833	366
44.51667	369
44.52500	371
44.53333	373
44.54167	375
44.55000	377
44.55833	377
44.56667	377
44.57500	376
44.58333	374
44.59167	373
44.60000	373
44.60833	374
44.61667	374
44.62500	373
44.63333	373
44.64167	372
44.65000	372
44.65833	374
44.66667	377
44.67500	379
44.68333	379
44.69167	378
44.70000	376
44.70833	375
44.71667	374
44.72500	373
44.73333	373
44.74167	372
44.75000	370
44.75833	367
44.76667	365
44.77500	364
44.78333	364
44.79167	366
44.80000	369
44.80833	372
44.81667	374
44.82500	376
44.83333	378
44.84167	378
44.85000	378
44.85833	380
44.86667	381
44.87500	382
44.88333	383
44.89167	382
44.90000	382
44.90833	381
44.91667	383
44.92500	386
44.93333	390
44.94167	394
44.95000	399
44.95833	404
44.96667	409
44.97500	414
44.98333	421
44.99167	426
45.00000	430
45.00833	432
45.01667	434
45.02500	435
45.03333	437
45.04167	441
45.05000	445
45.05833	451
45.06667	457
45.07500	463
45.08333	469
45.09167	473
45.10000	478
45.10833	483
45.11667	489
45.12500	495
45.13333	500
45.14167	504
45.15000	507
45.15833	512
45.16667	518
45.17500	524
45.18333	530
45.19167	535
45.20000	539
45.20833	544
45.21667	549
45.22500	554
45.23333	560
45.24167	566
45.25000	573
45.25833	581
45.26667	589
45.27500	597
45.28333	604
45.29167	610
45.30000	615
45.30833	620
45.31667	624
45.32500	629
45.33333	634
45.34167	639
45.35000	645
45.35833	652
45.36667	659
45.37500	667
45.38333	676
45.39167	684
45.40000	692
45.40833	698
45.41667	704
45.42500	709
45.43333	713
45.44167	716
45.45000	717
45.45833	716
45.46667	715
45.47500	716
45.48333	719
45.49167	724
45.50000	731
45.50833	736
45.51667	740
45.52500	741
45.53333	741
45.54167	740
45.55000	739
45.55833	739
45.56667	741
45.57500	744
45.58333	748
45.59167	750
45.60000	752
45.60833	752
45.61667	751
45.62500	750
45.63333	749
45.64167	746
45.65000	744
45.65833	742
45.66667	740
45.67500	738
45.68333	737
45.69167	736
45.70000	736
45.70833	735
45.71667	735
45.72500	735
45.73333	733
45.74167	729
45.75000	724
45.75833	720
45.76667	716
45.77500	712
45.78333	707
45.79167	702
45.80000	698
45.80833	694
45.81667	692
45.82500	691
45.83333	690
45.84167	687
45.85000	682
45.85833	678
45.86667	673
45.87500	670
45.88333	667
45.89167	663
45.90000	660
45.90833	655
45.91667	651
45.92500	647
45.93333	644
45.94167	641
45.95000	637
45.95833	632
45.96667	626
45.97500	620
45.98333	614
45.99167	608
46.00000	601
46.00833	594
46.01667	588
46.02500	582
46.03333	577
46.04167	573
46.05000	568
46.05833	562
46.06667	555
46.07500	548
46.08333	542
46.09167	537
46.10000	532
46.10833	529
46.11667	526
46.12500	524
46.13333	521
46.14167	518
46.15000	515
46.15833	512
46.16667	508
46.17500	503
46.18333	498
46.19167	491
46.20000	484
46.20833	476
46.21667	470
46.22500	466
46.23333	464
46.24167	464
46.25000	464
46.25833	461
46.26667	456
46.27500	450
46.28333	443
46.29167	437
46.30000	431
46.30833	427
46.31667	424
46.32500	423
46.33333	422
46.34167	422
46.35000	420
46.35833	418
46.36667	415
46.37500	412
46.38333	409
46.39167	407
46.40000	404
46.40833	399
46.41667	395
46.42500	390
46.43333	385
46.44167	380
46.45000	375
46.45833	371
46.46667	366
46.47500	363
46.48333	359
46.49167	356
46.50000	353
46.50833	351
46.51667	349
46.52500	347
46.53333	345
46.54167	343
46.55000	341
46.55833	338
46.56667	336
46.57500	333
46.58333	331
46.59167	329
46.60000	329
46.60833	329
46.61667	328
46.62500	327
46.63333	324
46.64167	322
46.65000	318
46.65833	315
46.66667	311
46.67500	308
46.68333	306
46.69167	304
46.70000	303
46.70833	303
46.71667	302
46.72500	301
46.73333	300
46.74167	299
46.75000	298
46.75833	297
46.76667	296
46.77500	295
46.78333	294
46.79167	293
46.80000	294
46.80833	295
46.81667	295
46.82500	295
46.83333	295
46.84167	295
46.85000	297
46.85833	298
46.86667	298
46.87500	296
46.88333	293
46.89167	289
46.90000	286
46.90833	284
46.91667	284
46.92500	284
46.93333	284
46.94167	283
46.95000	282
46.95833	279
46.96667	276
46.97500	274
46.98333	274
46.99167	275
47.00000	277
47.00833	278
47.01667	279
47.02500	280
47.03333	281
47.04167	280
47.05000	278
47.05833	275
47.06667	272
47.07500	270
47.08333	270
47.09167	270
47.10000	271
47.10833	271
47.11667	272
47.12500	273
47.13333	275
47.14167	276
47.15000	277
47.15833	278
47.16667	278
47.17500	277
47.18333	277
47.19167	277
47.20000	277
47.20833	277
47.21667	278
47.22500	280
47.23333	283
47.24167	285
47.25000	288
47.25833	291
47.26667	295
47.27500	300
47.28333	305
47.29167	310
47.30000	314
47.30833	317
47.31667	319
47.32500	320
47.33333	322
47.34167	324
47.35000	328
47.35833	332
47.36667	336
47.37500	338
47.38333	340
47.39167	342
47.40000	345
47.40833	348
47.41667	352
47.42500	356
47.43333	361
47.44167	365
47.45000	370
47.45833	376
47.46667	381
47.47500	387
47.48333	392
47.49167	397
47.50000	401
47.50833	405
47.51667	409
47.52500	412
47.53333	414
47.54167	416
47.55000	419
47.55833	423
47.56667	427
47.57500	431
47.58333	434
47.59167	438
47.60000	440
47.60833	443
47.61667	445
47.62500	449
47.63333	454
47.64167	461
47.65000	469
47.65833	478
47.66667	487
47.67500	495
47.68333	500
47.69167	502
47.70000	503
47.70833	503
47.71667	503
47.72500	506
47.73333	509
47.74167	513
47.75000	517
47.75833	522
47.76667	527
47.77500	531
47.78333	535
47.79167	538
47.80000	541
47.80833	543
47.81667	547
47.82500	551
47.83333	553
47.84167	554
47.85000	553
47.85833	552
47.86667	552
47.87500	553
47.88333	555
47.89167	558
47.90000	562
47.90833	564
47.91667	566
47.92500	568
47.93333	569
47.94167	569
47.95000	568
47.95833	568
47.96667	568
47.97500	571
47.98333	574
47.99167	577
48.00000	581
48.00833	583
48.01667	583
48.02500	582
48.03333	579
48.04167	576
48.05000	574
48.05833	575
48.06667	576
48.07500	579
48.08333	581
48.09167	583
48.10000	584
48.10833	584
48.11667	584
48.12500	583
48.13333	581
48.14167	578
48.15000	574
48.15833	571
48.16667	570
48.17500	569
48.18333	570
48.19167	569
48.20000	566
48.20833	560
48.21667	553
48.22500	545
48.23333	540
48.24167	537
48.25000	536
48.25833	537
48.26667	539
48.27500	538
48.28333	537
48.29167	534
48.30000	531
48.30833	528
48.31667	527
48.32500	525
48.33333	524
48.34167	522
48.35000	519
48.35833	515
48.36667	510
48.37500	506
48.38333	502
48.39167	498
48.40000	493
48.40833	489
48.41667	486
48.42500	483
48.43333	479
48.44167	476
48.45000	472
48.45833	467
48.46667	462
48.47500	458
48.48333	453
48.49167	450
48.50000	447
48.50833	444
48.51667	440
48.52500	437
48.53333	432
48.54167	428
48.55000	425
48.55833	423
48.56667	422
48.57500	423
48.58333	424
48.59167	424
48.60000	422
48.60833	419
48.61667	415
48.62500	411
48.63333	408
48.64167	407
48.65000	406
48.65833	405
48.66667	403
48.67500	399
48.68333	393
48.69167	389
48.70000	386
48.70833	383
48.71667	380
48.72500	378
48.73333	376
48.74167	374
48.75000	371
48.75833	369
48.76667	366
48.77500	362
48.78333	357
48.79167	353
48.80000	350
48.80833	348
48.81667	347
48.82500	346
48.83333	345
48.84167	344
48.85000	343
48.85833	341
48.86667	339
48.87500	335
48.88333	331
48.89167	326
48.90000	322
48.90833	319
48.91667	316
48.92500	314
48.93333	312
48.94167	311
48.95000	310
48.95833	311
48.96667	312
48.97500	313
48.98333	313
48.99167	312
49.00000	308
49.00833	303
49.01667	297
49.02500	292
49.03333	288
49.04167	286
49.05000	285
49.05833	285
49.06667	285
49.07500	284
49.08333	281
49.09167	277
49.10000	272
49.10833	269
49.11667	266
49.12500	266
49.13333	266
49.14167	268
49.15000	270
49.15833	273
49.16667	275
49.17500	274
49.18333	271
49.19167	267
49.20000	261
49.20833	257
49.21667	257
49.22500	259
49.23333	260
49.24167	260
49.25000	258
49.25833	255
49.26667	251
49.27500	247
49.28333	244
49.29167	242
49.30000	242
49.30833	242
49.31667	241
49.32500	240
49.33333	237
49.34167	233
49.35000	230
49.35833	228
49.36667	229
49.37500	229
49.38333	229
49.39167	228
49.40000	227
49.40833	227
49.41667	227
49.42500	228
49.43333	229
49.44167	229
49.45000	228
49.45833	227
49.46667	225
49.47500	222
49.48333	219
49.49167	217
49.50000	216
49.50833	217
49.51667	220
49.52500	222
49.53333	223
49.54167	224
49.55000	223
49.55833	222
49.56667	221
49.57500	218
49.58333	216
49.59167	212
49.60000	208
49.60833	204
49.61667	199
49.62500	196
49.63333	193
49.64167	191
49.65000	189
49.65833	189
49.66667	189
49.67500	190
49.68333	192
49.69167	193
49.70000	193
49.70833	192
49.71667	190
49.72500	187
49.73333	183
49.74167	181
49.75000	179
49.75833	178
49.76667	179
49.77500	182
49.78333	186
49.79167	191
49.80000	195
49.80833	197
49.81667	198
49.82500	197
49.83333	195
49.84167	194
49.85000	194
49.85833	194
49.86667	193
49.87500	191
49.88333	189
49.89167	188
49.90000	189
49.90833	190
49.91667	190
49.92500	191
49.93333	193
49.94167	195
49.95000	197
49.95833	199
49.96667	201
49.97500	201
49.98333	200
49.99167	198
50.00000	197
50.00833	195
50.01667	194
50.02500	193
50.03333	193
50.04167	193
50.05000	193
50.05833	193
50.06667	195
50.07500	197
50.08333	201
50.09167	204
50.10000	207
50.10833	209
50.11667	209
50.12500	209
50.13333	209
50.14167	211
50.15000	215
50.15833	220
50.16667	225
50.17500	230
50.18333	233
50.19167	236
50.20000	237
50.20833	238
50.21667	241
50.22500	244
50.23333	248
50.24167	252
50.25000	256
50.25833	259
50.26667	262
50.27500	265
50.28333	268
50.29167	272
50.30000	276
50.30833	281
50.31667	286
50.32500	293
50.33333	301
50.34167	311
50.35000	321
50.35833	331
50.36667	340
50.37500	345
50.38333	348
50.39167	352
50.40000	358
50.40833	366
50.41667	377
50.42500	389
50.43333	400
50.44167	410
50.45000	419
50.45833	429
50.46667	439
50.47500	448
50.48333	457
50.49167	466
50.50000	475
50.50833	485
50.51667	497
50.52500	510
50.53333	523
50.54167	536
50.55000	550
50.55833	565
50.56667	582
50.57500	599
50.58333	617
50.59167	635
50.60000	651
50.60833	667
50.61667	681
50.62500	696
50.63333	710
50.64167	725
50.65000	739
50.65833	754
50.66667	769
50.67500	786
50.68333	804
50.69167	822
50.70000	839
50.70833	856
50.71667	873
50.72500	890
50.73333	906
50.74167	922
50.75000	938
50.75833	953
50.76667	970
50.77500	986
50.78333	1003
50.79167	1019
50.80000	1036
50.80833	1053
50.81667	1069
50.82500	1085
50.83333	1100
50.84167	1114
50.85000	1127
50.85833	1142
50.86667	1158
50.87500	1174
50.88333	1190
50.89167	1205
50.90000	1220
50.90833	1234
50.91667	1248
50.92500	1262
50.93333	1274
50.94167	1284
50.95000	1294
50.95833	1303
50.96667	1313
50.97500	1323
50.98333	1333
50.99167	1343
51.00000	1354
51.00833	1364
51.01667	1375
51.02500	1385
51.03333	1395
51.04167	1403
51.05000	1410
51.05833	1417
51.06667	1422
51.07500	1426
51.08333	1430
51.09167	1434
51.10000	1438
51.10833	1442
51.11667	1445
51.12500	1447
51.13333	1449
51.14167	1448
51.15000	1448
51.15833	1449
51.16667	1450
51.17500	1449
51.18333	1447
51.19167	1443
51.20000	1438
51.20833	1434
51.21667	1430
51.22500	1426
51.23333	1421
51.24167	1416
51.25000	1409
51.25833	1403
51.26667	1397
51.27500	1391
51.28333	1384
51.29167	1376
51.30000	1367
51.30833	1357
51.31667	1347
51.32500	1336
51.33333	1327
51.34167	1318
51.35000	1309
51.35833	1299
51.36667	1288
51.37500	1275
51.38333	1261
51.39167	1248
51.40000	1236
51.40833	1223
51.41667	1210
51.42500	1196
51.43333	1182
51.44167	1167
51.45000	1152
51.45833	1137
51.46667	1122
51.47500	1108
51.48333	1095
51.49167	1083
51.50000	1071
51.50833	1057
51.51667	1041
51.52500	1024
51.53333	1008
51.54167	992
51.55000	977
51.55833	964
51.56667	950
51.57500	937
51.58333	924
51.59167	909
51.60000	893
51.60833	877
51.61667	859
51.62500	842
51.63333	827
51.64167	813
51.65000	800
51.65833	787
51.66667	773
51.67500	758
51.68333	742
51.69167	727
51.70000	711
51.70833	696
51.71667	682
51.72500	669
51.73333	656
51.74167	644
51.75000	631
51.75833	617
51.76667	603
51.77500	589
51.78333	576
51.79167	564
51.80000	554
51.80833	544
51.81667	535
51.82500	525
51.83333	515
51.84167	504
51.85000	493
51.85833	480
51.86667	469
51.87500	457
51.88333	447
51.89167	437
51.90000	428
51.90833	421
51.91667	414
51.92500	409
51.93333	403
51.94167	398
51.95000	393
51.95833	388
51.96667	383
51.97500	378
51.98333	373
51.99167	366
52.00000	357
52.00833	349
52.01667	341
52.02500	334
52.03333	327
52.04167	322
52.05000	315
52.05833	308
52.06667	299
52.07500	291
52.08333	282
52.09167	276
52.10000	272
52.10833	267
52.11667	262
52.12500	257
52.13333	251
52.14167	244
52.15000	240
52.15833	237
52.16667	236
52.17500	235
52.18333	232
52.19167	228
52.20000	222
52.20833	217
52.21667	213
52.22500	209
52.23333	206
52.24167	202
52.25000	199
52.25833	197
52.26667	197
52.27500	197
52.28333	196
52.29167	193
52.30000	190
52.30833	186
52.31667	183
52.32500	180
52.33333	178
52.34167	176
52.35000	175
52.35833	174
52.36667	171
52.37500	168
52.38333	165
52.39167	162
52.40000	160
52.40833	158
52.41667	157
52.42500	157
52.43333	158
52.44167	158
52.45000	158
52.45833	158
52.46667	157
52.47500	154
52.48333	151
52.49167	148
52.50000	146
52.50833	144
52.51667	142
52.52500	139
52.53333	137
52.54167	135
52.55000	135
52.55833	137
52.56667	141
52.57500	143
52.58333	145
52.59167	146
52.60000	145
52.60833	142
52.61667	139
52.62500	137
52.63333	134
52.64167	130
52.65000	124
52.65833	118
52.66667	114
52.67500	112
52.68333	114
52.69167	118
52.70000	122
52.70833	126
52.71667	128
52.72500	128
52.73333	127
52.74167	124
52.75000	121
52.75833	118
52.76667	116
52.77500	114
52.78333	113
52.79167	114
52.80000	116
52.80833	119
52.81667	122
52.82500	124
52.83333	125
52.84167	123
52.85000	119
52.85833	115
52.86667	112
52.87500	111
52.88333	113
52.89167	114
52.90000	114
52.90833	112
52.91667	108
52.92500	105
52.93333	103
52.94167	102
52.95000	101
52.95833	100
52.96667	98
52.97500	96
52.98333	96
52.99167	97
53.00000	98
53.00833	98
53.01667	96
53.02500	91
53.03333	86
53.04167	83
53.05000	82
53.05833	83
53.06667	84
53.07500	86
53.08333	87
53.09167	87
53.10000	88
53.10833	87
53.11667	85
53.12500	84
53.13333	85
53.14167	87
53.15000	91
53.15833	95
53.16667	98
53.17500	100
53.18333	101
53.19167	101
53.20000	102
53.20833	103
53.21667	103
53.22500	103
53.23333	102
53.24167	103
53.25000	103
53.25833	102
53.26667	100
53.27500	97
53.28333	94
53.29167	92
53.30000	92
53.30833	93
53.31667	96
53.32500	98
53.33333	99
53.34167	98
53.35000	96
53.35833	95
53.36667	93
53.37500	92
53.38333	93
53.39167	92
53.40000	92
53.40833	91
53.41667	90
53.42500	91
53.43333	93
53.44167	95
53.45000	97
53.45833	99
53.46667	100
53.47500	101
53.48333	103
53.49167	104
53.50000	106
53.50833	108
53.51667	108
53.52500	107
53.53333	104
53.54167	100
53.55000	96
53.55833	94
53.56667	94
53.57500	96
53.58333	99
53.59167	102
53.60000	105
53.60833	107
53.61667	107
53.62500	106
53.63333	105
53.64167	103
53.65000	102
53.65833	102
53.66667	103
53.67500	106
53.68333	110
53.69167	113
53.70000	116
53.70833	118
53.71667	120
53.72500	121
53.73333	123
53.74167	126
53.75000	128
53.75833	129
53.76667	129
53.77500	129
53.78333	131
53.79167	135
53.80000	140
53.80833	145
53.81667	150
53.82500	154
53.83333	157
53.84167	160
53.85000	164
53.85833	169
53.86667	174
53.87500	179
53.88333	183
53.89167	187
53.90000	190
53.90833	193
53.91667	197
53.92500	202
53.93333	204
53.94167	206
53.95000	207
53.95833	208
53.96667	211
53.97500	215
53.98333	221
53.99167	228
54.00000	236
54.00833	243
54.01667	249
54.02500	255
54.03333	262
54.04167	270
54.05000	278
54.05833	286
54.06667	294
54.07500	299
54.08333	303
54.09167	309
54.10000	317
54.10833	327
54.11667	338
54.12500	349
54.13333	359
54.14167	367
54.15000	376
54.15833	387
54.16667	399
54.17500	412
54.18333	427
54.19167	439
54.20000	451
54.20833	461
54.21667	470
54.22500	480
54.23333	491
54.24167	504
54.25000	518
54.25833	534
54.26667	550
54.27500	567
54.28333	583
54.29167	599
54.30000	615
54.30833	632
54.31667	649
54.32500	667
54.33333	685
54.34167	702
54.35000	718
54.35833	734
54.36667	752
54.37500	771
54.38333	792
54.39167	814
54.40000	836
54.40833	859
54.41667	883
54.42500	906
54.43333	930
54.44167	953
54.45000	975
54.45833	997
54.46667	1021
54.47500	1046
54.48333	1072
54.49167	1095
54.50000	1117
54.50833	1137
54.51667	1157
54.52500	1178
54.53333	1201
54.54167	1228
54.55000	1255
54.55833	1283
54.56667	1312
54.57500	1340
54.58333	1369
54.59167	1399
54.60000	1429
54.60833	1460
54.61667	1491
54.62500	1521
54.63333	1550
54.64167	1580
54.65000	1609
54.65833	1640
54.66667	1671
54.67500	1703
54.68333	1734
54.69167	1766
54.70000	1799
54.70833	1832
54.71667	1867
54.72500	1901
54.73333	1936
54.74167	1970
54.75000	2004
54.75833	2037
54.76667	2070
54.77500	2102
54.78333	2135
54.79167	2167
54.80000	2202
54.80833	2237
54.81667	2273
54.82500	2309
54.83333	2343
54.84167	2376
54.85000	2408
54.85833	2441
54.86667	2475
54.87500	2509
54.88333	2543
54.89167	2576
54.90000	2611
54.90833	2645
54.91667	2680
54.92500	2716
54.93333	2749
54.94167	2783
54.95000	2817
54.95833	2851
54.96667	2886
54.97500	2921
54.98333	2956
54.99167	2991
55.00000	3026
55.00833	3059
55.01667	3094
55.02500	3128
55.03333	3163
55.04167	3197
55.05000	3230
55.05833	3262
55.06667	3293
55.07500	3322
55.08333	3352
55.09167	3382
55.10000	3412
55.10833	3443
55.11667	3474
55.12500	3506
55.13333	3536
55.14167	3566
55.15000	3594
55.15833	3622
55.16667	3649
55.17500	3675
55.18333	3701
55.19167	3726
55.20000	3751
55.20833	3775
55.21667	3799
55.22500	3823
55.23333	3848
55.24167	3874
55.25000	3897
55.25833	3919
55.26667	3940
55.27500	3959
55.28333	3977
55.29167	3995
55.30000	4014
55.30833	4032
55.31667	4049
55.32500	4067
55.33333	4085
55.34167	4103
55.35000	4121
55.35833	4138
55.36667	4155
55.37500	4171
55.38333	4185
55.39167	4199
55.40000	4212
55.40833	4224
55.41667	4236
55.42500	4248
55.43333	4261
55.44167	4274
55.45000	4286
55.45833	4297
55.46667	4306
55.47500	4313
55.48333	4318
55.49167	4324
55.50000	4330
55.50833	4336
55.51667	4344
55.52500	4352
55.53333	4358
55.54167	4364
55.55000	4366
55.55833	4366
55.56667	4366
55.57500	4367
55.58333	4369
55.59167	4372
55.60000	4376
55.60833	4379
55.61667	4381
55.62500	4380
55.63333	4379
55.64167	4377
55.65000	4374
55.65833	4371
55.66667	4368
55.67500	4363
55.68333	4358
55.69167	4352
55.70000	4345
55.70833	4337
55.71667	4328
55.72500	4319
55.73333	4311
55.74167	4302
55.75000	4294
55.75833	4286
55.76667	4278
55.77500	4269
55.78333	4261
55.79167	4252
55.80000	4243
55.80833	4234
55.81667	4224
55.82500	4214
55.83333	4204
55.84167	4193
55.85000	4180
55.85833	4166
55.86667	4151
55.87500	4133
55.88333	4115
55.89167	4099
55.90000	4085
55.90833	4072
55.91667	4060
55.92500	4047
55.93333	4033
55.94167	4017
55.95000	4001
55.95833	3986
55.96667	3972
55.97500	3958
55.98333	3943
55.99167	3928
56.00000	3912
56.00833	3894
56.01667	3875
56.02500	3854
56.03333	3833
56.04167	3812
56.05000	3792
56.05833	3772
56.06667	3753
56.07500	3734
56.08333	3715
56.09167	3695
56.10000	3675
56.10833	3655
56.11667	3633
56.12500	3612
56.13333	3592
56.14167	3573
56.15000	3556
56.15833	3538
56.16667	3521
56.17500	3501
56.18333	3480
56.19167	3458
56.20000	3435
56.20833	3413
56.21667	3391
56.22500	3368
56.23333	3345
56.24167	3323
56.25000	3302
56.25833	3282
56.26667	3262
56.27500	3241
56.28333	3220
56.29167	3199
56.30000	3178
56.30833	3158
56.31667	3139
56.32500	3118
56.33333	3097
56.34167	3073
56.35000	3051
56.35833	3028
56.36667	3007
56.37500	2987
56.38333	2967
56.39167	2947
56.40000	2925
56.40833	2903
56.41667	2882
56.42500	2860
56.43333	2841
56.44167	2822
56.45000	2804
56.45833	2787
56.46667	2770
56.47500	2751
56.48333	2730
56.49167	2708
56.50000	2685
56.50833	2663
56.51667	2642
56.52500	2624
56.53333	2607
56.54167	2591
56.55000	2576
56.55833	2559
56.56667	2541
56.57500	2522
56.58333	2502
56.59167	2483
56.60000	2464
56.60833	2446
56.61667	2428
56.62500	2410
56.63333	2393
56.64167	2374
56.65000	2355
56.65833	2337
56.66667	2318
56.67500	2299
56.68333	2280
56.69167	2260
56.70000	2241
56.70833	2222
56.71667	2203
56.72500	2184
56.73333	2166
56.74167	2149
56.75000	2134
56.75833	2119
56.76667	2105
56.77500	2090
56.78333	2074
56.79167	2057
56.80000	2041
56.80833	2026
56.81667	2012
56.82500	1997
56.83333	1982
56.84167	1966
56.85000	1949
56.85833	1931
56.86667	1912
56.87500	1895
56.88333	1878
56.89167	1862
56.90000	1846
56.90833	1831
56.91667	1815
56.92500	1798
56.93333	1781
56.94167	1765
56.95000	1751
56.95833	1737
56.96667	1725
56.97500	1713
56.98333	1702
56.99167	1691
57.00000	1678
57.00833	1665
57.01667	1651
57.02500	1637
57.03333	1623
57.04167	1610
57.05000	1598
57.05833	1584
57.06667	1569
57.07500	1553
57.08333	1538
57.09167	1524
57.10000	1510
57.10833	1498
57.11667	1487
57.12500	1477
57.13333	1466
57.14167	1456
57.15000	1445
57.15833	1433
57.16667	1421
57.17500	1409
57.18333	1396
57.19167	1385
57.20000	1375
57.20833	1365
57.21667	1355
57.22500	1345
57.23333	1334
57.24167	1322
57.25000	1310
57.25833	1299
57.26667	1289
57.27500	1280
57.28333	1272
57.29167	1265
57.30000	1256
57.30833	1247
57.31667	1237
57.32500	1227
57.33333	1218
57.34167	1209
57.35000	1200
57.35833	1192
57.36667	1183
57.37500	1174
57.38333	1165
57.39167	1156
57.40000	1148
57.40833	1140
57.41667	1133
57.42500	1125
57.43333	1116
57.44167	1106
57.45000	1096
57.45833	1085
57.46667	1075
57.47500	1065
57.48333	1055
57.49167	1046
57.50000	1038
57.50833	1031
57.51667	1025
57.52500	1019
57.53333	1014
57.54167	1010
57.55000	1004
57.55833	996
57.56667	987
57.57500	977
57.58333	967
57.59167	959
57.60000	952
57.60833	947
57.61667	941
57.62500	936
57.63333	929
57.64167	922
57.65000	915
57.65833	907
57.66667	900
57.67500	891
57.68333	882
57.69167	873
57.70000	864
57.70833	856
57.71667	850
57.72500	844
57.73333	840
57.74167	836
57.75000	831
57.75833	826
57.76667	821
57.77500	815
57.78333	808
57.79167	801
57.80000	795
57.80833	789
57.81667	784
57.82500	779
57.83333	774
57.84167	769
57.85000	764
57.85833	759
57.86667	754
57.87500	748
57.88333	743
57.89167	738
57.90000	733
57.90833	728
57.91667	723
57.92500	716
57.93333	710
57.94167	703
57.95000	697
57.95833	691
57.96667	685
57.97500	680
57.98333	675
57.99167	671
58.00000	667
58.00833	663
58.01667	659
58.02500	655
58.03333	650
58.04167	646
58.05000	643
58.05833	640
58.06667	639
58.07500	637
58.08333	634
58.09167	629
58.10000	624
58.10833	619
58.11667	615
58.12500	612
58.13333	608
58.14167	604
58.15000	599
58.15833	592
58.16667	586
58.17500	580
58.18333	575
58.19167	570
58.20000	566
58.20833	563
58.21667	559
58.22500	555
58.23333	550
58.24167	546
58.25000	542
58.25833	538
58.26667	535
58.27500	532
58.28333	529
58.29167	525
58.30000	520
58.30833	516
58.31667	511
58.32500	505
58.33333	501
58.34167	498
58.35000	497
58.35833	497
58.36667	499
58.37500	500
58.38333	499
58.39167	497
58.40000	493
58.40833	488
58.41667	485
58.42500	481
58.43333	479
58.44167	478
58.45000	477
58.45833	475
58.46667	471
58.47500	466
58.48333	461
58.49167	457
58.50000	454
58.50833	451
58.51667	449
58.52500	449
58.53333	448
58.54167	445
58.55000	443
58.55833	439
58.56667	435
58.57500	430
58.58333	426
58.59167	422
58.60000	420
58.60833	418
58.61667	416
58.62500	414
58.63333	413
58.64167	411
58.65000	408
58.65833	405
58.66667	402
58.67500	399
58.68333	395
58.69167	393
58.70000	391
58.70833	390
58.71667	389
58.72500	387
58.73333	384
58.74167	380
58.75000	376
58.75833	373
58.76667	370
58.77500	368
58.78333	367
58.79167	365
58.80000	365
58.80833	364
58.81667	363
58.82500	361
58.83333	359
58.84167	357
58.85000	355
58.85833	352
58.86667	350
58.87500	348
58.88333	347
58.89167	345
58.90000	344
58.90833	342
58.91667	341
58.92500	338
58.93333	336
58.94167	333
58.95000	330
58.95833	327
58.96667	325
58.97500	323
58.98333	323
58.99167	321
59.00000	318
59.00833	315
59.01667	312
59.02500	311
59.03333	311
59.04167	312
59.05000	312
59.05833	310
59.06667	307
59.07500	304
59.08333	300
59.09167	296
59.10000	292
59.10833	288
59.11667	286
59.12500	285
59.13333	284
59.14167	284
59.15000	285
59.15833	284
59.16667	283
59.17500	282
59.18333	280
59.19167	279
59.20000	276
59.20833	274
59.21667	272
59.22500	272
59.23333	271
59.24167	272
59.25000	272
59.25833	273
59.26667	273
59.27500	275
59.28333	276
59.29167	276
59.30000	275
59.30833	272
59.31667	268
59.32500	263
59.33333	260
59.34167	257
59.35000	254
59.35833	253
59.36667	252
59.37500	251
59.38333	249
59.39167	247
59.40000	245
59.40833	243
59.41667	241
59.42500	238
59.43333	236
59.44167	233
59.45000	232
59.45833	231
59.46667	232
59.47500	232
59.48333	233
59.49167	233
59.50000	232
59.50833	229
59.51667	226
59.52500	223
59.53333	221
59.54167	221
59.55000	221
59.55833	222
59.56667	221
59.57500	219
59.58333	216
59.59167	213
59.60000	211
59.60833	209
59.61667	209
59.62500	209
59.63333	210
59.64167	212
59.65000	212
59.65833	209
59.66667	206
59.67500	202
59.68333	199
59.69167	196
59.70000	193
59.70833	191
59.71667	189
59.72500	187
59.73333	186
59.74167	187
59.75000	188
59.75833	190
59.76667	191
59.77500	191
59.78333	191
59.79167	190
59.80000	190
59.80833	191
59.81667	191
59.82500	189
59.83333	186
59.84167	183
59.85000	180
59.85833	177
59.86667	175
59.87500	173
59.88333	171
59.89167	171
59.90000	173
59.90833	178
59.91667	182
59.92500	187
59.93333	189
59.94167	188
59.95000	186
59.95833	182
59.96667	178
59.97500	176
59.98333	174
59.99167	172
60.00000	172
