# Supplementary material for: How J-chain ensures the assembly of immunoglobulin IgM pentamers
Source: EMBO J. 2024 Dec 4;44(2):505–33. doi: 10.1038/s44318-024-00317-9 (PMC11729874; doi:10.1038/s44318-024-00317-9)
Supplement: Supplementary file 5 — Source data Fig. 3 [file 44318_2024_317_MOESM5_ESM.zip › Figure 3/3A/20231018 Cu4tp_JC_WT_1.txt]

[Header]
Application Name	LCsolution
Version	1.25
Data File Name	D:\Xenia\JC Oligomerization\20231018 Cu4tp_JC_WT_1.lcd
Output Date	18.10.2023
Output Time	16:09:46

[Configuration]
# of Detectors	2
Detector ID	Detector A	Detector B
Detector Name	Detector A	Detector B
# of Channels	2	1

[LC Chromatogram(Detector A-Ch1)]
Interval(msec)	500
# of Points	7201
Start Time(min)	0.000
End Time(min)	60.000
Intensity Units	mV
Intensity Multiplier	0.001
Wavelength(nm)	280
R.Time (min)	Intensity
0.00000	2
0.00833	2
0.01667	3
0.02500	6
0.03333	9
0.04167	12
0.05000	14
0.05833	16
0.06667	18
0.07500	19
0.08333	20
0.09167	20
0.10000	18
0.10833	14
0.11667	9
0.12500	4
0.13333	-2
0.14167	-7
0.15000	-10
0.15833	-12
0.16667	-11
0.17500	-10
0.18333	-9
0.19167	-9
0.20000	-9
0.20833	-9
0.21667	-8
0.22500	-5
0.23333	-1
0.24167	2
0.25000	3
0.25833	2
0.26667	-1
0.27500	-2
0.28333	-2
0.29167	-0
0.30000	2
0.30833	4
0.31667	4
0.32500	2
0.33333	-1
0.34167	-4
0.35000	-7
0.35833	-9
0.36667	-8
0.37500	-6
0.38333	-4
0.39167	-3
0.40000	-5
0.40833	-8
0.41667	-9
0.42500	-9
0.43333	-7
0.44167	-5
0.45000	-2
0.45833	-1
0.46667	1
0.47500	2
0.48333	4
0.49167	4
0.50000	4
0.50833	2
0.51667	0
0.52500	-2
0.53333	-5
0.54167	-8
0.55000	-11
0.55833	-12
0.56667	-12
0.57500	-9
0.58333	-4
0.59167	2
0.60000	8
0.60833	12
0.61667	13
0.62500	12
0.63333	10
0.64167	8
0.65000	7
0.65833	6
0.66667	5
0.67500	3
0.68333	0
0.69167	-2
0.70000	-4
0.70833	-6
0.71667	-6
0.72500	-6
0.73333	-5
0.74167	-3
0.75000	-0
0.75833	2
0.76667	4
0.77500	4
0.78333	2
0.79167	-1
0.80000	-4
0.80833	-7
0.81667	-8
0.82500	-8
0.83333	-7
0.84167	-4
0.85000	-1
0.85833	2
0.86667	6
0.87500	9
0.88333	13
0.89167	15
0.90000	15
0.90833	12
0.91667	7
0.92500	1
0.93333	-3
0.94167	-4
0.95000	-3
0.95833	-1
0.96667	3
0.97500	6
0.98333	8
0.99167	10
1.00000	9
1.00833	8
1.01667	6
1.02500	3
1.03333	1
1.04167	-2
1.05000	-3
1.05833	-3
1.06667	-2
1.07500	-1
1.08333	1
1.09167	1
1.10000	-0
1.10833	-2
1.11667	-4
1.12500	-7
1.13333	-8
1.14167	-8
1.15000	-7
1.15833	-7
1.16667	-8
1.17500	-9
1.18333	-10
1.19167	-11
1.20000	-10
1.20833	-9
1.21667	-7
1.22500	-5
1.23333	-3
1.24167	-2
1.25000	-2
1.25833	-5
1.26667	-10
1.27500	-14
1.28333	-18
1.29167	-21
1.30000	-22
1.30833	-21
1.31667	-18
1.32500	-14
1.33333	-10
1.34167	-5
1.35000	-0
1.35833	2
1.36667	2
1.37500	-1
1.38333	-4
1.39167	-7
1.40000	-7
1.40833	-6
1.41667	-4
1.42500	-2
1.43333	-2
1.44167	-4
1.45000	-6
1.45833	-8
1.46667	-7
1.47500	-4
1.48333	-0
1.49167	2
1.50000	3
1.50833	1
1.51667	-1
1.52500	-2
1.53333	-2
1.54167	-0
1.55000	2
1.55833	3
1.56667	3
1.57500	1
1.58333	-2
1.59167	-5
1.60000	-8
1.60833	-11
1.61667	-12
1.62500	-13
1.63333	-14
1.64167	-16
1.65000	-17
1.65833	-18
1.66667	-18
1.67500	-15
1.68333	-11
1.69167	-7
1.70000	-4
1.70833	-4
1.71667	-6
1.72500	-10
1.73333	-15
1.74167	-17
1.75000	-17
1.75833	-14
1.76667	-9
1.77500	-5
1.78333	-3
1.79167	-2
1.80000	-2
1.80833	-4
1.81667	-7
1.82500	-9
1.83333	-11
1.84167	-13
1.85000	-13
1.85833	-12
1.86667	-9
1.87500	-9
1.88333	-9
1.89167	-12
1.90000	-14
1.90833	-16
1.91667	-17
1.92500	-16
1.93333	-15
1.94167	-13
1.95000	-11
1.95833	-11
1.96667	-12
1.97500	-15
1.98333	-16
1.99167	-17
2.00000	-16
2.00833	-14
2.01667	-12
2.02500	-9
2.03333	-5
2.04167	-1
2.05000	4
2.05833	8
2.06667	11
2.07500	12
2.08333	11
2.09167	8
2.10000	6
2.10833	3
2.11667	1
2.12500	-1
2.13333	-2
2.14167	-3
2.15000	-5
2.15833	-6
2.16667	-7
2.17500	-8
2.18333	-8
2.19167	-8
2.20000	-6
2.20833	-5
2.21667	-6
2.22500	-7
2.23333	-9
2.24167	-12
2.25000	-14
2.25833	-16
2.26667	-16
2.27500	-16
2.28333	-15
2.29167	-13
2.30000	-10
2.30833	-7
2.31667	-3
2.32500	0
2.33333	0
2.34167	-2
2.35000	-7
2.35833	-11
2.36667	-15
2.37500	-16
2.38333	-15
2.39167	-14
2.40000	-15
2.40833	-15
2.41667	-14
2.42500	-12
2.43333	-10
2.44167	-9
2.45000	-8
2.45833	-8
2.46667	-8
2.47500	-9
2.48333	-8
2.49167	-7
2.50000	-6
2.50833	-5
2.51667	-3
2.52500	-2
2.53333	-1
2.54167	-2
2.55000	-3
2.55833	-5
2.56667	-5
2.57500	-4
2.58333	-1
2.59167	0
2.60000	-0
2.60833	-1
2.61667	-2
2.62500	-3
2.63333	-4
2.64167	-5
2.65000	-8
2.65833	-12
2.66667	-16
2.67500	-17
2.68333	-16
2.69167	-13
2.70000	-11
2.70833	-8
2.71667	-6
2.72500	-5
2.73333	-4
2.74167	-2
2.75000	-0
2.75833	2
2.76667	5
2.77500	9
2.78333	14
2.79167	16
2.80000	16
2.80833	13
2.81667	9
2.82500	3
2.83333	-1
2.84167	-4
2.85000	-5
2.85833	-5
2.86667	-4
2.87500	-4
2.88333	-5
2.89167	-6
2.90000	-8
2.90833	-8
2.91667	-7
2.92500	-4
2.93333	-1
2.94167	1
2.95000	2
2.95833	1
2.96667	-0
2.97500	-1
2.98333	-0
2.99167	-0
3.00000	-1
3.00833	-3
3.01667	-6
3.02500	-9
3.03333	-11
3.04167	-10
3.05000	-7
3.05833	-5
3.06667	-5
3.07500	-6
3.08333	-9
3.09167	-12
3.10000	-16
3.10833	-19
3.11667	-19
3.12500	-17
3.13333	-13
3.14167	-9
3.15000	-4
3.15833	-2
3.16667	0
3.17500	1
3.18333	1
3.19167	2
3.20000	2
3.20833	2
3.21667	1
3.22500	-2
3.23333	-5
3.24167	-8
3.25000	-11
3.25833	-12
3.26667	-12
3.27500	-11
3.28333	-8
3.29167	-4
3.30000	1
3.30833	5
3.31667	6
3.32500	5
3.33333	1
3.34167	-3
3.35000	-7
3.35833	-7
3.36667	-6
3.37500	-5
3.38333	-5
3.39167	-7
3.40000	-9
3.40833	-12
3.41667	-14
3.42500	-16
3.43333	-18
3.44167	-18
3.45000	-17
3.45833	-14
3.46667	-11
3.47500	-10
3.48333	-9
3.49167	-9
3.50000	-8
3.50833	-8
3.51667	-8
3.52500	-11
3.53333	-13
3.54167	-16
3.55000	-16
3.55833	-13
3.56667	-9
3.57500	-6
3.58333	-4
3.59167	-2
3.60000	1
3.60833	4
3.61667	8
3.62500	11
3.63333	11
3.64167	9
3.65000	6
3.65833	2
3.66667	-1
3.67500	-2
3.68333	-2
3.69167	0
3.70000	3
3.70833	7
3.71667	8
3.72500	8
3.73333	5
3.74167	2
3.75000	-1
3.75833	-1
3.76667	-0
3.77500	2
3.78333	4
3.79167	5
3.80000	4
3.80833	2
3.81667	-1
3.82500	-3
3.83333	-5
3.84167	-5
3.85000	-3
3.85833	1
3.86667	4
3.87500	4
3.88333	2
3.89167	-2
3.90000	-5
3.90833	-7
3.91667	-8
3.92500	-7
3.93333	-6
3.94167	-5
3.95000	-3
3.95833	0
3.96667	3
3.97500	5
3.98333	5
3.99167	4
4.00000	1
4.00833	-2
4.01667	-4
4.02500	-4
4.03333	-2
4.04167	0
4.05000	2
4.05833	2
4.06667	1
4.07500	-2
4.08333	-4
4.09167	-5
4.10000	-6
4.10833	-4
4.11667	-1
4.12500	2
4.13333	5
4.14167	6
4.15000	5
4.15833	2
4.16667	-3
4.17500	-7
4.18333	-9
4.19167	-10
4.20000	-10
4.20833	-9
4.21667	-7
4.22500	-5
4.23333	-4
4.24167	-3
4.25000	-4
4.25833	-6
4.26667	-9
4.27500	-10
4.28333	-10
4.29167	-8
4.30000	-6
4.30833	-4
4.31667	-3
4.32500	-2
4.33333	-1
4.34167	-1
4.35000	-2
4.35833	-2
4.36667	-3
4.37500	-3
4.38333	-4
4.39167	-5
4.40000	-7
4.40833	-8
4.41667	-7
4.42500	-5
4.43333	-3
4.44167	-1
4.45000	0
4.45833	1
4.46667	3
4.47500	4
4.48333	5
4.49167	5
4.50000	4
4.50833	2
4.51667	1
4.52500	-1
4.53333	-1
4.54167	-1
4.55000	0
4.55833	1
4.56667	1
4.57500	3
4.58333	7
4.59167	10
4.60000	13
4.60833	14
4.61667	12
4.62500	7
4.63333	2
4.64167	-4
4.65000	-10
4.65833	-14
4.66667	-18
4.67500	-21
4.68333	-21
4.69167	-19
4.70000	-13
4.70833	-7
4.71667	-0
4.72500	5
4.73333	7
4.74167	7
4.75000	6
4.75833	4
4.76667	2
4.77500	-2
4.78333	-5
4.79167	-7
4.80000	-9
4.80833	-9
4.81667	-7
4.82500	-3
4.83333	2
4.84167	7
4.85000	10
4.85833	10
4.86667	8
4.87500	4
4.88333	-1
4.89167	-4
4.90000	-7
4.90833	-7
4.91667	-7
4.92500	-5
4.93333	-3
4.94167	-1
4.95000	1
4.95833	2
4.96667	2
4.97500	2
4.98333	1
4.99167	-2
5.00000	-8
5.00833	-16
5.01667	-24
5.02500	-32
5.03333	-35
5.04167	-34
5.05000	-31
5.05833	-26
5.06667	-23
5.07500	-19
5.08333	-17
5.09167	-16
5.10000	-16
5.10833	-17
5.11667	-17
5.12500	-17
5.13333	-15
5.14167	-11
5.15000	-7
5.15833	-4
5.16667	-2
5.17500	-1
5.18333	-1
5.19167	0
5.20000	-0
5.20833	-1
5.21667	-1
5.22500	-2
5.23333	-3
5.24167	-3
5.25000	-5
5.25833	-6
5.26667	-8
5.27500	-8
5.28333	-6
5.29167	-4
5.30000	-1
5.30833	-0
5.31667	0
5.32500	-0
5.33333	0
5.34167	2
5.35000	5
5.35833	8
5.36667	11
5.37500	12
5.38333	12
5.39167	11
5.40000	9
5.40833	7
5.41667	5
5.42500	3
5.43333	1
5.44167	-1
5.45000	-3
5.45833	-3
5.46667	-3
5.47500	-3
5.48333	-3
5.49167	-3
5.50000	-5
5.50833	-8
5.51667	-12
5.52500	-15
5.53333	-18
5.54167	-19
5.55000	-18
5.55833	-15
5.56667	-11
5.57500	-6
5.58333	-1
5.59167	3
5.60000	5
5.60833	4
5.61667	1
5.62500	-3
5.63333	-6
5.64167	-9
5.65000	-10
5.65833	-10
5.66667	-7
5.67500	-4
5.68333	-0
5.69167	2
5.70000	4
5.70833	3
5.71667	-1
5.72500	-5
5.73333	-9
5.74167	-11
5.75000	-11
5.75833	-7
5.76667	-3
5.77500	0
5.78333	0
5.79167	-1
5.80000	-4
5.80833	-7
5.81667	-9
5.82500	-9
5.83333	-9
5.84167	-8
5.85000	-7
5.85833	-7
5.86667	-7
5.87500	-8
5.88333	-9
5.89167	-8
5.90000	-6
5.90833	-4
5.91667	-3
5.92500	-3
5.93333	-4
5.94167	-5
5.95000	-7
5.95833	-7
5.96667	-5
5.97500	-3
5.98333	-0
5.99167	2
6.00000	3
6.00833	2
6.01667	2
6.02500	2
6.03333	3
6.04167	3
6.05000	3
6.05833	4
6.06667	5
6.07500	5
6.08333	4
6.09167	0
6.10000	-5
6.10833	-9
6.11667	-11
6.12500	-11
6.13333	-10
6.14167	-9
6.15000	-7
6.15833	-4
6.16667	-1
6.17500	0
6.18333	0
6.19167	-1
6.20000	-3
6.20833	-4
6.21667	-2
6.22500	1
6.23333	4
6.24167	7
6.25000	10
6.25833	11
6.26667	12
6.27500	11
6.28333	8
6.29167	5
6.30000	4
6.30833	3
6.31667	4
6.32500	5
6.33333	6
6.34167	7
6.35000	9
6.35833	10
6.36667	12
6.37500	12
6.38333	12
6.39167	11
6.40000	10
6.40833	8
6.41667	6
6.42500	5
6.43333	3
6.44167	1
6.45000	-1
6.45833	-2
6.46667	-2
6.47500	-4
6.48333	-6
6.49167	-9
6.50000	-13
6.50833	-16
6.51667	-17
6.52500	-15
6.53333	-13
6.54167	-10
6.55000	-6
6.55833	-3
6.56667	-1
6.57500	0
6.58333	-1
6.59167	-4
6.60000	-7
6.60833	-10
6.61667	-10
6.62500	-8
6.63333	-5
6.64167	-2
6.65000	-0
6.65833	1
6.66667	2
6.67500	1
6.68333	-0
6.69167	-2
6.70000	-3
6.70833	-4
6.71667	-5
6.72500	-6
6.73333	-8
6.74167	-10
6.75000	-11
6.75833	-11
6.76667	-10
6.77500	-8
6.78333	-7
6.79167	-6
6.80000	-6
6.80833	-6
6.81667	-6
6.82500	-5
6.83333	-4
6.84167	-4
6.85000	-3
6.85833	-3
6.86667	-3
6.87500	-4
6.88333	-4
6.89167	-4
6.90000	-4
6.90833	-3
6.91667	-3
6.92500	-3
6.93333	-4
6.94167	-7
6.95000	-10
6.95833	-15
6.96667	-18
6.97500	-19
6.98333	-17
6.99167	-14
7.00000	-8
7.00833	-4
7.01667	0
7.02500	3
7.03333	3
7.04167	1
7.05000	-0
7.05833	-1
7.06667	1
7.07500	3
7.08333	5
7.09167	5
7.10000	3
7.10833	0
7.11667	-2
7.12500	-5
7.13333	-5
7.14167	-4
7.15000	-2
7.15833	2
7.16667	5
7.17500	7
7.18333	8
7.19167	7
7.20000	6
7.20833	4
7.21667	4
7.22500	6
7.23333	8
7.24167	11
7.25000	12
7.25833	11
7.26667	8
7.27500	4
7.28333	1
7.29167	-2
7.30000	-2
7.30833	-2
7.31667	-3
7.32500	-4
7.33333	-4
7.34167	-3
7.35000	-1
7.35833	3
7.36667	6
7.37500	7
7.38333	7
7.39167	4
7.40000	0
7.40833	-4
7.41667	-6
7.42500	-7
7.43333	-5
7.44167	-2
7.45000	0
7.45833	1
7.46667	0
7.47500	-1
7.48333	-3
7.49167	-3
7.50000	-3
7.50833	-2
7.51667	-2
7.52500	-2
7.53333	-3
7.54167	-3
7.55000	-3
7.55833	-2
7.56667	-2
7.57500	-2
7.58333	-4
7.59167	-7
7.60000	-10
7.60833	-11
7.61667	-10
7.62500	-7
7.63333	-4
7.64167	-2
7.65000	-2
7.65833	-3
7.66667	-6
7.67500	-7
7.68333	-8
7.69167	-7
7.70000	-6
7.70833	-4
7.71667	-4
7.72500	-5
7.73333	-7
7.74167	-8
7.75000	-8
7.75833	-8
7.76667	-7
7.77500	-6
7.78333	-4
7.79167	-2
7.80000	-0
7.80833	3
7.81667	7
7.82500	11
7.83333	16
7.84167	18
7.85000	18
7.85833	13
7.86667	8
7.87500	5
7.88333	3
7.89167	4
7.90000	7
7.90833	9
7.91667	9
7.92500	8
7.93333	5
7.94167	1
7.95000	-2
7.95833	-4
7.96667	-5
7.97500	-5
7.98333	-5
7.99167	-4
8.00000	-4
8.00833	-3
8.01667	-3
8.02500	-5
8.03333	-7
8.04167	-8
8.05000	-9
8.05833	-10
8.06667	-12
8.07500	-14
8.08333	-15
8.09167	-16
8.10000	-15
8.10833	-13
8.11667	-10
8.12500	-8
8.13333	-5
8.14167	-4
8.15000	-3
8.15833	-3
8.16667	-4
8.17500	-5
8.18333	-5
8.19167	-5
8.20000	-5
8.20833	-5
8.21667	-5
8.22500	-4
8.23333	-4
8.24167	-4
8.25000	-5
8.25833	-6
8.26667	-7
8.27500	-9
8.28333	-9
8.29167	-9
8.30000	-9
8.30833	-9
8.31667	-9
8.32500	-9
8.33333	-9
8.34167	-7
8.35000	-3
8.35833	2
8.36667	7
8.37500	8
8.38333	6
8.39167	1
8.40000	-5
8.40833	-9
8.41667	-8
8.42500	-5
8.43333	-2
8.44167	-2
8.45000	-3
8.45833	-7
8.46667	-9
8.47500	-10
8.48333	-8
8.49167	-5
8.50000	-2
8.50833	0
8.51667	1
8.52500	1
8.53333	0
8.54167	0
8.55000	2
8.55833	4
8.56667	6
8.57500	6
8.58333	4
8.59167	0
8.60000	-4
8.60833	-7
8.61667	-7
8.62500	-4
8.63333	-1
8.64167	1
8.65000	0
8.65833	-3
8.66667	-8
8.67500	-12
8.68333	-13
8.69167	-12
8.70000	-10
8.70833	-8
8.71667	-5
8.72500	-2
8.73333	-1
8.74167	-1
8.75000	-1
8.75833	-0
8.76667	2
8.77500	5
8.78333	7
8.79167	6
8.80000	3
8.80833	-1
8.81667	-5
8.82500	-9
8.83333	-11
8.84167	-11
8.85000	-10
8.85833	-11
8.86667	-11
8.87500	-12
8.88333	-11
8.89167	-10
8.90000	-8
8.90833	-6
8.91667	-5
8.92500	-3
8.93333	-2
8.94167	-3
8.95000	-5
8.95833	-8
8.96667	-11
8.97500	-11
8.98333	-10
8.99167	-8
9.00000	-6
9.00833	-4
9.01667	-2
9.02500	-1
9.03333	2
9.04167	5
9.05000	9
9.05833	12
9.06667	14
9.07500	15
9.08333	13
9.09167	11
9.10000	7
9.10833	4
9.11667	2
9.12500	-1
9.13333	-3
9.14167	-5
9.15000	-6
9.15833	-7
9.16667	-7
9.17500	-6
9.18333	-6
9.19167	-6
9.20000	-7
9.20833	-8
9.21667	-8
9.22500	-7
9.23333	-7
9.24167	-7
9.25000	-7
9.25833	-7
9.26667	-6
9.27500	-4
9.28333	-1
9.29167	-0
9.30000	-1
9.30833	-2
9.31667	-3
9.32500	-2
9.33333	-1
9.34167	2
9.35000	4
9.35833	3
9.36667	1
9.37500	-2
9.38333	-5
9.39167	-7
9.40000	-7
9.40833	-6
9.41667	-5
9.42500	-5
9.43333	-5
9.44167	-6
9.45000	-5
9.45833	-3
9.46667	0
9.47500	3
9.48333	5
9.49167	6
9.50000	3
9.50833	0
9.51667	-2
9.52500	-4
9.53333	-5
9.54167	-5
9.55000	-5
9.55833	-7
9.56667	-9
9.57500	-12
9.58333	-15
9.59167	-17
9.60000	-17
9.60833	-16
9.61667	-15
9.62500	-14
9.63333	-13
9.64167	-14
9.65000	-15
9.65833	-15
9.66667	-15
9.67500	-13
9.68333	-10
9.69167	-9
9.70000	-8
9.70833	-8
9.71667	-10
9.72500	-11
9.73333	-12
9.74167	-11
9.75000	-11
9.75833	-12
9.76667	-13
9.77500	-15
9.78333	-16
9.79167	-15
9.80000	-14
9.80833	-12
9.81667	-10
9.82500	-9
9.83333	-9
9.84167	-8
9.85000	-7
9.85833	-7
9.86667	-8
9.87500	-9
9.88333	-10
9.89167	-10
9.90000	-8
9.90833	-6
9.91667	-4
9.92500	-3
9.93333	-2
9.94167	-1
9.95000	1
9.95833	2
9.96667	1
9.97500	-2
9.98333	-5
9.99167	-7
10.00000	-9
10.00833	-10
10.01667	-12
10.02500	-15
10.03333	-17
10.04167	-19
10.05000	-19
10.05833	-18
10.06667	-15
10.07500	-11
10.08333	-6
10.09167	-3
10.10000	-1
10.10833	-1
10.11667	-5
10.12500	-9
10.13333	-12
10.14167	-12
10.15000	-11
10.15833	-9
10.16667	-8
10.17500	-8
10.18333	-11
10.19167	-13
10.20000	-13
10.20833	-12
10.21667	-9
10.22500	-5
10.23333	-2
10.24167	0
10.25000	2
10.25833	3
10.26667	4
10.27500	4
10.28333	3
10.29167	1
10.30000	-0
10.30833	-1
10.31667	1
10.32500	3
10.33333	5
10.34167	6
10.35000	5
10.35833	3
10.36667	0
10.37500	-3
10.38333	-5
10.39167	-7
10.40000	-8
10.40833	-8
10.41667	-7
10.42500	-5
10.43333	-2
10.44167	1
10.45000	4
10.45833	6
10.46667	6
10.47500	6
10.48333	4
10.49167	3
10.50000	3
10.50833	4
10.51667	4
10.52500	3
10.53333	1
10.54167	-1
10.55000	-2
10.55833	-2
10.56667	-1
10.57500	-1
10.58333	-3
10.59167	-5
10.60000	-7
10.60833	-8
10.61667	-7
10.62500	-5
10.63333	-3
10.64167	-2
10.65000	-2
10.65833	-4
10.66667	-6
10.67500	-9
10.68333	-11
10.69167	-11
10.70000	-9
10.70833	-8
10.71667	-7
10.72500	-7
10.73333	-9
10.74167	-12
10.75000	-14
10.75833	-17
10.76667	-19
10.77500	-19
10.78333	-17
10.79167	-15
10.80000	-14
10.80833	-13
10.81667	-12
10.82500	-9
10.83333	-6
10.84167	-3
10.85000	-0
10.85833	-0
10.86667	-2
10.87500	-4
10.88333	-7
10.89167	-9
10.90000	-11
10.90833	-11
10.91667	-10
10.92500	-8
10.93333	-6
10.94167	-4
10.95000	-1
10.95833	2
10.96667	4
10.97500	3
10.98333	-0
10.99167	-5
11.00000	-10
11.00833	-13
11.01667	-14
11.02500	-13
11.03333	-12
11.04167	-10
11.05000	-9
11.05833	-7
11.06667	-6
11.07500	-5
11.08333	-5
11.09167	-5
11.10000	-5
11.10833	-5
11.11667	-5
11.12500	-4
11.13333	-4
11.14167	-4
11.15000	-4
11.15833	-3
11.16667	-2
11.17500	-3
11.18333	-5
11.19167	-8
11.20000	-13
11.20833	-16
11.21667	-15
11.22500	-13
11.23333	-10
11.24167	-7
11.25000	-4
11.25833	-1
11.26667	1
11.27500	3
11.28333	4
11.29167	3
11.30000	0
11.30833	-3
11.31667	-6
11.32500	-8
11.33333	-8
11.34167	-7
11.35000	-4
11.35833	-0
11.36667	2
11.37500	2
11.38333	1
11.39167	-0
11.40000	1
11.40833	3
11.41667	4
11.42500	5
11.43333	2
11.44167	-4
11.45000	-11
11.45833	-18
11.46667	-22
11.47500	-24
11.48333	-24
11.49167	-22
11.50000	-19
11.50833	-17
11.51667	-16
11.52500	-17
11.53333	-19
11.54167	-19
11.55000	-17
11.55833	-13
11.56667	-8
11.57500	-3
11.58333	1
11.59167	4
11.60000	6
11.60833	7
11.61667	7
11.62500	5
11.63333	4
11.64167	1
11.65000	-1
11.65833	-4
11.66667	-5
11.67500	-5
11.68333	-4
11.69167	-3
11.70000	-2
11.70833	-1
11.71667	-1
11.72500	-1
11.73333	0
11.74167	2
11.75000	4
11.75833	5
11.76667	6
11.77500	6
11.78333	4
11.79167	2
11.80000	0
11.80833	-3
11.81667	-5
11.82500	-7
11.83333	-8
11.84167	-9
11.85000	-8
11.85833	-6
11.86667	-5
11.87500	-4
11.88333	-5
11.89167	-6
11.90000	-7
11.90833	-8
11.91667	-8
11.92500	-8
11.93333	-8
11.94167	-8
11.95000	-9
11.95833	-8
11.96667	-7
11.97500	-5
11.98333	-2
11.99167	0
12.00000	2
12.00833	3
12.01667	4
12.02500	3
12.03333	2
12.04167	1
12.05000	2
12.05833	4
12.06667	6
12.07500	9
12.08333	10
12.09167	9
12.10000	7
12.10833	4
12.11667	1
12.12500	-1
12.13333	-2
12.14167	-1
12.15000	0
12.15833	1
12.16667	-1
12.17500	-6
12.18333	-11
12.19167	-17
12.20000	-22
12.20833	-26
12.21667	-27
12.22500	-26
12.23333	-23
12.24167	-19
12.25000	-13
12.25833	-7
12.26667	-2
12.27500	3
12.28333	7
12.29167	8
12.30000	5
12.30833	0
12.31667	-6
12.32500	-13
12.33333	-17
12.34167	-18
12.35000	-16
12.35833	-11
12.36667	-7
12.37500	-6
12.38333	-8
12.39167	-10
12.40000	-11
12.40833	-12
12.41667	-11
12.42500	-8
12.43333	-7
12.44167	-7
12.45000	-8
12.45833	-8
12.46667	-6
12.47500	-3
12.48333	-1
12.49167	-1
12.50000	-4
12.50833	-6
12.51667	-7
12.52500	-7
12.53333	-5
12.54167	-2
12.55000	-0
12.55833	1
12.56667	2
12.57500	4
12.58333	7
12.59167	10
12.60000	12
12.60833	12
12.61667	11
12.62500	8
12.63333	5
12.64167	2
12.65000	0
12.65833	1
12.66667	3
12.67500	5
12.68333	5
12.69167	4
12.70000	0
12.70833	-3
12.71667	-6
12.72500	-8
12.73333	-9
12.74167	-9
12.75000	-9
12.75833	-8
12.76667	-7
12.77500	-6
12.78333	-5
12.79167	-3
12.80000	-2
12.80833	-0
12.81667	1
12.82500	2
12.83333	2
12.84167	1
12.85000	-1
12.85833	-4
12.86667	-7
12.87500	-10
12.88333	-12
12.89167	-14
12.90000	-15
12.90833	-15
12.91667	-14
12.92500	-13
12.93333	-12
12.94167	-12
12.95000	-12
12.95833	-11
12.96667	-10
12.97500	-8
12.98333	-8
12.99167	-9
13.00000	-13
13.00833	-16
13.01667	-18
13.02500	-17
13.03333	-15
13.04167	-12
13.05000	-8
13.05833	-5
13.06667	-2
13.07500	-1
13.08333	-2
13.09167	-5
13.10000	-8
13.10833	-10
13.11667	-12
13.12500	-14
13.13333	-16
13.14167	-16
13.15000	-14
13.15833	-9
13.16667	-4
13.17500	3
13.18333	9
13.19167	13
13.20000	14
13.20833	13
13.21667	11
13.22500	7
13.23333	6
13.24167	6
13.25000	7
13.25833	7
13.26667	6
13.27500	4
13.28333	2
13.29167	-1
13.30000	-3
13.30833	-6
13.31667	-10
13.32500	-14
13.33333	-17
13.34167	-18
13.35000	-16
13.35833	-11
13.36667	-5
13.37500	0
13.38333	5
13.39167	6
13.40000	5
13.40833	1
13.41667	-2
13.42500	-4
13.43333	-3
13.44167	-0
13.45000	3
13.45833	5
13.46667	6
13.47500	4
13.48333	1
13.49167	-2
13.50000	-2
13.50833	-0
13.51667	2
13.52500	4
13.53333	3
13.54167	-1
13.55000	-6
13.55833	-11
13.56667	-15
13.57500	-17
13.58333	-17
13.59167	-17
13.60000	-17
13.60833	-16
13.61667	-16
13.62500	-13
13.63333	-9
13.64167	-4
13.65000	0
13.65833	3
13.66667	5
13.67500	8
13.68333	11
13.69167	13
13.70000	13
13.70833	12
13.71667	8
13.72500	4
13.73333	1
13.74167	-1
13.75000	-2
13.75833	-4
13.76667	-6
13.77500	-7
13.78333	-8
13.79167	-7
13.80000	-6
13.80833	-6
13.81667	-8
13.82500	-11
13.83333	-13
13.84167	-15
13.85000	-14
13.85833	-11
13.86667	-7
13.87500	-4
13.88333	-1
13.89167	1
13.90000	2
13.90833	3
13.91667	6
13.92500	11
13.93333	14
13.94167	15
13.95000	14
13.95833	11
13.96667	7
13.97500	5
13.98333	3
13.99167	2
14.00000	2
14.00833	1
14.01667	-1
14.02500	-4
14.03333	-5
14.04167	-5
14.05000	-4
14.05833	-2
14.06667	-0
14.07500	1
14.08333	1
14.09167	0
14.10000	-1
14.10833	-2
14.11667	-2
14.12500	-1
14.13333	1
14.14167	4
14.15000	7
14.15833	9
14.16667	9
14.17500	8
14.18333	7
14.19167	6
14.20000	7
14.20833	9
14.21667	12
14.22500	17
14.23333	20
14.24167	23
14.25000	22
14.25833	20
14.26667	16
14.27500	13
14.28333	12
14.29167	11
14.30000	9
14.30833	8
14.31667	7
14.32500	8
14.33333	11
14.34167	14
14.35000	17
14.35833	17
14.36667	16
14.37500	14
14.38333	13
14.39167	11
14.40000	10
14.40833	9
14.41667	7
14.42500	6
14.43333	6
14.44167	7
14.45000	8
14.45833	9
14.46667	9
14.47500	7
14.48333	3
14.49167	1
14.50000	1
14.50833	2
14.51667	6
14.52500	9
14.53333	12
14.54167	16
14.55000	20
14.55833	24
14.56667	28
14.57500	28
14.58333	26
14.59167	24
14.60000	20
14.60833	17
14.61667	15
14.62500	12
14.63333	9
14.64167	7
14.65000	7
14.65833	11
14.66667	15
14.67500	19
14.68333	22
14.69167	21
14.70000	17
14.70833	13
14.71667	11
14.72500	11
14.73333	13
14.74167	16
14.75000	17
14.75833	16
14.76667	12
14.77500	9
14.78333	5
14.79167	0
14.80000	-4
14.80833	-7
14.81667	-7
14.82500	-6
14.83333	-3
14.84167	-0
14.85000	1
14.85833	-0
14.86667	-2
14.87500	-3
14.88333	-3
14.89167	-0
14.90000	4
14.90833	9
14.91667	12
14.92500	14
14.93333	14
14.94167	12
14.95000	11
14.95833	12
14.96667	15
14.97500	16
14.98333	16
14.99167	13
15.00000	8
15.00833	3
15.01667	-0
15.02500	-2
15.03333	-1
15.04167	1
15.05000	4
15.05833	8
15.06667	10
15.07500	11
15.08333	10
15.09167	8
15.10000	5
15.10833	3
15.11667	3
15.12500	4
15.13333	6
15.14167	10
15.15000	12
15.15833	12
15.16667	10
15.17500	9
15.18333	7
15.19167	6
15.20000	6
15.20833	6
15.21667	6
15.22500	6
15.23333	7
15.24167	9
15.25000	10
15.25833	12
15.26667	13
15.27500	14
15.28333	15
15.29167	16
15.30000	19
15.30833	20
15.31667	19
15.32500	16
15.33333	13
15.34167	11
15.35000	12
15.35833	15
15.36667	19
15.37500	21
15.38333	21
15.39167	22
15.40000	24
15.40833	26
15.41667	26
15.42500	26
15.43333	26
15.44167	26
15.45000	26
15.45833	27
15.46667	27
15.47500	27
15.48333	26
15.49167	24
15.50000	23
15.50833	21
15.51667	18
15.52500	15
15.53333	12
15.54167	10
15.55000	10
15.55833	12
15.56667	15
15.57500	18
15.58333	20
15.59167	21
15.60000	21
15.60833	20
15.61667	20
15.62500	20
15.63333	21
15.64167	22
15.65000	23
15.65833	23
15.66667	24
15.67500	25
15.68333	24
15.69167	23
15.70000	22
15.70833	20
15.71667	19
15.72500	18
15.73333	16
15.74167	15
15.75000	13
15.75833	13
15.76667	14
15.77500	16
15.78333	18
15.79167	19
15.80000	20
15.80833	20
15.81667	21
15.82500	24
15.83333	26
15.84167	28
15.85000	29
15.85833	29
15.86667	28
15.87500	27
15.88333	26
15.89167	24
15.90000	22
15.90833	20
15.91667	17
15.92500	14
15.93333	11
15.94167	10
15.95000	9
15.95833	10
15.96667	11
15.97500	13
15.98333	15
15.99167	15
16.00000	13
16.00833	12
16.01667	11
16.02500	12
16.03333	13
16.04167	14
16.05000	14
16.05833	14
16.06667	14
16.07500	14
16.08333	14
16.09167	14
16.10000	13
16.10833	12
16.11667	10
16.12500	8
16.13333	7
16.14167	7
16.15000	7
16.15833	6
16.16667	5
16.17500	5
16.18333	6
16.19167	9
16.20000	12
16.20833	14
16.21667	14
16.22500	12
16.23333	11
16.24167	11
16.25000	11
16.25833	12
16.26667	13
16.27500	13
16.28333	13
16.29167	12
16.30000	11
16.30833	10
16.31667	9
16.32500	8
16.33333	8
16.34167	8
16.35000	9
16.35833	9
16.36667	10
16.37500	12
16.38333	13
16.39167	15
16.40000	16
16.40833	17
16.41667	16
16.42500	13
16.43333	10
16.44167	7
16.45000	4
16.45833	2
16.46667	0
16.47500	-1
16.48333	-2
16.49167	-2
16.50000	-1
16.50833	1
16.51667	3
16.52500	6
16.53333	10
16.54167	13
16.55000	16
16.55833	17
16.56667	16
16.57500	14
16.58333	11
16.59167	10
16.60000	10
16.60833	13
16.61667	16
16.62500	20
16.63333	23
16.64167	26
16.65000	28
16.65833	29
16.66667	29
16.67500	27
16.68333	24
16.69167	22
16.70000	21
16.70833	21
16.71667	21
16.72500	19
16.73333	15
16.74167	10
16.75000	6
16.75833	5
16.76667	5
16.77500	5
16.78333	4
16.79167	3
16.80000	1
16.80833	1
16.81667	3
16.82500	7
16.83333	10
16.84167	11
16.85000	10
16.85833	7
16.86667	5
16.87500	2
16.88333	-0
16.89167	-1
16.90000	-1
16.90833	0
16.91667	2
16.92500	2
16.93333	0
16.94167	-3
16.95000	-6
16.95833	-7
16.96667	-5
16.97500	-0
16.98333	7
16.99167	13
17.00000	18
17.00833	21
17.01667	24
17.02500	26
17.03333	27
17.04167	28
17.05000	27
17.05833	23
17.06667	18
17.07500	13
17.08333	10
17.09167	9
17.10000	11
17.10833	14
17.11667	17
17.12500	19
17.13333	17
17.14167	13
17.15000	7
17.15833	1
17.16667	-4
17.17500	-6
17.18333	-6
17.19167	-4
17.20000	0
17.20833	4
17.21667	7
17.22500	10
17.23333	11
17.24167	10
17.25000	8
17.25833	6
17.26667	6
17.27500	7
17.28333	8
17.29167	8
17.30000	6
17.30833	4
17.31667	4
17.32500	5
17.33333	8
17.34167	12
17.35000	16
17.35833	19
17.36667	21
17.37500	21
17.38333	18
17.39167	13
17.40000	7
17.40833	1
17.41667	-2
17.42500	-3
17.43333	-2
17.44167	0
17.45000	5
17.45833	10
17.46667	16
17.47500	20
17.48333	22
17.49167	20
17.50000	16
17.50833	12
17.51667	10
17.52500	10
17.53333	10
17.54167	9
17.55000	8
17.55833	7
17.56667	9
17.57500	11
17.58333	14
17.59167	16
17.60000	16
17.60833	14
17.61667	11
17.62500	9
17.63333	6
17.64167	5
17.65000	4
17.65833	5
17.66667	6
17.67500	8
17.68333	12
17.69167	14
17.70000	16
17.70833	16
17.71667	18
17.72500	20
17.73333	23
17.74167	27
17.75000	29
17.75833	26
17.76667	22
17.77500	18
17.78333	15
17.79167	13
17.80000	12
17.80833	11
17.81667	10
17.82500	9
17.83333	9
17.84167	10
17.85000	10
17.85833	8
17.86667	5
17.87500	2
17.88333	-1
17.89167	-3
17.90000	-2
17.90833	0
17.91667	3
17.92500	6
17.93333	8
17.94167	10
17.95000	10
17.95833	8
17.96667	6
17.97500	3
17.98333	2
17.99167	2
18.00000	3
18.00833	6
18.01667	9
18.02500	14
18.03333	17
18.04167	20
18.05000	21
18.05833	22
18.06667	22
18.07500	22
18.08333	23
18.09167	23
18.10000	21
18.10833	18
18.11667	13
18.12500	9
18.13333	6
18.14167	4
18.15000	4
18.15833	4
18.16667	4
18.17500	5
18.18333	5
18.19167	6
18.20000	5
18.20833	4
18.21667	2
18.22500	-0
18.23333	-0
18.24167	2
18.25000	6
18.25833	11
18.26667	15
18.27500	18
18.28333	18
18.29167	17
18.30000	15
18.30833	14
18.31667	12
18.32500	9
18.33333	8
18.34167	8
18.35000	11
18.35833	15
18.36667	19
18.37500	21
18.38333	20
18.39167	17
18.40000	15
18.40833	13
18.41667	12
18.42500	13
18.43333	14
18.44167	15
18.45000	16
18.45833	16
18.46667	15
18.47500	15
18.48333	14
18.49167	14
18.50000	15
18.50833	17
18.51667	21
18.52500	24
18.53333	26
18.54167	25
18.55000	23
18.55833	19
18.56667	15
18.57500	13
18.58333	12
18.59167	12
18.60000	12
18.60833	11
18.61667	12
18.62500	13
18.63333	14
18.64167	17
18.65000	19
18.65833	22
18.66667	24
18.67500	25
18.68333	23
18.69167	21
18.70000	18
18.70833	16
18.71667	15
18.72500	17
18.73333	20
18.74167	26
18.75000	31
18.75833	34
18.76667	35
18.77500	35
18.78333	34
18.79167	35
18.80000	37
18.80833	39
18.81667	39
18.82500	37
18.83333	35
18.84167	32
18.85000	30
18.85833	27
18.86667	24
18.87500	19
18.88333	15
18.89167	13
18.90000	14
18.90833	17
18.91667	21
18.92500	24
18.93333	24
18.94167	23
18.95000	21
18.95833	19
18.96667	20
18.97500	24
18.98333	29
18.99167	33
19.00000	36
19.00833	37
19.01667	34
19.02500	30
19.03333	26
19.04167	25
19.05000	25
19.05833	27
19.06667	29
19.07500	31
19.08333	32
19.09167	32
19.10000	32
19.10833	31
19.11667	29
19.12500	26
19.13333	24
19.14167	22
19.15000	23
19.15833	28
19.16667	34
19.17500	39
19.18333	42
19.19167	44
19.20000	42
19.20833	40
19.21667	37
19.22500	35
19.23333	33
19.24167	32
19.25000	31
19.25833	33
19.26667	35
19.27500	38
19.28333	40
19.29167	40
19.30000	39
19.30833	39
19.31667	39
19.32500	42
19.33333	44
19.34167	46
19.35000	47
19.35833	49
19.36667	51
19.37500	53
19.38333	54
19.39167	55
19.40000	53
19.40833	52
19.41667	51
19.42500	51
19.43333	53
19.44167	56
19.45000	57
19.45833	58
19.46667	57
19.47500	54
19.48333	50
19.49167	46
19.50000	43
19.50833	41
19.51667	41
19.52500	44
19.53333	47
19.54167	51
19.55000	54
19.55833	56
19.56667	58
19.57500	60
19.58333	61
19.59167	62
19.60000	61
19.60833	59
19.61667	57
19.62500	54
19.63333	53
19.64167	53
19.65000	55
19.65833	57
19.66667	60
19.67500	63
19.68333	66
19.69167	67
19.70000	69
19.70833	70
19.71667	70
19.72500	70
19.73333	69
19.74167	69
19.75000	70
19.75833	71
19.76667	72
19.77500	73
19.78333	73
19.79167	73
19.80000	74
19.80833	75
19.81667	75
19.82500	74
19.83333	72
19.84167	71
19.85000	69
19.85833	69
19.86667	69
19.87500	72
19.88333	76
19.89167	80
19.90000	86
19.90833	90
19.91667	93
19.92500	94
19.93333	95
19.94167	96
19.95000	98
19.95833	100
19.96667	103
19.97500	105
19.98333	105
19.99167	106
20.00000	108
20.00833	111
20.01667	116
20.02500	122
20.03333	129
20.04167	138
20.05000	148
20.05833	157
20.06667	164
20.07500	167
20.08333	168
20.09167	167
20.10000	167
20.10833	170
20.11667	174
20.12500	180
20.13333	187
20.14167	194
20.15000	201
20.15833	206
20.16667	210
20.17500	214
20.18333	218
20.19167	223
20.20000	229
20.20833	235
20.21667	242
20.22500	250
20.23333	259
20.24167	271
20.25000	283
20.25833	295
20.26667	306
20.27500	316
20.28333	327
20.29167	340
20.30000	354
20.30833	367
20.31667	379
20.32500	388
20.33333	397
20.34167	405
20.35000	414
20.35833	423
20.36667	430
20.37500	439
20.38333	448
20.39167	460
20.40000	477
20.40833	497
20.41667	516
20.42500	533
20.43333	548
20.44167	563
20.45000	578
20.45833	594
20.46667	610
20.47500	627
20.48333	645
20.49167	662
20.50000	680
20.50833	699
20.51667	718
20.52500	736
20.53333	753
20.54167	770
20.55000	786
20.55833	802
20.56667	816
20.57500	831
20.58333	847
20.59167	864
20.60000	883
20.60833	904
20.61667	926
20.62500	948
20.63333	970
20.64167	991
20.65000	1011
20.65833	1029
20.66667	1046
20.67500	1063
20.68333	1080
20.69167	1096
20.70000	1112
20.70833	1128
20.71667	1145
20.72500	1162
20.73333	1181
20.74167	1201
20.75000	1220
20.75833	1239
20.76667	1257
20.77500	1276
20.78333	1296
20.79167	1315
20.80000	1333
20.80833	1349
20.81667	1364
20.82500	1379
20.83333	1395
20.84167	1412
20.85000	1429
20.85833	1448
20.86667	1465
20.87500	1483
20.88333	1500
20.89167	1517
20.90000	1535
20.90833	1553
20.91667	1573
20.92500	1593
20.93333	1611
20.94167	1628
20.95000	1645
20.95833	1662
20.96667	1679
20.97500	1699
20.98333	1721
20.99167	1743
21.00000	1765
21.00833	1785
21.01667	1805
21.02500	1825
21.03333	1845
21.04167	1868
21.05000	1892
21.05833	1917
21.06667	1942
21.07500	1965
21.08333	1988
21.09167	2010
21.10000	2032
21.10833	2055
21.11667	2080
21.12500	2107
21.13333	2137
21.14167	2171
21.15000	2207
21.15833	2245
21.16667	2282
21.17500	2317
21.18333	2351
21.19167	2383
21.20000	2417
21.20833	2451
21.21667	2489
21.22500	2529
21.23333	2571
21.24167	2616
21.25000	2662
21.25833	2711
21.26667	2760
21.27500	2810
21.28333	2862
21.29167	2914
21.30000	2969
21.30833	3025
21.31667	3084
21.32500	3146
21.33333	3208
21.34167	3273
21.35000	3337
21.35833	3402
21.36667	3467
21.37500	3534
21.38333	3604
21.39167	3676
21.40000	3751
21.40833	3827
21.41667	3904
21.42500	3983
21.43333	4062
21.44167	4145
21.45000	4225
21.45833	4308
21.46667	4390
21.47500	4474
21.48333	4561
21.49167	4650
21.50000	4746
21.50833	4841
21.51667	4937
21.52500	5032
21.53333	5124
21.54167	5216
21.55000	5307
21.55833	5399
21.56667	5491
21.57500	5586
21.58333	5684
21.59167	5782
21.60000	5884
21.60833	5984
21.61667	6087
21.62500	6189
21.63333	6293
21.64167	6399
21.65000	6500
21.65833	6601
21.66667	6698
21.67500	6791
21.68333	6882
21.69167	6973
21.70000	7068
21.70833	7163
21.71667	7259
21.72500	7355
21.73333	7448
21.74167	7541
21.75000	7628
21.75833	7716
21.76667	7799
21.77500	7877
21.78333	7952
21.79167	8021
21.80000	8088
21.80833	8150
21.81667	8211
21.82500	8270
21.83333	8326
21.84167	8380
21.85000	8431
21.85833	8480
21.86667	8524
21.87500	8565
21.88333	8602
21.89167	8632
21.90000	8658
21.90833	8681
21.91667	8701
21.92500	8720
21.93333	8737
21.94167	8751
21.95000	8761
21.95833	8766
21.96667	8765
21.97500	8758
21.98333	8746
21.99167	8730
22.00000	8709
22.00833	8685
22.01667	8655
22.02500	8623
22.03333	8589
22.04167	8552
22.05000	8513
22.05833	8470
22.06667	8422
22.07500	8369
22.08333	8311
22.09167	8249
22.10000	8183
22.10833	8116
22.11667	8047
22.12500	7978
22.13333	7909
22.14167	7837
22.15000	7765
22.15833	7687
22.16667	7607
22.17500	7524
22.18333	7437
22.19167	7350
22.20000	7258
22.20833	7168
22.21667	7077
22.22500	6987
22.23333	6895
22.24167	6801
22.25000	6707
22.25833	6610
22.26667	6514
22.27500	6420
22.28333	6327
22.29167	6236
22.30000	6145
22.30833	6055
22.31667	5964
22.32500	5875
22.33333	5788
22.34167	5701
22.35000	5616
22.35833	5528
22.36667	5441
22.37500	5352
22.38333	5261
22.39167	5174
22.40000	5087
22.40833	5004
22.41667	4924
22.42500	4845
22.43333	4769
22.44167	4691
22.45000	4615
22.45833	4537
22.46667	4462
22.47500	4390
22.48333	4323
22.49167	4260
22.50000	4198
22.50833	4139
22.51667	4077
22.52500	4016
22.53333	3956
22.54167	3897
22.55000	3841
22.55833	3786
22.56667	3736
22.57500	3688
22.58333	3642
22.59167	3599
22.60000	3554
22.60833	3511
22.61667	3466
22.62500	3422
22.63333	3379
22.64167	3337
22.65000	3299
22.65833	3262
22.66667	3226
22.67500	3190
22.68333	3153
22.69167	3118
22.70000	3083
22.70833	3050
22.71667	3020
22.72500	2991
22.73333	2963
22.74167	2935
22.75000	2908
22.75833	2883
22.76667	2859
22.77500	2837
22.78333	2815
22.79167	2795
22.80000	2775
22.80833	2755
22.81667	2736
22.82500	2717
22.83333	2698
22.84167	2678
22.85000	2658
22.85833	2639
22.86667	2621
22.87500	2603
22.88333	2585
22.89167	2569
22.90000	2555
22.90833	2543
22.91667	2531
22.92500	2521
22.93333	2510
22.94167	2498
22.95000	2487
22.95833	2477
22.96667	2466
22.97500	2455
22.98333	2442
22.99167	2431
23.00000	2423
23.00833	2418
23.01667	2416
23.02500	2416
23.03333	2414
23.04167	2411
23.05000	2406
23.05833	2400
23.06667	2394
23.07500	2390
23.08333	2386
23.09167	2382
23.10000	2377
23.10833	2373
23.11667	2370
23.12500	2366
23.13333	2363
23.14167	2361
23.15000	2359
23.15833	2358
23.16667	2357
23.17500	2356
23.18333	2356
23.19167	2355
23.20000	2353
23.20833	2350
23.21667	2345
23.22500	2341
23.23333	2336
23.24167	2332
23.25000	2329
23.25833	2328
23.26667	2327
23.27500	2328
23.28333	2331
23.29167	2334
23.30000	2337
23.30833	2338
23.31667	2337
23.32500	2334
23.33333	2330
23.34167	2326
23.35000	2324
23.35833	2325
23.36667	2326
23.37500	2327
23.38333	2327
23.39167	2327
23.40000	2327
23.40833	2327
23.41667	2329
23.42500	2331
23.43333	2331
23.44167	2330
23.45000	2326
23.45833	2322
23.46667	2318
23.47500	2315
23.48333	2315
23.49167	2315
23.50000	2316
23.50833	2319
23.51667	2322
23.52500	2326
23.53333	2328
23.54167	2330
23.55000	2329
23.55833	2326
23.56667	2323
23.57500	2321
23.58333	2321
23.59167	2321
23.60000	2322
23.60833	2321
23.61667	2319
23.62500	2317
23.63333	2318
23.64167	2320
23.65000	2321
23.65833	2320
23.66667	2318
23.67500	2316
23.68333	2314
23.69167	2315
23.70000	2318
23.70833	2320
23.71667	2321
23.72500	2320
23.73333	2319
23.74167	2317
23.75000	2315
23.75833	2315
23.76667	2315
23.77500	2315
23.78333	2314
23.79167	2315
23.80000	2316
23.80833	2318
23.81667	2319
23.82500	2320
23.83333	2320
23.84167	2321
23.85000	2320
23.85833	2317
23.86667	2313
23.87500	2307
23.88333	2301
23.89167	2298
23.90000	2298
23.90833	2299
23.91667	2300
23.92500	2300
23.93333	2299
23.94167	2297
23.95000	2295
23.95833	2293
23.96667	2290
23.97500	2286
23.98333	2281
23.99167	2277
24.00000	2273
24.00833	2269
24.01667	2265
24.02500	2262
24.03333	2259
24.04167	2255
24.05000	2251
24.05833	2247
24.06667	2244
24.07500	2241
24.08333	2240
24.09167	2239
24.10000	2237
24.10833	2233
24.11667	2228
24.12500	2221
24.13333	2215
24.14167	2210
24.15000	2206
24.15833	2203
24.16667	2200
24.17500	2196
24.18333	2190
24.19167	2184
24.20000	2178
24.20833	2172
24.21667	2167
24.22500	2161
24.23333	2155
24.24167	2147
24.25000	2140
24.25833	2132
24.26667	2125
24.27500	2118
24.28333	2113
24.29167	2108
24.30000	2104
24.30833	2101
24.31667	2099
24.32500	2095
24.33333	2089
24.34167	2081
24.35000	2074
24.35833	2068
24.36667	2064
24.37500	2062
24.38333	2060
24.39167	2057
24.40000	2052
24.40833	2045
24.41667	2036
24.42500	2026
24.43333	2017
24.44167	2010
24.45000	2005
24.45833	2000
24.46667	1995
24.47500	1989
24.48333	1981
24.49167	1974
24.50000	1967
24.50833	1960
24.51667	1954
24.52500	1948
24.53333	1944
24.54167	1939
24.55000	1934
24.55833	1927
24.56667	1919
24.57500	1910
24.58333	1899
24.59167	1889
24.60000	1879
24.60833	1871
24.61667	1866
24.62500	1864
24.63333	1864
24.64167	1864
24.65000	1863
24.65833	1860
24.66667	1854
24.67500	1845
24.68333	1833
24.69167	1821
24.70000	1811
24.70833	1802
24.71667	1795
24.72500	1789
24.73333	1782
24.74167	1774
24.75000	1766
24.75833	1757
24.76667	1747
24.77500	1735
24.78333	1722
24.79167	1711
24.80000	1701
24.80833	1692
24.81667	1685
24.82500	1677
24.83333	1668
24.84167	1656
24.85000	1644
24.85833	1632
24.86667	1621
24.87500	1612
24.88333	1604
24.89167	1596
24.90000	1589
24.90833	1582
24.91667	1574
24.92500	1565
24.93333	1556
24.94167	1545
24.95000	1535
24.95833	1527
24.96667	1518
24.97500	1508
24.98333	1497
24.99167	1487
25.00000	1477
25.00833	1470
25.01667	1465
25.02500	1461
25.03333	1454
25.04167	1444
25.05000	1433
25.05833	1422
25.06667	1413
25.07500	1407
25.08333	1403
25.09167	1396
25.10000	1386
25.10833	1374
25.11667	1361
25.12500	1348
25.13333	1337
25.14167	1327
25.15000	1319
25.15833	1313
25.16667	1307
25.17500	1302
25.18333	1297
25.19167	1289
25.20000	1278
25.20833	1267
25.21667	1256
25.22500	1245
25.23333	1235
25.24167	1225
25.25000	1214
25.25833	1203
25.26667	1192
25.27500	1183
25.28333	1174
25.29167	1165
25.30000	1155
25.30833	1145
25.31667	1134
25.32500	1124
25.33333	1115
25.34167	1109
25.35000	1103
25.35833	1099
25.36667	1095
25.37500	1090
25.38333	1086
25.39167	1080
25.40000	1073
25.40833	1066
25.41667	1060
25.42500	1054
25.43333	1050
25.44167	1047
25.45000	1045
25.45833	1042
25.46667	1040
25.47500	1038
25.48333	1036
25.49167	1034
25.50000	1032
25.50833	1029
25.51667	1024
25.52500	1018
25.53333	1012
25.54167	1007
25.55000	1001
25.55833	995
25.56667	989
25.57500	984
25.58333	978
25.59167	974
25.60000	970
25.60833	966
25.61667	962
25.62500	958
25.63333	955
25.64167	952
25.65000	949
25.65833	947
25.66667	944
25.67500	940
25.68333	935
25.69167	928
25.70000	919
25.70833	911
25.71667	906
25.72500	902
25.73333	901
25.74167	903
25.75000	905
25.75833	908
25.76667	909
25.77500	909
25.78333	906
25.79167	901
25.80000	896
25.80833	892
25.81667	890
25.82500	889
25.83333	889
25.84167	890
25.85000	890
25.85833	888
25.86667	885
25.87500	882
25.88333	881
25.89167	882
25.90000	885
25.90833	889
25.91667	891
25.92500	892
25.93333	890
25.94167	886
25.95000	881
25.95833	876
25.96667	873
25.97500	870
25.98333	867
25.99167	864
26.00000	860
26.00833	857
26.01667	855
26.02500	853
26.03333	852
26.04167	852
26.05000	853
26.05833	854
26.06667	855
26.07500	856
26.08333	855
26.09167	851
26.10000	846
26.10833	841
26.11667	837
26.12500	834
26.13333	831
26.14167	828
26.15000	825
26.15833	823
26.16667	822
26.17500	822
26.18333	826
26.19167	829
26.20000	831
26.20833	832
26.21667	831
26.22500	828
26.23333	823
26.24167	818
26.25000	812
26.25833	808
26.26667	805
26.27500	803
26.28333	803
26.29167	805
26.30000	807
26.30833	809
26.31667	809
26.32500	806
26.33333	801
26.34167	795
26.35000	790
26.35833	790
26.36667	791
26.37500	792
26.38333	794
26.39167	793
26.40000	792
26.40833	790
26.41667	788
26.42500	787
26.43333	784
26.44167	779
26.45000	775
26.45833	772
26.46667	772
26.47500	772
26.48333	772
26.49167	770
26.50000	765
26.50833	760
26.51667	758
26.52500	758
26.53333	759
26.54167	760
26.55000	760
26.55833	756
26.56667	749
26.57500	742
26.58333	736
26.59167	731
26.60000	729
26.60833	728
26.61667	729
26.62500	730
26.63333	731
26.64167	731
26.65000	730
26.65833	728
26.66667	727
26.67500	726
26.68333	725
26.69167	723
26.70000	721
26.70833	719
26.71667	719
26.72500	721
26.73333	723
26.74167	725
26.75000	726
26.75833	725
26.76667	722
26.77500	718
26.78333	714
26.79167	711
26.80000	708
26.80833	706
26.81667	706
26.82500	707
26.83333	710
26.84167	714
26.85000	717
26.85833	719
26.86667	718
26.87500	714
26.88333	710
26.89167	707
26.90000	707
26.90833	710
26.91667	715
26.92500	719
26.93333	721
26.94167	718
26.95000	713
26.95833	708
26.96667	705
26.97500	703
26.98333	704
26.99167	708
27.00000	713
27.00833	717
27.01667	719
27.02500	719
27.03333	717
27.04167	714
27.05000	713
27.05833	714
27.06667	716
27.07500	716
27.08333	714
27.09167	709
27.10000	704
27.10833	701
27.11667	702
27.12500	706
27.13333	710
27.14167	712
27.15000	712
27.15833	707
27.16667	701
27.17500	698
27.18333	697
27.19167	699
27.20000	701
27.20833	702
27.21667	700
27.22500	696
27.23333	693
27.24167	691
27.25000	689
27.25833	688
27.26667	688
27.27500	689
27.28333	689
27.29167	688
27.30000	687
27.30833	685
27.31667	684
27.32500	684
27.33333	686
27.34167	689
27.35000	692
27.35833	695
27.36667	697
27.37500	697
27.38333	697
27.39167	695
27.40000	693
27.40833	690
27.41667	685
27.42500	681
27.43333	679
27.44167	678
27.45000	678
27.45833	679
27.46667	679
27.47500	676
27.48333	671
27.49167	666
27.50000	662
27.50833	658
27.51667	658
27.52500	659
27.53333	660
27.54167	659
27.55000	658
27.55833	657
27.56667	656
27.57500	658
27.58333	660
27.59167	662
27.60000	663
27.60833	662
27.61667	662
27.62500	662
27.63333	663
27.64167	664
27.65000	664
27.65833	663
27.66667	662
27.67500	661
27.68333	661
27.69167	661
27.70000	661
27.70833	661
27.71667	660
27.72500	660
27.73333	658
27.74167	657
27.75000	656
27.75833	655
27.76667	655
27.77500	656
27.78333	657
27.79167	657
27.80000	658
27.80833	658
27.81667	661
27.82500	664
27.83333	666
27.84167	668
27.85000	668
27.85833	669
27.86667	671
27.87500	673
27.88333	676
27.89167	679
27.90000	683
27.90833	685
27.91667	685
27.92500	683
27.93333	680
27.94167	677
27.95000	675
27.95833	675
27.96667	675
27.97500	675
27.98333	675
27.99167	675
28.00000	676
28.00833	678
28.01667	680
28.02500	681
28.03333	682
28.04167	682
28.05000	683
28.05833	685
28.06667	688
28.07500	692
28.08333	695
28.09167	698
28.10000	698
28.10833	697
28.11667	694
28.12500	691
28.13333	690
28.14167	690
28.15000	690
28.15833	690
28.16667	689
28.17500	688
28.18333	688
28.19167	690
28.20000	693
28.20833	696
28.21667	697
28.22500	696
28.23333	695
28.24167	695
28.25000	696
28.25833	698
28.26667	700
28.27500	702
28.28333	705
28.29167	708
28.30000	710
28.30833	712
28.31667	713
28.32500	714
28.33333	713
28.34167	710
28.35000	707
28.35833	705
28.36667	706
28.37500	708
28.38333	713
28.39167	716
28.40000	717
28.40833	716
28.41667	714
28.42500	712
28.43333	710
28.44167	709
28.45000	709
28.45833	712
28.46667	714
28.47500	715
28.48333	715
28.49167	714
28.50000	714
28.50833	714
28.51667	716
28.52500	720
28.53333	723
28.54167	725
28.55000	726
28.55833	726
28.56667	726
28.57500	727
28.58333	728
28.59167	730
28.60000	732
28.60833	733
28.61667	732
28.62500	729
28.63333	726
28.64167	724
28.65000	723
28.65833	723
28.66667	724
28.67500	724
28.68333	724
28.69167	724
28.70000	725
28.70833	728
28.71667	733
28.72500	739
28.73333	744
28.74167	746
28.75000	745
28.75833	742
28.76667	740
28.77500	738
28.78333	739
28.79167	741
28.80000	743
28.80833	745
28.81667	748
28.82500	752
28.83333	756
28.84167	759
28.85000	761
28.85833	762
28.86667	762
28.87500	764
28.88333	768
28.89167	771
28.90000	774
28.90833	775
28.91667	774
28.92500	773
28.93333	772
28.94167	773
28.95000	773
28.95833	772
28.96667	771
28.97500	769
28.98333	770
28.99167	772
29.00000	776
29.00833	779
29.01667	782
29.02500	783
29.03333	785
29.04167	789
29.05000	793
29.05833	795
29.06667	796
29.07500	796
29.08333	797
29.09167	799
29.10000	803
29.10833	806
29.11667	809
29.12500	812
29.13333	815
29.14167	820
29.15000	823
29.15833	823
29.16667	821
29.17500	818
29.18333	816
29.19167	814
29.20000	815
29.20833	816
29.21667	817
29.22500	818
29.23333	821
29.24167	825
29.25000	830
29.25833	835
29.26667	839
29.27500	842
29.28333	845
29.29167	849
29.30000	854
29.30833	859
29.31667	864
29.32500	869
29.33333	873
29.34167	875
29.35000	876
29.35833	877
29.36667	878
29.37500	878
29.38333	877
29.39167	878
29.40000	879
29.40833	883
29.41667	889
29.42500	897
29.43333	905
29.44167	913
29.45000	921
29.45833	927
29.46667	932
29.47500	932
29.48333	930
29.49167	929
29.50000	930
29.50833	935
29.51667	946
29.52500	958
29.53333	969
29.54167	978
29.55000	984
29.55833	989
29.56667	994
29.57500	1001
29.58333	1011
29.59167	1023
29.60000	1038
29.60833	1052
29.61667	1064
29.62500	1073
29.63333	1082
29.64167	1091
29.65000	1100
29.65833	1111
29.66667	1122
29.67500	1135
29.68333	1148
29.69167	1162
29.70000	1175
29.70833	1186
29.71667	1196
29.72500	1207
29.73333	1220
29.74167	1236
29.75000	1253
29.75833	1271
29.76667	1289
29.77500	1307
29.78333	1325
29.79167	1343
29.80000	1361
29.80833	1381
29.81667	1403
29.82500	1426
29.83333	1449
29.84167	1473
29.85000	1496
29.85833	1520
29.86667	1543
29.87500	1569
29.88333	1596
29.89167	1624
29.90000	1654
29.90833	1684
29.91667	1717
29.92500	1750
29.93333	1781
29.94167	1813
29.95000	1845
29.95833	1880
29.96667	1916
29.97500	1954
29.98333	1992
29.99167	2029
30.00000	2065
30.00833	2101
30.01667	2139
30.02500	2180
30.03333	2222
30.04167	2265
30.05000	2307
30.05833	2350
30.06667	2392
30.07500	2436
30.08333	2482
30.09167	2529
30.10000	2578
30.10833	2627
30.11667	2676
30.12500	2725
30.13333	2774
30.14167	2824
30.15000	2873
30.15833	2922
30.16667	2971
30.17500	3022
30.18333	3074
30.19167	3126
30.20000	3177
30.20833	3225
30.21667	3270
30.22500	3314
30.23333	3359
30.24167	3405
30.25000	3450
30.25833	3495
30.26667	3538
30.27500	3580
30.28333	3621
30.29167	3661
30.30000	3702
30.30833	3741
30.31667	3779
30.32500	3815
30.33333	3847
30.34167	3878
30.35000	3906
30.35833	3933
30.36667	3958
30.37500	3982
30.38333	4006
30.39167	4029
30.40000	4052
30.40833	4073
30.41667	4092
30.42500	4109
30.43333	4123
30.44167	4135
30.45000	4145
30.45833	4154
30.46667	4161
30.47500	4167
30.48333	4174
30.49167	4180
30.50000	4185
30.50833	4188
30.51667	4188
30.52500	4183
30.53333	4176
30.54167	4165
30.55000	4153
30.55833	4137
30.56667	4118
30.57500	4097
30.58333	4074
30.59167	4052
30.60000	4031
30.60833	4011
30.61667	3990
30.62500	3968
30.63333	3943
30.64167	3916
30.65000	3889
30.65833	3859
30.66667	3828
30.67500	3795
30.68333	3760
30.69167	3724
30.70000	3686
30.70833	3647
30.71667	3607
30.72500	3567
30.73333	3527
30.74167	3487
30.75000	3447
30.75833	3407
30.76667	3367
30.77500	3326
30.78333	3283
30.79167	3240
30.80000	3195
30.80833	3150
30.81667	3105
30.82500	3059
30.83333	3015
30.84167	2972
30.85000	2932
30.85833	2894
30.86667	2857
30.87500	2820
30.88333	2781
30.89167	2739
30.90000	2693
30.90833	2645
30.91667	2597
30.92500	2549
30.93333	2504
30.94167	2461
30.95000	2422
30.95833	2386
30.96667	2352
30.97500	2319
30.98333	2285
30.99167	2251
31.00000	2215
31.00833	2179
31.01667	2143
31.02500	2107
31.03333	2070
31.04167	2032
31.05000	1996
31.05833	1958
31.06667	1923
31.07500	1890
31.08333	1860
31.09167	1831
31.10000	1804
31.10833	1779
31.11667	1756
31.12500	1733
31.13333	1710
31.14167	1686
31.15000	1661
31.15833	1633
31.16667	1607
31.17500	1583
31.18333	1563
31.19167	1544
31.20000	1526
31.20833	1508
31.21667	1489
31.22500	1470
31.23333	1451
31.24167	1432
31.25000	1413
31.25833	1394
31.26667	1375
31.27500	1357
31.28333	1339
31.29167	1322
31.30000	1307
31.30833	1294
31.31667	1282
31.32500	1270
31.33333	1258
31.34167	1245
31.35000	1231
31.35833	1217
31.36667	1204
31.37500	1193
31.38333	1184
31.39167	1176
31.40000	1167
31.40833	1158
31.41667	1148
31.42500	1138
31.43333	1129
31.44167	1120
31.45000	1112
31.45833	1105
31.46667	1097
31.47500	1089
31.48333	1080
31.49167	1071
31.50000	1061
31.50833	1054
31.51667	1048
31.52500	1044
31.53333	1040
31.54167	1037
31.55000	1035
31.55833	1032
31.56667	1029
31.57500	1025
31.58333	1020
31.59167	1014
31.60000	1007
31.60833	1002
31.61667	998
31.62500	997
31.63333	998
31.64167	999
31.65000	1000
31.65833	998
31.66667	995
31.67500	991
31.68333	988
31.69167	986
31.70000	988
31.70833	990
31.71667	991
31.72500	990
31.73333	988
31.74167	984
31.75000	980
31.75833	976
31.76667	972
31.77500	969
31.78333	968
31.79167	969
31.80000	973
31.80833	978
31.81667	983
31.82500	988
31.83333	990
31.84167	991
31.85000	992
31.85833	995
31.86667	1000
31.87500	1005
31.88333	1012
31.89167	1017
31.90000	1021
31.90833	1025
31.91667	1028
31.92500	1031
31.93333	1033
31.94167	1036
31.95000	1039
31.95833	1046
31.96667	1053
31.97500	1061
31.98333	1069
31.99167	1075
32.00000	1078
32.00833	1081
32.01667	1084
32.02500	1089
32.03333	1095
32.04167	1101
32.05000	1109
32.05833	1119
32.06667	1131
32.07500	1144
32.08333	1158
32.09167	1173
32.10000	1188
32.10833	1201
32.11667	1213
32.12500	1224
32.13333	1235
32.14167	1247
32.15000	1260
32.15833	1274
32.16667	1289
32.17500	1303
32.18333	1318
32.19167	1333
32.20000	1347
32.20833	1361
32.21667	1375
32.22500	1390
32.23333	1406
32.24167	1424
32.25000	1440
32.25833	1456
32.26667	1472
32.27500	1489
32.28333	1506
32.29167	1523
32.30000	1541
32.30833	1559
32.31667	1576
32.32500	1593
32.33333	1609
32.34167	1626
32.35000	1644
32.35833	1664
32.36667	1686
32.37500	1708
32.38333	1729
32.39167	1748
32.40000	1766
32.40833	1783
32.41667	1801
32.42500	1820
32.43333	1838
32.44167	1856
32.45000	1873
32.45833	1890
32.46667	1907
32.47500	1925
32.48333	1943
32.49167	1960
32.50000	1976
32.50833	1992
32.51667	2007
32.52500	2022
32.53333	2037
32.54167	2053
32.55000	2068
32.55833	2085
32.56667	2102
32.57500	2120
32.58333	2140
32.59167	2159
32.60000	2176
32.60833	2192
32.61667	2206
32.62500	2218
32.63333	2230
32.64167	2242
32.65000	2255
32.65833	2267
32.66667	2279
32.67500	2290
32.68333	2300
32.69167	2310
32.70000	2321
32.70833	2331
32.71667	2341
32.72500	2351
32.73333	2362
32.74167	2374
32.75000	2386
32.75833	2397
32.76667	2408
32.77500	2419
32.78333	2428
32.79167	2437
32.80000	2447
32.80833	2458
32.81667	2469
32.82500	2480
32.83333	2491
32.84167	2501
32.85000	2512
32.85833	2525
32.86667	2538
32.87500	2552
32.88333	2566
32.89167	2580
32.90000	2593
32.90833	2607
32.91667	2622
32.92500	2638
32.93333	2655
32.94167	2673
32.95000	2691
32.95833	2711
32.96667	2732
32.97500	2754
32.98333	2779
32.99167	2804
33.00000	2830
33.00833	2856
33.01667	2882
33.02500	2908
33.03333	2934
33.04167	2962
33.05000	2991
33.05833	3023
33.06667	3058
33.07500	3095
33.08333	3134
33.09167	3172
33.10000	3210
33.10833	3248
33.11667	3289
33.12500	3332
33.13333	3374
33.14167	3418
33.15000	3461
33.15833	3506
33.16667	3552
33.17500	3601
33.18333	3652
33.19167	3703
33.20000	3758
33.20833	3812
33.21667	3869
33.22500	3926
33.23333	3983
33.24167	4042
33.25000	4099
33.25833	4158
33.26667	4216
33.27500	4274
33.28333	4334
33.29167	4393
33.30000	4455
33.30833	4515
33.31667	4574
33.32500	4632
33.33333	4688
33.34167	4745
33.35000	4803
33.35833	4866
33.36667	4928
33.37500	4988
33.38333	5045
33.39167	5099
33.40000	5152
33.40833	5203
33.41667	5255
33.42500	5307
33.43333	5358
33.44167	5409
33.45000	5459
33.45833	5512
33.46667	5564
33.47500	5614
33.48333	5661
33.49167	5704
33.50000	5744
33.50833	5781
33.51667	5816
33.52500	5850
33.53333	5881
33.54167	5910
33.55000	5936
33.55833	5963
33.56667	5987
33.57500	6009
33.58333	6028
33.59167	6043
33.60000	6054
33.60833	6062
33.61667	6066
33.62500	6069
33.63333	6072
33.64167	6075
33.65000	6077
33.65833	6076
33.66667	6072
33.67500	6064
33.68333	6053
33.69167	6040
33.70000	6024
33.70833	6006
33.71667	5983
33.72500	5958
33.73333	5933
33.74167	5909
33.75000	5883
33.75833	5855
33.76667	5824
33.77500	5789
33.78333	5752
33.79167	5715
33.80000	5679
33.80833	5642
33.81667	5602
33.82500	5561
33.83333	5518
33.84167	5471
33.85000	5424
33.85833	5372
33.86667	5319
33.87500	5264
33.88333	5207
33.89167	5153
33.90000	5098
33.90833	5044
33.91667	4988
33.92500	4932
33.93333	4875
33.94167	4816
33.95000	4757
33.95833	4695
33.96667	4633
33.97500	4571
33.98333	4507
33.99167	4444
34.00000	4379
34.00833	4316
34.01667	4253
34.02500	4188
34.03333	4124
34.04167	4058
34.05000	3995
34.05833	3932
34.06667	3870
34.07500	3807
34.08333	3743
34.09167	3681
34.10000	3619
34.10833	3559
34.11667	3500
34.12500	3440
34.13333	3379
34.14167	3316
34.15000	3254
34.15833	3193
34.16667	3134
34.17500	3076
34.18333	3016
34.19167	2957
34.20000	2897
34.20833	2839
34.21667	2783
34.22500	2731
34.23333	2681
34.24167	2633
34.25000	2586
34.25833	2539
34.26667	2493
34.27500	2448
34.28333	2402
34.29167	2358
34.30000	2315
34.30833	2274
34.31667	2233
34.32500	2191
34.33333	2149
34.34167	2105
34.35000	2061
34.35833	2017
34.36667	1974
34.37500	1930
34.38333	1887
34.39167	1846
34.40000	1807
34.40833	1771
34.41667	1737
34.42500	1704
34.43333	1671
34.44167	1638
34.45000	1607
34.45833	1577
34.46667	1550
34.47500	1525
34.48333	1501
34.49167	1477
34.50000	1452
34.50833	1426
34.51667	1399
34.52500	1371
34.53333	1344
34.54167	1317
34.55000	1291
34.55833	1264
34.56667	1238
34.57500	1214
34.58333	1192
34.59167	1172
34.60000	1155
34.60833	1139
34.61667	1124
34.62500	1109
34.63333	1095
34.64167	1081
34.65000	1067
34.65833	1052
34.66667	1036
34.67500	1017
34.68333	997
34.69167	978
34.70000	960
34.70833	945
34.71667	933
34.72500	922
34.73333	912
34.74167	902
34.75000	892
34.75833	881
34.76667	870
34.77500	858
34.78333	846
34.79167	834
34.80000	823
34.80833	813
34.81667	804
34.82500	794
34.83333	784
34.84167	774
34.85000	765
34.85833	757
34.86667	750
34.87500	745
34.88333	740
34.89167	735
34.90000	732
34.90833	728
34.91667	725
34.92500	721
34.93333	714
34.94167	705
34.95000	695
34.95833	684
34.96667	673
34.97500	664
34.98333	656
34.99167	650
35.00000	645
35.00833	640
35.01667	633
35.02500	627
35.03333	623
35.04167	620
35.05000	620
35.05833	621
35.06667	622
35.07500	621
35.08333	619
35.09167	616
35.10000	613
35.10833	609
35.11667	604
35.12500	597
35.13333	590
35.14167	584
35.15000	578
35.15833	573
35.16667	569
35.17500	565
35.18333	561
35.19167	558
35.20000	557
35.20833	557
35.21667	558
35.22500	556
35.23333	552
35.24167	547
35.25000	541
35.25833	538
35.26667	536
35.27500	535
35.28333	533
35.29167	529
35.30000	523
35.30833	518
35.31667	513
35.32500	509
35.33333	508
35.34167	507
35.35000	509
35.35833	512
35.36667	516
35.37500	520
35.38333	522
35.39167	522
35.40000	519
35.40833	514
35.41667	508
35.42500	502
35.43333	497
35.44167	492
35.45000	488
35.45833	488
35.46667	489
35.47500	491
35.48333	492
35.49167	491
35.50000	487
35.50833	483
35.51667	480
35.52500	479
35.53333	480
35.54167	482
35.55000	483
35.55833	484
35.56667	484
35.57500	483
35.58333	482
35.59167	480
35.60000	478
35.60833	476
35.61667	474
35.62500	473
35.63333	473
35.64167	474
35.65000	475
35.65833	475
35.66667	474
35.67500	472
35.68333	469
35.69167	465
35.70000	460
35.70833	455
35.71667	451
35.72500	447
35.73333	446
35.74167	446
35.75000	447
35.75833	446
35.76667	445
35.77500	443
35.78333	441
35.79167	440
35.80000	438
35.80833	436
35.81667	434
35.82500	432
35.83333	429
35.84167	427
35.85000	425
35.85833	423
35.86667	420
35.87500	418
35.88333	418
35.89167	417
35.90000	416
35.90833	414
35.91667	411
35.92500	407
35.93333	405
35.94167	403
35.95000	401
35.95833	402
35.96667	402
35.97500	402
35.98333	401
35.99167	398
36.00000	394
36.00833	390
36.01667	386
36.02500	383
36.03333	380
36.04167	377
36.05000	375
36.05833	374
36.06667	374
36.07500	376
36.08333	380
36.09167	383
36.10000	384
36.10833	382
36.11667	380
36.12500	379
36.13333	378
36.14167	376
36.15000	374
36.15833	371
36.16667	368
36.17500	366
36.18333	363
36.19167	362
36.20000	362
36.20833	364
36.21667	367
36.22500	369
36.23333	370
36.24167	369
36.25000	367
36.25833	366
36.26667	367
36.27500	368
36.28333	370
36.29167	372
36.30000	375
36.30833	376
36.31667	374
36.32500	370
36.33333	365
36.34167	360
36.35000	357
36.35833	356
36.36667	358
36.37500	361
36.38333	363
36.39167	365
36.40000	364
36.40833	361
36.41667	358
36.42500	355
36.43333	355
36.44167	358
36.45000	360
36.45833	361
36.46667	360
36.47500	357
36.48333	355
36.49167	353
36.50000	354
36.50833	356
36.51667	358
36.52500	359
36.53333	359
36.54167	357
36.55000	354
36.55833	351
36.56667	349
36.57500	348
36.58333	349
36.59167	350
36.60000	350
36.60833	350
36.61667	352
36.62500	354
36.63333	356
36.64167	356
36.65000	354
36.65833	351
36.66667	347
36.67500	344
36.68333	342
36.69167	342
36.70000	342
36.70833	344
36.71667	346
36.72500	348
36.73333	349
36.74167	350
36.75000	351
36.75833	354
36.76667	357
36.77500	358
36.78333	357
36.79167	354
36.80000	349
36.80833	344
36.81667	342
36.82500	343
36.83333	347
36.84167	354
36.85000	361
36.85833	367
36.86667	371
36.87500	372
36.88333	370
36.89167	368
36.90000	367
36.90833	367
36.91667	366
36.92500	365
36.93333	365
36.94167	366
36.95000	368
36.95833	373
36.96667	377
36.97500	378
36.98333	379
36.99167	379
37.00000	379
37.00833	380
37.01667	382
37.02500	384
37.03333	386
37.04167	388
37.05000	390
37.05833	391
37.06667	390
37.07500	386
37.08333	381
37.09167	376
37.10000	372
37.10833	370
37.11667	370
37.12500	372
37.13333	375
37.14167	379
37.15000	382
37.15833	383
37.16667	383
37.17500	382
37.18333	380
37.19167	377
37.20000	374
37.20833	370
37.21667	367
37.22500	365
37.23333	366
37.24167	368
37.25000	370
37.25833	372
37.26667	373
37.27500	374
37.28333	375
37.29167	377
37.30000	378
37.30833	379
37.31667	377
37.32500	374
37.33333	372
37.34167	371
37.35000	371
37.35833	371
37.36667	370
37.37500	368
37.38333	365
37.39167	362
37.40000	358
37.40833	356
37.41667	355
37.42500	355
37.43333	356
37.44167	357
37.45000	358
37.45833	360
37.46667	361
37.47500	363
37.48333	364
37.49167	364
37.50000	363
37.50833	362
37.51667	363
37.52500	365
37.53333	367
37.54167	369
37.55000	370
37.55833	367
37.56667	362
37.57500	356
37.58333	351
37.59167	347
37.60000	345
37.60833	345
37.61667	346
37.62500	347
37.63333	347
37.64167	348
37.65000	348
37.65833	347
37.66667	346
37.67500	344
37.68333	344
37.69167	344
37.70000	343
37.70833	342
37.71667	341
37.72500	340
37.73333	339
37.74167	340
37.75000	341
37.75833	343
37.76667	344
37.77500	341
37.78333	336
37.79167	332
37.80000	329
37.80833	329
37.81667	332
37.82500	337
37.83333	340
37.84167	341
37.85000	339
37.85833	336
37.86667	331
37.87500	328
37.88333	325
37.89167	324
37.90000	324
37.90833	326
37.91667	329
37.92500	333
37.93333	337
37.94167	342
37.95000	344
37.95833	344
37.96667	341
37.97500	337
37.98333	332
37.99167	329
38.00000	326
38.00833	325
38.01667	323
38.02500	321
38.03333	318
38.04167	315
38.05000	313
38.05833	312
38.06667	313
38.07500	314
38.08333	316
38.09167	317
38.10000	317
38.10833	317
38.11667	317
38.12500	318
38.13333	320
38.14167	322
38.15000	324
38.15833	327
38.16667	330
38.17500	332
38.18333	334
38.19167	335
38.20000	334
38.20833	332
38.21667	330
38.22500	327
38.23333	326
38.24167	327
38.25000	330
38.25833	333
38.26667	336
38.27500	337
38.28333	337
38.29167	335
38.30000	334
38.30833	333
38.31667	332
38.32500	332
38.33333	331
38.34167	331
38.35000	331
38.35833	330
38.36667	330
38.37500	331
38.38333	333
38.39167	336
38.40000	341
38.40833	346
38.41667	351
38.42500	355
38.43333	358
38.44167	360
38.45000	359
38.45833	356
38.46667	353
38.47500	351
38.48333	349
38.49167	350
38.50000	352
38.50833	356
38.51667	360
38.52500	365
38.53333	369
38.54167	371
38.55000	371
38.55833	370
38.56667	369
38.57500	369
38.58333	371
38.59167	375
38.60000	379
38.60833	383
38.61667	386
38.62500	389
38.63333	391
38.64167	393
38.65000	394
38.65833	395
38.66667	395
38.67500	396
38.68333	399
38.69167	402
38.70000	404
38.70833	405
38.71667	404
38.72500	402
38.73333	399
38.74167	398
38.75000	399
38.75833	402
38.76667	405
38.77500	407
38.78333	407
38.79167	406
38.80000	404
38.80833	401
38.81667	400
38.82500	400
38.83333	403
38.84167	409
38.85000	414
38.85833	418
38.86667	421
38.87500	422
38.88333	422
38.89167	422
38.90000	425
38.90833	427
38.91667	427
38.92500	425
38.93333	422
38.94167	418
38.95000	415
38.95833	413
38.96667	413
38.97500	414
38.98333	415
38.99167	417
39.00000	420
39.00833	422
39.01667	425
39.02500	426
39.03333	426
39.04167	423
39.05000	420
39.05833	418
39.06667	418
39.07500	419
39.08333	422
39.09167	425
39.10000	427
39.10833	429
39.11667	430
39.12500	430
39.13333	429
39.14167	427
39.15000	425
39.15833	423
39.16667	421
39.17500	420
39.18333	420
39.19167	421
39.20000	424
39.20833	426
39.21667	429
39.22500	431
39.23333	432
39.24167	432
39.25000	432
39.25833	430
39.26667	428
39.27500	424
39.28333	421
39.29167	420
39.30000	421
39.30833	424
39.31667	428
39.32500	433
39.33333	438
39.34167	444
39.35000	448
39.35833	451
39.36667	451
39.37500	448
39.38333	442
39.39167	436
39.40000	432
39.40833	430
39.41667	429
39.42500	429
39.43333	429
39.44167	429
39.45000	428
39.45833	427
39.46667	426
39.47500	424
39.48333	421
39.49167	420
39.50000	420
39.50833	422
39.51667	425
39.52500	429
39.53333	432
39.54167	434
39.55000	435
39.55833	434
39.56667	433
39.57500	431
39.58333	429
39.59167	428
39.60000	429
39.60833	432
39.61667	434
39.62500	436
39.63333	438
39.64167	440
39.65000	442
39.65833	443
39.66667	446
39.67500	449
39.68333	454
39.69167	458
39.70000	462
39.70833	464
39.71667	466
39.72500	466
39.73333	467
39.74167	470
39.75000	474
39.75833	476
39.76667	477
39.77500	475
39.78333	472
39.79167	470
39.80000	469
39.80833	470
39.81667	473
39.82500	477
39.83333	481
39.84167	484
39.85000	485
39.85833	484
39.86667	482
39.87500	480
39.88333	480
39.89167	481
39.90000	483
39.90833	486
39.91667	488
39.92500	489
39.93333	491
39.94167	493
39.95000	494
39.95833	495
39.96667	494
39.97500	493
39.98333	490
39.99167	488
40.00000	488
40.00833	490
40.01667	491
40.02500	492
40.03333	491
40.04167	489
40.05000	485
40.05833	482
40.06667	479
40.07500	478
40.08333	476
40.09167	475
40.10000	473
40.10833	471
40.11667	470
40.12500	471
40.13333	474
40.14167	478
40.15000	480
40.15833	480
40.16667	476
40.17500	472
40.18333	468
40.19167	466
40.20000	466
40.20833	468
40.21667	470
40.22500	471
40.23333	473
40.24167	474
40.25000	474
40.25833	474
40.26667	473
40.27500	473
40.28333	475
40.29167	479
40.30000	483
40.30833	486
40.31667	487
40.32500	486
40.33333	485
40.34167	484
40.35000	484
40.35833	484
40.36667	482
40.37500	479
40.38333	475
40.39167	474
40.40000	476
40.40833	479
40.41667	482
40.42500	485
40.43333	489
40.44167	494
40.45000	500
40.45833	508
40.46667	516
40.47500	521
40.48333	524
40.49167	525
40.50000	527
40.50833	530
40.51667	533
40.52500	538
40.53333	544
40.54167	551
40.55000	559
40.55833	567
40.56667	574
40.57500	580
40.58333	584
40.59167	587
40.60000	591
40.60833	598
40.61667	607
40.62500	617
40.63333	628
40.64167	638
40.65000	646
40.65833	653
40.66667	661
40.67500	671
40.68333	682
40.69167	694
40.70000	706
40.70833	717
40.71667	727
40.72500	737
40.73333	744
40.74167	750
40.75000	756
40.75833	764
40.76667	774
40.77500	786
40.78333	799
40.79167	810
40.80000	819
40.80833	826
40.81667	832
40.82500	838
40.83333	846
40.84167	855
40.85000	865
40.85833	875
40.86667	884
40.87500	893
40.88333	899
40.89167	906
40.90000	913
40.90833	921
40.91667	930
40.92500	939
40.93333	948
40.94167	957
40.95000	966
40.95833	976
40.96667	987
40.97500	997
40.98333	1006
40.99167	1014
41.00000	1024
41.00833	1035
41.01667	1049
41.02500	1062
41.03333	1073
41.04167	1081
41.05000	1085
41.05833	1086
41.06667	1086
41.07500	1085
41.08333	1085
41.09167	1086
41.10000	1087
41.10833	1089
41.11667	1091
41.12500	1094
41.13333	1096
41.14167	1098
41.15000	1101
41.15833	1102
41.16667	1103
41.17500	1105
41.18333	1109
41.19167	1112
41.20000	1113
41.20833	1111
41.21667	1105
41.22500	1096
41.23333	1088
41.24167	1080
41.25000	1073
41.25833	1069
41.26667	1066
41.27500	1065
41.28333	1063
41.29167	1060
41.30000	1057
41.30833	1051
41.31667	1045
41.32500	1037
41.33333	1029
41.34167	1022
41.35000	1014
41.35833	1007
41.36667	999
41.37500	992
41.38333	984
41.39167	975
41.40000	964
41.40833	952
41.41667	938
41.42500	922
41.43333	908
41.44167	895
41.45000	885
41.45833	875
41.46667	866
41.47500	858
41.48333	850
41.49167	842
41.50000	833
41.50833	822
41.51667	809
41.52500	795
41.53333	780
41.54167	766
41.55000	753
41.55833	740
41.56667	728
41.57500	716
41.58333	705
41.59167	694
41.60000	682
41.60833	671
41.61667	659
41.62500	648
41.63333	637
41.64167	627
41.65000	615
41.65833	603
41.66667	588
41.67500	573
41.68333	557
41.69167	543
41.70000	530
41.70833	520
41.71667	512
41.72500	505
41.73333	498
41.74167	490
41.75000	480
41.75833	469
41.76667	457
41.77500	447
41.78333	439
41.79167	431
41.80000	424
41.80833	415
41.81667	404
41.82500	392
41.83333	380
41.84167	369
41.85000	361
41.85833	356
41.86667	353
41.87500	351
41.88333	349
41.89167	345
41.90000	341
41.90833	336
41.91667	331
41.92500	325
41.93333	320
41.94167	315
41.95000	309
41.95833	302
41.96667	295
41.97500	288
41.98333	280
41.99167	273
42.00000	266
42.00833	262
42.01667	258
42.02500	256
42.03333	254
42.04167	254
42.05000	254
42.05833	252
42.06667	248
42.07500	243
42.08333	237
42.09167	233
42.10000	230
42.10833	227
42.11667	225
42.12500	223
42.13333	220
42.14167	216
42.15000	210
42.15833	205
42.16667	200
42.17500	197
42.18333	196
42.19167	197
42.20000	199
42.20833	200
42.21667	200
42.22500	198
42.23333	196
42.24167	193
42.25000	191
42.25833	189
42.26667	188
42.27500	189
42.28333	190
42.29167	190
42.30000	190
42.30833	189
42.31667	188
42.32500	188
42.33333	190
42.34167	193
42.35000	194
42.35833	192
42.36667	188
42.37500	185
42.38333	183
42.39167	183
42.40000	186
42.40833	190
42.41667	193
42.42500	195
42.43333	195
42.44167	193
42.45000	191
42.45833	188
42.46667	185
42.47500	183
42.48333	182
42.49167	181
42.50000	182
42.50833	184
42.51667	186
42.52500	189
42.53333	190
42.54167	192
42.55000	193
42.55833	194
42.56667	196
42.57500	199
42.58333	201
42.59167	203
42.60000	203
42.60833	203
42.61667	204
42.62500	206
42.63333	206
42.64167	204
42.65000	201
42.65833	198
42.66667	197
42.67500	197
42.68333	200
42.69167	202
42.70000	204
42.70833	205
42.71667	205
42.72500	206
42.73333	207
42.74167	210
42.75000	212
42.75833	216
42.76667	220
42.77500	223
42.78333	226
42.79167	228
42.80000	228
42.80833	228
42.81667	229
42.82500	230
42.83333	231
42.84167	231
42.85000	230
42.85833	229
42.86667	229
42.87500	231
42.88333	233
42.89167	236
42.90000	237
42.90833	236
42.91667	234
42.92500	232
42.93333	229
42.94167	227
42.95000	227
42.95833	228
42.96667	231
42.97500	232
42.98333	231
42.99167	229
43.00000	228
43.00833	228
43.01667	231
43.02500	234
43.03333	236
43.04167	235
43.05000	232
43.05833	228
43.06667	223
43.07500	221
43.08333	221
43.09167	223
43.10000	227
43.10833	231
43.11667	233
43.12500	235
43.13333	236
43.14167	235
43.15000	233
43.15833	232
43.16667	230
43.17500	227
43.18333	223
43.19167	218
43.20000	212
43.20833	207
43.21667	203
43.22500	202
43.23333	203
43.24167	205
43.25000	208
43.25833	211
43.26667	214
43.27500	218
43.28333	221
43.29167	223
43.30000	224
43.30833	221
43.31667	216
43.32500	210
43.33333	205
43.34167	200
43.35000	198
43.35833	198
43.36667	198
43.37500	196
43.38333	192
43.39167	187
43.40000	182
43.40833	179
43.41667	177
43.42500	178
43.43333	179
43.44167	180
43.45000	181
43.45833	181
43.46667	180
43.47500	179
43.48333	179
43.49167	178
43.50000	179
43.50833	179
43.51667	178
43.52500	176
43.53333	174
43.54167	174
43.55000	174
43.55833	176
43.56667	178
43.57500	178
43.58333	178
43.59167	177
43.60000	177
43.60833	179
43.61667	180
43.62500	182
43.63333	183
43.64167	181
43.65000	178
43.65833	174
43.66667	170
43.67500	166
43.68333	164
43.69167	163
43.70000	166
43.70833	169
43.71667	171
43.72500	173
43.73333	174
43.74167	174
43.75000	172
43.75833	171
43.76667	170
43.77500	169
43.78333	168
43.79167	168
43.80000	169
43.80833	170
43.81667	172
43.82500	174
43.83333	175
43.84167	176
43.85000	177
43.85833	178
43.86667	178
43.87500	176
43.88333	175
43.89167	174
43.90000	173
43.90833	173
43.91667	173
43.92500	174
43.93333	175
43.94167	177
43.95000	180
43.95833	184
43.96667	188
43.97500	190
43.98333	189
43.99167	187
44.00000	185
44.00833	183
44.01667	181
44.02500	180
44.03333	179
44.04167	177
44.05000	175
44.05833	176
44.06667	180
44.07500	185
44.08333	189
44.09167	192
44.10000	193
44.10833	193
44.11667	193
44.12500	194
44.13333	196
44.14167	197
44.15000	197
44.15833	196
44.16667	192
44.17500	187
44.18333	182
44.19167	177
44.20000	170
44.20833	165
44.21667	161
44.22500	160
44.23333	162
44.24167	167
44.25000	172
44.25833	175
44.26667	178
44.27500	180
44.28333	180
44.29167	179
44.30000	177
44.30833	176
44.31667	174
44.32500	171
44.33333	169
44.34167	167
44.35000	167
44.35833	166
44.36667	164
44.37500	161
44.38333	158
44.39167	156
44.40000	156
44.40833	157
44.41667	160
44.42500	162
44.43333	163
44.44167	163
44.45000	162
44.45833	160
44.46667	158
44.47500	156
44.48333	155
44.49167	154
44.50000	154
44.50833	153
44.51667	152
44.52500	151
44.53333	149
44.54167	149
44.55000	149
44.55833	150
44.56667	150
44.57500	148
44.58333	144
44.59167	141
44.60000	139
44.60833	140
44.61667	145
44.62500	150
44.63333	155
44.64167	157
44.65000	157
44.65833	155
44.66667	154
44.67500	154
44.68333	157
44.69167	160
44.70000	161
44.70833	159
44.71667	155
44.72500	149
44.73333	146
44.74167	147
44.75000	151
44.75833	157
44.76667	161
44.77500	164
44.78333	164
44.79167	165
44.80000	166
44.80833	168
44.81667	170
44.82500	169
44.83333	165
44.84167	159
44.85000	154
44.85833	152
44.86667	154
44.87500	159
44.88333	166
44.89167	172
44.90000	174
44.90833	173
44.91667	167
44.92500	159
44.93333	154
44.94167	151
44.95000	152
44.95833	157
44.96667	163
44.97500	168
44.98333	172
44.99167	176
45.00000	180
45.00833	184
45.01667	187
45.02500	189
45.03333	190
45.04167	191
45.05000	192
45.05833	195
45.06667	199
45.07500	203
45.08333	208
45.09167	212
45.10000	215
45.10833	216
45.11667	216
45.12500	214
45.13333	212
45.14167	210
45.15000	208
45.15833	210
45.16667	213
45.17500	215
45.18333	218
45.19167	221
45.20000	224
45.20833	228
45.21667	233
45.22500	239
45.23333	244
45.24167	248
45.25000	249
45.25833	249
45.26667	248
45.27500	248
45.28333	250
45.29167	253
45.30000	257
45.30833	260
45.31667	263
45.32500	266
45.33333	269
45.34167	273
45.35000	277
45.35833	280
45.36667	283
45.37500	286
45.38333	288
45.39167	289
45.40000	289
45.40833	288
45.41667	288
45.42500	287
45.43333	286
45.44167	286
45.45000	286
45.45833	290
45.46667	296
45.47500	302
45.48333	309
45.49167	314
45.50000	318
45.50833	320
45.51667	320
45.52500	320
45.53333	320
45.54167	321
45.55000	322
45.55833	325
45.56667	328
45.57500	331
45.58333	335
45.59167	341
45.60000	347
45.60833	353
45.61667	358
45.62500	361
45.63333	362
45.64167	363
45.65000	364
45.65833	365
45.66667	366
45.67500	366
45.68333	363
45.69167	359
45.70000	354
45.70833	351
45.71667	352
45.72500	357
45.73333	363
45.74167	369
45.75000	375
45.75833	379
45.76667	383
45.77500	385
45.78333	387
45.79167	388
45.80000	387
45.80833	385
45.81667	384
45.82500	384
45.83333	384
45.84167	385
45.85000	386
45.85833	387
45.86667	386
45.87500	386
45.88333	385
45.89167	384
45.90000	384
45.90833	384
45.91667	384
45.92500	384
45.93333	383
45.94167	382
45.95000	381
45.95833	379
45.96667	377
45.97500	376
45.98333	375
45.99167	375
46.00000	376
46.00833	378
46.01667	378
46.02500	377
46.03333	375
46.04167	372
46.05000	368
46.05833	362
46.06667	356
46.07500	348
46.08333	340
46.09167	334
46.10000	329
46.10833	326
46.11667	325
46.12500	327
46.13333	329
46.14167	328
46.15000	323
46.15833	315
46.16667	306
46.17500	298
46.18333	293
46.19167	290
46.20000	288
46.20833	287
46.21667	285
46.22500	282
46.23333	280
46.24167	279
46.25000	279
46.25833	277
46.26667	273
46.27500	267
46.28333	260
46.29167	254
46.30000	251
46.30833	251
46.31667	253
46.32500	254
46.33333	253
46.34167	248
46.35000	242
46.35833	234
46.36667	226
46.37500	220
46.38333	217
46.39167	215
46.40000	213
46.40833	211
46.41667	207
46.42500	203
46.43333	199
46.44167	194
46.45000	191
46.45833	189
46.46667	188
46.47500	186
46.48333	183
46.49167	179
46.50000	175
46.50833	170
46.51667	166
46.52500	161
46.53333	158
46.54167	157
46.55000	157
46.55833	158
46.56667	159
46.57500	160
46.58333	160
46.59167	160
46.60000	160
46.60833	160
46.61667	159
46.62500	157
46.63333	155
46.64167	154
46.65000	154
46.65833	154
46.66667	153
46.67500	152
46.68333	151
46.69167	150
46.70000	149
46.70833	147
46.71667	147
46.72500	146
46.73333	148
46.74167	151
46.75000	154
46.75833	155
46.76667	153
46.77500	149
46.78333	143
46.79167	138
46.80000	137
46.80833	138
46.81667	141
46.82500	144
46.83333	147
46.84167	149
46.85000	151
46.85833	150
46.86667	149
46.87500	148
46.88333	145
46.89167	143
46.90000	142
46.90833	143
46.91667	144
46.92500	146
46.93333	147
46.94167	146
46.95000	143
46.95833	142
46.96667	143
46.97500	145
46.98333	148
46.99167	149
47.00000	149
47.00833	149
47.01667	149
47.02500	151
47.03333	153
47.04167	155
47.05000	156
47.05833	157
47.06667	158
47.07500	159
47.08333	159
47.09167	157
47.10000	154
47.10833	150
47.11667	148
47.12500	148
47.13333	151
47.14167	154
47.15000	156
47.15833	155
47.16667	152
47.17500	147
47.18333	142
47.19167	138
47.20000	137
47.20833	139
47.21667	140
47.22500	142
47.23333	143
47.24167	143
47.25000	143
47.25833	143
47.26667	144
47.27500	143
47.28333	140
47.29167	137
47.30000	133
47.30833	130
47.31667	128
47.32500	127
47.33333	126
47.34167	124
47.35000	121
47.35833	118
47.36667	116
47.37500	115
47.38333	114
47.39167	112
47.40000	110
47.40833	108
47.41667	110
47.42500	114
47.43333	120
47.44167	126
47.45000	130
47.45833	130
47.46667	127
47.47500	124
47.48333	123
47.49167	123
47.50000	125
47.50833	126
47.51667	126
47.52500	125
47.53333	123
47.54167	122
47.55000	121
47.55833	119
47.56667	117
47.57500	115
47.58333	114
47.59167	114
47.60000	115
47.60833	117
47.61667	119
47.62500	119
47.63333	119
47.64167	118
47.65000	116
47.65833	114
47.66667	113
47.67500	112
47.68333	111
47.69167	110
47.70000	110
47.70833	110
47.71667	110
47.72500	111
47.73333	112
47.74167	112
47.75000	112
47.75833	113
47.76667	115
47.77500	118
47.78333	121
47.79167	122
47.80000	120
47.80833	117
47.81667	112
47.82500	109
47.83333	107
47.84167	109
47.85000	114
47.85833	119
47.86667	123
47.87500	123
47.88333	119
47.89167	113
47.90000	107
47.90833	103
47.91667	103
47.92500	106
47.93333	109
47.94167	111
47.95000	112
47.95833	111
47.96667	110
47.97500	111
47.98333	114
47.99167	117
48.00000	119
48.00833	120
48.01667	117
48.02500	112
48.03333	108
48.04167	107
48.05000	107
48.05833	108
48.06667	108
48.07500	107
48.08333	103
48.09167	100
48.10000	99
48.10833	98
48.11667	98
48.12500	96
48.13333	93
48.14167	89
48.15000	86
48.15833	86
48.16667	86
48.17500	86
48.18333	86
48.19167	86
48.20000	87
48.20833	88
48.21667	89
48.22500	90
48.23333	90
48.24167	89
48.25000	87
48.25833	86
48.26667	85
48.27500	85
48.28333	84
48.29167	84
48.30000	84
48.30833	85
48.31667	86
48.32500	85
48.33333	83
48.34167	80
48.35000	77
48.35833	76
48.36667	76
48.37500	76
48.38333	76
48.39167	75
48.40000	74
48.40833	73
48.41667	72
48.42500	73
48.43333	76
48.44167	79
48.45000	81
48.45833	80
48.46667	77
48.47500	72
48.48333	66
48.49167	60
48.50000	56
48.50833	53
48.51667	51
48.52500	49
48.53333	47
48.54167	46
48.55000	47
48.55833	50
48.56667	54
48.57500	60
48.58333	65
48.59167	70
48.60000	72
48.60833	72
48.61667	70
48.62500	67
48.63333	65
48.64167	64
48.65000	65
48.65833	66
48.66667	67
48.67500	66
48.68333	65
48.69167	64
48.70000	62
48.70833	59
48.71667	55
48.72500	52
48.73333	49
48.74167	46
48.75000	45
48.75833	44
48.76667	43
48.77500	42
48.78333	42
48.79167	41
48.80000	40
48.80833	37
48.81667	34
48.82500	31
48.83333	30
48.84167	31
48.85000	33
48.85833	33
48.86667	30
48.87500	27
48.88333	24
48.89167	23
48.90000	25
48.90833	28
48.91667	29
48.92500	30
48.93333	30
48.94167	30
48.95000	31
48.95833	34
48.96667	37
48.97500	38
48.98333	36
48.99167	33
49.00000	28
49.00833	24
49.01667	21
49.02500	20
49.03333	21
49.04167	24
49.05000	27
49.05833	30
49.06667	31
49.07500	31
49.08333	30
49.09167	29
49.10000	28
49.10833	29
49.11667	30
49.12500	31
49.13333	32
49.14167	34
49.15000	37
49.15833	37
49.16667	35
49.17500	31
49.18333	25
49.19167	19
49.20000	15
49.20833	12
49.21667	14
49.22500	17
49.23333	20
49.24167	23
49.25000	24
49.25833	25
49.26667	24
49.27500	23
49.28333	24
49.29167	24
49.30000	25
49.30833	26
49.31667	25
49.32500	24
49.33333	25
49.34167	27
49.35000	30
49.35833	34
49.36667	39
49.37500	41
49.38333	40
49.39167	39
49.40000	39
49.40833	38
49.41667	38
49.42500	38
49.43333	36
49.44167	33
49.45000	28
49.45833	23
49.46667	18
49.47500	16
49.48333	15
49.49167	16
49.50000	20
49.50833	23
49.51667	26
49.52500	29
49.53333	31
49.54167	31
49.55000	31
49.55833	30
49.56667	29
49.57500	28
49.58333	27
49.59167	26
49.60000	24
49.60833	22
49.61667	22
49.62500	24
49.63333	26
49.64167	29
49.65000	31
49.65833	30
49.66667	27
49.67500	24
49.68333	21
49.69167	20
49.70000	22
49.70833	25
49.71667	26
49.72500	25
49.73333	22
49.74167	19
49.75000	16
49.75833	16
49.76667	19
49.77500	22
49.78333	24
49.79167	26
49.80000	28
49.80833	28
49.81667	28
49.82500	27
49.83333	26
49.84167	24
49.85000	21
49.85833	19
49.86667	17
49.87500	16
49.88333	16
49.89167	17
49.90000	18
49.90833	19
49.91667	19
49.92500	18
49.93333	17
49.94167	17
49.95000	18
49.95833	18
49.96667	17
49.97500	17
49.98333	17
49.99167	19
50.00000	21
50.00833	23
50.01667	24
50.02500	26
50.03333	28
50.04167	30
50.05000	32
50.05833	32
50.06667	30
50.07500	26
50.08333	22
50.09167	18
50.10000	16
50.10833	15
50.11667	15
50.12500	13
50.13333	10
50.14167	8
50.15000	6
50.15833	6
50.16667	6
50.17500	7
50.18333	8
50.19167	8
50.20000	9
50.20833	9
50.21667	11
50.22500	15
50.23333	18
50.24167	22
50.25000	24
50.25833	24
50.26667	22
50.27500	20
50.28333	18
50.29167	17
50.30000	16
50.30833	16
50.31667	16
50.32500	15
50.33333	15
50.34167	17
50.35000	19
50.35833	20
50.36667	19
50.37500	16
50.38333	12
50.39167	9
50.40000	7
50.40833	8
50.41667	12
50.42500	17
50.43333	21
50.44167	23
50.45000	23
50.45833	20
50.46667	18
50.47500	18
50.48333	20
50.49167	21
50.50000	22
50.50833	22
50.51667	22
50.52500	22
50.53333	22
50.54167	22
50.55000	23
50.55833	23
50.56667	21
50.57500	20
50.58333	19
50.59167	17
50.60000	16
50.60833	15
50.61667	15
50.62500	15
50.63333	16
50.64167	16
50.65000	16
50.65833	15
50.66667	13
50.67500	12
50.68333	13
50.69167	15
50.70000	16
50.70833	16
50.71667	15
50.72500	14
50.73333	12
50.74167	11
50.75000	10
50.75833	9
50.76667	7
50.77500	5
50.78333	4
50.79167	3
50.80000	5
50.80833	7
50.81667	8
50.82500	8
50.83333	8
50.84167	7
50.85000	7
50.85833	8
50.86667	10
50.87500	10
50.88333	9
50.89167	8
50.90000	8
50.90833	9
50.91667	10
50.92500	8
50.93333	5
50.94167	-0
50.95000	-3
50.95833	-3
50.96667	0
50.97500	4
50.98333	8
50.99167	10
51.00000	11
51.00833	11
51.01667	13
51.02500	15
51.03333	17
51.04167	17
51.05000	16
51.05833	14
51.06667	12
51.07500	11
51.08333	11
51.09167	11
51.10000	10
51.10833	9
51.11667	9
51.12500	10
51.13333	12
51.14167	14
51.15000	14
51.15833	13
51.16667	10
51.17500	8
51.18333	6
51.19167	6
51.20000	8
51.20833	10
51.21667	10
51.22500	9
51.23333	7
51.24167	6
51.25000	4
51.25833	4
51.26667	5
51.27500	6
51.28333	7
51.29167	8
51.30000	10
51.30833	12
51.31667	13
51.32500	12
51.33333	10
51.34167	7
51.35000	3
51.35833	1
51.36667	1
51.37500	2
51.38333	5
51.39167	7
51.40000	9
51.40833	11
51.41667	12
51.42500	13
51.43333	12
51.44167	10
51.45000	9
51.45833	7
51.46667	6
51.47500	4
51.48333	3
51.49167	2
51.50000	2
51.50833	4
51.51667	5
51.52500	6
51.53333	6
51.54167	5
51.55000	3
51.55833	0
51.56667	-2
51.57500	-2
51.58333	-2
51.59167	-1
51.60000	0
51.60833	2
51.61667	3
51.62500	4
51.63333	5
51.64167	6
51.65000	6
51.65833	5
51.66667	4
51.67500	3
51.68333	4
51.69167	6
51.70000	8
51.70833	10
51.71667	12
51.72500	13
51.73333	14
51.74167	15
51.75000	17
51.75833	18
51.76667	17
51.77500	15
51.78333	12
51.79167	9
51.80000	5
51.80833	2
51.81667	0
51.82500	0
51.83333	2
51.84167	4
51.85000	6
51.85833	6
51.86667	4
51.87500	-0
51.88333	-4
51.89167	-6
51.90000	-7
51.90833	-7
51.91667	-5
51.92500	-2
51.93333	2
51.94167	5
51.95000	7
51.95833	7
51.96667	6
51.97500	4
51.98333	2
51.99167	1
52.00000	1
52.00833	2
52.01667	4
52.02500	5
52.03333	7
52.04167	8
52.05000	10
52.05833	12
52.06667	14
52.07500	17
52.08333	20
52.09167	21
52.10000	20
52.10833	17
52.11667	12
52.12500	8
52.13333	6
52.14167	6
52.15000	8
52.15833	13
52.16667	18
52.17500	21
52.18333	21
52.19167	19
52.20000	13
52.20833	8
52.21667	5
52.22500	5
52.23333	7
52.24167	11
52.25000	15
52.25833	17
52.26667	16
52.27500	15
52.28333	13
52.29167	10
52.30000	9
52.30833	9
52.31667	9
52.32500	9
52.33333	10
52.34167	9
52.35000	7
52.35833	4
52.36667	1
52.37500	-1
52.38333	-0
52.39167	2
52.40000	6
52.40833	10
52.41667	15
52.42500	18
52.43333	20
52.44167	20
52.45000	18
52.45833	13
52.46667	6
52.47500	1
52.48333	-3
52.49167	-5
52.50000	-5
52.50833	-4
52.51667	-4
52.52500	-5
52.53333	-6
52.54167	-5
52.55000	-3
52.55833	-1
52.56667	2
52.57500	7
52.58333	12
52.59167	16
52.60000	19
52.60833	20
52.61667	19
52.62500	18
52.63333	17
52.64167	17
52.65000	17
52.65833	17
52.66667	17
52.67500	16
52.68333	14
52.69167	11
52.70000	6
52.70833	0
52.71667	-5
52.72500	-8
52.73333	-7
52.74167	-4
52.75000	-1
52.75833	3
52.76667	5
52.77500	7
52.78333	7
52.79167	6
52.80000	3
52.80833	1
52.81667	-1
52.82500	-1
52.83333	1
52.84167	5
52.85000	11
52.85833	15
52.86667	19
52.87500	20
52.88333	20
52.89167	18
52.90000	16
52.90833	14
52.91667	13
52.92500	14
52.93333	15
52.94167	17
52.95000	18
52.95833	17
52.96667	16
52.97500	15
52.98333	16
52.99167	16
53.00000	16
53.00833	16
53.01667	15
53.02500	13
53.03333	11
53.04167	10
53.05000	9
53.05833	9
53.06667	7
53.07500	4
53.08333	-1
53.09167	-6
53.10000	-9
53.10833	-8
53.11667	-4
53.12500	1
53.13333	6
53.14167	11
53.15000	13
53.15833	12
53.16667	10
53.17500	7
53.18333	5
53.19167	5
53.20000	8
53.20833	10
53.21667	10
53.22500	9
53.23333	7
53.24167	7
53.25000	6
53.25833	6
53.26667	6
53.27500	5
53.28333	3
53.29167	1
53.30000	3
53.30833	6
53.31667	9
53.32500	13
53.33333	15
53.34167	17
53.35000	18
53.35833	19
53.36667	17
53.37500	15
53.38333	12
53.39167	8
53.40000	4
53.40833	-1
53.41667	-3
53.42500	-4
53.43333	-4
53.44167	-3
53.45000	-3
53.45833	-3
53.46667	-4
53.47500	-3
53.48333	-0
53.49167	2
53.50000	4
53.50833	5
53.51667	5
53.52500	6
53.53333	6
53.54167	8
53.55000	10
53.55833	12
53.56667	14
53.57500	15
53.58333	17
53.59167	17
53.60000	16
53.60833	13
53.61667	10
53.62500	7
53.63333	4
53.64167	3
53.65000	2
53.65833	2
53.66667	3
53.67500	4
53.68333	5
53.69167	6
53.70000	8
53.70833	9
53.71667	8
53.72500	7
53.73333	5
53.74167	2
53.75000	-2
53.75833	-5
53.76667	-9
53.77500	-10
53.78333	-9
53.79167	-6
53.80000	-1
53.80833	4
53.81667	7
53.82500	9
53.83333	9
53.84167	7
53.85000	5
53.85833	4
53.86667	4
53.87500	4
53.88333	4
53.89167	6
53.90000	8
53.90833	10
53.91667	12
53.92500	14
53.93333	13
53.94167	11
53.95000	8
53.95833	6
53.96667	3
53.97500	1
53.98333	1
53.99167	1
54.00000	2
54.00833	3
54.01667	4
54.02500	5
54.03333	6
54.04167	7
54.05000	8
54.05833	9
54.06667	10
54.07500	11
54.08333	12
54.09167	14
54.10000	16
54.10833	19
54.11667	21
54.12500	23
54.13333	23
54.14167	23
54.15000	22
54.15833	22
54.16667	23
54.17500	24
54.18333	26
54.19167	28
54.20000	30
54.20833	31
54.21667	30
54.22500	28
54.23333	27
54.24167	26
54.25000	27
54.25833	29
54.26667	32
54.27500	35
54.28333	39
54.29167	41
54.30000	43
54.30833	44
54.31667	44
54.32500	46
54.33333	46
54.34167	47
54.35000	46
54.35833	44
54.36667	44
54.37500	46
54.38333	51
54.39167	58
54.40000	64
54.40833	69
54.41667	71
54.42500	70
54.43333	68
54.44167	68
54.45000	68
54.45833	70
54.46667	72
54.47500	76
54.48333	80
54.49167	85
54.50000	89
54.50833	93
54.51667	95
54.52500	95
54.53333	95
54.54167	95
54.55000	96
54.55833	96
54.56667	97
54.57500	99
54.58333	102
54.59167	107
54.60000	112
54.60833	117
54.61667	121
54.62500	124
54.63333	128
54.64167	130
54.65000	133
54.65833	136
54.66667	139
54.67500	142
54.68333	144
54.69167	146
54.70000	148
54.70833	150
54.71667	152
54.72500	152
54.73333	153
54.74167	155
54.75000	158
54.75833	163
54.76667	169
54.77500	175
54.78333	182
54.79167	188
54.80000	195
54.80833	200
54.81667	203
54.82500	203
54.83333	201
54.84167	200
54.85000	200
54.85833	202
54.86667	206
54.87500	212
54.88333	218
54.89167	225
54.90000	232
54.90833	239
54.91667	246
54.92500	251
54.93333	257
54.94167	262
54.95000	267
54.95833	271
54.96667	275
54.97500	278
54.98333	280
54.99167	282
55.00000	284
55.00833	287
55.01667	291
55.02500	295
55.03333	297
55.04167	299
55.05000	301
55.05833	303
55.06667	307
55.07500	311
55.08333	314
55.09167	317
55.10000	318
55.10833	319
55.11667	322
55.12500	326
55.13333	331
55.14167	335
55.15000	340
55.15833	345
55.16667	350
55.17500	356
55.18333	361
55.19167	366
55.20000	370
55.20833	373
55.21667	376
55.22500	378
55.23333	381
55.24167	383
55.25000	386
55.25833	389
55.26667	392
55.27500	394
55.28333	395
55.29167	394
55.30000	393
55.30833	393
55.31667	396
55.32500	402
55.33333	409
55.34167	418
55.35000	426
55.35833	430
55.36667	432
55.37500	432
55.38333	432
55.39167	432
55.40000	434
55.40833	436
55.41667	441
55.42500	445
55.43333	449
55.44167	453
55.45000	454
55.45833	452
55.46667	449
55.47500	447
55.48333	448
55.49167	451
55.50000	455
55.50833	459
55.51667	463
55.52500	466
55.53333	469
55.54167	471
55.55000	473
55.55833	474
55.56667	474
55.57500	473
55.58333	471
55.59167	470
55.60000	469
55.60833	469
55.61667	471
55.62500	473
55.63333	476
55.64167	481
55.65000	485
55.65833	488
55.66667	491
55.67500	492
55.68333	491
55.69167	490
55.70000	490
55.70833	492
55.71667	494
55.72500	497
55.73333	498
55.74167	498
55.75000	496
55.75833	494
55.76667	492
55.77500	490
55.78333	485
55.79167	481
55.80000	476
55.80833	471
55.81667	468
55.82500	465
55.83333	464
55.84167	465
55.85000	467
55.85833	470
55.86667	472
55.87500	473
55.88333	471
55.89167	468
55.90000	465
55.90833	461
55.91667	460
55.92500	461
55.93333	465
55.94167	469
55.95000	473
55.95833	477
55.96667	479
55.97500	479
55.98333	477
55.99167	473
56.00000	468
56.00833	464
56.01667	462
56.02500	460
56.03333	458
56.04167	456
56.05000	453
56.05833	450
56.06667	447
56.07500	444
56.08333	442
56.09167	440
56.10000	439
56.10833	438
56.11667	436
56.12500	432
56.13333	429
56.14167	426
56.15000	424
56.15833	423
56.16667	422
56.17500	421
56.18333	419
56.19167	417
56.20000	415
56.20833	413
56.21667	412
56.22500	412
56.23333	411
56.24167	409
56.25000	407
56.25833	407
56.26667	408
56.27500	408
56.28333	407
56.29167	404
56.30000	399
56.30833	393
56.31667	388
56.32500	385
56.33333	383
56.34167	382
56.35000	382
56.35833	382
56.36667	381
56.37500	380
56.38333	379
56.39167	377
56.40000	374
56.40833	371
56.41667	368
56.42500	364
56.43333	362
56.44167	361
56.45000	360
56.45833	359
56.46667	355
56.47500	349
56.48333	342
56.49167	335
56.50000	331
56.50833	330
56.51667	329
56.52500	327
56.53333	324
56.54167	320
56.55000	315
56.55833	312
56.56667	309
56.57500	307
56.58333	306
56.59167	305
56.60000	302
56.60833	299
56.61667	297
56.62500	296
56.63333	297
56.64167	301
56.65000	305
56.65833	307
56.66667	306
56.67500	302
56.68333	295
56.69167	286
56.70000	277
56.70833	268
56.71667	261
56.72500	256
56.73333	254
56.74167	254
56.75000	255
56.75833	256
56.76667	255
56.77500	253
56.78333	250
56.79167	248
56.80000	247
56.80833	245
56.81667	243
56.82500	241
56.83333	238
56.84167	237
56.85000	237
56.85833	236
56.86667	235
56.87500	232
56.88333	227
56.89167	222
56.90000	218
56.90833	214
56.91667	213
56.92500	214
56.93333	218
56.94167	223
56.95000	226
56.95833	224
56.96667	219
56.97500	210
56.98333	201
56.99167	195
57.00000	193
57.00833	195
57.01667	197
57.02500	200
57.03333	202
57.04167	204
57.05000	205
57.05833	205
57.06667	204
57.07500	201
57.08333	196
57.09167	190
57.10000	183
57.10833	177
57.11667	173
57.12500	171
57.13333	172
57.14167	173
57.15000	174
57.15833	175
57.16667	175
57.17500	173
57.18333	171
57.19167	169
57.20000	168
57.20833	169
57.21667	170
57.22500	172
57.23333	171
57.24167	167
57.25000	161
57.25833	155
57.26667	150
57.27500	149
57.28333	150
57.29167	153
57.30000	154
57.30833	155
57.31667	155
57.32500	153
57.33333	151
57.34167	151
57.35000	151
57.35833	152
57.36667	151
57.37500	150
57.38333	149
57.39167	147
57.40000	144
57.40833	141
57.41667	139
57.42500	139
57.43333	138
57.44167	137
57.45000	136
57.45833	135
57.46667	134
57.47500	134
57.48333	134
57.49167	135
57.50000	135
57.50833	134
57.51667	133
57.52500	131
57.53333	127
57.54167	123
57.55000	118
57.55833	116
57.56667	115
57.57500	115
57.58333	115
57.59167	116
57.60000	117
57.60833	118
57.61667	118
57.62500	116
57.63333	114
57.64167	112
57.65000	110
57.65833	110
57.66667	112
57.67500	115
57.68333	116
57.69167	118
57.70000	120
57.70833	121
57.71667	119
57.72500	116
57.73333	112
57.74167	107
57.75000	104
57.75833	101
57.76667	100
57.77500	99
57.78333	100
57.79167	102
57.80000	104
57.80833	105
57.81667	104
57.82500	101
57.83333	96
57.84167	92
57.85000	88
57.85833	86
57.86667	84
57.87500	83
57.88333	82
57.89167	81
57.90000	82
57.90833	83
57.91667	85
57.92500	86
57.93333	86
57.94167	84
57.95000	81
57.95833	80
57.96667	79
57.97500	80
57.98333	82
57.99167	81
58.00000	77
58.00833	72
58.01667	68
58.02500	65
58.03333	65
58.04167	66
58.05000	66
58.05833	66
58.06667	64
58.07500	63
58.08333	63
58.09167	63
58.10000	63
58.10833	63
58.11667	62
58.12500	61
58.13333	59
58.14167	57
58.15000	55
58.15833	53
58.16667	52
58.17500	54
58.18333	58
58.19167	62
58.20000	65
58.20833	67
58.21667	67
58.22500	64
58.23333	62
58.24167	60
58.25000	60
58.25833	60
58.26667	59
58.27500	56
58.28333	53
58.29167	51
58.30000	50
58.30833	50
58.31667	51
58.32500	52
58.33333	53
58.34167	54
58.35000	55
58.35833	55
58.36667	56
58.37500	55
58.38333	53
58.39167	51
58.40000	50
58.40833	49
58.41667	50
58.42500	51
58.43333	51
58.44167	50
58.45000	48
58.45833	46
58.46667	43
58.47500	39
58.48333	34
58.49167	30
58.50000	28
58.50833	28
58.51667	31
58.52500	35
58.53333	38
58.54167	40
58.55000	42
58.55833	41
58.56667	40
58.57500	38
58.58333	37
58.59167	37
58.60000	40
58.60833	44
58.61667	46
58.62500	46
58.63333	43
58.64167	38
58.65000	33
58.65833	31
58.66667	31
58.67500	32
58.68333	34
58.69167	36
58.70000	39
58.70833	41
58.71667	41
58.72500	38
58.73333	36
58.74167	33
58.75000	32
58.75833	33
58.76667	34
58.77500	35
58.78333	35
58.79167	34
58.80000	35
58.80833	37
58.81667	37
58.82500	36
58.83333	34
58.84167	32
58.85000	31
58.85833	31
58.86667	31
58.87500	31
58.88333	30
58.89167	28
58.90000	26
58.90833	24
58.91667	23
58.92500	24
58.93333	26
58.94167	28
58.95000	31
58.95833	33
58.96667	34
58.97500	35
58.98333	34
58.99167	32
59.00000	31
59.00833	29
59.01667	28
59.02500	26
59.03333	25
59.04167	24
59.05000	24
59.05833	24
59.06667	25
59.07500	24
59.08333	23
59.09167	21
59.10000	20
59.10833	18
59.11667	18
59.12500	19
59.13333	21
59.14167	21
59.15000	22
59.15833	22
59.16667	24
59.17500	26
59.18333	28
59.19167	29
59.20000	28
59.20833	26
59.21667	21
59.22500	16
59.23333	10
59.24167	4
59.25000	1
59.25833	-0
59.26667	1
59.27500	3
59.28333	6
59.29167	9
59.30000	12
59.30833	14
59.31667	17
59.32500	18
59.33333	18
59.34167	17
59.35000	15
59.35833	14
59.36667	13
59.37500	13
59.38333	12
59.39167	11
59.40000	10
59.40833	9
59.41667	10
59.42500	11
59.43333	13
59.44167	13
59.45000	14
59.45833	15
59.46667	17
59.47500	20
59.48333	23
59.49167	26
59.50000	30
59.50833	32
59.51667	32
59.52500	29
59.53333	25
59.54167	20
59.55000	16
59.55833	12
59.56667	9
59.57500	5
59.58333	2
59.59167	-0
59.60000	-1
59.60833	-1
59.61667	-1
59.62500	-3
59.63333	-4
59.64167	-5
59.65000	-4
59.65833	-2
59.66667	-0
59.67500	0
59.68333	1
59.69167	2
59.70000	4
59.70833	6
59.71667	6
59.72500	5
59.73333	2
59.74167	-1
59.75000	-4
59.75833	-4
59.76667	-1
59.77500	2
59.78333	5
59.79167	7
59.80000	7
59.80833	7
59.81667	6
59.82500	4
59.83333	3
59.84167	4
59.85000	7
59.85833	11
59.86667	15
59.87500	17
59.88333	18
59.89167	16
59.90000	11
59.90833	5
59.91667	-0
59.92500	-4
59.93333	-5
59.94167	-4
59.95000	-2
59.95833	1
59.96667	4
59.97500	8
59.98333	10
59.99167	11
60.00000	11

[LC Chromatogram(Detector A-Ch2)]
Interval(msec)	500
# of Points	7201
Start Time(min)	0.000
End Time(min)	60.000
Intensity Units	mV
Intensity Multiplier	0.001
Wavelength(nm)	230
R.Time (min)	Intensity
0.00000	-1
0.00833	-1
0.01667	1
0.02500	2
0.03333	4
0.04167	6
0.05000	8
0.05833	10
0.06667	11
0.07500	10
0.08333	9
0.09167	7
0.10000	5
0.10833	3
0.11667	2
0.12500	1
0.13333	2
0.14167	4
0.15000	6
0.15833	8
0.16667	9
0.17500	10
0.18333	9
0.19167	8
0.20000	6
0.20833	4
0.21667	3
0.22500	2
0.23333	1
0.24167	2
0.25000	3
0.25833	4
0.26667	5
0.27500	6
0.28333	7
0.29167	7
0.30000	6
0.30833	5
0.31667	3
0.32500	2
0.33333	0
0.34167	-1
0.35000	-1
0.35833	0
0.36667	1
0.37500	1
0.38333	0
0.39167	-1
0.40000	-3
0.40833	-4
0.41667	-4
0.42500	-4
0.43333	-2
0.44167	-1
0.45000	-1
0.45833	-2
0.46667	-2
0.47500	-2
0.48333	-1
0.49167	0
0.50000	1
0.50833	2
0.51667	2
0.52500	1
0.53333	-0
0.54167	-2
0.55000	-2
0.55833	-1
0.56667	1
0.57500	3
0.58333	3
0.59167	2
0.60000	-1
0.60833	-2
0.61667	-1
0.62500	-1
0.63333	-1
0.64167	-2
0.65000	-3
0.65833	-5
0.66667	-5
0.67500	-5
0.68333	-3
0.69167	-1
0.70000	2
0.70833	5
0.71667	7
0.72500	8
0.73333	9
0.74167	9
0.75000	8
0.75833	6
0.76667	4
0.77500	1
0.78333	-0
0.79167	0
0.80000	2
0.80833	6
0.81667	10
0.82500	12
0.83333	13
0.84167	12
0.85000	10
0.85833	7
0.86667	5
0.87500	3
0.88333	2
0.89167	2
0.90000	4
0.90833	5
0.91667	5
0.92500	4
0.93333	2
0.94167	-1
0.95000	-3
0.95833	-5
0.96667	-5
0.97500	-5
0.98333	-3
0.99167	-1
1.00000	0
1.00833	1
1.01667	0
1.02500	1
1.03333	3
1.04167	5
1.05000	8
1.05833	10
1.06667	11
1.07500	11
1.08333	10
1.09167	10
1.10000	10
1.10833	9
1.11667	8
1.12500	8
1.13333	7
1.14167	7
1.15000	6
1.15833	5
1.16667	4
1.17500	2
1.18333	0
1.19167	-1
1.20000	-2
1.20833	-3
1.21667	-5
1.22500	-6
1.23333	-7
1.24167	-7
1.25000	-6
1.25833	-5
1.26667	-6
1.27500	-7
1.28333	-9
1.29167	-11
1.30000	-13
1.30833	-13
1.31667	-12
1.32500	-10
1.33333	-8
1.34167	-4
1.35000	2
1.35833	8
1.36667	13
1.37500	16
1.38333	16
1.39167	15
1.40000	13
1.40833	12
1.41667	12
1.42500	11
1.43333	10
1.44167	8
1.45000	6
1.45833	4
1.46667	3
1.47500	4
1.48333	4
1.49167	5
1.50000	5
1.50833	4
1.51667	2
1.52500	0
1.53333	-1
1.54167	-3
1.55000	-4
1.55833	-5
1.56667	-6
1.57500	-7
1.58333	-8
1.59167	-9
1.60000	-10
1.60833	-10
1.61667	-9
1.62500	-8
1.63333	-6
1.64167	-5
1.65000	-3
1.65833	-3
1.66667	-2
1.67500	-1
1.68333	-1
1.69167	-0
1.70000	0
1.70833	1
1.71667	3
1.72500	5
1.73333	7
1.74167	10
1.75000	11
1.75833	12
1.76667	12
1.77500	10
1.78333	8
1.79167	6
1.80000	5
1.80833	5
1.81667	7
1.82500	7
1.83333	6
1.84167	5
1.85000	4
1.85833	3
1.86667	4
1.87500	6
1.88333	6
1.89167	5
1.90000	3
1.90833	1
1.91667	0
1.92500	1
1.93333	4
1.94167	6
1.95000	8
1.95833	8
1.96667	6
1.97500	4
1.98333	2
1.99167	1
2.00000	-0
2.00833	-1
2.01667	-2
2.02500	-3
2.03333	-4
2.04167	-5
2.05000	-6
2.05833	-5
2.06667	-5
2.07500	-6
2.08333	-6
2.09167	-5
2.10000	-4
2.10833	-3
2.11667	-2
2.12500	-1
2.13333	1
2.14167	1
2.15000	1
2.15833	1
2.16667	-1
2.17500	-2
2.18333	-3
2.19167	-3
2.20000	-2
2.20833	-1
2.21667	1
2.22500	2
2.23333	3
2.24167	3
2.25000	2
2.25833	-0
2.26667	-3
2.27500	-6
2.28333	-9
2.29167	-10
2.30000	-9
2.30833	-7
2.31667	-6
2.32500	-5
2.33333	-4
2.34167	-2
2.35000	0
2.35833	3
2.36667	6
2.37500	7
2.38333	8
2.39167	7
2.40000	5
2.40833	3
2.41667	-0
2.42500	-3
2.43333	-4
2.44167	-5
2.45000	-4
2.45833	-3
2.46667	-2
2.47500	-2
2.48333	-2
2.49167	0
2.50000	2
2.50833	4
2.51667	5
2.52500	4
2.53333	1
2.54167	-2
2.55000	-3
2.55833	-3
2.56667	-3
2.57500	-3
2.58333	-3
2.59167	-4
2.60000	-6
2.60833	-7
2.61667	-7
2.62500	-6
2.63333	-5
2.64167	-2
2.65000	0
2.65833	3
2.66667	5
2.67500	5
2.68333	3
2.69167	1
2.70000	-1
2.70833	-1
2.71667	-1
2.72500	1
2.73333	2
2.74167	3
2.75000	3
2.75833	2
2.76667	1
2.77500	0
2.78333	-0
2.79167	-1
2.80000	-2
2.80833	-4
2.81667	-5
2.82500	-7
2.83333	-9
2.84167	-9
2.85000	-8
2.85833	-5
2.86667	-1
2.87500	2
2.88333	4
2.89167	4
2.90000	3
2.90833	1
2.91667	-1
2.92500	-2
2.93333	-3
2.94167	-2
2.95000	-1
2.95833	1
2.96667	3
2.97500	4
2.98333	5
2.99167	4
3.00000	3
3.00833	1
3.01667	0
3.02500	0
3.03333	1
3.04167	3
3.05000	4
3.05833	5
3.06667	6
3.07500	6
3.08333	6
3.09167	4
3.10000	3
3.10833	2
3.11667	2
3.12500	4
3.13333	6
3.14167	6
3.15000	6
3.15833	4
3.16667	2
3.17500	1
3.18333	-1
3.19167	-1
3.20000	0
3.20833	2
3.21667	4
3.22500	5
3.23333	4
3.24167	2
3.25000	-1
3.25833	-3
3.26667	-4
3.27500	-4
3.28333	-2
3.29167	-0
3.30000	2
3.30833	5
3.31667	9
3.32500	11
3.33333	12
3.34167	11
3.35000	9
3.35833	8
3.36667	7
3.37500	6
3.38333	3
3.39167	-1
3.40000	-6
3.40833	-12
3.41667	-16
3.42500	-17
3.43333	-16
3.44167	-14
3.45000	-10
3.45833	-6
3.46667	-2
3.47500	2
3.48333	4
3.49167	4
3.50000	3
3.50833	2
3.51667	2
3.52500	2
3.53333	4
3.54167	5
3.55000	6
3.55833	7
3.56667	7
3.57500	8
3.58333	8
3.59167	7
3.60000	5
3.60833	3
3.61667	0
3.62500	-2
3.63333	-5
3.64167	-7
3.65000	-10
3.65833	-12
3.66667	-13
3.67500	-12
3.68333	-11
3.69167	-10
3.70000	-9
3.70833	-9
3.71667	-10
3.72500	-11
3.73333	-11
3.74167	-10
3.75000	-9
3.75833	-6
3.76667	-4
3.77500	-2
3.78333	-1
3.79167	-1
3.80000	-2
3.80833	-4
3.81667	-6
3.82500	-7
3.83333	-7
3.84167	-6
3.85000	-4
3.85833	-3
3.86667	-2
3.87500	-2
3.88333	-2
3.89167	-2
3.90000	-1
3.90833	0
3.91667	0
3.92500	0
3.93333	2
3.94167	3
3.95000	4
3.95833	5
3.96667	3
3.97500	1
3.98333	-2
3.99167	-4
4.00000	-7
4.00833	-9
4.01667	-10
4.02500	-10
4.03333	-9
4.04167	-7
4.05000	-5
4.05833	-3
4.06667	0
4.07500	3
4.08333	5
4.09167	5
4.10000	5
4.10833	4
4.11667	3
4.12500	1
4.13333	-0
4.14167	-3
4.15000	-6
4.15833	-9
4.16667	-12
4.17500	-13
4.18333	-12
4.19167	-10
4.20000	-7
4.20833	-4
4.21667	-1
4.22500	2
4.23333	4
4.24167	4
4.25000	2
4.25833	-1
4.26667	-5
4.27500	-9
4.28333	-9
4.29167	-7
4.30000	-4
4.30833	-2
4.31667	-0
4.32500	-1
4.33333	-2
4.34167	-4
4.35000	-5
4.35833	-5
4.36667	-5
4.37500	-4
4.38333	-3
4.39167	-1
4.40000	-0
4.40833	-0
4.41667	-1
4.42500	-3
4.43333	-4
4.44167	-6
4.45000	-6
4.45833	-5
4.46667	-5
4.47500	-5
4.48333	-4
4.49167	-2
4.50000	0
4.50833	2
4.51667	2
4.52500	1
4.53333	-1
4.54167	-3
4.55000	-5
4.55833	-6
4.56667	-7
4.57500	-9
4.58333	-9
4.59167	-8
4.60000	-6
4.60833	-5
4.61667	-6
4.62500	-7
4.63333	-10
4.64167	-11
4.65000	-12
4.65833	-11
4.66667	-10
4.67500	-7
4.68333	-4
4.69167	-2
4.70000	-1
4.70833	-2
4.71667	-3
4.72500	-4
4.73333	-5
4.74167	-5
4.75000	-3
4.75833	-1
4.76667	2
4.77500	3
4.78333	3
4.79167	1
4.80000	-1
4.80833	-1
4.81667	-1
4.82500	0
4.83333	1
4.84167	0
4.85000	-3
4.85833	-6
4.86667	-10
4.87500	-12
4.88333	-14
4.89167	-15
4.90000	-16
4.90833	-15
4.91667	-13
4.92500	-9
4.93333	-5
4.94167	-1
4.95000	3
4.95833	6
4.96667	8
4.97500	9
4.98333	9
4.99167	7
5.00000	6
5.00833	4
5.01667	2
5.02500	1
5.03333	0
5.04167	1
5.05000	1
5.05833	2
5.06667	3
5.07500	2
5.08333	-0
5.09167	-3
5.10000	-6
5.10833	-7
5.11667	-6
5.12500	-5
5.13333	-4
5.14167	-4
5.15000	-4
5.15833	-5
5.16667	-5
5.17500	-3
5.18333	-2
5.19167	-0
5.20000	1
5.20833	2
5.21667	3
5.22500	3
5.23333	3
5.24167	3
5.25000	3
5.25833	4
5.26667	4
5.27500	4
5.28333	3
5.29167	2
5.30000	2
5.30833	3
5.31667	4
5.32500	5
5.33333	5
5.34167	3
5.35000	1
5.35833	-2
5.36667	-4
5.37500	-6
5.38333	-7
5.39167	-5
5.40000	-3
5.40833	-2
5.41667	-3
5.42500	-4
5.43333	-5
5.44167	-6
5.45000	-6
5.45833	-7
5.46667	-9
5.47500	-10
5.48333	-10
5.49167	-9
5.50000	-6
5.50833	-3
5.51667	0
5.52500	2
5.53333	3
5.54167	3
5.55000	4
5.55833	4
5.56667	6
5.57500	7
5.58333	7
5.59167	4
5.60000	-0
5.60833	-5
5.61667	-8
5.62500	-9
5.63333	-8
5.64167	-6
5.65000	-4
5.65833	-4
5.66667	-6
5.67500	-9
5.68333	-11
5.69167	-12
5.70000	-9
5.70833	-6
5.71667	-2
5.72500	1
5.73333	3
5.74167	3
5.75000	1
5.75833	-2
5.76667	-4
5.77500	-5
5.78333	-2
5.79167	2
5.80000	7
5.80833	10
5.81667	12
5.82500	12
5.83333	9
5.84167	7
5.85000	4
5.85833	3
5.86667	2
5.87500	2
5.88333	2
5.89167	0
5.90000	-2
5.90833	-5
5.91667	-8
5.92500	-10
5.93333	-12
5.94167	-13
5.95000	-13
5.95833	-13
5.96667	-10
5.97500	-5
5.98333	-1
5.99167	2
6.00000	3
6.00833	1
6.01667	-3
6.02500	-6
6.03333	-8
6.04167	-9
6.05000	-9
6.05833	-9
6.06667	-10
6.07500	-10
6.08333	-10
6.09167	-9
6.10000	-7
6.10833	-5
6.11667	-3
6.12500	-2
6.13333	-1
6.14167	-0
6.15000	0
6.15833	0
6.16667	0
6.17500	-1
6.18333	-2
6.19167	-3
6.20000	-4
6.20833	-4
6.21667	-2
6.22500	-1
6.23333	1
6.24167	3
6.25000	4
6.25833	5
6.26667	4
6.27500	1
6.28333	-3
6.29167	-7
6.30000	-9
6.30833	-9
6.31667	-7
6.32500	-5
6.33333	-4
6.34167	-4
6.35000	-5
6.35833	-6
6.36667	-8
6.37500	-9
6.38333	-9
6.39167	-8
6.40000	-7
6.40833	-5
6.41667	-3
6.42500	-2
6.43333	-2
6.44167	-3
6.45000	-5
6.45833	-6
6.46667	-6
6.47500	-5
6.48333	-5
6.49167	-6
6.50000	-8
6.50833	-10
6.51667	-13
6.52500	-14
6.53333	-14
6.54167	-13
6.55000	-13
6.55833	-12
6.56667	-11
6.57500	-11
6.58333	-11
6.59167	-11
6.60000	-11
6.60833	-10
6.61667	-10
6.62500	-10
6.63333	-11
6.64167	-12
6.65000	-10
6.65833	-8
6.66667	-5
6.67500	-2
6.68333	-0
6.69167	1
6.70000	0
6.70833	-2
6.71667	-4
6.72500	-6
6.73333	-8
6.74167	-10
6.75000	-11
6.75833	-12
6.76667	-13
6.77500	-13
6.78333	-14
6.79167	-13
6.80000	-11
6.80833	-9
6.81667	-8
6.82500	-7
6.83333	-8
6.84167	-10
6.85000	-13
6.85833	-15
6.86667	-14
6.87500	-12
6.88333	-9
6.89167	-6
6.90000	-4
6.90833	-4
6.91667	-4
6.92500	-5
6.93333	-5
6.94167	-4
6.95000	-2
6.95833	-1
6.96667	0
6.97500	-0
6.98333	-1
6.99167	-3
7.00000	-5
7.00833	-7
7.01667	-8
7.02500	-8
7.03333	-6
7.04167	-4
7.05000	-2
7.05833	-1
7.06667	-2
7.07500	-4
7.08333	-6
7.09167	-8
7.10000	-8
7.10833	-7
7.11667	-5
7.12500	-5
7.13333	-5
7.14167	-6
7.15000	-5
7.15833	-4
7.16667	-3
7.17500	-3
7.18333	-4
7.19167	-5
7.20000	-7
7.20833	-8
7.21667	-9
7.22500	-10
7.23333	-12
7.24167	-13
7.25000	-15
7.25833	-17
7.26667	-18
7.27500	-19
7.28333	-20
7.29167	-19
7.30000	-17
7.30833	-15
7.31667	-12
7.32500	-10
7.33333	-9
7.34167	-10
7.35000	-10
7.35833	-11
7.36667	-11
7.37500	-13
7.38333	-14
7.39167	-14
7.40000	-13
7.40833	-12
7.41667	-10
7.42500	-9
7.43333	-9
7.44167	-11
7.45000	-11
7.45833	-12
7.46667	-12
7.47500	-12
7.48333	-11
7.49167	-9
7.50000	-9
7.50833	-8
7.51667	-9
7.52500	-12
7.53333	-15
7.54167	-19
7.55000	-23
7.55833	-25
7.56667	-27
7.57500	-26
7.58333	-23
7.59167	-19
7.60000	-14
7.60833	-10
7.61667	-6
7.62500	-3
7.63333	-1
7.64167	-0
7.65000	1
7.65833	1
7.66667	-1
7.67500	-3
7.68333	-5
7.69167	-8
7.70000	-9
7.70833	-10
7.71667	-9
7.72500	-9
7.73333	-8
7.74167	-8
7.75000	-7
7.75833	-5
7.76667	-3
7.77500	-0
7.78333	0
7.79167	-0
7.80000	-2
7.80833	-5
7.81667	-9
7.82500	-11
7.83333	-11
7.84167	-11
7.85000	-9
7.85833	-8
7.86667	-6
7.87500	-5
7.88333	-5
7.89167	-5
7.90000	-5
7.90833	-5
7.91667	-4
7.92500	-3
7.93333	-3
7.94167	-4
7.95000	-5
7.95833	-7
7.96667	-8
7.97500	-7
7.98333	-7
7.99167	-7
8.00000	-8
8.00833	-8
8.01667	-8
8.02500	-6
8.03333	-4
8.04167	-3
8.05000	-2
8.05833	-1
8.06667	-1
8.07500	-3
8.08333	-5
8.09167	-8
8.10000	-12
8.10833	-13
8.11667	-13
8.12500	-10
8.13333	-5
8.14167	-2
8.15000	0
8.15833	0
8.16667	-2
8.17500	-6
8.18333	-11
8.19167	-14
8.20000	-17
8.20833	-18
8.21667	-17
8.22500	-16
8.23333	-15
8.24167	-15
8.25000	-16
8.25833	-17
8.26667	-17
8.27500	-17
8.28333	-16
8.29167	-16
8.30000	-16
8.30833	-15
8.31667	-12
8.32500	-10
8.33333	-9
8.34167	-9
8.35000	-11
8.35833	-12
8.36667	-12
8.37500	-11
8.38333	-10
8.39167	-9
8.40000	-10
8.40833	-12
8.41667	-14
8.42500	-16
8.43333	-16
8.44167	-16
8.45000	-17
8.45833	-18
8.46667	-18
8.47500	-18
8.48333	-16
8.49167	-14
8.50000	-12
8.50833	-9
8.51667	-5
8.52500	-3
8.53333	-1
8.54167	-2
8.55000	-4
8.55833	-7
8.56667	-10
8.57500	-12
8.58333	-13
8.59167	-13
8.60000	-13
8.60833	-13
8.61667	-13
8.62500	-13
8.63333	-12
8.64167	-11
8.65000	-10
8.65833	-8
8.66667	-6
8.67500	-5
8.68333	-4
8.69167	-5
8.70000	-6
8.70833	-8
8.71667	-10
8.72500	-11
8.73333	-11
8.74167	-11
8.75000	-11
8.75833	-11
8.76667	-11
8.77500	-11
8.78333	-13
8.79167	-16
8.80000	-18
8.80833	-18
8.81667	-17
8.82500	-16
8.83333	-15
8.84167	-14
8.85000	-15
8.85833	-16
8.86667	-17
8.87500	-17
8.88333	-18
8.89167	-18
8.90000	-18
8.90833	-17
8.91667	-14
8.92500	-12
8.93333	-9
8.94167	-7
8.95000	-6
8.95833	-5
8.96667	-5
8.97500	-7
8.98333	-9
8.99167	-12
9.00000	-15
9.00833	-17
9.01667	-18
9.02500	-17
9.03333	-14
9.04167	-10
9.05000	-7
9.05833	-4
9.06667	-4
9.07500	-5
9.08333	-7
9.09167	-8
9.10000	-8
9.10833	-8
9.11667	-6
9.12500	-5
9.13333	-5
9.14167	-5
9.15000	-5
9.15833	-5
9.16667	-4
9.17500	-4
9.18333	-4
9.19167	-5
9.20000	-7
9.20833	-10
9.21667	-12
9.22500	-14
9.23333	-14
9.24167	-14
9.25000	-13
9.25833	-12
9.26667	-12
9.27500	-13
9.28333	-15
9.29167	-15
9.30000	-15
9.30833	-14
9.31667	-13
9.32500	-12
9.33333	-12
9.34167	-12
9.35000	-11
9.35833	-11
9.36667	-10
9.37500	-10
9.38333	-11
9.39167	-12
9.40000	-14
9.40833	-15
9.41667	-14
9.42500	-14
9.43333	-13
9.44167	-12
9.45000	-11
9.45833	-10
9.46667	-9
9.47500	-8
9.48333	-9
9.49167	-10
9.50000	-13
9.50833	-15
9.51667	-16
9.52500	-17
9.53333	-17
9.54167	-17
9.55000	-17
9.55833	-17
9.56667	-16
9.57500	-16
9.58333	-16
9.59167	-16
9.60000	-17
9.60833	-18
9.61667	-18
9.62500	-17
9.63333	-16
9.64167	-15
9.65000	-14
9.65833	-14
9.66667	-13
9.67500	-11
9.68333	-10
9.69167	-10
9.70000	-11
9.70833	-15
9.71667	-20
9.72500	-24
9.73333	-27
9.74167	-29
9.75000	-29
9.75833	-28
9.76667	-26
9.77500	-24
9.78333	-22
9.79167	-21
9.80000	-20
9.80833	-20
9.81667	-19
9.82500	-18
9.83333	-17
9.84167	-16
9.85000	-14
9.85833	-11
9.86667	-10
9.87500	-9
9.88333	-11
9.89167	-14
9.90000	-17
9.90833	-20
9.91667	-20
9.92500	-20
9.93333	-20
9.94167	-19
9.95000	-17
9.95833	-16
9.96667	-14
9.97500	-12
9.98333	-10
9.99167	-9
10.00000	-9
10.00833	-8
10.01667	-8
10.02500	-8
10.03333	-10
10.04167	-12
10.05000	-15
10.05833	-17
10.06667	-18
10.07500	-17
10.08333	-16
10.09167	-15
10.10000	-15
10.10833	-16
10.11667	-17
10.12500	-17
10.13333	-17
10.14167	-17
10.15000	-17
10.15833	-18
10.16667	-19
10.17500	-21
10.18333	-22
10.19167	-22
10.20000	-22
10.20833	-22
10.21667	-22
10.22500	-22
10.23333	-21
10.24167	-20
10.25000	-18
10.25833	-17
10.26667	-15
10.27500	-14
10.28333	-13
10.29167	-12
10.30000	-12
10.30833	-13
10.31667	-13
10.32500	-15
10.33333	-15
10.34167	-16
10.35000	-15
10.35833	-14
10.36667	-13
10.37500	-13
10.38333	-12
10.39167	-12
10.40000	-11
10.40833	-10
10.41667	-9
10.42500	-10
10.43333	-13
10.44167	-16
10.45000	-18
10.45833	-18
10.46667	-18
10.47500	-17
10.48333	-16
10.49167	-16
10.50000	-16
10.50833	-16
10.51667	-16
10.52500	-16
10.53333	-16
10.54167	-15
10.55000	-12
10.55833	-10
10.56667	-8
10.57500	-8
10.58333	-7
10.59167	-7
10.60000	-8
10.60833	-8
10.61667	-8
10.62500	-8
10.63333	-10
10.64167	-12
10.65000	-13
10.65833	-14
10.66667	-14
10.67500	-14
10.68333	-12
10.69167	-10
10.70000	-8
10.70833	-8
10.71667	-9
10.72500	-11
10.73333	-12
10.74167	-13
10.75000	-13
10.75833	-11
10.76667	-10
10.77500	-9
10.78333	-9
10.79167	-10
10.80000	-11
10.80833	-11
10.81667	-11
10.82500	-11
10.83333	-12
10.84167	-13
10.85000	-16
10.85833	-18
10.86667	-19
10.87500	-18
10.88333	-17
10.89167	-17
10.90000	-17
10.90833	-19
10.91667	-20
10.92500	-22
10.93333	-23
10.94167	-23
10.95000	-24
10.95833	-22
10.96667	-20
10.97500	-16
10.98333	-13
10.99167	-13
11.00000	-13
11.00833	-15
11.01667	-17
11.02500	-20
11.03333	-23
11.04167	-25
11.05000	-26
11.05833	-24
11.06667	-21
11.07500	-18
11.08333	-16
11.09167	-16
11.10000	-17
11.10833	-17
11.11667	-16
11.12500	-15
11.13333	-14
11.14167	-14
11.15000	-16
11.15833	-18
11.16667	-19
11.17500	-18
11.18333	-18
11.19167	-17
11.20000	-17
11.20833	-17
11.21667	-17
11.22500	-16
11.23333	-13
11.24167	-11
11.25000	-11
11.25833	-13
11.26667	-15
11.27500	-16
11.28333	-16
11.29167	-13
11.30000	-11
11.30833	-9
11.31667	-9
11.32500	-12
11.33333	-15
11.34167	-19
11.35000	-21
11.35833	-21
11.36667	-20
11.37500	-17
11.38333	-16
11.39167	-16
11.40000	-17
11.40833	-19
11.41667	-20
11.42500	-22
11.43333	-24
11.44167	-25
11.45000	-26
11.45833	-25
11.46667	-23
11.47500	-19
11.48333	-16
11.49167	-15
11.50000	-16
11.50833	-18
11.51667	-20
11.52500	-22
11.53333	-22
11.54167	-21
11.55000	-20
11.55833	-19
11.56667	-19
11.57500	-19
11.58333	-19
11.59167	-18
11.60000	-17
11.60833	-16
11.61667	-16
11.62500	-17
11.63333	-19
11.64167	-21
11.65000	-22
11.65833	-23
11.66667	-22
11.67500	-21
11.68333	-20
11.69167	-21
11.70000	-23
11.70833	-24
11.71667	-23
11.72500	-23
11.73333	-21
11.74167	-20
11.75000	-19
11.75833	-19
11.76667	-19
11.77500	-20
11.78333	-21
11.79167	-21
11.80000	-22
11.80833	-22
11.81667	-22
11.82500	-23
11.83333	-23
11.84167	-23
11.85000	-21
11.85833	-18
11.86667	-16
11.87500	-14
11.88333	-16
11.89167	-20
11.90000	-24
11.90833	-28
11.91667	-31
11.92500	-32
11.93333	-32
11.94167	-31
11.95000	-29
11.95833	-28
11.96667	-27
11.97500	-27
11.98333	-29
11.99167	-30
12.00000	-31
12.00833	-31
12.01667	-29
12.02500	-27
12.03333	-26
12.04167	-25
12.05000	-24
12.05833	-23
12.06667	-21
12.07500	-20
12.08333	-19
12.09167	-19
12.10000	-19
12.10833	-20
12.11667	-20
12.12500	-20
12.13333	-20
12.14167	-20
12.15000	-21
12.15833	-21
12.16667	-21
12.17500	-20
12.18333	-17
12.19167	-15
12.20000	-13
12.20833	-12
12.21667	-13
12.22500	-15
12.23333	-16
12.24167	-16
12.25000	-15
12.25833	-13
12.26667	-12
12.27500	-11
12.28333	-10
12.29167	-10
12.30000	-9
12.30833	-9
12.31667	-8
12.32500	-8
12.33333	-9
12.34167	-11
12.35000	-14
12.35833	-18
12.36667	-20
12.37500	-23
12.38333	-25
12.39167	-25
12.40000	-24
12.40833	-22
12.41667	-19
12.42500	-16
12.43333	-15
12.44167	-14
12.45000	-16
12.45833	-19
12.46667	-22
12.47500	-24
12.48333	-24
12.49167	-21
12.50000	-18
12.50833	-14
12.51667	-11
12.52500	-9
12.53333	-10
12.54167	-13
12.55000	-17
12.55833	-21
12.56667	-25
12.57500	-26
12.58333	-27
12.59167	-26
12.60000	-25
12.60833	-23
12.61667	-21
12.62500	-19
12.63333	-18
12.64167	-18
12.65000	-19
12.65833	-20
12.66667	-20
12.67500	-19
12.68333	-18
12.69167	-18
12.70000	-19
12.70833	-20
12.71667	-21
12.72500	-21
12.73333	-20
12.74167	-20
12.75000	-20
12.75833	-21
12.76667	-23
12.77500	-24
12.78333	-25
12.79167	-25
12.80000	-24
12.80833	-24
12.81667	-24
12.82500	-24
12.83333	-23
12.84167	-21
12.85000	-18
12.85833	-15
12.86667	-14
12.87500	-15
12.88333	-17
12.89167	-19
12.90000	-20
12.90833	-20
12.91667	-20
12.92500	-20
12.93333	-22
12.94167	-23
12.95000	-25
12.95833	-26
12.96667	-26
12.97500	-25
12.98333	-25
12.99167	-25
13.00000	-25
13.00833	-25
13.01667	-25
13.02500	-24
13.03333	-22
13.04167	-20
13.05000	-17
13.05833	-15
13.06667	-12
13.07500	-10
13.08333	-9
13.09167	-9
13.10000	-11
13.10833	-15
13.11667	-20
13.12500	-23
13.13333	-25
13.14167	-27
13.15000	-28
13.15833	-28
13.16667	-29
13.17500	-30
13.18333	-32
13.19167	-33
13.20000	-34
13.20833	-34
13.21667	-33
13.22500	-31
13.23333	-28
13.24167	-25
13.25000	-23
13.25833	-22
13.26667	-22
13.27500	-23
13.28333	-23
13.29167	-21
13.30000	-20
13.30833	-18
13.31667	-18
13.32500	-17
13.33333	-18
13.34167	-18
13.35000	-19
13.35833	-20
13.36667	-20
13.37500	-18
13.38333	-16
13.39167	-14
13.40000	-13
13.40833	-14
13.41667	-15
13.42500	-17
13.43333	-17
13.44167	-17
13.45000	-17
13.45833	-18
13.46667	-18
13.47500	-19
13.48333	-19
13.49167	-20
13.50000	-22
13.50833	-25
13.51667	-28
13.52500	-30
13.53333	-32
13.54167	-32
13.55000	-31
13.55833	-29
13.56667	-25
13.57500	-22
13.58333	-18
13.59167	-15
13.60000	-14
13.60833	-14
13.61667	-15
13.62500	-17
13.63333	-19
13.64167	-20
13.65000	-20
13.65833	-19
13.66667	-17
13.67500	-16
13.68333	-14
13.69167	-14
13.70000	-16
13.70833	-17
13.71667	-19
13.72500	-20
13.73333	-20
13.74167	-18
13.75000	-17
13.75833	-15
13.76667	-15
13.77500	-15
13.78333	-17
13.79167	-17
13.80000	-17
13.80833	-15
13.81667	-13
13.82500	-10
13.83333	-8
13.84167	-6
13.85000	-5
13.85833	-6
13.86667	-7
13.87500	-9
13.88333	-11
13.89167	-12
13.90000	-13
13.90833	-13
13.91667	-13
13.92500	-13
13.93333	-12
13.94167	-10
13.95000	-9
13.95833	-7
13.96667	-4
13.97500	-1
13.98333	2
13.99167	3
14.00000	3
14.00833	1
14.01667	-2
14.02500	-5
14.03333	-5
14.04167	-4
14.05000	-1
14.05833	2
14.06667	5
14.07500	7
14.08333	9
14.09167	11
14.10000	12
14.10833	11
14.11667	9
14.12500	6
14.13333	2
14.14167	-1
14.15000	-4
14.15833	-5
14.16667	-4
14.17500	-2
14.18333	2
14.19167	5
14.20000	8
14.20833	10
14.21667	12
14.22500	13
14.23333	14
14.24167	15
14.25000	15
14.25833	14
14.26667	13
14.27500	14
14.28333	15
14.29167	18
14.30000	20
14.30833	23
14.31667	25
14.32500	26
14.33333	25
14.34167	23
14.35000	19
14.35833	15
14.36667	12
14.37500	9
14.38333	8
14.39167	9
14.40000	11
14.40833	13
14.41667	16
14.42500	18
14.43333	19
14.44167	21
14.45000	22
14.45833	23
14.46667	23
14.47500	21
14.48333	19
14.49167	17
14.50000	16
14.50833	16
14.51667	18
14.52500	21
14.53333	25
14.54167	29
14.55000	32
14.55833	35
14.56667	37
14.57500	38
14.58333	38
14.59167	36
14.60000	33
14.60833	29
14.61667	25
14.62500	21
14.63333	18
14.64167	15
14.65000	14
14.65833	15
14.66667	17
14.67500	20
14.68333	23
14.69167	25
14.70000	25
14.70833	24
14.71667	24
14.72500	24
14.73333	25
14.74167	27
14.75000	27
14.75833	26
14.76667	24
14.77500	22
14.78333	20
14.79167	20
14.80000	20
14.80833	21
14.81667	22
14.82500	23
14.83333	23
14.84167	22
14.85000	21
14.85833	19
14.86667	18
14.87500	17
14.88333	17
14.89167	18
14.90000	19
14.90833	20
14.91667	21
14.92500	22
14.93333	22
14.94167	24
14.95000	26
14.95833	28
14.96667	29
14.97500	28
14.98333	28
14.99167	28
15.00000	29
15.00833	31
15.01667	33
15.02500	35
15.03333	36
15.04167	36
15.05000	36
15.05833	36
15.06667	36
15.07500	36
15.08333	36
15.09167	36
15.10000	36
15.10833	36
15.11667	38
15.12500	39
15.13333	41
15.14167	42
15.15000	42
15.15833	41
15.16667	39
15.17500	37
15.18333	38
15.19167	41
15.20000	44
15.20833	48
15.21667	52
15.22500	53
15.23333	52
15.24167	50
15.25000	48
15.25833	48
15.26667	47
15.27500	48
15.28333	50
15.29167	52
15.30000	53
15.30833	55
15.31667	56
15.32500	57
15.33333	57
15.34167	57
15.35000	58
15.35833	60
15.36667	62
15.37500	64
15.38333	66
15.39167	68
15.40000	71
15.40833	74
15.41667	77
15.42500	80
15.43333	80
15.44167	80
15.45000	79
15.45833	78
15.46667	77
15.47500	76
15.48333	75
15.49167	75
15.50000	77
15.50833	78
15.51667	80
15.52500	80
15.53333	81
15.54167	81
15.55000	81
15.55833	81
15.56667	82
15.57500	83
15.58333	83
15.59167	84
15.60000	85
15.60833	83
15.61667	80
15.62500	78
15.63333	80
15.64167	84
15.65000	90
15.65833	95
15.66667	96
15.67500	94
15.68333	90
15.69167	84
15.70000	80
15.70833	76
15.71667	73
15.72500	70
15.73333	66
15.74167	64
15.75000	64
15.75833	66
15.76667	70
15.77500	73
15.78333	74
15.79167	72
15.80000	69
15.80833	65
15.81667	62
15.82500	61
15.83333	61
15.84167	62
15.85000	63
15.85833	63
15.86667	63
15.87500	63
15.88333	64
15.89167	65
15.90000	65
15.90833	65
15.91667	65
15.92500	64
15.93333	63
15.94167	61
15.95000	58
15.95833	56
15.96667	55
15.97500	56
15.98333	59
15.99167	61
16.00000	63
16.00833	64
16.01667	62
16.02500	61
16.03333	59
16.04167	59
16.05000	59
16.05833	60
16.06667	60
16.07500	58
16.08333	56
16.09167	53
16.10000	52
16.10833	52
16.11667	53
16.12500	54
16.13333	56
16.14167	58
16.15000	60
16.15833	62
16.16667	62
16.17500	61
16.18333	59
16.19167	57
16.20000	55
16.20833	54
16.21667	53
16.22500	52
16.23333	51
16.24167	51
16.25000	51
16.25833	52
16.26667	53
16.27500	53
16.28333	53
16.29167	52
16.30000	50
16.30833	48
16.31667	47
16.32500	46
16.33333	47
16.34167	48
16.35000	51
16.35833	53
16.36667	53
16.37500	51
16.38333	48
16.39167	44
16.40000	42
16.40833	42
16.41667	44
16.42500	47
16.43333	50
16.44167	52
16.45000	53
16.45833	53
16.46667	52
16.47500	52
16.48333	53
16.49167	54
16.50000	55
16.50833	56
16.51667	55
16.52500	53
16.53333	50
16.54167	48
16.55000	46
16.55833	46
16.56667	46
16.57500	47
16.58333	49
16.59167	50
16.60000	52
16.60833	54
16.61667	55
16.62500	55
16.63333	55
16.64167	55
16.65000	54
16.65833	54
16.66667	54
16.67500	55
16.68333	57
16.69167	58
16.70000	58
16.70833	58
16.71667	58
16.72500	57
16.73333	58
16.74167	58
16.75000	58
16.75833	57
16.76667	56
16.77500	55
16.78333	54
16.79167	53
16.80000	53
16.80833	51
16.81667	50
16.82500	50
16.83333	50
16.84167	50
16.85000	49
16.85833	48
16.86667	46
16.87500	43
16.88333	42
16.89167	42
16.90000	42
16.90833	43
16.91667	42
16.92500	43
16.93333	46
16.94167	48
16.95000	50
16.95833	50
16.96667	50
16.97500	48
16.98333	46
16.99167	43
17.00000	41
17.00833	40
17.01667	39
17.02500	40
17.03333	40
17.04167	41
17.05000	42
17.05833	43
17.06667	44
17.07500	45
17.08333	43
17.09167	39
17.10000	35
17.10833	33
17.11667	33
17.12500	35
17.13333	39
17.14167	42
17.15000	43
17.15833	42
17.16667	41
17.17500	38
17.18333	36
17.19167	35
17.20000	34
17.20833	36
17.21667	38
17.22500	39
17.23333	40
17.24167	39
17.25000	38
17.25833	37
17.26667	36
17.27500	38
17.28333	40
17.29167	41
17.30000	42
17.30833	41
17.31667	39
17.32500	37
17.33333	36
17.34167	37
17.35000	38
17.35833	39
17.36667	40
17.37500	39
17.38333	39
17.39167	40
17.40000	41
17.40833	44
17.41667	47
17.42500	49
17.43333	51
17.44167	51
17.45000	49
17.45833	46
17.46667	43
17.47500	41
17.48333	41
17.49167	43
17.50000	48
17.50833	53
17.51667	57
17.52500	60
17.53333	60
17.54167	58
17.55000	55
17.55833	52
17.56667	50
17.57500	49
17.58333	48
17.59167	48
17.60000	49
17.60833	49
17.61667	50
17.62500	50
17.63333	50
17.64167	51
17.65000	52
17.65833	53
17.66667	53
17.67500	53
17.68333	52
17.69167	52
17.70000	53
17.70833	54
17.71667	55
17.72500	56
17.73333	56
17.74167	54
17.75000	53
17.75833	51
17.76667	50
17.77500	49
17.78333	48
17.79167	49
17.80000	51
17.80833	54
17.81667	57
17.82500	59
17.83333	60
17.84167	59
17.85000	57
17.85833	53
17.86667	49
17.87500	45
17.88333	41
17.89167	40
17.90000	40
17.90833	42
17.91667	45
17.92500	47
17.93333	49
17.94167	50
17.95000	51
17.95833	51
17.96667	51
17.97500	52
17.98333	53
17.99167	55
18.00000	57
18.00833	58
18.01667	59
18.02500	60
18.03333	61
18.04167	62
18.05000	63
18.05833	64
18.06667	65
18.07500	66
18.08333	67
18.09167	67
18.10000	68
18.10833	68
18.11667	67
18.12500	65
18.13333	63
18.14167	62
18.15000	63
18.15833	66
18.16667	69
18.17500	73
18.18333	76
18.19167	78
18.20000	80
18.20833	82
18.21667	83
18.22500	84
18.23333	82
18.24167	79
18.25000	78
18.25833	79
18.26667	81
18.27500	84
18.28333	87
18.29167	86
18.30000	84
18.30833	81
18.31667	79
18.32500	79
18.33333	79
18.34167	81
18.35000	83
18.35833	86
18.36667	88
18.37500	91
18.38333	93
18.39167	96
18.40000	99
18.40833	101
18.41667	102
18.42500	101
18.43333	98
18.44167	95
18.45000	91
18.45833	88
18.46667	88
18.47500	89
18.48333	91
18.49167	93
18.50000	95
18.50833	97
18.51667	97
18.52500	97
18.53333	98
18.54167	100
18.55000	103
18.55833	107
18.56667	110
18.57500	113
18.58333	116
18.59167	118
18.60000	120
18.60833	120
18.61667	119
18.62500	119
18.63333	120
18.64167	122
18.65000	126
18.65833	131
18.66667	135
18.67500	139
18.68333	140
18.69167	139
18.70000	137
18.70833	134
18.71667	131
18.72500	130
18.73333	130
18.74167	131
18.75000	132
18.75833	134
18.76667	136
18.77500	138
18.78333	142
18.79167	147
18.80000	152
18.80833	157
18.81667	160
18.82500	162
18.83333	163
18.84167	163
18.85000	165
18.85833	166
18.86667	167
18.87500	166
18.88333	166
18.89167	165
18.90000	166
18.90833	167
18.91667	168
18.92500	169
18.93333	170
18.94167	172
18.95000	173
18.95833	174
18.96667	175
18.97500	176
18.98333	177
18.99167	180
19.00000	183
19.00833	185
19.01667	187
19.02500	188
19.03333	189
19.04167	190
19.05000	192
19.05833	195
19.06667	198
19.07500	202
19.08333	205
19.09167	208
19.10000	211
19.10833	212
19.11667	214
19.12500	213
19.13333	212
19.14167	211
19.15000	211
19.15833	212
19.16667	214
19.17500	217
19.18333	219
19.19167	220
19.20000	222
19.20833	224
19.21667	228
19.22500	231
19.23333	233
19.24167	235
19.25000	236
19.25833	238
19.26667	239
19.27500	240
19.28333	240
19.29167	241
19.30000	242
19.30833	244
19.31667	248
19.32500	253
19.33333	259
19.34167	265
19.35000	270
19.35833	273
19.36667	274
19.37500	273
19.38333	272
19.39167	272
19.40000	274
19.40833	276
19.41667	280
19.42500	283
19.43333	286
19.44167	289
19.45000	292
19.45833	295
19.46667	299
19.47500	302
19.48333	306
19.49167	310
19.50000	313
19.50833	315
19.51667	316
19.52500	317
19.53333	319
19.54167	323
19.55000	327
19.55833	332
19.56667	336
19.57500	340
19.58333	344
19.59167	348
19.60000	353
19.60833	358
19.61667	363
19.62500	367
19.63333	372
19.64167	376
19.65000	378
19.65833	379
19.66667	381
19.67500	384
19.68333	388
19.69167	395
19.70000	402
19.70833	411
19.71667	419
19.72500	425
19.73333	431
19.74167	435
19.75000	438
19.75833	442
19.76667	447
19.77500	454
19.78333	461
19.79167	469
19.80000	476
19.80833	483
19.81667	489
19.82500	497
19.83333	505
19.84167	514
19.85000	526
19.85833	537
19.86667	548
19.87500	558
19.88333	567
19.89167	576
19.90000	586
19.90833	598
19.91667	611
19.92500	624
19.93333	637
19.94167	650
19.95000	665
19.95833	681
19.96667	697
19.97500	714
19.98333	730
19.99167	746
20.00000	763
20.00833	781
20.01667	798
20.02500	817
20.03333	838
20.04167	861
20.05000	885
20.05833	909
20.06667	934
20.07500	960
20.08333	987
20.09167	1018
20.10000	1050
20.10833	1082
20.11667	1110
20.12500	1138
20.13333	1169
20.14167	1205
20.15000	1242
20.15833	1279
20.16667	1319
20.17500	1365
20.18333	1412
20.19167	1459
20.20000	1502
20.20833	1547
20.21667	1592
20.22500	1640
20.23333	1693
20.24167	1749
20.25000	1806
20.25833	1858
20.26667	1911
20.27500	1966
20.28333	2025
20.29167	2088
20.30000	2153
20.30833	2220
20.31667	2296
20.32500	2375
20.33333	2450
20.34167	2523
20.35000	2597
20.35833	2670
20.36667	2745
20.37500	2824
20.38333	2905
20.39167	2994
20.40000	3089
20.40833	3183
20.41667	3269
20.42500	3354
20.43333	3443
20.44167	3530
20.45000	3624
20.45833	3729
20.46667	3838
20.47500	3941
20.48333	4042
20.49167	4150
20.50000	4265
20.50833	4376
20.51667	4479
20.52500	4582
20.53333	4688
20.54167	4794
20.55000	4905
20.55833	5016
20.56667	5130
20.57500	5246
20.58333	5363
20.59167	5484
20.60000	5601
20.60833	5720
20.61667	5836
20.62500	5950
20.63333	6066
20.64167	6180
20.65000	6299
20.65833	6418
20.66667	6538
20.67500	6659
20.68333	6777
20.69167	6897
20.70000	7014
20.70833	7132
20.71667	7249
20.72500	7366
20.73333	7484
20.74167	7600
20.75000	7719
20.75833	7836
20.76667	7953
20.77500	8071
20.78333	8186
20.79167	8304
20.80000	8420
20.80833	8536
20.81667	8651
20.82500	8765
20.83333	8880
20.84167	8992
20.85000	9105
20.85833	9216
20.86667	9326
20.87500	9436
20.88333	9546
20.89167	9661
20.90000	9776
20.90833	9894
20.91667	10012
20.92500	10129
20.93333	10247
20.94167	10364
20.95000	10483
20.95833	10603
20.96667	10724
20.97500	10849
20.98333	10972
20.99167	11100
21.00000	11225
21.00833	11354
21.01667	11484
21.02500	11617
21.03333	11755
21.04167	11894
21.05000	12041
21.05833	12189
21.06667	12343
21.07500	12502
21.08333	12661
21.09167	12827
21.10000	12994
21.10833	13169
21.11667	13349
21.12500	13533
21.13333	13726
21.14167	13921
21.15000	14125
21.15833	14333
21.16667	14549
21.17500	14774
21.18333	15002
21.19167	15242
21.20000	15483
21.20833	15736
21.21667	15995
21.22500	16261
21.23333	16540
21.24167	16822
21.25000	17121
21.25833	17424
21.26667	17738
21.27500	18064
21.28333	18391
21.29167	18733
21.30000	19076
21.30833	19434
21.31667	19801
21.32500	20177
21.33333	20573
21.34167	20971
21.35000	21388
21.35833	21809
21.36667	22241
21.37500	22686
21.38333	23132
21.39167	23599
21.40000	24066
21.40833	24552
21.41667	25047
21.42500	25549
21.43333	26071
21.44167	26590
21.45000	27129
21.45833	27665
21.46667	28210
21.47500	28766
21.48333	29323
21.49167	29904
21.50000	30484
21.50833	31082
21.51667	31687
21.52500	32292
21.53333	32914
21.54167	33526
21.55000	34157
21.55833	34781
21.56667	35412
21.57500	36052
21.58333	36686
21.59167	37339
21.60000	37982
21.60833	38637
21.61667	39290
21.62500	39934
21.63333	40588
21.64167	41224
21.65000	41874
21.65833	42511
21.66667	43148
21.67500	43788
21.68333	44411
21.69167	45043
21.70000	45656
21.70833	46270
21.71667	46874
21.72500	47461
21.73333	48047
21.74167	48608
21.75000	49171
21.75833	49713
21.76667	50243
21.77500	50763
21.78333	51257
21.79167	51744
21.80000	52201
21.80833	52644
21.81667	53066
21.82500	53464
21.83333	53851
21.84167	54211
21.85000	54561
21.85833	54886
21.86667	55189
21.87500	55469
21.88333	55717
21.89167	55940
21.90000	56133
21.90833	56302
21.91667	56446
21.92500	56567
21.93333	56668
21.94167	56740
21.95000	56786
21.95833	56804
21.96667	56792
21.97500	56751
21.98333	56681
21.99167	56583
22.00000	56461
22.00833	56311
22.01667	56139
22.02500	55948
22.03333	55731
22.04167	55496
22.05000	55231
22.05833	54946
22.06667	54632
22.07500	54291
22.08333	53932
22.09167	53543
22.10000	53145
22.10833	52723
22.11667	52289
22.12500	51842
22.13333	51374
22.14167	50901
22.15000	50401
22.15833	49894
22.16667	49372
22.17500	48833
22.18333	48292
22.19167	47727
22.20000	47167
22.20833	46590
22.21667	46010
22.22500	45432
22.23333	44839
22.24167	44256
22.25000	43655
22.25833	43057
22.26667	42450
22.27500	41835
22.28333	41231
22.29167	40616
22.30000	40020
22.30833	39422
22.31667	38833
22.32500	38253
22.33333	37665
22.34167	37094
22.35000	36512
22.35833	35942
22.36667	35373
22.37500	34805
22.38333	34256
22.39167	33705
22.40000	33176
22.40833	32650
22.41667	32137
22.42500	31635
22.43333	31132
22.44167	30647
22.45000	30158
22.45833	29686
22.46667	29221
22.47500	28764
22.48333	28326
22.49167	27891
22.50000	27477
22.50833	27067
22.51667	26669
22.52500	26283
22.53333	25899
22.54167	25531
22.55000	25163
22.55833	24808
22.56667	24462
22.57500	24124
22.58333	23803
22.59167	23485
22.60000	23184
22.60833	22889
22.61667	22605
22.62500	22331
22.63333	22061
22.64167	21803
22.65000	21546
22.65833	21299
22.66667	21062
22.67500	20832
22.68333	20614
22.69167	20400
22.70000	20196
22.70833	19995
22.71667	19800
22.72500	19613
22.73333	19427
22.74167	19251
22.75000	19077
22.75833	18913
22.76667	18757
22.77500	18608
22.78333	18467
22.79167	18328
22.80000	18196
22.80833	18065
22.81667	17938
22.82500	17816
22.83333	17697
22.84167	17585
22.85000	17475
22.85833	17370
22.86667	17269
22.87500	17172
22.88333	17081
22.89167	16993
22.90000	16909
22.90833	16826
22.91667	16746
22.92500	16670
22.93333	16595
22.94167	16527
22.95000	16462
22.95833	16403
22.96667	16347
22.97500	16293
22.98333	16241
22.99167	16189
23.00000	16140
23.00833	16092
23.01667	16046
23.02500	16003
23.03333	15961
23.04167	15922
23.05000	15886
23.05833	15853
23.06667	15822
23.07500	15793
23.08333	15766
23.09167	15738
23.10000	15712
23.10833	15686
23.11667	15662
23.12500	15640
23.13333	15619
23.14167	15600
23.15000	15582
23.15833	15565
23.16667	15548
23.17500	15532
23.18333	15517
23.19167	15504
23.20000	15492
23.20833	15482
23.21667	15474
23.22500	15466
23.23333	15459
23.24167	15451
23.25000	15442
23.25833	15434
23.26667	15426
23.27500	15421
23.28333	15417
23.29167	15415
23.30000	15414
23.30833	15412
23.31667	15409
23.32500	15408
23.33333	15407
23.34167	15407
23.35000	15407
23.35833	15408
23.36667	15408
23.37500	15408
23.38333	15408
23.39167	15409
23.40000	15411
23.40833	15413
23.41667	15415
23.42500	15417
23.43333	15419
23.44167	15421
23.45000	15423
23.45833	15425
23.46667	15428
23.47500	15433
23.48333	15436
23.49167	15439
23.50000	15441
23.50833	15440
23.51667	15438
23.52500	15437
23.53333	15438
23.54167	15441
23.55000	15446
23.55833	15452
23.56667	15458
23.57500	15463
23.58333	15467
23.59167	15468
23.60000	15468
23.60833	15466
23.61667	15463
23.62500	15461
23.63333	15460
23.64167	15459
23.65000	15458
23.65833	15457
23.66667	15454
23.67500	15452
23.68333	15450
23.69167	15449
23.70000	15448
23.70833	15447
23.71667	15448
23.72500	15449
23.73333	15448
23.74167	15446
23.75000	15442
23.75833	15438
23.76667	15434
23.77500	15431
23.78333	15426
23.79167	15419
23.80000	15412
23.80833	15404
23.81667	15397
23.82500	15391
23.83333	15386
23.84167	15382
23.85000	15376
23.85833	15368
23.86667	15359
23.87500	15349
23.88333	15338
23.89167	15325
23.90000	15312
23.90833	15299
23.91667	15286
23.92500	15272
23.93333	15258
23.94167	15243
23.95000	15228
23.95833	15214
23.96667	15200
23.97500	15186
23.98333	15171
23.99167	15156
24.00000	15141
24.00833	15125
24.01667	15109
24.02500	15090
24.03333	15069
24.04167	15048
24.05000	15027
24.05833	15005
24.06667	14984
24.07500	14962
24.08333	14938
24.09167	14912
24.10000	14885
24.10833	14858
24.11667	14831
24.12500	14805
24.13333	14779
24.14167	14753
24.15000	14726
24.15833	14698
24.16667	14671
24.17500	14644
24.18333	14616
24.19167	14588
24.20000	14558
24.20833	14525
24.21667	14492
24.22500	14457
24.23333	14420
24.24167	14384
24.25000	14348
24.25833	14314
24.26667	14280
24.27500	14247
24.28333	14214
24.29167	14180
24.30000	14146
24.30833	14110
24.31667	14073
24.32500	14036
24.33333	13997
24.34167	13957
24.35000	13917
24.35833	13877
24.36667	13839
24.37500	13801
24.38333	13764
24.39167	13726
24.40000	13688
24.40833	13646
24.41667	13602
24.42500	13559
24.43333	13517
24.44167	13476
24.45000	13434
24.45833	13392
24.46667	13349
24.47500	13306
24.48333	13263
24.49167	13219
24.50000	13175
24.50833	13128
24.51667	13082
24.52500	13035
24.53333	12989
24.54167	12945
24.55000	12900
24.55833	12856
24.56667	12810
24.57500	12764
24.58333	12719
24.59167	12673
24.60000	12629
24.60833	12585
24.61667	12542
24.62500	12497
24.63333	12451
24.64167	12403
24.65000	12353
24.65833	12303
24.66667	12254
24.67500	12205
24.68333	12156
24.69167	12105
24.70000	12054
24.70833	12001
24.71667	11949
24.72500	11897
24.73333	11845
24.74167	11793
24.75000	11739
24.75833	11685
24.76667	11630
24.77500	11574
24.78333	11519
24.79167	11463
24.80000	11407
24.80833	11349
24.81667	11290
24.82500	11229
24.83333	11167
24.84167	11105
24.85000	11042
24.85833	10981
24.86667	10920
24.87500	10861
24.88333	10804
24.89167	10749
24.90000	10694
24.90833	10637
24.91667	10577
24.92500	10515
24.93333	10450
24.94167	10385
24.95000	10318
24.95833	10254
24.96667	10190
24.97500	10127
24.98333	10065
24.99167	10002
25.00000	9939
25.00833	9874
25.01667	9808
25.02500	9742
25.03333	9676
25.04167	9612
25.05000	9548
25.05833	9487
25.06667	9427
25.07500	9366
25.08333	9306
25.09167	9243
25.10000	9179
25.10833	9113
25.11667	9047
25.12500	8981
25.13333	8915
25.14167	8853
25.15000	8793
25.15833	8735
25.16667	8678
25.17500	8620
25.18333	8561
25.19167	8498
25.20000	8437
25.20833	8377
25.21667	8319
25.22500	8261
25.23333	8204
25.24167	8149
25.25000	8092
25.25833	8039
25.26667	7987
25.27500	7938
25.28333	7891
25.29167	7843
25.30000	7796
25.30833	7747
25.31667	7697
25.32500	7646
25.33333	7594
25.34167	7545
25.35000	7496
25.35833	7450
25.36667	7406
25.37500	7363
25.38333	7322
25.39167	7280
25.40000	7240
25.40833	7200
25.41667	7162
25.42500	7124
25.43333	7087
25.44167	7049
25.45000	7008
25.45833	6969
25.46667	6931
25.47500	6894
25.48333	6860
25.49167	6826
25.50000	6794
25.50833	6762
25.51667	6731
25.52500	6702
25.53333	6674
25.54167	6649
25.55000	6623
25.55833	6598
25.56667	6572
25.57500	6545
25.58333	6519
25.59167	6495
25.60000	6473
25.60833	6453
25.61667	6434
25.62500	6415
25.63333	6395
25.64167	6375
25.65000	6355
25.65833	6335
25.66667	6315
25.67500	6293
25.68333	6272
25.69167	6250
25.70000	6229
25.70833	6210
25.71667	6192
25.72500	6176
25.73333	6160
25.74167	6145
25.75000	6130
25.75833	6113
25.76667	6097
25.77500	6080
25.78333	6065
25.79167	6051
25.80000	6038
25.80833	6025
25.81667	6012
25.82500	5999
25.83333	5986
25.84167	5974
25.85000	5961
25.85833	5950
25.86667	5938
25.87500	5927
25.88333	5917
25.89167	5907
25.90000	5897
25.90833	5887
25.91667	5877
25.92500	5868
25.93333	5858
25.94167	5847
25.95000	5835
25.95833	5822
25.96667	5809
25.97500	5795
25.98333	5784
25.99167	5773
26.00000	5764
26.00833	5757
26.01667	5749
26.02500	5741
26.03333	5731
26.04167	5721
26.05000	5710
26.05833	5698
26.06667	5686
26.07500	5674
26.08333	5663
26.09167	5652
26.10000	5642
26.10833	5633
26.11667	5624
26.12500	5614
26.13333	5603
26.14167	5591
26.15000	5577
26.15833	5563
26.16667	5549
26.17500	5536
26.18333	5524
26.19167	5512
26.20000	5501
26.20833	5489
26.21667	5476
26.22500	5463
26.23333	5449
26.24167	5436
26.25000	5423
26.25833	5411
26.26667	5401
26.27500	5391
26.28333	5381
26.29167	5370
26.30000	5357
26.30833	5343
26.31667	5328
26.32500	5314
26.33333	5299
26.34167	5285
26.35000	5271
26.35833	5257
26.36667	5245
26.37500	5235
26.38333	5226
26.39167	5217
26.40000	5207
26.40833	5196
26.41667	5184
26.42500	5172
26.43333	5160
26.44167	5146
26.45000	5132
26.45833	5118
26.46667	5105
26.47500	5094
26.48333	5084
26.49167	5074
26.50000	5064
26.50833	5053
26.51667	5042
26.52500	5032
26.53333	5022
26.54167	5013
26.55000	5003
26.55833	4994
26.56667	4985
26.57500	4975
26.58333	4966
26.59167	4958
26.60000	4949
26.60833	4940
26.61667	4931
26.62500	4920
26.63333	4910
26.64167	4901
26.65000	4894
26.65833	4888
26.66667	4884
26.67500	4880
26.68333	4874
26.69167	4867
26.70000	4860
26.70833	4853
26.71667	4847
26.72500	4842
26.73333	4837
26.74167	4832
26.75000	4827
26.75833	4821
26.76667	4816
26.77500	4811
26.78333	4807
26.79167	4804
26.80000	4800
26.80833	4794
26.81667	4788
26.82500	4783
26.83333	4779
26.84167	4776
26.85000	4774
26.85833	4772
26.86667	4769
26.87500	4765
26.88333	4760
26.89167	4755
26.90000	4749
26.90833	4744
26.91667	4738
26.92500	4734
26.93333	4731
26.94167	4728
26.95000	4727
26.95833	4727
26.96667	4727
26.97500	4727
26.98333	4726
26.99167	4725
27.00000	4722
27.00833	4719
27.01667	4715
27.02500	4712
27.03333	4710
27.04167	4710
27.05000	4710
27.05833	4710
27.06667	4710
27.07500	4708
27.08333	4704
27.09167	4699
27.10000	4693
27.10833	4688
27.11667	4683
27.12500	4681
27.13333	4679
27.14167	4678
27.15000	4677
27.15833	4676
27.16667	4675
27.17500	4673
27.18333	4670
27.19167	4666
27.20000	4661
27.20833	4655
27.21667	4650
27.22500	4645
27.23333	4642
27.24167	4640
27.25000	4639
27.25833	4639
27.26667	4638
27.27500	4636
27.28333	4632
27.29167	4627
27.30000	4620
27.30833	4612
27.31667	4604
27.32500	4597
27.33333	4591
27.34167	4587
27.35000	4584
27.35833	4583
27.36667	4580
27.37500	4576
27.38333	4572
27.39167	4568
27.40000	4565
27.40833	4562
27.41667	4558
27.42500	4554
27.43333	4549
27.44167	4543
27.45000	4538
27.45833	4534
27.46667	4529
27.47500	4524
27.48333	4518
27.49167	4512
27.50000	4506
27.50833	4499
27.51667	4493
27.52500	4489
27.53333	4488
27.54167	4487
27.55000	4485
27.55833	4482
27.56667	4476
27.57500	4470
27.58333	4465
27.59167	4460
27.60000	4457
27.60833	4454
27.61667	4452
27.62500	4450
27.63333	4450
27.64167	4449
27.65000	4448
27.65833	4446
27.66667	4443
27.67500	4439
27.68333	4435
27.69167	4433
27.70000	4431
27.70833	4430
27.71667	4429
27.72500	4429
27.73333	4429
27.74167	4431
27.75000	4433
27.75833	4434
27.76667	4434
27.77500	4432
27.78333	4428
27.79167	4425
27.80000	4422
27.80833	4419
27.81667	4417
27.82500	4416
27.83333	4417
27.84167	4420
27.85000	4424
27.85833	4428
27.86667	4432
27.87500	4437
27.88333	4441
27.89167	4446
27.90000	4450
27.90833	4454
27.91667	4457
27.92500	4459
27.93333	4462
27.94167	4464
27.95000	4467
27.95833	4470
27.96667	4472
27.97500	4473
27.98333	4475
27.99167	4477
28.00000	4479
28.00833	4482
28.01667	4486
28.02500	4489
28.03333	4493
28.04167	4496
28.05000	4499
28.05833	4502
28.06667	4507
28.07500	4513
28.08333	4521
28.09167	4530
28.10000	4540
28.10833	4549
28.11667	4557
28.12500	4562
28.13333	4567
28.14167	4572
28.15000	4577
28.15833	4582
28.16667	4586
28.17500	4590
28.18333	4594
28.19167	4597
28.20000	4601
28.20833	4606
28.21667	4612
28.22500	4619
28.23333	4627
28.24167	4635
28.25000	4641
28.25833	4647
28.26667	4652
28.27500	4657
28.28333	4662
28.29167	4666
28.30000	4670
28.30833	4672
28.31667	4674
28.32500	4677
28.33333	4682
28.34167	4687
28.35000	4693
28.35833	4698
28.36667	4704
28.37500	4708
28.38333	4712
28.39167	4715
28.40000	4718
28.40833	4722
28.41667	4727
28.42500	4733
28.43333	4738
28.44167	4743
28.45000	4748
28.45833	4753
28.46667	4759
28.47500	4764
28.48333	4770
28.49167	4775
28.50000	4780
28.50833	4786
28.51667	4792
28.52500	4796
28.53333	4800
28.54167	4802
28.55000	4803
28.55833	4803
28.56667	4804
28.57500	4807
28.58333	4811
28.59167	4817
28.60000	4823
28.60833	4829
28.61667	4835
28.62500	4840
28.63333	4845
28.64167	4849
28.65000	4854
28.65833	4859
28.66667	4864
28.67500	4869
28.68333	4874
28.69167	4879
28.70000	4885
28.70833	4891
28.71667	4897
28.72500	4903
28.73333	4908
28.74167	4914
28.75000	4920
28.75833	4927
28.76667	4934
28.77500	4942
28.78333	4950
28.79167	4958
28.80000	4966
28.80833	4974
28.81667	4982
28.82500	4990
28.83333	4997
28.84167	5003
28.85000	5010
28.85833	5016
28.86667	5023
28.87500	5030
28.88333	5038
28.89167	5046
28.90000	5053
28.90833	5061
28.91667	5069
28.92500	5079
28.93333	5089
28.94167	5099
28.95000	5111
28.95833	5122
28.96667	5133
28.97500	5143
28.98333	5152
28.99167	5162
29.00000	5172
29.00833	5182
29.01667	5192
29.02500	5202
29.03333	5212
29.04167	5223
29.05000	5236
29.05833	5250
29.06667	5265
29.07500	5279
29.08333	5294
29.09167	5309
29.10000	5323
29.10833	5339
29.11667	5354
29.12500	5368
29.13333	5380
29.14167	5392
29.15000	5403
29.15833	5413
29.16667	5426
29.17500	5440
29.18333	5456
29.19167	5473
29.20000	5490
29.20833	5506
29.21667	5522
29.22500	5537
29.23333	5553
29.24167	5570
29.25000	5589
29.25833	5610
29.26667	5631
29.27500	5653
29.28333	5676
29.29167	5700
29.30000	5723
29.30833	5746
29.31667	5768
29.32500	5790
29.33333	5812
29.34167	5834
29.35000	5858
29.35833	5883
29.36667	5910
29.37500	5937
29.38333	5965
29.39167	5995
29.40000	6026
29.40833	6058
29.41667	6090
29.42500	6122
29.43333	6155
29.44167	6188
29.45000	6222
29.45833	6256
29.46667	6293
29.47500	6331
29.48333	6371
29.49167	6412
29.50000	6453
29.50833	6497
29.51667	6543
29.52500	6590
29.53333	6639
29.54167	6687
29.55000	6737
29.55833	6788
29.56667	6840
29.57500	6894
29.58333	6949
29.59167	7007
29.60000	7065
29.60833	7126
29.61667	7188
29.62500	7252
29.63333	7319
29.64167	7388
29.65000	7460
29.65833	7534
29.66667	7610
29.67500	7687
29.68333	7765
29.69167	7848
29.70000	7932
29.70833	8023
29.71667	8118
29.72500	8215
29.73333	8317
29.74167	8421
29.75000	8530
29.75833	8640
29.76667	8755
29.77500	8873
29.78333	8992
29.79167	9116
29.80000	9242
29.80833	9375
29.81667	9512
29.82500	9653
29.83333	9801
29.84167	9949
29.85000	10104
29.85833	10261
29.86667	10424
29.87500	10594
29.88333	10767
29.89167	10950
29.90000	11135
29.90833	11329
29.91667	11530
29.92500	11736
29.93333	11953
29.94167	12168
29.95000	12390
29.95833	12611
29.96667	12836
29.97500	13069
29.98333	13305
29.99167	13554
30.00000	13805
30.00833	14065
30.01667	14329
30.02500	14595
30.03333	14871
30.04167	15145
30.05000	15428
30.05833	15711
30.06667	15999
30.07500	16292
30.08333	16584
30.09167	16887
30.10000	17187
30.10833	17497
30.11667	17809
30.12500	18122
30.13333	18442
30.14167	18755
30.15000	19075
30.15833	19390
30.16667	19706
30.17500	20024
30.18333	20335
30.19167	20652
30.20000	20962
30.20833	21277
30.21667	21589
30.22500	21896
30.23333	22205
30.24167	22504
30.25000	22804
30.25833	23095
30.26667	23382
30.27500	23667
30.28333	23940
30.29167	24212
30.30000	24472
30.30833	24728
30.31667	24977
30.32500	25217
30.33333	25454
30.34167	25679
30.35000	25899
30.35833	26107
30.36667	26304
30.37500	26491
30.38333	26664
30.39167	26829
30.40000	26979
30.40833	27118
30.41667	27247
30.42500	27362
30.43333	27468
30.44167	27562
30.45000	27648
30.45833	27723
30.46667	27784
30.47500	27832
30.48333	27865
30.49167	27884
30.50000	27891
30.50833	27888
30.51667	27873
30.52500	27846
30.53333	27806
30.54167	27753
30.55000	27684
30.55833	27605
30.56667	27514
30.57500	27413
30.58333	27302
30.59167	27179
30.60000	27046
30.60833	26899
30.61667	26742
30.62500	26576
30.63333	26399
30.64167	26217
30.65000	26023
30.65833	25824
30.66667	25617
30.67500	25400
30.68333	25182
30.69167	24952
30.70000	24722
30.70833	24483
30.71667	24240
30.72500	23994
30.73333	23739
30.74167	23486
30.75000	23223
30.75833	22958
30.76667	22688
30.77500	22412
30.78333	22137
30.79167	21855
30.80000	21576
30.80833	21292
30.81667	21008
30.82500	20729
30.83333	20445
30.84167	20169
30.85000	19887
30.85833	19607
30.86667	19325
30.87500	19038
30.88333	18759
30.89167	18476
30.90000	18201
30.90833	17927
30.91667	17656
30.92500	17390
30.93333	17122
30.94167	16863
30.95000	16603
30.95833	16348
30.96667	16095
30.97500	15841
30.98333	15596
30.99167	15350
31.00000	15112
31.00833	14877
31.01667	14647
31.02500	14422
31.03333	14195
31.04167	13977
31.05000	13757
31.05833	13543
31.06667	13333
31.07500	13127
31.08333	12930
31.09167	12734
31.10000	12547
31.10833	12364
31.11667	12185
31.12500	12013
31.13333	11841
31.14167	11675
31.15000	11507
31.15833	11345
31.16667	11188
31.17500	11035
31.18333	10892
31.19167	10750
31.20000	10617
31.20833	10485
31.21667	10357
31.22500	10232
31.23333	10106
31.24167	9985
31.25000	9863
31.25833	9746
31.26667	9633
31.27500	9524
31.28333	9421
31.29167	9318
31.30000	9221
31.30833	9126
31.31667	9033
31.32500	8944
31.33333	8856
31.34167	8773
31.35000	8690
31.35833	8611
31.36667	8535
31.37500	8461
31.38333	8391
31.39167	8321
31.40000	8255
31.40833	8191
31.41667	8128
31.42500	8068
31.43333	8010
31.44167	7957
31.45000	7906
31.45833	7857
31.46667	7811
31.47500	7765
31.48333	7722
31.49167	7679
31.50000	7637
31.50833	7596
31.51667	7556
31.52500	7516
31.53333	7477
31.54167	7441
31.55000	7406
31.55833	7375
31.56667	7346
31.57500	7318
31.58333	7291
31.59167	7265
31.60000	7239
31.60833	7215
31.61667	7193
31.62500	7172
31.63333	7150
31.64167	7130
31.65000	7109
31.65833	7091
31.66667	7076
31.67500	7063
31.68333	7052
31.69167	7042
31.70000	7033
31.70833	7023
31.71667	7014
31.72500	7008
31.73333	7004
31.74167	7001
31.75000	7001
31.75833	7003
31.76667	7005
31.77500	7007
31.78333	7010
31.79167	7013
31.80000	7018
31.80833	7024
31.81667	7032
31.82500	7041
31.83333	7051
31.84167	7062
31.85000	7075
31.85833	7089
31.86667	7104
31.87500	7122
31.88333	7142
31.89167	7165
31.90000	7189
31.90833	7213
31.91667	7238
31.92500	7264
31.93333	7291
31.94167	7320
31.95000	7353
31.95833	7387
31.96667	7422
31.97500	7458
31.98333	7496
31.99167	7537
32.00000	7578
32.00833	7623
32.01667	7670
32.02500	7717
32.03333	7766
32.04167	7815
32.05000	7867
32.05833	7920
32.06667	7978
32.07500	8038
32.08333	8100
32.09167	8167
32.10000	8234
32.10833	8304
32.11667	8376
32.12500	8450
32.13333	8527
32.14167	8604
32.15000	8682
32.15833	8760
32.16667	8840
32.17500	8923
32.18333	9008
32.19167	9098
32.20000	9187
32.20833	9279
32.21667	9370
32.22500	9463
32.23333	9560
32.24167	9657
32.25000	9757
32.25833	9858
32.26667	9960
32.27500	10065
32.28333	10170
32.29167	10279
32.30000	10388
32.30833	10498
32.31667	10609
32.32500	10718
32.33333	10829
32.34167	10939
32.35000	11052
32.35833	11165
32.36667	11279
32.37500	11393
32.38333	11506
32.39167	11623
32.40000	11737
32.40833	11854
32.41667	11969
32.42500	12082
32.43333	12194
32.44167	12303
32.45000	12415
32.45833	12524
32.46667	12635
32.47500	12747
32.48333	12857
32.49167	12967
32.50000	13074
32.50833	13181
32.51667	13286
32.52500	13389
32.53333	13492
32.54167	13591
32.55000	13690
32.55833	13787
32.56667	13883
32.57500	13979
32.58333	14072
32.59167	14167
32.60000	14258
32.60833	14348
32.61667	14436
32.62500	14522
32.63333	14608
32.64167	14691
32.65000	14773
32.65833	14852
32.66667	14929
32.67500	15004
32.68333	15076
32.69167	15149
32.70000	15219
32.70833	15287
32.71667	15352
32.72500	15414
32.73333	15476
32.74167	15538
32.75000	15605
32.75833	15672
32.76667	15739
32.77500	15804
32.78333	15866
32.79167	15925
32.80000	15984
32.80833	16047
32.81667	16113
32.82500	16181
32.83333	16253
32.84167	16325
32.85000	16399
32.85833	16472
32.86667	16546
32.87500	16620
32.88333	16696
32.89167	16776
32.90000	16859
32.90833	16948
32.91667	17043
32.92500	17142
32.93333	17247
32.94167	17355
32.95000	17470
32.95833	17588
32.96667	17712
32.97500	17843
32.98333	17977
32.99167	18121
33.00000	18268
33.00833	18423
33.01667	18583
33.02500	18750
33.03333	18928
33.04167	19109
33.05000	19303
33.05833	19500
33.06667	19704
33.07500	19915
33.08333	20131
33.09167	20361
33.10000	20594
33.10833	20840
33.11667	21094
33.12500	21355
33.13333	21629
33.14167	21907
33.15000	22199
33.15833	22495
33.16667	22800
33.17500	23114
33.18333	23429
33.19167	23759
33.20000	24088
33.20833	24427
33.21667	24772
33.22500	25122
33.23333	25485
33.24167	25846
33.25000	26221
33.25833	26595
33.26667	26972
33.27500	27355
33.28333	27733
33.29167	28122
33.30000	28505
33.30833	28898
33.31667	29291
33.32500	29681
33.33333	30078
33.34167	30464
33.35000	30856
33.35833	31242
33.36667	31627
33.37500	32015
33.38333	32394
33.39167	32778
33.40000	33149
33.40833	33517
33.41667	33877
33.42500	34226
33.43333	34574
33.44167	34909
33.45000	35245
33.45833	35569
33.46667	35884
33.47500	36192
33.48333	36481
33.49167	36764
33.50000	37028
33.50833	37283
33.51667	37527
33.52500	37756
33.53333	37977
33.54167	38179
33.55000	38372
33.55833	38549
33.56667	38711
33.57500	38861
33.58333	38993
33.59167	39112
33.60000	39214
33.60833	39299
33.61667	39370
33.62500	39425
33.63333	39468
33.64167	39497
33.65000	39513
33.65833	39512
33.66667	39495
33.67500	39460
33.68333	39408
33.69167	39339
33.70000	39256
33.70833	39156
33.71667	39043
33.72500	38918
33.73333	38779
33.74167	38632
33.75000	38470
33.75833	38297
33.76667	38110
33.77500	37906
33.78333	37690
33.79167	37454
33.80000	37209
33.80833	36950
33.81667	36681
33.82500	36405
33.83333	36116
33.84167	35825
33.85000	35518
33.85833	35206
33.86667	34885
33.87500	34552
33.88333	34218
33.89167	33868
33.90000	33519
33.90833	33156
33.91667	32788
33.92500	32417
33.93333	32035
33.94167	31657
33.95000	31267
33.95833	30879
33.96667	30487
33.97500	30087
33.98333	29689
33.99167	29277
34.00000	28870
34.00833	28455
34.01667	28042
34.02500	27635
34.03333	27224
34.04167	26825
34.05000	26419
34.05833	26019
34.06667	25618
34.07500	25212
34.08333	24811
34.09167	24400
34.10000	24000
34.10833	23599
34.11667	23202
34.12500	22814
34.13333	22420
34.14167	22038
34.15000	21650
34.15833	21270
34.16667	20894
34.17500	20517
34.18333	20151
34.19167	19780
34.20000	19421
34.20833	19062
34.21667	18709
34.22500	18365
34.23333	18020
34.24167	17688
34.25000	17355
34.25833	17031
34.26667	16711
34.27500	16393
34.28333	16086
34.29167	15779
34.30000	15485
34.30833	15194
34.31667	14909
34.32500	14631
34.33333	14352
34.34167	14083
34.35000	13813
34.35833	13550
34.36667	13291
34.37500	13033
34.38333	12786
34.39167	12539
34.40000	12304
34.40833	12075
34.41667	11853
34.42500	11638
34.43333	11424
34.44167	11218
34.45000	11011
34.45833	10811
34.46667	10613
34.47500	10417
34.48333	10229
34.49167	10041
34.50000	9862
34.50833	9689
34.51667	9522
34.52500	9362
34.53333	9202
34.54167	9047
34.55000	8891
34.55833	8737
34.56667	8588
34.57500	8440
34.58333	8300
34.59167	8161
34.60000	8030
34.60833	7903
34.61667	7780
34.62500	7662
34.63333	7545
34.64167	7434
34.65000	7322
34.65833	7215
34.66667	7110
34.67500	7007
34.68333	6909
34.69167	6810
34.70000	6715
34.70833	6621
34.71667	6530
34.72500	6442
34.73333	6355
34.74167	6273
34.75000	6191
34.75833	6113
34.76667	6037
34.77500	5961
34.78333	5889
34.79167	5817
34.80000	5748
34.80833	5681
34.81667	5616
34.82500	5553
34.83333	5490
34.84167	5430
34.85000	5370
34.85833	5313
34.86667	5256
34.87500	5199
34.88333	5146
34.89167	5094
34.90000	5045
34.90833	4997
34.91667	4952
34.92500	4907
34.93333	4863
34.94167	4822
34.95000	4781
34.95833	4742
34.96667	4705
34.97500	4668
34.98333	4632
34.99167	4596
35.00000	4560
35.00833	4523
35.01667	4487
35.02500	4453
35.03333	4421
35.04167	4390
35.05000	4360
35.05833	4331
35.06667	4302
35.07500	4274
35.08333	4248
35.09167	4224
35.10000	4202
35.10833	4179
35.11667	4157
35.12500	4135
35.13333	4112
35.14167	4090
35.15000	4067
35.15833	4045
35.16667	4024
35.17500	4004
35.18333	3986
35.19167	3968
35.20000	3951
35.20833	3934
35.21667	3917
35.22500	3899
35.23333	3881
35.24167	3863
35.25000	3847
35.25833	3832
35.26667	3819
35.27500	3806
35.28333	3793
35.29167	3778
35.30000	3764
35.30833	3749
35.31667	3736
35.32500	3723
35.33333	3711
35.34167	3700
35.35000	3689
35.35833	3678
35.36667	3668
35.37500	3656
35.38333	3645
35.39167	3632
35.40000	3619
35.40833	3605
35.41667	3590
35.42500	3576
35.43333	3563
35.44167	3551
35.45000	3541
35.45833	3532
35.46667	3522
35.47500	3512
35.48333	3502
35.49167	3490
35.50000	3477
35.50833	3462
35.51667	3448
35.52500	3434
35.53333	3421
35.54167	3408
35.55000	3396
35.55833	3384
35.56667	3371
35.57500	3358
35.58333	3346
35.59167	3334
35.60000	3323
35.60833	3312
35.61667	3300
35.62500	3287
35.63333	3272
35.64167	3256
35.65000	3239
35.65833	3223
35.66667	3208
35.67500	3194
35.68333	3181
35.69167	3170
35.70000	3158
35.70833	3145
35.71667	3132
35.72500	3119
35.73333	3107
35.74167	3095
35.75000	3083
35.75833	3072
35.76667	3061
35.77500	3051
35.78333	3041
35.79167	3031
35.80000	3021
35.80833	3009
35.81667	2997
35.82500	2985
35.83333	2974
35.84167	2964
35.85000	2954
35.85833	2942
35.86667	2930
35.87500	2916
35.88333	2903
35.89167	2891
35.90000	2881
35.90833	2875
35.91667	2870
35.92500	2866
35.93333	2861
35.94167	2853
35.95000	2846
35.95833	2839
35.96667	2835
35.97500	2832
35.98333	2829
35.99167	2823
36.00000	2812
36.00833	2800
36.01667	2789
36.02500	2781
36.03333	2777
36.04167	2776
36.05000	2775
36.05833	2775
36.06667	2772
36.07500	2766
36.08333	2760
36.09167	2752
36.10000	2744
36.10833	2738
36.11667	2733
36.12500	2729
36.13333	2724
36.14167	2719
36.15000	2713
36.15833	2709
36.16667	2706
36.17500	2705
36.18333	2706
36.19167	2706
36.20000	2705
36.20833	2703
36.21667	2701
36.22500	2697
36.23333	2693
36.24167	2688
36.25000	2682
36.25833	2675
36.26667	2669
36.27500	2663
36.28333	2656
36.29167	2650
36.30000	2645
36.30833	2641
36.31667	2637
36.32500	2634
36.33333	2630
36.34167	2627
36.35000	2624
36.35833	2621
36.36667	2618
36.37500	2615
36.38333	2610
36.39167	2604
36.40000	2596
36.40833	2588
36.41667	2580
36.42500	2572
36.43333	2565
36.44167	2561
36.45000	2558
36.45833	2556
36.46667	2554
36.47500	2551
36.48333	2547
36.49167	2542
36.50000	2536
36.50833	2531
36.51667	2525
36.52500	2519
36.53333	2513
36.54167	2507
36.55000	2502
36.55833	2497
36.56667	2491
36.57500	2485
36.58333	2478
36.59167	2472
36.60000	2466
36.60833	2461
36.61667	2459
36.62500	2457
36.63333	2456
36.64167	2454
36.65000	2452
36.65833	2449
36.66667	2446
36.67500	2442
36.68333	2439
36.69167	2436
36.70000	2433
36.70833	2430
36.71667	2427
36.72500	2425
36.73333	2422
36.74167	2421
36.75000	2420
36.75833	2421
36.76667	2424
36.77500	2427
36.78333	2430
36.79167	2431
36.80000	2430
36.80833	2427
36.81667	2422
36.82500	2417
36.83333	2412
36.84167	2409
36.85000	2409
36.85833	2410
36.86667	2412
36.87500	2416
36.88333	2419
36.89167	2423
36.90000	2426
36.90833	2427
36.91667	2429
36.92500	2430
36.93333	2432
36.94167	2433
36.95000	2436
36.95833	2439
36.96667	2440
36.97500	2441
36.98333	2442
36.99167	2444
37.00000	2448
37.00833	2452
37.01667	2456
37.02500	2458
37.03333	2458
37.04167	2456
37.05000	2455
37.05833	2453
37.06667	2452
37.07500	2452
37.08333	2453
37.09167	2454
37.10000	2456
37.10833	2457
37.11667	2458
37.12500	2460
37.13333	2461
37.14167	2463
37.15000	2464
37.15833	2465
37.16667	2465
37.17500	2465
37.18333	2466
37.19167	2468
37.20000	2471
37.20833	2475
37.21667	2479
37.22500	2483
37.23333	2486
37.24167	2489
37.25000	2492
37.25833	2495
37.26667	2498
37.27500	2500
37.28333	2500
37.29167	2499
37.30000	2496
37.30833	2493
37.31667	2491
37.32500	2491
37.33333	2492
37.34167	2494
37.35000	2496
37.35833	2498
37.36667	2500
37.37500	2502
37.38333	2503
37.39167	2503
37.40000	2502
37.40833	2501
37.41667	2500
37.42500	2500
37.43333	2501
37.44167	2503
37.45000	2504
37.45833	2504
37.46667	2502
37.47500	2499
37.48333	2496
37.49167	2495
37.50000	2496
37.50833	2497
37.51667	2498
37.52500	2498
37.53333	2497
37.54167	2495
37.55000	2495
37.55833	2496
37.56667	2497
37.57500	2497
37.58333	2497
37.59167	2495
37.60000	2492
37.60833	2488
37.61667	2485
37.62500	2483
37.63333	2481
37.64167	2478
37.65000	2475
37.65833	2471
37.66667	2467
37.67500	2464
37.68333	2461
37.69167	2460
37.70000	2460
37.70833	2460
37.71667	2459
37.72500	2459
37.73333	2459
37.74167	2459
37.75000	2457
37.75833	2454
37.76667	2450
37.77500	2446
37.78333	2443
37.79167	2440
37.80000	2438
37.80833	2436
37.81667	2435
37.82500	2434
37.83333	2433
37.84167	2431
37.85000	2428
37.85833	2424
37.86667	2418
37.87500	2413
37.88333	2409
37.89167	2405
37.90000	2402
37.90833	2399
37.91667	2396
37.92500	2393
37.93333	2389
37.94167	2386
37.95000	2384
37.95833	2383
37.96667	2381
37.97500	2379
37.98333	2376
37.99167	2373
38.00000	2369
38.00833	2365
38.01667	2360
38.02500	2355
38.03333	2349
38.04167	2344
38.05000	2340
38.05833	2338
38.06667	2335
38.07500	2332
38.08333	2330
38.09167	2328
38.10000	2327
38.10833	2328
38.11667	2330
38.12500	2330
38.13333	2327
38.14167	2323
38.15000	2317
38.15833	2312
38.16667	2308
38.17500	2307
38.18333	2308
38.19167	2309
38.20000	2309
38.20833	2308
38.21667	2306
38.22500	2303
38.23333	2300
38.24167	2295
38.25000	2291
38.25833	2287
38.26667	2284
38.27500	2283
38.28333	2285
38.29167	2288
38.30000	2291
38.30833	2295
38.31667	2299
38.32500	2300
38.33333	2300
38.34167	2298
38.35000	2296
38.35833	2293
38.36667	2291
38.37500	2290
38.38333	2290
38.39167	2291
38.40000	2293
38.40833	2296
38.41667	2299
38.42500	2301
38.43333	2303
38.44167	2304
38.45000	2305
38.45833	2306
38.46667	2307
38.47500	2310
38.48333	2312
38.49167	2315
38.50000	2319
38.50833	2324
38.51667	2328
38.52500	2333
38.53333	2337
38.54167	2341
38.55000	2342
38.55833	2343
38.56667	2344
38.57500	2346
38.58333	2348
38.59167	2350
38.60000	2352
38.60833	2353
38.61667	2355
38.62500	2358
38.63333	2364
38.64167	2371
38.65000	2380
38.65833	2388
38.66667	2395
38.67500	2400
38.68333	2404
38.69167	2407
38.70000	2408
38.70833	2409
38.71667	2408
38.72500	2408
38.73333	2408
38.74167	2410
38.75000	2412
38.75833	2414
38.76667	2415
38.77500	2416
38.78333	2417
38.79167	2421
38.80000	2426
38.80833	2433
38.81667	2440
38.82500	2446
38.83333	2452
38.84167	2456
38.85000	2459
38.85833	2460
38.86667	2461
38.87500	2462
38.88333	2465
38.89167	2469
38.90000	2474
38.90833	2479
38.91667	2484
38.92500	2489
38.93333	2492
38.94167	2495
38.95000	2496
38.95833	2496
38.96667	2497
38.97500	2499
38.98333	2502
38.99167	2505
39.00000	2508
39.00833	2510
39.01667	2512
39.02500	2513
39.03333	2513
39.04167	2513
39.05000	2513
39.05833	2514
39.06667	2515
39.07500	2517
39.08333	2518
39.09167	2520
39.10000	2522
39.10833	2525
39.11667	2528
39.12500	2531
39.13333	2534
39.14167	2536
39.15000	2539
39.15833	2541
39.16667	2543
39.17500	2544
39.18333	2545
39.19167	2546
39.20000	2545
39.20833	2545
39.21667	2545
39.22500	2545
39.23333	2547
39.24167	2550
39.25000	2553
39.25833	2556
39.26667	2557
39.27500	2557
39.28333	2557
39.29167	2557
39.30000	2557
39.30833	2556
39.31667	2555
39.32500	2554
39.33333	2552
39.34167	2551
39.35000	2550
39.35833	2551
39.36667	2554
39.37500	2557
39.38333	2561
39.39167	2564
39.40000	2566
39.40833	2566
39.41667	2565
39.42500	2564
39.43333	2564
39.44167	2564
39.45000	2566
39.45833	2569
39.46667	2573
39.47500	2577
39.48333	2583
39.49167	2589
39.50000	2594
39.50833	2599
39.51667	2603
39.52500	2605
39.53333	2607
39.54167	2609
39.55000	2611
39.55833	2614
39.56667	2619
39.57500	2626
39.58333	2634
39.59167	2643
39.60000	2651
39.60833	2657
39.61667	2660
39.62500	2663
39.63333	2667
39.64167	2673
39.65000	2681
39.65833	2690
39.66667	2698
39.67500	2706
39.68333	2713
39.69167	2720
39.70000	2728
39.70833	2737
39.71667	2749
39.72500	2761
39.73333	2775
39.74167	2789
39.75000	2802
39.75833	2813
39.76667	2823
39.77500	2832
39.78333	2841
39.79167	2851
39.80000	2860
39.80833	2870
39.81667	2879
39.82500	2888
39.83333	2897
39.84167	2906
39.85000	2916
39.85833	2925
39.86667	2935
39.87500	2945
39.88333	2954
39.89167	2963
39.90000	2971
39.90833	2978
39.91667	2984
39.92500	2989
39.93333	2994
39.94167	2998
39.95000	3001
39.95833	3005
39.96667	3008
39.97500	3010
39.98333	3012
39.99167	3014
40.00000	3015
40.00833	3016
40.01667	3016
40.02500	3017
40.03333	3019
40.04167	3021
40.05000	3022
40.05833	3021
40.06667	3018
40.07500	3013
40.08333	3008
40.09167	3003
40.10000	2997
40.10833	2992
40.11667	2985
40.12500	2978
40.13333	2970
40.14167	2962
40.15000	2955
40.15833	2948
40.16667	2941
40.17500	2932
40.18333	2924
40.19167	2917
40.20000	2909
40.20833	2902
40.21667	2896
40.22500	2890
40.23333	2885
40.24167	2879
40.25000	2874
40.25833	2870
40.26667	2866
40.27500	2863
40.28333	2860
40.29167	2857
40.30000	2855
40.30833	2853
40.31667	2852
40.32500	2852
40.33333	2854
40.34167	2859
40.35000	2867
40.35833	2875
40.36667	2885
40.37500	2895
40.38333	2907
40.39167	2922
40.40000	2940
40.40833	2961
40.41667	2985
40.42500	3011
40.43333	3040
40.44167	3072
40.45000	3107
40.45833	3145
40.46667	3186
40.47500	3229
40.48333	3274
40.49167	3325
40.50000	3379
40.50833	3438
40.51667	3501
40.52500	3567
40.53333	3639
40.54167	3716
40.55000	3800
40.55833	3888
40.56667	3980
40.57500	4078
40.58333	4179
40.59167	4288
40.60000	4400
40.60833	4520
40.61667	4646
40.62500	4779
40.63333	4921
40.64167	5066
40.65000	5220
40.65833	5378
40.66667	5541
40.67500	5713
40.68333	5889
40.69167	6077
40.70000	6269
40.70833	6470
40.71667	6680
40.72500	6896
40.73333	7124
40.74167	7354
40.75000	7595
40.75833	7839
40.76667	8090
40.77500	8349
40.78333	8611
40.79167	8886
40.80000	9162
40.80833	9450
40.81667	9745
40.82500	10044
40.83333	10355
40.84167	10664
40.85000	10986
40.85833	11310
40.86667	11639
40.87500	11978
40.88333	12316
40.89167	12666
40.90000	13014
40.90833	13371
40.91667	13732
40.92500	14091
40.93333	14459
40.94167	14821
40.95000	15191
40.95833	15559
40.96667	15930
40.97500	16307
40.98333	16678
40.99167	17056
41.00000	17425
41.00833	17796
41.01667	18164
41.02500	18524
41.03333	18887
41.04167	19239
41.05000	19595
41.05833	19942
41.06667	20286
41.07500	20629
41.08333	20960
41.09167	21292
41.10000	21611
41.10833	21924
41.11667	22228
41.12500	22516
41.13333	22800
41.14167	23066
41.15000	23325
41.15833	23570
41.16667	23802
41.17500	24026
41.18333	24233
41.19167	24433
41.20000	24617
41.20833	24790
41.21667	24949
41.22500	25093
41.23333	25226
41.24167	25342
41.25000	25444
41.25833	25529
41.26667	25596
41.27500	25648
41.28333	25684
41.29167	25704
41.30000	25708
41.30833	25696
41.31667	25669
41.32500	25626
41.33333	25567
41.34167	25494
41.35000	25405
41.35833	25302
41.36667	25184
41.37500	25050
41.38333	24906
41.39167	24747
41.40000	24579
41.40833	24395
41.41667	24199
41.42500	23991
41.43333	23765
41.44167	23533
41.45000	23285
41.45833	23030
41.46667	22764
41.47500	22486
41.48333	22203
41.49167	21904
41.50000	21604
41.50833	21292
41.51667	20974
41.52500	20651
41.53333	20316
41.54167	19984
41.55000	19642
41.55833	19300
41.56667	18956
41.57500	18605
41.58333	18258
41.59167	17901
41.60000	17550
41.60833	17194
41.61667	16837
41.62500	16483
41.63333	16120
41.64167	15766
41.65000	15406
41.65833	15051
41.66667	14700
41.67500	14346
41.68333	14002
41.69167	13654
41.70000	13317
41.70833	12983
41.71667	12652
41.72500	12327
41.73333	11998
41.74167	11680
41.75000	11361
41.75833	11052
41.76667	10751
41.77500	10452
41.78333	10165
41.79167	9876
41.80000	9599
41.80833	9325
41.81667	9057
41.82500	8797
41.83333	8538
41.84167	8290
41.85000	8045
41.85833	7809
41.86667	7581
41.87500	7357
41.88333	7142
41.89167	6927
41.90000	6721
41.90833	6520
41.91667	6326
41.92500	6142
41.93333	5962
41.94167	5791
41.95000	5622
41.95833	5458
41.96667	5300
41.97500	5143
41.98333	4994
41.99167	4847
42.00000	4707
42.00833	4570
42.01667	4439
42.02500	4315
42.03333	4194
42.04167	4081
42.05000	3970
42.05833	3864
42.06667	3762
42.07500	3663
42.08333	3568
42.09167	3475
42.10000	3387
42.10833	3301
42.11667	3219
42.12500	3141
42.13333	3065
42.14167	2993
42.15000	2923
42.15833	2855
42.16667	2789
42.17500	2724
42.18333	2662
42.19167	2602
42.20000	2545
42.20833	2491
42.21667	2439
42.22500	2389
42.23333	2341
42.24167	2295
42.25000	2250
42.25833	2208
42.26667	2168
42.27500	2129
42.28333	2091
42.29167	2053
42.30000	2017
42.30833	1983
42.31667	1951
42.32500	1921
42.33333	1892
42.34167	1864
42.35000	1836
42.35833	1808
42.36667	1781
42.37500	1755
42.38333	1731
42.39167	1707
42.40000	1684
42.40833	1661
42.41667	1639
42.42500	1617
42.43333	1596
42.44167	1575
42.45000	1555
42.45833	1537
42.46667	1521
42.47500	1506
42.48333	1492
42.49167	1479
42.50000	1465
42.50833	1451
42.51667	1436
42.52500	1423
42.53333	1410
42.54167	1398
42.55000	1386
42.55833	1374
42.56667	1361
42.57500	1347
42.58333	1335
42.59167	1322
42.60000	1311
42.60833	1303
42.61667	1296
42.62500	1290
42.63333	1285
42.64167	1279
42.65000	1271
42.65833	1263
42.66667	1255
42.67500	1246
42.68333	1237
42.69167	1229
42.70000	1222
42.70833	1216
42.71667	1212
42.72500	1210
42.73333	1207
42.74167	1205
42.75000	1204
42.75833	1202
42.76667	1199
42.77500	1196
42.78333	1192
42.79167	1187
42.80000	1182
42.80833	1177
42.81667	1173
42.82500	1170
42.83333	1169
42.84167	1168
42.85000	1167
42.85833	1165
42.86667	1162
42.87500	1158
42.88333	1153
42.89167	1149
42.90000	1144
42.90833	1139
42.91667	1134
42.92500	1131
42.93333	1131
42.94167	1131
42.95000	1131
42.95833	1130
42.96667	1128
42.97500	1125
42.98333	1121
42.99167	1117
43.00000	1112
43.00833	1107
43.01667	1101
43.02500	1094
43.03333	1087
43.04167	1080
43.05000	1075
43.05833	1070
43.06667	1068
43.07500	1066
43.08333	1063
43.09167	1059
43.10000	1054
43.10833	1049
43.11667	1043
43.12500	1039
43.13333	1034
43.14167	1031
43.15000	1027
43.15833	1023
43.16667	1020
43.17500	1018
43.18333	1015
43.19167	1010
43.20000	1005
43.20833	998
43.21667	991
43.22500	984
43.23333	977
43.24167	972
43.25000	967
43.25833	963
43.26667	961
43.27500	961
43.28333	962
43.29167	962
43.30000	960
43.30833	957
43.31667	951
43.32500	944
43.33333	937
43.34167	930
43.35000	924
43.35833	919
43.36667	915
43.37500	913
43.38333	910
43.39167	908
43.40000	906
43.40833	904
43.41667	905
43.42500	907
43.43333	911
43.44167	914
43.45000	916
43.45833	917
43.46667	916
43.47500	914
43.48333	914
43.49167	915
43.50000	917
43.50833	919
43.51667	921
43.52500	923
43.53333	924
43.54167	927
43.55000	932
43.55833	938
43.56667	944
43.57500	950
43.58333	954
43.59167	956
43.60000	958
43.60833	962
43.61667	967
43.62500	973
43.63333	980
43.64167	987
43.65000	995
43.65833	1004
43.66667	1014
43.67500	1025
43.68333	1036
43.69167	1046
43.70000	1055
43.70833	1065
43.71667	1075
43.72500	1086
43.73333	1097
43.74167	1107
43.75000	1116
43.75833	1124
43.76667	1132
43.77500	1140
43.78333	1150
43.79167	1161
43.80000	1174
43.80833	1188
43.81667	1201
43.82500	1214
43.83333	1227
43.84167	1240
43.85000	1253
43.85833	1265
43.86667	1277
43.87500	1287
43.88333	1297
43.89167	1306
43.90000	1316
43.90833	1326
43.91667	1338
43.92500	1350
43.93333	1363
43.94167	1375
43.95000	1389
43.95833	1404
43.96667	1420
43.97500	1434
43.98333	1447
43.99167	1459
44.00000	1469
44.00833	1478
44.01667	1488
44.02500	1497
44.03333	1503
44.04167	1508
44.05000	1512
44.05833	1516
44.06667	1520
44.07500	1524
44.08333	1528
44.09167	1533
44.10000	1538
44.10833	1542
44.11667	1546
44.12500	1549
44.13333	1550
44.14167	1552
44.15000	1553
44.15833	1556
44.16667	1559
44.17500	1562
44.18333	1562
44.19167	1561
44.20000	1559
44.20833	1556
44.21667	1553
44.22500	1550
44.23333	1549
44.24167	1546
44.25000	1542
44.25833	1537
44.26667	1530
44.27500	1524
44.28333	1517
44.29167	1512
44.30000	1508
44.30833	1504
44.31667	1500
44.32500	1498
44.33333	1495
44.34167	1492
44.35000	1487
44.35833	1480
44.36667	1471
44.37500	1461
44.38333	1452
44.39167	1442
44.40000	1433
44.40833	1423
44.41667	1412
44.42500	1401
44.43333	1393
44.44167	1387
44.45000	1381
44.45833	1375
44.46667	1368
44.47500	1360
44.48333	1351
44.49167	1343
44.50000	1336
44.50833	1330
44.51667	1324
44.52500	1318
44.53333	1311
44.54167	1304
44.55000	1296
44.55833	1288
44.56667	1281
44.57500	1274
44.58333	1266
44.59167	1259
44.60000	1251
44.60833	1243
44.61667	1236
44.62500	1230
44.63333	1224
44.64167	1220
44.65000	1215
44.65833	1210
44.66667	1205
44.67500	1201
44.68333	1197
44.69167	1194
44.70000	1191
44.70833	1187
44.71667	1182
44.72500	1178
44.73333	1175
44.74167	1173
44.75000	1173
44.75833	1172
44.76667	1171
44.77500	1169
44.78333	1165
44.79167	1162
44.80000	1159
44.80833	1158
44.81667	1159
44.82500	1161
44.83333	1162
44.84167	1164
44.85000	1167
44.85833	1168
44.86667	1169
44.87500	1170
44.88333	1169
44.89167	1168
44.90000	1168
44.90833	1169
44.91667	1171
44.92500	1173
44.93333	1176
44.94167	1180
44.95000	1185
44.95833	1190
44.96667	1195
44.97500	1200
44.98333	1204
44.99167	1207
45.00000	1210
45.00833	1212
45.01667	1215
45.02500	1217
45.03333	1220
45.04167	1222
45.05000	1224
45.05833	1227
45.06667	1229
45.07500	1231
45.08333	1233
45.09167	1237
45.10000	1241
45.10833	1246
45.11667	1251
45.12500	1256
45.13333	1261
45.14167	1265
45.15000	1271
45.15833	1278
45.16667	1286
45.17500	1295
45.18333	1303
45.19167	1312
45.20000	1320
45.20833	1327
45.21667	1333
45.22500	1339
45.23333	1345
45.24167	1352
45.25000	1361
45.25833	1370
45.26667	1380
45.27500	1389
45.28333	1398
45.29167	1405
45.30000	1412
45.30833	1418
45.31667	1425
45.32500	1432
45.33333	1439
45.34167	1447
45.35000	1454
45.35833	1462
45.36667	1470
45.37500	1480
45.38333	1491
45.39167	1502
45.40000	1511
45.40833	1520
45.41667	1528
45.42500	1536
45.43333	1544
45.44167	1552
45.45000	1560
45.45833	1568
45.46667	1577
45.47500	1587
45.48333	1598
45.49167	1609
45.50000	1621
45.50833	1632
45.51667	1644
45.52500	1655
45.53333	1667
45.54167	1678
45.55000	1688
45.55833	1698
45.56667	1706
45.57500	1715
45.58333	1722
45.59167	1730
45.60000	1737
45.60833	1743
45.61667	1749
45.62500	1755
45.63333	1762
45.64167	1771
45.65000	1781
45.65833	1792
45.66667	1802
45.67500	1812
45.68333	1821
45.69167	1829
45.70000	1837
45.70833	1843
45.71667	1849
45.72500	1855
45.73333	1862
45.74167	1868
45.75000	1874
45.75833	1879
45.76667	1882
45.77500	1883
45.78333	1885
45.79167	1887
45.80000	1891
45.80833	1894
45.81667	1896
45.82500	1896
45.83333	1894
45.84167	1892
45.85000	1892
45.85833	1893
45.86667	1895
45.87500	1896
45.88333	1895
45.89167	1891
45.90000	1885
45.90833	1879
45.91667	1873
45.92500	1868
45.93333	1864
45.94167	1861
45.95000	1857
45.95833	1853
45.96667	1847
45.97500	1840
45.98333	1832
45.99167	1823
46.00000	1814
46.00833	1806
46.01667	1797
46.02500	1788
46.03333	1778
46.04167	1766
46.05000	1752
46.05833	1736
46.06667	1719
46.07500	1701
46.08333	1684
46.09167	1669
46.10000	1655
46.10833	1642
46.11667	1630
46.12500	1615
46.13333	1598
46.14167	1581
46.15000	1564
46.15833	1548
46.16667	1532
46.17500	1517
46.18333	1500
46.19167	1483
46.20000	1465
46.20833	1448
46.21667	1432
46.22500	1417
46.23333	1401
46.24167	1385
46.25000	1367
46.25833	1349
46.26667	1331
46.27500	1313
46.28333	1296
46.29167	1277
46.30000	1258
46.30833	1238
46.31667	1217
46.32500	1198
46.33333	1180
46.34167	1163
46.35000	1147
46.35833	1133
46.36667	1117
46.37500	1101
46.38333	1085
46.39167	1067
46.40000	1049
46.40833	1031
46.41667	1012
46.42500	993
46.43333	973
46.44167	955
46.45000	938
46.45833	924
46.46667	910
46.47500	897
46.48333	884
46.49167	869
46.50000	855
46.50833	841
46.51667	828
46.52500	815
46.53333	802
46.54167	790
46.55000	778
46.55833	766
46.56667	755
46.57500	744
46.58333	733
46.59167	721
46.60000	708
46.60833	696
46.61667	685
46.62500	676
46.63333	668
46.64167	661
46.65000	656
46.65833	651
46.66667	645
46.67500	637
46.68333	628
46.69167	617
46.70000	607
46.70833	597
46.71667	589
46.72500	582
46.73333	576
46.74167	571
46.75000	567
46.75833	564
46.76667	560
46.77500	555
46.78333	549
46.79167	542
46.80000	535
46.80833	529
46.81667	525
46.82500	520
46.83333	516
46.84167	510
46.85000	504
46.85833	498
46.86667	494
46.87500	490
46.88333	487
46.89167	484
46.90000	482
46.90833	481
46.91667	479
46.92500	479
46.93333	479
46.94167	479
46.95000	477
46.95833	473
46.96667	470
46.97500	468
46.98333	467
46.99167	466
47.00000	466
47.00833	465
47.01667	463
47.02500	462
47.03333	461
47.04167	461
47.05000	462
47.05833	464
47.06667	465
47.07500	465
47.08333	463
47.09167	460
47.10000	456
47.10833	453
47.11667	449
47.12500	446
47.13333	444
47.14167	444
47.15000	446
47.15833	449
47.16667	453
47.17500	457
47.18333	459
47.19167	459
47.20000	458
47.20833	458
47.21667	459
47.22500	460
47.23333	461
47.24167	463
47.25000	465
47.25833	467
47.26667	469
47.27500	469
47.28333	469
47.29167	469
47.30000	470
47.30833	473
47.31667	476
47.32500	480
47.33333	485
47.34167	488
47.35000	491
47.35833	493
47.36667	495
47.37500	496
47.38333	497
47.39167	498
47.40000	500
47.40833	503
47.41667	507
47.42500	512
47.43333	518
47.44167	522
47.45000	524
47.45833	524
47.46667	524
47.47500	526
47.48333	530
47.49167	536
47.50000	544
47.50833	552
47.51667	560
47.52500	567
47.53333	574
47.54167	579
47.55000	583
47.55833	587
47.56667	591
47.57500	596
47.58333	602
47.59167	609
47.60000	615
47.60833	621
47.61667	627
47.62500	635
47.63333	642
47.64167	648
47.65000	652
47.65833	655
47.66667	657
47.67500	658
47.68333	661
47.69167	664
47.70000	668
47.70833	671
47.71667	675
47.72500	681
47.73333	688
47.74167	693
47.75000	697
47.75833	699
47.76667	700
47.77500	700
47.78333	702
47.79167	706
47.80000	712
47.80833	718
47.81667	724
47.82500	728
47.83333	732
47.84167	736
47.85000	739
47.85833	742
47.86667	744
47.87500	747
47.88333	748
47.89167	749
47.90000	749
47.90833	750
47.91667	753
47.92500	757
47.93333	762
47.94167	767
47.95000	769
47.95833	770
47.96667	769
47.97500	769
47.98333	768
47.99167	769
48.00000	770
48.00833	770
48.01667	769
48.02500	767
48.03333	764
48.04167	760
48.05000	758
48.05833	755
48.06667	754
48.07500	754
48.08333	755
48.09167	754
48.10000	753
48.10833	751
48.11667	749
48.12500	747
48.13333	746
48.14167	745
48.15000	744
48.15833	743
48.16667	740
48.17500	737
48.18333	733
48.19167	728
48.20000	723
48.20833	719
48.21667	715
48.22500	710
48.23333	705
48.24167	698
48.25000	692
48.25833	686
48.26667	683
48.27500	681
48.28333	681
48.29167	678
48.30000	674
48.30833	669
48.31667	664
48.32500	660
48.33333	659
48.34167	657
48.35000	656
48.35833	652
48.36667	647
48.37500	641
48.38333	634
48.39167	628
48.40000	622
48.40833	618
48.41667	612
48.42500	605
48.43333	596
48.44167	587
48.45000	580
48.45833	574
48.46667	571
48.47500	571
48.48333	571
48.49167	570
48.50000	568
48.50833	563
48.51667	557
48.52500	549
48.53333	540
48.54167	531
48.55000	522
48.55833	515
48.56667	509
48.57500	503
48.58333	499
48.59167	495
48.60000	492
48.60833	490
48.61667	487
48.62500	482
48.63333	477
48.64167	470
48.65000	463
48.65833	455
48.66667	448
48.67500	442
48.68333	438
48.69167	436
48.70000	435
48.70833	437
48.71667	438
48.72500	437
48.73333	433
48.74167	427
48.75000	420
48.75833	414
48.76667	409
48.77500	404
48.78333	400
48.79167	395
48.80000	390
48.80833	387
48.81667	384
48.82500	382
48.83333	380
48.84167	377
48.85000	375
48.85833	373
48.86667	371
48.87500	368
48.88333	365
48.89167	361
48.90000	355
48.90833	349
48.91667	342
48.92500	337
48.93333	333
48.94167	331
48.95000	330
48.95833	332
48.96667	333
48.97500	333
48.98333	332
48.99167	329
49.00000	325
49.00833	321
49.01667	318
49.02500	316
49.03333	314
49.04167	311
49.05000	308
49.05833	305
49.06667	302
49.07500	300
49.08333	297
49.09167	294
49.10000	291
49.10833	289
49.11667	288
49.12500	287
49.13333	287
49.14167	286
49.15000	284
49.15833	281
49.16667	278
49.17500	277
49.18333	276
49.19167	276
49.20000	275
49.20833	274
49.21667	273
49.22500	271
49.23333	268
49.24167	266
49.25000	263
49.25833	261
49.26667	260
49.27500	260
49.28333	261
49.29167	261
49.30000	260
49.30833	261
49.31667	262
49.32500	263
49.33333	262
49.34167	262
49.35000	261
49.35833	260
49.36667	258
49.37500	256
49.38333	252
49.39167	248
49.40000	244
49.40833	242
49.41667	243
49.42500	244
49.43333	245
49.44167	246
49.45000	245
49.45833	243
49.46667	241
49.47500	239
49.48333	238
49.49167	236
49.50000	234
49.50833	232
49.51667	228
49.52500	226
49.53333	225
49.54167	225
49.55000	226
49.55833	227
49.56667	228
49.57500	229
49.58333	229
49.59167	228
49.60000	226
49.60833	222
49.61667	218
49.62500	213
49.63333	210
49.64167	208
49.65000	208
49.65833	209
49.66667	210
49.67500	211
49.68333	212
49.69167	213
49.70000	215
49.70833	218
49.71667	221
49.72500	223
49.73333	223
49.74167	222
49.75000	220
49.75833	216
49.76667	213
49.77500	209
49.78333	205
49.79167	202
49.80000	200
49.80833	198
49.81667	196
49.82500	194
49.83333	190
49.84167	188
49.85000	187
49.85833	188
49.86667	189
49.87500	191
49.88333	191
49.89167	189
49.90000	186
49.90833	182
49.91667	179
49.92500	177
49.93333	176
49.94167	177
49.95000	179
49.95833	180
49.96667	182
49.97500	183
49.98333	184
49.99167	185
50.00000	186
50.00833	186
50.01667	186
50.02500	185
50.03333	183
50.04167	181
50.05000	179
50.05833	176
50.06667	174
50.07500	171
50.08333	169
50.09167	168
50.10000	168
50.10833	167
50.11667	167
50.12500	167
50.13333	168
50.14167	169
50.15000	171
50.15833	172
50.16667	172
50.17500	171
50.18333	169
50.19167	166
50.20000	163
50.20833	160
50.21667	157
50.22500	154
50.23333	151
50.24167	149
50.25000	147
50.25833	145
50.26667	144
50.27500	143
50.28333	144
50.29167	145
50.30000	146
50.30833	147
50.31667	148
50.32500	149
50.33333	149
50.34167	149
50.35000	148
50.35833	148
50.36667	148
50.37500	149
50.38333	151
50.39167	151
50.40000	152
50.40833	151
50.41667	148
50.42500	145
50.43333	142
50.44167	139
50.45000	138
50.45833	138
50.46667	140
50.47500	144
50.48333	147
50.49167	150
50.50000	152
50.50833	151
50.51667	149
50.52500	147
50.53333	143
50.54167	141
50.55000	140
50.55833	140
50.56667	141
50.57500	142
50.58333	141
50.59167	138
50.60000	134
50.60833	131
50.61667	129
50.62500	127
50.63333	127
50.64167	128
50.65000	128
50.65833	127
50.66667	127
50.67500	128
50.68333	129
50.69167	131
50.70000	131
50.70833	131
50.71667	130
50.72500	129
50.73333	129
50.74167	130
50.75000	130
50.75833	130
50.76667	130
50.77500	128
50.78333	126
50.79167	123
50.80000	120
50.80833	118
50.81667	116
50.82500	116
50.83333	117
50.84167	120
50.85000	124
50.85833	127
50.86667	129
50.87500	129
50.88333	127
50.89167	123
50.90000	120
50.90833	118
50.91667	117
50.92500	119
50.93333	122
50.94167	125
50.95000	128
50.95833	130
50.96667	130
50.97500	128
50.98333	126
50.99167	124
51.00000	122
51.00833	120
51.01667	120
51.02500	120
51.03333	119
51.04167	118
51.05000	118
51.05833	118
51.06667	118
51.07500	118
51.08333	118
51.09167	117
51.10000	117
51.10833	117
51.11667	118
51.12500	120
51.13333	121
51.14167	121
51.15000	120
51.15833	118
51.16667	114
51.17500	110
51.18333	108
51.19167	108
51.20000	110
51.20833	112
51.21667	114
51.22500	114
51.23333	114
51.24167	112
51.25000	110
51.25833	108
51.26667	107
51.27500	105
51.28333	105
51.29167	105
51.30000	106
51.30833	107
51.31667	109
51.32500	110
51.33333	112
51.34167	112
51.35000	112
51.35833	111
51.36667	110
51.37500	110
51.38333	110
51.39167	111
51.40000	111
51.40833	111
51.41667	110
51.42500	109
51.43333	110
51.44167	111
51.45000	111
51.45833	110
51.46667	109
51.47500	107
51.48333	106
51.49167	107
51.50000	109
51.50833	111
51.51667	112
51.52500	112
51.53333	113
51.54167	114
51.55000	115
51.55833	116
51.56667	117
51.57500	119
51.58333	120
51.59167	120
51.60000	120
51.60833	120
51.61667	119
51.62500	118
51.63333	119
51.64167	119
51.65000	120
51.65833	120
51.66667	119
51.67500	117
51.68333	116
51.69167	115
51.70000	115
51.70833	114
51.71667	113
51.72500	111
51.73333	110
51.74167	109
51.75000	107
51.75833	106
51.76667	103
51.77500	100
51.78333	97
51.79167	96
51.80000	97
51.80833	99
51.81667	102
51.82500	105
51.83333	107
51.84167	109
51.85000	108
51.85833	105
51.86667	102
51.87500	98
51.88333	96
51.89167	96
51.90000	97
51.90833	98
51.91667	99
51.92500	99
51.93333	100
51.94167	100
51.95000	101
51.95833	101
51.96667	101
51.97500	99
51.98333	94
51.99167	90
52.00000	88
52.00833	87
52.01667	88
52.02500	91
52.03333	94
52.04167	97
52.05000	98
52.05833	99
52.06667	99
52.07500	99
52.08333	99
52.09167	100
52.10000	101
52.10833	101
52.11667	100
52.12500	97
52.13333	93
52.14167	90
52.15000	89
52.15833	91
52.16667	95
52.17500	100
52.18333	103
52.19167	105
52.20000	106
52.20833	105
52.21667	104
52.22500	104
52.23333	104
52.24167	104
52.25000	105
52.25833	105
52.26667	105
52.27500	104
52.28333	103
52.29167	103
52.30000	102
52.30833	102
52.31667	101
52.32500	101
52.33333	100
52.34167	99
52.35000	98
52.35833	96
52.36667	95
52.37500	95
52.38333	95
52.39167	96
52.40000	99
52.40833	102
52.41667	106
52.42500	108
52.43333	107
52.44167	105
52.45000	101
52.45833	97
52.46667	95
52.47500	96
52.48333	98
52.49167	100
52.50000	102
52.50833	102
52.51667	101
52.52500	100
52.53333	100
52.54167	101
52.55000	103
52.55833	106
52.56667	107
52.57500	107
52.58333	107
52.59167	108
52.60000	109
52.60833	111
52.61667	112
52.62500	113
52.63333	112
52.64167	110
52.65000	109
52.65833	108
52.66667	107
52.67500	106
52.68333	104
52.69167	102
52.70000	99
52.70833	98
52.71667	97
52.72500	96
52.73333	96
52.74167	96
52.75000	95
52.75833	93
52.76667	91
52.77500	90
52.78333	91
52.79167	93
52.80000	95
52.80833	97
52.81667	99
52.82500	101
52.83333	104
52.84167	107
52.85000	109
52.85833	110
52.86667	110
52.87500	107
52.88333	104
52.89167	101
52.90000	99
52.90833	98
52.91667	98
52.92500	98
52.93333	98
52.94167	98
52.95000	97
52.95833	96
52.96667	96
52.97500	98
52.98333	101
52.99167	103
53.00000	105
53.00833	106
53.01667	105
53.02500	104
53.03333	102
53.04167	99
53.05000	97
53.05833	95
53.06667	93
53.07500	93
53.08333	92
53.09167	93
53.10000	93
53.10833	95
53.11667	95
53.12500	95
53.13333	94
53.14167	93
53.15000	92
53.15833	93
53.16667	94
53.17500	95
53.18333	95
53.19167	96
53.20000	95
53.20833	94
53.21667	92
53.22500	90
53.23333	88
53.24167	87
53.25000	88
53.25833	90
53.26667	93
53.27500	95
53.28333	98
53.29167	99
53.30000	99
53.30833	98
53.31667	97
53.32500	97
53.33333	96
53.34167	96
53.35000	98
53.35833	101
53.36667	104
53.37500	104
53.38333	103
53.39167	99
53.40000	95
53.40833	91
53.41667	89
53.42500	88
53.43333	90
53.44167	93
53.45000	97
53.45833	100
53.46667	103
53.47500	105
53.48333	106
53.49167	107
53.50000	107
53.50833	108
53.51667	109
53.52500	110
53.53333	110
53.54167	111
53.55000	112
53.55833	113
53.56667	115
53.57500	115
53.58333	115
53.59167	114
53.60000	114
53.60833	114
53.61667	115
53.62500	117
53.63333	118
53.64167	119
53.65000	119
53.65833	120
53.66667	122
53.67500	126
53.68333	130
53.69167	133
53.70000	137
53.70833	139
53.71667	142
53.72500	144
53.73333	145
53.74167	144
53.75000	143
53.75833	141
53.76667	140
53.77500	139
53.78333	140
53.79167	141
53.80000	143
53.80833	148
53.81667	154
53.82500	160
53.83333	167
53.84167	174
53.85000	179
53.85833	183
53.86667	187
53.87500	191
53.88333	196
53.89167	201
53.90000	207
53.90833	214
53.91667	222
53.92500	230
53.93333	237
53.94167	243
53.95000	250
53.95833	256
53.96667	262
53.97500	268
53.98333	274
53.99167	280
54.00000	288
54.00833	296
54.01667	306
54.02500	316
54.03333	327
54.04167	336
54.05000	346
54.05833	355
54.06667	364
54.07500	374
54.08333	386
54.09167	399
54.10000	412
54.10833	425
54.11667	438
54.12500	452
54.13333	467
54.14167	482
54.15000	499
54.15833	516
54.16667	534
54.17500	554
54.18333	574
54.19167	595
54.20000	616
54.20833	635
54.21667	654
54.22500	672
54.23333	691
54.24167	711
54.25000	733
54.25833	757
54.26667	781
54.27500	806
54.28333	831
54.29167	857
54.30000	883
54.30833	910
54.31667	936
54.32500	963
54.33333	990
54.34167	1017
54.35000	1046
54.35833	1077
54.36667	1109
54.37500	1143
54.38333	1178
54.39167	1214
54.40000	1251
54.40833	1290
54.41667	1329
54.42500	1369
54.43333	1411
54.44167	1453
54.45000	1496
54.45833	1539
54.46667	1581
54.47500	1625
54.48333	1671
54.49167	1719
54.50000	1767
54.50833	1815
54.51667	1864
54.52500	1910
54.53333	1957
54.54167	2005
54.55000	2057
54.55833	2109
54.56667	2162
54.57500	2216
54.58333	2270
54.59167	2326
54.60000	2383
54.60833	2442
54.61667	2502
54.62500	2561
54.63333	2621
54.64167	2682
54.65000	2746
54.65833	2811
54.66667	2876
54.67500	2942
54.68333	3006
54.69167	3073
54.70000	3140
54.70833	3208
54.71667	3279
54.72500	3349
54.73333	3420
54.74167	3490
54.75000	3562
54.75833	3634
54.76667	3705
54.77500	3777
54.78333	3849
54.79167	3923
54.80000	3998
54.80833	4073
54.81667	4149
54.82500	4224
54.83333	4301
54.84167	4377
54.85000	4457
54.85833	4538
54.86667	4620
54.87500	4703
54.88333	4784
54.89167	4866
54.90000	4946
54.90833	5024
54.91667	5101
54.92500	5179
54.93333	5261
54.94167	5342
54.95000	5426
54.95833	5511
54.96667	5594
54.97500	5679
54.98333	5761
54.99167	5843
55.00000	5924
55.00833	6006
55.01667	6088
55.02500	6168
55.03333	6250
55.04167	6328
55.05000	6408
55.05833	6488
55.06667	6568
55.07500	6650
55.08333	6731
55.09167	6813
55.10000	6893
55.10833	6974
55.11667	7054
55.12500	7134
55.13333	7216
55.14167	7296
55.15000	7376
55.15833	7455
55.16667	7531
55.17500	7607
55.18333	7680
55.19167	7752
55.20000	7823
55.20833	7894
55.21667	7966
55.22500	8038
55.23333	8112
55.24167	8183
55.25000	8254
55.25833	8324
55.26667	8392
55.27500	8461
55.28333	8528
55.29167	8596
55.30000	8662
55.30833	8729
55.31667	8794
55.32500	8856
55.33333	8917
55.34167	8975
55.35000	9030
55.35833	9084
55.36667	9136
55.37500	9189
55.38333	9241
55.39167	9295
55.40000	9348
55.40833	9401
55.41667	9454
55.42500	9503
55.43333	9550
55.44167	9594
55.45000	9637
55.45833	9679
55.46667	9719
55.47500	9759
55.48333	9798
55.49167	9836
55.50000	9873
55.50833	9908
55.51667	9942
55.52500	9975
55.53333	10007
55.54167	10039
55.55000	10070
55.55833	10100
55.56667	10129
55.57500	10155
55.58333	10178
55.59167	10198
55.60000	10218
55.60833	10236
55.61667	10254
55.62500	10272
55.63333	10291
55.64167	10309
55.65000	10326
55.65833	10340
55.66667	10352
55.67500	10362
55.68333	10371
55.69167	10379
55.70000	10385
55.70833	10390
55.71667	10394
55.72500	10397
55.73333	10399
55.74167	10400
55.75000	10399
55.75833	10396
55.76667	10391
55.77500	10386
55.78333	10381
55.79167	10376
55.80000	10371
55.80833	10366
55.81667	10360
55.82500	10351
55.83333	10339
55.84167	10326
55.85000	10310
55.85833	10293
55.86667	10275
55.87500	10255
55.88333	10236
55.89167	10217
55.90000	10199
55.90833	10182
55.91667	10165
55.92500	10146
55.93333	10124
55.94167	10100
55.95000	10074
55.95833	10046
55.96667	10017
55.97500	9986
55.98333	9957
55.99167	9926
56.00000	9896
56.00833	9866
56.01667	9836
56.02500	9806
56.03333	9774
56.04167	9742
56.05000	9707
56.05833	9670
56.06667	9631
56.07500	9590
56.08333	9551
56.09167	9512
56.10000	9474
56.10833	9438
56.11667	9402
56.12500	9365
56.13333	9328
56.14167	9289
56.15000	9247
56.15833	9203
56.16667	9160
56.17500	9116
56.18333	9074
56.19167	9031
56.20000	8990
56.20833	8945
56.21667	8900
56.22500	8854
56.23333	8806
56.24167	8760
56.25000	8714
56.25833	8668
56.26667	8621
56.27500	8573
56.28333	8526
56.29167	8478
56.30000	8431
56.30833	8383
56.31667	8335
56.32500	8286
56.33333	8235
56.34167	8184
56.35000	8131
56.35833	8078
56.36667	8027
56.37500	7975
56.38333	7925
56.39167	7874
56.40000	7825
56.40833	7776
56.41667	7728
56.42500	7679
56.43333	7628
56.44167	7576
56.45000	7524
56.45833	7471
56.46667	7420
56.47500	7370
56.48333	7321
56.49167	7271
56.50000	7221
56.50833	7170
56.51667	7119
56.52500	7069
56.53333	7019
56.54167	6970
56.55000	6920
56.55833	6870
56.56667	6819
56.57500	6766
56.58333	6716
56.59167	6667
56.60000	6619
56.60833	6571
56.61667	6522
56.62500	6472
56.63333	6420
56.64167	6369
56.65000	6317
56.65833	6266
56.66667	6216
56.67500	6165
56.68333	6115
56.69167	6066
56.70000	6018
56.70833	5973
56.71667	5928
56.72500	5883
56.73333	5838
56.74167	5792
56.75000	5744
56.75833	5696
56.76667	5647
56.77500	5597
56.78333	5549
56.79167	5503
56.80000	5458
56.80833	5415
56.81667	5373
56.82500	5330
56.83333	5285
56.84167	5241
56.85000	5196
56.85833	5150
56.86667	5106
56.87500	5063
56.88333	5022
56.89167	4981
56.90000	4941
56.90833	4902
56.91667	4862
56.92500	4822
56.93333	4779
56.94167	4735
56.95000	4690
56.95833	4647
56.96667	4606
56.97500	4569
56.98333	4534
56.99167	4501
57.00000	4467
57.00833	4431
57.01667	4393
57.02500	4355
57.03333	4316
57.04167	4279
57.05000	4245
57.05833	4210
57.06667	4174
57.07500	4136
57.08333	4097
57.09167	4057
57.10000	4019
57.10833	3983
57.11667	3949
57.12500	3917
57.13333	3886
57.14167	3856
57.15000	3825
57.15833	3795
57.16667	3764
57.17500	3732
57.18333	3701
57.19167	3671
57.20000	3641
57.20833	3611
57.21667	3581
57.22500	3551
57.23333	3518
57.24167	3487
57.25000	3456
57.25833	3426
57.26667	3396
57.27500	3368
57.28333	3341
57.29167	3315
57.30000	3289
57.30833	3261
57.31667	3231
57.32500	3203
57.33333	3174
57.34167	3146
57.35000	3120
57.35833	3096
57.36667	3071
57.37500	3045
57.38333	3020
57.39167	2994
57.40000	2968
57.40833	2943
57.41667	2919
57.42500	2896
57.43333	2874
57.44167	2851
57.45000	2828
57.45833	2805
57.46667	2783
57.47500	2761
57.48333	2739
57.49167	2717
57.50000	2695
57.50833	2673
57.51667	2649
57.52500	2626
57.53333	2604
57.54167	2582
57.55000	2562
57.55833	2543
57.56667	2524
57.57500	2505
57.58333	2485
57.59167	2465
57.60000	2444
57.60833	2425
57.61667	2405
57.62500	2386
57.63333	2367
57.64167	2347
57.65000	2326
57.65833	2306
57.66667	2287
57.67500	2269
57.68333	2252
57.69167	2234
57.70000	2215
57.70833	2197
57.71667	2180
57.72500	2165
57.73333	2152
57.74167	2139
57.75000	2125
57.75833	2109
57.76667	2094
57.77500	2079
57.78333	2064
57.79167	2049
57.80000	2034
57.80833	2017
57.81667	1999
57.82500	1981
57.83333	1962
57.84167	1946
57.85000	1930
57.85833	1917
57.86667	1904
57.87500	1892
57.88333	1880
57.89167	1868
57.90000	1855
57.90833	1843
57.91667	1831
57.92500	1819
57.93333	1806
57.94167	1792
57.95000	1778
57.95833	1765
57.96667	1751
57.97500	1737
57.98333	1723
57.99167	1708
58.00000	1693
58.00833	1679
58.01667	1665
58.02500	1653
58.03333	1641
58.04167	1631
58.05000	1622
58.05833	1613
58.06667	1602
58.07500	1590
58.08333	1579
58.09167	1568
58.10000	1558
58.10833	1548
58.11667	1538
58.12500	1528
58.13333	1516
58.14167	1505
58.15000	1494
58.15833	1483
58.16667	1471
58.17500	1459
58.18333	1448
58.19167	1437
58.20000	1426
58.20833	1414
58.21667	1402
58.22500	1389
58.23333	1377
58.24167	1366
58.25000	1359
58.25833	1353
58.26667	1349
58.27500	1344
58.28333	1338
58.29167	1331
58.30000	1322
58.30833	1312
58.31667	1302
58.32500	1292
58.33333	1281
58.34167	1271
58.35000	1262
58.35833	1252
58.36667	1243
58.37500	1233
58.38333	1224
58.39167	1216
58.40000	1210
58.40833	1204
58.41667	1198
58.42500	1193
58.43333	1187
58.44167	1180
58.45000	1172
58.45833	1164
58.46667	1155
58.47500	1145
58.48333	1136
58.49167	1126
58.50000	1116
58.50833	1108
58.51667	1100
58.52500	1094
58.53333	1088
58.54167	1083
58.55000	1077
58.55833	1072
58.56667	1066
58.57500	1060
58.58333	1053
58.59167	1045
58.60000	1037
58.60833	1029
58.61667	1021
58.62500	1016
58.63333	1011
58.64167	1008
58.65000	1005
58.65833	1001
58.66667	996
58.67500	990
58.68333	982
58.69167	973
58.70000	965
58.70833	957
58.71667	949
58.72500	941
58.73333	933
58.74167	925
58.75000	918
58.75833	911
58.76667	904
58.77500	898
58.78333	893
58.79167	890
58.80000	888
58.80833	887
58.81667	885
58.82500	881
58.83333	875
58.84167	869
58.85000	864
58.85833	860
58.86667	856
58.87500	851
58.88333	846
58.89167	840
58.90000	833
58.90833	828
58.91667	823
58.92500	817
58.93333	811
58.94167	806
58.95000	801
58.95833	797
58.96667	794
58.97500	790
58.98333	786
58.99167	781
59.00000	776
59.00833	771
59.01667	766
59.02500	761
59.03333	756
59.04167	752
59.05000	748
59.05833	744
59.06667	741
59.07500	738
59.08333	734
59.09167	730
59.10000	726
59.10833	722
59.11667	719
59.12500	716
59.13333	712
59.14167	709
59.15000	705
59.15833	700
59.16667	696
59.17500	692
59.18333	688
59.19167	685
59.20000	682
59.20833	679
59.21667	676
59.22500	673
59.23333	670
59.24167	666
59.25000	662
59.25833	659
59.26667	658
59.27500	659
59.28333	659
59.29167	658
59.30000	655
59.30833	651
59.31667	645
59.32500	640
59.33333	638
59.34167	636
59.35000	633
59.35833	629
59.36667	622
59.37500	616
59.38333	610
59.39167	606
59.40000	603
59.40833	600
59.41667	598
59.42500	595
59.43333	592
59.44167	590
59.45000	587
59.45833	584
59.46667	581
59.47500	577
59.48333	573
59.49167	570
59.50000	566
59.50833	564
59.51667	562
59.52500	561
59.53333	561
59.54167	561
59.55000	560
59.55833	557
59.56667	554
59.57500	549
59.58333	544
59.59167	540
59.60000	536
59.60833	534
59.61667	532
59.62500	532
59.63333	532
59.64167	531
59.65000	530
59.65833	528
59.66667	524
59.67500	520
59.68333	515
59.69167	512
59.70000	509
59.70833	508
59.71667	507
59.72500	507
59.73333	507
59.74167	508
59.75000	508
59.75833	508
59.76667	506
59.77500	504
59.78333	500
59.79167	496
59.80000	491
59.80833	487
59.81667	482
59.82500	477
59.83333	473
59.84167	469
59.85000	466
59.85833	464
59.86667	462
59.87500	460
59.88333	458
59.89167	456
59.90000	454
59.90833	451
59.91667	449
59.92500	447
59.93333	446
59.94167	444
59.95000	441
59.95833	440
59.96667	438
59.97500	438
59.98333	437
59.99167	436
60.00000	434
