# Supplementary material for: How J-chain ensures the assembly of immunoglobulin IgM pentamers
Source: EMBO J. 2024 Dec 4;44(2):505–33. doi: 10.1038/s44318-024-00317-9 (PMC11729874; doi:10.1038/s44318-024-00317-9)
Supplement: Supplementary file 5 — Source data Fig. 3 [file 44318_2024_317_MOESM5_ESM.zip › Figure 3/3A/20231221_marker_1.txt]

[Header]
Application Name	LCsolution
Version	1.25
Data File Name	D:\Xenia\JC Oligomerization\20231221 marker.lcd
Output Date	10.06.2024
Output Time	11:03:17

[Configuration]
# of Detectors	2
Detector ID	Detector A	Detector B
Detector Name	Detector A	Detector B
# of Channels	2	1

[LC Chromatogram(Detector A-Ch1)]
Interval(msec)	500
# of Points	7201
Start Time(min)	0.000
End Time(min)	60.000
Intensity Units	mV
Intensity Multiplier	0.001
Wavelength(nm)	280
R.Time (min)	Intensity
0.00000	10
0.00833	10
0.01667	3
0.02500	-4
0.03333	-8
0.04167	-12
0.05000	-13
0.05833	-13
0.06667	-11
0.07500	-9
0.08333	-8
0.09167	-8
0.10000	-8
0.10833	-9
0.11667	-9
0.12500	-9
0.13333	-7
0.14167	-4
0.15000	-1
0.15833	-0
0.16667	-1
0.17500	-3
0.18333	-5
0.19167	-5
0.20000	-4
0.20833	-5
0.21667	-6
0.22500	-9
0.23333	-13
0.24167	-16
0.25000	-18
0.25833	-18
0.26667	-17
0.27500	-17
0.28333	-14
0.29167	-10
0.30000	-5
0.30833	-1
0.31667	2
0.32500	2
0.33333	-3
0.34167	-8
0.35000	-13
0.35833	-16
0.36667	-17
0.37500	-14
0.38333	-12
0.39167	-11
0.40000	-11
0.40833	-13
0.41667	-14
0.42500	-15
0.43333	-14
0.44167	-12
0.45000	-12
0.45833	-13
0.46667	-13
0.47500	-14
0.48333	-14
0.49167	-15
0.50000	-17
0.50833	-21
0.51667	-26
0.52500	-30
0.53333	-32
0.54167	-32
0.55000	-30
0.55833	-27
0.56667	-25
0.57500	-24
0.58333	-26
0.59167	-30
0.60000	-32
0.60833	-33
0.61667	-30
0.62500	-27
0.63333	-23
0.64167	-18
0.65000	-15
0.65833	-12
0.66667	-9
0.67500	-6
0.68333	-4
0.69167	-5
0.70000	-8
0.70833	-13
0.71667	-18
0.72500	-23
0.73333	-25
0.74167	-26
0.75000	-27
0.75833	-27
0.76667	-27
0.77500	-27
0.78333	-26
0.79167	-24
0.80000	-21
0.80833	-19
0.81667	-19
0.82500	-18
0.83333	-15
0.84167	-11
0.85000	-7
0.85833	-3
0.86667	-2
0.87500	-4
0.88333	-9
0.89167	-17
0.90000	-25
0.90833	-31
0.91667	-33
0.92500	-31
0.93333	-26
0.94167	-21
0.95000	-17
0.95833	-13
0.96667	-11
0.97500	-9
0.98333	-7
0.99167	-7
1.00000	-10
1.00833	-13
1.01667	-17
1.02500	-18
1.03333	-18
1.04167	-16
1.05000	-15
1.05833	-13
1.06667	-12
1.07500	-11
1.08333	-11
1.09167	-12
1.10000	-14
1.10833	-16
1.11667	-18
1.12500	-20
1.13333	-20
1.14167	-18
1.15000	-17
1.15833	-17
1.16667	-17
1.17500	-16
1.18333	-16
1.19167	-15
1.20000	-16
1.20833	-17
1.21667	-20
1.22500	-22
1.23333	-24
1.24167	-23
1.25000	-22
1.25833	-20
1.26667	-19
1.27500	-19
1.28333	-20
1.29167	-20
1.30000	-20
1.30833	-19
1.31667	-20
1.32500	-22
1.33333	-26
1.34167	-30
1.35000	-33
1.35833	-34
1.36667	-33
1.37500	-31
1.38333	-28
1.39167	-26
1.40000	-22
1.40833	-17
1.41667	-12
1.42500	-7
1.43333	-4
1.44167	-2
1.45000	-2
1.45833	-4
1.46667	-5
1.47500	-7
1.48333	-8
1.49167	-8
1.50000	-7
1.50833	-6
1.51667	-4
1.52500	-5
1.53333	-8
1.54167	-12
1.55000	-16
1.55833	-18
1.56667	-19
1.57500	-19
1.58333	-18
1.59167	-17
1.60000	-15
1.60833	-13
1.61667	-11
1.62500	-9
1.63333	-8
1.64167	-10
1.65000	-13
1.65833	-17
1.66667	-23
1.67500	-29
1.68333	-33
1.69167	-34
1.70000	-32
1.70833	-27
1.71667	-20
1.72500	-15
1.73333	-14
1.74167	-14
1.75000	-17
1.75833	-19
1.76667	-20
1.77500	-19
1.78333	-16
1.79167	-14
1.80000	-13
1.80833	-13
1.81667	-14
1.82500	-17
1.83333	-19
1.84167	-21
1.85000	-22
1.85833	-22
1.86667	-20
1.87500	-18
1.88333	-15
1.89167	-13
1.90000	-11
1.90833	-10
1.91667	-11
1.92500	-11
1.93333	-12
1.94167	-12
1.95000	-13
1.95833	-14
1.96667	-16
1.97500	-18
1.98333	-19
1.99167	-18
2.00000	-17
2.00833	-15
2.01667	-15
2.02500	-16
2.03333	-16
2.04167	-16
2.05000	-16
2.05833	-13
2.06667	-10
2.07500	-7
2.08333	-4
2.09167	-2
2.10000	-2
2.10833	-4
2.11667	-8
2.12500	-12
2.13333	-16
2.14167	-18
2.15000	-20
2.15833	-20
2.16667	-19
2.17500	-17
2.18333	-14
2.19167	-9
2.20000	-4
2.20833	0
2.21667	4
2.22500	5
2.23333	4
2.24167	-0
2.25000	-6
2.25833	-12
2.26667	-17
2.27500	-21
2.28333	-24
2.29167	-26
2.30000	-25
2.30833	-25
2.31667	-24
2.32500	-21
2.33333	-18
2.34167	-14
2.35000	-10
2.35833	-7
2.36667	-4
2.37500	-3
2.38333	-3
2.39167	-5
2.40000	-8
2.40833	-11
2.41667	-13
2.42500	-15
2.43333	-15
2.44167	-15
2.45000	-15
2.45833	-17
2.46667	-20
2.47500	-21
2.48333	-22
2.49167	-23
2.50000	-22
2.50833	-21
2.51667	-19
2.52500	-17
2.53333	-14
2.54167	-12
2.55000	-12
2.55833	-14
2.56667	-18
2.57500	-22
2.58333	-26
2.59167	-31
2.60000	-36
2.60833	-40
2.61667	-44
2.62500	-44
2.63333	-40
2.64167	-35
2.65000	-30
2.65833	-27
2.66667	-25
2.67500	-25
2.68333	-25
2.69167	-24
2.70000	-22
2.70833	-19
2.71667	-15
2.72500	-12
2.73333	-11
2.74167	-11
2.75000	-12
2.75833	-12
2.76667	-11
2.77500	-8
2.78333	-5
2.79167	-4
2.80000	-6
2.80833	-9
2.81667	-13
2.82500	-15
2.83333	-15
2.84167	-13
2.85000	-12
2.85833	-12
2.86667	-14
2.87500	-17
2.88333	-18
2.89167	-17
2.90000	-13
2.90833	-8
2.91667	-2
2.92500	1
2.93333	2
2.94167	-1
2.95000	-5
2.95833	-10
2.96667	-13
2.97500	-15
2.98333	-17
2.99167	-19
3.00000	-21
3.00833	-23
3.01667	-24
3.02500	-24
3.03333	-21
3.04167	-19
3.05000	-18
3.05833	-19
3.06667	-22
3.07500	-25
3.08333	-28
3.09167	-29
3.10000	-29
3.10833	-25
3.11667	-20
3.12500	-14
3.13333	-7
3.14167	-3
3.15000	-1
3.15833	-1
3.16667	-3
3.17500	-4
3.18333	-5
3.19167	-4
3.20000	-2
3.20833	0
3.21667	1
3.22500	0
3.23333	-3
3.24167	-6
3.25000	-9
3.25833	-10
3.26667	-10
3.27500	-11
3.28333	-12
3.29167	-15
3.30000	-18
3.30833	-20
3.31667	-19
3.32500	-18
3.33333	-17
3.34167	-19
3.35000	-22
3.35833	-25
3.36667	-29
3.37500	-31
3.38333	-32
3.39167	-31
3.40000	-29
3.40833	-25
3.41667	-20
3.42500	-16
3.43333	-13
3.44167	-10
3.45000	-9
3.45833	-8
3.46667	-6
3.47500	-2
3.48333	0
3.49167	-1
3.50000	-4
3.50833	-9
3.51667	-13
3.52500	-15
3.53333	-13
3.54167	-11
3.55000	-11
3.55833	-13
3.56667	-16
3.57500	-21
3.58333	-25
3.59167	-28
3.60000	-29
3.60833	-28
3.61667	-26
3.62500	-25
3.63333	-24
3.64167	-26
3.65000	-30
3.65833	-34
3.66667	-37
3.67500	-37
3.68333	-35
3.69167	-32
3.70000	-27
3.70833	-21
3.71667	-13
3.72500	-5
3.73333	2
3.74167	8
3.75000	11
3.75833	12
3.76667	12
3.77500	11
3.78333	9
3.79167	6
3.80000	3
3.80833	-1
3.81667	-5
3.82500	-9
3.83333	-13
3.84167	-18
3.85000	-22
3.85833	-26
3.86667	-27
3.87500	-26
3.88333	-24
3.89167	-23
3.90000	-23
3.90833	-23
3.91667	-23
3.92500	-24
3.93333	-23
3.94167	-22
3.95000	-20
3.95833	-17
3.96667	-12
3.97500	-7
3.98333	-3
3.99167	1
4.00000	3
4.00833	2
4.01667	-0
4.02500	-5
4.03333	-12
4.04167	-17
4.05000	-20
4.05833	-20
4.06667	-19
4.07500	-18
4.08333	-16
4.09167	-15
4.10000	-14
4.10833	-12
4.11667	-10
4.12500	-8
4.13333	-7
4.14167	-7
4.15000	-6
4.15833	-5
4.16667	-4
4.17500	-4
4.18333	-5
4.19167	-7
4.20000	-9
4.20833	-11
4.21667	-13
4.22500	-15
4.23333	-15
4.24167	-16
4.25000	-17
4.25833	-19
4.26667	-21
4.27500	-24
4.28333	-26
4.29167	-27
4.30000	-26
4.30833	-25
4.31667	-24
4.32500	-24
4.33333	-24
4.34167	-25
4.35000	-24
4.35833	-22
4.36667	-19
4.37500	-16
4.38333	-14
4.39167	-13
4.40000	-11
4.40833	-12
4.41667	-13
4.42500	-15
4.43333	-16
4.44167	-17
4.45000	-18
4.45833	-17
4.46667	-14
4.47500	-11
4.48333	-8
4.49167	-7
4.50000	-7
4.50833	-7
4.51667	-8
4.52500	-8
4.53333	-8
4.54167	-9
4.55000	-10
4.55833	-12
4.56667	-15
4.57500	-20
4.58333	-24
4.59167	-28
4.60000	-31
4.60833	-29
4.61667	-24
4.62500	-18
4.63333	-12
4.64167	-7
4.65000	-3
4.65833	-1
4.66667	-1
4.67500	-3
4.68333	-5
4.69167	-6
4.70000	-7
4.70833	-9
4.71667	-13
4.72500	-17
4.73333	-23
4.74167	-28
4.75000	-31
4.75833	-33
4.76667	-34
4.77500	-34
4.78333	-34
4.79167	-35
4.80000	-35
4.80833	-33
4.81667	-28
4.82500	-23
4.83333	-18
4.84167	-14
4.85000	-13
4.85833	-13
4.86667	-14
4.87500	-15
4.88333	-15
4.89167	-14
4.90000	-14
4.90833	-13
4.91667	-13
4.92500	-12
4.93333	-12
4.94167	-12
4.95000	-13
4.95833	-13
4.96667	-15
4.97500	-17
4.98333	-17
4.99167	-15
5.00000	-12
5.00833	-9
5.01667	-7
5.02500	-6
5.03333	-7
5.04167	-9
5.05000	-12
5.05833	-14
5.06667	-17
5.07500	-19
5.08333	-19
5.09167	-16
5.10000	-13
5.10833	-10
5.11667	-7
5.12500	-6
5.13333	-8
5.14167	-12
5.15000	-16
5.15833	-20
5.16667	-21
5.17500	-19
5.18333	-17
5.19167	-14
5.20000	-12
5.20833	-11
5.21667	-12
5.22500	-13
5.23333	-14
5.24167	-14
5.25000	-14
5.25833	-14
5.26667	-13
5.27500	-12
5.28333	-10
5.29167	-9
5.30000	-8
5.30833	-8
5.31667	-9
5.32500	-10
5.33333	-10
5.34167	-10
5.35000	-10
5.35833	-11
5.36667	-12
5.37500	-14
5.38333	-16
5.39167	-19
5.40000	-21
5.40833	-22
5.41667	-22
5.42500	-19
5.43333	-14
5.44167	-10
5.45000	-7
5.45833	-5
5.46667	-5
5.47500	-8
5.48333	-11
5.49167	-14
5.50000	-16
5.50833	-18
5.51667	-19
5.52500	-20
5.53333	-21
5.54167	-21
5.55000	-21
5.55833	-20
5.56667	-17
5.57500	-14
5.58333	-10
5.59167	-7
5.60000	-3
5.60833	-1
5.61667	1
5.62500	-0
5.63333	-3
5.64167	-8
5.65000	-14
5.65833	-20
5.66667	-25
5.67500	-29
5.68333	-31
5.69167	-32
5.70000	-31
5.70833	-29
5.71667	-28
5.72500	-27
5.73333	-26
5.74167	-27
5.75000	-26
5.75833	-25
5.76667	-23
5.77500	-20
5.78333	-17
5.79167	-15
5.80000	-14
5.80833	-13
5.81667	-13
5.82500	-13
5.83333	-13
5.84167	-12
5.85000	-11
5.85833	-11
5.86667	-11
5.87500	-13
5.88333	-16
5.89167	-20
5.90000	-24
5.90833	-23
5.91667	-20
5.92500	-15
5.93333	-11
5.94167	-10
5.95000	-12
5.95833	-15
5.96667	-17
5.97500	-17
5.98333	-15
5.99167	-12
6.00000	-9
6.00833	-7
6.01667	-8
6.02500	-10
6.03333	-11
6.04167	-13
6.05000	-14
6.05833	-16
6.06667	-19
6.07500	-22
6.08333	-23
6.09167	-20
6.10000	-15
6.10833	-11
6.11667	-10
6.12500	-11
6.13333	-15
6.14167	-19
6.15000	-22
6.15833	-23
6.16667	-23
6.17500	-23
6.18333	-23
6.19167	-22
6.20000	-21
6.20833	-19
6.21667	-18
6.22500	-18
6.23333	-20
6.24167	-23
6.25000	-28
6.25833	-34
6.26667	-39
6.27500	-42
6.28333	-42
6.29167	-38
6.30000	-32
6.30833	-27
6.31667	-24
6.32500	-23
6.33333	-25
6.34167	-27
6.35000	-28
6.35833	-28
6.36667	-27
6.37500	-25
6.38333	-24
6.39167	-25
6.40000	-27
6.40833	-28
6.41667	-28
6.42500	-25
6.43333	-21
6.44167	-18
6.45000	-18
6.45833	-20
6.46667	-25
6.47500	-30
6.48333	-35
6.49167	-38
6.50000	-39
6.50833	-38
6.51667	-36
6.52500	-34
6.53333	-32
6.54167	-30
6.55000	-28
6.55833	-26
6.56667	-23
6.57500	-20
6.58333	-19
6.59167	-21
6.60000	-25
6.60833	-27
6.61667	-28
6.62500	-26
6.63333	-23
6.64167	-21
6.65000	-19
6.65833	-18
6.66667	-18
6.67500	-16
6.68333	-16
6.69167	-17
6.70000	-18
6.70833	-20
6.71667	-19
6.72500	-18
6.73333	-16
6.74167	-15
6.75000	-16
6.75833	-18
6.76667	-20
6.77500	-23
6.78333	-26
6.79167	-27
6.80000	-26
6.80833	-24
6.81667	-21
6.82500	-20
6.83333	-21
6.84167	-25
6.85000	-29
6.85833	-32
6.86667	-34
6.87500	-35
6.88333	-34
6.89167	-33
6.90000	-31
6.90833	-30
6.91667	-28
6.92500	-25
6.93333	-23
6.94167	-22
6.95000	-22
6.95833	-23
6.96667	-25
6.97500	-27
6.98333	-28
6.99167	-26
7.00000	-23
7.00833	-18
7.01667	-12
7.02500	-7
7.03333	-6
7.04167	-8
7.05000	-14
7.05833	-22
7.06667	-28
7.07500	-31
7.08333	-32
7.09167	-31
7.10000	-30
7.10833	-29
7.11667	-31
7.12500	-32
7.13333	-33
7.14167	-32
7.15000	-31
7.15833	-29
7.16667	-26
7.17500	-23
7.18333	-21
7.19167	-20
7.20000	-20
7.20833	-21
7.21667	-21
7.22500	-21
7.23333	-19
7.24167	-18
7.25000	-16
7.25833	-15
7.26667	-17
7.27500	-21
7.28333	-25
7.29167	-28
7.30000	-30
7.30833	-29
7.31667	-26
7.32500	-24
7.33333	-22
7.34167	-22
7.35000	-22
7.35833	-21
7.36667	-19
7.37500	-16
7.38333	-14
7.39167	-12
7.40000	-12
7.40833	-12
7.41667	-13
7.42500	-15
7.43333	-17
7.44167	-20
7.45000	-21
7.45833	-21
7.46667	-21
7.47500	-20
7.48333	-18
7.49167	-15
7.50000	-12
7.50833	-11
7.51667	-11
7.52500	-12
7.53333	-15
7.54167	-16
7.55000	-16
7.55833	-13
7.56667	-11
7.57500	-11
7.58333	-12
7.59167	-13
7.60000	-14
7.60833	-16
7.61667	-18
7.62500	-21
7.63333	-25
7.64167	-29
7.65000	-31
7.65833	-31
7.66667	-29
7.67500	-28
7.68333	-26
7.69167	-24
7.70000	-21
7.70833	-18
7.71667	-14
7.72500	-11
7.73333	-8
7.74167	-7
7.75000	-8
7.75833	-10
7.76667	-13
7.77500	-15
7.78333	-16
7.79167	-17
7.80000	-16
7.80833	-17
7.81667	-19
7.82500	-21
7.83333	-22
7.84167	-23
7.85000	-23
7.85833	-21
7.86667	-19
7.87500	-16
7.88333	-14
7.89167	-13
7.90000	-16
7.90833	-21
7.91667	-27
7.92500	-31
7.93333	-32
7.94167	-30
7.95000	-28
7.95833	-25
7.96667	-24
7.97500	-25
7.98333	-27
7.99167	-30
8.00000	-31
8.00833	-31
8.01667	-28
8.02500	-24
8.03333	-20
8.04167	-18
8.05000	-19
8.05833	-24
8.06667	-28
8.07500	-31
8.08333	-31
8.09167	-29
8.10000	-25
8.10833	-21
8.11667	-20
8.12500	-20
8.13333	-21
8.14167	-21
8.15000	-18
8.15833	-12
8.16667	-7
8.17500	-3
8.18333	-2
8.19167	-5
8.20000	-9
8.20833	-13
8.21667	-17
8.22500	-20
8.23333	-23
8.24167	-25
8.25000	-25
8.25833	-24
8.26667	-22
8.27500	-20
8.28333	-18
8.29167	-16
8.30000	-13
8.30833	-8
8.31667	-3
8.32500	-0
8.33333	2
8.34167	1
8.35000	1
8.35833	-1
8.36667	-4
8.37500	-9
8.38333	-13
8.39167	-18
8.40000	-22
8.40833	-23
8.41667	-23
8.42500	-22
8.43333	-20
8.44167	-19
8.45000	-18
8.45833	-17
8.46667	-15
8.47500	-13
8.48333	-12
8.49167	-12
8.50000	-14
8.50833	-18
8.51667	-24
8.52500	-30
8.53333	-37
8.54167	-41
8.55000	-40
8.55833	-36
8.56667	-29
8.57500	-23
8.58333	-20
8.59167	-19
8.60000	-21
8.60833	-25
8.61667	-28
8.62500	-30
8.63333	-32
8.64167	-33
8.65000	-32
8.65833	-30
8.66667	-27
8.67500	-26
8.68333	-24
8.69167	-24
8.70000	-25
8.70833	-28
8.71667	-32
8.72500	-36
8.73333	-39
8.74167	-40
8.75000	-39
8.75833	-37
8.76667	-34
8.77500	-32
8.78333	-31
8.79167	-30
8.80000	-29
8.80833	-27
8.81667	-25
8.82500	-23
8.83333	-21
8.84167	-22
8.85000	-25
8.85833	-31
8.86667	-37
8.87500	-44
8.88333	-48
8.89167	-48
8.90000	-46
8.90833	-40
8.91667	-34
8.92500	-28
8.93333	-25
8.94167	-24
8.95000	-24
8.95833	-23
8.96667	-22
8.97500	-20
8.98333	-18
8.99167	-16
9.00000	-15
9.00833	-16
9.01667	-18
9.02500	-20
9.03333	-23
9.04167	-25
9.05000	-28
9.05833	-31
9.06667	-33
9.07500	-35
9.08333	-36
9.09167	-36
9.10000	-34
9.10833	-33
9.11667	-32
9.12500	-31
9.13333	-31
9.14167	-32
9.15000	-33
9.15833	-35
9.16667	-35
9.17500	-36
9.18333	-36
9.19167	-34
9.20000	-31
9.20833	-28
9.21667	-26
9.22500	-24
9.23333	-23
9.24167	-24
9.25000	-25
9.25833	-26
9.26667	-27
9.27500	-28
9.28333	-28
9.29167	-29
9.30000	-28
9.30833	-29
9.31667	-30
9.32500	-31
9.33333	-29
9.34167	-27
9.35000	-25
9.35833	-23
9.36667	-21
9.37500	-20
9.38333	-19
9.39167	-18
9.40000	-15
9.40833	-12
9.41667	-10
9.42500	-9
9.43333	-9
9.44167	-10
9.45000	-12
9.45833	-15
9.46667	-17
9.47500	-19
9.48333	-21
9.49167	-23
9.50000	-25
9.50833	-26
9.51667	-28
9.52500	-29
9.53333	-30
9.54167	-31
9.55000	-30
9.55833	-29
9.56667	-28
9.57500	-26
9.58333	-26
9.59167	-27
9.60000	-30
9.60833	-33
9.61667	-36
9.62500	-38
9.63333	-37
9.64167	-35
9.65000	-33
9.65833	-31
9.66667	-30
9.67500	-30
9.68333	-30
9.69167	-31
9.70000	-32
9.70833	-36
9.71667	-40
9.72500	-44
9.73333	-47
9.74167	-47
9.75000	-45
9.75833	-42
9.76667	-38
9.77500	-35
9.78333	-32
9.79167	-27
9.80000	-22
9.80833	-19
9.81667	-18
9.82500	-19
9.83333	-21
9.84167	-23
9.85000	-26
9.85833	-29
9.86667	-30
9.87500	-28
9.88333	-24
9.89167	-19
9.90000	-15
9.90833	-15
9.91667	-17
9.92500	-22
9.93333	-28
9.94167	-33
9.95000	-35
9.95833	-35
9.96667	-33
9.97500	-30
9.98333	-28
9.99167	-28
10.00000	-29
10.00833	-29
10.01667	-29
10.02500	-28
10.03333	-25
10.04167	-22
10.05000	-21
10.05833	-22
10.06667	-23
10.07500	-25
10.08333	-25
10.09167	-24
10.10000	-22
10.10833	-21
10.11667	-21
10.12500	-21
10.13333	-24
10.14167	-26
10.15000	-29
10.15833	-32
10.16667	-33
10.17500	-33
10.18333	-32
10.19167	-34
10.20000	-36
10.20833	-38
10.21667	-39
10.22500	-37
10.23333	-33
10.24167	-27
10.25000	-23
10.25833	-19
10.26667	-17
10.27500	-17
10.28333	-19
10.29167	-22
10.30000	-26
10.30833	-31
10.31667	-36
10.32500	-40
10.33333	-43
10.34167	-44
10.35000	-42
10.35833	-38
10.36667	-31
10.37500	-23
10.38333	-16
10.39167	-12
10.40000	-12
10.40833	-14
10.41667	-19
10.42500	-23
10.43333	-27
10.44167	-28
10.45000	-28
10.45833	-26
10.46667	-25
10.47500	-24
10.48333	-24
10.49167	-25
10.50000	-27
10.50833	-28
10.51667	-28
10.52500	-29
10.53333	-32
10.54167	-35
10.55000	-36
10.55833	-36
10.56667	-35
10.57500	-33
10.58333	-32
10.59167	-33
10.60000	-34
10.60833	-35
10.61667	-35
10.62500	-35
10.63333	-34
10.64167	-31
10.65000	-28
10.65833	-25
10.66667	-24
10.67500	-28
10.68333	-33
10.69167	-38
10.70000	-43
10.70833	-45
10.71667	-45
10.72500	-43
10.73333	-41
10.74167	-39
10.75000	-38
10.75833	-39
10.76667	-41
10.77500	-43
10.78333	-45
10.79167	-43
10.80000	-41
10.80833	-37
10.81667	-34
10.82500	-31
10.83333	-29
10.84167	-27
10.85000	-26
10.85833	-26
10.86667	-28
10.87500	-29
10.88333	-30
10.89167	-31
10.90000	-32
10.90833	-32
10.91667	-31
10.92500	-30
10.93333	-29
10.94167	-28
10.95000	-29
10.95833	-30
10.96667	-32
10.97500	-33
10.98333	-31
10.99167	-28
11.00000	-25
11.00833	-22
11.01667	-22
11.02500	-22
11.03333	-24
11.04167	-26
11.05000	-27
11.05833	-28
11.06667	-30
11.07500	-32
11.08333	-35
11.09167	-37
11.10000	-39
11.10833	-40
11.11667	-42
11.12500	-44
11.13333	-45
11.14167	-43
11.15000	-40
11.15833	-35
11.16667	-31
11.17500	-29
11.18333	-27
11.19167	-27
11.20000	-25
11.20833	-23
11.21667	-20
11.22500	-18
11.23333	-17
11.24167	-17
11.25000	-16
11.25833	-16
11.26667	-17
11.27500	-20
11.28333	-24
11.29167	-30
11.30000	-34
11.30833	-37
11.31667	-37
11.32500	-36
11.33333	-38
11.34167	-40
11.35000	-43
11.35833	-45
11.36667	-45
11.37500	-42
11.38333	-38
11.39167	-35
11.40000	-31
11.40833	-28
11.41667	-26
11.42500	-24
11.43333	-21
11.44167	-20
11.45000	-19
11.45833	-20
11.46667	-23
11.47500	-27
11.48333	-32
11.49167	-37
11.50000	-40
11.50833	-42
11.51667	-42
11.52500	-40
11.53333	-39
11.54167	-38
11.55000	-38
11.55833	-39
11.56667	-42
11.57500	-46
11.58333	-50
11.59167	-54
11.60000	-57
11.60833	-57
11.61667	-54
11.62500	-51
11.63333	-46
11.64167	-41
11.65000	-35
11.65833	-31
11.66667	-27
11.67500	-24
11.68333	-23
11.69167	-24
11.70000	-27
11.70833	-30
11.71667	-31
11.72500	-30
11.73333	-26
11.74167	-23
11.75000	-20
11.75833	-19
11.76667	-20
11.77500	-22
11.78333	-23
11.79167	-25
11.80000	-27
11.80833	-31
11.81667	-35
11.82500	-39
11.83333	-42
11.84167	-43
11.85000	-41
11.85833	-37
11.86667	-32
11.87500	-28
11.88333	-26
11.89167	-27
11.90000	-30
11.90833	-32
11.91667	-32
11.92500	-31
11.93333	-29
11.94167	-28
11.95000	-30
11.95833	-33
11.96667	-35
11.97500	-37
11.98333	-38
11.99167	-39
12.00000	-41
12.00833	-43
12.01667	-44
12.02500	-44
12.03333	-44
12.04167	-43
12.05000	-42
12.05833	-42
12.06667	-41
12.07500	-41
12.08333	-40
12.09167	-40
12.10000	-38
12.10833	-35
12.11667	-32
12.12500	-29
12.13333	-27
12.14167	-27
12.15000	-29
12.15833	-31
12.16667	-33
12.17500	-36
12.18333	-38
12.19167	-39
12.20000	-40
12.20833	-40
12.21667	-41
12.22500	-43
12.23333	-45
12.24167	-46
12.25000	-47
12.25833	-46
12.26667	-44
12.27500	-42
12.28333	-39
12.29167	-39
12.30000	-39
12.30833	-40
12.31667	-42
12.32500	-43
12.33333	-42
12.34167	-41
12.35000	-40
12.35833	-38
12.36667	-37
12.37500	-35
12.38333	-34
12.39167	-34
12.40000	-36
12.40833	-38
12.41667	-42
12.42500	-44
12.43333	-45
12.44167	-44
12.45000	-43
12.45833	-43
12.46667	-42
12.47500	-41
12.48333	-39
12.49167	-35
12.50000	-31
12.50833	-27
12.51667	-25
12.52500	-24
12.53333	-24
12.54167	-26
12.55000	-30
12.55833	-35
12.56667	-40
12.57500	-46
12.58333	-50
12.59167	-52
12.60000	-52
12.60833	-51
12.61667	-50
12.62500	-49
12.63333	-47
12.64167	-44
12.65000	-40
12.65833	-35
12.66667	-32
12.67500	-30
12.68333	-32
12.69167	-36
12.70000	-41
12.70833	-46
12.71667	-49
12.72500	-51
12.73333	-50
12.74167	-47
12.75000	-44
12.75833	-40
12.76667	-39
12.77500	-40
12.78333	-42
12.79167	-43
12.80000	-44
12.80833	-45
12.81667	-44
12.82500	-43
12.83333	-41
12.84167	-38
12.85000	-35
12.85833	-31
12.86667	-29
12.87500	-30
12.88333	-32
12.89167	-36
12.90000	-39
12.90833	-43
12.91667	-46
12.92500	-47
12.93333	-45
12.94167	-40
12.95000	-35
12.95833	-31
12.96667	-29
12.97500	-30
12.98333	-30
12.99167	-29
13.00000	-29
13.00833	-28
13.01667	-29
13.02500	-30
13.03333	-30
13.04167	-29
13.05000	-28
13.05833	-28
13.06667	-28
13.07500	-30
13.08333	-32
13.09167	-36
13.10000	-40
13.10833	-42
13.11667	-42
13.12500	-42
13.13333	-41
13.14167	-40
13.15000	-41
13.15833	-42
13.16667	-43
13.17500	-42
13.18333	-41
13.19167	-41
13.20000	-41
13.20833	-43
13.21667	-45
13.22500	-46
13.23333	-45
13.24167	-42
13.25000	-38
13.25833	-35
13.26667	-32
13.27500	-32
13.28333	-33
13.29167	-34
13.30000	-36
13.30833	-36
13.31667	-35
13.32500	-33
13.33333	-33
13.34167	-34
13.35000	-35
13.35833	-36
13.36667	-36
13.37500	-34
13.38333	-31
13.39167	-29
13.40000	-27
13.40833	-25
13.41667	-23
13.42500	-23
13.43333	-25
13.44167	-27
13.45000	-30
13.45833	-31
13.46667	-32
13.47500	-32
13.48333	-31
13.49167	-32
13.50000	-34
13.50833	-35
13.51667	-35
13.52500	-33
13.53333	-31
13.54167	-28
13.55000	-26
13.55833	-24
13.56667	-23
13.57500	-23
13.58333	-22
13.59167	-20
13.60000	-17
13.60833	-14
13.61667	-11
13.62500	-9
13.63333	-9
13.64167	-9
13.65000	-11
13.65833	-13
13.66667	-15
13.67500	-17
13.68333	-19
13.69167	-20
13.70000	-21
13.70833	-19
13.71667	-16
13.72500	-13
13.73333	-9
13.74167	-8
13.75000	-9
13.75833	-11
13.76667	-12
13.77500	-11
13.78333	-9
13.79167	-6
13.80000	-4
13.80833	-3
13.81667	-3
13.82500	-4
13.83333	-6
13.84167	-7
13.85000	-8
13.85833	-7
13.86667	-6
13.87500	-3
13.88333	-1
13.89167	1
13.90000	1
13.90833	2
13.91667	3
13.92500	4
13.93333	4
13.94167	5
13.95000	5
13.95833	4
13.96667	3
13.97500	2
13.98333	2
13.99167	4
14.00000	6
14.00833	7
14.01667	7
14.02500	5
14.03333	2
14.04167	-2
14.05000	-5
14.05833	-7
14.06667	-8
14.07500	-6
14.08333	-2
14.09167	3
14.10000	8
14.10833	12
14.11667	15
14.12500	18
14.13333	21
14.14167	24
14.15000	28
14.15833	32
14.16667	34
14.17500	34
14.18333	33
14.19167	31
14.20000	29
14.20833	27
14.21667	24
14.22500	22
14.23333	22
14.24167	23
14.25000	22
14.25833	19
14.26667	13
14.27500	6
14.28333	1
14.29167	-2
14.30000	-1
14.30833	3
14.31667	9
14.32500	16
14.33333	26
14.34167	35
14.35000	44
14.35833	49
14.36667	50
14.37500	46
14.38333	40
14.39167	33
14.40000	28
14.40833	27
14.41667	29
14.42500	33
14.43333	38
14.44167	41
14.45000	43
14.45833	43
14.46667	43
14.47500	43
14.48333	43
14.49167	44
14.50000	46
14.50833	47
14.51667	46
14.52500	43
14.53333	39
14.54167	35
14.55000	34
14.55833	35
14.56667	38
14.57500	40
14.58333	41
14.59167	41
14.60000	41
14.60833	40
14.61667	41
14.62500	41
14.63333	42
14.64167	43
14.65000	44
14.65833	43
14.66667	41
14.67500	38
14.68333	36
14.69167	37
14.70000	39
14.70833	41
14.71667	44
14.72500	44
14.73333	42
14.74167	39
14.75000	37
14.75833	36
14.76667	38
14.77500	40
14.78333	43
14.79167	47
14.80000	50
14.80833	54
14.81667	56
14.82500	58
14.83333	58
14.84167	56
14.85000	53
14.85833	48
14.86667	43
14.87500	39
14.88333	36
14.89167	36
14.90000	38
14.90833	43
14.91667	49
14.92500	54
14.93333	57
14.94167	60
14.95000	60
14.95833	59
14.96667	58
14.97500	56
14.98333	54
14.99167	51
15.00000	49
15.00833	46
15.01667	44
15.02500	43
15.03333	42
15.04167	42
15.05000	43
15.05833	42
15.06667	42
15.07500	42
15.08333	43
15.09167	45
15.10000	46
15.10833	47
15.11667	48
15.12500	49
15.13333	49
15.14167	47
15.15000	44
15.15833	42
15.16667	42
15.17500	44
15.18333	46
15.19167	47
15.20000	47
15.20833	44
15.21667	41
15.22500	40
15.23333	42
15.24167	46
15.25000	50
15.25833	53
15.26667	54
15.27500	52
15.28333	49
15.29167	48
15.30000	49
15.30833	53
15.31667	57
15.32500	59
15.33333	59
15.34167	56
15.35000	53
15.35833	50
15.36667	47
15.37500	45
15.38333	45
15.39167	44
15.40000	45
15.40833	45
15.41667	46
15.42500	45
15.43333	43
15.44167	40
15.45000	37
15.45833	35
15.46667	35
15.47500	36
15.48333	39
15.49167	41
15.50000	43
15.50833	45
15.51667	45
15.52500	46
15.53333	47
15.54167	48
15.55000	50
15.55833	52
15.56667	54
15.57500	55
15.58333	56
15.59167	56
15.60000	55
15.60833	54
15.61667	53
15.62500	53
15.63333	54
15.64167	56
15.65000	58
15.65833	58
15.66667	59
15.67500	61
15.68333	62
15.69167	62
15.70000	61
15.70833	59
15.71667	58
15.72500	59
15.73333	63
15.74167	67
15.75000	72
15.75833	77
15.76667	81
15.77500	85
15.78333	91
15.79167	99
15.80000	107
15.80833	114
15.81667	120
15.82500	125
15.83333	130
15.84167	135
15.85000	141
15.85833	147
15.86667	154
15.87500	162
15.88333	173
15.89167	186
15.90000	201
15.90833	215
15.91667	229
15.92500	244
15.93333	262
15.94167	280
15.95000	298
15.95833	316
15.96667	334
15.97500	353
15.98333	374
15.99167	397
16.00000	421
16.00833	449
16.01667	479
16.02500	513
16.03333	550
16.04167	589
16.05000	631
16.05833	675
16.06667	719
16.07500	765
16.08333	811
16.09167	860
16.10000	909
16.10833	961
16.11667	1016
16.12500	1073
16.13333	1134
16.14167	1197
16.15000	1262
16.15833	1328
16.16667	1392
16.17500	1457
16.18333	1519
16.19167	1583
16.20000	1647
16.20833	1713
16.21667	1781
16.22500	1848
16.23333	1916
16.24167	1983
16.25000	2049
16.25833	2115
16.26667	2177
16.27500	2237
16.28333	2295
16.29167	2351
16.30000	2406
16.30833	2462
16.31667	2520
16.32500	2574
16.33333	2628
16.34167	2680
16.35000	2731
16.35833	2781
16.36667	2830
16.37500	2879
16.38333	2924
16.39167	2968
16.40000	3010
16.40833	3051
16.41667	3093
16.42500	3132
16.43333	3169
16.44167	3205
16.45000	3243
16.45833	3282
16.46667	3322
16.47500	3364
16.48333	3407
16.49167	3452
16.50000	3499
16.50833	3549
16.51667	3602
16.52500	3655
16.53333	3711
16.54167	3767
16.55000	3828
16.55833	3892
16.56667	3960
16.57500	4032
16.58333	4105
16.59167	4181
16.60000	4258
16.60833	4340
16.61667	4426
16.62500	4514
16.63333	4608
16.64167	4702
16.65000	4799
16.65833	4900
16.66667	5003
16.67500	5112
16.68333	5222
16.69167	5337
16.70000	5453
16.70833	5569
16.71667	5687
16.72500	5802
16.73333	5919
16.74167	6034
16.75000	6149
16.75833	6264
16.76667	6378
16.77500	6494
16.78333	6606
16.79167	6717
16.80000	6824
16.80833	6929
16.81667	7035
16.82500	7135
16.83333	7235
16.84167	7327
16.85000	7414
16.85833	7495
16.86667	7570
16.87500	7644
16.88333	7713
16.89167	7778
16.90000	7839
16.90833	7892
16.91667	7940
16.92500	7981
16.93333	8016
16.94167	8046
16.95000	8068
16.95833	8084
16.96667	8093
16.97500	8094
16.98333	8089
16.99167	8079
17.00000	8064
17.00833	8041
17.01667	8013
17.02500	7980
17.03333	7943
17.04167	7902
17.05000	7856
17.05833	7804
17.06667	7747
17.07500	7683
17.08333	7615
17.09167	7542
17.10000	7467
17.10833	7390
17.11667	7309
17.12500	7229
17.13333	7147
17.14167	7064
17.15000	6977
17.15833	6886
17.16667	6793
17.17500	6695
17.18333	6599
17.19167	6500
17.20000	6403
17.20833	6306
17.21667	6208
17.22500	6112
17.23333	6013
17.24167	5917
17.25000	5819
17.25833	5722
17.26667	5628
17.27500	5534
17.28333	5444
17.29167	5354
17.30000	5266
17.30833	5177
17.31667	5086
17.32500	4999
17.33333	4911
17.34167	4826
17.35000	4740
17.35833	4653
17.36667	4570
17.37500	4488
17.38333	4410
17.39167	4333
17.40000	4258
17.40833	4183
17.41667	4108
17.42500	4038
17.43333	3971
17.44167	3907
17.45000	3846
17.45833	3785
17.46667	3723
17.47500	3659
17.48333	3598
17.49167	3537
17.50000	3480
17.50833	3427
17.51667	3376
17.52500	3327
17.53333	3277
17.54167	3228
17.55000	3178
17.55833	3129
17.56667	3083
17.57500	3037
17.58333	2993
17.59167	2949
17.60000	2906
17.60833	2865
17.61667	2827
17.62500	2793
17.63333	2760
17.64167	2728
17.65000	2696
17.65833	2664
17.66667	2632
17.67500	2599
17.68333	2567
17.69167	2536
17.70000	2506
17.70833	2478
17.71667	2451
17.72500	2426
17.73333	2403
17.74167	2382
17.75000	2360
17.75833	2338
17.76667	2316
17.77500	2295
17.78333	2277
17.79167	2261
17.80000	2248
17.80833	2235
17.81667	2222
17.82500	2209
17.83333	2195
17.84167	2182
17.85000	2170
17.85833	2161
17.86667	2154
17.87500	2149
17.88333	2146
17.89167	2143
17.90000	2139
17.90833	2134
17.91667	2129
17.92500	2123
17.93333	2119
17.94167	2115
17.95000	2113
17.95833	2112
17.96667	2111
17.97500	2109
17.98333	2108
17.99167	2107
18.00000	2108
18.00833	2111
18.01667	2115
18.02500	2119
18.03333	2125
18.04167	2131
18.05000	2137
18.05833	2144
18.06667	2150
18.07500	2157
18.08333	2166
18.09167	2178
18.10000	2191
18.10833	2205
18.11667	2218
18.12500	2230
18.13333	2240
18.14167	2249
18.15000	2258
18.15833	2267
18.16667	2279
18.17500	2292
18.18333	2307
18.19167	2322
18.20000	2337
18.20833	2352
18.21667	2367
18.22500	2381
18.23333	2396
18.24167	2410
18.25000	2423
18.25833	2436
18.26667	2449
18.27500	2462
18.28333	2477
18.29167	2491
18.30000	2505
18.30833	2518
18.31667	2530
18.32500	2543
18.33333	2557
18.34167	2572
18.35000	2587
18.35833	2601
18.36667	2613
18.37500	2625
18.38333	2637
18.39167	2649
18.40000	2661
18.40833	2672
18.41667	2683
18.42500	2695
18.43333	2706
18.44167	2717
18.45000	2729
18.45833	2740
18.46667	2750
18.47500	2759
18.48333	2767
18.49167	2775
18.50000	2781
18.50833	2786
18.51667	2789
18.52500	2793
18.53333	2797
18.54167	2801
18.55000	2804
18.55833	2807
18.56667	2811
18.57500	2814
18.58333	2818
18.59167	2819
18.60000	2818
18.60833	2813
18.61667	2806
18.62500	2799
18.63333	2792
18.64167	2785
18.65000	2777
18.65833	2769
18.66667	2760
18.67500	2752
18.68333	2743
18.69167	2733
18.70000	2724
18.70833	2714
18.71667	2703
18.72500	2692
18.73333	2680
18.74167	2666
18.75000	2650
18.75833	2632
18.76667	2614
18.77500	2595
18.78333	2577
18.79167	2561
18.80000	2545
18.80833	2529
18.81667	2512
18.82500	2495
18.83333	2477
18.84167	2458
18.85000	2437
18.85833	2415
18.86667	2393
18.87500	2370
18.88333	2349
18.89167	2329
18.90000	2309
18.90833	2288
18.91667	2265
18.92500	2241
18.93333	2217
18.94167	2193
18.95000	2169
18.95833	2147
18.96667	2126
18.97500	2104
18.98333	2081
18.99167	2058
19.00000	2034
19.00833	2009
19.01667	1981
19.02500	1954
19.03333	1927
19.04167	1900
19.05000	1873
19.05833	1847
19.06667	1820
19.07500	1792
19.08333	1765
19.09167	1739
19.10000	1716
19.10833	1696
19.11667	1676
19.12500	1656
19.13333	1632
19.14167	1607
19.15000	1583
19.15833	1559
19.16667	1538
19.17500	1519
19.18333	1501
19.19167	1484
19.20000	1469
19.20833	1454
19.21667	1439
19.22500	1422
19.23333	1403
19.24167	1383
19.25000	1363
19.25833	1344
19.26667	1329
19.27500	1316
19.28333	1304
19.29167	1292
19.30000	1278
19.30833	1263
19.31667	1246
19.32500	1229
19.33333	1213
19.34167	1200
19.35000	1188
19.35833	1178
19.36667	1166
19.37500	1153
19.38333	1138
19.39167	1123
19.40000	1108
19.40833	1096
19.41667	1085
19.42500	1075
19.43333	1064
19.44167	1053
19.45000	1041
19.45833	1030
19.46667	1018
19.47500	1008
19.48333	998
19.49167	990
19.50000	982
19.50833	974
19.51667	966
19.52500	958
19.53333	950
19.54167	942
19.55000	933
19.55833	926
19.56667	917
19.57500	908
19.58333	898
19.59167	888
19.60000	879
19.60833	872
19.61667	866
19.62500	863
19.63333	860
19.64167	856
19.65000	849
19.65833	841
19.66667	831
19.67500	821
19.68333	812
19.69167	806
19.70000	801
19.70833	796
19.71667	791
19.72500	788
19.73333	786
19.74167	784
19.75000	781
19.75833	776
19.76667	768
19.77500	757
19.78333	746
19.79167	738
19.80000	731
19.80833	726
19.81667	721
19.82500	718
19.83333	715
19.84167	713
19.85000	711
19.85833	708
19.86667	704
19.87500	697
19.88333	689
19.89167	681
19.90000	672
19.90833	665
19.91667	658
19.92500	652
19.93333	646
19.94167	641
19.95000	637
19.95833	634
19.96667	631
19.97500	629
19.98333	627
19.99167	626
20.00000	624
20.00833	620
20.01667	616
20.02500	612
20.03333	609
20.04167	608
20.05000	608
20.05833	608
20.06667	608
20.07500	605
20.08333	602
20.09167	600
20.10000	599
20.10833	597
20.11667	595
20.12500	593
20.13333	591
20.14167	590
20.15000	589
20.15833	591
20.16667	592
20.17500	593
20.18333	593
20.19167	592
20.20000	592
20.20833	593
20.21667	595
20.22500	597
20.23333	599
20.24167	599
20.25000	598
20.25833	596
20.26667	593
20.27500	589
20.28333	586
20.29167	584
20.30000	584
20.30833	585
20.31667	586
20.32500	586
20.33333	583
20.34167	581
20.35000	579
20.35833	580
20.36667	582
20.37500	585
20.38333	590
20.39167	596
20.40000	603
20.40833	611
20.41667	618
20.42500	624
20.43333	628
20.44167	630
20.45000	632
20.45833	635
20.46667	639
20.47500	644
20.48333	649
20.49167	655
20.50000	661
20.50833	666
20.51667	670
20.52500	672
20.53333	672
20.54167	671
20.55000	671
20.55833	674
20.56667	681
20.57500	689
20.58333	696
20.59167	701
20.60000	704
20.60833	707
20.61667	710
20.62500	715
20.63333	722
20.64167	730
20.65000	738
20.65833	746
20.66667	753
20.67500	761
20.68333	768
20.69167	776
20.70000	784
20.70833	793
20.71667	803
20.72500	811
20.73333	819
20.74167	825
20.75000	830
20.75833	836
20.76667	842
20.77500	850
20.78333	859
20.79167	867
20.80000	875
20.80833	883
20.81667	892
20.82500	902
20.83333	914
20.84167	926
20.85000	939
20.85833	953
20.86667	967
20.87500	982
20.88333	996
20.89167	1009
20.90000	1021
20.90833	1034
20.91667	1048
20.92500	1063
20.93333	1079
20.94167	1095
20.95000	1110
20.95833	1125
20.96667	1139
20.97500	1154
20.98333	1171
20.99167	1189
21.00000	1209
21.00833	1227
21.01667	1244
21.02500	1259
21.03333	1272
21.04167	1286
21.05000	1303
21.05833	1324
21.06667	1347
21.07500	1372
21.08333	1397
21.09167	1421
21.10000	1445
21.10833	1469
21.11667	1493
21.12500	1517
21.13333	1541
21.14167	1565
21.15000	1589
21.15833	1612
21.16667	1637
21.17500	1663
21.18333	1692
21.19167	1724
21.20000	1758
21.20833	1790
21.21667	1822
21.22500	1850
21.23333	1878
21.24167	1906
21.25000	1935
21.25833	1965
21.26667	1997
21.27500	2031
21.28333	2067
21.29167	2107
21.30000	2148
21.30833	2188
21.31667	2229
21.32500	2269
21.33333	2311
21.34167	2354
21.35000	2401
21.35833	2450
21.36667	2499
21.37500	2549
21.38333	2597
21.39167	2645
21.40000	2693
21.40833	2743
21.41667	2796
21.42500	2852
21.43333	2911
21.44167	2971
21.45000	3032
21.45833	3093
21.46667	3153
21.47500	3215
21.48333	3276
21.49167	3342
21.50000	3410
21.50833	3481
21.51667	3554
21.52500	3626
21.53333	3699
21.54167	3772
21.55000	3848
21.55833	3928
21.56667	4010
21.57500	4099
21.58333	4188
21.59167	4279
21.60000	4370
21.60833	4458
21.61667	4546
21.62500	4632
21.63333	4721
21.64167	4811
21.65000	4907
21.65833	5008
21.66667	5109
21.67500	5217
21.68333	5330
21.69167	5439
21.70000	5545
21.70833	5652
21.71667	5760
21.72500	5867
21.73333	5979
21.74167	6092
21.75000	6207
21.75833	6325
21.76667	6441
21.77500	6565
21.78333	6697
21.79167	6825
21.80000	6945
21.80833	7064
21.81667	7192
21.82500	7326
21.83333	7453
21.84167	7573
21.85000	7695
21.85833	7822
21.86667	7950
21.87500	8089
21.88333	8234
21.89167	8374
21.90000	8501
21.90833	8626
21.91667	8753
21.92500	8878
21.93333	9007
21.94167	9135
21.95000	9265
21.95833	9396
21.96667	9526
21.97500	9658
21.98333	9783
21.99167	9908
22.00000	10044
22.00833	10180
22.01667	10307
22.02500	10426
22.03333	10550
22.04167	10672
22.05000	10793
22.05833	10913
22.06667	11028
22.07500	11149
22.08333	11273
22.09167	11393
22.10000	11501
22.10833	11603
22.11667	11703
22.12500	11800
22.13333	11899
22.14167	11998
22.15000	12099
22.15833	12201
22.16667	12298
22.17500	12396
22.18333	12493
22.19167	12584
22.20000	12664
22.20833	12738
22.21667	12810
22.22500	12877
22.23333	12941
22.24167	13003
22.25000	13066
22.25833	13129
22.26667	13190
22.27500	13249
22.28333	13302
22.29167	13350
22.30000	13394
22.30833	13434
22.31667	13474
22.32500	13511
22.33333	13543
22.34167	13567
22.35000	13586
22.35833	13603
22.36667	13617
22.37500	13630
22.38333	13642
22.39167	13653
22.40000	13660
22.40833	13661
22.41667	13656
22.42500	13647
22.43333	13636
22.44167	13624
22.45000	13611
22.45833	13596
22.46667	13578
22.47500	13555
22.48333	13527
22.49167	13492
22.50000	13455
22.50833	13416
22.51667	13375
22.52500	13332
22.53333	13284
22.54167	13234
22.55000	13179
22.55833	13121
22.56667	13062
22.57500	12999
22.58333	12937
22.59167	12872
22.60000	12806
22.60833	12737
22.61667	12663
22.62500	12588
22.63333	12508
22.64167	12428
22.65000	12347
22.65833	12266
22.66667	12185
22.67500	12101
22.68333	12018
22.69167	11931
22.70000	11842
22.70833	11751
22.71667	11656
22.72500	11560
22.73333	11461
22.74167	11362
22.75000	11261
22.75833	11159
22.76667	11058
22.77500	10954
22.78333	10852
22.79167	10747
22.80000	10641
22.80833	10535
22.81667	10426
22.82500	10319
22.83333	10211
22.84167	10106
22.85000	10001
22.85833	9897
22.86667	9794
22.87500	9688
22.88333	9582
22.89167	9474
22.90000	9364
22.90833	9256
22.91667	9146
22.92500	9040
22.93333	8933
22.94167	8828
22.95000	8724
22.95833	8619
22.96667	8517
22.97500	8413
22.98333	8311
22.99167	8208
23.00000	8105
23.00833	8001
23.01667	7895
23.02500	7792
23.03333	7686
23.04167	7583
23.05000	7483
23.05833	7384
23.06667	7287
23.07500	7189
23.08333	7094
23.09167	6998
23.10000	6905
23.10833	6815
23.11667	6724
23.12500	6636
23.13333	6544
23.14167	6453
23.15000	6361
23.15833	6267
23.16667	6175
23.17500	6082
23.18333	5992
23.19167	5906
23.20000	5823
23.20833	5743
23.21667	5663
23.22500	5587
23.23333	5510
23.24167	5436
23.25000	5363
23.25833	5290
23.26667	5217
23.27500	5140
23.28333	5067
23.29167	4995
23.30000	4926
23.30833	4861
23.31667	4796
23.32500	4731
23.33333	4661
23.34167	4592
23.35000	4523
23.35833	4457
23.36667	4396
23.37500	4336
23.38333	4280
23.39167	4222
23.40000	4166
23.40833	4110
23.41667	4055
23.42500	4003
23.43333	3952
23.44167	3903
23.45000	3854
23.45833	3806
23.46667	3759
23.47500	3710
23.48333	3662
23.49167	3614
23.50000	3568
23.50833	3525
23.51667	3484
23.52500	3445
23.53333	3406
23.54167	3369
23.55000	3333
23.55833	3297
23.56667	3263
23.57500	3229
23.58333	3196
23.59167	3160
23.60000	3125
23.60833	3090
23.61667	3054
23.62500	3022
23.63333	2992
23.64167	2964
23.65000	2939
23.65833	2913
23.66667	2888
23.67500	2863
23.68333	2838
23.69167	2812
23.70000	2787
23.70833	2761
23.71667	2736
23.72500	2712
23.73333	2688
23.74167	2665
23.75000	2644
23.75833	2624
23.76667	2607
23.77500	2591
23.78333	2576
23.79167	2559
23.80000	2542
23.80833	2525
23.81667	2507
23.82500	2491
23.83333	2474
23.84167	2458
23.85000	2442
23.85833	2426
23.86667	2411
23.87500	2399
23.88333	2388
23.89167	2380
23.90000	2372
23.90833	2365
23.91667	2357
23.92500	2347
23.93333	2337
23.94167	2326
23.95000	2316
23.95833	2306
23.96667	2296
23.97500	2286
23.98333	2276
23.99167	2267
24.00000	2259
24.00833	2254
24.01667	2252
24.02500	2252
24.03333	2253
24.04167	2254
24.05000	2253
24.05833	2248
24.06667	2242
24.07500	2234
24.08333	2228
24.09167	2222
24.10000	2218
24.10833	2215
24.11667	2213
24.12500	2212
24.13333	2209
24.14167	2205
24.15000	2200
24.15833	2193
24.16667	2187
24.17500	2183
24.18333	2179
24.19167	2176
24.20000	2173
24.20833	2171
24.21667	2170
24.22500	2169
24.23333	2169
24.24167	2170
24.25000	2171
24.25833	2170
24.26667	2166
24.27500	2160
24.28333	2153
24.29167	2145
24.30000	2138
24.30833	2134
24.31667	2133
24.32500	2132
24.33333	2129
24.34167	2127
24.35000	2124
24.35833	2122
24.36667	2120
24.37500	2118
24.38333	2115
24.39167	2110
24.40000	2104
24.40833	2096
24.41667	2086
24.42500	2075
24.43333	2065
24.44167	2055
24.45000	2047
24.45833	2040
24.46667	2034
24.47500	2029
24.48333	2025
24.49167	2020
24.50000	2014
24.50833	2005
24.51667	1993
24.52500	1980
24.53333	1969
24.54167	1958
24.55000	1949
24.55833	1938
24.56667	1927
24.57500	1915
24.58333	1904
24.59167	1895
24.60000	1887
24.60833	1880
24.61667	1874
24.62500	1867
24.63333	1858
24.64167	1848
24.65000	1835
24.65833	1820
24.66667	1806
24.67500	1793
24.68333	1781
24.69167	1771
24.70000	1761
24.70833	1750
24.71667	1736
24.72500	1723
24.73333	1711
24.74167	1699
24.75000	1687
24.75833	1675
24.76667	1662
24.77500	1648
24.78333	1634
24.79167	1619
24.80000	1605
24.80833	1590
24.81667	1574
24.82500	1560
24.83333	1546
24.84167	1533
24.85000	1517
24.85833	1501
24.86667	1484
24.87500	1469
24.88333	1455
24.89167	1442
24.90000	1430
24.90833	1416
24.91667	1401
24.92500	1388
24.93333	1376
24.94167	1365
24.95000	1356
24.95833	1346
24.96667	1335
24.97500	1323
24.98333	1310
24.99167	1296
25.00000	1282
25.00833	1267
25.01667	1252
25.02500	1239
25.03333	1226
25.04167	1214
25.05000	1201
25.05833	1188
25.06667	1174
25.07500	1160
25.08333	1145
25.09167	1132
25.10000	1120
25.10833	1110
25.11667	1100
25.12500	1091
25.13333	1082
25.14167	1073
25.15000	1063
25.15833	1053
25.16667	1042
25.17500	1031
25.18333	1021
25.19167	1012
25.20000	1003
25.20833	996
25.21667	989
25.22500	982
25.23333	974
25.24167	965
25.25000	956
25.25833	947
25.26667	939
25.27500	931
25.28333	923
25.29167	914
25.30000	906
25.30833	897
25.31667	889
25.32500	883
25.33333	878
25.34167	874
25.35000	868
25.35833	862
25.36667	854
25.37500	846
25.38333	840
25.39167	838
25.40000	839
25.40833	837
25.41667	832
25.42500	824
25.43333	814
25.44167	804
25.45000	797
25.45833	793
25.46667	790
25.47500	787
25.48333	783
25.49167	779
25.50000	775
25.50833	769
25.51667	764
25.52500	759
25.53333	756
25.54167	753
25.55000	749
25.55833	744
25.56667	737
25.57500	730
25.58333	725
25.59167	722
25.60000	721
25.60833	722
25.61667	723
25.62500	724
25.63333	724
25.64167	720
25.65000	713
25.65833	704
25.66667	696
25.67500	690
25.68333	686
25.69167	686
25.70000	687
25.70833	688
25.71667	689
25.72500	690
25.73333	690
25.74167	689
25.75000	687
25.75833	684
25.76667	681
25.77500	678
25.78333	675
25.79167	673
25.80000	673
25.80833	672
25.81667	670
25.82500	666
25.83333	659
25.84167	653
25.85000	648
25.85833	644
25.86667	640
25.87500	637
25.88333	634
25.89167	631
25.90000	630
25.90833	629
25.91667	630
25.92500	630
25.93333	627
25.94167	624
25.95000	619
25.95833	615
25.96667	611
25.97500	609
25.98333	608
25.99167	607
26.00000	605
26.00833	603
26.01667	600
26.02500	595
26.03333	588
26.04167	581
26.05000	575
26.05833	570
26.06667	566
26.07500	563
26.08333	560
26.09167	556
26.10000	551
26.10833	546
26.11667	541
26.12500	537
26.13333	532
26.14167	529
26.15000	527
26.15833	526
26.16667	526
26.17500	525
26.18333	523
26.19167	519
26.20000	515
26.20833	511
26.21667	509
26.22500	506
26.23333	503
26.24167	500
26.25000	495
26.25833	490
26.26667	485
26.27500	480
26.28333	476
26.29167	473
26.30000	472
26.30833	470
26.31667	467
26.32500	464
26.33333	460
26.34167	457
26.35000	456
26.35833	456
26.36667	455
26.37500	453
26.38333	450
26.39167	445
26.40000	440
26.40833	436
26.41667	435
26.42500	436
26.43333	438
26.44167	440
26.45000	440
26.45833	439
26.46667	435
26.47500	431
26.48333	428
26.49167	425
26.50000	425
26.50833	424
26.51667	422
26.52500	420
26.53333	417
26.54167	414
26.55000	411
26.55833	409
26.56667	405
26.57500	402
26.58333	399
26.59167	397
26.60000	396
26.60833	396
26.61667	398
26.62500	398
26.63333	397
26.64167	393
26.65000	388
26.65833	383
26.66667	379
26.67500	377
26.68333	376
26.69167	376
26.70000	377
26.70833	379
26.71667	382
26.72500	384
26.73333	386
26.74167	388
26.75000	389
26.75833	387
26.76667	385
26.77500	383
26.78333	380
26.79167	377
26.80000	375
26.80833	375
26.81667	377
26.82500	381
26.83333	386
26.84167	390
26.85000	393
26.85833	392
26.86667	389
26.87500	383
26.88333	376
26.89167	371
26.90000	367
26.90833	366
26.91667	368
26.92500	372
26.93333	375
26.94167	378
26.95000	379
26.95833	380
26.96667	381
26.97500	384
26.98333	388
26.99167	393
27.00000	398
27.00833	400
27.01667	400
27.02500	398
27.03333	397
27.04167	398
27.05000	400
27.05833	403
27.06667	407
27.07500	411
27.08333	415
27.09167	420
27.10000	425
27.10833	429
27.11667	431
27.12500	433
27.13333	438
27.14167	444
27.15000	453
27.15833	462
27.16667	468
27.17500	471
27.18333	472
27.19167	473
27.20000	475
27.20833	479
27.21667	484
27.22500	490
27.23333	495
27.24167	502
27.25000	509
27.25833	518
27.26667	528
27.27500	539
27.28333	550
27.29167	559
27.30000	566
27.30833	574
27.31667	582
27.32500	592
27.33333	603
27.34167	615
27.35000	626
27.35833	637
27.36667	646
27.37500	655
27.38333	664
27.39167	673
27.40000	684
27.40833	694
27.41667	705
27.42500	715
27.43333	728
27.44167	742
27.45000	758
27.45833	777
27.46667	796
27.47500	817
27.48333	837
27.49167	856
27.50000	876
27.50833	897
27.51667	921
27.52500	945
27.53333	971
27.54167	997
27.55000	1021
27.55833	1044
27.56667	1066
27.57500	1089
27.58333	1113
27.59167	1141
27.60000	1171
27.60833	1201
27.61667	1232
27.62500	1264
27.63333	1298
27.64167	1335
27.65000	1374
27.65833	1416
27.66667	1459
27.67500	1502
27.68333	1544
27.69167	1587
27.70000	1631
27.70833	1676
27.71667	1723
27.72500	1771
27.73333	1823
27.74167	1875
27.75000	1928
27.75833	1983
27.76667	2039
27.77500	2098
27.78333	2158
27.79167	2221
27.80000	2284
27.80833	2350
27.81667	2417
27.82500	2485
27.83333	2555
27.84167	2628
27.85000	2704
27.85833	2784
27.86667	2866
27.87500	2952
27.88333	3038
27.89167	3127
27.90000	3216
27.90833	3307
27.91667	3402
27.92500	3494
27.93333	3589
27.94167	3683
27.95000	3782
27.95833	3885
27.96667	3993
27.97500	4109
27.98333	4222
27.99167	4337
28.00000	4449
28.00833	4561
28.01667	4674
28.02500	4787
28.03333	4907
28.04167	5027
28.05000	5149
28.05833	5274
28.06667	5398
28.07500	5527
28.08333	5653
28.09167	5781
28.10000	5907
28.10833	6034
28.11667	6164
28.12500	6293
28.13333	6426
28.14167	6557
28.15000	6688
28.15833	6818
28.16667	6946
28.17500	7076
28.18333	7203
28.19167	7331
28.20000	7457
28.20833	7582
28.21667	7708
28.22500	7830
28.23333	7952
28.24167	8071
28.25000	8187
28.25833	8302
28.26667	8415
28.27500	8530
28.28333	8643
28.29167	8755
28.30000	8865
28.30833	8972
28.31667	9078
28.32500	9179
28.33333	9277
28.34167	9369
28.35000	9454
28.35833	9533
28.36667	9608
28.37500	9684
28.38333	9755
28.39167	9826
28.40000	9894
28.40833	9957
28.41667	10016
28.42500	10069
28.43333	10118
28.44167	10161
28.45000	10199
28.45833	10232
28.46667	10262
28.47500	10290
28.48333	10314
28.49167	10336
28.50000	10353
28.50833	10365
28.51667	10370
28.52500	10368
28.53333	10360
28.54167	10348
28.55000	10332
28.55833	10313
28.56667	10289
28.57500	10261
28.58333	10228
28.59167	10192
28.60000	10151
28.60833	10107
28.61667	10057
28.62500	10004
28.63333	9945
28.64167	9883
28.65000	9818
28.65833	9749
28.66667	9677
28.67500	9598
28.68333	9517
28.69167	9431
28.70000	9342
28.70833	9248
28.71667	9150
28.72500	9051
28.73333	8949
28.74167	8848
28.75000	8747
28.75833	8644
28.76667	8540
28.77500	8432
28.78333	8323
28.79167	8208
28.80000	8092
28.80833	7973
28.81667	7851
28.82500	7730
28.83333	7607
28.84167	7485
28.85000	7363
28.85833	7241
28.86667	7120
28.87500	6996
28.88333	6876
28.89167	6754
28.90000	6633
28.90833	6512
28.91667	6388
28.92500	6266
28.93333	6141
28.94167	6017
28.95000	5895
28.95833	5774
28.96667	5656
28.97500	5537
28.98333	5422
28.99167	5308
29.00000	5196
29.00833	5087
29.01667	4977
29.02500	4870
29.03333	4762
29.04167	4655
29.05000	4547
29.05833	4439
29.06667	4336
29.07500	4234
29.08333	4141
29.09167	4051
29.10000	3965
29.10833	3881
29.11667	3795
29.12500	3711
29.13333	3624
29.14167	3540
29.15000	3458
29.15833	3378
29.16667	3303
29.17500	3229
29.18333	3159
29.19167	3092
29.20000	3026
29.20833	2960
29.21667	2893
29.22500	2829
29.23333	2765
29.24167	2703
29.25000	2645
29.25833	2589
29.26667	2535
29.27500	2481
29.28333	2430
29.29167	2382
29.30000	2337
29.30833	2294
29.31667	2250
29.32500	2208
29.33333	2167
29.34167	2127
29.35000	2090
29.35833	2054
29.36667	2019
29.37500	1985
29.38333	1952
29.39167	1920
29.40000	1890
29.40833	1863
29.41667	1837
29.42500	1813
29.43333	1789
29.44167	1765
29.45000	1742
29.45833	1718
29.46667	1696
29.47500	1676
29.48333	1659
29.49167	1642
29.50000	1625
29.50833	1610
29.51667	1593
29.52500	1576
29.53333	1560
29.54167	1544
29.55000	1530
29.55833	1518
29.56667	1506
29.57500	1496
29.58333	1487
29.59167	1480
29.60000	1473
29.60833	1467
29.61667	1461
29.62500	1455
29.63333	1448
29.64167	1440
29.65000	1432
29.65833	1425
29.66667	1418
29.67500	1412
29.68333	1407
29.69167	1405
29.70000	1405
29.70833	1405
29.71667	1405
29.72500	1405
29.73333	1402
29.74167	1398
29.75000	1392
29.75833	1387
29.76667	1383
29.77500	1380
29.78333	1377
29.79167	1376
29.80000	1375
29.80833	1375
29.81667	1375
29.82500	1375
29.83333	1376
29.84167	1379
29.85000	1383
29.85833	1387
29.86667	1389
29.87500	1388
29.88333	1387
29.89167	1387
29.90000	1389
29.90833	1390
29.91667	1392
29.92500	1394
29.93333	1396
29.94167	1399
29.95000	1403
29.95833	1407
29.96667	1411
29.97500	1412
29.98333	1412
29.99167	1410
30.00000	1406
30.00833	1401
30.01667	1397
30.02500	1394
30.03333	1394
30.04167	1395
30.05000	1394
30.05833	1391
30.06667	1385
30.07500	1376
30.08333	1368
30.09167	1363
30.10000	1360
30.10833	1359
30.11667	1357
30.12500	1355
30.13333	1352
30.14167	1349
30.15000	1347
30.15833	1345
30.16667	1343
30.17500	1340
30.18333	1335
30.19167	1330
30.20000	1323
30.20833	1315
30.21667	1305
30.22500	1295
30.23333	1285
30.24167	1275
30.25000	1266
30.25833	1259
30.26667	1252
30.27500	1242
30.28333	1232
30.29167	1221
30.30000	1207
30.30833	1194
30.31667	1182
30.32500	1171
30.33333	1160
30.34167	1148
30.35000	1136
30.35833	1124
30.36667	1112
30.37500	1100
30.38333	1088
30.39167	1076
30.40000	1064
30.40833	1052
30.41667	1039
30.42500	1028
30.43333	1017
30.44167	1006
30.45000	995
30.45833	983
30.46667	971
30.47500	956
30.48333	939
30.49167	918
30.50000	897
30.50833	877
30.51667	858
30.52500	843
30.53333	832
30.54167	823
30.55000	813
30.55833	802
30.56667	791
30.57500	779
30.58333	767
30.59167	756
30.60000	746
30.60833	736
30.61667	724
30.62500	711
30.63333	696
30.64167	682
30.65000	670
30.65833	658
30.66667	648
30.67500	637
30.68333	626
30.69167	613
30.70000	600
30.70833	590
30.71667	580
30.72500	572
30.73333	563
30.74167	554
30.75000	545
30.75833	536
30.76667	528
30.77500	520
30.78333	512
30.79167	503
30.80000	494
30.80833	484
30.81667	473
30.82500	463
30.83333	452
30.84167	442
30.85000	432
30.85833	422
30.86667	414
30.87500	408
30.88333	403
30.89167	398
30.90000	393
30.90833	385
30.91667	375
30.92500	367
30.93333	361
30.94167	357
30.95000	352
30.95833	347
30.96667	342
30.97500	336
30.98333	331
30.99167	327
31.00000	324
31.00833	320
31.01667	315
31.02500	310
31.03333	305
31.04167	301
31.05000	299
31.05833	297
31.06667	295
31.07500	292
31.08333	287
31.09167	280
31.10000	272
31.10833	265
31.11667	259
31.12500	254
31.13333	250
31.14167	246
31.15000	244
31.15833	243
31.16667	243
31.17500	244
31.18333	244
31.19167	243
31.20000	240
31.20833	236
31.21667	232
31.22500	229
31.23333	227
31.24167	226
31.25000	226
31.25833	226
31.26667	225
31.27500	223
31.28333	219
31.29167	215
31.30000	211
31.30833	207
31.31667	203
31.32500	200
31.33333	195
31.34167	191
31.35000	187
31.35833	184
31.36667	182
31.37500	182
31.38333	183
31.39167	184
31.40000	186
31.40833	188
31.41667	190
31.42500	190
31.43333	189
31.44167	186
31.45000	183
31.45833	181
31.46667	181
31.47500	183
31.48333	186
31.49167	188
31.50000	189
31.50833	189
31.51667	187
31.52500	186
31.53333	185
31.54167	184
31.55000	183
31.55833	180
31.56667	178
31.57500	177
31.58333	176
31.59167	175
31.60000	173
31.60833	170
31.61667	165
31.62500	162
31.63333	161
31.64167	161
31.65000	162
31.65833	165
31.66667	169
31.67500	174
31.68333	180
31.69167	186
31.70000	190
31.70833	191
31.71667	189
31.72500	185
31.73333	180
31.74167	176
31.75000	174
31.75833	173
31.76667	172
31.77500	173
31.78333	173
31.79167	173
31.80000	173
31.80833	172
31.81667	172
31.82500	170
31.83333	169
31.84167	166
31.85000	163
31.85833	160
31.86667	158
31.87500	160
31.88333	163
31.89167	168
31.90000	173
31.90833	176
31.91667	177
31.92500	177
31.93333	176
31.94167	175
31.95000	173
31.95833	173
31.96667	173
31.97500	173
31.98333	173
31.99167	172
32.00000	170
32.00833	167
32.01667	165
32.02500	165
32.03333	168
32.04167	172
32.05000	178
32.05833	184
32.06667	186
32.07500	185
32.08333	181
32.09167	176
32.10000	171
32.10833	170
32.11667	173
32.12500	177
32.13333	181
32.14167	182
32.15000	181
32.15833	178
32.16667	175
32.17500	172
32.18333	171
32.19167	172
32.20000	174
32.20833	178
32.21667	183
32.22500	188
32.23333	191
32.24167	194
32.25000	196
32.25833	199
32.26667	203
32.27500	209
32.28333	214
32.29167	218
32.30000	221
32.30833	222
32.31667	221
32.32500	220
32.33333	218
32.34167	218
32.35000	221
32.35833	225
32.36667	230
32.37500	236
32.38333	241
32.39167	246
32.40000	249
32.40833	251
32.41667	251
32.42500	251
32.43333	252
32.44167	255
32.45000	260
32.45833	267
32.46667	275
32.47500	283
32.48333	291
32.49167	299
32.50000	306
32.50833	312
32.51667	319
32.52500	326
32.53333	335
32.54167	346
32.55000	358
32.55833	372
32.56667	386
32.57500	399
32.58333	412
32.59167	425
32.60000	438
32.60833	450
32.61667	460
32.62500	470
32.63333	480
32.64167	492
32.65000	510
32.65833	531
32.66667	554
32.67500	578
32.68333	602
32.69167	624
32.70000	646
32.70833	670
32.71667	696
32.72500	723
32.73333	753
32.74167	784
32.75000	816
32.75833	850
32.76667	884
32.77500	919
32.78333	956
32.79167	996
32.80000	1038
32.80833	1082
32.81667	1131
32.82500	1182
32.83333	1237
32.84167	1295
32.85000	1358
32.85833	1425
32.86667	1492
32.87500	1562
32.88333	1634
32.89167	1710
32.90000	1791
32.90833	1875
32.91667	1964
32.92500	2052
32.93333	2143
32.94167	2234
32.95000	2328
32.95833	2427
32.96667	2530
32.97500	2641
32.98333	2754
32.99167	2873
33.00000	2996
33.00833	3124
33.01667	3259
33.02500	3395
33.03333	3539
33.04167	3684
33.05000	3834
33.05833	3988
33.06667	4144
33.07500	4308
33.08333	4472
33.09167	4642
33.10000	4815
33.10833	4991
33.11667	5173
33.12500	5355
33.13333	5544
33.14167	5734
33.15000	5930
33.15833	6132
33.16667	6332
33.17500	6540
33.18333	6744
33.19167	6953
33.20000	7163
33.20833	7373
33.21667	7589
33.22500	7804
33.23333	8028
33.24167	8252
33.25000	8479
33.25833	8709
33.26667	8933
33.27500	9158
33.28333	9376
33.29167	9597
33.30000	9816
33.30833	10036
33.31667	10261
33.32500	10480
33.33333	10703
33.34167	10922
33.35000	11138
33.35833	11353
33.36667	11561
33.37500	11771
33.38333	11972
33.39167	12172
33.40000	12367
33.40833	12556
33.41667	12744
33.42500	12926
33.43333	13108
33.44167	13285
33.45000	13457
33.45833	13624
33.46667	13782
33.47500	13936
33.48333	14080
33.49167	14219
33.50000	14352
33.50833	14476
33.51667	14594
33.52500	14704
33.53333	14810
33.54167	14909
33.55000	15002
33.55833	15090
33.56667	15170
33.57500	15244
33.58333	15309
33.59167	15367
33.60000	15417
33.60833	15457
33.61667	15488
33.62500	15510
33.63333	15522
33.64167	15526
33.65000	15521
33.65833	15510
33.66667	15492
33.67500	15468
33.68333	15438
33.69167	15401
33.70000	15358
33.70833	15308
33.71667	15250
33.72500	15186
33.73333	15112
33.74167	15032
33.75000	14944
33.75833	14849
33.76667	14751
33.77500	14643
33.78333	14532
33.79167	14410
33.80000	14281
33.80833	14146
33.81667	14002
33.82500	13857
33.83333	13704
33.84167	13549
33.85000	13389
33.85833	13224
33.86667	13059
33.87500	12885
33.88333	12710
33.89167	12528
33.90000	12341
33.90833	12152
33.91667	11956
33.92500	11762
33.93333	11560
33.94167	11359
33.95000	11155
33.95833	10947
33.96667	10742
33.97500	10532
33.98333	10327
33.99167	10119
34.00000	9911
34.00833	9705
34.01667	9496
34.02500	9290
34.03333	9079
34.04167	8870
34.05000	8662
34.05833	8454
34.06667	8251
34.07500	8044
34.08333	7841
34.09167	7636
34.10000	7433
34.10833	7236
34.11667	7040
34.12500	6851
34.13333	6661
34.14167	6477
34.15000	6295
34.15833	6116
34.16667	5943
34.17500	5770
34.18333	5603
34.19167	5434
34.20000	5268
34.20833	5105
34.21667	4942
34.22500	4784
34.23333	4626
34.24167	4474
34.25000	4325
34.25833	4179
34.26667	4040
34.27500	3904
34.28333	3775
34.29167	3648
34.30000	3524
34.30833	3405
34.31667	3287
34.32500	3174
34.33333	3061
34.34167	2952
34.35000	2847
34.35833	2746
34.36667	2649
34.37500	2553
34.38333	2462
34.39167	2373
34.40000	2288
34.40833	2207
34.41667	2128
34.42500	2053
34.43333	1979
34.44167	1907
34.45000	1838
34.45833	1770
34.46667	1706
34.47500	1643
34.48333	1582
34.49167	1521
34.50000	1461
34.50833	1404
34.51667	1349
34.52500	1298
34.53333	1249
34.54167	1204
34.55000	1163
34.55833	1125
34.56667	1094
34.57500	1065
34.58333	1038
34.59167	1008
34.60000	976
34.60833	942
34.61667	908
34.62500	876
34.63333	848
34.64167	822
34.65000	798
34.65833	773
34.66667	748
34.67500	722
34.68333	697
34.69167	675
34.70000	655
34.70833	637
34.71667	619
34.72500	601
34.73333	581
34.74167	562
34.75000	544
34.75833	528
34.76667	515
34.77500	505
34.78333	497
34.79167	489
34.80000	481
34.80833	472
34.81667	461
34.82500	449
34.83333	436
34.84167	424
34.85000	413
34.85833	404
34.86667	395
34.87500	387
34.88333	380
34.89167	373
34.90000	366
34.90833	361
34.91667	357
34.92500	353
34.93333	349
34.94167	344
34.95000	337
34.95833	330
34.96667	324
34.97500	319
34.98333	315
34.99167	314
35.00000	313
35.00833	312
35.01667	309
35.02500	305
35.03333	300
35.04167	293
35.05000	285
35.05833	277
35.06667	270
35.07500	265
35.08333	261
35.09167	258
35.10000	255
35.10833	254
35.11667	255
35.12500	258
35.13333	262
35.14167	266
35.15000	268
35.15833	267
35.16667	263
35.17500	257
35.18333	251
35.19167	245
35.20000	240
35.20833	238
35.21667	239
35.22500	243
35.23333	248
35.24167	253
35.25000	254
35.25833	252
35.26667	248
35.27500	244
35.28333	241
35.29167	241
35.30000	242
35.30833	243
35.31667	244
35.32500	244
35.33333	243
35.34167	242
35.35000	240
35.35833	237
35.36667	234
35.37500	233
35.38333	232
35.39167	232
35.40000	233
35.40833	234
35.41667	236
35.42500	237
35.43333	239
35.44167	241
35.45000	241
35.45833	239
35.46667	237
35.47500	235
35.48333	235
35.49167	237
35.50000	239
35.50833	242
35.51667	244
35.52500	245
35.53333	247
35.54167	248
35.55000	249
35.55833	249
35.56667	249
35.57500	250
35.58333	252
35.59167	253
35.60000	253
35.60833	251
35.61667	246
35.62500	242
35.63333	240
35.64167	240
35.65000	241
35.65833	244
35.66667	247
35.67500	248
35.68333	249
35.69167	250
35.70000	250
35.70833	252
35.71667	252
35.72500	252
35.73333	250
35.74167	246
35.75000	244
35.75833	243
35.76667	242
35.77500	241
35.78333	239
35.79167	236
35.80000	234
35.80833	233
35.81667	233
35.82500	234
35.83333	235
35.84167	236
35.85000	237
35.85833	238
35.86667	239
35.87500	239
35.88333	239
35.89167	237
35.90000	235
35.90833	232
35.91667	228
35.92500	224
35.93333	222
35.94167	220
35.95000	219
35.95833	219
35.96667	219
35.97500	220
35.98333	220
35.99167	221
36.00000	222
36.00833	224
36.01667	226
36.02500	228
36.03333	228
36.04167	226
36.05000	223
36.05833	218
36.06667	215
36.07500	214
36.08333	214
36.09167	214
36.10000	214
36.10833	212
36.11667	210
36.12500	208
36.13333	207
36.14167	206
36.15000	206
36.15833	204
36.16667	201
36.17500	197
36.18333	193
36.19167	189
36.20000	186
36.20833	186
36.21667	188
36.22500	189
36.23333	190
36.24167	189
36.25000	186
36.25833	183
36.26667	179
36.27500	175
36.28333	171
36.29167	168
36.30000	165
36.30833	165
36.31667	168
36.32500	171
36.33333	172
36.34167	171
36.35000	168
36.35833	163
36.36667	159
36.37500	155
36.38333	151
36.39167	146
36.40000	142
36.40833	140
36.41667	139
36.42500	140
36.43333	142
36.44167	143
36.45000	142
36.45833	139
36.46667	135
36.47500	132
36.48333	128
36.49167	127
36.50000	127
36.50833	126
36.51667	125
36.52500	124
36.53333	123
36.54167	123
36.55000	124
36.55833	127
36.56667	129
36.57500	129
36.58333	128
36.59167	125
36.60000	122
36.60833	120
36.61667	120
36.62500	121
36.63333	125
36.64167	129
36.65000	133
36.65833	137
36.66667	139
36.67500	138
36.68333	134
36.69167	128
36.70000	122
36.70833	119
36.71667	118
36.72500	119
36.73333	122
36.74167	123
36.75000	124
36.75833	122
36.76667	119
36.77500	115
36.78333	110
36.79167	108
36.80000	107
36.80833	106
36.81667	104
36.82500	101
36.83333	95
36.84167	90
36.85000	86
36.85833	85
36.86667	87
36.87500	90
36.88333	95
36.89167	99
36.90000	103
36.90833	104
36.91667	104
36.92500	102
36.93333	99
36.94167	96
36.95000	94
36.95833	92
36.96667	90
36.97500	86
36.98333	82
36.99167	79
37.00000	79
37.00833	82
37.01667	86
37.02500	90
37.03333	92
37.04167	93
37.05000	92
37.05833	91
37.06667	88
37.07500	85
37.08333	83
37.09167	82
37.10000	84
37.10833	88
37.11667	92
37.12500	96
37.13333	97
37.14167	97
37.15000	97
37.15833	97
37.16667	96
37.17500	95
37.18333	93
37.19167	91
37.20000	89
37.20833	88
37.21667	89
37.22500	90
37.23333	93
37.24167	95
37.25000	96
37.25833	96
37.26667	96
37.27500	97
37.28333	99
37.29167	100
37.30000	100
37.30833	98
37.31667	96
37.32500	94
37.33333	94
37.34167	96
37.35000	99
37.35833	102
37.36667	106
37.37500	109
37.38333	112
37.39167	114
37.40000	115
37.40833	114
37.41667	111
37.42500	108
37.43333	107
37.44167	109
37.45000	113
37.45833	119
37.46667	123
37.47500	127
37.48333	129
37.49167	128
37.50000	126
37.50833	122
37.51667	118
37.52500	115
37.53333	113
37.54167	112
37.55000	111
37.55833	109
37.56667	109
37.57500	110
37.58333	113
37.59167	118
37.60000	122
37.60833	127
37.61667	131
37.62500	135
37.63333	137
37.64167	138
37.65000	138
37.65833	135
37.66667	133
37.67500	132
37.68333	133
37.69167	137
37.70000	142
37.70833	147
37.71667	151
37.72500	153
37.73333	152
37.74167	150
37.75000	148
37.75833	149
37.76667	152
37.77500	155
37.78333	158
37.79167	159
37.80000	158
37.80833	156
37.81667	154
37.82500	154
37.83333	156
37.84167	160
37.85000	163
37.85833	166
37.86667	168
37.87500	168
37.88333	169
37.89167	172
37.90000	176
37.90833	180
37.91667	184
37.92500	187
37.93333	189
37.94167	190
37.95000	191
37.95833	191
37.96667	190
37.97500	188
37.98333	187
37.99167	186
38.00000	187
38.00833	189
38.01667	191
38.02500	192
38.03333	193
38.04167	192
38.05000	191
38.05833	189
38.06667	189
38.07500	190
38.08333	192
38.09167	194
38.10000	197
38.10833	202
38.11667	208
38.12500	215
38.13333	220
38.14167	223
38.15000	223
38.15833	220
38.16667	216
38.17500	214
38.18333	212
38.19167	212
38.20000	212
38.20833	213
38.21667	214
38.22500	218
38.23333	225
38.24167	232
38.25000	239
38.25833	244
38.26667	246
38.27500	244
38.28333	242
38.29167	242
38.30000	243
38.30833	243
38.31667	242
38.32500	241
38.33333	239
38.34167	238
38.35000	239
38.35833	243
38.36667	248
38.37500	253
38.38333	258
38.39167	264
38.40000	270
38.40833	275
38.41667	279
38.42500	281
38.43333	281
38.44167	280
38.45000	280
38.45833	283
38.46667	287
38.47500	291
38.48333	294
38.49167	296
38.50000	297
38.50833	297
38.51667	297
38.52500	296
38.53333	295
38.54167	295
38.55000	296
38.55833	299
38.56667	304
38.57500	309
38.58333	313
38.59167	317
38.60000	320
38.60833	323
38.61667	327
38.62500	331
38.63333	336
38.64167	341
38.65000	344
38.65833	347
38.66667	350
38.67500	355
38.68333	360
38.69167	365
38.70000	368
38.70833	370
38.71667	371
38.72500	375
38.73333	382
38.74167	390
38.75000	397
38.75833	404
38.76667	411
38.77500	417
38.78333	422
38.79167	425
38.80000	426
38.80833	424
38.81667	422
38.82500	421
38.83333	423
38.84167	427
38.85000	432
38.85833	437
38.86667	440
38.87500	443
38.88333	444
38.89167	445
38.90000	445
38.90833	446
38.91667	447
38.92500	451
38.93333	456
38.94167	461
38.95000	464
38.95833	467
38.96667	468
38.97500	469
38.98333	470
38.99167	472
39.00000	473
39.00833	475
39.01667	475
39.02500	477
39.03333	480
39.04167	485
39.05000	492
39.05833	501
39.06667	508
39.07500	515
39.08333	520
39.09167	523
39.10000	523
39.10833	520
39.11667	515
39.12500	510
39.13333	507
39.14167	504
39.15000	504
39.15833	507
39.16667	511
39.17500	516
39.18333	522
39.19167	529
39.20000	535
39.20833	540
39.21667	544
39.22500	546
39.23333	544
39.24167	541
39.25000	538
39.25833	537
39.26667	539
39.27500	545
39.28333	552
39.29167	558
39.30000	563
39.30833	566
39.31667	568
39.32500	568
39.33333	567
39.34167	568
39.35000	569
39.35833	571
39.36667	574
39.37500	575
39.38333	576
39.39167	576
39.40000	573
39.40833	569
39.41667	565
39.42500	561
39.43333	559
39.44167	559
39.45000	561
39.45833	564
39.46667	568
39.47500	571
39.48333	573
39.49167	575
39.50000	577
39.50833	579
39.51667	582
39.52500	584
39.53333	587
39.54167	589
39.55000	591
39.55833	591
39.56667	591
39.57500	591
39.58333	591
39.59167	591
39.60000	593
39.60833	597
39.61667	603
39.62500	609
39.63333	614
39.64167	618
39.65000	621
39.65833	621
39.66667	621
39.67500	622
39.68333	622
39.69167	624
39.70000	627
39.70833	631
39.71667	637
39.72500	641
39.73333	646
39.74167	650
39.75000	655
39.75833	660
39.76667	667
39.77500	676
39.78333	688
39.79167	700
39.80000	713
39.80833	725
39.81667	737
39.82500	748
39.83333	758
39.84167	767
39.85000	776
39.85833	786
39.86667	799
39.87500	815
39.88333	832
39.89167	852
39.90000	873
39.90833	898
39.91667	925
39.92500	954
39.93333	986
39.94167	1018
39.95000	1049
39.95833	1082
39.96667	1117
39.97500	1155
39.98333	1198
39.99167	1249
40.00000	1304
40.00833	1361
40.01667	1421
40.02500	1479
40.03333	1538
40.04167	1598
40.05000	1663
40.05833	1735
40.06667	1810
40.07500	1890
40.08333	1972
40.09167	2056
40.10000	2143
40.10833	2234
40.11667	2333
40.12500	2436
40.13333	2547
40.14167	2663
40.15000	2784
40.15833	2912
40.16667	3043
40.17500	3182
40.18333	3323
40.19167	3471
40.20000	3624
40.20833	3779
40.21667	3942
40.22500	4105
40.23333	4276
40.24167	4450
40.25000	4630
40.25833	4819
40.26667	5009
40.27500	5209
40.28333	5410
40.29167	5621
40.30000	5836
40.30833	6055
40.31667	6282
40.32500	6507
40.33333	6740
40.34167	6973
40.35000	7210
40.35833	7454
40.36667	7695
40.37500	7943
40.38333	8188
40.39167	8439
40.40000	8693
40.40833	8946
40.41667	9205
40.42500	9460
40.43333	9722
40.44167	9981
40.45000	10242
40.45833	10507
40.46667	10766
40.47500	11031
40.48333	11291
40.49167	11557
40.50000	11822
40.50833	12082
40.51667	12344
40.52500	12595
40.53333	12847
40.54167	13092
40.55000	13334
40.55833	13575
40.56667	13807
40.57500	14040
40.58333	14263
40.59167	14487
40.60000	14707
40.60833	14920
40.61667	15133
40.62500	15336
40.63333	15536
40.64167	15727
40.65000	15915
40.65833	16099
40.66667	16276
40.67500	16451
40.68333	16615
40.69167	16771
40.70000	16919
40.70833	17058
40.71667	17194
40.72500	17321
40.73333	17446
40.74167	17564
40.75000	17674
40.75833	17777
40.76667	17871
40.77500	17959
40.78333	18037
40.79167	18108
40.80000	18171
40.80833	18224
40.81667	18269
40.82500	18306
40.83333	18335
40.84167	18358
40.85000	18375
40.85833	18388
40.86667	18391
40.87500	18385
40.88333	18370
40.89167	18348
40.90000	18319
40.90833	18284
40.91667	18242
40.92500	18195
40.93333	18139
40.94167	18075
40.95000	18002
40.95833	17920
40.96667	17832
40.97500	17737
40.98333	17636
40.99167	17528
41.00000	17413
41.00833	17293
41.01667	17163
41.02500	17029
41.03333	16883
41.04167	16733
41.05000	16575
41.05833	16410
41.06667	16243
41.07500	16069
41.08333	15892
41.09167	15705
41.10000	15512
41.10833	15317
41.11667	15114
41.12500	14912
41.13333	14704
41.14167	14496
41.15000	14282
41.15833	14063
41.16667	13845
41.17500	13619
41.18333	13395
41.19167	13166
41.20000	12934
41.20833	12702
41.21667	12462
41.22500	12225
41.23333	11984
41.24167	11745
41.25000	11505
41.25833	11263
41.26667	11026
41.27500	10783
41.28333	10546
41.29167	10307
41.30000	10068
41.30833	9830
41.31667	9587
41.32500	9351
41.33333	9114
41.34167	8884
41.35000	8657
41.35833	8431
41.36667	8211
41.37500	7987
41.38333	7771
41.39167	7555
41.40000	7343
41.40833	7136
41.41667	6929
41.42500	6732
41.43333	6535
41.44167	6345
41.45000	6157
41.45833	5970
41.46667	5787
41.47500	5601
41.48333	5422
41.49167	5247
41.50000	5078
41.50833	4917
41.51667	4758
41.52500	4606
41.53333	4454
41.54167	4306
41.55000	4162
41.55833	4020
41.56667	3886
41.57500	3753
41.58333	3626
41.59167	3499
41.60000	3375
41.60833	3256
41.61667	3140
41.62500	3034
41.63333	2931
41.64167	2835
41.65000	2742
41.65833	2651
41.66667	2563
41.67500	2475
41.68333	2389
41.69167	2304
41.70000	2221
41.70833	2141
41.71667	2064
41.72500	1992
41.73333	1922
41.74167	1855
41.75000	1789
41.75833	1724
41.76667	1664
41.77500	1606
41.78333	1552
41.79167	1501
41.80000	1452
41.80833	1406
41.81667	1360
41.82500	1318
41.83333	1279
41.84167	1242
41.85000	1204
41.85833	1164
41.86667	1123
41.87500	1081
41.88333	1042
41.89167	1007
41.90000	977
41.90833	952
41.91667	931
41.92500	912
41.93333	892
41.94167	871
41.95000	849
41.95833	825
41.96667	801
41.97500	776
41.98333	752
41.99167	728
42.00000	706
42.00833	685
42.01667	665
42.02500	645
42.03333	626
42.04167	608
42.05000	591
42.05833	577
42.06667	565
42.07500	555
42.08333	546
42.09167	536
42.10000	526
42.10833	517
42.11667	507
42.12500	496
42.13333	485
42.14167	472
42.15000	459
42.15833	446
42.16667	434
42.17500	424
42.18333	416
42.19167	410
42.20000	404
42.20833	398
42.21667	393
42.22500	387
42.23333	382
42.24167	377
42.25000	373
42.25833	367
42.26667	362
42.27500	357
42.28333	351
42.29167	344
42.30000	337
42.30833	331
42.31667	325
42.32500	322
42.33333	320
42.34167	318
42.35000	317
42.35833	314
42.36667	309
42.37500	302
42.38333	294
42.39167	287
42.40000	280
42.40833	276
42.41667	273
42.42500	270
42.43333	268
42.44167	266
42.45000	265
42.45833	265
42.46667	265
42.47500	266
42.48333	267
42.49167	267
42.50000	268
42.50833	270
42.51667	272
42.52500	274
42.53333	276
42.54167	276
42.55000	275
42.55833	273
42.56667	270
42.57500	266
42.58333	262
42.59167	259
42.60000	258
42.60833	259
42.61667	262
42.62500	264
42.63333	266
42.64167	269
42.65000	273
42.65833	277
42.66667	282
42.67500	285
42.68333	287
42.69167	287
42.70000	285
42.70833	282
42.71667	279
42.72500	276
42.73333	273
42.74167	271
42.75000	270
42.75833	271
42.76667	273
42.77500	276
42.78333	278
42.79167	280
42.80000	282
42.80833	283
42.81667	283
42.82500	282
42.83333	282
42.84167	282
42.85000	285
42.85833	290
42.86667	296
42.87500	301
42.88333	303
42.89167	301
42.90000	296
42.90833	291
42.91667	287
42.92500	284
42.93333	283
42.94167	284
42.95000	286
42.95833	289
42.96667	295
42.97500	301
42.98333	307
42.99167	310
43.00000	309
43.00833	305
43.01667	299
43.02500	292
43.03333	287
43.04167	284
43.05000	284
43.05833	286
43.06667	289
43.07500	292
43.08333	295
43.09167	296
43.10000	296
43.10833	296
43.11667	297
43.12500	298
43.13333	300
43.14167	302
43.15000	303
43.15833	302
43.16667	301
43.17500	299
43.18333	296
43.19167	294
43.20000	291
43.20833	288
43.21667	285
43.22500	281
43.23333	276
43.24167	272
43.25000	268
43.25833	267
43.26667	269
43.27500	273
43.28333	276
43.29167	278
43.30000	277
43.30833	273
43.31667	269
43.32500	265
43.33333	264
43.34167	264
43.35000	266
43.35833	270
43.36667	272
43.37500	270
43.38333	266
43.39167	260
43.40000	253
43.40833	246
43.41667	240
43.42500	235
43.43333	233
43.44167	233
43.45000	235
43.45833	239
43.46667	243
43.47500	244
43.48333	243
43.49167	238
43.50000	232
43.50833	225
43.51667	218
43.52500	214
43.53333	212
43.54167	211
43.55000	210
43.55833	208
43.56667	206
43.57500	205
43.58333	205
43.59167	204
43.60000	203
43.60833	201
43.61667	199
43.62500	195
43.63333	192
43.64167	189
43.65000	185
43.65833	182
43.66667	181
43.67500	181
43.68333	182
43.69167	184
43.70000	185
43.70833	183
43.71667	177
43.72500	171
43.73333	166
43.74167	162
43.75000	162
43.75833	164
43.76667	165
43.77500	164
43.78333	161
43.79167	158
43.80000	155
43.80833	151
43.81667	149
43.82500	146
43.83333	142
43.84167	139
43.85000	134
43.85833	129
43.86667	126
43.87500	123
43.88333	122
43.89167	122
43.90000	122
43.90833	121
43.91667	118
43.92500	116
43.93333	115
43.94167	116
43.95000	118
43.95833	118
43.96667	117
43.97500	114
43.98333	111
43.99167	108
44.00000	105
44.00833	104
44.01667	103
44.02500	102
44.03333	99
44.04167	96
44.05000	90
44.05833	83
44.06667	78
44.07500	77
44.08333	78
44.09167	82
44.10000	87
44.10833	90
44.11667	89
44.12500	88
44.13333	87
44.14167	88
44.15000	89
44.15833	91
44.16667	90
44.17500	86
44.18333	82
44.19167	78
44.20000	75
44.20833	72
44.21667	70
44.22500	68
44.23333	66
44.24167	64
44.25000	63
44.25833	63
44.26667	62
44.27500	61
44.28333	60
44.29167	60
44.30000	60
44.30833	61
44.31667	61
44.32500	60
44.33333	59
44.34167	57
44.35000	55
44.35833	53
44.36667	54
44.37500	56
44.38333	59
44.39167	58
44.40000	55
44.40833	50
44.41667	44
44.42500	39
44.43333	35
44.44167	33
44.45000	31
44.45833	29
44.46667	27
44.47500	26
44.48333	25
44.49167	24
44.50000	23
44.50833	23
44.51667	23
44.52500	23
44.53333	22
44.54167	21
44.55000	18
44.55833	16
44.56667	15
44.57500	15
44.58333	17
44.59167	21
44.60000	24
44.60833	26
44.61667	27
44.62500	26
44.63333	24
44.64167	22
44.65000	20
44.65833	19
44.66667	19
44.67500	21
44.68333	22
44.69167	22
44.70000	22
44.70833	20
44.71667	18
44.72500	15
44.73333	13
44.74167	10
44.75000	9
44.75833	9
44.76667	9
44.77500	7
44.78333	5
44.79167	2
44.80000	-2
44.80833	-4
44.81667	-5
44.82500	-6
44.83333	-6
44.84167	-7
44.85000	-9
44.85833	-10
44.86667	-10
44.87500	-8
44.88333	-5
44.89167	-4
44.90000	-4
44.90833	-5
44.91667	-8
44.92500	-11
44.93333	-15
44.94167	-19
44.95000	-19
44.95833	-17
44.96667	-14
44.97500	-10
44.98333	-7
44.99167	-5
45.00000	-5
45.00833	-4
45.01667	-4
45.02500	-3
45.03333	-3
45.04167	-2
45.05000	0
45.05833	3
45.06667	5
45.07500	4
45.08333	1
45.09167	-2
45.10000	-4
45.10833	-5
45.11667	-3
45.12500	-2
45.13333	-3
45.14167	-4
45.15000	-5
45.15833	-6
45.16667	-5
45.17500	-4
45.18333	-4
45.19167	-5
45.20000	-8
45.20833	-12
45.21667	-15
45.22500	-18
45.23333	-19
45.24167	-21
45.25000	-21
45.25833	-20
45.26667	-19
45.27500	-20
45.28333	-22
45.29167	-24
45.30000	-25
45.30833	-25
45.31667	-23
45.32500	-18
45.33333	-14
45.34167	-9
45.35000	-5
45.35833	-3
45.36667	-3
45.37500	-4
45.38333	-5
45.39167	-5
45.40000	-3
45.40833	0
45.41667	3
45.42500	5
45.43333	7
45.44167	8
45.45000	9
45.45833	10
45.46667	11
45.47500	13
45.48333	16
45.49167	20
45.50000	23
45.50833	25
45.51667	24
45.52500	22
45.53333	21
45.54167	20
45.55000	19
45.55833	18
45.56667	16
45.57500	15
45.58333	15
45.59167	15
45.60000	16
45.60833	19
45.61667	23
45.62500	26
45.63333	27
45.64167	26
45.65000	25
45.65833	23
45.66667	22
45.67500	22
45.68333	23
45.69167	22
45.70000	21
45.70833	21
45.71667	23
45.72500	28
45.73333	34
45.74167	39
45.75000	42
45.75833	42
45.76667	41
45.77500	37
45.78333	34
45.79167	32
45.80000	32
45.80833	32
45.81667	32
45.82500	31
45.83333	30
45.84167	28
45.85000	27
45.85833	26
45.86667	25
45.87500	25
45.88333	24
45.89167	22
45.90000	21
45.90833	21
45.91667	22
45.92500	27
45.93333	34
45.94167	41
45.95000	46
45.95833	48
45.96667	47
45.97500	45
45.98333	42
45.99167	40
46.00000	39
46.00833	39
46.01667	42
46.02500	44
46.03333	43
46.04167	40
46.05000	33
46.05833	25
46.06667	19
46.07500	16
46.08333	18
46.09167	22
46.10000	28
46.10833	36
46.11667	43
46.12500	48
46.13333	49
46.14167	46
46.15000	40
46.15833	33
46.16667	25
46.17500	20
46.18333	15
46.19167	13
46.20000	12
46.20833	13
46.21667	14
46.22500	14
46.23333	14
46.24167	12
46.25000	12
46.25833	12
46.26667	13
46.27500	13
46.28333	11
46.29167	7
46.30000	2
46.30833	-0
46.31667	-0
46.32500	2
46.33333	7
46.34167	12
46.35000	16
46.35833	20
46.36667	23
46.37500	23
46.38333	21
46.39167	19
46.40000	16
46.40833	14
46.41667	12
46.42500	10
46.43333	9
46.44167	9
46.45000	9
46.45833	10
46.46667	11
46.47500	12
46.48333	11
46.49167	11
46.50000	10
46.50833	8
46.51667	6
46.52500	4
46.53333	5
46.54167	6
46.55000	7
46.55833	7
46.56667	7
46.57500	5
46.58333	3
46.59167	3
46.60000	5
46.60833	8
46.61667	11
46.62500	14
46.63333	16
46.64167	19
46.65000	23
46.65833	28
46.66667	31
46.67500	33
46.68333	31
46.69167	27
46.70000	23
46.70833	20
46.71667	19
46.72500	20
46.73333	22
46.74167	24
46.75000	26
46.75833	26
46.76667	25
46.77500	23
46.78333	22
46.79167	23
46.80000	25
46.80833	27
46.81667	28
46.82500	27
46.83333	25
46.84167	23
46.85000	22
46.85833	23
46.86667	25
46.87500	29
46.88333	32
46.89167	32
46.90000	31
46.90833	27
46.91667	22
46.92500	19
46.93333	20
46.94167	24
46.95000	30
46.95833	35
46.96667	39
46.97500	40
46.98333	38
46.99167	36
47.00000	33
47.00833	31
47.01667	29
47.02500	28
47.03333	27
47.04167	26
47.05000	27
47.05833	29
47.06667	33
47.07500	37
47.08333	41
47.09167	44
47.10000	45
47.10833	46
47.11667	46
47.12500	46
47.13333	46
47.14167	46
47.15000	47
47.15833	49
47.16667	51
47.17500	52
47.18333	52
47.19167	50
47.20000	46
47.20833	40
47.21667	34
47.22500	30
47.23333	27
47.24167	27
47.25000	27
47.25833	29
47.26667	31
47.27500	32
47.28333	33
47.29167	32
47.30000	29
47.30833	25
47.31667	22
47.32500	19
47.33333	18
47.34167	19
47.35000	19
47.35833	20
47.36667	20
47.37500	19
47.38333	19
47.39167	20
47.40000	22
47.40833	23
47.41667	23
47.42500	22
47.43333	21
47.44167	20
47.45000	19
47.45833	19
47.46667	20
47.47500	20
47.48333	20
47.49167	20
47.50000	22
47.50833	24
47.51667	23
47.52500	22
47.53333	19
47.54167	16
47.55000	15
47.55833	16
47.56667	16
47.57500	15
47.58333	13
47.59167	13
47.60000	13
47.60833	15
47.61667	19
47.62500	20
47.63333	17
47.64167	11
47.65000	4
47.65833	-2
47.66667	-4
47.67500	-1
47.68333	4
47.69167	9
47.70000	12
47.70833	14
47.71667	16
47.72500	16
47.73333	16
47.74167	15
47.75000	12
47.75833	6
47.76667	1
47.77500	-3
47.78333	-5
47.79167	-4
47.80000	-2
47.80833	1
47.81667	3
47.82500	4
47.83333	4
47.84167	2
47.85000	-1
47.85833	-4
47.86667	-7
47.87500	-10
47.88333	-12
47.89167	-12
47.90000	-10
47.90833	-8
47.91667	-6
47.92500	-5
47.93333	-5
47.94167	-4
47.95000	-2
47.95833	-2
47.96667	-2
47.97500	-4
47.98333	-8
47.99167	-11
48.00000	-15
48.00833	-20
48.01667	-24
48.02500	-29
48.03333	-31
48.04167	-30
48.05000	-27
48.05833	-21
48.06667	-16
48.07500	-12
48.08333	-9
48.09167	-10
48.10000	-13
48.10833	-16
48.11667	-21
48.12500	-25
48.13333	-28
48.14167	-31
48.15000	-32
48.15833	-32
48.16667	-32
48.17500	-31
48.18333	-30
48.19167	-29
48.20000	-28
48.20833	-27
48.21667	-27
48.22500	-27
48.23333	-28
48.24167	-29
48.25000	-30
48.25833	-31
48.26667	-32
48.27500	-33
48.28333	-34
48.29167	-35
48.30000	-35
48.30833	-35
48.31667	-35
48.32500	-33
48.33333	-31
48.34167	-30
48.35000	-29
48.35833	-29
48.36667	-30
48.37500	-30
48.38333	-29
48.39167	-27
48.40000	-26
48.40833	-26
48.41667	-29
48.42500	-33
48.43333	-37
48.44167	-40
48.45000	-39
48.45833	-37
48.46667	-34
48.47500	-31
48.48333	-30
48.49167	-29
48.50000	-28
48.50833	-27
48.51667	-24
48.52500	-22
48.53333	-21
48.54167	-21
48.55000	-22
48.55833	-25
48.56667	-27
48.57500	-29
48.58333	-28
48.59167	-27
48.60000	-25
48.60833	-24
48.61667	-26
48.62500	-30
48.63333	-37
48.64167	-43
48.65000	-47
48.65833	-50
48.66667	-51
48.67500	-50
48.68333	-48
48.69167	-44
48.70000	-40
48.70833	-36
48.71667	-33
48.72500	-30
48.73333	-28
48.74167	-26
48.75000	-23
48.75833	-21
48.76667	-21
48.77500	-22
48.78333	-24
48.79167	-27
48.80000	-29
48.80833	-30
48.81667	-30
48.82500	-29
48.83333	-30
48.84167	-31
48.85000	-32
48.85833	-32
48.86667	-31
48.87500	-29
48.88333	-29
48.89167	-31
48.90000	-36
48.90833	-41
48.91667	-44
48.92500	-45
48.93333	-44
48.94167	-42
48.95000	-40
48.95833	-38
48.96667	-37
48.97500	-37
48.98333	-37
48.99167	-37
49.00000	-38
49.00833	-40
49.01667	-42
49.02500	-43
49.03333	-44
49.04167	-45
49.05000	-46
49.05833	-46
49.06667	-46
49.07500	-46
49.08333	-45
49.09167	-44
49.10000	-44
49.10833	-45
49.11667	-47
49.12500	-49
49.13333	-50
49.14167	-50
49.15000	-49
49.15833	-46
49.16667	-44
49.17500	-43
49.18333	-44
49.19167	-46
49.20000	-47
49.20833	-46
49.21667	-43
49.22500	-40
49.23333	-38
49.24167	-38
49.25000	-39
49.25833	-42
49.26667	-44
49.27500	-47
49.28333	-50
49.29167	-54
49.30000	-58
49.30833	-59
49.31667	-59
49.32500	-57
49.33333	-55
49.34167	-52
49.35000	-50
49.35833	-49
49.36667	-48
49.37500	-48
49.38333	-48
49.39167	-49
49.40000	-51
49.40833	-54
49.41667	-56
49.42500	-56
49.43333	-54
49.44167	-51
49.45000	-47
49.45833	-45
49.46667	-43
49.47500	-44
49.48333	-46
49.49167	-49
49.50000	-52
49.50833	-54
49.51667	-54
49.52500	-52
49.53333	-51
49.54167	-50
49.55000	-50
49.55833	-52
49.56667	-53
49.57500	-55
49.58333	-56
49.59167	-57
49.60000	-57
49.60833	-56
49.61667	-53
49.62500	-50
49.63333	-47
49.64167	-44
49.65000	-42
49.65833	-40
49.66667	-38
49.67500	-38
49.68333	-39
49.69167	-43
49.70000	-47
49.70833	-51
49.71667	-52
49.72500	-52
49.73333	-50
49.74167	-47
49.75000	-46
49.75833	-46
49.76667	-45
49.77500	-44
49.78333	-43
49.79167	-43
49.80000	-44
49.80833	-47
49.81667	-50
49.82500	-51
49.83333	-48
49.84167	-45
49.85000	-43
49.85833	-42
49.86667	-42
49.87500	-41
49.88333	-40
49.89167	-40
49.90000	-40
49.90833	-42
49.91667	-46
49.92500	-49
49.93333	-51
49.94167	-52
49.95000	-51
49.95833	-50
49.96667	-48
49.97500	-46
49.98333	-44
49.99167	-44
50.00000	-46
50.00833	-50
50.01667	-56
50.02500	-60
50.03333	-64
50.04167	-66
50.05000	-68
50.05833	-68
50.06667	-68
50.07500	-67
50.08333	-67
50.09167	-66
50.10000	-64
50.10833	-60
50.11667	-56
50.12500	-53
50.13333	-51
50.14167	-51
50.15000	-51
50.15833	-52
50.16667	-52
50.17500	-50
50.18333	-48
50.19167	-47
50.20000	-46
50.20833	-47
50.21667	-49
50.22500	-50
50.23333	-49
50.24167	-48
50.25000	-47
50.25833	-48
50.26667	-50
50.27500	-51
50.28333	-53
50.29167	-54
50.30000	-54
50.30833	-56
50.31667	-59
50.32500	-61
50.33333	-61
50.34167	-58
50.35000	-55
50.35833	-51
50.36667	-47
50.37500	-45
50.38333	-44
50.39167	-44
50.40000	-46
50.40833	-50
50.41667	-55
50.42500	-59
50.43333	-61
50.44167	-61
50.45000	-62
50.45833	-62
50.46667	-64
50.47500	-68
50.48333	-70
50.49167	-71
50.50000	-71
50.50833	-68
50.51667	-65
50.52500	-62
50.53333	-62
50.54167	-65
50.55000	-69
50.55833	-74
50.56667	-77
50.57500	-77
50.58333	-74
50.59167	-70
50.60000	-65
50.60833	-59
50.61667	-54
50.62500	-49
50.63333	-47
50.64167	-47
50.65000	-49
50.65833	-52
50.66667	-54
50.67500	-52
50.68333	-49
50.69167	-48
50.70000	-48
50.70833	-50
50.71667	-52
50.72500	-55
50.73333	-58
50.74167	-61
50.75000	-64
50.75833	-67
50.76667	-67
50.77500	-66
50.78333	-65
50.79167	-63
50.80000	-63
50.80833	-62
50.81667	-60
50.82500	-57
50.83333	-54
50.84167	-51
50.85000	-51
50.85833	-53
50.86667	-56
50.87500	-58
50.88333	-59
50.89167	-60
50.90000	-61
50.90833	-62
50.91667	-63
50.92500	-63
50.93333	-61
50.94167	-58
50.95000	-55
50.95833	-52
50.96667	-51
50.97500	-52
50.98333	-56
50.99167	-62
51.00000	-68
51.00833	-72
51.01667	-74
51.02500	-74
51.03333	-73
51.04167	-72
51.05000	-72
51.05833	-73
51.06667	-72
51.07500	-69
51.08333	-65
51.09167	-61
51.10000	-58
51.10833	-59
51.11667	-63
51.12500	-68
51.13333	-70
51.14167	-71
51.15000	-71
51.15833	-70
51.16667	-70
51.17500	-71
51.18333	-73
51.19167	-74
51.20000	-73
51.20833	-71
51.21667	-69
51.22500	-66
51.23333	-65
51.24167	-63
51.25000	-62
51.25833	-60
51.26667	-59
51.27500	-57
51.28333	-57
51.29167	-56
51.30000	-58
51.30833	-60
51.31667	-64
51.32500	-67
51.33333	-71
51.34167	-73
51.35000	-73
51.35833	-71
51.36667	-69
51.37500	-68
51.38333	-69
51.39167	-70
51.40000	-72
51.40833	-73
51.41667	-71
51.42500	-69
51.43333	-68
51.44167	-67
51.45000	-67
51.45833	-69
51.46667	-71
51.47500	-74
51.48333	-76
51.49167	-75
51.50000	-73
51.50833	-68
51.51667	-63
51.52500	-57
51.53333	-53
51.54167	-49
51.55000	-49
51.55833	-51
51.56667	-54
51.57500	-60
51.58333	-65
51.59167	-69
51.60000	-71
51.60833	-73
51.61667	-75
51.62500	-77
51.63333	-77
51.64167	-76
51.65000	-74
51.65833	-72
51.66667	-69
51.67500	-66
51.68333	-63
51.69167	-59
51.70000	-56
51.70833	-55
51.71667	-56
51.72500	-60
51.73333	-65
51.74167	-69
51.75000	-73
51.75833	-75
51.76667	-77
51.77500	-79
51.78333	-82
51.79167	-83
51.80000	-82
51.80833	-80
51.81667	-78
51.82500	-77
51.83333	-77
51.84167	-77
51.85000	-76
51.85833	-73
51.86667	-69
51.87500	-66
51.88333	-64
51.89167	-64
51.90000	-65
51.90833	-65
51.91667	-64
51.92500	-63
51.93333	-62
51.94167	-63
51.95000	-64
51.95833	-65
51.96667	-67
51.97500	-69
51.98333	-70
51.99167	-72
52.00000	-74
52.00833	-75
52.01667	-76
52.02500	-75
52.03333	-74
52.04167	-72
52.05000	-69
52.05833	-65
52.06667	-62
52.07500	-59
52.08333	-58
52.09167	-58
52.10000	-60
52.10833	-63
52.11667	-66
52.12500	-67
52.13333	-65
52.14167	-62
52.15000	-58
52.15833	-56
52.16667	-55
52.17500	-57
52.18333	-59
52.19167	-61
52.20000	-61
52.20833	-60
52.21667	-59
52.22500	-60
52.23333	-63
52.24167	-68
52.25000	-73
52.25833	-77
52.26667	-78
52.27500	-76
52.28333	-74
52.29167	-71
52.30000	-70
52.30833	-69
52.31667	-68
52.32500	-67
52.33333	-63
52.34167	-60
52.35000	-58
52.35833	-60
52.36667	-63
52.37500	-69
52.38333	-74
52.39167	-76
52.40000	-75
52.40833	-74
52.41667	-74
52.42500	-75
52.43333	-77
52.44167	-80
52.45000	-83
52.45833	-84
52.46667	-84
52.47500	-83
52.48333	-81
52.49167	-79
52.50000	-76
52.50833	-74
52.51667	-72
52.52500	-70
52.53333	-69
52.54167	-67
52.55000	-67
52.55833	-67
52.56667	-67
52.57500	-66
52.58333	-66
52.59167	-67
52.60000	-70
52.60833	-73
52.61667	-75
52.62500	-77
52.63333	-75
52.64167	-73
52.65000	-73
52.65833	-75
52.66667	-77
52.67500	-79
52.68333	-81
52.69167	-80
52.70000	-78
52.70833	-78
52.71667	-80
52.72500	-82
52.73333	-84
52.74167	-85
52.75000	-85
52.75833	-83
52.76667	-81
52.77500	-81
52.78333	-80
52.79167	-78
52.80000	-75
52.80833	-71
52.81667	-68
52.82500	-67
52.83333	-69
52.84167	-73
52.85000	-76
52.85833	-78
52.86667	-77
52.87500	-73
52.88333	-69
52.89167	-67
52.90000	-66
52.90833	-66
52.91667	-65
52.92500	-65
52.93333	-65
52.94167	-67
52.95000	-71
52.95833	-75
52.96667	-77
52.97500	-75
52.98333	-73
52.99167	-72
53.00000	-73
53.00833	-74
53.01667	-76
53.02500	-75
53.03333	-71
53.04167	-66
53.05000	-62
53.05833	-61
53.06667	-64
53.07500	-68
53.08333	-74
53.09167	-78
53.10000	-81
53.10833	-81
53.11667	-80
53.12500	-78
53.13333	-78
53.14167	-77
53.15000	-76
53.15833	-73
53.16667	-70
53.17500	-66
53.18333	-62
53.19167	-61
53.20000	-62
53.20833	-64
53.21667	-68
53.22500	-73
53.23333	-76
53.24167	-78
53.25000	-78
53.25833	-74
53.26667	-69
53.27500	-65
53.28333	-63
53.29167	-64
53.30000	-68
53.30833	-73
53.31667	-78
53.32500	-82
53.33333	-82
53.34167	-80
53.35000	-77
53.35833	-74
53.36667	-71
53.37500	-67
53.38333	-64
53.39167	-60
53.40000	-56
53.40833	-54
53.41667	-52
53.42500	-51
53.43333	-52
53.44167	-56
53.45000	-59
53.45833	-64
53.46667	-67
53.47500	-71
53.48333	-74
53.49167	-77
53.50000	-80
53.50833	-82
53.51667	-81
53.52500	-80
53.53333	-78
53.54167	-76
53.55000	-75
53.55833	-76
53.56667	-77
53.57500	-78
53.58333	-76
53.59167	-73
53.60000	-69
53.60833	-65
53.61667	-62
53.62500	-60
53.63333	-59
53.64167	-59
53.65000	-62
53.65833	-67
53.66667	-72
53.67500	-78
53.68333	-82
53.69167	-82
53.70000	-81
53.70833	-78
53.71667	-76
53.72500	-75
53.73333	-74
53.74167	-73
53.75000	-70
53.75833	-68
53.76667	-66
53.77500	-68
53.78333	-71
53.79167	-76
53.80000	-80
53.80833	-82
53.81667	-81
53.82500	-78
53.83333	-76
53.84167	-74
53.85000	-72
53.85833	-71
53.86667	-70
53.87500	-69
53.88333	-68
53.89167	-68
53.90000	-70
53.90833	-73
53.91667	-75
53.92500	-77
53.93333	-77
53.94167	-77
53.95000	-78
53.95833	-79
53.96667	-81
53.97500	-83
53.98333	-83
53.99167	-83
54.00000	-83
54.00833	-84
54.01667	-83
54.02500	-82
54.03333	-80
54.04167	-77
54.05000	-74
54.05833	-70
54.06667	-67
54.07500	-64
54.08333	-62
54.09167	-61
54.10000	-60
54.10833	-60
54.11667	-61
54.12500	-62
54.13333	-67
54.14167	-72
54.15000	-76
54.15833	-78
54.16667	-77
54.17500	-74
54.18333	-71
54.19167	-69
54.20000	-68
54.20833	-67
54.21667	-66
54.22500	-67
54.23333	-69
54.24167	-74
54.25000	-80
54.25833	-85
54.26667	-89
54.27500	-90
54.28333	-89
54.29167	-86
54.30000	-83
54.30833	-80
54.31667	-78
54.32500	-77
54.33333	-78
54.34167	-81
54.35000	-83
54.35833	-86
54.36667	-87
54.37500	-88
54.38333	-88
54.39167	-86
54.40000	-85
54.40833	-84
54.41667	-85
54.42500	-86
54.43333	-87
54.44167	-87
54.45000	-86
54.45833	-84
54.46667	-84
54.47500	-85
54.48333	-87
54.49167	-89
54.50000	-90
54.50833	-90
54.51667	-88
54.52500	-85
54.53333	-80
54.54167	-77
54.55000	-75
54.55833	-75
54.56667	-76
54.57500	-78
54.58333	-79
54.59167	-79
54.60000	-79
54.60833	-79
54.61667	-82
54.62500	-85
54.63333	-88
54.64167	-89
54.65000	-88
54.65833	-84
54.66667	-80
54.67500	-78
54.68333	-78
54.69167	-79
54.70000	-79
54.70833	-80
54.71667	-79
54.72500	-79
54.73333	-80
54.74167	-81
54.75000	-84
54.75833	-87
54.76667	-90
54.77500	-92
54.78333	-93
54.79167	-92
54.80000	-89
54.80833	-87
54.81667	-89
54.82500	-92
54.83333	-97
54.84167	-102
54.85000	-105
54.85833	-105
54.86667	-103
54.87500	-99
54.88333	-95
54.89167	-92
54.90000	-89
54.90833	-87
54.91667	-86
54.92500	-86
54.93333	-86
54.94167	-86
54.95000	-86
54.95833	-86
54.96667	-86
54.97500	-85
54.98333	-83
54.99167	-80
55.00000	-78
55.00833	-77
55.01667	-79
55.02500	-83
55.03333	-87
55.04167	-90
55.05000	-93
55.05833	-95
55.06667	-97
55.07500	-97
55.08333	-96
55.09167	-91
55.10000	-84
55.10833	-78
55.11667	-75
55.12500	-75
55.13333	-79
55.14167	-85
55.15000	-90
55.15833	-94
55.16667	-96
55.17500	-96
55.18333	-96
55.19167	-95
55.20000	-94
55.20833	-93
55.21667	-92
55.22500	-91
55.23333	-88
55.24167	-84
55.25000	-82
55.25833	-79
55.26667	-77
55.27500	-75
55.28333	-73
55.29167	-72
55.30000	-72
55.30833	-74
55.31667	-78
55.32500	-82
55.33333	-85
55.34167	-88
55.35000	-89
55.35833	-91
55.36667	-92
55.37500	-93
55.38333	-96
55.39167	-98
55.40000	-99
55.40833	-101
55.41667	-101
55.42500	-100
55.43333	-101
55.44167	-102
55.45000	-103
55.45833	-103
55.46667	-101
55.47500	-99
55.48333	-96
55.49167	-93
55.50000	-89
55.50833	-85
55.51667	-83
55.52500	-82
55.53333	-82
55.54167	-83
55.55000	-82
55.55833	-79
55.56667	-76
55.57500	-73
55.58333	-70
55.59167	-70
55.60000	-72
55.60833	-77
55.61667	-82
55.62500	-87
55.63333	-90
55.64167	-91
55.65000	-89
55.65833	-86
55.66667	-84
55.67500	-85
55.68333	-89
55.69167	-93
55.70000	-97
55.70833	-98
55.71667	-97
55.72500	-95
55.73333	-96
55.74167	-99
55.75000	-103
55.75833	-106
55.76667	-106
55.77500	-101
55.78333	-95
55.79167	-88
55.80000	-82
55.80833	-78
55.81667	-77
55.82500	-77
55.83333	-75
55.84167	-73
55.85000	-73
55.85833	-75
55.86667	-79
55.87500	-85
55.88333	-91
55.89167	-94
55.90000	-95
55.90833	-94
55.91667	-93
55.92500	-92
55.93333	-91
55.94167	-90
55.95000	-90
55.95833	-90
55.96667	-91
55.97500	-91
55.98333	-92
55.99167	-94
56.00000	-96
56.00833	-98
56.01667	-102
56.02500	-105
56.03333	-106
56.04167	-106
56.05000	-103
56.05833	-98
56.06667	-94
56.07500	-91
56.08333	-89
56.09167	-88
56.10000	-88
56.10833	-88
56.11667	-88
56.12500	-89
56.13333	-89
56.14167	-90
56.15000	-91
56.15833	-93
56.16667	-94
56.17500	-96
56.18333	-97
56.19167	-97
56.20000	-96
56.20833	-94
56.21667	-92
56.22500	-90
56.23333	-89
56.24167	-90
56.25000	-93
56.25833	-96
56.26667	-98
56.27500	-100
56.28333	-101
56.29167	-101
56.30000	-99
56.30833	-96
56.31667	-92
56.32500	-89
56.33333	-87
56.34167	-86
56.35000	-86
56.35833	-85
56.36667	-83
56.37500	-80
56.38333	-78
56.39167	-77
56.40000	-79
56.40833	-81
56.41667	-84
56.42500	-85
56.43333	-84
56.44167	-82
56.45000	-82
56.45833	-84
56.46667	-87
56.47500	-92
56.48333	-94
56.49167	-93
56.50000	-89
56.50833	-85
56.51667	-83
56.52500	-82
56.53333	-83
56.54167	-85
56.55000	-87
56.55833	-89
56.56667	-91
56.57500	-93
56.58333	-95
56.59167	-97
56.60000	-98
56.60833	-99
56.61667	-100
56.62500	-99
56.63333	-97
56.64167	-93
56.65000	-90
56.65833	-89
56.66667	-88
56.67500	-87
56.68333	-85
56.69167	-84
56.70000	-85
56.70833	-88
56.71667	-92
56.72500	-96
56.73333	-96
56.74167	-93
56.75000	-88
56.75833	-82
56.76667	-76
56.77500	-74
56.78333	-75
56.79167	-78
56.80000	-82
56.80833	-87
56.81667	-92
56.82500	-94
56.83333	-93
56.84167	-90
56.85000	-88
56.85833	-86
56.86667	-85
56.87500	-85
56.88333	-85
56.89167	-84
56.90000	-84
56.90833	-84
56.91667	-83
56.92500	-83
56.93333	-81
56.94167	-80
56.95000	-81
56.95833	-83
56.96667	-86
56.97500	-90
56.98333	-94
56.99167	-98
57.00000	-101
57.00833	-104
57.01667	-104
57.02500	-102
57.03333	-98
57.04167	-93
57.05000	-88
57.05833	-84
57.06667	-82
57.07500	-81
57.08333	-83
57.09167	-87
57.10000	-92
57.10833	-95
57.11667	-97
57.12500	-95
57.13333	-90
57.14167	-85
57.15000	-83
57.15833	-84
57.16667	-87
57.17500	-92
57.18333	-95
57.19167	-97
57.20000	-98
57.20833	-98
57.21667	-99
57.22500	-100
57.23333	-100
57.24167	-99
57.25000	-98
57.25833	-96
57.26667	-95
57.27500	-96
57.28333	-97
57.29167	-98
57.30000	-99
57.30833	-100
57.31667	-100
57.32500	-99
57.33333	-95
57.34167	-89
57.35000	-84
57.35833	-80
57.36667	-80
57.37500	-85
57.38333	-91
57.39167	-96
57.40000	-97
57.40833	-94
57.41667	-89
57.42500	-84
57.43333	-81
57.44167	-80
57.45000	-82
57.45833	-85
57.46667	-88
57.47500	-91
57.48333	-93
57.49167	-95
57.50000	-95
57.50833	-94
57.51667	-94
57.52500	-95
57.53333	-96
57.54167	-98
57.55000	-101
57.55833	-104
57.56667	-108
57.57500	-109
57.58333	-109
57.59167	-106
57.60000	-103
57.60833	-99
57.61667	-96
57.62500	-94
57.63333	-95
57.64167	-97
57.65000	-100
57.65833	-103
57.66667	-104
57.67500	-103
57.68333	-102
57.69167	-102
57.70000	-104
57.70833	-106
57.71667	-108
57.72500	-108
57.73333	-105
57.74167	-100
57.75000	-95
57.75833	-89
57.76667	-85
57.77500	-83
57.78333	-84
57.79167	-84
57.80000	-86
57.80833	-89
57.81667	-93
57.82500	-99
57.83333	-107
57.84167	-115
57.85000	-121
57.85833	-125
57.86667	-126
57.87500	-123
57.88333	-117
57.89167	-111
57.90000	-105
57.90833	-100
57.91667	-97
57.92500	-96
57.93333	-93
57.94167	-91
57.95000	-89
57.95833	-89
57.96667	-90
57.97500	-91
57.98333	-92
57.99167	-92
58.00000	-92
58.00833	-92
58.01667	-94
58.02500	-98
58.03333	-103
58.04167	-107
58.05000	-109
58.05833	-109
58.06667	-107
58.07500	-103
58.08333	-100
58.09167	-99
58.10000	-100
58.10833	-99
58.11667	-97
58.12500	-93
58.13333	-89
58.14167	-86
58.15000	-86
58.15833	-89
58.16667	-96
58.17500	-105
58.18333	-113
58.19167	-119
58.20000	-121
58.20833	-119
58.21667	-115
58.22500	-111
58.23333	-108
58.24167	-105
58.25000	-103
58.25833	-102
58.26667	-102
58.27500	-103
58.28333	-103
58.29167	-102
58.30000	-101
58.30833	-99
58.31667	-97
58.32500	-96
58.33333	-98
58.34167	-101
58.35000	-104
58.35833	-108
58.36667	-110
58.37500	-110
58.38333	-110
58.39167	-110
58.40000	-110
58.40833	-108
58.41667	-105
58.42500	-101
58.43333	-98
58.44167	-96
58.45000	-99
58.45833	-104
58.46667	-108
58.47500	-110
58.48333	-108
58.49167	-104
58.50000	-98
58.50833	-94
58.51667	-93
58.52500	-93
58.53333	-95
58.54167	-96
58.55000	-97
58.55833	-95
58.56667	-93
58.57500	-91
58.58333	-89
58.59167	-90
58.60000	-92
58.60833	-95
58.61667	-98
58.62500	-101
58.63333	-105
58.64167	-108
58.65000	-111
58.65833	-113
58.66667	-112
58.67500	-110
58.68333	-107
58.69167	-104
58.70000	-101
58.70833	-98
58.71667	-95
58.72500	-93
58.73333	-93
58.74167	-95
58.75000	-101
58.75833	-107
58.76667	-113
58.77500	-117
58.78333	-118
58.79167	-119
58.80000	-119
58.80833	-118
58.81667	-117
58.82500	-116
58.83333	-114
58.84167	-112
58.85000	-111
58.85833	-112
58.86667	-113
58.87500	-113
58.88333	-110
58.89167	-105
58.90000	-98
58.90833	-94
58.91667	-94
58.92500	-95
58.93333	-98
58.94167	-101
58.95000	-104
58.95833	-104
58.96667	-104
58.97500	-105
58.98333	-107
58.99167	-109
59.00000	-112
59.00833	-114
59.01667	-117
59.02500	-117
59.03333	-115
59.04167	-112
59.05000	-107
59.05833	-104
59.06667	-102
59.07500	-103
59.08333	-106
59.09167	-109
59.10000	-111
59.10833	-111
59.11667	-108
59.12500	-103
59.13333	-100
59.14167	-97
59.15000	-95
59.15833	-94
59.16667	-93
59.17500	-92
59.18333	-93
59.19167	-97
59.20000	-101
59.20833	-106
59.21667	-110
59.22500	-112
59.23333	-111
59.24167	-110
59.25000	-109
59.25833	-109
59.26667	-109
59.27500	-110
59.28333	-110
59.29167	-111
59.30000	-112
59.30833	-114
59.31667	-116
59.32500	-117
59.33333	-116
59.34167	-115
59.35000	-112
59.35833	-109
59.36667	-106
59.37500	-104
59.38333	-101
59.39167	-100
59.40000	-99
59.40833	-100
59.41667	-102
59.42500	-106
59.43333	-111
59.44167	-114
59.45000	-115
59.45833	-114
59.46667	-113
59.47500	-112
59.48333	-112
59.49167	-113
59.50000	-112
59.50833	-112
59.51667	-112
59.52500	-113
59.53333	-114
59.54167	-114
59.55000	-112
59.55833	-109
59.56667	-106
59.57500	-103
59.58333	-101
59.59167	-101
59.60000	-101
59.60833	-101
59.61667	-99
59.62500	-99
59.63333	-101
59.64167	-104
59.65000	-108
59.65833	-111
59.66667	-112
59.67500	-111
59.68333	-109
59.69167	-107
59.70000	-105
59.70833	-103
59.71667	-102
59.72500	-102
59.73333	-103
59.74167	-105
59.75000	-107
59.75833	-110
59.76667	-112
59.77500	-112
59.78333	-112
59.79167	-111
59.80000	-108
59.80833	-106
59.81667	-105
59.82500	-103
59.83333	-102
59.84167	-101
59.85000	-102
59.85833	-104
59.86667	-108
59.87500	-113
59.88333	-118
59.89167	-121
59.90000	-122
59.90833	-122
59.91667	-121
59.92500	-118
59.93333	-115
59.94167	-111
59.95000	-104
59.95833	-97
59.96667	-93
59.97500	-94
59.98333	-99
59.99167	-105
60.00000	-110

[LC Chromatogram(Detector A-Ch2)]
Interval(msec)	500
# of Points	7201
Start Time(min)	0.000
End Time(min)	60.000
Intensity Units	mV
Intensity Multiplier	0.001
Wavelength(nm)	230
R.Time (min)	Intensity
0.00000	2
0.00833	2
0.01667	-1
0.02500	-3
0.03333	-6
0.04167	-6
0.05000	-5
0.05833	-3
0.06667	-3
0.07500	-3
0.08333	-5
0.09167	-7
0.10000	-8
0.10833	-7
0.11667	-4
0.12500	-1
0.13333	3
0.14167	6
0.15000	8
0.15833	10
0.16667	10
0.17500	8
0.18333	6
0.19167	2
0.20000	-2
0.20833	-6
0.21667	-7
0.22500	-7
0.23333	-6
0.24167	-7
0.25000	-10
0.25833	-14
0.26667	-18
0.27500	-20
0.28333	-18
0.29167	-14
0.30000	-11
0.30833	-8
0.31667	-6
0.32500	-7
0.33333	-9
0.34167	-11
0.35000	-12
0.35833	-13
0.36667	-13
0.37500	-13
0.38333	-12
0.39167	-11
0.40000	-9
0.40833	-7
0.41667	-7
0.42500	-7
0.43333	-7
0.44167	-7
0.45000	-5
0.45833	-4
0.46667	-3
0.47500	-4
0.48333	-4
0.49167	-5
0.50000	-5
0.50833	-4
0.51667	-5
0.52500	-7
0.53333	-10
0.54167	-12
0.55000	-12
0.55833	-10
0.56667	-6
0.57500	-4
0.58333	-5
0.59167	-7
0.60000	-9
0.60833	-10
0.61667	-11
0.62500	-12
0.63333	-13
0.64167	-14
0.65000	-14
0.65833	-13
0.66667	-11
0.67500	-9
0.68333	-7
0.69167	-5
0.70000	-4
0.70833	-4
0.71667	-4
0.72500	-5
0.73333	-5
0.74167	-5
0.75000	-4
0.75833	-2
0.76667	-0
0.77500	1
0.78333	-1
0.79167	-3
0.80000	-7
0.80833	-10
0.81667	-13
0.82500	-15
0.83333	-17
0.84167	-18
0.85000	-18
0.85833	-16
0.86667	-12
0.87500	-9
0.88333	-9
0.89167	-10
0.90000	-13
0.90833	-16
0.91667	-18
0.92500	-17
0.93333	-15
0.94167	-13
0.95000	-11
0.95833	-11
0.96667	-13
0.97500	-15
0.98333	-16
0.99167	-17
1.00000	-17
1.00833	-17
1.01667	-17
1.02500	-17
1.03333	-17
1.04167	-14
1.05000	-11
1.05833	-9
1.06667	-10
1.07500	-13
1.08333	-15
1.09167	-16
1.10000	-17
1.10833	-16
1.11667	-16
1.12500	-17
1.13333	-19
1.14167	-18
1.15000	-16
1.15833	-13
1.16667	-10
1.17500	-7
1.18333	-6
1.19167	-6
1.20000	-8
1.20833	-10
1.21667	-12
1.22500	-13
1.23333	-15
1.24167	-16
1.25000	-17
1.25833	-18
1.26667	-19
1.27500	-20
1.28333	-22
1.29167	-24
1.30000	-23
1.30833	-20
1.31667	-16
1.32500	-10
1.33333	-6
1.34167	-4
1.35000	-4
1.35833	-6
1.36667	-8
1.37500	-10
1.38333	-12
1.39167	-13
1.40000	-12
1.40833	-12
1.41667	-11
1.42500	-11
1.43333	-11
1.44167	-13
1.45000	-15
1.45833	-18
1.46667	-20
1.47500	-22
1.48333	-23
1.49167	-22
1.50000	-21
1.50833	-19
1.51667	-18
1.52500	-20
1.53333	-23
1.54167	-26
1.55000	-27
1.55833	-26
1.56667	-23
1.57500	-20
1.58333	-19
1.59167	-19
1.60000	-18
1.60833	-16
1.61667	-13
1.62500	-9
1.63333	-5
1.64167	-3
1.65000	-3
1.65833	-4
1.66667	-6
1.67500	-8
1.68333	-9
1.69167	-9
1.70000	-8
1.70833	-7
1.71667	-7
1.72500	-7
1.73333	-9
1.74167	-10
1.75000	-11
1.75833	-11
1.76667	-12
1.77500	-11
1.78333	-12
1.79167	-13
1.80000	-15
1.80833	-17
1.81667	-20
1.82500	-21
1.83333	-22
1.84167	-22
1.85000	-23
1.85833	-25
1.86667	-27
1.87500	-29
1.88333	-29
1.89167	-28
1.90000	-27
1.90833	-26
1.91667	-26
1.92500	-26
1.93333	-27
1.94167	-26
1.95000	-25
1.95833	-24
1.96667	-24
1.97500	-23
1.98333	-23
1.99167	-22
2.00000	-20
2.00833	-19
2.01667	-17
2.02500	-17
2.03333	-18
2.04167	-20
2.05000	-22
2.05833	-23
2.06667	-21
2.07500	-17
2.08333	-13
2.09167	-10
2.10000	-9
2.10833	-10
2.11667	-13
2.12500	-15
2.13333	-18
2.14167	-18
2.15000	-17
2.15833	-16
2.16667	-16
2.17500	-17
2.18333	-19
2.19167	-19
2.20000	-19
2.20833	-17
2.21667	-17
2.22500	-18
2.23333	-20
2.24167	-23
2.25000	-26
2.25833	-28
2.26667	-27
2.27500	-25
2.28333	-22
2.29167	-19
2.30000	-16
2.30833	-15
2.31667	-16
2.32500	-17
2.33333	-18
2.34167	-19
2.35000	-20
2.35833	-22
2.36667	-23
2.37500	-24
2.38333	-23
2.39167	-21
2.40000	-18
2.40833	-15
2.41667	-15
2.42500	-18
2.43333	-23
2.44167	-26
2.45000	-30
2.45833	-32
2.46667	-32
2.47500	-31
2.48333	-30
2.49167	-28
2.50000	-27
2.50833	-25
2.51667	-24
2.52500	-22
2.53333	-19
2.54167	-16
2.55000	-13
2.55833	-12
2.56667	-12
2.57500	-15
2.58333	-19
2.59167	-23
2.60000	-26
2.60833	-27
2.61667	-26
2.62500	-25
2.63333	-24
2.64167	-24
2.65000	-25
2.65833	-28
2.66667	-31
2.67500	-34
2.68333	-35
2.69167	-34
2.70000	-32
2.70833	-29
2.71667	-26
2.72500	-25
2.73333	-25
2.74167	-27
2.75000	-29
2.75833	-30
2.76667	-30
2.77500	-29
2.78333	-27
2.79167	-25
2.80000	-23
2.80833	-22
2.81667	-21
2.82500	-21
2.83333	-23
2.84167	-24
2.85000	-26
2.85833	-28
2.86667	-30
2.87500	-31
2.88333	-29
2.89167	-26
2.90000	-23
2.90833	-18
2.91667	-15
2.92500	-13
2.93333	-12
2.94167	-12
2.95000	-13
2.95833	-15
2.96667	-17
2.97500	-19
2.98333	-21
2.99167	-21
3.00000	-22
3.00833	-22
3.01667	-22
3.02500	-24
3.03333	-26
3.04167	-28
3.05000	-30
3.05833	-30
3.06667	-29
3.07500	-27
3.08333	-26
3.09167	-25
3.10000	-26
3.10833	-27
3.11667	-28
3.12500	-30
3.13333	-32
3.14167	-33
3.15000	-33
3.15833	-32
3.16667	-33
3.17500	-34
3.18333	-35
3.19167	-37
3.20000	-37
3.20833	-35
3.21667	-33
3.22500	-31
3.23333	-30
3.24167	-30
3.25000	-31
3.25833	-31
3.26667	-31
3.27500	-29
3.28333	-27
3.29167	-25
3.30000	-23
3.30833	-21
3.31667	-21
3.32500	-21
3.33333	-23
3.34167	-24
3.35000	-26
3.35833	-27
3.36667	-26
3.37500	-24
3.38333	-22
3.39167	-21
3.40000	-20
3.40833	-19
3.41667	-20
3.42500	-20
3.43333	-21
3.44167	-22
3.45000	-22
3.45833	-23
3.46667	-23
3.47500	-22
3.48333	-21
3.49167	-19
3.50000	-17
3.50833	-16
3.51667	-15
3.52500	-16
3.53333	-18
3.54167	-20
3.55000	-21
3.55833	-22
3.56667	-22
3.57500	-21
3.58333	-20
3.59167	-19
3.60000	-19
3.60833	-18
3.61667	-18
3.62500	-19
3.63333	-20
3.64167	-20
3.65000	-20
3.65833	-19
3.66667	-17
3.67500	-15
3.68333	-14
3.69167	-15
3.70000	-18
3.70833	-20
3.71667	-22
3.72500	-23
3.73333	-23
3.74167	-24
3.75000	-25
3.75833	-25
3.76667	-24
3.77500	-21
3.78333	-17
3.79167	-13
3.80000	-10
3.80833	-8
3.81667	-8
3.82500	-10
3.83333	-15
3.84167	-22
3.85000	-29
3.85833	-35
3.86667	-38
3.87500	-39
3.88333	-37
3.89167	-35
3.90000	-33
3.90833	-31
3.91667	-30
3.92500	-27
3.93333	-25
3.94167	-22
3.95000	-20
3.95833	-19
3.96667	-19
3.97500	-20
3.98333	-21
3.99167	-22
4.00000	-23
4.00833	-23
4.01667	-22
4.02500	-21
4.03333	-20
4.04167	-19
4.05000	-17
4.05833	-15
4.06667	-13
4.07500	-12
4.08333	-14
4.09167	-18
4.10000	-23
4.10833	-27
4.11667	-28
4.12500	-28
4.13333	-26
4.14167	-26
4.15000	-26
4.15833	-28
4.16667	-31
4.17500	-33
4.18333	-34
4.19167	-33
4.20000	-32
4.20833	-31
4.21667	-29
4.22500	-28
4.23333	-27
4.24167	-26
4.25000	-26
4.25833	-26
4.26667	-27
4.27500	-27
4.28333	-27
4.29167	-27
4.30000	-26
4.30833	-26
4.31667	-26
4.32500	-24
4.33333	-23
4.34167	-23
4.35000	-24
4.35833	-27
4.36667	-30
4.37500	-31
4.38333	-32
4.39167	-31
4.40000	-31
4.40833	-30
4.41667	-30
4.42500	-29
4.43333	-29
4.44167	-29
4.45000	-30
4.45833	-31
4.46667	-30
4.47500	-29
4.48333	-27
4.49167	-26
4.50000	-25
4.50833	-27
4.51667	-28
4.52500	-29
4.53333	-29
4.54167	-28
4.55000	-28
4.55833	-28
4.56667	-28
4.57500	-28
4.58333	-28
4.59167	-28
4.60000	-27
4.60833	-26
4.61667	-25
4.62500	-26
4.63333	-27
4.64167	-30
4.65000	-32
4.65833	-34
4.66667	-37
4.67500	-38
4.68333	-38
4.69167	-37
4.70000	-35
4.70833	-33
4.71667	-33
4.72500	-33
4.73333	-35
4.74167	-37
4.75000	-37
4.75833	-38
4.76667	-38
4.77500	-39
4.78333	-38
4.79167	-36
4.80000	-32
4.80833	-29
4.81667	-26
4.82500	-26
4.83333	-27
4.84167	-30
4.85000	-32
4.85833	-31
4.86667	-28
4.87500	-24
4.88333	-22
4.89167	-21
4.90000	-23
4.90833	-26
4.91667	-29
4.92500	-31
4.93333	-31
4.94167	-29
4.95000	-27
4.95833	-23
4.96667	-19
4.97500	-16
4.98333	-17
4.99167	-20
5.00000	-23
5.00833	-26
5.01667	-29
5.02500	-31
5.03333	-34
5.04167	-36
5.05000	-37
5.05833	-36
5.06667	-33
5.07500	-29
5.08333	-27
5.09167	-26
5.10000	-27
5.10833	-30
5.11667	-32
5.12500	-33
5.13333	-32
5.14167	-30
5.15000	-27
5.15833	-25
5.16667	-24
5.17500	-25
5.18333	-29
5.19167	-34
5.20000	-37
5.20833	-38
5.21667	-37
5.22500	-36
5.23333	-35
5.24167	-35
5.25000	-36
5.25833	-36
5.26667	-35
5.27500	-34
5.28333	-33
5.29167	-32
5.30000	-33
5.30833	-34
5.31667	-34
5.32500	-33
5.33333	-32
5.34167	-30
5.35000	-28
5.35833	-28
5.36667	-29
5.37500	-31
5.38333	-32
5.39167	-32
5.40000	-32
5.40833	-31
5.41667	-30
5.42500	-28
5.43333	-26
5.44167	-24
5.45000	-23
5.45833	-24
5.46667	-26
5.47500	-28
5.48333	-31
5.49167	-34
5.50000	-37
5.50833	-40
5.51667	-42
5.52500	-45
5.53333	-47
5.54167	-49
5.55000	-50
5.55833	-51
5.56667	-50
5.57500	-48
5.58333	-46
5.59167	-43
5.60000	-39
5.60833	-36
5.61667	-34
5.62500	-32
5.63333	-32
5.64167	-33
5.65000	-34
5.65833	-35
5.66667	-37
5.67500	-39
5.68333	-40
5.69167	-41
5.70000	-41
5.70833	-43
5.71667	-46
5.72500	-49
5.73333	-52
5.74167	-51
5.75000	-47
5.75833	-42
5.76667	-37
5.77500	-33
5.78333	-33
5.79167	-36
5.80000	-39
5.80833	-42
5.81667	-43
5.82500	-42
5.83333	-40
5.84167	-37
5.85000	-34
5.85833	-32
5.86667	-33
5.87500	-35
5.88333	-37
5.89167	-39
5.90000	-39
5.90833	-37
5.91667	-35
5.92500	-33
5.93333	-32
5.94167	-32
5.95000	-34
5.95833	-37
5.96667	-39
5.97500	-40
5.98333	-40
5.99167	-40
6.00000	-39
6.00833	-38
6.01667	-36
6.02500	-35
6.03333	-34
6.04167	-35
6.05000	-36
6.05833	-39
6.06667	-42
6.07500	-45
6.08333	-46
6.09167	-46
6.10000	-46
6.10833	-46
6.11667	-47
6.12500	-48
6.13333	-49
6.14167	-49
6.15000	-47
6.15833	-45
6.16667	-41
6.17500	-38
6.18333	-36
6.19167	-36
6.20000	-37
6.20833	-37
6.21667	-38
6.22500	-38
6.23333	-37
6.24167	-37
6.25000	-37
6.25833	-38
6.26667	-40
6.27500	-41
6.28333	-42
6.29167	-42
6.30000	-40
6.30833	-37
6.31667	-34
6.32500	-31
6.33333	-30
6.34167	-32
6.35000	-36
6.35833	-40
6.36667	-44
6.37500	-47
6.38333	-50
6.39167	-51
6.40000	-52
6.40833	-52
6.41667	-50
6.42500	-48
6.43333	-45
6.44167	-42
6.45000	-40
6.45833	-38
6.46667	-37
6.47500	-37
6.48333	-39
6.49167	-41
6.50000	-43
6.50833	-45
6.51667	-46
6.52500	-46
6.53333	-44
6.54167	-42
6.55000	-41
6.55833	-40
6.56667	-40
6.57500	-42
6.58333	-43
6.59167	-45
6.60000	-46
6.60833	-46
6.61667	-45
6.62500	-44
6.63333	-42
6.64167	-39
6.65000	-36
6.65833	-33
6.66667	-30
6.67500	-28
6.68333	-28
6.69167	-31
6.70000	-35
6.70833	-39
6.71667	-42
6.72500	-44
6.73333	-47
6.74167	-48
6.75000	-49
6.75833	-48
6.76667	-48
6.77500	-47
6.78333	-47
6.79167	-48
6.80000	-49
6.80833	-49
6.81667	-48
6.82500	-47
6.83333	-46
6.84167	-46
6.85000	-47
6.85833	-47
6.86667	-46
6.87500	-45
6.88333	-43
6.89167	-41
6.90000	-40
6.90833	-41
6.91667	-41
6.92500	-43
6.93333	-44
6.94167	-45
6.95000	-45
6.95833	-44
6.96667	-44
6.97500	-43
6.98333	-43
6.99167	-43
7.00000	-42
7.00833	-40
7.01667	-38
7.02500	-36
7.03333	-36
7.04167	-36
7.05000	-37
7.05833	-39
7.06667	-41
7.07500	-45
7.08333	-49
7.09167	-52
7.10000	-52
7.10833	-51
7.11667	-50
7.12500	-49
7.13333	-48
7.14167	-48
7.15000	-48
7.15833	-47
7.16667	-45
7.17500	-44
7.18333	-42
7.19167	-40
7.20000	-39
7.20833	-37
7.21667	-35
7.22500	-35
7.23333	-36
7.24167	-38
7.25000	-41
7.25833	-45
7.26667	-49
7.27500	-52
7.28333	-54
7.29167	-54
7.30000	-53
7.30833	-51
7.31667	-49
7.32500	-48
7.33333	-48
7.34167	-49
7.35000	-51
7.35833	-51
7.36667	-50
7.37500	-48
7.38333	-47
7.39167	-47
7.40000	-49
7.40833	-52
7.41667	-55
7.42500	-55
7.43333	-54
7.44167	-52
7.45000	-50
7.45833	-49
7.46667	-48
7.47500	-47
7.48333	-46
7.49167	-45
7.50000	-46
7.50833	-47
7.51667	-49
7.52500	-49
7.53333	-48
7.54167	-47
7.55000	-48
7.55833	-51
7.56667	-55
7.57500	-59
7.58333	-62
7.59167	-62
7.60000	-61
7.60833	-58
7.61667	-54
7.62500	-48
7.63333	-43
7.64167	-40
7.65000	-38
7.65833	-37
7.66667	-38
7.67500	-40
7.68333	-43
7.69167	-45
7.70000	-46
7.70833	-47
7.71667	-47
7.72500	-47
7.73333	-47
7.74167	-48
7.75000	-50
7.75833	-52
7.76667	-54
7.77500	-56
7.78333	-55
7.79167	-53
7.80000	-50
7.80833	-47
7.81667	-45
7.82500	-45
7.83333	-46
7.84167	-48
7.85000	-50
7.85833	-51
7.86667	-51
7.87500	-49
7.88333	-47
7.89167	-44
7.90000	-42
7.90833	-41
7.91667	-42
7.92500	-43
7.93333	-45
7.94167	-45
7.95000	-45
7.95833	-45
7.96667	-45
7.97500	-45
7.98333	-44
7.99167	-43
8.00000	-41
8.00833	-39
8.01667	-39
8.02500	-40
8.03333	-42
8.04167	-45
8.05000	-48
8.05833	-51
8.06667	-53
8.07500	-55
8.08333	-57
8.09167	-58
8.10000	-59
8.10833	-59
8.11667	-58
8.12500	-57
8.13333	-56
8.14167	-55
8.15000	-54
8.15833	-53
8.16667	-52
8.17500	-51
8.18333	-51
8.19167	-51
8.20000	-50
8.20833	-49
8.21667	-47
8.22500	-45
8.23333	-44
8.24167	-44
8.25000	-46
8.25833	-49
8.26667	-51
8.27500	-54
8.28333	-56
8.29167	-58
8.30000	-59
8.30833	-60
8.31667	-61
8.32500	-60
8.33333	-58
8.34167	-56
8.35000	-55
8.35833	-54
8.36667	-54
8.37500	-54
8.38333	-54
8.39167	-54
8.40000	-53
8.40833	-51
8.41667	-48
8.42500	-46
8.43333	-44
8.44167	-44
8.45000	-45
8.45833	-46
8.46667	-45
8.47500	-45
8.48333	-46
8.49167	-48
8.50000	-51
8.50833	-56
8.51667	-59
8.52500	-60
8.53333	-59
8.54167	-58
8.55000	-56
8.55833	-56
8.56667	-56
8.57500	-57
8.58333	-57
8.59167	-56
8.60000	-56
8.60833	-55
8.61667	-54
8.62500	-53
8.63333	-52
8.64167	-52
8.65000	-53
8.65833	-53
8.66667	-52
8.67500	-52
8.68333	-53
8.69167	-55
8.70000	-58
8.70833	-62
8.71667	-63
8.72500	-62
8.73333	-59
8.74167	-57
8.75000	-57
8.75833	-57
8.76667	-56
8.77500	-54
8.78333	-52
8.79167	-51
8.80000	-52
8.80833	-55
8.81667	-58
8.82500	-60
8.83333	-60
8.84167	-58
8.85000	-57
8.85833	-56
8.86667	-55
8.87500	-55
8.88333	-56
8.89167	-56
8.90000	-56
8.90833	-55
8.91667	-53
8.92500	-50
8.93333	-47
8.94167	-45
8.95000	-45
8.95833	-47
8.96667	-50
8.97500	-54
8.98333	-56
8.99167	-56
9.00000	-54
9.00833	-51
9.01667	-49
9.02500	-49
9.03333	-51
9.04167	-54
9.05000	-56
9.05833	-59
9.06667	-60
9.07500	-60
9.08333	-58
9.09167	-55
9.10000	-52
9.10833	-49
9.11667	-47
9.12500	-48
9.13333	-49
9.14167	-50
9.15000	-50
9.15833	-50
9.16667	-49
9.17500	-49
9.18333	-48
9.19167	-47
9.20000	-47
9.20833	-47
9.21667	-49
9.22500	-50
9.23333	-53
9.24167	-56
9.25000	-60
9.25833	-65
9.26667	-69
9.27500	-73
9.28333	-75
9.29167	-73
9.30000	-69
9.30833	-64
9.31667	-59
9.32500	-58
9.33333	-59
9.34167	-61
9.35000	-63
9.35833	-62
9.36667	-60
9.37500	-57
9.38333	-55
9.39167	-55
9.40000	-58
9.40833	-61
9.41667	-63
9.42500	-64
9.43333	-63
9.44167	-60
9.45000	-56
9.45833	-53
9.46667	-50
9.47500	-48
9.48333	-48
9.49167	-48
9.50000	-50
9.50833	-54
9.51667	-57
9.52500	-60
9.53333	-63
9.54167	-65
9.55000	-64
9.55833	-63
9.56667	-62
9.57500	-61
9.58333	-60
9.59167	-59
9.60000	-59
9.60833	-60
9.61667	-61
9.62500	-61
9.63333	-61
9.64167	-60
9.65000	-58
9.65833	-55
9.66667	-53
9.67500	-51
9.68333	-51
9.69167	-52
9.70000	-54
9.70833	-58
9.71667	-62
9.72500	-65
9.73333	-67
9.74167	-64
9.75000	-59
9.75833	-54
9.76667	-52
9.77500	-53
9.78333	-55
9.79167	-58
9.80000	-60
9.80833	-60
9.81667	-61
9.82500	-61
9.83333	-62
9.84167	-63
9.85000	-63
9.85833	-62
9.86667	-60
9.87500	-57
9.88333	-54
9.89167	-51
9.90000	-49
9.90833	-48
9.91667	-49
9.92500	-49
9.93333	-50
9.94167	-51
9.95000	-52
9.95833	-54
9.96667	-55
9.97500	-55
9.98333	-53
9.99167	-51
10.00000	-48
10.00833	-46
10.01667	-46
10.02500	-46
10.03333	-47
10.04167	-47
10.05000	-45
10.05833	-42
10.06667	-40
10.07500	-40
10.08333	-42
10.09167	-44
10.10000	-48
10.10833	-51
10.11667	-55
10.12500	-57
10.13333	-58
10.14167	-58
10.15000	-56
10.15833	-55
10.16667	-54
10.17500	-54
10.18333	-53
10.19167	-51
10.20000	-49
10.20833	-48
10.21667	-47
10.22500	-48
10.23333	-50
10.24167	-52
10.25000	-54
10.25833	-56
10.26667	-56
10.27500	-55
10.28333	-54
10.29167	-52
10.30000	-50
10.30833	-48
10.31667	-47
10.32500	-49
10.33333	-53
10.34167	-57
10.35000	-61
10.35833	-62
10.36667	-61
10.37500	-59
10.38333	-57
10.39167	-57
10.40000	-57
10.40833	-60
10.41667	-62
10.42500	-65
10.43333	-67
10.44167	-69
10.45000	-71
10.45833	-73
10.46667	-74
10.47500	-74
10.48333	-72
10.49167	-70
10.50000	-67
10.50833	-64
10.51667	-62
10.52500	-62
10.53333	-61
10.54167	-60
10.55000	-57
10.55833	-54
10.56667	-53
10.57500	-53
10.58333	-56
10.59167	-60
10.60000	-63
10.60833	-65
10.61667	-66
10.62500	-64
10.63333	-62
10.64167	-62
10.65000	-63
10.65833	-66
10.66667	-69
10.67500	-72
10.68333	-72
10.69167	-72
10.70000	-71
10.70833	-70
10.71667	-68
10.72500	-66
10.73333	-64
10.74167	-63
10.75000	-63
10.75833	-64
10.76667	-65
10.77500	-64
10.78333	-63
10.79167	-60
10.80000	-59
10.80833	-59
10.81667	-61
10.82500	-63
10.83333	-65
10.84167	-67
10.85000	-67
10.85833	-67
10.86667	-65
10.87500	-62
10.88333	-61
10.89167	-61
10.90000	-62
10.90833	-63
10.91667	-64
10.92500	-65
10.93333	-65
10.94167	-65
10.95000	-67
10.95833	-68
10.96667	-68
10.97500	-67
10.98333	-64
10.99167	-60
11.00000	-56
11.00833	-52
11.01667	-51
11.02500	-52
11.03333	-55
11.04167	-57
11.05000	-60
11.05833	-62
11.06667	-65
11.07500	-68
11.08333	-71
11.09167	-73
11.10000	-74
11.10833	-73
11.11667	-70
11.12500	-68
11.13333	-66
11.14167	-64
11.15000	-63
11.15833	-60
11.16667	-58
11.17500	-56
11.18333	-55
11.19167	-55
11.20000	-56
11.20833	-58
11.21667	-59
11.22500	-58
11.23333	-57
11.24167	-56
11.25000	-56
11.25833	-56
11.26667	-55
11.27500	-55
11.28333	-55
11.29167	-55
11.30000	-56
11.30833	-59
11.31667	-62
11.32500	-65
11.33333	-68
11.34167	-71
11.35000	-73
11.35833	-75
11.36667	-76
11.37500	-77
11.38333	-76
11.39167	-75
11.40000	-73
11.40833	-71
11.41667	-71
11.42500	-71
11.43333	-71
11.44167	-70
11.45000	-67
11.45833	-64
11.46667	-61
11.47500	-59
11.48333	-59
11.49167	-60
11.50000	-62
11.50833	-65
11.51667	-67
11.52500	-67
11.53333	-67
11.54167	-67
11.55000	-69
11.55833	-71
11.56667	-74
11.57500	-76
11.58333	-76
11.59167	-75
11.60000	-72
11.60833	-70
11.61667	-69
11.62500	-69
11.63333	-70
11.64167	-70
11.65000	-71
11.65833	-71
11.66667	-70
11.67500	-69
11.68333	-69
11.69167	-69
11.70000	-69
11.70833	-69
11.71667	-70
11.72500	-72
11.73333	-73
11.74167	-74
11.75000	-73
11.75833	-71
11.76667	-68
11.77500	-66
11.78333	-64
11.79167	-64
11.80000	-64
11.80833	-65
11.81667	-67
11.82500	-70
11.83333	-72
11.84167	-73
11.85000	-72
11.85833	-69
11.86667	-64
11.87500	-61
11.88333	-60
11.89167	-61
11.90000	-64
11.90833	-68
11.91667	-71
11.92500	-72
11.93333	-71
11.94167	-69
11.95000	-68
11.95833	-66
11.96667	-64
11.97500	-64
11.98333	-64
11.99167	-65
12.00000	-67
12.00833	-69
12.01667	-70
12.02500	-70
12.03333	-68
12.04167	-67
12.05000	-65
12.05833	-65
12.06667	-67
12.07500	-69
12.08333	-71
12.09167	-72
12.10000	-74
12.10833	-75
12.11667	-76
12.12500	-76
12.13333	-74
12.14167	-71
12.15000	-69
12.15833	-68
12.16667	-69
12.17500	-71
12.18333	-72
12.19167	-72
12.20000	-72
12.20833	-72
12.21667	-73
12.22500	-75
12.23333	-76
12.24167	-77
12.25000	-77
12.25833	-78
12.26667	-78
12.27500	-76
12.28333	-74
12.29167	-71
12.30000	-68
12.30833	-64
12.31667	-62
12.32500	-60
12.33333	-60
12.34167	-62
12.35000	-65
12.35833	-67
12.36667	-69
12.37500	-70
12.38333	-71
12.39167	-72
12.40000	-72
12.40833	-72
12.41667	-72
12.42500	-70
12.43333	-67
12.44167	-64
12.45000	-62
12.45833	-61
12.46667	-64
12.47500	-67
12.48333	-72
12.49167	-77
12.50000	-79
12.50833	-78
12.51667	-75
12.52500	-71
12.53333	-68
12.54167	-67
12.55000	-67
12.55833	-69
12.56667	-72
12.57500	-75
12.58333	-77
12.59167	-79
12.60000	-80
12.60833	-81
12.61667	-82
12.62500	-82
12.63333	-83
12.64167	-83
12.65000	-83
12.65833	-84
12.66667	-85
12.67500	-85
12.68333	-84
12.69167	-81
12.70000	-77
12.70833	-72
12.71667	-68
12.72500	-66
12.73333	-64
12.74167	-63
12.75000	-62
12.75833	-61
12.76667	-62
12.77500	-63
12.78333	-65
12.79167	-66
12.80000	-67
12.80833	-66
12.81667	-65
12.82500	-64
12.83333	-64
12.84167	-65
12.85000	-68
12.85833	-72
12.86667	-76
12.87500	-79
12.88333	-82
12.89167	-83
12.90000	-84
12.90833	-83
12.91667	-81
12.92500	-80
12.93333	-79
12.94167	-77
12.95000	-76
12.95833	-75
12.96667	-73
12.97500	-70
12.98333	-68
12.99167	-66
13.00000	-62
13.00833	-58
13.01667	-56
13.02500	-55
13.03333	-56
13.04167	-59
13.05000	-63
13.05833	-66
13.06667	-69
13.07500	-71
13.08333	-75
13.09167	-78
13.10000	-81
13.10833	-82
13.11667	-80
13.12500	-77
13.13333	-72
13.14167	-67
13.15000	-61
13.15833	-57
13.16667	-55
13.17500	-57
13.18333	-60
13.19167	-65
13.20000	-68
13.20833	-69
13.21667	-68
13.22500	-66
13.23333	-63
13.24167	-61
13.25000	-60
13.25833	-59
13.26667	-60
13.27500	-60
13.28333	-61
13.29167	-61
13.30000	-62
13.30833	-63
13.31667	-64
13.32500	-63
13.33333	-62
13.34167	-58
13.35000	-55
13.35833	-53
13.36667	-52
13.37500	-52
13.38333	-52
13.39167	-52
13.40000	-51
13.40833	-50
13.41667	-50
13.42500	-51
13.43333	-51
13.44167	-51
13.45000	-50
13.45833	-48
13.46667	-47
13.47500	-45
13.48333	-45
13.49167	-46
13.50000	-46
13.50833	-45
13.51667	-44
13.52500	-44
13.53333	-44
13.54167	-45
13.55000	-46
13.55833	-46
13.56667	-45
13.57500	-44
13.58333	-43
13.59167	-42
13.60000	-39
13.60833	-35
13.61667	-30
13.62500	-23
13.63333	-16
13.64167	-11
13.65000	-8
13.65833	-6
13.66667	-4
13.67500	-2
13.68333	-1
13.69167	-1
13.70000	-3
13.70833	-5
13.71667	-6
13.72500	-5
13.73333	-3
13.74167	1
13.75000	6
13.75833	11
13.76667	16
13.77500	21
13.78333	25
13.79167	29
13.80000	31
13.80833	31
13.81667	31
13.82500	32
13.83333	32
13.84167	30
13.85000	29
13.85833	28
13.86667	28
13.87500	30
13.88333	34
13.89167	39
13.90000	45
13.90833	50
13.91667	55
13.92500	60
13.93333	63
13.94167	66
13.95000	67
13.95833	69
13.96667	71
13.97500	73
13.98333	73
13.99167	72
14.00000	69
14.00833	66
14.01667	64
14.02500	63
14.03333	64
14.04167	67
14.05000	71
14.05833	75
14.06667	79
14.07500	83
14.08333	85
14.09167	87
14.10000	89
14.10833	90
14.11667	90
14.12500	91
14.13333	91
14.14167	92
14.15000	96
14.15833	102
14.16667	108
14.17500	113
14.18333	115
14.19167	114
14.20000	112
14.20833	111
14.21667	110
14.22500	112
14.23333	113
14.24167	115
14.25000	117
14.25833	118
14.26667	117
14.27500	117
14.28333	118
14.29167	122
14.30000	126
14.30833	129
14.31667	131
14.32500	130
14.33333	129
14.34167	127
14.35000	127
14.35833	128
14.36667	130
14.37500	133
14.38333	138
14.39167	144
14.40000	147
14.40833	148
14.41667	147
14.42500	144
14.43333	140
14.44167	138
14.45000	138
14.45833	139
14.46667	142
14.47500	145
14.48333	148
14.49167	151
14.50000	154
14.50833	157
14.51667	159
14.52500	160
14.53333	159
14.54167	158
14.55000	156
14.55833	156
14.56667	159
14.57500	163
14.58333	166
14.59167	169
14.60000	172
14.60833	175
14.61667	178
14.62500	183
14.63333	187
14.64167	189
14.65000	190
14.65833	189
14.66667	189
14.67500	190
14.68333	192
14.69167	194
14.70000	195
14.70833	194
14.71667	193
14.72500	192
14.73333	191
14.74167	191
14.75000	192
14.75833	195
14.76667	198
14.77500	200
14.78333	203
14.79167	205
14.80000	207
14.80833	208
14.81667	209
14.82500	209
14.83333	209
14.84167	209
14.85000	211
14.85833	213
14.86667	217
14.87500	220
14.88333	220
14.89167	219
14.90000	216
14.90833	213
14.91667	211
14.92500	210
14.93333	210
14.94167	210
14.95000	211
14.95833	211
14.96667	211
14.97500	211
14.98333	212
14.99167	214
15.00000	217
15.00833	221
15.01667	224
15.02500	226
15.03333	229
15.04167	231
15.05000	233
15.05833	235
15.06667	237
15.07500	240
15.08333	245
15.09167	249
15.10000	253
15.10833	257
15.11667	259
15.12500	259
15.13333	258
15.14167	257
15.15000	257
15.15833	259
15.16667	262
15.17500	267
15.18333	273
15.19167	279
15.20000	282
15.20833	282
15.21667	279
15.22500	275
15.23333	273
15.24167	272
15.25000	274
15.25833	277
15.26667	280
15.27500	283
15.28333	283
15.29167	282
15.30000	281
15.30833	281
15.31667	281
15.32500	283
15.33333	286
15.34167	289
15.35000	292
15.35833	296
15.36667	301
15.37500	306
15.38333	311
15.39167	314
15.40000	314
15.40833	313
15.41667	311
15.42500	311
15.43333	312
15.44167	315
15.45000	320
15.45833	324
15.46667	328
15.47500	331
15.48333	332
15.49167	333
15.50000	334
15.50833	335
15.51667	337
15.52500	339
15.53333	342
15.54167	344
15.55000	347
15.55833	350
15.56667	352
15.57500	355
15.58333	359
15.59167	363
15.60000	368
15.60833	372
15.61667	377
15.62500	383
15.63333	389
15.64167	396
15.65000	403
15.65833	412
15.66667	422
15.67500	433
15.68333	446
15.69167	459
15.70000	472
15.70833	485
15.71667	495
15.72500	506
15.73333	516
15.74167	528
15.75000	542
15.75833	557
15.76667	576
15.77500	598
15.78333	624
15.79167	652
15.80000	681
15.80833	710
15.81667	741
15.82500	773
15.83333	807
15.84167	845
15.85000	886
15.85833	931
15.86667	982
15.87500	1036
15.88333	1096
15.89167	1159
15.90000	1226
15.90833	1299
15.91667	1378
15.92500	1466
15.93333	1561
15.94167	1665
15.95000	1776
15.95833	1892
15.96667	2019
15.97500	2151
15.98333	2294
15.99167	2445
16.00000	2606
16.00833	2781
16.01667	2962
16.02500	3160
16.03333	3366
16.04167	3587
16.05000	3821
16.05833	4065
16.06667	4326
16.07500	4593
16.08333	4879
16.09167	5174
16.10000	5481
16.10833	5804
16.11667	6132
16.12500	6480
16.13333	6832
16.14167	7196
16.15000	7569
16.15833	7942
16.16667	8328
16.17500	8711
16.18333	9107
16.19167	9504
16.20000	9907
16.20833	10318
16.21667	10721
16.22500	11132
16.23333	11531
16.24167	11931
16.25000	12327
16.25833	12714
16.26667	13106
16.27500	13484
16.28333	13865
16.29167	14236
16.30000	14599
16.30833	14960
16.31667	15304
16.32500	15647
16.33333	15974
16.34167	16293
16.35000	16603
16.35833	16902
16.36667	17199
16.37500	17483
16.38333	17767
16.39167	18044
16.40000	18313
16.40833	18582
16.41667	18839
16.42500	19097
16.43333	19347
16.44167	19598
16.45000	19850
16.45833	20103
16.46667	20366
16.47500	20630
16.48333	20908
16.49167	21192
16.50000	21489
16.50833	21801
16.51667	22117
16.52500	22453
16.53333	22795
16.54167	23155
16.55000	23534
16.55833	23928
16.56667	24352
16.57500	24789
16.58333	25258
16.59167	25742
16.60000	26245
16.60833	26773
16.61667	27307
16.62500	27871
16.63333	28442
16.64167	29038
16.65000	29654
16.65833	30280
16.66667	30937
16.67500	31596
16.68333	32287
16.69167	32985
16.70000	33694
16.70833	34423
16.71667	35142
16.72500	35883
16.73333	36613
16.74167	37355
16.75000	38101
16.75833	38838
16.76667	39590
16.77500	40318
16.78333	41050
16.79167	41763
16.80000	42458
16.80833	43145
16.81667	43798
16.82500	44444
16.83333	45056
16.84167	45650
16.85000	46222
16.85833	46760
16.86667	47281
16.87500	47759
16.88333	48208
16.89167	48617
16.90000	48985
16.90833	49320
16.91667	49612
16.92500	49874
16.93333	50096
16.94167	50280
16.95000	50428
16.95833	50531
16.96667	50594
16.97500	50616
16.98333	50596
16.99167	50539
17.00000	50443
17.00833	50307
17.01667	50138
17.02500	49927
17.03333	49686
17.04167	49410
17.05000	49103
17.05833	48771
17.06667	48404
17.07500	48019
17.08333	47598
17.09167	47157
17.10000	46695
17.10833	46208
17.11667	45714
17.12500	45194
17.13333	44668
17.14167	44121
17.15000	43558
17.15833	42989
17.16667	42396
17.17500	41809
17.18333	41205
17.19167	40603
17.20000	39999
17.20833	39384
17.21667	38780
17.22500	38160
17.23333	37552
17.24167	36937
17.25000	36323
17.25833	35720
17.26667	35108
17.27500	34517
17.28333	33922
17.29167	33338
17.30000	32762
17.30833	32184
17.31667	31626
17.32500	31061
17.33333	30514
17.34167	29972
17.35000	29437
17.35833	28921
17.36667	28406
17.37500	27914
17.38333	27423
17.39167	26945
17.40000	26477
17.40833	26009
17.41667	25559
17.42500	25109
17.43333	24676
17.44167	24252
17.45000	23836
17.45833	23437
17.46667	23041
17.47500	22664
17.48333	22290
17.49167	21928
17.50000	21576
17.50833	21228
17.51667	20895
17.52500	20563
17.53333	20244
17.54167	19931
17.55000	19625
17.55833	19333
17.56667	19043
17.57500	18770
17.58333	18501
17.59167	18242
17.60000	17991
17.60833	17742
17.61667	17504
17.62500	17265
17.63333	17038
17.64167	16817
17.65000	16603
17.65833	16399
17.66667	16199
17.67500	16010
17.68333	15824
17.69167	15645
17.70000	15471
17.70833	15298
17.71667	15135
17.72500	14974
17.73333	14822
17.74167	14675
17.75000	14535
17.75833	14402
17.76667	14273
17.77500	14152
17.78333	14037
17.79167	13930
17.80000	13829
17.80833	13733
17.81667	13644
17.82500	13559
17.83333	13481
17.84167	13407
17.85000	13338
17.85833	13275
17.86667	13217
17.87500	13165
17.88333	13120
17.89167	13081
17.90000	13048
17.90833	13018
17.91667	12994
17.92500	12973
17.93333	12955
17.94167	12942
17.95000	12933
17.95833	12927
17.96667	12927
17.97500	12930
17.98333	12938
17.99167	12950
18.00000	12967
18.00833	12989
18.01667	13016
18.02500	13048
18.03333	13084
18.04167	13122
18.05000	13162
18.05833	13203
18.06667	13246
18.07500	13292
18.08333	13343
18.09167	13399
18.10000	13458
18.10833	13522
18.11667	13585
18.12500	13650
18.13333	13715
18.14167	13783
18.15000	13852
18.15833	13923
18.16667	13998
18.17500	14072
18.18333	14150
18.19167	14228
18.20000	14309
18.20833	14393
18.21667	14475
18.22500	14560
18.23333	14643
18.24167	14728
18.25000	14814
18.25833	14900
18.26667	14989
18.27500	15075
18.28333	15158
18.29167	15238
18.30000	15317
18.30833	15396
18.31667	15475
18.32500	15557
18.33333	15637
18.34167	15719
18.35000	15800
18.35833	15879
18.36667	15959
18.37500	16035
18.38333	16110
18.39167	16181
18.40000	16248
18.40833	16313
18.41667	16374
18.42500	16434
18.43333	16491
18.44167	16547
18.45000	16601
18.45833	16650
18.46667	16698
18.47500	16741
18.48333	16783
18.49167	16822
18.50000	16858
18.50833	16891
18.51667	16919
18.52500	16944
18.53333	16965
18.54167	16982
18.55000	16995
18.55833	17004
18.56667	17009
18.57500	17011
18.58333	17010
18.59167	17005
18.60000	16997
18.60833	16984
18.61667	16966
18.62500	16942
18.63333	16913
18.64167	16879
18.65000	16841
18.65833	16802
18.66667	16759
18.67500	16712
18.68333	16659
18.69167	16601
18.70000	16537
18.70833	16466
18.71667	16394
18.72500	16316
18.73333	16237
18.74167	16152
18.75000	16062
18.75833	15970
18.76667	15872
18.77500	15774
18.78333	15670
18.79167	15565
18.80000	15458
18.80833	15347
18.81667	15233
18.82500	15113
18.83333	14991
18.84167	14865
18.85000	14736
18.85833	14607
18.86667	14471
18.87500	14337
18.88333	14197
18.89167	14056
18.90000	13916
18.90833	13775
18.91667	13636
18.92500	13493
18.93333	13352
18.94167	13206
18.95000	13058
18.95833	12910
18.96667	12758
18.97500	12610
18.98333	12461
18.99167	12314
19.00000	12168
19.00833	12019
19.01667	11872
19.02500	11720
19.03333	11572
19.04167	11424
19.05000	11277
19.05833	11135
19.06667	10992
19.07500	10854
19.08333	10715
19.09167	10578
19.10000	10443
19.10833	10308
19.11667	10176
19.12500	10039
19.13333	9906
19.14167	9773
19.15000	9642
19.15833	9518
19.16667	9395
19.17500	9277
19.18333	9159
19.19167	9044
19.20000	8930
19.20833	8817
19.21667	8707
19.22500	8597
19.23333	8491
19.24167	8386
19.25000	8283
19.25833	8186
19.26667	8090
19.27500	8000
19.28333	7909
19.29167	7820
19.30000	7732
19.30833	7643
19.31667	7558
19.32500	7474
19.33333	7394
19.34167	7316
19.35000	7242
19.35833	7170
19.36667	7099
19.37500	7028
19.38333	6955
19.39167	6882
19.40000	6811
19.40833	6741
19.41667	6676
19.42500	6612
19.43333	6552
19.44167	6493
19.45000	6435
19.45833	6377
19.46667	6319
19.47500	6264
19.48333	6211
19.49167	6160
19.50000	6112
19.50833	6063
19.51667	6016
19.52500	5967
19.53333	5918
19.54167	5868
19.55000	5817
19.55833	5768
19.56667	5718
19.57500	5671
19.58333	5624
19.59167	5578
19.60000	5533
19.60833	5489
19.61667	5445
19.62500	5402
19.63333	5359
19.64167	5317
19.65000	5276
19.65833	5236
19.66667	5195
19.67500	5156
19.68333	5117
19.69167	5079
19.70000	5040
19.70833	5000
19.71667	4962
19.72500	4924
19.73333	4888
19.74167	4853
19.75000	4819
19.75833	4785
19.76667	4750
19.77500	4715
19.78333	4677
19.79167	4640
19.80000	4603
19.80833	4568
19.81667	4535
19.82500	4504
19.83333	4474
19.84167	4443
19.85000	4411
19.85833	4380
19.86667	4349
19.87500	4319
19.88333	4290
19.89167	4263
19.90000	4236
19.90833	4210
19.91667	4185
19.92500	4159
19.93333	4135
19.94167	4110
19.95000	4086
19.95833	4063
19.96667	4042
19.97500	4021
19.98333	3999
19.99167	3979
20.00000	3958
20.00833	3938
20.01667	3918
20.02500	3898
20.03333	3879
20.04167	3860
20.05000	3843
20.05833	3830
20.06667	3819
20.07500	3809
20.08333	3799
20.09167	3788
20.10000	3776
20.10833	3764
20.11667	3752
20.12500	3740
20.13333	3729
20.14167	3718
20.15000	3710
20.15833	3706
20.16667	3706
20.17500	3709
20.18333	3712
20.19167	3714
20.20000	3714
20.20833	3711
20.21667	3708
20.22500	3705
20.23333	3703
20.24167	3702
20.25000	3703
20.25833	3705
20.26667	3707
20.27500	3711
20.28333	3716
20.29167	3721
20.30000	3728
20.30833	3737
20.31667	3746
20.32500	3755
20.33333	3765
20.34167	3775
20.35000	3784
20.35833	3795
20.36667	3806
20.37500	3818
20.38333	3828
20.39167	3837
20.40000	3845
20.40833	3854
20.41667	3864
20.42500	3877
20.43333	3891
20.44167	3910
20.45000	3931
20.45833	3954
20.46667	3978
20.47500	4002
20.48333	4026
20.49167	4049
20.50000	4071
20.50833	4093
20.51667	4114
20.52500	4136
20.53333	4159
20.54167	4186
20.55000	4216
20.55833	4248
20.56667	4281
20.57500	4312
20.58333	4342
20.59167	4371
20.60000	4400
20.60833	4429
20.61667	4460
20.62500	4494
20.63333	4530
20.64167	4567
20.65000	4606
20.65833	4647
20.66667	4690
20.67500	4733
20.68333	4779
20.69167	4824
20.70000	4870
20.70833	4915
20.71667	4959
20.72500	5002
20.73333	5044
20.74167	5088
20.75000	5135
20.75833	5185
20.76667	5241
20.77500	5297
20.78333	5356
20.79167	5415
20.80000	5474
20.80833	5535
20.81667	5595
20.82500	5659
20.83333	5724
20.84167	5792
20.85000	5863
20.85833	5933
20.86667	6003
20.87500	6071
20.88333	6141
20.89167	6212
20.90000	6287
20.90833	6366
20.91667	6447
20.92500	6531
20.93333	6617
20.94167	6706
20.95000	6798
20.95833	6889
20.96667	6982
20.97500	7075
20.98333	7170
20.99167	7266
21.00000	7365
21.00833	7467
21.01667	7570
21.02500	7675
21.03333	7780
21.04167	7888
21.05000	8000
21.05833	8115
21.06667	8235
21.07500	8356
21.08333	8482
21.09167	8611
21.10000	8743
21.10833	8879
21.11667	9014
21.12500	9155
21.13333	9296
21.14167	9440
21.15000	9586
21.15833	9734
21.16667	9889
21.17500	10045
21.18333	10210
21.19167	10377
21.20000	10548
21.20833	10726
21.21667	10903
21.22500	11089
21.23333	11274
21.24167	11466
21.25000	11661
21.25833	11857
21.26667	12061
21.27500	12266
21.28333	12481
21.29167	12699
21.30000	12923
21.30833	13156
21.31667	13390
21.32500	13635
21.33333	13882
21.34167	14137
21.35000	14400
21.35833	14666
21.36667	14945
21.37500	15225
21.38333	15515
21.39167	15809
21.40000	16110
21.40833	16423
21.41667	16737
21.42500	17066
21.43333	17394
21.44167	17731
21.45000	18076
21.45833	18426
21.46667	18793
21.47500	19161
21.48333	19547
21.49167	19938
21.50000	20336
21.50833	20747
21.51667	21157
21.52500	21585
21.53333	22014
21.54167	22457
21.55000	22910
21.55833	23367
21.56667	23845
21.57500	24322
21.58333	24818
21.59167	25320
21.60000	25830
21.60833	26358
21.61667	26885
21.62500	27436
21.63333	27985
21.64167	28549
21.65000	29123
21.65833	29699
21.66667	30295
21.67500	30872
21.68333	31469
21.69167	32132
21.70000	32803
21.70833	33473
21.71667	34143
21.72500	34808
21.73333	35446
21.74167	36096
21.75000	36759
21.75833	37420
21.76667	38108
21.77500	38778
21.78333	39478
21.79167	40264
21.80000	41066
21.80833	41814
21.81667	42498
21.82500	43219
21.83333	44017
21.84167	44816
21.85000	45563
21.85833	46287
21.86667	47038
21.87500	47768
21.88333	48524
21.89167	49366
21.90000	50216
21.90833	51005
21.91667	51741
21.92500	52489
21.93333	53232
21.94167	53992
21.95000	54765
21.95833	55530
21.96667	56316
21.97500	57083
21.98333	57870
21.99167	58703
22.00000	59525
22.00833	60282
22.01667	60982
22.02500	61689
22.03333	62387
22.04167	63094
22.05000	63809
22.05833	64512
22.06667	65227
22.07500	65904
22.08333	66583
22.09167	67313
22.10000	68033
22.10833	68686
22.11667	69282
22.12500	69878
22.13333	70459
22.14167	71042
22.15000	71624
22.15833	72188
22.16667	72753
22.17500	73281
22.18333	73800
22.19167	74350
22.20000	74887
22.20833	75371
22.21667	75806
22.22500	76230
22.23333	76632
22.24167	77022
22.25000	77401
22.25833	77759
22.26667	78110
22.27500	78434
22.28333	78741
22.29167	79025
22.30000	79284
22.30833	79539
22.31667	79780
22.32500	79995
22.33333	80175
22.34167	80334
22.35000	80474
22.35833	80588
22.36667	80679
22.37500	80748
22.38333	80797
22.39167	80829
22.40000	80845
22.40833	80845
22.41667	80825
22.42500	80782
22.43333	80720
22.44167	80636
22.45000	80534
22.45833	80414
22.46667	80274
22.47500	80120
22.48333	79943
22.49167	79749
22.50000	79537
22.50833	79302
22.51667	79054
22.52500	78781
22.53333	78495
22.54167	78190
22.55000	77867
22.55833	77533
22.56667	77178
22.57500	76819
22.58333	76444
22.59167	76060
22.60000	75663
22.60833	75245
22.61667	74820
22.62500	74370
22.63333	73914
22.64167	73442
22.65000	72956
22.65833	72469
22.66667	71961
22.67500	71458
22.68333	70938
22.69167	70414
22.70000	69881
22.70833	69329
22.71667	68779
22.72500	68207
22.73333	67638
22.74167	67059
22.75000	66474
22.75833	65893
22.76667	65296
22.77500	64706
22.78333	64099
22.79167	63489
22.80000	62877
22.80833	62250
22.81667	61636
22.82500	61007
22.83333	60388
22.84167	59763
22.85000	59133
22.85833	58511
22.86667	57875
22.87500	57251
22.88333	56616
22.89167	55984
22.90000	55355
22.90833	54717
22.91667	54092
22.92500	53452
22.93333	52823
22.94167	52190
22.95000	51557
22.95833	50937
22.96667	50307
22.97500	49693
22.98333	49070
22.99167	48453
23.00000	47842
23.00833	47224
23.01667	46625
23.02500	46016
23.03333	45423
23.04167	44831
23.05000	44242
23.05833	43668
23.06667	43089
23.07500	42526
23.08333	41956
23.09167	41391
23.10000	40829
23.10833	40260
23.11667	39709
23.12500	39152
23.13333	38614
23.14167	38081
23.15000	37553
23.15833	37039
23.16667	36517
23.17500	36012
23.18333	35504
23.19167	35006
23.20000	34521
23.20833	34035
23.21667	33567
23.22500	33094
23.23333	32636
23.24167	32181
23.25000	31728
23.25833	31287
23.26667	30842
23.27500	30412
23.28333	29981
23.29167	29560
23.30000	29149
23.30833	28739
23.31667	28347
23.32500	27954
23.33333	27577
23.34167	27204
23.35000	26837
23.35833	26480
23.36667	26120
23.37500	25773
23.38333	25425
23.39167	25085
23.40000	24754
23.40833	24426
23.41667	24111
23.42500	23795
23.43333	23491
23.44167	23194
23.45000	22902
23.45833	22620
23.46667	22337
23.47500	22064
23.48333	21791
23.49167	21524
23.50000	21267
23.50833	21014
23.51667	20773
23.52500	20531
23.53333	20298
23.54167	20068
23.55000	19842
23.55833	19625
23.56667	19411
23.57500	19208
23.58333	19006
23.59167	18811
23.60000	18622
23.60833	18435
23.61667	18258
23.62500	18084
23.63333	17918
23.64167	17757
23.65000	17598
23.65833	17445
23.66667	17291
23.67500	17142
23.68333	16996
23.69167	16855
23.70000	16721
23.70833	16591
23.71667	16470
23.72500	16351
23.73333	16238
23.74167	16126
23.75000	16017
23.75833	15911
23.76667	15807
23.77500	15708
23.78333	15613
23.79167	15522
23.80000	15437
23.80833	15355
23.81667	15278
23.82500	15203
23.83333	15132
23.84167	15064
23.85000	14997
23.85833	14933
23.86667	14869
23.87500	14809
23.88333	14753
23.89167	14700
23.90000	14653
23.90833	14609
23.91667	14567
23.92500	14524
23.93333	14482
23.94167	14441
23.95000	14404
23.95833	14370
23.96667	14339
23.97500	14312
23.98333	14286
23.99167	14262
24.00000	14238
24.00833	14216
24.01667	14195
24.02500	14176
24.03333	14159
24.04167	14143
24.05000	14129
24.05833	14115
24.06667	14103
24.07500	14092
24.08333	14082
24.09167	14073
24.10000	14064
24.10833	14055
24.11667	14045
24.12500	14036
24.13333	14028
24.14167	14022
24.15000	14016
24.15833	14013
24.16667	14010
24.17500	14009
24.18333	14007
24.19167	14004
24.20000	14000
24.20833	13994
24.21667	13986
24.22500	13978
24.23333	13969
24.24167	13959
24.25000	13947
24.25833	13935
24.26667	13923
24.27500	13912
24.28333	13901
24.29167	13891
24.30000	13881
24.30833	13871
24.31667	13859
24.32500	13843
24.33333	13824
24.34167	13803
24.35000	13780
24.35833	13756
24.36667	13731
24.37500	13705
24.38333	13678
24.39167	13650
24.40000	13622
24.40833	13592
24.41667	13562
24.42500	13531
24.43333	13498
24.44167	13462
24.45000	13424
24.45833	13384
24.46667	13342
24.47500	13297
24.48333	13249
24.49167	13199
24.50000	13146
24.50833	13090
24.51667	13035
24.52500	12976
24.53333	12917
24.54167	12856
24.55000	12795
24.55833	12734
24.56667	12672
24.57500	12611
24.58333	12549
24.59167	12486
24.60000	12423
24.60833	12357
24.61667	12290
24.62500	12218
24.63333	12144
24.64167	12066
24.65000	11985
24.65833	11905
24.66667	11824
24.67500	11746
24.68333	11667
24.69167	11587
24.70000	11504
24.70833	11416
24.71667	11329
24.72500	11239
24.73333	11151
24.74167	11064
24.75000	10977
24.75833	10891
24.76667	10801
24.77500	10713
24.78333	10621
24.79167	10529
24.80000	10437
24.80833	10344
24.81667	10254
24.82500	10163
24.83333	10074
24.84167	9984
24.85000	9895
24.85833	9806
24.86667	9714
24.87500	9624
24.88333	9532
24.89167	9439
24.90000	9347
24.90833	9252
24.91667	9160
24.92500	9065
24.93333	8974
24.94167	8884
24.95000	8796
24.95833	8710
24.96667	8622
24.97500	8536
24.98333	8449
24.99167	8364
25.00000	8281
25.00833	8198
25.01667	8117
25.02500	8035
25.03333	7954
25.04167	7873
25.05000	7793
25.05833	7715
25.06667	7636
25.07500	7559
25.08333	7480
25.09167	7402
25.10000	7325
25.10833	7248
25.11667	7174
25.12500	7099
25.13333	7027
25.14167	6956
25.15000	6887
25.15833	6820
25.16667	6753
25.17500	6688
25.18333	6623
25.19167	6560
25.20000	6498
25.20833	6436
25.21667	6377
25.22500	6318
25.23333	6261
25.24167	6205
25.25000	6150
25.25833	6096
25.26667	6042
25.27500	5990
25.28333	5938
25.29167	5887
25.30000	5837
25.30833	5787
25.31667	5739
25.32500	5692
25.33333	5647
25.34167	5603
25.35000	5562
25.35833	5524
25.36667	5487
25.37500	5451
25.38333	5413
25.39167	5375
25.40000	5337
25.40833	5299
25.41667	5262
25.42500	5226
25.43333	5191
25.44167	5154
25.45000	5117
25.45833	5084
25.46667	5054
25.47500	5027
25.48333	5002
25.49167	4978
25.50000	4954
25.50833	4930
25.51667	4906
25.52500	4882
25.53333	4858
25.54167	4834
25.55000	4810
25.55833	4787
25.56667	4764
25.57500	4741
25.58333	4719
25.59167	4697
25.60000	4677
25.60833	4656
25.61667	4635
25.62500	4615
25.63333	4596
25.64167	4576
25.65000	4556
25.65833	4537
25.66667	4518
25.67500	4500
25.68333	4482
25.69167	4466
25.70000	4449
25.70833	4431
25.71667	4414
25.72500	4397
25.73333	4381
25.74167	4366
25.75000	4352
25.75833	4337
25.76667	4320
25.77500	4302
25.78333	4285
25.79167	4268
25.80000	4250
25.80833	4232
25.81667	4213
25.82500	4193
25.83333	4174
25.84167	4156
25.85000	4139
25.85833	4122
25.86667	4104
25.87500	4086
25.88333	4068
25.89167	4050
25.90000	4032
25.90833	4013
25.91667	3995
25.92500	3977
25.93333	3959
25.94167	3942
25.95000	3925
25.95833	3908
25.96667	3889
25.97500	3871
25.98333	3853
25.99167	3834
26.00000	3816
26.00833	3797
26.01667	3778
26.02500	3759
26.03333	3739
26.04167	3720
26.05000	3699
26.05833	3678
26.06667	3657
26.07500	3635
26.08333	3614
26.09167	3593
26.10000	3572
26.10833	3551
26.11667	3531
26.12500	3510
26.13333	3490
26.14167	3470
26.15000	3450
26.15833	3430
26.16667	3408
26.17500	3387
26.18333	3366
26.19167	3346
26.20000	3326
26.20833	3307
26.21667	3288
26.22500	3268
26.23333	3247
26.24167	3226
26.25000	3204
26.25833	3183
26.26667	3163
26.27500	3144
26.28333	3128
26.29167	3113
26.30000	3098
26.30833	3083
26.31667	3068
26.32500	3050
26.33333	3032
26.34167	3012
26.35000	2993
26.35833	2974
26.36667	2957
26.37500	2942
26.38333	2927
26.39167	2915
26.40000	2903
26.40833	2891
26.41667	2880
26.42500	2867
26.43333	2854
26.44167	2841
26.45000	2828
26.45833	2816
26.46667	2803
26.47500	2789
26.48333	2773
26.49167	2757
26.50000	2742
26.50833	2729
26.51667	2719
26.52500	2710
26.53333	2700
26.54167	2690
26.55000	2678
26.55833	2667
26.56667	2655
26.57500	2645
26.58333	2635
26.59167	2626
26.60000	2617
26.60833	2608
26.61667	2599
26.62500	2589
26.63333	2579
26.64167	2570
26.65000	2561
26.65833	2554
26.66667	2548
26.67500	2543
26.68333	2538
26.69167	2532
26.70000	2526
26.70833	2518
26.71667	2510
26.72500	2503
26.73333	2497
26.74167	2493
26.75000	2492
26.75833	2491
26.76667	2489
26.77500	2487
26.78333	2485
26.79167	2482
26.80000	2478
26.80833	2476
26.81667	2474
26.82500	2474
26.83333	2476
26.84167	2480
26.85000	2484
26.85833	2488
26.86667	2491
26.87500	2493
26.88333	2494
26.89167	2495
26.90000	2497
26.90833	2500
26.91667	2505
26.92500	2511
26.93333	2519
26.94167	2529
26.95000	2541
26.95833	2554
26.96667	2568
26.97500	2581
26.98333	2591
26.99167	2600
27.00000	2610
27.00833	2621
27.01667	2634
27.02500	2647
27.03333	2662
27.04167	2678
27.05000	2695
27.05833	2714
27.06667	2735
27.07500	2756
27.08333	2779
27.09167	2801
27.10000	2824
27.10833	2848
27.11667	2871
27.12500	2896
27.13333	2922
27.14167	2951
27.15000	2982
27.15833	3014
27.16667	3047
27.17500	3080
27.18333	3114
27.19167	3150
27.20000	3188
27.20833	3229
27.21667	3272
27.22500	3316
27.23333	3360
27.24167	3405
27.25000	3451
27.25833	3498
27.26667	3549
27.27500	3601
27.28333	3655
27.29167	3711
27.30000	3769
27.30833	3831
27.31667	3895
27.32500	3965
27.33333	4035
27.34167	4106
27.35000	4179
27.35833	4253
27.36667	4331
27.37500	4410
27.38333	4495
27.39167	4583
27.40000	4674
27.40833	4770
27.41667	4867
27.42500	4970
27.43333	5075
27.44167	5184
27.45000	5298
27.45833	5415
27.46667	5541
27.47500	5669
27.48333	5804
27.49167	5942
27.50000	6083
27.50833	6229
27.51667	6377
27.52500	6535
27.53333	6697
27.54167	6866
27.55000	7041
27.55833	7219
27.56667	7408
27.57500	7600
27.58333	7802
27.59167	8011
27.60000	8228
27.60833	8456
27.61667	8688
27.62500	8934
27.63333	9185
27.64167	9445
27.65000	9715
27.65833	9990
27.66667	10281
27.67500	10576
27.68333	10887
27.69167	11206
27.70000	11535
27.70833	11881
27.71667	12231
27.72500	12602
27.73333	12979
27.74167	13371
27.75000	13776
27.75833	14186
27.76667	14616
27.77500	15050
27.78333	15505
27.79167	15970
27.80000	16448
27.80833	16947
27.81667	17452
27.82500	17986
27.83333	18527
27.84167	19088
27.85000	19668
27.85833	20254
27.86667	20868
27.87500	21485
27.88333	22128
27.89167	22782
27.90000	23450
27.90833	24144
27.91667	24839
27.92500	25567
27.93333	26297
27.94167	27050
27.95000	27820
27.95833	28593
27.96667	29396
27.97500	30195
27.98333	31022
27.99167	31858
28.00000	32706
28.00833	33582
28.01667	34454
28.02500	35360
28.03333	36263
28.04167	37185
28.05000	38122
28.05833	39054
28.06667	40016
28.07500	40965
28.08333	41943
28.09167	42924
28.10000	43908
28.10833	44916
28.11667	45905
28.12500	46921
28.13333	47920
28.14167	48927
28.15000	49939
28.15833	50936
28.16667	51955
28.17500	52951
28.18333	53965
28.19167	54969
28.20000	55963
28.20833	56968
28.21667	57943
28.22500	58931
28.23333	59891
28.24167	60847
28.25000	61795
28.25833	62715
28.26667	63641
28.27500	64532
28.28333	65419
28.29167	66284
28.30000	67126
28.30833	67962
28.31667	68760
28.32500	69553
28.33333	70309
28.34167	71043
28.35000	71754
28.35833	72426
28.36667	73087
28.37500	73706
28.38333	74307
28.39167	74877
28.40000	75411
28.40833	75922
28.41667	76389
28.42500	76835
28.43333	77240
28.44167	77610
28.45000	77946
28.45833	78239
28.46667	78503
28.47500	78726
28.48333	78918
28.49167	79075
28.50000	79191
28.50833	79271
28.51667	79311
28.52500	79311
28.53333	79275
28.54167	79201
28.55000	79091
28.55833	78949
28.56667	78771
28.57500	78564
28.58333	78317
28.59167	78040
28.60000	77726
28.60833	77373
28.61667	76992
28.62500	76565
28.63333	76113
28.64167	75621
28.65000	75097
28.65833	74553
28.66667	73970
28.67500	73375
28.68333	72742
28.69167	72089
28.70000	71412
28.70833	70700
28.71667	69979
28.72500	69219
28.73333	68452
28.74167	67658
28.75000	66840
28.75833	66018
28.76667	65160
28.77500	64308
28.78333	63426
28.79167	62539
28.80000	61645
28.80833	60727
28.81667	59820
28.82500	58881
28.83333	57950
28.84167	57003
28.85000	56045
28.85833	55099
28.86667	54132
28.87500	53187
28.88333	52226
28.89167	51271
28.90000	50322
28.90833	49359
28.91667	48421
28.92500	47468
28.93333	46535
28.94167	45600
28.95000	44665
28.95833	43748
28.96667	42814
28.97500	41910
28.98333	41002
28.99167	40114
29.00000	39247
29.00833	38381
29.01667	37547
29.02500	36704
29.03333	35886
29.04167	35074
29.05000	34270
29.05833	33491
29.06667	32710
29.07500	31961
29.08333	31216
29.09167	30492
29.10000	29789
29.10833	29091
29.11667	28422
29.12500	27752
29.13333	27106
29.14167	26469
29.15000	25842
29.15833	25242
29.16667	24645
29.17500	24078
29.18333	23519
29.19167	22981
29.20000	22460
29.20833	21946
29.21667	21455
29.22500	20967
29.23333	20499
29.24167	20044
29.25000	19600
29.25833	19178
29.26667	18763
29.27500	18369
29.28333	17982
29.29167	17609
29.30000	17250
29.30833	16897
29.31667	16563
29.32500	16234
29.33333	15922
29.34167	15621
29.35000	15330
29.35833	15056
29.36667	14786
29.37500	14532
29.38333	14283
29.39167	14045
29.40000	13815
29.40833	13589
29.41667	13374
29.42500	13162
29.43333	12961
29.44167	12766
29.45000	12579
29.45833	12404
29.46667	12233
29.47500	12073
29.48333	11918
29.49167	11771
29.50000	11632
29.50833	11491
29.51667	11350
29.52500	11217
29.53333	11093
29.54167	10976
29.55000	10868
29.55833	10772
29.56667	10679
29.57500	10585
29.58333	10497
29.59167	10416
29.60000	10340
29.60833	10264
29.61667	10191
29.62500	10119
29.63333	10045
29.64167	9975
29.65000	9913
29.65833	9857
29.66667	9802
29.67500	9753
29.68333	9706
29.69167	9656
29.70000	9611
29.70833	9572
29.71667	9538
29.72500	9506
29.73333	9475
29.74167	9444
29.75000	9410
29.75833	9376
29.76667	9346
29.77500	9319
29.78333	9295
29.79167	9273
29.80000	9254
29.80833	9234
29.81667	9214
29.82500	9196
29.83333	9178
29.84167	9161
29.85000	9144
29.85833	9128
29.86667	9114
29.87500	9102
29.88333	9090
29.89167	9078
29.90000	9064
29.90833	9048
29.91667	9032
29.92500	9014
29.93333	8996
29.94167	8980
29.95000	8964
29.95833	8948
29.96667	8931
29.97500	8915
29.98333	8899
29.99167	8883
30.00000	8867
30.00833	8851
30.01667	8834
30.02500	8812
30.03333	8789
30.04167	8766
30.05000	8739
30.05833	8710
30.06667	8682
30.07500	8654
30.08333	8623
30.09167	8592
30.10000	8560
30.10833	8528
30.11667	8494
30.12500	8457
30.13333	8419
30.14167	8380
30.15000	8339
30.15833	8299
30.16667	8258
30.17500	8217
30.18333	8173
30.19167	8126
30.20000	8079
30.20833	8029
30.21667	7978
30.22500	7926
30.23333	7873
30.24167	7818
30.25000	7761
30.25833	7703
30.26667	7642
30.27500	7581
30.28333	7519
30.29167	7452
30.30000	7383
30.30833	7319
30.31667	7258
30.32500	7196
30.33333	7133
30.34167	7071
30.35000	7006
30.35833	6939
30.36667	6866
30.37500	6792
30.38333	6712
30.39167	6632
30.40000	6555
30.40833	6479
30.41667	6406
30.42500	6333
30.43333	6260
30.44167	6186
30.45000	6110
30.45833	6035
30.46667	5958
30.47500	5881
30.48333	5803
30.49167	5724
30.50000	5645
30.50833	5565
30.51667	5487
30.52500	5408
30.53333	5331
30.54167	5255
30.55000	5179
30.55833	5105
30.56667	5031
30.57500	4958
30.58333	4886
30.59167	4816
30.60000	4746
30.60833	4677
30.61667	4608
30.62500	4537
30.63333	4467
30.64167	4395
30.65000	4323
30.65833	4252
30.66667	4179
30.67500	4110
30.68333	4041
30.69167	3973
30.70000	3908
30.70833	3844
30.71667	3784
30.72500	3724
30.73333	3667
30.74167	3613
30.75000	3558
30.75833	3505
30.76667	3450
30.77500	3395
30.78333	3339
30.79167	3284
30.80000	3231
30.80833	3177
30.81667	3126
30.82500	3075
30.83333	3025
30.84167	2976
30.85000	2926
30.85833	2880
30.86667	2835
30.87500	2793
30.88333	2754
30.89167	2716
30.90000	2679
30.90833	2640
30.91667	2601
30.92500	2559
30.93333	2517
30.94167	2475
30.95000	2435
30.95833	2398
30.96667	2365
30.97500	2334
30.98333	2303
30.99167	2273
31.00000	2243
31.00833	2211
31.01667	2182
31.02500	2153
31.03333	2127
31.04167	2102
31.05000	2078
31.05833	2055
31.06667	2032
31.07500	2011
31.08333	1991
31.09167	1971
31.10000	1949
31.10833	1926
31.11667	1901
31.12500	1877
31.13333	1853
31.14167	1832
31.15000	1813
31.15833	1794
31.16667	1774
31.17500	1755
31.18333	1738
31.19167	1722
31.20000	1707
31.20833	1690
31.21667	1674
31.22500	1655
31.23333	1637
31.24167	1621
31.25000	1606
31.25833	1594
31.26667	1583
31.27500	1573
31.28333	1563
31.29167	1552
31.30000	1541
31.30833	1528
31.31667	1517
31.32500	1506
31.33333	1494
31.34167	1482
31.35000	1468
31.35833	1456
31.36667	1445
31.37500	1435
31.38333	1427
31.39167	1421
31.40000	1414
31.40833	1408
31.41667	1401
31.42500	1395
31.43333	1388
31.44167	1380
31.45000	1371
31.45833	1361
31.46667	1352
31.47500	1344
31.48333	1338
31.49167	1333
31.50000	1330
31.50833	1327
31.51667	1323
31.52500	1319
31.53333	1314
31.54167	1308
31.55000	1302
31.55833	1296
31.56667	1290
31.57500	1285
31.58333	1280
31.59167	1275
31.60000	1271
31.60833	1268
31.61667	1264
31.62500	1260
31.63333	1254
31.64167	1247
31.65000	1239
31.65833	1233
31.66667	1229
31.67500	1227
31.68333	1226
31.69167	1225
31.70000	1223
31.70833	1219
31.71667	1215
31.72500	1210
31.73333	1207
31.74167	1206
31.75000	1205
31.75833	1206
31.76667	1205
31.77500	1203
31.78333	1200
31.79167	1196
31.80000	1194
31.80833	1193
31.81667	1193
31.82500	1195
31.83333	1197
31.84167	1196
31.85000	1194
31.85833	1189
31.86667	1184
31.87500	1179
31.88333	1176
31.89167	1176
31.90000	1176
31.90833	1178
31.91667	1180
31.92500	1181
31.93333	1182
31.94167	1181
31.95000	1178
31.95833	1175
31.96667	1171
31.97500	1169
31.98333	1168
31.99167	1169
32.00000	1169
32.00833	1169
32.01667	1169
32.02500	1170
32.03333	1173
32.04167	1177
32.05000	1183
32.05833	1186
32.06667	1188
32.07500	1187
32.08333	1187
32.09167	1188
32.10000	1190
32.10833	1194
32.11667	1198
32.12500	1201
32.13333	1204
32.14167	1206
32.15000	1209
32.15833	1212
32.16667	1216
32.17500	1221
32.18333	1225
32.19167	1230
32.20000	1236
32.20833	1243
32.21667	1250
32.22500	1257
32.23333	1265
32.24167	1272
32.25000	1280
32.25833	1287
32.26667	1293
32.27500	1300
32.28333	1308
32.29167	1316
32.30000	1324
32.30833	1334
32.31667	1343
32.32500	1354
32.33333	1365
32.34167	1379
32.35000	1394
32.35833	1410
32.36667	1426
32.37500	1441
32.38333	1456
32.39167	1470
32.40000	1486
32.40833	1504
32.41667	1522
32.42500	1541
32.43333	1559
32.44167	1579
32.45000	1600
32.45833	1623
32.46667	1650
32.47500	1679
32.48333	1708
32.49167	1737
32.50000	1767
32.50833	1798
32.51667	1831
32.52500	1868
32.53333	1906
32.54167	1944
32.55000	1985
32.55833	2027
32.56667	2071
32.57500	2117
32.58333	2166
32.59167	2219
32.60000	2273
32.60833	2332
32.61667	2392
32.62500	2458
32.63333	2528
32.64167	2603
32.65000	2683
32.65833	2767
32.66667	2858
32.67500	2952
32.68333	3053
32.69167	3158
32.70000	3267
32.70833	3382
32.71667	3499
32.72500	3624
32.73333	3753
32.74167	3892
32.75000	4041
32.75833	4196
32.76667	4365
32.77500	4539
32.78333	4726
32.79167	4921
32.80000	5125
32.80833	5342
32.81667	5564
32.82500	5801
32.83333	6043
32.84167	6299
32.85000	6567
32.85833	6844
32.86667	7142
32.87500	7448
32.88333	7774
32.89167	8113
32.90000	8466
32.90833	8842
32.91667	9224
32.92500	9630
32.93333	10046
32.94167	10482
32.95000	10938
32.95833	11405
32.96667	11901
32.97500	12403
32.98333	12931
32.99167	13474
33.00000	14033
33.00833	14622
33.01667	15217
33.02500	15846
33.03333	16485
33.04167	17148
33.05000	17834
33.05833	18528
33.06667	19256
33.07500	19986
33.08333	20746
33.09167	21521
33.10000	22309
33.10833	23129
33.11667	23950
33.12500	24809
33.13333	25671
33.14167	26553
33.15000	27456
33.15833	28357
33.16667	29290
33.17500	30216
33.18333	31172
33.19167	32138
33.20000	33112
33.20833	34118
33.21667	35110
33.22500	36134
33.23333	37146
33.24167	38168
33.25000	39200
33.25833	40218
33.26667	41263
33.27500	42287
33.28333	43330
33.29167	44368
33.30000	45399
33.30833	46445
33.31667	47462
33.32500	48495
33.33333	49504
33.34167	50505
33.35000	51504
33.35833	52474
33.36667	53454
33.37500	54403
33.38333	55353
33.39167	56286
33.40000	57195
33.40833	58102
33.41667	58970
33.42500	59835
33.43333	60667
33.44167	61480
33.45000	62277
33.45833	63034
33.46667	63783
33.47500	64492
33.48333	65184
33.49167	65848
33.50000	66478
33.50833	67091
33.51667	67659
33.52500	68205
33.53333	68710
33.54167	69179
33.55000	69617
33.55833	70012
33.56667	70381
33.57500	70709
33.58333	71007
33.59167	71271
33.60000	71494
33.60833	71685
33.61667	71836
33.62500	71951
33.63333	72031
33.64167	72074
33.65000	72082
33.65833	72053
33.66667	71987
33.67500	71887
33.68333	71751
33.69167	71581
33.70000	71376
33.70833	71131
33.71667	70857
33.72500	70540
33.73333	70194
33.74167	69813
33.75000	69400
33.75833	68963
33.76667	68485
33.77500	67988
33.78333	67451
33.79167	66887
33.80000	66296
33.80833	65667
33.81667	65027
33.82500	64349
33.83333	63658
33.84167	62940
33.85000	62194
33.85833	61439
33.86667	60644
33.87500	59847
33.88333	59019
33.89167	58179
33.90000	57327
33.90833	56443
33.91667	55565
33.92500	54655
33.93333	53748
33.94167	52828
33.95000	51893
33.95833	50966
33.96667	50010
33.97500	49067
33.98333	48104
33.99167	47140
34.00000	46182
34.00833	45205
34.01667	44251
34.02500	43276
34.03333	42318
34.04167	41358
34.05000	40393
34.05833	39449
34.06667	38489
34.07500	37554
34.08333	36611
34.09167	35680
34.10000	34766
34.10833	33846
34.11667	32958
34.12500	32062
34.13333	31191
34.14167	30326
34.15000	29464
34.15833	28630
34.16667	27789
34.17500	26982
34.18333	26181
34.19167	25400
34.20000	24639
34.20833	23880
34.21667	23151
34.22500	22422
34.23333	21718
34.24167	21025
34.25000	20342
34.25833	19687
34.26667	19034
34.27500	18413
34.28333	17804
34.29167	17214
34.30000	16646
34.30833	16083
34.31667	15548
34.32500	15017
34.33333	14507
34.34167	14009
34.35000	13520
34.35833	13055
34.36667	12595
34.37500	12159
34.38333	11734
34.39167	11324
34.40000	10932
34.40833	10546
34.41667	10182
34.42500	9821
34.43333	9478
34.44167	9147
34.45000	8825
34.45833	8521
34.46667	8221
34.47500	7938
34.48333	7662
34.49167	7397
34.50000	7145
34.50833	6897
34.51667	6664
34.52500	6436
34.53333	6219
34.54167	6011
34.55000	5811
34.55833	5623
34.56667	5439
34.57500	5266
34.58333	5097
34.59167	4934
34.60000	4775
34.60833	4619
34.61667	4472
34.62500	4329
34.63333	4195
34.64167	4070
34.65000	3952
34.65833	3842
34.66667	3736
34.67500	3636
34.68333	3537
34.69167	3441
34.70000	3350
34.70833	3260
34.71667	3177
34.72500	3096
34.73333	3019
34.74167	2945
34.75000	2872
34.75833	2802
34.76667	2734
34.77500	2671
34.78333	2610
34.79167	2553
34.80000	2498
34.80833	2445
34.81667	2396
34.82500	2349
34.83333	2306
34.84167	2266
34.85000	2228
34.85833	2193
34.86667	2159
34.87500	2128
34.88333	2097
34.89167	2067
34.90000	2037
34.90833	2007
34.91667	1978
34.92500	1951
34.93333	1924
34.94167	1898
34.95000	1872
34.95833	1848
34.96667	1824
34.97500	1803
34.98333	1785
34.99167	1768
35.00000	1753
35.00833	1737
35.01667	1723
35.02500	1707
35.03333	1692
35.04167	1679
35.05000	1665
35.05833	1653
35.06667	1641
35.07500	1630
35.08333	1620
35.09167	1611
35.10000	1603
35.10833	1595
35.11667	1589
35.12500	1583
35.13333	1578
35.14167	1574
35.15000	1570
35.15833	1567
35.16667	1565
35.17500	1562
35.18333	1558
35.19167	1552
35.20000	1546
35.20833	1538
35.21667	1533
35.22500	1531
35.23333	1533
35.24167	1536
35.25000	1539
35.25833	1541
35.26667	1540
35.27500	1537
35.28333	1533
35.29167	1528
35.30000	1525
35.30833	1522
35.31667	1521
35.32500	1523
35.33333	1526
35.34167	1531
35.35000	1536
35.35833	1540
35.36667	1542
35.37500	1544
35.38333	1545
35.39167	1547
35.40000	1548
35.40833	1549
35.41667	1548
35.42500	1548
35.43333	1548
35.44167	1550
35.45000	1554
35.45833	1558
35.46667	1563
35.47500	1566
35.48333	1568
35.49167	1569
35.50000	1570
35.50833	1572
35.51667	1575
35.52500	1580
35.53333	1585
35.54167	1589
35.55000	1593
35.55833	1596
35.56667	1598
35.57500	1600
35.58333	1601
35.59167	1603
35.60000	1605
35.60833	1607
35.61667	1609
35.62500	1611
35.63333	1613
35.64167	1615
35.65000	1617
35.65833	1620
35.66667	1622
35.67500	1625
35.68333	1627
35.69167	1630
35.70000	1633
35.70833	1636
35.71667	1638
35.72500	1638
35.73333	1637
35.74167	1635
35.75000	1633
35.75833	1631
35.76667	1628
35.77500	1625
35.78333	1624
35.79167	1625
35.80000	1629
35.80833	1634
35.81667	1639
35.82500	1643
35.83333	1646
35.84167	1647
35.85000	1646
35.85833	1643
35.86667	1639
35.87500	1634
35.88333	1630
35.89167	1625
35.90000	1620
35.90833	1617
35.91667	1614
35.92500	1614
35.93333	1613
35.94167	1611
35.95000	1606
35.95833	1599
35.96667	1590
35.97500	1581
35.98333	1573
35.99167	1566
36.00000	1561
36.00833	1558
36.01667	1557
36.02500	1555
36.03333	1552
36.04167	1546
36.05000	1538
36.05833	1531
36.06667	1525
36.07500	1519
36.08333	1515
36.09167	1511
36.10000	1506
36.10833	1499
36.11667	1492
36.12500	1484
36.13333	1476
36.14167	1469
36.15000	1463
36.15833	1457
36.16667	1452
36.17500	1445
36.18333	1438
36.19167	1429
36.20000	1420
36.20833	1410
36.21667	1400
36.22500	1390
36.23333	1380
36.24167	1371
36.25000	1362
36.25833	1354
36.26667	1345
36.27500	1336
36.28333	1324
36.29167	1312
36.30000	1300
36.30833	1289
36.31667	1280
36.32500	1270
36.33333	1260
36.34167	1249
36.35000	1239
36.35833	1230
36.36667	1221
36.37500	1212
36.38333	1203
36.39167	1195
36.40000	1186
36.40833	1178
36.41667	1169
36.42500	1161
36.43333	1153
36.44167	1146
36.45000	1140
36.45833	1132
36.46667	1123
36.47500	1114
36.48333	1104
36.49167	1093
36.50000	1083
36.50833	1074
36.51667	1066
36.52500	1059
36.53333	1053
36.54167	1047
36.55000	1042
36.55833	1036
36.56667	1030
36.57500	1024
36.58333	1020
36.59167	1017
36.60000	1013
36.60833	1009
36.61667	1005
36.62500	998
36.63333	991
36.64167	984
36.65000	977
36.65833	970
36.66667	964
36.67500	959
36.68333	954
36.69167	950
36.70000	946
36.70833	940
36.71667	935
36.72500	928
36.73333	922
36.74167	915
36.75000	909
36.75833	903
36.76667	899
36.77500	895
36.78333	891
36.79167	887
36.80000	882
36.80833	876
36.81667	872
36.82500	869
36.83333	868
36.84167	870
36.85000	872
36.85833	874
36.86667	874
36.87500	871
36.88333	867
36.89167	862
36.90000	858
36.90833	853
36.91667	849
36.92500	845
36.93333	843
36.94167	843
36.95000	844
36.95833	846
36.96667	846
36.97500	845
36.98333	842
36.99167	839
37.00000	838
37.00833	840
37.01667	842
37.02500	844
37.03333	845
37.04167	841
37.05000	835
37.05833	830
37.06667	828
37.07500	828
37.08333	830
37.09167	832
37.10000	832
37.10833	832
37.11667	830
37.12500	828
37.13333	825
37.14167	823
37.15000	822
37.15833	821
37.16667	821
37.17500	822
37.18333	824
37.19167	827
37.20000	829
37.20833	832
37.21667	834
37.22500	835
37.23333	836
37.24167	835
37.25000	836
37.25833	838
37.26667	841
37.27500	844
37.28333	846
37.29167	846
37.30000	845
37.30833	846
37.31667	848
37.32500	852
37.33333	858
37.34167	865
37.35000	872
37.35833	879
37.36667	883
37.37500	887
37.38333	888
37.39167	889
37.40000	889
37.40833	891
37.41667	896
37.42500	901
37.43333	907
37.44167	914
37.45000	920
37.45833	925
37.46667	931
37.47500	936
37.48333	942
37.49167	947
37.50000	954
37.50833	961
37.51667	967
37.52500	973
37.53333	977
37.54167	981
37.55000	985
37.55833	990
37.56667	995
37.57500	1000
37.58333	1005
37.59167	1011
37.60000	1017
37.60833	1025
37.61667	1032
37.62500	1040
37.63333	1049
37.64167	1056
37.65000	1063
37.65833	1069
37.66667	1075
37.67500	1081
37.68333	1086
37.69167	1091
37.70000	1097
37.70833	1105
37.71667	1113
37.72500	1123
37.73333	1132
37.74167	1140
37.75000	1147
37.75833	1153
37.76667	1159
37.77500	1165
37.78333	1172
37.79167	1178
37.80000	1185
37.80833	1193
37.81667	1201
37.82500	1209
37.83333	1215
37.84167	1219
37.85000	1222
37.85833	1226
37.86667	1230
37.87500	1235
37.88333	1243
37.89167	1251
37.90000	1259
37.90833	1267
37.91667	1273
37.92500	1279
37.93333	1285
37.94167	1290
37.95000	1297
37.95833	1304
37.96667	1311
37.97500	1318
37.98333	1324
37.99167	1329
38.00000	1334
38.00833	1337
38.01667	1339
38.02500	1338
38.03333	1336
38.04167	1334
38.05000	1333
38.05833	1336
38.06667	1342
38.07500	1351
38.08333	1360
38.09167	1369
38.10000	1376
38.10833	1382
38.11667	1387
38.12500	1393
38.13333	1399
38.14167	1405
38.15000	1411
38.15833	1415
38.16667	1418
38.17500	1422
38.18333	1427
38.19167	1433
38.20000	1439
38.20833	1446
38.21667	1452
38.22500	1457
38.23333	1462
38.24167	1467
38.25000	1473
38.25833	1480
38.26667	1489
38.27500	1497
38.28333	1505
38.29167	1512
38.30000	1518
38.30833	1525
38.31667	1531
38.32500	1537
38.33333	1543
38.34167	1548
38.35000	1554
38.35833	1561
38.36667	1570
38.37500	1579
38.38333	1588
38.39167	1596
38.40000	1602
38.40833	1609
38.41667	1616
38.42500	1624
38.43333	1634
38.44167	1643
38.45000	1652
38.45833	1661
38.46667	1670
38.47500	1681
38.48333	1690
38.49167	1700
38.50000	1708
38.50833	1717
38.51667	1727
38.52500	1738
38.53333	1749
38.54167	1760
38.55000	1770
38.55833	1781
38.56667	1793
38.57500	1805
38.58333	1819
38.59167	1833
38.60000	1847
38.60833	1860
38.61667	1871
38.62500	1882
38.63333	1893
38.64167	1906
38.65000	1921
38.65833	1936
38.66667	1952
38.67500	1966
38.68333	1979
38.69167	1991
38.70000	2002
38.70833	2014
38.71667	2025
38.72500	2038
38.73333	2051
38.74167	2065
38.75000	2079
38.75833	2092
38.76667	2103
38.77500	2113
38.78333	2123
38.79167	2132
38.80000	2141
38.80833	2152
38.81667	2162
38.82500	2174
38.83333	2187
38.84167	2199
38.85000	2211
38.85833	2221
38.86667	2229
38.87500	2236
38.88333	2242
38.89167	2249
38.90000	2258
38.90833	2269
38.91667	2280
38.92500	2291
38.93333	2301
38.94167	2309
38.95000	2316
38.95833	2321
38.96667	2327
38.97500	2332
38.98333	2339
38.99167	2347
39.00000	2354
39.00833	2362
39.01667	2368
39.02500	2373
39.03333	2376
39.04167	2378
39.05000	2381
39.05833	2384
39.06667	2388
39.07500	2393
39.08333	2398
39.09167	2404
39.10000	2409
39.10833	2412
39.11667	2413
39.12500	2412
39.13333	2409
39.14167	2408
39.15000	2406
39.15833	2406
39.16667	2405
39.17500	2406
39.18333	2407
39.19167	2408
39.20000	2409
39.20833	2409
39.21667	2407
39.22500	2404
39.23333	2401
39.24167	2397
39.25000	2393
39.25833	2392
39.26667	2391
39.27500	2391
39.28333	2389
39.29167	2386
39.30000	2381
39.30833	2376
39.31667	2371
39.32500	2367
39.33333	2363
39.34167	2359
39.35000	2355
39.35833	2350
39.36667	2344
39.37500	2338
39.38333	2332
39.39167	2325
39.40000	2320
39.40833	2315
39.41667	2311
39.42500	2307
39.43333	2301
39.44167	2295
39.45000	2288
39.45833	2282
39.46667	2275
39.47500	2270
39.48333	2266
39.49167	2264
39.50000	2263
39.50833	2263
39.51667	2263
39.52500	2260
39.53333	2257
39.54167	2254
39.55000	2251
39.55833	2247
39.56667	2243
39.57500	2236
39.58333	2227
39.59167	2216
39.60000	2206
39.60833	2199
39.61667	2194
39.62500	2192
39.63333	2193
39.64167	2195
39.65000	2198
39.65833	2202
39.66667	2207
39.67500	2212
39.68333	2216
39.69167	2220
39.70000	2225
39.70833	2230
39.71667	2237
39.72500	2245
39.73333	2254
39.74167	2263
39.75000	2271
39.75833	2280
39.76667	2291
39.77500	2304
39.78333	2319
39.79167	2337
39.80000	2357
39.80833	2380
39.81667	2404
39.82500	2431
39.83333	2459
39.84167	2489
39.85000	2523
39.85833	2559
39.86667	2599
39.87500	2641
39.88333	2688
39.89167	2739
39.90000	2794
39.90833	2853
39.91667	2914
39.92500	2978
39.93333	3046
39.94167	3119
39.95000	3198
39.95833	3283
39.96667	3376
39.97500	3473
39.98333	3578
39.99167	3689
40.00000	3806
40.00833	3934
40.01667	4067
40.02500	4213
40.03333	4365
40.04167	4527
40.05000	4698
40.05833	4876
40.06667	5067
40.07500	5263
40.08333	5474
40.09167	5694
40.10000	5924
40.10833	6170
40.11667	6421
40.12500	6690
40.13333	6968
40.14167	7259
40.15000	7566
40.15833	7881
40.16667	8218
40.17500	8561
40.18333	8925
40.19167	9301
40.20000	9687
40.20833	10095
40.21667	10507
40.22500	10943
40.23333	11386
40.24167	11844
40.25000	12320
40.25833	12801
40.26667	13307
40.27500	13816
40.28333	14347
40.29167	14888
40.30000	15438
40.30833	16009
40.31667	16580
40.32500	17173
40.33333	17770
40.34167	18379
40.35000	19005
40.35833	19631
40.36667	20281
40.37500	20927
40.38333	21590
40.39167	22258
40.40000	22926
40.40833	23612
40.41667	24286
40.42500	24978
40.43333	25662
40.44167	26349
40.45000	27044
40.45833	27726
40.46667	28424
40.47500	29109
40.48333	29805
40.49167	30499
40.50000	31184
40.50833	31878
40.51667	32550
40.52500	33228
40.53333	33890
40.54167	34545
40.55000	35199
40.55833	35833
40.56667	36472
40.57500	37089
40.58333	37703
40.59167	38304
40.60000	38888
40.60833	39471
40.61667	40028
40.62500	40582
40.63333	41114
40.64167	41631
40.65000	42140
40.65833	42623
40.66667	43101
40.67500	43552
40.68333	43990
40.69167	44409
40.70000	44807
40.70833	45195
40.71667	45558
40.72500	45910
40.73333	46239
40.74167	46547
40.75000	46840
40.75833	47107
40.76667	47361
40.77500	47591
40.78333	47806
40.79167	48000
40.80000	48172
40.80833	48327
40.81667	48459
40.82500	48571
40.83333	48662
40.84167	48731
40.85000	48781
40.85833	48812
40.86667	48824
40.87500	48817
40.88333	48791
40.89167	48746
40.90000	48679
40.90833	48591
40.91667	48485
40.92500	48355
40.93333	48207
40.94167	48037
40.95000	47845
40.95833	47637
40.96667	47405
40.97500	47160
40.98333	46893
40.99167	46610
41.00000	46311
41.00833	45989
41.01667	45658
41.02500	45301
41.03333	44932
41.04167	44543
41.05000	44133
41.05833	43714
41.06667	43269
41.07500	42819
41.08333	42347
41.09167	41864
41.10000	41370
41.10833	40853
41.11667	40336
41.12500	39793
41.13333	39248
41.14167	38693
41.15000	38124
41.15833	37557
41.16667	36969
41.17500	36384
41.18333	35782
41.19167	35174
41.20000	34565
41.20833	33938
41.21667	33321
41.22500	32687
41.23333	32057
41.24167	31423
41.25000	30781
41.25833	30152
41.26667	29508
41.27500	28880
41.28333	28243
41.29167	27609
41.30000	26981
41.30833	26341
41.31667	25718
41.32500	25084
41.33333	24464
41.34167	23849
41.35000	23234
41.35833	22637
41.36667	22032
41.37500	21448
41.38333	20863
41.39167	20288
41.40000	19726
41.40833	19161
41.41667	18617
41.42500	18071
41.43333	17541
41.44167	17021
41.45000	16507
41.45833	16013
41.46667	15520
41.47500	15045
41.48333	14574
41.49167	14113
41.50000	13665
41.50833	13219
41.51667	12793
41.52500	12369
41.53333	11962
41.54167	11566
41.55000	11177
41.55833	10810
41.56667	10447
41.57500	10103
41.58333	9767
41.59167	9441
41.60000	9126
41.60833	8812
41.61667	8513
41.62500	8216
41.63333	7932
41.64167	7659
41.65000	7395
41.65833	7146
41.66667	6901
41.67500	6670
41.68333	6443
41.69167	6223
41.70000	6013
41.70833	5806
41.71667	5610
41.72500	5417
41.73333	5234
41.74167	5057
41.75000	4886
41.75833	4725
41.76667	4565
41.77500	4415
41.78333	4268
41.79167	4127
41.80000	3994
41.80833	3865
41.81667	3744
41.82500	3625
41.83333	3512
41.84167	3404
41.85000	3300
41.85833	3202
41.86667	3108
41.87500	3018
41.88333	2929
41.89167	2843
41.90000	2760
41.90833	2678
41.91667	2601
41.92500	2525
41.93333	2454
41.94167	2385
41.95000	2320
41.95833	2261
41.96667	2205
41.97500	2151
41.98333	2096
41.99167	2042
42.00000	1989
42.00833	1935
42.01667	1886
42.02500	1842
42.03333	1801
42.04167	1761
42.05000	1722
42.05833	1684
42.06667	1648
42.07500	1615
42.08333	1583
42.09167	1554
42.10000	1525
42.10833	1495
42.11667	1466
42.12500	1435
42.13333	1406
42.14167	1377
42.15000	1348
42.15833	1319
42.16667	1291
42.17500	1265
42.18333	1242
42.19167	1221
42.20000	1203
42.20833	1186
42.21667	1169
42.22500	1150
42.23333	1131
42.24167	1112
42.25000	1092
42.25833	1073
42.26667	1055
42.27500	1038
42.28333	1021
42.29167	1005
42.30000	990
42.30833	975
42.31667	960
42.32500	946
42.33333	933
42.34167	919
42.35000	907
42.35833	896
42.36667	887
42.37500	878
42.38333	868
42.39167	858
42.40000	846
42.40833	834
42.41667	822
42.42500	812
42.43333	801
42.44167	789
42.45000	777
42.45833	765
42.46667	754
42.47500	743
42.48333	735
42.49167	729
42.50000	725
42.50833	721
42.51667	718
42.52500	715
42.53333	712
42.54167	709
42.55000	704
42.55833	698
42.56667	690
42.57500	682
42.58333	676
42.59167	670
42.60000	664
42.60833	659
42.61667	655
42.62500	650
42.63333	646
42.64167	641
42.65000	637
42.65833	632
42.66667	625
42.67500	618
42.68333	612
42.69167	607
42.70000	602
42.70833	597
42.71667	592
42.72500	589
42.73333	588
42.74167	587
42.75000	586
42.75833	585
42.76667	581
42.77500	577
42.78333	572
42.79167	567
42.80000	561
42.80833	556
42.81667	550
42.82500	544
42.83333	537
42.84167	531
42.85000	525
42.85833	521
42.86667	519
42.87500	518
42.88333	518
42.89167	518
42.90000	517
42.90833	515
42.91667	512
42.92500	509
42.93333	506
42.94167	503
42.95000	499
42.95833	496
42.96667	493
42.97500	490
42.98333	487
42.99167	484
43.00000	480
43.00833	476
43.01667	472
43.02500	468
43.03333	465
43.04167	463
43.05000	463
43.05833	463
43.06667	463
43.07500	461
43.08333	459
43.09167	456
43.10000	453
43.10833	449
43.11667	446
43.12500	443
43.13333	440
43.14167	437
43.15000	433
43.15833	429
43.16667	424
43.17500	419
43.18333	416
43.19167	415
43.20000	417
43.20833	419
43.21667	420
43.22500	418
43.23333	415
43.24167	413
43.25000	412
43.25833	413
43.26667	414
43.27500	415
43.28333	413
43.29167	410
43.30000	407
43.30833	403
43.31667	401
43.32500	400
43.33333	400
43.34167	400
43.35000	398
43.35833	394
43.36667	389
43.37500	384
43.38333	380
43.39167	377
43.40000	376
43.40833	376
43.41667	376
43.42500	375
43.43333	372
43.44167	369
43.45000	367
43.45833	366
43.46667	369
43.47500	372
43.48333	374
43.49167	373
43.50000	370
43.50833	364
43.51667	359
43.52500	358
43.53333	359
43.54167	360
43.55000	362
43.55833	364
43.56667	364
43.57500	364
43.58333	365
43.59167	365
43.60000	365
43.60833	364
43.61667	363
43.62500	362
43.63333	360
43.64167	359
43.65000	357
43.65833	355
43.66667	353
43.67500	350
43.68333	347
43.69167	344
43.70000	341
43.70833	338
43.71667	335
43.72500	334
43.73333	333
43.74167	333
43.75000	332
43.75833	330
43.76667	328
43.77500	327
43.78333	326
43.79167	326
43.80000	326
43.80833	326
43.81667	325
43.82500	324
43.83333	321
43.84167	319
43.85000	317
43.85833	315
43.86667	313
43.87500	311
43.88333	310
43.89167	310
43.90000	312
43.90833	314
43.91667	314
43.92500	311
43.93333	307
43.94167	304
43.95000	303
43.95833	303
43.96667	302
43.97500	301
43.98333	299
43.99167	297
44.00000	294
44.00833	292
44.01667	289
44.02500	287
44.03333	285
44.04167	284
44.05000	282
44.05833	281
44.06667	280
44.07500	278
44.08333	277
44.09167	277
44.10000	277
44.10833	277
44.11667	276
44.12500	276
44.13333	275
44.14167	272
44.15000	269
44.15833	266
44.16667	263
44.17500	259
44.18333	256
44.19167	254
44.20000	252
44.20833	250
44.21667	248
44.22500	248
44.23333	247
44.24167	247
44.25000	246
44.25833	243
44.26667	240
44.27500	237
44.28333	234
44.29167	232
44.30000	230
44.30833	230
44.31667	230
44.32500	231
44.33333	231
44.34167	231
44.35000	232
44.35833	232
44.36667	231
44.37500	228
44.38333	224
44.39167	219
44.40000	215
44.40833	213
44.41667	210
44.42500	208
44.43333	206
44.44167	203
44.45000	199
44.45833	196
44.46667	193
44.47500	192
44.48333	192
44.49167	192
44.50000	192
44.50833	191
44.51667	189
44.52500	188
44.53333	186
44.54167	184
44.55000	183
44.55833	182
44.56667	180
44.57500	178
44.58333	176
44.59167	174
44.60000	174
44.60833	173
44.61667	173
44.62500	171
44.63333	169
44.64167	167
44.65000	166
44.65833	165
44.66667	164
44.67500	163
44.68333	163
44.69167	164
44.70000	164
44.70833	164
44.71667	162
44.72500	160
44.73333	159
44.74167	159
44.75000	160
44.75833	162
44.76667	164
44.77500	166
44.78333	167
44.79167	167
44.80000	165
44.80833	163
44.81667	160
44.82500	157
44.83333	154
44.84167	152
44.85000	151
44.85833	151
44.86667	153
44.87500	155
44.88333	155
44.89167	156
44.90000	156
44.90833	157
44.91667	158
44.92500	160
44.93333	162
44.94167	162
44.95000	161
44.95833	159
44.96667	157
44.97500	156
44.98333	156
44.99167	157
45.00000	159
45.00833	160
45.01667	161
45.02500	162
45.03333	164
45.04167	166
45.05000	169
45.05833	172
45.06667	174
45.07500	175
45.08333	178
45.09167	182
45.10000	187
45.10833	193
45.11667	196
45.12500	197
45.13333	197
45.14167	196
45.15000	197
45.15833	201
45.16667	207
45.17500	213
45.18333	218
45.19167	221
45.20000	224
45.20833	228
45.21667	232
45.22500	238
45.23333	243
45.24167	248
45.25000	253
45.25833	258
45.26667	262
45.27500	267
45.28333	272
45.29167	278
45.30000	285
45.30833	292
45.31667	298
45.32500	301
45.33333	302
45.34167	303
45.35000	304
45.35833	308
45.36667	315
45.37500	324
45.38333	334
45.39167	343
45.40000	349
45.40833	353
45.41667	356
45.42500	360
45.43333	366
45.44167	373
45.45000	380
45.45833	385
45.46667	388
45.47500	392
45.48333	397
45.49167	403
45.50000	409
45.50833	417
45.51667	425
45.52500	433
45.53333	440
45.54167	448
45.55000	455
45.55833	463
45.56667	470
45.57500	476
45.58333	483
45.59167	490
45.60000	496
45.60833	500
45.61667	504
45.62500	506
45.63333	507
45.64167	509
45.65000	512
45.65833	516
45.66667	520
45.67500	524
45.68333	529
45.69167	535
45.70000	541
45.70833	548
45.71667	555
45.72500	561
45.73333	566
45.74167	571
45.75000	576
45.75833	580
45.76667	584
45.77500	586
45.78333	587
45.79167	588
45.80000	589
45.80833	591
45.81667	593
45.82500	594
45.83333	594
45.84167	594
45.85000	595
45.85833	598
45.86667	601
45.87500	605
45.88333	608
45.89167	608
45.90000	608
45.90833	606
45.91667	603
45.92500	602
45.93333	600
45.94167	599
45.95000	599
45.95833	599
45.96667	599
45.97500	599
45.98333	598
45.99167	596
46.00000	595
46.00833	594
46.01667	592
46.02500	588
46.03333	583
46.04167	577
46.05000	571
46.05833	568
46.06667	566
46.07500	566
46.08333	568
46.09167	569
46.10000	570
46.10833	568
46.11667	564
46.12500	559
46.13333	553
46.14167	547
46.15000	541
46.15833	536
46.16667	530
46.17500	524
46.18333	518
46.19167	513
46.20000	508
46.20833	503
46.21667	498
46.22500	492
46.23333	485
46.24167	478
46.25000	470
46.25833	464
46.26667	459
46.27500	455
46.28333	453
46.29167	450
46.30000	446
46.30833	441
46.31667	436
46.32500	431
46.33333	427
46.34167	422
46.35000	417
46.35833	411
46.36667	404
46.37500	397
46.38333	390
46.39167	383
46.40000	376
46.40833	369
46.41667	363
46.42500	357
46.43333	351
46.44167	347
46.45000	343
46.45833	338
46.46667	331
46.47500	325
46.48333	320
46.49167	315
46.50000	311
46.50833	307
46.51667	302
46.52500	295
46.53333	287
46.54167	278
46.55000	271
46.55833	265
46.56667	262
46.57500	261
46.58333	259
46.59167	257
46.60000	254
46.60833	251
46.61667	248
46.62500	244
46.63333	241
46.64167	237
46.65000	232
46.65833	229
46.66667	227
46.67500	227
46.68333	226
46.69167	223
46.70000	220
46.70833	217
46.71667	214
46.72500	212
46.73333	209
46.74167	206
46.75000	203
46.75833	200
46.76667	199
46.77500	198
46.78333	198
46.79167	197
46.80000	195
46.80833	192
46.81667	188
46.82500	184
46.83333	180
46.84167	177
46.85000	176
46.85833	176
46.86667	177
46.87500	177
46.88333	176
46.89167	172
46.90000	167
46.90833	162
46.91667	157
46.92500	155
46.93333	155
46.94167	158
46.95000	160
46.95833	163
46.96667	166
46.97500	167
46.98333	167
46.99167	166
47.00000	164
47.00833	162
47.01667	160
47.02500	159
47.03333	158
47.04167	156
47.05000	153
47.05833	149
47.06667	144
47.07500	140
47.08333	138
47.09167	138
47.10000	139
47.10833	141
47.11667	143
47.12500	143
47.13333	142
47.14167	142
47.15000	141
47.15833	140
47.16667	139
47.17500	139
47.18333	138
47.19167	137
47.20000	138
47.20833	139
47.21667	140
47.22500	140
47.23333	138
47.24167	135
47.25000	132
47.25833	130
47.26667	128
47.27500	126
47.28333	125
47.29167	124
47.30000	123
47.30833	123
47.31667	124
47.32500	124
47.33333	124
47.34167	124
47.35000	124
47.35833	125
47.36667	126
47.37500	126
47.38333	125
47.39167	124
47.40000	122
47.40833	120
47.41667	119
47.42500	120
47.43333	120
47.44167	120
47.45000	118
47.45833	117
47.46667	115
47.47500	115
47.48333	117
47.49167	119
47.50000	119
47.50833	119
47.51667	117
47.52500	115
47.53333	114
47.54167	114
47.55000	115
47.55833	118
47.56667	119
47.57500	118
47.58333	116
47.59167	114
47.60000	112
47.60833	111
47.61667	111
47.62500	110
47.63333	108
47.64167	106
47.65000	104
47.65833	103
47.66667	103
47.67500	104
47.68333	105
47.69167	104
47.70000	102
47.70833	99
47.71667	95
47.72500	92
47.73333	89
47.74167	88
47.75000	88
47.75833	87
47.76667	83
47.77500	80
47.78333	77
47.79167	77
47.80000	80
47.80833	84
47.81667	88
47.82500	90
47.83333	90
47.84167	88
47.85000	84
47.85833	81
47.86667	78
47.87500	76
47.88333	77
47.89167	79
47.90000	81
47.90833	83
47.91667	83
47.92500	83
47.93333	83
47.94167	83
47.95000	84
47.95833	85
47.96667	85
47.97500	84
47.98333	82
47.99167	80
48.00000	78
48.00833	77
48.01667	77
48.02500	78
48.03333	80
48.04167	82
48.05000	84
48.05833	85
48.06667	84
48.07500	82
48.08333	78
48.09167	75
48.10000	72
48.10833	70
48.11667	69
48.12500	68
48.13333	69
48.14167	68
48.15000	66
48.15833	64
48.16667	63
48.17500	61
48.18333	62
48.19167	63
48.20000	65
48.20833	67
48.21667	67
48.22500	66
48.23333	64
48.24167	61
48.25000	59
48.25833	57
48.26667	55
48.27500	54
48.28333	51
48.29167	49
48.30000	48
48.30833	50
48.31667	54
48.32500	60
48.33333	65
48.34167	68
48.35000	69
48.35833	68
48.36667	64
48.37500	60
48.38333	58
48.39167	58
48.40000	57
48.40833	57
48.41667	56
48.42500	56
48.43333	56
48.44167	59
48.45000	62
48.45833	64
48.46667	65
48.47500	65
48.48333	63
48.49167	61
48.50000	59
48.50833	59
48.51667	59
48.52500	59
48.53333	58
48.54167	56
48.55000	53
48.55833	49
48.56667	47
48.57500	45
48.58333	44
48.59167	44
48.60000	44
48.60833	43
48.61667	43
48.62500	42
48.63333	41
48.64167	39
48.65000	38
48.65833	38
48.66667	39
48.67500	41
48.68333	42
48.69167	44
48.70000	44
48.70833	44
48.71667	43
48.72500	42
48.73333	41
48.74167	40
48.75000	40
48.75833	41
48.76667	43
48.77500	45
48.78333	45
48.79167	44
48.80000	41
48.80833	38
48.81667	35
48.82500	35
48.83333	35
48.84167	37
48.85000	39
48.85833	43
48.86667	49
48.87500	54
48.88333	57
48.89167	57
48.90000	55
48.90833	50
48.91667	46
48.92500	45
48.93333	44
48.94167	43
48.95000	41
48.95833	38
48.96667	36
48.97500	36
48.98333	38
48.99167	41
49.00000	45
49.00833	48
49.01667	50
49.02500	52
49.03333	54
49.04167	56
49.05000	57
49.05833	57
49.06667	56
49.07500	54
49.08333	52
49.09167	50
49.10000	48
49.10833	46
49.11667	45
49.12500	44
49.13333	43
49.14167	42
49.15000	42
49.15833	42
49.16667	42
49.17500	42
49.18333	42
49.19167	42
49.20000	42
49.20833	42
49.21667	40
49.22500	39
49.23333	39
49.24167	39
49.25000	40
49.25833	40
49.26667	41
49.27500	42
49.28333	42
49.29167	40
49.30000	39
49.30833	39
49.31667	40
49.32500	43
49.33333	46
49.34167	47
49.35000	48
49.35833	46
49.36667	44
49.37500	41
49.38333	39
49.39167	37
49.40000	35
49.40833	33
49.41667	32
49.42500	32
49.43333	32
49.44167	33
49.45000	35
49.45833	35
49.46667	33
49.47500	32
49.48333	30
49.49167	30
49.50000	31
49.50833	33
49.51667	34
49.52500	33
49.53333	31
49.54167	30
49.55000	30
49.55833	30
49.56667	31
49.57500	32
49.58333	33
49.59167	32
49.60000	32
49.60833	33
49.61667	34
49.62500	36
49.63333	39
49.64167	41
49.65000	43
49.65833	43
49.66667	41
49.67500	38
49.68333	37
49.69167	37
49.70000	39
49.70833	40
49.71667	42
49.72500	42
49.73333	42
49.74167	42
49.75000	42
49.75833	42
49.76667	41
49.77500	39
49.78333	37
49.79167	35
49.80000	34
49.80833	33
49.81667	31
49.82500	28
49.83333	25
49.84167	21
49.85000	17
49.85833	14
49.86667	14
49.87500	16
49.88333	20
49.89167	24
49.90000	28
49.90833	29
49.91667	30
49.92500	30
49.93333	30
49.94167	30
49.95000	31
49.95833	32
49.96667	32
49.97500	30
49.98333	28
49.99167	25
50.00000	22
50.00833	19
50.01667	18
50.02500	18
50.03333	20
50.04167	23
50.05000	25
50.05833	28
50.06667	30
50.07500	31
50.08333	30
50.09167	28
50.10000	25
50.10833	23
50.11667	22
50.12500	24
50.13333	28
50.14167	30
50.15000	30
50.15833	30
50.16667	29
50.17500	27
50.18333	26
50.19167	25
50.20000	24
50.20833	23
50.21667	23
50.22500	24
50.23333	24
50.24167	23
50.25000	20
50.25833	17
50.26667	13
50.27500	11
50.28333	10
50.29167	11
50.30000	11
50.30833	11
50.31667	11
50.32500	12
50.33333	13
50.34167	15
50.35000	15
50.35833	14
50.36667	13
50.37500	11
50.38333	12
50.39167	14
50.40000	15
50.40833	17
50.41667	17
50.42500	16
50.43333	14
50.44167	13
50.45000	11
50.45833	10
50.46667	10
50.47500	11
50.48333	12
50.49167	13
50.50000	14
50.50833	14
50.51667	12
50.52500	10
50.53333	6
50.54167	3
50.55000	1
50.55833	-1
50.56667	-2
50.57500	-2
50.58333	-2
50.59167	-1
50.60000	2
50.60833	6
50.61667	11
50.62500	16
50.63333	20
50.64167	21
50.65000	20
50.65833	16
50.66667	11
50.67500	7
50.68333	3
50.69167	-1
50.70000	-4
50.70833	-6
50.71667	-8
50.72500	-8
50.73333	-7
50.74167	-5
50.75000	-4
50.75833	-4
50.76667	-5
50.77500	-5
50.78333	-3
50.79167	0
50.80000	3
50.80833	4
50.81667	3
50.82500	0
50.83333	-3
50.84167	-4
50.85000	-4
50.85833	-3
50.86667	-5
50.87500	-8
50.88333	-13
50.89167	-17
50.90000	-20
50.90833	-21
50.91667	-20
50.92500	-20
50.93333	-18
50.94167	-16
50.95000	-12
50.95833	-9
50.96667	-7
50.97500	-5
50.98333	-6
50.99167	-7
51.00000	-9
51.00833	-9
51.01667	-8
51.02500	-8
51.03333	-10
51.04167	-13
51.05000	-18
51.05833	-22
51.06667	-24
51.07500	-24
51.08333	-21
51.09167	-16
51.10000	-11
51.10833	-6
51.11667	-2
51.12500	1
51.13333	3
51.14167	3
51.15000	2
51.15833	-0
51.16667	-2
51.17500	-4
51.18333	-5
51.19167	-7
51.20000	-7
51.20833	-8
51.21667	-8
51.22500	-9
51.23333	-11
51.24167	-14
51.25000	-17
51.25833	-18
51.26667	-18
51.27500	-17
51.28333	-14
51.29167	-10
51.30000	-6
51.30833	-2
51.31667	2
51.32500	3
51.33333	1
51.34167	-3
51.35000	-9
51.35833	-13
51.36667	-17
51.37500	-20
51.38333	-22
51.39167	-23
51.40000	-22
51.40833	-20
51.41667	-18
51.42500	-17
51.43333	-17
51.44167	-19
51.45000	-22
51.45833	-24
51.46667	-25
51.47500	-25
51.48333	-24
51.49167	-23
51.50000	-23
51.50833	-25
51.51667	-27
51.52500	-29
51.53333	-30
51.54167	-30
51.55000	-28
51.55833	-27
51.56667	-28
51.57500	-30
51.58333	-31
51.59167	-30
51.60000	-28
51.60833	-24
51.61667	-22
51.62500	-21
51.63333	-22
51.64167	-24
51.65000	-27
51.65833	-29
51.66667	-29
51.67500	-28
51.68333	-26
51.69167	-24
51.70000	-22
51.70833	-19
51.71667	-18
51.72500	-17
51.73333	-18
51.74167	-19
51.75000	-22
51.75833	-25
51.76667	-25
51.77500	-25
51.78333	-24
51.79167	-23
51.80000	-22
51.80833	-22
51.81667	-23
51.82500	-25
51.83333	-28
51.84167	-29
51.85000	-29
51.85833	-29
51.86667	-28
51.87500	-26
51.88333	-25
51.89167	-25
51.90000	-24
51.90833	-23
51.91667	-21
51.92500	-18
51.93333	-16
51.94167	-16
51.95000	-17
51.95833	-20
51.96667	-25
51.97500	-30
51.98333	-33
51.99167	-35
52.00000	-36
52.00833	-36
52.01667	-36
52.02500	-36
52.03333	-35
52.04167	-34
52.05000	-33
52.05833	-32
52.06667	-31
52.07500	-29
52.08333	-26
52.09167	-24
52.10000	-22
52.10833	-22
52.11667	-23
52.12500	-27
52.13333	-31
52.14167	-35
52.15000	-39
52.15833	-41
52.16667	-42
52.17500	-41
52.18333	-39
52.19167	-36
52.20000	-35
52.20833	-35
52.21667	-37
52.22500	-38
52.23333	-37
52.24167	-36
52.25000	-33
52.25833	-32
52.26667	-31
52.27500	-32
52.28333	-32
52.29167	-33
52.30000	-33
52.30833	-33
52.31667	-32
52.32500	-31
52.33333	-31
52.34167	-32
52.35000	-34
52.35833	-37
52.36667	-39
52.37500	-41
52.38333	-41
52.39167	-41
52.40000	-41
52.40833	-41
52.41667	-41
52.42500	-41
52.43333	-40
52.44167	-39
52.45000	-37
52.45833	-35
52.46667	-32
52.47500	-30
52.48333	-29
52.49167	-29
52.50000	-29
52.50833	-28
52.51667	-27
52.52500	-25
52.53333	-24
52.54167	-24
52.55000	-25
52.55833	-27
52.56667	-29
52.57500	-32
52.58333	-35
52.59167	-37
52.60000	-37
52.60833	-36
52.61667	-32
52.62500	-29
52.63333	-26
52.64167	-25
52.65000	-26
52.65833	-28
52.66667	-30
52.67500	-32
52.68333	-32
52.69167	-30
52.70000	-28
52.70833	-24
52.71667	-22
52.72500	-20
52.73333	-19
52.74167	-21
52.75000	-25
52.75833	-29
52.76667	-34
52.77500	-39
52.78333	-42
52.79167	-44
52.80000	-44
52.80833	-42
52.81667	-39
52.82500	-36
52.83333	-33
52.84167	-32
52.85000	-31
52.85833	-31
52.86667	-31
52.87500	-31
52.88333	-32
52.89167	-34
52.90000	-34
52.90833	-34
52.91667	-32
52.92500	-30
52.93333	-29
52.94167	-29
52.95000	-31
52.95833	-34
52.96667	-38
52.97500	-41
52.98333	-41
52.99167	-39
53.00000	-34
53.00833	-29
53.01667	-25
53.02500	-24
53.03333	-25
53.04167	-26
53.05000	-29
53.05833	-31
53.06667	-34
53.07500	-36
53.08333	-37
53.09167	-36
53.10000	-33
53.10833	-28
53.11667	-23
53.12500	-19
53.13333	-16
53.14167	-16
53.15000	-17
53.15833	-20
53.16667	-24
53.17500	-28
53.18333	-32
53.19167	-34
53.20000	-34
53.20833	-33
53.21667	-30
53.22500	-26
53.23333	-22
53.24167	-20
53.25000	-21
53.25833	-23
53.26667	-26
53.27500	-30
53.28333	-32
53.29167	-33
53.30000	-33
53.30833	-33
53.31667	-35
53.32500	-36
53.33333	-36
53.34167	-35
53.35000	-33
53.35833	-31
53.36667	-30
53.37500	-28
53.38333	-26
53.39167	-24
53.40000	-22
53.40833	-19
53.41667	-18
53.42500	-18
53.43333	-20
53.44167	-21
53.45000	-23
53.45833	-24
53.46667	-25
53.47500	-25
53.48333	-26
53.49167	-25
53.50000	-24
53.50833	-22
53.51667	-20
53.52500	-20
53.53333	-23
53.54167	-26
53.55000	-27
53.55833	-27
53.56667	-25
53.57500	-23
53.58333	-22
53.59167	-22
53.60000	-24
53.60833	-26
53.61667	-27
53.62500	-30
53.63333	-32
53.64167	-33
53.65000	-32
53.65833	-31
53.66667	-28
53.67500	-27
53.68333	-26
53.69167	-27
53.70000	-30
53.70833	-33
53.71667	-36
53.72500	-37
53.73333	-36
53.74167	-33
53.75000	-28
53.75833	-24
53.76667	-23
53.77500	-24
53.78333	-27
53.79167	-30
53.80000	-32
53.80833	-33
53.81667	-33
53.82500	-33
53.83333	-34
53.84167	-35
53.85000	-37
53.85833	-38
53.86667	-39
53.87500	-40
53.88333	-40
53.89167	-39
53.90000	-37
53.90833	-34
53.91667	-31
53.92500	-29
53.93333	-27
53.94167	-26
53.95000	-27
53.95833	-28
53.96667	-29
53.97500	-30
53.98333	-31
53.99167	-34
54.00000	-38
54.00833	-42
54.01667	-44
54.02500	-45
54.03333	-44
54.04167	-44
54.05000	-45
54.05833	-46
54.06667	-46
54.07500	-45
54.08333	-43
54.09167	-41
54.10000	-40
54.10833	-40
54.11667	-40
54.12500	-41
54.13333	-41
54.14167	-40
54.15000	-39
54.15833	-38
54.16667	-38
54.17500	-40
54.18333	-42
54.19167	-45
54.20000	-48
54.20833	-51
54.21667	-53
54.22500	-52
54.23333	-51
54.24167	-49
54.25000	-49
54.25833	-50
54.26667	-52
54.27500	-53
54.28333	-53
54.29167	-51
54.30000	-49
54.30833	-49
54.31667	-49
54.32500	-49
54.33333	-49
54.34167	-50
54.35000	-52
54.35833	-53
54.36667	-55
54.37500	-55
54.38333	-54
54.39167	-52
54.40000	-50
54.40833	-48
54.41667	-48
54.42500	-50
54.43333	-52
54.44167	-55
54.45000	-58
54.45833	-60
54.46667	-61
54.47500	-60
54.48333	-59
54.49167	-56
54.50000	-54
54.50833	-52
54.51667	-52
54.52500	-54
54.53333	-58
54.54167	-61
54.55000	-63
54.55833	-64
54.56667	-62
54.57500	-60
54.58333	-58
54.59167	-58
54.60000	-59
54.60833	-62
54.61667	-65
54.62500	-66
54.63333	-65
54.64167	-63
54.65000	-60
54.65833	-59
54.66667	-62
54.67500	-65
54.68333	-69
54.69167	-72
54.70000	-71
54.70833	-68
54.71667	-65
54.72500	-62
54.73333	-60
54.74167	-58
54.75000	-58
54.75833	-59
54.76667	-60
54.77500	-61
54.78333	-62
54.79167	-61
54.80000	-59
54.80833	-55
54.81667	-53
54.82500	-53
54.83333	-56
54.84167	-61
54.85000	-67
54.85833	-71
54.86667	-71
54.87500	-70
54.88333	-68
54.89167	-67
54.90000	-66
54.90833	-67
54.91667	-68
54.92500	-67
54.93333	-65
54.94167	-63
54.95000	-61
54.95833	-58
54.96667	-56
54.97500	-53
54.98333	-52
54.99167	-53
55.00000	-56
55.00833	-59
55.01667	-61
55.02500	-62
55.03333	-60
55.04167	-60
55.05000	-61
55.05833	-63
55.06667	-65
55.07500	-67
55.08333	-66
55.09167	-64
55.10000	-63
55.10833	-62
55.11667	-63
55.12500	-66
55.13333	-70
55.14167	-75
55.15000	-78
55.15833	-80
55.16667	-81
55.17500	-80
55.18333	-78
55.19167	-76
55.20000	-74
55.20833	-73
55.21667	-71
55.22500	-70
55.23333	-69
55.24167	-69
55.25000	-70
55.25833	-72
55.26667	-74
55.27500	-76
55.28333	-78
55.29167	-80
55.30000	-83
55.30833	-85
55.31667	-87
55.32500	-87
55.33333	-85
55.34167	-82
55.35000	-79
55.35833	-76
55.36667	-74
55.37500	-72
55.38333	-70
55.39167	-69
55.40000	-70
55.40833	-73
55.41667	-75
55.42500	-76
55.43333	-74
55.44167	-72
55.45000	-69
55.45833	-68
55.46667	-67
55.47500	-67
55.48333	-65
55.49167	-62
55.50000	-60
55.50833	-58
55.51667	-58
55.52500	-59
55.53333	-62
55.54167	-66
55.55000	-70
55.55833	-73
55.56667	-73
55.57500	-72
55.58333	-71
55.59167	-70
55.60000	-70
55.60833	-71
55.61667	-73
55.62500	-76
55.63333	-79
55.64167	-81
55.65000	-81
55.65833	-79
55.66667	-76
55.67500	-74
55.68333	-72
55.69167	-72
55.70000	-71
55.70833	-70
55.71667	-68
55.72500	-67
55.73333	-67
55.74167	-67
55.75000	-68
55.75833	-69
55.76667	-69
55.77500	-69
55.78333	-69
55.79167	-68
55.80000	-68
55.80833	-69
55.81667	-70
55.82500	-72
55.83333	-73
55.84167	-74
55.85000	-74
55.85833	-74
55.86667	-76
55.87500	-78
55.88333	-79
55.89167	-78
55.90000	-76
55.90833	-73
55.91667	-70
55.92500	-70
55.93333	-70
55.94167	-71
55.95000	-70
55.95833	-69
55.96667	-67
55.97500	-67
55.98333	-68
55.99167	-72
56.00000	-76
56.00833	-80
56.01667	-83
56.02500	-85
56.03333	-84
56.04167	-82
56.05000	-79
56.05833	-76
56.06667	-74
56.07500	-74
56.08333	-75
56.09167	-77
56.10000	-78
56.10833	-77
56.11667	-77
56.12500	-77
56.13333	-78
56.14167	-79
56.15000	-80
56.15833	-80
56.16667	-79
56.17500	-78
56.18333	-78
56.19167	-79
56.20000	-80
56.20833	-81
56.21667	-82
56.22500	-81
56.23333	-80
56.24167	-79
56.25000	-79
56.25833	-80
56.26667	-82
56.27500	-84
56.28333	-86
56.29167	-87
56.30000	-86
56.30833	-83
56.31667	-80
56.32500	-76
56.33333	-73
56.34167	-71
56.35000	-71
56.35833	-72
56.36667	-73
56.37500	-74
56.38333	-74
56.39167	-74
56.40000	-75
56.40833	-76
56.41667	-78
56.42500	-80
56.43333	-81
56.44167	-81
56.45000	-78
56.45833	-74
56.46667	-71
56.47500	-67
56.48333	-65
56.49167	-64
56.50000	-64
56.50833	-65
56.51667	-67
56.52500	-70
56.53333	-73
56.54167	-75
56.55000	-76
56.55833	-77
56.56667	-77
56.57500	-77
56.58333	-80
56.59167	-83
56.60000	-86
56.60833	-89
56.61667	-89
56.62500	-87
56.63333	-83
56.64167	-80
56.65000	-77
56.65833	-76
56.66667	-77
56.67500	-79
56.68333	-81
56.69167	-84
56.70000	-86
56.70833	-87
56.71667	-86
56.72500	-84
56.73333	-81
56.74167	-77
56.75000	-74
56.75833	-72
56.76667	-71
56.77500	-72
56.78333	-75
56.79167	-77
56.80000	-80
56.80833	-82
56.81667	-83
56.82500	-82
56.83333	-79
56.84167	-76
56.85000	-73
56.85833	-72
56.86667	-73
56.87500	-75
56.88333	-78
56.89167	-79
56.90000	-81
56.90833	-81
56.91667	-83
56.92500	-83
56.93333	-84
56.94167	-84
56.95000	-82
56.95833	-81
56.96667	-79
56.97500	-79
56.98333	-80
56.99167	-81
57.00000	-83
57.00833	-85
57.01667	-88
57.02500	-89
57.03333	-89
57.04167	-89
57.05000	-89
57.05833	-90
57.06667	-90
57.07500	-89
57.08333	-89
57.09167	-89
57.10000	-88
57.10833	-86
57.11667	-84
57.12500	-83
57.13333	-83
57.14167	-85
57.15000	-87
57.15833	-88
57.16667	-87
57.17500	-84
57.18333	-81
57.19167	-79
57.20000	-78
57.20833	-80
57.21667	-82
57.22500	-83
57.23333	-84
57.24167	-84
57.25000	-82
57.25833	-79
57.26667	-77
57.27500	-75
57.28333	-75
57.29167	-77
57.30000	-80
57.30833	-83
57.31667	-86
57.32500	-87
57.33333	-86
57.34167	-85
57.35000	-84
57.35833	-82
57.36667	-81
57.37500	-80
57.38333	-79
57.39167	-79
57.40000	-79
57.40833	-80
57.41667	-81
57.42500	-82
57.43333	-83
57.44167	-83
57.45000	-84
57.45833	-85
57.46667	-85
57.47500	-83
57.48333	-82
57.49167	-82
57.50000	-84
57.50833	-86
57.51667	-87
57.52500	-88
57.53333	-87
57.54167	-86
57.55000	-84
57.55833	-84
57.56667	-85
57.57500	-87
57.58333	-88
57.59167	-89
57.60000	-89
57.60833	-88
57.61667	-86
57.62500	-84
57.63333	-82
57.64167	-82
57.65000	-84
57.65833	-86
57.66667	-88
57.67500	-89
57.68333	-87
57.69167	-85
57.70000	-83
57.70833	-82
57.71667	-84
57.72500	-87
57.73333	-91
57.74167	-94
57.75000	-95
57.75833	-95
57.76667	-94
57.77500	-92
57.78333	-91
57.79167	-90
57.80000	-89
57.80833	-86
57.81667	-84
57.82500	-84
57.83333	-84
57.84167	-86
57.85000	-88
57.85833	-90
57.86667	-91
57.87500	-90
57.88333	-90
57.89167	-90
57.90000	-90
57.90833	-89
57.91667	-87
57.92500	-85
57.93333	-82
57.94167	-82
57.95000	-83
57.95833	-85
57.96667	-87
57.97500	-88
57.98333	-88
57.99167	-86
58.00000	-85
58.00833	-86
58.01667	-89
58.02500	-92
58.03333	-95
58.04167	-97
58.05000	-97
58.05833	-97
58.06667	-97
58.07500	-99
58.08333	-102
58.09167	-106
58.10000	-110
58.10833	-112
58.11667	-112
58.12500	-110
58.13333	-107
58.14167	-103
58.15000	-98
58.15833	-93
58.16667	-90
58.17500	-89
58.18333	-89
58.19167	-91
58.20000	-92
58.20833	-92
58.21667	-91
58.22500	-92
58.23333	-93
58.24167	-95
58.25000	-98
58.25833	-100
58.26667	-101
58.27500	-101
58.28333	-101
58.29167	-101
58.30000	-100
58.30833	-98
58.31667	-96
58.32500	-94
58.33333	-92
58.34167	-92
58.35000	-94
58.35833	-96
58.36667	-99
58.37500	-101
58.38333	-104
58.39167	-106
58.40000	-107
58.40833	-108
58.41667	-109
58.42500	-108
58.43333	-107
58.44167	-105
58.45000	-103
58.45833	-102
58.46667	-103
58.47500	-104
58.48333	-105
58.49167	-106
58.50000	-107
58.50833	-107
58.51667	-108
58.52500	-109
58.53333	-110
58.54167	-111
58.55000	-112
58.55833	-113
58.56667	-112
58.57500	-111
58.58333	-110
58.59167	-110
58.60000	-110
58.60833	-110
58.61667	-111
58.62500	-110
58.63333	-109
58.64167	-106
58.65000	-104
58.65833	-102
58.66667	-102
58.67500	-102
58.68333	-104
58.69167	-106
58.70000	-108
58.70833	-109
58.71667	-108
58.72500	-107
58.73333	-105
58.74167	-104
58.75000	-105
58.75833	-107
58.76667	-111
58.77500	-115
58.78333	-118
58.79167	-120
58.80000	-120
58.80833	-119
58.81667	-117
58.82500	-115
58.83333	-115
58.84167	-114
58.85000	-113
58.85833	-111
58.86667	-109
58.87500	-108
58.88333	-107
58.89167	-108
58.90000	-110
58.90833	-112
58.91667	-112
58.92500	-111
58.93333	-108
58.94167	-104
58.95000	-100
58.95833	-98
58.96667	-98
58.97500	-99
58.98333	-101
58.99167	-104
59.00000	-106
59.00833	-107
59.01667	-107
59.02500	-106
59.03333	-105
59.04167	-104
59.05000	-103
59.05833	-104
59.06667	-107
59.07500	-111
59.08333	-112
59.09167	-111
59.10000	-109
59.10833	-105
59.11667	-103
59.12500	-102
59.13333	-103
59.14167	-104
59.15000	-104
59.15833	-102
59.16667	-100
59.17500	-97
59.18333	-96
59.19167	-96
59.20000	-98
59.20833	-103
59.21667	-107
59.22500	-111
59.23333	-113
59.24167	-114
59.25000	-112
59.25833	-110
59.26667	-107
59.27500	-106
59.28333	-105
59.29167	-106
59.30000	-106
59.30833	-107
59.31667	-109
59.32500	-112
59.33333	-115
59.34167	-116
59.35000	-115
59.35833	-113
59.36667	-108
59.37500	-103
59.38333	-101
59.39167	-101
59.40000	-103
59.40833	-106
59.41667	-109
59.42500	-112
59.43333	-114
59.44167	-116
59.45000	-118
59.45833	-119
59.46667	-118
59.47500	-116
59.48333	-114
59.49167	-112
59.50000	-111
59.50833	-110
59.51667	-109
59.52500	-107
59.53333	-106
59.54167	-106
59.55000	-107
59.55833	-109
59.56667	-110
59.57500	-109
59.58333	-107
59.59167	-104
59.60000	-103
59.60833	-103
59.61667	-105
59.62500	-107
59.63333	-109
59.64167	-112
59.65000	-116
59.65833	-119
59.66667	-122
59.67500	-123
59.68333	-123
59.69167	-121
59.70000	-118
59.70833	-114
59.71667	-111
59.72500	-109
59.73333	-108
59.74167	-109
59.75000	-113
59.75833	-117
59.76667	-119
59.77500	-120
59.78333	-119
59.79167	-118
59.80000	-118
59.80833	-119
59.81667	-119
59.82500	-117
59.83333	-113
59.84167	-110
59.85000	-108
59.85833	-107
59.86667	-107
59.87500	-108
59.88333	-111
59.89167	-113
59.90000	-113
59.90833	-113
59.91667	-111
59.92500	-108
59.93333	-106
59.94167	-106
59.95000	-108
59.95833	-111
59.96667	-114
59.97500	-117
59.98333	-118
59.99167	-119
60.00000	-118
