# Supplementary material for: How J-chain ensures the assembly of immunoglobulin IgM pentamers
Source: EMBO J. 2024 Dec 4;44(2):505–33. doi: 10.1038/s44318-024-00317-9 (PMC11729874; doi:10.1038/s44318-024-00317-9)
Supplement: Supplementary file 5 — Source data Fig. 3 [file 44318_2024_317_MOESM5_ESM.zip › Figure 3/3B/Figure_B_final_values_for_plotting.csv]

incubationtime h	stdev	mean	species	up	low	incubationtime.color
0	0.005975672	0.039565856	1	0.045541528	0.033590184	0
1	0.005502685	0.030505205	1	0.036007889	0.02500252	1
2	0.002261617	0.033020369	1	0.035281986	0.030758752	2
3	0.004849677	0.045631544	1	0.050481221	0.040781866	3
4	0.016275633	0.071995313	1	0.088270946	0.05571968	4
5	0.030442373	0.114172294	1	0.144614667	0.083729921	5
6	0.04171296	0.169611968	1	0.211324928	0.127899008	6
7	0.051098057	0.233107238	1	0.284205295	0.182009181	7
8	0.057863435	0.299062116	1	0.356925551	0.241198682	8
9	0.06115717	0.369082672	1	0.430239842	0.307925502	9
10	0.062571554	0.436739579	1	0.499311134	0.374168025	10
11	0.063558457	0.506376295	1	0.569934752	0.442817838	11
12	0.062749127	0.573002894	1	0.635752021	0.510253767	12
13	0.061966591	0.639528482	1	0.701495074	0.577561891	13
14	0.058763194	0.704013657	1	0.762776851	0.645250462	14
15	0.05605713	0.767837211	1	0.823894341	0.711780081	15
24	0.015054408	1.238324436	1	1.253378844	1.223270028	NA
0	0.001284673	0.015787959	2	0.017072631	0.014503286	0
1	0.004398409	0.025111238	2	0.029509647	0.020712829	1
2	0.021165967	0.116828873	2	0.13799484	0.095662906	2
3	0.038560323	0.235839575	2	0.274399897	0.197279252	3
4	0.051454003	0.353981586	2	0.405435589	0.302527583	4
5	0.061687597	0.462108394	2	0.523795991	0.400420798	5
6	0.066532191	0.55782605	2	0.62435824	0.491293859	6
7	0.070311269	0.639366865	2	0.709678135	0.569055596	7
8	0.072860777	0.711084399	2	0.783945176	0.638223622	8
9	0.071464795	0.77230188	2	0.843766676	0.700837085	9
10	0.071433945	0.825564776	2	0.89699872	0.754130831	10
11	0.072823791	0.871140763	2	0.943964554	0.798316973	11
12	0.067539869	0.910984399	2	0.978524267	0.84344453	12
13	0.063431927	0.945858312	2	1.009290239	0.882426385	13
14	0.060775533	0.977807969	2	1.038583502	0.917032436	14
15	0.061165045	1	2	1.061165045	0.938834955	15
24	0.060613337	0.952161375	2	1.012774711	0.891548038	NA
