# Supplementary material for: How J-chain ensures the assembly of immunoglobulin IgM pentamers
Source: EMBO J. 2024 Dec 4;44(2):505–33. doi: 10.1038/s44318-024-00317-9 (PMC11729874; doi:10.1038/s44318-024-00317-9)
Supplement: Supplementary file 5 — Source data Fig. 3 [file 44318_2024_317_MOESM5_ESM.zip › Figure 3/3B/repeat 1 Cu4 + JC/20231115 Cu4tp_JC_WT_0h_1.txt]

[Header]
Application Name	LCsolution
Version	1.25
Data File Name	D:\Xenia\JC Oligomerisation kinetics\20231115 Cu4tp_JC_WT_0h_1.lcd
Output Date	16.11.2023
Output Time	11:15:31

[Configuration]
# of Detectors	2
Detector ID	Detector A	Detector B
Detector Name	Detector A	Detector B
# of Channels	2	1

[LC Chromatogram(Detector A-Ch1)]
Interval(msec)	500
# of Points	7201
Start Time(min)	0.000
End Time(min)	60.000
Intensity Units	mV
Intensity Multiplier	0.001
Wavelength(nm)	280
R.Time (min)	Intensity
0.00000	-655
0.00833	-655
0.01667	-136
0.02500	-13
0.03333	-22
0.04167	-31
0.05000	-39
0.05833	-50
0.06667	-62
0.07500	-75
0.08333	-88
0.09167	-100
0.10000	-111
0.10833	-121
0.11667	-131
0.12500	-141
0.13333	-151
0.14167	-160
0.15000	-168
0.15833	-177
0.16667	-186
0.17500	-194
0.18333	-201
0.19167	-208
0.20000	-214
0.20833	-219
0.21667	-225
0.22500	-231
0.23333	-238
0.24167	-248
0.25000	-257
0.25833	-267
0.26667	-275
0.27500	-282
0.28333	-288
0.29167	-295
0.30000	-303
0.30833	-312
0.31667	-319
0.32500	-326
0.33333	-333
0.34167	-341
0.35000	-349
0.35833	-357
0.36667	-365
0.37500	-373
0.38333	-379
0.39167	-385
0.40000	-393
0.40833	-401
0.41667	-407
0.42500	-413
0.43333	-416
0.44167	-416
0.45000	-415
0.45833	-414
0.46667	-416
0.47500	-418
0.48333	-423
0.49167	-430
0.50000	-441
0.50833	-451
0.51667	-461
0.52500	-469
0.53333	-474
0.54167	-477
0.55000	-479
0.55833	-483
0.56667	-490
0.57500	-497
0.58333	-504
0.59167	-511
0.60000	-517
0.60833	-523
0.61667	-526
0.62500	-527
0.63333	-526
0.64167	-524
0.65000	-522
0.65833	-522
0.66667	-524
0.67500	-525
0.68333	-527
0.69167	-529
0.70000	-532
0.70833	-535
0.71667	-539
0.72500	-545
0.73333	-550
0.74167	-556
0.75000	-560
0.75833	-563
0.76667	-564
0.77500	-565
0.78333	-566
0.79167	-569
0.80000	-572
0.80833	-575
0.81667	-578
0.82500	-581
0.83333	-585
0.84167	-589
0.85000	-594
0.85833	-599
0.86667	-604
0.87500	-609
0.88333	-613
0.89167	-616
0.90000	-617
0.90833	-616
0.91667	-616
0.92500	-617
0.93333	-619
0.94167	-623
0.95000	-626
0.95833	-630
0.96667	-632
0.97500	-634
0.98333	-636
0.99167	-638
1.00000	-640
1.00833	-643
1.01667	-645
1.02500	-647
1.03333	-649
1.04167	-651
1.05000	-654
1.05833	-659
1.06667	-664
1.07500	-668
1.08333	-672
1.09167	-674
1.10000	-675
1.10833	-676
1.11667	-677
1.12500	-679
1.13333	-681
1.14167	-684
1.15000	-688
1.15833	-691
1.16667	-695
1.17500	-698
1.18333	-699
1.19167	-700
1.20000	-700
1.20833	-701
1.21667	-704
1.22500	-706
1.23333	-707
1.24167	-705
1.25000	-702
1.25833	-701
1.26667	-703
1.27500	-708
1.28333	-715
1.29167	-722
1.30000	-727
1.30833	-731
1.31667	-733
1.32500	-734
1.33333	-733
1.34167	-731
1.35000	-729
1.35833	-731
1.36667	-734
1.37500	-739
1.38333	-744
1.39167	-748
1.40000	-750
1.40833	-750
1.41667	-750
1.42500	-751
1.43333	-752
1.44167	-754
1.45000	-756
1.45833	-755
1.46667	-753
1.47500	-749
1.48333	-745
1.49167	-743
1.50000	-744
1.50833	-747
1.51667	-752
1.52500	-756
1.53333	-761
1.54167	-766
1.55000	-771
1.55833	-776
1.56667	-779
1.57500	-780
1.58333	-778
1.59167	-773
1.60000	-768
1.60833	-764
1.61667	-762
1.62500	-764
1.63333	-767
1.64167	-772
1.65000	-775
1.65833	-777
1.66667	-775
1.67500	-773
1.68333	-771
1.69167	-771
1.70000	-774
1.70833	-780
1.71667	-784
1.72500	-788
1.73333	-792
1.74167	-795
1.75000	-798
1.75833	-802
1.76667	-806
1.77500	-807
1.78333	-804
1.79167	-801
1.80000	-799
1.80833	-798
1.81667	-799
1.82500	-801
1.83333	-802
1.84167	-802
1.85000	-800
1.85833	-797
1.86667	-793
1.87500	-790
1.88333	-788
1.89167	-789
1.90000	-794
1.90833	-801
1.91667	-808
1.92500	-812
1.93333	-815
1.94167	-816
1.95000	-816
1.95833	-817
1.96667	-819
1.97500	-820
1.98333	-820
1.99167	-819
2.00000	-818
2.00833	-817
2.01667	-816
2.02500	-816
2.03333	-816
2.04167	-816
2.05000	-815
2.05833	-813
2.06667	-813
2.07500	-813
2.08333	-816
2.09167	-819
2.10000	-824
2.10833	-828
2.11667	-830
2.12500	-829
2.13333	-828
2.14167	-827
2.15000	-827
2.15833	-830
2.16667	-833
2.17500	-836
2.18333	-838
2.19167	-838
2.20000	-839
2.20833	-841
2.21667	-843
2.22500	-845
2.23333	-847
2.24167	-846
2.25000	-843
2.25833	-840
2.26667	-837
2.27500	-836
2.28333	-839
2.29167	-842
2.30000	-843
2.30833	-843
2.31667	-840
2.32500	-837
2.33333	-835
2.34167	-835
2.35000	-837
2.35833	-839
2.36667	-843
2.37500	-847
2.38333	-852
2.39167	-857
2.40000	-860
2.40833	-861
2.41667	-861
2.42500	-862
2.43333	-862
2.44167	-863
2.45000	-865
2.45833	-866
2.46667	-867
2.47500	-868
2.48333	-868
2.49167	-868
2.50000	-866
2.50833	-864
2.51667	-862
2.52500	-862
2.53333	-862
2.54167	-863
2.55000	-864
2.55833	-865
2.56667	-865
2.57500	-863
2.58333	-860
2.59167	-858
2.60000	-857
2.60833	-858
2.61667	-861
2.62500	-865
2.63333	-868
2.64167	-869
2.65000	-869
2.65833	-868
2.66667	-868
2.67500	-868
2.68333	-869
2.69167	-871
2.70000	-872
2.70833	-874
2.71667	-876
2.72500	-879
2.73333	-881
2.74167	-881
2.75000	-880
2.75833	-878
2.76667	-876
2.77500	-874
2.78333	-874
2.79167	-874
2.80000	-875
2.80833	-876
2.81667	-878
2.82500	-881
2.83333	-883
2.84167	-884
2.85000	-884
2.85833	-883
2.86667	-880
2.87500	-877
2.88333	-874
2.89167	-872
2.90000	-872
2.90833	-873
2.91667	-874
2.92500	-876
2.93333	-879
2.94167	-881
2.95000	-883
2.95833	-886
2.96667	-888
2.97500	-890
2.98333	-893
2.99167	-895
3.00000	-898
3.00833	-900
3.01667	-902
3.02500	-903
3.03333	-902
3.04167	-899
3.05000	-895
3.05833	-891
3.06667	-887
3.07500	-886
3.08333	-887
3.09167	-889
3.10000	-892
3.10833	-895
3.11667	-896
3.12500	-894
3.13333	-891
3.14167	-890
3.15000	-892
3.15833	-895
3.16667	-900
3.17500	-903
3.18333	-906
3.19167	-908
3.20000	-912
3.20833	-916
3.21667	-918
3.22500	-917
3.23333	-914
3.24167	-910
3.25000	-906
3.25833	-905
3.26667	-905
3.27500	-907
3.28333	-911
3.29167	-914
3.30000	-915
3.30833	-915
3.31667	-914
3.32500	-913
3.33333	-912
3.34167	-911
3.35000	-908
3.35833	-905
3.36667	-901
3.37500	-897
3.38333	-896
3.39167	-897
3.40000	-898
3.40833	-901
3.41667	-904
3.42500	-908
3.43333	-912
3.44167	-916
3.45000	-917
3.45833	-915
3.46667	-911
3.47500	-907
3.48333	-903
3.49167	-902
3.50000	-905
3.50833	-910
3.51667	-914
3.52500	-919
3.53333	-922
3.54167	-925
3.55000	-927
3.55833	-929
3.56667	-931
3.57500	-932
3.58333	-932
3.59167	-930
3.60000	-927
3.60833	-924
3.61667	-922
3.62500	-920
3.63333	-920
3.64167	-922
3.65000	-925
3.65833	-926
3.66667	-927
3.67500	-926
3.68333	-924
3.69167	-922
3.70000	-919
3.70833	-916
3.71667	-912
3.72500	-907
3.73333	-905
3.74167	-906
3.75000	-909
3.75833	-915
3.76667	-921
3.77500	-925
3.78333	-927
3.79167	-925
3.80000	-923
3.80833	-921
3.81667	-920
3.82500	-920
3.83333	-922
3.84167	-924
3.85000	-928
3.85833	-931
3.86667	-935
3.87500	-938
3.88333	-941
3.89167	-943
3.90000	-943
3.90833	-943
3.91667	-942
3.92500	-940
3.93333	-938
3.94167	-937
3.95000	-936
3.95833	-936
3.96667	-937
3.97500	-940
3.98333	-941
3.99167	-941
4.00000	-938
4.00833	-933
4.01667	-928
4.02500	-924
4.03333	-922
4.04167	-923
4.05000	-926
4.05833	-930
4.06667	-933
4.07500	-934
4.08333	-933
4.09167	-931
4.10000	-928
4.10833	-925
4.11667	-924
4.12500	-925
4.13333	-928
4.14167	-933
4.15000	-938
4.15833	-943
4.16667	-946
4.17500	-946
4.18333	-943
4.19167	-938
4.20000	-934
4.20833	-932
4.21667	-933
4.22500	-936
4.23333	-939
4.24167	-941
4.25000	-943
4.25833	-944
4.26667	-945
4.27500	-945
4.28333	-943
4.29167	-941
4.30000	-938
4.30833	-935
4.31667	-934
4.32500	-934
4.33333	-936
4.34167	-937
4.35000	-939
4.35833	-941
4.36667	-942
4.37500	-943
4.38333	-944
4.39167	-945
4.40000	-947
4.40833	-949
4.41667	-952
4.42500	-954
4.43333	-954
4.44167	-953
4.45000	-950
4.45833	-948
4.46667	-946
4.47500	-945
4.48333	-946
4.49167	-946
4.50000	-944
4.50833	-940
4.51667	-935
4.52500	-932
4.53333	-931
4.54167	-932
4.55000	-935
4.55833	-936
4.56667	-937
4.57500	-936
4.58333	-934
4.59167	-932
4.60000	-929
4.60833	-928
4.61667	-927
4.62500	-929
4.63333	-933
4.64167	-936
4.65000	-939
4.65833	-940
4.66667	-941
4.67500	-941
4.68333	-942
4.69167	-945
4.70000	-949
4.70833	-953
4.71667	-956
4.72500	-957
4.73333	-958
4.74167	-956
4.75000	-953
4.75833	-951
4.76667	-949
4.77500	-948
4.78333	-950
4.79167	-952
4.80000	-954
4.80833	-955
4.81667	-956
4.82500	-957
4.83333	-958
4.84167	-960
4.85000	-962
4.85833	-963
4.86667	-962
4.87500	-961
4.88333	-959
4.89167	-956
4.90000	-954
4.90833	-952
4.91667	-952
4.92500	-955
4.93333	-960
4.94167	-964
4.95000	-967
4.95833	-966
4.96667	-962
4.97500	-959
4.98333	-956
4.99167	-955
5.00000	-956
5.00833	-958
5.01667	-958
5.02500	-956
5.03333	-954
5.04167	-953
5.05000	-952
5.05833	-954
5.06667	-958
5.07500	-962
5.08333	-964
5.09167	-965
5.10000	-964
5.10833	-962
5.11667	-960
5.12500	-957
5.13333	-956
5.14167	-954
5.15000	-954
5.15833	-953
5.16667	-952
5.17500	-951
5.18333	-949
5.19167	-949
5.20000	-951
5.20833	-955
5.21667	-960
5.22500	-965
5.23333	-969
5.24167	-970
5.25000	-969
5.25833	-968
5.26667	-966
5.27500	-966
5.28333	-966
5.29167	-966
5.30000	-965
5.30833	-964
5.31667	-962
5.32500	-960
5.33333	-958
5.34167	-957
5.35000	-956
5.35833	-957
5.36667	-961
5.37500	-966
5.38333	-972
5.39167	-976
5.40000	-979
5.40833	-979
5.41667	-977
5.42500	-974
5.43333	-972
5.44167	-970
5.45000	-968
5.45833	-967
5.46667	-965
5.47500	-963
5.48333	-960
5.49167	-958
5.50000	-957
5.50833	-957
5.51667	-958
5.52500	-957
5.53333	-956
5.54167	-953
5.55000	-951
5.55833	-950
5.56667	-952
5.57500	-955
5.58333	-958
5.59167	-962
5.60000	-965
5.60833	-969
5.61667	-972
5.62500	-974
5.63333	-977
5.64167	-979
5.65000	-982
5.65833	-985
5.66667	-987
5.67500	-987
5.68333	-984
5.69167	-980
5.70000	-976
5.70833	-972
5.71667	-971
5.72500	-972
5.73333	-975
5.74167	-980
5.75000	-984
5.75833	-988
5.76667	-990
5.77500	-990
5.78333	-987
5.79167	-983
5.80000	-978
5.80833	-973
5.81667	-970
5.82500	-971
5.83333	-974
5.84167	-980
5.85000	-985
5.85833	-987
5.86667	-987
5.87500	-986
5.88333	-983
5.89167	-979
5.90000	-976
5.90833	-974
5.91667	-972
5.92500	-972
5.93333	-975
5.94167	-981
5.95000	-987
5.95833	-992
5.96667	-996
5.97500	-997
5.98333	-995
5.99167	-991
6.00000	-988
6.00833	-985
6.01667	-984
6.02500	-984
6.03333	-985
6.04167	-986
6.05000	-987
6.05833	-987
6.06667	-987
6.07500	-986
6.08333	-985
6.09167	-984
6.10000	-984
6.10833	-985
6.11667	-987
6.12500	-988
6.13333	-987
6.14167	-984
6.15000	-980
6.15833	-976
6.16667	-973
6.17500	-972
6.18333	-974
6.19167	-978
6.20000	-982
6.20833	-986
6.21667	-988
6.22500	-989
6.23333	-990
6.24167	-993
6.25000	-995
6.25833	-998
6.26667	-1000
6.27500	-1002
6.28333	-1002
6.29167	-1002
6.30000	-1003
6.30833	-1005
6.31667	-1006
6.32500	-1006
6.33333	-1004
6.34167	-1000
6.35000	-997
6.35833	-994
6.36667	-991
6.37500	-989
6.38333	-986
6.39167	-984
6.40000	-982
6.40833	-981
6.41667	-982
6.42500	-984
6.43333	-989
6.44167	-994
6.45000	-1000
6.45833	-1004
6.46667	-1007
6.47500	-1007
6.48333	-1004
6.49167	-1002
6.50000	-1001
6.50833	-1001
6.51667	-1001
6.52500	-1001
6.53333	-1000
6.54167	-998
6.55000	-996
6.55833	-996
6.56667	-997
6.57500	-998
6.58333	-999
6.59167	-1000
6.60000	-1000
6.60833	-1000
6.61667	-1000
6.62500	-999
6.63333	-999
6.64167	-999
6.65000	-999
6.65833	-999
6.66667	-998
6.67500	-996
6.68333	-994
6.69167	-993
6.70000	-995
6.70833	-997
6.71667	-999
6.72500	-1000
6.73333	-1000
6.74167	-1000
6.75000	-999
6.75833	-998
6.76667	-997
6.77500	-996
6.78333	-995
6.79167	-994
6.80000	-994
6.80833	-996
6.81667	-999
6.82500	-1003
6.83333	-1008
6.84167	-1013
6.85000	-1017
6.85833	-1018
6.86667	-1017
6.87500	-1015
6.88333	-1012
6.89167	-1009
6.90000	-1007
6.90833	-1007
6.91667	-1007
6.92500	-1008
6.93333	-1010
6.94167	-1013
6.95000	-1016
6.95833	-1016
6.96667	-1013
6.97500	-1010
6.98333	-1006
6.99167	-1005
7.00000	-1006
7.00833	-1008
7.01667	-1011
7.02500	-1013
7.03333	-1015
7.04167	-1017
7.05000	-1019
7.05833	-1020
7.06667	-1021
7.07500	-1021
7.08333	-1020
7.09167	-1018
7.10000	-1016
7.10833	-1014
7.11667	-1012
7.12500	-1010
7.13333	-1007
7.14167	-1005
7.15000	-1004
7.15833	-1004
7.16667	-1006
7.17500	-1007
7.18333	-1006
7.19167	-1006
7.20000	-1005
7.20833	-1005
7.21667	-1005
7.22500	-1004
7.23333	-1002
7.24167	-1000
7.25000	-999
7.25833	-1000
7.26667	-1003
7.27500	-1007
7.28333	-1011
7.29167	-1014
7.30000	-1015
7.30833	-1014
7.31667	-1013
7.32500	-1011
7.33333	-1009
7.34167	-1007
7.35000	-1007
7.35833	-1007
7.36667	-1009
7.37500	-1010
7.38333	-1012
7.39167	-1013
7.40000	-1013
7.40833	-1012
7.41667	-1012
7.42500	-1013
7.43333	-1013
7.44167	-1013
7.45000	-1010
7.45833	-1007
7.46667	-1003
7.47500	-1000
7.48333	-1000
7.49167	-1001
7.50000	-1003
7.50833	-1006
7.51667	-1008
7.52500	-1010
7.53333	-1011
7.54167	-1011
7.55000	-1008
7.55833	-1004
7.56667	-998
7.57500	-995
7.58333	-994
7.59167	-994
7.60000	-994
7.60833	-994
7.61667	-995
7.62500	-996
7.63333	-999
7.64167	-1002
7.65000	-1005
7.65833	-1007
7.66667	-1008
7.67500	-1010
7.68333	-1013
7.69167	-1016
7.70000	-1018
7.70833	-1019
7.71667	-1018
7.72500	-1016
7.73333	-1014
7.74167	-1011
7.75000	-1009
7.75833	-1008
7.76667	-1008
7.77500	-1008
7.78333	-1007
7.79167	-1005
7.80000	-1005
7.80833	-1007
7.81667	-1011
7.82500	-1017
7.83333	-1022
7.84167	-1024
7.85000	-1022
7.85833	-1016
7.86667	-1007
7.87500	-1000
7.88333	-993
7.89167	-989
7.90000	-988
7.90833	-989
7.91667	-991
7.92500	-993
7.93333	-997
7.94167	-1001
7.95000	-1006
7.95833	-1011
7.96667	-1014
7.97500	-1016
7.98333	-1016
7.99167	-1014
8.00000	-1014
8.00833	-1014
8.01667	-1015
8.02500	-1016
8.03333	-1018
8.04167	-1021
8.05000	-1022
8.05833	-1022
8.06667	-1020
8.07500	-1017
8.08333	-1013
8.09167	-1011
8.10000	-1013
8.10833	-1018
8.11667	-1022
8.12500	-1025
8.13333	-1025
8.14167	-1022
8.15000	-1018
8.15833	-1015
8.16667	-1013
8.17500	-1013
8.18333	-1015
8.19167	-1019
8.20000	-1023
8.20833	-1028
8.21667	-1030
8.22500	-1030
8.23333	-1028
8.24167	-1024
8.25000	-1019
8.25833	-1014
8.26667	-1010
8.27500	-1006
8.28333	-1004
8.29167	-1003
8.30000	-1005
8.30833	-1007
8.31667	-1010
8.32500	-1013
8.33333	-1014
8.34167	-1014
8.35000	-1013
8.35833	-1013
8.36667	-1014
8.37500	-1017
8.38333	-1021
8.39167	-1024
8.40000	-1027
8.40833	-1028
8.41667	-1027
8.42500	-1026
8.43333	-1024
8.44167	-1025
8.45000	-1027
8.45833	-1028
8.46667	-1028
8.47500	-1027
8.48333	-1023
8.49167	-1019
8.50000	-1018
8.50833	-1019
8.51667	-1019
8.52500	-1021
8.53333	-1022
8.54167	-1023
8.55000	-1025
8.55833	-1027
8.56667	-1030
8.57500	-1031
8.58333	-1031
8.59167	-1030
8.60000	-1031
8.60833	-1033
8.61667	-1034
8.62500	-1034
8.63333	-1032
8.64167	-1028
8.65000	-1025
8.65833	-1025
8.66667	-1027
8.67500	-1030
8.68333	-1034
8.69167	-1036
8.70000	-1036
8.70833	-1035
8.71667	-1033
8.72500	-1033
8.73333	-1033
8.74167	-1033
8.75000	-1031
8.75833	-1028
8.76667	-1025
8.77500	-1023
8.78333	-1023
8.79167	-1026
8.80000	-1029
8.80833	-1032
8.81667	-1034
8.82500	-1034
8.83333	-1032
8.84167	-1029
8.85000	-1026
8.85833	-1023
8.86667	-1022
8.87500	-1021
8.88333	-1023
8.89167	-1025
8.90000	-1029
8.90833	-1033
8.91667	-1034
8.92500	-1033
8.93333	-1031
8.94167	-1028
8.95000	-1025
8.95833	-1023
8.96667	-1023
8.97500	-1024
8.98333	-1025
8.99167	-1025
9.00000	-1023
9.00833	-1020
9.01667	-1018
9.02500	-1019
9.03333	-1021
9.04167	-1026
9.05000	-1031
9.05833	-1034
9.06667	-1035
9.07500	-1036
9.08333	-1037
9.09167	-1038
9.10000	-1036
9.10833	-1034
9.11667	-1032
9.12500	-1029
9.13333	-1027
9.14167	-1026
9.15000	-1026
9.15833	-1025
9.16667	-1025
9.17500	-1025
9.18333	-1027
9.19167	-1030
9.20000	-1033
9.20833	-1035
9.21667	-1036
9.22500	-1036
9.23333	-1036
9.24167	-1037
9.25000	-1039
9.25833	-1040
9.26667	-1039
9.27500	-1038
9.28333	-1037
9.29167	-1035
9.30000	-1035
9.30833	-1035
9.31667	-1034
9.32500	-1032
9.33333	-1029
9.34167	-1027
9.35000	-1026
9.35833	-1026
9.36667	-1027
9.37500	-1029
9.38333	-1029
9.39167	-1029
9.40000	-1027
9.40833	-1026
9.41667	-1026
9.42500	-1027
9.43333	-1031
9.44167	-1036
9.45000	-1042
9.45833	-1047
9.46667	-1050
9.47500	-1051
9.48333	-1048
9.49167	-1044
9.50000	-1040
9.50833	-1037
9.51667	-1035
9.52500	-1033
9.53333	-1031
9.54167	-1029
9.55000	-1028
9.55833	-1029
9.56667	-1031
9.57500	-1034
9.58333	-1037
9.59167	-1039
9.60000	-1038
9.60833	-1037
9.61667	-1034
9.62500	-1032
9.63333	-1030
9.64167	-1032
9.65000	-1035
9.65833	-1039
9.66667	-1043
9.67500	-1046
9.68333	-1046
9.69167	-1046
9.70000	-1045
9.70833	-1043
9.71667	-1043
9.72500	-1042
9.73333	-1041
9.74167	-1038
9.75000	-1034
9.75833	-1032
9.76667	-1032
9.77500	-1035
9.78333	-1040
9.79167	-1044
9.80000	-1046
9.80833	-1046
9.81667	-1044
9.82500	-1041
9.83333	-1039
9.84167	-1037
9.85000	-1036
9.85833	-1035
9.86667	-1035
9.87500	-1034
9.88333	-1031
9.89167	-1028
9.90000	-1026
9.90833	-1026
9.91667	-1028
9.92500	-1032
9.93333	-1034
9.94167	-1033
9.95000	-1031
9.95833	-1031
9.96667	-1032
9.97500	-1034
9.98333	-1037
9.99167	-1039
10.00000	-1040
10.00833	-1041
10.01667	-1041
10.02500	-1043
10.03333	-1045
10.04167	-1046
10.05000	-1046
10.05833	-1045
10.06667	-1041
10.07500	-1038
10.08333	-1035
10.09167	-1033
10.10000	-1035
10.10833	-1038
10.11667	-1041
10.12500	-1044
10.13333	-1045
10.14167	-1043
10.15000	-1039
10.15833	-1036
10.16667	-1034
10.17500	-1036
10.18333	-1041
10.19167	-1047
10.20000	-1052
10.20833	-1054
10.21667	-1053
10.22500	-1049
10.23333	-1046
10.24167	-1044
10.25000	-1044
10.25833	-1045
10.26667	-1047
10.27500	-1049
10.28333	-1050
10.29167	-1050
10.30000	-1050
10.30833	-1050
10.31667	-1050
10.32500	-1050
10.33333	-1051
10.34167	-1051
10.35000	-1050
10.35833	-1047
10.36667	-1044
10.37500	-1041
10.38333	-1039
10.39167	-1037
10.40000	-1036
10.40833	-1036
10.41667	-1035
10.42500	-1034
10.43333	-1034
10.44167	-1036
10.45000	-1039
10.45833	-1043
10.46667	-1046
10.47500	-1048
10.48333	-1047
10.49167	-1045
10.50000	-1040
10.50833	-1036
10.51667	-1033
10.52500	-1032
10.53333	-1034
10.54167	-1038
10.55000	-1043
10.55833	-1045
10.56667	-1045
10.57500	-1042
10.58333	-1038
10.59167	-1034
10.60000	-1032
10.60833	-1032
10.61667	-1034
10.62500	-1040
10.63333	-1045
10.64167	-1050
10.65000	-1053
10.65833	-1052
10.66667	-1048
10.67500	-1044
10.68333	-1042
10.69167	-1042
10.70000	-1041
10.70833	-1040
10.71667	-1039
10.72500	-1040
10.73333	-1043
10.74167	-1049
10.75000	-1055
10.75833	-1059
10.76667	-1060
10.77500	-1058
10.78333	-1052
10.79167	-1047
10.80000	-1044
10.80833	-1043
10.81667	-1044
10.82500	-1045
10.83333	-1046
10.84167	-1045
10.85000	-1043
10.85833	-1041
10.86667	-1039
10.87500	-1038
10.88333	-1038
10.89167	-1039
10.90000	-1042
10.90833	-1047
10.91667	-1051
10.92500	-1054
10.93333	-1056
10.94167	-1055
10.95000	-1053
10.95833	-1050
10.96667	-1047
10.97500	-1045
10.98333	-1043
10.99167	-1044
11.00000	-1047
11.00833	-1052
11.01667	-1056
11.02500	-1058
11.03333	-1058
11.04167	-1058
11.05000	-1056
11.05833	-1055
11.06667	-1054
11.07500	-1052
11.08333	-1050
11.09167	-1047
11.10000	-1044
11.10833	-1042
11.11667	-1041
11.12500	-1043
11.13333	-1047
11.14167	-1052
11.15000	-1057
11.15833	-1059
11.16667	-1058
11.17500	-1058
11.18333	-1058
11.19167	-1059
11.20000	-1060
11.20833	-1060
11.21667	-1058
11.22500	-1054
11.23333	-1050
11.24167	-1049
11.25000	-1050
11.25833	-1053
11.26667	-1056
11.27500	-1059
11.28333	-1061
11.29167	-1062
11.30000	-1063
11.30833	-1062
11.31667	-1059
11.32500	-1057
11.33333	-1055
11.34167	-1054
11.35000	-1056
11.35833	-1058
11.36667	-1062
11.37500	-1065
11.38333	-1069
11.39167	-1072
11.40000	-1075
11.40833	-1078
11.41667	-1078
11.42500	-1074
11.43333	-1069
11.44167	-1062
11.45000	-1057
11.45833	-1054
11.46667	-1054
11.47500	-1055
11.48333	-1055
11.49167	-1053
11.50000	-1048
11.50833	-1041
11.51667	-1037
11.52500	-1035
11.53333	-1038
11.54167	-1044
11.55000	-1050
11.55833	-1055
11.56667	-1056
11.57500	-1054
11.58333	-1050
11.59167	-1045
11.60000	-1043
11.60833	-1044
11.61667	-1045
11.62500	-1049
11.63333	-1053
11.64167	-1056
11.65000	-1059
11.65833	-1061
11.66667	-1063
11.67500	-1064
11.68333	-1063
11.69167	-1061
11.70000	-1060
11.70833	-1059
11.71667	-1059
11.72500	-1059
11.73333	-1060
11.74167	-1059
11.75000	-1057
11.75833	-1055
11.76667	-1052
11.77500	-1052
11.78333	-1054
11.79167	-1058
11.80000	-1060
11.80833	-1062
11.81667	-1062
11.82500	-1060
11.83333	-1058
11.84167	-1056
11.85000	-1053
11.85833	-1050
11.86667	-1046
11.87500	-1044
11.88333	-1044
11.89167	-1044
11.90000	-1045
11.90833	-1045
11.91667	-1045
11.92500	-1043
11.93333	-1044
11.94167	-1049
11.95000	-1056
11.95833	-1063
11.96667	-1069
11.97500	-1073
11.98333	-1075
11.99167	-1075
12.00000	-1074
12.00833	-1072
12.01667	-1069
12.02500	-1065
12.03333	-1062
12.04167	-1060
12.05000	-1060
12.05833	-1061
12.06667	-1062
12.07500	-1062
12.08333	-1062
12.09167	-1061
12.10000	-1060
12.10833	-1060
12.11667	-1061
12.12500	-1063
12.13333	-1065
12.14167	-1067
12.15000	-1069
12.15833	-1070
12.16667	-1070
12.17500	-1069
12.18333	-1069
12.19167	-1068
12.20000	-1067
12.20833	-1065
12.21667	-1063
12.22500	-1061
12.23333	-1060
12.24167	-1060
12.25000	-1062
12.25833	-1064
12.26667	-1066
12.27500	-1067
12.28333	-1067
12.29167	-1067
12.30000	-1067
12.30833	-1068
12.31667	-1068
12.32500	-1068
12.33333	-1068
12.34167	-1068
12.35000	-1067
12.35833	-1067
12.36667	-1067
12.37500	-1066
12.38333	-1065
12.39167	-1064
12.40000	-1063
12.40833	-1062
12.41667	-1063
12.42500	-1065
12.43333	-1068
12.44167	-1070
12.45000	-1071
12.45833	-1070
12.46667	-1067
12.47500	-1064
12.48333	-1063
12.49167	-1063
12.50000	-1063
12.50833	-1064
12.51667	-1064
12.52500	-1063
12.53333	-1063
12.54167	-1063
12.55000	-1064
12.55833	-1065
12.56667	-1066
12.57500	-1066
12.58333	-1066
12.59167	-1066
12.60000	-1066
12.60833	-1067
12.61667	-1068
12.62500	-1069
12.63333	-1068
12.64167	-1067
12.65000	-1065
12.65833	-1066
12.66667	-1069
12.67500	-1073
12.68333	-1076
12.69167	-1079
12.70000	-1081
12.70833	-1081
12.71667	-1080
12.72500	-1079
12.73333	-1079
12.74167	-1078
12.75000	-1079
12.75833	-1080
12.76667	-1083
12.77500	-1084
12.78333	-1085
12.79167	-1083
12.80000	-1081
12.80833	-1077
12.81667	-1074
12.82500	-1071
12.83333	-1068
12.84167	-1066
12.85000	-1064
12.85833	-1063
12.86667	-1064
12.87500	-1068
12.88333	-1074
12.89167	-1079
12.90000	-1080
12.90833	-1079
12.91667	-1075
12.92500	-1070
12.93333	-1068
12.94167	-1069
12.95000	-1073
12.95833	-1077
12.96667	-1080
12.97500	-1080
12.98333	-1078
12.99167	-1075
13.00000	-1073
13.00833	-1071
13.01667	-1069
13.02500	-1069
13.03333	-1071
13.04167	-1073
13.05000	-1075
13.05833	-1076
13.06667	-1078
13.07500	-1079
13.08333	-1081
13.09167	-1083
13.10000	-1085
13.10833	-1087
13.11667	-1088
13.12500	-1088
13.13333	-1085
13.14167	-1080
13.15000	-1074
13.15833	-1071
13.16667	-1071
13.17500	-1073
13.18333	-1077
13.19167	-1081
13.20000	-1084
13.20833	-1087
13.21667	-1089
13.22500	-1091
13.23333	-1091
13.24167	-1088
13.25000	-1085
13.25833	-1082
13.26667	-1080
13.27500	-1078
13.28333	-1076
13.29167	-1073
13.30000	-1069
13.30833	-1065
13.31667	-1065
13.32500	-1068
13.33333	-1073
13.34167	-1077
13.35000	-1080
13.35833	-1080
13.36667	-1079
13.37500	-1077
13.38333	-1078
13.39167	-1079
13.40000	-1080
13.40833	-1079
13.41667	-1077
13.42500	-1075
13.43333	-1074
13.44167	-1074
13.45000	-1077
13.45833	-1079
13.46667	-1083
13.47500	-1086
13.48333	-1090
13.49167	-1092
13.50000	-1093
13.50833	-1092
13.51667	-1091
13.52500	-1090
13.53333	-1091
13.54167	-1093
13.55000	-1095
13.55833	-1095
13.56667	-1094
13.57500	-1093
13.58333	-1092
13.59167	-1092
13.60000	-1091
13.60833	-1091
13.61667	-1091
13.62500	-1094
13.63333	-1097
13.64167	-1101
13.65000	-1105
13.65833	-1107
13.66667	-1107
13.67500	-1105
13.68333	-1101
13.69167	-1096
13.70000	-1091
13.70833	-1087
13.71667	-1084
13.72500	-1082
13.73333	-1081
13.74167	-1082
13.75000	-1085
13.75833	-1089
13.76667	-1094
13.77500	-1096
13.78333	-1096
13.79167	-1095
13.80000	-1093
13.80833	-1092
13.81667	-1093
13.82500	-1095
13.83333	-1097
13.84167	-1099
13.85000	-1100
13.85833	-1100
13.86667	-1099
13.87500	-1098
13.88333	-1096
13.89167	-1096
13.90000	-1097
13.90833	-1099
13.91667	-1100
13.92500	-1099
13.93333	-1096
13.94167	-1093
13.95000	-1090
13.95833	-1090
13.96667	-1093
13.97500	-1095
13.98333	-1097
13.99167	-1097
14.00000	-1096
14.00833	-1093
14.01667	-1090
14.02500	-1088
14.03333	-1087
14.04167	-1086
14.05000	-1086
14.05833	-1087
14.06667	-1088
14.07500	-1089
14.08333	-1090
14.09167	-1090
14.10000	-1090
14.10833	-1092
14.11667	-1096
14.12500	-1100
14.13333	-1104
14.14167	-1107
14.15000	-1108
14.15833	-1107
14.16667	-1105
14.17500	-1102
14.18333	-1098
14.19167	-1092
14.20000	-1086
14.20833	-1080
14.21667	-1077
14.22500	-1075
14.23333	-1076
14.24167	-1076
14.25000	-1078
14.25833	-1081
14.26667	-1085
14.27500	-1090
14.28333	-1095
14.29167	-1100
14.30000	-1103
14.30833	-1104
14.31667	-1102
14.32500	-1100
14.33333	-1098
14.34167	-1096
14.35000	-1094
14.35833	-1093
14.36667	-1092
14.37500	-1089
14.38333	-1086
14.39167	-1084
14.40000	-1084
14.40833	-1086
14.41667	-1088
14.42500	-1091
14.43333	-1092
14.44167	-1091
14.45000	-1090
14.45833	-1088
14.46667	-1087
14.47500	-1086
14.48333	-1085
14.49167	-1087
14.50000	-1090
14.50833	-1093
14.51667	-1094
14.52500	-1092
14.53333	-1089
14.54167	-1085
14.55000	-1080
14.55833	-1077
14.56667	-1078
14.57500	-1080
14.58333	-1085
14.59167	-1088
14.60000	-1091
14.60833	-1092
14.61667	-1089
14.62500	-1082
14.63333	-1075
14.64167	-1071
14.65000	-1069
14.65833	-1070
14.66667	-1075
14.67500	-1079
14.68333	-1081
14.69167	-1081
14.70000	-1080
14.70833	-1078
14.71667	-1079
14.72500	-1081
14.73333	-1086
14.74167	-1090
14.75000	-1095
14.75833	-1097
14.76667	-1098
14.77500	-1097
14.78333	-1096
14.79167	-1094
14.80000	-1094
14.80833	-1094
14.81667	-1094
14.82500	-1096
14.83333	-1098
14.84167	-1099
14.85000	-1102
14.85833	-1104
14.86667	-1105
14.87500	-1105
14.88333	-1102
14.89167	-1099
14.90000	-1096
14.90833	-1094
14.91667	-1093
14.92500	-1094
14.93333	-1095
14.94167	-1096
14.95000	-1097
14.95833	-1098
14.96667	-1097
14.97500	-1096
14.98333	-1096
14.99167	-1096
15.00000	-1097
15.00833	-1098
15.01667	-1099
15.02500	-1099
15.03333	-1099
15.04167	-1099
15.05000	-1099
15.05833	-1100
15.06667	-1101
15.07500	-1102
15.08333	-1101
15.09167	-1100
15.10000	-1100
15.10833	-1100
15.11667	-1102
15.12500	-1103
15.13333	-1105
15.14167	-1105
15.15000	-1105
15.15833	-1106
15.16667	-1109
15.17500	-1111
15.18333	-1112
15.19167	-1112
15.20000	-1110
15.20833	-1107
15.21667	-1105
15.22500	-1105
15.23333	-1105
15.24167	-1104
15.25000	-1103
15.25833	-1101
15.26667	-1100
15.27500	-1098
15.28333	-1096
15.29167	-1093
15.30000	-1091
15.30833	-1090
15.31667	-1090
15.32500	-1092
15.33333	-1094
15.34167	-1096
15.35000	-1099
15.35833	-1101
15.36667	-1103
15.37500	-1102
15.38333	-1098
15.39167	-1092
15.40000	-1087
15.40833	-1083
15.41667	-1082
15.42500	-1084
15.43333	-1087
15.44167	-1090
15.45000	-1092
15.45833	-1094
15.46667	-1096
15.47500	-1097
15.48333	-1098
15.49167	-1099
15.50000	-1098
15.50833	-1097
15.51667	-1097
15.52500	-1097
15.53333	-1098
15.54167	-1099
15.55000	-1101
15.55833	-1102
15.56667	-1103
15.57500	-1104
15.58333	-1105
15.59167	-1104
15.60000	-1102
15.60833	-1100
15.61667	-1100
15.62500	-1102
15.63333	-1106
15.64167	-1111
15.65000	-1116
15.65833	-1119
15.66667	-1119
15.67500	-1117
15.68333	-1115
15.69167	-1112
15.70000	-1110
15.70833	-1110
15.71667	-1111
15.72500	-1113
15.73333	-1115
15.74167	-1115
15.75000	-1113
15.75833	-1109
15.76667	-1105
15.77500	-1102
15.78333	-1102
15.79167	-1103
15.80000	-1104
15.80833	-1104
15.81667	-1103
15.82500	-1100
15.83333	-1097
15.84167	-1095
15.85000	-1094
15.85833	-1094
15.86667	-1093
15.87500	-1094
15.88333	-1094
15.89167	-1096
15.90000	-1099
15.90833	-1101
15.91667	-1103
15.92500	-1103
15.93333	-1102
15.94167	-1101
15.95000	-1101
15.95833	-1100
15.96667	-1100
15.97500	-1101
15.98333	-1100
15.99167	-1101
16.00000	-1102
16.00833	-1105
16.01667	-1108
16.02500	-1110
16.03333	-1110
16.04167	-1109
16.05000	-1108
16.05833	-1107
16.06667	-1107
16.07500	-1109
16.08333	-1112
16.09167	-1115
16.10000	-1117
16.10833	-1119
16.11667	-1120
16.12500	-1120
16.13333	-1120
16.14167	-1121
16.15000	-1121
16.15833	-1122
16.16667	-1121
16.17500	-1119
16.18333	-1118
16.19167	-1116
16.20000	-1113
16.20833	-1110
16.21667	-1109
16.22500	-1109
16.23333	-1109
16.24167	-1109
16.25000	-1108
16.25833	-1107
16.26667	-1107
16.27500	-1109
16.28333	-1113
16.29167	-1118
16.30000	-1121
16.30833	-1122
16.31667	-1120
16.32500	-1118
16.33333	-1115
16.34167	-1112
16.35000	-1110
16.35833	-1109
16.36667	-1108
16.37500	-1108
16.38333	-1110
16.39167	-1112
16.40000	-1114
16.40833	-1116
16.41667	-1115
16.42500	-1112
16.43333	-1107
16.44167	-1101
16.45000	-1095
16.45833	-1092
16.46667	-1090
16.47500	-1089
16.48333	-1089
16.49167	-1089
16.50000	-1090
16.50833	-1091
16.51667	-1094
16.52500	-1098
16.53333	-1102
16.54167	-1105
16.55000	-1107
16.55833	-1107
16.56667	-1106
16.57500	-1104
16.58333	-1101
16.59167	-1099
16.60000	-1098
16.60833	-1098
16.61667	-1099
16.62500	-1100
16.63333	-1100
16.64167	-1098
16.65000	-1097
16.65833	-1098
16.66667	-1101
16.67500	-1106
16.68333	-1111
16.69167	-1116
16.70000	-1118
16.70833	-1119
16.71667	-1119
16.72500	-1118
16.73333	-1117
16.74167	-1116
16.75000	-1113
16.75833	-1110
16.76667	-1106
16.77500	-1102
16.78333	-1099
16.79167	-1097
16.80000	-1099
16.80833	-1102
16.81667	-1107
16.82500	-1111
16.83333	-1114
16.84167	-1116
16.85000	-1116
16.85833	-1116
16.86667	-1114
16.87500	-1111
16.88333	-1107
16.89167	-1104
16.90000	-1101
16.90833	-1101
16.91667	-1103
16.92500	-1106
16.93333	-1109
16.94167	-1110
16.95000	-1111
16.95833	-1110
16.96667	-1107
16.97500	-1105
16.98333	-1103
16.99167	-1101
17.00000	-1100
17.00833	-1100
17.01667	-1100
17.02500	-1100
17.03333	-1101
17.04167	-1104
17.05000	-1108
17.05833	-1110
17.06667	-1110
17.07500	-1109
17.08333	-1108
17.09167	-1107
17.10000	-1108
17.10833	-1110
17.11667	-1110
17.12500	-1108
17.13333	-1105
17.14167	-1100
17.15000	-1096
17.15833	-1095
17.16667	-1096
17.17500	-1100
17.18333	-1105
17.19167	-1110
17.20000	-1113
17.20833	-1113
17.21667	-1111
17.22500	-1109
17.23333	-1107
17.24167	-1106
17.25000	-1106
17.25833	-1105
17.26667	-1104
17.27500	-1104
17.28333	-1104
17.29167	-1106
17.30000	-1107
17.30833	-1108
17.31667	-1111
17.32500	-1113
17.33333	-1114
17.34167	-1113
17.35000	-1109
17.35833	-1103
17.36667	-1096
17.37500	-1093
17.38333	-1095
17.39167	-1099
17.40000	-1104
17.40833	-1108
17.41667	-1111
17.42500	-1113
17.43333	-1114
17.44167	-1115
17.45000	-1118
17.45833	-1120
17.46667	-1123
17.47500	-1125
17.48333	-1126
17.49167	-1127
17.50000	-1126
17.50833	-1123
17.51667	-1121
17.52500	-1118
17.53333	-1115
17.54167	-1113
17.55000	-1110
17.55833	-1109
17.56667	-1109
17.57500	-1110
17.58333	-1112
17.59167	-1115
17.60000	-1117
17.60833	-1120
17.61667	-1121
17.62500	-1123
17.63333	-1124
17.64167	-1124
17.65000	-1123
17.65833	-1120
17.66667	-1117
17.67500	-1114
17.68333	-1113
17.69167	-1115
17.70000	-1118
17.70833	-1122
17.71667	-1125
17.72500	-1126
17.73333	-1124
17.74167	-1119
17.75000	-1113
17.75833	-1108
17.76667	-1105
17.77500	-1104
17.78333	-1106
17.79167	-1109
17.80000	-1110
17.80833	-1111
17.81667	-1113
17.82500	-1115
17.83333	-1118
17.84167	-1120
17.85000	-1120
17.85833	-1119
17.86667	-1116
17.87500	-1114
17.88333	-1113
17.89167	-1114
17.90000	-1115
17.90833	-1116
17.91667	-1117
17.92500	-1118
17.93333	-1120
17.94167	-1121
17.95000	-1123
17.95833	-1123
17.96667	-1123
17.97500	-1122
17.98333	-1120
17.99167	-1118
18.00000	-1115
18.00833	-1111
18.01667	-1108
18.02500	-1106
18.03333	-1106
18.04167	-1109
18.05000	-1113
18.05833	-1117
18.06667	-1118
18.07500	-1118
18.08333	-1116
18.09167	-1115
18.10000	-1113
18.10833	-1112
18.11667	-1111
18.12500	-1110
18.13333	-1109
18.14167	-1110
18.15000	-1111
18.15833	-1114
18.16667	-1116
18.17500	-1117
18.18333	-1116
18.19167	-1113
18.20000	-1109
18.20833	-1105
18.21667	-1102
18.22500	-1102
18.23333	-1104
18.24167	-1107
18.25000	-1110
18.25833	-1112
18.26667	-1114
18.27500	-1114
18.28333	-1114
18.29167	-1114
18.30000	-1115
18.30833	-1116
18.31667	-1119
18.32500	-1122
18.33333	-1125
18.34167	-1126
18.35000	-1126
18.35833	-1124
18.36667	-1122
18.37500	-1121
18.38333	-1120
18.39167	-1121
18.40000	-1120
18.40833	-1119
18.41667	-1116
18.42500	-1113
18.43333	-1111
18.44167	-1110
18.45000	-1111
18.45833	-1112
18.46667	-1114
18.47500	-1115
18.48333	-1115
18.49167	-1114
18.50000	-1114
18.50833	-1114
18.51667	-1115
18.52500	-1116
18.53333	-1118
18.54167	-1119
18.55000	-1120
18.55833	-1120
18.56667	-1120
18.57500	-1121
18.58333	-1123
18.59167	-1125
18.60000	-1125
18.60833	-1124
18.61667	-1121
18.62500	-1118
18.63333	-1117
18.64167	-1118
18.65000	-1121
18.65833	-1124
18.66667	-1127
18.67500	-1128
18.68333	-1126
18.69167	-1123
18.70000	-1119
18.70833	-1115
18.71667	-1111
18.72500	-1110
18.73333	-1110
18.74167	-1113
18.75000	-1117
18.75833	-1120
18.76667	-1120
18.77500	-1119
18.78333	-1121
18.79167	-1123
18.80000	-1125
18.80833	-1126
18.81667	-1123
18.82500	-1118
18.83333	-1113
18.84167	-1109
18.85000	-1107
18.85833	-1107
18.86667	-1108
18.87500	-1108
18.88333	-1106
18.89167	-1104
18.90000	-1102
18.90833	-1100
18.91667	-1099
18.92500	-1101
18.93333	-1104
18.94167	-1108
18.95000	-1111
18.95833	-1112
18.96667	-1112
18.97500	-1113
18.98333	-1114
18.99167	-1117
19.00000	-1121
19.00833	-1124
19.01667	-1126
19.02500	-1124
19.03333	-1121
19.04167	-1119
19.05000	-1118
19.05833	-1117
19.06667	-1116
19.07500	-1113
19.08333	-1111
19.09167	-1108
19.10000	-1105
19.10833	-1103
19.11667	-1102
19.12500	-1103
19.13333	-1106
19.14167	-1110
19.15000	-1113
19.15833	-1115
19.16667	-1116
19.17500	-1117
19.18333	-1118
19.19167	-1119
19.20000	-1117
19.20833	-1113
19.21667	-1108
19.22500	-1105
19.23333	-1104
19.24167	-1106
19.25000	-1110
19.25833	-1115
19.26667	-1120
19.27500	-1124
19.28333	-1127
19.29167	-1129
19.30000	-1129
19.30833	-1130
19.31667	-1130
19.32500	-1133
19.33333	-1134
19.34167	-1135
19.35000	-1133
19.35833	-1129
19.36667	-1124
19.37500	-1120
19.38333	-1116
19.39167	-1113
19.40000	-1112
19.40833	-1112
19.41667	-1113
19.42500	-1116
19.43333	-1119
19.44167	-1121
19.45000	-1122
19.45833	-1122
19.46667	-1120
19.47500	-1119
19.48333	-1117
19.49167	-1116
19.50000	-1115
19.50833	-1115
19.51667	-1116
19.52500	-1115
19.53333	-1115
19.54167	-1115
19.55000	-1116
19.55833	-1119
19.56667	-1123
19.57500	-1126
19.58333	-1128
19.59167	-1128
19.60000	-1127
19.60833	-1124
19.61667	-1121
19.62500	-1120
19.63333	-1118
19.64167	-1116
19.65000	-1114
19.65833	-1112
19.66667	-1112
19.67500	-1115
19.68333	-1118
19.69167	-1121
19.70000	-1123
19.70833	-1124
19.71667	-1125
19.72500	-1125
19.73333	-1127
19.74167	-1129
19.75000	-1132
19.75833	-1133
19.76667	-1134
19.77500	-1134
19.78333	-1131
19.79167	-1127
19.80000	-1125
19.80833	-1124
19.81667	-1125
19.82500	-1126
19.83333	-1127
19.84167	-1129
19.85000	-1130
19.85833	-1131
19.86667	-1133
19.87500	-1134
19.88333	-1134
19.89167	-1134
19.90000	-1133
19.90833	-1130
19.91667	-1125
19.92500	-1120
19.93333	-1114
19.94167	-1110
19.95000	-1108
19.95833	-1108
19.96667	-1111
19.97500	-1114
19.98333	-1117
19.99167	-1119
20.00000	-1120
20.00833	-1119
20.01667	-1118
20.02500	-1116
20.03333	-1116
20.04167	-1117
20.05000	-1119
20.05833	-1123
20.06667	-1128
20.07500	-1132
20.08333	-1134
20.09167	-1135
20.10000	-1135
20.10833	-1133
20.11667	-1131
20.12500	-1128
20.13333	-1125
20.14167	-1120
20.15000	-1115
20.15833	-1111
20.16667	-1107
20.17500	-1105
20.18333	-1104
20.19167	-1105
20.20000	-1108
20.20833	-1112
20.21667	-1113
20.22500	-1112
20.23333	-1110
20.24167	-1106
20.25000	-1103
20.25833	-1104
20.26667	-1106
20.27500	-1109
20.28333	-1109
20.29167	-1108
20.30000	-1105
20.30833	-1103
20.31667	-1103
20.32500	-1105
20.33333	-1107
20.34167	-1108
20.35000	-1108
20.35833	-1108
20.36667	-1107
20.37500	-1104
20.38333	-1100
20.39167	-1094
20.40000	-1087
20.40833	-1078
20.41667	-1070
20.42500	-1062
20.43333	-1056
20.44167	-1054
20.45000	-1054
20.45833	-1055
20.46667	-1057
20.47500	-1058
20.48333	-1057
20.49167	-1055
20.50000	-1052
20.50833	-1049
20.51667	-1045
20.52500	-1042
20.53333	-1038
20.54167	-1034
20.55000	-1030
20.55833	-1025
20.56667	-1019
20.57500	-1015
20.58333	-1011
20.59167	-1008
20.60000	-1004
20.60833	-1001
20.61667	-997
20.62500	-994
20.63333	-992
20.64167	-993
20.65000	-996
20.65833	-1000
20.66667	-1002
20.67500	-1003
20.68333	-999
20.69167	-994
20.70000	-987
20.70833	-981
20.71667	-977
20.72500	-977
20.73333	-978
20.74167	-980
20.75000	-981
20.75833	-981
20.76667	-979
20.77500	-975
20.78333	-971
20.79167	-966
20.80000	-961
20.80833	-958
20.81667	-955
20.82500	-953
20.83333	-952
20.84167	-952
20.85000	-953
20.85833	-954
20.86667	-956
20.87500	-958
20.88333	-961
20.89167	-964
20.90000	-968
20.90833	-973
20.91667	-975
20.92500	-976
20.93333	-973
20.94167	-967
20.95000	-961
20.95833	-956
20.96667	-954
20.97500	-955
20.98333	-959
20.99167	-964
21.00000	-968
21.00833	-972
21.01667	-974
21.02500	-975
21.03333	-975
21.04167	-974
21.05000	-974
21.05833	-975
21.06667	-976
21.07500	-978
21.08333	-980
21.09167	-982
21.10000	-985
21.10833	-988
21.11667	-990
21.12500	-990
21.13333	-988
21.14167	-987
21.15000	-986
21.15833	-985
21.16667	-985
21.17500	-987
21.18333	-989
21.19167	-991
21.20000	-993
21.20833	-996
21.21667	-1000
21.22500	-1004
21.23333	-1010
21.24167	-1017
21.25000	-1024
21.25833	-1030
21.26667	-1035
21.27500	-1038
21.28333	-1040
21.29167	-1040
21.30000	-1040
21.30833	-1038
21.31667	-1037
21.32500	-1037
21.33333	-1038
21.34167	-1039
21.35000	-1040
21.35833	-1040
21.36667	-1040
21.37500	-1041
21.38333	-1043
21.39167	-1046
21.40000	-1051
21.40833	-1057
21.41667	-1063
21.42500	-1069
21.43333	-1072
21.44167	-1074
21.45000	-1073
21.45833	-1071
21.46667	-1069
21.47500	-1069
21.48333	-1072
21.49167	-1077
21.50000	-1083
21.50833	-1089
21.51667	-1093
21.52500	-1095
21.53333	-1095
21.54167	-1092
21.55000	-1088
21.55833	-1082
21.56667	-1075
21.57500	-1072
21.58333	-1072
21.59167	-1077
21.60000	-1084
21.60833	-1093
21.61667	-1099
21.62500	-1101
21.63333	-1100
21.64167	-1098
21.65000	-1095
21.65833	-1093
21.66667	-1093
21.67500	-1094
21.68333	-1095
21.69167	-1096
21.70000	-1097
21.70833	-1098
21.71667	-1099
21.72500	-1099
21.73333	-1099
21.74167	-1100
21.75000	-1102
21.75833	-1104
21.76667	-1106
21.77500	-1109
21.78333	-1111
21.79167	-1113
21.80000	-1113
21.80833	-1112
21.81667	-1110
21.82500	-1107
21.83333	-1104
21.84167	-1103
21.85000	-1104
21.85833	-1107
21.86667	-1111
21.87500	-1114
21.88333	-1116
21.89167	-1116
21.90000	-1114
21.90833	-1112
21.91667	-1109
21.92500	-1108
21.93333	-1109
21.94167	-1111
21.95000	-1113
21.95833	-1114
21.96667	-1114
21.97500	-1113
21.98333	-1112
21.99167	-1112
22.00000	-1114
22.00833	-1118
22.01667	-1122
22.02500	-1126
22.03333	-1129
22.04167	-1129
22.05000	-1128
22.05833	-1128
22.06667	-1129
22.07500	-1131
22.08333	-1133
22.09167	-1136
22.10000	-1137
22.10833	-1139
22.11667	-1140
22.12500	-1139
22.13333	-1136
22.14167	-1132
22.15000	-1127
22.15833	-1124
22.16667	-1121
22.17500	-1120
22.18333	-1119
22.19167	-1120
22.20000	-1119
22.20833	-1118
22.21667	-1117
22.22500	-1116
22.23333	-1116
22.24167	-1117
22.25000	-1118
22.25833	-1120
22.26667	-1124
22.27500	-1129
22.28333	-1134
22.29167	-1138
22.30000	-1138
22.30833	-1136
22.31667	-1132
22.32500	-1127
22.33333	-1126
22.34167	-1127
22.35000	-1129
22.35833	-1130
22.36667	-1129
22.37500	-1128
22.38333	-1126
22.39167	-1126
22.40000	-1129
22.40833	-1132
22.41667	-1134
22.42500	-1133
22.43333	-1131
22.44167	-1128
22.45000	-1126
22.45833	-1124
22.46667	-1124
22.47500	-1122
22.48333	-1119
22.49167	-1115
22.50000	-1113
22.50833	-1112
22.51667	-1115
22.52500	-1121
22.53333	-1127
22.54167	-1132
22.55000	-1136
22.55833	-1136
22.56667	-1135
22.57500	-1132
22.58333	-1129
22.59167	-1126
22.60000	-1124
22.60833	-1124
22.61667	-1124
22.62500	-1124
22.63333	-1125
22.64167	-1127
22.65000	-1130
22.65833	-1134
22.66667	-1137
22.67500	-1139
22.68333	-1139
22.69167	-1137
22.70000	-1133
22.70833	-1129
22.71667	-1126
22.72500	-1125
22.73333	-1124
22.74167	-1126
22.75000	-1128
22.75833	-1129
22.76667	-1130
22.77500	-1130
22.78333	-1129
22.79167	-1129
22.80000	-1131
22.80833	-1133
22.81667	-1134
22.82500	-1134
22.83333	-1133
22.84167	-1132
22.85000	-1131
22.85833	-1129
22.86667	-1126
22.87500	-1124
22.88333	-1123
22.89167	-1125
22.90000	-1128
22.90833	-1132
22.91667	-1134
22.92500	-1134
22.93333	-1133
22.94167	-1133
22.95000	-1134
22.95833	-1135
22.96667	-1135
22.97500	-1134
22.98333	-1132
22.99167	-1130
23.00000	-1128
23.00833	-1127
23.01667	-1127
23.02500	-1126
23.03333	-1124
23.04167	-1122
23.05000	-1120
23.05833	-1118
23.06667	-1118
23.07500	-1120
23.08333	-1122
23.09167	-1125
23.10000	-1126
23.10833	-1126
23.11667	-1125
23.12500	-1124
23.13333	-1124
23.14167	-1123
23.15000	-1123
23.15833	-1122
23.16667	-1120
23.17500	-1120
23.18333	-1122
23.19167	-1125
23.20000	-1127
23.20833	-1129
23.21667	-1130
23.22500	-1130
23.23333	-1129
23.24167	-1131
23.25000	-1133
23.25833	-1134
23.26667	-1133
23.27500	-1132
23.28333	-1131
23.29167	-1130
23.30000	-1130
23.30833	-1131
23.31667	-1130
23.32500	-1129
23.33333	-1127
23.34167	-1127
23.35000	-1128
23.35833	-1130
23.36667	-1131
23.37500	-1130
23.38333	-1126
23.39167	-1122
23.40000	-1118
23.40833	-1117
23.41667	-1118
23.42500	-1120
23.43333	-1124
23.44167	-1127
23.45000	-1129
23.45833	-1130
23.46667	-1129
23.47500	-1127
23.48333	-1124
23.49167	-1122
23.50000	-1123
23.50833	-1126
23.51667	-1129
23.52500	-1132
23.53333	-1132
23.54167	-1129
23.55000	-1126
23.55833	-1124
23.56667	-1123
23.57500	-1123
23.58333	-1124
23.59167	-1124
23.60000	-1124
23.60833	-1123
23.61667	-1122
23.62500	-1120
23.63333	-1120
23.64167	-1121
23.65000	-1124
23.65833	-1128
23.66667	-1133
23.67500	-1137
23.68333	-1139
23.69167	-1138
23.70000	-1135
23.70833	-1130
23.71667	-1125
23.72500	-1119
23.73333	-1116
23.74167	-1116
23.75000	-1118
23.75833	-1121
23.76667	-1124
23.77500	-1126
23.78333	-1126
23.79167	-1124
23.80000	-1122
23.80833	-1119
23.81667	-1118
23.82500	-1117
23.83333	-1118
23.84167	-1120
23.85000	-1122
23.85833	-1123
23.86667	-1123
23.87500	-1122
23.88333	-1121
23.89167	-1120
23.90000	-1118
23.90833	-1117
23.91667	-1117
23.92500	-1117
23.93333	-1118
23.94167	-1119
23.95000	-1119
23.95833	-1118
23.96667	-1116
23.97500	-1114
23.98333	-1111
23.99167	-1110
24.00000	-1112
24.00833	-1116
24.01667	-1119
24.02500	-1120
24.03333	-1119
24.04167	-1116
24.05000	-1113
24.05833	-1114
24.06667	-1116
24.07500	-1118
24.08333	-1120
24.09167	-1121
24.10000	-1122
24.10833	-1122
24.11667	-1122
24.12500	-1124
24.13333	-1125
24.14167	-1125
24.15000	-1124
24.15833	-1120
24.16667	-1117
24.17500	-1115
24.18333	-1116
24.19167	-1117
24.20000	-1117
24.20833	-1116
24.21667	-1114
24.22500	-1112
24.23333	-1111
24.24167	-1109
24.25000	-1109
24.25833	-1108
24.26667	-1107
24.27500	-1108
24.28333	-1110
24.29167	-1112
24.30000	-1113
24.30833	-1113
24.31667	-1112
24.32500	-1110
24.33333	-1108
24.34167	-1106
24.35000	-1104
24.35833	-1103
24.36667	-1104
24.37500	-1106
24.38333	-1108
24.39167	-1110
24.40000	-1109
24.40833	-1106
24.41667	-1102
24.42500	-1099
24.43333	-1096
24.44167	-1095
24.45000	-1093
24.45833	-1093
24.46667	-1093
24.47500	-1094
24.48333	-1095
24.49167	-1096
24.50000	-1096
24.50833	-1097
24.51667	-1098
24.52500	-1101
24.53333	-1105
24.54167	-1109
24.55000	-1114
24.55833	-1117
24.56667	-1118
24.57500	-1117
24.58333	-1115
24.59167	-1113
24.60000	-1112
24.60833	-1110
24.61667	-1110
24.62500	-1112
24.63333	-1112
24.64167	-1112
24.65000	-1110
24.65833	-1108
24.66667	-1106
24.67500	-1104
24.68333	-1103
24.69167	-1102
24.70000	-1101
24.70833	-1100
24.71667	-1100
24.72500	-1103
24.73333	-1106
24.74167	-1110
24.75000	-1114
24.75833	-1117
24.76667	-1119
24.77500	-1118
24.78333	-1114
24.79167	-1110
24.80000	-1105
24.80833	-1103
24.81667	-1103
24.82500	-1106
24.83333	-1109
24.84167	-1109
24.85000	-1108
24.85833	-1107
24.86667	-1107
24.87500	-1110
24.88333	-1116
24.89167	-1121
24.90000	-1124
24.90833	-1125
24.91667	-1124
24.92500	-1122
24.93333	-1121
24.94167	-1122
24.95000	-1124
24.95833	-1126
24.96667	-1128
24.97500	-1129
24.98333	-1129
24.99167	-1129
25.00000	-1129
25.00833	-1129
25.01667	-1129
25.02500	-1127
25.03333	-1125
25.04167	-1121
25.05000	-1118
25.05833	-1117
25.06667	-1118
25.07500	-1120
25.08333	-1122
25.09167	-1124
25.10000	-1124
25.10833	-1123
25.11667	-1122
25.12500	-1122
25.13333	-1122
25.14167	-1122
25.15000	-1121
25.15833	-1121
25.16667	-1122
25.17500	-1124
25.18333	-1125
25.19167	-1127
25.20000	-1127
25.20833	-1128
25.21667	-1128
25.22500	-1129
25.23333	-1130
25.24167	-1131
25.25000	-1132
25.25833	-1131
25.26667	-1128
25.27500	-1125
25.28333	-1122
25.29167	-1119
25.30000	-1118
25.30833	-1117
25.31667	-1115
25.32500	-1113
25.33333	-1111
25.34167	-1110
25.35000	-1111
25.35833	-1113
25.36667	-1116
25.37500	-1119
25.38333	-1122
25.39167	-1123
25.40000	-1124
25.40833	-1123
25.41667	-1122
25.42500	-1121
25.43333	-1120
25.44167	-1120
25.45000	-1121
25.45833	-1122
25.46667	-1123
25.47500	-1122
25.48333	-1119
25.49167	-1115
25.50000	-1113
25.50833	-1114
25.51667	-1118
25.52500	-1123
25.53333	-1127
25.54167	-1128
25.55000	-1127
25.55833	-1127
25.56667	-1126
25.57500	-1126
25.58333	-1125
25.59167	-1123
25.60000	-1119
25.60833	-1114
25.61667	-1112
25.62500	-1113
25.63333	-1116
25.64167	-1121
25.65000	-1127
25.65833	-1132
25.66667	-1135
25.67500	-1137
25.68333	-1136
25.69167	-1134
25.70000	-1131
25.70833	-1128
25.71667	-1126
25.72500	-1127
25.73333	-1129
25.74167	-1131
25.75000	-1133
25.75833	-1132
25.76667	-1130
25.77500	-1127
25.78333	-1125
25.79167	-1124
25.80000	-1124
25.80833	-1125
25.81667	-1125
25.82500	-1124
25.83333	-1122
25.84167	-1121
25.85000	-1120
25.85833	-1118
25.86667	-1118
25.87500	-1117
25.88333	-1117
25.89167	-1117
25.90000	-1118
25.90833	-1117
25.91667	-1116
25.92500	-1116
25.93333	-1116
25.94167	-1117
25.95000	-1118
25.95833	-1119
25.96667	-1118
25.97500	-1116
25.98333	-1113
25.99167	-1110
26.00000	-1108
26.00833	-1106
26.01667	-1107
26.02500	-1110
26.03333	-1114
26.04167	-1118
26.05000	-1121
26.05833	-1122
26.06667	-1122
26.07500	-1122
26.08333	-1123
26.09167	-1125
26.10000	-1126
26.10833	-1126
26.11667	-1125
26.12500	-1121
26.13333	-1116
26.14167	-1113
26.15000	-1110
26.15833	-1109
26.16667	-1109
26.17500	-1110
26.18333	-1112
26.19167	-1116
26.20000	-1120
26.20833	-1123
26.21667	-1124
26.22500	-1123
26.23333	-1121
26.24167	-1119
26.25000	-1117
26.25833	-1116
26.26667	-1116
26.27500	-1116
26.28333	-1115
26.29167	-1114
26.30000	-1113
26.30833	-1114
26.31667	-1116
26.32500	-1117
26.33333	-1118
26.34167	-1118
26.35000	-1116
26.35833	-1114
26.36667	-1112
26.37500	-1110
26.38333	-1110
26.39167	-1112
26.40000	-1113
26.40833	-1115
26.41667	-1115
26.42500	-1112
26.43333	-1108
26.44167	-1102
26.45000	-1096
26.45833	-1093
26.46667	-1093
26.47500	-1095
26.48333	-1098
26.49167	-1101
26.50000	-1100
26.50833	-1099
26.51667	-1097
26.52500	-1098
26.53333	-1100
26.54167	-1104
26.55000	-1108
26.55833	-1110
26.56667	-1110
26.57500	-1109
26.58333	-1108
26.59167	-1107
26.60000	-1107
26.60833	-1108
26.61667	-1109
26.62500	-1109
26.63333	-1110
26.64167	-1111
26.65000	-1113
26.65833	-1115
26.66667	-1116
26.67500	-1116
26.68333	-1113
26.69167	-1110
26.70000	-1105
26.70833	-1101
26.71667	-1099
26.72500	-1100
26.73333	-1104
26.74167	-1109
26.75000	-1114
26.75833	-1118
26.76667	-1118
26.77500	-1118
26.78333	-1115
26.79167	-1112
26.80000	-1110
26.80833	-1107
26.81667	-1105
26.82500	-1103
26.83333	-1103
26.84167	-1105
26.85000	-1109
26.85833	-1114
26.86667	-1121
26.87500	-1126
26.88333	-1127
26.89167	-1124
26.90000	-1120
26.90833	-1115
26.91667	-1110
26.92500	-1105
26.93333	-1100
26.94167	-1097
26.95000	-1095
26.95833	-1095
26.96667	-1098
26.97500	-1102
26.98333	-1108
26.99167	-1112
27.00000	-1113
27.00833	-1114
27.01667	-1114
27.02500	-1116
27.03333	-1119
27.04167	-1123
27.05000	-1127
27.05833	-1127
27.06667	-1125
27.07500	-1121
27.08333	-1115
27.09167	-1111
27.10000	-1108
27.10833	-1105
27.11667	-1104
27.12500	-1105
27.13333	-1106
27.14167	-1107
27.15000	-1108
27.15833	-1108
27.16667	-1107
27.17500	-1107
27.18333	-1106
27.19167	-1108
27.20000	-1110
27.20833	-1113
27.21667	-1116
27.22500	-1118
27.23333	-1119
27.24167	-1118
27.25000	-1117
27.25833	-1115
27.26667	-1114
27.27500	-1113
27.28333	-1113
27.29167	-1114
27.30000	-1116
27.30833	-1117
27.31667	-1117
27.32500	-1116
27.33333	-1114
27.34167	-1112
27.35000	-1108
27.35833	-1104
27.36667	-1099
27.37500	-1095
27.38333	-1091
27.39167	-1089
27.40000	-1090
27.40833	-1094
27.41667	-1097
27.42500	-1100
27.43333	-1102
27.44167	-1103
27.45000	-1103
27.45833	-1103
27.46667	-1103
27.47500	-1105
27.48333	-1107
27.49167	-1111
27.50000	-1113
27.50833	-1115
27.51667	-1115
27.52500	-1112
27.53333	-1111
27.54167	-1111
27.55000	-1112
27.55833	-1113
27.56667	-1114
27.57500	-1115
27.58333	-1116
27.59167	-1118
27.60000	-1120
27.60833	-1121
27.61667	-1121
27.62500	-1117
27.63333	-1113
27.64167	-1110
27.65000	-1107
27.65833	-1106
27.66667	-1106
27.67500	-1107
27.68333	-1109
27.69167	-1109
27.70000	-1108
27.70833	-1105
27.71667	-1100
27.72500	-1095
27.73333	-1090
27.74167	-1089
27.75000	-1090
27.75833	-1091
27.76667	-1093
27.77500	-1095
27.78333	-1096
27.79167	-1096
27.80000	-1097
27.80833	-1099
27.81667	-1102
27.82500	-1106
27.83333	-1108
27.84167	-1110
27.85000	-1110
27.85833	-1108
27.86667	-1105
27.87500	-1102
27.88333	-1098
27.89167	-1094
27.90000	-1090
27.90833	-1086
27.91667	-1085
27.92500	-1086
27.93333	-1090
27.94167	-1096
27.95000	-1102
27.95833	-1106
27.96667	-1108
27.97500	-1108
27.98333	-1105
27.99167	-1102
28.00000	-1100
28.00833	-1098
28.01667	-1097
28.02500	-1095
28.03333	-1095
28.04167	-1095
28.05000	-1095
28.05833	-1095
28.06667	-1093
28.07500	-1090
28.08333	-1087
28.09167	-1084
28.10000	-1082
28.10833	-1083
28.11667	-1085
28.12500	-1089
28.13333	-1093
28.14167	-1096
28.15000	-1098
28.15833	-1098
28.16667	-1097
28.17500	-1094
28.18333	-1092
28.19167	-1090
28.20000	-1090
28.20833	-1091
28.21667	-1091
28.22500	-1090
28.23333	-1089
28.24167	-1088
28.25000	-1089
28.25833	-1089
28.26667	-1088
28.27500	-1087
28.28333	-1085
28.29167	-1085
28.30000	-1089
28.30833	-1096
28.31667	-1101
28.32500	-1103
28.33333	-1102
28.34167	-1099
28.35000	-1096
28.35833	-1095
28.36667	-1097
28.37500	-1100
28.38333	-1102
28.39167	-1102
28.40000	-1100
28.40833	-1097
28.41667	-1094
28.42500	-1093
28.43333	-1093
28.44167	-1095
28.45000	-1097
28.45833	-1098
28.46667	-1098
28.47500	-1096
28.48333	-1092
28.49167	-1088
28.50000	-1083
28.50833	-1080
28.51667	-1077
28.52500	-1075
28.53333	-1075
28.54167	-1074
28.55000	-1073
28.55833	-1072
28.56667	-1070
28.57500	-1069
28.58333	-1068
28.59167	-1070
28.60000	-1074
28.60833	-1078
28.61667	-1081
28.62500	-1080
28.63333	-1076
28.64167	-1071
28.65000	-1066
28.65833	-1065
28.66667	-1068
28.67500	-1072
28.68333	-1076
28.69167	-1079
28.70000	-1079
28.70833	-1078
28.71667	-1077
28.72500	-1077
28.73333	-1076
28.74167	-1074
28.75000	-1070
28.75833	-1066
28.76667	-1062
28.77500	-1057
28.78333	-1053
28.79167	-1049
28.80000	-1046
28.80833	-1043
28.81667	-1042
28.82500	-1043
28.83333	-1044
28.84167	-1045
28.85000	-1047
28.85833	-1049
28.86667	-1050
28.87500	-1050
28.88333	-1049
28.89167	-1045
28.90000	-1042
28.90833	-1038
28.91667	-1036
28.92500	-1036
28.93333	-1037
28.94167	-1037
28.95000	-1038
28.95833	-1039
28.96667	-1041
28.97500	-1043
28.98333	-1042
28.99167	-1041
29.00000	-1040
29.00833	-1039
29.01667	-1039
29.02500	-1041
29.03333	-1041
29.04167	-1040
29.05000	-1037
29.05833	-1033
29.06667	-1031
29.07500	-1029
29.08333	-1029
29.09167	-1029
29.10000	-1027
29.10833	-1024
29.11667	-1021
29.12500	-1017
29.13333	-1015
29.14167	-1013
29.15000	-1012
29.15833	-1009
29.16667	-1004
29.17500	-1000
29.18333	-998
29.19167	-998
29.20000	-1001
29.20833	-1004
29.21667	-1004
29.22500	-1000
29.23333	-995
29.24167	-989
29.25000	-983
29.25833	-980
29.26667	-979
29.27500	-979
29.28333	-979
29.29167	-978
29.30000	-976
29.30833	-973
29.31667	-970
29.32500	-968
29.33333	-966
29.34167	-963
29.35000	-961
29.35833	-960
29.36667	-958
29.37500	-956
29.38333	-953
29.39167	-949
29.40000	-943
29.40833	-935
29.41667	-929
29.42500	-922
29.43333	-916
29.44167	-910
29.45000	-903
29.45833	-898
29.46667	-893
29.47500	-890
29.48333	-888
29.49167	-888
29.50000	-888
29.50833	-887
29.51667	-886
29.52500	-883
29.53333	-879
29.54167	-874
29.55000	-868
29.55833	-862
29.56667	-855
29.57500	-848
29.58333	-840
29.59167	-832
29.60000	-824
29.60833	-815
29.61667	-805
29.62500	-796
29.63333	-785
29.64167	-774
29.65000	-763
29.65833	-753
29.66667	-745
29.67500	-740
29.68333	-735
29.69167	-730
29.70000	-723
29.70833	-713
29.71667	-703
29.72500	-694
29.73333	-684
29.74167	-675
29.75000	-665
29.75833	-654
29.76667	-642
29.77500	-630
29.78333	-618
29.79167	-608
29.80000	-597
29.80833	-586
29.81667	-575
29.82500	-565
29.83333	-554
29.84167	-542
29.85000	-529
29.85833	-516
29.86667	-501
29.87500	-487
29.88333	-473
29.89167	-458
29.90000	-440
29.90833	-420
29.91667	-400
29.92500	-380
29.93333	-361
29.94167	-344
29.95000	-328
29.95833	-310
29.96667	-292
29.97500	-275
29.98333	-258
29.99167	-242
30.00000	-226
30.00833	-208
30.01667	-186
30.02500	-160
30.03333	-133
30.04167	-106
30.05000	-82
30.05833	-62
30.06667	-46
30.07500	-30
30.08333	-13
30.09167	6
30.10000	27
30.10833	49
30.11667	71
30.12500	93
30.13333	114
30.14167	135
30.15000	156
30.15833	178
30.16667	202
30.17500	228
30.18333	255
30.19167	283
30.20000	311
30.20833	338
30.21667	363
30.22500	387
30.23333	409
30.24167	431
30.25000	453
30.25833	477
30.26667	502
30.27500	526
30.28333	551
30.29167	575
30.30000	600
30.30833	624
30.31667	648
30.32500	672
30.33333	694
30.34167	715
30.35000	733
30.35833	750
30.36667	766
30.37500	784
30.38333	805
30.39167	826
30.40000	847
30.40833	866
30.41667	884
30.42500	902
30.43333	919
30.44167	938
30.45000	958
30.45833	978
30.46667	997
30.47500	1015
30.48333	1032
30.49167	1049
30.50000	1064
30.50833	1080
30.51667	1096
30.52500	1112
30.53333	1127
30.54167	1141
30.55000	1154
30.55833	1165
30.56667	1176
30.57500	1186
30.58333	1195
30.59167	1205
30.60000	1216
30.60833	1227
30.61667	1238
30.62500	1248
30.63333	1259
30.64167	1270
30.65000	1281
30.65833	1291
30.66667	1300
30.67500	1310
30.68333	1319
30.69167	1328
30.70000	1336
30.70833	1342
30.71667	1344
30.72500	1344
30.73333	1341
30.74167	1336
30.75000	1333
30.75833	1333
30.76667	1338
30.77500	1346
30.78333	1356
30.79167	1365
30.80000	1372
30.80833	1376
30.81667	1378
30.82500	1377
30.83333	1376
30.84167	1374
30.85000	1373
30.85833	1372
30.86667	1372
30.87500	1373
30.88333	1373
30.89167	1373
30.90000	1371
30.90833	1366
30.91667	1360
30.92500	1352
30.93333	1344
30.94167	1339
30.95000	1334
30.95833	1331
30.96667	1327
30.97500	1322
30.98333	1317
30.99167	1311
31.00000	1306
31.00833	1302
31.01667	1298
31.02500	1293
31.03333	1289
31.04167	1282
31.05000	1276
31.05833	1269
31.06667	1263
31.07500	1257
31.08333	1250
31.09167	1243
31.10000	1235
31.10833	1228
31.11667	1219
31.12500	1209
31.13333	1199
31.14167	1191
31.15000	1184
31.15833	1179
31.16667	1174
31.17500	1168
31.18333	1161
31.19167	1154
31.20000	1147
31.20833	1141
31.21667	1133
31.22500	1123
31.23333	1113
31.24167	1104
31.25000	1097
31.25833	1093
31.26667	1092
31.27500	1091
31.28333	1089
31.29167	1086
31.30000	1083
31.30833	1080
31.31667	1076
31.32500	1070
31.33333	1064
31.34167	1056
31.35000	1049
31.35833	1042
31.36667	1035
31.37500	1027
31.38333	1019
31.39167	1012
31.40000	1006
31.40833	1001
31.41667	997
31.42500	995
31.43333	993
31.44167	991
31.45000	988
31.45833	983
31.46667	976
31.47500	971
31.48333	969
31.49167	968
31.50000	969
31.50833	970
31.51667	969
31.52500	966
31.53333	962
31.54167	958
31.55000	954
31.55833	951
31.56667	951
31.57500	951
31.58333	951
31.59167	951
31.60000	949
31.60833	947
31.61667	945
31.62500	944
31.63333	944
31.64167	943
31.65000	942
31.65833	941
31.66667	942
31.67500	943
31.68333	945
31.69167	946
31.70000	945
31.70833	944
31.71667	944
31.72500	947
31.73333	950
31.74167	954
31.75000	958
31.75833	963
31.76667	967
31.77500	971
31.78333	977
31.79167	982
31.80000	985
31.80833	986
31.81667	987
31.82500	990
31.83333	993
31.84167	999
31.85000	1004
31.85833	1009
31.86667	1012
31.87500	1016
31.88333	1019
31.89167	1022
31.90000	1024
31.90833	1025
31.91667	1029
31.92500	1036
31.93333	1045
31.94167	1055
31.95000	1066
31.95833	1074
31.96667	1081
31.97500	1089
31.98333	1099
31.99167	1110
32.00000	1123
32.00833	1136
32.01667	1148
32.02500	1160
32.03333	1172
32.04167	1186
32.05000	1202
32.05833	1219
32.06667	1237
32.07500	1254
32.08333	1269
32.09167	1285
32.10000	1304
32.10833	1323
32.11667	1342
32.12500	1360
32.13333	1377
32.14167	1394
32.15000	1413
32.15833	1437
32.16667	1464
32.17500	1491
32.18333	1519
32.19167	1546
32.20000	1572
32.20833	1599
32.21667	1629
32.22500	1662
32.23333	1697
32.24167	1736
32.25000	1776
32.25833	1819
32.26667	1865
32.27500	1910
32.28333	1957
32.29167	2003
32.30000	2049
32.30833	2098
32.31667	2152
32.32500	2214
32.33333	2279
32.34167	2349
32.35000	2421
32.35833	2496
32.36667	2575
32.37500	2658
32.38333	2748
32.39167	2842
32.40000	2941
32.40833	3045
32.41667	3152
32.42500	3267
32.43333	3385
32.44167	3513
32.45000	3645
32.45833	3782
32.46667	3928
32.47500	4080
32.48333	4245
32.49167	4416
32.50000	4600
32.50833	4792
32.51667	4989
32.52500	5196
32.53333	5406
32.54167	5629
32.55000	5858
32.55833	6101
32.56667	6358
32.57500	6621
32.58333	6901
32.59167	7185
32.60000	7484
32.60833	7793
32.61667	8109
32.62500	8442
32.63333	8775
32.64167	9122
32.65000	9473
32.65833	9834
32.66667	10208
32.67500	10583
32.68333	10975
32.69167	11367
32.70000	11772
32.70833	12183
32.71667	12599
32.72500	13033
32.73333	13465
32.74167	13914
32.75000	14363
32.75833	14817
32.76667	15278
32.77500	15732
32.78333	16198
32.79167	16656
32.80000	17123
32.80833	17593
32.81667	18061
32.82500	18542
32.83333	19013
32.84167	19493
32.85000	19964
32.85833	20432
32.86667	20899
32.87500	21351
32.88333	21807
32.89167	22247
32.90000	22686
32.90833	23116
32.91667	23532
32.92500	23946
32.93333	24341
32.94167	24735
32.95000	25114
32.95833	25481
32.96667	25840
32.97500	26178
32.98333	26508
32.99167	26816
33.00000	27114
33.00833	27396
33.01667	27658
33.02500	27909
33.03333	28135
33.04167	28347
33.05000	28536
33.05833	28703
33.06667	28852
33.07500	28980
33.08333	29092
33.09167	29185
33.10000	29260
33.10833	29316
33.11667	29351
33.12500	29368
33.13333	29367
33.14167	29347
33.15000	29311
33.15833	29254
33.16667	29177
33.17500	29082
33.18333	28966
33.19167	28834
33.20000	28682
33.20833	28511
33.21667	28322
33.22500	28111
33.23333	27888
33.24167	27646
33.25000	27393
33.25833	27127
33.26667	26845
33.27500	26556
33.28333	26247
33.29167	25933
33.30000	25603
33.30833	25265
33.31667	24921
33.32500	24564
33.33333	24206
33.34167	23834
33.35000	23459
33.35833	23075
33.36667	22680
33.37500	22286
33.38333	21877
33.39167	21473
33.40000	21059
33.40833	20644
33.41667	20232
33.42500	19810
33.43333	19397
33.44167	18975
33.45000	18560
33.45833	18144
33.46667	17725
33.47500	17315
33.48333	16895
33.49167	16486
33.50000	16076
33.50833	15671
33.51667	15276
33.52500	14878
33.53333	14493
33.54167	14103
33.55000	13722
33.55833	13344
33.56667	12965
33.57500	12599
33.58333	12228
33.59167	11872
33.60000	11519
33.60833	11175
33.61667	10845
33.62500	10519
33.63333	10208
33.64167	9896
33.65000	9594
33.65833	9293
33.66667	8992
33.67500	8704
33.68333	8416
33.69167	8142
33.70000	7872
33.70833	7609
33.71667	7355
33.72500	7104
33.73333	6866
33.74167	6629
33.75000	6403
33.75833	6182
33.76667	5966
33.77500	5759
33.78333	5551
33.79167	5352
33.80000	5155
33.80833	4964
33.81667	4784
33.82500	4608
33.83333	4443
33.84167	4281
33.85000	4125
33.85833	3971
33.86667	3819
33.87500	3675
33.88333	3532
33.89167	3397
33.90000	3266
33.90833	3140
33.91667	3020
33.92500	2902
33.93333	2790
33.94167	2679
33.95000	2571
33.95833	2465
33.96667	2359
33.97500	2259
33.98333	2160
33.99167	2068
34.00000	1982
34.00833	1901
34.01667	1826
34.02500	1752
34.03333	1682
34.04167	1611
34.05000	1543
34.05833	1475
34.06667	1407
34.07500	1341
34.08333	1273
34.09167	1209
34.10000	1150
34.10833	1097
34.11667	1049
34.12500	1003
34.13333	959
34.14167	911
34.15000	864
34.15833	817
34.16667	772
34.17500	731
34.18333	691
34.19167	653
34.20000	615
34.20833	577
34.21667	540
34.22500	505
34.23333	470
34.24167	436
34.25000	402
34.25833	369
34.26667	335
34.27500	305
34.28333	277
34.29167	252
34.30000	227
34.30833	201
34.31667	174
34.32500	146
34.33333	118
34.34167	91
34.35000	63
34.35833	36
34.36667	10
34.37500	-14
34.38333	-35
34.39167	-52
34.40000	-68
34.40833	-83
34.41667	-99
34.42500	-117
34.43333	-136
34.44167	-154
34.45000	-171
34.45833	-187
34.46667	-204
34.47500	-220
34.48333	-236
34.49167	-250
34.50000	-263
34.50833	-275
34.51667	-286
34.52500	-297
34.53333	-308
34.54167	-320
34.55000	-330
34.55833	-339
34.56667	-349
34.57500	-359
34.58333	-369
34.59167	-379
34.60000	-390
34.60833	-403
34.61667	-419
34.62500	-436
34.63333	-450
34.64167	-462
34.65000	-472
34.65833	-478
34.66667	-481
34.67500	-485
34.68333	-492
34.69167	-500
34.70000	-508
34.70833	-514
34.71667	-520
34.72500	-527
34.73333	-535
34.74167	-546
34.75000	-558
34.75833	-568
34.76667	-574
34.77500	-578
34.78333	-581
34.79167	-586
34.80000	-590
34.80833	-595
34.81667	-599
34.82500	-603
34.83333	-607
34.84167	-610
34.85000	-614
34.85833	-618
34.86667	-623
34.87500	-628
34.88333	-636
34.89167	-645
34.90000	-654
34.90833	-661
34.91667	-667
34.92500	-672
34.93333	-677
34.94167	-681
34.95000	-684
34.95833	-685
34.96667	-685
34.97500	-685
34.98333	-684
34.99167	-684
35.00000	-687
35.00833	-692
35.01667	-697
35.02500	-700
35.03333	-704
35.04167	-708
35.05000	-712
35.05833	-716
35.06667	-721
35.07500	-725
35.08333	-729
35.09167	-733
35.10000	-740
35.10833	-748
35.11667	-755
35.12500	-760
35.13333	-763
35.14167	-763
35.15000	-762
35.15833	-759
35.16667	-756
35.17500	-755
35.18333	-755
35.19167	-758
35.20000	-762
35.20833	-766
35.21667	-770
35.22500	-773
35.23333	-775
35.24167	-779
35.25000	-783
35.25833	-787
35.26667	-790
35.27500	-794
35.28333	-798
35.29167	-802
35.30000	-806
35.30833	-812
35.31667	-817
35.32500	-820
35.33333	-822
35.34167	-821
35.35000	-820
35.35833	-818
35.36667	-817
35.37500	-816
35.38333	-814
35.39167	-813
35.40000	-812
35.40833	-812
35.41667	-815
35.42500	-819
35.43333	-824
35.44167	-828
35.45000	-830
35.45833	-829
35.46667	-827
35.47500	-825
35.48333	-823
35.49167	-823
35.50000	-824
35.50833	-826
35.51667	-829
35.52500	-833
35.53333	-836
35.54167	-839
35.55000	-843
35.55833	-847
35.56667	-852
35.57500	-857
35.58333	-862
35.59167	-867
35.60000	-871
35.60833	-874
35.61667	-876
35.62500	-877
35.63333	-879
35.64167	-880
35.65000	-882
35.65833	-884
35.66667	-887
35.67500	-891
35.68333	-895
35.69167	-899
35.70000	-901
35.70833	-902
35.71667	-900
35.72500	-896
35.73333	-894
35.74167	-894
35.75000	-897
35.75833	-900
35.76667	-903
35.77500	-904
35.78333	-903
35.79167	-902
35.80000	-903
35.80833	-905
35.81667	-907
35.82500	-911
35.83333	-915
35.84167	-920
35.85000	-926
35.85833	-931
35.86667	-935
35.87500	-937
35.88333	-936
35.89167	-935
35.90000	-936
35.90833	-940
35.91667	-943
35.92500	-946
35.93333	-947
35.94167	-946
35.95000	-945
35.95833	-944
35.96667	-943
35.97500	-943
35.98333	-942
35.99167	-940
36.00000	-938
36.00833	-937
36.01667	-937
36.02500	-939
36.03333	-942
36.04167	-947
36.05000	-953
36.05833	-959
36.06667	-963
36.07500	-966
36.08333	-965
36.09167	-963
36.10000	-962
36.10833	-960
36.11667	-960
36.12500	-962
36.13333	-964
36.14167	-966
36.15000	-966
36.15833	-966
36.16667	-965
36.17500	-964
36.18333	-964
36.19167	-964
36.20000	-966
36.20833	-968
36.21667	-969
36.22500	-969
36.23333	-969
36.24167	-968
36.25000	-966
36.25833	-965
36.26667	-964
36.27500	-965
36.28333	-965
36.29167	-965
36.30000	-962
36.30833	-957
36.31667	-954
36.32500	-952
36.33333	-952
36.34167	-952
36.35000	-953
36.35833	-954
36.36667	-954
36.37500	-955
36.38333	-957
36.39167	-959
36.40000	-961
36.40833	-962
36.41667	-963
36.42500	-963
36.43333	-962
36.44167	-963
36.45000	-965
36.45833	-970
36.46667	-977
36.47500	-982
36.48333	-985
36.49167	-984
36.50000	-979
36.50833	-972
36.51667	-965
36.52500	-961
36.53333	-958
36.54167	-958
36.55000	-960
36.55833	-962
36.56667	-965
36.57500	-968
36.58333	-972
36.59167	-977
36.60000	-983
36.60833	-988
36.61667	-991
36.62500	-992
36.63333	-990
36.64167	-987
36.65000	-983
36.65833	-981
36.66667	-980
36.67500	-980
36.68333	-979
36.69167	-977
36.70000	-975
36.70833	-972
36.71667	-971
36.72500	-972
36.73333	-973
36.74167	-974
36.75000	-975
36.75833	-976
36.76667	-976
36.77500	-976
36.78333	-978
36.79167	-981
36.80000	-987
36.80833	-993
36.81667	-998
36.82500	-1000
36.83333	-999
36.84167	-995
36.85000	-989
36.85833	-985
36.86667	-983
36.87500	-981
36.88333	-981
36.89167	-982
36.90000	-983
36.90833	-984
36.91667	-986
36.92500	-988
36.93333	-989
36.94167	-989
36.95000	-988
36.95833	-987
36.96667	-986
36.97500	-985
36.98333	-983
36.99167	-980
37.00000	-978
37.00833	-977
37.01667	-978
37.02500	-982
37.03333	-985
37.04167	-985
37.05000	-984
37.05833	-981
37.06667	-977
37.07500	-975
37.08333	-974
37.09167	-975
37.10000	-976
37.10833	-975
37.11667	-976
37.12500	-977
37.13333	-979
37.14167	-980
37.15000	-979
37.15833	-978
37.16667	-977
37.17500	-976
37.18333	-975
37.19167	-975
37.20000	-976
37.20833	-977
37.21667	-980
37.22500	-984
37.23333	-988
37.24167	-990
37.25000	-990
37.25833	-989
37.26667	-986
37.27500	-985
37.28333	-985
37.29167	-987
37.30000	-990
37.30833	-994
37.31667	-997
37.32500	-1000
37.33333	-1001
37.34167	-1000
37.35000	-998
37.35833	-996
37.36667	-994
37.37500	-994
37.38333	-995
37.39167	-997
37.40000	-998
37.40833	-998
37.41667	-997
37.42500	-995
37.43333	-994
37.44167	-994
37.45000	-995
37.45833	-997
37.46667	-1000
37.47500	-1003
37.48333	-1005
37.49167	-1007
37.50000	-1008
37.50833	-1008
37.51667	-1009
37.52500	-1008
37.53333	-1008
37.54167	-1006
37.55000	-1004
37.55833	-1000
37.56667	-994
37.57500	-990
37.58333	-986
37.59167	-986
37.60000	-988
37.60833	-993
37.61667	-998
37.62500	-1003
37.63333	-1007
37.64167	-1010
37.65000	-1010
37.65833	-1009
37.66667	-1008
37.67500	-1007
37.68333	-1007
37.69167	-1006
37.70000	-1004
37.70833	-1000
37.71667	-997
37.72500	-995
37.73333	-996
37.74167	-999
37.75000	-1004
37.75833	-1009
37.76667	-1013
37.77500	-1016
37.78333	-1019
37.79167	-1020
37.80000	-1022
37.80833	-1023
37.81667	-1023
37.82500	-1021
37.83333	-1019
37.84167	-1017
37.85000	-1016
37.85833	-1015
37.86667	-1017
37.87500	-1019
37.88333	-1022
37.89167	-1024
37.90000	-1023
37.90833	-1021
37.91667	-1018
37.92500	-1015
37.93333	-1014
37.94167	-1015
37.95000	-1018
37.95833	-1021
37.96667	-1024
37.97500	-1025
37.98333	-1024
37.99167	-1023
38.00000	-1021
38.00833	-1018
38.01667	-1017
38.02500	-1017
38.03333	-1017
38.04167	-1018
38.05000	-1020
38.05833	-1022
38.06667	-1024
38.07500	-1026
38.08333	-1027
38.09167	-1027
38.10000	-1026
38.10833	-1023
38.11667	-1020
38.12500	-1019
38.13333	-1018
38.14167	-1017
38.15000	-1016
38.15833	-1015
38.16667	-1015
38.17500	-1016
38.18333	-1020
38.19167	-1023
38.20000	-1026
38.20833	-1027
38.21667	-1024
38.22500	-1020
38.23333	-1016
38.24167	-1014
38.25000	-1012
38.25833	-1012
38.26667	-1013
38.27500	-1013
38.28333	-1012
38.29167	-1011
38.30000	-1012
38.30833	-1014
38.31667	-1016
38.32500	-1019
38.33333	-1020
38.34167	-1020
38.35000	-1019
38.35833	-1020
38.36667	-1022
38.37500	-1024
38.38333	-1025
38.39167	-1025
38.40000	-1024
38.40833	-1024
38.41667	-1024
38.42500	-1026
38.43333	-1026
38.44167	-1024
38.45000	-1021
38.45833	-1020
38.46667	-1021
38.47500	-1024
38.48333	-1029
38.49167	-1032
38.50000	-1031
38.50833	-1027
38.51667	-1023
38.52500	-1021
38.53333	-1022
38.54167	-1026
38.55000	-1029
38.55833	-1031
38.56667	-1030
38.57500	-1029
38.58333	-1028
38.59167	-1026
38.60000	-1025
38.60833	-1023
38.61667	-1020
38.62500	-1018
38.63333	-1016
38.64167	-1016
38.65000	-1017
38.65833	-1020
38.66667	-1025
38.67500	-1030
38.68333	-1035
38.69167	-1039
38.70000	-1039
38.70833	-1037
38.71667	-1035
38.72500	-1035
38.73333	-1037
38.74167	-1040
38.75000	-1043
38.75833	-1045
38.76667	-1045
38.77500	-1045
38.78333	-1046
38.79167	-1047
38.80000	-1046
38.80833	-1045
38.81667	-1043
38.82500	-1043
38.83333	-1044
38.84167	-1045
38.85000	-1047
38.85833	-1047
38.86667	-1045
38.87500	-1044
38.88333	-1044
38.89167	-1045
38.90000	-1046
38.90833	-1047
38.91667	-1047
38.92500	-1047
38.93333	-1046
38.94167	-1045
38.95000	-1044
38.95833	-1042
38.96667	-1040
38.97500	-1039
38.98333	-1039
38.99167	-1039
39.00000	-1039
39.00833	-1038
39.01667	-1037
39.02500	-1038
39.03333	-1039
39.04167	-1040
39.05000	-1041
39.05833	-1043
39.06667	-1044
39.07500	-1045
39.08333	-1046
39.09167	-1047
39.10000	-1047
39.10833	-1046
39.11667	-1045
39.12500	-1045
39.13333	-1047
39.14167	-1049
39.15000	-1051
39.15833	-1053
39.16667	-1052
39.17500	-1050
39.18333	-1047
39.19167	-1045
39.20000	-1045
39.20833	-1046
39.21667	-1049
39.22500	-1052
39.23333	-1054
39.24167	-1055
39.25000	-1055
39.25833	-1054
39.26667	-1052
39.27500	-1051
39.28333	-1051
39.29167	-1052
39.30000	-1053
39.30833	-1056
39.31667	-1059
39.32500	-1063
39.33333	-1068
39.34167	-1074
39.35000	-1079
39.35833	-1081
39.36667	-1079
39.37500	-1076
39.38333	-1071
39.39167	-1065
39.40000	-1060
39.40833	-1057
39.41667	-1054
39.42500	-1053
39.43333	-1053
39.44167	-1054
39.45000	-1056
39.45833	-1057
39.46667	-1058
39.47500	-1059
39.48333	-1060
39.49167	-1060
39.50000	-1058
39.50833	-1057
39.51667	-1055
39.52500	-1053
39.53333	-1052
39.54167	-1052
39.55000	-1053
39.55833	-1053
39.56667	-1052
39.57500	-1051
39.58333	-1048
39.59167	-1046
39.60000	-1045
39.60833	-1045
39.61667	-1045
39.62500	-1046
39.63333	-1046
39.64167	-1046
39.65000	-1047
39.65833	-1048
39.66667	-1048
39.67500	-1049
39.68333	-1050
39.69167	-1052
39.70000	-1054
39.70833	-1057
39.71667	-1059
39.72500	-1060
39.73333	-1060
39.74167	-1060
39.75000	-1060
39.75833	-1059
39.76667	-1056
39.77500	-1054
39.78333	-1053
39.79167	-1055
39.80000	-1059
39.80833	-1064
39.81667	-1069
39.82500	-1072
39.83333	-1073
39.84167	-1073
39.85000	-1071
39.85833	-1070
39.86667	-1070
39.87500	-1071
39.88333	-1075
39.89167	-1078
39.90000	-1080
39.90833	-1081
39.91667	-1079
39.92500	-1075
39.93333	-1070
39.94167	-1067
39.95000	-1066
39.95833	-1066
39.96667	-1067
39.97500	-1067
39.98333	-1066
39.99167	-1065
40.00000	-1065
40.00833	-1065
40.01667	-1066
40.02500	-1067
40.03333	-1068
40.04167	-1069
40.05000	-1069
40.05833	-1070
40.06667	-1070
40.07500	-1071
40.08333	-1071
40.09167	-1072
40.10000	-1071
40.10833	-1069
40.11667	-1066
40.12500	-1063
40.13333	-1060
40.14167	-1058
40.15000	-1058
40.15833	-1060
40.16667	-1065
40.17500	-1071
40.18333	-1076
40.19167	-1081
40.20000	-1082
40.20833	-1081
40.21667	-1078
40.22500	-1075
40.23333	-1073
40.24167	-1071
40.25000	-1071
40.25833	-1072
40.26667	-1073
40.27500	-1074
40.28333	-1074
40.29167	-1074
40.30000	-1073
40.30833	-1073
40.31667	-1074
40.32500	-1075
40.33333	-1077
40.34167	-1080
40.35000	-1082
40.35833	-1085
40.36667	-1086
40.37500	-1086
40.38333	-1083
40.39167	-1079
40.40000	-1076
40.40833	-1073
40.41667	-1072
40.42500	-1072
40.43333	-1074
40.44167	-1075
40.45000	-1076
40.45833	-1077
40.46667	-1078
40.47500	-1079
40.48333	-1079
40.49167	-1079
40.50000	-1078
40.50833	-1077
40.51667	-1076
40.52500	-1073
40.53333	-1069
40.54167	-1063
40.55000	-1057
40.55833	-1054
40.56667	-1053
40.57500	-1054
40.58333	-1056
40.59167	-1059
40.60000	-1061
40.60833	-1063
40.61667	-1066
40.62500	-1069
40.63333	-1073
40.64167	-1076
40.65000	-1078
40.65833	-1079
40.66667	-1079
40.67500	-1078
40.68333	-1077
40.69167	-1076
40.70000	-1076
40.70833	-1076
40.71667	-1075
40.72500	-1074
40.73333	-1073
40.74167	-1073
40.75000	-1074
40.75833	-1075
40.76667	-1076
40.77500	-1077
40.78333	-1076
40.79167	-1075
40.80000	-1073
40.80833	-1071
40.81667	-1070
40.82500	-1070
40.83333	-1069
40.84167	-1067
40.85000	-1063
40.85833	-1060
40.86667	-1057
40.87500	-1054
40.88333	-1053
40.89167	-1053
40.90000	-1054
40.90833	-1056
40.91667	-1059
40.92500	-1064
40.93333	-1068
40.94167	-1070
40.95000	-1071
40.95833	-1071
40.96667	-1071
40.97500	-1071
40.98333	-1070
40.99167	-1067
41.00000	-1063
41.00833	-1060
41.01667	-1058
41.02500	-1058
41.03333	-1060
41.04167	-1063
41.05000	-1065
41.05833	-1063
41.06667	-1059
41.07500	-1054
41.08333	-1050
41.09167	-1046
41.10000	-1045
41.10833	-1044
41.11667	-1045
41.12500	-1045
41.13333	-1046
41.14167	-1047
41.15000	-1048
41.15833	-1049
41.16667	-1052
41.17500	-1056
41.18333	-1059
41.19167	-1060
41.20000	-1060
41.20833	-1059
41.21667	-1059
41.22500	-1061
41.23333	-1062
41.24167	-1062
41.25000	-1062
41.25833	-1058
41.26667	-1054
41.27500	-1049
41.28333	-1046
41.29167	-1045
41.30000	-1046
41.30833	-1049
41.31667	-1051
41.32500	-1052
41.33333	-1052
41.34167	-1054
41.35000	-1056
41.35833	-1059
41.36667	-1061
41.37500	-1063
41.38333	-1063
41.39167	-1062
41.40000	-1062
41.40833	-1062
41.41667	-1062
41.42500	-1060
41.43333	-1058
41.44167	-1056
41.45000	-1055
41.45833	-1057
41.46667	-1062
41.47500	-1067
41.48333	-1072
41.49167	-1076
41.50000	-1079
41.50833	-1080
41.51667	-1079
41.52500	-1076
41.53333	-1073
41.54167	-1071
41.55000	-1070
41.55833	-1072
41.56667	-1074
41.57500	-1076
41.58333	-1075
41.59167	-1075
41.60000	-1074
41.60833	-1073
41.61667	-1074
41.62500	-1077
41.63333	-1081
41.64167	-1084
41.65000	-1086
41.65833	-1085
41.66667	-1083
41.67500	-1081
41.68333	-1081
41.69167	-1082
41.70000	-1084
41.70833	-1085
41.71667	-1085
41.72500	-1082
41.73333	-1080
41.74167	-1079
41.75000	-1079
41.75833	-1081
41.76667	-1086
41.77500	-1090
41.78333	-1095
41.79167	-1099
41.80000	-1101
41.80833	-1101
41.81667	-1099
41.82500	-1097
41.83333	-1095
41.84167	-1094
41.85000	-1094
41.85833	-1093
41.86667	-1090
41.87500	-1086
41.88333	-1084
41.89167	-1083
41.90000	-1084
41.90833	-1088
41.91667	-1092
41.92500	-1094
41.93333	-1097
41.94167	-1098
41.95000	-1100
41.95833	-1103
41.96667	-1105
41.97500	-1107
41.98333	-1108
41.99167	-1106
42.00000	-1103
42.00833	-1100
42.01667	-1097
42.02500	-1095
42.03333	-1095
42.04167	-1096
42.05000	-1098
42.05833	-1099
42.06667	-1100
42.07500	-1099
42.08333	-1098
42.09167	-1097
42.10000	-1097
42.10833	-1098
42.11667	-1101
42.12500	-1104
42.13333	-1105
42.14167	-1105
42.15000	-1103
42.15833	-1103
42.16667	-1104
42.17500	-1107
42.18333	-1108
42.19167	-1107
42.20000	-1106
42.20833	-1104
42.21667	-1103
42.22500	-1105
42.23333	-1107
42.24167	-1109
42.25000	-1109
42.25833	-1108
42.26667	-1106
42.27500	-1104
42.28333	-1105
42.29167	-1107
42.30000	-1111
42.30833	-1116
42.31667	-1120
42.32500	-1120
42.33333	-1118
42.34167	-1114
42.35000	-1109
42.35833	-1105
42.36667	-1101
42.37500	-1099
42.38333	-1101
42.39167	-1104
42.40000	-1107
42.40833	-1111
42.41667	-1112
42.42500	-1112
42.43333	-1111
42.44167	-1109
42.45000	-1107
42.45833	-1106
42.46667	-1105
42.47500	-1102
42.48333	-1100
42.49167	-1097
42.50000	-1097
42.50833	-1100
42.51667	-1104
42.52500	-1109
42.53333	-1114
42.54167	-1115
42.55000	-1114
42.55833	-1112
42.56667	-1109
42.57500	-1107
42.58333	-1106
42.59167	-1104
42.60000	-1103
42.60833	-1102
42.61667	-1100
42.62500	-1098
42.63333	-1096
42.64167	-1095
42.65000	-1096
42.65833	-1098
42.66667	-1101
42.67500	-1104
42.68333	-1105
42.69167	-1105
42.70000	-1103
42.70833	-1102
42.71667	-1102
42.72500	-1105
42.73333	-1107
42.74167	-1110
42.75000	-1112
42.75833	-1113
42.76667	-1113
42.77500	-1113
42.78333	-1111
42.79167	-1109
42.80000	-1108
42.80833	-1108
42.81667	-1109
42.82500	-1112
42.83333	-1114
42.84167	-1115
42.85000	-1113
42.85833	-1110
42.86667	-1106
42.87500	-1105
42.88333	-1106
42.89167	-1110
42.90000	-1115
42.90833	-1117
42.91667	-1118
42.92500	-1116
42.93333	-1114
42.94167	-1113
42.95000	-1112
42.95833	-1111
42.96667	-1107
42.97500	-1104
42.98333	-1100
42.99167	-1098
43.00000	-1098
43.00833	-1100
43.01667	-1103
43.02500	-1107
43.03333	-1110
43.04167	-1114
43.05000	-1117
43.05833	-1120
43.06667	-1121
43.07500	-1122
43.08333	-1120
43.09167	-1117
43.10000	-1113
43.10833	-1108
43.11667	-1104
43.12500	-1102
43.13333	-1101
43.14167	-1101
43.15000	-1101
43.15833	-1101
43.16667	-1102
43.17500	-1105
43.18333	-1108
43.19167	-1111
43.20000	-1113
43.20833	-1113
43.21667	-1112
43.22500	-1108
43.23333	-1106
43.24167	-1106
43.25000	-1108
43.25833	-1112
43.26667	-1116
43.27500	-1118
43.28333	-1118
43.29167	-1117
43.30000	-1115
43.30833	-1114
43.31667	-1114
43.32500	-1116
43.33333	-1119
43.34167	-1120
43.35000	-1119
43.35833	-1117
43.36667	-1114
43.37500	-1112
43.38333	-1113
43.39167	-1114
43.40000	-1116
43.40833	-1117
43.41667	-1117
43.42500	-1115
43.43333	-1114
43.44167	-1113
43.45000	-1113
43.45833	-1115
43.46667	-1117
43.47500	-1120
43.48333	-1126
43.49167	-1131
43.50000	-1133
43.50833	-1132
43.51667	-1129
43.52500	-1125
43.53333	-1123
43.54167	-1125
43.55000	-1130
43.55833	-1135
43.56667	-1140
43.57500	-1144
43.58333	-1145
43.59167	-1144
43.60000	-1140
43.60833	-1137
43.61667	-1134
43.62500	-1132
43.63333	-1130
43.64167	-1127
43.65000	-1125
43.65833	-1124
43.66667	-1121
43.67500	-1120
43.68333	-1119
43.69167	-1119
43.70000	-1120
43.70833	-1121
43.71667	-1122
43.72500	-1124
43.73333	-1127
43.74167	-1130
43.75000	-1134
43.75833	-1136
43.76667	-1136
43.77500	-1134
43.78333	-1131
43.79167	-1127
43.80000	-1123
43.80833	-1120
43.81667	-1119
43.82500	-1119
43.83333	-1120
43.84167	-1121
43.85000	-1121
43.85833	-1120
43.86667	-1119
43.87500	-1117
43.88333	-1115
43.89167	-1114
43.90000	-1113
43.90833	-1112
43.91667	-1113
43.92500	-1115
43.93333	-1118
43.94167	-1120
43.95000	-1122
43.95833	-1124
43.96667	-1126
43.97500	-1127
43.98333	-1126
43.99167	-1123
44.00000	-1121
44.00833	-1120
44.01667	-1122
44.02500	-1127
44.03333	-1132
44.04167	-1135
44.05000	-1136
44.05833	-1136
44.06667	-1134
44.07500	-1132
44.08333	-1128
44.09167	-1124
44.10000	-1121
44.10833	-1119
44.11667	-1119
44.12500	-1119
44.13333	-1120
44.14167	-1119
44.15000	-1118
44.15833	-1118
44.16667	-1120
44.17500	-1123
44.18333	-1127
44.19167	-1130
44.20000	-1132
44.20833	-1134
44.21667	-1134
44.22500	-1133
44.23333	-1131
44.24167	-1126
44.25000	-1122
44.25833	-1120
44.26667	-1120
44.27500	-1120
44.28333	-1120
44.29167	-1120
44.30000	-1119
44.30833	-1119
44.31667	-1118
44.32500	-1119
44.33333	-1120
44.34167	-1119
44.35000	-1118
44.35833	-1117
44.36667	-1116
44.37500	-1116
44.38333	-1115
44.39167	-1114
44.40000	-1112
44.40833	-1110
44.41667	-1108
44.42500	-1108
44.43333	-1109
44.44167	-1112
44.45000	-1115
44.45833	-1119
44.46667	-1124
44.47500	-1129
44.48333	-1134
44.49167	-1138
44.50000	-1139
44.50833	-1139
44.51667	-1137
44.52500	-1134
44.53333	-1132
44.54167	-1131
44.55000	-1130
44.55833	-1129
44.56667	-1128
44.57500	-1126
44.58333	-1126
44.59167	-1127
44.60000	-1128
44.60833	-1130
44.61667	-1131
44.62500	-1129
44.63333	-1126
44.64167	-1122
44.65000	-1119
44.65833	-1119
44.66667	-1122
44.67500	-1127
44.68333	-1133
44.69167	-1137
44.70000	-1140
44.70833	-1140
44.71667	-1139
44.72500	-1137
44.73333	-1134
44.74167	-1133
44.75000	-1132
44.75833	-1131
44.76667	-1130
44.77500	-1128
44.78333	-1126
44.79167	-1125
44.80000	-1126
44.80833	-1127
44.81667	-1126
44.82500	-1122
44.83333	-1118
44.84167	-1117
44.85000	-1118
44.85833	-1122
44.86667	-1129
44.87500	-1135
44.88333	-1138
44.89167	-1140
44.90000	-1140
44.90833	-1139
44.91667	-1139
44.92500	-1137
44.93333	-1135
44.94167	-1131
44.95000	-1128
44.95833	-1125
44.96667	-1122
44.97500	-1121
44.98333	-1121
44.99167	-1122
45.00000	-1122
45.00833	-1123
45.01667	-1124
45.02500	-1125
45.03333	-1126
45.04167	-1126
45.05000	-1125
45.05833	-1124
45.06667	-1123
45.07500	-1121
45.08333	-1118
45.09167	-1116
45.10000	-1115
45.10833	-1117
45.11667	-1119
45.12500	-1123
45.13333	-1126
45.14167	-1129
45.15000	-1131
45.15833	-1131
45.16667	-1129
45.17500	-1127
45.18333	-1126
45.19167	-1127
45.20000	-1130
45.20833	-1134
45.21667	-1136
45.22500	-1135
45.23333	-1134
45.24167	-1132
45.25000	-1130
45.25833	-1128
45.26667	-1127
45.27500	-1126
45.28333	-1126
45.29167	-1125
45.30000	-1126
45.30833	-1127
45.31667	-1129
45.32500	-1133
45.33333	-1137
45.34167	-1140
45.35000	-1142
45.35833	-1141
45.36667	-1138
45.37500	-1134
45.38333	-1129
45.39167	-1125
45.40000	-1123
45.40833	-1123
45.41667	-1124
45.42500	-1126
45.43333	-1127
45.44167	-1129
45.45000	-1130
45.45833	-1131
45.46667	-1132
45.47500	-1133
45.48333	-1133
45.49167	-1133
45.50000	-1135
45.50833	-1138
45.51667	-1140
45.52500	-1141
45.53333	-1140
45.54167	-1139
45.55000	-1138
45.55833	-1138
45.56667	-1139
45.57500	-1140
45.58333	-1139
45.59167	-1138
45.60000	-1134
45.60833	-1131
45.61667	-1127
45.62500	-1124
45.63333	-1122
45.64167	-1121
45.65000	-1121
45.65833	-1123
45.66667	-1125
45.67500	-1127
45.68333	-1128
45.69167	-1129
45.70000	-1130
45.70833	-1132
45.71667	-1135
45.72500	-1137
45.73333	-1139
45.74167	-1140
45.75000	-1140
45.75833	-1140
45.76667	-1140
45.77500	-1139
45.78333	-1138
45.79167	-1135
45.80000	-1132
45.80833	-1129
45.81667	-1126
45.82500	-1125
45.83333	-1124
45.84167	-1125
45.85000	-1127
45.85833	-1129
45.86667	-1130
45.87500	-1130
45.88333	-1130
45.89167	-1130
45.90000	-1131
45.90833	-1133
45.91667	-1135
45.92500	-1135
45.93333	-1134
45.94167	-1133
45.95000	-1134
45.95833	-1136
45.96667	-1138
45.97500	-1139
45.98333	-1139
45.99167	-1139
46.00000	-1138
46.00833	-1137
46.01667	-1136
46.02500	-1137
46.03333	-1139
46.04167	-1141
46.05000	-1143
46.05833	-1143
46.06667	-1140
46.07500	-1137
46.08333	-1133
46.09167	-1130
46.10000	-1130
46.10833	-1132
46.11667	-1135
46.12500	-1139
46.13333	-1142
46.14167	-1142
46.15000	-1140
46.15833	-1137
46.16667	-1133
46.17500	-1131
46.18333	-1130
46.19167	-1130
46.20000	-1132
46.20833	-1135
46.21667	-1138
46.22500	-1140
46.23333	-1140
46.24167	-1139
46.25000	-1136
46.25833	-1133
46.26667	-1129
46.27500	-1127
46.28333	-1127
46.29167	-1130
46.30000	-1134
46.30833	-1138
46.31667	-1143
46.32500	-1147
46.33333	-1149
46.34167	-1150
46.35000	-1150
46.35833	-1147
46.36667	-1143
46.37500	-1138
46.38333	-1134
46.39167	-1131
46.40000	-1130
46.40833	-1131
46.41667	-1133
46.42500	-1137
46.43333	-1139
46.44167	-1141
46.45000	-1141
46.45833	-1140
46.46667	-1138
46.47500	-1136
46.48333	-1135
46.49167	-1135
46.50000	-1136
46.50833	-1137
46.51667	-1137
46.52500	-1136
46.53333	-1136
46.54167	-1136
46.55000	-1138
46.55833	-1142
46.56667	-1147
46.57500	-1152
46.58333	-1156
46.59167	-1158
46.60000	-1158
46.60833	-1156
46.61667	-1153
46.62500	-1150
46.63333	-1146
46.64167	-1142
46.65000	-1139
46.65833	-1136
46.66667	-1133
46.67500	-1132
46.68333	-1132
46.69167	-1134
46.70000	-1137
46.70833	-1139
46.71667	-1140
46.72500	-1141
46.73333	-1141
46.74167	-1142
46.75000	-1143
46.75833	-1145
46.76667	-1145
46.77500	-1144
46.78333	-1142
46.79167	-1140
46.80000	-1139
46.80833	-1139
46.81667	-1139
46.82500	-1138
46.83333	-1137
46.84167	-1138
46.85000	-1141
46.85833	-1146
46.86667	-1153
46.87500	-1159
46.88333	-1162
46.89167	-1164
46.90000	-1163
46.90833	-1160
46.91667	-1156
46.92500	-1151
46.93333	-1147
46.94167	-1146
46.95000	-1146
46.95833	-1148
46.96667	-1149
46.97500	-1150
46.98333	-1150
46.99167	-1150
47.00000	-1150
47.00833	-1151
47.01667	-1152
47.02500	-1155
47.03333	-1158
47.04167	-1160
47.05000	-1160
47.05833	-1158
47.06667	-1156
47.07500	-1155
47.08333	-1154
47.09167	-1153
47.10000	-1153
47.10833	-1152
47.11667	-1153
47.12500	-1156
47.13333	-1159
47.14167	-1160
47.15000	-1160
47.15833	-1159
47.16667	-1157
47.17500	-1156
47.18333	-1154
47.19167	-1152
47.20000	-1152
47.20833	-1152
47.21667	-1151
47.22500	-1151
47.23333	-1149
47.24167	-1149
47.25000	-1149
47.25833	-1152
47.26667	-1155
47.27500	-1158
47.28333	-1159
47.29167	-1159
47.30000	-1159
47.30833	-1158
47.31667	-1157
47.32500	-1155
47.33333	-1153
47.34167	-1151
47.35000	-1150
47.35833	-1147
47.36667	-1143
47.37500	-1138
47.38333	-1134
47.39167	-1131
47.40000	-1132
47.40833	-1137
47.41667	-1141
47.42500	-1145
47.43333	-1149
47.44167	-1151
47.45000	-1151
47.45833	-1152
47.46667	-1154
47.47500	-1156
47.48333	-1159
47.49167	-1162
47.50000	-1162
47.50833	-1160
47.51667	-1157
47.52500	-1154
47.53333	-1153
47.54167	-1152
47.55000	-1152
47.55833	-1154
47.56667	-1156
47.57500	-1159
47.58333	-1161
47.59167	-1163
47.60000	-1165
47.60833	-1166
47.61667	-1166
47.62500	-1164
47.63333	-1160
47.64167	-1157
47.65000	-1153
47.65833	-1151
47.66667	-1149
47.67500	-1148
47.68333	-1148
47.69167	-1148
47.70000	-1148
47.70833	-1149
47.71667	-1150
47.72500	-1149
47.73333	-1146
47.74167	-1143
47.75000	-1141
47.75833	-1142
47.76667	-1146
47.77500	-1153
47.78333	-1160
47.79167	-1165
47.80000	-1166
47.80833	-1163
47.81667	-1160
47.82500	-1157
47.83333	-1156
47.84167	-1157
47.85000	-1159
47.85833	-1160
47.86667	-1158
47.87500	-1155
47.88333	-1151
47.89167	-1148
47.90000	-1146
47.90833	-1146
47.91667	-1147
47.92500	-1150
47.93333	-1154
47.94167	-1156
47.95000	-1157
47.95833	-1156
47.96667	-1155
47.97500	-1154
47.98333	-1154
47.99167	-1154
48.00000	-1154
48.00833	-1153
48.01667	-1151
48.02500	-1150
48.03333	-1149
48.04167	-1148
48.05000	-1149
48.05833	-1150
48.06667	-1150
48.07500	-1151
48.08333	-1151
48.09167	-1152
48.10000	-1151
48.10833	-1151
48.11667	-1151
48.12500	-1152
48.13333	-1153
48.14167	-1155
48.15000	-1156
48.15833	-1157
48.16667	-1157
48.17500	-1157
48.18333	-1158
48.19167	-1159
48.20000	-1158
48.20833	-1158
48.21667	-1158
48.22500	-1158
48.23333	-1158
48.24167	-1156
48.25000	-1153
48.25833	-1150
48.26667	-1147
48.27500	-1146
48.28333	-1146
48.29167	-1146
48.30000	-1147
48.30833	-1146
48.31667	-1145
48.32500	-1143
48.33333	-1141
48.34167	-1141
48.35000	-1143
48.35833	-1146
48.36667	-1149
48.37500	-1152
48.38333	-1154
48.39167	-1156
48.40000	-1156
48.40833	-1156
48.41667	-1155
48.42500	-1153
48.43333	-1152
48.44167	-1152
48.45000	-1153
48.45833	-1154
48.46667	-1156
48.47500	-1158
48.48333	-1159
48.49167	-1158
48.50000	-1157
48.50833	-1155
48.51667	-1152
48.52500	-1149
48.53333	-1146
48.54167	-1144
48.55000	-1144
48.55833	-1144
48.56667	-1144
48.57500	-1143
48.58333	-1143
48.59167	-1143
48.60000	-1146
48.60833	-1150
48.61667	-1153
48.62500	-1154
48.63333	-1153
48.64167	-1149
48.65000	-1144
48.65833	-1140
48.66667	-1139
48.67500	-1141
48.68333	-1146
48.69167	-1152
48.70000	-1156
48.70833	-1159
48.71667	-1160
48.72500	-1158
48.73333	-1156
48.74167	-1154
48.75000	-1152
48.75833	-1151
48.76667	-1152
48.77500	-1152
48.78333	-1154
48.79167	-1155
48.80000	-1154
48.80833	-1153
48.81667	-1152
48.82500	-1149
48.83333	-1147
48.84167	-1146
48.85000	-1145
48.85833	-1145
48.86667	-1147
48.87500	-1150
48.88333	-1154
48.89167	-1158
48.90000	-1160
48.90833	-1161
48.91667	-1162
48.92500	-1164
48.93333	-1165
48.94167	-1167
48.95000	-1168
48.95833	-1168
48.96667	-1166
48.97500	-1165
48.98333	-1164
48.99167	-1163
49.00000	-1163
49.00833	-1162
49.01667	-1160
49.02500	-1159
49.03333	-1159
49.04167	-1158
49.05000	-1157
49.05833	-1157
49.06667	-1158
49.07500	-1160
49.08333	-1164
49.09167	-1166
49.10000	-1168
49.10833	-1168
49.11667	-1168
49.12500	-1168
49.13333	-1167
49.14167	-1165
49.15000	-1162
49.15833	-1157
49.16667	-1150
49.17500	-1146
49.18333	-1144
49.19167	-1146
49.20000	-1150
49.20833	-1154
49.21667	-1158
49.22500	-1161
49.23333	-1161
49.24167	-1159
49.25000	-1156
49.25833	-1154
49.26667	-1153
49.27500	-1155
49.28333	-1159
49.29167	-1163
49.30000	-1166
49.30833	-1167
49.31667	-1165
49.32500	-1161
49.33333	-1157
49.34167	-1152
49.35000	-1150
49.35833	-1150
49.36667	-1153
49.37500	-1155
49.38333	-1156
49.39167	-1155
49.40000	-1153
49.40833	-1153
49.41667	-1154
49.42500	-1157
49.43333	-1159
49.44167	-1160
49.45000	-1159
49.45833	-1158
49.46667	-1158
49.47500	-1159
49.48333	-1158
49.49167	-1157
49.50000	-1156
49.50833	-1156
49.51667	-1157
49.52500	-1159
49.53333	-1161
49.54167	-1163
49.55000	-1165
49.55833	-1166
49.56667	-1167
49.57500	-1167
49.58333	-1165
49.59167	-1161
49.60000	-1157
49.60833	-1154
49.61667	-1153
49.62500	-1154
49.63333	-1157
49.64167	-1161
49.65000	-1166
49.65833	-1171
49.66667	-1176
49.67500	-1178
49.68333	-1178
49.69167	-1175
49.70000	-1172
49.70833	-1168
49.71667	-1165
49.72500	-1163
49.73333	-1162
49.74167	-1161
49.75000	-1160
49.75833	-1158
49.76667	-1157
49.77500	-1155
49.78333	-1154
49.79167	-1152
49.80000	-1151
49.80833	-1150
49.81667	-1151
49.82500	-1153
49.83333	-1156
49.84167	-1159
49.85000	-1160
49.85833	-1158
49.86667	-1156
49.87500	-1154
49.88333	-1154
49.89167	-1155
49.90000	-1156
49.90833	-1156
49.91667	-1156
49.92500	-1156
49.93333	-1155
49.94167	-1155
49.95000	-1153
49.95833	-1151
49.96667	-1147
49.97500	-1144
49.98333	-1142
49.99167	-1141
50.00000	-1141
50.00833	-1142
50.01667	-1141
50.02500	-1140
50.03333	-1140
50.04167	-1140
50.05000	-1141
50.05833	-1143
50.06667	-1146
50.07500	-1147
50.08333	-1145
50.09167	-1142
50.10000	-1140
50.10833	-1140
50.11667	-1143
50.12500	-1149
50.13333	-1154
50.14167	-1158
50.15000	-1160
50.15833	-1159
50.16667	-1155
50.17500	-1149
50.18333	-1143
50.19167	-1139
50.20000	-1139
50.20833	-1140
50.21667	-1142
50.22500	-1143
50.23333	-1143
50.24167	-1144
50.25000	-1146
50.25833	-1150
50.26667	-1153
50.27500	-1156
50.28333	-1157
50.29167	-1155
50.30000	-1153
50.30833	-1150
50.31667	-1148
50.32500	-1147
50.33333	-1146
50.34167	-1145
50.35000	-1142
50.35833	-1138
50.36667	-1133
50.37500	-1128
50.38333	-1123
50.39167	-1121
50.40000	-1120
50.40833	-1120
50.41667	-1122
50.42500	-1124
50.43333	-1126
50.44167	-1129
50.45000	-1131
50.45833	-1133
50.46667	-1134
50.47500	-1132
50.48333	-1129
50.49167	-1123
50.50000	-1117
50.50833	-1113
50.51667	-1110
50.52500	-1109
50.53333	-1110
50.54167	-1113
50.55000	-1117
50.55833	-1121
50.56667	-1125
50.57500	-1128
50.58333	-1129
50.59167	-1128
50.60000	-1126
50.60833	-1124
50.61667	-1122
50.62500	-1118
50.63333	-1115
50.64167	-1113
50.65000	-1113
50.65833	-1114
50.66667	-1116
50.67500	-1118
50.68333	-1120
50.69167	-1120
50.70000	-1119
50.70833	-1115
50.71667	-1112
50.72500	-1110
50.73333	-1111
50.74167	-1113
50.75000	-1115
50.75833	-1116
50.76667	-1114
50.77500	-1112
50.78333	-1110
50.79167	-1108
50.80000	-1108
50.80833	-1110
50.81667	-1111
50.82500	-1110
50.83333	-1107
50.84167	-1104
50.85000	-1100
50.85833	-1097
50.86667	-1097
50.87500	-1100
50.88333	-1104
50.89167	-1107
50.90000	-1109
50.90833	-1107
50.91667	-1104
50.92500	-1100
50.93333	-1098
50.94167	-1096
50.95000	-1094
50.95833	-1092
50.96667	-1088
50.97500	-1086
50.98333	-1085
50.99167	-1086
51.00000	-1088
51.00833	-1093
51.01667	-1099
51.02500	-1106
51.03333	-1111
51.04167	-1114
51.05000	-1114
51.05833	-1112
51.06667	-1107
51.07500	-1102
51.08333	-1096
51.09167	-1091
51.10000	-1089
51.10833	-1090
51.11667	-1094
51.12500	-1102
51.13333	-1109
51.14167	-1115
51.15000	-1120
51.15833	-1121
51.16667	-1120
51.17500	-1118
51.18333	-1115
51.19167	-1112
51.20000	-1109
51.20833	-1108
51.21667	-1108
51.22500	-1110
51.23333	-1113
51.24167	-1115
51.25000	-1117
51.25833	-1118
51.26667	-1118
51.27500	-1118
51.28333	-1118
51.29167	-1119
51.30000	-1120
51.30833	-1119
51.31667	-1119
51.32500	-1119
51.33333	-1121
51.34167	-1124
51.35000	-1127
51.35833	-1129
51.36667	-1129
51.37500	-1130
51.38333	-1129
51.39167	-1129
51.40000	-1128
51.40833	-1127
51.41667	-1128
51.42500	-1130
51.43333	-1134
51.44167	-1137
51.45000	-1140
51.45833	-1140
51.46667	-1139
51.47500	-1136
51.48333	-1133
51.49167	-1130
51.50000	-1128
51.50833	-1126
51.51667	-1127
51.52500	-1129
51.53333	-1133
51.54167	-1138
51.55000	-1142
51.55833	-1144
51.56667	-1145
51.57500	-1144
51.58333	-1142
51.59167	-1139
51.60000	-1137
51.60833	-1135
51.61667	-1135
51.62500	-1138
51.63333	-1141
51.64167	-1145
51.65000	-1149
51.65833	-1152
51.66667	-1155
51.67500	-1157
51.68333	-1157
51.69167	-1155
51.70000	-1152
51.70833	-1149
51.71667	-1147
51.72500	-1147
51.73333	-1149
51.74167	-1151
51.75000	-1152
51.75833	-1153
51.76667	-1155
51.77500	-1157
51.78333	-1160
51.79167	-1162
51.80000	-1165
51.80833	-1167
51.81667	-1168
51.82500	-1168
51.83333	-1166
51.84167	-1164
51.85000	-1162
51.85833	-1160
51.86667	-1159
51.87500	-1158
51.88333	-1157
51.89167	-1156
51.90000	-1157
51.90833	-1159
51.91667	-1161
51.92500	-1163
51.93333	-1165
51.94167	-1167
51.95000	-1168
51.95833	-1170
51.96667	-1170
51.97500	-1169
51.98333	-1167
51.99167	-1165
52.00000	-1164
52.00833	-1165
52.01667	-1166
52.02500	-1168
52.03333	-1171
52.04167	-1173
52.05000	-1174
52.05833	-1176
52.06667	-1177
52.07500	-1176
52.08333	-1173
52.09167	-1169
52.10000	-1164
52.10833	-1159
52.11667	-1156
52.12500	-1156
52.13333	-1158
52.14167	-1160
52.15000	-1162
52.15833	-1162
52.16667	-1161
52.17500	-1158
52.18333	-1155
52.19167	-1152
52.20000	-1152
52.20833	-1154
52.21667	-1156
52.22500	-1159
52.23333	-1162
52.24167	-1164
52.25000	-1165
52.25833	-1167
52.26667	-1168
52.27500	-1170
52.28333	-1172
52.29167	-1174
52.30000	-1178
52.30833	-1182
52.31667	-1185
52.32500	-1187
52.33333	-1186
52.34167	-1183
52.35000	-1179
52.35833	-1176
52.36667	-1177
52.37500	-1179
52.38333	-1181
52.39167	-1183
52.40000	-1184
52.40833	-1182
52.41667	-1182
52.42500	-1181
52.43333	-1181
52.44167	-1179
52.45000	-1176
52.45833	-1172
52.46667	-1167
52.47500	-1164
52.48333	-1161
52.49167	-1159
52.50000	-1160
52.50833	-1164
52.51667	-1170
52.52500	-1177
52.53333	-1182
52.54167	-1184
52.55000	-1183
52.55833	-1179
52.56667	-1174
52.57500	-1170
52.58333	-1169
52.59167	-1169
52.60000	-1167
52.60833	-1165
52.61667	-1162
52.62500	-1161
52.63333	-1163
52.64167	-1168
52.65000	-1175
52.65833	-1180
52.66667	-1181
52.67500	-1181
52.68333	-1178
52.69167	-1176
52.70000	-1174
52.70833	-1175
52.71667	-1177
52.72500	-1179
52.73333	-1180
52.74167	-1180
52.75000	-1179
52.75833	-1179
52.76667	-1178
52.77500	-1179
52.78333	-1180
52.79167	-1179
52.80000	-1177
52.80833	-1173
52.81667	-1170
52.82500	-1167
52.83333	-1164
52.84167	-1162
52.85000	-1161
52.85833	-1160
52.86667	-1161
52.87500	-1163
52.88333	-1167
52.89167	-1170
52.90000	-1172
52.90833	-1173
52.91667	-1173
52.92500	-1174
52.93333	-1175
52.94167	-1176
52.95000	-1176
52.95833	-1175
52.96667	-1174
52.97500	-1173
52.98333	-1173
52.99167	-1174
53.00000	-1175
53.00833	-1174
53.01667	-1174
53.02500	-1175
53.03333	-1175
53.04167	-1175
53.05000	-1174
53.05833	-1171
53.06667	-1168
53.07500	-1165
53.08333	-1163
53.09167	-1162
53.10000	-1163
53.10833	-1166
53.11667	-1169
53.12500	-1172
53.13333	-1174
53.14167	-1174
53.15000	-1172
53.15833	-1169
53.16667	-1166
53.17500	-1165
53.18333	-1165
53.19167	-1166
53.20000	-1168
53.20833	-1169
53.21667	-1171
53.22500	-1171
53.23333	-1172
53.24167	-1172
53.25000	-1172
53.25833	-1170
53.26667	-1166
53.27500	-1164
53.28333	-1162
53.29167	-1162
53.30000	-1162
53.30833	-1160
53.31667	-1158
53.32500	-1155
53.33333	-1153
53.34167	-1155
53.35000	-1159
53.35833	-1164
53.36667	-1170
53.37500	-1173
53.38333	-1173
53.39167	-1170
53.40000	-1168
53.40833	-1165
53.41667	-1165
53.42500	-1166
53.43333	-1167
53.44167	-1168
53.45000	-1167
53.45833	-1164
53.46667	-1161
53.47500	-1157
53.48333	-1155
53.49167	-1156
53.50000	-1158
53.50833	-1160
53.51667	-1162
53.52500	-1164
53.53333	-1165
53.54167	-1167
53.55000	-1168
53.55833	-1168
53.56667	-1166
53.57500	-1162
53.58333	-1159
53.59167	-1156
53.60000	-1156
53.60833	-1159
53.61667	-1162
53.62500	-1166
53.63333	-1168
53.64167	-1168
53.65000	-1166
53.65833	-1163
53.66667	-1160
53.67500	-1158
53.68333	-1156
53.69167	-1156
53.70000	-1155
53.70833	-1155
53.71667	-1154
53.72500	-1154
53.73333	-1153
53.74167	-1153
53.75000	-1153
53.75833	-1151
53.76667	-1147
53.77500	-1143
53.78333	-1139
53.79167	-1137
53.80000	-1135
53.80833	-1133
53.81667	-1130
53.82500	-1128
53.83333	-1125
53.84167	-1124
53.85000	-1124
53.85833	-1124
53.86667	-1125
53.87500	-1126
53.88333	-1127
53.89167	-1125
53.90000	-1121
53.90833	-1115
53.91667	-1109
53.92500	-1102
53.93333	-1097
53.94167	-1095
53.95000	-1094
53.95833	-1095
53.96667	-1096
53.97500	-1097
53.98333	-1098
53.99167	-1098
54.00000	-1097
54.00833	-1096
54.01667	-1092
54.02500	-1086
54.03333	-1078
54.04167	-1069
54.05000	-1060
54.05833	-1054
54.06667	-1049
54.07500	-1046
54.08333	-1045
54.09167	-1043
54.10000	-1042
54.10833	-1041
54.11667	-1038
54.12500	-1034
54.13333	-1028
54.14167	-1021
54.15000	-1012
54.15833	-1004
54.16667	-996
54.17500	-988
54.18333	-981
54.19167	-974
54.20000	-968
54.20833	-963
54.21667	-959
54.22500	-954
54.23333	-947
54.24167	-939
54.25000	-929
54.25833	-921
54.26667	-915
54.27500	-910
54.28333	-906
54.29167	-901
54.30000	-894
54.30833	-886
54.31667	-878
54.32500	-870
54.33333	-862
54.34167	-854
54.35000	-845
54.35833	-835
54.36667	-824
54.37500	-814
54.38333	-806
54.39167	-799
54.40000	-792
54.40833	-784
54.41667	-774
54.42500	-761
54.43333	-748
54.44167	-736
54.45000	-725
54.45833	-714
54.46667	-704
54.47500	-694
54.48333	-683
54.49167	-671
54.50000	-659
54.50833	-646
54.51667	-634
54.52500	-623
54.53333	-613
54.54167	-604
54.55000	-593
54.55833	-583
54.56667	-571
54.57500	-561
54.58333	-551
54.59167	-542
54.60000	-533
54.60833	-524
54.61667	-515
54.62500	-505
54.63333	-494
54.64167	-482
54.65000	-468
54.65833	-455
54.66667	-441
54.67500	-428
54.68333	-414
54.69167	-401
54.70000	-389
54.70833	-377
54.71667	-366
54.72500	-356
54.73333	-346
54.74167	-332
54.75000	-317
54.75833	-301
54.76667	-284
54.77500	-268
54.78333	-252
54.79167	-238
54.80000	-226
54.80833	-216
54.81667	-206
54.82500	-196
54.83333	-185
54.84167	-171
54.85000	-156
54.85833	-141
54.86667	-127
54.87500	-112
54.88333	-98
54.89167	-83
54.90000	-68
54.90833	-54
54.91667	-40
54.92500	-28
54.93333	-17
54.94167	-6
54.95000	4
54.95833	14
54.96667	24
54.97500	34
54.98333	45
54.99167	56
55.00000	67
55.00833	78
55.01667	88
55.02500	98
55.03333	108
55.04167	119
55.05000	129
55.05833	137
55.06667	143
55.07500	149
55.08333	154
55.09167	162
55.10000	172
55.10833	184
55.11667	196
55.12500	208
55.13333	218
55.14167	228
55.15000	237
55.15833	245
55.16667	253
55.17500	259
55.18333	263
55.19167	267
55.20000	270
55.20833	273
55.21667	278
55.22500	286
55.23333	294
55.24167	303
55.25000	311
55.25833	317
55.26667	321
55.27500	323
55.28333	324
55.29167	325
55.30000	328
55.30833	332
55.31667	337
55.32500	343
55.33333	348
55.34167	353
55.35000	358
55.35833	363
55.36667	366
55.37500	369
55.38333	371
55.39167	373
55.40000	374
55.40833	374
55.41667	373
55.42500	372
55.43333	371
55.44167	372
55.45000	374
55.45833	375
55.46667	377
55.47500	378
55.48333	379
55.49167	380
55.50000	381
55.50833	382
55.51667	383
55.52500	383
55.53333	382
55.54167	380
55.55000	377
55.55833	375
55.56667	372
55.57500	371
55.58333	369
55.59167	367
55.60000	365
55.60833	362
55.61667	359
55.62500	353
55.63333	347
55.64167	342
55.65000	338
55.65833	335
55.66667	334
55.67500	334
55.68333	333
55.69167	332
55.70000	329
55.70833	325
55.71667	321
55.72500	316
55.73333	311
55.74167	304
55.75000	298
55.75833	292
55.76667	286
55.77500	279
55.78333	271
55.79167	261
55.80000	251
55.80833	242
55.81667	234
55.82500	228
55.83333	223
55.84167	218
55.85000	213
55.85833	208
55.86667	202
55.87500	197
55.88333	192
55.89167	187
55.90000	182
55.90833	176
55.91667	170
55.92500	163
55.93333	156
55.94167	148
55.95000	139
55.95833	130
55.96667	123
55.97500	116
55.98333	109
55.99167	102
56.00000	94
56.00833	87
56.01667	82
56.02500	79
56.03333	78
56.04167	76
56.05000	73
56.05833	68
56.06667	60
56.07500	51
56.08333	39
56.09167	25
56.10000	10
56.10833	-5
56.11667	-19
56.12500	-31
56.13333	-42
56.14167	-49
56.15000	-55
56.15833	-59
56.16667	-62
56.17500	-66
56.18333	-71
56.19167	-78
56.20000	-85
56.20833	-93
56.21667	-101
56.22500	-109
56.23333	-116
56.24167	-123
56.25000	-129
56.25833	-135
56.26667	-142
56.27500	-149
56.28333	-158
56.29167	-167
56.30000	-176
56.30833	-185
56.31667	-192
56.32500	-199
56.33333	-204
56.34167	-210
56.35000	-215
56.35833	-222
56.36667	-229
56.37500	-237
56.38333	-244
56.39167	-252
56.40000	-260
56.40833	-268
56.41667	-276
56.42500	-284
56.43333	-292
56.44167	-301
56.45000	-311
56.45833	-320
56.46667	-329
56.47500	-335
56.48333	-338
56.49167	-339
56.50000	-339
56.50833	-341
56.51667	-345
56.52500	-351
56.53333	-359
56.54167	-370
56.55000	-381
56.55833	-392
56.56667	-403
56.57500	-412
56.58333	-419
56.59167	-425
56.60000	-430
56.60833	-434
56.61667	-437
56.62500	-439
56.63333	-441
56.64167	-444
56.65000	-448
56.65833	-451
56.66667	-454
56.67500	-458
56.68333	-464
56.69167	-472
56.70000	-483
56.70833	-494
56.71667	-505
56.72500	-513
56.73333	-521
56.74167	-527
56.75000	-532
56.75833	-538
56.76667	-545
56.77500	-552
56.78333	-558
56.79167	-564
56.80000	-568
56.80833	-570
56.81667	-571
56.82500	-572
56.83333	-572
56.84167	-573
56.85000	-574
56.85833	-578
56.86667	-582
56.87500	-588
56.88333	-596
56.89167	-604
56.90000	-611
56.90833	-618
56.91667	-623
56.92500	-626
56.93333	-629
56.94167	-634
56.95000	-639
56.95833	-645
56.96667	-652
56.97500	-657
56.98333	-659
56.99167	-660
57.00000	-663
57.00833	-666
57.01667	-671
57.02500	-677
57.03333	-682
57.04167	-688
57.05000	-693
57.05833	-699
57.06667	-705
57.07500	-709
57.08333	-712
57.09167	-713
57.10000	-713
57.10833	-713
57.11667	-715
57.12500	-718
57.13333	-722
57.14167	-726
57.15000	-730
57.15833	-734
57.16667	-739
57.17500	-744
57.18333	-748
57.19167	-752
57.20000	-757
57.20833	-761
57.21667	-764
57.22500	-767
57.23333	-769
57.24167	-770
57.25000	-771
57.25833	-774
57.26667	-780
57.27500	-786
57.28333	-791
57.29167	-795
57.30000	-798
57.30833	-800
57.31667	-804
57.32500	-809
57.33333	-813
57.34167	-816
57.35000	-818
57.35833	-820
57.36667	-821
57.37500	-824
57.38333	-828
57.39167	-833
57.40000	-838
57.40833	-844
57.41667	-848
57.42500	-851
57.43333	-853
57.44167	-855
57.45000	-855
57.45833	-855
57.46667	-856
57.47500	-857
57.48333	-859
57.49167	-861
57.50000	-862
57.50833	-861
57.51667	-861
57.52500	-863
57.53333	-866
57.54167	-871
57.55000	-876
57.55833	-880
57.56667	-883
57.57500	-886
57.58333	-889
57.59167	-891
57.60000	-892
57.60833	-894
57.61667	-895
57.62500	-897
57.63333	-899
57.64167	-900
57.65000	-902
57.65833	-904
57.66667	-907
57.67500	-911
57.68333	-913
57.69167	-914
57.70000	-913
57.70833	-911
57.71667	-911
57.72500	-914
57.73333	-919
57.74167	-924
57.75000	-928
57.75833	-930
57.76667	-929
57.77500	-927
57.78333	-926
57.79167	-925
57.80000	-925
57.80833	-927
57.81667	-930
57.82500	-935
57.83333	-940
57.84167	-946
57.85000	-950
57.85833	-952
57.86667	-951
57.87500	-950
57.88333	-948
57.89167	-948
57.90000	-950
57.90833	-953
57.91667	-958
57.92500	-963
57.93333	-967
57.94167	-969
57.95000	-970
57.95833	-971
57.96667	-972
57.97500	-973
57.98333	-975
57.99167	-977
58.00000	-977
58.00833	-977
58.01667	-979
58.02500	-982
58.03333	-986
58.04167	-988
58.05000	-989
58.05833	-990
58.06667	-990
58.07500	-991
58.08333	-992
58.09167	-993
58.10000	-995
58.10833	-996
58.11667	-998
58.12500	-998
58.13333	-997
58.14167	-994
58.15000	-991
58.15833	-989
58.16667	-987
58.17500	-988
58.18333	-991
58.19167	-995
58.20000	-999
58.20833	-1004
58.21667	-1007
58.22500	-1007
58.23333	-1007
58.24167	-1007
58.25000	-1008
58.25833	-1011
58.26667	-1014
58.27500	-1018
58.28333	-1019
58.29167	-1018
58.30000	-1017
58.30833	-1016
58.31667	-1017
58.32500	-1021
58.33333	-1025
58.34167	-1029
58.35000	-1031
58.35833	-1033
58.36667	-1033
58.37500	-1032
58.38333	-1030
58.39167	-1029
58.40000	-1027
58.40833	-1026
58.41667	-1026
58.42500	-1029
58.43333	-1032
58.44167	-1035
58.45000	-1037
58.45833	-1038
58.46667	-1038
58.47500	-1037
58.48333	-1035
58.49167	-1033
58.50000	-1033
58.50833	-1033
58.51667	-1035
58.52500	-1038
58.53333	-1039
58.54167	-1039
58.55000	-1038
58.55833	-1037
58.56667	-1038
58.57500	-1039
58.58333	-1042
58.59167	-1045
58.60000	-1047
58.60833	-1048
58.61667	-1048
58.62500	-1050
58.63333	-1053
58.64167	-1055
58.65000	-1055
58.65833	-1055
58.66667	-1054
58.67500	-1055
58.68333	-1059
58.69167	-1065
58.70000	-1069
58.70833	-1072
58.71667	-1072
58.72500	-1070
58.73333	-1068
58.74167	-1065
58.75000	-1062
58.75833	-1061
58.76667	-1060
58.77500	-1060
58.78333	-1061
58.79167	-1063
58.80000	-1065
58.80833	-1067
58.81667	-1069
58.82500	-1069
58.83333	-1069
58.84167	-1067
58.85000	-1066
58.85833	-1067
58.86667	-1069
58.87500	-1072
58.88333	-1077
58.89167	-1081
58.90000	-1083
58.90833	-1083
58.91667	-1082
58.92500	-1080
58.93333	-1080
58.94167	-1081
58.95000	-1085
58.95833	-1088
58.96667	-1089
58.97500	-1089
58.98333	-1089
58.99167	-1087
59.00000	-1086
59.00833	-1085
59.01667	-1083
59.02500	-1080
59.03333	-1077
59.04167	-1075
59.05000	-1077
59.05833	-1080
59.06667	-1086
59.07500	-1091
59.08333	-1094
59.09167	-1095
59.10000	-1094
59.10833	-1093
59.11667	-1091
59.12500	-1090
59.13333	-1091
59.14167	-1091
59.15000	-1092
59.15833	-1091
59.16667	-1090
59.17500	-1087
59.18333	-1086
59.19167	-1084
59.20000	-1084
59.20833	-1085
59.21667	-1087
59.22500	-1090
59.23333	-1093
59.24167	-1095
59.25000	-1096
59.25833	-1095
59.26667	-1093
59.27500	-1091
59.28333	-1090
59.29167	-1090
59.30000	-1091
59.30833	-1092
59.31667	-1093
59.32500	-1094
59.33333	-1094
59.34167	-1094
59.35000	-1095
59.35833	-1097
59.36667	-1100
59.37500	-1103
59.38333	-1103
59.39167	-1102
59.40000	-1099
59.40833	-1095
59.41667	-1091
59.42500	-1089
59.43333	-1088
59.44167	-1087
59.45000	-1087
59.45833	-1087
59.46667	-1087
59.47500	-1089
59.48333	-1090
59.49167	-1092
59.50000	-1094
59.50833	-1097
59.51667	-1100
59.52500	-1104
59.53333	-1106
59.54167	-1106
59.55000	-1105
59.55833	-1104
59.56667	-1104
59.57500	-1105
59.58333	-1106
59.59167	-1107
59.60000	-1108
59.60833	-1110
59.61667	-1115
59.62500	-1121
59.63333	-1128
59.64167	-1132
59.65000	-1134
59.65833	-1132
59.66667	-1128
59.67500	-1123
59.68333	-1115
59.69167	-1108
59.70000	-1102
59.70833	-1097
59.71667	-1096
59.72500	-1099
59.73333	-1103
59.74167	-1109
59.75000	-1114
59.75833	-1117
59.76667	-1118
59.77500	-1117
59.78333	-1116
59.79167	-1114
59.80000	-1113
59.80833	-1113
59.81667	-1113
59.82500	-1113
59.83333	-1113
59.84167	-1114
59.85000	-1117
59.85833	-1120
59.86667	-1123
59.87500	-1126
59.88333	-1128
59.89167	-1129
59.90000	-1127
59.90833	-1123
59.91667	-1119
59.92500	-1117
59.93333	-1117
59.94167	-1119
59.95000	-1121
59.95833	-1122
59.96667	-1122
59.97500	-1122
59.98333	-1122
59.99167	-1123
60.00000	-1124

[LC Chromatogram(Detector A-Ch2)]
Interval(msec)	500
# of Points	7201
Start Time(min)	0.000
End Time(min)	60.000
Intensity Units	mV
Intensity Multiplier	0.001
Wavelength(nm)	230
R.Time (min)	Intensity
0.00000	-1234
0.00833	-1234
0.01667	-501
0.02500	-16
0.03333	-31
0.04167	-48
0.05000	-68
0.05833	-92
0.06667	-119
0.07500	-148
0.08333	-175
0.09167	-201
0.10000	-223
0.10833	-243
0.11667	-262
0.12500	-281
0.13333	-303
0.14167	-325
0.15000	-344
0.15833	-361
0.16667	-375
0.17500	-387
0.18333	-398
0.19167	-409
0.20000	-420
0.20833	-433
0.21667	-447
0.22500	-462
0.23333	-479
0.24167	-495
0.25000	-508
0.25833	-519
0.26667	-527
0.27500	-532
0.28333	-538
0.29167	-546
0.30000	-556
0.30833	-568
0.31667	-581
0.32500	-595
0.33333	-610
0.34167	-624
0.35000	-638
0.35833	-652
0.36667	-664
0.37500	-677
0.38333	-690
0.39167	-704
0.40000	-720
0.40833	-735
0.41667	-749
0.42500	-763
0.43333	-775
0.44167	-787
0.45000	-798
0.45833	-808
0.46667	-817
0.47500	-825
0.48333	-832
0.49167	-840
0.50000	-847
0.50833	-855
0.51667	-864
0.52500	-874
0.53333	-883
0.54167	-890
0.55000	-895
0.55833	-899
0.56667	-903
0.57500	-908
0.58333	-914
0.59167	-921
0.60000	-927
0.60833	-933
0.61667	-938
0.62500	-943
0.63333	-951
0.64167	-962
0.65000	-977
0.65833	-992
0.66667	-1007
0.67500	-1019
0.68333	-1028
0.69167	-1033
0.70000	-1038
0.70833	-1042
0.71667	-1048
0.72500	-1054
0.73333	-1060
0.74167	-1066
0.75000	-1071
0.75833	-1076
0.76667	-1082
0.77500	-1089
0.78333	-1096
0.79167	-1102
0.80000	-1108
0.80833	-1112
0.81667	-1115
0.82500	-1118
0.83333	-1121
0.84167	-1125
0.85000	-1128
0.85833	-1131
0.86667	-1136
0.87500	-1141
0.88333	-1147
0.89167	-1156
0.90000	-1165
0.90833	-1174
0.91667	-1181
0.92500	-1187
0.93333	-1191
0.94167	-1193
0.95000	-1196
0.95833	-1201
0.96667	-1207
0.97500	-1215
0.98333	-1221
0.99167	-1225
1.00000	-1229
1.00833	-1230
1.01667	-1231
1.02500	-1235
1.03333	-1241
1.04167	-1249
1.05000	-1259
1.05833	-1268
1.06667	-1274
1.07500	-1277
1.08333	-1278
1.09167	-1279
1.10000	-1282
1.10833	-1288
1.11667	-1295
1.12500	-1302
1.13333	-1306
1.14167	-1307
1.15000	-1308
1.15833	-1308
1.16667	-1309
1.17500	-1313
1.18333	-1316
1.19167	-1319
1.20000	-1322
1.20833	-1327
1.21667	-1334
1.22500	-1342
1.23333	-1350
1.24167	-1357
1.25000	-1361
1.25833	-1363
1.26667	-1363
1.27500	-1364
1.28333	-1366
1.29167	-1370
1.30000	-1376
1.30833	-1382
1.31667	-1387
1.32500	-1390
1.33333	-1391
1.34167	-1391
1.35000	-1391
1.35833	-1392
1.36667	-1394
1.37500	-1399
1.38333	-1404
1.39167	-1411
1.40000	-1416
1.40833	-1421
1.41667	-1424
1.42500	-1427
1.43333	-1430
1.44167	-1433
1.45000	-1434
1.45833	-1434
1.46667	-1434
1.47500	-1435
1.48333	-1438
1.49167	-1444
1.50000	-1450
1.50833	-1455
1.51667	-1460
1.52500	-1463
1.53333	-1464
1.54167	-1464
1.55000	-1464
1.55833	-1466
1.56667	-1468
1.57500	-1471
1.58333	-1474
1.59167	-1477
1.60000	-1480
1.60833	-1485
1.61667	-1490
1.62500	-1493
1.63333	-1494
1.64167	-1493
1.65000	-1489
1.65833	-1486
1.66667	-1484
1.67500	-1486
1.68333	-1489
1.69167	-1491
1.70000	-1492
1.70833	-1492
1.71667	-1493
1.72500	-1497
1.73333	-1502
1.74167	-1507
1.75000	-1510
1.75833	-1511
1.76667	-1511
1.77500	-1512
1.78333	-1515
1.79167	-1517
1.80000	-1520
1.80833	-1521
1.81667	-1521
1.82500	-1521
1.83333	-1524
1.84167	-1528
1.85000	-1530
1.85833	-1532
1.86667	-1533
1.87500	-1536
1.88333	-1538
1.89167	-1539
1.90000	-1540
1.90833	-1541
1.91667	-1543
1.92500	-1547
1.93333	-1552
1.94167	-1557
1.95000	-1560
1.95833	-1561
1.96667	-1562
1.97500	-1563
1.98333	-1565
1.99167	-1567
2.00000	-1569
2.00833	-1570
2.01667	-1572
2.02500	-1573
2.03333	-1575
2.04167	-1576
2.05000	-1577
2.05833	-1578
2.06667	-1579
2.07500	-1580
2.08333	-1581
2.09167	-1581
2.10000	-1580
2.10833	-1580
2.11667	-1581
2.12500	-1583
2.13333	-1585
2.14167	-1588
2.15000	-1591
2.15833	-1594
2.16667	-1597
2.17500	-1601
2.18333	-1604
2.19167	-1605
2.20000	-1606
2.20833	-1606
2.21667	-1606
2.22500	-1609
2.23333	-1612
2.24167	-1615
2.25000	-1617
2.25833	-1618
2.26667	-1617
2.27500	-1617
2.28333	-1617
2.29167	-1617
2.30000	-1619
2.30833	-1620
2.31667	-1620
2.32500	-1621
2.33333	-1623
2.34167	-1625
2.35000	-1628
2.35833	-1630
2.36667	-1634
2.37500	-1638
2.38333	-1642
2.39167	-1645
2.40000	-1646
2.40833	-1645
2.41667	-1642
2.42500	-1641
2.43333	-1642
2.44167	-1645
2.45000	-1647
2.45833	-1650
2.46667	-1651
2.47500	-1651
2.48333	-1650
2.49167	-1649
2.50000	-1648
2.50833	-1645
2.51667	-1642
2.52500	-1642
2.53333	-1644
2.54167	-1647
2.55000	-1652
2.55833	-1654
2.56667	-1654
2.57500	-1652
2.58333	-1649
2.59167	-1647
2.60000	-1647
2.60833	-1650
2.61667	-1655
2.62500	-1661
2.63333	-1667
2.64167	-1671
2.65000	-1674
2.65833	-1674
2.66667	-1674
2.67500	-1673
2.68333	-1672
2.69167	-1671
2.70000	-1670
2.70833	-1670
2.71667	-1669
2.72500	-1669
2.73333	-1671
2.74167	-1673
2.75000	-1676
2.75833	-1679
2.76667	-1682
2.77500	-1687
2.78333	-1691
2.79167	-1694
2.80000	-1695
2.80833	-1694
2.81667	-1693
2.82500	-1691
2.83333	-1691
2.84167	-1689
2.85000	-1686
2.85833	-1681
2.86667	-1678
2.87500	-1676
2.88333	-1678
2.89167	-1683
2.90000	-1691
2.90833	-1697
2.91667	-1702
2.92500	-1705
2.93333	-1707
2.94167	-1708
2.95000	-1709
2.95833	-1709
2.96667	-1709
2.97500	-1709
2.98333	-1710
2.99167	-1713
3.00000	-1718
3.00833	-1721
3.01667	-1723
3.02500	-1722
3.03333	-1721
3.04167	-1719
3.05000	-1718
3.05833	-1717
3.06667	-1716
3.07500	-1717
3.08333	-1719
3.09167	-1723
3.10000	-1728
3.10833	-1731
3.11667	-1730
3.12500	-1728
3.13333	-1725
3.14167	-1723
3.15000	-1723
3.15833	-1724
3.16667	-1726
3.17500	-1727
3.18333	-1728
3.19167	-1726
3.20000	-1724
3.20833	-1723
3.21667	-1722
3.22500	-1722
3.23333	-1722
3.24167	-1721
3.25000	-1719
3.25833	-1718
3.26667	-1717
3.27500	-1717
3.28333	-1719
3.29167	-1724
3.30000	-1731
3.30833	-1738
3.31667	-1744
3.32500	-1748
3.33333	-1750
3.34167	-1752
3.35000	-1753
3.35833	-1753
3.36667	-1754
3.37500	-1754
3.38333	-1754
3.39167	-1755
3.40000	-1757
3.40833	-1758
3.41667	-1759
3.42500	-1759
3.43333	-1759
3.44167	-1760
3.45000	-1759
3.45833	-1757
3.46667	-1754
3.47500	-1752
3.48333	-1751
3.49167	-1753
3.50000	-1756
3.50833	-1759
3.51667	-1759
3.52500	-1758
3.53333	-1754
3.54167	-1751
3.55000	-1751
3.55833	-1754
3.56667	-1758
3.57500	-1762
3.58333	-1766
3.59167	-1769
3.60000	-1771
3.60833	-1773
3.61667	-1774
3.62500	-1775
3.63333	-1776
3.64167	-1776
3.65000	-1776
3.65833	-1775
3.66667	-1773
3.67500	-1771
3.68333	-1767
3.69167	-1763
3.70000	-1760
3.70833	-1759
3.71667	-1761
3.72500	-1765
3.73333	-1770
3.74167	-1775
3.75000	-1778
3.75833	-1777
3.76667	-1775
3.77500	-1772
3.78333	-1770
3.79167	-1770
3.80000	-1773
3.80833	-1777
3.81667	-1783
3.82500	-1787
3.83333	-1790
3.84167	-1791
3.85000	-1791
3.85833	-1791
3.86667	-1790
3.87500	-1791
3.88333	-1792
3.89167	-1792
3.90000	-1793
3.90833	-1793
3.91667	-1792
3.92500	-1790
3.93333	-1788
3.94167	-1785
3.95000	-1783
3.95833	-1780
3.96667	-1778
3.97500	-1777
3.98333	-1776
3.99167	-1777
4.00000	-1779
4.00833	-1781
4.01667	-1785
4.02500	-1787
4.03333	-1787
4.04167	-1787
4.05000	-1787
4.05833	-1786
4.06667	-1786
4.07500	-1787
4.08333	-1788
4.09167	-1787
4.10000	-1786
4.10833	-1784
4.11667	-1783
4.12500	-1784
4.13333	-1787
4.14167	-1792
4.15000	-1798
4.15833	-1805
4.16667	-1810
4.17500	-1813
4.18333	-1815
4.19167	-1814
4.20000	-1812
4.20833	-1809
4.21667	-1805
4.22500	-1802
4.23333	-1801
4.24167	-1803
4.25000	-1806
4.25833	-1811
4.26667	-1815
4.27500	-1817
4.28333	-1818
4.29167	-1818
4.30000	-1817
4.30833	-1815
4.31667	-1812
4.32500	-1810
4.33333	-1808
4.34167	-1806
4.35000	-1806
4.35833	-1806
4.36667	-1807
4.37500	-1807
4.38333	-1808
4.39167	-1809
4.40000	-1810
4.40833	-1812
4.41667	-1814
4.42500	-1816
4.43333	-1817
4.44167	-1817
4.45000	-1816
4.45833	-1815
4.46667	-1813
4.47500	-1811
4.48333	-1811
4.49167	-1812
4.50000	-1816
4.50833	-1820
4.51667	-1825
4.52500	-1828
4.53333	-1828
4.54167	-1825
4.55000	-1821
4.55833	-1817
4.56667	-1815
4.57500	-1815
4.58333	-1817
4.59167	-1820
4.60000	-1824
4.60833	-1828
4.61667	-1832
4.62500	-1834
4.63333	-1835
4.64167	-1834
4.65000	-1831
4.65833	-1826
4.66667	-1823
4.67500	-1821
4.68333	-1823
4.69167	-1825
4.70000	-1829
4.70833	-1832
4.71667	-1834
4.72500	-1835
4.73333	-1835
4.74167	-1834
4.75000	-1833
4.75833	-1833
4.76667	-1832
4.77500	-1833
4.78333	-1833
4.79167	-1833
4.80000	-1832
4.80833	-1831
4.81667	-1831
4.82500	-1832
4.83333	-1835
4.84167	-1838
4.85000	-1841
4.85833	-1843
4.86667	-1844
4.87500	-1845
4.88333	-1844
4.89167	-1844
4.90000	-1844
4.90833	-1843
4.91667	-1842
4.92500	-1840
4.93333	-1838
4.94167	-1838
4.95000	-1838
4.95833	-1839
4.96667	-1842
4.97500	-1845
4.98333	-1847
4.99167	-1848
5.00000	-1848
5.00833	-1848
5.01667	-1848
5.02500	-1848
5.03333	-1847
5.04167	-1845
5.05000	-1843
5.05833	-1840
5.06667	-1838
5.07500	-1837
5.08333	-1837
5.09167	-1837
5.10000	-1839
5.10833	-1842
5.11667	-1846
5.12500	-1852
5.13333	-1857
5.14167	-1861
5.15000	-1861
5.15833	-1858
5.16667	-1855
5.17500	-1852
5.18333	-1850
5.19167	-1850
5.20000	-1851
5.20833	-1852
5.21667	-1852
5.22500	-1853
5.23333	-1854
5.24167	-1856
5.25000	-1860
5.25833	-1864
5.26667	-1867
5.27500	-1868
5.28333	-1868
5.29167	-1866
5.30000	-1864
5.30833	-1862
5.31667	-1861
5.32500	-1861
5.33333	-1863
5.34167	-1865
5.35000	-1868
5.35833	-1872
5.36667	-1874
5.37500	-1875
5.38333	-1874
5.39167	-1873
5.40000	-1871
5.40833	-1870
5.41667	-1870
5.42500	-1871
5.43333	-1872
5.44167	-1873
5.45000	-1875
5.45833	-1876
5.46667	-1877
5.47500	-1877
5.48333	-1875
5.49167	-1870
5.50000	-1865
5.50833	-1860
5.51667	-1856
5.52500	-1853
5.53333	-1854
5.54167	-1857
5.55000	-1862
5.55833	-1868
5.56667	-1873
5.57500	-1877
5.58333	-1878
5.59167	-1876
5.60000	-1873
5.60833	-1870
5.61667	-1868
5.62500	-1866
5.63333	-1864
5.64167	-1862
5.65000	-1862
5.65833	-1863
5.66667	-1866
5.67500	-1871
5.68333	-1876
5.69167	-1879
5.70000	-1882
5.70833	-1883
5.71667	-1883
5.72500	-1882
5.73333	-1881
5.74167	-1879
5.75000	-1879
5.75833	-1879
5.76667	-1882
5.77500	-1886
5.78333	-1890
5.79167	-1890
5.80000	-1889
5.80833	-1886
5.81667	-1882
5.82500	-1880
5.83333	-1879
5.84167	-1880
5.85000	-1882
5.85833	-1884
5.86667	-1886
5.87500	-1888
5.88333	-1889
5.89167	-1890
5.90000	-1889
5.90833	-1886
5.91667	-1884
5.92500	-1881
5.93333	-1880
5.94167	-1879
5.95000	-1879
5.95833	-1879
5.96667	-1879
5.97500	-1876
5.98333	-1874
5.99167	-1874
6.00000	-1876
6.00833	-1879
6.01667	-1883
6.02500	-1885
6.03333	-1887
6.04167	-1887
6.05000	-1888
6.05833	-1889
6.06667	-1890
6.07500	-1890
6.08333	-1890
6.09167	-1890
6.10000	-1891
6.10833	-1892
6.11667	-1895
6.12500	-1898
6.13333	-1901
6.14167	-1903
6.15000	-1904
6.15833	-1904
6.16667	-1902
6.17500	-1898
6.18333	-1894
6.19167	-1892
6.20000	-1892
6.20833	-1894
6.21667	-1896
6.22500	-1898
6.23333	-1901
6.24167	-1903
6.25000	-1906
6.25833	-1909
6.26667	-1911
6.27500	-1912
6.28333	-1912
6.29167	-1909
6.30000	-1905
6.30833	-1902
6.31667	-1901
6.32500	-1902
6.33333	-1905
6.34167	-1907
6.35000	-1908
6.35833	-1908
6.36667	-1907
6.37500	-1907
6.38333	-1908
6.39167	-1909
6.40000	-1909
6.40833	-1910
6.41667	-1909
6.42500	-1908
6.43333	-1907
6.44167	-1906
6.45000	-1904
6.45833	-1904
6.46667	-1904
6.47500	-1905
6.48333	-1906
6.49167	-1908
6.50000	-1910
6.50833	-1911
6.51667	-1911
6.52500	-1910
6.53333	-1908
6.54167	-1907
6.55000	-1907
6.55833	-1908
6.56667	-1911
6.57500	-1913
6.58333	-1916
6.59167	-1918
6.60000	-1919
6.60833	-1921
6.61667	-1923
6.62500	-1925
6.63333	-1926
6.64167	-1925
6.65000	-1922
6.65833	-1918
6.66667	-1915
6.67500	-1912
6.68333	-1910
6.69167	-1910
6.70000	-1910
6.70833	-1910
6.71667	-1910
6.72500	-1910
6.73333	-1911
6.74167	-1913
6.75000	-1916
6.75833	-1920
6.76667	-1923
6.77500	-1926
6.78333	-1927
6.79167	-1926
6.80000	-1924
6.80833	-1921
6.81667	-1919
6.82500	-1919
6.83333	-1921
6.84167	-1925
6.85000	-1928
6.85833	-1931
6.86667	-1933
6.87500	-1931
6.88333	-1930
6.89167	-1928
6.90000	-1925
6.90833	-1923
6.91667	-1920
6.92500	-1919
6.93333	-1919
6.94167	-1923
6.95000	-1929
6.95833	-1936
6.96667	-1941
6.97500	-1945
6.98333	-1945
6.99167	-1943
7.00000	-1940
7.00833	-1936
7.01667	-1933
7.02500	-1931
7.03333	-1929
7.04167	-1929
7.05000	-1928
7.05833	-1927
7.06667	-1926
7.07500	-1925
7.08333	-1926
7.09167	-1927
7.10000	-1929
7.10833	-1929
7.11667	-1929
7.12500	-1929
7.13333	-1929
7.14167	-1931
7.15000	-1934
7.15833	-1938
7.16667	-1941
7.17500	-1943
7.18333	-1943
7.19167	-1941
7.20000	-1939
7.20833	-1937
7.21667	-1935
7.22500	-1932
7.23333	-1929
7.24167	-1927
7.25000	-1927
7.25833	-1927
7.26667	-1929
7.27500	-1932
7.28333	-1935
7.29167	-1937
7.30000	-1937
7.30833	-1937
7.31667	-1937
7.32500	-1937
7.33333	-1936
7.34167	-1934
7.35000	-1932
7.35833	-1929
7.36667	-1926
7.37500	-1924
7.38333	-1923
7.39167	-1923
7.40000	-1925
7.40833	-1928
7.41667	-1932
7.42500	-1935
7.43333	-1937
7.44167	-1937
7.45000	-1937
7.45833	-1937
7.46667	-1937
7.47500	-1939
7.48333	-1942
7.49167	-1945
7.50000	-1946
7.50833	-1947
7.51667	-1946
7.52500	-1945
7.53333	-1945
7.54167	-1945
7.55000	-1946
7.55833	-1947
7.56667	-1948
7.57500	-1948
7.58333	-1947
7.59167	-1948
7.60000	-1948
7.60833	-1949
7.61667	-1949
7.62500	-1950
7.63333	-1951
7.64167	-1952
7.65000	-1952
7.65833	-1952
7.66667	-1951
7.67500	-1950
7.68333	-1948
7.69167	-1945
7.70000	-1943
7.70833	-1941
7.71667	-1939
7.72500	-1938
7.73333	-1936
7.74167	-1936
7.75000	-1937
7.75833	-1940
7.76667	-1943
7.77500	-1947
7.78333	-1950
7.79167	-1953
7.80000	-1954
7.80833	-1955
7.81667	-1957
7.82500	-1957
7.83333	-1955
7.84167	-1950
7.85000	-1945
7.85833	-1938
7.86667	-1934
7.87500	-1932
7.88333	-1932
7.89167	-1934
7.90000	-1936
7.90833	-1939
7.91667	-1940
7.92500	-1941
7.93333	-1942
7.94167	-1943
7.95000	-1944
7.95833	-1946
7.96667	-1949
7.97500	-1951
7.98333	-1953
7.99167	-1954
8.00000	-1955
8.00833	-1956
8.01667	-1957
8.02500	-1957
8.03333	-1956
8.04167	-1954
8.05000	-1952
8.05833	-1950
8.06667	-1949
8.07500	-1948
8.08333	-1948
8.09167	-1948
8.10000	-1948
8.10833	-1948
8.11667	-1950
8.12500	-1952
8.13333	-1954
8.14167	-1955
8.15000	-1957
8.15833	-1957
8.16667	-1957
8.17500	-1957
8.18333	-1957
8.19167	-1956
8.20000	-1956
8.20833	-1956
8.21667	-1955
8.22500	-1954
8.23333	-1954
8.24167	-1954
8.25000	-1954
8.25833	-1954
8.26667	-1953
8.27500	-1952
8.28333	-1951
8.29167	-1952
8.30000	-1953
8.30833	-1953
8.31667	-1953
8.32500	-1952
8.33333	-1950
8.34167	-1950
8.35000	-1952
8.35833	-1956
8.36667	-1960
8.37500	-1964
8.38333	-1967
8.39167	-1970
8.40000	-1972
8.40833	-1973
8.41667	-1975
8.42500	-1975
8.43333	-1972
8.44167	-1970
8.45000	-1968
8.45833	-1967
8.46667	-1967
8.47500	-1968
8.48333	-1969
8.49167	-1968
8.50000	-1967
8.50833	-1967
8.51667	-1967
8.52500	-1968
8.53333	-1969
8.54167	-1969
8.55000	-1970
8.55833	-1971
8.56667	-1972
8.57500	-1972
8.58333	-1970
8.59167	-1968
8.60000	-1967
8.60833	-1967
8.61667	-1970
8.62500	-1974
8.63333	-1978
8.64167	-1982
8.65000	-1983
8.65833	-1983
8.66667	-1982
8.67500	-1982
8.68333	-1982
8.69167	-1982
8.70000	-1981
8.70833	-1981
8.71667	-1980
8.72500	-1979
8.73333	-1978
8.74167	-1978
8.75000	-1979
8.75833	-1981
8.76667	-1983
8.77500	-1984
8.78333	-1984
8.79167	-1985
8.80000	-1985
8.80833	-1984
8.81667	-1982
8.82500	-1980
8.83333	-1979
8.84167	-1978
8.85000	-1977
8.85833	-1976
8.86667	-1976
8.87500	-1976
8.88333	-1976
8.89167	-1977
8.90000	-1979
8.90833	-1979
8.91667	-1979
8.92500	-1979
8.93333	-1978
8.94167	-1978
8.95000	-1978
8.95833	-1977
8.96667	-1976
8.97500	-1976
8.98333	-1976
8.99167	-1977
9.00000	-1976
9.00833	-1974
9.01667	-1972
9.02500	-1970
9.03333	-1970
9.04167	-1970
9.05000	-1971
9.05833	-1971
9.06667	-1972
9.07500	-1973
9.08333	-1976
9.09167	-1979
9.10000	-1983
9.10833	-1986
9.11667	-1988
9.12500	-1988
9.13333	-1988
9.14167	-1987
9.15000	-1986
9.15833	-1985
9.16667	-1984
9.17500	-1983
9.18333	-1981
9.19167	-1978
9.20000	-1976
9.20833	-1975
9.21667	-1977
9.22500	-1979
9.23333	-1979
9.24167	-1978
9.25000	-1976
9.25833	-1974
9.26667	-1974
9.27500	-1976
9.28333	-1978
9.29167	-1980
9.30000	-1982
9.30833	-1983
9.31667	-1983
9.32500	-1983
9.33333	-1983
9.34167	-1984
9.35000	-1987
9.35833	-1991
9.36667	-1993
9.37500	-1996
9.38333	-1997
9.39167	-1996
9.40000	-1995
9.40833	-1994
9.41667	-1993
9.42500	-1992
9.43333	-1991
9.44167	-1991
9.45000	-1990
9.45833	-1989
9.46667	-1988
9.47500	-1988
9.48333	-1989
9.49167	-1991
9.50000	-1993
9.50833	-1994
9.51667	-1996
9.52500	-1996
9.53333	-1996
9.54167	-1995
9.55000	-1994
9.55833	-1994
9.56667	-1994
9.57500	-1995
9.58333	-1996
9.59167	-1994
9.60000	-1991
9.60833	-1986
9.61667	-1982
9.62500	-1981
9.63333	-1984
9.64167	-1988
9.65000	-1992
9.65833	-1996
9.66667	-1998
9.67500	-1998
9.68333	-1997
9.69167	-1996
9.70000	-1994
9.70833	-1993
9.71667	-1992
9.72500	-1992
9.73333	-1994
9.74167	-1996
9.75000	-1998
9.75833	-1997
9.76667	-1995
9.77500	-1993
9.78333	-1991
9.79167	-1992
9.80000	-1993
9.80833	-1995
9.81667	-1997
9.82500	-1997
9.83333	-1995
9.84167	-1993
9.85000	-1990
9.85833	-1990
9.86667	-1993
9.87500	-1997
9.88333	-2000
9.89167	-2002
9.90000	-2002
9.90833	-2001
9.91667	-2000
9.92500	-1999
9.93333	-1998
9.94167	-1997
9.95000	-1996
9.95833	-1994
9.96667	-1994
9.97500	-1995
9.98333	-1997
9.99167	-1999
10.00000	-2002
10.00833	-2004
10.01667	-2005
10.02500	-2004
10.03333	-2002
10.04167	-2000
10.05000	-1998
10.05833	-1996
10.06667	-1995
10.07500	-1994
10.08333	-1994
10.09167	-1995
10.10000	-1996
10.10833	-1998
10.11667	-2001
10.12500	-2003
10.13333	-2005
10.14167	-2006
10.15000	-2007
10.15833	-2007
10.16667	-2007
10.17500	-2006
10.18333	-2005
10.19167	-2006
10.20000	-2007
10.20833	-2007
10.21667	-2008
10.22500	-2008
10.23333	-2008
10.24167	-2008
10.25000	-2008
10.25833	-2008
10.26667	-2009
10.27500	-2008
10.28333	-2008
10.29167	-2007
10.30000	-2006
10.30833	-2004
10.31667	-2002
10.32500	-1999
10.33333	-1998
10.34167	-1997
10.35000	-1997
10.35833	-1999
10.36667	-2000
10.37500	-2002
10.38333	-2003
10.39167	-2002
10.40000	-2000
10.40833	-1998
10.41667	-1998
10.42500	-1998
10.43333	-2000
10.44167	-2003
10.45000	-2005
10.45833	-2007
10.46667	-2009
10.47500	-2011
10.48333	-2014
10.49167	-2015
10.50000	-2016
10.50833	-2016
10.51667	-2014
10.52500	-2012
10.53333	-2009
10.54167	-2006
10.55000	-2004
10.55833	-2002
10.56667	-2001
10.57500	-2003
10.58333	-2005
10.59167	-2007
10.60000	-2010
10.60833	-2013
10.61667	-2016
10.62500	-2019
10.63333	-2022
10.64167	-2023
10.65000	-2023
10.65833	-2021
10.66667	-2018
10.67500	-2016
10.68333	-2014
10.69167	-2013
10.70000	-2013
10.70833	-2012
10.71667	-2011
10.72500	-2009
10.73333	-2009
10.74167	-2009
10.75000	-2009
10.75833	-2009
10.76667	-2009
10.77500	-2008
10.78333	-2007
10.79167	-2007
10.80000	-2007
10.80833	-2008
10.81667	-2009
10.82500	-2011
10.83333	-2012
10.84167	-2013
10.85000	-2015
10.85833	-2016
10.86667	-2017
10.87500	-2017
10.88333	-2016
10.89167	-2015
10.90000	-2013
10.90833	-2013
10.91667	-2013
10.92500	-2014
10.93333	-2015
10.94167	-2015
10.95000	-2016
10.95833	-2015
10.96667	-2014
10.97500	-2012
10.98333	-2011
10.99167	-2011
11.00000	-2011
11.00833	-2013
11.01667	-2014
11.02500	-2016
11.03333	-2018
11.04167	-2020
11.05000	-2022
11.05833	-2024
11.06667	-2024
11.07500	-2023
11.08333	-2022
11.09167	-2020
11.10000	-2020
11.10833	-2021
11.11667	-2023
11.12500	-2026
11.13333	-2028
11.14167	-2029
11.15000	-2029
11.15833	-2028
11.16667	-2026
11.17500	-2026
11.18333	-2027
11.19167	-2029
11.20000	-2030
11.20833	-2031
11.21667	-2031
11.22500	-2030
11.23333	-2029
11.24167	-2027
11.25000	-2025
11.25833	-2023
11.26667	-2024
11.27500	-2026
11.28333	-2030
11.29167	-2033
11.30000	-2036
11.30833	-2036
11.31667	-2035
11.32500	-2032
11.33333	-2029
11.34167	-2025
11.35000	-2021
11.35833	-2017
11.36667	-2015
11.37500	-2014
11.38333	-2015
11.39167	-2017
11.40000	-2020
11.40833	-2024
11.41667	-2028
11.42500	-2030
11.43333	-2032
11.44167	-2033
11.45000	-2033
11.45833	-2030
11.46667	-2028
11.47500	-2026
11.48333	-2026
11.49167	-2025
11.50000	-2026
11.50833	-2026
11.51667	-2026
11.52500	-2026
11.53333	-2027
11.54167	-2029
11.55000	-2031
11.55833	-2033
11.56667	-2034
11.57500	-2033
11.58333	-2030
11.59167	-2027
11.60000	-2024
11.60833	-2022
11.61667	-2022
11.62500	-2023
11.63333	-2026
11.64167	-2029
11.65000	-2031
11.65833	-2030
11.66667	-2029
11.67500	-2028
11.68333	-2027
11.69167	-2026
11.70000	-2026
11.70833	-2024
11.71667	-2021
11.72500	-2018
11.73333	-2015
11.74167	-2014
11.75000	-2015
11.75833	-2018
11.76667	-2021
11.77500	-2025
11.78333	-2027
11.79167	-2028
11.80000	-2026
11.80833	-2023
11.81667	-2020
11.82500	-2018
11.83333	-2016
11.84167	-2014
11.85000	-2014
11.85833	-2014
11.86667	-2016
11.87500	-2018
11.88333	-2020
11.89167	-2022
11.90000	-2024
11.90833	-2026
11.91667	-2030
11.92500	-2033
11.93333	-2035
11.94167	-2036
11.95000	-2035
11.95833	-2033
11.96667	-2030
11.97500	-2026
11.98333	-2022
11.99167	-2021
12.00000	-2021
12.00833	-2023
12.01667	-2026
12.02500	-2029
12.03333	-2030
12.04167	-2028
12.05000	-2026
12.05833	-2024
12.06667	-2022
12.07500	-2020
12.08333	-2019
12.09167	-2020
12.10000	-2023
12.10833	-2028
12.11667	-2034
12.12500	-2039
12.13333	-2040
12.14167	-2040
12.15000	-2040
12.15833	-2041
12.16667	-2043
12.17500	-2045
12.18333	-2046
12.19167	-2044
12.20000	-2040
12.20833	-2036
12.21667	-2034
12.22500	-2034
12.23333	-2033
12.24167	-2033
12.25000	-2034
12.25833	-2035
12.26667	-2035
12.27500	-2035
12.28333	-2035
12.29167	-2036
12.30000	-2037
12.30833	-2039
12.31667	-2041
12.32500	-2042
12.33333	-2042
12.34167	-2041
12.35000	-2040
12.35833	-2040
12.36667	-2041
12.37500	-2041
12.38333	-2042
12.39167	-2042
12.40000	-2041
12.40833	-2040
12.41667	-2039
12.42500	-2038
12.43333	-2036
12.44167	-2034
12.45000	-2034
12.45833	-2034
12.46667	-2036
12.47500	-2037
12.48333	-2039
12.49167	-2041
12.50000	-2042
12.50833	-2043
12.51667	-2043
12.52500	-2044
12.53333	-2044
12.54167	-2045
12.55000	-2047
12.55833	-2048
12.56667	-2050
12.57500	-2050
12.58333	-2049
12.59167	-2048
12.60000	-2047
12.60833	-2047
12.61667	-2047
12.62500	-2047
12.63333	-2048
12.64167	-2048
12.65000	-2048
12.65833	-2048
12.66667	-2049
12.67500	-2052
12.68333	-2054
12.69167	-2057
12.70000	-2059
12.70833	-2061
12.71667	-2063
12.72500	-2064
12.73333	-2066
12.74167	-2066
12.75000	-2065
12.75833	-2063
12.76667	-2059
12.77500	-2055
12.78333	-2050
12.79167	-2048
12.80000	-2047
12.80833	-2049
12.81667	-2053
12.82500	-2057
12.83333	-2061
12.84167	-2064
12.85000	-2065
12.85833	-2065
12.86667	-2064
12.87500	-2064
12.88333	-2065
12.89167	-2066
12.90000	-2066
12.90833	-2064
12.91667	-2063
12.92500	-2062
12.93333	-2062
12.94167	-2063
12.95000	-2064
12.95833	-2064
12.96667	-2065
12.97500	-2066
12.98333	-2067
12.99167	-2068
13.00000	-2068
13.00833	-2065
13.01667	-2062
13.02500	-2059
13.03333	-2058
13.04167	-2060
13.05000	-2063
13.05833	-2067
13.06667	-2070
13.07500	-2073
13.08333	-2075
13.09167	-2076
13.10000	-2077
13.10833	-2077
13.11667	-2075
13.12500	-2073
13.13333	-2071
13.14167	-2070
13.15000	-2071
13.15833	-2072
13.16667	-2074
13.17500	-2076
13.18333	-2078
13.19167	-2077
13.20000	-2075
13.20833	-2073
13.21667	-2071
13.22500	-2070
13.23333	-2069
13.24167	-2069
13.25000	-2069
13.25833	-2069
13.26667	-2068
13.27500	-2068
13.28333	-2068
13.29167	-2069
13.30000	-2069
13.30833	-2069
13.31667	-2070
13.32500	-2070
13.33333	-2072
13.34167	-2073
13.35000	-2075
13.35833	-2077
13.36667	-2078
13.37500	-2078
13.38333	-2077
13.39167	-2076
13.40000	-2075
13.40833	-2073
13.41667	-2071
13.42500	-2069
13.43333	-2068
13.44167	-2069
13.45000	-2071
13.45833	-2074
13.46667	-2078
13.47500	-2083
13.48333	-2087
13.49167	-2090
13.50000	-2090
13.50833	-2087
13.51667	-2082
13.52500	-2079
13.53333	-2079
13.54167	-2082
13.55000	-2088
13.55833	-2093
13.56667	-2096
13.57500	-2095
13.58333	-2092
13.59167	-2088
13.60000	-2084
13.60833	-2081
13.61667	-2078
13.62500	-2077
13.63333	-2076
13.64167	-2074
13.65000	-2073
13.65833	-2072
13.66667	-2072
13.67500	-2071
13.68333	-2071
13.69167	-2071
13.70000	-2072
13.70833	-2073
13.71667	-2074
13.72500	-2075
13.73333	-2077
13.74167	-2080
13.75000	-2084
13.75833	-2087
13.76667	-2090
13.77500	-2093
13.78333	-2094
13.79167	-2093
13.80000	-2091
13.80833	-2088
13.81667	-2086
13.82500	-2085
13.83333	-2086
13.84167	-2089
13.85000	-2090
13.85833	-2090
13.86667	-2090
13.87500	-2090
13.88333	-2090
13.89167	-2091
13.90000	-2091
13.90833	-2090
13.91667	-2087
13.92500	-2084
13.93333	-2081
13.94167	-2079
13.95000	-2077
13.95833	-2078
13.96667	-2081
13.97500	-2085
13.98333	-2089
13.99167	-2093
14.00000	-2096
14.00833	-2098
14.01667	-2098
14.02500	-2097
14.03333	-2095
14.04167	-2093
14.05000	-2091
14.05833	-2088
14.06667	-2086
14.07500	-2084
14.08333	-2085
14.09167	-2086
14.10000	-2089
14.10833	-2091
14.11667	-2092
14.12500	-2092
14.13333	-2092
14.14167	-2091
14.15000	-2090
14.15833	-2088
14.16667	-2086
14.17500	-2084
14.18333	-2081
14.19167	-2078
14.20000	-2075
14.20833	-2073
14.21667	-2074
14.22500	-2076
14.23333	-2080
14.24167	-2084
14.25000	-2087
14.25833	-2089
14.26667	-2088
14.27500	-2087
14.28333	-2084
14.29167	-2081
14.30000	-2079
14.30833	-2080
14.31667	-2082
14.32500	-2084
14.33333	-2086
14.34167	-2086
14.35000	-2084
14.35833	-2082
14.36667	-2080
14.37500	-2079
14.38333	-2079
14.39167	-2080
14.40000	-2082
14.40833	-2084
14.41667	-2087
14.42500	-2089
14.43333	-2091
14.44167	-2090
14.45000	-2088
14.45833	-2084
14.46667	-2082
14.47500	-2081
14.48333	-2083
14.49167	-2088
14.50000	-2093
14.50833	-2097
14.51667	-2099
14.52500	-2099
14.53333	-2096
14.54167	-2094
14.55000	-2092
14.55833	-2091
14.56667	-2092
14.57500	-2094
14.58333	-2094
14.59167	-2094
14.60000	-2093
14.60833	-2092
14.61667	-2093
14.62500	-2094
14.63333	-2096
14.64167	-2097
14.65000	-2097
14.65833	-2096
14.66667	-2094
14.67500	-2091
14.68333	-2089
14.69167	-2089
14.70000	-2090
14.70833	-2092
14.71667	-2094
14.72500	-2095
14.73333	-2096
14.74167	-2096
14.75000	-2096
14.75833	-2096
14.76667	-2098
14.77500	-2100
14.78333	-2101
14.79167	-2101
14.80000	-2101
14.80833	-2099
14.81667	-2097
14.82500	-2094
14.83333	-2092
14.84167	-2090
14.85000	-2089
14.85833	-2088
14.86667	-2089
14.87500	-2089
14.88333	-2089
14.89167	-2090
14.90000	-2092
14.90833	-2095
14.91667	-2099
14.92500	-2102
14.93333	-2103
14.94167	-2102
14.95000	-2100
14.95833	-2097
14.96667	-2096
14.97500	-2096
14.98333	-2096
14.99167	-2096
15.00000	-2096
15.00833	-2095
15.01667	-2095
15.02500	-2096
15.03333	-2096
15.04167	-2097
15.05000	-2097
15.05833	-2098
15.06667	-2099
15.07500	-2102
15.08333	-2106
15.09167	-2110
15.10000	-2115
15.10833	-2118
15.11667	-2118
15.12500	-2115
15.13333	-2110
15.14167	-2103
15.15000	-2098
15.15833	-2095
15.16667	-2095
15.17500	-2098
15.18333	-2101
15.19167	-2104
15.20000	-2105
15.20833	-2105
15.21667	-2104
15.22500	-2104
15.23333	-2106
15.24167	-2107
15.25000	-2108
15.25833	-2107
15.26667	-2105
15.27500	-2102
15.28333	-2100
15.29167	-2099
15.30000	-2100
15.30833	-2102
15.31667	-2105
15.32500	-2107
15.33333	-2108
15.34167	-2108
15.35000	-2107
15.35833	-2106
15.36667	-2105
15.37500	-2104
15.38333	-2105
15.39167	-2106
15.40000	-2109
15.40833	-2111
15.41667	-2114
15.42500	-2115
15.43333	-2113
15.44167	-2111
15.45000	-2109
15.45833	-2108
15.46667	-2109
15.47500	-2111
15.48333	-2112
15.49167	-2112
15.50000	-2111
15.50833	-2110
15.51667	-2109
15.52500	-2109
15.53333	-2107
15.54167	-2105
15.55000	-2104
15.55833	-2105
15.56667	-2107
15.57500	-2111
15.58333	-2114
15.59167	-2115
15.60000	-2114
15.60833	-2112
15.61667	-2110
15.62500	-2108
15.63333	-2107
15.64167	-2107
15.65000	-2105
15.65833	-2103
15.66667	-2101
15.67500	-2101
15.68333	-2103
15.69167	-2105
15.70000	-2109
15.70833	-2112
15.71667	-2115
15.72500	-2117
15.73333	-2118
15.74167	-2119
15.75000	-2120
15.75833	-2119
15.76667	-2116
15.77500	-2113
15.78333	-2110
15.79167	-2107
15.80000	-2105
15.80833	-2106
15.81667	-2109
15.82500	-2111
15.83333	-2112
15.84167	-2112
15.85000	-2110
15.85833	-2108
15.86667	-2106
15.87500	-2104
15.88333	-2104
15.89167	-2104
15.90000	-2103
15.90833	-2100
15.91667	-2097
15.92500	-2096
15.93333	-2096
15.94167	-2099
15.95000	-2104
15.95833	-2111
15.96667	-2116
15.97500	-2121
15.98333	-2125
15.99167	-2127
16.00000	-2127
16.00833	-2127
16.01667	-2124
16.02500	-2121
16.03333	-2117
16.04167	-2114
16.05000	-2112
16.05833	-2111
16.06667	-2110
16.07500	-2110
16.08333	-2111
16.09167	-2110
16.10000	-2110
16.10833	-2109
16.11667	-2109
16.12500	-2109
16.13333	-2110
16.14167	-2112
16.15000	-2115
16.15833	-2117
16.16667	-2118
16.17500	-2117
16.18333	-2115
16.19167	-2113
16.20000	-2111
16.20833	-2111
16.21667	-2113
16.22500	-2116
16.23333	-2118
16.24167	-2118
16.25000	-2118
16.25833	-2116
16.26667	-2115
16.27500	-2114
16.28333	-2113
16.29167	-2112
16.30000	-2113
16.30833	-2115
16.31667	-2117
16.32500	-2119
16.33333	-2120
16.34167	-2119
16.35000	-2118
16.35833	-2116
16.36667	-2115
16.37500	-2115
16.38333	-2114
16.39167	-2112
16.40000	-2110
16.40833	-2109
16.41667	-2108
16.42500	-2108
16.43333	-2109
16.44167	-2109
16.45000	-2108
16.45833	-2106
16.46667	-2105
16.47500	-2105
16.48333	-2106
16.49167	-2107
16.50000	-2108
16.50833	-2109
16.51667	-2109
16.52500	-2110
16.53333	-2112
16.54167	-2115
16.55000	-2117
16.55833	-2119
16.56667	-2119
16.57500	-2117
16.58333	-2115
16.59167	-2114
16.60000	-2113
16.60833	-2113
16.61667	-2115
16.62500	-2117
16.63333	-2119
16.64167	-2121
16.65000	-2120
16.65833	-2118
16.66667	-2116
16.67500	-2113
16.68333	-2111
16.69167	-2113
16.70000	-2116
16.70833	-2119
16.71667	-2121
16.72500	-2122
16.73333	-2122
16.74167	-2121
16.75000	-2121
16.75833	-2121
16.76667	-2122
16.77500	-2122
16.78333	-2121
16.79167	-2121
16.80000	-2121
16.80833	-2121
16.81667	-2120
16.82500	-2120
16.83333	-2121
16.84167	-2121
16.85000	-2122
16.85833	-2122
16.86667	-2120
16.87500	-2119
16.88333	-2119
16.89167	-2120
16.90000	-2123
16.90833	-2125
16.91667	-2127
16.92500	-2127
16.93333	-2127
16.94167	-2125
16.95000	-2124
16.95833	-2124
16.96667	-2123
16.97500	-2123
16.98333	-2122
16.99167	-2121
17.00000	-2122
17.00833	-2123
17.01667	-2125
17.02500	-2127
17.03333	-2127
17.04167	-2127
17.05000	-2126
17.05833	-2124
17.06667	-2123
17.07500	-2121
17.08333	-2120
17.09167	-2121
17.10000	-2122
17.10833	-2123
17.11667	-2123
17.12500	-2122
17.13333	-2121
17.14167	-2120
17.15000	-2120
17.15833	-2121
17.16667	-2121
17.17500	-2122
17.18333	-2122
17.19167	-2121
17.20000	-2118
17.20833	-2116
17.21667	-2115
17.22500	-2115
17.23333	-2118
17.24167	-2120
17.25000	-2122
17.25833	-2123
17.26667	-2124
17.27500	-2125
17.28333	-2125
17.29167	-2124
17.30000	-2123
17.30833	-2121
17.31667	-2120
17.32500	-2120
17.33333	-2122
17.34167	-2123
17.35000	-2125
17.35833	-2125
17.36667	-2124
17.37500	-2122
17.38333	-2121
17.39167	-2121
17.40000	-2122
17.40833	-2124
17.41667	-2125
17.42500	-2126
17.43333	-2125
17.44167	-2124
17.45000	-2123
17.45833	-2123
17.46667	-2123
17.47500	-2124
17.48333	-2124
17.49167	-2124
17.50000	-2124
17.50833	-2124
17.51667	-2124
17.52500	-2124
17.53333	-2123
17.54167	-2122
17.55000	-2120
17.55833	-2118
17.56667	-2118
17.57500	-2119
17.58333	-2121
17.59167	-2121
17.60000	-2121
17.60833	-2120
17.61667	-2121
17.62500	-2123
17.63333	-2127
17.64167	-2131
17.65000	-2134
17.65833	-2135
17.66667	-2135
17.67500	-2134
17.68333	-2133
17.69167	-2133
17.70000	-2134
17.70833	-2135
17.71667	-2136
17.72500	-2138
17.73333	-2138
17.74167	-2138
17.75000	-2138
17.75833	-2137
17.76667	-2136
17.77500	-2134
17.78333	-2131
17.79167	-2129
17.80000	-2127
17.80833	-2125
17.81667	-2125
17.82500	-2126
17.83333	-2126
17.84167	-2126
17.85000	-2127
17.85833	-2129
17.86667	-2131
17.87500	-2133
17.88333	-2134
17.89167	-2133
17.90000	-2131
17.90833	-2129
17.91667	-2127
17.92500	-2126
17.93333	-2126
17.94167	-2126
17.95000	-2127
17.95833	-2128
17.96667	-2129
17.97500	-2131
17.98333	-2133
17.99167	-2134
18.00000	-2134
18.00833	-2132
18.01667	-2129
18.02500	-2126
18.03333	-2125
18.04167	-2125
18.05000	-2126
18.05833	-2127
18.06667	-2129
18.07500	-2131
18.08333	-2133
18.09167	-2135
18.10000	-2136
18.10833	-2136
18.11667	-2134
18.12500	-2132
18.13333	-2130
18.14167	-2130
18.15000	-2129
18.15833	-2129
18.16667	-2128
18.17500	-2127
18.18333	-2127
18.19167	-2126
18.20000	-2127
18.20833	-2127
18.21667	-2127
18.22500	-2127
18.23333	-2127
18.24167	-2127
18.25000	-2126
18.25833	-2126
18.26667	-2127
18.27500	-2128
18.28333	-2130
18.29167	-2130
18.30000	-2129
18.30833	-2126
18.31667	-2124
18.32500	-2123
18.33333	-2125
18.34167	-2128
18.35000	-2130
18.35833	-2131
18.36667	-2131
18.37500	-2129
18.38333	-2127
18.39167	-2127
18.40000	-2128
18.40833	-2130
18.41667	-2132
18.42500	-2134
18.43333	-2135
18.44167	-2134
18.45000	-2133
18.45833	-2132
18.46667	-2130
18.47500	-2129
18.48333	-2128
18.49167	-2127
18.50000	-2126
18.50833	-2126
18.51667	-2128
18.52500	-2129
18.53333	-2129
18.54167	-2129
18.55000	-2129
18.55833	-2128
18.56667	-2129
18.57500	-2131
18.58333	-2135
18.59167	-2139
18.60000	-2143
18.60833	-2147
18.61667	-2148
18.62500	-2146
18.63333	-2142
18.64167	-2136
18.65000	-2131
18.65833	-2127
18.66667	-2126
18.67500	-2128
18.68333	-2131
18.69167	-2134
18.70000	-2135
18.70833	-2134
18.71667	-2130
18.72500	-2127
18.73333	-2124
18.74167	-2124
18.75000	-2126
18.75833	-2130
18.76667	-2133
18.77500	-2135
18.78333	-2136
18.79167	-2136
18.80000	-2137
18.80833	-2138
18.81667	-2139
18.82500	-2140
18.83333	-2141
18.84167	-2141
18.85000	-2140
18.85833	-2139
18.86667	-2137
18.87500	-2137
18.88333	-2136
18.89167	-2135
18.90000	-2133
18.90833	-2129
18.91667	-2125
18.92500	-2122
18.93333	-2121
18.94167	-2122
18.95000	-2125
18.95833	-2128
18.96667	-2131
18.97500	-2132
18.98333	-2129
18.99167	-2126
19.00000	-2123
19.00833	-2122
19.01667	-2123
19.02500	-2126
19.03333	-2129
19.04167	-2132
19.05000	-2133
19.05833	-2133
19.06667	-2133
19.07500	-2133
19.08333	-2133
19.09167	-2135
19.10000	-2136
19.10833	-2137
19.11667	-2136
19.12500	-2134
19.13333	-2134
19.14167	-2135
19.15000	-2136
19.15833	-2137
19.16667	-2137
19.17500	-2138
19.18333	-2137
19.19167	-2136
19.20000	-2135
19.20833	-2135
19.21667	-2135
19.22500	-2136
19.23333	-2138
19.24167	-2140
19.25000	-2142
19.25833	-2143
19.26667	-2142
19.27500	-2141
19.28333	-2140
19.29167	-2140
19.30000	-2140
19.30833	-2140
19.31667	-2140
19.32500	-2140
19.33333	-2139
19.34167	-2139
19.35000	-2140
19.35833	-2140
19.36667	-2140
19.37500	-2138
19.38333	-2135
19.39167	-2134
19.40000	-2133
19.40833	-2134
19.41667	-2135
19.42500	-2136
19.43333	-2136
19.44167	-2135
19.45000	-2135
19.45833	-2134
19.46667	-2133
19.47500	-2134
19.48333	-2136
19.49167	-2139
19.50000	-2141
19.50833	-2143
19.51667	-2144
19.52500	-2144
19.53333	-2142
19.54167	-2141
19.55000	-2139
19.55833	-2138
19.56667	-2137
19.57500	-2137
19.58333	-2138
19.59167	-2138
19.60000	-2138
19.60833	-2137
19.61667	-2137
19.62500	-2137
19.63333	-2137
19.64167	-2137
19.65000	-2136
19.65833	-2136
19.66667	-2138
19.67500	-2139
19.68333	-2139
19.69167	-2138
19.70000	-2137
19.70833	-2137
19.71667	-2137
19.72500	-2139
19.73333	-2142
19.74167	-2144
19.75000	-2144
19.75833	-2142
19.76667	-2141
19.77500	-2141
19.78333	-2142
19.79167	-2144
19.80000	-2146
19.80833	-2148
19.81667	-2150
19.82500	-2150
19.83333	-2150
19.84167	-2151
19.85000	-2151
19.85833	-2150
19.86667	-2148
19.87500	-2146
19.88333	-2144
19.89167	-2142
19.90000	-2139
19.90833	-2136
19.91667	-2132
19.92500	-2129
19.93333	-2127
19.94167	-2126
19.95000	-2127
19.95833	-2129
19.96667	-2130
19.97500	-2130
19.98333	-2128
19.99167	-2126
20.00000	-2123
20.00833	-2122
20.01667	-2123
20.02500	-2124
20.03333	-2125
20.04167	-2127
20.05000	-2127
20.05833	-2126
20.06667	-2124
20.07500	-2122
20.08333	-2119
20.09167	-2117
20.10000	-2113
20.10833	-2109
20.11667	-2103
20.12500	-2098
20.13333	-2095
20.14167	-2094
20.15000	-2093
20.15833	-2092
20.16667	-2088
20.17500	-2081
20.18333	-2073
20.19167	-2063
20.20000	-2053
20.20833	-2045
20.21667	-2038
20.22500	-2033
20.23333	-2027
20.24167	-2021
20.25000	-2015
20.25833	-2007
20.26667	-1999
20.27500	-1991
20.28333	-1983
20.29167	-1975
20.30000	-1968
20.30833	-1960
20.31667	-1952
20.32500	-1943
20.33333	-1935
20.34167	-1927
20.35000	-1920
20.35833	-1913
20.36667	-1905
20.37500	-1895
20.38333	-1884
20.39167	-1870
20.40000	-1856
20.40833	-1842
20.41667	-1828
20.42500	-1814
20.43333	-1799
20.44167	-1783
20.45000	-1766
20.45833	-1748
20.46667	-1730
20.47500	-1711
20.48333	-1693
20.49167	-1675
20.50000	-1658
20.50833	-1643
20.51667	-1628
20.52500	-1612
20.53333	-1593
20.54167	-1574
20.55000	-1556
20.55833	-1538
20.56667	-1522
20.57500	-1508
20.58333	-1493
20.59167	-1478
20.60000	-1462
20.60833	-1444
20.61667	-1426
20.62500	-1409
20.63333	-1391
20.64167	-1374
20.65000	-1359
20.65833	-1344
20.66667	-1330
20.67500	-1317
20.68333	-1304
20.69167	-1292
20.70000	-1280
20.70833	-1271
20.71667	-1263
20.72500	-1255
20.73333	-1245
20.74167	-1233
20.75000	-1220
20.75833	-1206
20.76667	-1194
20.77500	-1184
20.78333	-1175
20.79167	-1169
20.80000	-1163
20.80833	-1156
20.81667	-1149
20.82500	-1141
20.83333	-1133
20.84167	-1125
20.85000	-1120
20.85833	-1117
20.86667	-1117
20.87500	-1119
20.88333	-1122
20.89167	-1125
20.90000	-1128
20.90833	-1131
20.91667	-1134
20.92500	-1137
20.93333	-1139
20.94167	-1141
20.95000	-1143
20.95833	-1147
20.96667	-1152
20.97500	-1159
20.98333	-1165
20.99167	-1170
21.00000	-1175
21.00833	-1180
21.01667	-1184
21.02500	-1190
21.03333	-1199
21.04167	-1209
21.05000	-1220
21.05833	-1231
21.06667	-1244
21.07500	-1257
21.08333	-1271
21.09167	-1283
21.10000	-1294
21.10833	-1303
21.11667	-1311
21.12500	-1319
21.13333	-1328
21.14167	-1341
21.15000	-1355
21.15833	-1371
21.16667	-1386
21.17500	-1400
21.18333	-1412
21.19167	-1423
21.20000	-1433
21.20833	-1443
21.21667	-1454
21.22500	-1465
21.23333	-1476
21.24167	-1488
21.25000	-1502
21.25833	-1516
21.26667	-1529
21.27500	-1542
21.28333	-1554
21.29167	-1566
21.30000	-1577
21.30833	-1590
21.31667	-1602
21.32500	-1613
21.33333	-1623
21.34167	-1633
21.35000	-1642
21.35833	-1652
21.36667	-1663
21.37500	-1675
21.38333	-1688
21.39167	-1699
21.40000	-1710
21.40833	-1719
21.41667	-1727
21.42500	-1735
21.43333	-1743
21.44167	-1752
21.45000	-1763
21.45833	-1775
21.46667	-1786
21.47500	-1796
21.48333	-1805
21.49167	-1813
21.50000	-1819
21.50833	-1826
21.51667	-1833
21.52500	-1841
21.53333	-1849
21.54167	-1857
21.55000	-1864
21.55833	-1870
21.56667	-1876
21.57500	-1882
21.58333	-1888
21.59167	-1894
21.60000	-1900
21.60833	-1904
21.61667	-1908
21.62500	-1912
21.63333	-1916
21.64167	-1921
21.65000	-1927
21.65833	-1933
21.66667	-1939
21.67500	-1947
21.68333	-1954
21.69167	-1961
21.70000	-1966
21.70833	-1970
21.71667	-1974
21.72500	-1978
21.73333	-1982
21.74167	-1986
21.75000	-1989
21.75833	-1991
21.76667	-1994
21.77500	-1999
21.78333	-2004
21.79167	-2009
21.80000	-2014
21.80833	-2019
21.81667	-2024
21.82500	-2026
21.83333	-2026
21.84167	-2025
21.85000	-2024
21.85833	-2023
21.86667	-2024
21.87500	-2028
21.88333	-2032
21.89167	-2037
21.90000	-2041
21.90833	-2046
21.91667	-2051
21.92500	-2056
21.93333	-2059
21.94167	-2061
21.95000	-2061
21.95833	-2061
21.96667	-2060
21.97500	-2060
21.98333	-2060
21.99167	-2061
22.00000	-2062
22.00833	-2063
22.01667	-2066
22.02500	-2069
22.03333	-2072
22.04167	-2075
22.05000	-2077
22.05833	-2080
22.06667	-2081
22.07500	-2083
22.08333	-2084
22.09167	-2085
22.10000	-2087
22.10833	-2088
22.11667	-2088
22.12500	-2089
22.13333	-2090
22.14167	-2090
22.15000	-2089
22.15833	-2088
22.16667	-2089
22.17500	-2091
22.18333	-2094
22.19167	-2098
22.20000	-2100
22.20833	-2102
22.21667	-2101
22.22500	-2101
22.23333	-2100
22.24167	-2101
22.25000	-2102
22.25833	-2102
22.26667	-2103
22.27500	-2105
22.28333	-2108
22.29167	-2111
22.30000	-2114
22.30833	-2116
22.31667	-2116
22.32500	-2115
22.33333	-2114
22.34167	-2112
22.35000	-2109
22.35833	-2107
22.36667	-2105
22.37500	-2104
22.38333	-2104
22.39167	-2105
22.40000	-2107
22.40833	-2108
22.41667	-2107
22.42500	-2106
22.43333	-2105
22.44167	-2104
22.45000	-2105
22.45833	-2106
22.46667	-2108
22.47500	-2109
22.48333	-2110
22.49167	-2109
22.50000	-2108
22.50833	-2105
22.51667	-2102
22.52500	-2100
22.53333	-2100
22.54167	-2101
22.55000	-2102
22.55833	-2104
22.56667	-2106
22.57500	-2107
22.58333	-2108
22.59167	-2111
22.60000	-2113
22.60833	-2116
22.61667	-2118
22.62500	-2119
22.63333	-2118
22.64167	-2116
22.65000	-2112
22.65833	-2108
22.66667	-2104
22.67500	-2103
22.68333	-2103
22.69167	-2104
22.70000	-2106
22.70833	-2106
22.71667	-2105
22.72500	-2105
22.73333	-2105
22.74167	-2106
22.75000	-2106
22.75833	-2107
22.76667	-2107
22.77500	-2108
22.78333	-2110
22.79167	-2112
22.80000	-2113
22.80833	-2114
22.81667	-2115
22.82500	-2114
22.83333	-2114
22.84167	-2112
22.85000	-2110
22.85833	-2107
22.86667	-2103
22.87500	-2099
22.88333	-2096
22.89167	-2093
22.90000	-2092
22.90833	-2092
22.91667	-2094
22.92500	-2097
22.93333	-2100
22.94167	-2102
22.95000	-2104
22.95833	-2104
22.96667	-2102
22.97500	-2098
22.98333	-2095
22.99167	-2091
23.00000	-2088
23.00833	-2087
23.01667	-2087
23.02500	-2089
23.03333	-2090
23.04167	-2092
23.05000	-2093
23.05833	-2093
23.06667	-2093
23.07500	-2094
23.08333	-2096
23.09167	-2098
23.10000	-2101
23.10833	-2103
23.11667	-2106
23.12500	-2107
23.13333	-2106
23.14167	-2104
23.15000	-2100
23.15833	-2095
23.16667	-2090
23.17500	-2087
23.18333	-2086
23.19167	-2087
23.20000	-2090
23.20833	-2092
23.21667	-2094
23.22500	-2094
23.23333	-2092
23.24167	-2091
23.25000	-2089
23.25833	-2088
23.26667	-2087
23.27500	-2086
23.28333	-2084
23.29167	-2082
23.30000	-2081
23.30833	-2081
23.31667	-2082
23.32500	-2084
23.33333	-2086
23.34167	-2088
23.35000	-2089
23.35833	-2089
23.36667	-2088
23.37500	-2087
23.38333	-2086
23.39167	-2085
23.40000	-2083
23.40833	-2081
23.41667	-2079
23.42500	-2078
23.43333	-2078
23.44167	-2079
23.45000	-2079
23.45833	-2077
23.46667	-2074
23.47500	-2072
23.48333	-2070
23.49167	-2068
23.50000	-2067
23.50833	-2067
23.51667	-2068
23.52500	-2069
23.53333	-2069
23.54167	-2069
23.55000	-2068
23.55833	-2067
23.56667	-2066
23.57500	-2065
23.58333	-2064
23.59167	-2062
23.60000	-2061
23.60833	-2061
23.61667	-2061
23.62500	-2062
23.63333	-2062
23.64167	-2061
23.65000	-2060
23.65833	-2059
23.66667	-2058
23.67500	-2058
23.68333	-2058
23.69167	-2057
23.70000	-2055
23.70833	-2053
23.71667	-2050
23.72500	-2048
23.73333	-2045
23.74167	-2042
23.75000	-2040
23.75833	-2039
23.76667	-2039
23.77500	-2041
23.78333	-2043
23.79167	-2045
23.80000	-2046
23.80833	-2046
23.81667	-2046
23.82500	-2047
23.83333	-2049
23.84167	-2052
23.85000	-2054
23.85833	-2054
23.86667	-2052
23.87500	-2049
23.88333	-2045
23.89167	-2041
23.90000	-2039
23.90833	-2039
23.91667	-2040
23.92500	-2042
23.93333	-2043
23.94167	-2042
23.95000	-2041
23.95833	-2038
23.96667	-2036
23.97500	-2032
23.98333	-2029
23.99167	-2027
24.00000	-2027
24.00833	-2027
24.01667	-2027
24.02500	-2027
24.03333	-2025
24.04167	-2023
24.05000	-2021
24.05833	-2019
24.06667	-2018
24.07500	-2017
24.08333	-2016
24.09167	-2015
24.10000	-2015
24.10833	-2015
24.11667	-2015
24.12500	-2013
24.13333	-2012
24.14167	-2011
24.15000	-2010
24.15833	-2009
24.16667	-2008
24.17500	-2006
24.18333	-2004
24.19167	-2002
24.20000	-2000
24.20833	-1998
24.21667	-1995
24.22500	-1992
24.23333	-1989
24.24167	-1987
24.25000	-1986
24.25833	-1987
24.26667	-1987
24.27500	-1986
24.28333	-1983
24.29167	-1980
24.30000	-1976
24.30833	-1973
24.31667	-1971
24.32500	-1969
24.33333	-1968
24.34167	-1967
24.35000	-1965
24.35833	-1962
24.36667	-1959
24.37500	-1957
24.38333	-1956
24.39167	-1956
24.40000	-1957
24.40833	-1957
24.41667	-1957
24.42500	-1957
24.43333	-1956
24.44167	-1956
24.45000	-1956
24.45833	-1956
24.46667	-1957
24.47500	-1957
24.48333	-1955
24.49167	-1952
24.50000	-1948
24.50833	-1945
24.51667	-1942
24.52500	-1941
24.53333	-1943
24.54167	-1945
24.55000	-1949
24.55833	-1952
24.56667	-1955
24.57500	-1956
24.58333	-1956
24.59167	-1955
24.60000	-1953
24.60833	-1950
24.61667	-1946
24.62500	-1943
24.63333	-1941
24.64167	-1940
24.65000	-1940
24.65833	-1941
24.66667	-1944
24.67500	-1947
24.68333	-1950
24.69167	-1953
24.70000	-1954
24.70833	-1954
24.71667	-1954
24.72500	-1953
24.73333	-1953
24.74167	-1955
24.75000	-1957
24.75833	-1960
24.76667	-1963
24.77500	-1966
24.78333	-1970
24.79167	-1975
24.80000	-1979
24.80833	-1983
24.81667	-1986
24.82500	-1989
24.83333	-1992
24.84167	-1995
24.85000	-1997
24.85833	-1999
24.86667	-1999
24.87500	-1997
24.88333	-1995
24.89167	-1993
24.90000	-1992
24.90833	-1994
24.91667	-1996
24.92500	-1999
24.93333	-2003
24.94167	-2006
24.95000	-2009
24.95833	-2011
24.96667	-2012
24.97500	-2011
24.98333	-2010
24.99167	-2009
25.00000	-2010
25.00833	-2010
25.01667	-2012
25.02500	-2013
25.03333	-2013
25.04167	-2015
25.05000	-2016
25.05833	-2018
25.06667	-2019
25.07500	-2021
25.08333	-2022
25.09167	-2023
25.10000	-2024
25.10833	-2025
25.11667	-2026
25.12500	-2026
25.13333	-2026
25.14167	-2026
25.15000	-2026
25.15833	-2027
25.16667	-2028
25.17500	-2029
25.18333	-2030
25.19167	-2030
25.20000	-2031
25.20833	-2032
25.21667	-2034
25.22500	-2037
25.23333	-2040
25.24167	-2043
25.25000	-2045
25.25833	-2046
25.26667	-2046
25.27500	-2046
25.28333	-2045
25.29167	-2045
25.30000	-2045
25.30833	-2045
25.31667	-2046
25.32500	-2046
25.33333	-2045
25.34167	-2042
25.35000	-2040
25.35833	-2038
25.36667	-2037
25.37500	-2036
25.38333	-2034
25.39167	-2032
25.40000	-2030
25.40833	-2030
25.41667	-2032
25.42500	-2035
25.43333	-2037
25.44167	-2036
25.45000	-2035
25.45833	-2032
25.46667	-2031
25.47500	-2031
25.48333	-2033
25.49167	-2035
25.50000	-2037
25.50833	-2040
25.51667	-2041
25.52500	-2043
25.53333	-2045
25.54167	-2047
25.55000	-2048
25.55833	-2048
25.56667	-2048
25.57500	-2047
25.58333	-2045
25.59167	-2041
25.60000	-2037
25.60833	-2035
25.61667	-2035
25.62500	-2036
25.63333	-2038
25.64167	-2041
25.65000	-2043
25.65833	-2045
25.66667	-2047
25.67500	-2047
25.68333	-2046
25.69167	-2044
25.70000	-2041
25.70833	-2038
25.71667	-2036
25.72500	-2034
25.73333	-2033
25.74167	-2033
25.75000	-2034
25.75833	-2036
25.76667	-2037
25.77500	-2038
25.78333	-2038
25.79167	-2039
25.80000	-2040
25.80833	-2040
25.81667	-2039
25.82500	-2037
25.83333	-2034
25.84167	-2032
25.85000	-2029
25.85833	-2027
25.86667	-2026
25.87500	-2025
25.88333	-2025
25.89167	-2023
25.90000	-2021
25.90833	-2018
25.91667	-2015
25.92500	-2012
25.93333	-2009
25.94167	-2007
25.95000	-2005
25.95833	-2005
25.96667	-2006
25.97500	-2007
25.98333	-2008
25.99167	-2008
26.00000	-2008
26.00833	-2007
26.01667	-2004
26.02500	-2002
26.03333	-1999
26.04167	-1997
26.05000	-1996
26.05833	-1996
26.06667	-1996
26.07500	-1997
26.08333	-1998
26.09167	-1997
26.10000	-1996
26.10833	-1993
26.11667	-1989
26.12500	-1984
26.13333	-1979
26.14167	-1974
26.15000	-1971
26.15833	-1969
26.16667	-1969
26.17500	-1968
26.18333	-1966
26.19167	-1964
26.20000	-1961
26.20833	-1958
26.21667	-1953
26.22500	-1950
26.23333	-1947
26.24167	-1947
26.25000	-1948
26.25833	-1950
26.26667	-1951
26.27500	-1949
26.28333	-1946
26.29167	-1941
26.30000	-1936
26.30833	-1931
26.31667	-1927
26.32500	-1925
26.33333	-1926
26.34167	-1928
26.35000	-1929
26.35833	-1929
26.36667	-1925
26.37500	-1920
26.38333	-1914
26.39167	-1909
26.40000	-1905
26.40833	-1903
26.41667	-1902
26.42500	-1903
26.43333	-1903
26.44167	-1902
26.45000	-1901
26.45833	-1900
26.46667	-1898
26.47500	-1896
26.48333	-1894
26.49167	-1893
26.50000	-1892
26.50833	-1893
26.51667	-1895
26.52500	-1897
26.53333	-1898
26.54167	-1901
26.55000	-1904
26.55833	-1908
26.56667	-1911
26.57500	-1913
26.58333	-1914
26.59167	-1914
26.60000	-1913
26.60833	-1913
26.61667	-1914
26.62500	-1913
26.63333	-1911
26.64167	-1909
26.65000	-1907
26.65833	-1907
26.66667	-1910
26.67500	-1916
26.68333	-1922
26.69167	-1927
26.70000	-1931
26.70833	-1930
26.71667	-1926
26.72500	-1921
26.73333	-1919
26.74167	-1919
26.75000	-1921
26.75833	-1926
26.76667	-1930
26.77500	-1930
26.78333	-1929
26.79167	-1928
26.80000	-1929
26.80833	-1932
26.81667	-1936
26.82500	-1938
26.83333	-1940
26.84167	-1939
26.85000	-1938
26.85833	-1936
26.86667	-1936
26.87500	-1936
26.88333	-1936
26.89167	-1937
26.90000	-1938
26.90833	-1940
26.91667	-1943
26.92500	-1946
26.93333	-1949
26.94167	-1950
26.95000	-1950
26.95833	-1947
26.96667	-1945
26.97500	-1943
26.98333	-1943
26.99167	-1944
27.00000	-1947
27.00833	-1949
27.01667	-1952
27.02500	-1955
27.03333	-1956
27.04167	-1958
27.05000	-1959
27.05833	-1960
27.06667	-1961
27.07500	-1962
27.08333	-1963
27.09167	-1963
27.10000	-1962
27.10833	-1958
27.11667	-1953
27.12500	-1949
27.13333	-1947
27.14167	-1946
27.15000	-1947
27.15833	-1948
27.16667	-1948
27.17500	-1947
27.18333	-1946
27.19167	-1944
27.20000	-1943
27.20833	-1941
27.21667	-1940
27.22500	-1938
27.23333	-1937
27.24167	-1938
27.25000	-1939
27.25833	-1940
27.26667	-1941
27.27500	-1942
27.28333	-1942
27.29167	-1942
27.30000	-1942
27.30833	-1943
27.31667	-1944
27.32500	-1945
27.33333	-1946
27.34167	-1947
27.35000	-1947
27.35833	-1946
27.36667	-1944
27.37500	-1940
27.38333	-1937
27.39167	-1934
27.40000	-1931
27.40833	-1930
27.41667	-1930
27.42500	-1930
27.43333	-1929
27.44167	-1928
27.45000	-1925
27.45833	-1922
27.46667	-1920
27.47500	-1919
27.48333	-1919
27.49167	-1917
27.50000	-1915
27.50833	-1912
27.51667	-1911
27.52500	-1910
27.53333	-1911
27.54167	-1912
27.55000	-1912
27.55833	-1912
27.56667	-1911
27.57500	-1910
27.58333	-1909
27.59167	-1907
27.60000	-1906
27.60833	-1904
27.61667	-1902
27.62500	-1900
27.63333	-1898
27.64167	-1894
27.65000	-1890
27.65833	-1886
27.66667	-1884
27.67500	-1883
27.68333	-1884
27.69167	-1885
27.70000	-1886
27.70833	-1886
27.71667	-1884
27.72500	-1882
27.73333	-1881
27.74167	-1880
27.75000	-1880
27.75833	-1880
27.76667	-1879
27.77500	-1877
27.78333	-1875
27.79167	-1871
27.80000	-1868
27.80833	-1865
27.81667	-1862
27.82500	-1860
27.83333	-1859
27.84167	-1858
27.85000	-1858
27.85833	-1858
27.86667	-1859
27.87500	-1860
27.88333	-1860
27.89167	-1858
27.90000	-1855
27.90833	-1850
27.91667	-1845
27.92500	-1841
27.93333	-1840
27.94167	-1841
27.95000	-1844
27.95833	-1846
27.96667	-1848
27.97500	-1848
27.98333	-1847
27.99167	-1844
28.00000	-1841
28.00833	-1839
28.01667	-1839
28.02500	-1840
28.03333	-1840
28.04167	-1839
28.05000	-1838
28.05833	-1837
28.06667	-1837
28.07500	-1839
28.08333	-1840
28.09167	-1840
28.10000	-1839
28.10833	-1837
28.11667	-1835
28.12500	-1834
28.13333	-1833
28.14167	-1833
28.15000	-1834
28.15833	-1835
28.16667	-1836
28.17500	-1837
28.18333	-1836
28.19167	-1833
28.20000	-1830
28.20833	-1828
28.21667	-1828
28.22500	-1830
28.23333	-1833
28.24167	-1838
28.25000	-1840
28.25833	-1840
28.26667	-1839
28.27500	-1837
28.28333	-1835
28.29167	-1833
28.30000	-1831
28.30833	-1828
28.31667	-1825
28.32500	-1822
28.33333	-1822
28.34167	-1822
28.35000	-1824
28.35833	-1825
28.36667	-1825
28.37500	-1824
28.38333	-1821
28.39167	-1818
28.40000	-1814
28.40833	-1811
28.41667	-1808
28.42500	-1805
28.43333	-1802
28.44167	-1800
28.45000	-1798
28.45833	-1797
28.46667	-1798
28.47500	-1798
28.48333	-1799
28.49167	-1798
28.50000	-1796
28.50833	-1793
28.51667	-1790
28.52500	-1788
28.53333	-1787
28.54167	-1786
28.55000	-1787
28.55833	-1787
28.56667	-1787
28.57500	-1786
28.58333	-1784
28.59167	-1779
28.60000	-1774
28.60833	-1767
28.61667	-1761
28.62500	-1755
28.63333	-1750
28.64167	-1747
28.65000	-1745
28.65833	-1742
28.66667	-1740
28.67500	-1738
28.68333	-1736
28.69167	-1733
28.70000	-1730
28.70833	-1726
28.71667	-1722
28.72500	-1718
28.73333	-1714
28.74167	-1710
28.75000	-1705
28.75833	-1700
28.76667	-1695
28.77500	-1690
28.78333	-1685
28.79167	-1681
28.80000	-1677
28.80833	-1674
28.81667	-1671
28.82500	-1668
28.83333	-1665
28.84167	-1662
28.85000	-1658
28.85833	-1653
28.86667	-1648
28.87500	-1642
28.88333	-1636
28.89167	-1630
28.90000	-1624
28.90833	-1617
28.91667	-1610
28.92500	-1604
28.93333	-1599
28.94167	-1595
28.95000	-1591
28.95833	-1585
28.96667	-1580
28.97500	-1573
28.98333	-1568
28.99167	-1566
29.00000	-1564
29.00833	-1562
29.01667	-1558
29.02500	-1551
29.03333	-1542
29.04167	-1533
29.05000	-1526
29.05833	-1520
29.06667	-1515
29.07500	-1509
29.08333	-1504
29.09167	-1498
29.10000	-1492
29.10833	-1486
29.11667	-1478
29.12500	-1469
29.13333	-1458
29.14167	-1446
29.15000	-1436
29.15833	-1426
29.16667	-1416
29.17500	-1407
29.18333	-1398
29.19167	-1389
29.20000	-1379
29.20833	-1368
29.21667	-1356
29.22500	-1344
29.23333	-1329
29.24167	-1314
29.25000	-1298
29.25833	-1281
29.26667	-1266
29.27500	-1252
29.28333	-1239
29.29167	-1228
29.30000	-1216
29.30833	-1202
29.31667	-1184
29.32500	-1164
29.33333	-1143
29.34167	-1122
29.35000	-1104
29.35833	-1086
29.36667	-1070
29.37500	-1052
29.38333	-1033
29.39167	-1011
29.40000	-988
29.40833	-964
29.41667	-939
29.42500	-914
29.43333	-888
29.44167	-862
29.45000	-834
29.45833	-806
29.46667	-777
29.47500	-747
29.48333	-719
29.49167	-690
29.50000	-659
29.50833	-628
29.51667	-596
29.52500	-562
29.53333	-526
29.54167	-488
29.55000	-447
29.55833	-403
29.56667	-361
29.57500	-318
29.58333	-277
29.59167	-234
29.60000	-189
29.60833	-142
29.61667	-91
29.62500	-40
29.63333	12
29.64167	63
29.65000	115
29.65833	168
29.66667	220
29.67500	275
29.68333	333
29.69167	395
29.70000	459
29.70833	524
29.71667	591
29.72500	657
29.73333	725
29.74167	794
29.75000	865
29.75833	939
29.76667	1014
29.77500	1093
29.78333	1173
29.79167	1256
29.80000	1340
29.80833	1424
29.81667	1510
29.82500	1595
29.83333	1685
29.84167	1778
29.85000	1875
29.85833	1976
29.86667	2076
29.87500	2179
29.88333	2280
29.89167	2384
29.90000	2490
29.90833	2599
29.91667	2714
29.92500	2830
29.93333	2951
29.94167	3072
29.95000	3195
29.95833	3319
29.96667	3443
29.97500	3571
29.98333	3699
29.99167	3832
30.00000	3967
30.00833	4103
30.01667	4242
30.02500	4381
30.03333	4526
30.04167	4671
30.05000	4819
30.05833	4971
30.06667	5120
30.07500	5274
30.08333	5427
30.09167	5584
30.10000	5743
30.10833	5902
30.11667	6065
30.12500	6222
30.13333	6382
30.14167	6539
30.15000	6698
30.15833	6860
30.16667	7022
30.17500	7190
30.18333	7356
30.19167	7525
30.20000	7695
30.20833	7865
30.21667	8039
30.22500	8208
30.23333	8380
30.24167	8547
30.25000	8712
30.25833	8878
30.26667	9039
30.27500	9204
30.28333	9366
30.29167	9531
30.30000	9697
30.30833	9862
30.31667	10032
30.32500	10196
30.33333	10362
30.34167	10523
30.35000	10683
30.35833	10841
30.36667	10995
30.37500	11149
30.38333	11300
30.39167	11451
30.40000	11602
30.40833	11749
30.41667	11899
30.42500	12042
30.43333	12185
30.44167	12324
30.45000	12459
30.45833	12594
30.46667	12724
30.47500	12855
30.48333	12980
30.49167	13106
30.50000	13229
30.50833	13349
30.51667	13468
30.52500	13580
30.53333	13691
30.54167	13796
30.55000	13898
30.55833	13998
30.56667	14095
30.57500	14192
30.58333	14284
30.59167	14375
30.60000	14462
30.60833	14546
30.61667	14629
30.62500	14707
30.63333	14785
30.64167	14858
30.65000	14929
30.65833	14997
30.66667	15062
30.67500	15125
30.68333	15183
30.69167	15237
30.70000	15286
30.70833	15331
30.71667	15372
30.72500	15410
30.73333	15446
30.74167	15479
30.75000	15510
30.75833	15538
30.76667	15562
30.77500	15585
30.78333	15605
30.79167	15623
30.80000	15638
30.80833	15651
30.81667	15660
30.82500	15666
30.83333	15667
30.84167	15665
30.85000	15659
30.85833	15650
30.86667	15641
30.87500	15630
30.88333	15617
30.89167	15601
30.90000	15582
30.90833	15560
30.91667	15534
30.92500	15506
30.93333	15476
30.94167	15445
30.95000	15413
30.95833	15380
30.96667	15346
30.97500	15310
30.98333	15272
30.99167	15232
31.00000	15190
31.00833	15149
31.01667	15106
31.02500	15063
31.03333	15018
31.04167	14971
31.05000	14920
31.05833	14866
31.06667	14812
31.07500	14756
31.08333	14701
31.09167	14646
31.10000	14591
31.10833	14536
31.11667	14477
31.12500	14419
31.13333	14359
31.14167	14301
31.15000	14243
31.15833	14185
31.16667	14127
31.17500	14070
31.18333	14014
31.19167	13958
31.20000	13901
31.20833	13845
31.21667	13788
31.22500	13732
31.23333	13676
31.24167	13621
31.25000	13567
31.25833	13513
31.26667	13460
31.27500	13405
31.28333	13352
31.29167	13299
31.30000	13247
31.30833	13198
31.31667	13149
31.32500	13103
31.33333	13057
31.34167	13012
31.35000	12967
31.35833	12920
31.36667	12875
31.37500	12830
31.38333	12787
31.39167	12745
31.40000	12705
31.40833	12666
31.41667	12627
31.42500	12590
31.43333	12552
31.44167	12515
31.45000	12479
31.45833	12444
31.46667	12411
31.47500	12378
31.48333	12347
31.49167	12318
31.50000	12289
31.50833	12263
31.51667	12238
31.52500	12214
31.53333	12189
31.54167	12165
31.55000	12142
31.55833	12120
31.56667	12100
31.57500	12081
31.58333	12065
31.59167	12051
31.60000	12038
31.60833	12027
31.61667	12016
31.62500	12004
31.63333	11990
31.64167	11974
31.65000	11958
31.65833	11942
31.66667	11929
31.67500	11921
31.68333	11917
31.69167	11916
31.70000	11916
31.70833	11915
31.71667	11914
31.72500	11913
31.73333	11916
31.74167	11922
31.75000	11929
31.75833	11936
31.76667	11944
31.77500	11951
31.78333	11959
31.79167	11967
31.80000	11978
31.80833	11991
31.81667	12008
31.82500	12027
31.83333	12047
31.84167	12066
31.85000	12084
31.85833	12103
31.86667	12124
31.87500	12150
31.88333	12180
31.89167	12214
31.90000	12250
31.90833	12287
31.91667	12326
31.92500	12365
31.93333	12405
31.94167	12445
31.95000	12486
31.95833	12529
31.96667	12573
31.97500	12619
31.98333	12668
31.99167	12721
32.00000	12777
32.00833	12837
32.01667	12900
32.02500	12965
32.03333	13035
32.04167	13106
32.05000	13183
32.05833	13266
32.06667	13352
32.07500	13446
32.08333	13541
32.09167	13639
32.10000	13739
32.10833	13842
32.11667	13951
32.12500	14063
32.13333	14185
32.14167	14311
32.15000	14443
32.15833	14582
32.16667	14726
32.17500	14881
32.18333	15040
32.19167	15210
32.20000	15388
32.20833	15573
32.21667	15770
32.22500	15971
32.23333	16187
32.24167	16411
32.25000	16650
32.25833	16904
32.26667	17169
32.27500	17457
32.28333	17753
32.29167	18069
32.30000	18401
32.30833	18749
32.31667	19122
32.32500	19507
32.33333	19923
32.34167	20354
32.35000	20810
32.35833	21295
32.36667	21797
32.37500	22340
32.38333	22901
32.39167	23500
32.40000	24130
32.40833	24790
32.41667	25498
32.42500	26230
32.43333	27020
32.44167	27839
32.45000	28704
32.45833	29621
32.46667	30568
32.47500	31589
32.48333	32639
32.49167	33761
32.50000	34932
32.50833	36148
32.51667	37443
32.52500	38765
32.53333	40178
32.54167	41631
32.55000	43153
32.55833	44753
32.56667	46389
32.57500	48130
32.58333	49898
32.59167	51758
32.60000	53678
32.60833	55649
32.61667	57726
32.62500	59824
32.63333	62038
32.64167	64283
32.65000	66597
32.65833	68991
32.66667	71400
32.67500	73926
32.68333	76456
32.69167	79080
32.70000	81752
32.70833	84452
32.71667	87255
32.72500	90040
32.73333	92932
32.74167	95825
32.75000	98765
32.75833	101768
32.76667	104746
32.77500	107823
32.78333	110856
32.79167	113947
32.80000	117044
32.80833	120123
32.81667	123268
32.82500	126342
32.83333	129476
32.84167	132561
32.85000	135639
32.85833	138732
32.86667	141743
32.87500	144796
32.88333	147748
32.89167	150695
32.90000	153591
32.90833	156408
32.91667	159228
32.92500	161925
32.93333	164616
32.94167	167202
32.95000	169714
32.95833	172171
32.96667	174494
32.97500	176780
32.98333	178925
32.99167	180996
33.00000	182963
33.00833	184798
33.01667	186558
33.02500	188170
33.03333	189700
33.04167	191098
33.05000	192371
33.05833	193534
33.06667	194543
33.07500	195441
33.08333	196194
33.09167	196820
33.10000	197321
33.10833	197685
33.11667	197928
33.12500	198038
33.13333	198016
33.14167	197868
33.15000	197580
33.15833	197161
33.16667	196623
33.17500	195947
33.18333	195168
33.19167	194251
33.20000	193223
33.20833	192088
33.21667	190823
33.22500	189482
33.23333	188005
33.24167	186451
33.25000	184791
33.25833	183022
33.26667	181195
33.27500	179236
33.28333	177238
33.29167	175127
33.30000	172948
33.30833	170721
33.31667	168388
33.32500	166052
33.33333	163610
33.34167	161154
33.35000	158648
33.35833	156076
33.36667	153514
33.37500	150855
33.38333	148219
33.39167	145515
33.40000	142794
33.40833	140083
33.41667	137309
33.42500	134592
33.43333	131815
33.44167	129074
33.45000	126329
33.45833	123559
33.46667	120845
33.47500	118074
33.48333	115373
33.49167	112654
33.50000	109960
33.50833	107318
33.51667	104651
33.52500	102074
33.53333	99473
33.54167	96940
33.55000	94437
33.55833	91942
33.56667	89526
33.57500	87084
33.58333	84729
33.59167	82382
33.60000	80080
33.60833	77848
33.61667	75618
33.62500	73484
33.63333	71351
33.64167	69290
33.65000	67269
33.65833	65272
33.66667	63357
33.67500	61443
33.68333	59612
33.69167	57805
33.70000	56045
33.70833	54349
33.71667	52665
33.72500	51065
33.73333	49478
33.74167	47954
33.75000	46471
33.75833	45013
33.76667	43623
33.77500	42240
33.78333	40924
33.79167	39631
33.80000	38380
33.80833	37182
33.81667	35999
33.82500	34880
33.83333	33775
33.84167	32717
33.85000	31691
33.85833	30687
33.86667	29733
33.87500	28791
33.88333	27898
33.89167	27024
33.90000	26179
33.90833	25370
33.91667	24572
33.92500	23817
33.93333	23073
33.94167	22363
33.95000	21676
33.95833	21006
33.96667	20371
33.97500	19743
33.98333	19148
33.99167	18565
34.00000	18003
34.00833	17466
34.01667	16939
34.02500	16442
34.03333	15954
34.04167	15487
34.05000	15035
34.05833	14590
34.06667	14168
34.07500	13750
34.08333	13354
34.09167	12967
34.10000	12593
34.10833	12237
34.11667	11887
34.12500	11557
34.13333	11233
34.14167	10923
34.15000	10622
34.15833	10326
34.16667	10044
34.17500	9765
34.18333	9500
34.19167	9241
34.20000	8990
34.20833	8751
34.21667	8514
34.22500	8291
34.23333	8071
34.24167	7860
34.25000	7655
34.25833	7454
34.26667	7260
34.27500	7068
34.28333	6885
34.29167	6704
34.30000	6528
34.30833	6359
34.31667	6191
34.32500	6032
34.33333	5875
34.34167	5727
34.35000	5584
34.35833	5446
34.36667	5316
34.37500	5186
34.38333	5063
34.39167	4938
34.40000	4816
34.40833	4697
34.41667	4577
34.42500	4463
34.43333	4350
34.44167	4241
34.45000	4136
34.45833	4032
34.46667	3933
34.47500	3835
34.48333	3742
34.49167	3651
34.50000	3562
34.50833	3478
34.51667	3394
34.52500	3314
34.53333	3232
34.54167	3153
34.55000	3076
34.55833	2995
34.56667	2915
34.57500	2840
34.58333	2773
34.59167	2705
34.60000	2634
34.60833	2565
34.61667	2503
34.62500	2447
34.63333	2389
34.64167	2327
34.65000	2266
34.65833	2209
34.66667	2157
34.67500	2106
34.68333	2056
34.69167	2003
34.70000	1945
34.70833	1888
34.71667	1838
34.72500	1794
34.73333	1752
34.74167	1707
34.75000	1662
34.75833	1618
34.76667	1576
34.77500	1533
34.78333	1493
34.79167	1454
34.80000	1413
34.80833	1373
34.81667	1336
34.82500	1303
34.83333	1270
34.84167	1236
34.85000	1202
34.85833	1170
34.86667	1138
34.87500	1105
34.88333	1071
34.89167	1037
34.90000	1003
34.90833	972
34.91667	941
34.92500	915
34.93333	890
34.94167	864
34.95000	839
34.95833	815
34.96667	792
34.97500	769
34.98333	745
34.99167	722
35.00000	699
35.00833	678
35.01667	657
35.02500	638
35.03333	618
35.04167	600
35.05000	580
35.05833	557
35.06667	533
35.07500	510
35.08333	490
35.09167	469
35.10000	448
35.10833	428
35.11667	408
35.12500	390
35.13333	373
35.14167	356
35.15000	341
35.15833	326
35.16667	312
35.17500	298
35.18333	285
35.19167	271
35.20000	258
35.20833	246
35.21667	232
35.22500	217
35.23333	204
35.24167	191
35.25000	179
35.25833	165
35.26667	151
35.27500	135
35.28333	120
35.29167	106
35.30000	91
35.30833	77
35.31667	61
35.32500	44
35.33333	26
35.34167	9
35.35000	-5
35.35833	-18
35.36667	-28
35.37500	-38
35.38333	-48
35.39167	-58
35.40000	-69
35.40833	-80
35.41667	-92
35.42500	-105
35.43333	-119
35.44167	-134
35.45000	-148
35.45833	-163
35.46667	-176
35.47500	-189
35.48333	-201
35.49167	-213
35.50000	-226
35.50833	-239
35.51667	-254
35.52500	-267
35.53333	-279
35.54167	-289
35.55000	-297
35.55833	-304
35.56667	-313
35.57500	-322
35.58333	-332
35.59167	-345
35.60000	-359
35.60833	-373
35.61667	-387
35.62500	-400
35.63333	-412
35.64167	-424
35.65000	-437
35.65833	-449
35.66667	-461
35.67500	-472
35.68333	-482
35.69167	-491
35.70000	-500
35.70833	-510
35.71667	-520
35.72500	-531
35.73333	-541
35.74167	-551
35.75000	-562
35.75833	-572
35.76667	-583
35.77500	-593
35.78333	-603
35.79167	-612
35.80000	-620
35.80833	-628
35.81667	-635
35.82500	-641
35.83333	-647
35.84167	-653
35.85000	-660
35.85833	-667
35.86667	-675
35.87500	-685
35.88333	-696
35.89167	-709
35.90000	-721
35.90833	-733
35.91667	-742
35.92500	-750
35.93333	-756
35.94167	-762
35.95000	-768
35.95833	-775
35.96667	-781
35.97500	-787
35.98333	-793
35.99167	-799
36.00000	-806
36.00833	-812
36.01667	-816
36.02500	-819
36.03333	-820
36.04167	-820
36.05000	-823
36.05833	-828
36.06667	-835
36.07500	-843
36.08333	-852
36.09167	-861
36.10000	-869
36.10833	-876
36.11667	-882
36.12500	-886
36.13333	-890
36.14167	-894
36.15000	-898
36.15833	-902
36.16667	-906
36.17500	-910
36.18333	-915
36.19167	-919
36.20000	-924
36.20833	-928
36.21667	-931
36.22500	-934
36.23333	-935
36.24167	-935
36.25000	-935
36.25833	-935
36.26667	-935
36.27500	-938
36.28333	-943
36.29167	-949
36.30000	-957
36.30833	-964
36.31667	-970
36.32500	-975
36.33333	-978
36.34167	-980
36.35000	-982
36.35833	-983
36.36667	-986
36.37500	-989
36.38333	-993
36.39167	-997
36.40000	-999
36.40833	-1001
36.41667	-1002
36.42500	-1004
36.43333	-1007
36.44167	-1010
36.45000	-1014
36.45833	-1018
36.46667	-1023
36.47500	-1029
36.48333	-1036
36.49167	-1040
36.50000	-1042
36.50833	-1042
36.51667	-1042
36.52500	-1041
36.53333	-1043
36.54167	-1046
36.55000	-1049
36.55833	-1053
36.56667	-1056
36.57500	-1060
36.58333	-1064
36.59167	-1069
36.60000	-1074
36.60833	-1076
36.61667	-1077
36.62500	-1075
36.63333	-1071
36.64167	-1067
36.65000	-1067
36.65833	-1069
36.66667	-1074
36.67500	-1080
36.68333	-1087
36.69167	-1094
36.70000	-1100
36.70833	-1105
36.71667	-1110
36.72500	-1114
36.73333	-1117
36.74167	-1120
36.75000	-1125
36.75833	-1129
36.76667	-1132
36.77500	-1132
36.78333	-1130
36.79167	-1129
36.80000	-1128
36.80833	-1129
36.81667	-1132
36.82500	-1136
36.83333	-1139
36.84167	-1143
36.85000	-1147
36.85833	-1153
36.86667	-1158
36.87500	-1163
36.88333	-1168
36.89167	-1171
36.90000	-1173
36.90833	-1173
36.91667	-1173
36.92500	-1174
36.93333	-1175
36.94167	-1177
36.95000	-1180
36.95833	-1183
36.96667	-1184
36.97500	-1184
36.98333	-1183
36.99167	-1185
37.00000	-1188
37.00833	-1192
37.01667	-1197
37.02500	-1200
37.03333	-1202
37.04167	-1202
37.05000	-1202
37.05833	-1203
37.06667	-1204
37.07500	-1206
37.08333	-1209
37.09167	-1213
37.10000	-1218
37.10833	-1223
37.11667	-1228
37.12500	-1231
37.13333	-1232
37.14167	-1232
37.15000	-1230
37.15833	-1229
37.16667	-1228
37.17500	-1228
37.18333	-1229
37.19167	-1230
37.20000	-1232
37.20833	-1234
37.21667	-1236
37.22500	-1238
37.23333	-1240
37.24167	-1244
37.25000	-1247
37.25833	-1251
37.26667	-1254
37.27500	-1258
37.28333	-1262
37.29167	-1267
37.30000	-1271
37.30833	-1275
37.31667	-1276
37.32500	-1276
37.33333	-1275
37.34167	-1274
37.35000	-1275
37.35833	-1277
37.36667	-1280
37.37500	-1283
37.38333	-1286
37.39167	-1289
37.40000	-1292
37.40833	-1293
37.41667	-1293
37.42500	-1293
37.43333	-1291
37.44167	-1290
37.45000	-1290
37.45833	-1292
37.46667	-1294
37.47500	-1297
37.48333	-1300
37.49167	-1303
37.50000	-1306
37.50833	-1309
37.51667	-1309
37.52500	-1309
37.53333	-1310
37.54167	-1312
37.55000	-1315
37.55833	-1319
37.56667	-1322
37.57500	-1324
37.58333	-1325
37.59167	-1325
37.60000	-1325
37.60833	-1325
37.61667	-1327
37.62500	-1330
37.63333	-1334
37.64167	-1338
37.65000	-1342
37.65833	-1344
37.66667	-1346
37.67500	-1346
37.68333	-1346
37.69167	-1346
37.70000	-1346
37.70833	-1346
37.71667	-1345
37.72500	-1344
37.73333	-1343
37.74167	-1342
37.75000	-1342
37.75833	-1342
37.76667	-1342
37.77500	-1342
37.78333	-1342
37.79167	-1342
37.80000	-1342
37.80833	-1343
37.81667	-1343
37.82500	-1342
37.83333	-1343
37.84167	-1344
37.85000	-1345
37.85833	-1347
37.86667	-1348
37.87500	-1349
37.88333	-1348
37.89167	-1346
37.90000	-1343
37.90833	-1340
37.91667	-1337
37.92500	-1335
37.93333	-1335
37.94167	-1336
37.95000	-1337
37.95833	-1338
37.96667	-1338
37.97500	-1338
37.98333	-1339
37.99167	-1341
38.00000	-1343
38.00833	-1345
38.01667	-1345
38.02500	-1344
38.03333	-1344
38.04167	-1343
38.05000	-1342
38.05833	-1340
38.06667	-1337
38.07500	-1333
38.08333	-1329
38.09167	-1326
38.10000	-1324
38.10833	-1323
38.11667	-1322
38.12500	-1323
38.13333	-1322
38.14167	-1322
38.15000	-1321
38.15833	-1321
38.16667	-1322
38.17500	-1322
38.18333	-1321
38.19167	-1320
38.20000	-1317
38.20833	-1315
38.21667	-1313
38.22500	-1312
38.23333	-1313
38.24167	-1314
38.25000	-1315
38.25833	-1316
38.26667	-1315
38.27500	-1314
38.28333	-1312
38.29167	-1311
38.30000	-1310
38.30833	-1310
38.31667	-1311
38.32500	-1314
38.33333	-1317
38.34167	-1321
38.35000	-1324
38.35833	-1327
38.36667	-1331
38.37500	-1335
38.38333	-1338
38.39167	-1339
38.40000	-1339
38.40833	-1337
38.41667	-1335
38.42500	-1333
38.43333	-1333
38.44167	-1335
38.45000	-1338
38.45833	-1342
38.46667	-1347
38.47500	-1351
38.48333	-1354
38.49167	-1356
38.50000	-1357
38.50833	-1358
38.51667	-1359
38.52500	-1360
38.53333	-1359
38.54167	-1358
38.55000	-1357
38.55833	-1356
38.56667	-1357
38.57500	-1360
38.58333	-1364
38.59167	-1367
38.60000	-1368
38.60833	-1370
38.61667	-1374
38.62500	-1379
38.63333	-1387
38.64167	-1394
38.65000	-1400
38.65833	-1404
38.66667	-1406
38.67500	-1406
38.68333	-1406
38.69167	-1407
38.70000	-1409
38.70833	-1413
38.71667	-1418
38.72500	-1421
38.73333	-1423
38.74167	-1423
38.75000	-1422
38.75833	-1421
38.76667	-1421
38.77500	-1424
38.78333	-1428
38.79167	-1434
38.80000	-1440
38.80833	-1444
38.81667	-1447
38.82500	-1448
38.83333	-1449
38.84167	-1451
38.85000	-1453
38.85833	-1455
38.86667	-1456
38.87500	-1456
38.88333	-1456
38.89167	-1459
38.90000	-1464
38.90833	-1471
38.91667	-1479
38.92500	-1488
38.93333	-1495
38.94167	-1500
38.95000	-1502
38.95833	-1501
38.96667	-1499
38.97500	-1496
38.98333	-1493
38.99167	-1491
39.00000	-1491
39.00833	-1491
39.01667	-1492
39.02500	-1493
39.03333	-1495
39.04167	-1498
39.05000	-1503
39.05833	-1507
39.06667	-1511
39.07500	-1514
39.08333	-1516
39.09167	-1517
39.10000	-1517
39.10833	-1517
39.11667	-1517
39.12500	-1518
39.13333	-1518
39.14167	-1519
39.15000	-1520
39.15833	-1522
39.16667	-1524
39.17500	-1526
39.18333	-1528
39.19167	-1528
39.20000	-1528
39.20833	-1528
39.21667	-1529
39.22500	-1533
39.23333	-1537
39.24167	-1542
39.25000	-1545
39.25833	-1547
39.26667	-1547
39.27500	-1546
39.28333	-1544
39.29167	-1544
39.30000	-1544
39.30833	-1546
39.31667	-1549
39.32500	-1552
39.33333	-1556
39.34167	-1559
39.35000	-1562
39.35833	-1562
39.36667	-1561
39.37500	-1560
39.38333	-1558
39.39167	-1558
39.40000	-1559
39.40833	-1560
39.41667	-1562
39.42500	-1565
39.43333	-1568
39.44167	-1570
39.45000	-1572
39.45833	-1573
39.46667	-1573
39.47500	-1572
39.48333	-1570
39.49167	-1570
39.50000	-1572
39.50833	-1575
39.51667	-1580
39.52500	-1584
39.53333	-1588
39.54167	-1591
39.55000	-1593
39.55833	-1594
39.56667	-1593
39.57500	-1592
39.58333	-1592
39.59167	-1592
39.60000	-1592
39.60833	-1592
39.61667	-1591
39.62500	-1590
39.63333	-1588
39.64167	-1587
39.65000	-1587
39.65833	-1589
39.66667	-1592
39.67500	-1596
39.68333	-1599
39.69167	-1602
39.70000	-1604
39.70833	-1607
39.71667	-1608
39.72500	-1610
39.73333	-1610
39.74167	-1610
39.75000	-1611
39.75833	-1612
39.76667	-1613
39.77500	-1615
39.78333	-1616
39.79167	-1617
39.80000	-1617
39.80833	-1618
39.81667	-1619
39.82500	-1620
39.83333	-1621
39.84167	-1620
39.85000	-1618
39.85833	-1616
39.86667	-1615
39.87500	-1615
39.88333	-1618
39.89167	-1622
39.90000	-1628
39.90833	-1632
39.91667	-1636
39.92500	-1638
39.93333	-1638
39.94167	-1638
39.95000	-1637
39.95833	-1636
39.96667	-1634
39.97500	-1630
39.98333	-1626
39.99167	-1624
40.00000	-1623
40.00833	-1625
40.01667	-1629
40.02500	-1634
40.03333	-1638
40.04167	-1640
40.05000	-1640
40.05833	-1636
40.06667	-1632
40.07500	-1629
40.08333	-1627
40.09167	-1628
40.10000	-1631
40.10833	-1633
40.11667	-1635
40.12500	-1636
40.13333	-1635
40.14167	-1634
40.15000	-1632
40.15833	-1630
40.16667	-1628
40.17500	-1627
40.18333	-1625
40.19167	-1624
40.20000	-1624
40.20833	-1623
40.21667	-1620
40.22500	-1618
40.23333	-1617
40.24167	-1616
40.25000	-1616
40.25833	-1617
40.26667	-1617
40.27500	-1615
40.28333	-1612
40.29167	-1611
40.30000	-1611
40.30833	-1613
40.31667	-1616
40.32500	-1619
40.33333	-1619
40.34167	-1617
40.35000	-1613
40.35833	-1608
40.36667	-1601
40.37500	-1594
40.38333	-1589
40.39167	-1586
40.40000	-1585
40.40833	-1587
40.41667	-1589
40.42500	-1590
40.43333	-1589
40.44167	-1586
40.45000	-1583
40.45833	-1579
40.46667	-1575
40.47500	-1570
40.48333	-1565
40.49167	-1559
40.50000	-1554
40.50833	-1548
40.51667	-1542
40.52500	-1536
40.53333	-1529
40.54167	-1522
40.55000	-1516
40.55833	-1511
40.56667	-1505
40.57500	-1499
40.58333	-1492
40.59167	-1483
40.60000	-1474
40.60833	-1465
40.61667	-1456
40.62500	-1448
40.63333	-1439
40.64167	-1430
40.65000	-1419
40.65833	-1407
40.66667	-1395
40.67500	-1382
40.68333	-1370
40.69167	-1357
40.70000	-1345
40.70833	-1334
40.71667	-1324
40.72500	-1312
40.73333	-1298
40.74167	-1282
40.75000	-1264
40.75833	-1245
40.76667	-1227
40.77500	-1210
40.78333	-1193
40.79167	-1176
40.80000	-1157
40.80833	-1138
40.81667	-1120
40.82500	-1103
40.83333	-1086
40.84167	-1069
40.85000	-1051
40.85833	-1030
40.86667	-1009
40.87500	-988
40.88333	-968
40.89167	-947
40.90000	-927
40.90833	-906
40.91667	-884
40.92500	-863
40.93333	-841
40.94167	-819
40.95000	-797
40.95833	-775
40.96667	-754
40.97500	-734
40.98333	-714
40.99167	-694
41.00000	-674
41.00833	-653
41.01667	-630
41.02500	-608
41.03333	-588
41.04167	-570
41.05000	-553
41.05833	-537
41.06667	-522
41.07500	-506
41.08333	-491
41.09167	-475
41.10000	-460
41.10833	-444
41.11667	-429
41.12500	-414
41.13333	-401
41.14167	-389
41.15000	-378
41.15833	-367
41.16667	-356
41.17500	-346
41.18333	-337
41.19167	-330
41.20000	-323
41.20833	-317
41.21667	-312
41.22500	-308
41.23333	-307
41.24167	-307
41.25000	-308
41.25833	-307
41.26667	-307
41.27500	-307
41.28333	-310
41.29167	-316
41.30000	-322
41.30833	-329
41.31667	-335
41.32500	-342
41.33333	-349
41.34167	-357
41.35000	-366
41.35833	-376
41.36667	-386
41.37500	-396
41.38333	-406
41.39167	-417
41.40000	-429
41.40833	-442
41.41667	-455
41.42500	-468
41.43333	-483
41.44167	-499
41.45000	-516
41.45833	-534
41.46667	-550
41.47500	-567
41.48333	-583
41.49167	-601
41.50000	-619
41.50833	-639
41.51667	-660
41.52500	-681
41.53333	-703
41.54167	-724
41.55000	-744
41.55833	-764
41.56667	-783
41.57500	-803
41.58333	-824
41.59167	-846
41.60000	-869
41.60833	-890
41.61667	-910
41.62500	-930
41.63333	-949
41.64167	-967
41.65000	-985
41.65833	-1002
41.66667	-1019
41.67500	-1037
41.68333	-1056
41.69167	-1077
41.70000	-1100
41.70833	-1123
41.71667	-1146
41.72500	-1167
41.73333	-1185
41.74167	-1201
41.75000	-1216
41.75833	-1230
41.76667	-1244
41.77500	-1258
41.78333	-1273
41.79167	-1289
41.80000	-1304
41.80833	-1318
41.81667	-1331
41.82500	-1343
41.83333	-1353
41.84167	-1364
41.85000	-1375
41.85833	-1389
41.86667	-1403
41.87500	-1418
41.88333	-1432
41.89167	-1447
41.90000	-1461
41.90833	-1472
41.91667	-1482
41.92500	-1491
41.93333	-1499
41.94167	-1507
41.95000	-1515
41.95833	-1524
41.96667	-1533
41.97500	-1542
41.98333	-1552
41.99167	-1562
42.00000	-1572
42.00833	-1582
42.01667	-1592
42.02500	-1601
42.03333	-1607
42.04167	-1611
42.05000	-1615
42.05833	-1619
42.06667	-1623
42.07500	-1629
42.08333	-1636
42.09167	-1641
42.10000	-1646
42.10833	-1650
42.11667	-1654
42.12500	-1658
42.13333	-1662
42.14167	-1665
42.15000	-1668
42.15833	-1671
42.16667	-1674
42.17500	-1676
42.18333	-1678
42.19167	-1678
42.20000	-1677
42.20833	-1679
42.21667	-1683
42.22500	-1689
42.23333	-1696
42.24167	-1703
42.25000	-1708
42.25833	-1710
42.26667	-1710
42.27500	-1710
42.28333	-1708
42.29167	-1707
42.30000	-1707
42.30833	-1708
42.31667	-1711
42.32500	-1714
42.33333	-1717
42.34167	-1720
42.35000	-1723
42.35833	-1725
42.36667	-1727
42.37500	-1728
42.38333	-1729
42.39167	-1728
42.40000	-1726
42.40833	-1724
42.41667	-1723
42.42500	-1723
42.43333	-1726
42.44167	-1732
42.45000	-1738
42.45833	-1743
42.46667	-1748
42.47500	-1751
42.48333	-1754
42.49167	-1755
42.50000	-1753
42.50833	-1750
42.51667	-1747
42.52500	-1744
42.53333	-1741
42.54167	-1741
42.55000	-1743
42.55833	-1746
42.56667	-1749
42.57500	-1752
42.58333	-1754
42.59167	-1754
42.60000	-1753
42.60833	-1752
42.61667	-1754
42.62500	-1757
42.63333	-1760
42.64167	-1761
42.65000	-1762
42.65833	-1761
42.66667	-1759
42.67500	-1757
42.68333	-1755
42.69167	-1755
42.70000	-1755
42.70833	-1756
42.71667	-1758
42.72500	-1761
42.73333	-1764
42.74167	-1767
42.75000	-1768
42.75833	-1769
42.76667	-1768
42.77500	-1768
42.78333	-1770
42.79167	-1773
42.80000	-1776
42.80833	-1780
42.81667	-1783
42.82500	-1784
42.83333	-1784
42.84167	-1782
42.85000	-1778
42.85833	-1774
42.86667	-1771
42.87500	-1768
42.88333	-1766
42.89167	-1767
42.90000	-1771
42.90833	-1777
42.91667	-1783
42.92500	-1786
42.93333	-1788
42.94167	-1789
42.95000	-1789
42.95833	-1788
42.96667	-1789
42.97500	-1790
42.98333	-1792
42.99167	-1793
43.00000	-1795
43.00833	-1796
43.01667	-1796
43.02500	-1796
43.03333	-1796
43.04167	-1796
43.05000	-1795
43.05833	-1794
43.06667	-1793
43.07500	-1793
43.08333	-1795
43.09167	-1798
43.10000	-1802
43.10833	-1805
43.11667	-1808
43.12500	-1810
43.13333	-1811
43.14167	-1811
43.15000	-1810
43.15833	-1809
43.16667	-1808
43.17500	-1808
43.18333	-1810
43.19167	-1812
43.20000	-1816
43.20833	-1819
43.21667	-1820
43.22500	-1820
43.23333	-1818
43.24167	-1815
43.25000	-1813
43.25833	-1813
43.26667	-1815
43.27500	-1818
43.28333	-1821
43.29167	-1824
43.30000	-1825
43.30833	-1825
43.31667	-1824
43.32500	-1824
43.33333	-1824
43.34167	-1825
43.35000	-1825
43.35833	-1826
43.36667	-1826
43.37500	-1828
43.38333	-1830
43.39167	-1833
43.40000	-1835
43.40833	-1836
43.41667	-1835
43.42500	-1833
43.43333	-1829
43.44167	-1826
43.45000	-1824
43.45833	-1824
43.46667	-1826
43.47500	-1830
43.48333	-1834
43.49167	-1838
43.50000	-1841
43.50833	-1843
43.51667	-1844
43.52500	-1846
43.53333	-1847
43.54167	-1849
43.55000	-1850
43.55833	-1850
43.56667	-1849
43.57500	-1847
43.58333	-1846
43.59167	-1845
43.60000	-1844
43.60833	-1844
43.61667	-1845
43.62500	-1846
43.63333	-1847
43.64167	-1849
43.65000	-1850
43.65833	-1852
43.66667	-1853
43.67500	-1854
43.68333	-1853
43.69167	-1853
43.70000	-1853
43.70833	-1855
43.71667	-1858
43.72500	-1861
43.73333	-1862
43.74167	-1862
43.75000	-1860
43.75833	-1857
43.76667	-1855
43.77500	-1853
43.78333	-1852
43.79167	-1850
43.80000	-1849
43.80833	-1849
43.81667	-1850
43.82500	-1853
43.83333	-1857
43.84167	-1861
43.85000	-1864
43.85833	-1865
43.86667	-1865
43.87500	-1864
43.88333	-1863
43.89167	-1863
43.90000	-1865
43.90833	-1867
43.91667	-1868
43.92500	-1869
43.93333	-1868
43.94167	-1867
43.95000	-1865
43.95833	-1865
43.96667	-1867
43.97500	-1870
43.98333	-1873
43.99167	-1875
44.00000	-1877
44.00833	-1878
44.01667	-1879
44.02500	-1879
44.03333	-1878
44.04167	-1876
44.05000	-1873
44.05833	-1870
44.06667	-1870
44.07500	-1871
44.08333	-1875
44.09167	-1878
44.10000	-1882
44.10833	-1886
44.11667	-1889
44.12500	-1891
44.13333	-1891
44.14167	-1890
44.15000	-1889
44.15833	-1887
44.16667	-1886
44.17500	-1886
44.18333	-1885
44.19167	-1884
44.20000	-1883
44.20833	-1883
44.21667	-1886
44.22500	-1889
44.23333	-1892
44.24167	-1894
44.25000	-1895
44.25833	-1895
44.26667	-1894
44.27500	-1891
44.28333	-1888
44.29167	-1885
44.30000	-1884
44.30833	-1884
44.31667	-1884
44.32500	-1884
44.33333	-1884
44.34167	-1884
44.35000	-1885
44.35833	-1886
44.36667	-1888
44.37500	-1889
44.38333	-1890
44.39167	-1890
44.40000	-1888
44.40833	-1886
44.41667	-1884
44.42500	-1884
44.43333	-1885
44.44167	-1887
44.45000	-1887
44.45833	-1886
44.46667	-1884
44.47500	-1882
44.48333	-1881
44.49167	-1881
44.50000	-1883
44.50833	-1885
44.51667	-1888
44.52500	-1889
44.53333	-1891
44.54167	-1892
44.55000	-1893
44.55833	-1893
44.56667	-1892
44.57500	-1890
44.58333	-1887
44.59167	-1886
44.60000	-1886
44.60833	-1886
44.61667	-1886
44.62500	-1886
44.63333	-1884
44.64167	-1882
44.65000	-1882
44.65833	-1884
44.66667	-1886
44.67500	-1888
44.68333	-1888
44.69167	-1886
44.70000	-1881
44.70833	-1876
44.71667	-1872
44.72500	-1869
44.73333	-1869
44.74167	-1870
44.75000	-1872
44.75833	-1874
44.76667	-1876
44.77500	-1876
44.78333	-1874
44.79167	-1872
44.80000	-1870
44.80833	-1868
44.81667	-1869
44.82500	-1871
44.83333	-1874
44.84167	-1876
44.85000	-1876
44.85833	-1874
44.86667	-1870
44.87500	-1868
44.88333	-1866
44.89167	-1866
44.90000	-1866
44.90833	-1866
44.91667	-1865
44.92500	-1863
44.93333	-1863
44.94167	-1863
44.95000	-1863
44.95833	-1863
44.96667	-1861
44.97500	-1857
44.98333	-1854
44.99167	-1851
45.00000	-1848
45.00833	-1845
45.01667	-1842
45.02500	-1840
45.03333	-1838
45.04167	-1838
45.05000	-1838
45.05833	-1839
45.06667	-1839
45.07500	-1838
45.08333	-1837
45.09167	-1836
45.10000	-1836
45.10833	-1836
45.11667	-1836
45.12500	-1835
45.13333	-1834
45.14167	-1832
45.15000	-1831
45.15833	-1830
45.16667	-1830
45.17500	-1830
45.18333	-1830
45.19167	-1831
45.20000	-1831
45.20833	-1832
45.21667	-1832
45.22500	-1833
45.23333	-1832
45.24167	-1830
45.25000	-1828
45.25833	-1826
45.26667	-1825
45.27500	-1826
45.28333	-1827
45.29167	-1827
45.30000	-1825
45.30833	-1822
45.31667	-1820
45.32500	-1818
45.33333	-1818
45.34167	-1820
45.35000	-1823
45.35833	-1826
45.36667	-1829
45.37500	-1831
45.38333	-1832
45.39167	-1830
45.40000	-1827
45.40833	-1824
45.41667	-1822
45.42500	-1823
45.43333	-1826
45.44167	-1829
45.45000	-1830
45.45833	-1829
45.46667	-1826
45.47500	-1822
45.48333	-1819
45.49167	-1818
45.50000	-1818
45.50833	-1819
45.51667	-1820
45.52500	-1821
45.53333	-1824
45.54167	-1828
45.55000	-1832
45.55833	-1835
45.56667	-1837
45.57500	-1837
45.58333	-1835
45.59167	-1833
45.60000	-1832
45.60833	-1831
45.61667	-1832
45.62500	-1834
45.63333	-1836
45.64167	-1838
45.65000	-1841
45.65833	-1844
45.66667	-1847
45.67500	-1850
45.68333	-1851
45.69167	-1852
45.70000	-1851
45.70833	-1851
45.71667	-1851
45.72500	-1852
45.73333	-1853
45.74167	-1856
45.75000	-1859
45.75833	-1863
45.76667	-1866
45.77500	-1868
45.78333	-1867
45.79167	-1865
45.80000	-1863
45.80833	-1860
45.81667	-1858
45.82500	-1857
45.83333	-1856
45.84167	-1856
45.85000	-1857
45.85833	-1861
45.86667	-1865
45.87500	-1869
45.88333	-1873
45.89167	-1876
45.90000	-1878
45.90833	-1880
45.91667	-1881
45.92500	-1882
45.93333	-1882
45.94167	-1882
45.95000	-1883
45.95833	-1884
45.96667	-1886
45.97500	-1888
45.98333	-1890
45.99167	-1893
46.00000	-1897
46.00833	-1901
46.01667	-1904
46.02500	-1906
46.03333	-1905
46.04167	-1903
46.05000	-1901
46.05833	-1901
46.06667	-1901
46.07500	-1901
46.08333	-1900
46.09167	-1899
46.10000	-1899
46.10833	-1901
46.11667	-1904
46.12500	-1907
46.13333	-1910
46.14167	-1913
46.15000	-1914
46.15833	-1915
46.16667	-1915
46.17500	-1915
46.18333	-1915
46.19167	-1915
46.20000	-1917
46.20833	-1920
46.21667	-1923
46.22500	-1926
46.23333	-1928
46.24167	-1930
46.25000	-1930
46.25833	-1929
46.26667	-1929
46.27500	-1931
46.28333	-1934
46.29167	-1937
46.30000	-1939
46.30833	-1940
46.31667	-1939
46.32500	-1938
46.33333	-1936
46.34167	-1935
46.35000	-1934
46.35833	-1936
46.36667	-1939
46.37500	-1942
46.38333	-1946
46.39167	-1949
46.40000	-1951
46.40833	-1951
46.41667	-1949
46.42500	-1945
46.43333	-1942
46.44167	-1939
46.45000	-1938
46.45833	-1940
46.46667	-1942
46.47500	-1945
46.48333	-1948
46.49167	-1950
46.50000	-1953
46.50833	-1954
46.51667	-1955
46.52500	-1955
46.53333	-1954
46.54167	-1954
46.55000	-1956
46.55833	-1958
46.56667	-1960
46.57500	-1962
46.58333	-1963
46.59167	-1964
46.60000	-1965
46.60833	-1965
46.61667	-1965
46.62500	-1965
46.63333	-1964
46.64167	-1962
46.65000	-1962
46.65833	-1963
46.66667	-1965
46.67500	-1967
46.68333	-1969
46.69167	-1969
46.70000	-1967
46.70833	-1964
46.71667	-1962
46.72500	-1961
46.73333	-1962
46.74167	-1964
46.75000	-1967
46.75833	-1968
46.76667	-1968
46.77500	-1968
46.78333	-1968
46.79167	-1969
46.80000	-1971
46.80833	-1973
46.81667	-1973
46.82500	-1973
46.83333	-1973
46.84167	-1973
46.85000	-1974
46.85833	-1976
46.86667	-1977
46.87500	-1978
46.88333	-1979
46.89167	-1980
46.90000	-1980
46.90833	-1979
46.91667	-1977
46.92500	-1975
46.93333	-1974
46.94167	-1974
46.95000	-1975
46.95833	-1976
46.96667	-1975
46.97500	-1974
46.98333	-1972
46.99167	-1971
47.00000	-1972
47.00833	-1974
47.01667	-1977
47.02500	-1981
47.03333	-1984
47.04167	-1986
47.05000	-1986
47.05833	-1984
47.06667	-1982
47.07500	-1980
47.08333	-1977
47.09167	-1972
47.10000	-1968
47.10833	-1964
47.11667	-1962
47.12500	-1961
47.13333	-1962
47.14167	-1964
47.15000	-1965
47.15833	-1967
47.16667	-1969
47.17500	-1971
47.18333	-1973
47.19167	-1973
47.20000	-1973
47.20833	-1973
47.21667	-1975
47.22500	-1976
47.23333	-1976
47.24167	-1976
47.25000	-1974
47.25833	-1972
47.26667	-1972
47.27500	-1972
47.28333	-1974
47.29167	-1976
47.30000	-1976
47.30833	-1976
47.31667	-1974
47.32500	-1972
47.33333	-1971
47.34167	-1972
47.35000	-1975
47.35833	-1978
47.36667	-1981
47.37500	-1984
47.38333	-1986
47.39167	-1986
47.40000	-1984
47.40833	-1981
47.41667	-1977
47.42500	-1974
47.43333	-1973
47.44167	-1973
47.45000	-1973
47.45833	-1974
47.46667	-1975
47.47500	-1977
47.48333	-1978
47.49167	-1979
47.50000	-1979
47.50833	-1979
47.51667	-1977
47.52500	-1975
47.53333	-1973
47.54167	-1973
47.55000	-1973
47.55833	-1973
47.56667	-1972
47.57500	-1970
47.58333	-1969
47.59167	-1969
47.60000	-1969
47.60833	-1970
47.61667	-1971
47.62500	-1972
47.63333	-1972
47.64167	-1971
47.65000	-1970
47.65833	-1968
47.66667	-1966
47.67500	-1964
47.68333	-1963
47.69167	-1962
47.70000	-1962
47.70833	-1964
47.71667	-1966
47.72500	-1969
47.73333	-1974
47.74167	-1977
47.75000	-1979
47.75833	-1979
47.76667	-1978
47.77500	-1977
47.78333	-1977
47.79167	-1978
47.80000	-1979
47.80833	-1980
47.81667	-1980
47.82500	-1979
47.83333	-1979
47.84167	-1979
47.85000	-1979
47.85833	-1978
47.86667	-1976
47.87500	-1973
47.88333	-1970
47.89167	-1968
47.90000	-1966
47.90833	-1967
47.91667	-1970
47.92500	-1974
47.93333	-1977
47.94167	-1979
47.95000	-1978
47.95833	-1976
47.96667	-1974
47.97500	-1972
47.98333	-1971
47.99167	-1973
48.00000	-1976
48.00833	-1979
48.01667	-1983
48.02500	-1985
48.03333	-1987
48.04167	-1987
48.05000	-1988
48.05833	-1988
48.06667	-1989
48.07500	-1987
48.08333	-1985
48.09167	-1982
48.10000	-1978
48.10833	-1974
48.11667	-1970
48.12500	-1967
48.13333	-1967
48.14167	-1969
48.15000	-1972
48.15833	-1975
48.16667	-1978
48.17500	-1980
48.18333	-1982
48.19167	-1984
48.20000	-1986
48.20833	-1988
48.21667	-1991
48.22500	-1993
48.23333	-1995
48.24167	-1997
48.25000	-1998
48.25833	-1999
48.26667	-1999
48.27500	-1997
48.28333	-1995
48.29167	-1993
48.30000	-1993
48.30833	-1993
48.31667	-1994
48.32500	-1994
48.33333	-1994
48.34167	-1992
48.35000	-1990
48.35833	-1988
48.36667	-1987
48.37500	-1986
48.38333	-1985
48.39167	-1984
48.40000	-1984
48.40833	-1984
48.41667	-1985
48.42500	-1986
48.43333	-1987
48.44167	-1988
48.45000	-1988
48.45833	-1988
48.46667	-1988
48.47500	-1989
48.48333	-1992
48.49167	-1995
48.50000	-1998
48.50833	-2001
48.51667	-2003
48.52500	-2004
48.53333	-2003
48.54167	-2003
48.55000	-2002
48.55833	-2002
48.56667	-2001
48.57500	-2001
48.58333	-2001
48.59167	-2001
48.60000	-2002
48.60833	-2003
48.61667	-2005
48.62500	-2007
48.63333	-2007
48.64167	-2006
48.65000	-2002
48.65833	-1998
48.66667	-1994
48.67500	-1993
48.68333	-1992
48.69167	-1993
48.70000	-1994
48.70833	-1995
48.71667	-1997
48.72500	-2000
48.73333	-2004
48.74167	-2007
48.75000	-2009
48.75833	-2009
48.76667	-2009
48.77500	-2008
48.78333	-2009
48.79167	-2010
48.80000	-2013
48.80833	-2016
48.81667	-2017
48.82500	-2017
48.83333	-2015
48.84167	-2012
48.85000	-2010
48.85833	-2010
48.86667	-2010
48.87500	-2010
48.88333	-2011
48.89167	-2012
48.90000	-2012
48.90833	-2012
48.91667	-2012
48.92500	-2011
48.93333	-2011
48.94167	-2012
48.95000	-2013
48.95833	-2013
48.96667	-2012
48.97500	-2011
48.98333	-2011
48.99167	-2011
49.00000	-2011
49.00833	-2012
49.01667	-2012
49.02500	-2012
49.03333	-2011
49.04167	-2010
49.05000	-2009
49.05833	-2009
49.06667	-2008
49.07500	-2008
49.08333	-2008
49.09167	-2009
49.10000	-2010
49.10833	-2012
49.11667	-2013
49.12500	-2014
49.13333	-2013
49.14167	-2012
49.15000	-2011
49.15833	-2012
49.16667	-2013
49.17500	-2016
49.18333	-2018
49.19167	-2020
49.20000	-2021
49.20833	-2022
49.21667	-2022
49.22500	-2022
49.23333	-2022
49.24167	-2021
49.25000	-2020
49.25833	-2020
49.26667	-2020
49.27500	-2020
49.28333	-2019
49.29167	-2018
49.30000	-2016
49.30833	-2015
49.31667	-2014
49.32500	-2014
49.33333	-2015
49.34167	-2016
49.35000	-2016
49.35833	-2016
49.36667	-2015
49.37500	-2013
49.38333	-2011
49.39167	-2010
49.40000	-2011
49.40833	-2012
49.41667	-2015
49.42500	-2018
49.43333	-2021
49.44167	-2022
49.45000	-2023
49.45833	-2021
49.46667	-2019
49.47500	-2018
49.48333	-2018
49.49167	-2018
49.50000	-2018
49.50833	-2017
49.51667	-2018
49.52500	-2019
49.53333	-2022
49.54167	-2026
49.55000	-2029
49.55833	-2030
49.56667	-2030
49.57500	-2028
49.58333	-2026
49.59167	-2024
49.60000	-2022
49.60833	-2021
49.61667	-2021
49.62500	-2020
49.63333	-2019
49.64167	-2018
49.65000	-2018
49.65833	-2019
49.66667	-2020
49.67500	-2022
49.68333	-2023
49.69167	-2022
49.70000	-2020
49.70833	-2018
49.71667	-2017
49.72500	-2015
49.73333	-2015
49.74167	-2016
49.75000	-2018
49.75833	-2021
49.76667	-2024
49.77500	-2027
49.78333	-2028
49.79167	-2026
49.80000	-2023
49.80833	-2019
49.81667	-2015
49.82500	-2012
49.83333	-2010
49.84167	-2008
49.85000	-2008
49.85833	-2009
49.86667	-2012
49.87500	-2016
49.88333	-2020
49.89167	-2023
49.90000	-2023
49.90833	-2022
49.91667	-2019
49.92500	-2016
49.93333	-2015
49.94167	-2014
49.95000	-2016
49.95833	-2019
49.96667	-2022
49.97500	-2024
49.98333	-2027
49.99167	-2028
50.00000	-2028
50.00833	-2027
50.01667	-2027
50.02500	-2027
50.03333	-2026
50.04167	-2025
50.05000	-2023
50.05833	-2021
50.06667	-2020
50.07500	-2018
50.08333	-2017
50.09167	-2015
50.10000	-2012
50.10833	-2010
50.11667	-2009
50.12500	-2007
50.13333	-2007
50.14167	-2007
50.15000	-2008
50.15833	-2009
50.16667	-2010
50.17500	-2010
50.18333	-2009
50.19167	-2008
50.20000	-2008
50.20833	-2007
50.21667	-2007
50.22500	-2008
50.23333	-2008
50.24167	-2009
50.25000	-2012
50.25833	-2014
50.26667	-2016
50.27500	-2017
50.28333	-2017
50.29167	-2016
50.30000	-2012
50.30833	-2009
50.31667	-2007
50.32500	-2005
50.33333	-2005
50.34167	-2006
50.35000	-2007
50.35833	-2009
50.36667	-2011
50.37500	-2012
50.38333	-2011
50.39167	-2011
50.40000	-2010
50.40833	-2009
50.41667	-2009
50.42500	-2010
50.43333	-2010
50.44167	-2010
50.45000	-2010
50.45833	-2009
50.46667	-2008
50.47500	-2007
50.48333	-2005
50.49167	-2004
50.50000	-2003
50.50833	-2001
50.51667	-2001
50.52500	-2001
50.53333	-2001
50.54167	-2001
50.55000	-2000
50.55833	-1999
50.56667	-1998
50.57500	-1999
50.58333	-2000
50.59167	-2001
50.60000	-2001
50.60833	-2000
50.61667	-1998
50.62500	-1997
50.63333	-1997
50.64167	-1997
50.65000	-1999
50.65833	-2001
50.66667	-2002
50.67500	-2002
50.68333	-2001
50.69167	-2000
50.70000	-1999
50.70833	-1999
50.71667	-1998
50.72500	-1996
50.73333	-1993
50.74167	-1991
50.75000	-1990
50.75833	-1991
50.76667	-1992
50.77500	-1993
50.78333	-1992
50.79167	-1992
50.80000	-1993
50.80833	-1994
50.81667	-1994
50.82500	-1992
50.83333	-1991
50.84167	-1989
50.85000	-1989
50.85833	-1990
50.86667	-1992
50.87500	-1993
50.88333	-1993
50.89167	-1992
50.90000	-1993
50.90833	-1994
50.91667	-1996
50.92500	-1998
50.93333	-2000
50.94167	-2001
50.95000	-2002
50.95833	-2003
50.96667	-2003
50.97500	-2002
50.98333	-2000
50.99167	-1998
51.00000	-1996
51.00833	-1995
51.01667	-1996
51.02500	-1998
51.03333	-2000
51.04167	-2002
51.05000	-2004
51.05833	-2006
51.06667	-2008
51.07500	-2009
51.08333	-2009
51.09167	-2008
51.10000	-2005
51.10833	-2002
51.11667	-1998
51.12500	-1995
51.13333	-1995
51.14167	-1996
51.15000	-1997
51.15833	-2000
51.16667	-2002
51.17500	-2004
51.18333	-2004
51.19167	-2005
51.20000	-2005
51.20833	-2005
51.21667	-2005
51.22500	-2005
51.23333	-2005
51.24167	-2005
51.25000	-2005
51.25833	-2004
51.26667	-2004
51.27500	-2004
51.28333	-2005
51.29167	-2006
51.30000	-2006
51.30833	-2006
51.31667	-2006
51.32500	-2007
51.33333	-2008
51.34167	-2009
51.35000	-2011
51.35833	-2012
51.36667	-2013
51.37500	-2013
51.38333	-2013
51.39167	-2012
51.40000	-2012
51.40833	-2013
51.41667	-2015
51.42500	-2018
51.43333	-2020
51.44167	-2021
51.45000	-2022
51.45833	-2023
51.46667	-2023
51.47500	-2022
51.48333	-2021
51.49167	-2019
51.50000	-2017
51.50833	-2017
51.51667	-2019
51.52500	-2022
51.53333	-2025
51.54167	-2028
51.55000	-2030
51.55833	-2030
51.56667	-2030
51.57500	-2031
51.58333	-2033
51.59167	-2036
51.60000	-2038
51.60833	-2041
51.61667	-2043
51.62500	-2045
51.63333	-2047
51.64167	-2049
51.65000	-2051
51.65833	-2051
51.66667	-2051
51.67500	-2048
51.68333	-2044
51.69167	-2041
51.70000	-2038
51.70833	-2036
51.71667	-2036
51.72500	-2037
51.73333	-2038
51.74167	-2038
51.75000	-2039
51.75833	-2040
51.76667	-2041
51.77500	-2042
51.78333	-2043
51.79167	-2044
51.80000	-2045
51.80833	-2047
51.81667	-2048
51.82500	-2049
51.83333	-2049
51.84167	-2048
51.85000	-2047
51.85833	-2046
51.86667	-2045
51.87500	-2045
51.88333	-2045
51.89167	-2047
51.90000	-2049
51.90833	-2052
51.91667	-2054
51.92500	-2056
51.93333	-2056
51.94167	-2057
51.95000	-2058
51.95833	-2060
51.96667	-2063
51.97500	-2066
51.98333	-2067
51.99167	-2066
52.00000	-2064
52.00833	-2061
52.01667	-2057
52.02500	-2055
52.03333	-2055
52.04167	-2057
52.05000	-2060
52.05833	-2062
52.06667	-2063
52.07500	-2062
52.08333	-2060
52.09167	-2059
52.10000	-2058
52.10833	-2057
52.11667	-2058
52.12500	-2058
52.13333	-2058
52.14167	-2057
52.15000	-2056
52.15833	-2055
52.16667	-2055
52.17500	-2057
52.18333	-2060
52.19167	-2062
52.20000	-2065
52.20833	-2067
52.21667	-2068
52.22500	-2069
52.23333	-2069
52.24167	-2066
52.25000	-2062
52.25833	-2057
52.26667	-2053
52.27500	-2050
52.28333	-2050
52.29167	-2052
52.30000	-2056
52.30833	-2060
52.31667	-2063
52.32500	-2064
52.33333	-2063
52.34167	-2060
52.35000	-2059
52.35833	-2060
52.36667	-2062
52.37500	-2065
52.38333	-2067
52.39167	-2069
52.40000	-2071
52.40833	-2072
52.41667	-2072
52.42500	-2070
52.43333	-2066
52.44167	-2061
52.45000	-2058
52.45833	-2055
52.46667	-2054
52.47500	-2055
52.48333	-2058
52.49167	-2061
52.50000	-2063
52.50833	-2065
52.51667	-2065
52.52500	-2065
52.53333	-2064
52.54167	-2062
52.55000	-2062
52.55833	-2065
52.56667	-2068
52.57500	-2072
52.58333	-2075
52.59167	-2076
52.60000	-2075
52.60833	-2074
52.61667	-2072
52.62500	-2070
52.63333	-2068
52.64167	-2065
52.65000	-2063
52.65833	-2063
52.66667	-2064
52.67500	-2067
52.68333	-2069
52.69167	-2069
52.70000	-2069
52.70833	-2068
52.71667	-2066
52.72500	-2065
52.73333	-2065
52.74167	-2066
52.75000	-2068
52.75833	-2071
52.76667	-2074
52.77500	-2077
52.78333	-2079
52.79167	-2080
52.80000	-2078
52.80833	-2076
52.81667	-2073
52.82500	-2071
52.83333	-2071
52.84167	-2071
52.85000	-2071
52.85833	-2071
52.86667	-2071
52.87500	-2071
52.88333	-2071
52.89167	-2072
52.90000	-2072
52.90833	-2071
52.91667	-2070
52.92500	-2069
52.93333	-2068
52.94167	-2067
52.95000	-2067
52.95833	-2067
52.96667	-2067
52.97500	-2070
52.98333	-2072
52.99167	-2075
53.00000	-2077
53.00833	-2078
53.01667	-2076
53.02500	-2073
53.03333	-2070
53.04167	-2066
53.05000	-2064
53.05833	-2063
53.06667	-2064
53.07500	-2065
53.08333	-2066
53.09167	-2064
53.10000	-2061
53.10833	-2058
53.11667	-2055
53.12500	-2055
53.13333	-2057
53.14167	-2059
53.15000	-2060
53.15833	-2060
53.16667	-2059
53.17500	-2057
53.18333	-2056
53.19167	-2056
53.20000	-2056
53.20833	-2058
53.21667	-2061
53.22500	-2063
53.23333	-2064
53.24167	-2064
53.25000	-2063
53.25833	-2061
53.26667	-2058
53.27500	-2055
53.28333	-2052
53.29167	-2049
53.30000	-2048
53.30833	-2047
53.31667	-2048
53.32500	-2049
53.33333	-2048
53.34167	-2046
53.35000	-2043
53.35833	-2040
53.36667	-2038
53.37500	-2036
53.38333	-2035
53.39167	-2034
53.40000	-2031
53.40833	-2027
53.41667	-2022
53.42500	-2017
53.43333	-2013
53.44167	-2009
53.45000	-2004
53.45833	-1997
53.46667	-1989
53.47500	-1980
53.48333	-1973
53.49167	-1967
53.50000	-1964
53.50833	-1961
53.51667	-1958
53.52500	-1954
53.53333	-1947
53.54167	-1939
53.55000	-1929
53.55833	-1920
53.56667	-1910
53.57500	-1899
53.58333	-1888
53.59167	-1877
53.60000	-1866
53.60833	-1854
53.61667	-1841
53.62500	-1828
53.63333	-1814
53.64167	-1800
53.65000	-1787
53.65833	-1772
53.66667	-1757
53.67500	-1740
53.68333	-1723
53.69167	-1703
53.70000	-1683
53.70833	-1663
53.71667	-1643
53.72500	-1624
53.73333	-1605
53.74167	-1584
53.75000	-1562
53.75833	-1536
53.76667	-1510
53.77500	-1481
53.78333	-1453
53.79167	-1424
53.80000	-1394
53.80833	-1364
53.81667	-1332
53.82500	-1298
53.83333	-1262
53.84167	-1224
53.85000	-1186
53.85833	-1147
53.86667	-1108
53.87500	-1066
53.88333	-1024
53.89167	-979
53.90000	-931
53.90833	-883
53.91667	-833
53.92500	-784
53.93333	-733
53.94167	-681
53.95000	-628
53.95833	-571
53.96667	-512
53.97500	-449
53.98333	-383
53.99167	-313
54.00000	-240
54.00833	-166
54.01667	-90
54.02500	-15
54.03333	61
54.04167	137
54.05000	216
54.05833	299
54.06667	383
54.07500	472
54.08333	562
54.09167	654
54.10000	749
54.10833	844
54.11667	945
54.12500	1046
54.13333	1154
54.14167	1264
54.15000	1376
54.15833	1492
54.16667	1608
54.17500	1729
54.18333	1850
54.19167	1975
54.20000	2104
54.20833	2231
54.21667	2363
54.22500	2494
54.23333	2631
54.24167	2772
54.25000	2918
54.25833	3071
54.26667	3222
54.27500	3379
54.28333	3535
54.29167	3694
54.30000	3856
54.30833	4019
54.31667	4191
54.32500	4362
54.33333	4539
54.34167	4717
54.35000	4896
54.35833	5078
54.36667	5259
54.37500	5448
54.38333	5638
54.39167	5832
54.40000	6029
54.40833	6227
54.41667	6433
54.42500	6637
54.43333	6848
54.44167	7060
54.45000	7274
54.45833	7493
54.46667	7711
54.47500	7937
54.48333	8162
54.49167	8390
54.50000	8622
54.50833	8851
54.51667	9087
54.52500	9321
54.53333	9563
54.54167	9806
54.55000	10050
54.55833	10300
54.56667	10545
54.57500	10797
54.58333	11046
54.59167	11298
54.60000	11554
54.60833	11807
54.61667	12068
54.62500	12326
54.63333	12592
54.64167	12856
54.65000	13119
54.65833	13384
54.66667	13644
54.67500	13910
54.68333	14174
54.69167	14444
54.70000	14716
54.70833	14985
54.71667	15259
54.72500	15527
54.73333	15800
54.74167	16071
54.75000	16341
54.75833	16616
54.76667	16885
54.77500	17161
54.78333	17431
54.79167	17701
54.80000	17972
54.80833	18237
54.81667	18506
54.82500	18770
54.83333	19038
54.84167	19305
54.85000	19569
54.85833	19836
54.86667	20095
54.87500	20359
54.88333	20617
54.89167	20874
54.90000	21131
54.90833	21383
54.91667	21640
54.92500	21891
54.93333	22144
54.94167	22395
54.95000	22640
54.95833	22887
54.96667	23124
54.97500	23363
54.98333	23595
54.99167	23827
55.00000	24058
55.00833	24284
55.01667	24513
55.02500	24734
55.03333	24954
55.04167	25169
55.05000	25379
55.05833	25588
55.06667	25788
55.07500	25989
55.08333	26185
55.09167	26379
55.10000	26573
55.10833	26760
55.11667	26948
55.12500	27126
55.13333	27302
55.14167	27473
55.15000	27639
55.15833	27803
55.16667	27960
55.17500	28118
55.18333	28270
55.19167	28419
55.20000	28563
55.20833	28700
55.21667	28834
55.22500	28962
55.23333	29089
55.24167	29212
55.25000	29330
55.25833	29445
55.26667	29552
55.27500	29656
55.28333	29753
55.29167	29847
55.30000	29938
55.30833	30024
55.31667	30109
55.32500	30188
55.33333	30263
55.34167	30334
55.35000	30400
55.35833	30462
55.36667	30517
55.37500	30568
55.38333	30615
55.39167	30659
55.40000	30699
55.40833	30733
55.41667	30762
55.42500	30787
55.43333	30808
55.44167	30826
55.45000	30839
55.45833	30848
55.46667	30852
55.47500	30850
55.48333	30845
55.49167	30837
55.50000	30825
55.50833	30809
55.51667	30789
55.52500	30766
55.53333	30739
55.54167	30709
55.55000	30677
55.55833	30643
55.56667	30605
55.57500	30562
55.58333	30515
55.59167	30463
55.60000	30406
55.60833	30346
55.61667	30282
55.62500	30216
55.63333	30146
55.64167	30074
55.65000	30000
55.65833	29921
55.66667	29840
55.67500	29755
55.68333	29669
55.69167	29581
55.70000	29491
55.70833	29401
55.71667	29307
55.72500	29212
55.73333	29111
55.74167	29007
55.75000	28899
55.75833	28788
55.76667	28676
55.77500	28560
55.78333	28443
55.79167	28323
55.80000	28201
55.80833	28078
55.81667	27950
55.82500	27824
55.83333	27693
55.84167	27562
55.85000	27430
55.85833	27295
55.86667	27161
55.87500	27024
55.88333	26888
55.89167	26750
55.90000	26611
55.90833	26473
55.91667	26331
55.92500	26190
55.93333	26046
55.94167	25900
55.95000	25752
55.95833	25600
55.96667	25450
55.97500	25297
55.98333	25147
55.99167	24997
56.00000	24845
56.00833	24694
56.01667	24537
56.02500	24381
56.03333	24221
56.04167	24062
56.05000	23904
56.05833	23746
56.06667	23591
56.07500	23433
56.08333	23278
56.09167	23121
56.10000	22964
56.10833	22808
56.11667	22647
56.12500	22488
56.13333	22325
56.14167	22162
56.15000	22001
56.15833	21838
56.16667	21679
56.17500	21517
56.18333	21359
56.19167	21200
56.20000	21041
56.20833	20884
56.21667	20723
56.22500	20566
56.23333	20408
56.24167	20250
56.25000	20093
56.25833	19933
56.26667	19777
56.27500	19616
56.28333	19457
56.29167	19298
56.30000	19140
56.30833	18984
56.31667	18827
56.32500	18674
56.33333	18521
56.34167	18369
56.35000	18217
56.35833	18062
56.36667	17911
56.37500	17756
56.38333	17604
56.39167	17453
56.40000	17302
56.40833	17153
56.41667	17002
56.42500	16854
56.43333	16704
56.44167	16556
56.45000	16411
56.45833	16265
56.46667	16125
56.47500	15985
56.48333	15848
56.49167	15709
56.50000	15569
56.50833	15429
56.51667	15284
56.52500	15142
56.53333	14998
56.54167	14856
56.55000	14717
56.55833	14579
56.56667	14446
56.57500	14313
56.58333	14184
56.59167	14054
56.60000	13924
56.60833	13796
56.61667	13665
56.62500	13539
56.63333	13413
56.64167	13288
56.65000	13164
56.65833	13036
56.66667	12911
56.67500	12784
56.68333	12659
56.69167	12536
56.70000	12414
56.70833	12296
56.71667	12176
56.72500	12059
56.73333	11940
56.74167	11823
56.75000	11707
56.75833	11591
56.76667	11479
56.77500	11366
56.78333	11257
56.79167	11146
56.80000	11035
56.80833	10925
56.81667	10813
56.82500	10704
56.83333	10596
56.84167	10489
56.85000	10383
56.85833	10277
56.86667	10173
56.87500	10069
56.88333	9967
56.89167	9866
56.90000	9765
56.90833	9666
56.91667	9566
56.92500	9468
56.93333	9372
56.94167	9277
56.95000	9182
56.95833	9086
56.96667	8991
56.97500	8895
56.98333	8801
56.99167	8709
57.00000	8618
57.00833	8531
57.01667	8443
57.02500	8358
57.03333	8272
57.04167	8187
57.05000	8102
57.05833	8015
57.06667	7930
57.07500	7844
57.08333	7762
57.09167	7681
57.10000	7601
57.10833	7524
57.11667	7446
57.12500	7370
57.13333	7292
57.14167	7214
57.15000	7137
57.15833	7059
57.16667	6982
57.17500	6904
57.18333	6828
57.19167	6753
57.20000	6679
57.20833	6609
57.21667	6539
57.22500	6470
57.23333	6401
57.24167	6331
57.25000	6261
57.25833	6189
57.26667	6120
57.27500	6051
57.28333	5984
57.29167	5918
57.30000	5851
57.30833	5785
57.31667	5717
57.32500	5653
57.33333	5588
57.34167	5525
57.35000	5464
57.35833	5402
57.36667	5343
57.37500	5283
57.38333	5226
57.39167	5169
57.40000	5112
57.40833	5055
57.41667	4998
57.42500	4941
57.43333	4883
57.44167	4823
57.45000	4764
57.45833	4703
57.46667	4646
57.47500	4591
57.48333	4539
57.49167	4489
57.50000	4442
57.50833	4395
57.51667	4347
57.52500	4299
57.53333	4249
57.54167	4198
57.55000	4146
57.55833	4093
57.56667	4043
57.57500	3994
57.58333	3947
57.59167	3900
57.60000	3853
57.60833	3807
57.61667	3759
57.62500	3713
57.63333	3667
57.64167	3621
57.65000	3575
57.65833	3529
57.66667	3485
57.67500	3442
57.68333	3401
57.69167	3361
57.70000	3321
57.70833	3282
57.71667	3241
57.72500	3201
57.73333	3160
57.74167	3121
57.75000	3083
57.75833	3046
57.76667	3009
57.77500	2971
57.78333	2932
57.79167	2893
57.80000	2853
57.80833	2814
57.81667	2775
57.82500	2738
57.83333	2701
57.84167	2666
57.85000	2632
57.85833	2597
57.86667	2564
57.87500	2531
57.88333	2499
57.89167	2468
57.90000	2436
57.90833	2404
57.91667	2370
57.92500	2336
57.93333	2301
57.94167	2266
57.95000	2233
57.95833	2202
57.96667	2172
57.97500	2143
57.98333	2114
57.99167	2084
58.00000	2053
58.00833	2023
58.01667	1993
58.02500	1963
58.03333	1933
58.04167	1903
58.05000	1875
58.05833	1847
58.06667	1821
58.07500	1795
58.08333	1769
58.09167	1743
58.10000	1717
58.10833	1691
58.11667	1665
58.12500	1639
58.13333	1613
58.14167	1586
58.15000	1558
58.15833	1529
58.16667	1501
58.17500	1475
58.18333	1450
58.19167	1428
58.20000	1406
58.20833	1385
58.21667	1363
58.22500	1341
58.23333	1318
58.24167	1294
58.25000	1272
58.25833	1250
58.26667	1229
58.27500	1207
58.28333	1182
58.29167	1156
58.30000	1132
58.30833	1110
58.31667	1088
58.32500	1065
58.33333	1044
58.34167	1023
58.35000	1004
58.35833	985
58.36667	967
58.37500	949
58.38333	929
58.39167	909
58.40000	891
58.40833	872
58.41667	853
58.42500	835
58.43333	816
58.44167	797
58.45000	778
58.45833	760
58.46667	741
58.47500	720
58.48333	697
58.49167	674
58.50000	654
58.50833	638
58.51667	624
58.52500	610
58.53333	596
58.54167	581
58.55000	564
58.55833	546
58.56667	528
58.57500	509
58.58333	490
58.59167	472
58.60000	458
58.60833	446
58.61667	433
58.62500	420
58.63333	404
58.64167	385
58.65000	366
58.65833	348
58.66667	331
58.67500	314
58.68333	298
58.69167	283
58.70000	267
58.70833	252
58.71667	240
58.72500	228
58.73333	215
58.74167	202
58.75000	189
58.75833	175
58.76667	161
58.77500	148
58.78333	135
58.79167	122
58.80000	109
58.80833	97
58.81667	84
58.82500	71
58.83333	59
58.84167	47
58.85000	35
58.85833	23
58.86667	11
58.87500	-2
58.88333	-15
58.89167	-27
58.90000	-38
58.90833	-49
58.91667	-62
58.92500	-74
58.93333	-88
58.94167	-102
58.95000	-116
58.95833	-128
58.96667	-138
58.97500	-148
58.98333	-158
58.99167	-169
59.00000	-180
59.00833	-192
59.01667	-203
59.02500	-214
59.03333	-225
59.04167	-236
59.05000	-246
59.05833	-257
59.06667	-267
59.07500	-278
59.08333	-289
59.09167	-301
59.10000	-314
59.10833	-326
59.11667	-337
59.12500	-346
59.13333	-355
59.14167	-365
59.15000	-373
59.15833	-382
59.16667	-390
59.17500	-399
59.18333	-408
59.19167	-419
59.20000	-430
59.20833	-441
59.21667	-451
59.22500	-460
59.23333	-468
59.24167	-476
59.25000	-483
59.25833	-489
59.26667	-496
59.27500	-503
59.28333	-511
59.29167	-521
59.30000	-531
59.30833	-540
59.31667	-547
59.32500	-553
59.33333	-558
59.34167	-564
59.35000	-571
59.35833	-579
59.36667	-588
59.37500	-596
59.38333	-604
59.39167	-611
59.40000	-617
59.40833	-624
59.41667	-632
59.42500	-642
59.43333	-653
59.44167	-664
59.45000	-674
59.45833	-682
59.46667	-689
59.47500	-694
59.48333	-698
59.49167	-702
59.50000	-705
59.50833	-710
59.51667	-715
59.52500	-721
59.53333	-729
59.54167	-737
59.55000	-746
59.55833	-755
59.56667	-763
59.57500	-772
59.58333	-780
59.59167	-787
59.60000	-794
59.60833	-801
59.61667	-806
59.62500	-811
59.63333	-816
59.64167	-822
59.65000	-829
59.65833	-836
59.66667	-843
59.67500	-850
59.68333	-856
59.69167	-861
59.70000	-866
59.70833	-871
59.71667	-878
59.72500	-885
59.73333	-892
59.74167	-900
59.75000	-906
59.75833	-912
59.76667	-917
59.77500	-923
59.78333	-928
59.79167	-934
59.80000	-940
59.80833	-946
59.81667	-952
59.82500	-957
59.83333	-961
59.84167	-965
59.85000	-969
59.85833	-973
59.86667	-978
59.87500	-985
59.88333	-993
59.89167	-1001
59.90000	-1008
59.90833	-1015
59.91667	-1020
59.92500	-1025
59.93333	-1030
59.94167	-1034
59.95000	-1039
59.95833	-1042
59.96667	-1046
59.97500	-1051
59.98333	-1056
59.99167	-1061
60.00000	-1065
