# Supplementary material for: How J-chain ensures the assembly of immunoglobulin IgM pentamers
Source: EMBO J. 2024 Dec 4;44(2):505–33. doi: 10.1038/s44318-024-00317-9 (PMC11729874; doi:10.1038/s44318-024-00317-9)
Supplement: Supplementary file 5 — Source data Fig. 3 [file 44318_2024_317_MOESM5_ESM.zip › Figure 3/3B/repeat 1 Cu4 + JC/20231115 Cu4tp_JC_WT_10h_1.txt]

[Header]
Application Name	LCsolution
Version	1.25
Data File Name	D:\Xenia\JC Oligomerisation kinetics\20231115 Cu4tp_JC_WT_10h_1.lcd
Output Date	16.11.2023
Output Time	11:17:10

[Configuration]
# of Detectors	2
Detector ID	Detector A	Detector B
Detector Name	Detector A	Detector B
# of Channels	2	1

[LC Chromatogram(Detector A-Ch1)]
Interval(msec)	500
# of Points	7201
Start Time(min)	0.000
End Time(min)	60.000
Intensity Units	mV
Intensity Multiplier	0.001
Wavelength(nm)	280
R.Time (min)	Intensity
0.00000	0
0.00833	0
0.01667	1
0.02500	2
0.03333	3
0.04167	3
0.05000	4
0.05833	6
0.06667	8
0.07500	11
0.08333	13
0.09167	14
0.10000	14
0.10833	14
0.11667	12
0.12500	10
0.13333	8
0.14167	5
0.15000	1
0.15833	-1
0.16667	-3
0.17500	-3
0.18333	-2
0.19167	-1
0.20000	1
0.20833	2
0.21667	4
0.22500	5
0.23333	7
0.24167	8
0.25000	7
0.25833	7
0.26667	6
0.27500	5
0.28333	4
0.29167	4
0.30000	3
0.30833	3
0.31667	2
0.32500	1
0.33333	0
0.34167	-0
0.35000	0
0.35833	1
0.36667	2
0.37500	3
0.38333	1
0.39167	-2
0.40000	-4
0.40833	-5
0.41667	-4
0.42500	-2
0.43333	2
0.44167	4
0.45000	4
0.45833	2
0.46667	0
0.47500	-2
0.48333	-5
0.49167	-7
0.50000	-8
0.50833	-8
0.51667	-8
0.52500	-6
0.53333	-4
0.54167	-3
0.55000	-4
0.55833	-5
0.56667	-4
0.57500	-2
0.58333	1
0.59167	5
0.60000	7
0.60833	5
0.61667	2
0.62500	-1
0.63333	-5
0.64167	-7
0.65000	-7
0.65833	-7
0.66667	-7
0.67500	-7
0.68333	-6
0.69167	-4
0.70000	-2
0.70833	-1
0.71667	-0
0.72500	0
0.73333	1
0.74167	3
0.75000	6
0.75833	8
0.76667	9
0.77500	9
0.78333	8
0.79167	7
0.80000	8
0.80833	9
0.81667	9
0.82500	7
0.83333	4
0.84167	-0
0.85000	-4
0.85833	-6
0.86667	-5
0.87500	-3
0.88333	1
0.89167	4
0.90000	7
0.90833	6
0.91667	3
0.92500	-1
0.93333	-6
0.94167	-9
0.95000	-10
0.95833	-10
0.96667	-9
0.97500	-7
0.98333	-4
0.99167	-2
1.00000	1
1.00833	4
1.01667	5
1.02500	6
1.03333	5
1.04167	4
1.05000	3
1.05833	1
1.06667	-2
1.07500	-6
1.08333	-10
1.09167	-13
1.10000	-14
1.10833	-10
1.11667	-5
1.12500	0
1.13333	4
1.14167	7
1.15000	7
1.15833	5
1.16667	3
1.17500	2
1.18333	2
1.19167	4
1.20000	8
1.20833	12
1.21667	15
1.22500	16
1.23333	14
1.24167	10
1.25000	5
1.25833	-0
1.26667	-5
1.27500	-8
1.28333	-10
1.29167	-13
1.30000	-14
1.30833	-14
1.31667	-11
1.32500	-6
1.33333	-1
1.34167	3
1.35000	5
1.35833	3
1.36667	-1
1.37500	-6
1.38333	-9
1.39167	-12
1.40000	-13
1.40833	-13
1.41667	-12
1.42500	-11
1.43333	-9
1.44167	-6
1.45000	-4
1.45833	-3
1.46667	-4
1.47500	-6
1.48333	-8
1.49167	-9
1.50000	-8
1.50833	-7
1.51667	-6
1.52500	-6
1.53333	-7
1.54167	-7
1.55000	-6
1.55833	-4
1.56667	-3
1.57500	-2
1.58333	-2
1.59167	-3
1.60000	-3
1.60833	-3
1.61667	-3
1.62500	-4
1.63333	-6
1.64167	-9
1.65000	-11
1.65833	-14
1.66667	-15
1.67500	-15
1.68333	-16
1.69167	-17
1.70000	-17
1.70833	-16
1.71667	-14
1.72500	-13
1.73333	-12
1.74167	-11
1.75000	-11
1.75833	-10
1.76667	-8
1.77500	-6
1.78333	-4
1.79167	-2
1.80000	-1
1.80833	-1
1.81667	-1
1.82500	-2
1.83333	-3
1.84167	-3
1.85000	-4
1.85833	-5
1.86667	-7
1.87500	-8
1.88333	-8
1.89167	-6
1.90000	-4
1.90833	-2
1.91667	-1
1.92500	-2
1.93333	-4
1.94167	-6
1.95000	-7
1.95833	-7
1.96667	-6
1.97500	-4
1.98333	-2
1.99167	-1
2.00000	-2
2.00833	-6
2.01667	-10
2.02500	-12
2.03333	-11
2.04167	-8
2.05000	-6
2.05833	-4
2.06667	-6
2.07500	-8
2.08333	-9
2.09167	-9
2.10000	-9
2.10833	-11
2.11667	-14
2.12500	-18
2.13333	-21
2.14167	-21
2.15000	-19
2.15833	-17
2.16667	-15
2.17500	-13
2.18333	-12
2.19167	-12
2.20000	-13
2.20833	-14
2.21667	-14
2.22500	-14
2.23333	-14
2.24167	-14
2.25000	-15
2.25833	-17
2.26667	-19
2.27500	-20
2.28333	-18
2.29167	-13
2.30000	-9
2.30833	-5
2.31667	-2
2.32500	-0
2.33333	-1
2.34167	-2
2.35000	-3
2.35833	-4
2.36667	-4
2.37500	-3
2.38333	-3
2.39167	-2
2.40000	-3
2.40833	-6
2.41667	-9
2.42500	-10
2.43333	-10
2.44167	-10
2.45000	-10
2.45833	-12
2.46667	-16
2.47500	-22
2.48333	-29
2.49167	-34
2.50000	-36
2.50833	-36
2.51667	-32
2.52500	-26
2.53333	-19
2.54167	-14
2.55000	-10
2.55833	-8
2.56667	-7
2.57500	-8
2.58333	-9
2.59167	-9
2.60000	-10
2.60833	-9
2.61667	-7
2.62500	-4
2.63333	-1
2.64167	3
2.65000	5
2.65833	6
2.66667	5
2.67500	3
2.68333	-0
2.69167	-2
2.70000	-4
2.70833	-5
2.71667	-6
2.72500	-7
2.73333	-7
2.74167	-6
2.75000	-6
2.75833	-5
2.76667	-5
2.77500	-5
2.78333	-6
2.79167	-5
2.80000	-5
2.80833	-5
2.81667	-5
2.82500	-6
2.83333	-5
2.84167	-2
2.85000	0
2.85833	2
2.86667	3
2.87500	2
2.88333	1
2.89167	-0
2.90000	-1
2.90833	-0
2.91667	0
2.92500	1
2.93333	1
2.94167	0
2.95000	0
2.95833	0
2.96667	-1
2.97500	-3
2.98333	-4
2.99167	-5
3.00000	-4
3.00833	-3
3.01667	-2
3.02500	-1
3.03333	1
3.04167	2
3.05000	2
3.05833	1
3.06667	-3
3.07500	-7
3.08333	-9
3.09167	-9
3.10000	-9
3.10833	-9
3.11667	-11
3.12500	-14
3.13333	-17
3.14167	-17
3.15000	-15
3.15833	-12
3.16667	-10
3.17500	-10
3.18333	-11
3.19167	-13
3.20000	-15
3.20833	-14
3.21667	-13
3.22500	-12
3.23333	-12
3.24167	-11
3.25000	-8
3.25833	-5
3.26667	-4
3.27500	-5
3.28333	-7
3.29167	-10
3.30000	-12
3.30833	-11
3.31667	-9
3.32500	-6
3.33333	-3
3.34167	-1
3.35000	-0
3.35833	-0
3.36667	-2
3.37500	-4
3.38333	-6
3.39167	-8
3.40000	-8
3.40833	-6
3.41667	-4
3.42500	-4
3.43333	-6
3.44167	-8
3.45000	-10
3.45833	-12
3.46667	-13
3.47500	-14
3.48333	-14
3.49167	-13
3.50000	-12
3.50833	-11
3.51667	-9
3.52500	-7
3.53333	-5
3.54167	-4
3.55000	-4
3.55833	-6
3.56667	-9
3.57500	-11
3.58333	-11
3.59167	-10
3.60000	-9
3.60833	-9
3.61667	-10
3.62500	-13
3.63333	-15
3.64167	-16
3.65000	-15
3.65833	-13
3.66667	-13
3.67500	-13
3.68333	-13
3.69167	-12
3.70000	-12
3.70833	-11
3.71667	-10
3.72500	-10
3.73333	-9
3.74167	-7
3.75000	-4
3.75833	-3
3.76667	-3
3.77500	-5
3.78333	-8
3.79167	-11
3.80000	-14
3.80833	-15
3.81667	-17
3.82500	-18
3.83333	-18
3.84167	-19
3.85000	-19
3.85833	-18
3.86667	-16
3.87500	-13
3.88333	-10
3.89167	-9
3.90000	-8
3.90833	-6
3.91667	-4
3.92500	-2
3.93333	-1
3.94167	-2
3.95000	-5
3.95833	-9
3.96667	-12
3.97500	-15
3.98333	-16
3.99167	-16
4.00000	-14
4.00833	-12
4.01667	-11
4.02500	-9
4.03333	-7
4.04167	-4
4.05000	-2
4.05833	-1
4.06667	-0
4.07500	-1
4.08333	-2
4.09167	-2
4.10000	-3
4.10833	-3
4.11667	-2
4.12500	-2
4.13333	-2
4.14167	-1
4.15000	-2
4.15833	-4
4.16667	-7
4.17500	-12
4.18333	-15
4.19167	-18
4.20000	-17
4.20833	-13
4.21667	-7
4.22500	-2
4.23333	3
4.24167	6
4.25000	7
4.25833	6
4.26667	4
4.27500	2
4.28333	-0
4.29167	-2
4.30000	-5
4.30833	-7
4.31667	-8
4.32500	-8
4.33333	-6
4.34167	-4
4.35000	-2
4.35833	-0
4.36667	0
4.37500	-1
4.38333	-1
4.39167	-2
4.40000	-1
4.40833	2
4.41667	5
4.42500	7
4.43333	7
4.44167	4
4.45000	-1
4.45833	-6
4.46667	-9
4.47500	-10
4.48333	-7
4.49167	-1
4.50000	3
4.50833	6
4.51667	4
4.52500	-0
4.53333	-6
4.54167	-11
4.55000	-14
4.55833	-17
4.56667	-18
4.57500	-19
4.58333	-18
4.59167	-17
4.60000	-15
4.60833	-13
4.61667	-10
4.62500	-7
4.63333	-6
4.64167	-8
4.65000	-11
4.65833	-15
4.66667	-18
4.67500	-18
4.68333	-15
4.69167	-10
4.70000	-6
4.70833	-3
4.71667	-1
4.72500	-1
4.73333	-2
4.74167	-2
4.75000	-2
4.75833	-1
4.76667	-1
4.77500	-2
4.78333	-3
4.79167	-3
4.80000	-3
4.80833	-2
4.81667	1
4.82500	3
4.83333	6
4.84167	7
4.85000	6
4.85833	5
4.86667	2
4.87500	0
4.88333	-1
4.89167	-1
4.90000	-2
4.90833	-3
4.91667	-4
4.92500	-4
4.93333	-1
4.94167	2
4.95000	6
4.95833	8
4.96667	7
4.97500	5
4.98333	2
4.99167	1
5.00000	-1
5.00833	-4
5.01667	-6
5.02500	-6
5.03333	-5
5.04167	-3
5.05000	-2
5.05833	-1
5.06667	-2
5.07500	-4
5.08333	-6
5.09167	-8
5.10000	-9
5.10833	-10
5.11667	-9
5.12500	-6
5.13333	-3
5.14167	-1
5.15000	-1
5.15833	-2
5.16667	-5
5.17500	-9
5.18333	-12
5.19167	-15
5.20000	-16
5.20833	-16
5.21667	-15
5.22500	-11
5.23333	-8
5.24167	-5
5.25000	-3
5.25833	-2
5.26667	-4
5.27500	-7
5.28333	-10
5.29167	-13
5.30000	-15
5.30833	-16
5.31667	-16
5.32500	-17
5.33333	-17
5.34167	-17
5.35000	-16
5.35833	-14
5.36667	-12
5.37500	-10
5.38333	-9
5.39167	-8
5.40000	-8
5.40833	-6
5.41667	-4
5.42500	0
5.43333	5
5.44167	7
5.45000	8
5.45833	8
5.46667	8
5.47500	8
5.48333	7
5.49167	2
5.50000	-4
5.50833	-13
5.51667	-20
5.52500	-24
5.53333	-24
5.54167	-21
5.55000	-16
5.55833	-11
5.56667	-9
5.57500	-9
5.58333	-11
5.59167	-15
5.60000	-20
5.60833	-25
5.61667	-28
5.62500	-27
5.63333	-23
5.64167	-18
5.65000	-13
5.65833	-9
5.66667	-6
5.67500	-6
5.68333	-7
5.69167	-9
5.70000	-11
5.70833	-11
5.71667	-9
5.72500	-5
5.73333	0
5.74167	2
5.75000	1
5.75833	-2
5.76667	-7
5.77500	-12
5.78333	-15
5.79167	-17
5.80000	-16
5.80833	-15
5.81667	-12
5.82500	-7
5.83333	-2
5.84167	2
5.85000	4
5.85833	4
5.86667	0
5.87500	-5
5.88333	-9
5.89167	-12
5.90000	-12
5.90833	-9
5.91667	-6
5.92500	-5
5.93333	-6
5.94167	-8
5.95000	-11
5.95833	-13
5.96667	-15
5.97500	-16
5.98333	-15
5.99167	-13
6.00000	-11
6.00833	-10
6.01667	-9
6.02500	-11
6.03333	-14
6.04167	-16
6.05000	-17
6.05833	-18
6.06667	-19
6.07500	-20
6.08333	-21
6.09167	-22
6.10000	-22
6.10833	-23
6.11667	-23
6.12500	-23
6.13333	-23
6.14167	-21
6.15000	-18
6.15833	-13
6.16667	-7
6.17500	-1
6.18333	2
6.19167	3
6.20000	3
6.20833	1
6.21667	-0
6.22500	1
6.23333	4
6.24167	5
6.25000	5
6.25833	2
6.26667	-2
6.27500	-5
6.28333	-5
6.29167	-3
6.30000	0
6.30833	4
6.31667	5
6.32500	4
6.33333	2
6.34167	-1
6.35000	-3
6.35833	-3
6.36667	-0
6.37500	4
6.38333	7
6.39167	10
6.40000	10
6.40833	9
6.41667	8
6.42500	5
6.43333	3
6.44167	-1
6.45000	-5
6.45833	-9
6.46667	-13
6.47500	-16
6.48333	-19
6.49167	-20
6.50000	-20
6.50833	-17
6.51667	-13
6.52500	-8
6.53333	-4
6.54167	-1
6.55000	1
6.55833	-0
6.56667	-3
6.57500	-7
6.58333	-10
6.59167	-13
6.60000	-13
6.60833	-12
6.61667	-9
6.62500	-7
6.63333	-5
6.64167	-3
6.65000	0
6.65833	4
6.66667	8
6.67500	12
6.68333	14
6.69167	13
6.70000	12
6.70833	9
6.71667	7
6.72500	4
6.73333	2
6.74167	1
6.75000	1
6.75833	2
6.76667	4
6.77500	5
6.78333	6
6.79167	6
6.80000	4
6.80833	1
6.81667	-1
6.82500	-2
6.83333	-1
6.84167	0
6.85000	2
6.85833	4
6.86667	5
6.87500	5
6.88333	6
6.89167	9
6.90000	12
6.90833	14
6.91667	14
6.92500	13
6.93333	10
6.94167	7
6.95000	5
6.95833	5
6.96667	6
6.97500	8
6.98333	10
6.99167	12
7.00000	12
7.00833	12
7.01667	12
7.02500	13
7.03333	14
7.04167	15
7.05000	15
7.05833	15
7.06667	14
7.07500	12
7.08333	10
7.09167	8
7.10000	7
7.10833	7
7.11667	8
7.12500	8
7.13333	8
7.14167	7
7.15000	5
7.15833	3
7.16667	2
7.17500	2
7.18333	-0
7.19167	-3
7.20000	-6
7.20833	-9
7.21667	-10
7.22500	-8
7.23333	-6
7.24167	-5
7.25000	-6
7.25833	-7
7.26667	-8
7.27500	-5
7.28333	-0
7.29167	7
7.30000	14
7.30833	19
7.31667	21
7.32500	20
7.33333	15
7.34167	9
7.35000	3
7.35833	-1
7.36667	-4
7.37500	-6
7.38333	-6
7.39167	-5
7.40000	-4
7.40833	-1
7.41667	2
7.42500	4
7.43333	4
7.44167	4
7.45000	3
7.45833	2
7.46667	2
7.47500	1
7.48333	1
7.49167	1
7.50000	1
7.50833	1
7.51667	1
7.52500	0
7.53333	-1
7.54167	-1
7.55000	-1
7.55833	1
7.56667	1
7.57500	1
7.58333	1
7.59167	0
7.60000	-0
7.60833	0
7.61667	2
7.62500	2
7.63333	2
7.64167	1
7.65000	0
7.65833	-0
7.66667	-0
7.67500	-0
7.68333	-1
7.69167	-3
7.70000	-5
7.70833	-5
7.71667	-3
7.72500	1
7.73333	5
7.74167	6
7.75000	3
7.75833	-2
7.76667	-5
7.77500	-7
7.78333	-8
7.79167	-7
7.80000	-7
7.80833	-7
7.81667	-8
7.82500	-6
7.83333	-4
7.84167	-3
7.85000	-4
7.85833	-8
7.86667	-12
7.87500	-15
7.88333	-16
7.89167	-13
7.90000	-9
7.90833	-6
7.91667	-4
7.92500	-5
7.93333	-7
7.94167	-10
7.95000	-12
7.95833	-13
7.96667	-14
7.97500	-13
7.98333	-11
7.99167	-8
8.00000	-5
8.00833	-1
8.01667	1
8.02500	1
8.03333	-1
8.04167	-5
8.05000	-10
8.05833	-12
8.06667	-10
8.07500	-5
8.08333	-0
8.09167	4
8.10000	5
8.10833	3
8.11667	0
8.12500	-3
8.13333	-6
8.14167	-7
8.15000	-6
8.15833	-4
8.16667	-0
8.17500	3
8.18333	5
8.19167	4
8.20000	2
8.20833	-2
8.21667	-4
8.22500	-7
8.23333	-9
8.24167	-9
8.25000	-7
8.25833	-4
8.26667	0
8.27500	4
8.28333	6
8.29167	5
8.30000	3
8.30833	0
8.31667	-3
8.32500	-4
8.33333	-4
8.34167	-3
8.35000	-3
8.35833	-4
8.36667	-5
8.37500	-5
8.38333	-4
8.39167	-5
8.40000	-5
8.40833	-4
8.41667	-2
8.42500	-1
8.43333	1
8.44167	3
8.45000	3
8.45833	3
8.46667	2
8.47500	1
8.48333	1
8.49167	-0
8.50000	0
8.50833	3
8.51667	5
8.52500	7
8.53333	8
8.54167	9
8.55000	8
8.55833	7
8.56667	4
8.57500	-0
8.58333	-4
8.59167	-8
8.60000	-8
8.60833	-6
8.61667	-2
8.62500	2
8.63333	5
8.64167	5
8.65000	4
8.65833	1
8.66667	1
8.67500	1
8.68333	3
8.69167	4
8.70000	3
8.70833	1
8.71667	-3
8.72500	-8
8.73333	-12
8.74167	-15
8.75000	-16
8.75833	-15
8.76667	-12
8.77500	-10
8.78333	-9
8.79167	-9
8.80000	-8
8.80833	-7
8.81667	-6
8.82500	-4
8.83333	-2
8.84167	-1
8.85000	-0
8.85833	-1
8.86667	-4
8.87500	-7
8.88333	-11
8.89167	-16
8.90000	-19
8.90833	-21
8.91667	-21
8.92500	-20
8.93333	-18
8.94167	-16
8.95000	-12
8.95833	-7
8.96667	-2
8.97500	2
8.98333	3
8.99167	1
9.00000	-2
9.00833	-6
9.01667	-10
9.02500	-12
9.03333	-13
9.04167	-13
9.05000	-13
9.05833	-12
9.06667	-11
9.07500	-10
9.08333	-11
9.09167	-15
9.10000	-18
9.10833	-20
9.11667	-20
9.12500	-21
9.13333	-20
9.14167	-18
9.15000	-14
9.15833	-10
9.16667	-6
9.17500	-5
9.18333	-8
9.19167	-13
9.20000	-19
9.20833	-23
9.21667	-25
9.22500	-24
9.23333	-21
9.24167	-19
9.25000	-17
9.25833	-16
9.26667	-14
9.27500	-11
9.28333	-9
9.29167	-7
9.30000	-6
9.30833	-6
9.31667	-7
9.32500	-8
9.33333	-8
9.34167	-10
9.35000	-11
9.35833	-12
9.36667	-12
9.37500	-10
9.38333	-7
9.39167	-3
9.40000	-0
9.40833	1
9.41667	0
9.42500	-1
9.43333	-3
9.44167	-2
9.45000	-0
9.45833	1
9.46667	-0
9.47500	-3
9.48333	-8
9.49167	-13
9.50000	-15
9.50833	-12
9.51667	-7
9.52500	0
9.53333	7
9.54167	10
9.55000	8
9.55833	5
9.56667	2
9.57500	2
9.58333	4
9.59167	7
9.60000	9
9.60833	8
9.61667	6
9.62500	4
9.63333	3
9.64167	2
9.65000	-1
9.65833	-4
9.66667	-8
9.67500	-12
9.68333	-15
9.69167	-17
9.70000	-17
9.70833	-18
9.71667	-18
9.72500	-18
9.73333	-16
9.74167	-15
9.75000	-15
9.75833	-16
9.76667	-16
9.77500	-15
9.78333	-12
9.79167	-9
9.80000	-7
9.80833	-8
9.81667	-10
9.82500	-12
9.83333	-13
9.84167	-15
9.85000	-16
9.85833	-16
9.86667	-15
9.87500	-13
9.88333	-10
9.89167	-6
9.90000	-3
9.90833	0
9.91667	2
9.92500	4
9.93333	4
9.94167	4
9.95000	5
9.95833	5
9.96667	6
9.97500	5
9.98333	4
9.99167	1
10.00000	-2
10.00833	-4
10.01667	-7
10.02500	-8
10.03333	-8
10.04167	-7
10.05000	-5
10.05833	-3
10.06667	-1
10.07500	2
10.08333	4
10.09167	6
10.10000	7
10.10833	6
10.11667	5
10.12500	4
10.13333	6
10.14167	7
10.15000	8
10.15833	8
10.16667	6
10.17500	3
10.18333	2
10.19167	1
10.20000	0
10.20833	-1
10.21667	-2
10.22500	-3
10.23333	-4
10.24167	-5
10.25000	-6
10.25833	-8
10.26667	-9
10.27500	-11
10.28333	-12
10.29167	-12
10.30000	-12
10.30833	-14
10.31667	-17
10.32500	-20
10.33333	-22
10.34167	-22
10.35000	-19
10.35833	-15
10.36667	-11
10.37500	-8
10.38333	-9
10.39167	-11
10.40000	-13
10.40833	-11
10.41667	-8
10.42500	-3
10.43333	2
10.44167	5
10.45000	7
10.45833	5
10.46667	1
10.47500	-5
10.48333	-11
10.49167	-16
10.50000	-19
10.50833	-19
10.51667	-16
10.52500	-12
10.53333	-6
10.54167	-2
10.55000	1
10.55833	1
10.56667	-1
10.57500	-4
10.58333	-7
10.59167	-8
10.60000	-8
10.60833	-6
10.61667	-4
10.62500	-1
10.63333	1
10.64167	2
10.65000	2
10.65833	0
10.66667	-2
10.67500	-4
10.68333	-5
10.69167	-5
10.70000	-3
10.70833	1
10.71667	4
10.72500	7
10.73333	9
10.74167	10
10.75000	9
10.75833	6
10.76667	4
10.77500	1
10.78333	-3
10.79167	-6
10.80000	-8
10.80833	-10
10.81667	-12
10.82500	-13
10.83333	-15
10.84167	-14
10.85000	-11
10.85833	-7
10.86667	-3
10.87500	-1
10.88333	-0
10.89167	-2
10.90000	-5
10.90833	-7
10.91667	-10
10.92500	-13
10.93333	-15
10.94167	-15
10.95000	-13
10.95833	-10
10.96667	-8
10.97500	-5
10.98333	-4
10.99167	-2
11.00000	-1
11.00833	-1
11.01667	-3
11.02500	-5
11.03333	-8
11.04167	-10
11.05000	-11
11.05833	-10
11.06667	-9
11.07500	-7
11.08333	-5
11.09167	-3
11.10000	-2
11.10833	-1
11.11667	-3
11.12500	-6
11.13333	-9
11.14167	-11
11.15000	-12
11.15833	-10
11.16667	-7
11.17500	-4
11.18333	-2
11.19167	-0
11.20000	1
11.20833	3
11.21667	5
11.22500	7
11.23333	8
11.24167	8
11.25000	9
11.25833	8
11.26667	7
11.27500	5
11.28333	4
11.29167	5
11.30000	6
11.30833	7
11.31667	6
11.32500	3
11.33333	-1
11.34167	-5
11.35000	-7
11.35833	-10
11.36667	-12
11.37500	-13
11.38333	-11
11.39167	-8
11.40000	-4
11.40833	1
11.41667	4
11.42500	4
11.43333	3
11.44167	1
11.45000	0
11.45833	-0
11.46667	-2
11.47500	-4
11.48333	-7
11.49167	-8
11.50000	-9
11.50833	-9
11.51667	-9
11.52500	-8
11.53333	-7
11.54167	-6
11.55000	-6
11.55833	-7
11.56667	-7
11.57500	-6
11.58333	-4
11.59167	-2
11.60000	-1
11.60833	-0
11.61667	-1
11.62500	-3
11.63333	-5
11.64167	-8
11.65000	-9
11.65833	-11
11.66667	-12
11.67500	-13
11.68333	-14
11.69167	-15
11.70000	-16
11.70833	-17
11.71667	-18
11.72500	-19
11.73333	-19
11.74167	-19
11.75000	-17
11.75833	-16
11.76667	-14
11.77500	-13
11.78333	-13
11.79167	-12
11.80000	-11
11.80833	-12
11.81667	-13
11.82500	-15
11.83333	-17
11.84167	-18
11.85000	-18
11.85833	-18
11.86667	-17
11.87500	-15
11.88333	-13
11.89167	-11
11.90000	-9
11.90833	-6
11.91667	-3
11.92500	0
11.93333	2
11.94167	3
11.95000	4
11.95833	3
11.96667	-2
11.97500	-7
11.98333	-13
11.99167	-17
12.00000	-21
12.00833	-23
12.01667	-25
12.02500	-26
12.03333	-25
12.04167	-22
12.05000	-17
12.05833	-12
12.06667	-7
12.07500	-2
12.08333	2
12.09167	5
12.10000	6
12.10833	5
12.11667	4
12.12500	5
12.13333	7
12.14167	9
12.15000	10
12.15833	9
12.16667	5
12.17500	-1
12.18333	-7
12.19167	-11
12.20000	-14
12.20833	-14
12.21667	-13
12.22500	-12
12.23333	-13
12.24167	-15
12.25000	-19
12.25833	-22
12.26667	-23
12.27500	-23
12.28333	-21
12.29167	-18
12.30000	-14
12.30833	-9
12.31667	-4
12.32500	-0
12.33333	3
12.34167	4
12.35000	2
12.35833	-1
12.36667	-5
12.37500	-9
12.38333	-11
12.39167	-12
12.40000	-11
12.40833	-10
12.41667	-8
12.42500	-7
12.43333	-5
12.44167	-4
12.45000	-3
12.45833	-3
12.46667	-5
12.47500	-6
12.48333	-8
12.49167	-9
12.50000	-9
12.50833	-7
12.51667	-6
12.52500	-7
12.53333	-9
12.54167	-11
12.55000	-12
12.55833	-11
12.56667	-8
12.57500	-4
12.58333	-2
12.59167	-2
12.60000	-6
12.60833	-10
12.61667	-13
12.62500	-14
12.63333	-12
12.64167	-9
12.65000	-5
12.65833	-2
12.66667	-2
12.67500	-3
12.68333	-6
12.69167	-8
12.70000	-10
12.70833	-11
12.71667	-11
12.72500	-13
12.73333	-15
12.74167	-17
12.75000	-17
12.75833	-15
12.76667	-13
12.77500	-10
12.78333	-8
12.79167	-6
12.80000	-5
12.80833	-3
12.81667	-1
12.82500	1
12.83333	2
12.84167	4
12.85000	5
12.85833	5
12.86667	3
12.87500	-0
12.88333	-4
12.89167	-7
12.90000	-10
12.90833	-11
12.91667	-10
12.92500	-8
12.93333	-5
12.94167	-4
12.95000	-4
12.95833	-4
12.96667	-5
12.97500	-6
12.98333	-7
12.99167	-8
13.00000	-10
13.00833	-12
13.01667	-14
13.02500	-13
13.03333	-11
13.04167	-10
13.05000	-10
13.05833	-12
13.06667	-14
13.07500	-15
13.08333	-14
13.09167	-10
13.10000	-5
13.10833	-1
13.11667	2
13.12500	4
13.13333	3
13.14167	-0
13.15000	-4
13.15833	-8
13.16667	-10
13.17500	-11
13.18333	-10
13.19167	-6
13.20000	-4
13.20833	-4
13.21667	-7
13.22500	-12
13.23333	-16
13.24167	-16
13.25000	-11
13.25833	-6
13.26667	-2
13.27500	-0
13.28333	-2
13.29167	-7
13.30000	-11
13.30833	-12
13.31667	-12
13.32500	-12
13.33333	-12
13.34167	-10
13.35000	-6
13.35833	-1
13.36667	4
13.37500	8
13.38333	10
13.39167	9
13.40000	8
13.40833	7
13.41667	6
13.42500	4
13.43333	2
13.44167	-2
13.45000	-5
13.45833	-7
13.46667	-8
13.47500	-7
13.48333	-4
13.49167	1
13.50000	5
13.50833	8
13.51667	10
13.52500	9
13.53333	7
13.54167	4
13.55000	0
13.55833	-3
13.56667	-6
13.57500	-9
13.58333	-9
13.59167	-7
13.60000	-4
13.60833	-3
13.61667	-4
13.62500	-4
13.63333	-4
13.64167	-3
13.65000	1
13.65833	4
13.66667	5
13.67500	5
13.68333	2
13.69167	-2
13.70000	-6
13.70833	-9
13.71667	-11
13.72500	-13
13.73333	-15
13.74167	-17
13.75000	-18
13.75833	-18
13.76667	-15
13.77500	-12
13.78333	-8
13.79167	-6
13.80000	-3
13.80833	-0
13.81667	3
13.82500	6
13.83333	10
13.84167	12
13.85000	14
13.85833	14
13.86667	11
13.87500	7
13.88333	2
13.89167	-2
13.90000	-6
13.90833	-8
13.91667	-9
13.92500	-10
13.93333	-11
13.94167	-11
13.95000	-8
13.95833	-5
13.96667	-0
13.97500	3
13.98333	7
13.99167	10
14.00000	12
14.00833	13
14.01667	12
14.02500	10
14.03333	8
14.04167	8
14.05000	10
14.05833	14
14.06667	18
14.07500	22
14.08333	24
14.09167	25
14.10000	25
14.10833	24
14.11667	23
14.12500	23
14.13333	24
14.14167	25
14.15000	26
14.15833	27
14.16667	29
14.17500	31
14.18333	32
14.19167	32
14.20000	31
14.20833	31
14.21667	30
14.22500	29
14.23333	30
14.24167	31
14.25000	33
14.25833	36
14.26667	40
14.27500	43
14.28333	46
14.29167	47
14.30000	45
14.30833	41
14.31667	37
14.32500	33
14.33333	29
14.34167	27
14.35000	26
14.35833	26
14.36667	24
14.37500	21
14.38333	18
14.39167	17
14.40000	17
14.40833	19
14.41667	22
14.42500	25
14.43333	28
14.44167	29
14.45000	30
14.45833	29
14.46667	29
14.47500	31
14.48333	33
14.49167	37
14.50000	40
14.50833	41
14.51667	40
14.52500	38
14.53333	35
14.54167	33
14.55000	31
14.55833	29
14.56667	29
14.57500	30
14.58333	31
14.59167	32
14.60000	33
14.60833	33
14.61667	34
14.62500	35
14.63333	35
14.64167	35
14.65000	34
14.65833	32
14.66667	29
14.67500	25
14.68333	21
14.69167	18
14.70000	16
14.70833	14
14.71667	13
14.72500	10
14.73333	8
14.74167	9
14.75000	11
14.75833	13
14.76667	16
14.77500	17
14.78333	17
14.79167	15
14.80000	16
14.80833	19
14.81667	22
14.82500	24
14.83333	25
14.84167	24
14.85000	23
14.85833	23
14.86667	23
14.87500	23
14.88333	22
14.89167	21
14.90000	21
14.90833	22
14.91667	23
14.92500	23
14.93333	21
14.94167	19
14.95000	17
14.95833	16
14.96667	17
14.97500	19
14.98333	20
14.99167	21
15.00000	20
15.00833	18
15.01667	14
15.02500	10
15.03333	7
15.04167	8
15.05000	12
15.05833	17
15.06667	22
15.07500	24
15.08333	24
15.09167	20
15.10000	16
15.10833	13
15.11667	10
15.12500	9
15.13333	10
15.14167	10
15.15000	10
15.15833	9
15.16667	9
15.17500	9
15.18333	9
15.19167	9
15.20000	9
15.20833	8
15.21667	6
15.22500	4
15.23333	4
15.24167	7
15.25000	11
15.25833	16
15.26667	19
15.27500	21
15.28333	20
15.29167	17
15.30000	13
15.30833	10
15.31667	7
15.32500	7
15.33333	7
15.34167	9
15.35000	10
15.35833	10
15.36667	11
15.37500	11
15.38333	10
15.39167	10
15.40000	10
15.40833	10
15.41667	8
15.42500	5
15.43333	2
15.44167	-0
15.45000	-1
15.45833	-1
15.46667	-1
15.47500	-2
15.48333	-4
15.49167	-5
15.50000	-5
15.50833	-3
15.51667	0
15.52500	4
15.53333	6
15.54167	8
15.55000	8
15.55833	8
15.56667	7
15.57500	7
15.58333	8
15.59167	10
15.60000	13
15.60833	14
15.61667	15
15.62500	15
15.63333	16
15.64167	16
15.65000	15
15.65833	13
15.66667	10
15.67500	7
15.68333	5
15.69167	5
15.70000	5
15.70833	8
15.71667	10
15.72500	11
15.73333	10
15.74167	9
15.75000	8
15.75833	8
15.76667	10
15.77500	13
15.78333	14
15.79167	13
15.80000	10
15.80833	6
15.81667	2
15.82500	-1
15.83333	-2
15.84167	-3
15.85000	-5
15.85833	-6
15.86667	-8
15.87500	-9
15.88333	-8
15.89167	-7
15.90000	-5
15.90833	-3
15.91667	-2
15.92500	-2
15.93333	-2
15.94167	-4
15.95000	-5
15.95833	-7
15.96667	-8
15.97500	-9
15.98333	-9
15.99167	-9
16.00000	-10
16.00833	-9
16.01667	-7
16.02500	-5
16.03333	-3
16.04167	-2
16.05000	-4
16.05833	-6
16.06667	-10
16.07500	-14
16.08333	-15
16.09167	-14
16.10000	-11
16.10833	-8
16.11667	-5
16.12500	-2
16.13333	0
16.14167	2
16.15000	1
16.15833	-1
16.16667	-3
16.17500	-5
16.18333	-7
16.19167	-8
16.20000	-9
16.20833	-8
16.21667	-6
16.22500	-2
16.23333	2
16.24167	4
16.25000	4
16.25833	2
16.26667	-2
16.27500	-6
16.28333	-9
16.29167	-10
16.30000	-10
16.30833	-9
16.31667	-7
16.32500	-4
16.33333	-1
16.34167	3
16.35000	5
16.35833	6
16.36667	6
16.37500	5
16.38333	4
16.39167	5
16.40000	6
16.40833	7
16.41667	7
16.42500	6
16.43333	4
16.44167	2
16.45000	0
16.45833	-1
16.46667	-0
16.47500	2
16.48333	4
16.49167	7
16.50000	9
16.50833	10
16.51667	10
16.52500	9
16.53333	6
16.54167	3
16.55000	-0
16.55833	-3
16.56667	-6
16.57500	-7
16.58333	-7
16.59167	-5
16.60000	-4
16.60833	-4
16.61667	-4
16.62500	-2
16.63333	-0
16.64167	3
16.65000	6
16.65833	8
16.66667	10
16.67500	10
16.68333	9
16.69167	7
16.70000	3
16.70833	-1
16.71667	-4
16.72500	-5
16.73333	-3
16.74167	-1
16.75000	1
16.75833	1
16.76667	-1
16.77500	-5
16.78333	-7
16.79167	-8
16.80000	-7
16.80833	-5
16.81667	-2
16.82500	-1
16.83333	-0
16.84167	0
16.85000	1
16.85833	2
16.86667	3
16.87500	4
16.88333	4
16.89167	2
16.90000	-0
16.90833	-3
16.91667	-5
16.92500	-6
16.93333	-6
16.94167	-5
16.95000	-5
16.95833	-5
16.96667	-6
16.97500	-7
16.98333	-7
16.99167	-7
17.00000	-5
17.00833	-3
17.01667	-1
17.02500	-1
17.03333	-2
17.04167	-5
17.05000	-7
17.05833	-9
17.06667	-9
17.07500	-9
17.08333	-9
17.09167	-11
17.10000	-12
17.10833	-12
17.11667	-11
17.12500	-8
17.13333	-4
17.14167	-2
17.15000	-3
17.15833	-5
17.16667	-7
17.17500	-9
17.18333	-10
17.19167	-9
17.20000	-7
17.20833	-4
17.21667	-1
17.22500	1
17.23333	1
17.24167	-0
17.25000	-4
17.25833	-7
17.26667	-8
17.27500	-9
17.28333	-9
17.29167	-8
17.30000	-7
17.30833	-6
17.31667	-5
17.32500	-5
17.33333	-4
17.34167	-3
17.35000	-1
17.35833	2
17.36667	3
17.37500	2
17.38333	1
17.39167	-1
17.40000	-2
17.40833	-2
17.41667	-1
17.42500	0
17.43333	1
17.44167	1
17.45000	0
17.45833	-0
17.46667	-2
17.47500	-4
17.48333	-6
17.49167	-7
17.50000	-7
17.50833	-7
17.51667	-6
17.52500	-7
17.53333	-8
17.54167	-8
17.55000	-7
17.55833	-6
17.56667	-4
17.57500	-3
17.58333	-2
17.59167	-3
17.60000	-4
17.60833	-4
17.61667	-4
17.62500	-2
17.63333	-1
17.64167	1
17.65000	2
17.65833	2
17.66667	1
17.67500	-2
17.68333	-5
17.69167	-7
17.70000	-8
17.70833	-8
17.71667	-6
17.72500	-5
17.73333	-4
17.74167	-4
17.75000	-5
17.75833	-6
17.76667	-7
17.77500	-8
17.78333	-8
17.79167	-6
17.80000	-4
17.80833	-4
17.81667	-6
17.82500	-11
17.83333	-16
17.84167	-19
17.85000	-21
17.85833	-21
17.86667	-20
17.87500	-18
17.88333	-17
17.89167	-15
17.90000	-12
17.90833	-9
17.91667	-7
17.92500	-6
17.93333	-7
17.94167	-8
17.95000	-8
17.95833	-7
17.96667	-6
17.97500	-4
17.98333	-2
17.99167	0
18.00000	2
18.00833	2
18.01667	1
18.02500	-1
18.03333	-3
18.04167	-3
18.05000	-3
18.05833	-2
18.06667	-3
18.07500	-4
18.08333	-4
18.09167	-4
18.10000	-1
18.10833	4
18.11667	9
18.12500	13
18.13333	14
18.14167	14
18.15000	12
18.15833	10
18.16667	9
18.17500	8
18.18333	7
18.19167	5
18.20000	4
18.20833	3
18.21667	5
18.22500	7
18.23333	9
18.24167	10
18.25000	8
18.25833	4
18.26667	-2
18.27500	-7
18.28333	-10
18.29167	-11
18.30000	-12
18.30833	-15
18.31667	-17
18.32500	-19
18.33333	-20
18.34167	-18
18.35000	-13
18.35833	-7
18.36667	-3
18.37500	-0
18.38333	-0
18.39167	-1
18.40000	-1
18.40833	1
18.41667	5
18.42500	9
18.43333	13
18.44167	16
18.45000	16
18.45833	15
18.46667	14
18.47500	13
18.48333	13
18.49167	15
18.50000	16
18.50833	16
18.51667	16
18.52500	16
18.53333	16
18.54167	16
18.55000	16
18.55833	15
18.56667	13
18.57500	11
18.58333	10
18.59167	11
18.60000	14
18.60833	17
18.61667	21
18.62500	25
18.63333	28
18.64167	29
18.65000	28
18.65833	27
18.66667	24
18.67500	23
18.68333	22
18.69167	23
18.70000	23
18.70833	23
18.71667	22
18.72500	19
18.73333	16
18.74167	14
18.75000	15
18.75833	17
18.76667	20
18.77500	22
18.78333	23
18.79167	22
18.80000	21
18.80833	21
18.81667	23
18.82500	25
18.83333	29
18.84167	31
18.85000	31
18.85833	31
18.86667	30
18.87500	30
18.88333	29
18.89167	27
18.90000	24
18.90833	22
18.91667	21
18.92500	21
18.93333	23
18.94167	25
18.95000	29
18.95833	32
18.96667	34
18.97500	35
18.98333	33
18.99167	30
19.00000	28
19.00833	28
19.01667	29
19.02500	29
19.03333	29
19.04167	26
19.05000	23
19.05833	20
19.06667	19
19.07500	21
19.08333	24
19.09167	28
19.10000	32
19.10833	35
19.11667	37
19.12500	37
19.13333	35
19.14167	32
19.15000	28
19.15833	24
19.16667	24
19.17500	25
19.18333	27
19.19167	31
19.20000	33
19.20833	33
19.21667	33
19.22500	32
19.23333	31
19.24167	31
19.25000	31
19.25833	32
19.26667	32
19.27500	32
19.28333	33
19.29167	36
19.30000	40
19.30833	43
19.31667	45
19.32500	46
19.33333	46
19.34167	45
19.35000	45
19.35833	46
19.36667	47
19.37500	51
19.38333	54
19.39167	57
19.40000	57
19.40833	55
19.41667	51
19.42500	47
19.43333	44
19.44167	42
19.45000	42
19.45833	43
19.46667	45
19.47500	48
19.48333	52
19.49167	57
19.50000	60
19.50833	61
19.51667	61
19.52500	60
19.53333	59
19.54167	60
19.55000	62
19.55833	65
19.56667	67
19.57500	69
19.58333	71
19.59167	73
19.60000	73
19.60833	71
19.61667	69
19.62500	69
19.63333	72
19.64167	78
19.65000	84
19.65833	88
19.66667	91
19.67500	92
19.68333	92
19.69167	93
19.70000	94
19.70833	94
19.71667	93
19.72500	92
19.73333	91
19.74167	91
19.75000	91
19.75833	91
19.76667	93
19.77500	95
19.78333	98
19.79167	101
19.80000	104
19.80833	105
19.81667	106
19.82500	108
19.83333	111
19.84167	116
19.85000	123
19.85833	129
19.86667	133
19.87500	134
19.88333	132
19.89167	128
19.90000	123
19.90833	118
19.91667	115
19.92500	115
19.93333	118
19.94167	123
19.95000	128
19.95833	133
19.96667	136
19.97500	138
19.98333	140
19.99167	141
20.00000	143
20.00833	147
20.01667	152
20.02500	157
20.03333	161
20.04167	165
20.05000	167
20.05833	171
20.06667	177
20.07500	184
20.08333	193
20.09167	202
20.10000	211
20.10833	217
20.11667	222
20.12500	224
20.13333	226
20.14167	228
20.15000	233
20.15833	239
20.16667	247
20.17500	257
20.18333	267
20.19167	276
20.20000	284
20.20833	291
20.21667	297
20.22500	302
20.23333	306
20.24167	311
20.25000	317
20.25833	322
20.26667	329
20.27500	337
20.28333	346
20.29167	357
20.30000	367
20.30833	377
20.31667	387
20.32500	397
20.33333	409
20.34167	422
20.35000	434
20.35833	445
20.36667	454
20.37500	462
20.38333	470
20.39167	480
20.40000	490
20.40833	501
20.41667	514
20.42500	527
20.43333	541
20.44167	555
20.45000	569
20.45833	583
20.46667	597
20.47500	610
20.48333	623
20.49167	637
20.50000	651
20.50833	667
20.51667	684
20.52500	701
20.53333	719
20.54167	736
20.55000	754
20.55833	772
20.56667	791
20.57500	809
20.58333	825
20.59167	842
20.60000	859
20.60833	879
20.61667	899
20.62500	922
20.63333	945
20.64167	968
20.65000	993
20.65833	1016
20.66667	1041
20.67500	1065
20.68333	1090
20.69167	1115
20.70000	1141
20.70833	1169
20.71667	1197
20.72500	1226
20.73333	1256
20.74167	1287
20.75000	1318
20.75833	1349
20.76667	1381
20.77500	1413
20.78333	1445
20.79167	1478
20.80000	1509
20.80833	1541
20.81667	1572
20.82500	1606
20.83333	1643
20.84167	1681
20.85000	1722
20.85833	1762
20.86667	1802
20.87500	1841
20.88333	1880
20.89167	1922
20.90000	1965
20.90833	2011
20.91667	2058
20.92500	2106
20.93333	2153
20.94167	2199
20.95000	2245
20.95833	2291
20.96667	2338
20.97500	2386
20.98333	2437
20.99167	2490
21.00000	2543
21.00833	2599
21.01667	2653
21.02500	2707
21.03333	2762
21.04167	2815
21.05000	2870
21.05833	2923
21.06667	2977
21.07500	3032
21.08333	3088
21.09167	3146
21.10000	3204
21.10833	3265
21.11667	3325
21.12500	3388
21.13333	3452
21.14167	3516
21.15000	3582
21.15833	3647
21.16667	3712
21.17500	3778
21.18333	3844
21.19167	3913
21.20000	3981
21.20833	4052
21.21667	4121
21.22500	4191
21.23333	4262
21.24167	4334
21.25000	4409
21.25833	4482
21.26667	4555
21.27500	4628
21.28333	4701
21.29167	4775
21.30000	4848
21.30833	4923
21.31667	4998
21.32500	5076
21.33333	5155
21.34167	5236
21.35000	5319
21.35833	5401
21.36667	5483
21.37500	5564
21.38333	5646
21.39167	5729
21.40000	5810
21.40833	5892
21.41667	5972
21.42500	6053
21.43333	6133
21.44167	6212
21.45000	6294
21.45833	6374
21.46667	6456
21.47500	6537
21.48333	6617
21.49167	6696
21.50000	6772
21.50833	6849
21.51667	6922
21.52500	6995
21.53333	7066
21.54167	7136
21.55000	7205
21.55833	7272
21.56667	7341
21.57500	7407
21.58333	7471
21.59167	7534
21.60000	7592
21.60833	7649
21.61667	7702
21.62500	7755
21.63333	7806
21.64167	7856
21.65000	7906
21.65833	7955
21.66667	8003
21.67500	8048
21.68333	8090
21.69167	8128
21.70000	8161
21.70833	8189
21.71667	8213
21.72500	8234
21.73333	8252
21.74167	8268
21.75000	8282
21.75833	8293
21.76667	8301
21.77500	8306
21.78333	8308
21.79167	8305
21.80000	8298
21.80833	8288
21.81667	8276
21.82500	8263
21.83333	8248
21.84167	8233
21.85000	8215
21.85833	8194
21.86667	8168
21.87500	8139
21.88333	8104
21.89167	8066
21.90000	8025
21.90833	7981
21.91667	7935
21.92500	7888
21.93333	7839
21.94167	7788
21.95000	7732
21.95833	7677
21.96667	7621
21.97500	7565
21.98333	7506
21.99167	7444
22.00000	7380
22.00833	7310
22.01667	7239
22.02500	7167
22.03333	7095
22.04167	7022
22.05000	6947
22.05833	6874
22.06667	6799
22.07500	6726
22.08333	6651
22.09167	6575
22.10000	6498
22.10833	6417
22.11667	6338
22.12500	6260
22.13333	6183
22.14167	6109
22.15000	6035
22.15833	5961
22.16667	5884
22.17500	5807
22.18333	5730
22.19167	5654
22.20000	5581
22.20833	5511
22.21667	5444
22.22500	5379
22.23333	5314
22.24167	5251
22.25000	5187
22.25833	5124
22.26667	5059
22.27500	4994
22.28333	4930
22.29167	4867
22.30000	4808
22.30833	4751
22.31667	4698
22.32500	4644
22.33333	4589
22.34167	4535
22.35000	4478
22.35833	4425
22.36667	4372
22.37500	4321
22.38333	4273
22.39167	4226
22.40000	4182
22.40833	4140
22.41667	4101
22.42500	4063
22.43333	4026
22.44167	3988
22.45000	3950
22.45833	3915
22.46667	3881
22.47500	3852
22.48333	3826
22.49167	3803
22.50000	3779
22.50833	3753
22.51667	3727
22.52500	3701
22.53333	3676
22.54167	3653
22.55000	3631
22.55833	3610
22.56667	3591
22.57500	3572
22.58333	3553
22.59167	3535
22.60000	3517
22.60833	3500
22.61667	3483
22.62500	3466
22.63333	3451
22.64167	3438
22.65000	3428
22.65833	3420
22.66667	3414
22.67500	3409
22.68333	3400
22.69167	3388
22.70000	3374
22.70833	3360
22.71667	3347
22.72500	3335
22.73333	3325
22.74167	3317
22.75000	3313
22.75833	3310
22.76667	3308
22.77500	3307
22.78333	3305
22.79167	3301
22.80000	3295
22.80833	3289
22.81667	3283
22.82500	3276
22.83333	3271
22.84167	3267
22.85000	3265
22.85833	3265
22.86667	3265
22.87500	3264
22.88333	3263
22.89167	3260
22.90000	3257
22.90833	3253
22.91667	3250
22.92500	3247
22.93333	3244
22.94167	3242
22.95000	3239
22.95833	3237
22.96667	3237
22.97500	3238
22.98333	3240
22.99167	3242
23.00000	3242
23.00833	3243
23.01667	3243
23.02500	3245
23.03333	3248
23.04167	3252
23.05000	3256
23.05833	3260
23.06667	3262
23.07500	3264
23.08333	3263
23.09167	3261
23.10000	3258
23.10833	3254
23.11667	3251
23.12500	3250
23.13333	3251
23.14167	3254
23.15000	3257
23.15833	3260
23.16667	3261
23.17500	3261
23.18333	3260
23.19167	3261
23.20000	3264
23.20833	3269
23.21667	3273
23.22500	3277
23.23333	3280
23.24167	3283
23.25000	3286
23.25833	3287
23.26667	3285
23.27500	3279
23.28333	3273
23.29167	3269
23.30000	3268
23.30833	3272
23.31667	3279
23.32500	3289
23.33333	3297
23.34167	3301
23.35000	3302
23.35833	3301
23.36667	3299
23.37500	3297
23.38333	3297
23.39167	3300
23.40000	3302
23.40833	3304
23.41667	3305
23.42500	3306
23.43333	3306
23.44167	3305
23.45000	3305
23.45833	3305
23.46667	3306
23.47500	3308
23.48333	3311
23.49167	3314
23.50000	3317
23.50833	3320
23.51667	3322
23.52500	3324
23.53333	3326
23.54167	3329
23.55000	3332
23.55833	3335
23.56667	3336
23.57500	3337
23.58333	3336
23.59167	3335
23.60000	3333
23.60833	3333
23.61667	3334
23.62500	3336
23.63333	3339
23.64167	3341
23.65000	3342
23.65833	3343
23.66667	3345
23.67500	3348
23.68333	3350
23.69167	3353
23.70000	3353
23.70833	3352
23.71667	3348
23.72500	3344
23.73333	3339
23.74167	3335
23.75000	3333
23.75833	3332
23.76667	3333
23.77500	3335
23.78333	3337
23.79167	3336
23.80000	3335
23.80833	3332
23.81667	3329
23.82500	3328
23.83333	3327
23.84167	3328
23.85000	3327
23.85833	3324
23.86667	3319
23.87500	3312
23.88333	3305
23.89167	3299
23.90000	3294
23.90833	3288
23.91667	3281
23.92500	3272
23.93333	3263
23.94167	3256
23.95000	3249
23.95833	3241
23.96667	3232
23.97500	3223
23.98333	3213
23.99167	3204
24.00000	3197
24.00833	3192
24.01667	3187
24.02500	3180
24.03333	3169
24.04167	3158
24.05000	3144
24.05833	3132
24.06667	3119
24.07500	3108
24.08333	3098
24.09167	3090
24.10000	3082
24.10833	3076
24.11667	3070
24.12500	3062
24.13333	3052
24.14167	3038
24.15000	3022
24.15833	3006
24.16667	2990
24.17500	2977
24.18333	2967
24.19167	2958
24.20000	2949
24.20833	2936
24.21667	2923
24.22500	2907
24.23333	2891
24.24167	2877
24.25000	2865
24.25833	2854
24.26667	2842
24.27500	2830
24.28333	2820
24.29167	2811
24.30000	2803
24.30833	2794
24.31667	2784
24.32500	2773
24.33333	2759
24.34167	2745
24.35000	2729
24.35833	2712
24.36667	2695
24.37500	2678
24.38333	2664
24.39167	2651
24.40000	2642
24.40833	2634
24.41667	2627
24.42500	2619
24.43333	2610
24.44167	2601
24.45000	2592
24.45833	2585
24.46667	2579
24.47500	2571
24.48333	2561
24.49167	2549
24.50000	2536
24.50833	2523
24.51667	2510
24.52500	2497
24.53333	2485
24.54167	2472
24.55000	2460
24.55833	2450
24.56667	2443
24.57500	2435
24.58333	2426
24.59167	2413
24.60000	2400
24.60833	2384
24.61667	2369
24.62500	2354
24.63333	2340
24.64167	2329
24.65000	2319
24.65833	2309
24.66667	2300
24.67500	2289
24.68333	2276
24.69167	2262
24.70000	2250
24.70833	2240
24.71667	2231
24.72500	2223
24.73333	2214
24.74167	2204
24.75000	2191
24.75833	2176
24.76667	2160
24.77500	2143
24.78333	2126
24.79167	2110
24.80000	2096
24.80833	2085
24.81667	2075
24.82500	2064
24.83333	2052
24.84167	2039
24.85000	2025
24.85833	2010
24.86667	1996
24.87500	1982
24.88333	1968
24.89167	1953
24.90000	1940
24.90833	1926
24.91667	1913
24.92500	1900
24.93333	1887
24.94167	1874
24.95000	1860
24.95833	1846
24.96667	1830
24.97500	1815
24.98333	1799
24.99167	1783
25.00000	1768
25.00833	1754
25.01667	1740
25.02500	1728
25.03333	1716
25.04167	1706
25.05000	1696
25.05833	1685
25.06667	1673
25.07500	1661
25.08333	1649
25.09167	1636
25.10000	1626
25.10833	1616
25.11667	1606
25.12500	1594
25.13333	1580
25.14167	1566
25.15000	1552
25.15833	1539
25.16667	1530
25.17500	1521
25.18333	1513
25.19167	1503
25.20000	1490
25.20833	1475
25.21667	1458
25.22500	1443
25.23333	1429
25.24167	1419
25.25000	1412
25.25833	1406
25.26667	1400
25.27500	1394
25.28333	1389
25.29167	1384
25.30000	1380
25.30833	1376
25.31667	1371
25.32500	1365
25.33333	1357
25.34167	1349
25.35000	1342
25.35833	1336
25.36667	1330
25.37500	1324
25.38333	1317
25.39167	1308
25.40000	1300
25.40833	1293
25.41667	1288
25.42500	1284
25.43333	1281
25.44167	1278
25.45000	1275
25.45833	1272
25.46667	1270
25.47500	1267
25.48333	1266
25.49167	1264
25.50000	1263
25.50833	1262
25.51667	1260
25.52500	1258
25.53333	1254
25.54167	1249
25.55000	1244
25.55833	1237
25.56667	1230
25.57500	1224
25.58333	1220
25.59167	1219
25.60000	1221
25.60833	1225
25.61667	1228
25.62500	1227
25.63333	1223
25.64167	1216
25.65000	1208
25.65833	1202
25.66667	1197
25.67500	1194
25.68333	1195
25.69167	1197
25.70000	1200
25.70833	1204
25.71667	1205
25.72500	1203
25.73333	1199
25.74167	1195
25.75000	1191
25.75833	1188
25.76667	1185
25.77500	1182
25.78333	1179
25.79167	1175
25.80000	1171
25.80833	1168
25.81667	1166
25.82500	1166
25.83333	1167
25.84167	1169
25.85000	1171
25.85833	1172
25.86667	1170
25.87500	1167
25.88333	1161
25.89167	1154
25.90000	1147
25.90833	1139
25.91667	1134
25.92500	1131
25.93333	1131
25.94167	1133
25.95000	1135
25.95833	1136
25.96667	1134
25.97500	1131
25.98333	1129
25.99167	1128
26.00000	1129
26.00833	1129
26.01667	1129
26.02500	1128
26.03333	1125
26.04167	1121
26.05000	1118
26.05833	1113
26.06667	1108
26.07500	1103
26.08333	1097
26.09167	1093
26.10000	1089
26.10833	1086
26.11667	1083
26.12500	1081
26.13333	1078
26.14167	1075
26.15000	1072
26.15833	1069
26.16667	1068
26.17500	1068
26.18333	1069
26.19167	1070
26.20000	1070
26.20833	1067
26.21667	1064
26.22500	1060
26.23333	1056
26.24167	1054
26.25000	1052
26.25833	1050
26.26667	1047
26.27500	1045
26.28333	1041
26.29167	1037
26.30000	1033
26.30833	1030
26.31667	1028
26.32500	1027
26.33333	1026
26.34167	1025
26.35000	1025
26.35833	1024
26.36667	1023
26.37500	1021
26.38333	1017
26.39167	1012
26.40000	1010
26.40833	1011
26.41667	1013
26.42500	1014
26.43333	1014
26.44167	1011
26.45000	1006
26.45833	1002
26.46667	1000
26.47500	1000
26.48333	1001
26.49167	1002
26.50000	1003
26.50833	1001
26.51667	997
26.52500	993
26.53333	989
26.54167	985
26.55000	981
26.55833	978
26.56667	976
26.57500	974
26.58333	975
26.59167	978
26.60000	983
26.60833	989
26.61667	993
26.62500	996
26.63333	998
26.64167	999
26.65000	1000
26.65833	1000
26.66667	1001
26.67500	1002
26.68333	1002
26.69167	1003
26.70000	1005
26.70833	1007
26.71667	1010
26.72500	1013
26.73333	1016
26.74167	1018
26.75000	1018
26.75833	1018
26.76667	1020
26.77500	1022
26.78333	1026
26.79167	1029
26.80000	1031
26.80833	1030
26.81667	1027
26.82500	1022
26.83333	1017
26.84167	1012
26.85000	1010
26.85833	1010
26.86667	1011
26.87500	1013
26.88333	1015
26.89167	1016
26.90000	1016
26.90833	1017
26.91667	1019
26.92500	1022
26.93333	1024
26.94167	1026
26.95000	1026
26.95833	1024
26.96667	1020
26.97500	1017
26.98333	1016
26.99167	1017
27.00000	1019
27.00833	1021
27.01667	1023
27.02500	1026
27.03333	1030
27.04167	1033
27.05000	1035
27.05833	1037
27.06667	1036
27.07500	1034
27.08333	1034
27.09167	1036
27.10000	1039
27.10833	1041
27.11667	1042
27.12500	1040
27.13333	1035
27.14167	1030
27.15000	1024
27.15833	1021
27.16667	1019
27.17500	1020
27.18333	1022
27.19167	1025
27.20000	1027
27.20833	1029
27.21667	1030
27.22500	1029
27.23333	1026
27.24167	1021
27.25000	1015
27.25833	1010
27.26667	1006
27.27500	1005
27.28333	1006
27.29167	1008
27.30000	1009
27.30833	1008
27.31667	1006
27.32500	1004
27.33333	1001
27.34167	997
27.35000	993
27.35833	989
27.36667	986
27.37500	985
27.38333	985
27.39167	987
27.40000	989
27.40833	991
27.41667	992
27.42500	992
27.43333	991
27.44167	990
27.45000	988
27.45833	987
27.46667	986
27.47500	984
27.48333	982
27.49167	980
27.50000	977
27.50833	977
27.51667	976
27.52500	976
27.53333	974
27.54167	972
27.55000	970
27.55833	969
27.56667	969
27.57500	969
27.58333	969
27.59167	968
27.60000	966
27.60833	965
27.61667	965
27.62500	964
27.63333	962
27.64167	958
27.65000	954
27.65833	950
27.66667	947
27.67500	947
27.68333	948
27.69167	950
27.70000	951
27.70833	952
27.71667	954
27.72500	957
27.73333	961
27.74167	966
27.75000	970
27.75833	973
27.76667	975
27.77500	977
27.78333	978
27.79167	980
27.80000	980
27.80833	980
27.81667	980
27.82500	980
27.83333	980
27.84167	982
27.85000	985
27.85833	989
27.86667	994
27.87500	998
27.88333	1002
27.89167	1003
27.90000	1002
27.90833	1001
27.91667	999
27.92500	997
27.93333	997
27.94167	999
27.95000	1001
27.95833	1003
27.96667	1005
27.97500	1006
27.98333	1007
27.99167	1007
28.00000	1007
28.00833	1009
28.01667	1013
28.02500	1019
28.03333	1026
28.04167	1031
28.05000	1034
28.05833	1036
28.06667	1036
28.07500	1036
28.08333	1037
28.09167	1041
28.10000	1044
28.10833	1046
28.11667	1048
28.12500	1051
28.13333	1053
28.14167	1056
28.15000	1058
28.15833	1059
28.16667	1061
28.17500	1063
28.18333	1066
28.19167	1069
28.20000	1071
28.20833	1073
28.21667	1074
28.22500	1075
28.23333	1078
28.24167	1081
28.25000	1084
28.25833	1087
28.26667	1088
28.27500	1087
28.28333	1086
28.29167	1085
28.30000	1086
28.30833	1087
28.31667	1088
28.32500	1091
28.33333	1093
28.34167	1095
28.35000	1098
28.35833	1101
28.36667	1103
28.37500	1105
28.38333	1108
28.39167	1111
28.40000	1113
28.40833	1114
28.41667	1113
28.42500	1112
28.43333	1112
28.44167	1114
28.45000	1118
28.45833	1123
28.46667	1126
28.47500	1128
28.48333	1128
28.49167	1126
28.50000	1126
28.50833	1128
28.51667	1131
28.52500	1137
28.53333	1143
28.54167	1147
28.55000	1150
28.55833	1152
28.56667	1154
28.57500	1154
28.58333	1153
28.59167	1152
28.60000	1151
28.60833	1151
28.61667	1151
28.62500	1154
28.63333	1158
28.64167	1162
28.65000	1165
28.65833	1167
28.66667	1167
28.67500	1168
28.68333	1169
28.69167	1172
28.70000	1176
28.70833	1179
28.71667	1181
28.72500	1181
28.73333	1179
28.74167	1178
28.75000	1178
28.75833	1178
28.76667	1179
28.77500	1181
28.78333	1184
28.79167	1187
28.80000	1191
28.80833	1196
28.81667	1200
28.82500	1204
28.83333	1208
28.84167	1210
28.85000	1212
28.85833	1212
28.86667	1211
28.87500	1209
28.88333	1208
28.89167	1208
28.90000	1211
28.90833	1216
28.91667	1221
28.92500	1225
28.93333	1228
28.94167	1230
28.95000	1231
28.95833	1232
28.96667	1234
28.97500	1236
28.98333	1240
28.99167	1243
29.00000	1246
29.00833	1248
29.01667	1251
29.02500	1254
29.03333	1257
29.04167	1261
29.05000	1266
29.05833	1270
29.06667	1273
29.07500	1275
29.08333	1276
29.09167	1277
29.10000	1277
29.10833	1276
29.11667	1276
29.12500	1278
29.13333	1282
29.14167	1288
29.15000	1296
29.15833	1304
29.16667	1311
29.17500	1317
29.18333	1322
29.19167	1326
29.20000	1330
29.20833	1333
29.21667	1336
29.22500	1339
29.23333	1342
29.24167	1347
29.25000	1353
29.25833	1359
29.26667	1364
29.27500	1368
29.28333	1372
29.29167	1376
29.30000	1383
29.30833	1394
29.31667	1405
29.32500	1416
29.33333	1425
29.34167	1432
29.35000	1438
29.35833	1445
29.36667	1453
29.37500	1464
29.38333	1477
29.39167	1490
29.40000	1503
29.40833	1514
29.41667	1524
29.42500	1535
29.43333	1546
29.44167	1559
29.45000	1575
29.45833	1590
29.46667	1606
29.47500	1620
29.48333	1634
29.49167	1649
29.50000	1664
29.50833	1679
29.51667	1694
29.52500	1707
29.53333	1721
29.54167	1736
29.55000	1756
29.55833	1778
29.56667	1804
29.57500	1833
29.58333	1863
29.59167	1895
29.60000	1927
29.60833	1957
29.61667	1987
29.62500	2016
29.63333	2044
29.64167	2074
29.65000	2104
29.65833	2135
29.66667	2166
29.67500	2198
29.68333	2232
29.69167	2269
29.70000	2309
29.70833	2354
29.71667	2399
29.72500	2446
29.73333	2494
29.74167	2543
29.75000	2595
29.75833	2648
29.76667	2705
29.77500	2764
29.78333	2824
29.79167	2885
29.80000	2945
29.80833	3009
29.81667	3074
29.82500	3141
29.83333	3211
29.84167	3282
29.85000	3355
29.85833	3428
29.86667	3504
29.87500	3581
29.88333	3660
29.89167	3742
29.90000	3822
29.90833	3904
29.91667	3985
29.92500	4070
29.93333	4157
29.94167	4246
29.95000	4341
29.95833	4435
29.96667	4532
29.97500	4628
29.98333	4723
29.99167	4818
30.00000	4911
30.00833	5007
30.01667	5102
30.02500	5198
30.03333	5296
30.04167	5392
30.05000	5492
30.05833	5589
30.06667	5687
30.07500	5783
30.08333	5879
30.09167	5977
30.10000	6072
30.10833	6169
30.11667	6264
30.12500	6358
30.13333	6449
30.14167	6536
30.15000	6622
30.15833	6703
30.16667	6784
30.17500	6863
30.18333	6941
30.19167	7019
30.20000	7095
30.20833	7173
30.21667	7246
30.22500	7317
30.23333	7383
30.24167	7445
30.25000	7504
30.25833	7559
30.26667	7611
30.27500	7660
30.28333	7706
30.29167	7749
30.30000	7787
30.30833	7823
30.31667	7855
30.32500	7884
30.33333	7908
30.34167	7929
30.35000	7946
30.35833	7958
30.36667	7967
30.37500	7971
30.38333	7971
30.39167	7966
30.40000	7959
30.40833	7948
30.41667	7936
30.42500	7921
30.43333	7903
30.44167	7877
30.45000	7845
30.45833	7809
30.46667	7768
30.47500	7724
30.48333	7678
30.49167	7628
30.50000	7578
30.50833	7524
30.51667	7470
30.52500	7414
30.53333	7356
30.54167	7297
30.55000	7234
30.55833	7170
30.56667	7102
30.57500	7032
30.58333	6960
30.59167	6885
30.60000	6809
30.60833	6729
30.61667	6650
30.62500	6570
30.63333	6489
30.64167	6408
30.65000	6324
30.65833	6240
30.66667	6152
30.67500	6064
30.68333	5977
30.69167	5890
30.70000	5805
30.70833	5719
30.71667	5635
30.72500	5551
30.73333	5465
30.74167	5378
30.75000	5289
30.75833	5201
30.76667	5111
30.77500	5022
30.78333	4934
30.79167	4846
30.80000	4761
30.80833	4676
30.81667	4594
30.82500	4514
30.83333	4435
30.84167	4358
30.85000	4280
30.85833	4205
30.86667	4128
30.87500	4052
30.88333	3976
30.89167	3899
30.90000	3824
30.90833	3748
30.91667	3677
30.92500	3607
30.93333	3541
30.94167	3477
30.95000	3415
30.95833	3356
30.96667	3297
30.97500	3239
30.98333	3182
30.99167	3126
31.00000	3072
31.00833	3015
31.01667	2954
31.02500	2895
31.03333	2839
31.04167	2785
31.05000	2731
31.05833	2680
31.06667	2632
31.07500	2587
31.08333	2543
31.09167	2498
31.10000	2453
31.10833	2409
31.11667	2370
31.12500	2333
31.13333	2297
31.14167	2263
31.15000	2224
31.15833	2184
31.16667	2146
31.17500	2111
31.18333	2077
31.19167	2043
31.20000	2011
31.20833	1976
31.21667	1940
31.22500	1909
31.23333	1885
31.24167	1864
31.25000	1844
31.25833	1823
31.26667	1800
31.27500	1774
31.28333	1750
31.29167	1729
31.30000	1709
31.30833	1689
31.31667	1668
31.32500	1647
31.33333	1624
31.34167	1602
31.35000	1582
31.35833	1563
31.36667	1544
31.37500	1525
31.38333	1506
31.39167	1486
31.40000	1466
31.40833	1448
31.41667	1432
31.42500	1417
31.43333	1402
31.44167	1390
31.45000	1379
31.45833	1367
31.46667	1356
31.47500	1345
31.48333	1332
31.49167	1318
31.50000	1303
31.50833	1289
31.51667	1276
31.52500	1265
31.53333	1256
31.54167	1249
31.55000	1242
31.55833	1235
31.56667	1226
31.57500	1217
31.58333	1207
31.59167	1198
31.60000	1191
31.60833	1184
31.61667	1178
31.62500	1171
31.63333	1163
31.64167	1157
31.65000	1151
31.65833	1146
31.66667	1140
31.67500	1134
31.68333	1127
31.69167	1121
31.70000	1114
31.70833	1106
31.71667	1097
31.72500	1088
31.73333	1080
31.74167	1075
31.75000	1072
31.75833	1071
31.76667	1069
31.77500	1067
31.78333	1063
31.79167	1059
31.80000	1055
31.80833	1052
31.81667	1049
31.82500	1048
31.83333	1046
31.84167	1044
31.85000	1042
31.85833	1041
31.86667	1039
31.87500	1038
31.88333	1036
31.89167	1034
31.90000	1032
31.90833	1031
31.91667	1032
31.92500	1034
31.93333	1036
31.94167	1037
31.95000	1035
31.95833	1033
31.96667	1032
31.97500	1034
31.98333	1038
31.99167	1044
32.00000	1051
32.00833	1059
32.01667	1067
32.02500	1076
32.03333	1083
32.04167	1088
32.05000	1091
32.05833	1093
32.06667	1097
32.07500	1102
32.08333	1111
32.09167	1122
32.10000	1133
32.10833	1145
32.11667	1156
32.12500	1165
32.13333	1172
32.14167	1178
32.15000	1183
32.15833	1189
32.16667	1196
32.17500	1204
32.18333	1214
32.19167	1227
32.20000	1240
32.20833	1255
32.21667	1271
32.22500	1287
32.23333	1303
32.24167	1319
32.25000	1334
32.25833	1349
32.26667	1362
32.27500	1376
32.28333	1392
32.29167	1411
32.30000	1431
32.30833	1454
32.31667	1478
32.32500	1501
32.33333	1524
32.34167	1548
32.35000	1574
32.35833	1601
32.36667	1629
32.37500	1656
32.38333	1682
32.39167	1709
32.40000	1735
32.40833	1763
32.41667	1791
32.42500	1821
32.43333	1851
32.44167	1883
32.45000	1917
32.45833	1952
32.46667	1990
32.47500	2029
32.48333	2068
32.49167	2107
32.50000	2145
32.50833	2184
32.51667	2222
32.52500	2260
32.53333	2299
32.54167	2337
32.55000	2377
32.55833	2417
32.56667	2460
32.57500	2504
32.58333	2551
32.59167	2601
32.60000	2651
32.60833	2704
32.61667	2757
32.62500	2812
32.63333	2868
32.64167	2923
32.65000	2980
32.65833	3035
32.66667	3091
32.67500	3147
32.68333	3204
32.69167	3264
32.70000	3323
32.70833	3384
32.71667	3445
32.72500	3506
32.73333	3569
32.74167	3632
32.75000	3698
32.75833	3763
32.76667	3831
32.77500	3898
32.78333	3962
32.79167	4027
32.80000	4091
32.80833	4158
32.81667	4225
32.82500	4294
32.83333	4365
32.84167	4434
32.85000	4505
32.85833	4574
32.86667	4643
32.87500	4712
32.88333	4779
32.89167	4845
32.90000	4909
32.90833	4974
32.91667	5036
32.92500	5097
32.93333	5158
32.94167	5216
32.95000	5275
32.95833	5332
32.96667	5389
32.97500	5446
32.98333	5502
32.99167	5557
33.00000	5609
33.00833	5659
33.01667	5707
33.02500	5754
33.03333	5800
33.04167	5843
33.05000	5885
33.05833	5925
33.06667	5964
33.07500	6001
33.08333	6037
33.09167	6071
33.10000	6102
33.10833	6129
33.11667	6154
33.12500	6176
33.13333	6195
33.14167	6210
33.15000	6220
33.15833	6228
33.16667	6233
33.17500	6239
33.18333	6245
33.19167	6252
33.20000	6257
33.20833	6261
33.21667	6261
33.22500	6258
33.23333	6250
33.24167	6239
33.25000	6224
33.25833	6207
33.26667	6186
33.27500	6163
33.28333	6137
33.29167	6107
33.30000	6077
33.30833	6047
33.31667	6017
33.32500	5984
33.33333	5950
33.34167	5912
33.35000	5870
33.35833	5826
33.36667	5781
33.37500	5735
33.38333	5688
33.39167	5639
33.40000	5589
33.40833	5537
33.41667	5485
33.42500	5430
33.43333	5373
33.44167	5318
33.45000	5263
33.45833	5210
33.46667	5156
33.47500	5102
33.48333	5045
33.49167	4986
33.50000	4927
33.50833	4866
33.51667	4806
33.52500	4746
33.53333	4685
33.54167	4624
33.55000	4559
33.55833	4496
33.56667	4431
33.57500	4366
33.58333	4300
33.59167	4232
33.60000	4167
33.60833	4101
33.61667	4038
33.62500	3977
33.63333	3918
33.64167	3858
33.65000	3795
33.65833	3732
33.66667	3667
33.67500	3603
33.68333	3538
33.69167	3472
33.70000	3409
33.70833	3346
33.71667	3285
33.72500	3225
33.73333	3167
33.74167	3109
33.75000	3052
33.75833	2996
33.76667	2941
33.77500	2888
33.78333	2835
33.79167	2783
33.80000	2730
33.80833	2675
33.81667	2620
33.82500	2564
33.83333	2510
33.84167	2459
33.85000	2410
33.85833	2363
33.86667	2317
33.87500	2272
33.88333	2229
33.89167	2184
33.90000	2140
33.90833	2095
33.91667	2051
33.92500	2009
33.93333	1969
33.94167	1930
33.95000	1890
33.95833	1850
33.96667	1809
33.97500	1768
33.98333	1730
33.99167	1694
34.00000	1660
34.00833	1626
34.01667	1592
34.02500	1558
34.03333	1524
34.04167	1491
34.05000	1456
34.05833	1424
34.06667	1394
34.07500	1364
34.08333	1335
34.09167	1306
34.10000	1277
34.10833	1248
34.11667	1220
34.12500	1193
34.13333	1167
34.14167	1141
34.15000	1114
34.15833	1089
34.16667	1065
34.17500	1043
34.18333	1022
34.19167	1002
34.20000	981
34.20833	959
34.21667	937
34.22500	917
34.23333	897
34.24167	879
34.25000	862
34.25833	846
34.26667	829
34.27500	811
34.28333	794
34.29167	778
34.30000	764
34.30833	751
34.31667	738
34.32500	727
34.33333	715
34.34167	704
34.35000	692
34.35833	679
34.36667	663
34.37500	646
34.38333	629
34.39167	613
34.40000	600
34.40833	591
34.41667	583
34.42500	576
34.43333	570
34.44167	563
34.45000	554
34.45833	546
34.46667	537
34.47500	527
34.48333	517
34.49167	507
34.50000	496
34.50833	485
34.51667	475
34.52500	465
34.53333	454
34.54167	444
34.55000	434
34.55833	425
34.56667	419
34.57500	414
34.58333	411
34.59167	410
34.60000	407
34.60833	401
34.61667	394
34.62500	386
34.63333	379
34.64167	374
34.65000	369
34.65833	364
34.66667	359
34.67500	354
34.68333	348
34.69167	342
34.70000	336
34.70833	329
34.71667	324
34.72500	320
34.73333	318
34.74167	318
34.75000	316
34.75833	314
34.76667	311
34.77500	307
34.78333	305
34.79167	305
34.80000	304
34.80833	301
34.81667	297
34.82500	291
34.83333	284
34.84167	278
34.85000	275
34.85833	274
34.86667	274
34.87500	273
34.88333	271
34.89167	266
34.90000	261
34.90833	255
34.91667	250
34.92500	246
34.93333	245
34.94167	244
34.95000	244
34.95833	244
34.96667	244
34.97500	244
34.98333	244
34.99167	244
35.00000	245
35.00833	245
35.01667	244
35.02500	243
35.03333	240
35.04167	238
35.05000	235
35.05833	232
35.06667	232
35.07500	232
35.08333	234
35.09167	235
35.10000	234
35.10833	231
35.11667	227
35.12500	226
35.13333	226
35.14167	229
35.15000	233
35.15833	234
35.16667	230
35.17500	224
35.18333	217
35.19167	211
35.20000	207
35.20833	206
35.21667	207
35.22500	207
35.23333	208
35.24167	208
35.25000	208
35.25833	209
35.26667	208
35.27500	207
35.28333	206
35.29167	205
35.30000	204
35.30833	205
35.31667	206
35.32500	207
35.33333	207
35.34167	206
35.35000	204
35.35833	202
35.36667	201
35.37500	201
35.38333	202
35.39167	203
35.40000	204
35.40833	204
35.41667	203
35.42500	201
35.43333	199
35.44167	197
35.45000	195
35.45833	194
35.46667	191
35.47500	187
35.48333	184
35.49167	183
35.50000	184
35.50833	186
35.51667	188
35.52500	189
35.53333	188
35.54167	186
35.55000	185
35.55833	183
35.56667	182
35.57500	182
35.58333	181
35.59167	178
35.60000	175
35.60833	171
35.61667	169
35.62500	168
35.63333	168
35.64167	167
35.65000	164
35.65833	161
35.66667	159
35.67500	158
35.68333	157
35.69167	156
35.70000	153
35.70833	148
35.71667	142
35.72500	135
35.73333	129
35.74167	124
35.75000	123
35.75833	123
35.76667	127
35.77500	132
35.78333	136
35.79167	138
35.80000	139
35.80833	137
35.81667	135
35.82500	132
35.83333	129
35.84167	127
35.85000	125
35.85833	125
35.86667	125
35.87500	125
35.88333	125
35.89167	123
35.90000	120
35.90833	115
35.91667	111
35.92500	108
35.93333	108
35.94167	108
35.95000	108
35.95833	107
35.96667	105
35.97500	103
35.98333	103
35.99167	104
36.00000	105
36.00833	106
36.01667	106
36.02500	105
36.03333	103
36.04167	102
36.05000	102
36.05833	102
36.06667	101
36.07500	98
36.08333	95
36.09167	92
36.10000	89
36.10833	87
36.11667	86
36.12500	86
36.13333	88
36.14167	91
36.15000	93
36.15833	95
36.16667	97
36.17500	99
36.18333	100
36.19167	101
36.20000	102
36.20833	106
36.21667	111
36.22500	113
36.23333	113
36.24167	111
36.25000	107
36.25833	104
36.26667	102
36.27500	101
36.28333	101
36.29167	99
36.30000	97
36.30833	95
36.31667	91
36.32500	86
36.33333	80
36.34167	77
36.35000	76
36.35833	78
36.36667	81
36.37500	85
36.38333	87
36.39167	86
36.40000	84
36.40833	82
36.41667	80
36.42500	81
36.43333	84
36.44167	89
36.45000	95
36.45833	99
36.46667	102
36.47500	103
36.48333	105
36.49167	109
36.50000	113
36.50833	116
36.51667	118
36.52500	118
36.53333	115
36.54167	113
36.55000	111
36.55833	110
36.56667	110
36.57500	108
36.58333	107
36.59167	106
36.60000	106
36.60833	108
36.61667	110
36.62500	111
36.63333	108
36.64167	104
36.65000	99
36.65833	95
36.66667	94
36.67500	97
36.68333	100
36.69167	103
36.70000	107
36.70833	109
36.71667	110
36.72500	109
36.73333	105
36.74167	102
36.75000	99
36.75833	97
36.76667	97
36.77500	98
36.78333	99
36.79167	101
36.80000	104
36.80833	106
36.81667	108
36.82500	109
36.83333	109
36.84167	107
36.85000	104
36.85833	100
36.86667	96
36.87500	91
36.88333	91
36.89167	94
36.90000	99
36.90833	104
36.91667	108
36.92500	109
36.93333	109
36.94167	107
36.95000	105
36.95833	103
36.96667	103
36.97500	105
36.98333	108
36.99167	113
37.00000	117
37.00833	121
37.01667	124
37.02500	126
37.03333	126
37.04167	126
37.05000	125
37.05833	123
37.06667	119
37.07500	115
37.08333	110
37.09167	106
37.10000	104
37.10833	106
37.11667	108
37.12500	110
37.13333	109
37.14167	107
37.15000	103
37.15833	100
37.16667	98
37.17500	99
37.18333	103
37.19167	108
37.20000	114
37.20833	119
37.21667	124
37.22500	125
37.23333	124
37.24167	120
37.25000	114
37.25833	108
37.26667	105
37.27500	103
37.28333	103
37.29167	103
37.30000	102
37.30833	100
37.31667	97
37.32500	96
37.33333	97
37.34167	100
37.35000	103
37.35833	105
37.36667	104
37.37500	102
37.38333	99
37.39167	98
37.40000	97
37.40833	97
37.41667	97
37.42500	99
37.43333	101
37.44167	103
37.45000	103
37.45833	101
37.46667	99
37.47500	96
37.48333	94
37.49167	93
37.50000	92
37.50833	88
37.51667	84
37.52500	81
37.53333	78
37.54167	76
37.55000	76
37.55833	76
37.56667	78
37.57500	80
37.58333	83
37.59167	86
37.60000	89
37.60833	92
37.61667	94
37.62500	97
37.63333	98
37.64167	96
37.65000	92
37.65833	87
37.66667	83
37.67500	80
37.68333	80
37.69167	81
37.70000	83
37.70833	84
37.71667	85
37.72500	86
37.73333	87
37.74167	87
37.75000	87
37.75833	87
37.76667	88
37.77500	88
37.78333	88
37.79167	87
37.80000	85
37.80833	81
37.81667	76
37.82500	73
37.83333	72
37.84167	73
37.85000	73
37.85833	73
37.86667	72
37.87500	69
37.88333	68
37.89167	70
37.90000	73
37.90833	78
37.91667	82
37.92500	84
37.93333	84
37.94167	82
37.95000	79
37.95833	76
37.96667	74
37.97500	74
37.98333	74
37.99167	75
38.00000	76
38.00833	77
38.01667	77
38.02500	77
38.03333	75
38.04167	72
38.05000	69
38.05833	66
38.06667	65
38.07500	67
38.08333	70
38.09167	74
38.10000	77
38.10833	80
38.11667	81
38.12500	80
38.13333	77
38.14167	75
38.15000	73
38.15833	72
38.16667	73
38.17500	76
38.18333	77
38.19167	77
38.20000	77
38.20833	77
38.21667	77
38.22500	77
38.23333	76
38.24167	75
38.25000	73
38.25833	72
38.26667	71
38.27500	70
38.28333	70
38.29167	69
38.30000	68
38.30833	67
38.31667	67
38.32500	66
38.33333	65
38.34167	64
38.35000	64
38.35833	65
38.36667	66
38.37500	67
38.38333	68
38.39167	66
38.40000	65
38.40833	65
38.41667	66
38.42500	68
38.43333	71
38.44167	73
38.45000	75
38.45833	76
38.46667	77
38.47500	76
38.48333	73
38.49167	70
38.50000	67
38.50833	66
38.51667	67
38.52500	67
38.53333	67
38.54167	66
38.55000	64
38.55833	62
38.56667	62
38.57500	62
38.58333	61
38.59167	59
38.60000	57
38.60833	54
38.61667	53
38.62500	53
38.63333	55
38.64167	57
38.65000	58
38.65833	58
38.66667	57
38.67500	56
38.68333	56
38.69167	56
38.70000	56
38.70833	56
38.71667	56
38.72500	57
38.73333	59
38.74167	61
38.75000	62
38.75833	63
38.76667	63
38.77500	62
38.78333	59
38.79167	55
38.80000	51
38.80833	46
38.81667	44
38.82500	45
38.83333	48
38.84167	52
38.85000	55
38.85833	57
38.86667	58
38.87500	57
38.88333	57
38.89167	58
38.90000	61
38.90833	63
38.91667	65
38.92500	64
38.93333	60
38.94167	55
38.95000	53
38.95833	53
38.96667	55
38.97500	57
38.98333	56
38.99167	53
39.00000	50
39.00833	49
39.01667	50
39.02500	52
39.03333	54
39.04167	55
39.05000	54
39.05833	52
39.06667	51
39.07500	50
39.08333	48
39.09167	48
39.10000	48
39.10833	49
39.11667	49
39.12500	49
39.13333	47
39.14167	46
39.15000	45
39.15833	46
39.16667	48
39.17500	51
39.18333	54
39.19167	55
39.20000	55
39.20833	54
39.21667	53
39.22500	54
39.23333	56
39.24167	58
39.25000	60
39.25833	60
39.26667	59
39.27500	56
39.28333	52
39.29167	49
39.30000	45
39.30833	43
39.31667	41
39.32500	40
39.33333	40
39.34167	42
39.35000	44
39.35833	47
39.36667	47
39.37500	45
39.38333	43
39.39167	41
39.40000	40
39.40833	40
39.41667	40
39.42500	40
39.43333	38
39.44167	37
39.45000	37
39.45833	39
39.46667	41
39.47500	44
39.48333	46
39.49167	47
39.50000	48
39.50833	47
39.51667	47
39.52500	48
39.53333	48
39.54167	47
39.55000	43
39.55833	39
39.56667	36
39.57500	37
39.58333	41
39.59167	47
39.60000	53
39.60833	56
39.61667	57
39.62500	55
39.63333	52
39.64167	48
39.65000	46
39.65833	44
39.66667	45
39.67500	46
39.68333	46
39.69167	45
39.70000	42
39.70833	40
39.71667	37
39.72500	36
39.73333	36
39.74167	36
39.75000	37
39.75833	37
39.76667	36
39.77500	34
39.78333	32
39.79167	31
39.80000	31
39.80833	32
39.81667	35
39.82500	38
39.83333	42
39.84167	44
39.85000	44
39.85833	43
39.86667	40
39.87500	37
39.88333	35
39.89167	34
39.90000	36
39.90833	37
39.91667	39
39.92500	41
39.93333	42
39.94167	43
39.95000	43
39.95833	42
39.96667	41
39.97500	39
39.98333	40
39.99167	42
40.00000	45
40.00833	50
40.01667	54
40.02500	57
40.03333	57
40.04167	57
40.05000	57
40.05833	57
40.06667	57
40.07500	58
40.08333	59
40.09167	61
40.10000	63
40.10833	66
40.11667	69
40.12500	72
40.13333	76
40.14167	80
40.15000	85
40.15833	89
40.16667	92
40.17500	95
40.18333	98
40.19167	100
40.20000	101
40.20833	100
40.21667	99
40.22500	98
40.23333	98
40.24167	100
40.25000	107
40.25833	116
40.26667	127
40.27500	138
40.28333	146
40.29167	151
40.30000	156
40.30833	159
40.31667	165
40.32500	172
40.33333	182
40.34167	193
40.35000	203
40.35833	213
40.36667	221
40.37500	229
40.38333	237
40.39167	246
40.40000	256
40.40833	267
40.41667	280
40.42500	295
40.43333	312
40.44167	329
40.45000	347
40.45833	362
40.46667	375
40.47500	385
40.48333	395
40.49167	405
40.50000	416
40.50833	430
40.51667	447
40.52500	465
40.53333	486
40.54167	506
40.55000	526
40.55833	545
40.56667	561
40.57500	577
40.58333	593
40.59167	611
40.60000	630
40.60833	651
40.61667	670
40.62500	689
40.63333	707
40.64167	725
40.65000	742
40.65833	761
40.66667	780
40.67500	800
40.68333	819
40.69167	837
40.70000	853
40.70833	867
40.71667	880
40.72500	894
40.73333	909
40.74167	924
40.75000	939
40.75833	955
40.76667	971
40.77500	985
40.78333	999
40.79167	1014
40.80000	1029
40.80833	1047
40.81667	1064
40.82500	1079
40.83333	1092
40.84167	1104
40.85000	1115
40.85833	1125
40.86667	1135
40.87500	1145
40.88333	1152
40.89167	1158
40.90000	1162
40.90833	1166
40.91667	1170
40.92500	1173
40.93333	1177
40.94167	1181
40.95000	1185
40.95833	1188
40.96667	1191
40.97500	1192
40.98333	1193
40.99167	1194
41.00000	1193
41.00833	1192
41.01667	1190
41.02500	1188
41.03333	1185
41.04167	1180
41.05000	1174
41.05833	1168
41.06667	1160
41.07500	1153
41.08333	1146
41.09167	1139
41.10000	1132
41.10833	1123
41.11667	1113
41.12500	1104
41.13333	1093
41.14167	1083
41.15000	1072
41.15833	1060
41.16667	1049
41.17500	1037
41.18333	1025
41.19167	1013
41.20000	999
41.20833	985
41.21667	970
41.22500	955
41.23333	939
41.24167	922
41.25000	906
41.25833	891
41.26667	875
41.27500	861
41.28333	846
41.29167	831
41.30000	818
41.30833	807
41.31667	796
41.32500	784
41.33333	772
41.34167	759
41.35000	745
41.35833	732
41.36667	719
41.37500	706
41.38333	694
41.39167	683
41.40000	671
41.40833	658
41.41667	645
41.42500	630
41.43333	614
41.44167	600
41.45000	587
41.45833	574
41.46667	559
41.47500	543
41.48333	526
41.49167	508
41.50000	493
41.50833	480
41.51667	467
41.52500	455
41.53333	443
41.54167	432
41.55000	420
41.55833	408
41.56667	397
41.57500	387
41.58333	378
41.59167	371
41.60000	363
41.60833	357
41.61667	349
41.62500	339
41.63333	327
41.64167	315
41.65000	304
41.65833	295
41.66667	286
41.67500	279
41.68333	271
41.69167	264
41.70000	258
41.70833	253
41.71667	247
41.72500	240
41.73333	231
41.74167	221
41.75000	210
41.75833	200
41.76667	193
41.77500	187
41.78333	183
41.79167	180
41.80000	176
41.80833	170
41.81667	162
41.82500	154
41.83333	145
41.84167	137
41.85000	130
41.85833	124
41.86667	119
41.87500	114
41.88333	110
41.89167	105
41.90000	102
41.90833	101
41.91667	101
41.92500	100
41.93333	96
41.94167	91
41.95000	86
41.95833	81
41.96667	77
41.97500	76
41.98333	75
41.99167	74
42.00000	73
42.00833	74
42.01667	75
42.02500	76
42.03333	75
42.04167	73
42.05000	71
42.05833	68
42.06667	66
42.07500	63
42.08333	61
42.09167	58
42.10000	54
42.10833	50
42.11667	46
42.12500	43
42.13333	42
42.14167	41
42.15000	42
42.15833	42
42.16667	41
42.17500	38
42.18333	35
42.19167	32
42.20000	28
42.20833	25
42.21667	23
42.22500	22
42.23333	20
42.24167	18
42.25000	17
42.25833	16
42.26667	18
42.27500	21
42.28333	25
42.29167	29
42.30000	31
42.30833	30
42.31667	27
42.32500	25
42.33333	22
42.34167	20
42.35000	19
42.35833	19
42.36667	19
42.37500	18
42.38333	17
42.39167	16
42.40000	15
42.40833	15
42.41667	14
42.42500	13
42.43333	10
42.44167	8
42.45000	9
42.45833	13
42.46667	18
42.47500	23
42.48333	25
42.49167	25
42.50000	22
42.50833	19
42.51667	17
42.52500	16
42.53333	15
42.54167	13
42.55000	10
42.55833	6
42.56667	2
42.57500	-1
42.58333	-4
42.59167	-4
42.60000	-2
42.60833	0
42.61667	4
42.62500	8
42.63333	12
42.64167	15
42.65000	16
42.65833	14
42.66667	10
42.67500	5
42.68333	2
42.69167	-1
42.70000	-2
42.70833	-1
42.71667	1
42.72500	4
42.73333	9
42.74167	12
42.75000	13
42.75833	11
42.76667	7
42.77500	2
42.78333	-1
42.79167	-1
42.80000	0
42.80833	2
42.81667	4
42.82500	5
42.83333	3
42.84167	2
42.85000	2
42.85833	3
42.86667	4
42.87500	6
42.88333	6
42.89167	5
42.90000	3
42.90833	2
42.91667	1
42.92500	1
42.93333	3
42.94167	4
42.95000	4
42.95833	3
42.96667	1
42.97500	-3
42.98333	-5
42.99167	-6
43.00000	-6
43.00833	-4
43.01667	-2
43.02500	2
43.03333	5
43.04167	6
43.05000	5
43.05833	2
43.06667	-2
43.07500	-5
43.08333	-7
43.09167	-6
43.10000	-5
43.10833	-3
43.11667	-2
43.12500	-2
43.13333	-4
43.14167	-6
43.15000	-7
43.15833	-8
43.16667	-9
43.17500	-10
43.18333	-11
43.19167	-13
43.20000	-14
43.20833	-14
43.21667	-12
43.22500	-12
43.23333	-13
43.24167	-16
43.25000	-20
43.25833	-23
43.26667	-23
43.27500	-20
43.28333	-17
43.29167	-13
43.30000	-10
43.30833	-9
43.31667	-9
43.32500	-8
43.33333	-6
43.34167	-6
43.35000	-6
43.35833	-7
43.36667	-8
43.37500	-10
43.38333	-12
43.39167	-14
43.40000	-15
43.40833	-15
43.41667	-13
43.42500	-10
43.43333	-6
43.44167	-4
43.45000	-5
43.45833	-8
43.46667	-13
43.47500	-18
43.48333	-21
43.49167	-24
43.50000	-25
43.50833	-26
43.51667	-26
43.52500	-24
43.53333	-21
43.54167	-18
43.55000	-16
43.55833	-14
43.56667	-16
43.57500	-18
43.58333	-18
43.59167	-17
43.60000	-15
43.60833	-12
43.61667	-10
43.62500	-10
43.63333	-12
43.64167	-14
43.65000	-16
43.65833	-17
43.66667	-16
43.67500	-15
43.68333	-16
43.69167	-19
43.70000	-23
43.70833	-27
43.71667	-31
43.72500	-33
43.73333	-33
43.74167	-32
43.75000	-31
43.75833	-29
43.76667	-28
43.77500	-28
43.78333	-28
43.79167	-30
43.80000	-32
43.80833	-34
43.81667	-36
43.82500	-36
43.83333	-34
43.84167	-32
43.85000	-29
43.85833	-26
43.86667	-24
43.87500	-22
43.88333	-20
43.89167	-18
43.90000	-15
43.90833	-13
43.91667	-12
43.92500	-13
43.93333	-14
43.94167	-16
43.95000	-18
43.95833	-19
43.96667	-19
43.97500	-18
43.98333	-17
43.99167	-16
44.00000	-16
44.00833	-19
44.01667	-23
44.02500	-28
44.03333	-33
44.04167	-36
44.05000	-37
44.05833	-37
44.06667	-36
44.07500	-33
44.08333	-32
44.09167	-31
44.10000	-31
44.10833	-31
44.11667	-31
44.12500	-31
44.13333	-31
44.14167	-30
44.15000	-28
44.15833	-24
44.16667	-21
44.17500	-19
44.18333	-21
44.19167	-26
44.20000	-32
44.20833	-36
44.21667	-38
44.22500	-36
44.23333	-31
44.24167	-25
44.25000	-20
44.25833	-16
44.26667	-17
44.27500	-20
44.28333	-24
44.29167	-29
44.30000	-30
44.30833	-28
44.31667	-24
44.32500	-21
44.33333	-20
44.34167	-20
44.35000	-23
44.35833	-25
44.36667	-28
44.37500	-30
44.38333	-31
44.39167	-33
44.40000	-34
44.40833	-34
44.41667	-33
44.42500	-33
44.43333	-33
44.44167	-34
44.45000	-34
44.45833	-35
44.46667	-36
44.47500	-35
44.48333	-35
44.49167	-36
44.50000	-36
44.50833	-33
44.51667	-29
44.52500	-23
44.53333	-18
44.54167	-14
44.55000	-14
44.55833	-17
44.56667	-23
44.57500	-28
44.58333	-32
44.59167	-33
44.60000	-30
44.60833	-26
44.61667	-21
44.62500	-17
44.63333	-16
44.64167	-17
44.65000	-18
44.65833	-20
44.66667	-20
44.67500	-19
44.68333	-19
44.69167	-20
44.70000	-22
44.70833	-25
44.71667	-28
44.72500	-31
44.73333	-33
44.74167	-35
44.75000	-35
44.75833	-34
44.76667	-33
44.77500	-31
44.78333	-30
44.79167	-28
44.80000	-26
44.80833	-24
44.81667	-21
44.82500	-19
44.83333	-16
44.84167	-15
44.85000	-14
44.85833	-15
44.86667	-19
44.87500	-23
44.88333	-27
44.89167	-30
44.90000	-32
44.90833	-32
44.91667	-32
44.92500	-31
44.93333	-32
44.94167	-34
44.95000	-34
44.95833	-35
44.96667	-34
44.97500	-33
44.98333	-30
44.99167	-28
45.00000	-27
45.00833	-28
45.01667	-30
45.02500	-32
45.03333	-33
45.04167	-33
45.05000	-31
45.05833	-29
45.06667	-27
45.07500	-27
45.08333	-27
45.09167	-28
45.10000	-30
45.10833	-31
45.11667	-32
45.12500	-32
45.13333	-29
45.14167	-27
45.15000	-25
45.15833	-23
45.16667	-22
45.17500	-20
45.18333	-17
45.19167	-14
45.20000	-12
45.20833	-12
45.21667	-14
45.22500	-19
45.23333	-25
45.24167	-30
45.25000	-34
45.25833	-37
45.26667	-37
45.27500	-36
45.28333	-34
45.29167	-32
45.30000	-32
45.30833	-30
45.31667	-27
45.32500	-23
45.33333	-19
45.34167	-17
45.35000	-18
45.35833	-20
45.36667	-22
45.37500	-23
45.38333	-21
45.39167	-16
45.40000	-11
45.40833	-8
45.41667	-6
45.42500	-7
45.43333	-10
45.44167	-15
45.45000	-20
45.45833	-25
45.46667	-29
45.47500	-30
45.48333	-29
45.49167	-26
45.50000	-24
45.50833	-21
45.51667	-18
45.52500	-16
45.53333	-16
45.54167	-18
45.55000	-20
45.55833	-22
45.56667	-24
45.57500	-24
45.58333	-23
45.59167	-21
45.60000	-19
45.60833	-17
45.61667	-14
45.62500	-12
45.63333	-11
45.64167	-11
45.65000	-12
45.65833	-13
45.66667	-16
45.67500	-19
45.68333	-23
45.69167	-27
45.70000	-30
45.70833	-30
45.71667	-28
45.72500	-24
45.73333	-21
45.74167	-17
45.75000	-16
45.75833	-16
45.76667	-16
45.77500	-16
45.78333	-16
45.79167	-17
45.80000	-18
45.80833	-20
45.81667	-23
45.82500	-25
45.83333	-25
45.84167	-26
45.85000	-26
45.85833	-26
45.86667	-24
45.87500	-21
45.88333	-16
45.89167	-11
45.90000	-7
45.90833	-3
45.91667	-2
45.92500	-2
45.93333	-5
45.94167	-10
45.95000	-17
45.95833	-24
45.96667	-28
45.97500	-30
45.98333	-31
45.99167	-31
46.00000	-30
46.00833	-30
46.01667	-28
46.02500	-26
46.03333	-24
46.04167	-21
46.05000	-19
46.05833	-18
46.06667	-18
46.07500	-18
46.08333	-19
46.09167	-21
46.10000	-24
46.10833	-27
46.11667	-31
46.12500	-34
46.13333	-36
46.14167	-36
46.15000	-33
46.15833	-28
46.16667	-21
46.17500	-14
46.18333	-10
46.19167	-9
46.20000	-11
46.20833	-15
46.21667	-20
46.22500	-23
46.23333	-25
46.24167	-28
46.25000	-31
46.25833	-34
46.26667	-36
46.27500	-37
46.28333	-37
46.29167	-34
46.30000	-32
46.30833	-30
46.31667	-30
46.32500	-30
46.33333	-30
46.34167	-31
46.35000	-31
46.35833	-32
46.36667	-31
46.37500	-29
46.38333	-25
46.39167	-22
46.40000	-19
46.40833	-20
46.41667	-23
46.42500	-28
46.43333	-33
46.44167	-36
46.45000	-36
46.45833	-35
46.46667	-33
46.47500	-31
46.48333	-30
46.49167	-29
46.50000	-28
46.50833	-25
46.51667	-23
46.52500	-22
46.53333	-23
46.54167	-24
46.55000	-25
46.55833	-25
46.56667	-24
46.57500	-21
46.58333	-19
46.59167	-18
46.60000	-19
46.60833	-21
46.61667	-24
46.62500	-28
46.63333	-31
46.64167	-34
46.65000	-35
46.65833	-34
46.66667	-30
46.67500	-25
46.68333	-21
46.69167	-20
46.70000	-22
46.70833	-26
46.71667	-30
46.72500	-32
46.73333	-31
46.74167	-28
46.75000	-25
46.75833	-23
46.76667	-22
46.77500	-23
46.78333	-26
46.79167	-30
46.80000	-33
46.80833	-35
46.81667	-36
46.82500	-34
46.83333	-32
46.84167	-30
46.85000	-30
46.85833	-31
46.86667	-32
46.87500	-33
46.88333	-34
46.89167	-33
46.90000	-31
46.90833	-31
46.91667	-31
46.92500	-28
46.93333	-22
46.94167	-16
46.95000	-10
46.95833	-8
46.96667	-11
46.97500	-19
46.98333	-27
46.99167	-32
47.00000	-35
47.00833	-35
47.01667	-33
47.02500	-31
47.03333	-29
47.04167	-30
47.05000	-34
47.05833	-39
47.06667	-43
47.07500	-45
47.08333	-45
47.09167	-43
47.10000	-40
47.10833	-37
47.11667	-34
47.12500	-33
47.13333	-33
47.14167	-34
47.15000	-37
47.15833	-40
47.16667	-43
47.17500	-46
47.18333	-46
47.19167	-44
47.20000	-40
47.20833	-34
47.21667	-29
47.22500	-27
47.23333	-27
47.24167	-30
47.25000	-35
47.25833	-38
47.26667	-38
47.27500	-36
47.28333	-32
47.29167	-26
47.30000	-22
47.30833	-20
47.31667	-21
47.32500	-24
47.33333	-27
47.34167	-31
47.35000	-33
47.35833	-36
47.36667	-39
47.37500	-41
47.38333	-42
47.39167	-41
47.40000	-37
47.40833	-33
47.41667	-29
47.42500	-29
47.43333	-31
47.44167	-33
47.45000	-35
47.45833	-35
47.46667	-35
47.47500	-33
47.48333	-33
47.49167	-34
47.50000	-36
47.50833	-38
47.51667	-40
47.52500	-40
47.53333	-37
47.54167	-33
47.55000	-28
47.55833	-23
47.56667	-18
47.57500	-14
47.58333	-13
47.59167	-15
47.60000	-18
47.60833	-21
47.61667	-25
47.62500	-28
47.63333	-31
47.64167	-33
47.65000	-35
47.65833	-36
47.66667	-36
47.67500	-36
47.68333	-36
47.69167	-37
47.70000	-38
47.70833	-38
47.71667	-36
47.72500	-33
47.73333	-29
47.74167	-25
47.75000	-23
47.75833	-23
47.76667	-25
47.77500	-29
47.78333	-33
47.79167	-36
47.80000	-38
47.80833	-40
47.81667	-42
47.82500	-43
47.83333	-44
47.84167	-44
47.85000	-43
47.85833	-42
47.86667	-41
47.87500	-41
47.88333	-42
47.89167	-41
47.90000	-40
47.90833	-38
47.91667	-36
47.92500	-37
47.93333	-40
47.94167	-43
47.95000	-46
47.95833	-48
47.96667	-48
47.97500	-47
47.98333	-44
47.99167	-40
48.00000	-37
48.00833	-35
48.01667	-34
48.02500	-35
48.03333	-37
48.04167	-38
48.05000	-38
48.05833	-36
48.06667	-35
48.07500	-34
48.08333	-34
48.09167	-34
48.10000	-35
48.10833	-33
48.11667	-31
48.12500	-30
48.13333	-28
48.14167	-25
48.15000	-22
48.15833	-19
48.16667	-17
48.17500	-16
48.18333	-16
48.19167	-19
48.20000	-23
48.20833	-27
48.21667	-30
48.22500	-32
48.23333	-32
48.24167	-30
48.25000	-26
48.25833	-21
48.26667	-18
48.27500	-16
48.28333	-16
48.29167	-17
48.30000	-18
48.30833	-18
48.31667	-18
48.32500	-20
48.33333	-24
48.34167	-29
48.35000	-32
48.35833	-35
48.36667	-35
48.37500	-34
48.38333	-33
48.39167	-32
48.40000	-32
48.40833	-31
48.41667	-31
48.42500	-31
48.43333	-31
48.44167	-30
48.45000	-29
48.45833	-28
48.46667	-28
48.47500	-29
48.48333	-30
48.49167	-33
48.50000	-37
48.50833	-42
48.51667	-46
48.52500	-49
48.53333	-50
48.54167	-48
48.55000	-43
48.55833	-39
48.56667	-34
48.57500	-30
48.58333	-28
48.59167	-28
48.60000	-28
48.60833	-27
48.61667	-25
48.62500	-22
48.63333	-20
48.64167	-19
48.65000	-22
48.65833	-28
48.66667	-35
48.67500	-42
48.68333	-47
48.69167	-49
48.70000	-49
48.70833	-47
48.71667	-43
48.72500	-39
48.73333	-36
48.74167	-33
48.75000	-31
48.75833	-31
48.76667	-30
48.77500	-30
48.78333	-31
48.79167	-32
48.80000	-35
48.80833	-37
48.81667	-40
48.82500	-41
48.83333	-40
48.84167	-39
48.85000	-38
48.85833	-36
48.86667	-35
48.87500	-35
48.88333	-35
48.89167	-35
48.90000	-35
48.90833	-34
48.91667	-33
48.92500	-32
48.93333	-32
48.94167	-32
48.95000	-32
48.95833	-30
48.96667	-28
48.97500	-26
48.98333	-25
48.99167	-26
49.00000	-26
49.00833	-25
49.01667	-22
49.02500	-19
49.03333	-16
49.04167	-15
49.05000	-18
49.05833	-23
49.06667	-29
49.07500	-34
49.08333	-36
49.09167	-35
49.10000	-32
49.10833	-31
49.11667	-31
49.12500	-34
49.13333	-38
49.14167	-39
49.15000	-37
49.15833	-34
49.16667	-30
49.17500	-27
49.18333	-26
49.19167	-26
49.20000	-28
49.20833	-31
49.21667	-34
49.22500	-38
49.23333	-40
49.24167	-42
49.25000	-43
49.25833	-42
49.26667	-38
49.27500	-33
49.28333	-29
49.29167	-27
49.30000	-27
49.30833	-27
49.31667	-28
49.32500	-29
49.33333	-28
49.34167	-28
49.35000	-29
49.35833	-32
49.36667	-34
49.37500	-36
49.38333	-39
49.39167	-41
49.40000	-42
49.40833	-41
49.41667	-38
49.42500	-35
49.43333	-33
49.44167	-31
49.45000	-29
49.45833	-28
49.46667	-28
49.47500	-28
49.48333	-28
49.49167	-27
49.50000	-27
49.50833	-28
49.51667	-32
49.52500	-37
49.53333	-43
49.54167	-48
49.55000	-50
49.55833	-51
49.56667	-50
49.57500	-49
49.58333	-49
49.59167	-52
49.60000	-56
49.60833	-60
49.61667	-62
49.62500	-61
49.63333	-56
49.64167	-50
49.65000	-42
49.65833	-35
49.66667	-28
49.67500	-24
49.68333	-22
49.69167	-21
49.70000	-22
49.70833	-23
49.71667	-25
49.72500	-27
49.73333	-30
49.74167	-33
49.75000	-36
49.75833	-38
49.76667	-38
49.77500	-38
49.78333	-37
49.79167	-38
49.80000	-40
49.80833	-41
49.81667	-41
49.82500	-41
49.83333	-42
49.84167	-42
49.85000	-41
49.85833	-40
49.86667	-39
49.87500	-40
49.88333	-40
49.89167	-40
49.90000	-38
49.90833	-37
49.91667	-36
49.92500	-36
49.93333	-38
49.94167	-38
49.95000	-37
49.95833	-34
49.96667	-32
49.97500	-32
49.98333	-32
49.99167	-34
50.00000	-34
50.00833	-33
50.01667	-29
50.02500	-26
50.03333	-23
50.04167	-20
50.05000	-20
50.05833	-21
50.06667	-21
50.07500	-20
50.08333	-21
50.09167	-23
50.10000	-26
50.10833	-28
50.11667	-29
50.12500	-29
50.13333	-29
50.14167	-30
50.15000	-33
50.15833	-37
50.16667	-40
50.17500	-42
50.18333	-40
50.19167	-37
50.20000	-33
50.20833	-30
50.21667	-30
50.22500	-32
50.23333	-35
50.24167	-37
50.25000	-37
50.25833	-36
50.26667	-35
50.27500	-33
50.28333	-32
50.29167	-31
50.30000	-29
50.30833	-26
50.31667	-23
50.32500	-22
50.33333	-22
50.34167	-22
50.35000	-23
50.35833	-23
50.36667	-23
50.37500	-21
50.38333	-20
50.39167	-18
50.40000	-17
50.40833	-16
50.41667	-16
50.42500	-15
50.43333	-14
50.44167	-12
50.45000	-9
50.45833	-5
50.46667	-1
50.47500	3
50.48333	4
50.49167	2
50.50000	-1
50.50833	-4
50.51667	-6
50.52500	-7
50.53333	-6
50.54167	-3
50.55000	0
50.55833	4
50.56667	7
50.57500	10
50.58333	13
50.59167	15
50.60000	17
50.60833	18
50.61667	18
50.62500	17
50.63333	16
50.64167	16
50.65000	16
50.65833	17
50.66667	18
50.67500	20
50.68333	21
50.69167	23
50.70000	25
50.70833	27
50.71667	28
50.72500	28
50.73333	28
50.74167	29
50.75000	31
50.75833	34
50.76667	37
50.77500	39
50.78333	40
50.79167	41
50.80000	42
50.80833	44
50.81667	45
50.82500	46
50.83333	46
50.84167	45
50.85000	46
50.85833	46
50.86667	47
50.87500	48
50.88333	48
50.89167	49
50.90000	51
50.90833	53
50.91667	55
50.92500	57
50.93333	60
50.94167	61
50.95000	62
50.95833	61
50.96667	59
50.97500	56
50.98333	56
50.99167	58
51.00000	61
51.00833	64
51.01667	67
51.02500	67
51.03333	66
51.04167	64
51.05000	62
51.05833	63
51.06667	64
51.07500	65
51.08333	67
51.09167	67
51.10000	66
51.10833	64
51.11667	61
51.12500	58
51.13333	55
51.14167	52
51.15000	51
51.15833	51
51.16667	53
51.17500	55
51.18333	57
51.19167	59
51.20000	60
51.20833	61
51.21667	60
51.22500	58
51.23333	55
51.24167	52
51.25000	50
51.25833	49
51.26667	50
51.27500	51
51.28333	51
51.29167	50
51.30000	46
51.30833	41
51.31667	37
51.32500	35
51.33333	37
51.34167	39
51.35000	41
51.35833	42
51.36667	40
51.37500	37
51.38333	34
51.39167	32
51.40000	32
51.40833	33
51.41667	35
51.42500	36
51.43333	36
51.44167	35
51.45000	34
51.45833	32
51.46667	31
51.47500	29
51.48333	27
51.49167	25
51.50000	24
51.50833	25
51.51667	26
51.52500	27
51.53333	27
51.54167	27
51.55000	27
51.55833	28
51.56667	30
51.57500	30
51.58333	29
51.59167	26
51.60000	24
51.60833	23
51.61667	24
51.62500	26
51.63333	28
51.64167	27
51.65000	25
51.65833	21
51.66667	17
51.67500	14
51.68333	12
51.69167	12
51.70000	11
51.70833	8
51.71667	4
51.72500	-1
51.73333	-5
51.74167	-8
51.75000	-8
51.75833	-7
51.76667	-5
51.77500	-3
51.78333	-2
51.79167	-2
51.80000	-3
51.80833	-4
51.81667	-4
51.82500	-4
51.83333	-3
51.84167	-3
51.85000	-3
51.85833	-5
51.86667	-8
51.87500	-11
51.88333	-13
51.89167	-14
51.90000	-15
51.90833	-18
51.91667	-22
51.92500	-25
51.93333	-27
51.94167	-26
51.95000	-23
51.95833	-20
51.96667	-18
51.97500	-17
51.98333	-17
51.99167	-17
52.00000	-17
52.00833	-17
52.01667	-20
52.02500	-23
52.03333	-27
52.04167	-30
52.05000	-30
52.05833	-29
52.06667	-27
52.07500	-25
52.08333	-23
52.09167	-22
52.10000	-22
52.10833	-22
52.11667	-22
52.12500	-24
52.13333	-28
52.14167	-33
52.15000	-37
52.15833	-40
52.16667	-39
52.17500	-35
52.18333	-30
52.19167	-25
52.20000	-20
52.20833	-17
52.21667	-17
52.22500	-17
52.23333	-19
52.24167	-20
52.25000	-19
52.25833	-16
52.26667	-13
52.27500	-9
52.28333	-6
52.29167	-6
52.30000	-9
52.30833	-15
52.31667	-21
52.32500	-25
52.33333	-28
52.34167	-29
52.35000	-29
52.35833	-28
52.36667	-29
52.37500	-31
52.38333	-32
52.39167	-32
52.40000	-30
52.40833	-28
52.41667	-27
52.42500	-27
52.43333	-30
52.44167	-32
52.45000	-34
52.45833	-36
52.46667	-36
52.47500	-36
52.48333	-37
52.49167	-37
52.50000	-39
52.50833	-39
52.51667	-38
52.52500	-35
52.53333	-31
52.54167	-28
52.55000	-26
52.55833	-27
52.56667	-29
52.57500	-33
52.58333	-36
52.59167	-38
52.60000	-39
52.60833	-39
52.61667	-37
52.62500	-34
52.63333	-30
52.64167	-25
52.65000	-21
52.65833	-18
52.66667	-18
52.67500	-20
52.68333	-25
52.69167	-30
52.70000	-33
52.70833	-32
52.71667	-30
52.72500	-28
52.73333	-25
52.74167	-23
52.75000	-23
52.75833	-24
52.76667	-23
52.77500	-20
52.78333	-17
52.79167	-14
52.80000	-13
52.80833	-14
52.81667	-17
52.82500	-20
52.83333	-23
52.84167	-26
52.85000	-27
52.85833	-27
52.86667	-28
52.87500	-31
52.88333	-34
52.89167	-38
52.90000	-41
52.90833	-44
52.91667	-48
52.92500	-51
52.93333	-53
52.94167	-53
52.95000	-52
52.95833	-48
52.96667	-43
52.97500	-37
52.98333	-33
52.99167	-29
53.00000	-26
53.00833	-25
53.01667	-25
53.02500	-27
53.03333	-30
53.04167	-32
53.05000	-33
53.05833	-34
53.06667	-33
53.07500	-31
53.08333	-29
53.09167	-27
53.10000	-27
53.10833	-26
53.11667	-25
53.12500	-23
53.13333	-23
53.14167	-23
53.15000	-23
53.15833	-25
53.16667	-26
53.17500	-26
53.18333	-27
53.19167	-27
53.20000	-26
53.20833	-24
53.21667	-22
53.22500	-21
53.23333	-23
53.24167	-26
53.25000	-29
53.25833	-32
53.26667	-33
53.27500	-32
53.28333	-30
53.29167	-27
53.30000	-25
53.30833	-24
53.31667	-24
53.32500	-22
53.33333	-19
53.34167	-15
53.35000	-11
53.35833	-10
53.36667	-11
53.37500	-15
53.38333	-22
53.39167	-30
53.40000	-36
53.40833	-41
53.41667	-43
53.42500	-43
53.43333	-40
53.44167	-36
53.45000	-32
53.45833	-28
53.46667	-26
53.47500	-26
53.48333	-26
53.49167	-26
53.50000	-26
53.50833	-27
53.51667	-28
53.52500	-30
53.53333	-33
53.54167	-35
53.55000	-37
53.55833	-35
53.56667	-32
53.57500	-27
53.58333	-22
53.59167	-18
53.60000	-15
53.60833	-13
53.61667	-12
53.62500	-11
53.63333	-13
53.64167	-15
53.65000	-16
53.65833	-16
53.66667	-13
53.67500	-8
53.68333	-4
53.69167	-2
53.70000	-2
53.70833	-6
53.71667	-11
53.72500	-14
53.73333	-15
53.74167	-12
53.75000	-6
53.75833	2
53.76667	7
53.77500	11
53.78333	11
53.79167	6
53.80000	1
53.80833	-3
53.81667	-5
53.82500	-7
53.83333	-7
53.84167	-7
53.85000	-7
53.85833	-6
53.86667	-3
53.87500	1
53.88333	4
53.89167	8
53.90000	11
53.90833	13
53.91667	14
53.92500	15
53.93333	15
53.94167	16
53.95000	19
53.95833	21
53.96667	23
53.97500	25
53.98333	26
53.99167	28
54.00000	31
54.00833	37
54.01667	43
54.02500	48
54.03333	54
54.04167	57
54.05000	59
54.05833	60
54.06667	60
54.07500	60
54.08333	60
54.09167	61
54.10000	62
54.10833	64
54.11667	67
54.12500	70
54.13333	75
54.14167	79
54.15000	84
54.15833	88
54.16667	91
54.17500	94
54.18333	97
54.19167	100
54.20000	104
54.20833	108
54.21667	111
54.22500	114
54.23333	116
54.24167	119
54.25000	124
54.25833	130
54.26667	139
54.27500	148
54.28333	156
54.29167	162
54.30000	166
54.30833	168
54.31667	170
54.32500	170
54.33333	171
54.34167	174
54.35000	179
54.35833	185
54.36667	192
54.37500	199
54.38333	205
54.39167	213
54.40000	221
54.40833	230
54.41667	239
54.42500	243
54.43333	245
54.44167	246
54.45000	247
54.45833	251
54.46667	258
54.47500	267
54.48333	277
54.49167	287
54.50000	295
54.50833	302
54.51667	308
54.52500	314
54.53333	319
54.54167	326
54.55000	333
54.55833	341
54.56667	349
54.57500	357
54.58333	363
54.59167	370
54.60000	376
54.60833	383
54.61667	389
54.62500	395
54.63333	400
54.64167	405
54.65000	411
54.65833	418
54.66667	426
54.67500	435
54.68333	445
54.69167	456
54.70000	465
54.70833	472
54.71667	479
54.72500	484
54.73333	488
54.74167	495
54.75000	504
54.75833	517
54.76667	529
54.77500	540
54.78333	548
54.79167	554
54.80000	558
54.80833	563
54.81667	568
54.82500	574
54.83333	581
54.84167	587
54.85000	593
54.85833	600
54.86667	609
54.87500	620
54.88333	633
54.89167	645
54.90000	654
54.90833	658
54.91667	659
54.92500	660
54.93333	661
54.94167	665
54.95000	671
54.95833	678
54.96667	686
54.97500	696
54.98333	706
54.99167	714
55.00000	722
55.00833	729
55.01667	735
55.02500	741
55.03333	748
55.04167	754
55.05000	758
55.05833	763
55.06667	767
55.07500	772
55.08333	777
55.09167	782
55.10000	786
55.10833	791
55.11667	797
55.12500	803
55.13333	810
55.14167	816
55.15000	819
55.15833	821
55.16667	823
55.17500	826
55.18333	829
55.19167	834
55.20000	839
55.20833	843
55.21667	846
55.22500	851
55.23333	857
55.24167	862
55.25000	865
55.25833	866
55.26667	866
55.27500	868
55.28333	871
55.29167	876
55.30000	880
55.30833	883
55.31667	885
55.32500	887
55.33333	890
55.34167	894
55.35000	896
55.35833	897
55.36667	896
55.37500	893
55.38333	890
55.39167	888
55.40000	888
55.40833	890
55.41667	893
55.42500	895
55.43333	895
55.44167	893
55.45000	891
55.45833	890
55.46667	889
55.47500	889
55.48333	889
55.49167	889
55.50000	889
55.50833	890
55.51667	891
55.52500	892
55.53333	892
55.54167	892
55.55000	892
55.55833	893
55.56667	893
55.57500	891
55.58333	890
55.59167	888
55.60000	887
55.60833	887
55.61667	887
55.62500	886
55.63333	884
55.64167	881
55.65000	877
55.65833	873
55.66667	870
55.67500	867
55.68333	866
55.69167	867
55.70000	868
55.70833	868
55.71667	867
55.72500	863
55.73333	858
55.74167	852
55.75000	847
55.75833	843
55.76667	839
55.77500	837
55.78333	835
55.79167	833
55.80000	830
55.80833	826
55.81667	821
55.82500	816
55.83333	811
55.84167	808
55.85000	807
55.85833	806
55.86667	806
55.87500	805
55.88333	802
55.89167	799
55.90000	795
55.90833	789
55.91667	782
55.92500	775
55.93333	769
55.94167	764
55.95000	760
55.95833	756
55.96667	753
55.97500	751
55.98333	750
55.99167	749
56.00000	746
56.00833	741
56.01667	734
56.02500	726
56.03333	720
56.04167	716
56.05000	715
56.05833	714
56.06667	712
56.07500	707
56.08333	701
56.09167	695
56.10000	691
56.10833	687
56.11667	684
56.12500	682
56.13333	680
56.14167	678
56.15000	676
56.15833	673
56.16667	668
56.17500	662
56.18333	657
56.19167	652
56.20000	648
56.20833	644
56.21667	639
56.22500	633
56.23333	627
56.24167	621
56.25000	616
56.25833	612
56.26667	607
56.27500	602
56.28333	596
56.29167	590
56.30000	584
56.30833	578
56.31667	572
56.32500	567
56.33333	565
56.34167	563
56.35000	561
56.35833	559
56.36667	557
56.37500	554
56.38333	553
56.39167	553
56.40000	551
56.40833	545
56.41667	538
56.42500	529
56.43333	520
56.44167	512
56.45000	504
56.45833	497
56.46667	492
56.47500	488
56.48333	486
56.49167	486
56.50000	487
56.50833	487
56.51667	486
56.52500	485
56.53333	482
56.54167	477
56.55000	471
56.55833	463
56.56667	456
56.57500	449
56.58333	443
56.59167	437
56.60000	432
56.60833	429
56.61667	426
56.62500	423
56.63333	422
56.64167	420
56.65000	419
56.65833	419
56.66667	418
56.67500	417
56.68333	415
56.69167	410
56.70000	405
56.70833	400
56.71667	396
56.72500	393
56.73333	391
56.74167	387
56.75000	382
56.75833	375
56.76667	371
56.77500	367
56.78333	366
56.79167	366
56.80000	364
56.80833	360
56.81667	355
56.82500	351
56.83333	350
56.84167	350
56.85000	351
56.85833	352
56.86667	351
56.87500	347
56.88333	342
56.89167	336
56.90000	329
56.90833	323
56.91667	318
56.92500	315
56.93333	314
56.94167	314
56.95000	313
56.95833	312
56.96667	311
56.97500	310
56.98333	309
56.99167	309
57.00000	309
57.00833	306
57.01667	302
57.02500	296
57.03333	290
57.04167	285
57.05000	281
57.05833	277
57.06667	275
57.07500	273
57.08333	272
57.09167	271
57.10000	270
57.10833	267
57.11667	264
57.12500	260
57.13333	256
57.14167	252
57.15000	248
57.15833	245
57.16667	242
57.17500	240
57.18333	239
57.19167	239
57.20000	239
57.20833	238
57.21667	237
57.22500	236
57.23333	235
57.24167	233
57.25000	230
57.25833	227
57.26667	224
57.27500	220
57.28333	216
57.29167	214
57.30000	211
57.30833	210
57.31667	210
57.32500	208
57.33333	205
57.34167	202
57.35000	198
57.35833	195
57.36667	193
57.37500	193
57.38333	193
57.39167	194
57.40000	194
57.40833	194
57.41667	194
57.42500	193
57.43333	192
57.44167	190
57.45000	187
57.45833	184
57.46667	181
57.47500	179
57.48333	178
57.49167	178
57.50000	178
57.50833	178
57.51667	176
57.52500	173
57.53333	169
57.54167	165
57.55000	162
57.55833	161
57.56667	161
57.57500	161
57.58333	160
57.59167	160
57.60000	159
57.60833	159
57.61667	159
57.62500	159
57.63333	156
57.64167	153
57.65000	150
57.65833	147
57.66667	144
57.67500	142
57.68333	139
57.69167	136
57.70000	134
57.70833	135
57.71667	137
57.72500	140
57.73333	142
57.74167	143
57.75000	141
57.75833	136
57.76667	130
57.77500	124
57.78333	120
57.79167	117
57.80000	116
57.80833	117
57.81667	117
57.82500	118
57.83333	119
57.84167	119
57.85000	121
57.85833	123
57.86667	125
57.87500	127
57.88333	125
57.89167	122
57.90000	117
57.90833	113
57.91667	109
57.92500	108
57.93333	108
57.94167	108
57.95000	106
57.95833	104
57.96667	102
57.97500	101
57.98333	101
57.99167	100
58.00000	100
58.00833	100
58.01667	100
58.02500	100
58.03333	97
58.04167	92
58.05000	85
58.05833	78
58.06667	73
58.07500	69
58.08333	68
58.09167	68
58.10000	69
58.10833	71
58.11667	72
58.12500	75
58.13333	78
58.14167	81
58.15000	84
58.15833	85
58.16667	83
58.17500	80
58.18333	78
58.19167	79
58.20000	80
58.20833	81
58.21667	82
58.22500	81
58.23333	79
58.24167	77
58.25000	75
58.25833	75
58.26667	75
58.27500	76
58.28333	76
58.29167	76
58.30000	75
58.30833	73
58.31667	71
58.32500	70
58.33333	70
58.34167	72
58.35000	74
58.35833	75
58.36667	76
58.37500	75
58.38333	74
58.39167	73
58.40000	72
58.40833	70
58.41667	69
58.42500	69
58.43333	69
58.44167	71
58.45000	72
58.45833	73
58.46667	73
58.47500	71
58.48333	69
58.49167	68
58.50000	67
58.50833	67
58.51667	65
58.52500	63
58.53333	61
58.54167	60
58.55000	59
58.55833	58
58.56667	58
58.57500	58
58.58333	61
58.59167	64
58.60000	67
58.60833	69
58.61667	72
58.62500	72
58.63333	72
58.64167	70
58.65000	67
58.65833	63
58.66667	59
58.67500	57
58.68333	57
58.69167	58
58.70000	59
58.70833	57
58.71667	54
58.72500	50
58.73333	47
58.74167	45
58.75000	44
58.75833	43
58.76667	41
58.77500	38
58.78333	35
58.79167	32
58.80000	30
58.80833	29
58.81667	31
58.82500	35
58.83333	41
58.84167	47
58.85000	54
58.85833	58
58.86667	59
58.87500	56
58.88333	53
58.89167	50
58.90000	46
58.90833	43
58.91667	39
58.92500	36
58.93333	34
58.94167	34
58.95000	36
58.95833	40
58.96667	42
58.97500	43
58.98333	42
58.99167	41
59.00000	40
59.00833	38
59.01667	35
59.02500	32
59.03333	29
59.04167	26
59.05000	26
59.05833	26
59.06667	28
59.07500	31
59.08333	32
59.09167	32
59.10000	32
59.10833	32
59.11667	32
59.12500	31
59.13333	31
59.14167	30
59.15000	28
59.15833	27
59.16667	29
59.17500	32
59.18333	34
59.19167	34
59.20000	33
59.20833	31
59.21667	29
59.22500	30
59.23333	32
59.24167	35
59.25000	37
59.25833	37
59.26667	36
59.27500	33
59.28333	30
59.29167	27
59.30000	24
59.30833	22
59.31667	20
59.32500	19
59.33333	19
59.34167	19
59.35000	20
59.35833	20
59.36667	21
59.37500	22
59.38333	22
59.39167	20
59.40000	19
59.40833	17
59.41667	17
59.42500	19
59.43333	21
59.44167	24
59.45000	27
59.45833	30
59.46667	31
59.47500	31
59.48333	30
59.49167	30
59.50000	29
59.50833	28
59.51667	26
59.52500	23
59.53333	19
59.54167	16
59.55000	16
59.55833	16
59.56667	17
59.57500	17
59.58333	18
59.59167	20
59.60000	22
59.60833	25
59.61667	26
59.62500	26
59.63333	24
59.64167	21
59.65000	18
59.65833	16
59.66667	14
59.67500	12
59.68333	10
59.69167	10
59.70000	12
59.70833	15
59.71667	18
59.72500	20
59.73333	19
59.74167	16
59.75000	12
59.75833	7
59.76667	4
59.77500	4
59.78333	5
59.79167	7
59.80000	10
59.80833	14
59.81667	18
59.82500	22
59.83333	24
59.84167	25
59.85000	25
59.85833	23
59.86667	21
59.87500	19
59.88333	18
59.89167	18
59.90000	19
59.90833	20
59.91667	20
59.92500	20
59.93333	19
59.94167	17
59.95000	17
59.95833	18
59.96667	19
59.97500	19
59.98333	17
59.99167	13
60.00000	7

[LC Chromatogram(Detector A-Ch2)]
Interval(msec)	500
# of Points	7201
Start Time(min)	0.000
End Time(min)	60.000
Intensity Units	mV
Intensity Multiplier	0.001
Wavelength(nm)	230
R.Time (min)	Intensity
0.00000	-81
0.00833	-81
0.01667	-3
0.02500	-6
0.03333	-11
0.04167	-15
0.05000	-19
0.05833	-22
0.06667	-24
0.07500	-25
0.08333	-26
0.09167	-28
0.10000	-29
0.10833	-31
0.11667	-33
0.12500	-35
0.13333	-37
0.14167	-40
0.15000	-45
0.15833	-49
0.16667	-54
0.17500	-57
0.18333	-58
0.19167	-58
0.20000	-57
0.20833	-56
0.21667	-56
0.22500	-57
0.23333	-60
0.24167	-62
0.25000	-65
0.25833	-68
0.26667	-71
0.27500	-74
0.28333	-76
0.29167	-77
0.30000	-78
0.30833	-80
0.31667	-80
0.32500	-80
0.33333	-81
0.34167	-83
0.35000	-85
0.35833	-88
0.36667	-90
0.37500	-91
0.38333	-90
0.39167	-89
0.40000	-89
0.40833	-90
0.41667	-93
0.42500	-96
0.43333	-100
0.44167	-104
0.45000	-106
0.45833	-107
0.46667	-106
0.47500	-107
0.48333	-109
0.49167	-112
0.50000	-117
0.50833	-121
0.51667	-124
0.52500	-125
0.53333	-125
0.54167	-125
0.55000	-125
0.55833	-126
0.56667	-128
0.57500	-130
0.58333	-131
0.59167	-132
0.60000	-133
0.60833	-134
0.61667	-136
0.62500	-141
0.63333	-146
0.64167	-150
0.65000	-153
0.65833	-153
0.66667	-153
0.67500	-152
0.68333	-151
0.69167	-151
0.70000	-151
0.70833	-151
0.71667	-150
0.72500	-148
0.73333	-147
0.74167	-147
0.75000	-148
0.75833	-149
0.76667	-150
0.77500	-152
0.78333	-156
0.79167	-160
0.80000	-164
0.80833	-169
0.81667	-173
0.82500	-178
0.83333	-182
0.84167	-185
0.85000	-188
0.85833	-190
0.86667	-190
0.87500	-190
0.88333	-188
0.89167	-186
0.90000	-186
0.90833	-186
0.91667	-189
0.92500	-193
0.93333	-195
0.94167	-194
0.95000	-192
0.95833	-191
0.96667	-190
0.97500	-191
0.98333	-194
0.99167	-197
1.00000	-200
1.00833	-202
1.01667	-203
1.02500	-202
1.03333	-202
1.04167	-202
1.05000	-204
1.05833	-206
1.06667	-210
1.07500	-213
1.08333	-217
1.09167	-221
1.10000	-222
1.10833	-222
1.11667	-222
1.12500	-221
1.13333	-220
1.14167	-220
1.15000	-219
1.15833	-217
1.16667	-217
1.17500	-219
1.18333	-222
1.19167	-227
1.20000	-232
1.20833	-236
1.21667	-237
1.22500	-236
1.23333	-234
1.24167	-231
1.25000	-228
1.25833	-226
1.26667	-225
1.27500	-226
1.28333	-228
1.29167	-231
1.30000	-233
1.30833	-235
1.31667	-237
1.32500	-240
1.33333	-242
1.34167	-244
1.35000	-245
1.35833	-245
1.36667	-244
1.37500	-244
1.38333	-245
1.39167	-247
1.40000	-250
1.40833	-254
1.41667	-259
1.42500	-263
1.43333	-265
1.44167	-265
1.45000	-264
1.45833	-262
1.46667	-259
1.47500	-258
1.48333	-258
1.49167	-258
1.50000	-259
1.50833	-261
1.51667	-262
1.52500	-264
1.53333	-264
1.54167	-265
1.55000	-264
1.55833	-264
1.56667	-264
1.57500	-264
1.58333	-263
1.59167	-264
1.60000	-266
1.60833	-269
1.61667	-273
1.62500	-277
1.63333	-280
1.64167	-281
1.65000	-281
1.65833	-281
1.66667	-281
1.67500	-280
1.68333	-278
1.69167	-276
1.70000	-276
1.70833	-277
1.71667	-279
1.72500	-281
1.73333	-283
1.74167	-284
1.75000	-285
1.75833	-287
1.76667	-290
1.77500	-293
1.78333	-295
1.79167	-297
1.80000	-295
1.80833	-293
1.81667	-290
1.82500	-287
1.83333	-285
1.84167	-284
1.85000	-285
1.85833	-287
1.86667	-291
1.87500	-297
1.88333	-304
1.89167	-308
1.90000	-310
1.90833	-309
1.91667	-307
1.92500	-305
1.93333	-305
1.94167	-307
1.95000	-310
1.95833	-312
1.96667	-313
1.97500	-313
1.98333	-313
1.99167	-313
2.00000	-315
2.00833	-317
2.01667	-320
2.02500	-323
2.03333	-325
2.04167	-325
2.05000	-324
2.05833	-322
2.06667	-319
2.07500	-319
2.08333	-321
2.09167	-324
2.10000	-327
2.10833	-328
2.11667	-327
2.12500	-325
2.13333	-322
2.14167	-320
2.15000	-318
2.15833	-318
2.16667	-320
2.17500	-322
2.18333	-324
2.19167	-326
2.20000	-328
2.20833	-329
2.21667	-330
2.22500	-332
2.23333	-334
2.24167	-336
2.25000	-340
2.25833	-344
2.26667	-348
2.27500	-351
2.28333	-352
2.29167	-351
2.30000	-348
2.30833	-345
2.31667	-341
2.32500	-338
2.33333	-336
2.34167	-335
2.35000	-335
2.35833	-337
2.36667	-339
2.37500	-340
2.38333	-342
2.39167	-343
2.40000	-344
2.40833	-345
2.41667	-347
2.42500	-349
2.43333	-351
2.44167	-351
2.45000	-350
2.45833	-349
2.46667	-347
2.47500	-346
2.48333	-347
2.49167	-348
2.50000	-350
2.50833	-350
2.51667	-348
2.52500	-345
2.53333	-345
2.54167	-347
2.55000	-350
2.55833	-354
2.56667	-359
2.57500	-362
2.58333	-365
2.59167	-367
2.60000	-367
2.60833	-365
2.61667	-362
2.62500	-359
2.63333	-356
2.64167	-354
2.65000	-353
2.65833	-354
2.66667	-357
2.67500	-361
2.68333	-366
2.69167	-370
2.70000	-372
2.70833	-372
2.71667	-371
2.72500	-369
2.73333	-368
2.74167	-367
2.75000	-366
2.75833	-365
2.76667	-365
2.77500	-364
2.78333	-365
2.79167	-366
2.80000	-367
2.80833	-368
2.81667	-369
2.82500	-369
2.83333	-368
2.84167	-369
2.85000	-370
2.85833	-371
2.86667	-373
2.87500	-375
2.88333	-376
2.89167	-377
2.90000	-378
2.90833	-379
2.91667	-380
2.92500	-381
2.93333	-383
2.94167	-384
2.95000	-386
2.95833	-388
2.96667	-389
2.97500	-389
2.98333	-389
2.99167	-389
3.00000	-388
3.00833	-388
3.01667	-389
3.02500	-391
3.03333	-392
3.04167	-392
3.05000	-390
3.05833	-389
3.06667	-387
3.07500	-386
3.08333	-387
3.09167	-387
3.10000	-387
3.10833	-387
3.11667	-387
3.12500	-390
3.13333	-393
3.14167	-397
3.15000	-400
3.15833	-399
3.16667	-397
3.17500	-394
3.18333	-391
3.19167	-390
3.20000	-391
3.20833	-395
3.21667	-400
3.22500	-405
3.23333	-409
3.24167	-412
3.25000	-413
3.25833	-413
3.26667	-410
3.27500	-408
3.28333	-406
3.29167	-404
3.30000	-403
3.30833	-402
3.31667	-401
3.32500	-401
3.33333	-400
3.34167	-401
3.35000	-402
3.35833	-406
3.36667	-410
3.37500	-414
3.38333	-417
3.39167	-418
3.40000	-416
3.40833	-413
3.41667	-409
3.42500	-406
3.43333	-405
3.44167	-406
3.45000	-407
3.45833	-409
3.46667	-412
3.47500	-413
3.48333	-413
3.49167	-413
3.50000	-413
3.50833	-414
3.51667	-416
3.52500	-419
3.53333	-422
3.54167	-424
3.55000	-425
3.55833	-424
3.56667	-422
3.57500	-423
3.58333	-425
3.59167	-428
3.60000	-431
3.60833	-433
3.61667	-432
3.62500	-429
3.63333	-425
3.64167	-421
3.65000	-417
3.65833	-414
3.66667	-411
3.67500	-411
3.68333	-411
3.69167	-414
3.70000	-417
3.70833	-419
3.71667	-420
3.72500	-419
3.73333	-417
3.74167	-416
3.75000	-415
3.75833	-416
3.76667	-417
3.77500	-417
3.78333	-417
3.79167	-418
3.80000	-420
3.80833	-423
3.81667	-424
3.82500	-424
3.83333	-422
3.84167	-420
3.85000	-418
3.85833	-419
3.86667	-421
3.87500	-424
3.88333	-426
3.89167	-427
3.90000	-426
3.90833	-425
3.91667	-424
3.92500	-424
3.93333	-424
3.94167	-425
3.95000	-425
3.95833	-425
3.96667	-424
3.97500	-424
3.98333	-423
3.99167	-423
4.00000	-424
4.00833	-425
4.01667	-425
4.02500	-425
4.03333	-424
4.04167	-423
4.05000	-424
4.05833	-426
4.06667	-429
4.07500	-431
4.08333	-433
4.09167	-433
4.10000	-432
4.10833	-430
4.11667	-430
4.12500	-430
4.13333	-432
4.14167	-434
4.15000	-436
4.15833	-437
4.16667	-437
4.17500	-438
4.18333	-438
4.19167	-438
4.20000	-438
4.20833	-437
4.21667	-436
4.22500	-435
4.23333	-434
4.24167	-434
4.25000	-435
4.25833	-436
4.26667	-438
4.27500	-438
4.28333	-438
4.29167	-438
4.30000	-436
4.30833	-434
4.31667	-432
4.32500	-431
4.33333	-431
4.34167	-432
4.35000	-433
4.35833	-435
4.36667	-436
4.37500	-437
4.38333	-438
4.39167	-440
4.40000	-442
4.40833	-445
4.41667	-447
4.42500	-450
4.43333	-451
4.44167	-452
4.45000	-451
4.45833	-449
4.46667	-446
4.47500	-443
4.48333	-441
4.49167	-441
4.50000	-444
4.50833	-447
4.51667	-450
4.52500	-453
4.53333	-455
4.54167	-456
4.55000	-456
4.55833	-456
4.56667	-455
4.57500	-455
4.58333	-454
4.59167	-453
4.60000	-453
4.60833	-452
4.61667	-451
4.62500	-451
4.63333	-451
4.64167	-453
4.65000	-454
4.65833	-456
4.66667	-458
4.67500	-459
4.68333	-459
4.69167	-457
4.70000	-455
4.70833	-454
4.71667	-453
4.72500	-454
4.73333	-455
4.74167	-458
4.75000	-460
4.75833	-460
4.76667	-459
4.77500	-458
4.78333	-458
4.79167	-459
4.80000	-461
4.80833	-463
4.81667	-463
4.82500	-463
4.83333	-462
4.84167	-462
4.85000	-463
4.85833	-464
4.86667	-465
4.87500	-465
4.88333	-463
4.89167	-462
4.90000	-460
4.90833	-457
4.91667	-455
4.92500	-453
4.93333	-453
4.94167	-453
4.95000	-453
4.95833	-453
4.96667	-453
4.97500	-453
4.98333	-455
4.99167	-457
5.00000	-460
5.00833	-462
5.01667	-465
5.02500	-467
5.03333	-467
5.04167	-466
5.05000	-464
5.05833	-461
5.06667	-458
5.07500	-458
5.08333	-460
5.09167	-463
5.10000	-467
5.10833	-471
5.11667	-475
5.12500	-478
5.13333	-480
5.14167	-481
5.15000	-480
5.15833	-478
5.16667	-475
5.17500	-473
5.18333	-471
5.19167	-471
5.20000	-471
5.20833	-472
5.21667	-473
5.22500	-473
5.23333	-473
5.24167	-472
5.25000	-472
5.25833	-472
5.26667	-473
5.27500	-473
5.28333	-472
5.29167	-472
5.30000	-472
5.30833	-473
5.31667	-474
5.32500	-476
5.33333	-478
5.34167	-480
5.35000	-481
5.35833	-480
5.36667	-478
5.37500	-475
5.38333	-472
5.39167	-470
5.40000	-469
5.40833	-469
5.41667	-469
5.42500	-471
5.43333	-472
5.44167	-474
5.45000	-475
5.45833	-475
5.46667	-474
5.47500	-472
5.48333	-472
5.49167	-474
5.50000	-477
5.50833	-480
5.51667	-483
5.52500	-485
5.53333	-485
5.54167	-483
5.55000	-480
5.55833	-477
5.56667	-474
5.57500	-472
5.58333	-470
5.59167	-470
5.60000	-471
5.60833	-474
5.61667	-478
5.62500	-481
5.63333	-484
5.64167	-486
5.65000	-485
5.65833	-483
5.66667	-479
5.67500	-476
5.68333	-474
5.69167	-475
5.70000	-478
5.70833	-481
5.71667	-483
5.72500	-484
5.73333	-484
5.74167	-484
5.75000	-484
5.75833	-484
5.76667	-485
5.77500	-487
5.78333	-489
5.79167	-490
5.80000	-490
5.80833	-488
5.81667	-486
5.82500	-484
5.83333	-481
5.84167	-477
5.85000	-475
5.85833	-474
5.86667	-474
5.87500	-475
5.88333	-476
5.89167	-477
5.90000	-477
5.90833	-476
5.91667	-475
5.92500	-474
5.93333	-474
5.94167	-474
5.95000	-474
5.95833	-473
5.96667	-473
5.97500	-472
5.98333	-472
5.99167	-474
6.00000	-476
6.00833	-477
6.01667	-478
6.02500	-478
6.03333	-478
6.04167	-478
6.05000	-477
6.05833	-475
6.06667	-472
6.07500	-471
6.08333	-470
6.09167	-472
6.10000	-475
6.10833	-479
6.11667	-482
6.12500	-485
6.13333	-488
6.14167	-489
6.15000	-490
6.15833	-489
6.16667	-488
6.17500	-487
6.18333	-487
6.19167	-487
6.20000	-488
6.20833	-489
6.21667	-489
6.22500	-487
6.23333	-484
6.24167	-481
6.25000	-478
6.25833	-476
6.26667	-475
6.27500	-475
6.28333	-478
6.29167	-481
6.30000	-485
6.30833	-489
6.31667	-490
6.32500	-490
6.33333	-490
6.34167	-489
6.35000	-488
6.35833	-485
6.36667	-483
6.37500	-481
6.38333	-481
6.39167	-482
6.40000	-485
6.40833	-488
6.41667	-491
6.42500	-493
6.43333	-494
6.44167	-494
6.45000	-494
6.45833	-491
6.46667	-488
6.47500	-487
6.48333	-488
6.49167	-490
6.50000	-494
6.50833	-496
6.51667	-497
6.52500	-496
6.53333	-494
6.54167	-492
6.55000	-491
6.55833	-492
6.56667	-495
6.57500	-497
6.58333	-499
6.59167	-498
6.60000	-495
6.60833	-492
6.61667	-489
6.62500	-488
6.63333	-489
6.64167	-490
6.65000	-492
6.65833	-494
6.66667	-496
6.67500	-496
6.68333	-496
6.69167	-495
6.70000	-494
6.70833	-493
6.71667	-493
6.72500	-494
6.73333	-493
6.74167	-492
6.75000	-491
6.75833	-490
6.76667	-490
6.77500	-491
6.78333	-493
6.79167	-494
6.80000	-494
6.80833	-492
6.81667	-491
6.82500	-490
6.83333	-490
6.84167	-491
6.85000	-491
6.85833	-491
6.86667	-490
6.87500	-488
6.88333	-487
6.89167	-486
6.90000	-485
6.90833	-485
6.91667	-485
6.92500	-486
6.93333	-488
6.94167	-490
6.95000	-492
6.95833	-493
6.96667	-494
6.97500	-495
6.98333	-497
6.99167	-499
7.00000	-500
7.00833	-500
7.01667	-500
7.02500	-500
7.03333	-500
7.04167	-499
7.05000	-497
7.05833	-495
7.06667	-494
7.07500	-494
7.08333	-494
7.09167	-493
7.10000	-491
7.10833	-490
7.11667	-491
7.12500	-493
7.13333	-495
7.14167	-497
7.15000	-497
7.15833	-496
7.16667	-495
7.17500	-494
7.18333	-494
7.19167	-495
7.20000	-494
7.20833	-494
7.21667	-494
7.22500	-495
7.23333	-496
7.24167	-497
7.25000	-498
7.25833	-499
7.26667	-499
7.27500	-499
7.28333	-499
7.29167	-500
7.30000	-502
7.30833	-504
7.31667	-506
7.32500	-507
7.33333	-508
7.34167	-506
7.35000	-503
7.35833	-500
7.36667	-496
7.37500	-493
7.38333	-491
7.39167	-490
7.40000	-492
7.40833	-496
7.41667	-499
7.42500	-502
7.43333	-503
7.44167	-502
7.45000	-501
7.45833	-500
7.46667	-501
7.47500	-503
7.48333	-506
7.49167	-509
7.50000	-512
7.50833	-514
7.51667	-515
7.52500	-514
7.53333	-513
7.54167	-511
7.55000	-508
7.55833	-505
7.56667	-502
7.57500	-500
7.58333	-500
7.59167	-503
7.60000	-507
7.60833	-512
7.61667	-516
7.62500	-520
7.63333	-521
7.64167	-519
7.65000	-516
7.65833	-513
7.66667	-510
7.67500	-509
7.68333	-509
7.69167	-510
7.70000	-509
7.70833	-508
7.71667	-506
7.72500	-505
7.73333	-505
7.74167	-507
7.75000	-508
7.75833	-510
7.76667	-511
7.77500	-512
7.78333	-512
7.79167	-511
7.80000	-511
7.80833	-510
7.81667	-510
7.82500	-510
7.83333	-512
7.84167	-514
7.85000	-517
7.85833	-518
7.86667	-519
7.87500	-518
7.88333	-516
7.89167	-514
7.90000	-513
7.90833	-512
7.91667	-512
7.92500	-512
7.93333	-512
7.94167	-512
7.95000	-513
7.95833	-514
7.96667	-515
7.97500	-516
7.98333	-517
7.99167	-517
8.00000	-517
8.00833	-515
8.01667	-512
8.02500	-509
8.03333	-506
8.04167	-506
8.05000	-508
8.05833	-511
8.06667	-514
8.07500	-517
8.08333	-520
8.09167	-521
8.10000	-520
8.10833	-516
8.11667	-512
8.12500	-508
8.13333	-507
8.14167	-508
8.15000	-512
8.15833	-515
8.16667	-518
8.17500	-518
8.18333	-517
8.19167	-515
8.20000	-515
8.20833	-515
8.21667	-514
8.22500	-513
8.23333	-512
8.24167	-510
8.25000	-508
8.25833	-508
8.26667	-510
8.27500	-511
8.28333	-513
8.29167	-514
8.30000	-516
8.30833	-517
8.31667	-518
8.32500	-518
8.33333	-518
8.34167	-519
8.35000	-519
8.35833	-520
8.36667	-520
8.37500	-521
8.38333	-522
8.39167	-524
8.40000	-526
8.40833	-529
8.41667	-531
8.42500	-532
8.43333	-532
8.44167	-531
8.45000	-530
8.45833	-527
8.46667	-525
8.47500	-523
8.48333	-522
8.49167	-522
8.50000	-523
8.50833	-524
8.51667	-524
8.52500	-523
8.53333	-523
8.54167	-523
8.55000	-524
8.55833	-525
8.56667	-527
8.57500	-529
8.58333	-530
8.59167	-531
8.60000	-530
8.60833	-529
8.61667	-527
8.62500	-525
8.63333	-522
8.64167	-518
8.65000	-515
8.65833	-514
8.66667	-513
8.67500	-514
8.68333	-516
8.69167	-518
8.70000	-519
8.70833	-518
8.71667	-518
8.72500	-517
8.73333	-517
8.74167	-518
8.75000	-519
8.75833	-519
8.76667	-519
8.77500	-519
8.78333	-520
8.79167	-521
8.80000	-521
8.80833	-520
8.81667	-519
8.82500	-519
8.83333	-519
8.84167	-520
8.85000	-520
8.85833	-520
8.86667	-519
8.87500	-518
8.88333	-516
8.89167	-515
8.90000	-514
8.90833	-512
8.91667	-512
8.92500	-511
8.93333	-512
8.94167	-514
8.95000	-517
8.95833	-521
8.96667	-525
8.97500	-528
8.98333	-530
8.99167	-531
9.00000	-532
9.00833	-532
9.01667	-532
9.02500	-532
9.03333	-531
9.04167	-528
9.05000	-525
9.05833	-523
9.06667	-522
9.07500	-523
9.08333	-525
9.09167	-526
9.10000	-526
9.10833	-525
9.11667	-524
9.12500	-524
9.13333	-525
9.14167	-526
9.15000	-526
9.15833	-525
9.16667	-525
9.17500	-525
9.18333	-526
9.19167	-528
9.20000	-530
9.20833	-531
9.21667	-531
9.22500	-529
9.23333	-528
9.24167	-526
9.25000	-524
9.25833	-523
9.26667	-521
9.27500	-519
9.28333	-520
9.29167	-522
9.30000	-525
9.30833	-528
9.31667	-529
9.32500	-527
9.33333	-524
9.34167	-520
9.35000	-517
9.35833	-516
9.36667	-517
9.37500	-520
9.38333	-524
9.39167	-527
9.40000	-529
9.40833	-531
9.41667	-531
9.42500	-531
9.43333	-531
9.44167	-530
9.45000	-529
9.45833	-530
9.46667	-531
9.47500	-533
9.48333	-536
9.49167	-537
9.50000	-537
9.50833	-537
9.51667	-536
9.52500	-535
9.53333	-532
9.54167	-529
9.55000	-526
9.55833	-523
9.56667	-521
9.57500	-521
9.58333	-522
9.59167	-525
9.60000	-527
9.60833	-528
9.61667	-529
9.62500	-528
9.63333	-527
9.64167	-526
9.65000	-526
9.65833	-527
9.66667	-528
9.67500	-528
9.68333	-527
9.69167	-526
9.70000	-526
9.70833	-526
9.71667	-526
9.72500	-526
9.73333	-527
9.74167	-528
9.75000	-530
9.75833	-533
9.76667	-535
9.77500	-536
9.78333	-535
9.79167	-534
9.80000	-533
9.80833	-534
9.81667	-534
9.82500	-533
9.83333	-532
9.84167	-531
9.85000	-531
9.85833	-532
9.86667	-534
9.87500	-535
9.88333	-536
9.89167	-536
9.90000	-535
9.90833	-534
9.91667	-533
9.92500	-533
9.93333	-533
9.94167	-534
9.95000	-533
9.95833	-532
9.96667	-530
9.97500	-528
9.98333	-525
9.99167	-523
10.00000	-521
10.00833	-521
10.01667	-523
10.02500	-526
10.03333	-529
10.04167	-531
10.05000	-533
10.05833	-535
10.06667	-536
10.07500	-536
10.08333	-536
10.09167	-535
10.10000	-532
10.10833	-529
10.11667	-528
10.12500	-529
10.13333	-531
10.14167	-534
10.15000	-535
10.15833	-535
10.16667	-534
10.17500	-533
10.18333	-532
10.19167	-531
10.20000	-531
10.20833	-531
10.21667	-531
10.22500	-529
10.23333	-528
10.24167	-526
10.25000	-524
10.25833	-523
10.26667	-522
10.27500	-522
10.28333	-522
10.29167	-524
10.30000	-526
10.30833	-529
10.31667	-533
10.32500	-538
10.33333	-542
10.34167	-546
10.35000	-547
10.35833	-545
10.36667	-541
10.37500	-536
10.38333	-531
10.39167	-529
10.40000	-528
10.40833	-529
10.41667	-529
10.42500	-528
10.43333	-528
10.44167	-527
10.45000	-526
10.45833	-527
10.46667	-529
10.47500	-531
10.48333	-533
10.49167	-535
10.50000	-537
10.50833	-538
10.51667	-538
10.52500	-537
10.53333	-535
10.54167	-533
10.55000	-531
10.55833	-529
10.56667	-528
10.57500	-529
10.58333	-531
10.59167	-534
10.60000	-538
10.60833	-540
10.61667	-541
10.62500	-539
10.63333	-536
10.64167	-534
10.65000	-532
10.65833	-532
10.66667	-533
10.67500	-533
10.68333	-531
10.69167	-529
10.70000	-527
10.70833	-526
10.71667	-526
10.72500	-528
10.73333	-529
10.74167	-530
10.75000	-531
10.75833	-532
10.76667	-533
10.77500	-532
10.78333	-530
10.79167	-528
10.80000	-527
10.80833	-527
10.81667	-526
10.82500	-525
10.83333	-524
10.84167	-522
10.85000	-522
10.85833	-522
10.86667	-524
10.87500	-525
10.88333	-525
10.89167	-525
10.90000	-525
10.90833	-525
10.91667	-527
10.92500	-529
10.93333	-531
10.94167	-533
10.95000	-534
10.95833	-534
10.96667	-533
10.97500	-533
10.98333	-532
10.99167	-531
11.00000	-531
11.00833	-531
11.01667	-531
11.02500	-531
11.03333	-532
11.04167	-534
11.05000	-536
11.05833	-538
11.06667	-539
11.07500	-540
11.08333	-540
11.09167	-539
11.10000	-538
11.10833	-537
11.11667	-537
11.12500	-538
11.13333	-539
11.14167	-538
11.15000	-537
11.15833	-536
11.16667	-536
11.17500	-538
11.18333	-541
11.19167	-544
11.20000	-546
11.20833	-547
11.21667	-547
11.22500	-546
11.23333	-544
11.24167	-542
11.25000	-541
11.25833	-539
11.26667	-538
11.27500	-538
11.28333	-539
11.29167	-540
11.30000	-542
11.30833	-542
11.31667	-540
11.32500	-537
11.33333	-533
11.34167	-531
11.35000	-530
11.35833	-530
11.36667	-530
11.37500	-531
11.38333	-531
11.39167	-531
11.40000	-532
11.40833	-534
11.41667	-535
11.42500	-536
11.43333	-536
11.44167	-534
11.45000	-533
11.45833	-532
11.46667	-532
11.47500	-533
11.48333	-534
11.49167	-535
11.50000	-536
11.50833	-536
11.51667	-536
11.52500	-535
11.53333	-534
11.54167	-536
11.55000	-537
11.55833	-538
11.56667	-539
11.57500	-539
11.58333	-538
11.59167	-538
11.60000	-539
11.60833	-541
11.61667	-542
11.62500	-544
11.63333	-544
11.64167	-544
11.65000	-543
11.65833	-541
11.66667	-539
11.67500	-537
11.68333	-536
11.69167	-536
11.70000	-537
11.70833	-538
11.71667	-537
11.72500	-535
11.73333	-532
11.74167	-530
11.75000	-530
11.75833	-531
11.76667	-534
11.77500	-537
11.78333	-539
11.79167	-539
11.80000	-539
11.80833	-538
11.81667	-537
11.82500	-536
11.83333	-535
11.84167	-533
11.85000	-533
11.85833	-534
11.86667	-535
11.87500	-537
11.88333	-538
11.89167	-539
11.90000	-539
11.90833	-538
11.91667	-537
11.92500	-537
11.93333	-536
11.94167	-535
11.95000	-534
11.95833	-534
11.96667	-534
11.97500	-536
11.98333	-538
11.99167	-540
12.00000	-541
12.00833	-543
12.01667	-543
12.02500	-544
12.03333	-544
12.04167	-544
12.05000	-545
12.05833	-545
12.06667	-545
12.07500	-544
12.08333	-543
12.09167	-542
12.10000	-543
12.10833	-544
12.11667	-545
12.12500	-543
12.13333	-540
12.14167	-536
12.15000	-533
12.15833	-531
12.16667	-531
12.17500	-532
12.18333	-533
12.19167	-534
12.20000	-536
12.20833	-539
12.21667	-540
12.22500	-542
12.23333	-545
12.24167	-548
12.25000	-552
12.25833	-555
12.26667	-557
12.27500	-556
12.28333	-554
12.29167	-551
12.30000	-548
12.30833	-546
12.31667	-545
12.32500	-546
12.33333	-546
12.34167	-547
12.35000	-548
12.35833	-548
12.36667	-547
12.37500	-546
12.38333	-546
12.39167	-548
12.40000	-551
12.40833	-553
12.41667	-554
12.42500	-552
12.43333	-551
12.44167	-550
12.45000	-549
12.45833	-549
12.46667	-549
12.47500	-548
12.48333	-546
12.49167	-544
12.50000	-544
12.50833	-544
12.51667	-546
12.52500	-549
12.53333	-550
12.54167	-550
12.55000	-547
12.55833	-544
12.56667	-539
12.57500	-536
12.58333	-533
12.59167	-532
12.60000	-532
12.60833	-534
12.61667	-537
12.62500	-540
12.63333	-543
12.64167	-544
12.65000	-545
12.65833	-547
12.66667	-548
12.67500	-550
12.68333	-552
12.69167	-554
12.70000	-554
12.70833	-553
12.71667	-553
12.72500	-553
12.73333	-553
12.74167	-553
12.75000	-552
12.75833	-551
12.76667	-550
12.77500	-550
12.78333	-549
12.79167	-548
12.80000	-547
12.80833	-546
12.81667	-546
12.82500	-545
12.83333	-546
12.84167	-547
12.85000	-549
12.85833	-549
12.86667	-549
12.87500	-549
12.88333	-550
12.89167	-551
12.90000	-554
12.90833	-554
12.91667	-552
12.92500	-548
12.93333	-545
12.94167	-544
12.95000	-546
12.95833	-550
12.96667	-554
12.97500	-558
12.98333	-560
12.99167	-561
13.00000	-562
13.00833	-562
13.01667	-562
13.02500	-563
13.03333	-563
13.04167	-563
13.05000	-563
13.05833	-563
13.06667	-564
13.07500	-564
13.08333	-563
13.09167	-562
13.10000	-561
13.10833	-560
13.11667	-559
13.12500	-557
13.13333	-555
13.14167	-554
13.15000	-553
13.15833	-554
13.16667	-556
13.17500	-558
13.18333	-559
13.19167	-558
13.20000	-554
13.20833	-551
13.21667	-547
13.22500	-544
13.23333	-542
13.24167	-540
13.25000	-539
13.25833	-539
13.26667	-540
13.27500	-541
13.28333	-543
13.29167	-545
13.30000	-547
13.30833	-548
13.31667	-550
13.32500	-552
13.33333	-554
13.34167	-556
13.35000	-558
13.35833	-558
13.36667	-557
13.37500	-554
13.38333	-551
13.39167	-548
13.40000	-548
13.40833	-549
13.41667	-551
13.42500	-553
13.43333	-554
13.44167	-554
13.45000	-553
13.45833	-553
13.46667	-552
13.47500	-551
13.48333	-549
13.49167	-549
13.50000	-549
13.50833	-549
13.51667	-550
13.52500	-549
13.53333	-548
13.54167	-548
13.55000	-548
13.55833	-549
13.56667	-549
13.57500	-549
13.58333	-548
13.59167	-548
13.60000	-548
13.60833	-549
13.61667	-552
13.62500	-555
13.63333	-558
13.64167	-559
13.65000	-557
13.65833	-553
13.66667	-548
13.67500	-546
13.68333	-545
13.69167	-545
13.70000	-545
13.70833	-545
13.71667	-543
13.72500	-540
13.73333	-537
13.74167	-537
13.75000	-536
13.75833	-534
13.76667	-532
13.77500	-530
13.78333	-529
13.79167	-528
13.80000	-527
13.80833	-526
13.81667	-525
13.82500	-526
13.83333	-527
13.84167	-531
13.85000	-534
13.85833	-536
13.86667	-536
13.87500	-534
13.88333	-532
13.89167	-529
13.90000	-526
13.90833	-523
13.91667	-520
13.92500	-517
13.93333	-514
13.94167	-512
13.95000	-510
13.95833	-511
13.96667	-512
13.97500	-514
13.98333	-514
13.99167	-514
14.00000	-514
14.00833	-513
14.01667	-513
14.02500	-515
14.03333	-516
14.04167	-515
14.05000	-513
14.05833	-509
14.06667	-505
14.07500	-503
14.08333	-502
14.09167	-503
14.10000	-505
14.10833	-507
14.11667	-507
14.12500	-507
14.13333	-506
14.14167	-506
14.15000	-505
14.15833	-503
14.16667	-501
14.17500	-500
14.18333	-500
14.19167	-502
14.20000	-505
14.20833	-507
14.21667	-508
14.22500	-508
14.23333	-506
14.24167	-504
14.25000	-501
14.25833	-499
14.26667	-498
14.27500	-498
14.28333	-498
14.29167	-499
14.30000	-501
14.30833	-502
14.31667	-503
14.32500	-503
14.33333	-503
14.34167	-501
14.35000	-499
14.35833	-498
14.36667	-497
14.37500	-497
14.38333	-496
14.39167	-495
14.40000	-494
14.40833	-492
14.41667	-491
14.42500	-490
14.43333	-491
14.44167	-493
14.45000	-494
14.45833	-495
14.46667	-495
14.47500	-496
14.48333	-497
14.49167	-499
14.50000	-501
14.50833	-503
14.51667	-503
14.52500	-501
14.53333	-498
14.54167	-494
14.55000	-491
14.55833	-490
14.56667	-490
14.57500	-492
14.58333	-496
14.59167	-499
14.60000	-501
14.60833	-502
14.61667	-503
14.62500	-503
14.63333	-502
14.64167	-501
14.65000	-500
14.65833	-500
14.66667	-501
14.67500	-502
14.68333	-504
14.69167	-505
14.70000	-506
14.70833	-506
14.71667	-506
14.72500	-507
14.73333	-508
14.74167	-508
14.75000	-507
14.75833	-505
14.76667	-503
14.77500	-501
14.78333	-500
14.79167	-500
14.80000	-501
14.80833	-502
14.81667	-503
14.82500	-503
14.83333	-503
14.84167	-504
14.85000	-505
14.85833	-506
14.86667	-507
14.87500	-507
14.88333	-507
14.89167	-507
14.90000	-508
14.90833	-510
14.91667	-511
14.92500	-511
14.93333	-510
14.94167	-509
14.95000	-508
14.95833	-508
14.96667	-509
14.97500	-511
14.98333	-514
14.99167	-517
15.00000	-520
15.00833	-521
15.01667	-522
15.02500	-521
15.03333	-520
15.04167	-518
15.05000	-517
15.05833	-516
15.06667	-516
15.07500	-516
15.08333	-516
15.09167	-515
15.10000	-514
15.10833	-512
15.11667	-512
15.12500	-511
15.13333	-510
15.14167	-509
15.15000	-508
15.15833	-509
15.16667	-512
15.17500	-515
15.18333	-516
15.19167	-515
15.20000	-514
15.20833	-512
15.21667	-513
15.22500	-517
15.23333	-521
15.24167	-525
15.25000	-527
15.25833	-527
15.26667	-526
15.27500	-525
15.28333	-525
15.29167	-525
15.30000	-524
15.30833	-523
15.31667	-522
15.32500	-520
15.33333	-519
15.34167	-519
15.35000	-519
15.35833	-519
15.36667	-519
15.37500	-518
15.38333	-519
15.39167	-520
15.40000	-522
15.40833	-524
15.41667	-526
15.42500	-527
15.43333	-528
15.44167	-526
15.45000	-523
15.45833	-520
15.46667	-518
15.47500	-517
15.48333	-517
15.49167	-518
15.50000	-517
15.50833	-516
15.51667	-516
15.52500	-517
15.53333	-519
15.54167	-521
15.55000	-524
15.55833	-526
15.56667	-528
15.57500	-529
15.58333	-528
15.59167	-527
15.60000	-526
15.60833	-525
15.61667	-526
15.62500	-528
15.63333	-530
15.64167	-530
15.65000	-529
15.65833	-527
15.66667	-526
15.67500	-526
15.68333	-528
15.69167	-529
15.70000	-528
15.70833	-525
15.71667	-524
15.72500	-524
15.73333	-526
15.74167	-528
15.75000	-529
15.75833	-529
15.76667	-527
15.77500	-527
15.78333	-527
15.79167	-528
15.80000	-528
15.80833	-528
15.81667	-527
15.82500	-528
15.83333	-529
15.84167	-531
15.85000	-532
15.85833	-531
15.86667	-529
15.87500	-528
15.88333	-528
15.89167	-528
15.90000	-529
15.90833	-530
15.91667	-531
15.92500	-531
15.93333	-529
15.94167	-527
15.95000	-524
15.95833	-522
15.96667	-520
15.97500	-519
15.98333	-520
15.99167	-522
16.00000	-523
16.00833	-525
16.01667	-526
16.02500	-527
16.03333	-527
16.04167	-527
16.05000	-526
16.05833	-524
16.06667	-522
16.07500	-521
16.08333	-521
16.09167	-522
16.10000	-523
16.10833	-524
16.11667	-526
16.12500	-528
16.13333	-530
16.14167	-532
16.15000	-534
16.15833	-535
16.16667	-535
16.17500	-535
16.18333	-535
16.19167	-534
16.20000	-533
16.20833	-530
16.21667	-528
16.22500	-526
16.23333	-525
16.24167	-526
16.25000	-528
16.25833	-529
16.26667	-529
16.27500	-529
16.28333	-527
16.29167	-526
16.30000	-526
16.30833	-527
16.31667	-530
16.32500	-533
16.33333	-533
16.34167	-532
16.35000	-531
16.35833	-530
16.36667	-530
16.37500	-532
16.38333	-534
16.39167	-535
16.40000	-535
16.40833	-533
16.41667	-531
16.42500	-530
16.43333	-529
16.44167	-529
16.45000	-530
16.45833	-531
16.46667	-533
16.47500	-535
16.48333	-537
16.49167	-538
16.50000	-537
16.50833	-535
16.51667	-532
16.52500	-528
16.53333	-525
16.54167	-524
16.55000	-525
16.55833	-528
16.56667	-532
16.57500	-534
16.58333	-535
16.59167	-534
16.60000	-532
16.60833	-531
16.61667	-530
16.62500	-531
16.63333	-532
16.64167	-533
16.65000	-535
16.65833	-536
16.66667	-537
16.67500	-539
16.68333	-539
16.69167	-540
16.70000	-542
16.70833	-542
16.71667	-542
16.72500	-540
16.73333	-539
16.74167	-537
16.75000	-537
16.75833	-538
16.76667	-540
16.77500	-541
16.78333	-540
16.79167	-539
16.80000	-537
16.80833	-535
16.81667	-534
16.82500	-534
16.83333	-535
16.84167	-537
16.85000	-540
16.85833	-542
16.86667	-545
16.87500	-547
16.88333	-548
16.89167	-547
16.90000	-543
16.90833	-539
16.91667	-536
16.92500	-534
16.93333	-533
16.94167	-534
16.95000	-537
16.95833	-540
16.96667	-543
16.97500	-546
16.98333	-547
16.99167	-548
17.00000	-547
17.00833	-545
17.01667	-545
17.02500	-545
17.03333	-547
17.04167	-549
17.05000	-550
17.05833	-551
17.06667	-550
17.07500	-549
17.08333	-549
17.09167	-548
17.10000	-547
17.10833	-546
17.11667	-546
17.12500	-547
17.13333	-548
17.14167	-549
17.15000	-549
17.15833	-548
17.16667	-547
17.17500	-545
17.18333	-544
17.19167	-543
17.20000	-544
17.20833	-545
17.21667	-546
17.22500	-547
17.23333	-547
17.24167	-546
17.25000	-545
17.25833	-545
17.26667	-547
17.27500	-549
17.28333	-551
17.29167	-553
17.30000	-554
17.30833	-556
17.31667	-556
17.32500	-557
17.33333	-556
17.34167	-555
17.35000	-554
17.35833	-554
17.36667	-554
17.37500	-554
17.38333	-552
17.39167	-550
17.40000	-548
17.40833	-546
17.41667	-547
17.42500	-548
17.43333	-549
17.44167	-550
17.45000	-551
17.45833	-552
17.46667	-553
17.47500	-552
17.48333	-551
17.49167	-549
17.50000	-546
17.50833	-545
17.51667	-545
17.52500	-546
17.53333	-548
17.54167	-549
17.55000	-549
17.55833	-549
17.56667	-547
17.57500	-546
17.58333	-546
17.59167	-546
17.60000	-549
17.60833	-551
17.61667	-554
17.62500	-556
17.63333	-557
17.64167	-557
17.65000	-556
17.65833	-554
17.66667	-552
17.67500	-551
17.68333	-550
17.69167	-550
17.70000	-549
17.70833	-548
17.71667	-548
17.72500	-548
17.73333	-549
17.74167	-551
17.75000	-553
17.75833	-553
17.76667	-553
17.77500	-552
17.78333	-553
17.79167	-554
17.80000	-555
17.80833	-556
17.81667	-555
17.82500	-553
17.83333	-551
17.84167	-549
17.85000	-548
17.85833	-547
17.86667	-548
17.87500	-548
17.88333	-548
17.89167	-547
17.90000	-545
17.90833	-544
17.91667	-542
17.92500	-542
17.93333	-541
17.94167	-541
17.95000	-539
17.95833	-537
17.96667	-535
17.97500	-534
17.98333	-534
17.99167	-533
18.00000	-533
18.00833	-532
18.01667	-532
18.02500	-532
18.03333	-532
18.04167	-533
18.05000	-535
18.05833	-536
18.06667	-536
18.07500	-535
18.08333	-535
18.09167	-535
18.10000	-535
18.10833	-535
18.11667	-533
18.12500	-531
18.13333	-528
18.14167	-524
18.15000	-521
18.15833	-518
18.16667	-516
18.17500	-515
18.18333	-514
18.19167	-513
18.20000	-513
18.20833	-511
18.21667	-510
18.22500	-509
18.23333	-508
18.24167	-506
18.25000	-504
18.25833	-502
18.26667	-500
18.27500	-497
18.28333	-495
18.29167	-493
18.30000	-491
18.30833	-488
18.31667	-485
18.32500	-483
18.33333	-481
18.34167	-479
18.35000	-477
18.35833	-477
18.36667	-478
18.37500	-479
18.38333	-478
18.39167	-477
18.40000	-473
18.40833	-470
18.41667	-468
18.42500	-466
18.43333	-464
18.44167	-461
18.45000	-457
18.45833	-453
18.46667	-448
18.47500	-445
18.48333	-444
18.49167	-443
18.50000	-443
18.50833	-443
18.51667	-443
18.52500	-443
18.53333	-441
18.54167	-439
18.55000	-436
18.55833	-431
18.56667	-425
18.57500	-419
18.58333	-415
18.59167	-411
18.60000	-411
18.60833	-412
18.61667	-414
18.62500	-418
18.63333	-420
18.64167	-422
18.65000	-422
18.65833	-420
18.66667	-417
18.67500	-413
18.68333	-409
18.69167	-405
18.70000	-401
18.70833	-396
18.71667	-391
18.72500	-386
18.73333	-383
18.74167	-380
18.75000	-378
18.75833	-375
18.76667	-373
18.77500	-371
18.78333	-369
18.79167	-367
18.80000	-366
18.80833	-364
18.81667	-362
18.82500	-359
18.83333	-354
18.84167	-348
18.85000	-344
18.85833	-342
18.86667	-341
18.87500	-342
18.88333	-343
18.89167	-342
18.90000	-339
18.90833	-336
18.91667	-334
18.92500	-332
18.93333	-330
18.94167	-327
18.95000	-324
18.95833	-320
18.96667	-317
18.97500	-315
18.98333	-314
18.99167	-314
19.00000	-313
19.00833	-311
19.01667	-309
19.02500	-305
19.03333	-301
19.04167	-298
19.05000	-293
19.05833	-287
19.06667	-281
19.07500	-275
19.08333	-271
19.09167	-269
19.10000	-268
19.10833	-268
19.11667	-267
19.12500	-266
19.13333	-264
19.14167	-261
19.15000	-257
19.15833	-253
19.16667	-250
19.17500	-247
19.18333	-244
19.19167	-242
19.20000	-239
19.20833	-236
19.21667	-232
19.22500	-229
19.23333	-226
19.24167	-222
19.25000	-219
19.25833	-217
19.26667	-214
19.27500	-211
19.28333	-209
19.29167	-206
19.30000	-202
19.30833	-199
19.31667	-197
19.32500	-196
19.33333	-195
19.34167	-194
19.35000	-192
19.35833	-189
19.36667	-186
19.37500	-183
19.38333	-180
19.39167	-178
19.40000	-174
19.40833	-170
19.41667	-164
19.42500	-158
19.43333	-153
19.44167	-148
19.45000	-143
19.45833	-138
19.46667	-132
19.47500	-127
19.48333	-124
19.49167	-121
19.50000	-119
19.50833	-116
19.51667	-111
19.52500	-105
19.53333	-100
19.54167	-95
19.55000	-91
19.55833	-87
19.56667	-84
19.57500	-79
19.58333	-74
19.59167	-68
19.60000	-61
19.60833	-54
19.61667	-46
19.62500	-38
19.63333	-32
19.64167	-26
19.65000	-20
19.65833	-12
19.66667	-4
19.67500	6
19.68333	16
19.69167	26
19.70000	34
19.70833	41
19.71667	47
19.72500	54
19.73333	62
19.74167	72
19.75000	82
19.75833	94
19.76667	107
19.77500	119
19.78333	131
19.79167	143
19.80000	155
19.80833	166
19.81667	177
19.82500	188
19.83333	199
19.84167	211
19.85000	222
19.85833	233
19.86667	246
19.87500	259
19.88333	275
19.89167	291
19.90000	307
19.90833	324
19.91667	339
19.92500	355
19.93333	373
19.94167	392
19.95000	411
19.95833	430
19.96667	450
19.97500	470
19.98333	490
19.99167	509
20.00000	529
20.00833	548
20.01667	569
20.02500	592
20.03333	616
20.04167	644
20.05000	672
20.05833	700
20.06667	729
20.07500	759
20.08333	790
20.09167	821
20.10000	853
20.10833	884
20.11667	917
20.12500	951
20.13333	984
20.14167	1018
20.15000	1052
20.15833	1087
20.16667	1122
20.17500	1159
20.18333	1197
20.19167	1236
20.20000	1277
20.20833	1319
20.21667	1364
20.22500	1410
20.23333	1457
20.24167	1506
20.25000	1555
20.25833	1607
20.26667	1658
20.27500	1712
20.28333	1767
20.29167	1823
20.30000	1882
20.30833	1940
20.31667	1999
20.32500	2058
20.33333	2116
20.34167	2177
20.35000	2238
20.35833	2303
20.36667	2370
20.37500	2441
20.38333	2514
20.39167	2589
20.40000	2668
20.40833	2746
20.41667	2825
20.42500	2903
20.43333	2982
20.44167	3065
20.45000	3148
20.45833	3237
20.46667	3328
20.47500	3422
20.48333	3520
20.49167	3617
20.50000	3717
20.50833	3817
20.51667	3919
20.52500	4024
20.53333	4130
20.54167	4242
20.55000	4355
20.55833	4475
20.56667	4596
20.57500	4720
20.58333	4847
20.59167	4974
20.60000	5105
20.60833	5236
20.61667	5371
20.62500	5510
20.63333	5649
20.64167	5794
20.65000	5940
20.65833	6091
20.66667	6245
20.67500	6404
20.68333	6570
20.69167	6736
20.70000	6910
20.70833	7084
20.71667	7264
20.72500	7446
20.73333	7629
20.74167	7817
20.75000	8004
20.75833	8199
20.76667	8396
20.77500	8599
20.78333	8810
20.79167	9023
20.80000	9244
20.80833	9464
20.81667	9690
20.82500	9920
20.83333	10153
20.84167	10397
20.85000	10640
20.85833	10893
20.86667	11147
20.87500	11405
20.88333	11669
20.89167	11933
20.90000	12209
20.90833	12482
20.91667	12761
20.92500	13043
20.93333	13325
20.94167	13618
20.95000	13910
20.95833	14214
20.96667	14520
20.97500	14833
20.98333	15155
20.99167	15476
21.00000	15809
21.00833	16138
21.01667	16473
21.02500	16810
21.03333	17150
21.04167	17502
21.05000	17853
21.05833	18219
21.06667	18586
21.07500	18959
21.08333	19340
21.09167	19716
21.10000	20105
21.10833	20488
21.11667	20881
21.12500	21276
21.13333	21674
21.14167	22087
21.15000	22495
21.15833	22919
21.16667	23342
21.17500	23770
21.18333	24205
21.19167	24637
21.20000	25083
21.20833	25524
21.21667	25977
21.22500	26434
21.23333	26892
21.24167	27362
21.25000	27826
21.25833	28305
21.26667	28783
21.27500	29266
21.28333	29758
21.29167	30243
21.30000	30741
21.30833	31231
21.31667	31732
21.32500	32235
21.33333	32737
21.34167	33252
21.35000	33758
21.35833	34277
21.36667	34792
21.37500	35310
21.38333	35834
21.39167	36348
21.40000	36875
21.40833	37390
21.41667	37911
21.42500	38430
21.43333	38944
21.44167	39466
21.45000	39974
21.45833	40490
21.46667	40997
21.47500	41500
21.48333	42005
21.49167	42496
21.50000	42993
21.50833	43474
21.51667	43957
21.52500	44434
21.53333	44901
21.54167	45372
21.55000	45824
21.55833	46275
21.56667	46711
21.57500	47136
21.58333	47555
21.59167	47953
21.60000	48350
21.60833	48727
21.61667	49097
21.62500	49454
21.63333	49794
21.64167	50125
21.65000	50433
21.65833	50728
21.66667	51002
21.67500	51258
21.68333	51498
21.69167	51718
21.70000	51927
21.70833	52117
21.71667	52293
21.72500	52451
21.73333	52589
21.74167	52712
21.75000	52813
21.75833	52895
21.76667	52957
21.77500	52996
21.78333	53015
21.79167	53012
21.80000	52989
21.80833	52947
21.81667	52884
21.82500	52803
21.83333	52704
21.84167	52585
21.85000	52450
21.85833	52292
21.86667	52119
21.87500	51925
21.88333	51710
21.89167	51481
21.90000	51229
21.90833	50964
21.91667	50679
21.92500	50379
21.93333	50068
21.94167	49738
21.95000	49403
21.95833	49047
21.96667	48681
21.97500	48299
21.98333	47900
21.99167	47498
22.00000	47077
22.00833	46659
22.01667	46227
22.02500	45790
22.03333	45349
22.04167	44892
22.05000	44438
22.05833	43968
22.06667	43499
22.07500	43025
22.08333	42543
22.09167	42068
22.10000	41580
22.10833	41100
22.11667	40612
22.12500	40125
22.13333	39644
22.14167	39156
22.15000	38683
22.15833	38203
22.16667	37732
22.17500	37263
22.18333	36793
22.19167	36335
22.20000	35872
22.20833	35423
22.21667	34973
22.22500	34530
22.23333	34098
22.24167	33666
22.25000	33251
22.25833	32835
22.26667	32432
22.27500	32036
22.28333	31642
22.29167	31263
22.30000	30883
22.30833	30519
22.31667	30159
22.32500	29809
22.33333	29472
22.34167	29137
22.35000	28818
22.35833	28501
22.36667	28196
22.37500	27900
22.38333	27609
22.39167	27335
22.40000	27064
22.40833	26809
22.41667	26561
22.42500	26322
22.43333	26092
22.44167	25865
22.45000	25650
22.45833	25439
22.46667	25237
22.47500	25042
22.48333	24851
22.49167	24670
22.50000	24491
22.50833	24323
22.51667	24159
22.52500	24001
22.53333	23854
22.54167	23710
22.55000	23578
22.55833	23449
22.56667	23327
22.57500	23209
22.58333	23095
22.59167	22987
22.60000	22883
22.60833	22787
22.61667	22695
22.62500	22608
22.63333	22527
22.64167	22448
22.65000	22373
22.65833	22301
22.66667	22233
22.67500	22170
22.68333	22110
22.69167	22055
22.70000	22003
22.70833	21956
22.71667	21912
22.72500	21870
22.73333	21830
22.74167	21791
22.75000	21755
22.75833	21719
22.76667	21686
22.77500	21656
22.78333	21628
22.79167	21602
22.80000	21579
22.80833	21557
22.81667	21536
22.82500	21517
22.83333	21498
22.84167	21482
22.85000	21467
22.85833	21455
22.86667	21444
22.87500	21438
22.88333	21434
22.89167	21431
22.90000	21428
22.90833	21425
22.91667	21419
22.92500	21413
22.93333	21408
22.94167	21404
22.95000	21402
22.95833	21401
22.96667	21399
22.97500	21398
22.98333	21397
22.99167	21398
23.00000	21400
23.00833	21403
23.01667	21407
23.02500	21411
23.03333	21415
23.04167	21420
23.05000	21425
23.05833	21430
23.06667	21436
23.07500	21442
23.08333	21449
23.09167	21456
23.10000	21462
23.10833	21467
23.11667	21472
23.12500	21476
23.13333	21481
23.14167	21487
23.15000	21493
23.15833	21501
23.16667	21509
23.17500	21517
23.18333	21525
23.19167	21533
23.20000	21541
23.20833	21549
23.21667	21558
23.22500	21569
23.23333	21579
23.24167	21588
23.25000	21596
23.25833	21603
23.26667	21611
23.27500	21621
23.28333	21631
23.29167	21640
23.30000	21648
23.30833	21657
23.31667	21666
23.32500	21676
23.33333	21687
23.34167	21696
23.35000	21704
23.35833	21712
23.36667	21721
23.37500	21732
23.38333	21744
23.39167	21755
23.40000	21765
23.40833	21775
23.41667	21784
23.42500	21794
23.43333	21804
23.44167	21814
23.45000	21825
23.45833	21836
23.46667	21846
23.47500	21857
23.48333	21868
23.49167	21879
23.50000	21891
23.50833	21903
23.51667	21915
23.52500	21927
23.53333	21939
23.54167	21949
23.55000	21958
23.55833	21967
23.56667	21975
23.57500	21983
23.58333	21991
23.59167	22000
23.60000	22008
23.60833	22017
23.61667	22026
23.62500	22035
23.63333	22041
23.64167	22045
23.65000	22047
23.65833	22048
23.66667	22050
23.67500	22051
23.68333	22051
23.69167	22048
23.70000	22044
23.70833	22039
23.71667	22034
23.72500	22028
23.73333	22022
23.74167	22014
23.75000	22004
23.75833	21994
23.76667	21982
23.77500	21970
23.78333	21957
23.79167	21944
23.80000	21930
23.80833	21915
23.81667	21898
23.82500	21879
23.83333	21857
23.84167	21832
23.85000	21805
23.85833	21774
23.86667	21742
23.87500	21709
23.88333	21669
23.89167	21626
23.90000	21584
23.90833	21546
23.91667	21508
23.92500	21470
23.93333	21429
23.94167	21385
23.95000	21341
23.95833	21294
23.96667	21246
23.97500	21197
23.98333	21145
23.99167	21090
24.00000	21031
24.00833	20971
24.01667	20908
24.02500	20845
24.03333	20781
24.04167	20715
24.05000	20649
24.05833	20582
24.06667	20514
24.07500	20446
24.08333	20375
24.09167	20304
24.10000	20232
24.10833	20159
24.11667	20084
24.12500	20008
24.13333	19930
24.14167	19850
24.15000	19772
24.15833	19693
24.16667	19615
24.17500	19539
24.18333	19461
24.19167	19385
24.20000	19305
24.20833	19226
24.21667	19145
24.22500	19064
24.23333	18983
24.24167	18900
24.25000	18820
24.25833	18739
24.26667	18660
24.27500	18581
24.28333	18502
24.29167	18423
24.30000	18342
24.30833	18260
24.31667	18176
24.32500	18092
24.33333	18010
24.34167	17927
24.35000	17848
24.35833	17770
24.36667	17694
24.37500	17620
24.38333	17544
24.39167	17470
24.40000	17395
24.40833	17320
24.41667	17244
24.42500	17168
24.43333	17094
24.44167	17018
24.45000	16943
24.45833	16867
24.46667	16791
24.47500	16716
24.48333	16639
24.49167	16565
24.50000	16491
24.50833	16417
24.51667	16342
24.52500	16266
24.53333	16191
24.54167	16114
24.55000	16039
24.55833	15964
24.56667	15888
24.57500	15812
24.58333	15734
24.59167	15658
24.60000	15578
24.60833	15500
24.61667	15421
24.62500	15342
24.63333	15264
24.64167	15184
24.65000	15106
24.65833	15027
24.66667	14947
24.67500	14867
24.68333	14784
24.69167	14703
24.70000	14619
24.70833	14536
24.71667	14451
24.72500	14364
24.73333	14279
24.74167	14191
24.75000	14107
24.75833	14023
24.76667	13940
24.77500	13857
24.78333	13772
24.79167	13686
24.80000	13596
24.80833	13507
24.81667	13414
24.82500	13322
24.83333	13230
24.84167	13138
24.85000	13047
24.85833	12955
24.86667	12863
24.87500	12771
24.88333	12678
24.89167	12586
24.90000	12491
24.90833	12397
24.91667	12303
24.92500	12209
24.93333	12117
24.94167	12024
24.95000	11934
24.95833	11843
24.96667	11752
24.97500	11662
24.98333	11572
24.99167	11483
25.00000	11392
25.00833	11303
25.01667	11212
25.02500	11121
25.03333	11031
25.04167	10942
25.05000	10857
25.05833	10772
25.06667	10691
25.07500	10611
25.08333	10530
25.09167	10451
25.10000	10369
25.10833	10289
25.11667	10209
25.12500	10131
25.13333	10057
25.14167	9984
25.15000	9914
25.15833	9844
25.16667	9776
25.17500	9710
25.18333	9645
25.19167	9580
25.20000	9514
25.20833	9449
25.21667	9383
25.22500	9318
25.23333	9255
25.24167	9194
25.25000	9136
25.25833	9079
25.26667	9023
25.27500	8971
25.28333	8920
25.29167	8871
25.30000	8822
25.30833	8775
25.31667	8729
25.32500	8684
25.33333	8641
25.34167	8598
25.35000	8558
25.35833	8519
25.36667	8482
25.37500	8447
25.38333	8412
25.39167	8380
25.40000	8347
25.40833	8316
25.41667	8284
25.42500	8253
25.43333	8222
25.44167	8192
25.45000	8163
25.45833	8135
25.46667	8108
25.47500	8082
25.48333	8055
25.49167	8030
25.50000	8006
25.50833	7984
25.51667	7966
25.52500	7949
25.53333	7934
25.54167	7919
25.55000	7902
25.55833	7883
25.56667	7865
25.57500	7847
25.58333	7830
25.59167	7814
25.60000	7799
25.60833	7785
25.61667	7771
25.62500	7758
25.63333	7744
25.64167	7730
25.65000	7717
25.65833	7705
25.66667	7694
25.67500	7684
25.68333	7674
25.69167	7663
25.70000	7650
25.70833	7635
25.71667	7620
25.72500	7605
25.73333	7590
25.74167	7576
25.75000	7563
25.75833	7550
25.76667	7537
25.77500	7526
25.78333	7515
25.79167	7504
25.80000	7494
25.80833	7484
25.81667	7472
25.82500	7461
25.83333	7449
25.84167	7436
25.85000	7425
25.85833	7414
25.86667	7403
25.87500	7391
25.88333	7378
25.89167	7364
25.90000	7350
25.90833	7337
25.91667	7324
25.92500	7310
25.93333	7295
25.94167	7278
25.95000	7260
25.95833	7240
25.96667	7220
25.97500	7201
25.98333	7183
25.99167	7167
26.00000	7153
26.00833	7139
26.01667	7125
26.02500	7110
26.03333	7094
26.04167	7077
26.05000	7060
26.05833	7042
26.06667	7025
26.07500	7007
26.08333	6990
26.09167	6972
26.10000	6953
26.10833	6934
26.11667	6915
26.12500	6897
26.13333	6877
26.14167	6856
26.15000	6836
26.15833	6816
26.16667	6797
26.17500	6781
26.18333	6766
26.19167	6752
26.20000	6737
26.20833	6723
26.21667	6707
26.22500	6691
26.23333	6674
26.24167	6656
26.25000	6639
26.25833	6622
26.26667	6606
26.27500	6589
26.28333	6572
26.29167	6554
26.30000	6537
26.30833	6521
26.31667	6508
26.32500	6496
26.33333	6485
26.34167	6475
26.35000	6465
26.35833	6455
26.36667	6446
26.37500	6435
26.38333	6424
26.39167	6413
26.40000	6403
26.40833	6393
26.41667	6384
26.42500	6376
26.43333	6368
26.44167	6361
26.45000	6355
26.45833	6350
26.46667	6346
26.47500	6342
26.48333	6337
26.49167	6332
26.50000	6326
26.50833	6320
26.51667	6315
26.52500	6312
26.53333	6310
26.54167	6309
26.55000	6309
26.55833	6309
26.56667	6307
26.57500	6306
26.58333	6305
26.59167	6304
26.60000	6305
26.60833	6308
26.61667	6313
26.62500	6320
26.63333	6327
26.64167	6332
26.65000	6338
26.65833	6345
26.66667	6351
26.67500	6358
26.68333	6365
26.69167	6371
26.70000	6374
26.70833	6376
26.71667	6378
26.72500	6382
26.73333	6388
26.74167	6396
26.75000	6405
26.75833	6415
26.76667	6424
26.77500	6433
26.78333	6440
26.79167	6446
26.80000	6450
26.80833	6452
26.81667	6456
26.82500	6462
26.83333	6470
26.84167	6480
26.85000	6491
26.85833	6502
26.86667	6511
26.87500	6519
26.88333	6526
26.89167	6531
26.90000	6537
26.90833	6541
26.91667	6546
26.92500	6550
26.93333	6554
26.94167	6558
26.95000	6562
26.95833	6566
26.96667	6570
26.97500	6574
26.98333	6577
26.99167	6579
27.00000	6580
27.00833	6581
27.01667	6583
27.02500	6584
27.03333	6585
27.04167	6584
27.05000	6583
27.05833	6582
27.06667	6582
27.07500	6584
27.08333	6587
27.09167	6589
27.10000	6588
27.10833	6586
27.11667	6583
27.12500	6579
27.13333	6576
27.14167	6572
27.15000	6570
27.15833	6567
27.16667	6565
27.17500	6561
27.18333	6557
27.19167	6551
27.20000	6544
27.20833	6537
27.21667	6528
27.22500	6520
27.23333	6512
27.24167	6504
27.25000	6496
27.25833	6488
27.26667	6478
27.27500	6468
27.28333	6457
27.29167	6447
27.30000	6438
27.30833	6430
27.31667	6421
27.32500	6413
27.33333	6405
27.34167	6397
27.35000	6390
27.35833	6382
27.36667	6375
27.37500	6367
27.38333	6359
27.39167	6351
27.40000	6344
27.40833	6337
27.41667	6328
27.42500	6319
27.43333	6309
27.44167	6298
27.45000	6289
27.45833	6281
27.46667	6274
27.47500	6268
27.48333	6263
27.49167	6258
27.50000	6251
27.50833	6244
27.51667	6237
27.52500	6231
27.53333	6226
27.54167	6222
27.55000	6217
27.55833	6212
27.56667	6206
27.57500	6200
27.58333	6193
27.59167	6188
27.60000	6184
27.60833	6181
27.61667	6179
27.62500	6179
27.63333	6178
27.64167	6178
27.65000	6178
27.65833	6177
27.66667	6175
27.67500	6176
27.68333	6179
27.69167	6183
27.70000	6186
27.70833	6189
27.71667	6189
27.72500	6189
27.73333	6190
27.74167	6194
27.75000	6199
27.75833	6205
27.76667	6210
27.77500	6216
27.78333	6222
27.79167	6227
27.80000	6233
27.80833	6240
27.81667	6248
27.82500	6257
27.83333	6267
27.84167	6278
27.85000	6288
27.85833	6297
27.86667	6305
27.87500	6313
27.88333	6322
27.89167	6330
27.90000	6339
27.90833	6348
27.91667	6357
27.92500	6367
27.93333	6377
27.94167	6388
27.95000	6399
27.95833	6411
27.96667	6424
27.97500	6437
27.98333	6451
27.99167	6464
28.00000	6477
28.00833	6490
28.01667	6503
28.02500	6515
28.03333	6529
28.04167	6545
28.05000	6560
28.05833	6575
28.06667	6590
28.07500	6604
28.08333	6617
28.09167	6630
28.10000	6644
28.10833	6657
28.11667	6671
28.12500	6685
28.13333	6698
28.14167	6712
28.15000	6726
28.15833	6740
28.16667	6754
28.17500	6767
28.18333	6781
28.19167	6795
28.20000	6808
28.20833	6820
28.21667	6833
28.22500	6845
28.23333	6858
28.24167	6871
28.25000	6884
28.25833	6897
28.26667	6910
28.27500	6922
28.28333	6935
28.29167	6946
28.30000	6958
28.30833	6970
28.31667	6981
28.32500	6992
28.33333	7003
28.34167	7012
28.35000	7022
28.35833	7033
28.36667	7044
28.37500	7057
28.38333	7069
28.39167	7079
28.40000	7089
28.40833	7097
28.41667	7105
28.42500	7113
28.43333	7122
28.44167	7132
28.45000	7142
28.45833	7151
28.46667	7160
28.47500	7167
28.48333	7174
28.49167	7182
28.50000	7191
28.50833	7201
28.51667	7212
28.52500	7222
28.53333	7231
28.54167	7240
28.55000	7248
28.55833	7256
28.56667	7265
28.57500	7276
28.58333	7287
28.59167	7297
28.60000	7308
28.60833	7318
28.61667	7327
28.62500	7335
28.63333	7342
28.64167	7349
28.65000	7356
28.65833	7364
28.66667	7374
28.67500	7386
28.68333	7399
28.69167	7411
28.70000	7423
28.70833	7433
28.71667	7442
28.72500	7450
28.73333	7459
28.74167	7471
28.75000	7483
28.75833	7496
28.76667	7510
28.77500	7522
28.78333	7534
28.79167	7546
28.80000	7558
28.80833	7570
28.81667	7582
28.82500	7593
28.83333	7604
28.84167	7615
28.85000	7625
28.85833	7636
28.86667	7646
28.87500	7658
28.88333	7670
28.89167	7683
28.90000	7696
28.90833	7710
28.91667	7726
28.92500	7742
28.93333	7758
28.94167	7774
28.95000	7790
28.95833	7805
28.96667	7820
28.97500	7835
28.98333	7852
28.99167	7870
29.00000	7890
29.00833	7910
29.01667	7929
29.02500	7948
29.03333	7965
29.04167	7983
29.05000	8001
29.05833	8021
29.06667	8042
29.07500	8062
29.08333	8081
29.09167	8101
29.10000	8121
29.10833	8142
29.11667	8165
29.12500	8189
29.13333	8214
29.14167	8240
29.15000	8267
29.15833	8295
29.16667	8324
29.17500	8355
29.18333	8387
29.19167	8418
29.20000	8451
29.20833	8483
29.21667	8516
29.22500	8548
29.23333	8582
29.24167	8619
29.25000	8656
29.25833	8696
29.26667	8737
29.27500	8780
29.28333	8824
29.29167	8869
29.30000	8916
29.30833	8964
29.31667	9013
29.32500	9063
29.33333	9114
29.34167	9168
29.35000	9223
29.35833	9281
29.36667	9340
29.37500	9401
29.38333	9465
29.39167	9531
29.40000	9601
29.40833	9674
29.41667	9751
29.42500	9832
29.43333	9916
29.44167	10003
29.45000	10091
29.45833	10182
29.46667	10274
29.47500	10368
29.48333	10467
29.49167	10569
29.50000	10679
29.50833	10793
29.51667	10913
29.52500	11038
29.53333	11165
29.54167	11299
29.55000	11436
29.55833	11581
29.56667	11731
29.57500	11887
29.58333	12049
29.59167	12214
29.60000	12388
29.60833	12565
29.61667	12753
29.62500	12948
29.63333	13151
29.64167	13367
29.65000	13586
29.65833	13818
29.66667	14055
29.67500	14302
29.68333	14561
29.69167	14823
29.70000	15102
29.70833	15384
29.71667	15679
29.72500	15983
29.73333	16296
29.74167	16628
29.75000	16965
29.75833	17321
29.76667	17685
29.77500	18058
29.78333	18446
29.79167	18834
29.80000	19239
29.80833	19646
29.81667	20072
29.82500	20512
29.83333	20962
29.84167	21437
29.85000	21912
29.85833	22409
29.86667	22910
29.87500	23421
29.88333	23947
29.89167	24472
29.90000	25019
29.90833	25566
29.91667	26132
29.92500	26708
29.93333	27287
29.94167	27886
29.95000	28478
29.95833	29091
29.96667	29703
29.97500	30323
29.98333	30956
29.99167	31584
30.00000	32232
30.00833	32870
30.01667	33517
30.02500	34167
30.03333	34811
30.04167	35470
30.05000	36116
30.05833	36776
30.06667	37427
30.07500	38075
30.08333	38726
30.09167	39362
30.10000	40010
30.10833	40640
30.11667	41269
30.12500	41891
30.13333	42496
30.14167	43106
30.15000	43694
30.15833	44282
30.16667	44851
30.17500	45403
30.18333	45948
30.19167	46469
30.20000	46987
30.20833	47481
30.21667	47964
30.22500	48431
30.23333	48874
30.24167	49307
30.25000	49711
30.25833	50101
30.26667	50465
30.27500	50805
30.28333	51127
30.29167	51420
30.30000	51695
30.30833	51942
30.31667	52167
30.32500	52369
30.33333	52543
30.34167	52696
30.35000	52822
30.35833	52924
30.36667	53001
30.37500	53053
30.38333	53082
30.39167	53086
30.40000	53067
30.40833	53025
30.41667	52956
30.42500	52863
30.43333	52747
30.44167	52605
30.45000	52443
30.45833	52254
30.46667	52044
30.47500	51811
30.48333	51553
30.49167	51279
30.50000	50978
30.50833	50665
30.51667	50329
30.52500	49977
30.53333	49612
30.54167	49225
30.55000	48830
30.55833	48409
30.56667	47978
30.57500	47532
30.58333	47069
30.59167	46602
30.60000	46113
30.60833	45623
30.61667	45119
30.62500	44606
30.63333	44093
30.64167	43563
30.65000	43038
30.65833	42493
30.66667	41947
30.67500	41392
30.68333	40826
30.69167	40267
30.70000	39695
30.70833	39134
30.71667	38566
30.72500	37998
30.73333	37436
30.74167	36862
30.75000	36300
30.75833	35727
30.76667	35162
30.77500	34600
30.78333	34035
30.79167	33486
30.80000	32929
30.80833	32386
30.81667	31842
30.82500	31301
30.83333	30773
30.84167	30240
30.85000	29725
30.85833	29205
30.86667	28696
30.87500	28194
30.88333	27692
30.89167	27209
30.90000	26722
30.90833	26252
30.91667	25786
30.92500	25328
30.93333	24883
30.94167	24436
30.95000	24006
30.95833	23574
30.96667	23154
30.97500	22743
30.98333	22335
30.99167	21947
31.00000	21558
31.00833	21188
31.01667	20826
31.02500	20432
31.03333	20038
31.04167	19675
31.05000	19346
31.05833	19021
31.06667	18707
31.07500	18399
31.08333	18091
31.09167	17802
31.10000	17502
31.10833	17183
31.11667	16875
31.12500	16600
31.13333	16345
31.14167	16083
31.15000	15816
31.15833	15560
31.16667	15318
31.17500	15084
31.18333	14860
31.19167	14650
31.20000	14432
31.20833	14206
31.21667	13990
31.22500	13788
31.23333	13596
31.24167	13412
31.25000	13238
31.25833	13061
31.26667	12876
31.27500	12695
31.28333	12529
31.29167	12376
31.30000	12222
31.30833	12074
31.31667	11929
31.32500	11788
31.33333	11655
31.34167	11513
31.35000	11366
31.35833	11225
31.36667	11098
31.37500	10978
31.38333	10852
31.39167	10725
31.40000	10607
31.40833	10501
31.41667	10400
31.42500	10301
31.43333	10204
31.44167	10101
31.45000	9997
31.45833	9897
31.46667	9807
31.47500	9720
31.48333	9632
31.49167	9547
31.50000	9459
31.50833	9375
31.51667	9294
31.52500	9216
31.53333	9142
31.54167	9068
31.55000	8997
31.55833	8925
31.56667	8855
31.57500	8785
31.58333	8716
31.59167	8650
31.60000	8584
31.60833	8520
31.61667	8456
31.62500	8394
31.63333	8333
31.64167	8273
31.65000	8216
31.65833	8159
31.66667	8105
31.67500	8053
31.68333	8002
31.69167	7952
31.70000	7904
31.70833	7857
31.71667	7810
31.72500	7764
31.73333	7720
31.74167	7676
31.75000	7633
31.75833	7591
31.76667	7551
31.77500	7513
31.78333	7477
31.79167	7446
31.80000	7417
31.80833	7389
31.81667	7362
31.82500	7336
31.83333	7309
31.84167	7283
31.85000	7259
31.85833	7236
31.86667	7214
31.87500	7195
31.88333	7177
31.89167	7161
31.90000	7147
31.90833	7135
31.91667	7124
31.92500	7116
31.93333	7110
31.94167	7107
31.95000	7106
31.95833	7106
31.96667	7108
31.97500	7112
31.98333	7117
31.99167	7125
32.00000	7135
32.00833	7148
32.01667	7163
32.02500	7180
32.03333	7199
32.04167	7221
32.05000	7244
32.05833	7271
32.06667	7301
32.07500	7335
32.08333	7374
32.09167	7415
32.10000	7458
32.10833	7503
32.11667	7551
32.12500	7601
32.13333	7654
32.14167	7712
32.15000	7772
32.15833	7835
32.16667	7899
32.17500	7967
32.18333	8038
32.19167	8111
32.20000	8189
32.20833	8270
32.21667	8355
32.22500	8444
32.23333	8537
32.24167	8635
32.25000	8736
32.25833	8842
32.26667	8951
32.27500	9064
32.28333	9184
32.29167	9305
32.30000	9433
32.30833	9564
32.31667	9701
32.32500	9843
32.33333	9987
32.34167	10138
32.35000	10289
32.35833	10446
32.36667	10606
32.37500	10770
32.38333	10941
32.39167	11114
32.40000	11296
32.40833	11481
32.41667	11673
32.42500	11872
32.43333	12074
32.44167	12285
32.45000	12496
32.45833	12715
32.46667	12937
32.47500	13165
32.48333	13404
32.49167	13644
32.50000	13896
32.50833	14147
32.51667	14405
32.52500	14668
32.53333	14933
32.54167	15211
32.55000	15488
32.55833	15779
32.56667	16071
32.57500	16367
32.58333	16672
32.59167	16978
32.60000	17298
32.60833	17619
32.61667	17951
32.62500	18291
32.63333	18632
32.64167	18984
32.65000	19335
32.65833	19699
32.66667	20067
32.67500	20439
32.68333	20823
32.69167	21203
32.70000	21598
32.70833	21989
32.71667	22388
32.72500	22790
32.73333	23190
32.74167	23603
32.75000	24010
32.75833	24429
32.76667	24849
32.77500	25272
32.78333	25704
32.79167	26128
32.80000	26563
32.80833	26990
32.81667	27420
32.82500	27853
32.83333	28282
32.84167	28721
32.85000	29151
32.85833	29589
32.86667	30020
32.87500	30446
32.88333	30874
32.89167	31291
32.90000	31713
32.90833	32125
32.91667	32535
32.92500	32942
32.93333	33337
32.94167	33734
32.95000	34115
32.95833	34495
32.96667	34864
32.97500	35226
32.98333	35587
32.99167	35934
33.00000	36281
33.00833	36611
33.01667	36932
33.02500	37242
33.03333	37535
33.04167	37822
33.05000	38089
33.05833	38347
33.06667	38590
33.07500	38818
33.08333	39037
33.09167	39238
33.10000	39431
33.10833	39605
33.11667	39766
33.12500	39913
33.13333	40042
33.14167	40157
33.15000	40255
33.15833	40339
33.16667	40408
33.17500	40461
33.18333	40500
33.19167	40523
33.20000	40530
33.20833	40522
33.21667	40498
33.22500	40458
33.23333	40401
33.24167	40325
33.25000	40235
33.25833	40127
33.26667	40008
33.27500	39874
33.28333	39724
33.29167	39563
33.30000	39382
33.30833	39191
33.31667	38985
33.32500	38766
33.33333	38538
33.34167	38293
33.35000	38042
33.35833	37776
33.36667	37501
33.37500	37216
33.38333	36916
33.39167	36613
33.40000	36295
33.40833	35973
33.41667	35639
33.42500	35296
33.43333	34947
33.44167	34583
33.45000	34222
33.45833	33849
33.46667	33475
33.47500	33097
33.48333	32710
33.49167	32325
33.50000	31925
33.50833	31528
33.51667	31123
33.52500	30713
33.53333	30306
33.54167	29889
33.55000	29480
33.55833	29063
33.56667	28649
33.57500	28235
33.58333	27814
33.59167	27400
33.60000	26975
33.60833	26559
33.61667	26141
33.62500	25723
33.63333	25312
33.64167	24894
33.65000	24488
33.65833	24077
33.66667	23673
33.67500	23274
33.68333	22873
33.69167	22482
33.70000	22084
33.70833	21695
33.71667	21305
33.72500	20917
33.73333	20538
33.74167	20153
33.75000	19781
33.75833	19408
33.76667	19043
33.77500	18685
33.78333	18327
33.79167	17980
33.80000	17627
33.80833	17284
33.81667	16943
33.82500	16607
33.83333	16281
33.84167	15954
33.85000	15638
33.85833	15321
33.86667	15011
33.87500	14707
33.88333	14404
33.89167	14113
33.90000	13820
33.90833	13536
33.91667	13254
33.92500	12976
33.93333	12707
33.94167	12438
33.95000	12180
33.95833	11921
33.96667	11669
33.97500	11422
33.98333	11176
33.99167	10940
34.00000	10704
34.00833	10476
34.01667	10250
34.02500	10026
34.03333	9808
34.04167	9591
34.05000	9383
34.05833	9176
34.06667	8976
34.07500	8780
34.08333	8585
34.09167	8398
34.10000	8211
34.10833	8032
34.11667	7858
34.12500	7688
34.13333	7524
34.14167	7360
34.15000	7201
34.15833	7041
34.16667	6884
34.17500	6731
34.18333	6579
34.19167	6434
34.20000	6289
34.20833	6150
34.21667	6014
34.22500	5882
34.23333	5757
34.24167	5636
34.25000	5521
34.25833	5407
34.26667	5294
34.27500	5182
34.28333	5068
34.29167	4958
34.30000	4848
34.30833	4743
34.31667	4638
34.32500	4536
34.33333	4437
34.34167	4340
34.35000	4250
34.35833	4163
34.36667	4081
34.37500	4001
34.38333	3921
34.39167	3844
34.40000	3766
34.40833	3691
34.41667	3618
34.42500	3547
34.43333	3478
34.44167	3408
34.45000	3341
34.45833	3274
34.46667	3209
34.47500	3145
34.48333	3081
34.49167	3020
34.50000	2959
34.50833	2902
34.51667	2848
34.52500	2795
34.53333	2745
34.54167	2694
34.55000	2645
34.55833	2597
34.56667	2549
34.57500	2504
34.58333	2459
34.59167	2416
34.60000	2374
34.60833	2333
34.61667	2292
34.62500	2252
34.63333	2214
34.64167	2176
34.65000	2139
34.65833	2103
34.66667	2068
34.67500	2034
34.68333	2002
34.69167	1972
34.70000	1942
34.70833	1913
34.71667	1883
34.72500	1854
34.73333	1825
34.74167	1796
34.75000	1768
34.75833	1743
34.76667	1719
34.77500	1698
34.78333	1678
34.79167	1657
34.80000	1636
34.80833	1614
34.81667	1594
34.82500	1576
34.83333	1559
34.84167	1544
34.85000	1529
34.85833	1514
34.86667	1499
34.87500	1486
34.88333	1473
34.89167	1461
34.90000	1449
34.90833	1438
34.91667	1426
34.92500	1414
34.93333	1402
34.94167	1388
34.95000	1375
34.95833	1363
34.96667	1353
34.97500	1344
34.98333	1337
34.99167	1330
35.00000	1325
35.00833	1319
35.01667	1313
35.02500	1307
35.03333	1301
35.04167	1294
35.05000	1288
35.05833	1280
35.06667	1273
35.07500	1267
35.08333	1261
35.09167	1258
35.10000	1256
35.10833	1255
35.11667	1253
35.12500	1250
35.13333	1246
35.14167	1240
35.15000	1234
35.15833	1227
35.16667	1219
35.17500	1213
35.18333	1207
35.19167	1201
35.20000	1196
35.20833	1191
35.21667	1188
35.22500	1185
35.23333	1182
35.24167	1181
35.25000	1180
35.25833	1179
35.26667	1178
35.27500	1176
35.28333	1173
35.29167	1169
35.30000	1164
35.30833	1158
35.31667	1153
35.32500	1148
35.33333	1143
35.34167	1138
35.35000	1131
35.35833	1123
35.36667	1114
35.37500	1106
35.38333	1098
35.39167	1089
35.40000	1080
35.40833	1070
35.41667	1060
35.42500	1049
35.43333	1039
35.44167	1030
35.45000	1021
35.45833	1013
35.46667	1006
35.47500	998
35.48333	991
35.49167	982
35.50000	972
35.50833	962
35.51667	951
35.52500	939
35.53333	928
35.54167	917
35.55000	907
35.55833	897
35.56667	888
35.57500	880
35.58333	871
35.59167	862
35.60000	853
35.60833	843
35.61667	832
35.62500	821
35.63333	811
35.64167	800
35.65000	790
35.65833	781
35.66667	772
35.67500	763
35.68333	755
35.69167	745
35.70000	733
35.70833	719
35.71667	705
35.72500	690
35.73333	678
35.74167	668
35.75000	659
35.75833	651
35.76667	643
35.77500	635
35.78333	626
35.79167	618
35.80000	608
35.80833	599
35.81667	589
35.82500	579
35.83333	570
35.84167	560
35.85000	551
35.85833	543
35.86667	534
35.87500	525
35.88333	515
35.89167	505
35.90000	493
35.90833	482
35.91667	473
35.92500	465
35.93333	459
35.94167	453
35.95000	446
35.95833	440
35.96667	434
35.97500	428
35.98333	423
35.99167	418
36.00000	415
36.00833	413
36.01667	410
36.02500	407
36.03333	402
36.04167	396
36.05000	390
36.05833	384
36.06667	378
36.07500	373
36.08333	367
36.09167	363
36.10000	359
36.10833	355
36.11667	353
36.12500	351
36.13333	350
36.14167	350
36.15000	349
36.15833	347
36.16667	343
36.17500	337
36.18333	330
36.19167	326
36.20000	325
36.20833	325
36.21667	325
36.22500	325
36.23333	322
36.24167	317
36.25000	312
36.25833	309
36.26667	306
36.27500	305
36.28333	305
36.29167	305
36.30000	305
36.30833	304
36.31667	304
36.32500	305
36.33333	306
36.34167	308
36.35000	311
36.35833	313
36.36667	315
36.37500	315
36.38333	314
36.39167	314
36.40000	316
36.40833	318
36.41667	320
36.42500	321
36.43333	320
36.44167	318
36.45000	315
36.45833	313
36.46667	311
36.47500	309
36.48333	307
36.49167	306
36.50000	305
36.50833	305
36.51667	305
36.52500	306
36.53333	308
36.54167	312
36.55000	315
36.55833	317
36.56667	316
36.57500	315
36.58333	313
36.59167	313
36.60000	314
36.60833	316
36.61667	319
36.62500	322
36.63333	324
36.64167	325
36.65000	326
36.65833	326
36.66667	325
36.67500	323
36.68333	323
36.69167	323
36.70000	323
36.70833	323
36.71667	323
36.72500	325
36.73333	329
36.74167	335
36.75000	341
36.75833	345
36.76667	347
36.77500	348
36.78333	349
36.79167	351
36.80000	353
36.80833	355
36.81667	357
36.82500	357
36.83333	358
36.84167	358
36.85000	359
36.85833	359
36.86667	360
36.87500	362
36.88333	364
36.89167	367
36.90000	368
36.90833	369
36.91667	369
36.92500	368
36.93333	368
36.94167	370
36.95000	372
36.95833	376
36.96667	380
36.97500	384
36.98333	388
36.99167	391
37.00000	394
37.00833	397
37.01667	398
37.02500	397
37.03333	397
37.04167	397
37.05000	399
37.05833	403
37.06667	406
37.07500	408
37.08333	407
37.09167	404
37.10000	401
37.10833	399
37.11667	399
37.12500	399
37.13333	402
37.14167	406
37.15000	411
37.15833	415
37.16667	418
37.17500	419
37.18333	418
37.19167	416
37.20000	414
37.20833	412
37.21667	409
37.22500	406
37.23333	404
37.24167	402
37.25000	400
37.25833	398
37.26667	396
37.27500	395
37.28333	395
37.29167	394
37.30000	392
37.30833	389
37.31667	387
37.32500	386
37.33333	387
37.34167	388
37.35000	388
37.35833	387
37.36667	383
37.37500	376
37.38333	367
37.39167	359
37.40000	353
37.40833	349
37.41667	347
37.42500	346
37.43333	345
37.44167	341
37.45000	338
37.45833	334
37.46667	330
37.47500	326
37.48333	321
37.49167	316
37.50000	309
37.50833	302
37.51667	295
37.52500	290
37.53333	285
37.54167	281
37.55000	277
37.55833	273
37.56667	268
37.57500	264
37.58333	261
37.59167	257
37.60000	252
37.60833	247
37.61667	243
37.62500	240
37.63333	238
37.64167	234
37.65000	231
37.65833	226
37.66667	222
37.67500	219
37.68333	217
37.69167	215
37.70000	213
37.70833	210
37.71667	207
37.72500	205
37.73333	203
37.74167	202
37.75000	202
37.75833	201
37.76667	200
37.77500	200
37.78333	199
37.79167	198
37.80000	197
37.80833	196
37.81667	194
37.82500	192
37.83333	190
37.84167	187
37.85000	184
37.85833	183
37.86667	184
37.87500	184
37.88333	185
37.89167	184
37.90000	182
37.90833	179
37.91667	177
37.92500	177
37.93333	178
37.94167	178
37.95000	178
37.95833	177
37.96667	176
37.97500	175
37.98333	176
37.99167	178
38.00000	181
38.00833	183
38.01667	182
38.02500	180
38.03333	176
38.04167	173
38.05000	170
38.05833	170
38.06667	171
38.07500	172
38.08333	174
38.09167	173
38.10000	172
38.10833	169
38.11667	168
38.12500	169
38.13333	170
38.14167	171
38.15000	171
38.15833	168
38.16667	165
38.17500	162
38.18333	160
38.19167	158
38.20000	157
38.20833	155
38.21667	154
38.22500	152
38.23333	151
38.24167	152
38.25000	153
38.25833	154
38.26667	155
38.27500	155
38.28333	154
38.29167	151
38.30000	146
38.30833	140
38.31667	135
38.32500	131
38.33333	128
38.34167	126
38.35000	124
38.35833	120
38.36667	117
38.37500	114
38.38333	112
38.39167	111
38.40000	108
38.40833	104
38.41667	101
38.42500	98
38.43333	95
38.44167	93
38.45000	92
38.45833	90
38.46667	88
38.47500	86
38.48333	84
38.49167	81
38.50000	77
38.50833	73
38.51667	70
38.52500	68
38.53333	66
38.54167	63
38.55000	59
38.55833	55
38.56667	51
38.57500	47
38.58333	44
38.59167	41
38.60000	37
38.60833	33
38.61667	28
38.62500	22
38.63333	16
38.64167	11
38.65000	6
38.65833	3
38.66667	3
38.67500	4
38.68333	6
38.69167	7
38.70000	4
38.70833	-0
38.71667	-6
38.72500	-11
38.73333	-14
38.74167	-17
38.75000	-19
38.75833	-22
38.76667	-27
38.77500	-32
38.78333	-36
38.79167	-39
38.80000	-41
38.80833	-43
38.81667	-44
38.82500	-43
38.83333	-42
38.84167	-41
38.85000	-41
38.85833	-41
38.86667	-44
38.87500	-48
38.88333	-53
38.89167	-57
38.90000	-61
38.90833	-64
38.91667	-66
38.92500	-68
38.93333	-70
38.94167	-72
38.95000	-72
38.95833	-72
38.96667	-72
38.97500	-72
38.98333	-73
38.99167	-76
39.00000	-79
39.00833	-82
39.01667	-85
39.02500	-87
39.03333	-89
39.04167	-90
39.05000	-91
39.05833	-92
39.06667	-94
39.07500	-95
39.08333	-95
39.09167	-94
39.10000	-93
39.10833	-91
39.11667	-90
39.12500	-90
39.13333	-91
39.14167	-92
39.15000	-93
39.15833	-94
39.16667	-95
39.17500	-98
39.18333	-100
39.19167	-103
39.20000	-105
39.20833	-106
39.21667	-105
39.22500	-102
39.23333	-100
39.24167	-100
39.25000	-100
39.25833	-102
39.26667	-103
39.27500	-104
39.28333	-104
39.29167	-104
39.30000	-104
39.30833	-104
39.31667	-106
39.32500	-107
39.33333	-109
39.34167	-111
39.35000	-113
39.35833	-115
39.36667	-115
39.37500	-116
39.38333	-117
39.39167	-119
39.40000	-120
39.40833	-121
39.41667	-124
39.42500	-129
39.43333	-136
39.44167	-144
39.45000	-150
39.45833	-153
39.46667	-151
39.47500	-147
39.48333	-141
39.49167	-136
39.50000	-133
39.50833	-132
39.51667	-133
39.52500	-135
39.53333	-139
39.54167	-144
39.55000	-149
39.55833	-153
39.56667	-157
39.57500	-161
39.58333	-163
39.59167	-164
39.60000	-164
39.60833	-164
39.61667	-162
39.62500	-161
39.63333	-161
39.64167	-163
39.65000	-166
39.65833	-168
39.66667	-170
39.67500	-171
39.68333	-172
39.69167	-172
39.70000	-173
39.70833	-175
39.71667	-177
39.72500	-179
39.73333	-180
39.74167	-182
39.75000	-184
39.75833	-189
39.76667	-195
39.77500	-200
39.78333	-203
39.79167	-203
39.80000	-201
39.80833	-198
39.81667	-196
39.82500	-196
39.83333	-196
39.84167	-198
39.85000	-200
39.85833	-203
39.86667	-206
39.87500	-209
39.88333	-211
39.89167	-212
39.90000	-210
39.90833	-208
39.91667	-205
39.92500	-203
39.93333	-201
39.94167	-199
39.95000	-197
39.95833	-195
39.96667	-193
39.97500	-191
39.98333	-190
39.99167	-188
40.00000	-185
40.00833	-180
40.01667	-174
40.02500	-166
40.03333	-157
40.04167	-149
40.05000	-140
40.05833	-132
40.06667	-122
40.07500	-112
40.08333	-100
40.09167	-88
40.10000	-74
40.10833	-59
40.11667	-44
40.12500	-28
40.13333	-13
40.14167	4
40.15000	22
40.15833	44
40.16667	69
40.17500	97
40.18333	127
40.19167	157
40.20000	188
40.20833	219
40.21667	251
40.22500	284
40.23333	320
40.24167	360
40.25000	403
40.25833	451
40.26667	503
40.27500	559
40.28333	619
40.29167	680
40.30000	744
40.30833	807
40.31667	872
40.32500	940
40.33333	1010
40.34167	1086
40.35000	1164
40.35833	1247
40.36667	1334
40.37500	1423
40.38333	1518
40.39167	1615
40.40000	1720
40.40833	1826
40.41667	1937
40.42500	2052
40.43333	2169
40.44167	2291
40.45000	2414
40.45833	2544
40.46667	2677
40.47500	2816
40.48333	2962
40.49167	3110
40.50000	3265
40.50833	3421
40.51667	3580
40.52500	3742
40.53333	3905
40.54167	4076
40.55000	4247
40.55833	4425
40.56667	4608
40.57500	4794
40.58333	4988
40.59167	5182
40.60000	5387
40.60833	5591
40.61667	5799
40.62500	6009
40.63333	6216
40.64167	6428
40.65000	6638
40.65833	6855
40.66667	7075
40.67500	7296
40.68333	7523
40.69167	7746
40.70000	7976
40.70833	8202
40.71667	8430
40.72500	8659
40.73333	8885
40.74167	9115
40.75000	9341
40.75833	9572
40.76667	9804
40.77500	10036
40.78333	10274
40.79167	10505
40.80000	10739
40.80833	10965
40.81667	11187
40.82500	11406
40.83333	11620
40.84167	11837
40.85000	12048
40.85833	12262
40.86667	12472
40.87500	12679
40.88333	12887
40.89167	13085
40.90000	13283
40.90833	13473
40.91667	13658
40.92500	13839
40.93333	14009
40.94167	14177
40.95000	14335
40.95833	14492
40.96667	14645
40.97500	14792
40.98333	14936
40.99167	15069
41.00000	15197
41.00833	15315
41.01667	15427
41.02500	15533
41.03333	15630
41.04167	15722
41.05000	15805
41.05833	15883
41.06667	15955
41.07500	16018
41.08333	16074
41.09167	16120
41.10000	16159
41.10833	16189
41.11667	16210
41.12500	16225
41.13333	16230
41.14167	16228
41.15000	16216
41.15833	16196
41.16667	16168
41.17500	16135
41.18333	16095
41.19167	16051
41.20000	16000
41.20833	15943
41.21667	15875
41.22500	15799
41.23333	15714
41.24167	15619
41.25000	15521
41.25833	15414
41.26667	15302
41.27500	15184
41.28333	15057
41.29167	14929
41.30000	14794
41.30833	14656
41.31667	14514
41.32500	14365
41.33333	14212
41.34167	14049
41.35000	13884
41.35833	13712
41.36667	13537
41.37500	13361
41.38333	13180
41.39167	12999
41.40000	12811
41.40833	12622
41.41667	12426
41.42500	12226
41.43333	12026
41.44167	11820
41.45000	11616
41.45833	11407
41.46667	11199
41.47500	10991
41.48333	10780
41.49167	10575
41.50000	10367
41.50833	10162
41.51667	9956
41.52500	9748
41.53333	9543
41.54167	9334
41.55000	9128
41.55833	8918
41.56667	8711
41.57500	8506
41.58333	8299
41.59167	8099
41.60000	7898
41.60833	7701
41.61667	7504
41.62500	7308
41.63333	7118
41.64167	6925
41.65000	6739
41.65833	6552
41.66667	6369
41.67500	6189
41.68333	6010
41.69167	5837
41.70000	5665
41.70833	5501
41.71667	5339
41.72500	5180
41.73333	5026
41.74167	4870
41.75000	4721
41.75833	4572
41.76667	4427
41.77500	4288
41.78333	4150
41.79167	4016
41.80000	3882
41.80833	3751
41.81667	3623
41.82500	3496
41.83333	3377
41.84167	3260
41.85000	3148
41.85833	3037
41.86667	2929
41.87500	2826
41.88333	2725
41.89167	2631
41.90000	2540
41.90833	2452
41.91667	2363
41.92500	2273
41.93333	2185
41.94167	2096
41.95000	2013
41.95833	1933
41.96667	1858
41.97500	1787
41.98333	1718
41.99167	1653
42.00000	1589
42.00833	1527
42.01667	1466
42.02500	1407
42.03333	1350
42.04167	1295
42.05000	1243
42.05833	1192
42.06667	1143
42.07500	1094
42.08333	1047
42.09167	1001
42.10000	956
42.10833	913
42.11667	870
42.12500	827
42.13333	787
42.14167	749
42.15000	714
42.15833	682
42.16667	652
42.17500	623
42.18333	594
42.19167	567
42.20000	539
42.20833	513
42.21667	486
42.22500	459
42.23333	434
42.24167	411
42.25000	389
42.25833	369
42.26667	347
42.27500	326
42.28333	304
42.29167	284
42.30000	266
42.30833	249
42.31667	234
42.32500	219
42.33333	204
42.34167	189
42.35000	173
42.35833	158
42.36667	142
42.37500	127
42.38333	112
42.39167	99
42.40000	86
42.40833	73
42.41667	61
42.42500	48
42.43333	36
42.44167	25
42.45000	15
42.45833	5
42.46667	-4
42.47500	-14
42.48333	-24
42.49167	-34
42.50000	-43
42.50833	-51
42.51667	-59
42.52500	-66
42.53333	-73
42.54167	-79
42.55000	-85
42.55833	-91
42.56667	-97
42.57500	-103
42.58333	-110
42.59167	-115
42.60000	-120
42.60833	-124
42.61667	-128
42.62500	-133
42.63333	-139
42.64167	-145
42.65000	-151
42.65833	-157
42.66667	-163
42.67500	-170
42.68333	-178
42.69167	-184
42.70000	-189
42.70833	-193
42.71667	-195
42.72500	-197
42.73333	-198
42.74167	-199
42.75000	-201
42.75833	-204
42.76667	-208
42.77500	-213
42.78333	-219
42.79167	-224
42.80000	-228
42.80833	-231
42.81667	-236
42.82500	-241
42.83333	-246
42.84167	-250
42.85000	-253
42.85833	-255
42.86667	-257
42.87500	-261
42.88333	-266
42.89167	-271
42.90000	-274
42.90833	-276
42.91667	-277
42.92500	-277
42.93333	-277
42.94167	-277
42.95000	-279
42.95833	-281
42.96667	-284
42.97500	-288
42.98333	-293
42.99167	-298
43.00000	-302
43.00833	-305
43.01667	-306
43.02500	-305
43.03333	-304
43.04167	-305
43.05000	-308
43.05833	-314
43.06667	-319
43.07500	-324
43.08333	-329
43.09167	-332
43.10000	-335
43.10833	-336
43.11667	-337
43.12500	-337
43.13333	-338
43.14167	-339
43.15000	-342
43.15833	-346
43.16667	-351
43.17500	-356
43.18333	-360
43.19167	-363
43.20000	-364
43.20833	-365
43.21667	-366
43.22500	-368
43.23333	-370
43.24167	-372
43.25000	-373
43.25833	-373
43.26667	-372
43.27500	-372
43.28333	-373
43.29167	-375
43.30000	-378
43.30833	-382
43.31667	-385
43.32500	-388
43.33333	-390
43.34167	-391
43.35000	-389
43.35833	-387
43.36667	-384
43.37500	-382
43.38333	-382
43.39167	-384
43.40000	-387
43.40833	-390
43.41667	-392
43.42500	-393
43.43333	-394
43.44167	-394
43.45000	-394
43.45833	-395
43.46667	-398
43.47500	-401
43.48333	-404
43.49167	-407
43.50000	-409
43.50833	-410
43.51667	-411
43.52500	-411
43.53333	-412
43.54167	-413
43.55000	-413
43.55833	-414
43.56667	-416
43.57500	-419
43.58333	-421
43.59167	-423
43.60000	-424
43.60833	-424
43.61667	-424
43.62500	-425
43.63333	-425
43.64167	-425
43.65000	-424
43.65833	-424
43.66667	-424
43.67500	-425
43.68333	-426
43.69167	-428
43.70000	-429
43.70833	-431
43.71667	-434
43.72500	-436
43.73333	-437
43.74167	-436
43.75000	-434
43.75833	-431
43.76667	-429
43.77500	-429
43.78333	-430
43.79167	-433
43.80000	-435
43.80833	-437
43.81667	-440
43.82500	-442
43.83333	-443
43.84167	-443
43.85000	-442
43.85833	-441
43.86667	-440
43.87500	-440
43.88333	-442
43.89167	-444
43.90000	-445
43.90833	-447
43.91667	-448
43.92500	-449
43.93333	-450
43.94167	-451
43.95000	-450
43.95833	-449
43.96667	-448
43.97500	-447
43.98333	-447
43.99167	-447
44.00000	-448
44.00833	-449
44.01667	-449
44.02500	-449
44.03333	-448
44.04167	-449
44.05000	-451
44.05833	-452
44.06667	-453
44.07500	-454
44.08333	-455
44.09167	-456
44.10000	-458
44.10833	-459
44.11667	-459
44.12500	-458
44.13333	-457
44.14167	-457
44.15000	-457
44.15833	-456
44.16667	-455
44.17500	-454
44.18333	-453
44.19167	-453
44.20000	-453
44.20833	-452
44.21667	-451
44.22500	-451
44.23333	-451
44.24167	-452
44.25000	-452
44.25833	-453
44.26667	-454
44.27500	-455
44.28333	-458
44.29167	-460
44.30000	-462
44.30833	-464
44.31667	-463
44.32500	-461
44.33333	-459
44.34167	-456
44.35000	-453
44.35833	-451
44.36667	-450
44.37500	-449
44.38333	-450
44.39167	-451
44.40000	-451
44.40833	-450
44.41667	-447
44.42500	-444
44.43333	-442
44.44167	-443
44.45000	-444
44.45833	-446
44.46667	-447
44.47500	-448
44.48333	-447
44.49167	-447
44.50000	-446
44.50833	-446
44.51667	-445
44.52500	-443
44.53333	-440
44.54167	-437
44.55000	-434
44.55833	-431
44.56667	-428
44.57500	-426
44.58333	-426
44.59167	-427
44.60000	-429
44.60833	-431
44.61667	-432
44.62500	-432
44.63333	-431
44.64167	-430
44.65000	-428
44.65833	-426
44.66667	-423
44.67500	-421
44.68333	-418
44.69167	-417
44.70000	-416
44.70833	-415
44.71667	-414
44.72500	-412
44.73333	-411
44.74167	-411
44.75000	-411
44.75833	-410
44.76667	-409
44.77500	-407
44.78333	-403
44.79167	-400
44.80000	-396
44.80833	-393
44.81667	-390
44.82500	-388
44.83333	-385
44.84167	-382
44.85000	-379
44.85833	-377
44.86667	-375
44.87500	-374
44.88333	-374
44.89167	-374
44.90000	-375
44.90833	-374
44.91667	-374
44.92500	-373
44.93333	-371
44.94167	-368
44.95000	-364
44.95833	-361
44.96667	-357
44.97500	-354
44.98333	-352
44.99167	-349
45.00000	-347
45.00833	-343
45.01667	-340
45.02500	-336
45.03333	-333
45.04167	-329
45.05000	-325
45.05833	-322
45.06667	-321
45.07500	-320
45.08333	-321
45.09167	-322
45.10000	-320
45.10833	-317
45.11667	-311
45.12500	-306
45.13333	-301
45.14167	-298
45.15000	-297
45.15833	-297
45.16667	-296
45.17500	-294
45.18333	-290
45.19167	-286
45.20000	-282
45.20833	-278
45.21667	-277
45.22500	-277
45.23333	-278
45.24167	-278
45.25000	-278
45.25833	-278
45.26667	-278
45.27500	-279
45.28333	-278
45.29167	-277
45.30000	-272
45.30833	-268
45.31667	-263
45.32500	-260
45.33333	-257
45.34167	-254
45.35000	-251
45.35833	-249
45.36667	-248
45.37500	-249
45.38333	-252
45.39167	-255
45.40000	-257
45.40833	-258
45.41667	-258
45.42500	-258
45.43333	-256
45.44167	-253
45.45000	-250
45.45833	-247
45.46667	-245
45.47500	-244
45.48333	-246
45.49167	-249
45.50000	-253
45.50833	-256
45.51667	-257
45.52500	-255
45.53333	-253
45.54167	-250
45.55000	-248
45.55833	-246
45.56667	-246
45.57500	-248
45.58333	-251
45.59167	-255
45.60000	-259
45.60833	-262
45.61667	-265
45.62500	-268
45.63333	-269
45.64167	-269
45.65000	-268
45.65833	-269
45.66667	-270
45.67500	-273
45.68333	-277
45.69167	-280
45.70000	-281
45.70833	-281
45.71667	-280
45.72500	-280
45.73333	-281
45.74167	-285
45.75000	-291
45.75833	-296
45.76667	-300
45.77500	-303
45.78333	-305
45.79167	-307
45.80000	-308
45.80833	-310
45.81667	-311
45.82500	-312
45.83333	-314
45.84167	-315
45.85000	-318
45.85833	-322
45.86667	-326
45.87500	-331
45.88333	-335
45.89167	-339
45.90000	-340
45.90833	-341
45.91667	-340
45.92500	-339
45.93333	-339
45.94167	-342
45.95000	-347
45.95833	-354
45.96667	-361
45.97500	-366
45.98333	-368
45.99167	-368
46.00000	-366
46.00833	-365
46.01667	-366
46.02500	-369
46.03333	-372
46.04167	-374
46.05000	-377
46.05833	-379
46.06667	-381
46.07500	-385
46.08333	-390
46.09167	-395
46.10000	-400
46.10833	-404
46.11667	-407
46.12500	-409
46.13333	-410
46.14167	-412
46.15000	-413
46.15833	-414
46.16667	-415
46.17500	-416
46.18333	-415
46.19167	-415
46.20000	-417
46.20833	-419
46.21667	-422
46.22500	-425
46.23333	-427
46.24167	-429
46.25000	-432
46.25833	-436
46.26667	-440
46.27500	-443
46.28333	-444
46.29167	-445
46.30000	-445
46.30833	-447
46.31667	-449
46.32500	-452
46.33333	-454
46.34167	-455
46.35000	-456
46.35833	-457
46.36667	-456
46.37500	-456
46.38333	-457
46.39167	-457
46.40000	-458
46.40833	-459
46.41667	-460
46.42500	-462
46.43333	-466
46.44167	-472
46.45000	-477
46.45833	-482
46.46667	-486
46.47500	-488
46.48333	-488
46.49167	-488
46.50000	-487
46.50833	-486
46.51667	-487
46.52500	-488
46.53333	-490
46.54167	-492
46.55000	-492
46.55833	-491
46.56667	-489
46.57500	-488
46.58333	-488
46.59167	-488
46.60000	-487
46.60833	-486
46.61667	-485
46.62500	-484
46.63333	-485
46.64167	-488
46.65000	-494
46.65833	-501
46.66667	-507
46.67500	-510
46.68333	-512
46.69167	-511
46.70000	-509
46.70833	-507
46.71667	-505
46.72500	-503
46.73333	-500
46.74167	-497
46.75000	-493
46.75833	-489
46.76667	-487
46.77500	-486
46.78333	-487
46.79167	-489
46.80000	-492
46.80833	-494
46.81667	-496
46.82500	-497
46.83333	-498
46.84167	-498
46.85000	-499
46.85833	-500
46.86667	-499
46.87500	-497
46.88333	-494
46.89167	-491
46.90000	-490
46.90833	-492
46.91667	-494
46.92500	-497
46.93333	-500
46.94167	-502
46.95000	-503
46.95833	-503
46.96667	-504
46.97500	-503
46.98333	-500
46.99167	-497
47.00000	-496
47.00833	-496
47.01667	-499
47.02500	-504
47.03333	-508
47.04167	-509
47.05000	-508
47.05833	-505
47.06667	-502
47.07500	-499
47.08333	-498
47.09167	-498
47.10000	-498
47.10833	-497
47.11667	-494
47.12500	-491
47.13333	-489
47.14167	-488
47.15000	-489
47.15833	-491
47.16667	-493
47.17500	-494
47.18333	-493
47.19167	-493
47.20000	-494
47.20833	-496
47.21667	-498
47.22500	-498
47.23333	-497
47.24167	-496
47.25000	-495
47.25833	-495
47.26667	-496
47.27500	-495
47.28333	-493
47.29167	-490
47.30000	-486
47.30833	-483
47.31667	-479
47.32500	-475
47.33333	-471
47.34167	-467
47.35000	-465
47.35833	-462
47.36667	-460
47.37500	-458
47.38333	-456
47.39167	-455
47.40000	-454
47.40833	-453
47.41667	-452
47.42500	-453
47.43333	-453
47.44167	-453
47.45000	-452
47.45833	-451
47.46667	-449
47.47500	-446
47.48333	-442
47.49167	-439
47.50000	-438
47.50833	-438
47.51667	-438
47.52500	-438
47.53333	-438
47.54167	-436
47.55000	-434
47.55833	-432
47.56667	-429
47.57500	-426
47.58333	-423
47.59167	-420
47.60000	-417
47.60833	-416
47.61667	-416
47.62500	-415
47.63333	-415
47.64167	-416
47.65000	-417
47.65833	-419
47.66667	-421
47.67500	-421
47.68333	-419
47.69167	-416
47.70000	-412
47.70833	-408
47.71667	-403
47.72500	-398
47.73333	-394
47.74167	-392
47.75000	-390
47.75833	-390
47.76667	-392
47.77500	-393
47.78333	-394
47.79167	-395
47.80000	-395
47.80833	-394
47.81667	-392
47.82500	-388
47.83333	-385
47.84167	-381
47.85000	-380
47.85833	-379
47.86667	-380
47.87500	-381
47.88333	-382
47.89167	-383
47.90000	-383
47.90833	-383
47.91667	-385
47.92500	-388
47.93333	-391
47.94167	-392
47.95000	-391
47.95833	-388
47.96667	-384
47.97500	-381
47.98333	-378
47.99167	-376
48.00000	-376
48.00833	-378
48.01667	-380
48.02500	-383
48.03333	-387
48.04167	-389
48.05000	-391
48.05833	-390
48.06667	-388
48.07500	-384
48.08333	-381
48.09167	-380
48.10000	-381
48.10833	-383
48.11667	-386
48.12500	-389
48.13333	-390
48.14167	-391
48.15000	-391
48.15833	-392
48.16667	-392
48.17500	-394
48.18333	-395
48.19167	-396
48.20000	-398
48.20833	-400
48.21667	-400
48.22500	-400
48.23333	-400
48.24167	-400
48.25000	-401
48.25833	-402
48.26667	-403
48.27500	-404
48.28333	-404
48.29167	-403
48.30000	-402
48.30833	-402
48.31667	-402
48.32500	-403
48.33333	-405
48.34167	-407
48.35000	-410
48.35833	-413
48.36667	-417
48.37500	-422
48.38333	-426
48.39167	-430
48.40000	-431
48.40833	-431
48.41667	-431
48.42500	-430
48.43333	-429
48.44167	-430
48.45000	-431
48.45833	-432
48.46667	-433
48.47500	-433
48.48333	-434
48.49167	-433
48.50000	-433
48.50833	-433
48.51667	-434
48.52500	-437
48.53333	-442
48.54167	-446
48.55000	-450
48.55833	-452
48.56667	-452
48.57500	-452
48.58333	-450
48.59167	-447
48.60000	-445
48.60833	-443
48.61667	-443
48.62500	-445
48.63333	-449
48.64167	-453
48.65000	-457
48.65833	-459
48.66667	-460
48.67500	-461
48.68333	-462
48.69167	-463
48.70000	-465
48.70833	-467
48.71667	-470
48.72500	-472
48.73333	-473
48.74167	-473
48.75000	-472
48.75833	-472
48.76667	-472
48.77500	-473
48.78333	-473
48.79167	-473
48.80000	-474
48.80833	-475
48.81667	-476
48.82500	-478
48.83333	-481
48.84167	-484
48.85000	-486
48.85833	-488
48.86667	-489
48.87500	-489
48.88333	-487
48.89167	-485
48.90000	-482
48.90833	-480
48.91667	-480
48.92500	-481
48.93333	-483
48.94167	-484
48.95000	-486
48.95833	-488
48.96667	-489
48.97500	-491
48.98333	-493
48.99167	-495
49.00000	-498
49.00833	-500
49.01667	-501
49.02500	-502
49.03333	-503
49.04167	-503
49.05000	-502
49.05833	-503
49.06667	-503
49.07500	-505
49.08333	-506
49.09167	-508
49.10000	-510
49.10833	-511
49.11667	-512
49.12500	-511
49.13333	-509
49.14167	-506
49.15000	-503
49.15833	-499
49.16667	-495
49.17500	-493
49.18333	-494
49.19167	-496
49.20000	-499
49.20833	-501
49.21667	-501
49.22500	-500
49.23333	-501
49.24167	-503
49.25000	-506
49.25833	-510
49.26667	-513
49.27500	-514
49.28333	-515
49.29167	-515
49.30000	-515
49.30833	-515
49.31667	-516
49.32500	-516
49.33333	-517
49.34167	-517
49.35000	-516
49.35833	-515
49.36667	-515
49.37500	-514
49.38333	-514
49.39167	-514
49.40000	-514
49.40833	-513
49.41667	-513
49.42500	-514
49.43333	-516
49.44167	-518
49.45000	-520
49.45833	-522
49.46667	-523
49.47500	-524
49.48333	-525
49.49167	-526
49.50000	-526
49.50833	-525
49.51667	-524
49.52500	-524
49.53333	-524
49.54167	-523
49.55000	-521
49.55833	-519
49.56667	-517
49.57500	-515
49.58333	-513
49.59167	-513
49.60000	-513
49.60833	-516
49.61667	-518
49.62500	-521
49.63333	-524
49.64167	-525
49.65000	-525
49.65833	-526
49.66667	-527
49.67500	-529
49.68333	-529
49.69167	-529
49.70000	-528
49.70833	-527
49.71667	-525
49.72500	-525
49.73333	-523
49.74167	-522
49.75000	-521
49.75833	-521
49.76667	-522
49.77500	-525
49.78333	-528
49.79167	-531
49.80000	-532
49.80833	-532
49.81667	-531
49.82500	-531
49.83333	-531
49.84167	-533
49.85000	-535
49.85833	-537
49.86667	-538
49.87500	-536
49.88333	-533
49.89167	-530
49.90000	-528
49.90833	-529
49.91667	-532
49.92500	-536
49.93333	-540
49.94167	-543
49.95000	-544
49.95833	-543
49.96667	-541
49.97500	-539
49.98333	-537
49.99167	-536
50.00000	-534
50.00833	-532
50.01667	-530
50.02500	-529
50.03333	-529
50.04167	-531
50.05000	-534
50.05833	-536
50.06667	-536
50.07500	-535
50.08333	-535
50.09167	-536
50.10000	-537
50.10833	-540
50.11667	-542
50.12500	-542
50.13333	-541
50.14167	-540
50.15000	-538
50.15833	-536
50.16667	-535
50.17500	-534
50.18333	-532
50.19167	-531
50.20000	-529
50.20833	-527
50.21667	-525
50.22500	-524
50.23333	-522
50.24167	-520
50.25000	-519
50.25833	-518
50.26667	-519
50.27500	-521
50.28333	-523
50.29167	-525
50.30000	-526
50.30833	-525
50.31667	-526
50.32500	-528
50.33333	-530
50.34167	-532
50.35000	-534
50.35833	-535
50.36667	-534
50.37500	-533
50.38333	-530
50.39167	-527
50.40000	-522
50.40833	-518
50.41667	-516
50.42500	-516
50.43333	-518
50.44167	-521
50.45000	-523
50.45833	-524
50.46667	-522
50.47500	-518
50.48333	-515
50.49167	-512
50.50000	-512
50.50833	-513
50.51667	-515
50.52500	-515
50.53333	-514
50.54167	-513
50.55000	-511
50.55833	-509
50.56667	-507
50.57500	-506
50.58333	-506
50.59167	-507
50.60000	-506
50.60833	-505
50.61667	-504
50.62500	-502
50.63333	-500
50.64167	-496
50.65000	-493
50.65833	-489
50.66667	-485
50.67500	-483
50.68333	-482
50.69167	-481
50.70000	-482
50.70833	-482
50.71667	-482
50.72500	-482
50.73333	-481
50.74167	-480
50.75000	-479
50.75833	-477
50.76667	-476
50.77500	-474
50.78333	-472
50.79167	-469
50.80000	-464
50.80833	-460
50.81667	-456
50.82500	-452
50.83333	-450
50.84167	-451
50.85000	-452
50.85833	-453
50.86667	-454
50.87500	-455
50.88333	-456
50.89167	-455
50.90000	-455
50.90833	-456
50.91667	-458
50.92500	-459
50.93333	-460
50.94167	-461
50.95000	-462
50.95833	-461
50.96667	-460
50.97500	-458
50.98333	-455
50.99167	-452
51.00000	-450
51.00833	-449
51.01667	-449
51.02500	-448
51.03333	-446
51.04167	-443
51.05000	-441
51.05833	-442
51.06667	-443
51.07500	-446
51.08333	-448
51.09167	-449
51.10000	-448
51.10833	-447
51.11667	-447
51.12500	-450
51.13333	-454
51.14167	-457
51.15000	-459
51.15833	-457
51.16667	-453
51.17500	-450
51.18333	-447
51.19167	-446
51.20000	-445
51.20833	-446
51.21667	-447
51.22500	-448
51.23333	-450
51.24167	-452
51.25000	-454
51.25833	-455
51.26667	-456
51.27500	-458
51.28333	-460
51.29167	-463
51.30000	-467
51.30833	-469
51.31667	-471
51.32500	-471
51.33333	-470
51.34167	-470
51.35000	-469
51.35833	-470
51.36667	-471
51.37500	-473
51.38333	-474
51.39167	-476
51.40000	-476
51.40833	-476
51.41667	-477
51.42500	-478
51.43333	-479
51.44167	-480
51.45000	-481
51.45833	-482
51.46667	-484
51.47500	-485
51.48333	-487
51.49167	-489
51.50000	-490
51.50833	-492
51.51667	-493
51.52500	-494
51.53333	-496
51.54167	-497
51.55000	-498
51.55833	-499
51.56667	-499
51.57500	-499
51.58333	-498
51.59167	-496
51.60000	-495
51.60833	-495
51.61667	-498
51.62500	-502
51.63333	-505
51.64167	-508
51.65000	-509
51.65833	-510
51.66667	-511
51.67500	-512
51.68333	-511
51.69167	-511
51.70000	-511
51.70833	-511
51.71667	-512
51.72500	-513
51.73333	-514
51.74167	-515
51.75000	-517
51.75833	-517
51.76667	-517
51.77500	-516
51.78333	-516
51.79167	-518
51.80000	-522
51.80833	-527
51.81667	-533
51.82500	-538
51.83333	-541
51.84167	-542
51.85000	-541
51.85833	-538
51.86667	-534
51.87500	-532
51.88333	-531
51.89167	-532
51.90000	-534
51.90833	-535
51.91667	-535
51.92500	-534
51.93333	-534
51.94167	-534
51.95000	-535
51.95833	-535
51.96667	-535
51.97500	-534
51.98333	-534
51.99167	-534
52.00000	-535
52.00833	-536
52.01667	-537
52.02500	-539
52.03333	-540
52.04167	-541
52.05000	-540
52.05833	-539
52.06667	-538
52.07500	-536
52.08333	-534
52.09167	-532
52.10000	-531
52.10833	-530
52.11667	-531
52.12500	-533
52.13333	-535
52.14167	-537
52.15000	-539
52.15833	-540
52.16667	-540
52.17500	-541
52.18333	-543
52.19167	-546
52.20000	-549
52.20833	-551
52.21667	-551
52.22500	-550
52.23333	-549
52.24167	-547
52.25000	-547
52.25833	-549
52.26667	-552
52.27500	-555
52.28333	-555
52.29167	-554
52.30000	-552
52.30833	-548
52.31667	-546
52.32500	-544
52.33333	-544
52.34167	-546
52.35000	-548
52.35833	-551
52.36667	-552
52.37500	-553
52.38333	-553
52.39167	-553
52.40000	-554
52.40833	-556
52.41667	-556
52.42500	-555
52.43333	-554
52.44167	-552
52.45000	-550
52.45833	-549
52.46667	-549
52.47500	-549
52.48333	-549
52.49167	-549
52.50000	-549
52.50833	-550
52.51667	-552
52.52500	-555
52.53333	-559
52.54167	-561
52.55000	-563
52.55833	-563
52.56667	-561
52.57500	-558
52.58333	-554
52.59167	-551
52.60000	-550
52.60833	-550
52.61667	-551
52.62500	-552
52.63333	-552
52.64167	-550
52.65000	-549
52.65833	-549
52.66667	-550
52.67500	-550
52.68333	-550
52.69167	-550
52.70000	-549
52.70833	-549
52.71667	-550
52.72500	-552
52.73333	-554
52.74167	-555
52.75000	-554
52.75833	-552
52.76667	-550
52.77500	-549
52.78333	-547
52.79167	-546
52.80000	-545
52.80833	-544
52.81667	-544
52.82500	-544
52.83333	-547
52.84167	-550
52.85000	-554
52.85833	-557
52.86667	-560
52.87500	-561
52.88333	-561
52.89167	-560
52.90000	-558
52.90833	-556
52.91667	-554
52.92500	-553
52.93333	-553
52.94167	-553
52.95000	-555
52.95833	-556
52.96667	-557
52.97500	-557
52.98333	-556
52.99167	-555
53.00000	-552
53.00833	-549
53.01667	-547
53.02500	-547
53.03333	-548
53.04167	-549
53.05000	-550
53.05833	-550
53.06667	-548
53.07500	-547
53.08333	-546
53.09167	-546
53.10000	-546
53.10833	-548
53.11667	-548
53.12500	-548
53.13333	-546
53.14167	-545
53.15000	-544
53.15833	-545
53.16667	-546
53.17500	-546
53.18333	-546
53.19167	-545
53.20000	-544
53.20833	-543
53.21667	-542
53.22500	-541
53.23333	-540
53.24167	-538
53.25000	-535
53.25833	-533
53.26667	-530
53.27500	-529
53.28333	-528
53.29167	-529
53.30000	-531
53.30833	-533
53.31667	-535
53.32500	-536
53.33333	-535
53.34167	-531
53.35000	-525
53.35833	-519
53.36667	-513
53.37500	-509
53.38333	-506
53.39167	-503
53.40000	-499
53.40833	-495
53.41667	-491
53.42500	-488
53.43333	-485
53.44167	-482
53.45000	-480
53.45833	-479
53.46667	-478
53.47500	-477
53.48333	-476
53.49167	-473
53.50000	-467
53.50833	-459
53.51667	-451
53.52500	-444
53.53333	-437
53.54167	-430
53.55000	-424
53.55833	-418
53.56667	-412
53.57500	-406
53.58333	-402
53.59167	-396
53.60000	-390
53.60833	-382
53.61667	-374
53.62500	-364
53.63333	-353
53.64167	-342
53.65000	-332
53.65833	-323
53.66667	-314
53.67500	-304
53.68333	-293
53.69167	-281
53.70000	-269
53.70833	-255
53.71667	-240
53.72500	-225
53.73333	-207
53.74167	-189
53.75000	-170
53.75833	-153
53.76667	-137
53.77500	-121
53.78333	-105
53.79167	-87
53.80000	-67
53.80833	-46
53.81667	-22
53.82500	3
53.83333	28
53.84167	52
53.85000	76
53.85833	100
53.86667	125
53.87500	153
53.88333	184
53.89167	217
53.90000	253
53.90833	288
53.91667	323
53.92500	358
53.93333	391
53.94167	425
53.95000	460
53.95833	499
53.96667	540
53.97500	582
53.98333	626
53.99167	668
54.00000	711
54.00833	755
54.01667	800
54.02500	848
54.03333	896
54.04167	946
54.05000	995
54.05833	1047
54.06667	1100
54.07500	1154
54.08333	1211
54.09167	1270
54.10000	1332
54.10833	1396
54.11667	1462
54.12500	1530
54.13333	1597
54.14167	1664
54.15000	1732
54.15833	1804
54.16667	1877
54.17500	1953
54.18333	2032
54.19167	2112
54.20000	2195
54.20833	2278
54.21667	2363
54.22500	2449
54.23333	2535
54.24167	2622
54.25000	2708
54.25833	2797
54.26667	2887
54.27500	2978
54.28333	3075
54.29167	3172
54.30000	3275
54.30833	3380
54.31667	3486
54.32500	3595
54.33333	3702
54.34167	3812
54.35000	3921
54.35833	4031
54.36667	4142
54.37500	4254
54.38333	4370
54.39167	4485
54.40000	4605
54.40833	4726
54.41667	4851
54.42500	4979
54.43333	5105
54.44167	5237
54.45000	5366
54.45833	5498
54.46667	5630
54.47500	5764
54.48333	5902
54.49167	6038
54.50000	6177
54.50833	6314
54.51667	6453
54.52500	6594
54.53333	6736
54.54167	6883
54.55000	7027
54.55833	7174
54.56667	7319
54.57500	7464
54.58333	7612
54.59167	7759
54.60000	7912
54.60833	8065
54.61667	8219
54.62500	8376
54.63333	8530
54.64167	8687
54.65000	8841
54.65833	8996
54.66667	9151
54.67500	9306
54.68333	9465
54.69167	9621
54.70000	9780
54.70833	9937
54.71667	10093
54.72500	10259
54.73333	10430
54.74167	10592
54.75000	10741
54.75833	10890
54.76667	11058
54.77500	11229
54.78333	11392
54.79167	11550
54.80000	11707
54.80833	11868
54.81667	12028
54.82500	12179
54.83333	12319
54.84167	12469
54.85000	12631
54.85833	12793
54.86667	12949
54.87500	13100
54.88333	13249
54.89167	13398
54.90000	13544
54.90833	13681
54.91667	13815
54.92500	13964
54.93333	14119
54.94167	14265
54.95000	14399
54.95833	14535
54.96667	14679
54.97500	14824
54.98333	14959
54.99167	15086
55.00000	15215
55.00833	15342
55.01667	15465
55.02500	15601
55.03333	15739
55.04167	15866
55.05000	15982
55.05833	16097
55.06667	16211
55.07500	16324
55.08333	16438
55.09167	16548
55.10000	16657
55.10833	16763
55.11667	16867
55.12500	16971
55.13333	17071
55.14167	17171
55.15000	17267
55.15833	17362
55.16667	17455
55.17500	17544
55.18333	17633
55.19167	17717
55.20000	17800
55.20833	17879
55.21667	17956
55.22500	18034
55.23333	18111
55.24167	18181
55.25000	18243
55.25833	18304
55.26667	18365
55.27500	18426
55.28333	18486
55.29167	18542
55.30000	18595
55.30833	18645
55.31667	18691
55.32500	18736
55.33333	18777
55.34167	18816
55.35000	18853
55.35833	18889
55.36667	18922
55.37500	18953
55.38333	18982
55.39167	19007
55.40000	19028
55.40833	19046
55.41667	19061
55.42500	19074
55.43333	19085
55.44167	19095
55.45000	19105
55.45833	19113
55.46667	19118
55.47500	19121
55.48333	19120
55.49167	19116
55.50000	19110
55.50833	19102
55.51667	19093
55.52500	19082
55.53333	19070
55.54167	19054
55.55000	19035
55.55833	19014
55.56667	18989
55.57500	18963
55.58333	18934
55.59167	18906
55.60000	18875
55.60833	18843
55.61667	18809
55.62500	18773
55.63333	18736
55.64167	18697
55.65000	18657
55.65833	18615
55.66667	18571
55.67500	18524
55.68333	18474
55.69167	18423
55.70000	18371
55.70833	18318
55.71667	18264
55.72500	18207
55.73333	18148
55.74167	18086
55.75000	18025
55.75833	17962
55.76667	17899
55.77500	17835
55.78333	17769
55.79167	17703
55.80000	17635
55.80833	17566
55.81667	17495
55.82500	17422
55.83333	17348
55.84167	17270
55.85000	17194
55.85833	17116
55.86667	17038
55.87500	16960
55.88333	16879
55.89167	16800
55.90000	16719
55.90833	16638
55.91667	16556
55.92500	16474
55.93333	16392
55.94167	16309
55.95000	16225
55.95833	16140
55.96667	16054
55.97500	15968
55.98333	15879
55.99167	15791
56.00000	15702
56.00833	15614
56.01667	15526
56.02500	15436
56.03333	15348
56.04167	15256
56.05000	15165
56.05833	15073
56.06667	14982
56.07500	14891
56.08333	14797
56.09167	14706
56.10000	14613
56.10833	14520
56.11667	14426
56.12500	14332
56.13333	14238
56.14167	14143
56.15000	14051
56.15833	13957
56.16667	13863
56.17500	13769
56.18333	13673
56.19167	13579
56.20000	13484
56.20833	13390
56.21667	13296
56.22500	13202
56.23333	13109
56.24167	13014
56.25000	12921
56.25833	12829
56.26667	12738
56.27500	12648
56.28333	12556
56.29167	12465
56.30000	12371
56.30833	12277
56.31667	12185
56.32500	12092
56.33333	12001
56.34167	11909
56.35000	11820
56.35833	11731
56.36667	11644
56.37500	11558
56.38333	11470
56.39167	11383
56.40000	11294
56.40833	11206
56.41667	11119
56.42500	11032
56.43333	10946
56.44167	10859
56.45000	10773
56.45833	10684
56.46667	10596
56.47500	10509
56.48333	10421
56.49167	10337
56.50000	10252
56.50833	10170
56.51667	10088
56.52500	10006
56.53333	9927
56.54167	9847
56.55000	9769
56.55833	9690
56.56667	9612
56.57500	9534
56.58333	9454
56.59167	9376
56.60000	9296
56.60833	9218
56.61667	9140
56.62500	9061
56.63333	8983
56.64167	8904
56.65000	8826
56.65833	8746
56.66667	8668
56.67500	8593
56.68333	8518
56.69167	8446
56.70000	8373
56.70833	8301
56.71667	8230
56.72500	8158
56.73333	8089
56.74167	8021
56.75000	7956
56.75833	7890
56.76667	7823
56.77500	7755
56.78333	7685
56.79167	7617
56.80000	7549
56.80833	7484
56.81667	7419
56.82500	7353
56.83333	7289
56.84167	7223
56.85000	7159
56.85833	7096
56.86667	7034
56.87500	6973
56.88333	6911
56.89167	6851
56.90000	6790
56.90833	6731
56.91667	6674
56.92500	6617
56.93333	6561
56.94167	6502
56.95000	6444
56.95833	6385
56.96667	6326
56.97500	6269
56.98333	6211
56.99167	6153
57.00000	6094
57.00833	6037
57.01667	5980
57.02500	5925
57.03333	5874
57.04167	5822
57.05000	5773
57.05833	5723
57.06667	5674
57.07500	5626
57.08333	5579
57.09167	5532
57.10000	5483
57.10833	5434
57.11667	5384
57.12500	5332
57.13333	5284
57.14167	5236
57.15000	5192
57.15833	5147
57.16667	5103
57.17500	5059
57.18333	5013
57.19167	4969
57.20000	4924
57.20833	4879
57.21667	4835
57.22500	4791
57.23333	4747
57.24167	4703
57.25000	4659
57.25833	4615
57.26667	4571
57.27500	4529
57.28333	4486
57.29167	4444
57.30000	4401
57.30833	4358
57.31667	4317
57.32500	4276
57.33333	4236
57.34167	4198
57.35000	4161
57.35833	4125
57.36667	4089
57.37500	4053
57.38333	4018
57.39167	3984
57.40000	3951
57.40833	3919
57.41667	3886
57.42500	3852
57.43333	3817
57.44167	3781
57.45000	3745
57.45833	3709
57.46667	3675
57.47500	3643
57.48333	3611
57.49167	3579
57.50000	3546
57.50833	3513
57.51667	3480
57.52500	3447
57.53333	3416
57.54167	3386
57.55000	3355
57.55833	3324
57.56667	3293
57.57500	3263
57.58333	3234
57.59167	3206
57.60000	3178
57.60833	3151
57.61667	3123
57.62500	3095
57.63333	3067
57.64167	3038
57.65000	3010
57.65833	2982
57.66667	2955
57.67500	2928
57.68333	2901
57.69167	2874
57.70000	2849
57.70833	2824
57.71667	2801
57.72500	2777
57.73333	2754
57.74167	2730
57.75000	2706
57.75833	2682
57.76667	2659
57.77500	2634
57.78333	2610
57.79167	2586
57.80000	2563
57.80833	2542
57.81667	2522
57.82500	2502
57.83333	2482
57.84167	2460
57.85000	2436
57.85833	2412
57.86667	2388
57.87500	2365
57.88333	2344
57.89167	2323
57.90000	2303
57.90833	2282
57.91667	2261
57.92500	2238
57.93333	2217
57.94167	2195
57.95000	2175
57.95833	2155
57.96667	2136
57.97500	2118
57.98333	2099
57.99167	2081
58.00000	2063
58.00833	2045
58.01667	2025
58.02500	2005
58.03333	1986
58.04167	1967
58.05000	1949
58.05833	1933
58.06667	1917
58.07500	1901
58.08333	1884
58.09167	1867
58.10000	1849
58.10833	1831
58.11667	1812
58.12500	1794
58.13333	1777
58.14167	1762
58.15000	1748
58.15833	1733
58.16667	1718
58.17500	1702
58.18333	1685
58.19167	1667
58.20000	1649
58.20833	1632
58.21667	1617
58.22500	1602
58.23333	1589
58.24167	1575
58.25000	1562
58.25833	1548
58.26667	1534
58.27500	1521
58.28333	1507
58.29167	1494
58.30000	1480
58.30833	1466
58.31667	1452
58.32500	1439
58.33333	1427
58.34167	1416
58.35000	1406
58.35833	1395
58.36667	1384
58.37500	1371
58.38333	1358
58.39167	1345
58.40000	1333
58.40833	1321
58.41667	1309
58.42500	1297
58.43333	1286
58.44167	1275
58.45000	1265
58.45833	1254
58.46667	1242
58.47500	1232
58.48333	1221
58.49167	1210
58.50000	1200
58.50833	1189
58.51667	1179
58.52500	1169
58.53333	1159
58.54167	1149
58.55000	1139
58.55833	1129
58.56667	1118
58.57500	1105
58.58333	1092
58.59167	1080
58.60000	1068
58.60833	1057
58.61667	1048
58.62500	1039
58.63333	1031
58.64167	1021
58.65000	1010
58.65833	1000
58.66667	989
58.67500	979
58.68333	971
58.69167	963
58.70000	955
58.70833	946
58.71667	936
58.72500	925
58.73333	915
58.74167	905
58.75000	896
58.75833	888
58.76667	880
58.77500	873
58.78333	865
58.79167	857
58.80000	848
58.80833	839
58.81667	830
58.82500	821
58.83333	813
58.84167	804
58.85000	796
58.85833	789
58.86667	782
58.87500	776
58.88333	770
58.89167	765
58.90000	758
58.90833	750
58.91667	741
58.92500	731
58.93333	721
58.94167	711
58.95000	702
58.95833	695
58.96667	690
58.97500	686
58.98333	683
58.99167	679
59.00000	672
59.00833	664
59.01667	654
59.02500	642
59.03333	632
59.04167	624
59.05000	618
59.05833	612
59.06667	606
59.07500	600
59.08333	593
59.09167	586
59.10000	579
59.10833	574
59.11667	569
59.12500	564
59.13333	558
59.14167	551
59.15000	543
59.15833	536
59.16667	530
59.17500	524
59.18333	517
59.19167	511
59.20000	503
59.20833	496
59.21667	491
59.22500	487
59.23333	484
59.24167	481
59.25000	479
59.25833	475
59.26667	470
59.27500	464
59.28333	455
59.29167	446
59.30000	435
59.30833	426
59.31667	417
59.32500	410
59.33333	404
59.34167	400
59.35000	395
59.35833	391
59.36667	386
59.37500	382
59.38333	379
59.39167	377
59.40000	376
59.40833	376
59.41667	375
59.42500	373
59.43333	370
59.44167	365
59.45000	358
59.45833	351
59.46667	344
59.47500	338
59.48333	333
59.49167	329
59.50000	326
59.50833	322
59.51667	318
59.52500	313
59.53333	309
59.54167	305
59.55000	300
59.55833	295
59.56667	289
59.57500	284
59.58333	279
59.59167	275
59.60000	273
59.60833	271
59.61667	269
59.62500	265
59.63333	259
59.64167	251
59.65000	241
59.65833	233
59.66667	225
59.67500	219
59.68333	215
59.69167	212
59.70000	209
59.70833	208
59.71667	206
59.72500	204
59.73333	202
59.74167	200
59.75000	199
59.75833	197
59.76667	196
59.77500	194
59.78333	192
59.79167	189
59.80000	185
59.80833	181
59.81667	178
59.82500	174
59.83333	171
59.84167	167
59.85000	163
59.85833	159
59.86667	155
59.87500	150
59.88333	147
59.89167	143
59.90000	139
59.90833	134
59.91667	131
59.92500	128
59.93333	126
59.94167	125
59.95000	123
59.95833	121
59.96667	118
59.97500	114
59.98333	110
59.99167	106
60.00000	103
