# Supplementary material for: How J-chain ensures the assembly of immunoglobulin IgM pentamers
Source: EMBO J. 2024 Dec 4;44(2):505–33. doi: 10.1038/s44318-024-00317-9 (PMC11729874; doi:10.1038/s44318-024-00317-9)
Supplement: Supplementary file 5 — Source data Fig. 3 [file 44318_2024_317_MOESM5_ESM.zip › Figure 3/3B/repeat 1 Cu4 + JC/20231115 Cu4tp_JC_WT_11h_1.txt]

[Header]
Application Name	LCsolution
Version	1.25
Data File Name	D:\Xenia\JC Oligomerisation kinetics\20231115 Cu4tp_JC_WT_11h_1.lcd
Output Date	16.11.2023
Output Time	11:17:18

[Configuration]
# of Detectors	2
Detector ID	Detector A	Detector B
Detector Name	Detector A	Detector B
# of Channels	2	1

[LC Chromatogram(Detector A-Ch1)]
Interval(msec)	500
# of Points	7201
Start Time(min)	0.000
End Time(min)	60.000
Intensity Units	mV
Intensity Multiplier	0.001
Wavelength(nm)	280
R.Time (min)	Intensity
0.00000	-5
0.00833	-5
0.01667	1
0.02500	2
0.03333	2
0.04167	0
0.05000	-3
0.05833	-7
0.06667	-8
0.07500	-7
0.08333	-5
0.09167	-1
0.10000	4
0.10833	7
0.11667	10
0.12500	10
0.13333	10
0.14167	9
0.15000	8
0.15833	7
0.16667	6
0.17500	4
0.18333	2
0.19167	0
0.20000	-1
0.20833	-1
0.21667	-1
0.22500	-1
0.23333	-1
0.24167	-2
0.25000	-2
0.25833	-2
0.26667	-3
0.27500	-4
0.28333	-6
0.29167	-7
0.30000	-6
0.30833	-4
0.31667	-2
0.32500	2
0.33333	5
0.34167	8
0.35000	9
0.35833	9
0.36667	6
0.37500	1
0.38333	-3
0.39167	-5
0.40000	-4
0.40833	-1
0.41667	4
0.42500	9
0.43333	12
0.44167	13
0.45000	12
0.45833	9
0.46667	5
0.47500	1
0.48333	-3
0.49167	-6
0.50000	-8
0.50833	-8
0.51667	-7
0.52500	-7
0.53333	-7
0.54167	-9
0.55000	-9
0.55833	-8
0.56667	-5
0.57500	-1
0.58333	2
0.59167	4
0.60000	6
0.60833	8
0.61667	10
0.62500	12
0.63333	14
0.64167	13
0.65000	10
0.65833	5
0.66667	-0
0.67500	-5
0.68333	-9
0.69167	-12
0.70000	-13
0.70833	-14
0.71667	-13
0.72500	-12
0.73333	-9
0.74167	-7
0.75000	-6
0.75833	-5
0.76667	-5
0.77500	-4
0.78333	-2
0.79167	-1
0.80000	0
0.80833	-0
0.81667	-2
0.82500	-4
0.83333	-6
0.84167	-9
0.85000	-11
0.85833	-13
0.86667	-14
0.87500	-15
0.88333	-14
0.89167	-11
0.90000	-7
0.90833	-2
0.91667	1
0.92500	2
0.93333	1
0.94167	-2
0.95000	-6
0.95833	-9
0.96667	-10
0.97500	-9
0.98333	-7
0.99167	-5
1.00000	-3
1.00833	-3
1.01667	-4
1.02500	-4
1.03333	-6
1.04167	-7
1.05000	-7
1.05833	-7
1.06667	-6
1.07500	-5
1.08333	-5
1.09167	-5
1.10000	-6
1.10833	-6
1.11667	-4
1.12500	-2
1.13333	1
1.14167	2
1.15000	1
1.15833	-1
1.16667	-3
1.17500	-2
1.18333	-1
1.19167	2
1.20000	5
1.20833	6
1.21667	5
1.22500	2
1.23333	-2
1.24167	-7
1.25000	-12
1.25833	-17
1.26667	-20
1.27500	-21
1.28333	-21
1.29167	-19
1.30000	-16
1.30833	-12
1.31667	-8
1.32500	-4
1.33333	0
1.34167	4
1.35000	5
1.35833	3
1.36667	1
1.37500	-2
1.38333	-6
1.39167	-9
1.40000	-12
1.40833	-12
1.41667	-11
1.42500	-9
1.43333	-6
1.44167	-4
1.45000	-3
1.45833	-3
1.46667	-3
1.47500	-2
1.48333	-1
1.49167	-1
1.50000	-0
1.50833	2
1.51667	4
1.52500	5
1.53333	4
1.54167	1
1.55000	-4
1.55833	-9
1.56667	-12
1.57500	-13
1.58333	-11
1.59167	-7
1.60000	-3
1.60833	-1
1.61667	0
1.62500	-0
1.63333	-2
1.64167	-4
1.65000	-4
1.65833	-4
1.66667	-2
1.67500	-1
1.68333	-0
1.69167	-0
1.70000	-1
1.70833	-3
1.71667	-5
1.72500	-6
1.73333	-5
1.74167	-4
1.75000	-5
1.75833	-7
1.76667	-11
1.77500	-16
1.78333	-20
1.79167	-20
1.80000	-17
1.80833	-11
1.81667	-4
1.82500	3
1.83333	10
1.84167	14
1.85000	16
1.85833	15
1.86667	12
1.87500	7
1.88333	3
1.89167	-3
1.90000	-8
1.90833	-12
1.91667	-15
1.92500	-18
1.93333	-20
1.94167	-21
1.95000	-21
1.95833	-19
1.96667	-15
1.97500	-9
1.98333	-3
1.99167	2
2.00000	5
2.00833	5
2.01667	5
2.02500	4
2.03333	4
2.04167	4
2.05000	5
2.05833	5
2.06667	3
2.07500	-0
2.08333	-2
2.09167	-3
2.10000	-2
2.10833	-1
2.11667	-1
2.12500	-3
2.13333	-4
2.14167	-5
2.15000	-4
2.15833	-2
2.16667	0
2.17500	1
2.18333	-0
2.19167	-3
2.20000	-7
2.20833	-11
2.21667	-15
2.22500	-17
2.23333	-19
2.24167	-19
2.25000	-19
2.25833	-18
2.26667	-17
2.27500	-15
2.28333	-15
2.29167	-16
2.30000	-18
2.30833	-18
2.31667	-16
2.32500	-13
2.33333	-10
2.34167	-10
2.35000	-13
2.35833	-17
2.36667	-22
2.37500	-25
2.38333	-26
2.39167	-26
2.40000	-25
2.40833	-22
2.41667	-19
2.42500	-16
2.43333	-13
2.44167	-11
2.45000	-10
2.45833	-11
2.46667	-11
2.47500	-8
2.48333	-4
2.49167	-1
2.50000	0
2.50833	-1
2.51667	-4
2.52500	-7
2.53333	-9
2.54167	-9
2.55000	-6
2.55833	-2
2.56667	-1
2.57500	-1
2.58333	-4
2.59167	-7
2.60000	-9
2.60833	-10
2.61667	-8
2.62500	-6
2.63333	-4
2.64167	-3
2.65000	-2
2.65833	-3
2.66667	-6
2.67500	-10
2.68333	-14
2.69167	-17
2.70000	-19
2.70833	-19
2.71667	-18
2.72500	-15
2.73333	-11
2.74167	-6
2.75000	-3
2.75833	-1
2.76667	-1
2.77500	-3
2.78333	-4
2.79167	-2
2.80000	0
2.80833	3
2.81667	5
2.82500	5
2.83333	4
2.84167	0
2.85000	-4
2.85833	-8
2.86667	-11
2.87500	-13
2.88333	-13
2.89167	-10
2.90000	-7
2.90833	-4
2.91667	-1
2.92500	-0
2.93333	-1
2.94167	-3
2.95000	-3
2.95833	-2
2.96667	-2
2.97500	-4
2.98333	-7
2.99167	-9
3.00000	-11
3.00833	-13
3.01667	-14
3.02500	-14
3.03333	-15
3.04167	-16
3.05000	-17
3.05833	-16
3.06667	-15
3.07500	-14
3.08333	-13
3.09167	-11
3.10000	-10
3.10833	-11
3.11667	-13
3.12500	-14
3.13333	-14
3.14167	-13
3.15000	-12
3.15833	-13
3.16667	-13
3.17500	-13
3.18333	-11
3.19167	-9
3.20000	-7
3.20833	-7
3.21667	-9
3.22500	-11
3.23333	-14
3.24167	-15
3.25000	-14
3.25833	-13
3.26667	-11
3.27500	-11
3.28333	-12
3.29167	-14
3.30000	-17
3.30833	-19
3.31667	-20
3.32500	-20
3.33333	-16
3.34167	-12
3.35000	-8
3.35833	-5
3.36667	-4
3.37500	-5
3.38333	-6
3.39167	-8
3.40000	-9
3.40833	-9
3.41667	-9
3.42500	-7
3.43333	-6
3.44167	-6
3.45000	-6
3.45833	-8
3.46667	-10
3.47500	-12
3.48333	-12
3.49167	-11
3.50000	-9
3.50833	-8
3.51667	-6
3.52500	-6
3.53333	-5
3.54167	-6
3.55000	-7
3.55833	-7
3.56667	-8
3.57500	-7
3.58333	-7
3.59167	-9
3.60000	-13
3.60833	-18
3.61667	-23
3.62500	-27
3.63333	-28
3.64167	-26
3.65000	-22
3.65833	-17
3.66667	-14
3.67500	-13
3.68333	-13
3.69167	-15
3.70000	-17
3.70833	-19
3.71667	-21
3.72500	-21
3.73333	-18
3.74167	-15
3.75000	-11
3.75833	-8
3.76667	-8
3.77500	-10
3.78333	-12
3.79167	-13
3.80000	-12
3.80833	-10
3.81667	-8
3.82500	-7
3.83333	-7
3.84167	-9
3.85000	-11
3.85833	-12
3.86667	-13
3.87500	-12
3.88333	-10
3.89167	-9
3.90000	-8
3.90833	-8
3.91667	-9
3.92500	-9
3.93333	-10
3.94167	-10
3.95000	-10
3.95833	-9
3.96667	-8
3.97500	-8
3.98333	-8
3.99167	-10
4.00000	-13
4.00833	-16
4.01667	-18
4.02500	-18
4.03333	-18
4.04167	-17
4.05000	-19
4.05833	-23
4.06667	-28
4.07500	-33
4.08333	-35
4.09167	-33
4.10000	-29
4.10833	-24
4.11667	-20
4.12500	-19
4.13333	-21
4.14167	-24
4.15000	-27
4.15833	-28
4.16667	-26
4.17500	-23
4.18333	-21
4.19167	-19
4.20000	-19
4.20833	-20
4.21667	-21
4.22500	-21
4.23333	-21
4.24167	-21
4.25000	-20
4.25833	-17
4.26667	-13
4.27500	-9
4.28333	-7
4.29167	-9
4.30000	-12
4.30833	-16
4.31667	-19
4.32500	-21
4.33333	-23
4.34167	-26
4.35000	-29
4.35833	-31
4.36667	-31
4.37500	-30
4.38333	-28
4.39167	-26
4.40000	-23
4.40833	-20
4.41667	-18
4.42500	-18
4.43333	-19
4.44167	-21
4.45000	-21
4.45833	-21
4.46667	-19
4.47500	-18
4.48333	-16
4.49167	-16
4.50000	-17
4.50833	-18
4.51667	-19
4.52500	-18
4.53333	-17
4.54167	-15
4.55000	-13
4.55833	-11
4.56667	-12
4.57500	-14
4.58333	-16
4.59167	-18
4.60000	-19
4.60833	-17
4.61667	-14
4.62500	-10
4.63333	-6
4.64167	-4
4.65000	-4
4.65833	-7
4.66667	-10
4.67500	-13
4.68333	-16
4.69167	-18
4.70000	-18
4.70833	-18
4.71667	-19
4.72500	-18
4.73333	-16
4.74167	-12
4.75000	-7
4.75833	-4
4.76667	-6
4.77500	-10
4.78333	-15
4.79167	-19
4.80000	-22
4.80833	-24
4.81667	-24
4.82500	-23
4.83333	-21
4.84167	-18
4.85000	-15
4.85833	-13
4.86667	-15
4.87500	-20
4.88333	-25
4.89167	-28
4.90000	-30
4.90833	-30
4.91667	-30
4.92500	-30
4.93333	-29
4.94167	-28
4.95000	-27
4.95833	-26
4.96667	-24
4.97500	-22
4.98333	-20
4.99167	-18
5.00000	-17
5.00833	-18
5.01667	-21
5.02500	-23
5.03333	-23
5.04167	-23
5.05000	-22
5.05833	-23
5.06667	-23
5.07500	-22
5.08333	-21
5.09167	-19
5.10000	-19
5.10833	-20
5.11667	-21
5.12500	-22
5.13333	-22
5.14167	-21
5.15000	-20
5.15833	-20
5.16667	-19
5.17500	-19
5.18333	-16
5.19167	-12
5.20000	-7
5.20833	-3
5.21667	-0
5.22500	-0
5.23333	-3
5.24167	-8
5.25000	-13
5.25833	-16
5.26667	-17
5.27500	-16
5.28333	-15
5.29167	-13
5.30000	-12
5.30833	-14
5.31667	-17
5.32500	-20
5.33333	-22
5.34167	-23
5.35000	-21
5.35833	-18
5.36667	-16
5.37500	-15
5.38333	-16
5.39167	-16
5.40000	-17
5.40833	-17
5.41667	-16
5.42500	-15
5.43333	-14
5.44167	-12
5.45000	-11
5.45833	-11
5.46667	-12
5.47500	-15
5.48333	-19
5.49167	-21
5.50000	-21
5.50833	-18
5.51667	-13
5.52500	-9
5.53333	-5
5.54167	-2
5.55000	-1
5.55833	-3
5.56667	-5
5.57500	-9
5.58333	-12
5.59167	-15
5.60000	-17
5.60833	-18
5.61667	-17
5.62500	-16
5.63333	-13
5.64167	-12
5.65000	-13
5.65833	-16
5.66667	-20
5.67500	-23
5.68333	-24
5.69167	-22
5.70000	-17
5.70833	-14
5.71667	-11
5.72500	-9
5.73333	-7
5.74167	-4
5.75000	-2
5.75833	0
5.76667	1
5.77500	-1
5.78333	-3
5.79167	-6
5.80000	-8
5.80833	-12
5.81667	-17
5.82500	-21
5.83333	-25
5.84167	-27
5.85000	-26
5.85833	-23
5.86667	-18
5.87500	-13
5.88333	-9
5.89167	-9
5.90000	-12
5.90833	-17
5.91667	-24
5.92500	-29
5.93333	-31
5.94167	-30
5.95000	-26
5.95833	-20
5.96667	-15
5.97500	-10
5.98333	-5
5.99167	-2
6.00000	-0
6.00833	0
6.01667	-2
6.02500	-7
6.03333	-12
6.04167	-18
6.05000	-23
6.05833	-26
6.06667	-26
6.07500	-22
6.08333	-18
6.09167	-14
6.10000	-13
6.10833	-15
6.11667	-18
6.12500	-20
6.13333	-20
6.14167	-19
6.15000	-18
6.15833	-18
6.16667	-18
6.17500	-17
6.18333	-16
6.19167	-13
6.20000	-11
6.20833	-9
6.21667	-9
6.22500	-9
6.23333	-8
6.24167	-7
6.25000	-6
6.25833	-6
6.26667	-8
6.27500	-10
6.28333	-13
6.29167	-18
6.30000	-22
6.30833	-25
6.31667	-26
6.32500	-26
6.33333	-23
6.34167	-20
6.35000	-17
6.35833	-15
6.36667	-15
6.37500	-17
6.38333	-19
6.39167	-20
6.40000	-20
6.40833	-20
6.41667	-19
6.42500	-18
6.43333	-19
6.44167	-19
6.45000	-18
6.45833	-15
6.46667	-12
6.47500	-7
6.48333	-4
6.49167	-1
6.50000	-1
6.50833	-4
6.51667	-10
6.52500	-14
6.53333	-17
6.54167	-18
6.55000	-17
6.55833	-15
6.56667	-16
6.57500	-18
6.58333	-21
6.59167	-24
6.60000	-27
6.60833	-28
6.61667	-29
6.62500	-29
6.63333	-28
6.64167	-27
6.65000	-24
6.65833	-20
6.66667	-16
6.67500	-11
6.68333	-8
6.69167	-7
6.70000	-7
6.70833	-7
6.71667	-6
6.72500	-5
6.73333	-5
6.74167	-6
6.75000	-8
6.75833	-10
6.76667	-11
6.77500	-11
6.78333	-10
6.79167	-10
6.80000	-9
6.80833	-9
6.81667	-9
6.82500	-8
6.83333	-7
6.84167	-6
6.85000	-5
6.85833	-4
6.86667	-4
6.87500	-3
6.88333	-3
6.89167	-5
6.90000	-8
6.90833	-12
6.91667	-15
6.92500	-15
6.93333	-12
6.94167	-9
6.95000	-6
6.95833	-4
6.96667	-4
6.97500	-5
6.98333	-6
6.99167	-5
7.00000	-4
7.00833	-2
7.01667	-1
7.02500	0
7.03333	0
7.04167	-1
7.05000	-3
7.05833	-6
7.06667	-9
7.07500	-11
7.08333	-13
7.09167	-13
7.10000	-12
7.10833	-10
7.11667	-9
7.12500	-8
7.13333	-8
7.14167	-9
7.15000	-8
7.15833	-7
7.16667	-6
7.17500	-6
7.18333	-8
7.19167	-10
7.20000	-12
7.20833	-13
7.21667	-13
7.22500	-14
7.23333	-15
7.24167	-17
7.25000	-21
7.25833	-24
7.26667	-26
7.27500	-25
7.28333	-22
7.29167	-18
7.30000	-13
7.30833	-10
7.31667	-8
7.32500	-7
7.33333	-4
7.34167	-2
7.35000	1
7.35833	4
7.36667	4
7.37500	2
7.38333	-1
7.39167	-5
7.40000	-7
7.40833	-9
7.41667	-9
7.42500	-11
7.43333	-15
7.44167	-20
7.45000	-26
7.45833	-31
7.46667	-32
7.47500	-31
7.48333	-29
7.49167	-27
7.50000	-26
7.50833	-26
7.51667	-26
7.52500	-26
7.53333	-23
7.54167	-19
7.55000	-17
7.55833	-16
7.56667	-14
7.57500	-12
7.58333	-9
7.59167	-6
7.60000	-3
7.60833	-4
7.61667	-6
7.62500	-11
7.63333	-16
7.64167	-20
7.65000	-24
7.65833	-25
7.66667	-25
7.67500	-23
7.68333	-21
7.69167	-19
7.70000	-17
7.70833	-17
7.71667	-19
7.72500	-22
7.73333	-26
7.74167	-28
7.75000	-28
7.75833	-27
7.76667	-26
7.77500	-25
7.78333	-23
7.79167	-20
7.80000	-16
7.80833	-13
7.81667	-11
7.82500	-11
7.83333	-14
7.84167	-17
7.85000	-20
7.85833	-23
7.86667	-26
7.87500	-29
7.88333	-29
7.89167	-28
7.90000	-26
7.90833	-24
7.91667	-22
7.92500	-22
7.93333	-24
7.94167	-26
7.95000	-27
7.95833	-27
7.96667	-25
7.97500	-22
7.98333	-20
7.99167	-18
8.00000	-17
8.00833	-17
8.01667	-15
8.02500	-15
8.03333	-16
8.04167	-19
8.05000	-24
8.05833	-29
8.06667	-32
8.07500	-33
8.08333	-31
8.09167	-27
8.10000	-22
8.10833	-18
8.11667	-15
8.12500	-15
8.13333	-17
8.14167	-19
8.15000	-20
8.15833	-20
8.16667	-21
8.17500	-24
8.18333	-27
8.19167	-30
8.20000	-32
8.20833	-30
8.21667	-26
8.22500	-21
8.23333	-16
8.24167	-13
8.25000	-13
8.25833	-14
8.26667	-17
8.27500	-19
8.28333	-20
8.29167	-21
8.30000	-22
8.30833	-23
8.31667	-23
8.32500	-22
8.33333	-19
8.34167	-16
8.35000	-13
8.35833	-11
8.36667	-11
8.37500	-12
8.38333	-14
8.39167	-15
8.40000	-16
8.40833	-17
8.41667	-19
8.42500	-21
8.43333	-23
8.44167	-25
8.45000	-27
8.45833	-30
8.46667	-33
8.47500	-35
8.48333	-37
8.49167	-38
8.50000	-39
8.50833	-41
8.51667	-44
8.52500	-45
8.53333	-43
8.54167	-40
8.55000	-37
8.55833	-35
8.56667	-33
8.57500	-32
8.58333	-32
8.59167	-32
8.60000	-31
8.60833	-33
8.61667	-35
8.62500	-36
8.63333	-35
8.64167	-32
8.65000	-29
8.65833	-26
8.66667	-23
8.67500	-22
8.68333	-23
8.69167	-26
8.70000	-30
8.70833	-33
8.71667	-35
8.72500	-35
8.73333	-31
8.74167	-28
8.75000	-25
8.75833	-22
8.76667	-21
8.77500	-20
8.78333	-20
8.79167	-19
8.80000	-19
8.80833	-19
8.81667	-19
8.82500	-20
8.83333	-21
8.84167	-23
8.85000	-27
8.85833	-30
8.86667	-32
8.87500	-30
8.88333	-27
8.89167	-24
8.90000	-21
8.90833	-21
8.91667	-23
8.92500	-24
8.93333	-24
8.94167	-23
8.95000	-24
8.95833	-25
8.96667	-26
8.97500	-26
8.98333	-26
8.99167	-23
9.00000	-20
9.00833	-17
9.01667	-16
9.02500	-16
9.03333	-16
9.04167	-18
9.05000	-20
9.05833	-22
9.06667	-24
9.07500	-25
9.08333	-24
9.09167	-23
9.10000	-21
9.10833	-19
9.11667	-18
9.12500	-18
9.13333	-22
9.14167	-26
9.15000	-30
9.15833	-32
9.16667	-34
9.17500	-33
9.18333	-33
9.19167	-33
9.20000	-32
9.20833	-32
9.21667	-31
9.22500	-31
9.23333	-33
9.24167	-36
9.25000	-38
9.25833	-40
9.26667	-40
9.27500	-39
9.28333	-35
9.29167	-30
9.30000	-25
9.30833	-21
9.31667	-20
9.32500	-21
9.33333	-23
9.34167	-24
9.35000	-24
9.35833	-23
9.36667	-22
9.37500	-21
9.38333	-21
9.39167	-24
9.40000	-27
9.40833	-30
9.41667	-33
9.42500	-33
9.43333	-32
9.44167	-30
9.45000	-30
9.45833	-32
9.46667	-35
9.47500	-39
9.48333	-40
9.49167	-39
9.50000	-36
9.50833	-30
9.51667	-24
9.52500	-19
9.53333	-17
9.54167	-16
9.55000	-16
9.55833	-17
9.56667	-18
9.57500	-19
9.58333	-21
9.59167	-22
9.60000	-24
9.60833	-27
9.61667	-29
9.62500	-32
9.63333	-34
9.64167	-36
9.65000	-36
9.65833	-37
9.66667	-38
9.67500	-39
9.68333	-39
9.69167	-38
9.70000	-36
9.70833	-33
9.71667	-30
9.72500	-27
9.73333	-24
9.74167	-23
9.75000	-24
9.75833	-27
9.76667	-31
9.77500	-34
9.78333	-36
9.79167	-35
9.80000	-32
9.80833	-28
9.81667	-25
9.82500	-24
9.83333	-25
9.84167	-28
9.85000	-29
9.85833	-31
9.86667	-32
9.87500	-33
9.88333	-35
9.89167	-38
9.90000	-38
9.90833	-37
9.91667	-35
9.92500	-32
9.93333	-30
9.94167	-29
9.95000	-31
9.95833	-33
9.96667	-35
9.97500	-36
9.98333	-35
9.99167	-34
10.00000	-33
10.00833	-32
10.01667	-31
10.02500	-30
10.03333	-29
10.04167	-28
10.05000	-28
10.05833	-29
10.06667	-30
10.07500	-32
10.08333	-34
10.09167	-33
10.10000	-31
10.10833	-26
10.11667	-22
10.12500	-19
10.13333	-20
10.14167	-23
10.15000	-27
10.15833	-30
10.16667	-33
10.17500	-34
10.18333	-35
10.19167	-37
10.20000	-39
10.20833	-40
10.21667	-39
10.22500	-37
10.23333	-34
10.24167	-31
10.25000	-29
10.25833	-28
10.26667	-26
10.27500	-25
10.28333	-26
10.29167	-28
10.30000	-33
10.30833	-37
10.31667	-39
10.32500	-39
10.33333	-38
10.34167	-35
10.35000	-32
10.35833	-28
10.36667	-26
10.37500	-24
10.38333	-24
10.39167	-27
10.40000	-29
10.40833	-30
10.41667	-31
10.42500	-31
10.43333	-31
10.44167	-33
10.45000	-35
10.45833	-37
10.46667	-38
10.47500	-37
10.48333	-35
10.49167	-33
10.50000	-31
10.50833	-30
10.51667	-31
10.52500	-30
10.53333	-28
10.54167	-25
10.55000	-22
10.55833	-21
10.56667	-21
10.57500	-21
10.58333	-22
10.59167	-21
10.60000	-20
10.60833	-20
10.61667	-21
10.62500	-22
10.63333	-23
10.64167	-25
10.65000	-25
10.65833	-24
10.66667	-23
10.67500	-22
10.68333	-22
10.69167	-22
10.70000	-23
10.70833	-23
10.71667	-23
10.72500	-23
10.73333	-24
10.74167	-26
10.75000	-28
10.75833	-30
10.76667	-31
10.77500	-32
10.78333	-33
10.79167	-33
10.80000	-34
10.80833	-35
10.81667	-36
10.82500	-36
10.83333	-35
10.84167	-32
10.85000	-29
10.85833	-27
10.86667	-24
10.87500	-22
10.88333	-21
10.89167	-19
10.90000	-17
10.90833	-15
10.91667	-15
10.92500	-15
10.93333	-16
10.94167	-19
10.95000	-23
10.95833	-26
10.96667	-29
10.97500	-31
10.98333	-33
10.99167	-33
11.00000	-31
11.00833	-30
11.01667	-28
11.02500	-26
11.03333	-26
11.04167	-26
11.05000	-25
11.05833	-24
11.06667	-23
11.07500	-21
11.08333	-22
11.09167	-26
11.10000	-30
11.10833	-35
11.11667	-39
11.12500	-42
11.13333	-43
11.14167	-43
11.15000	-41
11.15833	-38
11.16667	-35
11.17500	-31
11.18333	-27
11.19167	-25
11.20000	-22
11.20833	-21
11.21667	-19
11.22500	-19
11.23333	-19
11.24167	-20
11.25000	-22
11.25833	-25
11.26667	-27
11.27500	-28
11.28333	-29
11.29167	-29
11.30000	-28
11.30833	-27
11.31667	-25
11.32500	-23
11.33333	-23
11.34167	-23
11.35000	-25
11.35833	-26
11.36667	-27
11.37500	-26
11.38333	-26
11.39167	-29
11.40000	-33
11.40833	-37
11.41667	-41
11.42500	-42
11.43333	-39
11.44167	-36
11.45000	-35
11.45833	-37
11.46667	-39
11.47500	-42
11.48333	-43
11.49167	-42
11.50000	-39
11.50833	-37
11.51667	-36
11.52500	-34
11.53333	-33
11.54167	-31
11.55000	-29
11.55833	-27
11.56667	-26
11.57500	-24
11.58333	-24
11.59167	-27
11.60000	-32
11.60833	-36
11.61667	-38
11.62500	-40
11.63333	-41
11.64167	-40
11.65000	-39
11.65833	-38
11.66667	-35
11.67500	-32
11.68333	-30
11.69167	-32
11.70000	-35
11.70833	-39
11.71667	-41
11.72500	-43
11.73333	-43
11.74167	-42
11.75000	-39
11.75833	-36
11.76667	-33
11.77500	-30
11.78333	-30
11.79167	-33
11.80000	-36
11.80833	-40
11.81667	-43
11.82500	-43
11.83333	-40
11.84167	-34
11.85000	-27
11.85833	-20
11.86667	-15
11.87500	-15
11.88333	-18
11.89167	-23
11.90000	-28
11.90833	-32
11.91667	-33
11.92500	-33
11.93333	-33
11.94167	-33
11.95000	-34
11.95833	-37
11.96667	-39
11.97500	-41
11.98333	-42
11.99167	-42
12.00000	-41
12.00833	-39
12.01667	-37
12.02500	-36
12.03333	-36
12.04167	-37
12.05000	-40
12.05833	-44
12.06667	-46
12.07500	-48
12.08333	-48
12.09167	-47
12.10000	-45
12.10833	-43
12.11667	-42
12.12500	-40
12.13333	-37
12.14167	-33
12.15000	-28
12.15833	-24
12.16667	-20
12.17500	-19
12.18333	-20
12.19167	-23
12.20000	-28
12.20833	-31
12.21667	-33
12.22500	-34
12.23333	-35
12.24167	-36
12.25000	-36
12.25833	-35
12.26667	-32
12.27500	-29
12.28333	-26
12.29167	-23
12.30000	-22
12.30833	-22
12.31667	-24
12.32500	-26
12.33333	-28
12.34167	-31
12.35000	-33
12.35833	-33
12.36667	-33
12.37500	-34
12.38333	-35
12.39167	-36
12.40000	-37
12.40833	-36
12.41667	-34
12.42500	-32
12.43333	-31
12.44167	-32
12.45000	-35
12.45833	-38
12.46667	-41
12.47500	-44
12.48333	-45
12.49167	-46
12.50000	-45
12.50833	-42
12.51667	-39
12.52500	-36
12.53333	-33
12.54167	-32
12.55000	-31
12.55833	-30
12.56667	-28
12.57500	-25
12.58333	-23
12.59167	-22
12.60000	-23
12.60833	-25
12.61667	-27
12.62500	-28
12.63333	-28
12.64167	-27
12.65000	-28
12.65833	-31
12.66667	-35
12.67500	-41
12.68333	-44
12.69167	-45
12.70000	-44
12.70833	-39
12.71667	-33
12.72500	-27
12.73333	-22
12.74167	-20
12.75000	-21
12.75833	-24
12.76667	-27
12.77500	-31
12.78333	-34
12.79167	-35
12.80000	-36
12.80833	-37
12.81667	-38
12.82500	-37
12.83333	-36
12.84167	-33
12.85000	-29
12.85833	-26
12.86667	-23
12.87500	-21
12.88333	-20
12.89167	-21
12.90000	-23
12.90833	-26
12.91667	-28
12.92500	-31
12.93333	-33
12.94167	-35
12.95000	-37
12.95833	-40
12.96667	-43
12.97500	-46
12.98333	-48
12.99167	-47
13.00000	-45
13.00833	-42
13.01667	-39
13.02500	-36
13.03333	-35
13.04167	-34
13.05000	-33
13.05833	-31
13.06667	-31
13.07500	-32
13.08333	-36
13.09167	-42
13.10000	-50
13.10833	-57
13.11667	-61
13.12500	-61
13.13333	-55
13.14167	-46
13.15000	-36
13.15833	-27
13.16667	-22
13.17500	-22
13.18333	-25
13.19167	-29
13.20000	-34
13.20833	-38
13.21667	-39
13.22500	-37
13.23333	-34
13.24167	-31
13.25000	-31
13.25833	-32
13.26667	-33
13.27500	-33
13.28333	-31
13.29167	-29
13.30000	-29
13.30833	-30
13.31667	-33
13.32500	-35
13.33333	-35
13.34167	-34
13.35000	-33
13.35833	-33
13.36667	-34
13.37500	-35
13.38333	-35
13.39167	-35
13.40000	-34
13.40833	-35
13.41667	-36
13.42500	-37
13.43333	-38
13.44167	-39
13.45000	-39
13.45833	-40
13.46667	-39
13.47500	-36
13.48333	-34
13.49167	-32
13.50000	-30
13.50833	-29
13.51667	-30
13.52500	-32
13.53333	-37
13.54167	-42
13.55000	-47
13.55833	-51
13.56667	-51
13.57500	-49
13.58333	-46
13.59167	-41
13.60000	-38
13.60833	-34
13.61667	-32
13.62500	-31
13.63333	-31
13.64167	-32
13.65000	-32
13.65833	-32
13.66667	-30
13.67500	-27
13.68333	-24
13.69167	-21
13.70000	-19
13.70833	-19
13.71667	-21
13.72500	-24
13.73333	-28
13.74167	-32
13.75000	-34
13.75833	-37
13.76667	-39
13.77500	-40
13.78333	-41
13.79167	-39
13.80000	-36
13.80833	-33
13.81667	-30
13.82500	-28
13.83333	-28
13.84167	-29
13.85000	-30
13.85833	-30
13.86667	-31
13.87500	-31
13.88333	-31
13.89167	-32
13.90000	-34
13.90833	-35
13.91667	-35
13.92500	-33
13.93333	-31
13.94167	-29
13.95000	-26
13.95833	-24
13.96667	-22
13.97500	-20
13.98333	-20
13.99167	-20
14.00000	-21
14.00833	-22
14.01667	-23
14.02500	-24
14.03333	-23
14.04167	-23
14.05000	-24
14.05833	-26
14.06667	-28
14.07500	-29
14.08333	-29
14.09167	-25
14.10000	-20
14.10833	-15
14.11667	-11
14.12500	-9
14.13333	-9
14.14167	-9
14.15000	-10
14.15833	-11
14.16667	-11
14.17500	-10
14.18333	-8
14.19167	-6
14.20000	-3
14.20833	0
14.21667	2
14.22500	3
14.23333	3
14.24167	2
14.25000	1
14.25833	1
14.26667	2
14.27500	5
14.28333	9
14.29167	14
14.30000	18
14.30833	19
14.31667	17
14.32500	14
14.33333	9
14.34167	5
14.35000	4
14.35833	6
14.36667	8
14.37500	10
14.38333	11
14.39167	12
14.40000	13
14.40833	12
14.41667	11
14.42500	10
14.43333	10
14.44167	11
14.45000	13
14.45833	15
14.46667	17
14.47500	16
14.48333	14
14.49167	10
14.50000	6
14.50833	2
14.51667	-2
14.52500	-5
14.53333	-7
14.54167	-7
14.55000	-7
14.55833	-5
14.56667	-3
14.57500	0
14.58333	2
14.59167	3
14.60000	1
14.60833	-2
14.61667	-7
14.62500	-11
14.63333	-14
14.64167	-16
14.65000	-17
14.65833	-16
14.66667	-14
14.67500	-9
14.68333	-4
14.69167	1
14.70000	6
14.70833	10
14.71667	13
14.72500	15
14.73333	15
14.74167	14
14.75000	11
14.75833	8
14.76667	4
14.77500	1
14.78333	-2
14.79167	-3
14.80000	-3
14.80833	-1
14.81667	0
14.82500	1
14.83333	-0
14.84167	-2
14.85000	-4
14.85833	-5
14.86667	-4
14.87500	-1
14.88333	1
14.89167	1
14.90000	-1
14.90833	-3
14.91667	-6
14.92500	-8
14.93333	-9
14.94167	-8
14.95000	-8
14.95833	-8
14.96667	-8
14.97500	-8
14.98333	-7
14.99167	-7
15.00000	-8
15.00833	-10
15.01667	-12
15.02500	-14
15.03333	-16
15.04167	-17
15.05000	-16
15.05833	-15
15.06667	-14
15.07500	-13
15.08333	-13
15.09167	-12
15.10000	-10
15.10833	-9
15.11667	-9
15.12500	-11
15.13333	-14
15.14167	-17
15.15000	-18
15.15833	-19
15.16667	-18
15.17500	-18
15.18333	-17
15.19167	-17
15.20000	-16
15.20833	-15
15.21667	-15
15.22500	-15
15.23333	-16
15.24167	-18
15.25000	-21
15.25833	-23
15.26667	-25
15.27500	-25
15.28333	-25
15.29167	-23
15.30000	-22
15.30833	-22
15.31667	-24
15.32500	-26
15.33333	-28
15.34167	-28
15.35000	-27
15.35833	-24
15.36667	-21
15.37500	-17
15.38333	-13
15.39167	-10
15.40000	-8
15.40833	-6
15.41667	-7
15.42500	-7
15.43333	-8
15.44167	-9
15.45000	-10
15.45833	-11
15.46667	-12
15.47500	-14
15.48333	-16
15.49167	-20
15.50000	-23
15.50833	-27
15.51667	-30
15.52500	-32
15.53333	-33
15.54167	-33
15.55000	-32
15.55833	-31
15.56667	-29
15.57500	-27
15.58333	-25
15.59167	-23
15.60000	-23
15.60833	-24
15.61667	-27
15.62500	-29
15.63333	-31
15.64167	-31
15.65000	-28
15.65833	-25
15.66667	-22
15.67500	-22
15.68333	-25
15.69167	-30
15.70000	-34
15.70833	-38
15.71667	-39
15.72500	-39
15.73333	-38
15.74167	-37
15.75000	-37
15.75833	-38
15.76667	-38
15.77500	-37
15.78333	-35
15.79167	-32
15.80000	-28
15.80833	-25
15.81667	-22
15.82500	-20
15.83333	-20
15.84167	-21
15.85000	-22
15.85833	-22
15.86667	-22
15.87500	-20
15.88333	-20
15.89167	-22
15.90000	-25
15.90833	-28
15.91667	-31
15.92500	-34
15.93333	-36
15.94167	-37
15.95000	-38
15.95833	-37
15.96667	-36
15.97500	-33
15.98333	-31
15.99167	-30
16.00000	-30
16.00833	-30
16.01667	-30
16.02500	-30
16.03333	-29
16.04167	-28
16.05000	-29
16.05833	-30
16.06667	-34
16.07500	-38
16.08333	-41
16.09167	-41
16.10000	-38
16.10833	-32
16.11667	-26
16.12500	-22
16.13333	-20
16.14167	-22
16.15000	-26
16.15833	-31
16.16667	-35
16.17500	-38
16.18333	-40
16.19167	-40
16.20000	-40
16.20833	-39
16.21667	-40
16.22500	-41
16.23333	-41
16.24167	-39
16.25000	-36
16.25833	-32
16.26667	-27
16.27500	-23
16.28333	-21
16.29167	-21
16.30000	-23
16.30833	-27
16.31667	-31
16.32500	-34
16.33333	-36
16.34167	-37
16.35000	-35
16.35833	-32
16.36667	-28
16.37500	-24
16.38333	-22
16.39167	-24
16.40000	-28
16.40833	-34
16.41667	-39
16.42500	-44
16.43333	-46
16.44167	-47
16.45000	-47
16.45833	-46
16.46667	-46
16.47500	-45
16.48333	-45
16.49167	-43
16.50000	-41
16.50833	-37
16.51667	-34
16.52500	-31
16.53333	-29
16.54167	-28
16.55000	-27
16.55833	-27
16.56667	-28
16.57500	-29
16.58333	-31
16.59167	-32
16.60000	-34
16.60833	-35
16.61667	-35
16.62500	-34
16.63333	-33
16.64167	-33
16.65000	-33
16.65833	-35
16.66667	-36
16.67500	-38
16.68333	-39
16.69167	-39
16.70000	-38
16.70833	-36
16.71667	-34
16.72500	-32
16.73333	-32
16.74167	-32
16.75000	-32
16.75833	-32
16.76667	-32
16.77500	-34
16.78333	-38
16.79167	-42
16.80000	-46
16.80833	-48
16.81667	-47
16.82500	-44
16.83333	-40
16.84167	-36
16.85000	-33
16.85833	-30
16.86667	-29
16.87500	-31
16.88333	-35
16.89167	-41
16.90000	-46
16.90833	-50
16.91667	-51
16.92500	-50
16.93333	-47
16.94167	-44
16.95000	-43
16.95833	-43
16.96667	-45
16.97500	-47
16.98333	-50
16.99167	-52
17.00000	-54
17.00833	-55
17.01667	-55
17.02500	-55
17.03333	-54
17.04167	-54
17.05000	-53
17.05833	-52
17.06667	-51
17.07500	-49
17.08333	-49
17.09167	-50
17.10000	-52
17.10833	-52
17.11667	-52
17.12500	-51
17.13333	-50
17.14167	-49
17.15000	-47
17.15833	-44
17.16667	-39
17.17500	-33
17.18333	-30
17.19167	-30
17.20000	-33
17.20833	-37
17.21667	-40
17.22500	-43
17.23333	-44
17.24167	-44
17.25000	-44
17.25833	-45
17.26667	-46
17.27500	-45
17.28333	-43
17.29167	-40
17.30000	-37
17.30833	-36
17.31667	-37
17.32500	-39
17.33333	-41
17.34167	-43
17.35000	-43
17.35833	-43
17.36667	-44
17.37500	-44
17.38333	-44
17.39167	-42
17.40000	-37
17.40833	-33
17.41667	-29
17.42500	-28
17.43333	-28
17.44167	-31
17.45000	-36
17.45833	-41
17.46667	-47
17.47500	-53
17.48333	-56
17.49167	-56
17.50000	-54
17.50833	-52
17.51667	-50
17.52500	-47
17.53333	-44
17.54167	-41
17.55000	-39
17.55833	-38
17.56667	-38
17.57500	-39
17.58333	-39
17.59167	-38
17.60000	-35
17.60833	-32
17.61667	-30
17.62500	-29
17.63333	-30
17.64167	-32
17.65000	-33
17.65833	-34
17.66667	-35
17.67500	-36
17.68333	-36
17.69167	-35
17.70000	-34
17.70833	-34
17.71667	-36
17.72500	-38
17.73333	-41
17.74167	-42
17.75000	-39
17.75833	-35
17.76667	-30
17.77500	-27
17.78333	-26
17.79167	-27
17.80000	-30
17.80833	-33
17.81667	-36
17.82500	-38
17.83333	-41
17.84167	-43
17.85000	-45
17.85833	-47
17.86667	-48
17.87500	-47
17.88333	-45
17.89167	-42
17.90000	-38
17.90833	-35
17.91667	-32
17.92500	-30
17.93333	-29
17.94167	-29
17.95000	-31
17.95833	-36
17.96667	-41
17.97500	-46
17.98333	-48
17.99167	-47
18.00000	-44
18.00833	-39
18.01667	-35
18.02500	-32
18.03333	-31
18.04167	-32
18.05000	-34
18.05833	-37
18.06667	-40
18.07500	-42
18.08333	-43
18.09167	-40
18.10000	-36
18.10833	-31
18.11667	-26
18.12500	-22
18.13333	-20
18.14167	-20
18.15000	-21
18.15833	-21
18.16667	-21
18.17500	-22
18.18333	-23
18.19167	-25
18.20000	-27
18.20833	-27
18.21667	-25
18.22500	-24
18.23333	-23
18.24167	-23
18.25000	-22
18.25833	-20
18.26667	-19
18.27500	-20
18.28333	-23
18.29167	-28
18.30000	-32
18.30833	-34
18.31667	-32
18.32500	-28
18.33333	-24
18.34167	-21
18.35000	-20
18.35833	-19
18.36667	-20
18.37500	-21
18.38333	-23
18.39167	-27
18.40000	-31
18.40833	-36
18.41667	-39
18.42500	-40
18.43333	-40
18.44167	-39
18.45000	-37
18.45833	-35
18.46667	-32
18.47500	-28
18.48333	-25
18.49167	-23
18.50000	-23
18.50833	-24
18.51667	-25
18.52500	-26
18.53333	-26
18.54167	-25
18.55000	-24
18.55833	-23
18.56667	-23
18.57500	-23
18.58333	-23
18.59167	-21
18.60000	-19
18.60833	-17
18.61667	-14
18.62500	-12
18.63333	-11
18.64167	-11
18.65000	-12
18.65833	-14
18.66667	-15
18.67500	-16
18.68333	-16
18.69167	-15
18.70000	-14
18.70833	-12
18.71667	-9
18.72500	-8
18.73333	-10
18.74167	-14
18.75000	-19
18.75833	-23
18.76667	-23
18.77500	-19
18.78333	-13
18.79167	-7
18.80000	-2
18.80833	2
18.81667	2
18.82500	1
18.83333	-2
18.84167	-4
18.85000	-6
18.85833	-6
18.86667	-6
18.87500	-5
18.88333	-4
18.89167	-2
18.90000	1
18.90833	3
18.91667	5
18.92500	5
18.93333	3
18.94167	1
18.95000	0
18.95833	-0
18.96667	-0
18.97500	-1
18.98333	-3
18.99167	-5
19.00000	-7
19.00833	-7
19.01667	-5
19.02500	-2
19.03333	1
19.04167	2
19.05000	2
19.05833	1
19.06667	1
19.07500	2
19.08333	3
19.09167	3
19.10000	2
19.10833	-1
19.11667	-3
19.12500	-5
19.13333	-5
19.14167	-4
19.15000	-4
19.15833	-4
19.16667	-4
19.17500	-3
19.18333	-2
19.19167	2
19.20000	5
19.20833	7
19.21667	8
19.22500	7
19.23333	6
19.24167	6
19.25000	6
19.25833	7
19.26667	10
19.27500	12
19.28333	15
19.29167	17
19.30000	19
19.30833	20
19.31667	22
19.32500	24
19.33333	25
19.34167	26
19.35000	26
19.35833	24
19.36667	23
19.37500	22
19.38333	24
19.39167	27
19.40000	31
19.40833	32
19.41667	33
19.42500	31
19.43333	28
19.44167	24
19.45000	20
19.45833	17
19.46667	16
19.47500	17
19.48333	20
19.49167	25
19.50000	30
19.50833	35
19.51667	38
19.52500	42
19.53333	43
19.54167	43
19.55000	43
19.55833	42
19.56667	42
19.57500	41
19.58333	41
19.59167	43
19.60000	46
19.60833	48
19.61667	50
19.62500	52
19.63333	54
19.64167	56
19.65000	59
19.65833	62
19.66667	65
19.67500	66
19.68333	67
19.69167	67
19.70000	65
19.70833	64
19.71667	62
19.72500	62
19.73333	63
19.74167	65
19.75000	67
19.75833	67
19.76667	66
19.77500	64
19.78333	65
19.79167	68
19.80000	73
19.80833	78
19.81667	83
19.82500	86
19.83333	87
19.84167	89
19.85000	90
19.85833	92
19.86667	94
19.87500	96
19.88333	99
19.89167	102
19.90000	105
19.90833	108
19.91667	109
19.92500	110
19.93333	109
19.94167	107
19.95000	106
19.95833	107
19.96667	111
19.97500	117
19.98333	125
19.99167	134
20.00000	141
20.00833	146
20.01667	149
20.02500	150
20.03333	150
20.04167	152
20.05000	157
20.05833	163
20.06667	170
20.07500	176
20.08333	181
20.09167	185
20.10000	189
20.10833	194
20.11667	200
20.12500	206
20.13333	212
20.14167	218
20.15000	224
20.15833	230
20.16667	237
20.17500	244
20.18333	250
20.19167	257
20.20000	264
20.20833	271
20.21667	279
20.22500	287
20.23333	297
20.24167	305
20.25000	313
20.25833	319
20.26667	324
20.27500	328
20.28333	334
20.29167	341
20.30000	350
20.30833	360
20.31667	371
20.32500	384
20.33333	398
20.34167	410
20.35000	421
20.35833	430
20.36667	438
20.37500	445
20.38333	453
20.39167	462
20.40000	473
20.40833	485
20.41667	499
20.42500	514
20.43333	529
20.44167	544
20.45000	559
20.45833	575
20.46667	592
20.47500	610
20.48333	628
20.49167	646
20.50000	664
20.50833	681
20.51667	699
20.52500	718
20.53333	738
20.54167	757
20.55000	776
20.55833	793
20.56667	811
20.57500	830
20.58333	848
20.59167	866
20.60000	884
20.60833	901
20.61667	919
20.62500	941
20.63333	966
20.64167	991
20.65000	1018
20.65833	1044
20.66667	1070
20.67500	1097
20.68333	1123
20.69167	1150
20.70000	1177
20.70833	1206
20.71667	1236
20.72500	1266
20.73333	1298
20.74167	1330
20.75000	1361
20.75833	1392
20.76667	1423
20.77500	1456
20.78333	1490
20.79167	1526
20.80000	1563
20.80833	1601
20.81667	1639
20.82500	1678
20.83333	1717
20.84167	1757
20.85000	1797
20.85833	1838
20.86667	1880
20.87500	1924
20.88333	1967
20.89167	2011
20.90000	2056
20.90833	2103
20.91667	2150
20.92500	2196
20.93333	2243
20.94167	2288
20.95000	2334
20.95833	2380
20.96667	2426
20.97500	2475
20.98333	2525
20.99167	2577
21.00000	2631
21.00833	2686
21.01667	2743
21.02500	2800
21.03333	2859
21.04167	2917
21.05000	2976
21.05833	3035
21.06667	3092
21.07500	3149
21.08333	3206
21.09167	3267
21.10000	3329
21.10833	3393
21.11667	3459
21.12500	3525
21.13333	3592
21.14167	3658
21.15000	3724
21.15833	3790
21.16667	3857
21.17500	3926
21.18333	3994
21.19167	4065
21.20000	4137
21.20833	4212
21.21667	4290
21.22500	4369
21.23333	4451
21.24167	4532
21.25000	4614
21.25833	4694
21.26667	4771
21.27500	4849
21.28333	4923
21.29167	4998
21.30000	5073
21.30833	5151
21.31667	5231
21.32500	5311
21.33333	5393
21.34167	5473
21.35000	5557
21.35833	5643
21.36667	5731
21.37500	5822
21.38333	5911
21.39167	5999
21.40000	6083
21.40833	6164
21.41667	6245
21.42500	6324
21.43333	6406
21.44167	6488
21.45000	6572
21.45833	6656
21.46667	6739
21.47500	6824
21.48333	6905
21.49167	6987
21.50000	7066
21.50833	7144
21.51667	7222
21.52500	7300
21.53333	7381
21.54167	7458
21.55000	7534
21.55833	7608
21.56667	7680
21.57500	7750
21.58333	7818
21.59167	7887
21.60000	7952
21.60833	8015
21.61667	8076
21.62500	8134
21.63333	8191
21.64167	8245
21.65000	8297
21.65833	8347
21.66667	8392
21.67500	8434
21.68333	8471
21.69167	8506
21.70000	8538
21.70833	8569
21.71667	8599
21.72500	8627
21.73333	8655
21.74167	8677
21.75000	8692
21.75833	8702
21.76667	8708
21.77500	8712
21.78333	8714
21.79167	8718
21.80000	8720
21.80833	8720
21.81667	8717
21.82500	8708
21.83333	8694
21.84167	8676
21.85000	8652
21.85833	8625
21.86667	8596
21.87500	8564
21.88333	8531
21.89167	8495
21.90000	8458
21.90833	8420
21.91667	8380
21.92500	8337
21.93333	8288
21.94167	8236
21.95000	8180
21.95833	8122
21.96667	8064
21.97500	8005
21.98333	7943
21.99167	7875
22.00000	7805
22.00833	7732
22.01667	7656
22.02500	7581
22.03333	7503
22.04167	7426
22.05000	7346
22.05833	7266
22.06667	7187
22.07500	7106
22.08333	7027
22.09167	6946
22.10000	6866
22.10833	6787
22.11667	6706
22.12500	6627
22.13333	6546
22.14167	6466
22.15000	6386
22.15833	6307
22.16667	6229
22.17500	6151
22.18333	6074
22.19167	5995
22.20000	5917
22.20833	5838
22.21667	5759
22.22500	5682
22.23333	5604
22.24167	5532
22.25000	5462
22.25833	5396
22.26667	5333
22.27500	5269
22.28333	5205
22.29167	5138
22.30000	5072
22.30833	5006
22.31667	4943
22.32500	4883
22.33333	4823
22.34167	4767
22.35000	4710
22.35833	4655
22.36667	4602
22.37500	4548
22.38333	4498
22.39167	4447
22.40000	4399
22.40833	4354
22.41667	4310
22.42500	4269
22.43333	4230
22.44167	4191
22.45000	4152
22.45833	4111
22.46667	4071
22.47500	4030
22.48333	3992
22.49167	3956
22.50000	3924
22.50833	3894
22.51667	3865
22.52500	3840
22.53333	3815
22.54167	3791
22.55000	3768
22.55833	3746
22.56667	3726
22.57500	3705
22.58333	3685
22.59167	3663
22.60000	3643
22.60833	3624
22.61667	3608
22.62500	3594
22.63333	3582
22.64167	3569
22.65000	3554
22.65833	3538
22.66667	3523
22.67500	3510
22.68333	3499
22.69167	3489
22.70000	3479
22.70833	3469
22.71667	3458
22.72500	3448
22.73333	3439
22.74167	3430
22.75000	3421
22.75833	3412
22.76667	3404
22.77500	3396
22.78333	3389
22.79167	3385
22.80000	3381
22.80833	3378
22.81667	3375
22.82500	3372
22.83333	3368
22.84167	3363
22.85000	3359
22.85833	3354
22.86667	3350
22.87500	3346
22.88333	3344
22.89167	3343
22.90000	3343
22.90833	3344
22.91667	3345
22.92500	3345
22.93333	3344
22.94167	3343
22.95000	3342
22.95833	3342
22.96667	3342
22.97500	3342
22.98333	3340
22.99167	3338
23.00000	3336
23.00833	3335
23.01667	3334
23.02500	3332
23.03333	3330
23.04167	3327
23.05000	3325
23.05833	3324
23.06667	3323
23.07500	3325
23.08333	3326
23.09167	3327
23.10000	3326
23.10833	3325
23.11667	3324
23.12500	3323
23.13333	3323
23.14167	3324
23.15000	3324
23.15833	3324
23.16667	3326
23.17500	3328
23.18333	3331
23.19167	3335
23.20000	3339
23.20833	3341
23.21667	3341
23.22500	3341
23.23333	3340
23.24167	3341
23.25000	3343
23.25833	3346
23.26667	3349
23.27500	3351
23.28333	3353
23.29167	3354
23.30000	3353
23.30833	3352
23.31667	3352
23.32500	3352
23.33333	3352
23.34167	3355
23.35000	3359
23.35833	3364
23.36667	3367
23.37500	3368
23.38333	3367
23.39167	3366
23.40000	3365
23.40833	3365
23.41667	3366
23.42500	3366
23.43333	3365
23.44167	3364
23.45000	3366
23.45833	3370
23.46667	3373
23.47500	3375
23.48333	3375
23.49167	3374
23.50000	3372
23.50833	3370
23.51667	3372
23.52500	3376
23.53333	3383
23.54167	3390
23.55000	3396
23.55833	3400
23.56667	3403
23.57500	3404
23.58333	3406
23.59167	3408
23.60000	3410
23.60833	3409
23.61667	3406
23.62500	3401
23.63333	3397
23.64167	3393
23.65000	3391
23.65833	3392
23.66667	3393
23.67500	3395
23.68333	3397
23.69167	3396
23.70000	3394
23.70833	3393
23.71667	3393
23.72500	3391
23.73333	3388
23.74167	3384
23.75000	3379
23.75833	3375
23.76667	3372
23.77500	3372
23.78333	3372
23.79167	3371
23.80000	3370
23.80833	3369
23.81667	3366
23.82500	3362
23.83333	3356
23.84167	3350
23.85000	3344
23.85833	3340
23.86667	3338
23.87500	3338
23.88333	3338
23.89167	3335
23.90000	3331
23.90833	3325
23.91667	3318
23.92500	3312
23.93333	3304
23.94167	3296
23.95000	3286
23.95833	3275
23.96667	3265
23.97500	3257
23.98333	3250
23.99167	3244
24.00000	3238
24.00833	3231
24.01667	3223
24.02500	3213
24.03333	3201
24.04167	3190
24.05000	3178
24.05833	3166
24.06667	3154
24.07500	3141
24.08333	3129
24.09167	3116
24.10000	3104
24.10833	3091
24.11667	3080
24.12500	3069
24.13333	3059
24.14167	3049
24.15000	3039
24.15833	3029
24.16667	3018
24.17500	3007
24.18333	2995
24.19167	2983
24.20000	2970
24.20833	2957
24.21667	2944
24.22500	2931
24.23333	2917
24.24167	2905
24.25000	2896
24.25833	2887
24.26667	2878
24.27500	2867
24.28333	2855
24.29167	2842
24.30000	2830
24.30833	2820
24.31667	2812
24.32500	2804
24.33333	2794
24.34167	2784
24.35000	2771
24.35833	2759
24.36667	2746
24.37500	2732
24.38333	2719
24.39167	2705
24.40000	2691
24.40833	2677
24.41667	2663
24.42500	2652
24.43333	2643
24.44167	2635
24.45000	2626
24.45833	2616
24.46667	2604
24.47500	2591
24.48333	2578
24.49167	2566
24.50000	2555
24.50833	2544
24.51667	2533
24.52500	2521
24.53333	2508
24.54167	2495
24.55000	2480
24.55833	2465
24.56667	2451
24.57500	2438
24.58333	2425
24.59167	2412
24.60000	2400
24.60833	2389
24.61667	2379
24.62500	2370
24.63333	2363
24.64167	2354
24.65000	2344
24.65833	2331
24.66667	2317
24.67500	2301
24.68333	2285
24.69167	2268
24.70000	2253
24.70833	2241
24.71667	2231
24.72500	2221
24.73333	2210
24.74167	2198
24.75000	2185
24.75833	2171
24.76667	2156
24.77500	2141
24.78333	2126
24.79167	2112
24.80000	2100
24.80833	2091
24.81667	2082
24.82500	2072
24.83333	2060
24.84167	2046
24.85000	2031
24.85833	2016
24.86667	2001
24.87500	1987
24.88333	1973
24.89167	1959
24.90000	1946
24.90833	1934
24.91667	1921
24.92500	1908
24.93333	1894
24.94167	1880
24.95000	1866
24.95833	1854
24.96667	1841
24.97500	1828
24.98333	1814
24.99167	1797
25.00000	1779
25.00833	1760
25.01667	1741
25.02500	1724
25.03333	1708
25.04167	1694
25.05000	1681
25.05833	1668
25.06667	1657
25.07500	1646
25.08333	1635
25.09167	1624
25.10000	1614
25.10833	1602
25.11667	1590
25.12500	1579
25.13333	1569
25.14167	1560
25.15000	1551
25.15833	1542
25.16667	1531
25.17500	1518
25.18333	1506
25.19167	1494
25.20000	1483
25.20833	1472
25.21667	1462
25.22500	1452
25.23333	1441
25.24167	1429
25.25000	1418
25.25833	1408
25.26667	1399
25.27500	1392
25.28333	1385
25.29167	1379
25.30000	1373
25.30833	1366
25.31667	1359
25.32500	1352
25.33333	1345
25.34167	1339
25.35000	1335
25.35833	1331
25.36667	1327
25.37500	1322
25.38333	1316
25.39167	1310
25.40000	1303
25.40833	1297
25.41667	1291
25.42500	1285
25.43333	1277
25.44167	1271
25.45000	1264
25.45833	1259
25.46667	1254
25.47500	1250
25.48333	1246
25.49167	1242
25.50000	1238
25.50833	1232
25.51667	1226
25.52500	1222
25.53333	1221
25.54167	1222
25.55000	1225
25.55833	1228
25.56667	1230
25.57500	1231
25.58333	1231
25.59167	1228
25.60000	1224
25.60833	1219
25.61667	1214
25.62500	1210
25.63333	1207
25.64167	1205
25.65000	1205
25.65833	1206
25.66667	1207
25.67500	1207
25.68333	1205
25.69167	1202
25.70000	1197
25.70833	1192
25.71667	1187
25.72500	1182
25.73333	1177
25.74167	1173
25.75000	1170
25.75833	1167
25.76667	1166
25.77500	1166
25.78333	1166
25.79167	1166
25.80000	1165
25.80833	1163
25.81667	1161
25.82500	1160
25.83333	1160
25.84167	1160
25.85000	1159
25.85833	1158
25.86667	1157
25.87500	1156
25.88333	1155
25.89167	1154
25.90000	1151
25.90833	1147
25.91667	1142
25.92500	1136
25.93333	1132
25.94167	1128
25.95000	1127
25.95833	1127
25.96667	1126
25.97500	1125
25.98333	1123
25.99167	1119
26.00000	1116
26.00833	1111
26.01667	1106
26.02500	1100
26.03333	1094
26.04167	1087
26.05000	1082
26.05833	1078
26.06667	1077
26.07500	1079
26.08333	1082
26.09167	1085
26.10000	1086
26.10833	1085
26.11667	1082
26.12500	1080
26.13333	1079
26.14167	1080
26.15000	1081
26.15833	1081
26.16667	1081
26.17500	1079
26.18333	1076
26.19167	1070
26.20000	1063
26.20833	1054
26.21667	1042
26.22500	1033
26.23333	1025
26.24167	1019
26.25000	1017
26.25833	1017
26.26667	1017
26.27500	1017
26.28333	1016
26.29167	1014
26.30000	1011
26.30833	1008
26.31667	1005
26.32500	1003
26.33333	1003
26.34167	1002
26.35000	1001
26.35833	999
26.36667	999
26.37500	1000
26.38333	1003
26.39167	1006
26.40000	1009
26.40833	1008
26.41667	1005
26.42500	998
26.43333	991
26.44167	984
26.45000	979
26.45833	977
26.46667	977
26.47500	981
26.48333	985
26.49167	988
26.50000	992
26.50833	995
26.51667	997
26.52500	997
26.53333	994
26.54167	990
26.55000	985
26.55833	980
26.56667	978
26.57500	979
26.58333	981
26.59167	985
26.60000	988
26.60833	991
26.61667	993
26.62500	993
26.63333	993
26.64167	991
26.65000	989
26.65833	986
26.66667	985
26.67500	986
26.68333	989
26.69167	994
26.70000	1000
26.70833	1001
26.71667	999
26.72500	996
26.73333	991
26.74167	989
26.75000	989
26.75833	992
26.76667	996
26.77500	1000
26.78333	1003
26.79167	1005
26.80000	1005
26.80833	1005
26.81667	1007
26.82500	1008
26.83333	1011
26.84167	1013
26.85000	1014
26.85833	1013
26.86667	1010
26.87500	1006
26.88333	1003
26.89167	1003
26.90000	1005
26.90833	1009
26.91667	1015
26.92500	1018
26.93333	1017
26.94167	1015
26.95000	1012
26.95833	1009
26.96667	1007
26.97500	1005
26.98333	1003
26.99167	1002
27.00000	1003
27.00833	1004
27.01667	1005
27.02500	1005
27.03333	1003
27.04167	1001
27.05000	1002
27.05833	1005
27.06667	1010
27.07500	1017
27.08333	1021
27.09167	1023
27.10000	1022
27.10833	1020
27.11667	1018
27.12500	1018
27.13333	1021
27.14167	1024
27.15000	1026
27.15833	1025
27.16667	1022
27.17500	1017
27.18333	1013
27.19167	1011
27.20000	1010
27.20833	1009
27.21667	1007
27.22500	1004
27.23333	1003
27.24167	1001
27.25000	1000
27.25833	1000
27.26667	998
27.27500	995
27.28333	992
27.29167	991
27.30000	991
27.30833	992
27.31667	993
27.32500	993
27.33333	991
27.34167	990
27.35000	989
27.35833	989
27.36667	988
27.37500	986
27.38333	983
27.39167	980
27.40000	978
27.40833	976
27.41667	975
27.42500	974
27.43333	974
27.44167	974
27.45000	974
27.45833	972
27.46667	970
27.47500	968
27.48333	967
27.49167	966
27.50000	967
27.50833	967
27.51667	967
27.52500	966
27.53333	965
27.54167	962
27.55000	959
27.55833	957
27.56667	954
27.57500	951
27.58333	948
27.59167	947
27.60000	947
27.60833	948
27.61667	949
27.62500	950
27.63333	951
27.64167	953
27.65000	955
27.65833	956
27.66667	955
27.67500	951
27.68333	947
27.69167	944
27.70000	943
27.70833	944
27.71667	948
27.72500	951
27.73333	954
27.74167	957
27.75000	958
27.75833	957
27.76667	956
27.77500	954
27.78333	953
27.79167	951
27.80000	952
27.80833	953
27.81667	954
27.82500	956
27.83333	957
27.84167	959
27.85000	962
27.85833	965
27.86667	968
27.87500	970
27.88333	971
27.89167	969
27.90000	967
27.90833	966
27.91667	966
27.92500	969
27.93333	974
27.94167	980
27.95000	987
27.95833	992
27.96667	994
27.97500	995
27.98333	997
27.99167	1000
28.00000	1004
28.00833	1007
28.01667	1008
28.02500	1009
28.03333	1010
28.04167	1010
28.05000	1012
28.05833	1015
28.06667	1017
28.07500	1019
28.08333	1021
28.09167	1023
28.10000	1026
28.10833	1030
28.11667	1034
28.12500	1038
28.13333	1042
28.14167	1045
28.15000	1046
28.15833	1046
28.16667	1046
28.17500	1046
28.18333	1046
28.19167	1046
28.20000	1048
28.20833	1052
28.21667	1056
28.22500	1059
28.23333	1063
28.24167	1065
28.25000	1066
28.25833	1067
28.26667	1068
28.27500	1071
28.28333	1075
28.29167	1077
28.30000	1080
28.30833	1083
28.31667	1087
28.32500	1092
28.33333	1096
28.34167	1099
28.35000	1099
28.35833	1097
28.36667	1097
28.37500	1099
28.38333	1101
28.39167	1104
28.40000	1106
28.40833	1108
28.41667	1109
28.42500	1111
28.43333	1112
28.44167	1113
28.45000	1113
28.45833	1114
28.46667	1115
28.47500	1117
28.48333	1118
28.49167	1119
28.50000	1119
28.50833	1119
28.51667	1120
28.52500	1121
28.53333	1123
28.54167	1125
28.55000	1130
28.55833	1135
28.56667	1139
28.57500	1143
28.58333	1144
28.59167	1143
28.60000	1142
28.60833	1143
28.61667	1147
28.62500	1151
28.63333	1155
28.64167	1156
28.65000	1153
28.65833	1149
28.66667	1147
28.67500	1146
28.68333	1149
28.69167	1154
28.70000	1161
28.70833	1166
28.71667	1170
28.72500	1172
28.73333	1172
28.74167	1173
28.75000	1175
28.75833	1179
28.76667	1183
28.77500	1186
28.78333	1186
28.79167	1183
28.80000	1179
28.80833	1177
28.81667	1176
28.82500	1176
28.83333	1178
28.84167	1181
28.85000	1184
28.85833	1189
28.86667	1193
28.87500	1196
28.88333	1199
28.89167	1200
28.90000	1202
28.90833	1203
28.91667	1206
28.92500	1208
28.93333	1209
28.94167	1211
28.95000	1212
28.95833	1215
28.96667	1219
28.97500	1225
28.98333	1230
28.99167	1235
29.00000	1239
29.00833	1241
29.01667	1243
29.02500	1245
29.03333	1249
29.04167	1255
29.05000	1262
29.05833	1269
29.06667	1275
29.07500	1279
29.08333	1281
29.09167	1281
29.10000	1280
29.10833	1279
29.11667	1279
29.12500	1280
29.13333	1281
29.14167	1283
29.15000	1286
29.15833	1290
29.16667	1294
29.17500	1299
29.18333	1303
29.19167	1306
29.20000	1310
29.20833	1315
29.21667	1320
29.22500	1326
29.23333	1333
29.24167	1341
29.25000	1350
29.25833	1359
29.26667	1367
29.27500	1373
29.28333	1379
29.29167	1386
29.30000	1392
29.30833	1398
29.31667	1404
29.32500	1410
29.33333	1415
29.34167	1421
29.35000	1427
29.35833	1436
29.36667	1446
29.37500	1457
29.38333	1468
29.39167	1480
29.40000	1491
29.40833	1503
29.41667	1516
29.42500	1529
29.43333	1542
29.44167	1556
29.45000	1570
29.45833	1585
29.46667	1602
29.47500	1618
29.48333	1634
29.49167	1649
29.50000	1663
29.50833	1678
29.51667	1693
29.52500	1711
29.53333	1729
29.54167	1749
29.55000	1769
29.55833	1790
29.56667	1813
29.57500	1838
29.58333	1864
29.59167	1892
29.60000	1920
29.60833	1948
29.61667	1977
29.62500	2006
29.63333	2038
29.64167	2071
29.65000	2109
29.65833	2148
29.66667	2188
29.67500	2230
29.68333	2269
29.69167	2308
29.70000	2346
29.70833	2388
29.71667	2434
29.72500	2483
29.73333	2535
29.74167	2588
29.75000	2641
29.75833	2693
29.76667	2746
29.77500	2802
29.78333	2859
29.79167	2920
29.80000	2983
29.80833	3048
29.81667	3115
29.82500	3182
29.83333	3252
29.84167	3322
29.85000	3396
29.85833	3473
29.86667	3551
29.87500	3633
29.88333	3715
29.89167	3799
29.90000	3882
29.90833	3969
29.91667	4057
29.92500	4145
29.93333	4238
29.94167	4329
29.95000	4422
29.95833	4514
29.96667	4606
29.97500	4699
29.98333	4791
29.99167	4886
30.00000	4982
30.00833	5082
30.01667	5184
30.02500	5283
30.03333	5383
30.04167	5479
30.05000	5573
30.05833	5668
30.06667	5762
30.07500	5860
30.08333	5956
30.09167	6055
30.10000	6151
30.10833	6246
30.11667	6340
30.12500	6430
30.13333	6519
30.14167	6606
30.15000	6692
30.15833	6776
30.16667	6859
30.17500	6944
30.18333	7025
30.19167	7105
30.20000	7181
30.20833	7251
30.21667	7318
30.22500	7380
30.23333	7442
30.24167	7500
30.25000	7557
30.25833	7610
30.26667	7659
30.27500	7706
30.28333	7750
30.29167	7795
30.30000	7836
30.30833	7872
30.31667	7903
30.32500	7928
30.33333	7948
30.34167	7963
30.35000	7975
30.35833	7984
30.36667	7990
30.37500	7992
30.38333	7990
30.39167	7984
30.40000	7973
30.40833	7958
30.41667	7940
30.42500	7920
30.43333	7898
30.44167	7873
30.45000	7844
30.45833	7811
30.46667	7774
30.47500	7732
30.48333	7687
30.49167	7638
30.50000	7585
30.50833	7528
30.51667	7467
30.52500	7405
30.53333	7341
30.54167	7278
30.55000	7214
30.55833	7150
30.56667	7084
30.57500	7013
30.58333	6940
30.59167	6862
30.60000	6782
30.60833	6702
30.61667	6620
30.62500	6540
30.63333	6457
30.64167	6375
30.65000	6291
30.65833	6205
30.66667	6119
30.67500	6030
30.68333	5942
30.69167	5852
30.70000	5764
30.70833	5676
30.71667	5587
30.72500	5498
30.73333	5407
30.74167	5319
30.75000	5231
30.75833	5145
30.76667	5060
30.77500	4974
30.78333	4891
30.79167	4808
30.80000	4727
30.80833	4646
30.81667	4564
30.82500	4484
30.83333	4404
30.84167	4326
30.85000	4248
30.85833	4170
30.86667	4093
30.87500	4016
30.88333	3941
30.89167	3867
30.90000	3795
30.90833	3723
30.91667	3652
30.92500	3583
30.93333	3515
30.94167	3449
30.95000	3383
30.95833	3318
30.96667	3254
30.97500	3190
30.98333	3129
30.99167	3068
31.00000	3011
31.00833	2955
31.01667	2901
31.02500	2849
31.03333	2797
31.04167	2746
31.05000	2696
31.05833	2645
31.06667	2597
31.07500	2547
31.08333	2500
31.09167	2453
31.10000	2407
31.10833	2363
31.11667	2320
31.12500	2281
31.13333	2244
31.14167	2210
31.15000	2178
31.15833	2147
31.16667	2116
31.17500	2086
31.18333	2056
31.19167	2025
31.20000	1993
31.20833	1961
31.21667	1931
31.22500	1902
31.23333	1873
31.24167	1846
31.25000	1820
31.25833	1795
31.26667	1771
31.27500	1746
31.28333	1720
31.29167	1691
31.30000	1663
31.30833	1636
31.31667	1611
31.32500	1590
31.33333	1571
31.34167	1554
31.35000	1538
31.35833	1521
31.36667	1505
31.37500	1488
31.38333	1470
31.39167	1451
31.40000	1433
31.40833	1415
31.41667	1398
31.42500	1383
31.43333	1370
31.44167	1358
31.45000	1346
31.45833	1334
31.46667	1323
31.47500	1312
31.48333	1303
31.49167	1294
31.50000	1284
31.50833	1274
31.51667	1262
31.52500	1250
31.53333	1240
31.54167	1230
31.55000	1222
31.55833	1213
31.56667	1203
31.57500	1192
31.58333	1182
31.59167	1173
31.60000	1166
31.60833	1159
31.61667	1152
31.62500	1146
31.63333	1140
31.64167	1134
31.65000	1126
31.65833	1118
31.66667	1109
31.67500	1099
31.68333	1090
31.69167	1083
31.70000	1078
31.70833	1075
31.71667	1073
31.72500	1070
31.73333	1068
31.74167	1065
31.75000	1059
31.75833	1053
31.76667	1046
31.77500	1040
31.78333	1035
31.79167	1031
31.80000	1027
31.80833	1024
31.81667	1022
31.82500	1021
31.83333	1024
31.84167	1028
31.85000	1032
31.85833	1036
31.86667	1036
31.87500	1033
31.88333	1028
31.89167	1023
31.90000	1020
31.90833	1018
31.91667	1019
31.92500	1021
31.93333	1024
31.94167	1028
31.95000	1031
31.95833	1034
31.96667	1037
31.97500	1040
31.98333	1043
31.99167	1047
32.00000	1051
32.00833	1057
32.01667	1062
32.02500	1067
32.03333	1071
32.04167	1074
32.05000	1076
32.05833	1077
32.06667	1078
32.07500	1079
32.08333	1083
32.09167	1089
32.10000	1098
32.10833	1109
32.11667	1121
32.12500	1131
32.13333	1141
32.14167	1150
32.15000	1161
32.15833	1173
32.16667	1185
32.17500	1198
32.18333	1209
32.19167	1220
32.20000	1230
32.20833	1241
32.21667	1252
32.22500	1266
32.23333	1283
32.24167	1300
32.25000	1318
32.25833	1334
32.26667	1349
32.27500	1362
32.28333	1376
32.29167	1393
32.30000	1411
32.30833	1431
32.31667	1453
32.32500	1476
32.33333	1500
32.34167	1523
32.35000	1545
32.35833	1566
32.36667	1586
32.37500	1608
32.38333	1632
32.39167	1659
32.40000	1688
32.40833	1716
32.41667	1744
32.42500	1771
32.43333	1798
32.44167	1826
32.45000	1853
32.45833	1882
32.46667	1912
32.47500	1942
32.48333	1973
32.49167	2005
32.50000	2038
32.50833	2073
32.51667	2111
32.52500	2150
32.53333	2192
32.54167	2233
32.55000	2275
32.55833	2317
32.56667	2360
32.57500	2404
32.58333	2448
32.59167	2493
32.60000	2537
32.60833	2581
32.61667	2625
32.62500	2670
32.63333	2716
32.64167	2762
32.65000	2809
32.65833	2855
32.66667	2903
32.67500	2952
32.68333	3002
32.69167	3054
32.70000	3107
32.70833	3160
32.71667	3215
32.72500	3269
32.73333	3325
32.74167	3379
32.75000	3432
32.75833	3485
32.76667	3538
32.77500	3593
32.78333	3648
32.79167	3705
32.80000	3763
32.80833	3822
32.81667	3882
32.82500	3941
32.83333	4000
32.84167	4057
32.85000	4114
32.85833	4170
32.86667	4226
32.87500	4284
32.88333	4340
32.89167	4398
32.90000	4456
32.90833	4513
32.91667	4569
32.92500	4622
32.93333	4674
32.94167	4725
32.95000	4776
32.95833	4827
32.96667	4878
32.97500	4929
32.98333	4978
32.99167	5025
33.00000	5069
33.00833	5111
33.01667	5152
33.02500	5192
33.03333	5231
33.04167	5268
33.05000	5303
33.05833	5336
33.06667	5368
33.07500	5398
33.08333	5427
33.09167	5455
33.10000	5482
33.10833	5507
33.11667	5531
33.12500	5552
33.13333	5571
33.14167	5588
33.15000	5604
33.15833	5618
33.16667	5629
33.17500	5639
33.18333	5645
33.19167	5648
33.20000	5649
33.20833	5648
33.21667	5645
33.22500	5640
33.23333	5633
33.24167	5626
33.25000	5619
33.25833	5611
33.26667	5600
33.27500	5585
33.28333	5567
33.29167	5545
33.30000	5520
33.30833	5494
33.31667	5467
33.32500	5438
33.33333	5406
33.34167	5375
33.35000	5344
33.35833	5314
33.36667	5283
33.37500	5250
33.38333	5216
33.39167	5177
33.40000	5137
33.40833	5096
33.41667	5053
33.42500	5010
33.43333	4963
33.44167	4916
33.45000	4865
33.45833	4814
33.46667	4762
33.47500	4709
33.48333	4658
33.49167	4606
33.50000	4553
33.50833	4500
33.51667	4445
33.52500	4389
33.53333	4331
33.54167	4274
33.55000	4218
33.55833	4162
33.56667	4106
33.57500	4049
33.58333	3995
33.59167	3940
33.60000	3886
33.60833	3831
33.61667	3775
33.62500	3719
33.63333	3661
33.64167	3602
33.65000	3544
33.65833	3487
33.66667	3432
33.67500	3378
33.68333	3327
33.69167	3275
33.70000	3223
33.70833	3169
33.71667	3111
33.72500	3052
33.73333	2992
33.74167	2935
33.75000	2881
33.75833	2830
33.76667	2783
33.77500	2737
33.78333	2693
33.79167	2646
33.80000	2598
33.80833	2547
33.81667	2495
33.82500	2444
33.83333	2394
33.84167	2348
33.85000	2305
33.85833	2262
33.86667	2218
33.87500	2177
33.88333	2138
33.89167	2098
33.90000	2054
33.90833	2011
33.91667	1970
33.92500	1930
33.93333	1889
33.94167	1850
33.95000	1813
33.95833	1773
33.96667	1734
33.97500	1699
33.98333	1667
33.99167	1635
34.00000	1599
34.00833	1562
34.01667	1528
34.02500	1495
34.03333	1458
34.04167	1420
34.05000	1387
34.05833	1360
34.06667	1337
34.07500	1314
34.08333	1290
34.09167	1263
34.10000	1232
34.10833	1203
34.11667	1177
34.12500	1153
34.13333	1128
34.14167	1104
34.15000	1078
34.15833	1053
34.16667	1029
34.17500	1005
34.18333	984
34.19167	964
34.20000	944
34.20833	925
34.21667	908
34.22500	892
34.23333	874
34.24167	856
34.25000	838
34.25833	820
34.26667	803
34.27500	789
34.28333	776
34.29167	765
34.30000	755
34.30833	745
34.31667	734
34.32500	722
34.33333	708
34.34167	693
34.35000	675
34.35833	656
34.36667	640
34.37500	626
34.38333	614
34.39167	604
34.40000	596
34.40833	588
34.41667	581
34.42500	573
34.43333	565
34.44167	555
34.45000	543
34.45833	529
34.46667	515
34.47500	504
34.48333	496
34.49167	489
34.50000	482
34.50833	476
34.51667	471
34.52500	465
34.53333	459
34.54167	452
34.55000	446
34.55833	438
34.56667	431
34.57500	423
34.58333	416
34.59167	410
34.60000	405
34.60833	400
34.61667	396
34.62500	390
34.63333	384
34.64167	378
34.65000	372
34.65833	367
34.66667	362
34.67500	357
34.68333	350
34.69167	342
34.70000	335
34.70833	330
34.71667	325
34.72500	322
34.73333	319
34.74167	316
34.75000	312
34.75833	308
34.76667	304
34.77500	301
34.78333	299
34.79167	296
34.80000	293
34.80833	289
34.81667	285
34.82500	281
34.83333	278
34.84167	276
34.85000	277
34.85833	279
34.86667	281
34.87500	283
34.88333	283
34.89167	280
34.90000	274
34.90833	269
34.91667	264
34.92500	260
34.93333	259
34.94167	259
34.95000	259
34.95833	258
34.96667	255
34.97500	251
34.98333	248
34.99167	246
35.00000	246
35.00833	248
35.01667	251
35.02500	254
35.03333	256
35.04167	257
35.05000	254
35.05833	250
35.06667	245
35.07500	240
35.08333	237
35.09167	235
35.10000	236
35.10833	236
35.11667	236
35.12500	236
35.13333	236
35.14167	237
35.15000	237
35.15833	236
35.16667	233
35.17500	229
35.18333	226
35.19167	226
35.20000	227
35.20833	229
35.21667	230
35.22500	232
35.23333	234
35.24167	236
35.25000	237
35.25833	237
35.26667	236
35.27500	234
35.28333	230
35.29167	227
35.30000	223
35.30833	219
35.31667	217
35.32500	216
35.33333	218
35.34167	220
35.35000	222
35.35833	221
35.36667	219
35.37500	216
35.38333	213
35.39167	211
35.40000	210
35.40833	210
35.41667	212
35.42500	212
35.43333	212
35.44167	210
35.45000	206
35.45833	203
35.46667	201
35.47500	200
35.48333	201
35.49167	202
35.50000	204
35.50833	205
35.51667	206
35.52500	205
35.53333	204
35.54167	201
35.55000	197
35.55833	192
35.56667	189
35.57500	187
35.58333	187
35.59167	188
35.60000	191
35.60833	193
35.61667	195
35.62500	195
35.63333	191
35.64167	183
35.65000	173
35.65833	164
35.66667	160
35.67500	159
35.68333	161
35.69167	163
35.70000	164
35.70833	164
35.71667	162
35.72500	160
35.73333	157
35.74167	154
35.75000	150
35.75833	147
35.76667	145
35.77500	144
35.78333	145
35.79167	148
35.80000	150
35.80833	152
35.81667	151
35.82500	149
35.83333	147
35.84167	145
35.85000	143
35.85833	140
35.86667	137
35.87500	133
35.88333	131
35.89167	130
35.90000	131
35.90833	134
35.91667	137
35.92500	139
35.93333	139
35.94167	136
35.95000	132
35.95833	128
35.96667	125
35.97500	125
35.98333	127
35.99167	128
36.00000	129
36.00833	127
36.01667	123
36.02500	118
36.03333	113
36.04167	108
36.05000	104
36.05833	101
36.06667	100
36.07500	100
36.08333	101
36.09167	104
36.10000	107
36.10833	108
36.11667	108
36.12500	107
36.13333	105
36.14167	105
36.15000	105
36.15833	107
36.16667	109
36.17500	112
36.18333	114
36.19167	115
36.20000	116
36.20833	116
36.21667	115
36.22500	111
36.23333	107
36.24167	103
36.25000	101
36.25833	102
36.26667	106
36.27500	111
36.28333	114
36.29167	114
36.30000	112
36.30833	108
36.31667	105
36.32500	104
36.33333	104
36.34167	103
36.35000	101
36.35833	98
36.36667	94
36.37500	91
36.38333	91
36.39167	93
36.40000	98
36.40833	102
36.41667	105
36.42500	109
36.43333	111
36.44167	113
36.45000	114
36.45833	116
36.46667	117
36.47500	118
36.48333	118
36.49167	116
36.50000	115
36.50833	114
36.51667	114
36.52500	116
36.53333	118
36.54167	120
36.55000	119
36.55833	116
36.56667	114
36.57500	112
36.58333	113
36.59167	117
36.60000	121
36.60833	124
36.61667	125
36.62500	122
36.63333	116
36.64167	110
36.65000	103
36.65833	97
36.66667	93
36.67500	91
36.68333	92
36.69167	93
36.70000	95
36.70833	97
36.71667	98
36.72500	99
36.73333	99
36.74167	100
36.75000	101
36.75833	104
36.76667	106
36.77500	108
36.78333	110
36.79167	110
36.80000	109
36.80833	109
36.81667	111
36.82500	113
36.83333	116
36.84167	120
36.85000	122
36.85833	124
36.86667	126
36.87500	126
36.88333	125
36.89167	124
36.90000	122
36.90833	120
36.91667	119
36.92500	118
36.93333	120
36.94167	122
36.95000	124
36.95833	127
36.96667	129
36.97500	129
36.98333	129
36.99167	129
37.00000	129
37.00833	128
37.01667	128
37.02500	128
37.03333	127
37.04167	125
37.05000	122
37.05833	118
37.06667	116
37.07500	115
37.08333	116
37.09167	119
37.10000	124
37.10833	129
37.11667	134
37.12500	137
37.13333	139
37.14167	139
37.15000	138
37.15833	135
37.16667	133
37.17500	129
37.18333	124
37.19167	119
37.20000	114
37.20833	110
37.21667	109
37.22500	110
37.23333	114
37.24167	118
37.25000	122
37.25833	123
37.26667	124
37.27500	124
37.28333	124
37.29167	125
37.30000	128
37.30833	129
37.31667	129
37.32500	127
37.33333	125
37.34167	123
37.35000	123
37.35833	124
37.36667	126
37.37500	126
37.38333	124
37.39167	121
37.40000	116
37.40833	113
37.41667	109
37.42500	106
37.43333	104
37.44167	103
37.45000	104
37.45833	105
37.46667	107
37.47500	109
37.48333	111
37.49167	112
37.50000	112
37.50833	110
37.51667	108
37.52500	107
37.53333	108
37.54167	110
37.55000	112
37.55833	113
37.56667	112
37.57500	111
37.58333	110
37.59167	111
37.60000	111
37.60833	110
37.61667	106
37.62500	102
37.63333	99
37.64167	95
37.65000	92
37.65833	88
37.66667	85
37.67500	84
37.68333	84
37.69167	86
37.70000	89
37.70833	91
37.71667	92
37.72500	92
37.73333	92
37.74167	93
37.75000	93
37.75833	93
37.76667	92
37.77500	92
37.78333	93
37.79167	93
37.80000	91
37.80833	90
37.81667	88
37.82500	86
37.83333	85
37.84167	85
37.85000	86
37.85833	88
37.86667	89
37.87500	90
37.88333	91
37.89167	90
37.90000	90
37.90833	90
37.91667	92
37.92500	95
37.93333	97
37.94167	99
37.95000	99
37.95833	98
37.96667	97
37.97500	97
37.98333	97
37.99167	97
38.00000	95
38.00833	92
38.01667	89
38.02500	87
38.03333	85
38.04167	85
38.05000	86
38.05833	87
38.06667	90
38.07500	93
38.08333	96
38.09167	98
38.10000	98
38.10833	98
38.11667	95
38.12500	93
38.13333	92
38.14167	92
38.15000	93
38.15833	93
38.16667	94
38.17500	93
38.18333	92
38.19167	91
38.20000	90
38.20833	90
38.21667	91
38.22500	92
38.23333	93
38.24167	94
38.25000	92
38.25833	90
38.26667	89
38.27500	89
38.28333	91
38.29167	95
38.30000	98
38.30833	100
38.31667	99
38.32500	97
38.33333	92
38.34167	88
38.35000	85
38.35833	84
38.36667	86
38.37500	88
38.38333	90
38.39167	90
38.40000	89
38.40833	86
38.41667	83
38.42500	82
38.43333	82
38.44167	84
38.45000	88
38.45833	92
38.46667	94
38.47500	95
38.48333	94
38.49167	92
38.50000	91
38.50833	89
38.51667	88
38.52500	86
38.53333	82
38.54167	80
38.55000	78
38.55833	78
38.56667	79
38.57500	79
38.58333	79
38.59167	76
38.60000	73
38.60833	72
38.61667	73
38.62500	74
38.63333	76
38.64167	77
38.65000	76
38.65833	74
38.66667	72
38.67500	71
38.68333	72
38.69167	74
38.70000	78
38.70833	82
38.71667	86
38.72500	87
38.73333	86
38.74167	83
38.75000	80
38.75833	77
38.76667	75
38.77500	73
38.78333	73
38.79167	73
38.80000	75
38.80833	77
38.81667	79
38.82500	79
38.83333	78
38.84167	76
38.85000	74
38.85833	72
38.86667	71
38.87500	71
38.88333	70
38.89167	69
38.90000	67
38.90833	66
38.91667	65
38.92500	65
38.93333	66
38.94167	67
38.95000	69
38.95833	69
38.96667	67
38.97500	64
38.98333	61
38.99167	59
39.00000	58
39.00833	59
39.01667	62
39.02500	65
39.03333	67
39.04167	69
39.05000	71
39.05833	74
39.06667	76
39.07500	77
39.08333	77
39.09167	75
39.10000	72
39.10833	71
39.11667	70
39.12500	71
39.13333	71
39.14167	69
39.15000	69
39.15833	69
39.16667	70
39.17500	71
39.18333	72
39.19167	72
39.20000	69
39.20833	67
39.21667	65
39.22500	63
39.23333	64
39.24167	65
39.25000	67
39.25833	69
39.26667	72
39.27500	75
39.28333	77
39.29167	78
39.30000	78
39.30833	79
39.31667	79
39.32500	79
39.33333	78
39.34167	77
39.35000	75
39.35833	74
39.36667	75
39.37500	76
39.38333	77
39.39167	78
39.40000	79
39.40833	79
39.41667	80
39.42500	79
39.43333	77
39.44167	74
39.45000	71
39.45833	70
39.46667	70
39.47500	72
39.48333	73
39.49167	74
39.50000	74
39.50833	71
39.51667	67
39.52500	62
39.53333	60
39.54167	59
39.55000	60
39.55833	62
39.56667	64
39.57500	64
39.58333	65
39.59167	65
39.60000	66
39.60833	68
39.61667	70
39.62500	72
39.63333	73
39.64167	73
39.65000	72
39.65833	71
39.66667	69
39.67500	68
39.68333	67
39.69167	68
39.70000	70
39.70833	72
39.71667	74
39.72500	75
39.73333	75
39.74167	74
39.75000	74
39.75833	73
39.76667	71
39.77500	68
39.78333	65
39.79167	62
39.80000	61
39.80833	61
39.81667	63
39.82500	65
39.83333	66
39.84167	65
39.85000	62
39.85833	60
39.86667	58
39.87500	59
39.88333	60
39.89167	64
39.90000	68
39.90833	71
39.91667	71
39.92500	71
39.93333	70
39.94167	71
39.95000	73
39.95833	77
39.96667	80
39.97500	81
39.98333	80
39.99167	78
40.00000	76
40.00833	75
40.01667	75
40.02500	75
40.03333	74
40.04167	74
40.05000	73
40.05833	72
40.06667	71
40.07500	70
40.08333	70
40.09167	72
40.10000	75
40.10833	79
40.11667	83
40.12500	86
40.13333	89
40.14167	92
40.15000	95
40.15833	99
40.16667	105
40.17500	111
40.18333	118
40.19167	125
40.20000	130
40.20833	134
40.21667	135
40.22500	135
40.23333	134
40.24167	135
40.25000	138
40.25833	143
40.26667	150
40.27500	158
40.28333	167
40.29167	177
40.30000	188
40.30833	199
40.31667	210
40.32500	220
40.33333	230
40.34167	240
40.35000	248
40.35833	256
40.36667	264
40.37500	272
40.38333	282
40.39167	294
40.40000	305
40.40833	317
40.41667	328
40.42500	339
40.43333	352
40.44167	364
40.45000	379
40.45833	395
40.46667	411
40.47500	427
40.48333	445
40.49167	464
40.50000	483
40.50833	502
40.51667	520
40.52500	537
40.53333	552
40.54167	567
40.55000	583
40.55833	600
40.56667	618
40.57500	637
40.58333	656
40.59167	675
40.60000	694
40.60833	711
40.61667	729
40.62500	747
40.63333	765
40.64167	783
40.65000	800
40.65833	817
40.66667	834
40.67500	852
40.68333	869
40.69167	888
40.70000	907
40.70833	926
40.71667	946
40.72500	966
40.73333	985
40.74167	1003
40.75000	1019
40.75833	1034
40.76667	1049
40.77500	1065
40.78333	1081
40.79167	1099
40.80000	1116
40.80833	1132
40.81667	1145
40.82500	1156
40.83333	1164
40.84167	1171
40.85000	1179
40.85833	1188
40.86667	1198
40.87500	1210
40.88333	1221
40.89167	1231
40.90000	1240
40.90833	1246
40.91667	1251
40.92500	1254
40.93333	1255
40.94167	1256
40.95000	1258
40.95833	1261
40.96667	1263
40.97500	1265
40.98333	1267
40.99167	1269
41.00000	1270
41.00833	1271
41.01667	1271
41.02500	1270
41.03333	1265
41.04167	1258
41.05000	1250
41.05833	1241
41.06667	1232
41.07500	1225
41.08333	1218
41.09167	1212
41.10000	1205
41.10833	1194
41.11667	1181
41.12500	1167
41.13333	1153
41.14167	1141
41.15000	1130
41.15833	1120
41.16667	1107
41.17500	1090
41.18333	1074
41.19167	1057
41.20000	1042
41.20833	1030
41.21667	1019
41.22500	1008
41.23333	997
41.24167	985
41.25000	971
41.25833	954
41.26667	936
41.27500	917
41.28333	900
41.29167	885
41.30000	871
41.30833	856
41.31667	842
41.32500	827
41.33333	811
41.34167	795
41.35000	781
41.35833	767
41.36667	754
41.37500	743
41.38333	730
41.39167	716
41.40000	702
41.40833	687
41.41667	673
41.42500	659
41.43333	645
41.44167	630
41.45000	614
41.45833	597
41.46667	581
41.47500	565
41.48333	553
41.49167	543
41.50000	536
41.50833	530
41.51667	523
41.52500	512
41.53333	496
41.54167	476
41.55000	456
41.55833	437
41.56667	422
41.57500	411
41.58333	402
41.59167	395
41.60000	387
41.60833	378
41.61667	369
41.62500	360
41.63333	351
41.64167	342
41.65000	333
41.65833	324
41.66667	316
41.67500	309
41.68333	302
41.69167	296
41.70000	289
41.70833	282
41.71667	275
41.72500	268
41.73333	262
41.74167	255
41.75000	247
41.75833	239
41.76667	230
41.77500	220
41.78333	210
41.79167	204
41.80000	200
41.80833	197
41.81667	194
41.82500	190
41.83333	184
41.84167	176
41.85000	168
41.85833	159
41.86667	152
41.87500	145
41.88333	141
41.89167	141
41.90000	144
41.90833	145
41.91667	143
41.92500	138
41.93333	130
41.94167	122
41.95000	115
41.95833	109
41.96667	105
41.97500	102
41.98333	100
41.99167	100
42.00000	100
42.00833	99
42.01667	96
42.02500	93
42.03333	88
42.04167	85
42.05000	85
42.05833	88
42.06667	92
42.07500	93
42.08333	92
42.09167	88
42.10000	84
42.10833	80
42.11667	78
42.12500	76
42.13333	74
42.14167	72
42.15000	70
42.15833	68
42.16667	65
42.17500	62
42.18333	58
42.19167	54
42.20000	51
42.20833	48
42.21667	46
42.22500	46
42.23333	47
42.24167	49
42.25000	51
42.25833	52
42.26667	52
42.27500	50
42.28333	48
42.29167	47
42.30000	46
42.30833	46
42.31667	44
42.32500	42
42.33333	41
42.34167	40
42.35000	40
42.35833	41
42.36667	42
42.37500	40
42.38333	38
42.39167	35
42.40000	33
42.40833	31
42.41667	28
42.42500	25
42.43333	21
42.44167	20
42.45000	20
42.45833	23
42.46667	26
42.47500	29
42.48333	30
42.49167	31
42.50000	30
42.50833	30
42.51667	29
42.52500	28
42.53333	27
42.54167	27
42.55000	28
42.55833	29
42.56667	30
42.57500	30
42.58333	30
42.59167	28
42.60000	28
42.60833	29
42.61667	32
42.62500	35
42.63333	37
42.64167	38
42.65000	36
42.65833	33
42.66667	28
42.67500	25
42.68333	22
42.69167	23
42.70000	24
42.70833	27
42.71667	28
42.72500	28
42.73333	26
42.74167	24
42.75000	23
42.75833	23
42.76667	25
42.77500	28
42.78333	29
42.79167	28
42.80000	26
42.80833	25
42.81667	24
42.82500	24
42.83333	24
42.84167	24
42.85000	23
42.85833	21
42.86667	20
42.87500	20
42.88333	21
42.89167	21
42.90000	20
42.90833	19
42.91667	17
42.92500	17
42.93333	19
42.94167	22
42.95000	25
42.95833	28
42.96667	29
42.97500	27
42.98333	25
42.99167	24
43.00000	24
43.00833	25
43.01667	26
43.02500	25
43.03333	24
43.04167	23
43.05000	24
43.05833	25
43.06667	26
43.07500	25
43.08333	22
43.09167	19
43.10000	16
43.10833	14
43.11667	15
43.12500	16
43.13333	18
43.14167	21
43.15000	23
43.15833	24
43.16667	24
43.17500	22
43.18333	20
43.19167	19
43.20000	19
43.20833	20
43.21667	20
43.22500	20
43.23333	20
43.24167	21
43.25000	22
43.25833	23
43.26667	23
43.27500	20
43.28333	17
43.29167	13
43.30000	10
43.30833	8
43.31667	7
43.32500	6
43.33333	5
43.34167	4
43.35000	3
43.35833	2
43.36667	1
43.37500	-0
43.38333	-1
43.39167	-2
43.40000	-2
43.40833	-0
43.41667	3
43.42500	5
43.43333	6
43.44167	4
43.45000	2
43.45833	-1
43.46667	-2
43.47500	-1
43.48333	0
43.49167	3
43.50000	5
43.50833	7
43.51667	10
43.52500	11
43.53333	11
43.54167	9
43.55000	7
43.55833	5
43.56667	3
43.57500	3
43.58333	3
43.59167	4
43.60000	5
43.60833	5
43.61667	5
43.62500	6
43.63333	7
43.64167	10
43.65000	14
43.65833	20
43.66667	25
43.67500	29
43.68333	29
43.69167	24
43.70000	16
43.70833	9
43.71667	2
43.72500	-3
43.73333	-5
43.74167	-6
43.75000	-8
43.75833	-10
43.76667	-11
43.77500	-10
43.78333	-7
43.79167	-4
43.80000	-1
43.80833	2
43.81667	5
43.82500	7
43.83333	8
43.84167	7
43.85000	3
43.85833	-3
43.86667	-7
43.87500	-10
43.88333	-10
43.89167	-10
43.90000	-10
43.90833	-11
43.91667	-12
43.92500	-12
43.93333	-11
43.94167	-9
43.95000	-7
43.95833	-5
43.96667	-5
43.97500	-6
43.98333	-6
43.99167	-2
44.00000	3
44.00833	8
44.01667	12
44.02500	14
44.03333	13
44.04167	10
44.05000	7
44.05833	5
44.06667	4
44.07500	4
44.08333	5
44.09167	6
44.10000	5
44.10833	4
44.11667	4
44.12500	5
44.13333	8
44.14167	12
44.15000	15
44.15833	19
44.16667	21
44.17500	22
44.18333	20
44.19167	16
44.20000	10
44.20833	3
44.21667	-2
44.22500	-6
44.23333	-7
44.24167	-7
44.25000	-8
44.25833	-10
44.26667	-12
44.27500	-14
44.28333	-15
44.29167	-14
44.30000	-10
44.30833	-6
44.31667	-2
44.32500	0
44.33333	0
44.34167	-0
44.35000	-0
44.35833	1
44.36667	4
44.37500	7
44.38333	10
44.39167	10
44.40000	8
44.40833	3
44.41667	-3
44.42500	-8
44.43333	-12
44.44167	-14
44.45000	-17
44.45833	-20
44.46667	-21
44.47500	-21
44.48333	-19
44.49167	-16
44.50000	-12
44.50833	-11
44.51667	-11
44.52500	-11
44.53333	-9
44.54167	-7
44.55000	-6
44.55833	-5
44.56667	-5
44.57500	-8
44.58333	-12
44.59167	-15
44.60000	-17
44.60833	-16
44.61667	-12
44.62500	-8
44.63333	-4
44.64167	-2
44.65000	-1
44.65833	-2
44.66667	-2
44.67500	-3
44.68333	-3
44.69167	-4
44.70000	-6
44.70833	-8
44.71667	-11
44.72500	-14
44.73333	-14
44.74167	-13
44.75000	-10
44.75833	-6
44.76667	-2
44.77500	2
44.78333	5
44.79167	7
44.80000	7
44.80833	6
44.81667	4
44.82500	1
44.83333	-3
44.84167	-5
44.85000	-6
44.85833	-4
44.86667	-1
44.87500	2
44.88333	4
44.89167	3
44.90000	0
44.90833	-4
44.91667	-8
44.92500	-11
44.93333	-13
44.94167	-13
44.95000	-13
44.95833	-12
44.96667	-11
44.97500	-9
44.98333	-7
44.99167	-7
45.00000	-6
45.00833	-4
45.01667	-0
45.02500	3
45.03333	6
45.04167	8
45.05000	8
45.05833	6
45.06667	5
45.07500	3
45.08333	1
45.09167	0
45.10000	-0
45.10833	-1
45.11667	-2
45.12500	-1
45.13333	0
45.14167	2
45.15000	4
45.15833	4
45.16667	3
45.17500	0
45.18333	-2
45.19167	-4
45.20000	-6
45.20833	-7
45.21667	-8
45.22500	-8
45.23333	-6
45.24167	-4
45.25000	-2
45.25833	-2
45.26667	-2
45.27500	-2
45.28333	-1
45.29167	0
45.30000	1
45.30833	1
45.31667	-0
45.32500	-2
45.33333	-5
45.34167	-8
45.35000	-11
45.35833	-13
45.36667	-14
45.37500	-14
45.38333	-13
45.39167	-12
45.40000	-10
45.40833	-5
45.41667	0
45.42500	4
45.43333	6
45.44167	5
45.45000	3
45.45833	0
45.46667	-1
45.47500	-1
45.48333	0
45.49167	3
45.50000	5
45.50833	7
45.51667	9
45.52500	9
45.53333	8
45.54167	7
45.55000	6
45.55833	6
45.56667	6
45.57500	5
45.58333	4
45.59167	5
45.60000	6
45.60833	7
45.61667	6
45.62500	4
45.63333	1
45.64167	-2
45.65000	-4
45.65833	-5
45.66667	-7
45.67500	-9
45.68333	-10
45.69167	-10
45.70000	-10
45.70833	-8
45.71667	-6
45.72500	-4
45.73333	-1
45.74167	1
45.75000	3
45.75833	3
45.76667	3
45.77500	4
45.78333	4
45.79167	5
45.80000	4
45.80833	4
45.81667	3
45.82500	3
45.83333	2
45.84167	1
45.85000	-2
45.85833	-4
45.86667	-4
45.87500	-2
45.88333	1
45.89167	3
45.90000	4
45.90833	3
45.91667	1
45.92500	-0
45.93333	-1
45.94167	-1
45.95000	-2
45.95833	-3
45.96667	-5
45.97500	-5
45.98333	-4
45.99167	-3
46.00000	-3
46.00833	-4
46.01667	-6
46.02500	-8
46.03333	-9
46.04167	-8
46.05000	-6
46.05833	-4
46.06667	-2
46.07500	-0
46.08333	1
46.09167	2
46.10000	2
46.10833	1
46.11667	-1
46.12500	-5
46.13333	-9
46.14167	-13
46.15000	-15
46.15833	-16
46.16667	-14
46.17500	-11
46.18333	-9
46.19167	-7
46.20000	-6
46.20833	-5
46.21667	-4
46.22500	-3
46.23333	-2
46.24167	-2
46.25000	-1
46.25833	-2
46.26667	-2
46.27500	-3
46.28333	-5
46.29167	-7
46.30000	-10
46.30833	-11
46.31667	-11
46.32500	-9
46.33333	-6
46.34167	-4
46.35000	-1
46.35833	2
46.36667	4
46.37500	6
46.38333	7
46.39167	5
46.40000	1
46.40833	-3
46.41667	-7
46.42500	-9
46.43333	-8
46.44167	-5
46.45000	-2
46.45833	2
46.46667	4
46.47500	5
46.48333	5
46.49167	5
46.50000	5
46.50833	4
46.51667	1
46.52500	-1
46.53333	-5
46.54167	-8
46.55000	-11
46.55833	-14
46.56667	-14
46.57500	-12
46.58333	-8
46.59167	-4
46.60000	1
46.60833	4
46.61667	6
46.62500	4
46.63333	1
46.64167	-4
46.65000	-8
46.65833	-11
46.66667	-13
46.67500	-14
46.68333	-15
46.69167	-17
46.70000	-19
46.70833	-21
46.71667	-21
46.72500	-20
46.73333	-17
46.74167	-13
46.75000	-8
46.75833	-3
46.76667	-0
46.77500	0
46.78333	-2
46.79167	-7
46.80000	-11
46.80833	-15
46.81667	-17
46.82500	-17
46.83333	-16
46.84167	-14
46.85000	-11
46.85833	-8
46.86667	-7
46.87500	-7
46.88333	-7
46.89167	-7
46.90000	-6
46.90833	-6
46.91667	-7
46.92500	-8
46.93333	-9
46.94167	-9
46.95000	-7
46.95833	-7
46.96667	-8
46.97500	-12
46.98333	-18
46.99167	-24
47.00000	-29
47.00833	-32
47.01667	-32
47.02500	-29
47.03333	-23
47.04167	-16
47.05000	-8
47.05833	-2
47.06667	1
47.07500	0
47.08333	-2
47.09167	-5
47.10000	-8
47.10833	-9
47.11667	-10
47.12500	-10
47.13333	-9
47.14167	-8
47.15000	-7
47.15833	-8
47.16667	-12
47.17500	-18
47.18333	-24
47.19167	-27
47.20000	-28
47.20833	-27
47.21667	-23
47.22500	-18
47.23333	-14
47.24167	-11
47.25000	-9
47.25833	-9
47.26667	-9
47.27500	-8
47.28333	-7
47.29167	-4
47.30000	-2
47.30833	-1
47.31667	-2
47.32500	-4
47.33333	-7
47.34167	-9
47.35000	-11
47.35833	-11
47.36667	-11
47.37500	-10
47.38333	-11
47.39167	-13
47.40000	-17
47.40833	-21
47.41667	-24
47.42500	-25
47.43333	-23
47.44167	-20
47.45000	-18
47.45833	-19
47.46667	-19
47.47500	-21
47.48333	-22
47.49167	-22
47.50000	-23
47.50833	-23
47.51667	-24
47.52500	-23
47.53333	-19
47.54167	-14
47.55000	-9
47.55833	-6
47.56667	-5
47.57500	-7
47.58333	-11
47.59167	-15
47.60000	-19
47.60833	-21
47.61667	-22
47.62500	-20
47.63333	-17
47.64167	-15
47.65000	-14
47.65833	-16
47.66667	-18
47.67500	-21
47.68333	-23
47.69167	-22
47.70000	-21
47.70833	-22
47.71667	-23
47.72500	-25
47.73333	-25
47.74167	-24
47.75000	-21
47.75833	-17
47.76667	-14
47.77500	-13
47.78333	-13
47.79167	-14
47.80000	-15
47.80833	-14
47.81667	-13
47.82500	-11
47.83333	-8
47.84167	-6
47.85000	-5
47.85833	-5
47.86667	-6
47.87500	-7
47.88333	-9
47.89167	-10
47.90000	-12
47.90833	-15
47.91667	-17
47.92500	-19
47.93333	-19
47.94167	-18
47.95000	-17
47.95833	-15
47.96667	-14
47.97500	-15
47.98333	-17
47.99167	-19
48.00000	-21
48.00833	-22
48.01667	-22
48.02500	-20
48.03333	-18
48.04167	-15
48.05000	-12
48.05833	-10
48.06667	-7
48.07500	-5
48.08333	-1
48.09167	3
48.10000	7
48.10833	9
48.11667	8
48.12500	5
48.13333	0
48.14167	-4
48.15000	-5
48.15833	-3
48.16667	-1
48.17500	-0
48.18333	-1
48.19167	-3
48.20000	-5
48.20833	-7
48.21667	-10
48.22500	-13
48.23333	-18
48.24167	-21
48.25000	-21
48.25833	-19
48.26667	-15
48.27500	-9
48.28333	-5
48.29167	-3
48.30000	-3
48.30833	-4
48.31667	-6
48.32500	-8
48.33333	-11
48.34167	-13
48.35000	-15
48.35833	-16
48.36667	-16
48.37500	-17
48.38333	-18
48.39167	-19
48.40000	-21
48.40833	-23
48.41667	-25
48.42500	-27
48.43333	-30
48.44167	-32
48.45000	-33
48.45833	-34
48.46667	-33
48.47500	-32
48.48333	-29
48.49167	-26
48.50000	-23
48.50833	-21
48.51667	-20
48.52500	-20
48.53333	-20
48.54167	-19
48.55000	-17
48.55833	-16
48.56667	-15
48.57500	-17
48.58333	-19
48.59167	-23
48.60000	-27
48.60833	-29
48.61667	-28
48.62500	-27
48.63333	-24
48.64167	-20
48.65000	-16
48.65833	-12
48.66667	-9
48.67500	-6
48.68333	-6
48.69167	-8
48.70000	-11
48.70833	-15
48.71667	-17
48.72500	-16
48.73333	-14
48.74167	-10
48.75000	-6
48.75833	-3
48.76667	-2
48.77500	-5
48.78333	-9
48.79167	-14
48.80000	-19
48.80833	-23
48.81667	-25
48.82500	-27
48.83333	-27
48.84167	-27
48.85000	-28
48.85833	-29
48.86667	-29
48.87500	-28
48.88333	-26
48.89167	-25
48.90000	-25
48.90833	-25
48.91667	-25
48.92500	-27
48.93333	-29
48.94167	-32
48.95000	-34
48.95833	-35
48.96667	-34
48.97500	-31
48.98333	-26
48.99167	-23
49.00000	-20
49.00833	-20
49.01667	-21
49.02500	-23
49.03333	-25
49.04167	-27
49.05000	-28
49.05833	-28
49.06667	-26
49.07500	-24
49.08333	-21
49.09167	-20
49.10000	-21
49.10833	-23
49.11667	-25
49.12500	-27
49.13333	-28
49.14167	-29
49.15000	-29
49.15833	-30
49.16667	-30
49.17500	-29
49.18333	-27
49.19167	-26
49.20000	-26
49.20833	-28
49.21667	-31
49.22500	-33
49.23333	-33
49.24167	-32
49.25000	-31
49.25833	-32
49.26667	-32
49.27500	-33
49.28333	-32
49.29167	-31
49.30000	-29
49.30833	-28
49.31667	-28
49.32500	-29
49.33333	-30
49.34167	-31
49.35000	-31
49.35833	-30
49.36667	-30
49.37500	-30
49.38333	-30
49.39167	-30
49.40000	-28
49.40833	-26
49.41667	-24
49.42500	-24
49.43333	-26
49.44167	-27
49.45000	-27
49.45833	-25
49.46667	-24
49.47500	-25
49.48333	-27
49.49167	-31
49.50000	-34
49.50833	-35
49.51667	-34
49.52500	-32
49.53333	-29
49.54167	-27
49.55000	-26
49.55833	-24
49.56667	-23
49.57500	-22
49.58333	-20
49.59167	-19
49.60000	-17
49.60833	-15
49.61667	-14
49.62500	-15
49.63333	-17
49.64167	-21
49.65000	-24
49.65833	-27
49.66667	-29
49.67500	-30
49.68333	-31
49.69167	-31
49.70000	-30
49.70833	-31
49.71667	-34
49.72500	-38
49.73333	-41
49.74167	-43
49.75000	-41
49.75833	-37
49.76667	-31
49.77500	-26
49.78333	-21
49.79167	-20
49.80000	-20
49.80833	-20
49.81667	-20
49.82500	-20
49.83333	-20
49.84167	-22
49.85000	-24
49.85833	-27
49.86667	-28
49.87500	-28
49.88333	-25
49.89167	-23
49.90000	-21
49.90833	-21
49.91667	-23
49.92500	-25
49.93333	-28
49.94167	-30
49.95000	-31
49.95833	-32
49.96667	-31
49.97500	-31
49.98333	-30
49.99167	-29
50.00000	-28
50.00833	-28
50.01667	-30
50.02500	-31
50.03333	-30
50.04167	-28
50.05000	-25
50.05833	-23
50.06667	-21
50.07500	-21
50.08333	-22
50.09167	-22
50.10000	-22
50.10833	-21
50.11667	-20
50.12500	-19
50.13333	-17
50.14167	-16
50.15000	-14
50.15833	-13
50.16667	-12
50.17500	-11
50.18333	-10
50.19167	-11
50.20000	-13
50.20833	-14
50.21667	-15
50.22500	-15
50.23333	-14
50.24167	-13
50.25000	-13
50.25833	-13
50.26667	-14
50.27500	-14
50.28333	-14
50.29167	-14
50.30000	-14
50.30833	-15
50.31667	-17
50.32500	-18
50.33333	-17
50.34167	-15
50.35000	-14
50.35833	-13
50.36667	-13
50.37500	-12
50.38333	-10
50.39167	-6
50.40000	-2
50.40833	2
50.41667	4
50.42500	4
50.43333	5
50.44167	6
50.45000	8
50.45833	10
50.46667	12
50.47500	14
50.48333	15
50.49167	15
50.50000	15
50.50833	15
50.51667	15
50.52500	15
50.53333	15
50.54167	14
50.55000	12
50.55833	11
50.56667	11
50.57500	14
50.58333	17
50.59167	19
50.60000	20
50.60833	22
50.61667	25
50.62500	28
50.63333	30
50.64167	32
50.65000	32
50.65833	32
50.66667	31
50.67500	30
50.68333	29
50.69167	28
50.70000	27
50.70833	29
50.71667	33
50.72500	38
50.73333	44
50.74167	49
50.75000	55
50.75833	61
50.76667	65
50.77500	66
50.78333	64
50.79167	59
50.80000	52
50.80833	47
50.81667	44
50.82500	42
50.83333	42
50.84167	43
50.85000	44
50.85833	43
50.86667	42
50.87500	42
50.88333	42
50.89167	43
50.90000	45
50.90833	48
50.91667	50
50.92500	53
50.93333	58
50.94167	62
50.95000	65
50.95833	66
50.96667	66
50.97500	63
50.98333	60
50.99167	58
51.00000	56
51.00833	56
51.01667	57
51.02500	59
51.03333	60
51.04167	59
51.05000	59
51.05833	58
51.06667	57
51.07500	58
51.08333	59
51.09167	60
51.10000	60
51.10833	60
51.11667	59
51.12500	59
51.13333	61
51.14167	63
51.15000	65
51.15833	66
51.16667	65
51.17500	61
51.18333	57
51.19167	54
51.20000	52
51.20833	51
51.21667	51
51.22500	52
51.23333	54
51.24167	56
51.25000	58
51.25833	60
51.26667	61
51.27500	60
51.28333	58
51.29167	55
51.30000	52
51.30833	51
51.31667	50
51.32500	51
51.33333	50
51.34167	48
51.35000	45
51.35833	41
51.36667	39
51.37500	39
51.38333	40
51.39167	41
51.40000	42
51.40833	40
51.41667	37
51.42500	33
51.43333	29
51.44167	26
51.45000	24
51.45833	22
51.46667	20
51.47500	17
51.48333	16
51.49167	16
51.50000	18
51.50833	21
51.51667	24
51.52500	27
51.53333	27
51.54167	27
51.55000	28
51.55833	30
51.56667	31
51.57500	30
51.58333	28
51.59167	25
51.60000	23
51.60833	22
51.61667	23
51.62500	24
51.63333	24
51.64167	24
51.65000	22
51.65833	19
51.66667	16
51.67500	14
51.68333	14
51.69167	17
51.70000	19
51.70833	19
51.71667	16
51.72500	12
51.73333	8
51.74167	6
51.75000	6
51.75833	7
51.76667	7
51.77500	6
51.78333	4
51.79167	2
51.80000	0
51.80833	-0
51.81667	1
51.82500	2
51.83333	2
51.84167	-0
51.85000	-3
51.85833	-5
51.86667	-7
51.87500	-7
51.88333	-8
51.89167	-9
51.90000	-12
51.90833	-14
51.91667	-15
51.92500	-16
51.93333	-15
51.94167	-14
51.95000	-13
51.95833	-12
51.96667	-11
51.97500	-11
51.98333	-11
51.99167	-9
52.00000	-7
52.00833	-6
52.01667	-5
52.02500	-6
52.03333	-7
52.04167	-10
52.05000	-12
52.05833	-15
52.06667	-17
52.07500	-18
52.08333	-19
52.09167	-21
52.10000	-23
52.10833	-25
52.11667	-26
52.12500	-26
52.13333	-25
52.14167	-23
52.15000	-23
52.15833	-24
52.16667	-26
52.17500	-27
52.18333	-28
52.19167	-28
52.20000	-27
52.20833	-28
52.21667	-29
52.22500	-32
52.23333	-34
52.24167	-35
52.25000	-35
52.25833	-35
52.26667	-37
52.27500	-41
52.28333	-45
52.29167	-46
52.30000	-43
52.30833	-37
52.31667	-30
52.32500	-25
52.33333	-25
52.34167	-26
52.35000	-28
52.35833	-30
52.36667	-31
52.37500	-33
52.38333	-35
52.39167	-37
52.40000	-37
52.40833	-35
52.41667	-30
52.42500	-23
52.43333	-16
52.44167	-12
52.45000	-12
52.45833	-15
52.46667	-20
52.47500	-26
52.48333	-30
52.49167	-32
52.50000	-31
52.50833	-28
52.51667	-24
52.52500	-20
52.53333	-16
52.54167	-15
52.55000	-15
52.55833	-17
52.56667	-20
52.57500	-23
52.58333	-26
52.59167	-30
52.60000	-34
52.60833	-38
52.61667	-42
52.62500	-44
52.63333	-45
52.64167	-45
52.65000	-43
52.65833	-42
52.66667	-41
52.67500	-41
52.68333	-43
52.69167	-44
52.70000	-44
52.70833	-42
52.71667	-41
52.72500	-39
52.73333	-38
52.74167	-37
52.75000	-37
52.75833	-37
52.76667	-38
52.77500	-39
52.78333	-39
52.79167	-38
52.80000	-36
52.80833	-35
52.81667	-36
52.82500	-38
52.83333	-38
52.84167	-37
52.85000	-34
52.85833	-30
52.86667	-26
52.87500	-21
52.88333	-18
52.89167	-17
52.90000	-17
52.90833	-18
52.91667	-19
52.92500	-19
52.93333	-17
52.94167	-16
52.95000	-17
52.95833	-22
52.96667	-28
52.97500	-34
52.98333	-40
52.99167	-43
53.00000	-45
53.00833	-45
53.01667	-46
53.02500	-46
53.03333	-45
53.04167	-42
53.05000	-39
53.05833	-37
53.06667	-36
53.07500	-38
53.08333	-41
53.09167	-43
53.10000	-45
53.10833	-44
53.11667	-43
53.12500	-41
53.13333	-41
53.14167	-41
53.15000	-40
53.15833	-38
53.16667	-37
53.17500	-36
53.18333	-36
53.19167	-37
53.20000	-38
53.20833	-37
53.21667	-33
53.22500	-28
53.23333	-23
53.24167	-18
53.25000	-16
53.25833	-16
53.26667	-19
53.27500	-25
53.28333	-29
53.29167	-31
53.30000	-31
53.30833	-31
53.31667	-31
53.32500	-32
53.33333	-32
53.34167	-33
53.35000	-32
53.35833	-30
53.36667	-28
53.37500	-27
53.38333	-27
53.39167	-27
53.40000	-27
53.40833	-28
53.41667	-30
53.42500	-33
53.43333	-36
53.44167	-37
53.45000	-36
53.45833	-33
53.46667	-29
53.47500	-24
53.48333	-20
53.49167	-17
53.50000	-16
53.50833	-16
53.51667	-18
53.52500	-19
53.53333	-20
53.54167	-21
53.55000	-22
53.55833	-21
53.56667	-20
53.57500	-18
53.58333	-17
53.59167	-16
53.60000	-17
53.60833	-19
53.61667	-21
53.62500	-22
53.63333	-22
53.64167	-21
53.65000	-20
53.65833	-20
53.66667	-20
53.67500	-22
53.68333	-25
53.69167	-27
53.70000	-30
53.70833	-31
53.71667	-31
53.72500	-30
53.73333	-29
53.74167	-28
53.75000	-27
53.75833	-25
53.76667	-22
53.77500	-19
53.78333	-17
53.79167	-16
53.80000	-15
53.80833	-16
53.81667	-16
53.82500	-16
53.83333	-15
53.84167	-14
53.85000	-13
53.85833	-13
53.86667	-13
53.87500	-12
53.88333	-11
53.89167	-10
53.90000	-9
53.90833	-7
53.91667	-4
53.92500	-1
53.93333	3
53.94167	8
53.95000	11
53.95833	14
53.96667	17
53.97500	20
53.98333	23
53.99167	26
54.00000	29
54.00833	31
54.01667	32
54.02500	34
54.03333	35
54.04167	36
54.05000	38
54.05833	40
54.06667	42
54.07500	42
54.08333	42
54.09167	41
54.10000	40
54.10833	40
54.11667	41
54.12500	42
54.13333	43
54.14167	45
54.15000	46
54.15833	49
54.16667	53
54.17500	60
54.18333	67
54.19167	73
54.20000	77
54.20833	82
54.21667	87
54.22500	93
54.23333	101
54.24167	108
54.25000	114
54.25833	118
54.26667	122
54.27500	127
54.28333	132
54.29167	138
54.30000	143
54.30833	146
54.31667	150
54.32500	152
54.33333	154
54.34167	155
54.35000	156
54.35833	158
54.36667	163
54.37500	169
54.38333	177
54.39167	185
54.40000	193
54.40833	199
54.41667	204
54.42500	210
54.43333	216
54.44167	221
54.45000	226
54.45833	231
54.46667	237
54.47500	244
54.48333	253
54.49167	263
54.50000	273
54.50833	282
54.51667	291
54.52500	300
54.53333	310
54.54167	320
54.55000	328
54.55833	334
54.56667	337
54.57500	336
54.58333	336
54.59167	337
54.60000	341
54.60833	346
54.61667	351
54.62500	357
54.63333	362
54.64167	369
54.65000	379
54.65833	391
54.66667	401
54.67500	409
54.68333	415
54.69167	420
54.70000	426
54.70833	432
54.71667	440
54.72500	448
54.73333	459
54.74167	469
54.75000	480
54.75833	491
54.76667	498
54.77500	503
54.78333	506
54.79167	510
54.80000	515
54.80833	522
54.81667	531
54.82500	540
54.83333	549
54.84167	558
54.85000	567
54.85833	575
54.86667	582
54.87500	589
54.88333	596
54.89167	604
54.90000	611
54.90833	617
54.91667	622
54.92500	626
54.93333	630
54.94167	635
54.95000	640
54.95833	646
54.96667	651
54.97500	657
54.98333	664
54.99167	673
55.00000	683
55.00833	691
55.01667	698
55.02500	704
55.03333	707
55.04167	710
55.05000	713
55.05833	716
55.06667	720
55.07500	725
55.08333	732
55.09167	738
55.10000	744
55.10833	750
55.11667	755
55.12500	760
55.13333	764
55.14167	768
55.15000	772
55.15833	774
55.16667	776
55.17500	778
55.18333	779
55.19167	781
55.20000	784
55.20833	790
55.21667	797
55.22500	803
55.23333	808
55.24167	813
55.25000	818
55.25833	821
55.26667	824
55.27500	825
55.28333	827
55.29167	828
55.30000	829
55.30833	832
55.31667	836
55.32500	840
55.33333	844
55.34167	848
55.35000	851
55.35833	854
55.36667	857
55.37500	860
55.38333	862
55.39167	863
55.40000	861
55.40833	857
55.41667	853
55.42500	849
55.43333	847
55.44167	846
55.45000	845
55.45833	845
55.46667	846
55.47500	849
55.48333	852
55.49167	855
55.50000	856
55.50833	854
55.51667	850
55.52500	845
55.53333	840
55.54167	836
55.55000	834
55.55833	834
55.56667	836
55.57500	838
55.58333	839
55.59167	840
55.60000	839
55.60833	840
55.61667	842
55.62500	844
55.63333	845
55.64167	844
55.65000	842
55.65833	840
55.66667	837
55.67500	835
55.68333	832
55.69167	827
55.70000	821
55.70833	816
55.71667	811
55.72500	807
55.73333	804
55.74167	801
55.75000	799
55.75833	796
55.76667	792
55.77500	787
55.78333	783
55.79167	779
55.80000	776
55.80833	773
55.81667	770
55.82500	768
55.83333	766
55.84167	765
55.85000	764
55.85833	766
55.86667	767
55.87500	768
55.88333	769
55.89167	768
55.90000	766
55.90833	763
55.91667	759
55.92500	756
55.93333	754
55.94167	752
55.95000	751
55.95833	749
55.96667	745
55.97500	739
55.98333	733
55.99167	725
56.00000	718
56.00833	710
56.01667	703
56.02500	697
56.03333	691
56.04167	686
56.05000	680
56.05833	674
56.06667	670
56.07500	668
56.08333	666
56.09167	665
56.10000	663
56.10833	660
56.11667	657
56.12500	654
56.13333	649
56.14167	644
56.15000	638
56.15833	631
56.16667	625
56.17500	619
56.18333	614
56.19167	610
56.20000	608
56.20833	607
56.21667	608
56.22500	607
56.23333	605
56.24167	599
56.25000	593
56.25833	586
56.26667	579
56.27500	574
56.28333	570
56.29167	566
56.30000	563
56.30833	560
56.31667	557
56.32500	555
56.33333	552
56.34167	550
56.35000	548
56.35833	545
56.36667	542
56.37500	537
56.38333	532
56.39167	528
56.40000	523
56.40833	519
56.41667	515
56.42500	511
56.43333	506
56.44167	501
56.45000	495
56.45833	489
56.46667	482
56.47500	475
56.48333	468
56.49167	463
56.50000	459
56.50833	457
56.51667	456
56.52500	455
56.53333	451
56.54167	446
56.55000	440
56.55833	433
56.56667	427
56.57500	421
56.58333	416
56.59167	413
56.60000	411
56.60833	411
56.61667	412
56.62500	411
56.63333	408
56.64167	402
56.65000	396
56.65833	391
56.66667	387
56.67500	384
56.68333	382
56.69167	380
56.70000	379
56.70833	380
56.71667	382
56.72500	384
56.73333	384
56.74167	381
56.75000	376
56.75833	370
56.76667	363
56.77500	357
56.78333	352
56.79167	348
56.80000	345
56.80833	342
56.81667	338
56.82500	334
56.83333	329
56.84167	326
56.85000	323
56.85833	322
56.86667	321
56.87500	321
56.88333	320
56.89167	318
56.90000	316
56.90833	312
56.91667	308
56.92500	304
56.93333	300
56.94167	296
56.95000	291
56.95833	286
56.96667	282
56.97500	278
56.98333	275
56.99167	273
57.00000	271
57.00833	270
57.01667	268
57.02500	266
57.03333	263
57.04167	259
57.05000	256
57.05833	251
57.06667	247
57.07500	243
57.08333	239
57.09167	237
57.10000	237
57.10833	238
57.11667	240
57.12500	241
57.13333	239
57.14167	234
57.15000	229
57.15833	222
57.16667	216
57.17500	212
57.18333	210
57.19167	211
57.20000	212
57.20833	212
57.21667	211
57.22500	207
57.23333	202
57.24167	197
57.25000	194
57.25833	192
57.26667	192
57.27500	192
57.28333	193
57.29167	194
57.30000	193
57.30833	190
57.31667	184
57.32500	178
57.33333	174
57.34167	172
57.35000	173
57.35833	174
57.36667	173
57.37500	170
57.38333	165
57.39167	161
57.40000	157
57.40833	156
57.41667	158
57.42500	160
57.43333	162
57.44167	164
57.45000	166
57.45833	167
57.46667	168
57.47500	168
57.48333	167
57.49167	163
57.50000	160
57.50833	156
57.51667	153
57.52500	151
57.53333	150
57.54167	149
57.55000	149
57.55833	148
57.56667	147
57.57500	146
57.58333	145
57.59167	145
57.60000	144
57.60833	143
57.61667	141
57.62500	138
57.63333	135
57.64167	132
57.65000	129
57.65833	127
57.66667	125
57.67500	123
57.68333	122
57.69167	121
57.70000	122
57.70833	123
57.71667	125
57.72500	125
57.73333	124
57.74167	120
57.75000	117
57.75833	114
57.76667	111
57.77500	108
57.78333	104
57.79167	101
57.80000	98
57.80833	95
57.81667	92
57.82500	90
57.83333	89
57.84167	89
57.85000	88
57.85833	87
57.86667	86
57.87500	87
57.88333	87
57.89167	87
57.90000	84
57.90833	81
57.91667	77
57.92500	74
57.93333	74
57.94167	77
57.95000	82
57.95833	86
57.96667	90
57.97500	92
57.98333	92
57.99167	90
58.00000	87
58.00833	85
58.01667	83
58.02500	82
58.03333	81
58.04167	80
58.05000	78
58.05833	75
58.06667	72
58.07500	69
58.08333	69
58.09167	71
58.10000	75
58.10833	77
58.11667	76
58.12500	72
58.13333	66
58.14167	61
58.15000	59
58.15833	60
58.16667	61
58.17500	60
58.18333	58
58.19167	55
58.20000	51
58.20833	50
58.21667	50
58.22500	52
58.23333	53
58.24167	53
58.25000	53
58.25833	54
58.26667	56
58.27500	59
58.28333	61
58.29167	60
58.30000	58
58.30833	56
58.31667	53
58.32500	51
58.33333	51
58.34167	51
58.35000	51
58.35833	51
58.36667	51
58.37500	51
58.38333	52
58.39167	54
58.40000	56
58.40833	57
58.41667	57
58.42500	55
58.43333	52
58.44167	49
58.45000	49
58.45833	50
58.46667	51
58.47500	53
58.48333	53
58.49167	51
58.50000	47
58.50833	41
58.51667	35
58.52500	29
58.53333	24
58.54167	21
58.55000	19
58.55833	20
58.56667	22
58.57500	25
58.58333	28
58.59167	31
58.60000	33
58.60833	34
58.61667	33
58.62500	31
58.63333	28
58.64167	23
58.65000	20
58.65833	17
58.66667	17
58.67500	18
58.68333	20
58.69167	23
58.70000	26
58.70833	28
58.71667	30
58.72500	31
58.73333	30
58.74167	28
58.75000	23
58.75833	16
58.76667	11
58.77500	8
58.78333	7
58.79167	9
58.80000	10
58.80833	12
58.81667	14
58.82500	16
58.83333	18
58.84167	20
58.85000	20
58.85833	19
58.86667	18
58.87500	18
58.88333	19
58.89167	19
58.90000	19
58.90833	17
58.91667	15
58.92500	13
58.93333	12
58.94167	11
58.95000	11
58.95833	12
58.96667	13
58.97500	14
58.98333	15
58.99167	16
59.00000	17
59.00833	17
59.01667	15
59.02500	12
59.03333	8
59.04167	5
59.05000	4
59.05833	5
59.06667	5
59.07500	2
59.08333	-2
59.09167	-5
59.10000	-7
59.10833	-7
59.11667	-5
59.12500	-3
59.13333	-4
59.14167	-6
59.15000	-6
59.15833	-5
59.16667	-2
59.17500	2
59.18333	6
59.19167	8
59.20000	9
59.20833	9
59.21667	8
59.22500	7
59.23333	7
59.24167	8
59.25000	8
59.25833	7
59.26667	5
59.27500	2
59.28333	-1
59.29167	-3
59.30000	-6
59.30833	-7
59.31667	-8
59.32500	-8
59.33333	-8
59.34167	-8
59.35000	-8
59.35833	-7
59.36667	-6
59.37500	-3
59.38333	-1
59.39167	1
59.40000	3
59.40833	4
59.41667	4
59.42500	3
59.43333	3
59.44167	2
59.45000	1
59.45833	0
59.46667	-0
59.47500	-0
59.48333	0
59.49167	1
59.50000	0
59.50833	-0
59.51667	-1
59.52500	-1
59.53333	-2
59.54167	-2
59.55000	-3
59.55833	-3
59.56667	-5
59.57500	-6
59.58333	-8
59.59167	-10
59.60000	-12
59.60833	-14
59.61667	-15
59.62500	-16
59.63333	-16
59.64167	-16
59.65000	-14
59.65833	-10
59.66667	-7
59.67500	-4
59.68333	-1
59.69167	1
59.70000	2
59.70833	2
59.71667	-0
59.72500	-3
59.73333	-6
59.74167	-8
59.75000	-8
59.75833	-7
59.76667	-5
59.77500	-4
59.78333	-3
59.79167	-2
59.80000	-4
59.80833	-7
59.81667	-11
59.82500	-15
59.83333	-19
59.84167	-21
59.85000	-21
59.85833	-19
59.86667	-17
59.87500	-16
59.88333	-16
59.89167	-17
59.90000	-18
59.90833	-17
59.91667	-16
59.92500	-15
59.93333	-15
59.94167	-17
59.95000	-19
59.95833	-22
59.96667	-23
59.97500	-21
59.98333	-19
59.99167	-16
60.00000	-13

[LC Chromatogram(Detector A-Ch2)]
Interval(msec)	500
# of Points	7201
Start Time(min)	0.000
End Time(min)	60.000
Intensity Units	mV
Intensity Multiplier	0.001
Wavelength(nm)	230
R.Time (min)	Intensity
0.00000	-72
0.00833	-72
0.01667	-3
0.02500	-7
0.03333	-10
0.04167	-13
0.05000	-16
0.05833	-17
0.06667	-17
0.07500	-17
0.08333	-17
0.09167	-18
0.10000	-22
0.10833	-25
0.11667	-28
0.12500	-29
0.13333	-29
0.14167	-27
0.15000	-26
0.15833	-26
0.16667	-28
0.17500	-29
0.18333	-31
0.19167	-31
0.20000	-32
0.20833	-33
0.21667	-35
0.22500	-37
0.23333	-39
0.24167	-41
0.25000	-43
0.25833	-46
0.26667	-49
0.27500	-52
0.28333	-55
0.29167	-57
0.30000	-59
0.30833	-60
0.31667	-62
0.32500	-64
0.33333	-66
0.34167	-69
0.35000	-71
0.35833	-74
0.36667	-78
0.37500	-82
0.38333	-85
0.39167	-87
0.40000	-87
0.40833	-86
0.41667	-86
0.42500	-86
0.43333	-89
0.44167	-94
0.45000	-99
0.45833	-104
0.46667	-108
0.47500	-110
0.48333	-111
0.49167	-111
0.50000	-111
0.50833	-110
0.51667	-109
0.52500	-109
0.53333	-108
0.54167	-109
0.55000	-111
0.55833	-113
0.56667	-115
0.57500	-116
0.58333	-118
0.59167	-120
0.60000	-123
0.60833	-126
0.61667	-130
0.62500	-133
0.63333	-136
0.64167	-137
0.65000	-137
0.65833	-135
0.66667	-132
0.67500	-130
0.68333	-128
0.69167	-129
0.70000	-132
0.70833	-135
0.71667	-138
0.72500	-140
0.73333	-142
0.74167	-142
0.75000	-142
0.75833	-143
0.76667	-145
0.77500	-147
0.78333	-149
0.79167	-150
0.80000	-152
0.80833	-153
0.81667	-153
0.82500	-154
0.83333	-155
0.84167	-155
0.85000	-154
0.85833	-154
0.86667	-156
0.87500	-159
0.88333	-162
0.89167	-165
0.90000	-169
0.90833	-174
0.91667	-178
0.92500	-182
0.93333	-186
0.94167	-188
0.95000	-188
0.95833	-188
0.96667	-186
0.97500	-185
0.98333	-184
0.99167	-184
1.00000	-185
1.00833	-185
1.01667	-185
1.02500	-184
1.03333	-184
1.04167	-186
1.05000	-188
1.05833	-192
1.06667	-196
1.07500	-199
1.08333	-200
1.09167	-200
1.10000	-200
1.10833	-200
1.11667	-201
1.12500	-202
1.13333	-203
1.14167	-205
1.15000	-206
1.15833	-205
1.16667	-203
1.17500	-201
1.18333	-200
1.19167	-199
1.20000	-201
1.20833	-204
1.21667	-208
1.22500	-210
1.23333	-212
1.24167	-212
1.25000	-212
1.25833	-212
1.26667	-213
1.27500	-215
1.28333	-218
1.29167	-221
1.30000	-225
1.30833	-229
1.31667	-232
1.32500	-233
1.33333	-233
1.34167	-232
1.35000	-230
1.35833	-231
1.36667	-232
1.37500	-235
1.38333	-238
1.39167	-241
1.40000	-243
1.40833	-245
1.41667	-247
1.42500	-250
1.43333	-251
1.44167	-252
1.45000	-251
1.45833	-249
1.46667	-247
1.47500	-246
1.48333	-245
1.49167	-246
1.50000	-248
1.50833	-251
1.51667	-255
1.52500	-258
1.53333	-260
1.54167	-262
1.55000	-263
1.55833	-263
1.56667	-262
1.57500	-261
1.58333	-259
1.59167	-258
1.60000	-258
1.60833	-260
1.61667	-262
1.62500	-264
1.63333	-265
1.64167	-267
1.65000	-267
1.65833	-268
1.66667	-269
1.67500	-270
1.68333	-271
1.69167	-272
1.70000	-273
1.70833	-272
1.71667	-272
1.72500	-270
1.73333	-268
1.74167	-267
1.75000	-267
1.75833	-269
1.76667	-272
1.77500	-276
1.78333	-279
1.79167	-282
1.80000	-284
1.80833	-285
1.81667	-286
1.82500	-288
1.83333	-290
1.84167	-293
1.85000	-296
1.85833	-298
1.86667	-299
1.87500	-299
1.88333	-298
1.89167	-296
1.90000	-294
1.90833	-293
1.91667	-292
1.92500	-291
1.93333	-291
1.94167	-292
1.95000	-293
1.95833	-292
1.96667	-291
1.97500	-290
1.98333	-289
1.99167	-290
2.00000	-292
2.00833	-296
2.01667	-299
2.02500	-302
2.03333	-304
2.04167	-304
2.05000	-304
2.05833	-305
2.06667	-308
2.07500	-310
2.08333	-311
2.09167	-313
2.10000	-314
2.10833	-315
2.11667	-315
2.12500	-315
2.13333	-314
2.14167	-313
2.15000	-311
2.15833	-309
2.16667	-308
2.17500	-308
2.18333	-308
2.19167	-311
2.20000	-314
2.20833	-319
2.21667	-323
2.22500	-325
2.23333	-324
2.24167	-321
2.25000	-318
2.25833	-314
2.26667	-312
2.27500	-311
2.28333	-313
2.29167	-317
2.30000	-320
2.30833	-322
2.31667	-323
2.32500	-323
2.33333	-322
2.34167	-323
2.35000	-324
2.35833	-326
2.36667	-328
2.37500	-331
2.38333	-333
2.39167	-335
2.40000	-337
2.40833	-338
2.41667	-339
2.42500	-338
2.43333	-337
2.44167	-335
2.45000	-334
2.45833	-334
2.46667	-335
2.47500	-336
2.48333	-338
2.49167	-339
2.50000	-340
2.50833	-341
2.51667	-342
2.52500	-342
2.53333	-341
2.54167	-338
2.55000	-335
2.55833	-330
2.56667	-327
2.57500	-326
2.58333	-327
2.59167	-331
2.60000	-336
2.60833	-341
2.61667	-344
2.62500	-347
2.63333	-349
2.64167	-351
2.65000	-353
2.65833	-353
2.66667	-354
2.67500	-353
2.68333	-351
2.69167	-348
2.70000	-347
2.70833	-347
2.71667	-348
2.72500	-351
2.73333	-354
2.74167	-355
2.75000	-356
2.75833	-355
2.76667	-354
2.77500	-354
2.78333	-355
2.79167	-356
2.80000	-357
2.80833	-357
2.81667	-356
2.82500	-355
2.83333	-355
2.84167	-355
2.85000	-356
2.85833	-358
2.86667	-358
2.87500	-359
2.88333	-361
2.89167	-365
2.90000	-368
2.90833	-372
2.91667	-375
2.92500	-376
2.93333	-377
2.94167	-377
2.95000	-377
2.95833	-377
2.96667	-378
2.97500	-377
2.98333	-374
2.99167	-371
3.00000	-367
3.00833	-365
3.01667	-364
3.02500	-367
3.03333	-370
3.04167	-374
3.05000	-377
3.05833	-380
3.06667	-382
3.07500	-384
3.08333	-386
3.09167	-387
3.10000	-387
3.10833	-386
3.11667	-384
3.12500	-382
3.13333	-380
3.14167	-379
3.15000	-380
3.15833	-381
3.16667	-383
3.17500	-385
3.18333	-387
3.19167	-388
3.20000	-389
3.20833	-388
3.21667	-388
3.22500	-387
3.23333	-386
3.24167	-384
3.25000	-382
3.25833	-381
3.26667	-380
3.27500	-381
3.28333	-381
3.29167	-381
3.30000	-382
3.30833	-381
3.31667	-381
3.32500	-380
3.33333	-380
3.34167	-380
3.35000	-381
3.35833	-383
3.36667	-386
3.37500	-389
3.38333	-391
3.39167	-394
3.40000	-395
3.40833	-395
3.41667	-396
3.42500	-397
3.43333	-398
3.44167	-398
3.45000	-397
3.45833	-394
3.46667	-390
3.47500	-388
3.48333	-387
3.49167	-387
3.50000	-387
3.50833	-386
3.51667	-386
3.52500	-387
3.53333	-389
3.54167	-390
3.55000	-392
3.55833	-394
3.56667	-394
3.57500	-395
3.58333	-395
3.59167	-395
3.60000	-396
3.60833	-397
3.61667	-399
3.62500	-402
3.63333	-403
3.64167	-403
3.65000	-402
3.65833	-400
3.66667	-398
3.67500	-397
3.68333	-398
3.69167	-399
3.70000	-401
3.70833	-400
3.71667	-400
3.72500	-400
3.73333	-400
3.74167	-401
3.75000	-404
3.75833	-407
3.76667	-410
3.77500	-412
3.78333	-412
3.79167	-411
3.80000	-409
3.80833	-408
3.81667	-408
3.82500	-408
3.83333	-409
3.84167	-409
3.85000	-409
3.85833	-408
3.86667	-407
3.87500	-406
3.88333	-405
3.89167	-405
3.90000	-407
3.90833	-409
3.91667	-412
3.92500	-416
3.93333	-418
3.94167	-419
3.95000	-418
3.95833	-417
3.96667	-416
3.97500	-416
3.98333	-418
3.99167	-421
4.00000	-422
4.00833	-422
4.01667	-422
4.02500	-422
4.03333	-424
4.04167	-426
4.05000	-428
4.05833	-428
4.06667	-428
4.07500	-427
4.08333	-426
4.09167	-426
4.10000	-425
4.10833	-426
4.11667	-427
4.12500	-428
4.13333	-429
4.14167	-429
4.15000	-428
4.15833	-426
4.16667	-424
4.17500	-422
4.18333	-420
4.19167	-419
4.20000	-419
4.20833	-421
4.21667	-423
4.22500	-425
4.23333	-426
4.24167	-426
4.25000	-424
4.25833	-422
4.26667	-422
4.27500	-423
4.28333	-424
4.29167	-426
4.30000	-428
4.30833	-431
4.31667	-434
4.32500	-436
4.33333	-436
4.34167	-435
4.35000	-433
4.35833	-431
4.36667	-429
4.37500	-427
4.38333	-425
4.39167	-425
4.40000	-427
4.40833	-430
4.41667	-433
4.42500	-435
4.43333	-437
4.44167	-436
4.45000	-435
4.45833	-434
4.46667	-434
4.47500	-435
4.48333	-436
4.49167	-436
4.50000	-435
4.50833	-434
4.51667	-432
4.52500	-430
4.53333	-430
4.54167	-431
4.55000	-433
4.55833	-435
4.56667	-437
4.57500	-439
4.58333	-440
4.59167	-442
4.60000	-443
4.60833	-445
4.61667	-447
4.62500	-447
4.63333	-448
4.64167	-449
4.65000	-452
4.65833	-454
4.66667	-455
4.67500	-455
4.68333	-453
4.69167	-450
4.70000	-448
4.70833	-445
4.71667	-443
4.72500	-442
4.73333	-441
4.74167	-443
4.75000	-445
4.75833	-448
4.76667	-449
4.77500	-449
4.78333	-447
4.79167	-444
4.80000	-442
4.80833	-442
4.81667	-443
4.82500	-444
4.83333	-445
4.84167	-446
4.85000	-447
4.85833	-446
4.86667	-443
4.87500	-441
4.88333	-441
4.89167	-443
4.90000	-446
4.90833	-450
4.91667	-452
4.92500	-452
4.93333	-451
4.94167	-450
4.95000	-449
4.95833	-448
4.96667	-449
4.97500	-451
4.98333	-454
4.99167	-457
5.00000	-459
5.00833	-460
5.01667	-460
5.02500	-460
5.03333	-460
5.04167	-460
5.05000	-461
5.05833	-461
5.06667	-461
5.07500	-460
5.08333	-460
5.09167	-461
5.10000	-461
5.10833	-460
5.11667	-459
5.12500	-459
5.13333	-458
5.14167	-458
5.15000	-458
5.15833	-458
5.16667	-458
5.17500	-459
5.18333	-461
5.19167	-464
5.20000	-465
5.20833	-465
5.21667	-465
5.22500	-464
5.23333	-464
5.24167	-466
5.25000	-468
5.25833	-469
5.26667	-470
5.27500	-471
5.28333	-471
5.29167	-470
5.30000	-469
5.30833	-468
5.31667	-466
5.32500	-466
5.33333	-466
5.34167	-464
5.35000	-462
5.35833	-460
5.36667	-458
5.37500	-457
5.38333	-458
5.39167	-460
5.40000	-462
5.40833	-464
5.41667	-466
5.42500	-468
5.43333	-470
5.44167	-471
5.45000	-471
5.45833	-470
5.46667	-468
5.47500	-466
5.48333	-463
5.49167	-461
5.50000	-459
5.50833	-458
5.51667	-458
5.52500	-460
5.53333	-462
5.54167	-463
5.55000	-463
5.55833	-462
5.56667	-460
5.57500	-458
5.58333	-458
5.59167	-458
5.60000	-459
5.60833	-461
5.61667	-463
5.62500	-464
5.63333	-464
5.64167	-465
5.65000	-466
5.65833	-466
5.66667	-467
5.67500	-467
5.68333	-468
5.69167	-468
5.70000	-468
5.70833	-468
5.71667	-469
5.72500	-469
5.73333	-470
5.74167	-471
5.75000	-470
5.75833	-470
5.76667	-469
5.77500	-469
5.78333	-468
5.79167	-468
5.80000	-468
5.80833	-469
5.81667	-470
5.82500	-471
5.83333	-471
5.84167	-470
5.85000	-469
5.85833	-467
5.86667	-467
5.87500	-469
5.88333	-472
5.89167	-475
5.90000	-477
5.90833	-478
5.91667	-478
5.92500	-476
5.93333	-475
5.94167	-474
5.95000	-473
5.95833	-474
5.96667	-476
5.97500	-480
5.98333	-483
5.99167	-485
6.00000	-486
6.00833	-485
6.01667	-483
6.02500	-482
6.03333	-481
6.04167	-480
6.05000	-480
6.05833	-480
6.06667	-478
6.07500	-477
6.08333	-474
6.09167	-472
6.10000	-470
6.10833	-469
6.11667	-469
6.12500	-471
6.13333	-474
6.14167	-475
6.15000	-475
6.15833	-475
6.16667	-476
6.17500	-477
6.18333	-478
6.19167	-478
6.20000	-477
6.20833	-475
6.21667	-475
6.22500	-476
6.23333	-478
6.24167	-479
6.25000	-479
6.25833	-479
6.26667	-480
6.27500	-481
6.28333	-482
6.29167	-482
6.30000	-483
6.30833	-484
6.31667	-484
6.32500	-484
6.33333	-485
6.34167	-484
6.35000	-483
6.35833	-481
6.36667	-480
6.37500	-479
6.38333	-478
6.39167	-476
6.40000	-474
6.40833	-473
6.41667	-473
6.42500	-475
6.43333	-478
6.44167	-480
6.45000	-481
6.45833	-482
6.46667	-483
6.47500	-483
6.48333	-484
6.49167	-484
6.50000	-482
6.50833	-479
6.51667	-477
6.52500	-476
6.53333	-477
6.54167	-479
6.55000	-482
6.55833	-482
6.56667	-482
6.57500	-483
6.58333	-484
6.59167	-485
6.60000	-486
6.60833	-486
6.61667	-485
6.62500	-483
6.63333	-482
6.64167	-482
6.65000	-482
6.65833	-482
6.66667	-483
6.67500	-484
6.68333	-484
6.69167	-485
6.70000	-487
6.70833	-488
6.71667	-489
6.72500	-488
6.73333	-486
6.74167	-483
6.75000	-480
6.75833	-479
6.76667	-479
6.77500	-480
6.78333	-481
6.79167	-483
6.80000	-484
6.80833	-485
6.81667	-486
6.82500	-488
6.83333	-490
6.84167	-492
6.85000	-493
6.85833	-493
6.86667	-493
6.87500	-491
6.88333	-489
6.89167	-487
6.90000	-485
6.90833	-483
6.91667	-483
6.92500	-484
6.93333	-485
6.94167	-487
6.95000	-488
6.95833	-488
6.96667	-487
6.97500	-486
6.98333	-486
6.99167	-487
7.00000	-489
7.00833	-491
7.01667	-493
7.02500	-494
7.03333	-494
7.04167	-493
7.05000	-492
7.05833	-491
7.06667	-491
7.07500	-490
7.08333	-490
7.09167	-490
7.10000	-492
7.10833	-493
7.11667	-494
7.12500	-493
7.13333	-492
7.14167	-491
7.15000	-489
7.15833	-488
7.16667	-487
7.17500	-487
7.18333	-488
7.19167	-489
7.20000	-491
7.20833	-492
7.21667	-493
7.22500	-494
7.23333	-495
7.24167	-497
7.25000	-499
7.25833	-501
7.26667	-503
7.27500	-505
7.28333	-506
7.29167	-507
7.30000	-506
7.30833	-504
7.31667	-501
7.32500	-498
7.33333	-496
7.34167	-495
7.35000	-495
7.35833	-496
7.36667	-498
7.37500	-499
7.38333	-501
7.39167	-502
7.40000	-503
7.40833	-503
7.41667	-502
7.42500	-501
7.43333	-501
7.44167	-501
7.45000	-502
7.45833	-504
7.46667	-507
7.47500	-509
7.48333	-510
7.49167	-510
7.50000	-507
7.50833	-504
7.51667	-502
7.52500	-499
7.53333	-497
7.54167	-495
7.55000	-493
7.55833	-492
7.56667	-490
7.57500	-490
7.58333	-491
7.59167	-493
7.60000	-496
7.60833	-498
7.61667	-500
7.62500	-500
7.63333	-500
7.64167	-501
7.65000	-501
7.65833	-502
7.66667	-503
7.67500	-503
7.68333	-503
7.69167	-504
7.70000	-505
7.70833	-505
7.71667	-505
7.72500	-505
7.73333	-506
7.74167	-507
7.75000	-508
7.75833	-509
7.76667	-509
7.77500	-509
7.78333	-509
7.79167	-509
7.80000	-506
7.80833	-502
7.81667	-498
7.82500	-496
7.83333	-495
7.84167	-496
7.85000	-499
7.85833	-502
7.86667	-505
7.87500	-507
7.88333	-508
7.89167	-507
7.90000	-507
7.90833	-506
7.91667	-506
7.92500	-507
7.93333	-507
7.94167	-507
7.95000	-507
7.95833	-507
7.96667	-509
7.97500	-511
7.98333	-513
7.99167	-515
8.00000	-515
8.00833	-515
8.01667	-514
8.02500	-513
8.03333	-512
8.04167	-512
8.05000	-511
8.05833	-511
8.06667	-512
8.07500	-512
8.08333	-513
8.09167	-512
8.10000	-511
8.10833	-511
8.11667	-510
8.12500	-510
8.13333	-509
8.14167	-509
8.15000	-507
8.15833	-506
8.16667	-505
8.17500	-505
8.18333	-508
8.19167	-511
8.20000	-514
8.20833	-515
8.21667	-513
8.22500	-510
8.23333	-506
8.24167	-504
8.25000	-503
8.25833	-503
8.26667	-504
8.27500	-505
8.28333	-506
8.29167	-507
8.30000	-508
8.30833	-508
8.31667	-508
8.32500	-510
8.33333	-512
8.34167	-516
8.35000	-519
8.35833	-521
8.36667	-520
8.37500	-519
8.38333	-516
8.39167	-513
8.40000	-510
8.40833	-509
8.41667	-509
8.42500	-510
8.43333	-512
8.44167	-515
8.45000	-519
8.45833	-521
8.46667	-521
8.47500	-521
8.48333	-520
8.49167	-519
8.50000	-519
8.50833	-520
8.51667	-521
8.52500	-522
8.53333	-522
8.54167	-522
8.55000	-522
8.55833	-523
8.56667	-522
8.57500	-522
8.58333	-522
8.59167	-521
8.60000	-520
8.60833	-519
8.61667	-517
8.62500	-514
8.63333	-511
8.64167	-510
8.65000	-510
8.65833	-512
8.66667	-515
8.67500	-517
8.68333	-518
8.69167	-518
8.70000	-519
8.70833	-521
8.71667	-522
8.72500	-523
8.73333	-524
8.74167	-524
8.75000	-524
8.75833	-524
8.76667	-523
8.77500	-521
8.78333	-518
8.79167	-516
8.80000	-513
8.80833	-512
8.81667	-512
8.82500	-514
8.83333	-517
8.84167	-522
8.85000	-527
8.85833	-531
8.86667	-534
8.87500	-535
8.88333	-534
8.89167	-531
8.90000	-528
8.90833	-524
8.91667	-520
8.92500	-516
8.93333	-513
8.94167	-511
8.95000	-511
8.95833	-512
8.96667	-514
8.97500	-515
8.98333	-516
8.99167	-518
9.00000	-521
9.00833	-522
9.01667	-523
9.02500	-521
9.03333	-518
9.04167	-516
9.05000	-514
9.05833	-514
9.06667	-515
9.07500	-516
9.08333	-517
9.09167	-517
9.10000	-517
9.10833	-517
9.11667	-519
9.12500	-521
9.13333	-522
9.14167	-522
9.15000	-521
9.15833	-519
9.16667	-517
9.17500	-516
9.18333	-517
9.19167	-518
9.20000	-519
9.20833	-519
9.21667	-519
9.22500	-520
9.23333	-521
9.24167	-523
9.25000	-523
9.25833	-522
9.26667	-520
9.27500	-518
9.28333	-517
9.29167	-518
9.30000	-520
9.30833	-523
9.31667	-526
9.32500	-529
9.33333	-529
9.34167	-527
9.35000	-524
9.35833	-521
9.36667	-520
9.37500	-521
9.38333	-523
9.39167	-526
9.40000	-528
9.40833	-528
9.41667	-528
9.42500	-528
9.43333	-528
9.44167	-527
9.45000	-526
9.45833	-526
9.46667	-527
9.47500	-527
9.48333	-526
9.49167	-524
9.50000	-522
9.50833	-520
9.51667	-519
9.52500	-519
9.53333	-521
9.54167	-521
9.55000	-520
9.55833	-519
9.56667	-518
9.57500	-518
9.58333	-519
9.59167	-521
9.60000	-523
9.60833	-524
9.61667	-524
9.62500	-522
9.63333	-520
9.64167	-519
9.65000	-519
9.65833	-519
9.66667	-520
9.67500	-520
9.68333	-520
9.69167	-520
9.70000	-521
9.70833	-524
9.71667	-527
9.72500	-530
9.73333	-532
9.74167	-534
9.75000	-534
9.75833	-534
9.76667	-532
9.77500	-531
9.78333	-529
9.79167	-528
9.80000	-528
9.80833	-529
9.81667	-529
9.82500	-530
9.83333	-530
9.84167	-529
9.85000	-528
9.85833	-526
9.86667	-525
9.87500	-525
9.88333	-525
9.89167	-526
9.90000	-527
9.90833	-527
9.91667	-528
9.92500	-528
9.93333	-528
9.94167	-527
9.95000	-527
9.95833	-527
9.96667	-529
9.97500	-530
9.98333	-532
9.99167	-532
10.00000	-531
10.00833	-528
10.01667	-524
10.02500	-519
10.03333	-516
10.04167	-515
10.05000	-518
10.05833	-522
10.06667	-527
10.07500	-531
10.08333	-534
10.09167	-534
10.10000	-533
10.10833	-531
10.11667	-530
10.12500	-528
10.13333	-527
10.14167	-527
10.15000	-528
10.15833	-529
10.16667	-530
10.17500	-529
10.18333	-527
10.19167	-524
10.20000	-521
10.20833	-518
10.21667	-516
10.22500	-516
10.23333	-518
10.24167	-522
10.25000	-528
10.25833	-533
10.26667	-536
10.27500	-536
10.28333	-536
10.29167	-534
10.30000	-533
10.30833	-531
10.31667	-530
10.32500	-529
10.33333	-529
10.34167	-531
10.35000	-533
10.35833	-534
10.36667	-533
10.37500	-532
10.38333	-531
10.39167	-530
10.40000	-529
10.40833	-529
10.41667	-529
10.42500	-530
10.43333	-531
10.44167	-532
10.45000	-532
10.45833	-532
10.46667	-530
10.47500	-527
10.48333	-527
10.49167	-528
10.50000	-529
10.50833	-529
10.51667	-527
10.52500	-526
10.53333	-524
10.54167	-523
10.55000	-523
10.55833	-523
10.56667	-524
10.57500	-525
10.58333	-526
10.59167	-528
10.60000	-528
10.60833	-527
10.61667	-526
10.62500	-525
10.63333	-525
10.64167	-525
10.65000	-527
10.65833	-529
10.66667	-529
10.67500	-529
10.68333	-529
10.69167	-528
10.70000	-528
10.70833	-528
10.71667	-529
10.72500	-530
10.73333	-530
10.74167	-530
10.75000	-529
10.75833	-528
10.76667	-528
10.77500	-529
10.78333	-528
10.79167	-528
10.80000	-527
10.80833	-528
10.81667	-531
10.82500	-533
10.83333	-536
10.84167	-537
10.85000	-536
10.85833	-534
10.86667	-532
10.87500	-530
10.88333	-529
10.89167	-529
10.90000	-531
10.90833	-534
10.91667	-536
10.92500	-537
10.93333	-536
10.94167	-534
10.95000	-532
10.95833	-531
10.96667	-532
10.97500	-534
10.98333	-537
10.99167	-541
11.00000	-543
11.00833	-543
11.01667	-543
11.02500	-543
11.03333	-543
11.04167	-543
11.05000	-543
11.05833	-541
11.06667	-539
11.07500	-536
11.08333	-533
11.09167	-530
11.10000	-528
11.10833	-527
11.11667	-526
11.12500	-526
11.13333	-527
11.14167	-528
11.15000	-530
11.15833	-531
11.16667	-532
11.17500	-533
11.18333	-534
11.19167	-533
11.20000	-533
11.20833	-534
11.21667	-534
11.22500	-534
11.23333	-533
11.24167	-532
11.25000	-531
11.25833	-530
11.26667	-532
11.27500	-533
11.28333	-534
11.29167	-534
11.30000	-535
11.30833	-536
11.31667	-536
11.32500	-536
11.33333	-534
11.34167	-533
11.35000	-531
11.35833	-530
11.36667	-530
11.37500	-530
11.38333	-530
11.39167	-531
11.40000	-533
11.40833	-535
11.41667	-537
11.42500	-537
11.43333	-537
11.44167	-537
11.45000	-537
11.45833	-537
11.46667	-536
11.47500	-535
11.48333	-536
11.49167	-538
11.50000	-541
11.50833	-543
11.51667	-544
11.52500	-541
11.53333	-538
11.54167	-535
11.55000	-534
11.55833	-535
11.56667	-536
11.57500	-538
11.58333	-539
11.59167	-540
11.60000	-543
11.60833	-546
11.61667	-548
11.62500	-549
11.63333	-548
11.64167	-546
11.65000	-545
11.65833	-544
11.66667	-545
11.67500	-545
11.68333	-544
11.69167	-542
11.70000	-541
11.70833	-541
11.71667	-542
11.72500	-544
11.73333	-546
11.74167	-546
11.75000	-545
11.75833	-544
11.76667	-542
11.77500	-541
11.78333	-541
11.79167	-541
11.80000	-542
11.80833	-543
11.81667	-544
11.82500	-545
11.83333	-546
11.84167	-545
11.85000	-544
11.85833	-542
11.86667	-540
11.87500	-538
11.88333	-536
11.89167	-534
11.90000	-534
11.90833	-534
11.91667	-535
11.92500	-536
11.93333	-536
11.94167	-536
11.95000	-535
11.95833	-536
11.96667	-537
11.97500	-538
11.98333	-539
11.99167	-539
12.00000	-538
12.00833	-537
12.01667	-537
12.02500	-537
12.03333	-538
12.04167	-539
12.05000	-542
12.05833	-544
12.06667	-547
12.07500	-550
12.08333	-551
12.09167	-550
12.10000	-548
12.10833	-545
12.11667	-542
12.12500	-542
12.13333	-542
12.14167	-544
12.15000	-545
12.15833	-545
12.16667	-543
12.17500	-540
12.18333	-538
12.19167	-538
12.20000	-538
12.20833	-540
12.21667	-541
12.22500	-540
12.23333	-538
12.24167	-536
12.25000	-535
12.25833	-535
12.26667	-537
12.27500	-540
12.28333	-543
12.29167	-545
12.30000	-546
12.30833	-546
12.31667	-547
12.32500	-547
12.33333	-548
12.34167	-548
12.35000	-547
12.35833	-544
12.36667	-541
12.37500	-539
12.38333	-539
12.39167	-540
12.40000	-543
12.40833	-545
12.41667	-548
12.42500	-550
12.43333	-552
12.44167	-554
12.45000	-554
12.45833	-553
12.46667	-550
12.47500	-546
12.48333	-542
12.49167	-538
12.50000	-536
12.50833	-536
12.51667	-537
12.52500	-539
12.53333	-541
12.54167	-544
12.55000	-546
12.55833	-549
12.56667	-550
12.57500	-552
12.58333	-552
12.59167	-552
12.60000	-552
12.60833	-550
12.61667	-548
12.62500	-546
12.63333	-544
12.64167	-543
12.65000	-543
12.65833	-544
12.66667	-545
12.67500	-545
12.68333	-545
12.69167	-543
12.70000	-541
12.70833	-539
12.71667	-538
12.72500	-538
12.73333	-540
12.74167	-543
12.75000	-546
12.75833	-549
12.76667	-552
12.77500	-554
12.78333	-555
12.79167	-556
12.80000	-556
12.80833	-556
12.81667	-555
12.82500	-556
12.83333	-558
12.84167	-560
12.85000	-561
12.85833	-562
12.86667	-561
12.87500	-560
12.88333	-559
12.89167	-557
12.90000	-556
12.90833	-555
12.91667	-553
12.92500	-552
12.93333	-553
12.94167	-555
12.95000	-558
12.95833	-560
12.96667	-562
12.97500	-561
12.98333	-559
12.99167	-556
13.00000	-552
13.00833	-550
13.01667	-550
13.02500	-552
13.03333	-555
13.04167	-556
13.05000	-555
13.05833	-553
13.06667	-550
13.07500	-548
13.08333	-549
13.09167	-551
13.10000	-553
13.10833	-555
13.11667	-556
13.12500	-557
13.13333	-557
13.14167	-557
13.15000	-558
13.15833	-558
13.16667	-557
13.17500	-555
13.18333	-554
13.19167	-553
13.20000	-553
13.20833	-552
13.21667	-552
13.22500	-553
13.23333	-555
13.24167	-557
13.25000	-558
13.25833	-559
13.26667	-559
13.27500	-558
13.28333	-558
13.29167	-559
13.30000	-560
13.30833	-562
13.31667	-563
13.32500	-564
13.33333	-564
13.34167	-563
13.35000	-561
13.35833	-557
13.36667	-552
13.37500	-548
13.38333	-544
13.39167	-543
13.40000	-543
13.40833	-546
13.41667	-549
13.42500	-552
13.43333	-555
13.44167	-556
13.45000	-555
13.45833	-554
13.46667	-551
13.47500	-550
13.48333	-549
13.49167	-550
13.50000	-550
13.50833	-550
13.51667	-550
13.52500	-550
13.53333	-549
13.54167	-549
13.55000	-548
13.55833	-547
13.56667	-545
13.57500	-543
13.58333	-541
13.59167	-538
13.60000	-537
13.60833	-539
13.61667	-541
13.62500	-544
13.63333	-548
13.64167	-550
13.65000	-552
13.65833	-553
13.66667	-554
13.67500	-555
13.68333	-555
13.69167	-553
13.70000	-550
13.70833	-546
13.71667	-544
13.72500	-544
13.73333	-545
13.74167	-547
13.75000	-547
13.75833	-546
13.76667	-544
13.77500	-540
13.78333	-537
13.79167	-533
13.80000	-529
13.80833	-527
13.81667	-526
13.82500	-527
13.83333	-529
13.84167	-531
13.85000	-532
13.85833	-531
13.86667	-529
13.87500	-525
13.88333	-522
13.89167	-518
13.90000	-516
13.90833	-515
13.91667	-515
13.92500	-516
13.93333	-517
13.94167	-516
13.95000	-514
13.95833	-513
13.96667	-511
13.97500	-509
13.98333	-508
13.99167	-508
14.00000	-508
14.00833	-508
14.01667	-508
14.02500	-507
14.03333	-506
14.04167	-503
14.05000	-499
14.05833	-497
14.06667	-496
14.07500	-496
14.08333	-496
14.09167	-494
14.10000	-492
14.10833	-489
14.11667	-488
14.12500	-487
14.13333	-487
14.14167	-489
14.15000	-491
14.15833	-492
14.16667	-493
14.17500	-492
14.18333	-491
14.19167	-490
14.20000	-489
14.20833	-489
14.21667	-488
14.22500	-486
14.23333	-484
14.24167	-482
14.25000	-481
14.25833	-482
14.26667	-483
14.27500	-485
14.28333	-486
14.29167	-486
14.30000	-485
14.30833	-484
14.31667	-483
14.32500	-482
14.33333	-481
14.34167	-481
14.35000	-480
14.35833	-478
14.36667	-475
14.37500	-474
14.38333	-474
14.39167	-476
14.40000	-478
14.40833	-480
14.41667	-481
14.42500	-481
14.43333	-481
14.44167	-482
14.45000	-482
14.45833	-483
14.46667	-484
14.47500	-485
14.48333	-486
14.49167	-487
14.50000	-488
14.50833	-487
14.51667	-485
14.52500	-483
14.53333	-481
14.54167	-480
14.55000	-480
14.55833	-481
14.56667	-483
14.57500	-485
14.58333	-486
14.59167	-487
14.60000	-486
14.60833	-486
14.61667	-486
14.62500	-487
14.63333	-489
14.64167	-490
14.65000	-491
14.65833	-491
14.66667	-491
14.67500	-491
14.68333	-490
14.69167	-491
14.70000	-493
14.70833	-495
14.71667	-496
14.72500	-496
14.73333	-497
14.74167	-496
14.75000	-496
14.75833	-495
14.76667	-496
14.77500	-496
14.78333	-496
14.79167	-494
14.80000	-492
14.80833	-490
14.81667	-489
14.82500	-490
14.83333	-492
14.84167	-493
14.85000	-494
14.85833	-494
14.86667	-493
14.87500	-492
14.88333	-490
14.89167	-489
14.90000	-489
14.90833	-489
14.91667	-489
14.92500	-490
14.93333	-493
14.94167	-496
14.95000	-499
14.95833	-503
14.96667	-507
14.97500	-509
14.98333	-510
14.99167	-510
15.00000	-510
15.00833	-510
15.01667	-510
15.02500	-511
15.03333	-511
15.04167	-510
15.05000	-510
15.05833	-510
15.06667	-512
15.07500	-514
15.08333	-517
15.09167	-519
15.10000	-520
15.10833	-520
15.11667	-519
15.12500	-518
15.13333	-517
15.14167	-517
15.15000	-517
15.15833	-517
15.16667	-517
15.17500	-515
15.18333	-514
15.19167	-513
15.20000	-514
15.20833	-516
15.21667	-517
15.22500	-519
15.23333	-519
15.24167	-519
15.25000	-517
15.25833	-516
15.26667	-516
15.27500	-516
15.28333	-515
15.29167	-514
15.30000	-514
15.30833	-515
15.31667	-517
15.32500	-519
15.33333	-521
15.34167	-521
15.35000	-521
15.35833	-520
15.36667	-518
15.37500	-516
15.38333	-514
15.39167	-513
15.40000	-513
15.40833	-515
15.41667	-517
15.42500	-519
15.43333	-520
15.44167	-520
15.45000	-518
15.45833	-516
15.46667	-515
15.47500	-515
15.48333	-516
15.49167	-516
15.50000	-516
15.50833	-516
15.51667	-515
15.52500	-514
15.53333	-514
15.54167	-515
15.55000	-517
15.55833	-519
15.56667	-520
15.57500	-521
15.58333	-521
15.59167	-522
15.60000	-523
15.60833	-522
15.61667	-521
15.62500	-521
15.63333	-520
15.64167	-519
15.65000	-519
15.65833	-518
15.66667	-516
15.67500	-516
15.68333	-517
15.69167	-518
15.70000	-519
15.70833	-519
15.71667	-517
15.72500	-516
15.73333	-514
15.74167	-514
15.75000	-515
15.75833	-517
15.76667	-521
15.77500	-524
15.78333	-526
15.79167	-528
15.80000	-529
15.80833	-530
15.81667	-531
15.82500	-533
15.83333	-534
15.84167	-533
15.85000	-531
15.85833	-528
15.86667	-524
15.87500	-521
15.88333	-517
15.89167	-514
15.90000	-513
15.90833	-514
15.91667	-516
15.92500	-518
15.93333	-514
15.94167	-499
15.95000	-480
15.95833	-463
15.96667	-453
15.97500	-454
15.98333	-467
15.99167	-485
16.00000	-499
16.00833	-508
16.01667	-514
16.02500	-518
16.03333	-519
16.04167	-522
16.05000	-525
16.05833	-528
16.06667	-530
16.07500	-532
16.08333	-533
16.09167	-534
16.10000	-535
16.10833	-535
16.11667	-533
16.12500	-530
16.13333	-528
16.14167	-526
16.15000	-524
16.15833	-523
16.16667	-523
16.17500	-523
16.18333	-523
16.19167	-524
16.20000	-526
16.20833	-530
16.21667	-533
16.22500	-535
16.23333	-535
16.24167	-533
16.25000	-532
16.25833	-531
16.26667	-532
16.27500	-533
16.28333	-532
16.29167	-531
16.30000	-529
16.30833	-527
16.31667	-526
16.32500	-527
16.33333	-528
16.34167	-529
16.35000	-530
16.35833	-532
16.36667	-534
16.37500	-535
16.38333	-535
16.39167	-533
16.40000	-530
16.40833	-528
16.41667	-526
16.42500	-527
16.43333	-528
16.44167	-529
16.45000	-529
16.45833	-528
16.46667	-524
16.47500	-520
16.48333	-516
16.49167	-513
16.50000	-513
16.50833	-514
16.51667	-518
16.52500	-523
16.53333	-528
16.54167	-533
16.55000	-538
16.55833	-541
16.56667	-541
16.57500	-539
16.58333	-535
16.59167	-531
16.60000	-528
16.60833	-526
16.61667	-525
16.62500	-525
16.63333	-526
16.64167	-528
16.65000	-529
16.65833	-532
16.66667	-535
16.67500	-538
16.68333	-542
16.69167	-544
16.70000	-545
16.70833	-545
16.71667	-544
16.72500	-543
16.73333	-542
16.74167	-541
16.75000	-540
16.75833	-540
16.76667	-542
16.77500	-544
16.78333	-547
16.79167	-550
16.80000	-552
16.80833	-552
16.81667	-552
16.82500	-550
16.83333	-549
16.84167	-547
16.85000	-544
16.85833	-542
16.86667	-540
16.87500	-538
16.88333	-538
16.89167	-538
16.90000	-538
16.90833	-540
16.91667	-541
16.92500	-542
16.93333	-543
16.94167	-543
16.95000	-542
16.95833	-542
16.96667	-541
16.97500	-542
16.98333	-543
16.99167	-545
17.00000	-546
17.00833	-546
17.01667	-546
17.02500	-547
17.03333	-548
17.04167	-550
17.05000	-553
17.05833	-555
17.06667	-556
17.07500	-557
17.08333	-557
17.09167	-555
17.10000	-552
17.10833	-549
17.11667	-549
17.12500	-551
17.13333	-554
17.14167	-557
17.15000	-559
17.15833	-560
17.16667	-559
17.17500	-556
17.18333	-554
17.19167	-551
17.20000	-549
17.20833	-549
17.21667	-551
17.22500	-554
17.23333	-557
17.24167	-558
17.25000	-557
17.25833	-555
17.26667	-552
17.27500	-550
17.28333	-550
17.29167	-551
17.30000	-554
17.30833	-557
17.31667	-559
17.32500	-558
17.33333	-557
17.34167	-555
17.35000	-553
17.35833	-553
17.36667	-554
17.37500	-555
17.38333	-556
17.39167	-555
17.40000	-554
17.40833	-554
17.41667	-553
17.42500	-552
17.43333	-551
17.44167	-551
17.45000	-551
17.45833	-552
17.46667	-554
17.47500	-556
17.48333	-556
17.49167	-556
17.50000	-556
17.50833	-556
17.51667	-555
17.52500	-555
17.53333	-555
17.54167	-553
17.55000	-551
17.55833	-549
17.56667	-547
17.57500	-547
17.58333	-548
17.59167	-551
17.60000	-554
17.60833	-557
17.61667	-558
17.62500	-559
17.63333	-558
17.64167	-555
17.65000	-553
17.65833	-551
17.66667	-549
17.67500	-549
17.68333	-551
17.69167	-555
17.70000	-557
17.70833	-557
17.71667	-557
17.72500	-556
17.73333	-554
17.74167	-553
17.75000	-552
17.75833	-552
17.76667	-552
17.77500	-553
17.78333	-553
17.79167	-551
17.80000	-549
17.80833	-546
17.81667	-544
17.82500	-544
17.83333	-544
17.84167	-545
17.85000	-546
17.85833	-547
17.86667	-546
17.87500	-546
17.88333	-544
17.89167	-542
17.90000	-540
17.90833	-538
17.91667	-537
17.92500	-537
17.93333	-537
17.94167	-538
17.95000	-538
17.95833	-539
17.96667	-539
17.97500	-538
17.98333	-537
17.99167	-536
18.00000	-535
18.00833	-536
18.01667	-536
18.02500	-535
18.03333	-533
18.04167	-531
18.05000	-528
18.05833	-525
18.06667	-521
18.07500	-518
18.08333	-516
18.09167	-516
18.10000	-517
18.10833	-518
18.11667	-518
18.12500	-518
18.13333	-517
18.14167	-517
18.15000	-518
18.15833	-519
18.16667	-520
18.17500	-519
18.18333	-515
18.19167	-509
18.20000	-502
18.20833	-497
18.21667	-494
18.22500	-493
18.23333	-493
18.24167	-493
18.25000	-491
18.25833	-489
18.26667	-486
18.27500	-484
18.28333	-483
18.29167	-484
18.30000	-484
18.30833	-485
18.31667	-484
18.32500	-482
18.33333	-478
18.34167	-474
18.35000	-470
18.35833	-468
18.36667	-467
18.37500	-469
18.38333	-471
18.39167	-474
18.40000	-474
18.40833	-471
18.41667	-466
18.42500	-459
18.43333	-453
18.44167	-449
18.45000	-447
18.45833	-447
18.46667	-446
18.47500	-446
18.48333	-444
18.49167	-442
18.50000	-440
18.50833	-437
18.51667	-434
18.52500	-431
18.53333	-427
18.54167	-424
18.55000	-422
18.55833	-419
18.56667	-416
18.57500	-413
18.58333	-410
18.59167	-406
18.60000	-402
18.60833	-398
18.61667	-394
18.62500	-390
18.63333	-387
18.64167	-386
18.65000	-385
18.65833	-383
18.66667	-380
18.67500	-378
18.68333	-377
18.69167	-377
18.70000	-376
18.70833	-375
18.71667	-373
18.72500	-371
18.73333	-369
18.74167	-367
18.75000	-365
18.75833	-363
18.76667	-360
18.77500	-356
18.78333	-352
18.79167	-348
18.80000	-346
18.80833	-345
18.81667	-345
18.82500	-344
18.83333	-342
18.84167	-338
18.85000	-334
18.85833	-329
18.86667	-323
18.87500	-318
18.88333	-313
18.89167	-310
18.90000	-308
18.90833	-309
18.91667	-311
18.92500	-311
18.93333	-309
18.94167	-306
18.95000	-301
18.95833	-297
18.96667	-293
18.97500	-289
18.98333	-285
18.99167	-280
19.00000	-274
19.00833	-269
19.01667	-265
19.02500	-261
19.03333	-258
19.04167	-255
19.05000	-252
19.05833	-250
19.06667	-249
19.07500	-248
19.08333	-247
19.09167	-247
19.10000	-247
19.10833	-246
19.11667	-245
19.12500	-243
19.13333	-240
19.14167	-236
19.15000	-232
19.15833	-227
19.16667	-223
19.17500	-221
19.18333	-220
19.19167	-220
19.20000	-219
19.20833	-215
19.21667	-210
19.22500	-203
19.23333	-197
19.24167	-194
19.25000	-192
19.25833	-191
19.26667	-190
19.27500	-188
19.28333	-184
19.29167	-180
19.30000	-176
19.30833	-173
19.31667	-169
19.32500	-164
19.33333	-160
19.34167	-156
19.35000	-151
19.35833	-146
19.36667	-142
19.37500	-137
19.38333	-132
19.39167	-126
19.40000	-122
19.40833	-118
19.41667	-114
19.42500	-110
19.43333	-105
19.44167	-100
19.45000	-94
19.45833	-88
19.46667	-83
19.47500	-79
19.48333	-75
19.49167	-71
19.50000	-68
19.50833	-64
19.51667	-62
19.52500	-59
19.53333	-55
19.54167	-50
19.55000	-43
19.55833	-35
19.56667	-26
19.57500	-17
19.58333	-7
19.59167	2
19.60000	10
19.60833	17
19.61667	24
19.62500	29
19.63333	35
19.64167	40
19.65000	45
19.65833	51
19.66667	58
19.67500	65
19.68333	74
19.69167	84
19.70000	94
19.70833	106
19.71667	117
19.72500	128
19.73333	138
19.74167	147
19.75000	155
19.75833	163
19.76667	171
19.77500	180
19.78333	190
19.79167	202
19.80000	213
19.80833	225
19.81667	236
19.82500	248
19.83333	259
19.84167	272
19.85000	286
19.85833	302
19.86667	320
19.87500	339
19.88333	357
19.89167	375
19.90000	391
19.90833	406
19.91667	423
19.92500	442
19.93333	463
19.94167	485
19.95000	507
19.95833	527
19.96667	546
19.97500	564
19.98333	583
19.99167	604
20.00000	628
20.00833	654
20.01667	682
20.02500	711
20.03333	739
20.04167	767
20.05000	795
20.05833	823
20.06667	853
20.07500	883
20.08333	915
20.09167	947
20.10000	979
20.10833	1012
20.11667	1045
20.12500	1081
20.13333	1117
20.14167	1153
20.15000	1190
20.15833	1228
20.16667	1267
20.17500	1306
20.18333	1348
20.19167	1392
20.20000	1437
20.20833	1484
20.21667	1531
20.22500	1579
20.23333	1627
20.24167	1677
20.25000	1727
20.25833	1780
20.26667	1834
20.27500	1889
20.28333	1946
20.29167	2003
20.30000	2061
20.30833	2122
20.31667	2184
20.32500	2250
20.33333	2317
20.34167	2389
20.35000	2462
20.35833	2536
20.36667	2612
20.37500	2686
20.38333	2761
20.39167	2835
20.40000	2911
20.40833	2990
20.41667	3071
20.42500	3157
20.43333	3244
20.44167	3334
20.45000	3425
20.45833	3516
20.46667	3610
20.47500	3705
20.48333	3805
20.49167	3907
20.50000	4013
20.50833	4123
20.51667	4234
20.52500	4350
20.53333	4466
20.54167	4585
20.55000	4705
20.55833	4826
20.56667	4953
20.57500	5079
20.58333	5213
20.59167	5348
20.60000	5486
20.60833	5627
20.61667	5767
20.62500	5913
20.63333	6058
20.64167	6209
20.65000	6362
20.65833	6518
20.66667	6680
20.67500	6845
20.68333	7019
20.69167	7195
20.70000	7377
20.70833	7563
20.71667	7750
20.72500	7943
20.73333	8136
20.74167	8336
20.75000	8540
20.75833	8747
20.76667	8961
20.77500	9174
20.78333	9394
20.79167	9615
20.80000	9843
20.80833	10077
20.81667	10311
20.82500	10555
20.83333	10797
20.84167	11048
20.85000	11303
20.85833	11562
20.86667	11831
20.87500	12099
20.88333	12376
20.89167	12653
20.90000	12937
20.90833	13226
20.91667	13515
20.92500	13815
20.93333	14113
20.94167	14420
20.95000	14729
20.95833	15043
20.96667	15367
20.97500	15691
20.98333	16028
20.99167	16364
21.00000	16709
21.00833	17060
21.01667	17410
21.02500	17771
21.03333	18127
21.04167	18493
21.05000	18860
21.05833	19231
21.06667	19615
21.07500	19996
21.08333	20393
21.09167	20790
21.10000	21196
21.10833	21610
21.11667	22022
21.12500	22446
21.13333	22864
21.14167	23291
21.15000	23720
21.15833	24152
21.16667	24598
21.17500	25040
21.18333	25500
21.19167	25957
21.20000	26421
21.20833	26891
21.21667	27358
21.22500	27841
21.23333	28319
21.24167	28812
21.25000	29307
21.25833	29803
21.26667	30311
21.27500	30811
21.28333	31325
21.29167	31834
21.30000	32349
21.30833	32870
21.31667	33386
21.32500	33916
21.33333	34439
21.34167	34975
21.35000	35510
21.35833	36046
21.36667	36594
21.37500	37132
21.38333	37685
21.39167	38228
21.40000	38776
21.40833	39325
21.41667	39865
21.42500	40415
21.43333	40953
21.44167	41501
21.45000	42044
21.45833	42583
21.46667	43128
21.47500	43657
21.48333	44193
21.49167	44714
21.50000	45233
21.50833	45750
21.51667	46253
21.52500	46762
21.53333	47254
21.54167	47749
21.55000	48235
21.55833	48710
21.56667	49183
21.57500	49634
21.58333	50082
21.59167	50510
21.60000	50929
21.60833	51337
21.61667	51725
21.62500	52109
21.63333	52471
21.64167	52824
21.65000	53160
21.65833	53482
21.66667	53795
21.67500	54084
21.68333	54360
21.69167	54612
21.70000	54843
21.70833	55054
21.71667	55244
21.72500	55419
21.73333	55574
21.74167	55713
21.75000	55832
21.75833	55931
21.76667	56011
21.77500	56069
21.78333	56105
21.79167	56120
21.80000	56109
21.80833	56075
21.81667	56020
21.82500	55943
21.83333	55850
21.84167	55737
21.85000	55606
21.85833	55455
21.86667	55280
21.87500	55090
21.88333	54874
21.89167	54644
21.90000	54393
21.90833	54123
21.91667	53839
21.92500	53531
21.93333	53214
21.94167	52876
21.95000	52525
21.95833	52161
21.96667	51776
21.97500	51388
21.98333	50980
21.99167	50568
22.00000	50141
22.00833	49701
22.01667	49255
22.02500	48789
22.03333	48324
22.04167	47843
22.05000	47359
22.05833	46872
22.06667	46373
22.07500	45879
22.08333	45369
22.09167	44865
22.10000	44355
22.10833	43841
22.11667	43333
22.12500	42814
22.13333	42307
22.14167	41792
22.15000	41282
22.15833	40777
22.16667	40265
22.17500	39766
22.18333	39258
22.19167	38761
22.20000	38266
22.20833	37773
22.21667	37295
22.22500	36812
22.23333	36345
22.24167	35877
22.25000	35419
22.25833	34973
22.26667	34530
22.27500	34106
22.28333	33683
22.29167	33275
22.30000	32873
22.30833	32476
22.31667	32091
22.32500	31705
22.33333	31335
22.34167	30968
22.35000	30614
22.35833	30274
22.36667	29939
22.37500	29621
22.38333	29304
22.39167	29000
22.40000	28703
22.40833	28413
22.41667	28137
22.42500	27865
22.43333	27608
22.44167	27357
22.45000	27116
22.45833	26884
22.46667	26656
22.47500	26440
22.48333	26227
22.49167	26024
22.50000	25827
22.50833	25636
22.51667	25457
22.52500	25282
22.53333	25117
22.54167	24957
22.55000	24804
22.55833	24657
22.56667	24513
22.57500	24378
22.58333	24247
22.59167	24124
22.60000	24005
22.60833	23892
22.61667	23786
22.62500	23683
22.63333	23588
22.64167	23498
22.65000	23413
22.65833	23332
22.66667	23252
22.67500	23177
22.68333	23104
22.69167	23035
22.70000	22971
22.70833	22911
22.71667	22856
22.72500	22803
22.73333	22754
22.74167	22706
22.75000	22661
22.75833	22618
22.76667	22578
22.77500	22541
22.78333	22506
22.79167	22471
22.80000	22439
22.80833	22408
22.81667	22382
22.82500	22358
22.83333	22336
22.84167	22316
22.85000	22296
22.85833	22278
22.86667	22260
22.87500	22245
22.88333	22233
22.89167	22223
22.90000	22215
22.90833	22207
22.91667	22199
22.92500	22191
22.93333	22185
22.94167	22179
22.95000	22174
22.95833	22170
22.96667	22168
22.97500	22167
22.98333	22168
22.99167	22170
23.00000	22171
23.00833	22172
23.01667	22172
23.02500	22172
23.03333	22171
23.04167	22171
23.05000	22171
23.05833	22171
23.06667	22172
23.07500	22175
23.08333	22180
23.09167	22185
23.10000	22191
23.10833	22196
23.11667	22201
23.12500	22205
23.13333	22208
23.14167	22213
23.15000	22218
23.15833	22222
23.16667	22227
23.17500	22231
23.18333	22236
23.19167	22242
23.20000	22247
23.20833	22253
23.21667	22258
23.22500	22263
23.23333	22269
23.24167	22277
23.25000	22285
23.25833	22293
23.26667	22301
23.27500	22308
23.28333	22315
23.29167	22322
23.30000	22330
23.30833	22337
23.31667	22345
23.32500	22353
23.33333	22362
23.34167	22372
23.35000	22382
23.35833	22391
23.36667	22398
23.37500	22406
23.38333	22415
23.39167	22423
23.40000	22430
23.40833	22437
23.41667	22445
23.42500	22453
23.43333	22461
23.44167	22471
23.45000	22482
23.45833	22492
23.46667	22501
23.47500	22510
23.48333	22518
23.49167	22525
23.50000	22532
23.50833	22539
23.51667	22544
23.52500	22549
23.53333	22554
23.54167	22561
23.55000	22569
23.55833	22579
23.56667	22589
23.57500	22598
23.58333	22606
23.59167	22612
23.60000	22619
23.60833	22625
23.61667	22631
23.62500	22636
23.63333	22639
23.64167	22640
23.65000	22639
23.65833	22637
23.66667	22635
23.67500	22632
23.68333	22628
23.69167	22623
23.70000	22616
23.70833	22609
23.71667	22601
23.72500	22593
23.73333	22583
23.74167	22573
23.75000	22561
23.75833	22549
23.76667	22536
23.77500	22522
23.78333	22507
23.79167	22490
23.80000	22472
23.80833	22452
23.81667	22430
23.82500	22405
23.83333	22379
23.84167	22352
23.85000	22324
23.85833	22293
23.86667	22260
23.87500	22226
23.88333	22189
23.89167	22151
23.90000	22111
23.90833	22069
23.91667	22027
23.92500	21985
23.93333	21943
23.94167	21900
23.95000	21855
23.95833	21807
23.96667	21754
23.97500	21699
23.98333	21639
23.99167	21578
24.00000	21517
24.00833	21456
24.01667	21397
24.02500	21336
24.03333	21276
24.04167	21212
24.05000	21146
24.05833	21077
24.06667	21005
24.07500	20932
24.08333	20857
24.09167	20782
24.10000	20708
24.10833	20633
24.11667	20560
24.12500	20484
24.13333	20408
24.14167	20330
24.15000	20250
24.15833	20169
24.16667	20088
24.17500	20008
24.18333	19926
24.19167	19847
24.20000	19767
24.20833	19687
24.21667	19606
24.22500	19523
24.23333	19439
24.24167	19352
24.25000	19265
24.25833	19179
24.26667	19093
24.27500	19011
24.28333	18929
24.29167	18848
24.30000	18765
24.30833	18681
24.31667	18598
24.32500	18513
24.33333	18432
24.34167	18351
24.35000	18271
24.35833	18192
24.36667	18112
24.37500	18032
24.38333	17950
24.39167	17868
24.40000	17785
24.40833	17703
24.41667	17623
24.42500	17541
24.43333	17463
24.44167	17385
24.45000	17309
24.45833	17233
24.46667	17155
24.47500	17079
24.48333	16999
24.49167	16921
24.50000	16842
24.50833	16762
24.51667	16683
24.52500	16602
24.53333	16522
24.54167	16441
24.55000	16361
24.55833	16282
24.56667	16202
24.57500	16124
24.58333	16045
24.59167	15968
24.60000	15890
24.60833	15812
24.61667	15734
24.62500	15654
24.63333	15574
24.64167	15491
24.65000	15406
24.65833	15320
24.66667	15233
24.67500	15148
24.68333	15063
24.69167	14981
24.70000	14897
24.70833	14813
24.71667	14728
24.72500	14640
24.73333	14552
24.74167	14462
24.75000	14371
24.75833	14282
24.76667	14191
24.77500	14101
24.78333	14009
24.79167	13919
24.80000	13827
24.80833	13733
24.81667	13641
24.82500	13547
24.83333	13455
24.84167	13362
24.85000	13271
24.85833	13180
24.86667	13087
24.87500	12995
24.88333	12899
24.89167	12804
24.90000	12708
24.90833	12611
24.91667	12515
24.92500	12418
24.93333	12324
24.94167	12229
24.95000	12136
24.95833	12043
24.96667	11950
24.97500	11859
24.98333	11766
24.99167	11675
25.00000	11582
25.00833	11489
25.01667	11398
25.02500	11307
25.03333	11219
25.04167	11132
25.05000	11046
25.05833	10961
25.06667	10873
25.07500	10787
25.08333	10700
25.09167	10615
25.10000	10531
25.10833	10449
25.11667	10370
25.12500	10293
25.13333	10218
25.14167	10144
25.15000	10071
25.15833	9997
25.16667	9923
25.17500	9852
25.18333	9782
25.19167	9713
25.20000	9647
25.20833	9580
25.21667	9516
25.22500	9450
25.23333	9388
25.24167	9325
25.25000	9265
25.25833	9207
25.26667	9152
25.27500	9100
25.28333	9049
25.29167	9000
25.30000	8952
25.30833	8905
25.31667	8859
25.32500	8812
25.33333	8767
25.34167	8723
25.35000	8680
25.35833	8638
25.36667	8598
25.37500	8559
25.38333	8519
25.39167	8481
25.40000	8445
25.40833	8409
25.41667	8376
25.42500	8344
25.43333	8314
25.44167	8285
25.45000	8257
25.45833	8230
25.46667	8204
25.47500	8179
25.48333	8155
25.49167	8132
25.50000	8111
25.50833	8090
25.51667	8070
25.52500	8049
25.53333	8028
25.54167	8009
25.55000	7990
25.55833	7974
25.56667	7958
25.57500	7944
25.58333	7928
25.59167	7912
25.60000	7896
25.60833	7880
25.61667	7865
25.62500	7851
25.63333	7838
25.64167	7824
25.65000	7811
25.65833	7798
25.66667	7785
25.67500	7773
25.68333	7760
25.69167	7748
25.70000	7737
25.70833	7725
25.71667	7714
25.72500	7703
25.73333	7692
25.74167	7682
25.75000	7672
25.75833	7662
25.76667	7651
25.77500	7639
25.78333	7626
25.79167	7614
25.80000	7602
25.80833	7590
25.81667	7577
25.82500	7563
25.83333	7549
25.84167	7534
25.85000	7519
25.85833	7505
25.86667	7492
25.87500	7480
25.88333	7467
25.89167	7454
25.90000	7441
25.90833	7428
25.91667	7415
25.92500	7401
25.93333	7387
25.94167	7371
25.95000	7352
25.95833	7332
25.96667	7314
25.97500	7297
25.98333	7282
25.99167	7267
26.00000	7251
26.00833	7234
26.01667	7218
26.02500	7201
26.03333	7182
26.04167	7163
26.05000	7144
26.05833	7127
26.06667	7109
26.07500	7090
26.08333	7074
26.09167	7059
26.10000	7042
26.10833	7024
26.11667	7005
26.12500	6985
26.13333	6965
26.14167	6946
26.15000	6925
26.15833	6904
26.16667	6885
26.17500	6866
26.18333	6848
26.19167	6831
26.20000	6816
26.20833	6800
26.21667	6785
26.22500	6768
26.23333	6751
26.24167	6732
26.25000	6710
26.25833	6688
26.26667	6670
26.27500	6654
26.28333	6639
26.29167	6623
26.30000	6606
26.30833	6590
26.31667	6576
26.32500	6562
26.33333	6550
26.34167	6539
26.35000	6529
26.35833	6519
26.36667	6509
26.37500	6499
26.38333	6489
26.39167	6479
26.40000	6469
26.40833	6459
26.41667	6450
26.42500	6442
26.43333	6434
26.44167	6425
26.45000	6416
26.45833	6408
26.46667	6400
26.47500	6395
26.48333	6391
26.49167	6387
26.50000	6383
26.50833	6378
26.51667	6374
26.52500	6372
26.53333	6371
26.54167	6371
26.55000	6371
26.55833	6371
26.56667	6369
26.57500	6367
26.58333	6366
26.59167	6366
26.60000	6368
26.60833	6372
26.61667	6377
26.62500	6381
26.63333	6385
26.64167	6388
26.65000	6391
26.65833	6394
26.66667	6398
26.67500	6404
26.68333	6411
26.69167	6419
26.70000	6427
26.70833	6434
26.71667	6441
26.72500	6446
26.73333	6451
26.74167	6456
26.75000	6462
26.75833	6468
26.76667	6476
26.77500	6484
26.78333	6494
26.79167	6503
26.80000	6511
26.80833	6518
26.81667	6523
26.82500	6529
26.83333	6534
26.84167	6539
26.85000	6545
26.85833	6550
26.86667	6557
26.87500	6564
26.88333	6572
26.89167	6579
26.90000	6586
26.90833	6591
26.91667	6596
26.92500	6601
26.93333	6606
26.94167	6611
26.95000	6617
26.95833	6622
26.96667	6625
26.97500	6628
26.98333	6630
26.99167	6631
27.00000	6632
27.00833	6633
27.01667	6635
27.02500	6638
27.03333	6642
27.04167	6647
27.05000	6650
27.05833	6650
27.06667	6647
27.07500	6644
27.08333	6641
27.09167	6640
27.10000	6640
27.10833	6639
27.11667	6638
27.12500	6635
27.13333	6632
27.14167	6627
27.15000	6621
27.15833	6614
27.16667	6607
27.17500	6600
27.18333	6593
27.19167	6586
27.20000	6579
27.20833	6573
27.21667	6568
27.22500	6565
27.23333	6563
27.24167	6559
27.25000	6552
27.25833	6543
27.26667	6533
27.27500	6522
27.28333	6511
27.29167	6501
27.30000	6492
27.30833	6485
27.31667	6478
27.32500	6471
27.33333	6463
27.34167	6454
27.35000	6445
27.35833	6435
27.36667	6425
27.37500	6416
27.38333	6407
27.39167	6400
27.40000	6394
27.40833	6387
27.41667	6380
27.42500	6372
27.43333	6363
27.44167	6353
27.45000	6342
27.45833	6333
27.46667	6323
27.47500	6315
27.48333	6308
27.49167	6301
27.50000	6295
27.50833	6288
27.51667	6282
27.52500	6276
27.53333	6271
27.54167	6268
27.55000	6264
27.55833	6260
27.56667	6253
27.57500	6246
27.58333	6239
27.59167	6231
27.60000	6225
27.60833	6219
27.61667	6217
27.62500	6216
27.63333	6217
27.64167	6220
27.65000	6224
27.65833	6227
27.66667	6229
27.67500	6231
27.68333	6231
27.69167	6230
27.70000	6230
27.70833	6229
27.71667	6230
27.72500	6232
27.73333	6235
27.74167	6239
27.75000	6243
27.75833	6248
27.76667	6253
27.77500	6258
27.78333	6265
27.79167	6273
27.80000	6280
27.80833	6287
27.81667	6294
27.82500	6299
27.83333	6305
27.84167	6311
27.85000	6319
27.85833	6329
27.86667	6340
27.87500	6353
27.88333	6367
27.89167	6380
27.90000	6393
27.90833	6404
27.91667	6415
27.92500	6426
27.93333	6436
27.94167	6447
27.95000	6458
27.95833	6470
27.96667	6483
27.97500	6497
27.98333	6512
27.99167	6526
28.00000	6538
28.00833	6549
28.01667	6561
28.02500	6574
28.03333	6587
28.04167	6601
28.05000	6616
28.05833	6631
28.06667	6645
28.07500	6659
28.08333	6674
28.09167	6688
28.10000	6704
28.10833	6721
28.11667	6737
28.12500	6753
28.13333	6769
28.14167	6783
28.15000	6797
28.15833	6813
28.16667	6829
28.17500	6845
28.18333	6859
28.19167	6871
28.20000	6883
28.20833	6895
28.21667	6908
28.22500	6923
28.23333	6938
28.24167	6952
28.25000	6966
28.25833	6980
28.26667	6993
28.27500	7006
28.28333	7021
28.29167	7036
28.30000	7048
28.30833	7058
28.31667	7067
28.32500	7074
28.33333	7082
28.34167	7091
28.35000	7101
28.35833	7111
28.36667	7121
28.37500	7132
28.38333	7143
28.39167	7155
28.40000	7166
28.40833	7177
28.41667	7187
28.42500	7196
28.43333	7204
28.44167	7213
28.45000	7224
28.45833	7237
28.46667	7251
28.47500	7264
28.48333	7276
28.49167	7286
28.50000	7295
28.50833	7304
28.51667	7312
28.52500	7320
28.53333	7327
28.54167	7334
28.55000	7340
28.55833	7347
28.56667	7356
28.57500	7367
28.58333	7378
28.59167	7390
28.60000	7400
28.60833	7409
28.61667	7418
28.62500	7427
28.63333	7437
28.64167	7446
28.65000	7456
28.65833	7464
28.66667	7471
28.67500	7478
28.68333	7487
28.69167	7497
28.70000	7509
28.70833	7521
28.71667	7533
28.72500	7545
28.73333	7556
28.74167	7568
28.75000	7579
28.75833	7591
28.76667	7602
28.77500	7613
28.78333	7624
28.79167	7635
28.80000	7646
28.80833	7658
28.81667	7671
28.82500	7685
28.83333	7700
28.84167	7716
28.85000	7731
28.85833	7744
28.86667	7755
28.87500	7765
28.88333	7776
28.89167	7788
28.90000	7803
28.90833	7819
28.91667	7834
28.92500	7847
28.93333	7859
28.94167	7872
28.95000	7885
28.95833	7899
28.96667	7916
28.97500	7932
28.98333	7949
28.99167	7967
29.00000	7985
29.00833	8003
29.01667	8022
29.02500	8041
29.03333	8060
29.04167	8080
29.05000	8099
29.05833	8118
29.06667	8138
29.07500	8157
29.08333	8178
29.09167	8199
29.10000	8221
29.10833	8243
29.11667	8268
29.12500	8294
29.13333	8320
29.14167	8347
29.15000	8373
29.15833	8398
29.16667	8425
29.17500	8452
29.18333	8483
29.19167	8515
29.20000	8547
29.20833	8580
29.21667	8612
29.22500	8645
29.23333	8680
29.24167	8718
29.25000	8757
29.25833	8798
29.26667	8840
29.27500	8881
29.28333	8924
29.29167	8967
29.30000	9013
29.30833	9061
29.31667	9112
29.32500	9166
29.33333	9220
29.34167	9277
29.35000	9336
29.35833	9394
29.36667	9456
29.37500	9519
29.38333	9586
29.39167	9656
29.40000	9729
29.40833	9805
29.41667	9883
29.42500	9963
29.43333	10044
29.44167	10130
29.45000	10218
29.45833	10310
29.46667	10408
29.47500	10506
29.48333	10611
29.49167	10718
29.50000	10829
29.50833	10946
29.51667	11067
29.52500	11195
29.53333	11325
29.54167	11462
29.55000	11604
29.55833	11749
29.56667	11903
29.57500	12059
29.58333	12226
29.59167	12398
29.60000	12579
29.60833	12770
29.61667	12964
29.62500	13170
29.63333	13380
29.64167	13600
29.65000	13828
29.65833	14063
29.66667	14312
29.67500	14564
29.68333	14832
29.69167	15105
29.70000	15390
29.70833	15687
29.71667	15989
29.72500	16307
29.73333	16628
29.74167	16965
29.75000	17310
29.75833	17665
29.76667	18038
29.77500	18415
29.78333	18811
29.79167	19213
29.80000	19629
29.80833	20060
29.81667	20494
29.82500	20948
29.83333	21403
29.84167	21878
29.85000	22362
29.85833	22855
29.86667	23371
29.87500	23887
29.88333	24428
29.89167	24970
29.90000	25525
29.90833	26093
29.91667	26659
29.92500	27246
29.93333	27828
29.94167	28430
29.95000	29037
29.95833	29649
29.96667	30279
29.97500	30901
29.98333	31543
29.99167	32179
30.00000	32822
30.00833	33472
30.01667	34115
30.02500	34775
30.03333	35423
30.04167	36082
30.05000	36738
30.05833	37387
30.06667	38046
30.07500	38687
30.08333	39341
30.09167	39982
30.10000	40620
30.10833	41256
30.11667	41873
30.12500	42495
30.13333	43095
30.14167	43694
30.15000	44282
30.15833	44854
30.16667	45425
30.17500	45971
30.18333	46514
30.19167	47035
30.20000	47541
30.20833	48034
30.21667	48499
30.22500	48956
30.23333	49383
30.24167	49796
30.25000	50189
30.25833	50558
30.26667	50914
30.27500	51242
30.28333	51556
30.29167	51844
30.30000	52106
30.30833	52345
30.31667	52555
30.32500	52744
30.33333	52905
30.34167	53041
30.35000	53152
30.35833	53236
30.36667	53297
30.37500	53333
30.38333	53346
30.39167	53336
30.40000	53301
30.40833	53242
30.41667	53159
30.42500	53048
30.43333	52916
30.44167	52758
30.45000	52578
30.45833	52378
30.46667	52155
30.47500	51915
30.48333	51648
30.49167	51364
30.50000	51055
30.50833	50722
30.51667	50376
30.52500	50005
30.53333	49626
30.54167	49228
30.55000	48818
30.55833	48397
30.56667	47953
30.57500	47506
30.58333	47033
30.59167	46555
30.60000	46062
30.60833	45555
30.61667	45046
30.62500	44518
30.63333	43993
30.64167	43453
30.65000	42910
30.65833	42366
30.66667	41808
30.67500	41257
30.68333	40686
30.69167	40117
30.70000	39542
30.70833	38960
30.71667	38390
30.72500	37810
30.73333	37245
30.74167	36671
30.75000	36100
30.75833	35534
30.76667	34960
30.77500	34402
30.78333	33836
30.79167	33281
30.80000	32728
30.80833	32175
30.81667	31636
30.82500	31090
30.83333	30561
30.84167	30030
30.85000	29508
30.85833	28997
30.86667	28484
30.87500	27989
30.88333	27489
30.89167	27003
30.90000	26522
30.90833	26044
30.91667	25581
30.92500	25115
30.93333	24666
30.94167	24219
30.95000	23782
30.95833	23360
30.96667	22939
30.97500	22535
30.98333	22130
30.99167	21737
31.00000	21348
31.00833	20963
31.01667	20591
31.02500	20219
31.03333	19864
31.04167	19513
31.05000	19172
31.05833	18843
31.06667	18515
31.07500	18202
31.08333	17888
31.09167	17585
31.10000	17286
31.10833	16992
31.11667	16710
31.12500	16429
31.13333	16163
31.14167	15903
31.15000	15650
31.15833	15408
31.16667	15167
31.17500	14937
31.18333	14707
31.19167	14484
31.20000	14266
31.20833	14051
31.21667	13846
31.22500	13642
31.23333	13448
31.24167	13257
31.25000	13072
31.25833	12894
31.26667	12718
31.27500	12549
31.28333	12382
31.29167	12221
31.30000	12064
31.30833	11911
31.31667	11765
31.32500	11621
31.33333	11483
31.34167	11347
31.35000	11214
31.35833	11085
31.36667	10955
31.37500	10831
31.38333	10708
31.39167	10589
31.40000	10474
31.40833	10361
31.41667	10254
31.42500	10147
31.43333	10046
31.44167	9945
31.45000	9847
31.45833	9752
31.46667	9659
31.47500	9571
31.48333	9483
31.49167	9397
31.50000	9312
31.50833	9228
31.51667	9147
31.52500	9067
31.53333	8991
31.54167	8917
31.55000	8844
31.55833	8773
31.56667	8702
31.57500	8634
31.58333	8566
31.59167	8501
31.60000	8438
31.60833	8378
31.61667	8320
31.62500	8262
31.63333	8205
31.64167	8147
31.65000	8091
31.65833	8036
31.66667	7982
31.67500	7930
31.68333	7879
31.69167	7829
31.70000	7779
31.70833	7729
31.71667	7682
31.72500	7635
31.73333	7592
31.74167	7554
31.75000	7518
31.75833	7485
31.76667	7451
31.77500	7419
31.78333	7387
31.79167	7355
31.80000	7323
31.80833	7292
31.81667	7261
31.82500	7232
31.83333	7205
31.84167	7180
31.85000	7157
31.85833	7137
31.86667	7119
31.87500	7104
31.88333	7091
31.89167	7080
31.90000	7068
31.90833	7057
31.91667	7048
31.92500	7042
31.93333	7038
31.94167	7036
31.95000	7035
31.95833	7036
31.96667	7038
31.97500	7042
31.98333	7048
31.99167	7057
32.00000	7068
32.00833	7081
32.01667	7097
32.02500	7116
32.03333	7137
32.04167	7159
32.05000	7184
32.05833	7211
32.06667	7240
32.07500	7272
32.08333	7309
32.09167	7348
32.10000	7390
32.10833	7435
32.11667	7483
32.12500	7535
32.13333	7589
32.14167	7646
32.15000	7704
32.15833	7764
32.16667	7829
32.17500	7896
32.18333	7968
32.19167	8042
32.20000	8121
32.20833	8204
32.21667	8289
32.22500	8379
32.23333	8469
32.24167	8564
32.25000	8661
32.25833	8762
32.26667	8867
32.27500	8974
32.28333	9085
32.29167	9199
32.30000	9317
32.30833	9440
32.31667	9565
32.32500	9698
32.33333	9832
32.34167	9973
32.35000	10116
32.35833	10263
32.36667	10417
32.37500	10572
32.38333	10734
32.39167	10896
32.40000	11062
32.40833	11233
32.41667	11404
32.42500	11582
32.43333	11762
32.44167	11950
32.45000	12142
32.45833	12339
32.46667	12544
32.47500	12750
32.48333	12966
32.49167	13184
32.50000	13407
32.50833	13636
32.51667	13866
32.52500	14105
32.53333	14343
32.54167	14589
32.55000	14838
32.55833	15088
32.56667	15347
32.57500	15606
32.58333	15877
32.59167	16151
32.60000	16431
32.60833	16718
32.61667	17005
32.62500	17303
32.63333	17599
32.64167	17905
32.65000	18214
32.65833	18524
32.66667	18844
32.67500	19161
32.68333	19491
32.69167	19819
32.70000	20154
32.70833	20495
32.71667	20835
32.72500	21185
32.73333	21530
32.74167	21883
32.75000	22236
32.75833	22591
32.76667	22955
32.77500	23314
32.78333	23685
32.79167	24051
32.80000	24418
32.80833	24788
32.81667	25151
32.82500	25523
32.83333	25888
32.84167	26260
32.85000	26632
32.85833	27002
32.86667	27377
32.87500	27740
32.88333	28107
32.89167	28465
32.90000	28820
32.90833	29175
32.91667	29522
32.92500	29875
32.93333	30216
32.94167	30559
32.95000	30894
32.95833	31221
32.96667	31546
32.97500	31858
32.98333	32170
32.99167	32470
33.00000	32763
33.00833	33051
33.01667	33324
33.02500	33592
33.03333	33844
33.04167	34090
33.05000	34326
33.05833	34551
33.06667	34770
33.07500	34974
33.08333	35171
33.09167	35354
33.10000	35525
33.10833	35686
33.11667	35832
33.12500	35970
33.13333	36092
33.14167	36203
33.15000	36300
33.15833	36382
33.16667	36451
33.17500	36506
33.18333	36550
33.19167	36581
33.20000	36599
33.20833	36604
33.21667	36594
33.22500	36567
33.23333	36527
33.24167	36471
33.25000	36403
33.25833	36323
33.26667	36231
33.27500	36130
33.28333	36015
33.29167	35891
33.30000	35754
33.30833	35605
33.31667	35447
33.32500	35272
33.33333	35088
33.34167	34889
33.35000	34680
33.35833	34462
33.36667	34232
33.37500	33997
33.38333	33747
33.39167	33493
33.40000	33228
33.40833	32954
33.41667	32678
33.42500	32388
33.43333	32096
33.44167	31793
33.45000	31485
33.45833	31175
33.46667	30855
33.47500	30538
33.48333	30209
33.49167	29879
33.50000	29540
33.50833	29192
33.51667	28846
33.52500	28487
33.53333	28133
33.54167	27773
33.55000	27413
33.55833	27053
33.56667	26685
33.57500	26324
33.58333	25954
33.59167	25589
33.60000	25222
33.60833	24851
33.61667	24488
33.62500	24117
33.63333	23756
33.64167	23390
33.65000	23027
33.65833	22667
33.66667	22302
33.67500	21947
33.68333	21586
33.69167	21233
33.70000	20879
33.70833	20525
33.71667	20179
33.72500	19827
33.73333	19484
33.74167	19138
33.75000	18797
33.75833	18462
33.76667	18124
33.77500	17797
33.78333	17465
33.79167	17142
33.80000	16821
33.80833	16501
33.81667	16195
33.82500	15889
33.83333	15593
33.84167	15296
33.85000	15004
33.85833	14725
33.86667	14424
33.87500	14111
33.88333	13811
33.89167	13528
33.90000	13255
33.90833	12999
33.91667	12762
33.92500	12510
33.93333	12239
33.94167	11976
33.95000	11737
33.95833	11516
33.96667	11277
33.97500	11026
33.98333	10784
33.99167	10555
34.00000	10334
34.00833	10123
34.01667	9920
34.02500	9707
34.03333	9485
34.04167	9271
34.05000	9079
34.05833	8897
34.06667	8713
34.07500	8533
34.08333	8348
34.09167	8154
34.10000	7966
34.10833	7795
34.11667	7635
34.12500	7474
34.13333	7317
34.14167	7161
34.15000	7007
34.15833	6858
34.16667	6710
34.17500	6568
34.18333	6422
34.19167	6271
34.20000	6125
34.20833	5996
34.21667	5878
34.22500	5760
34.23333	5644
34.24167	5527
34.25000	5409
34.25833	5293
34.26667	5177
34.27500	5066
34.28333	4956
34.29167	4850
34.30000	4747
34.30833	4645
34.31667	4547
34.32500	4449
34.33333	4354
34.34167	4262
34.35000	4173
34.35833	4089
34.36667	4005
34.37500	3926
34.38333	3848
34.39167	3772
34.40000	3697
34.40833	3624
34.41667	3553
34.42500	3483
34.43333	3415
34.44167	3349
34.45000	3284
34.45833	3222
34.46667	3154
34.47500	3084
34.48333	3018
34.49167	2959
34.50000	2906
34.50833	2855
34.51667	2807
34.52500	2758
34.53333	2710
34.54167	2660
34.55000	2611
34.55833	2562
34.56667	2514
34.57500	2468
34.58333	2423
34.59167	2382
34.60000	2343
34.60833	2306
34.61667	2269
34.62500	2232
34.63333	2194
34.64167	2157
34.65000	2121
34.65833	2086
34.66667	2052
34.67500	2020
34.68333	1988
34.69167	1958
34.70000	1929
34.70833	1900
34.71667	1873
34.72500	1848
34.73333	1824
34.74167	1802
34.75000	1779
34.75833	1756
34.76667	1731
34.77500	1706
34.78333	1682
34.79167	1658
34.80000	1637
34.80833	1617
34.81667	1597
34.82500	1578
34.83333	1560
34.84167	1544
34.85000	1529
34.85833	1515
34.86667	1501
34.87500	1488
34.88333	1475
34.89167	1462
34.90000	1449
34.90833	1437
34.91667	1426
34.92500	1415
34.93333	1405
34.94167	1397
34.95000	1390
34.95833	1383
34.96667	1377
34.97500	1372
34.98333	1366
34.99167	1361
35.00000	1355
35.00833	1348
35.01667	1341
35.02500	1332
35.03333	1325
35.04167	1321
35.05000	1318
35.05833	1316
35.06667	1314
35.07500	1311
35.08333	1305
35.09167	1299
35.10000	1294
35.10833	1290
35.11667	1286
35.12500	1283
35.13333	1280
35.14167	1277
35.15000	1274
35.15833	1270
35.16667	1264
35.17500	1258
35.18333	1253
35.19167	1249
35.20000	1246
35.20833	1245
35.21667	1245
35.22500	1244
35.23333	1242
35.24167	1240
35.25000	1236
35.25833	1232
35.26667	1228
35.27500	1224
35.28333	1219
35.29167	1214
35.30000	1208
35.30833	1202
35.31667	1194
35.32500	1187
35.33333	1179
35.34167	1171
35.35000	1164
35.35833	1156
35.36667	1149
35.37500	1142
35.38333	1135
35.39167	1129
35.40000	1123
35.40833	1116
35.41667	1109
35.42500	1101
35.43333	1093
35.44167	1086
35.45000	1078
35.45833	1070
35.46667	1061
35.47500	1051
35.48333	1038
35.49167	1025
35.50000	1012
35.50833	1002
35.51667	992
35.52500	984
35.53333	976
35.54167	969
35.55000	962
35.55833	954
35.56667	944
35.57500	934
35.58333	922
35.59167	910
35.60000	899
35.60833	887
35.61667	874
35.62500	860
35.63333	846
35.64167	832
35.65000	818
35.65833	805
35.66667	794
35.67500	784
35.68333	775
35.69167	767
35.70000	758
35.70833	749
35.71667	739
35.72500	729
35.73333	720
35.74167	712
35.75000	705
35.75833	696
35.76667	684
35.77500	672
35.78333	658
35.79167	644
35.80000	631
35.80833	618
35.81667	608
35.82500	599
35.83333	593
35.84167	589
35.85000	585
35.85833	581
35.86667	574
35.87500	566
35.88333	556
35.89167	546
35.90000	538
35.90833	530
35.91667	521
35.92500	511
35.93333	500
35.94167	490
35.95000	482
35.95833	476
35.96667	471
35.97500	466
35.98333	461
35.99167	455
36.00000	450
36.00833	445
36.01667	442
36.02500	439
36.03333	436
36.04167	432
36.05000	427
36.05833	422
36.06667	416
36.07500	411
36.08333	407
36.09167	402
36.10000	398
36.10833	394
36.11667	391
36.12500	389
36.13333	388
36.14167	387
36.15000	385
36.15833	382
36.16667	379
36.17500	376
36.18333	372
36.19167	369
36.20000	365
36.20833	363
36.21667	360
36.22500	358
36.23333	356
36.24167	355
36.25000	355
36.25833	355
36.26667	356
36.27500	357
36.28333	358
36.29167	358
36.30000	356
36.30833	353
36.31667	350
36.32500	347
36.33333	346
36.34167	346
36.35000	347
36.35833	348
36.36667	349
36.37500	349
36.38333	349
36.39167	349
36.40000	348
36.40833	348
36.41667	347
36.42500	346
36.43333	347
36.44167	348
36.45000	349
36.45833	350
36.46667	349
36.47500	348
36.48333	348
36.49167	349
36.50000	349
36.50833	349
36.51667	350
36.52500	350
36.53333	351
36.54167	351
36.55000	351
36.55833	350
36.56667	350
36.57500	351
36.58333	352
36.59167	353
36.60000	355
36.60833	357
36.61667	360
36.62500	362
36.63333	363
36.64167	362
36.65000	360
36.65833	360
36.66667	361
36.67500	363
36.68333	366
36.69167	370
36.70000	371
36.70833	371
36.71667	371
36.72500	370
36.73333	369
36.74167	369
36.75000	370
36.75833	371
36.76667	373
36.77500	374
36.78333	375
36.79167	377
36.80000	381
36.80833	385
36.81667	389
36.82500	393
36.83333	395
36.84167	396
36.85000	396
36.85833	396
36.86667	397
36.87500	399
36.88333	401
36.89167	404
36.90000	405
36.90833	406
36.91667	407
36.92500	409
36.93333	412
36.94167	417
36.95000	422
36.95833	425
36.96667	427
36.97500	428
36.98333	428
36.99167	428
37.00000	430
37.00833	432
37.01667	435
37.02500	436
37.03333	437
37.04167	437
37.05000	436
37.05833	435
37.06667	434
37.07500	433
37.08333	433
37.09167	433
37.10000	435
37.10833	437
37.11667	438
37.12500	440
37.13333	440
37.14167	441
37.15000	440
37.15833	440
37.16667	440
37.17500	440
37.18333	440
37.19167	440
37.20000	441
37.20833	440
37.21667	439
37.22500	435
37.23333	431
37.24167	427
37.25000	424
37.25833	422
37.26667	422
37.27500	421
37.28333	418
37.29167	415
37.30000	412
37.30833	410
37.31667	408
37.32500	407
37.33333	406
37.34167	406
37.35000	405
37.35833	403
37.36667	400
37.37500	395
37.38333	389
37.39167	383
37.40000	377
37.40833	373
37.41667	368
37.42500	363
37.43333	359
37.44167	355
37.45000	351
37.45833	347
37.46667	343
37.47500	339
37.48333	335
37.49167	331
37.50000	327
37.50833	324
37.51667	320
37.52500	315
37.53333	309
37.54167	305
37.55000	300
37.55833	297
37.56667	296
37.57500	295
37.58333	294
37.59167	291
37.60000	288
37.60833	283
37.61667	277
37.62500	270
37.63333	264
37.64167	258
37.65000	255
37.65833	252
37.66667	250
37.67500	247
37.68333	243
37.69167	239
37.70000	237
37.70833	237
37.71667	238
37.72500	241
37.73333	243
37.74167	243
37.75000	241
37.75833	238
37.76667	233
37.77500	229
37.78333	225
37.79167	221
37.80000	218
37.80833	215
37.81667	212
37.82500	211
37.83333	209
37.84167	208
37.85000	207
37.85833	207
37.86667	208
37.87500	209
37.88333	210
37.89167	209
37.90000	207
37.90833	203
37.91667	200
37.92500	197
37.93333	196
37.94167	196
37.95000	198
37.95833	200
37.96667	202
37.97500	203
37.98333	203
37.99167	202
38.00000	201
38.00833	200
38.01667	200
38.02500	202
38.03333	203
38.04167	202
38.05000	201
38.05833	198
38.06667	196
38.07500	194
38.08333	192
38.09167	193
38.10000	192
38.10833	191
38.11667	190
38.12500	189
38.13333	189
38.14167	188
38.15000	187
38.15833	186
38.16667	185
38.17500	184
38.18333	184
38.19167	185
38.20000	187
38.20833	188
38.21667	188
38.22500	186
38.23333	184
38.24167	181
38.25000	179
38.25833	178
38.26667	177
38.27500	176
38.28333	174
38.29167	170
38.30000	167
38.30833	165
38.31667	163
38.32500	161
38.33333	159
38.34167	156
38.35000	152
38.35833	147
38.36667	141
38.37500	137
38.38333	133
38.39167	132
38.40000	132
38.40833	132
38.41667	132
38.42500	130
38.43333	128
38.44167	125
38.45000	122
38.45833	119
38.46667	117
38.47500	115
38.48333	111
38.49167	107
38.50000	102
38.50833	96
38.51667	90
38.52500	85
38.53333	80
38.54167	76
38.55000	73
38.55833	69
38.56667	66
38.57500	64
38.58333	61
38.59167	58
38.60000	54
38.60833	49
38.61667	44
38.62500	40
38.63333	36
38.64167	35
38.65000	35
38.65833	35
38.66667	34
38.67500	32
38.68333	28
38.69167	24
38.70000	20
38.70833	16
38.71667	13
38.72500	13
38.73333	12
38.74167	11
38.75000	8
38.75833	5
38.76667	2
38.77500	-1
38.78333	-4
38.79167	-8
38.80000	-12
38.80833	-18
38.81667	-21
38.82500	-23
38.83333	-23
38.84167	-22
38.85000	-20
38.85833	-20
38.86667	-22
38.87500	-25
38.88333	-27
38.89167	-30
38.90000	-31
38.90833	-30
38.91667	-29
38.92500	-27
38.93333	-27
38.94167	-28
38.95000	-31
38.95833	-36
38.96667	-40
38.97500	-44
38.98333	-48
38.99167	-52
39.00000	-54
39.00833	-54
39.01667	-53
39.02500	-51
39.03333	-50
39.04167	-49
39.05000	-49
39.05833	-49
39.06667	-49
39.07500	-48
39.08333	-47
39.09167	-46
39.10000	-45
39.10833	-45
39.11667	-47
39.12500	-51
39.13333	-55
39.14167	-57
39.15000	-59
39.15833	-61
39.16667	-63
39.17500	-65
39.18333	-66
39.19167	-66
39.20000	-64
39.20833	-61
39.21667	-58
39.22500	-58
39.23333	-60
39.24167	-61
39.25000	-63
39.25833	-64
39.26667	-63
39.27500	-63
39.28333	-64
39.29167	-66
39.30000	-66
39.30833	-64
39.31667	-62
39.32500	-59
39.33333	-57
39.34167	-56
39.35000	-57
39.35833	-59
39.36667	-61
39.37500	-64
39.38333	-66
39.39167	-68
39.40000	-69
39.40833	-69
39.41667	-68
39.42500	-67
39.43333	-66
39.44167	-67
39.45000	-71
39.45833	-77
39.46667	-84
39.47500	-89
39.48333	-92
39.49167	-93
39.50000	-92
39.50833	-91
39.51667	-91
39.52500	-92
39.53333	-94
39.54167	-96
39.55000	-98
39.55833	-101
39.56667	-102
39.57500	-103
39.58333	-102
39.59167	-100
39.60000	-99
39.60833	-100
39.61667	-101
39.62500	-104
39.63333	-108
39.64167	-113
39.65000	-120
39.65833	-125
39.66667	-129
39.67500	-131
39.68333	-131
39.69167	-131
39.70000	-131
39.70833	-131
39.71667	-131
39.72500	-132
39.73333	-133
39.74167	-134
39.75000	-136
39.75833	-137
39.76667	-138
39.77500	-139
39.78333	-142
39.79167	-145
39.80000	-148
39.80833	-152
39.81667	-155
39.82500	-156
39.83333	-157
39.84167	-159
39.85000	-162
39.85833	-163
39.86667	-163
39.87500	-161
39.88333	-158
39.89167	-156
39.90000	-155
39.90833	-155
39.91667	-156
39.92500	-156
39.93333	-156
39.94167	-155
39.95000	-154
39.95833	-152
39.96667	-148
39.97500	-145
39.98333	-141
39.99167	-138
40.00000	-134
40.00833	-130
40.01667	-124
40.02500	-117
40.03333	-109
40.04167	-101
40.05000	-92
40.05833	-84
40.06667	-76
40.07500	-66
40.08333	-56
40.09167	-43
40.10000	-29
40.10833	-13
40.11667	4
40.12500	22
40.13333	39
40.14167	59
40.15000	80
40.15833	105
40.16667	133
40.17500	163
40.18333	196
40.19167	229
40.20000	263
40.20833	298
40.21667	333
40.22500	370
40.23333	409
40.24167	451
40.25000	497
40.25833	546
40.26667	602
40.27500	660
40.28333	722
40.29167	787
40.30000	853
40.30833	921
40.31667	990
40.32500	1064
40.33333	1141
40.34167	1222
40.35000	1306
40.35833	1392
40.36667	1484
40.37500	1579
40.38333	1681
40.39167	1788
40.40000	1901
40.40833	2019
40.41667	2139
40.42500	2266
40.43333	2392
40.44167	2524
40.45000	2658
40.45833	2795
40.46667	2939
40.47500	3084
40.48333	3236
40.49167	3392
40.50000	3553
40.50833	3721
40.51667	3891
40.52500	4070
40.53333	4248
40.54167	4432
40.55000	4619
40.55833	4807
40.56667	5003
40.57500	5199
40.58333	5403
40.59167	5609
40.60000	5819
40.60833	6035
40.61667	6251
40.62500	6476
40.63333	6699
40.64167	6928
40.65000	7159
40.65833	7390
40.66667	7627
40.67500	7860
40.68333	8099
40.69167	8336
40.70000	8575
40.70833	8818
40.71667	9059
40.72500	9306
40.73333	9549
40.74167	9795
40.75000	10041
40.75833	10283
40.76667	10530
40.77500	10771
40.78333	11016
40.79167	11257
40.80000	11498
40.80833	11742
40.81667	11979
40.82500	12220
40.83333	12453
40.84167	12684
40.85000	12911
40.85833	13131
40.86667	13352
40.87500	13564
40.88333	13779
40.89167	13987
40.90000	14191
40.90833	14393
40.91667	14586
40.92500	14778
40.93333	14961
40.94167	15139
40.95000	15312
40.95833	15475
40.96667	15634
40.97500	15783
40.98333	15928
40.99167	16064
41.00000	16195
41.00833	16322
41.01667	16440
41.02500	16555
41.03333	16659
41.04167	16757
41.05000	16846
41.05833	16925
41.06667	16996
41.07500	17058
41.08333	17113
41.09167	17159
41.10000	17197
41.10833	17226
41.11667	17247
41.12500	17259
41.13333	17263
41.14167	17260
41.15000	17250
41.15833	17230
41.16667	17199
41.17500	17158
41.18333	17106
41.19167	17047
41.20000	16983
41.20833	16913
41.21667	16837
41.22500	16752
41.23333	16661
41.24167	16561
41.25000	16453
41.25833	16340
41.26667	16219
41.27500	16093
41.28333	15956
41.29167	15814
41.30000	15665
41.30833	15508
41.31667	15349
41.32500	15183
41.33333	15016
41.34167	14841
41.35000	14662
41.35833	14479
41.36667	14287
41.37500	14096
41.38333	13898
41.39167	13701
41.40000	13501
41.40833	13297
41.41667	13094
41.42500	12884
41.43333	12676
41.44167	12461
41.45000	12244
41.45833	12026
41.46667	11803
41.47500	11583
41.48333	11358
41.49167	11136
41.50000	10912
41.50833	10687
41.51667	10465
41.52500	10239
41.53333	10019
41.54167	9797
41.55000	9578
41.55833	9360
41.56667	9139
41.57500	8924
41.58333	8705
41.59167	8492
41.60000	8281
41.60833	8071
41.61667	7867
41.62500	7661
41.63333	7461
41.64167	7262
41.65000	7066
41.65833	6873
41.66667	6680
41.67500	6492
41.68333	6304
41.69167	6124
41.70000	5951
41.70833	5766
41.71667	5577
41.72500	5401
41.73333	5241
41.74167	5084
41.75000	4931
41.75833	4782
41.76667	4634
41.77500	4494
41.78333	4353
41.79167	4204
41.80000	4059
41.80833	3922
41.81667	3790
41.82500	3661
41.83333	3533
41.84167	3409
41.85000	3294
41.85833	3185
41.86667	3075
41.87500	2973
41.88333	2870
41.89167	2761
41.90000	2656
41.90833	2556
41.91667	2461
41.92500	2372
41.93333	2290
41.94167	2209
41.95000	2125
41.95833	2041
41.96667	1962
41.97500	1890
41.98333	1818
41.99167	1749
42.00000	1680
42.00833	1614
42.01667	1553
42.02500	1494
42.03333	1440
42.04167	1388
42.05000	1334
42.05833	1280
42.06667	1230
42.07500	1184
42.08333	1138
42.09167	1093
42.10000	1051
42.10833	1004
42.11667	957
42.12500	913
42.13333	874
42.14167	837
42.15000	801
42.15833	769
42.16667	736
42.17500	703
42.18333	672
42.19167	643
42.20000	615
42.20833	584
42.21667	552
42.22500	523
42.23333	496
42.24167	471
42.25000	447
42.25833	424
42.26667	403
42.27500	383
42.28333	364
42.29167	346
42.30000	329
42.30833	312
42.31667	294
42.32500	275
42.33333	255
42.34167	236
42.35000	217
42.35833	201
42.36667	185
42.37500	171
42.38333	158
42.39167	147
42.40000	135
42.40833	122
42.41667	110
42.42500	97
42.43333	85
42.44167	73
42.45000	61
42.45833	50
42.46667	39
42.47500	30
42.48333	21
42.49167	12
42.50000	2
42.50833	-8
42.51667	-18
42.52500	-27
42.53333	-35
42.54167	-42
42.55000	-47
42.55833	-51
42.56667	-55
42.57500	-59
42.58333	-64
42.59167	-70
42.60000	-76
42.60833	-83
42.61667	-89
42.62500	-94
42.63333	-100
42.64167	-107
42.65000	-113
42.65833	-120
42.66667	-125
42.67500	-130
42.68333	-134
42.69167	-139
42.70000	-145
42.70833	-150
42.71667	-154
42.72500	-158
42.73333	-163
42.74167	-168
42.75000	-175
42.75833	-180
42.76667	-186
42.77500	-190
42.78333	-193
42.79167	-195
42.80000	-197
42.80833	-200
42.81667	-204
42.82500	-208
42.83333	-212
42.84167	-216
42.85000	-219
42.85833	-223
42.86667	-227
42.87500	-231
42.88333	-234
42.89167	-238
42.90000	-241
42.90833	-243
42.91667	-246
42.92500	-249
42.93333	-252
42.94167	-256
42.95000	-259
42.95833	-261
42.96667	-263
42.97500	-266
42.98333	-270
42.99167	-273
43.00000	-276
43.00833	-277
43.01667	-278
43.02500	-278
43.03333	-278
43.04167	-278
43.05000	-280
43.05833	-283
43.06667	-285
43.07500	-287
43.08333	-289
43.09167	-290
43.10000	-292
43.10833	-295
43.11667	-299
43.12500	-304
43.13333	-308
43.14167	-312
43.15000	-315
43.15833	-316
43.16667	-317
43.17500	-318
43.18333	-321
43.19167	-325
43.20000	-328
43.20833	-330
43.21667	-332
43.22500	-333
43.23333	-334
43.24167	-337
43.25000	-339
43.25833	-341
43.26667	-342
43.27500	-342
43.28333	-343
43.29167	-345
43.30000	-348
43.30833	-352
43.31667	-354
43.32500	-355
43.33333	-356
43.34167	-355
43.35000	-355
43.35833	-355
43.36667	-357
43.37500	-359
43.38333	-362
43.39167	-365
43.40000	-367
43.40833	-368
43.41667	-369
43.42500	-369
43.43333	-369
43.44167	-368
43.45000	-368
43.45833	-369
43.46667	-371
43.47500	-373
43.48333	-375
43.49167	-376
43.50000	-378
43.50833	-379
43.51667	-380
43.52500	-381
43.53333	-382
43.54167	-382
43.55000	-381
43.55833	-381
43.56667	-382
43.57500	-385
43.58333	-387
43.59167	-389
43.60000	-390
43.60833	-390
43.61667	-389
43.62500	-387
43.63333	-386
43.64167	-386
43.65000	-386
43.65833	-387
43.66667	-389
43.67500	-390
43.68333	-392
43.69167	-394
43.70000	-396
43.70833	-398
43.71667	-400
43.72500	-402
43.73333	-405
43.74167	-406
43.75000	-408
43.75833	-407
43.76667	-405
43.77500	-402
43.78333	-401
43.79167	-402
43.80000	-405
43.80833	-409
43.81667	-410
43.82500	-410
43.83333	-409
43.84167	-408
43.85000	-406
43.85833	-406
43.86667	-408
43.87500	-409
43.88333	-411
43.89167	-412
43.90000	-413
43.90833	-413
43.91667	-413
43.92500	-413
43.93333	-414
43.94167	-414
43.95000	-414
43.95833	-414
43.96667	-414
43.97500	-413
43.98333	-412
43.99167	-411
44.00000	-410
44.00833	-410
44.01667	-411
44.02500	-411
44.03333	-412
44.04167	-413
44.05000	-415
44.05833	-416
44.06667	-417
44.07500	-417
44.08333	-417
44.09167	-418
44.10000	-420
44.10833	-421
44.11667	-423
44.12500	-423
44.13333	-423
44.14167	-422
44.15000	-421
44.15833	-419
44.16667	-417
44.17500	-415
44.18333	-414
44.19167	-413
44.20000	-412
44.20833	-411
44.21667	-411
44.22500	-411
44.23333	-412
44.24167	-413
44.25000	-414
44.25833	-415
44.26667	-418
44.27500	-420
44.28333	-422
44.29167	-422
44.30000	-421
44.30833	-419
44.31667	-417
44.32500	-415
44.33333	-413
44.34167	-411
44.35000	-408
44.35833	-406
44.36667	-403
44.37500	-401
44.38333	-400
44.39167	-400
44.40000	-401
44.40833	-402
44.41667	-402
44.42500	-403
44.43333	-404
44.44167	-405
44.45000	-404
44.45833	-403
44.46667	-401
44.47500	-400
44.48333	-400
44.49167	-401
44.50000	-403
44.50833	-404
44.51667	-405
44.52500	-406
44.53333	-406
44.54167	-406
44.55000	-407
44.55833	-406
44.56667	-405
44.57500	-402
44.58333	-399
44.59167	-395
44.60000	-393
44.60833	-392
44.61667	-392
44.62500	-392
44.63333	-392
44.64167	-391
44.65000	-388
44.65833	-387
44.66667	-386
44.67500	-385
44.68333	-386
44.69167	-386
44.70000	-386
44.70833	-385
44.71667	-382
44.72500	-377
44.73333	-371
44.74167	-366
44.75000	-360
44.75833	-356
44.76667	-354
44.77500	-353
44.78333	-354
44.79167	-355
44.80000	-356
44.80833	-357
44.81667	-357
44.82500	-355
44.83333	-354
44.84167	-352
44.85000	-352
44.85833	-350
44.86667	-347
44.87500	-343
44.88333	-338
44.89167	-333
44.90000	-329
44.90833	-325
44.91667	-323
44.92500	-321
44.93333	-320
44.94167	-319
44.95000	-319
44.95833	-318
44.96667	-316
44.97500	-312
44.98333	-306
44.99167	-301
45.00000	-297
45.00833	-296
45.01667	-295
45.02500	-294
45.03333	-293
45.04167	-292
45.05000	-288
45.05833	-285
45.06667	-283
45.07500	-280
45.08333	-277
45.09167	-274
45.10000	-272
45.10833	-270
45.11667	-269
45.12500	-269
45.13333	-268
45.14167	-265
45.15000	-261
45.15833	-256
45.16667	-251
45.17500	-247
45.18333	-245
45.19167	-242
45.20000	-240
45.20833	-238
45.21667	-236
45.22500	-235
45.23333	-235
45.24167	-234
45.25000	-230
45.25833	-226
45.26667	-222
45.27500	-218
45.28333	-217
45.29167	-217
45.30000	-218
45.30833	-218
45.31667	-218
45.32500	-217
45.33333	-215
45.34167	-213
45.35000	-210
45.35833	-208
45.36667	-206
45.37500	-204
45.38333	-203
45.39167	-202
45.40000	-201
45.40833	-200
45.41667	-198
45.42500	-196
45.43333	-194
45.44167	-194
45.45000	-194
45.45833	-196
45.46667	-198
45.47500	-200
45.48333	-202
45.49167	-203
45.50000	-204
45.50833	-205
45.51667	-205
45.52500	-205
45.53333	-205
45.54167	-206
45.55000	-208
45.55833	-210
45.56667	-212
45.57500	-213
45.58333	-214
45.59167	-215
45.60000	-216
45.60833	-218
45.61667	-220
45.62500	-222
45.63333	-225
45.64167	-228
45.65000	-230
45.65833	-230
45.66667	-229
45.67500	-227
45.68333	-226
45.69167	-226
45.70000	-228
45.70833	-230
45.71667	-233
45.72500	-235
45.73333	-238
45.74167	-241
45.75000	-244
45.75833	-250
45.76667	-257
45.77500	-264
45.78333	-269
45.79167	-273
45.80000	-276
45.80833	-278
45.81667	-280
45.82500	-281
45.83333	-282
45.84167	-283
45.85000	-284
45.85833	-285
45.86667	-287
45.87500	-290
45.88333	-293
45.89167	-296
45.90000	-299
45.90833	-302
45.91667	-304
45.92500	-305
45.93333	-306
45.94167	-308
45.95000	-311
45.95833	-315
45.96667	-318
45.97500	-321
45.98333	-322
45.99167	-321
46.00000	-321
46.00833	-322
46.01667	-325
46.02500	-329
46.03333	-334
46.04167	-338
46.05000	-341
46.05833	-344
46.06667	-347
46.07500	-350
46.08333	-353
46.09167	-356
46.10000	-358
46.10833	-360
46.11667	-361
46.12500	-363
46.13333	-365
46.14167	-367
46.15000	-368
46.15833	-371
46.16667	-373
46.17500	-376
46.18333	-378
46.19167	-380
46.20000	-382
46.20833	-382
46.21667	-383
46.22500	-384
46.23333	-387
46.24167	-390
46.25000	-394
46.25833	-398
46.26667	-401
46.27500	-404
46.28333	-406
46.29167	-409
46.30000	-411
46.30833	-413
46.31667	-415
46.32500	-417
46.33333	-419
46.34167	-421
46.35000	-422
46.35833	-422
46.36667	-423
46.37500	-424
46.38333	-426
46.39167	-427
46.40000	-429
46.40833	-432
46.41667	-434
46.42500	-436
46.43333	-436
46.44167	-436
46.45000	-435
46.45833	-434
46.46667	-434
46.47500	-434
46.48333	-433
46.49167	-433
46.50000	-433
46.50833	-432
46.51667	-433
46.52500	-436
46.53333	-440
46.54167	-444
46.55000	-447
46.55833	-448
46.56667	-448
46.57500	-447
46.58333	-447
46.59167	-448
46.60000	-450
46.60833	-453
46.61667	-455
46.62500	-456
46.63333	-456
46.64167	-455
46.65000	-454
46.65833	-453
46.66667	-453
46.67500	-453
46.68333	-452
46.69167	-450
46.70000	-448
46.70833	-446
46.71667	-444
46.72500	-445
46.73333	-448
46.74167	-453
46.75000	-457
46.75833	-459
46.76667	-460
46.77500	-459
46.78333	-458
46.79167	-457
46.80000	-457
46.80833	-458
46.81667	-460
46.82500	-462
46.83333	-465
46.84167	-466
46.85000	-468
46.85833	-469
46.86667	-470
46.87500	-469
46.88333	-469
46.89167	-468
46.90000	-467
46.90833	-466
46.91667	-466
46.92500	-467
46.93333	-468
46.94167	-468
46.95000	-468
46.95833	-467
46.96667	-465
46.97500	-463
46.98333	-461
46.99167	-460
47.00000	-460
47.00833	-463
47.01667	-465
47.02500	-467
47.03333	-467
47.04167	-469
47.05000	-470
47.05833	-472
47.06667	-472
47.07500	-470
47.08333	-466
47.09167	-462
47.10000	-458
47.10833	-455
47.11667	-453
47.12500	-450
47.13333	-447
47.14167	-444
47.15000	-442
47.15833	-441
47.16667	-442
47.17500	-445
47.18333	-447
47.19167	-449
47.20000	-451
47.20833	-452
47.21667	-452
47.22500	-452
47.23333	-451
47.24167	-451
47.25000	-450
47.25833	-448
47.26667	-446
47.27500	-445
47.28333	-445
47.29167	-446
47.30000	-445
47.30833	-443
47.31667	-439
47.32500	-434
47.33333	-429
47.34167	-424
47.35000	-421
47.35833	-419
47.36667	-419
47.37500	-420
47.38333	-422
47.39167	-425
47.40000	-427
47.40833	-427
47.41667	-427
47.42500	-425
47.43333	-422
47.44167	-418
47.45000	-413
47.45833	-408
47.46667	-403
47.47500	-400
47.48333	-398
47.49167	-398
47.50000	-399
47.50833	-400
47.51667	-401
47.52500	-400
47.53333	-399
47.54167	-398
47.55000	-396
47.55833	-395
47.56667	-393
47.57500	-390
47.58333	-385
47.59167	-380
47.60000	-375
47.60833	-371
47.61667	-369
47.62500	-367
47.63333	-366
47.64167	-365
47.65000	-364
47.65833	-363
47.66667	-362
47.67500	-362
47.68333	-362
47.69167	-361
47.70000	-360
47.70833	-358
47.71667	-356
47.72500	-355
47.73333	-354
47.74167	-353
47.75000	-351
47.75833	-349
47.76667	-347
47.77500	-346
47.78333	-346
47.79167	-346
47.80000	-347
47.80833	-347
47.81667	-347
47.82500	-346
47.83333	-345
47.84167	-346
47.85000	-348
47.85833	-350
47.86667	-350
47.87500	-348
47.88333	-344
47.89167	-341
47.90000	-339
47.90833	-339
47.91667	-338
47.92500	-337
47.93333	-335
47.94167	-332
47.95000	-331
47.95833	-330
47.96667	-331
47.97500	-333
47.98333	-336
47.99167	-338
48.00000	-339
48.00833	-339
48.01667	-338
48.02500	-335
48.03333	-333
48.04167	-331
48.05000	-330
48.05833	-331
48.06667	-333
48.07500	-335
48.08333	-337
48.09167	-338
48.10000	-339
48.10833	-340
48.11667	-341
48.12500	-342
48.13333	-344
48.14167	-346
48.15000	-346
48.15833	-346
48.16667	-347
48.17500	-348
48.18333	-351
48.19167	-354
48.20000	-358
48.20833	-362
48.21667	-365
48.22500	-367
48.23333	-368
48.24167	-369
48.25000	-368
48.25833	-367
48.26667	-367
48.27500	-368
48.28333	-370
48.29167	-371
48.30000	-373
48.30833	-375
48.31667	-377
48.32500	-380
48.33333	-383
48.34167	-385
48.35000	-387
48.35833	-389
48.36667	-391
48.37500	-393
48.38333	-394
48.39167	-393
48.40000	-391
48.40833	-389
48.41667	-388
48.42500	-386
48.43333	-385
48.44167	-384
48.45000	-383
48.45833	-384
48.46667	-385
48.47500	-386
48.48333	-387
48.49167	-388
48.50000	-389
48.50833	-391
48.51667	-392
48.52500	-391
48.53333	-390
48.54167	-390
48.55000	-392
48.55833	-396
48.56667	-401
48.57500	-405
48.58333	-408
48.59167	-407
48.60000	-405
48.60833	-402
48.61667	-400
48.62500	-400
48.63333	-403
48.64167	-409
48.65000	-416
48.65833	-422
48.66667	-426
48.67500	-427
48.68333	-427
48.69167	-425
48.70000	-424
48.70833	-423
48.71667	-424
48.72500	-424
48.73333	-425
48.74167	-425
48.75000	-427
48.75833	-429
48.76667	-432
48.77500	-434
48.78333	-435
48.79167	-436
48.80000	-437
48.80833	-439
48.81667	-441
48.82500	-444
48.83333	-446
48.84167	-448
48.85000	-448
48.85833	-448
48.86667	-449
48.87500	-451
48.88333	-454
48.89167	-457
48.90000	-458
48.90833	-458
48.91667	-457
48.92500	-454
48.93333	-452
48.94167	-453
48.95000	-455
48.95833	-458
48.96667	-462
48.97500	-464
48.98333	-463
48.99167	-462
49.00000	-462
49.00833	-463
49.01667	-464
49.02500	-466
49.03333	-468
49.04167	-468
49.05000	-468
49.05833	-466
49.06667	-465
49.07500	-463
49.08333	-462
49.09167	-461
49.10000	-461
49.10833	-464
49.11667	-468
49.12500	-473
49.13333	-476
49.14167	-477
49.15000	-477
49.15833	-476
49.16667	-475
49.17500	-474
49.18333	-474
49.19167	-475
49.20000	-476
49.20833	-478
49.21667	-480
49.22500	-481
49.23333	-482
49.24167	-481
49.25000	-480
49.25833	-478
49.26667	-476
49.27500	-475
49.28333	-475
49.29167	-475
49.30000	-477
49.30833	-479
49.31667	-481
49.32500	-482
49.33333	-484
49.34167	-484
49.35000	-485
49.35833	-487
49.36667	-490
49.37500	-493
49.38333	-493
49.39167	-490
49.40000	-486
49.40833	-481
49.41667	-478
49.42500	-477
49.43333	-478
49.44167	-481
49.45000	-484
49.45833	-487
49.46667	-489
49.47500	-490
49.48333	-491
49.49167	-491
49.50000	-491
49.50833	-492
49.51667	-494
49.52500	-496
49.53333	-498
49.54167	-500
49.55000	-500
49.55833	-500
49.56667	-500
49.57500	-501
49.58333	-502
49.59167	-504
49.60000	-505
49.60833	-505
49.61667	-505
49.62500	-504
49.63333	-502
49.64167	-500
49.65000	-498
49.65833	-496
49.66667	-495
49.67500	-495
49.68333	-497
49.69167	-499
49.70000	-503
49.70833	-508
49.71667	-513
49.72500	-515
49.73333	-515
49.74167	-512
49.75000	-509
49.75833	-506
49.76667	-504
49.77500	-503
49.78333	-504
49.79167	-505
49.80000	-507
49.80833	-507
49.81667	-506
49.82500	-504
49.83333	-502
49.84167	-501
49.85000	-502
49.85833	-504
49.86667	-506
49.87500	-509
49.88333	-510
49.89167	-511
49.90000	-512
49.90833	-514
49.91667	-515
49.92500	-516
49.93333	-517
49.94167	-518
49.95000	-517
49.95833	-516
49.96667	-514
49.97500	-513
49.98333	-512
49.99167	-511
50.00000	-511
50.00833	-511
50.01667	-511
50.02500	-513
50.03333	-515
50.04167	-517
50.05000	-519
50.05833	-518
50.06667	-517
50.07500	-515
50.08333	-513
50.09167	-512
50.10000	-511
50.10833	-512
50.11667	-512
50.12500	-511
50.13333	-510
50.14167	-509
50.15000	-508
50.15833	-509
50.16667	-510
50.17500	-511
50.18333	-511
50.19167	-510
50.20000	-508
50.20833	-505
50.21667	-502
50.22500	-499
50.23333	-497
50.24167	-497
50.25000	-498
50.25833	-501
50.26667	-504
50.27500	-506
50.28333	-506
50.29167	-505
50.30000	-503
50.30833	-500
50.31667	-498
50.32500	-497
50.33333	-497
50.34167	-497
50.35000	-497
50.35833	-497
50.36667	-497
50.37500	-496
50.38333	-496
50.39167	-495
50.40000	-495
50.40833	-493
50.41667	-491
50.42500	-489
50.43333	-486
50.44167	-484
50.45000	-484
50.45833	-487
50.46667	-491
50.47500	-495
50.48333	-497
50.49167	-497
50.50000	-496
50.50833	-494
50.51667	-492
50.52500	-490
50.53333	-488
50.54167	-485
50.55000	-483
50.55833	-480
50.56667	-478
50.57500	-476
50.58333	-474
50.59167	-473
50.60000	-473
50.60833	-474
50.61667	-476
50.62500	-478
50.63333	-479
50.64167	-479
50.65000	-477
50.65833	-475
50.66667	-472
50.67500	-470
50.68333	-468
50.69167	-466
50.70000	-465
50.70833	-466
50.71667	-467
50.72500	-468
50.73333	-467
50.74167	-465
50.75000	-462
50.75833	-458
50.76667	-454
50.77500	-450
50.78333	-445
50.79167	-441
50.80000	-436
50.80833	-431
50.81667	-427
50.82500	-424
50.83333	-423
50.84167	-423
50.85000	-424
50.85833	-426
50.86667	-428
50.87500	-430
50.88333	-432
50.89167	-433
50.90000	-433
50.90833	-432
50.91667	-431
50.92500	-430
50.93333	-430
50.94167	-429
50.95000	-427
50.95833	-427
50.96667	-427
50.97500	-428
50.98333	-429
50.99167	-429
51.00000	-429
51.00833	-429
51.01667	-430
51.02500	-431
51.03333	-432
51.04167	-431
51.05000	-431
51.05833	-430
51.06667	-431
51.07500	-432
51.08333	-433
51.09167	-433
51.10000	-432
51.10833	-432
51.11667	-431
51.12500	-432
51.13333	-433
51.14167	-434
51.15000	-436
51.15833	-436
51.16667	-435
51.17500	-434
51.18333	-433
51.19167	-432
51.20000	-431
51.20833	-431
51.21667	-432
51.22500	-434
51.23333	-437
51.24167	-440
51.25000	-443
51.25833	-444
51.26667	-443
51.27500	-441
51.28333	-440
51.29167	-440
51.30000	-439
51.30833	-440
51.31667	-441
51.32500	-444
51.33333	-447
51.34167	-451
51.35000	-455
51.35833	-457
51.36667	-457
51.37500	-455
51.38333	-454
51.39167	-454
51.40000	-455
51.40833	-457
51.41667	-460
51.42500	-462
51.43333	-465
51.44167	-467
51.45000	-468
51.45833	-468
51.46667	-467
51.47500	-465
51.48333	-463
51.49167	-463
51.50000	-463
51.50833	-465
51.51667	-467
51.52500	-470
51.53333	-473
51.54167	-476
51.55000	-478
51.55833	-480
51.56667	-482
51.57500	-483
51.58333	-484
51.59167	-485
51.60000	-485
51.60833	-485
51.61667	-486
51.62500	-487
51.63333	-489
51.64167	-491
51.65000	-494
51.65833	-495
51.66667	-495
51.67500	-495
51.68333	-494
51.69167	-494
51.70000	-494
51.70833	-496
51.71667	-498
51.72500	-500
51.73333	-502
51.74167	-503
51.75000	-503
51.75833	-503
51.76667	-503
51.77500	-502
51.78333	-501
51.79167	-500
51.80000	-500
51.80833	-502
51.81667	-505
51.82500	-507
51.83333	-509
51.84167	-509
51.85000	-509
51.85833	-509
51.86667	-510
51.87500	-513
51.88333	-516
51.89167	-520
51.90000	-524
51.90833	-528
51.91667	-529
51.92500	-528
51.93333	-524
51.94167	-519
51.95000	-513
51.95833	-509
51.96667	-507
51.97500	-507
51.98333	-508
51.99167	-510
52.00000	-513
52.00833	-516
52.01667	-519
52.02500	-521
52.03333	-522
52.04167	-522
52.05000	-522
52.05833	-523
52.06667	-523
52.07500	-523
52.08333	-523
52.09167	-523
52.10000	-523
52.10833	-525
52.11667	-527
52.12500	-528
52.13333	-527
52.14167	-525
52.15000	-523
52.15833	-523
52.16667	-524
52.17500	-527
52.18333	-532
52.19167	-537
52.20000	-540
52.20833	-542
52.21667	-541
52.22500	-539
52.23333	-537
52.24167	-535
52.25000	-533
52.25833	-532
52.26667	-531
52.27500	-530
52.28333	-529
52.29167	-529
52.30000	-529
52.30833	-530
52.31667	-530
52.32500	-531
52.33333	-532
52.34167	-534
52.35000	-536
52.35833	-538
52.36667	-539
52.37500	-538
52.38333	-535
52.39167	-532
52.40000	-530
52.40833	-530
52.41667	-533
52.42500	-539
52.43333	-545
52.44167	-550
52.45000	-552
52.45833	-552
52.46667	-551
52.47500	-549
52.48333	-546
52.49167	-543
52.50000	-540
52.50833	-535
52.51667	-532
52.52500	-530
52.53333	-529
52.54167	-530
52.55000	-532
52.55833	-535
52.56667	-537
52.57500	-539
52.58333	-539
52.59167	-537
52.60000	-534
52.60833	-532
52.61667	-530
52.62500	-531
52.63333	-533
52.64167	-535
52.65000	-538
52.65833	-540
52.66667	-540
52.67500	-540
52.68333	-542
52.69167	-545
52.70000	-547
52.70833	-546
52.71667	-545
52.72500	-543
52.73333	-542
52.74167	-542
52.75000	-545
52.75833	-547
52.76667	-548
52.77500	-548
52.78333	-546
52.79167	-544
52.80000	-540
52.80833	-535
52.81667	-531
52.82500	-528
52.83333	-528
52.84167	-530
52.85000	-533
52.85833	-536
52.86667	-539
52.87500	-540
52.88333	-541
52.89167	-540
52.90000	-541
52.90833	-543
52.91667	-545
52.92500	-545
52.93333	-545
52.94167	-543
52.95000	-542
52.95833	-541
52.96667	-540
52.97500	-538
52.98333	-536
52.99167	-534
53.00000	-533
53.00833	-533
53.01667	-534
53.02500	-534
53.03333	-534
53.04167	-533
53.05000	-532
53.05833	-532
53.06667	-532
53.07500	-532
53.08333	-532
53.09167	-531
53.10000	-530
53.10833	-529
53.11667	-528
53.12500	-527
53.13333	-526
53.14167	-525
53.15000	-526
53.15833	-528
53.16667	-530
53.17500	-533
53.18333	-535
53.19167	-536
53.20000	-536
53.20833	-534
53.21667	-531
53.22500	-529
53.23333	-527
53.24167	-527
53.25000	-528
53.25833	-528
53.26667	-526
53.27500	-523
53.28333	-519
53.29167	-516
53.30000	-513
53.30833	-509
53.31667	-506
53.32500	-504
53.33333	-503
53.34167	-502
53.35000	-502
53.35833	-501
53.36667	-499
53.37500	-496
53.38333	-494
53.39167	-491
53.40000	-489
53.40833	-487
53.41667	-487
53.42500	-487
53.43333	-487
53.44167	-486
53.45000	-485
53.45833	-482
53.46667	-477
53.47500	-471
53.48333	-466
53.49167	-461
53.50000	-457
53.50833	-453
53.51667	-448
53.52500	-441
53.53333	-433
53.54167	-426
53.55000	-420
53.55833	-416
53.56667	-412
53.57500	-409
53.58333	-403
53.59167	-397
53.60000	-390
53.60833	-383
53.61667	-376
53.62500	-369
53.63333	-361
53.64167	-352
53.65000	-343
53.65833	-332
53.66667	-320
53.67500	-307
53.68333	-293
53.69167	-280
53.70000	-267
53.70833	-255
53.71667	-241
53.72500	-227
53.73333	-211
53.74167	-194
53.75000	-176
53.75833	-158
53.76667	-142
53.77500	-127
53.78333	-113
53.79167	-100
53.80000	-86
53.80833	-71
53.81667	-53
53.82500	-32
53.83333	-10
53.84167	13
53.85000	38
53.85833	61
53.86667	86
53.87500	110
53.88333	137
53.89167	164
53.90000	192
53.90833	221
53.91667	252
53.92500	286
53.93333	320
53.94167	355
53.95000	391
53.95833	427
53.96667	464
53.97500	501
53.98333	540
53.99167	579
54.00000	621
54.00833	665
54.01667	710
54.02500	757
54.03333	803
54.04167	850
54.05000	898
54.05833	945
54.06667	996
54.07500	1046
54.08333	1098
54.09167	1150
54.10000	1204
54.10833	1260
54.11667	1319
54.12500	1382
54.13333	1446
54.14167	1512
54.15000	1578
54.15833	1645
54.16667	1713
54.17500	1781
54.18333	1852
54.19167	1926
54.20000	2002
54.20833	2081
54.21667	2161
54.22500	2245
54.23333	2327
54.24167	2411
54.25000	2495
54.25833	2579
54.26667	2667
54.27500	2755
54.28333	2847
54.29167	2939
54.30000	3032
54.30833	3127
54.31667	3221
54.32500	3320
54.33333	3418
54.34167	3520
54.35000	3624
54.35833	3728
54.36667	3836
54.37500	3944
54.38333	4057
54.39167	4170
54.40000	4285
54.40833	4402
54.41667	4517
54.42500	4636
54.43333	4754
54.44167	4875
54.45000	4998
54.45833	5121
54.46667	5249
54.47500	5374
54.48333	5502
54.49167	5629
54.50000	5758
54.50833	5890
54.51667	6022
54.52500	6159
54.53333	6294
54.54167	6428
54.55000	6564
54.55833	6700
54.56667	6842
54.57500	6984
54.58333	7131
54.59167	7277
54.60000	7423
54.60833	7570
54.61667	7714
54.62500	7862
54.63333	8008
54.64167	8156
54.65000	8304
54.65833	8451
54.66667	8601
54.67500	8748
54.68333	8898
54.69167	9049
54.70000	9201
54.70833	9356
54.71667	9509
54.72500	9666
54.73333	9821
54.74167	9975
54.75000	10128
54.75833	10279
54.76667	10433
54.77500	10584
54.78333	10738
54.79167	10889
54.80000	11038
54.80833	11189
54.81667	11338
54.82500	11490
54.83333	11640
54.84167	11792
54.85000	11943
54.85833	12092
54.86667	12243
54.87500	12389
54.88333	12536
54.89167	12680
54.90000	12821
54.90833	12963
54.91667	13101
54.92500	13240
54.93333	13377
54.94167	13516
54.95000	13654
54.95833	13789
54.96667	13926
54.97500	14059
54.98333	14194
54.99167	14327
55.00000	14460
55.00833	14594
55.01667	14722
55.02500	14850
55.03333	14972
55.04167	15093
55.05000	15212
55.05833	15328
55.06667	15445
55.07500	15557
55.08333	15669
55.09167	15777
55.10000	15883
55.10833	15989
55.11667	16092
55.12500	16197
55.13333	16298
55.14167	16399
55.15000	16497
55.15833	16591
55.16667	16685
55.17500	16775
55.18333	16863
55.19167	16949
55.20000	17032
55.20833	17112
55.21667	17188
55.22500	17262
55.23333	17331
55.24167	17399
55.25000	17466
55.25833	17531
55.26667	17596
55.27500	17657
55.28333	17717
55.29167	17774
55.30000	17829
55.30833	17882
55.31667	17931
55.32500	17978
55.33333	18021
55.34167	18062
55.35000	18101
55.35833	18138
55.36667	18173
55.37500	18205
55.38333	18235
55.39167	18263
55.40000	18291
55.40833	18318
55.41667	18343
55.42500	18366
55.43333	18387
55.44167	18403
55.45000	18415
55.45833	18423
55.46667	18427
55.47500	18428
55.48333	18428
55.49167	18426
55.50000	18424
55.50833	18420
55.51667	18413
55.52500	18403
55.53333	18392
55.54167	18378
55.55000	18362
55.55833	18345
55.56667	18326
55.57500	18305
55.58333	18282
55.59167	18257
55.60000	18230
55.60833	18200
55.61667	18169
55.62500	18134
55.63333	18098
55.64167	18060
55.65000	18021
55.65833	17982
55.66667	17942
55.67500	17902
55.68333	17861
55.69167	17817
55.70000	17771
55.70833	17721
55.71667	17669
55.72500	17613
55.73333	17556
55.74167	17498
55.75000	17440
55.75833	17383
55.76667	17324
55.77500	17267
55.78333	17208
55.79167	17147
55.80000	17085
55.80833	17020
55.81667	16955
55.82500	16886
55.83333	16818
55.84167	16746
55.85000	16673
55.85833	16599
55.86667	16522
55.87500	16447
55.88333	16370
55.89167	16293
55.90000	16216
55.90833	16137
55.91667	16059
55.92500	15979
55.93333	15900
55.94167	15822
55.95000	15745
55.95833	15668
55.96667	15588
55.97500	15507
55.98333	15421
55.99167	15334
56.00000	15246
56.00833	15157
56.01667	15071
56.02500	14984
56.03333	14899
56.04167	14814
56.05000	14727
56.05833	14641
56.06667	14552
56.07500	14465
56.08333	14376
56.09167	14288
56.10000	14200
56.10833	14111
56.11667	14022
56.12500	13931
56.13333	13841
56.14167	13750
56.15000	13660
56.15833	13571
56.16667	13481
56.17500	13394
56.18333	13306
56.19167	13218
56.20000	13129
56.20833	13038
56.21667	12947
56.22500	12853
56.23333	12762
56.24167	12671
56.25000	12580
56.25833	12491
56.26667	12399
56.27500	12310
56.28333	12219
56.29167	12129
56.30000	12040
56.30833	11950
56.31667	11862
56.32500	11774
56.33333	11687
56.34167	11601
56.35000	11514
56.35833	11430
56.36667	11344
56.37500	11260
56.38333	11174
56.39167	11087
56.40000	11000
56.40833	10911
56.41667	10824
56.42500	10736
56.43333	10651
56.44167	10566
56.45000	10482
56.45833	10401
56.46667	10319
56.47500	10240
56.48333	10159
56.49167	10077
56.50000	9996
56.50833	9913
56.51667	9833
56.52500	9752
56.53333	9674
56.54167	9596
56.55000	9517
56.55833	9440
56.56667	9362
56.57500	9285
56.58333	9207
56.59167	9130
56.60000	9054
56.60833	8977
56.61667	8902
56.62500	8825
56.63333	8750
56.64167	8675
56.65000	8600
56.65833	8527
56.66667	8453
56.67500	8381
56.68333	8308
56.69167	8237
56.70000	8165
56.70833	8093
56.71667	8024
56.72500	7956
56.73333	7889
56.74167	7822
56.75000	7755
56.75833	7687
56.76667	7615
56.77500	7546
56.78333	7477
56.79167	7410
56.80000	7343
56.80833	7278
56.81667	7215
56.82500	7153
56.83333	7092
56.84167	7031
56.85000	6971
56.85833	6911
56.86667	6850
56.87500	6791
56.88333	6731
56.89167	6672
56.90000	6612
56.90833	6552
56.91667	6493
56.92500	6433
56.93333	6376
56.94167	6319
56.95000	6264
56.95833	6211
56.96667	6157
56.97500	6103
56.98333	6048
56.99167	5993
57.00000	5938
57.00833	5882
57.01667	5828
57.02500	5774
57.03333	5720
57.04167	5667
57.05000	5614
57.05833	5564
57.06667	5515
57.07500	5469
57.08333	5423
57.09167	5377
57.10000	5331
57.10833	5284
57.11667	5237
57.12500	5187
57.13333	5139
57.14167	5090
57.15000	5042
57.15833	4996
57.16667	4950
57.17500	4905
57.18333	4861
57.19167	4817
57.20000	4774
57.20833	4732
57.21667	4690
57.22500	4649
57.23333	4609
57.24167	4567
57.25000	4525
57.25833	4482
57.26667	4439
57.27500	4398
57.28333	4356
57.29167	4316
57.30000	4277
57.30833	4238
57.31667	4202
57.32500	4165
57.33333	4129
57.34167	4093
57.35000	4056
57.35833	4019
57.36667	3982
57.37500	3945
57.38333	3909
57.39167	3874
57.40000	3839
57.40833	3804
57.41667	3771
57.42500	3739
57.43333	3706
57.44167	3672
57.45000	3638
57.45833	3603
57.46667	3566
57.47500	3531
57.48333	3497
57.49167	3465
57.50000	3433
57.50833	3402
57.51667	3373
57.52500	3345
57.53333	3317
57.54167	3289
57.55000	3259
57.55833	3226
57.56667	3193
57.57500	3161
57.58333	3132
57.59167	3104
57.60000	3077
57.60833	3051
57.61667	3023
57.62500	2995
57.63333	2967
57.64167	2940
57.65000	2914
57.65833	2890
57.66667	2867
57.67500	2845
57.68333	2822
57.69167	2798
57.70000	2772
57.70833	2745
57.71667	2718
57.72500	2690
57.73333	2664
57.74167	2640
57.75000	2614
57.75833	2589
57.76667	2564
57.77500	2541
57.78333	2519
57.79167	2495
57.80000	2470
57.80833	2447
57.81667	2426
57.82500	2405
57.83333	2383
57.84167	2364
57.85000	2346
57.85833	2327
57.86667	2307
57.87500	2285
57.88333	2261
57.89167	2238
57.90000	2216
57.90833	2195
57.91667	2176
57.92500	2156
57.93333	2136
57.94167	2116
57.95000	2097
57.95833	2080
57.96667	2061
57.97500	2042
57.98333	2025
57.99167	2009
58.00000	1991
58.00833	1972
58.01667	1952
58.02500	1932
58.03333	1913
58.04167	1897
58.05000	1883
58.05833	1870
58.06667	1856
58.07500	1842
58.08333	1827
58.09167	1811
58.10000	1795
58.10833	1777
58.11667	1760
58.12500	1741
58.13333	1723
58.14167	1706
58.15000	1689
58.15833	1674
58.16667	1660
58.17500	1647
58.18333	1632
58.19167	1616
58.20000	1598
58.20833	1581
58.21667	1567
58.22500	1554
58.23333	1541
58.24167	1528
58.25000	1515
58.25833	1501
58.26667	1485
58.27500	1470
58.28333	1456
58.29167	1443
58.30000	1430
58.30833	1416
58.31667	1401
58.32500	1386
58.33333	1372
58.34167	1359
58.35000	1347
58.35833	1336
58.36667	1325
58.37500	1313
58.38333	1301
58.39167	1288
58.40000	1276
58.40833	1263
58.41667	1252
58.42500	1240
58.43333	1229
58.44167	1218
58.45000	1207
58.45833	1196
58.46667	1184
58.47500	1171
58.48333	1159
58.49167	1146
58.50000	1135
58.50833	1125
58.51667	1116
58.52500	1108
58.53333	1100
58.54167	1090
58.55000	1080
58.55833	1070
58.56667	1059
58.57500	1049
58.58333	1039
58.59167	1029
58.60000	1019
58.60833	1009
58.61667	1000
58.62500	991
58.63333	984
58.64167	977
58.65000	970
58.65833	963
58.66667	953
58.67500	942
58.68333	929
58.69167	917
58.70000	906
58.70833	897
58.71667	889
58.72500	882
58.73333	874
58.74167	865
58.75000	854
58.75833	843
58.76667	832
58.77500	822
58.78333	812
58.79167	802
58.80000	793
58.80833	784
58.81667	776
58.82500	769
58.83333	764
58.84167	758
58.85000	753
58.85833	748
58.86667	742
58.87500	737
58.88333	732
58.89167	726
58.90000	719
58.90833	710
58.91667	701
58.92500	691
58.93333	680
58.94167	671
58.95000	663
58.95833	655
58.96667	649
58.97500	642
58.98333	636
58.99167	629
59.00000	622
59.00833	615
59.01667	608
59.02500	601
59.03333	595
59.04167	588
59.05000	582
59.05833	577
59.06667	573
59.07500	569
59.08333	564
59.09167	558
59.10000	549
59.10833	538
59.11667	528
59.12500	519
59.13333	511
59.14167	506
59.15000	501
59.15833	497
59.16667	494
59.17500	490
59.18333	485
59.19167	481
59.20000	475
59.20833	470
59.21667	464
59.22500	458
59.23333	453
59.24167	450
59.25000	448
59.25833	445
59.26667	440
59.27500	434
59.28333	425
59.29167	416
59.30000	407
59.30833	399
59.31667	392
59.32500	387
59.33333	383
59.34167	378
59.35000	374
59.35833	370
59.36667	365
59.37500	362
59.38333	359
59.39167	356
59.40000	353
59.40833	350
59.41667	346
59.42500	341
59.43333	335
59.44167	329
59.45000	323
59.45833	317
59.46667	312
59.47500	308
59.48333	303
59.49167	300
59.50000	296
59.50833	293
59.51667	289
59.52500	285
59.53333	281
59.54167	277
59.55000	273
59.55833	268
59.56667	263
59.57500	256
59.58333	249
59.59167	242
59.60000	237
59.60833	233
59.61667	230
59.62500	227
59.63333	225
59.64167	223
59.65000	221
59.65833	219
59.66667	215
59.67500	212
59.68333	208
59.69167	205
59.70000	201
59.70833	196
59.71667	192
59.72500	189
59.73333	186
59.74167	183
59.75000	181
59.75833	179
59.76667	177
59.77500	174
59.78333	170
59.79167	165
59.80000	160
59.80833	155
59.81667	151
59.82500	147
59.83333	145
59.84167	142
59.85000	139
59.85833	135
59.86667	131
59.87500	127
59.88333	122
59.89167	118
59.90000	113
59.90833	109
59.91667	105
59.92500	102
59.93333	101
59.94167	99
59.95000	98
59.95833	97
59.96667	95
59.97500	92
59.98333	87
59.99167	80
60.00000	75
