# Supplementary material for: How J-chain ensures the assembly of immunoglobulin IgM pentamers
Source: EMBO J. 2024 Dec 4;44(2):505–33. doi: 10.1038/s44318-024-00317-9 (PMC11729874; doi:10.1038/s44318-024-00317-9)
Supplement: Supplementary file 5 — Source data Fig. 3 [file 44318_2024_317_MOESM5_ESM.zip › Figure 3/3B/repeat 1 Cu4 + JC/20231115 Cu4tp_JC_WT_12h_1.txt]

[Header]
Application Name	LCsolution
Version	1.25
Data File Name	D:\Xenia\JC Oligomerisation kinetics\20231115 Cu4tp_JC_WT_12h_1.lcd
Output Date	16.11.2023
Output Time	11:17:28

[Configuration]
# of Detectors	2
Detector ID	Detector A	Detector B
Detector Name	Detector A	Detector B
# of Channels	2	1

[LC Chromatogram(Detector A-Ch1)]
Interval(msec)	500
# of Points	7201
Start Time(min)	0.000
End Time(min)	60.000
Intensity Units	mV
Intensity Multiplier	0.001
Wavelength(nm)	280
R.Time (min)	Intensity
0.00000	3
0.00833	3
0.01667	-0
0.02500	-0
0.03333	-1
0.04167	-2
0.05000	-3
0.05833	-3
0.06667	-3
0.07500	-4
0.08333	-6
0.09167	-8
0.10000	-9
0.10833	-8
0.11667	-5
0.12500	-3
0.13333	-2
0.14167	-2
0.15000	-3
0.15833	-4
0.16667	-6
0.17500	-7
0.18333	-8
0.19167	-8
0.20000	-9
0.20833	-8
0.21667	-7
0.22500	-6
0.23333	-5
0.24167	-5
0.25000	-8
0.25833	-11
0.26667	-13
0.27500	-14
0.28333	-13
0.29167	-10
0.30000	-8
0.30833	-5
0.31667	-4
0.32500	-4
0.33333	-4
0.34167	-5
0.35000	-6
0.35833	-7
0.36667	-7
0.37500	-7
0.38333	-6
0.39167	-4
0.40000	-2
0.40833	1
0.41667	4
0.42500	7
0.43333	9
0.44167	11
0.45000	15
0.45833	18
0.46667	20
0.47500	19
0.48333	15
0.49167	9
0.50000	3
0.50833	-1
0.51667	-1
0.52500	-1
0.53333	-0
0.54167	1
0.55000	2
0.55833	3
0.56667	4
0.57500	3
0.58333	-0
0.59167	-4
0.60000	-8
0.60833	-8
0.61667	-5
0.62500	-1
0.63333	2
0.64167	3
0.65000	-0
0.65833	-6
0.66667	-12
0.67500	-17
0.68333	-18
0.69167	-17
0.70000	-14
0.70833	-13
0.71667	-14
0.72500	-15
0.73333	-16
0.74167	-17
0.75000	-17
0.75833	-16
0.76667	-16
0.77500	-16
0.78333	-18
0.79167	-19
0.80000	-20
0.80833	-18
0.81667	-15
0.82500	-9
0.83333	-3
0.84167	2
0.85000	2
0.85833	-2
0.86667	-9
0.87500	-16
0.88333	-23
0.89167	-26
0.90000	-25
0.90833	-21
0.91667	-16
0.92500	-11
0.93333	-9
0.94167	-10
0.95000	-13
0.95833	-18
0.96667	-22
0.97500	-22
0.98333	-20
0.99167	-15
1.00000	-10
1.00833	-6
1.01667	-5
1.02500	-7
1.03333	-11
1.04167	-14
1.05000	-15
1.05833	-13
1.06667	-11
1.07500	-9
1.08333	-8
1.09167	-8
1.10000	-8
1.10833	-9
1.11667	-11
1.12500	-13
1.13333	-15
1.14167	-15
1.15000	-14
1.15833	-11
1.16667	-7
1.17500	-5
1.18333	-3
1.19167	-3
1.20000	-4
1.20833	-6
1.21667	-8
1.22500	-9
1.23333	-10
1.24167	-11
1.25000	-12
1.25833	-14
1.26667	-15
1.27500	-15
1.28333	-13
1.29167	-12
1.30000	-11
1.30833	-11
1.31667	-10
1.32500	-10
1.33333	-11
1.34167	-12
1.35000	-11
1.35833	-10
1.36667	-7
1.37500	-5
1.38333	-3
1.39167	-3
1.40000	-5
1.40833	-9
1.41667	-14
1.42500	-17
1.43333	-20
1.44167	-21
1.45000	-22
1.45833	-21
1.46667	-19
1.47500	-17
1.48333	-15
1.49167	-12
1.50000	-9
1.50833	-6
1.51667	-2
1.52500	1
1.53333	4
1.54167	6
1.55000	5
1.55833	3
1.56667	-1
1.57500	-5
1.58333	-10
1.59167	-12
1.60000	-14
1.60833	-16
1.61667	-18
1.62500	-19
1.63333	-17
1.64167	-15
1.65000	-13
1.65833	-11
1.66667	-10
1.67500	-12
1.68333	-14
1.69167	-16
1.70000	-16
1.70833	-16
1.71667	-17
1.72500	-18
1.73333	-17
1.74167	-15
1.75000	-12
1.75833	-10
1.76667	-9
1.77500	-12
1.78333	-14
1.79167	-15
1.80000	-14
1.80833	-11
1.81667	-9
1.82500	-7
1.83333	-8
1.84167	-10
1.85000	-13
1.85833	-15
1.86667	-17
1.87500	-19
1.88333	-21
1.89167	-23
1.90000	-25
1.90833	-26
1.91667	-26
1.92500	-24
1.93333	-20
1.94167	-17
1.95000	-15
1.95833	-15
1.96667	-18
1.97500	-24
1.98333	-29
1.99167	-31
2.00000	-30
2.00833	-27
2.01667	-21
2.02500	-16
2.03333	-13
2.04167	-13
2.05000	-13
2.05833	-12
2.06667	-12
2.07500	-12
2.08333	-13
2.09167	-15
2.10000	-17
2.10833	-20
2.11667	-22
2.12500	-24
2.13333	-27
2.14167	-29
2.15000	-30
2.15833	-30
2.16667	-30
2.17500	-29
2.18333	-28
2.19167	-28
2.20000	-29
2.20833	-30
2.21667	-31
2.22500	-30
2.23333	-28
2.24167	-26
2.25000	-23
2.25833	-19
2.26667	-16
2.27500	-14
2.28333	-13
2.29167	-13
2.30000	-14
2.30833	-14
2.31667	-15
2.32500	-16
2.33333	-18
2.34167	-18
2.35000	-19
2.35833	-19
2.36667	-20
2.37500	-20
2.38333	-20
2.39167	-19
2.40000	-20
2.40833	-20
2.41667	-22
2.42500	-22
2.43333	-21
2.44167	-18
2.45000	-16
2.45833	-15
2.46667	-16
2.47500	-18
2.48333	-20
2.49167	-21
2.50000	-20
2.50833	-20
2.51667	-22
2.52500	-24
2.53333	-25
2.54167	-24
2.55000	-23
2.55833	-22
2.56667	-22
2.57500	-23
2.58333	-24
2.59167	-25
2.60000	-25
2.60833	-24
2.61667	-24
2.62500	-23
2.63333	-24
2.64167	-24
2.65000	-25
2.65833	-25
2.66667	-25
2.67500	-23
2.68333	-19
2.69167	-17
2.70000	-15
2.70833	-16
2.71667	-19
2.72500	-24
2.73333	-29
2.74167	-33
2.75000	-34
2.75833	-32
2.76667	-28
2.77500	-23
2.78333	-20
2.79167	-17
2.80000	-15
2.80833	-14
2.81667	-13
2.82500	-14
2.83333	-14
2.84167	-14
2.85000	-14
2.85833	-13
2.86667	-12
2.87500	-12
2.88333	-13
2.89167	-14
2.90000	-16
2.90833	-17
2.91667	-20
2.92500	-22
2.93333	-23
2.94167	-24
2.95000	-24
2.95833	-23
2.96667	-22
2.97500	-21
2.98333	-22
2.99167	-22
3.00000	-21
3.00833	-20
3.01667	-19
3.02500	-18
3.03333	-19
3.04167	-21
3.05000	-22
3.05833	-21
3.06667	-18
3.07500	-13
3.08333	-8
3.09167	-6
3.10000	-8
3.10833	-12
3.11667	-17
3.12500	-22
3.13333	-25
3.14167	-26
3.15000	-27
3.15833	-28
3.16667	-28
3.17500	-28
3.18333	-27
3.19167	-25
3.20000	-22
3.20833	-19
3.21667	-18
3.22500	-17
3.23333	-18
3.24167	-20
3.25000	-21
3.25833	-21
3.26667	-20
3.27500	-19
3.28333	-18
3.29167	-17
3.30000	-16
3.30833	-16
3.31667	-17
3.32500	-18
3.33333	-18
3.34167	-18
3.35000	-17
3.35833	-16
3.36667	-15
3.37500	-15
3.38333	-15
3.39167	-13
3.40000	-12
3.40833	-13
3.41667	-15
3.42500	-19
3.43333	-21
3.44167	-22
3.45000	-22
3.45833	-21
3.46667	-22
3.47500	-24
3.48333	-27
3.49167	-29
3.50000	-29
3.50833	-29
3.51667	-28
3.52500	-28
3.53333	-27
3.54167	-27
3.55000	-24
3.55833	-19
3.56667	-14
3.57500	-10
3.58333	-7
3.59167	-7
3.60000	-9
3.60833	-11
3.61667	-14
3.62500	-16
3.63333	-18
3.64167	-19
3.65000	-19
3.65833	-17
3.66667	-16
3.67500	-16
3.68333	-17
3.69167	-19
3.70000	-20
3.70833	-21
3.71667	-20
3.72500	-18
3.73333	-17
3.74167	-15
3.75000	-14
3.75833	-14
3.76667	-14
3.77500	-13
3.78333	-12
3.79167	-12
3.80000	-14
3.80833	-17
3.81667	-21
3.82500	-24
3.83333	-26
3.84167	-27
3.85000	-27
3.85833	-26
3.86667	-24
3.87500	-21
3.88333	-17
3.89167	-14
3.90000	-12
3.90833	-10
3.91667	-8
3.92500	-6
3.93333	-4
3.94167	-2
3.95000	-2
3.95833	-4
3.96667	-7
3.97500	-11
3.98333	-14
3.99167	-16
4.00000	-18
4.00833	-18
4.01667	-17
4.02500	-16
4.03333	-15
4.04167	-15
4.05000	-17
4.05833	-19
4.06667	-21
4.07500	-22
4.08333	-22
4.09167	-21
4.10000	-20
4.10833	-20
4.11667	-21
4.12500	-22
4.13333	-22
4.14167	-22
4.15000	-20
4.15833	-19
4.16667	-17
4.17500	-15
4.18333	-14
4.19167	-14
4.20000	-15
4.20833	-18
4.21667	-23
4.22500	-27
4.23333	-28
4.24167	-27
4.25000	-25
4.25833	-22
4.26667	-20
4.27500	-20
4.28333	-22
4.29167	-25
4.30000	-28
4.30833	-31
4.31667	-34
4.32500	-35
4.33333	-33
4.34167	-29
4.35000	-27
4.35833	-25
4.36667	-25
4.37500	-24
4.38333	-22
4.39167	-20
4.40000	-18
4.40833	-17
4.41667	-18
4.42500	-20
4.43333	-22
4.44167	-25
4.45000	-27
4.45833	-29
4.46667	-29
4.47500	-28
4.48333	-28
4.49167	-30
4.50000	-34
4.50833	-37
4.51667	-39
4.52500	-39
4.53333	-36
4.54167	-33
4.55000	-29
4.55833	-26
4.56667	-24
4.57500	-23
4.58333	-24
4.59167	-24
4.60000	-23
4.60833	-21
4.61667	-20
4.62500	-19
4.63333	-20
4.64167	-22
4.65000	-25
4.65833	-27
4.66667	-29
4.67500	-29
4.68333	-27
4.69167	-25
4.70000	-22
4.70833	-21
4.71667	-22
4.72500	-24
4.73333	-25
4.74167	-25
4.75000	-24
4.75833	-23
4.76667	-23
4.77500	-24
4.78333	-25
4.79167	-26
4.80000	-25
4.80833	-26
4.81667	-28
4.82500	-31
4.83333	-36
4.84167	-40
4.85000	-41
4.85833	-41
4.86667	-41
4.87500	-41
4.88333	-41
4.89167	-40
4.90000	-39
4.90833	-37
4.91667	-36
4.92500	-34
4.93333	-33
4.94167	-33
4.95000	-34
4.95833	-36
4.96667	-37
4.97500	-36
4.98333	-31
4.99167	-25
5.00000	-19
5.00833	-16
5.01667	-14
5.02500	-15
5.03333	-15
5.04167	-16
5.05000	-15
5.05833	-13
5.06667	-12
5.07500	-14
5.08333	-17
5.09167	-21
5.10000	-24
5.10833	-26
5.11667	-26
5.12500	-25
5.13333	-27
5.14167	-29
5.15000	-31
5.15833	-32
5.16667	-32
5.17500	-30
5.18333	-29
5.19167	-28
5.20000	-28
5.20833	-30
5.21667	-32
5.22500	-33
5.23333	-34
5.24167	-32
5.25000	-29
5.25833	-25
5.26667	-23
5.27500	-23
5.28333	-25
5.29167	-28
5.30000	-31
5.30833	-33
5.31667	-31
5.32500	-29
5.33333	-26
5.34167	-24
5.35000	-23
5.35833	-22
5.36667	-21
5.37500	-19
5.38333	-16
5.39167	-16
5.40000	-16
5.40833	-18
5.41667	-21
5.42500	-24
5.43333	-26
5.44167	-28
5.45000	-30
5.45833	-31
5.46667	-33
5.47500	-33
5.48333	-32
5.49167	-30
5.50000	-29
5.50833	-31
5.51667	-35
5.52500	-39
5.53333	-42
5.54167	-43
5.55000	-40
5.55833	-35
5.56667	-31
5.57500	-29
5.58333	-28
5.59167	-29
5.60000	-30
5.60833	-30
5.61667	-28
5.62500	-27
5.63333	-27
5.64167	-27
5.65000	-28
5.65833	-28
5.66667	-29
5.67500	-28
5.68333	-27
5.69167	-25
5.70000	-24
5.70833	-23
5.71667	-22
5.72500	-23
5.73333	-24
5.74167	-26
5.75000	-27
5.75833	-27
5.76667	-27
5.77500	-27
5.78333	-30
5.79167	-33
5.80000	-37
5.80833	-39
5.81667	-40
5.82500	-39
5.83333	-37
5.84167	-35
5.85000	-34
5.85833	-33
5.86667	-32
5.87500	-29
5.88333	-25
5.89167	-22
5.90000	-20
5.90833	-21
5.91667	-24
5.92500	-28
5.93333	-29
5.94167	-29
5.95000	-27
5.95833	-25
5.96667	-23
5.97500	-24
5.98333	-26
5.99167	-29
6.00000	-31
6.00833	-32
6.01667	-31
6.02500	-29
6.03333	-26
6.04167	-22
6.05000	-20
6.05833	-19
6.06667	-20
6.07500	-23
6.08333	-26
6.09167	-29
6.10000	-32
6.10833	-34
6.11667	-34
6.12500	-34
6.13333	-36
6.14167	-38
6.15000	-39
6.15833	-40
6.16667	-38
6.17500	-35
6.18333	-31
6.19167	-27
6.20000	-23
6.20833	-19
6.21667	-16
6.22500	-15
6.23333	-18
6.24167	-22
6.25000	-27
6.25833	-30
6.26667	-31
6.27500	-28
6.28333	-25
6.29167	-22
6.30000	-20
6.30833	-20
6.31667	-22
6.32500	-24
6.33333	-25
6.34167	-26
6.35000	-25
6.35833	-21
6.36667	-18
6.37500	-16
6.38333	-16
6.39167	-18
6.40000	-22
6.40833	-24
6.41667	-25
6.42500	-24
6.43333	-21
6.44167	-18
6.45000	-16
6.45833	-16
6.46667	-17
6.47500	-18
6.48333	-20
6.49167	-22
6.50000	-23
6.50833	-24
6.51667	-24
6.52500	-23
6.53333	-21
6.54167	-18
6.55000	-15
6.55833	-13
6.56667	-13
6.57500	-14
6.58333	-16
6.59167	-16
6.60000	-14
6.60833	-11
6.61667	-8
6.62500	-7
6.63333	-8
6.64167	-11
6.65000	-14
6.65833	-17
6.66667	-19
6.67500	-19
6.68333	-19
6.69167	-18
6.70000	-18
6.70833	-19
6.71667	-21
6.72500	-24
6.73333	-27
6.74167	-29
6.75000	-31
6.75833	-31
6.76667	-30
6.77500	-29
6.78333	-27
6.79167	-25
6.80000	-24
6.80833	-24
6.81667	-25
6.82500	-26
6.83333	-26
6.84167	-24
6.85000	-19
6.85833	-13
6.86667	-9
6.87500	-7
6.88333	-7
6.89167	-10
6.90000	-12
6.90833	-13
6.91667	-11
6.92500	-11
6.93333	-12
6.94167	-15
6.95000	-17
6.95833	-19
6.96667	-18
6.97500	-16
6.98333	-13
6.99167	-13
7.00000	-15
7.00833	-16
7.01667	-16
7.02500	-16
7.03333	-18
7.04167	-19
7.05000	-21
7.05833	-23
7.06667	-23
7.07500	-21
7.08333	-17
7.09167	-12
7.10000	-7
7.10833	-3
7.11667	1
7.12500	1
7.13333	-4
7.14167	-10
7.15000	-15
7.15833	-17
7.16667	-17
7.17500	-15
7.18333	-12
7.19167	-12
7.20000	-13
7.20833	-14
7.21667	-16
7.22500	-17
7.23333	-18
7.24167	-20
7.25000	-22
7.25833	-23
7.26667	-24
7.27500	-23
7.28333	-21
7.29167	-18
7.30000	-15
7.30833	-13
7.31667	-12
7.32500	-12
7.33333	-15
7.34167	-18
7.35000	-22
7.35833	-26
7.36667	-27
7.37500	-27
7.38333	-24
7.39167	-22
7.40000	-19
7.40833	-17
7.41667	-16
7.42500	-15
7.43333	-15
7.44167	-16
7.45000	-17
7.45833	-20
7.46667	-22
7.47500	-23
7.48333	-23
7.49167	-23
7.50000	-22
7.50833	-22
7.51667	-24
7.52500	-25
7.53333	-27
7.54167	-28
7.55000	-29
7.55833	-28
7.56667	-26
7.57500	-24
7.58333	-22
7.59167	-22
7.60000	-23
7.60833	-24
7.61667	-27
7.62500	-29
7.63333	-30
7.64167	-29
7.65000	-28
7.65833	-26
7.66667	-23
7.67500	-21
7.68333	-18
7.69167	-16
7.70000	-14
7.70833	-11
7.71667	-9
7.72500	-8
7.73333	-9
7.74167	-11
7.75000	-14
7.75833	-18
7.76667	-22
7.77500	-27
7.78333	-31
7.79167	-35
7.80000	-37
7.80833	-38
7.81667	-36
7.82500	-34
7.83333	-32
7.84167	-30
7.85000	-27
7.85833	-24
7.86667	-21
7.87500	-20
7.88333	-21
7.89167	-25
7.90000	-30
7.90833	-34
7.91667	-37
7.92500	-39
7.93333	-38
7.94167	-35
7.95000	-33
7.95833	-29
7.96667	-26
7.97500	-21
7.98333	-17
7.99167	-15
8.00000	-15
8.00833	-18
8.01667	-23
8.02500	-28
8.03333	-32
8.04167	-34
8.05000	-36
8.05833	-37
8.06667	-36
8.07500	-33
8.08333	-29
8.09167	-26
8.10000	-25
8.10833	-27
8.11667	-29
8.12500	-31
8.13333	-31
8.14167	-31
8.15000	-32
8.15833	-34
8.16667	-35
8.17500	-35
8.18333	-35
8.19167	-33
8.20000	-31
8.20833	-29
8.21667	-28
8.22500	-28
8.23333	-29
8.24167	-31
8.25000	-33
8.25833	-35
8.26667	-36
8.27500	-35
8.28333	-34
8.29167	-32
8.30000	-31
8.30833	-31
8.31667	-33
8.32500	-36
8.33333	-40
8.34167	-43
8.35000	-44
8.35833	-44
8.36667	-40
8.37500	-35
8.38333	-29
8.39167	-24
8.40000	-21
8.40833	-21
8.41667	-22
8.42500	-25
8.43333	-29
8.44167	-32
8.45000	-35
8.45833	-36
8.46667	-37
8.47500	-37
8.48333	-38
8.49167	-39
8.50000	-39
8.50833	-39
8.51667	-39
8.52500	-39
8.53333	-39
8.54167	-40
8.55000	-39
8.55833	-36
8.56667	-31
8.57500	-26
8.58333	-22
8.59167	-20
8.60000	-20
8.60833	-21
8.61667	-23
8.62500	-26
8.63333	-29
8.64167	-32
8.65000	-35
8.65833	-37
8.66667	-38
8.67500	-39
8.68333	-40
8.69167	-39
8.70000	-38
8.70833	-36
8.71667	-35
8.72500	-34
8.73333	-34
8.74167	-35
8.75000	-35
8.75833	-34
8.76667	-33
8.77500	-33
8.78333	-32
8.79167	-30
8.80000	-28
8.80833	-26
8.81667	-24
8.82500	-23
8.83333	-25
8.84167	-29
8.85000	-32
8.85833	-34
8.86667	-34
8.87500	-33
8.88333	-32
8.89167	-33
8.90000	-36
8.90833	-38
8.91667	-38
8.92500	-37
8.93333	-34
8.94167	-32
8.95000	-32
8.95833	-34
8.96667	-37
8.97500	-38
8.98333	-37
8.99167	-35
9.00000	-33
9.00833	-32
9.01667	-32
9.02500	-32
9.03333	-29
9.04167	-26
9.05000	-22
9.05833	-20
9.06667	-19
9.07500	-21
9.08333	-23
9.09167	-26
9.10000	-28
9.10833	-29
9.11667	-30
9.12500	-30
9.13333	-31
9.14167	-32
9.15000	-34
9.15833	-36
9.16667	-38
9.17500	-40
9.18333	-41
9.19167	-43
9.20000	-45
9.20833	-45
9.21667	-44
9.22500	-42
9.23333	-39
9.24167	-37
9.25000	-35
9.25833	-34
9.26667	-34
9.27500	-34
9.28333	-35
9.29167	-36
9.30000	-36
9.30833	-35
9.31667	-34
9.32500	-33
9.33333	-32
9.34167	-32
9.35000	-33
9.35833	-35
9.36667	-36
9.37500	-37
9.38333	-37
9.39167	-33
9.40000	-28
9.40833	-25
9.41667	-25
9.42500	-29
9.43333	-36
9.44167	-43
9.45000	-47
9.45833	-48
9.46667	-49
9.47500	-50
9.48333	-51
9.49167	-53
9.50000	-54
9.50833	-54
9.51667	-53
9.52500	-50
9.53333	-48
9.54167	-45
9.55000	-44
9.55833	-44
9.56667	-44
9.57500	-44
9.58333	-44
9.59167	-43
9.60000	-43
9.60833	-43
9.61667	-45
9.62500	-47
9.63333	-48
9.64167	-49
9.65000	-47
9.65833	-43
9.66667	-39
9.67500	-35
9.68333	-33
9.69167	-33
9.70000	-35
9.70833	-37
9.71667	-38
9.72500	-38
9.73333	-37
9.74167	-36
9.75000	-35
9.75833	-37
9.76667	-39
9.77500	-43
9.78333	-46
9.79167	-47
9.80000	-45
9.80833	-42
9.81667	-39
9.82500	-36
9.83333	-35
9.84167	-35
9.85000	-34
9.85833	-32
9.86667	-30
9.87500	-28
9.88333	-26
9.89167	-26
9.90000	-28
9.90833	-30
9.91667	-31
9.92500	-32
9.93333	-31
9.94167	-29
9.95000	-27
9.95833	-24
9.96667	-21
9.97500	-19
9.98333	-19
9.99167	-20
10.00000	-23
10.00833	-27
10.01667	-31
10.02500	-36
10.03333	-40
10.04167	-44
10.05000	-45
10.05833	-45
10.06667	-43
10.07500	-39
10.08333	-36
10.09167	-34
10.10000	-32
10.10833	-32
10.11667	-31
10.12500	-30
10.13333	-31
10.14167	-32
10.15000	-33
10.15833	-32
10.16667	-30
10.17500	-28
10.18333	-26
10.19167	-27
10.20000	-29
10.20833	-32
10.21667	-34
10.22500	-35
10.23333	-35
10.24167	-35
10.25000	-35
10.25833	-36
10.26667	-37
10.27500	-36
10.28333	-35
10.29167	-32
10.30000	-29
10.30833	-27
10.31667	-26
10.32500	-25
10.33333	-24
10.34167	-24
10.35000	-24
10.35833	-27
10.36667	-31
10.37500	-36
10.38333	-40
10.39167	-41
10.40000	-39
10.40833	-37
10.41667	-34
10.42500	-32
10.43333	-31
10.44167	-32
10.45000	-33
10.45833	-34
10.46667	-34
10.47500	-33
10.48333	-32
10.49167	-32
10.50000	-33
10.50833	-36
10.51667	-38
10.52500	-38
10.53333	-36
10.54167	-34
10.55000	-33
10.55833	-35
10.56667	-37
10.57500	-42
10.58333	-45
10.59167	-46
10.60000	-45
10.60833	-42
10.61667	-39
10.62500	-36
10.63333	-33
10.64167	-31
10.65000	-29
10.65833	-27
10.66667	-24
10.67500	-23
10.68333	-22
10.69167	-24
10.70000	-27
10.70833	-29
10.71667	-31
10.72500	-33
10.73333	-34
10.74167	-35
10.75000	-37
10.75833	-38
10.76667	-39
10.77500	-40
10.78333	-40
10.79167	-41
10.80000	-43
10.80833	-44
10.81667	-44
10.82500	-43
10.83333	-42
10.84167	-41
10.85000	-41
10.85833	-42
10.86667	-43
10.87500	-43
10.88333	-41
10.89167	-38
10.90000	-35
10.90833	-33
10.91667	-30
10.92500	-28
10.93333	-26
10.94167	-23
10.95000	-21
10.95833	-20
10.96667	-20
10.97500	-22
10.98333	-25
10.99167	-29
11.00000	-33
11.00833	-36
11.01667	-40
11.02500	-43
11.03333	-44
11.04167	-44
11.05000	-43
11.05833	-41
11.06667	-40
11.07500	-41
11.08333	-41
11.09167	-40
11.10000	-38
11.10833	-35
11.11667	-32
11.12500	-30
11.13333	-30
11.14167	-33
11.15000	-37
11.15833	-42
11.16667	-46
11.17500	-48
11.18333	-48
11.19167	-46
11.20000	-43
11.20833	-39
11.21667	-35
11.22500	-33
11.23333	-34
11.24167	-38
11.25000	-44
11.25833	-51
11.26667	-54
11.27500	-54
11.28333	-51
11.29167	-48
11.30000	-45
11.30833	-41
11.31667	-38
11.32500	-34
11.33333	-30
11.34167	-27
11.35000	-26
11.35833	-27
11.36667	-28
11.37500	-29
11.38333	-30
11.39167	-32
11.40000	-34
11.40833	-38
11.41667	-41
11.42500	-43
11.43333	-41
11.44167	-37
11.45000	-34
11.45833	-32
11.46667	-31
11.47500	-30
11.48333	-30
11.49167	-30
11.50000	-30
11.50833	-32
11.51667	-36
11.52500	-40
11.53333	-44
11.54167	-48
11.55000	-49
11.55833	-49
11.56667	-49
11.57500	-48
11.58333	-47
11.59167	-44
11.60000	-42
11.60833	-40
11.61667	-38
11.62500	-35
11.63333	-32
11.64167	-29
11.65000	-28
11.65833	-28
11.66667	-30
11.67500	-34
11.68333	-38
11.69167	-41
11.70000	-44
11.70833	-46
11.71667	-45
11.72500	-44
11.73333	-44
11.74167	-44
11.75000	-47
11.75833	-50
11.76667	-50
11.77500	-48
11.78333	-43
11.79167	-38
11.80000	-34
11.80833	-33
11.81667	-34
11.82500	-37
11.83333	-40
11.84167	-44
11.85000	-47
11.85833	-48
11.86667	-47
11.87500	-45
11.88333	-44
11.89167	-43
11.90000	-43
11.90833	-43
11.91667	-41
11.92500	-40
11.93333	-41
11.94167	-42
11.95000	-43
11.95833	-42
11.96667	-38
11.97500	-32
11.98333	-27
11.99167	-24
12.00000	-24
12.00833	-26
12.01667	-29
12.02500	-33
12.03333	-35
12.04167	-38
12.05000	-43
12.05833	-48
12.06667	-51
12.07500	-53
12.08333	-53
12.09167	-51
12.10000	-47
12.10833	-43
12.11667	-39
12.12500	-36
12.13333	-33
12.14167	-31
12.15000	-32
12.15833	-36
12.16667	-40
12.17500	-44
12.18333	-46
12.19167	-46
12.20000	-44
12.20833	-41
12.21667	-38
12.22500	-36
12.23333	-36
12.24167	-37
12.25000	-40
12.25833	-44
12.26667	-47
12.27500	-47
12.28333	-45
12.29167	-40
12.30000	-35
12.30833	-31
12.31667	-29
12.32500	-30
12.33333	-32
12.34167	-34
12.35000	-35
12.35833	-35
12.36667	-32
12.37500	-29
12.38333	-27
12.39167	-26
12.40000	-28
12.40833	-32
12.41667	-37
12.42500	-42
12.43333	-47
12.44167	-50
12.45000	-53
12.45833	-56
12.46667	-56
12.47500	-53
12.48333	-50
12.49167	-47
12.50000	-45
12.50833	-43
12.51667	-41
12.52500	-39
12.53333	-37
12.54167	-35
12.55000	-36
12.55833	-39
12.56667	-43
12.57500	-46
12.58333	-49
12.59167	-51
12.60000	-51
12.60833	-50
12.61667	-50
12.62500	-51
12.63333	-51
12.64167	-51
12.65000	-51
12.65833	-50
12.66667	-49
12.67500	-47
12.68333	-46
12.69167	-46
12.70000	-46
12.70833	-45
12.71667	-42
12.72500	-39
12.73333	-35
12.74167	-31
12.75000	-30
12.75833	-31
12.76667	-34
12.77500	-39
12.78333	-43
12.79167	-47
12.80000	-49
12.80833	-49
12.81667	-48
12.82500	-46
12.83333	-45
12.84167	-45
12.85000	-45
12.85833	-43
12.86667	-40
12.87500	-35
12.88333	-30
12.89167	-26
12.90000	-25
12.90833	-27
12.91667	-32
12.92500	-38
12.93333	-42
12.94167	-44
12.95000	-44
12.95833	-41
12.96667	-38
12.97500	-35
12.98333	-33
12.99167	-32
13.00000	-32
13.00833	-32
13.01667	-30
13.02500	-27
13.03333	-24
13.04167	-22
13.05000	-23
13.05833	-27
13.06667	-33
13.07500	-40
13.08333	-46
13.09167	-49
13.10000	-49
13.10833	-46
13.11667	-41
13.12500	-37
13.13333	-34
13.14167	-34
13.15000	-35
13.15833	-38
13.16667	-42
13.17500	-46
13.18333	-51
13.19167	-56
13.20000	-60
13.20833	-62
13.21667	-61
13.22500	-59
13.23333	-56
13.24167	-53
13.25000	-52
13.25833	-53
13.26667	-54
13.27500	-56
13.28333	-55
13.29167	-51
13.30000	-44
13.30833	-38
13.31667	-33
13.32500	-32
13.33333	-36
13.34167	-42
13.35000	-49
13.35833	-54
13.36667	-57
13.37500	-56
13.38333	-55
13.39167	-53
13.40000	-53
13.40833	-51
13.41667	-49
13.42500	-46
13.43333	-44
13.44167	-43
13.45000	-43
13.45833	-45
13.46667	-47
13.47500	-49
13.48333	-48
13.49167	-48
13.50000	-47
13.50833	-47
13.51667	-46
13.52500	-46
13.53333	-44
13.54167	-41
13.55000	-38
13.55833	-36
13.56667	-34
13.57500	-33
13.58333	-34
13.59167	-37
13.60000	-41
13.60833	-45
13.61667	-46
13.62500	-46
13.63333	-44
13.64167	-40
13.65000	-35
13.65833	-30
13.66667	-26
13.67500	-22
13.68333	-20
13.69167	-20
13.70000	-22
13.70833	-25
13.71667	-27
13.72500	-29
13.73333	-31
13.74167	-32
13.75000	-33
13.75833	-34
13.76667	-34
13.77500	-33
13.78333	-31
13.79167	-29
13.80000	-27
13.80833	-24
13.81667	-21
13.82500	-20
13.83333	-20
13.84167	-20
13.85000	-21
13.85833	-21
13.86667	-21
13.87500	-21
13.88333	-22
13.89167	-24
13.90000	-28
13.90833	-30
13.91667	-29
13.92500	-28
13.93333	-26
13.94167	-24
13.95000	-23
13.95833	-22
13.96667	-20
13.97500	-17
13.98333	-13
13.99167	-11
14.00000	-11
14.00833	-11
14.01667	-11
14.02500	-10
14.03333	-10
14.04167	-10
14.05000	-9
14.05833	-8
14.06667	-7
14.07500	-5
14.08333	-4
14.09167	-6
14.10000	-10
14.10833	-14
14.11667	-16
14.12500	-18
14.13333	-18
14.14167	-16
14.15000	-15
14.15833	-12
14.16667	-10
14.17500	-7
14.18333	-4
14.19167	-3
14.20000	-1
14.20833	-0
14.21667	1
14.22500	4
14.23333	7
14.24167	10
14.25000	13
14.25833	14
14.26667	16
14.27500	18
14.28333	19
14.29167	21
14.30000	22
14.30833	22
14.31667	20
14.32500	17
14.33333	15
14.34167	13
14.35000	10
14.35833	6
14.36667	1
14.37500	-6
14.38333	-10
14.39167	-10
14.40000	-7
14.40833	-0
14.41667	8
14.42500	14
14.43333	16
14.44167	15
14.45000	12
14.45833	9
14.46667	7
14.47500	7
14.48333	7
14.49167	9
14.50000	11
14.50833	13
14.51667	17
14.52500	21
14.53333	25
14.54167	28
14.55000	29
14.55833	29
14.56667	28
14.57500	26
14.58333	24
14.59167	22
14.60000	20
14.60833	18
14.61667	16
14.62500	13
14.63333	9
14.64167	5
14.65000	2
14.65833	0
14.66667	-1
14.67500	-0
14.68333	0
14.69167	-1
14.70000	-3
14.70833	-6
14.71667	-9
14.72500	-11
14.73333	-11
14.74167	-7
14.75000	-2
14.75833	2
14.76667	4
14.77500	4
14.78333	2
14.79167	-0
14.80000	-2
14.80833	-2
14.81667	-1
14.82500	1
14.83333	2
14.84167	1
14.85000	0
14.85833	-2
14.86667	-3
14.87500	-5
14.88333	-7
14.89167	-9
14.90000	-11
14.90833	-14
14.91667	-17
14.92500	-19
14.93333	-22
14.94167	-24
14.95000	-23
14.95833	-19
14.96667	-16
14.97500	-12
14.98333	-9
14.99167	-5
15.00000	-3
15.00833	-1
15.01667	0
15.02500	0
15.03333	-2
15.04167	-6
15.05000	-11
15.05833	-16
15.06667	-19
15.07500	-21
15.08333	-21
15.09167	-20
15.10000	-17
15.10833	-15
15.11667	-13
15.12500	-12
15.13333	-12
15.14167	-14
15.15000	-17
15.15833	-21
15.16667	-24
15.17500	-26
15.18333	-27
15.19167	-26
15.20000	-24
15.20833	-21
15.21667	-18
15.22500	-16
15.23333	-14
15.24167	-15
15.25000	-17
15.25833	-21
15.26667	-25
15.27500	-30
15.28333	-32
15.29167	-33
15.30000	-33
15.30833	-31
15.31667	-29
15.32500	-27
15.33333	-24
15.34167	-21
15.35000	-18
15.35833	-15
15.36667	-13
15.37500	-12
15.38333	-13
15.39167	-15
15.40000	-17
15.40833	-18
15.41667	-20
15.42500	-21
15.43333	-22
15.44167	-23
15.45000	-23
15.45833	-24
15.46667	-24
15.47500	-24
15.48333	-23
15.49167	-21
15.50000	-19
15.50833	-18
15.51667	-19
15.52500	-20
15.53333	-22
15.54167	-24
15.55000	-24
15.55833	-23
15.56667	-22
15.57500	-20
15.58333	-19
15.59167	-18
15.60000	-19
15.60833	-19
15.61667	-19
15.62500	-18
15.63333	-19
15.64167	-20
15.65000	-23
15.65833	-26
15.66667	-29
15.67500	-31
15.68333	-32
15.69167	-31
15.70000	-28
15.70833	-25
15.71667	-22
15.72500	-21
15.73333	-21
15.74167	-22
15.75000	-22
15.75833	-22
15.76667	-21
15.77500	-19
15.78333	-19
15.79167	-19
15.80000	-21
15.80833	-23
15.81667	-27
15.82500	-30
15.83333	-31
15.84167	-31
15.85000	-31
15.85833	-30
15.86667	-31
15.87500	-32
15.88333	-34
15.89167	-36
15.90000	-36
15.90833	-34
15.91667	-32
15.92500	-29
15.93333	-26
15.94167	-24
15.95000	-23
15.95833	-23
15.96667	-22
15.97500	-20
15.98333	-19
15.99167	-19
16.00000	-20
16.00833	-23
16.01667	-26
16.02500	-27
16.03333	-26
16.04167	-24
16.05000	-24
16.05833	-25
16.06667	-27
16.07500	-30
16.08333	-33
16.09167	-34
16.10000	-33
16.10833	-31
16.11667	-28
16.12500	-26
16.13333	-25
16.14167	-25
16.15000	-26
16.15833	-28
16.16667	-29
16.17500	-30
16.18333	-31
16.19167	-32
16.20000	-34
16.20833	-36
16.21667	-38
16.22500	-39
16.23333	-39
16.24167	-38
16.25000	-36
16.25833	-33
16.26667	-29
16.27500	-25
16.28333	-23
16.29167	-22
16.30000	-23
16.30833	-25
16.31667	-28
16.32500	-30
16.33333	-32
16.34167	-33
16.35000	-34
16.35833	-35
16.36667	-35
16.37500	-34
16.38333	-33
16.39167	-31
16.40000	-30
16.40833	-32
16.41667	-35
16.42500	-39
16.43333	-44
16.44167	-48
16.45000	-50
16.45833	-49
16.46667	-44
16.47500	-37
16.48333	-31
16.49167	-27
16.50000	-26
16.50833	-27
16.51667	-30
16.52500	-32
16.53333	-33
16.54167	-34
16.55000	-35
16.55833	-37
16.56667	-40
16.57500	-43
16.58333	-44
16.59167	-44
16.60000	-41
16.60833	-38
16.61667	-34
16.62500	-32
16.63333	-32
16.64167	-32
16.65000	-32
16.65833	-32
16.66667	-30
16.67500	-27
16.68333	-24
16.69167	-21
16.70000	-19
16.70833	-19
16.71667	-23
16.72500	-28
16.73333	-32
16.74167	-35
16.75000	-37
16.75833	-37
16.76667	-38
16.77500	-40
16.78333	-43
16.79167	-44
16.80000	-43
16.80833	-41
16.81667	-39
16.82500	-37
16.83333	-36
16.84167	-35
16.85000	-34
16.85833	-33
16.86667	-34
16.87500	-35
16.88333	-37
16.89167	-38
16.90000	-39
16.90833	-39
16.91667	-38
16.92500	-38
16.93333	-38
16.94167	-39
16.95000	-39
16.95833	-39
16.96667	-37
16.97500	-34
16.98333	-31
16.99167	-30
17.00000	-31
17.00833	-33
17.01667	-34
17.02500	-35
17.03333	-33
17.04167	-31
17.05000	-29
17.05833	-28
17.06667	-29
17.07500	-31
17.08333	-34
17.09167	-35
17.10000	-34
17.10833	-34
17.11667	-34
17.12500	-34
17.13333	-35
17.14167	-36
17.15000	-37
17.15833	-37
17.16667	-37
17.17500	-39
17.18333	-41
17.19167	-42
17.20000	-43
17.20833	-44
17.21667	-45
17.22500	-46
17.23333	-46
17.24167	-46
17.25000	-45
17.25833	-41
17.26667	-38
17.27500	-35
17.28333	-33
17.29167	-32
17.30000	-32
17.30833	-32
17.31667	-31
17.32500	-27
17.33333	-22
17.34167	-18
17.35000	-15
17.35833	-15
17.36667	-18
17.37500	-22
17.38333	-25
17.39167	-26
17.40000	-27
17.40833	-27
17.41667	-28
17.42500	-31
17.43333	-33
17.44167	-36
17.45000	-37
17.45833	-37
17.46667	-36
17.47500	-35
17.48333	-34
17.49167	-34
17.50000	-33
17.50833	-33
17.51667	-32
17.52500	-32
17.53333	-32
17.54167	-32
17.55000	-30
17.55833	-27
17.56667	-23
17.57500	-20
17.58333	-18
17.59167	-19
17.60000	-22
17.60833	-25
17.61667	-29
17.62500	-33
17.63333	-35
17.64167	-36
17.65000	-35
17.65833	-33
17.66667	-29
17.67500	-25
17.68333	-21
17.69167	-20
17.70000	-20
17.70833	-22
17.71667	-23
17.72500	-25
17.73333	-27
17.74167	-27
17.75000	-28
17.75833	-30
17.76667	-32
17.77500	-34
17.78333	-36
17.79167	-36
17.80000	-35
17.80833	-35
17.81667	-36
17.82500	-37
17.83333	-38
17.84167	-38
17.85000	-35
17.85833	-31
17.86667	-27
17.87500	-23
17.88333	-21
17.89167	-22
17.90000	-25
17.90833	-28
17.91667	-32
17.92500	-35
17.93333	-34
17.94167	-32
17.95000	-29
17.95833	-25
17.96667	-24
17.97500	-25
17.98333	-28
17.99167	-33
18.00000	-37
18.00833	-40
18.01667	-40
18.02500	-39
18.03333	-36
18.04167	-33
18.05000	-30
18.05833	-28
18.06667	-28
18.07500	-30
18.08333	-32
18.09167	-35
18.10000	-37
18.10833	-38
18.11667	-37
18.12500	-35
18.13333	-31
18.14167	-28
18.15000	-25
18.15833	-22
18.16667	-19
18.17500	-17
18.18333	-14
18.19167	-13
18.20000	-14
18.20833	-16
18.21667	-18
18.22500	-20
18.23333	-22
18.24167	-24
18.25000	-25
18.25833	-25
18.26667	-23
18.27500	-21
18.28333	-17
18.29167	-13
18.30000	-10
18.30833	-9
18.31667	-10
18.32500	-13
18.33333	-17
18.34167	-21
18.35000	-24
18.35833	-26
18.36667	-27
18.37500	-26
18.38333	-25
18.39167	-23
18.40000	-21
18.40833	-18
18.41667	-15
18.42500	-11
18.43333	-9
18.44167	-7
18.45000	-6
18.45833	-7
18.46667	-7
18.47500	-7
18.48333	-8
18.49167	-9
18.50000	-13
18.50833	-17
18.51667	-21
18.52500	-23
18.53333	-22
18.54167	-17
18.55000	-10
18.55833	-3
18.56667	1
18.57500	3
18.58333	4
18.59167	5
18.60000	6
18.60833	7
18.61667	7
18.62500	7
18.63333	8
18.64167	9
18.65000	10
18.65833	8
18.66667	4
18.67500	-3
18.68333	-8
18.69167	-10
18.70000	-10
18.70833	-11
18.71667	-13
18.72500	-16
18.73333	-17
18.74167	-16
18.75000	-12
18.75833	-6
18.76667	-1
18.77500	2
18.78333	3
18.79167	3
18.80000	2
18.80833	1
18.81667	3
18.82500	5
18.83333	8
18.84167	11
18.85000	12
18.85833	10
18.86667	7
18.87500	6
18.88333	6
18.89167	5
18.90000	5
18.90833	5
18.91667	5
18.92500	4
18.93333	2
18.94167	1
18.95000	-1
18.95833	-2
18.96667	-3
18.97500	-0
18.98333	4
18.99167	11
19.00000	18
19.00833	23
19.01667	26
19.02500	27
19.03333	26
19.04167	25
19.05000	26
19.05833	28
19.06667	29
19.07500	27
19.08333	25
19.09167	23
19.10000	23
19.10833	23
19.11667	25
19.12500	27
19.13333	28
19.14167	28
19.15000	30
19.15833	33
19.16667	37
19.17500	41
19.18333	44
19.19167	45
19.20000	45
19.20833	43
19.21667	39
19.22500	35
19.23333	31
19.24167	28
19.25000	25
19.25833	24
19.26667	24
19.27500	23
19.28333	22
19.29167	21
19.30000	22
19.30833	23
19.31667	25
19.32500	28
19.33333	31
19.34167	34
19.35000	36
19.35833	38
19.36667	41
19.37500	43
19.38333	45
19.39167	46
19.40000	46
19.40833	45
19.41667	44
19.42500	44
19.43333	45
19.44167	47
19.45000	47
19.45833	46
19.46667	45
19.47500	44
19.48333	44
19.49167	46
19.50000	51
19.50833	57
19.51667	63
19.52500	68
19.53333	72
19.54167	74
19.55000	75
19.55833	75
19.56667	73
19.57500	70
19.58333	67
19.59167	63
19.60000	60
19.60833	59
19.61667	60
19.62500	62
19.63333	65
19.64167	67
19.65000	68
19.65833	68
19.66667	68
19.67500	70
19.68333	73
19.69167	75
19.70000	78
19.70833	81
19.71667	85
19.72500	90
19.73333	95
19.74167	101
19.75000	105
19.75833	106
19.76667	105
19.77500	103
19.78333	101
19.79167	99
19.80000	99
19.80833	100
19.81667	99
19.82500	99
19.83333	100
19.84167	103
19.85000	110
19.85833	118
19.86667	125
19.87500	130
19.88333	133
19.89167	133
19.90000	133
19.90833	133
19.91667	135
19.92500	139
19.93333	145
19.94167	151
19.95000	159
19.95833	167
19.96667	174
19.97500	178
19.98333	180
19.99167	180
20.00000	179
20.00833	180
20.01667	182
20.02500	185
20.03333	191
20.04167	197
20.05000	204
20.05833	212
20.06667	219
20.07500	226
20.08333	233
20.09167	239
20.10000	244
20.10833	249
20.11667	255
20.12500	260
20.13333	266
20.14167	271
20.15000	275
20.15833	280
20.16667	284
20.17500	290
20.18333	296
20.19167	303
20.20000	310
20.20833	318
20.21667	325
20.22500	334
20.23333	342
20.24167	352
20.25000	361
20.25833	371
20.26667	381
20.27500	390
20.28333	399
20.29167	409
20.30000	419
20.30833	430
20.31667	442
20.32500	453
20.33333	463
20.34167	473
20.35000	483
20.35833	493
20.36667	504
20.37500	516
20.38333	528
20.39167	542
20.40000	556
20.40833	571
20.41667	588
20.42500	605
20.43333	621
20.44167	636
20.45000	650
20.45833	663
20.46667	676
20.47500	692
20.48333	709
20.49167	729
20.50000	749
20.50833	768
20.51667	786
20.52500	803
20.53333	820
20.54167	837
20.55000	855
20.55833	875
20.56667	897
20.57500	919
20.58333	942
20.59167	965
20.60000	989
20.60833	1013
20.61667	1038
20.62500	1063
20.63333	1089
20.64167	1115
20.65000	1142
20.65833	1170
20.66667	1197
20.67500	1224
20.68333	1250
20.69167	1278
20.70000	1305
20.70833	1332
20.71667	1361
20.72500	1392
20.73333	1426
20.74167	1462
20.75000	1501
20.75833	1540
20.76667	1578
20.77500	1615
20.78333	1650
20.79167	1685
20.80000	1721
20.80833	1757
20.81667	1797
20.82500	1837
20.83333	1881
20.84167	1925
20.85000	1972
20.85833	2019
20.86667	2064
20.87500	2109
20.88333	2151
20.89167	2192
20.90000	2234
20.90833	2276
20.91667	2322
20.92500	2368
20.93333	2418
20.94167	2468
20.95000	2520
20.95833	2572
20.96667	2623
20.97500	2675
20.98333	2728
20.99167	2783
21.00000	2840
21.00833	2899
21.01667	2960
21.02500	3019
21.03333	3080
21.04167	3147
21.05000	3214
21.05833	3281
21.06667	3346
21.07500	3407
21.08333	3466
21.09167	3526
21.10000	3588
21.10833	3652
21.11667	3721
21.12500	3787
21.13333	3854
21.14167	3927
21.15000	4000
21.15833	4070
21.16667	4138
21.17500	4209
21.18333	4282
21.19167	4357
21.20000	4435
21.20833	4514
21.21667	4595
21.22500	4674
21.23333	4753
21.24167	4831
21.25000	4906
21.25833	4986
21.26667	5071
21.27500	5153
21.28333	5232
21.29167	5314
21.30000	5399
21.30833	5484
21.31667	5573
21.32500	5659
21.33333	5747
21.34167	5832
21.35000	5917
21.35833	6004
21.36667	6089
21.37500	6178
21.38333	6267
21.39167	6358
21.40000	6449
21.40833	6538
21.41667	6628
21.42500	6713
21.43333	6799
21.44167	6884
21.45000	6969
21.45833	7057
21.46667	7142
21.47500	7228
21.48333	7312
21.49167	7394
21.50000	7475
21.50833	7556
21.51667	7638
21.52500	7718
21.53333	7799
21.54167	7878
21.55000	7956
21.55833	8035
21.56667	8111
21.57500	8189
21.58333	8263
21.59167	8333
21.60000	8399
21.60833	8463
21.61667	8528
21.62500	8589
21.63333	8649
21.64167	8704
21.65000	8752
21.65833	8797
21.66667	8838
21.67500	8879
21.68333	8919
21.69167	8959
21.70000	8998
21.70833	9034
21.71667	9068
21.72500	9097
21.73333	9122
21.74167	9143
21.75000	9160
21.75833	9173
21.76667	9181
21.77500	9185
21.78333	9185
21.79167	9184
21.80000	9180
21.80833	9173
21.81667	9163
21.82500	9147
21.83333	9126
21.84167	9100
21.85000	9071
21.85833	9040
21.86667	9007
21.87500	8973
21.88333	8937
21.89167	8900
21.90000	8861
21.90833	8818
21.91667	8768
21.92500	8715
21.93333	8657
21.94167	8597
21.95000	8535
21.95833	8470
21.96667	8405
21.97500	8337
21.98333	8269
21.99167	8199
22.00000	8128
22.00833	8056
22.01667	7981
22.02500	7905
22.03333	7825
22.04167	7743
22.05000	7660
22.05833	7575
22.06667	7492
22.07500	7408
22.08333	7323
22.09167	7236
22.10000	7148
22.10833	7062
22.11667	6975
22.12500	6892
22.13333	6807
22.14167	6722
22.15000	6636
22.15833	6550
22.16667	6467
22.17500	6384
22.18333	6305
22.19167	6226
22.20000	6148
22.20833	6072
22.21667	5994
22.22500	5918
22.23333	5839
22.24167	5761
22.25000	5685
22.25833	5609
22.26667	5537
22.27500	5465
22.28333	5397
22.29167	5330
22.30000	5266
22.30833	5204
22.31667	5142
22.32500	5082
22.33333	5022
22.34167	4962
22.35000	4901
22.35833	4841
22.36667	4784
22.37500	4729
22.38333	4677
22.39167	4626
22.40000	4577
22.40833	4529
22.41667	4482
22.42500	4437
22.43333	4395
22.44167	4354
22.45000	4313
22.45833	4272
22.46667	4230
22.47500	4188
22.48333	4148
22.49167	4111
22.50000	4076
22.50833	4047
22.51667	4020
22.52500	3996
22.53333	3974
22.54167	3952
22.55000	3931
22.55833	3910
22.56667	3890
22.57500	3868
22.58333	3846
22.59167	3823
22.60000	3800
22.60833	3779
22.61667	3758
22.62500	3739
22.63333	3721
22.64167	3704
22.65000	3690
22.65833	3678
22.66667	3667
22.67500	3658
22.68333	3649
22.69167	3639
22.70000	3628
22.70833	3618
22.71667	3607
22.72500	3597
22.73333	3586
22.74167	3577
22.75000	3567
22.75833	3558
22.76667	3549
22.77500	3542
22.78333	3534
22.79167	3528
22.80000	3521
22.80833	3515
22.81667	3508
22.82500	3501
22.83333	3496
22.84167	3491
22.85000	3488
22.85833	3486
22.86667	3486
22.87500	3487
22.88333	3487
22.89167	3486
22.90000	3484
22.90833	3481
22.91667	3479
22.92500	3476
22.93333	3475
22.94167	3473
22.95000	3471
22.95833	3468
22.96667	3465
22.97500	3462
22.98333	3460
22.99167	3459
23.00000	3458
23.00833	3459
23.01667	3461
23.02500	3464
23.03333	3466
23.04167	3467
23.05000	3466
23.05833	3462
23.06667	3458
23.07500	3453
23.08333	3448
23.09167	3444
23.10000	3442
23.10833	3442
23.11667	3445
23.12500	3448
23.13333	3453
23.14167	3458
23.15000	3461
23.15833	3464
23.16667	3464
23.17500	3463
23.18333	3461
23.19167	3461
23.20000	3462
23.20833	3463
23.21667	3464
23.22500	3466
23.23333	3467
23.24167	3469
23.25000	3472
23.25833	3474
23.26667	3475
23.27500	3474
23.28333	3473
23.29167	3472
23.30000	3470
23.30833	3468
23.31667	3467
23.32500	3465
23.33333	3465
23.34167	3465
23.35000	3466
23.35833	3466
23.36667	3465
23.37500	3464
23.38333	3463
23.39167	3463
23.40000	3464
23.40833	3467
23.41667	3471
23.42500	3475
23.43333	3480
23.44167	3483
23.45000	3486
23.45833	3486
23.46667	3486
23.47500	3485
23.48333	3483
23.49167	3480
23.50000	3479
23.50833	3477
23.51667	3477
23.52500	3479
23.53333	3484
23.54167	3489
23.55000	3495
23.55833	3501
23.56667	3505
23.57500	3507
23.58333	3508
23.59167	3509
23.60000	3511
23.60833	3512
23.61667	3511
23.62500	3509
23.63333	3505
23.64167	3501
23.65000	3499
23.65833	3498
23.66667	3498
23.67500	3497
23.68333	3494
23.69167	3491
23.70000	3487
23.70833	3483
23.71667	3480
23.72500	3478
23.73333	3477
23.74167	3477
23.75000	3476
23.75833	3475
23.76667	3474
23.77500	3474
23.78333	3472
23.79167	3471
23.80000	3469
23.80833	3466
23.81667	3462
23.82500	3457
23.83333	3453
23.84167	3449
23.85000	3445
23.85833	3441
23.86667	3437
23.87500	3432
23.88333	3426
23.89167	3420
23.90000	3413
23.90833	3406
23.91667	3398
23.92500	3391
23.93333	3383
23.94167	3376
23.95000	3369
23.95833	3363
23.96667	3355
23.97500	3346
23.98333	3337
23.99167	3326
24.00000	3314
24.00833	3303
24.01667	3293
24.02500	3283
24.03333	3273
24.04167	3262
24.05000	3248
24.05833	3234
24.06667	3220
24.07500	3209
24.08333	3200
24.09167	3193
24.10000	3188
24.10833	3183
24.11667	3176
24.12500	3168
24.13333	3158
24.14167	3146
24.15000	3133
24.15833	3120
24.16667	3109
24.17500	3097
24.18333	3084
24.19167	3070
24.20000	3055
24.20833	3040
24.21667	3025
24.22500	3011
24.23333	2999
24.24167	2986
24.25000	2973
24.25833	2958
24.26667	2943
24.27500	2927
24.28333	2913
24.29167	2900
24.30000	2890
24.30833	2880
24.31667	2869
24.32500	2856
24.33333	2843
24.34167	2829
24.35000	2818
24.35833	2808
24.36667	2800
24.37500	2790
24.38333	2780
24.39167	2769
24.40000	2756
24.40833	2743
24.41667	2730
24.42500	2717
24.43333	2702
24.44167	2687
24.45000	2671
24.45833	2656
24.46667	2643
24.47500	2631
24.48333	2621
24.49167	2612
24.50000	2604
24.50833	2594
24.51667	2583
24.52500	2572
24.53333	2560
24.54167	2548
24.55000	2537
24.55833	2526
24.56667	2514
24.57500	2500
24.58333	2485
24.59167	2469
24.60000	2454
24.60833	2442
24.61667	2431
24.62500	2421
24.63333	2413
24.64167	2403
24.65000	2393
24.65833	2382
24.66667	2369
24.67500	2354
24.68333	2338
24.69167	2324
24.70000	2310
24.70833	2296
24.71667	2283
24.72500	2269
24.73333	2255
24.74167	2240
24.75000	2225
24.75833	2211
24.76667	2198
24.77500	2185
24.78333	2172
24.79167	2158
24.80000	2145
24.80833	2133
24.81667	2122
24.82500	2111
24.83333	2100
24.84167	2090
24.85000	2077
24.85833	2063
24.86667	2047
24.87500	2027
24.88333	2008
24.89167	1988
24.90000	1969
24.90833	1952
24.91667	1937
24.92500	1921
24.93333	1906
24.94167	1890
24.95000	1876
24.95833	1862
24.96667	1851
24.97500	1843
24.98333	1834
24.99167	1823
25.00000	1810
25.00833	1795
25.01667	1778
25.02500	1762
25.03333	1747
25.04167	1734
25.05000	1721
25.05833	1707
25.06667	1694
25.07500	1680
25.08333	1667
25.09167	1656
25.10000	1646
25.10833	1638
25.11667	1629
25.12500	1618
25.13333	1604
25.14167	1588
25.15000	1572
25.15833	1557
25.16667	1543
25.17500	1531
25.18333	1521
25.19167	1512
25.20000	1502
25.20833	1493
25.21667	1483
25.22500	1474
25.23333	1466
25.24167	1459
25.25000	1453
25.25833	1447
25.26667	1441
25.27500	1435
25.28333	1430
25.29167	1425
25.30000	1418
25.30833	1411
25.31667	1403
25.32500	1394
25.33333	1382
25.34167	1369
25.35000	1358
25.35833	1349
25.36667	1345
25.37500	1344
25.38333	1345
25.39167	1344
25.40000	1341
25.40833	1336
25.41667	1331
25.42500	1325
25.43333	1319
25.44167	1312
25.45000	1305
25.45833	1297
25.46667	1289
25.47500	1282
25.48333	1276
25.49167	1272
25.50000	1269
25.50833	1268
25.51667	1269
25.52500	1271
25.53333	1273
25.54167	1273
25.55000	1270
25.55833	1265
25.56667	1258
25.57500	1251
25.58333	1246
25.59167	1242
25.60000	1240
25.60833	1239
25.61667	1239
25.62500	1238
25.63333	1238
25.64167	1239
25.65000	1238
25.65833	1236
25.66667	1233
25.67500	1229
25.68333	1224
25.69167	1217
25.70000	1211
25.70833	1206
25.71667	1202
25.72500	1200
25.73333	1200
25.74167	1201
25.75000	1202
25.75833	1203
25.76667	1202
25.77500	1199
25.78333	1194
25.79167	1191
25.80000	1188
25.80833	1187
25.81667	1187
25.82500	1187
25.83333	1187
25.84167	1186
25.85000	1185
25.85833	1183
25.86667	1180
25.87500	1177
25.88333	1174
25.89167	1172
25.90000	1172
25.90833	1172
25.91667	1172
25.92500	1171
25.93333	1169
25.94167	1165
25.95000	1162
25.95833	1158
25.96667	1156
25.97500	1155
25.98333	1154
25.99167	1153
26.00000	1153
26.00833	1153
26.01667	1152
26.02500	1149
26.03333	1144
26.04167	1138
26.05000	1130
26.05833	1122
26.06667	1116
26.07500	1110
26.08333	1106
26.09167	1104
26.10000	1104
26.10833	1104
26.11667	1104
26.12500	1102
26.13333	1101
26.14167	1098
26.15000	1096
26.15833	1095
26.16667	1094
26.17500	1094
26.18333	1094
26.19167	1094
26.20000	1091
26.20833	1086
26.21667	1080
26.22500	1074
26.23333	1068
26.24167	1062
26.25000	1059
26.25833	1058
26.26667	1057
26.27500	1057
26.28333	1057
26.29167	1053
26.30000	1049
26.30833	1044
26.31667	1040
26.32500	1035
26.33333	1031
26.34167	1026
26.35000	1022
26.35833	1019
26.36667	1016
26.37500	1016
26.38333	1017
26.39167	1018
26.40000	1019
26.40833	1022
26.41667	1025
26.42500	1028
26.43333	1029
26.44167	1028
26.45000	1026
26.45833	1022
26.46667	1020
26.47500	1019
26.48333	1019
26.49167	1018
26.50000	1016
26.50833	1014
26.51667	1011
26.52500	1010
26.53333	1009
26.54167	1009
26.55000	1009
26.55833	1009
26.56667	1009
26.57500	1010
26.58333	1011
26.59167	1013
26.60000	1014
26.60833	1014
26.61667	1014
26.62500	1013
26.63333	1015
26.64167	1018
26.65000	1022
26.65833	1026
26.66667	1029
26.67500	1030
26.68333	1029
26.69167	1027
26.70000	1024
26.70833	1022
26.71667	1021
26.72500	1022
26.73333	1025
26.74167	1026
26.75000	1027
26.75833	1026
26.76667	1024
26.77500	1024
26.78333	1025
26.79167	1027
26.80000	1029
26.80833	1031
26.81667	1031
26.82500	1031
26.83333	1031
26.84167	1033
26.85000	1036
26.85833	1041
26.86667	1044
26.87500	1045
26.88333	1045
26.89167	1045
26.90000	1046
26.90833	1047
26.91667	1048
26.92500	1048
26.93333	1046
26.94167	1043
26.95000	1041
26.95833	1040
26.96667	1042
26.97500	1045
26.98333	1048
26.99167	1050
27.00000	1052
27.00833	1054
27.01667	1054
27.02500	1054
27.03333	1054
27.04167	1054
27.05000	1052
27.05833	1048
27.06667	1045
27.07500	1042
27.08333	1040
27.09167	1038
27.10000	1037
27.10833	1037
27.11667	1039
27.12500	1041
27.13333	1042
27.14167	1043
27.15000	1042
27.15833	1040
27.16667	1038
27.17500	1036
27.18333	1034
27.19167	1029
27.20000	1024
27.20833	1021
27.21667	1021
27.22500	1022
27.23333	1024
27.24167	1025
27.25000	1025
27.25833	1024
27.26667	1023
27.27500	1024
27.28333	1024
27.29167	1023
27.30000	1021
27.30833	1017
27.31667	1013
27.32500	1010
27.33333	1008
27.34167	1007
27.35000	1007
27.35833	1005
27.36667	1003
27.37500	1000
27.38333	998
27.39167	997
27.40000	997
27.40833	1000
27.41667	1003
27.42500	1006
27.43333	1007
27.44167	1006
27.45000	1003
27.45833	1000
27.46667	998
27.47500	998
27.48333	999
27.49167	1000
27.50000	998
27.50833	995
27.51667	992
27.52500	989
27.53333	988
27.54167	989
27.55000	992
27.55833	994
27.56667	997
27.57500	997
27.58333	996
27.59167	992
27.60000	988
27.60833	985
27.61667	983
27.62500	984
27.63333	988
27.64167	991
27.65000	994
27.65833	994
27.66667	994
27.67500	992
27.68333	992
27.69167	993
27.70000	995
27.70833	996
27.71667	994
27.72500	991
27.73333	986
27.74167	981
27.75000	979
27.75833	980
27.76667	983
27.77500	986
27.78333	991
27.79167	995
27.80000	1000
27.80833	1006
27.81667	1012
27.82500	1015
27.83333	1016
27.84167	1013
27.85000	1008
27.85833	1002
27.86667	1000
27.87500	1001
27.88333	1006
27.89167	1013
27.90000	1021
27.90833	1028
27.91667	1034
27.92500	1038
27.93333	1040
27.94167	1041
27.95000	1041
27.95833	1041
27.96667	1042
27.97500	1043
27.98333	1044
27.99167	1045
28.00000	1045
28.00833	1045
28.01667	1046
28.02500	1049
28.03333	1052
28.04167	1056
28.05000	1059
28.05833	1060
28.06667	1060
28.07500	1059
28.08333	1059
28.09167	1060
28.10000	1063
28.10833	1066
28.11667	1069
28.12500	1073
28.13333	1077
28.14167	1082
28.15000	1087
28.15833	1092
28.16667	1095
28.17500	1097
28.18333	1097
28.19167	1097
28.20000	1097
28.20833	1098
28.21667	1098
28.22500	1099
28.23333	1102
28.24167	1105
28.25000	1107
28.25833	1109
28.26667	1110
28.27500	1109
28.28333	1108
28.29167	1109
28.30000	1111
28.30833	1116
28.31667	1123
28.32500	1129
28.33333	1132
28.34167	1134
28.35000	1135
28.35833	1136
28.36667	1140
28.37500	1145
28.38333	1149
28.39167	1150
28.40000	1149
28.40833	1147
28.41667	1146
28.42500	1147
28.43333	1152
28.44167	1158
28.45000	1164
28.45833	1168
28.46667	1170
28.47500	1169
28.48333	1167
28.49167	1165
28.50000	1164
28.50833	1162
28.51667	1160
28.52500	1161
28.53333	1164
28.54167	1170
28.55000	1177
28.55833	1184
28.56667	1189
28.57500	1190
28.58333	1189
28.59167	1188
28.60000	1186
28.60833	1186
28.61667	1186
28.62500	1187
28.63333	1188
28.64167	1187
28.65000	1186
28.65833	1185
28.66667	1185
28.67500	1188
28.68333	1191
28.69167	1195
28.70000	1199
28.70833	1202
28.71667	1202
28.72500	1201
28.73333	1199
28.74167	1196
28.75000	1195
28.75833	1196
28.76667	1198
28.77500	1202
28.78333	1207
28.79167	1213
28.80000	1219
28.80833	1225
28.81667	1230
28.82500	1234
28.83333	1235
28.84167	1235
28.85000	1234
28.85833	1233
28.86667	1233
28.87500	1235
28.88333	1240
28.89167	1246
28.90000	1252
28.90833	1259
28.91667	1265
28.92500	1269
28.93333	1270
28.94167	1270
28.95000	1270
28.95833	1270
28.96667	1271
28.97500	1271
28.98333	1271
28.99167	1271
29.00000	1271
29.00833	1270
29.01667	1271
29.02500	1274
29.03333	1278
29.04167	1282
29.05000	1286
29.05833	1290
29.06667	1293
29.07500	1296
29.08333	1300
29.09167	1305
29.10000	1312
29.10833	1318
29.11667	1322
29.12500	1324
29.13333	1323
29.14167	1322
29.15000	1322
29.15833	1324
29.16667	1328
29.17500	1335
29.18333	1341
29.19167	1348
29.20000	1354
29.20833	1361
29.21667	1367
29.22500	1372
29.23333	1375
29.24167	1377
29.25000	1380
29.25833	1385
29.26667	1391
29.27500	1399
29.28333	1408
29.29167	1416
29.30000	1425
29.30833	1434
29.31667	1442
29.32500	1449
29.33333	1454
29.34167	1457
29.35000	1460
29.35833	1464
29.36667	1470
29.37500	1480
29.38333	1493
29.39167	1507
29.40000	1523
29.40833	1538
29.41667	1554
29.42500	1571
29.43333	1587
29.44167	1602
29.45000	1615
29.45833	1628
29.46667	1641
29.47500	1654
29.48333	1668
29.49167	1681
29.50000	1695
29.50833	1709
29.51667	1724
29.52500	1741
29.53333	1762
29.54167	1785
29.55000	1807
29.55833	1829
29.56667	1852
29.57500	1876
29.58333	1902
29.59167	1931
29.60000	1960
29.60833	1990
29.61667	2019
29.62500	2049
29.63333	2082
29.64167	2117
29.65000	2152
29.65833	2189
29.66667	2224
29.67500	2259
29.68333	2296
29.69167	2336
29.70000	2381
29.70833	2429
29.71667	2481
29.72500	2532
29.73333	2583
29.74167	2633
29.75000	2684
29.75833	2738
29.76667	2794
29.77500	2854
29.78333	2913
29.79167	2975
29.80000	3039
29.80833	3105
29.81667	3176
29.82500	3246
29.83333	3319
29.84167	3392
29.85000	3467
29.85833	3544
29.86667	3622
29.87500	3704
29.88333	3785
29.89167	3867
29.90000	3951
29.90833	4034
29.91667	4120
29.92500	4206
29.93333	4298
29.94167	4391
29.95000	4487
29.95833	4585
29.96667	4681
29.97500	4778
29.98333	4871
29.99167	4965
30.00000	5061
30.00833	5156
30.01667	5254
30.02500	5351
30.03333	5452
30.04167	5552
30.05000	5650
30.05833	5749
30.06667	5845
30.07500	5943
30.08333	6038
30.09167	6133
30.10000	6229
30.10833	6321
30.11667	6415
30.12500	6505
30.13333	6596
30.14167	6683
30.15000	6768
30.15833	6851
30.16667	6930
30.17500	7009
30.18333	7084
30.19167	7157
30.20000	7228
30.20833	7296
30.21667	7363
30.22500	7427
30.23333	7490
30.24167	7550
30.25000	7605
30.25833	7658
30.26667	7706
30.27500	7751
30.28333	7792
30.29167	7830
30.30000	7865
30.30833	7896
30.31667	7923
30.32500	7944
30.33333	7962
30.34167	7976
30.35000	7987
30.35833	7996
30.36667	8003
30.37500	8006
30.38333	8005
30.39167	7999
30.40000	7989
30.40833	7975
30.41667	7955
30.42500	7932
30.43333	7904
30.44167	7873
30.45000	7837
30.45833	7795
30.46667	7751
30.47500	7703
30.48333	7655
30.49167	7606
30.50000	7556
30.50833	7503
30.51667	7445
30.52500	7386
30.53333	7321
30.54167	7254
30.55000	7184
30.55833	7113
30.56667	7043
30.57500	6972
30.58333	6902
30.59167	6828
30.60000	6751
30.60833	6670
30.61667	6584
30.62500	6499
30.63333	6413
30.64167	6330
30.65000	6248
30.65833	6165
30.66667	6082
30.67500	5994
30.68333	5904
30.69167	5812
30.70000	5720
30.70833	5631
30.71667	5542
30.72500	5457
30.73333	5371
30.74167	5285
30.75000	5198
30.75833	5109
30.76667	5021
30.77500	4931
30.78333	4843
30.79167	4757
30.80000	4673
30.80833	4591
30.81667	4508
30.82500	4427
30.83333	4345
30.84167	4265
30.85000	4185
30.85833	4106
30.86667	4029
30.87500	3952
30.88333	3879
30.89167	3808
30.90000	3739
30.90833	3672
30.91667	3605
30.92500	3540
30.93333	3475
30.94167	3411
30.95000	3349
30.95833	3286
30.96667	3224
30.97500	3161
30.98333	3099
30.99167	3040
31.00000	2983
31.00833	2929
31.01667	2875
31.02500	2824
31.03333	2772
31.04167	2721
31.05000	2672
31.05833	2622
31.06667	2574
31.07500	2527
31.08333	2482
31.09167	2439
31.10000	2397
31.10833	2357
31.11667	2316
31.12500	2276
31.13333	2236
31.14167	2197
31.15000	2161
31.15833	2126
31.16667	2093
31.17500	2059
31.18333	2026
31.19167	1993
31.20000	1960
31.20833	1930
31.21667	1899
31.22500	1870
31.23333	1841
31.24167	1811
31.25000	1781
31.25833	1752
31.26667	1725
31.27500	1698
31.28333	1675
31.29167	1655
31.30000	1638
31.30833	1622
31.31667	1607
31.32500	1591
31.33333	1574
31.34167	1555
31.35000	1537
31.35833	1519
31.36667	1502
31.37500	1485
31.38333	1468
31.39167	1448
31.40000	1428
31.40833	1408
31.41667	1390
31.42500	1375
31.43333	1365
31.44167	1356
31.45000	1347
31.45833	1336
31.46667	1325
31.47500	1314
31.48333	1302
31.49167	1289
31.50000	1276
31.50833	1262
31.51667	1248
31.52500	1236
31.53333	1226
31.54167	1216
31.55000	1205
31.55833	1192
31.56667	1180
31.57500	1168
31.58333	1157
31.59167	1149
31.60000	1143
31.60833	1137
31.61667	1132
31.62500	1128
31.63333	1125
31.64167	1122
31.65000	1118
31.65833	1112
31.66667	1104
31.67500	1094
31.68333	1085
31.69167	1077
31.70000	1072
31.70833	1068
31.71667	1066
31.72500	1063
31.73333	1062
31.74167	1061
31.75000	1060
31.75833	1059
31.76667	1057
31.77500	1055
31.78333	1051
31.79167	1047
31.80000	1042
31.80833	1037
31.81667	1034
31.82500	1032
31.83333	1031
31.84167	1032
31.85000	1032
31.85833	1032
31.86667	1031
31.87500	1030
31.88333	1028
31.89167	1026
31.90000	1025
31.90833	1025
31.91667	1027
31.92500	1030
31.93333	1034
31.94167	1038
31.95000	1040
31.95833	1040
31.96667	1040
31.97500	1042
31.98333	1046
31.99167	1053
32.00000	1060
32.00833	1065
32.01667	1068
32.02500	1068
32.03333	1068
32.04167	1067
32.05000	1071
32.05833	1078
32.06667	1087
32.07500	1097
32.08333	1106
32.09167	1114
32.10000	1121
32.10833	1127
32.11667	1133
32.12500	1139
32.13333	1144
32.14167	1151
32.15000	1158
32.15833	1168
32.16667	1180
32.17500	1194
32.18333	1209
32.19167	1224
32.20000	1238
32.20833	1250
32.21667	1261
32.22500	1271
32.23333	1280
32.24167	1290
32.25000	1302
32.25833	1315
32.26667	1330
32.27500	1345
32.28333	1360
32.29167	1374
32.30000	1388
32.30833	1404
32.31667	1422
32.32500	1442
32.33333	1462
32.34167	1483
32.35000	1504
32.35833	1525
32.36667	1548
32.37500	1573
32.38333	1598
32.39167	1623
32.40000	1647
32.40833	1671
32.41667	1697
32.42500	1725
32.43333	1755
32.44167	1786
32.45000	1816
32.45833	1844
32.46667	1870
32.47500	1894
32.48333	1917
32.49167	1942
32.50000	1968
32.50833	1997
32.51667	2030
32.52500	2063
32.53333	2099
32.54167	2135
32.55000	2171
32.55833	2208
32.56667	2245
32.57500	2285
32.58333	2324
32.59167	2362
32.60000	2399
32.60833	2435
32.61667	2472
32.62500	2509
32.63333	2548
32.64167	2588
32.65000	2629
32.65833	2672
32.66667	2716
32.67500	2762
32.68333	2807
32.69167	2851
32.70000	2896
32.70833	2942
32.71667	2989
32.72500	3035
32.73333	3081
32.74167	3126
32.75000	3172
32.75833	3221
32.76667	3272
32.77500	3328
32.78333	3382
32.79167	3435
32.80000	3485
32.80833	3532
32.81667	3579
32.82500	3624
32.83333	3671
32.84167	3718
32.85000	3767
32.85833	3818
32.86667	3867
32.87500	3916
32.88333	3963
32.89167	4011
32.90000	4059
32.90833	4106
32.91667	4155
32.92500	4202
32.93333	4247
32.94167	4292
32.95000	4336
32.95833	4380
32.96667	4425
32.97500	4470
32.98333	4514
32.99167	4556
33.00000	4596
33.00833	4633
33.01667	4668
33.02500	4702
33.03333	4736
33.04167	4769
33.05000	4803
33.05833	4837
33.06667	4869
33.07500	4898
33.08333	4924
33.09167	4949
33.10000	4973
33.10833	4996
33.11667	5020
33.12500	5042
33.13333	5063
33.14167	5081
33.15000	5095
33.15833	5106
33.16667	5116
33.17500	5126
33.18333	5136
33.19167	5145
33.20000	5153
33.20833	5158
33.21667	5159
33.22500	5157
33.23333	5154
33.24167	5150
33.25000	5142
33.25833	5132
33.26667	5119
33.27500	5104
33.28333	5088
33.29167	5071
33.30000	5055
33.30833	5038
33.31667	5021
33.32500	5002
33.33333	4980
33.34167	4957
33.35000	4932
33.35833	4905
33.36667	4877
33.37500	4847
33.38333	4815
33.39167	4783
33.40000	4750
33.40833	4716
33.41667	4679
33.42500	4641
33.43333	4601
33.44167	4560
33.45000	4519
33.45833	4477
33.46667	4435
33.47500	4392
33.48333	4350
33.49167	4309
33.50000	4267
33.50833	4224
33.51667	4179
33.52500	4132
33.53333	4082
33.54167	4031
33.55000	3978
33.55833	3924
33.56667	3873
33.57500	3823
33.58333	3775
33.59167	3728
33.60000	3681
33.60833	3632
33.61667	3582
33.62500	3532
33.63333	3482
33.64167	3433
33.65000	3384
33.65833	3335
33.66667	3286
33.67500	3234
33.68333	3183
33.69167	3132
33.70000	3081
33.70833	3032
33.71667	2981
33.72500	2933
33.73333	2884
33.74167	2837
33.75000	2791
33.75833	2744
33.76667	2697
33.77500	2650
33.78333	2605
33.79167	2560
33.80000	2515
33.80833	2470
33.81667	2426
33.82500	2383
33.83333	2340
33.84167	2299
33.85000	2257
33.85833	2216
33.86667	2175
33.87500	2135
33.88333	2095
33.89167	2056
33.90000	2016
33.90833	1977
33.91667	1935
33.92500	1895
33.93333	1853
33.94167	1814
33.95000	1777
33.95833	1742
33.96667	1709
33.97500	1676
33.98333	1643
33.99167	1611
34.00000	1578
34.00833	1548
34.01667	1519
34.02500	1490
34.03333	1459
34.04167	1428
34.05000	1396
34.05833	1364
34.06667	1334
34.07500	1305
34.08333	1280
34.09167	1255
34.10000	1230
34.10833	1204
34.11667	1178
34.12500	1152
34.13333	1128
34.14167	1105
34.15000	1085
34.15833	1067
34.16667	1049
34.17500	1029
34.18333	1008
34.19167	985
34.20000	960
34.20833	936
34.21667	913
34.22500	892
34.23333	872
34.24167	854
34.25000	838
34.25833	821
34.26667	806
34.27500	792
34.28333	778
34.29167	764
34.30000	751
34.30833	738
34.31667	726
34.32500	716
34.33333	706
34.34167	695
34.35000	683
34.35833	670
34.36667	657
34.37500	644
34.38333	633
34.39167	623
34.40000	614
34.40833	603
34.41667	590
34.42500	577
34.43333	565
34.44167	555
34.45000	545
34.45833	538
34.46667	531
34.47500	524
34.48333	517
34.49167	509
34.50000	501
34.50833	492
34.51667	484
34.52500	475
34.53333	465
34.54167	456
34.55000	447
34.55833	439
34.56667	432
34.57500	428
34.58333	423
34.59167	418
34.60000	411
34.60833	404
34.61667	396
34.62500	388
34.63333	382
34.64167	378
34.65000	374
34.65833	371
34.66667	368
34.67500	365
34.68333	362
34.69167	359
34.70000	355
34.70833	352
34.71667	350
34.72500	347
34.73333	345
34.74167	341
34.75000	335
34.75833	327
34.76667	318
34.77500	308
34.78333	300
34.79167	296
34.80000	296
34.80833	298
34.81667	301
34.82500	304
34.83333	304
34.84167	301
34.85000	298
34.85833	294
34.86667	291
34.87500	289
34.88333	288
34.89167	285
34.90000	281
34.90833	276
34.91667	270
34.92500	267
34.93333	267
34.94167	269
34.95000	272
34.95833	274
34.96667	275
34.97500	272
34.98333	268
34.99167	265
35.00000	262
35.00833	260
35.01667	259
35.02500	257
35.03333	255
35.04167	253
35.05000	251
35.05833	250
35.06667	249
35.07500	249
35.08333	249
35.09167	247
35.10000	245
35.10833	243
35.11667	241
35.12500	241
35.13333	245
35.14167	249
35.15000	252
35.15833	252
35.16667	250
35.17500	249
35.18333	248
35.19167	249
35.20000	252
35.20833	253
35.21667	252
35.22500	250
35.23333	248
35.24167	246
35.25000	245
35.25833	245
35.26667	244
35.27500	242
35.28333	239
35.29167	238
35.30000	238
35.30833	240
35.31667	243
35.32500	245
35.33333	244
35.34167	242
35.35000	238
35.35833	235
35.36667	234
35.37500	235
35.38333	237
35.39167	238
35.40000	238
35.40833	235
35.41667	230
35.42500	225
35.43333	222
35.44167	221
35.45000	219
35.45833	217
35.46667	213
35.47500	207
35.48333	202
35.49167	201
35.50000	202
35.50833	204
35.51667	205
35.52500	204
35.53333	200
35.54167	194
35.55000	190
35.55833	189
35.56667	188
35.57500	188
35.58333	188
35.59167	187
35.60000	184
35.60833	182
35.61667	180
35.62500	178
35.63333	178
35.64167	180
35.65000	181
35.65833	182
35.66667	180
35.67500	176
35.68333	172
35.69167	168
35.70000	166
35.70833	164
35.71667	164
35.72500	163
35.73333	162
35.74167	160
35.75000	159
35.75833	160
35.76667	162
35.77500	165
35.78333	168
35.79167	170
35.80000	173
35.80833	175
35.81667	175
35.82500	173
35.83333	170
35.84167	166
35.85000	162
35.85833	156
35.86667	150
35.87500	141
35.88333	133
35.89167	126
35.90000	120
35.90833	120
35.91667	125
35.92500	132
35.93333	138
35.94167	143
35.95000	143
35.95833	141
35.96667	137
35.97500	135
35.98333	133
35.99167	132
36.00000	132
36.00833	131
36.01667	130
36.02500	128
36.03333	126
36.04167	125
36.05000	124
36.05833	125
36.06667	125
36.07500	123
36.08333	121
36.09167	120
36.10000	120
36.10833	120
36.11667	121
36.12500	122
36.13333	121
36.14167	120
36.15000	120
36.15833	122
36.16667	124
36.17500	127
36.18333	129
36.19167	129
36.20000	127
36.20833	125
36.21667	124
36.22500	123
36.23333	121
36.24167	119
36.25000	117
36.25833	117
36.26667	118
36.27500	121
36.28333	125
36.29167	128
36.30000	130
36.30833	131
36.31667	130
36.32500	128
36.33333	126
36.34167	124
36.35000	123
36.35833	122
36.36667	120
36.37500	117
36.38333	114
36.39167	112
36.40000	112
36.40833	116
36.41667	121
36.42500	126
36.43333	126
36.44167	124
36.45000	120
36.45833	116
36.46667	113
36.47500	112
36.48333	112
36.49167	112
36.50000	112
36.50833	111
36.51667	112
36.52500	112
36.53333	113
36.54167	113
36.55000	112
36.55833	110
36.56667	106
36.57500	100
36.58333	94
36.59167	91
36.60000	90
36.60833	92
36.61667	97
36.62500	103
36.63333	111
36.64167	119
36.65000	126
36.65833	131
36.66667	133
36.67500	132
36.68333	128
36.69167	123
36.70000	118
36.70833	114
36.71667	113
36.72500	114
36.73333	116
36.74167	117
36.75000	118
36.75833	116
36.76667	116
36.77500	116
36.78333	120
36.79167	126
36.80000	133
36.80833	138
36.81667	141
36.82500	141
36.83333	137
36.84167	132
36.85000	127
36.85833	121
36.86667	117
36.87500	116
36.88333	119
36.89167	123
36.90000	129
36.90833	133
36.91667	134
36.92500	133
36.93333	130
36.94167	127
36.95000	125
36.95833	126
36.96667	127
36.97500	129
36.98333	130
36.99167	129
37.00000	126
37.00833	123
37.01667	121
37.02500	121
37.03333	121
37.04167	123
37.05000	125
37.05833	127
37.06667	129
37.07500	130
37.08333	131
37.09167	130
37.10000	129
37.10833	128
37.11667	127
37.12500	128
37.13333	128
37.14167	127
37.15000	126
37.15833	126
37.16667	126
37.17500	128
37.18333	132
37.19167	135
37.20000	137
37.20833	137
37.21667	136
37.22500	134
37.23333	132
37.24167	130
37.25000	129
37.25833	128
37.26667	128
37.27500	128
37.28333	129
37.29167	129
37.30000	128
37.30833	128
37.31667	127
37.32500	126
37.33333	126
37.34167	128
37.35000	130
37.35833	133
37.36667	133
37.37500	132
37.38333	127
37.39167	120
37.40000	113
37.40833	108
37.41667	105
37.42500	105
37.43333	107
37.44167	110
37.45000	112
37.45833	113
37.46667	113
37.47500	111
37.48333	109
37.49167	108
37.50000	108
37.50833	108
37.51667	108
37.52500	108
37.53333	108
37.54167	109
37.55000	110
37.55833	110
37.56667	109
37.57500	108
37.58333	107
37.59167	107
37.60000	108
37.60833	108
37.61667	106
37.62500	104
37.63333	103
37.64167	104
37.65000	106
37.65833	108
37.66667	109
37.67500	108
37.68333	106
37.69167	105
37.70000	105
37.70833	106
37.71667	105
37.72500	102
37.73333	99
37.74167	97
37.75000	96
37.75833	97
37.76667	98
37.77500	100
37.78333	101
37.79167	99
37.80000	96
37.80833	92
37.81667	90
37.82500	90
37.83333	91
37.84167	94
37.85000	96
37.85833	96
37.86667	95
37.87500	93
37.88333	91
37.89167	90
37.90000	88
37.90833	87
37.91667	86
37.92500	86
37.93333	87
37.94167	88
37.95000	91
37.95833	94
37.96667	97
37.97500	99
37.98333	101
37.99167	101
38.00000	100
38.00833	98
38.01667	97
38.02500	95
38.03333	95
38.04167	96
38.05000	97
38.05833	98
38.06667	98
38.07500	97
38.08333	96
38.09167	96
38.10000	97
38.10833	97
38.11667	97
38.12500	96
38.13333	94
38.14167	93
38.15000	92
38.15833	92
38.16667	93
38.17500	94
38.18333	95
38.19167	95
38.20000	96
38.20833	96
38.21667	95
38.22500	94
38.23333	92
38.24167	89
38.25000	87
38.25833	86
38.26667	86
38.27500	87
38.28333	90
38.29167	92
38.30000	94
38.30833	95
38.31667	94
38.32500	93
38.33333	91
38.34167	89
38.35000	88
38.35833	88
38.36667	89
38.37500	92
38.38333	96
38.39167	100
38.40000	104
38.40833	106
38.41667	105
38.42500	102
38.43333	98
38.44167	93
38.45000	90
38.45833	88
38.46667	86
38.47500	83
38.48333	79
38.49167	77
38.50000	78
38.50833	80
38.51667	83
38.52500	85
38.53333	85
38.54167	85
38.55000	84
38.55833	82
38.56667	80
38.57500	78
38.58333	78
38.59167	79
38.60000	82
38.60833	84
38.61667	84
38.62500	83
38.63333	81
38.64167	79
38.65000	76
38.65833	74
38.66667	72
38.67500	69
38.68333	68
38.69167	68
38.70000	71
38.70833	74
38.71667	76
38.72500	76
38.73333	72
38.74167	68
38.75000	64
38.75833	62
38.76667	63
38.77500	65
38.78333	67
38.79167	69
38.80000	70
38.80833	70
38.81667	71
38.82500	70
38.83333	70
38.84167	69
38.85000	70
38.85833	72
38.86667	74
38.87500	75
38.88333	74
38.89167	71
38.90000	68
38.90833	66
38.91667	67
38.92500	69
38.93333	72
38.94167	77
38.95000	80
38.95833	81
38.96667	81
38.97500	79
38.98333	77
38.99167	76
39.00000	75
39.00833	75
39.01667	76
39.02500	77
39.03333	77
39.04167	76
39.05000	72
39.05833	69
39.06667	66
39.07500	65
39.08333	65
39.09167	67
39.10000	68
39.10833	68
39.11667	67
39.12500	66
39.13333	67
39.14167	69
39.15000	72
39.15833	76
39.16667	78
39.17500	79
39.18333	79
39.19167	77
39.20000	74
39.20833	72
39.21667	69
39.22500	68
39.23333	69
39.24167	71
39.25000	72
39.25833	73
39.26667	73
39.27500	74
39.28333	76
39.29167	80
39.30000	85
39.30833	88
39.31667	88
39.32500	85
39.33333	79
39.34167	72
39.35000	67
39.35833	63
39.36667	61
39.37500	59
39.38333	58
39.39167	59
39.40000	62
39.40833	66
39.41667	70
39.42500	73
39.43333	74
39.44167	74
39.45000	74
39.45833	75
39.46667	77
39.47500	78
39.48333	80
39.49167	81
39.50000	81
39.50833	81
39.51667	80
39.52500	78
39.53333	77
39.54167	76
39.55000	74
39.55833	72
39.56667	71
39.57500	71
39.58333	71
39.59167	73
39.60000	74
39.60833	77
39.61667	79
39.62500	81
39.63333	81
39.64167	79
39.65000	76
39.65833	73
39.66667	70
39.67500	68
39.68333	67
39.69167	67
39.70000	67
39.70833	67
39.71667	68
39.72500	68
39.73333	69
39.74167	69
39.75000	68
39.75833	69
39.76667	71
39.77500	72
39.78333	73
39.79167	73
39.80000	72
39.80833	71
39.81667	69
39.82500	67
39.83333	66
39.84167	67
39.85000	67
39.85833	65
39.86667	63
39.87500	59
39.88333	55
39.89167	54
39.90000	55
39.90833	59
39.91667	64
39.92500	67
39.93333	67
39.94167	64
39.95000	60
39.95833	57
39.96667	58
39.97500	63
39.98333	69
39.99167	73
40.00000	74
40.00833	74
40.01667	74
40.02500	75
40.03333	76
40.04167	76
40.05000	75
40.05833	74
40.06667	73
40.07500	74
40.08333	78
40.09167	83
40.10000	88
40.10833	91
40.11667	93
40.12500	93
40.13333	92
40.14167	91
40.15000	91
40.15833	93
40.16667	96
40.17500	97
40.18333	97
40.19167	98
40.20000	100
40.20833	104
40.21667	110
40.22500	117
40.23333	124
40.24167	131
40.25000	138
40.25833	144
40.26667	150
40.27500	157
40.28333	164
40.29167	172
40.30000	180
40.30833	188
40.31667	196
40.32500	205
40.33333	216
40.34167	228
40.35000	240
40.35833	253
40.36667	263
40.37500	273
40.38333	283
40.39167	294
40.40000	307
40.40833	320
40.41667	333
40.42500	347
40.43333	360
40.44167	375
40.45000	390
40.45833	406
40.46667	422
40.47500	437
40.48333	453
40.49167	469
40.50000	487
40.50833	505
40.51667	525
40.52500	543
40.53333	562
40.54167	579
40.55000	596
40.55833	611
40.56667	626
40.57500	642
40.58333	659
40.59167	678
40.60000	697
40.60833	717
40.61667	737
40.62500	758
40.63333	781
40.64167	804
40.65000	826
40.65833	849
40.66667	870
40.67500	890
40.68333	908
40.69167	925
40.70000	942
40.70833	958
40.71667	974
40.72500	989
40.73333	1005
40.74167	1023
40.75000	1043
40.75833	1064
40.76667	1084
40.77500	1103
40.78333	1120
40.79167	1135
40.80000	1147
40.80833	1159
40.81667	1172
40.82500	1184
40.83333	1197
40.84167	1209
40.85000	1221
40.85833	1233
40.86667	1244
40.87500	1254
40.88333	1263
40.89167	1270
40.90000	1276
40.90833	1281
40.91667	1286
40.92500	1290
40.93333	1293
40.94167	1294
40.95000	1295
40.95833	1297
40.96667	1299
40.97500	1301
40.98333	1303
40.99167	1303
41.00000	1302
41.00833	1300
41.01667	1297
41.02500	1295
41.03333	1291
41.04167	1287
41.05000	1282
41.05833	1277
41.06667	1270
41.07500	1264
41.08333	1256
41.09167	1247
41.10000	1237
41.10833	1227
41.11667	1216
41.12500	1206
41.13333	1194
41.14167	1182
41.15000	1170
41.15833	1156
41.16667	1143
41.17500	1129
41.18333	1115
41.19167	1103
41.20000	1092
41.20833	1079
41.21667	1066
41.22500	1050
41.23333	1033
41.24167	1015
41.25000	999
41.25833	984
41.26667	971
41.27500	958
41.28333	943
41.29167	926
41.30000	906
41.30833	888
41.31667	870
41.32500	855
41.33333	842
41.34167	830
41.35000	817
41.35833	804
41.36667	790
41.37500	775
41.38333	760
41.39167	745
41.40000	730
41.40833	716
41.41667	702
41.42500	689
41.43333	675
41.44167	659
41.45000	643
41.45833	626
41.46667	610
41.47500	594
41.48333	578
41.49167	563
41.50000	548
41.50833	535
41.51667	522
41.52500	510
41.53333	497
41.54167	484
41.55000	471
41.55833	459
41.56667	447
41.57500	437
41.58333	428
41.59167	419
41.60000	409
41.60833	397
41.61667	384
41.62500	370
41.63333	355
41.64167	341
41.65000	328
41.65833	316
41.66667	307
41.67500	301
41.68333	297
41.69167	293
41.70000	290
41.70833	285
41.71667	279
41.72500	272
41.73333	266
41.74167	260
41.75000	255
41.75833	251
41.76667	246
41.77500	238
41.78333	229
41.79167	218
41.80000	206
41.80833	196
41.81667	187
41.82500	181
41.83333	175
41.84167	170
41.85000	165
41.85833	160
41.86667	154
41.87500	148
41.88333	142
41.89167	138
41.90000	135
41.90833	134
41.91667	133
41.92500	132
41.93333	128
41.94167	124
41.95000	120
41.95833	117
41.96667	115
41.97500	114
41.98333	113
41.99167	111
42.00000	108
42.00833	103
42.01667	98
42.02500	93
42.03333	89
42.04167	86
42.05000	83
42.05833	81
42.06667	79
42.07500	78
42.08333	76
42.09167	75
42.10000	74
42.10833	73
42.11667	72
42.12500	72
42.13333	72
42.14167	70
42.15000	68
42.15833	66
42.16667	64
42.17500	63
42.18333	64
42.19167	65
42.20000	65
42.20833	65
42.21667	62
42.22500	58
42.23333	51
42.24167	45
42.25000	40
42.25833	38
42.26667	39
42.27500	40
42.28333	42
42.29167	43
42.30000	42
42.30833	40
42.31667	38
42.32500	36
42.33333	33
42.34167	31
42.35000	29
42.35833	28
42.36667	27
42.37500	25
42.38333	25
42.39167	26
42.40000	29
42.40833	32
42.41667	36
42.42500	38
42.43333	39
42.44167	38
42.45000	36
42.45833	35
42.46667	34
42.47500	33
42.48333	32
42.49167	32
42.50000	30
42.50833	26
42.51667	21
42.52500	16
42.53333	12
42.54167	9
42.55000	8
42.55833	10
42.56667	12
42.57500	13
42.58333	14
42.59167	15
42.60000	17
42.60833	20
42.61667	23
42.62500	26
42.63333	28
42.64167	29
42.65000	28
42.65833	26
42.66667	22
42.67500	19
42.68333	17
42.69167	17
42.70000	19
42.70833	20
42.71667	21
42.72500	20
42.73333	17
42.74167	14
42.75000	13
42.75833	14
42.76667	15
42.77500	17
42.78333	19
42.79167	19
42.80000	19
42.80833	18
42.81667	17
42.82500	15
42.83333	12
42.84167	8
42.85000	5
42.85833	2
42.86667	2
42.87500	5
42.88333	8
42.89167	12
42.90000	13
42.90833	14
42.91667	14
42.92500	12
42.93333	9
42.94167	6
42.95000	6
42.95833	7
42.96667	11
42.97500	15
42.98333	18
42.99167	16
43.00000	12
43.00833	6
43.01667	0
43.02500	-3
43.03333	-3
43.04167	-1
43.05000	1
43.05833	4
43.06667	6
43.07500	6
43.08333	5
43.09167	3
43.10000	2
43.10833	2
43.11667	4
43.12500	6
43.13333	7
43.14167	8
43.15000	8
43.15833	8
43.16667	9
43.17500	11
43.18333	12
43.19167	11
43.20000	10
43.20833	10
43.21667	12
43.22500	15
43.23333	18
43.24167	19
43.25000	18
43.25833	14
43.26667	9
43.27500	5
43.28333	3
43.29167	3
43.30000	5
43.30833	6
43.31667	5
43.32500	3
43.33333	0
43.34167	-3
43.35000	-5
43.35833	-6
43.36667	-4
43.37500	-1
43.38333	2
43.39167	6
43.40000	8
43.40833	10
43.41667	12
43.42500	12
43.43333	13
43.44167	12
43.45000	10
43.45833	8
43.46667	7
43.47500	7
43.48333	7
43.49167	5
43.50000	2
43.50833	-3
43.51667	-8
43.52500	-12
43.53333	-14
43.54167	-13
43.55000	-12
43.55833	-11
43.56667	-10
43.57500	-6
43.58333	-2
43.59167	2
43.60000	4
43.60833	4
43.61667	2
43.62500	0
43.63333	1
43.64167	2
43.65000	3
43.65833	5
43.66667	7
43.67500	8
43.68333	8
43.69167	7
43.70000	6
43.70833	6
43.71667	7
43.72500	9
43.73333	11
43.74167	12
43.75000	11
43.75833	8
43.76667	4
43.77500	-1
43.78333	-4
43.79167	-5
43.80000	-3
43.80833	1
43.81667	7
43.82500	10
43.83333	10
43.84167	7
43.85000	1
43.85833	-7
43.86667	-12
43.87500	-15
43.88333	-14
43.89167	-11
43.90000	-7
43.90833	-4
43.91667	-2
43.92500	-3
43.93333	-4
43.94167	-5
43.95000	-3
43.95833	1
43.96667	5
43.97500	7
43.98333	7
43.99167	5
44.00000	1
44.00833	-1
44.01667	-1
44.02500	-0
44.03333	0
44.04167	0
44.05000	-0
44.05833	-1
44.06667	-1
44.07500	-0
44.08333	0
44.09167	-2
44.10000	-5
44.10833	-9
44.11667	-13
44.12500	-16
44.13333	-16
44.14167	-13
44.15000	-10
44.15833	-6
44.16667	-3
44.17500	-2
44.18333	-1
44.19167	-1
44.20000	-0
44.20833	2
44.21667	4
44.22500	6
44.23333	7
44.24167	6
44.25000	3
44.25833	-1
44.26667	-5
44.27500	-8
44.28333	-11
44.29167	-12
44.30000	-12
44.30833	-12
44.31667	-13
44.32500	-15
44.33333	-17
44.34167	-19
44.35000	-20
44.35833	-20
44.36667	-18
44.37500	-14
44.38333	-10
44.39167	-6
44.40000	-4
44.40833	-3
44.41667	-5
44.42500	-8
44.43333	-9
44.44167	-9
44.45000	-9
44.45833	-10
44.46667	-10
44.47500	-12
44.48333	-12
44.49167	-11
44.50000	-8
44.50833	-5
44.51667	-2
44.52500	-0
44.53333	0
44.54167	-0
44.55000	-3
44.55833	-6
44.56667	-8
44.57500	-10
44.58333	-12
44.59167	-12
44.60000	-10
44.60833	-8
44.61667	-6
44.62500	-5
44.63333	-4
44.64167	-4
44.65000	-4
44.65833	-4
44.66667	-3
44.67500	-3
44.68333	-4
44.69167	-5
44.70000	-5
44.70833	-5
44.71667	-4
44.72500	-3
44.73333	-5
44.74167	-7
44.75000	-10
44.75833	-11
44.76667	-9
44.77500	-5
44.78333	-0
44.79167	4
44.80000	6
44.80833	6
44.81667	5
44.82500	2
44.83333	-2
44.84167	-6
44.85000	-9
44.85833	-13
44.86667	-15
44.87500	-16
44.88333	-15
44.89167	-13
44.90000	-10
44.90833	-8
44.91667	-6
44.92500	-5
44.93333	-6
44.94167	-7
44.95000	-11
44.95833	-15
44.96667	-19
44.97500	-21
44.98333	-21
44.99167	-20
45.00000	-17
45.00833	-15
45.01667	-13
45.02500	-12
45.03333	-10
45.04167	-7
45.05000	-4
45.05833	0
45.06667	4
45.07500	8
45.08333	10
45.09167	11
45.10000	10
45.10833	9
45.11667	8
45.12500	6
45.13333	3
45.14167	-1
45.15000	-3
45.15833	-3
45.16667	-1
45.17500	3
45.18333	8
45.19167	10
45.20000	10
45.20833	8
45.21667	5
45.22500	3
45.23333	2
45.24167	4
45.25000	7
45.25833	11
45.26667	13
45.27500	14
45.28333	12
45.29167	9
45.30000	5
45.30833	2
45.31667	0
45.32500	1
45.33333	2
45.34167	4
45.35000	5
45.35833	5
45.36667	4
45.37500	4
45.38333	3
45.39167	1
45.40000	-2
45.40833	-5
45.41667	-8
45.42500	-10
45.43333	-11
45.44167	-9
45.45000	-6
45.45833	-2
45.46667	1
45.47500	2
45.48333	0
45.49167	-4
45.50000	-8
45.50833	-11
45.51667	-11
45.52500	-10
45.53333	-8
45.54167	-6
45.55000	-5
45.55833	-6
45.56667	-7
45.57500	-7
45.58333	-5
45.59167	-4
45.60000	-2
45.60833	0
45.61667	2
45.62500	4
45.63333	4
45.64167	3
45.65000	-1
45.65833	-6
45.66667	-11
45.67500	-16
45.68333	-20
45.69167	-23
45.70000	-24
45.70833	-24
45.71667	-22
45.72500	-19
45.73333	-16
45.74167	-14
45.75000	-13
45.75833	-12
45.76667	-10
45.77500	-8
45.78333	-6
45.79167	-5
45.80000	-3
45.80833	-2
45.81667	0
45.82500	1
45.83333	2
45.84167	2
45.85000	1
45.85833	1
45.86667	-0
45.87500	-2
45.88333	-5
45.89167	-7
45.90000	-9
45.90833	-9
45.91667	-8
45.92500	-7
45.93333	-5
45.94167	-4
45.95000	-4
45.95833	-4
45.96667	-4
45.97500	-3
45.98333	-2
45.99167	-0
46.00000	0
46.00833	0
46.01667	-0
46.02500	-1
46.03333	-3
46.04167	-5
46.05000	-7
46.05833	-9
46.06667	-12
46.07500	-14
46.08333	-17
46.09167	-21
46.10000	-24
46.10833	-26
46.11667	-24
46.12500	-20
46.13333	-15
46.14167	-9
46.15000	-4
46.15833	-1
46.16667	1
46.17500	-1
46.18333	-4
46.19167	-7
46.20000	-11
46.20833	-16
46.21667	-20
46.22500	-23
46.23333	-23
46.24167	-20
46.25000	-16
46.25833	-10
46.26667	-6
46.27500	-5
46.28333	-5
46.29167	-5
46.30000	-6
46.30833	-7
46.31667	-8
46.32500	-10
46.33333	-12
46.34167	-14
46.35000	-15
46.35833	-15
46.36667	-15
46.37500	-14
46.38333	-14
46.39167	-16
46.40000	-19
46.40833	-22
46.41667	-24
46.42500	-25
46.43333	-23
46.44167	-21
46.45000	-20
46.45833	-20
46.46667	-22
46.47500	-23
46.48333	-23
46.49167	-21
46.50000	-19
46.50833	-18
46.51667	-20
46.52500	-24
46.53333	-30
46.54167	-36
46.55000	-39
46.55833	-38
46.56667	-34
46.57500	-27
46.58333	-20
46.59167	-15
46.60000	-10
46.60833	-9
46.61667	-10
46.62500	-12
46.63333	-14
46.64167	-15
46.65000	-17
46.65833	-19
46.66667	-21
46.67500	-24
46.68333	-25
46.69167	-25
46.70000	-23
46.70833	-20
46.71667	-19
46.72500	-20
46.73333	-22
46.74167	-24
46.75000	-24
46.75833	-23
46.76667	-21
46.77500	-19
46.78333	-18
46.79167	-20
46.80000	-25
46.80833	-30
46.81667	-34
46.82500	-36
46.83333	-36
46.84167	-34
46.85000	-31
46.85833	-30
46.86667	-29
46.87500	-29
46.88333	-30
46.89167	-30
46.90000	-29
46.90833	-28
46.91667	-27
46.92500	-26
46.93333	-26
46.94167	-27
46.95000	-27
46.95833	-26
46.96667	-25
46.97500	-24
46.98333	-23
46.99167	-21
47.00000	-19
47.00833	-18
47.01667	-20
47.02500	-23
47.03333	-26
47.04167	-29
47.05000	-30
47.05833	-29
47.06667	-26
47.07500	-23
47.08333	-20
47.09167	-17
47.10000	-15
47.10833	-13
47.11667	-13
47.12500	-13
47.13333	-13
47.14167	-12
47.15000	-12
47.15833	-14
47.16667	-16
47.17500	-20
47.18333	-22
47.19167	-22
47.20000	-20
47.20833	-17
47.21667	-15
47.22500	-13
47.23333	-12
47.24167	-12
47.25000	-13
47.25833	-15
47.26667	-17
47.27500	-19
47.28333	-20
47.29167	-20
47.30000	-18
47.30833	-16
47.31667	-16
47.32500	-17
47.33333	-17
47.34167	-16
47.35000	-15
47.35833	-15
47.36667	-15
47.37500	-16
47.38333	-16
47.39167	-17
47.40000	-18
47.40833	-20
47.41667	-22
47.42500	-23
47.43333	-21
47.44167	-17
47.45000	-15
47.45833	-15
47.46667	-16
47.47500	-17
47.48333	-17
47.49167	-18
47.50000	-19
47.50833	-21
47.51667	-25
47.52500	-28
47.53333	-28
47.54167	-27
47.55000	-24
47.55833	-21
47.56667	-19
47.57500	-20
47.58333	-22
47.59167	-25
47.60000	-26
47.60833	-26
47.61667	-24
47.62500	-21
47.63333	-18
47.64167	-17
47.65000	-16
47.65833	-15
47.66667	-16
47.67500	-17
47.68333	-18
47.69167	-19
47.70000	-21
47.70833	-23
47.71667	-26
47.72500	-28
47.73333	-28
47.74167	-26
47.75000	-24
47.75833	-21
47.76667	-19
47.77500	-20
47.78333	-23
47.79167	-26
47.80000	-29
47.80833	-28
47.81667	-24
47.82500	-17
47.83333	-11
47.84167	-5
47.85000	-3
47.85833	-4
47.86667	-8
47.87500	-15
47.88333	-21
47.89167	-26
47.90000	-29
47.90833	-31
47.91667	-32
47.92500	-33
47.93333	-34
47.94167	-35
47.95000	-35
47.95833	-33
47.96667	-29
47.97500	-24
47.98333	-19
47.99167	-16
48.00000	-15
48.00833	-15
48.01667	-16
48.02500	-17
48.03333	-15
48.04167	-12
48.05000	-8
48.05833	-6
48.06667	-6
48.07500	-7
48.08333	-11
48.09167	-16
48.10000	-20
48.10833	-22
48.11667	-22
48.12500	-20
48.13333	-15
48.14167	-10
48.15000	-8
48.15833	-8
48.16667	-11
48.17500	-16
48.18333	-21
48.19167	-24
48.20000	-24
48.20833	-22
48.21667	-19
48.22500	-16
48.23333	-14
48.24167	-14
48.25000	-16
48.25833	-17
48.26667	-18
48.27500	-17
48.28333	-16
48.29167	-17
48.30000	-19
48.30833	-21
48.31667	-24
48.32500	-26
48.33333	-27
48.34167	-27
48.35000	-26
48.35833	-25
48.36667	-26
48.37500	-26
48.38333	-25
48.39167	-22
48.40000	-18
48.40833	-13
48.41667	-8
48.42500	-6
48.43333	-9
48.44167	-15
48.45000	-22
48.45833	-29
48.46667	-33
48.47500	-35
48.48333	-34
48.49167	-33
48.50000	-30
48.50833	-28
48.51667	-28
48.52500	-30
48.53333	-35
48.54167	-39
48.55000	-39
48.55833	-36
48.56667	-31
48.57500	-27
48.58333	-25
48.59167	-28
48.60000	-33
48.60833	-38
48.61667	-40
48.62500	-40
48.63333	-39
48.64167	-38
48.65000	-38
48.65833	-38
48.66667	-39
48.67500	-39
48.68333	-38
48.69167	-38
48.70000	-38
48.70833	-38
48.71667	-40
48.72500	-42
48.73333	-43
48.74167	-42
48.75000	-38
48.75833	-33
48.76667	-29
48.77500	-27
48.78333	-27
48.79167	-29
48.80000	-31
48.80833	-32
48.81667	-30
48.82500	-28
48.83333	-25
48.84167	-22
48.85000	-22
48.85833	-24
48.86667	-26
48.87500	-28
48.88333	-30
48.89167	-30
48.90000	-30
48.90833	-29
48.91667	-27
48.92500	-25
48.93333	-24
48.94167	-25
48.95000	-27
48.95833	-31
48.96667	-34
48.97500	-37
48.98333	-39
48.99167	-40
49.00000	-40
49.00833	-40
49.01667	-42
49.02500	-43
49.03333	-44
49.04167	-42
49.05000	-39
49.05833	-36
49.06667	-33
49.07500	-30
49.08333	-27
49.09167	-27
49.10000	-29
49.10833	-33
49.11667	-39
49.12500	-43
49.13333	-42
49.14167	-39
49.15000	-35
49.15833	-32
49.16667	-30
49.17500	-30
49.18333	-32
49.19167	-33
49.20000	-34
49.20833	-35
49.21667	-35
49.22500	-34
49.23333	-32
49.24167	-30
49.25000	-26
49.25833	-23
49.26667	-22
49.27500	-23
49.28333	-26
49.29167	-29
49.30000	-32
49.30833	-36
49.31667	-39
49.32500	-40
49.33333	-39
49.34167	-36
49.35000	-32
49.35833	-29
49.36667	-26
49.37500	-25
49.38333	-26
49.39167	-27
49.40000	-30
49.40833	-32
49.41667	-35
49.42500	-36
49.43333	-36
49.44167	-35
49.45000	-33
49.45833	-33
49.46667	-33
49.47500	-31
49.48333	-29
49.49167	-26
49.50000	-25
49.50833	-28
49.51667	-35
49.52500	-42
49.53333	-47
49.54167	-50
49.55000	-50
49.55833	-46
49.56667	-42
49.57500	-39
49.58333	-38
49.59167	-36
49.60000	-33
49.60833	-30
49.61667	-27
49.62500	-26
49.63333	-28
49.64167	-32
49.65000	-37
49.65833	-41
49.66667	-43
49.67500	-41
49.68333	-38
49.69167	-33
49.70000	-28
49.70833	-23
49.71667	-20
49.72500	-19
49.73333	-19
49.74167	-21
49.75000	-24
49.75833	-27
49.76667	-30
49.77500	-32
49.78333	-33
49.79167	-35
49.80000	-36
49.80833	-37
49.81667	-37
49.82500	-37
49.83333	-35
49.84167	-34
49.85000	-33
49.85833	-33
49.86667	-33
49.87500	-32
49.88333	-31
49.89167	-30
49.90000	-28
49.90833	-27
49.91667	-28
49.92500	-29
49.93333	-30
49.94167	-31
49.95000	-29
49.95833	-26
49.96667	-22
49.97500	-20
49.98333	-19
49.99167	-22
50.00000	-27
50.00833	-31
50.01667	-34
50.02500	-35
50.03333	-34
50.04167	-32
50.05000	-31
50.05833	-31
50.06667	-32
50.07500	-33
50.08333	-35
50.09167	-36
50.10000	-34
50.10833	-32
50.11667	-29
50.12500	-28
50.13333	-29
50.14167	-31
50.15000	-32
50.15833	-31
50.16667	-28
50.17500	-24
50.18333	-21
50.19167	-19
50.20000	-19
50.20833	-20
50.21667	-21
50.22500	-20
50.23333	-21
50.24167	-22
50.25000	-23
50.25833	-23
50.26667	-23
50.27500	-22
50.28333	-21
50.29167	-19
50.30000	-15
50.30833	-11
50.31667	-6
50.32500	-3
50.33333	-2
50.34167	-3
50.35000	-5
50.35833	-7
50.36667	-9
50.37500	-11
50.38333	-13
50.39167	-14
50.40000	-14
50.40833	-13
50.41667	-10
50.42500	-8
50.43333	-5
50.44167	-3
50.45000	-1
50.45833	3
50.46667	6
50.47500	8
50.48333	10
50.49167	11
50.50000	12
50.50833	12
50.51667	12
50.52500	12
50.53333	12
50.54167	13
50.55000	14
50.55833	16
50.56667	20
50.57500	25
50.58333	29
50.59167	32
50.60000	32
50.60833	32
50.61667	31
50.62500	31
50.63333	32
50.64167	34
50.65000	33
50.65833	32
50.66667	31
50.67500	34
50.68333	37
50.69167	42
50.70000	47
50.70833	50
50.71667	50
50.72500	50
50.73333	50
50.74167	50
50.75000	50
50.75833	48
50.76667	44
50.77500	39
50.78333	35
50.79167	32
50.80000	32
50.80833	35
50.81667	40
50.82500	46
50.83333	51
50.84167	56
50.85000	58
50.85833	58
50.86667	57
50.87500	58
50.88333	59
50.89167	60
50.90000	60
50.90833	60
50.91667	61
50.92500	63
50.93333	64
50.94167	64
50.95000	66
50.95833	67
50.96667	68
50.97500	69
50.98333	69
50.99167	69
51.00000	68
51.00833	68
51.01667	70
51.02500	72
51.03333	72
51.04167	71
51.05000	70
51.05833	70
51.06667	69
51.07500	69
51.08333	70
51.09167	72
51.10000	74
51.10833	77
51.11667	79
51.12500	81
51.13333	82
51.14167	84
51.15000	84
51.15833	84
51.16667	82
51.17500	77
51.18333	72
51.19167	67
51.20000	64
51.20833	61
51.21667	59
51.22500	57
51.23333	54
51.24167	50
51.25000	47
51.25833	46
51.26667	46
51.27500	48
51.28333	49
51.29167	49
51.30000	48
51.30833	46
51.31667	46
51.32500	47
51.33333	48
51.34167	51
51.35000	55
51.35833	59
51.36667	62
51.37500	65
51.38333	66
51.39167	64
51.40000	60
51.40833	56
51.41667	52
51.42500	50
51.43333	50
51.44167	50
51.45000	50
51.45833	49
51.46667	47
51.47500	44
51.48333	40
51.49167	38
51.50000	36
51.50833	35
51.51667	35
51.52500	36
51.53333	35
51.54167	34
51.55000	32
51.55833	29
51.56667	27
51.57500	26
51.58333	26
51.59167	26
51.60000	24
51.60833	22
51.61667	20
51.62500	17
51.63333	17
51.64167	18
51.65000	20
51.65833	22
51.66667	24
51.67500	25
51.68333	25
51.69167	23
51.70000	20
51.70833	17
51.71667	13
51.72500	9
51.73333	6
51.74167	4
51.75000	3
51.75833	3
51.76667	3
51.77500	3
51.78333	4
51.79167	4
51.80000	2
51.80833	-1
51.81667	-4
51.82500	-8
51.83333	-10
51.84167	-10
51.85000	-8
51.85833	-5
51.86667	-4
51.87500	-5
51.88333	-8
51.89167	-12
51.90000	-17
51.90833	-19
51.91667	-19
51.92500	-16
51.93333	-12
51.94167	-8
51.95000	-5
51.95833	-4
51.96667	-3
51.97500	-2
51.98333	-0
51.99167	0
52.00000	-1
52.00833	-5
52.01667	-10
52.02500	-17
52.03333	-24
52.04167	-30
52.05000	-35
52.05833	-37
52.06667	-37
52.07500	-34
52.08333	-30
52.09167	-27
52.10000	-24
52.10833	-21
52.11667	-18
52.12500	-15
52.13333	-14
52.14167	-15
52.15000	-17
52.15833	-21
52.16667	-24
52.17500	-25
52.18333	-25
52.19167	-23
52.20000	-19
52.20833	-16
52.21667	-15
52.22500	-15
52.23333	-17
52.24167	-21
52.25000	-24
52.25833	-26
52.26667	-27
52.27500	-27
52.28333	-27
52.29167	-28
52.30000	-29
52.30833	-31
52.31667	-32
52.32500	-32
52.33333	-32
52.34167	-31
52.35000	-31
52.35833	-31
52.36667	-32
52.37500	-33
52.38333	-34
52.39167	-34
52.40000	-35
52.40833	-36
52.41667	-36
52.42500	-36
52.43333	-35
52.44167	-33
52.45000	-32
52.45833	-32
52.46667	-34
52.47500	-37
52.48333	-40
52.49167	-41
52.50000	-39
52.50833	-36
52.51667	-34
52.52500	-32
52.53333	-31
52.54167	-30
52.55000	-30
52.55833	-29
52.56667	-27
52.57500	-26
52.58333	-25
52.59167	-25
52.60000	-27
52.60833	-31
52.61667	-34
52.62500	-36
52.63333	-35
52.64167	-32
52.65000	-29
52.65833	-25
52.66667	-22
52.67500	-21
52.68333	-21
52.69167	-23
52.70000	-25
52.70833	-28
52.71667	-31
52.72500	-35
52.73333	-37
52.74167	-39
52.75000	-38
52.75833	-36
52.76667	-32
52.77500	-28
52.78333	-25
52.79167	-26
52.80000	-29
52.80833	-33
52.81667	-36
52.82500	-38
52.83333	-37
52.84167	-35
52.85000	-34
52.85833	-33
52.86667	-33
52.87500	-33
52.88333	-30
52.89167	-26
52.90000	-21
52.90833	-18
52.91667	-19
52.92500	-22
52.93333	-25
52.94167	-28
52.95000	-28
52.95833	-26
52.96667	-23
52.97500	-19
52.98333	-16
52.99167	-15
53.00000	-14
53.00833	-16
53.01667	-18
53.02500	-21
53.03333	-23
53.04167	-25
53.05000	-25
53.05833	-24
53.06667	-24
53.07500	-24
53.08333	-25
53.09167	-26
53.10000	-28
53.10833	-28
53.11667	-27
53.12500	-24
53.13333	-22
53.14167	-20
53.15000	-20
53.15833	-21
53.16667	-22
53.17500	-22
53.18333	-22
53.19167	-23
53.20000	-24
53.20833	-25
53.21667	-26
53.22500	-26
53.23333	-26
53.24167	-25
53.25000	-25
53.25833	-26
53.26667	-28
53.27500	-30
53.28333	-32
53.29167	-33
53.30000	-35
53.30833	-36
53.31667	-35
53.32500	-32
53.33333	-27
53.34167	-22
53.35000	-18
53.35833	-17
53.36667	-17
53.37500	-18
53.38333	-17
53.39167	-16
53.40000	-14
53.40833	-13
53.41667	-15
53.42500	-17
53.43333	-20
53.44167	-23
53.45000	-24
53.45833	-23
53.46667	-20
53.47500	-16
53.48333	-14
53.49167	-14
53.50000	-16
53.50833	-18
53.51667	-19
53.52500	-18
53.53333	-14
53.54167	-8
53.55000	-5
53.55833	-3
53.56667	-3
53.57500	-4
53.58333	-6
53.59167	-7
53.60000	-7
53.60833	-8
53.61667	-9
53.62500	-11
53.63333	-12
53.64167	-14
53.65000	-16
53.65833	-18
53.66667	-19
53.67500	-19
53.68333	-19
53.69167	-17
53.70000	-16
53.70833	-15
53.71667	-14
53.72500	-14
53.73333	-15
53.74167	-17
53.75000	-18
53.75833	-18
53.76667	-17
53.77500	-14
53.78333	-10
53.79167	-6
53.80000	-2
53.80833	1
53.81667	5
53.82500	7
53.83333	8
53.84167	9
53.85000	9
53.85833	11
53.86667	14
53.87500	16
53.88333	18
53.89167	19
53.90000	18
53.90833	16
53.91667	15
53.92500	13
53.93333	12
53.94167	11
53.95000	12
53.95833	14
53.96667	17
53.97500	20
53.98333	23
53.99167	26
54.00000	29
54.00833	31
54.01667	32
54.02500	33
54.03333	35
54.04167	39
54.05000	44
54.05833	50
54.06667	55
54.07500	58
54.08333	58
54.09167	57
54.10000	56
54.10833	57
54.11667	59
54.12500	64
54.13333	70
54.14167	76
54.15000	81
54.15833	86
54.16667	90
54.17500	94
54.18333	98
54.19167	101
54.20000	103
54.20833	105
54.21667	107
54.22500	108
54.23333	110
54.24167	113
54.25000	115
54.25833	117
54.26667	119
54.27500	123
54.28333	128
54.29167	134
54.30000	140
54.30833	146
54.31667	151
54.32500	156
54.33333	161
54.34167	166
54.35000	169
54.35833	172
54.36667	175
54.37500	180
54.38333	185
54.39167	193
54.40000	202
54.40833	210
54.41667	217
54.42500	223
54.43333	228
54.44167	233
54.45000	239
54.45833	247
54.46667	254
54.47500	262
54.48333	270
54.49167	278
54.50000	285
54.50833	291
54.51667	296
54.52500	301
54.53333	308
54.54167	314
54.55000	321
54.55833	326
54.56667	330
54.57500	333
54.58333	336
54.59167	341
54.60000	347
54.60833	354
54.61667	362
54.62500	370
54.63333	376
54.64167	383
54.65000	390
54.65833	398
54.66667	407
54.67500	418
54.68333	428
54.69167	437
54.70000	444
54.70833	451
54.71667	455
54.72500	460
54.73333	465
54.74167	471
54.75000	477
54.75833	485
54.76667	491
54.77500	495
54.78333	498
54.79167	502
54.80000	509
54.80833	518
54.81667	531
54.82500	544
54.83333	557
54.84167	567
54.85000	573
54.85833	577
54.86667	579
54.87500	580
54.88333	582
54.89167	585
54.90000	590
54.90833	597
54.91667	605
54.92500	612
54.93333	617
54.94167	621
54.95000	625
54.95833	630
54.96667	635
54.97500	642
54.98333	648
54.99167	653
55.00000	657
55.00833	663
55.01667	671
55.02500	681
55.03333	690
55.04167	699
55.05000	706
55.05833	710
55.06667	714
55.07500	719
55.08333	726
55.09167	735
55.10000	744
55.10833	751
55.11667	755
55.12500	758
55.13333	759
55.14167	761
55.15000	763
55.15833	763
55.16667	764
55.17500	765
55.18333	766
55.19167	769
55.20000	772
55.20833	775
55.21667	778
55.22500	782
55.23333	787
55.24167	791
55.25000	795
55.25833	798
55.26667	801
55.27500	804
55.28333	807
55.29167	810
55.30000	813
55.30833	814
55.31667	814
55.32500	814
55.33333	816
55.34167	819
55.35000	822
55.35833	823
55.36667	823
55.37500	823
55.38333	822
55.39167	824
55.40000	827
55.40833	830
55.41667	831
55.42500	829
55.43333	827
55.44167	824
55.45000	823
55.45833	824
55.46667	826
55.47500	826
55.48333	824
55.49167	819
55.50000	815
55.50833	812
55.51667	812
55.52500	815
55.53333	819
55.54167	822
55.55000	824
55.55833	822
55.56667	820
55.57500	817
55.58333	814
55.59167	812
55.60000	810
55.60833	810
55.61667	813
55.62500	817
55.63333	822
55.64167	827
55.65000	830
55.65833	829
55.66667	826
55.67500	821
55.68333	816
55.69167	812
55.70000	810
55.70833	809
55.71667	807
55.72500	804
55.73333	800
55.74167	796
55.75000	792
55.75833	789
55.76667	786
55.77500	783
55.78333	779
55.79167	775
55.80000	772
55.80833	770
55.81667	770
55.82500	770
55.83333	769
55.84167	766
55.85000	762
55.85833	757
55.86667	751
55.87500	744
55.88333	739
55.89167	735
55.90000	733
55.90833	731
55.91667	729
55.92500	726
55.93333	723
55.94167	721
55.95000	719
55.95833	719
55.96667	719
55.97500	717
55.98333	715
55.99167	711
56.00000	706
56.00833	701
56.01667	696
56.02500	690
56.03333	684
56.04167	679
56.05000	673
56.05833	668
56.06667	663
56.07500	656
56.08333	650
56.09167	645
56.10000	641
56.10833	639
56.11667	640
56.12500	640
56.13333	640
56.14167	638
56.15000	634
56.15833	628
56.16667	620
56.17500	611
56.18333	603
56.19167	597
56.20000	593
56.20833	590
56.21667	588
56.22500	586
56.23333	583
56.24167	579
56.25000	576
56.25833	573
56.26667	569
56.27500	565
56.28333	558
56.29167	550
56.30000	542
56.30833	533
56.31667	526
56.32500	521
56.33333	521
56.34167	523
56.35000	524
56.35833	525
56.36667	522
56.37500	517
56.38333	511
56.39167	506
56.40000	501
56.40833	497
56.41667	491
56.42500	486
56.43333	481
56.44167	476
56.45000	472
56.45833	468
56.46667	463
56.47500	458
56.48333	453
56.49167	451
56.50000	450
56.50833	449
56.51667	448
56.52500	445
56.53333	441
56.54167	436
56.55000	432
56.55833	427
56.56667	423
56.57500	417
56.58333	412
56.59167	408
56.60000	407
56.60833	406
56.61667	406
56.62500	405
56.63333	401
56.64167	396
56.65000	390
56.65833	384
56.66667	378
56.67500	373
56.68333	367
56.69167	362
56.70000	358
56.70833	355
56.71667	354
56.72500	354
56.73333	356
56.74167	358
56.75000	359
56.75833	358
56.76667	355
56.77500	349
56.78333	342
56.79167	335
56.80000	328
56.80833	324
56.81667	323
56.82500	324
56.83333	325
56.84167	325
56.85000	324
56.85833	321
56.86667	317
56.87500	313
56.88333	309
56.89167	306
56.90000	303
56.90833	300
56.91667	295
56.92500	291
56.93333	287
56.94167	284
56.95000	282
56.95833	281
56.96667	280
56.97500	280
56.98333	280
56.99167	280
57.00000	279
57.00833	278
57.01667	275
57.02500	273
57.03333	269
57.04167	266
57.05000	264
57.05833	262
57.06667	261
57.07500	260
57.08333	259
57.09167	256
57.10000	251
57.10833	248
57.11667	247
57.12500	248
57.13333	250
57.14167	250
57.15000	247
57.15833	241
57.16667	235
57.17500	228
57.18333	224
57.19167	221
57.20000	220
57.20833	219
57.21667	217
57.22500	214
57.23333	210
57.24167	207
57.25000	204
57.25833	202
57.26667	201
57.27500	200
57.28333	199
57.29167	199
57.30000	200
57.30833	202
57.31667	202
57.32500	200
57.33333	197
57.34167	193
57.35000	190
57.35833	189
57.36667	188
57.37500	188
57.38333	186
57.39167	183
57.40000	180
57.40833	177
57.41667	175
57.42500	173
57.43333	173
57.44167	173
57.45000	174
57.45833	173
57.46667	170
57.47500	166
57.48333	163
57.49167	161
57.50000	160
57.50833	160
57.51667	158
57.52500	155
57.53333	152
57.54167	149
57.55000	148
57.55833	148
57.56667	150
57.57500	152
57.58333	153
57.59167	152
57.60000	149
57.60833	146
57.61667	145
57.62500	144
57.63333	146
57.64167	149
57.65000	150
57.65833	148
57.66667	143
57.67500	138
57.68333	134
57.69167	129
57.70000	126
57.70833	124
57.71667	123
57.72500	122
57.73333	123
57.74167	124
57.75000	125
57.75833	126
57.76667	127
57.77500	127
57.78333	127
57.79167	128
57.80000	131
57.80833	132
57.81667	132
57.82500	130
57.83333	126
57.84167	121
57.85000	116
57.85833	112
57.86667	109
57.87500	107
57.88333	105
57.89167	105
57.90000	104
57.90833	105
57.91667	108
57.92500	111
57.93333	115
57.94167	119
57.95000	121
57.95833	122
57.96667	120
57.97500	116
57.98333	111
57.99167	105
58.00000	99
58.00833	95
58.01667	92
58.02500	90
58.03333	90
58.04167	92
58.05000	93
58.05833	95
58.06667	96
58.07500	95
58.08333	92
58.09167	88
58.10000	83
58.10833	78
58.11667	74
58.12500	71
58.13333	71
58.14167	74
58.15000	78
58.15833	83
58.16667	86
58.17500	89
58.18333	90
58.19167	88
58.20000	83
58.20833	77
58.21667	70
58.22500	65
58.23333	64
58.24167	64
58.25000	65
58.25833	66
58.26667	67
58.27500	70
58.28333	74
58.29167	77
58.30000	79
58.30833	78
58.31667	75
58.32500	73
58.33333	73
58.34167	76
58.35000	78
58.35833	78
58.36667	77
58.37500	76
58.38333	74
58.39167	72
58.40000	70
58.40833	69
58.41667	68
58.42500	69
58.43333	70
58.44167	71
58.45000	71
58.45833	70
58.46667	69
58.47500	69
58.48333	67
58.49167	65
58.50000	63
58.50833	60
58.51667	57
58.52500	54
58.53333	52
58.54167	50
58.55000	48
58.55833	47
58.56667	46
58.57500	45
58.58333	44
58.59167	44
58.60000	45
58.60833	46
58.61667	47
58.62500	49
58.63333	52
58.64167	55
58.65000	58
58.65833	61
58.66667	62
58.67500	60
58.68333	56
58.69167	53
58.70000	50
58.70833	49
58.71667	48
58.72500	47
58.73333	45
58.74167	42
58.75000	41
58.75833	42
58.76667	45
58.77500	47
58.78333	50
58.79167	53
58.80000	55
58.80833	57
58.81667	57
58.82500	55
58.83333	51
58.84167	47
58.85000	42
58.85833	38
58.86667	35
58.87500	33
58.88333	33
58.89167	35
58.90000	38
58.90833	41
58.91667	44
58.92500	46
58.93333	47
58.94167	48
58.95000	49
58.95833	50
58.96667	51
58.97500	52
58.98333	52
58.99167	52
59.00000	50
59.00833	47
59.01667	43
59.02500	37
59.03333	33
59.04167	29
59.05000	26
59.05833	23
59.06667	22
59.07500	23
59.08333	25
59.09167	27
59.10000	28
59.10833	29
59.11667	28
59.12500	29
59.13333	31
59.14167	35
59.15000	38
59.15833	40
59.16667	41
59.17500	41
59.18333	40
59.19167	39
59.20000	38
59.20833	37
59.21667	35
59.22500	35
59.23333	36
59.24167	37
59.25000	38
59.25833	37
59.26667	33
59.27500	28
59.28333	24
59.29167	21
59.30000	20
59.30833	21
59.31667	22
59.32500	22
59.33333	22
59.34167	20
59.35000	19
59.35833	17
59.36667	15
59.37500	16
59.38333	17
59.39167	20
59.40000	23
59.40833	26
59.41667	27
59.42500	26
59.43333	25
59.44167	24
59.45000	24
59.45833	25
59.46667	26
59.47500	26
59.48333	25
59.49167	24
59.50000	23
59.50833	23
59.51667	26
59.52500	30
59.53333	34
59.54167	37
59.55000	37
59.55833	33
59.56667	28
59.57500	24
59.58333	22
59.59167	22
59.60000	23
59.60833	25
59.61667	25
59.62500	23
59.63333	19
59.64167	16
59.65000	13
59.65833	12
59.66667	13
59.67500	14
59.68333	16
59.69167	16
59.70000	17
59.70833	17
59.71667	19
59.72500	20
59.73333	20
59.74167	19
59.75000	15
59.75833	11
59.76667	8
59.77500	7
59.78333	9
59.79167	11
59.80000	15
59.80833	18
59.81667	20
59.82500	22
59.83333	23
59.84167	23
59.85000	23
59.85833	23
59.86667	24
59.87500	25
59.88333	27
59.89167	28
59.90000	28
59.90833	27
59.91667	25
59.92500	22
59.93333	21
59.94167	19
59.95000	19
59.95833	21
59.96667	23
59.97500	24
59.98333	25
59.99167	25
60.00000	25

[LC Chromatogram(Detector A-Ch2)]
Interval(msec)	500
# of Points	7201
Start Time(min)	0.000
End Time(min)	60.000
Intensity Units	mV
Intensity Multiplier	0.001
Wavelength(nm)	230
R.Time (min)	Intensity
0.00000	-54
0.00833	-54
0.01667	-2
0.02500	-5
0.03333	-7
0.04167	-9
0.05000	-10
0.05833	-11
0.06667	-13
0.07500	-15
0.08333	-19
0.09167	-23
0.10000	-27
0.10833	-30
0.11667	-33
0.12500	-36
0.13333	-37
0.14167	-38
0.15000	-37
0.15833	-35
0.16667	-33
0.17500	-31
0.18333	-31
0.19167	-32
0.20000	-34
0.20833	-37
0.21667	-39
0.22500	-42
0.23333	-44
0.24167	-45
0.25000	-47
0.25833	-49
0.26667	-51
0.27500	-54
0.28333	-58
0.29167	-63
0.30000	-66
0.30833	-70
0.31667	-72
0.32500	-73
0.33333	-73
0.34167	-74
0.35000	-76
0.35833	-78
0.36667	-80
0.37500	-81
0.38333	-82
0.39167	-82
0.40000	-83
0.40833	-83
0.41667	-83
0.42500	-84
0.43333	-86
0.44167	-89
0.45000	-92
0.45833	-95
0.46667	-97
0.47500	-100
0.48333	-102
0.49167	-104
0.50000	-106
0.50833	-109
0.51667	-111
0.52500	-111
0.53333	-112
0.54167	-112
0.55000	-111
0.55833	-112
0.56667	-114
0.57500	-117
0.58333	-120
0.59167	-124
0.60000	-126
0.60833	-127
0.61667	-127
0.62500	-127
0.63333	-127
0.64167	-128
0.65000	-132
0.65833	-135
0.66667	-138
0.67500	-140
0.68333	-141
0.69167	-143
0.70000	-144
0.70833	-146
0.71667	-147
0.72500	-148
0.73333	-147
0.74167	-147
0.75000	-147
0.75833	-148
0.76667	-150
0.77500	-152
0.78333	-154
0.79167	-156
0.80000	-156
0.80833	-155
0.81667	-155
0.82500	-156
0.83333	-158
0.84167	-161
0.85000	-165
0.85833	-168
0.86667	-169
0.87500	-170
0.88333	-170
0.89167	-171
0.90000	-172
0.90833	-172
0.91667	-172
0.92500	-171
0.93333	-170
0.94167	-170
0.95000	-170
0.95833	-172
0.96667	-174
0.97500	-176
0.98333	-177
0.99167	-177
1.00000	-179
1.00833	-181
1.01667	-185
1.02500	-188
1.03333	-191
1.04167	-193
1.05000	-195
1.05833	-196
1.06667	-199
1.07500	-201
1.08333	-204
1.09167	-206
1.10000	-209
1.10833	-212
1.11667	-214
1.12500	-215
1.13333	-213
1.14167	-211
1.15000	-209
1.15833	-208
1.16667	-209
1.17500	-212
1.18333	-214
1.19167	-216
1.20000	-217
1.20833	-216
1.21667	-216
1.22500	-216
1.23333	-218
1.24167	-220
1.25000	-224
1.25833	-226
1.26667	-227
1.27500	-227
1.28333	-226
1.29167	-224
1.30000	-223
1.30833	-222
1.31667	-221
1.32500	-221
1.33333	-222
1.34167	-224
1.35000	-225
1.35833	-227
1.36667	-226
1.37500	-225
1.38333	-223
1.39167	-221
1.40000	-221
1.40833	-222
1.41667	-224
1.42500	-228
1.43333	-232
1.44167	-235
1.45000	-238
1.45833	-241
1.46667	-243
1.47500	-246
1.48333	-248
1.49167	-250
1.50000	-253
1.50833	-255
1.51667	-257
1.52500	-258
1.53333	-258
1.54167	-258
1.55000	-259
1.55833	-260
1.56667	-262
1.57500	-263
1.58333	-264
1.59167	-263
1.60000	-262
1.60833	-260
1.61667	-259
1.62500	-258
1.63333	-259
1.64167	-262
1.65000	-265
1.65833	-266
1.66667	-266
1.67500	-265
1.68333	-264
1.69167	-262
1.70000	-262
1.70833	-263
1.71667	-265
1.72500	-265
1.73333	-264
1.74167	-264
1.75000	-266
1.75833	-269
1.76667	-274
1.77500	-278
1.78333	-282
1.79167	-284
1.80000	-285
1.80833	-285
1.81667	-284
1.82500	-284
1.83333	-284
1.84167	-286
1.85000	-287
1.85833	-289
1.86667	-290
1.87500	-290
1.88333	-289
1.89167	-287
1.90000	-284
1.90833	-282
1.91667	-281
1.92500	-280
1.93333	-281
1.94167	-283
1.95000	-286
1.95833	-288
1.96667	-292
1.97500	-295
1.98333	-297
1.99167	-299
2.00000	-299
2.00833	-298
2.01667	-297
2.02500	-297
2.03333	-299
2.04167	-301
2.05000	-304
2.05833	-305
2.06667	-304
2.07500	-303
2.08333	-300
2.09167	-297
2.10000	-295
2.10833	-295
2.11667	-297
2.12500	-300
2.13333	-303
2.14167	-305
2.15000	-305
2.15833	-306
2.16667	-307
2.17500	-309
2.18333	-311
2.19167	-312
2.20000	-313
2.20833	-312
2.21667	-311
2.22500	-312
2.23333	-315
2.24167	-318
2.25000	-321
2.25833	-324
2.26667	-324
2.27500	-323
2.28333	-322
2.29167	-321
2.30000	-320
2.30833	-318
2.31667	-316
2.32500	-315
2.33333	-314
2.34167	-314
2.35000	-316
2.35833	-317
2.36667	-319
2.37500	-320
2.38333	-321
2.39167	-322
2.40000	-323
2.40833	-325
2.41667	-328
2.42500	-329
2.43333	-329
2.44167	-329
2.45000	-328
2.45833	-328
2.46667	-329
2.47500	-330
2.48333	-332
2.49167	-333
2.50000	-335
2.50833	-338
2.51667	-339
2.52500	-339
2.53333	-338
2.54167	-336
2.55000	-334
2.55833	-331
2.56667	-329
2.57500	-328
2.58333	-328
2.59167	-329
2.60000	-331
2.60833	-334
2.61667	-337
2.62500	-339
2.63333	-341
2.64167	-343
2.65000	-345
2.65833	-347
2.66667	-349
2.67500	-350
2.68333	-351
2.69167	-350
2.70000	-349
2.70833	-349
2.71667	-350
2.72500	-349
2.73333	-347
2.74167	-345
2.75000	-343
2.75833	-343
2.76667	-344
2.77500	-345
2.78333	-346
2.79167	-348
2.80000	-349
2.80833	-352
2.81667	-354
2.82500	-356
2.83333	-359
2.84167	-360
2.85000	-360
2.85833	-359
2.86667	-357
2.87500	-354
2.88333	-353
2.89167	-352
2.90000	-352
2.90833	-353
2.91667	-355
2.92500	-356
2.93333	-358
2.94167	-359
2.95000	-360
2.95833	-361
2.96667	-362
2.97500	-364
2.98333	-366
2.99167	-367
3.00000	-368
3.00833	-366
3.01667	-364
3.02500	-363
3.03333	-361
3.04167	-361
3.05000	-362
3.05833	-363
3.06667	-364
3.07500	-365
3.08333	-366
3.09167	-367
3.10000	-368
3.10833	-368
3.11667	-368
3.12500	-367
3.13333	-367
3.14167	-367
3.15000	-367
3.15833	-368
3.16667	-369
3.17500	-371
3.18333	-372
3.19167	-373
3.20000	-373
3.20833	-374
3.21667	-376
3.22500	-379
3.23333	-383
3.24167	-386
3.25000	-388
3.25833	-390
3.26667	-391
3.27500	-392
3.28333	-393
3.29167	-393
3.30000	-392
3.30833	-389
3.31667	-387
3.32500	-386
3.33333	-386
3.34167	-386
3.35000	-387
3.35833	-386
3.36667	-384
3.37500	-383
3.38333	-381
3.39167	-380
3.40000	-379
3.40833	-379
3.41667	-378
3.42500	-378
3.43333	-379
3.44167	-379
3.45000	-379
3.45833	-379
3.46667	-379
3.47500	-380
3.48333	-382
3.49167	-385
3.50000	-389
3.50833	-393
3.51667	-397
3.52500	-399
3.53333	-401
3.54167	-401
3.55000	-400
3.55833	-399
3.56667	-397
3.57500	-395
3.58333	-393
3.59167	-390
3.60000	-388
3.60833	-388
3.61667	-388
3.62500	-389
3.63333	-390
3.64167	-393
3.65000	-395
3.65833	-398
3.66667	-399
3.67500	-399
3.68333	-399
3.69167	-400
3.70000	-401
3.70833	-402
3.71667	-402
3.72500	-400
3.73333	-397
3.74167	-396
3.75000	-396
3.75833	-398
3.76667	-402
3.77500	-405
3.78333	-408
3.79167	-410
3.80000	-411
3.80833	-411
3.81667	-411
3.82500	-410
3.83333	-410
3.84167	-408
3.85000	-406
3.85833	-404
3.86667	-402
3.87500	-401
3.88333	-399
3.89167	-398
3.90000	-395
3.90833	-393
3.91667	-392
3.92500	-393
3.93333	-396
3.94167	-399
3.95000	-402
3.95833	-404
3.96667	-405
3.97500	-405
3.98333	-405
3.99167	-406
4.00000	-407
4.00833	-410
4.01667	-412
4.02500	-414
4.03333	-415
4.04167	-416
4.05000	-418
4.05833	-419
4.06667	-419
4.07500	-417
4.08333	-415
4.09167	-413
4.10000	-413
4.10833	-413
4.11667	-414
4.12500	-415
4.13333	-415
4.14167	-415
4.15000	-414
4.15833	-412
4.16667	-410
4.17500	-410
4.18333	-410
4.19167	-411
4.20000	-411
4.20833	-411
4.21667	-409
4.22500	-406
4.23333	-404
4.24167	-405
4.25000	-406
4.25833	-408
4.26667	-408
4.27500	-409
4.28333	-410
4.29167	-411
4.30000	-413
4.30833	-415
4.31667	-418
4.32500	-420
4.33333	-422
4.34167	-424
4.35000	-425
4.35833	-425
4.36667	-424
4.37500	-424
4.38333	-426
4.39167	-427
4.40000	-428
4.40833	-428
4.41667	-427
4.42500	-427
4.43333	-428
4.44167	-428
4.45000	-427
4.45833	-425
4.46667	-422
4.47500	-420
4.48333	-417
4.49167	-415
4.50000	-413
4.50833	-412
4.51667	-412
4.52500	-413
4.53333	-414
4.54167	-415
4.55000	-416
4.55833	-418
4.56667	-419
4.57500	-421
4.58333	-422
4.59167	-425
4.60000	-428
4.60833	-432
4.61667	-435
4.62500	-437
4.63333	-438
4.64167	-438
4.65000	-435
4.65833	-432
4.66667	-428
4.67500	-424
4.68333	-421
4.69167	-419
4.70000	-420
4.70833	-421
4.71667	-424
4.72500	-427
4.73333	-429
4.74167	-429
4.75000	-428
4.75833	-427
4.76667	-428
4.77500	-429
4.78333	-432
4.79167	-434
4.80000	-435
4.80833	-435
4.81667	-434
4.82500	-434
4.83333	-434
4.84167	-434
4.85000	-433
4.85833	-432
4.86667	-432
4.87500	-433
4.88333	-434
4.89167	-435
4.90000	-435
4.90833	-433
4.91667	-431
4.92500	-430
4.93333	-429
4.94167	-430
4.95000	-432
4.95833	-435
4.96667	-437
4.97500	-440
4.98333	-442
4.99167	-442
5.00000	-441
5.00833	-439
5.01667	-436
5.02500	-435
5.03333	-434
5.04167	-435
5.05000	-438
5.05833	-442
5.06667	-444
5.07500	-446
5.08333	-445
5.09167	-444
5.10000	-442
5.10833	-441
5.11667	-441
5.12500	-441
5.13333	-440
5.14167	-440
5.15000	-439
5.15833	-439
5.16667	-440
5.17500	-442
5.18333	-444
5.19167	-445
5.20000	-445
5.20833	-443
5.21667	-440
5.22500	-439
5.23333	-438
5.24167	-440
5.25000	-441
5.25833	-442
5.26667	-442
5.27500	-441
5.28333	-441
5.29167	-442
5.30000	-444
5.30833	-446
5.31667	-447
5.32500	-447
5.33333	-445
5.34167	-444
5.35000	-444
5.35833	-445
5.36667	-446
5.37500	-447
5.38333	-449
5.39167	-451
5.40000	-453
5.40833	-454
5.41667	-455
5.42500	-455
5.43333	-454
5.44167	-454
5.45000	-454
5.45833	-454
5.46667	-454
5.47500	-452
5.48333	-451
5.49167	-451
5.50000	-451
5.50833	-452
5.51667	-452
5.52500	-450
5.53333	-447
5.54167	-443
5.55000	-439
5.55833	-436
5.56667	-436
5.57500	-438
5.58333	-442
5.59167	-446
5.60000	-450
5.60833	-453
5.61667	-454
5.62500	-453
5.63333	-450
5.64167	-447
5.65000	-444
5.65833	-442
5.66667	-443
5.67500	-446
5.68333	-449
5.69167	-453
5.70000	-455
5.70833	-456
5.71667	-455
5.72500	-455
5.73333	-455
5.74167	-455
5.75000	-456
5.75833	-457
5.76667	-456
5.77500	-454
5.78333	-452
5.79167	-450
5.80000	-449
5.80833	-449
5.81667	-451
5.82500	-453
5.83333	-454
5.84167	-455
5.85000	-454
5.85833	-453
5.86667	-453
5.87500	-454
5.88333	-455
5.89167	-457
5.90000	-459
5.90833	-461
5.91667	-462
5.92500	-461
5.93333	-459
5.94167	-457
5.95000	-456
5.95833	-456
5.96667	-456
5.97500	-457
5.98333	-457
5.99167	-456
6.00000	-455
6.00833	-454
6.01667	-454
6.02500	-454
6.03333	-455
6.04167	-457
6.05000	-458
6.05833	-459
6.06667	-461
6.07500	-462
6.08333	-464
6.09167	-466
6.10000	-467
6.10833	-467
6.11667	-466
6.12500	-465
6.13333	-463
6.14167	-462
6.15000	-462
6.15833	-462
6.16667	-463
6.17500	-462
6.18333	-461
6.19167	-459
6.20000	-458
6.20833	-457
6.21667	-457
6.22500	-458
6.23333	-458
6.24167	-457
6.25000	-455
6.25833	-453
6.26667	-452
6.27500	-453
6.28333	-455
6.29167	-458
6.30000	-460
6.30833	-462
6.31667	-463
6.32500	-464
6.33333	-464
6.34167	-463
6.35000	-461
6.35833	-459
6.36667	-457
6.37500	-457
6.38333	-458
6.39167	-460
6.40000	-463
6.40833	-466
6.41667	-467
6.42500	-467
6.43333	-466
6.44167	-464
6.45000	-464
6.45833	-463
6.46667	-463
6.47500	-461
6.48333	-459
6.49167	-457
6.50000	-457
6.50833	-460
6.51667	-464
6.52500	-469
6.53333	-472
6.54167	-473
6.55000	-471
6.55833	-469
6.56667	-467
6.57500	-466
6.58333	-467
6.59167	-468
6.60000	-469
6.60833	-470
6.61667	-469
6.62500	-469
6.63333	-470
6.64167	-471
6.65000	-471
6.65833	-472
6.66667	-472
6.67500	-472
6.68333	-471
6.69167	-469
6.70000	-469
6.70833	-470
6.71667	-471
6.72500	-472
6.73333	-474
6.74167	-474
6.75000	-474
6.75833	-474
6.76667	-475
6.77500	-475
6.78333	-475
6.79167	-473
6.80000	-471
6.80833	-469
6.81667	-468
6.82500	-468
6.83333	-469
6.84167	-471
6.85000	-474
6.85833	-476
6.86667	-478
6.87500	-477
6.88333	-475
6.89167	-471
6.90000	-467
6.90833	-464
6.91667	-462
6.92500	-462
6.93333	-464
6.94167	-465
6.95000	-467
6.95833	-468
6.96667	-468
6.97500	-467
6.98333	-466
6.99167	-465
7.00000	-464
7.00833	-463
7.01667	-463
7.02500	-465
7.03333	-467
7.04167	-469
7.05000	-471
7.05833	-473
7.06667	-474
7.07500	-474
7.08333	-473
7.09167	-472
7.10000	-472
7.10833	-473
7.11667	-475
7.12500	-478
7.13333	-480
7.14167	-480
7.15000	-478
7.15833	-477
7.16667	-477
7.17500	-477
7.18333	-477
7.19167	-478
7.20000	-478
7.20833	-479
7.21667	-481
7.22500	-483
7.23333	-485
7.24167	-487
7.25000	-486
7.25833	-484
7.26667	-480
7.27500	-476
7.28333	-473
7.29167	-473
7.30000	-475
7.30833	-478
7.31667	-482
7.32500	-483
7.33333	-483
7.34167	-482
7.35000	-481
7.35833	-480
7.36667	-479
7.37500	-477
7.38333	-475
7.39167	-472
7.40000	-471
7.40833	-471
7.41667	-473
7.42500	-477
7.43333	-479
7.44167	-479
7.45000	-477
7.45833	-475
7.46667	-472
7.47500	-470
7.48333	-470
7.49167	-471
7.50000	-472
7.50833	-471
7.51667	-470
7.52500	-468
7.53333	-466
7.54167	-465
7.55000	-466
7.55833	-467
7.56667	-469
7.57500	-471
7.58333	-473
7.59167	-474
7.60000	-476
7.60833	-479
7.61667	-483
7.62500	-489
7.63333	-495
7.64167	-499
7.65000	-501
7.65833	-500
7.66667	-497
7.67500	-494
7.68333	-492
7.69167	-490
7.70000	-488
7.70833	-487
7.71667	-487
7.72500	-489
7.73333	-491
7.74167	-492
7.75000	-492
7.75833	-492
7.76667	-492
7.77500	-493
7.78333	-493
7.79167	-493
7.80000	-492
7.80833	-489
7.81667	-486
7.82500	-483
7.83333	-481
7.84167	-481
7.85000	-482
7.85833	-484
7.86667	-486
7.87500	-488
7.88333	-490
7.89167	-491
7.90000	-492
7.90833	-492
7.91667	-491
7.92500	-491
7.93333	-491
7.94167	-492
7.95000	-492
7.95833	-491
7.96667	-490
7.97500	-488
7.98333	-487
7.99167	-486
8.00000	-487
8.00833	-488
8.01667	-489
8.02500	-490
8.03333	-489
8.04167	-490
8.05000	-491
8.05833	-494
8.06667	-497
8.07500	-499
8.08333	-500
8.09167	-500
8.10000	-498
8.10833	-497
8.11667	-494
8.12500	-490
8.13333	-486
8.14167	-483
8.15000	-481
8.15833	-482
8.16667	-484
8.17500	-488
8.18333	-492
8.19167	-496
8.20000	-499
8.20833	-500
8.21667	-501
8.22500	-500
8.23333	-498
8.24167	-496
8.25000	-494
8.25833	-492
8.26667	-492
8.27500	-493
8.28333	-493
8.29167	-493
8.30000	-493
8.30833	-494
8.31667	-496
8.32500	-498
8.33333	-499
8.34167	-500
8.35000	-499
8.35833	-497
8.36667	-497
8.37500	-497
8.38333	-497
8.39167	-498
8.40000	-498
8.40833	-499
8.41667	-499
8.42500	-498
8.43333	-497
8.44167	-496
8.45000	-495
8.45833	-496
8.46667	-497
8.47500	-499
8.48333	-500
8.49167	-500
8.50000	-499
8.50833	-498
8.51667	-497
8.52500	-497
8.53333	-497
8.54167	-498
8.55000	-499
8.55833	-500
8.56667	-500
8.57500	-501
8.58333	-501
8.59167	-502
8.60000	-502
8.60833	-501
8.61667	-500
8.62500	-500
8.63333	-498
8.64167	-498
8.65000	-497
8.65833	-497
8.66667	-497
8.67500	-496
8.68333	-495
8.69167	-494
8.70000	-493
8.70833	-492
8.71667	-490
8.72500	-489
8.73333	-488
8.74167	-489
8.75000	-491
8.75833	-494
8.76667	-497
8.77500	-499
8.78333	-501
8.79167	-501
8.80000	-501
8.80833	-502
8.81667	-503
8.82500	-504
8.83333	-503
8.84167	-502
8.85000	-501
8.85833	-500
8.86667	-500
8.87500	-500
8.88333	-501
8.89167	-502
8.90000	-503
8.90833	-503
8.91667	-502
8.92500	-501
8.93333	-499
8.94167	-498
8.95000	-499
8.95833	-499
8.96667	-500
8.97500	-499
8.98333	-499
8.99167	-499
9.00000	-500
9.00833	-501
9.01667	-501
9.02500	-500
9.03333	-498
9.04167	-496
9.05000	-493
9.05833	-491
9.06667	-491
9.07500	-492
9.08333	-492
9.09167	-493
9.10000	-495
9.10833	-496
9.11667	-498
9.12500	-499
9.13333	-500
9.14167	-501
9.15000	-500
9.15833	-498
9.16667	-498
9.17500	-497
9.18333	-496
9.19167	-495
9.20000	-495
9.20833	-494
9.21667	-494
9.22500	-496
9.23333	-499
9.24167	-503
9.25000	-506
9.25833	-509
9.26667	-508
9.27500	-507
9.28333	-505
9.29167	-505
9.30000	-507
9.30833	-509
9.31667	-510
9.32500	-510
9.33333	-509
9.34167	-508
9.35000	-507
9.35833	-506
9.36667	-504
9.37500	-503
9.38333	-501
9.39167	-499
9.40000	-498
9.40833	-497
9.41667	-498
9.42500	-500
9.43333	-503
9.44167	-506
9.45000	-509
9.45833	-510
9.46667	-511
9.47500	-510
9.48333	-507
9.49167	-504
9.50000	-502
9.50833	-500
9.51667	-499
9.52500	-501
9.53333	-504
9.54167	-507
9.55000	-509
9.55833	-510
9.56667	-508
9.57500	-506
9.58333	-504
9.59167	-502
9.60000	-501
9.60833	-501
9.61667	-502
9.62500	-503
9.63333	-504
9.64167	-507
9.65000	-509
9.65833	-510
9.66667	-510
9.67500	-509
9.68333	-508
9.69167	-506
9.70000	-504
9.70833	-503
9.71667	-501
9.72500	-499
9.73333	-497
9.74167	-496
9.75000	-497
9.75833	-499
9.76667	-502
9.77500	-503
9.78333	-503
9.79167	-500
9.80000	-496
9.80833	-493
9.81667	-491
9.82500	-493
9.83333	-495
9.84167	-499
9.85000	-502
9.85833	-505
9.86667	-507
9.87500	-509
9.88333	-511
9.89167	-511
9.90000	-510
9.90833	-508
9.91667	-505
9.92500	-504
9.93333	-503
9.94167	-502
9.95000	-500
9.95833	-498
9.96667	-496
9.97500	-495
9.98333	-496
9.99167	-499
10.00000	-501
10.00833	-504
10.01667	-507
10.02500	-509
10.03333	-510
10.04167	-510
10.05000	-508
10.05833	-505
10.06667	-502
10.07500	-499
10.08333	-497
10.09167	-496
10.10000	-495
10.10833	-496
10.11667	-497
10.12500	-498
10.13333	-499
10.14167	-501
10.15000	-503
10.15833	-505
10.16667	-508
10.17500	-509
10.18333	-509
10.19167	-507
10.20000	-505
10.20833	-504
10.21667	-504
10.22500	-505
10.23333	-506
10.24167	-508
10.25000	-509
10.25833	-511
10.26667	-513
10.27500	-513
10.28333	-512
10.29167	-509
10.30000	-506
10.30833	-504
10.31667	-503
10.32500	-503
10.33333	-504
10.34167	-505
10.35000	-506
10.35833	-505
10.36667	-505
10.37500	-504
10.38333	-503
10.39167	-503
10.40000	-504
10.40833	-505
10.41667	-505
10.42500	-506
10.43333	-507
10.44167	-508
10.45000	-508
10.45833	-508
10.46667	-507
10.47500	-506
10.48333	-506
10.49167	-506
10.50000	-506
10.50833	-507
10.51667	-508
10.52500	-508
10.53333	-508
10.54167	-507
10.55000	-505
10.55833	-504
10.56667	-505
10.57500	-506
10.58333	-506
10.59167	-505
10.60000	-503
10.60833	-499
10.61667	-496
10.62500	-495
10.63333	-494
10.64167	-494
10.65000	-495
10.65833	-496
10.66667	-497
10.67500	-499
10.68333	-501
10.69167	-504
10.70000	-506
10.70833	-507
10.71667	-508
10.72500	-507
10.73333	-505
10.74167	-503
10.75000	-502
10.75833	-503
10.76667	-507
10.77500	-512
10.78333	-516
10.79167	-519
10.80000	-520
10.80833	-520
10.81667	-518
10.82500	-515
10.83333	-511
10.84167	-508
10.85000	-506
10.85833	-504
10.86667	-503
10.87500	-505
10.88333	-506
10.89167	-509
10.90000	-510
10.90833	-511
10.91667	-510
10.92500	-507
10.93333	-506
10.94167	-505
10.95000	-505
10.95833	-505
10.96667	-505
10.97500	-505
10.98333	-503
10.99167	-500
11.00000	-497
11.00833	-495
11.01667	-494
11.02500	-496
11.03333	-499
11.04167	-502
11.05000	-504
11.05833	-506
11.06667	-506
11.07500	-505
11.08333	-506
11.09167	-507
11.10000	-508
11.10833	-510
11.11667	-511
11.12500	-511
11.13333	-510
11.14167	-507
11.15000	-504
11.15833	-502
11.16667	-500
11.17500	-501
11.18333	-502
11.19167	-505
11.20000	-508
11.20833	-510
11.21667	-511
11.22500	-513
11.23333	-513
11.24167	-513
11.25000	-511
11.25833	-510
11.26667	-508
11.27500	-506
11.28333	-505
11.29167	-505
11.30000	-505
11.30833	-505
11.31667	-505
11.32500	-505
11.33333	-504
11.34167	-503
11.35000	-501
11.35833	-500
11.36667	-499
11.37500	-499
11.38333	-499
11.39167	-501
11.40000	-504
11.40833	-507
11.41667	-510
11.42500	-511
11.43333	-511
11.44167	-511
11.45000	-509
11.45833	-507
11.46667	-505
11.47500	-505
11.48333	-505
11.49167	-507
11.50000	-510
11.50833	-513
11.51667	-515
11.52500	-516
11.53333	-516
11.54167	-516
11.55000	-515
11.55833	-516
11.56667	-518
11.57500	-519
11.58333	-519
11.59167	-519
11.60000	-518
11.60833	-516
11.61667	-516
11.62500	-517
11.63333	-519
11.64167	-519
11.65000	-518
11.65833	-515
11.66667	-512
11.67500	-510
11.68333	-508
11.69167	-506
11.70000	-505
11.70833	-505
11.71667	-506
11.72500	-508
11.73333	-510
11.74167	-512
11.75000	-514
11.75833	-516
11.76667	-518
11.77500	-519
11.78333	-522
11.79167	-524
11.80000	-527
11.80833	-528
11.81667	-528
11.82500	-526
11.83333	-524
11.84167	-521
11.85000	-518
11.85833	-514
11.86667	-511
11.87500	-509
11.88333	-507
11.89167	-506
11.90000	-506
11.90833	-507
11.91667	-509
11.92500	-511
11.93333	-512
11.94167	-514
11.95000	-515
11.95833	-515
11.96667	-512
11.97500	-510
11.98333	-507
11.99167	-506
12.00000	-505
12.00833	-506
12.01667	-508
12.02500	-509
12.03333	-511
12.04167	-513
12.05000	-515
12.05833	-517
12.06667	-517
12.07500	-517
12.08333	-516
12.09167	-516
12.10000	-515
12.10833	-514
12.11667	-513
12.12500	-512
12.13333	-511
12.14167	-511
12.15000	-512
12.15833	-515
12.16667	-519
12.17500	-521
12.18333	-523
12.19167	-524
12.20000	-523
12.20833	-521
12.21667	-520
12.22500	-521
12.23333	-522
12.24167	-522
12.25000	-520
12.25833	-518
12.26667	-515
12.27500	-513
12.28333	-513
12.29167	-515
12.30000	-517
12.30833	-519
12.31667	-521
12.32500	-522
12.33333	-523
12.34167	-524
12.35000	-525
12.35833	-525
12.36667	-523
12.37500	-519
12.38333	-515
12.39167	-513
12.40000	-513
12.40833	-514
12.41667	-517
12.42500	-521
12.43333	-524
12.44167	-527
12.45000	-528
12.45833	-527
12.46667	-525
12.47500	-524
12.48333	-523
12.49167	-523
12.50000	-525
12.50833	-528
12.51667	-529
12.52500	-529
12.53333	-526
12.54167	-523
12.55000	-519
12.55833	-517
12.56667	-517
12.57500	-518
12.58333	-520
12.59167	-522
12.60000	-523
12.60833	-523
12.61667	-522
12.62500	-521
12.63333	-520
12.64167	-519
12.65000	-519
12.65833	-520
12.66667	-522
12.67500	-523
12.68333	-523
12.69167	-522
12.70000	-521
12.70833	-520
12.71667	-521
12.72500	-523
12.73333	-525
12.74167	-526
12.75000	-526
12.75833	-526
12.76667	-526
12.77500	-526
12.78333	-526
12.79167	-527
12.80000	-527
12.80833	-528
12.81667	-527
12.82500	-527
12.83333	-526
12.84167	-527
12.85000	-529
12.85833	-530
12.86667	-532
12.87500	-533
12.88333	-532
12.89167	-531
12.90000	-530
12.90833	-531
12.91667	-533
12.92500	-535
12.93333	-537
12.94167	-537
12.95000	-536
12.95833	-534
12.96667	-533
12.97500	-532
12.98333	-533
12.99167	-535
13.00000	-536
13.00833	-536
13.01667	-535
13.02500	-531
13.03333	-526
13.04167	-520
13.05000	-517
13.05833	-515
13.06667	-516
13.07500	-518
13.08333	-521
13.09167	-524
13.10000	-526
13.10833	-528
13.11667	-530
13.12500	-531
13.13333	-532
13.14167	-532
13.15000	-532
13.15833	-531
13.16667	-528
13.17500	-524
13.18333	-522
13.19167	-521
13.20000	-522
13.20833	-524
13.21667	-525
13.22500	-526
13.23333	-525
13.24167	-524
13.25000	-522
13.25833	-519
13.26667	-517
13.27500	-516
13.28333	-515
13.29167	-515
13.30000	-517
13.30833	-519
13.31667	-521
13.32500	-523
13.33333	-525
13.34167	-526
13.35000	-527
13.35833	-527
13.36667	-525
13.37500	-524
13.38333	-524
13.39167	-525
13.40000	-526
13.40833	-526
13.41667	-525
13.42500	-523
13.43333	-521
13.44167	-520
13.45000	-521
13.45833	-521
13.46667	-521
13.47500	-522
13.48333	-523
13.49167	-525
13.50000	-526
13.50833	-526
13.51667	-526
13.52500	-525
13.53333	-525
13.54167	-525
13.55000	-527
13.55833	-528
13.56667	-530
13.57500	-532
13.58333	-532
13.59167	-531
13.60000	-530
13.60833	-528
13.61667	-527
13.62500	-528
13.63333	-530
13.64167	-532
13.65000	-532
13.65833	-529
13.66667	-525
13.67500	-520
13.68333	-517
13.69167	-514
13.70000	-514
13.70833	-515
13.71667	-516
13.72500	-516
13.73333	-516
13.74167	-516
13.75000	-516
13.75833	-516
13.76667	-513
13.77500	-511
13.78333	-509
13.79167	-507
13.80000	-507
13.80833	-506
13.81667	-505
13.82500	-503
13.83333	-500
13.84167	-498
13.85000	-497
13.85833	-496
13.86667	-495
13.87500	-492
13.88333	-489
13.89167	-486
13.90000	-484
13.90833	-483
13.91667	-482
13.92500	-482
13.93333	-482
13.94167	-481
13.95000	-480
13.95833	-480
13.96667	-480
13.97500	-480
13.98333	-481
13.99167	-482
14.00000	-481
14.00833	-478
14.01667	-475
14.02500	-472
14.03333	-470
14.04167	-468
14.05000	-466
14.05833	-464
14.06667	-463
14.07500	-461
14.08333	-460
14.09167	-459
14.10000	-460
14.10833	-462
14.11667	-464
14.12500	-467
14.13333	-468
14.14167	-467
14.15000	-464
14.15833	-461
14.16667	-459
14.17500	-456
14.18333	-455
14.19167	-454
14.20000	-453
14.20833	-454
14.21667	-455
14.22500	-454
14.23333	-452
14.24167	-449
14.25000	-446
14.25833	-443
14.26667	-440
14.27500	-437
14.28333	-435
14.29167	-433
14.30000	-431
14.30833	-430
14.31667	-430
14.32500	-430
14.33333	-430
14.34167	-431
14.35000	-433
14.35833	-436
14.36667	-438
14.37500	-440
14.38333	-441
14.39167	-442
14.40000	-443
14.40833	-443
14.41667	-444
14.42500	-444
14.43333	-445
14.44167	-446
14.45000	-447
14.45833	-448
14.46667	-448
14.47500	-447
14.48333	-446
14.49167	-446
14.50000	-446
14.50833	-444
14.51667	-443
14.52500	-442
14.53333	-442
14.54167	-443
14.55000	-444
14.55833	-445
14.56667	-444
14.57500	-444
14.58333	-445
14.59167	-447
14.60000	-449
14.60833	-451
14.61667	-452
14.62500	-452
14.63333	-452
14.64167	-451
14.65000	-452
14.65833	-452
14.66667	-452
14.67500	-452
14.68333	-451
14.69167	-452
14.70000	-453
14.70833	-455
14.71667	-456
14.72500	-458
14.73333	-459
14.74167	-458
14.75000	-456
14.75833	-454
14.76667	-451
14.77500	-450
14.78333	-450
14.79167	-452
14.80000	-454
14.80833	-456
14.81667	-457
14.82500	-457
14.83333	-457
14.84167	-456
14.85000	-457
14.85833	-458
14.86667	-459
14.87500	-461
14.88333	-461
14.89167	-462
14.90000	-464
14.90833	-465
14.91667	-466
14.92500	-467
14.93333	-467
14.94167	-466
14.95000	-465
14.95833	-464
14.96667	-462
14.97500	-461
14.98333	-460
14.99167	-461
15.00000	-463
15.00833	-465
15.01667	-467
15.02500	-468
15.03333	-469
15.04167	-470
15.05000	-470
15.05833	-471
15.06667	-471
15.07500	-470
15.08333	-469
15.09167	-468
15.10000	-467
15.10833	-466
15.11667	-464
15.12500	-464
15.13333	-464
15.14167	-464
15.15000	-464
15.15833	-464
15.16667	-466
15.17500	-467
15.18333	-469
15.19167	-471
15.20000	-472
15.20833	-472
15.21667	-472
15.22500	-472
15.23333	-473
15.24167	-474
15.25000	-474
15.25833	-474
15.26667	-474
15.27500	-475
15.28333	-477
15.29167	-479
15.30000	-480
15.30833	-480
15.31667	-479
15.32500	-477
15.33333	-474
15.34167	-472
15.35000	-472
15.35833	-472
15.36667	-473
15.37500	-475
15.38333	-476
15.39167	-478
15.40000	-479
15.40833	-480
15.41667	-480
15.42500	-482
15.43333	-482
15.44167	-482
15.45000	-480
15.45833	-478
15.46667	-477
15.47500	-477
15.48333	-478
15.49167	-480
15.50000	-482
15.50833	-484
15.51667	-485
15.52500	-487
15.53333	-488
15.54167	-489
15.55000	-490
15.55833	-492
15.56667	-493
15.57500	-494
15.58333	-494
15.59167	-494
15.60000	-493
15.60833	-491
15.61667	-489
15.62500	-486
15.63333	-484
15.64167	-482
15.65000	-480
15.65833	-481
15.66667	-482
15.67500	-484
15.68333	-486
15.69167	-488
15.70000	-490
15.70833	-492
15.71667	-495
15.72500	-498
15.73333	-501
15.74167	-502
15.75000	-501
15.75833	-499
15.76667	-497
15.77500	-495
15.78333	-493
15.79167	-492
15.80000	-490
15.80833	-488
15.81667	-485
15.82500	-484
15.83333	-484
15.84167	-485
15.85000	-484
15.85833	-483
15.86667	-482
15.87500	-482
15.88333	-485
15.89167	-489
15.90000	-493
15.90833	-497
15.91667	-498
15.92500	-498
15.93333	-497
15.94167	-497
15.95000	-497
15.95833	-498
15.96667	-500
15.97500	-501
15.98333	-500
15.99167	-498
16.00000	-496
16.00833	-494
16.01667	-493
16.02500	-492
16.03333	-493
16.04167	-493
16.05000	-493
16.05833	-493
16.06667	-494
16.07500	-495
16.08333	-497
16.09167	-499
16.10000	-500
16.10833	-501
16.11667	-501
16.12500	-499
16.13333	-497
16.14167	-494
16.15000	-492
16.15833	-491
16.16667	-491
16.17500	-491
16.18333	-491
16.19167	-491
16.20000	-490
16.20833	-489
16.21667	-487
16.22500	-485
16.23333	-484
16.24167	-484
16.25000	-484
16.25833	-486
16.26667	-489
16.27500	-491
16.28333	-493
16.29167	-494
16.30000	-493
16.30833	-491
16.31667	-491
16.32500	-493
16.33333	-496
16.34167	-499
16.35000	-499
16.35833	-498
16.36667	-494
16.37500	-491
16.38333	-490
16.39167	-490
16.40000	-490
16.40833	-489
16.41667	-486
16.42500	-484
16.43333	-482
16.44167	-482
16.45000	-483
16.45833	-485
16.46667	-486
16.47500	-488
16.48333	-490
16.49167	-491
16.50000	-492
16.50833	-493
16.51667	-493
16.52500	-493
16.53333	-494
16.54167	-495
16.55000	-496
16.55833	-497
16.56667	-496
16.57500	-495
16.58333	-495
16.59167	-495
16.60000	-495
16.60833	-495
16.61667	-494
16.62500	-494
16.63333	-494
16.64167	-496
16.65000	-497
16.65833	-499
16.66667	-500
16.67500	-501
16.68333	-502
16.69167	-504
16.70000	-507
16.70833	-511
16.71667	-514
16.72500	-516
16.73333	-515
16.74167	-514
16.75000	-512
16.75833	-509
16.76667	-507
16.77500	-505
16.78333	-504
16.79167	-502
16.80000	-502
16.80833	-501
16.81667	-500
16.82500	-500
16.83333	-501
16.84167	-503
16.85000	-506
16.85833	-508
16.86667	-510
16.87500	-511
16.88333	-512
16.89167	-512
16.90000	-512
16.90833	-511
16.91667	-509
16.92500	-507
16.93333	-506
16.94167	-506
16.95000	-508
16.95833	-510
16.96667	-511
16.97500	-513
16.98333	-514
16.99167	-516
17.00000	-517
17.00833	-517
17.01667	-517
17.02500	-517
17.03333	-517
17.04167	-519
17.05000	-521
17.05833	-523
17.06667	-522
17.07500	-520
17.08333	-517
17.09167	-512
17.10000	-509
17.10833	-507
17.11667	-507
17.12500	-508
17.13333	-510
17.14167	-513
17.15000	-516
17.15833	-519
17.16667	-521
17.17500	-521
17.18333	-520
17.19167	-519
17.20000	-517
17.20833	-517
17.21667	-516
17.22500	-514
17.23333	-512
17.24167	-510
17.25000	-509
17.25833	-510
17.26667	-510
17.27500	-511
17.28333	-512
17.29167	-512
17.30000	-511
17.30833	-511
17.31667	-510
17.32500	-511
17.33333	-512
17.34167	-513
17.35000	-513
17.35833	-513
17.36667	-513
17.37500	-514
17.38333	-516
17.39167	-517
17.40000	-519
17.40833	-520
17.41667	-520
17.42500	-520
17.43333	-519
17.44167	-519
17.45000	-519
17.45833	-520
17.46667	-519
17.47500	-518
17.48333	-516
17.49167	-513
17.50000	-511
17.50833	-509
17.51667	-507
17.52500	-509
17.53333	-512
17.54167	-516
17.55000	-521
17.55833	-525
17.56667	-527
17.57500	-527
17.58333	-526
17.59167	-523
17.60000	-522
17.60833	-521
17.61667	-521
17.62500	-521
17.63333	-520
17.64167	-518
17.65000	-516
17.65833	-514
17.66667	-513
17.67500	-512
17.68333	-512
17.69167	-513
17.70000	-514
17.70833	-514
17.71667	-514
17.72500	-515
17.73333	-517
17.74167	-519
17.75000	-520
17.75833	-521
17.76667	-520
17.77500	-517
17.78333	-516
17.79167	-515
17.80000	-514
17.80833	-513
17.81667	-511
17.82500	-509
17.83333	-508
17.84167	-506
17.85000	-505
17.85833	-504
17.86667	-504
17.87500	-504
17.88333	-505
17.89167	-507
17.90000	-508
17.90833	-509
17.91667	-509
17.92500	-506
17.93333	-503
17.94167	-501
17.95000	-500
17.95833	-500
17.96667	-500
17.97500	-501
17.98333	-501
17.99167	-500
18.00000	-501
18.00833	-502
18.01667	-502
18.02500	-500
18.03333	-496
18.04167	-492
18.05000	-489
18.05833	-487
18.06667	-487
18.07500	-488
18.08333	-487
18.09167	-485
18.10000	-483
18.10833	-480
18.11667	-479
18.12500	-478
18.13333	-476
18.14167	-473
18.15000	-467
18.15833	-462
18.16667	-457
18.17500	-452
18.18333	-449
18.19167	-446
18.20000	-444
18.20833	-443
18.21667	-442
18.22500	-443
18.23333	-444
18.24167	-446
18.25000	-449
18.25833	-450
18.26667	-450
18.27500	-448
18.28333	-443
18.29167	-439
18.30000	-435
18.30833	-432
18.31667	-429
18.32500	-427
18.33333	-425
18.34167	-422
18.35000	-420
18.35833	-417
18.36667	-415
18.37500	-413
18.38333	-411
18.39167	-410
18.40000	-408
18.40833	-407
18.41667	-405
18.42500	-401
18.43333	-397
18.44167	-392
18.45000	-387
18.45833	-384
18.46667	-382
18.47500	-382
18.48333	-380
18.49167	-379
18.50000	-376
18.50833	-373
18.51667	-371
18.52500	-369
18.53333	-367
18.54167	-364
18.55000	-362
18.55833	-360
18.56667	-359
18.57500	-358
18.58333	-355
18.59167	-352
18.60000	-347
18.60833	-343
18.61667	-340
18.62500	-338
18.63333	-336
18.64167	-334
18.65000	-330
18.65833	-326
18.66667	-322
18.67500	-317
18.68333	-312
18.69167	-308
18.70000	-305
18.70833	-302
18.71667	-300
18.72500	-299
18.73333	-297
18.74167	-297
18.75000	-296
18.75833	-295
18.76667	-293
18.77500	-289
18.78333	-284
18.79167	-279
18.80000	-274
18.80833	-269
18.81667	-264
18.82500	-260
18.83333	-255
18.84167	-251
18.85000	-247
18.85833	-244
18.86667	-240
18.87500	-237
18.88333	-234
18.89167	-231
18.90000	-228
18.90833	-223
18.91667	-220
18.92500	-217
18.93333	-216
18.94167	-215
18.95000	-214
18.95833	-213
18.96667	-211
18.97500	-210
18.98333	-209
18.99167	-207
19.00000	-205
19.00833	-202
19.01667	-198
19.02500	-195
19.03333	-191
19.04167	-187
19.05000	-183
19.05833	-179
19.06667	-176
19.07500	-173
19.08333	-171
19.09167	-169
19.10000	-167
19.10833	-165
19.11667	-163
19.12500	-161
19.13333	-159
19.14167	-156
19.15000	-153
19.15833	-150
19.16667	-147
19.17500	-143
19.18333	-140
19.19167	-136
19.20000	-133
19.20833	-130
19.21667	-126
19.22500	-122
19.23333	-119
19.24167	-115
19.25000	-111
19.25833	-107
19.26667	-102
19.27500	-98
19.28333	-94
19.29167	-90
19.30000	-87
19.30833	-82
19.31667	-77
19.32500	-71
19.33333	-66
19.34167	-60
19.35000	-56
19.35833	-52
19.36667	-48
19.37500	-45
19.38333	-42
19.39167	-39
19.40000	-36
19.40833	-31
19.41667	-26
19.42500	-21
19.43333	-17
19.44167	-15
19.45000	-14
19.45833	-11
19.46667	-7
19.47500	-1
19.48333	6
19.49167	13
19.50000	19
19.50833	24
19.51667	29
19.52500	34
19.53333	39
19.54167	45
19.55000	52
19.55833	60
19.56667	69
19.57500	78
19.58333	88
19.59167	96
19.60000	104
19.60833	110
19.61667	115
19.62500	120
19.63333	126
19.64167	132
19.65000	140
19.65833	149
19.66667	158
19.67500	167
19.68333	176
19.69167	185
19.70000	194
19.70833	206
19.71667	218
19.72500	230
19.73333	242
19.74167	254
19.75000	265
19.75833	277
19.76667	289
19.77500	302
19.78333	316
19.79167	329
19.80000	343
19.80833	358
19.81667	373
19.82500	390
19.83333	406
19.84167	422
19.85000	437
19.85833	453
19.86667	469
19.87500	487
19.88333	505
19.89167	523
19.90000	541
19.90833	558
19.91667	575
19.92500	593
19.93333	613
19.94167	635
19.95000	659
19.95833	682
19.96667	706
19.97500	730
19.98333	756
19.99167	782
20.00000	810
20.00833	838
20.01667	865
20.02500	893
20.03333	921
20.04167	951
20.05000	982
20.05833	1015
20.06667	1048
20.07500	1081
20.08333	1114
20.09167	1147
20.10000	1180
20.10833	1214
20.11667	1250
20.12500	1290
20.13333	1332
20.14167	1375
20.15000	1420
20.15833	1464
20.16667	1508
20.17500	1551
20.18333	1595
20.19167	1640
20.20000	1686
20.20833	1735
20.21667	1785
20.22500	1839
20.23333	1893
20.24167	1949
20.25000	2006
20.25833	2064
20.26667	2125
20.27500	2186
20.28333	2249
20.29167	2314
20.30000	2379
20.30833	2447
20.31667	2514
20.32500	2585
20.33333	2657
20.34167	2731
20.35000	2807
20.35833	2882
20.36667	2960
20.37500	3039
20.38333	3120
20.39167	3204
20.40000	3291
20.40833	3382
20.41667	3474
20.42500	3569
20.43333	3665
20.44167	3763
20.45000	3864
20.45833	3964
20.46667	4067
20.47500	4169
20.48333	4276
20.49167	4385
20.50000	4496
20.50833	4614
20.51667	4731
20.52500	4854
20.53333	4978
20.54167	5105
20.55000	5236
20.55833	5366
20.56667	5502
20.57500	5637
20.58333	5776
20.59167	5917
20.60000	6060
20.60833	6210
20.61667	6362
20.62500	6523
20.63333	6686
20.64167	6853
20.65000	7025
20.65833	7195
20.66667	7371
20.67500	7547
20.68333	7731
20.69167	7919
20.70000	8109
20.70833	8307
20.71667	8503
20.72500	8708
20.73333	8913
20.74167	9124
20.75000	9341
20.75833	9558
20.76667	9785
20.77500	10012
20.78333	10248
20.79167	10488
20.80000	10731
20.80833	10981
20.81667	11230
20.82500	11488
20.83333	11747
20.84167	12010
20.85000	12281
20.85833	12551
20.86667	12832
20.87500	13113
20.88333	13405
20.89167	13702
20.90000	14001
20.90833	14309
20.91667	14615
20.92500	14933
20.93333	15252
20.94167	15577
20.95000	15909
20.95833	16239
20.96667	16580
20.97500	16919
20.98333	17269
20.99167	17624
21.00000	17983
21.00833	18354
21.01667	18719
21.02500	19102
21.03333	19513
21.04167	19925
21.05000	20327
21.05833	20726
21.06667	21122
21.07500	21506
21.08333	21905
21.09167	22316
21.10000	22734
21.10833	23169
21.11667	23599
21.12500	24048
21.13333	24526
21.14167	25000
21.15000	25444
21.15833	25872
21.16667	26320
21.17500	26774
21.18333	27246
21.19167	27729
21.20000	28213
21.20833	28710
21.21667	29200
21.22500	29704
21.23333	30208
21.24167	30718
21.25000	31267
21.25833	31830
21.26667	32365
21.27500	32865
21.28333	33374
21.29167	33895
21.30000	34420
21.30833	34967
21.31667	35507
21.32500	36062
21.33333	36615
21.34167	37173
21.35000	37741
21.35833	38300
21.36667	38874
21.37500	39436
21.38333	40006
21.39167	40577
21.40000	41142
21.40833	41720
21.41667	42283
21.42500	42855
21.43333	43419
21.44167	43984
21.45000	44555
21.45833	45115
21.46667	45687
21.47500	46244
21.48333	46802
21.49167	47353
21.50000	47890
21.50833	48432
21.51667	48953
21.52500	49477
21.53333	49989
21.54167	50495
21.55000	51001
21.55833	51490
21.56667	51980
21.57500	52448
21.58333	52906
21.59167	53350
21.60000	53773
21.60833	54192
21.61667	54588
21.62500	54980
21.63333	55355
21.64167	55713
21.65000	56062
21.65833	56385
21.66667	56698
21.67500	56985
21.68333	57255
21.69167	57504
21.70000	57730
21.70833	57941
21.71667	58130
21.72500	58303
21.73333	58456
21.74167	58585
21.75000	58695
21.75833	58781
21.76667	58846
21.77500	58890
21.78333	58909
21.79167	58906
21.80000	58880
21.80833	58830
21.81667	58761
21.82500	58670
21.83333	58560
21.84167	58426
21.85000	58269
21.85833	58093
21.86667	57892
21.87500	57676
21.88333	57437
21.89167	57181
21.90000	56906
21.90833	56605
21.91667	56292
21.92500	55954
21.93333	55604
21.94167	55241
21.95000	54860
21.95833	54472
21.96667	54061
21.97500	53644
21.98333	53207
21.99167	52756
22.00000	52298
22.00833	51820
22.01667	51343
22.02500	50848
22.03333	50351
22.04167	49845
22.05000	49327
22.05833	48813
22.06667	48281
22.07500	47755
22.08333	47217
22.09167	46675
22.10000	46137
22.10833	45587
22.11667	45048
22.12500	44499
22.13333	43957
22.14167	43417
22.15000	42872
22.15833	42343
22.16667	41805
22.17500	41282
22.18333	40757
22.19167	40236
22.20000	39724
22.20833	39206
22.21667	38705
22.22500	38201
22.23333	37709
22.24167	37227
22.25000	36749
22.25833	36288
22.26667	35826
22.27500	35381
22.28333	34940
22.29167	34507
22.30000	34088
22.30833	33670
22.31667	33272
22.32500	32875
22.33333	32492
22.34167	32119
22.35000	31751
22.35833	31401
22.36667	31053
22.37500	30722
22.38333	30397
22.39167	30081
22.40000	29776
22.40833	29473
22.41667	29185
22.42500	28903
22.43333	28634
22.44167	28376
22.45000	28123
22.45833	27883
22.46667	27645
22.47500	27420
22.48333	27201
22.49167	26992
22.50000	26795
22.50833	26601
22.51667	26419
22.52500	26239
22.53333	26067
22.54167	25902
22.55000	25741
22.55833	25590
22.56667	25442
22.57500	25303
22.58333	25170
22.59167	25043
22.60000	24923
22.60833	24805
22.61667	24694
22.62500	24585
22.63333	24483
22.64167	24387
22.65000	24296
22.65833	24211
22.66667	24129
22.67500	24051
22.68333	23976
22.69167	23904
22.70000	23836
22.70833	23770
22.71667	23709
22.72500	23652
22.73333	23599
22.74167	23550
22.75000	23503
22.75833	23458
22.76667	23413
22.77500	23371
22.78333	23332
22.79167	23296
22.80000	23263
22.80833	23233
22.81667	23205
22.82500	23177
22.83333	23152
22.84167	23131
22.85000	23111
22.85833	23094
22.86667	23077
22.87500	23061
22.88333	23044
22.89167	23028
22.90000	23014
22.90833	23001
22.91667	22991
22.92500	22984
22.93333	22977
22.94167	22972
22.95000	22966
22.95833	22960
22.96667	22954
22.97500	22948
22.98333	22942
22.99167	22938
23.00000	22935
23.00833	22934
23.01667	22934
23.02500	22933
23.03333	22932
23.04167	22930
23.05000	22929
23.05833	22928
23.06667	22928
23.07500	22928
23.08333	22928
23.09167	22929
23.10000	22931
23.10833	22932
23.11667	22934
23.12500	22936
23.13333	22938
23.14167	22941
23.15000	22943
23.15833	22944
23.16667	22945
23.17500	22946
23.18333	22950
23.19167	22954
23.20000	22960
23.20833	22965
23.21667	22970
23.22500	22975
23.23333	22980
23.24167	22986
23.25000	22993
23.25833	22999
23.26667	23006
23.27500	23011
23.28333	23016
23.29167	23020
23.30000	23023
23.30833	23026
23.31667	23029
23.32500	23033
23.33333	23038
23.34167	23044
23.35000	23051
23.35833	23057
23.36667	23060
23.37500	23064
23.38333	23068
23.39167	23072
23.40000	23078
23.40833	23085
23.41667	23093
23.42500	23103
23.43333	23113
23.44167	23123
23.45000	23130
23.45833	23135
23.46667	23137
23.47500	23139
23.48333	23143
23.49167	23149
23.50000	23157
23.50833	23164
23.51667	23171
23.52500	23177
23.53333	23183
23.54167	23187
23.55000	23190
23.55833	23193
23.56667	23194
23.57500	23195
23.58333	23197
23.59167	23200
23.60000	23203
23.60833	23206
23.61667	23209
23.62500	23210
23.63333	23211
23.64167	23212
23.65000	23213
23.65833	23212
23.66667	23209
23.67500	23204
23.68333	23197
23.69167	23190
23.70000	23182
23.70833	23174
23.71667	23165
23.72500	23153
23.73333	23140
23.74167	23124
23.75000	23107
23.75833	23090
23.76667	23072
23.77500	23053
23.78333	23034
23.79167	23014
23.80000	22992
23.80833	22969
23.81667	22945
23.82500	22919
23.83333	22891
23.84167	22861
23.85000	22827
23.85833	22792
23.86667	22754
23.87500	22716
23.88333	22677
23.89167	22636
23.90000	22593
23.90833	22547
23.91667	22498
23.92500	22446
23.93333	22393
23.94167	22339
23.95000	22284
23.95833	22231
23.96667	22176
23.97500	22122
23.98333	22067
23.99167	22009
24.00000	21950
24.00833	21888
24.01667	21825
24.02500	21758
24.03333	21690
24.04167	21621
24.05000	21550
24.05833	21480
24.06667	21408
24.07500	21334
24.08333	21258
24.09167	21181
24.10000	21101
24.10833	21019
24.11667	20937
24.12500	20854
24.13333	20771
24.14167	20690
24.15000	20608
24.15833	20529
24.16667	20449
24.17500	20370
24.18333	20290
24.19167	20209
24.20000	20127
24.20833	20041
24.21667	19956
24.22500	19867
24.23333	19779
24.24167	19690
24.25000	19602
24.25833	19517
24.26667	19432
24.27500	19350
24.28333	19267
24.29167	19183
24.30000	19100
24.30833	19013
24.31667	18928
24.32500	18842
24.33333	18756
24.34167	18671
24.35000	18584
24.35833	18498
24.36667	18411
24.37500	18326
24.38333	18241
24.39167	18156
24.40000	18072
24.40833	17987
24.41667	17905
24.42500	17823
24.43333	17742
24.44167	17662
24.45000	17581
24.45833	17504
24.46667	17427
24.47500	17352
24.48333	17275
24.49167	17197
24.50000	17117
24.50833	17033
24.51667	16951
24.52500	16867
24.53333	16785
24.54167	16702
24.55000	16619
24.55833	16538
24.56667	16455
24.57500	16374
24.58333	16292
24.59167	16210
24.60000	16127
24.60833	16039
24.61667	15954
24.62500	15867
24.63333	15782
24.64167	15699
24.65000	15614
24.65833	15530
24.66667	15443
24.67500	15357
24.68333	15270
24.69167	15183
24.70000	15096
24.70833	15006
24.71667	14920
24.72500	14832
24.73333	14745
24.74167	14658
24.75000	14569
24.75833	14480
24.76667	14387
24.77500	14295
24.78333	14200
24.79167	14105
24.80000	14010
24.80833	13913
24.81667	13818
24.82500	13720
24.83333	13624
24.84167	13527
24.85000	13428
24.85833	13331
24.86667	13233
24.87500	13138
24.88333	13042
24.89167	12946
24.90000	12849
24.90833	12750
24.91667	12652
24.92500	12552
24.93333	12453
24.94167	12354
24.95000	12255
24.95833	12159
24.96667	12063
24.97500	11970
24.98333	11877
24.99167	11785
25.00000	11695
25.00833	11603
25.01667	11514
25.02500	11423
25.03333	11333
25.04167	11244
25.05000	11154
25.05833	11067
25.06667	10979
25.07500	10893
25.08333	10805
25.09167	10718
25.10000	10633
25.10833	10548
25.11667	10468
25.12500	10391
25.13333	10317
25.14167	10244
25.15000	10169
25.15833	10095
25.16667	10021
25.17500	9949
25.18333	9878
25.19167	9811
25.20000	9747
25.20833	9684
25.21667	9625
25.22500	9564
25.23333	9505
25.24167	9445
25.25000	9386
25.25833	9329
25.26667	9272
25.27500	9217
25.28333	9161
25.29167	9106
25.30000	9053
25.30833	9001
25.31667	8951
25.32500	8904
25.33333	8859
25.34167	8816
25.35000	8774
25.35833	8736
25.36667	8698
25.37500	8662
25.38333	8626
25.39167	8590
25.40000	8555
25.40833	8519
25.41667	8486
25.42500	8454
25.43333	8423
25.44167	8395
25.45000	8367
25.45833	8341
25.46667	8315
25.47500	8292
25.48333	8269
25.49167	8248
25.50000	8227
25.50833	8204
25.51667	8182
25.52500	8160
25.53333	8139
25.54167	8122
25.55000	8107
25.55833	8093
25.56667	8079
25.57500	8063
25.58333	8045
25.59167	8026
25.60000	8007
25.60833	7989
25.61667	7973
25.62500	7959
25.63333	7947
25.64167	7936
25.65000	7926
25.65833	7914
25.66667	7898
25.67500	7882
25.68333	7866
25.69167	7849
25.70000	7835
25.70833	7823
25.71667	7812
25.72500	7802
25.73333	7792
25.74167	7784
25.75000	7775
25.75833	7766
25.76667	7756
25.77500	7745
25.78333	7733
25.79167	7721
25.80000	7709
25.80833	7696
25.81667	7682
25.82500	7668
25.83333	7653
25.84167	7638
25.85000	7623
25.85833	7609
25.86667	7596
25.87500	7584
25.88333	7571
25.89167	7558
25.90000	7544
25.90833	7530
25.91667	7516
25.92500	7501
25.93333	7485
25.94167	7466
25.95000	7446
25.95833	7426
25.96667	7407
25.97500	7390
25.98333	7376
25.99167	7362
26.00000	7347
26.00833	7331
26.01667	7315
26.02500	7297
26.03333	7279
26.04167	7262
26.05000	7245
26.05833	7229
26.06667	7214
26.07500	7199
26.08333	7182
26.09167	7164
26.10000	7145
26.10833	7124
26.11667	7102
26.12500	7081
26.13333	7060
26.14167	7039
26.15000	7020
26.15833	7001
26.16667	6984
26.17500	6966
26.18333	6948
26.19167	6929
26.20000	6910
26.20833	6890
26.21667	6870
26.22500	6851
26.23333	6833
26.24167	6815
26.25000	6797
26.25833	6781
26.26667	6764
26.27500	6748
26.28333	6730
26.29167	6711
26.30000	6693
26.30833	6676
26.31667	6661
26.32500	6648
26.33333	6638
26.34167	6628
26.35000	6618
26.35833	6608
26.36667	6595
26.37500	6581
26.38333	6568
26.39167	6556
26.40000	6545
26.40833	6536
26.41667	6528
26.42500	6521
26.43333	6514
26.44167	6507
26.45000	6499
26.45833	6493
26.46667	6487
26.47500	6482
26.48333	6477
26.49167	6474
26.50000	6470
26.50833	6467
26.51667	6464
26.52500	6462
26.53333	6460
26.54167	6459
26.55000	6459
26.55833	6458
26.56667	6458
26.57500	6459
26.58333	6459
26.59167	6460
26.60000	6462
26.60833	6464
26.61667	6467
26.62500	6469
26.63333	6471
26.64167	6473
26.65000	6476
26.65833	6480
26.66667	6486
26.67500	6492
26.68333	6497
26.69167	6502
26.70000	6506
26.70833	6511
26.71667	6517
26.72500	6523
26.73333	6530
26.74167	6538
26.75000	6545
26.75833	6553
26.76667	6561
26.77500	6567
26.78333	6573
26.79167	6579
26.80000	6586
26.80833	6594
26.81667	6602
26.82500	6611
26.83333	6618
26.84167	6625
26.85000	6629
26.85833	6633
26.86667	6638
26.87500	6643
26.88333	6649
26.89167	6657
26.90000	6666
26.90833	6677
26.91667	6686
26.92500	6694
26.93333	6699
26.94167	6701
26.95000	6702
26.95833	6703
26.96667	6706
26.97500	6710
26.98333	6715
26.99167	6719
27.00000	6722
27.00833	6723
27.01667	6723
27.02500	6724
27.03333	6725
27.04167	6727
27.05000	6728
27.05833	6728
27.06667	6726
27.07500	6724
27.08333	6723
27.09167	6723
27.10000	6722
27.10833	6720
27.11667	6717
27.12500	6712
27.13333	6707
27.14167	6703
27.15000	6701
27.15833	6698
27.16667	6695
27.17500	6691
27.18333	6684
27.19167	6675
27.20000	6667
27.20833	6660
27.21667	6653
27.22500	6647
27.23333	6640
27.24167	6632
27.25000	6621
27.25833	6610
27.26667	6599
27.27500	6589
27.28333	6581
27.29167	6574
27.30000	6569
27.30833	6564
27.31667	6558
27.32500	6550
27.33333	6542
27.34167	6534
27.35000	6526
27.35833	6519
27.36667	6511
27.37500	6503
27.38333	6493
27.39167	6482
27.40000	6471
27.40833	6459
27.41667	6449
27.42500	6441
27.43333	6433
27.44167	6427
27.45000	6422
27.45833	6415
27.46667	6407
27.47500	6399
27.48333	6390
27.49167	6381
27.50000	6373
27.50833	6366
27.51667	6360
27.52500	6355
27.53333	6350
27.54167	6346
27.55000	6342
27.55833	6340
27.56667	6337
27.57500	6335
27.58333	6332
27.59167	6328
27.60000	6325
27.60833	6323
27.61667	6321
27.62500	6320
27.63333	6318
27.64167	6318
27.65000	6320
27.65833	6321
27.66667	6323
27.67500	6324
27.68333	6322
27.69167	6319
27.70000	6317
27.70833	6316
27.71667	6317
27.72500	6321
27.73333	6327
27.74167	6333
27.75000	6341
27.75833	6349
27.76667	6357
27.77500	6364
27.78333	6370
27.79167	6377
27.80000	6383
27.80833	6390
27.81667	6397
27.82500	6404
27.83333	6413
27.84167	6424
27.85000	6435
27.85833	6445
27.86667	6456
27.87500	6466
27.88333	6475
27.89167	6484
27.90000	6494
27.90833	6505
27.91667	6515
27.92500	6527
27.93333	6538
27.94167	6551
27.95000	6564
27.95833	6579
27.96667	6594
27.97500	6609
27.98333	6625
27.99167	6640
28.00000	6656
28.00833	6673
28.01667	6688
28.02500	6703
28.03333	6717
28.04167	6730
28.05000	6744
28.05833	6759
28.06667	6775
28.07500	6792
28.08333	6809
28.09167	6826
28.10000	6841
28.10833	6856
28.11667	6868
28.12500	6880
28.13333	6892
28.14167	6906
28.15000	6922
28.15833	6938
28.16667	6956
28.17500	6972
28.18333	6988
28.19167	7003
28.20000	7016
28.20833	7029
28.21667	7042
28.22500	7054
28.23333	7065
28.24167	7078
28.25000	7091
28.25833	7105
28.26667	7121
28.27500	7138
28.28333	7155
28.29167	7171
28.30000	7185
28.30833	7198
28.31667	7209
28.32500	7219
28.33333	7230
28.34167	7241
28.35000	7251
28.35833	7261
28.36667	7269
28.37500	7277
28.38333	7286
28.39167	7296
28.40000	7307
28.40833	7318
28.41667	7328
28.42500	7339
28.43333	7349
28.44167	7361
28.45000	7373
28.45833	7384
28.46667	7394
28.47500	7404
28.48333	7413
28.49167	7421
28.50000	7428
28.50833	7435
28.51667	7442
28.52500	7449
28.53333	7457
28.54167	7467
28.55000	7478
28.55833	7490
28.56667	7501
28.57500	7513
28.58333	7523
28.59167	7533
28.60000	7542
28.60833	7551
28.61667	7559
28.62500	7568
28.63333	7577
28.64167	7586
28.65000	7595
28.65833	7605
28.66667	7614
28.67500	7624
28.68333	7635
28.69167	7646
28.70000	7656
28.70833	7666
28.71667	7676
28.72500	7686
28.73333	7696
28.74167	7707
28.75000	7718
28.75833	7730
28.76667	7742
28.77500	7755
28.78333	7768
28.79167	7780
28.80000	7790
28.80833	7800
28.81667	7810
28.82500	7820
28.83333	7831
28.84167	7841
28.85000	7853
28.85833	7864
28.86667	7876
28.87500	7889
28.88333	7903
28.89167	7916
28.90000	7930
28.90833	7945
28.91667	7960
28.92500	7976
28.93333	7992
28.94167	8007
28.95000	8019
28.95833	8031
28.96667	8044
28.97500	8059
28.98333	8075
28.99167	8093
29.00000	8109
29.00833	8127
29.01667	8146
29.02500	8166
29.03333	8185
29.04167	8205
29.05000	8226
29.05833	8244
29.06667	8261
29.07500	8277
29.08333	8292
29.09167	8310
29.10000	8330
29.10833	8352
29.11667	8376
29.12500	8402
29.13333	8428
29.14167	8454
29.15000	8480
29.15833	8507
29.16667	8534
29.17500	8560
29.18333	8588
29.19167	8617
29.20000	8646
29.20833	8679
29.21667	8715
29.22500	8752
29.23333	8787
29.24167	8824
29.25000	8862
29.25833	8900
29.26667	8940
29.27500	8981
29.28333	9024
29.29167	9069
29.30000	9114
29.30833	9162
29.31667	9210
29.32500	9262
29.33333	9315
29.34167	9372
29.35000	9432
29.35833	9494
29.36667	9559
29.37500	9625
29.38333	9696
29.39167	9770
29.40000	9844
29.40833	9920
29.41667	9994
29.42500	10069
29.43333	10155
29.44167	10244
29.45000	10332
29.45833	10422
29.46667	10519
29.47500	10621
29.48333	10729
29.49167	10842
29.50000	10957
29.50833	11079
29.51667	11202
29.52500	11331
29.53333	11464
29.54167	11601
29.55000	11744
29.55833	11891
29.56667	12049
29.57500	12210
29.58333	12380
29.59167	12557
29.60000	12739
29.60833	12933
29.61667	13129
29.62500	13336
29.63333	13549
29.64167	13770
29.65000	14002
29.65833	14239
29.66667	14492
29.67500	14750
29.68333	15021
29.69167	15301
29.70000	15587
29.70833	15889
29.71667	16192
29.72500	16510
29.73333	16835
29.74167	17172
29.75000	17525
29.75833	17884
29.76667	18264
29.77500	18648
29.78333	19048
29.79167	19459
29.80000	19877
29.80833	20316
29.81667	20757
29.82500	21219
29.83333	21688
29.84167	22169
29.85000	22669
29.85833	23169
29.86667	23690
29.87500	24212
29.88333	24748
29.89167	25297
29.90000	25850
29.90833	26425
29.91667	26996
29.92500	27587
29.93333	28182
29.94167	28785
29.95000	29405
29.95833	30018
29.96667	30654
29.97500	31282
29.98333	31922
29.99167	32568
30.00000	33208
30.00833	33866
30.01667	34513
30.02500	35176
30.03333	35835
30.04167	36493
30.05000	37162
30.05833	37814
30.06667	38476
30.07500	39122
30.08333	39767
30.09167	40408
30.10000	41034
30.10833	41669
30.11667	42283
30.12500	42901
30.13333	43507
30.14167	44102
30.15000	44696
30.15833	45265
30.16667	45834
30.17500	46378
30.18333	46909
30.19167	47424
30.20000	47915
30.20833	48398
30.21667	48853
30.22500	49299
30.23333	49724
30.24167	50126
30.25000	50513
30.25833	50869
30.26667	51211
30.27500	51525
30.28333	51819
30.29167	52091
30.30000	52336
30.30833	52561
30.31667	52756
30.32500	52928
30.33333	53073
30.34167	53192
30.35000	53290
30.35833	53361
30.36667	53410
30.37500	53434
30.38333	53432
30.39167	53404
30.40000	53350
30.40833	53269
30.41667	53166
30.42500	53037
30.43333	52888
30.44167	52717
30.45000	52524
30.45833	52312
30.46667	52071
30.47500	51814
30.48333	51533
30.49167	51232
30.50000	50915
30.50833	50571
30.51667	50216
30.52500	49834
30.53333	49437
30.54167	49027
30.55000	48598
30.55833	48165
30.56667	47710
30.57500	47251
30.58333	46773
30.59167	46281
30.60000	45782
30.60833	45262
30.61667	44745
30.62500	44208
30.63333	43669
30.64167	43123
30.65000	42561
30.65833	42007
30.66667	41438
30.67500	40877
30.68333	40311
30.69167	39743
30.70000	39179
30.70833	38598
30.71667	38027
30.72500	37443
30.73333	36865
30.74167	36292
30.75000	35713
30.75833	35151
30.76667	34577
30.77500	34017
30.78333	33453
30.79167	32889
30.80000	32338
30.80833	31780
30.81667	31241
30.82500	30700
30.83333	30172
30.84167	29651
30.85000	29129
30.85833	28622
30.86667	28109
30.87500	27611
30.88333	27116
30.89167	26626
30.90000	26151
30.90833	25675
30.91667	25216
30.92500	24755
30.93333	24306
30.94167	23868
30.95000	23432
30.95833	23015
30.96667	22597
30.97500	22194
30.98333	21794
30.99167	21401
31.00000	21022
31.00833	20643
31.01667	20279
31.02500	19917
31.03333	19565
31.04167	19222
31.05000	18882
31.05833	18557
31.06667	18232
31.07500	17922
31.08333	17617
31.09167	17319
31.10000	17032
31.10833	16747
31.11667	16473
31.12500	16201
31.13333	15938
31.14167	15681
31.15000	15427
31.15833	15185
31.16667	14943
31.17500	14713
31.18333	14488
31.19167	14268
31.20000	14057
31.20833	13846
31.21667	13644
31.22500	13445
31.23333	13253
31.24167	13067
31.25000	12883
31.25833	12707
31.26667	12531
31.27500	12363
31.28333	12198
31.29167	12038
31.30000	11886
31.30833	11734
31.31667	11590
31.32500	11448
31.33333	11310
31.34167	11176
31.35000	11043
31.35833	10917
31.36667	10791
31.37500	10671
31.38333	10554
31.39167	10440
31.40000	10331
31.40833	10223
31.41667	10119
31.42500	10015
31.43333	9914
31.44167	9814
31.45000	9714
31.45833	9618
31.46667	9524
31.47500	9433
31.48333	9344
31.49167	9255
31.50000	9170
31.50833	9084
31.51667	9004
31.52500	8927
31.53333	8854
31.54167	8783
31.55000	8713
31.55833	8646
31.56667	8579
31.57500	8515
31.58333	8451
31.59167	8388
31.60000	8326
31.60833	8263
31.61667	8202
31.62500	8143
31.63333	8086
31.64167	8032
31.65000	7978
31.65833	7926
31.66667	7873
31.67500	7823
31.68333	7773
31.69167	7725
31.70000	7679
31.70833	7634
31.71667	7592
31.72500	7550
31.73333	7509
31.74167	7471
31.75000	7434
31.75833	7399
31.76667	7365
31.77500	7332
31.78333	7299
31.79167	7268
31.80000	7239
31.80833	7211
31.81667	7184
31.82500	7158
31.83333	7134
31.84167	7111
31.85000	7090
31.85833	7070
31.86667	7053
31.87500	7037
31.88333	7023
31.89167	7009
31.90000	6997
31.90833	6986
31.91667	6977
31.92500	6971
31.93333	6967
31.94167	6968
31.95000	6972
31.95833	6978
31.96667	6986
31.97500	6994
31.98333	7005
31.99167	7018
32.00000	7034
32.00833	7053
32.01667	7073
32.02500	7095
32.03333	7118
32.04167	7142
32.05000	7167
32.05833	7192
32.06667	7218
32.07500	7247
32.08333	7280
32.09167	7317
32.10000	7358
32.10833	7404
32.11667	7452
32.12500	7502
32.13333	7553
32.14167	7605
32.15000	7659
32.15833	7716
32.16667	7780
32.17500	7846
32.18333	7916
32.19167	7988
32.20000	8063
32.20833	8141
32.21667	8221
32.22500	8306
32.23333	8392
32.24167	8481
32.25000	8574
32.25833	8669
32.26667	8769
32.27500	8871
32.28333	8978
32.29167	9088
32.30000	9200
32.30833	9316
32.31667	9432
32.32500	9552
32.33333	9674
32.34167	9799
32.35000	9929
32.35833	10062
32.36667	10202
32.37500	10343
32.38333	10488
32.39167	10638
32.40000	10789
32.40833	10947
32.41667	11105
32.42500	11270
32.43333	11437
32.44167	11607
32.45000	11784
32.45833	11960
32.46667	12144
32.47500	12328
32.48333	12517
32.49167	12710
32.50000	12904
32.50833	13106
32.51667	13308
32.52500	13520
32.53333	13736
32.54167	13955
32.55000	14180
32.55833	14402
32.56667	14631
32.57500	14859
32.58333	15094
32.59167	15334
32.60000	15575
32.60833	15825
32.61667	16071
32.62500	16325
32.63333	16580
32.64167	16839
32.65000	17105
32.65833	17370
32.66667	17646
32.67500	17920
32.68333	18200
32.69167	18482
32.70000	18765
32.70833	19058
32.71667	19348
32.72500	19648
32.73333	19947
32.74167	20248
32.75000	20554
32.75833	20856
32.76667	21168
32.77500	21477
32.78333	21791
32.79167	22107
32.80000	22420
32.80833	22740
32.81667	23053
32.82500	23372
32.83333	23687
32.84167	24000
32.85000	24316
32.85833	24624
32.86667	24939
32.87500	25248
32.88333	25560
32.89167	25873
32.90000	26181
32.90833	26494
32.91667	26797
32.92500	27101
32.93333	27397
32.94167	27688
32.95000	27979
32.95833	28261
32.96667	28546
32.97500	28823
32.98333	29097
32.99167	29366
33.00000	29624
33.00833	29881
33.01667	30125
33.02500	30364
33.03333	30595
33.04167	30817
33.05000	31034
33.05833	31239
33.06667	31441
33.07500	31630
33.08333	31809
33.09167	31978
33.10000	32133
33.10833	32280
33.11667	32414
33.12500	32541
33.13333	32659
33.14167	32769
33.15000	32871
33.15833	32962
33.16667	33043
33.17500	33112
33.18333	33169
33.19167	33215
33.20000	33248
33.20833	33271
33.21667	33282
33.22500	33282
33.23333	33270
33.24167	33244
33.25000	33206
33.25833	33154
33.26667	33089
33.27500	33015
33.28333	32931
33.29167	32839
33.30000	32739
33.30833	32628
33.31667	32508
33.32500	32375
33.33333	32232
33.34167	32079
33.35000	31913
33.35833	31740
33.36667	31552
33.37500	31360
33.38333	31160
33.39167	30952
33.40000	30741
33.40833	30518
33.41667	30291
33.42500	30050
33.43333	29802
33.44167	29549
33.45000	29286
33.45833	29025
33.46667	28753
33.47500	28481
33.48333	28200
33.49167	27912
33.50000	27624
33.50833	27325
33.51667	27030
33.52500	26727
33.53333	26423
33.54167	26116
33.55000	25801
33.55833	25488
33.56667	25165
33.57500	24845
33.58333	24521
33.59167	24196
33.60000	23875
33.60833	23549
33.61667	23231
33.62500	22905
33.63333	22581
33.64167	22257
33.65000	21926
33.65833	21602
33.66667	21272
33.67500	20949
33.68333	20626
33.69167	20304
33.70000	19989
33.70833	19668
33.71667	19355
33.72500	19034
33.73333	18717
33.74167	18404
33.75000	18088
33.75833	17783
33.76667	17474
33.77500	17172
33.78333	16870
33.79167	16570
33.80000	16278
33.80833	15982
33.81667	15696
33.82500	15408
33.83333	15125
33.84167	14846
33.85000	14566
33.85833	14295
33.86667	14021
33.87500	13757
33.88333	13494
33.89167	13234
33.90000	12980
33.90833	12723
33.91667	12476
33.92500	12226
33.93333	11983
33.94167	11745
33.95000	11507
33.95833	11276
33.96667	11043
33.97500	10818
33.98333	10595
33.99167	10376
34.00000	10166
34.00833	9956
34.01667	9755
34.02500	9553
34.03333	9355
34.04167	9161
34.05000	8969
34.05833	8786
34.06667	8603
34.07500	8426
34.08333	8250
34.09167	8075
34.10000	7905
34.10833	7734
34.11667	7571
34.12500	7409
34.13333	7252
34.14167	7099
34.15000	6949
34.15833	6804
34.16667	6659
34.17500	6520
34.18333	6382
34.19167	6245
34.20000	6113
34.20833	5979
34.21667	5851
34.22500	5724
34.23333	5602
34.24167	5482
34.25000	5364
34.25833	5250
34.26667	5137
34.27500	5029
34.28333	4924
34.29167	4822
34.30000	4724
34.30833	4627
34.31667	4534
34.32500	4442
34.33333	4352
34.34167	4264
34.35000	4176
34.35833	4092
34.36667	4008
34.37500	3927
34.38333	3847
34.39167	3770
34.40000	3696
34.40833	3623
34.41667	3553
34.42500	3484
34.43333	3416
34.44167	3349
34.45000	3280
34.45833	3214
34.46667	3147
34.47500	3084
34.48333	3025
34.49167	2968
34.50000	2915
34.50833	2863
34.51667	2813
34.52500	2761
34.53333	2711
34.54167	2663
34.55000	2616
34.55833	2571
34.56667	2527
34.57500	2484
34.58333	2442
34.59167	2400
34.60000	2358
34.60833	2315
34.61667	2275
34.62500	2236
34.63333	2198
34.64167	2164
34.65000	2133
34.65833	2103
34.66667	2073
34.67500	2044
34.68333	2014
34.69167	1984
34.70000	1954
34.70833	1924
34.71667	1895
34.72500	1865
34.73333	1837
34.74167	1810
34.75000	1785
34.75833	1761
34.76667	1737
34.77500	1714
34.78333	1691
34.79167	1668
34.80000	1646
34.80833	1626
34.81667	1609
34.82500	1594
34.83333	1581
34.84167	1569
34.85000	1557
34.85833	1544
34.86667	1532
34.87500	1520
34.88333	1509
34.89167	1497
34.90000	1485
34.90833	1473
34.91667	1462
34.92500	1452
34.93333	1442
34.94167	1434
34.95000	1425
34.95833	1417
34.96667	1410
34.97500	1405
34.98333	1401
34.99167	1397
35.00000	1393
35.00833	1386
35.01667	1379
35.02500	1371
35.03333	1364
35.04167	1358
35.05000	1352
35.05833	1347
35.06667	1341
35.07500	1337
35.08333	1333
35.09167	1331
35.10000	1328
35.10833	1324
35.11667	1319
35.12500	1315
35.13333	1312
35.14167	1310
35.15000	1308
35.15833	1307
35.16667	1305
35.17500	1303
35.18333	1300
35.19167	1297
35.20000	1293
35.20833	1288
35.21667	1283
35.22500	1278
35.23333	1274
35.24167	1270
35.25000	1268
35.25833	1266
35.26667	1263
35.27500	1260
35.28333	1255
35.29167	1249
35.30000	1244
35.30833	1239
35.31667	1234
35.32500	1230
35.33333	1224
35.34167	1218
35.35000	1211
35.35833	1204
35.36667	1197
35.37500	1191
35.38333	1185
35.39167	1180
35.40000	1174
35.40833	1168
35.41667	1160
35.42500	1153
35.43333	1145
35.44167	1135
35.45000	1125
35.45833	1114
35.46667	1103
35.47500	1093
35.48333	1083
35.49167	1073
35.50000	1062
35.50833	1051
35.51667	1040
35.52500	1028
35.53333	1017
35.54167	1006
35.55000	995
35.55833	985
35.56667	976
35.57500	967
35.58333	957
35.59167	947
35.60000	937
35.60833	929
35.61667	919
35.62500	909
35.63333	898
35.64167	885
35.65000	870
35.65833	858
35.66667	848
35.67500	839
35.68333	831
35.69167	822
35.70000	813
35.70833	801
35.71667	790
35.72500	779
35.73333	768
35.74167	757
35.75000	746
35.75833	735
35.76667	725
35.77500	715
35.78333	705
35.79167	694
35.80000	682
35.80833	670
35.81667	658
35.82500	648
35.83333	638
35.84167	630
35.85000	622
35.85833	615
35.86667	607
35.87500	601
35.88333	596
35.89167	593
35.90000	589
35.90833	585
35.91667	578
35.92500	569
35.93333	558
35.94167	545
35.95000	532
35.95833	521
35.96667	513
35.97500	507
35.98333	503
35.99167	500
36.00000	498
36.00833	494
36.01667	488
36.02500	482
36.03333	476
36.04167	471
36.05000	467
36.05833	464
36.06667	462
36.07500	458
36.08333	453
36.09167	446
36.10000	440
36.10833	435
36.11667	431
36.12500	427
36.13333	424
36.14167	421
36.15000	419
36.15833	418
36.16667	416
36.17500	414
36.18333	413
36.19167	411
36.20000	409
36.20833	408
36.21667	407
36.22500	407
36.23333	407
36.24167	405
36.25000	403
36.25833	398
36.26667	393
36.27500	389
36.28333	386
36.29167	384
36.30000	383
36.30833	382
36.31667	380
36.32500	379
36.33333	377
36.34167	376
36.35000	375
36.35833	374
36.36667	375
36.37500	376
36.38333	378
36.39167	378
36.40000	376
36.40833	374
36.41667	371
36.42500	369
36.43333	367
36.44167	366
36.45000	366
36.45833	368
36.46667	371
36.47500	373
36.48333	375
36.49167	377
36.50000	378
36.50833	380
36.51667	381
36.52500	382
36.53333	382
36.54167	381
36.55000	381
36.55833	380
36.56667	381
36.57500	382
36.58333	382
36.59167	381
36.60000	382
36.60833	383
36.61667	385
36.62500	387
36.63333	389
36.64167	391
36.65000	392
36.65833	393
36.66667	393
36.67500	393
36.68333	392
36.69167	391
36.70000	390
36.70833	389
36.71667	390
36.72500	391
36.73333	393
36.74167	396
36.75000	400
36.75833	404
36.76667	407
36.77500	409
36.78333	411
36.79167	411
36.80000	413
36.80833	415
36.81667	418
36.82500	420
36.83333	421
36.84167	422
36.85000	422
36.85833	422
36.86667	424
36.87500	426
36.88333	429
36.89167	431
36.90000	432
36.90833	433
36.91667	435
36.92500	439
36.93333	444
36.94167	449
36.95000	454
36.95833	457
36.96667	458
36.97500	458
36.98333	458
36.99167	458
37.00000	458
37.00833	459
37.01667	461
37.02500	461
37.03333	460
37.04167	459
37.05000	458
37.05833	459
37.06667	460
37.07500	461
37.08333	462
37.09167	464
37.10000	466
37.10833	468
37.11667	470
37.12500	472
37.13333	473
37.14167	474
37.15000	473
37.15833	470
37.16667	466
37.17500	462
37.18333	459
37.19167	457
37.20000	456
37.20833	458
37.21667	461
37.22500	463
37.23333	463
37.24167	462
37.25000	459
37.25833	456
37.26667	452
37.27500	448
37.28333	444
37.29167	441
37.30000	437
37.30833	434
37.31667	430
37.32500	426
37.33333	422
37.34167	419
37.35000	415
37.35833	412
37.36667	409
37.37500	407
37.38333	406
37.39167	405
37.40000	404
37.40833	403
37.41667	401
37.42500	397
37.43333	393
37.44167	388
37.45000	383
37.45833	377
37.46667	370
37.47500	363
37.48333	356
37.49167	349
37.50000	344
37.50833	340
37.51667	336
37.52500	330
37.53333	325
37.54167	318
37.55000	311
37.55833	305
37.56667	299
37.57500	294
37.58333	290
37.59167	289
37.60000	288
37.60833	286
37.61667	284
37.62500	281
37.63333	279
37.64167	277
37.65000	277
37.65833	276
37.66667	275
37.67500	273
37.68333	270
37.69167	265
37.70000	261
37.70833	258
37.71667	256
37.72500	253
37.73333	251
37.74167	249
37.75000	248
37.75833	248
37.76667	247
37.77500	246
37.78333	245
37.79167	243
37.80000	243
37.80833	244
37.81667	245
37.82500	246
37.83333	246
37.84167	246
37.85000	245
37.85833	243
37.86667	242
37.87500	240
37.88333	240
37.89167	239
37.90000	237
37.90833	235
37.91667	233
37.92500	230
37.93333	228
37.94167	226
37.95000	225
37.95833	223
37.96667	221
37.97500	219
37.98333	219
37.99167	220
38.00000	222
38.00833	225
38.01667	227
38.02500	229
38.03333	229
38.04167	228
38.05000	225
38.05833	223
38.06667	221
38.07500	220
38.08333	218
38.09167	217
38.10000	216
38.10833	214
38.11667	213
38.12500	212
38.13333	213
38.14167	212
38.15000	211
38.15833	208
38.16667	204
38.17500	199
38.18333	197
38.19167	195
38.20000	194
38.20833	192
38.21667	190
38.22500	187
38.23333	184
38.24167	183
38.25000	182
38.25833	182
38.26667	181
38.27500	180
38.28333	179
38.29167	177
38.30000	175
38.30833	172
38.31667	168
38.32500	163
38.33333	159
38.34167	156
38.35000	153
38.35833	152
38.36667	151
38.37500	150
38.38333	149
38.39167	148
38.40000	146
38.40833	144
38.41667	141
38.42500	137
38.43333	132
38.44167	127
38.45000	123
38.45833	119
38.46667	117
38.47500	115
38.48333	113
38.49167	111
38.50000	108
38.50833	104
38.51667	101
38.52500	98
38.53333	95
38.54167	92
38.55000	88
38.55833	83
38.56667	78
38.57500	72
38.58333	67
38.59167	61
38.60000	57
38.60833	53
38.61667	50
38.62500	48
38.63333	48
38.64167	48
38.65000	47
38.65833	46
38.66667	43
38.67500	40
38.68333	35
38.69167	31
38.70000	27
38.70833	25
38.71667	22
38.72500	20
38.73333	18
38.74167	17
38.75000	16
38.75833	15
38.76667	13
38.77500	11
38.78333	9
38.79167	6
38.80000	4
38.80833	2
38.81667	-0
38.82500	-4
38.83333	-7
38.84167	-9
38.85000	-10
38.85833	-9
38.86667	-9
38.87500	-8
38.88333	-8
38.89167	-8
38.90000	-9
38.90833	-10
38.91667	-11
38.92500	-13
38.93333	-16
38.94167	-19
38.95000	-22
38.95833	-24
38.96667	-26
38.97500	-26
38.98333	-26
38.99167	-26
39.00000	-26
39.00833	-26
39.01667	-28
39.02500	-30
39.03333	-32
39.04167	-35
39.05000	-37
39.05833	-38
39.06667	-39
39.07500	-39
39.08333	-38
39.09167	-38
39.10000	-38
39.10833	-36
39.11667	-34
39.12500	-31
39.13333	-29
39.14167	-27
39.15000	-27
39.15833	-27
39.16667	-27
39.17500	-26
39.18333	-25
39.19167	-23
39.20000	-21
39.20833	-20
39.21667	-20
39.22500	-20
39.23333	-19
39.24167	-18
39.25000	-16
39.25833	-15
39.26667	-14
39.27500	-15
39.28333	-17
39.29167	-20
39.30000	-24
39.30833	-27
39.31667	-29
39.32500	-30
39.33333	-29
39.34167	-27
39.35000	-25
39.35833	-23
39.36667	-19
39.37500	-16
39.38333	-14
39.39167	-14
39.40000	-16
39.40833	-20
39.41667	-25
39.42500	-30
39.43333	-34
39.44167	-36
39.45000	-37
39.45833	-37
39.46667	-38
39.47500	-40
39.48333	-43
39.49167	-46
39.50000	-49
39.50833	-49
39.51667	-49
39.52500	-49
39.53333	-50
39.54167	-52
39.55000	-54
39.55833	-57
39.56667	-60
39.57500	-63
39.58333	-65
39.59167	-65
39.60000	-64
39.60833	-64
39.61667	-65
39.62500	-67
39.63333	-69
39.64167	-72
39.65000	-74
39.65833	-76
39.66667	-77
39.67500	-77
39.68333	-77
39.69167	-77
39.70000	-78
39.70833	-81
39.71667	-85
39.72500	-89
39.73333	-93
39.74167	-97
39.75000	-101
39.75833	-106
39.76667	-112
39.77500	-117
39.78333	-121
39.79167	-125
39.80000	-126
39.80833	-127
39.81667	-126
39.82500	-126
39.83333	-126
39.84167	-127
39.85000	-127
39.85833	-128
39.86667	-129
39.87500	-130
39.88333	-129
39.89167	-128
39.90000	-127
39.90833	-126
39.91667	-126
39.92500	-125
39.93333	-123
39.94167	-120
39.95000	-116
39.95833	-112
39.96667	-109
39.97500	-107
39.98333	-105
39.99167	-104
40.00000	-102
40.00833	-99
40.01667	-94
40.02500	-88
40.03333	-82
40.04167	-74
40.05000	-66
40.05833	-56
40.06667	-45
40.07500	-34
40.08333	-22
40.09167	-10
40.10000	3
40.10833	17
40.11667	33
40.12500	52
40.13333	72
40.14167	94
40.15000	118
40.15833	144
40.16667	172
40.17500	200
40.18333	228
40.19167	258
40.20000	289
40.20833	324
40.21667	362
40.22500	404
40.23333	449
40.24167	495
40.25000	544
40.25833	594
40.26667	648
40.27500	705
40.28333	765
40.29167	829
40.30000	895
40.30833	963
40.31667	1033
40.32500	1108
40.33333	1186
40.34167	1269
40.35000	1358
40.35833	1451
40.36667	1551
40.37500	1652
40.38333	1757
40.39167	1865
40.40000	1973
40.40833	2087
40.41667	2203
40.42500	2327
40.43333	2456
40.44167	2592
40.45000	2734
40.45833	2879
40.46667	3032
40.47500	3187
40.48333	3348
40.49167	3515
40.50000	3684
40.50833	3861
40.51667	4037
40.52500	4219
40.53333	4402
40.54167	4589
40.55000	4781
40.55833	4974
40.56667	5177
40.57500	5381
40.58333	5591
40.59167	5805
40.60000	6021
40.60833	6246
40.61667	6472
40.62500	6705
40.63333	6939
40.64167	7174
40.65000	7414
40.65833	7651
40.66667	7896
40.67500	8140
40.68333	8389
40.69167	8643
40.70000	8894
40.70833	9153
40.71667	9408
40.72500	9667
40.73333	9924
40.74167	10180
40.75000	10439
40.75833	10693
40.76667	10953
40.77500	11207
40.78333	11461
40.79167	11717
40.80000	11968
40.80833	12225
40.81667	12476
40.82500	12729
40.83333	12979
40.84167	13222
40.85000	13466
40.85833	13700
40.86667	13937
40.87500	14165
40.88333	14391
40.89167	14614
40.90000	14827
40.90833	15039
40.91667	15241
40.92500	15442
40.93333	15637
40.94167	15827
40.95000	16015
40.95833	16193
40.96667	16367
40.97500	16533
40.98333	16691
40.99167	16842
41.00000	16983
41.00833	17119
41.01667	17245
41.02500	17366
41.03333	17480
41.04167	17585
41.05000	17684
41.05833	17772
41.06667	17853
41.07500	17924
41.08333	17986
41.09167	18039
41.10000	18082
41.10833	18118
41.11667	18143
41.12500	18160
41.13333	18169
41.14167	18170
41.15000	18163
41.15833	18148
41.16667	18126
41.17500	18095
41.18333	18053
41.19167	18001
41.20000	17940
41.20833	17867
41.21667	17789
41.22500	17702
41.23333	17609
41.24167	17509
41.25000	17402
41.25833	17290
41.26667	17169
41.27500	17041
41.28333	16904
41.29167	16758
41.30000	16607
41.30833	16446
41.31667	16283
41.32500	16111
41.33333	15935
41.34167	15755
41.35000	15568
41.35833	15380
41.36667	15182
41.37500	14983
41.38333	14778
41.39167	14568
41.40000	14358
41.40833	14139
41.41667	13923
41.42500	13701
41.43333	13479
41.44167	13257
41.45000	13029
41.45833	12803
41.46667	12568
41.47500	12335
41.48333	12099
41.49167	11861
41.50000	11628
41.50833	11390
41.51667	11158
41.52500	10923
41.53333	10689
41.54167	10457
41.55000	10223
41.55833	9996
41.56667	9765
41.57500	9539
41.58333	9312
41.59167	9084
41.60000	8860
41.60833	8631
41.61667	8410
41.62500	8189
41.63333	7973
41.64167	7765
41.65000	7558
41.65833	7358
41.66667	7155
41.67500	6957
41.68333	6760
41.69167	6564
41.70000	6375
41.70833	6187
41.71667	6007
41.72500	5828
41.73333	5654
41.74167	5484
41.75000	5313
41.75833	5148
41.76667	4982
41.77500	4823
41.78333	4668
41.79167	4517
41.80000	4372
41.80833	4229
41.81667	4092
41.82500	3957
41.83333	3826
41.84167	3700
41.85000	3575
41.85833	3455
41.86667	3335
41.87500	3221
41.88333	3108
41.89167	2999
41.90000	2895
41.90833	2791
41.91667	2693
41.92500	2596
41.93333	2502
41.94167	2410
41.95000	2319
41.95833	2233
41.96667	2151
41.97500	2073
41.98333	1996
41.99167	1922
42.00000	1851
42.00833	1782
42.01667	1716
42.02500	1653
42.03333	1592
42.04167	1532
42.05000	1471
42.05833	1413
42.06667	1356
42.07500	1302
42.08333	1250
42.09167	1199
42.10000	1152
42.10833	1106
42.11667	1062
42.12500	1021
42.13333	981
42.14167	942
42.15000	903
42.15833	866
42.16667	829
42.17500	795
42.18333	763
42.19167	732
42.20000	701
42.20833	669
42.21667	638
42.22500	607
42.23333	578
42.24167	551
42.25000	525
42.25833	501
42.26667	477
42.27500	454
42.28333	433
42.29167	412
42.30000	392
42.30833	372
42.31667	353
42.32500	334
42.33333	316
42.34167	299
42.35000	281
42.35833	263
42.36667	246
42.37500	229
42.38333	214
42.39167	200
42.40000	187
42.40833	175
42.41667	163
42.42500	150
42.43333	138
42.44167	125
42.45000	113
42.45833	100
42.46667	88
42.47500	75
42.48333	63
42.49167	52
42.50000	43
42.50833	36
42.51667	30
42.52500	24
42.53333	18
42.54167	11
42.55000	2
42.55833	-7
42.56667	-16
42.57500	-25
42.58333	-34
42.59167	-42
42.60000	-49
42.60833	-56
42.61667	-63
42.62500	-68
42.63333	-72
42.64167	-76
42.65000	-79
42.65833	-82
42.66667	-86
42.67500	-90
42.68333	-95
42.69167	-100
42.70000	-106
42.70833	-113
42.71667	-120
42.72500	-126
42.73333	-132
42.74167	-137
42.75000	-142
42.75833	-147
42.76667	-152
42.77500	-157
42.78333	-163
42.79167	-168
42.80000	-174
42.80833	-181
42.81667	-187
42.82500	-192
42.83333	-195
42.84167	-196
42.85000	-196
42.85833	-195
42.86667	-195
42.87500	-197
42.88333	-202
42.89167	-209
42.90000	-216
42.90833	-222
42.91667	-226
42.92500	-228
42.93333	-227
42.94167	-226
42.95000	-225
42.95833	-226
42.96667	-228
42.97500	-231
42.98333	-233
42.99167	-234
43.00000	-236
43.00833	-239
43.01667	-243
43.02500	-249
43.03333	-255
43.04167	-261
43.05000	-266
43.05833	-268
43.06667	-269
43.07500	-268
43.08333	-267
43.09167	-267
43.10000	-268
43.10833	-271
43.11667	-274
43.12500	-277
43.13333	-281
43.14167	-283
43.15000	-285
43.15833	-285
43.16667	-286
43.17500	-288
43.18333	-291
43.19167	-294
43.20000	-296
43.20833	-298
43.21667	-299
43.22500	-301
43.23333	-303
43.24167	-304
43.25000	-306
43.25833	-308
43.26667	-308
43.27500	-308
43.28333	-307
43.29167	-307
43.30000	-308
43.30833	-311
43.31667	-315
43.32500	-317
43.33333	-319
43.34167	-320
43.35000	-319
43.35833	-320
43.36667	-322
43.37500	-326
43.38333	-330
43.39167	-333
43.40000	-334
43.40833	-334
43.41667	-334
43.42500	-334
43.43333	-334
43.44167	-336
43.45000	-340
43.45833	-343
43.46667	-347
43.47500	-349
43.48333	-350
43.49167	-350
43.50000	-350
43.50833	-349
43.51667	-348
43.52500	-348
43.53333	-349
43.54167	-349
43.55000	-350
43.55833	-352
43.56667	-354
43.57500	-355
43.58333	-357
43.59167	-359
43.60000	-360
43.60833	-360
43.61667	-359
43.62500	-359
43.63333	-359
43.64167	-360
43.65000	-361
43.65833	-362
43.66667	-363
43.67500	-364
43.68333	-365
43.69167	-366
43.70000	-367
43.70833	-368
43.71667	-368
43.72500	-369
43.73333	-371
43.74167	-373
43.75000	-374
43.75833	-376
43.76667	-376
43.77500	-375
43.78333	-374
43.79167	-374
43.80000	-373
43.80833	-373
43.81667	-372
43.82500	-371
43.83333	-370
43.84167	-369
43.85000	-368
43.85833	-366
43.86667	-366
43.87500	-367
43.88333	-369
43.89167	-372
43.90000	-375
43.90833	-377
43.91667	-379
43.92500	-381
43.93333	-382
43.94167	-385
43.95000	-387
43.95833	-390
43.96667	-391
43.97500	-391
43.98333	-392
43.99167	-393
44.00000	-394
44.00833	-394
44.01667	-392
44.02500	-389
44.03333	-384
44.04167	-381
44.05000	-380
44.05833	-380
44.06667	-383
44.07500	-386
44.08333	-389
44.09167	-393
44.10000	-395
44.10833	-396
44.11667	-396
44.12500	-395
44.13333	-395
44.14167	-393
44.15000	-392
44.15833	-391
44.16667	-390
44.17500	-389
44.18333	-387
44.19167	-385
44.20000	-382
44.20833	-381
44.21667	-382
44.22500	-384
44.23333	-389
44.24167	-393
44.25000	-396
44.25833	-398
44.26667	-399
44.27500	-398
44.28333	-398
44.29167	-399
44.30000	-399
44.30833	-400
44.31667	-399
44.32500	-398
44.33333	-395
44.34167	-393
44.35000	-389
44.35833	-387
44.36667	-385
44.37500	-385
44.38333	-385
44.39167	-387
44.40000	-387
44.40833	-386
44.41667	-384
44.42500	-382
44.43333	-380
44.44167	-379
44.45000	-379
44.45833	-379
44.46667	-379
44.47500	-378
44.48333	-376
44.49167	-375
44.50000	-374
44.50833	-374
44.51667	-375
44.52500	-375
44.53333	-376
44.54167	-375
44.55000	-373
44.55833	-370
44.56667	-368
44.57500	-367
44.58333	-367
44.59167	-369
44.60000	-370
44.60833	-370
44.61667	-369
44.62500	-368
44.63333	-368
44.64167	-369
44.65000	-368
44.65833	-367
44.66667	-365
44.67500	-362
44.68333	-359
44.69167	-357
44.70000	-354
44.70833	-352
44.71667	-350
44.72500	-348
44.73333	-347
44.74167	-346
44.75000	-346
44.75833	-347
44.76667	-349
44.77500	-351
44.78333	-351
44.79167	-349
44.80000	-347
44.80833	-343
44.81667	-340
44.82500	-337
44.83333	-335
44.84167	-332
44.85000	-328
44.85833	-325
44.86667	-323
44.87500	-321
44.88333	-320
44.89167	-319
44.90000	-318
44.90833	-316
44.91667	-314
44.92500	-312
44.93333	-310
44.94167	-307
44.95000	-304
44.95833	-301
44.96667	-299
44.97500	-298
44.98333	-298
44.99167	-296
45.00000	-293
45.00833	-289
45.01667	-285
45.02500	-282
45.03333	-281
45.04167	-278
45.05000	-275
45.05833	-272
45.06667	-269
45.07500	-266
45.08333	-264
45.09167	-262
45.10000	-260
45.10833	-257
45.11667	-253
45.12500	-251
45.13333	-249
45.14167	-248
45.15000	-246
45.15833	-243
45.16667	-238
45.17500	-233
45.18333	-228
45.19167	-224
45.20000	-221
45.20833	-218
45.21667	-215
45.22500	-212
45.23333	-209
45.24167	-207
45.25000	-206
45.25833	-205
45.26667	-206
45.27500	-207
45.28333	-209
45.29167	-209
45.30000	-208
45.30833	-206
45.31667	-203
45.32500	-202
45.33333	-201
45.34167	-201
45.35000	-201
45.35833	-201
45.36667	-200
45.37500	-197
45.38333	-193
45.39167	-189
45.40000	-185
45.40833	-182
45.41667	-181
45.42500	-180
45.43333	-180
45.44167	-181
45.45000	-182
45.45833	-183
45.46667	-184
45.47500	-186
45.48333	-186
45.49167	-186
45.50000	-185
45.50833	-183
45.51667	-181
45.52500	-180
45.53333	-180
45.54167	-181
45.55000	-182
45.55833	-184
45.56667	-186
45.57500	-189
45.58333	-192
45.59167	-193
45.60000	-193
45.60833	-191
45.61667	-187
45.62500	-184
45.63333	-181
45.64167	-182
45.65000	-185
45.65833	-190
45.66667	-195
45.67500	-200
45.68333	-203
45.69167	-205
45.70000	-207
45.70833	-211
45.71667	-215
45.72500	-220
45.73333	-226
45.74167	-231
45.75000	-234
45.75833	-236
45.76667	-236
45.77500	-234
45.78333	-232
45.79167	-232
45.80000	-232
45.80833	-234
45.81667	-237
45.82500	-240
45.83333	-244
45.84167	-248
45.85000	-251
45.85833	-254
45.86667	-256
45.87500	-259
45.88333	-264
45.89167	-271
45.90000	-278
45.90833	-286
45.91667	-292
45.92500	-295
45.93333	-295
45.94167	-294
45.95000	-292
45.95833	-291
45.96667	-293
45.97500	-295
45.98333	-299
45.99167	-303
46.00000	-307
46.00833	-311
46.01667	-314
46.02500	-317
46.03333	-319
46.04167	-321
46.05000	-322
46.05833	-324
46.06667	-326
46.07500	-329
46.08333	-331
46.09167	-334
46.10000	-336
46.10833	-337
46.11667	-337
46.12500	-337
46.13333	-338
46.14167	-339
46.15000	-341
46.15833	-342
46.16667	-343
46.17500	-343
46.18333	-344
46.19167	-346
46.20000	-349
46.20833	-353
46.21667	-357
46.22500	-361
46.23333	-364
46.24167	-367
46.25000	-369
46.25833	-371
46.26667	-372
46.27500	-372
46.28333	-373
46.29167	-375
46.30000	-379
46.30833	-384
46.31667	-388
46.32500	-390
46.33333	-390
46.34167	-390
46.35000	-389
46.35833	-388
46.36667	-387
46.37500	-387
46.38333	-388
46.39167	-389
46.40000	-391
46.40833	-393
46.41667	-396
46.42500	-398
46.43333	-401
46.44167	-403
46.45000	-406
46.45833	-409
46.46667	-411
46.47500	-413
46.48333	-414
46.49167	-413
46.50000	-411
46.50833	-411
46.51667	-411
46.52500	-411
46.53333	-411
46.54167	-411
46.55000	-410
46.55833	-410
46.56667	-410
46.57500	-412
46.58333	-414
46.59167	-416
46.60000	-417
46.60833	-418
46.61667	-418
46.62500	-419
46.63333	-421
46.64167	-423
46.65000	-425
46.65833	-426
46.66667	-427
46.67500	-428
46.68333	-429
46.69167	-430
46.70000	-432
46.70833	-433
46.71667	-435
46.72500	-437
46.73333	-440
46.74167	-442
46.75000	-443
46.75833	-442
46.76667	-441
46.77500	-439
46.78333	-438
46.79167	-436
46.80000	-435
46.80833	-435
46.81667	-437
46.82500	-439
46.83333	-441
46.84167	-442
46.85000	-441
46.85833	-441
46.86667	-441
46.87500	-442
46.88333	-443
46.89167	-446
46.90000	-448
46.90833	-450
46.91667	-451
46.92500	-451
46.93333	-450
46.94167	-448
46.95000	-446
46.95833	-444
46.96667	-444
46.97500	-443
46.98333	-443
46.99167	-442
47.00000	-441
47.00833	-440
47.01667	-440
47.02500	-441
47.03333	-442
47.04167	-443
47.05000	-443
47.05833	-443
47.06667	-442
47.07500	-441
47.08333	-440
47.09167	-440
47.10000	-441
47.10833	-441
47.11667	-441
47.12500	-440
47.13333	-438
47.14167	-435
47.15000	-431
47.15833	-428
47.16667	-426
47.17500	-425
47.18333	-426
47.19167	-429
47.20000	-431
47.20833	-432
47.21667	-431
47.22500	-429
47.23333	-426
47.24167	-423
47.25000	-421
47.25833	-419
47.26667	-417
47.27500	-415
47.28333	-414
47.29167	-413
47.30000	-412
47.30833	-412
47.31667	-412
47.32500	-412
47.33333	-411
47.34167	-410
47.35000	-410
47.35833	-410
47.36667	-409
47.37500	-406
47.38333	-401
47.39167	-396
47.40000	-393
47.40833	-392
47.41667	-393
47.42500	-396
47.43333	-397
47.44167	-397
47.45000	-395
47.45833	-391
47.46667	-385
47.47500	-379
47.48333	-374
47.49167	-370
47.50000	-367
47.50833	-367
47.51667	-368
47.52500	-368
47.53333	-368
47.54167	-368
47.55000	-367
47.55833	-365
47.56667	-363
47.57500	-360
47.58333	-357
47.59167	-356
47.60000	-354
47.60833	-353
47.61667	-353
47.62500	-353
47.63333	-353
47.64167	-351
47.65000	-349
47.65833	-344
47.66667	-337
47.67500	-330
47.68333	-324
47.69167	-319
47.70000	-318
47.70833	-321
47.71667	-327
47.72500	-332
47.73333	-336
47.74167	-336
47.75000	-333
47.75833	-328
47.76667	-323
47.77500	-318
47.78333	-315
47.79167	-312
47.80000	-310
47.80833	-309
47.81667	-309
47.82500	-309
47.83333	-307
47.84167	-305
47.85000	-303
47.85833	-302
47.86667	-303
47.87500	-304
47.88333	-306
47.89167	-308
47.90000	-309
47.90833	-310
47.91667	-310
47.92500	-309
47.93333	-306
47.94167	-304
47.95000	-304
47.95833	-304
47.96667	-305
47.97500	-306
47.98333	-305
47.99167	-304
48.00000	-303
48.00833	-304
48.01667	-306
48.02500	-308
48.03333	-309
48.04167	-309
48.05000	-307
48.05833	-305
48.06667	-303
48.07500	-302
48.08333	-302
48.09167	-304
48.10000	-307
48.10833	-310
48.11667	-312
48.12500	-312
48.13333	-310
48.14167	-308
48.15000	-306
48.15833	-305
48.16667	-306
48.17500	-307
48.18333	-309
48.19167	-311
48.20000	-313
48.20833	-315
48.21667	-316
48.22500	-317
48.23333	-317
48.24167	-318
48.25000	-320
48.25833	-323
48.26667	-325
48.27500	-327
48.28333	-326
48.29167	-325
48.30000	-325
48.30833	-326
48.31667	-329
48.32500	-332
48.33333	-335
48.34167	-336
48.35000	-336
48.35833	-336
48.36667	-336
48.37500	-336
48.38333	-336
48.39167	-337
48.40000	-338
48.40833	-339
48.41667	-341
48.42500	-344
48.43333	-347
48.44167	-351
48.45000	-353
48.45833	-355
48.46667	-357
48.47500	-358
48.48333	-360
48.49167	-361
48.50000	-362
48.50833	-363
48.51667	-364
48.52500	-365
48.53333	-366
48.54167	-368
48.55000	-369
48.55833	-369
48.56667	-367
48.57500	-364
48.58333	-361
48.59167	-359
48.60000	-360
48.60833	-364
48.61667	-369
48.62500	-373
48.63333	-376
48.64167	-379
48.65000	-382
48.65833	-385
48.66667	-388
48.67500	-390
48.68333	-391
48.69167	-391
48.70000	-392
48.70833	-394
48.71667	-397
48.72500	-399
48.73333	-401
48.74167	-402
48.75000	-403
48.75833	-403
48.76667	-402
48.77500	-402
48.78333	-402
48.79167	-402
48.80000	-402
48.80833	-404
48.81667	-408
48.82500	-412
48.83333	-416
48.84167	-418
48.85000	-421
48.85833	-422
48.86667	-423
48.87500	-423
48.88333	-421
48.89167	-418
48.90000	-415
48.90833	-412
48.91667	-411
48.92500	-412
48.93333	-413
48.94167	-416
48.95000	-418
48.95833	-421
48.96667	-424
48.97500	-427
48.98333	-429
48.99167	-430
49.00000	-429
49.00833	-430
49.01667	-430
49.02500	-431
49.03333	-432
49.04167	-433
49.05000	-436
49.05833	-438
49.06667	-441
49.07500	-442
49.08333	-443
49.09167	-443
49.10000	-442
49.10833	-441
49.11667	-440
49.12500	-438
49.13333	-437
49.14167	-436
49.15000	-435
49.15833	-436
49.16667	-438
49.17500	-441
49.18333	-443
49.19167	-446
49.20000	-448
49.20833	-449
49.21667	-448
49.22500	-447
49.23333	-445
49.24167	-445
49.25000	-446
49.25833	-448
49.26667	-451
49.27500	-453
49.28333	-455
49.29167	-456
49.30000	-456
49.30833	-456
49.31667	-456
49.32500	-455
49.33333	-454
49.34167	-451
49.35000	-448
49.35833	-445
49.36667	-443
49.37500	-443
49.38333	-445
49.39167	-448
49.40000	-452
49.40833	-457
49.41667	-461
49.42500	-463
49.43333	-464
49.44167	-462
49.45000	-461
49.45833	-459
49.46667	-460
49.47500	-462
49.48333	-465
49.49167	-468
49.50000	-469
49.50833	-468
49.51667	-466
49.52500	-464
49.53333	-463
49.54167	-463
49.55000	-465
49.55833	-466
49.56667	-468
49.57500	-469
49.58333	-471
49.59167	-474
49.60000	-475
49.60833	-476
49.61667	-477
49.62500	-477
49.63333	-477
49.64167	-478
49.65000	-477
49.65833	-476
49.66667	-475
49.67500	-474
49.68333	-474
49.69167	-475
49.70000	-477
49.70833	-479
49.71667	-482
49.72500	-484
49.73333	-486
49.74167	-487
49.75000	-487
49.75833	-486
49.76667	-483
49.77500	-481
49.78333	-479
49.79167	-479
49.80000	-480
49.80833	-481
49.81667	-482
49.82500	-483
49.83333	-484
49.84167	-485
49.85000	-486
49.85833	-486
49.86667	-486
49.87500	-484
49.88333	-483
49.89167	-482
49.90000	-482
49.90833	-482
49.91667	-482
49.92500	-482
49.93333	-481
49.94167	-481
49.95000	-480
49.95833	-479
49.96667	-478
49.97500	-478
49.98333	-478
49.99167	-479
50.00000	-479
50.00833	-479
50.01667	-478
50.02500	-478
50.03333	-479
50.04167	-480
50.05000	-481
50.05833	-482
50.06667	-481
50.07500	-480
50.08333	-480
50.09167	-482
50.10000	-483
50.10833	-483
50.11667	-482
50.12500	-481
50.13333	-480
50.14167	-479
50.15000	-480
50.15833	-480
50.16667	-481
50.17500	-482
50.18333	-483
50.19167	-483
50.20000	-482
50.20833	-481
50.21667	-481
50.22500	-480
50.23333	-480
50.24167	-480
50.25000	-479
50.25833	-478
50.26667	-476
50.27500	-475
50.28333	-474
50.29167	-474
50.30000	-475
50.30833	-477
50.31667	-479
50.32500	-481
50.33333	-483
50.34167	-482
50.35000	-479
50.35833	-475
50.36667	-470
50.37500	-466
50.38333	-463
50.39167	-461
50.40000	-461
50.40833	-462
50.41667	-462
50.42500	-462
50.43333	-461
50.44167	-460
50.45000	-458
50.45833	-456
50.46667	-455
50.47500	-454
50.48333	-455
50.49167	-457
50.50000	-459
50.50833	-460
50.51667	-460
50.52500	-459
50.53333	-457
50.54167	-454
50.55000	-451
50.55833	-448
50.56667	-444
50.57500	-441
50.58333	-439
50.59167	-437
50.60000	-436
50.60833	-436
50.61667	-436
50.62500	-436
50.63333	-434
50.64167	-432
50.65000	-430
50.65833	-429
50.66667	-430
50.67500	-432
50.68333	-435
50.69167	-436
50.70000	-437
50.70833	-437
50.71667	-435
50.72500	-432
50.73333	-428
50.74167	-424
50.75000	-421
50.75833	-417
50.76667	-414
50.77500	-412
50.78333	-410
50.79167	-411
50.80000	-413
50.80833	-415
50.81667	-417
50.82500	-417
50.83333	-416
50.84167	-413
50.85000	-411
50.85833	-408
50.86667	-407
50.87500	-406
50.88333	-405
50.89167	-405
50.90000	-405
50.90833	-403
50.91667	-401
50.92500	-398
50.93333	-396
50.94167	-394
50.95000	-393
50.95833	-392
50.96667	-392
50.97500	-391
50.98333	-391
50.99167	-389
51.00000	-387
51.00833	-385
51.01667	-383
51.02500	-382
51.03333	-383
51.04167	-386
51.05000	-391
51.05833	-395
51.06667	-399
51.07500	-402
51.08333	-402
51.09167	-401
51.10000	-400
51.10833	-400
51.11667	-401
51.12500	-404
51.13333	-406
51.14167	-406
51.15000	-404
51.15833	-400
51.16667	-397
51.17500	-394
51.18333	-393
51.19167	-393
51.20000	-394
51.20833	-396
51.21667	-398
51.22500	-399
51.23333	-399
51.24167	-398
51.25000	-398
51.25833	-399
51.26667	-402
51.27500	-405
51.28333	-409
51.29167	-412
51.30000	-414
51.30833	-415
51.31667	-415
51.32500	-415
51.33333	-417
51.34167	-419
51.35000	-421
51.35833	-422
51.36667	-422
51.37500	-422
51.38333	-422
51.39167	-423
51.40000	-426
51.40833	-430
51.41667	-434
51.42500	-437
51.43333	-440
51.44167	-441
51.45000	-443
51.45833	-444
51.46667	-446
51.47500	-447
51.48333	-447
51.49167	-445
51.50000	-443
51.50833	-441
51.51667	-441
51.52500	-442
51.53333	-445
51.54167	-448
51.55000	-452
51.55833	-454
51.56667	-455
51.57500	-454
51.58333	-452
51.59167	-450
51.60000	-449
51.60833	-449
51.61667	-449
51.62500	-450
51.63333	-451
51.64167	-452
51.65000	-453
51.65833	-455
51.66667	-456
51.67500	-459
51.68333	-462
51.69167	-466
51.70000	-469
51.70833	-470
51.71667	-469
51.72500	-469
51.73333	-469
51.74167	-470
51.75000	-472
51.75833	-474
51.76667	-474
51.77500	-473
51.78333	-473
51.79167	-472
51.80000	-471
51.80833	-471
51.81667	-472
51.82500	-474
51.83333	-476
51.84167	-478
51.85000	-481
51.85833	-483
51.86667	-484
51.87500	-486
51.88333	-487
51.89167	-488
51.90000	-488
51.90833	-489
51.91667	-490
51.92500	-490
51.93333	-491
51.94167	-491
51.95000	-491
51.95833	-490
51.96667	-488
51.97500	-487
51.98333	-486
51.99167	-486
52.00000	-488
52.00833	-490
52.01667	-492
52.02500	-494
52.03333	-495
52.04167	-495
52.05000	-494
52.05833	-492
52.06667	-490
52.07500	-489
52.08333	-489
52.09167	-490
52.10000	-491
52.10833	-494
52.11667	-497
52.12500	-499
52.13333	-500
52.14167	-501
52.15000	-503
52.15833	-504
52.16667	-506
52.17500	-506
52.18333	-504
52.19167	-502
52.20000	-499
52.20833	-497
52.21667	-495
52.22500	-493
52.23333	-492
52.24167	-492
52.25000	-495
52.25833	-497
52.26667	-500
52.27500	-502
52.28333	-501
52.29167	-500
52.30000	-500
52.30833	-500
52.31667	-503
52.32500	-506
52.33333	-510
52.34167	-512
52.35000	-513
52.35833	-513
52.36667	-510
52.37500	-507
52.38333	-503
52.39167	-501
52.40000	-499
52.40833	-499
52.41667	-499
52.42500	-500
52.43333	-502
52.44167	-503
52.45000	-504
52.45833	-505
52.46667	-507
52.47500	-509
52.48333	-511
52.49167	-513
52.50000	-515
52.50833	-516
52.51667	-515
52.52500	-513
52.53333	-510
52.54167	-508
52.55000	-505
52.55833	-504
52.56667	-503
52.57500	-503
52.58333	-503
52.59167	-503
52.60000	-502
52.60833	-504
52.61667	-506
52.62500	-509
52.63333	-512
52.64167	-513
52.65000	-514
52.65833	-513
52.66667	-513
52.67500	-512
52.68333	-512
52.69167	-513
52.70000	-512
52.70833	-511
52.71667	-508
52.72500	-506
52.73333	-503
52.74167	-502
52.75000	-503
52.75833	-504
52.76667	-503
52.77500	-502
52.78333	-501
52.79167	-500
52.80000	-499
52.80833	-501
52.81667	-503
52.82500	-505
52.83333	-506
52.84167	-506
52.85000	-505
52.85833	-504
52.86667	-504
52.87500	-505
52.88333	-507
52.89167	-509
52.90000	-510
52.90833	-510
52.91667	-510
52.92500	-509
52.93333	-507
52.94167	-505
52.95000	-504
52.95833	-502
52.96667	-502
52.97500	-502
52.98333	-502
52.99167	-503
53.00000	-503
53.00833	-502
53.01667	-501
53.02500	-500
53.03333	-500
53.04167	-501
53.05000	-501
53.05833	-503
53.06667	-505
53.07500	-507
53.08333	-509
53.09167	-510
53.10000	-508
53.10833	-506
53.11667	-503
53.12500	-501
53.13333	-501
53.14167	-501
53.15000	-501
53.15833	-500
53.16667	-498
53.17500	-497
53.18333	-496
53.19167	-494
53.20000	-493
53.20833	-490
53.21667	-487
53.22500	-485
53.23333	-483
53.24167	-481
53.25000	-481
53.25833	-480
53.26667	-478
53.27500	-476
53.28333	-474
53.29167	-473
53.30000	-472
53.30833	-473
53.31667	-473
53.32500	-473
53.33333	-472
53.34167	-471
53.35000	-472
53.35833	-473
53.36667	-476
53.37500	-477
53.38333	-474
53.39167	-468
53.40000	-460
53.40833	-452
53.41667	-446
53.42500	-442
53.43333	-440
53.44167	-439
53.45000	-438
53.45833	-437
53.46667	-435
53.47500	-432
53.48333	-429
53.49167	-427
53.50000	-423
53.50833	-417
53.51667	-409
53.52500	-399
53.53333	-389
53.54167	-380
53.55000	-373
53.55833	-368
53.56667	-363
53.57500	-359
53.58333	-355
53.59167	-350
53.60000	-345
53.60833	-339
53.61667	-331
53.62500	-321
53.63333	-310
53.64167	-299
53.65000	-289
53.65833	-280
53.66667	-271
53.67500	-261
53.68333	-251
53.69167	-238
53.70000	-225
53.70833	-211
53.71667	-196
53.72500	-181
53.73333	-166
53.74167	-151
53.75000	-135
53.75833	-118
53.76667	-99
53.77500	-80
53.78333	-60
53.79167	-41
53.80000	-22
53.80833	-5
53.81667	12
53.82500	30
53.83333	48
53.84167	68
53.85000	90
53.85833	114
53.86667	141
53.87500	170
53.88333	201
53.89167	232
53.90000	263
53.90833	295
53.91667	327
53.92500	360
53.93333	393
53.94167	427
53.95000	462
53.95833	495
53.96667	529
53.97500	563
53.98333	599
53.99167	637
54.00000	678
54.00833	723
54.01667	769
54.02500	816
54.03333	864
54.04167	911
54.05000	960
54.05833	1009
54.06667	1060
54.07500	1111
54.08333	1164
54.09167	1219
54.10000	1274
54.10833	1331
54.11667	1389
54.12500	1451
54.13333	1515
54.14167	1581
54.15000	1650
54.15833	1718
54.16667	1789
54.17500	1859
54.18333	1930
54.19167	2003
54.20000	2076
54.20833	2152
54.21667	2229
54.22500	2309
54.23333	2391
54.24167	2474
54.25000	2560
54.25833	2645
54.26667	2732
54.27500	2818
54.28333	2907
54.29167	2998
54.30000	3091
54.30833	3189
54.31667	3287
54.32500	3388
54.33333	3489
54.34167	3591
54.35000	3694
54.35833	3798
54.36667	3905
54.37500	4012
54.38333	4120
54.39167	4229
54.40000	4337
54.40833	4449
54.41667	4560
54.42500	4674
54.43333	4790
54.44167	4907
54.45000	5028
54.45833	5149
54.46667	5275
54.47500	5402
54.48333	5529
54.49167	5658
54.50000	5785
54.50833	5914
54.51667	6042
54.52500	6172
54.53333	6303
54.54167	6434
54.55000	6568
54.55833	6699
54.56667	6833
54.57500	6966
54.58333	7101
54.59167	7240
54.60000	7380
54.60833	7527
54.61667	7672
54.62500	7820
54.63333	7966
54.64167	8108
54.65000	8250
54.65833	8390
54.66667	8533
54.67500	8675
54.68333	8819
54.69167	8967
54.70000	9112
54.70833	9261
54.71667	9406
54.72500	9553
54.73333	9699
54.74167	9843
54.75000	9991
54.75833	10136
54.76667	10285
54.77500	10432
54.78333	10579
54.79167	10726
54.80000	10869
54.80833	11014
54.81667	11156
54.82500	11299
54.83333	11441
54.84167	11582
54.85000	11725
54.85833	11864
54.86667	12005
54.87500	12143
54.88333	12282
54.89167	12422
54.90000	12557
54.90833	12694
54.91667	12827
54.92500	12962
54.93333	13096
54.94167	13229
54.95000	13364
54.95833	13494
54.96667	13624
54.97500	13750
54.98333	13875
54.99167	14001
55.00000	14125
55.00833	14250
55.01667	14370
55.02500	14486
55.03333	14598
55.04167	14706
55.05000	14814
55.05833	14919
55.06667	15026
55.07500	15131
55.08333	15234
55.09167	15335
55.10000	15434
55.10833	15534
55.11667	15630
55.12500	15726
55.13333	15819
55.14167	15907
55.15000	15993
55.15833	16075
55.16667	16158
55.17500	16240
55.18333	16321
55.19167	16403
55.20000	16481
55.20833	16558
55.21667	16631
55.22500	16702
55.23333	16769
55.24167	16833
55.25000	16896
55.25833	16954
55.26667	17011
55.27500	17066
55.28333	17118
55.29167	17169
55.30000	17218
55.30833	17265
55.31667	17309
55.32500	17350
55.33333	17388
55.34167	17422
55.35000	17454
55.35833	17484
55.36667	17513
55.37500	17542
55.38333	17569
55.39167	17595
55.40000	17618
55.40833	17639
55.41667	17656
55.42500	17668
55.43333	17677
55.44167	17683
55.45000	17688
55.45833	17692
55.46667	17697
55.47500	17700
55.48333	17701
55.49167	17698
55.50000	17692
55.50833	17683
55.51667	17672
55.52500	17660
55.53333	17646
55.54167	17631
55.55000	17615
55.55833	17597
55.56667	17577
55.57500	17555
55.58333	17530
55.59167	17504
55.60000	17477
55.60833	17448
55.61667	17417
55.62500	17383
55.63333	17347
55.64167	17308
55.65000	17266
55.65833	17223
55.66667	17178
55.67500	17133
55.68333	17087
55.69167	17042
55.70000	16998
55.70833	16952
55.71667	16904
55.72500	16852
55.73333	16798
55.74167	16742
55.75000	16683
55.75833	16626
55.76667	16567
55.77500	16508
55.78333	16447
55.79167	16385
55.80000	16321
55.80833	16254
55.81667	16188
55.82500	16120
55.83333	16053
55.84167	15987
55.85000	15921
55.85833	15855
55.86667	15786
55.87500	15717
55.88333	15643
55.89167	15566
55.90000	15488
55.90833	15408
55.91667	15330
55.92500	15253
55.93333	15178
55.94167	15104
55.95000	15029
55.95833	14954
55.96667	14874
55.97500	14794
55.98333	14711
55.99167	14627
56.00000	14543
56.00833	14458
56.01667	14376
56.02500	14293
56.03333	14211
56.04167	14129
56.05000	14045
56.05833	13963
56.06667	13878
56.07500	13795
56.08333	13711
56.09167	13627
56.10000	13544
56.10833	13459
56.11667	13375
56.12500	13290
56.13333	13205
56.14167	13121
56.15000	13034
56.15833	12949
56.16667	12861
56.17500	12775
56.18333	12688
56.19167	12600
56.20000	12512
56.20833	12423
56.21667	12335
56.22500	12247
56.23333	12159
56.24167	12072
56.25000	11983
56.25833	11897
56.26667	11810
56.27500	11725
56.28333	11640
56.29167	11555
56.30000	11472
56.30833	11388
56.31667	11305
56.32500	11221
56.33333	11136
56.34167	11053
56.35000	10969
56.35833	10889
56.36667	10807
56.37500	10725
56.38333	10642
56.39167	10556
56.40000	10471
56.40833	10386
56.41667	10304
56.42500	10224
56.43333	10145
56.44167	10068
56.45000	9990
56.45833	9912
56.46667	9832
56.47500	9752
56.48333	9672
56.49167	9592
56.50000	9515
56.50833	9440
56.51667	9366
56.52500	9290
56.53333	9214
56.54167	9140
56.55000	9064
56.55833	8991
56.56667	8917
56.57500	8845
56.58333	8772
56.59167	8698
56.60000	8625
56.60833	8552
56.61667	8480
56.62500	8407
56.63333	8335
56.64167	8265
56.65000	8195
56.65833	8129
56.66667	8063
56.67500	7997
56.68333	7930
56.69167	7860
56.70000	7790
56.70833	7719
56.71667	7651
56.72500	7585
56.73333	7520
56.74167	7457
56.75000	7394
56.75833	7332
56.76667	7268
56.77500	7204
56.78333	7141
56.79167	7078
56.80000	7017
56.80833	6955
56.81667	6895
56.82500	6834
56.83333	6773
56.84167	6714
56.85000	6656
56.85833	6601
56.86667	6546
56.87500	6493
56.88333	6438
56.89167	6382
56.90000	6326
56.90833	6268
56.91667	6212
56.92500	6157
56.93333	6103
56.94167	6050
56.95000	5996
56.95833	5942
56.96667	5886
56.97500	5831
56.98333	5777
56.99167	5724
57.00000	5675
57.00833	5626
57.01667	5579
57.02500	5531
57.03333	5483
57.04167	5434
57.05000	5384
57.05833	5335
57.06667	5284
57.07500	5234
57.08333	5184
57.09167	5134
57.10000	5086
57.10833	5039
57.11667	4995
57.12500	4954
57.13333	4914
57.14167	4875
57.15000	4834
57.15833	4793
57.16667	4749
57.17500	4704
57.18333	4659
57.19167	4613
57.20000	4570
57.20833	4527
57.21667	4487
57.22500	4449
57.23333	4412
57.24167	4375
57.25000	4338
57.25833	4301
57.26667	4264
57.27500	4228
57.28333	4193
57.29167	4156
57.30000	4118
57.30833	4077
57.31667	4036
57.32500	3994
57.33333	3954
57.34167	3917
57.35000	3883
57.35833	3852
57.36667	3821
57.37500	3790
57.38333	3756
57.39167	3720
57.40000	3684
57.40833	3648
57.41667	3613
57.42500	3581
57.43333	3549
57.44167	3518
57.45000	3486
57.45833	3455
57.46667	3423
57.47500	3393
57.48333	3363
57.49167	3334
57.50000	3305
57.50833	3275
57.51667	3245
57.52500	3215
57.53333	3185
57.54167	3155
57.55000	3126
57.55833	3098
57.56667	3070
57.57500	3044
57.58333	3018
57.59167	2993
57.60000	2969
57.60833	2945
57.61667	2921
57.62500	2896
57.63333	2871
57.64167	2845
57.65000	2817
57.65833	2790
57.66667	2762
57.67500	2735
57.68333	2710
57.69167	2685
57.70000	2661
57.70833	2637
57.71667	2615
57.72500	2592
57.73333	2570
57.74167	2550
57.75000	2530
57.75833	2511
57.76667	2491
57.77500	2470
57.78333	2446
57.79167	2421
57.80000	2396
57.80833	2371
57.81667	2347
57.82500	2324
57.83333	2302
57.84167	2283
57.85000	2263
57.85833	2246
57.86667	2230
57.87500	2215
57.88333	2199
57.89167	2183
57.90000	2166
57.90833	2146
57.91667	2125
57.92500	2105
57.93333	2084
57.94167	2063
57.95000	2043
57.95833	2024
57.96667	2005
57.97500	1986
57.98333	1967
57.99167	1948
58.00000	1930
58.00833	1912
58.01667	1894
58.02500	1876
58.03333	1858
58.04167	1840
58.05000	1823
58.05833	1806
58.06667	1790
58.07500	1776
58.08333	1763
58.09167	1750
58.10000	1736
58.10833	1722
58.11667	1706
58.12500	1689
58.13333	1672
58.14167	1656
58.15000	1642
58.15833	1627
58.16667	1613
58.17500	1599
58.18333	1584
58.19167	1569
58.20000	1555
58.20833	1540
58.21667	1525
58.22500	1510
58.23333	1496
58.24167	1482
58.25000	1471
58.25833	1460
58.26667	1449
58.27500	1439
58.28333	1428
58.29167	1417
58.30000	1405
58.30833	1392
58.31667	1378
58.32500	1363
58.33333	1348
58.34167	1334
58.35000	1322
58.35833	1311
58.36667	1302
58.37500	1293
58.38333	1283
58.39167	1272
58.40000	1260
58.40833	1248
58.41667	1236
58.42500	1225
58.43333	1214
58.44167	1204
58.45000	1193
58.45833	1184
58.46667	1175
58.47500	1167
58.48333	1158
58.49167	1149
58.50000	1138
58.50833	1125
58.51667	1112
58.52500	1099
58.53333	1087
58.54167	1076
58.55000	1066
58.55833	1057
58.56667	1049
58.57500	1041
58.58333	1034
58.59167	1026
58.60000	1019
58.60833	1011
58.61667	1003
58.62500	994
58.63333	984
58.64167	974
58.65000	962
58.65833	951
58.66667	939
58.67500	929
58.68333	920
58.69167	911
58.70000	903
58.70833	894
58.71667	885
58.72500	876
58.73333	868
58.74167	862
58.75000	856
58.75833	849
58.76667	841
58.77500	833
58.78333	824
58.79167	815
58.80000	807
58.80833	800
58.81667	793
58.82500	787
58.83333	781
58.84167	775
58.85000	769
58.85833	762
58.86667	753
58.87500	743
58.88333	734
58.89167	725
58.90000	718
58.90833	713
58.91667	708
58.92500	702
58.93333	694
58.94167	686
58.95000	678
58.95833	670
58.96667	663
58.97500	656
58.98333	648
58.99167	640
59.00000	632
59.00833	626
59.01667	621
59.02500	616
59.03333	611
59.04167	605
59.05000	599
59.05833	593
59.06667	589
59.07500	586
59.08333	581
59.09167	575
59.10000	567
59.10833	558
59.11667	549
59.12500	542
59.13333	536
59.14167	532
59.15000	529
59.15833	525
59.16667	519
59.17500	512
59.18333	506
59.19167	500
59.20000	494
59.20833	488
59.21667	482
59.22500	477
59.23333	471
59.24167	467
59.25000	463
59.25833	459
59.26667	454
59.27500	449
59.28333	443
59.29167	438
59.30000	432
59.30833	425
59.31667	418
59.32500	412
59.33333	407
59.34167	403
59.35000	400
59.35833	397
59.36667	393
59.37500	389
59.38333	384
59.39167	379
59.40000	374
59.40833	368
59.41667	363
59.42500	359
59.43333	355
59.44167	352
59.45000	348
59.45833	344
59.46667	339
59.47500	334
59.48333	329
59.49167	325
59.50000	321
59.50833	317
59.51667	313
59.52500	310
59.53333	306
59.54167	302
59.55000	299
59.55833	294
59.56667	289
59.57500	284
59.58333	280
59.59167	277
59.60000	274
59.60833	272
59.61667	268
59.62500	263
59.63333	256
59.64167	250
59.65000	246
59.65833	243
59.66667	242
59.67500	242
59.68333	241
59.69167	237
59.70000	233
59.70833	227
59.71667	222
59.72500	219
59.73333	217
59.74167	214
59.75000	209
59.75833	205
59.76667	202
59.77500	199
59.78333	197
59.79167	197
59.80000	196
59.80833	193
59.81667	190
59.82500	187
59.83333	184
59.84167	181
59.85000	177
59.85833	173
59.86667	169
59.87500	164
59.88333	160
59.89167	156
59.90000	152
59.90833	147
59.91667	143
59.92500	139
59.93333	136
59.94167	133
59.95000	131
59.95833	129
59.96667	126
59.97500	123
59.98333	121
59.99167	120
60.00000	119
