# Supplementary material for: How J-chain ensures the assembly of immunoglobulin IgM pentamers
Source: EMBO J. 2024 Dec 4;44(2):505–33. doi: 10.1038/s44318-024-00317-9 (PMC11729874; doi:10.1038/s44318-024-00317-9)
Supplement: Supplementary file 5 — Source data Fig. 3 [file 44318_2024_317_MOESM5_ESM.zip › Figure 3/3B/repeat 1 Cu4 + JC/20231115 Cu4tp_JC_WT_13h_1.txt]

[Header]
Application Name	LCsolution
Version	1.25
Data File Name	D:\Xenia\JC Oligomerisation kinetics\20231115 Cu4tp_JC_WT_13h_1.lcd
Output Date	16.11.2023
Output Time	11:17:38

[Configuration]
# of Detectors	2
Detector ID	Detector A	Detector B
Detector Name	Detector A	Detector B
# of Channels	2	1

[LC Chromatogram(Detector A-Ch1)]
Interval(msec)	500
# of Points	7201
Start Time(min)	0.000
End Time(min)	60.000
Intensity Units	mV
Intensity Multiplier	0.001
Wavelength(nm)	280
R.Time (min)	Intensity
0.00000	5
0.00833	5
0.01667	-2
0.02500	-3
0.03333	-2
0.04167	-0
0.05000	2
0.05833	3
0.06667	2
0.07500	0
0.08333	-2
0.09167	-3
0.10000	-2
0.10833	-0
0.11667	1
0.12500	1
0.13333	-0
0.14167	-3
0.15000	-6
0.15833	-6
0.16667	-5
0.17500	-3
0.18333	-1
0.19167	0
0.20000	2
0.20833	3
0.21667	4
0.22500	5
0.23333	7
0.24167	9
0.25000	10
0.25833	11
0.26667	11
0.27500	11
0.28333	9
0.29167	9
0.30000	10
0.30833	13
0.31667	15
0.32500	17
0.33333	16
0.34167	12
0.35000	7
0.35833	2
0.36667	-2
0.37500	-4
0.38333	-3
0.39167	-1
0.40000	2
0.40833	4
0.41667	6
0.42500	5
0.43333	5
0.44167	4
0.45000	4
0.45833	4
0.46667	2
0.47500	-1
0.48333	-5
0.49167	-9
0.50000	-10
0.50833	-9
0.51667	-6
0.52500	-2
0.53333	2
0.54167	2
0.55000	-0
0.55833	-6
0.56667	-13
0.57500	-18
0.58333	-21
0.59167	-22
0.60000	-20
0.60833	-18
0.61667	-17
0.62500	-17
0.63333	-16
0.64167	-15
0.65000	-14
0.65833	-11
0.66667	-9
0.67500	-5
0.68333	-2
0.69167	2
0.70000	5
0.70833	7
0.71667	7
0.72500	4
0.73333	0
0.74167	-5
0.75000	-9
0.75833	-12
0.76667	-14
0.77500	-14
0.78333	-13
0.79167	-12
0.80000	-10
0.80833	-7
0.81667	-3
0.82500	0
0.83333	2
0.84167	3
0.85000	1
0.85833	-2
0.86667	-5
0.87500	-7
0.88333	-7
0.89167	-5
0.90000	-4
0.90833	-3
0.91667	-3
0.92500	-5
0.93333	-5
0.94167	-5
0.95000	-4
0.95833	-4
0.96667	-6
0.97500	-10
0.98333	-15
0.99167	-19
1.00000	-23
1.00833	-26
1.01667	-29
1.02500	-32
1.03333	-33
1.04167	-32
1.05000	-30
1.05833	-28
1.06667	-25
1.07500	-22
1.08333	-19
1.09167	-17
1.10000	-16
1.10833	-15
1.11667	-16
1.12500	-17
1.13333	-18
1.14167	-18
1.15000	-18
1.15833	-18
1.16667	-17
1.17500	-15
1.18333	-11
1.19167	-7
1.20000	-4
1.20833	-2
1.21667	-1
1.22500	-2
1.23333	-3
1.24167	-4
1.25000	-7
1.25833	-10
1.26667	-14
1.27500	-18
1.28333	-21
1.29167	-20
1.30000	-16
1.30833	-12
1.31667	-7
1.32500	-4
1.33333	-4
1.34167	-6
1.35000	-7
1.35833	-7
1.36667	-5
1.37500	-3
1.38333	-1
1.39167	-1
1.40000	-3
1.40833	-5
1.41667	-6
1.42500	-5
1.43333	-2
1.44167	3
1.45000	8
1.45833	11
1.46667	11
1.47500	8
1.48333	4
1.49167	-2
1.50000	-8
1.50833	-14
1.51667	-17
1.52500	-19
1.53333	-18
1.54167	-18
1.55000	-17
1.55833	-18
1.56667	-18
1.57500	-18
1.58333	-15
1.59167	-11
1.60000	-6
1.60833	-2
1.61667	-1
1.62500	-2
1.63333	-4
1.64167	-7
1.65000	-10
1.65833	-15
1.66667	-19
1.67500	-22
1.68333	-24
1.69167	-27
1.70000	-28
1.70833	-28
1.71667	-26
1.72500	-22
1.73333	-17
1.74167	-12
1.75000	-9
1.75833	-7
1.76667	-8
1.77500	-10
1.78333	-13
1.79167	-15
1.80000	-15
1.80833	-14
1.81667	-10
1.82500	-7
1.83333	-5
1.84167	-5
1.85000	-6
1.85833	-8
1.86667	-9
1.87500	-9
1.88333	-8
1.89167	-6
1.90000	-5
1.90833	-4
1.91667	-3
1.92500	-2
1.93333	-2
1.94167	-3
1.95000	-6
1.95833	-9
1.96667	-12
1.97500	-14
1.98333	-15
1.99167	-15
2.00000	-14
2.00833	-14
2.01667	-14
2.02500	-15
2.03333	-16
2.04167	-16
2.05000	-16
2.05833	-15
2.06667	-13
2.07500	-13
2.08333	-14
2.09167	-14
2.10000	-15
2.10833	-14
2.11667	-14
2.12500	-13
2.13333	-13
2.14167	-14
2.15000	-14
2.15833	-13
2.16667	-11
2.17500	-9
2.18333	-9
2.19167	-11
2.20000	-15
2.20833	-18
2.21667	-20
2.22500	-20
2.23333	-19
2.24167	-17
2.25000	-14
2.25833	-10
2.26667	-6
2.27500	-2
2.28333	1
2.29167	3
2.30000	3
2.30833	1
2.31667	-1
2.32500	-3
2.33333	-4
2.34167	-4
2.35000	-4
2.35833	-7
2.36667	-11
2.37500	-14
2.38333	-18
2.39167	-20
2.40000	-20
2.40833	-18
2.41667	-16
2.42500	-14
2.43333	-12
2.44167	-11
2.45000	-10
2.45833	-10
2.46667	-10
2.47500	-11
2.48333	-11
2.49167	-12
2.50000	-13
2.50833	-15
2.51667	-17
2.52500	-19
2.53333	-21
2.54167	-21
2.55000	-19
2.55833	-15
2.56667	-12
2.57500	-11
2.58333	-11
2.59167	-13
2.60000	-16
2.60833	-19
2.61667	-21
2.62500	-22
2.63333	-21
2.64167	-18
2.65000	-15
2.65833	-12
2.66667	-10
2.67500	-11
2.68333	-13
2.69167	-15
2.70000	-17
2.70833	-18
2.71667	-19
2.72500	-19
2.73333	-19
2.74167	-19
2.75000	-19
2.75833	-17
2.76667	-14
2.77500	-11
2.78333	-7
2.79167	-6
2.80000	-8
2.80833	-12
2.81667	-18
2.82500	-23
2.83333	-26
2.84167	-26
2.85000	-24
2.85833	-19
2.86667	-14
2.87500	-10
2.88333	-7
2.89167	-7
2.90000	-7
2.90833	-9
2.91667	-9
2.92500	-9
2.93333	-9
2.94167	-10
2.95000	-11
2.95833	-11
2.96667	-10
2.97500	-9
2.98333	-9
2.99167	-10
3.00000	-12
3.00833	-15
3.01667	-19
3.02500	-21
3.03333	-22
3.04167	-21
3.05000	-17
3.05833	-13
3.06667	-9
3.07500	-8
3.08333	-9
3.09167	-10
3.10000	-11
3.10833	-12
3.11667	-12
3.12500	-12
3.13333	-11
3.14167	-9
3.15000	-5
3.15833	-1
3.16667	1
3.17500	-0
3.18333	-3
3.19167	-7
3.20000	-8
3.20833	-7
3.21667	-5
3.22500	-3
3.23333	-2
3.24167	-5
3.25000	-9
3.25833	-13
3.26667	-17
3.27500	-20
3.28333	-22
3.29167	-23
3.30000	-22
3.30833	-20
3.31667	-16
3.32500	-11
3.33333	-6
3.34167	-3
3.35000	-0
3.35833	3
3.36667	6
3.37500	7
3.38333	6
3.39167	4
3.40000	1
3.40833	-2
3.41667	-2
3.42500	0
3.43333	4
3.44167	7
3.45000	9
3.45833	9
3.46667	6
3.47500	1
3.48333	-6
3.49167	-13
3.50000	-20
3.50833	-24
3.51667	-27
3.52500	-28
3.53333	-27
3.54167	-24
3.55000	-22
3.55833	-20
3.56667	-18
3.57500	-15
3.58333	-12
3.59167	-9
3.60000	-6
3.60833	-5
3.61667	-5
3.62500	-5
3.63333	-5
3.64167	-5
3.65000	-4
3.65833	-5
3.66667	-5
3.67500	-5
3.68333	-4
3.69167	-4
3.70000	-4
3.70833	-6
3.71667	-8
3.72500	-11
3.73333	-13
3.74167	-14
3.75000	-16
3.75833	-20
3.76667	-24
3.77500	-26
3.78333	-26
3.79167	-22
3.80000	-15
3.80833	-10
3.81667	-6
3.82500	-4
3.83333	-5
3.84167	-8
3.85000	-11
3.85833	-14
3.86667	-15
3.87500	-16
3.88333	-14
3.89167	-12
3.90000	-10
3.90833	-8
3.91667	-8
3.92500	-11
3.93333	-14
3.94167	-18
3.95000	-21
3.95833	-22
3.96667	-22
3.97500	-22
3.98333	-23
3.99167	-25
4.00000	-25
4.00833	-25
4.01667	-23
4.02500	-21
4.03333	-20
4.04167	-18
4.05000	-16
4.05833	-14
4.06667	-11
4.07500	-6
4.08333	-1
4.09167	5
4.10000	10
4.10833	13
4.11667	13
4.12500	10
4.13333	6
4.14167	1
4.15000	-1
4.15833	-2
4.16667	-1
4.17500	-1
4.18333	-4
4.19167	-8
4.20000	-12
4.20833	-14
4.21667	-13
4.22500	-9
4.23333	-7
4.24167	-7
4.25000	-9
4.25833	-12
4.26667	-15
4.27500	-17
4.28333	-17
4.29167	-17
4.30000	-17
4.30833	-18
4.31667	-20
4.32500	-21
4.33333	-22
4.34167	-23
4.35000	-23
4.35833	-23
4.36667	-24
4.37500	-23
4.38333	-21
4.39167	-19
4.40000	-16
4.40833	-13
4.41667	-11
4.42500	-9
4.43333	-9
4.44167	-10
4.45000	-14
4.45833	-19
4.46667	-25
4.47500	-29
4.48333	-30
4.49167	-29
4.50000	-25
4.50833	-20
4.51667	-15
4.52500	-10
4.53333	-7
4.54167	-5
4.55000	-4
4.55833	-4
4.56667	-3
4.57500	-2
4.58333	-1
4.59167	-0
4.60000	2
4.60833	3
4.61667	2
4.62500	-0
4.63333	-4
4.64167	-9
4.65000	-12
4.65833	-13
4.66667	-13
4.67500	-15
4.68333	-17
4.69167	-21
4.70000	-24
4.70833	-25
4.71667	-22
4.72500	-18
4.73333	-14
4.74167	-10
4.75000	-7
4.75833	-6
4.76667	-6
4.77500	-7
4.78333	-9
4.79167	-11
4.80000	-11
4.80833	-11
4.81667	-11
4.82500	-13
4.83333	-15
4.84167	-17
4.85000	-16
4.85833	-12
4.86667	-6
4.87500	-2
4.88333	-0
4.89167	-2
4.90000	-8
4.90833	-14
4.91667	-17
4.92500	-18
4.93333	-17
4.94167	-14
4.95000	-11
4.95833	-11
4.96667	-13
4.97500	-16
4.98333	-18
4.99167	-19
5.00000	-18
5.00833	-16
5.01667	-15
5.02500	-15
5.03333	-15
5.04167	-16
5.05000	-17
5.05833	-18
5.06667	-19
5.07500	-20
5.08333	-22
5.09167	-23
5.10000	-25
5.10833	-26
5.11667	-26
5.12500	-27
5.13333	-27
5.14167	-28
5.15000	-28
5.15833	-29
5.16667	-30
5.17500	-29
5.18333	-27
5.19167	-23
5.20000	-19
5.20833	-15
5.21667	-13
5.22500	-12
5.23333	-11
5.24167	-10
5.25000	-9
5.25833	-10
5.26667	-11
5.27500	-10
5.28333	-9
5.29167	-6
5.30000	-2
5.30833	1
5.31667	1
5.32500	-1
5.33333	-4
5.34167	-7
5.35000	-10
5.35833	-14
5.36667	-17
5.37500	-17
5.38333	-16
5.39167	-14
5.40000	-10
5.40833	-7
5.41667	-6
5.42500	-7
5.43333	-8
5.44167	-9
5.45000	-10
5.45833	-12
5.46667	-15
5.47500	-19
5.48333	-22
5.49167	-24
5.50000	-24
5.50833	-23
5.51667	-22
5.52500	-21
5.53333	-21
5.54167	-22
5.55000	-23
5.55833	-23
5.56667	-23
5.57500	-22
5.58333	-23
5.59167	-24
5.60000	-24
5.60833	-24
5.61667	-22
5.62500	-19
5.63333	-17
5.64167	-14
5.65000	-13
5.65833	-12
5.66667	-13
5.67500	-14
5.68333	-15
5.69167	-14
5.70000	-12
5.70833	-10
5.71667	-9
5.72500	-8
5.73333	-8
5.74167	-9
5.75000	-11
5.75833	-12
5.76667	-15
5.77500	-18
5.78333	-22
5.79167	-24
5.80000	-24
5.80833	-23
5.81667	-23
5.82500	-24
5.83333	-26
5.84167	-28
5.85000	-28
5.85833	-26
5.86667	-23
5.87500	-20
5.88333	-18
5.89167	-16
5.90000	-13
5.90833	-10
5.91667	-6
5.92500	-3
5.93333	-3
5.94167	-5
5.95000	-8
5.95833	-12
5.96667	-13
5.97500	-12
5.98333	-10
5.99167	-8
6.00000	-8
6.00833	-9
6.01667	-9
6.02500	-8
6.03333	-6
6.04167	-4
6.05000	-1
6.05833	1
6.06667	1
6.07500	-0
6.08333	-2
6.09167	-4
6.10000	-4
6.10833	-5
6.11667	-7
6.12500	-10
6.13333	-12
6.14167	-14
6.15000	-15
6.15833	-15
6.16667	-14
6.17500	-13
6.18333	-13
6.19167	-13
6.20000	-11
6.20833	-9
6.21667	-6
6.22500	-4
6.23333	-3
6.24167	-3
6.25000	-4
6.25833	-5
6.26667	-7
6.27500	-9
6.28333	-12
6.29167	-15
6.30000	-18
6.30833	-20
6.31667	-19
6.32500	-17
6.33333	-13
6.34167	-8
6.35000	-5
6.35833	-5
6.36667	-7
6.37500	-11
6.38333	-15
6.39167	-17
6.40000	-18
6.40833	-17
6.41667	-16
6.42500	-14
6.43333	-13
6.44167	-13
6.45000	-12
6.45833	-11
6.46667	-9
6.47500	-7
6.48333	-5
6.49167	-3
6.50000	-1
6.50833	-1
6.51667	-3
6.52500	-7
6.53333	-12
6.54167	-16
6.55000	-17
6.55833	-16
6.56667	-14
6.57500	-11
6.58333	-10
6.59167	-9
6.60000	-8
6.60833	-8
6.61667	-7
6.62500	-7
6.63333	-9
6.64167	-13
6.65000	-14
6.65833	-13
6.66667	-10
6.67500	-6
6.68333	-2
6.69167	-1
6.70000	-4
6.70833	-8
6.71667	-12
6.72500	-16
6.73333	-18
6.74167	-20
6.75000	-21
6.75833	-21
6.76667	-20
6.77500	-19
6.78333	-19
6.79167	-18
6.80000	-16
6.80833	-14
6.81667	-12
6.82500	-10
6.83333	-9
6.84167	-9
6.85000	-7
6.85833	-3
6.86667	1
6.87500	5
6.88333	6
6.89167	5
6.90000	3
6.90833	0
6.91667	-2
6.92500	-3
6.93333	-4
6.94167	-3
6.95000	-3
6.95833	-3
6.96667	-3
6.97500	-3
6.98333	-2
6.99167	-1
7.00000	1
7.00833	5
7.01667	8
7.02500	9
7.03333	8
7.04167	4
7.05000	-2
7.05833	-10
7.06667	-16
7.07500	-21
7.08333	-22
7.09167	-21
7.10000	-18
7.10833	-13
7.11667	-7
7.12500	-3
7.13333	-3
7.14167	-5
7.15000	-7
7.15833	-9
7.16667	-9
7.17500	-9
7.18333	-9
7.19167	-9
7.20000	-11
7.20833	-13
7.21667	-14
7.22500	-16
7.23333	-18
7.24167	-19
7.25000	-19
7.25833	-16
7.26667	-13
7.27500	-9
7.28333	-6
7.29167	-4
7.30000	-3
7.30833	-1
7.31667	-1
7.32500	-1
7.33333	-4
7.34167	-7
7.35000	-11
7.35833	-15
7.36667	-19
7.37500	-21
7.38333	-21
7.39167	-22
7.40000	-22
7.40833	-23
7.41667	-23
7.42500	-22
7.43333	-22
7.44167	-23
7.45000	-24
7.45833	-24
7.46667	-24
7.47500	-23
7.48333	-19
7.49167	-15
7.50000	-11
7.50833	-7
7.51667	-6
7.52500	-5
7.53333	-5
7.54167	-3
7.55000	-1
7.55833	2
7.56667	3
7.57500	-1
7.58333	-6
7.59167	-12
7.60000	-16
7.60833	-19
7.61667	-21
7.62500	-22
7.63333	-21
7.64167	-22
7.65000	-22
7.65833	-23
7.66667	-24
7.67500	-26
7.68333	-27
7.69167	-28
7.70000	-28
7.70833	-27
7.71667	-25
7.72500	-23
7.73333	-21
7.74167	-19
7.75000	-18
7.75833	-17
7.76667	-16
7.77500	-14
7.78333	-11
7.79167	-8
7.80000	-6
7.80833	-3
7.81667	0
7.82500	4
7.83333	8
7.84167	11
7.85000	12
7.85833	7
7.86667	-0
7.87500	-7
7.88333	-13
7.89167	-17
7.90000	-17
7.90833	-15
7.91667	-13
7.92500	-10
7.93333	-9
7.94167	-9
7.95000	-10
7.95833	-11
7.96667	-10
7.97500	-8
7.98333	-5
7.99167	-3
8.00000	-4
8.00833	-6
8.01667	-8
8.02500	-9
8.03333	-9
8.04167	-9
8.05000	-8
8.05833	-7
8.06667	-7
8.07500	-8
8.08333	-9
8.09167	-9
8.10000	-9
8.10833	-9
8.11667	-8
8.12500	-10
8.13333	-12
8.14167	-15
8.15000	-18
8.15833	-20
8.16667	-21
8.17500	-20
8.18333	-19
8.19167	-17
8.20000	-17
8.20833	-18
8.21667	-20
8.22500	-21
8.23333	-21
8.24167	-20
8.25000	-17
8.25833	-13
8.26667	-10
8.27500	-7
8.28333	-4
8.29167	-2
8.30000	-1
8.30833	-0
8.31667	-1
8.32500	-3
8.33333	-7
8.34167	-11
8.35000	-16
8.35833	-20
8.36667	-23
8.37500	-24
8.38333	-22
8.39167	-19
8.40000	-16
8.40833	-12
8.41667	-9
8.42500	-6
8.43333	-4
8.44167	-6
8.45000	-9
8.45833	-14
8.46667	-19
8.47500	-22
8.48333	-23
8.49167	-23
8.50000	-24
8.50833	-25
8.51667	-23
8.52500	-19
8.53333	-14
8.54167	-8
8.55000	-3
8.55833	-0
8.56667	-0
8.57500	-1
8.58333	-3
8.59167	-5
8.60000	-6
8.60833	-7
8.61667	-8
8.62500	-9
8.63333	-9
8.64167	-10
8.65000	-9
8.65833	-8
8.66667	-7
8.67500	-8
8.68333	-11
8.69167	-16
8.70000	-21
8.70833	-25
8.71667	-27
8.72500	-27
8.73333	-26
8.74167	-23
8.75000	-21
8.75833	-19
8.76667	-17
8.77500	-17
8.78333	-17
8.79167	-17
8.80000	-17
8.80833	-16
8.81667	-16
8.82500	-15
8.83333	-14
8.84167	-13
8.85000	-10
8.85833	-7
8.86667	-4
8.87500	-2
8.88333	-0
8.89167	1
8.90000	0
8.90833	-2
8.91667	-6
8.92500	-10
8.93333	-13
8.94167	-16
8.95000	-19
8.95833	-22
8.96667	-25
8.97500	-29
8.98333	-33
8.99167	-36
9.00000	-37
9.00833	-36
9.01667	-36
9.02500	-34
9.03333	-31
9.04167	-26
9.05000	-22
9.05833	-18
9.06667	-16
9.07500	-15
9.08333	-15
9.09167	-15
9.10000	-14
9.10833	-11
9.11667	-9
9.12500	-8
9.13333	-7
9.14167	-9
9.15000	-12
9.15833	-17
9.16667	-22
9.17500	-26
9.18333	-28
9.19167	-28
9.20000	-25
9.20833	-21
9.21667	-19
9.22500	-17
9.23333	-16
9.24167	-16
9.25000	-15
9.25833	-14
9.26667	-12
9.27500	-10
9.28333	-9
9.29167	-7
9.30000	-5
9.30833	-4
9.31667	-3
9.32500	-3
9.33333	-4
9.34167	-4
9.35000	-4
9.35833	-3
9.36667	-3
9.37500	-4
9.38333	-8
9.39167	-11
9.40000	-15
9.40833	-17
9.41667	-17
9.42500	-15
9.43333	-13
9.44167	-12
9.45000	-11
9.45833	-10
9.46667	-11
9.47500	-13
9.48333	-16
9.49167	-20
9.50000	-24
9.50833	-27
9.51667	-28
9.52500	-28
9.53333	-28
9.54167	-29
9.55000	-29
9.55833	-29
9.56667	-27
9.57500	-25
9.58333	-24
9.59167	-23
9.60000	-22
9.60833	-23
9.61667	-22
9.62500	-22
9.63333	-21
9.64167	-20
9.65000	-19
9.65833	-18
9.66667	-18
9.67500	-16
9.68333	-14
9.69167	-12
9.70000	-10
9.70833	-8
9.71667	-8
9.72500	-9
9.73333	-11
9.74167	-12
9.75000	-13
9.75833	-13
9.76667	-12
9.77500	-11
9.78333	-12
9.79167	-12
9.80000	-14
9.80833	-15
9.81667	-16
9.82500	-16
9.83333	-17
9.84167	-18
9.85000	-20
9.85833	-21
9.86667	-21
9.87500	-19
9.88333	-16
9.89167	-13
9.90000	-10
9.90833	-7
9.91667	-5
9.92500	-3
9.93333	-2
9.94167	-2
9.95000	-5
9.95833	-9
9.96667	-14
9.97500	-17
9.98333	-19
9.99167	-20
10.00000	-20
10.00833	-18
10.01667	-14
10.02500	-8
10.03333	-2
10.04167	3
10.05000	4
10.05833	1
10.06667	-4
10.07500	-9
10.08333	-14
10.09167	-18
10.10000	-19
10.10833	-20
10.11667	-21
10.12500	-21
10.13333	-21
10.14167	-20
10.15000	-18
10.15833	-17
10.16667	-15
10.17500	-15
10.18333	-16
10.19167	-16
10.20000	-16
10.20833	-15
10.21667	-13
10.22500	-10
10.23333	-8
10.24167	-7
10.25000	-8
10.25833	-9
10.26667	-11
10.27500	-14
10.28333	-17
10.29167	-21
10.30000	-25
10.30833	-27
10.31667	-28
10.32500	-26
10.33333	-23
10.34167	-19
10.35000	-15
10.35833	-12
10.36667	-11
10.37500	-12
10.38333	-14
10.39167	-16
10.40000	-16
10.40833	-15
10.41667	-12
10.42500	-9
10.43333	-8
10.44167	-8
10.45000	-8
10.45833	-8
10.46667	-8
10.47500	-7
10.48333	-8
10.49167	-11
10.50000	-15
10.50833	-19
10.51667	-22
10.52500	-24
10.53333	-24
10.54167	-23
10.55000	-21
10.55833	-19
10.56667	-16
10.57500	-13
10.58333	-10
10.59167	-8
10.60000	-6
10.60833	-6
10.61667	-8
10.62500	-10
10.63333	-12
10.64167	-13
10.65000	-13
10.65833	-13
10.66667	-14
10.67500	-13
10.68333	-13
10.69167	-12
10.70000	-14
10.70833	-18
10.71667	-25
10.72500	-32
10.73333	-34
10.74167	-31
10.75000	-25
10.75833	-16
10.76667	-8
10.77500	-4
10.78333	-2
10.79167	-1
10.80000	0
10.80833	1
10.81667	-0
10.82500	-3
10.83333	-6
10.84167	-8
10.85000	-8
10.85833	-7
10.86667	-5
10.87500	-4
10.88333	-4
10.89167	-5
10.90000	-6
10.90833	-8
10.91667	-8
10.92500	-8
10.93333	-8
10.94167	-7
10.95000	-6
10.95833	-6
10.96667	-8
10.97500	-10
10.98333	-13
10.99167	-17
11.00000	-22
11.00833	-25
11.01667	-26
11.02500	-25
11.03333	-21
11.04167	-17
11.05000	-13
11.05833	-10
11.06667	-11
11.07500	-12
11.08333	-15
11.09167	-17
11.10000	-19
11.10833	-20
11.11667	-21
11.12500	-21
11.13333	-20
11.14167	-20
11.15000	-20
11.15833	-20
11.16667	-21
11.17500	-21
11.18333	-20
11.19167	-17
11.20000	-14
11.20833	-10
11.21667	-8
11.22500	-7
11.23333	-7
11.24167	-10
11.25000	-14
11.25833	-19
11.26667	-23
11.27500	-26
11.28333	-28
11.29167	-27
11.30000	-25
11.30833	-22
11.31667	-19
11.32500	-17
11.33333	-16
11.34167	-17
11.35000	-19
11.35833	-24
11.36667	-28
11.37500	-31
11.38333	-32
11.39167	-30
11.40000	-27
11.40833	-24
11.41667	-22
11.42500	-22
11.43333	-22
11.44167	-22
11.45000	-22
11.45833	-20
11.46667	-17
11.47500	-16
11.48333	-16
11.49167	-18
11.50000	-22
11.50833	-26
11.51667	-30
11.52500	-32
11.53333	-32
11.54167	-30
11.55000	-26
11.55833	-20
11.56667	-15
11.57500	-12
11.58333	-11
11.59167	-11
11.60000	-12
11.60833	-15
11.61667	-18
11.62500	-22
11.63333	-27
11.64167	-33
11.65000	-37
11.65833	-40
11.66667	-40
11.67500	-37
11.68333	-32
11.69167	-27
11.70000	-21
11.70833	-16
11.71667	-12
11.72500	-9
11.73333	-8
11.74167	-9
11.75000	-11
11.75833	-14
11.76667	-16
11.77500	-19
11.78333	-20
11.79167	-20
11.80000	-19
11.80833	-19
11.81667	-19
11.82500	-20
11.83333	-20
11.84167	-20
11.85000	-18
11.85833	-16
11.86667	-15
11.87500	-16
11.88333	-17
11.89167	-20
11.90000	-22
11.90833	-23
11.91667	-24
11.92500	-23
11.93333	-21
11.94167	-20
11.95000	-20
11.95833	-22
11.96667	-25
11.97500	-26
11.98333	-25
11.99167	-24
12.00000	-21
12.00833	-18
12.01667	-15
12.02500	-14
12.03333	-15
12.04167	-18
12.05000	-22
12.05833	-26
12.06667	-29
12.07500	-30
12.08333	-28
12.09167	-26
12.10000	-23
12.10833	-21
12.11667	-19
12.12500	-17
12.13333	-15
12.14167	-11
12.15000	-9
12.15833	-9
12.16667	-11
12.17500	-15
12.18333	-21
12.19167	-25
12.20000	-28
12.20833	-28
12.21667	-26
12.22500	-24
12.23333	-21
12.24167	-19
12.25000	-17
12.25833	-15
12.26667	-12
12.27500	-11
12.28333	-11
12.29167	-12
12.30000	-14
12.30833	-16
12.31667	-17
12.32500	-16
12.33333	-15
12.34167	-14
12.35000	-14
12.35833	-14
12.36667	-16
12.37500	-17
12.38333	-17
12.39167	-15
12.40000	-13
12.40833	-11
12.41667	-12
12.42500	-14
12.43333	-17
12.44167	-19
12.45000	-20
12.45833	-20
12.46667	-19
12.47500	-17
12.48333	-16
12.49167	-13
12.50000	-9
12.50833	-4
12.51667	-1
12.52500	-0
12.53333	-1
12.54167	-3
12.55000	-5
12.55833	-7
12.56667	-9
12.57500	-11
12.58333	-12
12.59167	-13
12.60000	-12
12.60833	-12
12.61667	-10
12.62500	-9
12.63333	-8
12.64167	-7
12.65000	-6
12.65833	-7
12.66667	-8
12.67500	-9
12.68333	-10
12.69167	-12
12.70000	-15
12.70833	-19
12.71667	-23
12.72500	-28
12.73333	-31
12.74167	-32
12.75000	-33
12.75833	-34
12.76667	-35
12.77500	-35
12.78333	-34
12.79167	-31
12.80000	-28
12.80833	-24
12.81667	-22
12.82500	-21
12.83333	-22
12.84167	-24
12.85000	-24
12.85833	-21
12.86667	-16
12.87500	-11
12.88333	-8
12.89167	-8
12.90000	-10
12.90833	-13
12.91667	-14
12.92500	-13
12.93333	-10
12.94167	-7
12.95000	-4
12.95833	-2
12.96667	-3
12.97500	-5
12.98333	-9
12.99167	-13
13.00000	-17
13.00833	-19
13.01667	-21
13.02500	-22
13.03333	-22
13.04167	-22
13.05000	-22
13.05833	-22
13.06667	-23
13.07500	-23
13.08333	-23
13.09167	-23
13.10000	-24
13.10833	-25
13.11667	-26
13.12500	-25
13.13333	-21
13.14167	-15
13.15000	-9
13.15833	-3
13.16667	1
13.17500	2
13.18333	1
13.19167	-4
13.20000	-10
13.20833	-16
13.21667	-20
13.22500	-22
13.23333	-22
13.24167	-19
13.25000	-15
13.25833	-12
13.26667	-10
13.27500	-9
13.28333	-9
13.29167	-10
13.30000	-12
13.30833	-15
13.31667	-20
13.32500	-26
13.33333	-30
13.34167	-32
13.35000	-32
13.35833	-30
13.36667	-27
13.37500	-25
13.38333	-25
13.39167	-24
13.40000	-22
13.40833	-20
13.41667	-19
13.42500	-19
13.43333	-19
13.44167	-19
13.45000	-18
13.45833	-17
13.46667	-16
13.47500	-16
13.48333	-17
13.49167	-18
13.50000	-18
13.50833	-17
13.51667	-16
13.52500	-15
13.53333	-14
13.54167	-14
13.55000	-12
13.55833	-10
13.56667	-7
13.57500	-5
13.58333	-2
13.59167	-1
13.60000	-3
13.60833	-7
13.61667	-13
13.62500	-19
13.63333	-25
13.64167	-29
13.65000	-30
13.65833	-27
13.66667	-24
13.67500	-20
13.68333	-17
13.69167	-16
13.70000	-15
13.70833	-14
13.71667	-14
13.72500	-16
13.73333	-19
13.74167	-23
13.75000	-26
13.75833	-26
13.76667	-25
13.77500	-22
13.78333	-19
13.79167	-17
13.80000	-16
13.80833	-16
13.81667	-13
13.82500	-9
13.83333	-5
13.84167	-2
13.85000	2
13.85833	5
13.86667	7
13.87500	8
13.88333	9
13.89167	9
13.90000	8
13.90833	7
13.91667	7
13.92500	8
13.93333	8
13.94167	9
13.95000	8
13.95833	9
13.96667	9
13.97500	9
13.98333	8
13.99167	7
14.00000	5
14.00833	4
14.01667	3
14.02500	3
14.03333	2
14.04167	3
14.05000	4
14.05833	7
14.06667	11
14.07500	17
14.08333	23
14.09167	28
14.10000	31
14.10833	33
14.11667	31
14.12500	28
14.13333	24
14.14167	21
14.15000	18
14.15833	16
14.16667	16
14.17500	17
14.18333	21
14.19167	24
14.20000	26
14.20833	28
14.21667	29
14.22500	28
14.23333	26
14.24167	24
14.25000	23
14.25833	24
14.26667	27
14.27500	30
14.28333	34
14.29167	37
14.30000	39
14.30833	41
14.31667	43
14.32500	43
14.33333	43
14.34167	42
14.35000	41
14.35833	40
14.36667	38
14.37500	35
14.38333	32
14.39167	30
14.40000	31
14.40833	31
14.41667	30
14.42500	26
14.43333	21
14.44167	17
14.45000	15
14.45833	16
14.46667	21
14.47500	26
14.48333	30
14.49167	34
14.50000	37
14.50833	39
14.51667	38
14.52500	35
14.53333	30
14.54167	25
14.55000	21
14.55833	19
14.56667	18
14.57500	17
14.58333	15
14.59167	13
14.60000	12
14.60833	10
14.61667	9
14.62500	10
14.63333	10
14.64167	12
14.65000	14
14.65833	18
14.66667	22
14.67500	26
14.68333	29
14.69167	31
14.70000	33
14.70833	33
14.71667	30
14.72500	27
14.73333	23
14.74167	19
14.75000	16
14.75833	15
14.76667	16
14.77500	17
14.78333	17
14.79167	17
14.80000	18
14.80833	19
14.81667	22
14.82500	23
14.83333	24
14.84167	23
14.85000	22
14.85833	20
14.86667	19
14.87500	19
14.88333	20
14.89167	20
14.90000	20
14.90833	19
14.91667	19
14.92500	19
14.93333	19
14.94167	19
14.95000	18
14.95833	18
14.96667	19
14.97500	23
14.98333	28
14.99167	33
15.00000	35
15.00833	35
15.01667	32
15.02500	27
15.03333	20
15.04167	13
15.05000	9
15.05833	7
15.06667	8
15.07500	13
15.08333	19
15.09167	23
15.10000	25
15.10833	23
15.11667	20
15.12500	16
15.13333	14
15.14167	13
15.15000	14
15.15833	16
15.16667	18
15.17500	18
15.18333	17
15.19167	15
15.20000	13
15.20833	13
15.21667	15
15.22500	18
15.23333	20
15.24167	22
15.25000	22
15.25833	20
15.26667	16
15.27500	13
15.28333	9
15.29167	9
15.30000	10
15.30833	12
15.31667	13
15.32500	12
15.33333	9
15.34167	6
15.35000	2
15.35833	-2
15.36667	-6
15.37500	-9
15.38333	-11
15.39167	-9
15.40000	-5
15.40833	0
15.41667	2
15.42500	2
15.43333	-0
15.44167	-2
15.45000	-2
15.45833	-1
15.46667	2
15.47500	3
15.48333	3
15.49167	2
15.50000	1
15.50833	1
15.51667	2
15.52500	4
15.53333	7
15.54167	11
15.55000	14
15.55833	14
15.56667	12
15.57500	9
15.58333	5
15.59167	4
15.60000	5
15.60833	8
15.61667	11
15.62500	14
15.63333	14
15.64167	9
15.65000	3
15.65833	-2
15.66667	-5
15.67500	-5
15.68333	-3
15.69167	2
15.70000	7
15.70833	11
15.71667	14
15.72500	14
15.73333	12
15.74167	9
15.75000	5
15.75833	3
15.76667	1
15.77500	-0
15.78333	-0
15.79167	0
15.80000	1
15.80833	1
15.81667	-0
15.82500	-2
15.83333	-3
15.84167	-6
15.85000	-8
15.85833	-9
15.86667	-9
15.87500	-7
15.88333	-5
15.89167	-1
15.90000	2
15.90833	3
15.91667	2
15.92500	-2
15.93333	-5
15.94167	-6
15.95000	-4
15.95833	-1
15.96667	2
15.97500	3
15.98333	2
15.99167	-0
16.00000	-2
16.00833	-4
16.01667	-4
16.02500	-4
16.03333	-3
16.04167	-1
16.05000	1
16.05833	3
16.06667	6
16.07500	9
16.08333	12
16.09167	15
16.10000	15
16.10833	13
16.11667	9
16.12500	3
16.13333	-1
16.14167	-5
16.15000	-7
16.15833	-6
16.16667	-3
16.17500	2
16.18333	8
16.19167	12
16.20000	14
16.20833	15
16.21667	13
16.22500	9
16.23333	5
16.24167	2
16.25000	1
16.25833	2
16.26667	3
16.27500	3
16.28333	1
16.29167	-2
16.30000	-5
16.30833	-6
16.31667	-4
16.32500	0
16.33333	5
16.34167	8
16.35000	9
16.35833	8
16.36667	6
16.37500	4
16.38333	3
16.39167	3
16.40000	4
16.40833	4
16.41667	1
16.42500	-3
16.43333	-7
16.44167	-11
16.45000	-13
16.45833	-13
16.46667	-11
16.47500	-10
16.48333	-8
16.49167	-7
16.50000	-7
16.50833	-7
16.51667	-7
16.52500	-6
16.53333	-6
16.54167	-7
16.55000	-8
16.55833	-9
16.56667	-10
16.57500	-11
16.58333	-11
16.59167	-11
16.60000	-12
16.60833	-14
16.61667	-16
16.62500	-19
16.63333	-21
16.64167	-20
16.65000	-18
16.65833	-17
16.66667	-16
16.67500	-16
16.68333	-17
16.69167	-17
16.70000	-14
16.70833	-11
16.71667	-8
16.72500	-8
16.73333	-10
16.74167	-14
16.75000	-18
16.75833	-20
16.76667	-22
16.77500	-24
16.78333	-25
16.79167	-25
16.80000	-24
16.80833	-21
16.81667	-18
16.82500	-14
16.83333	-12
16.84167	-12
16.85000	-11
16.85833	-9
16.86667	-7
16.87500	-4
16.88333	-2
16.89167	-3
16.90000	-9
16.90833	-15
16.91667	-20
16.92500	-25
16.93333	-28
16.94167	-29
16.95000	-28
16.95833	-27
16.96667	-25
16.97500	-22
16.98333	-20
16.99167	-18
17.00000	-18
17.00833	-17
17.01667	-15
17.02500	-12
17.03333	-8
17.04167	-4
17.05000	-1
17.05833	-2
17.06667	-3
17.07500	-6
17.08333	-8
17.09167	-9
17.10000	-8
17.10833	-8
17.11667	-9
17.12500	-11
17.13333	-16
17.14167	-21
17.15000	-25
17.15833	-27
17.16667	-27
17.17500	-24
17.18333	-20
17.19167	-18
17.20000	-16
17.20833	-16
17.21667	-15
17.22500	-14
17.23333	-12
17.24167	-11
17.25000	-10
17.25833	-11
17.26667	-11
17.27500	-12
17.28333	-11
17.29167	-11
17.30000	-12
17.30833	-12
17.31667	-11
17.32500	-10
17.33333	-9
17.34167	-7
17.35000	-6
17.35833	-6
17.36667	-7
17.37500	-8
17.38333	-10
17.39167	-12
17.40000	-14
17.40833	-15
17.41667	-13
17.42500	-11
17.43333	-9
17.44167	-7
17.45000	-7
17.45833	-9
17.46667	-12
17.47500	-16
17.48333	-21
17.49167	-24
17.50000	-26
17.50833	-24
17.51667	-21
17.52500	-17
17.53333	-15
17.54167	-15
17.55000	-17
17.55833	-19
17.56667	-21
17.57500	-23
17.58333	-24
17.59167	-23
17.60000	-21
17.60833	-18
17.61667	-14
17.62500	-11
17.63333	-11
17.64167	-14
17.65000	-17
17.65833	-19
17.66667	-21
17.67500	-22
17.68333	-23
17.69167	-25
17.70000	-27
17.70833	-29
17.71667	-29
17.72500	-29
17.73333	-28
17.74167	-26
17.75000	-23
17.75833	-21
17.76667	-21
17.77500	-22
17.78333	-25
17.79167	-27
17.80000	-27
17.80833	-25
17.81667	-23
17.82500	-21
17.83333	-21
17.84167	-24
17.85000	-26
17.85833	-26
17.86667	-24
17.87500	-21
17.88333	-17
17.89167	-15
17.90000	-16
17.90833	-19
17.91667	-22
17.92500	-26
17.93333	-27
17.94167	-25
17.95000	-22
17.95833	-17
17.96667	-12
17.97500	-9
17.98333	-6
17.99167	-2
18.00000	2
18.00833	6
18.01667	9
18.02500	9
18.03333	8
18.04167	5
18.05000	1
18.05833	-4
18.06667	-10
18.07500	-16
18.08333	-20
18.09167	-23
18.10000	-25
18.10833	-25
18.11667	-27
18.12500	-28
18.13333	-29
18.14167	-28
18.15000	-25
18.15833	-19
18.16667	-13
18.17500	-10
18.18333	-10
18.19167	-11
18.20000	-13
18.20833	-14
18.21667	-13
18.22500	-11
18.23333	-9
18.24167	-6
18.25000	-3
18.25833	-1
18.26667	1
18.27500	-1
18.28333	-6
18.29167	-13
18.30000	-22
18.30833	-29
18.31667	-33
18.32500	-35
18.33333	-36
18.34167	-36
18.35000	-37
18.35833	-36
18.36667	-34
18.37500	-30
18.38333	-25
18.39167	-19
18.40000	-15
18.40833	-11
18.41667	-9
18.42500	-9
18.43333	-9
18.44167	-10
18.45000	-11
18.45833	-11
18.46667	-10
18.47500	-9
18.48333	-8
18.49167	-6
18.50000	-4
18.50833	-3
18.51667	-4
18.52500	-4
18.53333	-5
18.54167	-6
18.55000	-6
18.55833	-5
18.56667	-4
18.57500	-2
18.58333	1
18.59167	3
18.60000	6
18.60833	7
18.61667	7
18.62500	5
18.63333	3
18.64167	2
18.65000	2
18.65833	4
18.66667	7
18.67500	9
18.68333	10
18.69167	9
18.70000	9
18.70833	9
18.71667	9
18.72500	10
18.73333	11
18.74167	12
18.75000	12
18.75833	13
18.76667	12
18.77500	12
18.78333	11
18.79167	10
18.80000	9
18.80833	7
18.81667	7
18.82500	8
18.83333	9
18.84167	11
18.85000	14
18.85833	18
18.86667	22
18.87500	27
18.88333	31
18.89167	33
18.90000	33
18.90833	31
18.91667	29
18.92500	27
18.93333	26
18.94167	24
18.95000	22
18.95833	21
18.96667	20
18.97500	19
18.98333	18
18.99167	18
19.00000	18
19.00833	19
19.01667	20
19.02500	21
19.03333	21
19.04167	19
19.05000	18
19.05833	19
19.06667	21
19.07500	22
19.08333	23
19.09167	23
19.10000	23
19.10833	23
19.11667	25
19.12500	27
19.13333	29
19.14167	30
19.15000	31
19.15833	31
19.16667	33
19.17500	34
19.18333	35
19.19167	36
19.20000	37
19.20833	39
19.21667	40
19.22500	42
19.23333	42
19.24167	40
19.25000	37
19.25833	33
19.26667	29
19.27500	27
19.28333	27
19.29167	30
19.30000	35
19.30833	40
19.31667	44
19.32500	47
19.33333	49
19.34167	48
19.35000	46
19.35833	43
19.36667	41
19.37500	40
19.38333	41
19.39167	44
19.40000	49
19.40833	55
19.41667	60
19.42500	64
19.43333	68
19.44167	70
19.45000	71
19.45833	69
19.46667	66
19.47500	63
19.48333	61
19.49167	61
19.50000	63
19.50833	66
19.51667	70
19.52500	74
19.53333	74
19.54167	72
19.55000	70
19.55833	69
19.56667	68
19.57500	68
19.58333	69
19.59167	68
19.60000	66
19.60833	66
19.61667	67
19.62500	71
19.63333	77
19.64167	84
19.65000	91
19.65833	95
19.66667	97
19.67500	95
19.68333	92
19.69167	92
19.70000	95
19.70833	98
19.71667	102
19.72500	104
19.73333	104
19.74167	104
19.75000	104
19.75833	106
19.76667	109
19.77500	110
19.78333	109
19.79167	109
19.80000	109
19.80833	112
19.81667	117
19.82500	123
19.83333	127
19.84167	130
19.85000	131
19.85833	131
19.86667	131
19.87500	133
19.88333	136
19.89167	139
19.90000	141
19.90833	144
19.91667	146
19.92500	149
19.93333	153
19.94167	156
19.95000	160
19.95833	164
19.96667	168
19.97500	174
19.98333	180
19.99167	186
20.00000	191
20.00833	196
20.01667	199
20.02500	201
20.03333	203
20.04167	205
20.05000	209
20.05833	213
20.06667	219
20.07500	224
20.08333	229
20.09167	235
20.10000	244
20.10833	255
20.11667	266
20.12500	276
20.13333	283
20.14167	287
20.15000	290
20.15833	295
20.16667	301
20.17500	308
20.18333	316
20.19167	324
20.20000	333
20.20833	342
20.21667	353
20.22500	364
20.23333	373
20.24167	381
20.25000	388
20.25833	395
20.26667	402
20.27500	411
20.28333	422
20.29167	433
20.30000	444
20.30833	454
20.31667	465
20.32500	474
20.33333	482
20.34167	490
20.35000	499
20.35833	510
20.36667	524
20.37500	540
20.38333	556
20.39167	572
20.40000	587
20.40833	602
20.41667	619
20.42500	637
20.43333	653
20.44167	668
20.45000	682
20.45833	694
20.46667	706
20.47500	718
20.48333	731
20.49167	746
20.50000	762
20.50833	779
20.51667	799
20.52500	820
20.53333	843
20.54167	866
20.55000	890
20.55833	915
20.56667	938
20.57500	961
20.58333	983
20.59167	1005
20.60000	1026
20.60833	1048
20.61667	1071
20.62500	1095
20.63333	1119
20.64167	1143
20.65000	1168
20.65833	1195
20.66667	1224
20.67500	1253
20.68333	1283
20.69167	1312
20.70000	1341
20.70833	1372
20.71667	1405
20.72500	1439
20.73333	1473
20.74167	1507
20.75000	1540
20.75833	1574
20.76667	1609
20.77500	1645
20.78333	1683
20.79167	1720
20.80000	1759
20.80833	1798
20.81667	1838
20.82500	1879
20.83333	1919
20.84167	1959
20.85000	1998
20.85833	2039
20.86667	2079
20.87500	2122
20.88333	2166
20.89167	2211
20.90000	2259
20.90833	2306
20.91667	2356
20.92500	2407
20.93333	2460
20.94167	2516
20.95000	2572
20.95833	2630
20.96667	2686
20.97500	2742
20.98333	2798
20.99167	2854
21.00000	2910
21.00833	2967
21.01667	3026
21.02500	3086
21.03333	3147
21.04167	3209
21.05000	3269
21.05833	3329
21.06667	3387
21.07500	3447
21.08333	3509
21.09167	3572
21.10000	3638
21.10833	3705
21.11667	3775
21.12500	3845
21.13333	3917
21.14167	3992
21.15000	4066
21.15833	4142
21.16667	4218
21.17500	4296
21.18333	4375
21.19167	4451
21.20000	4528
21.20833	4601
21.21667	4674
21.22500	4747
21.23333	4824
21.24167	4906
21.25000	4988
21.25833	5073
21.26667	5156
21.27500	5238
21.28333	5320
21.29167	5402
21.30000	5487
21.30833	5571
21.31667	5660
21.32500	5750
21.33333	5840
21.34167	5932
21.35000	6023
21.35833	6115
21.36667	6205
21.37500	6297
21.38333	6389
21.39167	6480
21.40000	6573
21.40833	6663
21.41667	6753
21.42500	6841
21.43333	6929
21.44167	7017
21.45000	7104
21.45833	7193
21.46667	7282
21.47500	7370
21.48333	7459
21.49167	7547
21.50000	7637
21.50833	7724
21.51667	7814
21.52500	7902
21.53333	7987
21.54167	8070
21.55000	8149
21.55833	8228
21.56667	8305
21.57500	8382
21.58333	8459
21.59167	8532
21.60000	8604
21.60833	8672
21.61667	8737
21.62500	8799
21.63333	8859
21.64167	8919
21.65000	8976
21.65833	9033
21.66667	9088
21.67500	9138
21.68333	9185
21.69167	9227
21.70000	9265
21.70833	9299
21.71667	9330
21.72500	9361
21.73333	9391
21.74167	9420
21.75000	9445
21.75833	9466
21.76667	9483
21.77500	9494
21.78333	9503
21.79167	9507
21.80000	9507
21.80833	9502
21.81667	9492
21.82500	9479
21.83333	9462
21.84167	9441
21.85000	9419
21.85833	9394
21.86667	9367
21.87500	9338
21.88333	9307
21.89167	9272
21.90000	9232
21.90833	9189
21.91667	9142
21.92500	9093
21.93333	9041
21.94167	8984
21.95000	8923
21.95833	8858
21.96667	8792
21.97500	8725
21.98333	8656
21.99167	8587
22.00000	8514
22.00833	8440
22.01667	8363
22.02500	8284
22.03333	8204
22.04167	8123
22.05000	8042
22.05833	7959
22.06667	7877
22.07500	7795
22.08333	7712
22.09167	7629
22.10000	7543
22.10833	7457
22.11667	7366
22.12500	7275
22.13333	7185
22.14167	7096
22.15000	7008
22.15833	6919
22.16667	6830
22.17500	6738
22.18333	6646
22.19167	6559
22.20000	6472
22.20833	6391
22.21667	6309
22.22500	6229
22.23333	6149
22.24167	6067
22.25000	5987
22.25833	5906
22.26667	5827
22.27500	5749
22.28333	5671
22.29167	5596
22.30000	5522
22.30833	5452
22.31667	5385
22.32500	5321
22.33333	5260
22.34167	5200
22.35000	5141
22.35833	5079
22.36667	5018
22.37500	4956
22.38333	4896
22.39167	4840
22.40000	4785
22.40833	4733
22.41667	4682
22.42500	4632
22.43333	4585
22.44167	4539
22.45000	4498
22.45833	4458
22.46667	4420
22.47500	4380
22.48333	4340
22.49167	4300
22.50000	4261
22.50833	4225
22.51667	4191
22.52500	4159
22.53333	4128
22.54167	4096
22.55000	4066
22.55833	4037
22.56667	4011
22.57500	3987
22.58333	3964
22.59167	3941
22.60000	3916
22.60833	3893
22.61667	3872
22.62500	3852
22.63333	3833
22.64167	3815
22.65000	3796
22.65833	3778
22.66667	3762
22.67500	3747
22.68333	3734
22.69167	3723
22.70000	3713
22.70833	3702
22.71667	3692
22.72500	3683
22.73333	3675
22.74167	3668
22.75000	3662
22.75833	3655
22.76667	3648
22.77500	3640
22.78333	3632
22.79167	3624
22.80000	3615
22.80833	3607
22.81667	3599
22.82500	3592
22.83333	3585
22.84167	3578
22.85000	3571
22.85833	3563
22.86667	3557
22.87500	3553
22.88333	3552
22.89167	3551
22.90000	3551
22.90833	3549
22.91667	3546
22.92500	3542
22.93333	3537
22.94167	3533
22.95000	3528
22.95833	3524
22.96667	3520
22.97500	3517
22.98333	3515
22.99167	3515
23.00000	3516
23.00833	3517
23.01667	3518
23.02500	3518
23.03333	3516
23.04167	3514
23.05000	3511
23.05833	3509
23.06667	3510
23.07500	3513
23.08333	3518
23.09167	3523
23.10000	3526
23.10833	3527
23.11667	3524
23.12500	3519
23.13333	3514
23.14167	3511
23.15000	3510
23.15833	3513
23.16667	3517
23.17500	3520
23.18333	3521
23.19167	3519
23.20000	3514
23.20833	3509
23.21667	3503
23.22500	3499
23.23333	3498
23.24167	3499
23.25000	3502
23.25833	3505
23.26667	3509
23.27500	3513
23.28333	3517
23.29167	3521
23.30000	3524
23.30833	3526
23.31667	3525
23.32500	3523
23.33333	3520
23.34167	3517
23.35000	3514
23.35833	3511
23.36667	3508
23.37500	3506
23.38333	3506
23.39167	3508
23.40000	3512
23.40833	3516
23.41667	3520
23.42500	3523
23.43333	3524
23.44167	3522
23.45000	3520
23.45833	3516
23.46667	3512
23.47500	3511
23.48333	3511
23.49167	3512
23.50000	3516
23.50833	3519
23.51667	3522
23.52500	3524
23.53333	3525
23.54167	3526
23.55000	3528
23.55833	3530
23.56667	3532
23.57500	3532
23.58333	3530
23.59167	3528
23.60000	3527
23.60833	3526
23.61667	3527
23.62500	3527
23.63333	3527
23.64167	3526
23.65000	3525
23.65833	3524
23.66667	3524
23.67500	3524
23.68333	3523
23.69167	3522
23.70000	3520
23.70833	3519
23.71667	3519
23.72500	3519
23.73333	3518
23.74167	3515
23.75000	3510
23.75833	3505
23.76667	3502
23.77500	3502
23.78333	3504
23.79167	3506
23.80000	3508
23.80833	3508
23.81667	3503
23.82500	3494
23.83333	3485
23.84167	3476
23.85000	3471
23.85833	3467
23.86667	3463
23.87500	3458
23.88333	3451
23.89167	3444
23.90000	3436
23.90833	3430
23.91667	3425
23.92500	3421
23.93333	3417
23.94167	3412
23.95000	3406
23.95833	3397
23.96667	3387
23.97500	3377
23.98333	3367
23.99167	3358
24.00000	3349
24.00833	3340
24.01667	3332
24.02500	3323
24.03333	3314
24.04167	3305
24.05000	3296
24.05833	3287
24.06667	3277
24.07500	3266
24.08333	3252
24.09167	3239
24.10000	3224
24.10833	3209
24.11667	3198
24.12500	3191
24.13333	3183
24.14167	3175
24.15000	3165
24.15833	3153
24.16667	3140
24.17500	3127
24.18333	3114
24.19167	3101
24.20000	3086
24.20833	3072
24.21667	3058
24.22500	3045
24.23333	3032
24.24167	3019
24.25000	3008
24.25833	2998
24.26667	2987
24.27500	2975
24.28333	2961
24.29167	2947
24.30000	2933
24.30833	2920
24.31667	2909
24.32500	2898
24.33333	2887
24.34167	2874
24.35000	2862
24.35833	2849
24.36667	2836
24.37500	2822
24.38333	2806
24.39167	2791
24.40000	2776
24.40833	2762
24.41667	2749
24.42500	2737
24.43333	2724
24.44167	2710
24.45000	2696
24.45833	2684
24.46667	2674
24.47500	2664
24.48333	2655
24.49167	2645
24.50000	2634
24.50833	2623
24.51667	2613
24.52500	2603
24.53333	2593
24.54167	2582
24.55000	2569
24.55833	2555
24.56667	2539
24.57500	2522
24.58333	2507
24.59167	2493
24.60000	2481
24.60833	2470
24.61667	2461
24.62500	2451
24.63333	2439
24.64167	2425
24.65000	2410
24.65833	2394
24.66667	2377
24.67500	2362
24.68333	2347
24.69167	2333
24.70000	2318
24.70833	2306
24.71667	2296
24.72500	2288
24.73333	2280
24.74167	2272
24.75000	2262
24.75833	2250
24.76667	2237
24.77500	2223
24.78333	2209
24.79167	2194
24.80000	2179
24.80833	2165
24.81667	2152
24.82500	2141
24.83333	2130
24.84167	2119
24.85000	2106
24.85833	2091
24.86667	2076
24.87500	2059
24.88333	2041
24.89167	2024
24.90000	2006
24.90833	1991
24.91667	1976
24.92500	1962
24.93333	1949
24.94167	1936
24.95000	1922
24.95833	1908
24.96667	1893
24.97500	1878
24.98333	1861
24.99167	1844
25.00000	1827
25.00833	1809
25.01667	1790
25.02500	1771
25.03333	1754
25.04167	1739
25.05000	1726
25.05833	1715
25.06667	1706
25.07500	1698
25.08333	1690
25.09167	1681
25.10000	1672
25.10833	1662
25.11667	1649
25.12500	1635
25.13333	1622
25.14167	1611
25.15000	1601
25.15833	1592
25.16667	1582
25.17500	1571
25.18333	1559
25.19167	1548
25.20000	1538
25.20833	1527
25.21667	1517
25.22500	1506
25.23333	1493
25.24167	1480
25.25000	1468
25.25833	1456
25.26667	1445
25.27500	1436
25.28333	1429
25.29167	1423
25.30000	1416
25.30833	1408
25.31667	1400
25.32500	1392
25.33333	1385
25.34167	1379
25.35000	1375
25.35833	1371
25.36667	1367
25.37500	1363
25.38333	1358
25.39167	1353
25.40000	1346
25.40833	1340
25.41667	1332
25.42500	1326
25.43333	1320
25.44167	1314
25.45000	1308
25.45833	1303
25.46667	1299
25.47500	1295
25.48333	1293
25.49167	1290
25.50000	1287
25.50833	1283
25.51667	1279
25.52500	1277
25.53333	1277
25.54167	1280
25.55000	1282
25.55833	1281
25.56667	1277
25.57500	1269
25.58333	1261
25.59167	1253
25.60000	1247
25.60833	1242
25.61667	1237
25.62500	1234
25.63333	1233
25.64167	1234
25.65000	1236
25.65833	1238
25.66667	1240
25.67500	1241
25.68333	1240
25.69167	1239
25.70000	1236
25.70833	1233
25.71667	1230
25.72500	1227
25.73333	1225
25.74167	1225
25.75000	1225
25.75833	1225
25.76667	1224
25.77500	1223
25.78333	1221
25.79167	1219
25.80000	1216
25.80833	1214
25.81667	1212
25.82500	1211
25.83333	1209
25.84167	1208
25.85000	1206
25.85833	1205
25.86667	1202
25.87500	1197
25.88333	1190
25.89167	1184
25.90000	1179
25.90833	1176
25.91667	1174
25.92500	1172
25.93333	1170
25.94167	1168
25.95000	1166
25.95833	1166
25.96667	1166
25.97500	1164
25.98333	1161
25.99167	1157
26.00000	1153
26.00833	1149
26.01667	1145
26.02500	1141
26.03333	1138
26.04167	1134
26.05000	1130
26.05833	1124
26.06667	1119
26.07500	1114
26.08333	1109
26.09167	1106
26.10000	1104
26.10833	1103
26.11667	1103
26.12500	1103
26.13333	1103
26.14167	1103
26.15000	1103
26.15833	1101
26.16667	1097
26.17500	1093
26.18333	1091
26.19167	1089
26.20000	1089
26.20833	1089
26.21667	1088
26.22500	1086
26.23333	1085
26.24167	1082
26.25000	1081
26.25833	1080
26.26667	1079
26.27500	1079
26.28333	1077
26.29167	1075
26.30000	1071
26.30833	1066
26.31667	1060
26.32500	1053
26.33333	1046
26.34167	1040
26.35000	1036
26.35833	1033
26.36667	1032
26.37500	1032
26.38333	1033
26.39167	1033
26.40000	1032
26.40833	1029
26.41667	1022
26.42500	1016
26.43333	1012
26.44167	1011
26.45000	1014
26.45833	1021
26.46667	1029
26.47500	1033
26.48333	1034
26.49167	1031
26.50000	1027
26.50833	1022
26.51667	1017
26.52500	1012
26.53333	1007
26.54167	1002
26.55000	998
26.55833	996
26.56667	995
26.57500	996
26.58333	998
26.59167	999
26.60000	997
26.60833	995
26.61667	993
26.62500	992
26.63333	994
26.64167	999
26.65000	1004
26.65833	1008
26.66667	1011
26.67500	1013
26.68333	1015
26.69167	1016
26.70000	1018
26.70833	1019
26.71667	1019
26.72500	1017
26.73333	1016
26.74167	1014
26.75000	1014
26.75833	1014
26.76667	1015
26.77500	1018
26.78333	1023
26.79167	1030
26.80000	1038
26.80833	1043
26.81667	1044
26.82500	1041
26.83333	1038
26.84167	1035
26.85000	1034
26.85833	1035
26.86667	1038
26.87500	1040
26.88333	1043
26.89167	1044
26.90000	1045
26.90833	1045
26.91667	1045
26.92500	1045
26.93333	1044
26.94167	1042
26.95000	1040
26.95833	1038
26.96667	1036
26.97500	1036
26.98333	1037
26.99167	1037
27.00000	1037
27.00833	1037
27.01667	1039
27.02500	1042
27.03333	1045
27.04167	1048
27.05000	1050
27.05833	1049
27.06667	1047
27.07500	1045
27.08333	1042
27.09167	1039
27.10000	1036
27.10833	1034
27.11667	1032
27.12500	1032
27.13333	1034
27.14167	1037
27.15000	1042
27.15833	1046
27.16667	1050
27.17500	1053
27.18333	1054
27.19167	1054
27.20000	1053
27.20833	1052
27.21667	1049
27.22500	1046
27.23333	1044
27.24167	1043
27.25000	1041
27.25833	1040
27.26667	1038
27.27500	1037
27.28333	1035
27.29167	1034
27.30000	1033
27.30833	1032
27.31667	1031
27.32500	1028
27.33333	1025
27.34167	1020
27.35000	1016
27.35833	1012
27.36667	1008
27.37500	1006
27.38333	1005
27.39167	1003
27.40000	1001
27.40833	999
27.41667	998
27.42500	999
27.43333	1000
27.44167	1000
27.45000	997
27.45833	991
27.46667	985
27.47500	980
27.48333	978
27.49167	977
27.50000	978
27.50833	980
27.51667	984
27.52500	988
27.53333	990
27.54167	989
27.55000	986
27.55833	980
27.56667	974
27.57500	970
27.58333	966
27.59167	965
27.60000	966
27.60833	968
27.61667	971
27.62500	974
27.63333	976
27.64167	976
27.65000	976
27.65833	975
27.66667	973
27.67500	971
27.68333	970
27.69167	970
27.70000	971
27.70833	973
27.71667	976
27.72500	980
27.73333	984
27.74167	986
27.75000	986
27.75833	983
27.76667	979
27.77500	976
27.78333	973
27.79167	972
27.80000	974
27.80833	977
27.81667	979
27.82500	981
27.83333	981
27.84167	982
27.85000	984
27.85833	986
27.86667	989
27.87500	993
27.88333	997
27.89167	1001
27.90000	1007
27.90833	1012
27.91667	1015
27.92500	1017
27.93333	1019
27.94167	1019
27.95000	1019
27.95833	1020
27.96667	1023
27.97500	1028
27.98333	1034
27.99167	1039
28.00000	1041
28.00833	1039
28.01667	1034
28.02500	1029
28.03333	1026
28.04167	1026
28.05000	1027
28.05833	1029
28.06667	1032
28.07500	1036
28.08333	1041
28.09167	1048
28.10000	1056
28.10833	1062
28.11667	1067
28.12500	1069
28.13333	1069
28.14167	1070
28.15000	1071
28.15833	1074
28.16667	1077
28.17500	1079
28.18333	1079
28.19167	1078
28.20000	1076
28.20833	1075
28.21667	1075
28.22500	1077
28.23333	1080
28.24167	1084
28.25000	1089
28.25833	1093
28.26667	1095
28.27500	1097
28.28333	1099
28.29167	1101
28.30000	1103
28.30833	1106
28.31667	1109
28.32500	1112
28.33333	1115
28.34167	1118
28.35000	1121
28.35833	1125
28.36667	1127
28.37500	1129
28.38333	1130
28.39167	1130
28.40000	1130
28.40833	1129
28.41667	1128
28.42500	1127
28.43333	1126
28.44167	1126
28.45000	1127
28.45833	1131
28.46667	1137
28.47500	1145
28.48333	1154
28.49167	1160
28.50000	1163
28.50833	1164
28.51667	1165
28.52500	1167
28.53333	1170
28.54167	1174
28.55000	1177
28.55833	1178
28.56667	1177
28.57500	1177
28.58333	1176
28.59167	1175
28.60000	1173
28.60833	1172
28.61667	1172
28.62500	1174
28.63333	1179
28.64167	1185
28.65000	1191
28.65833	1195
28.66667	1197
28.67500	1197
28.68333	1196
28.69167	1194
28.70000	1194
28.70833	1196
28.71667	1200
28.72500	1205
28.73333	1210
28.74167	1212
28.75000	1212
28.75833	1209
28.76667	1206
28.77500	1205
28.78333	1206
28.79167	1210
28.80000	1214
28.80833	1219
28.81667	1223
28.82500	1227
28.83333	1230
28.84167	1232
28.85000	1232
28.85833	1232
28.86667	1231
28.87500	1232
28.88333	1234
28.89167	1237
28.90000	1239
28.90833	1242
28.91667	1243
28.92500	1243
28.93333	1242
28.94167	1240
28.95000	1239
28.95833	1238
28.96667	1240
28.97500	1243
28.98333	1249
28.99167	1254
29.00000	1260
29.00833	1265
29.01667	1269
29.02500	1272
29.03333	1274
29.04167	1275
29.05000	1276
29.05833	1277
29.06667	1279
29.07500	1279
29.08333	1279
29.09167	1279
29.10000	1279
29.10833	1281
29.11667	1286
29.12500	1294
29.13333	1302
29.14167	1308
29.15000	1312
29.15833	1313
29.16667	1313
29.17500	1315
29.18333	1319
29.19167	1325
29.20000	1331
29.20833	1337
29.21667	1342
29.22500	1346
29.23333	1352
29.24167	1359
29.25000	1366
29.25833	1375
29.26667	1384
29.27500	1392
29.28333	1399
29.29167	1405
29.30000	1408
29.30833	1411
29.31667	1414
29.32500	1419
29.33333	1425
29.34167	1434
29.35000	1443
29.35833	1450
29.36667	1458
29.37500	1464
29.38333	1471
29.39167	1479
29.40000	1489
29.40833	1500
29.41667	1513
29.42500	1526
29.43333	1539
29.44167	1552
29.45000	1566
29.45833	1582
29.46667	1599
29.47500	1615
29.48333	1631
29.49167	1644
29.50000	1656
29.50833	1669
29.51667	1682
29.52500	1698
29.53333	1713
29.54167	1730
29.55000	1750
29.55833	1775
29.56667	1802
29.57500	1832
29.58333	1861
29.59167	1889
29.60000	1917
29.60833	1944
29.61667	1973
29.62500	2002
29.63333	2030
29.64167	2057
29.65000	2085
29.65833	2117
29.66667	2152
29.67500	2190
29.68333	2232
29.69167	2275
29.70000	2319
29.70833	2363
29.71667	2409
29.72500	2456
29.73333	2504
29.74167	2553
29.75000	2603
29.75833	2654
29.76667	2706
29.77500	2759
29.78333	2815
29.79167	2871
29.80000	2930
29.80833	2990
29.81667	3055
29.82500	3123
29.83333	3193
29.84167	3266
29.85000	3338
29.85833	3411
29.86667	3484
29.87500	3559
29.88333	3637
29.89167	3717
29.90000	3803
29.90833	3889
29.91667	3979
29.92500	4068
29.93333	4157
29.94167	4245
29.95000	4331
29.95833	4419
29.96667	4507
29.97500	4600
29.98333	4697
29.99167	4793
30.00000	4892
30.00833	4990
30.01667	5089
30.02500	5187
30.03333	5285
30.04167	5386
30.05000	5483
30.05833	5583
30.06667	5681
30.07500	5779
30.08333	5879
30.09167	5977
30.10000	6077
30.10833	6174
30.11667	6268
30.12500	6360
30.13333	6449
30.14167	6540
30.15000	6628
30.15833	6717
30.16667	6802
30.17500	6884
30.18333	6964
30.19167	7042
30.20000	7121
30.20833	7197
30.21667	7272
30.22500	7343
30.23333	7410
30.24167	7474
30.25000	7533
30.25833	7589
30.26667	7641
30.27500	7688
30.28333	7731
30.29167	7770
30.30000	7808
30.30833	7843
30.31667	7878
30.32500	7911
30.33333	7940
30.34167	7965
30.35000	7985
30.35833	8000
30.36667	8010
30.37500	8016
30.38333	8018
30.39167	8016
30.40000	8012
30.40833	8004
30.41667	7992
30.42500	7977
30.43333	7956
30.44167	7931
30.45000	7903
30.45833	7871
30.46667	7837
30.47500	7801
30.48333	7762
30.49167	7720
30.50000	7675
30.50833	7626
30.51667	7574
30.52500	7520
30.53333	7462
30.54167	7400
30.55000	7334
30.55833	7263
30.56667	7190
30.57500	7116
30.58333	7042
30.59167	6970
30.60000	6898
30.60833	6826
30.61667	6752
30.62500	6675
30.63333	6594
30.64167	6508
30.65000	6422
30.65833	6335
30.66667	6250
30.67500	6166
30.68333	6082
30.69167	5998
30.70000	5911
30.70833	5825
30.71667	5736
30.72500	5646
30.73333	5557
30.74167	5466
30.75000	5377
30.75833	5286
30.76667	5197
30.77500	5108
30.78333	5021
30.79167	4936
30.80000	4851
30.80833	4767
30.81667	4681
30.82500	4595
30.83333	4510
30.84167	4423
30.85000	4338
30.85833	4255
30.86667	4175
30.87500	4098
30.88333	4024
30.89167	3953
30.90000	3882
30.90833	3812
30.91667	3741
30.92500	3670
30.93333	3601
30.94167	3534
30.95000	3469
30.95833	3404
30.96667	3340
30.97500	3275
30.98333	3210
30.99167	3148
31.00000	3086
31.00833	3028
31.01667	2971
31.02500	2915
31.03333	2860
31.04167	2804
31.05000	2750
31.05833	2696
31.06667	2644
31.07500	2594
31.08333	2546
31.09167	2499
31.10000	2452
31.10833	2408
31.11667	2365
31.12500	2325
31.13333	2288
31.14167	2252
31.15000	2218
31.15833	2182
31.16667	2146
31.17500	2108
31.18333	2070
31.19167	2033
31.20000	1997
31.20833	1965
31.21667	1935
31.22500	1906
31.23333	1878
31.24167	1850
31.25000	1822
31.25833	1795
31.26667	1768
31.27500	1743
31.28333	1718
31.29167	1696
31.30000	1674
31.30833	1654
31.31667	1634
31.32500	1613
31.33333	1591
31.34167	1566
31.35000	1542
31.35833	1517
31.36667	1494
31.37500	1476
31.38333	1459
31.39167	1444
31.40000	1429
31.40833	1413
31.41667	1396
31.42500	1380
31.43333	1365
31.44167	1353
31.45000	1342
31.45833	1331
31.46667	1318
31.47500	1305
31.48333	1291
31.49167	1278
31.50000	1265
31.50833	1255
31.51667	1245
31.52500	1236
31.53333	1227
31.54167	1216
31.55000	1204
31.55833	1193
31.56667	1183
31.57500	1173
31.58333	1163
31.59167	1154
31.60000	1147
31.60833	1142
31.61667	1138
31.62500	1134
31.63333	1128
31.64167	1120
31.65000	1109
31.65833	1099
31.66667	1090
31.67500	1080
31.68333	1072
31.69167	1065
31.70000	1060
31.70833	1057
31.71667	1055
31.72500	1053
31.73333	1051
31.74167	1048
31.75000	1044
31.75833	1039
31.76667	1033
31.77500	1026
31.78333	1020
31.79167	1014
31.80000	1011
31.80833	1008
31.81667	1006
31.82500	1006
31.83333	1006
31.84167	1005
31.85000	1002
31.85833	998
31.86667	995
31.87500	991
31.88333	988
31.89167	986
31.90000	987
31.90833	990
31.91667	995
31.92500	1000
31.93333	1005
31.94167	1010
31.95000	1014
31.95833	1017
31.96667	1019
31.97500	1019
31.98333	1017
31.99167	1015
32.00000	1012
32.00833	1011
32.01667	1011
32.02500	1013
32.03333	1018
32.04167	1026
32.05000	1035
32.05833	1047
32.06667	1058
32.07500	1066
32.08333	1071
32.09167	1073
32.10000	1073
32.10833	1073
32.11667	1077
32.12500	1084
32.13333	1094
32.14167	1108
32.15000	1120
32.15833	1131
32.16667	1140
32.17500	1147
32.18333	1155
32.19167	1163
32.20000	1174
32.20833	1187
32.21667	1199
32.22500	1212
32.23333	1225
32.24167	1239
32.25000	1255
32.25833	1271
32.26667	1287
32.27500	1301
32.28333	1313
32.29167	1324
32.30000	1334
32.30833	1346
32.31667	1359
32.32500	1375
32.33333	1394
32.34167	1416
32.35000	1438
32.35833	1461
32.36667	1481
32.37500	1500
32.38333	1517
32.39167	1534
32.40000	1551
32.40833	1568
32.41667	1590
32.42500	1614
32.43333	1641
32.44167	1668
32.45000	1693
32.45833	1715
32.46667	1736
32.47500	1757
32.48333	1780
32.49167	1803
32.50000	1828
32.50833	1854
32.51667	1882
32.52500	1912
32.53333	1944
32.54167	1978
32.55000	2012
32.55833	2047
32.56667	2081
32.57500	2113
32.58333	2144
32.59167	2173
32.60000	2199
32.60833	2224
32.61667	2250
32.62500	2279
32.63333	2312
32.64167	2350
32.65000	2388
32.65833	2427
32.66667	2464
32.67500	2500
32.68333	2536
32.69167	2572
32.70000	2609
32.70833	2646
32.71667	2684
32.72500	2722
32.73333	2761
32.74167	2802
32.75000	2841
32.75833	2879
32.76667	2917
32.77500	2957
32.78333	2999
32.79167	3043
32.80000	3090
32.80833	3135
32.81667	3180
32.82500	3223
32.83333	3264
32.84167	3303
32.85000	3342
32.85833	3382
32.86667	3423
32.87500	3466
32.88333	3511
32.89167	3556
32.90000	3602
32.90833	3645
32.91667	3687
32.92500	3726
32.93333	3763
32.94167	3799
32.95000	3836
32.95833	3875
32.96667	3915
32.97500	3956
32.98333	3997
32.99167	4036
33.00000	4074
33.00833	4109
33.01667	4143
33.02500	4176
33.03333	4210
33.04167	4247
33.05000	4282
33.05833	4317
33.06667	4349
33.07500	4379
33.08333	4408
33.09167	4434
33.10000	4459
33.10833	4481
33.11667	4501
33.12500	4520
33.13333	4539
33.14167	4560
33.15000	4581
33.15833	4601
33.16667	4619
33.17500	4634
33.18333	4646
33.19167	4656
33.20000	4664
33.20833	4671
33.21667	4676
33.22500	4680
33.23333	4682
33.24167	4683
33.25000	4682
33.25833	4680
33.26667	4678
33.27500	4676
33.28333	4673
33.29167	4668
33.30000	4663
33.30833	4655
33.31667	4645
33.32500	4632
33.33333	4614
33.34167	4592
33.35000	4570
33.35833	4548
33.36667	4528
33.37500	4509
33.38333	4491
33.39167	4471
33.40000	4447
33.40833	4421
33.41667	4392
33.42500	4361
33.43333	4330
33.44167	4297
33.45000	4267
33.45833	4237
33.46667	4208
33.47500	4180
33.48333	4149
33.49167	4116
33.50000	4078
33.50833	4037
33.51667	3992
33.52500	3947
33.53333	3903
33.54167	3859
33.55000	3819
33.55833	3780
33.56667	3742
33.57500	3703
33.58333	3662
33.59167	3620
33.60000	3574
33.60833	3527
33.61667	3478
33.62500	3428
33.63333	3380
33.64167	3333
33.65000	3288
33.65833	3243
33.66667	3200
33.67500	3157
33.68333	3114
33.69167	3072
33.70000	3029
33.70833	2985
33.71667	2938
33.72500	2891
33.73333	2845
33.74167	2800
33.75000	2757
33.75833	2714
33.76667	2672
33.77500	2629
33.78333	2585
33.79167	2542
33.80000	2499
33.80833	2458
33.81667	2417
33.82500	2376
33.83333	2335
33.84167	2293
33.85000	2252
33.85833	2210
33.86667	2169
33.87500	2130
33.88333	2092
33.89167	2056
33.90000	2020
33.90833	1983
33.91667	1945
33.92500	1907
33.93333	1869
33.94167	1830
33.95000	1793
33.95833	1757
33.96667	1722
33.97500	1689
33.98333	1657
33.99167	1628
34.00000	1598
34.00833	1569
34.01667	1540
34.02500	1510
34.03333	1479
34.04167	1448
34.05000	1417
34.05833	1385
34.06667	1354
34.07500	1323
34.08333	1292
34.09167	1266
34.10000	1242
34.10833	1220
34.11667	1197
34.12500	1173
34.13333	1150
34.14167	1126
34.15000	1104
34.15833	1083
34.16667	1063
34.17500	1041
34.18333	1017
34.19167	993
34.20000	969
34.20833	946
34.21667	925
34.22500	905
34.23333	887
34.24167	869
34.25000	853
34.25833	837
34.26667	822
34.27500	806
34.28333	790
34.29167	775
34.30000	760
34.30833	746
34.31667	730
34.32500	713
34.33333	696
34.34167	678
34.35000	662
34.35833	648
34.36667	636
34.37500	625
34.38333	615
34.39167	605
34.40000	595
34.40833	583
34.41667	571
34.42500	559
34.43333	548
34.44167	539
34.45000	533
34.45833	527
34.46667	521
34.47500	513
34.48333	503
34.49167	493
34.50000	483
34.50833	473
34.51667	464
34.52500	456
34.53333	449
34.54167	443
34.55000	436
34.55833	429
34.56667	421
34.57500	412
34.58333	401
34.59167	392
34.60000	386
34.60833	381
34.61667	376
34.62500	371
34.63333	363
34.64167	353
34.65000	344
34.65833	337
34.66667	334
34.67500	334
34.68333	337
34.69167	339
34.70000	339
34.70833	335
34.71667	329
34.72500	322
34.73333	316
34.74167	311
34.75000	308
34.75833	306
34.76667	303
34.77500	298
34.78333	292
34.79167	287
34.80000	283
34.80833	281
34.81667	280
34.82500	280
34.83333	279
34.84167	275
34.85000	270
34.85833	264
34.86667	257
34.87500	251
34.88333	245
34.89167	241
34.90000	238
34.90833	238
34.91667	239
34.92500	242
34.93333	245
34.94167	247
34.95000	249
34.95833	248
34.96667	245
34.97500	242
34.98333	239
34.99167	239
35.00000	242
35.00833	246
35.01667	248
35.02500	248
35.03333	246
35.04167	242
35.05000	237
35.05833	233
35.06667	230
35.07500	227
35.08333	226
35.09167	226
35.10000	225
35.10833	224
35.11667	223
35.12500	222
35.13333	221
35.14167	220
35.15000	219
35.15833	217
35.16667	214
35.17500	210
35.18333	207
35.19167	205
35.20000	206
35.20833	207
35.21667	208
35.22500	208
35.23333	207
35.24167	206
35.25000	206
35.25833	208
35.26667	210
35.27500	213
35.28333	215
35.29167	216
35.30000	217
35.30833	217
35.31667	218
35.32500	219
35.33333	220
35.34167	221
35.35000	220
35.35833	217
35.36667	214
35.37500	209
35.38333	205
35.39167	201
35.40000	197
35.40833	193
35.41667	189
35.42500	186
35.43333	186
35.44167	186
35.45000	186
35.45833	184
35.46667	182
35.47500	178
35.48333	174
35.49167	171
35.50000	170
35.50833	170
35.51667	173
35.52500	176
35.53333	180
35.54167	185
35.55000	188
35.55833	189
35.56667	188
35.57500	185
35.58333	182
35.59167	178
35.60000	175
35.60833	173
35.61667	170
35.62500	168
35.63333	165
35.64167	163
35.65000	161
35.65833	161
35.66667	162
35.67500	163
35.68333	164
35.69167	162
35.70000	157
35.70833	153
35.71667	148
35.72500	145
35.73333	143
35.74167	143
35.75000	143
35.75833	144
35.76667	145
35.77500	145
35.78333	146
35.79167	147
35.80000	147
35.80833	146
35.81667	144
35.82500	141
35.83333	139
35.84167	137
35.85000	135
35.85833	133
35.86667	131
35.87500	128
35.88333	125
35.89167	122
35.90000	121
35.90833	121
35.91667	122
35.92500	123
35.93333	121
35.94167	118
35.95000	115
35.95833	112
35.96667	110
35.97500	107
35.98333	104
35.99167	102
36.00000	101
36.00833	100
36.01667	100
36.02500	99
36.03333	98
36.04167	98
36.05000	98
36.05833	101
36.06667	103
36.07500	105
36.08333	104
36.09167	102
36.10000	100
36.10833	100
36.11667	101
36.12500	103
36.13333	106
36.14167	108
36.15000	109
36.15833	109
36.16667	107
36.17500	106
36.18333	103
36.19167	100
36.20000	95
36.20833	90
36.21667	86
36.22500	83
36.23333	82
36.24167	83
36.25000	84
36.25833	86
36.26667	89
36.27500	92
36.28333	97
36.29167	101
36.30000	105
36.30833	108
36.31667	109
36.32500	108
36.33333	107
36.34167	105
36.35000	103
36.35833	101
36.36667	99
36.37500	100
36.38333	102
36.39167	105
36.40000	108
36.40833	108
36.41667	106
36.42500	103
36.43333	100
36.44167	98
36.45000	97
36.45833	97
36.46667	98
36.47500	98
36.48333	98
36.49167	98
36.50000	98
36.50833	97
36.51667	95
36.52500	95
36.53333	95
36.54167	97
36.55000	99
36.55833	99
36.56667	98
36.57500	96
36.58333	93
36.59167	91
36.60000	91
36.60833	92
36.61667	95
36.62500	99
36.63333	102
36.64167	104
36.65000	106
36.65833	106
36.66667	106
36.67500	106
36.68333	108
36.69167	110
36.70000	111
36.70833	113
36.71667	114
36.72500	115
36.73333	117
36.74167	121
36.75000	122
36.75833	121
36.76667	118
36.77500	115
36.78333	111
36.79167	110
36.80000	112
36.80833	116
36.81667	119
36.82500	120
36.83333	118
36.84167	114
36.85000	108
36.85833	103
36.86667	99
36.87500	97
36.88333	97
36.89167	98
36.90000	99
36.90833	99
36.91667	100
36.92500	100
36.93333	102
36.94167	104
36.95000	107
36.95833	108
36.96667	109
36.97500	106
36.98333	102
36.99167	99
37.00000	99
37.00833	100
37.01667	103
37.02500	105
37.03333	106
37.04167	106
37.05000	105
37.05833	105
37.06667	106
37.07500	108
37.08333	111
37.09167	114
37.10000	116
37.10833	118
37.11667	119
37.12500	120
37.13333	121
37.14167	121
37.15000	121
37.15833	120
37.16667	118
37.17500	116
37.18333	112
37.19167	109
37.20000	107
37.20833	106
37.21667	106
37.22500	106
37.23333	105
37.24167	104
37.25000	102
37.25833	101
37.26667	99
37.27500	98
37.28333	99
37.29167	100
37.30000	102
37.30833	101
37.31667	98
37.32500	94
37.33333	90
37.34167	90
37.35000	92
37.35833	95
37.36667	97
37.37500	98
37.38333	98
37.39167	97
37.40000	98
37.40833	98
37.41667	98
37.42500	96
37.43333	93
37.44167	90
37.45000	86
37.45833	83
37.46667	79
37.47500	76
37.48333	74
37.49167	74
37.50000	77
37.50833	80
37.51667	84
37.52500	86
37.53333	87
37.54167	87
37.55000	86
37.55833	87
37.56667	88
37.57500	91
37.58333	94
37.59167	98
37.60000	99
37.60833	99
37.61667	98
37.62500	97
37.63333	95
37.64167	94
37.65000	92
37.65833	89
37.66667	86
37.67500	83
37.68333	82
37.69167	84
37.70000	86
37.70833	89
37.71667	89
37.72500	88
37.73333	86
37.74167	84
37.75000	82
37.75833	80
37.76667	78
37.77500	75
37.78333	73
37.79167	70
37.80000	69
37.80833	68
37.81667	68
37.82500	70
37.83333	72
37.84167	74
37.85000	76
37.85833	76
37.86667	75
37.87500	75
37.88333	75
37.89167	76
37.90000	78
37.90833	79
37.91667	80
37.92500	81
37.93333	80
37.94167	79
37.95000	78
37.95833	77
37.96667	77
37.97500	78
37.98333	77
37.99167	75
38.00000	73
38.00833	70
38.01667	71
38.02500	73
38.03333	77
38.04167	81
38.05000	82
38.05833	80
38.06667	76
38.07500	73
38.08333	73
38.09167	74
38.10000	76
38.10833	78
38.11667	79
38.12500	78
38.13333	78
38.14167	77
38.15000	77
38.15833	75
38.16667	74
38.17500	72
38.18333	70
38.19167	68
38.20000	67
38.20833	67
38.21667	69
38.22500	71
38.23333	74
38.24167	77
38.25000	78
38.25833	77
38.26667	75
38.27500	73
38.28333	72
38.29167	71
38.30000	72
38.30833	72
38.31667	71
38.32500	69
38.33333	66
38.34167	61
38.35000	58
38.35833	56
38.36667	55
38.37500	57
38.38333	60
38.39167	62
38.40000	65
38.40833	67
38.41667	70
38.42500	72
38.43333	74
38.44167	75
38.45000	74
38.45833	71
38.46667	67
38.47500	63
38.48333	59
38.49167	58
38.50000	60
38.50833	63
38.51667	66
38.52500	68
38.53333	69
38.54167	67
38.55000	64
38.55833	62
38.56667	60
38.57500	58
38.58333	57
38.59167	56
38.60000	57
38.60833	57
38.61667	54
38.62500	50
38.63333	45
38.64167	43
38.65000	43
38.65833	48
38.66667	55
38.67500	59
38.68333	60
38.69167	58
38.70000	55
38.70833	53
38.71667	54
38.72500	57
38.73333	60
38.74167	62
38.75000	65
38.75833	67
38.76667	69
38.77500	71
38.78333	73
38.79167	76
38.80000	76
38.80833	76
38.81667	73
38.82500	69
38.83333	66
38.84167	65
38.85000	64
38.85833	64
38.86667	62
38.87500	59
38.88333	55
38.89167	52
38.90000	50
38.90833	51
38.91667	53
38.92500	56
38.93333	58
38.94167	59
38.95000	58
38.95833	56
38.96667	54
38.97500	51
38.98333	49
38.99167	48
39.00000	48
39.00833	49
39.01667	49
39.02500	49
39.03333	50
39.04167	52
39.05000	54
39.05833	54
39.06667	53
39.07500	51
39.08333	50
39.09167	49
39.10000	50
39.10833	50
39.11667	50
39.12500	50
39.13333	51
39.14167	53
39.15000	55
39.15833	56
39.16667	56
39.17500	55
39.18333	54
39.19167	52
39.20000	51
39.20833	49
39.21667	49
39.22500	51
39.23333	52
39.24167	53
39.25000	53
39.25833	52
39.26667	50
39.27500	50
39.28333	52
39.29167	55
39.30000	58
39.30833	60
39.31667	61
39.32500	60
39.33333	60
39.34167	60
39.35000	60
39.35833	60
39.36667	59
39.37500	57
39.38333	55
39.39167	53
39.40000	52
39.40833	52
39.41667	51
39.42500	49
39.43333	46
39.44167	43
39.45000	42
39.45833	44
39.46667	47
39.47500	51
39.48333	55
39.49167	59
39.50000	61
39.50833	62
39.51667	62
39.52500	60
39.53333	56
39.54167	54
39.55000	51
39.55833	48
39.56667	46
39.57500	43
39.58333	42
39.59167	42
39.60000	45
39.60833	49
39.61667	53
39.62500	56
39.63333	57
39.64167	55
39.65000	52
39.65833	50
39.66667	49
39.67500	49
39.68333	50
39.69167	52
39.70000	52
39.70833	51
39.71667	49
39.72500	47
39.73333	46
39.74167	46
39.75000	46
39.75833	47
39.76667	47
39.77500	44
39.78333	40
39.79167	37
39.80000	36
39.80833	36
39.81667	39
39.82500	42
39.83333	43
39.84167	43
39.85000	42
39.85833	42
39.86667	43
39.87500	45
39.88333	48
39.89167	49
39.90000	49
39.90833	48
39.91667	47
39.92500	46
39.93333	46
39.94167	48
39.95000	51
39.95833	53
39.96667	55
39.97500	55
39.98333	53
39.99167	51
40.00000	50
40.00833	49
40.01667	50
40.02500	51
40.03333	53
40.04167	55
40.05000	56
40.05833	57
40.06667	58
40.07500	61
40.08333	64
40.09167	68
40.10000	70
40.10833	70
40.11667	69
40.12500	68
40.13333	69
40.14167	72
40.15000	75
40.15833	78
40.16667	82
40.17500	87
40.18333	93
40.19167	100
40.20000	107
40.20833	114
40.21667	118
40.22500	119
40.23333	119
40.24167	119
40.25000	120
40.25833	121
40.26667	124
40.27500	128
40.28333	132
40.29167	139
40.30000	149
40.30833	160
40.31667	173
40.32500	187
40.33333	198
40.34167	208
40.35000	217
40.35833	227
40.36667	238
40.37500	252
40.38333	268
40.39167	283
40.40000	297
40.40833	309
40.41667	320
40.42500	331
40.43333	342
40.44167	354
40.45000	368
40.45833	385
40.46667	403
40.47500	421
40.48333	439
40.49167	456
40.50000	471
40.50833	485
40.51667	501
40.52500	518
40.53333	535
40.54167	554
40.55000	572
40.55833	592
40.56667	612
40.57500	633
40.58333	656
40.59167	678
40.60000	698
40.60833	716
40.61667	734
40.62500	752
40.63333	771
40.64167	791
40.65000	811
40.65833	830
40.66667	848
40.67500	866
40.68333	884
40.69167	902
40.70000	922
40.70833	942
40.71667	962
40.72500	982
40.73333	1000
40.74167	1017
40.75000	1033
40.75833	1048
40.76667	1063
40.77500	1078
40.78333	1095
40.79167	1113
40.80000	1134
40.80833	1154
40.81667	1174
40.82500	1192
40.83333	1204
40.84167	1213
40.85000	1220
40.85833	1228
40.86667	1236
40.87500	1247
40.88333	1259
40.89167	1271
40.90000	1280
40.90833	1288
40.91667	1293
40.92500	1297
40.93333	1301
40.94167	1304
40.95000	1308
40.95833	1313
40.96667	1317
40.97500	1321
40.98333	1324
40.99167	1324
41.00000	1321
41.00833	1317
41.01667	1311
41.02500	1305
41.03333	1300
41.04167	1295
41.05000	1289
41.05833	1282
41.06667	1274
41.07500	1267
41.08333	1260
41.09167	1255
41.10000	1251
41.10833	1246
41.11667	1239
41.12500	1229
41.13333	1218
41.14167	1205
41.15000	1192
41.15833	1178
41.16667	1164
41.17500	1152
41.18333	1140
41.19167	1131
41.20000	1123
41.20833	1115
41.21667	1105
41.22500	1093
41.23333	1078
41.24167	1062
41.25000	1044
41.25833	1025
41.26667	1007
41.27500	990
41.28333	974
41.29167	959
41.30000	943
41.30833	926
41.31667	910
41.32500	893
41.33333	878
41.34167	862
41.35000	846
41.35833	827
41.36667	808
41.37500	791
41.38333	776
41.39167	762
41.40000	748
41.40833	733
41.41667	716
41.42500	699
41.43333	683
41.44167	668
41.45000	654
41.45833	638
41.46667	622
41.47500	606
41.48333	590
41.49167	577
41.50000	565
41.50833	554
41.51667	540
41.52500	525
41.53333	510
41.54167	494
41.55000	479
41.55833	467
41.56667	455
41.57500	445
41.58333	435
41.59167	427
41.60000	419
41.60833	410
41.61667	400
41.62500	388
41.63333	378
41.64167	369
41.65000	362
41.65833	357
41.66667	352
41.67500	343
41.68333	332
41.69167	318
41.70000	304
41.70833	291
41.71667	280
41.72500	270
41.73333	259
41.74167	247
41.75000	236
41.75833	228
41.76667	223
41.77500	219
41.78333	215
41.79167	211
41.80000	205
41.80833	199
41.81667	193
41.82500	187
41.83333	181
41.84167	174
41.85000	168
41.85833	162
41.86667	158
41.87500	154
41.88333	149
41.89167	142
41.90000	134
41.90833	125
41.91667	118
41.92500	113
41.93333	110
41.94167	109
41.95000	108
41.95833	103
41.96667	97
41.97500	91
41.98333	86
41.99167	81
42.00000	77
42.00833	74
42.01667	71
42.02500	67
42.03333	65
42.04167	65
42.05000	65
42.05833	64
42.06667	63
42.07500	62
42.08333	62
42.09167	62
42.10000	61
42.10833	59
42.11667	56
42.12500	53
42.13333	51
42.14167	50
42.15000	50
42.15833	50
42.16667	48
42.17500	45
42.18333	41
42.19167	38
42.20000	37
42.20833	38
42.21667	40
42.22500	43
42.23333	43
42.24167	41
42.25000	37
42.25833	33
42.26667	31
42.27500	30
42.28333	31
42.29167	32
42.30000	33
42.30833	33
42.31667	33
42.32500	32
42.33333	29
42.34167	25
42.35000	20
42.35833	15
42.36667	10
42.37500	9
42.38333	10
42.39167	12
42.40000	12
42.40833	12
42.41667	11
42.42500	11
42.43333	12
42.44167	15
42.45000	17
42.45833	19
42.46667	19
42.47500	18
42.48333	15
42.49167	12
42.50000	9
42.50833	7
42.51667	5
42.52500	4
42.53333	1
42.54167	-2
42.55000	-6
42.55833	-8
42.56667	-8
42.57500	-6
42.58333	-3
42.59167	1
42.60000	4
42.60833	6
42.61667	7
42.62500	7
42.63333	6
42.64167	6
42.65000	6
42.65833	4
42.66667	1
42.67500	-4
42.68333	-9
42.69167	-14
42.70000	-16
42.70833	-17
42.71667	-19
42.72500	-21
42.73333	-22
42.74167	-22
42.75000	-19
42.75833	-16
42.76667	-12
42.77500	-8
42.78333	-5
42.79167	-3
42.80000	-4
42.80833	-6
42.81667	-9
42.82500	-13
42.83333	-15
42.84167	-14
42.85000	-13
42.85833	-12
42.86667	-9
42.87500	-6
42.88333	-2
42.89167	1
42.90000	4
42.90833	5
42.91667	4
42.92500	2
42.93333	-1
42.94167	-2
42.95000	-1
42.95833	1
42.96667	2
42.97500	4
42.98333	4
42.99167	4
43.00000	4
43.00833	3
43.01667	3
43.02500	4
43.03333	5
43.04167	5
43.05000	5
43.05833	3
43.06667	0
43.07500	-4
43.08333	-10
43.09167	-14
43.10000	-16
43.10833	-17
43.11667	-15
43.12500	-14
43.13333	-14
43.14167	-16
43.15000	-20
43.15833	-24
43.16667	-27
43.17500	-30
43.18333	-31
43.19167	-32
43.20000	-32
43.20833	-29
43.21667	-26
43.22500	-23
43.23333	-20
43.24167	-17
43.25000	-14
43.25833	-11
43.26667	-10
43.27500	-9
43.28333	-8
43.29167	-7
43.30000	-5
43.30833	-3
43.31667	-2
43.32500	-3
43.33333	-5
43.34167	-9
43.35000	-13
43.35833	-18
43.36667	-22
43.37500	-25
43.38333	-26
43.39167	-26
43.40000	-26
43.40833	-26
43.41667	-26
43.42500	-26
43.43333	-24
43.44167	-20
43.45000	-16
43.45833	-12
43.46667	-9
43.47500	-8
43.48333	-10
43.49167	-12
43.50000	-13
43.50833	-14
43.51667	-13
43.52500	-12
43.53333	-10
43.54167	-9
43.55000	-9
43.55833	-10
43.56667	-12
43.57500	-15
43.58333	-17
43.59167	-20
43.60000	-22
43.60833	-24
43.61667	-24
43.62500	-23
43.63333	-22
43.64167	-20
43.65000	-18
43.65833	-17
43.66667	-17
43.67500	-16
43.68333	-15
43.69167	-15
43.70000	-15
43.70833	-16
43.71667	-19
43.72500	-21
43.73333	-22
43.74167	-21
43.75000	-18
43.75833	-14
43.76667	-10
43.77500	-9
43.78333	-11
43.79167	-16
43.80000	-20
43.80833	-24
43.81667	-26
43.82500	-26
43.83333	-25
43.84167	-24
43.85000	-24
43.85833	-24
43.86667	-25
43.87500	-25
43.88333	-24
43.89167	-22
43.90000	-20
43.90833	-18
43.91667	-17
43.92500	-16
43.93333	-16
43.94167	-16
43.95000	-15
43.95833	-15
43.96667	-15
43.97500	-15
43.98333	-17
43.99167	-20
44.00000	-22
44.00833	-24
44.01667	-25
44.02500	-25
44.03333	-25
44.04167	-24
44.05000	-22
44.05833	-19
44.06667	-16
44.07500	-15
44.08333	-13
44.09167	-12
44.10000	-12
44.10833	-12
44.11667	-12
44.12500	-12
44.13333	-13
44.14167	-15
44.15000	-18
44.15833	-22
44.16667	-25
44.17500	-27
44.18333	-27
44.19167	-25
44.20000	-23
44.20833	-21
44.21667	-18
44.22500	-15
44.23333	-12
44.24167	-8
44.25000	-4
44.25833	-3
44.26667	-3
44.27500	-8
44.28333	-15
44.29167	-21
44.30000	-25
44.30833	-26
44.31667	-23
44.32500	-20
44.33333	-15
44.34167	-10
44.35000	-8
44.35833	-8
44.36667	-10
44.37500	-15
44.38333	-19
44.39167	-21
44.40000	-19
44.40833	-17
44.41667	-17
44.42500	-20
44.43333	-23
44.44167	-26
44.45000	-27
44.45833	-25
44.46667	-22
44.47500	-19
44.48333	-18
44.49167	-18
44.50000	-20
44.50833	-23
44.51667	-26
44.52500	-29
44.53333	-31
44.54167	-30
44.55000	-30
44.55833	-29
44.56667	-29
44.57500	-28
44.58333	-27
44.59167	-27
44.60000	-27
44.60833	-28
44.61667	-32
44.62500	-35
44.63333	-36
44.64167	-35
44.65000	-32
44.65833	-28
44.66667	-25
44.67500	-25
44.68333	-27
44.69167	-29
44.70000	-32
44.70833	-33
44.71667	-33
44.72500	-31
44.73333	-30
44.74167	-31
44.75000	-32
44.75833	-34
44.76667	-35
44.77500	-36
44.78333	-36
44.79167	-37
44.80000	-38
44.80833	-39
44.81667	-38
44.82500	-34
44.83333	-30
44.84167	-26
44.85000	-23
44.85833	-22
44.86667	-22
44.87500	-21
44.88333	-19
44.89167	-18
44.90000	-18
44.90833	-20
44.91667	-23
44.92500	-28
44.93333	-31
44.94167	-33
44.95000	-34
44.95833	-33
44.96667	-30
44.97500	-26
44.98333	-20
44.99167	-17
45.00000	-15
45.00833	-15
45.01667	-17
45.02500	-18
45.03333	-18
45.04167	-16
45.05000	-15
45.05833	-15
45.06667	-16
45.07500	-18
45.08333	-19
45.09167	-19
45.10000	-18
45.10833	-16
45.11667	-15
45.12500	-15
45.13333	-16
45.14167	-15
45.15000	-13
45.15833	-11
45.16667	-8
45.17500	-6
45.18333	-5
45.19167	-3
45.20000	-2
45.20833	-3
45.21667	-5
45.22500	-8
45.23333	-13
45.24167	-17
45.25000	-20
45.25833	-22
45.26667	-21
45.27500	-19
45.28333	-15
45.29167	-10
45.30000	-4
45.30833	0
45.31667	1
45.32500	-1
45.33333	-4
45.34167	-8
45.35000	-10
45.35833	-10
45.36667	-9
45.37500	-8
45.38333	-8
45.39167	-9
45.40000	-10
45.40833	-12
45.41667	-13
45.42500	-14
45.43333	-15
45.44167	-16
45.45000	-16
45.45833	-16
45.46667	-17
45.47500	-18
45.48333	-19
45.49167	-20
45.50000	-19
45.50833	-17
45.51667	-15
45.52500	-15
45.53333	-15
45.54167	-14
45.55000	-13
45.55833	-13
45.56667	-14
45.57500	-16
45.58333	-20
45.59167	-22
45.60000	-22
45.60833	-22
45.61667	-23
45.62500	-25
45.63333	-26
45.64167	-26
45.65000	-25
45.65833	-24
45.66667	-23
45.67500	-24
45.68333	-25
45.69167	-26
45.70000	-27
45.70833	-26
45.71667	-24
45.72500	-20
45.73333	-17
45.74167	-15
45.75000	-14
45.75833	-15
45.76667	-16
45.77500	-19
45.78333	-20
45.79167	-20
45.80000	-18
45.80833	-15
45.81667	-12
45.82500	-9
45.83333	-9
45.84167	-11
45.85000	-14
45.85833	-18
45.86667	-21
45.87500	-24
45.88333	-27
45.89167	-30
45.90000	-31
45.90833	-32
45.91667	-33
45.92500	-32
45.93333	-32
45.94167	-31
45.95000	-31
45.95833	-31
45.96667	-30
45.97500	-30
45.98333	-29
45.99167	-28
46.00000	-26
46.00833	-23
46.01667	-20
46.02500	-18
46.03333	-18
46.04167	-20
46.05000	-22
46.05833	-23
46.06667	-23
46.07500	-23
46.08333	-25
46.09167	-27
46.10000	-28
46.10833	-28
46.11667	-27
46.12500	-24
46.13333	-22
46.14167	-22
46.15000	-24
46.15833	-25
46.16667	-27
46.17500	-27
46.18333	-28
46.19167	-26
46.20000	-23
46.20833	-20
46.21667	-16
46.22500	-15
46.23333	-15
46.24167	-19
46.25000	-22
46.25833	-26
46.26667	-28
46.27500	-31
46.28333	-33
46.29167	-35
46.30000	-37
46.30833	-37
46.31667	-35
46.32500	-32
46.33333	-28
46.34167	-26
46.35000	-26
46.35833	-29
46.36667	-33
46.37500	-36
46.38333	-37
46.39167	-37
46.40000	-34
46.40833	-31
46.41667	-27
46.42500	-24
46.43333	-22
46.44167	-23
46.45000	-25
46.45833	-29
46.46667	-32
46.47500	-35
46.48333	-36
46.49167	-37
46.50000	-37
46.50833	-38
46.51667	-38
46.52500	-37
46.53333	-35
46.54167	-32
46.55000	-29
46.55833	-27
46.56667	-25
46.57500	-24
46.58333	-24
46.59167	-25
46.60000	-26
46.60833	-28
46.61667	-31
46.62500	-34
46.63333	-36
46.64167	-36
46.65000	-36
46.65833	-35
46.66667	-34
46.67500	-33
46.68333	-33
46.69167	-33
46.70000	-32
46.70833	-31
46.71667	-30
46.72500	-30
46.73333	-32
46.74167	-34
46.75000	-36
46.75833	-37
46.76667	-35
46.77500	-31
46.78333	-27
46.79167	-24
46.80000	-21
46.80833	-20
46.81667	-20
46.82500	-22
46.83333	-24
46.84167	-26
46.85000	-27
46.85833	-27
46.86667	-27
46.87500	-26
46.88333	-28
46.89167	-32
46.90000	-37
46.90833	-42
46.91667	-46
46.92500	-46
46.93333	-44
46.94167	-40
46.95000	-36
46.95833	-33
46.96667	-32
46.97500	-32
46.98333	-33
46.99167	-35
47.00000	-37
47.00833	-39
47.01667	-41
47.02500	-42
47.03333	-42
47.04167	-41
47.05000	-39
47.05833	-40
47.06667	-41
47.07500	-43
47.08333	-43
47.09167	-42
47.10000	-39
47.10833	-38
47.11667	-39
47.12500	-41
47.13333	-43
47.14167	-44
47.15000	-42
47.15833	-39
47.16667	-37
47.17500	-36
47.18333	-37
47.19167	-38
47.20000	-38
47.20833	-38
47.21667	-39
47.22500	-42
47.23333	-44
47.24167	-46
47.25000	-47
47.25833	-46
47.26667	-44
47.27500	-42
47.28333	-42
47.29167	-42
47.30000	-42
47.30833	-40
47.31667	-39
47.32500	-38
47.33333	-39
47.34167	-41
47.35000	-43
47.35833	-45
47.36667	-46
47.37500	-45
47.38333	-42
47.39167	-39
47.40000	-37
47.40833	-34
47.41667	-32
47.42500	-31
47.43333	-30
47.44167	-29
47.45000	-30
47.45833	-29
47.46667	-27
47.47500	-23
47.48333	-20
47.49167	-18
47.50000	-20
47.50833	-24
47.51667	-29
47.52500	-34
47.53333	-39
47.54167	-42
47.55000	-43
47.55833	-43
47.56667	-42
47.57500	-41
47.58333	-40
47.59167	-38
47.60000	-37
47.60833	-35
47.61667	-33
47.62500	-30
47.63333	-29
47.64167	-30
47.65000	-34
47.65833	-41
47.66667	-48
47.67500	-54
47.68333	-58
47.69167	-58
47.70000	-55
47.70833	-51
47.71667	-45
47.72500	-40
47.73333	-36
47.74167	-34
47.75000	-33
47.75833	-34
47.76667	-36
47.77500	-37
47.78333	-37
47.79167	-37
47.80000	-35
47.80833	-34
47.81667	-33
47.82500	-32
47.83333	-29
47.84167	-25
47.85000	-21
47.85833	-17
47.86667	-14
47.87500	-13
47.88333	-14
47.89167	-17
47.90000	-22
47.90833	-28
47.91667	-35
47.92500	-40
47.93333	-42
47.94167	-41
47.95000	-38
47.95833	-34
47.96667	-31
47.97500	-30
47.98333	-33
47.99167	-37
48.00000	-41
48.00833	-45
48.01667	-47
48.02500	-47
48.03333	-45
48.04167	-41
48.05000	-37
48.05833	-33
48.06667	-30
48.07500	-28
48.08333	-28
48.09167	-29
48.10000	-31
48.10833	-32
48.11667	-33
48.12500	-35
48.13333	-36
48.14167	-39
48.15000	-41
48.15833	-40
48.16667	-38
48.17500	-36
48.18333	-34
48.19167	-34
48.20000	-34
48.20833	-34
48.21667	-33
48.22500	-30
48.23333	-28
48.24167	-28
48.25000	-29
48.25833	-32
48.26667	-35
48.27500	-37
48.28333	-37
48.29167	-36
48.30000	-35
48.30833	-34
48.31667	-35
48.32500	-36
48.33333	-38
48.34167	-41
48.35000	-44
48.35833	-46
48.36667	-47
48.37500	-47
48.38333	-45
48.39167	-43
48.40000	-40
48.40833	-36
48.41667	-34
48.42500	-33
48.43333	-34
48.44167	-37
48.45000	-40
48.45833	-44
48.46667	-48
48.47500	-50
48.48333	-51
48.49167	-51
48.50000	-51
48.50833	-51
48.51667	-52
48.52500	-54
48.53333	-56
48.54167	-56
48.55000	-55
48.55833	-53
48.56667	-51
48.57500	-51
48.58333	-52
48.59167	-54
48.60000	-56
48.60833	-56
48.61667	-55
48.62500	-54
48.63333	-51
48.64167	-48
48.65000	-46
48.65833	-43
48.66667	-41
48.67500	-40
48.68333	-41
48.69167	-43
48.70000	-44
48.70833	-46
48.71667	-46
48.72500	-46
48.73333	-46
48.74167	-47
48.75000	-48
48.75833	-50
48.76667	-51
48.77500	-51
48.78333	-48
48.79167	-45
48.80000	-42
48.80833	-40
48.81667	-41
48.82500	-43
48.83333	-45
48.84167	-49
48.85000	-52
48.85833	-54
48.86667	-56
48.87500	-55
48.88333	-53
48.89167	-52
48.90000	-51
48.90833	-52
48.91667	-54
48.92500	-55
48.93333	-56
48.94167	-55
48.95000	-52
48.95833	-50
48.96667	-49
48.97500	-52
48.98333	-58
48.99167	-63
49.00000	-67
49.00833	-67
49.01667	-63
49.02500	-56
49.03333	-50
49.04167	-47
49.05000	-45
49.05833	-43
49.06667	-40
49.07500	-36
49.08333	-33
49.09167	-32
49.10000	-32
49.10833	-34
49.11667	-34
49.12500	-34
49.13333	-33
49.14167	-34
49.15000	-35
49.15833	-37
49.16667	-40
49.17500	-43
49.18333	-46
49.19167	-47
49.20000	-46
49.20833	-44
49.21667	-43
49.22500	-44
49.23333	-45
49.24167	-47
49.25000	-47
49.25833	-45
49.26667	-42
49.27500	-39
49.28333	-38
49.29167	-38
49.30000	-39
49.30833	-40
49.31667	-41
49.32500	-43
49.33333	-44
49.34167	-45
49.35000	-46
49.35833	-46
49.36667	-46
49.37500	-45
49.38333	-42
49.39167	-39
49.40000	-34
49.40833	-30
49.41667	-29
49.42500	-30
49.43333	-35
49.44167	-42
49.45000	-49
49.45833	-53
49.46667	-54
49.47500	-53
49.48333	-50
49.49167	-48
49.50000	-48
49.50833	-49
49.51667	-50
49.52500	-50
49.53333	-48
49.54167	-45
49.55000	-43
49.55833	-43
49.56667	-44
49.57500	-46
49.58333	-49
49.59167	-52
49.60000	-55
49.60833	-57
49.61667	-59
49.62500	-61
49.63333	-61
49.64167	-59
49.65000	-56
49.65833	-51
49.66667	-48
49.67500	-46
49.68333	-46
49.69167	-48
49.70000	-50
49.70833	-52
49.71667	-53
49.72500	-52
49.73333	-49
49.74167	-45
49.75000	-42
49.75833	-40
49.76667	-41
49.77500	-42
49.78333	-44
49.79167	-45
49.80000	-44
49.80833	-42
49.81667	-41
49.82500	-40
49.83333	-41
49.84167	-45
49.85000	-49
49.85833	-52
49.86667	-54
49.87500	-51
49.88333	-46
49.89167	-43
49.90000	-42
49.90833	-43
49.91667	-46
49.92500	-49
49.93333	-49
49.94167	-46
49.95000	-41
49.95833	-37
49.96667	-33
49.97500	-32
49.98333	-34
49.99167	-37
50.00000	-41
50.00833	-44
50.01667	-45
50.02500	-45
50.03333	-45
50.04167	-46
50.05000	-49
50.05833	-52
50.06667	-54
50.07500	-54
50.08333	-50
50.09167	-46
50.10000	-42
50.10833	-40
50.11667	-41
50.12500	-44
50.13333	-47
50.14167	-48
50.15000	-47
50.15833	-45
50.16667	-43
50.17500	-41
50.18333	-40
50.19167	-41
50.20000	-42
50.20833	-43
50.21667	-44
50.22500	-44
50.23333	-44
50.24167	-44
50.25000	-43
50.25833	-41
50.26667	-39
50.27500	-36
50.28333	-34
50.29167	-32
50.30000	-32
50.30833	-32
50.31667	-32
50.32500	-32
50.33333	-32
50.34167	-33
50.35000	-34
50.35833	-34
50.36667	-34
50.37500	-35
50.38333	-37
50.39167	-40
50.40000	-44
50.40833	-46
50.41667	-46
50.42500	-42
50.43333	-38
50.44167	-33
50.45000	-29
50.45833	-24
50.46667	-20
50.47500	-15
50.48333	-8
50.49167	-1
50.50000	4
50.50833	8
50.51667	10
50.52500	9
50.53333	5
50.54167	1
50.55000	-4
50.55833	-6
50.56667	-6
50.57500	-4
50.58333	-1
50.59167	2
50.60000	6
50.60833	8
50.61667	11
50.62500	11
50.63333	11
50.64167	9
50.65000	7
50.65833	5
50.66667	5
50.67500	5
50.68333	5
50.69167	6
50.70000	7
50.70833	9
50.71667	12
50.72500	16
50.73333	21
50.74167	26
50.75000	31
50.75833	33
50.76667	34
50.77500	32
50.78333	30
50.79167	27
50.80000	25
50.80833	24
50.81667	24
50.82500	25
50.83333	26
50.84167	26
50.85000	26
50.85833	26
50.86667	27
50.87500	29
50.88333	32
50.89167	35
50.90000	37
50.90833	39
50.91667	40
50.92500	39
50.93333	39
50.94167	39
50.95000	38
50.95833	40
50.96667	42
50.97500	44
50.98333	47
50.99167	50
51.00000	51
51.00833	51
51.01667	50
51.02500	48
51.03333	47
51.04167	46
51.05000	47
51.05833	50
51.06667	54
51.07500	57
51.08333	60
51.09167	61
51.10000	61
51.10833	59
51.11667	58
51.12500	58
51.13333	57
51.14167	58
51.15000	59
51.15833	60
51.16667	62
51.17500	63
51.18333	63
51.19167	61
51.20000	60
51.20833	58
51.21667	58
51.22500	58
51.23333	57
51.24167	54
51.25000	50
51.25833	45
51.26667	42
51.27500	39
51.28333	38
51.29167	37
51.30000	35
51.30833	32
51.31667	31
51.32500	29
51.33333	28
51.34167	28
51.35000	30
51.35833	32
51.36667	35
51.37500	39
51.38333	43
51.39167	46
51.40000	46
51.40833	45
51.41667	43
51.42500	38
51.43333	32
51.44167	23
51.45000	16
51.45833	11
51.46667	9
51.47500	10
51.48333	12
51.49167	13
51.50000	11
51.50833	9
51.51667	6
51.52500	4
51.53333	2
51.54167	1
51.55000	2
51.55833	2
51.56667	4
51.57500	6
51.58333	8
51.59167	10
51.60000	11
51.60833	11
51.61667	10
51.62500	9
51.63333	7
51.64167	6
51.65000	6
51.65833	5
51.66667	3
51.67500	1
51.68333	-2
51.69167	-5
51.70000	-9
51.70833	-12
51.71667	-13
51.72500	-14
51.73333	-14
51.74167	-15
51.75000	-17
51.75833	-20
51.76667	-23
51.77500	-26
51.78333	-27
51.79167	-26
51.80000	-25
51.80833	-24
51.81667	-24
51.82500	-24
51.83333	-25
51.84167	-25
51.85000	-25
51.85833	-24
51.86667	-23
51.87500	-23
51.88333	-22
51.89167	-22
51.90000	-24
51.90833	-26
51.91667	-26
51.92500	-25
51.93333	-23
51.94167	-21
51.95000	-19
51.95833	-18
51.96667	-19
51.97500	-21
51.98333	-24
51.99167	-28
52.00000	-34
52.00833	-38
52.01667	-41
52.02500	-41
52.03333	-42
52.04167	-43
52.05000	-44
52.05833	-45
52.06667	-46
52.07500	-47
52.08333	-47
52.09167	-47
52.10000	-48
52.10833	-49
52.11667	-49
52.12500	-48
52.13333	-46
52.14167	-43
52.15000	-42
52.15833	-42
52.16667	-44
52.17500	-45
52.18333	-46
52.19167	-45
52.20000	-44
52.20833	-44
52.21667	-45
52.22500	-47
52.23333	-48
52.24167	-46
52.25000	-42
52.25833	-39
52.26667	-37
52.27500	-37
52.28333	-38
52.29167	-40
52.30000	-39
52.30833	-37
52.31667	-36
52.32500	-37
52.33333	-40
52.34167	-47
52.35000	-55
52.35833	-61
52.36667	-65
52.37500	-63
52.38333	-59
52.39167	-53
52.40000	-48
52.40833	-46
52.41667	-48
52.42500	-52
52.43333	-57
52.44167	-60
52.45000	-62
52.45833	-61
52.46667	-59
52.47500	-56
52.48333	-54
52.49167	-51
52.50000	-48
52.50833	-45
52.51667	-41
52.52500	-39
52.53333	-38
52.54167	-41
52.55000	-45
52.55833	-49
52.56667	-52
52.57500	-54
52.58333	-55
52.59167	-55
52.60000	-54
52.60833	-52
52.61667	-50
52.62500	-48
52.63333	-46
52.64167	-46
52.65000	-46
52.65833	-48
52.66667	-50
52.67500	-51
52.68333	-52
52.69167	-51
52.70000	-50
52.70833	-48
52.71667	-47
52.72500	-47
52.73333	-47
52.74167	-46
52.75000	-46
52.75833	-44
52.76667	-42
52.77500	-42
52.78333	-43
52.79167	-45
52.80000	-48
52.80833	-50
52.81667	-53
52.82500	-54
52.83333	-55
52.84167	-55
52.85000	-53
52.85833	-50
52.86667	-46
52.87500	-43
52.88333	-40
52.89167	-38
52.90000	-38
52.90833	-40
52.91667	-44
52.92500	-48
52.93333	-53
52.94167	-56
52.95000	-59
52.95833	-61
52.96667	-61
52.97500	-62
52.98333	-62
52.99167	-62
53.00000	-60
53.00833	-57
53.01667	-55
53.02500	-53
53.03333	-52
53.04167	-52
53.05000	-52
53.05833	-52
53.06667	-51
53.07500	-51
53.08333	-51
53.09167	-50
53.10000	-50
53.10833	-49
53.11667	-50
53.12500	-51
53.13333	-51
53.14167	-49
53.15000	-46
53.15833	-43
53.16667	-40
53.17500	-39
53.18333	-38
53.19167	-38
53.20000	-38
53.20833	-39
53.21667	-41
53.22500	-44
53.23333	-46
53.24167	-46
53.25000	-46
53.25833	-46
53.26667	-46
53.27500	-46
53.28333	-45
53.29167	-44
53.30000	-44
53.30833	-44
53.31667	-43
53.32500	-41
53.33333	-40
53.34167	-40
53.35000	-41
53.35833	-43
53.36667	-46
53.37500	-50
53.38333	-54
53.39167	-57
53.40000	-60
53.40833	-60
53.41667	-57
53.42500	-52
53.43333	-45
53.44167	-39
53.45000	-35
53.45833	-33
53.46667	-33
53.47500	-35
53.48333	-37
53.49167	-38
53.50000	-39
53.50833	-38
53.51667	-37
53.52500	-36
53.53333	-34
53.54167	-32
53.55000	-31
53.55833	-29
53.56667	-28
53.57500	-26
53.58333	-25
53.59167	-25
53.60000	-26
53.60833	-28
53.61667	-32
53.62500	-38
53.63333	-43
53.64167	-46
53.65000	-48
53.65833	-47
53.66667	-45
53.67500	-43
53.68333	-40
53.69167	-37
53.70000	-34
53.70833	-31
53.71667	-30
53.72500	-28
53.73333	-26
53.74167	-24
53.75000	-22
53.75833	-22
53.76667	-23
53.77500	-25
53.78333	-27
53.79167	-26
53.80000	-21
53.80833	-15
53.81667	-11
53.82500	-9
53.83333	-10
53.84167	-12
53.85000	-12
53.85833	-9
53.86667	-6
53.87500	-6
53.88333	-8
53.89167	-11
53.90000	-14
53.90833	-15
53.91667	-13
53.92500	-9
53.93333	-5
53.94167	-2
53.95000	1
53.95833	6
53.96667	12
53.97500	16
53.98333	18
53.99167	18
54.00000	16
54.00833	14
54.01667	16
54.02500	20
54.03333	23
54.04167	26
54.05000	27
54.05833	29
54.06667	31
54.07500	34
54.08333	37
54.09167	40
54.10000	42
54.10833	42
54.11667	43
54.12500	44
54.13333	47
54.14167	50
54.15000	53
54.15833	56
54.16667	59
54.17500	61
54.18333	62
54.19167	64
54.20000	64
54.20833	65
54.21667	68
54.22500	71
54.23333	75
54.24167	80
54.25000	84
54.25833	89
54.26667	94
54.27500	98
54.28333	103
54.29167	107
54.30000	110
54.30833	114
54.31667	118
54.32500	124
54.33333	129
54.34167	134
54.35000	139
54.35833	145
54.36667	153
54.37500	162
54.38333	172
54.39167	181
54.40000	188
54.40833	193
54.41667	196
54.42500	199
54.43333	202
54.44167	204
54.45000	206
54.45833	208
54.46667	211
54.47500	214
54.48333	219
54.49167	224
54.50000	230
54.50833	237
54.51667	245
54.52500	253
54.53333	260
54.54167	268
54.55000	275
54.55833	281
54.56667	285
54.57500	290
54.58333	295
54.59167	302
54.60000	310
54.60833	319
54.61667	328
54.62500	337
54.63333	346
54.64167	355
54.65000	362
54.65833	368
54.66667	371
54.67500	374
54.68333	377
54.69167	381
54.70000	387
54.70833	395
54.71667	403
54.72500	411
54.73333	419
54.74167	424
54.75000	429
54.75833	432
54.76667	436
54.77500	444
54.78333	454
54.79167	464
54.80000	475
54.80833	483
54.81667	490
54.82500	495
54.83333	499
54.84167	504
54.85000	509
54.85833	515
54.86667	522
54.87500	530
54.88333	540
54.89167	550
54.90000	560
54.90833	568
54.91667	574
54.92500	578
54.93333	581
54.94167	584
54.95000	587
54.95833	590
54.96667	594
54.97500	599
54.98333	604
54.99167	611
55.00000	620
55.00833	630
55.01667	638
55.02500	644
55.03333	649
55.04167	652
55.05000	656
55.05833	658
55.06667	662
55.07500	665
55.08333	669
55.09167	674
55.10000	678
55.10833	681
55.11667	684
55.12500	686
55.13333	690
55.14167	695
55.15000	701
55.15833	707
55.16667	713
55.17500	719
55.18333	724
55.19167	728
55.20000	731
55.20833	733
55.21667	734
55.22500	736
55.23333	738
55.24167	742
55.25000	746
55.25833	749
55.26667	752
55.27500	754
55.28333	754
55.29167	753
55.30000	754
55.30833	756
55.31667	760
55.32500	765
55.33333	771
55.34167	776
55.35000	780
55.35833	782
55.36667	783
55.37500	784
55.38333	786
55.39167	786
55.40000	784
55.40833	781
55.41667	779
55.42500	779
55.43333	781
55.44167	784
55.45000	786
55.45833	788
55.46667	789
55.47500	789
55.48333	788
55.49167	786
55.50000	782
55.50833	778
55.51667	774
55.52500	771
55.53333	769
55.54167	769
55.55000	770
55.55833	771
55.56667	772
55.57500	772
55.58333	770
55.59167	768
55.60000	769
55.60833	770
55.61667	771
55.62500	770
55.63333	768
55.64167	764
55.65000	760
55.65833	757
55.66667	756
55.67500	756
55.68333	757
55.69167	759
55.70000	760
55.70833	761
55.71667	761
55.72500	759
55.73333	755
55.74167	749
55.75000	744
55.75833	738
55.76667	732
55.77500	728
55.78333	725
55.79167	724
55.80000	724
55.80833	726
55.81667	727
55.82500	728
55.83333	728
55.84167	728
55.85000	727
55.85833	725
55.86667	722
55.87500	717
55.88333	711
55.89167	706
55.90000	702
55.90833	699
55.91667	699
55.92500	698
55.93333	697
55.94167	692
55.95000	685
55.95833	679
55.96667	671
55.97500	663
55.98333	656
55.99167	648
56.00000	641
56.00833	635
56.01667	629
56.02500	625
56.03333	621
56.04167	618
56.05000	616
56.05833	616
56.06667	616
56.07500	616
56.08333	613
56.09167	608
56.10000	602
56.10833	596
56.11667	593
56.12500	592
56.13333	593
56.14167	593
56.15000	591
56.15833	586
56.16667	580
56.17500	573
56.18333	566
56.19167	560
56.20000	554
56.20833	548
56.21667	543
56.22500	538
56.23333	534
56.24167	529
56.25000	526
56.25833	522
56.26667	518
56.27500	515
56.28333	511
56.29167	505
56.30000	499
56.30833	493
56.31667	489
56.32500	488
56.33333	487
56.34167	485
56.35000	482
56.35833	478
56.36667	472
56.37500	468
56.38333	466
56.39167	464
56.40000	460
56.40833	455
56.41667	450
56.42500	445
56.43333	441
56.44167	440
56.45000	438
56.45833	436
56.46667	433
56.47500	429
56.48333	426
56.49167	423
56.50000	420
56.50833	417
56.51667	415
56.52500	415
56.53333	414
56.54167	414
56.55000	412
56.55833	406
56.56667	398
56.57500	390
56.58333	383
56.59167	378
56.60000	376
56.60833	375
56.61667	374
56.62500	372
56.63333	370
56.64167	367
56.65000	365
56.65833	364
56.66667	363
56.67500	362
56.68333	358
56.69167	353
56.70000	344
56.70833	335
56.71667	326
56.72500	318
56.73333	313
56.74167	311
56.75000	310
56.75833	310
56.76667	310
56.77500	309
56.78333	309
56.79167	308
56.80000	307
56.80833	306
56.81667	305
56.82500	304
56.83333	302
56.84167	299
56.85000	297
56.85833	295
56.86667	292
56.87500	289
56.88333	286
56.89167	281
56.90000	277
56.90833	273
56.91667	271
56.92500	271
56.93333	270
56.94167	268
56.95000	266
56.95833	261
56.96667	257
56.97500	253
56.98333	251
56.99167	249
57.00000	249
57.00833	250
57.01667	250
57.02500	248
57.03333	246
57.04167	243
57.05000	239
57.05833	234
57.06667	229
57.07500	224
57.08333	220
57.09167	217
57.10000	214
57.10833	210
57.11667	207
57.12500	205
57.13333	203
57.14167	204
57.15000	204
57.15833	204
57.16667	202
57.17500	198
57.18333	193
57.19167	189
57.20000	185
57.20833	182
57.21667	180
57.22500	180
57.23333	179
57.24167	178
57.25000	177
57.25833	178
57.26667	179
57.27500	180
57.28333	179
57.29167	176
57.30000	171
57.30833	165
57.31667	161
57.32500	159
57.33333	158
57.34167	158
57.35000	159
57.35833	158
57.36667	158
57.37500	158
57.38333	159
57.39167	159
57.40000	156
57.40833	152
57.41667	149
57.42500	146
57.43333	143
57.44167	141
57.45000	140
57.45833	139
57.46667	139
57.47500	139
57.48333	141
57.49167	143
57.50000	143
57.50833	142
57.51667	141
57.52500	141
57.53333	140
57.54167	137
57.55000	133
57.55833	128
57.56667	123
57.57500	119
57.58333	119
57.59167	120
57.60000	122
57.60833	123
57.61667	122
57.62500	118
57.63333	114
57.64167	111
57.65000	109
57.65833	110
57.66667	113
57.67500	115
57.68333	117
57.69167	117
57.70000	116
57.70833	114
57.71667	112
57.72500	110
57.73333	108
57.74167	106
57.75000	104
57.75833	103
57.76667	102
57.77500	102
57.78333	103
57.79167	103
57.80000	101
57.80833	98
57.81667	94
57.82500	92
57.83333	91
57.84167	91
57.85000	91
57.85833	90
57.86667	87
57.87500	84
57.88333	80
57.89167	77
57.90000	75
57.90833	73
57.91667	72
57.92500	73
57.93333	76
57.94167	81
57.95000	86
57.95833	90
57.96667	91
57.97500	90
57.98333	89
57.99167	87
58.00000	87
58.00833	87
58.01667	85
58.02500	83
58.03333	80
58.04167	79
58.05000	77
58.05833	77
58.06667	77
58.07500	77
58.08333	75
58.09167	72
58.10000	69
58.10833	67
58.11667	66
58.12500	66
58.13333	67
58.14167	67
58.15000	66
58.15833	63
58.16667	59
58.17500	55
58.18333	52
58.19167	49
58.20000	46
58.20833	45
58.21667	45
58.22500	46
58.23333	47
58.24167	47
58.25000	45
58.25833	42
58.26667	39
58.27500	39
58.28333	41
58.29167	45
58.30000	48
58.30833	51
58.31667	52
58.32500	50
58.33333	47
58.34167	44
58.35000	41
58.35833	40
58.36667	42
58.37500	46
58.38333	51
58.39167	54
58.40000	56
58.40833	55
58.41667	53
58.42500	49
58.43333	47
58.44167	46
58.45000	46
58.45833	46
58.46667	46
58.47500	46
58.48333	44
58.49167	42
58.50000	40
58.50833	38
58.51667	36
58.52500	34
58.53333	33
58.54167	34
58.55000	36
58.55833	39
58.56667	41
58.57500	43
58.58333	43
58.59167	43
58.60000	42
58.60833	39
58.61667	34
58.62500	27
58.63333	22
58.64167	19
58.65000	19
58.65833	21
58.66667	25
58.67500	27
58.68333	29
58.69167	30
58.70000	31
58.70833	32
58.71667	34
58.72500	34
58.73333	33
58.74167	30
58.75000	26
58.75833	23
58.76667	21
58.77500	21
58.78333	23
58.79167	25
58.80000	25
58.80833	23
58.81667	21
58.82500	18
58.83333	17
58.84167	19
58.85000	22
58.85833	26
58.86667	29
58.87500	31
58.88333	30
58.89167	27
58.90000	21
58.90833	15
58.91667	11
58.92500	9
58.93333	10
58.94167	12
58.95000	13
58.95833	13
58.96667	12
58.97500	10
58.98333	10
58.99167	11
59.00000	12
59.00833	15
59.01667	18
59.02500	20
59.03333	23
59.04167	25
59.05000	27
59.05833	28
59.06667	28
59.07500	28
59.08333	25
59.09167	23
59.10000	20
59.10833	18
59.11667	16
59.12500	14
59.13333	13
59.14167	11
59.15000	10
59.15833	9
59.16667	9
59.17500	7
59.18333	5
59.19167	3
59.20000	1
59.20833	1
59.21667	1
59.22500	0
59.23333	-1
59.24167	-2
59.25000	-2
59.25833	-1
59.26667	0
59.27500	1
59.28333	1
59.29167	-2
59.30000	-6
59.30833	-11
59.31667	-14
59.32500	-16
59.33333	-15
59.34167	-12
59.35000	-8
59.35833	-4
59.36667	0
59.37500	3
59.38333	4
59.39167	4
59.40000	4
59.40833	5
59.41667	6
59.42500	7
59.43333	8
59.44167	9
59.45000	8
59.45833	7
59.46667	5
59.47500	5
59.48333	6
59.49167	8
59.50000	10
59.50833	12
59.51667	12
59.52500	11
59.53333	10
59.54167	8
59.55000	6
59.55833	5
59.56667	4
59.57500	4
59.58333	4
59.59167	4
59.60000	2
59.60833	-1
59.61667	-2
59.62500	-2
59.63333	0
59.64167	4
59.65000	6
59.65833	4
59.66667	-1
59.67500	-6
59.68333	-10
59.69167	-12
59.70000	-10
59.70833	-7
59.71667	-2
59.72500	2
59.73333	5
59.74167	6
59.75000	7
59.75833	8
59.76667	9
59.77500	9
59.78333	10
59.79167	10
59.80000	10
59.80833	8
59.81667	5
59.82500	1
59.83333	-1
59.84167	-2
59.85000	-2
59.85833	-2
59.86667	-3
59.87500	-4
59.88333	-5
59.89167	-5
59.90000	-3
59.90833	-1
59.91667	0
59.92500	-0
59.93333	-1
59.94167	-3
59.95000	-5
59.95833	-7
59.96667	-8
59.97500	-7
59.98333	-5
59.99167	-2
60.00000	-1

[LC Chromatogram(Detector A-Ch2)]
Interval(msec)	500
# of Points	7201
Start Time(min)	0.000
End Time(min)	60.000
Intensity Units	mV
Intensity Multiplier	0.001
Wavelength(nm)	230
R.Time (min)	Intensity
0.00000	-55
0.00833	-55
0.01667	-2
0.02500	-3
0.03333	-3
0.04167	-2
0.05000	-2
0.05833	-2
0.06667	-4
0.07500	-8
0.08333	-13
0.09167	-17
0.10000	-20
0.10833	-23
0.11667	-26
0.12500	-29
0.13333	-33
0.14167	-35
0.15000	-35
0.15833	-34
0.16667	-32
0.17500	-31
0.18333	-30
0.19167	-31
0.20000	-33
0.20833	-35
0.21667	-37
0.22500	-38
0.23333	-39
0.24167	-40
0.25000	-41
0.25833	-41
0.26667	-43
0.27500	-48
0.28333	-53
0.29167	-57
0.30000	-61
0.30833	-63
0.31667	-66
0.32500	-68
0.33333	-70
0.34167	-72
0.35000	-75
0.35833	-78
0.36667	-80
0.37500	-82
0.38333	-83
0.39167	-82
0.40000	-81
0.40833	-82
0.41667	-84
0.42500	-88
0.43333	-92
0.44167	-96
0.45000	-98
0.45833	-98
0.46667	-96
0.47500	-95
0.48333	-94
0.49167	-95
0.50000	-97
0.50833	-98
0.51667	-99
0.52500	-100
0.53333	-102
0.54167	-104
0.55000	-106
0.55833	-108
0.56667	-110
0.57500	-111
0.58333	-112
0.59167	-111
0.60000	-110
0.60833	-109
0.61667	-108
0.62500	-108
0.63333	-110
0.64167	-112
0.65000	-114
0.65833	-117
0.66667	-119
0.67500	-121
0.68333	-123
0.69167	-126
0.70000	-129
0.70833	-132
0.71667	-135
0.72500	-138
0.73333	-141
0.74167	-145
0.75000	-148
0.75833	-151
0.76667	-153
0.77500	-154
0.78333	-154
0.79167	-154
0.80000	-154
0.80833	-155
0.81667	-155
0.82500	-154
0.83333	-151
0.84167	-149
0.85000	-147
0.85833	-146
0.86667	-147
0.87500	-149
0.88333	-152
0.89167	-154
0.90000	-156
0.90833	-157
0.91667	-158
0.92500	-158
0.93333	-159
0.94167	-160
0.95000	-162
0.95833	-166
0.96667	-169
0.97500	-172
0.98333	-173
0.99167	-172
1.00000	-171
1.00833	-169
1.01667	-168
1.02500	-168
1.03333	-171
1.04167	-174
1.05000	-177
1.05833	-180
1.06667	-182
1.07500	-182
1.08333	-181
1.09167	-180
1.10000	-179
1.10833	-179
1.11667	-180
1.12500	-182
1.13333	-184
1.14167	-187
1.15000	-189
1.15833	-191
1.16667	-191
1.17500	-190
1.18333	-188
1.19167	-186
1.20000	-185
1.20833	-185
1.21667	-187
1.22500	-190
1.23333	-194
1.24167	-199
1.25000	-203
1.25833	-207
1.26667	-211
1.27500	-214
1.28333	-216
1.29167	-217
1.30000	-217
1.30833	-217
1.31667	-218
1.32500	-220
1.33333	-223
1.34167	-224
1.35000	-224
1.35833	-222
1.36667	-219
1.37500	-217
1.38333	-216
1.39167	-216
1.40000	-217
1.40833	-218
1.41667	-220
1.42500	-221
1.43333	-222
1.44167	-222
1.45000	-221
1.45833	-221
1.46667	-221
1.47500	-222
1.48333	-223
1.49167	-224
1.50000	-224
1.50833	-225
1.51667	-226
1.52500	-228
1.53333	-231
1.54167	-233
1.55000	-235
1.55833	-236
1.56667	-235
1.57500	-234
1.58333	-234
1.59167	-234
1.60000	-236
1.60833	-237
1.61667	-238
1.62500	-239
1.63333	-240
1.64167	-241
1.65000	-244
1.65833	-247
1.66667	-250
1.67500	-251
1.68333	-253
1.69167	-253
1.70000	-253
1.70833	-255
1.71667	-257
1.72500	-258
1.73333	-258
1.74167	-258
1.75000	-257
1.75833	-256
1.76667	-256
1.77500	-257
1.78333	-259
1.79167	-262
1.80000	-264
1.80833	-266
1.81667	-266
1.82500	-265
1.83333	-263
1.84167	-262
1.85000	-262
1.85833	-263
1.86667	-263
1.87500	-262
1.88333	-260
1.89167	-259
1.90000	-258
1.90833	-259
1.91667	-261
1.92500	-264
1.93333	-267
1.94167	-268
1.95000	-266
1.95833	-264
1.96667	-264
1.97500	-264
1.98333	-265
1.99167	-267
2.00000	-269
2.00833	-270
2.01667	-270
2.02500	-269
2.03333	-269
2.04167	-269
2.05000	-269
2.05833	-269
2.06667	-269
2.07500	-270
2.08333	-271
2.09167	-273
2.10000	-273
2.10833	-272
2.11667	-271
2.12500	-270
2.13333	-269
2.14167	-268
2.15000	-269
2.15833	-271
2.16667	-272
2.17500	-274
2.18333	-275
2.19167	-276
2.20000	-278
2.20833	-281
2.21667	-283
2.22500	-285
2.23333	-286
2.24167	-286
2.25000	-286
2.25833	-288
2.26667	-290
2.27500	-292
2.28333	-293
2.29167	-292
2.30000	-292
2.30833	-294
2.31667	-296
2.32500	-299
2.33333	-301
2.34167	-301
2.35000	-299
2.35833	-295
2.36667	-293
2.37500	-292
2.38333	-292
2.39167	-293
2.40000	-293
2.40833	-293
2.41667	-295
2.42500	-296
2.43333	-297
2.44167	-298
2.45000	-298
2.45833	-297
2.46667	-296
2.47500	-297
2.48333	-298
2.49167	-299
2.50000	-300
2.50833	-302
2.51667	-303
2.52500	-304
2.53333	-304
2.54167	-303
2.55000	-301
2.55833	-300
2.56667	-301
2.57500	-304
2.58333	-307
2.59167	-311
2.60000	-313
2.60833	-315
2.61667	-315
2.62500	-315
2.63333	-314
2.64167	-314
2.65000	-315
2.65833	-316
2.66667	-317
2.67500	-317
2.68333	-318
2.69167	-320
2.70000	-322
2.70833	-324
2.71667	-325
2.72500	-325
2.73333	-323
2.74167	-321
2.75000	-319
2.75833	-318
2.76667	-318
2.77500	-319
2.78333	-321
2.79167	-321
2.80000	-321
2.80833	-321
2.81667	-320
2.82500	-320
2.83333	-319
2.84167	-318
2.85000	-317
2.85833	-316
2.86667	-316
2.87500	-318
2.88333	-320
2.89167	-322
2.90000	-324
2.90833	-325
2.91667	-327
2.92500	-328
2.93333	-331
2.94167	-334
2.95000	-337
2.95833	-339
2.96667	-339
2.97500	-337
2.98333	-334
2.99167	-331
3.00000	-328
3.00833	-326
3.01667	-324
3.02500	-323
3.03333	-324
3.04167	-325
3.05000	-327
3.05833	-329
3.06667	-331
3.07500	-333
3.08333	-336
3.09167	-339
3.10000	-341
3.10833	-343
3.11667	-344
3.12500	-343
3.13333	-341
3.14167	-338
3.15000	-335
3.15833	-334
3.16667	-336
3.17500	-339
3.18333	-342
3.19167	-345
3.20000	-347
3.20833	-349
3.21667	-351
3.22500	-352
3.23333	-352
3.24167	-352
3.25000	-351
3.25833	-351
3.26667	-352
3.27500	-353
3.28333	-355
3.29167	-357
3.30000	-357
3.30833	-357
3.31667	-356
3.32500	-355
3.33333	-353
3.34167	-353
3.35000	-354
3.35833	-356
3.36667	-357
3.37500	-356
3.38333	-353
3.39167	-348
3.40000	-344
3.40833	-340
3.41667	-338
3.42500	-339
3.43333	-341
3.44167	-344
3.45000	-348
3.45833	-352
3.46667	-355
3.47500	-355
3.48333	-354
3.49167	-352
3.50000	-351
3.50833	-351
3.51667	-353
3.52500	-354
3.53333	-356
3.54167	-357
3.55000	-357
3.55833	-357
3.56667	-357
3.57500	-356
3.58333	-356
3.59167	-356
3.60000	-357
3.60833	-359
3.61667	-362
3.62500	-365
3.63333	-368
3.64167	-370
3.65000	-369
3.65833	-367
3.66667	-367
3.67500	-368
3.68333	-369
3.69167	-371
3.70000	-372
3.70833	-372
3.71667	-371
3.72500	-371
3.73333	-372
3.74167	-373
3.75000	-373
3.75833	-372
3.76667	-372
3.77500	-371
3.78333	-371
3.79167	-371
3.80000	-371
3.80833	-370
3.81667	-368
3.82500	-367
3.83333	-366
3.84167	-366
3.85000	-367
3.85833	-368
3.86667	-369
3.87500	-370
3.88333	-371
3.89167	-371
3.90000	-371
3.90833	-373
3.91667	-375
3.92500	-378
3.93333	-381
3.94167	-382
3.95000	-381
3.95833	-379
3.96667	-377
3.97500	-375
3.98333	-375
3.99167	-376
4.00000	-376
4.00833	-377
4.01667	-377
4.02500	-376
4.03333	-375
4.04167	-375
4.05000	-374
4.05833	-374
4.06667	-374
4.07500	-374
4.08333	-375
4.09167	-374
4.10000	-374
4.10833	-373
4.11667	-373
4.12500	-374
4.13333	-376
4.14167	-378
4.15000	-379
4.15833	-380
4.16667	-381
4.17500	-381
4.18333	-381
4.19167	-382
4.20000	-384
4.20833	-386
4.21667	-387
4.22500	-388
4.23333	-388
4.24167	-386
4.25000	-385
4.25833	-383
4.26667	-382
4.27500	-380
4.28333	-378
4.29167	-376
4.30000	-375
4.30833	-375
4.31667	-378
4.32500	-381
4.33333	-384
4.34167	-386
4.35000	-387
4.35833	-387
4.36667	-387
4.37500	-386
4.38333	-386
4.39167	-385
4.40000	-384
4.40833	-383
4.41667	-383
4.42500	-383
4.43333	-384
4.44167	-386
4.45000	-389
4.45833	-391
4.46667	-393
4.47500	-393
4.48333	-391
4.49167	-388
4.50000	-385
4.50833	-382
4.51667	-380
4.52500	-379
4.53333	-380
4.54167	-382
4.55000	-385
4.55833	-387
4.56667	-388
4.57500	-390
4.58333	-391
4.59167	-391
4.60000	-391
4.60833	-390
4.61667	-389
4.62500	-389
4.63333	-388
4.64167	-389
4.65000	-391
4.65833	-393
4.66667	-396
4.67500	-398
4.68333	-400
4.69167	-400
4.70000	-399
4.70833	-398
4.71667	-397
4.72500	-396
4.73333	-396
4.74167	-398
4.75000	-399
4.75833	-401
4.76667	-402
4.77500	-403
4.78333	-401
4.79167	-397
4.80000	-392
4.80833	-387
4.81667	-385
4.82500	-385
4.83333	-388
4.84167	-392
4.85000	-395
4.85833	-396
4.86667	-396
4.87500	-395
4.88333	-395
4.89167	-395
4.90000	-396
4.90833	-396
4.91667	-397
4.92500	-399
4.93333	-401
4.94167	-403
4.95000	-405
4.95833	-407
4.96667	-409
4.97500	-411
4.98333	-412
4.99167	-413
5.00000	-413
5.00833	-411
5.01667	-408
5.02500	-405
5.03333	-403
5.04167	-403
5.05000	-405
5.05833	-408
5.06667	-409
5.07500	-409
5.08333	-408
5.09167	-406
5.10000	-404
5.10833	-402
5.11667	-401
5.12500	-400
5.13333	-401
5.14167	-402
5.15000	-404
5.15833	-405
5.16667	-406
5.17500	-408
5.18333	-410
5.19167	-412
5.20000	-412
5.20833	-410
5.21667	-406
5.22500	-402
5.23333	-400
5.24167	-399
5.25000	-401
5.25833	-404
5.26667	-405
5.27500	-406
5.28333	-407
5.29167	-409
5.30000	-412
5.30833	-413
5.31667	-413
5.32500	-411
5.33333	-409
5.34167	-408
5.35000	-409
5.35833	-412
5.36667	-415
5.37500	-419
5.38333	-421
5.39167	-421
5.40000	-418
5.40833	-414
5.41667	-411
5.42500	-409
5.43333	-409
5.44167	-410
5.45000	-410
5.45833	-411
5.46667	-411
5.47500	-411
5.48333	-410
5.49167	-410
5.50000	-410
5.50833	-410
5.51667	-410
5.52500	-410
5.53333	-410
5.54167	-412
5.55000	-413
5.55833	-414
5.56667	-416
5.57500	-417
5.58333	-419
5.59167	-419
5.60000	-418
5.60833	-418
5.61667	-419
5.62500	-420
5.63333	-422
5.64167	-423
5.65000	-423
5.65833	-421
5.66667	-419
5.67500	-417
5.68333	-417
5.69167	-417
5.70000	-418
5.70833	-419
5.71667	-421
5.72500	-421
5.73333	-421
5.74167	-420
5.75000	-419
5.75833	-417
5.76667	-416
5.77500	-415
5.78333	-414
5.79167	-415
5.80000	-417
5.80833	-419
5.81667	-422
5.82500	-424
5.83333	-425
5.84167	-425
5.85000	-424
5.85833	-421
5.86667	-420
5.87500	-420
5.88333	-421
5.89167	-421
5.90000	-421
5.90833	-420
5.91667	-419
5.92500	-418
5.93333	-419
5.94167	-419
5.95000	-419
5.95833	-419
5.96667	-418
5.97500	-419
5.98333	-420
5.99167	-422
6.00000	-424
6.00833	-425
6.01667	-425
6.02500	-425
6.03333	-424
6.04167	-423
6.05000	-421
6.05833	-419
6.06667	-420
6.07500	-421
6.08333	-424
6.09167	-426
6.10000	-428
6.10833	-428
6.11667	-428
6.12500	-428
6.13333	-430
6.14167	-431
6.15000	-432
6.15833	-432
6.16667	-429
6.17500	-425
6.18333	-422
6.19167	-422
6.20000	-425
6.20833	-430
6.21667	-435
6.22500	-438
6.23333	-437
6.24167	-435
6.25000	-431
6.25833	-428
6.26667	-426
6.27500	-427
6.28333	-429
6.29167	-432
6.30000	-435
6.30833	-436
6.31667	-436
6.32500	-436
6.33333	-435
6.34167	-435
6.35000	-434
6.35833	-431
6.36667	-429
6.37500	-426
6.38333	-424
6.39167	-423
6.40000	-423
6.40833	-424
6.41667	-424
6.42500	-424
6.43333	-424
6.44167	-424
6.45000	-424
6.45833	-425
6.46667	-426
6.47500	-427
6.48333	-428
6.49167	-429
6.50000	-429
6.50833	-430
6.51667	-430
6.52500	-431
6.53333	-432
6.54167	-433
6.55000	-434
6.55833	-434
6.56667	-434
6.57500	-435
6.58333	-436
6.59167	-438
6.60000	-439
6.60833	-439
6.61667	-439
6.62500	-438
6.63333	-437
6.64167	-437
6.65000	-436
6.65833	-436
6.66667	-435
6.67500	-433
6.68333	-431
6.69167	-428
6.70000	-426
6.70833	-426
6.71667	-426
6.72500	-427
6.73333	-429
6.74167	-429
6.75000	-428
6.75833	-427
6.76667	-426
6.77500	-426
6.78333	-428
6.79167	-431
6.80000	-435
6.80833	-439
6.81667	-442
6.82500	-443
6.83333	-441
6.84167	-438
6.85000	-433
6.85833	-430
6.86667	-428
6.87500	-429
6.88333	-430
6.89167	-431
6.90000	-432
6.90833	-434
6.91667	-435
6.92500	-437
6.93333	-438
6.94167	-437
6.95000	-435
6.95833	-432
6.96667	-429
6.97500	-427
6.98333	-426
6.99167	-426
7.00000	-428
7.00833	-432
7.01667	-435
7.02500	-438
7.03333	-439
7.04167	-440
7.05000	-441
7.05833	-442
7.06667	-442
7.07500	-442
7.08333	-438
7.09167	-434
7.10000	-430
7.10833	-429
7.11667	-430
7.12500	-433
7.13333	-438
7.14167	-443
7.15000	-446
7.15833	-447
7.16667	-447
7.17500	-446
7.18333	-445
7.19167	-444
7.20000	-443
7.20833	-441
7.21667	-439
7.22500	-438
7.23333	-438
7.24167	-439
7.25000	-440
7.25833	-441
7.26667	-442
7.27500	-442
7.28333	-443
7.29167	-443
7.30000	-443
7.30833	-443
7.31667	-442
7.32500	-440
7.33333	-437
7.34167	-434
7.35000	-432
7.35833	-431
7.36667	-433
7.37500	-437
7.38333	-442
7.39167	-445
7.40000	-447
7.40833	-446
7.41667	-443
7.42500	-440
7.43333	-436
7.44167	-434
7.45000	-433
7.45833	-434
7.46667	-437
7.47500	-440
7.48333	-443
7.49167	-446
7.50000	-449
7.50833	-452
7.51667	-453
7.52500	-453
7.53333	-451
7.54167	-448
7.55000	-445
7.55833	-443
7.56667	-444
7.57500	-446
7.58333	-449
7.59167	-451
7.60000	-452
7.60833	-451
7.61667	-450
7.62500	-447
7.63333	-444
7.64167	-441
7.65000	-440
7.65833	-441
7.66667	-442
7.67500	-443
7.68333	-444
7.69167	-445
7.70000	-447
7.70833	-449
7.71667	-450
7.72500	-451
7.73333	-452
7.74167	-453
7.75000	-454
7.75833	-455
7.76667	-456
7.77500	-455
7.78333	-453
7.79167	-451
7.80000	-450
7.80833	-448
7.81667	-446
7.82500	-445
7.83333	-446
7.84167	-447
7.85000	-447
7.85833	-447
7.86667	-446
7.87500	-445
7.88333	-444
7.89167	-444
7.90000	-444
7.90833	-444
7.91667	-444
7.92500	-444
7.93333	-446
7.94167	-449
7.95000	-452
7.95833	-454
7.96667	-456
7.97500	-457
7.98333	-457
7.99167	-458
8.00000	-458
8.00833	-458
8.01667	-456
8.02500	-454
8.03333	-452
8.04167	-450
8.05000	-448
8.05833	-445
8.06667	-443
8.07500	-441
8.08333	-440
8.09167	-440
8.10000	-442
8.10833	-446
8.11667	-452
8.12500	-456
8.13333	-459
8.14167	-460
8.15000	-457
8.15833	-454
8.16667	-452
8.17500	-451
8.18333	-451
8.19167	-451
8.20000	-451
8.20833	-451
8.21667	-451
8.22500	-452
8.23333	-452
8.24167	-453
8.25000	-453
8.25833	-452
8.26667	-452
8.27500	-453
8.28333	-453
8.29167	-453
8.30000	-452
8.30833	-451
8.31667	-450
8.32500	-449
8.33333	-449
8.34167	-450
8.35000	-451
8.35833	-453
8.36667	-454
8.37500	-457
8.38333	-459
8.39167	-460
8.40000	-461
8.40833	-462
8.41667	-463
8.42500	-464
8.43333	-463
8.44167	-462
8.45000	-460
8.45833	-460
8.46667	-460
8.47500	-463
8.48333	-466
8.49167	-468
8.50000	-470
8.50833	-470
8.51667	-468
8.52500	-466
8.53333	-464
8.54167	-462
8.55000	-461
8.55833	-460
8.56667	-460
8.57500	-460
8.58333	-460
8.59167	-461
8.60000	-463
8.60833	-465
8.61667	-466
8.62500	-467
8.63333	-469
8.64167	-470
8.65000	-469
8.65833	-468
8.66667	-467
8.67500	-466
8.68333	-465
8.69167	-465
8.70000	-465
8.70833	-464
8.71667	-464
8.72500	-463
8.73333	-462
8.74167	-460
8.75000	-458
8.75833	-456
8.76667	-453
8.77500	-452
8.78333	-450
8.79167	-449
8.80000	-448
8.80833	-450
8.81667	-453
8.82500	-457
8.83333	-462
8.84167	-466
8.85000	-468
8.85833	-470
8.86667	-468
8.87500	-466
8.88333	-462
8.89167	-459
8.90000	-457
8.90833	-459
8.91667	-462
8.92500	-464
8.93333	-466
8.94167	-465
8.95000	-464
8.95833	-462
8.96667	-462
8.97500	-462
8.98333	-462
8.99167	-462
9.00000	-462
9.00833	-464
9.01667	-466
9.02500	-469
9.03333	-470
9.04167	-469
9.05000	-465
9.05833	-460
9.06667	-456
9.07500	-453
9.08333	-452
9.09167	-452
9.10000	-454
9.10833	-457
9.11667	-461
9.12500	-464
9.13333	-467
9.14167	-469
9.15000	-470
9.15833	-469
9.16667	-469
9.17500	-468
9.18333	-467
9.19167	-464
9.20000	-461
9.20833	-458
9.21667	-455
9.22500	-454
9.23333	-455
9.24167	-458
9.25000	-460
9.25833	-462
9.26667	-464
9.27500	-463
9.28333	-461
9.29167	-459
9.30000	-457
9.30833	-455
9.31667	-454
9.32500	-454
9.33333	-456
9.34167	-460
9.35000	-463
9.35833	-466
9.36667	-468
9.37500	-469
9.38333	-470
9.39167	-470
9.40000	-469
9.40833	-469
9.41667	-468
9.42500	-468
9.43333	-466
9.44167	-463
9.45000	-461
9.45833	-460
9.46667	-461
9.47500	-463
9.48333	-467
9.49167	-469
9.50000	-471
9.50833	-472
9.51667	-471
9.52500	-470
9.53333	-468
9.54167	-466
9.55000	-464
9.55833	-462
9.56667	-461
9.57500	-461
9.58333	-461
9.59167	-461
9.60000	-461
9.60833	-459
9.61667	-458
9.62500	-457
9.63333	-459
9.64167	-460
9.65000	-463
9.65833	-464
9.66667	-463
9.67500	-460
9.68333	-459
9.69167	-459
9.70000	-461
9.70833	-465
9.71667	-470
9.72500	-473
9.73333	-473
9.74167	-471
9.75000	-468
9.75833	-465
9.76667	-464
9.77500	-464
9.78333	-464
9.79167	-463
9.80000	-461
9.80833	-458
9.81667	-455
9.82500	-454
9.83333	-455
9.84167	-456
9.85000	-456
9.85833	-457
9.86667	-457
9.87500	-458
9.88333	-459
9.89167	-461
9.90000	-464
9.90833	-467
9.91667	-468
9.92500	-467
9.93333	-464
9.94167	-461
9.95000	-457
9.95833	-455
9.96667	-455
9.97500	-457
9.98333	-460
9.99167	-462
10.00000	-465
10.00833	-466
10.01667	-466
10.02500	-465
10.03333	-462
10.04167	-461
10.05000	-461
10.05833	-463
10.06667	-464
10.07500	-466
10.08333	-466
10.09167	-465
10.10000	-463
10.10833	-462
10.11667	-462
10.12500	-462
10.13333	-462
10.14167	-462
10.15000	-461
10.15833	-460
10.16667	-459
10.17500	-459
10.18333	-458
10.19167	-458
10.20000	-459
10.20833	-459
10.21667	-458
10.22500	-455
10.23333	-452
10.24167	-449
10.25000	-448
10.25833	-450
10.26667	-455
10.27500	-463
10.28333	-469
10.29167	-472
10.30000	-474
10.30833	-473
10.31667	-471
10.32500	-471
10.33333	-472
10.34167	-474
10.35000	-477
10.35833	-479
10.36667	-479
10.37500	-477
10.38333	-473
10.39167	-468
10.40000	-462
10.40833	-459
10.41667	-457
10.42500	-456
10.43333	-457
10.44167	-459
10.45000	-460
10.45833	-461
10.46667	-461
10.47500	-462
10.48333	-464
10.49167	-467
10.50000	-469
10.50833	-468
10.51667	-466
10.52500	-463
10.53333	-460
10.54167	-460
10.55000	-461
10.55833	-464
10.56667	-466
10.57500	-469
10.58333	-471
10.59167	-472
10.60000	-473
10.60833	-473
10.61667	-472
10.62500	-471
10.63333	-469
10.64167	-469
10.65000	-471
10.65833	-473
10.66667	-476
10.67500	-477
10.68333	-477
10.69167	-476
10.70000	-473
10.70833	-470
10.71667	-467
10.72500	-464
10.73333	-462
10.74167	-462
10.75000	-466
10.75833	-470
10.76667	-473
10.77500	-473
10.78333	-471
10.79167	-468
10.80000	-466
10.80833	-465
10.81667	-465
10.82500	-466
10.83333	-468
10.84167	-470
10.85000	-471
10.85833	-473
10.86667	-473
10.87500	-473
10.88333	-473
10.89167	-473
10.90000	-473
10.90833	-474
10.91667	-476
10.92500	-477
10.93333	-478
10.94167	-478
10.95000	-476
10.95833	-472
10.96667	-469
10.97500	-466
10.98333	-465
10.99167	-466
11.00000	-467
11.00833	-467
11.01667	-465
11.02500	-463
11.03333	-460
11.04167	-458
11.05000	-457
11.05833	-458
11.06667	-462
11.07500	-466
11.08333	-470
11.09167	-472
11.10000	-474
11.10833	-474
11.11667	-474
11.12500	-475
11.13333	-477
11.14167	-478
11.15000	-477
11.15833	-475
11.16667	-472
11.17500	-469
11.18333	-468
11.19167	-467
11.20000	-467
11.20833	-467
11.21667	-468
11.22500	-469
11.23333	-469
11.24167	-468
11.25000	-467
11.25833	-467
11.26667	-466
11.27500	-467
11.28333	-468
11.29167	-468
11.30000	-469
11.30833	-469
11.31667	-470
11.32500	-470
11.33333	-469
11.34167	-468
11.35000	-469
11.35833	-471
11.36667	-472
11.37500	-471
11.38333	-469
11.39167	-465
11.40000	-462
11.40833	-461
11.41667	-462
11.42500	-464
11.43333	-467
11.44167	-468
11.45000	-469
11.45833	-469
11.46667	-468
11.47500	-466
11.48333	-465
11.49167	-466
11.50000	-467
11.50833	-469
11.51667	-471
11.52500	-472
11.53333	-472
11.54167	-471
11.55000	-470
11.55833	-470
11.56667	-471
11.57500	-472
11.58333	-474
11.59167	-475
11.60000	-475
11.60833	-474
11.61667	-472
11.62500	-471
11.63333	-471
11.64167	-471
11.65000	-472
11.65833	-473
11.66667	-474
11.67500	-475
11.68333	-476
11.69167	-475
11.70000	-474
11.70833	-472
11.71667	-470
11.72500	-471
11.73333	-473
11.74167	-477
11.75000	-479
11.75833	-481
11.76667	-482
11.77500	-481
11.78333	-478
11.79167	-474
11.80000	-470
11.80833	-466
11.81667	-464
11.82500	-463
11.83333	-463
11.84167	-463
11.85000	-464
11.85833	-465
11.86667	-467
11.87500	-469
11.88333	-472
11.89167	-475
11.90000	-478
11.90833	-480
11.91667	-481
11.92500	-481
11.93333	-479
11.94167	-477
11.95000	-475
11.95833	-474
11.96667	-474
11.97500	-474
11.98333	-475
11.99167	-476
12.00000	-475
12.00833	-475
12.01667	-474
12.02500	-473
12.03333	-471
12.04167	-471
12.05000	-471
12.05833	-471
12.06667	-473
12.07500	-475
12.08333	-477
12.09167	-478
12.10000	-479
12.10833	-481
12.11667	-483
12.12500	-484
12.13333	-483
12.14167	-482
12.15000	-479
12.15833	-478
12.16667	-477
12.17500	-477
12.18333	-477
12.19167	-477
12.20000	-475
12.20833	-475
12.21667	-474
12.22500	-475
12.23333	-477
12.24167	-480
12.25000	-481
12.25833	-482
12.26667	-483
12.27500	-483
12.28333	-484
12.29167	-485
12.30000	-486
12.30833	-484
12.31667	-480
12.32500	-476
12.33333	-471
12.34167	-467
12.35000	-467
12.35833	-468
12.36667	-470
12.37500	-473
12.38333	-475
12.39167	-477
12.40000	-479
12.40833	-481
12.41667	-483
12.42500	-485
12.43333	-488
12.44167	-489
12.45000	-490
12.45833	-490
12.46667	-488
12.47500	-486
12.48333	-484
12.49167	-483
12.50000	-482
12.50833	-482
12.51667	-483
12.52500	-484
12.53333	-486
12.54167	-487
12.55000	-488
12.55833	-487
12.56667	-486
12.57500	-485
12.58333	-483
12.59167	-482
12.60000	-481
12.60833	-481
12.61667	-481
12.62500	-482
12.63333	-482
12.64167	-481
12.65000	-479
12.65833	-478
12.66667	-477
12.67500	-477
12.68333	-478
12.69167	-480
12.70000	-482
12.70833	-484
12.71667	-485
12.72500	-486
12.73333	-486
12.74167	-484
12.75000	-482
12.75833	-480
12.76667	-478
12.77500	-476
12.78333	-476
12.79167	-477
12.80000	-479
12.80833	-481
12.81667	-483
12.82500	-484
12.83333	-486
12.84167	-488
12.85000	-490
12.85833	-491
12.86667	-492
12.87500	-490
12.88333	-488
12.89167	-484
12.90000	-482
12.90833	-481
12.91667	-481
12.92500	-481
12.93333	-482
12.94167	-483
12.95000	-483
12.95833	-483
12.96667	-482
12.97500	-480
12.98333	-478
12.99167	-477
13.00000	-475
13.00833	-474
13.01667	-473
13.02500	-473
13.03333	-475
13.04167	-477
13.05000	-480
13.05833	-481
13.06667	-481
13.07500	-479
13.08333	-478
13.09167	-476
13.10000	-475
13.10833	-475
13.11667	-477
13.12500	-478
13.13333	-480
13.14167	-482
13.15000	-484
13.15833	-485
13.16667	-486
13.17500	-486
13.18333	-486
13.19167	-485
13.20000	-484
13.20833	-482
13.21667	-481
13.22500	-479
13.23333	-478
13.24167	-478
13.25000	-480
13.25833	-484
13.26667	-487
13.27500	-491
13.28333	-493
13.29167	-495
13.30000	-496
13.30833	-498
13.31667	-500
13.32500	-501
13.33333	-500
13.34167	-498
13.35000	-493
13.35833	-488
13.36667	-484
13.37500	-482
13.38333	-482
13.39167	-482
13.40000	-484
13.40833	-484
13.41667	-483
13.42500	-482
13.43333	-482
13.44167	-483
13.45000	-485
13.45833	-487
13.46667	-489
13.47500	-489
13.48333	-488
13.49167	-485
13.50000	-482
13.50833	-480
13.51667	-478
13.52500	-478
13.53333	-479
13.54167	-481
13.55000	-483
13.55833	-485
13.56667	-486
13.57500	-485
13.58333	-483
13.59167	-481
13.60000	-479
13.60833	-479
13.61667	-481
13.62500	-482
13.63333	-483
13.64167	-483
13.65000	-483
13.65833	-482
13.66667	-481
13.67500	-479
13.68333	-477
13.69167	-474
13.70000	-471
13.70833	-467
13.71667	-463
13.72500	-460
13.73333	-459
13.74167	-459
13.75000	-458
13.75833	-456
13.76667	-454
13.77500	-452
13.78333	-451
13.79167	-450
13.80000	-450
13.80833	-450
13.81667	-451
13.82500	-452
13.83333	-452
13.84167	-452
13.85000	-450
13.85833	-448
13.86667	-446
13.87500	-443
13.88333	-441
13.89167	-441
13.90000	-441
13.90833	-441
13.91667	-441
13.92500	-440
13.93333	-438
13.94167	-435
13.95000	-433
13.95833	-432
13.96667	-433
13.97500	-435
13.98333	-437
13.99167	-438
14.00000	-437
14.00833	-433
14.01667	-427
14.02500	-421
14.03333	-415
14.04167	-410
14.05000	-405
14.05833	-401
14.06667	-399
14.07500	-398
14.08333	-400
14.09167	-402
14.10000	-404
14.10833	-406
14.11667	-407
14.12500	-408
14.13333	-407
14.14167	-405
14.15000	-401
14.15833	-396
14.16667	-391
14.17500	-386
14.18333	-385
14.19167	-386
14.20000	-389
14.20833	-392
14.21667	-394
14.22500	-394
14.23333	-394
14.24167	-393
14.25000	-395
14.25833	-398
14.26667	-402
14.27500	-406
14.28333	-408
14.29167	-406
14.30000	-403
14.30833	-399
14.31667	-394
14.32500	-389
14.33333	-385
14.34167	-381
14.35000	-378
14.35833	-375
14.36667	-373
14.37500	-373
14.38333	-376
14.39167	-380
14.40000	-384
14.40833	-386
14.41667	-387
14.42500	-387
14.43333	-387
14.44167	-388
14.45000	-390
14.45833	-393
14.46667	-395
14.47500	-396
14.48333	-395
14.49167	-393
14.50000	-390
14.50833	-387
14.51667	-384
14.52500	-383
14.53333	-384
14.54167	-386
14.55000	-390
14.55833	-394
14.56667	-397
14.57500	-399
14.58333	-400
14.59167	-398
14.60000	-396
14.60833	-393
14.61667	-390
14.62500	-389
14.63333	-389
14.64167	-390
14.65000	-392
14.65833	-393
14.66667	-394
14.67500	-395
14.68333	-397
14.69167	-399
14.70000	-401
14.70833	-402
14.71667	-401
14.72500	-400
14.73333	-398
14.74167	-397
14.75000	-397
14.75833	-397
14.76667	-397
14.77500	-397
14.78333	-396
14.79167	-395
14.80000	-394
14.80833	-392
14.81667	-391
14.82500	-391
14.83333	-392
14.84167	-394
14.85000	-397
14.85833	-401
14.86667	-405
14.87500	-409
14.88333	-413
14.89167	-414
14.90000	-413
14.90833	-411
14.91667	-409
14.92500	-407
14.93333	-407
14.94167	-407
14.95000	-408
14.95833	-410
14.96667	-411
14.97500	-411
14.98333	-411
14.99167	-411
15.00000	-410
15.00833	-410
15.01667	-410
15.02500	-409
15.03333	-409
15.04167	-408
15.05000	-409
15.05833	-410
15.06667	-410
15.07500	-410
15.08333	-409
15.09167	-407
15.10000	-406
15.10833	-404
15.11667	-403
15.12500	-403
15.13333	-403
15.14167	-404
15.15000	-405
15.15833	-408
15.16667	-410
15.17500	-414
15.18333	-417
15.19167	-421
15.20000	-424
15.20833	-425
15.21667	-425
15.22500	-425
15.23333	-425
15.24167	-424
15.25000	-424
15.25833	-424
15.26667	-423
15.27500	-421
15.28333	-419
15.29167	-417
15.30000	-416
15.30833	-416
15.31667	-418
15.32500	-419
15.33333	-421
15.34167	-423
15.35000	-425
15.35833	-426
15.36667	-427
15.37500	-427
15.38333	-426
15.39167	-424
15.40000	-421
15.40833	-418
15.41667	-416
15.42500	-415
15.43333	-415
15.44167	-416
15.45000	-418
15.45833	-422
15.46667	-425
15.47500	-428
15.48333	-429
15.49167	-430
15.50000	-430
15.50833	-429
15.51667	-427
15.52500	-427
15.53333	-426
15.54167	-425
15.55000	-426
15.55833	-428
15.56667	-429
15.57500	-430
15.58333	-431
15.59167	-431
15.60000	-431
15.60833	-430
15.61667	-429
15.62500	-427
15.63333	-425
15.64167	-423
15.65000	-422
15.65833	-422
15.66667	-422
15.67500	-423
15.68333	-424
15.69167	-424
15.70000	-424
15.70833	-424
15.71667	-425
15.72500	-425
15.73333	-426
15.74167	-427
15.75000	-426
15.75833	-426
15.76667	-426
15.77500	-427
15.78333	-429
15.79167	-432
15.80000	-436
15.80833	-440
15.81667	-444
15.82500	-445
15.83333	-444
15.84167	-441
15.85000	-438
15.85833	-436
15.86667	-435
15.87500	-435
15.88333	-436
15.89167	-436
15.90000	-436
15.90833	-436
15.91667	-436
15.92500	-437
15.93333	-438
15.94167	-439
15.95000	-439
15.95833	-438
15.96667	-437
15.97500	-438
15.98333	-439
15.99167	-440
16.00000	-440
16.00833	-439
16.01667	-438
16.02500	-436
16.03333	-436
16.04167	-437
16.05000	-437
16.05833	-438
16.06667	-436
16.07500	-434
16.08333	-432
16.09167	-431
16.10000	-431
16.10833	-432
16.11667	-434
16.12500	-436
16.13333	-438
16.14167	-440
16.15000	-442
16.15833	-445
16.16667	-448
16.17500	-450
16.18333	-450
16.19167	-448
16.20000	-445
16.20833	-442
16.21667	-439
16.22500	-437
16.23333	-437
16.24167	-438
16.25000	-440
16.25833	-441
16.26667	-441
16.27500	-440
16.28333	-440
16.29167	-441
16.30000	-442
16.30833	-444
16.31667	-447
16.32500	-449
16.33333	-451
16.34167	-452
16.35000	-452
16.35833	-451
16.36667	-449
16.37500	-448
16.38333	-446
16.39167	-445
16.40000	-443
16.40833	-442
16.41667	-440
16.42500	-440
16.43333	-440
16.44167	-440
16.45000	-440
16.45833	-440
16.46667	-440
16.47500	-441
16.48333	-442
16.49167	-441
16.50000	-441
16.50833	-440
16.51667	-439
16.52500	-440
16.53333	-442
16.54167	-444
16.55000	-444
16.55833	-442
16.56667	-440
16.57500	-438
16.58333	-437
16.59167	-437
16.60000	-438
16.60833	-440
16.61667	-443
16.62500	-445
16.63333	-445
16.64167	-446
16.65000	-447
16.65833	-448
16.66667	-448
16.67500	-449
16.68333	-448
16.69167	-447
16.70000	-445
16.70833	-445
16.71667	-448
16.72500	-451
16.73333	-456
16.74167	-459
16.75000	-461
16.75833	-461
16.76667	-462
16.77500	-463
16.78333	-465
16.79167	-467
16.80000	-468
16.80833	-468
16.81667	-467
16.82500	-466
16.83333	-466
16.84167	-468
16.85000	-470
16.85833	-473
16.86667	-476
16.87500	-478
16.88333	-480
16.89167	-480
16.90000	-478
16.90833	-474
16.91667	-470
16.92500	-466
16.93333	-464
16.94167	-462
16.95000	-461
16.95833	-461
16.96667	-462
16.97500	-463
16.98333	-463
16.99167	-463
17.00000	-462
17.00833	-462
17.01667	-462
17.02500	-464
17.03333	-467
17.04167	-469
17.05000	-470
17.05833	-471
17.06667	-472
17.07500	-471
17.08333	-472
17.09167	-473
17.10000	-476
17.10833	-477
17.11667	-479
17.12500	-479
17.13333	-479
17.14167	-479
17.15000	-479
17.15833	-480
17.16667	-482
17.17500	-483
17.18333	-485
17.19167	-484
17.20000	-483
17.20833	-481
17.21667	-479
17.22500	-478
17.23333	-478
17.24167	-479
17.25000	-480
17.25833	-479
17.26667	-477
17.27500	-474
17.28333	-471
17.29167	-468
17.30000	-466
17.30833	-465
17.31667	-464
17.32500	-465
17.33333	-467
17.34167	-470
17.35000	-472
17.35833	-475
17.36667	-476
17.37500	-475
17.38333	-473
17.39167	-471
17.40000	-469
17.40833	-467
17.41667	-465
17.42500	-465
17.43333	-467
17.44167	-469
17.45000	-472
17.45833	-474
17.46667	-474
17.47500	-474
17.48333	-474
17.49167	-474
17.50000	-474
17.50833	-474
17.51667	-474
17.52500	-474
17.53333	-475
17.54167	-476
17.55000	-477
17.55833	-477
17.56667	-477
17.57500	-475
17.58333	-474
17.59167	-472
17.60000	-470
17.60833	-470
17.61667	-471
17.62500	-474
17.63333	-477
17.64167	-479
17.65000	-480
17.65833	-479
17.66667	-479
17.67500	-477
17.68333	-476
17.69167	-476
17.70000	-476
17.70833	-477
17.71667	-478
17.72500	-479
17.73333	-479
17.74167	-479
17.75000	-479
17.75833	-478
17.76667	-475
17.77500	-471
17.78333	-468
17.79167	-467
17.80000	-467
17.80833	-469
17.81667	-471
17.82500	-473
17.83333	-475
17.84167	-476
17.85000	-477
17.85833	-477
17.86667	-476
17.87500	-474
17.88333	-470
17.89167	-465
17.90000	-461
17.90833	-456
17.91667	-453
17.92500	-451
17.93333	-451
17.94167	-453
17.95000	-456
17.95833	-458
17.96667	-461
17.97500	-463
17.98333	-465
17.99167	-465
18.00000	-465
18.00833	-465
18.01667	-466
18.02500	-466
18.03333	-466
18.04167	-466
18.05000	-464
18.05833	-461
18.06667	-457
18.07500	-453
18.08333	-448
18.09167	-443
18.10000	-438
18.10833	-433
18.11667	-428
18.12500	-424
18.13333	-421
18.14167	-419
18.15000	-418
18.15833	-419
18.16667	-421
18.17500	-424
18.18333	-427
18.19167	-429
18.20000	-428
18.20833	-425
18.21667	-420
18.22500	-415
18.23333	-412
18.24167	-409
18.25000	-408
18.25833	-406
18.26667	-403
18.27500	-401
18.28333	-398
18.29167	-396
18.30000	-393
18.30833	-389
18.31667	-386
18.32500	-381
18.33333	-376
18.34167	-372
18.35000	-368
18.35833	-365
18.36667	-363
18.37500	-362
18.38333	-362
18.39167	-361
18.40000	-360
18.40833	-359
18.41667	-356
18.42500	-354
18.43333	-350
18.44167	-346
18.45000	-342
18.45833	-338
18.46667	-335
18.47500	-331
18.48333	-327
18.49167	-324
18.50000	-321
18.50833	-319
18.51667	-317
18.52500	-315
18.53333	-315
18.54167	-316
18.55000	-316
18.55833	-315
18.56667	-312
18.57500	-307
18.58333	-302
18.59167	-295
18.60000	-290
18.60833	-285
18.61667	-283
18.62500	-282
18.63333	-281
18.64167	-281
18.65000	-280
18.65833	-278
18.66667	-276
18.67500	-274
18.68333	-270
18.69167	-266
18.70000	-260
18.70833	-252
18.71667	-245
18.72500	-238
18.73333	-233
18.74167	-230
18.75000	-230
18.75833	-230
18.76667	-230
18.77500	-229
18.78333	-228
18.79167	-226
18.80000	-224
18.80833	-222
18.81667	-220
18.82500	-218
18.83333	-214
18.84167	-209
18.85000	-203
18.85833	-198
18.86667	-193
18.87500	-189
18.88333	-184
18.89167	-180
18.90000	-176
18.90833	-172
18.91667	-168
18.92500	-166
18.93333	-164
18.94167	-161
18.95000	-158
18.95833	-154
18.96667	-150
18.97500	-146
18.98333	-142
18.99167	-139
19.00000	-136
19.00833	-134
19.01667	-133
19.02500	-131
19.03333	-128
19.04167	-125
19.05000	-121
19.05833	-117
19.06667	-114
19.07500	-111
19.08333	-109
19.09167	-105
19.10000	-102
19.10833	-98
19.11667	-94
19.12500	-91
19.13333	-88
19.14167	-85
19.15000	-83
19.15833	-81
19.16667	-78
19.17500	-74
19.18333	-69
19.19167	-65
19.20000	-61
19.20833	-57
19.21667	-55
19.22500	-53
19.23333	-51
19.24167	-49
19.25000	-44
19.25833	-38
19.26667	-32
19.27500	-25
19.28333	-19
19.29167	-15
19.30000	-10
19.30833	-7
19.31667	-3
19.32500	-0
19.33333	3
19.34167	6
19.35000	10
19.35833	14
19.36667	19
19.37500	24
19.38333	29
19.39167	33
19.40000	36
19.40833	38
19.41667	38
19.42500	37
19.43333	38
19.44167	42
19.45000	49
19.45833	57
19.46667	66
19.47500	76
19.48333	84
19.49167	91
19.50000	97
19.50833	101
19.51667	106
19.52500	111
19.53333	116
19.54167	123
19.55000	131
19.55833	139
19.56667	148
19.57500	156
19.58333	163
19.59167	171
19.60000	179
19.60833	186
19.61667	195
19.62500	203
19.63333	211
19.64167	220
19.65000	229
19.65833	239
19.66667	249
19.67500	259
19.68333	268
19.69167	276
19.70000	283
19.70833	291
19.71667	298
19.72500	308
19.73333	319
19.74167	331
19.75000	345
19.75833	360
19.76667	374
19.77500	389
19.78333	402
19.79167	416
19.80000	429
19.80833	443
19.81667	457
19.82500	473
19.83333	490
19.84167	508
19.85000	525
19.85833	542
19.86667	560
19.87500	578
19.88333	596
19.89167	616
19.90000	635
19.90833	653
19.91667	670
19.92500	688
19.93333	709
19.94167	731
19.95000	755
19.95833	778
19.96667	803
19.97500	827
19.98333	851
19.99167	877
20.00000	903
20.00833	929
20.01667	957
20.02500	987
20.03333	1019
20.04167	1052
20.05000	1087
20.05833	1121
20.06667	1154
20.07500	1188
20.08333	1223
20.09167	1259
20.10000	1295
20.10833	1332
20.11667	1369
20.12500	1406
20.13333	1444
20.14167	1483
20.15000	1526
20.15833	1570
20.16667	1617
20.17500	1665
20.18333	1713
20.19167	1762
20.20000	1811
20.20833	1861
20.21667	1912
20.22500	1965
20.23333	2022
20.24167	2079
20.25000	2140
20.25833	2202
20.26667	2264
20.27500	2327
20.28333	2391
20.29167	2458
20.30000	2525
20.30833	2596
20.31667	2666
20.32500	2737
20.33333	2808
20.34167	2880
20.35000	2956
20.35833	3034
20.36667	3114
20.37500	3196
20.38333	3279
20.39167	3366
20.40000	3453
20.40833	3545
20.41667	3638
20.42500	3732
20.43333	3831
20.44167	3930
20.45000	4033
20.45833	4137
20.46667	4242
20.47500	4350
20.48333	4459
20.49167	4573
20.50000	4688
20.50833	4808
20.51667	4929
20.52500	5051
20.53333	5177
20.54167	5303
20.55000	5434
20.55833	5565
20.56667	5701
20.57500	5842
20.58333	5984
20.59167	6134
20.60000	6284
20.60833	6440
20.61667	6597
20.62500	6757
20.63333	6922
20.64167	7086
20.65000	7259
20.65833	7433
20.66667	7613
20.67500	7798
20.68333	7982
20.69167	8172
20.70000	8361
20.70833	8558
20.71667	8758
20.72500	8963
20.73333	9177
20.74167	9391
20.75000	9613
20.75833	9834
20.76667	10062
20.77500	10294
20.78333	10528
20.79167	10772
20.80000	11016
20.80833	11269
20.81667	11525
20.82500	11783
20.83333	12049
20.84167	12314
20.85000	12589
20.85833	12864
20.86667	13147
20.87500	13437
20.88333	13726
20.89167	14027
20.90000	14326
20.90833	14637
20.91667	14951
20.92500	15269
20.93333	15597
20.94167	15923
20.95000	16260
20.95833	16597
20.96667	16943
20.97500	17296
20.98333	17650
20.99167	18017
21.00000	18380
21.00833	18755
21.01667	19131
21.02500	19510
21.03333	19900
21.04167	20288
21.05000	20690
21.05833	21090
21.06667	21498
21.07500	21911
21.08333	22324
21.09167	22751
21.10000	23175
21.10833	23610
21.11667	24048
21.12500	24491
21.13333	24948
21.14167	25402
21.15000	25873
21.15833	26341
21.16667	26815
21.17500	27295
21.18333	27772
21.19167	28265
21.20000	28753
21.20833	29256
21.21667	29761
21.22500	30268
21.23333	30788
21.24167	31301
21.25000	31830
21.25833	32355
21.26667	32888
21.27500	33429
21.28333	33967
21.29167	34522
21.30000	35070
21.30833	35631
21.31667	36192
21.32500	36753
21.33333	37326
21.34167	37889
21.35000	38470
21.35833	39044
21.36667	39626
21.37500	40213
21.38333	40792
21.39167	41385
21.40000	41963
21.40833	42550
21.41667	43133
21.42500	43716
21.43333	44310
21.44167	44892
21.45000	45487
21.45833	46070
21.46667	46652
21.47500	47233
21.48333	47799
21.49167	48373
21.50000	48931
21.50833	49496
21.51667	50053
21.52500	50604
21.53333	51158
21.54167	51692
21.55000	52228
21.55833	52745
21.56667	53255
21.57500	53757
21.58333	54239
21.59167	54720
21.60000	55178
21.60833	55629
21.61667	56064
21.62500	56485
21.63333	56898
21.64167	57289
21.65000	57673
21.65833	58034
21.66667	58378
21.67500	58705
21.68333	59006
21.69167	59293
21.70000	59555
21.70833	59800
21.71667	60027
21.72500	60233
21.73333	60423
21.74167	60588
21.75000	60733
21.75833	60854
21.76667	60952
21.77500	61029
21.78333	61081
21.79167	61111
21.80000	61117
21.80833	61098
21.81667	61058
21.82500	60996
21.83333	60911
21.84167	60805
21.85000	60673
21.85833	60522
21.86667	60347
21.87500	60151
21.88333	59937
21.89167	59698
21.90000	59443
21.90833	59160
21.91667	58861
21.92500	58544
21.93333	58206
21.94167	57858
21.95000	57485
21.95833	57103
21.96667	56701
21.97500	56282
21.98333	55854
21.99167	55400
22.00000	54944
22.00833	54466
22.01667	53981
22.02500	53486
22.03333	52972
22.04167	52460
22.05000	51927
22.05833	51395
22.06667	50853
22.07500	50302
22.08333	49753
22.09167	49187
22.10000	48631
22.10833	48065
22.11667	47503
22.12500	46945
22.13333	46379
22.14167	45824
22.15000	45257
22.15833	44700
22.16667	44141
22.17500	43580
22.18333	43032
22.19167	42477
22.20000	41939
22.20833	41397
22.21667	40865
22.22500	40343
22.23333	39818
22.24167	39311
22.25000	38798
22.25833	38300
22.26667	37803
22.27500	37312
22.28333	36839
22.29167	36366
22.30000	35913
22.30833	35463
22.31667	35026
22.32500	34602
22.33333	34181
22.34167	33779
22.35000	33379
22.35833	32994
22.36667	32617
22.37500	32247
22.38333	31894
22.39167	31543
22.40000	31209
22.40833	30879
22.41667	30561
22.42500	30256
22.43333	29957
22.44167	29675
22.45000	29398
22.45833	29132
22.46667	28871
22.47500	28615
22.48333	28371
22.49167	28130
22.50000	27905
22.50833	27687
22.51667	27479
22.52500	27281
22.53333	27087
22.54167	26903
22.55000	26723
22.55833	26553
22.56667	26390
22.57500	26232
22.58333	26085
22.59167	25941
22.60000	25806
22.60833	25673
22.61667	25546
22.62500	25426
22.63333	25309
22.64167	25201
22.65000	25096
22.65833	24998
22.66667	24902
22.67500	24808
22.68333	24720
22.69167	24633
22.70000	24552
22.70833	24475
22.71667	24402
22.72500	24336
22.73333	24273
22.74167	24215
22.75000	24157
22.75833	24103
22.76667	24052
22.77500	24002
22.78333	23957
22.79167	23914
22.80000	23873
22.80833	23834
22.81667	23798
22.82500	23766
22.83333	23737
22.84167	23712
22.85000	23687
22.85833	23663
22.86667	23640
22.87500	23617
22.88333	23596
22.89167	23578
22.90000	23560
22.90833	23544
22.91667	23529
22.92500	23516
22.93333	23503
22.94167	23492
22.95000	23483
22.95833	23475
22.96667	23467
22.97500	23458
22.98333	23449
22.99167	23441
23.00000	23433
23.00833	23427
23.01667	23422
23.02500	23418
23.03333	23414
23.04167	23412
23.05000	23410
23.05833	23409
23.06667	23407
23.07500	23406
23.08333	23405
23.09167	23405
23.10000	23405
23.10833	23404
23.11667	23404
23.12500	23404
23.13333	23405
23.14167	23407
23.15000	23410
23.15833	23411
23.16667	23412
23.17500	23412
23.18333	23413
23.19167	23415
23.20000	23417
23.20833	23420
23.21667	23422
23.22500	23423
23.23333	23423
23.24167	23423
23.25000	23424
23.25833	23426
23.26667	23427
23.27500	23429
23.28333	23432
23.29167	23434
23.30000	23437
23.30833	23438
23.31667	23440
23.32500	23440
23.33333	23442
23.34167	23443
23.35000	23446
23.35833	23449
23.36667	23452
23.37500	23454
23.38333	23457
23.39167	23459
23.40000	23461
23.40833	23462
23.41667	23463
23.42500	23465
23.43333	23469
23.44167	23475
23.45000	23483
23.45833	23493
23.46667	23503
23.47500	23511
23.48333	23517
23.49167	23519
23.50000	23520
23.50833	23519
23.51667	23519
23.52500	23521
23.53333	23524
23.54167	23527
23.55000	23528
23.55833	23529
23.56667	23527
23.57500	23526
23.58333	23524
23.59167	23523
23.60000	23523
23.60833	23525
23.61667	23527
23.62500	23529
23.63333	23529
23.64167	23527
23.65000	23523
23.65833	23518
23.66667	23513
23.67500	23506
23.68333	23497
23.69167	23488
23.70000	23479
23.70833	23468
23.71667	23455
23.72500	23441
23.73333	23428
23.74167	23415
23.75000	23400
23.75833	23381
23.76667	23361
23.77500	23341
23.78333	23321
23.79167	23301
23.80000	23281
23.80833	23260
23.81667	23236
23.82500	23209
23.83333	23182
23.84167	23155
23.85000	23125
23.85833	23091
23.86667	23055
23.87500	23019
23.88333	22985
23.89167	22947
23.90000	22905
23.90833	22862
23.91667	22820
23.92500	22776
23.93333	22729
23.94167	22681
23.95000	22629
23.95833	22577
23.96667	22525
23.97500	22465
23.98333	22402
23.99167	22342
24.00000	22284
24.00833	22224
24.01667	22159
24.02500	22092
24.03333	22027
24.04167	21963
24.05000	21896
24.05833	21827
24.06667	21755
24.07500	21683
24.08333	21611
24.09167	21535
24.10000	21456
24.10833	21378
24.11667	21305
24.12500	21232
24.13333	21156
24.14167	21079
24.15000	20998
24.15833	20916
24.16667	20834
24.17500	20751
24.18333	20669
24.19167	20584
24.20000	20500
24.20833	20415
24.21667	20329
24.22500	20243
24.23333	20154
24.24167	20067
24.25000	19979
24.25833	19892
24.26667	19807
24.27500	19721
24.28333	19636
24.29167	19547
24.30000	19459
24.30833	19371
24.31667	19284
24.32500	19199
24.33333	19113
24.34167	19028
24.35000	18939
24.35833	18852
24.36667	18764
24.37500	18677
24.38333	18593
24.39167	18509
24.40000	18426
24.40833	18341
24.41667	18256
24.42500	18172
24.43333	18087
24.44167	18004
24.45000	17918
24.45833	17835
24.46667	17752
24.47500	17669
24.48333	17588
24.49167	17506
24.50000	17424
24.50833	17341
24.51667	17259
24.52500	17177
24.53333	17093
24.54167	17011
24.55000	16927
24.55833	16846
24.56667	16766
24.57500	16687
24.58333	16610
24.59167	16530
24.60000	16450
24.60833	16366
24.61667	16280
24.62500	16194
24.63333	16107
24.64167	16022
24.65000	15936
24.65833	15850
24.66667	15764
24.67500	15675
24.68333	15588
24.69167	15499
24.70000	15412
24.70833	15323
24.71667	15235
24.72500	15146
24.73333	15055
24.74167	14967
24.75000	14877
24.75833	14787
24.76667	14696
24.77500	14604
24.78333	14512
24.79167	14419
24.80000	14326
24.80833	14231
24.81667	14136
24.82500	14040
24.83333	13942
24.84167	13846
24.85000	13747
24.85833	13649
24.86667	13550
24.87500	13449
24.88333	13352
24.89167	13253
24.90000	13158
24.90833	13062
24.91667	12967
24.92500	12871
24.93333	12774
24.94167	12679
24.95000	12582
24.95833	12486
24.96667	12390
24.97500	12292
24.98333	12195
24.99167	12096
25.00000	12000
25.00833	11907
25.01667	11815
25.02500	11726
25.03333	11634
25.04167	11544
25.05000	11451
25.05833	11361
25.06667	11274
25.07500	11188
25.08333	11104
25.09167	11018
25.10000	10935
25.10833	10850
25.11667	10766
25.12500	10684
25.13333	10602
25.14167	10522
25.15000	10442
25.15833	10365
25.16667	10291
25.17500	10218
25.18333	10148
25.19167	10079
25.20000	10012
25.20833	9945
25.21667	9879
25.22500	9813
25.23333	9747
25.24167	9683
25.25000	9619
25.25833	9557
25.26667	9497
25.27500	9439
25.28333	9383
25.29167	9328
25.30000	9276
25.30833	9225
25.31667	9176
25.32500	9128
25.33333	9081
25.34167	9036
25.35000	8991
25.35833	8948
25.36667	8905
25.37500	8863
25.38333	8824
25.39167	8785
25.40000	8749
25.40833	8714
25.41667	8681
25.42500	8649
25.43333	8617
25.44167	8586
25.45000	8555
25.45833	8524
25.46667	8496
25.47500	8469
25.48333	8446
25.49167	8423
25.50000	8400
25.50833	8375
25.51667	8351
25.52500	8327
25.53333	8304
25.54167	8283
25.55000	8264
25.55833	8247
25.56667	8231
25.57500	8215
25.58333	8200
25.59167	8185
25.60000	8171
25.60833	8157
25.61667	8142
25.62500	8128
25.63333	8114
25.64167	8099
25.65000	8084
25.65833	8071
25.66667	8059
25.67500	8049
25.68333	8040
25.69167	8031
25.70000	8021
25.70833	8009
25.71667	7995
25.72500	7980
25.73333	7965
25.74167	7952
25.75000	7941
25.75833	7931
25.76667	7921
25.77500	7910
25.78333	7897
25.79167	7884
25.80000	7870
25.80833	7856
25.81667	7843
25.82500	7832
25.83333	7821
25.84167	7810
25.85000	7798
25.85833	7786
25.86667	7772
25.87500	7757
25.88333	7743
25.89167	7728
25.90000	7714
25.90833	7700
25.91667	7685
25.92500	7672
25.93333	7659
25.94167	7646
25.95000	7633
25.95833	7620
25.96667	7605
25.97500	7589
25.98333	7572
25.99167	7554
26.00000	7535
26.00833	7516
26.01667	7496
26.02500	7476
26.03333	7455
26.04167	7436
26.05000	7417
26.05833	7400
26.06667	7384
26.07500	7367
26.08333	7348
26.09167	7328
26.10000	7308
26.10833	7289
26.11667	7269
26.12500	7249
26.13333	7229
26.14167	7208
26.15000	7185
26.15833	7163
26.16667	7140
26.17500	7119
26.18333	7099
26.19167	7081
26.20000	7064
26.20833	7049
26.21667	7033
26.22500	7018
26.23333	7002
26.24167	6986
26.25000	6969
26.25833	6951
26.26667	6933
26.27500	6915
26.28333	6898
26.29167	6882
26.30000	6866
26.30833	6850
26.31667	6833
26.32500	6817
26.33333	6800
26.34167	6785
26.35000	6771
26.35833	6757
26.36667	6744
26.37500	6731
26.38333	6718
26.39167	6706
26.40000	6694
26.40833	6684
26.41667	6674
26.42500	6665
26.43333	6657
26.44167	6649
26.45000	6641
26.45833	6633
26.46667	6624
26.47500	6615
26.48333	6607
26.49167	6600
26.50000	6593
26.50833	6588
26.51667	6583
26.52500	6579
26.53333	6575
26.54167	6572
26.55000	6570
26.55833	6569
26.56667	6567
26.57500	6564
26.58333	6561
26.59167	6560
26.60000	6561
26.60833	6563
26.61667	6567
26.62500	6572
26.63333	6577
26.64167	6581
26.65000	6585
26.65833	6588
26.66667	6590
26.67500	6592
26.68333	6595
26.69167	6599
26.70000	6604
26.70833	6610
26.71667	6616
26.72500	6623
26.73333	6630
26.74167	6638
26.75000	6645
26.75833	6653
26.76667	6660
26.77500	6666
26.78333	6673
26.79167	6678
26.80000	6685
26.80833	6693
26.81667	6702
26.82500	6712
26.83333	6721
26.84167	6729
26.85000	6735
26.85833	6740
26.86667	6745
26.87500	6750
26.88333	6756
26.89167	6763
26.90000	6770
26.90833	6778
26.91667	6786
26.92500	6792
26.93333	6797
26.94167	6800
26.95000	6802
26.95833	6805
26.96667	6808
26.97500	6811
26.98333	6815
26.99167	6818
27.00000	6821
27.00833	6824
27.01667	6827
27.02500	6830
27.03333	6832
27.04167	6836
27.05000	6840
27.05833	6844
27.06667	6847
27.07500	6849
27.08333	6848
27.09167	6844
27.10000	6840
27.10833	6836
27.11667	6833
27.12500	6830
27.13333	6828
27.14167	6826
27.15000	6825
27.15833	6824
27.16667	6823
27.17500	6820
27.18333	6815
27.19167	6809
27.20000	6802
27.20833	6794
27.21667	6787
27.22500	6779
27.23333	6772
27.24167	6765
27.25000	6757
27.25833	6749
27.26667	6741
27.27500	6733
27.28333	6725
27.29167	6717
27.30000	6708
27.30833	6698
27.31667	6688
27.32500	6679
27.33333	6670
27.34167	6663
27.35000	6657
27.35833	6650
27.36667	6643
27.37500	6636
27.38333	6627
27.39167	6617
27.40000	6606
27.40833	6594
27.41667	6584
27.42500	6574
27.43333	6564
27.44167	6556
27.45000	6549
27.45833	6541
27.46667	6533
27.47500	6525
27.48333	6517
27.49167	6508
27.50000	6500
27.50833	6493
27.51667	6488
27.52500	6484
27.53333	6480
27.54167	6477
27.55000	6472
27.55833	6467
27.56667	6462
27.57500	6458
27.58333	6455
27.59167	6451
27.60000	6446
27.60833	6441
27.61667	6436
27.62500	6432
27.63333	6430
27.64167	6430
27.65000	6429
27.65833	6430
27.66667	6430
27.67500	6429
27.68333	6429
27.69167	6429
27.70000	6429
27.70833	6430
27.71667	6431
27.72500	6433
27.73333	6436
27.74167	6440
27.75000	6444
27.75833	6449
27.76667	6454
27.77500	6460
27.78333	6466
27.79167	6472
27.80000	6478
27.80833	6485
27.81667	6493
27.82500	6501
27.83333	6511
27.84167	6521
27.85000	6530
27.85833	6540
27.86667	6549
27.87500	6558
27.88333	6568
27.89167	6579
27.90000	6591
27.90833	6604
27.91667	6618
27.92500	6630
27.93333	6643
27.94167	6657
27.95000	6670
27.95833	6684
27.96667	6697
27.97500	6711
27.98333	6724
27.99167	6737
28.00000	6750
28.00833	6765
28.01667	6780
28.02500	6796
28.03333	6813
28.04167	6828
28.05000	6841
28.05833	6854
28.06667	6866
28.07500	6880
28.08333	6895
28.09167	6911
28.10000	6927
28.10833	6943
28.11667	6959
28.12500	6976
28.13333	6993
28.14167	7009
28.15000	7025
28.15833	7041
28.16667	7056
28.17500	7072
28.18333	7087
28.19167	7101
28.20000	7115
28.20833	7129
28.21667	7143
28.22500	7157
28.23333	7173
28.24167	7189
28.25000	7204
28.25833	7218
28.26667	7232
28.27500	7244
28.28333	7256
28.29167	7267
28.30000	7279
28.30833	7291
28.31667	7305
28.32500	7319
28.33333	7333
28.34167	7345
28.35000	7356
28.35833	7365
28.36667	7375
28.37500	7386
28.38333	7397
28.39167	7410
28.40000	7422
28.40833	7436
28.41667	7450
28.42500	7463
28.43333	7475
28.44167	7486
28.45000	7495
28.45833	7504
28.46667	7514
28.47500	7525
28.48333	7536
28.49167	7547
28.50000	7557
28.50833	7566
28.51667	7577
28.52500	7588
28.53333	7601
28.54167	7613
28.55000	7624
28.55833	7633
28.56667	7640
28.57500	7646
28.58333	7652
28.59167	7661
28.60000	7671
28.60833	7683
28.61667	7696
28.62500	7707
28.63333	7718
28.64167	7727
28.65000	7737
28.65833	7746
28.66667	7757
28.67500	7767
28.68333	7778
28.69167	7788
28.70000	7797
28.70833	7805
28.71667	7813
28.72500	7821
28.73333	7830
28.74167	7839
28.75000	7851
28.75833	7863
28.76667	7877
28.77500	7890
28.78333	7903
28.79167	7916
28.80000	7928
28.80833	7937
28.81667	7945
28.82500	7953
28.83333	7963
28.84167	7975
28.85000	7989
28.85833	8003
28.86667	8016
28.87500	8028
28.88333	8039
28.89167	8049
28.90000	8059
28.90833	8069
28.91667	8078
28.92500	8089
28.93333	8100
28.94167	8113
28.95000	8126
28.95833	8140
28.96667	8155
28.97500	8171
28.98333	8187
28.99167	8204
29.00000	8221
29.00833	8239
29.01667	8257
29.02500	8276
29.03333	8296
29.04167	8315
29.05000	8333
29.05833	8349
29.06667	8364
29.07500	8379
29.08333	8395
29.09167	8414
29.10000	8433
29.10833	8454
29.11667	8475
29.12500	8497
29.13333	8520
29.14167	8544
29.15000	8570
29.15833	8596
29.16667	8623
29.17500	8651
29.18333	8679
29.19167	8708
29.20000	8738
29.20833	8770
29.21667	8801
29.22500	8832
29.23333	8862
29.24167	8893
29.25000	8924
29.25833	8956
29.26667	8991
29.27500	9030
29.28333	9071
29.29167	9116
29.30000	9162
29.30833	9210
29.31667	9258
29.32500	9306
29.33333	9357
29.34167	9408
29.35000	9462
29.35833	9519
29.36667	9579
29.37500	9642
29.38333	9706
29.39167	9774
29.40000	9841
29.40833	9911
29.41667	9982
29.42500	10056
29.43333	10135
29.44167	10215
29.45000	10301
29.45833	10389
29.46667	10481
29.47500	10578
29.48333	10678
29.49167	10784
29.50000	10890
29.50833	11002
29.51667	11117
29.52500	11235
29.53333	11360
29.54167	11488
29.55000	11624
29.55833	11763
29.56667	11910
29.57500	12064
29.58333	12224
29.59167	12395
29.60000	12569
29.60833	12752
29.61667	12942
29.62500	13138
29.63333	13345
29.64167	13555
29.65000	13776
29.65833	14002
29.66667	14236
29.67500	14481
29.68333	14731
29.69167	14998
29.70000	15269
29.70833	15554
29.71667	15846
29.72500	16147
29.73333	16464
29.74167	16785
29.75000	17127
29.75833	17474
29.76667	17833
29.77500	18205
29.78333	18581
29.79167	18975
29.80000	19372
29.80833	19787
29.81667	20212
29.82500	20647
29.83333	21102
29.84167	21560
29.85000	22042
29.85833	22529
29.86667	23030
29.87500	23546
29.88333	24063
29.89167	24599
29.90000	25134
29.90833	25687
29.91667	26248
29.92500	26817
29.93333	27407
29.94167	27993
29.95000	28601
29.95833	29206
29.96667	29820
29.97500	30445
29.98333	31066
29.99167	31708
30.00000	32343
30.00833	32993
30.01667	33644
30.02500	34294
30.03333	34956
30.04167	35604
30.05000	36267
30.05833	36918
30.06667	37569
30.07500	38224
30.08333	38863
30.09167	39514
30.10000	40149
30.10833	40790
30.11667	41425
30.12500	42050
30.13333	42679
30.14167	43284
30.15000	43892
30.15833	44480
30.16667	45058
30.17500	45626
30.18333	46170
30.19167	46711
30.20000	47226
30.20833	47734
30.21667	48226
30.22500	48697
30.23333	49160
30.24167	49594
30.25000	50018
30.25833	50416
30.26667	50794
30.27500	51153
30.28333	51484
30.29167	51799
30.30000	52087
30.30833	52355
30.31667	52601
30.32500	52822
30.33333	53025
30.34167	53198
30.35000	53347
30.35833	53468
30.36667	53563
30.37500	53633
30.38333	53677
30.39167	53697
30.40000	53691
30.40833	53657
30.41667	53601
30.42500	53519
30.43333	53413
30.44167	53286
30.45000	53132
30.45833	52959
30.46667	52761
30.47500	52541
30.48333	52302
30.49167	52035
30.50000	51755
30.50833	51451
30.51667	51131
30.52500	50794
30.53333	50433
30.54167	50062
30.55000	49662
30.55833	49252
30.56667	48825
30.57500	48381
30.58333	47931
30.59167	47457
30.60000	46981
30.60833	46485
30.61667	45980
30.62500	45469
30.63333	44942
30.64167	44419
30.65000	43877
30.65833	43336
30.66667	42786
30.67500	42226
30.68333	41669
30.69167	41093
30.70000	40526
30.70833	39948
30.71667	39371
30.72500	38798
30.73333	38216
30.74167	37646
30.75000	37063
30.75833	36490
30.76667	35915
30.77500	35337
30.78333	34773
30.79167	34201
30.80000	33644
30.80833	33082
30.81667	32525
30.82500	31975
30.83333	31418
30.84167	30880
30.85000	30338
30.85833	29812
30.86667	29290
30.87500	28772
30.88333	28267
30.89167	27756
30.90000	27263
30.90833	26769
30.91667	26285
30.92500	25813
30.93333	25341
30.94167	24888
30.95000	24433
30.95833	23993
30.96667	23560
30.97500	23130
30.98333	22716
30.99167	22301
31.00000	21903
31.00833	21506
31.01667	21118
31.02500	20741
31.03333	20364
31.04167	20004
31.05000	19645
31.05833	19300
31.06667	18960
31.07500	18625
31.08333	18305
31.09167	17987
31.10000	17684
31.10833	17384
31.11667	17090
31.12500	16804
31.13333	16517
31.14167	16243
31.15000	15971
31.15833	15709
31.16667	15456
31.17500	15209
31.18333	14974
31.19167	14740
31.20000	14516
31.20833	14294
31.21667	14076
31.22500	13865
31.23333	13656
31.24167	13458
31.25000	13261
31.25833	13073
31.26667	12890
31.27500	12711
31.28333	12538
31.29167	12366
31.30000	12202
31.30833	12041
31.31667	11887
31.32500	11738
31.33333	11591
31.34167	11450
31.35000	11308
31.35833	11171
31.36667	11037
31.37500	10905
31.38333	10780
31.39167	10656
31.40000	10538
31.40833	10424
31.41667	10314
31.42500	10207
31.43333	10101
31.44167	9999
31.45000	9896
31.45833	9799
31.46667	9706
31.47500	9607
31.48333	9506
31.49167	9414
31.50000	9330
31.50833	9248
31.51667	9168
31.52500	9088
31.53333	9004
31.54167	8918
31.55000	8838
31.55833	8767
31.56667	8699
31.57500	8633
31.58333	8569
31.59167	8504
31.60000	8441
31.60833	8378
31.61667	8312
31.62500	8249
31.63333	8190
31.64167	8134
31.65000	8080
31.65833	8029
31.66667	7978
31.67500	7927
31.68333	7879
31.69167	7831
31.70000	7786
31.70833	7741
31.71667	7691
31.72500	7640
31.73333	7593
31.74167	7552
31.75000	7511
31.75833	7469
31.76667	7428
31.77500	7392
31.78333	7360
31.79167	7330
31.80000	7303
31.80833	7276
31.81667	7250
31.82500	7224
31.83333	7197
31.84167	7170
31.85000	7144
31.85833	7119
31.86667	7097
31.87500	7077
31.88333	7062
31.89167	7049
31.90000	7039
31.90833	7030
31.91667	7023
31.92500	7017
31.93333	7010
31.94167	7005
31.95000	7001
31.95833	7000
31.96667	6999
31.97500	6999
31.98333	7001
31.99167	7005
32.00000	7013
32.00833	7025
32.01667	7041
32.02500	7059
32.03333	7079
32.04167	7102
32.05000	7127
32.05833	7152
32.06667	7179
32.07500	7207
32.08333	7234
32.09167	7265
32.10000	7300
32.10833	7337
32.11667	7375
32.12500	7415
32.13333	7460
32.14167	7507
32.15000	7559
32.15833	7613
32.16667	7669
32.17500	7726
32.18333	7784
32.19167	7845
32.20000	7907
32.20833	7973
32.21667	8043
32.22500	8116
32.23333	8194
32.24167	8273
32.25000	8356
32.25833	8441
32.26667	8528
32.27500	8619
32.28333	8709
32.29167	8804
32.30000	8901
32.30833	9004
32.31667	9111
32.32500	9221
32.33333	9337
32.34167	9452
32.35000	9570
32.35833	9689
32.36667	9809
32.37500	9933
32.38333	10059
32.39167	10190
32.40000	10322
32.40833	10460
32.41667	10601
32.42500	10744
32.43333	10892
32.44167	11038
32.45000	11191
32.45833	11344
32.46667	11501
32.47500	11663
32.48333	11825
32.49167	11995
32.50000	12165
32.50833	12339
32.51667	12516
32.52500	12694
32.53333	12879
32.54167	13061
32.55000	13250
32.55833	13440
32.56667	13632
32.57500	13830
32.58333	14026
32.59167	14231
32.60000	14435
32.60833	14644
32.61667	14856
32.62500	15068
32.63333	15287
32.64167	15505
32.65000	15729
32.65833	15954
32.66667	16183
32.67500	16418
32.68333	16652
32.69167	16895
32.70000	17134
32.70833	17379
32.71667	17625
32.72500	17871
32.73333	18125
32.74167	18377
32.75000	18636
32.75833	18895
32.76667	19156
32.77500	19420
32.78333	19680
32.79167	19947
32.80000	20209
32.80833	20476
32.81667	20745
32.82500	21011
32.83333	21285
32.84167	21554
32.85000	21829
32.85833	22101
32.86667	22374
32.87500	22648
32.88333	22915
32.89167	23186
32.90000	23450
32.90833	23717
32.91667	23983
32.92500	24245
32.93333	24509
32.94167	24765
32.95000	25024
32.95833	25278
32.96667	25529
32.97500	25781
32.98333	26026
32.99167	26274
33.00000	26511
33.00833	26746
33.01667	26975
33.02500	27195
33.03333	27415
33.04167	27624
33.05000	27832
33.05833	28029
33.06667	28219
33.07500	28403
33.08333	28578
33.09167	28751
33.10000	28915
33.10833	29075
33.11667	29228
33.12500	29370
33.13333	29505
33.14167	29628
33.15000	29744
33.15833	29850
33.16667	29947
33.17500	30036
33.18333	30114
33.19167	30185
33.20000	30246
33.20833	30299
33.21667	30345
33.22500	30380
33.23333	30408
33.24167	30426
33.25000	30433
33.25833	30430
33.26667	30416
33.27500	30393
33.28333	30360
33.29167	30316
33.30000	30263
33.30833	30198
33.31667	30124
33.32500	30042
33.33333	29951
33.34167	29854
33.35000	29747
33.35833	29633
33.36667	29509
33.37500	29375
33.38333	29235
33.39167	29083
33.40000	28927
33.40833	28760
33.41667	28585
33.42500	28405
33.43333	28215
33.44167	28024
33.45000	27823
33.45833	27619
33.46667	27409
33.47500	27190
33.48333	26967
33.49167	26733
33.50000	26497
33.50833	26253
33.51667	26004
33.52500	25753
33.53333	25495
33.54167	25240
33.55000	24976
33.55833	24712
33.56667	24443
33.57500	24167
33.58333	23894
33.59167	23611
33.60000	23332
33.60833	23048
33.61667	22762
33.62500	22477
33.63333	22184
33.64167	21897
33.65000	21601
33.65833	21309
33.66667	21015
33.67500	20719
33.68333	20428
33.69167	20131
33.70000	19841
33.70833	19547
33.71667	19256
33.72500	18968
33.73333	18676
33.74167	18391
33.75000	18101
33.75833	17815
33.76667	17529
33.77500	17241
33.78333	16959
33.79167	16671
33.80000	16391
33.80833	16112
33.81667	15836
33.82500	15566
33.83333	15293
33.84167	15030
33.85000	14762
33.85833	14500
33.86667	14239
33.87500	13977
33.88333	13722
33.89167	13466
33.90000	13218
33.90833	12972
33.91667	12730
33.92500	12492
33.93333	12252
33.94167	12021
33.95000	11788
33.95833	11561
33.96667	11335
33.97500	11110
33.98333	10893
33.99167	10673
34.00000	10462
34.00833	10251
34.01667	10045
34.02500	9845
34.03333	9645
34.04167	9453
34.05000	9260
34.05833	9074
34.06667	8890
34.07500	8707
34.08333	8530
34.09167	8351
34.10000	8178
34.10833	8007
34.11667	7838
34.12500	7676
34.13333	7516
34.14167	7363
34.15000	7210
34.15833	7062
34.16667	6914
34.17500	6766
34.18333	6623
34.19167	6482
34.20000	6347
34.20833	6215
34.21667	6087
34.22500	5962
34.23333	5836
34.24167	5715
34.25000	5593
34.25833	5475
34.26667	5360
34.27500	5248
34.28333	5140
34.29167	5033
34.30000	4930
34.30833	4826
34.31667	4725
34.32500	4628
34.33333	4532
34.34167	4441
34.35000	4350
34.35833	4262
34.36667	4174
34.37500	4087
34.38333	4004
34.39167	3920
34.40000	3841
34.40833	3763
34.41667	3688
34.42500	3616
34.43333	3545
34.44167	3477
34.45000	3409
34.45833	3344
34.46667	3280
34.47500	3216
34.48333	3155
34.49167	3096
34.50000	3040
34.50833	2985
34.51667	2932
34.52500	2880
34.53333	2829
34.54167	2780
34.55000	2731
34.55833	2681
34.56667	2633
34.57500	2584
34.58333	2538
34.59167	2494
34.60000	2452
34.60833	2411
34.61667	2372
34.62500	2334
34.63333	2296
34.64167	2260
34.65000	2223
34.65833	2186
34.66667	2151
34.67500	2115
34.68333	2081
34.69167	2046
34.70000	2012
34.70833	1980
34.71667	1949
34.72500	1921
34.73333	1894
34.74167	1870
34.75000	1848
34.75833	1827
34.76667	1809
34.77500	1790
34.78333	1772
34.79167	1752
34.80000	1732
34.80833	1711
34.81667	1690
34.82500	1671
34.83333	1653
34.84167	1636
34.85000	1621
34.85833	1606
34.86667	1591
34.87500	1577
34.88333	1564
34.89167	1553
34.90000	1544
34.90833	1536
34.91667	1527
34.92500	1518
34.93333	1507
34.94167	1496
34.95000	1485
34.95833	1475
34.96667	1465
34.97500	1457
34.98333	1449
34.99167	1442
35.00000	1436
35.00833	1432
35.01667	1430
35.02500	1428
35.03333	1424
35.04167	1418
35.05000	1409
35.05833	1401
35.06667	1393
35.07500	1386
35.08333	1380
35.09167	1376
35.10000	1372
35.10833	1369
35.11667	1367
35.12500	1368
35.13333	1371
35.14167	1373
35.15000	1373
35.15833	1371
35.16667	1367
35.17500	1360
35.18333	1355
35.19167	1350
35.20000	1346
35.20833	1343
35.21667	1341
35.22500	1338
35.23333	1333
35.24167	1330
35.25000	1327
35.25833	1325
35.26667	1322
35.27500	1319
35.28333	1315
35.29167	1309
35.30000	1304
35.30833	1299
35.31667	1295
35.32500	1291
35.33333	1285
35.34167	1277
35.35000	1270
35.35833	1261
35.36667	1251
35.37500	1240
35.38333	1230
35.39167	1221
35.40000	1214
35.40833	1210
35.41667	1207
35.42500	1204
35.43333	1199
35.44167	1192
35.45000	1185
35.45833	1176
35.46667	1166
35.47500	1155
35.48333	1144
35.49167	1134
35.50000	1123
35.50833	1114
35.51667	1106
35.52500	1096
35.53333	1084
35.54167	1072
35.55000	1059
35.55833	1046
35.56667	1034
35.57500	1022
35.58333	1011
35.59167	1001
35.60000	993
35.60833	985
35.61667	976
35.62500	966
35.63333	954
35.64167	941
35.65000	928
35.65833	917
35.66667	907
35.67500	897
35.68333	888
35.69167	878
35.70000	869
35.70833	858
35.71667	848
35.72500	836
35.73333	824
35.74167	812
35.75000	800
35.75833	790
35.76667	781
35.77500	772
35.78333	763
35.79167	754
35.80000	744
35.80833	734
35.81667	722
35.82500	711
35.83333	698
35.84167	687
35.85000	676
35.85833	666
35.86667	656
35.87500	647
35.88333	637
35.89167	629
35.90000	621
35.90833	616
35.91667	612
35.92500	607
35.93333	601
35.94167	594
35.95000	584
35.95833	573
35.96667	563
35.97500	554
35.98333	548
35.99167	543
36.00000	539
36.00833	536
36.01667	532
36.02500	528
36.03333	524
36.04167	519
36.05000	513
36.05833	507
36.06667	500
36.07500	494
36.08333	488
36.09167	485
36.10000	482
36.10833	479
36.11667	475
36.12500	468
36.13333	460
36.14167	453
36.15000	447
36.15833	444
36.16667	442
36.17500	443
36.18333	443
36.19167	441
36.20000	439
36.20833	435
36.21667	432
36.22500	429
36.23333	426
36.24167	423
36.25000	421
36.25833	419
36.26667	418
36.27500	418
36.28333	420
36.29167	422
36.30000	424
36.30833	423
36.31667	420
36.32500	417
36.33333	414
36.34167	413
36.35000	414
36.35833	416
36.36667	418
36.37500	419
36.38333	419
36.39167	419
36.40000	418
36.40833	417
36.41667	415
36.42500	413
36.43333	410
36.44167	407
36.45000	404
36.45833	401
36.46667	400
36.47500	400
36.48333	401
36.49167	404
36.50000	407
36.50833	410
36.51667	412
36.52500	413
36.53333	411
36.54167	409
36.55000	406
36.55833	404
36.56667	403
36.57500	402
36.58333	404
36.59167	406
36.60000	408
36.60833	410
36.61667	413
36.62500	416
36.63333	418
36.64167	420
36.65000	421
36.65833	422
36.66667	423
36.67500	425
36.68333	426
36.69167	427
36.70000	428
36.70833	427
36.71667	426
36.72500	424
36.73333	425
36.74167	426
36.75000	428
36.75833	430
36.76667	432
36.77500	435
36.78333	438
36.79167	441
36.80000	444
36.80833	446
36.81667	448
36.82500	449
36.83333	450
36.84167	450
36.85000	449
36.85833	447
36.86667	445
36.87500	445
36.88333	446
36.89167	449
36.90000	453
36.90833	457
36.91667	462
36.92500	465
36.93333	466
36.94167	467
36.95000	468
36.95833	469
36.96667	470
36.97500	471
36.98333	472
36.99167	474
37.00000	476
37.00833	476
37.01667	476
37.02500	474
37.03333	471
37.04167	469
37.05000	470
37.05833	472
37.06667	476
37.07500	480
37.08333	483
37.09167	485
37.10000	485
37.10833	484
37.11667	483
37.12500	482
37.13333	482
37.14167	483
37.15000	483
37.15833	484
37.16667	484
37.17500	484
37.18333	484
37.19167	486
37.20000	489
37.20833	492
37.21667	495
37.22500	495
37.23333	492
37.24167	487
37.25000	482
37.25833	477
37.26667	473
37.27500	471
37.28333	470
37.29167	468
37.30000	464
37.30833	460
37.31667	456
37.32500	452
37.33333	449
37.34167	447
37.35000	445
37.35833	443
37.36667	441
37.37500	438
37.38333	433
37.39167	428
37.40000	422
37.40833	415
37.41667	409
37.42500	404
37.43333	399
37.44167	395
37.45000	390
37.45833	386
37.46667	382
37.47500	378
37.48333	375
37.49167	372
37.50000	369
37.50833	365
37.51667	362
37.52500	358
37.53333	355
37.54167	352
37.55000	350
37.55833	348
37.56667	345
37.57500	340
37.58333	335
37.59167	329
37.60000	324
37.60833	322
37.61667	322
37.62500	322
37.63333	320
37.64167	317
37.65000	314
37.65833	310
37.66667	306
37.67500	303
37.68333	299
37.69167	295
37.70000	290
37.70833	287
37.71667	285
37.72500	284
37.73333	282
37.74167	279
37.75000	275
37.75833	272
37.76667	269
37.77500	266
37.78333	263
37.79167	260
37.80000	258
37.80833	255
37.81667	252
37.82500	250
37.83333	249
37.84167	250
37.85000	252
37.85833	252
37.86667	252
37.87500	250
37.88333	248
37.89167	246
37.90000	245
37.90833	246
37.91667	247
37.92500	249
37.93333	249
37.94167	249
37.95000	249
37.95833	249
37.96667	248
37.97500	246
37.98333	244
37.99167	242
38.00000	241
38.00833	241
38.01667	242
38.02500	244
38.03333	244
38.04167	243
38.05000	240
38.05833	237
38.06667	234
38.07500	232
38.08333	231
38.09167	231
38.10000	233
38.10833	234
38.11667	234
38.12500	232
38.13333	228
38.14167	224
38.15000	219
38.15833	215
38.16667	214
38.17500	216
38.18333	218
38.19167	219
38.20000	220
38.20833	218
38.21667	215
38.22500	212
38.23333	209
38.24167	207
38.25000	205
38.25833	203
38.26667	201
38.27500	198
38.28333	196
38.29167	193
38.30000	191
38.30833	189
38.31667	188
38.32500	186
38.33333	183
38.34167	181
38.35000	178
38.35833	175
38.36667	173
38.37500	173
38.38333	172
38.39167	171
38.40000	169
38.40833	166
38.41667	163
38.42500	160
38.43333	156
38.44167	153
38.45000	149
38.45833	145
38.46667	141
38.47500	137
38.48333	134
38.49167	132
38.50000	129
38.50833	126
38.51667	122
38.52500	117
38.53333	110
38.54167	103
38.55000	97
38.55833	93
38.56667	89
38.57500	87
38.58333	85
38.59167	83
38.60000	81
38.60833	80
38.61667	78
38.62500	76
38.63333	74
38.64167	71
38.65000	69
38.65833	66
38.66667	63
38.67500	60
38.68333	56
38.69167	51
38.70000	47
38.70833	44
38.71667	41
38.72500	40
38.73333	39
38.74167	39
38.75000	40
38.75833	39
38.76667	37
38.77500	34
38.78333	31
38.79167	27
38.80000	24
38.80833	20
38.81667	17
38.82500	15
38.83333	13
38.84167	11
38.85000	10
38.85833	8
38.86667	7
38.87500	7
38.88333	8
38.89167	10
38.90000	12
38.90833	13
38.91667	14
38.92500	15
38.93333	17
38.94167	19
38.95000	20
38.95833	19
38.96667	16
38.97500	12
38.98333	8
38.99167	6
39.00000	5
39.00833	7
39.01667	8
39.02500	10
39.03333	10
39.04167	10
39.05000	9
39.05833	7
39.06667	5
39.07500	3
39.08333	3
39.09167	4
39.10000	6
39.10833	8
39.11667	10
39.12500	10
39.13333	10
39.14167	10
39.15000	10
39.15833	11
39.16667	12
39.17500	13
39.18333	14
39.19167	15
39.20000	16
39.20833	17
39.21667	18
39.22500	17
39.23333	16
39.24167	16
39.25000	16
39.25833	17
39.26667	19
39.27500	21
39.28333	21
39.29167	21
39.30000	21
39.30833	21
39.31667	23
39.32500	25
39.33333	25
39.34167	25
39.35000	25
39.35833	24
39.36667	22
39.37500	18
39.38333	14
39.39167	11
39.40000	8
39.40833	8
39.41667	9
39.42500	9
39.43333	6
39.44167	2
39.45000	-1
39.45833	-1
39.46667	0
39.47500	1
39.48333	2
39.49167	-1
39.50000	-4
39.50833	-7
39.51667	-7
39.52500	-7
39.53333	-8
39.54167	-11
39.55000	-15
39.55833	-18
39.56667	-20
39.57500	-21
39.58333	-21
39.59167	-22
39.60000	-25
39.60833	-30
39.61667	-34
39.62500	-37
39.63333	-40
39.64167	-42
39.65000	-43
39.65833	-44
39.66667	-46
39.67500	-49
39.68333	-53
39.69167	-56
39.70000	-58
39.70833	-59
39.71667	-59
39.72500	-59
39.73333	-61
39.74167	-63
39.75000	-65
39.75833	-67
39.76667	-70
39.77500	-73
39.78333	-76
39.79167	-80
39.80000	-84
39.80833	-87
39.81667	-88
39.82500	-88
39.83333	-88
39.84167	-88
39.85000	-88
39.85833	-89
39.86667	-89
39.87500	-89
39.88333	-90
39.89167	-91
39.90000	-93
39.90833	-95
39.91667	-96
39.92500	-96
39.93333	-94
39.94167	-90
39.95000	-86
39.95833	-81
39.96667	-78
39.97500	-76
39.98333	-74
39.99167	-72
40.00000	-68
40.00833	-65
40.01667	-61
40.02500	-57
40.03333	-52
40.04167	-45
40.05000	-36
40.05833	-24
40.06667	-10
40.07500	3
40.08333	14
40.09167	25
40.10000	34
40.10833	45
40.11667	56
40.12500	71
40.13333	90
40.14167	112
40.15000	139
40.15833	167
40.16667	197
40.17500	227
40.18333	257
40.19167	288
40.20000	321
40.20833	358
40.21667	398
40.22500	441
40.23333	486
40.24167	532
40.25000	579
40.25833	628
40.26667	681
40.27500	738
40.28333	799
40.29167	865
40.30000	933
40.30833	1004
40.31667	1077
40.32500	1152
40.33333	1232
40.34167	1313
40.35000	1400
40.35833	1490
40.36667	1584
40.37500	1684
40.38333	1788
40.39167	1900
40.40000	2015
40.40833	2136
40.41667	2261
40.42500	2388
40.43333	2520
40.44167	2653
40.45000	2795
40.45833	2941
40.46667	3094
40.47500	3254
40.48333	3416
40.49167	3586
40.50000	3756
40.50833	3930
40.51667	4108
40.52500	4288
40.53333	4475
40.54167	4665
40.55000	4865
40.55833	5069
40.56667	5278
40.57500	5494
40.58333	5708
40.59167	5929
40.60000	6150
40.60833	6378
40.61667	6609
40.62500	6842
40.63333	7084
40.64167	7323
40.65000	7568
40.65833	7812
40.66667	8057
40.67500	8308
40.68333	8559
40.69167	8821
40.70000	9082
40.70833	9349
40.71667	9618
40.72500	9884
40.73333	10155
40.74167	10419
40.75000	10690
40.75833	10958
40.76667	11225
40.77500	11495
40.78333	11759
40.79167	12028
40.80000	12291
40.80833	12556
40.81667	12819
40.82500	13077
40.83333	13338
40.84167	13590
40.85000	13844
40.85833	14093
40.86667	14341
40.87500	14589
40.88333	14830
40.89167	15074
40.90000	15309
40.90833	15540
40.91667	15765
40.92500	15980
40.93333	16192
40.94167	16393
40.95000	16593
40.95833	16784
40.96667	16969
40.97500	17149
40.98333	17318
40.99167	17484
41.00000	17642
41.00833	17795
41.01667	17942
41.02500	18078
41.03333	18209
41.04167	18328
41.05000	18440
41.05833	18542
41.06667	18635
41.07500	18720
41.08333	18792
41.09167	18855
41.10000	18907
41.10833	18951
41.11667	18987
41.12500	19014
41.13333	19033
41.14167	19043
41.15000	19043
41.15833	19035
41.16667	19017
41.17500	18991
41.18333	18957
41.19167	18914
41.20000	18864
41.20833	18803
41.21667	18733
41.22500	18655
41.23333	18566
41.24167	18473
41.25000	18369
41.25833	18259
41.26667	18140
41.27500	18013
41.28333	17878
41.29167	17732
41.30000	17581
41.30833	17423
41.31667	17258
41.32500	17090
41.33333	16914
41.34167	16734
41.35000	16545
41.35833	16352
41.36667	16154
41.37500	15949
41.38333	15744
41.39167	15531
41.40000	15319
41.40833	15101
41.41667	14879
41.42500	14657
41.43333	14426
41.44167	14196
41.45000	13959
41.45833	13722
41.46667	13483
41.47500	13238
41.48333	12996
41.49167	12747
41.50000	12502
41.50833	12255
41.51667	12008
41.52500	11765
41.53333	11516
41.54167	11274
41.55000	11027
41.55833	10785
41.56667	10546
41.57500	10306
41.58333	10072
41.59167	9834
41.60000	9600
41.60833	9364
41.61667	9129
41.62500	8898
41.63333	8665
41.64167	8440
41.65000	8214
41.65833	7995
41.66667	7780
41.67500	7567
41.68333	7362
41.69167	7156
41.70000	6957
41.70833	6759
41.71667	6564
41.72500	6375
41.73333	6186
41.74167	6005
41.75000	5825
41.75833	5651
41.76667	5482
41.77500	5315
41.78333	5153
41.79167	4991
41.80000	4833
41.80833	4677
41.81667	4522
41.82500	4373
41.83333	4225
41.84167	4085
41.85000	3949
41.85833	3819
41.86667	3694
41.87500	3570
41.88333	3451
41.89167	3331
41.90000	3215
41.90833	3103
41.91667	2995
41.92500	2893
41.93333	2792
41.94167	2695
41.95000	2598
41.95833	2503
41.96667	2411
41.97500	2322
41.98333	2237
41.99167	2155
42.00000	2077
42.00833	2003
42.01667	1931
42.02500	1863
42.03333	1795
42.04167	1732
42.05000	1670
42.05833	1611
42.06667	1554
42.07500	1496
42.08333	1440
42.09167	1383
42.10000	1329
42.10833	1277
42.11667	1226
42.12500	1178
42.13333	1132
42.14167	1088
42.15000	1046
42.15833	1004
42.16667	963
42.17500	921
42.18333	882
42.19167	844
42.20000	810
42.20833	778
42.21667	748
42.22500	719
42.23333	690
42.24167	662
42.25000	634
42.25833	607
42.26667	581
42.27500	556
42.28333	532
42.29167	508
42.30000	485
42.30833	463
42.31667	442
42.32500	423
42.33333	405
42.34167	388
42.35000	369
42.35833	350
42.36667	331
42.37500	313
42.38333	295
42.39167	278
42.40000	263
42.40833	247
42.41667	233
42.42500	219
42.43333	206
42.44167	192
42.45000	178
42.45833	164
42.46667	151
42.47500	138
42.48333	126
42.49167	116
42.50000	107
42.50833	98
42.51667	89
42.52500	80
42.53333	71
42.54167	63
42.55000	55
42.55833	48
42.56667	41
42.57500	35
42.58333	28
42.59167	21
42.60000	13
42.60833	4
42.61667	-4
42.62500	-12
42.63333	-19
42.64167	-26
42.65000	-33
42.65833	-40
42.66667	-48
42.67500	-55
42.68333	-62
42.69167	-66
42.70000	-70
42.70833	-73
42.71667	-76
42.72500	-79
42.73333	-83
42.74167	-89
42.75000	-95
42.75833	-101
42.76667	-109
42.77500	-117
42.78333	-125
42.79167	-131
42.80000	-137
42.80833	-141
42.81667	-145
42.82500	-147
42.83333	-150
42.84167	-152
42.85000	-153
42.85833	-155
42.86667	-158
42.87500	-162
42.88333	-167
42.89167	-172
42.90000	-177
42.90833	-181
42.91667	-185
42.92500	-188
42.93333	-192
42.94167	-196
42.95000	-199
42.95833	-202
42.96667	-203
42.97500	-203
42.98333	-202
42.99167	-201
43.00000	-202
43.00833	-205
43.01667	-211
43.02500	-217
43.03333	-223
43.04167	-228
43.05000	-232
43.05833	-234
43.06667	-236
43.07500	-239
43.08333	-242
43.09167	-243
43.10000	-243
43.10833	-244
43.11667	-244
43.12500	-247
43.13333	-250
43.14167	-253
43.15000	-257
43.15833	-261
43.16667	-264
43.17500	-266
43.18333	-267
43.19167	-268
43.20000	-268
43.20833	-267
43.21667	-267
43.22500	-266
43.23333	-266
43.24167	-267
43.25000	-268
43.25833	-269
43.26667	-271
43.27500	-274
43.28333	-276
43.29167	-279
43.30000	-282
43.30833	-283
43.31667	-283
43.32500	-282
43.33333	-281
43.34167	-281
43.35000	-283
43.35833	-286
43.36667	-290
43.37500	-295
43.38333	-299
43.39167	-303
43.40000	-305
43.40833	-306
43.41667	-306
43.42500	-305
43.43333	-304
43.44167	-304
43.45000	-304
43.45833	-305
43.46667	-306
43.47500	-307
43.48333	-307
43.49167	-308
43.50000	-310
43.50833	-312
43.51667	-314
43.52500	-315
43.53333	-314
43.54167	-314
43.55000	-315
43.55833	-316
43.56667	-318
43.57500	-319
43.58333	-320
43.59167	-320
43.60000	-320
43.60833	-319
43.61667	-318
43.62500	-317
43.63333	-317
43.64167	-317
43.65000	-319
43.65833	-322
43.66667	-326
43.67500	-330
43.68333	-334
43.69167	-336
43.70000	-336
43.70833	-334
43.71667	-333
43.72500	-332
43.73333	-330
43.74167	-329
43.75000	-328
43.75833	-326
43.76667	-325
43.77500	-325
43.78333	-327
43.79167	-330
43.80000	-333
43.80833	-335
43.81667	-336
43.82500	-337
43.83333	-337
43.84167	-336
43.85000	-336
43.85833	-335
43.86667	-335
43.87500	-336
43.88333	-338
43.89167	-338
43.90000	-338
43.90833	-337
43.91667	-336
43.92500	-336
43.93333	-338
43.94167	-340
43.95000	-342
43.95833	-343
43.96667	-344
43.97500	-344
43.98333	-343
43.99167	-343
44.00000	-343
44.00833	-343
44.01667	-343
44.02500	-343
44.03333	-344
44.04167	-346
44.05000	-347
44.05833	-347
44.06667	-346
44.07500	-345
44.08333	-343
44.09167	-341
44.10000	-339
44.10833	-337
44.11667	-336
44.12500	-335
44.13333	-336
44.14167	-338
44.15000	-338
44.15833	-338
44.16667	-337
44.17500	-335
44.18333	-333
44.19167	-332
44.20000	-332
44.20833	-332
44.21667	-333
44.22500	-335
44.23333	-336
44.24167	-337
44.25000	-338
44.25833	-338
44.26667	-337
44.27500	-334
44.28333	-331
44.29167	-328
44.30000	-327
44.30833	-326
44.31667	-328
44.32500	-330
44.33333	-332
44.34167	-335
44.35000	-337
44.35833	-339
44.36667	-340
44.37500	-340
44.38333	-339
44.39167	-339
44.40000	-340
44.40833	-341
44.41667	-341
44.42500	-341
44.43333	-340
44.44167	-339
44.45000	-338
44.45833	-339
44.46667	-339
44.47500	-339
44.48333	-338
44.49167	-337
44.50000	-334
44.50833	-333
44.51667	-331
44.52500	-331
44.53333	-331
44.54167	-332
44.55000	-332
44.55833	-331
44.56667	-329
44.57500	-327
44.58333	-324
44.59167	-323
44.60000	-322
44.60833	-321
44.61667	-322
44.62500	-323
44.63333	-326
44.64167	-328
44.65000	-330
44.65833	-331
44.66667	-331
44.67500	-329
44.68333	-326
44.69167	-323
44.70000	-319
44.70833	-316
44.71667	-312
44.72500	-309
44.73333	-308
44.74167	-308
44.75000	-307
44.75833	-306
44.76667	-303
44.77500	-300
44.78333	-296
44.79167	-292
44.80000	-289
44.80833	-287
44.81667	-286
44.82500	-286
44.83333	-287
44.84167	-287
44.85000	-286
44.85833	-284
44.86667	-282
44.87500	-280
44.88333	-279
44.89167	-277
44.90000	-276
44.90833	-274
44.91667	-272
44.92500	-271
44.93333	-269
44.94167	-268
44.95000	-266
44.95833	-265
44.96667	-264
44.97500	-263
44.98333	-260
44.99167	-257
45.00000	-253
45.00833	-248
45.01667	-244
45.02500	-240
45.03333	-237
45.04167	-233
45.05000	-229
45.05833	-225
45.06667	-221
45.07500	-219
45.08333	-217
45.09167	-216
45.10000	-215
45.10833	-213
45.11667	-210
45.12500	-208
45.13333	-206
45.14167	-203
45.15000	-201
45.15833	-199
45.16667	-197
45.17500	-194
45.18333	-193
45.19167	-192
45.20000	-193
45.20833	-193
45.21667	-193
45.22500	-191
45.23333	-190
45.24167	-188
45.25000	-186
45.25833	-184
45.26667	-181
45.27500	-176
45.28333	-170
45.29167	-163
45.30000	-156
45.30833	-151
45.31667	-147
45.32500	-146
45.33333	-147
45.34167	-150
45.35000	-152
45.35833	-155
45.36667	-158
45.37500	-160
45.38333	-161
45.39167	-160
45.40000	-159
45.40833	-157
45.41667	-154
45.42500	-153
45.43333	-152
45.44167	-151
45.45000	-150
45.45833	-150
45.46667	-151
45.47500	-150
45.48333	-149
45.49167	-147
45.50000	-144
45.50833	-142
45.51667	-142
45.52500	-144
45.53333	-148
45.54167	-151
45.55000	-153
45.55833	-155
45.56667	-156
45.57500	-157
45.58333	-158
45.59167	-159
45.60000	-160
45.60833	-160
45.61667	-159
45.62500	-158
45.63333	-157
45.64167	-156
45.65000	-156
45.65833	-158
45.66667	-161
45.67500	-164
45.68333	-167
45.69167	-170
45.70000	-172
45.70833	-174
45.71667	-174
45.72500	-175
45.73333	-178
45.74167	-183
45.75000	-188
45.75833	-194
45.76667	-198
45.77500	-200
45.78333	-200
45.79167	-200
45.80000	-199
45.80833	-199
45.81667	-200
45.82500	-201
45.83333	-202
45.84167	-203
45.85000	-205
45.85833	-209
45.86667	-213
45.87500	-217
45.88333	-220
45.89167	-222
45.90000	-224
45.90833	-227
45.91667	-231
45.92500	-235
45.93333	-240
45.94167	-244
45.95000	-247
45.95833	-250
45.96667	-252
45.97500	-253
45.98333	-256
45.99167	-259
46.00000	-262
46.00833	-266
46.01667	-269
46.02500	-272
46.03333	-274
46.04167	-275
46.05000	-278
46.05833	-280
46.06667	-282
46.07500	-285
46.08333	-288
46.09167	-291
46.10000	-294
46.10833	-298
46.11667	-302
46.12500	-307
46.13333	-311
46.14167	-314
46.15000	-315
46.15833	-315
46.16667	-314
46.17500	-314
46.18333	-314
46.19167	-315
46.20000	-316
46.20833	-317
46.21667	-319
46.22500	-321
46.23333	-323
46.24167	-325
46.25000	-328
46.25833	-330
46.26667	-333
46.27500	-335
46.28333	-336
46.29167	-335
46.30000	-333
46.30833	-331
46.31667	-331
46.32500	-334
46.33333	-340
46.34167	-346
46.35000	-352
46.35833	-356
46.36667	-359
46.37500	-360
46.38333	-361
46.39167	-362
46.40000	-363
46.40833	-363
46.41667	-361
46.42500	-358
46.43333	-356
46.44167	-354
46.45000	-355
46.45833	-357
46.46667	-360
46.47500	-364
46.48333	-368
46.49167	-373
46.50000	-377
46.50833	-380
46.51667	-383
46.52500	-384
46.53333	-384
46.54167	-382
46.55000	-381
46.55833	-380
46.56667	-379
46.57500	-378
46.58333	-378
46.59167	-377
46.60000	-377
46.60833	-379
46.61667	-381
46.62500	-384
46.63333	-387
46.64167	-391
46.65000	-394
46.65833	-397
46.66667	-399
46.67500	-400
46.68333	-400
46.69167	-401
46.70000	-402
46.70833	-403
46.71667	-404
46.72500	-404
46.73333	-403
46.74167	-402
46.75000	-400
46.75833	-400
46.76667	-400
46.77500	-401
46.78333	-403
46.79167	-404
46.80000	-405
46.80833	-406
46.81667	-406
46.82500	-407
46.83333	-407
46.84167	-406
46.85000	-405
46.85833	-404
46.86667	-404
46.87500	-404
46.88333	-404
46.89167	-404
46.90000	-404
46.90833	-405
46.91667	-407
46.92500	-408
46.93333	-409
46.94167	-410
46.95000	-409
46.95833	-408
46.96667	-408
46.97500	-409
46.98333	-411
46.99167	-413
47.00000	-415
47.00833	-416
47.01667	-416
47.02500	-415
47.03333	-413
47.04167	-410
47.05000	-407
47.05833	-403
47.06667	-400
47.07500	-397
47.08333	-396
47.09167	-397
47.10000	-398
47.10833	-399
47.11667	-401
47.12500	-403
47.13333	-406
47.14167	-407
47.15000	-407
47.15833	-406
47.16667	-403
47.17500	-400
47.18333	-398
47.19167	-397
47.20000	-396
47.20833	-395
47.21667	-394
47.22500	-393
47.23333	-391
47.24167	-390
47.25000	-389
47.25833	-388
47.26667	-388
47.27500	-386
47.28333	-384
47.29167	-382
47.30000	-380
47.30833	-378
47.31667	-376
47.32500	-374
47.33333	-371
47.34167	-368
47.35000	-365
47.35833	-362
47.36667	-359
47.37500	-356
47.38333	-354
47.39167	-352
47.40000	-352
47.40833	-351
47.41667	-349
47.42500	-347
47.43333	-343
47.44167	-340
47.45000	-338
47.45833	-336
47.46667	-334
47.47500	-333
47.48333	-332
47.49167	-329
47.50000	-326
47.50833	-323
47.51667	-321
47.52500	-320
47.53333	-320
47.54167	-320
47.55000	-320
47.55833	-319
47.56667	-316
47.57500	-313
47.58333	-310
47.59167	-305
47.60000	-301
47.60833	-298
47.61667	-297
47.62500	-296
47.63333	-296
47.64167	-296
47.65000	-296
47.65833	-296
47.66667	-296
47.67500	-295
47.68333	-293
47.69167	-291
47.70000	-289
47.70833	-287
47.71667	-285
47.72500	-283
47.73333	-282
47.74167	-280
47.75000	-278
47.75833	-276
47.76667	-273
47.77500	-269
47.78333	-267
47.79167	-265
47.80000	-264
47.80833	-263
47.81667	-261
47.82500	-261
47.83333	-261
47.84167	-262
47.85000	-263
47.85833	-264
47.86667	-264
47.87500	-262
47.88333	-260
47.89167	-257
47.90000	-254
47.90833	-252
47.91667	-252
47.92500	-252
47.93333	-252
47.94167	-252
47.95000	-251
47.95833	-252
47.96667	-252
47.97500	-253
47.98333	-255
47.99167	-255
48.00000	-255
48.00833	-254
48.01667	-254
48.02500	-254
48.03333	-256
48.04167	-258
48.05000	-259
48.05833	-260
48.06667	-259
48.07500	-257
48.08333	-255
48.09167	-254
48.10000	-255
48.10833	-257
48.11667	-260
48.12500	-262
48.13333	-264
48.14167	-265
48.15000	-267
48.15833	-269
48.16667	-271
48.17500	-272
48.18333	-272
48.19167	-271
48.20000	-270
48.20833	-269
48.21667	-269
48.22500	-271
48.23333	-274
48.24167	-276
48.25000	-278
48.25833	-278
48.26667	-277
48.27500	-277
48.28333	-277
48.29167	-280
48.30000	-283
48.30833	-286
48.31667	-290
48.32500	-292
48.33333	-294
48.34167	-296
48.35000	-296
48.35833	-295
48.36667	-294
48.37500	-292
48.38333	-291
48.39167	-291
48.40000	-292
48.40833	-294
48.41667	-297
48.42500	-301
48.43333	-304
48.44167	-307
48.45000	-309
48.45833	-312
48.46667	-313
48.47500	-314
48.48333	-314
48.49167	-312
48.50000	-310
48.50833	-309
48.51667	-309
48.52500	-311
48.53333	-314
48.54167	-318
48.55000	-320
48.55833	-323
48.56667	-325
48.57500	-327
48.58333	-330
48.59167	-331
48.60000	-333
48.60833	-336
48.61667	-338
48.62500	-341
48.63333	-344
48.64167	-347
48.65000	-349
48.65833	-351
48.66667	-352
48.67500	-352
48.68333	-351
48.69167	-350
48.70000	-349
48.70833	-348
48.71667	-346
48.72500	-345
48.73333	-345
48.74167	-346
48.75000	-349
48.75833	-352
48.76667	-355
48.77500	-358
48.78333	-360
48.79167	-363
48.80000	-367
48.80833	-371
48.81667	-375
48.82500	-379
48.83333	-381
48.84167	-383
48.85000	-383
48.85833	-382
48.86667	-379
48.87500	-376
48.88333	-373
48.89167	-371
48.90000	-370
48.90833	-370
48.91667	-373
48.92500	-375
48.93333	-378
48.94167	-380
48.95000	-381
48.95833	-382
48.96667	-384
48.97500	-387
48.98333	-390
48.99167	-393
49.00000	-394
49.00833	-393
49.01667	-391
49.02500	-390
49.03333	-390
49.04167	-393
49.05000	-396
49.05833	-398
49.06667	-399
49.07500	-398
49.08333	-397
49.09167	-397
49.10000	-398
49.10833	-400
49.11667	-402
49.12500	-403
49.13333	-403
49.14167	-401
49.15000	-400
49.15833	-399
49.16667	-400
49.17500	-402
49.18333	-405
49.19167	-409
49.20000	-412
49.20833	-414
49.21667	-414
49.22500	-413
49.23333	-413
49.24167	-414
49.25000	-414
49.25833	-414
49.26667	-413
49.27500	-412
49.28333	-410
49.29167	-408
49.30000	-407
49.30833	-405
49.31667	-405
49.32500	-406
49.33333	-409
49.34167	-412
49.35000	-415
49.35833	-418
49.36667	-421
49.37500	-422
49.38333	-423
49.39167	-423
49.40000	-422
49.40833	-422
49.41667	-421
49.42500	-421
49.43333	-422
49.44167	-423
49.45000	-424
49.45833	-423
49.46667	-423
49.47500	-425
49.48333	-426
49.49167	-427
49.50000	-426
49.50833	-424
49.51667	-422
49.52500	-421
49.53333	-423
49.54167	-426
49.55000	-429
49.55833	-432
49.56667	-434
49.57500	-435
49.58333	-437
49.59167	-438
49.60000	-439
49.60833	-440
49.61667	-439
49.62500	-439
49.63333	-438
49.64167	-438
49.65000	-437
49.65833	-437
49.66667	-436
49.67500	-434
49.68333	-433
49.69167	-432
49.70000	-433
49.70833	-434
49.71667	-435
49.72500	-436
49.73333	-436
49.74167	-436
49.75000	-437
49.75833	-441
49.76667	-444
49.77500	-447
49.78333	-448
49.79167	-447
49.80000	-444
49.80833	-440
49.81667	-436
49.82500	-433
49.83333	-431
49.84167	-431
49.85000	-432
49.85833	-436
49.86667	-439
49.87500	-441
49.88333	-443
49.89167	-444
49.90000	-445
49.90833	-446
49.91667	-448
49.92500	-448
49.93333	-448
49.94167	-448
49.95000	-449
49.95833	-451
49.96667	-452
49.97500	-453
49.98333	-452
49.99167	-450
50.00000	-448
50.00833	-447
50.01667	-447
50.02500	-448
50.03333	-448
50.04167	-448
50.05000	-447
50.05833	-445
50.06667	-443
50.07500	-442
50.08333	-441
50.09167	-443
50.10000	-445
50.10833	-447
50.11667	-448
50.12500	-449
50.13333	-449
50.14167	-451
50.15000	-452
50.15833	-453
50.16667	-452
50.17500	-450
50.18333	-448
50.19167	-447
50.20000	-447
50.20833	-448
50.21667	-449
50.22500	-448
50.23333	-447
50.24167	-444
50.25000	-443
50.25833	-444
50.26667	-444
50.27500	-445
50.28333	-445
50.29167	-445
50.30000	-446
50.30833	-446
50.31667	-446
50.32500	-445
50.33333	-443
50.34167	-442
50.35000	-441
50.35833	-441
50.36667	-441
50.37500	-439
50.38333	-438
50.39167	-436
50.40000	-434
50.40833	-432
50.41667	-430
50.42500	-428
50.43333	-428
50.44167	-429
50.45000	-429
50.45833	-427
50.46667	-424
50.47500	-420
50.48333	-417
50.49167	-414
50.50000	-413
50.50833	-412
50.51667	-412
50.52500	-412
50.53333	-412
50.54167	-412
50.55000	-413
50.55833	-414
50.56667	-415
50.57500	-414
50.58333	-413
50.59167	-411
50.60000	-409
50.60833	-409
50.61667	-409
50.62500	-409
50.63333	-409
50.64167	-409
50.65000	-410
50.65833	-410
50.66667	-409
50.67500	-407
50.68333	-405
50.69167	-402
50.70000	-400
50.70833	-399
50.71667	-398
50.72500	-398
50.73333	-398
50.74167	-398
50.75000	-399
50.75833	-400
50.76667	-402
50.77500	-402
50.78333	-401
50.79167	-397
50.80000	-393
50.80833	-390
50.81667	-389
50.82500	-389
50.83333	-389
50.84167	-389
50.85000	-387
50.85833	-385
50.86667	-383
50.87500	-381
50.88333	-379
50.89167	-376
50.90000	-374
50.90833	-372
50.91667	-371
50.92500	-370
50.93333	-369
50.94167	-368
50.95000	-368
50.95833	-367
50.96667	-365
50.97500	-363
50.98333	-360
50.99167	-359
51.00000	-358
51.00833	-360
51.01667	-363
51.02500	-365
51.03333	-367
51.04167	-367
51.05000	-365
51.05833	-362
51.06667	-360
51.07500	-358
51.08333	-357
51.09167	-358
51.10000	-360
51.10833	-363
51.11667	-365
51.12500	-367
51.13333	-367
51.14167	-366
51.15000	-367
51.15833	-368
51.16667	-369
51.17500	-370
51.18333	-371
51.19167	-371
51.20000	-372
51.20833	-372
51.21667	-373
51.22500	-374
51.23333	-375
51.24167	-375
51.25000	-375
51.25833	-376
51.26667	-377
51.27500	-381
51.28333	-384
51.29167	-387
51.30000	-389
51.30833	-390
51.31667	-389
51.32500	-388
51.33333	-387
51.34167	-387
51.35000	-387
51.35833	-389
51.36667	-391
51.37500	-393
51.38333	-394
51.39167	-396
51.40000	-396
51.40833	-397
51.41667	-396
51.42500	-395
51.43333	-393
51.44167	-394
51.45000	-397
51.45833	-401
51.46667	-405
51.47500	-409
51.48333	-411
51.49167	-411
51.50000	-410
51.50833	-409
51.51667	-408
51.52500	-408
51.53333	-410
51.54167	-412
51.55000	-413
51.55833	-412
51.56667	-411
51.57500	-410
51.58333	-410
51.59167	-411
51.60000	-413
51.60833	-415
51.61667	-417
51.62500	-419
51.63333	-419
51.64167	-420
51.65000	-422
51.65833	-425
51.66667	-428
51.67500	-430
51.68333	-431
51.69167	-431
51.70000	-430
51.70833	-430
51.71667	-432
51.72500	-434
51.73333	-436
51.74167	-436
51.75000	-436
51.75833	-434
51.76667	-433
51.77500	-432
51.78333	-433
51.79167	-435
51.80000	-438
51.80833	-441
51.81667	-444
51.82500	-448
51.83333	-451
51.84167	-454
51.85000	-457
51.85833	-458
51.86667	-457
51.87500	-453
51.88333	-449
51.89167	-446
51.90000	-445
51.90833	-447
51.91667	-450
51.92500	-453
51.93333	-456
51.94167	-457
51.95000	-457
51.95833	-455
51.96667	-453
51.97500	-451
51.98333	-450
51.99167	-450
52.00000	-451
52.00833	-452
52.01667	-454
52.02500	-456
52.03333	-459
52.04167	-462
52.05000	-465
52.05833	-468
52.06667	-469
52.07500	-470
52.08333	-470
52.09167	-470
52.10000	-470
52.10833	-471
52.11667	-471
52.12500	-471
52.13333	-472
52.14167	-473
52.15000	-474
52.15833	-474
52.16667	-474
52.17500	-474
52.18333	-475
52.19167	-474
52.20000	-473
52.20833	-472
52.21667	-471
52.22500	-471
52.23333	-473
52.24167	-475
52.25000	-476
52.25833	-476
52.26667	-475
52.27500	-476
52.28333	-477
52.29167	-478
52.30000	-479
52.30833	-478
52.31667	-476
52.32500	-474
52.33333	-472
52.34167	-470
52.35000	-468
52.35833	-466
52.36667	-465
52.37500	-464
52.38333	-464
52.39167	-466
52.40000	-468
52.40833	-470
52.41667	-472
52.42500	-474
52.43333	-473
52.44167	-472
52.45000	-470
52.45833	-469
52.46667	-469
52.47500	-469
52.48333	-471
52.49167	-472
52.50000	-474
52.50833	-475
52.51667	-475
52.52500	-475
52.53333	-474
52.54167	-473
52.55000	-474
52.55833	-475
52.56667	-476
52.57500	-475
52.58333	-473
52.59167	-470
52.60000	-469
52.60833	-469
52.61667	-470
52.62500	-471
52.63333	-472
52.64167	-471
52.65000	-470
52.65833	-469
52.66667	-468
52.67500	-468
52.68333	-470
52.69167	-472
52.70000	-475
52.70833	-478
52.71667	-480
52.72500	-480
52.73333	-479
52.74167	-476
52.75000	-473
52.75833	-470
52.76667	-468
52.77500	-468
52.78333	-468
52.79167	-470
52.80000	-471
52.80833	-473
52.81667	-475
52.82500	-476
52.83333	-477
52.84167	-477
52.85000	-477
52.85833	-475
52.86667	-473
52.87500	-471
52.88333	-470
52.89167	-470
52.90000	-472
52.90833	-475
52.91667	-478
52.92500	-479
52.93333	-479
52.94167	-477
52.95000	-476
52.95833	-476
52.96667	-476
52.97500	-477
52.98333	-477
52.99167	-476
53.00000	-474
53.00833	-474
53.01667	-474
53.02500	-475
53.03333	-477
53.04167	-479
53.05000	-478
53.05833	-477
53.06667	-475
53.07500	-473
53.08333	-471
53.09167	-469
53.10000	-468
53.10833	-467
53.11667	-467
53.12500	-468
53.13333	-468
53.14167	-468
53.15000	-467
53.15833	-466
53.16667	-465
53.17500	-465
53.18333	-466
53.19167	-467
53.20000	-469
53.20833	-470
53.21667	-471
53.22500	-470
53.23333	-469
53.24167	-466
53.25000	-461
53.25833	-457
53.26667	-455
53.27500	-455
53.28333	-457
53.29167	-460
53.30000	-461
53.30833	-460
53.31667	-457
53.32500	-454
53.33333	-452
53.34167	-451
53.35000	-449
53.35833	-446
53.36667	-443
53.37500	-438
53.38333	-434
53.39167	-431
53.40000	-428
53.40833	-424
53.41667	-420
53.42500	-417
53.43333	-414
53.44167	-412
53.45000	-409
53.45833	-407
53.46667	-404
53.47500	-401
53.48333	-397
53.49167	-393
53.50000	-389
53.50833	-384
53.51667	-381
53.52500	-377
53.53333	-374
53.54167	-370
53.55000	-364
53.55833	-359
53.56667	-353
53.57500	-349
53.58333	-344
53.59167	-337
53.60000	-330
53.60833	-322
53.61667	-312
53.62500	-303
53.63333	-294
53.64167	-285
53.65000	-275
53.65833	-265
53.66667	-255
53.67500	-244
53.68333	-234
53.69167	-223
53.70000	-212
53.70833	-201
53.71667	-189
53.72500	-176
53.73333	-161
53.74167	-145
53.75000	-129
53.75833	-114
53.76667	-98
53.77500	-83
53.78333	-67
53.79167	-49
53.80000	-32
53.80833	-14
53.81667	5
53.82500	23
53.83333	41
53.84167	60
53.85000	80
53.85833	102
53.86667	126
53.87500	153
53.88333	181
53.89167	211
53.90000	240
53.90833	267
53.91667	293
53.92500	320
53.93333	349
53.94167	381
53.95000	415
53.95833	452
53.96667	488
53.97500	524
53.98333	560
53.99167	597
54.00000	636
54.00833	677
54.01667	720
54.02500	763
54.03333	807
54.04167	851
54.05000	896
54.05833	941
54.06667	988
54.07500	1036
54.08333	1085
54.09167	1139
54.10000	1193
54.10833	1250
54.11667	1308
54.12500	1366
54.13333	1424
54.14167	1483
54.15000	1544
54.15833	1607
54.16667	1673
54.17500	1742
54.18333	1811
54.19167	1883
54.20000	1954
54.20833	2028
54.21667	2103
54.22500	2177
54.23333	2254
54.24167	2330
54.25000	2408
54.25833	2487
54.26667	2567
54.27500	2649
54.28333	2732
54.29167	2818
54.30000	2904
54.30833	2992
54.31667	3082
54.32500	3174
54.33333	3269
54.34167	3364
54.35000	3463
54.35833	3562
54.36667	3661
54.37500	3763
54.38333	3864
54.39167	3970
54.40000	4076
54.40833	4184
54.41667	4293
54.42500	4401
54.43333	4513
54.44167	4623
54.45000	4736
54.45833	4850
54.46667	4965
54.47500	5083
54.48333	5200
54.49167	5322
54.50000	5443
54.50833	5566
54.51667	5690
54.52500	5813
54.53333	5940
54.54167	6065
54.55000	6195
54.55833	6325
54.56667	6456
54.57500	6590
54.58333	6721
54.59167	6854
54.60000	6986
54.60833	7121
54.61667	7258
54.62500	7393
54.63333	7532
54.64167	7667
54.65000	7804
54.65833	7940
54.66667	8076
54.67500	8216
54.68333	8353
54.69167	8494
54.70000	8632
54.70833	8770
54.71667	8909
54.72500	9047
54.73333	9190
54.74167	9331
54.75000	9476
54.75833	9620
54.76667	9763
54.77500	9906
54.78333	10045
54.79167	10187
54.80000	10326
54.80833	10464
54.81667	10602
54.82500	10738
54.83333	10879
54.84167	11017
54.85000	11157
54.85833	11295
54.86667	11430
54.87500	11563
54.88333	11694
54.89167	11828
54.90000	11959
54.90833	12090
54.91667	12220
54.92500	12346
54.93333	12473
54.94167	12596
54.95000	12720
54.95833	12842
54.96667	12964
54.97500	13088
54.98333	13209
54.99167	13332
55.00000	13451
55.00833	13569
55.01667	13686
55.02500	13801
55.03333	13916
55.04167	14027
55.05000	14139
55.05833	14247
55.06667	14353
55.07500	14456
55.08333	14555
55.09167	14653
55.10000	14748
55.10833	14843
55.11667	14939
55.12500	15033
55.13333	15128
55.14167	15219
55.15000	15309
55.15833	15394
55.16667	15478
55.17500	15565
55.18333	15653
55.19167	15736
55.20000	15812
55.20833	15883
55.21667	15952
55.22500	16018
55.23333	16083
55.24167	16147
55.25000	16209
55.25833	16270
55.26667	16328
55.27500	16384
55.28333	16438
55.29167	16489
55.30000	16538
55.30833	16584
55.31667	16626
55.32500	16665
55.33333	16702
55.34167	16738
55.35000	16772
55.35833	16805
55.36667	16836
55.37500	16867
55.38333	16894
55.39167	16919
55.40000	16942
55.40833	16962
55.41667	16980
55.42500	16996
55.43333	17010
55.44167	17022
55.45000	17032
55.45833	17039
55.46667	17045
55.47500	17049
55.48333	17051
55.49167	17053
55.50000	17051
55.50833	17046
55.51667	17037
55.52500	17025
55.53333	17013
55.54167	17002
55.55000	16991
55.55833	16979
55.56667	16966
55.57500	16950
55.58333	16931
55.59167	16906
55.60000	16878
55.60833	16847
55.61667	16814
55.62500	16783
55.63333	16751
55.64167	16719
55.65000	16684
55.65833	16646
55.66667	16606
55.67500	16562
55.68333	16519
55.69167	16475
55.70000	16431
55.70833	16386
55.71667	16340
55.72500	16293
55.73333	16243
55.74167	16194
55.75000	16143
55.75833	16093
55.76667	16043
55.77500	15988
55.78333	15930
55.79167	15873
55.80000	15818
55.80833	15760
55.81667	15699
55.82500	15638
55.83333	15569
55.84167	15495
55.85000	15424
55.85833	15359
55.86667	15294
55.87500	15228
55.88333	15161
55.89167	15092
55.90000	15023
55.90833	14953
55.91667	14882
55.92500	14810
55.93333	14737
55.94167	14663
55.95000	14587
55.95833	14511
55.96667	14435
55.97500	14357
55.98333	14281
55.99167	14204
56.00000	14128
56.00833	14050
56.01667	13971
56.02500	13892
56.03333	13810
56.04167	13730
56.05000	13648
56.05833	13567
56.06667	13486
56.07500	13403
56.08333	13321
56.09167	13237
56.10000	13155
56.10833	13075
56.11667	12994
56.12500	12915
56.13333	12834
56.14167	12754
56.15000	12670
56.15833	12586
56.16667	12503
56.17500	12418
56.18333	12336
56.19167	12253
56.20000	12172
56.20833	12091
56.21667	12008
56.22500	11927
56.23333	11844
56.24167	11763
56.25000	11681
56.25833	11599
56.26667	11517
56.27500	11433
56.28333	11351
56.29167	11267
56.30000	11186
56.30833	11106
56.31667	11026
56.32500	10946
56.33333	10864
56.34167	10783
56.35000	10700
56.35833	10617
56.36667	10537
56.37500	10456
56.38333	10378
56.39167	10297
56.40000	10218
56.40833	10138
56.41667	10057
56.42500	9978
56.43333	9899
56.44167	9823
56.45000	9746
56.45833	9670
56.46667	9594
56.47500	9517
56.48333	9442
56.49167	9364
56.50000	9288
56.50833	9213
56.51667	9138
56.52500	9065
56.53333	8990
56.54167	8918
56.55000	8844
56.55833	8771
56.56667	8700
56.57500	8629
56.58333	8560
56.59167	8490
56.60000	8421
56.60833	8352
56.61667	8281
56.62500	8211
56.63333	8141
56.64167	8072
56.65000	8005
56.65833	7939
56.66667	7873
56.67500	7807
56.68333	7741
56.69167	7673
56.70000	7606
56.70833	7539
56.71667	7474
56.72500	7411
56.73333	7349
56.74167	7289
56.75000	7228
56.75833	7168
56.76667	7107
56.77500	7045
56.78333	6983
56.79167	6922
56.80000	6862
56.80833	6802
56.81667	6741
56.82500	6682
56.83333	6621
56.84167	6563
56.85000	6506
56.85833	6449
56.86667	6393
56.87500	6336
56.88333	6280
56.89167	6221
56.90000	6163
56.90833	6106
56.91667	6048
56.92500	5994
56.93333	5939
56.94167	5888
56.95000	5837
56.95833	5787
56.96667	5738
56.97500	5689
56.98333	5640
56.99167	5590
57.00000	5541
57.00833	5494
57.01667	5447
57.02500	5401
57.03333	5355
57.04167	5308
57.05000	5260
57.05833	5212
57.06667	5165
57.07500	5116
57.08333	5071
57.09167	5025
57.10000	4982
57.10833	4938
57.11667	4895
57.12500	4852
57.13333	4808
57.14167	4766
57.15000	4724
57.15833	4683
57.16667	4642
57.17500	4600
57.18333	4559
57.19167	4517
57.20000	4476
57.20833	4433
57.21667	4391
57.22500	4350
57.23333	4309
57.24167	4271
57.25000	4234
57.25833	4197
57.26667	4160
57.27500	4123
57.28333	4085
57.29167	4047
57.30000	4010
57.30833	3973
57.31667	3938
57.32500	3902
57.33333	3866
57.34167	3830
57.35000	3793
57.35833	3757
57.36667	3723
57.37500	3690
57.38333	3658
57.39167	3626
57.40000	3595
57.40833	3565
57.41667	3534
57.42500	3504
57.43333	3476
57.44167	3447
57.45000	3418
57.45833	3388
57.46667	3357
57.47500	3326
57.48333	3295
57.49167	3264
57.50000	3234
57.50833	3204
57.51667	3173
57.52500	3145
57.53333	3117
57.54167	3091
57.55000	3064
57.55833	3037
57.56667	3009
57.57500	2981
57.58333	2954
57.59167	2927
57.60000	2901
57.60833	2877
57.61667	2853
57.62500	2830
57.63333	2806
57.64167	2781
57.65000	2755
57.65833	2728
57.66667	2702
57.67500	2676
57.68333	2652
57.69167	2629
57.70000	2607
57.70833	2585
57.71667	2562
57.72500	2540
57.73333	2517
57.74167	2494
57.75000	2472
57.75833	2450
57.76667	2430
57.77500	2410
57.78333	2390
57.79167	2369
57.80000	2348
57.80833	2326
57.81667	2306
57.82500	2286
57.83333	2267
57.84167	2247
57.85000	2226
57.85833	2204
57.86667	2183
57.87500	2162
57.88333	2142
57.89167	2123
57.90000	2105
57.90833	2087
57.91667	2069
57.92500	2051
57.93333	2032
57.94167	2015
57.95000	1998
57.95833	1982
57.96667	1966
57.97500	1949
57.98333	1931
57.99167	1912
58.00000	1894
58.00833	1875
58.01667	1856
58.02500	1837
58.03333	1818
58.04167	1799
58.05000	1782
58.05833	1767
58.06667	1752
58.07500	1736
58.08333	1722
58.09167	1708
58.10000	1696
58.10833	1683
58.11667	1670
58.12500	1655
58.13333	1638
58.14167	1621
58.15000	1605
58.15833	1589
58.16667	1575
58.17500	1561
58.18333	1547
58.19167	1533
58.20000	1519
58.20833	1507
58.21667	1494
58.22500	1481
58.23333	1467
58.24167	1452
58.25000	1436
58.25833	1422
58.26667	1410
58.27500	1400
58.28333	1390
58.29167	1380
58.30000	1369
58.30833	1358
58.31667	1346
58.32500	1336
58.33333	1325
58.34167	1313
58.35000	1301
58.35833	1289
58.36667	1275
58.37500	1261
58.38333	1249
58.39167	1238
58.40000	1229
58.40833	1221
58.41667	1214
58.42500	1205
58.43333	1194
58.44167	1184
58.45000	1173
58.45833	1163
58.46667	1152
58.47500	1141
58.48333	1129
58.49167	1118
58.50000	1109
58.50833	1101
58.51667	1093
58.52500	1085
58.53333	1076
58.54167	1066
58.55000	1054
58.55833	1041
58.56667	1029
58.57500	1018
58.58333	1007
58.59167	997
58.60000	988
58.60833	978
58.61667	968
58.62500	958
58.63333	948
58.64167	938
58.65000	928
58.65833	919
58.66667	910
58.67500	902
58.68333	894
58.69167	886
58.70000	879
58.70833	871
58.71667	864
58.72500	857
58.73333	850
58.74167	843
58.75000	838
58.75833	834
58.76667	829
58.77500	825
58.78333	819
58.79167	810
58.80000	800
58.80833	789
58.81667	777
58.82500	766
58.83333	755
58.84167	745
58.85000	736
58.85833	728
58.86667	723
58.87500	719
58.88333	716
58.89167	714
58.90000	711
58.90833	707
58.91667	702
58.92500	695
58.93333	687
58.94167	678
58.95000	669
58.95833	660
58.96667	651
58.97500	642
58.98333	635
58.99167	628
59.00000	621
59.00833	614
59.01667	607
59.02500	600
59.03333	593
59.04167	589
59.05000	586
59.05833	585
59.06667	582
59.07500	578
59.08333	573
59.09167	567
59.10000	561
59.10833	555
59.11667	549
59.12500	543
59.13333	535
59.14167	527
59.15000	520
59.15833	513
59.16667	506
59.17500	499
59.18333	492
59.19167	484
59.20000	476
59.20833	469
59.21667	464
59.22500	460
59.23333	457
59.24167	454
59.25000	451
59.25833	447
59.26667	444
59.27500	440
59.28333	435
59.29167	429
59.30000	423
59.30833	417
59.31667	410
59.32500	406
59.33333	403
59.34167	401
59.35000	400
59.35833	397
59.36667	393
59.37500	389
59.38333	386
59.39167	383
59.40000	381
59.40833	378
59.41667	374
59.42500	370
59.43333	366
59.44167	361
59.45000	356
59.45833	351
59.46667	345
59.47500	340
59.48333	336
59.49167	331
59.50000	327
59.50833	323
59.51667	320
59.52500	317
59.53333	314
59.54167	311
59.55000	305
59.55833	299
59.56667	293
59.57500	287
59.58333	282
59.59167	277
59.60000	273
59.60833	269
59.61667	266
59.62500	263
59.63333	259
59.64167	255
59.65000	252
59.65833	249
59.66667	247
59.67500	246
59.68333	245
59.69167	243
59.70000	240
59.70833	234
59.71667	229
59.72500	225
59.73333	222
59.74167	219
59.75000	217
59.75833	215
59.76667	210
59.77500	205
59.78333	200
59.79167	194
59.80000	190
59.80833	186
59.81667	184
59.82500	180
59.83333	176
59.84167	173
59.85000	170
59.85833	167
59.86667	164
59.87500	162
59.88333	159
59.89167	155
59.90000	152
59.90833	149
59.91667	146
59.92500	142
59.93333	138
59.94167	134
59.95000	132
59.95833	131
59.96667	131
59.97500	130
59.98333	129
59.99167	127
60.00000	124
