# Supplementary material for: How J-chain ensures the assembly of immunoglobulin IgM pentamers
Source: EMBO J. 2024 Dec 4;44(2):505–33. doi: 10.1038/s44318-024-00317-9 (PMC11729874; doi:10.1038/s44318-024-00317-9)
Supplement: Supplementary file 5 — Source data Fig. 3 [file 44318_2024_317_MOESM5_ESM.zip › Figure 3/3B/repeat 1 Cu4 + JC/20231115 Cu4tp_JC_WT_14h_1.txt]

[Header]
Application Name	LCsolution
Version	1.25
Data File Name	D:\Xenia\JC Oligomerisation kinetics\20231115 Cu4tp_JC_WT_14h_1.lcd
Output Date	16.11.2023
Output Time	11:18:12

[Configuration]
# of Detectors	2
Detector ID	Detector A	Detector B
Detector Name	Detector A	Detector B
# of Channels	2	1

[LC Chromatogram(Detector A-Ch1)]
Interval(msec)	500
# of Points	7201
Start Time(min)	0.000
End Time(min)	60.000
Intensity Units	mV
Intensity Multiplier	0.001
Wavelength(nm)	280
R.Time (min)	Intensity
0.00000	-17
0.00833	-17
0.01667	-8
0.02500	-1
0.03333	-1
0.04167	1
0.05000	3
0.05833	2
0.06667	-1
0.07500	-6
0.08333	-10
0.09167	-13
0.10000	-14
0.10833	-13
0.11667	-11
0.12500	-7
0.13333	-3
0.14167	0
0.15000	3
0.15833	4
0.16667	3
0.17500	3
0.18333	2
0.19167	1
0.20000	-1
0.20833	-3
0.21667	-4
0.22500	-3
0.23333	-1
0.24167	4
0.25000	7
0.25833	8
0.26667	6
0.27500	4
0.28333	3
0.29167	4
0.30000	7
0.30833	12
0.31667	14
0.32500	14
0.33333	11
0.34167	8
0.35000	6
0.35833	6
0.36667	8
0.37500	11
0.38333	13
0.39167	12
0.40000	9
0.40833	4
0.41667	-1
0.42500	-5
0.43333	-7
0.44167	-8
0.45000	-7
0.45833	-5
0.46667	-4
0.47500	-2
0.48333	-1
0.49167	-0
0.50000	2
0.50833	3
0.51667	5
0.52500	5
0.53333	4
0.54167	2
0.55000	0
0.55833	-2
0.56667	-5
0.57500	-8
0.58333	-11
0.59167	-13
0.60000	-12
0.60833	-10
0.61667	-8
0.62500	-7
0.63333	-7
0.64167	-6
0.65000	-6
0.65833	-5
0.66667	-2
0.67500	-1
0.68333	-1
0.69167	-2
0.70000	-5
0.70833	-7
0.71667	-9
0.72500	-10
0.73333	-10
0.74167	-11
0.75000	-11
0.75833	-11
0.76667	-9
0.77500	-6
0.78333	-1
0.79167	2
0.80000	3
0.80833	2
0.81667	-1
0.82500	-4
0.83333	-5
0.84167	-4
0.85000	-1
0.85833	4
0.86667	8
0.87500	9
0.88333	7
0.89167	4
0.90000	0
0.90833	-2
0.91667	-2
0.92500	-0
0.93333	3
0.94167	5
0.95000	7
0.95833	7
0.96667	7
0.97500	6
0.98333	6
0.99167	7
1.00000	9
1.00833	10
1.01667	10
1.02500	8
1.03333	6
1.04167	4
1.05000	3
1.05833	3
1.06667	4
1.07500	5
1.08333	5
1.09167	4
1.10000	2
1.10833	1
1.11667	-0
1.12500	-2
1.13333	-3
1.14167	-4
1.15000	-4
1.15833	-4
1.16667	-4
1.17500	-6
1.18333	-9
1.19167	-11
1.20000	-12
1.20833	-11
1.21667	-9
1.22500	-6
1.23333	-5
1.24167	-4
1.25000	-4
1.25833	-3
1.26667	-1
1.27500	1
1.28333	3
1.29167	4
1.30000	4
1.30833	3
1.31667	2
1.32500	2
1.33333	5
1.34167	10
1.35000	16
1.35833	20
1.36667	21
1.37500	20
1.38333	17
1.39167	14
1.40000	12
1.40833	10
1.41667	8
1.42500	5
1.43333	3
1.44167	3
1.45000	5
1.45833	8
1.46667	11
1.47500	13
1.48333	14
1.49167	14
1.50000	14
1.50833	14
1.51667	12
1.52500	11
1.53333	8
1.54167	5
1.55000	3
1.55833	2
1.56667	3
1.57500	4
1.58333	5
1.59167	6
1.60000	5
1.60833	3
1.61667	2
1.62500	1
1.63333	1
1.64167	2
1.65000	4
1.65833	6
1.66667	7
1.67500	6
1.68333	4
1.69167	1
1.70000	-3
1.70833	-5
1.71667	-7
1.72500	-7
1.73333	-7
1.74167	-5
1.75000	-4
1.75833	-2
1.76667	-1
1.77500	0
1.78333	1
1.79167	3
1.80000	6
1.80833	9
1.81667	11
1.82500	11
1.83333	8
1.84167	4
1.85000	-0
1.85833	-3
1.86667	-4
1.87500	-4
1.88333	-5
1.89167	-6
1.90000	-7
1.90833	-7
1.91667	-6
1.92500	-4
1.93333	-3
1.94167	-2
1.95000	-3
1.95833	-3
1.96667	-1
1.97500	1
1.98333	3
1.99167	4
2.00000	3
2.00833	1
2.01667	-1
2.02500	-1
2.03333	-1
2.04167	-2
2.05000	-2
2.05833	-0
2.06667	3
2.07500	6
2.08333	10
2.09167	12
2.10000	13
2.10833	14
2.11667	14
2.12500	15
2.13333	14
2.14167	10
2.15000	7
2.15833	4
2.16667	3
2.17500	2
2.18333	1
2.19167	-1
2.20000	-5
2.20833	-8
2.21667	-11
2.22500	-12
2.23333	-11
2.24167	-9
2.25000	-7
2.25833	-3
2.26667	-0
2.27500	3
2.28333	6
2.29167	9
2.30000	11
2.30833	13
2.31667	13
2.32500	13
2.33333	10
2.34167	7
2.35000	4
2.35833	1
2.36667	-0
2.37500	-0
2.38333	1
2.39167	2
2.40000	2
2.40833	-0
2.41667	-5
2.42500	-10
2.43333	-14
2.44167	-18
2.45000	-19
2.45833	-16
2.46667	-12
2.47500	-8
2.48333	-6
2.49167	-6
2.50000	-6
2.50833	-7
2.51667	-6
2.52500	-5
2.53333	-5
2.54167	-6
2.55000	-8
2.55833	-10
2.56667	-13
2.57500	-14
2.58333	-14
2.59167	-13
2.60000	-12
2.60833	-10
2.61667	-9
2.62500	-9
2.63333	-8
2.64167	-7
2.65000	-5
2.65833	-5
2.66667	-6
2.67500	-8
2.68333	-11
2.69167	-14
2.70000	-14
2.70833	-13
2.71667	-10
2.72500	-7
2.73333	-4
2.74167	-1
2.75000	2
2.75833	3
2.76667	3
2.77500	-1
2.78333	-6
2.79167	-13
2.80000	-17
2.80833	-20
2.81667	-21
2.82500	-21
2.83333	-19
2.84167	-17
2.85000	-13
2.85833	-10
2.86667	-6
2.87500	-4
2.88333	-4
2.89167	-4
2.90000	-6
2.90833	-6
2.91667	-6
2.92500	-4
2.93333	-2
2.94167	-1
2.95000	-2
2.95833	-5
2.96667	-9
2.97500	-12
2.98333	-12
2.99167	-10
3.00000	-7
3.00833	-5
3.01667	-5
3.02500	-6
3.03333	-7
3.04167	-9
3.05000	-8
3.05833	-6
3.06667	-1
3.07500	3
3.08333	6
3.09167	7
3.10000	6
3.10833	3
3.11667	-2
3.12500	-7
3.13333	-12
3.14167	-14
3.15000	-14
3.15833	-11
3.16667	-7
3.17500	-4
3.18333	-4
3.19167	-5
3.20000	-6
3.20833	-8
3.21667	-8
3.22500	-6
3.23333	-4
3.24167	-3
3.25000	-3
3.25833	-4
3.26667	-7
3.27500	-11
3.28333	-16
3.29167	-18
3.30000	-17
3.30833	-14
3.31667	-9
3.32500	-4
3.33333	-1
3.34167	-1
3.35000	-4
3.35833	-8
3.36667	-13
3.37500	-15
3.38333	-15
3.39167	-12
3.40000	-8
3.40833	-4
3.41667	-1
3.42500	0
3.43333	0
3.44167	-0
3.45000	-0
3.45833	-0
3.46667	1
3.47500	2
3.48333	2
3.49167	1
3.50000	1
3.50833	1
3.51667	0
3.52500	-0
3.53333	-2
3.54167	-5
3.55000	-8
3.55833	-11
3.56667	-13
3.57500	-14
3.58333	-13
3.59167	-12
3.60000	-10
3.60833	-9
3.61667	-8
3.62500	-8
3.63333	-7
3.64167	-7
3.65000	-7
3.65833	-7
3.66667	-8
3.67500	-8
3.68333	-7
3.69167	-5
3.70000	-2
3.70833	1
3.71667	2
3.72500	2
3.73333	0
3.74167	-2
3.75000	-5
3.75833	-8
3.76667	-11
3.77500	-12
3.78333	-12
3.79167	-11
3.80000	-9
3.80833	-7
3.81667	-6
3.82500	-6
3.83333	-7
3.84167	-9
3.85000	-10
3.85833	-10
3.86667	-10
3.87500	-9
3.88333	-9
3.89167	-9
3.90000	-9
3.90833	-11
3.91667	-12
3.92500	-11
3.93333	-8
3.94167	-5
3.95000	-2
3.95833	2
3.96667	5
3.97500	7
3.98333	8
3.99167	8
4.00000	6
4.00833	5
4.01667	3
4.02500	3
4.03333	3
4.04167	5
4.05000	7
4.05833	7
4.06667	6
4.07500	4
4.08333	1
4.09167	-1
4.10000	-3
4.10833	-4
4.11667	-5
4.12500	-6
4.13333	-5
4.14167	-3
4.15000	-0
4.15833	3
4.16667	7
4.17500	11
4.18333	13
4.19167	14
4.20000	14
4.20833	12
4.21667	9
4.22500	5
4.23333	2
4.24167	0
4.25000	-0
4.25833	-1
4.26667	-2
4.27500	-3
4.28333	-5
4.29167	-6
4.30000	-6
4.30833	-3
4.31667	1
4.32500	4
4.33333	7
4.34167	7
4.35000	6
4.35833	4
4.36667	2
4.37500	-1
4.38333	-3
4.39167	-6
4.40000	-10
4.40833	-12
4.41667	-13
4.42500	-12
4.43333	-10
4.44167	-8
4.45000	-7
4.45833	-6
4.46667	-5
4.47500	-3
4.48333	-1
4.49167	-1
4.50000	-2
4.50833	-3
4.51667	-4
4.52500	-3
4.53333	-2
4.54167	-2
4.55000	-3
4.55833	-5
4.56667	-7
4.57500	-8
4.58333	-8
4.59167	-7
4.60000	-6
4.60833	-4
4.61667	-2
4.62500	-1
4.63333	-1
4.64167	-3
4.65000	-5
4.65833	-6
4.66667	-4
4.67500	-2
4.68333	1
4.69167	2
4.70000	2
4.70833	-0
4.71667	-3
4.72500	-6
4.73333	-9
4.74167	-13
4.75000	-15
4.75833	-14
4.76667	-12
4.77500	-8
4.78333	-4
4.79167	0
4.80000	3
4.80833	4
4.81667	2
4.82500	-1
4.83333	-4
4.84167	-6
4.85000	-4
4.85833	-2
4.86667	1
4.87500	1
4.88333	-1
4.89167	-4
4.90000	-7
4.90833	-8
4.91667	-7
4.92500	-4
4.93333	-3
4.94167	-3
4.95000	-6
4.95833	-11
4.96667	-16
4.97500	-19
4.98333	-19
4.99167	-17
5.00000	-12
5.00833	-8
5.01667	-5
5.02500	-3
5.03333	-3
5.04167	-3
5.05000	-4
5.05833	-5
5.06667	-8
5.07500	-12
5.08333	-18
5.09167	-22
5.10000	-22
5.10833	-21
5.11667	-20
5.12500	-20
5.13333	-20
5.14167	-21
5.15000	-21
5.15833	-20
5.16667	-17
5.17500	-13
5.18333	-9
5.19167	-4
5.20000	-0
5.20833	3
5.21667	2
5.22500	-1
5.23333	-4
5.24167	-8
5.25000	-12
5.25833	-14
5.26667	-15
5.27500	-15
5.28333	-13
5.29167	-11
5.30000	-9
5.30833	-7
5.31667	-7
5.32500	-7
5.33333	-7
5.34167	-7
5.35000	-7
5.35833	-7
5.36667	-8
5.37500	-10
5.38333	-11
5.39167	-12
5.40000	-12
5.40833	-12
5.41667	-12
5.42500	-12
5.43333	-13
5.44167	-13
5.45000	-13
5.45833	-11
5.46667	-9
5.47500	-8
5.48333	-8
5.49167	-8
5.50000	-9
5.50833	-9
5.51667	-8
5.52500	-7
5.53333	-6
5.54167	-6
5.55000	-8
5.55833	-11
5.56667	-13
5.57500	-14
5.58333	-12
5.59167	-8
5.60000	-4
5.60833	-1
5.61667	2
5.62500	3
5.63333	4
5.64167	6
5.65000	9
5.65833	12
5.66667	15
5.67500	17
5.68333	17
5.69167	15
5.70000	11
5.70833	7
5.71667	5
5.72500	5
5.73333	7
5.74167	9
5.75000	9
5.75833	9
5.76667	6
5.77500	4
5.78333	1
5.79167	-0
5.80000	-1
5.80833	-1
5.81667	-1
5.82500	-2
5.83333	-3
5.84167	-5
5.85000	-5
5.85833	-5
5.86667	-3
5.87500	-1
5.88333	2
5.89167	3
5.90000	4
5.90833	3
5.91667	1
5.92500	-1
5.93333	-1
5.94167	1
5.95000	3
5.95833	4
5.96667	4
5.97500	3
5.98333	3
5.99167	3
6.00000	4
6.00833	6
6.01667	9
6.02500	11
6.03333	14
6.04167	17
6.05000	18
6.05833	19
6.06667	18
6.07500	16
6.08333	13
6.09167	11
6.10000	10
6.10833	10
6.11667	10
6.12500	11
6.13333	10
6.14167	9
6.15000	7
6.15833	6
6.16667	6
6.17500	5
6.18333	4
6.19167	1
6.20000	-1
6.20833	-2
6.21667	-3
6.22500	-4
6.23333	-4
6.24167	-3
6.25000	-3
6.25833	-3
6.26667	-3
6.27500	-5
6.28333	-8
6.29167	-9
6.30000	-9
6.30833	-7
6.31667	-5
6.32500	-3
6.33333	-3
6.34167	-4
6.35000	-5
6.35833	-5
6.36667	-3
6.37500	1
6.38333	6
6.39167	10
6.40000	11
6.40833	11
6.41667	9
6.42500	6
6.43333	5
6.44167	4
6.45000	4
6.45833	4
6.46667	6
6.47500	9
6.48333	10
6.49167	11
6.50000	9
6.50833	7
6.51667	6
6.52500	7
6.53333	9
6.54167	12
6.55000	14
6.55833	14
6.56667	12
6.57500	8
6.58333	3
6.59167	-1
6.60000	-2
6.60833	-2
6.61667	-2
6.62500	-2
6.63333	-1
6.64167	-2
6.65000	-2
6.65833	-1
6.66667	1
6.67500	4
6.68333	6
6.69167	9
6.70000	11
6.70833	13
6.71667	15
6.72500	15
6.73333	13
6.74167	9
6.75000	6
6.75833	4
6.76667	3
6.77500	5
6.78333	9
6.79167	12
6.80000	13
6.80833	14
6.81667	14
6.82500	14
6.83333	13
6.84167	11
6.85000	8
6.85833	3
6.86667	-1
6.87500	-4
6.88333	-5
6.89167	-5
6.90000	-3
6.90833	-1
6.91667	2
6.92500	5
6.93333	8
6.94167	8
6.95000	8
6.95833	6
6.96667	4
6.97500	3
6.98333	4
6.99167	5
7.00000	6
7.00833	7
7.01667	8
7.02500	8
7.03333	9
7.04167	8
7.05000	7
7.05833	5
7.06667	3
7.07500	2
7.08333	0
7.09167	0
7.10000	1
7.10833	4
7.11667	7
7.12500	9
7.13333	11
7.14167	10
7.15000	7
7.15833	2
7.16667	-4
7.17500	-7
7.18333	-8
7.19167	-7
7.20000	-4
7.20833	-2
7.21667	-1
7.22500	-2
7.23333	-3
7.24167	-2
7.25000	-2
7.25833	-3
7.26667	-4
7.27500	-6
7.28333	-7
7.29167	-8
7.30000	-10
7.30833	-10
7.31667	-9
7.32500	-5
7.33333	1
7.34167	11
7.35000	19
7.35833	23
7.36667	24
7.37500	19
7.38333	12
7.39167	7
7.40000	5
7.40833	7
7.41667	10
7.42500	14
7.43333	16
7.44167	15
7.45000	12
7.45833	9
7.46667	6
7.47500	4
7.48333	4
7.49167	4
7.50000	4
7.50833	3
7.51667	1
7.52500	-1
7.53333	-2
7.54167	-4
7.55000	-6
7.55833	-7
7.56667	-7
7.57500	-6
7.58333	-4
7.59167	-2
7.60000	-1
7.60833	1
7.61667	4
7.62500	8
7.63333	11
7.64167	13
7.65000	11
7.65833	8
7.66667	4
7.67500	2
7.68333	3
7.69167	5
7.70000	6
7.70833	6
7.71667	5
7.72500	4
7.73333	3
7.74167	4
7.75000	5
7.75833	6
7.76667	6
7.77500	5
7.78333	3
7.79167	0
7.80000	-2
7.80833	-3
7.81667	-4
7.82500	-5
7.83333	-6
7.84167	-6
7.85000	-6
7.85833	-6
7.86667	-4
7.87500	-3
7.88333	-4
7.89167	-6
7.90000	-8
7.90833	-11
7.91667	-12
7.92500	-13
7.93333	-13
7.94167	-14
7.95000	-15
7.95833	-17
7.96667	-19
7.97500	-19
7.98333	-16
7.99167	-11
8.00000	-4
8.00833	2
8.01667	8
8.02500	13
8.03333	16
8.04167	16
8.05000	16
8.05833	15
8.06667	15
8.07500	15
8.08333	14
8.09167	11
8.10000	7
8.10833	3
8.11667	-0
8.12500	-3
8.13333	-5
8.14167	-6
8.15000	-6
8.15833	-4
8.16667	-2
8.17500	-2
8.18333	-2
8.19167	-5
8.20000	-9
8.20833	-13
8.21667	-15
8.22500	-14
8.23333	-11
8.24167	-6
8.25000	-0
8.25833	4
8.26667	6
8.27500	6
8.28333	4
8.29167	2
8.30000	-0
8.30833	-2
8.31667	-4
8.32500	-5
8.33333	-7
8.34167	-9
8.35000	-12
8.35833	-14
8.36667	-15
8.37500	-13
8.38333	-10
8.39167	-6
8.40000	-3
8.40833	-1
8.41667	-1
8.42500	-1
8.43333	-2
8.44167	-2
8.45000	-2
8.45833	-1
8.46667	-0
8.47500	1
8.48333	2
8.49167	1
8.50000	-3
8.50833	-9
8.51667	-13
8.52500	-16
8.53333	-18
8.54167	-17
8.55000	-14
8.55833	-10
8.56667	-5
8.57500	-2
8.58333	-0
8.59167	1
8.60000	2
8.60833	3
8.61667	4
8.62500	5
8.63333	5
8.64167	3
8.65000	0
8.65833	-2
8.66667	-3
8.67500	-4
8.68333	-5
8.69167	-5
8.70000	-7
8.70833	-9
8.71667	-12
8.72500	-14
8.73333	-16
8.74167	-17
8.75000	-16
8.75833	-15
8.76667	-11
8.77500	-8
8.78333	-4
8.79167	-0
8.80000	1
8.80833	1
8.81667	-1
8.82500	-3
8.83333	-5
8.84167	-7
8.85000	-9
8.85833	-9
8.86667	-7
8.87500	-6
8.88333	-4
8.89167	-2
8.90000	-1
8.90833	-0
8.91667	-0
8.92500	-1
8.93333	-2
8.94167	-4
8.95000	-5
8.95833	-5
8.96667	-2
8.97500	2
8.98333	6
8.99167	8
9.00000	6
9.00833	1
9.01667	-4
9.02500	-9
9.03333	-12
9.04167	-12
9.05000	-9
9.05833	-5
9.06667	-2
9.07500	0
9.08333	1
9.09167	1
9.10000	2
9.10833	2
9.11667	1
9.12500	-1
9.13333	-5
9.14167	-9
9.15000	-12
9.15833	-11
9.16667	-9
9.17500	-7
9.18333	-5
9.19167	-6
9.20000	-9
9.20833	-12
9.21667	-14
9.22500	-13
9.23333	-11
9.24167	-7
9.25000	-3
9.25833	-0
9.26667	1
9.27500	-1
9.28333	-4
9.29167	-8
9.30000	-12
9.30833	-14
9.31667	-12
9.32500	-9
9.33333	-6
9.34167	-5
9.35000	-3
9.35833	-1
9.36667	2
9.37500	6
9.38333	10
9.39167	11
9.40000	8
9.40833	2
9.41667	-5
9.42500	-12
9.43333	-16
9.44167	-18
9.45000	-17
9.45833	-14
9.46667	-10
9.47500	-6
9.48333	-2
9.49167	2
9.50000	4
9.50833	5
9.51667	6
9.52500	6
9.53333	6
9.54167	6
9.55000	7
9.55833	6
9.56667	5
9.57500	3
9.58333	2
9.59167	2
9.60000	2
9.60833	2
9.61667	1
9.62500	-1
9.63333	-3
9.64167	-3
9.65000	-3
9.65833	-3
9.66667	-3
9.67500	-3
9.68333	-4
9.69167	-6
9.70000	-6
9.70833	-4
9.71667	-2
9.72500	2
9.73333	4
9.74167	5
9.75000	5
9.75833	4
9.76667	4
9.77500	4
9.78333	4
9.79167	3
9.80000	0
9.80833	-3
9.81667	-6
9.82500	-8
9.83333	-9
9.84167	-11
9.85000	-12
9.85833	-11
9.86667	-9
9.87500	-6
9.88333	-4
9.89167	-3
9.90000	-4
9.90833	-7
9.91667	-10
9.92500	-13
9.93333	-14
9.94167	-14
9.95000	-11
9.95833	-8
9.96667	-6
9.97500	-6
9.98333	-7
9.99167	-9
10.00000	-9
10.00833	-8
10.01667	-5
10.02500	-1
10.03333	2
10.04167	3
10.05000	3
10.05833	2
10.06667	1
10.07500	1
10.08333	2
10.09167	3
10.10000	4
10.10833	3
10.11667	1
10.12500	-1
10.13333	-2
10.14167	-1
10.15000	0
10.15833	1
10.16667	1
10.17500	0
10.18333	-1
10.19167	-2
10.20000	-5
10.20833	-7
10.21667	-10
10.22500	-12
10.23333	-12
10.24167	-11
10.25000	-8
10.25833	-6
10.26667	-4
10.27500	-4
10.28333	-4
10.29167	-3
10.30000	0
10.30833	4
10.31667	8
10.32500	12
10.33333	13
10.34167	11
10.35000	9
10.35833	7
10.36667	5
10.37500	2
10.38333	-1
10.39167	-4
10.40000	-7
10.40833	-10
10.41667	-10
10.42500	-10
10.43333	-8
10.44167	-7
10.45000	-7
10.45833	-5
10.46667	-2
10.47500	2
10.48333	4
10.49167	5
10.50000	3
10.50833	-0
10.51667	-5
10.52500	-10
10.53333	-13
10.54167	-12
10.55000	-7
10.55833	-3
10.56667	1
10.57500	2
10.58333	1
10.59167	-1
10.60000	-2
10.60833	-1
10.61667	2
10.62500	5
10.63333	7
10.64167	8
10.65000	7
10.65833	4
10.66667	3
10.67500	2
10.68333	2
10.69167	4
10.70000	6
10.70833	7
10.71667	6
10.72500	2
10.73333	-2
10.74167	-6
10.75000	-8
10.75833	-8
10.76667	-6
10.77500	-4
10.78333	-4
10.79167	-6
10.80000	-7
10.80833	-8
10.81667	-9
10.82500	-9
10.83333	-8
10.84167	-9
10.85000	-9
10.85833	-8
10.86667	-5
10.87500	-3
10.88333	-1
10.89167	-0
10.90000	-2
10.90833	-5
10.91667	-8
10.92500	-10
10.93333	-11
10.94167	-10
10.95000	-9
10.95833	-8
10.96667	-7
10.97500	-6
10.98333	-5
10.99167	-6
11.00000	-7
11.00833	-9
11.01667	-13
11.02500	-17
11.03333	-19
11.04167	-16
11.05000	-12
11.05833	-6
11.06667	-1
11.07500	1
11.08333	1
11.09167	-1
11.10000	-3
11.10833	-2
11.11667	-1
11.12500	1
11.13333	3
11.14167	3
11.15000	1
11.15833	-3
11.16667	-6
11.17500	-9
11.18333	-10
11.19167	-7
11.20000	-1
11.20833	6
11.21667	10
11.22500	11
11.23333	10
11.24167	7
11.25000	5
11.25833	2
11.26667	-2
11.27500	-4
11.28333	-6
11.29167	-6
11.30000	-3
11.30833	-0
11.31667	2
11.32500	2
11.33333	2
11.34167	2
11.35000	3
11.35833	3
11.36667	2
11.37500	-0
11.38333	-4
11.39167	-8
11.40000	-11
11.40833	-12
11.41667	-13
11.42500	-12
11.43333	-11
11.44167	-12
11.45000	-14
11.45833	-15
11.46667	-16
11.47500	-14
11.48333	-10
11.49167	-5
11.50000	1
11.50833	5
11.51667	8
11.52500	8
11.53333	7
11.54167	4
11.55000	1
11.55833	-3
11.56667	-6
11.57500	-8
11.58333	-8
11.59167	-7
11.60000	-4
11.60833	-1
11.61667	3
11.62500	8
11.63333	10
11.64167	8
11.65000	4
11.65833	-1
11.66667	-6
11.67500	-9
11.68333	-8
11.69167	-6
11.70000	-4
11.70833	-1
11.71667	2
11.72500	5
11.73333	7
11.74167	7
11.75000	6
11.75833	3
11.76667	-1
11.77500	-4
11.78333	-8
11.79167	-11
11.80000	-12
11.80833	-11
11.81667	-10
11.82500	-10
11.83333	-9
11.84167	-8
11.85000	-7
11.85833	-6
11.86667	-5
11.87500	-6
11.88333	-7
11.89167	-8
11.90000	-6
11.90833	-3
11.91667	1
11.92500	5
11.93333	8
11.94167	10
11.95000	10
11.95833	9
11.96667	6
11.97500	1
11.98333	-5
11.99167	-9
12.00000	-9
12.00833	-7
12.01667	-3
12.02500	1
12.03333	3
12.04167	3
12.05000	2
12.05833	1
12.06667	-0
12.07500	-3
12.08333	-6
12.09167	-10
12.10000	-12
12.10833	-10
12.11667	-6
12.12500	-1
12.13333	4
12.14167	6
12.15000	7
12.15833	7
12.16667	6
12.17500	6
12.18333	7
12.19167	6
12.20000	1
12.20833	-5
12.21667	-10
12.22500	-14
12.23333	-16
12.24167	-15
12.25000	-12
12.25833	-10
12.26667	-6
12.27500	-2
12.28333	3
12.29167	7
12.30000	10
12.30833	10
12.31667	9
12.32500	8
12.33333	5
12.34167	3
12.35000	1
12.35833	-1
12.36667	-4
12.37500	-6
12.38333	-9
12.39167	-10
12.40000	-9
12.40833	-6
12.41667	-3
12.42500	-1
12.43333	-0
12.44167	-2
12.45000	-5
12.45833	-9
12.46667	-12
12.47500	-13
12.48333	-12
12.49167	-10
12.50000	-9
12.50833	-10
12.51667	-12
12.52500	-14
12.53333	-16
12.54167	-17
12.55000	-16
12.55833	-15
12.56667	-14
12.57500	-14
12.58333	-14
12.59167	-14
12.60000	-14
12.60833	-13
12.61667	-11
12.62500	-8
12.63333	-5
12.64167	-2
12.65000	2
12.65833	5
12.66667	8
12.67500	9
12.68333	8
12.69167	5
12.70000	-1
12.70833	-6
12.71667	-11
12.72500	-13
12.73333	-14
12.74167	-11
12.75000	-8
12.75833	-5
12.76667	-1
12.77500	0
12.78333	0
12.79167	-2
12.80000	-7
12.80833	-12
12.81667	-15
12.82500	-16
12.83333	-15
12.84167	-12
12.85000	-11
12.85833	-12
12.86667	-15
12.87500	-17
12.88333	-17
12.89167	-15
12.90000	-13
12.90833	-12
12.91667	-12
12.92500	-13
12.93333	-14
12.94167	-15
12.95000	-15
12.95833	-17
12.96667	-19
12.97500	-21
12.98333	-23
12.99167	-24
13.00000	-21
13.00833	-16
13.01667	-9
13.02500	-2
13.03333	3
13.04167	5
13.05000	4
13.05833	1
13.06667	-4
13.07500	-9
13.08333	-12
13.09167	-15
13.10000	-15
13.10833	-13
13.11667	-10
13.12500	-6
13.13333	-3
13.14167	-2
13.15000	-2
13.15833	-2
13.16667	-2
13.17500	-1
13.18333	0
13.19167	1
13.20000	-1
13.20833	-4
13.21667	-6
13.22500	-8
13.23333	-10
13.24167	-11
13.25000	-11
13.25833	-10
13.26667	-8
13.27500	-7
13.28333	-5
13.29167	-3
13.30000	-1
13.30833	2
13.31667	4
13.32500	7
13.33333	8
13.34167	8
13.35000	6
13.35833	3
13.36667	1
13.37500	-1
13.38333	-2
13.39167	-2
13.40000	-3
13.40833	-6
13.41667	-8
13.42500	-10
13.43333	-10
13.44167	-8
13.45000	-5
13.45833	-4
13.46667	-3
13.47500	-4
13.48333	-3
13.49167	-3
13.50000	-4
13.50833	-5
13.51667	-4
13.52500	-2
13.53333	2
13.54167	7
13.55000	9
13.55833	7
13.56667	2
13.57500	-5
13.58333	-11
13.59167	-15
13.60000	-16
13.60833	-15
13.61667	-12
13.62500	-9
13.63333	-6
13.64167	-3
13.65000	0
13.65833	2
13.66667	1
13.67500	-1
13.68333	-5
13.69167	-7
13.70000	-7
13.70833	-4
13.71667	1
13.72500	6
13.73333	11
13.74167	12
13.75000	12
13.75833	11
13.76667	10
13.77500	9
13.78333	7
13.79167	6
13.80000	5
13.80833	5
13.81667	5
13.82500	3
13.83333	2
13.84167	2
13.85000	2
13.85833	4
13.86667	6
13.87500	8
13.88333	10
13.89167	11
13.90000	14
13.90833	16
13.91667	18
13.92500	19
13.93333	20
13.94167	20
13.95000	18
13.95833	16
13.96667	13
13.97500	12
13.98333	13
13.99167	16
14.00000	21
14.00833	26
14.01667	32
14.02500	37
14.03333	40
14.04167	40
14.05000	38
14.05833	35
14.06667	32
14.07500	28
14.08333	25
14.09167	22
14.10000	21
14.10833	22
14.11667	25
14.12500	28
14.13333	30
14.14167	32
14.15000	33
14.15833	35
14.16667	38
14.17500	41
14.18333	43
14.19167	46
14.20000	48
14.20833	50
14.21667	52
14.22500	53
14.23333	52
14.24167	47
14.25000	42
14.25833	38
14.26667	35
14.27500	32
14.28333	31
14.29167	31
14.30000	31
14.30833	31
14.31667	33
14.32500	37
14.33333	40
14.34167	43
14.35000	44
14.35833	44
14.36667	43
14.37500	41
14.38333	39
14.39167	37
14.40000	35
14.40833	33
14.41667	32
14.42500	33
14.43333	34
14.44167	35
14.45000	37
14.45833	37
14.46667	37
14.47500	38
14.48333	40
14.49167	42
14.50000	44
14.50833	45
14.51667	48
14.52500	50
14.53333	52
14.54167	53
14.55000	52
14.55833	49
14.56667	45
14.57500	42
14.58333	40
14.59167	39
14.60000	38
14.60833	38
14.61667	40
14.62500	43
14.63333	45
14.64167	47
14.65000	47
14.65833	44
14.66667	41
14.67500	39
14.68333	37
14.69167	37
14.70000	37
14.70833	36
14.71667	36
14.72500	35
14.73333	34
14.74167	36
14.75000	38
14.75833	41
14.76667	44
14.77500	46
14.78333	47
14.79167	46
14.80000	46
14.80833	45
14.81667	43
14.82500	39
14.83333	36
14.84167	32
14.85000	29
14.85833	25
14.86667	23
14.87500	22
14.88333	23
14.89167	26
14.90000	29
14.90833	33
14.91667	36
14.92500	38
14.93333	41
14.94167	44
14.95000	47
14.95833	51
14.96667	54
14.97500	54
14.98333	51
14.99167	46
15.00000	41
15.00833	38
15.01667	40
15.02500	44
15.03333	47
15.04167	47
15.05000	45
15.05833	40
15.06667	34
15.07500	29
15.08333	25
15.09167	23
15.10000	21
15.10833	21
15.11667	23
15.12500	26
15.13333	29
15.14167	34
15.15000	39
15.15833	43
15.16667	46
15.17500	46
15.18333	43
15.19167	39
15.20000	36
15.20833	33
15.21667	32
15.22500	31
15.23333	32
15.24167	32
15.25000	31
15.25833	31
15.26667	30
15.27500	28
15.28333	26
15.29167	24
15.30000	24
15.30833	25
15.31667	27
15.32500	29
15.33333	28
15.34167	23
15.35000	19
15.35833	16
15.36667	16
15.37500	20
15.38333	26
15.39167	30
15.40000	32
15.40833	30
15.41667	28
15.42500	25
15.43333	23
15.44167	24
15.45000	26
15.45833	27
15.46667	28
15.47500	29
15.48333	30
15.49167	31
15.50000	32
15.50833	33
15.51667	34
15.52500	35
15.53333	34
15.54167	32
15.55000	29
15.55833	25
15.56667	21
15.57500	19
15.58333	19
15.59167	21
15.60000	24
15.60833	26
15.61667	28
15.62500	29
15.63333	30
15.64167	29
15.65000	27
15.65833	23
15.66667	20
15.67500	16
15.68333	15
15.69167	15
15.70000	15
15.70833	17
15.71667	19
15.72500	21
15.73333	21
15.74167	21
15.75000	21
15.75833	21
15.76667	23
15.77500	26
15.78333	28
15.79167	29
15.80000	29
15.80833	28
15.81667	26
15.82500	25
15.83333	23
15.84167	21
15.85000	19
15.85833	18
15.86667	18
15.87500	18
15.88333	18
15.89167	18
15.90000	20
15.90833	22
15.91667	25
15.92500	29
15.93333	31
15.94167	31
15.95000	30
15.95833	29
15.96667	27
15.97500	25
15.98333	23
15.99167	20
16.00000	17
16.00833	14
16.01667	12
16.02500	13
16.03333	15
16.04167	18
16.05000	20
16.05833	21
16.06667	20
16.07500	18
16.08333	15
16.09167	13
16.10000	14
16.10833	16
16.11667	18
16.12500	20
16.13333	20
16.14167	19
16.15000	16
16.15833	13
16.16667	10
16.17500	7
16.18333	5
16.19167	3
16.20000	3
16.20833	5
16.21667	5
16.22500	5
16.23333	4
16.24167	1
16.25000	-0
16.25833	-0
16.26667	1
16.27500	2
16.28333	2
16.29167	0
16.30000	-3
16.30833	-7
16.31667	-8
16.32500	-7
16.33333	-5
16.34167	-2
16.35000	1
16.35833	3
16.36667	3
16.37500	2
16.38333	2
16.39167	2
16.40000	2
16.40833	2
16.41667	1
16.42500	-1
16.43333	-2
16.44167	-1
16.45000	2
16.45833	5
16.46667	8
16.47500	9
16.48333	7
16.49167	5
16.50000	5
16.50833	6
16.51667	9
16.52500	12
16.53333	14
16.54167	16
16.55000	16
16.55833	13
16.56667	9
16.57500	6
16.58333	3
16.59167	3
16.60000	6
16.60833	10
16.61667	13
16.62500	14
16.63333	13
16.64167	10
16.65000	7
16.65833	5
16.66667	3
16.67500	2
16.68333	1
16.69167	0
16.70000	0
16.70833	1
16.71667	1
16.72500	2
16.73333	3
16.74167	4
16.75000	6
16.75833	8
16.76667	12
16.77500	16
16.78333	19
16.79167	21
16.80000	21
16.80833	18
16.81667	15
16.82500	12
16.83333	11
16.84167	12
16.85000	13
16.85833	14
16.86667	12
16.87500	9
16.88333	4
16.89167	1
16.90000	1
16.90833	1
16.91667	2
16.92500	2
16.93333	1
16.94167	-2
16.95000	-3
16.95833	-3
16.96667	-2
16.97500	-1
16.98333	-3
16.99167	-5
17.00000	-7
17.00833	-9
17.01667	-8
17.02500	-6
17.03333	-3
17.04167	-0
17.05000	2
17.05833	4
17.06667	5
17.07500	7
17.08333	9
17.09167	12
17.10000	15
17.10833	17
17.11667	16
17.12500	15
17.13333	13
17.14167	11
17.15000	8
17.15833	3
17.16667	-3
17.17500	-10
17.18333	-15
17.19167	-18
17.20000	-19
17.20833	-17
17.21667	-14
17.22500	-11
17.23333	-8
17.24167	-7
17.25000	-7
17.25833	-8
17.26667	-9
17.27500	-10
17.28333	-11
17.29167	-12
17.30000	-11
17.30833	-10
17.31667	-9
17.32500	-7
17.33333	-4
17.34167	-2
17.35000	1
17.35833	3
17.36667	3
17.37500	2
17.38333	0
17.39167	-2
17.40000	-4
17.40833	-7
17.41667	-9
17.42500	-11
17.43333	-12
17.44167	-11
17.45000	-9
17.45833	-8
17.46667	-7
17.47500	-7
17.48333	-6
17.49167	-5
17.50000	-3
17.50833	-1
17.51667	-0
17.52500	-1
17.53333	-3
17.54167	-6
17.55000	-9
17.55833	-11
17.56667	-11
17.57500	-9
17.58333	-6
17.59167	-3
17.60000	-0
17.60833	1
17.61667	2
17.62500	1
17.63333	0
17.64167	-1
17.65000	-2
17.65833	-3
17.66667	-4
17.67500	-4
17.68333	-4
17.69167	-4
17.70000	-2
17.70833	-1
17.71667	-1
17.72500	-2
17.73333	-5
17.74167	-7
17.75000	-9
17.75833	-11
17.76667	-13
17.77500	-15
17.78333	-16
17.79167	-15
17.80000	-12
17.80833	-9
17.81667	-6
17.82500	-6
17.83333	-7
17.84167	-8
17.85000	-9
17.85833	-8
17.86667	-6
17.87500	-5
17.88333	-7
17.89167	-9
17.90000	-10
17.90833	-8
17.91667	-5
17.92500	-0
17.93333	4
17.94167	5
17.95000	4
17.95833	1
17.96667	-4
17.97500	-9
17.98333	-13
17.99167	-15
18.00000	-15
18.00833	-14
18.01667	-16
18.02500	-19
18.03333	-22
18.04167	-24
18.05000	-24
18.05833	-22
18.06667	-20
18.07500	-16
18.08333	-13
18.09167	-9
18.10000	-4
18.10833	1
18.11667	4
18.12500	6
18.13333	8
18.14167	8
18.15000	8
18.15833	7
18.16667	6
18.17500	5
18.18333	6
18.19167	6
18.20000	6
18.20833	4
18.21667	2
18.22500	1
18.23333	-0
18.24167	1
18.25000	3
18.25833	4
18.26667	5
18.27500	5
18.28333	6
18.29167	8
18.30000	9
18.30833	11
18.31667	14
18.32500	18
18.33333	21
18.34167	22
18.35000	22
18.35833	20
18.36667	17
18.37500	14
18.38333	11
18.39167	10
18.40000	10
18.40833	12
18.41667	16
18.42500	20
18.43333	23
18.44167	24
18.45000	24
18.45833	24
18.46667	25
18.47500	25
18.48333	24
18.49167	22
18.50000	21
18.50833	19
18.51667	18
18.52500	18
18.53333	18
18.54167	19
18.55000	19
18.55833	22
18.56667	26
18.57500	29
18.58333	33
18.59167	36
18.60000	38
18.60833	39
18.61667	38
18.62500	34
18.63333	30
18.64167	25
18.65000	22
18.65833	21
18.66667	23
18.67500	26
18.68333	27
18.69167	28
18.70000	27
18.70833	26
18.71667	27
18.72500	29
18.73333	33
18.74167	38
18.75000	42
18.75833	45
18.76667	44
18.77500	43
18.78333	42
18.79167	41
18.80000	40
18.80833	41
18.81667	40
18.82500	39
18.83333	38
18.84167	38
18.85000	39
18.85833	41
18.86667	44
18.87500	47
18.88333	48
18.89167	48
18.90000	47
18.90833	45
18.91667	42
18.92500	40
18.93333	40
18.94167	42
18.95000	45
18.95833	49
18.96667	51
18.97500	51
18.98333	49
18.99167	46
19.00000	44
19.00833	42
19.01667	41
19.02500	39
19.03333	37
19.04167	35
19.05000	34
19.05833	35
19.06667	37
19.07500	39
19.08333	42
19.09167	43
19.10000	43
19.10833	44
19.11667	47
19.12500	52
19.13333	57
19.14167	61
19.15000	64
19.15833	64
19.16667	63
19.17500	60
19.18333	57
19.19167	54
19.20000	53
19.20833	52
19.21667	52
19.22500	53
19.23333	53
19.24167	54
19.25000	54
19.25833	54
19.26667	55
19.27500	56
19.28333	59
19.29167	64
19.30000	69
19.30833	73
19.31667	75
19.32500	75
19.33333	74
19.34167	72
19.35000	71
19.35833	71
19.36667	69
19.37500	68
19.38333	67
19.39167	67
19.40000	68
19.40833	69
19.41667	70
19.42500	71
19.43333	73
19.44167	75
19.45000	78
19.45833	83
19.46667	89
19.47500	94
19.48333	96
19.49167	98
19.50000	97
19.50833	96
19.51667	94
19.52500	92
19.53333	89
19.54167	86
19.55000	84
19.55833	86
19.56667	90
19.57500	95
19.58333	98
19.59167	99
19.60000	96
19.60833	94
19.61667	94
19.62500	96
19.63333	101
19.64167	105
19.65000	109
19.65833	110
19.66667	111
19.67500	111
19.68333	112
19.69167	112
19.70000	111
19.70833	111
19.71667	112
19.72500	115
19.73333	121
19.74167	128
19.75000	135
19.75833	139
19.76667	142
19.77500	143
19.78333	145
19.79167	146
19.80000	146
19.80833	145
19.81667	144
19.82500	145
19.83333	146
19.84167	149
19.85000	152
19.85833	154
19.86667	155
19.87500	157
19.88333	161
19.89167	167
19.90000	173
19.90833	180
19.91667	186
19.92500	191
19.93333	195
19.94167	198
19.95000	199
19.95833	200
19.96667	201
19.97500	204
19.98333	211
19.99167	219
20.00000	230
20.00833	239
20.01667	247
20.02500	251
20.03333	253
20.04167	253
20.05000	253
20.05833	256
20.06667	261
20.07500	266
20.08333	271
20.09167	274
20.10000	277
20.10833	280
20.11667	287
20.12500	295
20.13333	305
20.14167	316
20.15000	326
20.15833	334
20.16667	343
20.17500	351
20.18333	359
20.19167	367
20.20000	376
20.20833	385
20.21667	393
20.22500	399
20.23333	406
20.24167	414
20.25000	422
20.25833	434
20.26667	446
20.27500	459
20.28333	472
20.29167	485
20.30000	498
20.30833	511
20.31667	524
20.32500	537
20.33333	550
20.34167	560
20.35000	570
20.35833	581
20.36667	592
20.37500	605
20.38333	620
20.39167	635
20.40000	651
20.40833	667
20.41667	682
20.42500	697
20.43333	712
20.44167	727
20.45000	742
20.45833	759
20.46667	776
20.47500	791
20.48333	805
20.49167	818
20.50000	831
20.50833	844
20.51667	859
20.52500	879
20.53333	901
20.54167	927
20.55000	953
20.55833	978
20.56667	1003
20.57500	1027
20.58333	1050
20.59167	1074
20.60000	1098
20.60833	1123
20.61667	1149
20.62500	1175
20.63333	1201
20.64167	1229
20.65000	1257
20.65833	1285
20.66667	1314
20.67500	1342
20.68333	1371
20.69167	1400
20.70000	1432
20.70833	1464
20.71667	1496
20.72500	1530
20.73333	1564
20.74167	1598
20.75000	1633
20.75833	1668
20.76667	1704
20.77500	1740
20.78333	1779
20.79167	1818
20.80000	1859
20.80833	1899
20.81667	1939
20.82500	1980
20.83333	2021
20.84167	2065
20.85000	2109
20.85833	2154
20.86667	2201
20.87500	2248
20.88333	2297
20.89167	2345
20.90000	2394
20.90833	2443
20.91667	2491
20.92500	2542
20.93333	2593
20.94167	2647
20.95000	2702
20.95833	2758
20.96667	2815
20.97500	2871
20.98333	2928
20.99167	2985
21.00000	3045
21.00833	3104
21.01667	3162
21.02500	3221
21.03333	3278
21.04167	3338
21.05000	3398
21.05833	3462
21.06667	3527
21.07500	3594
21.08333	3662
21.09167	3731
21.10000	3800
21.10833	3870
21.11667	3941
21.12500	4012
21.13333	4084
21.14167	4160
21.15000	4235
21.15833	4311
21.16667	4386
21.17500	4460
21.18333	4535
21.19167	4611
21.20000	4693
21.20833	4776
21.21667	4859
21.22500	4944
21.23333	5025
21.24167	5106
21.25000	5184
21.25833	5263
21.26667	5343
21.27500	5425
21.28333	5511
21.29167	5598
21.30000	5689
21.30833	5780
21.31667	5871
21.32500	5963
21.33333	6055
21.34167	6148
21.35000	6240
21.35833	6332
21.36667	6424
21.37500	6515
21.38333	6608
21.39167	6700
21.40000	6797
21.40833	6893
21.41667	6988
21.42500	7082
21.43333	7171
21.44167	7258
21.45000	7343
21.45833	7433
21.46667	7525
21.47500	7620
21.48333	7718
21.49167	7812
21.50000	7907
21.50833	7997
21.51667	8085
21.52500	8173
21.53333	8258
21.54167	8344
21.55000	8427
21.55833	8509
21.56667	8591
21.57500	8669
21.58333	8747
21.59167	8821
21.60000	8894
21.60833	8964
21.61667	9032
21.62500	9099
21.63333	9162
21.64167	9222
21.65000	9279
21.65833	9333
21.66667	9386
21.67500	9437
21.68333	9488
21.69167	9533
21.70000	9576
21.70833	9615
21.71667	9650
21.72500	9684
21.73333	9714
21.74167	9742
21.75000	9766
21.75833	9785
21.76667	9799
21.77500	9809
21.78333	9817
21.79167	9821
21.80000	9821
21.80833	9816
21.81667	9808
21.82500	9796
21.83333	9783
21.84167	9767
21.85000	9747
21.85833	9721
21.86667	9691
21.87500	9657
21.88333	9619
21.89167	9581
21.90000	9541
21.90833	9499
21.91667	9453
21.92500	9402
21.93333	9348
21.94167	9289
21.95000	9227
21.95833	9161
21.96667	9092
21.97500	9022
21.98333	8949
21.99167	8877
22.00000	8802
22.00833	8726
22.01667	8650
22.02500	8572
22.03333	8495
22.04167	8414
22.05000	8333
22.05833	8246
22.06667	8157
22.07500	8067
22.08333	7975
22.09167	7885
22.10000	7793
22.10833	7703
22.11667	7614
22.12500	7523
22.13333	7435
22.14167	7346
22.15000	7258
22.15833	7167
22.16667	7074
22.17500	6982
22.18333	6889
22.19167	6799
22.20000	6709
22.20833	6621
22.21667	6536
22.22500	6452
22.23333	6371
22.24167	6290
22.25000	6210
22.25833	6129
22.26667	6048
22.27500	5970
22.28333	5891
22.29167	5814
22.30000	5736
22.30833	5658
22.31667	5583
22.32500	5509
22.33333	5440
22.34167	5375
22.35000	5313
22.35833	5252
22.36667	5192
22.37500	5133
22.38333	5073
22.39167	5017
22.40000	4961
22.40833	4907
22.41667	4855
22.42500	4803
22.43333	4753
22.44167	4704
22.45000	4658
22.45833	4615
22.46667	4575
22.47500	4536
22.48333	4497
22.49167	4457
22.50000	4417
22.50833	4377
22.51667	4339
22.52500	4302
22.53333	4267
22.54167	4231
22.55000	4198
22.55833	4166
22.56667	4137
22.57500	4112
22.58333	4090
22.59167	4070
22.60000	4051
22.60833	4031
22.61667	4010
22.62500	3987
22.63333	3964
22.64167	3942
22.65000	3922
22.65833	3903
22.66667	3885
22.67500	3869
22.68333	3854
22.69167	3840
22.70000	3825
22.70833	3811
22.71667	3797
22.72500	3783
22.73333	3773
22.74167	3766
22.75000	3760
22.75833	3754
22.76667	3748
22.77500	3739
22.78333	3728
22.79167	3718
22.80000	3710
22.80833	3703
22.81667	3698
22.82500	3693
22.83333	3688
22.84167	3682
22.85000	3676
22.85833	3669
22.86667	3662
22.87500	3654
22.88333	3645
22.89167	3638
22.90000	3633
22.90833	3630
22.91667	3629
22.92500	3630
22.93333	3632
22.94167	3633
22.95000	3633
22.95833	3631
22.96667	3626
22.97500	3621
22.98333	3615
22.99167	3609
23.00000	3605
23.00833	3601
23.01667	3598
23.02500	3596
23.03333	3595
23.04167	3597
23.05000	3600
23.05833	3605
23.06667	3608
23.07500	3608
23.08333	3605
23.09167	3601
23.10000	3596
23.10833	3592
23.11667	3591
23.12500	3592
23.13333	3597
23.14167	3604
23.15000	3612
23.15833	3619
23.16667	3624
23.17500	3623
23.18333	3619
23.19167	3612
23.20000	3607
23.20833	3603
23.21667	3602
23.22500	3602
23.23333	3602
23.24167	3600
23.25000	3597
23.25833	3594
23.26667	3592
23.27500	3593
23.28333	3596
23.29167	3601
23.30000	3604
23.30833	3606
23.31667	3605
23.32500	3603
23.33333	3600
23.34167	3597
23.35000	3595
23.35833	3595
23.36667	3596
23.37500	3596
23.38333	3595
23.39167	3593
23.40000	3591
23.40833	3588
23.41667	3585
23.42500	3585
23.43333	3587
23.44167	3590
23.45000	3594
23.45833	3598
23.46667	3601
23.47500	3602
23.48333	3600
23.49167	3597
23.50000	3592
23.50833	3589
23.51667	3586
23.52500	3586
23.53333	3587
23.54167	3590
23.55000	3594
23.55833	3598
23.56667	3603
23.57500	3606
23.58333	3607
23.59167	3605
23.60000	3600
23.60833	3595
23.61667	3592
23.62500	3590
23.63333	3591
23.64167	3594
23.65000	3596
23.65833	3596
23.66667	3595
23.67500	3593
23.68333	3591
23.69167	3589
23.70000	3588
23.70833	3588
23.71667	3587
23.72500	3586
23.73333	3583
23.74167	3579
23.75000	3573
23.75833	3566
23.76667	3559
23.77500	3554
23.78333	3550
23.79167	3548
23.80000	3547
23.80833	3545
23.81667	3543
23.82500	3538
23.83333	3533
23.84167	3526
23.85000	3521
23.85833	3517
23.86667	3514
23.87500	3509
23.88333	3503
23.89167	3497
23.90000	3492
23.90833	3488
23.91667	3484
23.92500	3480
23.93333	3474
23.94167	3467
23.95000	3460
23.95833	3453
23.96667	3444
23.97500	3434
23.98333	3423
23.99167	3411
24.00000	3399
24.00833	3388
24.01667	3377
24.02500	3368
24.03333	3360
24.04167	3354
24.05000	3347
24.05833	3339
24.06667	3329
24.07500	3317
24.08333	3304
24.09167	3290
24.10000	3277
24.10833	3264
24.11667	3252
24.12500	3239
24.13333	3228
24.14167	3217
24.15000	3206
24.15833	3196
24.16667	3185
24.17500	3173
24.18333	3159
24.19167	3145
24.20000	3130
24.20833	3116
24.21667	3106
24.22500	3097
24.23333	3088
24.24167	3078
24.25000	3066
24.25833	3052
24.26667	3037
24.27500	3021
24.28333	3006
24.29167	2992
24.30000	2981
24.30833	2970
24.31667	2959
24.32500	2948
24.33333	2936
24.34167	2922
24.35000	2906
24.35833	2890
24.36667	2875
24.37500	2859
24.38333	2844
24.39167	2830
24.40000	2818
24.40833	2807
24.41667	2797
24.42500	2787
24.43333	2777
24.44167	2766
24.45000	2756
24.45833	2744
24.46667	2732
24.47500	2718
24.48333	2703
24.49167	2688
24.50000	2673
24.50833	2659
24.51667	2644
24.52500	2628
24.53333	2613
24.54167	2599
24.55000	2587
24.55833	2576
24.56667	2567
24.57500	2558
24.58333	2547
24.59167	2537
24.60000	2526
24.60833	2516
24.61667	2504
24.62500	2491
24.63333	2477
24.64167	2461
24.65000	2445
24.65833	2429
24.66667	2412
24.67500	2395
24.68333	2380
24.69167	2366
24.70000	2353
24.70833	2341
24.71667	2330
24.72500	2320
24.73333	2310
24.74167	2300
24.75000	2288
24.75833	2276
24.76667	2264
24.77500	2253
24.78333	2242
24.79167	2232
24.80000	2219
24.80833	2205
24.81667	2189
24.82500	2170
24.83333	2152
24.84167	2135
24.85000	2119
24.85833	2105
24.86667	2092
24.87500	2079
24.88333	2066
24.89167	2052
24.90000	2036
24.90833	2019
24.91667	2001
24.92500	1983
24.93333	1966
24.94167	1950
24.95000	1935
24.95833	1921
24.96667	1906
24.97500	1889
24.98333	1872
24.99167	1856
25.00000	1841
25.00833	1827
25.01667	1815
25.02500	1803
25.03333	1791
25.04167	1777
25.05000	1765
25.05833	1755
25.06667	1746
25.07500	1737
25.08333	1726
25.09167	1715
25.10000	1703
25.10833	1691
25.11667	1681
25.12500	1671
25.13333	1660
25.14167	1649
25.15000	1636
25.15833	1622
25.16667	1608
25.17500	1596
25.18333	1584
25.19167	1573
25.20000	1562
25.20833	1552
25.21667	1541
25.22500	1528
25.23333	1516
25.24167	1503
25.25000	1492
25.25833	1481
25.26667	1472
25.27500	1463
25.28333	1454
25.29167	1446
25.30000	1438
25.30833	1431
25.31667	1425
25.32500	1421
25.33333	1415
25.34167	1409
25.35000	1401
25.35833	1393
25.36667	1385
25.37500	1378
25.38333	1372
25.39167	1366
25.40000	1361
25.40833	1357
25.41667	1354
25.42500	1351
25.43333	1346
25.44167	1338
25.45000	1329
25.45833	1323
25.46667	1319
25.47500	1318
25.48333	1319
25.49167	1322
25.50000	1324
25.50833	1323
25.51667	1320
25.52500	1313
25.53333	1304
25.54167	1295
25.55000	1286
25.55833	1281
25.56667	1278
25.57500	1276
25.58333	1275
25.59167	1274
25.60000	1274
25.60833	1273
25.61667	1271
25.62500	1267
25.63333	1265
25.64167	1264
25.65000	1264
25.65833	1264
25.66667	1265
25.67500	1262
25.68333	1257
25.69167	1251
25.70000	1245
25.70833	1240
25.71667	1237
25.72500	1235
25.73333	1234
25.74167	1232
25.75000	1230
25.75833	1228
25.76667	1226
25.77500	1225
25.78333	1224
25.79167	1222
25.80000	1220
25.80833	1216
25.81667	1213
25.82500	1210
25.83333	1208
25.84167	1208
25.85000	1209
25.85833	1210
25.86667	1211
25.87500	1209
25.88333	1205
25.89167	1201
25.90000	1199
25.90833	1197
25.91667	1198
25.92500	1200
25.93333	1200
25.94167	1197
25.95000	1194
25.95833	1192
25.96667	1190
25.97500	1189
25.98333	1188
25.99167	1187
26.00000	1184
26.00833	1179
26.01667	1172
26.02500	1165
26.03333	1158
26.04167	1151
26.05000	1146
26.05833	1145
26.06667	1146
26.07500	1146
26.08333	1145
26.09167	1143
26.10000	1139
26.10833	1136
26.11667	1135
26.12500	1136
26.13333	1135
26.14167	1132
26.15000	1127
26.15833	1122
26.16667	1116
26.17500	1112
26.18333	1110
26.19167	1109
26.20000	1109
26.20833	1108
26.21667	1107
26.22500	1103
26.23333	1098
26.24167	1092
26.25000	1088
26.25833	1085
26.26667	1085
26.27500	1085
26.28333	1084
26.29167	1082
26.30000	1079
26.30833	1075
26.31667	1072
26.32500	1071
26.33333	1071
26.34167	1073
26.35000	1075
26.35833	1075
26.36667	1073
26.37500	1070
26.38333	1064
26.39167	1059
26.40000	1055
26.40833	1053
26.41667	1052
26.42500	1052
26.43333	1051
26.44167	1050
26.45000	1049
26.45833	1049
26.46667	1050
26.47500	1050
26.48333	1048
26.49167	1044
26.50000	1038
26.50833	1032
26.51667	1026
26.52500	1023
26.53333	1023
26.54167	1024
26.55000	1026
26.55833	1029
26.56667	1031
26.57500	1032
26.58333	1031
26.59167	1029
26.60000	1027
26.60833	1025
26.61667	1025
26.62500	1025
26.63333	1026
26.64167	1027
26.65000	1027
26.65833	1028
26.66667	1029
26.67500	1031
26.68333	1033
26.69167	1036
26.70000	1039
26.70833	1042
26.71667	1044
26.72500	1046
26.73333	1047
26.74167	1045
26.75000	1040
26.75833	1035
26.76667	1029
26.77500	1024
26.78333	1021
26.79167	1019
26.80000	1019
26.80833	1023
26.81667	1029
26.82500	1036
26.83333	1043
26.84167	1049
26.85000	1053
26.85833	1056
26.86667	1058
26.87500	1059
26.88333	1060
26.89167	1059
26.90000	1058
26.90833	1057
26.91667	1055
26.92500	1052
26.93333	1050
26.94167	1051
26.95000	1053
26.95833	1057
26.96667	1060
26.97500	1063
26.98333	1067
26.99167	1070
27.00000	1074
27.00833	1077
27.01667	1079
27.02500	1079
27.03333	1078
27.04167	1076
27.05000	1074
27.05833	1072
27.06667	1071
27.07500	1071
27.08333	1074
27.09167	1077
27.10000	1079
27.10833	1078
27.11667	1075
27.12500	1071
27.13333	1065
27.14167	1060
27.15000	1055
27.15833	1051
27.16667	1048
27.17500	1045
27.18333	1042
27.19167	1039
27.20000	1036
27.20833	1033
27.21667	1032
27.22500	1032
27.23333	1035
27.24167	1038
27.25000	1040
27.25833	1042
27.26667	1042
27.27500	1042
27.28333	1041
27.29167	1041
27.30000	1041
27.30833	1039
27.31667	1037
27.32500	1034
27.33333	1030
27.34167	1026
27.35000	1022
27.35833	1021
27.36667	1022
27.37500	1024
27.38333	1027
27.39167	1028
27.40000	1027
27.40833	1023
27.41667	1019
27.42500	1014
27.43333	1012
27.44167	1013
27.45000	1015
27.45833	1017
27.46667	1016
27.47500	1013
27.48333	1008
27.49167	1004
27.50000	1001
27.50833	1000
27.51667	1000
27.52500	1000
27.53333	1000
27.54167	1000
27.55000	999
27.55833	996
27.56667	993
27.57500	990
27.58333	988
27.59167	987
27.60000	989
27.60833	992
27.61667	996
27.62500	998
27.63333	1000
27.64167	1001
27.65000	1000
27.65833	998
27.66667	996
27.67500	994
27.68333	992
27.69167	991
27.70000	990
27.70833	989
27.71667	988
27.72500	987
27.73333	988
27.74167	991
27.75000	996
27.75833	1000
27.76667	1003
27.77500	1004
27.78333	1001
27.79167	998
27.80000	993
27.80833	991
27.81667	992
27.82500	998
27.83333	1005
27.84167	1013
27.85000	1019
27.85833	1024
27.86667	1026
27.87500	1027
27.88333	1028
27.89167	1029
27.90000	1028
27.90833	1026
27.91667	1024
27.92500	1021
27.93333	1018
27.94167	1017
27.95000	1016
27.95833	1017
27.96667	1019
27.97500	1021
27.98333	1023
27.99167	1026
28.00000	1031
28.00833	1036
28.01667	1043
28.02500	1050
28.03333	1055
28.04167	1058
28.05000	1059
28.05833	1058
28.06667	1058
28.07500	1059
28.08333	1061
28.09167	1063
28.10000	1066
28.10833	1069
28.11667	1073
28.12500	1078
28.13333	1082
28.14167	1086
28.15000	1090
28.15833	1094
28.16667	1098
28.17500	1099
28.18333	1099
28.19167	1097
28.20000	1097
28.20833	1099
28.21667	1103
28.22500	1108
28.23333	1111
28.24167	1114
28.25000	1115
28.25833	1118
28.26667	1122
28.27500	1125
28.28333	1129
28.29167	1130
28.30000	1129
28.30833	1127
28.31667	1126
28.32500	1125
28.33333	1126
28.34167	1127
28.35000	1129
28.35833	1132
28.36667	1136
28.37500	1141
28.38333	1147
28.39167	1152
28.40000	1156
28.40833	1158
28.41667	1160
28.42500	1162
28.43333	1163
28.44167	1162
28.45000	1161
28.45833	1163
28.46667	1165
28.47500	1169
28.48333	1172
28.49167	1174
28.50000	1174
28.50833	1174
28.51667	1174
28.52500	1175
28.53333	1177
28.54167	1180
28.55000	1183
28.55833	1184
28.56667	1185
28.57500	1185
28.58333	1186
28.59167	1189
28.60000	1192
28.60833	1196
28.61667	1199
28.62500	1201
28.63333	1203
28.64167	1204
28.65000	1205
28.65833	1206
28.66667	1205
28.67500	1205
28.68333	1206
28.69167	1207
28.70000	1210
28.70833	1215
28.71667	1220
28.72500	1224
28.73333	1228
28.74167	1232
28.75000	1234
28.75833	1235
28.76667	1235
28.77500	1235
28.78333	1236
28.79167	1238
28.80000	1239
28.80833	1239
28.81667	1238
28.82500	1235
28.83333	1233
28.84167	1234
28.85000	1238
28.85833	1242
28.86667	1248
28.87500	1253
28.88333	1257
28.89167	1261
28.90000	1265
28.90833	1268
28.91667	1270
28.92500	1272
28.93333	1275
28.94167	1278
28.95000	1281
28.95833	1283
28.96667	1283
28.97500	1281
28.98333	1279
28.99167	1279
29.00000	1282
29.00833	1288
29.01667	1294
29.02500	1300
29.03333	1305
29.04167	1308
29.05000	1310
29.05833	1312
29.06667	1315
29.07500	1320
29.08333	1324
29.09167	1329
29.10000	1334
29.10833	1339
29.11667	1342
29.12500	1344
29.13333	1346
29.14167	1350
29.15000	1353
29.15833	1357
29.16667	1360
29.17500	1362
29.18333	1362
29.19167	1362
29.20000	1361
29.20833	1361
29.21667	1363
29.22500	1368
29.23333	1374
29.24167	1382
29.25000	1391
29.25833	1400
29.26667	1409
29.27500	1418
29.28333	1427
29.29167	1435
29.30000	1442
29.30833	1447
29.31667	1452
29.32500	1456
29.33333	1461
29.34167	1465
29.35000	1471
29.35833	1478
29.36667	1486
29.37500	1494
29.38333	1504
29.39167	1513
29.40000	1521
29.40833	1529
29.41667	1539
29.42500	1550
29.43333	1561
29.44167	1571
29.45000	1581
29.45833	1592
29.46667	1604
29.47500	1620
29.48333	1638
29.49167	1657
29.50000	1678
29.50833	1699
29.51667	1719
29.52500	1738
29.53333	1756
29.54167	1773
29.55000	1790
29.55833	1809
29.56667	1830
29.57500	1853
29.58333	1880
29.59167	1909
29.60000	1938
29.60833	1968
29.61667	1999
29.62500	2030
29.63333	2062
29.64167	2097
29.65000	2132
29.65833	2168
29.66667	2204
29.67500	2239
29.68333	2276
29.69167	2312
29.70000	2350
29.70833	2389
29.71667	2430
29.72500	2473
29.73333	2518
29.74167	2566
29.75000	2617
29.75833	2671
29.76667	2728
29.77500	2786
29.78333	2847
29.79167	2907
29.80000	2968
29.80833	3030
29.81667	3093
29.82500	3161
29.83333	3230
29.84167	3303
29.85000	3375
29.85833	3449
29.86667	3524
29.87500	3599
29.88333	3678
29.89167	3757
29.90000	3841
29.90833	3926
29.91667	4012
29.92500	4099
29.93333	4184
29.94167	4273
29.95000	4361
29.95833	4454
29.96667	4549
29.97500	4644
29.98333	4742
29.99167	4838
30.00000	4936
30.00833	5034
30.01667	5132
30.02500	5232
30.03333	5328
30.04167	5425
30.05000	5520
30.05833	5617
30.06667	5715
30.07500	5815
30.08333	5918
30.09167	6016
30.10000	6113
30.10833	6207
30.11667	6297
30.12500	6387
30.13333	6474
30.14167	6564
30.15000	6651
30.15833	6736
30.16667	6819
30.17500	6898
30.18333	6977
30.19167	7052
30.20000	7127
30.20833	7200
30.21667	7270
30.22500	7340
30.23333	7406
30.24167	7473
30.25000	7535
30.25833	7595
30.26667	7651
30.27500	7701
30.28333	7748
30.29167	7789
30.30000	7828
30.30833	7865
30.31667	7897
30.32500	7928
30.33333	7953
30.34167	7975
30.35000	7993
30.35833	8007
30.36667	8018
30.37500	8024
30.38333	8026
30.39167	8023
30.40000	8017
30.40833	8008
30.41667	7997
30.42500	7983
30.43333	7965
30.44167	7942
30.45000	7914
30.45833	7880
30.46667	7842
30.47500	7801
30.48333	7757
30.49167	7711
30.50000	7663
30.50833	7612
30.51667	7559
30.52500	7503
30.53333	7445
30.54167	7384
30.55000	7322
30.55833	7257
30.56667	7190
30.57500	7121
30.58333	7047
30.59167	6972
30.60000	6892
30.60833	6811
30.61667	6732
30.62500	6651
30.63333	6572
30.64167	6491
30.65000	6410
30.65833	6326
30.66667	6240
30.67500	6154
30.68333	6067
30.69167	5982
30.70000	5896
30.70833	5810
30.71667	5723
30.72500	5634
30.73333	5545
30.74167	5454
30.75000	5365
30.75833	5275
30.76667	5185
30.77500	5096
30.78333	5005
30.79167	4917
30.80000	4830
30.80833	4745
30.81667	4660
30.82500	4576
30.83333	4492
30.84167	4407
30.85000	4324
30.85833	4245
30.86667	4168
30.87500	4095
30.88333	4020
30.89167	3947
30.90000	3873
30.90833	3800
30.91667	3729
30.92500	3658
30.93333	3589
30.94167	3518
30.95000	3449
30.95833	3380
30.96667	3313
30.97500	3250
30.98333	3187
30.99167	3128
31.00000	3069
31.00833	3012
31.01667	2958
31.02500	2905
31.03333	2854
31.04167	2802
31.05000	2750
31.05833	2698
31.06667	2645
31.07500	2593
31.08333	2542
31.09167	2492
31.10000	2443
31.10833	2396
31.11667	2352
31.12500	2310
31.13333	2272
31.14167	2235
31.15000	2200
31.15833	2168
31.16667	2137
31.17500	2105
31.18333	2073
31.19167	2041
31.20000	2008
31.20833	1975
31.21667	1945
31.22500	1915
31.23333	1887
31.24167	1859
31.25000	1831
31.25833	1801
31.26667	1770
31.27500	1740
31.28333	1710
31.29167	1684
31.30000	1661
31.30833	1641
31.31667	1621
31.32500	1601
31.33333	1582
31.34167	1563
31.35000	1545
31.35833	1526
31.36667	1507
31.37500	1488
31.38333	1469
31.39167	1452
31.40000	1438
31.40833	1424
31.41667	1411
31.42500	1398
31.43333	1384
31.44167	1368
31.45000	1351
31.45833	1336
31.46667	1322
31.47500	1309
31.48333	1298
31.49167	1286
31.50000	1274
31.50833	1262
31.51667	1252
31.52500	1243
31.53333	1236
31.54167	1229
31.55000	1222
31.55833	1213
31.56667	1202
31.57500	1190
31.58333	1176
31.59167	1162
31.60000	1148
31.60833	1136
31.61667	1127
31.62500	1119
31.63333	1114
31.64167	1111
31.65000	1109
31.65833	1106
31.66667	1102
31.67500	1097
31.68333	1092
31.69167	1088
31.70000	1085
31.70833	1084
31.71667	1082
31.72500	1078
31.73333	1073
31.74167	1065
31.75000	1057
31.75833	1049
31.76667	1043
31.77500	1039
31.78333	1037
31.79167	1037
31.80000	1037
31.80833	1038
31.81667	1038
31.82500	1038
31.83333	1037
31.84167	1036
31.85000	1035
31.85833	1033
31.86667	1030
31.87500	1026
31.88333	1021
31.89167	1016
31.90000	1013
31.90833	1012
31.91667	1012
31.92500	1013
31.93333	1013
31.94167	1012
31.95000	1011
31.95833	1011
31.96667	1011
31.97500	1013
31.98333	1015
31.99167	1018
32.00000	1022
32.00833	1027
32.01667	1033
32.02500	1041
32.03333	1048
32.04167	1056
32.05000	1063
32.05833	1068
32.06667	1072
32.07500	1075
32.08333	1079
32.09167	1084
32.10000	1090
32.10833	1096
32.11667	1103
32.12500	1109
32.13333	1115
32.14167	1122
32.15000	1128
32.15833	1136
32.16667	1144
32.17500	1153
32.18333	1165
32.19167	1177
32.20000	1191
32.20833	1204
32.21667	1215
32.22500	1225
32.23333	1235
32.24167	1245
32.25000	1256
32.25833	1270
32.26667	1285
32.27500	1302
32.28333	1319
32.29167	1336
32.30000	1352
32.30833	1367
32.31667	1381
32.32500	1394
32.33333	1408
32.34167	1423
32.35000	1439
32.35833	1456
32.36667	1473
32.37500	1489
32.38333	1504
32.39167	1519
32.40000	1535
32.40833	1552
32.41667	1572
32.42500	1594
32.43333	1617
32.44167	1642
32.45000	1666
32.45833	1691
32.46667	1716
32.47500	1741
32.48333	1766
32.49167	1791
32.50000	1816
32.50833	1839
32.51667	1861
32.52500	1882
32.53333	1903
32.54167	1926
32.55000	1951
32.55833	1978
32.56667	2007
32.57500	2035
32.58333	2063
32.59167	2091
32.60000	2119
32.60833	2148
32.61667	2178
32.62500	2209
32.63333	2240
32.64167	2271
32.65000	2301
32.65833	2331
32.66667	2362
32.67500	2392
32.68333	2424
32.69167	2455
32.70000	2488
32.70833	2523
32.71667	2558
32.72500	2595
32.73333	2630
32.74167	2665
32.75000	2699
32.75833	2732
32.76667	2765
32.77500	2798
32.78333	2831
32.79167	2864
32.80000	2900
32.80833	2937
32.81667	2975
32.82500	3014
32.83333	3051
32.84167	3088
32.85000	3124
32.85833	3161
32.86667	3198
32.87500	3234
32.88333	3271
32.89167	3308
32.90000	3346
32.90833	3384
32.91667	3422
32.92500	3461
32.93333	3499
32.94167	3537
32.95000	3574
32.95833	3611
32.96667	3647
32.97500	3682
32.98333	3716
32.99167	3747
33.00000	3779
33.00833	3809
33.01667	3838
33.02500	3868
33.03333	3896
33.04167	3927
33.05000	3956
33.05833	3984
33.06667	4011
33.07500	4037
33.08333	4063
33.09167	4089
33.10000	4113
33.10833	4137
33.11667	4159
33.12500	4181
33.13333	4202
33.14167	4224
33.15000	4244
33.15833	4263
33.16667	4281
33.17500	4296
33.18333	4310
33.19167	4321
33.20000	4332
33.20833	4340
33.21667	4348
33.22500	4354
33.23333	4359
33.24167	4361
33.25000	4361
33.25833	4359
33.26667	4355
33.27500	4351
33.28333	4346
33.29167	4342
33.30000	4337
33.30833	4331
33.31667	4324
33.32500	4316
33.33333	4307
33.34167	4297
33.35000	4287
33.35833	4277
33.36667	4265
33.37500	4251
33.38333	4235
33.39167	4214
33.40000	4190
33.40833	4164
33.41667	4138
33.42500	4111
33.43333	4086
33.44167	4060
33.45000	4034
33.45833	4005
33.46667	3975
33.47500	3943
33.48333	3911
33.49167	3880
33.50000	3847
33.50833	3815
33.51667	3783
33.52500	3751
33.53333	3720
33.54167	3689
33.55000	3657
33.55833	3624
33.56667	3590
33.57500	3554
33.58333	3516
33.59167	3477
33.60000	3435
33.60833	3393
33.61667	3352
33.62500	3312
33.63333	3273
33.64167	3232
33.65000	3191
33.65833	3150
33.66667	3109
33.67500	3069
33.68333	3028
33.69167	2986
33.70000	2941
33.70833	2895
33.71667	2852
33.72500	2810
33.73333	2770
33.74167	2730
33.75000	2691
33.75833	2651
33.76667	2609
33.77500	2568
33.78333	2525
33.79167	2483
33.80000	2440
33.80833	2399
33.81667	2359
33.82500	2320
33.83333	2282
33.84167	2246
33.85000	2211
33.85833	2177
33.86667	2143
33.87500	2108
33.88333	2071
33.89167	2034
33.90000	1996
33.90833	1958
33.91667	1920
33.92500	1883
33.93333	1847
33.94167	1810
33.95000	1774
33.95833	1739
33.96667	1704
33.97500	1670
33.98333	1636
33.99167	1603
34.00000	1571
34.00833	1539
34.01667	1510
34.02500	1481
34.03333	1454
34.04167	1429
34.05000	1405
34.05833	1382
34.06667	1358
34.07500	1333
34.08333	1306
34.09167	1280
34.10000	1255
34.10833	1230
34.11667	1205
34.12500	1179
34.13333	1153
34.14167	1127
34.15000	1101
34.15833	1077
34.16667	1055
34.17500	1034
34.18333	1015
34.19167	997
34.20000	978
34.20833	958
34.21667	937
34.22500	916
34.23333	896
34.24167	877
34.25000	860
34.25833	844
34.26667	829
34.27500	814
34.28333	797
34.29167	781
34.30000	766
34.30833	753
34.31667	741
34.32500	730
34.33333	719
34.34167	708
34.35000	696
34.35833	684
34.36667	671
34.37500	656
34.38333	641
34.39167	628
34.40000	617
34.40833	607
34.41667	597
34.42500	587
34.43333	576
34.44167	564
34.45000	553
34.45833	543
34.46667	534
34.47500	524
34.48333	514
34.49167	504
34.50000	495
34.50833	486
34.51667	476
34.52500	467
34.53333	458
34.54167	451
34.55000	444
34.55833	438
34.56667	431
34.57500	423
34.58333	414
34.59167	407
34.60000	402
34.60833	399
34.61667	398
34.62500	397
34.63333	396
34.64167	392
34.65000	387
34.65833	383
34.66667	378
34.67500	373
34.68333	366
34.69167	358
34.70000	349
34.70833	341
34.71667	336
34.72500	333
34.73333	334
34.74167	336
34.75000	339
34.75833	340
34.76667	339
34.77500	335
34.78333	328
34.79167	320
34.80000	313
34.80833	306
34.81667	300
34.82500	295
34.83333	291
34.84167	289
34.85000	288
34.85833	286
34.86667	285
34.87500	283
34.88333	280
34.89167	278
34.90000	277
34.90833	276
34.91667	276
34.92500	276
34.93333	277
34.94167	278
34.95000	279
34.95833	280
34.96667	279
34.97500	278
34.98333	277
34.99167	276
35.00000	275
35.00833	276
35.01667	275
35.02500	273
35.03333	269
35.04167	264
35.05000	258
35.05833	253
35.06667	250
35.07500	249
35.08333	250
35.09167	252
35.10000	255
35.10833	257
35.11667	257
35.12500	254
35.13333	252
35.14167	249
35.15000	246
35.15833	244
35.16667	244
35.17500	243
35.18333	240
35.19167	238
35.20000	235
35.20833	233
35.21667	233
35.22500	236
35.23333	240
35.24167	244
35.25000	247
35.25833	247
35.26667	245
35.27500	242
35.28333	240
35.29167	240
35.30000	243
35.30833	248
35.31667	254
35.32500	259
35.33333	261
35.34167	260
35.35000	255
35.35833	249
35.36667	243
35.37500	238
35.38333	235
35.39167	233
35.40000	233
35.40833	233
35.41667	234
35.42500	233
35.43333	231
35.44167	228
35.45000	225
35.45833	220
35.46667	214
35.47500	210
35.48333	208
35.49167	208
35.50000	210
35.50833	213
35.51667	216
35.52500	217
35.53333	217
35.54167	218
35.55000	218
35.55833	217
35.56667	215
35.57500	212
35.58333	209
35.59167	205
35.60000	200
35.60833	194
35.61667	188
35.62500	182
35.63333	179
35.64167	178
35.65000	179
35.65833	181
35.66667	183
35.67500	184
35.68333	185
35.69167	186
35.70000	186
35.70833	187
35.71667	187
35.72500	187
35.73333	184
35.74167	179
35.75000	174
35.75833	168
35.76667	163
35.77500	160
35.78333	160
35.79167	162
35.80000	165
35.80833	167
35.81667	167
35.82500	165
35.83333	162
35.84167	159
35.85000	156
35.85833	154
35.86667	154
35.87500	154
35.88333	154
35.89167	155
35.90000	155
35.90833	154
35.91667	152
35.92500	149
35.93333	147
35.94167	146
35.95000	144
35.95833	144
35.96667	145
35.97500	146
35.98333	145
35.99167	144
36.00000	141
36.00833	138
36.01667	136
36.02500	136
36.03333	135
36.04167	133
36.05000	130
36.05833	126
36.06667	121
36.07500	118
36.08333	117
36.09167	117
36.10000	117
36.10833	116
36.11667	115
36.12500	116
36.13333	118
36.14167	120
36.15000	123
36.15833	126
36.16667	127
36.17500	128
36.18333	128
36.19167	128
36.20000	127
36.20833	127
36.21667	126
36.22500	126
36.23333	125
36.24167	126
36.25000	128
36.25833	131
36.26667	133
36.27500	134
36.28333	133
36.29167	130
36.30000	126
36.30833	122
36.31667	122
36.32500	124
36.33333	126
36.34167	128
36.35000	130
36.35833	130
36.36667	129
36.37500	128
36.38333	127
36.39167	127
36.40000	128
36.40833	130
36.41667	131
36.42500	132
36.43333	130
36.44167	128
36.45000	125
36.45833	122
36.46667	120
36.47500	118
36.48333	117
36.49167	116
36.50000	116
36.50833	117
36.51667	121
36.52500	126
36.53333	130
36.54167	132
36.55000	132
36.55833	130
36.56667	127
36.57500	126
36.58333	126
36.59167	128
36.60000	129
36.60833	128
36.61667	124
36.62500	119
36.63333	114
36.64167	111
36.65000	110
36.65833	111
36.66667	115
36.67500	118
36.68333	120
36.69167	120
36.70000	120
36.70833	120
36.71667	120
36.72500	123
36.73333	126
36.74167	128
36.75000	130
36.75833	131
36.76667	131
36.77500	132
36.78333	131
36.79167	130
36.80000	128
36.80833	127
36.81667	125
36.82500	122
36.83333	121
36.84167	120
36.85000	119
36.85833	118
36.86667	117
36.87500	115
36.88333	114
36.89167	113
36.90000	111
36.90833	108
36.91667	105
36.92500	104
36.93333	106
36.94167	112
36.95000	119
36.95833	126
36.96667	131
36.97500	133
36.98333	133
36.99167	131
37.00000	130
37.00833	130
37.01667	131
37.02500	132
37.03333	132
37.04167	131
37.05000	128
37.05833	126
37.06667	124
37.07500	122
37.08333	122
37.09167	122
37.10000	123
37.10833	125
37.11667	125
37.12500	125
37.13333	124
37.14167	122
37.15000	121
37.15833	119
37.16667	118
37.17500	119
37.18333	122
37.19167	126
37.20000	129
37.20833	133
37.21667	134
37.22500	134
37.23333	134
37.24167	134
37.25000	134
37.25833	132
37.26667	129
37.27500	124
37.28333	119
37.29167	114
37.30000	111
37.30833	111
37.31667	112
37.32500	116
37.33333	120
37.34167	123
37.35000	124
37.35833	124
37.36667	123
37.37500	122
37.38333	122
37.39167	122
37.40000	121
37.40833	120
37.41667	119
37.42500	120
37.43333	123
37.44167	128
37.45000	133
37.45833	136
37.46667	137
37.47500	136
37.48333	133
37.49167	129
37.50000	125
37.50833	121
37.51667	117
37.52500	113
37.53333	109
37.54167	106
37.55000	103
37.55833	99
37.56667	95
37.57500	91
37.58333	88
37.59167	87
37.60000	88
37.60833	90
37.61667	93
37.62500	94
37.63333	96
37.64167	98
37.65000	100
37.65833	102
37.66667	105
37.67500	107
37.68333	107
37.69167	107
37.70000	107
37.70833	107
37.71667	109
37.72500	112
37.73333	113
37.74167	111
37.75000	109
37.75833	106
37.76667	104
37.77500	103
37.78333	104
37.79167	104
37.80000	102
37.80833	99
37.81667	97
37.82500	95
37.83333	95
37.84167	98
37.85000	100
37.85833	102
37.86667	102
37.87500	103
37.88333	106
37.89167	109
37.90000	110
37.90833	109
37.91667	106
37.92500	102
37.93333	101
37.94167	102
37.95000	104
37.95833	104
37.96667	103
37.97500	101
37.98333	97
37.99167	94
38.00000	93
38.00833	94
38.01667	96
38.02500	99
38.03333	103
38.04167	107
38.05000	112
38.05833	115
38.06667	116
38.07500	113
38.08333	108
38.09167	102
38.10000	97
38.10833	94
38.11667	95
38.12500	99
38.13333	103
38.14167	107
38.15000	109
38.15833	109
38.16667	108
38.17500	108
38.18333	110
38.19167	112
38.20000	112
38.20833	110
38.21667	107
38.22500	103
38.23333	99
38.24167	96
38.25000	94
38.25833	93
38.26667	95
38.27500	97
38.28333	98
38.29167	97
38.30000	93
38.30833	89
38.31667	87
38.32500	88
38.33333	91
38.34167	95
38.35000	98
38.35833	101
38.36667	103
38.37500	104
38.38333	104
38.39167	104
38.40000	102
38.40833	99
38.41667	97
38.42500	95
38.43333	95
38.44167	97
38.45000	99
38.45833	100
38.46667	100
38.47500	98
38.48333	94
38.49167	90
38.50000	88
38.50833	88
38.51667	89
38.52500	90
38.53333	89
38.54167	85
38.55000	80
38.55833	77
38.56667	76
38.57500	77
38.58333	79
38.59167	81
38.60000	81
38.60833	80
38.61667	79
38.62500	79
38.63333	80
38.64167	81
38.65000	84
38.65833	87
38.66667	90
38.67500	92
38.68333	93
38.69167	93
38.70000	93
38.70833	95
38.71667	96
38.72500	97
38.73333	98
38.74167	98
38.75000	98
38.75833	97
38.76667	96
38.77500	94
38.78333	92
38.79167	90
38.80000	88
38.80833	88
38.81667	87
38.82500	85
38.83333	84
38.84167	85
38.85000	87
38.85833	90
38.86667	92
38.87500	92
38.88333	90
38.89167	87
38.90000	84
38.90833	81
38.91667	79
38.92500	79
38.93333	79
38.94167	79
38.95000	79
38.95833	80
38.96667	81
38.97500	82
38.98333	82
38.99167	81
39.00000	78
39.00833	76
39.01667	75
39.02500	76
39.03333	78
39.04167	79
39.05000	82
39.05833	84
39.06667	85
39.07500	87
39.08333	87
39.09167	87
39.10000	85
39.10833	83
39.11667	82
39.12500	84
39.13333	86
39.14167	88
39.15000	90
39.15833	89
39.16667	86
39.17500	85
39.18333	85
39.19167	87
39.20000	88
39.20833	90
39.21667	91
39.22500	90
39.23333	90
39.24167	91
39.25000	92
39.25833	93
39.26667	94
39.27500	93
39.28333	91
39.29167	88
39.30000	86
39.30833	85
39.31667	86
39.32500	89
39.33333	92
39.34167	93
39.35000	93
39.35833	92
39.36667	91
39.37500	90
39.38333	90
39.39167	90
39.40000	90
39.40833	90
39.41667	89
39.42500	88
39.43333	88
39.44167	88
39.45000	88
39.45833	87
39.46667	86
39.47500	85
39.48333	86
39.49167	89
39.50000	93
39.50833	97
39.51667	101
39.52500	103
39.53333	103
39.54167	101
39.55000	99
39.55833	97
39.56667	95
39.57500	93
39.58333	90
39.59167	87
39.60000	84
39.60833	81
39.61667	82
39.62500	85
39.63333	89
39.64167	92
39.65000	92
39.65833	91
39.66667	89
39.67500	87
39.68333	85
39.69167	84
39.70000	83
39.70833	80
39.71667	77
39.72500	74
39.73333	71
39.74167	70
39.75000	71
39.75833	74
39.76667	78
39.77500	82
39.78333	85
39.79167	88
39.80000	89
39.80833	90
39.81667	88
39.82500	85
39.83333	81
39.84167	76
39.85000	73
39.85833	70
39.86667	70
39.87500	71
39.88333	72
39.89167	74
39.90000	75
39.90833	75
39.91667	74
39.92500	71
39.93333	69
39.94167	67
39.95000	66
39.95833	67
39.96667	71
39.97500	74
39.98333	77
39.99167	79
40.00000	81
40.00833	82
40.01667	83
40.02500	84
40.03333	84
40.04167	83
40.05000	82
40.05833	83
40.06667	85
40.07500	89
40.08333	93
40.09167	97
40.10000	100
40.10833	104
40.11667	108
40.12500	112
40.13333	115
40.14167	116
40.15000	117
40.15833	119
40.16667	121
40.17500	123
40.18333	125
40.19167	126
40.20000	127
40.20833	129
40.21667	133
40.22500	140
40.23333	147
40.24167	154
40.25000	160
40.25833	167
40.26667	174
40.27500	182
40.28333	190
40.29167	198
40.30000	206
40.30833	214
40.31667	222
40.32500	231
40.33333	240
40.34167	252
40.35000	264
40.35833	278
40.36667	292
40.37500	306
40.38333	320
40.39167	332
40.40000	344
40.40833	355
40.41667	366
40.42500	379
40.43333	392
40.44167	406
40.45000	420
40.45833	435
40.46667	451
40.47500	469
40.48333	487
40.49167	506
40.50000	524
40.50833	543
40.51667	562
40.52500	583
40.53333	604
40.54167	625
40.55000	646
40.55833	666
40.56667	685
40.57500	702
40.58333	718
40.59167	735
40.60000	753
40.60833	773
40.61667	792
40.62500	811
40.63333	830
40.64167	850
40.65000	871
40.65833	892
40.66667	915
40.67500	937
40.68333	960
40.69167	982
40.70000	1004
40.70833	1027
40.71667	1049
40.72500	1071
40.73333	1092
40.74167	1111
40.75000	1129
40.75833	1146
40.76667	1163
40.77500	1180
40.78333	1196
40.79167	1210
40.80000	1223
40.80833	1235
40.81667	1248
40.82500	1262
40.83333	1276
40.84167	1288
40.85000	1299
40.85833	1306
40.86667	1313
40.87500	1321
40.88333	1330
40.89167	1339
40.90000	1347
40.90833	1355
40.91667	1360
40.92500	1364
40.93333	1365
40.94167	1366
40.95000	1368
40.95833	1372
40.96667	1376
40.97500	1381
40.98333	1384
40.99167	1386
41.00000	1386
41.00833	1384
41.01667	1381
41.02500	1376
41.03333	1371
41.04167	1365
41.05000	1360
41.05833	1354
41.06667	1347
41.07500	1338
41.08333	1328
41.09167	1318
41.10000	1311
41.10833	1305
41.11667	1298
41.12500	1290
41.13333	1282
41.14167	1271
41.15000	1261
41.15833	1251
41.16667	1242
41.17500	1231
41.18333	1219
41.19167	1206
41.20000	1192
41.20833	1179
41.21667	1164
41.22500	1148
41.23333	1130
41.24167	1109
41.25000	1088
41.25833	1067
41.26667	1046
41.27500	1027
41.28333	1010
41.29167	995
41.30000	981
41.30833	967
41.31667	951
41.32500	933
41.33333	915
41.34167	895
41.35000	876
41.35833	860
41.36667	845
41.37500	832
41.38333	821
41.39167	810
41.40000	797
41.40833	783
41.41667	768
41.42500	753
41.43333	738
41.44167	725
41.45000	711
41.45833	695
41.46667	678
41.47500	661
41.48333	643
41.49167	625
41.50000	608
41.50833	592
41.51667	576
41.52500	562
41.53333	548
41.54167	535
41.55000	521
41.55833	508
41.56667	494
41.57500	482
41.58333	471
41.59167	462
41.60000	453
41.60833	444
41.61667	435
41.62500	425
41.63333	414
41.64167	402
41.65000	388
41.65833	375
41.66667	363
41.67500	352
41.68333	344
41.69167	336
41.70000	327
41.70833	318
41.71667	309
41.72500	299
41.73333	291
41.74167	283
41.75000	276
41.75833	271
41.76667	267
41.77500	265
41.78333	262
41.79167	258
41.80000	250
41.80833	240
41.81667	229
41.82500	218
41.83333	208
41.84167	199
41.85000	193
41.85833	190
41.86667	190
41.87500	189
41.88333	187
41.89167	184
41.90000	179
41.90833	173
41.91667	168
41.92500	163
41.93333	159
41.94167	154
41.95000	150
41.95833	147
41.96667	144
41.97500	142
41.98333	139
41.99167	135
42.00000	131
42.00833	126
42.01667	121
42.02500	116
42.03333	112
42.04167	109
42.05000	106
42.05833	104
42.06667	101
42.07500	99
42.08333	96
42.09167	93
42.10000	90
42.10833	88
42.11667	87
42.12500	87
42.13333	88
42.14167	88
42.15000	86
42.15833	81
42.16667	75
42.17500	70
42.18333	68
42.19167	69
42.20000	73
42.20833	77
42.21667	78
42.22500	77
42.23333	75
42.24167	71
42.25000	68
42.25833	66
42.26667	66
42.27500	66
42.28333	66
42.29167	67
42.30000	67
42.30833	67
42.31667	68
42.32500	71
42.33333	73
42.34167	72
42.35000	67
42.35833	61
42.36667	51
42.37500	44
42.38333	41
42.39167	41
42.40000	42
42.40833	44
42.41667	47
42.42500	51
42.43333	54
42.44167	56
42.45000	57
42.45833	56
42.46667	55
42.47500	53
42.48333	52
42.49167	52
42.50000	52
42.50833	51
42.51667	50
42.52500	49
42.53333	48
42.54167	46
42.55000	45
42.55833	44
42.56667	43
42.57500	44
42.58333	44
42.59167	45
42.60000	44
42.60833	42
42.61667	41
42.62500	39
42.63333	39
42.64167	40
42.65000	43
42.65833	48
42.66667	51
42.67500	52
42.68333	52
42.69167	49
42.70000	46
42.70833	43
42.71667	41
42.72500	41
42.73333	40
42.74167	38
42.75000	35
42.75833	33
42.76667	31
42.77500	32
42.78333	35
42.79167	38
42.80000	39
42.80833	39
42.81667	39
42.82500	39
42.83333	39
42.84167	40
42.85000	41
42.85833	43
42.86667	44
42.87500	43
42.88333	40
42.89167	37
42.90000	35
42.90833	35
42.91667	36
42.92500	37
42.93333	38
42.94167	38
42.95000	36
42.95833	34
42.96667	33
42.97500	32
42.98333	31
42.99167	31
43.00000	30
43.00833	32
43.01667	34
43.02500	37
43.03333	40
43.04167	42
43.05000	44
43.05833	45
43.06667	46
43.07500	48
43.08333	50
43.09167	52
43.10000	52
43.10833	50
43.11667	48
43.12500	45
43.13333	41
43.14167	37
43.15000	33
43.15833	28
43.16667	23
43.17500	21
43.18333	22
43.19167	23
43.20000	26
43.20833	28
43.21667	29
43.22500	28
43.23333	27
43.24167	24
43.25000	22
43.25833	20
43.26667	19
43.27500	20
43.28333	22
43.29167	27
43.30000	33
43.30833	40
43.31667	45
43.32500	48
43.33333	47
43.34167	43
43.35000	37
43.35833	30
43.36667	24
43.37500	19
43.38333	15
43.39167	13
43.40000	12
43.40833	14
43.41667	17
43.42500	22
43.43333	26
43.44167	30
43.45000	32
43.45833	32
43.46667	30
43.47500	27
43.48333	23
43.49167	20
43.50000	20
43.50833	22
43.51667	25
43.52500	27
43.53333	27
43.54167	27
43.55000	26
43.55833	28
43.56667	31
43.57500	35
43.58333	37
43.59167	38
43.60000	37
43.60833	33
43.61667	30
43.62500	27
43.63333	27
43.64167	29
43.65000	33
43.65833	35
43.66667	35
43.67500	33
43.68333	30
43.69167	27
43.70000	26
43.70833	25
43.71667	26
43.72500	28
43.73333	29
43.74167	30
43.75000	29
43.75833	28
43.76667	27
43.77500	26
43.78333	27
43.79167	27
43.80000	24
43.80833	20
43.81667	16
43.82500	14
43.83333	16
43.84167	21
43.85000	27
43.85833	33
43.86667	37
43.87500	40
43.88333	42
43.89167	41
43.90000	38
43.90833	34
43.91667	30
43.92500	26
43.93333	24
43.94167	24
43.95000	24
43.95833	25
43.96667	25
43.97500	23
43.98333	22
43.99167	21
44.00000	21
44.00833	20
44.01667	20
44.02500	20
44.03333	20
44.04167	21
44.05000	23
44.05833	26
44.06667	28
44.07500	28
44.08333	27
44.09167	24
44.10000	22
44.10833	19
44.11667	18
44.12500	19
44.13333	21
44.14167	22
44.15000	22
44.15833	22
44.16667	21
44.17500	19
44.18333	19
44.19167	20
44.20000	25
44.20833	32
44.21667	38
44.22500	42
44.23333	43
44.24167	40
44.25000	36
44.25833	32
44.26667	29
44.27500	27
44.28333	26
44.29167	28
44.30000	31
44.30833	32
44.31667	32
44.32500	29
44.33333	26
44.34167	23
44.35000	20
44.35833	20
44.36667	20
44.37500	20
44.38333	19
44.39167	17
44.40000	15
44.40833	13
44.41667	12
44.42500	13
44.43333	13
44.44167	12
44.45000	11
44.45833	11
44.46667	12
44.47500	15
44.48333	20
44.49167	24
44.50000	27
44.50833	27
44.51667	27
44.52500	26
44.53333	24
44.54167	24
44.55000	24
44.55833	24
44.56667	23
44.57500	21
44.58333	19
44.59167	19
44.60000	23
44.60833	29
44.61667	34
44.62500	37
44.63333	36
44.64167	31
44.65000	25
44.65833	21
44.66667	19
44.67500	21
44.68333	24
44.69167	28
44.70000	30
44.70833	31
44.71667	30
44.72500	29
44.73333	28
44.74167	27
44.75000	28
44.75833	29
44.76667	30
44.77500	31
44.78333	32
44.79167	33
44.80000	33
44.80833	32
44.81667	31
44.82500	29
44.83333	27
44.84167	26
44.85000	27
44.85833	29
44.86667	32
44.87500	34
44.88333	34
44.89167	33
44.90000	32
44.90833	31
44.91667	31
44.92500	30
44.93333	29
44.94167	27
44.95000	23
44.95833	21
44.96667	19
44.97500	20
44.98333	22
44.99167	24
45.00000	26
45.00833	27
45.01667	27
45.02500	25
45.03333	25
45.04167	27
45.05000	30
45.05833	33
45.06667	35
45.07500	36
45.08333	36
45.09167	34
45.10000	33
45.10833	32
45.11667	32
45.12500	31
45.13333	30
45.14167	29
45.15000	28
45.15833	28
45.16667	29
45.17500	31
45.18333	32
45.19167	34
45.20000	36
45.20833	36
45.21667	35
45.22500	33
45.23333	29
45.24167	25
45.25000	21
45.25833	20
45.26667	21
45.27500	23
45.28333	25
45.29167	26
45.30000	27
45.30833	25
45.31667	24
45.32500	23
45.33333	24
45.34167	25
45.35000	27
45.35833	29
45.36667	31
45.37500	34
45.38333	34
45.39167	34
45.40000	33
45.40833	32
45.41667	32
45.42500	33
45.43333	35
45.44167	37
45.45000	39
45.45833	41
45.46667	44
45.47500	46
45.48333	47
45.49167	48
45.50000	47
45.50833	44
45.51667	41
45.52500	37
45.53333	33
45.54167	30
45.55000	28
45.55833	28
45.56667	31
45.57500	35
45.58333	39
45.59167	42
45.60000	43
45.60833	43
45.61667	43
45.62500	43
45.63333	44
45.64167	44
45.65000	43
45.65833	42
45.66667	40
45.67500	39
45.68333	38
45.69167	37
45.70000	36
45.70833	33
45.71667	32
45.72500	30
45.73333	29
45.74167	29
45.75000	30
45.75833	31
45.76667	32
45.77500	33
45.78333	35
45.79167	36
45.80000	38
45.80833	39
45.81667	39
45.82500	39
45.83333	38
45.84167	36
45.85000	34
45.85833	31
45.86667	28
45.87500	25
45.88333	24
45.89167	23
45.90000	23
45.90833	24
45.91667	25
45.92500	25
45.93333	26
45.94167	25
45.95000	26
45.95833	27
45.96667	30
45.97500	32
45.98333	33
45.99167	32
46.00000	30
46.00833	28
46.01667	28
46.02500	29
46.03333	31
46.04167	34
46.05000	37
46.05833	39
46.06667	39
46.07500	38
46.08333	35
46.09167	33
46.10000	32
46.10833	32
46.11667	31
46.12500	29
46.13333	26
46.14167	22
46.15000	18
46.15833	18
46.16667	20
46.17500	24
46.18333	27
46.19167	28
46.20000	27
46.20833	24
46.21667	20
46.22500	16
46.23333	15
46.24167	18
46.25000	22
46.25833	26
46.26667	29
46.27500	30
46.28333	27
46.29167	24
46.30000	23
46.30833	22
46.31667	23
46.32500	23
46.33333	24
46.34167	24
46.35000	25
46.35833	25
46.36667	25
46.37500	25
46.38333	24
46.39167	24
46.40000	24
46.40833	25
46.41667	26
46.42500	26
46.43333	26
46.44167	27
46.45000	28
46.45833	30
46.46667	30
46.47500	30
46.48333	28
46.49167	26
46.50000	26
46.50833	27
46.51667	28
46.52500	28
46.53333	27
46.54167	24
46.55000	22
46.55833	21
46.56667	21
46.57500	23
46.58333	24
46.59167	26
46.60000	27
46.60833	28
46.61667	29
46.62500	30
46.63333	30
46.64167	29
46.65000	29
46.65833	28
46.66667	28
46.67500	26
46.68333	24
46.69167	20
46.70000	17
46.70833	15
46.71667	14
46.72500	15
46.73333	18
46.74167	20
46.75000	21
46.75833	22
46.76667	22
46.77500	21
46.78333	19
46.79167	17
46.80000	18
46.80833	19
46.81667	22
46.82500	24
46.83333	25
46.84167	23
46.85000	20
46.85833	16
46.86667	14
46.87500	13
46.88333	14
46.89167	17
46.90000	20
46.90833	22
46.91667	23
46.92500	23
46.93333	21
46.94167	19
46.95000	17
46.95833	16
46.96667	17
46.97500	18
46.98333	20
46.99167	22
47.00000	23
47.00833	22
47.01667	22
47.02500	20
47.03333	19
47.04167	17
47.05000	15
47.05833	12
47.06667	10
47.07500	9
47.08333	9
47.09167	11
47.10000	14
47.10833	17
47.11667	19
47.12500	19
47.13333	17
47.14167	17
47.15000	17
47.15833	18
47.16667	19
47.17500	19
47.18333	19
47.19167	18
47.20000	17
47.20833	16
47.21667	13
47.22500	10
47.23333	7
47.24167	8
47.25000	11
47.25833	15
47.26667	20
47.27500	24
47.28333	25
47.29167	26
47.30000	28
47.30833	29
47.31667	30
47.32500	29
47.33333	26
47.34167	23
47.35000	19
47.35833	17
47.36667	16
47.37500	16
47.38333	17
47.39167	18
47.40000	20
47.40833	22
47.41667	24
47.42500	25
47.43333	26
47.44167	29
47.45000	32
47.45833	36
47.46667	38
47.47500	39
47.48333	36
47.49167	32
47.50000	27
47.50833	23
47.51667	20
47.52500	18
47.53333	17
47.54167	17
47.55000	17
47.55833	19
47.56667	21
47.57500	24
47.58333	24
47.59167	24
47.60000	22
47.60833	20
47.61667	18
47.62500	18
47.63333	18
47.64167	20
47.65000	22
47.65833	24
47.66667	25
47.67500	26
47.68333	25
47.69167	23
47.70000	21
47.70833	18
47.71667	17
47.72500	17
47.73333	18
47.74167	20
47.75000	22
47.75833	22
47.76667	21
47.77500	21
47.78333	23
47.79167	27
47.80000	31
47.80833	36
47.81667	38
47.82500	37
47.83333	35
47.84167	32
47.85000	30
47.85833	30
47.86667	30
47.87500	31
47.88333	31
47.89167	29
47.90000	26
47.90833	24
47.91667	23
47.92500	24
47.93333	24
47.94167	24
47.95000	22
47.95833	20
47.96667	19
47.97500	19
47.98333	21
47.99167	23
48.00000	23
48.00833	22
48.01667	21
48.02500	21
48.03333	22
48.04167	23
48.05000	24
48.05833	23
48.06667	22
48.07500	21
48.08333	19
48.09167	19
48.10000	20
48.10833	23
48.11667	26
48.12500	29
48.13333	32
48.14167	32
48.15000	32
48.15833	31
48.16667	30
48.17500	30
48.18333	31
48.19167	32
48.20000	33
48.20833	33
48.21667	31
48.22500	27
48.23333	21
48.24167	13
48.25000	6
48.25833	3
48.26667	4
48.27500	7
48.28333	13
48.29167	18
48.30000	22
48.30833	24
48.31667	23
48.32500	20
48.33333	17
48.34167	15
48.35000	15
48.35833	18
48.36667	22
48.37500	24
48.38333	23
48.39167	21
48.40000	18
48.40833	16
48.41667	17
48.42500	19
48.43333	21
48.44167	23
48.45000	24
48.45833	25
48.46667	27
48.47500	27
48.48333	26
48.49167	24
48.50000	22
48.50833	19
48.51667	19
48.52500	19
48.53333	20
48.54167	20
48.55000	19
48.55833	15
48.56667	10
48.57500	6
48.58333	4
48.59167	3
48.60000	3
48.60833	3
48.61667	2
48.62500	1
48.63333	1
48.64167	3
48.65000	7
48.65833	9
48.66667	10
48.67500	10
48.68333	10
48.69167	10
48.70000	10
48.70833	10
48.71667	8
48.72500	5
48.73333	3
48.74167	1
48.75000	2
48.75833	3
48.76667	4
48.77500	4
48.78333	2
48.79167	0
48.80000	1
48.80833	4
48.81667	8
48.82500	11
48.83333	14
48.84167	13
48.85000	11
48.85833	10
48.86667	10
48.87500	11
48.88333	14
48.89167	16
48.90000	18
48.90833	18
48.91667	18
48.92500	18
48.93333	18
48.94167	17
48.95000	16
48.95833	14
48.96667	10
48.97500	6
48.98333	3
48.99167	1
49.00000	2
49.00833	5
49.01667	8
49.02500	11
49.03333	13
49.04167	13
49.05000	12
49.05833	11
49.06667	12
49.07500	12
49.08333	13
49.09167	12
49.10000	11
49.10833	9
49.11667	8
49.12500	8
49.13333	7
49.14167	6
49.15000	4
49.15833	2
49.16667	1
49.17500	2
49.18333	4
49.19167	5
49.20000	5
49.20833	4
49.21667	4
49.22500	5
49.23333	6
49.24167	8
49.25000	9
49.25833	8
49.26667	7
49.27500	6
49.28333	6
49.29167	7
49.30000	9
49.30833	10
49.31667	10
49.32500	8
49.33333	6
49.34167	5
49.35000	5
49.35833	7
49.36667	10
49.37500	12
49.38333	13
49.39167	12
49.40000	9
49.40833	6
49.41667	5
49.42500	5
49.43333	8
49.44167	12
49.45000	15
49.45833	18
49.46667	20
49.47500	21
49.48333	22
49.49167	23
49.50000	24
49.50833	24
49.51667	24
49.52500	22
49.53333	19
49.54167	15
49.55000	13
49.55833	12
49.56667	14
49.57500	15
49.58333	17
49.59167	16
49.60000	14
49.60833	10
49.61667	4
49.62500	-2
49.63333	-7
49.64167	-11
49.65000	-11
49.65833	-8
49.66667	-3
49.67500	3
49.68333	7
49.69167	9
49.70000	10
49.70833	10
49.71667	10
49.72500	10
49.73333	10
49.74167	8
49.75000	6
49.75833	2
49.76667	-1
49.77500	-4
49.78333	-6
49.79167	-6
49.80000	-5
49.80833	-2
49.81667	-0
49.82500	2
49.83333	2
49.84167	1
49.85000	-0
49.85833	3
49.86667	9
49.87500	16
49.88333	21
49.89167	23
49.90000	22
49.90833	18
49.91667	14
49.92500	11
49.93333	9
49.94167	7
49.95000	5
49.95833	2
49.96667	0
49.97500	-2
49.98333	-2
49.99167	-0
50.00000	2
50.00833	4
50.01667	6
50.02500	8
50.03333	11
50.04167	12
50.05000	13
50.05833	12
50.06667	8
50.07500	3
50.08333	-1
50.09167	-3
50.10000	-1
50.10833	2
50.11667	5
50.12500	8
50.13333	9
50.14167	10
50.15000	11
50.15833	11
50.16667	11
50.17500	9
50.18333	8
50.19167	8
50.20000	10
50.20833	15
50.21667	19
50.22500	20
50.23333	18
50.24167	13
50.25000	8
50.25833	6
50.26667	7
50.27500	10
50.28333	14
50.29167	17
50.30000	19
50.30833	19
50.31667	17
50.32500	16
50.33333	15
50.34167	15
50.35000	19
50.35833	22
50.36667	26
50.37500	28
50.38333	28
50.39167	28
50.40000	29
50.40833	32
50.41667	35
50.42500	35
50.43333	32
50.44167	29
50.45000	27
50.45833	26
50.46667	28
50.47500	32
50.48333	37
50.49167	41
50.50000	46
50.50833	51
50.51667	55
50.52500	56
50.53333	57
50.54167	57
50.55000	58
50.55833	60
50.56667	63
50.57500	64
50.58333	65
50.59167	65
50.60000	65
50.60833	64
50.61667	63
50.62500	62
50.63333	61
50.64167	60
50.65000	57
50.65833	56
50.66667	55
50.67500	57
50.68333	60
50.69167	63
50.70000	66
50.70833	69
50.71667	72
50.72500	75
50.73333	77
50.74167	78
50.75000	78
50.75833	77
50.76667	77
50.77500	78
50.78333	81
50.79167	84
50.80000	88
50.80833	91
50.81667	95
50.82500	97
50.83333	99
50.84167	100
50.85000	99
50.85833	97
50.86667	95
50.87500	93
50.88333	93
50.89167	95
50.90000	99
50.90833	104
50.91667	107
50.92500	107
50.93333	104
50.94167	100
50.95000	96
50.95833	94
50.96667	94
50.97500	96
50.98333	97
50.99167	99
51.00000	101
51.00833	104
51.01667	107
51.02500	109
51.03333	111
51.04167	112
51.05000	114
51.05833	117
51.06667	119
51.07500	120
51.08333	118
51.09167	115
51.10000	111
51.10833	107
51.11667	104
51.12500	103
51.13333	103
51.14167	102
51.15000	102
51.15833	101
51.16667	100
51.17500	99
51.18333	99
51.19167	99
51.20000	100
51.20833	101
51.21667	102
51.22500	103
51.23333	103
51.24167	100
51.25000	95
51.25833	90
51.26667	86
51.27500	85
51.28333	88
51.29167	91
51.30000	92
51.30833	91
51.31667	88
51.32500	83
51.33333	79
51.34167	76
51.35000	75
51.35833	74
51.36667	74
51.37500	75
51.38333	75
51.39167	76
51.40000	76
51.40833	76
51.41667	75
51.42500	72
51.43333	69
51.44167	64
51.45000	60
51.45833	58
51.46667	59
51.47500	60
51.48333	63
51.49167	64
51.50000	64
51.50833	63
51.51667	63
51.52500	64
51.53333	65
51.54167	67
51.55000	69
51.55833	70
51.56667	69
51.57500	67
51.58333	65
51.59167	62
51.60000	62
51.60833	62
51.61667	63
51.62500	63
51.63333	63
51.64167	63
51.65000	60
51.65833	56
51.66667	51
51.67500	45
51.68333	39
51.69167	35
51.70000	34
51.70833	35
51.71667	38
51.72500	40
51.73333	41
51.74167	42
51.75000	41
51.75833	39
51.76667	36
51.77500	34
51.78333	33
51.79167	32
51.80000	34
51.80833	36
51.81667	36
51.82500	34
51.83333	30
51.84167	27
51.85000	24
51.85833	22
51.86667	22
51.87500	21
51.88333	20
51.89167	18
51.90000	17
51.90833	17
51.91667	17
51.92500	16
51.93333	16
51.94167	17
51.95000	18
51.95833	19
51.96667	21
51.97500	21
51.98333	21
51.99167	20
52.00000	20
52.00833	20
52.01667	20
52.02500	19
52.03333	16
52.04167	12
52.05000	9
52.05833	7
52.06667	6
52.07500	7
52.08333	8
52.09167	9
52.10000	10
52.10833	9
52.11667	10
52.12500	11
52.13333	13
52.14167	15
52.15000	16
52.15833	16
52.16667	16
52.17500	14
52.18333	13
52.19167	12
52.20000	13
52.20833	17
52.21667	21
52.22500	24
52.23333	24
52.24167	21
52.25000	16
52.25833	12
52.26667	10
52.27500	10
52.28333	13
52.29167	15
52.30000	16
52.30833	15
52.31667	13
52.32500	10
52.33333	9
52.34167	9
52.35000	9
52.35833	10
52.36667	10
52.37500	10
52.38333	11
52.39167	13
52.40000	14
52.40833	13
52.41667	10
52.42500	6
52.43333	2
52.44167	-1
52.45000	-2
52.45833	-2
52.46667	1
52.47500	3
52.48333	6
52.49167	8
52.50000	9
52.50833	8
52.51667	7
52.52500	5
52.53333	4
52.54167	4
52.55000	5
52.55833	7
52.56667	9
52.57500	11
52.58333	11
52.59167	10
52.60000	8
52.60833	5
52.61667	2
52.62500	-0
52.63333	-1
52.64167	-1
52.65000	-0
52.65833	1
52.66667	2
52.67500	2
52.68333	-0
52.69167	-3
52.70000	-5
52.70833	-7
52.71667	-6
52.72500	-3
52.73333	0
52.74167	3
52.75000	4
52.75833	6
52.76667	8
52.77500	10
52.78333	13
52.79167	15
52.80000	14
52.80833	12
52.81667	10
52.82500	8
52.83333	5
52.84167	3
52.85000	0
52.85833	-3
52.86667	-6
52.87500	-7
52.88333	-5
52.89167	-2
52.90000	1
52.90833	5
52.91667	9
52.92500	11
52.93333	12
52.94167	12
52.95000	10
52.95833	7
52.96667	3
52.97500	-1
52.98333	-3
52.99167	-4
53.00000	-2
53.00833	2
53.01667	5
53.02500	7
53.03333	7
53.04167	8
53.05000	8
53.05833	9
53.06667	8
53.07500	6
53.08333	2
53.09167	-2
53.10000	-4
53.10833	-4
53.11667	-2
53.12500	0
53.13333	2
53.14167	3
53.15000	2
53.15833	2
53.16667	3
53.17500	4
53.18333	5
53.19167	7
53.20000	7
53.20833	6
53.21667	7
53.22500	9
53.23333	10
53.24167	12
53.25000	12
53.25833	11
53.26667	9
53.27500	6
53.28333	4
53.29167	2
53.30000	-0
53.30833	-2
53.31667	-4
53.32500	-4
53.33333	-3
53.34167	-1
53.35000	2
53.35833	5
53.36667	8
53.37500	10
53.38333	12
53.39167	13
53.40000	13
53.40833	12
53.41667	12
53.42500	13
53.43333	14
53.44167	15
53.45000	16
53.45833	14
53.46667	11
53.47500	6
53.48333	2
53.49167	-2
53.50000	-4
53.50833	-6
53.51667	-7
53.52500	-9
53.53333	-10
53.54167	-10
53.55000	-8
53.55833	-4
53.56667	-1
53.57500	2
53.58333	4
53.59167	6
53.60000	8
53.60833	9
53.61667	9
53.62500	9
53.63333	8
53.64167	8
53.65000	8
53.65833	10
53.66667	14
53.67500	17
53.68333	19
53.69167	21
53.70000	21
53.70833	21
53.71667	21
53.72500	21
53.73333	22
53.74167	20
53.75000	18
53.75833	16
53.76667	15
53.77500	14
53.78333	15
53.79167	18
53.80000	20
53.80833	23
53.81667	25
53.82500	26
53.83333	27
53.84167	29
53.85000	31
53.85833	33
53.86667	35
53.87500	35
53.88333	34
53.89167	33
53.90000	34
53.90833	36
53.91667	38
53.92500	42
53.93333	45
53.94167	48
53.95000	51
53.95833	54
53.96667	55
53.97500	56
53.98333	55
53.99167	53
54.00000	51
54.00833	49
54.01667	48
54.02500	48
54.03333	51
54.04167	57
54.05000	63
54.05833	69
54.06667	74
54.07500	79
54.08333	82
54.09167	86
54.10000	90
54.10833	94
54.11667	97
54.12500	97
54.13333	96
54.14167	96
54.15000	95
54.15833	96
54.16667	98
54.17500	100
54.18333	102
54.19167	104
54.20000	109
54.20833	114
54.21667	120
54.22500	126
54.23333	131
54.24167	137
54.25000	142
54.25833	147
54.26667	152
54.27500	158
54.28333	165
54.29167	171
54.30000	177
54.30833	183
54.31667	185
54.32500	185
54.33333	183
54.34167	181
54.35000	180
54.35833	181
54.36667	183
54.37500	187
54.38333	191
54.39167	195
54.40000	199
54.40833	202
54.41667	207
54.42500	214
54.43333	221
54.44167	229
54.45000	237
54.45833	244
54.46667	250
54.47500	257
54.48333	264
54.49167	271
54.50000	277
54.50833	282
54.51667	286
54.52500	289
54.53333	293
54.54167	298
54.55000	304
54.55833	310
54.56667	317
54.57500	324
54.58333	330
54.59167	336
54.60000	343
54.60833	350
54.61667	357
54.62500	362
54.63333	367
54.64167	370
54.65000	373
54.65833	377
54.66667	382
54.67500	389
54.68333	398
54.69167	408
54.70000	418
54.70833	427
54.71667	435
54.72500	442
54.73333	449
54.74167	454
54.75000	460
54.75833	465
54.76667	470
54.77500	477
54.78333	484
54.79167	491
54.80000	498
54.80833	504
54.81667	510
54.82500	516
54.83333	522
54.84167	527
54.85000	532
54.85833	537
54.86667	544
54.87500	553
54.88333	564
54.89167	575
54.90000	585
54.90833	594
54.91667	601
54.92500	606
54.93333	610
54.94167	614
54.95000	616
54.95833	619
54.96667	622
54.97500	626
54.98333	631
54.99167	636
55.00000	641
55.00833	647
55.01667	652
55.02500	657
55.03333	661
55.04167	664
55.05000	666
55.05833	668
55.06667	671
55.07500	676
55.08333	683
55.09167	690
55.10000	698
55.10833	706
55.11667	713
55.12500	718
55.13333	722
55.14167	725
55.15000	728
55.15833	732
55.16667	737
55.17500	742
55.18333	746
55.19167	750
55.20000	752
55.20833	754
55.21667	757
55.22500	760
55.23333	764
55.24167	768
55.25000	772
55.25833	777
55.26667	781
55.27500	784
55.28333	784
55.29167	783
55.30000	781
55.30833	780
55.31667	779
55.32500	780
55.33333	781
55.34167	781
55.35000	782
55.35833	783
55.36667	785
55.37500	787
55.38333	789
55.39167	791
55.40000	792
55.40833	794
55.41667	797
55.42500	801
55.43333	804
55.44167	805
55.45000	804
55.45833	801
55.46667	797
55.47500	794
55.48333	793
55.49167	793
55.50000	793
55.50833	792
55.51667	792
55.52500	792
55.53333	792
55.54167	792
55.55000	791
55.55833	790
55.56667	790
55.57500	789
55.58333	789
55.59167	788
55.60000	787
55.60833	786
55.61667	785
55.62500	784
55.63333	784
55.64167	785
55.65000	786
55.65833	788
55.66667	790
55.67500	791
55.68333	789
55.69167	786
55.70000	782
55.70833	777
55.71667	772
55.72500	768
55.73333	763
55.74167	759
55.75000	755
55.75833	752
55.76667	751
55.77500	751
55.78333	751
55.79167	751
55.80000	750
55.80833	748
55.81667	744
55.82500	741
55.83333	737
55.84167	733
55.85000	729
55.85833	726
55.86667	724
55.87500	721
55.88333	718
55.89167	713
55.90000	708
55.90833	702
55.91667	696
55.92500	692
55.93333	690
55.94167	689
55.95000	689
55.95833	690
55.96667	690
55.97500	690
55.98333	687
55.99167	682
56.00000	676
56.00833	669
56.01667	662
56.02500	655
56.03333	648
56.04167	642
56.05000	637
56.05833	633
56.06667	631
56.07500	629
56.08333	628
56.09167	627
56.10000	625
56.10833	622
56.11667	619
56.12500	615
56.13333	612
56.14167	610
56.15000	607
56.15833	602
56.16667	597
56.17500	592
56.18333	589
56.19167	587
56.20000	586
56.20833	586
56.21667	587
56.22500	587
56.23333	585
56.24167	583
56.25000	579
56.25833	574
56.26667	568
56.27500	562
56.28333	558
56.29167	555
56.30000	554
56.30833	554
56.31667	554
56.32500	552
56.33333	547
56.34167	540
56.35000	533
56.35833	525
56.36667	517
56.37500	510
56.38333	502
56.39167	495
56.40000	490
56.40833	485
56.41667	482
56.42500	481
56.43333	481
56.44167	481
56.45000	479
56.45833	475
56.46667	469
56.47500	463
56.48333	456
56.49167	450
56.50000	445
56.50833	443
56.51667	441
56.52500	439
56.53333	436
56.54167	432
56.55000	428
56.55833	426
56.56667	424
56.57500	424
56.58333	425
56.59167	426
56.60000	426
56.60833	423
56.61667	418
56.62500	411
56.63333	405
56.64167	399
56.65000	393
56.65833	388
56.66667	382
56.67500	378
56.68333	376
56.69167	374
56.70000	372
56.70833	369
56.71667	362
56.72500	354
56.73333	347
56.74167	341
56.75000	337
56.75833	336
56.76667	336
56.77500	337
56.78333	335
56.79167	332
56.80000	329
56.80833	325
56.81667	322
56.82500	320
56.83333	318
56.84167	316
56.85000	312
56.85833	308
56.86667	304
56.87500	301
56.88333	299
56.89167	297
56.90000	294
56.90833	292
56.91667	290
56.92500	289
56.93333	290
56.94167	291
56.95000	291
56.95833	289
56.96667	286
56.97500	283
56.98333	280
56.99167	277
57.00000	273
57.00833	270
57.01667	267
57.02500	264
57.03333	263
57.04167	266
57.05000	269
57.05833	271
57.06667	270
57.07500	267
57.08333	261
57.09167	255
57.10000	250
57.10833	246
57.11667	244
57.12500	244
57.13333	244
57.14167	243
57.15000	241
57.15833	237
57.16667	232
57.17500	228
57.18333	225
57.19167	223
57.20000	223
57.20833	221
57.21667	220
57.22500	218
57.23333	216
57.24167	215
57.25000	215
57.25833	216
57.26667	218
57.27500	218
57.28333	217
57.29167	215
57.30000	210
57.30833	205
57.31667	202
57.32500	200
57.33333	199
57.34167	198
57.35000	196
57.35833	193
57.36667	190
57.37500	188
57.38333	186
57.39167	185
57.40000	183
57.40833	180
57.41667	177
57.42500	174
57.43333	170
57.44167	165
57.45000	160
57.45833	156
57.46667	153
57.47500	152
57.48333	153
57.49167	154
57.50000	156
57.50833	157
57.51667	159
57.52500	162
57.53333	165
57.54167	166
57.55000	165
57.55833	164
57.56667	164
57.57500	163
57.58333	162
57.59167	159
57.60000	156
57.60833	153
57.61667	151
57.62500	151
57.63333	152
57.64167	154
57.65000	155
57.65833	156
57.66667	154
57.67500	150
57.68333	144
57.69167	139
57.70000	135
57.70833	131
57.71667	128
57.72500	124
57.73333	120
57.74167	118
57.75000	117
57.75833	119
57.76667	122
57.77500	124
57.78333	123
57.79167	121
57.80000	120
57.80833	120
57.81667	122
57.82500	124
57.83333	126
57.84167	125
57.85000	123
57.85833	120
57.86667	116
57.87500	112
57.88333	110
57.89167	109
57.90000	112
57.90833	115
57.91667	119
57.92500	121
57.93333	122
57.94167	121
57.95000	118
57.95833	114
57.96667	110
57.97500	104
57.98333	99
57.99167	93
58.00000	89
58.00833	87
58.01667	88
58.02500	92
58.03333	98
58.04167	103
58.05000	105
58.05833	106
58.06667	106
58.07500	105
58.08333	104
58.09167	103
58.10000	101
58.10833	100
58.11667	98
58.12500	97
58.13333	96
58.14167	96
58.15000	96
58.15833	97
58.16667	97
58.17500	97
58.18333	96
58.19167	95
58.20000	95
58.20833	95
58.21667	94
58.22500	92
58.23333	89
58.24167	85
58.25000	80
58.25833	77
58.26667	77
58.27500	77
58.28333	79
58.29167	80
58.30000	81
58.30833	81
58.31667	80
58.32500	79
58.33333	79
58.34167	78
58.35000	79
58.35833	81
58.36667	84
58.37500	84
58.38333	83
58.39167	80
58.40000	74
58.40833	68
58.41667	65
58.42500	64
58.43333	65
58.44167	67
58.45000	69
58.45833	72
58.46667	76
58.47500	79
58.48333	82
58.49167	82
58.50000	79
58.50833	74
58.51667	68
58.52500	64
58.53333	60
58.54167	57
58.55000	55
58.55833	54
58.56667	56
58.57500	58
58.58333	63
58.59167	68
58.60000	71
58.60833	72
58.61667	71
58.62500	67
58.63333	62
58.64167	58
58.65000	56
58.65833	54
58.66667	53
58.67500	53
58.68333	54
58.69167	55
58.70000	57
58.70833	59
58.71667	61
58.72500	61
58.73333	59
58.74167	56
58.75000	52
58.75833	50
58.76667	49
58.77500	51
58.78333	53
58.79167	56
58.80000	57
58.80833	58
58.81667	58
58.82500	56
58.83333	55
58.84167	54
58.85000	55
58.85833	56
58.86667	57
58.87500	59
58.88333	60
58.89167	61
58.90000	61
58.90833	60
58.91667	57
58.92500	52
58.93333	48
58.94167	46
58.95000	46
58.95833	47
58.96667	50
58.97500	52
58.98333	52
58.99167	50
59.00000	47
59.00833	43
59.01667	41
59.02500	41
59.03333	42
59.04167	43
59.05000	44
59.05833	44
59.06667	43
59.07500	41
59.08333	40
59.09167	39
59.10000	38
59.10833	39
59.11667	41
59.12500	44
59.13333	46
59.14167	48
59.15000	48
59.15833	47
59.16667	45
59.17500	44
59.18333	43
59.19167	44
59.20000	44
59.20833	45
59.21667	46
59.22500	46
59.23333	46
59.24167	46
59.25000	48
59.25833	50
59.26667	51
59.27500	52
59.28333	51
59.29167	50
59.30000	50
59.30833	49
59.31667	47
59.32500	42
59.33333	36
59.34167	30
59.35000	25
59.35833	24
59.36667	26
59.37500	28
59.38333	30
59.39167	31
59.40000	32
59.40833	33
59.41667	34
59.42500	33
59.43333	32
59.44167	30
59.45000	29
59.45833	30
59.46667	32
59.47500	36
59.48333	40
59.49167	43
59.50000	46
59.50833	47
59.51667	46
59.52500	41
59.53333	35
59.54167	27
59.55000	20
59.55833	15
59.56667	13
59.57500	11
59.58333	10
59.59167	8
59.60000	8
59.60833	10
59.61667	12
59.62500	16
59.63333	19
59.64167	22
59.65000	23
59.65833	24
59.66667	27
59.67500	28
59.68333	29
59.69167	28
59.70000	28
59.70833	29
59.71667	29
59.72500	27
59.73333	23
59.74167	19
59.75000	15
59.75833	14
59.76667	18
59.77500	22
59.78333	25
59.79167	27
59.80000	26
59.80833	24
59.81667	21
59.82500	18
59.83333	14
59.84167	11
59.85000	8
59.85833	7
59.86667	8
59.87500	9
59.88333	11
59.89167	13
59.90000	16
59.90833	19
59.91667	22
59.92500	24
59.93333	25
59.94167	22
59.95000	19
59.95833	16
59.96667	14
59.97500	14
59.98333	14
59.99167	15
60.00000	16

[LC Chromatogram(Detector A-Ch2)]
Interval(msec)	500
# of Points	7201
Start Time(min)	0.000
End Time(min)	60.000
Intensity Units	mV
Intensity Multiplier	0.001
Wavelength(nm)	230
R.Time (min)	Intensity
0.00000	-83
0.00833	-83
0.01667	-51
0.02500	-2
0.03333	-3
0.04167	-5
0.05000	-8
0.05833	-11
0.06667	-15
0.07500	-18
0.08333	-20
0.09167	-19
0.10000	-18
0.10833	-16
0.11667	-17
0.12500	-19
0.13333	-23
0.14167	-27
0.15000	-29
0.15833	-29
0.16667	-27
0.17500	-26
0.18333	-27
0.19167	-29
0.20000	-33
0.20833	-36
0.21667	-39
0.22500	-41
0.23333	-43
0.24167	-44
0.25000	-46
0.25833	-48
0.26667	-50
0.27500	-53
0.28333	-55
0.29167	-58
0.30000	-59
0.30833	-61
0.31667	-60
0.32500	-60
0.33333	-59
0.34167	-58
0.35000	-59
0.35833	-61
0.36667	-64
0.37500	-68
0.38333	-72
0.39167	-73
0.40000	-73
0.40833	-73
0.41667	-73
0.42500	-73
0.43333	-75
0.44167	-78
0.45000	-80
0.45833	-81
0.46667	-82
0.47500	-83
0.48333	-85
0.49167	-87
0.50000	-89
0.50833	-91
0.51667	-94
0.52500	-97
0.53333	-99
0.54167	-102
0.55000	-103
0.55833	-103
0.56667	-103
0.57500	-102
0.58333	-102
0.59167	-104
0.60000	-106
0.60833	-108
0.61667	-110
0.62500	-112
0.63333	-113
0.64167	-114
0.65000	-115
0.65833	-117
0.66667	-119
0.67500	-122
0.68333	-124
0.69167	-125
0.70000	-124
0.70833	-122
0.71667	-121
0.72500	-120
0.73333	-122
0.74167	-126
0.75000	-130
0.75833	-135
0.76667	-139
0.77500	-142
0.78333	-146
0.79167	-149
0.80000	-151
0.80833	-151
0.81667	-150
0.82500	-149
0.83333	-147
0.84167	-147
0.85000	-148
0.85833	-150
0.86667	-151
0.87500	-152
0.88333	-152
0.89167	-152
0.90000	-153
0.90833	-155
0.91667	-157
0.92500	-159
0.93333	-162
0.94167	-165
0.95000	-167
0.95833	-169
0.96667	-169
0.97500	-169
0.98333	-169
0.99167	-168
1.00000	-167
1.00833	-167
1.01667	-167
1.02500	-169
1.03333	-172
1.04167	-174
1.05000	-176
1.05833	-177
1.06667	-178
1.07500	-179
1.08333	-181
1.09167	-181
1.10000	-181
1.10833	-179
1.11667	-177
1.12500	-175
1.13333	-175
1.14167	-175
1.15000	-176
1.15833	-176
1.16667	-177
1.17500	-179
1.18333	-182
1.19167	-187
1.20000	-192
1.20833	-195
1.21667	-198
1.22500	-198
1.23333	-197
1.24167	-196
1.25000	-196
1.25833	-196
1.26667	-197
1.27500	-198
1.28333	-200
1.29167	-202
1.30000	-203
1.30833	-204
1.31667	-205
1.32500	-206
1.33333	-207
1.34167	-209
1.35000	-211
1.35833	-213
1.36667	-213
1.37500	-213
1.38333	-212
1.39167	-213
1.40000	-214
1.40833	-215
1.41667	-217
1.42500	-219
1.43333	-220
1.44167	-221
1.45000	-222
1.45833	-223
1.46667	-223
1.47500	-222
1.48333	-222
1.49167	-222
1.50000	-224
1.50833	-227
1.51667	-231
1.52500	-234
1.53333	-236
1.54167	-236
1.55000	-234
1.55833	-232
1.56667	-230
1.57500	-230
1.58333	-231
1.59167	-232
1.60000	-234
1.60833	-235
1.61667	-235
1.62500	-234
1.63333	-233
1.64167	-232
1.65000	-233
1.65833	-236
1.66667	-240
1.67500	-244
1.68333	-248
1.69167	-249
1.70000	-249
1.70833	-247
1.71667	-245
1.72500	-245
1.73333	-246
1.74167	-247
1.75000	-249
1.75833	-250
1.76667	-250
1.77500	-249
1.78333	-249
1.79167	-250
1.80000	-251
1.80833	-253
1.81667	-253
1.82500	-252
1.83333	-250
1.84167	-248
1.85000	-247
1.85833	-247
1.86667	-249
1.87500	-251
1.88333	-254
1.89167	-257
1.90000	-258
1.90833	-258
1.91667	-257
1.92500	-257
1.93333	-257
1.94167	-259
1.95000	-262
1.95833	-264
1.96667	-265
1.97500	-265
1.98333	-264
1.99167	-264
2.00000	-263
2.00833	-262
2.01667	-261
2.02500	-261
2.03333	-262
2.04167	-264
2.05000	-267
2.05833	-270
2.06667	-271
2.07500	-272
2.08333	-271
2.09167	-271
2.10000	-272
2.10833	-275
2.11667	-278
2.12500	-280
2.13333	-282
2.14167	-283
2.15000	-284
2.15833	-285
2.16667	-286
2.17500	-286
2.18333	-286
2.19167	-284
2.20000	-283
2.20833	-282
2.21667	-283
2.22500	-285
2.23333	-288
2.24167	-291
2.25000	-295
2.25833	-299
2.26667	-301
2.27500	-301
2.28333	-299
2.29167	-296
2.30000	-292
2.30833	-288
2.31667	-285
2.32500	-283
2.33333	-281
2.34167	-280
2.35000	-281
2.35833	-283
2.36667	-284
2.37500	-285
2.38333	-287
2.39167	-287
2.40000	-288
2.40833	-290
2.41667	-292
2.42500	-295
2.43333	-299
2.44167	-302
2.45000	-305
2.45833	-307
2.46667	-309
2.47500	-309
2.48333	-310
2.49167	-312
2.50000	-315
2.50833	-317
2.51667	-317
2.52500	-315
2.53333	-311
2.54167	-308
2.55000	-305
2.55833	-304
2.56667	-306
2.57500	-309
2.58333	-312
2.59167	-314
2.60000	-316
2.60833	-316
2.61667	-314
2.62500	-312
2.63333	-310
2.64167	-308
2.65000	-306
2.65833	-304
2.66667	-304
2.67500	-307
2.68333	-311
2.69167	-317
2.70000	-323
2.70833	-327
2.71667	-329
2.72500	-329
2.73333	-327
2.74167	-324
2.75000	-322
2.75833	-321
2.76667	-320
2.77500	-321
2.78333	-323
2.79167	-324
2.80000	-326
2.80833	-327
2.81667	-328
2.82500	-328
2.83333	-328
2.84167	-330
2.85000	-331
2.85833	-332
2.86667	-332
2.87500	-333
2.88333	-332
2.89167	-330
2.90000	-328
2.90833	-325
2.91667	-324
2.92500	-324
2.93333	-326
2.94167	-329
2.95000	-331
2.95833	-332
2.96667	-333
2.97500	-334
2.98333	-335
2.99167	-336
3.00000	-336
3.00833	-336
3.01667	-334
3.02500	-332
3.03333	-330
3.04167	-329
3.05000	-328
3.05833	-328
3.06667	-329
3.07500	-330
3.08333	-331
3.09167	-330
3.10000	-329
3.10833	-327
3.11667	-326
3.12500	-327
3.13333	-330
3.14167	-334
3.15000	-337
3.15833	-338
3.16667	-337
3.17500	-336
3.18333	-335
3.19167	-334
3.20000	-334
3.20833	-333
3.21667	-334
3.22500	-335
3.23333	-335
3.24167	-336
3.25000	-336
3.25833	-335
3.26667	-336
3.27500	-339
3.28333	-342
3.29167	-345
3.30000	-348
3.30833	-349
3.31667	-349
3.32500	-347
3.33333	-346
3.34167	-345
3.35000	-344
3.35833	-344
3.36667	-344
3.37500	-344
3.38333	-345
3.39167	-348
3.40000	-350
3.40833	-351
3.41667	-350
3.42500	-348
3.43333	-346
3.44167	-345
3.45000	-345
3.45833	-346
3.46667	-348
3.47500	-349
3.48333	-351
3.49167	-353
3.50000	-355
3.50833	-355
3.51667	-354
3.52500	-353
3.53333	-351
3.54167	-349
3.55000	-347
3.55833	-346
3.56667	-345
3.57500	-344
3.58333	-343
3.59167	-343
3.60000	-344
3.60833	-344
3.61667	-345
3.62500	-347
3.63333	-349
3.64167	-352
3.65000	-354
3.65833	-356
3.66667	-357
3.67500	-358
3.68333	-358
3.69167	-357
3.70000	-356
3.70833	-354
3.71667	-354
3.72500	-354
3.73333	-356
3.74167	-358
3.75000	-360
3.75833	-362
3.76667	-364
3.77500	-366
3.78333	-368
3.79167	-368
3.80000	-368
3.80833	-368
3.81667	-367
3.82500	-366
3.83333	-364
3.84167	-362
3.85000	-362
3.85833	-362
3.86667	-364
3.87500	-366
3.88333	-368
3.89167	-367
3.90000	-366
3.90833	-364
3.91667	-363
3.92500	-363
3.93333	-363
3.94167	-365
3.95000	-365
3.95833	-366
3.96667	-366
3.97500	-368
3.98333	-370
3.99167	-372
4.00000	-371
4.00833	-368
4.01667	-365
4.02500	-363
4.03333	-363
4.04167	-364
4.05000	-366
4.05833	-369
4.06667	-370
4.07500	-370
4.08333	-368
4.09167	-368
4.10000	-369
4.10833	-370
4.11667	-371
4.12500	-372
4.13333	-372
4.14167	-372
4.15000	-372
4.15833	-371
4.16667	-371
4.17500	-371
4.18333	-371
4.19167	-370
4.20000	-369
4.20833	-368
4.21667	-369
4.22500	-370
4.23333	-373
4.24167	-375
4.25000	-376
4.25833	-377
4.26667	-377
4.27500	-378
4.28333	-378
4.29167	-379
4.30000	-379
4.30833	-380
4.31667	-382
4.32500	-383
4.33333	-385
4.34167	-385
4.35000	-385
4.35833	-384
4.36667	-383
4.37500	-382
4.38333	-381
4.39167	-381
4.40000	-383
4.40833	-385
4.41667	-388
4.42500	-391
4.43333	-393
4.44167	-395
4.45000	-395
4.45833	-395
4.46667	-393
4.47500	-391
4.48333	-388
4.49167	-387
4.50000	-387
4.50833	-388
4.51667	-390
4.52500	-391
4.53333	-391
4.54167	-389
4.55000	-388
4.55833	-387
4.56667	-389
4.57500	-391
4.58333	-393
4.59167	-393
4.60000	-392
4.60833	-389
4.61667	-385
4.62500	-383
4.63333	-382
4.64167	-383
4.65000	-385
4.65833	-387
4.66667	-387
4.67500	-385
4.68333	-382
4.69167	-380
4.70000	-377
4.70833	-375
4.71667	-376
4.72500	-377
4.73333	-378
4.74167	-381
4.75000	-383
4.75833	-385
4.76667	-385
4.77500	-385
4.78333	-384
4.79167	-383
4.80000	-384
4.80833	-386
4.81667	-389
4.82500	-393
4.83333	-397
4.84167	-400
4.85000	-401
4.85833	-400
4.86667	-399
4.87500	-399
4.88333	-400
4.89167	-402
4.90000	-403
4.90833	-403
4.91667	-402
4.92500	-400
4.93333	-399
4.94167	-399
4.95000	-400
4.95833	-402
4.96667	-403
4.97500	-404
4.98333	-403
4.99167	-401
5.00000	-398
5.00833	-395
5.01667	-393
5.02500	-392
5.03333	-391
5.04167	-390
5.05000	-391
5.05833	-392
5.06667	-395
5.07500	-399
5.08333	-403
5.09167	-406
5.10000	-408
5.10833	-408
5.11667	-405
5.12500	-402
5.13333	-399
5.14167	-397
5.15000	-396
5.15833	-397
5.16667	-399
5.17500	-402
5.18333	-403
5.19167	-403
5.20000	-401
5.20833	-400
5.21667	-400
5.22500	-400
5.23333	-401
5.24167	-402
5.25000	-403
5.25833	-403
5.26667	-403
5.27500	-403
5.28333	-403
5.29167	-403
5.30000	-404
5.30833	-405
5.31667	-406
5.32500	-406
5.33333	-405
5.34167	-403
5.35000	-400
5.35833	-397
5.36667	-395
5.37500	-394
5.38333	-395
5.39167	-396
5.40000	-397
5.40833	-396
5.41667	-393
5.42500	-391
5.43333	-391
5.44167	-391
5.45000	-392
5.45833	-393
5.46667	-393
5.47500	-393
5.48333	-394
5.49167	-397
5.50000	-401
5.50833	-406
5.51667	-410
5.52500	-413
5.53333	-414
5.54167	-415
5.55000	-414
5.55833	-412
5.56667	-411
5.57500	-409
5.58333	-408
5.59167	-408
5.60000	-409
5.60833	-412
5.61667	-415
5.62500	-417
5.63333	-418
5.64167	-417
5.65000	-416
5.65833	-413
5.66667	-411
5.67500	-411
5.68333	-411
5.69167	-411
5.70000	-410
5.70833	-408
5.71667	-406
5.72500	-404
5.73333	-403
5.74167	-403
5.75000	-403
5.75833	-404
5.76667	-404
5.77500	-404
5.78333	-404
5.79167	-405
5.80000	-407
5.80833	-409
5.81667	-411
5.82500	-412
5.83333	-413
5.84167	-414
5.85000	-413
5.85833	-412
5.86667	-411
5.87500	-411
5.88333	-410
5.89167	-410
5.90000	-409
5.90833	-408
5.91667	-408
5.92500	-407
5.93333	-408
5.94167	-409
5.95000	-411
5.95833	-413
5.96667	-415
5.97500	-419
5.98333	-422
5.99167	-424
6.00000	-425
6.00833	-425
6.01667	-422
6.02500	-419
6.03333	-415
6.04167	-412
6.05000	-411
6.05833	-411
6.06667	-411
6.07500	-413
6.08333	-415
6.09167	-417
6.10000	-420
6.10833	-423
6.11667	-426
6.12500	-427
6.13333	-427
6.14167	-426
6.15000	-425
6.15833	-424
6.16667	-423
6.17500	-421
6.18333	-418
6.19167	-414
6.20000	-411
6.20833	-409
6.21667	-410
6.22500	-412
6.23333	-414
6.24167	-417
6.25000	-419
6.25833	-421
6.26667	-422
6.27500	-424
6.28333	-424
6.29167	-423
6.30000	-421
6.30833	-421
6.31667	-423
6.32500	-424
6.33333	-424
6.34167	-424
6.35000	-423
6.35833	-421
6.36667	-420
6.37500	-418
6.38333	-417
6.39167	-415
6.40000	-415
6.40833	-416
6.41667	-420
6.42500	-424
6.43333	-427
6.44167	-430
6.45000	-430
6.45833	-428
6.46667	-425
6.47500	-422
6.48333	-420
6.49167	-418
6.50000	-416
6.50833	-414
6.51667	-413
6.52500	-412
6.53333	-412
6.54167	-413
6.55000	-414
6.55833	-416
6.56667	-419
6.57500	-423
6.58333	-425
6.59167	-425
6.60000	-426
6.60833	-426
6.61667	-426
6.62500	-426
6.63333	-425
6.64167	-424
6.65000	-422
6.65833	-420
6.66667	-419
6.67500	-417
6.68333	-415
6.69167	-414
6.70000	-413
6.70833	-412
6.71667	-412
6.72500	-413
6.73333	-414
6.74167	-415
6.75000	-416
6.75833	-418
6.76667	-421
6.77500	-423
6.78333	-425
6.79167	-427
6.80000	-428
6.80833	-428
6.81667	-426
6.82500	-425
6.83333	-423
6.84167	-422
6.85000	-423
6.85833	-424
6.86667	-425
6.87500	-425
6.88333	-424
6.89167	-423
6.90000	-423
6.90833	-423
6.91667	-424
6.92500	-425
6.93333	-425
6.94167	-424
6.95000	-425
6.95833	-426
6.96667	-428
6.97500	-429
6.98333	-430
6.99167	-430
7.00000	-428
7.00833	-426
7.01667	-425
7.02500	-424
7.03333	-424
7.04167	-426
7.05000	-428
7.05833	-428
7.06667	-428
7.07500	-427
7.08333	-426
7.09167	-427
7.10000	-428
7.10833	-430
7.11667	-432
7.12500	-431
7.13333	-429
7.14167	-425
7.15000	-422
7.15833	-420
7.16667	-421
7.17500	-425
7.18333	-429
7.19167	-432
7.20000	-434
7.20833	-435
7.21667	-435
7.22500	-435
7.23333	-435
7.24167	-435
7.25000	-434
7.25833	-433
7.26667	-432
7.27500	-432
7.28333	-433
7.29167	-432
7.30000	-431
7.30833	-430
7.31667	-429
7.32500	-427
7.33333	-426
7.34167	-424
7.35000	-424
7.35833	-425
7.36667	-427
7.37500	-429
7.38333	-431
7.39167	-433
7.40000	-434
7.40833	-435
7.41667	-437
7.42500	-438
7.43333	-439
7.44167	-441
7.45000	-441
7.45833	-440
7.46667	-439
7.47500	-439
7.48333	-439
7.49167	-439
7.50000	-440
7.50833	-440
7.51667	-439
7.52500	-437
7.53333	-435
7.54167	-434
7.55000	-432
7.55833	-430
7.56667	-429
7.57500	-428
7.58333	-429
7.59167	-430
7.60000	-432
7.60833	-433
7.61667	-434
7.62500	-435
7.63333	-435
7.64167	-435
7.65000	-433
7.65833	-432
7.66667	-431
7.67500	-432
7.68333	-434
7.69167	-436
7.70000	-438
7.70833	-440
7.71667	-440
7.72500	-440
7.73333	-440
7.74167	-439
7.75000	-438
7.75833	-437
7.76667	-436
7.77500	-436
7.78333	-436
7.79167	-438
7.80000	-441
7.80833	-443
7.81667	-445
7.82500	-446
7.83333	-445
7.84167	-443
7.85000	-440
7.85833	-437
7.86667	-434
7.87500	-433
7.88333	-433
7.89167	-435
7.90000	-437
7.90833	-440
7.91667	-443
7.92500	-446
7.93333	-447
7.94167	-447
7.95000	-446
7.95833	-445
7.96667	-445
7.97500	-446
7.98333	-445
7.99167	-444
8.00000	-443
8.00833	-441
8.01667	-440
8.02500	-440
8.03333	-440
8.04167	-440
8.05000	-440
8.05833	-439
8.06667	-439
8.07500	-440
8.08333	-440
8.09167	-439
8.10000	-437
8.10833	-435
8.11667	-435
8.12500	-436
8.13333	-439
8.14167	-443
8.15000	-445
8.15833	-447
8.16667	-447
8.17500	-446
8.18333	-445
8.19167	-444
8.20000	-443
8.20833	-442
8.21667	-441
8.22500	-441
8.23333	-441
8.24167	-442
8.25000	-443
8.25833	-443
8.26667	-443
8.27500	-442
8.28333	-441
8.29167	-442
8.30000	-444
8.30833	-447
8.31667	-450
8.32500	-451
8.33333	-451
8.34167	-449
8.35000	-447
8.35833	-444
8.36667	-440
8.37500	-436
8.38333	-434
8.39167	-433
8.40000	-435
8.40833	-438
8.41667	-442
8.42500	-444
8.43333	-446
8.44167	-447
8.45000	-447
8.45833	-446
8.46667	-444
8.47500	-442
8.48333	-440
8.49167	-440
8.50000	-441
8.50833	-443
8.51667	-445
8.52500	-446
8.53333	-448
8.54167	-449
8.55000	-450
8.55833	-449
8.56667	-448
8.57500	-446
8.58333	-444
8.59167	-444
8.60000	-444
8.60833	-445
8.61667	-445
8.62500	-446
8.63333	-448
8.64167	-449
8.65000	-449
8.65833	-449
8.66667	-447
8.67500	-445
8.68333	-443
8.69167	-443
8.70000	-443
8.70833	-443
8.71667	-442
8.72500	-441
8.73333	-439
8.74167	-438
8.75000	-438
8.75833	-440
8.76667	-442
8.77500	-443
8.78333	-445
8.79167	-445
8.80000	-444
8.80833	-443
8.81667	-441
8.82500	-439
8.83333	-438
8.84167	-436
8.85000	-436
8.85833	-436
8.86667	-438
8.87500	-439
8.88333	-441
8.89167	-443
8.90000	-445
8.90833	-447
8.91667	-449
8.92500	-451
8.93333	-453
8.94167	-454
8.95000	-454
8.95833	-453
8.96667	-452
8.97500	-451
8.98333	-450
8.99167	-451
9.00000	-451
9.00833	-450
9.01667	-447
9.02500	-444
9.03333	-441
9.04167	-439
9.05000	-438
9.05833	-440
9.06667	-441
9.07500	-443
9.08333	-444
9.09167	-443
9.10000	-443
9.10833	-443
9.11667	-444
9.12500	-445
9.13333	-446
9.14167	-448
9.15000	-448
9.15833	-448
9.16667	-448
9.17500	-448
9.18333	-448
9.19167	-448
9.20000	-447
9.20833	-446
9.21667	-446
9.22500	-446
9.23333	-446
9.24167	-445
9.25000	-444
9.25833	-444
9.26667	-445
9.27500	-447
9.28333	-448
9.29167	-450
9.30000	-450
9.30833	-451
9.31667	-452
9.32500	-454
9.33333	-456
9.34167	-457
9.35000	-457
9.35833	-456
9.36667	-455
9.37500	-455
9.38333	-455
9.39167	-455
9.40000	-453
9.40833	-450
9.41667	-446
9.42500	-443
9.43333	-442
9.44167	-442
9.45000	-443
9.45833	-444
9.46667	-447
9.47500	-449
9.48333	-450
9.49167	-449
9.50000	-446
9.50833	-443
9.51667	-440
9.52500	-439
9.53333	-440
9.54167	-442
9.55000	-444
9.55833	-445
9.56667	-444
9.57500	-442
9.58333	-439
9.59167	-437
9.60000	-436
9.60833	-436
9.61667	-439
9.62500	-442
9.63333	-446
9.64167	-449
9.65000	-449
9.65833	-449
9.66667	-447
9.67500	-446
9.68333	-445
9.69167	-444
9.70000	-445
9.70833	-445
9.71667	-444
9.72500	-444
9.73333	-444
9.74167	-445
9.75000	-448
9.75833	-451
9.76667	-454
9.77500	-455
9.78333	-455
9.79167	-452
9.80000	-449
9.80833	-446
9.81667	-445
9.82500	-444
9.83333	-445
9.84167	-446
9.85000	-446
9.85833	-446
9.86667	-446
9.87500	-447
9.88333	-449
9.89167	-451
9.90000	-453
9.90833	-453
9.91667	-453
9.92500	-453
9.93333	-454
9.94167	-455
9.95000	-456
9.95833	-456
9.96667	-455
9.97500	-453
9.98333	-452
9.99167	-452
10.00000	-452
10.00833	-453
10.01667	-454
10.02500	-454
10.03333	-453
10.04167	-451
10.05000	-449
10.05833	-448
10.06667	-447
10.07500	-446
10.08333	-446
10.09167	-446
10.10000	-447
10.10833	-448
10.11667	-450
10.12500	-452
10.13333	-452
10.14167	-452
10.15000	-452
10.15833	-452
10.16667	-453
10.17500	-454
10.18333	-454
10.19167	-454
10.20000	-454
10.20833	-455
10.21667	-457
10.22500	-459
10.23333	-460
10.24167	-460
10.25000	-458
10.25833	-454
10.26667	-452
10.27500	-450
10.28333	-450
10.29167	-450
10.30000	-450
10.30833	-450
10.31667	-449
10.32500	-448
10.33333	-447
10.34167	-448
10.35000	-449
10.35833	-451
10.36667	-453
10.37500	-454
10.38333	-455
10.39167	-457
10.40000	-458
10.40833	-457
10.41667	-455
10.42500	-452
10.43333	-449
10.44167	-447
10.45000	-445
10.45833	-446
10.46667	-446
10.47500	-445
10.48333	-443
10.49167	-442
10.50000	-441
10.50833	-441
10.51667	-442
10.52500	-443
10.53333	-443
10.54167	-443
10.55000	-444
10.55833	-445
10.56667	-446
10.57500	-448
10.58333	-450
10.59167	-451
10.60000	-451
10.60833	-449
10.61667	-448
10.62500	-446
10.63333	-446
10.64167	-446
10.65000	-447
10.65833	-448
10.66667	-449
10.67500	-448
10.68333	-447
10.69167	-446
10.70000	-447
10.70833	-448
10.71667	-449
10.72500	-450
10.73333	-449
10.74167	-448
10.75000	-446
10.75833	-447
10.76667	-448
10.77500	-449
10.78333	-451
10.79167	-452
10.80000	-453
10.80833	-454
10.81667	-453
10.82500	-453
10.83333	-454
10.84167	-455
10.85000	-457
10.85833	-459
10.86667	-460
10.87500	-461
10.88333	-462
10.89167	-462
10.90000	-460
10.90833	-458
10.91667	-457
10.92500	-456
10.93333	-458
10.94167	-459
10.95000	-461
10.95833	-461
10.96667	-460
10.97500	-457
10.98333	-455
10.99167	-453
11.00000	-453
11.00833	-452
11.01667	-450
11.02500	-448
11.03333	-446
11.04167	-445
11.05000	-447
11.05833	-450
11.06667	-452
11.07500	-453
11.08333	-452
11.09167	-450
11.10000	-448
11.10833	-446
11.11667	-445
11.12500	-444
11.13333	-446
11.14167	-448
11.15000	-449
11.15833	-450
11.16667	-450
11.17500	-449
11.18333	-448
11.19167	-450
11.20000	-453
11.20833	-457
11.21667	-461
11.22500	-464
11.23333	-466
11.24167	-466
11.25000	-467
11.25833	-467
11.26667	-466
11.27500	-465
11.28333	-462
11.29167	-460
11.30000	-457
11.30833	-456
11.31667	-456
11.32500	-457
11.33333	-457
11.34167	-456
11.35000	-454
11.35833	-453
11.36667	-451
11.37500	-450
11.38333	-449
11.39167	-448
11.40000	-448
11.40833	-448
11.41667	-448
11.42500	-449
11.43333	-450
11.44167	-450
11.45000	-451
11.45833	-452
11.46667	-453
11.47500	-453
11.48333	-452
11.49167	-452
11.50000	-453
11.50833	-454
11.51667	-456
11.52500	-458
11.53333	-458
11.54167	-458
11.55000	-457
11.55833	-456
11.56667	-455
11.57500	-454
11.58333	-452
11.59167	-450
11.60000	-447
11.60833	-444
11.61667	-443
11.62500	-442
11.63333	-441
11.64167	-441
11.65000	-441
11.65833	-443
11.66667	-447
11.67500	-450
11.68333	-454
11.69167	-456
11.70000	-459
11.70833	-461
11.71667	-464
11.72500	-466
11.73333	-468
11.74167	-469
11.75000	-467
11.75833	-464
11.76667	-462
11.77500	-461
11.78333	-461
11.79167	-462
11.80000	-463
11.80833	-464
11.81667	-464
11.82500	-462
11.83333	-458
11.84167	-454
11.85000	-451
11.85833	-449
11.86667	-448
11.87500	-449
11.88333	-450
11.89167	-450
11.90000	-450
11.90833	-449
11.91667	-449
11.92500	-451
11.93333	-454
11.94167	-458
11.95000	-461
11.95833	-464
11.96667	-465
11.97500	-464
11.98333	-463
11.99167	-462
12.00000	-460
12.00833	-459
12.01667	-458
12.02500	-457
12.03333	-456
12.04167	-456
12.05000	-456
12.05833	-456
12.06667	-457
12.07500	-460
12.08333	-463
12.09167	-465
12.10000	-465
12.10833	-465
12.11667	-463
12.12500	-461
12.13333	-460
12.14167	-460
12.15000	-460
12.15833	-460
12.16667	-461
12.17500	-461
12.18333	-461
12.19167	-460
12.20000	-459
12.20833	-457
12.21667	-455
12.22500	-454
12.23333	-454
12.24167	-455
12.25000	-455
12.25833	-457
12.26667	-457
12.27500	-456
12.28333	-455
12.29167	-454
12.30000	-453
12.30833	-453
12.31667	-455
12.32500	-457
12.33333	-460
12.34167	-461
12.35000	-461
12.35833	-458
12.36667	-456
12.37500	-454
12.38333	-454
12.39167	-455
12.40000	-457
12.40833	-459
12.41667	-460
12.42500	-459
12.43333	-459
12.44167	-459
12.45000	-459
12.45833	-458
12.46667	-458
12.47500	-459
12.48333	-460
12.49167	-461
12.50000	-463
12.50833	-463
12.51667	-463
12.52500	-462
12.53333	-463
12.54167	-466
12.55000	-468
12.55833	-470
12.56667	-471
12.57500	-470
12.58333	-468
12.59167	-467
12.60000	-468
12.60833	-469
12.61667	-472
12.62500	-474
12.63333	-475
12.64167	-476
12.65000	-476
12.65833	-474
12.66667	-471
12.67500	-468
12.68333	-464
12.69167	-460
12.70000	-457
12.70833	-456
12.71667	-457
12.72500	-460
12.73333	-464
12.74167	-467
12.75000	-467
12.75833	-465
12.76667	-462
12.77500	-460
12.78333	-459
12.79167	-459
12.80000	-462
12.80833	-465
12.81667	-467
12.82500	-467
12.83333	-465
12.84167	-462
12.85000	-460
12.85833	-457
12.86667	-455
12.87500	-455
12.88333	-456
12.89167	-458
12.90000	-461
12.90833	-465
12.91667	-469
12.92500	-472
12.93333	-474
12.94167	-475
12.95000	-474
12.95833	-472
12.96667	-469
12.97500	-466
12.98333	-463
12.99167	-461
13.00000	-459
13.00833	-458
13.01667	-458
13.02500	-458
13.03333	-459
13.04167	-461
13.05000	-461
13.05833	-461
13.06667	-461
13.07500	-462
13.08333	-463
13.09167	-465
13.10000	-467
13.10833	-467
13.11667	-465
13.12500	-463
13.13333	-461
13.14167	-461
13.15000	-463
13.15833	-465
13.16667	-467
13.17500	-468
13.18333	-469
13.19167	-469
13.20000	-468
13.20833	-465
13.21667	-462
13.22500	-459
13.23333	-457
13.24167	-456
13.25000	-457
13.25833	-460
13.26667	-462
13.27500	-464
13.28333	-463
13.29167	-461
13.30000	-459
13.30833	-458
13.31667	-457
13.32500	-456
13.33333	-457
13.34167	-458
13.35000	-459
13.35833	-460
13.36667	-463
13.37500	-465
13.38333	-468
13.39167	-469
13.40000	-469
13.40833	-467
13.41667	-463
13.42500	-458
13.43333	-454
13.44167	-451
13.45000	-449
13.45833	-448
13.46667	-449
13.47500	-451
13.48333	-455
13.49167	-459
13.50000	-463
13.50833	-466
13.51667	-467
13.52500	-466
13.53333	-466
13.54167	-464
13.55000	-463
13.55833	-461
13.56667	-459
13.57500	-457
13.58333	-454
13.59167	-452
13.60000	-450
13.60833	-449
13.61667	-450
13.62500	-453
13.63333	-456
13.64167	-458
13.65000	-456
13.65833	-452
13.66667	-448
13.67500	-445
13.68333	-444
13.69167	-445
13.70000	-448
13.70833	-450
13.71667	-450
13.72500	-450
13.73333	-448
13.74167	-445
13.75000	-443
13.75833	-440
13.76667	-436
13.77500	-433
13.78333	-430
13.79167	-428
13.80000	-427
13.80833	-428
13.81667	-430
13.82500	-431
13.83333	-429
13.84167	-425
13.85000	-420
13.85833	-414
13.86667	-411
13.87500	-408
13.88333	-407
13.89167	-406
13.90000	-405
13.90833	-403
13.91667	-402
13.92500	-402
13.93333	-401
13.94167	-402
13.95000	-402
13.95833	-401
13.96667	-399
13.97500	-398
13.98333	-396
13.99167	-393
14.00000	-390
14.00833	-387
14.01667	-385
14.02500	-384
14.03333	-384
14.04167	-385
14.05000	-385
14.05833	-386
14.06667	-386
14.07500	-386
14.08333	-386
14.09167	-384
14.10000	-381
14.10833	-378
14.11667	-375
14.12500	-372
14.13333	-370
14.14167	-368
14.15000	-366
14.15833	-364
14.16667	-361
14.17500	-360
14.18333	-359
14.19167	-359
14.20000	-359
14.20833	-360
14.21667	-361
14.22500	-362
14.23333	-362
14.24167	-362
14.25000	-362
14.25833	-363
14.26667	-363
14.27500	-363
14.28333	-361
14.29167	-360
14.30000	-358
14.30833	-356
14.31667	-355
14.32500	-355
14.33333	-356
14.34167	-359
14.35000	-361
14.35833	-363
14.36667	-364
14.37500	-363
14.38333	-362
14.39167	-360
14.40000	-358
14.40833	-358
14.41667	-359
14.42500	-360
14.43333	-360
14.44167	-359
14.45000	-357
14.45833	-356
14.46667	-356
14.47500	-359
14.48333	-362
14.49167	-365
14.50000	-366
14.50833	-366
14.51667	-366
14.52500	-365
14.53333	-364
14.54167	-363
14.55000	-362
14.55833	-362
14.56667	-363
14.57500	-364
14.58333	-364
14.59167	-362
14.60000	-359
14.60833	-356
14.61667	-356
14.62500	-357
14.63333	-361
14.64167	-363
14.65000	-364
14.65833	-363
14.66667	-361
14.67500	-359
14.68333	-359
14.69167	-360
14.70000	-362
14.70833	-363
14.71667	-363
14.72500	-363
14.73333	-364
14.74167	-366
14.75000	-368
14.75833	-370
14.76667	-371
14.77500	-371
14.78333	-370
14.79167	-370
14.80000	-371
14.80833	-372
14.81667	-373
14.82500	-375
14.83333	-375
14.84167	-374
14.85000	-374
14.85833	-373
14.86667	-372
14.87500	-373
14.88333	-373
14.89167	-374
14.90000	-375
14.90833	-375
14.91667	-374
14.92500	-371
14.93333	-368
14.94167	-366
14.95000	-365
14.95833	-366
14.96667	-367
14.97500	-369
14.98333	-371
14.99167	-374
15.00000	-377
15.00833	-379
15.01667	-382
15.02500	-383
15.03333	-383
15.04167	-382
15.05000	-381
15.05833	-380
15.06667	-379
15.07500	-379
15.08333	-379
15.09167	-380
15.10000	-381
15.10833	-381
15.11667	-382
15.12500	-383
15.13333	-384
15.14167	-385
15.15000	-385
15.15833	-386
15.16667	-387
15.17500	-388
15.18333	-388
15.19167	-388
15.20000	-387
15.20833	-386
15.21667	-383
15.22500	-381
15.23333	-378
15.24167	-377
15.25000	-377
15.25833	-379
15.26667	-382
15.27500	-386
15.28333	-390
15.29167	-392
15.30000	-394
15.30833	-395
15.31667	-395
15.32500	-394
15.33333	-393
15.34167	-393
15.35000	-393
15.35833	-394
15.36667	-395
15.37500	-397
15.38333	-397
15.39167	-395
15.40000	-391
15.40833	-388
15.41667	-385
15.42500	-384
15.43333	-385
15.44167	-388
15.45000	-393
15.45833	-397
15.46667	-399
15.47500	-400
15.48333	-400
15.49167	-398
15.50000	-397
15.50833	-397
15.51667	-399
15.52500	-401
15.53333	-402
15.54167	-401
15.55000	-398
15.55833	-394
15.56667	-391
15.57500	-388
15.58333	-387
15.59167	-388
15.60000	-390
15.60833	-393
15.61667	-395
15.62500	-397
15.63333	-398
15.64167	-401
15.65000	-403
15.65833	-406
15.66667	-409
15.67500	-412
15.68333	-415
15.69167	-415
15.70000	-414
15.70833	-412
15.71667	-410
15.72500	-408
15.73333	-406
15.74167	-404
15.75000	-401
15.75833	-399
15.76667	-398
15.77500	-399
15.78333	-401
15.79167	-405
15.80000	-407
15.80833	-408
15.81667	-408
15.82500	-407
15.83333	-406
15.84167	-406
15.85000	-408
15.85833	-410
15.86667	-412
15.87500	-414
15.88333	-415
15.89167	-415
15.90000	-413
15.90833	-411
15.91667	-409
15.92500	-408
15.93333	-408
15.94167	-408
15.95000	-407
15.95833	-407
15.96667	-406
15.97500	-405
15.98333	-405
15.99167	-405
16.00000	-406
16.00833	-406
16.01667	-407
16.02500	-408
16.03333	-408
16.04167	-408
16.05000	-408
16.05833	-408
16.06667	-408
16.07500	-408
16.08333	-409
16.09167	-410
16.10000	-412
16.10833	-414
16.11667	-416
16.12500	-417
16.13333	-417
16.14167	-417
16.15000	-416
16.15833	-415
16.16667	-414
16.17500	-412
16.18333	-411
16.19167	-410
16.20000	-409
16.20833	-409
16.21667	-408
16.22500	-407
16.23333	-407
16.24167	-407
16.25000	-407
16.25833	-406
16.26667	-407
16.27500	-409
16.28333	-412
16.29167	-416
16.30000	-420
16.30833	-421
16.31667	-421
16.32500	-420
16.33333	-420
16.34167	-421
16.35000	-422
16.35833	-422
16.36667	-421
16.37500	-419
16.38333	-417
16.39167	-417
16.40000	-417
16.40833	-418
16.41667	-418
16.42500	-418
16.43333	-418
16.44167	-417
16.45000	-418
16.45833	-419
16.46667	-420
16.47500	-420
16.48333	-419
16.49167	-417
16.50000	-416
16.50833	-415
16.51667	-416
16.52500	-417
16.53333	-416
16.54167	-415
16.55000	-416
16.55833	-417
16.56667	-420
16.57500	-422
16.58333	-424
16.59167	-424
16.60000	-424
16.60833	-424
16.61667	-423
16.62500	-423
16.63333	-422
16.64167	-422
16.65000	-423
16.65833	-425
16.66667	-429
16.67500	-433
16.68333	-436
16.69167	-438
16.70000	-439
16.70833	-437
16.71667	-435
16.72500	-433
16.73333	-432
16.74167	-431
16.75000	-431
16.75833	-432
16.76667	-433
16.77500	-433
16.78333	-432
16.79167	-430
16.80000	-428
16.80833	-427
16.81667	-428
16.82500	-429
16.83333	-431
16.84167	-433
16.85000	-434
16.85833	-435
16.86667	-434
16.87500	-434
16.88333	-433
16.89167	-433
16.90000	-432
16.90833	-432
16.91667	-435
16.92500	-438
16.93333	-441
16.94167	-443
16.95000	-444
16.95833	-444
16.96667	-445
16.97500	-447
16.98333	-449
16.99167	-451
17.00000	-453
17.00833	-454
17.01667	-455
17.02500	-456
17.03333	-456
17.04167	-456
17.05000	-456
17.05833	-457
17.06667	-460
17.07500	-462
17.08333	-464
17.09167	-464
17.10000	-463
17.10833	-461
17.11667	-458
17.12500	-456
17.13333	-454
17.14167	-452
17.15000	-451
17.15833	-451
17.16667	-453
17.17500	-455
17.18333	-457
17.19167	-459
17.20000	-459
17.20833	-458
17.21667	-457
17.22500	-455
17.23333	-454
17.24167	-452
17.25000	-451
17.25833	-450
17.26667	-449
17.27500	-449
17.28333	-449
17.29167	-449
17.30000	-449
17.30833	-449
17.31667	-450
17.32500	-453
17.33333	-456
17.34167	-460
17.35000	-464
17.35833	-467
17.36667	-469
17.37500	-468
17.38333	-466
17.39167	-464
17.40000	-461
17.40833	-460
17.41667	-461
17.42500	-463
17.43333	-466
17.44167	-469
17.45000	-470
17.45833	-470
17.46667	-468
17.47500	-467
17.48333	-465
17.49167	-464
17.50000	-463
17.50833	-462
17.51667	-462
17.52500	-462
17.53333	-461
17.54167	-459
17.55000	-457
17.55833	-455
17.56667	-453
17.57500	-453
17.58333	-453
17.59167	-453
17.60000	-453
17.60833	-454
17.61667	-455
17.62500	-457
17.63333	-461
17.64167	-465
17.65000	-467
17.65833	-468
17.66667	-468
17.67500	-466
17.68333	-464
17.69167	-461
17.70000	-458
17.70833	-455
17.71667	-453
17.72500	-453
17.73333	-453
17.74167	-454
17.75000	-454
17.75833	-455
17.76667	-455
17.77500	-456
17.78333	-456
17.79167	-454
17.80000	-452
17.80833	-449
17.81667	-447
17.82500	-447
17.83333	-447
17.84167	-448
17.85000	-449
17.85833	-449
17.86667	-448
17.87500	-446
17.88333	-444
17.89167	-443
17.90000	-442
17.90833	-441
17.91667	-440
17.92500	-439
17.93333	-438
17.94167	-439
17.95000	-438
17.95833	-437
17.96667	-436
17.97500	-436
17.98333	-436
17.99167	-438
18.00000	-440
18.00833	-440
18.01667	-439
18.02500	-437
18.03333	-433
18.04167	-429
18.05000	-426
18.05833	-424
18.06667	-422
18.07500	-422
18.08333	-422
18.09167	-421
18.10000	-420
18.10833	-419
18.11667	-417
18.12500	-416
18.13333	-416
18.14167	-415
18.15000	-412
18.15833	-408
18.16667	-403
18.17500	-399
18.18333	-396
18.19167	-395
18.20000	-396
18.20833	-395
18.21667	-393
18.22500	-391
18.23333	-388
18.24167	-384
18.25000	-380
18.25833	-376
18.26667	-373
18.27500	-369
18.28333	-366
18.29167	-363
18.30000	-361
18.30833	-358
18.31667	-356
18.32500	-353
18.33333	-351
18.34167	-348
18.35000	-345
18.35833	-340
18.36667	-336
18.37500	-332
18.38333	-329
18.39167	-326
18.40000	-324
18.40833	-320
18.41667	-316
18.42500	-312
18.43333	-309
18.44167	-308
18.45000	-308
18.45833	-308
18.46667	-308
18.47500	-306
18.48333	-301
18.49167	-294
18.50000	-288
18.50833	-284
18.51667	-280
18.52500	-277
18.53333	-275
18.54167	-274
18.55000	-274
18.55833	-274
18.56667	-274
18.57500	-272
18.58333	-269
18.59167	-264
18.60000	-258
18.60833	-253
18.61667	-248
18.62500	-243
18.63333	-239
18.64167	-236
18.65000	-232
18.65833	-228
18.66667	-224
18.67500	-220
18.68333	-217
18.69167	-215
18.70000	-212
18.70833	-209
18.71667	-205
18.72500	-201
18.73333	-196
18.74167	-192
18.75000	-188
18.75833	-184
18.76667	-180
18.77500	-175
18.78333	-170
18.79167	-167
18.80000	-164
18.80833	-162
18.81667	-159
18.82500	-156
18.83333	-153
18.84167	-149
18.85000	-147
18.85833	-146
18.86667	-147
18.87500	-148
18.88333	-148
18.89167	-145
18.90000	-140
18.90833	-133
18.91667	-125
18.92500	-119
18.93333	-114
18.94167	-111
18.95000	-108
18.95833	-107
18.96667	-106
18.97500	-104
18.98333	-102
18.99167	-100
19.00000	-95
19.00833	-90
19.01667	-84
19.02500	-78
19.03333	-71
19.04167	-66
19.05000	-62
19.05833	-60
19.06667	-58
19.07500	-55
19.08333	-51
19.09167	-47
19.10000	-43
19.10833	-41
19.11667	-40
19.12500	-38
19.13333	-35
19.14167	-31
19.15000	-28
19.15833	-25
19.16667	-23
19.17500	-22
19.18333	-21
19.19167	-18
19.20000	-14
19.20833	-10
19.21667	-5
19.22500	-1
19.23333	2
19.24167	6
19.25000	10
19.25833	15
19.26667	20
19.27500	25
19.28333	30
19.29167	34
19.30000	39
19.30833	45
19.31667	50
19.32500	55
19.33333	58
19.34167	62
19.35000	65
19.35833	69
19.36667	74
19.37500	79
19.38333	85
19.39167	91
19.40000	97
19.40833	103
19.41667	109
19.42500	115
19.43333	121
19.44167	126
19.45000	131
19.45833	134
19.46667	138
19.47500	141
19.48333	146
19.49167	150
19.50000	155
19.50833	159
19.51667	163
19.52500	168
19.53333	175
19.54167	183
19.55000	191
19.55833	199
19.56667	208
19.57500	217
19.58333	227
19.59167	238
19.60000	249
19.60833	260
19.61667	270
19.62500	279
19.63333	287
19.64167	296
19.65000	306
19.65833	317
19.66667	327
19.67500	338
19.68333	349
19.69167	359
19.70000	370
19.70833	380
19.71667	391
19.72500	402
19.73333	414
19.74167	425
19.75000	436
19.75833	446
19.76667	457
19.77500	467
19.78333	479
19.79167	493
19.80000	508
19.80833	525
19.81667	544
19.82500	563
19.83333	582
19.84167	601
19.85000	620
19.85833	639
19.86667	657
19.87500	674
19.88333	691
19.89167	709
19.90000	727
19.90833	747
19.91667	769
19.92500	793
19.93333	818
19.94167	845
19.95000	872
19.95833	899
19.96667	924
19.97500	950
19.98333	975
19.99167	1002
20.00000	1031
20.00833	1061
20.01667	1093
20.02500	1124
20.03333	1156
20.04167	1188
20.05000	1220
20.05833	1252
20.06667	1286
20.07500	1321
20.08333	1356
20.09167	1392
20.10000	1429
20.10833	1467
20.11667	1507
20.12500	1549
20.13333	1595
20.14167	1641
20.15000	1690
20.15833	1740
20.16667	1789
20.17500	1839
20.18333	1887
20.19167	1936
20.20000	1985
20.20833	2036
20.21667	2090
20.22500	2147
20.23333	2208
20.24167	2270
20.25000	2335
20.25833	2402
20.26667	2468
20.27500	2536
20.28333	2603
20.29167	2673
20.30000	2744
20.30833	2816
20.31667	2891
20.32500	2965
20.33333	3041
20.34167	3117
20.35000	3195
20.35833	3276
20.36667	3360
20.37500	3450
20.38333	3539
20.39167	3632
20.40000	3724
20.40833	3818
20.41667	3913
20.42500	4008
20.43333	4109
20.44167	4210
20.45000	4316
20.45833	4425
20.46667	4536
20.47500	4654
20.48333	4770
20.49167	4891
20.50000	5013
20.50833	5137
20.51667	5265
20.52500	5393
20.53333	5527
20.54167	5661
20.55000	5800
20.55833	5943
20.56667	6086
20.57500	6235
20.58333	6382
20.59167	6534
20.60000	6689
20.60833	6846
20.61667	7010
20.62500	7172
20.63333	7340
20.64167	7508
20.65000	7683
20.65833	7864
20.66667	8049
20.67500	8242
20.68333	8435
20.69167	8635
20.70000	8836
20.70833	9040
20.71667	9251
20.72500	9462
20.73333	9682
20.74167	9901
20.75000	10129
20.75833	10361
20.76667	10596
20.77500	10841
20.78333	11086
20.79167	11339
20.80000	11593
20.80833	11852
20.81667	12117
20.82500	12384
20.83333	12663
20.84167	12940
20.85000	13226
20.85833	13514
20.86667	13803
20.87500	14102
20.88333	14400
20.89167	14711
20.90000	15024
20.90833	15343
20.91667	15671
20.92500	15997
20.93333	16335
20.94167	16672
20.95000	17019
20.95833	17371
20.96667	17724
20.97500	18089
20.98333	18450
20.99167	18824
21.00000	19198
21.00833	19579
21.01667	19969
21.02500	20358
21.03333	20761
21.04167	21161
21.05000	21571
21.05833	21985
21.06667	22399
21.07500	22826
21.08333	23250
21.09167	23689
21.10000	24128
21.10833	24574
21.11667	25032
21.12500	25486
21.13333	25958
21.14167	26424
21.15000	26900
21.15833	27381
21.16667	27862
21.17500	28358
21.18333	28850
21.19167	29359
21.20000	29869
21.20833	30383
21.21667	30909
21.22500	31428
21.23333	31964
21.24167	32493
21.25000	33032
21.25833	33576
21.26667	34119
21.27500	34679
21.28333	35230
21.29167	35798
21.30000	36363
21.30833	36932
21.31667	37512
21.32500	38085
21.33333	38676
21.34167	39258
21.35000	39850
21.35833	40445
21.36667	41036
21.37500	41642
21.38333	42237
21.39167	42845
21.40000	43448
21.40833	44052
21.41667	44663
21.42500	45262
21.43333	45875
21.44167	46473
21.45000	47074
21.45833	47674
21.46667	48265
21.47500	48869
21.48333	49457
21.49167	50054
21.50000	50639
21.50833	51214
21.51667	51789
21.52500	52345
21.53333	52906
21.54167	53449
21.55000	53991
21.55833	54525
21.56667	55044
21.57500	55565
21.58333	56063
21.59167	56558
21.60000	57036
21.60833	57499
21.61667	57955
21.62500	58387
21.63333	58813
21.64167	59215
21.65000	59604
21.65833	59977
21.66667	60326
21.67500	60665
21.68333	60977
21.69167	61277
21.70000	61554
21.70833	61809
21.71667	62046
21.72500	62257
21.73333	62450
21.74167	62620
21.75000	62770
21.75833	62901
21.76667	63006
21.77500	63088
21.78333	63145
21.79167	63176
21.80000	63185
21.80833	63170
21.81667	63132
21.82500	63071
21.83333	62985
21.84167	62879
21.85000	62747
21.85833	62593
21.86667	62416
21.87500	62213
21.88333	61993
21.89167	61746
21.90000	61482
21.90833	61198
21.91667	60890
21.92500	60568
21.93333	60216
21.94167	59853
21.95000	59467
21.95833	59066
21.96667	58655
21.97500	58220
21.98333	57780
21.99167	57315
22.00000	56841
22.00833	56353
22.01667	55847
22.02500	55339
22.03333	54809
22.04167	54279
22.05000	53735
22.05833	53182
22.06667	52628
22.07500	52057
22.08333	51495
22.09167	50917
22.10000	50342
22.10833	49763
22.11667	49174
22.12500	48595
22.13333	48002
22.14167	47422
22.15000	46838
22.15833	46255
22.16667	45681
22.17500	45098
22.18333	44532
22.19167	43960
22.20000	43399
22.20833	42844
22.21667	42287
22.22500	41746
22.23333	41198
22.24167	40669
22.25000	40142
22.25833	39625
22.26667	39124
22.27500	38622
22.28333	38141
22.29167	37659
22.30000	37189
22.30833	36727
22.31667	36268
22.32500	35828
22.33333	35387
22.34167	34964
22.35000	34547
22.35833	34141
22.36667	33751
22.37500	33364
22.38333	32997
22.39167	32633
22.40000	32282
22.40833	31943
22.41667	31610
22.42500	31294
22.43333	30982
22.44167	30685
22.45000	30394
22.45833	30112
22.46667	29843
22.47500	29576
22.48333	29324
22.49167	29075
22.50000	28836
22.50833	28607
22.51667	28384
22.52500	28175
22.53333	27970
22.54167	27778
22.55000	27591
22.55833	27409
22.56667	27237
22.57500	27066
22.58333	26906
22.59167	26750
22.60000	26601
22.60833	26460
22.61667	26325
22.62500	26199
22.63333	26077
22.64167	25961
22.65000	25849
22.65833	25742
22.66667	25640
22.67500	25540
22.68333	25447
22.69167	25357
22.70000	25273
22.70833	25194
22.71667	25120
22.72500	25051
22.73333	24983
22.74167	24918
22.75000	24854
22.75833	24792
22.76667	24735
22.77500	24679
22.78333	24628
22.79167	24581
22.80000	24538
22.80833	24497
22.81667	24459
22.82500	24423
22.83333	24387
22.84167	24353
22.85000	24319
22.85833	24287
22.86667	24258
22.87500	24233
22.88333	24209
22.89167	24187
22.90000	24166
22.90833	24146
22.91667	24127
22.92500	24111
22.93333	24097
22.94167	24084
22.95000	24071
22.95833	24059
22.96667	24047
22.97500	24035
22.98333	24024
22.99167	24016
23.00000	24009
23.00833	24003
23.01667	23996
23.02500	23990
23.03333	23984
23.04167	23979
23.05000	23975
23.05833	23971
23.06667	23968
23.07500	23964
23.08333	23961
23.09167	23958
23.10000	23956
23.10833	23954
23.11667	23953
23.12500	23951
23.13333	23948
23.14167	23946
23.15000	23945
23.15833	23944
23.16667	23945
23.17500	23945
23.18333	23946
23.19167	23947
23.20000	23949
23.20833	23950
23.21667	23950
23.22500	23949
23.23333	23945
23.24167	23942
23.25000	23941
23.25833	23940
23.26667	23941
23.27500	23942
23.28333	23944
23.29167	23945
23.30000	23946
23.30833	23947
23.31667	23948
23.32500	23948
23.33333	23947
23.34167	23945
23.35000	23945
23.35833	23945
23.36667	23946
23.37500	23946
23.38333	23946
23.39167	23947
23.40000	23949
23.40833	23951
23.41667	23954
23.42500	23955
23.43333	23956
23.44167	23956
23.45000	23956
23.45833	23956
23.46667	23957
23.47500	23957
23.48333	23958
23.49167	23960
23.50000	23963
23.50833	23966
23.51667	23967
23.52500	23967
23.53333	23965
23.54167	23961
23.55000	23958
23.55833	23955
23.56667	23952
23.57500	23951
23.58333	23950
23.59167	23949
23.60000	23946
23.60833	23943
23.61667	23938
23.62500	23933
23.63333	23928
23.64167	23924
23.65000	23919
23.65833	23913
23.66667	23905
23.67500	23896
23.68333	23887
23.69167	23878
23.70000	23868
23.70833	23856
23.71667	23843
23.72500	23828
23.73333	23811
23.74167	23793
23.75000	23774
23.75833	23754
23.76667	23733
23.77500	23712
23.78333	23690
23.79167	23668
23.80000	23646
23.80833	23620
23.81667	23593
23.82500	23566
23.83333	23537
23.84167	23508
23.85000	23476
23.85833	23443
23.86667	23407
23.87500	23368
23.88333	23328
23.89167	23287
23.90000	23245
23.90833	23201
23.91667	23156
23.92500	23109
23.93333	23060
23.94167	23009
23.95000	22957
23.95833	22903
23.96667	22848
23.97500	22791
23.98333	22734
23.99167	22673
24.00000	22611
24.00833	22548
24.01667	22483
24.02500	22419
24.03333	22352
24.04167	22284
24.05000	22213
24.05833	22141
24.06667	22069
24.07500	21996
24.08333	21924
24.09167	21849
24.10000	21772
24.10833	21695
24.11667	21614
24.12500	21534
24.13333	21451
24.14167	21369
24.15000	21284
24.15833	21199
24.16667	21114
24.17500	21027
24.18333	20940
24.19167	20852
24.20000	20765
24.20833	20679
24.21667	20594
24.22500	20510
24.23333	20426
24.24167	20342
24.25000	20256
24.25833	20169
24.26667	20082
24.27500	19993
24.28333	19905
24.29167	19815
24.30000	19725
24.30833	19636
24.31667	19544
24.32500	19455
24.33333	19365
24.34167	19277
24.35000	19190
24.35833	19104
24.36667	19019
24.37500	18933
24.38333	18848
24.39167	18760
24.40000	18673
24.40833	18585
24.41667	18497
24.42500	18411
24.43333	18324
24.44167	18239
24.45000	18154
24.45833	18068
24.46667	17983
24.47500	17896
24.48333	17812
24.49167	17726
24.50000	17642
24.50833	17559
24.51667	17475
24.52500	17394
24.53333	17311
24.54167	17229
24.55000	17146
24.55833	17062
24.56667	16977
24.57500	16890
24.58333	16804
24.59167	16716
24.60000	16630
24.60833	16545
24.61667	16458
24.62500	16375
24.63333	16291
24.64167	16209
24.65000	16127
24.65833	16044
24.66667	15959
24.67500	15868
24.68333	15777
24.69167	15683
24.70000	15590
24.70833	15498
24.71667	15405
24.72500	15314
24.73333	15221
24.74167	15130
24.75000	15039
24.75833	14947
24.76667	14856
24.77500	14762
24.78333	14670
24.79167	14575
24.80000	14481
24.80833	14385
24.81667	14287
24.82500	14190
24.83333	14091
24.84167	13993
24.85000	13894
24.85833	13795
24.86667	13697
24.87500	13596
24.88333	13499
24.89167	13401
24.90000	13304
24.90833	13208
24.91667	13110
24.92500	13013
24.93333	12912
24.94167	12813
24.95000	12714
24.95833	12617
24.96667	12521
24.97500	12425
24.98333	12330
24.99167	12233
25.00000	12136
25.00833	12040
25.01667	11945
25.02500	11853
25.03333	11762
25.04167	11673
25.05000	11584
25.05833	11495
25.06667	11407
25.07500	11317
25.08333	11230
25.09167	11141
25.10000	11055
25.10833	10968
25.11667	10882
25.12500	10797
25.13333	10713
25.14167	10633
25.15000	10556
25.15833	10481
25.16667	10409
25.17500	10336
25.18333	10264
25.19167	10190
25.20000	10118
25.20833	10049
25.21667	9981
25.22500	9918
25.23333	9856
25.24167	9796
25.25000	9734
25.25833	9673
25.26667	9614
25.27500	9555
25.28333	9501
25.29167	9450
25.30000	9402
25.30833	9355
25.31667	9307
25.32500	9260
25.33333	9210
25.34167	9162
25.35000	9114
25.35833	9068
25.36667	9024
25.37500	8981
25.38333	8942
25.39167	8903
25.40000	8866
25.40833	8829
25.41667	8793
25.42500	8758
25.43333	8723
25.44167	8690
25.45000	8658
25.45833	8628
25.46667	8601
25.47500	8576
25.48333	8551
25.49167	8527
25.50000	8502
25.50833	8479
25.51667	8455
25.52500	8433
25.53333	8412
25.54167	8392
25.55000	8371
25.55833	8351
25.56667	8334
25.57500	8318
25.58333	8305
25.59167	8294
25.60000	8283
25.60833	8270
25.61667	8255
25.62500	8238
25.63333	8221
25.64167	8204
25.65000	8189
25.65833	8173
25.66667	8159
25.67500	8144
25.68333	8130
25.69167	8117
25.70000	8105
25.70833	8093
25.71667	8081
25.72500	8071
25.73333	8061
25.74167	8052
25.75000	8043
25.75833	8033
25.76667	8023
25.77500	8012
25.78333	8001
25.79167	7988
25.80000	7975
25.80833	7961
25.81667	7946
25.82500	7933
25.83333	7920
25.84167	7907
25.85000	7894
25.85833	7881
25.86667	7868
25.87500	7853
25.88333	7838
25.89167	7823
25.90000	7808
25.90833	7795
25.91667	7781
25.92500	7767
25.93333	7753
25.94167	7738
25.95000	7723
25.95833	7708
25.96667	7692
25.97500	7675
25.98333	7657
25.99167	7638
26.00000	7618
26.00833	7598
26.01667	7578
26.02500	7558
26.03333	7539
26.04167	7521
26.05000	7504
26.05833	7488
26.06667	7471
26.07500	7453
26.08333	7435
26.09167	7417
26.10000	7399
26.10833	7382
26.11667	7364
26.12500	7345
26.13333	7324
26.14167	7304
26.15000	7284
26.15833	7264
26.16667	7246
26.17500	7227
26.18333	7209
26.19167	7190
26.20000	7170
26.20833	7148
26.21667	7126
26.22500	7104
26.23333	7084
26.24167	7064
26.25000	7046
26.25833	7029
26.26667	7013
26.27500	6997
26.28333	6982
26.29167	6966
26.30000	6950
26.30833	6935
26.31667	6919
26.32500	6902
26.33333	6885
26.34167	6868
26.35000	6852
26.35833	6838
26.36667	6824
26.37500	6811
26.38333	6799
26.39167	6786
26.40000	6774
26.40833	6762
26.41667	6750
26.42500	6738
26.43333	6726
26.44167	6716
26.45000	6707
26.45833	6700
26.46667	6695
26.47500	6690
26.48333	6685
26.49167	6679
26.50000	6673
26.50833	6667
26.51667	6660
26.52500	6654
26.53333	6650
26.54167	6648
26.55000	6647
26.55833	6646
26.56667	6646
26.57500	6645
26.58333	6645
26.59167	6645
26.60000	6647
26.60833	6648
26.61667	6650
26.62500	6652
26.63333	6653
26.64167	6655
26.65000	6657
26.65833	6660
26.66667	6663
26.67500	6667
26.68333	6672
26.69167	6677
26.70000	6681
26.70833	6685
26.71667	6689
26.72500	6694
26.73333	6699
26.74167	6705
26.75000	6712
26.75833	6719
26.76667	6726
26.77500	6733
26.78333	6740
26.79167	6748
26.80000	6757
26.80833	6765
26.81667	6773
26.82500	6780
26.83333	6787
26.84167	6793
26.85000	6799
26.85833	6805
26.86667	6812
26.87500	6820
26.88333	6829
26.89167	6838
26.90000	6846
26.90833	6853
26.91667	6859
26.92500	6865
26.93333	6869
26.94167	6873
26.95000	6875
26.95833	6877
26.96667	6879
26.97500	6881
26.98333	6884
26.99167	6888
27.00000	6891
27.00833	6894
27.01667	6896
27.02500	6897
27.03333	6897
27.04167	6898
27.05000	6900
27.05833	6902
27.06667	6903
27.07500	6903
27.08333	6902
27.09167	6900
27.10000	6898
27.10833	6895
27.11667	6893
27.12500	6891
27.13333	6890
27.14167	6888
27.15000	6887
27.15833	6884
27.16667	6881
27.17500	6878
27.18333	6874
27.19167	6869
27.20000	6864
27.20833	6857
27.21667	6850
27.22500	6843
27.23333	6837
27.24167	6830
27.25000	6824
27.25833	6818
27.26667	6811
27.27500	6804
27.28333	6796
27.29167	6788
27.30000	6779
27.30833	6770
27.31667	6760
27.32500	6749
27.33333	6739
27.34167	6728
27.35000	6718
27.35833	6709
27.36667	6701
27.37500	6693
27.38333	6686
27.39167	6678
27.40000	6671
27.40833	6663
27.41667	6655
27.42500	6647
27.43333	6639
27.44167	6630
27.45000	6622
27.45833	6614
27.46667	6607
27.47500	6599
27.48333	6592
27.49167	6585
27.50000	6579
27.50833	6574
27.51667	6570
27.52500	6566
27.53333	6561
27.54167	6555
27.55000	6549
27.55833	6542
27.56667	6536
27.57500	6529
27.58333	6524
27.59167	6518
27.60000	6513
27.60833	6509
27.61667	6507
27.62500	6505
27.63333	6502
27.64167	6499
27.65000	6498
27.65833	6499
27.66667	6502
27.67500	6507
27.68333	6512
27.69167	6515
27.70000	6517
27.70833	6519
27.71667	6521
27.72500	6523
27.73333	6526
27.74167	6528
27.75000	6530
27.75833	6534
27.76667	6537
27.77500	6542
27.78333	6548
27.79167	6555
27.80000	6563
27.80833	6572
27.81667	6582
27.82500	6591
27.83333	6598
27.84167	6606
27.85000	6615
27.85833	6624
27.86667	6633
27.87500	6643
27.88333	6652
27.89167	6662
27.90000	6671
27.90833	6681
27.91667	6693
27.92500	6705
27.93333	6717
27.94167	6730
27.95000	6743
27.95833	6758
27.96667	6774
27.97500	6790
27.98333	6806
27.99167	6821
28.00000	6837
28.00833	6852
28.01667	6868
28.02500	6883
28.03333	6898
28.04167	6912
28.05000	6927
28.05833	6941
28.06667	6956
28.07500	6970
28.08333	6986
28.09167	7004
28.10000	7023
28.10833	7042
28.11667	7062
28.12500	7080
28.13333	7097
28.14167	7114
28.15000	7132
28.15833	7149
28.16667	7167
28.17500	7183
28.18333	7197
28.19167	7210
28.20000	7222
28.20833	7234
28.21667	7246
28.22500	7260
28.23333	7274
28.24167	7289
28.25000	7305
28.25833	7321
28.26667	7337
28.27500	7351
28.28333	7363
28.29167	7373
28.30000	7382
28.30833	7393
28.31667	7406
28.32500	7421
28.33333	7438
28.34167	7455
28.35000	7470
28.35833	7483
28.36667	7495
28.37500	7505
28.38333	7514
28.39167	7523
28.40000	7533
28.40833	7544
28.41667	7556
28.42500	7567
28.43333	7580
28.44167	7591
28.45000	7602
28.45833	7612
28.46667	7621
28.47500	7629
28.48333	7638
28.49167	7649
28.50000	7660
28.50833	7671
28.51667	7681
28.52500	7690
28.53333	7700
28.54167	7711
28.55000	7722
28.55833	7735
28.56667	7746
28.57500	7756
28.58333	7764
28.59167	7773
28.60000	7781
28.60833	7790
28.61667	7799
28.62500	7809
28.63333	7820
28.64167	7831
28.65000	7841
28.65833	7852
28.66667	7862
28.67500	7873
28.68333	7883
28.69167	7894
28.70000	7903
28.70833	7912
28.71667	7921
28.72500	7931
28.73333	7942
28.74167	7954
28.75000	7964
28.75833	7974
28.76667	7982
28.77500	7990
28.78333	7998
28.79167	8007
28.80000	8017
28.80833	8029
28.81667	8041
28.82500	8054
28.83333	8066
28.84167	8077
28.85000	8089
28.85833	8101
28.86667	8112
28.87500	8123
28.88333	8135
28.89167	8147
28.90000	8160
28.90833	8172
28.91667	8184
28.92500	8195
28.93333	8205
28.94167	8215
28.95000	8228
28.95833	8241
28.96667	8256
28.97500	8272
28.98333	8287
28.99167	8302
29.00000	8316
29.00833	8331
29.01667	8346
29.02500	8361
29.03333	8377
29.04167	8394
29.05000	8412
29.05833	8430
29.06667	8449
29.07500	8468
29.08333	8487
29.09167	8506
29.10000	8525
29.10833	8544
29.11667	8565
29.12500	8587
29.13333	8610
29.14167	8633
29.15000	8656
29.15833	8679
29.16667	8703
29.17500	8728
29.18333	8753
29.19167	8781
29.20000	8809
29.20833	8840
29.21667	8873
29.22500	8907
29.23333	8943
29.24167	8977
29.25000	9011
29.25833	9046
29.26667	9081
29.27500	9119
29.28333	9158
29.29167	9200
29.30000	9243
29.30833	9288
29.31667	9334
29.32500	9382
29.33333	9433
29.34167	9485
29.35000	9540
29.35833	9597
29.36667	9655
29.37500	9717
29.38333	9781
29.39167	9849
29.40000	9920
29.40833	9992
29.41667	10067
29.42500	10142
29.43333	10219
29.44167	10298
29.45000	10382
29.45833	10470
29.46667	10561
29.47500	10659
29.48333	10759
29.49167	10865
29.50000	10975
29.50833	11088
29.51667	11208
29.52500	11331
29.53333	11462
29.54167	11596
29.55000	11736
29.55833	11882
29.56667	12030
29.57500	12186
29.58333	12344
29.59167	12510
29.60000	12681
29.60833	12859
29.61667	13048
29.62500	13243
29.63333	13454
29.64167	13672
29.65000	13900
29.65833	14136
29.66667	14375
29.67500	14624
29.68333	14873
29.69167	15136
29.70000	15405
29.70833	15687
29.71667	15984
29.72500	16286
29.73333	16605
29.74167	16928
29.75000	17265
29.75833	17614
29.76667	17972
29.77500	18352
29.78333	18736
29.79167	19138
29.80000	19545
29.80833	19962
29.81667	20395
29.82500	20830
29.83333	21289
29.84167	21751
29.85000	22231
29.85833	22723
29.86667	23220
29.87500	23740
29.88333	24257
29.89167	24793
29.90000	25334
29.90833	25883
29.91667	26451
29.92500	27017
29.93333	27606
29.94167	28193
29.95000	28794
29.95833	29405
29.96667	30014
29.97500	30644
29.98333	31266
29.99167	31905
30.00000	32543
30.00833	33183
30.01667	33835
30.02500	34475
30.03333	35133
30.04167	35779
30.05000	36432
30.05833	37088
30.06667	37735
30.07500	38394
30.08333	39037
30.09167	39689
30.10000	40331
30.10833	40965
30.11667	41600
30.12500	42213
30.13333	42832
30.14167	43432
30.15000	44031
30.15833	44622
30.16667	45193
30.17500	45762
30.18333	46303
30.19167	46839
30.20000	47355
30.20833	47854
30.21667	48343
30.22500	48804
30.23333	49256
30.24167	49680
30.25000	50088
30.25833	50478
30.26667	50842
30.27500	51193
30.28333	51517
30.29167	51826
30.30000	52112
30.30833	52371
30.31667	52609
30.32500	52816
30.33333	53002
30.34167	53160
30.35000	53296
30.35833	53408
30.36667	53494
30.37500	53556
30.38333	53593
30.39167	53606
30.40000	53595
30.40833	53559
30.41667	53498
30.42500	53413
30.43333	53301
30.44167	53169
30.45000	53013
30.45833	52836
30.46667	52640
30.47500	52418
30.48333	52178
30.49167	51911
30.50000	51625
30.50833	51320
30.51667	50992
30.52500	50653
30.53333	50287
30.54167	49910
30.55000	49509
30.55833	49091
30.56667	48663
30.57500	48211
30.58333	47757
30.59167	47282
30.60000	46801
30.60833	46309
30.61667	45801
30.62500	45293
30.63333	44764
30.64167	44237
30.65000	43695
30.65833	43145
30.66667	42595
30.67500	42028
30.68333	41469
30.69167	40898
30.70000	40329
30.70833	39760
30.71667	39180
30.72500	38612
30.73333	38030
30.74167	37459
30.75000	36883
30.75833	36306
30.76667	35738
30.77500	35161
30.78333	34599
30.79167	34030
30.80000	33468
30.80833	32911
30.81667	32349
30.82500	31803
30.83333	31251
30.84167	30713
30.85000	30176
30.85833	29642
30.86667	29123
30.87500	28598
30.88333	28094
30.89167	27590
30.90000	27098
30.90833	26613
30.91667	26129
30.92500	25662
30.93333	25192
30.94167	24737
30.95000	24287
30.95833	23843
30.96667	23414
30.97500	22982
30.98333	22568
30.99167	22154
31.00000	21752
31.00833	21358
31.01667	20968
31.02500	20596
31.03333	20225
31.04167	19869
31.05000	19518
31.05833	19172
31.06667	18839
31.07500	18507
31.08333	18190
31.09167	17875
31.10000	17569
31.10833	17269
31.11667	16972
31.12500	16688
31.13333	16405
31.14167	16134
31.15000	15867
31.15833	15607
31.16667	15357
31.17500	15107
31.18333	14870
31.19167	14638
31.20000	14414
31.20833	14197
31.21667	13982
31.22500	13776
31.23333	13570
31.24167	13372
31.25000	13178
31.25833	12988
31.26667	12807
31.27500	12627
31.28333	12457
31.29167	12288
31.30000	12125
31.30833	11967
31.31667	11811
31.32500	11662
31.33333	11513
31.34167	11371
31.35000	11232
31.35833	11096
31.36667	10966
31.37500	10836
31.38333	10712
31.39167	10589
31.40000	10470
31.40833	10356
31.41667	10244
31.42500	10137
31.43333	10031
31.44167	9929
31.45000	9830
31.45833	9733
31.46667	9639
31.47500	9546
31.48333	9456
31.49167	9366
31.50000	9277
31.50833	9191
31.51667	9107
31.52500	9027
31.53333	8949
31.54167	8874
31.55000	8800
31.55833	8727
31.56667	8656
31.57500	8584
31.58333	8516
31.59167	8448
31.60000	8383
31.60833	8321
31.61667	8260
31.62500	8201
31.63333	8141
31.64167	8083
31.65000	8026
31.65833	7971
31.66667	7920
31.67500	7869
31.68333	7820
31.69167	7772
31.70000	7724
31.70833	7679
31.71667	7633
31.72500	7591
31.73333	7548
31.74167	7509
31.75000	7471
31.75833	7437
31.76667	7404
31.77500	7371
31.78333	7340
31.79167	7308
31.80000	7278
31.80833	7249
31.81667	7221
31.82500	7194
31.83333	7168
31.84167	7144
31.85000	7122
31.85833	7101
31.86667	7082
31.87500	7064
31.88333	7046
31.89167	7030
31.90000	7016
31.90833	7004
31.91667	6996
31.92500	6989
31.93333	6986
31.94167	6984
31.95000	6984
31.95833	6988
31.96667	6994
31.97500	7002
31.98333	7011
31.99167	7021
32.00000	7032
32.00833	7043
32.01667	7054
32.02500	7067
32.03333	7082
32.04167	7099
32.05000	7120
32.05833	7144
32.06667	7171
32.07500	7200
32.08333	7232
32.09167	7266
32.10000	7302
32.10833	7339
32.11667	7378
32.12500	7418
32.13333	7461
32.14167	7505
32.15000	7552
32.15833	7601
32.16667	7654
32.17500	7711
32.18333	7770
32.19167	7832
32.20000	7897
32.20833	7964
32.21667	8035
32.22500	8107
32.23333	8184
32.24167	8262
32.25000	8343
32.25833	8425
32.26667	8508
32.27500	8594
32.28333	8680
32.29167	8769
32.30000	8861
32.30833	8956
32.31667	9056
32.32500	9156
32.33333	9262
32.34167	9368
32.35000	9477
32.35833	9590
32.36667	9702
32.37500	9819
32.38333	9935
32.39167	10054
32.40000	10176
32.40833	10301
32.41667	10431
32.42500	10562
32.43333	10699
32.44167	10836
32.45000	10977
32.45833	11120
32.46667	11262
32.47500	11409
32.48333	11554
32.49167	11704
32.50000	11856
32.50833	12010
32.51667	12168
32.52500	12326
32.53333	12491
32.54167	12657
32.55000	12828
32.55833	13003
32.56667	13177
32.57500	13356
32.58333	13532
32.59167	13714
32.60000	13896
32.60833	14080
32.61667	14269
32.62500	14457
32.63333	14651
32.64167	14846
32.65000	15045
32.65833	15247
32.66667	15448
32.67500	15655
32.68333	15859
32.69167	16068
32.70000	16278
32.70833	16489
32.71667	16706
32.72500	16919
32.73333	17139
32.74167	17357
32.75000	17580
32.75833	17805
32.76667	18028
32.77500	18258
32.78333	18483
32.79167	18713
32.80000	18942
32.80833	19171
32.81667	19405
32.82500	19637
32.83333	19876
32.84167	20111
32.85000	20349
32.85833	20587
32.86667	20821
32.87500	21059
32.88333	21292
32.89167	21530
32.90000	21765
32.90833	21999
32.91667	22236
32.92500	22466
32.93333	22700
32.94167	22929
32.95000	23156
32.95833	23381
32.96667	23600
32.97500	23821
32.98333	24034
32.99167	24248
33.00000	24458
33.00833	24664
33.01667	24869
33.02500	25068
33.03333	25268
33.04167	25461
33.05000	25649
33.05833	25834
33.06667	26010
33.07500	26184
33.08333	26347
33.09167	26507
33.10000	26659
33.10833	26805
33.11667	26946
33.12500	27079
33.13333	27210
33.14167	27332
33.15000	27449
33.15833	27559
33.16667	27660
33.17500	27753
33.18333	27836
33.19167	27913
33.20000	27981
33.20833	28040
33.21667	28092
33.22500	28136
33.23333	28172
33.24167	28199
33.25000	28218
33.25833	28228
33.26667	28228
33.27500	28218
33.28333	28200
33.29167	28175
33.30000	28143
33.30833	28104
33.31667	28058
33.32500	28005
33.33333	27944
33.34167	27875
33.35000	27795
33.35833	27706
33.36667	27609
33.37500	27501
33.38333	27389
33.39167	27268
33.40000	27141
33.40833	27008
33.41667	26865
33.42500	26717
33.43333	26559
33.44167	26397
33.45000	26227
33.45833	26051
33.46667	25871
33.47500	25682
33.48333	25492
33.49167	25293
33.50000	25090
33.50833	24881
33.51667	24663
33.52500	24445
33.53333	24217
33.54167	23991
33.55000	23759
33.55833	23525
33.56667	23290
33.57500	23046
33.58333	22803
33.59167	22552
33.60000	22299
33.60833	22046
33.61667	21789
33.62500	21537
33.63333	21278
33.64167	21021
33.65000	20757
33.65833	20489
33.66667	20221
33.67500	19946
33.68333	19677
33.69167	19405
33.70000	19137
33.70833	18868
33.71667	18595
33.72500	18327
33.73333	18053
33.74167	17785
33.75000	17517
33.75833	17248
33.76667	16984
33.77500	16714
33.78333	16451
33.79167	16184
33.80000	15921
33.80833	15660
33.81667	15397
33.82500	15143
33.83333	14887
33.84167	14636
33.85000	14385
33.85833	14133
33.86667	13887
33.87500	13637
33.88333	13397
33.89167	13158
33.90000	12924
33.90833	12691
33.91667	12456
33.92500	12227
33.93333	11994
33.94167	11768
33.95000	11547
33.95833	11330
33.96667	11118
33.97500	10903
33.98333	10695
33.99167	10484
34.00000	10279
34.00833	10079
34.01667	9879
34.02500	9686
34.03333	9490
34.04167	9301
34.05000	9115
34.05833	8932
34.06667	8755
34.07500	8577
34.08333	8406
34.09167	8233
34.10000	8064
34.10833	7898
34.11667	7732
34.12500	7572
34.13333	7413
34.14167	7262
34.15000	7115
34.15833	6972
34.16667	6834
34.17500	6695
34.18333	6559
34.19167	6420
34.20000	6283
34.20833	6150
34.21667	6019
34.22500	5896
34.23333	5775
34.24167	5660
34.25000	5546
34.25833	5433
34.26667	5324
34.27500	5215
34.28333	5112
34.29167	5008
34.30000	4897
34.30833	4786
34.31667	4685
34.32500	4593
34.33333	4502
34.34167	4414
34.35000	4326
34.35833	4240
34.36667	4157
34.37500	4076
34.38333	3998
34.39167	3920
34.40000	3843
34.40833	3766
34.41667	3687
34.42500	3611
34.43333	3536
34.44167	3465
34.45000	3398
34.45833	3335
34.46667	3274
34.47500	3213
34.48333	3155
34.49167	3096
34.50000	3039
34.50833	2984
34.51667	2930
34.52500	2878
34.53333	2826
34.54167	2777
34.55000	2728
34.55833	2681
34.56667	2635
34.57500	2590
34.58333	2546
34.59167	2503
34.60000	2462
34.60833	2423
34.61667	2385
34.62500	2348
34.63333	2311
34.64167	2275
34.65000	2239
34.65833	2205
34.66667	2173
34.67500	2143
34.68333	2113
34.69167	2082
34.70000	2051
34.70833	2020
34.71667	1989
34.72500	1960
34.73333	1933
34.74167	1907
34.75000	1882
34.75833	1858
34.76667	1835
34.77500	1813
34.78333	1791
34.79167	1770
34.80000	1750
34.80833	1730
34.81667	1711
34.82500	1694
34.83333	1677
34.84167	1662
34.85000	1650
34.85833	1638
34.86667	1626
34.87500	1613
34.88333	1599
34.89167	1584
34.90000	1570
34.90833	1558
34.91667	1548
34.92500	1539
34.93333	1529
34.94167	1519
34.95000	1508
34.95833	1497
34.96667	1489
34.97500	1482
34.98333	1478
34.99167	1475
35.00000	1472
35.00833	1470
35.01667	1467
35.02500	1463
35.03333	1458
35.04167	1453
35.05000	1448
35.05833	1443
35.06667	1437
35.07500	1432
35.08333	1426
35.09167	1421
35.10000	1418
35.10833	1415
35.11667	1413
35.12500	1411
35.13333	1407
35.14167	1403
35.15000	1399
35.15833	1396
35.16667	1395
35.17500	1394
35.18333	1393
35.19167	1390
35.20000	1386
35.20833	1382
35.21667	1377
35.22500	1373
35.23333	1370
35.24167	1367
35.25000	1365
35.25833	1365
35.26667	1364
35.27500	1362
35.28333	1359
35.29167	1354
35.30000	1348
35.30833	1342
35.31667	1336
35.32500	1329
35.33333	1322
35.34167	1315
35.35000	1309
35.35833	1303
35.36667	1298
35.37500	1294
35.38333	1290
35.39167	1283
35.40000	1275
35.40833	1265
35.41667	1254
35.42500	1245
35.43333	1236
35.44167	1228
35.45000	1219
35.45833	1209
35.46667	1197
35.47500	1185
35.48333	1174
35.49167	1163
35.50000	1152
35.50833	1143
35.51667	1134
35.52500	1126
35.53333	1118
35.54167	1109
35.55000	1100
35.55833	1089
35.56667	1078
35.57500	1066
35.58333	1055
35.59167	1042
35.60000	1028
35.60833	1014
35.61667	1000
35.62500	988
35.63333	979
35.64167	971
35.65000	964
35.65833	957
35.66667	948
35.67500	938
35.68333	926
35.69167	913
35.70000	900
35.70833	886
35.71667	873
35.72500	862
35.73333	854
35.74167	847
35.75000	840
35.75833	830
35.76667	818
35.77500	804
35.78333	790
35.79167	778
35.80000	767
35.80833	759
35.81667	751
35.82500	744
35.83333	737
35.84167	729
35.85000	720
35.85833	709
35.86667	698
35.87500	687
35.88333	676
35.89167	667
35.90000	658
35.90833	649
35.91667	641
35.92500	633
35.93333	624
35.94167	616
35.95000	609
35.95833	604
35.96667	599
35.97500	594
35.98333	589
35.99167	583
36.00000	577
36.00833	570
36.01667	563
36.02500	557
36.03333	552
36.04167	547
36.05000	542
36.05833	536
36.06667	531
36.07500	525
36.08333	520
36.09167	516
36.10000	514
36.10833	512
36.11667	511
36.12500	508
36.13333	503
36.14167	496
36.15000	488
36.15833	479
36.16667	472
36.17500	468
36.18333	464
36.19167	462
36.20000	459
36.20833	456
36.21667	452
36.22500	449
36.23333	446
36.24167	444
36.25000	442
36.25833	440
36.26667	439
36.27500	439
36.28333	439
36.29167	439
36.30000	437
36.30833	435
36.31667	433
36.32500	432
36.33333	432
36.34167	432
36.35000	431
36.35833	430
36.36667	428
36.37500	427
36.38333	428
36.39167	429
36.40000	431
36.40833	432
36.41667	431
36.42500	431
36.43333	431
36.44167	433
36.45000	435
36.45833	438
36.46667	438
36.47500	437
36.48333	433
36.49167	428
36.50000	424
36.50833	421
36.51667	420
36.52500	421
36.53333	424
36.54167	427
36.55000	430
36.55833	433
36.56667	435
36.57500	436
36.58333	435
36.59167	432
36.60000	429
36.60833	427
36.61667	428
36.62500	429
36.63333	430
36.64167	431
36.65000	432
36.65833	433
36.66667	435
36.67500	438
36.68333	441
36.69167	443
36.70000	444
36.70833	444
36.71667	445
36.72500	446
36.73333	448
36.74167	450
36.75000	451
36.75833	452
36.76667	452
36.77500	452
36.78333	453
36.79167	455
36.80000	458
36.80833	462
36.81667	467
36.82500	471
36.83333	473
36.84167	475
36.85000	476
36.85833	478
36.86667	479
36.87500	481
36.88333	482
36.89167	482
36.90000	481
36.90833	480
36.91667	480
36.92500	482
36.93333	484
36.94167	486
36.95000	488
36.95833	490
36.96667	492
36.97500	493
36.98333	493
36.99167	492
37.00000	491
37.00833	491
37.01667	490
37.02500	489
37.03333	490
37.04167	492
37.05000	494
37.05833	497
37.06667	500
37.07500	503
37.08333	504
37.09167	504
37.10000	502
37.10833	500
37.11667	498
37.12500	495
37.13333	493
37.14167	492
37.15000	490
37.15833	488
37.16667	487
37.17500	486
37.18333	487
37.19167	488
37.20000	489
37.20833	490
37.21667	490
37.22500	489
37.23333	486
37.24167	482
37.25000	478
37.25833	475
37.26667	471
37.27500	468
37.28333	465
37.29167	462
37.30000	458
37.30833	455
37.31667	451
37.32500	446
37.33333	441
37.34167	437
37.35000	434
37.35833	433
37.36667	432
37.37500	431
37.38333	430
37.39167	429
37.40000	427
37.40833	425
37.41667	422
37.42500	419
37.43333	415
37.44167	412
37.45000	409
37.45833	406
37.46667	402
37.47500	396
37.48333	390
37.49167	385
37.50000	380
37.50833	377
37.51667	375
37.52500	374
37.53333	372
37.54167	369
37.55000	364
37.55833	359
37.56667	354
37.57500	349
37.58333	345
37.59167	341
37.60000	337
37.60833	332
37.61667	327
37.62500	322
37.63333	317
37.64167	314
37.65000	311
37.65833	309
37.66667	308
37.67500	306
37.68333	303
37.69167	298
37.70000	294
37.70833	290
37.71667	287
37.72500	286
37.73333	284
37.74167	282
37.75000	279
37.75833	276
37.76667	274
37.77500	273
37.78333	273
37.79167	273
37.80000	273
37.80833	272
37.81667	270
37.82500	268
37.83333	265
37.84167	263
37.85000	262
37.85833	262
37.86667	262
37.87500	264
37.88333	265
37.89167	264
37.90000	262
37.90833	258
37.91667	254
37.92500	250
37.93333	248
37.94167	248
37.95000	249
37.95833	250
37.96667	251
37.97500	250
37.98333	249
37.99167	247
38.00000	245
38.00833	243
38.01667	242
38.02500	241
38.03333	242
38.04167	243
38.05000	244
38.05833	246
38.06667	247
38.07500	248
38.08333	247
38.09167	243
38.10000	239
38.10833	235
38.11667	232
38.12500	230
38.13333	230
38.14167	231
38.15000	231
38.15833	230
38.16667	228
38.17500	228
38.18333	228
38.19167	228
38.20000	226
38.20833	223
38.21667	219
38.22500	215
38.23333	212
38.24167	212
38.25000	212
38.25833	213
38.26667	213
38.27500	210
38.28333	207
38.29167	204
38.30000	199
38.30833	194
38.31667	189
38.32500	186
38.33333	183
38.34167	181
38.35000	180
38.35833	180
38.36667	179
38.37500	177
38.38333	176
38.39167	174
38.40000	174
38.40833	172
38.41667	170
38.42500	166
38.43333	162
38.44167	157
38.45000	152
38.45833	147
38.46667	143
38.47500	139
38.48333	136
38.49167	134
38.50000	134
38.50833	132
38.51667	130
38.52500	126
38.53333	122
38.54167	117
38.55000	114
38.55833	111
38.56667	107
38.57500	103
38.58333	100
38.59167	97
38.60000	96
38.60833	94
38.61667	93
38.62500	91
38.63333	88
38.64167	83
38.65000	78
38.65833	72
38.66667	68
38.67500	64
38.68333	61
38.69167	60
38.70000	59
38.70833	59
38.71667	57
38.72500	54
38.73333	51
38.74167	49
38.75000	46
38.75833	44
38.76667	43
38.77500	42
38.78333	42
38.79167	41
38.80000	40
38.80833	39
38.81667	39
38.82500	39
38.83333	39
38.84167	39
38.85000	38
38.85833	36
38.86667	34
38.87500	32
38.88333	30
38.89167	30
38.90000	30
38.90833	30
38.91667	29
38.92500	27
38.93333	25
38.94167	23
38.95000	22
38.95833	24
38.96667	26
38.97500	27
38.98333	28
38.99167	28
39.00000	27
39.00833	27
39.01667	27
39.02500	27
39.03333	27
39.04167	26
39.05000	27
39.05833	29
39.06667	31
39.07500	32
39.08333	33
39.09167	32
39.10000	31
39.10833	30
39.11667	32
39.12500	34
39.13333	37
39.14167	40
39.15000	41
39.15833	42
39.16667	42
39.17500	44
39.18333	45
39.19167	46
39.20000	47
39.20833	48
39.21667	47
39.22500	47
39.23333	46
39.24167	46
39.25000	46
39.25833	47
39.26667	50
39.27500	52
39.28333	54
39.29167	53
39.30000	50
39.30833	47
39.31667	44
39.32500	42
39.33333	41
39.34167	42
39.35000	42
39.35833	41
39.36667	41
39.37500	40
39.38333	39
39.39167	38
39.40000	38
39.40833	39
39.41667	39
39.42500	39
39.43333	38
39.44167	38
39.45000	37
39.45833	35
39.46667	33
39.47500	32
39.48333	31
39.49167	29
39.50000	26
39.50833	22
39.51667	19
39.52500	17
39.53333	17
39.54167	19
39.55000	19
39.55833	18
39.56667	15
39.57500	11
39.58333	7
39.59167	4
39.60000	1
39.60833	-2
39.61667	-5
39.62500	-9
39.63333	-13
39.64167	-15
39.65000	-15
39.65833	-15
39.66667	-15
39.67500	-17
39.68333	-22
39.69167	-27
39.70000	-33
39.70833	-37
39.71667	-39
39.72500	-39
39.73333	-37
39.74167	-35
39.75000	-36
39.75833	-38
39.76667	-42
39.77500	-46
39.78333	-50
39.79167	-54
39.80000	-57
39.80833	-59
39.81667	-60
39.82500	-62
39.83333	-62
39.84167	-62
39.85000	-64
39.85833	-67
39.86667	-69
39.87500	-70
39.88333	-69
39.89167	-69
39.90000	-71
39.90833	-74
39.91667	-78
39.92500	-80
39.93333	-80
39.94167	-77
39.95000	-71
39.95833	-64
39.96667	-57
39.97500	-49
39.98333	-43
39.99167	-36
40.00000	-30
40.00833	-24
40.01667	-17
40.02500	-11
40.03333	-4
40.04167	2
40.05000	9
40.05833	17
40.06667	25
40.07500	36
40.08333	47
40.09167	59
40.10000	74
40.10833	91
40.11667	110
40.12500	132
40.13333	157
40.14167	183
40.15000	211
40.15833	240
40.16667	269
40.17500	297
40.18333	326
40.19167	358
40.20000	394
40.20833	433
40.21667	478
40.22500	524
40.23333	572
40.24167	622
40.25000	676
40.25833	733
40.26667	794
40.27500	859
40.28333	924
40.29167	992
40.30000	1061
40.30833	1134
40.31667	1211
40.32500	1293
40.33333	1381
40.34167	1473
40.35000	1569
40.35833	1670
40.36667	1774
40.37500	1885
40.38333	1997
40.39167	2117
40.40000	2240
40.40833	2366
40.41667	2497
40.42500	2630
40.43333	2772
40.44167	2917
40.45000	3070
40.45833	3229
40.46667	3390
40.47500	3558
40.48333	3726
40.49167	3901
40.50000	4079
40.50833	4263
40.51667	4455
40.52500	4649
40.53333	4852
40.54167	5056
40.55000	5266
40.55833	5483
40.56667	5702
40.57500	5931
40.58333	6160
40.59167	6396
40.60000	6634
40.60833	6873
40.61667	7121
40.62500	7367
40.63333	7622
40.64167	7877
40.65000	8135
40.65833	8396
40.66667	8656
40.67500	8925
40.68333	9191
40.69167	9466
40.70000	9743
40.70833	10020
40.71667	10302
40.72500	10579
40.73333	10863
40.74167	11145
40.75000	11429
40.75833	11716
40.76667	11996
40.77500	12280
40.78333	12557
40.79167	12835
40.80000	13111
40.80833	13385
40.81667	13662
40.82500	13932
40.83333	14206
40.84167	14473
40.85000	14742
40.85833	15010
40.86667	15269
40.87500	15527
40.88333	15774
40.89167	16017
40.90000	16254
40.90833	16485
40.91667	16716
40.92500	16937
40.93333	17156
40.94167	17366
40.95000	17572
40.95833	17773
40.96667	17964
40.97500	18152
40.98333	18327
40.99167	18494
41.00000	18651
41.00833	18799
41.01667	18942
41.02500	19075
41.03333	19202
41.04167	19320
41.05000	19430
41.05833	19531
41.06667	19622
41.07500	19706
41.08333	19777
41.09167	19838
41.10000	19890
41.10833	19934
41.11667	19971
41.12500	19998
41.13333	20015
41.14167	20021
41.15000	20016
41.15833	20000
41.16667	19974
41.17500	19938
41.18333	19893
41.19167	19835
41.20000	19768
41.20833	19692
41.21667	19606
41.22500	19514
41.23333	19411
41.24167	19302
41.25000	19185
41.25833	19060
41.26667	18930
41.27500	18789
41.28333	18644
41.29167	18490
41.30000	18330
41.30833	18164
41.31667	17989
41.32500	17809
41.33333	17617
41.34167	17419
41.35000	17212
41.35833	16997
41.36667	16781
41.37500	16556
41.38333	16333
41.39167	16102
41.40000	15869
41.40833	15633
41.41667	15390
41.42500	15151
41.43333	14904
41.44167	14661
41.45000	14413
41.45833	14163
41.46667	13912
41.47500	13653
41.48333	13399
41.49167	13139
41.50000	12882
41.50833	12627
41.51667	12368
41.52500	12115
41.53333	11854
41.54167	11598
41.55000	11340
41.55833	11082
41.56667	10831
41.57500	10577
41.58333	10330
41.59167	10080
41.60000	9832
41.60833	9587
41.61667	9342
41.62500	9105
41.63333	8867
41.64167	8636
41.65000	8409
41.65833	8185
41.66667	7967
41.67500	7747
41.68333	7535
41.69167	7320
41.70000	7109
41.70833	6903
41.71667	6698
41.72500	6503
41.73333	6309
41.74167	6124
41.75000	5944
41.75833	5767
41.76667	5595
41.77500	5420
41.78333	5251
41.79167	5082
41.80000	4917
41.80833	4759
41.81667	4604
41.82500	4456
41.83333	4309
41.84167	4168
41.85000	4029
41.85833	3895
41.86667	3767
41.87500	3641
41.88333	3521
41.89167	3403
41.90000	3289
41.90833	3177
41.91667	3065
41.92500	2959
41.93333	2853
41.94167	2753
41.95000	2658
41.95833	2567
41.96667	2481
41.97500	2396
41.98333	2314
41.99167	2232
42.00000	2152
42.00833	2075
42.01667	2000
42.02500	1928
42.03333	1859
42.04167	1794
42.05000	1731
42.05833	1670
42.06667	1612
42.07500	1555
42.08333	1501
42.09167	1446
42.10000	1391
42.10833	1339
42.11667	1287
42.12500	1239
42.13333	1192
42.14167	1148
42.15000	1105
42.15833	1063
42.16667	1023
42.17500	985
42.18333	949
42.19167	914
42.20000	875
42.20833	837
42.21667	803
42.22500	773
42.23333	744
42.24167	715
42.25000	686
42.25833	660
42.26667	635
42.27500	610
42.28333	587
42.29167	563
42.30000	537
42.30833	513
42.31667	492
42.32500	473
42.33333	453
42.34167	432
42.35000	410
42.35833	390
42.36667	371
42.37500	353
42.38333	336
42.39167	320
42.40000	303
42.40833	288
42.41667	274
42.42500	259
42.43333	245
42.44167	229
42.45000	215
42.45833	202
42.46667	191
42.47500	181
42.48333	171
42.49167	162
42.50000	154
42.50833	146
42.51667	138
42.52500	129
42.53333	119
42.54167	109
42.55000	98
42.55833	86
42.56667	75
42.57500	66
42.58333	58
42.59167	49
42.60000	41
42.60833	34
42.61667	27
42.62500	19
42.63333	10
42.64167	-0
42.65000	-10
42.65833	-18
42.66667	-24
42.67500	-29
42.68333	-34
42.69167	-39
42.70000	-45
42.70833	-49
42.71667	-52
42.72500	-55
42.73333	-59
42.74167	-63
42.75000	-67
42.75833	-71
42.76667	-75
42.77500	-79
42.78333	-82
42.79167	-86
42.80000	-90
42.80833	-94
42.81667	-99
42.82500	-105
42.83333	-112
42.84167	-118
42.85000	-124
42.85833	-128
42.86667	-133
42.87500	-138
42.88333	-144
42.89167	-150
42.90000	-156
42.90833	-161
42.91667	-163
42.92500	-165
42.93333	-167
42.94167	-169
42.95000	-172
42.95833	-175
42.96667	-177
42.97500	-179
42.98333	-181
42.99167	-183
43.00000	-185
43.00833	-186
43.01667	-188
43.02500	-189
43.03333	-191
43.04167	-193
43.05000	-196
43.05833	-199
43.06667	-201
43.07500	-203
43.08333	-204
43.09167	-206
43.10000	-207
43.10833	-209
43.11667	-212
43.12500	-215
43.13333	-218
43.14167	-222
43.15000	-226
43.15833	-231
43.16667	-233
43.17500	-234
43.18333	-233
43.19167	-232
43.20000	-230
43.20833	-230
43.21667	-232
43.22500	-234
43.23333	-237
43.24167	-239
43.25000	-242
43.25833	-245
43.26667	-248
43.27500	-251
43.28333	-253
43.29167	-255
43.30000	-256
43.30833	-259
43.31667	-261
43.32500	-261
43.33333	-261
43.34167	-259
43.35000	-258
43.35833	-257
43.36667	-256
43.37500	-255
43.38333	-256
43.39167	-257
43.40000	-260
43.40833	-263
43.41667	-266
43.42500	-269
43.43333	-271
43.44167	-272
43.45000	-273
43.45833	-273
43.46667	-273
43.47500	-271
43.48333	-269
43.49167	-267
43.50000	-266
43.50833	-267
43.51667	-267
43.52500	-267
43.53333	-268
43.54167	-269
43.55000	-269
43.55833	-270
43.56667	-271
43.57500	-271
43.58333	-272
43.59167	-274
43.60000	-277
43.60833	-278
43.61667	-278
43.62500	-277
43.63333	-275
43.64167	-274
43.65000	-275
43.65833	-277
43.66667	-280
43.67500	-283
43.68333	-286
43.69167	-286
43.70000	-284
43.70833	-281
43.71667	-277
43.72500	-274
43.73333	-273
43.74167	-274
43.75000	-273
43.75833	-271
43.76667	-268
43.77500	-264
43.78333	-260
43.79167	-257
43.80000	-256
43.80833	-257
43.81667	-260
43.82500	-264
43.83333	-268
43.84167	-273
43.85000	-275
43.85833	-275
43.86667	-275
43.87500	-274
43.88333	-273
43.89167	-272
43.90000	-270
43.90833	-270
43.91667	-271
43.92500	-273
43.93333	-275
43.94167	-275
43.95000	-273
43.95833	-270
43.96667	-267
43.97500	-264
43.98333	-262
43.99167	-261
44.00000	-260
44.00833	-261
44.01667	-261
44.02500	-263
44.03333	-264
44.04167	-265
44.05000	-266
44.05833	-266
44.06667	-266
44.07500	-264
44.08333	-262
44.09167	-260
44.10000	-259
44.10833	-259
44.11667	-260
44.12500	-262
44.13333	-264
44.14167	-265
44.15000	-266
44.15833	-266
44.16667	-265
44.17500	-264
44.18333	-264
44.19167	-264
44.20000	-266
44.20833	-268
44.21667	-270
44.22500	-271
44.23333	-273
44.24167	-274
44.25000	-275
44.25833	-278
44.26667	-280
44.27500	-281
44.28333	-281
44.29167	-281
44.30000	-280
44.30833	-279
44.31667	-278
44.32500	-277
44.33333	-276
44.34167	-274
44.35000	-272
44.35833	-269
44.36667	-267
44.37500	-267
44.38333	-268
44.39167	-270
44.40000	-272
44.40833	-274
44.41667	-274
44.42500	-273
44.43333	-272
44.44167	-271
44.45000	-271
44.45833	-272
44.46667	-274
44.47500	-276
44.48333	-278
44.49167	-281
44.50000	-284
44.50833	-286
44.51667	-289
44.52500	-291
44.53333	-291
44.54167	-290
44.55000	-288
44.55833	-288
44.56667	-287
44.57500	-285
44.58333	-284
44.59167	-282
44.60000	-280
44.60833	-279
44.61667	-278
44.62500	-277
44.63333	-276
44.64167	-275
44.65000	-273
44.65833	-271
44.66667	-268
44.67500	-266
44.68333	-265
44.69167	-266
44.70000	-267
44.70833	-268
44.71667	-267
44.72500	-265
44.73333	-263
44.74167	-261
44.75000	-260
44.75833	-258
44.76667	-257
44.77500	-257
44.78333	-256
44.79167	-255
44.80000	-254
44.80833	-252
44.81667	-251
44.82500	-250
44.83333	-250
44.84167	-250
44.85000	-249
44.85833	-247
44.86667	-245
44.87500	-243
44.88333	-241
44.89167	-241
44.90000	-242
44.90833	-242
44.91667	-242
44.92500	-241
44.93333	-239
44.94167	-236
44.95000	-232
44.95833	-228
44.96667	-223
44.97500	-219
44.98333	-218
44.99167	-218
45.00000	-220
45.00833	-222
45.01667	-220
45.02500	-217
45.03333	-213
45.04167	-208
45.05000	-204
45.05833	-200
45.06667	-197
45.07500	-195
45.08333	-193
45.09167	-192
45.10000	-191
45.10833	-190
45.11667	-190
45.12500	-190
45.13333	-189
45.14167	-187
45.15000	-185
45.15833	-183
45.16667	-183
45.17500	-183
45.18333	-183
45.19167	-181
45.20000	-177
45.20833	-173
45.21667	-169
45.22500	-166
45.23333	-163
45.24167	-161
45.25000	-157
45.25833	-152
45.26667	-147
45.27500	-144
45.28333	-142
45.29167	-142
45.30000	-143
45.30833	-144
45.31667	-144
45.32500	-145
45.33333	-145
45.34167	-145
45.35000	-143
45.35833	-141
45.36667	-138
45.37500	-134
45.38333	-131
45.39167	-128
45.40000	-125
45.40833	-123
45.41667	-122
45.42500	-121
45.43333	-123
45.44167	-127
45.45000	-131
45.45833	-135
45.46667	-137
45.47500	-137
45.48333	-135
45.49167	-135
45.50000	-135
45.50833	-135
45.51667	-135
45.52500	-135
45.53333	-135
45.54167	-134
45.55000	-133
45.55833	-134
45.56667	-136
45.57500	-138
45.58333	-140
45.59167	-141
45.60000	-141
45.60833	-142
45.61667	-141
45.62500	-141
45.63333	-143
45.64167	-145
45.65000	-149
45.65833	-153
45.66667	-157
45.67500	-162
45.68333	-166
45.69167	-169
45.70000	-170
45.70833	-169
45.71667	-166
45.72500	-164
45.73333	-164
45.74167	-165
45.75000	-168
45.75833	-170
45.76667	-173
45.77500	-175
45.78333	-177
45.79167	-179
45.80000	-181
45.80833	-183
45.81667	-185
45.82500	-188
45.83333	-191
45.84167	-195
45.85000	-198
45.85833	-201
45.86667	-203
45.87500	-204
45.88333	-205
45.89167	-206
45.90000	-208
45.90833	-210
45.91667	-213
45.92500	-215
45.93333	-217
45.94167	-220
45.95000	-223
45.95833	-227
45.96667	-232
45.97500	-237
45.98333	-241
45.99167	-244
46.00000	-244
46.00833	-245
46.01667	-246
46.02500	-248
46.03333	-253
46.04167	-257
46.05000	-260
46.05833	-262
46.06667	-263
46.07500	-264
46.08333	-265
46.09167	-268
46.10000	-271
46.10833	-274
46.11667	-276
46.12500	-277
46.13333	-278
46.14167	-278
46.15000	-278
46.15833	-279
46.16667	-280
46.17500	-283
46.18333	-286
46.19167	-291
46.20000	-295
46.20833	-298
46.21667	-301
46.22500	-302
46.23333	-301
46.24167	-300
46.25000	-299
46.25833	-299
46.26667	-301
46.27500	-305
46.28333	-309
46.29167	-311
46.30000	-312
46.30833	-312
46.31667	-314
46.32500	-316
46.33333	-319
46.34167	-322
46.35000	-325
46.35833	-327
46.36667	-329
46.37500	-331
46.38333	-333
46.39167	-335
46.40000	-335
46.40833	-335
46.41667	-333
46.42500	-332
46.43333	-333
46.44167	-334
46.45000	-336
46.45833	-338
46.46667	-339
46.47500	-339
46.48333	-339
46.49167	-340
46.50000	-342
46.50833	-345
46.51667	-348
46.52500	-350
46.53333	-351
46.54167	-351
46.55000	-351
46.55833	-351
46.56667	-351
46.57500	-353
46.58333	-355
46.59167	-357
46.60000	-359
46.60833	-361
46.61667	-363
46.62500	-364
46.63333	-364
46.64167	-364
46.65000	-364
46.65833	-365
46.66667	-367
46.67500	-371
46.68333	-375
46.69167	-377
46.70000	-377
46.70833	-375
46.71667	-373
46.72500	-372
46.73333	-372
46.74167	-373
46.75000	-374
46.75833	-375
46.76667	-375
46.77500	-374
46.78333	-373
46.79167	-373
46.80000	-375
46.80833	-377
46.81667	-379
46.82500	-381
46.83333	-382
46.84167	-382
46.85000	-382
46.85833	-381
46.86667	-380
46.87500	-379
46.88333	-378
46.89167	-379
46.90000	-382
46.90833	-384
46.91667	-385
46.92500	-384
46.93333	-382
46.94167	-379
46.95000	-377
46.95833	-376
46.96667	-374
46.97500	-372
46.98333	-371
46.99167	-370
47.00000	-371
47.00833	-373
47.01667	-377
47.02500	-380
47.03333	-382
47.04167	-383
47.05000	-382
47.05833	-380
47.06667	-379
47.07500	-377
47.08333	-375
47.09167	-373
47.10000	-372
47.10833	-370
47.11667	-369
47.12500	-369
47.13333	-369
47.14167	-370
47.15000	-369
47.15833	-368
47.16667	-364
47.17500	-360
47.18333	-357
47.19167	-354
47.20000	-352
47.20833	-352
47.21667	-353
47.22500	-355
47.23333	-355
47.24167	-354
47.25000	-351
47.25833	-348
47.26667	-344
47.27500	-340
47.28333	-337
47.29167	-334
47.30000	-332
47.30833	-330
47.31667	-330
47.32500	-330
47.33333	-331
47.34167	-331
47.35000	-332
47.35833	-332
47.36667	-331
47.37500	-329
47.38333	-326
47.39167	-322
47.40000	-317
47.40833	-312
47.41667	-307
47.42500	-302
47.43333	-297
47.44167	-292
47.45000	-288
47.45833	-286
47.46667	-287
47.47500	-288
47.48333	-288
47.49167	-287
47.50000	-284
47.50833	-283
47.51667	-282
47.52500	-282
47.53333	-282
47.54167	-280
47.55000	-276
47.55833	-272
47.56667	-268
47.57500	-266
47.58333	-266
47.59167	-267
47.60000	-268
47.60833	-269
47.61667	-268
47.62500	-266
47.63333	-263
47.64167	-260
47.65000	-257
47.65833	-255
47.66667	-253
47.67500	-252
47.68333	-252
47.69167	-250
47.70000	-247
47.70833	-244
47.71667	-242
47.72500	-240
47.73333	-237
47.74167	-235
47.75000	-231
47.75833	-227
47.76667	-224
47.77500	-222
47.78333	-222
47.79167	-223
47.80000	-224
47.80833	-226
47.81667	-227
47.82500	-227
47.83333	-227
47.84167	-225
47.85000	-223
47.85833	-221
47.86667	-219
47.87500	-217
47.88333	-214
47.89167	-211
47.90000	-208
47.90833	-205
47.91667	-204
47.92500	-204
47.93333	-205
47.94167	-206
47.95000	-208
47.95833	-209
47.96667	-209
47.97500	-208
47.98333	-206
47.99167	-205
48.00000	-204
48.00833	-204
48.01667	-204
48.02500	-206
48.03333	-209
48.04167	-212
48.05000	-213
48.05833	-213
48.06667	-212
48.07500	-211
48.08333	-209
48.09167	-208
48.10000	-209
48.10833	-209
48.11667	-210
48.12500	-211
48.13333	-212
48.14167	-213
48.15000	-214
48.15833	-217
48.16667	-219
48.17500	-222
48.18333	-223
48.19167	-224
48.20000	-223
48.20833	-223
48.21667	-223
48.22500	-224
48.23333	-224
48.24167	-225
48.25000	-228
48.25833	-232
48.26667	-237
48.27500	-241
48.28333	-244
48.29167	-246
48.30000	-246
48.30833	-248
48.31667	-250
48.32500	-253
48.33333	-257
48.34167	-259
48.35000	-260
48.35833	-258
48.36667	-257
48.37500	-256
48.38333	-257
48.39167	-259
48.40000	-261
48.40833	-265
48.41667	-268
48.42500	-270
48.43333	-273
48.44167	-275
48.45000	-277
48.45833	-277
48.46667	-277
48.47500	-276
48.48333	-277
48.49167	-277
48.50000	-278
48.50833	-278
48.51667	-279
48.52500	-281
48.53333	-284
48.54167	-288
48.55000	-292
48.55833	-295
48.56667	-298
48.57500	-299
48.58333	-300
48.59167	-300
48.60000	-301
48.60833	-302
48.61667	-303
48.62500	-304
48.63333	-304
48.64167	-305
48.65000	-308
48.65833	-311
48.66667	-314
48.67500	-316
48.68333	-318
48.69167	-319
48.70000	-319
48.70833	-319
48.71667	-320
48.72500	-322
48.73333	-324
48.74167	-325
48.75000	-325
48.75833	-325
48.76667	-325
48.77500	-327
48.78333	-329
48.79167	-333
48.80000	-337
48.80833	-341
48.81667	-343
48.82500	-344
48.83333	-343
48.84167	-342
48.85000	-341
48.85833	-341
48.86667	-343
48.87500	-346
48.88333	-348
48.89167	-349
48.90000	-349
48.90833	-348
48.91667	-348
48.92500	-350
48.93333	-352
48.94167	-354
48.95000	-356
48.95833	-358
48.96667	-359
48.97500	-359
48.98333	-357
48.99167	-356
49.00000	-356
49.00833	-356
49.01667	-358
49.02500	-360
49.03333	-363
49.04167	-366
49.05000	-368
49.05833	-371
49.06667	-372
49.07500	-372
49.08333	-371
49.09167	-368
49.10000	-365
49.10833	-363
49.11667	-361
49.12500	-361
49.13333	-362
49.14167	-364
49.15000	-367
49.15833	-370
49.16667	-372
49.17500	-374
49.18333	-376
49.19167	-377
49.20000	-379
49.20833	-381
49.21667	-384
49.22500	-387
49.23333	-390
49.24167	-393
49.25000	-394
49.25833	-394
49.26667	-392
49.27500	-389
49.28333	-386
49.29167	-382
49.30000	-379
49.30833	-378
49.31667	-378
49.32500	-380
49.33333	-383
49.34167	-386
49.35000	-388
49.35833	-388
49.36667	-386
49.37500	-383
49.38333	-380
49.39167	-379
49.40000	-380
49.40833	-382
49.41667	-384
49.42500	-386
49.43333	-390
49.44167	-394
49.45000	-398
49.45833	-401
49.46667	-402
49.47500	-402
49.48333	-400
49.49167	-398
49.50000	-397
49.50833	-396
49.51667	-395
49.52500	-394
49.53333	-395
49.54167	-396
49.55000	-399
49.55833	-401
49.56667	-402
49.57500	-402
49.58333	-401
49.59167	-400
49.60000	-400
49.60833	-401
49.61667	-403
49.62500	-404
49.63333	-403
49.64167	-403
49.65000	-402
49.65833	-402
49.66667	-403
49.67500	-405
49.68333	-407
49.69167	-409
49.70000	-411
49.70833	-413
49.71667	-414
49.72500	-415
49.73333	-414
49.74167	-412
49.75000	-410
49.75833	-408
49.76667	-406
49.77500	-405
49.78333	-404
49.79167	-406
49.80000	-410
49.80833	-414
49.81667	-417
49.82500	-419
49.83333	-418
49.84167	-417
49.85000	-416
49.85833	-415
49.86667	-415
49.87500	-414
49.88333	-414
49.89167	-414
49.90000	-414
49.90833	-415
49.91667	-417
49.92500	-419
49.93333	-422
49.94167	-424
49.95000	-424
49.95833	-424
49.96667	-423
49.97500	-421
49.98333	-420
49.99167	-420
50.00000	-421
50.00833	-422
50.01667	-423
50.02500	-425
50.03333	-426
50.04167	-426
50.05000	-426
50.05833	-424
50.06667	-422
50.07500	-420
50.08333	-418
50.09167	-418
50.10000	-418
50.10833	-418
50.11667	-417
50.12500	-416
50.13333	-416
50.14167	-418
50.15000	-419
50.15833	-420
50.16667	-419
50.17500	-416
50.18333	-411
50.19167	-409
50.20000	-410
50.20833	-413
50.21667	-416
50.22500	-419
50.23333	-420
50.24167	-419
50.25000	-416
50.25833	-414
50.26667	-412
50.27500	-410
50.28333	-410
50.29167	-410
50.30000	-412
50.30833	-414
50.31667	-415
50.32500	-415
50.33333	-416
50.34167	-416
50.35000	-416
50.35833	-416
50.36667	-415
50.37500	-415
50.38333	-416
50.39167	-417
50.40000	-417
50.40833	-417
50.41667	-415
50.42500	-411
50.43333	-405
50.44167	-398
50.45000	-393
50.45833	-390
50.46667	-391
50.47500	-394
50.48333	-398
50.49167	-400
50.50000	-401
50.50833	-400
50.51667	-398
50.52500	-395
50.53333	-392
50.54167	-390
50.55000	-389
50.55833	-390
50.56667	-390
50.57500	-389
50.58333	-385
50.59167	-379
50.60000	-375
50.60833	-373
50.61667	-374
50.62500	-376
50.63333	-378
50.64167	-379
50.65000	-378
50.65833	-376
50.66667	-374
50.67500	-374
50.68333	-375
50.69167	-375
50.70000	-374
50.70833	-370
50.71667	-365
50.72500	-359
50.73333	-354
50.74167	-351
50.75000	-349
50.75833	-349
50.76667	-349
50.77500	-349
50.78333	-349
50.79167	-349
50.80000	-350
50.80833	-352
50.81667	-353
50.82500	-353
50.83333	-351
50.84167	-349
50.85000	-346
50.85833	-344
50.86667	-343
50.87500	-342
50.88333	-342
50.89167	-342
50.90000	-342
50.90833	-341
50.91667	-340
50.92500	-339
50.93333	-340
50.94167	-341
50.95000	-343
50.95833	-345
50.96667	-345
50.97500	-344
50.98333	-342
50.99167	-340
51.00000	-339
51.00833	-339
51.01667	-339
51.02500	-339
51.03333	-339
51.04167	-338
51.05000	-337
51.05833	-337
51.06667	-337
51.07500	-336
51.08333	-336
51.09167	-335
51.10000	-335
51.10833	-334
51.11667	-335
51.12500	-336
51.13333	-338
51.14167	-340
51.15000	-342
51.15833	-343
51.16667	-343
51.17500	-342
51.18333	-340
51.19167	-339
51.20000	-338
51.20833	-338
51.21667	-340
51.22500	-343
51.23333	-346
51.24167	-349
51.25000	-351
51.25833	-351
51.26667	-350
51.27500	-349
51.28333	-349
51.29167	-349
51.30000	-351
51.30833	-353
51.31667	-356
51.32500	-357
51.33333	-358
51.34167	-358
51.35000	-358
51.35833	-358
51.36667	-357
51.37500	-357
51.38333	-358
51.39167	-361
51.40000	-366
51.40833	-372
51.41667	-377
51.42500	-382
51.43333	-383
51.44167	-383
51.45000	-381
51.45833	-380
51.46667	-379
51.47500	-378
51.48333	-377
51.49167	-377
51.50000	-376
51.50833	-376
51.51667	-377
51.52500	-378
51.53333	-379
51.54167	-380
51.55000	-381
51.55833	-381
51.56667	-381
51.57500	-382
51.58333	-383
51.59167	-384
51.60000	-385
51.60833	-386
51.61667	-389
51.62500	-393
51.63333	-399
51.64167	-404
51.65000	-406
51.65833	-406
51.66667	-405
51.67500	-404
51.68333	-404
51.69167	-405
51.70000	-406
51.70833	-408
51.71667	-410
51.72500	-414
51.73333	-418
51.74167	-422
51.75000	-425
51.75833	-425
51.76667	-424
51.77500	-422
51.78333	-421
51.79167	-420
51.80000	-419
51.80833	-419
51.81667	-419
51.82500	-419
51.83333	-420
51.84167	-422
51.85000	-424
51.85833	-425
51.86667	-426
51.87500	-425
51.88333	-425
51.89167	-425
51.90000	-426
51.90833	-427
51.91667	-430
51.92500	-432
51.93333	-433
51.94167	-434
51.95000	-434
51.95833	-434
51.96667	-435
51.97500	-438
51.98333	-441
51.99167	-443
52.00000	-444
52.00833	-444
52.01667	-443
52.02500	-441
52.03333	-439
52.04167	-437
52.05000	-436
52.05833	-435
52.06667	-435
52.07500	-435
52.08333	-436
52.09167	-437
52.10000	-436
52.10833	-433
52.11667	-429
52.12500	-425
52.13333	-423
52.14167	-423
52.15000	-427
52.15833	-432
52.16667	-437
52.17500	-440
52.18333	-443
52.19167	-444
52.20000	-444
52.20833	-444
52.21667	-446
52.22500	-447
52.23333	-448
52.24167	-448
52.25000	-445
52.25833	-442
52.26667	-439
52.27500	-437
52.28333	-438
52.29167	-441
52.30000	-444
52.30833	-446
52.31667	-447
52.32500	-448
52.33333	-449
52.34167	-450
52.35000	-451
52.35833	-453
52.36667	-455
52.37500	-457
52.38333	-458
52.39167	-459
52.40000	-458
52.40833	-457
52.41667	-455
52.42500	-453
52.43333	-452
52.44167	-452
52.45000	-451
52.45833	-450
52.46667	-448
52.47500	-446
52.48333	-444
52.49167	-443
52.50000	-443
52.50833	-444
52.51667	-446
52.52500	-449
52.53333	-452
52.54167	-455
52.55000	-457
52.55833	-456
52.56667	-455
52.57500	-453
52.58333	-451
52.59167	-450
52.60000	-449
52.60833	-448
52.61667	-448
52.62500	-448
52.63333	-448
52.64167	-447
52.65000	-447
52.65833	-447
52.66667	-448
52.67500	-449
52.68333	-451
52.69167	-453
52.70000	-455
52.70833	-456
52.71667	-456
52.72500	-456
52.73333	-455
52.74167	-454
52.75000	-454
52.75833	-454
52.76667	-454
52.77500	-454
52.78333	-452
52.79167	-451
52.80000	-451
52.80833	-452
52.81667	-452
52.82500	-453
52.83333	-453
52.84167	-451
52.85000	-448
52.85833	-445
52.86667	-444
52.87500	-445
52.88333	-448
52.89167	-452
52.90000	-456
52.90833	-459
52.91667	-459
52.92500	-459
52.93333	-458
52.94167	-457
52.95000	-456
52.95833	-454
52.96667	-453
52.97500	-453
52.98333	-452
52.99167	-452
53.00000	-453
53.00833	-454
53.01667	-455
53.02500	-456
53.03333	-456
53.04167	-455
53.05000	-454
53.05833	-452
53.06667	-450
53.07500	-448
53.08333	-447
53.09167	-447
53.10000	-448
53.10833	-450
53.11667	-452
53.12500	-454
53.13333	-455
53.14167	-454
53.15000	-452
53.15833	-449
53.16667	-445
53.17500	-442
53.18333	-439
53.19167	-438
53.20000	-439
53.20833	-440
53.21667	-441
53.22500	-442
53.23333	-443
53.24167	-445
53.25000	-445
53.25833	-446
53.26667	-446
53.27500	-444
53.28333	-440
53.29167	-435
53.30000	-430
53.30833	-425
53.31667	-419
53.32500	-415
53.33333	-410
53.34167	-408
53.35000	-408
53.35833	-410
53.36667	-414
53.37500	-419
53.38333	-422
53.39167	-422
53.40000	-419
53.40833	-414
53.41667	-407
53.42500	-401
53.43333	-396
53.44167	-391
53.45000	-387
53.45833	-384
53.46667	-381
53.47500	-378
53.48333	-375
53.49167	-373
53.50000	-370
53.50833	-366
53.51667	-363
53.52500	-360
53.53333	-359
53.54167	-358
53.55000	-356
53.55833	-354
53.56667	-351
53.57500	-346
53.58333	-339
53.59167	-331
53.60000	-322
53.60833	-313
53.61667	-304
53.62500	-295
53.63333	-287
53.64167	-278
53.65000	-269
53.65833	-259
53.66667	-248
53.67500	-236
53.68333	-224
53.69167	-214
53.70000	-204
53.70833	-194
53.71667	-183
53.72500	-171
53.73333	-157
53.74167	-143
53.75000	-131
53.75833	-118
53.76667	-104
53.77500	-89
53.78333	-72
53.79167	-53
53.80000	-33
53.80833	-15
53.81667	1
53.82500	16
53.83333	31
53.84167	47
53.85000	65
53.85833	86
53.86667	109
53.87500	135
53.88333	161
53.89167	187
53.90000	214
53.90833	241
53.91667	267
53.92500	294
53.93333	322
53.94167	352
53.95000	383
53.95833	416
53.96667	450
53.97500	486
53.98333	522
53.99167	560
54.00000	598
54.00833	636
54.01667	674
54.02500	713
54.03333	753
54.04167	794
54.05000	838
54.05833	884
54.06667	931
54.07500	981
54.08333	1031
54.09167	1082
54.10000	1134
54.10833	1185
54.11667	1238
54.12500	1291
54.13333	1344
54.14167	1398
54.15000	1453
54.15833	1510
54.16667	1570
54.17500	1634
54.18333	1699
54.19167	1767
54.20000	1836
54.20833	1904
54.21667	1974
54.22500	2044
54.23333	2117
54.24167	2191
54.25000	2269
54.25833	2349
54.26667	2428
54.27500	2509
54.28333	2589
54.29167	2671
54.30000	2753
54.30833	2836
54.31667	2923
54.32500	3009
54.33333	3098
54.34167	3187
54.35000	3279
54.35833	3374
54.36667	3470
54.37500	3570
54.38333	3671
54.39167	3773
54.40000	3876
54.40833	3978
54.41667	4082
54.42500	4184
54.43333	4290
54.44167	4395
54.45000	4502
54.45833	4612
54.46667	4720
54.47500	4834
54.48333	4946
54.49167	5063
54.50000	5180
54.50833	5298
54.51667	5418
54.52500	5536
54.53333	5658
54.54167	5779
54.55000	5902
54.55833	6028
54.56667	6153
54.57500	6281
54.58333	6406
54.59167	6533
54.60000	6660
54.60833	6787
54.61667	6917
54.62500	7046
54.63333	7179
54.64167	7311
54.65000	7445
54.65833	7581
54.66667	7716
54.67500	7855
54.68333	7990
54.69167	8126
54.70000	8260
54.70833	8393
54.71667	8529
54.72500	8662
54.73333	8799
54.74167	8935
54.75000	9071
54.75833	9208
54.76667	9343
54.77500	9481
54.78333	9615
54.79167	9748
54.80000	9881
54.80833	10013
54.81667	10150
54.82500	10284
54.83333	10421
54.84167	10555
54.85000	10687
54.85833	10817
54.86667	10943
54.87500	11073
54.88333	11200
54.89167	11331
54.90000	11461
54.90833	11590
54.91667	11719
54.92500	11844
54.93333	11969
54.94167	12091
54.95000	12213
54.95833	12336
54.96667	12456
54.97500	12576
54.98333	12693
54.99167	12810
55.00000	12925
55.00833	13037
55.01667	13152
55.02500	13263
55.03333	13376
55.04167	13485
55.05000	13593
55.05833	13700
55.06667	13802
55.07500	13904
55.08333	14002
55.09167	14099
55.10000	14196
55.10833	14289
55.11667	14382
55.12500	14471
55.13333	14559
55.14167	14644
55.15000	14727
55.15833	14810
55.16667	14891
55.17500	14973
55.18333	15052
55.19167	15132
55.20000	15209
55.20833	15283
55.21667	15355
55.22500	15422
55.23333	15487
55.24167	15549
55.25000	15609
55.25833	15668
55.26667	15724
55.27500	15780
55.28333	15834
55.29167	15886
55.30000	15936
55.30833	15983
55.31667	16027
55.32500	16068
55.33333	16107
55.34167	16144
55.35000	16181
55.35833	16216
55.36667	16250
55.37500	16284
55.38333	16313
55.39167	16340
55.40000	16364
55.40833	16384
55.41667	16402
55.42500	16418
55.43333	16434
55.44167	16448
55.45000	16461
55.45833	16472
55.46667	16480
55.47500	16485
55.48333	16487
55.49167	16486
55.50000	16482
55.50833	16476
55.51667	16468
55.52500	16460
55.53333	16451
55.54167	16442
55.55000	16433
55.55833	16422
55.56667	16408
55.57500	16390
55.58333	16370
55.59167	16346
55.60000	16320
55.60833	16293
55.61667	16264
55.62500	16236
55.63333	16206
55.64167	16176
55.65000	16146
55.65833	16115
55.66667	16083
55.67500	16047
55.68333	16009
55.69167	15969
55.70000	15928
55.70833	15887
55.71667	15845
55.72500	15801
55.73333	15755
55.74167	15707
55.75000	15657
55.75833	15605
55.76667	15551
55.77500	15495
55.78333	15437
55.79167	15379
55.80000	15320
55.80833	15263
55.81667	15206
55.82500	15148
55.83333	15088
55.84167	15026
55.85000	14964
55.85833	14900
55.86667	14837
55.87500	14772
55.88333	14709
55.89167	14644
55.90000	14577
55.90833	14510
55.91667	14439
55.92500	14368
55.93333	14296
55.94167	14223
55.95000	14149
55.95833	14074
55.96667	14001
55.97500	13926
55.98333	13853
55.99167	13778
56.00000	13704
56.00833	13630
56.01667	13554
56.02500	13480
56.03333	13404
56.04167	13328
56.05000	13252
56.05833	13174
56.06667	13097
56.07500	13018
56.08333	12941
56.09167	12862
56.10000	12784
56.10833	12707
56.11667	12628
56.12500	12550
56.13333	12470
56.14167	12391
56.15000	12311
56.15833	12231
56.16667	12152
56.17500	12072
56.18333	11993
56.19167	11914
56.20000	11834
56.20833	11755
56.21667	11675
56.22500	11595
56.23333	11514
56.24167	11433
56.25000	11353
56.25833	11270
56.26667	11189
56.27500	11106
56.28333	11025
56.29167	10945
56.30000	10866
56.30833	10787
56.31667	10707
56.32500	10629
56.33333	10548
56.34167	10468
56.35000	10389
56.35833	10310
56.36667	10233
56.37500	10155
56.38333	10080
56.39167	10004
56.40000	9928
56.40833	9853
56.41667	9777
56.42500	9702
56.43333	9625
56.44167	9549
56.45000	9474
56.45833	9400
56.46667	9327
56.47500	9252
56.48333	9178
56.49167	9103
56.50000	9027
56.50833	8955
56.51667	8884
56.52500	8815
56.53333	8745
56.54167	8676
56.55000	8606
56.55833	8534
56.56667	8464
56.57500	8394
56.58333	8326
56.59167	8258
56.60000	8189
56.60833	8122
56.61667	8053
56.62500	7986
56.63333	7918
56.64167	7850
56.65000	7783
56.65833	7715
56.66667	7649
56.67500	7583
56.68333	7519
56.69167	7456
56.70000	7393
56.70833	7332
56.71667	7270
56.72500	7209
56.73333	7148
56.74167	7086
56.75000	7024
56.75833	6961
56.76667	6900
56.77500	6838
56.78333	6779
56.79167	6722
56.80000	6665
56.80833	6608
56.81667	6552
56.82500	6496
56.83333	6440
56.84167	6383
56.85000	6325
56.85833	6266
56.86667	6208
56.87500	6150
56.88333	6094
56.89167	6040
56.90000	5986
56.90833	5933
56.91667	5880
56.92500	5829
56.93333	5779
56.94167	5731
56.95000	5683
56.95833	5635
56.96667	5587
56.97500	5538
56.98333	5489
56.99167	5440
57.00000	5392
57.00833	5346
57.01667	5299
57.02500	5252
57.03333	5204
57.04167	5157
57.05000	5109
57.05833	5061
57.06667	5015
57.07500	4969
57.08333	4923
57.09167	4878
57.10000	4833
57.10833	4789
57.11667	4745
57.12500	4703
57.13333	4661
57.14167	4621
57.15000	4580
57.15833	4537
57.16667	4494
57.17500	4450
57.18333	4408
57.19167	4369
57.20000	4331
57.20833	4294
57.21667	4255
57.22500	4217
57.23333	4180
57.24167	4143
57.25000	4109
57.25833	4075
57.26667	4041
57.27500	4005
57.28333	3968
57.29167	3930
57.30000	3892
57.30833	3855
57.31667	3818
57.32500	3782
57.33333	3746
57.34167	3711
57.35000	3677
57.35833	3644
57.36667	3612
57.37500	3581
57.38333	3550
57.39167	3520
57.40000	3489
57.40833	3461
57.41667	3433
57.42500	3405
57.43333	3376
57.44167	3347
57.45000	3315
57.45833	3281
57.46667	3249
57.47500	3216
57.48333	3184
57.49167	3154
57.50000	3125
57.50833	3096
57.51667	3069
57.52500	3043
57.53333	3018
57.54167	2993
57.55000	2969
57.55833	2944
57.56667	2917
57.57500	2889
57.58333	2861
57.59167	2833
57.60000	2806
57.60833	2781
57.61667	2757
57.62500	2734
57.63333	2710
57.64167	2687
57.65000	2664
57.65833	2641
57.66667	2618
57.67500	2595
57.68333	2572
57.69167	2549
57.70000	2526
57.70833	2505
57.71667	2484
57.72500	2462
57.73333	2440
57.74167	2417
57.75000	2394
57.75833	2371
57.76667	2350
57.77500	2330
57.78333	2310
57.79167	2289
57.80000	2268
57.80833	2246
57.81667	2225
57.82500	2205
57.83333	2187
57.84167	2169
57.85000	2150
57.85833	2128
57.86667	2106
57.87500	2083
57.88333	2062
57.89167	2043
57.90000	2026
57.90833	2008
57.91667	1991
57.92500	1973
57.93333	1955
57.94167	1938
57.95000	1921
57.95833	1905
57.96667	1890
57.97500	1873
57.98333	1858
57.99167	1841
58.00000	1823
58.00833	1806
58.01667	1790
58.02500	1774
58.03333	1759
58.04167	1743
58.05000	1727
58.05833	1709
58.06667	1692
58.07500	1675
58.08333	1659
58.09167	1644
58.10000	1630
58.10833	1616
58.11667	1600
58.12500	1584
58.13333	1570
58.14167	1557
58.15000	1545
58.15833	1534
58.16667	1523
58.17500	1511
58.18333	1498
58.19167	1485
58.20000	1473
58.20833	1461
58.21667	1448
58.22500	1435
58.23333	1421
58.24167	1407
58.25000	1394
58.25833	1382
58.26667	1369
58.27500	1356
58.28333	1344
58.29167	1331
58.30000	1317
58.30833	1302
58.31667	1289
58.32500	1277
58.33333	1265
58.34167	1255
58.35000	1245
58.35833	1236
58.36667	1226
58.37500	1216
58.38333	1206
58.39167	1194
58.40000	1182
58.40833	1170
58.41667	1159
58.42500	1150
58.43333	1142
58.44167	1135
58.45000	1126
58.45833	1116
58.46667	1106
58.47500	1095
58.48333	1084
58.49167	1073
58.50000	1063
58.50833	1053
58.51667	1043
58.52500	1032
58.53333	1020
58.54167	1007
58.55000	995
58.55833	984
58.56667	975
58.57500	967
58.58333	960
58.59167	954
58.60000	947
58.60833	939
58.61667	930
58.62500	921
58.63333	911
58.64167	903
58.65000	895
58.65833	887
58.66667	878
58.67500	868
58.68333	859
58.69167	851
58.70000	844
58.70833	837
58.71667	831
58.72500	824
58.73333	816
58.74167	807
58.75000	799
58.75833	791
58.76667	784
58.77500	778
58.78333	771
58.79167	763
58.80000	754
58.80833	744
58.81667	733
58.82500	723
58.83333	714
58.84167	705
58.85000	698
58.85833	692
58.86667	686
58.87500	681
58.88333	677
58.89167	673
58.90000	668
58.90833	663
58.91667	658
58.92500	652
58.93333	645
58.94167	637
58.95000	629
58.95833	621
58.96667	614
58.97500	608
58.98333	602
58.99167	595
59.00000	588
59.00833	582
59.01667	576
59.02500	571
59.03333	567
59.04167	563
59.05000	559
59.05833	555
59.06667	551
59.07500	546
59.08333	541
59.09167	534
59.10000	526
59.10833	518
59.11667	509
59.12500	502
59.13333	495
59.14167	488
59.15000	482
59.15833	474
59.16667	467
59.17500	462
59.18333	458
59.19167	457
59.20000	457
59.20833	455
59.21667	452
59.22500	447
59.23333	442
59.24167	436
59.25000	430
59.25833	425
59.26667	419
59.27500	412
59.28333	406
59.29167	401
59.30000	398
59.30833	395
59.31667	393
59.32500	391
59.33333	387
59.34167	383
59.35000	378
59.35833	373
59.36667	368
59.37500	363
59.38333	356
59.39167	349
59.40000	340
59.40833	332
59.41667	325
59.42500	320
59.43333	316
59.44167	314
59.45000	313
59.45833	313
59.46667	313
59.47500	312
59.48333	310
59.49167	307
59.50000	303
59.50833	299
59.51667	295
59.52500	290
59.53333	285
59.54167	280
59.55000	273
59.55833	266
59.56667	260
59.57500	254
59.58333	250
59.59167	247
59.60000	244
59.60833	242
59.61667	240
59.62500	238
59.63333	234
59.64167	231
59.65000	227
59.65833	224
59.66667	222
59.67500	220
59.68333	217
59.69167	213
59.70000	209
59.70833	204
59.71667	199
59.72500	194
59.73333	191
59.74167	189
59.75000	188
59.75833	185
59.76667	182
59.77500	178
59.78333	174
59.79167	170
59.80000	166
59.80833	163
59.81667	160
59.82500	158
59.83333	155
59.84167	152
59.85000	149
59.85833	146
59.86667	142
59.87500	139
59.88333	135
59.89167	131
59.90000	128
59.90833	126
59.91667	125
59.92500	125
59.93333	125
59.94167	124
59.95000	123
59.95833	121
59.96667	118
59.97500	112
59.98333	107
59.99167	101
60.00000	95
