# Supplementary material for: How J-chain ensures the assembly of immunoglobulin IgM pentamers
Source: EMBO J. 2024 Dec 4;44(2):505–33. doi: 10.1038/s44318-024-00317-9 (PMC11729874; doi:10.1038/s44318-024-00317-9)
Supplement: Supplementary file 5 — Source data Fig. 3 [file 44318_2024_317_MOESM5_ESM.zip › Figure 3/3B/repeat 1 Cu4 + JC/20231115 Cu4tp_JC_WT_15h_1.txt]

[Header]
Application Name	LCsolution
Version	1.25
Data File Name	D:\Xenia\JC Oligomerisation kinetics\20231115 Cu4tp_JC_WT_15h_1.lcd
Output Date	16.11.2023
Output Time	11:18:23

[Configuration]
# of Detectors	2
Detector ID	Detector A	Detector B
Detector Name	Detector A	Detector B
# of Channels	2	1

[LC Chromatogram(Detector A-Ch1)]
Interval(msec)	500
# of Points	7201
Start Time(min)	0.000
End Time(min)	60.000
Intensity Units	mV
Intensity Multiplier	0.001
Wavelength(nm)	280
R.Time (min)	Intensity
0.00000	-2
0.00833	-2
0.01667	-1
0.02500	-1
0.03333	-2
0.04167	-2
0.05000	-2
0.05833	-5
0.06667	-9
0.07500	-13
0.08333	-16
0.09167	-17
0.10000	-17
0.10833	-16
0.11667	-15
0.12500	-16
0.13333	-16
0.14167	-16
0.15000	-14
0.15833	-11
0.16667	-8
0.17500	-6
0.18333	-5
0.19167	-6
0.20000	-9
0.20833	-12
0.21667	-13
0.22500	-12
0.23333	-8
0.24167	-4
0.25000	-1
0.25833	-1
0.26667	-3
0.27500	-6
0.28333	-10
0.29167	-14
0.30000	-17
0.30833	-18
0.31667	-17
0.32500	-15
0.33333	-13
0.34167	-11
0.35000	-10
0.35833	-11
0.36667	-11
0.37500	-13
0.38333	-13
0.39167	-13
0.40000	-11
0.40833	-8
0.41667	-5
0.42500	-4
0.43333	-5
0.44167	-9
0.45000	-14
0.45833	-19
0.46667	-24
0.47500	-27
0.48333	-28
0.49167	-26
0.50000	-22
0.50833	-17
0.51667	-12
0.52500	-8
0.53333	-5
0.54167	-5
0.55000	-4
0.55833	-3
0.56667	-1
0.57500	0
0.58333	-0
0.59167	-2
0.60000	-4
0.60833	-6
0.61667	-6
0.62500	-6
0.63333	-7
0.64167	-8
0.65000	-11
0.65833	-14
0.66667	-16
0.67500	-18
0.68333	-18
0.69167	-16
0.70000	-14
0.70833	-11
0.71667	-10
0.72500	-10
0.73333	-11
0.74167	-14
0.75000	-16
0.75833	-17
0.76667	-17
0.77500	-16
0.78333	-17
0.79167	-18
0.80000	-18
0.80833	-18
0.81667	-16
0.82500	-13
0.83333	-13
0.84167	-13
0.85000	-14
0.85833	-15
0.86667	-16
0.87500	-16
0.88333	-18
0.89167	-20
0.90000	-22
0.90833	-23
0.91667	-23
0.92500	-22
0.93333	-20
0.94167	-19
0.95000	-18
0.95833	-16
0.96667	-14
0.97500	-12
0.98333	-10
0.99167	-9
1.00000	-9
1.00833	-10
1.01667	-11
1.02500	-11
1.03333	-12
1.04167	-14
1.05000	-16
1.05833	-19
1.06667	-21
1.07500	-21
1.08333	-19
1.09167	-15
1.10000	-10
1.10833	-5
1.11667	-4
1.12500	-5
1.13333	-8
1.14167	-12
1.15000	-17
1.15833	-21
1.16667	-24
1.17500	-25
1.18333	-26
1.19167	-26
1.20000	-25
1.20833	-25
1.21667	-27
1.22500	-29
1.23333	-31
1.24167	-31
1.25000	-29
1.25833	-26
1.26667	-24
1.27500	-24
1.28333	-27
1.29167	-29
1.30000	-30
1.30833	-28
1.31667	-25
1.32500	-21
1.33333	-18
1.34167	-15
1.35000	-13
1.35833	-12
1.36667	-11
1.37500	-10
1.38333	-10
1.39167	-11
1.40000	-14
1.40833	-17
1.41667	-20
1.42500	-22
1.43333	-24
1.44167	-26
1.45000	-28
1.45833	-31
1.46667	-32
1.47500	-29
1.48333	-23
1.49167	-17
1.50000	-11
1.50833	-7
1.51667	-5
1.52500	-6
1.53333	-9
1.54167	-12
1.55000	-15
1.55833	-17
1.56667	-18
1.57500	-18
1.58333	-18
1.59167	-18
1.60000	-18
1.60833	-20
1.61667	-22
1.62500	-25
1.63333	-28
1.64167	-30
1.65000	-31
1.65833	-32
1.66667	-31
1.67500	-31
1.68333	-31
1.69167	-31
1.70000	-29
1.70833	-26
1.71667	-24
1.72500	-23
1.73333	-22
1.74167	-21
1.75000	-21
1.75833	-22
1.76667	-23
1.77500	-23
1.78333	-24
1.79167	-22
1.80000	-19
1.80833	-17
1.81667	-16
1.82500	-17
1.83333	-18
1.84167	-20
1.85000	-19
1.85833	-17
1.86667	-13
1.87500	-11
1.88333	-10
1.89167	-10
1.90000	-10
1.90833	-10
1.91667	-11
1.92500	-12
1.93333	-14
1.94167	-15
1.95000	-15
1.95833	-14
1.96667	-12
1.97500	-13
1.98333	-15
1.99167	-20
2.00000	-24
2.00833	-28
2.01667	-29
2.02500	-27
2.03333	-26
2.04167	-25
2.05000	-26
2.05833	-27
2.06667	-27
2.07500	-26
2.08333	-24
2.09167	-21
2.10000	-19
2.10833	-19
2.11667	-22
2.12500	-26
2.13333	-28
2.14167	-28
2.15000	-25
2.15833	-20
2.16667	-16
2.17500	-15
2.18333	-16
2.19167	-17
2.20000	-18
2.20833	-18
2.21667	-18
2.22500	-18
2.23333	-17
2.24167	-16
2.25000	-15
2.25833	-15
2.26667	-17
2.27500	-20
2.28333	-24
2.29167	-27
2.30000	-29
2.30833	-29
2.31667	-30
2.32500	-30
2.33333	-31
2.34167	-30
2.35000	-29
2.35833	-29
2.36667	-30
2.37500	-32
2.38333	-33
2.39167	-33
2.40000	-30
2.40833	-26
2.41667	-22
2.42500	-19
2.43333	-17
2.44167	-17
2.45000	-18
2.45833	-20
2.46667	-22
2.47500	-23
2.48333	-21
2.49167	-18
2.50000	-15
2.50833	-14
2.51667	-15
2.52500	-19
2.53333	-22
2.54167	-26
2.55000	-29
2.55833	-31
2.56667	-31
2.57500	-30
2.58333	-29
2.59167	-27
2.60000	-25
2.60833	-22
2.61667	-20
2.62500	-19
2.63333	-19
2.64167	-21
2.65000	-24
2.65833	-25
2.66667	-26
2.67500	-26
2.68333	-25
2.69167	-25
2.70000	-27
2.70833	-29
2.71667	-30
2.72500	-30
2.73333	-30
2.74167	-29
2.75000	-28
2.75833	-26
2.76667	-25
2.77500	-22
2.78333	-20
2.79167	-17
2.80000	-16
2.80833	-17
2.81667	-20
2.82500	-25
2.83333	-29
2.84167	-33
2.85000	-35
2.85833	-34
2.86667	-32
2.87500	-29
2.88333	-28
2.89167	-26
2.90000	-24
2.90833	-21
2.91667	-19
2.92500	-18
2.93333	-19
2.94167	-23
2.95000	-27
2.95833	-28
2.96667	-29
2.97500	-28
2.98333	-28
2.99167	-27
3.00000	-26
3.00833	-26
3.01667	-26
3.02500	-28
3.03333	-31
3.04167	-35
3.05000	-39
3.05833	-40
3.06667	-38
3.07500	-34
3.08333	-30
3.09167	-25
3.10000	-21
3.10833	-18
3.11667	-16
3.12500	-15
3.13333	-15
3.14167	-16
3.15000	-17
3.15833	-18
3.16667	-18
3.17500	-17
3.18333	-16
3.19167	-15
3.20000	-16
3.20833	-18
3.21667	-23
3.22500	-29
3.23333	-34
3.24167	-39
3.25000	-42
3.25833	-41
3.26667	-38
3.27500	-34
3.28333	-30
3.29167	-26
3.30000	-23
3.30833	-21
3.31667	-20
3.32500	-20
3.33333	-21
3.34167	-22
3.35000	-24
3.35833	-25
3.36667	-27
3.37500	-26
3.38333	-24
3.39167	-21
3.40000	-18
3.40833	-16
3.41667	-16
3.42500	-17
3.43333	-18
3.44167	-18
3.45000	-19
3.45833	-20
3.46667	-22
3.47500	-25
3.48333	-29
3.49167	-33
3.50000	-36
3.50833	-38
3.51667	-40
3.52500	-40
3.53333	-39
3.54167	-36
3.55000	-32
3.55833	-27
3.56667	-23
3.57500	-22
3.58333	-24
3.59167	-27
3.60000	-30
3.60833	-32
3.61667	-33
3.62500	-32
3.63333	-33
3.64167	-36
3.65000	-39
3.65833	-42
3.66667	-44
3.67500	-44
3.68333	-42
3.69167	-38
3.70000	-34
3.70833	-30
3.71667	-27
3.72500	-25
3.73333	-24
3.74167	-22
3.75000	-21
3.75833	-20
3.76667	-19
3.77500	-20
3.78333	-21
3.79167	-23
3.80000	-23
3.80833	-22
3.81667	-22
3.82500	-23
3.83333	-26
3.84167	-30
3.85000	-33
3.85833	-34
3.86667	-35
3.87500	-34
3.88333	-33
3.89167	-32
3.90000	-31
3.90833	-32
3.91667	-33
3.92500	-34
3.93333	-35
3.94167	-34
3.95000	-33
3.95833	-31
3.96667	-29
3.97500	-28
3.98333	-26
3.99167	-26
4.00000	-25
4.00833	-26
4.01667	-28
4.02500	-29
4.03333	-31
4.04167	-31
4.05000	-29
4.05833	-25
4.06667	-20
4.07500	-16
4.08333	-13
4.09167	-10
4.10000	-8
4.10833	-7
4.11667	-9
4.12500	-12
4.13333	-17
4.14167	-22
4.15000	-26
4.15833	-29
4.16667	-30
4.17500	-31
4.18333	-33
4.19167	-34
4.20000	-34
4.20833	-34
4.21667	-33
4.22500	-30
4.23333	-27
4.24167	-23
4.25000	-21
4.25833	-19
4.26667	-20
4.27500	-21
4.28333	-23
4.29167	-25
4.30000	-29
4.30833	-33
4.31667	-38
4.32500	-42
4.33333	-43
4.34167	-43
4.35000	-41
4.35833	-40
4.36667	-39
4.37500	-39
4.38333	-40
4.39167	-40
4.40000	-39
4.40833	-37
4.41667	-33
4.42500	-29
4.43333	-27
4.44167	-27
4.45000	-27
4.45833	-28
4.46667	-29
4.47500	-27
4.48333	-25
4.49167	-23
4.50000	-22
4.50833	-23
4.51667	-23
4.52500	-23
4.53333	-22
4.54167	-21
4.55000	-20
4.55833	-19
4.56667	-19
4.57500	-20
4.58333	-20
4.59167	-20
4.60000	-22
4.60833	-25
4.61667	-30
4.62500	-34
4.63333	-36
4.64167	-34
4.65000	-31
4.65833	-26
4.66667	-23
4.67500	-22
4.68333	-25
4.69167	-27
4.70000	-27
4.70833	-27
4.71667	-25
4.72500	-24
4.73333	-24
4.74167	-26
4.75000	-29
4.75833	-30
4.76667	-31
4.77500	-32
4.78333	-31
4.79167	-31
4.80000	-32
4.80833	-32
4.81667	-31
4.82500	-29
4.83333	-26
4.84167	-23
4.85000	-21
4.85833	-21
4.86667	-22
4.87500	-23
4.88333	-25
4.89167	-26
4.90000	-26
4.90833	-25
4.91667	-25
4.92500	-27
4.93333	-29
4.94167	-30
4.95000	-31
4.95833	-33
4.96667	-35
4.97500	-39
4.98333	-42
4.99167	-44
5.00000	-42
5.00833	-37
5.01667	-31
5.02500	-24
5.03333	-20
5.04167	-19
5.05000	-20
5.05833	-24
5.06667	-29
5.07500	-32
5.08333	-32
5.09167	-30
5.10000	-29
5.10833	-28
5.11667	-30
5.12500	-32
5.13333	-34
5.14167	-33
5.15000	-31
5.15833	-27
5.16667	-22
5.17500	-18
5.18333	-14
5.19167	-13
5.20000	-16
5.20833	-20
5.21667	-25
5.22500	-29
5.23333	-33
5.24167	-35
5.25000	-36
5.25833	-37
5.26667	-37
5.27500	-37
5.28333	-37
5.29167	-38
5.30000	-38
5.30833	-38
5.31667	-38
5.32500	-37
5.33333	-37
5.34167	-39
5.35000	-40
5.35833	-40
5.36667	-39
5.37500	-38
5.38333	-38
5.39167	-40
5.40000	-44
5.40833	-47
5.41667	-48
5.42500	-46
5.43333	-42
5.44167	-38
5.45000	-37
5.45833	-38
5.46667	-41
5.47500	-43
5.48333	-45
5.49167	-46
5.50000	-45
5.50833	-44
5.51667	-43
5.52500	-42
5.53333	-40
5.54167	-38
5.55000	-35
5.55833	-33
5.56667	-33
5.57500	-32
5.58333	-32
5.59167	-31
5.60000	-31
5.60833	-33
5.61667	-37
5.62500	-41
5.63333	-43
5.64167	-42
5.65000	-41
5.65833	-40
5.66667	-41
5.67500	-41
5.68333	-41
5.69167	-38
5.70000	-33
5.70833	-29
5.71667	-28
5.72500	-29
5.73333	-30
5.74167	-29
5.75000	-27
5.75833	-26
5.76667	-28
5.77500	-31
5.78333	-36
5.79167	-41
5.80000	-43
5.80833	-42
5.81667	-41
5.82500	-39
5.83333	-38
5.84167	-38
5.85000	-39
5.85833	-41
5.86667	-44
5.87500	-44
5.88333	-41
5.89167	-37
5.90000	-34
5.90833	-31
5.91667	-31
5.92500	-33
5.93333	-33
5.94167	-32
5.95000	-30
5.95833	-28
5.96667	-27
5.97500	-25
5.98333	-23
5.99167	-22
6.00000	-22
6.00833	-23
6.01667	-26
6.02500	-30
6.03333	-32
6.04167	-33
6.05000	-33
6.05833	-32
6.06667	-30
6.07500	-28
6.08333	-26
6.09167	-26
6.10000	-27
6.10833	-30
6.11667	-34
6.12500	-39
6.13333	-42
6.14167	-42
6.15000	-40
6.15833	-37
6.16667	-33
6.17500	-31
6.18333	-28
6.19167	-27
6.20000	-26
6.20833	-27
6.21667	-26
6.22500	-25
6.23333	-24
6.24167	-26
6.25000	-29
6.25833	-34
6.26667	-37
6.27500	-40
6.28333	-41
6.29167	-41
6.30000	-39
6.30833	-36
6.31667	-33
6.32500	-30
6.33333	-29
6.34167	-29
6.35000	-31
6.35833	-32
6.36667	-34
6.37500	-37
6.38333	-39
6.39167	-42
6.40000	-43
6.40833	-43
6.41667	-41
6.42500	-38
6.43333	-36
6.44167	-36
6.45000	-38
6.45833	-41
6.46667	-44
6.47500	-45
6.48333	-42
6.49167	-38
6.50000	-32
6.50833	-28
6.51667	-27
6.52500	-28
6.53333	-29
6.54167	-30
6.55000	-31
6.55833	-33
6.56667	-35
6.57500	-38
6.58333	-42
6.59167	-45
6.60000	-47
6.60833	-48
6.61667	-46
6.62500	-43
6.63333	-38
6.64167	-32
6.65000	-26
6.65833	-21
6.66667	-17
6.67500	-15
6.68333	-13
6.69167	-11
6.70000	-12
6.70833	-13
6.71667	-14
6.72500	-14
6.73333	-12
6.74167	-10
6.75000	-10
6.75833	-12
6.76667	-16
6.77500	-20
6.78333	-25
6.79167	-27
6.80000	-28
6.80833	-27
6.81667	-26
6.82500	-27
6.83333	-29
6.84167	-32
6.85000	-34
6.85833	-35
6.86667	-35
6.87500	-34
6.88333	-32
6.89167	-30
6.90000	-29
6.90833	-27
6.91667	-26
6.92500	-26
6.93333	-27
6.94167	-26
6.95000	-25
6.95833	-23
6.96667	-22
6.97500	-22
6.98333	-23
6.99167	-24
7.00000	-24
7.00833	-24
7.01667	-26
7.02500	-28
7.03333	-30
7.04167	-31
7.05000	-31
7.05833	-29
7.06667	-28
7.07500	-27
7.08333	-28
7.09167	-28
7.10000	-27
7.10833	-24
7.11667	-22
7.12500	-20
7.13333	-18
7.14167	-18
7.15000	-19
7.15833	-21
7.16667	-22
7.17500	-23
7.18333	-24
7.19167	-25
7.20000	-27
7.20833	-30
7.21667	-30
7.22500	-30
7.23333	-28
7.24167	-26
7.25000	-24
7.25833	-23
7.26667	-21
7.27500	-19
7.28333	-17
7.29167	-16
7.30000	-16
7.30833	-18
7.31667	-20
7.32500	-23
7.33333	-27
7.34167	-31
7.35000	-35
7.35833	-36
7.36667	-36
7.37500	-36
7.38333	-37
7.39167	-38
7.40000	-40
7.40833	-42
7.41667	-41
7.42500	-38
7.43333	-34
7.44167	-30
7.45000	-27
7.45833	-24
7.46667	-23
7.47500	-22
7.48333	-24
7.49167	-26
7.50000	-29
7.50833	-30
7.51667	-30
7.52500	-28
7.53333	-25
7.54167	-21
7.55000	-17
7.55833	-15
7.56667	-15
7.57500	-15
7.58333	-16
7.59167	-17
7.60000	-16
7.60833	-15
7.61667	-14
7.62500	-15
7.63333	-18
7.64167	-23
7.65000	-29
7.65833	-34
7.66667	-37
7.67500	-39
7.68333	-39
7.69167	-36
7.70000	-32
7.70833	-29
7.71667	-26
7.72500	-24
7.73333	-24
7.74167	-25
7.75000	-27
7.75833	-28
7.76667	-28
7.77500	-28
7.78333	-28
7.79167	-29
7.80000	-29
7.80833	-29
7.81667	-30
7.82500	-33
7.83333	-35
7.84167	-38
7.85000	-40
7.85833	-41
7.86667	-41
7.87500	-41
7.88333	-42
7.89167	-42
7.90000	-41
7.90833	-39
7.91667	-38
7.92500	-36
7.93333	-35
7.94167	-34
7.95000	-32
7.95833	-31
7.96667	-29
7.97500	-29
7.98333	-30
7.99167	-31
8.00000	-33
8.00833	-35
8.01667	-38
8.02500	-40
8.03333	-42
8.04167	-44
8.05000	-45
8.05833	-45
8.06667	-43
8.07500	-41
8.08333	-39
8.09167	-37
8.10000	-37
8.10833	-37
8.11667	-37
8.12500	-36
8.13333	-37
8.14167	-40
8.15000	-43
8.15833	-45
8.16667	-48
8.17500	-49
8.18333	-48
8.19167	-46
8.20000	-42
8.20833	-38
8.21667	-35
8.22500	-33
8.23333	-33
8.24167	-36
8.25000	-39
8.25833	-40
8.26667	-40
8.27500	-39
8.28333	-38
8.29167	-37
8.30000	-37
8.30833	-37
8.31667	-37
8.32500	-36
8.33333	-36
8.34167	-38
8.35000	-39
8.35833	-40
8.36667	-39
8.37500	-36
8.38333	-34
8.39167	-34
8.40000	-36
8.40833	-40
8.41667	-46
8.42500	-50
8.43333	-52
8.44167	-50
8.45000	-47
8.45833	-45
8.46667	-43
8.47500	-42
8.48333	-41
8.49167	-41
8.50000	-42
8.50833	-45
8.51667	-48
8.52500	-51
8.53333	-51
8.54167	-48
8.55000	-45
8.55833	-41
8.56667	-38
8.57500	-37
8.58333	-38
8.59167	-40
8.60000	-41
8.60833	-42
8.61667	-44
8.62500	-46
8.63333	-48
8.64167	-50
8.65000	-52
8.65833	-51
8.66667	-49
8.67500	-47
8.68333	-45
8.69167	-43
8.70000	-43
8.70833	-43
8.71667	-43
8.72500	-42
8.73333	-40
8.74167	-39
8.75000	-37
8.75833	-35
8.76667	-33
8.77500	-33
8.78333	-33
8.79167	-34
8.80000	-36
8.80833	-36
8.81667	-35
8.82500	-32
8.83333	-30
8.84167	-30
8.85000	-32
8.85833	-35
8.86667	-38
8.87500	-41
8.88333	-43
8.89167	-46
8.90000	-48
8.90833	-50
8.91667	-50
8.92500	-47
8.93333	-42
8.94167	-37
8.95000	-34
8.95833	-33
8.96667	-36
8.97500	-40
8.98333	-44
8.99167	-47
9.00000	-47
9.00833	-46
9.01667	-42
9.02500	-39
9.03333	-36
9.04167	-35
9.05000	-36
9.05833	-37
9.06667	-39
9.07500	-40
9.08333	-40
9.09167	-38
9.10000	-34
9.10833	-29
9.11667	-26
9.12500	-25
9.13333	-26
9.14167	-28
9.15000	-29
9.15833	-31
9.16667	-32
9.17500	-34
9.18333	-37
9.19167	-40
9.20000	-41
9.20833	-43
9.21667	-44
9.22500	-45
9.23333	-45
9.24167	-43
9.25000	-40
9.25833	-36
9.26667	-33
9.27500	-31
9.28333	-32
9.29167	-35
9.30000	-39
9.30833	-43
9.31667	-46
9.32500	-48
9.33333	-49
9.34167	-51
9.35000	-53
9.35833	-54
9.36667	-55
9.37500	-53
9.38333	-49
9.39167	-43
9.40000	-37
9.40833	-32
9.41667	-31
9.42500	-34
9.43333	-39
9.44167	-47
9.45000	-52
9.45833	-54
9.46667	-53
9.47500	-49
9.48333	-45
9.49167	-43
9.50000	-44
9.50833	-46
9.51667	-49
9.52500	-50
9.53333	-51
9.54167	-50
9.55000	-49
9.55833	-48
9.56667	-47
9.57500	-46
9.58333	-44
9.59167	-43
9.60000	-42
9.60833	-42
9.61667	-40
9.62500	-37
9.63333	-34
9.64167	-31
9.65000	-29
9.65833	-28
9.66667	-30
9.67500	-32
9.68333	-36
9.69167	-40
9.70000	-43
9.70833	-46
9.71667	-47
9.72500	-46
9.73333	-46
9.74167	-46
9.75000	-46
9.75833	-46
9.76667	-44
9.77500	-43
9.78333	-43
9.79167	-43
9.80000	-41
9.80833	-40
9.81667	-38
9.82500	-38
9.83333	-39
9.84167	-39
9.85000	-40
9.85833	-40
9.86667	-41
9.87500	-39
9.88333	-36
9.89167	-33
9.90000	-31
9.90833	-30
9.91667	-31
9.92500	-34
9.93333	-35
9.94167	-35
9.95000	-34
9.95833	-33
9.96667	-33
9.97500	-35
9.98333	-38
9.99167	-42
10.00000	-46
10.00833	-49
10.01667	-51
10.02500	-53
10.03333	-53
10.04167	-53
10.05000	-51
10.05833	-50
10.06667	-49
10.07500	-49
10.08333	-49
10.09167	-49
10.10000	-50
10.10833	-50
10.11667	-50
10.12500	-49
10.13333	-48
10.14167	-47
10.15000	-46
10.15833	-45
10.16667	-45
10.17500	-45
10.18333	-43
10.19167	-42
10.20000	-41
10.20833	-41
10.21667	-42
10.22500	-43
10.23333	-42
10.24167	-41
10.25000	-40
10.25833	-40
10.26667	-41
10.27500	-43
10.28333	-44
10.29167	-45
10.30000	-46
10.30833	-45
10.31667	-45
10.32500	-45
10.33333	-46
10.34167	-47
10.35000	-48
10.35833	-50
10.36667	-52
10.37500	-53
10.38333	-53
10.39167	-50
10.40000	-46
10.40833	-42
10.41667	-39
10.42500	-37
10.43333	-36
10.44167	-34
10.45000	-33
10.45833	-30
10.46667	-28
10.47500	-26
10.48333	-27
10.49167	-29
10.50000	-32
10.50833	-37
10.51667	-42
10.52500	-47
10.53333	-50
10.54167	-51
10.55000	-49
10.55833	-45
10.56667	-41
10.57500	-40
10.58333	-41
10.59167	-43
10.60000	-45
10.60833	-47
10.61667	-48
10.62500	-50
10.63333	-51
10.64167	-51
10.65000	-48
10.65833	-43
10.66667	-37
10.67500	-32
10.68333	-28
10.69167	-26
10.70000	-29
10.70833	-32
10.71667	-35
10.72500	-37
10.73333	-38
10.74167	-38
10.75000	-37
10.75833	-37
10.76667	-38
10.77500	-39
10.78333	-40
10.79167	-40
10.80000	-41
10.80833	-42
10.81667	-43
10.82500	-44
10.83333	-45
10.84167	-47
10.85000	-48
10.85833	-49
10.86667	-49
10.87500	-48
10.88333	-47
10.89167	-46
10.90000	-47
10.90833	-50
10.91667	-52
10.92500	-53
10.93333	-52
10.94167	-49
10.95000	-45
10.95833	-40
10.96667	-37
10.97500	-34
10.98333	-33
10.99167	-33
11.00000	-36
11.00833	-38
11.01667	-41
11.02500	-43
11.03333	-45
11.04167	-46
11.05000	-45
11.05833	-43
11.06667	-39
11.07500	-36
11.08333	-34
11.09167	-36
11.10000	-40
11.10833	-45
11.11667	-48
11.12500	-48
11.13333	-47
11.14167	-45
11.15000	-43
11.15833	-42
11.16667	-40
11.17500	-38
11.18333	-36
11.19167	-36
11.20000	-37
11.20833	-38
11.21667	-40
11.22500	-41
11.23333	-41
11.24167	-38
11.25000	-36
11.25833	-34
11.26667	-33
11.27500	-34
11.28333	-36
11.29167	-37
11.30000	-38
11.30833	-38
11.31667	-39
11.32500	-41
11.33333	-44
11.34167	-46
11.35000	-47
11.35833	-46
11.36667	-44
11.37500	-43
11.38333	-42
11.39167	-41
11.40000	-41
11.40833	-42
11.41667	-41
11.42500	-40
11.43333	-39
11.44167	-39
11.45000	-42
11.45833	-46
11.46667	-50
11.47500	-51
11.48333	-49
11.49167	-45
11.50000	-41
11.50833	-37
11.51667	-36
11.52500	-37
11.53333	-37
11.54167	-37
11.55000	-36
11.55833	-36
11.56667	-38
11.57500	-41
11.58333	-45
11.59167	-49
11.60000	-51
11.60833	-52
11.61667	-52
11.62500	-50
11.63333	-46
11.64167	-40
11.65000	-34
11.65833	-29
11.66667	-25
11.67500	-24
11.68333	-26
11.69167	-31
11.70000	-36
11.70833	-41
11.71667	-45
11.72500	-48
11.73333	-50
11.74167	-53
11.75000	-55
11.75833	-56
11.76667	-55
11.77500	-54
11.78333	-53
11.79167	-51
11.80000	-51
11.80833	-51
11.81667	-50
11.82500	-49
11.83333	-47
11.84167	-47
11.85000	-47
11.85833	-47
11.86667	-46
11.87500	-44
11.88333	-43
11.89167	-42
11.90000	-42
11.90833	-42
11.91667	-41
11.92500	-40
11.93333	-39
11.94167	-40
11.95000	-42
11.95833	-42
11.96667	-42
11.97500	-40
11.98333	-39
11.99167	-38
12.00000	-39
12.00833	-41
12.01667	-45
12.02500	-49
12.03333	-53
12.04167	-55
12.05000	-57
12.05833	-56
12.06667	-55
12.07500	-54
12.08333	-54
12.09167	-53
12.10000	-51
12.10833	-48
12.11667	-46
12.12500	-43
12.13333	-40
12.14167	-38
12.15000	-37
12.15833	-36
12.16667	-36
12.17500	-36
12.18333	-36
12.19167	-36
12.20000	-36
12.20833	-37
12.21667	-39
12.22500	-42
12.23333	-44
12.24167	-47
12.25000	-49
12.25833	-50
12.26667	-50
12.27500	-49
12.28333	-48
12.29167	-47
12.30000	-47
12.30833	-48
12.31667	-49
12.32500	-48
12.33333	-47
12.34167	-45
12.35000	-44
12.35833	-44
12.36667	-45
12.37500	-48
12.38333	-51
12.39167	-52
12.40000	-50
12.40833	-47
12.41667	-43
12.42500	-41
12.43333	-41
12.44167	-43
12.45000	-48
12.45833	-52
12.46667	-56
12.47500	-57
12.48333	-57
12.49167	-54
12.50000	-51
12.50833	-48
12.51667	-46
12.52500	-46
12.53333	-48
12.54167	-51
12.55000	-54
12.55833	-55
12.56667	-54
12.57500	-52
12.58333	-50
12.59167	-48
12.60000	-46
12.60833	-45
12.61667	-43
12.62500	-41
12.63333	-38
12.64167	-35
12.65000	-33
12.65833	-33
12.66667	-34
12.67500	-36
12.68333	-36
12.69167	-35
12.70000	-32
12.70833	-31
12.71667	-31
12.72500	-33
12.73333	-37
12.74167	-41
12.75000	-45
12.75833	-47
12.76667	-47
12.77500	-46
12.78333	-46
12.79167	-45
12.80000	-45
12.80833	-44
12.81667	-42
12.82500	-39
12.83333	-36
12.84167	-34
12.85000	-34
12.85833	-38
12.86667	-43
12.87500	-48
12.88333	-51
12.89167	-53
12.90000	-52
12.90833	-50
12.91667	-49
12.92500	-50
12.93333	-51
12.94167	-52
12.95000	-53
12.95833	-51
12.96667	-48
12.97500	-45
12.98333	-44
12.99167	-44
13.00000	-45
13.00833	-45
13.01667	-44
13.02500	-42
13.03333	-40
13.04167	-40
13.05000	-42
13.05833	-44
13.06667	-46
13.07500	-47
13.08333	-46
13.09167	-46
13.10000	-45
13.10833	-44
13.11667	-46
13.12500	-48
13.13333	-49
13.14167	-49
13.15000	-47
13.15833	-47
13.16667	-46
13.17500	-47
13.18333	-47
13.19167	-45
13.20000	-42
13.20833	-39
13.21667	-40
13.22500	-44
13.23333	-49
13.24167	-54
13.25000	-57
13.25833	-57
13.26667	-54
13.27500	-49
13.28333	-44
13.29167	-41
13.30000	-40
13.30833	-41
13.31667	-42
13.32500	-44
13.33333	-47
13.34167	-49
13.35000	-51
13.35833	-52
13.36667	-52
13.37500	-51
13.38333	-51
13.39167	-51
13.40000	-51
13.40833	-51
13.41667	-49
13.42500	-44
13.43333	-39
13.44167	-36
13.45000	-34
13.45833	-34
13.46667	-35
13.47500	-36
13.48333	-36
13.49167	-36
13.50000	-36
13.50833	-37
13.51667	-38
13.52500	-39
13.53333	-40
13.54167	-41
13.55000	-41
13.55833	-40
13.56667	-39
13.57500	-38
13.58333	-37
13.59167	-37
13.60000	-38
13.60833	-39
13.61667	-40
13.62500	-39
13.63333	-39
13.64167	-40
13.65000	-41
13.65833	-42
13.66667	-41
13.67500	-39
13.68333	-36
13.69167	-34
13.70000	-32
13.70833	-33
13.71667	-34
13.72500	-36
13.73333	-38
13.74167	-40
13.75000	-40
13.75833	-37
13.76667	-33
13.77500	-29
13.78333	-24
13.79167	-20
13.80000	-18
13.80833	-19
13.81667	-23
13.82500	-29
13.83333	-35
13.84167	-41
13.85000	-44
13.85833	-43
13.86667	-39
13.87500	-33
13.88333	-24
13.89167	-17
13.90000	-12
13.90833	-12
13.91667	-16
13.92500	-23
13.93333	-30
13.94167	-32
13.95000	-30
13.95833	-25
13.96667	-20
13.97500	-15
13.98333	-11
13.99167	-9
14.00000	-7
14.00833	-5
14.01667	-2
14.02500	1
14.03333	3
14.04167	6
14.05000	8
14.05833	9
14.06667	10
14.07500	10
14.08333	9
14.09167	8
14.10000	6
14.10833	5
14.11667	6
14.12500	9
14.13333	12
14.14167	15
14.15000	17
14.15833	17
14.16667	16
14.17500	13
14.18333	10
14.19167	7
14.20000	6
14.20833	6
14.21667	7
14.22500	10
14.23333	12
14.24167	14
14.25000	14
14.25833	12
14.26667	10
14.27500	7
14.28333	4
14.29167	2
14.30000	-0
14.30833	-1
14.31667	-1
14.32500	-0
14.33333	1
14.34167	2
14.35000	3
14.35833	4
14.36667	5
14.37500	5
14.38333	6
14.39167	6
14.40000	5
14.40833	3
14.41667	3
14.42500	4
14.43333	7
14.44167	11
14.45000	14
14.45833	15
14.46667	14
14.47500	12
14.48333	9
14.49167	8
14.50000	9
14.50833	12
14.51667	15
14.52500	15
14.53333	14
14.54167	10
14.55000	7
14.55833	4
14.56667	3
14.57500	4
14.58333	5
14.59167	8
14.60000	11
14.60833	14
14.61667	15
14.62500	16
14.63333	14
14.64167	11
14.65000	7
14.65833	5
14.66667	6
14.67500	7
14.68333	10
14.69167	12
14.70000	12
14.70833	12
14.71667	12
14.72500	12
14.73333	13
14.74167	13
14.75000	14
14.75833	12
14.76667	9
14.77500	7
14.78333	6
14.79167	7
14.80000	9
14.80833	10
14.81667	8
14.82500	4
14.83333	-1
14.84167	-6
14.85000	-7
14.85833	-6
14.86667	-2
14.87500	2
14.88333	5
14.89167	6
14.90000	3
14.90833	-0
14.91667	-3
14.92500	-5
14.93333	-5
14.94167	-1
14.95000	2
14.95833	5
14.96667	7
14.97500	7
14.98333	5
14.99167	2
15.00000	2
15.00833	2
15.01667	3
15.02500	2
15.03333	0
15.04167	-4
15.05000	-8
15.05833	-11
15.06667	-14
15.07500	-15
15.08333	-15
15.09167	-14
15.10000	-12
15.10833	-9
15.11667	-8
15.12500	-8
15.13333	-7
15.14167	-4
15.15000	-0
15.15833	4
15.16667	7
15.17500	6
15.18333	2
15.19167	-3
15.20000	-8
15.20833	-12
15.21667	-16
15.22500	-18
15.23333	-19
15.24167	-20
15.25000	-20
15.25833	-18
15.26667	-15
15.27500	-10
15.28333	-5
15.29167	-2
15.30000	1
15.30833	2
15.31667	2
15.32500	1
15.33333	0
15.34167	-1
15.35000	-2
15.35833	-2
15.36667	-3
15.37500	-5
15.38333	-8
15.39167	-13
15.40000	-17
15.40833	-19
15.41667	-20
15.42500	-18
15.43333	-15
15.44167	-13
15.45000	-11
15.45833	-11
15.46667	-11
15.47500	-13
15.48333	-14
15.49167	-14
15.50000	-14
15.50833	-12
15.51667	-11
15.52500	-10
15.53333	-12
15.54167	-17
15.55000	-22
15.55833	-25
15.56667	-24
15.57500	-19
15.58333	-11
15.59167	-5
15.60000	-2
15.60833	-2
15.61667	-5
15.62500	-9
15.63333	-12
15.64167	-13
15.65000	-12
15.65833	-10
15.66667	-8
15.67500	-7
15.68333	-7
15.69167	-8
15.70000	-11
15.70833	-14
15.71667	-16
15.72500	-18
15.73333	-19
15.74167	-20
15.75000	-19
15.75833	-18
15.76667	-15
15.77500	-10
15.78333	-4
15.79167	0
15.80000	2
15.80833	0
15.81667	-5
15.82500	-12
15.83333	-18
15.84167	-21
15.85000	-22
15.85833	-19
15.86667	-15
15.87500	-12
15.88333	-11
15.89167	-11
15.90000	-12
15.90833	-13
15.91667	-14
15.92500	-14
15.93333	-13
15.94167	-12
15.95000	-10
15.95833	-8
15.96667	-7
15.97500	-7
15.98333	-9
15.99167	-10
16.00000	-12
16.00833	-14
16.01667	-16
16.02500	-20
16.03333	-22
16.04167	-24
16.05000	-24
16.05833	-23
16.06667	-20
16.07500	-18
16.08333	-16
16.09167	-14
16.10000	-12
16.10833	-12
16.11667	-13
16.12500	-15
16.13333	-18
16.14167	-20
16.15000	-21
16.15833	-20
16.16667	-18
16.17500	-17
16.18333	-17
16.19167	-18
16.20000	-19
16.20833	-19
16.21667	-19
16.22500	-18
16.23333	-16
16.24167	-14
16.25000	-11
16.25833	-9
16.26667	-8
16.27500	-8
16.28333	-10
16.29167	-12
16.30000	-13
16.30833	-13
16.31667	-11
16.32500	-8
16.33333	-7
16.34167	-9
16.35000	-12
16.35833	-18
16.36667	-24
16.37500	-29
16.38333	-31
16.39167	-31
16.40000	-30
16.40833	-27
16.41667	-25
16.42500	-22
16.43333	-21
16.44167	-22
16.45000	-24
16.45833	-26
16.46667	-27
16.47500	-28
16.48333	-28
16.49167	-27
16.50000	-26
16.50833	-25
16.51667	-26
16.52500	-28
16.53333	-32
16.54167	-36
16.55000	-40
16.55833	-44
16.56667	-46
16.57500	-46
16.58333	-45
16.59167	-44
16.60000	-43
16.60833	-43
16.61667	-42
16.62500	-41
16.63333	-39
16.64167	-36
16.65000	-33
16.65833	-31
16.66667	-30
16.67500	-30
16.68333	-30
16.69167	-28
16.70000	-26
16.70833	-23
16.71667	-22
16.72500	-22
16.73333	-25
16.74167	-28
16.75000	-30
16.75833	-31
16.76667	-32
16.77500	-34
16.78333	-37
16.79167	-40
16.80000	-42
16.80833	-41
16.81667	-41
16.82500	-41
16.83333	-43
16.84167	-46
16.85000	-48
16.85833	-48
16.86667	-47
16.87500	-46
16.88333	-43
16.89167	-40
16.90000	-36
16.90833	-33
16.91667	-30
16.92500	-29
16.93333	-29
16.94167	-29
16.95000	-31
16.95833	-32
16.96667	-35
16.97500	-37
16.98333	-39
16.99167	-40
17.00000	-39
17.00833	-36
17.01667	-33
17.02500	-30
17.03333	-29
17.04167	-31
17.05000	-35
17.05833	-39
17.06667	-42
17.07500	-43
17.08333	-43
17.09167	-42
17.10000	-42
17.10833	-41
17.11667	-40
17.12500	-39
17.13333	-38
17.14167	-37
17.15000	-36
17.15833	-35
17.16667	-35
17.17500	-37
17.18333	-39
17.19167	-41
17.20000	-41
17.20833	-40
17.21667	-40
17.22500	-40
17.23333	-41
17.24167	-41
17.25000	-41
17.25833	-40
17.26667	-40
17.27500	-40
17.28333	-42
17.29167	-45
17.30000	-48
17.30833	-50
17.31667	-52
17.32500	-53
17.33333	-52
17.34167	-49
17.35000	-45
17.35833	-43
17.36667	-42
17.37500	-42
17.38333	-44
17.39167	-46
17.40000	-49
17.40833	-52
17.41667	-53
17.42500	-53
17.43333	-50
17.44167	-47
17.45000	-43
17.45833	-39
17.46667	-36
17.47500	-35
17.48333	-35
17.49167	-36
17.50000	-38
17.50833	-41
17.51667	-44
17.52500	-48
17.53333	-50
17.54167	-51
17.55000	-51
17.55833	-51
17.56667	-52
17.57500	-52
17.58333	-51
17.59167	-49
17.60000	-46
17.60833	-42
17.61667	-38
17.62500	-35
17.63333	-33
17.64167	-33
17.65000	-36
17.65833	-42
17.66667	-50
17.67500	-56
17.68333	-60
17.69167	-61
17.70000	-59
17.70833	-55
17.71667	-49
17.72500	-43
17.73333	-38
17.74167	-36
17.75000	-35
17.75833	-36
17.76667	-37
17.77500	-37
17.78333	-37
17.79167	-37
17.80000	-39
17.80833	-42
17.81667	-46
17.82500	-50
17.83333	-53
17.84167	-55
17.85000	-55
17.85833	-52
17.86667	-46
17.87500	-39
17.88333	-32
17.89167	-26
17.90000	-24
17.90833	-24
17.91667	-26
17.92500	-29
17.93333	-32
17.94167	-35
17.95000	-40
17.95833	-45
17.96667	-51
17.97500	-55
17.98333	-57
17.99167	-54
18.00000	-48
18.00833	-40
18.01667	-35
18.02500	-32
18.03333	-32
18.04167	-33
18.05000	-34
18.05833	-34
18.06667	-34
18.07500	-35
18.08333	-37
18.09167	-40
18.10000	-41
18.10833	-41
18.11667	-40
18.12500	-39
18.13333	-38
18.14167	-37
18.15000	-37
18.15833	-36
18.16667	-34
18.17500	-35
18.18333	-37
18.19167	-38
18.20000	-38
18.20833	-36
18.21667	-32
18.22500	-29
18.23333	-28
18.24167	-29
18.25000	-31
18.25833	-31
18.26667	-31
18.27500	-30
18.28333	-31
18.29167	-32
18.30000	-33
18.30833	-34
18.31667	-34
18.32500	-33
18.33333	-31
18.34167	-28
18.35000	-26
18.35833	-24
18.36667	-23
18.37500	-24
18.38333	-27
18.39167	-31
18.40000	-32
18.40833	-32
18.41667	-29
18.42500	-24
18.43333	-20
18.44167	-17
18.45000	-15
18.45833	-16
18.46667	-17
18.47500	-19
18.48333	-21
18.49167	-24
18.50000	-27
18.50833	-29
18.51667	-31
18.52500	-32
18.53333	-31
18.54167	-28
18.55000	-25
18.55833	-23
18.56667	-22
18.57500	-21
18.58333	-20
18.59167	-18
18.60000	-14
18.60833	-9
18.61667	-4
18.62500	-0
18.63333	2
18.64167	2
18.65000	1
18.65833	-0
18.66667	-1
18.67500	-1
18.68333	0
18.69167	2
18.70000	4
18.70833	5
18.71667	6
18.72500	5
18.73333	3
18.74167	2
18.75000	2
18.75833	4
18.76667	8
18.77500	12
18.78333	14
18.79167	14
18.80000	13
18.80833	11
18.81667	11
18.82500	11
18.83333	12
18.84167	13
18.85000	13
18.85833	12
18.86667	10
18.87500	9
18.88333	8
18.89167	7
18.90000	6
18.90833	4
18.91667	3
18.92500	2
18.93333	2
18.94167	1
18.95000	1
18.95833	1
18.96667	3
18.97500	6
18.98333	9
18.99167	12
19.00000	13
19.00833	12
19.01667	10
19.02500	8
19.03333	7
19.04167	8
19.05000	10
19.05833	13
19.06667	15
19.07500	15
19.08333	15
19.09167	15
19.10000	17
19.10833	20
19.11667	23
19.12500	25
19.13333	27
19.14167	28
19.15000	28
19.15833	27
19.16667	25
19.17500	24
19.18333	22
19.19167	21
19.20000	21
19.20833	23
19.21667	24
19.22500	26
19.23333	29
19.24167	33
19.25000	37
19.25833	40
19.26667	42
19.27500	42
19.28333	41
19.29167	39
19.30000	38
19.30833	38
19.31667	39
19.32500	39
19.33333	39
19.34167	38
19.35000	35
19.35833	33
19.36667	31
19.37500	31
19.38333	33
19.39167	36
19.40000	41
19.40833	46
19.41667	50
19.42500	54
19.43333	57
19.44167	59
19.45000	59
19.45833	60
19.46667	62
19.47500	63
19.48333	64
19.49167	64
19.50000	62
19.50833	59
19.51667	57
19.52500	54
19.53333	52
19.54167	52
19.55000	54
19.55833	56
19.56667	58
19.57500	59
19.58333	59
19.59167	58
19.60000	60
19.60833	63
19.61667	66
19.62500	70
19.63333	72
19.64167	71
19.65000	70
19.65833	70
19.66667	72
19.67500	75
19.68333	79
19.69167	82
19.70000	84
19.70833	86
19.71667	88
19.72500	93
19.73333	97
19.74167	101
19.75000	104
19.75833	104
19.76667	102
19.77500	100
19.78333	97
19.79167	97
19.80000	100
19.80833	105
19.81667	110
19.82500	115
19.83333	119
19.84167	122
19.85000	126
19.85833	130
19.86667	135
19.87500	138
19.88333	139
19.89167	139
19.90000	140
19.90833	141
19.91667	142
19.92500	144
19.93333	147
19.94167	152
19.95000	157
19.95833	163
19.96667	169
19.97500	174
19.98333	177
19.99167	180
20.00000	183
20.00833	187
20.01667	192
20.02500	198
20.03333	205
20.04167	212
20.05000	219
20.05833	226
20.06667	233
20.07500	239
20.08333	245
20.09167	250
20.10000	255
20.10833	260
20.11667	266
20.12500	273
20.13333	280
20.14167	288
20.15000	296
20.15833	304
20.16667	312
20.17500	320
20.18333	328
20.19167	335
20.20000	342
20.20833	349
20.21667	356
20.22500	362
20.23333	369
20.24167	377
20.25000	386
20.25833	395
20.26667	405
20.27500	415
20.28333	427
20.29167	438
20.30000	449
20.30833	460
20.31667	470
20.32500	481
20.33333	493
20.34167	507
20.35000	522
20.35833	537
20.36667	552
20.37500	569
20.38333	586
20.39167	602
20.40000	617
20.40833	632
20.41667	647
20.42500	663
20.43333	681
20.44167	700
20.45000	718
20.45833	736
20.46667	752
20.47500	769
20.48333	785
20.49167	801
20.50000	817
20.50833	834
20.51667	850
20.52500	868
20.53333	886
20.54167	908
20.55000	930
20.55833	953
20.56667	975
20.57500	996
20.58333	1016
20.59167	1036
20.60000	1058
20.60833	1082
20.61667	1110
20.62500	1140
20.63333	1171
20.64167	1203
20.65000	1235
20.65833	1267
20.66667	1299
20.67500	1332
20.68333	1365
20.69167	1397
20.70000	1429
20.70833	1459
20.71667	1489
20.72500	1519
20.73333	1550
20.74167	1583
20.75000	1616
20.75833	1653
20.76667	1691
20.77500	1732
20.78333	1776
20.79167	1817
20.80000	1858
20.80833	1897
20.81667	1936
20.82500	1977
20.83333	2018
20.84167	2062
20.85000	2106
20.85833	2151
20.86667	2194
20.87500	2239
20.88333	2285
20.89167	2333
20.90000	2386
20.90833	2439
20.91667	2492
20.92500	2546
20.93333	2599
20.94167	2653
20.95000	2706
20.95833	2761
20.96667	2816
20.97500	2872
20.98333	2928
20.99167	2985
21.00000	3046
21.00833	3107
21.01667	3169
21.02500	3232
21.03333	3292
21.04167	3353
21.05000	3413
21.05833	3476
21.06667	3540
21.07500	3604
21.08333	3670
21.09167	3736
21.10000	3804
21.10833	3872
21.11667	3942
21.12500	4014
21.13333	4086
21.14167	4161
21.15000	4237
21.15833	4315
21.16667	4393
21.17500	4470
21.18333	4549
21.19167	4627
21.20000	4705
21.20833	4783
21.21667	4861
21.22500	4941
21.23333	5019
21.24167	5098
21.25000	5177
21.25833	5259
21.26667	5343
21.27500	5430
21.28333	5520
21.29167	5610
21.30000	5702
21.30833	5792
21.31667	5883
21.32500	5973
21.33333	6061
21.34167	6151
21.35000	6240
21.35833	6332
21.36667	6433
21.37500	6534
21.38333	6631
21.39167	6721
21.40000	6812
21.40833	6901
21.41667	6990
21.42500	7080
21.43333	7167
21.44167	7261
21.45000	7362
21.45833	7460
21.46667	7551
21.47500	7639
21.48333	7729
21.49167	7817
21.50000	7907
21.50833	7996
21.51667	8086
21.52500	8181
21.53333	8278
21.54167	8369
21.55000	8451
21.55833	8531
21.56667	8608
21.57500	8680
21.58333	8755
21.59167	8833
21.60000	8908
21.60833	8979
21.61667	9048
21.62500	9117
21.63333	9184
21.64167	9252
21.65000	9320
21.65833	9381
21.66667	9434
21.67500	9483
21.68333	9530
21.69167	9574
21.70000	9617
21.70833	9657
21.71667	9693
21.72500	9726
21.73333	9756
21.74167	9786
21.75000	9814
21.75833	9837
21.76667	9854
21.77500	9864
21.78333	9869
21.79167	9871
21.80000	9870
21.80833	9868
21.81667	9864
21.82500	9856
21.83333	9844
21.84167	9825
21.85000	9802
21.85833	9775
21.86667	9747
21.87500	9716
21.88333	9681
21.89167	9643
21.90000	9600
21.90833	9555
21.91667	9506
21.92500	9455
21.93333	9404
21.94167	9350
21.95000	9296
21.95833	9239
21.96667	9178
21.97500	9112
21.98333	9038
21.99167	8961
22.00000	8878
22.00833	8795
22.01667	8713
22.02500	8631
22.03333	8551
22.04167	8467
22.05000	8384
22.05833	8296
22.06667	8207
22.07500	8118
22.08333	8028
22.09167	7941
22.10000	7851
22.10833	7762
22.11667	7673
22.12500	7582
22.13333	7493
22.14167	7401
22.15000	7311
22.15833	7218
22.16667	7125
22.17500	7033
22.18333	6938
22.19167	6846
22.20000	6752
22.20833	6661
22.21667	6573
22.22500	6488
22.23333	6408
22.24167	6323
22.25000	6232
22.25833	6141
22.26667	6058
22.27500	5979
22.28333	5902
22.29167	5829
22.30000	5755
22.30833	5682
22.31667	5610
22.32500	5537
22.33333	5469
22.34167	5401
22.35000	5338
22.35833	5277
22.36667	5217
22.37500	5159
22.38333	5100
22.39167	5042
22.40000	4984
22.40833	4929
22.41667	4876
22.42500	4825
22.43333	4778
22.44167	4731
22.45000	4685
22.45833	4640
22.46667	4595
22.47500	4552
22.48333	4510
22.49167	4469
22.50000	4429
22.50833	4391
22.51667	4356
22.52500	4324
22.53333	4292
22.54167	4261
22.55000	4229
22.55833	4196
22.56667	4163
22.57500	4133
22.58333	4106
22.59167	4081
22.60000	4058
22.60833	4036
22.61667	4014
22.62500	3991
22.63333	3970
22.64167	3949
22.65000	3929
22.65833	3911
22.66667	3893
22.67500	3877
22.68333	3861
22.69167	3847
22.70000	3833
22.70833	3821
22.71667	3808
22.72500	3795
22.73333	3781
22.74167	3767
22.75000	3753
22.75833	3741
22.76667	3731
22.77500	3722
22.78333	3716
22.79167	3709
22.80000	3701
22.80833	3692
22.81667	3683
22.82500	3674
22.83333	3666
22.84167	3662
22.85000	3659
22.85833	3656
22.86667	3652
22.87500	3647
22.88333	3640
22.89167	3633
22.90000	3628
22.90833	3624
22.91667	3622
22.92500	3621
22.93333	3619
22.94167	3614
22.95000	3608
22.95833	3603
22.96667	3599
22.97500	3597
22.98333	3595
22.99167	3592
23.00000	3589
23.00833	3585
23.01667	3583
23.02500	3583
23.03333	3582
23.04167	3579
23.05000	3576
23.05833	3574
23.06667	3573
23.07500	3574
23.08333	3575
23.09167	3577
23.10000	3578
23.10833	3580
23.11667	3582
23.12500	3585
23.13333	3587
23.14167	3587
23.15000	3585
23.15833	3582
23.16667	3578
23.17500	3575
23.18333	3573
23.19167	3572
23.20000	3570
23.20833	3567
23.21667	3564
23.22500	3561
23.23333	3559
23.24167	3558
23.25000	3559
23.25833	3560
23.26667	3561
23.27500	3563
23.28333	3564
23.29167	3566
23.30000	3568
23.30833	3569
23.31667	3567
23.32500	3563
23.33333	3560
23.34167	3558
23.35000	3559
23.35833	3562
23.36667	3567
23.37500	3570
23.38333	3570
23.39167	3569
23.40000	3565
23.40833	3562
23.41667	3559
23.42500	3557
23.43333	3556
23.44167	3556
23.45000	3558
23.45833	3559
23.46667	3560
23.47500	3561
23.48333	3561
23.49167	3561
23.50000	3562
23.50833	3562
23.51667	3563
23.52500	3563
23.53333	3563
23.54167	3563
23.55000	3564
23.55833	3562
23.56667	3559
23.57500	3555
23.58333	3550
23.59167	3546
23.60000	3543
23.60833	3542
23.61667	3542
23.62500	3543
23.63333	3546
23.64167	3550
23.65000	3554
23.65833	3555
23.66667	3555
23.67500	3552
23.68333	3549
23.69167	3545
23.70000	3540
23.70833	3536
23.71667	3532
23.72500	3528
23.73333	3525
23.74167	3524
23.75000	3524
23.75833	3524
23.76667	3523
23.77500	3522
23.78333	3519
23.79167	3516
23.80000	3512
23.80833	3507
23.81667	3502
23.82500	3497
23.83333	3492
23.84167	3489
23.85000	3485
23.85833	3482
23.86667	3476
23.87500	3468
23.88333	3458
23.89167	3449
23.90000	3440
23.90833	3433
23.91667	3427
23.92500	3421
23.93333	3415
23.94167	3409
23.95000	3403
23.95833	3400
23.96667	3397
23.97500	3393
23.98333	3388
23.99167	3380
24.00000	3369
24.00833	3357
24.01667	3344
24.02500	3332
24.03333	3322
24.04167	3313
24.05000	3305
24.05833	3298
24.06667	3292
24.07500	3285
24.08333	3277
24.09167	3268
24.10000	3256
24.10833	3244
24.11667	3232
24.12500	3220
24.13333	3208
24.14167	3196
24.15000	3183
24.15833	3168
24.16667	3153
24.17500	3136
24.18333	3119
24.19167	3103
24.20000	3087
24.20833	3072
24.21667	3059
24.22500	3047
24.23333	3036
24.24167	3026
24.25000	3015
24.25833	3004
24.26667	2992
24.27500	2978
24.28333	2963
24.29167	2948
24.30000	2933
24.30833	2918
24.31667	2905
24.32500	2894
24.33333	2883
24.34167	2872
24.35000	2861
24.35833	2847
24.36667	2833
24.37500	2820
24.38333	2808
24.39167	2796
24.40000	2784
24.40833	2771
24.41667	2756
24.42500	2740
24.43333	2724
24.44167	2707
24.45000	2691
24.45833	2676
24.46667	2661
24.47500	2649
24.48333	2637
24.49167	2626
24.50000	2617
24.50833	2607
24.51667	2596
24.52500	2585
24.53333	2572
24.54167	2558
24.55000	2545
24.55833	2531
24.56667	2518
24.57500	2506
24.58333	2495
24.59167	2485
24.60000	2475
24.60833	2464
24.61667	2454
24.62500	2443
24.63333	2431
24.64167	2415
24.65000	2397
24.65833	2378
24.66667	2360
24.67500	2347
24.68333	2337
24.69167	2328
24.70000	2318
24.70833	2307
24.71667	2294
24.72500	2280
24.73333	2266
24.74167	2253
24.75000	2241
24.75833	2228
24.76667	2215
24.77500	2201
24.78333	2186
24.79167	2171
24.80000	2156
24.80833	2141
24.81667	2128
24.82500	2115
24.83333	2102
24.84167	2090
24.85000	2076
24.85833	2060
24.86667	2043
24.87500	2026
24.88333	2010
24.89167	1995
24.90000	1978
24.90833	1962
24.91667	1945
24.92500	1928
24.93333	1913
24.94167	1899
24.95000	1887
24.95833	1875
24.96667	1864
24.97500	1855
24.98333	1844
24.99167	1832
25.00000	1816
25.00833	1799
25.01667	1780
25.02500	1760
25.03333	1743
25.04167	1728
25.05000	1715
25.05833	1704
25.06667	1694
25.07500	1683
25.08333	1672
25.09167	1661
25.10000	1648
25.10833	1637
25.11667	1627
25.12500	1617
25.13333	1608
25.14167	1599
25.15000	1588
25.15833	1575
25.16667	1559
25.17500	1543
25.18333	1527
25.19167	1512
25.20000	1498
25.20833	1486
25.21667	1475
25.22500	1465
25.23333	1456
25.24167	1447
25.25000	1439
25.25833	1433
25.26667	1427
25.27500	1420
25.28333	1412
25.29167	1403
25.30000	1393
25.30833	1385
25.31667	1379
25.32500	1375
25.33333	1373
25.34167	1370
25.35000	1366
25.35833	1358
25.36667	1350
25.37500	1342
25.38333	1336
25.39167	1330
25.40000	1324
25.40833	1318
25.41667	1310
25.42500	1300
25.43333	1292
25.44167	1285
25.45000	1281
25.45833	1278
25.46667	1277
25.47500	1277
25.48333	1278
25.49167	1278
25.50000	1277
25.50833	1274
25.51667	1268
25.52500	1260
25.53333	1254
25.54167	1248
25.55000	1245
25.55833	1246
25.56667	1248
25.57500	1248
25.58333	1246
25.59167	1242
25.60000	1236
25.60833	1230
25.61667	1225
25.62500	1220
25.63333	1216
25.64167	1213
25.65000	1209
25.65833	1204
25.66667	1199
25.67500	1195
25.68333	1192
25.69167	1192
25.70000	1195
25.70833	1199
25.71667	1202
25.72500	1202
25.73333	1199
25.74167	1193
25.75000	1186
25.75833	1181
25.76667	1178
25.77500	1177
25.78333	1180
25.79167	1182
25.80000	1182
25.80833	1181
25.81667	1179
25.82500	1177
25.83333	1174
25.84167	1171
25.85000	1169
25.85833	1167
25.86667	1166
25.87500	1165
25.88333	1166
25.89167	1166
25.90000	1165
25.90833	1162
25.91667	1161
25.92500	1160
25.93333	1160
25.94167	1159
25.95000	1155
25.95833	1151
25.96667	1145
25.97500	1141
25.98333	1137
25.99167	1132
26.00000	1127
26.00833	1122
26.01667	1118
26.02500	1114
26.03333	1111
26.04167	1109
26.05000	1107
26.05833	1104
26.06667	1100
26.07500	1096
26.08333	1094
26.09167	1093
26.10000	1094
26.10833	1095
26.11667	1095
26.12500	1093
26.13333	1089
26.14167	1084
26.15000	1079
26.15833	1074
26.16667	1069
26.17500	1065
26.18333	1062
26.19167	1060
26.20000	1060
26.20833	1061
26.21667	1060
26.22500	1059
26.23333	1056
26.24167	1054
26.25000	1052
26.25833	1051
26.26667	1049
26.27500	1046
26.28333	1040
26.29167	1034
26.30000	1028
26.30833	1024
26.31667	1022
26.32500	1022
26.33333	1022
26.34167	1022
26.35000	1021
26.35833	1019
26.36667	1015
26.37500	1012
26.38333	1009
26.39167	1007
26.40000	1005
26.40833	1005
26.41667	1004
26.42500	1003
26.43333	1001
26.44167	998
26.45000	996
26.45833	994
26.46667	994
26.47500	995
26.48333	997
26.49167	998
26.50000	996
26.50833	993
26.51667	991
26.52500	989
26.53333	988
26.54167	988
26.55000	988
26.55833	989
26.56667	990
26.57500	991
26.58333	991
26.59167	991
26.60000	991
26.60833	991
26.61667	992
26.62500	993
26.63333	995
26.64167	995
26.65000	994
26.65833	992
26.66667	989
26.67500	986
26.68333	984
26.69167	983
26.70000	983
26.70833	985
26.71667	989
26.72500	993
26.73333	996
26.74167	998
26.75000	998
26.75833	996
26.76667	995
26.77500	994
26.78333	996
26.79167	999
26.80000	1002
26.80833	1005
26.81667	1008
26.82500	1011
26.83333	1014
26.84167	1015
26.85000	1015
26.85833	1014
26.86667	1012
26.87500	1011
26.88333	1011
26.89167	1013
26.90000	1015
26.90833	1016
26.91667	1018
26.92500	1019
26.93333	1020
26.94167	1022
26.95000	1023
26.95833	1023
26.96667	1022
26.97500	1020
26.98333	1017
26.99167	1016
27.00000	1014
27.00833	1013
27.01667	1010
27.02500	1007
27.03333	1005
27.04167	1004
27.05000	1006
27.05833	1010
27.06667	1015
27.07500	1020
27.08333	1024
27.09167	1026
27.10000	1025
27.10833	1023
27.11667	1023
27.12500	1024
27.13333	1026
27.14167	1028
27.15000	1029
27.15833	1027
27.16667	1024
27.17500	1022
27.18333	1021
27.19167	1022
27.20000	1023
27.20833	1025
27.21667	1026
27.22500	1027
27.23333	1028
27.24167	1029
27.25000	1029
27.25833	1028
27.26667	1025
27.27500	1021
27.28333	1017
27.29167	1014
27.30000	1012
27.30833	1009
27.31667	1005
27.32500	1001
27.33333	996
27.34167	992
27.35000	989
27.35833	989
27.36667	989
27.37500	990
27.38333	989
27.39167	988
27.40000	987
27.40833	987
27.41667	987
27.42500	985
27.43333	984
27.44167	984
27.45000	983
27.45833	983
27.46667	983
27.47500	981
27.48333	977
27.49167	973
27.50000	970
27.50833	969
27.51667	971
27.52500	974
27.53333	976
27.54167	977
27.55000	976
27.55833	973
27.56667	971
27.57500	969
27.58333	966
27.59167	964
27.60000	960
27.60833	957
27.61667	955
27.62500	955
27.63333	955
27.64167	955
27.65000	954
27.65833	951
27.66667	949
27.67500	950
27.68333	954
27.69167	958
27.70000	963
27.70833	968
27.71667	971
27.72500	972
27.73333	973
27.74167	973
27.75000	971
27.75833	970
27.76667	969
27.77500	969
27.78333	971
27.79167	974
27.80000	977
27.80833	981
27.81667	985
27.82500	990
27.83333	993
27.84167	995
27.85000	994
27.85833	993
27.86667	992
27.87500	992
27.88333	994
27.89167	997
27.90000	1000
27.90833	1003
27.91667	1007
27.92500	1010
27.93333	1013
27.94167	1014
27.95000	1014
27.95833	1014
27.96667	1015
27.97500	1015
27.98333	1015
27.99167	1015
28.00000	1015
28.00833	1014
28.01667	1015
28.02500	1017
28.03333	1020
28.04167	1022
28.05000	1024
28.05833	1027
28.06667	1030
28.07500	1032
28.08333	1036
28.09167	1040
28.10000	1043
28.10833	1046
28.11667	1048
28.12500	1049
28.13333	1048
28.14167	1046
28.15000	1045
28.15833	1045
28.16667	1047
28.17500	1050
28.18333	1056
28.19167	1061
28.20000	1066
28.20833	1070
28.21667	1075
28.22500	1081
28.23333	1087
28.24167	1093
28.25000	1098
28.25833	1102
28.26667	1105
28.27500	1107
28.28333	1108
28.29167	1109
28.30000	1109
28.30833	1108
28.31667	1106
28.32500	1104
28.33333	1102
28.34167	1101
28.35000	1102
28.35833	1108
28.36667	1117
28.37500	1126
28.38333	1134
28.39167	1139
28.40000	1138
28.40833	1135
28.41667	1133
28.42500	1133
28.43333	1134
28.44167	1137
28.45000	1140
28.45833	1141
28.46667	1140
28.47500	1138
28.48333	1136
28.49167	1136
28.50000	1137
28.50833	1140
28.51667	1144
28.52500	1149
28.53333	1153
28.54167	1157
28.55000	1160
28.55833	1162
28.56667	1164
28.57500	1166
28.58333	1168
28.59167	1171
28.60000	1173
28.60833	1174
28.61667	1174
28.62500	1172
28.63333	1169
28.64167	1166
28.65000	1165
28.65833	1168
28.66667	1173
28.67500	1177
28.68333	1181
28.69167	1183
28.70000	1183
28.70833	1183
28.71667	1184
28.72500	1188
28.73333	1192
28.74167	1197
28.75000	1202
28.75833	1206
28.76667	1209
28.77500	1211
28.78333	1210
28.79167	1210
28.80000	1210
28.80833	1211
28.81667	1213
28.82500	1217
28.83333	1219
28.84167	1220
28.85000	1219
28.85833	1219
28.86667	1220
28.87500	1222
28.88333	1224
28.89167	1226
28.90000	1228
28.90833	1233
28.91667	1244
28.92500	1258
28.93333	1269
28.94167	1277
28.95000	1278
28.95833	1274
28.96667	1266
28.97500	1259
28.98333	1255
28.99167	1254
29.00000	1255
29.00833	1257
29.01667	1258
29.02500	1260
29.03333	1260
29.04167	1258
29.05000	1258
29.05833	1262
29.06667	1269
29.07500	1278
29.08333	1288
29.09167	1295
29.10000	1298
29.10833	1299
29.11667	1300
29.12500	1300
29.13333	1300
29.14167	1299
29.15000	1297
29.15833	1296
29.16667	1296
29.17500	1298
29.18333	1304
29.19167	1310
29.20000	1318
29.20833	1326
29.21667	1334
29.22500	1343
29.23333	1350
29.24167	1356
29.25000	1361
29.25833	1364
29.26667	1367
29.27500	1372
29.28333	1378
29.29167	1385
29.30000	1391
29.30833	1399
29.31667	1407
29.32500	1414
29.33333	1422
29.34167	1430
29.35000	1439
29.35833	1448
29.36667	1458
29.37500	1468
29.38333	1479
29.39167	1489
29.40000	1499
29.40833	1509
29.41667	1521
29.42500	1537
29.43333	1553
29.44167	1568
29.45000	1581
29.45833	1592
29.46667	1603
29.47500	1616
29.48333	1631
29.49167	1646
29.50000	1663
29.50833	1680
29.51667	1698
29.52500	1714
29.53333	1730
29.54167	1749
29.55000	1769
29.55833	1790
29.56667	1811
29.57500	1833
29.58333	1856
29.59167	1882
29.60000	1910
29.60833	1939
29.61667	1967
29.62500	1999
29.63333	2034
29.64167	2070
29.65000	2104
29.65833	2141
29.66667	2179
29.67500	2213
29.68333	2249
29.69167	2287
29.70000	2329
29.70833	2371
29.71667	2415
29.72500	2461
29.73333	2507
29.74167	2554
29.75000	2603
29.75833	2657
29.76667	2714
29.77500	2773
29.78333	2835
29.79167	2898
29.80000	2963
29.80833	3029
29.81667	3098
29.82500	3169
29.83333	3241
29.84167	3316
29.85000	3389
29.85833	3461
29.86667	3540
29.87500	3621
29.88333	3699
29.89167	3774
29.90000	3852
29.90833	3932
29.91667	4016
29.92500	4104
29.93333	4193
29.94167	4284
29.95000	4375
29.95833	4466
29.96667	4558
29.97500	4651
29.98333	4749
29.99167	4847
30.00000	4947
30.00833	5045
30.01667	5141
30.02500	5237
30.03333	5330
30.04167	5423
30.05000	5515
30.05833	5609
30.06667	5705
30.07500	5801
30.08333	5901
30.09167	5998
30.10000	6094
30.10833	6188
30.11667	6278
30.12500	6367
30.13333	6454
30.14167	6544
30.15000	6631
30.15833	6715
30.16667	6796
30.17500	6872
30.18333	6947
30.19167	7018
30.20000	7091
30.20833	7162
30.21667	7230
30.22500	7295
30.23333	7355
30.24167	7414
30.25000	7469
30.25833	7524
30.26667	7575
30.27500	7622
30.28333	7664
30.29167	7702
30.30000	7738
30.30833	7770
30.31667	7802
30.32500	7831
30.33333	7854
30.34167	7872
30.35000	7884
30.35833	7890
30.36667	7891
30.37500	7891
30.38333	7888
30.39167	7882
30.40000	7872
30.40833	7859
30.41667	7841
30.42500	7819
30.43333	7793
30.44167	7763
30.45000	7731
30.45833	7695
30.46667	7656
30.47500	7617
30.48333	7575
30.49167	7531
30.50000	7483
30.50833	7432
30.51667	7375
30.52500	7315
30.53333	7254
30.54167	7190
30.55000	7127
30.55833	7062
30.56667	6995
30.57500	6928
30.58333	6857
30.59167	6785
30.60000	6707
30.60833	6627
30.61667	6544
30.62500	6458
30.63333	6376
30.64167	6293
30.65000	6213
30.65833	6130
30.66667	6047
30.67500	5961
30.68333	5873
30.69167	5786
30.70000	5697
30.70833	5611
30.71667	5523
30.72500	5434
30.73333	5347
30.74167	5257
30.75000	5169
30.75833	5081
30.76667	4994
30.77500	4908
30.78333	4823
30.79167	4741
30.80000	4659
30.80833	4577
30.81667	4494
30.82500	4408
30.83333	4323
30.84167	4236
30.85000	4153
30.85833	4072
30.86667	3994
30.87500	3920
30.88333	3847
30.89167	3778
30.90000	3708
30.90833	3641
30.91667	3573
30.92500	3505
30.93333	3437
30.94167	3368
30.95000	3302
30.95833	3238
30.96667	3176
30.97500	3118
30.98333	3061
30.99167	3007
31.00000	2951
31.00833	2895
31.01667	2838
31.02500	2781
31.03333	2725
31.04167	2671
31.05000	2620
31.05833	2571
31.06667	2524
31.07500	2477
31.08333	2430
31.09167	2385
31.10000	2341
31.10833	2302
31.11667	2265
31.12500	2230
31.13333	2195
31.14167	2159
31.15000	2122
31.15833	2085
31.16667	2048
31.17500	2012
31.18333	1977
31.19167	1944
31.20000	1913
31.20833	1884
31.21667	1855
31.22500	1828
31.23333	1801
31.24167	1775
31.25000	1749
31.25833	1723
31.26667	1697
31.27500	1674
31.28333	1652
31.29167	1631
31.30000	1610
31.30833	1588
31.31667	1564
31.32500	1539
31.33333	1516
31.34167	1494
31.35000	1474
31.35833	1455
31.36667	1438
31.37500	1424
31.38333	1413
31.39167	1403
31.40000	1393
31.40833	1382
31.41667	1368
31.42500	1351
31.43333	1333
31.44167	1315
31.45000	1298
31.45833	1282
31.46667	1266
31.47500	1251
31.48333	1236
31.49167	1224
31.50000	1214
31.50833	1205
31.51667	1196
31.52500	1185
31.53333	1175
31.54167	1165
31.55000	1155
31.55833	1146
31.56667	1138
31.57500	1129
31.58333	1119
31.59167	1110
31.60000	1101
31.60833	1093
31.61667	1087
31.62500	1083
31.63333	1080
31.64167	1078
31.65000	1074
31.65833	1068
31.66667	1060
31.67500	1052
31.68333	1043
31.69167	1035
31.70000	1029
31.70833	1023
31.71667	1018
31.72500	1014
31.73333	1011
31.74167	1008
31.75000	1005
31.75833	1001
31.76667	997
31.77500	994
31.78333	990
31.79167	986
31.80000	981
31.80833	976
31.81667	973
31.82500	973
31.83333	974
31.84167	975
31.85000	977
31.85833	978
31.86667	979
31.87500	982
31.88333	984
31.89167	985
31.90000	984
31.90833	982
31.91667	979
31.92500	978
31.93333	977
31.94167	977
31.95000	977
31.95833	979
31.96667	981
31.97500	983
31.98333	986
31.99167	989
32.00000	993
32.00833	998
32.01667	1003
32.02500	1008
32.03333	1013
32.04167	1018
32.05000	1023
32.05833	1028
32.06667	1032
32.07500	1036
32.08333	1040
32.09167	1045
32.10000	1050
32.10833	1057
32.11667	1065
32.12500	1076
32.13333	1086
32.14167	1096
32.15000	1104
32.15833	1110
32.16667	1116
32.17500	1122
32.18333	1129
32.19167	1137
32.20000	1147
32.20833	1158
32.21667	1170
32.22500	1183
32.23333	1196
32.24167	1209
32.25000	1222
32.25833	1235
32.26667	1248
32.27500	1262
32.28333	1275
32.29167	1288
32.30000	1300
32.30833	1313
32.31667	1327
32.32500	1342
32.33333	1357
32.34167	1370
32.35000	1384
32.35833	1398
32.36667	1414
32.37500	1431
32.38333	1450
32.39167	1470
32.40000	1490
32.40833	1510
32.41667	1531
32.42500	1551
32.43333	1569
32.44167	1585
32.45000	1601
32.45833	1617
32.46667	1635
32.47500	1654
32.48333	1675
32.49167	1698
32.50000	1721
32.50833	1746
32.51667	1772
32.52500	1799
32.53333	1827
32.54167	1855
32.55000	1881
32.55833	1906
32.56667	1928
32.57500	1947
32.58333	1965
32.59167	1984
32.60000	2006
32.60833	2031
32.61667	2058
32.62500	2087
32.63333	2116
32.64167	2145
32.65000	2175
32.65833	2205
32.66667	2234
32.67500	2261
32.68333	2288
32.69167	2314
32.70000	2341
32.70833	2368
32.71667	2395
32.72500	2424
32.73333	2453
32.74167	2484
32.75000	2514
32.75833	2543
32.76667	2570
32.77500	2597
32.78333	2626
32.79167	2655
32.80000	2689
32.80833	2724
32.81667	2761
32.82500	2799
32.83333	2836
32.84167	2872
32.85000	2906
32.85833	2939
32.86667	2972
32.87500	3005
32.88333	3038
32.89167	3070
32.90000	3101
32.90833	3131
32.91667	3160
32.92500	3189
32.93333	3217
32.94167	3246
32.95000	3276
32.95833	3307
32.96667	3339
32.97500	3369
32.98333	3400
32.99167	3430
33.00000	3461
33.00833	3491
33.01667	3522
33.02500	3552
33.03333	3581
33.04167	3610
33.05000	3638
33.05833	3665
33.06667	3691
33.07500	3715
33.08333	3737
33.09167	3759
33.10000	3781
33.10833	3803
33.11667	3823
33.12500	3841
33.13333	3856
33.14167	3869
33.15000	3882
33.15833	3896
33.16667	3912
33.17500	3929
33.18333	3946
33.19167	3960
33.20000	3970
33.20833	3977
33.21667	3983
33.22500	3989
33.23333	3994
33.24167	3999
33.25000	4004
33.25833	4007
33.26667	4007
33.27500	4007
33.28333	4004
33.29167	4000
33.30000	3996
33.30833	3991
33.31667	3987
33.32500	3984
33.33333	3980
33.34167	3975
33.35000	3969
33.35833	3960
33.36667	3949
33.37500	3933
33.38333	3914
33.39167	3894
33.40000	3873
33.40833	3853
33.41667	3835
33.42500	3817
33.43333	3799
33.44167	3778
33.45000	3757
33.45833	3736
33.46667	3715
33.47500	3693
33.48333	3669
33.49167	3644
33.50000	3616
33.50833	3586
33.51667	3554
33.52500	3521
33.53333	3489
33.54167	3458
33.55000	3428
33.55833	3397
33.56667	3366
33.57500	3334
33.58333	3299
33.59167	3265
33.60000	3230
33.60833	3197
33.61667	3163
33.62500	3129
33.63333	3095
33.64167	3058
33.65000	3021
33.65833	2981
33.66667	2940
33.67500	2898
33.68333	2854
33.69167	2812
33.70000	2770
33.70833	2731
33.71667	2696
33.72500	2662
33.73333	2629
33.74167	2594
33.75000	2557
33.75833	2518
33.76667	2478
33.77500	2440
33.78333	2403
33.79167	2367
33.80000	2329
33.80833	2293
33.81667	2257
33.82500	2221
33.83333	2187
33.84167	2152
33.85000	2118
33.85833	2083
33.86667	2048
33.87500	2014
33.88333	1979
33.89167	1943
33.90000	1906
33.90833	1868
33.91667	1831
33.92500	1795
33.93333	1762
33.94167	1732
33.95000	1704
33.95833	1675
33.96667	1644
33.97500	1612
33.98333	1578
33.99167	1546
34.00000	1515
34.00833	1486
34.01667	1458
34.02500	1429
34.03333	1401
34.04167	1373
34.05000	1345
34.05833	1318
34.06667	1291
34.07500	1264
34.08333	1237
34.09167	1211
34.10000	1185
34.10833	1160
34.11667	1135
34.12500	1111
34.13333	1089
34.14167	1069
34.15000	1050
34.15833	1032
34.16667	1014
34.17500	995
34.18333	976
34.19167	958
34.20000	939
34.20833	920
34.21667	900
34.22500	880
34.23333	860
34.24167	839
34.25000	821
34.25833	806
34.26667	792
34.27500	779
34.28333	767
34.29167	755
34.30000	741
34.30833	727
34.31667	712
34.32500	697
34.33333	685
34.34167	674
34.35000	663
34.35833	652
34.36667	640
34.37500	628
34.38333	616
34.39167	606
34.40000	597
34.40833	590
34.41667	582
34.42500	573
34.43333	562
34.44167	548
34.45000	534
34.45833	523
34.46667	514
34.47500	506
34.48333	500
34.49167	492
34.50000	482
34.50833	472
34.51667	461
34.52500	450
34.53333	441
34.54167	432
34.55000	424
34.55833	416
34.56667	408
34.57500	402
34.58333	396
34.59167	391
34.60000	386
34.60833	382
34.61667	377
34.62500	372
34.63333	366
34.64167	359
34.65000	352
34.65833	345
34.66667	340
34.67500	337
34.68333	335
34.69167	335
34.70000	333
34.70833	329
34.71667	326
34.72500	322
34.73333	317
34.74167	312
34.75000	307
34.75833	301
34.76667	295
34.77500	291
34.78333	288
34.79167	286
34.80000	286
34.80833	286
34.81667	286
34.82500	282
34.83333	277
34.84167	271
34.85000	266
34.85833	262
34.86667	262
34.87500	263
34.88333	266
34.89167	267
34.90000	267
34.90833	265
34.91667	262
34.92500	260
34.93333	259
34.94167	258
34.95000	259
34.95833	259
34.96667	258
34.97500	258
34.98333	259
34.99167	260
35.00000	261
35.00833	260
35.01667	259
35.02500	257
35.03333	254
35.04167	251
35.05000	249
35.05833	247
35.06667	246
35.07500	246
35.08333	247
35.09167	249
35.10000	250
35.10833	250
35.11667	250
35.12500	248
35.13333	245
35.14167	243
35.15000	242
35.15833	240
35.16667	239
35.17500	237
35.18333	235
35.19167	232
35.20000	229
35.20833	227
35.21667	228
35.22500	231
35.23333	236
35.24167	240
35.25000	243
35.25833	245
35.26667	246
35.27500	246
35.28333	247
35.29167	247
35.30000	246
35.30833	244
35.31667	242
35.32500	240
35.33333	237
35.34167	234
35.35000	233
35.35833	231
35.36667	230
35.37500	230
35.38333	229
35.39167	227
35.40000	225
35.40833	223
35.41667	221
35.42500	219
35.43333	216
35.44167	211
35.45000	206
35.45833	202
35.46667	199
35.47500	199
35.48333	202
35.49167	206
35.50000	211
35.50833	214
35.51667	214
35.52500	212
35.53333	207
35.54167	200
35.55000	195
35.55833	192
35.56667	191
35.57500	191
35.58333	193
35.59167	193
35.60000	191
35.60833	188
35.61667	184
35.62500	180
35.63333	177
35.64167	176
35.65000	176
35.65833	177
35.66667	178
35.67500	178
35.68333	175
35.69167	172
35.70000	169
35.70833	165
35.71667	163
35.72500	160
35.73333	155
35.74167	150
35.75000	147
35.75833	146
35.76667	148
35.77500	150
35.78333	152
35.79167	152
35.80000	150
35.80833	147
35.81667	145
35.82500	143
35.83333	141
35.84167	138
35.85000	135
35.85833	132
35.86667	129
35.87500	126
35.88333	123
35.89167	121
35.90000	121
35.90833	123
35.91667	126
35.92500	130
35.93333	133
35.94167	134
35.95000	135
35.95833	136
35.96667	137
35.97500	137
35.98333	137
35.99167	136
36.00000	135
36.00833	133
36.01667	128
36.02500	122
36.03333	117
36.04167	114
36.05000	113
36.05833	114
36.06667	115
36.07500	115
36.08333	113
36.09167	110
36.10000	108
36.10833	107
36.11667	106
36.12500	105
36.13333	104
36.14167	103
36.15000	100
36.15833	98
36.16667	95
36.17500	93
36.18333	93
36.19167	95
36.20000	99
36.20833	103
36.21667	107
36.22500	112
36.23333	117
36.24167	120
36.25000	123
36.25833	125
36.26667	126
36.27500	125
36.28333	122
36.29167	117
36.30000	109
36.30833	102
36.31667	97
36.32500	95
36.33333	95
36.34167	96
36.35000	98
36.35833	100
36.36667	102
36.37500	104
36.38333	106
36.39167	107
36.40000	107
36.40833	106
36.41667	105
36.42500	105
36.43333	107
36.44167	110
36.45000	112
36.45833	113
36.46667	113
36.47500	111
36.48333	107
36.49167	102
36.50000	97
36.50833	93
36.51667	93
36.52500	97
36.53333	103
36.54167	109
36.55000	114
36.55833	116
36.56667	115
36.57500	114
36.58333	113
36.59167	113
36.60000	113
36.60833	115
36.61667	115
36.62500	115
36.63333	114
36.64167	112
36.65000	111
36.65833	110
36.66667	109
36.67500	110
36.68333	110
36.69167	111
36.70000	113
36.70833	114
36.71667	115
36.72500	115
36.73333	116
36.74167	115
36.75000	114
36.75833	113
36.76667	113
36.77500	112
36.78333	111
36.79167	109
36.80000	107
36.80833	106
36.81667	104
36.82500	104
36.83333	105
36.84167	106
36.85000	108
36.85833	111
36.86667	115
36.87500	118
36.88333	121
36.89167	123
36.90000	122
36.90833	119
36.91667	116
36.92500	113
36.93333	111
36.94167	111
36.95000	111
36.95833	114
36.96667	118
36.97500	121
36.98333	125
36.99167	128
37.00000	127
37.00833	126
37.01667	124
37.02500	123
37.03333	122
37.04167	121
37.05000	121
37.05833	120
37.06667	118
37.07500	116
37.08333	113
37.09167	110
37.10000	109
37.10833	110
37.11667	114
37.12500	119
37.13333	123
37.14167	126
37.15000	126
37.15833	125
37.16667	124
37.17500	123
37.18333	123
37.19167	123
37.20000	123
37.20833	123
37.21667	123
37.22500	121
37.23333	119
37.24167	115
37.25000	111
37.25833	107
37.26667	105
37.27500	103
37.28333	103
37.29167	105
37.30000	109
37.30833	113
37.31667	117
37.32500	119
37.33333	117
37.34167	113
37.35000	108
37.35833	103
37.36667	99
37.37500	98
37.38333	98
37.39167	99
37.40000	100
37.40833	99
37.41667	98
37.42500	98
37.43333	99
37.44167	101
37.45000	103
37.45833	105
37.46667	106
37.47500	108
37.48333	109
37.49167	111
37.50000	113
37.50833	114
37.51667	115
37.52500	115
37.53333	113
37.54167	110
37.55000	107
37.55833	105
37.56667	105
37.57500	105
37.58333	105
37.59167	105
37.60000	103
37.60833	100
37.61667	95
37.62500	91
37.63333	87
37.64167	84
37.65000	83
37.65833	83
37.66667	84
37.67500	86
37.68333	86
37.69167	86
37.70000	85
37.70833	86
37.71667	88
37.72500	90
37.73333	91
37.74167	92
37.75000	91
37.75833	90
37.76667	87
37.77500	85
37.78333	85
37.79167	85
37.80000	87
37.80833	89
37.81667	90
37.82500	89
37.83333	86
37.84167	83
37.85000	80
37.85833	80
37.86667	82
37.87500	83
37.88333	83
37.89167	83
37.90000	82
37.90833	83
37.91667	86
37.92500	91
37.93333	95
37.94167	95
37.95000	93
37.95833	88
37.96667	83
37.97500	80
37.98333	80
37.99167	82
38.00000	85
38.00833	87
38.01667	87
38.02500	85
38.03333	82
38.04167	79
38.05000	77
38.05833	78
38.06667	81
38.07500	85
38.08333	88
38.09167	89
38.10000	88
38.10833	84
38.11667	80
38.12500	76
38.13333	73
38.14167	72
38.15000	72
38.15833	74
38.16667	76
38.17500	80
38.18333	85
38.19167	90
38.20000	95
38.20833	100
38.21667	104
38.22500	104
38.23333	102
38.24167	97
38.25000	90
38.25833	84
38.26667	80
38.27500	76
38.28333	75
38.29167	74
38.30000	75
38.30833	77
38.31667	79
38.32500	80
38.33333	80
38.34167	78
38.35000	76
38.35833	76
38.36667	77
38.37500	80
38.38333	82
38.39167	84
38.40000	85
38.40833	86
38.41667	86
38.42500	86
38.43333	84
38.44167	82
38.45000	81
38.45833	80
38.46667	78
38.47500	76
38.48333	74
38.49167	72
38.50000	72
38.50833	72
38.51667	74
38.52500	76
38.53333	77
38.54167	75
38.55000	73
38.55833	69
38.56667	66
38.57500	67
38.58333	73
38.59167	81
38.60000	90
38.60833	96
38.61667	96
38.62500	92
38.63333	86
38.64167	80
38.65000	77
38.65833	75
38.66667	75
38.67500	74
38.68333	71
38.69167	68
38.70000	65
38.70833	62
38.71667	61
38.72500	63
38.73333	66
38.74167	72
38.75000	78
38.75833	82
38.76667	83
38.77500	81
38.78333	75
38.79167	69
38.80000	63
38.80833	58
38.81667	55
38.82500	54
38.83333	54
38.84167	56
38.85000	57
38.85833	59
38.86667	60
38.87500	62
38.88333	62
38.89167	62
38.90000	63
38.90833	66
38.91667	67
38.92500	69
38.93333	70
38.94167	71
38.95000	71
38.95833	70
38.96667	68
38.97500	65
38.98333	63
38.99167	62
39.00000	63
39.00833	65
39.01667	68
39.02500	71
39.03333	72
39.04167	70
39.05000	65
39.05833	60
39.06667	56
39.07500	55
39.08333	57
39.09167	59
39.10000	61
39.10833	62
39.11667	64
39.12500	65
39.13333	66
39.14167	67
39.15000	68
39.15833	69
39.16667	69
39.17500	69
39.18333	70
39.19167	71
39.20000	71
39.20833	71
39.21667	71
39.22500	72
39.23333	73
39.24167	75
39.25000	77
39.25833	78
39.26667	78
39.27500	75
39.28333	71
39.29167	67
39.30000	65
39.30833	65
39.31667	66
39.32500	68
39.33333	70
39.34167	71
39.35000	73
39.35833	74
39.36667	76
39.37500	78
39.38333	79
39.39167	80
39.40000	80
39.40833	79
39.41667	78
39.42500	76
39.43333	74
39.44167	71
39.45000	68
39.45833	65
39.46667	63
39.47500	63
39.48333	65
39.49167	69
39.50000	72
39.50833	73
39.51667	73
39.52500	69
39.53333	64
39.54167	57
39.55000	52
39.55833	52
39.56667	55
39.57500	60
39.58333	68
39.59167	74
39.60000	78
39.60833	79
39.61667	77
39.62500	72
39.63333	67
39.64167	61
39.65000	57
39.65833	56
39.66667	58
39.67500	61
39.68333	62
39.69167	63
39.70000	60
39.70833	56
39.71667	52
39.72500	50
39.73333	51
39.74167	53
39.75000	57
39.75833	59
39.76667	59
39.77500	59
39.78333	58
39.79167	56
39.80000	57
39.80833	58
39.81667	60
39.82500	63
39.83333	65
39.84167	65
39.85000	65
39.85833	62
39.86667	58
39.87500	56
39.88333	56
39.89167	58
39.90000	61
39.90833	64
39.91667	65
39.92500	63
39.93333	62
39.94167	63
39.95000	64
39.95833	64
39.96667	64
39.97500	63
39.98333	61
39.99167	59
40.00000	57
40.00833	55
40.01667	54
40.02500	55
40.03333	57
40.04167	59
40.05000	64
40.05833	69
40.06667	74
40.07500	78
40.08333	82
40.09167	86
40.10000	90
40.10833	95
40.11667	100
40.12500	105
40.13333	108
40.14167	108
40.15000	107
40.15833	104
40.16667	101
40.17500	101
40.18333	104
40.19167	109
40.20000	115
40.20833	120
40.21667	125
40.22500	130
40.23333	136
40.24167	145
40.25000	153
40.25833	160
40.26667	167
40.27500	174
40.28333	182
40.29167	190
40.30000	198
40.30833	207
40.31667	215
40.32500	222
40.33333	230
40.34167	238
40.35000	246
40.35833	256
40.36667	268
40.37500	280
40.38333	294
40.39167	308
40.40000	322
40.40833	338
40.41667	356
40.42500	374
40.43333	391
40.44167	407
40.45000	422
40.45833	436
40.46667	449
40.47500	463
40.48333	479
40.49167	496
40.50000	514
40.50833	531
40.51667	549
40.52500	568
40.53333	586
40.54167	604
40.55000	622
40.55833	641
40.56667	661
40.57500	680
40.58333	701
40.59167	721
40.60000	742
40.60833	763
40.61667	785
40.62500	807
40.63333	828
40.64167	849
40.65000	870
40.65833	891
40.66667	912
40.67500	932
40.68333	952
40.69167	971
40.70000	990
40.70833	1009
40.71667	1029
40.72500	1051
40.73333	1073
40.74167	1095
40.75000	1116
40.75833	1136
40.76667	1156
40.77500	1175
40.78333	1193
40.79167	1209
40.80000	1223
40.80833	1236
40.81667	1247
40.82500	1258
40.83333	1268
40.84167	1280
40.85000	1292
40.85833	1306
40.86667	1320
40.87500	1333
40.88333	1344
40.89167	1351
40.90000	1354
40.90833	1355
40.91667	1356
40.92500	1358
40.93333	1361
40.94167	1366
40.95000	1370
40.95833	1373
40.96667	1375
40.97500	1375
40.98333	1374
40.99167	1373
41.00000	1373
41.00833	1374
41.01667	1374
41.02500	1372
41.03333	1367
41.04167	1359
41.05000	1351
41.05833	1343
41.06667	1337
41.07500	1331
41.08333	1327
41.09167	1321
41.10000	1315
41.10833	1307
41.11667	1297
41.12500	1285
41.13333	1272
41.14167	1257
41.15000	1243
41.15833	1233
41.16667	1224
41.17500	1216
41.18333	1206
41.19167	1194
41.20000	1178
41.20833	1161
41.21667	1143
41.22500	1126
41.23333	1110
41.24167	1095
41.25000	1081
41.25833	1067
41.26667	1053
41.27500	1037
41.28333	1019
41.29167	1000
41.30000	981
41.30833	961
41.31667	941
41.32500	921
41.33333	903
41.34167	885
41.35000	868
41.35833	853
41.36667	839
41.37500	824
41.38333	808
41.39167	791
41.40000	773
41.40833	755
41.41667	738
41.42500	722
41.43333	708
41.44167	694
41.45000	681
41.45833	667
41.46667	652
41.47500	638
41.48333	623
41.49167	609
41.50000	595
41.50833	583
41.51667	571
41.52500	560
41.53333	548
41.54167	534
41.55000	520
41.55833	505
41.56667	491
41.57500	478
41.58333	466
41.59167	456
41.60000	447
41.60833	438
41.61667	429
41.62500	420
41.63333	410
41.64167	400
41.65000	389
41.65833	379
41.66667	368
41.67500	356
41.68333	342
41.69167	329
41.70000	317
41.70833	305
41.71667	292
41.72500	278
41.73333	266
41.74167	254
41.75000	244
41.75833	238
41.76667	234
41.77500	230
41.78333	226
41.79167	221
41.80000	215
41.80833	209
41.81667	205
41.82500	201
41.83333	197
41.84167	193
41.85000	189
41.85833	184
41.86667	180
41.87500	177
41.88333	175
41.89167	171
41.90000	165
41.90833	156
41.91667	146
41.92500	136
41.93333	129
41.94167	125
41.95000	125
41.95833	128
41.96667	132
41.97500	134
41.98333	132
41.99167	129
42.00000	123
42.00833	116
42.01667	107
42.02500	98
42.03333	91
42.04167	84
42.05000	80
42.05833	80
42.06667	81
42.07500	81
42.08333	81
42.09167	80
42.10000	79
42.10833	79
42.11667	79
42.12500	77
42.13333	74
42.14167	70
42.15000	65
42.15833	62
42.16667	60
42.17500	57
42.18333	55
42.19167	52
42.20000	49
42.20833	45
42.21667	43
42.22500	42
42.23333	42
42.24167	45
42.25000	49
42.25833	55
42.26667	59
42.27500	59
42.28333	57
42.29167	53
42.30000	50
42.30833	48
42.31667	50
42.32500	54
42.33333	57
42.34167	58
42.35000	55
42.35833	49
42.36667	43
42.37500	40
42.38333	42
42.39167	46
42.40000	51
42.40833	55
42.41667	55
42.42500	50
42.43333	44
42.44167	38
42.45000	33
42.45833	31
42.46667	31
42.47500	32
42.48333	32
42.49167	31
42.50000	29
42.50833	27
42.51667	25
42.52500	24
42.53333	24
42.54167	25
42.55000	27
42.55833	29
42.56667	31
42.57500	31
42.58333	29
42.59167	26
42.60000	23
42.60833	20
42.61667	19
42.62500	20
42.63333	20
42.64167	19
42.65000	19
42.65833	19
42.66667	19
42.67500	20
42.68333	20
42.69167	18
42.70000	14
42.70833	10
42.71667	8
42.72500	10
42.73333	12
42.74167	16
42.75000	18
42.75833	18
42.76667	17
42.77500	17
42.78333	18
42.79167	19
42.80000	20
42.80833	19
42.81667	18
42.82500	15
42.83333	13
42.84167	11
42.85000	9
42.85833	9
42.86667	9
42.87500	10
42.88333	12
42.89167	13
42.90000	12
42.90833	11
42.91667	8
42.92500	5
42.93333	4
42.94167	5
42.95000	7
42.95833	8
42.96667	9
42.97500	10
42.98333	10
42.99167	10
43.00000	10
43.00833	8
43.01667	4
43.02500	-1
43.03333	-4
43.04167	-2
43.05000	3
43.05833	10
43.06667	17
43.07500	21
43.08333	20
43.09167	18
43.10000	15
43.10833	12
43.11667	9
43.12500	7
43.13333	5
43.14167	3
43.15000	3
43.15833	4
43.16667	6
43.17500	7
43.18333	7
43.19167	7
43.20000	6
43.20833	5
43.21667	6
43.22500	9
43.23333	13
43.24167	17
43.25000	19
43.25833	18
43.26667	15
43.27500	10
43.28333	5
43.29167	0
43.30000	-2
43.30833	-4
43.31667	-3
43.32500	-1
43.33333	0
43.34167	0
43.35000	-1
43.35833	-2
43.36667	-4
43.37500	-3
43.38333	-2
43.39167	0
43.40000	1
43.40833	-0
43.41667	-3
43.42500	-7
43.43333	-11
43.44167	-12
43.45000	-10
43.45833	-6
43.46667	-1
43.47500	5
43.48333	9
43.49167	12
43.50000	13
43.50833	13
43.51667	13
43.52500	13
43.53333	14
43.54167	14
43.55000	12
43.55833	9
43.56667	6
43.57500	3
43.58333	1
43.59167	2
43.60000	6
43.60833	10
43.61667	14
43.62500	16
43.63333	16
43.64167	14
43.65000	10
43.65833	6
43.66667	2
43.67500	-0
43.68333	0
43.69167	2
43.70000	3
43.70833	5
43.71667	5
43.72500	4
43.73333	2
43.74167	-0
43.75000	-2
43.75833	-1
43.76667	2
43.77500	7
43.78333	12
43.79167	15
43.80000	14
43.80833	9
43.81667	3
43.82500	-3
43.83333	-8
43.84167	-11
43.85000	-12
43.85833	-11
43.86667	-9
43.87500	-6
43.88333	-3
43.89167	-0
43.90000	0
43.90833	0
43.91667	1
43.92500	4
43.93333	8
43.94167	12
43.95000	15
43.95833	15
43.96667	14
43.97500	12
43.98333	11
43.99167	12
44.00000	14
44.00833	17
44.01667	20
44.02500	22
44.03333	24
44.04167	26
44.05000	27
44.05833	27
44.06667	27
44.07500	26
44.08333	26
44.09167	26
44.10000	25
44.10833	23
44.11667	18
44.12500	11
44.13333	5
44.14167	1
44.15000	0
44.15833	2
44.16667	6
44.17500	10
44.18333	14
44.19167	15
44.20000	14
44.20833	11
44.21667	8
44.22500	3
44.23333	-0
44.24167	-3
44.25000	-5
44.25833	-7
44.26667	-8
44.27500	-10
44.28333	-11
44.29167	-10
44.30000	-6
44.30833	-1
44.31667	3
44.32500	7
44.33333	8
44.34167	6
44.35000	4
44.35833	2
44.36667	1
44.37500	1
44.38333	-1
44.39167	-2
44.40000	-2
44.40833	-1
44.41667	-1
44.42500	-1
44.43333	-2
44.44167	-3
44.45000	-5
44.45833	-6
44.46667	-6
44.47500	-6
44.48333	-5
44.49167	-3
44.50000	-1
44.50833	1
44.51667	1
44.52500	-2
44.53333	-5
44.54167	-7
44.55000	-8
44.55833	-6
44.56667	-2
44.57500	2
44.58333	6
44.59167	8
44.60000	6
44.60833	2
44.61667	-3
44.62500	-8
44.63333	-10
44.64167	-10
44.65000	-9
44.65833	-7
44.66667	-5
44.67500	-4
44.68333	-4
44.69167	-5
44.70000	-7
44.70833	-8
44.71667	-8
44.72500	-6
44.73333	-3
44.74167	0
44.75000	4
44.75833	6
44.76667	7
44.77500	6
44.78333	5
44.79167	4
44.80000	3
44.80833	2
44.81667	0
44.82500	-2
44.83333	-4
44.84167	-6
44.85000	-6
44.85833	-5
44.86667	-2
44.87500	0
44.88333	3
44.89167	5
44.90000	8
44.90833	9
44.91667	8
44.92500	6
44.93333	3
44.94167	-0
44.95000	-3
44.95833	-4
44.96667	-6
44.97500	-7
44.98333	-8
44.99167	-7
45.00000	-4
45.00833	-0
45.01667	3
45.02500	4
45.03333	4
45.04167	4
45.05000	6
45.05833	8
45.06667	8
45.07500	7
45.08333	3
45.09167	-2
45.10000	-7
45.10833	-9
45.11667	-10
45.12500	-8
45.13333	-5
45.14167	-2
45.15000	0
45.15833	1
45.16667	1
45.17500	2
45.18333	5
45.19167	8
45.20000	10
45.20833	9
45.21667	6
45.22500	0
45.23333	-4
45.24167	-5
45.25000	-4
45.25833	0
45.26667	5
45.27500	9
45.28333	13
45.29167	16
45.30000	16
45.30833	15
45.31667	13
45.32500	11
45.33333	8
45.34167	6
45.35000	4
45.35833	3
45.36667	4
45.37500	6
45.38333	9
45.39167	12
45.40000	14
45.40833	14
45.41667	13
45.42500	10
45.43333	7
45.44167	3
45.45000	-0
45.45833	-2
45.46667	-1
45.47500	1
45.48333	3
45.49167	4
45.50000	3
45.50833	1
45.51667	2
45.52500	6
45.53333	10
45.54167	13
45.55000	14
45.55833	12
45.56667	7
45.57500	2
45.58333	-3
45.59167	-9
45.60000	-13
45.60833	-16
45.61667	-17
45.62500	-16
45.63333	-15
45.64167	-12
45.65000	-10
45.65833	-8
45.66667	-6
45.67500	-4
45.68333	-4
45.69167	-5
45.70000	-7
45.70833	-9
45.71667	-11
45.72500	-12
45.73333	-11
45.74167	-8
45.75000	-5
45.75833	-4
45.76667	-4
45.77500	-6
45.78333	-8
45.79167	-11
45.80000	-13
45.80833	-14
45.81667	-14
45.82500	-12
45.83333	-9
45.84167	-6
45.85000	-4
45.85833	-4
45.86667	-4
45.87500	-4
45.88333	-3
45.89167	-1
45.90000	1
45.90833	2
45.91667	2
45.92500	1
45.93333	-1
45.94167	-3
45.95000	-4
45.95833	-5
45.96667	-4
45.97500	-3
45.98333	-2
45.99167	-1
46.00000	-1
46.00833	-1
46.01667	-3
46.02500	-6
46.03333	-11
46.04167	-15
46.05000	-18
46.05833	-18
46.06667	-15
46.07500	-10
46.08333	-4
46.09167	2
46.10000	4
46.10833	4
46.11667	2
46.12500	-1
46.13333	-3
46.14167	-5
46.15000	-7
46.15833	-10
46.16667	-13
46.17500	-16
46.18333	-17
46.19167	-18
46.20000	-19
46.20833	-19
46.21667	-18
46.22500	-15
46.23333	-11
46.24167	-9
46.25000	-7
46.25833	-8
46.26667	-10
46.27500	-10
46.28333	-8
46.29167	-5
46.30000	-3
46.30833	-2
46.31667	-1
46.32500	-1
46.33333	-2
46.34167	-3
46.35000	-3
46.35833	-5
46.36667	-8
46.37500	-9
46.38333	-7
46.39167	-4
46.40000	1
46.40833	5
46.41667	6
46.42500	4
46.43333	2
46.44167	-1
46.45000	-3
46.45833	-3
46.46667	-2
46.47500	-2
46.48333	-2
46.49167	-2
46.50000	-2
46.50833	-2
46.51667	-1
46.52500	-0
46.53333	1
46.54167	1
46.55000	-1
46.55833	-3
46.56667	-5
46.57500	-7
46.58333	-8
46.59167	-7
46.60000	-5
46.60833	-2
46.61667	0
46.62500	1
46.63333	-1
46.64167	-5
46.65000	-9
46.65833	-12
46.66667	-13
46.67500	-13
46.68333	-14
46.69167	-14
46.70000	-15
46.70833	-15
46.71667	-13
46.72500	-10
46.73333	-8
46.74167	-7
46.75000	-9
46.75833	-12
46.76667	-17
46.77500	-22
46.78333	-25
46.79167	-28
46.80000	-28
46.80833	-26
46.81667	-22
46.82500	-16
46.83333	-9
46.84167	-3
46.85000	1
46.85833	3
46.86667	2
46.87500	1
46.88333	-1
46.89167	-3
46.90000	-5
46.90833	-7
46.91667	-8
46.92500	-9
46.93333	-11
46.94167	-14
46.95000	-18
46.95833	-22
46.96667	-26
46.97500	-28
46.98333	-27
46.99167	-24
47.00000	-20
47.00833	-16
47.01667	-13
47.02500	-10
47.03333	-9
47.04167	-9
47.05000	-11
47.05833	-11
47.06667	-9
47.07500	-7
47.08333	-5
47.09167	-3
47.10000	-3
47.10833	-4
47.11667	-4
47.12500	-3
47.13333	-3
47.14167	-4
47.15000	-7
47.15833	-12
47.16667	-19
47.17500	-24
47.18333	-29
47.19167	-31
47.20000	-30
47.20833	-29
47.21667	-27
47.22500	-25
47.23333	-24
47.24167	-22
47.25000	-22
47.25833	-21
47.26667	-19
47.27500	-19
47.28333	-18
47.29167	-17
47.30000	-15
47.30833	-12
47.31667	-11
47.32500	-11
47.33333	-13
47.34167	-17
47.35000	-20
47.35833	-22
47.36667	-22
47.37500	-21
47.38333	-19
47.39167	-17
47.40000	-16
47.40833	-17
47.41667	-20
47.42500	-23
47.43333	-26
47.44167	-27
47.45000	-26
47.45833	-23
47.46667	-18
47.47500	-14
47.48333	-12
47.49167	-10
47.50000	-11
47.50833	-12
47.51667	-13
47.52500	-13
47.53333	-14
47.54167	-14
47.55000	-15
47.55833	-16
47.56667	-15
47.57500	-14
47.58333	-12
47.59167	-11
47.60000	-12
47.60833	-14
47.61667	-14
47.62500	-14
47.63333	-13
47.64167	-12
47.65000	-14
47.65833	-18
47.66667	-24
47.67500	-29
47.68333	-31
47.69167	-31
47.70000	-28
47.70833	-22
47.71667	-17
47.72500	-11
47.73333	-6
47.74167	-3
47.75000	-2
47.75833	-3
47.76667	-6
47.77500	-9
47.78333	-11
47.79167	-13
47.80000	-13
47.80833	-11
47.81667	-10
47.82500	-10
47.83333	-9
47.84167	-8
47.85000	-7
47.85833	-8
47.86667	-9
47.87500	-12
47.88333	-15
47.89167	-17
47.90000	-18
47.90833	-17
47.91667	-15
47.92500	-13
47.93333	-11
47.94167	-10
47.95000	-9
47.95833	-9
47.96667	-8
47.97500	-9
47.98333	-10
47.99167	-13
48.00000	-15
48.00833	-15
48.01667	-13
48.02500	-10
48.03333	-6
48.04167	-3
48.05000	0
48.05833	1
48.06667	-1
48.07500	-4
48.08333	-9
48.09167	-13
48.10000	-15
48.10833	-16
48.11667	-16
48.12500	-16
48.13333	-16
48.14167	-17
48.15000	-19
48.15833	-20
48.16667	-21
48.17500	-22
48.18333	-21
48.19167	-19
48.20000	-15
48.20833	-12
48.21667	-11
48.22500	-11
48.23333	-13
48.24167	-14
48.25000	-17
48.25833	-19
48.26667	-21
48.27500	-22
48.28333	-22
48.29167	-20
48.30000	-17
48.30833	-14
48.31667	-12
48.32500	-11
48.33333	-13
48.34167	-16
48.35000	-19
48.35833	-22
48.36667	-25
48.37500	-25
48.38333	-22
48.39167	-19
48.40000	-16
48.40833	-14
48.41667	-13
48.42500	-14
48.43333	-15
48.44167	-17
48.45000	-20
48.45833	-22
48.46667	-24
48.47500	-25
48.48333	-25
48.49167	-25
48.50000	-27
48.50833	-29
48.51667	-31
48.52500	-32
48.53333	-31
48.54167	-27
48.55000	-23
48.55833	-19
48.56667	-17
48.57500	-15
48.58333	-14
48.59167	-12
48.60000	-10
48.60833	-7
48.61667	-7
48.62500	-10
48.63333	-14
48.64167	-18
48.65000	-22
48.65833	-26
48.66667	-28
48.67500	-30
48.68333	-32
48.69167	-34
48.70000	-33
48.70833	-31
48.71667	-29
48.72500	-27
48.73333	-25
48.74167	-24
48.75000	-24
48.75833	-23
48.76667	-21
48.77500	-19
48.78333	-19
48.79167	-19
48.80000	-21
48.80833	-22
48.81667	-22
48.82500	-21
48.83333	-20
48.84167	-21
48.85000	-23
48.85833	-27
48.86667	-30
48.87500	-32
48.88333	-30
48.89167	-27
48.90000	-23
48.90833	-19
48.91667	-17
48.92500	-16
48.93333	-17
48.94167	-19
48.95000	-22
48.95833	-26
48.96667	-30
48.97500	-33
48.98333	-34
48.99167	-32
49.00000	-28
49.00833	-23
49.01667	-18
49.02500	-13
49.03333	-10
49.04167	-7
49.05000	-6
49.05833	-7
49.06667	-9
49.07500	-13
49.08333	-17
49.09167	-21
49.10000	-22
49.10833	-21
49.11667	-20
49.12500	-20
49.13333	-21
49.14167	-23
49.15000	-26
49.15833	-29
49.16667	-32
49.17500	-34
49.18333	-35
49.19167	-36
49.20000	-36
49.20833	-35
49.21667	-33
49.22500	-31
49.23333	-30
49.24167	-30
49.25000	-31
49.25833	-33
49.26667	-34
49.27500	-35
49.28333	-35
49.29167	-34
49.30000	-34
49.30833	-35
49.31667	-35
49.32500	-34
49.33333	-31
49.34167	-29
49.35000	-26
49.35833	-24
49.36667	-22
49.37500	-22
49.38333	-23
49.39167	-25
49.40000	-28
49.40833	-30
49.41667	-31
49.42500	-32
49.43333	-32
49.44167	-34
49.45000	-35
49.45833	-34
49.46667	-32
49.47500	-30
49.48333	-27
49.49167	-27
49.50000	-28
49.50833	-32
49.51667	-34
49.52500	-35
49.53333	-33
49.54167	-31
49.55000	-29
49.55833	-28
49.56667	-29
49.57500	-31
49.58333	-32
49.59167	-32
49.60000	-31
49.60833	-29
49.61667	-27
49.62500	-25
49.63333	-23
49.64167	-23
49.65000	-22
49.65833	-21
49.66667	-19
49.67500	-16
49.68333	-15
49.69167	-15
49.70000	-16
49.70833	-18
49.71667	-19
49.72500	-18
49.73333	-18
49.74167	-19
49.75000	-22
49.75833	-23
49.76667	-23
49.77500	-21
49.78333	-18
49.79167	-16
49.80000	-16
49.80833	-18
49.81667	-21
49.82500	-25
49.83333	-27
49.84167	-29
49.85000	-31
49.85833	-32
49.86667	-33
49.87500	-35
49.88333	-35
49.89167	-34
49.90000	-32
49.90833	-30
49.91667	-29
49.92500	-29
49.93333	-29
49.94167	-28
49.95000	-28
49.95833	-28
49.96667	-29
49.97500	-30
49.98333	-31
49.99167	-32
50.00000	-34
50.00833	-35
50.01667	-36
50.02500	-37
50.03333	-38
50.04167	-37
50.05000	-37
50.05833	-36
50.06667	-37
50.07500	-37
50.08333	-37
50.09167	-36
50.10000	-33
50.10833	-31
50.11667	-30
50.12500	-30
50.13333	-31
50.14167	-31
50.15000	-31
50.15833	-29
50.16667	-26
50.17500	-23
50.18333	-22
50.19167	-21
50.20000	-20
50.20833	-17
50.21667	-14
50.22500	-11
50.23333	-8
50.24167	-7
50.25000	-7
50.25833	-8
50.26667	-10
50.27500	-10
50.28333	-9
50.29167	-8
50.30000	-7
50.30833	-7
50.31667	-7
50.32500	-7
50.33333	-6
50.34167	-5
50.35000	-4
50.35833	-4
50.36667	-5
50.37500	-7
50.38333	-9
50.39167	-10
50.40000	-9
50.40833	-5
50.41667	-0
50.42500	6
50.43333	10
50.44167	12
50.45000	12
50.45833	10
50.46667	8
50.47500	7
50.48333	9
50.49167	11
50.50000	15
50.50833	20
50.51667	24
50.52500	28
50.53333	31
50.54167	33
50.55000	35
50.55833	34
50.56667	33
50.57500	32
50.58333	32
50.59167	31
50.60000	30
50.60833	29
50.61667	28
50.62500	27
50.63333	26
50.64167	27
50.65000	28
50.65833	29
50.66667	29
50.67500	28
50.68333	27
50.69167	28
50.70000	31
50.70833	35
50.71667	41
50.72500	45
50.73333	48
50.74167	49
50.75000	49
50.75833	47
50.76667	44
50.77500	42
50.78333	40
50.79167	39
50.80000	42
50.80833	47
50.81667	51
50.82500	55
50.83333	56
50.84167	55
50.85000	53
50.85833	51
50.86667	50
50.87500	48
50.88333	45
50.89167	43
50.90000	43
50.90833	45
50.91667	50
50.92500	55
50.93333	58
50.94167	59
50.95000	59
50.95833	58
50.96667	59
50.97500	60
50.98333	63
50.99167	65
51.00000	67
51.00833	67
51.01667	66
51.02500	66
51.03333	66
51.04167	68
51.05000	69
51.05833	69
51.06667	68
51.07500	67
51.08333	66
51.09167	65
51.10000	65
51.10833	65
51.11667	64
51.12500	61
51.13333	58
51.14167	54
51.15000	51
51.15833	50
51.16667	51
51.17500	52
51.18333	53
51.19167	52
51.20000	49
51.20833	46
51.21667	43
51.22500	44
51.23333	46
51.24167	49
51.25000	53
51.25833	55
51.26667	56
51.27500	56
51.28333	56
51.29167	57
51.30000	58
51.30833	58
51.31667	56
51.32500	53
51.33333	49
51.34167	47
51.35000	45
51.35833	46
51.36667	48
51.37500	50
51.38333	49
51.39167	47
51.40000	44
51.40833	41
51.41667	37
51.42500	34
51.43333	32
51.44167	31
51.45000	31
51.45833	31
51.46667	29
51.47500	27
51.48333	24
51.49167	23
51.50000	23
51.50833	23
51.51667	24
51.52500	25
51.53333	25
51.54167	25
51.55000	25
51.55833	25
51.56667	24
51.57500	21
51.58333	16
51.59167	11
51.60000	7
51.60833	3
51.61667	2
51.62500	2
51.63333	4
51.64167	6
51.65000	9
51.65833	12
51.66667	14
51.67500	16
51.68333	18
51.69167	19
51.70000	19
51.70833	17
51.71667	14
51.72500	11
51.73333	8
51.74167	4
51.75000	1
51.75833	-4
51.76667	-8
51.77500	-11
51.78333	-12
51.79167	-11
51.80000	-6
51.80833	-1
51.81667	5
51.82500	10
51.83333	12
51.84167	11
51.85000	8
51.85833	4
51.86667	-0
51.87500	-3
51.88333	-3
51.89167	-3
51.90000	-4
51.90833	-6
51.91667	-7
51.92500	-9
51.93333	-10
51.94167	-9
51.95000	-6
51.95833	-3
51.96667	0
51.97500	1
51.98333	-1
51.99167	-6
52.00000	-14
52.00833	-22
52.01667	-28
52.02500	-30
52.03333	-30
52.04167	-29
52.05000	-26
52.05833	-24
52.06667	-22
52.07500	-19
52.08333	-14
52.09167	-11
52.10000	-10
52.10833	-11
52.11667	-16
52.12500	-21
52.13333	-25
52.14167	-26
52.15000	-24
52.15833	-21
52.16667	-18
52.17500	-18
52.18333	-21
52.19167	-25
52.20000	-30
52.20833	-34
52.21667	-35
52.22500	-33
52.23333	-31
52.24167	-28
52.25000	-26
52.25833	-24
52.26667	-23
52.27500	-23
52.28333	-22
52.29167	-21
52.30000	-22
52.30833	-25
52.31667	-28
52.32500	-32
52.33333	-34
52.34167	-34
52.35000	-32
52.35833	-29
52.36667	-27
52.37500	-27
52.38333	-28
52.39167	-30
52.40000	-32
52.40833	-33
52.41667	-34
52.42500	-33
52.43333	-32
52.44167	-31
52.45000	-30
52.45833	-29
52.46667	-27
52.47500	-25
52.48333	-23
52.49167	-22
52.50000	-23
52.50833	-25
52.51667	-27
52.52500	-26
52.53333	-25
52.54167	-22
52.55000	-20
52.55833	-20
52.56667	-23
52.57500	-26
52.58333	-27
52.59167	-28
52.60000	-28
52.60833	-28
52.61667	-28
52.62500	-30
52.63333	-31
52.64167	-31
52.65000	-29
52.65833	-25
52.66667	-21
52.67500	-16
52.68333	-12
52.69167	-11
52.70000	-13
52.70833	-17
52.71667	-22
52.72500	-27
52.73333	-31
52.74167	-32
52.75000	-33
52.75833	-33
52.76667	-35
52.77500	-37
52.78333	-38
52.79167	-38
52.80000	-36
52.80833	-34
52.81667	-32
52.82500	-33
52.83333	-35
52.84167	-39
52.85000	-41
52.85833	-40
52.86667	-37
52.87500	-33
52.88333	-30
52.89167	-30
52.90000	-31
52.90833	-35
52.91667	-39
52.92500	-42
52.93333	-44
52.94167	-46
52.95000	-46
52.95833	-45
52.96667	-43
52.97500	-40
52.98333	-38
52.99167	-38
53.00000	-38
53.00833	-39
53.01667	-38
53.02500	-34
53.03333	-31
53.04167	-30
53.05000	-31
53.05833	-32
53.06667	-33
53.07500	-33
53.08333	-33
53.09167	-33
53.10000	-37
53.10833	-42
53.11667	-47
53.12500	-50
53.13333	-51
53.14167	-50
53.15000	-48
53.15833	-46
53.16667	-47
53.17500	-50
53.18333	-53
53.19167	-55
53.20000	-55
53.20833	-53
53.21667	-49
53.22500	-45
53.23333	-42
53.24167	-39
53.25000	-37
53.25833	-37
53.26667	-38
53.27500	-40
53.28333	-41
53.29167	-41
53.30000	-37
53.30833	-33
53.31667	-29
53.32500	-27
53.33333	-27
53.34167	-30
53.35000	-34
53.35833	-38
53.36667	-39
53.37500	-39
53.38333	-37
53.39167	-35
53.40000	-35
53.40833	-36
53.41667	-38
53.42500	-40
53.43333	-40
53.44167	-38
53.45000	-36
53.45833	-34
53.46667	-33
53.47500	-34
53.48333	-35
53.49167	-37
53.50000	-37
53.50833	-35
53.51667	-34
53.52500	-32
53.53333	-31
53.54167	-30
53.55000	-29
53.55833	-28
53.56667	-29
53.57500	-31
53.58333	-34
53.59167	-35
53.60000	-36
53.60833	-36
53.61667	-36
53.62500	-35
53.63333	-34
53.64167	-33
53.65000	-30
53.65833	-26
53.66667	-22
53.67500	-20
53.68333	-19
53.69167	-20
53.70000	-20
53.70833	-18
53.71667	-15
53.72500	-12
53.73333	-9
53.74167	-7
53.75000	-6
53.75833	-5
53.76667	-5
53.77500	-6
53.78333	-6
53.79167	-7
53.80000	-8
53.80833	-10
53.81667	-16
53.82500	-23
53.83333	-29
53.84167	-32
53.85000	-33
53.85833	-31
53.86667	-28
53.87500	-25
53.88333	-23
53.89167	-20
53.90000	-17
53.90833	-12
53.91667	-7
53.92500	-2
53.93333	1
53.94167	2
53.95000	2
53.95833	1
53.96667	1
53.97500	2
53.98333	5
53.99167	9
54.00000	13
54.00833	18
54.01667	22
54.02500	28
54.03333	33
54.04167	39
54.05000	44
54.05833	46
54.06667	46
54.07500	42
54.08333	36
54.09167	29
54.10000	24
54.10833	20
54.11667	21
54.12500	27
54.13333	35
54.14167	46
54.15000	56
54.15833	64
54.16667	68
54.17500	71
54.18333	70
54.19167	70
54.20000	73
54.20833	77
54.21667	81
54.22500	85
54.23333	87
54.24167	87
54.25000	87
54.25833	88
54.26667	91
54.27500	95
54.28333	98
54.29167	101
54.30000	104
54.30833	107
54.31667	112
54.32500	117
54.33333	121
54.34167	124
54.35000	127
54.35833	131
54.36667	136
54.37500	141
54.38333	148
54.39167	154
54.40000	161
54.40833	167
54.41667	174
54.42500	181
54.43333	186
54.44167	190
54.45000	193
54.45833	196
54.46667	199
54.47500	204
54.48333	212
54.49167	220
54.50000	226
54.50833	231
54.51667	234
54.52500	235
54.53333	236
54.54167	239
54.55000	245
54.55833	254
54.56667	266
54.57500	277
54.58333	289
54.59167	298
54.60000	303
54.60833	306
54.61667	308
54.62500	309
54.63333	310
54.64167	310
54.65000	311
54.65833	312
54.66667	315
54.67500	320
54.68333	328
54.69167	337
54.70000	347
54.70833	357
54.71667	367
54.72500	375
54.73333	381
54.74167	385
54.75000	389
54.75833	395
54.76667	402
54.77500	411
54.78333	420
54.79167	430
54.80000	440
54.80833	449
54.81667	455
54.82500	460
54.83333	463
54.84167	464
54.85000	466
54.85833	470
54.86667	477
54.87500	485
54.88333	492
54.89167	499
54.90000	506
54.90833	512
54.91667	520
54.92500	527
54.93333	533
54.94167	537
54.95000	540
54.95833	541
54.96667	543
54.97500	546
54.98333	549
54.99167	555
55.00000	562
55.00833	570
55.01667	576
55.02500	581
55.03333	584
55.04167	585
55.05000	587
55.05833	591
55.06667	599
55.07500	608
55.08333	617
55.09167	624
55.10000	630
55.10833	633
55.11667	635
55.12500	635
55.13333	634
55.14167	634
55.15000	636
55.15833	639
55.16667	645
55.17500	649
55.18333	653
55.19167	657
55.20000	661
55.20833	665
55.21667	670
55.22500	675
55.23333	678
55.24167	681
55.25000	683
55.25833	684
55.26667	685
55.27500	687
55.28333	689
55.29167	692
55.30000	696
55.30833	701
55.31667	704
55.32500	705
55.33333	706
55.34167	706
55.35000	705
55.35833	705
55.36667	705
55.37500	706
55.38333	707
55.39167	708
55.40000	709
55.40833	709
55.41667	709
55.42500	711
55.43333	713
55.44167	715
55.45000	717
55.45833	717
55.46667	716
55.47500	715
55.48333	715
55.49167	715
55.50000	714
55.50833	713
55.51667	712
55.52500	711
55.53333	710
55.54167	709
55.55000	708
55.55833	706
55.56667	704
55.57500	701
55.58333	698
55.59167	696
55.60000	695
55.60833	695
55.61667	695
55.62500	694
55.63333	693
55.64167	693
55.65000	696
55.65833	699
55.66667	702
55.67500	704
55.68333	702
55.69167	698
55.70000	693
55.70833	688
55.71667	684
55.72500	682
55.73333	682
55.74167	682
55.75000	682
55.75833	682
55.76667	681
55.77500	679
55.78333	676
55.79167	673
55.80000	670
55.80833	665
55.81667	661
55.82500	656
55.83333	652
55.84167	649
55.85000	647
55.85833	645
55.86667	643
55.87500	639
55.88333	633
55.89167	627
55.90000	622
55.90833	618
55.91667	617
55.92500	617
55.93333	617
55.94167	618
55.95000	617
55.95833	616
55.96667	614
55.97500	611
55.98333	607
55.99167	603
56.00000	600
56.00833	596
56.01667	593
56.02500	589
56.03333	585
56.04167	580
56.05000	575
56.05833	570
56.06667	566
56.07500	561
56.08333	554
56.09167	546
56.10000	536
56.10833	526
56.11667	518
56.12500	513
56.13333	510
56.14167	510
56.15000	510
56.15833	509
56.16667	507
56.17500	503
56.18333	498
56.19167	493
56.20000	489
56.20833	487
56.21667	486
56.22500	483
56.23333	480
56.24167	476
56.25000	472
56.25833	467
56.26667	461
56.27500	455
56.28333	449
56.29167	444
56.30000	441
56.30833	440
56.31667	442
56.32500	445
56.33333	447
56.34167	446
56.35000	442
56.35833	438
56.36667	432
56.37500	427
56.38333	422
56.39167	416
56.40000	410
56.40833	405
56.41667	401
56.42500	399
56.43333	399
56.44167	400
56.45000	401
56.45833	402
56.46667	402
56.47500	400
56.48333	398
56.49167	395
56.50000	390
56.50833	385
56.51667	378
56.52500	371
56.53333	366
56.54167	362
56.55000	359
56.55833	356
56.56667	353
56.57500	349
56.58333	344
56.59167	339
56.60000	337
56.60833	336
56.61667	336
56.62500	334
56.63333	330
56.64167	322
56.65000	314
56.65833	308
56.66667	304
56.67500	303
56.68333	305
56.69167	307
56.70000	307
56.70833	304
56.71667	299
56.72500	295
56.73333	291
56.74167	291
56.75000	292
56.75833	294
56.76667	296
56.77500	297
56.78333	294
56.79167	289
56.80000	283
56.80833	278
56.81667	274
56.82500	270
56.83333	267
56.84167	263
56.85000	258
56.85833	254
56.86667	250
56.87500	245
56.88333	241
56.89167	236
56.90000	232
56.90833	228
56.91667	226
56.92500	225
56.93333	225
56.94167	224
56.95000	223
56.95833	223
56.96667	222
56.97500	223
56.98333	223
56.99167	222
57.00000	220
57.00833	215
57.01667	210
57.02500	206
57.03333	203
57.04167	201
57.05000	200
57.05833	200
57.06667	200
57.07500	200
57.08333	199
57.09167	196
57.10000	191
57.10833	186
57.11667	182
57.12500	179
57.13333	179
57.14167	180
57.15000	182
57.15833	183
57.16667	183
57.17500	182
57.18333	180
57.19167	179
57.20000	177
57.20833	175
57.21667	172
57.22500	168
57.23333	165
57.24167	162
57.25000	160
57.25833	158
57.26667	157
57.27500	156
57.28333	155
57.29167	157
57.30000	159
57.30833	161
57.31667	162
57.32500	162
57.33333	160
57.34167	156
57.35000	152
57.35833	150
57.36667	147
57.37500	144
57.38333	140
57.39167	136
57.40000	133
57.40833	132
57.41667	132
57.42500	133
57.43333	133
57.44167	132
57.45000	129
57.45833	126
57.46667	122
57.47500	119
57.48333	116
57.49167	115
57.50000	114
57.50833	113
57.51667	113
57.52500	112
57.53333	111
57.54167	111
57.55000	112
57.55833	113
57.56667	114
57.57500	115
57.58333	115
57.59167	114
57.60000	112
57.60833	109
57.61667	106
57.62500	104
57.63333	104
57.64167	105
57.65000	106
57.65833	106
57.66667	104
57.67500	101
57.68333	98
57.69167	96
57.70000	93
57.70833	92
57.71667	92
57.72500	92
57.73333	93
57.74167	93
57.75000	93
57.75833	91
57.76667	89
57.77500	86
57.78333	82
57.79167	79
57.80000	79
57.80833	80
57.81667	83
57.82500	85
57.83333	87
57.84167	87
57.85000	86
57.85833	85
57.86667	85
57.87500	85
57.88333	83
57.89167	80
57.90000	76
57.90833	73
57.91667	70
57.92500	68
57.93333	65
57.94167	62
57.95000	58
57.95833	55
57.96667	51
57.97500	48
57.98333	46
57.99167	45
58.00000	48
58.00833	51
58.01667	54
58.02500	57
58.03333	58
58.04167	57
58.05000	55
58.05833	52
58.06667	49
58.07500	47
58.08333	45
58.09167	44
58.10000	44
58.10833	44
58.11667	44
58.12500	43
58.13333	42
58.14167	41
58.15000	40
58.15833	38
58.16667	35
58.17500	34
58.18333	36
58.19167	40
58.20000	46
58.20833	52
58.21667	54
58.22500	52
58.23333	48
58.24167	44
58.25000	40
58.25833	38
58.26667	38
58.27500	38
58.28333	38
58.29167	38
58.30000	39
58.30833	41
58.31667	42
58.32500	43
58.33333	44
58.34167	43
58.35000	43
58.35833	42
58.36667	43
58.37500	44
58.38333	44
58.39167	43
58.40000	41
58.40833	38
58.41667	36
58.42500	35
58.43333	35
58.44167	33
58.45000	32
58.45833	30
58.46667	29
58.47500	29
58.48333	28
58.49167	28
58.50000	26
58.50833	25
58.51667	25
58.52500	27
58.53333	29
58.54167	32
58.55000	34
58.55833	35
58.56667	34
58.57500	33
58.58333	32
58.59167	30
58.60000	29
58.60833	27
58.61667	25
58.62500	23
58.63333	21
58.64167	21
58.65000	21
58.65833	21
58.66667	21
58.67500	21
58.68333	19
58.69167	17
58.70000	15
58.70833	15
58.71667	15
58.72500	16
58.73333	16
58.74167	16
58.75000	15
58.75833	14
58.76667	13
58.77500	12
58.78333	11
58.79167	10
58.80000	9
58.80833	8
58.81667	7
58.82500	8
58.83333	9
58.84167	10
58.85000	10
58.85833	8
58.86667	6
58.87500	3
58.88333	2
58.89167	2
58.90000	4
58.90833	5
58.91667	6
58.92500	6
58.93333	6
58.94167	7
58.95000	8
58.95833	9
58.96667	9
58.97500	9
58.98333	7
58.99167	5
59.00000	4
59.00833	3
59.01667	3
59.02500	5
59.03333	8
59.04167	10
59.05000	12
59.05833	11
59.06667	9
59.07500	7
59.08333	6
59.09167	5
59.10000	3
59.10833	-1
59.11667	-4
59.12500	-8
59.13333	-10
59.14167	-10
59.15000	-8
59.15833	-5
59.16667	-3
59.17500	-2
59.18333	-2
59.19167	-4
59.20000	-7
59.20833	-10
59.21667	-12
59.22500	-13
59.23333	-12
59.24167	-10
59.25000	-9
59.25833	-9
59.26667	-10
59.27500	-12
59.28333	-13
59.29167	-14
59.30000	-15
59.30833	-16
59.31667	-18
59.32500	-19
59.33333	-20
59.34167	-18
59.35000	-14
59.35833	-9
59.36667	-3
59.37500	1
59.38333	2
59.39167	2
59.40000	-1
59.40833	-5
59.41667	-7
59.42500	-7
59.43333	-5
59.44167	-0
59.45000	5
59.45833	8
59.46667	9
59.47500	5
59.48333	-2
59.49167	-8
59.50000	-14
59.50833	-17
59.51667	-19
59.52500	-19
59.53333	-17
59.54167	-11
59.55000	-4
59.55833	3
59.56667	10
59.57500	13
59.58333	13
59.59167	10
59.60000	5
59.60833	1
59.61667	-1
59.62500	-1
59.63333	-0
59.64167	2
59.65000	3
59.65833	2
59.66667	-1
59.67500	-5
59.68333	-10
59.69167	-14
59.70000	-16
59.70833	-16
59.71667	-15
59.72500	-15
59.73333	-15
59.74167	-15
59.75000	-17
59.75833	-17
59.76667	-17
59.77500	-16
59.78333	-15
59.79167	-13
59.80000	-11
59.80833	-9
59.81667	-7
59.82500	-6
59.83333	-5
59.84167	-4
59.85000	-2
59.85833	-0
59.86667	2
59.87500	4
59.88333	3
59.89167	1
59.90000	-2
59.90833	-5
59.91667	-8
59.92500	-11
59.93333	-13
59.94167	-15
59.95000	-16
59.95833	-16
59.96667	-13
59.97500	-10
59.98333	-7
59.99167	-5
60.00000	-3

[LC Chromatogram(Detector A-Ch2)]
Interval(msec)	500
# of Points	7201
Start Time(min)	0.000
End Time(min)	60.000
Intensity Units	mV
Intensity Multiplier	0.001
Wavelength(nm)	230
R.Time (min)	Intensity
0.00000	-73
0.00833	-73
0.01667	-16
0.02500	-4
0.03333	-6
0.04167	-7
0.05000	-7
0.05833	-7
0.06667	-8
0.07500	-10
0.08333	-14
0.09167	-19
0.10000	-23
0.10833	-26
0.11667	-27
0.12500	-27
0.13333	-26
0.14167	-25
0.15000	-25
0.15833	-27
0.16667	-30
0.17500	-34
0.18333	-37
0.19167	-40
0.20000	-43
0.20833	-44
0.21667	-45
0.22500	-46
0.23333	-49
0.24167	-52
0.25000	-56
0.25833	-59
0.26667	-61
0.27500	-63
0.28333	-64
0.29167	-65
0.30000	-66
0.30833	-65
0.31667	-64
0.32500	-63
0.33333	-63
0.34167	-65
0.35000	-68
0.35833	-71
0.36667	-73
0.37500	-75
0.38333	-76
0.39167	-77
0.40000	-78
0.40833	-79
0.41667	-80
0.42500	-82
0.43333	-85
0.44167	-86
0.45000	-87
0.45833	-87
0.46667	-87
0.47500	-88
0.48333	-90
0.49167	-93
0.50000	-95
0.50833	-96
0.51667	-96
0.52500	-97
0.53333	-98
0.54167	-101
0.55000	-105
0.55833	-109
0.56667	-113
0.57500	-116
0.58333	-118
0.59167	-119
0.60000	-119
0.60833	-118
0.61667	-116
0.62500	-115
0.63333	-116
0.64167	-118
0.65000	-119
0.65833	-121
0.66667	-122
0.67500	-124
0.68333	-125
0.69167	-126
0.70000	-129
0.70833	-131
0.71667	-134
0.72500	-138
0.73333	-142
0.74167	-144
0.75000	-144
0.75833	-142
0.76667	-140
0.77500	-139
0.78333	-139
0.79167	-141
0.80000	-144
0.80833	-147
0.81667	-150
0.82500	-152
0.83333	-154
0.84167	-156
0.85000	-158
0.85833	-160
0.86667	-162
0.87500	-162
0.88333	-162
0.89167	-160
0.90000	-158
0.90833	-157
0.91667	-156
0.92500	-157
0.93333	-160
0.94167	-163
0.95000	-165
0.95833	-168
0.96667	-170
0.97500	-171
0.98333	-173
0.99167	-174
1.00000	-174
1.00833	-175
1.01667	-175
1.02500	-175
1.03333	-176
1.04167	-177
1.05000	-177
1.05833	-176
1.06667	-175
1.07500	-173
1.08333	-172
1.09167	-172
1.10000	-173
1.10833	-174
1.11667	-176
1.12500	-178
1.13333	-181
1.14167	-184
1.15000	-187
1.15833	-191
1.16667	-194
1.17500	-198
1.18333	-201
1.19167	-202
1.20000	-202
1.20833	-202
1.21667	-202
1.22500	-203
1.23333	-204
1.24167	-204
1.25000	-204
1.25833	-203
1.26667	-203
1.27500	-205
1.28333	-208
1.29167	-211
1.30000	-214
1.30833	-215
1.31667	-214
1.32500	-214
1.33333	-213
1.34167	-213
1.35000	-215
1.35833	-218
1.36667	-221
1.37500	-224
1.38333	-225
1.39167	-225
1.40000	-225
1.40833	-223
1.41667	-222
1.42500	-220
1.43333	-220
1.44167	-222
1.45000	-224
1.45833	-226
1.46667	-228
1.47500	-230
1.48333	-231
1.49167	-231
1.50000	-230
1.50833	-228
1.51667	-226
1.52500	-225
1.53333	-226
1.54167	-227
1.55000	-228
1.55833	-227
1.56667	-226
1.57500	-224
1.58333	-225
1.59167	-230
1.60000	-236
1.60833	-242
1.61667	-247
1.62500	-249
1.63333	-249
1.64167	-248
1.65000	-247
1.65833	-246
1.66667	-246
1.67500	-246
1.68333	-246
1.69167	-246
1.70000	-247
1.70833	-248
1.71667	-250
1.72500	-253
1.73333	-255
1.74167	-257
1.75000	-257
1.75833	-256
1.76667	-253
1.77500	-250
1.78333	-247
1.79167	-246
1.80000	-246
1.80833	-247
1.81667	-248
1.82500	-250
1.83333	-253
1.84167	-255
1.85000	-258
1.85833	-261
1.86667	-264
1.87500	-268
1.88333	-270
1.89167	-271
1.90000	-271
1.90833	-270
1.91667	-269
1.92500	-269
1.93333	-270
1.94167	-272
1.95000	-275
1.95833	-278
1.96667	-280
1.97500	-281
1.98333	-280
1.99167	-279
2.00000	-278
2.00833	-275
2.01667	-272
2.02500	-271
2.03333	-272
2.04167	-274
2.05000	-278
2.05833	-283
2.06667	-286
2.07500	-288
2.08333	-288
2.09167	-287
2.10000	-285
2.10833	-283
2.11667	-281
2.12500	-281
2.13333	-283
2.14167	-285
2.15000	-287
2.15833	-288
2.16667	-287
2.17500	-287
2.18333	-287
2.19167	-289
2.20000	-291
2.20833	-292
2.21667	-292
2.22500	-292
2.23333	-291
2.24167	-290
2.25000	-291
2.25833	-292
2.26667	-294
2.27500	-296
2.28333	-297
2.29167	-298
2.30000	-297
2.30833	-295
2.31667	-294
2.32500	-293
2.33333	-293
2.34167	-295
2.35000	-297
2.35833	-299
2.36667	-299
2.37500	-297
2.38333	-294
2.39167	-292
2.40000	-292
2.40833	-294
2.41667	-298
2.42500	-301
2.43333	-302
2.44167	-301
2.45000	-300
2.45833	-299
2.46667	-298
2.47500	-298
2.48333	-298
2.49167	-300
2.50000	-300
2.50833	-300
2.51667	-299
2.52500	-297
2.53333	-295
2.54167	-294
2.55000	-294
2.55833	-296
2.56667	-298
2.57500	-301
2.58333	-304
2.59167	-307
2.60000	-309
2.60833	-310
2.61667	-311
2.62500	-312
2.63333	-312
2.64167	-312
2.65000	-312
2.65833	-310
2.66667	-309
2.67500	-308
2.68333	-309
2.69167	-311
2.70000	-313
2.70833	-315
2.71667	-317
2.72500	-319
2.73333	-321
2.74167	-323
2.75000	-326
2.75833	-328
2.76667	-329
2.77500	-330
2.78333	-328
2.79167	-327
2.80000	-325
2.80833	-323
2.81667	-321
2.82500	-320
2.83333	-319
2.84167	-319
2.85000	-318
2.85833	-319
2.86667	-320
2.87500	-321
2.88333	-324
2.89167	-328
2.90000	-332
2.90833	-335
2.91667	-338
2.92500	-339
2.93333	-338
2.94167	-335
2.95000	-334
2.95833	-335
2.96667	-335
2.97500	-336
2.98333	-335
2.99167	-333
3.00000	-331
3.00833	-330
3.01667	-331
3.02500	-332
3.03333	-333
3.04167	-334
3.05000	-333
3.05833	-332
3.06667	-332
3.07500	-333
3.08333	-333
3.09167	-334
3.10000	-334
3.10833	-334
3.11667	-334
3.12500	-335
3.13333	-338
3.14167	-342
3.15000	-346
3.15833	-350
3.16667	-352
3.17500	-353
3.18333	-353
3.19167	-351
3.20000	-348
3.20833	-345
3.21667	-342
3.22500	-341
3.23333	-342
3.24167	-344
3.25000	-346
3.25833	-348
3.26667	-348
3.27500	-346
3.28333	-342
3.29167	-338
3.30000	-335
3.30833	-335
3.31667	-336
3.32500	-337
3.33333	-339
3.34167	-340
3.35000	-341
3.35833	-343
3.36667	-344
3.37500	-345
3.38333	-346
3.39167	-348
3.40000	-350
3.40833	-352
3.41667	-355
3.42500	-357
3.43333	-360
3.44167	-363
3.45000	-364
3.45833	-364
3.46667	-362
3.47500	-360
3.48333	-358
3.49167	-358
3.50000	-359
3.50833	-359
3.51667	-359
3.52500	-358
3.53333	-359
3.54167	-360
3.55000	-361
3.55833	-361
3.56667	-361
3.57500	-360
3.58333	-358
3.59167	-357
3.60000	-355
3.60833	-354
3.61667	-353
3.62500	-353
3.63333	-354
3.64167	-356
3.65000	-357
3.65833	-359
3.66667	-360
3.67500	-363
3.68333	-366
3.69167	-370
3.70000	-373
3.70833	-375
3.71667	-375
3.72500	-373
3.73333	-370
3.74167	-367
3.75000	-365
3.75833	-364
3.76667	-363
3.77500	-363
3.78333	-364
3.79167	-365
3.80000	-367
3.80833	-368
3.81667	-367
3.82500	-366
3.83333	-365
3.84167	-364
3.85000	-364
3.85833	-366
3.86667	-367
3.87500	-370
3.88333	-372
3.89167	-373
3.90000	-373
3.90833	-372
3.91667	-371
3.92500	-371
3.93333	-373
3.94167	-375
3.95000	-377
3.95833	-379
3.96667	-381
3.97500	-382
3.98333	-383
3.99167	-384
4.00000	-385
4.00833	-385
4.01667	-383
4.02500	-379
4.03333	-375
4.04167	-371
4.05000	-368
4.05833	-365
4.06667	-365
4.07500	-367
4.08333	-370
4.09167	-373
4.10000	-375
4.10833	-376
4.11667	-376
4.12500	-377
4.13333	-379
4.14167	-383
4.15000	-386
4.15833	-389
4.16667	-390
4.17500	-389
4.18333	-387
4.19167	-383
4.20000	-380
4.20833	-377
4.21667	-376
4.22500	-376
4.23333	-374
4.24167	-373
4.25000	-371
4.25833	-371
4.26667	-372
4.27500	-374
4.28333	-376
4.29167	-378
4.30000	-379
4.30833	-381
4.31667	-381
4.32500	-383
4.33333	-385
4.34167	-388
4.35000	-391
4.35833	-393
4.36667	-393
4.37500	-392
4.38333	-391
4.39167	-389
4.40000	-388
4.40833	-388
4.41667	-390
4.42500	-391
4.43333	-392
4.44167	-392
4.45000	-390
4.45833	-387
4.46667	-384
4.47500	-381
4.48333	-379
4.49167	-378
4.50000	-378
4.50833	-379
4.51667	-382
4.52500	-384
4.53333	-385
4.54167	-386
4.55000	-386
4.55833	-386
4.56667	-387
4.57500	-390
4.58333	-392
4.59167	-394
4.60000	-396
4.60833	-397
4.61667	-398
4.62500	-399
4.63333	-400
4.64167	-400
4.65000	-398
4.65833	-396
4.66667	-394
4.67500	-392
4.68333	-391
4.69167	-391
4.70000	-392
4.70833	-392
4.71667	-394
4.72500	-394
4.73333	-395
4.74167	-395
4.75000	-395
4.75833	-395
4.76667	-395
4.77500	-397
4.78333	-398
4.79167	-400
4.80000	-400
4.80833	-401
4.81667	-401
4.82500	-401
4.83333	-401
4.84167	-401
4.85000	-401
4.85833	-401
4.86667	-400
4.87500	-400
4.88333	-401
4.89167	-401
4.90000	-401
4.90833	-401
4.91667	-401
4.92500	-401
4.93333	-402
4.94167	-403
4.95000	-404
4.95833	-404
4.96667	-404
4.97500	-404
4.98333	-405
4.99167	-406
5.00000	-407
5.00833	-408
5.01667	-409
5.02500	-410
5.03333	-410
5.04167	-409
5.05000	-409
5.05833	-409
5.06667	-409
5.07500	-410
5.08333	-411
5.09167	-411
5.10000	-411
5.10833	-411
5.11667	-411
5.12500	-411
5.13333	-409
5.14167	-407
5.15000	-403
5.15833	-399
5.16667	-397
5.17500	-397
5.18333	-399
5.19167	-401
5.20000	-404
5.20833	-406
5.21667	-408
5.22500	-410
5.23333	-410
5.24167	-410
5.25000	-409
5.25833	-410
5.26667	-411
5.27500	-412
5.28333	-414
5.29167	-414
5.30000	-415
5.30833	-414
5.31667	-414
5.32500	-414
5.33333	-414
5.34167	-415
5.35000	-415
5.35833	-414
5.36667	-414
5.37500	-414
5.38333	-415
5.39167	-416
5.40000	-417
5.40833	-416
5.41667	-414
5.42500	-412
5.43333	-411
5.44167	-411
5.45000	-412
5.45833	-413
5.46667	-413
5.47500	-411
5.48333	-410
5.49167	-410
5.50000	-411
5.50833	-414
5.51667	-419
5.52500	-421
5.53333	-422
5.54167	-421
5.55000	-419
5.55833	-416
5.56667	-414
5.57500	-414
5.58333	-415
5.59167	-415
5.60000	-416
5.60833	-416
5.61667	-415
5.62500	-414
5.63333	-413
5.64167	-413
5.65000	-413
5.65833	-413
5.66667	-413
5.67500	-414
5.68333	-416
5.69167	-420
5.70000	-423
5.70833	-425
5.71667	-425
5.72500	-424
5.73333	-422
5.74167	-420
5.75000	-419
5.75833	-419
5.76667	-419
5.77500	-420
5.78333	-421
5.79167	-423
5.80000	-426
5.80833	-428
5.81667	-428
5.82500	-426
5.83333	-423
5.84167	-421
5.85000	-418
5.85833	-416
5.86667	-414
5.87500	-415
5.88333	-417
5.89167	-419
5.90000	-421
5.90833	-422
5.91667	-421
5.92500	-420
5.93333	-420
5.94167	-422
5.95000	-423
5.95833	-425
5.96667	-426
5.97500	-425
5.98333	-424
5.99167	-423
6.00000	-423
6.00833	-423
6.01667	-424
6.02500	-424
6.03333	-425
6.04167	-424
6.05000	-423
6.05833	-422
6.06667	-420
6.07500	-419
6.08333	-419
6.09167	-421
6.10000	-424
6.10833	-427
6.11667	-430
6.12500	-430
6.13333	-429
6.14167	-426
6.15000	-424
6.15833	-422
6.16667	-423
6.17500	-425
6.18333	-427
6.19167	-428
6.20000	-428
6.20833	-427
6.21667	-426
6.22500	-426
6.23333	-427
6.24167	-428
6.25000	-429
6.25833	-428
6.26667	-427
6.27500	-425
6.28333	-424
6.29167	-424
6.30000	-426
6.30833	-427
6.31667	-429
6.32500	-432
6.33333	-435
6.34167	-438
6.35000	-441
6.35833	-443
6.36667	-442
6.37500	-440
6.38333	-437
6.39167	-434
6.40000	-432
6.40833	-432
6.41667	-433
6.42500	-435
6.43333	-437
6.44167	-439
6.45000	-441
6.45833	-442
6.46667	-443
6.47500	-444
6.48333	-445
6.49167	-445
6.50000	-444
6.50833	-442
6.51667	-439
6.52500	-436
6.53333	-433
6.54167	-430
6.55000	-429
6.55833	-430
6.56667	-431
6.57500	-432
6.58333	-433
6.59167	-433
6.60000	-432
6.60833	-432
6.61667	-432
6.62500	-433
6.63333	-435
6.64167	-436
6.65000	-437
6.65833	-436
6.66667	-436
6.67500	-434
6.68333	-432
6.69167	-430
6.70000	-428
6.70833	-425
6.71667	-423
6.72500	-423
6.73333	-425
6.74167	-429
6.75000	-435
6.75833	-440
6.76667	-442
6.77500	-442
6.78333	-441
6.79167	-441
6.80000	-441
6.80833	-441
6.81667	-441
6.82500	-439
6.83333	-436
6.84167	-433
6.85000	-430
6.85833	-428
6.86667	-427
6.87500	-426
6.88333	-426
6.89167	-426
6.90000	-426
6.90833	-426
6.91667	-428
6.92500	-431
6.93333	-435
6.94167	-439
6.95000	-440
6.95833	-440
6.96667	-440
6.97500	-441
6.98333	-443
6.99167	-446
7.00000	-449
7.00833	-451
7.01667	-451
7.02500	-450
7.03333	-448
7.04167	-445
7.05000	-441
7.05833	-437
7.06667	-435
7.07500	-435
7.08333	-436
7.09167	-437
7.10000	-439
7.10833	-440
7.11667	-441
7.12500	-441
7.13333	-442
7.14167	-443
7.15000	-443
7.15833	-441
7.16667	-438
7.17500	-435
7.18333	-432
7.19167	-431
7.20000	-431
7.20833	-432
7.21667	-433
7.22500	-434
7.23333	-436
7.24167	-438
7.25000	-439
7.25833	-438
7.26667	-437
7.27500	-434
7.28333	-433
7.29167	-432
7.30000	-434
7.30833	-438
7.31667	-442
7.32500	-445
7.33333	-447
7.34167	-446
7.35000	-444
7.35833	-441
7.36667	-440
7.37500	-440
7.38333	-442
7.39167	-445
7.40000	-446
7.40833	-447
7.41667	-446
7.42500	-444
7.43333	-442
7.44167	-439
7.45000	-437
7.45833	-435
7.46667	-436
7.47500	-438
7.48333	-441
7.49167	-443
7.50000	-444
7.50833	-444
7.51667	-442
7.52500	-441
7.53333	-440
7.54167	-440
7.55000	-439
7.55833	-438
7.56667	-438
7.57500	-439
7.58333	-441
7.59167	-443
7.60000	-445
7.60833	-445
7.61667	-445
7.62500	-444
7.63333	-445
7.64167	-447
7.65000	-450
7.65833	-454
7.66667	-456
7.67500	-457
7.68333	-456
7.69167	-454
7.70000	-451
7.70833	-448
7.71667	-446
7.72500	-444
7.73333	-442
7.74167	-441
7.75000	-441
7.75833	-442
7.76667	-444
7.77500	-447
7.78333	-450
7.79167	-451
7.80000	-451
7.80833	-450
7.81667	-448
7.82500	-445
7.83333	-444
7.84167	-443
7.85000	-445
7.85833	-448
7.86667	-452
7.87500	-454
7.88333	-454
7.89167	-453
7.90000	-452
7.90833	-451
7.91667	-451
7.92500	-452
7.93333	-452
7.94167	-451
7.95000	-450
7.95833	-449
7.96667	-450
7.97500	-451
7.98333	-452
7.99167	-453
8.00000	-452
8.00833	-450
8.01667	-448
8.02500	-447
8.03333	-448
8.04167	-450
8.05000	-452
8.05833	-453
8.06667	-454
8.07500	-453
8.08333	-453
8.09167	-455
8.10000	-457
8.10833	-458
8.11667	-457
8.12500	-455
8.13333	-453
8.14167	-450
8.15000	-449
8.15833	-448
8.16667	-448
8.17500	-449
8.18333	-452
8.19167	-454
8.20000	-456
8.20833	-457
8.21667	-456
8.22500	-455
8.23333	-454
8.24167	-453
8.25000	-451
8.25833	-448
8.26667	-446
8.27500	-445
8.28333	-446
8.29167	-449
8.30000	-451
8.30833	-453
8.31667	-452
8.32500	-452
8.33333	-451
8.34167	-452
8.35000	-454
8.35833	-457
8.36667	-460
8.37500	-461
8.38333	-461
8.39167	-460
8.40000	-459
8.40833	-458
8.41667	-457
8.42500	-456
8.43333	-455
8.44167	-455
8.45000	-455
8.45833	-456
8.46667	-456
8.47500	-457
8.48333	-458
8.49167	-459
8.50000	-460
8.50833	-460
8.51667	-459
8.52500	-458
8.53333	-457
8.54167	-457
8.55000	-457
8.55833	-458
8.56667	-459
8.57500	-460
8.58333	-460
8.59167	-459
8.60000	-456
8.60833	-453
8.61667	-451
8.62500	-450
8.63333	-449
8.64167	-450
8.65000	-450
8.65833	-451
8.66667	-453
8.67500	-454
8.68333	-455
8.69167	-456
8.70000	-455
8.70833	-455
8.71667	-454
8.72500	-453
8.73333	-452
8.74167	-451
8.75000	-452
8.75833	-453
8.76667	-455
8.77500	-456
8.78333	-456
8.79167	-456
8.80000	-455
8.80833	-455
8.81667	-456
8.82500	-456
8.83333	-456
8.84167	-455
8.85000	-455
8.85833	-455
8.86667	-456
8.87500	-457
8.88333	-458
8.89167	-457
8.90000	-456
8.90833	-454
8.91667	-454
8.92500	-454
8.93333	-455
8.94167	-457
8.95000	-459
8.95833	-460
8.96667	-460
8.97500	-458
8.98333	-455
8.99167	-454
9.00000	-452
9.00833	-452
9.01667	-451
9.02500	-450
9.03333	-447
9.04167	-446
9.05000	-446
9.05833	-448
9.06667	-451
9.07500	-456
9.08333	-460
9.09167	-461
9.10000	-461
9.10833	-460
9.11667	-458
9.12500	-457
9.13333	-456
9.14167	-456
9.15000	-456
9.15833	-457
9.16667	-457
9.17500	-456
9.18333	-456
9.19167	-455
9.20000	-456
9.20833	-456
9.21667	-455
9.22500	-455
9.23333	-454
9.24167	-454
9.25000	-455
9.25833	-455
9.26667	-456
9.27500	-457
9.28333	-457
9.29167	-459
9.30000	-460
9.30833	-462
9.31667	-463
9.32500	-464
9.33333	-464
9.34167	-463
9.35000	-462
9.35833	-462
9.36667	-462
9.37500	-463
9.38333	-463
9.39167	-461
9.40000	-460
9.40833	-459
9.41667	-460
9.42500	-460
9.43333	-461
9.44167	-460
9.45000	-458
9.45833	-457
9.46667	-456
9.47500	-457
9.48333	-458
9.49167	-458
9.50000	-457
9.50833	-455
9.51667	-454
9.52500	-453
9.53333	-454
9.54167	-454
9.55000	-454
9.55833	-454
9.56667	-452
9.57500	-451
9.58333	-450
9.59167	-449
9.60000	-449
9.60833	-449
9.61667	-449
9.62500	-449
9.63333	-450
9.64167	-452
9.65000	-456
9.65833	-459
9.66667	-461
9.67500	-463
9.68333	-463
9.69167	-461
9.70000	-458
9.70833	-454
9.71667	-451
9.72500	-449
9.73333	-448
9.74167	-449
9.75000	-450
9.75833	-451
9.76667	-452
9.77500	-454
9.78333	-457
9.79167	-460
9.80000	-463
9.80833	-463
9.81667	-461
9.82500	-459
9.83333	-458
9.84167	-459
9.85000	-462
9.85833	-465
9.86667	-466
9.87500	-466
9.88333	-464
9.89167	-460
9.90000	-457
9.90833	-453
9.91667	-451
9.92500	-451
9.93333	-454
9.94167	-458
9.95000	-461
9.95833	-463
9.96667	-463
9.97500	-462
9.98333	-460
9.99167	-459
10.00000	-458
10.00833	-457
10.01667	-455
10.02500	-454
10.03333	-453
10.04167	-452
10.05000	-451
10.05833	-451
10.06667	-451
10.07500	-451
10.08333	-453
10.09167	-456
10.10000	-458
10.10833	-459
10.11667	-458
10.12500	-457
10.13333	-455
10.14167	-453
10.15000	-453
10.15833	-454
10.16667	-455
10.17500	-457
10.18333	-459
10.19167	-460
10.20000	-460
10.20833	-460
10.21667	-458
10.22500	-456
10.23333	-452
10.24167	-449
10.25000	-446
10.25833	-443
10.26667	-442
10.27500	-444
10.28333	-446
10.29167	-450
10.30000	-453
10.30833	-454
10.31667	-454
10.32500	-453
10.33333	-450
10.34167	-449
10.35000	-448
10.35833	-448
10.36667	-448
10.37500	-449
10.38333	-450
10.39167	-452
10.40000	-454
10.40833	-457
10.41667	-458
10.42500	-458
10.43333	-457
10.44167	-455
10.45000	-452
10.45833	-450
10.46667	-447
10.47500	-445
10.48333	-444
10.49167	-442
10.50000	-441
10.50833	-441
10.51667	-442
10.52500	-444
10.53333	-446
10.54167	-449
10.55000	-450
10.55833	-450
10.56667	-450
10.57500	-451
10.58333	-452
10.59167	-452
10.60000	-451
10.60833	-450
10.61667	-449
10.62500	-448
10.63333	-446
10.64167	-446
10.65000	-445
10.65833	-446
10.66667	-446
10.67500	-447
10.68333	-449
10.69167	-450
10.70000	-451
10.70833	-450
10.71667	-449
10.72500	-448
10.73333	-448
10.74167	-448
10.75000	-449
10.75833	-450
10.76667	-450
10.77500	-450
10.78333	-450
10.79167	-450
10.80000	-448
10.80833	-447
10.81667	-445
10.82500	-445
10.83333	-445
10.84167	-446
10.85000	-446
10.85833	-448
10.86667	-449
10.87500	-451
10.88333	-452
10.89167	-453
10.90000	-453
10.90833	-453
10.91667	-453
10.92500	-452
10.93333	-452
10.94167	-450
10.95000	-449
10.95833	-447
10.96667	-445
10.97500	-444
10.98333	-442
10.99167	-440
11.00000	-438
11.00833	-438
11.01667	-440
11.02500	-443
11.03333	-447
11.04167	-452
11.05000	-454
11.05833	-456
11.06667	-456
11.07500	-454
11.08333	-453
11.09167	-453
11.10000	-453
11.10833	-453
11.11667	-452
11.12500	-451
11.13333	-451
11.14167	-451
11.15000	-450
11.15833	-449
11.16667	-447
11.17500	-447
11.18333	-448
11.19167	-450
11.20000	-453
11.20833	-455
11.21667	-458
11.22500	-459
11.23333	-458
11.24167	-456
11.25000	-452
11.25833	-448
11.26667	-446
11.27500	-445
11.28333	-446
11.29167	-448
11.30000	-450
11.30833	-453
11.31667	-455
11.32500	-458
11.33333	-459
11.34167	-460
11.35000	-459
11.35833	-458
11.36667	-457
11.37500	-456
11.38333	-456
11.39167	-455
11.40000	-454
11.40833	-453
11.41667	-452
11.42500	-451
11.43333	-450
11.44167	-451
11.45000	-452
11.45833	-454
11.46667	-457
11.47500	-461
11.48333	-465
11.49167	-467
11.50000	-468
11.50833	-469
11.51667	-470
11.52500	-470
11.53333	-469
11.54167	-467
11.55000	-465
11.55833	-463
11.56667	-461
11.57500	-460
11.58333	-460
11.59167	-460
11.60000	-462
11.60833	-465
11.61667	-468
11.62500	-471
11.63333	-472
11.64167	-471
11.65000	-469
11.65833	-466
11.66667	-463
11.67500	-458
11.68333	-454
11.69167	-451
11.70000	-449
11.70833	-448
11.71667	-448
11.72500	-449
11.73333	-451
11.74167	-452
11.75000	-453
11.75833	-455
11.76667	-457
11.77500	-459
11.78333	-460
11.79167	-460
11.80000	-460
11.80833	-460
11.81667	-459
11.82500	-457
11.83333	-456
11.84167	-454
11.85000	-453
11.85833	-453
11.86667	-455
11.87500	-459
11.88333	-463
11.89167	-466
11.90000	-468
11.90833	-468
11.91667	-468
11.92500	-469
11.93333	-470
11.94167	-469
11.95000	-467
11.95833	-464
11.96667	-461
11.97500	-459
11.98333	-459
11.99167	-460
12.00000	-461
12.00833	-461
12.01667	-460
12.02500	-459
12.03333	-461
12.04167	-462
12.05000	-464
12.05833	-465
12.06667	-465
12.07500	-463
12.08333	-459
12.09167	-457
12.10000	-455
12.10833	-455
12.11667	-457
12.12500	-460
12.13333	-464
12.14167	-468
12.15000	-469
12.15833	-467
12.16667	-465
12.17500	-463
12.18333	-461
12.19167	-460
12.20000	-459
12.20833	-458
12.21667	-457
12.22500	-456
12.23333	-456
12.24167	-456
12.25000	-454
12.25833	-452
12.26667	-452
12.27500	-453
12.28333	-456
12.29167	-459
12.30000	-462
12.30833	-464
12.31667	-464
12.32500	-465
12.33333	-465
12.34167	-464
12.35000	-462
12.35833	-457
12.36667	-453
12.37500	-449
12.38333	-447
12.39167	-448
12.40000	-450
12.40833	-452
12.41667	-455
12.42500	-458
12.43333	-459
12.44167	-461
12.45000	-461
12.45833	-460
12.46667	-459
12.47500	-458
12.48333	-457
12.49167	-458
12.50000	-459
12.50833	-460
12.51667	-460
12.52500	-461
12.53333	-462
12.54167	-463
12.55000	-465
12.55833	-467
12.56667	-469
12.57500	-469
12.58333	-468
12.59167	-465
12.60000	-461
12.60833	-458
12.61667	-455
12.62500	-454
12.63333	-455
12.64167	-457
12.65000	-458
12.65833	-460
12.66667	-462
12.67500	-464
12.68333	-465
12.69167	-467
12.70000	-467
12.70833	-464
12.71667	-459
12.72500	-455
12.73333	-452
12.74167	-451
12.75000	-452
12.75833	-455
12.76667	-458
12.77500	-460
12.78333	-461
12.79167	-460
12.80000	-459
12.80833	-458
12.81667	-457
12.82500	-457
12.83333	-457
12.84167	-457
12.85000	-457
12.85833	-458
12.86667	-458
12.87500	-459
12.88333	-459
12.89167	-457
12.90000	-455
12.90833	-454
12.91667	-453
12.92500	-453
12.93333	-455
12.94167	-457
12.95000	-459
12.95833	-461
12.96667	-462
12.97500	-461
12.98333	-458
12.99167	-454
13.00000	-450
13.00833	-449
13.01667	-449
13.02500	-450
13.03333	-451
13.04167	-453
13.05000	-452
13.05833	-451
13.06667	-451
13.07500	-452
13.08333	-455
13.09167	-458
13.10000	-460
13.10833	-462
13.11667	-462
13.12500	-463
13.13333	-464
13.14167	-465
13.15000	-466
13.15833	-465
13.16667	-464
13.17500	-462
13.18333	-460
13.19167	-459
13.20000	-458
13.20833	-458
13.21667	-458
13.22500	-460
13.23333	-461
13.24167	-461
13.25000	-460
13.25833	-458
13.26667	-456
13.27500	-454
13.28333	-453
13.29167	-453
13.30000	-452
13.30833	-450
13.31667	-449
13.32500	-448
13.33333	-448
13.34167	-448
13.35000	-449
13.35833	-449
13.36667	-449
13.37500	-448
13.38333	-447
13.39167	-447
13.40000	-448
13.40833	-451
13.41667	-454
13.42500	-455
13.43333	-453
13.44167	-449
13.45000	-445
13.45833	-441
13.46667	-440
13.47500	-442
13.48333	-446
13.49167	-450
13.50000	-453
13.50833	-455
13.51667	-456
13.52500	-457
13.53333	-458
13.54167	-458
13.55000	-457
13.55833	-457
13.56667	-457
13.57500	-455
13.58333	-453
13.59167	-452
13.60000	-450
13.60833	-449
13.61667	-449
13.62500	-448
13.63333	-447
13.64167	-447
13.65000	-448
13.65833	-450
13.66667	-452
13.67500	-452
13.68333	-451
13.69167	-448
13.70000	-445
13.70833	-442
13.71667	-441
13.72500	-439
13.73333	-438
13.74167	-435
13.75000	-433
13.75833	-430
13.76667	-427
13.77500	-425
13.78333	-424
13.79167	-422
13.80000	-419
13.80833	-417
13.81667	-415
13.82500	-413
13.83333	-411
13.84167	-409
13.85000	-407
13.85833	-404
13.86667	-402
13.87500	-400
13.88333	-401
13.89167	-402
13.90000	-402
13.90833	-402
13.91667	-400
13.92500	-397
13.93333	-395
13.94167	-392
13.95000	-390
13.95833	-387
13.96667	-385
13.97500	-382
13.98333	-378
13.99167	-374
14.00000	-370
14.00833	-368
14.01667	-367
14.02500	-368
14.03333	-370
14.04167	-372
14.05000	-373
14.05833	-371
14.06667	-367
14.07500	-363
14.08333	-359
14.09167	-355
14.10000	-353
14.10833	-352
14.11667	-351
14.12500	-352
14.13333	-353
14.14167	-355
14.15000	-356
14.15833	-356
14.16667	-355
14.17500	-353
14.18333	-350
14.19167	-348
14.20000	-347
14.20833	-347
14.21667	-347
14.22500	-348
14.23333	-348
14.24167	-349
14.25000	-349
14.25833	-349
14.26667	-349
14.27500	-349
14.28333	-349
14.29167	-349
14.30000	-346
14.30833	-344
14.31667	-341
14.32500	-338
14.33333	-336
14.34167	-336
14.35000	-338
14.35833	-341
14.36667	-345
14.37500	-347
14.38333	-349
14.39167	-349
14.40000	-348
14.40833	-347
14.41667	-345
14.42500	-345
14.43333	-345
14.44167	-347
14.45000	-348
14.45833	-349
14.46667	-349
14.47500	-347
14.48333	-344
14.49167	-341
14.50000	-338
14.50833	-337
14.51667	-337
14.52500	-339
14.53333	-342
14.54167	-344
14.55000	-344
14.55833	-342
14.56667	-341
14.57500	-339
14.58333	-336
14.59167	-336
14.60000	-337
14.60833	-340
14.61667	-344
14.62500	-348
14.63333	-352
14.64167	-355
14.65000	-357
14.65833	-357
14.66667	-357
14.67500	-357
14.68333	-358
14.69167	-358
14.70000	-359
14.70833	-360
14.71667	-361
14.72500	-361
14.73333	-360
14.74167	-358
14.75000	-357
14.75833	-357
14.76667	-359
14.77500	-363
14.78333	-367
14.79167	-369
14.80000	-370
14.80833	-369
14.81667	-366
14.82500	-364
14.83333	-362
14.84167	-360
14.85000	-359
14.85833	-358
14.86667	-358
14.87500	-360
14.88333	-363
14.89167	-367
14.90000	-370
14.90833	-371
14.91667	-371
14.92500	-369
14.93333	-366
14.94167	-363
14.95000	-362
14.95833	-362
14.96667	-364
14.97500	-366
14.98333	-368
14.99167	-369
15.00000	-369
15.00833	-367
15.01667	-365
15.02500	-363
15.03333	-363
15.04167	-364
15.05000	-365
15.05833	-367
15.06667	-368
15.07500	-369
15.08333	-368
15.09167	-368
15.10000	-367
15.10833	-367
15.11667	-369
15.12500	-371
15.13333	-373
15.14167	-376
15.15000	-377
15.15833	-378
15.16667	-379
15.17500	-379
15.18333	-379
15.19167	-380
15.20000	-380
15.20833	-380
15.21667	-379
15.22500	-376
15.23333	-373
15.24167	-371
15.25000	-370
15.25833	-370
15.26667	-371
15.27500	-372
15.28333	-375
15.29167	-378
15.30000	-381
15.30833	-383
15.31667	-385
15.32500	-387
15.33333	-387
15.34167	-387
15.35000	-387
15.35833	-387
15.36667	-388
15.37500	-388
15.38333	-387
15.39167	-386
15.40000	-385
15.40833	-384
15.41667	-383
15.42500	-381
15.43333	-381
15.44167	-380
15.45000	-380
15.45833	-381
15.46667	-382
15.47500	-381
15.48333	-380
15.49167	-380
15.50000	-381
15.50833	-385
15.51667	-389
15.52500	-392
15.53333	-393
15.54167	-392
15.55000	-389
15.55833	-386
15.56667	-385
15.57500	-385
15.58333	-387
15.59167	-390
15.60000	-392
15.60833	-392
15.61667	-391
15.62500	-391
15.63333	-390
15.64167	-390
15.65000	-391
15.65833	-391
15.66667	-392
15.67500	-393
15.68333	-394
15.69167	-395
15.70000	-397
15.70833	-398
15.71667	-398
15.72500	-397
15.73333	-397
15.74167	-396
15.75000	-397
15.75833	-398
15.76667	-400
15.77500	-402
15.78333	-405
15.79167	-406
15.80000	-405
15.80833	-404
15.81667	-403
15.82500	-401
15.83333	-401
15.84167	-402
15.85000	-403
15.85833	-404
15.86667	-405
15.87500	-405
15.88333	-406
15.89167	-405
15.90000	-405
15.90833	-405
15.91667	-406
15.92500	-407
15.93333	-406
15.94167	-405
15.95000	-404
15.95833	-403
15.96667	-404
15.97500	-406
15.98333	-407
15.99167	-406
16.00000	-404
16.00833	-403
16.01667	-403
16.02500	-403
16.03333	-404
16.04167	-404
16.05000	-403
16.05833	-402
16.06667	-401
16.07500	-401
16.08333	-402
16.09167	-404
16.10000	-405
16.10833	-406
16.11667	-408
16.12500	-408
16.13333	-406
16.14167	-405
16.15000	-403
16.15833	-403
16.16667	-403
16.17500	-402
16.18333	-400
16.19167	-398
16.20000	-395
16.20833	-395
16.21667	-396
16.22500	-399
16.23333	-402
16.24167	-404
16.25000	-406
16.25833	-407
16.26667	-407
16.27500	-406
16.28333	-404
16.29167	-401
16.30000	-397
16.30833	-396
16.31667	-396
16.32500	-397
16.33333	-400
16.34167	-403
16.35000	-406
16.35833	-407
16.36667	-408
16.37500	-407
16.38333	-406
16.39167	-404
16.40000	-403
16.40833	-404
16.41667	-405
16.42500	-407
16.43333	-409
16.44167	-411
16.45000	-410
16.45833	-408
16.46667	-405
16.47500	-402
16.48333	-400
16.49167	-400
16.50000	-401
16.50833	-402
16.51667	-404
16.52500	-407
16.53333	-410
16.54167	-413
16.55000	-415
16.55833	-417
16.56667	-417
16.57500	-416
16.58333	-415
16.59167	-415
16.60000	-415
16.60833	-417
16.61667	-419
16.62500	-422
16.63333	-424
16.64167	-427
16.65000	-429
16.65833	-431
16.66667	-433
16.67500	-433
16.68333	-433
16.69167	-432
16.70000	-430
16.70833	-428
16.71667	-426
16.72500	-423
16.73333	-420
16.74167	-418
16.75000	-417
16.75833	-416
16.76667	-417
16.77500	-418
16.78333	-420
16.79167	-423
16.80000	-426
16.80833	-429
16.81667	-433
16.82500	-438
16.83333	-442
16.84167	-445
16.85000	-444
16.85833	-442
16.86667	-439
16.87500	-437
16.88333	-437
16.89167	-441
16.90000	-446
16.90833	-450
16.91667	-453
16.92500	-455
16.93333	-456
16.94167	-456
16.95000	-456
16.95833	-455
16.96667	-455
16.97500	-455
16.98333	-456
16.99167	-457
17.00000	-457
17.00833	-456
17.01667	-454
17.02500	-454
17.03333	-454
17.04167	-456
17.05000	-457
17.05833	-457
17.06667	-457
17.07500	-456
17.08333	-457
17.09167	-460
17.10000	-464
17.10833	-465
17.11667	-465
17.12500	-462
17.13333	-458
17.14167	-455
17.15000	-453
17.15833	-453
17.16667	-454
17.17500	-455
17.18333	-457
17.19167	-458
17.20000	-459
17.20833	-459
17.21667	-461
17.22500	-461
17.23333	-461
17.24167	-459
17.25000	-457
17.25833	-456
17.26667	-456
17.27500	-458
17.28333	-460
17.29167	-463
17.30000	-467
17.30833	-469
17.31667	-471
17.32500	-470
17.33333	-468
17.34167	-464
17.35000	-461
17.35833	-458
17.36667	-457
17.37500	-458
17.38333	-460
17.39167	-461
17.40000	-462
17.40833	-463
17.41667	-462
17.42500	-461
17.43333	-459
17.44167	-457
17.45000	-456
17.45833	-456
17.46667	-457
17.47500	-459
17.48333	-460
17.49167	-460
17.50000	-460
17.50833	-459
17.51667	-459
17.52500	-460
17.53333	-462
17.54167	-464
17.55000	-468
17.55833	-472
17.56667	-474
17.57500	-475
17.58333	-473
17.59167	-468
17.60000	-463
17.60833	-459
17.61667	-458
17.62500	-458
17.63333	-459
17.64167	-460
17.65000	-462
17.65833	-463
17.66667	-463
17.67500	-462
17.68333	-460
17.69167	-459
17.70000	-458
17.70833	-458
17.71667	-457
17.72500	-456
17.73333	-455
17.74167	-454
17.75000	-453
17.75833	-452
17.76667	-451
17.77500	-451
17.78333	-453
17.79167	-455
17.80000	-457
17.80833	-457
17.81667	-456
17.82500	-453
17.83333	-450
17.84167	-448
17.85000	-447
17.85833	-447
17.86667	-447
17.87500	-448
17.88333	-448
17.89167	-448
17.90000	-449
17.90833	-449
17.91667	-449
17.92500	-448
17.93333	-445
17.94167	-441
17.95000	-437
17.95833	-433
17.96667	-431
17.97500	-431
17.98333	-431
17.99167	-431
18.00000	-430
18.00833	-427
18.01667	-423
18.02500	-420
18.03333	-416
18.04167	-414
18.05000	-414
18.05833	-414
18.06667	-415
18.07500	-415
18.08333	-415
18.09167	-414
18.10000	-411
18.10833	-409
18.11667	-407
18.12500	-404
18.13333	-399
18.14167	-394
18.15000	-390
18.15833	-387
18.16667	-385
18.17500	-385
18.18333	-386
18.19167	-387
18.20000	-388
18.20833	-388
18.21667	-386
18.22500	-383
18.23333	-380
18.24167	-377
18.25000	-373
18.25833	-369
18.26667	-363
18.27500	-357
18.28333	-351
18.29167	-349
18.30000	-348
18.30833	-349
18.31667	-350
18.32500	-350
18.33333	-349
18.34167	-346
18.35000	-341
18.35833	-336
18.36667	-331
18.37500	-327
18.38333	-322
18.39167	-318
18.40000	-313
18.40833	-308
18.41667	-304
18.42500	-302
18.43333	-301
18.44167	-300
18.45000	-298
18.45833	-294
18.46667	-289
18.47500	-284
18.48333	-280
18.49167	-275
18.50000	-271
18.50833	-267
18.51667	-264
18.52500	-262
18.53333	-261
18.54167	-260
18.55000	-259
18.55833	-257
18.56667	-254
18.57500	-250
18.58333	-246
18.59167	-242
18.60000	-239
18.60833	-236
18.61667	-233
18.62500	-229
18.63333	-226
18.64167	-223
18.65000	-221
18.65833	-220
18.66667	-220
18.67500	-218
18.68333	-215
18.69167	-210
18.70000	-203
18.70833	-194
18.71667	-185
18.72500	-178
18.73333	-173
18.74167	-170
18.75000	-168
18.75833	-166
18.76667	-163
18.77500	-159
18.78333	-155
18.79167	-151
18.80000	-148
18.80833	-146
18.81667	-145
18.82500	-144
18.83333	-143
18.84167	-141
18.85000	-138
18.85833	-135
18.86667	-132
18.87500	-130
18.88333	-129
18.89167	-127
18.90000	-124
18.90833	-119
18.91667	-113
18.92500	-105
18.93333	-97
18.94167	-90
18.95000	-83
18.95833	-78
18.96667	-76
18.97500	-76
18.98333	-76
18.99167	-76
19.00000	-74
19.00833	-72
19.01667	-68
19.02500	-64
19.03333	-58
19.04167	-52
19.05000	-46
19.05833	-39
19.06667	-34
19.07500	-30
19.08333	-27
19.09167	-25
19.10000	-24
19.10833	-25
19.11667	-25
19.12500	-25
19.13333	-25
19.14167	-22
19.15000	-18
19.15833	-11
19.16667	-2
19.17500	8
19.18333	17
19.19167	24
19.20000	29
19.20833	31
19.21667	32
19.22500	33
19.23333	35
19.24167	38
19.25000	40
19.25833	43
19.26667	46
19.27500	50
19.28333	56
19.29167	63
19.30000	70
19.30833	75
19.31667	81
19.32500	85
19.33333	89
19.34167	92
19.35000	94
19.35833	96
19.36667	98
19.37500	101
19.38333	105
19.39167	111
19.40000	117
19.40833	124
19.41667	131
19.42500	138
19.43333	144
19.44167	150
19.45000	156
19.45833	162
19.46667	167
19.47500	173
19.48333	179
19.49167	185
19.50000	191
19.50833	197
19.51667	203
19.52500	209
19.53333	215
19.54167	222
19.55000	228
19.55833	235
19.56667	243
19.57500	251
19.58333	259
19.59167	269
19.60000	278
19.60833	287
19.61667	296
19.62500	304
19.63333	312
19.64167	320
19.65000	329
19.65833	339
19.66667	350
19.67500	361
19.68333	373
19.69167	386
19.70000	401
19.70833	415
19.71667	429
19.72500	441
19.73333	451
19.74167	460
19.75000	470
19.75833	481
19.76667	494
19.77500	509
19.78333	524
19.79167	539
19.80000	555
19.80833	571
19.81667	589
19.82500	607
19.83333	628
19.84167	650
19.85000	672
19.85833	694
19.86667	714
19.87500	733
19.88333	751
19.89167	769
19.90000	788
19.90833	809
19.91667	832
19.92500	854
19.93333	877
19.94167	899
19.95000	922
19.95833	944
19.96667	967
19.97500	992
19.98333	1018
19.99167	1046
20.00000	1074
20.00833	1104
20.01667	1137
20.02500	1171
20.03333	1207
20.04167	1243
20.05000	1278
20.05833	1314
20.06667	1350
20.07500	1388
20.08333	1427
20.09167	1467
20.10000	1506
20.10833	1545
20.11667	1585
20.12500	1625
20.13333	1668
20.14167	1712
20.15000	1758
20.15833	1806
20.16667	1855
20.17500	1907
20.18333	1959
20.19167	2014
20.20000	2070
20.20833	2127
20.21667	2186
20.22500	2244
20.23333	2305
20.24167	2366
20.25000	2428
20.25833	2491
20.26667	2556
20.27500	2625
20.28333	2695
20.29167	2770
20.30000	2844
20.30833	2920
20.31667	2996
20.32500	3072
20.33333	3151
20.34167	3230
20.35000	3311
20.35833	3394
20.36667	3480
20.37500	3571
20.38333	3662
20.39167	3757
20.40000	3852
20.40833	3948
20.41667	4047
20.42500	4146
20.43333	4249
20.44167	4352
20.45000	4460
20.45833	4569
20.46667	4681
20.47500	4799
20.48333	4917
20.49167	5039
20.50000	5163
20.50833	5289
20.51667	5418
20.52500	5548
20.53333	5682
20.54167	5817
20.55000	5957
20.55833	6100
20.56667	6245
20.57500	6395
20.58333	6544
20.59167	6700
20.60000	6857
20.60833	7019
20.61667	7185
20.62500	7351
20.63333	7523
20.64167	7696
20.65000	7876
20.65833	8060
20.66667	8247
20.67500	8440
20.68333	8633
20.69167	8836
20.70000	9038
20.70833	9245
20.71667	9457
20.72500	9668
20.73333	9887
20.74167	10105
20.75000	10335
20.75833	10568
20.76667	10806
20.77500	11052
20.78333	11297
20.79167	11551
20.80000	11804
20.80833	12064
20.81667	12328
20.82500	12594
20.83333	12872
20.84167	13150
20.85000	13440
20.85833	13733
20.86667	14030
20.87500	14335
20.88333	14638
20.89167	14953
20.90000	15267
20.90833	15588
20.91667	15916
20.92500	16242
20.93333	16581
20.94167	16918
20.95000	17266
20.95833	17618
20.96667	17974
20.97500	18342
20.98333	18706
20.99167	19080
21.00000	19453
21.00833	19833
21.01667	20222
21.02500	20612
21.03333	21018
21.04167	21421
21.05000	21835
21.05833	22251
21.06667	22670
21.07500	23101
21.08333	23526
21.09167	23966
21.10000	24403
21.10833	24848
21.11667	25302
21.12500	25756
21.13333	26229
21.14167	26697
21.15000	27180
21.15833	27663
21.16667	28147
21.17500	28642
21.18333	29132
21.19167	29638
21.20000	30142
21.20833	30657
21.21667	31182
21.22500	31705
21.23333	32245
21.24167	32779
21.25000	33326
21.25833	33873
21.26667	34420
21.27500	34979
21.28333	35530
21.29167	36098
21.30000	36664
21.30833	37240
21.31667	37826
21.32500	38405
21.33333	38998
21.34167	39577
21.35000	40170
21.35833	40760
21.36667	41334
21.37500	41964
21.38333	42627
21.39167	43263
21.40000	43847
21.40833	44425
21.41667	45013
21.42500	45602
21.43333	46233
21.44167	46897
21.45000	47542
21.45833	48134
21.46667	48706
21.47500	49286
21.48333	49856
21.49167	50439
21.50000	51010
21.50833	51583
21.51667	52158
21.52500	52704
21.53333	53285
21.54167	53899
21.55000	54489
21.55833	55016
21.56667	55515
21.57500	56039
21.58333	56572
21.59167	57074
21.60000	57528
21.60833	57969
21.61667	58409
21.62500	58834
21.63333	59261
21.64167	59660
21.65000	60050
21.65833	60460
21.66667	60856
21.67500	61204
21.68333	61509
21.69167	61799
21.70000	62070
21.70833	62326
21.71667	62568
21.72500	62785
21.73333	62988
21.74167	63162
21.75000	63315
21.75833	63456
21.76667	63575
21.77500	63662
21.78333	63717
21.79167	63748
21.80000	63755
21.80833	63739
21.81667	63702
21.82500	63643
21.83333	63561
21.84167	63462
21.85000	63339
21.85833	63176
21.86667	62986
21.87500	62785
21.88333	62575
21.89167	62339
21.90000	62086
21.90833	61811
21.91667	61515
21.92500	61202
21.93333	60861
21.94167	60507
21.95000	60126
21.95833	59730
21.96667	59317
21.97500	58879
21.98333	58436
21.99167	57968
22.00000	57494
22.00833	57005
22.01667	56499
22.02500	55992
22.03333	55463
22.04167	54938
22.05000	54396
22.05833	53849
22.06667	53296
22.07500	52726
22.08333	52161
22.09167	51580
22.10000	51003
22.10833	50420
22.11667	49831
22.12500	49250
22.13333	48655
22.14167	48072
22.15000	47480
22.15833	46892
22.16667	46310
22.17500	45721
22.18333	45149
22.19167	44570
22.20000	44004
22.20833	43442
22.21667	42879
22.22500	42333
22.23333	41763
22.24167	41179
22.25000	40623
22.25833	40118
22.26667	39634
22.27500	39142
22.28333	38662
22.29167	38174
22.30000	37700
22.30833	37232
22.31667	36771
22.32500	36328
22.33333	35885
22.34167	35461
22.35000	35038
22.35833	34627
22.36667	34229
22.37500	33836
22.38333	33461
22.39167	33089
22.40000	32733
22.40833	32386
22.41667	32045
22.42500	31721
22.43333	31400
22.44167	31095
22.45000	30795
22.45833	30504
22.46667	30226
22.47500	29952
22.48333	29695
22.49167	29440
22.50000	29199
22.50833	28965
22.51667	28738
22.52500	28523
22.53333	28312
22.54167	28113
22.55000	27920
22.55833	27734
22.56667	27556
22.57500	27381
22.58333	27216
22.59167	27055
22.60000	26903
22.60833	26757
22.61667	26616
22.62500	26483
22.63333	26352
22.64167	26228
22.65000	26109
22.65833	25995
22.66667	25888
22.67500	25784
22.68333	25688
22.69167	25594
22.70000	25504
22.70833	25417
22.71667	25333
22.72500	25255
22.73333	25180
22.74167	25113
22.75000	25049
22.75833	24990
22.76667	24932
22.77500	24872
22.78333	24815
22.79167	24758
22.80000	24704
22.80833	24656
22.81667	24611
22.82500	24569
22.83333	24529
22.84167	24492
22.85000	24457
22.85833	24425
22.86667	24396
22.87500	24368
22.88333	24341
22.89167	24314
22.90000	24288
22.90833	24265
22.91667	24245
22.92500	24229
22.93333	24215
22.94167	24202
22.95000	24187
22.95833	24172
22.96667	24155
22.97500	24138
22.98333	24122
22.99167	24107
23.00000	24094
23.00833	24084
23.01667	24076
23.02500	24070
23.03333	24064
23.04167	24059
23.05000	24053
23.05833	24046
23.06667	24041
23.07500	24036
23.08333	24031
23.09167	24027
23.10000	24021
23.10833	24015
23.11667	24009
23.12500	24004
23.13333	24001
23.14167	24000
23.15000	24000
23.15833	24001
23.16667	23999
23.17500	23996
23.18333	23991
23.19167	23985
23.20000	23981
23.20833	23976
23.21667	23973
23.22500	23970
23.23333	23966
23.24167	23963
23.25000	23962
23.25833	23962
23.26667	23962
23.27500	23962
23.28333	23962
23.29167	23961
23.30000	23960
23.30833	23959
23.31667	23959
23.32500	23960
23.33333	23962
23.34167	23964
23.35000	23965
23.35833	23963
23.36667	23960
23.37500	23956
23.38333	23953
23.39167	23951
23.40000	23949
23.40833	23948
23.41667	23948
23.42500	23949
23.43333	23950
23.44167	23950
23.45000	23949
23.45833	23946
23.46667	23942
23.47500	23938
23.48333	23935
23.49167	23933
23.50000	23933
23.50833	23933
23.51667	23932
23.52500	23932
23.53333	23932
23.54167	23932
23.55000	23930
23.55833	23927
23.56667	23921
23.57500	23912
23.58333	23905
23.59167	23899
23.60000	23894
23.60833	23889
23.61667	23884
23.62500	23876
23.63333	23866
23.64167	23857
23.65000	23848
23.65833	23841
23.66667	23834
23.67500	23826
23.68333	23818
23.69167	23806
23.70000	23793
23.70833	23777
23.71667	23760
23.72500	23741
23.73333	23722
23.74167	23703
23.75000	23684
23.75833	23665
23.76667	23646
23.77500	23625
23.78333	23603
23.79167	23577
23.80000	23550
23.80833	23523
23.81667	23495
23.82500	23467
23.83333	23437
23.84167	23405
23.85000	23370
23.85833	23332
23.86667	23294
23.87500	23255
23.88333	23217
23.89167	23176
23.90000	23134
23.90833	23089
23.91667	23042
23.92500	22994
23.93333	22944
23.94167	22893
23.95000	22839
23.95833	22783
23.96667	22725
23.97500	22664
23.98333	22605
23.99167	22543
24.00000	22481
24.00833	22419
24.01667	22356
24.02500	22294
24.03333	22230
24.04167	22164
24.05000	22094
24.05833	22020
24.06667	21945
24.07500	21866
24.08333	21789
24.09167	21711
24.10000	21634
24.10833	21558
24.11667	21480
24.12500	21403
24.13333	21323
24.14167	21243
24.15000	21159
24.15833	21074
24.16667	20988
24.17500	20900
24.18333	20814
24.19167	20727
24.20000	20642
24.20833	20558
24.21667	20474
24.22500	20391
24.23333	20304
24.24167	20218
24.25000	20129
24.25833	20040
24.26667	19950
24.27500	19859
24.28333	19768
24.29167	19676
24.30000	19585
24.30833	19493
24.31667	19402
24.32500	19312
24.33333	19220
24.34167	19132
24.35000	19044
24.35833	18959
24.36667	18876
24.37500	18792
24.38333	18710
24.39167	18626
24.40000	18540
24.40833	18453
24.41667	18363
24.42500	18275
24.43333	18184
24.44167	18097
24.45000	18009
24.45833	17923
24.46667	17839
24.47500	17753
24.48333	17669
24.49167	17581
24.50000	17494
24.50833	17408
24.51667	17323
24.52500	17241
24.53333	17158
24.54167	17077
24.55000	16991
24.55833	16904
24.56667	16816
24.57500	16727
24.58333	16639
24.59167	16550
24.60000	16463
24.60833	16377
24.61667	16291
24.62500	16208
24.63333	16124
24.64167	16041
24.65000	15956
24.65833	15869
24.66667	15781
24.67500	15691
24.68333	15602
24.69167	15510
24.70000	15420
24.70833	15329
24.71667	15237
24.72500	15146
24.73333	15052
24.74167	14960
24.75000	14865
24.75833	14771
24.76667	14678
24.77500	14584
24.78333	14492
24.79167	14397
24.80000	14301
24.80833	14204
24.81667	14105
24.82500	14008
24.83333	13909
24.84167	13814
24.85000	13717
24.85833	13621
24.86667	13525
24.87500	13428
24.88333	13332
24.89167	13234
24.90000	13137
24.90833	13039
24.91667	12939
24.92500	12839
24.93333	12736
24.94167	12635
24.95000	12534
24.95833	12434
24.96667	12338
24.97500	12243
24.98333	12151
24.99167	12056
25.00000	11962
25.00833	11867
25.01667	11772
25.02500	11678
25.03333	11584
25.04167	11492
25.05000	11399
25.05833	11307
25.06667	11216
25.07500	11126
25.08333	11039
25.09167	10953
25.10000	10870
25.10833	10787
25.11667	10705
25.12500	10627
25.13333	10547
25.14167	10471
25.15000	10396
25.15833	10323
25.16667	10253
25.17500	10182
25.18333	10113
25.19167	10042
25.20000	9973
25.20833	9903
25.21667	9833
25.22500	9765
25.23333	9698
25.24167	9633
25.25000	9571
25.25833	9511
25.26667	9454
25.27500	9398
25.28333	9344
25.29167	9289
25.30000	9235
25.30833	9181
25.31667	9127
25.32500	9076
25.33333	9027
25.34167	8981
25.35000	8938
25.35833	8897
25.36667	8858
25.37500	8820
25.38333	8782
25.39167	8743
25.40000	8705
25.40833	8667
25.41667	8631
25.42500	8597
25.43333	8566
25.44167	8537
25.45000	8510
25.45833	8484
25.46667	8459
25.47500	8434
25.48333	8410
25.49167	8385
25.50000	8360
25.50833	8336
25.51667	8313
25.52500	8291
25.53333	8271
25.54167	8252
25.55000	8232
25.55833	8211
25.56667	8190
25.57500	8169
25.58333	8150
25.59167	8133
25.60000	8117
25.60833	8103
25.61667	8090
25.62500	8076
25.63333	8063
25.64167	8049
25.65000	8036
25.65833	8023
25.66667	8010
25.67500	7998
25.68333	7986
25.69167	7974
25.70000	7963
25.70833	7950
25.71667	7938
25.72500	7924
25.73333	7911
25.74167	7897
25.75000	7884
25.75833	7872
25.76667	7862
25.77500	7854
25.78333	7846
25.79167	7837
25.80000	7826
25.80833	7813
25.81667	7799
25.82500	7785
25.83333	7772
25.84167	7759
25.85000	7747
25.85833	7734
25.86667	7721
25.87500	7708
25.88333	7695
25.89167	7680
25.90000	7666
25.90833	7651
25.91667	7636
25.92500	7622
25.93333	7610
25.94167	7597
25.95000	7583
25.95833	7568
25.96667	7551
25.97500	7532
25.98333	7513
25.99167	7493
26.00000	7474
26.00833	7455
26.01667	7437
26.02500	7420
26.03333	7405
26.04167	7389
26.05000	7372
26.05833	7355
26.06667	7337
26.07500	7319
26.08333	7301
26.09167	7282
26.10000	7262
26.10833	7241
26.11667	7220
26.12500	7200
26.13333	7181
26.14167	7163
26.15000	7146
26.15833	7128
26.16667	7109
26.17500	7090
26.18333	7070
26.19167	7051
26.20000	7032
26.20833	7013
26.21667	6994
26.22500	6975
26.23333	6955
26.24167	6935
26.25000	6915
26.25833	6896
26.26667	6877
26.27500	6858
26.28333	6839
26.29167	6820
26.30000	6802
26.30833	6785
26.31667	6770
26.32500	6754
26.33333	6738
26.34167	6722
26.35000	6707
26.35833	6692
26.36667	6680
26.37500	6669
26.38333	6660
26.39167	6651
26.40000	6641
26.40833	6632
26.41667	6622
26.42500	6612
26.43333	6602
26.44167	6594
26.45000	6586
26.45833	6578
26.46667	6571
26.47500	6563
26.48333	6556
26.49167	6549
26.50000	6544
26.50833	6539
26.51667	6535
26.52500	6531
26.53333	6528
26.54167	6525
26.55000	6523
26.55833	6521
26.56667	6521
26.57500	6523
26.58333	6525
26.59167	6525
26.60000	6525
26.60833	6524
26.61667	6523
26.62500	6523
26.63333	6525
26.64167	6528
26.65000	6533
26.65833	6538
26.66667	6545
26.67500	6551
26.68333	6557
26.69167	6562
26.70000	6565
26.70833	6568
26.71667	6571
26.72500	6573
26.73333	6576
26.74167	6580
26.75000	6586
26.75833	6592
26.76667	6599
26.77500	6606
26.78333	6612
26.79167	6618
26.80000	6624
26.80833	6631
26.81667	6640
26.82500	6648
26.83333	6658
26.84167	6666
26.85000	6671
26.85833	6676
26.86667	6681
26.87500	6686
26.88333	6691
26.89167	6699
26.90000	6707
26.90833	6716
26.91667	6725
26.92500	6732
26.93333	6738
26.94167	6744
26.95000	6748
26.95833	6751
26.96667	6753
26.97500	6753
26.98333	6753
26.99167	6753
27.00000	6754
27.00833	6757
27.01667	6761
27.02500	6765
27.03333	6769
27.04167	6773
27.05000	6776
27.05833	6779
27.06667	6781
27.07500	6781
27.08333	6780
27.09167	6777
27.10000	6774
27.10833	6772
27.11667	6769
27.12500	6767
27.13333	6764
27.14167	6761
27.15000	6757
27.15833	6752
27.16667	6747
27.17500	6742
27.18333	6737
27.19167	6731
27.20000	6726
27.20833	6720
27.21667	6713
27.22500	6706
27.23333	6699
27.24167	6691
27.25000	6683
27.25833	6676
27.26667	6672
27.27500	6669
27.28333	6665
27.29167	6659
27.30000	6650
27.30833	6639
27.31667	6627
27.32500	6616
27.33333	6605
27.34167	6596
27.35000	6586
27.35833	6576
27.36667	6566
27.37500	6556
27.38333	6546
27.39167	6536
27.40000	6526
27.40833	6518
27.41667	6510
27.42500	6502
27.43333	6494
27.44167	6487
27.45000	6482
27.45833	6478
27.46667	6473
27.47500	6468
27.48333	6461
27.49167	6453
27.50000	6444
27.50833	6437
27.51667	6431
27.52500	6426
27.53333	6421
27.54167	6418
27.55000	6414
27.55833	6411
27.56667	6409
27.57500	6406
27.58333	6402
27.59167	6397
27.60000	6393
27.60833	6388
27.61667	6384
27.62500	6381
27.63333	6381
27.64167	6381
27.65000	6381
27.65833	6379
27.66667	6377
27.67500	6375
27.68333	6375
27.69167	6377
27.70000	6380
27.70833	6384
27.71667	6387
27.72500	6392
27.73333	6397
27.74167	6403
27.75000	6409
27.75833	6414
27.76667	6420
27.77500	6427
27.78333	6435
27.79167	6443
27.80000	6452
27.80833	6461
27.81667	6470
27.82500	6479
27.83333	6487
27.84167	6495
27.85000	6504
27.85833	6513
27.86667	6523
27.87500	6533
27.88333	6544
27.89167	6555
27.90000	6567
27.90833	6579
27.91667	6592
27.92500	6604
27.93333	6616
27.94167	6629
27.95000	6642
27.95833	6657
27.96667	6673
27.97500	6691
27.98333	6709
27.99167	6727
28.00000	6744
28.00833	6758
28.01667	6772
28.02500	6785
28.03333	6799
28.04167	6814
28.05000	6830
28.05833	6847
28.06667	6863
28.07500	6880
28.08333	6896
28.09167	6913
28.10000	6930
28.10833	6944
28.11667	6958
28.12500	6972
28.13333	6987
28.14167	7003
28.15000	7019
28.15833	7036
28.16667	7053
28.17500	7070
28.18333	7087
28.19167	7103
28.20000	7119
28.20833	7134
28.21667	7150
28.22500	7166
28.23333	7182
28.24167	7198
28.25000	7212
28.25833	7226
28.26667	7238
28.27500	7249
28.28333	7259
28.29167	7269
28.30000	7279
28.30833	7290
28.31667	7302
28.32500	7314
28.33333	7328
28.34167	7342
28.35000	7358
28.35833	7373
28.36667	7389
28.37500	7405
28.38333	7419
28.39167	7432
28.40000	7444
28.40833	7453
28.41667	7462
28.42500	7471
28.43333	7481
28.44167	7491
28.45000	7502
28.45833	7513
28.46667	7523
28.47500	7533
28.48333	7543
28.49167	7554
28.50000	7565
28.50833	7576
28.51667	7589
28.52500	7600
28.53333	7611
28.54167	7621
28.55000	7630
28.55833	7639
28.56667	7648
28.57500	7658
28.58333	7668
28.59167	7679
28.60000	7689
28.60833	7698
28.61667	7706
28.62500	7713
28.63333	7719
28.64167	7726
28.65000	7735
28.65833	7745
28.66667	7756
28.67500	7767
28.68333	7778
28.69167	7788
28.70000	7797
28.70833	7805
28.71667	7813
28.72500	7822
28.73333	7831
28.74167	7842
28.75000	7852
28.75833	7863
28.76667	7874
28.77500	7885
28.78333	7897
28.79167	7909
28.80000	7922
28.80833	7933
28.81667	7943
28.82500	7954
28.83333	7966
28.84167	7979
28.85000	7992
28.85833	8005
28.86667	8016
28.87500	8027
28.88333	8037
28.89167	8047
28.90000	8058
28.90833	8067
28.91667	8077
28.92500	8087
28.93333	8097
28.94167	8109
28.95000	8122
28.95833	8137
28.96667	8152
28.97500	8167
28.98333	8184
28.99167	8200
29.00000	8217
29.00833	8233
29.01667	8249
29.02500	8262
29.03333	8274
29.04167	8287
29.05000	8300
29.05833	8315
29.06667	8333
29.07500	8353
29.08333	8374
29.09167	8397
29.10000	8420
29.10833	8442
29.11667	8464
29.12500	8484
29.13333	8503
29.14167	8522
29.15000	8542
29.15833	8564
29.16667	8588
29.17500	8614
29.18333	8641
29.19167	8671
29.20000	8701
29.20833	8732
29.21667	8763
29.22500	8793
29.23333	8825
29.24167	8860
29.25000	8896
29.25833	8933
29.26667	8970
29.27500	9011
29.28333	9053
29.29167	9097
29.30000	9145
29.30833	9193
29.31667	9239
29.32500	9283
29.33333	9330
29.34167	9378
29.35000	9431
29.35833	9491
29.36667	9555
29.37500	9619
29.38333	9682
29.39167	9750
29.40000	9821
29.40833	9894
29.41667	9973
29.42500	10055
29.43333	10136
29.44167	10211
29.45000	10291
29.45833	10382
29.46667	10481
29.47500	10579
29.48333	10674
29.49167	10779
29.50000	10894
29.50833	11014
29.51667	11130
29.52500	11248
29.53333	11378
29.54167	11513
29.55000	11657
29.55833	11805
29.56667	11955
29.57500	12113
29.58333	12274
29.59167	12447
29.60000	12624
29.60833	12809
29.61667	13015
29.62500	13231
29.63333	13443
29.64167	13649
29.65000	13867
29.65833	14094
29.66667	14330
29.67500	14592
29.68333	14871
29.69167	15149
29.70000	15416
29.70833	15694
29.71667	15990
29.72500	16296
29.73333	16623
29.74167	16954
29.75000	17301
29.75833	17657
29.76667	18020
29.77500	18401
29.78333	18784
29.79167	19187
29.80000	19594
29.80833	20013
29.81667	20447
29.82500	20885
29.83333	21346
29.84167	21810
29.85000	22299
29.85833	22833
29.86667	23377
29.87500	23896
29.88333	24393
29.89167	24910
29.90000	25434
29.90833	25976
29.91667	26537
29.92500	27101
29.93333	27689
29.94167	28275
29.95000	28878
29.95833	29489
29.96667	30100
29.97500	30730
29.98333	31351
29.99167	31989
30.00000	32624
30.00833	33264
30.01667	33913
30.02500	34552
30.03333	35207
30.04167	35848
30.05000	36498
30.05833	37145
30.06667	37784
30.07500	38433
30.08333	39064
30.09167	39706
30.10000	40333
30.10833	40956
30.11667	41579
30.12500	42181
30.13333	42788
30.14167	43372
30.15000	43951
30.15833	44518
30.16667	45065
30.17500	45609
30.18333	46127
30.19167	46641
30.20000	47134
30.20833	47611
30.21667	48079
30.22500	48521
30.23333	48955
30.24167	49362
30.25000	49752
30.25833	50119
30.26667	50461
30.27500	50787
30.28333	51083
30.29167	51362
30.30000	51614
30.30833	51841
30.31667	52048
30.32500	52227
30.33333	52387
30.34167	52521
30.35000	52633
30.35833	52722
30.36667	52785
30.37500	52827
30.38333	52842
30.39167	52832
30.40000	52797
30.40833	52736
30.41667	52650
30.42500	52540
30.43333	52401
30.44167	52244
30.45000	52063
30.45833	51862
30.46667	51642
30.47500	51396
30.48333	51135
30.49167	50845
30.50000	50540
30.50833	50214
30.51667	49867
30.52500	49510
30.53333	49126
30.54167	48736
30.55000	48325
30.55833	47899
30.56667	47461
30.57500	46999
30.58333	46534
30.59167	46047
30.60000	45557
30.60833	45057
30.61667	44544
30.62500	44032
30.63333	43500
30.64167	42971
30.65000	42429
30.65833	41883
30.66667	41336
30.67500	40773
30.68333	40218
30.69167	39647
30.70000	39081
30.70833	38513
30.71667	37939
30.72500	37376
30.73333	36800
30.74167	36236
30.75000	35665
30.75833	35096
30.76667	34535
30.77500	33967
30.78333	33414
30.79167	32854
30.80000	32304
30.80833	31756
30.81667	31206
30.82500	30672
30.83333	30131
30.84167	29609
30.85000	29087
30.85833	28574
30.86667	28072
30.87500	27568
30.88333	27080
30.89167	26588
30.90000	26108
30.90833	25635
30.91667	25165
30.92500	24712
30.93333	24257
30.94167	23818
30.95000	23380
30.95833	22950
30.96667	22531
30.97500	22113
30.98333	21715
30.99167	21320
31.00000	20939
31.00833	20565
31.01667	20193
31.02500	19833
31.03333	19471
31.04167	19125
31.05000	18782
31.05833	18449
31.06667	18127
31.07500	17806
31.08333	17500
31.09167	17196
31.10000	16903
31.10833	16616
31.11667	16333
31.12500	16062
31.13333	15792
31.14167	15534
31.15000	15279
31.15833	15030
31.16667	14790
31.17500	14552
31.18333	14325
31.19167	14101
31.20000	13884
31.20833	13673
31.21667	13465
31.22500	13266
31.23333	13069
31.24167	12882
31.25000	12697
31.25833	12518
31.26667	12345
31.27500	12173
31.28333	12008
31.29167	11845
31.30000	11689
31.30833	11537
31.31667	11389
31.32500	11247
31.33333	11105
31.34167	10970
31.35000	10836
31.35833	10704
31.36667	10577
31.37500	10452
31.38333	10335
31.39167	10222
31.40000	10115
31.40833	10010
31.41667	9907
31.42500	9806
31.43333	9701
31.44167	9599
31.45000	9497
31.45833	9398
31.46667	9303
31.47500	9211
31.48333	9123
31.49167	9035
31.50000	8951
31.50833	8870
31.51667	8790
31.52500	8714
31.53333	8639
31.54167	8568
31.55000	8497
31.55833	8429
31.56667	8364
31.57500	8299
31.58333	8235
31.59167	8170
31.60000	8106
31.60833	8043
31.61667	7982
31.62500	7925
31.63333	7869
31.64167	7816
31.65000	7762
31.65833	7709
31.66667	7658
31.67500	7607
31.68333	7560
31.69167	7514
31.70000	7469
31.70833	7425
31.71667	7382
31.72500	7341
31.73333	7302
31.74167	7265
31.75000	7231
31.75833	7197
31.76667	7164
31.77500	7131
31.78333	7099
31.79167	7069
31.80000	7041
31.80833	7016
31.81667	6994
31.82500	6972
31.83333	6950
31.84167	6929
31.85000	6907
31.85833	6886
31.86667	6866
31.87500	6847
31.88333	6832
31.89167	6820
31.90000	6811
31.90833	6804
31.91667	6799
31.92500	6797
31.93333	6796
31.94167	6798
31.95000	6800
31.95833	6804
31.96667	6808
31.97500	6813
31.98333	6820
31.99167	6830
32.00000	6841
32.00833	6856
32.01667	6872
32.02500	6890
32.03333	6910
32.04167	6931
32.05000	6954
32.05833	6978
32.06667	7006
32.07500	7036
32.08333	7069
32.09167	7104
32.10000	7139
32.10833	7176
32.11667	7215
32.12500	7255
32.13333	7297
32.14167	7340
32.15000	7386
32.15833	7435
32.16667	7486
32.17500	7542
32.18333	7601
32.19167	7664
32.20000	7729
32.20833	7794
32.21667	7861
32.22500	7930
32.23333	8003
32.24167	8078
32.25000	8156
32.25833	8237
32.26667	8319
32.27500	8405
32.28333	8491
32.29167	8580
32.30000	8669
32.30833	8758
32.31667	8849
32.32500	8939
32.33333	9034
32.34167	9130
32.35000	9230
32.35833	9333
32.36667	9439
32.37500	9550
32.38333	9660
32.39167	9775
32.40000	9889
32.40833	10003
32.41667	10120
32.42500	10238
32.43333	10361
32.44167	10485
32.45000	10613
32.45833	10743
32.46667	10874
32.47500	11007
32.48333	11141
32.49167	11280
32.50000	11420
32.50833	11563
32.51667	11710
32.52500	11855
32.53333	12005
32.54167	12153
32.55000	12306
32.55833	12461
32.56667	12616
32.57500	12775
32.58333	12931
32.59167	13091
32.60000	13249
32.60833	13409
32.61667	13574
32.62500	13738
32.63333	13910
32.64167	14081
32.65000	14257
32.65833	14435
32.66667	14611
32.67500	14791
32.68333	14968
32.69167	15150
32.70000	15332
32.70833	15515
32.71667	15703
32.72500	15889
32.73333	16081
32.74167	16272
32.75000	16467
32.75833	16664
32.76667	16861
32.77500	17061
32.78333	17258
32.79167	17457
32.80000	17655
32.80833	17855
32.81667	18059
32.82500	18259
32.83333	18466
32.84167	18668
32.85000	18872
32.85833	19077
32.86667	19281
32.87500	19490
32.88333	19695
32.89167	19902
32.90000	20106
32.90833	20311
32.91667	20517
32.92500	20720
32.93333	20927
32.94167	21130
32.95000	21333
32.95833	21534
32.96667	21731
32.97500	21929
32.98333	22120
32.99167	22311
33.00000	22498
33.00833	22682
33.01667	22867
33.02500	23046
33.03333	23224
33.04167	23396
33.05000	23566
33.05833	23732
33.06667	23893
33.07500	24053
33.08333	24205
33.09167	24353
33.10000	24495
33.10833	24633
33.11667	24768
33.12500	24896
33.13333	25021
33.14167	25136
33.15000	25246
33.15833	25350
33.16667	25446
33.17500	25537
33.18333	25620
33.19167	25698
33.20000	25768
33.20833	25831
33.21667	25888
33.22500	25939
33.23333	25984
33.24167	26020
33.25000	26049
33.25833	26070
33.26667	26083
33.27500	26088
33.28333	26085
33.29167	26076
33.30000	26061
33.30833	26038
33.31667	26006
33.32500	25967
33.33333	25919
33.34167	25865
33.35000	25804
33.35833	25735
33.36667	25658
33.37500	25570
33.38333	25477
33.39167	25375
33.40000	25269
33.40833	25157
33.41667	25039
33.42500	24918
33.43333	24788
33.44167	24655
33.45000	24514
33.45833	24367
33.46667	24215
33.47500	24053
33.48333	23888
33.49167	23714
33.50000	23536
33.50833	23355
33.51667	23167
33.52500	22978
33.53333	22780
33.54167	22581
33.55000	22375
33.55833	22166
33.56667	21956
33.57500	21737
33.58333	21520
33.59167	21294
33.60000	21068
33.60833	20840
33.61667	20610
33.62500	20382
33.63333	20144
33.64167	19908
33.65000	19666
33.65833	19422
33.66667	19180
33.67500	18932
33.68333	18689
33.69167	18439
33.70000	18190
33.70833	17940
33.71667	17687
33.72500	17441
33.73333	17190
33.74167	16947
33.75000	16702
33.75833	16458
33.76667	16215
33.77500	15968
33.78333	15725
33.79167	15476
33.80000	15231
33.80833	14986
33.81667	14740
33.82500	14500
33.83333	14257
33.84167	14022
33.85000	13787
33.85833	13555
33.86667	13326
33.87500	13095
33.88333	12869
33.89167	12639
33.90000	12414
33.90833	12191
33.91667	11969
33.92500	11754
33.93333	11536
33.94167	11324
33.95000	11111
33.95833	10901
33.96667	10697
33.97500	10494
33.98333	10299
33.99167	10105
34.00000	9915
34.00833	9724
34.01667	9532
34.02500	9345
34.03333	9157
34.04167	8976
34.05000	8797
34.05833	8623
34.06667	8453
34.07500	8282
34.08333	8117
34.09167	7951
34.10000	7790
34.10833	7632
34.11667	7476
34.12500	7327
34.13333	7180
34.14167	7037
34.15000	6895
34.15833	6755
34.16667	6616
34.17500	6477
34.18333	6344
34.19167	6212
34.20000	6085
34.20833	5961
34.21667	5837
34.22500	5716
34.23333	5593
34.24167	5476
34.25000	5363
34.25833	5254
34.26667	5149
34.27500	5044
34.28333	4943
34.29167	4841
34.30000	4741
34.30833	4644
34.31667	4549
34.32500	4457
34.33333	4365
34.34167	4277
34.35000	4191
34.35833	4108
34.36667	4028
34.37500	3949
34.38333	3874
34.39167	3799
34.40000	3727
34.40833	3656
34.41667	3586
34.42500	3517
34.43333	3447
34.44167	3380
34.45000	3312
34.45833	3245
34.46667	3181
34.47500	3116
34.48333	3056
34.49167	2998
34.50000	2943
34.50833	2890
34.51667	2837
34.52500	2786
34.53333	2735
34.54167	2686
34.55000	2638
34.55833	2591
34.56667	2547
34.57500	2502
34.58333	2460
34.59167	2417
34.60000	2377
34.60833	2339
34.61667	2303
34.62500	2269
34.63333	2235
34.64167	2202
34.65000	2168
34.65833	2134
34.66667	2102
34.67500	2070
34.68333	2040
34.69167	2009
34.70000	1978
34.70833	1948
34.71667	1917
34.72500	1889
34.73333	1862
34.74167	1837
34.75000	1814
34.75833	1792
34.76667	1771
34.77500	1750
34.78333	1730
34.79167	1711
34.80000	1693
34.80833	1674
34.81667	1656
34.82500	1640
34.83333	1626
34.84167	1614
34.85000	1603
34.85833	1592
34.86667	1580
34.87500	1566
34.88333	1551
34.89167	1537
34.90000	1524
34.90833	1514
34.91667	1505
34.92500	1498
34.93333	1492
34.94167	1485
34.95000	1477
34.95833	1468
34.96667	1460
34.97500	1453
34.98333	1447
34.99167	1441
35.00000	1437
35.00833	1432
35.01667	1428
35.02500	1424
35.03333	1420
35.04167	1416
35.05000	1413
35.05833	1410
35.06667	1408
35.07500	1408
35.08333	1408
35.09167	1408
35.10000	1407
35.10833	1405
35.11667	1401
35.12500	1398
35.13333	1394
35.14167	1391
35.15000	1387
35.15833	1383
35.16667	1378
35.17500	1374
35.18333	1371
35.19167	1369
35.20000	1366
35.20833	1363
35.21667	1359
35.22500	1354
35.23333	1350
35.24167	1347
35.25000	1344
35.25833	1342
35.26667	1338
35.27500	1334
35.28333	1329
35.29167	1324
35.30000	1319
35.30833	1315
35.31667	1311
35.32500	1306
35.33333	1300
35.34167	1294
35.35000	1288
35.35833	1282
35.36667	1277
35.37500	1271
35.38333	1265
35.39167	1258
35.40000	1251
35.40833	1244
35.41667	1238
35.42500	1231
35.43333	1225
35.44167	1218
35.45000	1210
35.45833	1202
35.46667	1193
35.47500	1183
35.48333	1173
35.49167	1162
35.50000	1151
35.50833	1140
35.51667	1130
35.52500	1121
35.53333	1112
35.54167	1104
35.55000	1095
35.55833	1086
35.56667	1076
35.57500	1066
35.58333	1055
35.59167	1043
35.60000	1030
35.60833	1017
35.61667	1003
35.62500	991
35.63333	979
35.64167	968
35.65000	957
35.65833	946
35.66667	935
35.67500	924
35.68333	913
35.69167	901
35.70000	890
35.70833	878
35.71667	867
35.72500	857
35.73333	846
35.74167	835
35.75000	824
35.75833	812
35.76667	802
35.77500	794
35.78333	787
35.79167	779
35.80000	771
35.80833	761
35.81667	750
35.82500	738
35.83333	727
35.84167	715
35.85000	704
35.85833	692
35.86667	681
35.87500	669
35.88333	658
35.89167	648
35.90000	638
35.90833	629
35.91667	621
35.92500	615
35.93333	609
35.94167	604
35.95000	599
35.95833	592
35.96667	586
35.97500	581
35.98333	576
35.99167	572
36.00000	569
36.00833	565
36.01667	560
36.02500	553
36.03333	546
36.04167	539
36.05000	531
36.05833	524
36.06667	519
36.07500	514
36.08333	509
36.09167	505
36.10000	501
36.10833	497
36.11667	492
36.12500	488
36.13333	484
36.14167	481
36.15000	478
36.15833	476
36.16667	475
36.17500	473
36.18333	471
36.19167	467
36.20000	463
36.20833	458
36.21667	454
36.22500	451
36.23333	451
36.24167	453
36.25000	454
36.25833	455
36.26667	455
36.27500	452
36.28333	449
36.29167	445
36.30000	442
36.30833	439
36.31667	438
36.32500	437
36.33333	437
36.34167	438
36.35000	438
36.35833	436
36.36667	433
36.37500	430
36.38333	427
36.39167	424
36.40000	421
36.40833	418
36.41667	418
36.42500	420
36.43333	423
36.44167	425
36.45000	427
36.45833	426
36.46667	424
36.47500	421
36.48333	419
36.49167	419
36.50000	420
36.50833	422
36.51667	424
36.52500	425
36.53333	422
36.54167	419
36.55000	416
36.55833	413
36.56667	412
36.57500	412
36.58333	413
36.59167	415
36.60000	418
36.60833	420
36.61667	423
36.62500	424
36.63333	423
36.64167	422
36.65000	422
36.65833	424
36.66667	427
36.67500	430
36.68333	433
36.69167	433
36.70000	432
36.70833	431
36.71667	430
36.72500	430
36.73333	431
36.74167	434
36.75000	437
36.75833	440
36.76667	442
36.77500	443
36.78333	444
36.79167	446
36.80000	449
36.80833	452
36.81667	455
36.82500	456
36.83333	456
36.84167	454
36.85000	453
36.85833	453
36.86667	454
36.87500	457
36.88333	460
36.89167	463
36.90000	465
36.90833	466
36.91667	466
36.92500	463
36.93333	461
36.94167	458
36.95000	458
36.95833	459
36.96667	463
36.97500	467
36.98333	471
36.99167	473
37.00000	473
37.00833	473
37.01667	473
37.02500	474
37.03333	476
37.04167	478
37.05000	481
37.05833	483
37.06667	485
37.07500	486
37.08333	485
37.09167	484
37.10000	482
37.10833	479
37.11667	475
37.12500	471
37.13333	468
37.14167	466
37.15000	467
37.15833	471
37.16667	475
37.17500	474
37.18333	471
37.19167	466
37.20000	461
37.20833	459
37.21667	458
37.22500	459
37.23333	459
37.24167	457
37.25000	454
37.25833	450
37.26667	445
37.27500	441
37.28333	437
37.29167	434
37.30000	431
37.30833	429
37.31667	428
37.32500	429
37.33333	428
37.34167	425
37.35000	421
37.35833	414
37.36667	407
37.37500	401
37.38333	397
37.39167	396
37.40000	396
37.40833	397
37.41667	396
37.42500	394
37.43333	390
37.44167	385
37.45000	379
37.45833	372
37.46667	365
37.47500	359
37.48333	355
37.49167	352
37.50000	348
37.50833	345
37.51667	343
37.52500	341
37.53333	339
37.54167	337
37.55000	333
37.55833	328
37.56667	323
37.57500	316
37.58333	310
37.59167	303
37.60000	297
37.60833	293
37.61667	292
37.62500	291
37.63333	289
37.64167	286
37.65000	282
37.65833	278
37.66667	275
37.67500	273
37.68333	271
37.69167	270
37.70000	268
37.70833	265
37.71667	262
37.72500	259
37.73333	256
37.74167	254
37.75000	254
37.75833	255
37.76667	257
37.77500	259
37.78333	259
37.79167	259
37.80000	257
37.80833	254
37.81667	252
37.82500	250
37.83333	248
37.84167	245
37.85000	241
37.85833	238
37.86667	237
37.87500	238
37.88333	241
37.89167	244
37.90000	246
37.90833	245
37.91667	242
37.92500	238
37.93333	234
37.94167	230
37.95000	228
37.95833	227
37.96667	227
37.97500	228
37.98333	228
37.99167	226
38.00000	223
38.00833	220
38.01667	217
38.02500	217
38.03333	218
38.04167	221
38.05000	224
38.05833	226
38.06667	227
38.07500	226
38.08333	224
38.09167	220
38.10000	217
38.10833	214
38.11667	211
38.12500	210
38.13333	209
38.14167	210
38.15000	210
38.15833	208
38.16667	206
38.17500	203
38.18333	199
38.19167	196
38.20000	192
38.20833	189
38.21667	187
38.22500	185
38.23333	186
38.24167	187
38.25000	188
38.25833	189
38.26667	189
38.27500	188
38.28333	185
38.29167	180
38.30000	176
38.30833	172
38.31667	170
38.32500	168
38.33333	165
38.34167	162
38.35000	158
38.35833	153
38.36667	149
38.37500	146
38.38333	143
38.39167	141
38.40000	139
38.40833	137
38.41667	135
38.42500	132
38.43333	128
38.44167	123
38.45000	118
38.45833	113
38.46667	109
38.47500	106
38.48333	104
38.49167	102
38.50000	99
38.50833	96
38.51667	91
38.52500	87
38.53333	82
38.54167	79
38.55000	77
38.55833	76
38.56667	75
38.57500	74
38.58333	72
38.59167	70
38.60000	67
38.60833	65
38.61667	62
38.62500	60
38.63333	59
38.64167	57
38.65000	55
38.65833	53
38.66667	50
38.67500	47
38.68333	46
38.69167	45
38.70000	45
38.70833	45
38.71667	43
38.72500	41
38.73333	40
38.74167	39
38.75000	38
38.75833	39
38.76667	39
38.77500	39
38.78333	38
38.79167	36
38.80000	35
38.80833	32
38.81667	29
38.82500	25
38.83333	22
38.84167	20
38.85000	18
38.85833	17
38.86667	16
38.87500	15
38.88333	14
38.89167	15
38.90000	16
38.90833	16
38.91667	16
38.92500	14
38.93333	11
38.94167	9
38.95000	7
38.95833	6
38.96667	6
38.97500	7
38.98333	7
38.99167	9
39.00000	11
39.00833	15
39.01667	18
39.02500	21
39.03333	22
39.04167	22
39.05000	23
39.05833	25
39.06667	28
39.07500	31
39.08333	35
39.09167	38
39.10000	40
39.10833	42
39.11667	43
39.12500	42
39.13333	40
39.14167	37
39.15000	35
39.15833	33
39.16667	32
39.17500	33
39.18333	35
39.19167	37
39.20000	40
39.20833	42
39.21667	43
39.22500	44
39.23333	42
39.24167	40
39.25000	38
39.25833	37
39.26667	36
39.27500	36
39.28333	37
39.29167	35
39.30000	33
39.30833	31
39.31667	29
39.32500	29
39.33333	30
39.34167	31
39.35000	33
39.35833	34
39.36667	35
39.37500	35
39.38333	33
39.39167	31
39.40000	28
39.40833	25
39.41667	21
39.42500	19
39.43333	18
39.44167	18
39.45000	19
39.45833	19
39.46667	19
39.47500	18
39.48333	15
39.49167	12
39.50000	9
39.50833	7
39.51667	7
39.52500	8
39.53333	9
39.54167	8
39.55000	6
39.55833	2
39.56667	-2
39.57500	-6
39.58333	-9
39.59167	-12
39.60000	-14
39.60833	-15
39.61667	-15
39.62500	-15
39.63333	-15
39.64167	-16
39.65000	-17
39.65833	-19
39.66667	-21
39.67500	-23
39.68333	-24
39.69167	-26
39.70000	-30
39.70833	-35
39.71667	-42
39.72500	-47
39.73333	-50
39.74167	-51
39.75000	-51
39.75833	-51
39.76667	-52
39.77500	-54
39.78333	-55
39.79167	-57
39.80000	-58
39.80833	-60
39.81667	-64
39.82500	-68
39.83333	-72
39.84167	-75
39.85000	-78
39.85833	-80
39.86667	-82
39.87500	-83
39.88333	-83
39.89167	-81
39.90000	-78
39.90833	-75
39.91667	-74
39.92500	-72
39.93333	-70
39.94167	-67
39.95000	-63
39.95833	-58
39.96667	-54
39.97500	-50
39.98333	-46
39.99167	-43
40.00000	-40
40.00833	-35
40.01667	-29
40.02500	-22
40.03333	-15
40.04167	-7
40.05000	2
40.05833	13
40.06667	24
40.07500	36
40.08333	48
40.09167	61
40.10000	74
40.10833	90
40.11667	108
40.12500	126
40.13333	147
40.14167	168
40.15000	191
40.15833	216
40.16667	244
40.17500	275
40.18333	308
40.19167	344
40.20000	382
40.20833	423
40.21667	467
40.22500	512
40.23333	559
40.24167	608
40.25000	661
40.25833	718
40.26667	778
40.27500	841
40.28333	906
40.29167	975
40.30000	1046
40.30833	1121
40.31667	1201
40.32500	1284
40.33333	1373
40.34167	1464
40.35000	1560
40.35833	1661
40.36667	1766
40.37500	1877
40.38333	1990
40.39167	2110
40.40000	2233
40.40833	2361
40.41667	2494
40.42500	2629
40.43333	2771
40.44167	2915
40.45000	3067
40.45833	3224
40.46667	3386
40.47500	3559
40.48333	3732
40.49167	3914
40.50000	4097
40.50833	4285
40.51667	4478
40.52500	4672
40.53333	4877
40.54167	5083
40.55000	5298
40.55833	5519
40.56667	5741
40.57500	5972
40.58333	6202
40.59167	6442
40.60000	6683
40.60833	6929
40.61667	7182
40.62500	7434
40.63333	7697
40.64167	7958
40.65000	8224
40.65833	8492
40.66667	8759
40.67500	9033
40.68333	9303
40.69167	9582
40.70000	9861
40.70833	10141
40.71667	10425
40.72500	10704
40.73333	10991
40.74167	11274
40.75000	11563
40.75833	11854
40.76667	12142
40.77500	12436
40.78333	12722
40.79167	13013
40.80000	13300
40.80833	13585
40.81667	13871
40.82500	14149
40.83333	14431
40.84167	14703
40.85000	14975
40.85833	15243
40.86667	15505
40.87500	15769
40.88333	16024
40.89167	16282
40.90000	16534
40.90833	16779
40.91667	17020
40.92500	17251
40.93333	17480
40.94167	17697
40.95000	17910
40.95833	18116
40.96667	18311
40.97500	18504
40.98333	18684
40.99167	18861
41.00000	19027
41.00833	19185
41.01667	19335
41.02500	19475
41.03333	19610
41.04167	19734
41.05000	19851
41.05833	19959
41.06667	20055
41.07500	20142
41.08333	20218
41.09167	20284
41.10000	20342
41.10833	20390
41.11667	20430
41.12500	20460
41.13333	20481
41.14167	20492
41.15000	20492
41.15833	20481
41.16667	20459
41.17500	20427
41.18333	20386
41.19167	20332
41.20000	20268
41.20833	20194
41.21667	20111
41.22500	20020
41.23333	19918
41.24167	19810
41.25000	19690
41.25833	19562
41.26667	19426
41.27500	19280
41.28333	19131
41.29167	18970
41.30000	18804
41.30833	18630
41.31667	18445
41.32500	18256
41.33333	18056
41.34167	17854
41.35000	17647
41.35833	17435
41.36667	17220
41.37500	16996
41.38333	16772
41.39167	16538
41.40000	16303
41.40833	16064
41.41667	15819
41.42500	15574
41.43333	15321
41.44167	15069
41.45000	14811
41.45833	14551
41.46667	14292
41.47500	14027
41.48333	13768
41.49167	13505
41.50000	13245
41.50833	12985
41.51667	12722
41.52500	12462
41.53333	12194
41.54167	11932
41.55000	11669
41.55833	11407
41.56667	11150
41.57500	10889
41.58333	10634
41.59167	10376
41.60000	10121
41.60833	9870
41.61667	9618
41.62500	9373
41.63333	9125
41.64167	8885
41.65000	8647
41.65833	8412
41.66667	8185
41.67500	7958
41.68333	7740
41.69167	7522
41.70000	7310
41.70833	7103
41.71667	6898
41.72500	6699
41.73333	6498
41.74167	6303
41.75000	6110
41.75833	5921
41.76667	5740
41.77500	5561
41.78333	5391
41.79167	5221
41.80000	5055
41.80833	4892
41.81667	4731
41.82500	4578
41.83333	4428
41.84167	4285
41.85000	4145
41.85833	4008
41.86667	3875
41.87500	3743
41.88333	3617
41.89167	3493
41.90000	3374
41.90833	3259
41.91667	3146
41.92500	3038
41.93333	2930
41.94167	2828
41.95000	2727
41.95833	2630
41.96667	2538
41.97500	2449
41.98333	2365
41.99167	2283
42.00000	2204
42.00833	2128
42.01667	2054
42.02500	1981
42.03333	1909
42.04167	1839
42.05000	1771
42.05833	1705
42.06667	1643
42.07500	1584
42.08333	1530
42.09167	1476
42.10000	1425
42.10833	1374
42.11667	1324
42.12500	1275
42.13333	1226
42.14167	1179
42.15000	1133
42.15833	1089
42.16667	1046
42.17500	1004
42.18333	963
42.19167	923
42.20000	885
42.20833	850
42.21667	817
42.22500	787
42.23333	759
42.24167	731
42.25000	702
42.25833	674
42.26667	646
42.27500	618
42.28333	592
42.29167	568
42.30000	544
42.30833	521
42.31667	498
42.32500	475
42.33333	452
42.34167	430
42.35000	408
42.35833	388
42.36667	369
42.37500	350
42.38333	333
42.39167	317
42.40000	302
42.40833	288
42.41667	275
42.42500	262
42.43333	248
42.44167	235
42.45000	221
42.45833	207
42.46667	192
42.47500	178
42.48333	163
42.49167	148
42.50000	134
42.50833	121
42.51667	109
42.52500	99
42.53333	90
42.54167	83
42.55000	76
42.55833	71
42.56667	66
42.57500	60
42.58333	52
42.59167	43
42.60000	32
42.60833	22
42.61667	12
42.62500	4
42.63333	-2
42.64167	-8
42.65000	-13
42.65833	-19
42.66667	-25
42.67500	-31
42.68333	-37
42.69167	-45
42.70000	-52
42.70833	-59
42.71667	-65
42.72500	-71
42.73333	-76
42.74167	-80
42.75000	-85
42.75833	-91
42.76667	-97
42.77500	-103
42.78333	-110
42.79167	-115
42.80000	-119
42.80833	-123
42.81667	-126
42.82500	-129
42.83333	-133
42.84167	-138
42.85000	-144
42.85833	-149
42.86667	-152
42.87500	-154
42.88333	-156
42.89167	-158
42.90000	-161
42.90833	-166
42.91667	-171
42.92500	-175
42.93333	-179
42.94167	-182
42.95000	-183
42.95833	-185
42.96667	-186
42.97500	-189
42.98333	-192
42.99167	-196
43.00000	-201
43.00833	-205
43.01667	-208
43.02500	-210
43.03333	-212
43.04167	-214
43.05000	-215
43.05833	-217
43.06667	-217
43.07500	-218
43.08333	-218
43.09167	-219
43.10000	-221
43.10833	-224
43.11667	-228
43.12500	-232
43.13333	-236
43.14167	-240
43.15000	-243
43.15833	-245
43.16667	-247
43.17500	-249
43.18333	-252
43.19167	-255
43.20000	-259
43.20833	-263
43.21667	-267
43.22500	-269
43.23333	-269
43.24167	-268
43.25000	-267
43.25833	-266
43.26667	-266
43.27500	-268
43.28333	-270
43.29167	-272
43.30000	-272
43.30833	-272
43.31667	-271
43.32500	-269
43.33333	-267
43.34167	-266
43.35000	-264
43.35833	-262
43.36667	-262
43.37500	-263
43.38333	-266
43.39167	-269
43.40000	-272
43.40833	-275
43.41667	-278
43.42500	-281
43.43333	-283
43.44167	-285
43.45000	-286
43.45833	-285
43.46667	-284
43.47500	-282
43.48333	-279
43.49167	-276
43.50000	-274
43.50833	-272
43.51667	-272
43.52500	-272
43.53333	-272
43.54167	-273
43.55000	-274
43.55833	-274
43.56667	-275
43.57500	-274
43.58333	-274
43.59167	-274
43.60000	-275
43.60833	-276
43.61667	-276
43.62500	-274
43.63333	-271
43.64167	-268
43.65000	-267
43.65833	-267
43.66667	-267
43.67500	-267
43.68333	-267
43.69167	-266
43.70000	-266
43.70833	-266
43.71667	-267
43.72500	-268
43.73333	-267
43.74167	-265
43.75000	-262
43.75833	-259
43.76667	-256
43.77500	-256
43.78333	-256
43.79167	-257
43.80000	-258
43.80833	-256
43.81667	-251
43.82500	-246
43.83333	-243
43.84167	-240
43.85000	-240
43.85833	-241
43.86667	-241
43.87500	-239
43.88333	-237
43.89167	-236
43.90000	-236
43.90833	-236
43.91667	-235
43.92500	-233
43.93333	-230
43.94167	-228
43.95000	-226
43.95833	-226
43.96667	-225
43.97500	-224
43.98333	-222
43.99167	-219
44.00000	-216
44.00833	-214
44.01667	-213
44.02500	-214
44.03333	-216
44.04167	-218
44.05000	-220
44.05833	-219
44.06667	-217
44.07500	-214
44.08333	-213
44.09167	-214
44.10000	-217
44.10833	-222
44.11667	-226
44.12500	-230
44.13333	-231
44.14167	-230
44.15000	-228
44.15833	-225
44.16667	-223
44.17500	-220
44.18333	-218
44.19167	-216
44.20000	-215
44.20833	-215
44.21667	-216
44.22500	-217
44.23333	-218
44.24167	-220
44.25000	-219
44.25833	-218
44.26667	-217
44.27500	-217
44.28333	-219
44.29167	-221
44.30000	-224
44.30833	-225
44.31667	-224
44.32500	-225
44.33333	-227
44.34167	-229
44.35000	-231
44.35833	-233
44.36667	-234
44.37500	-234
44.38333	-234
44.39167	-233
44.40000	-233
44.40833	-232
44.41667	-233
44.42500	-234
44.43333	-235
44.44167	-238
44.45000	-241
44.45833	-244
44.46667	-247
44.47500	-250
44.48333	-253
44.49167	-255
44.50000	-256
44.50833	-257
44.51667	-258
44.52500	-257
44.53333	-255
44.54167	-254
44.55000	-254
44.55833	-255
44.56667	-256
44.57500	-258
44.58333	-259
44.59167	-260
44.60000	-260
44.60833	-260
44.61667	-259
44.62500	-258
44.63333	-256
44.64167	-255
44.65000	-256
44.65833	-258
44.66667	-261
44.67500	-264
44.68333	-265
44.69167	-263
44.70000	-260
44.70833	-258
44.71667	-258
44.72500	-260
44.73333	-263
44.74167	-267
44.75000	-269
44.75833	-269
44.76667	-268
44.77500	-266
44.78333	-264
44.79167	-263
44.80000	-263
44.80833	-264
44.81667	-266
44.82500	-268
44.83333	-271
44.84167	-272
44.85000	-272
44.85833	-270
44.86667	-267
44.87500	-264
44.88333	-262
44.89167	-262
44.90000	-264
44.90833	-264
44.91667	-261
44.92500	-258
44.93333	-253
44.94167	-249
44.95000	-247
44.95833	-246
44.96667	-247
44.97500	-247
44.98333	-246
44.99167	-245
45.00000	-243
45.00833	-242
45.01667	-241
45.02500	-240
45.03333	-239
45.04167	-238
45.05000	-237
45.05833	-235
45.06667	-233
45.07500	-232
45.08333	-231
45.09167	-230
45.10000	-227
45.10833	-225
45.11667	-223
45.12500	-222
45.13333	-222
45.14167	-223
45.15000	-223
45.15833	-222
45.16667	-220
45.17500	-217
45.18333	-215
45.19167	-212
45.20000	-209
45.20833	-205
45.21667	-202
45.22500	-200
45.23333	-201
45.24167	-202
45.25000	-202
45.25833	-201
45.26667	-197
45.27500	-191
45.28333	-185
45.29167	-181
45.30000	-177
45.30833	-175
45.31667	-176
45.32500	-177
45.33333	-178
45.34167	-179
45.35000	-179
45.35833	-179
45.36667	-179
45.37500	-179
45.38333	-179
45.39167	-178
45.40000	-175
45.40833	-172
45.41667	-171
45.42500	-170
45.43333	-171
45.44167	-172
45.45000	-174
45.45833	-175
45.46667	-176
45.47500	-176
45.48333	-174
45.49167	-171
45.50000	-169
45.50833	-167
45.51667	-166
45.52500	-166
45.53333	-166
45.54167	-168
45.55000	-170
45.55833	-174
45.56667	-177
45.57500	-180
45.58333	-183
45.59167	-184
45.60000	-182
45.60833	-179
45.61667	-175
45.62500	-171
45.63333	-169
45.64167	-167
45.65000	-168
45.65833	-170
45.66667	-172
45.67500	-175
45.68333	-179
45.69167	-182
45.70000	-186
45.70833	-190
45.71667	-192
45.72500	-195
45.73333	-197
45.74167	-199
45.75000	-201
45.75833	-202
45.76667	-204
45.77500	-206
45.78333	-208
45.79167	-211
45.80000	-214
45.80833	-217
45.81667	-219
45.82500	-221
45.83333	-222
45.84167	-224
45.85000	-225
45.85833	-227
45.86667	-229
45.87500	-231
45.88333	-232
45.89167	-233
45.90000	-233
45.90833	-235
45.91667	-239
45.92500	-244
45.93333	-248
45.94167	-252
45.95000	-255
45.95833	-259
45.96667	-261
45.97500	-264
45.98333	-265
45.99167	-264
46.00000	-262
46.00833	-262
46.01667	-263
46.02500	-265
46.03333	-267
46.04167	-269
46.05000	-270
46.05833	-270
46.06667	-272
46.07500	-275
46.08333	-280
46.09167	-287
46.10000	-293
46.10833	-297
46.11667	-299
46.12500	-300
46.13333	-301
46.14167	-304
46.15000	-307
46.15833	-311
46.16667	-314
46.17500	-316
46.18333	-318
46.19167	-319
46.20000	-320
46.20833	-320
46.21667	-321
46.22500	-322
46.23333	-323
46.24167	-324
46.25000	-325
46.25833	-327
46.26667	-330
46.27500	-333
46.28333	-336
46.29167	-338
46.30000	-340
46.30833	-341
46.31667	-340
46.32500	-339
46.33333	-337
46.34167	-336
46.35000	-338
46.35833	-342
46.36667	-348
46.37500	-354
46.38333	-360
46.39167	-364
46.40000	-366
46.40833	-366
46.41667	-365
46.42500	-364
46.43333	-365
46.44167	-366
46.45000	-366
46.45833	-367
46.46667	-367
46.47500	-366
46.48333	-365
46.49167	-364
46.50000	-366
46.50833	-368
46.51667	-372
46.52500	-374
46.53333	-375
46.54167	-375
46.55000	-375
46.55833	-376
46.56667	-377
46.57500	-379
46.58333	-382
46.59167	-384
46.60000	-385
46.60833	-386
46.61667	-387
46.62500	-387
46.63333	-386
46.64167	-384
46.65000	-382
46.65833	-381
46.66667	-381
46.67500	-384
46.68333	-388
46.69167	-391
46.70000	-394
46.70833	-397
46.71667	-399
46.72500	-400
46.73333	-400
46.74167	-398
46.75000	-397
46.75833	-395
46.76667	-395
46.77500	-396
46.78333	-397
46.79167	-397
46.80000	-397
46.80833	-397
46.81667	-399
46.82500	-401
46.83333	-403
46.84167	-406
46.85000	-408
46.85833	-409
46.86667	-410
46.87500	-409
46.88333	-408
46.89167	-407
46.90000	-406
46.90833	-404
46.91667	-402
46.92500	-399
46.93333	-397
46.94167	-397
46.95000	-398
46.95833	-401
46.96667	-405
46.97500	-407
46.98333	-408
46.99167	-407
47.00000	-404
47.00833	-401
47.01667	-396
47.02500	-391
47.03333	-386
47.04167	-382
47.05000	-381
47.05833	-382
47.06667	-384
47.07500	-386
47.08333	-387
47.09167	-386
47.10000	-386
47.10833	-386
47.11667	-388
47.12500	-391
47.13333	-394
47.14167	-397
47.15000	-398
47.15833	-398
47.16667	-397
47.17500	-395
47.18333	-393
47.19167	-390
47.20000	-387
47.20833	-383
47.21667	-379
47.22500	-375
47.23333	-373
47.24167	-372
47.25000	-371
47.25833	-370
47.26667	-366
47.27500	-363
47.28333	-359
47.29167	-357
47.30000	-356
47.30833	-356
47.31667	-356
47.32500	-355
47.33333	-356
47.34167	-357
47.35000	-358
47.35833	-359
47.36667	-357
47.37500	-354
47.38333	-350
47.39167	-347
47.40000	-345
47.40833	-344
47.41667	-342
47.42500	-339
47.43333	-335
47.44167	-330
47.45000	-326
47.45833	-324
47.46667	-321
47.47500	-319
47.48333	-317
47.49167	-315
47.50000	-313
47.50833	-311
47.51667	-309
47.52500	-307
47.53333	-304
47.54167	-303
47.55000	-302
47.55833	-300
47.56667	-297
47.57500	-292
47.58333	-287
47.59167	-282
47.60000	-278
47.60833	-274
47.61667	-272
47.62500	-270
47.63333	-268
47.64167	-267
47.65000	-265
47.65833	-264
47.66667	-263
47.67500	-261
47.68333	-258
47.69167	-255
47.70000	-252
47.70833	-250
47.71667	-250
47.72500	-250
47.73333	-250
47.74167	-248
47.75000	-245
47.75833	-241
47.76667	-238
47.77500	-237
47.78333	-238
47.79167	-238
47.80000	-238
47.80833	-238
47.81667	-236
47.82500	-234
47.83333	-233
47.84167	-233
47.85000	-234
47.85833	-235
47.86667	-238
47.87500	-239
47.88333	-240
47.89167	-239
47.90000	-237
47.90833	-234
47.91667	-230
47.92500	-227
47.93333	-225
47.94167	-223
47.95000	-223
47.95833	-223
47.96667	-224
47.97500	-225
47.98333	-226
47.99167	-227
48.00000	-228
48.00833	-229
48.01667	-230
48.02500	-230
48.03333	-230
48.04167	-228
48.05000	-225
48.05833	-221
48.06667	-219
48.07500	-217
48.08333	-217
48.09167	-217
48.10000	-217
48.10833	-217
48.11667	-216
48.12500	-216
48.13333	-219
48.14167	-222
48.15000	-226
48.15833	-230
48.16667	-233
48.17500	-236
48.18333	-240
48.19167	-243
48.20000	-246
48.20833	-249
48.21667	-251
48.22500	-254
48.23333	-256
48.24167	-258
48.25000	-260
48.25833	-260
48.26667	-260
48.27500	-260
48.28333	-261
48.29167	-262
48.30000	-262
48.30833	-262
48.31667	-262
48.32500	-261
48.33333	-261
48.34167	-262
48.35000	-263
48.35833	-265
48.36667	-267
48.37500	-270
48.38333	-272
48.39167	-274
48.40000	-274
48.40833	-274
48.41667	-276
48.42500	-278
48.43333	-280
48.44167	-283
48.45000	-287
48.45833	-290
48.46667	-293
48.47500	-294
48.48333	-294
48.49167	-295
48.50000	-297
48.50833	-299
48.51667	-302
48.52500	-304
48.53333	-305
48.54167	-305
48.55000	-305
48.55833	-305
48.56667	-306
48.57500	-308
48.58333	-312
48.59167	-316
48.60000	-320
48.60833	-324
48.61667	-326
48.62500	-328
48.63333	-330
48.64167	-332
48.65000	-332
48.65833	-333
48.66667	-333
48.67500	-334
48.68333	-336
48.69167	-339
48.70000	-341
48.70833	-344
48.71667	-346
48.72500	-348
48.73333	-351
48.74167	-353
48.75000	-355
48.75833	-355
48.76667	-354
48.77500	-352
48.78333	-350
48.79167	-349
48.80000	-349
48.80833	-349
48.81667	-350
48.82500	-352
48.83333	-354
48.84167	-357
48.85000	-359
48.85833	-361
48.86667	-362
48.87500	-362
48.88333	-362
48.89167	-362
48.90000	-364
48.90833	-365
48.91667	-366
48.92500	-367
48.93333	-368
48.94167	-368
48.95000	-369
48.95833	-370
48.96667	-372
48.97500	-374
48.98333	-377
48.99167	-380
49.00000	-382
49.00833	-383
49.01667	-383
49.02500	-383
49.03333	-384
49.04167	-386
49.05000	-388
49.05833	-389
49.06667	-389
49.07500	-387
49.08333	-385
49.09167	-384
49.10000	-384
49.10833	-385
49.11667	-386
49.12500	-388
49.13333	-390
49.14167	-392
49.15000	-395
49.15833	-398
49.16667	-400
49.17500	-401
49.18333	-402
49.19167	-402
49.20000	-402
49.20833	-403
49.21667	-405
49.22500	-406
49.23333	-408
49.24167	-409
49.25000	-410
49.25833	-411
49.26667	-412
49.27500	-413
49.28333	-413
49.29167	-413
49.30000	-411
49.30833	-410
49.31667	-408
49.32500	-408
49.33333	-408
49.34167	-409
49.35000	-411
49.35833	-413
49.36667	-415
49.37500	-416
49.38333	-417
49.39167	-416
49.40000	-415
49.40833	-415
49.41667	-415
49.42500	-417
49.43333	-419
49.44167	-420
49.45000	-421
49.45833	-422
49.46667	-423
49.47500	-424
49.48333	-424
49.49167	-424
49.50000	-424
49.50833	-424
49.51667	-426
49.52500	-427
49.53333	-427
49.54167	-425
49.55000	-423
49.55833	-420
49.56667	-419
49.57500	-420
49.58333	-422
49.59167	-425
49.60000	-428
49.60833	-429
49.61667	-430
49.62500	-430
49.63333	-430
49.64167	-431
49.65000	-432
49.65833	-434
49.66667	-436
49.67500	-439
49.68333	-441
49.69167	-442
49.70000	-441
49.70833	-438
49.71667	-435
49.72500	-432
49.73333	-430
49.74167	-429
49.75000	-431
49.75833	-433
49.76667	-436
49.77500	-438
49.78333	-440
49.79167	-441
49.80000	-441
49.80833	-441
49.81667	-440
49.82500	-439
49.83333	-438
49.84167	-437
49.85000	-437
49.85833	-438
49.86667	-442
49.87500	-447
49.88333	-450
49.89167	-451
49.90000	-449
49.90833	-446
49.91667	-444
49.92500	-445
49.93333	-448
49.94167	-453
49.95000	-456
49.95833	-457
49.96667	-457
49.97500	-456
49.98333	-456
49.99167	-456
50.00000	-455
50.00833	-453
50.01667	-449
50.02500	-445
50.03333	-441
50.04167	-437
50.05000	-435
50.05833	-433
50.06667	-432
50.07500	-433
50.08333	-435
50.09167	-437
50.10000	-438
50.10833	-438
50.11667	-437
50.12500	-436
50.13333	-436
50.14167	-437
50.15000	-437
50.15833	-438
50.16667	-438
50.17500	-437
50.18333	-436
50.19167	-435
50.20000	-435
50.20833	-437
50.21667	-438
50.22500	-441
50.23333	-444
50.24167	-447
50.25000	-450
50.25833	-453
50.26667	-454
50.27500	-454
50.28333	-452
50.29167	-451
50.30000	-449
50.30833	-448
50.31667	-446
50.32500	-445
50.33333	-443
50.34167	-442
50.35000	-441
50.35833	-440
50.36667	-440
50.37500	-440
50.38333	-441
50.39167	-441
50.40000	-440
50.40833	-438
50.41667	-436
50.42500	-434
50.43333	-433
50.44167	-431
50.45000	-429
50.45833	-428
50.46667	-426
50.47500	-424
50.48333	-423
50.49167	-423
50.50000	-424
50.50833	-425
50.51667	-426
50.52500	-424
50.53333	-421
50.54167	-417
50.55000	-413
50.55833	-410
50.56667	-409
50.57500	-410
50.58333	-410
50.59167	-410
50.60000	-410
50.60833	-409
50.61667	-408
50.62500	-407
50.63333	-406
50.64167	-404
50.65000	-402
50.65833	-399
50.66667	-398
50.67500	-397
50.68333	-397
50.69167	-396
50.70000	-394
50.70833	-391
50.71667	-388
50.72500	-385
50.73333	-382
50.74167	-380
50.75000	-378
50.75833	-378
50.76667	-378
50.77500	-380
50.78333	-381
50.79167	-381
50.80000	-380
50.80833	-379
50.81667	-379
50.82500	-380
50.83333	-381
50.84167	-381
50.85000	-382
50.85833	-381
50.86667	-379
50.87500	-376
50.88333	-373
50.89167	-371
50.90000	-370
50.90833	-370
50.91667	-371
50.92500	-372
50.93333	-373
50.94167	-373
50.95000	-372
50.95833	-370
50.96667	-367
50.97500	-364
50.98333	-362
50.99167	-361
51.00000	-360
51.00833	-360
51.01667	-360
51.02500	-360
51.03333	-361
51.04167	-363
51.05000	-365
51.05833	-368
51.06667	-370
51.07500	-372
51.08333	-372
51.09167	-371
51.10000	-368
51.10833	-365
51.11667	-362
51.12500	-361
51.13333	-361
51.14167	-363
51.15000	-365
51.15833	-366
51.16667	-367
51.17500	-367
51.18333	-367
51.19167	-368
51.20000	-369
51.20833	-370
51.21667	-370
51.22500	-370
51.23333	-369
51.24167	-368
51.25000	-370
51.25833	-373
51.26667	-376
51.27500	-380
51.28333	-384
51.29167	-387
51.30000	-388
51.30833	-389
51.31667	-387
51.32500	-385
51.33333	-384
51.34167	-384
51.35000	-386
51.35833	-389
51.36667	-392
51.37500	-393
51.38333	-391
51.39167	-389
51.40000	-388
51.40833	-388
51.41667	-390
51.42500	-394
51.43333	-397
51.44167	-399
51.45000	-401
51.45833	-401
51.46667	-402
51.47500	-404
51.48333	-407
51.49167	-409
51.50000	-411
51.50833	-412
51.51667	-411
51.52500	-410
51.53333	-409
51.54167	-408
51.55000	-408
51.55833	-410
51.56667	-413
51.57500	-418
51.58333	-422
51.59167	-426
51.60000	-428
51.60833	-430
51.61667	-430
51.62500	-429
51.63333	-429
51.64167	-430
51.65000	-430
51.65833	-431
51.66667	-432
51.67500	-435
51.68333	-438
51.69167	-440
51.70000	-442
51.70833	-443
51.71667	-442
51.72500	-442
51.73333	-443
51.74167	-444
51.75000	-446
51.75833	-448
51.76667	-450
51.77500	-451
51.78333	-452
51.79167	-453
51.80000	-453
51.80833	-454
51.81667	-454
51.82500	-455
51.83333	-455
51.84167	-455
51.85000	-453
51.85833	-452
51.86667	-452
51.87500	-453
51.88333	-455
51.89167	-457
51.90000	-459
51.90833	-460
51.91667	-460
51.92500	-461
51.93333	-462
51.94167	-463
51.95000	-465
51.95833	-467
51.96667	-469
51.97500	-472
51.98333	-474
51.99167	-475
52.00000	-477
52.00833	-478
52.01667	-479
52.02500	-481
52.03333	-484
52.04167	-485
52.05000	-485
52.05833	-482
52.06667	-478
52.07500	-472
52.08333	-467
52.09167	-463
52.10000	-460
52.10833	-459
52.11667	-460
52.12500	-463
52.13333	-468
52.14167	-472
52.15000	-475
52.15833	-475
52.16667	-474
52.17500	-471
52.18333	-469
52.19167	-469
52.20000	-471
52.20833	-473
52.21667	-476
52.22500	-478
52.23333	-479
52.24167	-479
52.25000	-478
52.25833	-478
52.26667	-478
52.27500	-478
52.28333	-478
52.29167	-478
52.30000	-479
52.30833	-480
52.31667	-481
52.32500	-483
52.33333	-483
52.34167	-483
52.35000	-481
52.35833	-477
52.36667	-474
52.37500	-472
52.38333	-472
52.39167	-475
52.40000	-479
52.40833	-483
52.41667	-485
52.42500	-486
52.43333	-484
52.44167	-481
52.45000	-479
52.45833	-477
52.46667	-476
52.47500	-477
52.48333	-478
52.49167	-478
52.50000	-477
52.50833	-476
52.51667	-475
52.52500	-474
52.53333	-474
52.54167	-475
52.55000	-476
52.55833	-476
52.56667	-476
52.57500	-477
52.58333	-479
52.59167	-481
52.60000	-484
52.60833	-485
52.61667	-485
52.62500	-484
52.63333	-485
52.64167	-486
52.65000	-488
52.65833	-488
52.66667	-487
52.67500	-484
52.68333	-479
52.69167	-475
52.70000	-471
52.70833	-468
52.71667	-466
52.72500	-466
52.73333	-469
52.74167	-473
52.75000	-479
52.75833	-484
52.76667	-487
52.77500	-487
52.78333	-487
52.79167	-486
52.80000	-486
52.80833	-485
52.81667	-484
52.82500	-484
52.83333	-485
52.84167	-486
52.85000	-487
52.85833	-488
52.86667	-487
52.87500	-485
52.88333	-483
52.89167	-482
52.90000	-482
52.90833	-484
52.91667	-487
52.92500	-488
52.93333	-488
52.94167	-486
52.95000	-484
52.95833	-484
52.96667	-486
52.97500	-488
52.98333	-490
52.99167	-490
53.00000	-487
53.00833	-484
53.01667	-481
53.02500	-479
53.03333	-478
53.04167	-478
53.05000	-478
53.05833	-477
53.06667	-477
53.07500	-477
53.08333	-479
53.09167	-481
53.10000	-484
53.10833	-487
53.11667	-488
53.12500	-488
53.13333	-488
53.14167	-488
53.15000	-487
53.15833	-486
53.16667	-484
53.17500	-482
53.18333	-479
53.19167	-475
53.20000	-472
53.20833	-470
53.21667	-467
53.22500	-466
53.23333	-467
53.24167	-468
53.25000	-470
53.25833	-471
53.26667	-472
53.27500	-471
53.28333	-469
53.29167	-467
53.30000	-464
53.30833	-462
53.31667	-460
53.32500	-459
53.33333	-457
53.34167	-454
53.35000	-451
53.35833	-447
53.36667	-443
53.37500	-440
53.38333	-438
53.39167	-436
53.40000	-435
53.40833	-434
53.41667	-433
53.42500	-430
53.43333	-426
53.44167	-421
53.45000	-417
53.45833	-413
53.46667	-411
53.47500	-409
53.48333	-408
53.49167	-406
53.50000	-402
53.50833	-398
53.51667	-393
53.52500	-388
53.53333	-383
53.54167	-378
53.55000	-372
53.55833	-365
53.56667	-358
53.57500	-353
53.58333	-348
53.59167	-344
53.60000	-341
53.60833	-337
53.61667	-331
53.62500	-326
53.63333	-321
53.64167	-315
53.65000	-308
53.65833	-301
53.66667	-293
53.67500	-285
53.68333	-276
53.69167	-266
53.70000	-254
53.70833	-240
53.71667	-224
53.72500	-209
53.73333	-196
53.74167	-184
53.75000	-172
53.75833	-159
53.76667	-144
53.77500	-127
53.78333	-109
53.79167	-91
53.80000	-72
53.80833	-53
53.81667	-33
53.82500	-13
53.83333	6
53.84167	24
53.85000	43
53.85833	62
53.86667	83
53.87500	106
53.88333	129
53.89167	151
53.90000	172
53.90833	194
53.91667	217
53.92500	242
53.93333	269
53.94167	299
53.95000	330
53.95833	362
53.96667	395
53.97500	429
53.98333	464
53.99167	500
54.00000	537
54.00833	576
54.01667	615
54.02500	654
54.03333	695
54.04167	735
54.05000	777
54.05833	820
54.06667	864
54.07500	912
54.08333	960
54.09167	1010
54.10000	1060
54.10833	1110
54.11667	1163
54.12500	1215
54.13333	1269
54.14167	1324
54.15000	1380
54.15833	1438
54.16667	1496
54.17500	1556
54.18333	1616
54.19167	1677
54.20000	1739
54.20833	1801
54.21667	1866
54.22500	1931
54.23333	1999
54.24167	2069
54.25000	2140
54.25833	2214
54.26667	2289
54.27500	2368
54.28333	2446
54.29167	2525
54.30000	2605
54.30833	2684
54.31667	2766
54.32500	2849
54.33333	2935
54.34167	3021
54.35000	3108
54.35833	3196
54.36667	3285
54.37500	3379
54.38333	3472
54.39167	3568
54.40000	3665
54.40833	3763
54.41667	3865
54.42500	3965
54.43333	4068
54.44167	4169
54.45000	4270
54.45833	4372
54.46667	4475
54.47500	4583
54.48333	4690
54.49167	4800
54.50000	4910
54.50833	5021
54.51667	5134
54.52500	5247
54.53333	5365
54.54167	5483
54.55000	5603
54.55833	5723
54.56667	5842
54.57500	5963
54.58333	6081
54.59167	6199
54.60000	6316
54.60833	6433
54.61667	6553
54.62500	6673
54.63333	6797
54.64167	6921
54.65000	7047
54.65833	7175
54.66667	7301
54.67500	7430
54.68333	7557
54.69167	7685
54.70000	7811
54.70833	7937
54.71667	8064
54.72500	8190
54.73333	8318
54.74167	8445
54.75000	8572
54.75833	8700
54.76667	8824
54.77500	8951
54.78333	9077
54.79167	9208
54.80000	9339
54.80833	9468
54.81667	9597
54.82500	9721
54.83333	9845
54.84167	9964
54.85000	10083
54.85833	10202
54.86667	10319
54.87500	10440
54.88333	10559
54.89167	10681
54.90000	10801
54.90833	10920
54.91667	11039
54.92500	11154
54.93333	11271
54.94167	11386
54.95000	11501
54.95833	11616
54.96667	11728
54.97500	11843
54.98333	11955
54.99167	12069
55.00000	12179
55.00833	12286
55.01667	12391
55.02500	12491
55.03333	12590
55.04167	12686
55.05000	12781
55.05833	12877
55.06667	12969
55.07500	13063
55.08333	13154
55.09167	13247
55.10000	13338
55.10833	13428
55.11667	13518
55.12500	13603
55.13333	13686
55.14167	13767
55.15000	13847
55.15833	13926
55.16667	14001
55.17500	14076
55.18333	14148
55.19167	14217
55.20000	14284
55.20833	14349
55.21667	14414
55.22500	14475
55.23333	14535
55.24167	14592
55.25000	14647
55.25833	14702
55.26667	14755
55.27500	14809
55.28333	14861
55.29167	14910
55.30000	14954
55.30833	14996
55.31667	15035
55.32500	15073
55.33333	15110
55.34167	15144
55.35000	15177
55.35833	15207
55.36667	15235
55.37500	15261
55.38333	15284
55.39167	15307
55.40000	15328
55.40833	15348
55.41667	15367
55.42500	15382
55.43333	15395
55.44167	15406
55.45000	15416
55.45833	15425
55.46667	15434
55.47500	15440
55.48333	15444
55.49167	15445
55.50000	15444
55.50833	15441
55.51667	15438
55.52500	15432
55.53333	15423
55.54167	15413
55.55000	15400
55.55833	15384
55.56667	15368
55.57500	15350
55.58333	15330
55.59167	15308
55.60000	15285
55.60833	15261
55.61667	15234
55.62500	15208
55.63333	15180
55.64167	15152
55.65000	15121
55.65833	15088
55.66667	15053
55.67500	15016
55.68333	14978
55.69167	14938
55.70000	14897
55.70833	14855
55.71667	14811
55.72500	14768
55.73333	14725
55.74167	14681
55.75000	14638
55.75833	14592
55.76667	14546
55.77500	14497
55.78333	14448
55.79167	14395
55.80000	14340
55.80833	14283
55.81667	14226
55.82500	14170
55.83333	14114
55.84167	14058
55.85000	13999
55.85833	13938
55.86667	13877
55.87500	13813
55.88333	13749
55.89167	13683
55.90000	13617
55.90833	13552
55.91667	13486
55.92500	13423
55.93333	13359
55.94167	13295
55.95000	13229
55.95833	13163
55.96667	13097
55.97500	13031
55.98333	12965
55.99167	12897
56.00000	12829
56.00833	12760
56.01667	12688
56.02500	12616
56.03333	12540
56.04167	12465
56.05000	12390
56.05833	12315
56.06667	12241
56.07500	12168
56.08333	12096
56.09167	12023
56.10000	11951
56.10833	11877
56.11667	11801
56.12500	11726
56.13333	11649
56.14167	11574
56.15000	11498
56.15833	11423
56.16667	11349
56.17500	11273
56.18333	11199
56.19167	11125
56.20000	11051
56.20833	10977
56.21667	10900
56.22500	10824
56.23333	10745
56.24167	10669
56.25000	10593
56.25833	10519
56.26667	10447
56.27500	10372
56.28333	10300
56.29167	10226
56.30000	10153
56.30833	10081
56.31667	10007
56.32500	9935
56.33333	9860
56.34167	9787
56.35000	9713
56.35833	9640
56.36667	9567
56.37500	9494
56.38333	9421
56.39167	9349
56.40000	9278
56.40833	9207
56.41667	9134
56.42500	9063
56.43333	8990
56.44167	8919
56.45000	8849
56.45833	8781
56.46667	8714
56.47500	8648
56.48333	8583
56.49167	8516
56.50000	8448
56.50833	8379
56.51667	8306
56.52500	8236
56.53333	8166
56.54167	8099
56.55000	8034
56.55833	7969
56.56667	7904
56.57500	7836
56.58333	7769
56.59167	7701
56.60000	7633
56.60833	7567
56.61667	7501
56.62500	7438
56.63333	7374
56.64167	7313
56.65000	7253
56.65833	7193
56.66667	7135
56.67500	7076
56.68333	7017
56.69167	6958
56.70000	6899
56.70833	6840
56.71667	6780
56.72500	6722
56.73333	6662
56.74167	6604
56.75000	6547
56.75833	6489
56.76667	6432
56.77500	6373
56.78333	6316
56.79167	6259
56.80000	6202
56.80833	6147
56.81667	6092
56.82500	6037
56.83333	5982
56.84167	5929
56.85000	5878
56.85833	5827
56.86667	5778
56.87500	5729
56.88333	5680
56.89167	5631
56.90000	5582
56.90833	5534
56.91667	5484
56.92500	5435
56.93333	5385
56.94167	5335
56.95000	5285
56.95833	5237
56.96667	5190
56.97500	5143
56.98333	5098
56.99167	5053
57.00000	5008
57.00833	4962
57.01667	4916
57.02500	4870
57.03333	4824
57.04167	4779
57.05000	4736
57.05833	4694
57.06667	4653
57.07500	4609
57.08333	4566
57.09167	4521
57.10000	4478
57.10833	4436
57.11667	4395
57.12500	4357
57.13333	4320
57.14167	4285
57.15000	4252
57.15833	4220
57.16667	4186
57.17500	4149
57.18333	4111
57.19167	4072
57.20000	4034
57.20833	3996
57.21667	3958
57.22500	3921
57.23333	3883
57.24167	3845
57.25000	3808
57.25833	3772
57.26667	3739
57.27500	3706
57.28333	3674
57.29167	3641
57.30000	3609
57.30833	3575
57.31667	3540
57.32500	3505
57.33333	3470
57.34167	3438
57.35000	3407
57.35833	3376
57.36667	3346
57.37500	3314
57.38333	3282
57.39167	3250
57.40000	3219
57.40833	3191
57.41667	3164
57.42500	3138
57.43333	3111
57.44167	3083
57.45000	3054
57.45833	3025
57.46667	2997
57.47500	2969
57.48333	2941
57.49167	2913
57.50000	2885
57.50833	2857
57.51667	2831
57.52500	2807
57.53333	2784
57.54167	2760
57.55000	2736
57.55833	2710
57.56667	2684
57.57500	2657
57.58333	2632
57.59167	2610
57.60000	2589
57.60833	2569
57.61667	2546
57.62500	2524
57.63333	2501
57.64167	2477
57.65000	2453
57.65833	2429
57.66667	2405
57.67500	2379
57.68333	2356
57.69167	2334
57.70000	2313
57.70833	2294
57.71667	2275
57.72500	2257
57.73333	2238
57.74167	2219
57.75000	2199
57.75833	2179
57.76667	2158
57.77500	2138
57.78333	2118
57.79167	2100
57.80000	2081
57.80833	2062
57.81667	2042
57.82500	2021
57.83333	1999
57.84167	1978
57.85000	1959
57.85833	1941
57.86667	1924
57.87500	1906
57.88333	1888
57.89167	1869
57.90000	1851
57.90833	1834
57.91667	1817
57.92500	1801
57.93333	1785
57.94167	1769
57.95000	1754
57.95833	1738
57.96667	1722
57.97500	1706
57.98333	1691
57.99167	1676
58.00000	1662
58.00833	1648
58.01667	1634
58.02500	1620
58.03333	1605
58.04167	1591
58.05000	1576
58.05833	1561
58.06667	1546
58.07500	1530
58.08333	1516
58.09167	1502
58.10000	1489
58.10833	1475
58.11667	1460
58.12500	1446
58.13333	1431
58.14167	1417
58.15000	1405
58.15833	1394
58.16667	1383
58.17500	1371
58.18333	1358
58.19167	1342
58.20000	1326
58.20833	1310
58.21667	1296
58.22500	1284
58.23333	1273
58.24167	1264
58.25000	1255
58.25833	1246
58.26667	1236
58.27500	1224
58.28333	1212
58.29167	1199
58.30000	1187
58.30833	1178
58.31667	1169
58.32500	1160
58.33333	1151
58.34167	1140
58.35000	1128
58.35833	1115
58.36667	1103
58.37500	1093
58.38333	1084
58.39167	1076
58.40000	1068
58.40833	1058
58.41667	1048
58.42500	1037
58.43333	1025
58.44167	1014
58.45000	1003
58.45833	993
58.46667	983
58.47500	973
58.48333	964
58.49167	955
58.50000	946
58.50833	937
58.51667	927
58.52500	917
58.53333	906
58.54167	896
58.55000	887
58.55833	879
58.56667	870
58.57500	860
58.58333	850
58.59167	841
58.60000	833
58.60833	826
58.61667	820
58.62500	815
58.63333	810
58.64167	805
58.65000	800
58.65833	794
58.66667	787
58.67500	779
58.68333	771
58.69167	763
58.70000	754
58.70833	746
58.71667	736
58.72500	726
58.73333	715
58.74167	706
58.75000	698
58.75833	693
58.76667	687
58.77500	681
58.78333	675
58.79167	669
58.80000	662
58.80833	655
58.81667	649
58.82500	642
58.83333	635
58.84167	628
58.85000	622
58.85833	616
58.86667	609
58.87500	601
58.88333	592
58.89167	583
58.90000	576
58.90833	571
58.91667	567
58.92500	562
58.93333	556
58.94167	550
58.95000	544
58.95833	537
58.96667	532
58.97500	526
58.98333	520
58.99167	513
59.00000	505
59.00833	497
59.01667	489
59.02500	482
59.03333	476
59.04167	471
59.05000	465
59.05833	460
59.06667	456
59.07500	451
59.08333	447
59.09167	443
59.10000	438
59.10833	433
59.11667	427
59.12500	421
59.13333	416
59.14167	413
59.15000	410
59.15833	408
59.16667	405
59.17500	402
59.18333	398
59.19167	392
59.20000	386
59.20833	380
59.21667	375
59.22500	369
59.23333	363
59.24167	356
59.25000	349
59.25833	341
59.26667	335
59.27500	331
59.28333	329
59.29167	327
59.30000	323
59.30833	317
59.31667	310
59.32500	303
59.33333	295
59.34167	289
59.35000	285
59.35833	283
59.36667	282
59.37500	282
59.38333	281
59.39167	278
59.40000	274
59.40833	267
59.41667	260
59.42500	254
59.43333	250
59.44167	247
59.45000	244
59.45833	242
59.46667	239
59.47500	235
59.48333	232
59.49167	229
59.50000	227
59.50833	224
59.51667	221
59.52500	216
59.53333	211
59.54167	206
59.55000	203
59.55833	202
59.56667	201
59.57500	198
59.58333	195
59.59167	191
59.60000	186
59.60833	181
59.61667	176
59.62500	171
59.63333	166
59.64167	163
59.65000	161
59.65833	161
59.66667	160
59.67500	157
59.68333	153
59.69167	147
59.70000	141
59.70833	137
59.71667	133
59.72500	130
59.73333	126
59.74167	123
59.75000	119
59.75833	116
59.76667	113
59.77500	112
59.78333	110
59.79167	108
59.80000	107
59.80833	105
59.81667	102
59.82500	99
59.83333	94
59.84167	89
59.85000	83
59.85833	78
59.86667	75
59.87500	74
59.88333	74
59.89167	73
59.90000	71
59.90833	68
59.91667	65
59.92500	62
59.93333	60
59.94167	59
59.95000	58
59.95833	56
59.96667	54
59.97500	51
59.98333	48
59.99167	46
60.00000	44
