# Supplementary material for: How J-chain ensures the assembly of immunoglobulin IgM pentamers
Source: EMBO J. 2024 Dec 4;44(2):505–33. doi: 10.1038/s44318-024-00317-9 (PMC11729874; doi:10.1038/s44318-024-00317-9)
Supplement: Supplementary file 5 — Source data Fig. 3 [file 44318_2024_317_MOESM5_ESM.zip › Figure 3/3B/repeat 1 Cu4 + JC/20231115 Cu4tp_JC_WT_1h_1.txt]

[Header]
Application Name	LCsolution
Version	1.25
Data File Name	D:\Xenia\JC Oligomerisation kinetics\20231115 Cu4tp_JC_WT_1h_1.lcd
Output Date	16.11.2023
Output Time	11:15:42

[Configuration]
# of Detectors	2
Detector ID	Detector A	Detector B
Detector Name	Detector A	Detector B
# of Channels	2	1

[LC Chromatogram(Detector A-Ch1)]
Interval(msec)	500
# of Points	7201
Start Time(min)	0.000
End Time(min)	60.000
Intensity Units	mV
Intensity Multiplier	0.001
Wavelength(nm)	280
R.Time (min)	Intensity
0.00000	-14
0.00833	-14
0.01667	0
0.02500	1
0.03333	2
0.04167	2
0.05000	2
0.05833	3
0.06667	4
0.07500	6
0.08333	10
0.09167	14
0.10000	15
0.10833	13
0.11667	10
0.12500	8
0.13333	6
0.14167	6
0.15000	7
0.15833	6
0.16667	3
0.17500	-0
0.18333	-2
0.19167	-2
0.20000	-0
0.20833	2
0.21667	4
0.22500	2
0.23333	-0
0.24167	-4
0.25000	-7
0.25833	-9
0.26667	-8
0.27500	-6
0.28333	-3
0.29167	0
0.30000	3
0.30833	3
0.31667	3
0.32500	1
0.33333	-0
0.34167	-0
0.35000	0
0.35833	1
0.36667	-0
0.37500	-2
0.38333	-4
0.39167	-6
0.40000	-7
0.40833	-7
0.41667	-6
0.42500	-6
0.43333	-7
0.44167	-7
0.45000	-5
0.45833	-3
0.46667	0
0.47500	4
0.48333	8
0.49167	10
0.50000	10
0.50833	7
0.51667	2
0.52500	-4
0.53333	-10
0.54167	-14
0.55000	-16
0.55833	-16
0.56667	-15
0.57500	-13
0.58333	-11
0.59167	-9
0.60000	-9
0.60833	-10
0.61667	-12
0.62500	-16
0.63333	-20
0.64167	-23
0.65000	-24
0.65833	-23
0.66667	-21
0.67500	-19
0.68333	-16
0.69167	-15
0.70000	-15
0.70833	-18
0.71667	-20
0.72500	-21
0.73333	-20
0.74167	-18
0.75000	-15
0.75833	-12
0.76667	-8
0.77500	-5
0.78333	-3
0.79167	-2
0.80000	-4
0.80833	-6
0.81667	-9
0.82500	-11
0.83333	-12
0.84167	-13
0.85000	-13
0.85833	-12
0.86667	-9
0.87500	-5
0.88333	-2
0.89167	-0
0.90000	0
0.90833	-2
0.91667	-4
0.92500	-7
0.93333	-9
0.94167	-11
0.95000	-13
0.95833	-14
0.96667	-16
0.97500	-17
0.98333	-16
0.99167	-13
1.00000	-11
1.00833	-8
1.01667	-7
1.02500	-9
1.03333	-12
1.04167	-15
1.05000	-18
1.05833	-19
1.06667	-19
1.07500	-17
1.08333	-14
1.09167	-9
1.10000	-5
1.10833	-2
1.11667	-0
1.12500	1
1.13333	1
1.14167	0
1.15000	-1
1.15833	-5
1.16667	-9
1.17500	-13
1.18333	-14
1.19167	-13
1.20000	-10
1.20833	-6
1.21667	-5
1.22500	-6
1.23333	-8
1.24167	-11
1.25000	-13
1.25833	-14
1.26667	-14
1.27500	-15
1.28333	-16
1.29167	-19
1.30000	-23
1.30833	-27
1.31667	-29
1.32500	-28
1.33333	-25
1.34167	-20
1.35000	-15
1.35833	-12
1.36667	-10
1.37500	-9
1.38333	-10
1.39167	-10
1.40000	-10
1.40833	-8
1.41667	-7
1.42500	-4
1.43333	-2
1.44167	-1
1.45000	1
1.45833	2
1.46667	3
1.47500	3
1.48333	0
1.49167	-3
1.50000	-7
1.50833	-10
1.51667	-14
1.52500	-19
1.53333	-23
1.54167	-25
1.55000	-26
1.55833	-26
1.56667	-23
1.57500	-20
1.58333	-15
1.59167	-10
1.60000	-6
1.60833	-3
1.61667	-3
1.62500	-7
1.63333	-14
1.64167	-23
1.65000	-32
1.65833	-39
1.66667	-43
1.67500	-43
1.68333	-39
1.69167	-34
1.70000	-29
1.70833	-26
1.71667	-23
1.72500	-20
1.73333	-18
1.74167	-17
1.75000	-18
1.75833	-20
1.76667	-23
1.77500	-26
1.78333	-27
1.79167	-27
1.80000	-27
1.80833	-27
1.81667	-28
1.82500	-31
1.83333	-33
1.84167	-35
1.85000	-35
1.85833	-33
1.86667	-30
1.87500	-27
1.88333	-26
1.89167	-25
1.90000	-26
1.90833	-25
1.91667	-22
1.92500	-17
1.93333	-13
1.94167	-8
1.95000	-5
1.95833	-5
1.96667	-7
1.97500	-11
1.98333	-15
1.99167	-19
2.00000	-22
2.00833	-23
2.01667	-23
2.02500	-23
2.03333	-22
2.04167	-19
2.05000	-16
2.05833	-15
2.06667	-16
2.07500	-18
2.08333	-20
2.09167	-21
2.10000	-20
2.10833	-17
2.11667	-15
2.12500	-15
2.13333	-17
2.14167	-19
2.15000	-22
2.15833	-24
2.16667	-24
2.17500	-23
2.18333	-21
2.19167	-18
2.20000	-16
2.20833	-14
2.21667	-14
2.22500	-15
2.23333	-17
2.24167	-17
2.25000	-16
2.25833	-16
2.26667	-16
2.27500	-16
2.28333	-17
2.29167	-17
2.30000	-17
2.30833	-16
2.31667	-16
2.32500	-19
2.33333	-22
2.34167	-25
2.35000	-28
2.35833	-28
2.36667	-27
2.37500	-25
2.38333	-23
2.39167	-21
2.40000	-19
2.40833	-19
2.41667	-19
2.42500	-19
2.43333	-19
2.44167	-19
2.45000	-18
2.45833	-17
2.46667	-16
2.47500	-15
2.48333	-14
2.49167	-13
2.50000	-12
2.50833	-12
2.51667	-14
2.52500	-17
2.53333	-20
2.54167	-23
2.55000	-26
2.55833	-28
2.56667	-29
2.57500	-29
2.58333	-31
2.59167	-33
2.60000	-34
2.60833	-34
2.61667	-33
2.62500	-30
2.63333	-29
2.64167	-30
2.65000	-32
2.65833	-34
2.66667	-36
2.67500	-36
2.68333	-34
2.69167	-32
2.70000	-28
2.70833	-25
2.71667	-22
2.72500	-21
2.73333	-21
2.74167	-21
2.75000	-21
2.75833	-20
2.76667	-20
2.77500	-20
2.78333	-23
2.79167	-26
2.80000	-28
2.80833	-29
2.81667	-29
2.82500	-28
2.83333	-24
2.84167	-18
2.85000	-12
2.85833	-6
2.86667	-3
2.87500	-2
2.88333	-4
2.89167	-8
2.90000	-10
2.90833	-12
2.91667	-12
2.92500	-13
2.93333	-13
2.94167	-14
2.95000	-14
2.95833	-13
2.96667	-12
2.97500	-9
2.98333	-8
2.99167	-7
3.00000	-7
3.00833	-9
3.01667	-11
3.02500	-13
3.03333	-14
3.04167	-16
3.05000	-17
3.05833	-18
3.06667	-19
3.07500	-19
3.08333	-18
3.09167	-18
3.10000	-19
3.10833	-21
3.11667	-24
3.12500	-28
3.13333	-29
3.14167	-27
3.15000	-23
3.15833	-19
3.16667	-16
3.17500	-14
3.18333	-14
3.19167	-16
3.20000	-18
3.20833	-20
3.21667	-22
3.22500	-23
3.23333	-23
3.24167	-22
3.25000	-21
3.25833	-20
3.26667	-20
3.27500	-21
3.28333	-20
3.29167	-19
3.30000	-18
3.30833	-17
3.31667	-17
3.32500	-18
3.33333	-21
3.34167	-24
3.35000	-28
3.35833	-30
3.36667	-32
3.37500	-33
3.38333	-34
3.39167	-34
3.40000	-34
3.40833	-33
3.41667	-31
3.42500	-28
3.43333	-26
3.44167	-26
3.45000	-26
3.45833	-27
3.46667	-28
3.47500	-29
3.48333	-30
3.49167	-31
3.50000	-33
3.50833	-35
3.51667	-37
3.52500	-39
3.53333	-41
3.54167	-41
3.55000	-40
3.55833	-38
3.56667	-34
3.57500	-30
3.58333	-27
3.59167	-24
3.60000	-22
3.60833	-22
3.61667	-23
3.62500	-24
3.63333	-25
3.64167	-26
3.65000	-25
3.65833	-25
3.66667	-23
3.67500	-21
3.68333	-19
3.69167	-18
3.70000	-17
3.70833	-18
3.71667	-19
3.72500	-22
3.73333	-24
3.74167	-25
3.75000	-24
3.75833	-22
3.76667	-19
3.77500	-16
3.78333	-14
3.79167	-11
3.80000	-9
3.80833	-7
3.81667	-7
3.82500	-10
3.83333	-15
3.84167	-21
3.85000	-28
3.85833	-33
3.86667	-35
3.87500	-35
3.88333	-32
3.89167	-29
3.90000	-27
3.90833	-27
3.91667	-27
3.92500	-28
3.93333	-28
3.94167	-28
3.95000	-26
3.95833	-25
3.96667	-25
3.97500	-26
3.98333	-28
3.99167	-30
4.00000	-31
4.00833	-31
4.01667	-30
4.02500	-30
4.03333	-29
4.04167	-28
4.05000	-27
4.05833	-24
4.06667	-22
4.07500	-21
4.08333	-22
4.09167	-24
4.10000	-26
4.10833	-28
4.11667	-30
4.12500	-32
4.13333	-34
4.14167	-36
4.15000	-38
4.15833	-39
4.16667	-41
4.17500	-43
4.18333	-45
4.19167	-46
4.20000	-46
4.20833	-44
4.21667	-42
4.22500	-38
4.23333	-34
4.24167	-30
4.25000	-27
4.25833	-24
4.26667	-22
4.27500	-21
4.28333	-21
4.29167	-21
4.30000	-20
4.30833	-18
4.31667	-17
4.32500	-17
4.33333	-18
4.34167	-21
4.35000	-23
4.35833	-26
4.36667	-29
4.37500	-32
4.38333	-34
4.39167	-37
4.40000	-37
4.40833	-36
4.41667	-34
4.42500	-32
4.43333	-31
4.44167	-29
4.45000	-28
4.45833	-26
4.46667	-24
4.47500	-23
4.48333	-22
4.49167	-21
4.50000	-20
4.50833	-20
4.51667	-21
4.52500	-24
4.53333	-28
4.54167	-33
4.55000	-38
4.55833	-40
4.56667	-40
4.57500	-39
4.58333	-38
4.59167	-36
4.60000	-35
4.60833	-34
4.61667	-33
4.62500	-31
4.63333	-29
4.64167	-27
4.65000	-24
4.65833	-23
4.66667	-22
4.67500	-20
4.68333	-16
4.69167	-10
4.70000	-4
4.70833	1
4.71667	3
4.72500	1
4.73333	-2
4.74167	-9
4.75000	-16
4.75833	-22
4.76667	-27
4.77500	-28
4.78333	-26
4.79167	-22
4.80000	-19
4.80833	-18
4.81667	-20
4.82500	-25
4.83333	-29
4.84167	-33
4.85000	-35
4.85833	-35
4.86667	-32
4.87500	-28
4.88333	-23
4.89167	-19
4.90000	-16
4.90833	-15
4.91667	-16
4.92500	-20
4.93333	-25
4.94167	-31
4.95000	-35
4.95833	-38
4.96667	-37
4.97500	-35
4.98333	-32
4.99167	-29
5.00000	-25
5.00833	-23
5.01667	-20
5.02500	-19
5.03333	-18
5.04167	-20
5.05000	-22
5.05833	-25
5.06667	-27
5.07500	-31
5.08333	-33
5.09167	-36
5.10000	-37
5.10833	-36
5.11667	-34
5.12500	-30
5.13333	-27
5.14167	-25
5.15000	-25
5.15833	-26
5.16667	-28
5.17500	-30
5.18333	-31
5.19167	-32
5.20000	-34
5.20833	-35
5.21667	-36
5.22500	-36
5.23333	-34
5.24167	-32
5.25000	-30
5.25833	-29
5.26667	-30
5.27500	-32
5.28333	-34
5.29167	-35
5.30000	-36
5.30833	-37
5.31667	-37
5.32500	-36
5.33333	-33
5.34167	-28
5.35000	-23
5.35833	-18
5.36667	-15
5.37500	-14
5.38333	-14
5.39167	-16
5.40000	-18
5.40833	-21
5.41667	-23
5.42500	-26
5.43333	-29
5.44167	-32
5.45000	-34
5.45833	-34
5.46667	-31
5.47500	-26
5.48333	-21
5.49167	-17
5.50000	-16
5.50833	-17
5.51667	-20
5.52500	-23
5.53333	-26
5.54167	-28
5.55000	-28
5.55833	-27
5.56667	-27
5.57500	-27
5.58333	-28
5.59167	-30
5.60000	-33
5.60833	-35
5.61667	-36
5.62500	-37
5.63333	-37
5.64167	-37
5.65000	-38
5.65833	-40
5.66667	-42
5.67500	-43
5.68333	-43
5.69167	-41
5.70000	-38
5.70833	-33
5.71667	-28
5.72500	-25
5.73333	-23
5.74167	-25
5.75000	-28
5.75833	-31
5.76667	-33
5.77500	-32
5.78333	-30
5.79167	-27
5.80000	-24
5.80833	-24
5.81667	-25
5.82500	-26
5.83333	-28
5.84167	-30
5.85000	-32
5.85833	-33
5.86667	-33
5.87500	-32
5.88333	-30
5.89167	-29
5.90000	-28
5.90833	-27
5.91667	-28
5.92500	-28
5.93333	-29
5.94167	-28
5.95000	-24
5.95833	-22
5.96667	-23
5.97500	-25
5.98333	-28
5.99167	-31
6.00000	-34
6.00833	-35
6.01667	-36
6.02500	-37
6.03333	-38
6.04167	-36
6.05000	-32
6.05833	-27
6.06667	-23
6.07500	-20
6.08333	-20
6.09167	-20
6.10000	-21
6.10833	-22
6.11667	-23
6.12500	-23
6.13333	-23
6.14167	-23
6.15000	-24
6.15833	-27
6.16667	-32
6.17500	-36
6.18333	-39
6.19167	-39
6.20000	-38
6.20833	-36
6.21667	-35
6.22500	-34
6.23333	-35
6.24167	-36
6.25000	-36
6.25833	-37
6.26667	-39
6.27500	-40
6.28333	-40
6.29167	-38
6.30000	-33
6.30833	-27
6.31667	-22
6.32500	-19
6.33333	-19
6.34167	-19
6.35000	-19
6.35833	-16
6.36667	-12
6.37500	-9
6.38333	-10
6.39167	-13
6.40000	-17
6.40833	-21
6.41667	-23
6.42500	-24
6.43333	-22
6.44167	-20
6.45000	-18
6.45833	-15
6.46667	-15
6.47500	-15
6.48333	-16
6.49167	-17
6.50000	-18
6.50833	-19
6.51667	-18
6.52500	-17
6.53333	-16
6.54167	-16
6.55000	-17
6.55833	-20
6.56667	-25
6.57500	-28
6.58333	-28
6.59167	-27
6.60000	-26
6.60833	-26
6.61667	-28
6.62500	-31
6.63333	-34
6.64167	-34
6.65000	-32
6.65833	-28
6.66667	-24
6.67500	-20
6.68333	-18
6.69167	-18
6.70000	-20
6.70833	-22
6.71667	-23
6.72500	-24
6.73333	-23
6.74167	-23
6.75000	-23
6.75833	-23
6.76667	-24
6.77500	-24
6.78333	-23
6.79167	-21
6.80000	-19
6.80833	-17
6.81667	-15
6.82500	-15
6.83333	-15
6.84167	-16
6.85000	-17
6.85833	-18
6.86667	-17
6.87500	-16
6.88333	-17
6.89167	-18
6.90000	-21
6.90833	-23
6.91667	-26
6.92500	-27
6.93333	-28
6.94167	-30
6.95000	-32
6.95833	-34
6.96667	-34
6.97500	-33
6.98333	-32
6.99167	-30
7.00000	-29
7.00833	-28
7.01667	-27
7.02500	-26
7.03333	-23
7.04167	-20
7.05000	-15
7.05833	-11
7.06667	-8
7.07500	-7
7.08333	-10
7.09167	-14
7.10000	-17
7.10833	-18
7.11667	-17
7.12500	-15
7.13333	-13
7.14167	-12
7.15000	-12
7.15833	-13
7.16667	-16
7.17500	-18
7.18333	-19
7.19167	-20
7.20000	-20
7.20833	-18
7.21667	-18
7.22500	-18
7.23333	-20
7.24167	-21
7.25000	-22
7.25833	-23
7.26667	-24
7.27500	-23
7.28333	-23
7.29167	-24
7.30000	-25
7.30833	-26
7.31667	-28
7.32500	-30
7.33333	-32
7.34167	-34
7.35000	-34
7.35833	-33
7.36667	-32
7.37500	-32
7.38333	-33
7.39167	-34
7.40000	-34
7.40833	-34
7.41667	-32
7.42500	-30
7.43333	-29
7.44167	-29
7.45000	-30
7.45833	-31
7.46667	-31
7.47500	-30
7.48333	-31
7.49167	-31
7.50000	-33
7.50833	-35
7.51667	-37
7.52500	-39
7.53333	-39
7.54167	-36
7.55000	-32
7.55833	-27
7.56667	-23
7.57500	-20
7.58333	-21
7.59167	-24
7.60000	-27
7.60833	-30
7.61667	-31
7.62500	-30
7.63333	-27
7.64167	-23
7.65000	-19
7.65833	-16
7.66667	-13
7.67500	-12
7.68333	-13
7.69167	-14
7.70000	-17
7.70833	-20
7.71667	-21
7.72500	-20
7.73333	-18
7.74167	-17
7.75000	-17
7.75833	-19
7.76667	-21
7.77500	-22
7.78333	-22
7.79167	-22
7.80000	-24
7.80833	-27
7.81667	-30
7.82500	-32
7.83333	-34
7.84167	-33
7.85000	-31
7.85833	-30
7.86667	-31
7.87500	-31
7.88333	-31
7.89167	-30
7.90000	-28
7.90833	-27
7.91667	-28
7.92500	-31
7.93333	-35
7.94167	-40
7.95000	-45
7.95833	-46
7.96667	-44
7.97500	-40
7.98333	-35
7.99167	-30
8.00000	-26
8.00833	-23
8.01667	-21
8.02500	-21
8.03333	-22
8.04167	-24
8.05000	-26
8.05833	-27
8.06667	-29
8.07500	-29
8.08333	-30
8.09167	-30
8.10000	-30
8.10833	-30
8.11667	-31
8.12500	-32
8.13333	-33
8.14167	-33
8.15000	-32
8.15833	-31
8.16667	-29
8.17500	-27
8.18333	-25
8.19167	-23
8.20000	-24
8.20833	-27
8.21667	-31
8.22500	-37
8.23333	-42
8.24167	-46
8.25000	-49
8.25833	-50
8.26667	-48
8.27500	-45
8.28333	-42
8.29167	-38
8.30000	-35
8.30833	-33
8.31667	-31
8.32500	-30
8.33333	-29
8.34167	-28
8.35000	-29
8.35833	-29
8.36667	-30
8.37500	-30
8.38333	-30
8.39167	-30
8.40000	-29
8.40833	-28
8.41667	-28
8.42500	-27
8.43333	-28
8.44167	-29
8.45000	-32
8.45833	-34
8.46667	-34
8.47500	-33
8.48333	-29
8.49167	-25
8.50000	-23
8.50833	-24
8.51667	-25
8.52500	-28
8.53333	-30
8.54167	-30
8.55000	-29
8.55833	-28
8.56667	-29
8.57500	-30
8.58333	-32
8.59167	-33
8.60000	-35
8.60833	-36
8.61667	-37
8.62500	-38
8.63333	-37
8.64167	-35
8.65000	-32
8.65833	-28
8.66667	-25
8.67500	-22
8.68333	-21
8.69167	-22
8.70000	-22
8.70833	-21
8.71667	-21
8.72500	-21
8.73333	-21
8.74167	-20
8.75000	-19
8.75833	-18
8.76667	-19
8.77500	-21
8.78333	-26
8.79167	-31
8.80000	-34
8.80833	-34
8.81667	-33
8.82500	-31
8.83333	-29
8.84167	-29
8.85000	-31
8.85833	-33
8.86667	-35
8.87500	-37
8.88333	-36
8.89167	-36
8.90000	-38
8.90833	-40
8.91667	-41
8.92500	-40
8.93333	-36
8.94167	-29
8.95000	-23
8.95833	-19
8.96667	-18
8.97500	-19
8.98333	-22
8.99167	-25
9.00000	-29
9.00833	-32
9.01667	-34
9.02500	-36
9.03333	-38
9.04167	-39
9.05000	-38
9.05833	-36
9.06667	-34
9.07500	-32
9.08333	-31
9.09167	-31
9.10000	-32
9.10833	-33
9.11667	-34
9.12500	-35
9.13333	-34
9.14167	-32
9.15000	-29
9.15833	-27
9.16667	-25
9.17500	-25
9.18333	-27
9.19167	-30
9.20000	-32
9.20833	-33
9.21667	-34
9.22500	-36
9.23333	-38
9.24167	-40
9.25000	-41
9.25833	-42
9.26667	-42
9.27500	-40
9.28333	-38
9.29167	-35
9.30000	-31
9.30833	-28
9.31667	-26
9.32500	-25
9.33333	-25
9.34167	-26
9.35000	-27
9.35833	-28
9.36667	-28
9.37500	-28
9.38333	-27
9.39167	-27
9.40000	-26
9.40833	-27
9.41667	-27
9.42500	-27
9.43333	-26
9.44167	-24
9.45000	-21
9.45833	-19
9.46667	-18
9.47500	-18
9.48333	-19
9.49167	-21
9.50000	-24
9.50833	-28
9.51667	-31
9.52500	-34
9.53333	-37
9.54167	-39
9.55000	-41
9.55833	-40
9.56667	-36
9.57500	-30
9.58333	-23
9.59167	-16
9.60000	-12
9.60833	-12
9.61667	-14
9.62500	-17
9.63333	-22
9.64167	-27
9.65000	-32
9.65833	-36
9.66667	-39
9.67500	-42
9.68333	-43
9.69167	-42
9.70000	-41
9.70833	-40
9.71667	-39
9.72500	-38
9.73333	-38
9.74167	-36
9.75000	-34
9.75833	-33
9.76667	-33
9.77500	-34
9.78333	-35
9.79167	-36
9.80000	-35
9.80833	-32
9.81667	-30
9.82500	-31
9.83333	-31
9.84167	-29
9.85000	-26
9.85833	-24
9.86667	-22
9.87500	-22
9.88333	-26
9.89167	-30
9.90000	-33
9.90833	-34
9.91667	-35
9.92500	-36
9.93333	-37
9.94167	-38
9.95000	-38
9.95833	-37
9.96667	-36
9.97500	-36
9.98333	-36
9.99167	-37
10.00000	-38
10.00833	-38
10.01667	-38
10.02500	-38
10.03333	-36
10.04167	-34
10.05000	-31
10.05833	-28
10.06667	-25
10.07500	-23
10.08333	-22
10.09167	-23
10.10000	-24
10.10833	-24
10.11667	-21
10.12500	-13
10.13333	-5
10.14167	1
10.15000	3
10.15833	0
10.16667	-5
10.17500	-12
10.18333	-17
10.19167	-22
10.20000	-28
10.20833	-34
10.21667	-39
10.22500	-42
10.23333	-42
10.24167	-40
10.25000	-37
10.25833	-34
10.26667	-33
10.27500	-33
10.28333	-36
10.29167	-40
10.30000	-42
10.30833	-42
10.31667	-40
10.32500	-36
10.33333	-32
10.34167	-31
10.35000	-32
10.35833	-32
10.36667	-32
10.37500	-30
10.38333	-27
10.39167	-24
10.40000	-22
10.40833	-21
10.41667	-22
10.42500	-24
10.43333	-27
10.44167	-30
10.45000	-31
10.45833	-32
10.46667	-30
10.47500	-29
10.48333	-28
10.49167	-30
10.50000	-32
10.50833	-35
10.51667	-38
10.52500	-40
10.53333	-41
10.54167	-41
10.55000	-39
10.55833	-36
10.56667	-32
10.57500	-30
10.58333	-28
10.59167	-27
10.60000	-28
10.60833	-29
10.61667	-30
10.62500	-31
10.63333	-29
10.64167	-26
10.65000	-21
10.65833	-16
10.66667	-12
10.67500	-8
10.68333	-7
10.69167	-8
10.70000	-11
10.70833	-16
10.71667	-20
10.72500	-25
10.73333	-29
10.74167	-32
10.75000	-33
10.75833	-33
10.76667	-30
10.77500	-27
10.78333	-25
10.79167	-25
10.80000	-26
10.80833	-30
10.81667	-34
10.82500	-37
10.83333	-40
10.84167	-42
10.85000	-43
10.85833	-44
10.86667	-45
10.87500	-46
10.88333	-46
10.89167	-47
10.90000	-47
10.90833	-45
10.91667	-42
10.92500	-39
10.93333	-36
10.94167	-35
10.95000	-35
10.95833	-35
10.96667	-35
10.97500	-33
10.98333	-31
10.99167	-30
11.00000	-29
11.00833	-31
11.01667	-32
11.02500	-33
11.03333	-33
11.04167	-32
11.05000	-30
11.05833	-29
11.06667	-29
11.07500	-28
11.08333	-25
11.09167	-21
11.10000	-18
11.10833	-15
11.11667	-15
11.12500	-20
11.13333	-25
11.14167	-30
11.15000	-34
11.15833	-36
11.16667	-37
11.17500	-37
11.18333	-37
11.19167	-37
11.20000	-35
11.20833	-31
11.21667	-26
11.22500	-21
11.23333	-18
11.24167	-17
11.25000	-17
11.25833	-19
11.26667	-22
11.27500	-24
11.28333	-25
11.29167	-26
11.30000	-26
11.30833	-26
11.31667	-26
11.32500	-26
11.33333	-27
11.34167	-27
11.35000	-28
11.35833	-30
11.36667	-34
11.37500	-37
11.38333	-41
11.39167	-43
11.40000	-44
11.40833	-42
11.41667	-40
11.42500	-36
11.43333	-32
11.44167	-30
11.45000	-29
11.45833	-31
11.46667	-33
11.47500	-34
11.48333	-35
11.49167	-34
11.50000	-32
11.50833	-29
11.51667	-26
11.52500	-26
11.53333	-28
11.54167	-32
11.55000	-36
11.55833	-40
11.56667	-43
11.57500	-46
11.58333	-48
11.59167	-48
11.60000	-48
11.60833	-46
11.61667	-46
11.62500	-46
11.63333	-47
11.64167	-47
11.65000	-48
11.65833	-48
11.66667	-47
11.67500	-45
11.68333	-43
11.69167	-41
11.70000	-40
11.70833	-40
11.71667	-39
11.72500	-40
11.73333	-40
11.74167	-39
11.75000	-37
11.75833	-34
11.76667	-31
11.77500	-30
11.78333	-30
11.79167	-32
11.80000	-34
11.80833	-34
11.81667	-34
11.82500	-32
11.83333	-31
11.84167	-30
11.85000	-31
11.85833	-32
11.86667	-33
11.87500	-33
11.88333	-33
11.89167	-33
11.90000	-34
11.90833	-35
11.91667	-37
11.92500	-40
11.93333	-42
11.94167	-43
11.95000	-43
11.95833	-43
11.96667	-43
11.97500	-42
11.98333	-41
11.99167	-39
12.00000	-39
12.00833	-38
12.01667	-38
12.02500	-36
12.03333	-35
12.04167	-35
12.05000	-36
12.05833	-38
12.06667	-41
12.07500	-43
12.08333	-44
12.09167	-43
12.10000	-41
12.10833	-39
12.11667	-37
12.12500	-35
12.13333	-33
12.14167	-31
12.15000	-30
12.15833	-29
12.16667	-30
12.17500	-32
12.18333	-33
12.19167	-35
12.20000	-39
12.20833	-43
12.21667	-47
12.22500	-50
12.23333	-52
12.24167	-50
12.25000	-47
12.25833	-42
12.26667	-38
12.27500	-35
12.28333	-34
12.29167	-35
12.30000	-36
12.30833	-36
12.31667	-36
12.32500	-36
12.33333	-37
12.34167	-38
12.35000	-40
12.35833	-42
12.36667	-43
12.37500	-43
12.38333	-41
12.39167	-40
12.40000	-40
12.40833	-41
12.41667	-41
12.42500	-41
12.43333	-39
12.44167	-36
12.45000	-33
12.45833	-31
12.46667	-31
12.47500	-32
12.48333	-33
12.49167	-34
12.50000	-36
12.50833	-36
12.51667	-37
12.52500	-36
12.53333	-35
12.54167	-34
12.55000	-34
12.55833	-35
12.56667	-36
12.57500	-37
12.58333	-38
12.59167	-38
12.60000	-38
12.60833	-36
12.61667	-33
12.62500	-30
12.63333	-28
12.64167	-28
12.65000	-30
12.65833	-32
12.66667	-34
12.67500	-35
12.68333	-35
12.69167	-34
12.70000	-33
12.70833	-32
12.71667	-31
12.72500	-32
12.73333	-33
12.74167	-35
12.75000	-36
12.75833	-35
12.76667	-32
12.77500	-31
12.78333	-31
12.79167	-31
12.80000	-32
12.80833	-33
12.81667	-34
12.82500	-35
12.83333	-35
12.84167	-35
12.85000	-35
12.85833	-35
12.86667	-34
12.87500	-32
12.88333	-30
12.89167	-28
12.90000	-26
12.90833	-25
12.91667	-25
12.92500	-27
12.93333	-30
12.94167	-32
12.95000	-34
12.95833	-34
12.96667	-34
12.97500	-33
12.98333	-31
12.99167	-30
13.00000	-30
13.00833	-31
13.01667	-33
13.02500	-35
13.03333	-37
13.04167	-36
13.05000	-35
13.05833	-34
13.06667	-34
13.07500	-33
13.08333	-32
13.09167	-29
13.10000	-25
13.10833	-22
13.11667	-21
13.12500	-23
13.13333	-27
13.14167	-31
13.15000	-34
13.15833	-37
13.16667	-38
13.17500	-39
13.18333	-39
13.19167	-40
13.20000	-41
13.20833	-42
13.21667	-44
13.22500	-44
13.23333	-44
13.24167	-42
13.25000	-40
13.25833	-37
13.26667	-34
13.27500	-31
13.28333	-29
13.29167	-28
13.30000	-28
13.30833	-28
13.31667	-29
13.32500	-29
13.33333	-29
13.34167	-30
13.35000	-33
13.35833	-36
13.36667	-40
13.37500	-42
13.38333	-43
13.39167	-42
13.40000	-40
13.40833	-36
13.41667	-33
13.42500	-30
13.43333	-28
13.44167	-27
13.45000	-27
13.45833	-27
13.46667	-27
13.47500	-28
13.48333	-29
13.49167	-31
13.50000	-34
13.50833	-37
13.51667	-40
13.52500	-40
13.53333	-39
13.54167	-36
13.55000	-34
13.55833	-34
13.56667	-37
13.57500	-41
13.58333	-44
13.59167	-44
13.60000	-43
13.60833	-39
13.61667	-36
13.62500	-36
13.63333	-38
13.64167	-41
13.65000	-43
13.65833	-45
13.66667	-47
13.67500	-49
13.68333	-51
13.69167	-51
13.70000	-49
13.70833	-42
13.71667	-34
13.72500	-27
13.73333	-24
13.74167	-23
13.75000	-25
13.75833	-30
13.76667	-37
13.77500	-41
13.78333	-42
13.79167	-41
13.80000	-38
13.80833	-35
13.81667	-33
13.82500	-33
13.83333	-34
13.84167	-34
13.85000	-33
13.85833	-32
13.86667	-31
13.87500	-32
13.88333	-35
13.89167	-40
13.90000	-46
13.90833	-51
13.91667	-52
13.92500	-50
13.93333	-44
13.94167	-37
13.95000	-30
13.95833	-24
13.96667	-20
13.97500	-18
13.98333	-18
13.99167	-21
14.00000	-23
14.00833	-25
14.01667	-27
14.02500	-26
14.03333	-24
14.04167	-25
14.05000	-26
14.05833	-29
14.06667	-32
14.07500	-35
14.08333	-38
14.09167	-42
14.10000	-46
14.10833	-48
14.11667	-49
14.12500	-48
14.13333	-45
14.14167	-40
14.15000	-36
14.15833	-32
14.16667	-28
14.17500	-25
14.18333	-23
14.19167	-21
14.20000	-19
14.20833	-18
14.21667	-18
14.22500	-18
14.23333	-20
14.24167	-24
14.25000	-27
14.25833	-31
14.26667	-33
14.27500	-33
14.28333	-31
14.29167	-28
14.30000	-26
14.30833	-27
14.31667	-28
14.32500	-29
14.33333	-28
14.34167	-25
14.35000	-21
14.35833	-19
14.36667	-19
14.37500	-21
14.38333	-23
14.39167	-25
14.40000	-27
14.40833	-29
14.41667	-31
14.42500	-32
14.43333	-34
14.44167	-36
14.45000	-37
14.45833	-38
14.46667	-38
14.47500	-38
14.48333	-38
14.49167	-36
14.50000	-35
14.50833	-33
14.51667	-33
14.52500	-34
14.53333	-36
14.54167	-38
14.55000	-39
14.55833	-37
14.56667	-32
14.57500	-28
14.58333	-25
14.59167	-24
14.60000	-26
14.60833	-29
14.61667	-31
14.62500	-34
14.63333	-35
14.64167	-36
14.65000	-35
14.65833	-33
14.66667	-30
14.67500	-29
14.68333	-30
14.69167	-33
14.70000	-37
14.70833	-41
14.71667	-43
14.72500	-44
14.73333	-44
14.74167	-44
14.75000	-44
14.75833	-44
14.76667	-43
14.77500	-42
14.78333	-40
14.79167	-37
14.80000	-35
14.80833	-34
14.81667	-34
14.82500	-35
14.83333	-38
14.84167	-42
14.85000	-46
14.85833	-50
14.86667	-53
14.87500	-55
14.88333	-56
14.89167	-55
14.90000	-54
14.90833	-52
14.91667	-50
14.92500	-49
14.93333	-48
14.94167	-48
14.95000	-49
14.95833	-49
14.96667	-48
14.97500	-46
14.98333	-43
14.99167	-41
15.00000	-38
15.00833	-36
15.01667	-35
15.02500	-34
15.03333	-34
15.04167	-35
15.05000	-34
15.05833	-31
15.06667	-28
15.07500	-24
15.08333	-20
15.09167	-18
15.10000	-17
15.10833	-19
15.11667	-23
15.12500	-28
15.13333	-33
15.14167	-37
15.15000	-41
15.15833	-44
15.16667	-47
15.17500	-49
15.18333	-50
15.19167	-50
15.20000	-47
15.20833	-44
15.21667	-40
15.22500	-37
15.23333	-33
15.24167	-30
15.25000	-27
15.25833	-26
15.26667	-26
15.27500	-27
15.28333	-29
15.29167	-31
15.30000	-34
15.30833	-37
15.31667	-41
15.32500	-46
15.33333	-50
15.34167	-51
15.35000	-49
15.35833	-45
15.36667	-39
15.37500	-35
15.38333	-34
15.39167	-34
15.40000	-36
15.40833	-35
15.41667	-34
15.42500	-31
15.43333	-29
15.44167	-29
15.45000	-30
15.45833	-33
15.46667	-35
15.47500	-36
15.48333	-35
15.49167	-33
15.50000	-32
15.50833	-32
15.51667	-35
15.52500	-38
15.53333	-41
15.54167	-43
15.55000	-43
15.55833	-41
15.56667	-39
15.57500	-39
15.58333	-41
15.59167	-44
15.60000	-46
15.60833	-46
15.61667	-44
15.62500	-41
15.63333	-37
15.64167	-35
15.65000	-35
15.65833	-37
15.66667	-39
15.67500	-41
15.68333	-44
15.69167	-46
15.70000	-47
15.70833	-47
15.71667	-47
15.72500	-45
15.73333	-43
15.74167	-41
15.75000	-40
15.75833	-39
15.76667	-39
15.77500	-39
15.78333	-40
15.79167	-40
15.80000	-40
15.80833	-40
15.81667	-41
15.82500	-42
15.83333	-44
15.84167	-45
15.85000	-44
15.85833	-43
15.86667	-42
15.87500	-42
15.88333	-42
15.89167	-42
15.90000	-43
15.90833	-43
15.91667	-43
15.92500	-43
15.93333	-42
15.94167	-40
15.95000	-39
15.95833	-38
15.96667	-37
15.97500	-36
15.98333	-34
15.99167	-32
16.00000	-30
16.00833	-27
16.01667	-27
16.02500	-28
16.03333	-30
16.04167	-32
16.05000	-33
16.05833	-33
16.06667	-31
16.07500	-30
16.08333	-30
16.09167	-32
16.10000	-35
16.10833	-39
16.11667	-41
16.12500	-41
16.13333	-41
16.14167	-40
16.15000	-39
16.15833	-38
16.16667	-38
16.17500	-38
16.18333	-40
16.19167	-43
16.20000	-46
16.20833	-48
16.21667	-48
16.22500	-44
16.23333	-38
16.24167	-31
16.25000	-24
16.25833	-21
16.26667	-20
16.27500	-22
16.28333	-25
16.29167	-28
16.30000	-30
16.30833	-32
16.31667	-32
16.32500	-33
16.33333	-33
16.34167	-35
16.35000	-37
16.35833	-39
16.36667	-42
16.37500	-43
16.38333	-41
16.39167	-37
16.40000	-33
16.40833	-30
16.41667	-28
16.42500	-26
16.43333	-25
16.44167	-25
16.45000	-25
16.45833	-25
16.46667	-25
16.47500	-25
16.48333	-25
16.49167	-24
16.50000	-24
16.50833	-25
16.51667	-27
16.52500	-29
16.53333	-33
16.54167	-36
16.55000	-38
16.55833	-39
16.56667	-39
16.57500	-37
16.58333	-36
16.59167	-35
16.60000	-35
16.60833	-34
16.61667	-34
16.62500	-35
16.63333	-37
16.64167	-39
16.65000	-41
16.65833	-43
16.66667	-43
16.67500	-44
16.68333	-44
16.69167	-45
16.70000	-45
16.70833	-44
16.71667	-42
16.72500	-42
16.73333	-42
16.74167	-43
16.75000	-44
16.75833	-45
16.76667	-45
16.77500	-46
16.78333	-46
16.79167	-45
16.80000	-43
16.80833	-40
16.81667	-38
16.82500	-37
16.83333	-36
16.84167	-35
16.85000	-34
16.85833	-33
16.86667	-32
16.87500	-31
16.88333	-32
16.89167	-34
16.90000	-37
16.90833	-41
16.91667	-46
16.92500	-52
16.93333	-56
16.94167	-59
16.95000	-61
16.95833	-61
16.96667	-62
16.97500	-62
16.98333	-61
16.99167	-60
17.00000	-55
17.00833	-49
17.01667	-43
17.02500	-38
17.03333	-35
17.04167	-34
17.05000	-35
17.05833	-37
17.06667	-37
17.07500	-36
17.08333	-33
17.09167	-30
17.10000	-30
17.10833	-32
17.11667	-37
17.12500	-45
17.13333	-52
17.14167	-56
17.15000	-58
17.15833	-56
17.16667	-52
17.17500	-49
17.18333	-47
17.19167	-47
17.20000	-48
17.20833	-49
17.21667	-49
17.22500	-49
17.23333	-49
17.24167	-53
17.25000	-57
17.25833	-61
17.26667	-62
17.27500	-61
17.28333	-56
17.29167	-50
17.30000	-47
17.30833	-48
17.31667	-51
17.32500	-54
17.33333	-57
17.34167	-57
17.35000	-55
17.35833	-51
17.36667	-46
17.37500	-41
17.38333	-39
17.39167	-40
17.40000	-42
17.40833	-45
17.41667	-47
17.42500	-47
17.43333	-45
17.44167	-43
17.45000	-40
17.45833	-38
17.46667	-37
17.47500	-36
17.48333	-37
17.49167	-39
17.50000	-40
17.50833	-40
17.51667	-39
17.52500	-39
17.53333	-39
17.54167	-40
17.55000	-43
17.55833	-45
17.56667	-45
17.57500	-43
17.58333	-40
17.59167	-36
17.60000	-35
17.60833	-37
17.61667	-42
17.62500	-48
17.63333	-54
17.64167	-55
17.65000	-54
17.65833	-51
17.66667	-48
17.67500	-46
17.68333	-46
17.69167	-47
17.70000	-47
17.70833	-45
17.71667	-42
17.72500	-39
17.73333	-36
17.74167	-36
17.75000	-37
17.75833	-40
17.76667	-43
17.77500	-45
17.78333	-46
17.79167	-45
17.80000	-44
17.80833	-45
17.81667	-46
17.82500	-47
17.83333	-48
17.84167	-50
17.85000	-53
17.85833	-55
17.86667	-56
17.87500	-57
17.88333	-56
17.89167	-54
17.90000	-52
17.90833	-50
17.91667	-49
17.92500	-48
17.93333	-48
17.94167	-50
17.95000	-51
17.95833	-51
17.96667	-50
17.97500	-48
17.98333	-44
17.99167	-41
18.00000	-39
18.00833	-39
18.01667	-40
18.02500	-42
18.03333	-45
18.04167	-47
18.05000	-48
18.05833	-48
18.06667	-48
18.07500	-47
18.08333	-48
18.09167	-49
18.10000	-52
18.10833	-56
18.11667	-58
18.12500	-58
18.13333	-58
18.14167	-59
18.15000	-61
18.15833	-63
18.16667	-64
18.17500	-62
18.18333	-56
18.19167	-49
18.20000	-44
18.20833	-41
18.21667	-40
18.22500	-39
18.23333	-38
18.24167	-37
18.25000	-38
18.25833	-39
18.26667	-41
18.27500	-44
18.28333	-46
18.29167	-48
18.30000	-48
18.30833	-48
18.31667	-48
18.32500	-49
18.33333	-51
18.34167	-54
18.35000	-56
18.35833	-56
18.36667	-54
18.37500	-50
18.38333	-48
18.39167	-45
18.40000	-45
18.40833	-46
18.41667	-47
18.42500	-46
18.43333	-45
18.44167	-45
18.45000	-47
18.45833	-48
18.46667	-51
18.47500	-53
18.48333	-54
18.49167	-55
18.50000	-55
18.50833	-57
18.51667	-58
18.52500	-58
18.53333	-58
18.54167	-56
18.55000	-53
18.55833	-52
18.56667	-51
18.57500	-52
18.58333	-52
18.59167	-51
18.60000	-49
18.60833	-48
18.61667	-47
18.62500	-47
18.63333	-47
18.64167	-49
18.65000	-51
18.65833	-53
18.66667	-53
18.67500	-53
18.68333	-51
18.69167	-49
18.70000	-47
18.70833	-47
18.71667	-47
18.72500	-46
18.73333	-45
18.74167	-45
18.75000	-44
18.75833	-44
18.76667	-45
18.77500	-46
18.78333	-47
18.79167	-46
18.80000	-45
18.80833	-44
18.81667	-42
18.82500	-42
18.83333	-43
18.84167	-46
18.85000	-50
18.85833	-55
18.86667	-59
18.87500	-61
18.88333	-61
18.89167	-59
18.90000	-56
18.90833	-51
18.91667	-48
18.92500	-47
18.93333	-47
18.94167	-49
18.95000	-52
18.95833	-54
18.96667	-56
18.97500	-56
18.98333	-57
18.99167	-59
19.00000	-60
19.00833	-62
19.01667	-63
19.02500	-63
19.03333	-61
19.04167	-59
19.05000	-58
19.05833	-57
19.06667	-57
19.07500	-58
19.08333	-58
19.09167	-57
19.10000	-53
19.10833	-48
19.11667	-43
19.12500	-37
19.13333	-33
19.14167	-34
19.15000	-38
19.15833	-44
19.16667	-51
19.17500	-57
19.18333	-61
19.19167	-63
19.20000	-62
19.20833	-60
19.21667	-59
19.22500	-58
19.23333	-58
19.24167	-57
19.25000	-57
19.25833	-57
19.26667	-58
19.27500	-59
19.28333	-59
19.29167	-58
19.30000	-55
19.30833	-51
19.31667	-47
19.32500	-44
19.33333	-42
19.34167	-39
19.35000	-37
19.35833	-36
19.36667	-37
19.37500	-39
19.38333	-43
19.39167	-47
19.40000	-49
19.40833	-48
19.41667	-46
19.42500	-43
19.43333	-42
19.44167	-43
19.45000	-45
19.45833	-47
19.46667	-48
19.47500	-49
19.48333	-50
19.49167	-52
19.50000	-52
19.50833	-51
19.51667	-48
19.52500	-46
19.53333	-44
19.54167	-43
19.55000	-43
19.55833	-43
19.56667	-42
19.57500	-41
19.58333	-42
19.59167	-43
19.60000	-45
19.60833	-45
19.61667	-44
19.62500	-43
19.63333	-43
19.64167	-43
19.65000	-44
19.65833	-47
19.66667	-50
19.67500	-53
19.68333	-56
19.69167	-58
19.70000	-58
19.70833	-57
19.71667	-55
19.72500	-53
19.73333	-51
19.74167	-48
19.75000	-45
19.75833	-43
19.76667	-41
19.77500	-41
19.78333	-42
19.79167	-42
19.80000	-42
19.80833	-40
19.81667	-40
19.82500	-42
19.83333	-45
19.84167	-50
19.85000	-54
19.85833	-58
19.86667	-59
19.87500	-58
19.88333	-56
19.89167	-53
19.90000	-51
19.90833	-50
19.91667	-50
19.92500	-52
19.93333	-55
19.94167	-58
19.95000	-60
19.95833	-60
19.96667	-58
19.97500	-55
19.98333	-52
19.99167	-48
20.00000	-44
20.00833	-42
20.01667	-40
20.02500	-40
20.03333	-40
20.04167	-41
20.05000	-42
20.05833	-45
20.06667	-49
20.07500	-53
20.08333	-56
20.09167	-58
20.10000	-57
20.10833	-54
20.11667	-51
20.12500	-51
20.13333	-52
20.14167	-53
20.15000	-54
20.15833	-56
20.16667	-58
20.17500	-59
20.18333	-59
20.19167	-57
20.20000	-53
20.20833	-48
20.21667	-46
20.22500	-47
20.23333	-48
20.24167	-48
20.25000	-47
20.25833	-43
20.26667	-38
20.27500	-33
20.28333	-29
20.29167	-27
20.30000	-25
20.30833	-25
20.31667	-27
20.32500	-29
20.33333	-31
20.34167	-32
20.35000	-31
20.35833	-29
20.36667	-27
20.37500	-24
20.38333	-23
20.39167	-23
20.40000	-23
20.40833	-24
20.41667	-23
20.42500	-22
20.43333	-20
20.44167	-17
20.45000	-14
20.45833	-13
20.46667	-15
20.47500	-17
20.48333	-19
20.49167	-21
20.50000	-20
20.50833	-19
20.51667	-16
20.52500	-14
20.53333	-12
20.54167	-9
20.55000	-7
20.55833	-6
20.56667	-5
20.57500	-5
20.58333	-4
20.59167	-2
20.60000	1
20.60833	4
20.61667	6
20.62500	8
20.63333	9
20.64167	9
20.65000	9
20.65833	8
20.66667	7
20.67500	8
20.68333	10
20.69167	12
20.70000	13
20.70833	14
20.71667	15
20.72500	18
20.73333	22
20.74167	27
20.75000	33
20.75833	36
20.76667	37
20.77500	37
20.78333	36
20.79167	38
20.80000	41
20.80833	47
20.81667	51
20.82500	55
20.83333	57
20.84167	57
20.85000	56
20.85833	54
20.86667	51
20.87500	48
20.88333	45
20.89167	41
20.90000	39
20.90833	38
20.91667	38
20.92500	40
20.93333	42
20.94167	44
20.95000	45
20.95833	46
20.96667	48
20.97500	51
20.98333	55
20.99167	61
21.00000	67
21.00833	72
21.01667	77
21.02500	80
21.03333	83
21.04167	85
21.05000	86
21.05833	86
21.06667	85
21.07500	84
21.08333	83
21.09167	82
21.10000	82
21.10833	84
21.11667	87
21.12500	90
21.13333	93
21.14167	95
21.15000	96
21.15833	96
21.16667	95
21.17500	96
21.18333	98
21.19167	102
21.20000	107
21.20833	113
21.21667	117
21.22500	120
21.23333	121
21.24167	120
21.25000	120
21.25833	121
21.26667	123
21.27500	126
21.28333	130
21.29167	133
21.30000	135
21.30833	138
21.31667	141
21.32500	144
21.33333	147
21.34167	150
21.35000	153
21.35833	156
21.36667	159
21.37500	163
21.38333	167
21.39167	173
21.40000	179
21.40833	186
21.41667	193
21.42500	198
21.43333	200
21.44167	200
21.45000	198
21.45833	196
21.46667	198
21.47500	201
21.48333	205
21.49167	209
21.50000	211
21.50833	213
21.51667	215
21.52500	217
21.53333	220
21.54167	223
21.55000	228
21.55833	232
21.56667	238
21.57500	242
21.58333	245
21.59167	246
21.60000	247
21.60833	251
21.61667	254
21.62500	258
21.63333	261
21.64167	264
21.65000	267
21.65833	269
21.66667	272
21.67500	275
21.68333	276
21.69167	277
21.70000	277
21.70833	279
21.71667	283
21.72500	287
21.73333	290
21.74167	293
21.75000	296
21.75833	297
21.76667	296
21.77500	294
21.78333	294
21.79167	298
21.80000	304
21.80833	312
21.81667	319
21.82500	322
21.83333	323
21.84167	321
21.85000	320
21.85833	317
21.86667	314
21.87500	310
21.88333	306
21.89167	302
21.90000	301
21.90833	303
21.91667	307
21.92500	311
21.93333	313
21.94167	314
21.95000	314
21.95833	313
21.96667	314
21.97500	316
21.98333	317
21.99167	319
22.00000	322
22.00833	325
22.01667	328
22.02500	329
22.03333	329
22.04167	327
22.05000	323
22.05833	321
22.06667	321
22.07500	322
22.08333	326
22.09167	330
22.10000	332
22.10833	333
22.11667	332
22.12500	331
22.13333	330
22.14167	328
22.15000	327
22.15833	325
22.16667	324
22.17500	323
22.18333	323
22.19167	323
22.20000	324
22.20833	326
22.21667	329
22.22500	333
22.23333	336
22.24167	339
22.25000	341
22.25833	342
22.26667	343
22.27500	342
22.28333	340
22.29167	337
22.30000	335
22.30833	333
22.31667	334
22.32500	336
22.33333	339
22.34167	341
22.35000	342
22.35833	342
22.36667	343
22.37500	345
22.38333	348
22.39167	351
22.40000	355
22.40833	358
22.41667	361
22.42500	362
22.43333	361
22.44167	361
22.45000	362
22.45833	364
22.46667	367
22.47500	370
22.48333	374
22.49167	378
22.50000	384
22.50833	389
22.51667	395
22.52500	400
22.53333	404
22.54167	406
22.55000	405
22.55833	403
22.56667	400
22.57500	398
22.58333	398
22.59167	400
22.60000	404
22.60833	409
22.61667	414
22.62500	418
22.63333	422
22.64167	425
22.65000	429
22.65833	432
22.66667	436
22.67500	439
22.68333	441
22.69167	441
22.70000	441
22.70833	441
22.71667	442
22.72500	445
22.73333	450
22.74167	455
22.75000	460
22.75833	463
22.76667	464
22.77500	465
22.78333	465
22.79167	467
22.80000	469
22.80833	472
22.81667	474
22.82500	475
22.83333	475
22.84167	476
22.85000	479
22.85833	482
22.86667	487
22.87500	492
22.88333	496
22.89167	500
22.90000	503
22.90833	506
22.91667	509
22.92500	511
22.93333	512
22.94167	512
22.95000	511
22.95833	510
22.96667	510
22.97500	512
22.98333	517
22.99167	523
23.00000	529
23.00833	535
23.01667	540
23.02500	544
23.03333	548
23.04167	551
23.05000	553
23.05833	555
23.06667	556
23.07500	558
23.08333	559
23.09167	559
23.10000	559
23.10833	558
23.11667	557
23.12500	556
23.13333	555
23.14167	555
23.15000	557
23.15833	558
23.16667	559
23.17500	560
23.18333	560
23.19167	559
23.20000	561
23.20833	566
23.21667	573
23.22500	582
23.23333	592
23.24167	600
23.25000	606
23.25833	610
23.26667	613
23.27500	615
23.28333	616
23.29167	617
23.30000	618
23.30833	619
23.31667	618
23.32500	615
23.33333	613
23.34167	611
23.35000	612
23.35833	615
23.36667	619
23.37500	623
23.38333	626
23.39167	626
23.40000	627
23.40833	628
23.41667	630
23.42500	633
23.43333	636
23.44167	638
23.45000	640
23.45833	643
23.46667	645
23.47500	648
23.48333	652
23.49167	656
23.50000	659
23.50833	662
23.51667	666
23.52500	671
23.53333	677
23.54167	683
23.55000	689
23.55833	692
23.56667	693
23.57500	692
23.58333	688
23.59167	684
23.60000	680
23.60833	678
23.61667	678
23.62500	681
23.63333	685
23.64167	689
23.65000	693
23.65833	697
23.66667	701
23.67500	706
23.68333	709
23.69167	711
23.70000	712
23.70833	713
23.71667	715
23.72500	720
23.73333	727
23.74167	733
23.75000	736
23.75833	737
23.76667	736
23.77500	735
23.78333	734
23.79167	733
23.80000	734
23.80833	734
23.81667	735
23.82500	735
23.83333	735
23.84167	735
23.85000	736
23.85833	737
23.86667	736
23.87500	735
23.88333	734
23.89167	735
23.90000	736
23.90833	735
23.91667	734
23.92500	732
23.93333	732
23.94167	734
23.95000	737
23.95833	738
23.96667	738
23.97500	735
23.98333	730
23.99167	725
24.00000	718
24.00833	711
24.01667	704
24.02500	698
24.03333	694
24.04167	693
24.05000	692
24.05833	692
24.06667	689
24.07500	686
24.08333	684
24.09167	682
24.10000	681
24.10833	679
24.11667	676
24.12500	671
24.13333	666
24.14167	661
24.15000	657
24.15833	653
24.16667	651
24.17500	649
24.18333	646
24.19167	643
24.20000	638
24.20833	632
24.21667	627
24.22500	621
24.23333	614
24.24167	607
24.25000	599
24.25833	592
24.26667	585
24.27500	581
24.28333	580
24.29167	581
24.30000	583
24.30833	585
24.31667	586
24.32500	584
24.33333	582
24.34167	578
24.35000	574
24.35833	571
24.36667	568
24.37500	566
24.38333	564
24.39167	564
24.40000	564
24.40833	563
24.41667	562
24.42500	560
24.43333	558
24.44167	555
24.45000	551
24.45833	549
24.46667	547
24.47500	545
24.48333	544
24.49167	543
24.50000	541
24.50833	538
24.51667	536
24.52500	534
24.53333	532
24.54167	530
24.55000	526
24.55833	523
24.56667	520
24.57500	517
24.58333	515
24.59167	512
24.60000	508
24.60833	505
24.61667	503
24.62500	504
24.63333	504
24.64167	505
24.65000	505
24.65833	504
24.66667	504
24.67500	503
24.68333	500
24.69167	495
24.70000	488
24.70833	480
24.71667	472
24.72500	467
24.73333	462
24.74167	459
24.75000	457
24.75833	455
24.76667	452
24.77500	449
24.78333	445
24.79167	442
24.80000	440
24.80833	438
24.81667	437
24.82500	437
24.83333	436
24.84167	437
24.85000	437
24.85833	436
24.86667	433
24.87500	428
24.88333	421
24.89167	413
24.90000	407
24.90833	401
24.91667	397
24.92500	396
24.93333	396
24.94167	395
24.95000	393
24.95833	392
24.96667	390
24.97500	388
24.98333	387
24.99167	386
25.00000	384
25.00833	382
25.01667	380
25.02500	377
25.03333	374
25.04167	371
25.05000	368
25.05833	365
25.06667	363
25.07500	360
25.08333	356
25.09167	353
25.10000	352
25.10833	353
25.11667	354
25.12500	353
25.13333	348
25.14167	339
25.15000	329
25.15833	321
25.16667	318
25.17500	318
25.18333	320
25.19167	323
25.20000	325
25.20833	324
25.21667	323
25.22500	322
25.23333	323
25.24167	324
25.25000	324
25.25833	324
25.26667	323
25.27500	321
25.28333	317
25.29167	313
25.30000	309
25.30833	307
25.31667	305
25.32500	304
25.33333	303
25.34167	302
25.35000	301
25.35833	300
25.36667	298
25.37500	296
25.38333	292
25.39167	288
25.40000	284
25.40833	283
25.41667	283
25.42500	283
25.43333	284
25.44167	284
25.45000	282
25.45833	279
25.46667	276
25.47500	273
25.48333	273
25.49167	274
25.50000	274
25.50833	274
25.51667	274
25.52500	274
25.53333	274
25.54167	275
25.55000	276
25.55833	275
25.56667	274
25.57500	272
25.58333	270
25.59167	267
25.60000	264
25.60833	261
25.61667	259
25.62500	259
25.63333	259
25.64167	261
25.65000	263
25.65833	264
25.66667	263
25.67500	262
25.68333	261
25.69167	260
25.70000	260
25.70833	260
25.71667	261
25.72500	261
25.73333	261
25.74167	261
25.75000	262
25.75833	261
25.76667	257
25.77500	253
25.78333	248
25.79167	246
25.80000	247
25.80833	252
25.81667	256
25.82500	259
25.83333	259
25.84167	259
25.85000	258
25.85833	258
25.86667	259
25.87500	260
25.88333	261
25.89167	260
25.90000	259
25.90833	259
25.91667	259
25.92500	257
25.93333	254
25.94167	251
25.95000	246
25.95833	242
25.96667	238
25.97500	235
25.98333	232
25.99167	230
26.00000	230
26.00833	231
26.01667	233
26.02500	234
26.03333	235
26.04167	235
26.05000	236
26.05833	237
26.06667	238
26.07500	239
26.08333	239
26.09167	239
26.10000	239
26.10833	238
26.11667	237
26.12500	237
26.13333	236
26.14167	235
26.15000	232
26.15833	231
26.16667	231
26.17500	233
26.18333	235
26.19167	236
26.20000	236
26.20833	233
26.21667	232
26.22500	234
26.23333	237
26.24167	239
26.25000	241
26.25833	240
26.26667	236
26.27500	231
26.28333	229
26.29167	228
26.30000	228
26.30833	229
26.31667	231
26.32500	232
26.33333	234
26.34167	235
26.35000	237
26.35833	238
26.36667	238
26.37500	238
26.38333	237
26.39167	235
26.40000	232
26.40833	229
26.41667	228
26.42500	229
26.43333	230
26.44167	232
26.45000	232
26.45833	232
26.46667	230
26.47500	228
26.48333	228
26.49167	229
26.50000	230
26.50833	230
26.51667	231
26.52500	231
26.53333	232
26.54167	232
26.55000	233
26.55833	234
26.56667	235
26.57500	235
26.58333	233
26.59167	229
26.60000	226
26.60833	224
26.61667	224
26.62500	223
26.63333	222
26.64167	221
26.65000	221
26.65833	224
26.66667	228
26.67500	232
26.68333	236
26.69167	237
26.70000	237
26.70833	236
26.71667	233
26.72500	231
26.73333	229
26.74167	228
26.75000	228
26.75833	229
26.76667	231
26.77500	233
26.78333	234
26.79167	235
26.80000	234
26.80833	233
26.81667	232
26.82500	231
26.83333	230
26.84167	229
26.85000	228
26.85833	227
26.86667	227
26.87500	228
26.88333	229
26.89167	230
26.90000	231
26.90833	231
26.91667	230
26.92500	231
26.93333	231
26.94167	229
26.95000	227
26.95833	227
26.96667	229
26.97500	234
26.98333	239
26.99167	245
27.00000	249
27.00833	251
27.01667	252
27.02500	251
27.03333	249
27.04167	247
27.05000	245
27.05833	245
27.06667	247
27.07500	251
27.08333	256
27.09167	259
27.10000	261
27.10833	260
27.11667	260
27.12500	260
27.13333	262
27.14167	262
27.15000	261
27.15833	259
27.16667	258
27.17500	257
27.18333	257
27.19167	257
27.20000	256
27.20833	252
27.21667	249
27.22500	248
27.23333	248
27.24167	250
27.25000	254
27.25833	256
27.26667	256
27.27500	257
27.28333	258
27.29167	260
27.30000	262
27.30833	265
27.31667	267
27.32500	269
27.33333	270
27.34167	272
27.35000	273
27.35833	274
27.36667	273
27.37500	271
27.38333	269
27.39167	267
27.40000	268
27.40833	271
27.41667	276
27.42500	280
27.43333	284
27.44167	287
27.45000	288
27.45833	288
27.46667	287
27.47500	285
27.48333	283
27.49167	280
27.50000	276
27.50833	272
27.51667	268
27.52500	267
27.53333	267
27.54167	270
27.55000	274
27.55833	278
27.56667	280
27.57500	280
27.58333	279
27.59167	277
27.60000	276
27.60833	275
27.61667	276
27.62500	280
27.63333	283
27.64167	287
27.65000	289
27.65833	291
27.66667	292
27.67500	295
27.68333	300
27.69167	306
27.70000	311
27.70833	316
27.71667	317
27.72500	315
27.73333	311
27.74167	309
27.75000	308
27.75833	308
27.76667	309
27.77500	309
27.78333	309
27.79167	309
27.80000	310
27.80833	312
27.81667	315
27.82500	317
27.83333	319
27.84167	320
27.85000	322
27.85833	325
27.86667	328
27.87500	331
27.88333	331
27.89167	331
27.90000	330
27.90833	331
27.91667	334
27.92500	338
27.93333	343
27.94167	347
27.95000	351
27.95833	352
27.96667	352
27.97500	350
27.98333	348
27.99167	347
28.00000	346
28.00833	346
28.01667	347
28.02500	349
28.03333	351
28.04167	353
28.05000	356
28.05833	359
28.06667	363
28.07500	367
28.08333	372
28.09167	375
28.10000	378
28.10833	378
28.11667	376
28.12500	375
28.13333	374
28.14167	374
28.15000	375
28.15833	376
28.16667	376
28.17500	376
28.18333	374
28.19167	373
28.20000	373
28.20833	376
28.21667	380
28.22500	385
28.23333	390
28.24167	394
28.25000	397
28.25833	400
28.26667	401
28.27500	402
28.28333	403
28.29167	404
28.30000	404
28.30833	405
28.31667	405
28.32500	404
28.33333	403
28.34167	403
28.35000	404
28.35833	407
28.36667	411
28.37500	416
28.38333	420
28.39167	425
28.40000	429
28.40833	433
28.41667	436
28.42500	438
28.43333	438
28.44167	436
28.45000	434
28.45833	433
28.46667	433
28.47500	435
28.48333	440
28.49167	446
28.50000	452
28.50833	457
28.51667	460
28.52500	460
28.53333	459
28.54167	455
28.55000	452
28.55833	450
28.56667	451
28.57500	454
28.58333	457
28.59167	461
28.60000	466
28.60833	470
28.61667	474
28.62500	477
28.63333	478
28.64167	479
28.65000	480
28.65833	481
28.66667	484
28.67500	489
28.68333	494
28.69167	499
28.70000	503
28.70833	507
28.71667	509
28.72500	509
28.73333	508
28.74167	506
28.75000	505
28.75833	504
28.76667	505
28.77500	507
28.78333	509
28.79167	511
28.80000	513
28.80833	514
28.81667	516
28.82500	519
28.83333	523
28.84167	527
28.85000	531
28.85833	535
28.86667	539
28.87500	542
28.88333	544
28.89167	546
28.90000	549
28.90833	552
28.91667	553
28.92500	553
28.93333	553
28.94167	553
28.95000	555
28.95833	561
28.96667	571
28.97500	581
28.98333	590
28.99167	598
29.00000	603
29.00833	606
29.01667	608
29.02500	611
29.03333	614
29.04167	617
29.05000	620
29.05833	625
29.06667	629
29.07500	634
29.08333	638
29.09167	642
29.10000	645
29.10833	647
29.11667	649
29.12500	652
29.13333	655
29.14167	658
29.15000	662
29.15833	665
29.16667	669
29.17500	673
29.18333	680
29.19167	688
29.20000	696
29.20833	704
29.21667	710
29.22500	716
29.23333	721
29.24167	729
29.25000	737
29.25833	745
29.26667	753
29.27500	759
29.28333	764
29.29167	769
29.30000	775
29.30833	782
29.31667	788
29.32500	793
29.33333	797
29.34167	801
29.35000	806
29.35833	815
29.36667	827
29.37500	841
29.38333	855
29.39167	867
29.40000	877
29.40833	884
29.41667	890
29.42500	897
29.43333	905
29.44167	916
29.45000	928
29.45833	941
29.46667	956
29.47500	972
29.48333	988
29.49167	1005
29.50000	1022
29.50833	1037
29.51667	1050
29.52500	1064
29.53333	1077
29.54167	1091
29.55000	1105
29.55833	1120
29.56667	1133
29.57500	1146
29.58333	1157
29.59167	1170
29.60000	1184
29.60833	1202
29.61667	1222
29.62500	1243
29.63333	1263
29.64167	1284
29.65000	1306
29.65833	1330
29.66667	1358
29.67500	1389
29.68333	1421
29.69167	1450
29.70000	1477
29.70833	1504
29.71667	1529
29.72500	1557
29.73333	1587
29.74167	1617
29.75000	1646
29.75833	1674
29.76667	1705
29.77500	1740
29.78333	1777
29.79167	1814
29.80000	1852
29.80833	1892
29.81667	1933
29.82500	1975
29.83333	2015
29.84167	2054
29.85000	2097
29.85833	2143
29.86667	2188
29.87500	2233
29.88333	2280
29.89167	2328
29.90000	2375
29.90833	2427
29.91667	2482
29.92500	2536
29.93333	2585
29.94167	2635
29.95000	2687
29.95833	2738
29.96667	2793
29.97500	2847
29.98333	2905
29.99167	2965
30.00000	3025
30.00833	3087
30.01667	3147
30.02500	3209
30.03333	3270
30.04167	3331
30.05000	3392
30.05833	3451
30.06667	3508
30.07500	3563
30.08333	3616
30.09167	3668
30.10000	3722
30.10833	3780
30.11667	3839
30.12500	3901
30.13333	3964
30.14167	4025
30.15000	4084
30.15833	4139
30.16667	4194
30.17500	4246
30.18333	4299
30.19167	4353
30.20000	4405
30.20833	4458
30.21667	4507
30.22500	4553
30.23333	4597
30.24167	4637
30.25000	4676
30.25833	4713
30.26667	4749
30.27500	4784
30.28333	4820
30.29167	4856
30.30000	4890
30.30833	4922
30.31667	4949
30.32500	4971
30.33333	4990
30.34167	5006
30.35000	5021
30.35833	5035
30.36667	5048
30.37500	5061
30.38333	5071
30.39167	5079
30.40000	5084
30.40833	5088
30.41667	5091
30.42500	5092
30.43333	5091
30.44167	5087
30.45000	5082
30.45833	5074
30.46667	5063
30.47500	5050
30.48333	5034
30.49167	5015
30.50000	4993
30.50833	4970
30.51667	4945
30.52500	4919
30.53333	4893
30.54167	4865
30.55000	4835
30.55833	4805
30.56667	4772
30.57500	4739
30.58333	4702
30.59167	4664
30.60000	4625
30.60833	4585
30.61667	4546
30.62500	4506
30.63333	4466
30.64167	4425
30.65000	4384
30.65833	4344
30.66667	4304
30.67500	4264
30.68333	4221
30.69167	4176
30.70000	4131
30.70833	4085
30.71667	4040
30.72500	3995
30.73333	3950
30.74167	3904
30.75000	3858
30.75833	3812
30.76667	3765
30.77500	3718
30.78333	3672
30.79167	3627
30.80000	3584
30.80833	3543
30.81667	3502
30.82500	3460
30.83333	3418
30.84167	3372
30.85000	3326
30.85833	3280
30.86667	3234
30.87500	3190
30.88333	3147
30.89167	3106
30.90000	3069
30.90833	3032
30.91667	2998
30.92500	2964
30.93333	2930
30.94167	2894
30.95000	2855
30.95833	2817
30.96667	2779
30.97500	2742
30.98333	2708
30.99167	2674
31.00000	2640
31.00833	2605
31.01667	2570
31.02500	2535
31.03333	2502
31.04167	2472
31.05000	2444
31.05833	2417
31.06667	2391
31.07500	2365
31.08333	2340
31.09167	2316
31.10000	2291
31.10833	2266
31.11667	2239
31.12500	2210
31.13333	2182
31.14167	2156
31.15000	2131
31.15833	2108
31.16667	2085
31.17500	2063
31.18333	2042
31.19167	2021
31.20000	2001
31.20833	1982
31.21667	1962
31.22500	1943
31.23333	1923
31.24167	1904
31.25000	1885
31.25833	1868
31.26667	1851
31.27500	1836
31.28333	1822
31.29167	1808
31.30000	1794
31.30833	1779
31.31667	1762
31.32500	1745
31.33333	1727
31.34167	1710
31.35000	1695
31.35833	1681
31.36667	1669
31.37500	1658
31.38333	1647
31.39167	1635
31.40000	1622
31.40833	1608
31.41667	1596
31.42500	1586
31.43333	1577
31.44167	1568
31.45000	1559
31.45833	1548
31.46667	1537
31.47500	1527
31.48333	1520
31.49167	1514
31.50000	1507
31.50833	1501
31.51667	1493
31.52500	1485
31.53333	1476
31.54167	1468
31.55000	1462
31.55833	1457
31.56667	1452
31.57500	1448
31.58333	1444
31.59167	1440
31.60000	1435
31.60833	1429
31.61667	1424
31.62500	1420
31.63333	1416
31.64167	1412
31.65000	1409
31.65833	1405
31.66667	1400
31.67500	1395
31.68333	1390
31.69167	1386
31.70000	1383
31.70833	1378
31.71667	1373
31.72500	1366
31.73333	1361
31.74167	1357
31.75000	1357
31.75833	1358
31.76667	1360
31.77500	1361
31.78333	1362
31.79167	1361
31.80000	1360
31.80833	1359
31.81667	1357
31.82500	1355
31.83333	1353
31.84167	1352
31.85000	1350
31.85833	1349
31.86667	1347
31.87500	1345
31.88333	1344
31.89167	1345
31.90000	1349
31.90833	1355
31.91667	1363
31.92500	1371
31.93333	1377
31.94167	1382
31.95000	1386
31.95833	1391
31.96667	1396
31.97500	1401
31.98333	1407
31.99167	1414
32.00000	1422
32.00833	1432
32.01667	1442
32.02500	1452
32.03333	1459
32.04167	1463
32.05000	1465
32.05833	1467
32.06667	1472
32.07500	1480
32.08333	1492
32.09167	1507
32.10000	1524
32.10833	1542
32.11667	1561
32.12500	1582
32.13333	1604
32.14167	1626
32.15000	1648
32.15833	1668
32.16667	1689
32.17500	1710
32.18333	1734
32.19167	1760
32.20000	1787
32.20833	1816
32.21667	1846
32.22500	1879
32.23333	1913
32.24167	1948
32.25000	1986
32.25833	2024
32.26667	2064
32.27500	2105
32.28333	2150
32.29167	2198
32.30000	2249
32.30833	2305
32.31667	2363
32.32500	2427
32.33333	2493
32.34167	2562
32.35000	2636
32.35833	2712
32.36667	2794
32.37500	2879
32.38333	2969
32.39167	3063
32.40000	3160
32.40833	3264
32.41667	3372
32.42500	3490
32.43333	3612
32.44167	3740
32.45000	3874
32.45833	4011
32.46667	4157
32.47500	4307
32.48333	4467
32.49167	4634
32.50000	4808
32.50833	4992
32.51667	5180
32.52500	5381
32.53333	5586
32.54167	5800
32.55000	6022
32.55833	6249
32.56667	6489
32.57500	6732
32.58333	6988
32.59167	7251
32.60000	7523
32.60833	7810
32.61667	8100
32.62500	8408
32.63333	8718
32.64167	9036
32.65000	9362
32.65833	9689
32.66667	10030
32.67500	10371
32.68333	10724
32.69167	11081
32.70000	11444
32.70833	11819
32.71667	12193
32.72500	12582
32.73333	12969
32.74167	13362
32.75000	13760
32.75833	14156
32.76667	14566
32.77500	14971
32.78333	15387
32.79167	15802
32.80000	16216
32.80833	16635
32.81667	17044
32.82500	17462
32.83333	17869
32.84167	18274
32.85000	18677
32.85833	19069
32.86667	19466
32.87500	19850
32.88333	20237
32.89167	20618
32.90000	20991
32.90833	21363
32.91667	21719
32.92500	22075
32.93333	22415
32.94167	22745
32.95000	23067
32.95833	23372
32.96667	23672
32.97500	23955
32.98333	24231
32.99167	24494
33.00000	24743
33.00833	24981
33.01667	25200
33.02500	25407
33.03333	25596
33.04167	25770
33.05000	25931
33.05833	26073
33.06667	26202
33.07500	26310
33.08333	26402
33.09167	26477
33.10000	26537
33.10833	26583
33.11667	26613
33.12500	26629
33.13333	26627
33.14167	26604
33.15000	26564
33.15833	26508
33.16667	26436
33.17500	26352
33.18333	26253
33.19167	26140
33.20000	26009
33.20833	25858
33.21667	25697
33.22500	25520
33.23333	25334
33.24167	25136
33.25000	24926
33.25833	24706
33.26667	24467
33.27500	24221
33.28333	23960
33.29167	23691
33.30000	23414
33.30833	23123
33.31667	22830
33.32500	22522
33.33333	22212
33.34167	21892
33.35000	21565
33.35833	21238
33.36667	20900
33.37500	20564
33.38333	20216
33.39167	19865
33.40000	19514
33.40833	19156
33.41667	18807
33.42500	18451
33.43333	18100
33.44167	17744
33.45000	17385
33.45833	17031
33.46667	16669
33.47500	16317
33.48333	15962
33.49167	15611
33.50000	15264
33.50833	14915
33.51667	14575
33.52500	14230
33.53333	13892
33.54167	13556
33.55000	13222
33.55833	12896
33.56667	12566
33.57500	12247
33.58333	11929
33.59167	11618
33.60000	11314
33.60833	11011
33.61667	10720
33.62500	10428
33.63333	10148
33.64167	9873
33.65000	9603
33.65833	9343
33.66667	9080
33.67500	8827
33.68333	8576
33.69167	8332
33.70000	8099
33.70833	7870
33.71667	7651
33.72500	7429
33.73333	7213
33.74167	6998
33.75000	6788
33.75833	6588
33.76667	6393
33.77500	6210
33.78333	6029
33.79167	5854
33.80000	5684
33.80833	5515
33.81667	5353
33.82500	5192
33.83333	5037
33.84167	4886
33.85000	4739
33.85833	4600
33.86667	4464
33.87500	4336
33.88333	4211
33.89167	4090
33.90000	3972
33.90833	3856
33.91667	3745
33.92500	3636
33.93333	3533
33.94167	3434
33.95000	3337
33.95833	3244
33.96667	3151
33.97500	3062
33.98333	2975
33.99167	2890
34.00000	2808
34.00833	2728
34.01667	2652
34.02500	2576
34.03333	2505
34.04167	2437
34.05000	2372
34.05833	2310
34.06667	2248
34.07500	2189
34.08333	2130
34.09167	2072
34.10000	2018
34.10833	1966
34.11667	1919
34.12500	1874
34.13333	1831
34.14167	1788
34.15000	1745
34.15833	1701
34.16667	1656
34.17500	1613
34.18333	1572
34.19167	1534
34.20000	1497
34.20833	1461
34.21667	1426
34.22500	1391
34.23333	1359
34.24167	1329
34.25000	1301
34.25833	1275
34.26667	1248
34.27500	1220
34.28333	1192
34.29167	1163
34.30000	1137
34.30833	1111
34.31667	1087
34.32500	1063
34.33333	1039
34.34167	1014
34.35000	990
34.35833	968
34.36667	946
34.37500	927
34.38333	910
34.39167	893
34.40000	876
34.40833	857
34.41667	837
34.42500	818
34.43333	800
34.44167	783
34.45000	768
34.45833	753
34.46667	739
34.47500	725
34.48333	712
34.49167	699
34.50000	689
34.50833	681
34.51667	675
34.52500	668
34.53333	660
34.54167	650
34.55000	637
34.55833	624
34.56667	609
34.57500	597
34.58333	586
34.59167	578
34.60000	570
34.60833	562
34.61667	552
34.62500	540
34.63333	528
34.64167	517
34.65000	507
34.65833	498
34.66667	491
34.67500	485
34.68333	478
34.69167	472
34.70000	466
34.70833	460
34.71667	453
34.72500	445
34.73333	438
34.74167	430
34.75000	423
34.75833	416
34.76667	412
34.77500	409
34.78333	407
34.79167	406
34.80000	405
34.80833	402
34.81667	397
34.82500	392
34.83333	385
34.84167	380
34.85000	376
34.85833	370
34.86667	363
34.87500	355
34.88333	345
34.89167	337
34.90000	331
34.90833	328
34.91667	327
34.92500	326
34.93333	324
34.94167	322
34.95000	320
34.95833	318
34.96667	316
34.97500	315
34.98333	314
34.99167	311
35.00000	307
35.00833	301
35.01667	296
35.02500	290
35.03333	285
35.04167	282
35.05000	281
35.05833	282
35.06667	282
35.07500	282
35.08333	280
35.09167	277
35.10000	273
35.10833	267
35.11667	261
35.12500	257
35.13333	253
35.14167	250
35.15000	247
35.15833	244
35.16667	242
35.17500	241
35.18333	241
35.19167	240
35.20000	240
35.20833	240
35.21667	241
35.22500	243
35.23333	244
35.24167	244
35.25000	243
35.25833	240
35.26667	238
35.27500	235
35.28333	231
35.29167	227
35.30000	224
35.30833	220
35.31667	217
35.32500	214
35.33333	211
35.34167	209
35.35000	209
35.35833	207
35.36667	205
35.37500	202
35.38333	201
35.39167	200
35.40000	200
35.40833	201
35.41667	201
35.42500	198
35.43333	195
35.44167	191
35.45000	189
35.45833	187
35.46667	187
35.47500	186
35.48333	183
35.49167	178
35.50000	172
35.50833	168
35.51667	166
35.52500	169
35.53333	175
35.54167	181
35.55000	186
35.55833	188
35.56667	185
35.57500	180
35.58333	174
35.59167	169
35.60000	166
35.60833	165
35.61667	164
35.62500	161
35.63333	157
35.64167	153
35.65000	149
35.65833	146
35.66667	145
35.67500	146
35.68333	147
35.69167	146
35.70000	145
35.70833	141
35.71667	137
35.72500	133
35.73333	129
35.74167	127
35.75000	126
35.75833	125
35.76667	125
35.77500	123
35.78333	121
35.79167	119
35.80000	115
35.80833	111
35.81667	108
35.82500	105
35.83333	104
35.84167	104
35.85000	105
35.85833	105
35.86667	104
35.87500	102
35.88333	100
35.89167	98
35.90000	98
35.90833	100
35.91667	103
35.92500	105
35.93333	106
35.94167	105
35.95000	103
35.95833	100
35.96667	97
35.97500	94
35.98333	92
35.99167	89
36.00000	89
36.00833	89
36.01667	90
36.02500	92
36.03333	92
36.04167	91
36.05000	88
36.05833	85
36.06667	84
36.07500	84
36.08333	85
36.09167	85
36.10000	84
36.10833	82
36.11667	79
36.12500	76
36.13333	73
36.14167	70
36.15000	69
36.15833	68
36.16667	70
36.17500	72
36.18333	75
36.19167	78
36.20000	81
36.20833	84
36.21667	85
36.22500	84
36.23333	82
36.24167	79
36.25000	77
36.25833	77
36.26667	78
36.27500	80
36.28333	80
36.29167	77
36.30000	73
36.30833	70
36.31667	68
36.32500	69
36.33333	71
36.34167	74
36.35000	76
36.35833	77
36.36667	76
36.37500	74
36.38333	72
36.39167	70
36.40000	70
36.40833	71
36.41667	71
36.42500	71
36.43333	70
36.44167	70
36.45000	71
36.45833	71
36.46667	71
36.47500	69
36.48333	67
36.49167	67
36.50000	67
36.50833	68
36.51667	70
36.52500	72
36.53333	74
36.54167	73
36.55000	71
36.55833	67
36.56667	64
36.57500	62
36.58333	64
36.59167	67
36.60000	71
36.60833	75
36.61667	78
36.62500	81
36.63333	82
36.64167	81
36.65000	79
36.65833	76
36.66667	73
36.67500	70
36.68333	68
36.69167	66
36.70000	66
36.70833	67
36.71667	69
36.72500	71
36.73333	73
36.74167	74
36.75000	73
36.75833	72
36.76667	72
36.77500	73
36.78333	72
36.79167	71
36.80000	70
36.80833	68
36.81667	67
36.82500	67
36.83333	68
36.84167	70
36.85000	71
36.85833	72
36.86667	72
36.87500	72
36.88333	73
36.89167	74
36.90000	74
36.90833	74
36.91667	73
36.92500	73
36.93333	73
36.94167	74
36.95000	75
36.95833	75
36.96667	74
36.97500	72
36.98333	71
36.99167	71
37.00000	73
37.00833	75
37.01667	76
37.02500	77
37.03333	75
37.04167	74
37.05000	73
37.05833	72
37.06667	73
37.07500	74
37.08333	75
37.09167	75
37.10000	76
37.10833	75
37.11667	75
37.12500	76
37.13333	77
37.14167	77
37.15000	76
37.15833	72
37.16667	67
37.17500	62
37.18333	58
37.19167	57
37.20000	57
37.20833	60
37.21667	64
37.22500	69
37.23333	74
37.24167	77
37.25000	78
37.25833	78
37.26667	78
37.27500	78
37.28333	80
37.29167	82
37.30000	81
37.30833	78
37.31667	71
37.32500	65
37.33333	60
37.34167	57
37.35000	55
37.35833	56
37.36667	57
37.37500	60
37.38333	63
37.39167	65
37.40000	68
37.40833	70
37.41667	71
37.42500	72
37.43333	74
37.44167	74
37.45000	75
37.45833	76
37.46667	77
37.47500	76
37.48333	75
37.49167	73
37.50000	71
37.50833	69
37.51667	67
37.52500	67
37.53333	68
37.54167	69
37.55000	71
37.55833	71
37.56667	71
37.57500	69
37.58333	65
37.59167	60
37.60000	56
37.60833	55
37.61667	55
37.62500	55
37.63333	57
37.64167	57
37.65000	57
37.65833	55
37.66667	54
37.67500	52
37.68333	51
37.69167	50
37.70000	49
37.70833	49
37.71667	50
37.72500	49
37.73333	48
37.74167	46
37.75000	45
37.75833	44
37.76667	43
37.77500	43
37.78333	42
37.79167	41
37.80000	41
37.80833	42
37.81667	44
37.82500	46
37.83333	46
37.84167	46
37.85000	45
37.85833	44
37.86667	43
37.87500	43
37.88333	44
37.89167	45
37.90000	46
37.90833	45
37.91667	44
37.92500	40
37.93333	37
37.94167	35
37.95000	34
37.95833	35
37.96667	37
37.97500	39
37.98333	42
37.99167	45
38.00000	48
38.00833	51
38.01667	54
38.02500	56
38.03333	57
38.04167	54
38.05000	49
38.05833	46
38.06667	44
38.07500	45
38.08333	46
38.09167	46
38.10000	43
38.10833	39
38.11667	34
38.12500	31
38.13333	31
38.14167	32
38.15000	36
38.15833	39
38.16667	43
38.17500	45
38.18333	46
38.19167	45
38.20000	43
38.20833	42
38.21667	41
38.22500	42
38.23333	43
38.24167	44
38.25000	44
38.25833	44
38.26667	45
38.27500	47
38.28333	46
38.29167	43
38.30000	38
38.30833	34
38.31667	32
38.32500	33
38.33333	36
38.34167	40
38.35000	42
38.35833	43
38.36667	43
38.37500	41
38.38333	38
38.39167	36
38.40000	34
38.40833	33
38.41667	32
38.42500	32
38.43333	32
38.44167	34
38.45000	35
38.45833	37
38.46667	39
38.47500	40
38.48333	42
38.49167	43
38.50000	43
38.50833	42
38.51667	40
38.52500	38
38.53333	37
38.54167	35
38.55000	33
38.55833	31
38.56667	30
38.57500	29
38.58333	30
38.59167	33
38.60000	37
38.60833	41
38.61667	42
38.62500	41
38.63333	38
38.64167	35
38.65000	32
38.65833	30
38.66667	29
38.67500	29
38.68333	28
38.69167	28
38.70000	31
38.70833	35
38.71667	40
38.72500	44
38.73333	45
38.74167	42
38.75000	35
38.75833	30
38.76667	28
38.77500	30
38.78333	34
38.79167	38
38.80000	43
38.80833	46
38.81667	47
38.82500	45
38.83333	41
38.84167	36
38.85000	30
38.85833	26
38.86667	24
38.87500	24
38.88333	24
38.89167	24
38.90000	25
38.90833	26
38.91667	28
38.92500	30
38.93333	33
38.94167	34
38.95000	35
38.95833	34
38.96667	34
38.97500	32
38.98333	29
38.99167	26
39.00000	24
39.00833	23
39.01667	23
39.02500	24
39.03333	25
39.04167	26
39.05000	26
39.05833	25
39.06667	24
39.07500	24
39.08333	25
39.09167	25
39.10000	26
39.10833	26
39.11667	25
39.12500	26
39.13333	26
39.14167	26
39.15000	24
39.15833	23
39.16667	23
39.17500	24
39.18333	27
39.19167	30
39.20000	31
39.20833	31
39.21667	29
39.22500	27
39.23333	24
39.24167	23
39.25000	23
39.25833	25
39.26667	27
39.27500	28
39.28333	28
39.29167	27
39.30000	26
39.30833	25
39.31667	26
39.32500	27
39.33333	29
39.34167	29
39.35000	30
39.35833	30
39.36667	30
39.37500	29
39.38333	28
39.39167	27
39.40000	24
39.40833	20
39.41667	17
39.42500	16
39.43333	18
39.44167	20
39.45000	22
39.45833	23
39.46667	23
39.47500	22
39.48333	22
39.49167	23
39.50000	25
39.50833	26
39.51667	26
39.52500	26
39.53333	25
39.54167	24
39.55000	22
39.55833	19
39.56667	16
39.57500	12
39.58333	10
39.59167	10
39.60000	13
39.60833	16
39.61667	18
39.62500	17
39.63333	13
39.64167	9
39.65000	6
39.65833	6
39.66667	8
39.67500	13
39.68333	18
39.69167	23
39.70000	28
39.70833	30
39.71667	30
39.72500	27
39.73333	22
39.74167	17
39.75000	12
39.75833	9
39.76667	8
39.77500	9
39.78333	11
39.79167	13
39.80000	13
39.80833	13
39.81667	12
39.82500	12
39.83333	13
39.84167	14
39.85000	14
39.85833	15
39.86667	15
39.87500	17
39.88333	18
39.89167	19
39.90000	19
39.90833	16
39.91667	14
39.92500	11
39.93333	10
39.94167	8
39.95000	6
39.95833	4
39.96667	1
39.97500	-0
39.98333	1
39.99167	3
40.00000	6
40.00833	8
40.01667	9
40.02500	11
40.03333	13
40.04167	14
40.05000	16
40.05833	15
40.06667	13
40.07500	10
40.08333	7
40.09167	4
40.10000	3
40.10833	5
40.11667	8
40.12500	12
40.13333	14
40.14167	15
40.15000	13
40.15833	11
40.16667	8
40.17500	5
40.18333	4
40.19167	4
40.20000	6
40.20833	11
40.21667	16
40.22500	20
40.23333	24
40.24167	27
40.25000	29
40.25833	32
40.26667	36
40.27500	40
40.28333	44
40.29167	48
40.30000	49
40.30833	49
40.31667	46
40.32500	42
40.33333	37
40.34167	35
40.35000	36
40.35833	39
40.36667	46
40.37500	52
40.38333	56
40.39167	59
40.40000	61
40.40833	62
40.41667	64
40.42500	67
40.43333	73
40.44167	81
40.45000	89
40.45833	95
40.46667	97
40.47500	97
40.48333	93
40.49167	90
40.50000	88
40.50833	89
40.51667	93
40.52500	97
40.53333	102
40.54167	107
40.55000	113
40.55833	119
40.56667	124
40.57500	127
40.58333	130
40.59167	132
40.60000	134
40.60833	136
40.61667	138
40.62500	140
40.63333	142
40.64167	143
40.65000	143
40.65833	145
40.66667	149
40.67500	156
40.68333	166
40.69167	177
40.70000	187
40.70833	194
40.71667	199
40.72500	201
40.73333	202
40.74167	203
40.75000	204
40.75833	207
40.76667	211
40.77500	217
40.78333	224
40.79167	231
40.80000	236
40.80833	238
40.81667	238
40.82500	238
40.83333	238
40.84167	240
40.85000	243
40.85833	247
40.86667	252
40.87500	257
40.88333	261
40.89167	265
40.90000	267
40.90833	268
40.91667	267
40.92500	265
40.93333	263
40.94167	260
40.95000	258
40.95833	259
40.96667	262
40.97500	267
40.98333	270
40.99167	271
41.00000	271
41.00833	269
41.01667	265
41.02500	261
41.03333	257
41.04167	254
41.05000	252
41.05833	250
41.06667	248
41.07500	247
41.08333	246
41.09167	246
41.10000	245
41.10833	244
41.11667	243
41.12500	242
41.13333	239
41.14167	236
41.15000	232
41.15833	227
41.16667	222
41.17500	217
41.18333	215
41.19167	215
41.20000	216
41.20833	216
41.21667	214
41.22500	210
41.23333	202
41.24167	193
41.25000	182
41.25833	174
41.26667	169
41.27500	166
41.28333	166
41.29167	167
41.30000	168
41.30833	168
41.31667	168
41.32500	167
41.33333	164
41.34167	158
41.35000	152
41.35833	146
41.36667	141
41.37500	138
41.38333	135
41.39167	134
41.40000	132
41.40833	130
41.41667	127
41.42500	124
41.43333	121
41.44167	118
41.45000	116
41.45833	115
41.46667	115
41.47500	115
41.48333	114
41.49167	111
41.50000	104
41.50833	96
41.51667	87
41.52500	80
41.53333	75
41.54167	74
41.55000	77
41.55833	80
41.56667	83
41.57500	84
41.58333	82
41.59167	78
41.60000	73
41.60833	67
41.61667	62
41.62500	57
41.63333	53
41.64167	49
41.65000	47
41.65833	46
41.66667	45
41.67500	45
41.68333	44
41.69167	42
41.70000	38
41.70833	32
41.71667	28
41.72500	25
41.73333	24
41.74167	25
41.75000	27
41.75833	29
41.76667	27
41.77500	24
41.78333	18
41.79167	13
41.80000	10
41.80833	10
41.81667	13
41.82500	17
41.83333	21
41.84167	22
41.85000	20
41.85833	15
41.86667	8
41.87500	1
41.88333	-5
41.89167	-8
41.90000	-11
41.90833	-13
41.91667	-16
41.92500	-19
41.93333	-21
41.94167	-21
41.95000	-19
41.95833	-15
41.96667	-12
41.97500	-9
41.98333	-6
41.99167	-5
42.00000	-5
42.00833	-7
42.01667	-10
42.02500	-13
42.03333	-16
42.04167	-17
42.05000	-18
42.05833	-18
42.06667	-21
42.07500	-24
42.08333	-29
42.09167	-33
42.10000	-33
42.10833	-31
42.11667	-28
42.12500	-25
42.13333	-23
42.14167	-22
42.15000	-22
42.15833	-22
42.16667	-21
42.17500	-20
42.18333	-19
42.19167	-19
42.20000	-19
42.20833	-20
42.21667	-22
42.22500	-24
42.23333	-26
42.24167	-27
42.25000	-26
42.25833	-25
42.26667	-23
42.27500	-22
42.28333	-23
42.29167	-25
42.30000	-28
42.30833	-32
42.31667	-35
42.32500	-36
42.33333	-36
42.34167	-33
42.35000	-28
42.35833	-25
42.36667	-24
42.37500	-25
42.38333	-28
42.39167	-30
42.40000	-31
42.40833	-29
42.41667	-27
42.42500	-24
42.43333	-22
42.44167	-22
42.45000	-22
42.45833	-22
42.46667	-22
42.47500	-21
42.48333	-20
42.49167	-19
42.50000	-20
42.50833	-22
42.51667	-24
42.52500	-25
42.53333	-26
42.54167	-28
42.55000	-31
42.55833	-34
42.56667	-36
42.57500	-37
42.58333	-36
42.59167	-34
42.60000	-32
42.60833	-31
42.61667	-29
42.62500	-27
42.63333	-26
42.64167	-26
42.65000	-29
42.65833	-31
42.66667	-32
42.67500	-30
42.68333	-27
42.69167	-24
42.70000	-21
42.70833	-18
42.71667	-17
42.72500	-17
42.73333	-19
42.74167	-21
42.75000	-23
42.75833	-26
42.76667	-27
42.77500	-27
42.78333	-27
42.79167	-25
42.80000	-23
42.80833	-20
42.81667	-18
42.82500	-17
42.83333	-18
42.84167	-20
42.85000	-24
42.85833	-28
42.86667	-32
42.87500	-35
42.88333	-36
42.89167	-36
42.90000	-35
42.90833	-34
42.91667	-32
42.92500	-31
42.93333	-30
42.94167	-29
42.95000	-25
42.95833	-23
42.96667	-21
42.97500	-20
42.98333	-20
42.99167	-21
43.00000	-22
43.00833	-25
43.01667	-27
43.02500	-29
43.03333	-31
43.04167	-30
43.05000	-28
43.05833	-25
43.06667	-22
43.07500	-18
43.08333	-15
43.09167	-14
43.10000	-16
43.10833	-22
43.11667	-28
43.12500	-31
43.13333	-31
43.14167	-29
43.15000	-26
43.15833	-25
43.16667	-28
43.17500	-32
43.18333	-36
43.19167	-37
43.20000	-37
43.20833	-35
43.21667	-33
43.22500	-32
43.23333	-32
43.24167	-32
43.25000	-30
43.25833	-29
43.26667	-28
43.27500	-28
43.28333	-27
43.29167	-26
43.30000	-24
43.30833	-22
43.31667	-20
43.32500	-17
43.33333	-15
43.34167	-14
43.35000	-15
43.35833	-17
43.36667	-20
43.37500	-22
43.38333	-23
43.39167	-23
43.40000	-24
43.40833	-27
43.41667	-29
43.42500	-31
43.43333	-32
43.44167	-32
43.45000	-30
43.45833	-29
43.46667	-27
43.47500	-27
43.48333	-29
43.49167	-32
43.50000	-33
43.50833	-32
43.51667	-31
43.52500	-29
43.53333	-28
43.54167	-29
43.55000	-32
43.55833	-35
43.56667	-38
43.57500	-40
43.58333	-41
43.59167	-41
43.60000	-41
43.60833	-40
43.61667	-38
43.62500	-37
43.63333	-36
43.64167	-36
43.65000	-38
43.65833	-42
43.66667	-45
43.67500	-47
43.68333	-47
43.69167	-45
43.70000	-41
43.70833	-36
43.71667	-30
43.72500	-26
43.73333	-23
43.74167	-23
43.75000	-25
43.75833	-30
43.76667	-35
43.77500	-39
43.78333	-43
43.79167	-45
43.80000	-46
43.80833	-45
43.81667	-43
43.82500	-39
43.83333	-35
43.84167	-31
43.85000	-29
43.85833	-29
43.86667	-30
43.87500	-33
43.88333	-37
43.89167	-40
43.90000	-42
43.90833	-41
43.91667	-39
43.92500	-36
43.93333	-34
43.94167	-35
43.95000	-39
43.95833	-42
43.96667	-44
43.97500	-44
43.98333	-43
43.99167	-40
44.00000	-38
44.00833	-37
44.01667	-37
44.02500	-36
44.03333	-34
44.04167	-33
44.05000	-32
44.05833	-31
44.06667	-31
44.07500	-32
44.08333	-31
44.09167	-30
44.10000	-29
44.10833	-29
44.11667	-30
44.12500	-32
44.13333	-34
44.14167	-34
44.15000	-33
44.15833	-32
44.16667	-33
44.17500	-34
44.18333	-36
44.19167	-37
44.20000	-37
44.20833	-35
44.21667	-32
44.22500	-31
44.23333	-30
44.24167	-30
44.25000	-32
44.25833	-33
44.26667	-34
44.27500	-35
44.28333	-37
44.29167	-40
44.30000	-42
44.30833	-43
44.31667	-43
44.32500	-41
44.33333	-39
44.34167	-36
44.35000	-35
44.35833	-34
44.36667	-33
44.37500	-32
44.38333	-31
44.39167	-31
44.40000	-30
44.40833	-31
44.41667	-31
44.42500	-31
44.43333	-30
44.44167	-29
44.45000	-28
44.45833	-27
44.46667	-28
44.47500	-29
44.48333	-31
44.49167	-33
44.50000	-36
44.50833	-39
44.51667	-42
44.52500	-43
44.53333	-43
44.54167	-43
44.55000	-44
44.55833	-46
44.56667	-48
44.57500	-49
44.58333	-49
44.59167	-47
44.60000	-43
44.60833	-38
44.61667	-34
44.62500	-30
44.63333	-28
44.64167	-27
44.65000	-27
44.65833	-28
44.66667	-30
44.67500	-33
44.68333	-36
44.69167	-38
44.70000	-41
44.70833	-44
44.71667	-47
44.72500	-50
44.73333	-53
44.74167	-55
44.75000	-55
44.75833	-54
44.76667	-52
44.77500	-50
44.78333	-48
44.79167	-46
44.80000	-45
44.80833	-45
44.81667	-46
44.82500	-46
44.83333	-45
44.84167	-44
44.85000	-43
44.85833	-41
44.86667	-38
44.87500	-35
44.88333	-32
44.89167	-30
44.90000	-29
44.90833	-28
44.91667	-27
44.92500	-26
44.93333	-24
44.94167	-24
44.95000	-26
44.95833	-31
44.96667	-36
44.97500	-39
44.98333	-39
44.99167	-38
45.00000	-37
45.00833	-37
45.01667	-38
45.02500	-41
45.03333	-43
45.04167	-43
45.05000	-42
45.05833	-39
45.06667	-37
45.07500	-34
45.08333	-32
45.09167	-30
45.10000	-28
45.10833	-27
45.11667	-25
45.12500	-25
45.13333	-26
45.14167	-28
45.15000	-31
45.15833	-35
45.16667	-38
45.17500	-42
45.18333	-47
45.19167	-51
45.20000	-54
45.20833	-56
45.21667	-57
45.22500	-57
45.23333	-55
45.24167	-52
45.25000	-49
45.25833	-46
45.26667	-44
45.27500	-41
45.28333	-39
45.29167	-36
45.30000	-34
45.30833	-33
45.31667	-32
45.32500	-34
45.33333	-37
45.34167	-40
45.35000	-41
45.35833	-42
45.36667	-42
45.37500	-41
45.38333	-40
45.39167	-39
45.40000	-39
45.40833	-41
45.41667	-45
45.42500	-48
45.43333	-52
45.44167	-55
45.45000	-57
45.45833	-56
45.46667	-53
45.47500	-48
45.48333	-42
45.49167	-37
45.50000	-35
45.50833	-35
45.51667	-37
45.52500	-40
45.53333	-43
45.54167	-45
45.55000	-47
45.55833	-48
45.56667	-50
45.57500	-52
45.58333	-54
45.59167	-55
45.60000	-54
45.60833	-53
45.61667	-52
45.62500	-50
45.63333	-49
45.64167	-45
45.65000	-41
45.65833	-34
45.66667	-27
45.67500	-21
45.68333	-18
45.69167	-20
45.70000	-25
45.70833	-32
45.71667	-38
45.72500	-43
45.73333	-47
45.74167	-49
45.75000	-51
45.75833	-52
45.76667	-54
45.77500	-55
45.78333	-56
45.79167	-57
45.80000	-57
45.80833	-56
45.81667	-54
45.82500	-52
45.83333	-49
45.84167	-46
45.85000	-43
45.85833	-40
45.86667	-38
45.87500	-36
45.88333	-36
45.89167	-38
45.90000	-40
45.90833	-42
45.91667	-43
45.92500	-42
45.93333	-40
45.94167	-37
45.95000	-35
45.95833	-33
45.96667	-32
45.97500	-32
45.98333	-32
45.99167	-33
46.00000	-36
46.00833	-39
46.01667	-42
46.02500	-43
46.03333	-44
46.04167	-44
46.05000	-45
46.05833	-47
46.06667	-50
46.07500	-53
46.08333	-56
46.09167	-58
46.10000	-60
46.10833	-60
46.11667	-59
46.12500	-56
46.13333	-54
46.14167	-51
46.15000	-48
46.15833	-44
46.16667	-41
46.17500	-38
46.18333	-39
46.19167	-42
46.20000	-46
46.20833	-51
46.21667	-53
46.22500	-52
46.23333	-49
46.24167	-47
46.25000	-47
46.25833	-48
46.26667	-50
46.27500	-51
46.28333	-51
46.29167	-50
46.30000	-50
46.30833	-50
46.31667	-51
46.32500	-51
46.33333	-50
46.34167	-48
46.35000	-45
46.35833	-43
46.36667	-42
46.37500	-40
46.38333	-38
46.39167	-37
46.40000	-36
46.40833	-36
46.41667	-37
46.42500	-40
46.43333	-42
46.44167	-44
46.45000	-45
46.45833	-45
46.46667	-45
46.47500	-44
46.48333	-43
46.49167	-42
46.50000	-43
46.50833	-44
46.51667	-47
46.52500	-50
46.53333	-52
46.54167	-54
46.55000	-56
46.55833	-58
46.56667	-59
46.57500	-60
46.58333	-60
46.59167	-57
46.60000	-53
46.60833	-48
46.61667	-43
46.62500	-41
46.63333	-41
46.64167	-44
46.65000	-47
46.65833	-49
46.66667	-50
46.67500	-49
46.68333	-46
46.69167	-42
46.70000	-40
46.70833	-40
46.71667	-42
46.72500	-46
46.73333	-49
46.74167	-51
46.75000	-52
46.75833	-53
46.76667	-57
46.77500	-60
46.78333	-62
46.79167	-61
46.80000	-57
46.80833	-52
46.81667	-47
46.82500	-45
46.83333	-45
46.84167	-45
46.85000	-45
46.85833	-45
46.86667	-45
46.87500	-45
46.88333	-44
46.89167	-44
46.90000	-44
46.90833	-44
46.91667	-45
46.92500	-48
46.93333	-51
46.94167	-53
46.95000	-54
46.95833	-53
46.96667	-51
46.97500	-50
46.98333	-50
46.99167	-51
47.00000	-54
47.00833	-56
47.01667	-57
47.02500	-55
47.03333	-52
47.04167	-50
47.05000	-49
47.05833	-49
47.06667	-50
47.07500	-51
47.08333	-51
47.09167	-51
47.10000	-51
47.10833	-51
47.11667	-51
47.12500	-51
47.13333	-52
47.14167	-53
47.15000	-55
47.15833	-55
47.16667	-53
47.17500	-50
47.18333	-48
47.19167	-46
47.20000	-46
47.20833	-45
47.21667	-44
47.22500	-43
47.23333	-42
47.24167	-42
47.25000	-43
47.25833	-44
47.26667	-45
47.27500	-45
47.28333	-45
47.29167	-46
47.30000	-46
47.30833	-45
47.31667	-44
47.32500	-44
47.33333	-44
47.34167	-45
47.35000	-46
47.35833	-46
47.36667	-46
47.37500	-46
47.38333	-46
47.39167	-47
47.40000	-48
47.40833	-49
47.41667	-52
47.42500	-56
47.43333	-59
47.44167	-60
47.45000	-58
47.45833	-55
47.46667	-52
47.47500	-48
47.48333	-46
47.49167	-44
47.50000	-44
47.50833	-44
47.51667	-45
47.52500	-45
47.53333	-44
47.54167	-42
47.55000	-41
47.55833	-41
47.56667	-43
47.57500	-47
47.58333	-50
47.59167	-52
47.60000	-52
47.60833	-49
47.61667	-44
47.62500	-41
47.63333	-39
47.64167	-41
47.65000	-47
47.65833	-52
47.66667	-55
47.67500	-56
47.68333	-54
47.69167	-51
47.70000	-49
47.70833	-49
47.71667	-50
47.72500	-51
47.73333	-52
47.74167	-52
47.75000	-51
47.75833	-52
47.76667	-53
47.77500	-55
47.78333	-55
47.79167	-55
47.80000	-52
47.80833	-49
47.81667	-47
47.82500	-48
47.83333	-51
47.84167	-54
47.85000	-57
47.85833	-58
47.86667	-57
47.87500	-54
47.88333	-54
47.89167	-55
47.90000	-57
47.90833	-58
47.91667	-58
47.92500	-57
47.93333	-54
47.94167	-50
47.95000	-45
47.95833	-41
47.96667	-38
47.97500	-37
47.98333	-41
47.99167	-47
48.00000	-53
48.00833	-58
48.01667	-60
48.02500	-60
48.03333	-59
48.04167	-58
48.05000	-58
48.05833	-59
48.06667	-59
48.07500	-57
48.08333	-53
48.09167	-48
48.10000	-45
48.10833	-45
48.11667	-45
48.12500	-45
48.13333	-44
48.14167	-42
48.15000	-40
48.15833	-41
48.16667	-44
48.17500	-47
48.18333	-48
48.19167	-47
48.20000	-46
48.20833	-44
48.21667	-43
48.22500	-44
48.23333	-45
48.24167	-46
48.25000	-46
48.25833	-45
48.26667	-44
48.27500	-43
48.28333	-44
48.29167	-47
48.30000	-50
48.30833	-51
48.31667	-51
48.32500	-49
48.33333	-47
48.34167	-46
48.35000	-47
48.35833	-50
48.36667	-53
48.37500	-56
48.38333	-58
48.39167	-59
48.40000	-58
48.40833	-57
48.41667	-56
48.42500	-55
48.43333	-56
48.44167	-57
48.45000	-57
48.45833	-57
48.46667	-55
48.47500	-53
48.48333	-51
48.49167	-49
48.50000	-49
48.50833	-50
48.51667	-52
48.52500	-55
48.53333	-57
48.54167	-57
48.55000	-55
48.55833	-52
48.56667	-48
48.57500	-46
48.58333	-46
48.59167	-47
48.60000	-49
48.60833	-50
48.61667	-51
48.62500	-52
48.63333	-54
48.64167	-57
48.65000	-63
48.65833	-67
48.66667	-67
48.67500	-64
48.68333	-58
48.69167	-51
48.70000	-45
48.70833	-42
48.71667	-40
48.72500	-40
48.73333	-41
48.74167	-43
48.75000	-45
48.75833	-46
48.76667	-47
48.77500	-46
48.78333	-44
48.79167	-42
48.80000	-40
48.80833	-39
48.81667	-40
48.82500	-43
48.83333	-46
48.84167	-48
48.85000	-47
48.85833	-46
48.86667	-45
48.87500	-43
48.88333	-42
48.89167	-42
48.90000	-41
48.90833	-40
48.91667	-39
48.92500	-41
48.93333	-44
48.94167	-45
48.95000	-45
48.95833	-45
48.96667	-44
48.97500	-44
48.98333	-44
48.99167	-45
49.00000	-45
49.00833	-44
49.01667	-44
49.02500	-47
49.03333	-51
49.04167	-55
49.05000	-59
49.05833	-61
49.06667	-61
49.07500	-60
49.08333	-58
49.09167	-55
49.10000	-53
49.10833	-49
49.11667	-46
49.12500	-44
49.13333	-42
49.14167	-43
49.15000	-46
49.15833	-51
49.16667	-57
49.17500	-62
49.18333	-64
49.19167	-63
49.20000	-60
49.20833	-54
49.21667	-49
49.22500	-45
49.23333	-43
49.24167	-44
49.25000	-45
49.25833	-45
49.26667	-43
49.27500	-41
49.28333	-39
49.29167	-39
49.30000	-41
49.30833	-44
49.31667	-47
49.32500	-47
49.33333	-46
49.34167	-44
49.35000	-44
49.35833	-45
49.36667	-47
49.37500	-48
49.38333	-49
49.39167	-48
49.40000	-46
49.40833	-43
49.41667	-40
49.42500	-36
49.43333	-34
49.44167	-34
49.45000	-37
49.45833	-43
49.46667	-49
49.47500	-55
49.48333	-60
49.49167	-63
49.50000	-63
49.50833	-60
49.51667	-54
49.52500	-46
49.53333	-38
49.54167	-33
49.55000	-32
49.55833	-35
49.56667	-42
49.57500	-49
49.58333	-54
49.59167	-57
49.60000	-57
49.60833	-55
49.61667	-54
49.62500	-56
49.63333	-59
49.64167	-63
49.65000	-66
49.65833	-65
49.66667	-60
49.67500	-53
49.68333	-45
49.69167	-38
49.70000	-34
49.70833	-32
49.71667	-34
49.72500	-36
49.73333	-40
49.74167	-45
49.75000	-50
49.75833	-54
49.76667	-54
49.77500	-53
49.78333	-51
49.79167	-49
49.80000	-48
49.80833	-49
49.81667	-50
49.82500	-50
49.83333	-49
49.84167	-49
49.85000	-49
49.85833	-49
49.86667	-48
49.87500	-46
49.88333	-43
49.89167	-40
49.90000	-38
49.90833	-38
49.91667	-38
49.92500	-38
49.93333	-38
49.94167	-37
49.95000	-38
49.95833	-39
49.96667	-41
49.97500	-44
49.98333	-46
49.99167	-47
50.00000	-48
50.00833	-49
50.01667	-49
50.02500	-48
50.03333	-46
50.04167	-42
50.05000	-37
50.05833	-35
50.06667	-38
50.07500	-43
50.08333	-50
50.09167	-54
50.10000	-55
50.10833	-52
50.11667	-47
50.12500	-43
50.13333	-40
50.14167	-38
50.15000	-38
50.15833	-38
50.16667	-36
50.17500	-33
50.18333	-31
50.19167	-29
50.20000	-30
50.20833	-33
50.21667	-36
50.22500	-40
50.23333	-42
50.24167	-43
50.25000	-43
50.25833	-41
50.26667	-39
50.27500	-37
50.28333	-38
50.29167	-40
50.30000	-42
50.30833	-42
50.31667	-39
50.32500	-35
50.33333	-31
50.34167	-29
50.35000	-30
50.35833	-34
50.36667	-38
50.37500	-42
50.38333	-42
50.39167	-41
50.40000	-37
50.40833	-33
50.41667	-30
50.42500	-28
50.43333	-27
50.44167	-26
50.45000	-25
50.45833	-23
50.46667	-22
50.47500	-23
50.48333	-23
50.49167	-23
50.50000	-22
50.50833	-18
50.51667	-13
50.52500	-10
50.53333	-7
50.54167	-6
50.55000	-6
50.55833	-6
50.56667	-6
50.57500	-6
50.58333	-7
50.59167	-10
50.60000	-13
50.60833	-16
50.61667	-18
50.62500	-19
50.63333	-17
50.64167	-15
50.65000	-12
50.65833	-10
50.66667	-8
50.67500	-7
50.68333	-5
50.69167	-3
50.70000	1
50.70833	6
50.71667	11
50.72500	16
50.73333	20
50.74167	23
50.75000	24
50.75833	25
50.76667	26
50.77500	26
50.78333	26
50.79167	27
50.80000	27
50.80833	26
50.81667	24
50.82500	22
50.83333	20
50.84167	19
50.85000	20
50.85833	23
50.86667	27
50.87500	31
50.88333	34
50.89167	35
50.90000	35
50.90833	35
50.91667	34
50.92500	35
50.93333	37
50.94167	39
50.95000	42
50.95833	44
50.96667	46
50.97500	47
50.98333	48
50.99167	48
51.00000	48
51.00833	48
51.01667	48
51.02500	48
51.03333	48
51.04167	47
51.05000	48
51.05833	49
51.06667	52
51.07500	54
51.08333	55
51.09167	55
51.10000	53
51.10833	50
51.11667	48
51.12500	47
51.13333	48
51.14167	48
51.15000	47
51.15833	45
51.16667	43
51.17500	42
51.18333	41
51.19167	42
51.20000	43
51.20833	45
51.21667	46
51.22500	45
51.23333	44
51.24167	42
51.25000	42
51.25833	42
51.26667	44
51.27500	45
51.28333	45
51.29167	44
51.30000	41
51.30833	38
51.31667	35
51.32500	33
51.33333	32
51.34167	33
51.35000	34
51.35833	34
51.36667	33
51.37500	32
51.38333	30
51.39167	29
51.40000	28
51.40833	26
51.41667	25
51.42500	24
51.43333	23
51.44167	22
51.45000	19
51.45833	16
51.46667	13
51.47500	11
51.48333	10
51.49167	11
51.50000	11
51.50833	11
51.51667	11
51.52500	10
51.53333	9
51.54167	7
51.55000	7
51.55833	8
51.56667	10
51.57500	12
51.58333	13
51.59167	13
51.60000	11
51.60833	8
51.61667	5
51.62500	3
51.63333	-0
51.64167	-3
51.65000	-5
51.65833	-7
51.66667	-9
51.67500	-10
51.68333	-10
51.69167	-9
51.70000	-8
51.70833	-7
51.71667	-7
51.72500	-8
51.73333	-9
51.74167	-10
51.75000	-13
51.75833	-15
51.76667	-18
51.77500	-21
51.78333	-22
51.79167	-22
51.80000	-22
51.80833	-23
51.81667	-24
51.82500	-27
51.83333	-29
51.84167	-30
51.85000	-28
51.85833	-25
51.86667	-21
51.87500	-19
51.88333	-18
51.89167	-17
51.90000	-15
51.90833	-11
51.91667	-9
51.92500	-9
51.93333	-12
51.94167	-19
51.95000	-27
51.95833	-35
51.96667	-42
51.97500	-46
51.98333	-45
51.99167	-41
52.00000	-35
52.00833	-29
52.01667	-26
52.02500	-28
52.03333	-32
52.04167	-35
52.05000	-35
52.05833	-33
52.06667	-30
52.07500	-27
52.08333	-27
52.09167	-30
52.10000	-35
52.10833	-42
52.11667	-49
52.12500	-55
52.13333	-59
52.14167	-58
52.15000	-55
52.15833	-52
52.16667	-49
52.17500	-48
52.18333	-47
52.19167	-48
52.20000	-48
52.20833	-47
52.21667	-46
52.22500	-47
52.23333	-48
52.24167	-50
52.25000	-52
52.25833	-54
52.26667	-55
52.27500	-53
52.28333	-51
52.29167	-48
52.30000	-47
52.30833	-46
52.31667	-46
52.32500	-45
52.33333	-43
52.34167	-43
52.35000	-43
52.35833	-44
52.36667	-47
52.37500	-50
52.38333	-49
52.39167	-47
52.40000	-43
52.40833	-37
52.41667	-34
52.42500	-34
52.43333	-37
52.44167	-41
52.45000	-45
52.45833	-47
52.46667	-48
52.47500	-48
52.48333	-48
52.49167	-48
52.50000	-46
52.50833	-44
52.51667	-41
52.52500	-39
52.53333	-37
52.54167	-35
52.55000	-34
52.55833	-32
52.56667	-31
52.57500	-29
52.58333	-28
52.59167	-29
52.60000	-30
52.60833	-32
52.61667	-35
52.62500	-39
52.63333	-42
52.64167	-44
52.65000	-44
52.65833	-43
52.66667	-41
52.67500	-39
52.68333	-39
52.69167	-40
52.70000	-41
52.70833	-40
52.71667	-40
52.72500	-41
52.73333	-42
52.74167	-44
52.75000	-44
52.75833	-43
52.76667	-40
52.77500	-37
52.78333	-38
52.79167	-40
52.80000	-43
52.80833	-45
52.81667	-47
52.82500	-49
52.83333	-50
52.84167	-51
52.85000	-52
52.85833	-53
52.86667	-52
52.87500	-51
52.88333	-50
52.89167	-48
52.90000	-46
52.90833	-44
52.91667	-42
52.92500	-40
52.93333	-39
52.94167	-39
52.95000	-39
52.95833	-40
52.96667	-41
52.97500	-43
52.98333	-44
52.99167	-46
53.00000	-47
53.00833	-49
53.01667	-50
53.02500	-49
53.03333	-46
53.04167	-42
53.05000	-37
53.05833	-32
53.06667	-28
53.07500	-26
53.08333	-27
53.09167	-30
53.10000	-34
53.10833	-39
53.11667	-43
53.12500	-44
53.13333	-42
53.14167	-40
53.15000	-39
53.15833	-41
53.16667	-44
53.17500	-49
53.18333	-51
53.19167	-52
53.20000	-51
53.20833	-51
53.21667	-51
53.22500	-52
53.23333	-53
53.24167	-52
53.25000	-49
53.25833	-46
53.26667	-45
53.27500	-45
53.28333	-45
53.29167	-44
53.30000	-41
53.30833	-39
53.31667	-38
53.32500	-38
53.33333	-39
53.34167	-38
53.35000	-36
53.35833	-33
53.36667	-31
53.37500	-30
53.38333	-30
53.39167	-32
53.40000	-34
53.40833	-36
53.41667	-37
53.42500	-39
53.43333	-42
53.44167	-44
53.45000	-46
53.45833	-48
53.46667	-49
53.47500	-49
53.48333	-48
53.49167	-46
53.50000	-43
53.50833	-39
53.51667	-35
53.52500	-32
53.53333	-29
53.54167	-28
53.55000	-29
53.55833	-31
53.56667	-35
53.57500	-37
53.58333	-38
53.59167	-36
53.60000	-33
53.60833	-30
53.61667	-28
53.62500	-27
53.63333	-28
53.64167	-30
53.65000	-31
53.65833	-31
53.66667	-29
53.67500	-26
53.68333	-23
53.69167	-20
53.70000	-21
53.70833	-24
53.71667	-27
53.72500	-29
53.73333	-29
53.74167	-27
53.75000	-23
53.75833	-21
53.76667	-21
53.77500	-22
53.78333	-21
53.79167	-18
53.80000	-14
53.80833	-8
53.81667	-3
53.82500	-0
53.83333	-1
53.84167	-3
53.85000	-5
53.85833	-6
53.86667	-5
53.87500	-1
53.88333	4
53.89167	10
53.90000	13
53.90833	14
53.91667	14
53.92500	14
53.93333	17
53.94167	22
53.95000	28
53.95833	33
53.96667	38
53.97500	42
53.98333	46
53.99167	51
54.00000	55
54.00833	59
54.01667	63
54.02500	65
54.03333	67
54.04167	69
54.05000	71
54.05833	74
54.06667	78
54.07500	83
54.08333	87
54.09167	93
54.10000	98
54.10833	103
54.11667	109
54.12500	115
54.13333	122
54.14167	128
54.15000	135
54.15833	141
54.16667	146
54.17500	150
54.18333	154
54.19167	158
54.20000	162
54.20833	167
54.21667	172
54.22500	177
54.23333	184
54.24167	192
54.25000	202
54.25833	211
54.26667	218
54.27500	225
54.28333	230
54.29167	237
54.30000	245
54.30833	255
54.31667	266
54.32500	277
54.33333	287
54.34167	296
54.35000	305
54.35833	312
54.36667	319
54.37500	326
54.38333	334
54.39167	343
54.40000	354
54.40833	368
54.41667	380
54.42500	392
54.43333	402
54.44167	409
54.45000	415
54.45833	420
54.46667	427
54.47500	434
54.48333	442
54.49167	450
54.50000	458
54.50833	467
54.51667	476
54.52500	487
54.53333	499
54.54167	513
54.55000	527
54.55833	538
54.56667	548
54.57500	557
54.58333	565
54.59167	575
54.60000	587
54.60833	601
54.61667	617
54.62500	632
54.63333	647
54.64167	660
54.65000	671
54.65833	680
54.66667	688
54.67500	695
54.68333	704
54.69167	715
54.70000	729
54.70833	745
54.71667	762
54.72500	778
54.73333	793
54.74167	806
54.75000	818
54.75833	830
54.76667	840
54.77500	851
54.78333	862
54.79167	875
54.80000	889
54.80833	906
54.81667	922
54.82500	938
54.83333	951
54.84167	963
54.85000	973
54.85833	984
54.86667	995
54.87500	1006
54.88333	1015
54.89167	1024
54.90000	1031
54.90833	1040
54.91667	1048
54.92500	1059
54.93333	1069
54.94167	1077
54.95000	1084
54.95833	1091
54.96667	1098
54.97500	1107
54.98333	1118
54.99167	1129
55.00000	1141
55.00833	1153
55.01667	1165
55.02500	1176
55.03333	1188
55.04167	1200
55.05000	1214
55.05833	1226
55.06667	1238
55.07500	1248
55.08333	1256
55.09167	1263
55.10000	1269
55.10833	1277
55.11667	1284
55.12500	1292
55.13333	1301
55.14167	1311
55.15000	1321
55.15833	1330
55.16667	1336
55.17500	1340
55.18333	1342
55.19167	1342
55.20000	1342
55.20833	1344
55.21667	1348
55.22500	1355
55.23333	1363
55.24167	1371
55.25000	1380
55.25833	1385
55.26667	1386
55.27500	1387
55.28333	1387
55.29167	1389
55.30000	1392
55.30833	1396
55.31667	1400
55.32500	1403
55.33333	1407
55.34167	1413
55.35000	1418
55.35833	1423
55.36667	1427
55.37500	1429
55.38333	1429
55.39167	1428
55.40000	1428
55.40833	1429
55.41667	1431
55.42500	1434
55.43333	1437
55.44167	1436
55.45000	1433
55.45833	1429
55.46667	1425
55.47500	1421
55.48333	1419
55.49167	1418
55.50000	1417
55.50833	1414
55.51667	1411
55.52500	1409
55.53333	1407
55.54167	1407
55.55000	1409
55.55833	1412
55.56667	1414
55.57500	1418
55.58333	1421
55.59167	1423
55.60000	1422
55.60833	1420
55.61667	1416
55.62500	1412
55.63333	1408
55.64167	1402
55.65000	1396
55.65833	1389
55.66667	1382
55.67500	1375
55.68333	1369
55.69167	1363
55.70000	1359
55.70833	1354
55.71667	1349
55.72500	1346
55.73333	1343
55.74167	1338
55.75000	1333
55.75833	1327
55.76667	1322
55.77500	1317
55.78333	1313
55.79167	1309
55.80000	1303
55.80833	1296
55.81667	1287
55.82500	1279
55.83333	1271
55.84167	1265
55.85000	1259
55.85833	1254
55.86667	1250
55.87500	1245
55.88333	1239
55.89167	1233
55.90000	1226
55.90833	1220
55.91667	1214
55.92500	1208
55.93333	1202
55.94167	1194
55.95000	1184
55.95833	1174
55.96667	1164
55.97500	1156
55.98333	1149
55.99167	1144
56.00000	1139
56.00833	1132
56.01667	1126
56.02500	1118
56.03333	1111
56.04167	1104
56.05000	1098
56.05833	1092
56.06667	1085
56.07500	1077
56.08333	1070
56.09167	1064
56.10000	1059
56.10833	1055
56.11667	1050
56.12500	1042
56.13333	1034
56.14167	1026
56.15000	1019
56.15833	1012
56.16667	1005
56.17500	998
56.18333	991
56.19167	983
56.20000	976
56.20833	969
56.21667	962
56.22500	955
56.23333	948
56.24167	941
56.25000	934
56.25833	927
56.26667	920
56.27500	912
56.28333	903
56.29167	894
56.30000	884
56.30833	875
56.31667	866
56.32500	858
56.33333	850
56.34167	843
56.35000	836
56.35833	829
56.36667	822
56.37500	815
56.38333	809
56.39167	803
56.40000	798
56.40833	792
56.41667	786
56.42500	779
56.43333	770
56.44167	762
56.45000	754
56.45833	746
56.46667	739
56.47500	733
56.48333	729
56.49167	726
56.50000	723
56.50833	720
56.51667	714
56.52500	707
56.53333	700
56.54167	693
56.55000	687
56.55833	681
56.56667	676
56.57500	670
56.58333	662
56.59167	653
56.60000	645
56.60833	637
56.61667	631
56.62500	628
56.63333	626
56.64167	624
56.65000	621
56.65833	617
56.66667	612
56.67500	605
56.68333	597
56.69167	588
56.70000	580
56.70833	573
56.71667	567
56.72500	562
56.73333	557
56.74167	550
56.75000	544
56.75833	538
56.76667	536
56.77500	534
56.78333	531
56.79167	528
56.80000	525
56.80833	522
56.81667	520
56.82500	520
56.83333	519
56.84167	515
56.85000	508
56.85833	501
56.86667	494
56.87500	489
56.88333	484
56.89167	481
56.90000	478
56.90833	475
56.91667	471
56.92500	466
56.93333	460
56.94167	452
56.95000	443
56.95833	435
56.96667	427
56.97500	420
56.98333	416
56.99167	414
57.00000	413
57.00833	410
57.01667	408
57.02500	405
57.03333	401
57.04167	398
57.05000	395
57.05833	392
57.06667	388
57.07500	385
57.08333	381
57.09167	376
57.10000	371
57.10833	366
57.11667	363
57.12500	360
57.13333	358
57.14167	355
57.15000	352
57.15833	348
57.16667	345
57.17500	341
57.18333	337
57.19167	332
57.20000	326
57.20833	320
57.21667	315
57.22500	312
57.23333	310
57.24167	310
57.25000	312
57.25833	314
57.26667	314
57.27500	312
57.28333	307
57.29167	302
57.30000	297
57.30833	293
57.31667	289
57.32500	286
57.33333	283
57.34167	280
57.35000	278
57.35833	276
57.36667	274
57.37500	272
57.38333	272
57.39167	272
57.40000	271
57.40833	268
57.41667	263
57.42500	257
57.43333	252
57.44167	248
57.45000	247
57.45833	246
57.46667	246
57.47500	245
57.48333	244
57.49167	242
57.50000	241
57.50833	241
57.51667	241
57.52500	241
57.53333	240
57.54167	237
57.55000	232
57.55833	226
57.56667	220
57.57500	215
57.58333	211
57.59167	211
57.60000	212
57.60833	214
57.61667	215
57.62500	215
57.63333	213
57.64167	209
57.65000	205
57.65833	200
57.66667	197
57.67500	195
57.68333	194
57.69167	195
57.70000	195
57.70833	193
57.71667	190
57.72500	186
57.73333	183
57.74167	181
57.75000	180
57.75833	179
57.76667	175
57.77500	170
57.78333	164
57.79167	158
57.80000	155
57.80833	155
57.81667	157
57.82500	160
57.83333	162
57.84167	164
57.85000	164
57.85833	163
57.86667	163
57.87500	163
57.88333	161
57.89167	157
57.90000	153
57.90833	149
57.91667	146
57.92500	144
57.93333	144
57.94167	143
57.95000	141
57.95833	140
57.96667	140
57.97500	140
57.98333	140
57.99167	141
58.00000	140
58.00833	138
58.01667	135
58.02500	133
58.03333	129
58.04167	124
58.05000	118
58.05833	113
58.06667	110
58.07500	108
58.08333	108
58.09167	110
58.10000	112
58.10833	112
58.11667	112
58.12500	110
58.13333	109
58.14167	108
58.15000	107
58.15833	107
58.16667	107
58.17500	108
58.18333	108
58.19167	108
58.20000	109
58.20833	108
58.21667	107
58.22500	106
58.23333	105
58.24167	102
58.25000	98
58.25833	95
58.26667	92
58.27500	90
58.28333	89
58.29167	89
58.30000	89
58.30833	90
58.31667	91
58.32500	92
58.33333	93
58.34167	90
58.35000	84
58.35833	79
58.36667	75
58.37500	75
58.38333	75
58.39167	77
58.40000	78
58.40833	78
58.41667	78
58.42500	77
58.43333	76
58.44167	73
58.45000	70
58.45833	67
58.46667	64
58.47500	61
58.48333	57
58.49167	53
58.50000	50
58.50833	47
58.51667	45
58.52500	45
58.53333	47
58.54167	48
58.55000	48
58.55833	48
58.56667	46
58.57500	45
58.58333	44
58.59167	43
58.60000	43
58.60833	45
58.61667	48
58.62500	49
58.63333	50
58.64167	50
58.65000	49
58.65833	48
58.66667	51
58.67500	55
58.68333	58
58.69167	59
58.70000	60
58.70833	58
58.71667	56
58.72500	53
58.73333	50
58.74167	48
58.75000	46
58.75833	45
58.76667	44
58.77500	43
58.78333	40
58.79167	37
58.80000	35
58.80833	35
58.81667	37
58.82500	39
58.83333	43
58.84167	46
58.85000	48
58.85833	49
58.86667	47
58.87500	44
58.88333	41
58.89167	38
58.90000	36
58.90833	35
58.91667	34
58.92500	34
58.93333	35
58.94167	35
58.95000	34
58.95833	31
58.96667	28
58.97500	24
58.98333	22
58.99167	21
59.00000	21
59.00833	22
59.01667	24
59.02500	27
59.03333	29
59.04167	31
59.05000	31
59.05833	30
59.06667	29
59.07500	27
59.08333	28
59.09167	29
59.10000	30
59.10833	28
59.11667	25
59.12500	21
59.13333	18
59.14167	15
59.15000	12
59.15833	11
59.16667	11
59.17500	12
59.18333	14
59.19167	15
59.20000	16
59.20833	15
59.21667	14
59.22500	14
59.23333	14
59.24167	14
59.25000	14
59.25833	12
59.26667	11
59.27500	11
59.28333	13
59.29167	16
59.30000	20
59.30833	23
59.31667	25
59.32500	25
59.33333	23
59.34167	20
59.35000	16
59.35833	12
59.36667	8
59.37500	5
59.38333	1
59.39167	-2
59.40000	-4
59.40833	-4
59.41667	-2
59.42500	1
59.43333	3
59.44167	5
59.45000	7
59.45833	8
59.46667	10
59.47500	11
59.48333	12
59.49167	12
59.50000	11
59.50833	11
59.51667	11
59.52500	11
59.53333	13
59.54167	13
59.55000	12
59.55833	10
59.56667	7
59.57500	4
59.58333	3
59.59167	2
59.60000	2
59.60833	0
59.61667	-2
59.62500	-4
59.63333	-5
59.64167	-6
59.65000	-5
59.65833	-4
59.66667	-3
59.67500	-1
59.68333	0
59.69167	2
59.70000	5
59.70833	7
59.71667	8
59.72500	8
59.73333	6
59.74167	2
59.75000	-1
59.75833	-4
59.76667	-6
59.77500	-7
59.78333	-8
59.79167	-9
59.80000	-10
59.80833	-11
59.81667	-11
59.82500	-10
59.83333	-7
59.84167	-5
59.85000	-3
59.85833	-3
59.86667	-4
59.87500	-5
59.88333	-5
59.89167	-4
59.90000	-4
59.90833	-5
59.91667	-6
59.92500	-7
59.93333	-6
59.94167	-3
59.95000	0
59.95833	2
59.96667	1
59.97500	-2
59.98333	-6
59.99167	-11
60.00000	-15

[LC Chromatogram(Detector A-Ch2)]
Interval(msec)	500
# of Points	7201
Start Time(min)	0.000
End Time(min)	60.000
Intensity Units	mV
Intensity Multiplier	0.001
Wavelength(nm)	230
R.Time (min)	Intensity
0.00000	-133
0.00833	-133
0.01667	-28
0.02500	-6
0.03333	-13
0.04167	-20
0.05000	-27
0.05833	-33
0.06667	-37
0.07500	-41
0.08333	-46
0.09167	-50
0.10000	-55
0.10833	-59
0.11667	-62
0.12500	-64
0.13333	-66
0.14167	-66
0.15000	-67
0.15833	-67
0.16667	-69
0.17500	-71
0.18333	-74
0.19167	-77
0.20000	-80
0.20833	-84
0.21667	-89
0.22500	-93
0.23333	-98
0.24167	-102
0.25000	-105
0.25833	-107
0.26667	-109
0.27500	-110
0.28333	-111
0.29167	-114
0.30000	-116
0.30833	-120
0.31667	-124
0.32500	-128
0.33333	-133
0.34167	-138
0.35000	-142
0.35833	-146
0.36667	-148
0.37500	-149
0.38333	-149
0.39167	-150
0.40000	-150
0.40833	-152
0.41667	-156
0.42500	-161
0.43333	-167
0.44167	-171
0.45000	-175
0.45833	-177
0.46667	-179
0.47500	-181
0.48333	-184
0.49167	-188
0.50000	-194
0.50833	-199
0.51667	-203
0.52500	-206
0.53333	-207
0.54167	-207
0.55000	-206
0.55833	-204
0.56667	-203
0.57500	-203
0.58333	-205
0.59167	-208
0.60000	-213
0.60833	-218
0.61667	-224
0.62500	-228
0.63333	-231
0.64167	-233
0.65000	-234
0.65833	-234
0.66667	-235
0.67500	-236
0.68333	-237
0.69167	-239
0.70000	-242
0.70833	-246
0.71667	-250
0.72500	-253
0.73333	-255
0.74167	-257
0.75000	-258
0.75833	-260
0.76667	-261
0.77500	-262
0.78333	-263
0.79167	-264
0.80000	-267
0.80833	-270
0.81667	-274
0.82500	-277
0.83333	-279
0.84167	-279
0.85000	-280
0.85833	-281
0.86667	-283
0.87500	-286
0.88333	-290
0.89167	-293
0.90000	-296
0.90833	-298
0.91667	-301
0.92500	-303
0.93333	-304
0.94167	-303
0.95000	-302
0.95833	-300
0.96667	-299
0.97500	-301
0.98333	-305
0.99167	-310
1.00000	-315
1.00833	-319
1.01667	-322
1.02500	-323
1.03333	-325
1.04167	-327
1.05000	-330
1.05833	-333
1.06667	-337
1.07500	-339
1.08333	-341
1.09167	-341
1.10000	-341
1.10833	-341
1.11667	-342
1.12500	-344
1.13333	-345
1.14167	-347
1.15000	-349
1.15833	-353
1.16667	-356
1.17500	-358
1.18333	-359
1.19167	-359
1.20000	-358
1.20833	-356
1.21667	-354
1.22500	-352
1.23333	-351
1.24167	-352
1.25000	-356
1.25833	-362
1.26667	-367
1.27500	-371
1.28333	-375
1.29167	-378
1.30000	-379
1.30833	-379
1.31667	-379
1.32500	-378
1.33333	-378
1.34167	-379
1.35000	-381
1.35833	-385
1.36667	-389
1.37500	-391
1.38333	-394
1.39167	-396
1.40000	-400
1.40833	-404
1.41667	-409
1.42500	-413
1.43333	-416
1.44167	-417
1.45000	-417
1.45833	-417
1.46667	-416
1.47500	-416
1.48333	-416
1.49167	-414
1.50000	-412
1.50833	-410
1.51667	-410
1.52500	-412
1.53333	-415
1.54167	-419
1.55000	-422
1.55833	-425
1.56667	-427
1.57500	-430
1.58333	-433
1.59167	-435
1.60000	-437
1.60833	-438
1.61667	-439
1.62500	-441
1.63333	-442
1.64167	-445
1.65000	-448
1.65833	-452
1.66667	-456
1.67500	-459
1.68333	-461
1.69167	-461
1.70000	-461
1.70833	-459
1.71667	-456
1.72500	-454
1.73333	-453
1.74167	-454
1.75000	-457
1.75833	-461
1.76667	-464
1.77500	-465
1.78333	-464
1.79167	-463
1.80000	-463
1.80833	-463
1.81667	-464
1.82500	-465
1.83333	-467
1.84167	-469
1.85000	-472
1.85833	-476
1.86667	-479
1.87500	-481
1.88333	-481
1.89167	-482
1.90000	-483
1.90833	-484
1.91667	-484
1.92500	-485
1.93333	-484
1.94167	-483
1.95000	-482
1.95833	-480
1.96667	-480
1.97500	-481
1.98333	-482
1.99167	-485
2.00000	-488
2.00833	-491
2.01667	-496
2.02500	-500
2.03333	-504
2.04167	-507
2.05000	-508
2.05833	-507
2.06667	-506
2.07500	-505
2.08333	-506
2.09167	-506
2.10000	-506
2.10833	-506
2.11667	-505
2.12500	-505
2.13333	-506
2.14167	-508
2.15000	-511
2.15833	-514
2.16667	-517
2.17500	-520
2.18333	-523
2.19167	-525
2.20000	-527
2.20833	-529
2.21667	-529
2.22500	-528
2.23333	-528
2.24167	-529
2.25000	-530
2.25833	-532
2.26667	-533
2.27500	-533
2.28333	-532
2.29167	-532
2.30000	-533
2.30833	-535
2.31667	-537
2.32500	-538
2.33333	-538
2.34167	-537
2.35000	-535
2.35833	-536
2.36667	-537
2.37500	-539
2.38333	-541
2.39167	-541
2.40000	-539
2.40833	-537
2.41667	-535
2.42500	-535
2.43333	-537
2.44167	-539
2.45000	-542
2.45833	-546
2.46667	-550
2.47500	-555
2.48333	-559
2.49167	-562
2.50000	-563
2.50833	-562
2.51667	-560
2.52500	-557
2.53333	-556
2.54167	-557
2.55000	-559
2.55833	-562
2.56667	-564
2.57500	-566
2.58333	-567
2.59167	-567
2.60000	-567
2.60833	-566
2.61667	-565
2.62500	-564
2.63333	-563
2.64167	-564
2.65000	-567
2.65833	-570
2.66667	-574
2.67500	-577
2.68333	-579
2.69167	-580
2.70000	-580
2.70833	-579
2.71667	-576
2.72500	-574
2.73333	-573
2.74167	-574
2.75000	-575
2.75833	-575
2.76667	-575
2.77500	-574
2.78333	-573
2.79167	-573
2.80000	-576
2.80833	-579
2.81667	-582
2.82500	-584
2.83333	-586
2.84167	-587
2.85000	-589
2.85833	-590
2.86667	-591
2.87500	-591
2.88333	-590
2.89167	-590
2.90000	-590
2.90833	-590
2.91667	-592
2.92500	-592
2.93333	-592
2.94167	-592
2.95000	-593
2.95833	-597
2.96667	-601
2.97500	-604
2.98333	-607
2.99167	-607
3.00000	-607
3.00833	-606
3.01667	-607
3.02500	-608
3.03333	-608
3.04167	-608
3.05000	-607
3.05833	-607
3.06667	-607
3.07500	-608
3.08333	-609
3.09167	-610
3.10000	-609
3.10833	-607
3.11667	-607
3.12500	-608
3.13333	-608
3.14167	-606
3.15000	-604
3.15833	-603
3.16667	-603
3.17500	-606
3.18333	-610
3.19167	-615
3.20000	-620
3.20833	-623
3.21667	-624
3.22500	-624
3.23333	-624
3.24167	-623
3.25000	-622
3.25833	-622
3.26667	-622
3.27500	-622
3.28333	-621
3.29167	-620
3.30000	-618
3.30833	-617
3.31667	-617
3.32500	-618
3.33333	-620
3.34167	-623
3.35000	-625
3.35833	-627
3.36667	-627
3.37500	-627
3.38333	-628
3.39167	-629
3.40000	-631
3.40833	-633
3.41667	-634
3.42500	-634
3.43333	-635
3.44167	-636
3.45000	-637
3.45833	-636
3.46667	-635
3.47500	-634
3.48333	-633
3.49167	-634
3.50000	-635
3.50833	-635
3.51667	-634
3.52500	-633
3.53333	-632
3.54167	-633
3.55000	-635
3.55833	-638
3.56667	-642
3.57500	-644
3.58333	-647
3.59167	-650
3.60000	-652
3.60833	-654
3.61667	-654
3.62500	-654
3.63333	-653
3.64167	-653
3.65000	-651
3.65833	-649
3.66667	-648
3.67500	-646
3.68333	-646
3.69167	-648
3.70000	-651
3.70833	-654
3.71667	-655
3.72500	-655
3.73333	-654
3.74167	-654
3.75000	-654
3.75833	-654
3.76667	-652
3.77500	-651
3.78333	-650
3.79167	-651
3.80000	-652
3.80833	-654
3.81667	-655
3.82500	-656
3.83333	-657
3.84167	-659
3.85000	-660
3.85833	-662
3.86667	-663
3.87500	-663
3.88333	-663
3.89167	-662
3.90000	-662
3.90833	-663
3.91667	-664
3.92500	-664
3.93333	-663
3.94167	-662
3.95000	-661
3.95833	-663
3.96667	-667
3.97500	-673
3.98333	-679
3.99167	-683
4.00000	-685
4.00833	-684
4.01667	-682
4.02500	-680
4.03333	-680
4.04167	-680
4.05000	-681
4.05833	-682
4.06667	-684
4.07500	-683
4.08333	-682
4.09167	-680
4.10000	-678
4.10833	-678
4.11667	-679
4.12500	-680
4.13333	-681
4.14167	-682
4.15000	-683
4.15833	-684
4.16667	-686
4.17500	-688
4.18333	-689
4.19167	-690
4.20000	-691
4.20833	-692
4.21667	-692
4.22500	-693
4.23333	-693
4.24167	-692
4.25000	-692
4.25833	-693
4.26667	-693
4.27500	-694
4.28333	-692
4.29167	-691
4.30000	-689
4.30833	-687
4.31667	-686
4.32500	-685
4.33333	-685
4.34167	-685
4.35000	-685
4.35833	-684
4.36667	-683
4.37500	-682
4.38333	-682
4.39167	-682
4.40000	-683
4.40833	-684
4.41667	-685
4.42500	-686
4.43333	-688
4.44167	-690
4.45000	-691
4.45833	-693
4.46667	-695
4.47500	-697
4.48333	-700
4.49167	-703
4.50000	-705
4.50833	-706
4.51667	-706
4.52500	-705
4.53333	-704
4.54167	-702
4.55000	-700
4.55833	-698
4.56667	-697
4.57500	-696
4.58333	-695
4.59167	-695
4.60000	-697
4.60833	-699
4.61667	-701
4.62500	-702
4.63333	-701
4.64167	-700
4.65000	-699
4.65833	-699
4.66667	-700
4.67500	-702
4.68333	-704
4.69167	-706
4.70000	-708
4.70833	-710
4.71667	-712
4.72500	-713
4.73333	-714
4.74167	-713
4.75000	-712
4.75833	-712
4.76667	-713
4.77500	-713
4.78333	-714
4.79167	-713
4.80000	-712
4.80833	-712
4.81667	-712
4.82500	-713
4.83333	-713
4.84167	-713
4.85000	-713
4.85833	-714
4.86667	-714
4.87500	-716
4.88333	-718
4.89167	-720
4.90000	-722
4.90833	-723
4.91667	-723
4.92500	-723
4.93333	-723
4.94167	-723
4.95000	-723
4.95833	-722
4.96667	-721
4.97500	-720
4.98333	-719
4.99167	-720
5.00000	-721
5.00833	-722
5.01667	-723
5.02500	-723
5.03333	-723
5.04167	-723
5.05000	-724
5.05833	-724
5.06667	-724
5.07500	-723
5.08333	-722
5.09167	-721
5.10000	-720
5.10833	-720
5.11667	-719
5.12500	-720
5.13333	-721
5.14167	-722
5.15000	-723
5.15833	-724
5.16667	-725
5.17500	-725
5.18333	-724
5.19167	-724
5.20000	-725
5.20833	-726
5.21667	-727
5.22500	-728
5.23333	-728
5.24167	-729
5.25000	-730
5.25833	-730
5.26667	-729
5.27500	-728
5.28333	-727
5.29167	-727
5.30000	-727
5.30833	-727
5.31667	-728
5.32500	-728
5.33333	-728
5.34167	-728
5.35000	-728
5.35833	-728
5.36667	-728
5.37500	-727
5.38333	-726
5.39167	-726
5.40000	-726
5.40833	-726
5.41667	-726
5.42500	-725
5.43333	-725
5.44167	-726
5.45000	-728
5.45833	-729
5.46667	-729
5.47500	-729
5.48333	-728
5.49167	-726
5.50000	-726
5.50833	-725
5.51667	-724
5.52500	-724
5.53333	-724
5.54167	-724
5.55000	-725
5.55833	-727
5.56667	-728
5.57500	-730
5.58333	-732
5.59167	-734
5.60000	-735
5.60833	-737
5.61667	-737
5.62500	-737
5.63333	-737
5.64167	-739
5.65000	-741
5.65833	-743
5.66667	-744
5.67500	-744
5.68333	-743
5.69167	-743
5.70000	-744
5.70833	-746
5.71667	-747
5.72500	-747
5.73333	-746
5.74167	-743
5.75000	-740
5.75833	-738
5.76667	-738
5.77500	-739
5.78333	-740
5.79167	-742
5.80000	-744
5.80833	-745
5.81667	-746
5.82500	-745
5.83333	-743
5.84167	-742
5.85000	-740
5.85833	-741
5.86667	-741
5.87500	-742
5.88333	-741
5.89167	-740
5.90000	-738
5.90833	-737
5.91667	-736
5.92500	-736
5.93333	-737
5.94167	-738
5.95000	-739
5.95833	-740
5.96667	-740
5.97500	-740
5.98333	-741
5.99167	-742
6.00000	-743
6.00833	-746
6.01667	-749
6.02500	-751
6.03333	-754
6.04167	-756
6.05000	-757
6.05833	-755
6.06667	-753
6.07500	-749
6.08333	-745
6.09167	-743
6.10000	-743
6.10833	-744
6.11667	-745
6.12500	-745
6.13333	-746
6.14167	-748
6.15000	-751
6.15833	-753
6.16667	-756
6.17500	-758
6.18333	-760
6.19167	-763
6.20000	-765
6.20833	-767
6.21667	-768
6.22500	-768
6.23333	-768
6.24167	-767
6.25000	-766
6.25833	-765
6.26667	-764
6.27500	-763
6.28333	-763
6.29167	-762
6.30000	-761
6.30833	-759
6.31667	-756
6.32500	-755
6.33333	-755
6.34167	-756
6.35000	-757
6.35833	-757
6.36667	-755
6.37500	-753
6.38333	-750
6.39167	-749
6.40000	-751
6.40833	-753
6.41667	-756
6.42500	-758
6.43333	-760
6.44167	-761
6.45000	-762
6.45833	-763
6.46667	-763
6.47500	-764
6.48333	-765
6.49167	-766
6.50000	-765
6.50833	-764
6.51667	-763
6.52500	-762
6.53333	-762
6.54167	-763
6.55000	-764
6.55833	-763
6.56667	-761
6.57500	-759
6.58333	-757
6.59167	-754
6.60000	-752
6.60833	-750
6.61667	-750
6.62500	-751
6.63333	-754
6.64167	-757
6.65000	-760
6.65833	-763
6.66667	-766
6.67500	-767
6.68333	-767
6.69167	-766
6.70000	-764
6.70833	-762
6.71667	-762
6.72500	-762
6.73333	-761
6.74167	-761
6.75000	-760
6.75833	-761
6.76667	-762
6.77500	-763
6.78333	-764
6.79167	-765
6.80000	-765
6.80833	-765
6.81667	-765
6.82500	-767
6.83333	-768
6.84167	-769
6.85000	-768
6.85833	-766
6.86667	-764
6.87500	-763
6.88333	-762
6.89167	-764
6.90000	-767
6.90833	-769
6.91667	-769
6.92500	-768
6.93333	-767
6.94167	-766
6.95000	-766
6.95833	-767
6.96667	-767
6.97500	-767
6.98333	-766
6.99167	-766
7.00000	-766
7.00833	-766
7.01667	-767
7.02500	-769
7.03333	-770
7.04167	-771
7.05000	-771
7.05833	-770
7.06667	-770
7.07500	-769
7.08333	-770
7.09167	-772
7.10000	-775
7.10833	-778
7.11667	-781
7.12500	-782
7.13333	-782
7.14167	-780
7.15000	-778
7.15833	-777
7.16667	-777
7.17500	-780
7.18333	-784
7.19167	-787
7.20000	-788
7.20833	-787
7.21667	-786
7.22500	-784
7.23333	-782
7.24167	-780
7.25000	-779
7.25833	-778
7.26667	-777
7.27500	-775
7.28333	-774
7.29167	-774
7.30000	-774
7.30833	-775
7.31667	-777
7.32500	-779
7.33333	-781
7.34167	-782
7.35000	-782
7.35833	-781
7.36667	-780
7.37500	-780
7.38333	-781
7.39167	-783
7.40000	-786
7.40833	-788
7.41667	-790
7.42500	-792
7.43333	-793
7.44167	-792
7.45000	-791
7.45833	-791
7.46667	-789
7.47500	-787
7.48333	-786
7.49167	-785
7.50000	-785
7.50833	-786
7.51667	-787
7.52500	-787
7.53333	-786
7.54167	-785
7.55000	-783
7.55833	-783
7.56667	-784
7.57500	-786
7.58333	-788
7.59167	-790
7.60000	-791
7.60833	-792
7.61667	-793
7.62500	-792
7.63333	-792
7.64167	-792
7.65000	-791
7.65833	-788
7.66667	-786
7.67500	-784
7.68333	-783
7.69167	-783
7.70000	-786
7.70833	-788
7.71667	-789
7.72500	-789
7.73333	-789
7.74167	-789
7.75000	-790
7.75833	-790
7.76667	-790
7.77500	-791
7.78333	-791
7.79167	-792
7.80000	-792
7.80833	-792
7.81667	-791
7.82500	-789
7.83333	-788
7.84167	-788
7.85000	-789
7.85833	-791
7.86667	-794
7.87500	-797
7.88333	-800
7.89167	-801
7.90000	-801
7.90833	-799
7.91667	-797
7.92500	-793
7.93333	-791
7.94167	-789
7.95000	-789
7.95833	-791
7.96667	-793
7.97500	-795
7.98333	-796
7.99167	-796
8.00000	-795
8.00833	-793
8.01667	-793
8.02500	-793
8.03333	-794
8.04167	-796
8.05000	-797
8.05833	-798
8.06667	-800
8.07500	-801
8.08333	-802
8.09167	-804
8.10000	-806
8.10833	-806
8.11667	-806
8.12500	-805
8.13333	-804
8.14167	-802
8.15000	-802
8.15833	-803
8.16667	-804
8.17500	-805
8.18333	-805
8.19167	-806
8.20000	-807
8.20833	-807
8.21667	-808
8.22500	-808
8.23333	-807
8.24167	-805
8.25000	-803
8.25833	-801
8.26667	-798
8.27500	-797
8.28333	-796
8.29167	-795
8.30000	-795
8.30833	-795
8.31667	-795
8.32500	-795
8.33333	-795
8.34167	-796
8.35000	-798
8.35833	-800
8.36667	-802
8.37500	-804
8.38333	-806
8.39167	-808
8.40000	-811
8.40833	-813
8.41667	-813
8.42500	-813
8.43333	-812
8.44167	-810
8.45000	-809
8.45833	-807
8.46667	-806
8.47500	-805
8.48333	-803
8.49167	-801
8.50000	-801
8.50833	-802
8.51667	-805
8.52500	-808
8.53333	-811
8.54167	-813
8.55000	-813
8.55833	-812
8.56667	-811
8.57500	-810
8.58333	-810
8.59167	-810
8.60000	-809
8.60833	-809
8.61667	-809
8.62500	-810
8.63333	-811
8.64167	-813
8.65000	-814
8.65833	-816
8.66667	-817
8.67500	-817
8.68333	-815
8.69167	-812
8.70000	-808
8.70833	-805
8.71667	-802
8.72500	-801
8.73333	-801
8.74167	-804
8.75000	-807
8.75833	-811
8.76667	-814
8.77500	-817
8.78333	-819
8.79167	-821
8.80000	-823
8.80833	-823
8.81667	-822
8.82500	-820
8.83333	-819
8.84167	-819
8.85000	-819
8.85833	-820
8.86667	-821
8.87500	-822
8.88333	-822
8.89167	-823
8.90000	-822
8.90833	-821
8.91667	-820
8.92500	-819
8.93333	-819
8.94167	-821
8.95000	-822
8.95833	-823
8.96667	-824
8.97500	-824
8.98333	-823
8.99167	-822
9.00000	-820
9.00833	-818
9.01667	-816
9.02500	-814
9.03333	-814
9.04167	-814
9.05000	-816
9.05833	-818
9.06667	-820
9.07500	-821
9.08333	-821
9.09167	-821
9.10000	-821
9.10833	-822
9.11667	-823
9.12500	-824
9.13333	-824
9.14167	-823
9.15000	-822
9.15833	-823
9.16667	-824
9.17500	-825
9.18333	-824
9.19167	-821
9.20000	-817
9.20833	-812
9.21667	-807
9.22500	-804
9.23333	-803
9.24167	-804
9.25000	-808
9.25833	-813
9.26667	-817
9.27500	-819
9.28333	-818
9.29167	-817
9.30000	-815
9.30833	-814
9.31667	-816
9.32500	-819
9.33333	-821
9.34167	-824
9.35000	-824
9.35833	-823
9.36667	-822
9.37500	-822
9.38333	-822
9.39167	-823
9.40000	-823
9.40833	-823
9.41667	-822
9.42500	-821
9.43333	-821
9.44167	-822
9.45000	-823
9.45833	-824
9.46667	-826
9.47500	-828
9.48333	-830
9.49167	-832
9.50000	-833
9.50833	-834
9.51667	-833
9.52500	-831
9.53333	-829
9.54167	-826
9.55000	-824
9.55833	-823
9.56667	-823
9.57500	-824
9.58333	-825
9.59167	-826
9.60000	-827
9.60833	-827
9.61667	-828
9.62500	-829
9.63333	-829
9.64167	-830
9.65000	-831
9.65833	-832
9.66667	-833
9.67500	-834
9.68333	-835
9.69167	-834
9.70000	-832
9.70833	-829
9.71667	-827
9.72500	-825
9.73333	-824
9.74167	-822
9.75000	-819
9.75833	-816
9.76667	-814
9.77500	-814
9.78333	-816
9.79167	-818
9.80000	-820
9.80833	-820
9.81667	-819
9.82500	-818
9.83333	-817
9.84167	-818
9.85000	-819
9.85833	-820
9.86667	-821
9.87500	-821
9.88333	-821
9.89167	-822
9.90000	-824
9.90833	-826
9.91667	-827
9.92500	-828
9.93333	-827
9.94167	-824
9.95000	-822
9.95833	-821
9.96667	-822
9.97500	-823
9.98333	-825
9.99167	-826
10.00000	-826
10.00833	-826
10.01667	-826
10.02500	-827
10.03333	-829
10.04167	-831
10.05000	-833
10.05833	-833
10.06667	-832
10.07500	-830
10.08333	-827
10.09167	-824
10.10000	-822
10.10833	-817
10.11667	-811
10.12500	-804
10.13333	-801
10.14167	-800
10.15000	-804
10.15833	-810
10.16667	-817
10.17500	-823
10.18333	-827
10.19167	-831
10.20000	-834
10.20833	-836
10.21667	-837
10.22500	-837
10.23333	-836
10.24167	-835
10.25000	-833
10.25833	-831
10.26667	-829
10.27500	-828
10.28333	-828
10.29167	-829
10.30000	-830
10.30833	-831
10.31667	-831
10.32500	-831
10.33333	-832
10.34167	-832
10.35000	-833
10.35833	-833
10.36667	-833
10.37500	-834
10.38333	-835
10.39167	-837
10.40000	-839
10.40833	-840
10.41667	-839
10.42500	-838
10.43333	-837
10.44167	-836
10.45000	-835
10.45833	-834
10.46667	-833
10.47500	-833
10.48333	-833
10.49167	-833
10.50000	-834
10.50833	-836
10.51667	-838
10.52500	-839
10.53333	-840
10.54167	-838
10.55000	-836
10.55833	-833
10.56667	-831
10.57500	-830
10.58333	-831
10.59167	-834
10.60000	-837
10.60833	-839
10.61667	-839
10.62500	-838
10.63333	-837
10.64167	-836
10.65000	-835
10.65833	-834
10.66667	-832
10.67500	-830
10.68333	-828
10.69167	-828
10.70000	-829
10.70833	-831
10.71667	-832
10.72500	-832
10.73333	-831
10.74167	-827
10.75000	-825
10.75833	-823
10.76667	-824
10.77500	-826
10.78333	-830
10.79167	-832
10.80000	-835
10.80833	-836
10.81667	-838
10.82500	-840
10.83333	-842
10.84167	-844
10.85000	-845
10.85833	-845
10.86667	-845
10.87500	-845
10.88333	-844
10.89167	-842
10.90000	-840
10.90833	-837
10.91667	-835
10.92500	-833
10.93333	-833
10.94167	-834
10.95000	-835
10.95833	-836
10.96667	-836
10.97500	-836
10.98333	-837
10.99167	-839
11.00000	-840
11.00833	-841
11.01667	-843
11.02500	-844
11.03333	-845
11.04167	-846
11.05000	-845
11.05833	-844
11.06667	-843
11.07500	-841
11.08333	-839
11.09167	-839
11.10000	-840
11.10833	-841
11.11667	-842
11.12500	-843
11.13333	-842
11.14167	-841
11.15000	-840
11.15833	-839
11.16667	-839
11.17500	-839
11.18333	-840
11.19167	-841
11.20000	-842
11.20833	-841
11.21667	-841
11.22500	-840
11.23333	-840
11.24167	-842
11.25000	-843
11.25833	-845
11.26667	-847
11.27500	-848
11.28333	-847
11.29167	-846
11.30000	-845
11.30833	-843
11.31667	-841
11.32500	-839
11.33333	-836
11.34167	-835
11.35000	-833
11.35833	-832
11.36667	-833
11.37500	-834
11.38333	-837
11.39167	-840
11.40000	-843
11.40833	-846
11.41667	-849
11.42500	-851
11.43333	-851
11.44167	-851
11.45000	-850
11.45833	-848
11.46667	-846
11.47500	-846
11.48333	-846
11.49167	-845
11.50000	-843
11.50833	-841
11.51667	-839
11.52500	-839
11.53333	-840
11.54167	-843
11.55000	-845
11.55833	-846
11.56667	-845
11.57500	-843
11.58333	-841
11.59167	-841
11.60000	-843
11.60833	-843
11.61667	-842
11.62500	-839
11.63333	-837
11.64167	-835
11.65000	-835
11.65833	-838
11.66667	-842
11.67500	-845
11.68333	-847
11.69167	-849
11.70000	-851
11.70833	-852
11.71667	-853
11.72500	-853
11.73333	-853
11.74167	-852
11.75000	-851
11.75833	-850
11.76667	-850
11.77500	-848
11.78333	-847
11.79167	-846
11.80000	-845
11.80833	-845
11.81667	-845
11.82500	-844
11.83333	-843
11.84167	-842
11.85000	-842
11.85833	-843
11.86667	-845
11.87500	-845
11.88333	-845
11.89167	-845
11.90000	-844
11.90833	-845
11.91667	-848
11.92500	-851
11.93333	-853
11.94167	-853
11.95000	-851
11.95833	-849
11.96667	-846
11.97500	-845
11.98333	-844
11.99167	-845
12.00000	-846
12.00833	-847
12.01667	-849
12.02500	-851
12.03333	-851
12.04167	-849
12.05000	-847
12.05833	-845
12.06667	-844
12.07500	-845
12.08333	-847
12.09167	-849
12.10000	-849
12.10833	-849
12.11667	-849
12.12500	-849
12.13333	-848
12.14167	-847
12.15000	-846
12.15833	-845
12.16667	-847
12.17500	-849
12.18333	-851
12.19167	-852
12.20000	-852
12.20833	-852
12.21667	-852
12.22500	-851
12.23333	-852
12.24167	-854
12.25000	-856
12.25833	-855
12.26667	-853
12.27500	-849
12.28333	-845
12.29167	-843
12.30000	-842
12.30833	-843
12.31667	-846
12.32500	-848
12.33333	-851
12.34167	-853
12.35000	-856
12.35833	-857
12.36667	-857
12.37500	-856
12.38333	-854
12.39167	-852
12.40000	-851
12.40833	-852
12.41667	-853
12.42500	-854
12.43333	-852
12.44167	-849
12.45000	-847
12.45833	-847
12.46667	-847
12.47500	-848
12.48333	-850
12.49167	-851
12.50000	-850
12.50833	-848
12.51667	-846
12.52500	-844
12.53333	-843
12.54167	-842
12.55000	-843
12.55833	-845
12.56667	-847
12.57500	-850
12.58333	-853
12.59167	-856
12.60000	-858
12.60833	-860
12.61667	-860
12.62500	-859
12.63333	-856
12.64167	-853
12.65000	-851
12.65833	-851
12.66667	-853
12.67500	-856
12.68333	-859
12.69167	-860
12.70000	-859
12.70833	-857
12.71667	-856
12.72500	-855
12.73333	-854
12.74167	-852
12.75000	-851
12.75833	-849
12.76667	-848
12.77500	-849
12.78333	-851
12.79167	-852
12.80000	-854
12.80833	-854
12.81667	-852
12.82500	-850
12.83333	-849
12.84167	-848
12.85000	-848
12.85833	-849
12.86667	-850
12.87500	-852
12.88333	-854
12.89167	-854
12.90000	-854
12.90833	-852
12.91667	-850
12.92500	-850
12.93333	-851
12.94167	-853
12.95000	-853
12.95833	-853
12.96667	-852
12.97500	-852
12.98333	-853
12.99167	-855
13.00000	-857
13.00833	-859
13.01667	-859
13.02500	-858
13.03333	-857
13.04167	-856
13.05000	-856
13.05833	-857
13.06667	-858
13.07500	-859
13.08333	-860
13.09167	-860
13.10000	-859
13.10833	-857
13.11667	-856
13.12500	-854
13.13333	-853
13.14167	-852
13.15000	-852
13.15833	-852
13.16667	-854
13.17500	-854
13.18333	-854
13.19167	-853
13.20000	-851
13.20833	-851
13.21667	-851
13.22500	-852
13.23333	-854
13.24167	-856
13.25000	-857
13.25833	-857
13.26667	-856
13.27500	-855
13.28333	-854
13.29167	-855
13.30000	-856
13.30833	-858
13.31667	-860
13.32500	-862
13.33333	-863
13.34167	-864
13.35000	-864
13.35833	-861
13.36667	-858
13.37500	-855
13.38333	-853
13.39167	-853
13.40000	-856
13.40833	-859
13.41667	-862
13.42500	-864
13.43333	-866
13.44167	-867
13.45000	-867
13.45833	-867
13.46667	-867
13.47500	-867
13.48333	-867
13.49167	-865
13.50000	-862
13.50833	-858
13.51667	-855
13.52500	-852
13.53333	-852
13.54167	-854
13.55000	-857
13.55833	-859
13.56667	-861
13.57500	-861
13.58333	-860
13.59167	-858
13.60000	-857
13.60833	-856
13.61667	-854
13.62500	-853
13.63333	-851
13.64167	-851
13.65000	-850
13.65833	-851
13.66667	-852
13.67500	-853
13.68333	-854
13.69167	-855
13.70000	-855
13.70833	-855
13.71667	-856
13.72500	-856
13.73333	-857
13.74167	-858
13.75000	-859
13.75833	-858
13.76667	-858
13.77500	-858
13.78333	-858
13.79167	-859
13.80000	-861
13.80833	-862
13.81667	-862
13.82500	-861
13.83333	-861
13.84167	-862
13.85000	-863
13.85833	-865
13.86667	-865
13.87500	-863
13.88333	-860
13.89167	-856
13.90000	-853
13.90833	-851
13.91667	-850
13.92500	-848
13.93333	-848
13.94167	-848
13.95000	-850
13.95833	-853
13.96667	-855
13.97500	-857
13.98333	-857
13.99167	-857
14.00000	-855
14.00833	-853
14.01667	-851
14.02500	-850
14.03333	-850
14.04167	-851
14.05000	-853
14.05833	-856
14.06667	-859
14.07500	-860
14.08333	-860
14.09167	-859
14.10000	-859
14.10833	-860
14.11667	-860
14.12500	-858
14.13333	-856
14.14167	-853
14.15000	-851
14.15833	-849
14.16667	-847
14.17500	-846
14.18333	-847
14.19167	-847
14.20000	-849
14.20833	-851
14.21667	-854
14.22500	-856
14.23333	-856
14.24167	-854
14.25000	-849
14.25833	-843
14.26667	-838
14.27500	-836
14.28333	-836
14.29167	-837
14.30000	-840
14.30833	-843
14.31667	-845
14.32500	-847
14.33333	-849
14.34167	-850
14.35000	-851
14.35833	-852
14.36667	-851
14.37500	-851
14.38333	-851
14.39167	-852
14.40000	-853
14.40833	-853
14.41667	-851
14.42500	-850
14.43333	-850
14.44167	-851
14.45000	-854
14.45833	-857
14.46667	-860
14.47500	-862
14.48333	-864
14.49167	-864
14.50000	-864
14.50833	-863
14.51667	-862
14.52500	-861
14.53333	-860
14.54167	-860
14.55000	-859
14.55833	-859
14.56667	-858
14.57500	-857
14.58333	-857
14.59167	-857
14.60000	-857
14.60833	-859
14.61667	-859
14.62500	-861
14.63333	-862
14.64167	-864
14.65000	-865
14.65833	-866
14.66667	-866
14.67500	-865
14.68333	-863
14.69167	-860
14.70000	-858
14.70833	-856
14.71667	-854
14.72500	-852
14.73333	-851
14.74167	-851
14.75000	-852
14.75833	-853
14.76667	-854
14.77500	-854
14.78333	-854
14.79167	-855
14.80000	-857
14.80833	-859
14.81667	-861
14.82500	-863
14.83333	-865
14.84167	-867
14.85000	-869
14.85833	-869
14.86667	-868
14.87500	-867
14.88333	-866
14.89167	-865
14.90000	-865
14.90833	-866
14.91667	-866
14.92500	-866
14.93333	-866
14.94167	-867
14.95000	-868
14.95833	-868
14.96667	-868
14.97500	-867
14.98333	-865
14.99167	-863
15.00000	-861
15.00833	-859
15.01667	-857
15.02500	-856
15.03333	-857
15.04167	-859
15.05000	-861
15.05833	-862
15.06667	-863
15.07500	-862
15.08333	-861
15.09167	-860
15.10000	-861
15.10833	-861
15.11667	-861
15.12500	-861
15.13333	-859
15.14167	-858
15.15000	-857
15.15833	-858
15.16667	-860
15.17500	-861
15.18333	-863
15.19167	-863
15.20000	-862
15.20833	-860
15.21667	-859
15.22500	-858
15.23333	-857
15.24167	-858
15.25000	-858
15.25833	-858
15.26667	-858
15.27500	-857
15.28333	-856
15.29167	-857
15.30000	-859
15.30833	-861
15.31667	-865
15.32500	-868
15.33333	-870
15.34167	-871
15.35000	-870
15.35833	-869
15.36667	-868
15.37500	-867
15.38333	-868
15.39167	-869
15.40000	-870
15.40833	-871
15.41667	-871
15.42500	-871
15.43333	-870
15.44167	-868
15.45000	-867
15.45833	-868
15.46667	-869
15.47500	-870
15.48333	-870
15.49167	-869
15.50000	-866
15.50833	-864
15.51667	-863
15.52500	-863
15.53333	-865
15.54167	-867
15.55000	-869
15.55833	-870
15.56667	-869
15.57500	-866
15.58333	-863
15.59167	-861
15.60000	-861
15.60833	-861
15.61667	-862
15.62500	-864
15.63333	-864
15.64167	-864
15.65000	-863
15.65833	-863
15.66667	-864
15.67500	-866
15.68333	-870
15.69167	-874
15.70000	-877
15.70833	-878
15.71667	-877
15.72500	-874
15.73333	-872
15.74167	-869
15.75000	-868
15.75833	-868
15.76667	-869
15.77500	-871
15.78333	-872
15.79167	-873
15.80000	-874
15.80833	-875
15.81667	-875
15.82500	-874
15.83333	-873
15.84167	-873
15.85000	-873
15.85833	-874
15.86667	-876
15.87500	-877
15.88333	-879
15.89167	-878
15.90000	-876
15.90833	-873
15.91667	-870
15.92500	-868
15.93333	-869
15.94167	-872
15.95000	-876
15.95833	-879
15.96667	-881
15.97500	-881
15.98333	-880
15.99167	-878
16.00000	-876
16.00833	-874
16.01667	-874
16.02500	-875
16.03333	-877
16.04167	-879
16.05000	-878
16.05833	-876
16.06667	-874
16.07500	-873
16.08333	-873
16.09167	-874
16.10000	-877
16.10833	-878
16.11667	-878
16.12500	-878
16.13333	-876
16.14167	-874
16.15000	-872
16.15833	-871
16.16667	-871
16.17500	-872
16.18333	-874
16.19167	-875
16.20000	-874
16.20833	-874
16.21667	-873
16.22500	-874
16.23333	-875
16.24167	-876
16.25000	-876
16.25833	-876
16.26667	-874
16.27500	-872
16.28333	-870
16.29167	-869
16.30000	-870
16.30833	-873
16.31667	-876
16.32500	-879
16.33333	-882
16.34167	-883
16.35000	-883
16.35833	-881
16.36667	-878
16.37500	-876
16.38333	-876
16.39167	-877
16.40000	-880
16.40833	-883
16.41667	-885
16.42500	-885
16.43333	-885
16.44167	-884
16.45000	-882
16.45833	-880
16.46667	-879
16.47500	-878
16.48333	-877
16.49167	-878
16.50000	-879
16.50833	-881
16.51667	-880
16.52500	-879
16.53333	-879
16.54167	-879
16.55000	-879
16.55833	-880
16.56667	-881
16.57500	-883
16.58333	-884
16.59167	-884
16.60000	-884
16.60833	-883
16.61667	-883
16.62500	-882
16.63333	-881
16.64167	-881
16.65000	-879
16.65833	-878
16.66667	-876
16.67500	-877
16.68333	-878
16.69167	-880
16.70000	-881
16.70833	-882
16.71667	-882
16.72500	-881
16.73333	-880
16.74167	-879
16.75000	-878
16.75833	-877
16.76667	-877
16.77500	-879
16.78333	-882
16.79167	-884
16.80000	-886
16.80833	-886
16.81667	-885
16.82500	-884
16.83333	-884
16.84167	-886
16.85000	-888
16.85833	-890
16.86667	-891
16.87500	-889
16.88333	-887
16.89167	-884
16.90000	-881
16.90833	-880
16.91667	-880
16.92500	-882
16.93333	-884
16.94167	-887
16.95000	-889
16.95833	-889
16.96667	-887
16.97500	-884
16.98333	-881
16.99167	-879
17.00000	-879
17.00833	-880
17.01667	-882
17.02500	-884
17.03333	-886
17.04167	-887
17.05000	-889
17.05833	-891
17.06667	-893
17.07500	-894
17.08333	-895
17.09167	-895
17.10000	-895
17.10833	-895
17.11667	-896
17.12500	-898
17.13333	-899
17.14167	-901
17.15000	-900
17.15833	-898
17.16667	-895
17.17500	-891
17.18333	-888
17.19167	-888
17.20000	-889
17.20833	-891
17.21667	-893
17.22500	-894
17.23333	-894
17.24167	-893
17.25000	-891
17.25833	-888
17.26667	-884
17.27500	-881
17.28333	-879
17.29167	-877
17.30000	-878
17.30833	-879
17.31667	-881
17.32500	-883
17.33333	-885
17.34167	-888
17.35000	-891
17.35833	-893
17.36667	-893
17.37500	-890
17.38333	-885
17.39167	-880
17.40000	-875
17.40833	-871
17.41667	-869
17.42500	-868
17.43333	-869
17.44167	-871
17.45000	-874
17.45833	-878
17.46667	-882
17.47500	-885
17.48333	-887
17.49167	-888
17.50000	-887
17.50833	-886
17.51667	-886
17.52500	-887
17.53333	-889
17.54167	-891
17.55000	-893
17.55833	-894
17.56667	-896
17.57500	-898
17.58333	-900
17.59167	-900
17.60000	-900
17.60833	-898
17.61667	-898
17.62500	-897
17.63333	-898
17.64167	-899
17.65000	-900
17.65833	-901
17.66667	-901
17.67500	-899
17.68333	-897
17.69167	-894
17.70000	-891
17.70833	-888
17.71667	-886
17.72500	-884
17.73333	-883
17.74167	-883
17.75000	-885
17.75833	-888
17.76667	-890
17.77500	-892
17.78333	-892
17.79167	-890
17.80000	-887
17.80833	-884
17.81667	-882
17.82500	-880
17.83333	-881
17.84167	-882
17.85000	-885
17.85833	-887
17.86667	-889
17.87500	-891
17.88333	-893
17.89167	-894
17.90000	-893
17.90833	-892
17.91667	-891
17.92500	-890
17.93333	-888
17.94167	-887
17.95000	-886
17.95833	-887
17.96667	-889
17.97500	-894
17.98333	-899
17.99167	-902
18.00000	-903
18.00833	-903
18.01667	-901
18.02500	-899
18.03333	-896
18.04167	-893
18.05000	-891
18.05833	-890
18.06667	-891
18.07500	-892
18.08333	-893
18.09167	-893
18.10000	-892
18.10833	-890
18.11667	-890
18.12500	-891
18.13333	-895
18.14167	-898
18.15000	-900
18.15833	-899
18.16667	-897
18.17500	-895
18.18333	-893
18.19167	-892
18.20000	-891
18.20833	-890
18.21667	-888
18.22500	-886
18.23333	-885
18.24167	-886
18.25000	-887
18.25833	-888
18.26667	-890
18.27500	-890
18.28333	-889
18.29167	-889
18.30000	-889
18.30833	-889
18.31667	-890
18.32500	-891
18.33333	-891
18.34167	-892
18.35000	-893
18.35833	-893
18.36667	-893
18.37500	-894
18.38333	-896
18.39167	-898
18.40000	-901
18.40833	-902
18.41667	-902
18.42500	-901
18.43333	-899
18.44167	-897
18.45000	-895
18.45833	-894
18.46667	-893
18.47500	-893
18.48333	-894
18.49167	-896
18.50000	-898
18.50833	-899
18.51667	-898
18.52500	-896
18.53333	-894
18.54167	-891
18.55000	-888
18.55833	-887
18.56667	-887
18.57500	-886
18.58333	-887
18.59167	-888
18.60000	-889
18.60833	-891
18.61667	-893
18.62500	-896
18.63333	-897
18.64167	-899
18.65000	-900
18.65833	-900
18.66667	-898
18.67500	-895
18.68333	-891
18.69167	-888
18.70000	-886
18.70833	-884
18.71667	-884
18.72500	-885
18.73333	-886
18.74167	-888
18.75000	-890
18.75833	-891
18.76667	-891
18.77500	-891
18.78333	-890
18.79167	-890
18.80000	-891
18.80833	-892
18.81667	-893
18.82500	-894
18.83333	-894
18.84167	-893
18.85000	-891
18.85833	-890
18.86667	-889
18.87500	-888
18.88333	-887
18.89167	-887
18.90000	-887
18.90833	-887
18.91667	-888
18.92500	-889
18.93333	-890
18.94167	-891
18.95000	-891
18.95833	-890
18.96667	-889
18.97500	-887
18.98333	-885
18.99167	-884
19.00000	-884
19.00833	-885
19.01667	-887
19.02500	-889
19.03333	-891
19.04167	-893
19.05000	-894
19.05833	-895
19.06667	-895
19.07500	-893
19.08333	-891
19.09167	-889
19.10000	-888
19.10833	-888
19.11667	-889
19.12500	-889
19.13333	-890
19.14167	-892
19.15000	-894
19.15833	-897
19.16667	-898
19.17500	-898
19.18333	-895
19.19167	-893
19.20000	-891
19.20833	-889
19.21667	-888
19.22500	-887
19.23333	-884
19.24167	-879
19.25000	-876
19.25833	-875
19.26667	-877
19.27500	-881
19.28333	-886
19.29167	-889
19.30000	-891
19.30833	-891
19.31667	-890
19.32500	-889
19.33333	-888
19.34167	-889
19.35000	-890
19.35833	-892
19.36667	-893
19.37500	-894
19.38333	-895
19.39167	-895
19.40000	-894
19.40833	-893
19.41667	-892
19.42500	-891
19.43333	-890
19.44167	-889
19.45000	-888
19.45833	-887
19.46667	-886
19.47500	-885
19.48333	-885
19.49167	-887
19.50000	-891
19.50833	-893
19.51667	-894
19.52500	-893
19.53333	-890
19.54167	-887
19.55000	-885
19.55833	-885
19.56667	-886
19.57500	-886
19.58333	-886
19.59167	-886
19.60000	-885
19.60833	-885
19.61667	-884
19.62500	-884
19.63333	-883
19.64167	-884
19.65000	-884
19.65833	-884
19.66667	-884
19.67500	-885
19.68333	-886
19.69167	-886
19.70000	-885
19.70833	-882
19.71667	-879
19.72500	-877
19.73333	-877
19.74167	-878
19.75000	-879
19.75833	-881
19.76667	-882
19.77500	-883
19.78333	-882
19.79167	-881
19.80000	-880
19.80833	-878
19.81667	-877
19.82500	-876
19.83333	-876
19.84167	-875
19.85000	-876
19.85833	-878
19.86667	-879
19.87500	-880
19.88333	-879
19.89167	-877
19.90000	-873
19.90833	-871
19.91667	-869
19.92500	-870
19.93333	-871
19.94167	-873
19.95000	-875
19.95833	-876
19.96667	-876
19.97500	-876
19.98333	-874
19.99167	-873
20.00000	-871
20.00833	-870
20.01667	-870
20.02500	-870
20.03333	-870
20.04167	-868
20.05000	-866
20.05833	-864
20.06667	-862
20.07500	-860
20.08333	-857
20.09167	-855
20.10000	-852
20.10833	-850
20.11667	-847
20.12500	-844
20.13333	-842
20.14167	-840
20.15000	-839
20.15833	-838
20.16667	-838
20.17500	-837
20.18333	-835
20.19167	-834
20.20000	-832
20.20833	-829
20.21667	-825
20.22500	-820
20.23333	-816
20.24167	-812
20.25000	-809
20.25833	-807
20.26667	-805
20.27500	-803
20.28333	-800
20.29167	-797
20.30000	-794
20.30833	-790
20.31667	-785
20.32500	-779
20.33333	-773
20.34167	-767
20.35000	-763
20.35833	-760
20.36667	-757
20.37500	-753
20.38333	-748
20.39167	-743
20.40000	-737
20.40833	-732
20.41667	-728
20.42500	-724
20.43333	-719
20.44167	-714
20.45000	-708
20.45833	-701
20.46667	-694
20.47500	-687
20.48333	-679
20.49167	-671
20.50000	-663
20.50833	-655
20.51667	-647
20.52500	-638
20.53333	-629
20.54167	-620
20.55000	-610
20.55833	-601
20.56667	-592
20.57500	-584
20.58333	-577
20.59167	-571
20.60000	-566
20.60833	-560
20.61667	-553
20.62500	-546
20.63333	-538
20.64167	-529
20.65000	-520
20.65833	-512
20.66667	-504
20.67500	-495
20.68333	-485
20.69167	-475
20.70000	-465
20.70833	-455
20.71667	-445
20.72500	-435
20.73333	-426
20.74167	-417
20.75000	-410
20.75833	-402
20.76667	-393
20.77500	-384
20.78333	-374
20.79167	-367
20.80000	-360
20.80833	-353
20.81667	-346
20.82500	-339
20.83333	-331
20.84167	-322
20.85000	-312
20.85833	-302
20.86667	-292
20.87500	-284
20.88333	-276
20.89167	-269
20.90000	-262
20.90833	-252
20.91667	-241
20.92500	-229
20.93333	-218
20.94167	-207
20.95000	-195
20.95833	-183
20.96667	-170
20.97500	-159
20.98333	-148
20.99167	-139
21.00000	-131
21.00833	-122
21.01667	-114
21.02500	-104
21.03333	-93
21.04167	-81
21.05000	-68
21.05833	-54
21.06667	-40
21.07500	-26
21.08333	-12
21.09167	0
21.10000	11
21.10833	22
21.11667	33
21.12500	45
21.13333	57
21.14167	69
21.15000	82
21.15833	95
21.16667	108
21.17500	124
21.18333	142
21.19167	160
21.20000	180
21.20833	199
21.21667	217
21.22500	234
21.23333	251
21.24167	267
21.25000	283
21.25833	300
21.26667	317
21.27500	333
21.28333	350
21.29167	366
21.30000	382
21.30833	398
21.31667	415
21.32500	432
21.33333	450
21.34167	469
21.35000	490
21.35833	512
21.36667	534
21.37500	554
21.38333	572
21.39167	590
21.40000	607
21.40833	626
21.41667	646
21.42500	666
21.43333	686
21.44167	706
21.45000	726
21.45833	748
21.46667	769
21.47500	790
21.48333	812
21.49167	832
21.50000	852
21.50833	872
21.51667	893
21.52500	914
21.53333	933
21.54167	953
21.55000	972
21.55833	988
21.56667	1004
21.57500	1019
21.58333	1037
21.59167	1054
21.60000	1070
21.60833	1086
21.61667	1103
21.62500	1119
21.63333	1136
21.64167	1153
21.65000	1170
21.65833	1185
21.66667	1200
21.67500	1216
21.68333	1234
21.69167	1250
21.70000	1264
21.70833	1277
21.71667	1288
21.72500	1299
21.73333	1311
21.74167	1322
21.75000	1333
21.75833	1343
21.76667	1353
21.77500	1363
21.78333	1373
21.79167	1384
21.80000	1395
21.80833	1405
21.81667	1414
21.82500	1420
21.83333	1425
21.84167	1429
21.85000	1433
21.85833	1437
21.86667	1442
21.87500	1447
21.88333	1455
21.89167	1464
21.90000	1472
21.90833	1480
21.91667	1485
21.92500	1489
21.93333	1493
21.94167	1497
21.95000	1501
21.95833	1505
21.96667	1507
21.97500	1508
21.98333	1507
21.99167	1506
22.00000	1506
22.00833	1507
22.01667	1509
22.02500	1512
22.03333	1514
22.04167	1517
22.05000	1520
22.05833	1522
22.06667	1526
22.07500	1531
22.08333	1536
22.09167	1542
22.10000	1548
22.10833	1553
22.11667	1558
22.12500	1562
22.13333	1566
22.14167	1569
22.15000	1570
22.15833	1571
22.16667	1572
22.17500	1576
22.18333	1584
22.19167	1592
22.20000	1602
22.20833	1610
22.21667	1617
22.22500	1623
22.23333	1629
22.24167	1636
22.25000	1643
22.25833	1651
22.26667	1658
22.27500	1664
22.28333	1669
22.29167	1674
22.30000	1679
22.30833	1685
22.31667	1692
22.32500	1700
22.33333	1709
22.34167	1719
22.35000	1730
22.35833	1741
22.36667	1753
22.37500	1765
22.38333	1776
22.39167	1786
22.40000	1795
22.40833	1806
22.41667	1819
22.42500	1832
22.43333	1845
22.44167	1860
22.45000	1874
22.45833	1888
22.46667	1900
22.47500	1912
22.48333	1925
22.49167	1938
22.50000	1951
22.50833	1965
22.51667	1979
22.52500	1994
22.53333	2009
22.54167	2025
22.55000	2041
22.55833	2056
22.56667	2070
22.57500	2082
22.58333	2093
22.59167	2106
22.60000	2120
22.60833	2135
22.61667	2150
22.62500	2166
22.63333	2181
22.64167	2197
22.65000	2213
22.65833	2230
22.66667	2247
22.67500	2263
22.68333	2279
22.69167	2294
22.70000	2311
22.70833	2328
22.71667	2348
22.72500	2366
22.73333	2384
22.74167	2399
22.75000	2414
22.75833	2427
22.76667	2442
22.77500	2459
22.78333	2477
22.79167	2497
22.80000	2518
22.80833	2539
22.81667	2557
22.82500	2574
22.83333	2589
22.84167	2604
22.85000	2620
22.85833	2637
22.86667	2653
22.87500	2670
22.88333	2686
22.89167	2703
22.90000	2720
22.90833	2739
22.91667	2758
22.92500	2777
22.93333	2795
22.94167	2811
22.95000	2826
22.95833	2841
22.96667	2856
22.97500	2870
22.98333	2885
22.99167	2900
23.00000	2915
23.00833	2930
23.01667	2945
23.02500	2960
23.03333	2976
23.04167	2993
23.05000	3009
23.05833	3026
23.06667	3042
23.07500	3059
23.08333	3075
23.09167	3090
23.10000	3104
23.10833	3116
23.11667	3128
23.12500	3141
23.13333	3155
23.14167	3170
23.15000	3185
23.15833	3200
23.16667	3215
23.17500	3229
23.18333	3244
23.19167	3260
23.20000	3277
23.20833	3294
23.21667	3311
23.22500	3327
23.23333	3343
23.24167	3359
23.25000	3375
23.25833	3392
23.26667	3407
23.27500	3421
23.28333	3433
23.29167	3445
23.30000	3457
23.30833	3470
23.31667	3485
23.32500	3501
23.33333	3517
23.34167	3534
23.35000	3551
23.35833	3567
23.36667	3583
23.37500	3599
23.38333	3615
23.39167	3632
23.40000	3650
23.40833	3666
23.41667	3683
23.42500	3697
23.43333	3710
23.44167	3723
23.45000	3737
23.45833	3752
23.46667	3769
23.47500	3789
23.48333	3809
23.49167	3829
23.50000	3849
23.50833	3867
23.51667	3886
23.52500	3904
23.53333	3923
23.54167	3942
23.55000	3962
23.55833	3981
23.56667	3999
23.57500	4017
23.58333	4033
23.59167	4050
23.60000	4066
23.60833	4082
23.61667	4097
23.62500	4112
23.63333	4125
23.64167	4138
23.65000	4150
23.65833	4162
23.66667	4173
23.67500	4184
23.68333	4196
23.69167	4208
23.70000	4221
23.70833	4234
23.71667	4247
23.72500	4259
23.73333	4269
23.74167	4277
23.75000	4284
23.75833	4290
23.76667	4296
23.77500	4301
23.78333	4306
23.79167	4310
23.80000	4314
23.80833	4317
23.81667	4321
23.82500	4324
23.83333	4326
23.84167	4327
23.85000	4327
23.85833	4327
23.86667	4326
23.87500	4323
23.88333	4318
23.89167	4311
23.90000	4302
23.90833	4293
23.91667	4282
23.92500	4271
23.93333	4260
23.94167	4249
23.95000	4240
23.95833	4231
23.96667	4222
23.97500	4212
23.98333	4200
23.99167	4187
24.00000	4172
24.00833	4157
24.01667	4141
24.02500	4124
24.03333	4106
24.04167	4087
24.05000	4068
24.05833	4049
24.06667	4030
24.07500	4012
24.08333	3994
24.09167	3975
24.10000	3955
24.10833	3935
24.11667	3912
24.12500	3889
24.13333	3865
24.14167	3841
24.15000	3817
24.15833	3792
24.16667	3769
24.17500	3748
24.18333	3728
24.19167	3709
24.20000	3689
24.20833	3669
24.21667	3647
24.22500	3625
24.23333	3603
24.24167	3582
24.25000	3561
24.25833	3539
24.26667	3518
24.27500	3499
24.28333	3480
24.29167	3460
24.30000	3440
24.30833	3421
24.31667	3401
24.32500	3382
24.33333	3363
24.34167	3343
24.35000	3324
24.35833	3305
24.36667	3286
24.37500	3268
24.38333	3249
24.39167	3232
24.40000	3215
24.40833	3198
24.41667	3181
24.42500	3165
24.43333	3149
24.44167	3133
24.45000	3116
24.45833	3099
24.46667	3082
24.47500	3066
24.48333	3052
24.49167	3039
24.50000	3028
24.50833	3015
24.51667	3000
24.52500	2984
24.53333	2967
24.54167	2951
24.55000	2936
24.55833	2921
24.56667	2906
24.57500	2889
24.58333	2872
24.59167	2855
24.60000	2838
24.60833	2822
24.61667	2808
24.62500	2795
24.63333	2781
24.64167	2768
24.65000	2752
24.65833	2735
24.66667	2718
24.67500	2700
24.68333	2684
24.69167	2669
24.70000	2654
24.70833	2639
24.71667	2621
24.72500	2602
24.73333	2583
24.74167	2564
24.75000	2546
24.75833	2528
24.76667	2510
24.77500	2491
24.78333	2473
24.79167	2456
24.80000	2440
24.80833	2425
24.81667	2409
24.82500	2392
24.83333	2373
24.84167	2353
24.85000	2334
24.85833	2315
24.86667	2297
24.87500	2280
24.88333	2263
24.89167	2245
24.90000	2226
24.90833	2206
24.91667	2186
24.92500	2166
24.93333	2147
24.94167	2129
24.95000	2113
24.95833	2098
24.96667	2081
24.97500	2063
24.98333	2043
24.99167	2023
25.00000	2003
25.00833	1986
25.01667	1970
25.02500	1954
25.03333	1938
25.04167	1922
25.05000	1906
25.05833	1890
25.06667	1874
25.07500	1860
25.08333	1845
25.09167	1831
25.10000	1816
25.10833	1801
25.11667	1786
25.12500	1770
25.13333	1753
25.14167	1735
25.15000	1718
25.15833	1702
25.16667	1688
25.17500	1674
25.18333	1662
25.19167	1650
25.20000	1637
25.20833	1625
25.21667	1612
25.22500	1600
25.23333	1589
25.24167	1579
25.25000	1568
25.25833	1558
25.26667	1548
25.27500	1539
25.28333	1531
25.29167	1523
25.30000	1515
25.30833	1505
25.31667	1495
25.32500	1484
25.33333	1473
25.34167	1464
25.35000	1456
25.35833	1449
25.36667	1441
25.37500	1434
25.38333	1426
25.39167	1420
25.40000	1413
25.40833	1406
25.41667	1400
25.42500	1393
25.43333	1388
25.44167	1383
25.45000	1379
25.45833	1375
25.46667	1372
25.47500	1369
25.48333	1366
25.49167	1361
25.50000	1355
25.50833	1349
25.51667	1343
25.52500	1338
25.53333	1336
25.54167	1335
25.55000	1334
25.55833	1331
25.56667	1326
25.57500	1320
25.58333	1313
25.59167	1306
25.60000	1300
25.60833	1295
25.61667	1291
25.62500	1288
25.63333	1285
25.64167	1282
25.65000	1279
25.65833	1276
25.66667	1273
25.67500	1271
25.68333	1269
25.69167	1268
25.70000	1268
25.70833	1267
25.71667	1265
25.72500	1263
25.73333	1259
25.74167	1255
25.75000	1253
25.75833	1251
25.76667	1250
25.77500	1248
25.78333	1243
25.79167	1238
25.80000	1230
25.80833	1224
25.81667	1218
25.82500	1214
25.83333	1211
25.84167	1209
25.85000	1207
25.85833	1204
25.86667	1201
25.87500	1198
25.88333	1196
25.89167	1194
25.90000	1192
25.90833	1189
25.91667	1187
25.92500	1185
25.93333	1183
25.94167	1181
25.95000	1176
25.95833	1169
25.96667	1162
25.97500	1155
25.98333	1149
25.99167	1145
26.00000	1142
26.00833	1140
26.01667	1138
26.02500	1137
26.03333	1134
26.04167	1132
26.05000	1128
26.05833	1123
26.06667	1119
26.07500	1115
26.08333	1111
26.09167	1109
26.10000	1106
26.10833	1103
26.11667	1100
26.12500	1097
26.13333	1094
26.14167	1090
26.15000	1088
26.15833	1086
26.16667	1085
26.17500	1086
26.18333	1087
26.19167	1087
26.20000	1085
26.20833	1080
26.21667	1074
26.22500	1068
26.23333	1063
26.24167	1059
26.25000	1055
26.25833	1052
26.26667	1049
26.27500	1046
26.28333	1043
26.29167	1041
26.30000	1040
26.30833	1040
26.31667	1041
26.32500	1044
26.33333	1047
26.34167	1051
26.35000	1054
26.35833	1054
26.36667	1052
26.37500	1048
26.38333	1044
26.39167	1041
26.40000	1038
26.40833	1036
26.41667	1034
26.42500	1033
26.43333	1032
26.44167	1032
26.45000	1032
26.45833	1032
26.46667	1032
26.47500	1031
26.48333	1030
26.49167	1029
26.50000	1029
26.50833	1030
26.51667	1032
26.52500	1034
26.53333	1035
26.54167	1035
26.55000	1036
26.55833	1037
26.56667	1038
26.57500	1040
26.58333	1042
26.59167	1042
26.60000	1042
26.60833	1042
26.61667	1043
26.62500	1044
26.63333	1046
26.64167	1049
26.65000	1051
26.65833	1053
26.66667	1056
26.67500	1058
26.68333	1060
26.69167	1061
26.70000	1062
26.70833	1063
26.71667	1063
26.72500	1064
26.73333	1067
26.74167	1070
26.75000	1074
26.75833	1079
26.76667	1084
26.77500	1087
26.78333	1090
26.79167	1091
26.80000	1091
26.80833	1090
26.81667	1090
26.82500	1091
26.83333	1093
26.84167	1097
26.85000	1101
26.85833	1106
26.86667	1110
26.87500	1114
26.88333	1118
26.89167	1122
26.90000	1126
26.90833	1130
26.91667	1135
26.92500	1140
26.93333	1145
26.94167	1149
26.95000	1151
26.95833	1153
26.96667	1153
26.97500	1155
26.98333	1157
26.99167	1161
27.00000	1167
27.00833	1173
27.01667	1180
27.02500	1186
27.03333	1190
27.04167	1193
27.05000	1195
27.05833	1195
27.06667	1195
27.07500	1197
27.08333	1200
27.09167	1203
27.10000	1207
27.10833	1210
27.11667	1212
27.12500	1212
27.13333	1212
27.14167	1213
27.15000	1215
27.15833	1217
27.16667	1220
27.17500	1224
27.18333	1228
27.19167	1232
27.20000	1237
27.20833	1243
27.21667	1248
27.22500	1253
27.23333	1259
27.24167	1265
27.25000	1269
27.25833	1270
27.26667	1269
27.27500	1268
27.28333	1267
27.29167	1267
27.30000	1270
27.30833	1273
27.31667	1277
27.32500	1281
27.33333	1285
27.34167	1290
27.35000	1295
27.35833	1301
27.36667	1306
27.37500	1311
27.38333	1315
27.39167	1318
27.40000	1321
27.40833	1323
27.41667	1327
27.42500	1330
27.43333	1334
27.44167	1337
27.45000	1340
27.45833	1345
27.46667	1350
27.47500	1355
27.48333	1361
27.49167	1366
27.50000	1371
27.50833	1376
27.51667	1382
27.52500	1387
27.53333	1392
27.54167	1397
27.55000	1402
27.55833	1406
27.56667	1411
27.57500	1418
27.58333	1425
27.59167	1432
27.60000	1439
27.60833	1446
27.61667	1452
27.62500	1458
27.63333	1465
27.64167	1473
27.65000	1482
27.65833	1491
27.66667	1499
27.67500	1506
27.68333	1511
27.69167	1516
27.70000	1521
27.70833	1526
27.71667	1532
27.72500	1540
27.73333	1548
27.74167	1558
27.75000	1568
27.75833	1579
27.76667	1590
27.77500	1599
27.78333	1608
27.79167	1616
27.80000	1624
27.80833	1632
27.81667	1640
27.82500	1649
27.83333	1658
27.84167	1668
27.85000	1677
27.85833	1685
27.86667	1693
27.87500	1701
27.88333	1710
27.89167	1719
27.90000	1728
27.90833	1738
27.91667	1748
27.92500	1758
27.93333	1769
27.94167	1780
27.95000	1790
27.95833	1799
27.96667	1808
27.97500	1816
27.98333	1824
27.99167	1832
28.00000	1839
28.00833	1847
28.01667	1855
28.02500	1863
28.03333	1872
28.04167	1881
28.05000	1889
28.05833	1898
28.06667	1907
28.07500	1918
28.08333	1929
28.09167	1941
28.10000	1954
28.10833	1966
28.11667	1979
28.12500	1992
28.13333	2003
28.14167	2014
28.15000	2024
28.15833	2034
28.16667	2043
28.17500	2053
28.18333	2062
28.19167	2070
28.20000	2077
28.20833	2086
28.21667	2096
28.22500	2107
28.23333	2118
28.24167	2129
28.25000	2139
28.25833	2149
28.26667	2158
28.27500	2168
28.28333	2178
28.29167	2187
28.30000	2198
28.30833	2208
28.31667	2219
28.32500	2228
28.33333	2236
28.34167	2244
28.35000	2252
28.35833	2261
28.36667	2271
28.37500	2283
28.38333	2295
28.39167	2305
28.40000	2315
28.40833	2324
28.41667	2334
28.42500	2343
28.43333	2353
28.44167	2363
28.45000	2374
28.45833	2387
28.46667	2399
28.47500	2412
28.48333	2423
28.49167	2434
28.50000	2444
28.50833	2455
28.51667	2465
28.52500	2476
28.53333	2488
28.54167	2501
28.55000	2514
28.55833	2526
28.56667	2539
28.57500	2552
28.58333	2565
28.59167	2579
28.60000	2593
28.60833	2606
28.61667	2620
28.62500	2634
28.63333	2647
28.64167	2660
28.65000	2674
28.65833	2688
28.66667	2703
28.67500	2718
28.68333	2734
28.69167	2749
28.70000	2764
28.70833	2779
28.71667	2794
28.72500	2809
28.73333	2824
28.74167	2840
28.75000	2857
28.75833	2875
28.76667	2893
28.77500	2912
28.78333	2931
28.79167	2950
28.80000	2968
28.80833	2985
28.81667	3001
28.82500	3018
28.83333	3037
28.84167	3058
28.85000	3080
28.85833	3103
28.86667	3126
28.87500	3148
28.88333	3170
28.89167	3193
28.90000	3218
28.90833	3243
28.91667	3268
28.92500	3292
28.93333	3315
28.94167	3338
28.95000	3361
28.95833	3386
28.96667	3411
28.97500	3437
28.98333	3463
28.99167	3488
29.00000	3513
29.00833	3537
29.01667	3561
29.02500	3586
29.03333	3613
29.04167	3641
29.05000	3671
29.05833	3703
29.06667	3735
29.07500	3766
29.08333	3797
29.09167	3826
29.10000	3857
29.10833	3887
29.11667	3920
29.12500	3953
29.13333	3987
29.14167	4023
29.15000	4060
29.15833	4099
29.16667	4137
29.17500	4177
29.18333	4218
29.19167	4258
29.20000	4299
29.20833	4340
29.21667	4382
29.22500	4423
29.23333	4464
29.24167	4506
29.25000	4549
29.25833	4595
29.26667	4642
29.27500	4693
29.28333	4745
29.29167	4796
29.30000	4848
29.30833	4899
29.31667	4953
29.32500	5006
29.33333	5060
29.34167	5116
29.35000	5172
29.35833	5231
29.36667	5291
29.37500	5354
29.38333	5420
29.39167	5487
29.40000	5556
29.40833	5626
29.41667	5699
29.42500	5769
29.43333	5840
29.44167	5919
29.45000	6003
29.45833	6086
29.46667	6165
29.47500	6247
29.48333	6337
29.49167	6430
29.50000	6519
29.50833	6607
29.51667	6700
29.52500	6795
29.53333	6894
29.54167	7004
29.55000	7119
29.55833	7231
29.56667	7338
29.57500	7450
29.58333	7567
29.59167	7689
29.60000	7824
29.60833	7967
29.61667	8106
29.62500	8238
29.63333	8375
29.64167	8516
29.65000	8660
29.65833	8814
29.66667	8966
29.67500	9127
29.68333	9312
29.69167	9505
29.70000	9691
29.70833	9870
29.71667	10063
29.72500	10272
29.73333	10484
29.74167	10685
29.75000	10884
29.75833	11094
29.76667	11304
29.77500	11528
29.78333	11785
29.79167	12051
29.80000	12308
29.80833	12557
29.81667	12820
29.82500	13089
29.83333	13370
29.84167	13679
29.85000	13998
29.85833	14304
29.86667	14594
29.87500	14895
29.88333	15203
29.89167	15520
29.90000	15868
29.90833	16233
29.91667	16586
29.92500	16917
29.93333	17255
29.94167	17607
29.95000	17962
29.95833	18333
29.96667	18701
29.97500	19081
29.98333	19463
29.99167	19847
30.00000	20242
30.00833	20630
30.01667	21030
30.02500	21426
30.03333	21828
30.04167	22233
30.05000	22633
30.05833	23043
30.06667	23445
30.07500	23855
30.08333	24262
30.09167	24667
30.10000	25076
30.10833	25473
30.11667	25875
30.12500	26266
30.13333	26656
30.14167	27043
30.15000	27419
30.15833	27796
30.16667	28159
30.17500	28522
30.18333	28876
30.19167	29222
30.20000	29567
30.20833	29899
30.21667	30231
30.22500	30550
30.23333	30859
30.24167	31159
30.25000	31444
30.25833	31726
30.26667	31989
30.27500	32245
30.28333	32487
30.29167	32712
30.30000	32927
30.30833	33125
30.31667	33317
30.32500	33495
30.33333	33659
30.34167	33811
30.35000	33946
30.35833	34068
30.36667	34175
30.37500	34269
30.38333	34350
30.39167	34416
30.40000	34470
30.40833	34509
30.41667	34534
30.42500	34545
30.43333	34541
30.44167	34523
30.45000	34493
30.45833	34450
30.46667	34396
30.47500	34328
30.48333	34250
30.49167	34160
30.50000	34057
30.50833	33946
30.51667	33819
30.52500	33683
30.53333	33533
30.54167	33370
30.55000	33198
30.55833	33011
30.56667	32821
30.57500	32621
30.58333	32417
30.59167	32207
30.60000	31987
30.60833	31764
30.61667	31528
30.62500	31288
30.63333	31039
30.64167	30782
30.65000	30522
30.65833	30250
30.66667	29982
30.67500	29706
30.68333	29430
30.69167	29153
30.70000	28870
30.70833	28590
30.71667	28303
30.72500	28018
30.73333	27730
30.74167	27439
30.75000	27149
30.75833	26850
30.76667	26557
30.77500	26260
30.78333	25965
30.79167	25672
30.80000	25375
30.80833	25086
30.81667	24792
30.82500	24504
30.83333	24219
30.84167	23933
30.85000	23654
30.85833	23370
30.86667	23093
30.87500	22812
30.88333	22535
30.89167	22264
30.90000	21992
30.90833	21728
30.91667	21462
30.92500	21201
30.93333	20940
30.94167	20678
30.95000	20424
30.95833	20170
30.96667	19927
30.97500	19684
30.98333	19448
30.99167	19215
31.00000	18982
31.00833	18757
31.01667	18529
31.02500	18308
31.03333	18088
31.04167	17870
31.05000	17659
31.05833	17447
31.06667	17244
31.07500	17043
31.08333	16847
31.09167	16656
31.10000	16466
31.10833	16281
31.11667	16095
31.12500	15914
31.13333	15738
31.14167	15565
31.15000	15399
31.15833	15232
31.16667	15070
31.17500	14907
31.18333	14747
31.19167	14591
31.20000	14437
31.20833	14289
31.21667	14142
31.22500	14000
31.23333	13860
31.24167	13723
31.25000	13590
31.25833	13458
31.26667	13332
31.27500	13208
31.28333	13087
31.29167	12969
31.30000	12852
31.30833	12739
31.31667	12626
31.32500	12517
31.33333	12411
31.34167	12308
31.35000	12210
31.35833	12112
31.36667	12019
31.37500	11925
31.38333	11833
31.39167	11743
31.40000	11655
31.40833	11571
31.41667	11489
31.42500	11409
31.43333	11330
31.44167	11250
31.45000	11172
31.45833	11094
31.46667	11020
31.47500	10947
31.48333	10876
31.49167	10808
31.50000	10740
31.50833	10676
31.51667	10612
31.52500	10551
31.53333	10490
31.54167	10431
31.55000	10373
31.55833	10316
31.56667	10262
31.57500	10210
31.58333	10161
31.59167	10114
31.60000	10068
31.60833	10023
31.61667	9978
31.62500	9934
31.63333	9889
31.64167	9844
31.65000	9801
31.65833	9759
31.66667	9720
31.67500	9682
31.68333	9647
31.69167	9613
31.70000	9581
31.70833	9550
31.71667	9519
31.72500	9489
31.73333	9458
31.74167	9428
31.75000	9401
31.75833	9376
31.76667	9354
31.77500	9332
31.78333	9312
31.79167	9294
31.80000	9277
31.80833	9262
31.81667	9251
31.82500	9241
31.83333	9230
31.84167	9220
31.85000	9212
31.85833	9206
31.86667	9203
31.87500	9203
31.88333	9205
31.89167	9209
31.90000	9214
31.90833	9220
31.91667	9230
31.92500	9240
31.93333	9252
31.94167	9265
31.95000	9279
31.95833	9295
31.96667	9314
31.97500	9336
31.98333	9361
31.99167	9389
32.00000	9421
32.00833	9456
32.01667	9498
32.02500	9543
32.03333	9593
32.04167	9647
32.05000	9703
32.05833	9765
32.06667	9829
32.07500	9898
32.08333	9972
32.09167	10051
32.10000	10137
32.10833	10226
32.11667	10323
32.12500	10422
32.13333	10528
32.14167	10639
32.15000	10755
32.15833	10882
32.16667	11014
32.17500	11158
32.18333	11311
32.19167	11473
32.20000	11648
32.20833	11827
32.21667	12018
32.22500	12217
32.23333	12430
32.24167	12657
32.25000	12896
32.25833	13156
32.26667	13424
32.27500	13713
32.28333	14013
32.29167	14329
32.30000	14666
32.30833	15014
32.31667	15390
32.32500	15781
32.33333	16199
32.34167	16644
32.35000	17108
32.35833	17608
32.36667	18122
32.37500	18672
32.38333	19246
32.39167	19849
32.40000	20492
32.40833	21153
32.41667	21865
32.42500	22600
32.43333	23381
32.44167	24205
32.45000	25058
32.45833	25971
32.46667	26907
32.47500	27905
32.48333	28940
32.49167	30020
32.50000	31165
32.50833	32334
32.51667	33580
32.52500	34854
32.53333	36190
32.54167	37585
32.55000	39013
32.55833	40527
32.56667	42063
32.57500	43685
32.58333	45351
32.59167	47065
32.60000	48861
32.60833	50672
32.61667	52582
32.62500	54511
32.63333	56510
32.64167	58571
32.65000	60650
32.65833	62825
32.66667	64998
32.67500	67260
32.68333	69551
32.69167	71878
32.70000	74286
32.70833	76684
32.71667	79181
32.72500	81670
32.73333	84213
32.74167	86798
32.75000	89371
32.75833	92026
32.76667	94640
32.77500	97317
32.78333	99987
32.79167	102652
32.80000	105367
32.80833	108027
32.81667	110752
32.82500	113425
32.83333	116107
32.84167	118789
32.85000	121411
32.85833	124073
32.86667	126650
32.87500	129241
32.88333	131781
32.89167	134265
32.90000	136746
32.90833	139127
32.91667	141514
32.92500	143809
32.93333	146058
32.94167	148258
32.95000	150353
32.95833	152420
32.96667	154367
32.97500	156266
32.98333	158072
32.99167	159780
33.00000	161427
33.00833	162945
33.01667	164401
33.02500	165742
33.03333	166995
33.04167	168163
33.05000	169212
33.05833	170180
33.06667	171019
33.07500	171754
33.08333	172376
33.09167	172880
33.10000	173285
33.10833	173575
33.11667	173761
33.12500	173841
33.13333	173808
33.14167	173670
33.15000	173422
33.15833	173059
33.16667	172598
33.17500	172019
33.18333	171345
33.19167	170573
33.20000	169696
33.20833	168749
33.21667	167691
33.22500	166566
33.23333	165336
33.24167	164014
33.25000	162624
33.25833	161119
33.26667	159574
33.27500	157928
33.28333	156225
33.29167	154458
33.30000	152597
33.30833	150721
33.31667	148748
33.32500	146762
33.33333	144715
33.34167	142615
33.35000	140504
33.35833	138306
33.36667	136123
33.37500	133871
33.38333	131610
33.39167	129338
33.40000	127010
33.40833	124718
33.41667	122360
33.42500	120034
33.43333	117685
33.44167	115318
33.45000	112987
33.45833	110604
33.46667	108278
33.47500	105917
33.48333	103580
33.49167	101270
33.50000	98939
33.50833	96678
33.51667	94386
33.52500	92155
33.53333	89934
33.54167	87725
33.55000	85576
33.55833	83405
33.56667	81309
33.57500	79206
33.58333	77145
33.59167	75129
33.60000	73114
33.60833	71179
33.61667	69237
33.62500	67365
33.63333	65520
33.64167	63702
33.65000	61952
33.65833	60199
33.66667	58521
33.67500	56850
33.68333	55226
33.69167	53652
33.70000	52091
33.70833	50604
33.71667	49121
33.72500	47699
33.73333	46304
33.74167	44937
33.75000	43626
33.75833	42322
33.76667	41081
33.77500	39856
33.78333	38672
33.79167	37530
33.80000	36402
33.80833	35329
33.81667	34262
33.82500	33244
33.83333	32252
33.84167	31286
33.85000	30367
33.85833	29456
33.86667	28594
33.87500	27744
33.88333	26924
33.89167	26134
33.90000	25355
33.90833	24617
33.91667	23884
33.92500	23187
33.93333	22510
33.94167	21852
33.95000	21225
33.95833	20606
33.96667	20020
33.97500	19443
33.98333	18887
33.99167	18353
34.00000	17829
34.00833	17333
34.01667	16844
34.02500	16377
34.03333	15923
34.04167	15479
34.05000	15056
34.05833	14637
34.06667	14240
34.07500	13851
34.08333	13477
34.09167	13117
34.10000	12763
34.10833	12429
34.11667	12098
34.12500	11783
34.13333	11476
34.14167	11175
34.15000	10889
34.15833	10605
34.16667	10338
34.17500	10077
34.18333	9827
34.19167	9587
34.20000	9350
34.20833	9126
34.21667	8904
34.22500	8692
34.23333	8485
34.24167	8280
34.25000	8084
34.25833	7887
34.26667	7700
34.27500	7517
34.28333	7342
34.29167	7174
34.30000	7008
34.30833	6851
34.31667	6697
34.32500	6549
34.33333	6405
34.34167	6264
34.35000	6127
34.35833	5991
34.36667	5862
34.37500	5736
34.38333	5613
34.39167	5495
34.40000	5377
34.40833	5266
34.41667	5157
34.42500	5052
34.43333	4951
34.44167	4851
34.45000	4754
34.45833	4657
34.46667	4563
34.47500	4471
34.48333	4383
34.49167	4299
34.50000	4216
34.50833	4137
34.51667	4057
34.52500	3981
34.53333	3905
34.54167	3830
34.55000	3759
34.55833	3689
34.56667	3622
34.57500	3558
34.58333	3496
34.59167	3435
34.60000	3374
34.60833	3314
34.61667	3253
34.62500	3194
34.63333	3136
34.64167	3079
34.65000	3025
34.65833	2971
34.66667	2921
34.67500	2872
34.68333	2825
34.69167	2779
34.70000	2732
34.70833	2686
34.71667	2642
34.72500	2600
34.73333	2559
34.74167	2520
34.75000	2481
34.75833	2442
34.76667	2405
34.77500	2368
34.78333	2332
34.79167	2297
34.80000	2261
34.80833	2228
34.81667	2195
34.82500	2163
34.83333	2131
34.84167	2098
34.85000	2067
34.85833	2036
34.86667	2007
34.87500	1980
34.88333	1954
34.89167	1928
34.90000	1902
34.90833	1877
34.91667	1852
34.92500	1828
34.93333	1804
34.94167	1781
34.95000	1759
34.95833	1737
34.96667	1717
34.97500	1697
34.98333	1678
34.99167	1659
35.00000	1640
35.00833	1622
35.01667	1602
35.02500	1583
35.03333	1564
35.04167	1545
35.05000	1527
35.05833	1511
35.06667	1494
35.07500	1478
35.08333	1461
35.09167	1445
35.10000	1429
35.10833	1413
35.11667	1397
35.12500	1383
35.13333	1368
35.14167	1353
35.15000	1338
35.15833	1323
35.16667	1309
35.17500	1295
35.18333	1282
35.19167	1269
35.20000	1256
35.20833	1243
35.21667	1229
35.22500	1215
35.23333	1202
35.24167	1188
35.25000	1175
35.25833	1161
35.26667	1149
35.27500	1138
35.28333	1126
35.29167	1114
35.30000	1101
35.30833	1088
35.31667	1075
35.32500	1063
35.33333	1053
35.34167	1042
35.35000	1029
35.35833	1015
35.36667	1001
35.37500	987
35.38333	975
35.39167	963
35.40000	950
35.40833	937
35.41667	921
35.42500	906
35.43333	893
35.44167	881
35.45000	870
35.45833	861
35.46667	852
35.47500	844
35.48333	835
35.49167	824
35.50000	812
35.50833	799
35.51667	786
35.52500	773
35.53333	760
35.54167	748
35.55000	737
35.55833	726
35.56667	716
35.57500	705
35.58333	694
35.59167	683
35.60000	671
35.60833	660
35.61667	650
35.62500	641
35.63333	632
35.64167	621
35.65000	609
35.65833	597
35.66667	584
35.67500	572
35.68333	561
35.69167	551
35.70000	543
35.70833	533
35.71667	523
35.72500	512
35.73333	501
35.74167	491
35.75000	481
35.75833	471
35.76667	460
35.77500	448
35.78333	435
35.79167	426
35.80000	419
35.80833	414
35.81667	409
35.82500	403
35.83333	395
35.84167	386
35.85000	376
35.85833	365
35.86667	356
35.87500	347
35.88333	339
35.89167	330
35.90000	322
35.90833	314
35.91667	305
35.92500	297
35.93333	289
35.94167	282
35.95000	276
35.95833	272
35.96667	267
35.97500	262
35.98333	257
35.99167	252
36.00000	247
36.00833	242
36.01667	239
36.02500	235
36.03333	231
36.04167	226
36.05000	221
36.05833	216
36.06667	211
36.07500	206
36.08333	201
36.09167	197
36.10000	193
36.10833	188
36.11667	183
36.12500	179
36.13333	176
36.14167	172
36.15000	169
36.15833	166
36.16667	162
36.17500	157
36.18333	152
36.19167	148
36.20000	147
36.20833	146
36.21667	146
36.22500	146
36.23333	143
36.24167	139
36.25000	135
36.25833	132
36.26667	130
36.27500	129
36.28333	128
36.29167	127
36.30000	125
36.30833	122
36.31667	120
36.32500	118
36.33333	116
36.34167	113
36.35000	111
36.35833	109
36.36667	109
36.37500	109
36.38333	110
36.39167	111
36.40000	112
36.40833	111
36.41667	110
36.42500	109
36.43333	108
36.44167	106
36.45000	104
36.45833	103
36.46667	104
36.47500	105
36.48333	107
36.49167	106
36.50000	103
36.50833	100
36.51667	96
36.52500	94
36.53333	94
36.54167	95
36.55000	97
36.55833	100
36.56667	102
36.57500	105
36.58333	107
36.59167	107
36.60000	106
36.60833	104
36.61667	101
36.62500	99
36.63333	96
36.64167	94
36.65000	93
36.65833	92
36.66667	91
36.67500	91
36.68333	91
36.69167	91
36.70000	91
36.70833	90
36.71667	89
36.72500	88
36.73333	89
36.74167	89
36.75000	90
36.75833	90
36.76667	88
36.77500	87
36.78333	86
36.79167	86
36.80000	88
36.80833	91
36.81667	93
36.82500	96
36.83333	98
36.84167	100
36.85000	102
36.85833	103
36.86667	103
36.87500	104
36.88333	107
36.89167	110
36.90000	114
36.90833	117
36.91667	117
36.92500	114
36.93333	112
36.94167	109
36.95000	109
36.95833	110
36.96667	112
36.97500	113
36.98333	114
36.99167	114
37.00000	114
37.00833	115
37.01667	117
37.02500	119
37.03333	121
37.04167	123
37.05000	125
37.05833	128
37.06667	130
37.07500	132
37.08333	132
37.09167	131
37.10000	130
37.10833	129
37.11667	129
37.12500	130
37.13333	130
37.14167	129
37.15000	129
37.15833	131
37.16667	132
37.17500	133
37.18333	133
37.19167	131
37.20000	129
37.20833	128
37.21667	128
37.22500	128
37.23333	128
37.24167	129
37.25000	130
37.25833	131
37.26667	131
37.27500	129
37.28333	127
37.29167	123
37.30000	119
37.30833	116
37.31667	113
37.32500	111
37.33333	110
37.34167	108
37.35000	107
37.35833	106
37.36667	105
37.37500	104
37.38333	103
37.39167	101
37.40000	99
37.40833	95
37.41667	90
37.42500	84
37.43333	77
37.44167	72
37.45000	67
37.45833	62
37.46667	57
37.47500	53
37.48333	51
37.49167	50
37.50000	48
37.50833	45
37.51667	41
37.52500	35
37.53333	30
37.54167	26
37.55000	21
37.55833	16
37.56667	9
37.57500	3
37.58333	-3
37.59167	-8
37.60000	-12
37.60833	-16
37.61667	-19
37.62500	-23
37.63333	-27
37.64167	-31
37.65000	-35
37.65833	-39
37.66667	-42
37.67500	-47
37.68333	-51
37.69167	-55
37.70000	-59
37.70833	-63
37.71667	-65
37.72500	-67
37.73333	-69
37.74167	-69
37.75000	-71
37.75833	-74
37.76667	-77
37.77500	-81
37.78333	-86
37.79167	-89
37.80000	-92
37.80833	-94
37.81667	-95
37.82500	-95
37.83333	-95
37.84167	-95
37.85000	-97
37.85833	-100
37.86667	-104
37.87500	-106
37.88333	-107
37.89167	-105
37.90000	-103
37.90833	-100
37.91667	-97
37.92500	-97
37.93333	-97
37.94167	-99
37.95000	-102
37.95833	-105
37.96667	-108
37.97500	-110
37.98333	-110
37.99167	-110
38.00000	-109
38.00833	-107
38.01667	-106
38.02500	-105
38.03333	-106
38.04167	-108
38.05000	-110
38.05833	-111
38.06667	-111
38.07500	-111
38.08333	-112
38.09167	-113
38.10000	-115
38.10833	-117
38.11667	-115
38.12500	-112
38.13333	-109
38.14167	-106
38.15000	-105
38.15833	-106
38.16667	-108
38.17500	-110
38.18333	-112
38.19167	-113
38.20000	-111
38.20833	-109
38.21667	-107
38.22500	-106
38.23333	-107
38.24167	-111
38.25000	-116
38.25833	-121
38.26667	-125
38.27500	-126
38.28333	-126
38.29167	-126
38.30000	-125
38.30833	-124
38.31667	-125
38.32500	-127
38.33333	-129
38.34167	-130
38.35000	-132
38.35833	-134
38.36667	-136
38.37500	-139
38.38333	-142
38.39167	-143
38.40000	-144
38.40833	-144
38.41667	-144
38.42500	-145
38.43333	-146
38.44167	-149
38.45000	-152
38.45833	-157
38.46667	-161
38.47500	-164
38.48333	-167
38.49167	-169
38.50000	-173
38.50833	-177
38.51667	-182
38.52500	-187
38.53333	-191
38.54167	-194
38.55000	-195
38.55833	-196
38.56667	-197
38.57500	-198
38.58333	-200
38.59167	-203
38.60000	-206
38.60833	-209
38.61667	-211
38.62500	-214
38.63333	-216
38.64167	-219
38.65000	-221
38.65833	-223
38.66667	-225
38.67500	-227
38.68333	-229
38.69167	-230
38.70000	-231
38.70833	-231
38.71667	-231
38.72500	-232
38.73333	-235
38.74167	-240
38.75000	-246
38.75833	-252
38.76667	-256
38.77500	-257
38.78333	-258
38.79167	-259
38.80000	-261
38.80833	-264
38.81667	-268
38.82500	-271
38.83333	-275
38.84167	-279
38.85000	-283
38.85833	-287
38.86667	-291
38.87500	-293
38.88333	-293
38.89167	-294
38.90000	-295
38.90833	-297
38.91667	-297
38.92500	-296
38.93333	-295
38.94167	-295
38.95000	-296
38.95833	-300
38.96667	-304
38.97500	-307
38.98333	-310
38.99167	-312
39.00000	-313
39.00833	-313
39.01667	-313
39.02500	-312
39.03333	-312
39.04167	-314
39.05000	-317
39.05833	-320
39.06667	-323
39.07500	-325
39.08333	-327
39.09167	-329
39.10000	-329
39.10833	-328
39.11667	-327
39.12500	-325
39.13333	-323
39.14167	-322
39.15000	-323
39.15833	-327
39.16667	-331
39.17500	-335
39.18333	-335
39.19167	-333
39.20000	-329
39.20833	-325
39.21667	-323
39.22500	-322
39.23333	-323
39.24167	-324
39.25000	-325
39.25833	-325
39.26667	-324
39.27500	-324
39.28333	-324
39.29167	-324
39.30000	-324
39.30833	-325
39.31667	-328
39.32500	-332
39.33333	-335
39.34167	-338
39.35000	-340
39.35833	-340
39.36667	-339
39.37500	-339
39.38333	-340
39.39167	-341
39.40000	-340
39.40833	-339
39.41667	-339
39.42500	-341
39.43333	-345
39.44167	-349
39.45000	-352
39.45833	-354
39.46667	-354
39.47500	-353
39.48333	-352
39.49167	-353
39.50000	-356
39.50833	-359
39.51667	-361
39.52500	-362
39.53333	-363
39.54167	-363
39.55000	-364
39.55833	-366
39.56667	-369
39.57500	-374
39.58333	-378
39.59167	-382
39.60000	-386
39.60833	-388
39.61667	-388
39.62500	-388
39.63333	-388
39.64167	-388
39.65000	-390
39.65833	-394
39.66667	-398
39.67500	-402
39.68333	-405
39.69167	-408
39.70000	-409
39.70833	-409
39.71667	-410
39.72500	-412
39.73333	-414
39.74167	-417
39.75000	-418
39.75833	-418
39.76667	-418
39.77500	-419
39.78333	-421
39.79167	-424
39.80000	-428
39.80833	-431
39.81667	-431
39.82500	-431
39.83333	-432
39.84167	-433
39.85000	-436
39.85833	-439
39.86667	-441
39.87500	-441
39.88333	-439
39.89167	-437
39.90000	-437
39.90833	-437
39.91667	-437
39.92500	-439
39.93333	-440
39.94167	-441
39.95000	-443
39.95833	-444
39.96667	-444
39.97500	-443
39.98333	-442
39.99167	-442
40.00000	-441
40.00833	-441
40.01667	-440
40.02500	-438
40.03333	-436
40.04167	-434
40.05000	-433
40.05833	-432
40.06667	-431
40.07500	-430
40.08333	-428
40.09167	-425
40.10000	-421
40.10833	-416
40.11667	-410
40.12500	-405
40.13333	-401
40.14167	-397
40.15000	-394
40.15833	-390
40.16667	-386
40.17500	-382
40.18333	-378
40.19167	-374
40.20000	-370
40.20833	-364
40.21667	-356
40.22500	-347
40.23333	-337
40.24167	-326
40.25000	-316
40.25833	-307
40.26667	-298
40.27500	-288
40.28333	-279
40.29167	-268
40.30000	-256
40.30833	-242
40.31667	-227
40.32500	-212
40.33333	-197
40.34167	-180
40.35000	-163
40.35833	-144
40.36667	-124
40.37500	-104
40.38333	-84
40.39167	-64
40.40000	-43
40.40833	-21
40.41667	4
40.42500	29
40.43333	57
40.44167	87
40.45000	117
40.45833	148
40.46667	178
40.47500	208
40.48333	237
40.49167	266
40.50000	297
40.50833	329
40.51667	364
40.52500	400
40.53333	437
40.54167	474
40.55000	511
40.55833	548
40.56667	586
40.57500	625
40.58333	665
40.59167	706
40.60000	748
40.60833	790
40.61667	834
40.62500	877
40.63333	921
40.64167	967
40.65000	1012
40.65833	1060
40.66667	1108
40.67500	1159
40.68333	1212
40.69167	1265
40.70000	1318
40.70833	1369
40.71667	1420
40.72500	1470
40.73333	1523
40.74167	1576
40.75000	1629
40.75833	1683
40.76667	1735
40.77500	1787
40.78333	1838
40.79167	1889
40.80000	1941
40.80833	1992
40.81667	2043
40.82500	2093
40.83333	2143
40.84167	2194
40.85000	2242
40.85833	2291
40.86667	2339
40.87500	2386
40.88333	2434
40.89167	2481
40.90000	2529
40.90833	2574
40.91667	2619
40.92500	2660
40.93333	2701
40.94167	2742
40.95000	2781
40.95833	2820
40.96667	2857
40.97500	2892
40.98333	2926
40.99167	2956
41.00000	2986
41.00833	3013
41.01667	3040
41.02500	3066
41.03333	3093
41.04167	3118
41.05000	3141
41.05833	3162
41.06667	3181
41.07500	3197
41.08333	3210
41.09167	3222
41.10000	3232
41.10833	3240
41.11667	3247
41.12500	3254
41.13333	3260
41.14167	3265
41.15000	3268
41.15833	3267
41.16667	3263
41.17500	3256
41.18333	3247
41.19167	3236
41.20000	3225
41.20833	3214
41.21667	3201
41.22500	3187
41.23333	3170
41.24167	3152
41.25000	3132
41.25833	3110
41.26667	3086
41.27500	3059
41.28333	3030
41.29167	2999
41.30000	2965
41.30833	2931
41.31667	2897
41.32500	2864
41.33333	2830
41.34167	2795
41.35000	2759
41.35833	2721
41.36667	2682
41.37500	2641
41.38333	2599
41.39167	2556
41.40000	2512
41.40833	2468
41.41667	2421
41.42500	2374
41.43333	2326
41.44167	2277
41.45000	2229
41.45833	2179
41.46667	2130
41.47500	2080
41.48333	2031
41.49167	1983
41.50000	1934
41.50833	1887
41.51667	1837
41.52500	1789
41.53333	1739
41.54167	1687
41.55000	1636
41.55833	1584
41.56667	1534
41.57500	1483
41.58333	1433
41.59167	1383
41.60000	1333
41.60833	1286
41.61667	1238
41.62500	1192
41.63333	1148
41.64167	1103
41.65000	1060
41.65833	1014
41.66667	969
41.67500	924
41.68333	880
41.69167	838
41.70000	798
41.70833	760
41.71667	721
41.72500	682
41.73333	645
41.74167	608
41.75000	573
41.75833	537
41.76667	503
41.77500	469
41.78333	435
41.79167	402
41.80000	370
41.80833	338
41.81667	306
41.82500	275
41.83333	245
41.84167	216
41.85000	189
41.85833	164
41.86667	140
41.87500	116
41.88333	93
41.89167	70
41.90000	48
41.90833	27
41.91667	5
41.92500	-16
41.93333	-36
41.94167	-57
41.95000	-77
41.95833	-99
41.96667	-119
41.97500	-139
41.98333	-158
41.99167	-175
42.00000	-191
42.00833	-205
42.01667	-220
42.02500	-234
42.03333	-246
42.04167	-257
42.05000	-266
42.05833	-275
42.06667	-284
42.07500	-294
42.08333	-304
42.09167	-314
42.10000	-325
42.10833	-335
42.11667	-345
42.12500	-353
42.13333	-360
42.14167	-367
42.15000	-373
42.15833	-382
42.16667	-391
42.17500	-403
42.18333	-415
42.19167	-426
42.20000	-435
42.20833	-443
42.21667	-447
42.22500	-451
42.23333	-453
42.24167	-455
42.25000	-457
42.25833	-461
42.26667	-466
42.27500	-472
42.28333	-478
42.29167	-483
42.30000	-489
42.30833	-493
42.31667	-497
42.32500	-502
42.33333	-506
42.34167	-509
42.35000	-511
42.35833	-513
42.36667	-515
42.37500	-517
42.38333	-521
42.39167	-524
42.40000	-528
42.40833	-531
42.41667	-532
42.42500	-534
42.43333	-536
42.44167	-540
42.45000	-543
42.45833	-546
42.46667	-548
42.47500	-550
42.48333	-551
42.49167	-552
42.50000	-554
42.50833	-556
42.51667	-560
42.52500	-564
42.53333	-567
42.54167	-569
42.55000	-572
42.55833	-573
42.56667	-573
42.57500	-574
42.58333	-574
42.59167	-574
42.60000	-575
42.60833	-577
42.61667	-579
42.62500	-582
42.63333	-583
42.64167	-583
42.65000	-583
42.65833	-582
42.66667	-581
42.67500	-580
42.68333	-580
42.69167	-581
42.70000	-583
42.70833	-585
42.71667	-588
42.72500	-591
42.73333	-594
42.74167	-596
42.75000	-598
42.75833	-599
42.76667	-600
42.77500	-600
42.78333	-599
42.79167	-599
42.80000	-599
42.80833	-598
42.81667	-599
42.82500	-601
42.83333	-604
42.84167	-606
42.85000	-608
42.85833	-609
42.86667	-609
42.87500	-609
42.88333	-609
42.89167	-610
42.90000	-611
42.90833	-613
42.91667	-613
42.92500	-613
42.93333	-611
42.94167	-610
42.95000	-608
42.95833	-609
42.96667	-611
42.97500	-614
42.98333	-617
42.99167	-620
43.00000	-620
43.00833	-620
43.01667	-618
43.02500	-616
43.03333	-616
43.04167	-618
43.05000	-620
43.05833	-622
43.06667	-624
43.07500	-624
43.08333	-625
43.09167	-627
43.10000	-629
43.10833	-630
43.11667	-630
43.12500	-630
43.13333	-629
43.14167	-630
43.15000	-631
43.15833	-634
43.16667	-636
43.17500	-638
43.18333	-638
43.19167	-638
43.20000	-637
43.20833	-637
43.21667	-638
43.22500	-637
43.23333	-636
43.24167	-634
43.25000	-634
43.25833	-635
43.26667	-638
43.27500	-642
43.28333	-647
43.29167	-651
43.30000	-653
43.30833	-655
43.31667	-656
43.32500	-655
43.33333	-655
43.34167	-654
43.35000	-654
43.35833	-652
43.36667	-650
43.37500	-649
43.38333	-649
43.39167	-649
43.40000	-650
43.40833	-652
43.41667	-655
43.42500	-657
43.43333	-658
43.44167	-660
43.45000	-661
43.45833	-661
43.46667	-661
43.47500	-660
43.48333	-660
43.49167	-659
43.50000	-657
43.50833	-656
43.51667	-657
43.52500	-659
43.53333	-661
43.54167	-664
43.55000	-666
43.55833	-668
43.56667	-670
43.57500	-673
43.58333	-676
43.59167	-678
43.60000	-678
43.60833	-678
43.61667	-675
43.62500	-672
43.63333	-670
43.64167	-671
43.65000	-675
43.65833	-679
43.66667	-684
43.67500	-686
43.68333	-686
43.69167	-684
43.70000	-681
43.70833	-679
43.71667	-677
43.72500	-677
43.73333	-678
43.74167	-679
43.75000	-680
43.75833	-680
43.76667	-680
43.77500	-680
43.78333	-681
43.79167	-683
43.80000	-685
43.80833	-688
43.81667	-690
43.82500	-692
43.83333	-691
43.84167	-689
43.85000	-685
43.85833	-681
43.86667	-678
43.87500	-677
43.88333	-678
43.89167	-680
43.90000	-683
43.90833	-687
43.91667	-690
43.92500	-694
43.93333	-696
43.94167	-697
43.95000	-698
43.95833	-698
43.96667	-697
43.97500	-697
43.98333	-697
43.99167	-696
44.00000	-695
44.00833	-694
44.01667	-694
44.02500	-695
44.03333	-697
44.04167	-700
44.05000	-702
44.05833	-702
44.06667	-702
44.07500	-701
44.08333	-701
44.09167	-701
44.10000	-702
44.10833	-705
44.11667	-707
44.12500	-709
44.13333	-710
44.14167	-711
44.15000	-712
44.15833	-712
44.16667	-713
44.17500	-713
44.18333	-712
44.19167	-709
44.20000	-707
44.20833	-704
44.21667	-702
44.22500	-699
44.23333	-696
44.24167	-693
44.25000	-691
44.25833	-692
44.26667	-693
44.27500	-695
44.28333	-697
44.29167	-698
44.30000	-698
44.30833	-697
44.31667	-697
44.32500	-698
44.33333	-699
44.34167	-700
44.35000	-701
44.35833	-704
44.36667	-705
44.37500	-707
44.38333	-708
44.39167	-708
44.40000	-708
44.40833	-707
44.41667	-706
44.42500	-706
44.43333	-706
44.44167	-705
44.45000	-702
44.45833	-699
44.46667	-696
44.47500	-694
44.48333	-692
44.49167	-690
44.50000	-690
44.50833	-690
44.51667	-691
44.52500	-692
44.53333	-695
44.54167	-697
44.55000	-699
44.55833	-701
44.56667	-703
44.57500	-703
44.58333	-702
44.59167	-701
44.60000	-700
44.60833	-699
44.61667	-699
44.62500	-700
44.63333	-702
44.64167	-703
44.65000	-704
44.65833	-704
44.66667	-702
44.67500	-701
44.68333	-701
44.69167	-700
44.70000	-699
44.70833	-696
44.71667	-692
44.72500	-688
44.73333	-685
44.74167	-683
44.75000	-683
44.75833	-684
44.76667	-685
44.77500	-686
44.78333	-687
44.79167	-688
44.80000	-688
44.80833	-688
44.81667	-690
44.82500	-691
44.83333	-691
44.84167	-688
44.85000	-684
44.85833	-678
44.86667	-674
44.87500	-672
44.88333	-672
44.89167	-674
44.90000	-677
44.90833	-680
44.91667	-680
44.92500	-679
44.93333	-675
44.94167	-669
44.95000	-664
44.95833	-661
44.96667	-659
44.97500	-659
44.98333	-661
44.99167	-662
45.00000	-663
45.00833	-664
45.01667	-663
45.02500	-662
45.03333	-660
45.04167	-659
45.05000	-656
45.05833	-653
45.06667	-649
45.07500	-643
45.08333	-637
45.09167	-633
45.10000	-631
45.10833	-631
45.11667	-633
45.12500	-635
45.13333	-635
45.14167	-635
45.15000	-633
45.15833	-632
45.16667	-632
45.17500	-632
45.18333	-633
45.19167	-634
45.20000	-635
45.20833	-636
45.21667	-637
45.22500	-638
45.23333	-637
45.24167	-636
45.25000	-635
45.25833	-634
45.26667	-633
45.27500	-631
45.28333	-628
45.29167	-625
45.30000	-623
45.30833	-622
45.31667	-623
45.32500	-625
45.33333	-626
45.34167	-625
45.35000	-622
45.35833	-617
45.36667	-612
45.37500	-610
45.38333	-611
45.39167	-614
45.40000	-617
45.40833	-619
45.41667	-619
45.42500	-617
45.43333	-614
45.44167	-612
45.45000	-611
45.45833	-611
45.46667	-613
45.47500	-615
45.48333	-618
45.49167	-621
45.50000	-625
45.50833	-628
45.51667	-630
45.52500	-632
45.53333	-633
45.54167	-633
45.55000	-632
45.55833	-632
45.56667	-633
45.57500	-633
45.58333	-632
45.59167	-631
45.60000	-632
45.60833	-633
45.61667	-633
45.62500	-634
45.63333	-633
45.64167	-632
45.65000	-632
45.65833	-633
45.66667	-635
45.67500	-639
45.68333	-643
45.69167	-648
45.70000	-652
45.70833	-655
45.71667	-656
45.72500	-656
45.73333	-655
45.74167	-654
45.75000	-652
45.75833	-651
45.76667	-651
45.77500	-653
45.78333	-657
45.79167	-660
45.80000	-662
45.80833	-663
45.81667	-663
45.82500	-662
45.83333	-661
45.84167	-661
45.85000	-663
45.85833	-665
45.86667	-670
45.87500	-675
45.88333	-681
45.89167	-686
45.90000	-688
45.90833	-688
45.91667	-686
45.92500	-684
45.93333	-682
45.94167	-681
45.95000	-682
45.95833	-683
45.96667	-684
45.97500	-686
45.98333	-688
45.99167	-691
46.00000	-695
46.00833	-698
46.01667	-699
46.02500	-699
46.03333	-697
46.04167	-694
46.05000	-692
46.05833	-693
46.06667	-696
46.07500	-701
46.08333	-707
46.09167	-712
46.10000	-716
46.10833	-719
46.11667	-719
46.12500	-719
46.13333	-719
46.14167	-718
46.15000	-718
46.15833	-718
46.16667	-719
46.17500	-720
46.18333	-720
46.19167	-721
46.20000	-722
46.20833	-722
46.21667	-721
46.22500	-719
46.23333	-716
46.24167	-713
46.25000	-711
46.25833	-711
46.26667	-713
46.27500	-715
46.28333	-718
46.29167	-720
46.30000	-722
46.30833	-723
46.31667	-724
46.32500	-726
46.33333	-728
46.34167	-729
46.35000	-730
46.35833	-731
46.36667	-732
46.37500	-732
46.38333	-732
46.39167	-733
46.40000	-734
46.40833	-737
46.41667	-739
46.42500	-742
46.43333	-743
46.44167	-742
46.45000	-741
46.45833	-739
46.46667	-738
46.47500	-736
46.48333	-736
46.49167	-737
46.50000	-739
46.50833	-742
46.51667	-745
46.52500	-747
46.53333	-747
46.54167	-744
46.55000	-740
46.55833	-736
46.56667	-734
46.57500	-734
46.58333	-736
46.59167	-739
46.60000	-741
46.60833	-742
46.61667	-743
46.62500	-743
46.63333	-743
46.64167	-744
46.65000	-744
46.65833	-742
46.66667	-740
46.67500	-738
46.68333	-738
46.69167	-740
46.70000	-743
46.70833	-746
46.71667	-749
46.72500	-749
46.73333	-749
46.74167	-749
46.75000	-748
46.75833	-747
46.76667	-747
46.77500	-749
46.78333	-752
46.79167	-755
46.80000	-758
46.80833	-759
46.81667	-759
46.82500	-756
46.83333	-753
46.84167	-750
46.85000	-748
46.85833	-747
46.86667	-747
46.87500	-748
46.88333	-749
46.89167	-750
46.90000	-750
46.90833	-750
46.91667	-749
46.92500	-747
46.93333	-746
46.94167	-745
46.95000	-744
46.95833	-745
46.96667	-746
46.97500	-747
46.98333	-749
46.99167	-752
47.00000	-755
47.00833	-758
47.01667	-760
47.02500	-760
47.03333	-760
47.04167	-758
47.05000	-757
47.05833	-756
47.06667	-755
47.07500	-755
47.08333	-756
47.09167	-757
47.10000	-758
47.10833	-759
47.11667	-759
47.12500	-759
47.13333	-758
47.14167	-757
47.15000	-757
47.15833	-758
47.16667	-757
47.17500	-756
47.18333	-753
47.19167	-749
47.20000	-745
47.20833	-742
47.21667	-741
47.22500	-741
47.23333	-742
47.24167	-745
47.25000	-746
47.25833	-746
47.26667	-744
47.27500	-742
47.28333	-740
47.29167	-739
47.30000	-740
47.30833	-742
47.31667	-743
47.32500	-744
47.33333	-745
47.34167	-747
47.35000	-748
47.35833	-749
47.36667	-750
47.37500	-749
47.38333	-747
47.39167	-746
47.40000	-745
47.40833	-745
47.41667	-745
47.42500	-745
47.43333	-744
47.44167	-744
47.45000	-745
47.45833	-747
47.46667	-749
47.47500	-751
47.48333	-752
47.49167	-750
47.50000	-749
47.50833	-747
47.51667	-745
47.52500	-744
47.53333	-742
47.54167	-739
47.55000	-737
47.55833	-736
47.56667	-736
47.57500	-737
47.58333	-737
47.59167	-738
47.60000	-739
47.60833	-741
47.61667	-742
47.62500	-743
47.63333	-743
47.64167	-743
47.65000	-743
47.65833	-744
47.66667	-745
47.67500	-746
47.68333	-745
47.69167	-743
47.70000	-739
47.70833	-736
47.71667	-734
47.72500	-732
47.73333	-732
47.74167	-734
47.75000	-737
47.75833	-739
47.76667	-742
47.77500	-743
47.78333	-743
47.79167	-741
47.80000	-739
47.80833	-736
47.81667	-733
47.82500	-731
47.83333	-729
47.84167	-729
47.85000	-730
47.85833	-730
47.86667	-730
47.87500	-730
47.88333	-729
47.89167	-729
47.90000	-729
47.90833	-730
47.91667	-730
47.92500	-729
47.93333	-729
47.94167	-728
47.95000	-728
47.95833	-727
47.96667	-726
47.97500	-726
47.98333	-725
47.99167	-725
48.00000	-726
48.00833	-728
48.01667	-732
48.02500	-736
48.03333	-739
48.04167	-740
48.05000	-741
48.05833	-742
48.06667	-743
48.07500	-745
48.08333	-746
48.09167	-746
48.10000	-744
48.10833	-742
48.11667	-739
48.12500	-737
48.13333	-735
48.14167	-734
48.15000	-733
48.15833	-733
48.16667	-733
48.17500	-734
48.18333	-734
48.19167	-735
48.20000	-737
48.20833	-739
48.21667	-740
48.22500	-741
48.23333	-741
48.24167	-741
48.25000	-741
48.25833	-742
48.26667	-743
48.27500	-743
48.28333	-742
48.29167	-739
48.30000	-737
48.30833	-735
48.31667	-735
48.32500	-736
48.33333	-738
48.34167	-740
48.35000	-742
48.35833	-744
48.36667	-745
48.37500	-746
48.38333	-747
48.39167	-747
48.40000	-747
48.40833	-746
48.41667	-745
48.42500	-743
48.43333	-741
48.44167	-740
48.45000	-739
48.45833	-740
48.46667	-741
48.47500	-743
48.48333	-744
48.49167	-745
48.50000	-746
48.50833	-745
48.51667	-744
48.52500	-743
48.53333	-741
48.54167	-741
48.55000	-740
48.55833	-741
48.56667	-742
48.57500	-744
48.58333	-746
48.59167	-748
48.60000	-748
48.60833	-747
48.61667	-745
48.62500	-743
48.63333	-742
48.64167	-741
48.65000	-742
48.65833	-743
48.66667	-744
48.67500	-744
48.68333	-743
48.69167	-742
48.70000	-741
48.70833	-740
48.71667	-742
48.72500	-745
48.73333	-749
48.74167	-752
48.75000	-754
48.75833	-752
48.76667	-749
48.77500	-744
48.78333	-742
48.79167	-742
48.80000	-745
48.80833	-749
48.81667	-753
48.82500	-756
48.83333	-760
48.84167	-763
48.85000	-766
48.85833	-768
48.86667	-769
48.87500	-768
48.88333	-766
48.89167	-764
48.90000	-764
48.90833	-764
48.91667	-766
48.92500	-767
48.93333	-768
48.94167	-767
48.95000	-765
48.95833	-762
48.96667	-760
48.97500	-758
48.98333	-756
48.99167	-755
49.00000	-756
49.00833	-758
49.01667	-760
49.02500	-763
49.03333	-765
49.04167	-767
49.05000	-769
49.05833	-770
49.06667	-771
49.07500	-771
49.08333	-770
49.09167	-770
49.10000	-769
49.10833	-769
49.11667	-768
49.12500	-768
49.13333	-768
49.14167	-770
49.15000	-771
49.15833	-772
49.16667	-772
49.17500	-772
49.18333	-771
49.19167	-770
49.20000	-770
49.20833	-769
49.21667	-768
49.22500	-766
49.23333	-764
49.24167	-763
49.25000	-762
49.25833	-763
49.26667	-764
49.27500	-767
49.28333	-770
49.29167	-773
49.30000	-776
49.30833	-778
49.31667	-778
49.32500	-777
49.33333	-774
49.34167	-772
49.35000	-771
49.35833	-771
49.36667	-773
49.37500	-774
49.38333	-776
49.39167	-778
49.40000	-778
49.40833	-776
49.41667	-773
49.42500	-769
49.43333	-765
49.44167	-763
49.45000	-762
49.45833	-764
49.46667	-768
49.47500	-771
49.48333	-772
49.49167	-772
49.50000	-771
49.50833	-769
49.51667	-768
49.52500	-767
49.53333	-767
49.54167	-769
49.55000	-772
49.55833	-775
49.56667	-779
49.57500	-781
49.58333	-783
49.59167	-784
49.60000	-783
49.60833	-782
49.61667	-781
49.62500	-779
49.63333	-778
49.64167	-777
49.65000	-777
49.65833	-776
49.66667	-775
49.67500	-773
49.68333	-771
49.69167	-769
49.70000	-768
49.70833	-769
49.71667	-772
49.72500	-776
49.73333	-781
49.74167	-785
49.75000	-788
49.75833	-788
49.76667	-788
49.77500	-788
49.78333	-788
49.79167	-788
49.80000	-789
49.80833	-788
49.81667	-787
49.82500	-783
49.83333	-780
49.84167	-778
49.85000	-777
49.85833	-777
49.86667	-777
49.87500	-777
49.88333	-778
49.89167	-778
49.90000	-778
49.90833	-779
49.91667	-780
49.92500	-781
49.93333	-783
49.94167	-783
49.95000	-782
49.95833	-779
49.96667	-776
49.97500	-773
49.98333	-772
49.99167	-771
50.00000	-772
50.00833	-773
50.01667	-775
50.02500	-776
50.03333	-777
50.04167	-777
50.05000	-777
50.05833	-777
50.06667	-776
50.07500	-776
50.08333	-775
50.09167	-774
50.10000	-773
50.10833	-772
50.11667	-771
50.12500	-771
50.13333	-770
50.14167	-770
50.15000	-769
50.15833	-767
50.16667	-766
50.17500	-765
50.18333	-766
50.19167	-768
50.20000	-770
50.20833	-774
50.21667	-777
50.22500	-779
50.23333	-779
50.24167	-778
50.25000	-775
50.25833	-771
50.26667	-767
50.27500	-765
50.28333	-763
50.29167	-762
50.30000	-761
50.30833	-760
50.31667	-759
50.32500	-758
50.33333	-757
50.34167	-757
50.35000	-757
50.35833	-756
50.36667	-754
50.37500	-752
50.38333	-750
50.39167	-748
50.40000	-747
50.40833	-746
50.41667	-745
50.42500	-743
50.43333	-741
50.44167	-739
50.45000	-737
50.45833	-737
50.46667	-738
50.47500	-739
50.48333	-741
50.49167	-743
50.50000	-745
50.50833	-745
50.51667	-744
50.52500	-742
50.53333	-739
50.54167	-736
50.55000	-734
50.55833	-732
50.56667	-732
50.57500	-733
50.58333	-735
50.59167	-738
50.60000	-740
50.60833	-741
50.61667	-741
50.62500	-739
50.63333	-736
50.64167	-733
50.65000	-730
50.65833	-728
50.66667	-726
50.67500	-724
50.68333	-724
50.69167	-724
50.70000	-723
50.70833	-723
50.71667	-724
50.72500	-725
50.73333	-726
50.74167	-726
50.75000	-726
50.75833	-726
50.76667	-724
50.77500	-722
50.78333	-720
50.79167	-716
50.80000	-713
50.80833	-710
50.81667	-707
50.82500	-706
50.83333	-705
50.84167	-705
50.85000	-706
50.85833	-707
50.86667	-706
50.87500	-704
50.88333	-699
50.89167	-694
50.90000	-690
50.90833	-687
50.91667	-686
50.92500	-687
50.93333	-687
50.94167	-688
50.95000	-687
50.95833	-687
50.96667	-688
50.97500	-689
50.98333	-689
50.99167	-690
51.00000	-691
51.00833	-693
51.01667	-695
51.02500	-696
51.03333	-696
51.04167	-695
51.05000	-693
51.05833	-690
51.06667	-688
51.07500	-688
51.08333	-690
51.09167	-694
51.10000	-699
51.10833	-703
51.11667	-705
51.12500	-705
51.13333	-703
51.14167	-698
51.15000	-694
51.15833	-690
51.16667	-687
51.17500	-687
51.18333	-689
51.19167	-691
51.20000	-692
51.20833	-692
51.21667	-693
51.22500	-695
51.23333	-698
51.24167	-701
51.25000	-704
51.25833	-706
51.26667	-707
51.27500	-707
51.28333	-706
51.29167	-705
51.30000	-704
51.30833	-703
51.31667	-703
51.32500	-705
51.33333	-708
51.34167	-710
51.35000	-712
51.35833	-713
51.36667	-712
51.37500	-712
51.38333	-712
51.39167	-713
51.40000	-715
51.40833	-717
51.41667	-719
51.42500	-721
51.43333	-722
51.44167	-723
51.45000	-723
51.45833	-722
51.46667	-720
51.47500	-718
51.48333	-717
51.49167	-717
51.50000	-717
51.50833	-718
51.51667	-720
51.52500	-723
51.53333	-725
51.54167	-727
51.55000	-728
51.55833	-729
51.56667	-730
51.57500	-731
51.58333	-732
51.59167	-732
51.60000	-731
51.60833	-730
51.61667	-730
51.62500	-732
51.63333	-735
51.64167	-738
51.65000	-740
51.65833	-742
51.66667	-745
51.67500	-749
51.68333	-752
51.69167	-754
51.70000	-755
51.70833	-755
51.71667	-754
51.72500	-753
51.73333	-751
51.74167	-749
51.75000	-747
51.75833	-747
51.76667	-749
51.77500	-753
51.78333	-757
51.79167	-760
51.80000	-761
51.80833	-762
51.81667	-763
51.82500	-765
51.83333	-766
51.84167	-766
51.85000	-764
51.85833	-762
51.86667	-760
51.87500	-761
51.88333	-764
51.89167	-768
51.90000	-772
51.90833	-774
51.91667	-773
51.92500	-771
51.93333	-768
51.94167	-765
51.95000	-763
51.95833	-762
51.96667	-762
51.97500	-763
51.98333	-765
51.99167	-767
52.00000	-769
52.00833	-771
52.01667	-772
52.02500	-771
52.03333	-771
52.04167	-770
52.05000	-770
52.05833	-770
52.06667	-770
52.07500	-770
52.08333	-771
52.09167	-773
52.10000	-775
52.10833	-776
52.11667	-777
52.12500	-778
52.13333	-779
52.14167	-780
52.15000	-782
52.15833	-783
52.16667	-784
52.17500	-784
52.18333	-782
52.19167	-779
52.20000	-777
52.20833	-774
52.21667	-774
52.22500	-775
52.23333	-777
52.24167	-780
52.25000	-782
52.25833	-783
52.26667	-783
52.27500	-782
52.28333	-782
52.29167	-781
52.30000	-781
52.30833	-781
52.31667	-783
52.32500	-785
52.33333	-788
52.34167	-792
52.35000	-795
52.35833	-797
52.36667	-797
52.37500	-796
52.38333	-793
52.39167	-788
52.40000	-784
52.40833	-780
52.41667	-778
52.42500	-777
52.43333	-776
52.44167	-776
52.45000	-775
52.45833	-775
52.46667	-776
52.47500	-778
52.48333	-781
52.49167	-782
52.50000	-780
52.50833	-779
52.51667	-778
52.52500	-778
52.53333	-780
52.54167	-781
52.55000	-782
52.55833	-782
52.56667	-782
52.57500	-782
52.58333	-784
52.59167	-785
52.60000	-788
52.60833	-789
52.61667	-789
52.62500	-787
52.63333	-785
52.64167	-783
52.65000	-782
52.65833	-782
52.66667	-782
52.67500	-782
52.68333	-780
52.69167	-779
52.70000	-777
52.70833	-776
52.71667	-777
52.72500	-780
52.73333	-784
52.74167	-788
52.75000	-791
52.75833	-793
52.76667	-795
52.77500	-795
52.78333	-793
52.79167	-790
52.80000	-785
52.80833	-781
52.81667	-778
52.82500	-777
52.83333	-777
52.84167	-779
52.85000	-782
52.85833	-783
52.86667	-783
52.87500	-783
52.88333	-782
52.89167	-782
52.90000	-784
52.90833	-785
52.91667	-787
52.92500	-788
52.93333	-788
52.94167	-787
52.95000	-786
52.95833	-785
52.96667	-784
52.97500	-782
52.98333	-780
52.99167	-778
53.00000	-777
53.00833	-776
53.01667	-775
53.02500	-776
53.03333	-776
53.04167	-777
53.05000	-777
53.05833	-776
53.06667	-774
53.07500	-772
53.08333	-771
53.09167	-770
53.10000	-770
53.10833	-771
53.11667	-772
53.12500	-774
53.13333	-777
53.14167	-779
53.15000	-780
53.15833	-780
53.16667	-779
53.17500	-778
53.18333	-779
53.19167	-781
53.20000	-783
53.20833	-784
53.21667	-784
53.22500	-782
53.23333	-778
53.24167	-773
53.25000	-767
53.25833	-763
53.26667	-760
53.27500	-759
53.28333	-759
53.29167	-758
53.30000	-756
53.30833	-754
53.31667	-752
53.32500	-751
53.33333	-751
53.34167	-751
53.35000	-751
53.35833	-749
53.36667	-747
53.37500	-744
53.38333	-741
53.39167	-737
53.40000	-732
53.40833	-727
53.41667	-722
53.42500	-719
53.43333	-716
53.44167	-713
53.45000	-709
53.45833	-704
53.46667	-697
53.47500	-688
53.48333	-679
53.49167	-669
53.50000	-660
53.50833	-651
53.51667	-643
53.52500	-635
53.53333	-627
53.54167	-619
53.55000	-611
53.55833	-602
53.56667	-592
53.57500	-582
53.58333	-572
53.59167	-561
53.60000	-550
53.60833	-538
53.61667	-525
53.62500	-512
53.63333	-498
53.64167	-483
53.65000	-467
53.65833	-450
53.66667	-433
53.67500	-415
53.68333	-397
53.69167	-380
53.70000	-361
53.70833	-341
53.71667	-317
53.72500	-291
53.73333	-264
53.74167	-236
53.75000	-208
53.75833	-181
53.76667	-154
53.77500	-125
53.78333	-96
53.79167	-66
53.80000	-35
53.80833	-4
53.81667	28
53.82500	62
53.83333	98
53.84167	137
53.85000	176
53.85833	217
53.86667	258
53.87500	301
53.88333	346
53.89167	392
53.90000	440
53.90833	489
53.91667	540
53.92500	591
53.93333	646
53.94167	704
53.95000	764
53.95833	827
53.96667	890
53.97500	956
53.98333	1023
53.99167	1092
54.00000	1164
54.00833	1237
54.01667	1312
54.02500	1389
54.03333	1468
54.04167	1550
54.05000	1633
54.05833	1720
54.06667	1808
54.07500	1898
54.08333	1990
54.09167	2083
54.10000	2180
54.10833	2277
54.11667	2378
54.12500	2479
54.13333	2583
54.14167	2692
54.15000	2802
54.15833	2918
54.16667	3037
54.17500	3160
54.18333	3286
54.19167	3412
54.20000	3542
54.20833	3672
54.21667	3806
54.22500	3942
54.23333	4081
54.24167	4225
54.25000	4368
54.25833	4519
54.26667	4669
54.27500	4824
54.28333	4982
54.29167	5139
54.30000	5302
54.30833	5463
54.31667	5631
54.32500	5801
54.33333	5973
54.34167	6151
54.35000	6327
54.35833	6510
54.36667	6694
54.37500	6886
54.38333	7081
54.39167	7278
54.40000	7480
54.40833	7678
54.41667	7880
54.42500	8080
54.43333	8284
54.44167	8492
54.45000	8699
54.45833	8915
54.46667	9129
54.47500	9346
54.48333	9564
54.49167	9781
54.50000	10004
54.50833	10226
54.51667	10455
54.52500	10686
54.53333	10920
54.54167	11159
54.55000	11395
54.55833	11637
54.56667	11875
54.57500	12116
54.58333	12358
54.59167	12599
54.60000	12847
54.60833	13093
54.61667	13348
54.62500	13601
54.63333	13855
54.64167	14113
54.65000	14364
54.65833	14621
54.66667	14872
54.67500	15128
54.68333	15383
54.69167	15635
54.70000	15892
54.70833	16143
54.71667	16399
54.72500	16653
54.73333	16908
54.74167	17168
54.75000	17423
54.75833	17686
54.76667	17943
54.77500	18203
54.78333	18462
54.79167	18716
54.80000	18975
54.80833	19227
54.81667	19482
54.82500	19734
54.83333	19984
54.84167	20236
54.85000	20482
54.85833	20732
54.86667	20975
54.87500	21218
54.88333	21460
54.89167	21697
54.90000	21937
54.90833	22170
54.91667	22408
54.92500	22643
54.93333	22877
54.94167	23112
54.95000	23340
54.95833	23569
54.96667	23790
54.97500	24009
54.98333	24225
54.99167	24434
55.00000	24645
55.00833	24849
55.01667	25056
55.02500	25259
55.03333	25459
55.04167	25657
55.05000	25847
55.05833	26037
55.06667	26220
55.07500	26402
55.08333	26581
55.09167	26754
55.10000	26926
55.10833	27091
55.11667	27257
55.12500	27417
55.13333	27575
55.14167	27730
55.15000	27878
55.15833	28024
55.16667	28163
55.17500	28301
55.18333	28436
55.19167	28565
55.20000	28692
55.20833	28813
55.21667	28933
55.22500	29048
55.23333	29159
55.24167	29268
55.25000	29369
55.25833	29466
55.26667	29556
55.27500	29642
55.28333	29724
55.29167	29800
55.30000	29872
55.30833	29939
55.31667	30004
55.32500	30065
55.33333	30123
55.34167	30178
55.35000	30227
55.35833	30272
55.36667	30311
55.37500	30347
55.38333	30379
55.39167	30408
55.40000	30435
55.40833	30458
55.41667	30476
55.42500	30490
55.43333	30498
55.44167	30502
55.45000	30502
55.45833	30500
55.46667	30496
55.47500	30488
55.48333	30476
55.49167	30460
55.50000	30439
55.50833	30414
55.51667	30384
55.52500	30352
55.53333	30318
55.54167	30282
55.55000	30244
55.55833	30204
55.56667	30161
55.57500	30113
55.58333	30060
55.59167	30003
55.60000	29940
55.60833	29877
55.61667	29809
55.62500	29740
55.63333	29668
55.64167	29592
55.65000	29515
55.65833	29431
55.66667	29347
55.67500	29258
55.68333	29166
55.69167	29074
55.70000	28978
55.70833	28882
55.71667	28782
55.72500	28681
55.73333	28580
55.74167	28477
55.75000	28373
55.75833	28266
55.76667	28158
55.77500	28045
55.78333	27929
55.79167	27812
55.80000	27691
55.80833	27570
55.81667	27442
55.82500	27314
55.83333	27184
55.84167	27053
55.85000	26925
55.85833	26794
55.86667	26666
55.87500	26535
55.88333	26402
55.89167	26270
55.90000	26135
55.90833	26003
55.91667	25867
55.92500	25730
55.93333	25589
55.94167	25444
55.95000	25298
55.95833	25147
55.96667	24998
55.97500	24848
55.98333	24699
55.99167	24555
56.00000	24409
56.00833	24267
56.01667	24121
56.02500	23975
56.03333	23827
56.04167	23676
56.05000	23527
56.05833	23374
56.06667	23224
56.07500	23073
56.08333	22922
56.09167	22772
56.10000	22620
56.10833	22469
56.11667	22315
56.12500	22163
56.13333	22011
56.14167	21859
56.15000	21710
56.15833	21557
56.16667	21407
56.17500	21252
56.18333	21096
56.19167	20944
56.20000	20790
56.20833	20641
56.21667	20489
56.22500	20339
56.23333	20189
56.24167	20037
56.25000	19889
56.25833	19739
56.26667	19593
56.27500	19444
56.28333	19296
56.29167	19150
56.30000	19002
56.30833	18857
56.31667	18709
56.32500	18563
56.33333	18417
56.34167	18269
56.35000	18123
56.35833	17975
56.36667	17831
56.37500	17688
56.38333	17546
56.39167	17407
56.40000	17265
56.40833	17126
56.41667	16983
56.42500	16843
56.43333	16705
56.44167	16568
56.45000	16434
56.45833	16297
56.46667	16164
56.47500	16031
56.48333	15899
56.49167	15768
56.50000	15635
56.50833	15504
56.51667	15370
56.52500	15236
56.53333	15103
56.54167	14970
56.55000	14843
56.55833	14715
56.56667	14592
56.57500	14469
56.58333	14347
56.59167	14227
56.60000	14104
56.60833	13985
56.61667	13865
56.62500	13747
56.63333	13629
56.64167	13508
56.65000	13390
56.65833	13268
56.66667	13150
56.67500	13032
56.68333	12916
56.69167	12803
56.70000	12689
56.70833	12578
56.71667	12466
56.72500	12356
56.73333	12247
56.74167	12136
56.75000	12028
56.75833	11919
56.76667	11813
56.77500	11708
56.78333	11603
56.79167	11500
56.80000	11396
56.80833	11295
56.81667	11195
56.82500	11097
56.83333	11000
56.84167	10902
56.85000	10805
56.85833	10706
56.86667	10610
56.87500	10515
56.88333	10421
56.89167	10329
56.90000	10235
56.90833	10142
56.91667	10047
56.92500	9953
56.93333	9861
56.94167	9770
56.95000	9683
56.95833	9595
56.96667	9510
56.97500	9422
56.98333	9333
56.99167	9246
57.00000	9158
57.00833	9072
57.01667	8985
57.02500	8901
57.03333	8817
57.04167	8735
57.05000	8657
57.05833	8579
57.06667	8504
57.07500	8430
57.08333	8356
57.09167	8284
57.10000	8211
57.10833	8138
57.11667	8062
57.12500	7985
57.13333	7909
57.14167	7832
57.15000	7761
57.15833	7692
57.16667	7625
57.17500	7557
57.18333	7489
57.19167	7421
57.20000	7350
57.20833	7281
57.21667	7212
57.22500	7146
57.23333	7081
57.24167	7016
57.25000	6952
57.25833	6888
57.26667	6826
57.27500	6765
57.28333	6704
57.29167	6644
57.30000	6583
57.30833	6523
57.31667	6463
57.32500	6403
57.33333	6345
57.34167	6286
57.35000	6229
57.35833	6173
57.36667	6119
57.37500	6065
57.38333	6010
57.39167	5955
57.40000	5897
57.40833	5841
57.41667	5786
57.42500	5732
57.43333	5679
57.44167	5626
57.45000	5574
57.45833	5521
57.46667	5470
57.47500	5420
57.48333	5370
57.49167	5321
57.50000	5272
57.50833	5225
57.51667	5178
57.52500	5132
57.53333	5088
57.54167	5044
57.55000	5001
57.55833	4957
57.56667	4914
57.57500	4869
57.58333	4825
57.59167	4782
57.60000	4738
57.60833	4696
57.61667	4655
57.62500	4614
57.63333	4574
57.64167	4534
57.65000	4494
57.65833	4453
57.66667	4411
57.67500	4368
57.68333	4324
57.69167	4282
57.70000	4240
57.70833	4201
57.71667	4163
57.72500	4126
57.73333	4089
57.74167	4051
57.75000	4014
57.75833	3978
57.76667	3942
57.77500	3907
57.78333	3871
57.79167	3836
57.80000	3800
57.80833	3765
57.81667	3730
57.82500	3696
57.83333	3662
57.84167	3627
57.85000	3593
57.85833	3560
57.86667	3528
57.87500	3498
57.88333	3468
57.89167	3438
57.90000	3408
57.90833	3378
57.91667	3348
57.92500	3319
57.93333	3290
57.94167	3261
57.95000	3231
57.95833	3200
57.96667	3169
57.97500	3139
57.98333	3110
57.99167	3083
58.00000	3055
58.00833	3029
58.01667	3003
58.02500	2977
58.03333	2951
58.04167	2924
58.05000	2897
58.05833	2870
58.06667	2843
58.07500	2816
58.08333	2790
58.09167	2766
58.10000	2741
58.10833	2716
58.11667	2691
58.12500	2666
58.13333	2640
58.14167	2613
58.15000	2588
58.15833	2563
58.16667	2540
58.17500	2518
58.18333	2496
58.19167	2475
58.20000	2452
58.20833	2431
58.21667	2410
58.22500	2389
58.23333	2368
58.24167	2347
58.25000	2325
58.25833	2302
58.26667	2280
58.27500	2258
58.28333	2237
58.29167	2217
58.30000	2196
58.30833	2175
58.31667	2154
58.32500	2132
58.33333	2112
58.34167	2093
58.35000	2075
58.35833	2059
58.36667	2043
58.37500	2026
58.38333	2008
58.39167	1988
58.40000	1966
58.40833	1944
58.41667	1924
58.42500	1907
58.43333	1892
58.44167	1878
58.45000	1864
58.45833	1848
58.46667	1831
58.47500	1813
58.48333	1793
58.49167	1774
58.50000	1756
58.50833	1738
58.51667	1721
58.52500	1705
58.53333	1690
58.54167	1674
58.55000	1657
58.55833	1640
58.56667	1622
58.57500	1606
58.58333	1591
58.59167	1577
58.60000	1565
58.60833	1552
58.61667	1539
58.62500	1525
58.63333	1511
58.64167	1496
58.65000	1482
58.65833	1467
58.66667	1453
58.67500	1439
58.68333	1425
58.69167	1412
58.70000	1398
58.70833	1384
58.71667	1369
58.72500	1355
58.73333	1341
58.74167	1327
58.75000	1314
58.75833	1300
58.76667	1288
58.77500	1276
58.78333	1265
58.79167	1255
58.80000	1244
58.80833	1233
58.81667	1221
58.82500	1208
58.83333	1197
58.84167	1186
58.85000	1175
58.85833	1165
58.86667	1154
58.87500	1142
58.88333	1128
58.89167	1114
58.90000	1101
58.90833	1088
58.91667	1077
58.92500	1066
58.93333	1056
58.94167	1046
58.95000	1035
58.95833	1023
58.96667	1011
58.97500	997
58.98333	984
58.99167	972
59.00000	962
59.00833	954
59.01667	946
59.02500	939
59.03333	932
59.04167	923
59.05000	913
59.05833	903
59.06667	892
59.07500	880
59.08333	868
59.09167	858
59.10000	848
59.10833	840
59.11667	831
59.12500	823
59.13333	815
59.14167	806
59.15000	797
59.15833	787
59.16667	778
59.17500	768
59.18333	759
59.19167	750
59.20000	742
59.20833	734
59.21667	726
59.22500	718
59.23333	710
59.24167	701
59.25000	693
59.25833	685
59.26667	676
59.27500	667
59.28333	657
59.29167	648
59.30000	640
59.30833	631
59.31667	624
59.32500	616
59.33333	610
59.34167	602
59.35000	595
59.35833	587
59.36667	579
59.37500	570
59.38333	562
59.39167	554
59.40000	546
59.40833	538
59.41667	530
59.42500	524
59.43333	517
59.44167	511
59.45000	506
59.45833	499
59.46667	493
59.47500	486
59.48333	480
59.49167	474
59.50000	469
59.50833	466
59.51667	462
59.52500	457
59.53333	451
59.54167	444
59.55000	436
59.55833	429
59.56667	422
59.57500	415
59.58333	410
59.59167	405
59.60000	400
59.60833	393
59.61667	386
59.62500	377
59.63333	369
59.64167	361
59.65000	353
59.65833	348
59.66667	343
59.67500	339
59.68333	334
59.69167	328
59.70000	322
59.70833	315
59.71667	308
59.72500	302
59.73333	296
59.74167	290
59.75000	285
59.75833	280
59.76667	276
59.77500	273
59.78333	271
59.79167	267
59.80000	263
59.80833	258
59.81667	251
59.82500	245
59.83333	238
59.84167	232
59.85000	226
59.85833	219
59.86667	212
59.87500	204
59.88333	197
59.89167	191
59.90000	187
59.90833	182
59.91667	178
59.92500	174
59.93333	170
59.94167	166
59.95000	162
59.95833	157
59.96667	153
59.97500	148
59.98333	144
59.99167	141
60.00000	139
