# Supplementary material for: How J-chain ensures the assembly of immunoglobulin IgM pentamers
Source: EMBO J. 2024 Dec 4;44(2):505–33. doi: 10.1038/s44318-024-00317-9 (PMC11729874; doi:10.1038/s44318-024-00317-9)
Supplement: Supplementary file 5 — Source data Fig. 3 [file 44318_2024_317_MOESM5_ESM.zip › Figure 3/3B/repeat 1 Cu4 + JC/20231115 Cu4tp_JC_WT_2h_1.txt]

[Header]
Application Name	LCsolution
Version	1.25
Data File Name	D:\Xenia\JC Oligomerisation kinetics\20231115 Cu4tp_JC_WT_2h_1.lcd
Output Date	16.11.2023
Output Time	11:15:52

[Configuration]
# of Detectors	2
Detector ID	Detector A	Detector B
Detector Name	Detector A	Detector B
# of Channels	2	1

[LC Chromatogram(Detector A-Ch1)]
Interval(msec)	500
# of Points	7201
Start Time(min)	0.000
End Time(min)	60.000
Intensity Units	mV
Intensity Multiplier	0.001
Wavelength(nm)	280
R.Time (min)	Intensity
0.00000	-4
0.00833	-4
0.01667	2
0.02500	3
0.03333	3
0.04167	2
0.05000	-1
0.05833	-3
0.06667	-5
0.07500	-6
0.08333	-7
0.09167	-7
0.10000	-6
0.10833	-6
0.11667	-6
0.12500	-6
0.13333	-3
0.14167	0
0.15000	4
0.15833	7
0.16667	8
0.17500	5
0.18333	1
0.19167	-4
0.20000	-8
0.20833	-10
0.21667	-11
0.22500	-10
0.23333	-9
0.24167	-8
0.25000	-9
0.25833	-11
0.26667	-14
0.27500	-15
0.28333	-16
0.29167	-16
0.30000	-13
0.30833	-10
0.31667	-5
0.32500	-2
0.33333	-0
0.34167	-1
0.35000	-4
0.35833	-7
0.36667	-10
0.37500	-12
0.38333	-11
0.39167	-8
0.40000	-4
0.40833	-2
0.41667	-1
0.42500	-2
0.43333	-3
0.44167	-4
0.45000	-4
0.45833	-3
0.46667	-3
0.47500	-5
0.48333	-6
0.49167	-5
0.50000	-3
0.50833	-1
0.51667	1
0.52500	1
0.53333	-0
0.54167	-3
0.55000	-6
0.55833	-9
0.56667	-11
0.57500	-12
0.58333	-11
0.59167	-8
0.60000	-5
0.60833	-2
0.61667	1
0.62500	1
0.63333	-1
0.64167	-4
0.65000	-6
0.65833	-8
0.66667	-9
0.67500	-9
0.68333	-8
0.69167	-7
0.70000	-7
0.70833	-8
0.71667	-10
0.72500	-13
0.73333	-15
0.74167	-17
0.75000	-17
0.75833	-16
0.76667	-15
0.77500	-17
0.78333	-18
0.79167	-19
0.80000	-16
0.80833	-13
0.81667	-9
0.82500	-8
0.83333	-10
0.84167	-14
0.85000	-17
0.85833	-20
0.86667	-20
0.87500	-19
0.88333	-16
0.89167	-12
0.90000	-10
0.90833	-10
0.91667	-11
0.92500	-13
0.93333	-15
0.94167	-15
0.95000	-13
0.95833	-11
0.96667	-9
0.97500	-10
0.98333	-11
0.99167	-13
1.00000	-16
1.00833	-19
1.01667	-20
1.02500	-19
1.03333	-16
1.04167	-12
1.05000	-9
1.05833	-9
1.06667	-12
1.07500	-19
1.08333	-25
1.09167	-28
1.10000	-30
1.10833	-30
1.11667	-29
1.12500	-27
1.13333	-24
1.14167	-19
1.15000	-12
1.15833	-4
1.16667	2
1.17500	5
1.18333	4
1.19167	0
1.20000	-4
1.20833	-8
1.21667	-12
1.22500	-15
1.23333	-17
1.24167	-18
1.25000	-19
1.25833	-18
1.26667	-16
1.27500	-14
1.28333	-10
1.29167	-8
1.30000	-6
1.30833	-5
1.31667	-4
1.32500	-4
1.33333	-7
1.34167	-11
1.35000	-16
1.35833	-20
1.36667	-23
1.37500	-24
1.38333	-23
1.39167	-22
1.40000	-22
1.40833	-21
1.41667	-20
1.42500	-18
1.43333	-14
1.44167	-10
1.45000	-5
1.45833	-2
1.46667	-2
1.47500	-4
1.48333	-7
1.49167	-10
1.50000	-12
1.50833	-15
1.51667	-17
1.52500	-20
1.53333	-22
1.54167	-24
1.55000	-25
1.55833	-26
1.56667	-26
1.57500	-27
1.58333	-28
1.59167	-29
1.60000	-30
1.60833	-31
1.61667	-31
1.62500	-31
1.63333	-29
1.64167	-27
1.65000	-25
1.65833	-24
1.66667	-23
1.67500	-23
1.68333	-24
1.69167	-25
1.70000	-27
1.70833	-28
1.71667	-30
1.72500	-32
1.73333	-33
1.74167	-34
1.75000	-35
1.75833	-35
1.76667	-36
1.77500	-36
1.78333	-35
1.79167	-33
1.80000	-30
1.80833	-27
1.81667	-24
1.82500	-22
1.83333	-20
1.84167	-19
1.85000	-18
1.85833	-20
1.86667	-22
1.87500	-25
1.88333	-27
1.89167	-29
1.90000	-30
1.90833	-28
1.91667	-25
1.92500	-20
1.93333	-14
1.94167	-9
1.95000	-5
1.95833	-4
1.96667	-4
1.97500	-5
1.98333	-7
1.99167	-11
2.00000	-14
2.00833	-18
2.01667	-20
2.02500	-23
2.03333	-25
2.04167	-26
2.05000	-25
2.05833	-23
2.06667	-22
2.07500	-21
2.08333	-22
2.09167	-25
2.10000	-28
2.10833	-29
2.11667	-28
2.12500	-28
2.13333	-31
2.14167	-34
2.15000	-38
2.15833	-41
2.16667	-41
2.17500	-38
2.18333	-33
2.19167	-30
2.20000	-28
2.20833	-29
2.21667	-32
2.22500	-36
2.23333	-37
2.24167	-38
2.25000	-36
2.25833	-35
2.26667	-34
2.27500	-36
2.28333	-39
2.29167	-42
2.30000	-43
2.30833	-42
2.31667	-37
2.32500	-32
2.33333	-28
2.34167	-25
2.35000	-25
2.35833	-28
2.36667	-30
2.37500	-30
2.38333	-28
2.39167	-27
2.40000	-25
2.40833	-23
2.41667	-23
2.42500	-23
2.43333	-22
2.44167	-21
2.45000	-18
2.45833	-15
2.46667	-12
2.47500	-12
2.48333	-12
2.49167	-14
2.50000	-14
2.50833	-14
2.51667	-13
2.52500	-13
2.53333	-15
2.54167	-17
2.55000	-19
2.55833	-18
2.56667	-16
2.57500	-13
2.58333	-12
2.59167	-12
2.60000	-14
2.60833	-15
2.61667	-16
2.62500	-17
2.63333	-17
2.64167	-18
2.65000	-19
2.65833	-20
2.66667	-22
2.67500	-25
2.68333	-28
2.69167	-30
2.70000	-32
2.70833	-33
2.71667	-34
2.72500	-33
2.73333	-33
2.74167	-33
2.75000	-33
2.75833	-33
2.76667	-32
2.77500	-33
2.78333	-34
2.79167	-35
2.80000	-35
2.80833	-34
2.81667	-30
2.82500	-27
2.83333	-24
2.84167	-23
2.85000	-24
2.85833	-28
2.86667	-31
2.87500	-32
2.88333	-32
2.89167	-31
2.90000	-29
2.90833	-28
2.91667	-28
2.92500	-29
2.93333	-30
2.94167	-31
2.95000	-31
2.95833	-31
2.96667	-30
2.97500	-28
2.98333	-27
2.99167	-27
3.00000	-27
3.00833	-29
3.01667	-30
3.02500	-32
3.03333	-33
3.04167	-33
3.05000	-33
3.05833	-33
3.06667	-33
3.07500	-33
3.08333	-33
3.09167	-34
3.10000	-34
3.10833	-34
3.11667	-34
3.12500	-36
3.13333	-38
3.14167	-39
3.15000	-40
3.15833	-40
3.16667	-38
3.17500	-34
3.18333	-29
3.19167	-25
3.20000	-23
3.20833	-22
3.21667	-24
3.22500	-27
3.23333	-29
3.24167	-31
3.25000	-31
3.25833	-30
3.26667	-29
3.27500	-30
3.28333	-32
3.29167	-33
3.30000	-35
3.30833	-36
3.31667	-37
3.32500	-39
3.33333	-41
3.34167	-43
3.35000	-44
3.35833	-44
3.36667	-44
3.37500	-45
3.38333	-45
3.39167	-44
3.40000	-42
3.40833	-39
3.41667	-36
3.42500	-33
3.43333	-32
3.44167	-32
3.45000	-32
3.45833	-33
3.46667	-35
3.47500	-37
3.48333	-40
3.49167	-41
3.50000	-40
3.50833	-38
3.51667	-35
3.52500	-34
3.53333	-34
3.54167	-35
3.55000	-36
3.55833	-35
3.56667	-35
3.57500	-36
3.58333	-38
3.59167	-40
3.60000	-43
3.60833	-45
3.61667	-46
3.62500	-45
3.63333	-44
3.64167	-43
3.65000	-41
3.65833	-40
3.66667	-39
3.67500	-39
3.68333	-40
3.69167	-41
3.70000	-42
3.70833	-43
3.71667	-43
3.72500	-41
3.73333	-38
3.74167	-34
3.75000	-30
3.75833	-28
3.76667	-28
3.77500	-30
3.78333	-33
3.79167	-36
3.80000	-40
3.80833	-41
3.81667	-41
3.82500	-39
3.83333	-39
3.84167	-39
3.85000	-41
3.85833	-42
3.86667	-43
3.87500	-42
3.88333	-41
3.89167	-42
3.90000	-43
3.90833	-44
3.91667	-46
3.92500	-46
3.93333	-44
3.94167	-43
3.95000	-42
3.95833	-42
3.96667	-42
3.97500	-42
3.98333	-43
3.99167	-44
4.00000	-47
4.00833	-50
4.01667	-51
4.02500	-50
4.03333	-47
4.04167	-43
4.05000	-40
4.05833	-38
4.06667	-37
4.07500	-38
4.08333	-41
4.09167	-43
4.10000	-44
4.10833	-45
4.11667	-44
4.12500	-44
4.13333	-44
4.14167	-45
4.15000	-46
4.15833	-46
4.16667	-47
4.17500	-47
4.18333	-46
4.19167	-46
4.20000	-47
4.20833	-47
4.21667	-46
4.22500	-45
4.23333	-44
4.24167	-43
4.25000	-42
4.25833	-42
4.26667	-41
4.27500	-39
4.28333	-38
4.29167	-39
4.30000	-43
4.30833	-46
4.31667	-49
4.32500	-51
4.33333	-50
4.34167	-47
4.35000	-41
4.35833	-34
4.36667	-28
4.37500	-22
4.38333	-19
4.39167	-20
4.40000	-24
4.40833	-29
4.41667	-34
4.42500	-37
4.43333	-40
4.44167	-42
4.45000	-43
4.45833	-44
4.46667	-45
4.47500	-45
4.48333	-44
4.49167	-44
4.50000	-43
4.50833	-43
4.51667	-44
4.52500	-46
4.53333	-48
4.54167	-50
4.55000	-51
4.55833	-51
4.56667	-50
4.57500	-49
4.58333	-49
4.59167	-48
4.60000	-46
4.60833	-43
4.61667	-39
4.62500	-37
4.63333	-36
4.64167	-37
4.65000	-39
4.65833	-41
4.66667	-43
4.67500	-43
4.68333	-42
4.69167	-39
4.70000	-37
4.70833	-37
4.71667	-40
4.72500	-44
4.73333	-49
4.74167	-53
4.75000	-55
4.75833	-54
4.76667	-52
4.77500	-49
4.78333	-46
4.79167	-44
4.80000	-43
4.80833	-42
4.81667	-40
4.82500	-38
4.83333	-37
4.84167	-37
4.85000	-37
4.85833	-38
4.86667	-38
4.87500	-37
4.88333	-37
4.89167	-39
4.90000	-42
4.90833	-45
4.91667	-46
4.92500	-47
4.93333	-45
4.94167	-42
4.95000	-39
4.95833	-35
4.96667	-33
4.97500	-33
4.98333	-35
4.99167	-37
5.00000	-40
5.00833	-42
5.01667	-42
5.02500	-41
5.03333	-41
5.04167	-40
5.05000	-38
5.05833	-37
5.06667	-36
5.07500	-35
5.08333	-36
5.09167	-37
5.10000	-38
5.10833	-38
5.11667	-37
5.12500	-37
5.13333	-37
5.14167	-37
5.15000	-38
5.15833	-39
5.16667	-38
5.17500	-36
5.18333	-36
5.19167	-37
5.20000	-41
5.20833	-47
5.21667	-53
5.22500	-57
5.23333	-58
5.24167	-57
5.25000	-56
5.25833	-56
5.26667	-56
5.27500	-57
5.28333	-57
5.29167	-56
5.30000	-54
5.30833	-52
5.31667	-50
5.32500	-48
5.33333	-47
5.34167	-45
5.35000	-44
5.35833	-45
5.36667	-45
5.37500	-44
5.38333	-43
5.39167	-43
5.40000	-44
5.40833	-45
5.41667	-46
5.42500	-47
5.43333	-46
5.44167	-44
5.45000	-43
5.45833	-43
5.46667	-44
5.47500	-46
5.48333	-48
5.49167	-51
5.50000	-52
5.50833	-52
5.51667	-49
5.52500	-46
5.53333	-42
5.54167	-40
5.55000	-39
5.55833	-40
5.56667	-41
5.57500	-42
5.58333	-42
5.59167	-43
5.60000	-44
5.60833	-45
5.61667	-44
5.62500	-44
5.63333	-43
5.64167	-43
5.65000	-43
5.65833	-43
5.66667	-43
5.67500	-40
5.68333	-38
5.69167	-36
5.70000	-35
5.70833	-36
5.71667	-39
5.72500	-42
5.73333	-44
5.74167	-45
5.75000	-46
5.75833	-45
5.76667	-45
5.77500	-45
5.78333	-46
5.79167	-48
5.80000	-50
5.80833	-50
5.81667	-50
5.82500	-50
5.83333	-50
5.84167	-51
5.85000	-52
5.85833	-52
5.86667	-50
5.87500	-48
5.88333	-46
5.89167	-44
5.90000	-43
5.90833	-43
5.91667	-42
5.92500	-41
5.93333	-41
5.94167	-40
5.95000	-40
5.95833	-40
5.96667	-40
5.97500	-40
5.98333	-41
5.99167	-41
6.00000	-42
6.00833	-44
6.01667	-47
6.02500	-52
6.03333	-56
6.04167	-58
6.05000	-57
6.05833	-54
6.06667	-50
6.07500	-46
6.08333	-43
6.09167	-42
6.10000	-43
6.10833	-42
6.11667	-40
6.12500	-38
6.13333	-35
6.14167	-32
6.15000	-29
6.15833	-27
6.16667	-27
6.17500	-29
6.18333	-33
6.19167	-38
6.20000	-43
6.20833	-46
6.21667	-45
6.22500	-44
6.23333	-44
6.24167	-44
6.25000	-43
6.25833	-42
6.26667	-40
6.27500	-39
6.28333	-39
6.29167	-40
6.30000	-42
6.30833	-42
6.31667	-41
6.32500	-39
6.33333	-39
6.34167	-40
6.35000	-42
6.35833	-43
6.36667	-42
6.37500	-40
6.38333	-38
6.39167	-37
6.40000	-38
6.40833	-38
6.41667	-37
6.42500	-36
6.43333	-36
6.44167	-36
6.45000	-36
6.45833	-37
6.46667	-36
6.47500	-34
6.48333	-33
6.49167	-34
6.50000	-37
6.50833	-39
6.51667	-40
6.52500	-40
6.53333	-39
6.54167	-39
6.55000	-41
6.55833	-43
6.56667	-45
6.57500	-45
6.58333	-43
6.59167	-41
6.60000	-39
6.60833	-39
6.61667	-39
6.62500	-40
6.63333	-41
6.64167	-42
6.65000	-42
6.65833	-41
6.66667	-39
6.67500	-38
6.68333	-36
6.69167	-34
6.70000	-32
6.70833	-32
6.71667	-33
6.72500	-34
6.73333	-36
6.74167	-36
6.75000	-36
6.75833	-33
6.76667	-32
6.77500	-32
6.78333	-36
6.79167	-41
6.80000	-47
6.80833	-51
6.81667	-52
6.82500	-50
6.83333	-46
6.84167	-42
6.85000	-39
6.85833	-38
6.86667	-38
6.87500	-39
6.88333	-40
6.89167	-40
6.90000	-40
6.90833	-40
6.91667	-41
6.92500	-42
6.93333	-43
6.94167	-44
6.95000	-44
6.95833	-44
6.96667	-44
6.97500	-46
6.98333	-49
6.99167	-52
7.00000	-54
7.00833	-54
7.01667	-52
7.02500	-49
7.03333	-47
7.04167	-44
7.05000	-43
7.05833	-42
7.06667	-41
7.07500	-42
7.08333	-43
7.09167	-44
7.10000	-45
7.10833	-47
7.11667	-49
7.12500	-51
7.13333	-51
7.14167	-50
7.15000	-47
7.15833	-44
7.16667	-42
7.17500	-43
7.18333	-44
7.19167	-43
7.20000	-40
7.20833	-35
7.21667	-29
7.22500	-27
7.23333	-29
7.24167	-34
7.25000	-40
7.25833	-45
7.26667	-48
7.27500	-47
7.28333	-44
7.29167	-42
7.30000	-40
7.30833	-38
7.31667	-38
7.32500	-39
7.33333	-40
7.34167	-43
7.35000	-45
7.35833	-47
7.36667	-48
7.37500	-47
7.38333	-45
7.39167	-42
7.40000	-40
7.40833	-37
7.41667	-36
7.42500	-35
7.43333	-35
7.44167	-36
7.45000	-38
7.45833	-39
7.46667	-41
7.47500	-42
7.48333	-44
7.49167	-47
7.50000	-50
7.50833	-52
7.51667	-53
7.52500	-53
7.53333	-52
7.54167	-52
7.55000	-51
7.55833	-50
7.56667	-48
7.57500	-44
7.58333	-41
7.59167	-39
7.60000	-40
7.60833	-43
7.61667	-47
7.62500	-52
7.63333	-56
7.64167	-58
7.65000	-57
7.65833	-54
7.66667	-50
7.67500	-45
7.68333	-41
7.69167	-39
7.70000	-39
7.70833	-40
7.71667	-41
7.72500	-44
7.73333	-48
7.74167	-52
7.75000	-57
7.75833	-63
7.76667	-67
7.77500	-70
7.78333	-70
7.79167	-67
7.80000	-61
7.80833	-56
7.81667	-50
7.82500	-46
7.83333	-44
7.84167	-45
7.85000	-47
7.85833	-50
7.86667	-53
7.87500	-55
7.88333	-54
7.89167	-51
7.90000	-48
7.90833	-46
7.91667	-46
7.92500	-46
7.93333	-45
7.94167	-44
7.95000	-42
7.95833	-41
7.96667	-41
7.97500	-42
7.98333	-43
7.99167	-46
8.00000	-49
8.00833	-52
8.01667	-54
8.02500	-56
8.03333	-57
8.04167	-57
8.05000	-57
8.05833	-57
8.06667	-58
8.07500	-60
8.08333	-63
8.09167	-65
8.10000	-65
8.10833	-63
8.11667	-60
8.12500	-56
8.13333	-53
8.14167	-51
8.15000	-50
8.15833	-50
8.16667	-50
8.17500	-51
8.18333	-52
8.19167	-52
8.20000	-51
8.20833	-49
8.21667	-46
8.22500	-43
8.23333	-43
8.24167	-43
8.25000	-44
8.25833	-45
8.26667	-44
8.27500	-43
8.28333	-42
8.29167	-42
8.30000	-43
8.30833	-45
8.31667	-48
8.32500	-51
8.33333	-54
8.34167	-57
8.35000	-60
8.35833	-63
8.36667	-65
8.37500	-67
8.38333	-67
8.39167	-66
8.40000	-64
8.40833	-62
8.41667	-60
8.42500	-58
8.43333	-55
8.44167	-53
8.45000	-51
8.45833	-51
8.46667	-51
8.47500	-52
8.48333	-52
8.49167	-51
8.50000	-50
8.50833	-49
8.51667	-50
8.52500	-52
8.53333	-55
8.54167	-59
8.55000	-63
8.55833	-66
8.56667	-66
8.57500	-65
8.58333	-60
8.59167	-55
8.60000	-49
8.60833	-45
8.61667	-43
8.62500	-41
8.63333	-39
8.64167	-37
8.65000	-37
8.65833	-39
8.66667	-43
8.67500	-48
8.68333	-51
8.69167	-53
8.70000	-54
8.70833	-55
8.71667	-56
8.72500	-56
8.73333	-55
8.74167	-52
8.75000	-50
8.75833	-50
8.76667	-51
8.77500	-52
8.78333	-53
8.79167	-53
8.80000	-51
8.80833	-49
8.81667	-48
8.82500	-48
8.83333	-50
8.84167	-53
8.85000	-56
8.85833	-60
8.86667	-62
8.87500	-62
8.88333	-60
8.89167	-55
8.90000	-49
8.90833	-44
8.91667	-40
8.92500	-39
8.93333	-42
8.94167	-45
8.95000	-48
8.95833	-51
8.96667	-53
8.97500	-54
8.98333	-57
8.99167	-60
9.00000	-64
9.00833	-66
9.01667	-65
9.02500	-63
9.03333	-59
9.04167	-57
9.05000	-55
9.05833	-53
9.06667	-53
9.07500	-55
9.08333	-58
9.09167	-61
9.10000	-62
9.10833	-62
9.11667	-61
9.12500	-59
9.13333	-59
9.14167	-59
9.15000	-57
9.15833	-55
9.16667	-53
9.17500	-50
9.18333	-49
9.19167	-49
9.20000	-51
9.20833	-55
9.21667	-59
9.22500	-64
9.23333	-68
9.24167	-71
9.25000	-72
9.25833	-70
9.26667	-67
9.27500	-62
9.28333	-58
9.29167	-55
9.30000	-53
9.30833	-53
9.31667	-55
9.32500	-57
9.33333	-59
9.34167	-60
9.35000	-60
9.35833	-59
9.36667	-59
9.37500	-60
9.38333	-62
9.39167	-64
9.40000	-64
9.40833	-63
9.41667	-63
9.42500	-63
9.43333	-64
9.44167	-64
9.45000	-64
9.45833	-62
9.46667	-60
9.47500	-59
9.48333	-57
9.49167	-55
9.50000	-53
9.50833	-51
9.51667	-51
9.52500	-53
9.53333	-56
9.54167	-59
9.55000	-64
9.55833	-68
9.56667	-72
9.57500	-74
9.58333	-75
9.59167	-73
9.60000	-68
9.60833	-63
9.61667	-58
9.62500	-54
9.63333	-50
9.64167	-48
9.65000	-47
9.65833	-48
9.66667	-49
9.67500	-52
9.68333	-54
9.69167	-55
9.70000	-55
9.70833	-55
9.71667	-55
9.72500	-55
9.73333	-54
9.74167	-53
9.75000	-52
9.75833	-53
9.76667	-54
9.77500	-56
9.78333	-58
9.79167	-60
9.80000	-63
9.80833	-66
9.81667	-69
9.82500	-72
9.83333	-74
9.84167	-73
9.85000	-70
9.85833	-67
9.86667	-64
9.87500	-63
9.88333	-64
9.89167	-68
9.90000	-72
9.90833	-75
9.91667	-77
9.92500	-78
9.93333	-77
9.94167	-75
9.95000	-71
9.95833	-68
9.96667	-64
9.97500	-60
9.98333	-56
9.99167	-52
10.00000	-48
10.00833	-47
10.01667	-47
10.02500	-50
10.03333	-53
10.04167	-57
10.05000	-59
10.05833	-59
10.06667	-58
10.07500	-57
10.08333	-55
10.09167	-54
10.10000	-52
10.10833	-52
10.11667	-54
10.12500	-58
10.13333	-63
10.14167	-67
10.15000	-69
10.15833	-69
10.16667	-67
10.17500	-64
10.18333	-60
10.19167	-58
10.20000	-57
10.20833	-57
10.21667	-58
10.22500	-59
10.23333	-61
10.24167	-63
10.25000	-66
10.25833	-69
10.26667	-71
10.27500	-70
10.28333	-68
10.29167	-65
10.30000	-63
10.30833	-62
10.31667	-62
10.32500	-63
10.33333	-62
10.34167	-61
10.35000	-60
10.35833	-60
10.36667	-61
10.37500	-62
10.38333	-62
10.39167	-61
10.40000	-59
10.40833	-56
10.41667	-54
10.42500	-52
10.43333	-52
10.44167	-54
10.45000	-57
10.45833	-61
10.46667	-64
10.47500	-66
10.48333	-67
10.49167	-68
10.50000	-67
10.50833	-66
10.51667	-65
10.52500	-64
10.53333	-64
10.54167	-64
10.55000	-65
10.55833	-64
10.56667	-63
10.57500	-63
10.58333	-64
10.59167	-66
10.60000	-69
10.60833	-70
10.61667	-70
10.62500	-68
10.63333	-65
10.64167	-62
10.65000	-59
10.65833	-59
10.66667	-59
10.67500	-61
10.68333	-62
10.69167	-62
10.70000	-61
10.70833	-60
10.71667	-59
10.72500	-57
10.73333	-56
10.74167	-56
10.75000	-55
10.75833	-55
10.76667	-55
10.77500	-52
10.78333	-47
10.79167	-43
10.80000	-39
10.80833	-39
10.81667	-42
10.82500	-45
10.83333	-48
10.84167	-50
10.85000	-50
10.85833	-50
10.86667	-50
10.87500	-50
10.88333	-51
10.89167	-52
10.90000	-53
10.90833	-56
10.91667	-60
10.92500	-64
10.93333	-65
10.94167	-63
10.95000	-61
10.95833	-58
10.96667	-56
10.97500	-57
10.98333	-59
10.99167	-60
11.00000	-59
11.00833	-58
11.01667	-57
11.02500	-56
11.03333	-56
11.04167	-57
11.05000	-58
11.05833	-59
11.06667	-61
11.07500	-63
11.08333	-64
11.09167	-64
11.10000	-62
11.10833	-58
11.11667	-55
11.12500	-53
11.13333	-54
11.14167	-56
11.15000	-57
11.15833	-57
11.16667	-56
11.17500	-53
11.18333	-51
11.19167	-50
11.20000	-50
11.20833	-52
11.21667	-55
11.22500	-58
11.23333	-61
11.24167	-63
11.25000	-64
11.25833	-63
11.26667	-61
11.27500	-60
11.28333	-60
11.29167	-60
11.30000	-60
11.30833	-61
11.31667	-63
11.32500	-67
11.33333	-71
11.34167	-74
11.35000	-74
11.35833	-72
11.36667	-69
11.37500	-65
11.38333	-62
11.39167	-61
11.40000	-61
11.40833	-62
11.41667	-61
11.42500	-61
11.43333	-59
11.44167	-58
11.45000	-56
11.45833	-55
11.46667	-54
11.47500	-55
11.48333	-56
11.49167	-58
11.50000	-59
11.50833	-60
11.51667	-60
11.52500	-61
11.53333	-62
11.54167	-63
11.55000	-65
11.55833	-66
11.56667	-68
11.57500	-70
11.58333	-71
11.59167	-70
11.60000	-68
11.60833	-65
11.61667	-62
11.62500	-59
11.63333	-59
11.64167	-59
11.65000	-59
11.65833	-59
11.66667	-58
11.67500	-59
11.68333	-61
11.69167	-63
11.70000	-64
11.70833	-64
11.71667	-63
11.72500	-60
11.73333	-58
11.74167	-57
11.75000	-58
11.75833	-60
11.76667	-63
11.77500	-64
11.78333	-63
11.79167	-59
11.80000	-54
11.80833	-49
11.81667	-45
11.82500	-42
11.83333	-40
11.84167	-40
11.85000	-41
11.85833	-45
11.86667	-49
11.87500	-54
11.88333	-58
11.89167	-60
11.90000	-61
11.90833	-61
11.91667	-60
11.92500	-59
11.93333	-57
11.94167	-56
11.95000	-55
11.95833	-55
11.96667	-56
11.97500	-59
11.98333	-61
11.99167	-61
12.00000	-60
12.00833	-58
12.01667	-56
12.02500	-54
12.03333	-56
12.04167	-58
12.05000	-59
12.05833	-58
12.06667	-58
12.07500	-57
12.08333	-57
12.09167	-58
12.10000	-61
12.10833	-65
12.11667	-69
12.12500	-71
12.13333	-72
12.14167	-70
12.15000	-67
12.15833	-65
12.16667	-63
12.17500	-62
12.18333	-60
12.19167	-58
12.20000	-57
12.20833	-57
12.21667	-59
12.22500	-62
12.23333	-64
12.24167	-66
12.25000	-66
12.25833	-65
12.26667	-64
12.27500	-62
12.28333	-63
12.29167	-64
12.30000	-67
12.30833	-71
12.31667	-73
12.32500	-74
12.33333	-72
12.34167	-68
12.35000	-64
12.35833	-60
12.36667	-57
12.37500	-57
12.38333	-59
12.39167	-63
12.40000	-67
12.40833	-70
12.41667	-71
12.42500	-70
12.43333	-68
12.44167	-66
12.45000	-66
12.45833	-68
12.46667	-70
12.47500	-72
12.48333	-74
12.49167	-76
12.50000	-76
12.50833	-75
12.51667	-72
12.52500	-67
12.53333	-61
12.54167	-55
12.55000	-51
12.55833	-49
12.56667	-49
12.57500	-51
12.58333	-53
12.59167	-54
12.60000	-53
12.60833	-52
12.61667	-50
12.62500	-49
12.63333	-49
12.64167	-49
12.65000	-50
12.65833	-50
12.66667	-53
12.67500	-58
12.68333	-64
12.69167	-72
12.70000	-79
12.70833	-83
12.71667	-84
12.72500	-83
12.73333	-79
12.74167	-76
12.75000	-73
12.75833	-71
12.76667	-69
12.77500	-69
12.78333	-68
12.79167	-65
12.80000	-61
12.80833	-57
12.81667	-55
12.82500	-55
12.83333	-60
12.84167	-65
12.85000	-68
12.85833	-70
12.86667	-70
12.87500	-69
12.88333	-68
12.89167	-70
12.90000	-73
12.90833	-77
12.91667	-80
12.92500	-80
12.93333	-78
12.94167	-73
12.95000	-68
12.95833	-64
12.96667	-61
12.97500	-60
12.98333	-59
12.99167	-59
13.00000	-58
13.00833	-57
13.01667	-56
13.02500	-55
13.03333	-55
13.04167	-55
13.05000	-56
13.05833	-58
13.06667	-60
13.07500	-61
13.08333	-63
13.09167	-63
13.10000	-64
13.10833	-66
13.11667	-67
13.12500	-67
13.13333	-65
13.14167	-62
13.15000	-57
13.15833	-50
13.16667	-45
13.17500	-42
13.18333	-40
13.19167	-41
13.20000	-44
13.20833	-48
13.21667	-53
13.22500	-58
13.23333	-61
13.24167	-63
13.25000	-63
13.25833	-63
13.26667	-63
13.27500	-65
13.28333	-66
13.29167	-69
13.30000	-71
13.30833	-71
13.31667	-69
13.32500	-67
13.33333	-64
13.34167	-62
13.35000	-61
13.35833	-62
13.36667	-64
13.37500	-64
13.38333	-64
13.39167	-64
13.40000	-64
13.40833	-64
13.41667	-66
13.42500	-67
13.43333	-67
13.44167	-66
13.45000	-65
13.45833	-63
13.46667	-63
13.47500	-64
13.48333	-66
13.49167	-68
13.50000	-70
13.50833	-71
13.51667	-71
13.52500	-70
13.53333	-68
13.54167	-66
13.55000	-65
13.55833	-66
13.56667	-68
13.57500	-70
13.58333	-70
13.59167	-69
13.60000	-66
13.60833	-62
13.61667	-57
13.62500	-55
13.63333	-57
13.64167	-59
13.65000	-61
13.65833	-61
13.66667	-60
13.67500	-58
13.68333	-57
13.69167	-58
13.70000	-60
13.70833	-63
13.71667	-67
13.72500	-70
13.73333	-71
13.74167	-71
13.75000	-67
13.75833	-62
13.76667	-58
13.77500	-54
13.78333	-53
13.79167	-54
13.80000	-58
13.80833	-63
13.81667	-70
13.82500	-74
13.83333	-76
13.84167	-76
13.85000	-76
13.85833	-74
13.86667	-74
13.87500	-75
13.88333	-76
13.89167	-75
13.90000	-74
13.90833	-72
13.91667	-71
13.92500	-70
13.93333	-69
13.94167	-67
13.95000	-64
13.95833	-62
13.96667	-60
13.97500	-58
13.98333	-55
13.99167	-52
14.00000	-48
14.00833	-46
14.01667	-47
14.02500	-51
14.03333	-56
14.04167	-62
14.05000	-65
14.05833	-65
14.06667	-63
14.07500	-59
14.08333	-57
14.09167	-56
14.10000	-58
14.10833	-61
14.11667	-65
14.12500	-70
14.13333	-74
14.14167	-77
14.15000	-76
14.15833	-71
14.16667	-67
14.17500	-63
14.18333	-60
14.19167	-60
14.20000	-61
14.20833	-60
14.21667	-58
14.22500	-56
14.23333	-55
14.24167	-55
14.25000	-55
14.25833	-56
14.26667	-57
14.27500	-57
14.28333	-58
14.29167	-59
14.30000	-60
14.30833	-59
14.31667	-58
14.32500	-57
14.33333	-56
14.34167	-55
14.35000	-56
14.35833	-57
14.36667	-59
14.37500	-61
14.38333	-62
14.39167	-61
14.40000	-59
14.40833	-56
14.41667	-54
14.42500	-53
14.43333	-55
14.44167	-58
14.45000	-60
14.45833	-61
14.46667	-61
14.47500	-60
14.48333	-58
14.49167	-57
14.50000	-56
14.50833	-54
14.51667	-52
14.52500	-50
14.53333	-47
14.54167	-44
14.55000	-41
14.55833	-39
14.56667	-39
14.57500	-40
14.58333	-44
14.59167	-48
14.60000	-54
14.60833	-60
14.61667	-65
14.62500	-68
14.63333	-67
14.64167	-65
14.65000	-63
14.65833	-62
14.66667	-62
14.67500	-61
14.68333	-58
14.69167	-53
14.70000	-48
14.70833	-45
14.71667	-42
14.72500	-41
14.73333	-41
14.74167	-44
14.75000	-48
14.75833	-53
14.76667	-58
14.77500	-62
14.78333	-64
14.79167	-67
14.80000	-69
14.80833	-70
14.81667	-69
14.82500	-68
14.83333	-65
14.84167	-63
14.85000	-61
14.85833	-60
14.86667	-59
14.87500	-58
14.88333	-59
14.89167	-61
14.90000	-64
14.90833	-66
14.91667	-68
14.92500	-67
14.93333	-63
14.94167	-58
14.95000	-52
14.95833	-46
14.96667	-42
14.97500	-42
14.98333	-44
14.99167	-47
15.00000	-52
15.00833	-56
15.01667	-58
15.02500	-59
15.03333	-57
15.04167	-55
15.05000	-54
15.05833	-55
15.06667	-57
15.07500	-61
15.08333	-63
15.09167	-64
15.10000	-63
15.10833	-63
15.11667	-64
15.12500	-66
15.13333	-68
15.14167	-70
15.15000	-71
15.15833	-71
15.16667	-71
15.17500	-71
15.18333	-71
15.19167	-71
15.20000	-68
15.20833	-64
15.21667	-60
15.22500	-57
15.23333	-55
15.24167	-56
15.25000	-59
15.25833	-64
15.26667	-68
15.27500	-72
15.28333	-74
15.29167	-74
15.30000	-72
15.30833	-69
15.31667	-65
15.32500	-61
15.33333	-59
15.34167	-57
15.35000	-57
15.35833	-57
15.36667	-58
15.37500	-57
15.38333	-57
15.39167	-56
15.40000	-57
15.40833	-59
15.41667	-62
15.42500	-65
15.43333	-67
15.44167	-67
15.45000	-65
15.45833	-62
15.46667	-58
15.47500	-55
15.48333	-51
15.49167	-48
15.50000	-45
15.50833	-42
15.51667	-39
15.52500	-38
15.53333	-39
15.54167	-41
15.55000	-45
15.55833	-51
15.56667	-56
15.57500	-61
15.58333	-65
15.59167	-68
15.60000	-69
15.60833	-70
15.61667	-71
15.62500	-71
15.63333	-69
15.64167	-66
15.65000	-63
15.65833	-60
15.66667	-59
15.67500	-61
15.68333	-64
15.69167	-66
15.70000	-67
15.70833	-66
15.71667	-64
15.72500	-61
15.73333	-59
15.74167	-58
15.75000	-59
15.75833	-61
15.76667	-62
15.77500	-61
15.78333	-59
15.79167	-58
15.80000	-58
15.80833	-59
15.81667	-60
15.82500	-60
15.83333	-57
15.84167	-55
15.85000	-54
15.85833	-55
15.86667	-58
15.87500	-62
15.88333	-66
15.89167	-70
15.90000	-73
15.90833	-76
15.91667	-78
15.92500	-80
15.93333	-81
15.94167	-80
15.95000	-78
15.95833	-76
15.96667	-74
15.97500	-71
15.98333	-69
15.99167	-66
16.00000	-63
16.00833	-61
16.01667	-59
16.02500	-58
16.03333	-60
16.04167	-63
16.05000	-65
16.05833	-66
16.06667	-65
16.07500	-64
16.08333	-63
16.09167	-63
16.10000	-62
16.10833	-61
16.11667	-59
16.12500	-58
16.13333	-59
16.14167	-61
16.15000	-64
16.15833	-66
16.16667	-66
16.17500	-63
16.18333	-59
16.19167	-56
16.20000	-53
16.20833	-52
16.21667	-52
16.22500	-53
16.23333	-53
16.24167	-53
16.25000	-52
16.25833	-52
16.26667	-54
16.27500	-56
16.28333	-60
16.29167	-65
16.30000	-69
16.30833	-72
16.31667	-74
16.32500	-73
16.33333	-69
16.34167	-63
16.35000	-58
16.35833	-54
16.36667	-54
16.37500	-58
16.38333	-63
16.39167	-69
16.40000	-73
16.40833	-74
16.41667	-70
16.42500	-66
16.43333	-60
16.44167	-56
16.45000	-54
16.45833	-54
16.46667	-56
16.47500	-59
16.48333	-63
16.49167	-67
16.50000	-71
16.50833	-74
16.51667	-75
16.52500	-75
16.53333	-75
16.54167	-75
16.55000	-74
16.55833	-74
16.56667	-75
16.57500	-77
16.58333	-79
16.59167	-78
16.60000	-76
16.60833	-73
16.61667	-70
16.62500	-67
16.63333	-66
16.64167	-66
16.65000	-64
16.65833	-63
16.66667	-62
16.67500	-64
16.68333	-66
16.69167	-66
16.70000	-65
16.70833	-61
16.71667	-57
16.72500	-54
16.73333	-55
16.74167	-57
16.75000	-59
16.75833	-60
16.76667	-60
16.77500	-60
16.78333	-60
16.79167	-62
16.80000	-65
16.80833	-68
16.81667	-71
16.82500	-73
16.83333	-72
16.84167	-70
16.85000	-67
16.85833	-66
16.86667	-65
16.87500	-65
16.88333	-67
16.89167	-69
16.90000	-73
16.90833	-77
16.91667	-82
16.92500	-85
16.93333	-87
16.94167	-89
16.95000	-88
16.95833	-86
16.96667	-82
16.97500	-78
16.98333	-74
16.99167	-71
17.00000	-69
17.00833	-68
17.01667	-69
17.02500	-69
17.03333	-68
17.04167	-67
17.05000	-65
17.05833	-63
17.06667	-62
17.07500	-63
17.08333	-65
17.09167	-65
17.10000	-64
17.10833	-63
17.11667	-62
17.12500	-62
17.13333	-61
17.14167	-62
17.15000	-63
17.15833	-64
17.16667	-65
17.17500	-66
17.18333	-67
17.19167	-67
17.20000	-67
17.20833	-67
17.21667	-66
17.22500	-65
17.23333	-64
17.24167	-62
17.25000	-61
17.25833	-61
17.26667	-63
17.27500	-66
17.28333	-70
17.29167	-72
17.30000	-73
17.30833	-72
17.31667	-71
17.32500	-70
17.33333	-70
17.34167	-72
17.35000	-72
17.35833	-72
17.36667	-70
17.37500	-67
17.38333	-64
17.39167	-63
17.40000	-61
17.40833	-60
17.41667	-58
17.42500	-58
17.43333	-59
17.44167	-61
17.45000	-65
17.45833	-69
17.46667	-73
17.47500	-75
17.48333	-76
17.49167	-77
17.50000	-78
17.50833	-79
17.51667	-79
17.52500	-78
17.53333	-75
17.54167	-71
17.55000	-68
17.55833	-66
17.56667	-66
17.57500	-68
17.58333	-71
17.59167	-72
17.60000	-72
17.60833	-71
17.61667	-68
17.62500	-66
17.63333	-64
17.64167	-61
17.65000	-59
17.65833	-56
17.66667	-55
17.67500	-56
17.68333	-60
17.69167	-65
17.70000	-70
17.70833	-74
17.71667	-75
17.72500	-76
17.73333	-75
17.74167	-74
17.75000	-72
17.75833	-69
17.76667	-67
17.77500	-64
17.78333	-63
17.79167	-64
17.80000	-66
17.80833	-69
17.81667	-72
17.82500	-74
17.83333	-75
17.84167	-75
17.85000	-74
17.85833	-73
17.86667	-73
17.87500	-72
17.88333	-72
17.89167	-71
17.90000	-70
17.90833	-69
17.91667	-67
17.92500	-66
17.93333	-65
17.94167	-65
17.95000	-67
17.95833	-68
17.96667	-68
17.97500	-66
17.98333	-64
17.99167	-61
18.00000	-60
18.00833	-60
18.01667	-62
18.02500	-65
18.03333	-67
18.04167	-68
18.05000	-68
18.05833	-67
18.06667	-66
18.07500	-65
18.08333	-65
18.09167	-65
18.10000	-65
18.10833	-65
18.11667	-65
18.12500	-66
18.13333	-67
18.14167	-68
18.15000	-67
18.15833	-65
18.16667	-62
18.17500	-61
18.18333	-61
18.19167	-62
18.20000	-64
18.20833	-66
18.21667	-66
18.22500	-65
18.23333	-64
18.24167	-63
18.25000	-63
18.25833	-62
18.26667	-62
18.27500	-62
18.28333	-63
18.29167	-65
18.30000	-68
18.30833	-70
18.31667	-70
18.32500	-67
18.33333	-64
18.34167	-60
18.35000	-58
18.35833	-56
18.36667	-56
18.37500	-58
18.38333	-62
18.39167	-66
18.40000	-70
18.40833	-72
18.41667	-72
18.42500	-69
18.43333	-66
18.44167	-62
18.45000	-60
18.45833	-60
18.46667	-62
18.47500	-66
18.48333	-70
18.49167	-73
18.50000	-75
18.50833	-76
18.51667	-76
18.52500	-76
18.53333	-75
18.54167	-74
18.55000	-73
18.55833	-73
18.56667	-73
18.57500	-74
18.58333	-73
18.59167	-72
18.60000	-70
18.60833	-68
18.61667	-68
18.62500	-67
18.63333	-66
18.64167	-65
18.65000	-62
18.65833	-61
18.66667	-61
18.67500	-63
18.68333	-69
18.69167	-76
18.70000	-83
18.70833	-89
18.71667	-92
18.72500	-94
18.73333	-94
18.74167	-93
18.75000	-91
18.75833	-89
18.76667	-88
18.77500	-87
18.78333	-86
18.79167	-84
18.80000	-81
18.80833	-76
18.81667	-70
18.82500	-65
18.83333	-60
18.84167	-58
18.85000	-58
18.85833	-62
18.86667	-67
18.87500	-73
18.88333	-76
18.89167	-75
18.90000	-70
18.90833	-66
18.91667	-62
18.92500	-62
18.93333	-64
18.94167	-67
18.95000	-69
18.95833	-68
18.96667	-68
18.97500	-69
18.98333	-69
18.99167	-70
19.00000	-69
19.00833	-69
19.01667	-68
19.02500	-67
19.03333	-67
19.04167	-66
19.05000	-64
19.05833	-61
19.06667	-60
19.07500	-59
19.08333	-59
19.09167	-61
19.10000	-62
19.10833	-63
19.11667	-63
19.12500	-64
19.13333	-65
19.14167	-68
19.15000	-71
19.15833	-74
19.16667	-77
19.17500	-80
19.18333	-81
19.19167	-80
19.20000	-76
19.20833	-71
19.21667	-66
19.22500	-63
19.23333	-62
19.24167	-64
19.25000	-66
19.25833	-68
19.26667	-69
19.27500	-68
19.28333	-67
19.29167	-66
19.30000	-65
19.30833	-65
19.31667	-67
19.32500	-69
19.33333	-70
19.34167	-71
19.35000	-71
19.35833	-69
19.36667	-67
19.37500	-65
19.38333	-63
19.39167	-61
19.40000	-60
19.40833	-59
19.41667	-58
19.42500	-57
19.43333	-56
19.44167	-53
19.45000	-51
19.45833	-50
19.46667	-49
19.47500	-50
19.48333	-52
19.49167	-55
19.50000	-58
19.50833	-62
19.51667	-66
19.52500	-68
19.53333	-68
19.54167	-68
19.55000	-67
19.55833	-67
19.56667	-68
19.57500	-70
19.58333	-71
19.59167	-70
19.60000	-68
19.60833	-65
19.61667	-62
19.62500	-61
19.63333	-63
19.64167	-67
19.65000	-70
19.65833	-73
19.66667	-74
19.67500	-75
19.68333	-74
19.69167	-74
19.70000	-74
19.70833	-74
19.71667	-75
19.72500	-75
19.73333	-74
19.74167	-73
19.75000	-69
19.75833	-65
19.76667	-61
19.77500	-58
19.78333	-54
19.79167	-51
19.80000	-48
19.80833	-48
19.81667	-50
19.82500	-54
19.83333	-60
19.84167	-65
19.85000	-67
19.85833	-68
19.86667	-65
19.87500	-61
19.88333	-56
19.89167	-50
19.90000	-47
19.90833	-47
19.91667	-48
19.92500	-51
19.93333	-53
19.94167	-55
19.95000	-55
19.95833	-54
19.96667	-52
19.97500	-52
19.98333	-53
19.99167	-55
20.00000	-58
20.00833	-60
20.01667	-61
20.02500	-60
20.03333	-57
20.04167	-54
20.05000	-52
20.05833	-51
20.06667	-51
20.07500	-50
20.08333	-49
20.09167	-48
20.10000	-47
20.10833	-45
20.11667	-43
20.12500	-41
20.13333	-38
20.14167	-35
20.15000	-32
20.15833	-29
20.16667	-27
20.17500	-25
20.18333	-25
20.19167	-26
20.20000	-27
20.20833	-27
20.21667	-26
20.22500	-25
20.23333	-25
20.24167	-25
20.25000	-25
20.25833	-24
20.26667	-22
20.27500	-18
20.28333	-15
20.29167	-14
20.30000	-14
20.30833	-15
20.31667	-16
20.32500	-16
20.33333	-15
20.34167	-14
20.35000	-13
20.35833	-12
20.36667	-11
20.37500	-8
20.38333	-3
20.39167	1
20.40000	5
20.40833	9
20.41667	12
20.42500	14
20.43333	16
20.44167	18
20.45000	21
20.45833	23
20.46667	26
20.47500	28
20.48333	30
20.49167	31
20.50000	32
20.50833	33
20.51667	33
20.52500	33
20.53333	35
20.54167	37
20.55000	40
20.55833	44
20.56667	48
20.57500	52
20.58333	55
20.59167	58
20.60000	62
20.60833	67
20.61667	74
20.62500	81
20.63333	89
20.64167	97
20.65000	103
20.65833	106
20.66667	108
20.67500	108
20.68333	107
20.69167	107
20.70000	110
20.70833	114
20.71667	120
20.72500	125
20.73333	130
20.74167	134
20.75000	140
20.75833	146
20.76667	152
20.77500	159
20.78333	164
20.79167	169
20.80000	175
20.80833	181
20.81667	187
20.82500	193
20.83333	197
20.84167	199
20.85000	201
20.85833	203
20.86667	207
20.87500	213
20.88333	221
20.89167	230
20.90000	240
20.90833	249
20.91667	259
20.92500	267
20.93333	274
20.94167	282
20.95000	290
20.95833	298
20.96667	305
20.97500	312
20.98333	317
20.99167	324
21.00000	332
21.00833	343
21.01667	356
21.02500	368
21.03333	379
21.04167	389
21.05000	398
21.05833	407
21.06667	417
21.07500	428
21.08333	438
21.09167	446
21.10000	452
21.10833	456
21.11667	461
21.12500	467
21.13333	478
21.14167	489
21.15000	500
21.15833	511
21.16667	519
21.17500	524
21.18333	532
21.19167	542
21.20000	557
21.20833	573
21.21667	592
21.22500	609
21.23333	623
21.24167	634
21.25000	642
21.25833	647
21.26667	651
21.27500	658
21.28333	666
21.29167	677
21.30000	689
21.30833	701
21.31667	712
21.32500	723
21.33333	733
21.34167	744
21.35000	757
21.35833	772
21.36667	787
21.37500	801
21.38333	814
21.39167	828
21.40000	842
21.40833	856
21.41667	872
21.42500	887
21.43333	901
21.44167	914
21.45000	927
21.45833	940
21.46667	952
21.47500	964
21.48333	976
21.49167	989
21.50000	1002
21.50833	1013
21.51667	1022
21.52500	1029
21.53333	1038
21.54167	1047
21.55000	1060
21.55833	1074
21.56667	1088
21.57500	1101
21.58333	1112
21.59167	1122
21.60000	1130
21.60833	1137
21.61667	1143
21.62500	1147
21.63333	1151
21.64167	1156
21.65000	1164
21.65833	1173
21.66667	1182
21.67500	1192
21.68333	1200
21.69167	1206
21.70000	1212
21.70833	1217
21.71667	1222
21.72500	1225
21.73333	1229
21.74167	1232
21.75000	1234
21.75833	1235
21.76667	1236
21.77500	1236
21.78333	1237
21.79167	1239
21.80000	1242
21.80833	1245
21.81667	1248
21.82500	1249
21.83333	1250
21.84167	1249
21.85000	1247
21.85833	1245
21.86667	1243
21.87500	1242
21.88333	1244
21.89167	1248
21.90000	1252
21.90833	1253
21.91667	1250
21.92500	1244
21.93333	1235
21.94167	1227
21.95000	1219
21.95833	1213
21.96667	1208
21.97500	1203
21.98333	1198
21.99167	1195
22.00000	1192
22.00833	1189
22.01667	1185
22.02500	1180
22.03333	1173
22.04167	1167
22.05000	1162
22.05833	1158
22.06667	1153
22.07500	1149
22.08333	1144
22.09167	1139
22.10000	1134
22.10833	1130
22.11667	1127
22.12500	1124
22.13333	1120
22.14167	1114
22.15000	1106
22.15833	1098
22.16667	1091
22.17500	1086
22.18333	1083
22.19167	1082
22.20000	1081
22.20833	1078
22.21667	1072
22.22500	1066
22.23333	1061
22.24167	1058
22.25000	1057
22.25833	1057
22.26667	1057
22.27500	1055
22.28333	1050
22.29167	1044
22.30000	1036
22.30833	1028
22.31667	1022
22.32500	1016
22.33333	1013
22.34167	1011
22.35000	1012
22.35833	1016
22.36667	1020
22.37500	1023
22.38333	1025
22.39167	1025
22.40000	1023
22.40833	1020
22.41667	1018
22.42500	1016
22.43333	1015
22.44167	1015
22.45000	1016
22.45833	1017
22.46667	1018
22.47500	1017
22.48333	1016
22.49167	1017
22.50000	1019
22.50833	1022
22.51667	1026
22.52500	1029
22.53333	1031
22.54167	1033
22.55000	1033
22.55833	1035
22.56667	1040
22.57500	1047
22.58333	1053
22.59167	1058
22.60000	1060
22.60833	1060
22.61667	1058
22.62500	1056
22.63333	1057
22.64167	1059
22.65000	1063
22.65833	1067
22.66667	1071
22.67500	1073
22.68333	1075
22.69167	1077
22.70000	1078
22.70833	1081
22.71667	1084
22.72500	1088
22.73333	1092
22.74167	1096
22.75000	1101
22.75833	1106
22.76667	1112
22.77500	1118
22.78333	1123
22.79167	1126
22.80000	1128
22.80833	1128
22.81667	1127
22.82500	1126
22.83333	1125
22.84167	1125
22.85000	1126
22.85833	1127
22.86667	1129
22.87500	1131
22.88333	1134
22.89167	1139
22.90000	1146
22.90833	1153
22.91667	1160
22.92500	1167
22.93333	1174
22.94167	1181
22.95000	1187
22.95833	1193
22.96667	1198
22.97500	1199
22.98333	1198
22.99167	1197
23.00000	1197
23.00833	1200
23.01667	1204
23.02500	1211
23.03333	1217
23.04167	1224
23.05000	1231
23.05833	1238
23.06667	1243
23.07500	1248
23.08333	1250
23.09167	1249
23.10000	1246
23.10833	1242
23.11667	1237
23.12500	1235
23.13333	1234
23.14167	1236
23.15000	1239
23.15833	1245
23.16667	1252
23.17500	1261
23.18333	1270
23.19167	1277
23.20000	1282
23.20833	1284
23.21667	1284
23.22500	1283
23.23333	1283
23.24167	1285
23.25000	1289
23.25833	1295
23.26667	1302
23.27500	1309
23.28333	1315
23.29167	1319
23.30000	1321
23.30833	1323
23.31667	1324
23.32500	1327
23.33333	1330
23.34167	1333
23.35000	1334
23.35833	1335
23.36667	1335
23.37500	1337
23.38333	1340
23.39167	1345
23.40000	1350
23.40833	1355
23.41667	1358
23.42500	1361
23.43333	1363
23.44167	1365
23.45000	1367
23.45833	1368
23.46667	1370
23.47500	1373
23.48333	1377
23.49167	1382
23.50000	1388
23.50833	1393
23.51667	1399
23.52500	1404
23.53333	1410
23.54167	1415
23.55000	1419
23.55833	1423
23.56667	1426
23.57500	1429
23.58333	1430
23.59167	1430
23.60000	1429
23.60833	1431
23.61667	1434
23.62500	1438
23.63333	1443
23.64167	1448
23.65000	1451
23.65833	1452
23.66667	1453
23.67500	1453
23.68333	1454
23.69167	1456
23.70000	1459
23.70833	1463
23.71667	1469
23.72500	1474
23.73333	1477
23.74167	1478
23.75000	1476
23.75833	1472
23.76667	1469
23.77500	1468
23.78333	1469
23.79167	1471
23.80000	1472
23.80833	1471
23.81667	1468
23.82500	1464
23.83333	1461
23.84167	1459
23.85000	1460
23.85833	1463
23.86667	1467
23.87500	1468
23.88333	1467
23.89167	1464
23.90000	1459
23.90833	1455
23.91667	1451
23.92500	1447
23.93333	1444
23.94167	1441
23.95000	1439
23.95833	1437
23.96667	1434
23.97500	1432
23.98333	1430
23.99167	1428
24.00000	1424
24.00833	1419
24.01667	1413
24.02500	1405
24.03333	1397
24.04167	1389
24.05000	1385
24.05833	1384
24.06667	1383
24.07500	1380
24.08333	1374
24.09167	1368
24.10000	1361
24.10833	1356
24.11667	1351
24.12500	1346
24.13333	1339
24.14167	1332
24.15000	1325
24.15833	1319
24.16667	1314
24.17500	1310
24.18333	1305
24.19167	1300
24.20000	1295
24.20833	1289
24.21667	1284
24.22500	1278
24.23333	1272
24.24167	1267
24.25000	1261
24.25833	1255
24.26667	1249
24.27500	1242
24.28333	1235
24.29167	1228
24.30000	1221
24.30833	1217
24.31667	1214
24.32500	1212
24.33333	1208
24.34167	1201
24.35000	1193
24.35833	1185
24.36667	1179
24.37500	1177
24.38333	1175
24.39167	1173
24.40000	1168
24.40833	1162
24.41667	1154
24.42500	1148
24.43333	1146
24.44167	1145
24.45000	1144
24.45833	1142
24.46667	1138
24.47500	1130
24.48333	1120
24.49167	1110
24.50000	1103
24.50833	1096
24.51667	1091
24.52500	1085
24.53333	1080
24.54167	1076
24.55000	1073
24.55833	1071
24.56667	1068
24.57500	1065
24.58333	1062
24.59167	1059
24.60000	1055
24.60833	1050
24.61667	1046
24.62500	1041
24.63333	1034
24.64167	1027
24.65000	1018
24.65833	1011
24.66667	1005
24.67500	1001
24.68333	998
24.69167	995
24.70000	990
24.70833	984
24.71667	978
24.72500	973
24.73333	969
24.74167	966
24.75000	962
24.75833	956
24.76667	949
24.77500	942
24.78333	935
24.79167	930
24.80000	925
24.80833	919
24.81667	912
24.82500	907
24.83333	904
24.84167	902
24.85000	901
24.85833	898
24.86667	894
24.87500	887
24.88333	878
24.89167	868
24.90000	858
24.90833	848
24.91667	840
24.92500	834
24.93333	829
24.94167	827
24.95000	823
24.95833	819
24.96667	813
24.97500	806
24.98333	799
24.99167	793
25.00000	788
25.00833	786
25.01667	785
25.02500	785
25.03333	783
25.04167	779
25.05000	770
25.05833	758
25.06667	746
25.07500	735
25.08333	726
25.09167	721
25.10000	719
25.10833	717
25.11667	714
25.12500	710
25.13333	704
25.14167	699
25.15000	693
25.15833	689
25.16667	686
25.17500	683
25.18333	681
25.19167	679
25.20000	676
25.20833	672
25.21667	666
25.22500	659
25.23333	653
25.24167	647
25.25000	643
25.25833	642
25.26667	641
25.27500	638
25.28333	636
25.29167	633
25.30000	631
25.30833	630
25.31667	628
25.32500	626
25.33333	621
25.34167	617
25.35000	612
25.35833	608
25.36667	605
25.37500	604
25.38333	604
25.39167	603
25.40000	601
25.40833	598
25.41667	595
25.42500	592
25.43333	590
25.44167	589
25.45000	589
25.45833	588
25.46667	586
25.47500	584
25.48333	581
25.49167	579
25.50000	577
25.50833	575
25.51667	574
25.52500	572
25.53333	570
25.54167	569
25.55000	567
25.55833	566
25.56667	565
25.57500	566
25.58333	567
25.59167	568
25.60000	569
25.60833	570
25.61667	571
25.62500	573
25.63333	573
25.64167	573
25.65000	572
25.65833	571
25.66667	570
25.67500	568
25.68333	567
25.69167	566
25.70000	567
25.70833	568
25.71667	568
25.72500	567
25.73333	562
25.74167	557
25.75000	552
25.75833	548
25.76667	545
25.77500	543
25.78333	541
25.79167	540
25.80000	540
25.80833	540
25.81667	540
25.82500	541
25.83333	542
25.84167	543
25.85000	543
25.85833	542
25.86667	540
25.87500	537
25.88333	534
25.89167	533
25.90000	533
25.90833	533
25.91667	535
25.92500	536
25.93333	536
25.94167	535
25.95000	535
25.95833	534
25.96667	534
25.97500	532
25.98333	531
25.99167	531
26.00000	531
26.00833	532
26.01667	532
26.02500	531
26.03333	529
26.04167	527
26.05000	524
26.05833	522
26.06667	521
26.07500	522
26.08333	524
26.09167	526
26.10000	526
26.10833	523
26.11667	516
26.12500	509
26.13333	501
26.14167	496
26.15000	491
26.15833	490
26.16667	490
26.17500	492
26.18333	495
26.19167	498
26.20000	501
26.20833	504
26.21667	505
26.22500	504
26.23333	503
26.24167	501
26.25000	498
26.25833	494
26.26667	492
26.27500	491
26.28333	492
26.29167	496
26.30000	501
26.30833	505
26.31667	510
26.32500	511
26.33333	508
26.34167	503
26.35000	497
26.35833	491
26.36667	487
26.37500	486
26.38333	487
26.39167	488
26.40000	488
26.40833	488
26.41667	487
26.42500	487
26.43333	490
26.44167	495
26.45000	501
26.45833	507
26.46667	512
26.47500	513
26.48333	512
26.49167	509
26.50000	504
26.50833	500
26.51667	495
26.52500	491
26.53333	487
26.54167	484
26.55000	482
26.55833	480
26.56667	479
26.57500	477
26.58333	475
26.59167	472
26.60000	470
26.60833	471
26.61667	475
26.62500	483
26.63333	492
26.64167	500
26.65000	505
26.65833	507
26.66667	507
26.67500	505
26.68333	503
26.69167	501
26.70000	499
26.70833	499
26.71667	498
26.72500	498
26.73333	498
26.74167	499
26.75000	501
26.75833	504
26.76667	507
26.77500	508
26.78333	509
26.79167	509
26.80000	509
26.80833	510
26.81667	512
26.82500	514
26.83333	513
26.84167	510
26.85000	507
26.85833	505
26.86667	503
26.87500	504
26.88333	506
26.89167	509
26.90000	512
26.90833	514
26.91667	515
26.92500	515
26.93333	516
26.94167	517
26.95000	520
26.95833	524
26.96667	528
26.97500	529
26.98333	528
26.99167	526
27.00000	522
27.00833	519
27.01667	518
27.02500	519
27.03333	521
27.04167	523
27.05000	524
27.05833	525
27.06667	528
27.07500	533
27.08333	538
27.09167	541
27.10000	543
27.10833	543
27.11667	541
27.12500	540
27.13333	539
27.14167	539
27.15000	538
27.15833	535
27.16667	532
27.17500	529
27.18333	527
27.19167	525
27.20000	524
27.20833	523
27.21667	522
27.22500	522
27.23333	523
27.24167	526
27.25000	531
27.25833	536
27.26667	540
27.27500	543
27.28333	544
27.29167	544
27.30000	543
27.30833	539
27.31667	535
27.32500	530
27.33333	525
27.34167	521
27.35000	520
27.35833	520
27.36667	521
27.37500	523
27.38333	524
27.39167	527
27.40000	529
27.40833	530
27.41667	530
27.42500	529
27.43333	529
27.44167	529
27.45000	531
27.45833	535
27.46667	540
27.47500	545
27.48333	549
27.49167	551
27.50000	551
27.50833	548
27.51667	544
27.52500	541
27.53333	539
27.54167	538
27.55000	538
27.55833	538
27.56667	537
27.57500	535
27.58333	534
27.59167	534
27.60000	536
27.60833	538
27.61667	539
27.62500	539
27.63333	537
27.64167	534
27.65000	533
27.65833	534
27.66667	536
27.67500	541
27.68333	545
27.69167	548
27.70000	551
27.70833	555
27.71667	558
27.72500	562
27.73333	567
27.74167	571
27.75000	574
27.75833	574
27.76667	574
27.77500	573
27.78333	572
27.79167	571
27.80000	571
27.80833	571
27.81667	572
27.82500	572
27.83333	573
27.84167	573
27.85000	572
27.85833	572
27.86667	573
27.87500	576
27.88333	578
27.89167	581
27.90000	583
27.90833	584
27.91667	586
27.92500	588
27.93333	590
27.94167	593
27.95000	594
27.95833	595
27.96667	595
27.97500	595
27.98333	596
27.99167	597
28.00000	598
28.00833	601
28.01667	605
28.02500	608
28.03333	611
28.04167	611
28.05000	610
28.05833	610
28.06667	610
28.07500	612
28.08333	614
28.09167	616
28.10000	619
28.10833	620
28.11667	620
28.12500	619
28.13333	618
28.14167	616
28.15000	615
28.15833	614
28.16667	615
28.17500	618
28.18333	623
28.19167	629
28.20000	634
28.20833	640
28.21667	645
28.22500	649
28.23333	650
28.24167	650
28.25000	649
28.25833	649
28.26667	649
28.27500	650
28.28333	651
28.29167	650
28.30000	648
28.30833	646
28.31667	648
28.32500	652
28.33333	657
28.34167	663
28.35000	666
28.35833	665
28.36667	663
28.37500	661
28.38333	659
28.39167	659
28.40000	660
28.40833	662
28.41667	664
28.42500	667
28.43333	670
28.44167	673
28.45000	676
28.45833	679
28.46667	683
28.47500	687
28.48333	691
28.49167	693
28.50000	696
28.50833	698
28.51667	699
28.52500	699
28.53333	700
28.54167	703
28.55000	709
28.55833	715
28.56667	721
28.57500	726
28.58333	730
28.59167	732
28.60000	733
28.60833	735
28.61667	736
28.62500	735
28.63333	733
28.64167	730
28.65000	729
28.65833	729
28.66667	731
28.67500	734
28.68333	737
28.69167	740
28.70000	742
28.70833	745
28.71667	748
28.72500	751
28.73333	754
28.74167	757
28.75000	758
28.75833	759
28.76667	759
28.77500	760
28.78333	761
28.79167	762
28.80000	765
28.80833	767
28.81667	770
28.82500	773
28.83333	778
28.84167	783
28.85000	787
28.85833	789
28.86667	790
28.87500	790
28.88333	790
28.89167	792
28.90000	797
28.90833	804
28.91667	811
28.92500	817
28.93333	822
28.94167	827
28.95000	832
28.95833	838
28.96667	843
28.97500	847
28.98333	849
28.99167	851
29.00000	851
29.00833	853
29.01667	855
29.02500	859
29.03333	864
29.04167	871
29.05000	878
29.05833	884
29.06667	891
29.07500	897
29.08333	905
29.09167	913
29.10000	922
29.10833	928
29.11667	932
29.12500	933
29.13333	934
29.14167	936
29.15000	942
29.15833	950
29.16667	957
29.17500	963
29.18333	968
29.19167	970
29.20000	971
29.20833	974
29.21667	981
29.22500	990
29.23333	1001
29.24167	1012
29.25000	1022
29.25833	1031
29.26667	1037
29.27500	1041
29.28333	1044
29.29167	1047
29.30000	1050
29.30833	1055
29.31667	1062
29.32500	1070
29.33333	1080
29.34167	1090
29.35000	1103
29.35833	1116
29.36667	1128
29.37500	1139
29.38333	1150
29.39167	1161
29.40000	1173
29.40833	1186
29.41667	1198
29.42500	1210
29.43333	1221
29.44167	1233
29.45000	1245
29.45833	1259
29.46667	1273
29.47500	1287
29.48333	1300
29.49167	1314
29.50000	1328
29.50833	1345
29.51667	1362
29.52500	1380
29.53333	1399
29.54167	1417
29.55000	1435
29.55833	1453
29.56667	1472
29.57500	1494
29.58333	1516
29.59167	1536
29.60000	1556
29.60833	1573
29.61667	1592
29.62500	1612
29.63333	1637
29.64167	1664
29.65000	1694
29.65833	1725
29.66667	1756
29.67500	1788
29.68333	1819
29.69167	1849
29.70000	1880
29.70833	1913
29.71667	1949
29.72500	1987
29.73333	2026
29.74167	2065
29.75000	2105
29.75833	2144
29.76667	2185
29.77500	2230
29.78333	2275
29.79167	2322
29.80000	2370
29.80833	2418
29.81667	2467
29.82500	2516
29.83333	2566
29.84167	2618
29.85000	2673
29.85833	2730
29.86667	2788
29.87500	2848
29.88333	2908
29.89167	2972
29.90000	3038
29.90833	3106
29.91667	3176
29.92500	3243
29.93333	3309
29.94167	3374
29.95000	3437
29.95833	3503
29.96667	3570
29.97500	3640
29.98333	3711
29.99167	3784
30.00000	3859
30.00833	3932
30.01667	4007
30.02500	4080
30.03333	4155
30.04167	4229
30.05000	4305
30.05833	4382
30.06667	4458
30.07500	4535
30.08333	4610
30.09167	4683
30.10000	4755
30.10833	4825
30.11667	4894
30.12500	4961
30.13333	5030
30.14167	5099
30.15000	5167
30.15833	5234
30.16667	5299
30.17500	5365
30.18333	5428
30.19167	5490
30.20000	5551
30.20833	5610
30.21667	5667
30.22500	5719
30.23333	5767
30.24167	5812
30.25000	5855
30.25833	5896
30.26667	5936
30.27500	5976
30.28333	6014
30.29167	6049
30.30000	6081
30.30833	6109
30.31667	6136
30.32500	6160
30.33333	6183
30.34167	6202
30.35000	6219
30.35833	6232
30.36667	6242
30.37500	6248
30.38333	6251
30.39167	6249
30.40000	6243
30.40833	6234
30.41667	6223
30.42500	6210
30.43333	6196
30.44167	6181
30.45000	6163
30.45833	6143
30.46667	6121
30.47500	6097
30.48333	6072
30.49167	6043
30.50000	6011
30.50833	5975
30.51667	5935
30.52500	5892
30.53333	5846
30.54167	5800
30.55000	5755
30.55833	5710
30.56667	5667
30.57500	5622
30.58333	5575
30.59167	5523
30.60000	5467
30.60833	5408
30.61667	5347
30.62500	5289
30.63333	5232
30.64167	5177
30.65000	5122
30.65833	5067
30.66667	5011
30.67500	4953
30.68333	4895
30.69167	4834
30.70000	4771
30.70833	4708
30.71667	4643
30.72500	4580
30.73333	4515
30.74167	4452
30.75000	4389
30.75833	4326
30.76667	4267
30.77500	4207
30.78333	4149
30.79167	4091
30.80000	4031
30.80833	3973
30.81667	3914
30.82500	3856
30.83333	3798
30.84167	3741
30.85000	3685
30.85833	3628
30.86667	3573
30.87500	3518
30.88333	3464
30.89167	3409
30.90000	3355
30.90833	3304
30.91667	3253
30.92500	3205
30.93333	3159
30.94167	3114
30.95000	3068
30.95833	3020
30.96667	2972
30.97500	2925
30.98333	2881
30.99167	2840
31.00000	2801
31.00833	2762
31.01667	2721
31.02500	2682
31.03333	2641
31.04167	2601
31.05000	2563
31.05833	2525
31.06667	2490
31.07500	2454
31.08333	2420
31.09167	2386
31.10000	2353
31.10833	2320
31.11667	2287
31.12500	2255
31.13333	2225
31.14167	2197
31.15000	2171
31.15833	2146
31.16667	2121
31.17500	2095
31.18333	2069
31.19167	2045
31.20000	2021
31.20833	1999
31.21667	1978
31.22500	1958
31.23333	1938
31.24167	1917
31.25000	1895
31.25833	1872
31.26667	1849
31.27500	1827
31.28333	1806
31.29167	1787
31.30000	1770
31.30833	1755
31.31667	1740
31.32500	1726
31.33333	1712
31.34167	1698
31.35000	1685
31.35833	1672
31.36667	1658
31.37500	1641
31.38333	1623
31.39167	1604
31.40000	1585
31.40833	1570
31.41667	1558
31.42500	1549
31.43333	1541
31.44167	1532
31.45000	1521
31.45833	1508
31.46667	1494
31.47500	1481
31.48333	1470
31.49167	1461
31.50000	1453
31.50833	1445
31.51667	1437
31.52500	1428
31.53333	1419
31.54167	1410
31.55000	1403
31.55833	1396
31.56667	1390
31.57500	1384
31.58333	1378
31.59167	1371
31.60000	1364
31.60833	1358
31.61667	1352
31.62500	1346
31.63333	1341
31.64167	1336
31.65000	1331
31.65833	1326
31.66667	1321
31.67500	1317
31.68333	1313
31.69167	1307
31.70000	1301
31.70833	1294
31.71667	1288
31.72500	1283
31.73333	1280
31.74167	1279
31.75000	1278
31.75833	1277
31.76667	1276
31.77500	1275
31.78333	1274
31.79167	1273
31.80000	1271
31.80833	1269
31.81667	1266
31.82500	1265
31.83333	1264
31.84167	1264
31.85000	1263
31.85833	1262
31.86667	1260
31.87500	1260
31.88333	1259
31.89167	1260
31.90000	1262
31.90833	1265
31.91667	1268
31.92500	1272
31.93333	1274
31.94167	1276
31.95000	1277
31.95833	1278
31.96667	1280
31.97500	1286
31.98333	1292
31.99167	1299
32.00000	1305
32.00833	1309
32.01667	1313
32.02500	1318
32.03333	1327
32.04167	1338
32.05000	1349
32.05833	1361
32.06667	1371
32.07500	1380
32.08333	1389
32.09167	1401
32.10000	1415
32.10833	1431
32.11667	1448
32.12500	1464
32.13333	1480
32.14167	1494
32.15000	1508
32.15833	1522
32.16667	1537
32.17500	1555
32.18333	1575
32.19167	1599
32.20000	1626
32.20833	1654
32.21667	1688
32.22500	1723
32.23333	1756
32.24167	1787
32.25000	1816
32.25833	1849
32.26667	1885
32.27500	1923
32.28333	1960
32.29167	2001
32.30000	2049
32.30833	2102
32.31667	2158
32.32500	2214
32.33333	2270
32.34167	2324
32.35000	2382
32.35833	2451
32.36667	2526
32.37500	2601
32.38333	2672
32.39167	2745
32.40000	2822
32.40833	2906
32.41667	3002
32.42500	3099
32.43333	3205
32.44167	3327
32.45000	3451
32.45833	3569
32.46667	3685
32.47500	3812
32.48333	3951
32.49167	4092
32.50000	4226
32.50833	4361
32.51667	4512
32.52500	4677
32.53333	4843
32.54167	5003
32.55000	5169
32.55833	5346
32.56667	5531
32.57500	5737
32.58333	5962
32.59167	6189
32.60000	6404
32.60833	6616
32.61667	6840
32.62500	7066
32.63333	7308
32.64167	7573
32.65000	7840
32.65833	8096
32.66667	8344
32.67500	8605
32.68333	8871
32.69167	9149
32.70000	9436
32.70833	9725
32.71667	10024
32.72500	10313
32.73333	10613
32.74167	10945
32.75000	11280
32.75833	11596
32.76667	11899
32.77500	12211
32.78333	12521
32.79167	12839
32.80000	13158
32.80833	13473
32.81667	13794
32.82500	14109
32.83333	14431
32.84167	14749
32.85000	15067
32.85833	15386
32.86667	15693
32.87500	16008
32.88333	16332
32.89167	16641
32.90000	16922
32.90833	17190
32.91667	17464
32.92500	17731
32.93333	18003
32.94167	18267
32.95000	18523
32.95833	18772
32.96667	19006
32.97500	19238
32.98333	19456
32.99167	19666
33.00000	19866
33.00833	20051
33.01667	20227
33.02500	20388
33.03333	20540
33.04167	20681
33.05000	20810
33.05833	20930
33.06667	21036
33.07500	21131
33.08333	21212
33.09167	21277
33.10000	21328
33.10833	21365
33.11667	21389
33.12500	21401
33.13333	21402
33.14167	21393
33.15000	21371
33.15833	21335
33.16667	21287
33.17500	21225
33.18333	21154
33.19167	21069
33.20000	20973
33.20833	20866
33.21667	20745
33.22500	20616
33.23333	20474
33.24167	20323
33.25000	20162
33.25833	19990
33.26667	19814
33.27500	19626
33.28333	19432
33.29167	19225
33.30000	19008
33.30833	18785
33.31667	18548
33.32500	18312
33.33333	18067
33.34167	17820
33.35000	17568
33.35833	17308
33.36667	17048
33.37500	16778
33.38333	16511
33.39167	16239
33.40000	15966
33.40833	15693
33.41667	15412
33.42500	15136
33.43333	14851
33.44167	14568
33.45000	14285
33.45833	13999
33.46667	13719
33.47500	13434
33.48333	13155
33.49167	12874
33.50000	12595
33.50833	12321
33.51667	12044
33.52500	11776
33.53333	11505
33.54167	11238
33.55000	10973
33.55833	10708
33.56667	10451
33.57500	10194
33.58333	9945
33.59167	9697
33.60000	9452
33.60833	9214
33.61667	8975
33.62500	8747
33.63333	8519
33.64167	8298
33.65000	8081
33.65833	7863
33.66667	7653
33.67500	7442
33.68333	7241
33.69167	7044
33.70000	6853
33.70833	6669
33.71667	6484
33.72500	6306
33.73333	6127
33.74167	5953
33.75000	5783
33.75833	5616
33.76667	5457
33.77500	5300
33.78333	5149
33.79167	5001
33.80000	4857
33.80833	4718
33.81667	4581
33.82500	4451
33.83333	4323
33.84167	4200
33.85000	4079
33.85833	3960
33.86667	3847
33.87500	3738
33.88333	3635
33.89167	3534
33.90000	3436
33.90833	3339
33.91667	3240
33.92500	3146
33.93333	3052
33.94167	2964
33.95000	2882
33.95833	2804
33.96667	2730
33.97500	2656
33.98333	2584
33.99167	2511
34.00000	2439
34.00833	2371
34.01667	2304
34.02500	2241
34.03333	2180
34.04167	2122
34.05000	2066
34.05833	2012
34.06667	1963
34.07500	1916
34.08333	1870
34.09167	1823
34.10000	1776
34.10833	1728
34.11667	1679
34.12500	1635
34.13333	1593
34.14167	1555
34.15000	1518
34.15833	1482
34.16667	1447
34.17500	1413
34.18333	1380
34.19167	1349
34.20000	1317
34.20833	1287
34.21667	1256
34.22500	1226
34.23333	1196
34.24167	1167
34.25000	1138
34.25833	1111
34.26667	1086
34.27500	1061
34.28333	1038
34.29167	1016
34.30000	994
34.30833	972
34.31667	951
34.32500	929
34.33333	906
34.34167	882
34.35000	860
34.35833	839
34.36667	820
34.37500	804
34.38333	789
34.39167	773
34.40000	756
34.40833	739
34.41667	722
34.42500	706
34.43333	690
34.44167	675
34.45000	661
34.45833	648
34.46667	635
34.47500	623
34.48333	612
34.49167	601
34.50000	591
34.50833	583
34.51667	576
34.52500	571
34.53333	566
34.54167	561
34.55000	555
34.55833	547
34.56667	536
34.57500	524
34.58333	510
34.59167	497
34.60000	486
34.60833	476
34.61667	468
34.62500	460
34.63333	450
34.64167	441
34.65000	432
34.65833	424
34.66667	418
34.67500	414
34.68333	410
34.69167	407
34.70000	404
34.70833	401
34.71667	397
34.72500	392
34.73333	386
34.74167	379
34.75000	372
34.75833	365
34.76667	358
34.77500	353
34.78333	347
34.79167	341
34.80000	335
34.80833	328
34.81667	321
34.82500	316
34.83333	312
34.84167	310
34.85000	308
34.85833	306
34.86667	304
34.87500	302
34.88333	298
34.89167	294
34.90000	289
34.90833	284
34.91667	280
34.92500	277
34.93333	275
34.94167	275
34.95000	274
34.95833	273
34.96667	271
34.97500	269
34.98333	266
34.99167	262
35.00000	258
35.00833	252
35.01667	246
35.02500	241
35.03333	237
35.04167	235
35.05000	234
35.05833	233
35.06667	231
35.07500	226
35.08333	221
35.09167	216
35.10000	213
35.10833	213
35.11667	217
35.12500	220
35.13333	223
35.14167	223
35.15000	222
35.15833	219
35.16667	215
35.17500	212
35.18333	210
35.19167	210
35.20000	212
35.20833	214
35.21667	215
35.22500	213
35.23333	210
35.24167	207
35.25000	204
35.25833	203
35.26667	202
35.27500	201
35.28333	198
35.29167	193
35.30000	188
35.30833	186
35.31667	187
35.32500	190
35.33333	194
35.34167	196
35.35000	195
35.35833	191
35.36667	185
35.37500	180
35.38333	174
35.39167	169
35.40000	163
35.40833	160
35.41667	158
35.42500	157
35.43333	157
35.44167	158
35.45000	159
35.45833	160
35.46667	160
35.47500	161
35.48333	161
35.49167	160
35.50000	158
35.50833	155
35.51667	152
35.52500	148
35.53333	146
35.54167	144
35.55000	143
35.55833	141
35.56667	139
35.57500	137
35.58333	135
35.59167	134
35.60000	132
35.60833	129
35.61667	125
35.62500	119
35.63333	114
35.64167	109
35.65000	106
35.65833	104
35.66667	103
35.67500	101
35.68333	99
35.69167	97
35.70000	96
35.70833	95
35.71667	96
35.72500	97
35.73333	100
35.74167	102
35.75000	103
35.75833	103
35.76667	101
35.77500	97
35.78333	93
35.79167	89
35.80000	87
35.80833	87
35.81667	88
35.82500	90
35.83333	91
35.84167	92
35.85000	91
35.85833	88
35.86667	85
35.87500	82
35.88333	79
35.89167	77
35.90000	76
35.90833	74
35.91667	74
35.92500	74
35.93333	74
35.94167	73
35.95000	72
35.95833	70
35.96667	68
35.97500	67
35.98333	65
35.99167	65
36.00000	64
36.00833	64
36.01667	63
36.02500	62
36.03333	62
36.04167	62
36.05000	61
36.05833	59
36.06667	58
36.07500	58
36.08333	59
36.09167	60
36.10000	62
36.10833	62
36.11667	61
36.12500	60
36.13333	62
36.14167	65
36.15000	69
36.15833	74
36.16667	77
36.17500	80
36.18333	81
36.19167	81
36.20000	79
36.20833	76
36.21667	72
36.22500	68
36.23333	68
36.24167	69
36.25000	70
36.25833	71
36.26667	70
36.27500	64
36.28333	59
36.29167	55
36.30000	55
36.30833	57
36.31667	60
36.32500	63
36.33333	63
36.34167	62
36.35000	62
36.35833	61
36.36667	61
36.37500	61
36.38333	60
36.39167	58
36.40000	56
36.40833	52
36.41667	49
36.42500	48
36.43333	49
36.44167	53
36.45000	56
36.45833	59
36.46667	61
36.47500	61
36.48333	60
36.49167	60
36.50000	60
36.50833	61
36.51667	61
36.52500	60
36.53333	60
36.54167	60
36.55000	58
36.55833	53
36.56667	49
36.57500	46
36.58333	44
36.59167	46
36.60000	49
36.60833	52
36.61667	52
36.62500	52
36.63333	51
36.64167	50
36.65000	50
36.65833	51
36.66667	51
36.67500	51
36.68333	50
36.69167	49
36.70000	49
36.70833	49
36.71667	51
36.72500	53
36.73333	54
36.74167	54
36.75000	55
36.75833	56
36.76667	59
36.77500	63
36.78333	65
36.79167	66
36.80000	64
36.80833	61
36.81667	57
36.82500	54
36.83333	53
36.84167	54
36.85000	58
36.85833	63
36.86667	68
36.87500	71
36.88333	71
36.89167	68
36.90000	64
36.90833	60
36.91667	57
36.92500	55
36.93333	56
36.94167	60
36.95000	63
36.95833	66
36.96667	68
36.97500	68
36.98333	67
36.99167	67
37.00000	68
37.00833	68
37.01667	66
37.02500	64
37.03333	63
37.04167	63
37.05000	63
37.05833	63
37.06667	63
37.07500	63
37.08333	64
37.09167	66
37.10000	67
37.10833	69
37.11667	70
37.12500	72
37.13333	76
37.14167	81
37.15000	86
37.15833	88
37.16667	89
37.17500	85
37.18333	81
37.19167	78
37.20000	75
37.20833	73
37.21667	72
37.22500	71
37.23333	70
37.24167	71
37.25000	73
37.25833	76
37.26667	78
37.27500	78
37.28333	77
37.29167	75
37.30000	71
37.30833	67
37.31667	62
37.32500	59
37.33333	59
37.34167	61
37.35000	65
37.35833	67
37.36667	69
37.37500	69
37.38333	68
37.39167	67
37.40000	65
37.40833	62
37.41667	58
37.42500	54
37.43333	52
37.44167	51
37.45000	50
37.45833	49
37.46667	48
37.47500	47
37.48333	48
37.49167	51
37.50000	56
37.50833	59
37.51667	59
37.52500	57
37.53333	54
37.54167	50
37.55000	46
37.55833	43
37.56667	41
37.57500	38
37.58333	37
37.59167	37
37.60000	38
37.60833	39
37.61667	40
37.62500	41
37.63333	42
37.64167	44
37.65000	46
37.65833	48
37.66667	50
37.67500	50
37.68333	49
37.69167	47
37.70000	46
37.70833	46
37.71667	48
37.72500	49
37.73333	50
37.74167	50
37.75000	48
37.75833	45
37.76667	43
37.77500	43
37.78333	44
37.79167	44
37.80000	43
37.80833	40
37.81667	38
37.82500	37
37.83333	36
37.84167	36
37.85000	36
37.85833	35
37.86667	33
37.87500	33
37.88333	32
37.89167	31
37.90000	30
37.90833	29
37.91667	28
37.92500	28
37.93333	30
37.94167	32
37.95000	34
37.95833	35
37.96667	35
37.97500	34
37.98333	34
37.99167	35
38.00000	36
38.00833	37
38.01667	37
38.02500	36
38.03333	35
38.04167	35
38.05000	35
38.05833	36
38.06667	36
38.07500	35
38.08333	33
38.09167	31
38.10000	29
38.10833	28
38.11667	27
38.12500	28
38.13333	30
38.14167	33
38.15000	35
38.15833	34
38.16667	31
38.17500	27
38.18333	23
38.19167	20
38.20000	20
38.20833	20
38.21667	22
38.22500	24
38.23333	25
38.24167	27
38.25000	27
38.25833	26
38.26667	24
38.27500	22
38.28333	20
38.29167	19
38.30000	19
38.30833	19
38.31667	21
38.32500	24
38.33333	26
38.34167	28
38.35000	28
38.35833	26
38.36667	24
38.37500	21
38.38333	18
38.39167	18
38.40000	20
38.40833	24
38.41667	28
38.42500	31
38.43333	32
38.44167	31
38.45000	30
38.45833	29
38.46667	28
38.47500	26
38.48333	25
38.49167	25
38.50000	27
38.50833	31
38.51667	35
38.52500	38
38.53333	39
38.54167	38
38.55000	35
38.55833	33
38.56667	29
38.57500	26
38.58333	22
38.59167	20
38.60000	19
38.60833	18
38.61667	18
38.62500	18
38.63333	18
38.64167	20
38.65000	22
38.65833	24
38.66667	26
38.67500	27
38.68333	27
38.69167	26
38.70000	23
38.70833	20
38.71667	15
38.72500	11
38.73333	7
38.74167	4
38.75000	3
38.75833	2
38.76667	3
38.77500	6
38.78333	8
38.79167	11
38.80000	13
38.80833	15
38.81667	15
38.82500	15
38.83333	15
38.84167	14
38.85000	14
38.85833	15
38.86667	17
38.87500	18
38.88333	19
38.89167	19
38.90000	17
38.90833	16
38.91667	16
38.92500	16
38.93333	17
38.94167	16
38.95000	16
38.95833	14
38.96667	13
38.97500	12
38.98333	12
38.99167	13
39.00000	16
39.00833	19
39.01667	23
39.02500	27
39.03333	29
39.04167	31
39.05000	30
39.05833	27
39.06667	24
39.07500	21
39.08333	20
39.09167	20
39.10000	21
39.10833	23
39.11667	24
39.12500	25
39.13333	27
39.14167	28
39.15000	30
39.15833	32
39.16667	34
39.17500	35
39.18333	36
39.19167	36
39.20000	34
39.20833	31
39.21667	27
39.22500	25
39.23333	23
39.24167	21
39.25000	18
39.25833	16
39.26667	15
39.27500	17
39.28333	20
39.29167	24
39.30000	29
39.30833	32
39.31667	33
39.32500	33
39.33333	33
39.34167	32
39.35000	29
39.35833	26
39.36667	24
39.37500	22
39.38333	20
39.39167	18
39.40000	18
39.40833	17
39.41667	16
39.42500	14
39.43333	14
39.44167	14
39.45000	16
39.45833	17
39.46667	18
39.47500	17
39.48333	14
39.49167	12
39.50000	11
39.50833	12
39.51667	16
39.52500	18
39.53333	17
39.54167	15
39.55000	11
39.55833	7
39.56667	4
39.57500	2
39.58333	2
39.59167	3
39.60000	6
39.60833	9
39.61667	12
39.62500	14
39.63333	14
39.64167	12
39.65000	9
39.65833	5
39.66667	2
39.67500	-1
39.68333	-3
39.69167	-4
39.70000	-2
39.70833	1
39.71667	4
39.72500	8
39.73333	12
39.74167	15
39.75000	16
39.75833	17
39.76667	17
39.77500	17
39.78333	17
39.79167	16
39.80000	15
39.80833	12
39.81667	9
39.82500	6
39.83333	3
39.84167	1
39.85000	-1
39.85833	-1
39.86667	-1
39.87500	-0
39.88333	1
39.89167	3
39.90000	5
39.90833	6
39.91667	8
39.92500	8
39.93333	5
39.94167	2
39.95000	-1
39.95833	-3
39.96667	-2
39.97500	0
39.98333	3
39.99167	7
40.00000	11
40.00833	14
40.01667	15
40.02500	14
40.03333	12
40.04167	9
40.05000	7
40.05833	7
40.06667	7
40.07500	9
40.08333	10
40.09167	12
40.10000	12
40.10833	13
40.11667	14
40.12500	15
40.13333	17
40.14167	18
40.15000	18
40.15833	17
40.16667	15
40.17500	13
40.18333	11
40.19167	10
40.20000	11
40.20833	13
40.21667	16
40.22500	19
40.23333	24
40.24167	29
40.25000	35
40.25833	43
40.26667	51
40.27500	60
40.28333	68
40.29167	71
40.30000	71
40.30833	69
40.31667	67
40.32500	65
40.33333	65
40.34167	67
40.35000	69
40.35833	71
40.36667	73
40.37500	76
40.38333	82
40.39167	88
40.40000	95
40.40833	101
40.41667	106
40.42500	110
40.43333	113
40.44167	116
40.45000	121
40.45833	127
40.46667	134
40.47500	141
40.48333	146
40.49167	149
40.50000	149
40.50833	150
40.51667	154
40.52500	160
40.53333	170
40.54167	181
40.55000	192
40.55833	204
40.56667	213
40.57500	220
40.58333	226
40.59167	230
40.60000	235
40.60833	242
40.61667	249
40.62500	257
40.63333	264
40.64167	270
40.65000	275
40.65833	280
40.66667	287
40.67500	294
40.68333	302
40.69167	310
40.70000	317
40.70833	323
40.71667	328
40.72500	334
40.73333	341
40.74167	349
40.75000	359
40.75833	369
40.76667	377
40.77500	384
40.78333	388
40.79167	391
40.80000	394
40.80833	400
40.81667	408
40.82500	417
40.83333	425
40.84167	430
40.85000	433
40.85833	431
40.86667	428
40.87500	425
40.88333	422
40.89167	421
40.90000	422
40.90833	425
40.91667	429
40.92500	433
40.93333	438
40.94167	442
40.95000	445
40.95833	447
40.96667	448
40.97500	450
40.98333	453
40.99167	453
41.00000	453
41.00833	452
41.01667	452
41.02500	451
41.03333	451
41.04167	452
41.05000	450
41.05833	447
41.06667	444
41.07500	442
41.08333	438
41.09167	433
41.10000	427
41.10833	419
41.11667	412
41.12500	406
41.13333	401
41.14167	397
41.15000	393
41.15833	389
41.16667	386
41.17500	382
41.18333	379
41.19167	375
41.20000	370
41.20833	362
41.21667	354
41.22500	344
41.23333	335
41.24167	326
41.25000	320
41.25833	316
41.26667	314
41.27500	313
41.28333	312
41.29167	308
41.30000	300
41.30833	290
41.31667	279
41.32500	269
41.33333	261
41.34167	257
41.35000	254
41.35833	254
41.36667	252
41.37500	248
41.38333	242
41.39167	233
41.40000	222
41.40833	212
41.41667	204
41.42500	197
41.43333	192
41.44167	186
41.45000	180
41.45833	172
41.46667	166
41.47500	162
41.48333	158
41.49167	155
41.50000	152
41.50833	147
41.51667	140
41.52500	133
41.53333	128
41.54167	124
41.55000	120
41.55833	117
41.56667	113
41.57500	108
41.58333	103
41.59167	96
41.60000	90
41.60833	83
41.61667	77
41.62500	71
41.63333	67
41.64167	64
41.65000	62
41.65833	60
41.66667	59
41.67500	57
41.68333	56
41.69167	53
41.70000	50
41.70833	46
41.71667	42
41.72500	38
41.73333	37
41.74167	38
41.75000	42
41.75833	46
41.76667	48
41.77500	48
41.78333	45
41.79167	40
41.80000	35
41.80833	31
41.81667	28
41.82500	25
41.83333	21
41.84167	16
41.85000	9
41.85833	3
41.86667	-2
41.87500	-4
41.88333	-5
41.89167	-6
41.90000	-5
41.90833	-4
41.91667	-3
41.92500	-1
41.93333	1
41.94167	1
41.95000	1
41.95833	-2
41.96667	-5
41.97500	-8
41.98333	-11
41.99167	-13
42.00000	-14
42.00833	-15
42.01667	-15
42.02500	-15
42.03333	-15
42.04167	-16
42.05000	-17
42.05833	-17
42.06667	-17
42.07500	-18
42.08333	-20
42.09167	-23
42.10000	-27
42.10833	-29
42.11667	-29
42.12500	-28
42.13333	-27
42.14167	-27
42.15000	-28
42.15833	-30
42.16667	-31
42.17500	-32
42.18333	-32
42.19167	-31
42.20000	-30
42.20833	-30
42.21667	-30
42.22500	-32
42.23333	-35
42.24167	-37
42.25000	-39
42.25833	-40
42.26667	-39
42.27500	-37
42.28333	-34
42.29167	-33
42.30000	-33
42.30833	-34
42.31667	-36
42.32500	-37
42.33333	-36
42.34167	-35
42.35000	-34
42.35833	-35
42.36667	-38
42.37500	-41
42.38333	-43
42.39167	-45
42.40000	-45
42.40833	-44
42.41667	-43
42.42500	-41
42.43333	-38
42.44167	-36
42.45000	-36
42.45833	-39
42.46667	-42
42.47500	-46
42.48333	-48
42.49167	-49
42.50000	-49
42.50833	-49
42.51667	-50
42.52500	-51
42.53333	-51
42.54167	-49
42.55000	-46
42.55833	-41
42.56667	-36
42.57500	-33
42.58333	-31
42.59167	-31
42.60000	-33
42.60833	-35
42.61667	-37
42.62500	-40
42.63333	-42
42.64167	-43
42.65000	-44
42.65833	-44
42.66667	-43
42.67500	-43
42.68333	-44
42.69167	-47
42.70000	-50
42.70833	-51
42.71667	-50
42.72500	-47
42.73333	-43
42.74167	-38
42.75000	-36
42.75833	-36
42.76667	-39
42.77500	-44
42.78333	-48
42.79167	-49
42.80000	-47
42.80833	-44
42.81667	-41
42.82500	-41
42.83333	-45
42.84167	-52
42.85000	-58
42.85833	-63
42.86667	-66
42.87500	-65
42.88333	-61
42.89167	-55
42.90000	-48
42.90833	-42
42.91667	-39
42.92500	-37
42.93333	-37
42.94167	-37
42.95000	-39
42.95833	-40
42.96667	-41
42.97500	-42
42.98333	-43
42.99167	-44
43.00000	-46
43.00833	-47
43.01667	-48
43.02500	-49
43.03333	-51
43.04167	-54
43.05000	-56
43.05833	-58
43.06667	-58
43.07500	-56
43.08333	-52
43.09167	-47
43.10000	-43
43.10833	-39
43.11667	-36
43.12500	-34
43.13333	-35
43.14167	-37
43.15000	-38
43.15833	-37
43.16667	-36
43.17500	-34
43.18333	-33
43.19167	-34
43.20000	-35
43.20833	-37
43.21667	-39
43.22500	-41
43.23333	-44
43.24167	-45
43.25000	-45
43.25833	-43
43.26667	-41
43.27500	-41
43.28333	-43
43.29167	-46
43.30000	-50
43.30833	-53
43.31667	-54
43.32500	-53
43.33333	-50
43.34167	-47
43.35000	-44
43.35833	-41
43.36667	-40
43.37500	-41
43.38333	-42
43.39167	-41
43.40000	-40
43.40833	-37
43.41667	-35
43.42500	-33
43.43333	-33
43.44167	-34
43.45000	-35
43.45833	-36
43.46667	-37
43.47500	-40
43.48333	-44
43.49167	-48
43.50000	-52
43.50833	-55
43.51667	-54
43.52500	-53
43.53333	-51
43.54167	-50
43.55000	-50
43.55833	-51
43.56667	-53
43.57500	-56
43.58333	-58
43.59167	-59
43.60000	-59
43.60833	-57
43.61667	-55
43.62500	-52
43.63333	-51
43.64167	-52
43.65000	-53
43.65833	-54
43.66667	-54
43.67500	-51
43.68333	-48
43.69167	-46
43.70000	-45
43.70833	-45
43.71667	-46
43.72500	-48
43.73333	-49
43.74167	-50
43.75000	-53
43.75833	-55
43.76667	-57
43.77500	-58
43.78333	-58
43.79167	-58
43.80000	-57
43.80833	-58
43.81667	-59
43.82500	-62
43.83333	-64
43.84167	-64
43.85000	-63
43.85833	-59
43.86667	-56
43.87500	-54
43.88333	-52
43.89167	-50
43.90000	-49
43.90833	-47
43.91667	-46
43.92500	-45
43.93333	-44
43.94167	-43
43.95000	-42
43.95833	-42
43.96667	-43
43.97500	-46
43.98333	-50
43.99167	-53
44.00000	-57
44.00833	-59
44.01667	-61
44.02500	-61
44.03333	-60
44.04167	-58
44.05000	-56
44.05833	-55
44.06667	-55
44.07500	-55
44.08333	-54
44.09167	-53
44.10000	-51
44.10833	-49
44.11667	-46
44.12500	-45
44.13333	-45
44.14167	-48
44.15000	-50
44.15833	-52
44.16667	-52
44.17500	-50
44.18333	-47
44.19167	-43
44.20000	-40
44.20833	-39
44.21667	-41
44.22500	-45
44.23333	-49
44.24167	-52
44.25000	-54
44.25833	-54
44.26667	-53
44.27500	-54
44.28333	-56
44.29167	-58
44.30000	-60
44.30833	-62
44.31667	-64
44.32500	-66
44.33333	-69
44.34167	-72
44.35000	-74
44.35833	-73
44.36667	-69
44.37500	-63
44.38333	-57
44.39167	-52
44.40000	-48
44.40833	-48
44.41667	-52
44.42500	-59
44.43333	-66
44.44167	-72
44.45000	-76
44.45833	-77
44.46667	-76
44.47500	-74
44.48333	-71
44.49167	-68
44.50000	-64
44.50833	-62
44.51667	-61
44.52500	-60
44.53333	-60
44.54167	-59
44.55000	-59
44.55833	-60
44.56667	-63
44.57500	-66
44.58333	-69
44.59167	-72
44.60000	-73
44.60833	-73
44.61667	-72
44.62500	-68
44.63333	-63
44.64167	-57
44.65000	-53
44.65833	-50
44.66667	-49
44.67500	-48
44.68333	-49
44.69167	-50
44.70000	-51
44.70833	-52
44.71667	-53
44.72500	-54
44.73333	-54
44.74167	-54
44.75000	-54
44.75833	-55
44.76667	-56
44.77500	-58
44.78333	-60
44.79167	-63
44.80000	-65
44.80833	-66
44.81667	-66
44.82500	-64
44.83333	-62
44.84167	-60
44.85000	-58
44.85833	-57
44.86667	-57
44.87500	-57
44.88333	-57
44.89167	-59
44.90000	-61
44.90833	-62
44.91667	-62
44.92500	-62
44.93333	-63
44.94167	-64
44.95000	-66
44.95833	-67
44.96667	-65
44.97500	-60
44.98333	-55
44.99167	-51
45.00000	-48
45.00833	-47
45.01667	-46
45.02500	-45
45.03333	-44
45.04167	-44
45.05000	-45
45.05833	-48
45.06667	-51
45.07500	-53
45.08333	-53
45.09167	-52
45.10000	-52
45.10833	-52
45.11667	-55
45.12500	-58
45.13333	-64
45.14167	-70
45.15000	-75
45.15833	-76
45.16667	-75
45.17500	-71
45.18333	-68
45.19167	-65
45.20000	-63
45.20833	-62
45.21667	-59
45.22500	-56
45.23333	-51
45.24167	-48
45.25000	-46
45.25833	-47
45.26667	-50
45.27500	-53
45.28333	-56
45.29167	-57
45.30000	-58
45.30833	-57
45.31667	-54
45.32500	-51
45.33333	-48
45.34167	-45
45.35000	-44
45.35833	-45
45.36667	-47
45.37500	-48
45.38333	-49
45.39167	-48
45.40000	-47
45.40833	-44
45.41667	-43
45.42500	-42
45.43333	-42
45.44167	-45
45.45000	-49
45.45833	-53
45.46667	-57
45.47500	-58
45.48333	-57
45.49167	-54
45.50000	-50
45.50833	-46
45.51667	-46
45.52500	-49
45.53333	-55
45.54167	-62
45.55000	-69
45.55833	-73
45.56667	-75
45.57500	-74
45.58333	-72
45.59167	-69
45.60000	-67
45.60833	-66
45.61667	-66
45.62500	-68
45.63333	-71
45.64167	-73
45.65000	-75
45.65833	-76
45.66667	-77
45.67500	-79
45.68333	-81
45.69167	-82
45.70000	-82
45.70833	-79
45.71667	-74
45.72500	-71
45.73333	-69
45.74167	-70
45.75000	-72
45.75833	-73
45.76667	-73
45.77500	-68
45.78333	-63
45.79167	-58
45.80000	-54
45.80833	-53
45.81667	-54
45.82500	-55
45.83333	-57
45.84167	-57
45.85000	-58
45.85833	-59
45.86667	-61
45.87500	-65
45.88333	-68
45.89167	-70
45.90000	-71
45.90833	-71
45.91667	-70
45.92500	-69
45.93333	-67
45.94167	-65
45.95000	-62
45.95833	-60
45.96667	-58
45.97500	-58
45.98333	-59
45.99167	-61
46.00000	-62
46.00833	-62
46.01667	-61
46.02500	-60
46.03333	-59
46.04167	-60
46.05000	-61
46.05833	-61
46.06667	-62
46.07500	-63
46.08333	-64
46.09167	-63
46.10000	-61
46.10833	-59
46.11667	-57
46.12500	-56
46.13333	-57
46.14167	-58
46.15000	-57
46.15833	-53
46.16667	-50
46.17500	-48
46.18333	-48
46.19167	-48
46.20000	-50
46.20833	-51
46.21667	-53
46.22500	-55
46.23333	-56
46.24167	-57
46.25000	-57
46.25833	-56
46.26667	-55
46.27500	-55
46.28333	-58
46.29167	-61
46.30000	-64
46.30833	-66
46.31667	-65
46.32500	-63
46.33333	-63
46.34167	-65
46.35000	-67
46.35833	-71
46.36667	-73
46.37500	-72
46.38333	-70
46.39167	-68
46.40000	-65
46.40833	-63
46.41667	-62
46.42500	-62
46.43333	-61
46.44167	-62
46.45000	-63
46.45833	-64
46.46667	-65
46.47500	-66
46.48333	-65
46.49167	-62
46.50000	-57
46.50833	-52
46.51667	-47
46.52500	-43
46.53333	-43
46.54167	-44
46.55000	-48
46.55833	-52
46.56667	-56
46.57500	-58
46.58333	-59
46.59167	-59
46.60000	-61
46.60833	-63
46.61667	-65
46.62500	-67
46.63333	-67
46.64167	-65
46.65000	-62
46.65833	-59
46.66667	-56
46.67500	-54
46.68333	-52
46.69167	-51
46.70000	-52
46.70833	-54
46.71667	-57
46.72500	-60
46.73333	-62
46.74167	-64
46.75000	-63
46.75833	-59
46.76667	-55
46.77500	-52
46.78333	-50
46.79167	-48
46.80000	-46
46.80833	-45
46.81667	-45
46.82500	-47
46.83333	-51
46.84167	-58
46.85000	-64
46.85833	-70
46.86667	-72
46.87500	-71
46.88333	-67
46.89167	-61
46.90000	-55
46.90833	-51
46.91667	-49
46.92500	-50
46.93333	-50
46.94167	-49
46.95000	-49
46.95833	-50
46.96667	-52
46.97500	-56
46.98333	-61
46.99167	-66
47.00000	-70
47.00833	-71
47.01667	-69
47.02500	-66
47.03333	-63
47.04167	-61
47.05000	-58
47.05833	-55
47.06667	-52
47.07500	-49
47.08333	-48
47.09167	-49
47.10000	-50
47.10833	-51
47.11667	-51
47.12500	-49
47.13333	-48
47.14167	-47
47.15000	-48
47.15833	-52
47.16667	-57
47.17500	-61
47.18333	-63
47.19167	-62
47.20000	-59
47.20833	-57
47.21667	-56
47.22500	-57
47.23333	-62
47.24167	-67
47.25000	-71
47.25833	-74
47.26667	-76
47.27500	-79
47.28333	-81
47.29167	-82
47.30000	-82
47.30833	-78
47.31667	-73
47.32500	-69
47.33333	-67
47.34167	-68
47.35000	-70
47.35833	-72
47.36667	-74
47.37500	-72
47.38333	-69
47.39167	-64
47.40000	-59
47.40833	-54
47.41667	-49
47.42500	-47
47.43333	-47
47.44167	-50
47.45000	-56
47.45833	-62
47.46667	-68
47.47500	-70
47.48333	-70
47.49167	-67
47.50000	-63
47.50833	-60
47.51667	-58
47.52500	-57
47.53333	-55
47.54167	-53
47.55000	-52
47.55833	-52
47.56667	-54
47.57500	-58
47.58333	-63
47.59167	-66
47.60000	-69
47.60833	-70
47.61667	-70
47.62500	-69
47.63333	-67
47.64167	-64
47.65000	-62
47.65833	-60
47.66667	-61
47.67500	-63
47.68333	-67
47.69167	-69
47.70000	-71
47.70833	-71
47.71667	-69
47.72500	-67
47.73333	-65
47.74167	-65
47.75000	-65
47.75833	-64
47.76667	-63
47.77500	-64
47.78333	-65
47.79167	-66
47.80000	-66
47.80833	-63
47.81667	-57
47.82500	-51
47.83333	-46
47.84167	-43
47.85000	-43
47.85833	-45
47.86667	-48
47.87500	-53
47.88333	-58
47.89167	-61
47.90000	-63
47.90833	-64
47.91667	-65
47.92500	-65
47.93333	-65
47.94167	-66
47.95000	-69
47.95833	-72
47.96667	-74
47.97500	-74
47.98333	-72
47.99167	-67
48.00000	-61
48.00833	-55
48.01667	-52
48.02500	-50
48.03333	-51
48.04167	-54
48.05000	-56
48.05833	-57
48.06667	-58
48.07500	-61
48.08333	-64
48.09167	-67
48.10000	-66
48.10833	-65
48.11667	-63
48.12500	-61
48.13333	-58
48.14167	-56
48.15000	-55
48.15833	-55
48.16667	-56
48.17500	-59
48.18333	-62
48.19167	-64
48.20000	-66
48.20833	-68
48.21667	-70
48.22500	-71
48.23333	-69
48.24167	-64
48.25000	-61
48.25833	-60
48.26667	-61
48.27500	-63
48.28333	-64
48.29167	-62
48.30000	-59
48.30833	-55
48.31667	-54
48.32500	-56
48.33333	-60
48.34167	-64
48.35000	-67
48.35833	-67
48.36667	-64
48.37500	-61
48.38333	-59
48.39167	-61
48.40000	-64
48.40833	-67
48.41667	-68
48.42500	-68
48.43333	-65
48.44167	-62
48.45000	-59
48.45833	-57
48.46667	-57
48.47500	-59
48.48333	-62
48.49167	-63
48.50000	-63
48.50833	-61
48.51667	-60
48.52500	-59
48.53333	-60
48.54167	-62
48.55000	-65
48.55833	-67
48.56667	-69
48.57500	-70
48.58333	-70
48.59167	-68
48.60000	-66
48.60833	-64
48.61667	-62
48.62500	-60
48.63333	-59
48.64167	-59
48.65000	-59
48.65833	-58
48.66667	-56
48.67500	-54
48.68333	-51
48.69167	-48
48.70000	-45
48.70833	-43
48.71667	-45
48.72500	-50
48.73333	-56
48.74167	-62
48.75000	-64
48.75833	-62
48.76667	-58
48.77500	-53
48.78333	-48
48.79167	-47
48.80000	-47
48.80833	-49
48.81667	-50
48.82500	-50
48.83333	-50
48.84167	-49
48.85000	-48
48.85833	-45
48.86667	-44
48.87500	-44
48.88333	-46
48.89167	-50
48.90000	-55
48.90833	-58
48.91667	-60
48.92500	-62
48.93333	-63
48.94167	-65
48.95000	-67
48.95833	-70
48.96667	-72
48.97500	-72
48.98333	-69
48.99167	-64
49.00000	-59
49.00833	-56
49.01667	-57
49.02500	-60
49.03333	-63
49.04167	-65
49.05000	-64
49.05833	-60
49.06667	-55
49.07500	-51
49.08333	-49
49.09167	-50
49.10000	-55
49.10833	-59
49.11667	-63
49.12500	-66
49.13333	-67
49.14167	-67
49.15000	-66
49.15833	-65
49.16667	-63
49.17500	-61
49.18333	-58
49.19167	-55
49.20000	-52
49.20833	-50
49.21667	-48
49.22500	-47
49.23333	-49
49.24167	-52
49.25000	-56
49.25833	-59
49.26667	-61
49.27500	-60
49.28333	-59
49.29167	-57
49.30000	-55
49.30833	-55
49.31667	-57
49.32500	-59
49.33333	-61
49.34167	-63
49.35000	-62
49.35833	-58
49.36667	-55
49.37500	-51
49.38333	-48
49.39167	-46
49.40000	-45
49.40833	-45
49.41667	-46
49.42500	-48
49.43333	-51
49.44167	-54
49.45000	-55
49.45833	-55
49.46667	-55
49.47500	-56
49.48333	-58
49.49167	-61
49.50000	-66
49.50833	-69
49.51667	-71
49.52500	-71
49.53333	-69
49.54167	-67
49.55000	-65
49.55833	-63
49.56667	-62
49.57500	-61
49.58333	-61
49.59167	-62
49.60000	-61
49.60833	-60
49.61667	-59
49.62500	-59
49.63333	-60
49.64167	-63
49.65000	-64
49.65833	-63
49.66667	-62
49.67500	-60
49.68333	-59
49.69167	-60
49.70000	-61
49.70833	-62
49.71667	-61
49.72500	-59
49.73333	-59
49.74167	-60
49.75000	-60
49.75833	-60
49.76667	-59
49.77500	-56
49.78333	-53
49.79167	-52
49.80000	-52
49.80833	-54
49.81667	-56
49.82500	-58
49.83333	-60
49.84167	-61
49.85000	-62
49.85833	-63
49.86667	-63
49.87500	-64
49.88333	-64
49.89167	-66
49.90000	-67
49.90833	-66
49.91667	-64
49.92500	-60
49.93333	-55
49.94167	-50
49.95000	-46
49.95833	-44
49.96667	-42
49.97500	-42
49.98333	-41
49.99167	-41
50.00000	-41
50.00833	-42
50.01667	-43
50.02500	-46
50.03333	-50
50.04167	-54
50.05000	-57
50.05833	-60
50.06667	-60
50.07500	-58
50.08333	-54
50.09167	-50
50.10000	-47
50.10833	-47
50.11667	-50
50.12500	-55
50.13333	-60
50.14167	-64
50.15000	-65
50.15833	-65
50.16667	-62
50.17500	-58
50.18333	-54
50.19167	-51
50.20000	-48
50.20833	-46
50.21667	-47
50.22500	-47
50.23333	-47
50.24167	-46
50.25000	-43
50.25833	-41
50.26667	-38
50.27500	-35
50.28333	-32
50.29167	-31
50.30000	-32
50.30833	-34
50.31667	-36
50.32500	-38
50.33333	-41
50.34167	-44
50.35000	-46
50.35833	-49
50.36667	-51
50.37500	-51
50.38333	-50
50.39167	-49
50.40000	-48
50.40833	-47
50.41667	-46
50.42500	-45
50.43333	-42
50.44167	-37
50.45000	-32
50.45833	-28
50.46667	-26
50.47500	-26
50.48333	-27
50.49167	-26
50.50000	-24
50.50833	-21
50.51667	-18
50.52500	-16
50.53333	-15
50.54167	-14
50.55000	-13
50.55833	-11
50.56667	-8
50.57500	-7
50.58333	-6
50.59167	-5
50.60000	-4
50.60833	-5
50.61667	-7
50.62500	-8
50.63333	-9
50.64167	-7
50.65000	-2
50.65833	5
50.66667	11
50.67500	14
50.68333	13
50.69167	12
50.70000	10
50.70833	10
50.71667	11
50.72500	13
50.73333	15
50.74167	18
50.75000	19
50.75833	20
50.76667	20
50.77500	19
50.78333	16
50.79167	15
50.80000	15
50.80833	16
50.81667	16
50.82500	17
50.83333	17
50.84167	18
50.85000	22
50.85833	29
50.86667	35
50.87500	39
50.88333	42
50.89167	42
50.90000	41
50.90833	38
50.91667	36
50.92500	33
50.93333	30
50.94167	27
50.95000	24
50.95833	22
50.96667	21
50.97500	22
50.98333	23
50.99167	25
51.00000	28
51.00833	29
51.01667	30
51.02500	29
51.03333	28
51.04167	25
51.05000	23
51.05833	22
51.06667	21
51.07500	22
51.08333	24
51.09167	26
51.10000	29
51.10833	32
51.11667	34
51.12500	36
51.13333	36
51.14167	34
51.15000	32
51.15833	31
51.16667	31
51.17500	33
51.18333	35
51.19167	37
51.20000	37
51.20833	37
51.21667	37
51.22500	38
51.23333	39
51.24167	40
51.25000	39
51.25833	37
51.26667	35
51.27500	36
51.28333	38
51.29167	40
51.30000	39
51.30833	37
51.31667	34
51.32500	31
51.33333	28
51.34167	25
51.35000	23
51.35833	21
51.36667	20
51.37500	20
51.38333	21
51.39167	21
51.40000	20
51.40833	18
51.41667	16
51.42500	14
51.43333	12
51.44167	10
51.45000	7
51.45833	5
51.46667	4
51.47500	5
51.48333	6
51.49167	7
51.50000	8
51.50833	9
51.51667	10
51.52500	10
51.53333	8
51.54167	6
51.55000	3
51.55833	1
51.56667	-1
51.57500	-1
51.58333	-0
51.59167	-1
51.60000	-2
51.60833	-4
51.61667	-7
51.62500	-9
51.63333	-12
51.64167	-14
51.65000	-17
51.65833	-20
51.66667	-21
51.67500	-21
51.68333	-19
51.69167	-18
51.70000	-17
51.70833	-17
51.71667	-18
51.72500	-18
51.73333	-18
51.74167	-17
51.75000	-17
51.75833	-18
51.76667	-19
51.77500	-20
51.78333	-22
51.79167	-23
51.80000	-25
51.80833	-26
51.81667	-28
51.82500	-29
51.83333	-30
51.84167	-30
51.85000	-31
51.85833	-33
51.86667	-35
51.87500	-36
51.88333	-37
51.89167	-38
51.90000	-37
51.90833	-36
51.91667	-36
51.92500	-36
51.93333	-34
51.94167	-33
51.95000	-32
51.95833	-33
51.96667	-34
51.97500	-34
51.98333	-33
51.99167	-31
52.00000	-29
52.00833	-29
52.01667	-31
52.02500	-34
52.03333	-37
52.04167	-38
52.05000	-39
52.05833	-40
52.06667	-43
52.07500	-46
52.08333	-48
52.09167	-49
52.10000	-49
52.10833	-46
52.11667	-42
52.12500	-38
52.13333	-36
52.14167	-37
52.15000	-38
52.15833	-41
52.16667	-43
52.17500	-45
52.18333	-47
52.19167	-49
52.20000	-50
52.20833	-51
52.21667	-52
52.22500	-53
52.23333	-55
52.24167	-57
52.25000	-58
52.25833	-57
52.26667	-56
52.27500	-55
52.28333	-56
52.29167	-59
52.30000	-61
52.30833	-62
52.31667	-61
52.32500	-58
52.33333	-55
52.34167	-51
52.35000	-48
52.35833	-46
52.36667	-44
52.37500	-44
52.38333	-45
52.39167	-47
52.40000	-51
52.40833	-53
52.41667	-54
52.42500	-55
52.43333	-55
52.44167	-56
52.45000	-58
52.45833	-60
52.46667	-61
52.47500	-62
52.48333	-61
52.49167	-61
52.50000	-59
52.50833	-57
52.51667	-52
52.52500	-47
52.53333	-42
52.54167	-39
52.55000	-40
52.55833	-44
52.56667	-48
52.57500	-51
52.58333	-53
52.59167	-53
52.60000	-52
52.60833	-51
52.61667	-51
52.62500	-51
52.63333	-50
52.64167	-48
52.65000	-47
52.65833	-48
52.66667	-49
52.67500	-50
52.68333	-51
52.69167	-52
52.70000	-52
52.70833	-53
52.71667	-55
52.72500	-57
52.73333	-59
52.74167	-59
52.75000	-58
52.75833	-55
52.76667	-52
52.77500	-50
52.78333	-51
52.79167	-52
52.80000	-55
52.80833	-58
52.81667	-61
52.82500	-61
52.83333	-57
52.84167	-51
52.85000	-46
52.85833	-41
52.86667	-39
52.87500	-40
52.88333	-42
52.89167	-44
52.90000	-46
52.90833	-50
52.91667	-55
52.92500	-60
52.93333	-62
52.94167	-62
52.95000	-62
52.95833	-61
52.96667	-60
52.97500	-60
52.98333	-61
52.99167	-61
53.00000	-62
53.00833	-63
53.01667	-64
53.02500	-64
53.03333	-63
53.04167	-61
53.05000	-58
53.05833	-56
53.06667	-53
53.07500	-50
53.08333	-47
53.09167	-46
53.10000	-46
53.10833	-46
53.11667	-46
53.12500	-46
53.13333	-46
53.14167	-48
53.15000	-50
53.15833	-53
53.16667	-55
53.17500	-55
53.18333	-54
53.19167	-54
53.20000	-56
53.20833	-58
53.21667	-61
53.22500	-62
53.23333	-60
53.24167	-56
53.25000	-54
53.25833	-53
53.26667	-53
53.27500	-54
53.28333	-54
53.29167	-53
53.30000	-51
53.30833	-49
53.31667	-48
53.32500	-48
53.33333	-49
53.34167	-50
53.35000	-52
53.35833	-54
53.36667	-55
53.37500	-54
53.38333	-50
53.39167	-45
53.40000	-40
53.40833	-37
53.41667	-35
53.42500	-35
53.43333	-35
53.44167	-36
53.45000	-37
53.45833	-39
53.46667	-41
53.47500	-42
53.48333	-43
53.49167	-43
53.50000	-43
53.50833	-43
53.51667	-43
53.52500	-44
53.53333	-46
53.54167	-49
53.55000	-52
53.55833	-54
53.56667	-55
53.57500	-54
53.58333	-51
53.59167	-46
53.60000	-41
53.60833	-37
53.61667	-34
53.62500	-33
53.63333	-33
53.64167	-35
53.65000	-37
53.65833	-38
53.66667	-37
53.67500	-37
53.68333	-37
53.69167	-39
53.70000	-41
53.70833	-43
53.71667	-44
53.72500	-44
53.73333	-40
53.74167	-35
53.75000	-30
53.75833	-26
53.76667	-24
53.77500	-25
53.78333	-27
53.79167	-29
53.80000	-30
53.80833	-29
53.81667	-27
53.82500	-25
53.83333	-22
53.84167	-18
53.85000	-15
53.85833	-11
53.86667	-8
53.87500	-5
53.88333	-2
53.89167	1
53.90000	4
53.90833	7
53.91667	10
53.92500	12
53.93333	14
53.94167	15
53.95000	15
53.95833	17
53.96667	19
53.97500	23
53.98333	27
53.99167	32
54.00000	36
54.00833	42
54.01667	47
54.02500	52
54.03333	55
54.04167	58
54.05000	61
54.05833	63
54.06667	66
54.07500	69
54.08333	74
54.09167	80
54.10000	87
54.10833	93
54.11667	98
54.12500	102
54.13333	105
54.14167	108
54.15000	112
54.15833	116
54.16667	121
54.17500	127
54.18333	134
54.19167	143
54.20000	153
54.20833	164
54.21667	174
54.22500	182
54.23333	188
54.24167	193
54.25000	196
54.25833	198
54.26667	201
54.27500	204
54.28333	208
54.29167	211
54.30000	215
54.30833	219
54.31667	223
54.32500	230
54.33333	241
54.34167	253
54.35000	265
54.35833	277
54.36667	287
54.37500	294
54.38333	300
54.39167	305
54.40000	311
54.40833	319
54.41667	329
54.42500	340
54.43333	352
54.44167	364
54.45000	377
54.45833	391
54.46667	403
54.47500	414
54.48333	423
54.49167	431
54.50000	439
54.50833	448
54.51667	460
54.52500	470
54.53333	479
54.54167	488
54.55000	496
54.55833	505
54.56667	515
54.57500	526
54.58333	537
54.59167	547
54.60000	557
54.60833	568
54.61667	581
54.62500	594
54.63333	609
54.64167	623
54.65000	635
54.65833	646
54.66667	656
54.67500	666
54.68333	677
54.69167	688
54.70000	700
54.70833	712
54.71667	724
54.72500	735
54.73333	745
54.74167	755
54.75000	765
54.75833	774
54.76667	784
54.77500	796
54.78333	808
54.79167	821
54.80000	834
54.80833	844
54.81667	854
54.82500	863
54.83333	873
54.84167	884
54.85000	894
54.85833	904
54.86667	913
54.87500	923
54.88333	933
54.89167	943
54.90000	952
54.90833	963
54.91667	974
54.92500	987
54.93333	1002
54.94167	1017
54.95000	1031
54.95833	1043
54.96667	1054
54.97500	1063
54.98333	1071
54.99167	1078
55.00000	1086
55.00833	1094
55.01667	1103
55.02500	1112
55.03333	1120
55.04167	1128
55.05000	1136
55.05833	1143
55.06667	1152
55.07500	1161
55.08333	1170
55.09167	1177
55.10000	1183
55.10833	1186
55.11667	1190
55.12500	1194
55.13333	1201
55.14167	1209
55.15000	1219
55.15833	1228
55.16667	1235
55.17500	1242
55.18333	1247
55.19167	1251
55.20000	1254
55.20833	1258
55.21667	1262
55.22500	1267
55.23333	1273
55.24167	1278
55.25000	1282
55.25833	1284
55.26667	1284
55.27500	1285
55.28333	1285
55.29167	1286
55.30000	1288
55.30833	1291
55.31667	1294
55.32500	1297
55.33333	1301
55.34167	1304
55.35000	1306
55.35833	1307
55.36667	1307
55.37500	1309
55.38333	1312
55.39167	1316
55.40000	1321
55.40833	1324
55.41667	1326
55.42500	1327
55.43333	1328
55.44167	1329
55.45000	1330
55.45833	1331
55.46667	1332
55.47500	1331
55.48333	1330
55.49167	1328
55.50000	1327
55.50833	1327
55.51667	1327
55.52500	1328
55.53333	1328
55.54167	1325
55.55000	1320
55.55833	1314
55.56667	1307
55.57500	1301
55.58333	1296
55.59167	1293
55.60000	1291
55.60833	1289
55.61667	1287
55.62500	1284
55.63333	1281
55.64167	1279
55.65000	1276
55.65833	1272
55.66667	1267
55.67500	1261
55.68333	1255
55.69167	1249
55.70000	1244
55.70833	1241
55.71667	1239
55.72500	1240
55.73333	1241
55.74167	1241
55.75000	1239
55.75833	1233
55.76667	1223
55.77500	1212
55.78333	1200
55.79167	1190
55.80000	1181
55.80833	1174
55.81667	1170
55.82500	1166
55.83333	1164
55.84167	1160
55.85000	1156
55.85833	1151
55.86667	1145
55.87500	1140
55.88333	1136
55.89167	1133
55.90000	1131
55.90833	1128
55.91667	1123
55.92500	1117
55.93333	1109
55.94167	1101
55.95000	1093
55.95833	1084
55.96667	1076
55.97500	1070
55.98333	1065
55.99167	1059
56.00000	1052
56.00833	1044
56.01667	1036
56.02500	1028
56.03333	1023
56.04167	1021
56.05000	1019
56.05833	1015
56.06667	1009
56.07500	1000
56.08333	991
56.09167	982
56.10000	973
56.10833	965
56.11667	957
56.12500	949
56.13333	942
56.14167	935
56.15000	930
56.15833	925
56.16667	918
56.17500	910
56.18333	900
56.19167	892
56.20000	888
56.20833	885
56.21667	883
56.22500	880
56.23333	874
56.24167	864
56.25000	852
56.25833	840
56.26667	829
56.27500	819
56.28333	811
56.29167	806
56.30000	802
56.30833	800
56.31667	798
56.32500	795
56.33333	790
56.34167	783
56.35000	776
56.35833	769
56.36667	761
56.37500	754
56.38333	747
56.39167	740
56.40000	733
56.40833	726
56.41667	721
56.42500	717
56.43333	715
56.44167	714
56.45000	712
56.45833	709
56.46667	704
56.47500	696
56.48333	686
56.49167	674
56.50000	661
56.50833	650
56.51667	641
56.52500	635
56.53333	633
56.54167	632
56.55000	630
56.55833	626
56.56667	621
56.57500	614
56.58333	606
56.59167	599
56.60000	593
56.60833	587
56.61667	581
56.62500	576
56.63333	570
56.64167	565
56.65000	560
56.65833	555
56.66667	551
56.67500	546
56.68333	541
56.69167	537
56.70000	533
56.70833	531
56.71667	529
56.72500	527
56.73333	523
56.74167	516
56.75000	507
56.75833	498
56.76667	492
56.77500	490
56.78333	492
56.79167	495
56.80000	497
56.80833	495
56.81667	488
56.82500	477
56.83333	464
56.84167	452
56.85000	443
56.85833	436
56.86667	432
56.87500	429
56.88333	427
56.89167	427
56.90000	428
56.90833	429
56.91667	429
56.92500	427
56.93333	423
56.94167	418
56.95000	413
56.95833	409
56.96667	406
56.97500	402
56.98333	397
56.99167	389
57.00000	381
57.00833	374
57.01667	369
57.02500	366
57.03333	365
57.04167	366
57.05000	366
57.05833	364
57.06667	361
57.07500	358
57.08333	355
57.09167	352
57.10000	348
57.10833	344
57.11667	340
57.12500	335
57.13333	330
57.14167	326
57.15000	324
57.15833	322
57.16667	319
57.17500	317
57.18333	314
57.19167	310
57.20000	306
57.20833	301
57.21667	297
57.22500	292
57.23333	288
57.24167	284
57.25000	281
57.25833	278
57.26667	275
57.27500	273
57.28333	270
57.29167	267
57.30000	265
57.30833	263
57.31667	262
57.32500	261
57.33333	260
57.34167	260
57.35000	260
57.35833	257
57.36667	254
57.37500	250
57.38333	247
57.39167	246
57.40000	246
57.40833	247
57.41667	248
57.42500	247
57.43333	245
57.44167	241
57.45000	238
57.45833	235
57.46667	233
57.47500	231
57.48333	228
57.49167	225
57.50000	223
57.50833	220
57.51667	217
57.52500	216
57.53333	216
57.54167	216
57.55000	217
57.55833	216
57.56667	214
57.57500	211
57.58333	206
57.59167	202
57.60000	197
57.60833	195
57.61667	196
57.62500	197
57.63333	199
57.64167	200
57.65000	200
57.65833	197
57.66667	193
57.67500	188
57.68333	183
57.69167	178
57.70000	173
57.70833	169
57.71667	167
57.72500	166
57.73333	167
57.74167	168
57.75000	168
57.75833	167
57.76667	163
57.77500	160
57.78333	156
57.79167	155
57.80000	155
57.80833	155
57.81667	156
57.82500	155
57.83333	153
57.84167	151
57.85000	148
57.85833	144
57.86667	140
57.87500	136
57.88333	133
57.89167	129
57.90000	126
57.90833	124
57.91667	122
57.92500	121
57.93333	120
57.94167	119
57.95000	119
57.95833	119
57.96667	118
57.97500	117
57.98333	115
57.99167	113
58.00000	111
58.00833	109
58.01667	108
58.02500	108
58.03333	109
58.04167	110
58.05000	111
58.05833	111
58.06667	110
58.07500	108
58.08333	105
58.09167	101
58.10000	97
58.10833	95
58.11667	94
58.12500	95
58.13333	97
58.14167	97
58.15000	96
58.15833	93
58.16667	90
58.17500	89
58.18333	88
58.19167	87
58.20000	87
58.20833	85
58.21667	83
58.22500	81
58.23333	81
58.24167	83
58.25000	84
58.25833	87
58.26667	88
58.27500	89
58.28333	88
58.29167	85
58.30000	80
58.30833	75
58.31667	70
58.32500	66
58.33333	62
58.34167	59
58.35000	57
58.35833	55
58.36667	54
58.37500	55
58.38333	58
58.39167	60
58.40000	62
58.40833	63
58.41667	65
58.42500	67
58.43333	70
58.44167	72
58.45000	74
58.45833	74
58.46667	73
58.47500	70
58.48333	67
58.49167	65
58.50000	63
58.50833	64
58.51667	65
58.52500	67
58.53333	67
58.54167	64
58.55000	60
58.55833	54
58.56667	48
58.57500	43
58.58333	39
58.59167	37
58.60000	39
58.60833	41
58.61667	44
58.62500	47
58.63333	49
58.64167	50
58.65000	51
58.65833	51
58.66667	50
58.67500	46
58.68333	42
58.69167	39
58.70000	37
58.70833	37
58.71667	40
58.72500	42
58.73333	42
58.74167	39
58.75000	35
58.75833	30
58.76667	26
58.77500	21
58.78333	17
58.79167	13
58.80000	10
58.80833	8
58.81667	9
58.82500	11
58.83333	13
58.84167	16
58.85000	19
58.85833	23
58.86667	28
58.87500	32
58.88333	35
58.89167	34
58.90000	29
58.90833	25
58.91667	23
58.92500	24
58.93333	28
58.94167	32
58.95000	34
58.95833	33
58.96667	30
58.97500	27
58.98333	24
58.99167	21
59.00000	19
59.00833	17
59.01667	16
59.02500	17
59.03333	18
59.04167	18
59.05000	18
59.05833	18
59.06667	16
59.07500	15
59.08333	14
59.09167	14
59.10000	14
59.10833	14
59.11667	15
59.12500	15
59.13333	14
59.14167	13
59.15000	12
59.15833	10
59.16667	9
59.17500	8
59.18333	6
59.19167	6
59.20000	7
59.20833	8
59.21667	10
59.22500	11
59.23333	13
59.24167	15
59.25000	16
59.25833	17
59.26667	17
59.27500	15
59.28333	10
59.29167	6
59.30000	3
59.30833	2
59.31667	4
59.32500	7
59.33333	9
59.34167	9
59.35000	8
59.35833	6
59.36667	3
59.37500	2
59.38333	2
59.39167	1
59.40000	0
59.40833	-1
59.41667	-1
59.42500	-1
59.43333	-1
59.44167	-2
59.45000	-1
59.45833	-0
59.46667	1
59.47500	2
59.48333	0
59.49167	-4
59.50000	-10
59.50833	-14
59.51667	-16
59.52500	-16
59.53333	-13
59.54167	-9
59.55000	-5
59.55833	-2
59.56667	-1
59.57500	-2
59.58333	-3
59.59167	-2
59.60000	0
59.60833	3
59.61667	6
59.62500	9
59.63333	11
59.64167	12
59.65000	12
59.65833	11
59.66667	8
59.67500	3
59.68333	-1
59.69167	-4
59.70000	-5
59.70833	-3
59.71667	0
59.72500	5
59.73333	9
59.74167	11
59.75000	10
59.75833	7
59.76667	3
59.77500	-0
59.78333	-3
59.79167	-4
59.80000	-3
59.80833	-2
59.81667	-1
59.82500	-1
59.83333	-3
59.84167	-6
59.85000	-10
59.85833	-13
59.86667	-14
59.87500	-13
59.88333	-11
59.89167	-9
59.90000	-8
59.90833	-10
59.91667	-14
59.92500	-17
59.93333	-17
59.94167	-15
59.95000	-13
59.95833	-11
59.96667	-10
59.97500	-11
59.98333	-13
59.99167	-14
60.00000	-14

[LC Chromatogram(Detector A-Ch2)]
Interval(msec)	500
# of Points	7201
Start Time(min)	0.000
End Time(min)	60.000
Intensity Units	mV
Intensity Multiplier	0.001
Wavelength(nm)	230
R.Time (min)	Intensity
0.00000	-91
0.00833	-91
0.01667	-2
0.02500	-4
0.03333	-6
0.04167	-8
0.05000	-11
0.05833	-15
0.06667	-19
0.07500	-23
0.08333	-26
0.09167	-29
0.10000	-32
0.10833	-35
0.11667	-38
0.12500	-41
0.13333	-44
0.14167	-46
0.15000	-49
0.15833	-51
0.16667	-53
0.17500	-55
0.18333	-57
0.19167	-59
0.20000	-61
0.20833	-61
0.21667	-61
0.22500	-61
0.23333	-63
0.24167	-66
0.25000	-70
0.25833	-75
0.26667	-79
0.27500	-83
0.28333	-87
0.29167	-89
0.30000	-92
0.30833	-95
0.31667	-98
0.32500	-100
0.33333	-103
0.34167	-105
0.35000	-108
0.35833	-111
0.36667	-114
0.37500	-117
0.38333	-120
0.39167	-123
0.40000	-126
0.40833	-130
0.41667	-134
0.42500	-138
0.43333	-143
0.44167	-147
0.45000	-151
0.45833	-155
0.46667	-158
0.47500	-162
0.48333	-164
0.49167	-165
0.50000	-167
0.50833	-168
0.51667	-171
0.52500	-174
0.53333	-178
0.54167	-181
0.55000	-183
0.55833	-185
0.56667	-186
0.57500	-188
0.58333	-190
0.59167	-194
0.60000	-196
0.60833	-199
0.61667	-200
0.62500	-201
0.63333	-203
0.64167	-206
0.65000	-210
0.65833	-214
0.66667	-217
0.67500	-220
0.68333	-222
0.69167	-224
0.70000	-226
0.70833	-228
0.71667	-230
0.72500	-231
0.73333	-232
0.74167	-231
0.75000	-230
0.75833	-229
0.76667	-230
0.77500	-233
0.78333	-236
0.79167	-240
0.80000	-242
0.80833	-242
0.81667	-243
0.82500	-244
0.83333	-247
0.84167	-251
0.85000	-255
0.85833	-259
0.86667	-262
0.87500	-264
0.88333	-266
0.89167	-268
0.90000	-270
0.90833	-272
0.91667	-274
0.92500	-275
0.93333	-277
0.94167	-279
0.95000	-281
0.95833	-284
0.96667	-287
0.97500	-291
0.98333	-294
0.99167	-297
1.00000	-298
1.00833	-297
1.01667	-295
1.02500	-293
1.03333	-293
1.04167	-294
1.05000	-298
1.05833	-302
1.06667	-307
1.07500	-312
1.08333	-315
1.09167	-318
1.10000	-320
1.10833	-322
1.11667	-324
1.12500	-325
1.13333	-325
1.14167	-325
1.15000	-326
1.15833	-327
1.16667	-330
1.17500	-333
1.18333	-334
1.19167	-334
1.20000	-333
1.20833	-331
1.21667	-330
1.22500	-330
1.23333	-331
1.24167	-334
1.25000	-336
1.25833	-339
1.26667	-342
1.27500	-345
1.28333	-349
1.29167	-353
1.30000	-354
1.30833	-354
1.31667	-354
1.32500	-355
1.33333	-358
1.34167	-361
1.35000	-365
1.35833	-367
1.36667	-369
1.37500	-369
1.38333	-370
1.39167	-372
1.40000	-375
1.40833	-379
1.41667	-382
1.42500	-384
1.43333	-385
1.44167	-385
1.45000	-384
1.45833	-382
1.46667	-379
1.47500	-378
1.48333	-378
1.49167	-381
1.50000	-386
1.50833	-391
1.51667	-394
1.52500	-396
1.53333	-397
1.54167	-399
1.55000	-402
1.55833	-405
1.56667	-406
1.57500	-407
1.58333	-407
1.59167	-407
1.60000	-408
1.60833	-410
1.61667	-413
1.62500	-414
1.63333	-416
1.64167	-416
1.65000	-416
1.65833	-415
1.66667	-415
1.67500	-415
1.68333	-416
1.69167	-418
1.70000	-420
1.70833	-422
1.71667	-423
1.72500	-423
1.73333	-423
1.74167	-422
1.75000	-422
1.75833	-424
1.76667	-426
1.77500	-427
1.78333	-427
1.79167	-427
1.80000	-427
1.80833	-429
1.81667	-431
1.82500	-435
1.83333	-439
1.84167	-442
1.85000	-444
1.85833	-446
1.86667	-447
1.87500	-449
1.88333	-449
1.89167	-450
1.90000	-450
1.90833	-451
1.91667	-451
1.92500	-451
1.93333	-452
1.94167	-453
1.95000	-454
1.95833	-456
1.96667	-458
1.97500	-461
1.98333	-463
1.99167	-465
2.00000	-467
2.00833	-466
2.01667	-465
2.02500	-464
2.03333	-463
2.04167	-463
2.05000	-465
2.05833	-467
2.06667	-469
2.07500	-471
2.08333	-475
2.09167	-478
2.10000	-481
2.10833	-484
2.11667	-485
2.12500	-484
2.13333	-480
2.14167	-477
2.15000	-474
2.15833	-473
2.16667	-473
2.17500	-474
2.18333	-475
2.19167	-476
2.20000	-477
2.20833	-480
2.21667	-483
2.22500	-486
2.23333	-489
2.24167	-493
2.25000	-497
2.25833	-501
2.26667	-503
2.27500	-505
2.28333	-507
2.29167	-507
2.30000	-508
2.30833	-508
2.31667	-508
2.32500	-506
2.33333	-505
2.34167	-504
2.35000	-505
2.35833	-505
2.36667	-505
2.37500	-505
2.38333	-505
2.39167	-505
2.40000	-507
2.40833	-508
2.41667	-509
2.42500	-509
2.43333	-509
2.44167	-509
2.45000	-510
2.45833	-512
2.46667	-514
2.47500	-516
2.48333	-517
2.49167	-518
2.50000	-519
2.50833	-520
2.51667	-522
2.52500	-524
2.53333	-526
2.54167	-527
2.55000	-529
2.55833	-531
2.56667	-534
2.57500	-537
2.58333	-539
2.59167	-540
2.60000	-540
2.60833	-538
2.61667	-538
2.62500	-540
2.63333	-544
2.64167	-548
2.65000	-552
2.65833	-553
2.66667	-551
2.67500	-548
2.68333	-546
2.69167	-545
2.70000	-544
2.70833	-543
2.71667	-542
2.72500	-542
2.73333	-543
2.74167	-546
2.75000	-549
2.75833	-552
2.76667	-555
2.77500	-556
2.78333	-558
2.79167	-559
2.80000	-560
2.80833	-559
2.81667	-559
2.82500	-558
2.83333	-557
2.84167	-556
2.85000	-556
2.85833	-555
2.86667	-555
2.87500	-557
2.88333	-560
2.89167	-563
2.90000	-566
2.90833	-569
2.91667	-572
2.92500	-574
2.93333	-576
2.94167	-577
2.95000	-577
2.95833	-576
2.96667	-573
2.97500	-570
2.98333	-567
2.99167	-565
3.00000	-564
3.00833	-564
3.01667	-565
3.02500	-566
3.03333	-567
3.04167	-569
3.05000	-570
3.05833	-571
3.06667	-572
3.07500	-573
3.08333	-573
3.09167	-572
3.10000	-571
3.10833	-572
3.11667	-574
3.12500	-577
3.13333	-581
3.14167	-586
3.15000	-592
3.15833	-595
3.16667	-595
3.17500	-594
3.18333	-592
3.19167	-589
3.20000	-588
3.20833	-588
3.21667	-589
3.22500	-590
3.23333	-590
3.24167	-591
3.25000	-593
3.25833	-594
3.26667	-596
3.27500	-597
3.28333	-599
3.29167	-600
3.30000	-601
3.30833	-600
3.31667	-599
3.32500	-597
3.33333	-596
3.34167	-597
3.35000	-599
3.35833	-600
3.36667	-600
3.37500	-600
3.38333	-598
3.39167	-597
3.40000	-596
3.40833	-595
3.41667	-595
3.42500	-593
3.43333	-592
3.44167	-593
3.45000	-595
3.45833	-598
3.46667	-602
3.47500	-605
3.48333	-607
3.49167	-609
3.50000	-612
3.50833	-614
3.51667	-615
3.52500	-615
3.53333	-614
3.54167	-614
3.55000	-615
3.55833	-616
3.56667	-614
3.57500	-611
3.58333	-607
3.59167	-604
3.60000	-603
3.60833	-605
3.61667	-609
3.62500	-613
3.63333	-617
3.64167	-620
3.65000	-623
3.65833	-624
3.66667	-625
3.67500	-625
3.68333	-625
3.69167	-625
3.70000	-625
3.70833	-624
3.71667	-622
3.72500	-621
3.73333	-623
3.74167	-626
3.75000	-630
3.75833	-633
3.76667	-634
3.77500	-635
3.78333	-635
3.79167	-636
3.80000	-637
3.80833	-637
3.81667	-635
3.82500	-633
3.83333	-630
3.84167	-628
3.85000	-627
3.85833	-628
3.86667	-630
3.87500	-632
3.88333	-633
3.89167	-634
3.90000	-635
3.90833	-635
3.91667	-636
3.92500	-636
3.93333	-637
3.94167	-637
3.95000	-638
3.95833	-638
3.96667	-639
3.97500	-639
3.98333	-640
3.99167	-641
4.00000	-642
4.00833	-643
4.01667	-643
4.02500	-643
4.03333	-642
4.04167	-641
4.05000	-642
4.05833	-645
4.06667	-648
4.07500	-651
4.08333	-652
4.09167	-653
4.10000	-652
4.10833	-651
4.11667	-650
4.12500	-650
4.13333	-649
4.14167	-650
4.15000	-650
4.15833	-652
4.16667	-653
4.17500	-654
4.18333	-654
4.19167	-654
4.20000	-654
4.20833	-654
4.21667	-655
4.22500	-656
4.23333	-657
4.24167	-657
4.25000	-657
4.25833	-655
4.26667	-654
4.27500	-652
4.28333	-651
4.29167	-649
4.30000	-649
4.30833	-648
4.31667	-647
4.32500	-648
4.33333	-648
4.34167	-648
4.35000	-647
4.35833	-646
4.36667	-647
4.37500	-648
4.38333	-650
4.39167	-652
4.40000	-655
4.40833	-658
4.41667	-661
4.42500	-665
4.43333	-669
4.44167	-670
4.45000	-669
4.45833	-668
4.46667	-666
4.47500	-666
4.48333	-667
4.49167	-670
4.50000	-672
4.50833	-672
4.51667	-672
4.52500	-671
4.53333	-671
4.54167	-671
4.55000	-672
4.55833	-672
4.56667	-672
4.57500	-671
4.58333	-670
4.59167	-670
4.60000	-670
4.60833	-670
4.61667	-671
4.62500	-671
4.63333	-671
4.64167	-670
4.65000	-669
4.65833	-669
4.66667	-668
4.67500	-668
4.68333	-668
4.69167	-668
4.70000	-668
4.70833	-670
4.71667	-672
4.72500	-672
4.73333	-671
4.74167	-669
4.75000	-666
4.75833	-665
4.76667	-666
4.77500	-668
4.78333	-669
4.79167	-670
4.80000	-670
4.80833	-671
4.81667	-672
4.82500	-673
4.83333	-676
4.84167	-678
4.85000	-680
4.85833	-683
4.86667	-685
4.87500	-686
4.88333	-684
4.89167	-681
4.90000	-678
4.90833	-675
4.91667	-674
4.92500	-676
4.93333	-679
4.94167	-681
4.95000	-683
4.95833	-685
4.96667	-687
4.97500	-688
4.98333	-689
4.99167	-689
5.00000	-690
5.00833	-690
5.01667	-691
5.02500	-692
5.03333	-693
5.04167	-694
5.05000	-694
5.05833	-695
5.06667	-695
5.07500	-694
5.08333	-692
5.09167	-689
5.10000	-687
5.10833	-687
5.11667	-686
5.12500	-687
5.13333	-688
5.14167	-690
5.15000	-691
5.15833	-691
5.16667	-689
5.17500	-688
5.18333	-687
5.19167	-686
5.20000	-686
5.20833	-686
5.21667	-686
5.22500	-686
5.23333	-686
5.24167	-687
5.25000	-690
5.25833	-692
5.26667	-692
5.27500	-692
5.28333	-692
5.29167	-693
5.30000	-694
5.30833	-698
5.31667	-701
5.32500	-703
5.33333	-703
5.34167	-702
5.35000	-700
5.35833	-700
5.36667	-701
5.37500	-704
5.38333	-706
5.39167	-708
5.40000	-708
5.40833	-707
5.41667	-705
5.42500	-705
5.43333	-706
5.44167	-708
5.45000	-709
5.45833	-710
5.46667	-709
5.47500	-706
5.48333	-703
5.49167	-700
5.50000	-699
5.50833	-699
5.51667	-700
5.52500	-701
5.53333	-702
5.54167	-704
5.55000	-705
5.55833	-708
5.56667	-711
5.57500	-714
5.58333	-717
5.59167	-720
5.60000	-720
5.60833	-719
5.61667	-716
5.62500	-713
5.63333	-710
5.64167	-708
5.65000	-707
5.65833	-708
5.66667	-708
5.67500	-710
5.68333	-711
5.69167	-713
5.70000	-716
5.70833	-718
5.71667	-718
5.72500	-716
5.73333	-713
5.74167	-710
5.75000	-707
5.75833	-705
5.76667	-706
5.77500	-707
5.78333	-709
5.79167	-711
5.80000	-713
5.80833	-716
5.81667	-718
5.82500	-719
5.83333	-719
5.84167	-719
5.85000	-719
5.85833	-721
5.86667	-723
5.87500	-725
5.88333	-726
5.89167	-726
5.90000	-724
5.90833	-723
5.91667	-721
5.92500	-720
5.93333	-720
5.94167	-720
5.95000	-719
5.95833	-718
5.96667	-715
5.97500	-712
5.98333	-710
5.99167	-710
6.00000	-711
6.00833	-715
6.01667	-718
6.02500	-721
6.03333	-724
6.04167	-725
6.05000	-725
6.05833	-723
6.06667	-721
6.07500	-719
6.08333	-718
6.09167	-719
6.10000	-720
6.10833	-721
6.11667	-722
6.12500	-721
6.13333	-721
6.14167	-720
6.15000	-719
6.15833	-719
6.16667	-719
6.17500	-719
6.18333	-721
6.19167	-723
6.20000	-726
6.20833	-728
6.21667	-728
6.22500	-725
6.23333	-721
6.24167	-718
6.25000	-716
6.25833	-715
6.26667	-716
6.27500	-716
6.28333	-716
6.29167	-715
6.30000	-714
6.30833	-715
6.31667	-718
6.32500	-723
6.33333	-727
6.34167	-729
6.35000	-730
6.35833	-728
6.36667	-727
6.37500	-726
6.38333	-727
6.39167	-729
6.40000	-731
6.40833	-734
6.41667	-737
6.42500	-739
6.43333	-741
6.44167	-741
6.45000	-739
6.45833	-736
6.46667	-732
6.47500	-730
6.48333	-730
6.49167	-731
6.50000	-734
6.50833	-737
6.51667	-740
6.52500	-741
6.53333	-742
6.54167	-742
6.55000	-743
6.55833	-744
6.56667	-745
6.57500	-744
6.58333	-740
6.59167	-736
6.60000	-733
6.60833	-731
6.61667	-732
6.62500	-734
6.63333	-736
6.64167	-737
6.65000	-738
6.65833	-737
6.66667	-737
6.67500	-737
6.68333	-737
6.69167	-737
6.70000	-737
6.70833	-736
6.71667	-734
6.72500	-734
6.73333	-734
6.74167	-735
6.75000	-736
6.75833	-737
6.76667	-738
6.77500	-739
6.78333	-738
6.79167	-737
6.80000	-736
6.80833	-736
6.81667	-738
6.82500	-740
6.83333	-742
6.84167	-743
6.85000	-742
6.85833	-740
6.86667	-740
6.87500	-740
6.88333	-742
6.89167	-744
6.90000	-747
6.90833	-751
6.91667	-753
6.92500	-754
6.93333	-754
6.94167	-753
6.95000	-751
6.95833	-749
6.96667	-749
6.97500	-748
6.98333	-747
6.99167	-746
7.00000	-744
7.00833	-743
7.01667	-742
7.02500	-743
7.03333	-745
7.04167	-746
7.05000	-747
7.05833	-748
7.06667	-748
7.07500	-747
7.08333	-747
7.09167	-749
7.10000	-750
7.10833	-751
7.11667	-752
7.12500	-751
7.13333	-749
7.14167	-748
7.15000	-748
7.15833	-749
7.16667	-751
7.17500	-753
7.18333	-754
7.19167	-753
7.20000	-751
7.20833	-748
7.21667	-745
7.22500	-744
7.23333	-744
7.24167	-746
7.25000	-748
7.25833	-750
7.26667	-751
7.27500	-752
7.28333	-753
7.29167	-754
7.30000	-754
7.30833	-756
7.31667	-757
7.32500	-757
7.33333	-758
7.34167	-759
7.35000	-759
7.35833	-760
7.36667	-763
7.37500	-765
7.38333	-767
7.39167	-768
7.40000	-768
7.40833	-767
7.41667	-766
7.42500	-767
7.43333	-768
7.44167	-769
7.45000	-768
7.45833	-767
7.46667	-764
7.47500	-761
7.48333	-758
7.49167	-756
7.50000	-755
7.50833	-756
7.51667	-757
7.52500	-758
7.53333	-760
7.54167	-760
7.55000	-758
7.55833	-757
7.56667	-756
7.57500	-757
7.58333	-759
7.59167	-761
7.60000	-762
7.60833	-762
7.61667	-762
7.62500	-763
7.63333	-763
7.64167	-764
7.65000	-765
7.65833	-765
7.66667	-766
7.67500	-765
7.68333	-763
7.69167	-760
7.70000	-756
7.70833	-754
7.71667	-754
7.72500	-756
7.73333	-759
7.74167	-761
7.75000	-762
7.75833	-762
7.76667	-762
7.77500	-761
7.78333	-761
7.79167	-762
7.80000	-762
7.80833	-762
7.81667	-761
7.82500	-761
7.83333	-761
7.84167	-763
7.85000	-764
7.85833	-766
7.86667	-767
7.87500	-768
7.88333	-771
7.89167	-773
7.90000	-776
7.90833	-777
7.91667	-778
7.92500	-777
7.93333	-776
7.94167	-775
7.95000	-775
7.95833	-775
7.96667	-774
7.97500	-773
7.98333	-771
7.99167	-769
8.00000	-768
8.00833	-767
8.01667	-767
8.02500	-767
8.03333	-767
8.04167	-767
8.05000	-768
8.05833	-770
8.06667	-771
8.07500	-772
8.08333	-772
8.09167	-771
8.10000	-771
8.10833	-770
8.11667	-768
8.12500	-767
8.13333	-767
8.14167	-768
8.15000	-769
8.15833	-770
8.16667	-769
8.17500	-768
8.18333	-768
8.19167	-771
8.20000	-775
8.20833	-779
8.21667	-782
8.22500	-782
8.23333	-781
8.24167	-780
8.25000	-778
8.25833	-777
8.26667	-776
8.27500	-775
8.28333	-774
8.29167	-773
8.30000	-772
8.30833	-773
8.31667	-774
8.32500	-775
8.33333	-775
8.34167	-776
8.35000	-778
8.35833	-779
8.36667	-779
8.37500	-779
8.38333	-777
8.39167	-774
8.40000	-774
8.40833	-775
8.41667	-777
8.42500	-779
8.43333	-781
8.44167	-782
8.45000	-782
8.45833	-783
8.46667	-785
8.47500	-786
8.48333	-786
8.49167	-784
8.50000	-781
8.50833	-779
8.51667	-778
8.52500	-778
8.53333	-779
8.54167	-779
8.55000	-779
8.55833	-778
8.56667	-777
8.57500	-776
8.58333	-776
8.59167	-777
8.60000	-779
8.60833	-779
8.61667	-780
8.62500	-779
8.63333	-778
8.64167	-776
8.65000	-775
8.65833	-776
8.66667	-777
8.67500	-778
8.68333	-780
8.69167	-781
8.70000	-782
8.70833	-781
8.71667	-779
8.72500	-777
8.73333	-776
8.74167	-777
8.75000	-778
8.75833	-781
8.76667	-783
8.77500	-785
8.78333	-785
8.79167	-783
8.80000	-781
8.80833	-780
8.81667	-780
8.82500	-783
8.83333	-786
8.84167	-788
8.85000	-788
8.85833	-788
8.86667	-787
8.87500	-786
8.88333	-786
8.89167	-785
8.90000	-783
8.90833	-780
8.91667	-778
8.92500	-777
8.93333	-777
8.94167	-779
8.95000	-782
8.95833	-785
8.96667	-789
8.97500	-791
8.98333	-791
8.99167	-790
9.00000	-788
9.00833	-787
9.01667	-787
9.02500	-788
9.03333	-791
9.04167	-793
9.05000	-793
9.05833	-793
9.06667	-792
9.07500	-790
9.08333	-790
9.09167	-790
9.10000	-790
9.10833	-790
9.11667	-789
9.12500	-788
9.13333	-787
9.14167	-786
9.15000	-784
9.15833	-783
9.16667	-782
9.17500	-781
9.18333	-782
9.19167	-783
9.20000	-784
9.20833	-785
9.21667	-788
9.22500	-791
9.23333	-795
9.24167	-799
9.25000	-802
9.25833	-803
9.26667	-802
9.27500	-799
9.28333	-796
9.29167	-795
9.30000	-795
9.30833	-796
9.31667	-797
9.32500	-797
9.33333	-797
9.34167	-795
9.35000	-794
9.35833	-793
9.36667	-793
9.37500	-794
9.38333	-794
9.39167	-795
9.40000	-795
9.40833	-795
9.41667	-795
9.42500	-796
9.43333	-798
9.44167	-800
9.45000	-801
9.45833	-801
9.46667	-801
9.47500	-800
9.48333	-800
9.49167	-800
9.50000	-800
9.50833	-800
9.51667	-799
9.52500	-798
9.53333	-797
9.54167	-796
9.55000	-796
9.55833	-797
9.56667	-799
9.57500	-801
9.58333	-802
9.59167	-801
9.60000	-799
9.60833	-796
9.61667	-793
9.62500	-789
9.63333	-785
9.64167	-784
9.65000	-786
9.65833	-791
9.66667	-796
9.67500	-801
9.68333	-803
9.69167	-804
9.70000	-803
9.70833	-802
9.71667	-801
9.72500	-800
9.73333	-801
9.74167	-803
9.75000	-806
9.75833	-809
9.76667	-810
9.77500	-810
9.78333	-809
9.79167	-807
9.80000	-803
9.80833	-799
9.81667	-796
9.82500	-795
9.83333	-796
9.84167	-798
9.85000	-801
9.85833	-802
9.86667	-801
9.87500	-800
9.88333	-798
9.89167	-795
9.90000	-793
9.90833	-792
9.91667	-792
9.92500	-793
9.93333	-795
9.94167	-797
9.95000	-800
9.95833	-801
9.96667	-800
9.97500	-800
9.98333	-800
9.99167	-801
10.00000	-802
10.00833	-803
10.01667	-805
10.02500	-806
10.03333	-806
10.04167	-807
10.05000	-807
10.05833	-806
10.06667	-804
10.07500	-802
10.08333	-800
10.09167	-799
10.10000	-799
10.10833	-800
10.11667	-802
10.12500	-803
10.13333	-805
10.14167	-806
10.15000	-806
10.15833	-806
10.16667	-806
10.17500	-806
10.18333	-807
10.19167	-807
10.20000	-808
10.20833	-811
10.21667	-814
10.22500	-817
10.23333	-819
10.24167	-820
10.25000	-818
10.25833	-815
10.26667	-811
10.27500	-808
10.28333	-807
10.29167	-808
10.30000	-810
10.30833	-812
10.31667	-813
10.32500	-812
10.33333	-810
10.34167	-808
10.35000	-806
10.35833	-804
10.36667	-802
10.37500	-801
10.38333	-801
10.39167	-802
10.40000	-806
10.40833	-810
10.41667	-814
10.42500	-818
10.43333	-822
10.44167	-824
10.45000	-825
10.45833	-823
10.46667	-821
10.47500	-817
10.48333	-814
10.49167	-810
10.50000	-809
10.50833	-809
10.51667	-809
10.52500	-809
10.53333	-807
10.54167	-805
10.55000	-803
10.55833	-802
10.56667	-804
10.57500	-807
10.58333	-811
10.59167	-814
10.60000	-816
10.60833	-815
10.61667	-814
10.62500	-813
10.63333	-813
10.64167	-814
10.65000	-815
10.65833	-816
10.66667	-815
10.67500	-813
10.68333	-812
10.69167	-810
10.70000	-809
10.70833	-809
10.71667	-808
10.72500	-806
10.73333	-804
10.74167	-802
10.75000	-802
10.75833	-803
10.76667	-805
10.77500	-807
10.78333	-809
10.79167	-811
10.80000	-812
10.80833	-813
10.81667	-813
10.82500	-812
10.83333	-811
10.84167	-809
10.85000	-807
10.85833	-806
10.86667	-805
10.87500	-804
10.88333	-804
10.89167	-805
10.90000	-806
10.90833	-807
10.91667	-808
10.92500	-808
10.93333	-807
10.94167	-807
10.95000	-809
10.95833	-811
10.96667	-813
10.97500	-814
10.98333	-814
10.99167	-812
11.00000	-810
11.00833	-810
11.01667	-811
11.02500	-812
11.03333	-813
11.04167	-812
11.05000	-812
11.05833	-813
11.06667	-816
11.07500	-820
11.08333	-825
11.09167	-828
11.10000	-829
11.10833	-827
11.11667	-825
11.12500	-823
11.13333	-822
11.14167	-822
11.15000	-820
11.15833	-819
11.16667	-816
11.17500	-814
11.18333	-813
11.19167	-813
11.20000	-814
11.20833	-815
11.21667	-816
11.22500	-816
11.23333	-816
11.24167	-815
11.25000	-815
11.25833	-815
11.26667	-817
11.27500	-819
11.28333	-821
11.29167	-823
11.30000	-823
11.30833	-822
11.31667	-820
11.32500	-818
11.33333	-817
11.34167	-817
11.35000	-817
11.35833	-817
11.36667	-816
11.37500	-816
11.38333	-817
11.39167	-818
11.40000	-819
11.40833	-821
11.41667	-822
11.42500	-821
11.43333	-820
11.44167	-819
11.45000	-818
11.45833	-817
11.46667	-816
11.47500	-815
11.48333	-813
11.49167	-813
11.50000	-812
11.50833	-813
11.51667	-814
11.52500	-815
11.53333	-815
11.54167	-816
11.55000	-817
11.55833	-818
11.56667	-819
11.57500	-819
11.58333	-820
11.59167	-820
11.60000	-820
11.60833	-821
11.61667	-820
11.62500	-819
11.63333	-818
11.64167	-818
11.65000	-818
11.65833	-819
11.66667	-821
11.67500	-823
11.68333	-825
11.69167	-827
11.70000	-828
11.70833	-828
11.71667	-827
11.72500	-827
11.73333	-828
11.74167	-828
11.75000	-827
11.75833	-823
11.76667	-818
11.77500	-814
11.78333	-811
11.79167	-810
11.80000	-810
11.80833	-811
11.81667	-812
11.82500	-812
11.83333	-812
11.84167	-813
11.85000	-814
11.85833	-816
11.86667	-819
11.87500	-822
11.88333	-824
11.89167	-825
11.90000	-826
11.90833	-825
11.91667	-824
11.92500	-823
11.93333	-822
11.94167	-822
11.95000	-821
11.95833	-820
11.96667	-819
11.97500	-817
11.98333	-816
11.99167	-817
12.00000	-820
12.00833	-823
12.01667	-826
12.02500	-828
12.03333	-829
12.04167	-829
12.05000	-828
12.05833	-827
12.06667	-825
12.07500	-822
12.08333	-819
12.09167	-817
12.10000	-816
12.10833	-817
12.11667	-819
12.12500	-822
12.13333	-826
12.14167	-828
12.15000	-831
12.15833	-833
12.16667	-834
12.17500	-835
12.18333	-835
12.19167	-833
12.20000	-830
12.20833	-825
12.21667	-821
12.22500	-819
12.23333	-819
12.24167	-820
12.25000	-822
12.25833	-823
12.26667	-822
12.27500	-821
12.28333	-820
12.29167	-819
12.30000	-818
12.30833	-819
12.31667	-820
12.32500	-822
12.33333	-823
12.34167	-823
12.35000	-823
12.35833	-822
12.36667	-821
12.37500	-820
12.38333	-821
12.39167	-823
12.40000	-826
12.40833	-827
12.41667	-827
12.42500	-826
12.43333	-824
12.44167	-824
12.45000	-823
12.45833	-823
12.46667	-822
12.47500	-821
12.48333	-821
12.49167	-821
12.50000	-822
12.50833	-824
12.51667	-825
12.52500	-826
12.53333	-827
12.54167	-827
12.55000	-828
12.55833	-828
12.56667	-826
12.57500	-824
12.58333	-821
12.59167	-819
12.60000	-820
12.60833	-822
12.61667	-825
12.62500	-829
12.63333	-832
12.64167	-835
12.65000	-837
12.65833	-837
12.66667	-836
12.67500	-834
12.68333	-833
12.69167	-832
12.70000	-832
12.70833	-832
12.71667	-832
12.72500	-832
12.73333	-831
12.74167	-831
12.75000	-831
12.75833	-831
12.76667	-830
12.77500	-829
12.78333	-830
12.79167	-831
12.80000	-834
12.80833	-836
12.81667	-837
12.82500	-836
12.83333	-835
12.84167	-833
12.85000	-830
12.85833	-828
12.86667	-827
12.87500	-828
12.88333	-829
12.89167	-832
12.90000	-834
12.90833	-837
12.91667	-838
12.92500	-838
12.93333	-837
12.94167	-836
12.95000	-835
12.95833	-834
12.96667	-834
12.97500	-835
12.98333	-836
12.99167	-837
13.00000	-837
13.00833	-836
13.01667	-836
13.02500	-835
13.03333	-835
13.04167	-835
13.05000	-835
13.05833	-834
13.06667	-834
13.07500	-833
13.08333	-832
13.09167	-830
13.10000	-829
13.10833	-828
13.11667	-827
13.12500	-829
13.13333	-832
13.14167	-835
13.15000	-838
13.15833	-840
13.16667	-841
13.17500	-841
13.18333	-842
13.19167	-843
13.20000	-843
13.20833	-842
13.21667	-840
13.22500	-837
13.23333	-834
13.24167	-833
13.25000	-833
13.25833	-834
13.26667	-835
13.27500	-836
13.28333	-836
13.29167	-835
13.30000	-834
13.30833	-834
13.31667	-834
13.32500	-834
13.33333	-835
13.34167	-835
13.35000	-834
13.35833	-833
13.36667	-833
13.37500	-833
13.38333	-833
13.39167	-832
13.40000	-831
13.40833	-830
13.41667	-829
13.42500	-829
13.43333	-830
13.44167	-832
13.45000	-835
13.45833	-837
13.46667	-840
13.47500	-841
13.48333	-842
13.49167	-840
13.50000	-838
13.50833	-835
13.51667	-833
13.52500	-832
13.53333	-831
13.54167	-831
13.55000	-833
13.55833	-835
13.56667	-836
13.57500	-836
13.58333	-835
13.59167	-834
13.60000	-833
13.60833	-833
13.61667	-831
13.62500	-829
13.63333	-826
13.64167	-825
13.65000	-826
13.65833	-827
13.66667	-829
13.67500	-831
13.68333	-832
13.69167	-832
13.70000	-831
13.70833	-830
13.71667	-831
13.72500	-834
13.73333	-837
13.74167	-839
13.75000	-840
13.75833	-838
13.76667	-836
13.77500	-834
13.78333	-834
13.79167	-836
13.80000	-837
13.80833	-838
13.81667	-839
13.82500	-839
13.83333	-839
13.84167	-838
13.85000	-838
13.85833	-836
13.86667	-834
13.87500	-833
13.88333	-833
13.89167	-834
13.90000	-836
13.90833	-837
13.91667	-838
13.92500	-837
13.93333	-835
13.94167	-833
13.95000	-832
13.95833	-832
13.96667	-833
13.97500	-835
13.98333	-834
13.99167	-833
14.00000	-830
14.00833	-828
14.01667	-828
14.02500	-829
14.03333	-831
14.04167	-832
14.05000	-832
14.05833	-831
14.06667	-829
14.07500	-827
14.08333	-826
14.09167	-827
14.10000	-828
14.10833	-830
14.11667	-832
14.12500	-833
14.13333	-834
14.14167	-836
14.15000	-836
14.15833	-836
14.16667	-836
14.17500	-835
14.18333	-833
14.19167	-831
14.20000	-830
14.20833	-829
14.21667	-829
14.22500	-829
14.23333	-829
14.24167	-829
14.25000	-829
14.25833	-830
14.26667	-829
14.27500	-828
14.28333	-827
14.29167	-827
14.30000	-827
14.30833	-829
14.31667	-831
14.32500	-831
14.33333	-830
14.34167	-828
14.35000	-826
14.35833	-825
14.36667	-825
14.37500	-825
14.38333	-826
14.39167	-826
14.40000	-826
14.40833	-825
14.41667	-826
14.42500	-828
14.43333	-831
14.44167	-835
14.45000	-838
14.45833	-839
14.46667	-837
14.47500	-835
14.48333	-832
14.49167	-830
14.50000	-829
14.50833	-830
14.51667	-831
14.52500	-832
14.53333	-832
14.54167	-831
14.55000	-831
14.55833	-831
14.56667	-831
14.57500	-833
14.58333	-835
14.59167	-836
14.60000	-835
14.60833	-834
14.61667	-831
14.62500	-829
14.63333	-826
14.64167	-823
14.65000	-822
14.65833	-821
14.66667	-822
14.67500	-824
14.68333	-828
14.69167	-831
14.70000	-836
14.70833	-840
14.71667	-844
14.72500	-846
14.73333	-845
14.74167	-842
14.75000	-837
14.75833	-833
14.76667	-829
14.77500	-826
14.78333	-824
14.79167	-823
14.80000	-824
14.80833	-825
14.81667	-828
14.82500	-832
14.83333	-836
14.84167	-837
14.85000	-836
14.85833	-833
14.86667	-829
14.87500	-826
14.88333	-824
14.89167	-823
14.90000	-824
14.90833	-824
14.91667	-826
14.92500	-828
14.93333	-831
14.94167	-834
14.95000	-838
14.95833	-843
14.96667	-847
14.97500	-850
14.98333	-851
14.99167	-850
15.00000	-847
15.00833	-843
15.01667	-838
15.02500	-834
15.03333	-831
15.04167	-829
15.05000	-828
15.05833	-828
15.06667	-829
15.07500	-832
15.08333	-836
15.09167	-840
15.10000	-843
15.10833	-845
15.11667	-846
15.12500	-844
15.13333	-842
15.14167	-841
15.15000	-842
15.15833	-843
15.16667	-844
15.17500	-844
15.18333	-843
15.19167	-841
15.20000	-840
15.20833	-841
15.21667	-841
15.22500	-842
15.23333	-841
15.24167	-840
15.25000	-838
15.25833	-837
15.26667	-836
15.27500	-834
15.28333	-833
15.29167	-832
15.30000	-832
15.30833	-833
15.31667	-834
15.32500	-835
15.33333	-836
15.34167	-836
15.35000	-835
15.35833	-834
15.36667	-833
15.37500	-833
15.38333	-835
15.39167	-837
15.40000	-838
15.40833	-840
15.41667	-841
15.42500	-843
15.43333	-846
15.44167	-847
15.45000	-848
15.45833	-848
15.46667	-847
15.47500	-845
15.48333	-844
15.49167	-843
15.50000	-843
15.50833	-842
15.51667	-841
15.52500	-840
15.53333	-838
15.54167	-837
15.55000	-836
15.55833	-837
15.56667	-839
15.57500	-843
15.58333	-846
15.59167	-848
15.60000	-849
15.60833	-848
15.61667	-846
15.62500	-847
15.63333	-849
15.64167	-853
15.65000	-857
15.65833	-859
15.66667	-858
15.67500	-856
15.68333	-852
15.69167	-848
15.70000	-847
15.70833	-847
15.71667	-849
15.72500	-850
15.73333	-851
15.74167	-852
15.75000	-853
15.75833	-852
15.76667	-851
15.77500	-849
15.78333	-846
15.79167	-844
15.80000	-842
15.80833	-840
15.81667	-840
15.82500	-840
15.83333	-841
15.84167	-845
15.85000	-848
15.85833	-852
15.86667	-854
15.87500	-854
15.88333	-852
15.89167	-849
15.90000	-847
15.90833	-845
15.91667	-845
15.92500	-845
15.93333	-845
15.94167	-845
15.95000	-844
15.95833	-844
15.96667	-846
15.97500	-850
15.98333	-853
15.99167	-856
16.00000	-856
16.00833	-855
16.01667	-854
16.02500	-853
16.03333	-852
16.04167	-851
16.05000	-850
16.05833	-849
16.06667	-846
16.07500	-843
16.08333	-841
16.09167	-840
16.10000	-840
16.10833	-841
16.11667	-842
16.12500	-843
16.13333	-842
16.14167	-841
16.15000	-840
16.15833	-841
16.16667	-842
16.17500	-844
16.18333	-845
16.19167	-845
16.20000	-845
16.20833	-844
16.21667	-843
16.22500	-842
16.23333	-842
16.24167	-843
16.25000	-845
16.25833	-847
16.26667	-850
16.27500	-853
16.28333	-854
16.29167	-854
16.30000	-852
16.30833	-850
16.31667	-849
16.32500	-849
16.33333	-849
16.34167	-849
16.35000	-849
16.35833	-847
16.36667	-846
16.37500	-845
16.38333	-845
16.39167	-845
16.40000	-846
16.40833	-847
16.41667	-848
16.42500	-848
16.43333	-847
16.44167	-847
16.45000	-849
16.45833	-852
16.46667	-855
16.47500	-856
16.48333	-856
16.49167	-853
16.50000	-849
16.50833	-844
16.51667	-839
16.52500	-837
16.53333	-837
16.54167	-838
16.55000	-840
16.55833	-843
16.56667	-845
16.57500	-847
16.58333	-848
16.59167	-850
16.60000	-851
16.60833	-852
16.61667	-852
16.62500	-851
16.63333	-850
16.64167	-850
16.65000	-849
16.65833	-849
16.66667	-848
16.67500	-847
16.68333	-847
16.69167	-847
16.70000	-848
16.70833	-848
16.71667	-848
16.72500	-849
16.73333	-849
16.74167	-850
16.75000	-852
16.75833	-852
16.76667	-851
16.77500	-849
16.78333	-847
16.79167	-845
16.80000	-844
16.80833	-845
16.81667	-847
16.82500	-848
16.83333	-849
16.84167	-850
16.85000	-850
16.85833	-851
16.86667	-851
16.87500	-852
16.88333	-852
16.89167	-851
16.90000	-850
16.90833	-850
16.91667	-850
16.92500	-851
16.93333	-851
16.94167	-851
16.95000	-850
16.95833	-848
16.96667	-846
16.97500	-844
16.98333	-843
16.99167	-843
17.00000	-844
17.00833	-845
17.01667	-847
17.02500	-850
17.03333	-853
17.04167	-856
17.05000	-859
17.05833	-862
17.06667	-865
17.07500	-867
17.08333	-868
17.09167	-868
17.10000	-865
17.10833	-861
17.11667	-855
17.12500	-850
17.13333	-847
17.14167	-847
17.15000	-851
17.15833	-854
17.16667	-858
17.17500	-858
17.18333	-856
17.19167	-853
17.20000	-851
17.20833	-851
17.21667	-852
17.22500	-854
17.23333	-856
17.24167	-855
17.25000	-854
17.25833	-854
17.26667	-857
17.27500	-860
17.28333	-864
17.29167	-867
17.30000	-868
17.30833	-867
17.31667	-866
17.32500	-864
17.33333	-862
17.34167	-860
17.35000	-858
17.35833	-855
17.36667	-852
17.37500	-849
17.38333	-846
17.39167	-844
17.40000	-844
17.40833	-846
17.41667	-849
17.42500	-852
17.43333	-854
17.44167	-855
17.45000	-856
17.45833	-855
17.46667	-854
17.47500	-853
17.48333	-851
17.49167	-849
17.50000	-847
17.50833	-845
17.51667	-844
17.52500	-843
17.53333	-843
17.54167	-844
17.55000	-846
17.55833	-849
17.56667	-852
17.57500	-855
17.58333	-858
17.59167	-859
17.60000	-859
17.60833	-857
17.61667	-856
17.62500	-855
17.63333	-857
17.64167	-860
17.65000	-863
17.65833	-863
17.66667	-861
17.67500	-857
17.68333	-852
17.69167	-847
17.70000	-844
17.70833	-844
17.71667	-845
17.72500	-847
17.73333	-849
17.74167	-851
17.75000	-852
17.75833	-852
17.76667	-851
17.77500	-849
17.78333	-849
17.79167	-850
17.80000	-853
17.80833	-857
17.81667	-861
17.82500	-863
17.83333	-863
17.84167	-862
17.85000	-860
17.85833	-859
17.86667	-860
17.87500	-861
17.88333	-861
17.89167	-860
17.90000	-858
17.90833	-855
17.91667	-852
17.92500	-851
17.93333	-851
17.94167	-851
17.95000	-850
17.95833	-850
17.96667	-851
17.97500	-853
17.98333	-854
17.99167	-855
18.00000	-857
18.00833	-859
18.01667	-860
18.02500	-861
18.03333	-860
18.04167	-859
18.05000	-857
18.05833	-856
18.06667	-856
18.07500	-857
18.08333	-857
18.09167	-856
18.10000	-854
18.10833	-853
18.11667	-851
18.12500	-851
18.13333	-850
18.14167	-850
18.15000	-850
18.15833	-851
18.16667	-853
18.17500	-855
18.18333	-857
18.19167	-858
18.20000	-858
18.20833	-857
18.21667	-856
18.22500	-856
18.23333	-856
18.24167	-857
18.25000	-857
18.25833	-857
18.26667	-855
18.27500	-853
18.28333	-851
18.29167	-850
18.30000	-850
18.30833	-851
18.31667	-853
18.32500	-854
18.33333	-854
18.34167	-854
18.35000	-853
18.35833	-852
18.36667	-851
18.37500	-850
18.38333	-851
18.39167	-853
18.40000	-854
18.40833	-854
18.41667	-853
18.42500	-852
18.43333	-851
18.44167	-851
18.45000	-852
18.45833	-854
18.46667	-856
18.47500	-857
18.48333	-858
18.49167	-858
18.50000	-857
18.50833	-855
18.51667	-852
18.52500	-850
18.53333	-848
18.54167	-849
18.55000	-851
18.55833	-853
18.56667	-856
18.57500	-858
18.58333	-858
18.59167	-858
18.60000	-857
18.60833	-857
18.61667	-858
18.62500	-859
18.63333	-861
18.64167	-862
18.65000	-862
18.65833	-861
18.66667	-861
18.67500	-859
18.68333	-857
18.69167	-855
18.70000	-853
18.70833	-851
18.71667	-849
18.72500	-847
18.73333	-846
18.74167	-845
18.75000	-845
18.75833	-844
18.76667	-843
18.77500	-842
18.78333	-841
18.79167	-840
18.80000	-839
18.80833	-840
18.81667	-840
18.82500	-841
18.83333	-840
18.84167	-839
18.85000	-838
18.85833	-837
18.86667	-838
18.87500	-840
18.88333	-843
18.89167	-846
18.90000	-847
18.90833	-846
18.91667	-843
18.92500	-840
18.93333	-837
18.94167	-834
18.95000	-834
18.95833	-834
18.96667	-835
18.97500	-835
18.98333	-836
18.99167	-835
19.00000	-835
19.00833	-836
19.01667	-836
19.02500	-837
19.03333	-839
19.04167	-841
19.05000	-842
19.05833	-842
19.06667	-840
19.07500	-838
19.08333	-836
19.09167	-834
19.10000	-833
19.10833	-834
19.11667	-835
19.12500	-835
19.13333	-835
19.14167	-835
19.15000	-834
19.15833	-833
19.16667	-833
19.17500	-834
19.18333	-835
19.19167	-836
19.20000	-835
19.20833	-834
19.21667	-832
19.22500	-831
19.23333	-830
19.24167	-828
19.25000	-827
19.25833	-826
19.26667	-825
19.27500	-825
19.28333	-825
19.29167	-826
19.30000	-827
19.30833	-828
19.31667	-829
19.32500	-828
19.33333	-827
19.34167	-827
19.35000	-828
19.35833	-829
19.36667	-830
19.37500	-829
19.38333	-828
19.39167	-827
19.40000	-826
19.40833	-825
19.41667	-823
19.42500	-820
19.43333	-817
19.44167	-816
19.45000	-817
19.45833	-818
19.46667	-820
19.47500	-820
19.48333	-819
19.49167	-816
19.50000	-814
19.50833	-812
19.51667	-811
19.52500	-810
19.53333	-809
19.54167	-808
19.55000	-807
19.55833	-807
19.56667	-808
19.57500	-811
19.58333	-812
19.59167	-811
19.60000	-809
19.60833	-807
19.61667	-806
19.62500	-806
19.63333	-808
19.64167	-810
19.65000	-811
19.65833	-812
19.66667	-812
19.67500	-811
19.68333	-810
19.69167	-808
19.70000	-805
19.70833	-800
19.71667	-796
19.72500	-793
19.73333	-792
19.74167	-792
19.75000	-794
19.75833	-796
19.76667	-796
19.77500	-795
19.78333	-793
19.79167	-791
19.80000	-789
19.80833	-789
19.81667	-789
19.82500	-788
19.83333	-786
19.84167	-782
19.85000	-777
19.85833	-773
19.86667	-770
19.87500	-767
19.88333	-765
19.89167	-765
19.90000	-765
19.90833	-765
19.91667	-764
19.92500	-762
19.93333	-760
19.94167	-758
19.95000	-755
19.95833	-752
19.96667	-750
19.97500	-747
19.98333	-744
19.99167	-741
20.00000	-738
20.00833	-735
20.01667	-732
20.02500	-728
20.03333	-725
20.04167	-722
20.05000	-720
20.05833	-719
20.06667	-718
20.07500	-718
20.08333	-716
20.09167	-712
20.10000	-708
20.10833	-702
20.11667	-697
20.12500	-693
20.13333	-689
20.14167	-684
20.15000	-680
20.15833	-674
20.16667	-668
20.17500	-662
20.18333	-657
20.19167	-651
20.20000	-645
20.20833	-638
20.21667	-632
20.22500	-625
20.23333	-618
20.24167	-611
20.25000	-605
20.25833	-597
20.26667	-589
20.27500	-580
20.28333	-571
20.29167	-561
20.30000	-552
20.30833	-543
20.31667	-534
20.32500	-525
20.33333	-517
20.34167	-508
20.35000	-499
20.35833	-489
20.36667	-478
20.37500	-466
20.38333	-453
20.39167	-440
20.40000	-427
20.40833	-413
20.41667	-399
20.42500	-386
20.43333	-373
20.44167	-360
20.45000	-347
20.45833	-332
20.46667	-316
20.47500	-300
20.48333	-284
20.49167	-267
20.50000	-252
20.50833	-235
20.51667	-218
20.52500	-200
20.53333	-181
20.54167	-163
20.55000	-145
20.55833	-126
20.56667	-106
20.57500	-85
20.58333	-62
20.59167	-39
20.60000	-17
20.60833	5
20.61667	26
20.62500	47
20.63333	68
20.64167	91
20.65000	114
20.65833	138
20.66667	164
20.67500	190
20.68333	217
20.69167	243
20.70000	268
20.70833	294
20.71667	322
20.72500	351
20.73333	381
20.74167	410
20.75000	441
20.75833	471
20.76667	504
20.77500	537
20.78333	573
20.79167	610
20.80000	646
20.80833	681
20.81667	715
20.82500	749
20.83333	783
20.84167	817
20.85000	852
20.85833	887
20.86667	923
20.87500	960
20.88333	1000
20.89167	1043
20.90000	1086
20.90833	1131
20.91667	1174
20.92500	1218
20.93333	1262
20.94167	1308
20.95000	1355
20.95833	1403
20.96667	1451
20.97500	1499
20.98333	1548
20.99167	1598
21.00000	1649
21.00833	1703
21.01667	1757
21.02500	1813
21.03333	1869
21.04167	1926
21.05000	1982
21.05833	2038
21.06667	2094
21.07500	2149
21.08333	2206
21.09167	2264
21.10000	2324
21.10833	2386
21.11667	2448
21.12500	2513
21.13333	2577
21.14167	2642
21.15000	2710
21.15833	2777
21.16667	2849
21.17500	2919
21.18333	2991
21.19167	3061
21.20000	3130
21.20833	3197
21.21667	3264
21.22500	3334
21.23333	3405
21.24167	3477
21.25000	3552
21.25833	3627
21.26667	3705
21.27500	3782
21.28333	3862
21.29167	3942
21.30000	4021
21.30833	4099
21.31667	4175
21.32500	4253
21.33333	4331
21.34167	4410
21.35000	4490
21.35833	4569
21.36667	4650
21.37500	4729
21.38333	4809
21.39167	4889
21.40000	4967
21.40833	5045
21.41667	5123
21.42500	5204
21.43333	5284
21.44167	5365
21.45000	5445
21.45833	5522
21.46667	5599
21.47500	5674
21.48333	5750
21.49167	5825
21.50000	5897
21.50833	5969
21.51667	6038
21.52500	6108
21.53333	6177
21.54167	6247
21.55000	6317
21.55833	6384
21.56667	6452
21.57500	6517
21.58333	6581
21.59167	6643
21.60000	6702
21.60833	6759
21.61667	6814
21.62500	6868
21.63333	6921
21.64167	6974
21.65000	7026
21.65833	7073
21.66667	7118
21.67500	7158
21.68333	7197
21.69167	7233
21.70000	7266
21.70833	7299
21.71667	7330
21.72500	7360
21.73333	7388
21.74167	7413
21.75000	7436
21.75833	7456
21.76667	7472
21.77500	7486
21.78333	7497
21.79167	7508
21.80000	7518
21.80833	7527
21.81667	7536
21.82500	7544
21.83333	7548
21.84167	7550
21.85000	7547
21.85833	7542
21.86667	7535
21.87500	7526
21.88333	7514
21.89167	7502
21.90000	7488
21.90833	7473
21.91667	7457
21.92500	7440
21.93333	7422
21.94167	7401
21.95000	7378
21.95833	7353
21.96667	7327
21.97500	7302
21.98333	7277
21.99167	7252
22.00000	7227
22.00833	7202
22.01667	7176
22.02500	7149
22.03333	7121
22.04167	7093
22.05000	7062
22.05833	7032
22.06667	7000
22.07500	6968
22.08333	6935
22.09167	6904
22.10000	6874
22.10833	6844
22.11667	6817
22.12500	6789
22.13333	6762
22.14167	6735
22.15000	6707
22.15833	6681
22.16667	6654
22.17500	6629
22.18333	6605
22.19167	6582
22.20000	6562
22.20833	6543
22.21667	6524
22.22500	6503
22.23333	6482
22.24167	6459
22.25000	6437
22.25833	6417
22.26667	6401
22.27500	6387
22.28333	6375
22.29167	6364
22.30000	6353
22.30833	6343
22.31667	6333
22.32500	6324
22.33333	6315
22.34167	6309
22.35000	6304
22.35833	6300
22.36667	6297
22.37500	6294
22.38333	6290
22.39167	6287
22.40000	6286
22.40833	6287
22.41667	6289
22.42500	6291
22.43333	6292
22.44167	6293
22.45000	6295
22.45833	6300
22.46667	6308
22.47500	6318
22.48333	6330
22.49167	6345
22.50000	6360
22.50833	6376
22.51667	6390
22.52500	6402
22.53333	6414
22.54167	6425
22.55000	6437
22.55833	6449
22.56667	6464
22.57500	6479
22.58333	6495
22.59167	6512
22.60000	6528
22.60833	6544
22.61667	6561
22.62500	6580
22.63333	6599
22.64167	6620
22.65000	6643
22.65833	6665
22.66667	6687
22.67500	6708
22.68333	6728
22.69167	6747
22.70000	6768
22.70833	6788
22.71667	6810
22.72500	6833
22.73333	6855
22.74167	6877
22.75000	6898
22.75833	6920
22.76667	6942
22.77500	6963
22.78333	6985
22.79167	7008
22.80000	7031
22.80833	7057
22.81667	7082
22.82500	7109
22.83333	7135
22.84167	7160
22.85000	7185
22.85833	7209
22.86667	7235
22.87500	7258
22.88333	7281
22.89167	7302
22.90000	7323
22.90833	7347
22.91667	7370
22.92500	7395
22.93333	7419
22.94167	7440
22.95000	7460
22.95833	7480
22.96667	7500
22.97500	7521
22.98333	7544
22.99167	7567
23.00000	7590
23.00833	7613
23.01667	7635
23.02500	7657
23.03333	7679
23.04167	7701
23.05000	7723
23.05833	7745
23.06667	7768
23.07500	7790
23.08333	7812
23.09167	7833
23.10000	7852
23.10833	7872
23.11667	7890
23.12500	7909
23.13333	7926
23.14167	7945
23.15000	7966
23.15833	7986
23.16667	8007
23.17500	8027
23.18333	8045
23.19167	8062
23.20000	8080
23.20833	8100
23.21667	8121
23.22500	8142
23.23333	8162
23.24167	8181
23.25000	8200
23.25833	8219
23.26667	8238
23.27500	8259
23.28333	8280
23.29167	8303
23.30000	8325
23.30833	8347
23.31667	8369
23.32500	8390
23.33333	8411
23.34167	8433
23.35000	8455
23.35833	8477
23.36667	8500
23.37500	8521
23.38333	8541
23.39167	8561
23.40000	8579
23.40833	8599
23.41667	8620
23.42500	8644
23.43333	8670
23.44167	8697
23.45000	8723
23.45833	8749
23.46667	8773
23.47500	8796
23.48333	8819
23.49167	8841
23.50000	8864
23.50833	8888
23.51667	8911
23.52500	8933
23.53333	8955
23.54167	8976
23.55000	8997
23.55833	9018
23.56667	9040
23.57500	9062
23.58333	9084
23.59167	9105
23.60000	9125
23.60833	9145
23.61667	9164
23.62500	9182
23.63333	9199
23.64167	9215
23.65000	9231
23.65833	9246
23.66667	9261
23.67500	9275
23.68333	9287
23.69167	9297
23.70000	9307
23.70833	9316
23.71667	9326
23.72500	9336
23.73333	9345
23.74167	9352
23.75000	9357
23.75833	9362
23.76667	9365
23.77500	9367
23.78333	9368
23.79167	9367
23.80000	9365
23.80833	9362
23.81667	9360
23.82500	9358
23.83333	9354
23.84167	9349
23.85000	9341
23.85833	9332
23.86667	9321
23.87500	9308
23.88333	9294
23.89167	9279
23.90000	9263
23.90833	9244
23.91667	9225
23.92500	9204
23.93333	9183
23.94167	9161
23.95000	9139
23.95833	9117
23.96667	9094
23.97500	9071
23.98333	9046
23.99167	9020
24.00000	8993
24.00833	8963
24.01667	8932
24.02500	8899
24.03333	8865
24.04167	8831
24.05000	8797
24.05833	8765
24.06667	8733
24.07500	8701
24.08333	8667
24.09167	8632
24.10000	8598
24.10833	8562
24.11667	8526
24.12500	8489
24.13333	8452
24.14167	8412
24.15000	8371
24.15833	8331
24.16667	8289
24.17500	8249
24.18333	8210
24.19167	8173
24.20000	8137
24.20833	8100
24.21667	8064
24.22500	8028
24.23333	7993
24.24167	7958
24.25000	7924
24.25833	7890
24.26667	7856
24.27500	7823
24.28333	7787
24.29167	7750
24.30000	7714
24.30833	7678
24.31667	7643
24.32500	7609
24.33333	7575
24.34167	7539
24.35000	7503
24.35833	7467
24.36667	7432
24.37500	7398
24.38333	7366
24.39167	7335
24.40000	7306
24.40833	7277
24.41667	7248
24.42500	7217
24.43333	7186
24.44167	7154
24.45000	7121
24.45833	7090
24.46667	7059
24.47500	7030
24.48333	7000
24.49167	6968
24.50000	6934
24.50833	6902
24.51667	6872
24.52500	6843
24.53333	6814
24.54167	6786
24.55000	6757
24.55833	6728
24.56667	6698
24.57500	6669
24.58333	6639
24.59167	6607
24.60000	6573
24.60833	6540
24.61667	6508
24.62500	6475
24.63333	6443
24.64167	6414
24.65000	6383
24.65833	6350
24.66667	6318
24.67500	6287
24.68333	6256
24.69167	6224
24.70000	6192
24.70833	6156
24.71667	6118
24.72500	6082
24.73333	6048
24.74167	6015
24.75000	5979
24.75833	5942
24.76667	5906
24.77500	5872
24.78333	5837
24.79167	5802
24.80000	5767
24.80833	5729
24.81667	5690
24.82500	5649
24.83333	5609
24.84167	5570
24.85000	5531
24.85833	5494
24.86667	5455
24.87500	5412
24.88333	5370
24.89167	5331
24.90000	5294
24.90833	5256
24.91667	5220
24.92500	5184
24.93333	5145
24.94167	5107
24.95000	5072
24.95833	5038
24.96667	5002
24.97500	4965
24.98333	4928
24.99167	4890
25.00000	4851
25.00833	4812
25.01667	4773
25.02500	4733
25.03333	4696
25.04167	4661
25.05000	4628
25.05833	4595
25.06667	4562
25.07500	4528
25.08333	4494
25.09167	4459
25.10000	4427
25.10833	4395
25.11667	4366
25.12500	4336
25.13333	4307
25.14167	4279
25.15000	4251
25.15833	4224
25.16667	4197
25.17500	4170
25.18333	4144
25.19167	4118
25.20000	4093
25.20833	4067
25.21667	4042
25.22500	4018
25.23333	3995
25.24167	3974
25.25000	3953
25.25833	3934
25.26667	3914
25.27500	3895
25.28333	3876
25.29167	3856
25.30000	3837
25.30833	3816
25.31667	3796
25.32500	3776
25.33333	3757
25.34167	3739
25.35000	3722
25.35833	3707
25.36667	3694
25.37500	3682
25.38333	3671
25.39167	3660
25.40000	3648
25.40833	3636
25.41667	3624
25.42500	3612
25.43333	3600
25.44167	3587
25.45000	3576
25.45833	3565
25.46667	3555
25.47500	3547
25.48333	3539
25.49167	3531
25.50000	3524
25.50833	3517
25.51667	3510
25.52500	3503
25.53333	3494
25.54167	3486
25.55000	3478
25.55833	3470
25.56667	3464
25.57500	3458
25.58333	3451
25.59167	3444
25.60000	3435
25.60833	3425
25.61667	3415
25.62500	3407
25.63333	3399
25.64167	3392
25.65000	3386
25.65833	3381
25.66667	3377
25.67500	3373
25.68333	3370
25.69167	3365
25.70000	3359
25.70833	3352
25.71667	3343
25.72500	3335
25.73333	3327
25.74167	3322
25.75000	3318
25.75833	3313
25.76667	3307
25.77500	3299
25.78333	3291
25.79167	3283
25.80000	3277
25.80833	3272
25.81667	3268
25.82500	3263
25.83333	3259
25.84167	3254
25.85000	3248
25.85833	3243
25.86667	3236
25.87500	3229
25.88333	3221
25.89167	3211
25.90000	3202
25.90833	3192
25.91667	3183
25.92500	3174
25.93333	3167
25.94167	3159
25.95000	3152
25.95833	3145
25.96667	3138
25.97500	3131
25.98333	3123
25.99167	3114
26.00000	3106
26.00833	3099
26.01667	3092
26.02500	3086
26.03333	3079
26.04167	3073
26.05000	3067
26.05833	3060
26.06667	3052
26.07500	3044
26.08333	3036
26.09167	3028
26.10000	3021
26.10833	3015
26.11667	3009
26.12500	3002
26.13333	2995
26.14167	2987
26.15000	2980
26.15833	2974
26.16667	2968
26.17500	2962
26.18333	2955
26.19167	2948
26.20000	2940
26.20833	2932
26.21667	2925
26.22500	2920
26.23333	2915
26.24167	2912
26.25000	2908
26.25833	2905
26.26667	2900
26.27500	2896
26.28333	2890
26.29167	2884
26.30000	2878
26.30833	2872
26.31667	2868
26.32500	2864
26.33333	2861
26.34167	2859
26.35000	2856
26.35833	2854
26.36667	2854
26.37500	2854
26.38333	2852
26.39167	2849
26.40000	2845
26.40833	2840
26.41667	2837
26.42500	2835
26.43333	2835
26.44167	2834
26.45000	2831
26.45833	2829
26.46667	2827
26.47500	2828
26.48333	2831
26.49167	2836
26.50000	2841
26.50833	2845
26.51667	2847
26.52500	2847
26.53333	2845
26.54167	2844
26.55000	2843
26.55833	2844
26.56667	2847
26.57500	2849
26.58333	2853
26.59167	2856
26.60000	2859
26.60833	2861
26.61667	2865
26.62500	2868
26.63333	2871
26.64167	2875
26.65000	2880
26.65833	2885
26.66667	2891
26.67500	2897
26.68333	2903
26.69167	2908
26.70000	2914
26.70833	2919
26.71667	2925
26.72500	2930
26.73333	2936
26.74167	2941
26.75000	2945
26.75833	2948
26.76667	2950
26.77500	2953
26.78333	2956
26.79167	2960
26.80000	2965
26.80833	2972
26.81667	2979
26.82500	2985
26.83333	2991
26.84167	2996
26.85000	3000
26.85833	3005
26.86667	3012
26.87500	3017
26.88333	3022
26.89167	3027
26.90000	3031
26.90833	3035
26.91667	3040
26.92500	3047
26.93333	3055
26.94167	3062
26.95000	3069
26.95833	3075
26.96667	3081
26.97500	3085
26.98333	3089
26.99167	3093
27.00000	3096
27.00833	3100
27.01667	3104
27.02500	3108
27.03333	3112
27.04167	3117
27.05000	3122
27.05833	3125
27.06667	3127
27.07500	3128
27.08333	3127
27.09167	3127
27.10000	3129
27.10833	3132
27.11667	3136
27.12500	3140
27.13333	3143
27.14167	3144
27.15000	3144
27.15833	3144
27.16667	3144
27.17500	3146
27.18333	3147
27.19167	3148
27.20000	3150
27.20833	3152
27.21667	3154
27.22500	3156
27.23333	3160
27.24167	3163
27.25000	3168
27.25833	3172
27.26667	3174
27.27500	3176
27.28333	3177
27.29167	3176
27.30000	3175
27.30833	3173
27.31667	3172
27.32500	3170
27.33333	3170
27.34167	3171
27.35000	3175
27.35833	3180
27.36667	3186
27.37500	3191
27.38333	3195
27.39167	3197
27.40000	3198
27.40833	3197
27.41667	3196
27.42500	3194
27.43333	3193
27.44167	3193
27.45000	3196
27.45833	3200
27.46667	3203
27.47500	3206
27.48333	3208
27.49167	3210
27.50000	3212
27.50833	3215
27.51667	3217
27.52500	3220
27.53333	3222
27.54167	3224
27.55000	3226
27.55833	3229
27.56667	3234
27.57500	3240
27.58333	3247
27.59167	3255
27.60000	3262
27.60833	3269
27.61667	3276
27.62500	3282
27.63333	3288
27.64167	3293
27.65000	3298
27.65833	3303
27.66667	3309
27.67500	3315
27.68333	3321
27.69167	3327
27.70000	3334
27.70833	3342
27.71667	3350
27.72500	3358
27.73333	3364
27.74167	3369
27.75000	3375
27.75833	3382
27.76667	3391
27.77500	3401
27.78333	3411
27.79167	3423
27.80000	3435
27.80833	3447
27.81667	3458
27.82500	3468
27.83333	3478
27.84167	3487
27.85000	3495
27.85833	3503
27.86667	3510
27.87500	3519
27.88333	3528
27.89167	3539
27.90000	3551
27.90833	3562
27.91667	3573
27.92500	3585
27.93333	3596
27.94167	3609
27.95000	3621
27.95833	3633
27.96667	3645
27.97500	3656
27.98333	3666
27.99167	3676
28.00000	3685
28.00833	3694
28.01667	3702
28.02500	3712
28.03333	3724
28.04167	3737
28.05000	3751
28.05833	3764
28.06667	3776
28.07500	3787
28.08333	3797
28.09167	3808
28.10000	3819
28.10833	3833
28.11667	3846
28.12500	3859
28.13333	3871
28.14167	3882
28.15000	3893
28.15833	3904
28.16667	3914
28.17500	3924
28.18333	3933
28.19167	3940
28.20000	3947
28.20833	3953
28.21667	3961
28.22500	3971
28.23333	3983
28.24167	3996
28.25000	4010
28.25833	4023
28.26667	4035
28.27500	4046
28.28333	4057
28.29167	4066
28.30000	4075
28.30833	4084
28.31667	4093
28.32500	4102
28.33333	4111
28.34167	4120
28.35000	4130
28.35833	4140
28.36667	4150
28.37500	4161
28.38333	4171
28.39167	4182
28.40000	4193
28.40833	4204
28.41667	4213
28.42500	4220
28.43333	4228
28.44167	4236
28.45000	4245
28.45833	4255
28.46667	4267
28.47500	4278
28.48333	4289
28.49167	4299
28.50000	4309
28.50833	4319
28.51667	4329
28.52500	4339
28.53333	4349
28.54167	4359
28.55000	4369
28.55833	4380
28.56667	4392
28.57500	4404
28.58333	4417
28.59167	4429
28.60000	4440
28.60833	4452
28.61667	4463
28.62500	4474
28.63333	4486
28.64167	4498
28.65000	4512
28.65833	4526
28.66667	4541
28.67500	4556
28.68333	4571
28.69167	4587
28.70000	4602
28.70833	4619
28.71667	4635
28.72500	4652
28.73333	4669
28.74167	4684
28.75000	4700
28.75833	4715
28.76667	4729
28.77500	4745
28.78333	4762
28.79167	4782
28.80000	4802
28.80833	4824
28.81667	4844
28.82500	4863
28.83333	4881
28.84167	4898
28.85000	4918
28.85833	4938
28.86667	4960
28.87500	4983
28.88333	5006
28.89167	5029
28.90000	5052
28.90833	5074
28.91667	5096
28.92500	5119
28.93333	5142
28.94167	5164
28.95000	5186
28.95833	5208
28.96667	5231
28.97500	5254
28.98333	5279
28.99167	5305
29.00000	5332
29.00833	5361
29.01667	5392
29.02500	5426
29.03333	5460
29.04167	5495
29.05000	5529
29.05833	5560
29.06667	5590
29.07500	5617
29.08333	5645
29.09167	5675
29.10000	5707
29.10833	5741
29.11667	5776
29.12500	5813
29.13333	5850
29.14167	5889
29.15000	5929
29.15833	5969
29.16667	6011
29.17500	6052
29.18333	6093
29.19167	6134
29.20000	6177
29.20833	6224
29.21667	6271
29.22500	6321
29.23333	6369
29.24167	6417
29.25000	6464
29.25833	6511
29.26667	6562
29.27500	6614
29.28333	6669
29.29167	6726
29.30000	6783
29.30833	6843
29.31667	6902
29.32500	6963
29.33333	7025
29.34167	7087
29.35000	7151
29.35833	7216
29.36667	7285
29.37500	7354
29.38333	7426
29.39167	7499
29.40000	7574
29.40833	7653
29.41667	7732
29.42500	7814
29.43333	7897
29.44167	7983
29.45000	8070
29.45833	8160
29.46667	8254
29.47500	8349
29.48333	8449
29.49167	8553
29.50000	8657
29.50833	8766
29.51667	8874
29.52500	8988
29.53333	9104
29.54167	9225
29.55000	9351
29.55833	9478
29.56667	9613
29.57500	9749
29.58333	9892
29.59167	10040
29.60000	10192
29.60833	10353
29.61667	10515
29.62500	10685
29.63333	10856
29.64167	11033
29.65000	11216
29.65833	11402
29.66667	11599
29.67500	11800
29.68333	12012
29.69167	12230
29.70000	12453
29.70833	12686
29.71667	12919
29.72500	13164
29.73333	13411
29.74167	13667
29.75000	13934
29.75833	14205
29.76667	14491
29.77500	14781
29.78333	15086
29.79167	15399
29.80000	15717
29.80833	16047
29.81667	16377
29.82500	16722
29.83333	17070
29.84167	17431
29.85000	17805
29.85833	18181
29.86667	18575
29.87500	18967
29.88333	19371
29.89167	19781
29.90000	20194
29.90833	20621
29.91667	21045
29.92500	21484
29.93333	21924
29.94167	22373
29.95000	22833
29.95833	23291
29.96667	23766
29.97500	24235
29.98333	24715
29.99167	25196
30.00000	25677
30.00833	26171
30.01667	26657
30.02500	27158
30.03333	27654
30.04167	28154
30.05000	28660
30.05833	29157
30.06667	29664
30.07500	30157
30.08333	30652
30.09167	31142
30.10000	31624
30.10833	32111
30.11667	32583
30.12500	33063
30.13333	33534
30.14167	34002
30.15000	34469
30.15833	34919
30.16667	35369
30.17500	35797
30.18333	36218
30.19167	36626
30.20000	37019
30.20833	37408
30.21667	37779
30.22500	38146
30.23333	38495
30.24167	38831
30.25000	39155
30.25833	39457
30.26667	39749
30.27500	40018
30.28333	40274
30.29167	40513
30.30000	40734
30.30833	40943
30.31667	41131
30.32500	41307
30.33333	41465
30.34167	41605
30.35000	41729
30.35833	41833
30.36667	41920
30.37500	41987
30.38333	42033
30.39167	42062
30.40000	42071
30.40833	42061
30.41667	42033
30.42500	41987
30.43333	41925
30.44167	41846
30.45000	41750
30.45833	41639
30.46667	41509
30.47500	41366
30.48333	41205
30.49167	41029
30.50000	40841
30.50833	40634
30.51667	40419
30.52500	40187
30.53333	39945
30.54167	39689
30.55000	39418
30.55833	39139
30.56667	38840
30.57500	38537
30.58333	38219
30.59167	37894
30.60000	37565
30.60833	37223
30.61667	36883
30.62500	36529
30.63333	36175
30.64167	35813
30.65000	35444
30.65833	35075
30.66667	34693
30.67500	34313
30.68333	33924
30.69167	33533
30.70000	33142
30.70833	32741
30.71667	32348
30.72500	31945
30.73333	31547
30.74167	31149
30.75000	30748
30.75833	30355
30.76667	29955
30.77500	29563
30.78333	29167
30.79167	28772
30.80000	28383
30.80833	27989
30.81667	27606
30.82500	27219
30.83333	26841
30.84167	26467
30.85000	26094
30.85833	25731
30.86667	25364
30.87500	25006
30.88333	24647
30.89167	24291
30.90000	23945
30.90833	23599
30.91667	23266
30.92500	22932
30.93333	22608
30.94167	22285
30.95000	21963
30.95833	21650
30.96667	21335
30.97500	21032
30.98333	20732
30.99167	20439
31.00000	20155
31.00833	19870
31.01667	19596
31.02500	19320
31.03333	19053
31.04167	18791
31.05000	18529
31.05833	18279
31.06667	18028
31.07500	17788
31.08333	17551
31.09167	17319
31.10000	17093
31.10833	16865
31.11667	16646
31.12500	16426
31.13333	16213
31.14167	16006
31.15000	15804
31.15833	15612
31.16667	15421
31.17500	15239
31.18333	15058
31.19167	14881
31.20000	14709
31.20833	14536
31.21667	14369
31.22500	14202
31.23333	14042
31.24167	13885
31.25000	13732
31.25833	13586
31.26667	13442
31.27500	13303
31.28333	13166
31.29167	13031
31.30000	12900
31.30833	12769
31.31667	12645
31.32500	12522
31.33333	12405
31.34167	12290
31.35000	12177
31.35833	12068
31.36667	11960
31.37500	11857
31.38333	11757
31.39167	11659
31.40000	11566
31.40833	11471
31.41667	11380
31.42500	11289
31.43333	11200
31.44167	11112
31.45000	11025
31.45833	10943
31.46667	10861
31.47500	10783
31.48333	10706
31.49167	10631
31.50000	10559
31.50833	10487
31.51667	10417
31.52500	10349
31.53333	10282
31.54167	10216
31.55000	10150
31.55833	10086
31.56667	10020
31.57500	9958
31.58333	9898
31.59167	9841
31.60000	9787
31.60833	9735
31.61667	9685
31.62500	9635
31.63333	9586
31.64167	9540
31.65000	9494
31.65833	9451
31.66667	9407
31.67500	9365
31.68333	9323
31.69167	9283
31.70000	9243
31.70833	9204
31.71667	9165
31.72500	9126
31.73333	9088
31.74167	9052
31.75000	9019
31.75833	8989
31.76667	8962
31.77500	8936
31.78333	8910
31.79167	8884
31.80000	8859
31.80833	8834
31.81667	8811
31.82500	8792
31.83333	8775
31.84167	8760
31.85000	8745
31.85833	8731
31.86667	8720
31.87500	8710
31.88333	8702
31.89167	8695
31.90000	8690
31.90833	8687
31.91667	8685
31.92500	8687
31.93333	8691
31.94167	8698
31.95000	8707
31.95833	8719
31.96667	8735
31.97500	8753
31.98333	8773
31.99167	8797
32.00000	8824
32.00833	8855
32.01667	8888
32.02500	8926
32.03333	8967
32.04167	9010
32.05000	9057
32.05833	9107
32.06667	9163
32.07500	9221
32.08333	9286
32.09167	9355
32.10000	9427
32.10833	9505
32.11667	9588
32.12500	9679
32.13333	9775
32.14167	9877
32.15000	9986
32.15833	10098
32.16667	10219
32.17500	10345
32.18333	10482
32.19167	10626
32.20000	10777
32.20833	10948
32.21667	11134
32.22500	11326
32.23333	11522
32.24167	11727
32.25000	11944
32.25833	12175
32.26667	12411
32.27500	12647
32.28333	12903
32.29167	13196
32.30000	13508
32.30833	13817
32.31667	14112
32.32500	14437
32.33333	14819
32.34167	15225
32.35000	15642
32.35833	16074
32.36667	16518
32.37500	16964
32.38333	17441
32.39167	17944
32.40000	18466
32.40833	19025
32.41667	19603
32.42500	20236
32.43333	20942
32.44167	21671
32.45000	22376
32.45833	23070
32.46667	23813
32.47500	24568
32.48333	25376
32.49167	26322
32.50000	27327
32.50833	28306
32.51667	29230
32.52500	30216
32.53333	31346
32.54167	32533
32.55000	33685
32.55833	34820
32.56667	36027
32.57500	37236
32.58333	38501
32.59167	39954
32.60000	41475
32.60833	42942
32.61667	44352
32.62500	45831
32.63333	47331
32.64167	48847
32.65000	50567
32.65833	52410
32.66667	54214
32.67500	55916
32.68333	57656
32.69167	59440
32.70000	61249
32.70833	63139
32.71667	65022
32.72500	67009
32.73333	69146
32.74167	71288
32.75000	73287
32.75833	75197
32.76667	77184
32.77500	79171
32.78333	81220
32.79167	83295
32.80000	85359
32.80833	87472
32.81667	89536
32.82500	91640
32.83333	93714
32.84167	95780
32.85000	97860
32.85833	99884
32.86667	101937
32.87500	103896
32.88333	105824
32.89167	107908
32.90000	110004
32.90833	111941
32.91667	113706
32.92500	115459
32.93333	117166
32.94167	118841
32.95000	120501
32.95833	122079
32.96667	123639
32.97500	125114
32.98333	126545
32.99167	127917
33.00000	129204
33.00833	130449
33.01667	131594
33.02500	132685
33.03333	133693
33.04167	134620
33.05000	135482
33.05833	136244
33.06667	136938
33.07500	137538
33.08333	138058
33.09167	138499
33.10000	138850
33.10833	139125
33.11667	139312
33.12500	139415
33.13333	139436
33.14167	139368
33.15000	139218
33.15833	138988
33.16667	138669
33.17500	138279
33.18333	137803
33.19167	137253
33.20000	136627
33.20833	135911
33.21667	135136
33.22500	134266
33.23333	133339
33.24167	132344
33.25000	131277
33.25833	130168
33.26667	128972
33.27500	127742
33.28333	126437
33.29167	125078
33.30000	123682
33.30833	122208
33.31667	120722
33.32500	119160
33.33333	117579
33.34167	115963
33.35000	114296
33.35833	112633
33.36667	110901
33.37500	109180
33.38333	107415
33.39167	105629
33.40000	103846
33.40833	102010
33.41667	100204
33.42500	98350
33.43333	96511
33.44167	94666
33.45000	92796
33.45833	90964
33.46667	89089
33.47500	87256
33.48333	85410
33.49167	83571
33.50000	81763
33.50833	79928
33.51667	78148
33.52500	76349
33.53333	74586
33.54167	72844
33.55000	71098
33.55833	69406
33.56667	67694
33.57500	66038
33.58333	64390
33.59167	62765
33.60000	61186
33.60833	59599
33.61667	58073
33.62500	56544
33.63333	55059
33.64167	53602
33.65000	52154
33.65833	50764
33.66667	49371
33.67500	48035
33.68333	46715
33.69167	45423
33.70000	44175
33.70833	42930
33.71667	41742
33.72500	40561
33.73333	39422
33.74167	38314
33.75000	37223
33.75833	36181
33.76667	35144
33.77500	34152
33.78333	33174
33.79167	32219
33.80000	31300
33.80833	30387
33.81667	29521
33.82500	28665
33.83333	27843
33.84167	27046
33.85000	26262
33.85833	25517
33.86667	24778
33.87500	24073
33.88333	23381
33.89167	22709
33.90000	22066
33.90833	21430
33.91667	20827
33.92500	20231
33.93333	19658
33.94167	19102
33.95000	18555
33.95833	18038
33.96667	17526
33.97500	17040
33.98333	16566
33.99167	16105
34.00000	15664
34.00833	15227
34.01667	14813
34.02500	14404
34.03333	14012
34.04167	13633
34.05000	13261
34.05833	12908
34.06667	12558
34.07500	12225
34.08333	11900
34.09167	11583
34.10000	11281
34.10833	10982
34.11667	10697
34.12500	10415
34.13333	10144
34.14167	9882
34.15000	9625
34.15833	9382
34.16667	9142
34.17500	8914
34.18333	8690
34.19167	8473
34.20000	8264
34.20833	8058
34.21667	7862
34.22500	7669
34.23333	7483
34.24167	7304
34.25000	7129
34.25833	6962
34.26667	6796
34.27500	6637
34.28333	6482
34.29167	6331
34.30000	6187
34.30833	6043
34.31667	5908
34.32500	5775
34.33333	5648
34.34167	5526
34.35000	5407
34.35833	5291
34.36667	5174
34.37500	5061
34.38333	4949
34.39167	4841
34.40000	4737
34.40833	4636
34.41667	4538
34.42500	4441
34.43333	4347
34.44167	4256
34.45000	4168
34.45833	4084
34.46667	4001
34.47500	3922
34.48333	3844
34.49167	3768
34.50000	3695
34.50833	3621
34.51667	3552
34.52500	3484
34.53333	3419
34.54167	3356
34.55000	3294
34.55833	3232
34.56667	3170
34.57500	3109
34.58333	3049
34.59167	2992
34.60000	2937
34.60833	2884
34.61667	2833
34.62500	2783
34.63333	2734
34.64167	2686
34.65000	2639
34.65833	2595
34.66667	2550
34.67500	2506
34.68333	2464
34.69167	2423
34.70000	2383
34.70833	2343
34.71667	2304
34.72500	2265
34.73333	2227
34.74167	2193
34.75000	2161
34.75833	2130
34.76667	2098
34.77500	2066
34.78333	2033
34.79167	1999
34.80000	1968
34.80833	1937
34.81667	1909
34.82500	1881
34.83333	1855
34.84167	1828
34.85000	1802
34.85833	1777
34.86667	1752
34.87500	1728
34.88333	1705
34.89167	1683
34.90000	1661
34.90833	1638
34.91667	1616
34.92500	1596
34.93333	1576
34.94167	1557
34.95000	1540
34.95833	1522
34.96667	1504
34.97500	1487
34.98333	1468
34.99167	1450
35.00000	1434
35.00833	1419
35.01667	1404
35.02500	1391
35.03333	1377
35.04167	1364
35.05000	1351
35.05833	1338
35.06667	1326
35.07500	1313
35.08333	1300
35.09167	1285
35.10000	1272
35.10833	1259
35.11667	1247
35.12500	1236
35.13333	1225
35.14167	1213
35.15000	1200
35.15833	1187
35.16667	1175
35.17500	1162
35.18333	1149
35.19167	1137
35.20000	1126
35.20833	1115
35.21667	1104
35.22500	1094
35.23333	1083
35.24167	1072
35.25000	1061
35.25833	1050
35.26667	1039
35.27500	1029
35.28333	1019
35.29167	1008
35.30000	998
35.30833	987
35.31667	977
35.32500	966
35.33333	956
35.34167	946
35.35000	935
35.35833	925
35.36667	915
35.37500	906
35.38333	895
35.39167	885
35.40000	875
35.40833	864
35.41667	853
35.42500	841
35.43333	829
35.44167	817
35.45000	805
35.45833	794
35.46667	784
35.47500	775
35.48333	765
35.49167	754
35.50000	742
35.50833	730
35.51667	718
35.52500	705
35.53333	693
35.54167	679
35.55000	666
35.55833	654
35.56667	643
35.57500	634
35.58333	627
35.59167	621
35.60000	614
35.60833	605
35.61667	594
35.62500	579
35.63333	563
35.64167	549
35.65000	535
35.65833	524
35.66667	513
35.67500	503
35.68333	494
35.69167	485
35.70000	476
35.70833	466
35.71667	455
35.72500	443
35.73333	431
35.74167	422
35.75000	414
35.75833	407
35.76667	399
35.77500	390
35.78333	380
35.79167	369
35.80000	358
35.80833	348
35.81667	340
35.82500	333
35.83333	326
35.84167	320
35.85000	313
35.85833	306
35.86667	299
35.87500	292
35.88333	284
35.89167	277
35.90000	271
35.90833	266
35.91667	260
35.92500	255
35.93333	249
35.94167	242
35.95000	235
35.95833	227
35.96667	220
35.97500	214
35.98333	208
35.99167	202
36.00000	197
36.00833	191
36.01667	186
36.02500	182
36.03333	178
36.04167	174
36.05000	170
36.05833	166
36.06667	162
36.07500	159
36.08333	157
36.09167	154
36.10000	150
36.10833	145
36.11667	141
36.12500	137
36.13333	133
36.14167	130
36.15000	127
36.15833	124
36.16667	122
36.17500	119
36.18333	118
36.19167	118
36.20000	119
36.20833	120
36.21667	121
36.22500	120
36.23333	117
36.24167	114
36.25000	111
36.25833	110
36.26667	109
36.27500	107
36.28333	105
36.29167	102
36.30000	99
36.30833	97
36.31667	94
36.32500	93
36.33333	94
36.34167	95
36.35000	97
36.35833	98
36.36667	97
36.37500	96
36.38333	93
36.39167	89
36.40000	87
36.40833	86
36.41667	86
36.42500	87
36.43333	89
36.44167	92
36.45000	94
36.45833	94
36.46667	93
36.47500	90
36.48333	85
36.49167	80
36.50000	78
36.50833	77
36.51667	77
36.52500	78
36.53333	79
36.54167	79
36.55000	79
36.55833	79
36.56667	78
36.57500	78
36.58333	78
36.59167	79
36.60000	82
36.60833	85
36.61667	87
36.62500	88
36.63333	87
36.64167	87
36.65000	88
36.65833	88
36.66667	88
36.67500	87
36.68333	87
36.69167	87
36.70000	88
36.70833	90
36.71667	92
36.72500	93
36.73333	95
36.74167	96
36.75000	99
36.75833	101
36.76667	102
36.77500	103
36.78333	104
36.79167	107
36.80000	109
36.80833	111
36.81667	112
36.82500	112
36.83333	110
36.84167	109
36.85000	109
36.85833	111
36.86667	115
36.87500	119
36.88333	123
36.89167	126
36.90000	127
36.90833	127
36.91667	126
36.92500	126
36.93333	127
36.94167	130
36.95000	135
36.95833	139
36.96667	141
36.97500	142
36.98333	141
36.99167	141
37.00000	142
37.00833	144
37.01667	148
37.02500	153
37.03333	158
37.04167	161
37.05000	164
37.05833	166
37.06667	167
37.07500	169
37.08333	170
37.09167	171
37.10000	171
37.10833	171
37.11667	172
37.12500	173
37.13333	176
37.14167	179
37.15000	182
37.15833	185
37.16667	188
37.17500	189
37.18333	190
37.19167	189
37.20000	187
37.20833	184
37.21667	181
37.22500	179
37.23333	179
37.24167	180
37.25000	182
37.25833	183
37.26667	182
37.27500	180
37.28333	177
37.29167	173
37.30000	169
37.30833	165
37.31667	163
37.32500	162
37.33333	162
37.34167	164
37.35000	165
37.35833	164
37.36667	160
37.37500	155
37.38333	150
37.39167	144
37.40000	139
37.40833	133
37.41667	128
37.42500	122
37.43333	117
37.44167	111
37.45000	106
37.45833	101
37.46667	96
37.47500	92
37.48333	87
37.49167	84
37.50000	80
37.50833	75
37.51667	70
37.52500	65
37.53333	61
37.54167	57
37.55000	55
37.55833	52
37.56667	49
37.57500	45
37.58333	41
37.59167	36
37.60000	30
37.60833	24
37.61667	18
37.62500	14
37.63333	10
37.64167	8
37.65000	6
37.65833	4
37.66667	0
37.67500	-5
37.68333	-11
37.69167	-19
37.70000	-25
37.70833	-30
37.71667	-35
37.72500	-39
37.73333	-43
37.74167	-46
37.75000	-48
37.75833	-49
37.76667	-48
37.77500	-47
37.78333	-47
37.79167	-47
37.80000	-48
37.80833	-49
37.81667	-51
37.82500	-52
37.83333	-54
37.84167	-56
37.85000	-58
37.85833	-61
37.86667	-64
37.87500	-67
37.88333	-70
37.89167	-72
37.90000	-74
37.90833	-75
37.91667	-75
37.92500	-75
37.93333	-74
37.94167	-74
37.95000	-74
37.95833	-76
37.96667	-78
37.97500	-80
37.98333	-82
37.99167	-84
38.00000	-85
38.00833	-84
38.01667	-83
38.02500	-82
38.03333	-83
38.04167	-84
38.05000	-86
38.05833	-87
38.06667	-88
38.07500	-89
38.08333	-90
38.09167	-91
38.10000	-91
38.10833	-90
38.11667	-89
38.12500	-88
38.13333	-88
38.14167	-89
38.15000	-90
38.15833	-90
38.16667	-89
38.17500	-87
38.18333	-85
38.19167	-84
38.20000	-83
38.20833	-84
38.21667	-86
38.22500	-88
38.23333	-89
38.24167	-90
38.25000	-90
38.25833	-89
38.26667	-88
38.27500	-87
38.28333	-88
38.29167	-90
38.30000	-93
38.30833	-97
38.31667	-101
38.32500	-104
38.33333	-107
38.34167	-110
38.35000	-113
38.35833	-116
38.36667	-120
38.37500	-123
38.38333	-126
38.39167	-130
38.40000	-133
38.40833	-136
38.41667	-140
38.42500	-143
38.43333	-146
38.44167	-148
38.45000	-149
38.45833	-148
38.46667	-147
38.47500	-146
38.48333	-145
38.49167	-145
38.50000	-147
38.50833	-150
38.51667	-154
38.52500	-159
38.53333	-165
38.54167	-170
38.55000	-175
38.55833	-179
38.56667	-182
38.57500	-185
38.58333	-188
38.59167	-190
38.60000	-192
38.60833	-192
38.61667	-192
38.62500	-193
38.63333	-195
38.64167	-199
38.65000	-203
38.65833	-208
38.66667	-212
38.67500	-216
38.68333	-219
38.69167	-221
38.70000	-224
38.70833	-229
38.71667	-233
38.72500	-236
38.73333	-239
38.74167	-241
38.75000	-243
38.75833	-247
38.76667	-251
38.77500	-256
38.78333	-259
38.79167	-260
38.80000	-261
38.80833	-262
38.81667	-265
38.82500	-268
38.83333	-271
38.84167	-274
38.85000	-277
38.85833	-278
38.86667	-278
38.87500	-278
38.88333	-278
38.89167	-280
38.90000	-283
38.90833	-286
38.91667	-288
38.92500	-289
38.93333	-289
38.94167	-288
38.95000	-288
38.95833	-289
38.96667	-291
38.97500	-295
38.98333	-298
38.99167	-301
39.00000	-302
39.00833	-301
39.01667	-300
39.02500	-299
39.03333	-298
39.04167	-298
39.05000	-298
39.05833	-299
39.06667	-300
39.07500	-300
39.08333	-299
39.09167	-298
39.10000	-297
39.10833	-297
39.11667	-297
39.12500	-298
39.13333	-300
39.14167	-302
39.15000	-305
39.15833	-307
39.16667	-310
39.17500	-312
39.18333	-315
39.19167	-317
39.20000	-318
39.20833	-317
39.21667	-315
39.22500	-313
39.23333	-311
39.24167	-309
39.25000	-309
39.25833	-310
39.26667	-313
39.27500	-316
39.28333	-318
39.29167	-318
39.30000	-317
39.30833	-315
39.31667	-314
39.32500	-315
39.33333	-316
39.34167	-319
39.35000	-321
39.35833	-323
39.36667	-323
39.37500	-321
39.38333	-319
39.39167	-317
39.40000	-317
39.40833	-320
39.41667	-324
39.42500	-327
39.43333	-330
39.44167	-331
39.45000	-331
39.45833	-331
39.46667	-332
39.47500	-335
39.48333	-338
39.49167	-342
39.50000	-345
39.50833	-346
39.51667	-348
39.52500	-348
39.53333	-347
39.54167	-347
39.55000	-347
39.55833	-349
39.56667	-351
39.57500	-354
39.58333	-359
39.59167	-364
39.60000	-367
39.60833	-370
39.61667	-372
39.62500	-373
39.63333	-374
39.64167	-376
39.65000	-378
39.65833	-381
39.66667	-383
39.67500	-385
39.68333	-387
39.69167	-388
39.70000	-389
39.70833	-391
39.71667	-393
39.72500	-395
39.73333	-398
39.74167	-400
39.75000	-403
39.75833	-407
39.76667	-411
39.77500	-415
39.78333	-418
39.79167	-420
39.80000	-421
39.80833	-423
39.81667	-425
39.82500	-427
39.83333	-429
39.84167	-429
39.85000	-430
39.85833	-430
39.86667	-431
39.87500	-433
39.88333	-434
39.89167	-434
39.90000	-435
39.90833	-435
39.91667	-436
39.92500	-438
39.93333	-440
39.94167	-441
39.95000	-440
39.95833	-437
39.96667	-434
39.97500	-431
39.98333	-428
39.99167	-425
40.00000	-423
40.00833	-422
40.01667	-422
40.02500	-424
40.03333	-426
40.04167	-426
40.05000	-425
40.05833	-422
40.06667	-417
40.07500	-412
40.08333	-406
40.09167	-401
40.10000	-395
40.10833	-390
40.11667	-384
40.12500	-378
40.13333	-371
40.14167	-362
40.15000	-351
40.15833	-339
40.16667	-330
40.17500	-321
40.18333	-312
40.19167	-300
40.20000	-288
40.20833	-274
40.21667	-261
40.22500	-248
40.23333	-234
40.24167	-220
40.25000	-207
40.25833	-193
40.26667	-180
40.27500	-163
40.28333	-144
40.29167	-123
40.30000	-100
40.30833	-73
40.31667	-43
40.32500	-13
40.33333	15
40.34167	43
40.35000	73
40.35833	105
40.36667	135
40.37500	164
40.38333	195
40.39167	233
40.40000	274
40.40833	316
40.41667	354
40.42500	395
40.43333	441
40.44167	489
40.45000	536
40.45833	582
40.46667	630
40.47500	679
40.48333	730
40.49167	782
40.50000	835
40.50833	894
40.51667	960
40.52500	1026
40.53333	1088
40.54167	1149
40.55000	1211
40.55833	1275
40.56667	1342
40.57500	1411
40.58333	1483
40.59167	1557
40.60000	1629
40.60833	1703
40.61667	1775
40.62500	1851
40.63333	1927
40.64167	2004
40.65000	2083
40.65833	2160
40.66667	2239
40.67500	2318
40.68333	2399
40.69167	2482
40.70000	2564
40.70833	2649
40.71667	2734
40.72500	2820
40.73333	2907
40.74167	2993
40.75000	3080
40.75833	3165
40.76667	3252
40.77500	3336
40.78333	3422
40.79167	3506
40.80000	3587
40.80833	3667
40.81667	3744
40.82500	3822
40.83333	3898
40.84167	3975
40.85000	4052
40.85833	4128
40.86667	4205
40.87500	4279
40.88333	4351
40.89167	4422
40.90000	4489
40.90833	4555
40.91667	4618
40.92500	4681
40.93333	4743
40.94167	4803
40.95000	4863
40.95833	4918
40.96667	4969
40.97500	5016
40.98333	5061
40.99167	5105
41.00000	5147
41.00833	5190
41.01667	5229
41.02500	5264
41.03333	5296
41.04167	5326
41.05000	5355
41.05833	5382
41.06667	5407
41.07500	5428
41.08333	5445
41.09167	5457
41.10000	5465
41.10833	5471
41.11667	5473
41.12500	5473
41.13333	5470
41.14167	5465
41.15000	5459
41.15833	5451
41.16667	5439
41.17500	5425
41.18333	5405
41.19167	5382
41.20000	5357
41.20833	5328
41.21667	5299
41.22500	5267
41.23333	5234
41.24167	5202
41.25000	5168
41.25833	5133
41.26667	5094
41.27500	5053
41.28333	5008
41.29167	4958
41.30000	4906
41.30833	4850
41.31667	4793
41.32500	4732
41.33333	4671
41.34167	4609
41.35000	4545
41.35833	4482
41.36667	4416
41.37500	4350
41.38333	4283
41.39167	4215
41.40000	4146
41.40833	4075
41.41667	4004
41.42500	3929
41.43333	3854
41.44167	3778
41.45000	3700
41.45833	3623
41.46667	3545
41.47500	3469
41.48333	3392
41.49167	3315
41.50000	3240
41.50833	3164
41.51667	3090
41.52500	3014
41.53333	2939
41.54167	2863
41.55000	2786
41.55833	2710
41.56667	2633
41.57500	2558
41.58333	2485
41.59167	2413
41.60000	2342
41.60833	2271
41.61667	2201
41.62500	2128
41.63333	2056
41.64167	1985
41.65000	1914
41.65833	1846
41.66667	1778
41.67500	1713
41.68333	1649
41.69167	1586
41.70000	1526
41.70833	1464
41.71667	1405
41.72500	1345
41.73333	1286
41.74167	1230
41.75000	1173
41.75833	1120
41.76667	1067
41.77500	1017
41.78333	967
41.79167	918
41.80000	871
41.80833	824
41.81667	780
41.82500	736
41.83333	694
41.84167	654
41.85000	615
41.85833	576
41.86667	535
41.87500	495
41.88333	454
41.89167	415
41.90000	379
41.90833	347
41.91667	317
41.92500	288
41.93333	261
41.94167	234
41.95000	208
41.95833	182
41.96667	156
41.97500	132
41.98333	108
41.99167	85
42.00000	62
42.00833	38
42.01667	14
42.02500	-11
42.03333	-36
42.04167	-58
42.05000	-78
42.05833	-97
42.06667	-115
42.07500	-131
42.08333	-148
42.09167	-165
42.10000	-180
42.10833	-196
42.11667	-209
42.12500	-223
42.13333	-236
42.14167	-249
42.15000	-261
42.15833	-272
42.16667	-282
42.17500	-290
42.18333	-297
42.19167	-304
42.20000	-313
42.20833	-322
42.21667	-333
42.22500	-344
42.23333	-353
42.24167	-361
42.25000	-367
42.25833	-373
42.26667	-380
42.27500	-389
42.28333	-397
42.29167	-407
42.30000	-415
42.30833	-422
42.31667	-429
42.32500	-434
42.33333	-438
42.34167	-443
42.35000	-447
42.35833	-453
42.36667	-458
42.37500	-464
42.38333	-468
42.39167	-471
42.40000	-474
42.40833	-477
42.41667	-480
42.42500	-484
42.43333	-489
42.44167	-494
42.45000	-499
42.45833	-504
42.46667	-509
42.47500	-513
42.48333	-516
42.49167	-519
42.50000	-522
42.50833	-524
42.51667	-527
42.52500	-529
42.53333	-530
42.54167	-532
42.55000	-535
42.55833	-537
42.56667	-539
42.57500	-541
42.58333	-542
42.59167	-542
42.60000	-542
42.60833	-542
42.61667	-544
42.62500	-546
42.63333	-548
42.64167	-549
42.65000	-551
42.65833	-553
42.66667	-555
42.67500	-557
42.68333	-560
42.69167	-563
42.70000	-565
42.70833	-568
42.71667	-569
42.72500	-569
42.73333	-567
42.74167	-566
42.75000	-564
42.75833	-565
42.76667	-567
42.77500	-570
42.78333	-573
42.79167	-576
42.80000	-577
42.80833	-577
42.81667	-576
42.82500	-577
42.83333	-579
42.84167	-581
42.85000	-584
42.85833	-585
42.86667	-586
42.87500	-586
42.88333	-586
42.89167	-587
42.90000	-587
42.90833	-588
42.91667	-590
42.92500	-592
42.93333	-595
42.94167	-598
42.95000	-601
42.95833	-604
42.96667	-607
42.97500	-608
42.98333	-608
42.99167	-606
43.00000	-604
43.00833	-601
43.01667	-599
43.02500	-598
43.03333	-599
43.04167	-600
43.05000	-601
43.05833	-603
43.06667	-605
43.07500	-606
43.08333	-608
43.09167	-608
43.10000	-609
43.10833	-611
43.11667	-612
43.12500	-614
43.13333	-615
43.14167	-615
43.15000	-614
43.15833	-614
43.16667	-614
43.17500	-615
43.18333	-617
43.19167	-620
43.20000	-622
43.20833	-624
43.21667	-626
43.22500	-626
43.23333	-626
43.24167	-625
43.25000	-624
43.25833	-624
43.26667	-625
43.27500	-627
43.28333	-628
43.29167	-628
43.30000	-629
43.30833	-631
43.31667	-634
43.32500	-638
43.33333	-643
43.34167	-648
43.35000	-651
43.35833	-653
43.36667	-653
43.37500	-653
43.38333	-652
43.39167	-650
43.40000	-648
43.40833	-647
43.41667	-646
43.42500	-646
43.43333	-647
43.44167	-648
43.45000	-649
43.45833	-651
43.46667	-653
43.47500	-655
43.48333	-655
43.49167	-655
43.50000	-653
43.50833	-650
43.51667	-649
43.52500	-648
43.53333	-648
43.54167	-648
43.55000	-649
43.55833	-649
43.56667	-650
43.57500	-651
43.58333	-652
43.59167	-654
43.60000	-655
43.60833	-656
43.61667	-658
43.62500	-658
43.63333	-659
43.64167	-660
43.65000	-662
43.65833	-664
43.66667	-666
43.67500	-669
43.68333	-670
43.69167	-670
43.70000	-670
43.70833	-669
43.71667	-668
43.72500	-667
43.73333	-666
43.74167	-665
43.75000	-664
43.75833	-664
43.76667	-665
43.77500	-667
43.78333	-668
43.79167	-670
43.80000	-670
43.80833	-670
43.81667	-669
43.82500	-670
43.83333	-672
43.84167	-673
43.85000	-672
43.85833	-671
43.86667	-670
43.87500	-670
43.88333	-670
43.89167	-673
43.90000	-675
43.90833	-678
43.91667	-680
43.92500	-682
43.93333	-683
43.94167	-684
43.95000	-683
43.95833	-683
43.96667	-684
43.97500	-686
43.98333	-687
43.99167	-687
44.00000	-686
44.00833	-685
44.01667	-684
44.02500	-683
44.03333	-683
44.04167	-683
44.05000	-683
44.05833	-683
44.06667	-683
44.07500	-684
44.08333	-685
44.09167	-686
44.10000	-687
44.10833	-688
44.11667	-689
44.12500	-688
44.13333	-687
44.14167	-685
44.15000	-683
44.15833	-683
44.16667	-684
44.17500	-687
44.18333	-690
44.19167	-692
44.20000	-694
44.20833	-694
44.21667	-693
44.22500	-691
44.23333	-689
44.24167	-688
44.25000	-688
44.25833	-688
44.26667	-689
44.27500	-690
44.28333	-690
44.29167	-690
44.30000	-690
44.30833	-691
44.31667	-692
44.32500	-695
44.33333	-698
44.34167	-700
44.35000	-701
44.35833	-700
44.36667	-697
44.37500	-694
44.38333	-692
44.39167	-692
44.40000	-691
44.40833	-691
44.41667	-691
44.42500	-691
44.43333	-693
44.44167	-695
44.45000	-698
44.45833	-700
44.46667	-703
44.47500	-704
44.48333	-702
44.49167	-698
44.50000	-693
44.50833	-688
44.51667	-686
44.52500	-686
44.53333	-688
44.54167	-689
44.55000	-690
44.55833	-689
44.56667	-687
44.57500	-685
44.58333	-683
44.59167	-682
44.60000	-682
44.60833	-684
44.61667	-687
44.62500	-689
44.63333	-689
44.64167	-688
44.65000	-686
44.65833	-683
44.66667	-682
44.67500	-681
44.68333	-679
44.69167	-677
44.70000	-674
44.70833	-672
44.71667	-670
44.72500	-671
44.73333	-673
44.74167	-675
44.75000	-678
44.75833	-679
44.76667	-678
44.77500	-676
44.78333	-674
44.79167	-671
44.80000	-669
44.80833	-666
44.81667	-664
44.82500	-662
44.83333	-660
44.84167	-659
44.85000	-658
44.85833	-658
44.86667	-657
44.87500	-656
44.88333	-654
44.89167	-653
44.90000	-651
44.90833	-651
44.91667	-650
44.92500	-651
44.93333	-651
44.94167	-652
44.95000	-652
44.95833	-653
44.96667	-653
44.97500	-652
44.98333	-652
44.99167	-650
45.00000	-648
45.00833	-644
45.01667	-640
45.02500	-636
45.03333	-632
45.04167	-630
45.05000	-629
45.05833	-629
45.06667	-629
45.07500	-630
45.08333	-629
45.09167	-628
45.10000	-627
45.10833	-625
45.11667	-624
45.12500	-622
45.13333	-619
45.14167	-615
45.15000	-611
45.15833	-608
45.16667	-608
45.17500	-608
45.18333	-610
45.19167	-611
45.20000	-612
45.20833	-610
45.21667	-608
45.22500	-606
45.23333	-605
45.24167	-605
45.25000	-605
45.25833	-604
45.26667	-601
45.27500	-596
45.28333	-592
45.29167	-590
45.30000	-589
45.30833	-590
45.31667	-592
45.32500	-594
45.33333	-594
45.34167	-593
45.35000	-593
45.35833	-593
45.36667	-594
45.37500	-596
45.38333	-597
45.39167	-599
45.40000	-600
45.40833	-600
45.41667	-598
45.42500	-596
45.43333	-595
45.44167	-593
45.45000	-592
45.45833	-591
45.46667	-591
45.47500	-590
45.48333	-589
45.49167	-587
45.50000	-587
45.50833	-588
45.51667	-591
45.52500	-596
45.53333	-601
45.54167	-603
45.55000	-604
45.55833	-603
45.56667	-602
45.57500	-601
45.58333	-600
45.59167	-600
45.60000	-600
45.60833	-601
45.61667	-602
45.62500	-604
45.63333	-606
45.64167	-606
45.65000	-605
45.65833	-603
45.66667	-601
45.67500	-600
45.68333	-599
45.69167	-600
45.70000	-604
45.70833	-609
45.71667	-613
45.72500	-616
45.73333	-619
45.74167	-620
45.75000	-620
45.75833	-619
45.76667	-620
45.77500	-621
45.78333	-621
45.79167	-621
45.80000	-622
45.80833	-623
45.81667	-625
45.82500	-628
45.83333	-630
45.84167	-630
45.85000	-628
45.85833	-627
45.86667	-627
45.87500	-628
45.88333	-631
45.89167	-635
45.90000	-639
45.90833	-643
45.91667	-647
45.92500	-651
45.93333	-655
45.94167	-659
45.95000	-660
45.95833	-660
45.96667	-659
45.97500	-658
45.98333	-659
45.99167	-660
46.00000	-663
46.00833	-666
46.01667	-668
46.02500	-669
46.03333	-669
46.04167	-669
46.05000	-669
46.05833	-671
46.06667	-673
46.07500	-675
46.08333	-677
46.09167	-679
46.10000	-681
46.10833	-680
46.11667	-679
46.12500	-678
46.13333	-678
46.14167	-680
46.15000	-684
46.15833	-687
46.16667	-690
46.17500	-692
46.18333	-693
46.19167	-694
46.20000	-694
46.20833	-693
46.21667	-691
46.22500	-688
46.23333	-686
46.24167	-685
46.25000	-687
46.25833	-690
46.26667	-692
46.27500	-695
46.28333	-699
46.29167	-704
46.30000	-707
46.30833	-708
46.31667	-709
46.32500	-710
46.33333	-712
46.34167	-714
46.35000	-717
46.35833	-718
46.36667	-717
46.37500	-715
46.38333	-714
46.39167	-714
46.40000	-714
46.40833	-715
46.41667	-716
46.42500	-718
46.43333	-720
46.44167	-721
46.45000	-722
46.45833	-723
46.46667	-723
46.47500	-723
46.48333	-722
46.49167	-723
46.50000	-724
46.50833	-725
46.51667	-727
46.52500	-728
46.53333	-730
46.54167	-730
46.55000	-731
46.55833	-730
46.56667	-729
46.57500	-728
46.58333	-726
46.59167	-725
46.60000	-724
46.60833	-723
46.61667	-723
46.62500	-726
46.63333	-729
46.64167	-733
46.65000	-737
46.65833	-739
46.66667	-740
46.67500	-739
46.68333	-738
46.69167	-736
46.70000	-736
46.70833	-736
46.71667	-737
46.72500	-738
46.73333	-739
46.74167	-739
46.75000	-739
46.75833	-739
46.76667	-740
46.77500	-742
46.78333	-743
46.79167	-743
46.80000	-742
46.80833	-740
46.81667	-739
46.82500	-737
46.83333	-735
46.84167	-734
46.85000	-734
46.85833	-734
46.86667	-735
46.87500	-736
46.88333	-736
46.89167	-735
46.90000	-735
46.90833	-734
46.91667	-735
46.92500	-735
46.93333	-736
46.94167	-736
46.95000	-736
46.95833	-737
46.96667	-738
46.97500	-740
46.98333	-743
46.99167	-745
47.00000	-748
47.00833	-751
47.01667	-753
47.02500	-754
47.03333	-751
47.04167	-747
47.05000	-741
47.05833	-736
47.06667	-735
47.07500	-737
47.08333	-741
47.09167	-747
47.10000	-751
47.10833	-752
47.11667	-752
47.12500	-749
47.13333	-746
47.14167	-742
47.15000	-739
47.15833	-738
47.16667	-738
47.17500	-739
47.18333	-741
47.19167	-742
47.20000	-744
47.20833	-744
47.21667	-744
47.22500	-744
47.23333	-744
47.24167	-743
47.25000	-741
47.25833	-739
47.26667	-740
47.27500	-742
47.28333	-744
47.29167	-746
47.30000	-748
47.30833	-749
47.31667	-748
47.32500	-746
47.33333	-744
47.34167	-741
47.35000	-737
47.35833	-734
47.36667	-731
47.37500	-728
47.38333	-726
47.39167	-725
47.40000	-724
47.40833	-726
47.41667	-727
47.42500	-728
47.43333	-728
47.44167	-727
47.45000	-727
47.45833	-728
47.46667	-729
47.47500	-730
47.48333	-729
47.49167	-726
47.50000	-723
47.50833	-720
47.51667	-720
47.52500	-721
47.53333	-723
47.54167	-726
47.55000	-728
47.55833	-730
47.56667	-730
47.57500	-729
47.58333	-727
47.59167	-724
47.60000	-721
47.60833	-718
47.61667	-717
47.62500	-716
47.63333	-717
47.64167	-718
47.65000	-718
47.65833	-717
47.66667	-715
47.67500	-713
47.68333	-712
47.69167	-710
47.70000	-708
47.70833	-707
47.71667	-707
47.72500	-709
47.73333	-713
47.74167	-716
47.75000	-718
47.75833	-718
47.76667	-716
47.77500	-714
47.78333	-713
47.79167	-713
47.80000	-714
47.80833	-715
47.81667	-716
47.82500	-715
47.83333	-714
47.84167	-712
47.85000	-711
47.85833	-709
47.86667	-709
47.87500	-709
47.88333	-708
47.89167	-705
47.90000	-703
47.90833	-703
47.91667	-703
47.92500	-704
47.93333	-705
47.94167	-706
47.95000	-707
47.95833	-707
47.96667	-709
47.97500	-710
47.98333	-710
47.99167	-708
48.00000	-707
48.00833	-707
48.01667	-708
48.02500	-710
48.03333	-712
48.04167	-713
48.05000	-711
48.05833	-708
48.06667	-705
48.07500	-702
48.08333	-700
48.09167	-699
48.10000	-699
48.10833	-701
48.11667	-703
48.12500	-705
48.13333	-705
48.14167	-704
48.15000	-702
48.15833	-700
48.16667	-700
48.17500	-700
48.18333	-701
48.19167	-700
48.20000	-701
48.20833	-702
48.21667	-706
48.22500	-710
48.23333	-713
48.24167	-716
48.25000	-717
48.25833	-717
48.26667	-715
48.27500	-714
48.28333	-714
48.29167	-716
48.30000	-718
48.30833	-720
48.31667	-721
48.32500	-720
48.33333	-718
48.34167	-716
48.35000	-715
48.35833	-715
48.36667	-715
48.37500	-713
48.38333	-711
48.39167	-710
48.40000	-711
48.40833	-713
48.41667	-716
48.42500	-718
48.43333	-720
48.44167	-720
48.45000	-718
48.45833	-717
48.46667	-715
48.47500	-715
48.48333	-716
48.49167	-719
48.50000	-722
48.50833	-724
48.51667	-725
48.52500	-726
48.53333	-727
48.54167	-728
48.55000	-728
48.55833	-728
48.56667	-729
48.57500	-730
48.58333	-732
48.59167	-734
48.60000	-734
48.60833	-733
48.61667	-732
48.62500	-731
48.63333	-731
48.64167	-732
48.65000	-733
48.65833	-735
48.66667	-736
48.67500	-737
48.68333	-738
48.69167	-739
48.70000	-740
48.70833	-740
48.71667	-742
48.72500	-743
48.73333	-744
48.74167	-745
48.75000	-746
48.75833	-747
48.76667	-748
48.77500	-749
48.78333	-750
48.79167	-751
48.80000	-751
48.80833	-749
48.81667	-747
48.82500	-745
48.83333	-743
48.84167	-743
48.85000	-744
48.85833	-745
48.86667	-746
48.87500	-746
48.88333	-746
48.89167	-747
48.90000	-749
48.90833	-751
48.91667	-752
48.92500	-752
48.93333	-750
48.94167	-748
48.95000	-746
48.95833	-746
48.96667	-748
48.97500	-749
48.98333	-750
48.99167	-749
49.00000	-747
49.00833	-744
49.01667	-741
49.02500	-739
49.03333	-738
49.04167	-739
49.05000	-739
49.05833	-740
49.06667	-741
49.07500	-743
49.08333	-745
49.09167	-746
49.10000	-746
49.10833	-746
49.11667	-745
49.12500	-744
49.13333	-743
49.14167	-742
49.15000	-743
49.15833	-745
49.16667	-746
49.17500	-747
49.18333	-747
49.19167	-747
49.20000	-747
49.20833	-747
49.21667	-749
49.22500	-749
49.23333	-749
49.24167	-749
49.25000	-748
49.25833	-748
49.26667	-749
49.27500	-751
49.28333	-754
49.29167	-758
49.30000	-761
49.30833	-764
49.31667	-766
49.32500	-766
49.33333	-765
49.34167	-764
49.35000	-765
49.35833	-765
49.36667	-766
49.37500	-765
49.38333	-763
49.39167	-760
49.40000	-757
49.40833	-754
49.41667	-752
49.42500	-751
49.43333	-750
49.44167	-750
49.45000	-751
49.45833	-753
49.46667	-754
49.47500	-755
49.48333	-756
49.49167	-757
49.50000	-758
49.50833	-759
49.51667	-760
49.52500	-760
49.53333	-760
49.54167	-759
49.55000	-759
49.55833	-758
49.56667	-756
49.57500	-754
49.58333	-753
49.59167	-753
49.60000	-754
49.60833	-756
49.61667	-759
49.62500	-760
49.63333	-760
49.64167	-759
49.65000	-757
49.65833	-756
49.66667	-754
49.67500	-751
49.68333	-748
49.69167	-746
49.70000	-745
49.70833	-747
49.71667	-750
49.72500	-754
49.73333	-757
49.74167	-760
49.75000	-762
49.75833	-763
49.76667	-763
49.77500	-761
49.78333	-761
49.79167	-761
49.80000	-761
49.80833	-762
49.81667	-763
49.82500	-763
49.83333	-764
49.84167	-764
49.85000	-763
49.85833	-762
49.86667	-761
49.87500	-759
49.88333	-758
49.89167	-758
49.90000	-758
49.90833	-756
49.91667	-754
49.92500	-752
49.93333	-750
49.94167	-750
49.95000	-752
49.95833	-755
49.96667	-758
49.97500	-760
49.98333	-760
49.99167	-758
50.00000	-756
50.00833	-756
50.01667	-758
50.02500	-761
50.03333	-765
50.04167	-769
50.05000	-770
50.05833	-772
50.06667	-773
50.07500	-774
50.08333	-774
50.09167	-772
50.10000	-769
50.10833	-764
50.11667	-760
50.12500	-758
50.13333	-757
50.14167	-757
50.15000	-757
50.15833	-757
50.16667	-756
50.17500	-755
50.18333	-753
50.19167	-752
50.20000	-751
50.20833	-752
50.21667	-753
50.22500	-754
50.23333	-756
50.24167	-756
50.25000	-755
50.25833	-753
50.26667	-752
50.27500	-751
50.28333	-752
50.29167	-754
50.30000	-755
50.30833	-755
50.31667	-753
50.32500	-751
50.33333	-748
50.34167	-747
50.35000	-747
50.35833	-747
50.36667	-746
50.37500	-744
50.38333	-742
50.39167	-739
50.40000	-737
50.40833	-736
50.41667	-735
50.42500	-734
50.43333	-734
50.44167	-735
50.45000	-738
50.45833	-742
50.46667	-743
50.47500	-743
50.48333	-739
50.49167	-734
50.50000	-728
50.50833	-724
50.51667	-720
50.52500	-716
50.53333	-713
50.54167	-711
50.55000	-710
50.55833	-711
50.56667	-712
50.57500	-712
50.58333	-712
50.59167	-711
50.60000	-709
50.60833	-708
50.61667	-709
50.62500	-710
50.63333	-711
50.64167	-712
50.65000	-712
50.65833	-712
50.66667	-713
50.67500	-714
50.68333	-714
50.69167	-714
50.70000	-711
50.70833	-708
50.71667	-704
50.72500	-702
50.73333	-701
50.74167	-700
50.75000	-701
50.75833	-701
50.76667	-699
50.77500	-697
50.78333	-693
50.79167	-688
50.80000	-684
50.80833	-681
50.81667	-679
50.82500	-678
50.83333	-678
50.84167	-678
50.85000	-679
50.85833	-679
50.86667	-677
50.87500	-675
50.88333	-671
50.89167	-668
50.90000	-666
50.90833	-664
50.91667	-663
50.92500	-662
50.93333	-661
50.94167	-661
50.95000	-663
50.95833	-665
50.96667	-667
50.97500	-669
50.98333	-669
50.99167	-668
51.00000	-667
51.00833	-667
51.01667	-668
51.02500	-669
51.03333	-671
51.04167	-672
51.05000	-673
51.05833	-673
51.06667	-673
51.07500	-672
51.08333	-671
51.09167	-670
51.10000	-669
51.10833	-668
51.11667	-667
51.12500	-667
51.13333	-668
51.14167	-669
51.15000	-671
51.15833	-673
51.16667	-676
51.17500	-678
51.18333	-680
51.19167	-679
51.20000	-677
51.20833	-673
51.21667	-670
51.22500	-667
51.23333	-666
51.24167	-666
51.25000	-666
51.25833	-668
51.26667	-669
51.27500	-671
51.28333	-673
51.29167	-675
51.30000	-678
51.30833	-681
51.31667	-683
51.32500	-685
51.33333	-685
51.34167	-684
51.35000	-683
51.35833	-682
51.36667	-682
51.37500	-683
51.38333	-685
51.39167	-687
51.40000	-690
51.40833	-694
51.41667	-697
51.42500	-700
51.43333	-703
51.44167	-703
51.45000	-701
51.45833	-698
51.46667	-695
51.47500	-694
51.48333	-696
51.49167	-699
51.50000	-702
51.50833	-705
51.51667	-708
51.52500	-710
51.53333	-712
51.54167	-713
51.55000	-712
51.55833	-711
51.56667	-708
51.57500	-707
51.58333	-707
51.59167	-708
51.60000	-710
51.60833	-712
51.61667	-715
51.62500	-718
51.63333	-720
51.64167	-722
51.65000	-723
51.65833	-723
51.66667	-723
51.67500	-722
51.68333	-722
51.69167	-723
51.70000	-725
51.70833	-727
51.71667	-730
51.72500	-732
51.73333	-735
51.74167	-735
51.75000	-735
51.75833	-734
51.76667	-733
51.77500	-733
51.78333	-735
51.79167	-739
51.80000	-744
51.80833	-748
51.81667	-751
51.82500	-753
51.83333	-753
51.84167	-751
51.85000	-748
51.85833	-744
51.86667	-742
51.87500	-742
51.88333	-742
51.89167	-742
51.90000	-743
51.90833	-744
51.91667	-746
51.92500	-748
51.93333	-749
51.94167	-749
51.95000	-748
51.95833	-747
51.96667	-747
51.97500	-747
51.98333	-748
51.99167	-748
52.00000	-748
52.00833	-748
52.01667	-749
52.02500	-752
52.03333	-757
52.04167	-763
52.05000	-767
52.05833	-769
52.06667	-767
52.07500	-762
52.08333	-757
52.09167	-753
52.10000	-749
52.10833	-746
52.11667	-744
52.12500	-744
52.13333	-746
52.14167	-747
52.15000	-749
52.15833	-750
52.16667	-751
52.17500	-753
52.18333	-754
52.19167	-757
52.20000	-759
52.20833	-760
52.21667	-760
52.22500	-759
52.23333	-758
52.24167	-757
52.25000	-755
52.25833	-753
52.26667	-751
52.27500	-750
52.28333	-751
52.29167	-753
52.30000	-756
52.30833	-760
52.31667	-763
52.32500	-764
52.33333	-764
52.34167	-762
52.35000	-759
52.35833	-756
52.36667	-754
52.37500	-754
52.38333	-755
52.39167	-756
52.40000	-757
52.40833	-759
52.41667	-760
52.42500	-759
52.43333	-757
52.44167	-755
52.45000	-754
52.45833	-753
52.46667	-755
52.47500	-757
52.48333	-760
52.49167	-761
52.50000	-762
52.50833	-761
52.51667	-760
52.52500	-759
52.53333	-758
52.54167	-758
52.55000	-758
52.55833	-759
52.56667	-760
52.57500	-761
52.58333	-761
52.59167	-761
52.60000	-761
52.60833	-761
52.61667	-760
52.62500	-760
52.63333	-759
52.64167	-758
52.65000	-758
52.65833	-758
52.66667	-757
52.67500	-756
52.68333	-756
52.69167	-756
52.70000	-758
52.70833	-760
52.71667	-762
52.72500	-763
52.73333	-763
52.74167	-763
52.75000	-763
52.75833	-764
52.76667	-764
52.77500	-764
52.78333	-766
52.79167	-768
52.80000	-769
52.80833	-768
52.81667	-766
52.82500	-764
52.83333	-762
52.84167	-761
52.85000	-762
52.85833	-763
52.86667	-763
52.87500	-762
52.88333	-761
52.89167	-760
52.90000	-759
52.90833	-758
52.91667	-757
52.92500	-756
52.93333	-754
52.94167	-754
52.95000	-755
52.95833	-757
52.96667	-758
52.97500	-759
52.98333	-759
52.99167	-758
53.00000	-757
53.00833	-757
53.01667	-759
53.02500	-761
53.03333	-763
53.04167	-765
53.05000	-765
53.05833	-765
53.06667	-765
53.07500	-765
53.08333	-764
53.09167	-762
53.10000	-759
53.10833	-755
53.11667	-752
53.12500	-750
53.13333	-749
53.14167	-749
53.15000	-750
53.15833	-751
53.16667	-752
53.17500	-753
53.18333	-754
53.19167	-756
53.20000	-757
53.20833	-758
53.21667	-757
53.22500	-754
53.23333	-750
53.24167	-748
53.25000	-745
53.25833	-743
53.26667	-741
53.27500	-738
53.28333	-734
53.29167	-730
53.30000	-727
53.30833	-724
53.31667	-722
53.32500	-720
53.33333	-720
53.34167	-721
53.35000	-722
53.35833	-721
53.36667	-718
53.37500	-713
53.38333	-708
53.39167	-702
53.40000	-696
53.40833	-691
53.41667	-685
53.42500	-680
53.43333	-674
53.44167	-668
53.45000	-664
53.45833	-659
53.46667	-656
53.47500	-653
53.48333	-650
53.49167	-647
53.50000	-642
53.50833	-635
53.51667	-627
53.52500	-618
53.53333	-609
53.54167	-599
53.55000	-588
53.55833	-577
53.56667	-565
53.57500	-555
53.58333	-545
53.59167	-536
53.60000	-526
53.60833	-515
53.61667	-501
53.62500	-485
53.63333	-469
53.64167	-453
53.65000	-437
53.65833	-422
53.66667	-408
53.67500	-393
53.68333	-377
53.69167	-360
53.70000	-341
53.70833	-320
53.71667	-297
53.72500	-272
53.73333	-246
53.74167	-220
53.75000	-194
53.75833	-168
53.76667	-141
53.77500	-115
53.78333	-87
53.79167	-57
53.80000	-25
53.80833	11
53.81667	47
53.82500	85
53.83333	124
53.84167	162
53.85000	201
53.85833	240
53.86667	280
53.87500	321
53.88333	365
53.89167	410
53.90000	456
53.90833	504
53.91667	552
53.92500	602
53.93333	653
53.94167	707
53.95000	763
53.95833	819
53.96667	878
53.97500	938
53.98333	1003
53.99167	1071
54.00000	1141
54.00833	1215
54.01667	1288
54.02500	1364
54.03333	1440
54.04167	1519
54.05000	1601
54.05833	1683
54.06667	1768
54.07500	1854
54.08333	1942
54.09167	2034
54.10000	2126
54.10833	2223
54.11667	2320
54.12500	2422
54.13333	2525
54.14167	2631
54.15000	2742
54.15833	2853
54.16667	2969
54.17500	3085
54.18333	3204
54.19167	3325
54.20000	3445
54.20833	3568
54.21667	3692
54.22500	3823
54.23333	3956
54.24167	4092
54.25000	4232
54.25833	4373
54.26667	4519
54.27500	4664
54.28333	4812
54.29167	4963
54.30000	5114
54.30833	5271
54.31667	5427
54.32500	5591
54.33333	5757
54.34167	5924
54.35000	6095
54.35833	6265
54.36667	6443
54.37500	6621
54.38333	6804
54.39167	6990
54.40000	7174
54.40833	7363
54.41667	7549
54.42500	7741
54.43333	7935
54.44167	8131
54.45000	8332
54.45833	8531
54.46667	8736
54.47500	8940
54.48333	9147
54.49167	9359
54.50000	9569
54.50833	9786
54.51667	10000
54.52500	10218
54.53333	10436
54.54167	10653
54.55000	10876
54.55833	11095
54.56667	11321
54.57500	11545
54.58333	11775
54.59167	12008
54.60000	12238
54.60833	12473
54.61667	12703
54.62500	12936
54.63333	13169
54.64167	13403
54.65000	13644
54.65833	13882
54.66667	14128
54.67500	14369
54.68333	14610
54.69167	14851
54.70000	15087
54.70833	15327
54.71667	15561
54.72500	15800
54.73333	16038
54.74167	16275
54.75000	16516
54.75833	16753
54.76667	16996
54.77500	17236
54.78333	17478
54.79167	17721
54.80000	17957
54.80833	18196
54.81667	18428
54.82500	18662
54.83333	18894
54.84167	19123
54.85000	19356
54.85833	19581
54.86667	19809
54.87500	20032
54.88333	20255
54.89167	20479
54.90000	20698
54.90833	20922
54.91667	21139
54.92500	21358
54.93333	21573
54.94167	21785
54.95000	21998
54.95833	22202
54.96667	22407
54.97500	22605
54.98333	22803
54.99167	22999
55.00000	23190
55.00833	23382
55.01667	23567
55.02500	23752
55.03333	23933
55.04167	24109
55.05000	24285
55.05833	24455
55.06667	24627
55.07500	24794
55.08333	24960
55.09167	25123
55.10000	25278
55.10833	25431
55.11667	25577
55.12500	25721
55.13333	25861
55.14167	25998
55.15000	26135
55.15833	26267
55.16667	26399
55.17500	26526
55.18333	26648
55.19167	26767
55.20000	26880
55.20833	26989
55.21667	27093
55.22500	27196
55.23333	27294
55.24167	27389
55.25000	27481
55.25833	27568
55.26667	27652
55.27500	27731
55.28333	27806
55.29167	27878
55.30000	27945
55.30833	28009
55.31667	28068
55.32500	28121
55.33333	28170
55.34167	28215
55.35000	28258
55.35833	28298
55.36667	28336
55.37500	28371
55.38333	28402
55.39167	28428
55.40000	28450
55.40833	28467
55.41667	28480
55.42500	28492
55.43333	28500
55.44167	28505
55.45000	28506
55.45833	28502
55.46667	28493
55.47500	28482
55.48333	28467
55.49167	28450
55.50000	28428
55.50833	28401
55.51667	28372
55.52500	28339
55.53333	28304
55.54167	28267
55.55000	28226
55.55833	28183
55.56667	28135
55.57500	28085
55.58333	28032
55.59167	27976
55.60000	27918
55.60833	27857
55.61667	27794
55.62500	27726
55.63333	27655
55.64167	27582
55.65000	27505
55.65833	27430
55.66667	27351
55.67500	27274
55.68333	27194
55.69167	27111
55.70000	27025
55.70833	26934
55.71667	26842
55.72500	26745
55.73333	26646
55.74167	26544
55.75000	26437
55.75833	26333
55.76667	26226
55.77500	26120
55.78333	26014
55.79167	25905
55.80000	25795
55.80833	25678
55.81667	25562
55.82500	25443
55.83333	25325
55.84167	25207
55.85000	25086
55.85833	24967
55.86667	24842
55.87500	24719
55.88333	24594
55.89167	24468
55.90000	24343
55.90833	24213
55.91667	24084
55.92500	23952
55.93333	23821
55.94167	23691
55.95000	23552
55.95833	23407
55.96667	23268
55.97500	23140
55.98333	23011
55.99167	22878
56.00000	22745
56.00833	22603
56.01667	22453
56.02500	22307
56.03333	22172
56.04167	22041
56.05000	21907
56.05833	21777
56.06667	21641
56.07500	21492
56.08333	21341
56.09167	21200
56.10000	21063
56.10833	20922
56.11667	20786
56.12500	20647
56.13333	20494
56.14167	20341
56.15000	20200
56.15833	20069
56.16667	19930
56.17500	19781
56.18333	19630
56.19167	19489
56.20000	19355
56.20833	19218
56.21667	19085
56.22500	18949
56.23333	18813
56.24167	18676
56.25000	18537
56.25833	18399
56.26667	18256
56.27500	18115
56.28333	17973
56.29167	17822
56.30000	17671
56.30833	17530
56.31667	17400
56.32500	17271
56.33333	17142
56.34167	17013
56.35000	16874
56.35833	16731
56.36667	16595
56.37500	16470
56.38333	16346
56.39167	16219
56.40000	16096
56.40833	15963
56.41667	15819
56.42500	15680
56.43333	15555
56.44167	15436
56.45000	15315
56.45833	15196
56.46667	15071
56.47500	14946
56.48333	14819
56.49167	14691
56.50000	14568
56.50833	14446
56.51667	14328
56.52500	14209
56.53333	14090
56.54167	13971
56.55000	13849
56.55833	13730
56.56667	13610
56.57500	13492
56.58333	13377
56.59167	13263
56.60000	13153
56.60833	13043
56.61667	12935
56.62500	12825
56.63333	12713
56.64167	12601
56.65000	12487
56.65833	12377
56.66667	12266
56.67500	12158
56.68333	12051
56.69167	11937
56.70000	11823
56.70833	11716
56.71667	11616
56.72500	11517
56.73333	11417
56.74167	11319
56.75000	11220
56.75833	11123
56.76667	11026
56.77500	10930
56.78333	10835
56.79167	10739
56.80000	10645
56.80833	10550
56.81667	10457
56.82500	10363
56.83333	10268
56.84167	10174
56.85000	10078
56.85833	9985
56.86667	9893
56.87500	9805
56.88333	9719
56.89167	9634
56.90000	9552
56.90833	9468
56.91667	9387
56.92500	9304
56.93333	9220
56.94167	9136
56.95000	9050
56.95833	8966
56.96667	8881
56.97500	8798
56.98333	8716
56.99167	8635
57.00000	8556
57.00833	8478
57.01667	8402
57.02500	8325
57.03333	8248
57.04167	8174
57.05000	8099
57.05833	8027
57.06667	7954
57.07500	7883
57.08333	7811
57.09167	7740
57.10000	7670
57.10833	7600
57.11667	7533
57.12500	7465
57.13333	7398
57.14167	7332
57.15000	7266
57.15833	7201
57.16667	7135
57.17500	7069
57.18333	7002
57.19167	6935
57.20000	6869
57.20833	6803
57.21667	6740
57.22500	6678
57.23333	6618
57.24167	6559
57.25000	6500
57.25833	6444
57.26667	6386
57.27500	6329
57.28333	6272
57.29167	6215
57.30000	6159
57.30833	6101
57.31667	6044
57.32500	5986
57.33333	5930
57.34167	5875
57.35000	5820
57.35833	5768
57.36667	5716
57.37500	5666
57.38333	5615
57.39167	5564
57.40000	5512
57.40833	5459
57.41667	5407
57.42500	5358
57.43333	5310
57.44167	5264
57.45000	5220
57.45833	5177
57.46667	5133
57.47500	5089
57.48333	5044
57.49167	4998
57.50000	4953
57.50833	4908
57.51667	4864
57.52500	4819
57.53333	4775
57.54167	4730
57.55000	4685
57.55833	4641
57.56667	4597
57.57500	4555
57.58333	4514
57.59167	4473
57.60000	4433
57.60833	4394
57.61667	4354
57.62500	4314
57.63333	4274
57.64167	4233
57.65000	4193
57.65833	4154
57.66667	4117
57.67500	4082
57.68333	4048
57.69167	4013
57.70000	3977
57.70833	3938
57.71667	3900
57.72500	3861
57.73333	3824
57.74167	3789
57.75000	3755
57.75833	3723
57.76667	3692
57.77500	3660
57.78333	3628
57.79167	3595
57.80000	3562
57.80833	3529
57.81667	3497
57.82500	3468
57.83333	3439
57.84167	3410
57.85000	3378
57.85833	3346
57.86667	3315
57.87500	3284
57.88333	3255
57.89167	3226
57.90000	3197
57.90833	3167
57.91667	3136
57.92500	3107
57.93333	3077
57.94167	3049
57.95000	3021
57.95833	2994
57.96667	2968
57.97500	2943
57.98333	2919
57.99167	2894
58.00000	2869
58.00833	2843
58.01667	2817
58.02500	2790
58.03333	2764
58.04167	2736
58.05000	2708
58.05833	2680
58.06667	2652
58.07500	2626
58.08333	2600
58.09167	2576
58.10000	2552
58.10833	2529
58.11667	2506
58.12500	2483
58.13333	2460
58.14167	2437
58.15000	2413
58.15833	2391
58.16667	2371
58.17500	2352
58.18333	2334
58.19167	2317
58.20000	2300
58.20833	2281
58.21667	2262
58.22500	2241
58.23333	2220
58.24167	2198
58.25000	2176
58.25833	2155
58.26667	2134
58.27500	2115
58.28333	2096
58.29167	2078
58.30000	2060
58.30833	2041
58.31667	2024
58.32500	2005
58.33333	1987
58.34167	1969
58.35000	1951
58.35833	1933
58.36667	1916
58.37500	1900
58.38333	1884
58.39167	1868
58.40000	1851
58.40833	1833
58.41667	1814
58.42500	1796
58.43333	1778
58.44167	1761
58.45000	1746
58.45833	1731
58.46667	1716
58.47500	1701
58.48333	1686
58.49167	1670
58.50000	1654
58.50833	1637
58.51667	1620
58.52500	1604
58.53333	1588
58.54167	1573
58.55000	1558
58.55833	1543
58.56667	1528
58.57500	1512
58.58333	1497
58.59167	1481
58.60000	1466
58.60833	1450
58.61667	1436
58.62500	1421
58.63333	1408
58.64167	1396
58.65000	1384
58.65833	1373
58.66667	1360
58.67500	1348
58.68333	1333
58.69167	1318
58.70000	1302
58.70833	1287
58.71667	1272
58.72500	1257
58.73333	1244
58.74167	1231
58.75000	1218
58.75833	1206
58.76667	1193
58.77500	1179
58.78333	1166
58.79167	1154
58.80000	1144
58.80833	1135
58.81667	1127
58.82500	1118
58.83333	1109
58.84167	1099
58.85000	1088
58.85833	1077
58.86667	1067
58.87500	1057
58.88333	1046
58.89167	1035
58.90000	1024
58.90833	1013
58.91667	1002
58.92500	991
58.93333	981
58.94167	971
58.95000	962
58.95833	953
58.96667	943
58.97500	934
58.98333	923
58.99167	912
59.00000	900
59.00833	889
59.01667	877
59.02500	866
59.03333	855
59.04167	846
59.05000	836
59.05833	827
59.06667	817
59.07500	808
59.08333	800
59.09167	792
59.10000	784
59.10833	776
59.11667	768
59.12500	760
59.13333	754
59.14167	748
59.15000	743
59.15833	738
59.16667	732
59.17500	725
59.18333	718
59.19167	709
59.20000	699
59.20833	687
59.21667	675
59.22500	663
59.23333	652
59.24167	643
59.25000	635
59.25833	629
59.26667	623
59.27500	618
59.28333	613
59.29167	607
59.30000	601
59.30833	594
59.31667	587
59.32500	580
59.33333	573
59.34167	565
59.35000	557
59.35833	550
59.36667	542
59.37500	535
59.38333	528
59.39167	520
59.40000	512
59.40833	505
59.41667	500
59.42500	496
59.43333	494
59.44167	492
59.45000	488
59.45833	483
59.46667	477
59.47500	469
59.48333	461
59.49167	452
59.50000	444
59.50833	434
59.51667	426
59.52500	420
59.53333	416
59.54167	412
59.55000	409
59.55833	404
59.56667	398
59.57500	390
59.58333	381
59.59167	373
59.60000	366
59.60833	359
59.61667	353
59.62500	348
59.63333	344
59.64167	338
59.65000	331
59.65833	322
59.66667	313
59.67500	304
59.68333	297
59.69167	292
59.70000	289
59.70833	287
59.71667	284
59.72500	281
59.73333	275
59.74167	270
59.75000	264
59.75833	260
59.76667	257
59.77500	254
59.78333	251
59.79167	247
59.80000	241
59.80833	235
59.81667	228
59.82500	221
59.83333	215
59.84167	211
59.85000	206
59.85833	202
59.86667	198
59.87500	193
59.88333	187
59.89167	181
59.90000	176
59.90833	172
59.91667	167
59.92500	162
59.93333	157
59.94167	153
59.95000	149
59.95833	147
59.96667	145
59.97500	142
59.98333	137
59.99167	131
60.00000	126
