# Supplementary material for: How J-chain ensures the assembly of immunoglobulin IgM pentamers
Source: EMBO J. 2024 Dec 4;44(2):505–33. doi: 10.1038/s44318-024-00317-9 (PMC11729874; doi:10.1038/s44318-024-00317-9)
Supplement: Supplementary file 5 — Source data Fig. 3 [file 44318_2024_317_MOESM5_ESM.zip › Figure 3/3B/repeat 1 Cu4 + JC/20231115 Cu4tp_JC_WT_3h_1.txt]

[Header]
Application Name	LCsolution
Version	1.25
Data File Name	D:\Xenia\JC Oligomerisation kinetics\20231115 Cu4tp_JC_WT_3h_1.lcd
Output Date	16.11.2023
Output Time	11:16:03

[Configuration]
# of Detectors	2
Detector ID	Detector A	Detector B
Detector Name	Detector A	Detector B
# of Channels	2	1

[LC Chromatogram(Detector A-Ch1)]
Interval(msec)	500
# of Points	7201
Start Time(min)	0.000
End Time(min)	60.000
Intensity Units	mV
Intensity Multiplier	0.001
Wavelength(nm)	280
R.Time (min)	Intensity
0.00000	-8
0.00833	-8
0.01667	-2
0.02500	3
0.03333	4
0.04167	5
0.05000	4
0.05833	3
0.06667	-1
0.07500	-4
0.08333	-7
0.09167	-10
0.10000	-10
0.10833	-8
0.11667	-7
0.12500	-8
0.13333	-11
0.14167	-15
0.15000	-20
0.15833	-22
0.16667	-21
0.17500	-17
0.18333	-12
0.19167	-5
0.20000	2
0.20833	7
0.21667	9
0.22500	6
0.23333	1
0.24167	-4
0.25000	-9
0.25833	-11
0.26667	-11
0.27500	-10
0.28333	-7
0.29167	-4
0.30000	-2
0.30833	-2
0.31667	-3
0.32500	-6
0.33333	-9
0.34167	-9
0.35000	-7
0.35833	-4
0.36667	-2
0.37500	-0
0.38333	-2
0.39167	-6
0.40000	-10
0.40833	-15
0.41667	-18
0.42500	-20
0.43333	-22
0.44167	-22
0.45000	-22
0.45833	-20
0.46667	-18
0.47500	-15
0.48333	-13
0.49167	-11
0.50000	-10
0.50833	-8
0.51667	-6
0.52500	-5
0.53333	-5
0.54167	-5
0.55000	-5
0.55833	-6
0.56667	-10
0.57500	-14
0.58333	-17
0.59167	-20
0.60000	-21
0.60833	-22
0.61667	-22
0.62500	-23
0.63333	-22
0.64167	-20
0.65000	-16
0.65833	-13
0.66667	-11
0.67500	-10
0.68333	-9
0.69167	-7
0.70000	-5
0.70833	-3
0.71667	-2
0.72500	-1
0.73333	-2
0.74167	-4
0.75000	-6
0.75833	-9
0.76667	-11
0.77500	-13
0.78333	-14
0.79167	-15
0.80000	-16
0.80833	-17
0.81667	-18
0.82500	-18
0.83333	-17
0.84167	-17
0.85000	-17
0.85833	-16
0.86667	-15
0.87500	-12
0.88333	-8
0.89167	-5
0.90000	-4
0.90833	-7
0.91667	-9
0.92500	-12
0.93333	-14
0.94167	-13
0.95000	-11
0.95833	-8
0.96667	-7
0.97500	-8
0.98333	-12
0.99167	-15
1.00000	-18
1.00833	-19
1.01667	-18
1.02500	-14
1.03333	-11
1.04167	-11
1.05000	-13
1.05833	-18
1.06667	-22
1.07500	-26
1.08333	-28
1.09167	-27
1.10000	-26
1.10833	-24
1.11667	-22
1.12500	-21
1.13333	-21
1.14167	-22
1.15000	-23
1.15833	-25
1.16667	-28
1.17500	-30
1.18333	-30
1.19167	-29
1.20000	-24
1.20833	-19
1.21667	-13
1.22500	-11
1.23333	-11
1.24167	-14
1.25000	-19
1.25833	-21
1.26667	-20
1.27500	-18
1.28333	-15
1.29167	-12
1.30000	-13
1.30833	-16
1.31667	-21
1.32500	-25
1.33333	-29
1.34167	-31
1.35000	-31
1.35833	-31
1.36667	-30
1.37500	-30
1.38333	-29
1.39167	-28
1.40000	-27
1.40833	-25
1.41667	-24
1.42500	-24
1.43333	-25
1.44167	-25
1.45000	-25
1.45833	-24
1.46667	-23
1.47500	-23
1.48333	-22
1.49167	-23
1.50000	-22
1.50833	-20
1.51667	-18
1.52500	-17
1.53333	-17
1.54167	-19
1.55000	-21
1.55833	-22
1.56667	-22
1.57500	-22
1.58333	-23
1.59167	-24
1.60000	-27
1.60833	-30
1.61667	-34
1.62500	-36
1.63333	-37
1.64167	-36
1.65000	-34
1.65833	-31
1.66667	-28
1.67500	-25
1.68333	-22
1.69167	-20
1.70000	-17
1.70833	-16
1.71667	-16
1.72500	-17
1.73333	-17
1.74167	-17
1.75000	-17
1.75833	-18
1.76667	-19
1.77500	-22
1.78333	-25
1.79167	-28
1.80000	-28
1.80833	-26
1.81667	-24
1.82500	-22
1.83333	-20
1.84167	-21
1.85000	-22
1.85833	-25
1.86667	-26
1.87500	-27
1.88333	-27
1.89167	-29
1.90000	-31
1.90833	-32
1.91667	-33
1.92500	-32
1.93333	-30
1.94167	-27
1.95000	-25
1.95833	-23
1.96667	-23
1.97500	-24
1.98333	-25
1.99167	-27
2.00000	-28
2.00833	-27
2.01667	-25
2.02500	-21
2.03333	-17
2.04167	-15
2.05000	-15
2.05833	-17
2.06667	-19
2.07500	-22
2.08333	-23
2.09167	-22
2.10000	-21
2.10833	-20
2.11667	-19
2.12500	-18
2.13333	-19
2.14167	-21
2.15000	-26
2.15833	-29
2.16667	-32
2.17500	-34
2.18333	-36
2.19167	-39
2.20000	-41
2.20833	-43
2.21667	-43
2.22500	-40
2.23333	-36
2.24167	-33
2.25000	-31
2.25833	-29
2.26667	-27
2.27500	-24
2.28333	-24
2.29167	-25
2.30000	-27
2.30833	-28
2.31667	-30
2.32500	-30
2.33333	-29
2.34167	-29
2.35000	-29
2.35833	-30
2.36667	-30
2.37500	-31
2.38333	-32
2.39167	-33
2.40000	-34
2.40833	-35
2.41667	-35
2.42500	-35
2.43333	-36
2.44167	-38
2.45000	-39
2.45833	-40
2.46667	-39
2.47500	-37
2.48333	-34
2.49167	-31
2.50000	-29
2.50833	-28
2.51667	-29
2.52500	-30
2.53333	-32
2.54167	-36
2.55000	-39
2.55833	-43
2.56667	-45
2.57500	-45
2.58333	-43
2.59167	-40
2.60000	-38
2.60833	-37
2.61667	-36
2.62500	-36
2.63333	-35
2.64167	-34
2.65000	-36
2.65833	-38
2.66667	-41
2.67500	-42
2.68333	-42
2.69167	-40
2.70000	-38
2.70833	-36
2.71667	-35
2.72500	-36
2.73333	-37
2.74167	-39
2.75000	-41
2.75833	-41
2.76667	-41
2.77500	-39
2.78333	-36
2.79167	-32
2.80000	-29
2.80833	-26
2.81667	-25
2.82500	-26
2.83333	-28
2.84167	-31
2.85000	-33
2.85833	-35
2.86667	-35
2.87500	-35
2.88333	-35
2.89167	-35
2.90000	-37
2.90833	-40
2.91667	-41
2.92500	-41
2.93333	-39
2.94167	-37
2.95000	-35
2.95833	-34
2.96667	-34
2.97500	-34
2.98333	-36
2.99167	-37
3.00000	-39
3.00833	-38
3.01667	-37
3.02500	-36
3.03333	-35
3.04167	-37
3.05000	-40
3.05833	-43
3.06667	-43
3.07500	-41
3.08333	-36
3.09167	-31
3.10000	-27
3.10833	-25
3.11667	-24
3.12500	-25
3.13333	-27
3.14167	-28
3.15000	-28
3.15833	-29
3.16667	-30
3.17500	-32
3.18333	-37
3.19167	-41
3.20000	-44
3.20833	-46
3.21667	-46
3.22500	-43
3.23333	-39
3.24167	-35
3.25000	-32
3.25833	-29
3.26667	-27
3.27500	-26
3.28333	-27
3.29167	-29
3.30000	-30
3.30833	-32
3.31667	-34
3.32500	-36
3.33333	-38
3.34167	-39
3.35000	-38
3.35833	-37
3.36667	-34
3.37500	-32
3.38333	-32
3.39167	-33
3.40000	-34
3.40833	-35
3.41667	-34
3.42500	-33
3.43333	-32
3.44167	-32
3.45000	-32
3.45833	-32
3.46667	-31
3.47500	-31
3.48333	-30
3.49167	-28
3.50000	-27
3.50833	-26
3.51667	-26
3.52500	-29
3.53333	-34
3.54167	-39
3.55000	-43
3.55833	-44
3.56667	-42
3.57500	-39
3.58333	-36
3.59167	-34
3.60000	-33
3.60833	-33
3.61667	-34
3.62500	-35
3.63333	-36
3.64167	-37
3.65000	-38
3.65833	-40
3.66667	-42
3.67500	-44
3.68333	-46
3.69167	-48
3.70000	-49
3.70833	-49
3.71667	-48
3.72500	-45
3.73333	-41
3.74167	-37
3.75000	-33
3.75833	-30
3.76667	-28
3.77500	-26
3.78333	-24
3.79167	-23
3.80000	-24
3.80833	-26
3.81667	-29
3.82500	-31
3.83333	-34
3.84167	-35
3.85000	-37
3.85833	-38
3.86667	-38
3.87500	-39
3.88333	-40
3.89167	-40
3.90000	-41
3.90833	-44
3.91667	-46
3.92500	-47
3.93333	-48
3.94167	-46
3.95000	-45
3.95833	-44
3.96667	-45
3.97500	-48
3.98333	-49
3.99167	-48
4.00000	-46
4.00833	-43
4.01667	-41
4.02500	-39
4.03333	-36
4.04167	-34
4.05000	-30
4.05833	-27
4.06667	-24
4.07500	-22
4.08333	-22
4.09167	-26
4.10000	-32
4.10833	-40
4.11667	-47
4.12500	-50
4.13333	-50
4.14167	-49
4.15000	-48
4.15833	-45
4.16667	-42
4.17500	-39
4.18333	-36
4.19167	-34
4.20000	-33
4.20833	-35
4.21667	-37
4.22500	-39
4.23333	-40
4.24167	-40
4.25000	-39
4.25833	-37
4.26667	-34
4.27500	-31
4.28333	-30
4.29167	-31
4.30000	-34
4.30833	-38
4.31667	-42
4.32500	-45
4.33333	-47
4.34167	-47
4.35000	-46
4.35833	-45
4.36667	-44
4.37500	-43
4.38333	-44
4.39167	-45
4.40000	-47
4.40833	-49
4.41667	-50
4.42500	-50
4.43333	-49
4.44167	-47
4.45000	-45
4.45833	-42
4.46667	-40
4.47500	-37
4.48333	-35
4.49167	-32
4.50000	-30
4.50833	-27
4.51667	-27
4.52500	-30
4.53333	-34
4.54167	-39
4.55000	-44
4.55833	-46
4.56667	-46
4.57500	-45
4.58333	-46
4.59167	-48
4.60000	-51
4.60833	-54
4.61667	-56
4.62500	-55
4.63333	-52
4.64167	-49
4.65000	-45
4.65833	-42
4.66667	-40
4.67500	-38
4.68333	-35
4.69167	-33
4.70000	-32
4.70833	-33
4.71667	-35
4.72500	-38
4.73333	-41
4.74167	-45
4.75000	-49
4.75833	-52
4.76667	-55
4.77500	-56
4.78333	-56
4.79167	-54
4.80000	-51
4.80833	-49
4.81667	-46
4.82500	-44
4.83333	-42
4.84167	-39
4.85000	-36
4.85833	-32
4.86667	-29
4.87500	-26
4.88333	-25
4.89167	-26
4.90000	-30
4.90833	-35
4.91667	-38
4.92500	-40
4.93333	-40
4.94167	-40
4.95000	-39
4.95833	-41
4.96667	-44
4.97500	-47
4.98333	-46
4.99167	-42
5.00000	-38
5.00833	-35
5.01667	-34
5.02500	-36
5.03333	-41
5.04167	-46
5.05000	-50
5.05833	-54
5.06667	-54
5.07500	-53
5.08333	-51
5.09167	-48
5.10000	-47
5.10833	-47
5.11667	-48
5.12500	-49
5.13333	-49
5.14167	-47
5.15000	-44
5.15833	-42
5.16667	-39
5.17500	-37
5.18333	-36
5.19167	-36
5.20000	-36
5.20833	-37
5.21667	-38
5.22500	-40
5.23333	-41
5.24167	-42
5.25000	-43
5.25833	-42
5.26667	-41
5.27500	-39
5.28333	-38
5.29167	-36
5.30000	-35
5.30833	-33
5.31667	-33
5.32500	-35
5.33333	-37
5.34167	-39
5.35000	-41
5.35833	-42
5.36667	-43
5.37500	-44
5.38333	-45
5.39167	-46
5.40000	-46
5.40833	-44
5.41667	-43
5.42500	-44
5.43333	-46
5.44167	-48
5.45000	-49
5.45833	-50
5.46667	-48
5.47500	-46
5.48333	-44
5.49167	-44
5.50000	-45
5.50833	-49
5.51667	-53
5.52500	-56
5.53333	-58
5.54167	-56
5.55000	-53
5.55833	-48
5.56667	-44
5.57500	-40
5.58333	-37
5.59167	-36
5.60000	-34
5.60833	-32
5.61667	-31
5.62500	-31
5.63333	-33
5.64167	-37
5.65000	-42
5.65833	-44
5.66667	-43
5.67500	-40
5.68333	-37
5.69167	-36
5.70000	-37
5.70833	-41
5.71667	-44
5.72500	-46
5.73333	-45
5.74167	-43
5.75000	-41
5.75833	-38
5.76667	-37
5.77500	-36
5.78333	-36
5.79167	-38
5.80000	-40
5.80833	-42
5.81667	-45
5.82500	-47
5.83333	-48
5.84167	-49
5.85000	-48
5.85833	-47
5.86667	-45
5.87500	-43
5.88333	-44
5.89167	-46
5.90000	-50
5.90833	-53
5.91667	-55
5.92500	-55
5.93333	-52
5.94167	-48
5.95000	-43
5.95833	-40
5.96667	-39
5.97500	-42
5.98333	-45
5.99167	-48
6.00000	-51
6.00833	-51
6.01667	-50
6.02500	-48
6.03333	-47
6.04167	-47
6.05000	-49
6.05833	-51
6.06667	-52
6.07500	-52
6.08333	-50
6.09167	-46
6.10000	-44
6.10833	-45
6.11667	-47
6.12500	-47
6.13333	-46
6.14167	-42
6.15000	-37
6.15833	-34
6.16667	-33
6.17500	-34
6.18333	-37
6.19167	-40
6.20000	-44
6.20833	-48
6.21667	-50
6.22500	-50
6.23333	-48
6.24167	-46
6.25000	-44
6.25833	-44
6.26667	-44
6.27500	-45
6.28333	-46
6.29167	-47
6.30000	-47
6.30833	-48
6.31667	-48
6.32500	-49
6.33333	-51
6.34167	-52
6.35000	-50
6.35833	-48
6.36667	-44
6.37500	-40
6.38333	-38
6.39167	-38
6.40000	-39
6.40833	-39
6.41667	-38
6.42500	-35
6.43333	-32
6.44167	-31
6.45000	-31
6.45833	-32
6.46667	-33
6.47500	-33
6.48333	-32
6.49167	-32
6.50000	-34
6.50833	-38
6.51667	-43
6.52500	-48
6.53333	-51
6.54167	-52
6.55000	-51
6.55833	-48
6.56667	-44
6.57500	-40
6.58333	-38
6.59167	-37
6.60000	-37
6.60833	-39
6.61667	-40
6.62500	-41
6.63333	-42
6.64167	-43
6.65000	-43
6.65833	-43
6.66667	-42
6.67500	-41
6.68333	-38
6.69167	-36
6.70000	-35
6.70833	-36
6.71667	-39
6.72500	-43
6.73333	-46
6.74167	-47
6.75000	-47
6.75833	-45
6.76667	-42
6.77500	-40
6.78333	-40
6.79167	-42
6.80000	-46
6.80833	-51
6.81667	-54
6.82500	-54
6.83333	-52
6.84167	-48
6.85000	-44
6.85833	-41
6.86667	-41
6.87500	-43
6.88333	-46
6.89167	-48
6.90000	-49
6.90833	-48
6.91667	-46
6.92500	-44
6.93333	-44
6.94167	-45
6.95000	-45
6.95833	-47
6.96667	-48
6.97500	-50
6.98333	-52
6.99167	-53
7.00000	-53
7.00833	-51
7.01667	-48
7.02500	-46
7.03333	-44
7.04167	-43
7.05000	-43
7.05833	-44
7.06667	-45
7.07500	-46
7.08333	-47
7.09167	-48
7.10000	-49
7.10833	-49
7.11667	-48
7.12500	-46
7.13333	-44
7.14167	-45
7.15000	-48
7.15833	-51
7.16667	-53
7.17500	-53
7.18333	-52
7.19167	-50
7.20000	-48
7.20833	-47
7.21667	-45
7.22500	-45
7.23333	-46
7.24167	-48
7.25000	-48
7.25833	-47
7.26667	-45
7.27500	-44
7.28333	-44
7.29167	-45
7.30000	-47
7.30833	-48
7.31667	-48
7.32500	-48
7.33333	-48
7.34167	-48
7.35000	-49
7.35833	-51
7.36667	-52
7.37500	-52
7.38333	-48
7.39167	-43
7.40000	-37
7.40833	-33
7.41667	-31
7.42500	-34
7.43333	-39
7.44167	-42
7.45000	-44
7.45833	-45
7.46667	-45
7.47500	-46
7.48333	-48
7.49167	-49
7.50000	-50
7.50833	-49
7.51667	-49
7.52500	-51
7.53333	-53
7.54167	-56
7.55000	-59
7.55833	-60
7.56667	-61
7.57500	-61
7.58333	-59
7.59167	-57
7.60000	-55
7.60833	-52
7.61667	-51
7.62500	-52
7.63333	-54
7.64167	-56
7.65000	-57
7.65833	-57
7.66667	-57
7.67500	-57
7.68333	-58
7.69167	-59
7.70000	-59
7.70833	-58
7.71667	-58
7.72500	-59
7.73333	-62
7.74167	-66
7.75000	-69
7.75833	-70
7.76667	-70
7.77500	-68
7.78333	-66
7.79167	-63
7.80000	-59
7.80833	-56
7.81667	-53
7.82500	-51
7.83333	-51
7.84167	-50
7.85000	-50
7.85833	-50
7.86667	-51
7.87500	-54
7.88333	-56
7.89167	-57
7.90000	-57
7.90833	-55
7.91667	-53
7.92500	-54
7.93333	-56
7.94167	-59
7.95000	-63
7.95833	-64
7.96667	-63
7.97500	-59
7.98333	-54
7.99167	-48
8.00000	-45
8.00833	-44
8.01667	-44
8.02500	-47
8.03333	-50
8.04167	-53
8.05000	-53
8.05833	-53
8.06667	-53
8.07500	-52
8.08333	-50
8.09167	-48
8.10000	-45
8.10833	-42
8.11667	-40
8.12500	-41
8.13333	-44
8.14167	-46
8.15000	-49
8.15833	-51
8.16667	-53
8.17500	-56
8.18333	-58
8.19167	-60
8.20000	-59
8.20833	-57
8.21667	-54
8.22500	-52
8.23333	-51
8.24167	-53
8.25000	-56
8.25833	-58
8.26667	-58
8.27500	-57
8.28333	-56
8.29167	-54
8.30000	-53
8.30833	-51
8.31667	-48
8.32500	-43
8.33333	-40
8.34167	-39
8.35000	-41
8.35833	-46
8.36667	-52
8.37500	-57
8.38333	-61
8.39167	-63
8.40000	-62
8.40833	-60
8.41667	-59
8.42500	-57
8.43333	-58
8.44167	-61
8.45000	-66
8.45833	-70
8.46667	-72
8.47500	-71
8.48333	-67
8.49167	-61
8.50000	-57
8.50833	-54
8.51667	-54
8.52500	-56
8.53333	-60
8.54167	-62
8.55000	-63
8.55833	-61
8.56667	-55
8.57500	-49
8.58333	-45
8.59167	-44
8.60000	-46
8.60833	-50
8.61667	-54
8.62500	-56
8.63333	-57
8.64167	-56
8.65000	-54
8.65833	-54
8.66667	-55
8.67500	-58
8.68333	-60
8.69167	-63
8.70000	-64
8.70833	-64
8.71667	-63
8.72500	-63
8.73333	-64
8.74167	-64
8.75000	-63
8.75833	-62
8.76667	-59
8.77500	-56
8.78333	-54
8.79167	-52
8.80000	-51
8.80833	-53
8.81667	-55
8.82500	-57
8.83333	-59
8.84167	-59
8.85000	-58
8.85833	-55
8.86667	-53
8.87500	-51
8.88333	-50
8.89167	-52
8.90000	-54
8.90833	-57
8.91667	-58
8.92500	-58
8.93333	-57
8.94167	-57
8.95000	-59
8.95833	-62
8.96667	-66
8.97500	-69
8.98333	-71
8.99167	-71
9.00000	-71
9.00833	-71
9.01667	-69
9.02500	-66
9.03333	-62
9.04167	-58
9.05000	-56
9.05833	-56
9.06667	-58
9.07500	-62
9.08333	-65
9.09167	-67
9.10000	-67
9.10833	-66
9.11667	-64
9.12500	-62
9.13333	-61
9.14167	-60
9.15000	-60
9.15833	-60
9.16667	-61
9.17500	-61
9.18333	-61
9.19167	-60
9.20000	-58
9.20833	-56
9.21667	-54
9.22500	-54
9.23333	-56
9.24167	-59
9.25000	-61
9.25833	-64
9.26667	-64
9.27500	-64
9.28333	-65
9.29167	-66
9.30000	-66
9.30833	-64
9.31667	-61
9.32500	-57
9.33333	-55
9.34167	-54
9.35000	-55
9.35833	-57
9.36667	-59
9.37500	-60
9.38333	-61
9.39167	-61
9.40000	-60
9.40833	-60
9.41667	-60
9.42500	-62
9.43333	-65
9.44167	-67
9.45000	-68
9.45833	-67
9.46667	-66
9.47500	-64
9.48333	-62
9.49167	-60
9.50000	-59
9.50833	-59
9.51667	-61
9.52500	-64
9.53333	-67
9.54167	-68
9.55000	-67
9.55833	-66
9.56667	-65
9.57500	-64
9.58333	-65
9.59167	-67
9.60000	-69
9.60833	-69
9.61667	-69
9.62500	-69
9.63333	-68
9.64167	-69
9.65000	-69
9.65833	-69
9.66667	-66
9.67500	-62
9.68333	-59
9.69167	-58
9.70000	-57
9.70833	-56
9.71667	-54
9.72500	-51
9.73333	-49
9.74167	-50
9.75000	-52
9.75833	-55
9.76667	-58
9.77500	-60
9.78333	-59
9.79167	-56
9.80000	-52
9.80833	-47
9.81667	-44
9.82500	-44
9.83333	-45
9.84167	-48
9.85000	-52
9.85833	-56
9.86667	-59
9.87500	-61
9.88333	-62
9.89167	-62
9.90000	-62
9.90833	-62
9.91667	-63
9.92500	-66
9.93333	-69
9.94167	-72
9.95000	-72
9.95833	-72
9.96667	-71
9.97500	-70
9.98333	-68
9.99167	-66
10.00000	-65
10.00833	-65
10.01667	-66
10.02500	-66
10.03333	-65
10.04167	-64
10.05000	-63
10.05833	-62
10.06667	-62
10.07500	-61
10.08333	-60
10.09167	-58
10.10000	-57
10.10833	-58
10.11667	-60
10.12500	-62
10.13333	-63
10.14167	-64
10.15000	-65
10.15833	-67
10.16667	-69
10.17500	-69
10.18333	-69
10.19167	-66
10.20000	-65
10.20833	-63
10.21667	-62
10.22500	-61
10.23333	-62
10.24167	-63
10.25000	-65
10.25833	-67
10.26667	-70
10.27500	-72
10.28333	-73
10.29167	-72
10.30000	-71
10.30833	-68
10.31667	-66
10.32500	-62
10.33333	-58
10.34167	-54
10.35000	-51
10.35833	-49
10.36667	-48
10.37500	-48
10.38333	-49
10.39167	-50
10.40000	-50
10.40833	-48
10.41667	-46
10.42500	-44
10.43333	-43
10.44167	-43
10.45000	-45
10.45833	-47
10.46667	-48
10.47500	-50
10.48333	-54
10.49167	-58
10.50000	-61
10.50833	-61
10.51667	-61
10.52500	-60
10.53333	-60
10.54167	-62
10.55000	-65
10.55833	-68
10.56667	-69
10.57500	-70
10.58333	-71
10.59167	-73
10.60000	-74
10.60833	-76
10.61667	-76
10.62500	-75
10.63333	-73
10.64167	-70
10.65000	-68
10.65833	-67
10.66667	-67
10.67500	-68
10.68333	-70
10.69167	-72
10.70000	-73
10.70833	-74
10.71667	-73
10.72500	-72
10.73333	-70
10.74167	-68
10.75000	-66
10.75833	-65
10.76667	-64
10.77500	-63
10.78333	-62
10.79167	-62
10.80000	-62
10.80833	-62
10.81667	-63
10.82500	-64
10.83333	-64
10.84167	-65
10.85000	-64
10.85833	-62
10.86667	-60
10.87500	-59
10.88333	-58
10.89167	-57
10.90000	-57
10.90833	-56
10.91667	-55
10.92500	-56
10.93333	-59
10.94167	-61
10.95000	-63
10.95833	-63
10.96667	-64
10.97500	-64
10.98333	-64
10.99167	-62
11.00000	-60
11.00833	-57
11.01667	-54
11.02500	-53
11.03333	-54
11.04167	-56
11.05000	-60
11.05833	-61
11.06667	-61
11.07500	-59
11.08333	-58
11.09167	-59
11.10000	-62
11.10833	-66
11.11667	-68
11.12500	-67
11.13333	-64
11.14167	-61
11.15000	-60
11.15833	-61
11.16667	-65
11.17500	-68
11.18333	-70
11.19167	-70
11.20000	-68
11.20833	-64
11.21667	-60
11.22500	-57
11.23333	-56
11.24167	-57
11.25000	-61
11.25833	-65
11.26667	-67
11.27500	-69
11.28333	-71
11.29167	-73
11.30000	-75
11.30833	-77
11.31667	-77
11.32500	-76
11.33333	-73
11.34167	-72
11.35000	-73
11.35833	-75
11.36667	-76
11.37500	-76
11.38333	-76
11.39167	-77
11.40000	-77
11.40833	-78
11.41667	-78
11.42500	-76
11.43333	-72
11.44167	-70
11.45000	-69
11.45833	-69
11.46667	-69
11.47500	-69
11.48333	-69
11.49167	-70
11.50000	-69
11.50833	-67
11.51667	-63
11.52500	-62
11.53333	-63
11.54167	-69
11.55000	-76
11.55833	-83
11.56667	-85
11.57500	-83
11.58333	-78
11.59167	-72
11.60000	-66
11.60833	-62
11.61667	-60
11.62500	-58
11.63333	-58
11.64167	-57
11.65000	-55
11.65833	-52
11.66667	-49
11.67500	-48
11.68333	-51
11.69167	-56
11.70000	-60
11.70833	-63
11.71667	-63
11.72500	-61
11.73333	-59
11.74167	-59
11.75000	-61
11.75833	-63
11.76667	-62
11.77500	-60
11.78333	-58
11.79167	-58
11.80000	-60
11.80833	-64
11.81667	-66
11.82500	-65
11.83333	-62
11.84167	-58
11.85000	-53
11.85833	-50
11.86667	-47
11.87500	-45
11.88333	-43
11.89167	-44
11.90000	-46
11.90833	-50
11.91667	-55
11.92500	-60
11.93333	-65
11.94167	-68
11.95000	-69
11.95833	-70
11.96667	-70
11.97500	-70
11.98333	-70
11.99167	-70
12.00000	-69
12.00833	-66
12.01667	-62
12.02500	-59
12.03333	-57
12.04167	-57
12.05000	-60
12.05833	-64
12.06667	-69
12.07500	-72
12.08333	-73
12.09167	-71
12.10000	-68
12.10833	-66
12.11667	-65
12.12500	-63
12.13333	-62
12.14167	-60
12.15000	-56
12.15833	-55
12.16667	-56
12.17500	-59
12.18333	-64
12.19167	-69
12.20000	-72
12.20833	-73
12.21667	-73
12.22500	-71
12.23333	-69
12.24167	-67
12.25000	-64
12.25833	-62
12.26667	-63
12.27500	-64
12.28333	-66
12.29167	-67
12.30000	-67
12.30833	-65
12.31667	-63
12.32500	-62
12.33333	-62
12.34167	-61
12.35000	-59
12.35833	-57
12.36667	-55
12.37500	-53
12.38333	-54
12.39167	-57
12.40000	-61
12.40833	-64
12.41667	-68
12.42500	-71
12.43333	-73
12.44167	-74
12.45000	-73
12.45833	-71
12.46667	-68
12.47500	-65
12.48333	-65
12.49167	-65
12.50000	-66
12.50833	-66
12.51667	-66
12.52500	-65
12.53333	-65
12.54167	-67
12.55000	-70
12.55833	-74
12.56667	-76
12.57500	-76
12.58333	-74
12.59167	-69
12.60000	-65
12.60833	-62
12.61667	-60
12.62500	-61
12.63333	-63
12.64167	-65
12.65000	-66
12.65833	-68
12.66667	-69
12.67500	-71
12.68333	-72
12.69167	-73
12.70000	-73
12.70833	-71
12.71667	-67
12.72500	-62
12.73333	-57
12.74167	-54
12.75000	-55
12.75833	-58
12.76667	-63
12.77500	-67
12.78333	-71
12.79167	-73
12.80000	-75
12.80833	-77
12.81667	-79
12.82500	-79
12.83333	-79
12.84167	-78
12.85000	-77
12.85833	-77
12.86667	-75
12.87500	-73
12.88333	-69
12.89167	-65
12.90000	-63
12.90833	-63
12.91667	-64
12.92500	-65
12.93333	-66
12.94167	-66
12.95000	-64
12.95833	-62
12.96667	-61
12.97500	-62
12.98333	-65
12.99167	-69
13.00000	-73
13.00833	-76
13.01667	-78
13.02500	-80
13.03333	-80
13.04167	-80
13.05000	-80
13.05833	-80
13.06667	-77
13.07500	-75
13.08333	-74
13.09167	-74
13.10000	-74
13.10833	-73
13.11667	-70
13.12500	-68
13.13333	-66
13.14167	-65
13.15000	-66
13.15833	-67
13.16667	-66
13.17500	-65
13.18333	-65
13.19167	-67
13.20000	-71
13.20833	-75
13.21667	-78
13.22500	-77
13.23333	-72
13.24167	-66
13.25000	-60
13.25833	-56
13.26667	-55
13.27500	-57
13.28333	-60
13.29167	-63
13.30000	-66
13.30833	-66
13.31667	-66
13.32500	-66
13.33333	-66
13.34167	-67
13.35000	-68
13.35833	-69
13.36667	-69
13.37500	-69
13.38333	-70
13.39167	-71
13.40000	-72
13.40833	-72
13.41667	-72
13.42500	-71
13.43333	-70
13.44167	-69
13.45000	-68
13.45833	-67
13.46667	-67
13.47500	-70
13.48333	-73
13.49167	-76
13.50000	-78
13.50833	-79
13.51667	-77
13.52500	-73
13.53333	-69
13.54167	-65
13.55000	-61
13.55833	-60
13.56667	-61
13.57500	-62
13.58333	-63
13.59167	-62
13.60000	-61
13.60833	-61
13.61667	-62
13.62500	-65
13.63333	-68
13.64167	-71
13.65000	-73
13.65833	-76
13.66667	-80
13.67500	-83
13.68333	-86
13.69167	-87
13.70000	-85
13.70833	-80
13.71667	-74
13.72500	-67
13.73333	-60
13.74167	-58
13.75000	-59
13.75833	-61
13.76667	-65
13.77500	-69
13.78333	-71
13.79167	-72
13.80000	-72
13.80833	-71
13.81667	-69
13.82500	-66
13.83333	-64
13.84167	-63
13.85000	-65
13.85833	-68
13.86667	-73
13.87500	-77
13.88333	-79
13.89167	-77
13.90000	-75
13.90833	-72
13.91667	-71
13.92500	-72
13.93333	-74
13.94167	-75
13.95000	-75
13.95833	-71
13.96667	-67
13.97500	-62
13.98333	-59
13.99167	-58
14.00000	-57
14.00833	-58
14.01667	-57
14.02500	-55
14.03333	-51
14.04167	-49
14.05000	-50
14.05833	-52
14.06667	-57
14.07500	-63
14.08333	-67
14.09167	-70
14.10000	-72
14.10833	-74
14.11667	-74
14.12500	-74
14.13333	-73
14.14167	-70
14.15000	-66
14.15833	-62
14.16667	-58
14.17500	-54
14.18333	-50
14.19167	-48
14.20000	-49
14.20833	-53
14.21667	-59
14.22500	-66
14.23333	-73
14.24167	-78
14.25000	-81
14.25833	-82
14.26667	-80
14.27500	-75
14.28333	-68
14.29167	-62
14.30000	-58
14.30833	-58
14.31667	-60
14.32500	-63
14.33333	-66
14.34167	-67
14.35000	-66
14.35833	-66
14.36667	-66
14.37500	-67
14.38333	-68
14.39167	-69
14.40000	-68
14.40833	-67
14.41667	-66
14.42500	-65
14.43333	-66
14.44167	-67
14.45000	-68
14.45833	-67
14.46667	-66
14.47500	-64
14.48333	-61
14.49167	-58
14.50000	-54
14.50833	-50
14.51667	-48
14.52500	-46
14.53333	-46
14.54167	-47
14.55000	-48
14.55833	-50
14.56667	-51
14.57500	-53
14.58333	-55
14.59167	-58
14.60000	-60
14.60833	-61
14.61667	-63
14.62500	-65
14.63333	-66
14.64167	-67
14.65000	-66
14.65833	-65
14.66667	-64
14.67500	-63
14.68333	-64
14.69167	-64
14.70000	-63
14.70833	-60
14.71667	-56
14.72500	-52
14.73333	-50
14.74167	-50
14.75000	-53
14.75833	-58
14.76667	-63
14.77500	-66
14.78333	-68
14.79167	-67
14.80000	-64
14.80833	-59
14.81667	-54
14.82500	-53
14.83333	-55
14.84167	-59
14.85000	-64
14.85833	-67
14.86667	-67
14.87500	-64
14.88333	-61
14.89167	-59
14.90000	-60
14.90833	-64
14.91667	-69
14.92500	-70
14.93333	-69
14.94167	-65
14.95000	-61
14.95833	-58
14.96667	-58
14.97500	-58
14.98333	-58
14.99167	-58
15.00000	-57
15.00833	-57
15.01667	-59
15.02500	-62
15.03333	-66
15.04167	-68
15.05000	-67
15.05833	-66
15.06667	-63
15.07500	-61
15.08333	-62
15.09167	-64
15.10000	-68
15.10833	-71
15.11667	-73
15.12500	-71
15.13333	-67
15.14167	-63
15.15000	-59
15.15833	-58
15.16667	-61
15.17500	-65
15.18333	-68
15.19167	-71
15.20000	-71
15.20833	-69
15.21667	-67
15.22500	-65
15.23333	-64
15.24167	-63
15.25000	-61
15.25833	-60
15.26667	-59
15.27500	-58
15.28333	-58
15.29167	-58
15.30000	-57
15.30833	-56
15.31667	-54
15.32500	-53
15.33333	-52
15.34167	-52
15.35000	-52
15.35833	-52
15.36667	-53
15.37500	-55
15.38333	-58
15.39167	-62
15.40000	-66
15.40833	-70
15.41667	-73
15.42500	-75
15.43333	-75
15.44167	-70
15.45000	-64
15.45833	-58
15.46667	-55
15.47500	-55
15.48333	-59
15.49167	-66
15.50000	-73
15.50833	-76
15.51667	-78
15.52500	-76
15.53333	-73
15.54167	-70
15.55000	-66
15.55833	-62
15.56667	-60
15.57500	-58
15.58333	-59
15.59167	-61
15.60000	-64
15.60833	-68
15.61667	-71
15.62500	-73
15.63333	-73
15.64167	-72
15.65000	-69
15.65833	-66
15.66667	-63
15.67500	-60
15.68333	-58
15.69167	-57
15.70000	-57
15.70833	-57
15.71667	-59
15.72500	-62
15.73333	-67
15.74167	-72
15.75000	-76
15.75833	-78
15.76667	-77
15.77500	-74
15.78333	-69
15.79167	-63
15.80000	-58
15.80833	-55
15.81667	-56
15.82500	-59
15.83333	-63
15.84167	-66
15.85000	-67
15.85833	-67
15.86667	-64
15.87500	-62
15.88333	-60
15.89167	-60
15.90000	-61
15.90833	-65
15.91667	-70
15.92500	-73
15.93333	-75
15.94167	-74
15.95000	-71
15.95833	-68
15.96667	-66
15.97500	-65
15.98333	-65
15.99167	-64
16.00000	-64
16.00833	-62
16.01667	-61
16.02500	-61
16.03333	-61
16.04167	-62
16.05000	-62
16.05833	-61
16.06667	-61
16.07500	-61
16.08333	-63
16.09167	-65
16.10000	-66
16.10833	-65
16.11667	-62
16.12500	-59
16.13333	-56
16.14167	-53
16.15000	-52
16.15833	-51
16.16667	-52
16.17500	-55
16.18333	-61
16.19167	-68
16.20000	-75
16.20833	-82
16.21667	-85
16.22500	-85
16.23333	-81
16.24167	-75
16.25000	-68
16.25833	-62
16.26667	-59
16.27500	-57
16.28333	-57
16.29167	-59
16.30000	-61
16.30833	-65
16.31667	-68
16.32500	-70
16.33333	-70
16.34167	-70
16.35000	-69
16.35833	-68
16.36667	-69
16.37500	-71
16.38333	-77
16.39167	-83
16.40000	-86
16.40833	-87
16.41667	-84
16.42500	-77
16.43333	-70
16.44167	-64
16.45000	-61
16.45833	-61
16.46667	-62
16.47500	-64
16.48333	-65
16.49167	-66
16.50000	-65
16.50833	-63
16.51667	-61
16.52500	-59
16.53333	-57
16.54167	-56
16.55000	-58
16.55833	-61
16.56667	-64
16.57500	-67
16.58333	-69
16.59167	-71
16.60000	-73
16.60833	-73
16.61667	-73
16.62500	-72
16.63333	-71
16.64167	-70
16.65000	-71
16.65833	-73
16.66667	-76
16.67500	-80
16.68333	-81
16.69167	-81
16.70000	-80
16.70833	-78
16.71667	-75
16.72500	-73
16.73333	-70
16.74167	-67
16.75000	-65
16.75833	-63
16.76667	-64
16.77500	-66
16.78333	-67
16.79167	-67
16.80000	-66
16.80833	-64
16.81667	-62
16.82500	-63
16.83333	-64
16.84167	-67
16.85000	-69
16.85833	-70
16.86667	-70
16.87500	-68
16.88333	-65
16.89167	-63
16.90000	-62
16.90833	-65
16.91667	-69
16.92500	-73
16.93333	-77
16.94167	-78
16.95000	-77
16.95833	-76
16.96667	-75
16.97500	-74
16.98333	-74
16.99167	-74
17.00000	-74
17.00833	-73
17.01667	-72
17.02500	-71
17.03333	-71
17.04167	-71
17.05000	-71
17.05833	-72
17.06667	-73
17.07500	-75
17.08333	-77
17.09167	-79
17.10000	-80
17.10833	-78
17.11667	-77
17.12500	-76
17.13333	-76
17.14167	-77
17.15000	-77
17.15833	-75
17.16667	-71
17.17500	-66
17.18333	-63
17.19167	-61
17.20000	-60
17.20833	-62
17.21667	-64
17.22500	-69
17.23333	-73
17.24167	-76
17.25000	-76
17.25833	-75
17.26667	-73
17.27500	-69
17.28333	-66
17.29167	-63
17.30000	-60
17.30833	-57
17.31667	-55
17.32500	-54
17.33333	-55
17.34167	-56
17.35000	-57
17.35833	-58
17.36667	-57
17.37500	-57
17.38333	-60
17.39167	-65
17.40000	-71
17.40833	-75
17.41667	-77
17.42500	-74
17.43333	-69
17.44167	-65
17.45000	-62
17.45833	-60
17.46667	-61
17.47500	-62
17.48333	-63
17.49167	-63
17.50000	-61
17.50833	-58
17.51667	-56
17.52500	-57
17.53333	-60
17.54167	-65
17.55000	-71
17.55833	-75
17.56667	-75
17.57500	-74
17.58333	-73
17.59167	-72
17.60000	-71
17.60833	-69
17.61667	-68
17.62500	-66
17.63333	-65
17.64167	-64
17.65000	-63
17.65833	-64
17.66667	-66
17.67500	-69
17.68333	-72
17.69167	-75
17.70000	-77
17.70833	-78
17.71667	-78
17.72500	-76
17.73333	-73
17.74167	-70
17.75000	-68
17.75833	-65
17.76667	-62
17.77500	-61
17.78333	-61
17.79167	-64
17.80000	-68
17.80833	-74
17.81667	-79
17.82500	-81
17.83333	-80
17.84167	-76
17.85000	-71
17.85833	-67
17.86667	-64
17.87500	-64
17.88333	-65
17.89167	-68
17.90000	-71
17.90833	-74
17.91667	-76
17.92500	-75
17.93333	-74
17.94167	-73
17.95000	-72
17.95833	-71
17.96667	-70
17.97500	-70
17.98333	-71
17.99167	-72
18.00000	-74
18.00833	-77
18.01667	-80
18.02500	-81
18.03333	-81
18.04167	-81
18.05000	-82
18.05833	-81
18.06667	-79
18.07500	-77
18.08333	-74
18.09167	-72
18.10000	-71
18.10833	-71
18.11667	-70
18.12500	-67
18.13333	-64
18.14167	-63
18.15000	-63
18.15833	-64
18.16667	-63
18.17500	-61
18.18333	-58
18.19167	-55
18.20000	-53
18.20833	-54
18.21667	-56
18.22500	-59
18.23333	-62
18.24167	-64
18.25000	-67
18.25833	-69
18.26667	-70
18.27500	-69
18.28333	-68
18.29167	-67
18.30000	-67
18.30833	-67
18.31667	-67
18.32500	-68
18.33333	-68
18.34167	-69
18.35000	-69
18.35833	-69
18.36667	-69
18.37500	-71
18.38333	-73
18.39167	-76
18.40000	-77
18.40833	-75
18.41667	-71
18.42500	-66
18.43333	-61
18.44167	-58
18.45000	-58
18.45833	-59
18.46667	-63
18.47500	-67
18.48333	-70
18.49167	-71
18.50000	-71
18.50833	-69
18.51667	-68
18.52500	-69
18.53333	-71
18.54167	-73
18.55000	-76
18.55833	-78
18.56667	-80
18.57500	-81
18.58333	-82
18.59167	-82
18.60000	-81
18.60833	-79
18.61667	-77
18.62500	-75
18.63333	-75
18.64167	-75
18.65000	-76
18.65833	-77
18.66667	-77
18.67500	-76
18.68333	-73
18.69167	-70
18.70000	-67
18.70833	-65
18.71667	-64
18.72500	-65
18.73333	-66
18.74167	-67
18.75000	-67
18.75833	-67
18.76667	-67
18.77500	-66
18.78333	-65
18.79167	-64
18.80000	-63
18.80833	-63
18.81667	-63
18.82500	-63
18.83333	-65
18.84167	-66
18.85000	-67
18.85833	-68
18.86667	-69
18.87500	-71
18.88333	-74
18.89167	-77
18.90000	-78
18.90833	-77
18.91667	-75
18.92500	-71
18.93333	-67
18.94167	-64
18.95000	-61
18.95833	-59
18.96667	-60
18.97500	-60
18.98333	-60
18.99167	-58
19.00000	-55
19.00833	-51
19.01667	-50
19.02500	-51
19.03333	-56
19.04167	-61
19.05000	-67
19.05833	-71
19.06667	-73
19.07500	-72
19.08333	-71
19.09167	-69
19.10000	-68
19.10833	-67
19.11667	-65
19.12500	-63
19.13333	-60
19.14167	-60
19.15000	-60
19.15833	-61
19.16667	-63
19.17500	-64
19.18333	-64
19.19167	-63
19.20000	-62
19.20833	-62
19.21667	-61
19.22500	-62
19.23333	-65
19.24167	-68
19.25000	-71
19.25833	-70
19.26667	-66
19.27500	-59
19.28333	-52
19.29167	-48
19.30000	-46
19.30833	-48
19.31667	-51
19.32500	-55
19.33333	-59
19.34167	-61
19.35000	-61
19.35833	-58
19.36667	-55
19.37500	-51
19.38333	-47
19.39167	-45
19.40000	-44
19.40833	-44
19.41667	-46
19.42500	-47
19.43333	-48
19.44167	-48
19.45000	-48
19.45833	-48
19.46667	-50
19.47500	-52
19.48333	-53
19.49167	-52
19.50000	-51
19.50833	-50
19.51667	-49
19.52500	-49
19.53333	-49
19.54167	-49
19.55000	-49
19.55833	-49
19.56667	-51
19.57500	-52
19.58333	-53
19.59167	-52
19.60000	-51
19.60833	-51
19.61667	-52
19.62500	-53
19.63333	-53
19.64167	-53
19.65000	-51
19.65833	-50
19.66667	-49
19.67500	-48
19.68333	-48
19.69167	-47
19.70000	-47
19.70833	-46
19.71667	-46
19.72500	-45
19.73333	-44
19.74167	-43
19.75000	-44
19.75833	-44
19.76667	-43
19.77500	-42
19.78333	-40
19.79167	-40
19.80000	-40
19.80833	-41
19.81667	-42
19.82500	-40
19.83333	-38
19.84167	-36
19.85000	-35
19.85833	-36
19.86667	-38
19.87500	-39
19.88333	-38
19.89167	-37
19.90000	-35
19.90833	-33
19.91667	-32
19.92500	-34
19.93333	-38
19.94167	-41
19.95000	-43
19.95833	-45
19.96667	-45
19.97500	-43
19.98333	-41
19.99167	-39
20.00000	-36
20.00833	-33
20.01667	-30
20.02500	-27
20.03333	-23
20.04167	-19
20.05000	-15
20.05833	-13
20.06667	-12
20.07500	-13
20.08333	-16
20.09167	-19
20.10000	-22
20.10833	-23
20.11667	-21
20.12500	-16
20.13333	-10
20.14167	-4
20.15000	1
20.15833	5
20.16667	6
20.17500	6
20.18333	6
20.19167	7
20.20000	10
20.20833	14
20.21667	16
20.22500	16
20.23333	14
20.24167	13
20.25000	13
20.25833	15
20.26667	16
20.27500	18
20.28333	19
20.29167	21
20.30000	23
20.30833	26
20.31667	30
20.32500	34
20.33333	38
20.34167	43
20.35000	49
20.35833	54
20.36667	60
20.37500	65
20.38333	72
20.39167	78
20.40000	82
20.40833	84
20.41667	84
20.42500	83
20.43333	83
20.44167	85
20.45000	89
20.45833	94
20.46667	99
20.47500	103
20.48333	108
20.49167	114
20.50000	120
20.50833	127
20.51667	132
20.52500	135
20.53333	137
20.54167	140
20.55000	145
20.55833	152
20.56667	159
20.57500	167
20.58333	173
20.59167	179
20.60000	184
20.60833	189
20.61667	194
20.62500	199
20.63333	203
20.64167	208
20.65000	214
20.65833	221
20.66667	229
20.67500	238
20.68333	247
20.69167	256
20.70000	265
20.70833	275
20.71667	285
20.72500	297
20.73333	307
20.74167	317
20.75000	325
20.75833	332
20.76667	338
20.77500	344
20.78333	351
20.79167	359
20.80000	369
20.80833	381
20.81667	394
20.82500	408
20.83333	421
20.84167	433
20.85000	444
20.85833	457
20.86667	473
20.87500	490
20.88333	507
20.89167	523
20.90000	537
20.90833	550
20.91667	560
20.92500	569
20.93333	577
20.94167	584
20.95000	592
20.95833	601
20.96667	612
20.97500	625
20.98333	642
20.99167	661
21.00000	680
21.00833	697
21.01667	712
21.02500	728
21.03333	744
21.04167	760
21.05000	777
21.05833	795
21.06667	813
21.07500	832
21.08333	853
21.09167	874
21.10000	894
21.10833	913
21.11667	931
21.12500	950
21.13333	969
21.14167	989
21.15000	1009
21.15833	1030
21.16667	1050
21.17500	1070
21.18333	1089
21.19167	1108
21.20000	1129
21.20833	1152
21.21667	1177
21.22500	1202
21.23333	1227
21.24167	1251
21.25000	1274
21.25833	1296
21.26667	1319
21.27500	1342
21.28333	1365
21.29167	1388
21.30000	1413
21.30833	1438
21.31667	1463
21.32500	1488
21.33333	1512
21.34167	1536
21.35000	1559
21.35833	1583
21.36667	1608
21.37500	1633
21.38333	1658
21.39167	1682
21.40000	1707
21.40833	1733
21.41667	1759
21.42500	1782
21.43333	1804
21.44167	1824
21.45000	1843
21.45833	1862
21.46667	1884
21.47500	1905
21.48333	1927
21.49167	1949
21.50000	1971
21.50833	1994
21.51667	2017
21.52500	2039
21.53333	2061
21.54167	2082
21.55000	2102
21.55833	2122
21.56667	2143
21.57500	2163
21.58333	2183
21.59167	2204
21.60000	2222
21.60833	2239
21.61667	2254
21.62500	2268
21.63333	2282
21.64167	2296
21.65000	2310
21.65833	2322
21.66667	2332
21.67500	2341
21.68333	2351
21.69167	2361
21.70000	2372
21.70833	2382
21.71667	2390
21.72500	2394
21.73333	2396
21.74167	2398
21.75000	2400
21.75833	2404
21.76667	2409
21.77500	2414
21.78333	2419
21.79167	2423
21.80000	2426
21.80833	2425
21.81667	2423
21.82500	2420
21.83333	2416
21.84167	2413
21.85000	2410
21.85833	2407
21.86667	2405
21.87500	2400
21.88333	2392
21.89167	2382
21.90000	2371
21.90833	2358
21.91667	2346
21.92500	2335
21.93333	2324
21.94167	2313
21.95000	2301
21.95833	2289
21.96667	2277
21.97500	2265
21.98333	2252
21.99167	2240
22.00000	2228
22.00833	2216
22.01667	2203
22.02500	2190
22.03333	2176
22.04167	2162
22.05000	2147
22.05833	2133
22.06667	2120
22.07500	2108
22.08333	2094
22.09167	2080
22.10000	2067
22.10833	2053
22.11667	2039
22.12500	2022
22.13333	2004
22.14167	1986
22.15000	1968
22.15833	1954
22.16667	1942
22.17500	1932
22.18333	1921
22.19167	1910
22.20000	1898
22.20833	1885
22.21667	1871
22.22500	1858
22.23333	1846
22.24167	1834
22.25000	1823
22.25833	1812
22.26667	1800
22.27500	1787
22.28333	1774
22.29167	1762
22.30000	1751
22.30833	1741
22.31667	1732
22.32500	1724
22.33333	1716
22.34167	1708
22.35000	1700
22.35833	1693
22.36667	1686
22.37500	1680
22.38333	1673
22.39167	1668
22.40000	1663
22.40833	1658
22.41667	1654
22.42500	1649
22.43333	1645
22.44167	1641
22.45000	1637
22.45833	1634
22.46667	1633
22.47500	1633
22.48333	1633
22.49167	1630
22.50000	1625
22.50833	1618
22.51667	1611
22.52500	1605
22.53333	1600
22.54167	1597
22.55000	1597
22.55833	1600
22.56667	1604
22.57500	1608
22.58333	1612
22.59167	1616
22.60000	1621
22.60833	1625
22.61667	1626
22.62500	1625
22.63333	1623
22.64167	1620
22.65000	1618
22.65833	1617
22.66667	1617
22.67500	1617
22.68333	1615
22.69167	1613
22.70000	1613
22.70833	1617
22.71667	1622
22.72500	1629
22.73333	1634
22.74167	1638
22.75000	1640
22.75833	1640
22.76667	1642
22.77500	1645
22.78333	1649
22.79167	1654
22.80000	1658
22.80833	1661
22.81667	1662
22.82500	1663
22.83333	1663
22.84167	1664
22.85000	1666
22.85833	1671
22.86667	1676
22.87500	1682
22.88333	1688
22.89167	1696
22.90000	1703
22.90833	1710
22.91667	1717
22.92500	1723
22.93333	1728
22.94167	1730
22.95000	1729
22.95833	1726
22.96667	1722
22.97500	1721
22.98333	1723
22.99167	1729
23.00000	1737
23.00833	1745
23.01667	1751
23.02500	1755
23.03333	1755
23.04167	1755
23.05000	1756
23.05833	1758
23.06667	1762
23.07500	1766
23.08333	1772
23.09167	1777
23.10000	1782
23.10833	1785
23.11667	1788
23.12500	1791
23.13333	1794
23.14167	1797
23.15000	1800
23.15833	1803
23.16667	1805
23.17500	1807
23.18333	1810
23.19167	1814
23.20000	1818
23.20833	1824
23.21667	1830
23.22500	1836
23.23333	1841
23.24167	1844
23.25000	1847
23.25833	1850
23.26667	1851
23.27500	1852
23.28333	1854
23.29167	1856
23.30000	1858
23.30833	1861
23.31667	1863
23.32500	1865
23.33333	1865
23.34167	1865
23.35000	1864
23.35833	1864
23.36667	1864
23.37500	1867
23.38333	1871
23.39167	1877
23.40000	1884
23.40833	1890
23.41667	1896
23.42500	1901
23.43333	1906
23.44167	1911
23.45000	1915
23.45833	1920
23.46667	1924
23.47500	1928
23.48333	1932
23.49167	1935
23.50000	1939
23.50833	1945
23.51667	1950
23.52500	1956
23.53333	1962
23.54167	1967
23.55000	1971
23.55833	1976
23.56667	1980
23.57500	1983
23.58333	1986
23.59167	1987
23.60000	1987
23.60833	1987
23.61667	1988
23.62500	1992
23.63333	1997
23.64167	2003
23.65000	2009
23.65833	2012
23.66667	2013
23.67500	2013
23.68333	2013
23.69167	2013
23.70000	2014
23.70833	2016
23.71667	2016
23.72500	2016
23.73333	2014
23.74167	2012
23.75000	2011
23.75833	2010
23.76667	2011
23.77500	2012
23.78333	2014
23.79167	2015
23.80000	2014
23.80833	2011
23.81667	2007
23.82500	2005
23.83333	2003
23.84167	2003
23.85000	2004
23.85833	2005
23.86667	2007
23.87500	2008
23.88333	2007
23.89167	2004
23.90000	2000
23.90833	1994
23.91667	1989
23.92500	1985
23.93333	1983
23.94167	1981
23.95000	1977
23.95833	1972
23.96667	1965
23.97500	1958
23.98333	1951
23.99167	1944
24.00000	1937
24.00833	1932
24.01667	1927
24.02500	1923
24.03333	1919
24.04167	1913
24.05000	1904
24.05833	1895
24.06667	1886
24.07500	1877
24.08333	1870
24.09167	1863
24.10000	1856
24.10833	1849
24.11667	1843
24.12500	1839
24.13333	1834
24.14167	1829
24.15000	1823
24.15833	1815
24.16667	1807
24.17500	1799
24.18333	1793
24.19167	1788
24.20000	1783
24.20833	1778
24.21667	1772
24.22500	1765
24.23333	1757
24.24167	1749
24.25000	1741
24.25833	1733
24.26667	1726
24.27500	1719
24.28333	1713
24.29167	1709
24.30000	1705
24.30833	1701
24.31667	1696
24.32500	1691
24.33333	1684
24.34167	1677
24.35000	1671
24.35833	1666
24.36667	1664
24.37500	1663
24.38333	1659
24.39167	1652
24.40000	1643
24.40833	1633
24.41667	1622
24.42500	1614
24.43333	1607
24.44167	1601
24.45000	1597
24.45833	1593
24.46667	1589
24.47500	1584
24.48333	1577
24.49167	1569
24.50000	1560
24.50833	1551
24.51667	1543
24.52500	1537
24.53333	1531
24.54167	1526
24.55000	1519
24.55833	1511
24.56667	1500
24.57500	1489
24.58333	1481
24.59167	1474
24.60000	1468
24.60833	1462
24.61667	1456
24.62500	1450
24.63333	1444
24.64167	1439
24.65000	1434
24.65833	1430
24.66667	1427
24.67500	1422
24.68333	1415
24.69167	1406
24.70000	1395
24.70833	1382
24.71667	1369
24.72500	1358
24.73333	1349
24.74167	1342
24.75000	1336
24.75833	1331
24.76667	1326
24.77500	1321
24.78333	1315
24.79167	1309
24.80000	1303
24.80833	1297
24.81667	1290
24.82500	1284
24.83333	1277
24.84167	1270
24.85000	1262
24.85833	1253
24.86667	1243
24.87500	1232
24.88333	1223
24.89167	1213
24.90000	1204
24.90833	1194
24.91667	1185
24.92500	1176
24.93333	1169
24.94167	1162
24.95000	1155
24.95833	1149
24.96667	1144
24.97500	1138
24.98333	1131
24.99167	1121
25.00000	1110
25.00833	1100
25.01667	1090
25.02500	1082
25.03333	1075
25.04167	1068
25.05000	1062
25.05833	1056
25.06667	1051
25.07500	1045
25.08333	1039
25.09167	1031
25.10000	1022
25.10833	1014
25.11667	1006
25.12500	999
25.13333	994
25.14167	992
25.15000	992
25.15833	992
25.16667	992
25.17500	989
25.18333	984
25.19167	976
25.20000	966
25.20833	954
25.21667	943
25.22500	932
25.23333	922
25.24167	915
25.25000	909
25.25833	904
25.26667	897
25.27500	891
25.28333	885
25.29167	879
25.30000	873
25.30833	867
25.31667	862
25.32500	858
25.33333	856
25.34167	854
25.35000	855
25.35833	857
25.36667	859
25.37500	861
25.38333	862
25.39167	860
25.40000	858
25.40833	855
25.41667	853
25.42500	852
25.43333	851
25.44167	850
25.45000	848
25.45833	846
25.46667	841
25.47500	837
25.48333	833
25.49167	829
25.50000	827
25.50833	825
25.51667	824
25.52500	823
25.53333	822
25.54167	820
25.55000	819
25.55833	817
25.56667	815
25.57500	813
25.58333	812
25.59167	811
25.60000	810
25.60833	808
25.61667	805
25.62500	801
25.63333	797
25.64167	793
25.65000	790
25.65833	788
25.66667	787
25.67500	787
25.68333	787
25.69167	787
25.70000	787
25.70833	786
25.71667	785
25.72500	784
25.73333	783
25.74167	782
25.75000	779
25.75833	777
25.76667	777
25.77500	778
25.78333	780
25.79167	782
25.80000	783
25.80833	784
25.81667	785
25.82500	784
25.83333	781
25.84167	778
25.85000	775
25.85833	771
25.86667	768
25.87500	765
25.88333	763
25.89167	763
25.90000	762
25.90833	761
25.91667	760
25.92500	757
25.93333	753
25.94167	750
25.95000	747
25.95833	744
25.96667	742
25.97500	741
25.98333	744
25.99167	748
26.00000	753
26.00833	757
26.01667	758
26.02500	756
26.03333	752
26.04167	747
26.05000	743
26.05833	741
26.06667	741
26.07500	741
26.08333	741
26.09167	739
26.10000	735
26.10833	729
26.11667	723
26.12500	716
26.13333	710
26.14167	705
26.15000	704
26.15833	706
26.16667	711
26.17500	716
26.18333	718
26.19167	718
26.20000	714
26.20833	708
26.21667	703
26.22500	698
26.23333	695
26.24167	692
26.25000	691
26.25833	689
26.26667	687
26.27500	686
26.28333	686
26.29167	689
26.30000	694
26.30833	699
26.31667	703
26.32500	707
26.33333	709
26.34167	708
26.35000	705
26.35833	702
26.36667	700
26.37500	699
26.38333	700
26.39167	702
26.40000	704
26.40833	706
26.41667	707
26.42500	707
26.43333	705
26.44167	700
26.45000	692
26.45833	685
26.46667	680
26.47500	678
26.48333	680
26.49167	685
26.50000	688
26.50833	689
26.51667	688
26.52500	685
26.53333	680
26.54167	676
26.55000	675
26.55833	674
26.56667	673
26.57500	673
26.58333	673
26.59167	675
26.60000	678
26.60833	682
26.61667	686
26.62500	690
26.63333	693
26.64167	694
26.65000	694
26.65833	693
26.66667	693
26.67500	695
26.68333	696
26.69167	699
26.70000	701
26.70833	704
26.71667	706
26.72500	708
26.73333	711
26.74167	714
26.75000	717
26.75833	721
26.76667	724
26.77500	727
26.78333	728
26.79167	728
26.80000	726
26.80833	723
26.81667	720
26.82500	717
26.83333	715
26.84167	714
26.85000	716
26.85833	718
26.86667	721
26.87500	724
26.88333	725
26.89167	724
26.90000	723
26.90833	722
26.91667	722
26.92500	723
26.93333	725
26.94167	728
26.95000	731
26.95833	734
26.96667	734
26.97500	734
26.98333	733
26.99167	733
27.00000	734
27.00833	734
27.01667	734
27.02500	734
27.03333	735
27.04167	737
27.05000	740
27.05833	742
27.06667	742
27.07500	741
27.08333	739
27.09167	737
27.10000	738
27.10833	741
27.11667	745
27.12500	747
27.13333	747
27.14167	745
27.15000	743
27.15833	742
27.16667	740
27.17500	738
27.18333	735
27.19167	733
27.20000	732
27.20833	733
27.21667	735
27.22500	737
27.23333	738
27.24167	738
27.25000	737
27.25833	736
27.26667	735
27.27500	736
27.28333	738
27.29167	740
27.30000	742
27.30833	744
27.31667	745
27.32500	744
27.33333	742
27.34167	740
27.35000	736
27.35833	733
27.36667	730
27.37500	729
27.38333	729
27.39167	730
27.40000	731
27.40833	734
27.41667	736
27.42500	737
27.43333	737
27.44167	736
27.45000	734
27.45833	732
27.46667	730
27.47500	728
27.48333	728
27.49167	728
27.50000	729
27.50833	728
27.51667	728
27.52500	729
27.53333	731
27.54167	733
27.55000	735
27.55833	737
27.56667	737
27.57500	737
27.58333	736
27.59167	736
27.60000	737
27.60833	738
27.61667	740
27.62500	740
27.63333	740
27.64167	738
27.65000	735
27.65833	733
27.66667	733
27.67500	733
27.68333	735
27.69167	736
27.70000	738
27.70833	739
27.71667	740
27.72500	740
27.73333	740
27.74167	739
27.75000	738
27.75833	738
27.76667	740
27.77500	741
27.78333	742
27.79167	742
27.80000	741
27.80833	742
27.81667	744
27.82500	748
27.83333	753
27.84167	757
27.85000	761
27.85833	764
27.86667	767
27.87500	769
27.88333	772
27.89167	775
27.90000	778
27.90833	781
27.91667	784
27.92500	786
27.93333	788
27.94167	789
27.95000	787
27.95833	786
27.96667	784
27.97500	784
27.98333	786
27.99167	789
28.00000	794
28.00833	799
28.01667	804
28.02500	810
28.03333	815
28.04167	818
28.05000	819
28.05833	819
28.06667	819
28.07500	820
28.08333	820
28.09167	821
28.10000	822
28.10833	823
28.11667	824
28.12500	823
28.13333	820
28.14167	817
28.15000	813
28.15833	813
28.16667	818
28.17500	826
28.18333	833
28.19167	840
28.20000	845
28.20833	848
28.21667	849
28.22500	849
28.23333	849
28.24167	849
28.25000	848
28.25833	847
28.26667	847
28.27500	847
28.28333	848
28.29167	851
28.30000	855
28.30833	861
28.31667	865
28.32500	867
28.33333	867
28.34167	866
28.35000	865
28.35833	866
28.36667	871
28.37500	877
28.38333	884
28.39167	890
28.40000	895
28.40833	897
28.41667	896
28.42500	893
28.43333	889
28.44167	886
28.45000	885
28.45833	884
28.46667	883
28.47500	881
28.48333	878
28.49167	875
28.50000	874
28.50833	876
28.51667	880
28.52500	885
28.53333	892
28.54167	900
28.55000	909
28.55833	916
28.56667	920
28.57500	922
28.58333	922
28.59167	923
28.60000	923
28.60833	924
28.61667	926
28.62500	927
28.63333	929
28.64167	932
28.65000	935
28.65833	937
28.66667	937
28.67500	937
28.68333	937
28.69167	938
28.70000	939
28.70833	939
28.71667	939
28.72500	938
28.73333	938
28.74167	939
28.75000	943
28.75833	947
28.76667	952
28.77500	956
28.78333	960
28.79167	964
28.80000	968
28.80833	972
28.81667	976
28.82500	979
28.83333	981
28.84167	981
28.85000	982
28.85833	983
28.86667	987
28.87500	993
28.88333	1002
28.89167	1010
28.90000	1014
28.90833	1013
28.91667	1012
28.92500	1011
28.93333	1012
28.94167	1017
28.95000	1025
28.95833	1033
28.96667	1040
28.97500	1045
28.98333	1048
28.99167	1049
29.00000	1050
29.00833	1053
29.01667	1058
29.02500	1065
29.03333	1072
29.04167	1076
29.05000	1079
29.05833	1081
29.06667	1085
29.07500	1089
29.08333	1092
29.09167	1095
29.10000	1097
29.10833	1098
29.11667	1101
29.12500	1106
29.13333	1113
29.14167	1121
29.15000	1131
29.15833	1141
29.16667	1152
29.17500	1161
29.18333	1168
29.19167	1174
29.20000	1177
29.20833	1180
29.21667	1182
29.22500	1185
29.23333	1188
29.24167	1194
29.25000	1201
29.25833	1208
29.26667	1216
29.27500	1222
29.28333	1228
29.29167	1234
29.30000	1240
29.30833	1249
29.31667	1259
29.32500	1272
29.33333	1285
29.34167	1297
29.35000	1308
29.35833	1318
29.36667	1327
29.37500	1337
29.38333	1349
29.39167	1361
29.40000	1372
29.40833	1383
29.41667	1392
29.42500	1399
29.43333	1406
29.44167	1415
29.45000	1428
29.45833	1443
29.46667	1459
29.47500	1474
29.48333	1487
29.49167	1499
29.50000	1511
29.50833	1526
29.51667	1542
29.52500	1561
29.53333	1583
29.54167	1606
29.55000	1632
29.55833	1657
29.56667	1682
29.57500	1705
29.58333	1729
29.59167	1753
29.60000	1777
29.60833	1802
29.61667	1825
29.62500	1847
29.63333	1870
29.64167	1896
29.65000	1925
29.65833	1956
29.66667	1990
29.67500	2024
29.68333	2059
29.69167	2094
29.70000	2130
29.70833	2168
29.71667	2206
29.72500	2247
29.73333	2289
29.74167	2333
29.75000	2379
29.75833	2425
29.76667	2472
29.77500	2519
29.78333	2568
29.79167	2619
29.80000	2673
29.80833	2732
29.81667	2792
29.82500	2855
29.83333	2918
29.84167	2981
29.85000	3044
29.85833	3106
29.86667	3170
29.87500	3233
29.88333	3297
29.89167	3362
29.90000	3427
29.90833	3495
29.91667	3564
29.92500	3638
29.93333	3713
29.94167	3792
29.95000	3875
29.95833	3959
29.96667	4045
29.97500	4130
29.98333	4215
29.99167	4299
30.00000	4381
30.00833	4463
30.01667	4545
30.02500	4629
30.03333	4712
30.04167	4795
30.05000	4879
30.05833	4960
30.06667	5042
30.07500	5122
30.08333	5203
30.09167	5285
30.10000	5366
30.10833	5448
30.11667	5529
30.12500	5610
30.13333	5689
30.14167	5766
30.15000	5842
30.15833	5915
30.16667	5988
30.17500	6057
30.18333	6125
30.19167	6193
30.20000	6257
30.20833	6321
30.21667	6381
30.22500	6438
30.23333	6490
30.24167	6538
30.25000	6583
30.25833	6624
30.26667	6663
30.27500	6699
30.28333	6736
30.29167	6771
30.30000	6802
30.30833	6831
30.31667	6854
30.32500	6873
30.33333	6887
30.34167	6899
30.35000	6908
30.35833	6916
30.36667	6923
30.37500	6929
30.38333	6935
30.39167	6939
30.40000	6938
30.40833	6930
30.41667	6917
30.42500	6897
30.43333	6872
30.44167	6844
30.45000	6814
30.45833	6783
30.46667	6753
30.47500	6723
30.48333	6693
30.49167	6661
30.50000	6624
30.50833	6581
30.51667	6535
30.52500	6485
30.53333	6434
30.54167	6381
30.55000	6326
30.55833	6272
30.56667	6215
30.57500	6157
30.58333	6098
30.59167	6038
30.60000	5976
30.60833	5912
30.61667	5847
30.62500	5781
30.63333	5714
30.64167	5648
30.65000	5578
30.65833	5508
30.66667	5434
30.67500	5361
30.68333	5289
30.69167	5217
30.70000	5148
30.70833	5078
30.71667	5011
30.72500	4942
30.73333	4873
30.74167	4802
30.75000	4729
30.75833	4656
30.76667	4581
30.77500	4508
30.78333	4438
30.79167	4369
30.80000	4303
30.80833	4236
30.81667	4170
30.82500	4103
30.83333	4036
30.84167	3971
30.85000	3905
30.85833	3843
30.86667	3782
30.87500	3723
30.88333	3665
30.89167	3605
30.90000	3547
30.90833	3487
30.91667	3429
30.92500	3372
30.93333	3316
30.94167	3263
30.95000	3211
30.95833	3162
30.96667	3113
30.97500	3066
30.98333	3020
30.99167	2974
31.00000	2929
31.00833	2884
31.01667	2841
31.02500	2800
31.03333	2761
31.04167	2723
31.05000	2686
31.05833	2647
31.06667	2606
31.07500	2565
31.08333	2525
31.09167	2485
31.10000	2448
31.10833	2411
31.11667	2376
31.12500	2342
31.13333	2310
31.14167	2280
31.15000	2252
31.15833	2225
31.16667	2198
31.17500	2171
31.18333	2143
31.19167	2115
31.20000	2086
31.20833	2057
31.21667	2030
31.22500	2004
31.23333	1980
31.24167	1956
31.25000	1933
31.25833	1911
31.26667	1890
31.27500	1869
31.28333	1849
31.29167	1830
31.30000	1811
31.30833	1791
31.31667	1772
31.32500	1754
31.33333	1736
31.34167	1720
31.35000	1704
31.35833	1688
31.36667	1674
31.37500	1660
31.38333	1646
31.39167	1634
31.40000	1622
31.40833	1610
31.41667	1597
31.42500	1584
31.43333	1570
31.44167	1555
31.45000	1539
31.45833	1524
31.46667	1511
31.47500	1498
31.48333	1486
31.49167	1475
31.50000	1465
31.50833	1455
31.51667	1447
31.52500	1440
31.53333	1433
31.54167	1425
31.55000	1417
31.55833	1410
31.56667	1405
31.57500	1400
31.58333	1394
31.59167	1386
31.60000	1378
31.60833	1369
31.61667	1363
31.62500	1358
31.63333	1354
31.64167	1350
31.65000	1345
31.65833	1340
31.66667	1333
31.67500	1326
31.68333	1320
31.69167	1315
31.70000	1311
31.70833	1309
31.71667	1308
31.72500	1304
31.73333	1299
31.74167	1294
31.75000	1288
31.75833	1284
31.76667	1282
31.77500	1281
31.78333	1279
31.79167	1278
31.80000	1275
31.80833	1272
31.81667	1269
31.82500	1267
31.83333	1266
31.84167	1266
31.85000	1266
31.85833	1266
31.86667	1266
31.87500	1264
31.88333	1263
31.89167	1261
31.90000	1262
31.90833	1265
31.91667	1270
31.92500	1276
31.93333	1282
31.94167	1284
31.95000	1283
31.95833	1281
31.96667	1280
31.97500	1280
31.98333	1282
31.99167	1288
32.00000	1295
32.00833	1302
32.01667	1310
32.02500	1317
32.03333	1325
32.04167	1332
32.05000	1339
32.05833	1347
32.06667	1355
32.07500	1365
32.08333	1376
32.09167	1388
32.10000	1398
32.10833	1408
32.11667	1418
32.12500	1430
32.13333	1446
32.14167	1465
32.15000	1487
32.15833	1508
32.16667	1528
32.17500	1546
32.18333	1565
32.19167	1586
32.20000	1609
32.20833	1637
32.21667	1666
32.22500	1696
32.23333	1726
32.24167	1754
32.25000	1782
32.25833	1811
32.26667	1842
32.27500	1877
32.28333	1916
32.29167	1959
32.30000	2002
32.30833	2047
32.31667	2090
32.32500	2132
32.33333	2175
32.34167	2221
32.35000	2271
32.35833	2323
32.36667	2380
32.37500	2441
32.38333	2506
32.39167	2577
32.40000	2652
32.40833	2731
32.41667	2811
32.42500	2895
32.43333	2979
32.44167	3065
32.45000	3154
32.45833	3244
32.46667	3341
32.47500	3442
32.48333	3548
32.49167	3661
32.50000	3778
32.50833	3904
32.51667	4031
32.52500	4164
32.53333	4300
32.54167	4438
32.55000	4583
32.55833	4730
32.56667	4886
32.57500	5045
32.58333	5211
32.59167	5382
32.60000	5555
32.60833	5736
32.61667	5919
32.62500	6109
32.63333	6302
32.64167	6497
32.65000	6699
32.65833	6899
32.66667	7108
32.67500	7319
32.68333	7537
32.69167	7761
32.70000	7988
32.70833	8226
32.71667	8464
32.72500	8711
32.73333	8958
32.74167	9204
32.75000	9452
32.75833	9695
32.76667	9946
32.77500	10194
32.78333	10447
32.79167	10703
32.80000	10957
32.80833	11216
32.81667	11469
32.82500	11725
32.83333	11978
32.84167	12228
32.85000	12482
32.85833	12729
32.86667	12980
32.87500	13223
32.88333	13464
32.89167	13701
32.90000	13931
32.90833	14162
32.91667	14384
32.92500	14606
32.93333	14822
32.94167	15033
32.95000	15242
32.95833	15439
32.96667	15632
32.97500	15812
32.98333	15983
32.99167	16144
33.00000	16294
33.00833	16439
33.01667	16575
33.02500	16708
33.03333	16834
33.04167	16951
33.05000	17063
33.05833	17163
33.06667	17253
33.07500	17331
33.08333	17397
33.09167	17452
33.10000	17495
33.10833	17529
33.11667	17553
33.12500	17567
33.13333	17571
33.14167	17563
33.15000	17545
33.15833	17517
33.16667	17479
33.17500	17434
33.18333	17381
33.19167	17321
33.20000	17251
33.20833	17168
33.21667	17074
33.22500	16968
33.23333	16853
33.24167	16733
33.25000	16605
33.25833	16474
33.26667	16335
33.27500	16191
33.28333	16038
33.29167	15877
33.30000	15711
33.30833	15535
33.31667	15355
33.32500	15162
33.33333	14965
33.34167	14763
33.35000	14554
33.35833	14350
33.36667	14141
33.37500	13936
33.38333	13727
33.39167	13514
33.40000	13300
33.40833	13076
33.41667	12853
33.42500	12624
33.43333	12396
33.44167	12170
33.45000	11942
33.45833	11719
33.46667	11491
33.47500	11266
33.48333	11038
33.49167	10809
33.50000	10586
33.50833	10359
33.51667	10140
33.52500	9919
33.53333	9702
33.54167	9487
33.55000	9270
33.55833	9061
33.56667	8849
33.57500	8644
33.58333	8441
33.59167	8238
33.60000	8041
33.60833	7841
33.61667	7649
33.62500	7458
33.63333	7273
33.64167	7095
33.65000	6918
33.65833	6748
33.66667	6576
33.67500	6408
33.68333	6241
33.69167	6076
33.70000	5917
33.70833	5758
33.71667	5606
33.72500	5457
33.73333	5314
33.74167	5177
33.75000	5042
33.75833	4912
33.76667	4781
33.77500	4653
33.78333	4525
33.79167	4399
33.80000	4279
33.80833	4162
33.81667	4052
33.82500	3946
33.83333	3844
33.84167	3744
33.85000	3644
33.85833	3547
33.86667	3449
33.87500	3354
33.88333	3263
33.89167	3174
33.90000	3089
33.90833	3006
33.91667	2927
33.92500	2850
33.93333	2776
33.94167	2704
33.95000	2632
33.95833	2563
33.96667	2494
33.97500	2429
33.98333	2366
33.99167	2306
34.00000	2248
34.00833	2190
34.01667	2135
34.02500	2081
34.03333	2028
34.04167	1977
34.05000	1927
34.05833	1881
34.06667	1837
34.07500	1796
34.08333	1756
34.09167	1717
34.10000	1677
34.10833	1635
34.11667	1594
34.12500	1554
34.13333	1517
34.14167	1481
34.15000	1445
34.15833	1411
34.16667	1377
34.17500	1343
34.18333	1311
34.19167	1279
34.20000	1249
34.20833	1221
34.21667	1195
34.22500	1172
34.23333	1150
34.24167	1128
34.25000	1106
34.25833	1082
34.26667	1057
34.27500	1032
34.28333	1008
34.29167	986
34.30000	965
34.30833	945
34.31667	926
34.32500	907
34.33333	889
34.34167	872
34.35000	856
34.35833	840
34.36667	824
34.37500	809
34.38333	794
34.39167	778
34.40000	763
34.40833	747
34.41667	732
34.42500	718
34.43333	705
34.44167	692
34.45000	679
34.45833	667
34.46667	655
34.47500	644
34.48333	635
34.49167	626
34.50000	618
34.50833	609
34.51667	599
34.52500	590
34.53333	581
34.54167	574
34.55000	567
34.55833	560
34.56667	553
34.57500	546
34.58333	539
34.59167	532
34.60000	525
34.60833	518
34.61667	510
34.62500	502
34.63333	494
34.64167	487
34.65000	481
34.65833	476
34.66667	472
34.67500	467
34.68333	463
34.69167	460
34.70000	455
34.70833	448
34.71667	441
34.72500	433
34.73333	425
34.74167	417
34.75000	409
34.75833	402
34.76667	393
34.77500	385
34.78333	379
34.79167	375
34.80000	372
34.80833	372
34.81667	373
34.82500	373
34.83333	373
34.84167	370
34.85000	367
34.85833	362
34.86667	356
34.87500	350
34.88333	346
34.89167	344
34.90000	343
34.90833	343
34.91667	342
34.92500	341
34.93333	338
34.94167	333
34.95000	327
34.95833	322
34.96667	318
34.97500	317
34.98333	318
34.99167	319
35.00000	319
35.00833	317
35.01667	314
35.02500	312
35.03333	309
35.04167	307
35.05000	305
35.05833	303
35.06667	298
35.07500	294
35.08333	290
35.09167	289
35.10000	289
35.10833	290
35.11667	292
35.12500	293
35.13333	293
35.14167	293
35.15000	292
35.15833	291
35.16667	290
35.17500	288
35.18333	286
35.19167	286
35.20000	284
35.20833	282
35.21667	280
35.22500	278
35.23333	276
35.24167	275
35.25000	274
35.25833	274
35.26667	274
35.27500	272
35.28333	269
35.29167	266
35.30000	262
35.30833	259
35.31667	255
35.32500	250
35.33333	245
35.34167	241
35.35000	239
35.35833	239
35.36667	241
35.37500	244
35.38333	246
35.39167	246
35.40000	245
35.40833	244
35.41667	243
35.42500	242
35.43333	241
35.44167	240
35.45000	240
35.45833	239
35.46667	238
35.47500	236
35.48333	235
35.49167	235
35.50000	235
35.50833	234
35.51667	230
35.52500	224
35.53333	218
35.54167	213
35.55000	209
35.55833	208
35.56667	207
35.57500	208
35.58333	208
35.59167	207
35.60000	205
35.60833	204
35.61667	201
35.62500	197
35.63333	193
35.64167	187
35.65000	182
35.65833	178
35.66667	177
35.67500	179
35.68333	182
35.69167	185
35.70000	187
35.70833	187
35.71667	186
35.72500	185
35.73333	184
35.74167	182
35.75000	179
35.75833	173
35.76667	167
35.77500	161
35.78333	156
35.79167	152
35.80000	150
35.80833	150
35.81667	151
35.82500	153
35.83333	155
35.84167	156
35.85000	156
35.85833	156
35.86667	157
35.87500	159
35.88333	162
35.89167	165
35.90000	167
35.90833	166
35.91667	163
35.92500	158
35.93333	152
35.94167	146
35.95000	142
35.95833	140
35.96667	142
35.97500	146
35.98333	151
35.99167	156
36.00000	159
36.00833	159
36.01667	155
36.02500	149
36.03333	142
36.04167	138
36.05000	137
36.05833	139
36.06667	144
36.07500	149
36.08333	152
36.09167	153
36.10000	150
36.10833	145
36.11667	141
36.12500	138
36.13333	139
36.14167	143
36.15000	149
36.15833	154
36.16667	156
36.17500	154
36.18333	150
36.19167	144
36.20000	138
36.20833	133
36.21667	129
36.22500	129
36.23333	130
36.24167	131
36.25000	133
36.25833	133
36.26667	132
36.27500	130
36.28333	129
36.29167	127
36.30000	127
36.30833	127
36.31667	129
36.32500	132
36.33333	134
36.34167	137
36.35000	138
36.35833	140
36.36667	143
36.37500	146
36.38333	149
36.39167	152
36.40000	154
36.40833	154
36.41667	152
36.42500	148
36.43333	142
36.44167	137
36.45000	133
36.45833	129
36.46667	127
36.47500	126
36.48333	126
36.49167	126
36.50000	126
36.50833	128
36.51667	132
36.52500	136
36.53333	140
36.54167	142
36.55000	142
36.55833	141
36.56667	140
36.57500	139
36.58333	139
36.59167	138
36.60000	139
36.60833	138
36.61667	139
36.62500	139
36.63333	140
36.64167	140
36.65000	139
36.65833	137
36.66667	135
36.67500	131
36.68333	128
36.69167	124
36.70000	121
36.70833	119
36.71667	120
36.72500	123
36.73333	127
36.74167	132
36.75000	136
36.75833	140
36.76667	142
36.77500	143
36.78333	143
36.79167	142
36.80000	140
36.80833	137
36.81667	135
36.82500	135
36.83333	136
36.84167	137
36.85000	139
36.85833	142
36.86667	144
36.87500	146
36.88333	147
36.89167	146
36.90000	145
36.90833	144
36.91667	144
36.92500	145
36.93333	146
36.94167	147
36.95000	147
36.95833	146
36.96667	146
36.97500	147
36.98333	149
36.99167	150
37.00000	150
37.00833	146
37.01667	141
37.02500	138
37.03333	137
37.04167	140
37.05000	144
37.05833	149
37.06667	152
37.07500	154
37.08333	156
37.09167	157
37.10000	158
37.10833	158
37.11667	158
37.12500	158
37.13333	160
37.14167	161
37.15000	160
37.15833	159
37.16667	157
37.17500	156
37.18333	156
37.19167	157
37.20000	158
37.20833	157
37.21667	155
37.22500	151
37.23333	146
37.24167	144
37.25000	144
37.25833	146
37.26667	150
37.27500	154
37.28333	156
37.29167	158
37.30000	158
37.30833	158
37.31667	158
37.32500	159
37.33333	161
37.34167	162
37.35000	163
37.35833	164
37.36667	162
37.37500	158
37.38333	154
37.39167	150
37.40000	146
37.40833	144
37.41667	143
37.42500	143
37.43333	142
37.44167	141
37.45000	139
37.45833	138
37.46667	136
37.47500	134
37.48333	131
37.49167	126
37.50000	123
37.50833	120
37.51667	119
37.52500	121
37.53333	124
37.54167	126
37.55000	128
37.55833	128
37.56667	126
37.57500	124
37.58333	121
37.59167	120
37.60000	121
37.60833	125
37.61667	129
37.62500	131
37.63333	131
37.64167	128
37.65000	124
37.65833	121
37.66667	121
37.67500	124
37.68333	127
37.69167	131
37.70000	133
37.70833	134
37.71667	135
37.72500	135
37.73333	134
37.74167	133
37.75000	132
37.75833	130
37.76667	129
37.77500	128
37.78333	126
37.79167	124
37.80000	122
37.80833	120
37.81667	118
37.82500	116
37.83333	113
37.84167	112
37.85000	112
37.85833	112
37.86667	114
37.87500	115
37.88333	114
37.89167	112
37.90000	110
37.90833	108
37.91667	107
37.92500	108
37.93333	111
37.94167	113
37.95000	116
37.95833	119
37.96667	120
37.97500	119
37.98333	119
37.99167	117
38.00000	115
38.00833	112
38.01667	109
38.02500	106
38.03333	104
38.04167	105
38.05000	107
38.05833	111
38.06667	114
38.07500	117
38.08333	116
38.09167	114
38.10000	112
38.10833	112
38.11667	115
38.12500	119
38.13333	123
38.14167	127
38.15000	129
38.15833	131
38.16667	133
38.17500	134
38.18333	133
38.19167	129
38.20000	124
38.20833	120
38.21667	116
38.22500	114
38.23333	114
38.24167	114
38.25000	115
38.25833	115
38.26667	115
38.27500	114
38.28333	113
38.29167	113
38.30000	112
38.30833	112
38.31667	112
38.32500	114
38.33333	117
38.34167	120
38.35000	120
38.35833	120
38.36667	121
38.37500	124
38.38333	128
38.39167	132
38.40000	132
38.40833	129
38.41667	123
38.42500	119
38.43333	115
38.44167	114
38.45000	114
38.45833	114
38.46667	115
38.47500	114
38.48333	113
38.49167	111
38.50000	109
38.50833	106
38.51667	104
38.52500	103
38.53333	104
38.54167	106
38.55000	109
38.55833	110
38.56667	109
38.57500	106
38.58333	104
38.59167	103
38.60000	102
38.60833	101
38.61667	99
38.62500	97
38.63333	95
38.64167	94
38.65000	93
38.65833	94
38.66667	96
38.67500	99
38.68333	101
38.69167	104
38.70000	107
38.70833	108
38.71667	108
38.72500	105
38.73333	100
38.74167	96
38.75000	92
38.75833	92
38.76667	94
38.77500	98
38.78333	102
38.79167	103
38.80000	103
38.80833	101
38.81667	99
38.82500	97
38.83333	95
38.84167	93
38.85000	91
38.85833	91
38.86667	92
38.87500	95
38.88333	98
38.89167	102
38.90000	105
38.90833	106
38.91667	106
38.92500	104
38.93333	101
38.94167	99
38.95000	97
38.95833	95
38.96667	95
38.97500	95
38.98333	96
38.99167	97
39.00000	95
39.00833	91
39.01667	85
39.02500	79
39.03333	74
39.04167	74
39.05000	76
39.05833	81
39.06667	85
39.07500	89
39.08333	91
39.09167	92
39.10000	91
39.10833	90
39.11667	90
39.12500	89
39.13333	90
39.14167	92
39.15000	97
39.15833	101
39.16667	105
39.17500	107
39.18333	107
39.19167	105
39.20000	103
39.20833	101
39.21667	98
39.22500	95
39.23333	93
39.24167	92
39.25000	92
39.25833	92
39.26667	93
39.27500	92
39.28333	91
39.29167	89
39.30000	86
39.30833	85
39.31667	85
39.32500	86
39.33333	88
39.34167	90
39.35000	91
39.35833	92
39.36667	93
39.37500	92
39.38333	91
39.39167	90
39.40000	88
39.40833	87
39.41667	85
39.42500	83
39.43333	82
39.44167	81
39.45000	81
39.45833	81
39.46667	83
39.47500	84
39.48333	87
39.49167	90
39.50000	91
39.50833	92
39.51667	93
39.52500	93
39.53333	92
39.54167	92
39.55000	91
39.55833	91
39.56667	91
39.57500	92
39.58333	93
39.59167	94
39.60000	95
39.60833	96
39.61667	96
39.62500	95
39.63333	94
39.64167	91
39.65000	88
39.65833	86
39.66667	87
39.67500	91
39.68333	96
39.69167	100
39.70000	103
39.70833	104
39.71667	104
39.72500	102
39.73333	100
39.74167	96
39.75000	93
39.75833	91
39.76667	93
39.77500	96
39.78333	98
39.79167	99
39.80000	97
39.80833	92
39.81667	85
39.82500	80
39.83333	75
39.84167	72
39.85000	69
39.85833	68
39.86667	71
39.87500	76
39.88333	81
39.89167	86
39.90000	89
39.90833	88
39.91667	87
39.92500	85
39.93333	83
39.94167	82
39.95000	83
39.95833	84
39.96667	85
39.97500	86
39.98333	87
39.99167	88
40.00000	87
40.00833	85
40.01667	81
40.02500	77
40.03333	74
40.04167	73
40.05000	74
40.05833	78
40.06667	82
40.07500	87
40.08333	90
40.09167	92
40.10000	92
40.10833	90
40.11667	88
40.12500	88
40.13333	90
40.14167	94
40.15000	99
40.15833	104
40.16667	106
40.17500	105
40.18333	104
40.19167	102
40.20000	100
40.20833	101
40.21667	104
40.22500	109
40.23333	115
40.24167	122
40.25000	128
40.25833	133
40.26667	135
40.27500	136
40.28333	138
40.29167	141
40.30000	144
40.30833	147
40.31667	150
40.32500	151
40.33333	152
40.34167	154
40.35000	158
40.35833	163
40.36667	168
40.37500	173
40.38333	179
40.39167	186
40.40000	195
40.40833	205
40.41667	216
40.42500	226
40.43333	235
40.44167	242
40.45000	248
40.45833	254
40.46667	259
40.47500	264
40.48333	271
40.49167	278
40.50000	286
40.50833	294
40.51667	303
40.52500	312
40.53333	322
40.54167	333
40.55000	346
40.55833	358
40.56667	369
40.57500	380
40.58333	388
40.59167	396
40.60000	405
40.60833	416
40.61667	429
40.62500	441
40.63333	453
40.64167	462
40.65000	469
40.65833	476
40.66667	482
40.67500	489
40.68333	496
40.69167	503
40.70000	512
40.70833	523
40.71667	534
40.72500	545
40.73333	555
40.74167	563
40.75000	567
40.75833	570
40.76667	574
40.77500	580
40.78333	589
40.79167	599
40.80000	607
40.80833	614
40.81667	619
40.82500	622
40.83333	624
40.84167	627
40.85000	632
40.85833	639
40.86667	646
40.87500	652
40.88333	656
40.89167	659
40.90000	661
40.90833	664
40.91667	668
40.92500	671
40.93333	673
40.94167	673
40.95000	672
40.95833	671
40.96667	669
40.97500	666
40.98333	661
40.99167	655
41.00000	650
41.00833	645
41.01667	642
41.02500	642
41.03333	645
41.04167	647
41.05000	648
41.05833	647
41.06667	644
41.07500	640
41.08333	638
41.09167	636
41.10000	634
41.10833	631
41.11667	626
41.12500	617
41.13333	607
41.14167	598
41.15000	592
41.15833	587
41.16667	584
41.17500	581
41.18333	576
41.19167	570
41.20000	562
41.20833	553
41.21667	542
41.22500	529
41.23333	516
41.24167	504
41.25000	494
41.25833	486
41.26667	481
41.27500	476
41.28333	472
41.29167	468
41.30000	464
41.30833	460
41.31667	454
41.32500	446
41.33333	436
41.34167	425
41.35000	415
41.35833	405
41.36667	397
41.37500	390
41.38333	381
41.39167	371
41.40000	362
41.40833	354
41.41667	347
41.42500	340
41.43333	335
41.44167	330
41.45000	325
41.45833	320
41.46667	316
41.47500	311
41.48333	305
41.49167	298
41.50000	291
41.50833	282
41.51667	274
41.52500	265
41.53333	257
41.54167	249
41.55000	240
41.55833	231
41.56667	223
41.57500	214
41.58333	206
41.59167	198
41.60000	191
41.60833	186
41.61667	182
41.62500	179
41.63333	177
41.64167	175
41.65000	171
41.65833	168
41.66667	165
41.67500	161
41.68333	156
41.69167	151
41.70000	145
41.70833	141
41.71667	136
41.72500	131
41.73333	126
41.74167	120
41.75000	115
41.75833	113
41.76667	114
41.77500	117
41.78333	121
41.79167	123
41.80000	123
41.80833	121
41.81667	117
41.82500	113
41.83333	107
41.84167	103
41.85000	99
41.85833	95
41.86667	90
41.87500	85
41.88333	81
41.89167	77
41.90000	74
41.90833	74
41.91667	74
41.92500	72
41.93333	70
41.94167	67
41.95000	64
41.95833	61
41.96667	60
41.97500	59
41.98333	58
41.99167	56
42.00000	52
42.00833	48
42.01667	44
42.02500	41
42.03333	39
42.04167	38
42.05000	37
42.05833	37
42.06667	38
42.07500	40
42.08333	44
42.09167	48
42.10000	51
42.10833	51
42.11667	50
42.12500	47
42.13333	44
42.14167	41
42.15000	37
42.15833	35
42.16667	33
42.17500	34
42.18333	36
42.19167	39
42.20000	41
42.20833	42
42.21667	40
42.22500	37
42.23333	33
42.24167	30
42.25000	29
42.25833	28
42.26667	28
42.27500	27
42.28333	24
42.29167	20
42.30000	16
42.30833	15
42.31667	18
42.32500	22
42.33333	28
42.34167	33
42.35000	37
42.35833	40
42.36667	41
42.37500	40
42.38333	40
42.39167	40
42.40000	40
42.40833	40
42.41667	40
42.42500	39
42.43333	37
42.44167	35
42.45000	34
42.45833	33
42.46667	30
42.47500	27
42.48333	24
42.49167	21
42.50000	20
42.50833	20
42.51667	21
42.52500	23
42.53333	23
42.54167	24
42.55000	24
42.55833	23
42.56667	20
42.57500	17
42.58333	15
42.59167	14
42.60000	15
42.60833	16
42.61667	17
42.62500	15
42.63333	12
42.64167	7
42.65000	2
42.65833	-1
42.66667	1
42.67500	6
42.68333	13
42.69167	21
42.70000	25
42.70833	25
42.71667	23
42.72500	19
42.73333	16
42.74167	15
42.75000	16
42.75833	17
42.76667	16
42.77500	13
42.78333	10
42.79167	5
42.80000	2
42.80833	1
42.81667	3
42.82500	6
42.83333	10
42.84167	13
42.85000	16
42.85833	17
42.86667	16
42.87500	13
42.88333	11
42.89167	10
42.90000	10
42.90833	12
42.91667	14
42.92500	17
42.93333	19
42.94167	22
42.95000	25
42.95833	28
42.96667	29
42.97500	27
42.98333	23
42.99167	17
43.00000	13
43.00833	10
43.01667	10
43.02500	10
43.03333	10
43.04167	8
43.05000	6
43.05833	3
43.06667	3
43.07500	6
43.08333	9
43.09167	12
43.10000	14
43.10833	17
43.11667	19
43.12500	22
43.13333	23
43.14167	21
43.15000	16
43.15833	11
43.16667	5
43.17500	1
43.18333	-0
43.19167	2
43.20000	4
43.20833	5
43.21667	5
43.22500	3
43.23333	2
43.24167	2
43.25000	3
43.25833	6
43.26667	9
43.27500	12
43.28333	12
43.29167	10
43.30000	7
43.30833	5
43.31667	3
43.32500	6
43.33333	11
43.34167	16
43.35000	18
43.35833	18
43.36667	15
43.37500	12
43.38333	8
43.39167	5
43.40000	2
43.40833	-1
43.41667	-3
43.42500	-4
43.43333	-5
43.44167	-6
43.45000	-5
43.45833	-5
43.46667	-5
43.47500	-7
43.48333	-9
43.49167	-11
43.50000	-12
43.50833	-11
43.51667	-9
43.52500	-7
43.53333	-6
43.54167	-6
43.55000	-6
43.55833	-6
43.56667	-4
43.57500	-2
43.58333	1
43.59167	4
43.60000	5
43.60833	4
43.61667	1
43.62500	-2
43.63333	-3
43.64167	-3
43.65000	1
43.65833	5
43.66667	10
43.67500	13
43.68333	14
43.69167	14
43.70000	12
43.70833	9
43.71667	6
43.72500	3
43.73333	0
43.74167	-3
43.75000	-6
43.75833	-7
43.76667	-7
43.77500	-5
43.78333	-2
43.79167	-1
43.80000	-2
43.80833	-5
43.81667	-10
43.82500	-13
43.83333	-14
43.84167	-15
43.85000	-14
43.85833	-13
43.86667	-11
43.87500	-9
43.88333	-8
43.89167	-7
43.90000	-6
43.90833	-6
43.91667	-5
43.92500	-4
43.93333	-1
43.94167	-0
43.95000	-2
43.95833	-4
43.96667	-8
43.97500	-10
43.98333	-10
43.99167	-9
44.00000	-7
44.00833	-5
44.01667	-4
44.02500	-4
44.03333	-5
44.04167	-5
44.05000	-3
44.05833	-0
44.06667	3
44.07500	4
44.08333	5
44.09167	5
44.10000	3
44.10833	2
44.11667	0
44.12500	-2
44.13333	-5
44.14167	-6
44.15000	-5
44.15833	-5
44.16667	-5
44.17500	-7
44.18333	-11
44.19167	-15
44.20000	-18
44.20833	-20
44.21667	-21
44.22500	-23
44.23333	-25
44.24167	-27
44.25000	-28
44.25833	-29
44.26667	-30
44.27500	-30
44.28333	-28
44.29167	-26
44.30000	-23
44.30833	-20
44.31667	-18
44.32500	-19
44.33333	-22
44.34167	-25
44.35000	-28
44.35833	-29
44.36667	-27
44.37500	-23
44.38333	-19
44.39167	-17
44.40000	-16
44.40833	-16
44.41667	-17
44.42500	-19
44.43333	-20
44.44167	-20
44.45000	-20
44.45833	-19
44.46667	-17
44.47500	-14
44.48333	-14
44.49167	-16
44.50000	-18
44.50833	-21
44.51667	-22
44.52500	-23
44.53333	-22
44.54167	-21
44.55000	-20
44.55833	-21
44.56667	-23
44.57500	-25
44.58333	-26
44.59167	-26
44.60000	-24
44.60833	-21
44.61667	-17
44.62500	-13
44.63333	-12
44.64167	-12
44.65000	-14
44.65833	-18
44.66667	-23
44.67500	-27
44.68333	-29
44.69167	-28
44.70000	-26
44.70833	-22
44.71667	-19
44.72500	-18
44.73333	-19
44.74167	-21
44.75000	-24
44.75833	-26
44.76667	-28
44.77500	-30
44.78333	-31
44.79167	-31
44.80000	-30
44.80833	-28
44.81667	-26
44.82500	-24
44.83333	-23
44.84167	-24
44.85000	-25
44.85833	-27
44.86667	-26
44.87500	-25
44.88333	-26
44.89167	-28
44.90000	-30
44.90833	-32
44.91667	-34
44.92500	-33
44.93333	-32
44.94167	-30
44.95000	-30
44.95833	-29
44.96667	-29
44.97500	-30
44.98333	-30
44.99167	-31
45.00000	-33
45.00833	-34
45.01667	-35
45.02500	-34
45.03333	-33
45.04167	-31
45.05000	-29
45.05833	-28
45.06667	-28
45.07500	-28
45.08333	-29
45.09167	-30
45.10000	-31
45.10833	-32
45.11667	-31
45.12500	-29
45.13333	-26
45.14167	-23
45.15000	-20
45.15833	-19
45.16667	-20
45.17500	-22
45.18333	-24
45.19167	-24
45.20000	-23
45.20833	-21
45.21667	-20
45.22500	-19
45.23333	-21
45.24167	-24
45.25000	-28
45.25833	-30
45.26667	-29
45.27500	-27
45.28333	-25
45.29167	-25
45.30000	-27
45.30833	-31
45.31667	-35
45.32500	-38
45.33333	-38
45.34167	-37
45.35000	-34
45.35833	-31
45.36667	-28
45.37500	-25
45.38333	-24
45.39167	-24
45.40000	-26
45.40833	-29
45.41667	-33
45.42500	-36
45.43333	-38
45.44167	-40
45.45000	-40
45.45833	-40
45.46667	-40
45.47500	-41
45.48333	-41
45.49167	-39
45.50000	-37
45.50833	-36
45.51667	-37
45.52500	-39
45.53333	-42
45.54167	-43
45.55000	-42
45.55833	-40
45.56667	-39
45.57500	-37
45.58333	-35
45.59167	-33
45.60000	-32
45.60833	-33
45.61667	-34
45.62500	-37
45.63333	-40
45.64167	-40
45.65000	-39
45.65833	-36
45.66667	-34
45.67500	-32
45.68333	-31
45.69167	-30
45.70000	-30
45.70833	-30
45.71667	-30
45.72500	-32
45.73333	-35
45.74167	-37
45.75000	-37
45.75833	-36
45.76667	-34
45.77500	-31
45.78333	-29
45.79167	-27
45.80000	-25
45.80833	-23
45.81667	-23
45.82500	-25
45.83333	-27
45.84167	-28
45.85000	-28
45.85833	-28
45.86667	-28
45.87500	-29
45.88333	-31
45.89167	-33
45.90000	-36
45.90833	-37
45.91667	-38
45.92500	-37
45.93333	-36
45.94167	-34
45.95000	-33
45.95833	-33
45.96667	-35
45.97500	-38
45.98333	-40
45.99167	-41
46.00000	-41
46.00833	-39
46.01667	-37
46.02500	-34
46.03333	-31
46.04167	-29
46.05000	-29
46.05833	-31
46.06667	-34
46.07500	-37
46.08333	-39
46.09167	-40
46.10000	-41
46.10833	-41
46.11667	-41
46.12500	-39
46.13333	-36
46.14167	-34
46.15000	-35
46.15833	-39
46.16667	-47
46.17500	-54
46.18333	-59
46.19167	-60
46.20000	-60
46.20833	-59
46.21667	-57
46.22500	-55
46.23333	-53
46.24167	-50
46.25000	-48
46.25833	-47
46.26667	-48
46.27500	-50
46.28333	-50
46.29167	-49
46.30000	-48
46.30833	-47
46.31667	-47
46.32500	-45
46.33333	-43
46.34167	-40
46.35000	-37
46.35833	-35
46.36667	-35
46.37500	-37
46.38333	-39
46.39167	-42
46.40000	-44
46.40833	-45
46.41667	-46
46.42500	-47
46.43333	-48
46.44167	-49
46.45000	-47
46.45833	-44
46.46667	-39
46.47500	-35
46.48333	-33
46.49167	-33
46.50000	-35
46.50833	-39
46.51667	-42
46.52500	-43
46.53333	-43
46.54167	-42
46.55000	-40
46.55833	-39
46.56667	-38
46.57500	-39
46.58333	-41
46.59167	-43
46.60000	-45
46.60833	-47
46.61667	-48
46.62500	-49
46.63333	-50
46.64167	-51
46.65000	-54
46.65833	-56
46.66667	-56
46.67500	-54
46.68333	-50
46.69167	-45
46.70000	-42
46.70833	-42
46.71667	-43
46.72500	-44
46.73333	-44
46.74167	-42
46.75000	-40
46.75833	-38
46.76667	-37
46.77500	-38
46.78333	-37
46.79167	-36
46.80000	-36
46.80833	-37
46.81667	-38
46.82500	-38
46.83333	-37
46.84167	-37
46.85000	-38
46.85833	-41
46.86667	-46
46.87500	-52
46.88333	-56
46.89167	-58
46.90000	-56
46.90833	-52
46.91667	-48
46.92500	-44
46.93333	-41
46.94167	-41
46.95000	-42
46.95833	-45
46.96667	-48
46.97500	-51
46.98333	-52
46.99167	-52
47.00000	-52
47.00833	-52
47.01667	-52
47.02500	-50
47.03333	-48
47.04167	-44
47.05000	-39
47.05833	-35
47.06667	-32
47.07500	-31
47.08333	-33
47.09167	-38
47.10000	-45
47.10833	-52
47.11667	-56
47.12500	-57
47.13333	-56
47.14167	-53
47.15000	-51
47.15833	-50
47.16667	-51
47.17500	-53
47.18333	-54
47.19167	-55
47.20000	-55
47.20833	-55
47.21667	-55
47.22500	-56
47.23333	-57
47.24167	-58
47.25000	-58
47.25833	-59
47.26667	-59
47.27500	-58
47.28333	-58
47.29167	-59
47.30000	-60
47.30833	-62
47.31667	-64
47.32500	-66
47.33333	-67
47.34167	-67
47.35000	-66
47.35833	-63
47.36667	-60
47.37500	-57
47.38333	-54
47.39167	-53
47.40000	-53
47.40833	-54
47.41667	-55
47.42500	-54
47.43333	-51
47.44167	-48
47.45000	-46
47.45833	-44
47.46667	-45
47.47500	-48
47.48333	-51
47.49167	-53
47.50000	-54
47.50833	-52
47.51667	-50
47.52500	-48
47.53333	-47
47.54167	-48
47.55000	-52
47.55833	-56
47.56667	-57
47.57500	-56
47.58333	-53
47.59167	-50
47.60000	-48
47.60833	-48
47.61667	-50
47.62500	-52
47.63333	-54
47.64167	-54
47.65000	-52
47.65833	-49
47.66667	-45
47.67500	-42
47.68333	-42
47.69167	-45
47.70000	-49
47.70833	-54
47.71667	-57
47.72500	-58
47.73333	-57
47.74167	-55
47.75000	-54
47.75833	-53
47.76667	-54
47.77500	-56
47.78333	-57
47.79167	-57
47.80000	-56
47.80833	-58
47.81667	-60
47.82500	-64
47.83333	-68
47.84167	-70
47.85000	-69
47.85833	-66
47.86667	-62
47.87500	-59
47.88333	-56
47.89167	-55
47.90000	-56
47.90833	-56
47.91667	-56
47.92500	-55
47.93333	-54
47.94167	-55
47.95000	-57
47.95833	-59
47.96667	-59
47.97500	-56
47.98333	-51
47.99167	-46
48.00000	-45
48.00833	-46
48.01667	-49
48.02500	-52
48.03333	-55
48.04167	-57
48.05000	-58
48.05833	-57
48.06667	-57
48.07500	-56
48.08333	-55
48.09167	-55
48.10000	-55
48.10833	-56
48.11667	-58
48.12500	-61
48.13333	-64
48.14167	-68
48.15000	-70
48.15833	-73
48.16667	-75
48.17500	-76
48.18333	-76
48.19167	-74
48.20000	-73
48.20833	-71
48.21667	-68
48.22500	-64
48.23333	-60
48.24167	-56
48.25000	-53
48.25833	-52
48.26667	-55
48.27500	-59
48.28333	-63
48.29167	-65
48.30000	-65
48.30833	-63
48.31667	-61
48.32500	-59
48.33333	-57
48.34167	-56
48.35000	-56
48.35833	-57
48.36667	-59
48.37500	-62
48.38333	-65
48.39167	-67
48.40000	-69
48.40833	-69
48.41667	-69
48.42500	-66
48.43333	-63
48.44167	-61
48.45000	-59
48.45833	-59
48.46667	-58
48.47500	-58
48.48333	-58
48.49167	-60
48.50000	-63
48.50833	-65
48.51667	-65
48.52500	-64
48.53333	-62
48.54167	-63
48.55000	-67
48.55833	-71
48.56667	-75
48.57500	-77
48.58333	-76
48.59167	-73
48.60000	-69
48.60833	-64
48.61667	-60
48.62500	-57
48.63333	-56
48.64167	-56
48.65000	-57
48.65833	-58
48.66667	-58
48.67500	-58
48.68333	-56
48.69167	-54
48.70000	-52
48.70833	-53
48.71667	-55
48.72500	-59
48.73333	-63
48.74167	-64
48.75000	-61
48.75833	-58
48.76667	-56
48.77500	-54
48.78333	-53
48.79167	-53
48.80000	-54
48.80833	-54
48.81667	-55
48.82500	-57
48.83333	-59
48.84167	-60
48.85000	-59
48.85833	-58
48.86667	-58
48.87500	-58
48.88333	-58
48.89167	-58
48.90000	-59
48.90833	-61
48.91667	-65
48.92500	-69
48.93333	-72
48.94167	-72
48.95000	-70
48.95833	-67
48.96667	-65
48.97500	-65
48.98333	-65
48.99167	-64
49.00000	-62
49.00833	-58
49.01667	-55
49.02500	-55
49.03333	-58
49.04167	-62
49.05000	-65
49.05833	-66
49.06667	-63
49.07500	-59
49.08333	-56
49.09167	-54
49.10000	-54
49.10833	-54
49.11667	-54
49.12500	-55
49.13333	-57
49.14167	-59
49.15000	-61
49.15833	-62
49.16667	-61
49.17500	-58
49.18333	-54
49.19167	-51
49.20000	-47
49.20833	-43
49.21667	-41
49.22500	-39
49.23333	-39
49.24167	-40
49.25000	-41
49.25833	-42
49.26667	-43
49.27500	-45
49.28333	-49
49.29167	-53
49.30000	-58
49.30833	-61
49.31667	-62
49.32500	-62
49.33333	-61
49.34167	-60
49.35000	-60
49.35833	-61
49.36667	-62
49.37500	-64
49.38333	-66
49.39167	-66
49.40000	-66
49.40833	-66
49.41667	-66
49.42500	-69
49.43333	-73
49.44167	-77
49.45000	-80
49.45833	-81
49.46667	-81
49.47500	-80
49.48333	-80
49.49167	-81
49.50000	-83
49.50833	-84
49.51667	-84
49.52500	-82
49.53333	-78
49.54167	-73
49.55000	-67
49.55833	-63
49.56667	-59
49.57500	-57
49.58333	-56
49.59167	-58
49.60000	-61
49.60833	-63
49.61667	-64
49.62500	-65
49.63333	-67
49.64167	-69
49.65000	-72
49.65833	-75
49.66667	-76
49.67500	-76
49.68333	-73
49.69167	-69
49.70000	-66
49.70833	-65
49.71667	-65
49.72500	-65
49.73333	-66
49.74167	-66
49.75000	-66
49.75833	-66
49.76667	-68
49.77500	-70
49.78333	-72
49.79167	-72
49.80000	-71
49.80833	-69
49.81667	-68
49.82500	-69
49.83333	-71
49.84167	-74
49.85000	-75
49.85833	-76
49.86667	-76
49.87500	-75
49.88333	-75
49.89167	-75
49.90000	-75
49.90833	-73
49.91667	-72
49.92500	-71
49.93333	-70
49.94167	-70
49.95000	-70
49.95833	-70
49.96667	-68
49.97500	-66
49.98333	-64
49.99167	-62
50.00000	-61
50.00833	-61
50.01667	-62
50.02500	-63
50.03333	-63
50.04167	-62
50.05000	-59
50.05833	-57
50.06667	-55
50.07500	-55
50.08333	-56
50.09167	-57
50.10000	-59
50.10833	-61
50.11667	-63
50.12500	-64
50.13333	-66
50.14167	-67
50.15000	-67
50.15833	-66
50.16667	-65
50.17500	-64
50.18333	-63
50.19167	-63
50.20000	-63
50.20833	-63
50.21667	-63
50.22500	-63
50.23333	-62
50.24167	-61
50.25000	-59
50.25833	-57
50.26667	-54
50.27500	-50
50.28333	-48
50.29167	-48
50.30000	-49
50.30833	-52
50.31667	-55
50.32500	-56
50.33333	-57
50.34167	-56
50.35000	-54
50.35833	-53
50.36667	-54
50.37500	-56
50.38333	-59
50.39167	-61
50.40000	-60
50.40833	-57
50.41667	-52
50.42500	-47
50.43333	-42
50.44167	-38
50.45000	-37
50.45833	-37
50.46667	-39
50.47500	-42
50.48333	-45
50.49167	-48
50.50000	-48
50.50833	-44
50.51667	-38
50.52500	-32
50.53333	-27
50.54167	-25
50.55000	-25
50.55833	-26
50.56667	-26
50.57500	-27
50.58333	-27
50.59167	-26
50.60000	-24
50.60833	-21
50.61667	-19
50.62500	-18
50.63333	-18
50.64167	-17
50.65000	-16
50.65833	-13
50.66667	-10
50.67500	-7
50.68333	-7
50.69167	-9
50.70000	-10
50.70833	-9
50.71667	-7
50.72500	-5
50.73333	-4
50.74167	-5
50.75000	-8
50.75833	-8
50.76667	-4
50.77500	3
50.78333	10
50.79167	16
50.80000	19
50.80833	17
50.81667	15
50.82500	14
50.83333	13
50.84167	13
50.85000	13
50.85833	13
50.86667	12
50.87500	10
50.88333	10
50.89167	10
50.90000	12
50.90833	15
50.91667	18
50.92500	21
50.93333	23
50.94167	23
50.95000	21
50.95833	19
50.96667	19
50.97500	20
50.98333	21
50.99167	22
51.00000	24
51.00833	27
51.01667	30
51.02500	35
51.03333	39
51.04167	42
51.05000	40
51.05833	34
51.06667	27
51.07500	20
51.08333	16
51.09167	15
51.10000	18
51.10833	22
51.11667	26
51.12500	29
51.13333	31
51.14167	33
51.15000	34
51.15833	33
51.16667	31
51.17500	28
51.18333	24
51.19167	22
51.20000	20
51.20833	20
51.21667	19
51.22500	19
51.23333	17
51.24167	15
51.25000	13
51.25833	12
51.26667	11
51.27500	11
51.28333	12
51.29167	15
51.30000	18
51.30833	20
51.31667	22
51.32500	23
51.33333	24
51.34167	24
51.35000	24
51.35833	23
51.36667	21
51.37500	19
51.38333	15
51.39167	10
51.40000	6
51.40833	4
51.41667	2
51.42500	-1
51.43333	-6
51.44167	-14
51.45000	-23
51.45833	-28
51.46667	-29
51.47500	-28
51.48333	-26
51.49167	-24
51.50000	-23
51.50833	-23
51.51667	-22
51.52500	-20
51.53333	-16
51.54167	-12
51.55000	-10
51.55833	-11
51.56667	-16
51.57500	-22
51.58333	-28
51.59167	-33
51.60000	-35
51.60833	-34
51.61667	-31
51.62500	-28
51.63333	-24
51.64167	-22
51.65000	-21
51.65833	-21
51.66667	-22
51.67500	-24
51.68333	-27
51.69167	-30
51.70000	-33
51.70833	-36
51.71667	-38
51.72500	-39
51.73333	-40
51.74167	-42
51.75000	-44
51.75833	-46
51.76667	-46
51.77500	-45
51.78333	-43
51.79167	-42
51.80000	-42
51.80833	-45
51.81667	-49
51.82500	-54
51.83333	-58
51.84167	-61
51.85000	-63
51.85833	-64
51.86667	-63
51.87500	-62
51.88333	-63
51.89167	-65
51.90000	-67
51.90833	-69
51.91667	-68
51.92500	-65
51.93333	-62
51.94167	-59
51.95000	-57
51.95833	-56
51.96667	-56
51.97500	-57
51.98333	-58
51.99167	-59
52.00000	-59
52.00833	-59
52.01667	-59
52.02500	-59
52.03333	-60
52.04167	-61
52.05000	-62
52.05833	-63
52.06667	-63
52.07500	-62
52.08333	-62
52.09167	-61
52.10000	-60
52.10833	-60
52.11667	-59
52.12500	-60
52.13333	-61
52.14167	-63
52.15000	-65
52.15833	-68
52.16667	-70
52.17500	-72
52.18333	-72
52.19167	-72
52.20000	-71
52.20833	-70
52.21667	-69
52.22500	-69
52.23333	-71
52.24167	-72
52.25000	-72
52.25833	-72
52.26667	-74
52.27500	-76
52.28333	-79
52.29167	-82
52.30000	-83
52.30833	-82
52.31667	-79
52.32500	-75
52.33333	-71
52.34167	-68
52.35000	-67
52.35833	-70
52.36667	-75
52.37500	-81
52.38333	-85
52.39167	-86
52.40000	-87
52.40833	-88
52.41667	-90
52.42500	-93
52.43333	-96
52.44167	-94
52.45000	-90
52.45833	-84
52.46667	-79
52.47500	-75
52.48333	-74
52.49167	-74
52.50000	-75
52.50833	-75
52.51667	-76
52.52500	-78
52.53333	-81
52.54167	-85
52.55000	-87
52.55833	-89
52.56667	-88
52.57500	-86
52.58333	-82
52.59167	-77
52.60000	-73
52.60833	-71
52.61667	-72
52.62500	-74
52.63333	-77
52.64167	-79
52.65000	-80
52.65833	-79
52.66667	-76
52.67500	-73
52.68333	-71
52.69167	-70
52.70000	-70
52.70833	-72
52.71667	-73
52.72500	-74
52.73333	-74
52.74167	-75
52.75000	-76
52.75833	-77
52.76667	-77
52.77500	-76
52.78333	-74
52.79167	-72
52.80000	-70
52.80833	-70
52.81667	-72
52.82500	-74
52.83333	-77
52.84167	-79
52.85000	-78
52.85833	-77
52.86667	-75
52.87500	-74
52.88333	-75
52.89167	-77
52.90000	-79
52.90833	-79
52.91667	-76
52.92500	-73
52.93333	-70
52.94167	-68
52.95000	-68
52.95833	-70
52.96667	-72
52.97500	-74
52.98333	-77
52.99167	-80
53.00000	-83
53.00833	-84
53.01667	-84
53.02500	-84
53.03333	-83
53.04167	-81
53.05000	-78
53.05833	-75
53.06667	-71
53.07500	-68
53.08333	-65
53.09167	-62
53.10000	-61
53.10833	-62
53.11667	-65
53.12500	-70
53.13333	-77
53.14167	-83
53.15000	-88
53.15833	-93
53.16667	-96
53.17500	-98
53.18333	-97
53.19167	-93
53.20000	-88
53.20833	-83
53.21667	-78
53.22500	-75
53.23333	-74
53.24167	-73
53.25000	-73
53.25833	-72
53.26667	-70
53.27500	-68
53.28333	-69
53.29167	-72
53.30000	-77
53.30833	-81
53.31667	-83
53.32500	-84
53.33333	-83
53.34167	-82
53.35000	-81
53.35833	-79
53.36667	-78
53.37500	-76
53.38333	-73
53.39167	-71
53.40000	-70
53.40833	-71
53.41667	-73
53.42500	-74
53.43333	-74
53.44167	-72
53.45000	-71
53.45833	-70
53.46667	-70
53.47500	-70
53.48333	-71
53.49167	-71
53.50000	-71
53.50833	-72
53.51667	-75
53.52500	-79
53.53333	-83
53.54167	-85
53.55000	-85
53.55833	-82
53.56667	-77
53.57500	-72
53.58333	-69
53.59167	-67
53.60000	-68
53.60833	-69
53.61667	-71
53.62500	-72
53.63333	-73
53.64167	-72
53.65000	-70
53.65833	-67
53.66667	-64
53.67500	-61
53.68333	-60
53.69167	-61
53.70000	-63
53.70833	-67
53.71667	-70
53.72500	-72
53.73333	-73
53.74167	-71
53.75000	-69
53.75833	-65
53.76667	-63
53.77500	-60
53.78333	-58
53.79167	-56
53.80000	-54
53.80833	-52
53.81667	-50
53.82500	-48
53.83333	-45
53.84167	-42
53.85000	-38
53.85833	-32
53.86667	-27
53.87500	-21
53.88333	-17
53.89167	-15
53.90000	-15
53.90833	-15
53.91667	-15
53.92500	-13
53.93333	-11
53.94167	-10
53.95000	-10
53.95833	-10
53.96667	-9
53.97500	-7
53.98333	-2
53.99167	3
54.00000	8
54.00833	13
54.01667	16
54.02500	18
54.03333	18
54.04167	17
54.05000	17
54.05833	19
54.06667	23
54.07500	29
54.08333	36
54.09167	45
54.10000	53
54.10833	60
54.11667	65
54.12500	67
54.13333	68
54.14167	69
54.15000	72
54.15833	76
54.16667	82
54.17500	88
54.18333	94
54.19167	99
54.20000	104
54.20833	110
54.21667	115
54.22500	120
54.23333	124
54.24167	128
54.25000	130
54.25833	134
54.26667	139
54.27500	145
54.28333	152
54.29167	159
54.30000	164
54.30833	170
54.31667	177
54.32500	185
54.33333	193
54.34167	201
54.35000	208
54.35833	214
54.36667	218
54.37500	222
54.38333	229
54.39167	241
54.40000	252
54.40833	263
54.41667	272
54.42500	279
54.43333	286
54.44167	294
54.45000	303
54.45833	312
54.46667	320
54.47500	330
54.48333	341
54.49167	353
54.50000	366
54.50833	379
54.51667	391
54.52500	402
54.53333	413
54.54167	422
54.55000	430
54.55833	438
54.56667	445
54.57500	452
54.58333	461
54.59167	472
54.60000	482
54.60833	493
54.61667	503
54.62500	515
54.63333	526
54.64167	538
54.65000	549
54.65833	559
54.66667	568
54.67500	576
54.68333	584
54.69167	592
54.70000	602
54.70833	613
54.71667	623
54.72500	632
54.73333	639
54.74167	646
54.75000	652
54.75833	660
54.76667	671
54.77500	684
54.78333	699
54.79167	713
54.80000	728
54.80833	742
54.81667	756
54.82500	767
54.83333	778
54.84167	788
54.85000	799
54.85833	811
54.86667	823
54.87500	834
54.88333	844
54.89167	854
54.90000	862
54.90833	870
54.91667	878
54.92500	888
54.93333	898
54.94167	910
54.95000	922
54.95833	932
54.96667	941
54.97500	948
54.98333	956
54.99167	963
55.00000	969
55.00833	975
55.01667	982
55.02500	989
55.03333	996
55.04167	1004
55.05000	1014
55.05833	1022
55.06667	1030
55.07500	1038
55.08333	1046
55.09167	1054
55.10000	1062
55.10833	1069
55.11667	1076
55.12500	1082
55.13333	1088
55.14167	1095
55.15000	1101
55.15833	1107
55.16667	1112
55.17500	1116
55.18333	1119
55.19167	1124
55.20000	1130
55.20833	1139
55.21667	1147
55.22500	1154
55.23333	1159
55.24167	1161
55.25000	1163
55.25833	1163
55.26667	1164
55.27500	1166
55.28333	1168
55.29167	1171
55.30000	1176
55.30833	1183
55.31667	1190
55.32500	1196
55.33333	1202
55.34167	1206
55.35000	1208
55.35833	1210
55.36667	1212
55.37500	1215
55.38333	1217
55.39167	1218
55.40000	1218
55.40833	1218
55.41667	1218
55.42500	1218
55.43333	1220
55.44167	1222
55.45000	1221
55.45833	1220
55.46667	1217
55.47500	1213
55.48333	1210
55.49167	1208
55.50000	1206
55.50833	1207
55.51667	1209
55.52500	1210
55.53333	1212
55.54167	1215
55.55000	1217
55.55833	1219
55.56667	1219
55.57500	1217
55.58333	1215
55.59167	1213
55.60000	1210
55.60833	1205
55.61667	1200
55.62500	1193
55.63333	1185
55.64167	1178
55.65000	1170
55.65833	1163
55.66667	1158
55.67500	1154
55.68333	1152
55.69167	1152
55.70000	1151
55.70833	1150
55.71667	1148
55.72500	1144
55.73333	1141
55.74167	1137
55.75000	1133
55.75833	1131
55.76667	1131
55.77500	1132
55.78333	1133
55.79167	1132
55.80000	1129
55.80833	1123
55.81667	1116
55.82500	1108
55.83333	1101
55.84167	1092
55.85000	1083
55.85833	1073
55.86667	1063
55.87500	1053
55.88333	1045
55.89167	1038
55.90000	1031
55.90833	1025
55.91667	1020
55.92500	1015
55.93333	1010
55.94167	1005
55.95000	1000
55.95833	995
55.96667	991
55.97500	987
55.98333	984
55.99167	980
56.00000	975
56.00833	969
56.01667	962
56.02500	955
56.03333	949
56.04167	943
56.05000	938
56.05833	933
56.06667	928
56.07500	923
56.08333	918
56.09167	913
56.10000	906
56.10833	898
56.11667	889
56.12500	881
56.13333	873
56.14167	867
56.15000	863
56.15833	858
56.16667	852
56.17500	845
56.18333	838
56.19167	831
56.20000	826
56.20833	822
56.21667	818
56.22500	810
56.23333	801
56.24167	791
56.25000	781
56.25833	773
56.26667	767
56.27500	764
56.28333	760
56.29167	754
56.30000	746
56.30833	737
56.31667	728
56.32500	722
56.33333	717
56.34167	714
56.35000	712
56.35833	708
56.36667	703
56.37500	697
56.38333	691
56.39167	686
56.40000	679
56.40833	671
56.41667	663
56.42500	656
56.43333	650
56.44167	644
56.45000	639
56.45833	633
56.46667	626
56.47500	620
56.48333	614
56.49167	610
56.50000	605
56.50833	598
56.51667	591
56.52500	586
56.53333	581
56.54167	577
56.55000	573
56.55833	568
56.56667	561
56.57500	553
56.58333	545
56.59167	536
56.60000	529
56.60833	525
56.61667	523
56.62500	522
56.63333	522
56.64167	520
56.65000	516
56.65833	510
56.66667	503
56.67500	496
56.68333	490
56.69167	485
56.70000	481
56.70833	477
56.71667	474
56.72500	471
56.73333	467
56.74167	463
56.75000	459
56.75833	455
56.76667	451
56.77500	447
56.78333	445
56.79167	445
56.80000	445
56.80833	442
56.81667	436
56.82500	429
56.83333	421
56.84167	414
56.85000	408
56.85833	403
56.86667	400
56.87500	397
56.88333	394
56.89167	389
56.90000	385
56.90833	381
56.91667	378
56.92500	377
56.93333	376
56.94167	374
56.95000	371
56.95833	366
56.96667	362
56.97500	357
56.98333	353
56.99167	349
57.00000	344
57.00833	338
57.01667	332
57.02500	325
57.03333	319
57.04167	315
57.05000	313
57.05833	313
57.06667	313
57.07500	313
57.08333	311
57.09167	309
57.10000	306
57.10833	305
57.11667	305
57.12500	304
57.13333	302
57.14167	299
57.15000	293
57.15833	288
57.16667	282
57.17500	278
57.18333	275
57.19167	273
57.20000	271
57.20833	268
57.21667	262
57.22500	255
57.23333	249
57.24167	243
57.25000	239
57.25833	236
57.26667	234
57.27500	233
57.28333	230
57.29167	225
57.30000	221
57.30833	217
57.31667	216
57.32500	214
57.33333	214
57.34167	213
57.35000	211
57.35833	207
57.36667	203
57.37500	198
57.38333	194
57.39167	190
57.40000	189
57.40833	190
57.41667	192
57.42500	193
57.43333	193
57.44167	194
57.45000	195
57.45833	195
57.46667	193
57.47500	189
57.48333	184
57.49167	178
57.50000	171
57.50833	164
57.51667	158
57.52500	153
57.53333	150
57.54167	148
57.55000	149
57.55833	149
57.56667	147
57.57500	145
57.58333	143
57.59167	142
57.60000	143
57.60833	143
57.61667	144
57.62500	144
57.63333	143
57.64167	141
57.65000	138
57.65833	134
57.66667	130
57.67500	127
57.68333	125
57.69167	124
57.70000	125
57.70833	128
57.71667	129
57.72500	129
57.73333	127
57.74167	123
57.75000	117
57.75833	110
57.76667	104
57.77500	100
57.78333	100
57.79167	102
57.80000	104
57.80833	104
57.81667	102
57.82500	97
57.83333	90
57.84167	83
57.85000	78
57.85833	76
57.86667	75
57.87500	76
57.88333	78
57.89167	80
57.90000	82
57.90833	84
57.91667	87
57.92500	90
57.93333	93
57.94167	94
57.95000	95
57.95833	93
57.96667	91
57.97500	88
57.98333	88
57.99167	89
58.00000	90
58.00833	91
58.01667	90
58.02500	87
58.03333	84
58.04167	80
58.05000	75
58.05833	71
58.06667	69
58.07500	68
58.08333	70
58.09167	74
58.10000	77
58.10833	79
58.11667	79
58.12500	79
58.13333	77
58.14167	74
58.15000	70
58.15833	66
58.16667	60
58.17500	55
58.18333	51
58.19167	48
58.20000	47
58.20833	49
58.21667	51
58.22500	53
58.23333	54
58.24167	54
58.25000	53
58.25833	51
58.26667	49
58.27500	47
58.28333	45
58.29167	44
58.30000	42
58.30833	41
58.31667	41
58.32500	40
58.33333	39
58.34167	39
58.35000	39
58.35833	38
58.36667	38
58.37500	37
58.38333	37
58.39167	35
58.40000	34
58.40833	33
58.41667	32
58.42500	31
58.43333	29
58.44167	28
58.45000	29
58.45833	29
58.46667	29
58.47500	28
58.48333	25
58.49167	21
58.50000	16
58.50833	11
58.51667	8
58.52500	6
58.53333	7
58.54167	10
58.55000	13
58.55833	16
58.56667	17
58.57500	17
58.58333	18
58.59167	20
58.60000	19
58.60833	16
58.61667	11
58.62500	6
58.63333	2
58.64167	1
58.65000	3
58.65833	6
58.66667	8
58.67500	10
58.68333	10
58.69167	10
58.70000	9
58.70833	10
58.71667	12
58.72500	13
58.73333	13
58.74167	12
58.75000	11
58.75833	9
58.76667	7
58.77500	4
58.78333	-1
58.79167	-6
58.80000	-9
58.80833	-9
58.81667	-8
58.82500	-6
58.83333	-4
58.84167	-3
58.85000	-3
58.85833	-3
58.86667	-1
58.87500	2
58.88333	5
58.89167	5
58.90000	3
58.90833	-2
58.91667	-7
58.92500	-11
58.93333	-16
58.94167	-18
58.95000	-18
58.95833	-16
58.96667	-12
58.97500	-8
58.98333	-5
58.99167	-3
59.00000	-2
59.00833	-3
59.01667	-6
59.02500	-9
59.03333	-13
59.04167	-15
59.05000	-16
59.05833	-14
59.06667	-12
59.07500	-9
59.08333	-7
59.09167	-7
59.10000	-8
59.10833	-11
59.11667	-13
59.12500	-15
59.13333	-17
59.14167	-17
59.15000	-17
59.15833	-17
59.16667	-18
59.17500	-21
59.18333	-23
59.19167	-24
59.20000	-25
59.20833	-25
59.21667	-24
59.22500	-24
59.23333	-26
59.24167	-27
59.25000	-26
59.25833	-25
59.26667	-24
59.27500	-22
59.28333	-20
59.29167	-17
59.30000	-15
59.30833	-12
59.31667	-12
59.32500	-14
59.33333	-19
59.34167	-25
59.35000	-31
59.35833	-34
59.36667	-34
59.37500	-31
59.38333	-27
59.39167	-22
59.40000	-19
59.40833	-19
59.41667	-19
59.42500	-21
59.43333	-25
59.44167	-28
59.45000	-32
59.45833	-35
59.46667	-38
59.47500	-40
59.48333	-41
59.49167	-40
59.50000	-39
59.50833	-38
59.51667	-37
59.52500	-39
59.53333	-41
59.54167	-43
59.55000	-44
59.55833	-42
59.56667	-38
59.57500	-35
59.58333	-33
59.59167	-35
59.60000	-38
59.60833	-41
59.61667	-45
59.62500	-48
59.63333	-50
59.64167	-51
59.65000	-49
59.65833	-46
59.66667	-42
59.67500	-38
59.68333	-36
59.69167	-37
59.70000	-38
59.70833	-40
59.71667	-41
59.72500	-42
59.73333	-42
59.74167	-42
59.75000	-41
59.75833	-41
59.76667	-40
59.77500	-39
59.78333	-39
59.79167	-41
59.80000	-44
59.80833	-46
59.81667	-48
59.82500	-50
59.83333	-49
59.84167	-49
59.85000	-48
59.85833	-47
59.86667	-45
59.87500	-42
59.88333	-40
59.89167	-40
59.90000	-43
59.90833	-49
59.91667	-55
59.92500	-57
59.93333	-55
59.94167	-52
59.95000	-48
59.95833	-45
59.96667	-45
59.97500	-45
59.98333	-46
59.99167	-45
60.00000	-44

[LC Chromatogram(Detector A-Ch2)]
Interval(msec)	500
# of Points	7201
Start Time(min)	0.000
End Time(min)	60.000
Intensity Units	mV
Intensity Multiplier	0.001
Wavelength(nm)	230
R.Time (min)	Intensity
0.00000	-151
0.00833	-151
0.01667	-91
0.02500	-2
0.03333	-4
0.04167	-8
0.05000	-11
0.05833	-15
0.06667	-18
0.07500	-22
0.08333	-25
0.09167	-28
0.10000	-29
0.10833	-30
0.11667	-31
0.12500	-31
0.13333	-33
0.14167	-37
0.15000	-42
0.15833	-47
0.16667	-52
0.17500	-57
0.18333	-62
0.19167	-66
0.20000	-70
0.20833	-74
0.21667	-77
0.22500	-79
0.23333	-81
0.24167	-83
0.25000	-85
0.25833	-87
0.26667	-90
0.27500	-93
0.28333	-96
0.29167	-98
0.30000	-101
0.30833	-103
0.31667	-105
0.32500	-106
0.33333	-107
0.34167	-109
0.35000	-111
0.35833	-114
0.36667	-117
0.37500	-122
0.38333	-126
0.39167	-130
0.40000	-133
0.40833	-134
0.41667	-133
0.42500	-132
0.43333	-132
0.44167	-134
0.45000	-137
0.45833	-141
0.46667	-146
0.47500	-151
0.48333	-156
0.49167	-161
0.50000	-164
0.50833	-167
0.51667	-168
0.52500	-169
0.53333	-170
0.54167	-170
0.55000	-169
0.55833	-169
0.56667	-171
0.57500	-174
0.58333	-178
0.59167	-182
0.60000	-186
0.60833	-190
0.61667	-192
0.62500	-194
0.63333	-196
0.64167	-196
0.65000	-197
0.65833	-199
0.66667	-201
0.67500	-203
0.68333	-205
0.69167	-206
0.70000	-208
0.70833	-209
0.71667	-211
0.72500	-213
0.73333	-213
0.74167	-212
0.75000	-212
0.75833	-212
0.76667	-214
0.77500	-218
0.78333	-222
0.79167	-225
0.80000	-229
0.80833	-231
0.81667	-232
0.82500	-231
0.83333	-231
0.84167	-231
0.85000	-233
0.85833	-235
0.86667	-238
0.87500	-241
0.88333	-245
0.89167	-248
0.90000	-251
0.90833	-253
0.91667	-254
0.92500	-255
0.93333	-257
0.94167	-260
0.95000	-263
0.95833	-265
0.96667	-268
0.97500	-270
0.98333	-273
0.99167	-276
1.00000	-280
1.00833	-282
1.01667	-282
1.02500	-281
1.03333	-279
1.04167	-277
1.05000	-277
1.05833	-277
1.06667	-280
1.07500	-283
1.08333	-286
1.09167	-288
1.10000	-288
1.10833	-287
1.11667	-286
1.12500	-286
1.13333	-288
1.14167	-293
1.15000	-298
1.15833	-301
1.16667	-304
1.17500	-305
1.18333	-306
1.19167	-307
1.20000	-309
1.20833	-312
1.21667	-316
1.22500	-321
1.23333	-326
1.24167	-331
1.25000	-334
1.25833	-335
1.26667	-334
1.27500	-334
1.28333	-333
1.29167	-334
1.30000	-335
1.30833	-337
1.31667	-337
1.32500	-338
1.33333	-339
1.34167	-340
1.35000	-342
1.35833	-346
1.36667	-351
1.37500	-356
1.38333	-360
1.39167	-362
1.40000	-362
1.40833	-362
1.41667	-361
1.42500	-362
1.43333	-363
1.44167	-365
1.45000	-367
1.45833	-368
1.46667	-368
1.47500	-368
1.48333	-367
1.49167	-365
1.50000	-364
1.50833	-363
1.51667	-362
1.52500	-361
1.53333	-361
1.54167	-362
1.55000	-364
1.55833	-367
1.56667	-370
1.57500	-373
1.58333	-376
1.59167	-379
1.60000	-380
1.60833	-381
1.61667	-382
1.62500	-383
1.63333	-383
1.64167	-382
1.65000	-382
1.65833	-384
1.66667	-386
1.67500	-387
1.68333	-388
1.69167	-389
1.70000	-390
1.70833	-391
1.71667	-393
1.72500	-397
1.73333	-400
1.74167	-402
1.75000	-404
1.75833	-404
1.76667	-404
1.77500	-404
1.78333	-403
1.79167	-404
1.80000	-407
1.80833	-412
1.81667	-417
1.82500	-422
1.83333	-425
1.84167	-425
1.85000	-425
1.85833	-424
1.86667	-423
1.87500	-422
1.88333	-422
1.89167	-422
1.90000	-421
1.90833	-420
1.91667	-420
1.92500	-421
1.93333	-423
1.94167	-424
1.95000	-426
1.95833	-427
1.96667	-430
1.97500	-434
1.98333	-438
1.99167	-442
2.00000	-445
2.00833	-446
2.01667	-445
2.02500	-444
2.03333	-441
2.04167	-438
2.05000	-436
2.05833	-436
2.06667	-437
2.07500	-440
2.08333	-443
2.09167	-446
2.10000	-447
2.10833	-448
2.11667	-451
2.12500	-454
2.13333	-459
2.14167	-465
2.15000	-469
2.15833	-470
2.16667	-469
2.17500	-466
2.18333	-462
2.19167	-459
2.20000	-456
2.20833	-455
2.21667	-456
2.22500	-460
2.23333	-463
2.24167	-467
2.25000	-470
2.25833	-471
2.26667	-473
2.27500	-474
2.28333	-475
2.29167	-476
2.30000	-477
2.30833	-478
2.31667	-479
2.32500	-479
2.33333	-479
2.34167	-477
2.35000	-476
2.35833	-474
2.36667	-474
2.37500	-475
2.38333	-478
2.39167	-480
2.40000	-481
2.40833	-481
2.41667	-480
2.42500	-480
2.43333	-480
2.44167	-483
2.45000	-486
2.45833	-489
2.46667	-492
2.47500	-494
2.48333	-496
2.49167	-497
2.50000	-497
2.50833	-496
2.51667	-496
2.52500	-496
2.53333	-496
2.54167	-498
2.55000	-498
2.55833	-498
2.56667	-497
2.57500	-496
2.58333	-497
2.59167	-498
2.60000	-499
2.60833	-501
2.61667	-503
2.62500	-505
2.63333	-507
2.64167	-508
2.65000	-510
2.65833	-510
2.66667	-510
2.67500	-512
2.68333	-514
2.69167	-515
2.70000	-515
2.70833	-514
2.71667	-513
2.72500	-511
2.73333	-510
2.74167	-510
2.75000	-512
2.75833	-514
2.76667	-517
2.77500	-519
2.78333	-520
2.79167	-521
2.80000	-519
2.80833	-518
2.81667	-518
2.82500	-519
2.83333	-521
2.84167	-525
2.85000	-528
2.85833	-530
2.86667	-531
2.87500	-531
2.88333	-531
2.89167	-531
2.90000	-532
2.90833	-534
2.91667	-536
2.92500	-538
2.93333	-540
2.94167	-542
2.95000	-543
2.95833	-543
2.96667	-542
2.97500	-541
2.98333	-541
2.99167	-543
3.00000	-544
3.00833	-546
3.01667	-546
3.02500	-545
3.03333	-543
3.04167	-541
3.05000	-540
3.05833	-540
3.06667	-541
3.07500	-543
3.08333	-546
3.09167	-549
3.10000	-552
3.10833	-554
3.11667	-556
3.12500	-556
3.13333	-555
3.14167	-553
3.15000	-551
3.15833	-551
3.16667	-552
3.17500	-554
3.18333	-556
3.19167	-558
3.20000	-560
3.20833	-562
3.21667	-564
3.22500	-566
3.23333	-567
3.24167	-567
3.25000	-565
3.25833	-562
3.26667	-558
3.27500	-555
3.28333	-555
3.29167	-558
3.30000	-562
3.30833	-567
3.31667	-570
3.32500	-571
3.33333	-570
3.34167	-569
3.35000	-567
3.35833	-567
3.36667	-568
3.37500	-568
3.38333	-568
3.39167	-569
3.40000	-568
3.40833	-566
3.41667	-566
3.42500	-567
3.43333	-568
3.44167	-569
3.45000	-569
3.45833	-569
3.46667	-569
3.47500	-569
3.48333	-569
3.49167	-569
3.50000	-568
3.50833	-566
3.51667	-566
3.52500	-566
3.53333	-568
3.54167	-571
3.55000	-574
3.55833	-577
3.56667	-579
3.57500	-581
3.58333	-582
3.59167	-582
3.60000	-582
3.60833	-581
3.61667	-582
3.62500	-583
3.63333	-585
3.64167	-587
3.65000	-589
3.65833	-590
3.66667	-589
3.67500	-586
3.68333	-584
3.69167	-581
3.70000	-580
3.70833	-578
3.71667	-579
3.72500	-581
3.73333	-583
3.74167	-583
3.75000	-583
3.75833	-584
3.76667	-586
3.77500	-588
3.78333	-590
3.79167	-591
3.80000	-592
3.80833	-592
3.81667	-592
3.82500	-591
3.83333	-590
3.84167	-589
3.85000	-588
3.85833	-586
3.86667	-585
3.87500	-585
3.88333	-586
3.89167	-589
3.90000	-594
3.90833	-599
3.91667	-601
3.92500	-602
3.93333	-603
3.94167	-603
3.95000	-603
3.95833	-603
3.96667	-603
3.97500	-602
3.98333	-600
3.99167	-598
4.00000	-598
4.00833	-599
4.01667	-601
4.02500	-604
4.03333	-605
4.04167	-604
4.05000	-603
4.05833	-602
4.06667	-602
4.07500	-604
4.08333	-607
4.09167	-609
4.10000	-610
4.10833	-610
4.11667	-609
4.12500	-609
4.13333	-609
4.14167	-610
4.15000	-612
4.15833	-614
4.16667	-615
4.17500	-614
4.18333	-612
4.19167	-610
4.20000	-609
4.20833	-609
4.21667	-611
4.22500	-613
4.23333	-615
4.24167	-617
4.25000	-618
4.25833	-619
4.26667	-619
4.27500	-619
4.28333	-618
4.29167	-617
4.30000	-617
4.30833	-617
4.31667	-616
4.32500	-615
4.33333	-614
4.34167	-615
4.35000	-618
4.35833	-621
4.36667	-624
4.37500	-625
4.38333	-626
4.39167	-625
4.40000	-625
4.40833	-624
4.41667	-624
4.42500	-625
4.43333	-626
4.44167	-627
4.45000	-628
4.45833	-628
4.46667	-629
4.47500	-629
4.48333	-629
4.49167	-630
4.50000	-630
4.50833	-631
4.51667	-633
4.52500	-634
4.53333	-635
4.54167	-635
4.55000	-634
4.55833	-633
4.56667	-631
4.57500	-631
4.58333	-631
4.59167	-631
4.60000	-631
4.60833	-632
4.61667	-633
4.62500	-635
4.63333	-637
4.64167	-640
4.65000	-643
4.65833	-645
4.66667	-644
4.67500	-642
4.68333	-638
4.69167	-635
4.70000	-634
4.70833	-634
4.71667	-635
4.72500	-637
4.73333	-637
4.74167	-638
4.75000	-638
4.75833	-638
4.76667	-639
4.77500	-641
4.78333	-643
4.79167	-644
4.80000	-644
4.80833	-644
4.81667	-643
4.82500	-642
4.83333	-642
4.84167	-643
4.85000	-644
4.85833	-644
4.86667	-643
4.87500	-642
4.88333	-642
4.89167	-642
4.90000	-644
4.90833	-646
4.91667	-647
4.92500	-648
4.93333	-648
4.94167	-647
4.95000	-646
4.95833	-647
4.96667	-648
4.97500	-650
4.98333	-652
4.99167	-653
5.00000	-653
5.00833	-652
5.01667	-652
5.02500	-653
5.03333	-654
5.04167	-656
5.05000	-657
5.05833	-657
5.06667	-657
5.07500	-657
5.08333	-658
5.09167	-659
5.10000	-658
5.10833	-656
5.11667	-654
5.12500	-653
5.13333	-653
5.14167	-655
5.15000	-657
5.15833	-659
5.16667	-661
5.17500	-661
5.18333	-660
5.19167	-658
5.20000	-658
5.20833	-659
5.21667	-660
5.22500	-662
5.23333	-662
5.24167	-662
5.25000	-662
5.25833	-663
5.26667	-663
5.27500	-663
5.28333	-661
5.29167	-659
5.30000	-657
5.30833	-656
5.31667	-658
5.32500	-660
5.33333	-662
5.34167	-664
5.35000	-665
5.35833	-666
5.36667	-665
5.37500	-665
5.38333	-664
5.39167	-664
5.40000	-666
5.40833	-668
5.41667	-669
5.42500	-670
5.43333	-672
5.44167	-674
5.45000	-676
5.45833	-678
5.46667	-679
5.47500	-679
5.48333	-677
5.49167	-676
5.50000	-674
5.50833	-672
5.51667	-670
5.52500	-669
5.53333	-669
5.54167	-669
5.55000	-670
5.55833	-669
5.56667	-668
5.57500	-668
5.58333	-668
5.59167	-669
5.60000	-671
5.60833	-671
5.61667	-671
5.62500	-669
5.63333	-667
5.64167	-665
5.65000	-664
5.65833	-664
5.66667	-666
5.67500	-669
5.68333	-672
5.69167	-675
5.70000	-675
5.70833	-675
5.71667	-675
5.72500	-675
5.73333	-676
5.74167	-676
5.75000	-676
5.75833	-676
5.76667	-675
5.77500	-675
5.78333	-677
5.79167	-680
5.80000	-685
5.80833	-688
5.81667	-691
5.82500	-693
5.83333	-694
5.84167	-693
5.85000	-691
5.85833	-687
5.86667	-683
5.87500	-680
5.88333	-677
5.89167	-675
5.90000	-674
5.90833	-674
5.91667	-675
5.92500	-676
5.93333	-677
5.94167	-679
5.95000	-680
5.95833	-682
5.96667	-683
5.97500	-685
5.98333	-686
5.99167	-688
6.00000	-689
6.00833	-689
6.01667	-688
6.02500	-685
6.03333	-683
6.04167	-683
6.05000	-685
6.05833	-688
6.06667	-691
6.07500	-693
6.08333	-694
6.09167	-694
6.10000	-695
6.10833	-696
6.11667	-696
6.12500	-695
6.13333	-695
6.14167	-694
6.15000	-693
6.15833	-692
6.16667	-691
6.17500	-691
6.18333	-690
6.19167	-690
6.20000	-689
6.20833	-688
6.21667	-687
6.22500	-686
6.23333	-685
6.24167	-685
6.25000	-685
6.25833	-684
6.26667	-684
6.27500	-683
6.28333	-685
6.29167	-687
6.30000	-691
6.30833	-695
6.31667	-697
6.32500	-697
6.33333	-696
6.34167	-694
6.35000	-691
6.35833	-690
6.36667	-689
6.37500	-691
6.38333	-693
6.39167	-695
6.40000	-698
6.40833	-700
6.41667	-702
6.42500	-702
6.43333	-702
6.44167	-701
6.45000	-700
6.45833	-700
6.46667	-701
6.47500	-702
6.48333	-702
6.49167	-702
6.50000	-700
6.50833	-698
6.51667	-696
6.52500	-694
6.53333	-692
6.54167	-690
6.55000	-690
6.55833	-691
6.56667	-693
6.57500	-695
6.58333	-698
6.59167	-700
6.60000	-701
6.60833	-702
6.61667	-701
6.62500	-700
6.63333	-698
6.64167	-698
6.65000	-698
6.65833	-700
6.66667	-700
6.67500	-700
6.68333	-699
6.69167	-698
6.70000	-697
6.70833	-698
6.71667	-698
6.72500	-698
6.73333	-698
6.74167	-697
6.75000	-696
6.75833	-695
6.76667	-694
6.77500	-692
6.78333	-691
6.79167	-691
6.80000	-693
6.80833	-697
6.81667	-703
6.82500	-709
6.83333	-714
6.84167	-716
6.85000	-716
6.85833	-714
6.86667	-712
6.87500	-711
6.88333	-709
6.89167	-707
6.90000	-704
6.90833	-702
6.91667	-700
6.92500	-699
6.93333	-698
6.94167	-698
6.95000	-699
6.95833	-699
6.96667	-700
6.97500	-701
6.98333	-701
6.99167	-701
7.00000	-701
7.00833	-700
7.01667	-700
7.02500	-701
7.03333	-702
7.04167	-704
7.05000	-705
7.05833	-706
7.06667	-705
7.07500	-705
7.08333	-706
7.09167	-708
7.10000	-709
7.10833	-710
7.11667	-710
7.12500	-710
7.13333	-710
7.14167	-712
7.15000	-714
7.15833	-716
7.16667	-717
7.17500	-716
7.18333	-714
7.19167	-713
7.20000	-713
7.20833	-715
7.21667	-718
7.22500	-722
7.23333	-724
7.24167	-725
7.25000	-725
7.25833	-723
7.26667	-721
7.27500	-719
7.28333	-717
7.29167	-716
7.30000	-715
7.30833	-713
7.31667	-712
7.32500	-712
7.33333	-712
7.34167	-714
7.35000	-716
7.35833	-718
7.36667	-721
7.37500	-722
7.38333	-723
7.39167	-724
7.40000	-725
7.40833	-725
7.41667	-725
7.42500	-724
7.43333	-724
7.44167	-724
7.45000	-724
7.45833	-724
7.46667	-724
7.47500	-723
7.48333	-722
7.49167	-722
7.50000	-723
7.50833	-725
7.51667	-726
7.52500	-728
7.53333	-729
7.54167	-730
7.55000	-731
7.55833	-732
7.56667	-734
7.57500	-736
7.58333	-737
7.59167	-738
7.60000	-738
7.60833	-736
7.61667	-733
7.62500	-730
7.63333	-729
7.64167	-729
7.65000	-730
7.65833	-731
7.66667	-732
7.67500	-730
7.68333	-728
7.69167	-726
7.70000	-727
7.70833	-729
7.71667	-730
7.72500	-730
7.73333	-728
7.74167	-726
7.75000	-725
7.75833	-727
7.76667	-730
7.77500	-732
7.78333	-734
7.79167	-735
7.80000	-736
7.80833	-737
7.81667	-737
7.82500	-738
7.83333	-738
7.84167	-738
7.85000	-736
7.85833	-735
7.86667	-734
7.87500	-733
7.88333	-735
7.89167	-738
7.90000	-742
7.90833	-747
7.91667	-750
7.92500	-751
7.93333	-750
7.94167	-746
7.95000	-742
7.95833	-739
7.96667	-736
7.97500	-735
7.98333	-733
7.99167	-731
8.00000	-729
8.00833	-728
8.01667	-728
8.02500	-730
8.03333	-733
8.04167	-738
8.05000	-742
8.05833	-745
8.06667	-747
8.07500	-749
8.08333	-749
8.09167	-750
8.10000	-751
8.10833	-753
8.11667	-754
8.12500	-755
8.13333	-754
8.14167	-752
8.15000	-750
8.15833	-747
8.16667	-745
8.17500	-744
8.18333	-743
8.19167	-742
8.20000	-740
8.20833	-737
8.21667	-735
8.22500	-734
8.23333	-735
8.24167	-737
8.25000	-741
8.25833	-745
8.26667	-748
8.27500	-749
8.28333	-749
8.29167	-748
8.30000	-747
8.30833	-746
8.31667	-746
8.32500	-747
8.33333	-749
8.34167	-750
8.35000	-750
8.35833	-750
8.36667	-748
8.37500	-746
8.38333	-744
8.39167	-742
8.40000	-740
8.40833	-739
8.41667	-739
8.42500	-739
8.43333	-740
8.44167	-740
8.45000	-739
8.45833	-740
8.46667	-740
8.47500	-741
8.48333	-741
8.49167	-740
8.50000	-739
8.50833	-739
8.51667	-740
8.52500	-742
8.53333	-745
8.54167	-747
8.55000	-749
8.55833	-749
8.56667	-748
8.57500	-746
8.58333	-745
8.59167	-743
8.60000	-743
8.60833	-743
8.61667	-744
8.62500	-745
8.63333	-747
8.64167	-750
8.65000	-753
8.65833	-755
8.66667	-756
8.67500	-755
8.68333	-753
8.69167	-750
8.70000	-747
8.70833	-745
8.71667	-745
8.72500	-744
8.73333	-744
8.74167	-744
8.75000	-743
8.75833	-744
8.76667	-745
8.77500	-745
8.78333	-746
8.79167	-747
8.80000	-747
8.80833	-746
8.81667	-745
8.82500	-745
8.83333	-745
8.84167	-746
8.85000	-748
8.85833	-751
8.86667	-754
8.87500	-758
8.88333	-761
8.89167	-763
8.90000	-764
8.90833	-764
8.91667	-762
8.92500	-760
8.93333	-758
8.94167	-758
8.95000	-758
8.95833	-757
8.96667	-754
8.97500	-751
8.98333	-748
8.99167	-745
9.00000	-745
9.00833	-746
9.01667	-748
9.02500	-750
9.03333	-751
9.04167	-752
9.05000	-752
9.05833	-753
9.06667	-755
9.07500	-756
9.08333	-757
9.09167	-756
9.10000	-754
9.10833	-753
9.11667	-753
9.12500	-754
9.13333	-756
9.14167	-757
9.15000	-757
9.15833	-756
9.16667	-756
9.17500	-756
9.18333	-756
9.19167	-758
9.20000	-760
9.20833	-763
9.21667	-765
9.22500	-765
9.23333	-766
9.24167	-765
9.25000	-764
9.25833	-763
9.26667	-762
9.27500	-763
9.28333	-764
9.29167	-766
9.30000	-767
9.30833	-767
9.31667	-765
9.32500	-761
9.33333	-757
9.34167	-754
9.35000	-752
9.35833	-752
9.36667	-753
9.37500	-755
9.38333	-756
9.39167	-758
9.40000	-758
9.40833	-758
9.41667	-759
9.42500	-760
9.43333	-760
9.44167	-760
9.45000	-760
9.45833	-760
9.46667	-762
9.47500	-762
9.48333	-762
9.49167	-761
9.50000	-760
9.50833	-759
9.51667	-759
9.52500	-759
9.53333	-759
9.54167	-758
9.55000	-758
9.55833	-758
9.56667	-760
9.57500	-762
9.58333	-764
9.59167	-765
9.60000	-765
9.60833	-764
9.61667	-763
9.62500	-761
9.63333	-759
9.64167	-758
9.65000	-758
9.65833	-759
9.66667	-760
9.67500	-763
9.68333	-765
9.69167	-765
9.70000	-764
9.70833	-762
9.71667	-762
9.72500	-762
9.73333	-763
9.74167	-765
9.75000	-766
9.75833	-766
9.76667	-765
9.77500	-764
9.78333	-762
9.79167	-759
9.80000	-757
9.80833	-755
9.81667	-754
9.82500	-754
9.83333	-756
9.84167	-757
9.85000	-759
9.85833	-760
9.86667	-760
9.87500	-760
9.88333	-761
9.89167	-761
9.90000	-761
9.90833	-760
9.91667	-760
9.92500	-759
9.93333	-759
9.94167	-758
9.95000	-758
9.95833	-759
9.96667	-760
9.97500	-760
9.98333	-761
9.99167	-761
10.00000	-760
10.00833	-759
10.01667	-759
10.02500	-760
10.03333	-761
10.04167	-763
10.05000	-764
10.05833	-765
10.06667	-766
10.07500	-766
10.08333	-767
10.09167	-768
10.10000	-767
10.10833	-766
10.11667	-765
10.12500	-763
10.13333	-762
10.14167	-762
10.15000	-763
10.15833	-763
10.16667	-765
10.17500	-766
10.18333	-767
10.19167	-767
10.20000	-768
10.20833	-768
10.21667	-767
10.22500	-765
10.23333	-764
10.24167	-764
10.25000	-764
10.25833	-764
10.26667	-765
10.27500	-766
10.28333	-765
10.29167	-764
10.30000	-764
10.30833	-763
10.31667	-762
10.32500	-761
10.33333	-762
10.34167	-762
10.35000	-764
10.35833	-766
10.36667	-767
10.37500	-769
10.38333	-770
10.39167	-769
10.40000	-768
10.40833	-766
10.41667	-765
10.42500	-765
10.43333	-766
10.44167	-767
10.45000	-768
10.45833	-768
10.46667	-769
10.47500	-770
10.48333	-771
10.49167	-772
10.50000	-771
10.50833	-770
10.51667	-769
10.52500	-768
10.53333	-767
10.54167	-767
10.55000	-767
10.55833	-766
10.56667	-766
10.57500	-766
10.58333	-766
10.59167	-767
10.60000	-768
10.60833	-769
10.61667	-770
10.62500	-772
10.63333	-773
10.64167	-774
10.65000	-775
10.65833	-775
10.66667	-774
10.67500	-774
10.68333	-775
10.69167	-776
10.70000	-778
10.70833	-780
10.71667	-781
10.72500	-781
10.73333	-782
10.74167	-783
10.75000	-784
10.75833	-785
10.76667	-785
10.77500	-785
10.78333	-783
10.79167	-782
10.80000	-781
10.80833	-781
10.81667	-781
10.82500	-780
10.83333	-780
10.84167	-780
10.85000	-780
10.85833	-780
10.86667	-780
10.87500	-779
10.88333	-778
10.89167	-775
10.90000	-773
10.90833	-771
10.91667	-770
10.92500	-770
10.93333	-771
10.94167	-773
10.95000	-774
10.95833	-775
10.96667	-775
10.97500	-776
10.98333	-777
10.99167	-778
11.00000	-777
11.00833	-776
11.01667	-774
11.02500	-772
11.03333	-771
11.04167	-772
11.05000	-774
11.05833	-775
11.06667	-777
11.07500	-778
11.08333	-780
11.09167	-781
11.10000	-782
11.10833	-783
11.11667	-783
11.12500	-782
11.13333	-783
11.14167	-784
11.15000	-784
11.15833	-784
11.16667	-783
11.17500	-781
11.18333	-779
11.19167	-778
11.20000	-777
11.20833	-777
11.21667	-778
11.22500	-779
11.23333	-780
11.24167	-781
11.25000	-782
11.25833	-781
11.26667	-779
11.27500	-776
11.28333	-773
11.29167	-772
11.30000	-772
11.30833	-774
11.31667	-777
11.32500	-778
11.33333	-779
11.34167	-777
11.35000	-776
11.35833	-776
11.36667	-777
11.37500	-780
11.38333	-782
11.39167	-784
11.40000	-784
11.40833	-783
11.41667	-782
11.42500	-780
11.43333	-778
11.44167	-776
11.45000	-775
11.45833	-774
11.46667	-774
11.47500	-775
11.48333	-777
11.49167	-779
11.50000	-781
11.50833	-782
11.51667	-783
11.52500	-783
11.53333	-785
11.54167	-789
11.55000	-792
11.55833	-794
11.56667	-793
11.57500	-791
11.58333	-787
11.59167	-782
11.60000	-778
11.60833	-775
11.61667	-774
11.62500	-774
11.63333	-777
11.64167	-781
11.65000	-783
11.65833	-784
11.66667	-784
11.67500	-784
11.68333	-783
11.69167	-784
11.70000	-786
11.70833	-788
11.71667	-788
11.72500	-787
11.73333	-786
11.74167	-783
11.75000	-781
11.75833	-780
11.76667	-778
11.77500	-778
11.78333	-779
11.79167	-782
11.80000	-784
11.80833	-787
11.81667	-788
11.82500	-789
11.83333	-789
11.84167	-788
11.85000	-787
11.85833	-785
11.86667	-783
11.87500	-782
11.88333	-781
11.89167	-781
11.90000	-784
11.90833	-788
11.91667	-792
11.92500	-796
11.93333	-797
11.94167	-797
11.95000	-795
11.95833	-792
11.96667	-789
11.97500	-788
11.98333	-787
11.99167	-788
12.00000	-789
12.00833	-789
12.01667	-789
12.02500	-787
12.03333	-785
12.04167	-784
12.05000	-785
12.05833	-787
12.06667	-791
12.07500	-794
12.08333	-797
12.09167	-798
12.10000	-798
12.10833	-796
12.11667	-795
12.12500	-793
12.13333	-792
12.14167	-791
12.15000	-790
12.15833	-790
12.16667	-789
12.17500	-790
12.18333	-791
12.19167	-791
12.20000	-791
12.20833	-791
12.21667	-789
12.22500	-788
12.23333	-788
12.24167	-788
12.25000	-789
12.25833	-789
12.26667	-788
12.27500	-786
12.28333	-783
12.29167	-781
12.30000	-779
12.30833	-779
12.31667	-780
12.32500	-781
12.33333	-784
12.34167	-786
12.35000	-787
12.35833	-788
12.36667	-787
12.37500	-787
12.38333	-786
12.39167	-786
12.40000	-787
12.40833	-787
12.41667	-788
12.42500	-788
12.43333	-789
12.44167	-791
12.45000	-793
12.45833	-795
12.46667	-796
12.47500	-797
12.48333	-796
12.49167	-795
12.50000	-794
12.50833	-793
12.51667	-791
12.52500	-790
12.53333	-789
12.54167	-790
12.55000	-792
12.55833	-793
12.56667	-794
12.57500	-795
12.58333	-794
12.59167	-793
12.60000	-792
12.60833	-791
12.61667	-790
12.62500	-790
12.63333	-791
12.64167	-793
12.65000	-795
12.65833	-796
12.66667	-797
12.67500	-797
12.68333	-797
12.69167	-796
12.70000	-794
12.70833	-793
12.71667	-792
12.72500	-793
12.73333	-797
12.74167	-801
12.75000	-805
12.75833	-806
12.76667	-806
12.77500	-804
12.78333	-801
12.79167	-798
12.80000	-798
12.80833	-798
12.81667	-797
12.82500	-797
12.83333	-796
12.84167	-795
12.85000	-794
12.85833	-795
12.86667	-795
12.87500	-796
12.88333	-796
12.89167	-796
12.90000	-796
12.90833	-796
12.91667	-796
12.92500	-796
12.93333	-796
12.94167	-796
12.95000	-797
12.95833	-797
12.96667	-798
12.97500	-798
12.98333	-797
12.99167	-797
13.00000	-797
13.00833	-798
13.01667	-799
13.02500	-801
13.03333	-802
13.04167	-801
13.05000	-800
13.05833	-799
13.06667	-797
13.07500	-795
13.08333	-793
13.09167	-792
13.10000	-792
13.10833	-792
13.11667	-794
13.12500	-796
13.13333	-797
13.14167	-796
13.15000	-795
13.15833	-794
13.16667	-792
13.17500	-792
13.18333	-793
13.19167	-794
13.20000	-794
13.20833	-794
13.21667	-793
13.22500	-791
13.23333	-790
13.24167	-790
13.25000	-791
13.25833	-794
13.26667	-796
13.27500	-797
13.28333	-797
13.29167	-797
13.30000	-797
13.30833	-797
13.31667	-797
13.32500	-798
13.33333	-799
13.34167	-800
13.35000	-802
13.35833	-803
13.36667	-804
13.37500	-804
13.38333	-803
13.39167	-801
13.40000	-800
13.40833	-799
13.41667	-798
13.42500	-797
13.43333	-796
13.44167	-796
13.45000	-795
13.45833	-795
13.46667	-794
13.47500	-795
13.48333	-796
13.49167	-798
13.50000	-799
13.50833	-799
13.51667	-800
13.52500	-801
13.53333	-803
13.54167	-805
13.55000	-806
13.55833	-808
13.56667	-810
13.57500	-811
13.58333	-813
13.59167	-814
13.60000	-814
13.60833	-814
13.61667	-812
13.62500	-810
13.63333	-808
13.64167	-806
13.65000	-806
13.65833	-806
13.66667	-807
13.67500	-808
13.68333	-807
13.69167	-805
13.70000	-802
13.70833	-800
13.71667	-799
13.72500	-798
13.73333	-797
13.74167	-797
13.75000	-796
13.75833	-795
13.76667	-795
13.77500	-796
13.78333	-799
13.79167	-801
13.80000	-802
13.80833	-802
13.81667	-801
13.82500	-799
13.83333	-799
13.84167	-799
13.85000	-800
13.85833	-800
13.86667	-799
13.87500	-797
13.88333	-796
13.89167	-795
13.90000	-796
13.90833	-797
13.91667	-799
13.92500	-801
13.93333	-802
13.94167	-802
13.95000	-802
13.95833	-801
13.96667	-799
13.97500	-797
13.98333	-794
13.99167	-792
14.00000	-792
14.00833	-792
14.01667	-795
14.02500	-798
14.03333	-801
14.04167	-802
14.05000	-801
14.05833	-798
14.06667	-794
14.07500	-792
14.08333	-790
14.09167	-790
14.10000	-792
14.10833	-794
14.11667	-795
14.12500	-797
14.13333	-799
14.14167	-801
14.15000	-802
14.15833	-802
14.16667	-801
14.17500	-801
14.18333	-800
14.19167	-801
14.20000	-802
14.20833	-804
14.21667	-804
14.22500	-803
14.23333	-801
14.24167	-799
14.25000	-797
14.25833	-795
14.26667	-792
14.27500	-789
14.28333	-787
14.29167	-785
14.30000	-784
14.30833	-784
14.31667	-785
14.32500	-787
14.33333	-789
14.34167	-791
14.35000	-792
14.35833	-792
14.36667	-792
14.37500	-791
14.38333	-791
14.39167	-792
14.40000	-794
14.40833	-796
14.41667	-797
14.42500	-797
14.43333	-795
14.44167	-792
14.45000	-790
14.45833	-790
14.46667	-791
14.47500	-792
14.48333	-793
14.49167	-793
14.50000	-793
14.50833	-791
14.51667	-790
14.52500	-788
14.53333	-787
14.54167	-788
14.55000	-789
14.55833	-791
14.56667	-793
14.57500	-794
14.58333	-796
14.59167	-797
14.60000	-797
14.60833	-797
14.61667	-795
14.62500	-793
14.63333	-792
14.64167	-793
14.65000	-796
14.65833	-799
14.66667	-801
14.67500	-801
14.68333	-799
14.69167	-797
14.70000	-795
14.70833	-793
14.71667	-792
14.72500	-792
14.73333	-791
14.74167	-790
14.75000	-790
14.75833	-790
14.76667	-790
14.77500	-790
14.78333	-790
14.79167	-789
14.80000	-789
14.80833	-789
14.81667	-789
14.82500	-788
14.83333	-788
14.84167	-788
14.85000	-789
14.85833	-791
14.86667	-793
14.87500	-795
14.88333	-796
14.89167	-796
14.90000	-795
14.90833	-795
14.91667	-796
14.92500	-797
14.93333	-798
14.94167	-797
14.95000	-794
14.95833	-792
14.96667	-790
14.97500	-789
14.98333	-789
14.99167	-789
15.00000	-790
15.00833	-792
15.01667	-795
15.02500	-799
15.03333	-801
15.04167	-802
15.05000	-801
15.05833	-797
15.06667	-794
15.07500	-792
15.08333	-792
15.09167	-795
15.10000	-799
15.10833	-802
15.11667	-802
15.12500	-801
15.13333	-800
15.14167	-799
15.15000	-799
15.15833	-800
15.16667	-801
15.17500	-801
15.18333	-801
15.19167	-801
15.20000	-801
15.20833	-803
15.21667	-804
15.22500	-805
15.23333	-806
15.24167	-806
15.25000	-806
15.25833	-805
15.26667	-804
15.27500	-801
15.28333	-799
15.29167	-796
15.30000	-793
15.30833	-790
15.31667	-786
15.32500	-784
15.33333	-784
15.34167	-787
15.35000	-792
15.35833	-797
15.36667	-802
15.37500	-804
15.38333	-804
15.39167	-804
15.40000	-803
15.40833	-802
15.41667	-802
15.42500	-803
15.43333	-804
15.44167	-805
15.45000	-806
15.45833	-806
15.46667	-806
15.47500	-806
15.48333	-808
15.49167	-810
15.50000	-811
15.50833	-811
15.51667	-810
15.52500	-807
15.53333	-804
15.54167	-801
15.55000	-800
15.55833	-800
15.56667	-802
15.57500	-806
15.58333	-810
15.59167	-811
15.60000	-810
15.60833	-808
15.61667	-807
15.62500	-807
15.63333	-808
15.64167	-808
15.65000	-807
15.65833	-803
15.66667	-799
15.67500	-797
15.68333	-796
15.69167	-798
15.70000	-800
15.70833	-802
15.71667	-802
15.72500	-802
15.73333	-800
15.74167	-799
15.75000	-798
15.75833	-797
15.76667	-798
15.77500	-798
15.78333	-799
15.79167	-799
15.80000	-799
15.80833	-799
15.81667	-799
15.82500	-801
15.83333	-803
15.84167	-805
15.85000	-806
15.85833	-805
15.86667	-803
15.87500	-802
15.88333	-800
15.89167	-799
15.90000	-798
15.90833	-797
15.91667	-796
15.92500	-795
15.93333	-794
15.94167	-794
15.95000	-794
15.95833	-794
15.96667	-795
15.97500	-797
15.98333	-799
15.99167	-800
16.00000	-801
16.00833	-800
16.01667	-799
16.02500	-797
16.03333	-795
16.04167	-794
16.05000	-793
16.05833	-793
16.06667	-794
16.07500	-796
16.08333	-798
16.09167	-800
16.10000	-802
16.10833	-805
16.11667	-809
16.12500	-812
16.13333	-815
16.14167	-817
16.15000	-818
16.15833	-815
16.16667	-811
16.17500	-807
16.18333	-805
16.19167	-803
16.20000	-803
16.20833	-802
16.21667	-799
16.22500	-794
16.23333	-791
16.24167	-789
16.25000	-789
16.25833	-791
16.26667	-794
16.27500	-797
16.28333	-799
16.29167	-801
16.30000	-802
16.30833	-803
16.31667	-803
16.32500	-803
16.33333	-804
16.34167	-805
16.35000	-807
16.35833	-809
16.36667	-810
16.37500	-813
16.38333	-815
16.39167	-817
16.40000	-817
16.40833	-815
16.41667	-811
16.42500	-807
16.43333	-805
16.44167	-804
16.45000	-804
16.45833	-805
16.46667	-806
16.47500	-807
16.48333	-808
16.49167	-809
16.50000	-810
16.50833	-811
16.51667	-813
16.52500	-814
16.53333	-815
16.54167	-816
16.55000	-817
16.55833	-818
16.56667	-817
16.57500	-815
16.58333	-814
16.59167	-812
16.60000	-810
16.60833	-809
16.61667	-807
16.62500	-806
16.63333	-806
16.64167	-805
16.65000	-805
16.65833	-804
16.66667	-803
16.67500	-803
16.68333	-804
16.69167	-805
16.70000	-806
16.70833	-806
16.71667	-804
16.72500	-801
16.73333	-798
16.74167	-797
16.75000	-798
16.75833	-801
16.76667	-804
16.77500	-806
16.78333	-808
16.79167	-808
16.80000	-808
16.80833	-806
16.81667	-806
16.82500	-806
16.83333	-807
16.84167	-808
16.85000	-809
16.85833	-809
16.86667	-808
16.87500	-809
16.88333	-810
16.89167	-811
16.90000	-813
16.90833	-815
16.91667	-817
16.92500	-817
16.93333	-817
16.94167	-815
16.95000	-812
16.95833	-810
16.96667	-808
16.97500	-807
16.98333	-807
16.99167	-806
17.00000	-805
17.00833	-803
17.01667	-803
17.02500	-803
17.03333	-803
17.04167	-802
17.05000	-801
17.05833	-800
17.06667	-800
17.07500	-801
17.08333	-802
17.09167	-803
17.10000	-802
17.10833	-801
17.11667	-802
17.12500	-806
17.13333	-810
17.14167	-814
17.15000	-817
17.15833	-817
17.16667	-816
17.17500	-814
17.18333	-815
17.19167	-817
17.20000	-819
17.20833	-820
17.21667	-818
17.22500	-815
17.23333	-810
17.24167	-807
17.25000	-806
17.25833	-808
17.26667	-810
17.27500	-812
17.28333	-812
17.29167	-811
17.30000	-810
17.30833	-808
17.31667	-806
17.32500	-806
17.33333	-808
17.34167	-810
17.35000	-813
17.35833	-817
17.36667	-820
17.37500	-822
17.38333	-822
17.39167	-820
17.40000	-818
17.40833	-815
17.41667	-812
17.42500	-809
17.43333	-807
17.44167	-805
17.45000	-804
17.45833	-804
17.46667	-805
17.47500	-807
17.48333	-809
17.49167	-810
17.50000	-810
17.50833	-810
17.51667	-810
17.52500	-812
17.53333	-814
17.54167	-817
17.55000	-819
17.55833	-819
17.56667	-817
17.57500	-813
17.58333	-811
17.59167	-810
17.60000	-811
17.60833	-813
17.61667	-815
17.62500	-816
17.63333	-815
17.64167	-814
17.65000	-811
17.65833	-808
17.66667	-805
17.67500	-803
17.68333	-802
17.69167	-803
17.70000	-805
17.70833	-807
17.71667	-808
17.72500	-808
17.73333	-807
17.74167	-806
17.75000	-804
17.75833	-803
17.76667	-802
17.77500	-802
17.78333	-803
17.79167	-804
17.80000	-806
17.80833	-807
17.81667	-808
17.82500	-809
17.83333	-812
17.84167	-815
17.85000	-818
17.85833	-819
17.86667	-820
17.87500	-821
17.88333	-823
17.89167	-825
17.90000	-826
17.90833	-826
17.91667	-826
17.92500	-826
17.93333	-826
17.94167	-825
17.95000	-824
17.95833	-823
17.96667	-822
17.97500	-820
17.98333	-819
17.99167	-819
18.00000	-818
18.00833	-817
18.01667	-817
18.02500	-816
18.03333	-815
18.04167	-814
18.05000	-813
18.05833	-812
18.06667	-811
18.07500	-809
18.08333	-807
18.09167	-805
18.10000	-803
18.10833	-802
18.11667	-802
18.12500	-803
18.13333	-805
18.14167	-808
18.15000	-810
18.15833	-811
18.16667	-810
18.17500	-807
18.18333	-805
18.19167	-802
18.20000	-801
18.20833	-801
18.21667	-802
18.22500	-804
18.23333	-804
18.24167	-803
18.25000	-802
18.25833	-800
18.26667	-799
18.27500	-801
18.28333	-806
18.29167	-811
18.30000	-815
18.30833	-816
18.31667	-813
18.32500	-808
18.33333	-804
18.34167	-800
18.35000	-799
18.35833	-799
18.36667	-801
18.37500	-803
18.38333	-806
18.39167	-808
18.40000	-809
18.40833	-809
18.41667	-807
18.42500	-804
18.43333	-801
18.44167	-797
18.45000	-794
18.45833	-791
18.46667	-790
18.47500	-789
18.48333	-790
18.49167	-792
18.50000	-794
18.50833	-795
18.51667	-795
18.52500	-793
18.53333	-791
18.54167	-788
18.55000	-787
18.55833	-789
18.56667	-792
18.57500	-795
18.58333	-797
18.59167	-799
18.60000	-799
18.60833	-799
18.61667	-799
18.62500	-800
18.63333	-800
18.64167	-799
18.65000	-796
18.65833	-792
18.66667	-788
18.67500	-785
18.68333	-783
18.69167	-783
18.70000	-784
18.70833	-786
18.71667	-787
18.72500	-789
18.73333	-791
18.74167	-794
18.75000	-796
18.75833	-797
18.76667	-796
18.77500	-793
18.78333	-789
18.79167	-787
18.80000	-787
18.80833	-789
18.81667	-791
18.82500	-792
18.83333	-793
18.84167	-793
18.85000	-791
18.85833	-788
18.86667	-786
18.87500	-784
18.88333	-784
18.89167	-784
18.90000	-786
18.90833	-787
18.91667	-786
18.92500	-785
18.93333	-782
18.94167	-779
18.95000	-776
18.95833	-774
18.96667	-773
18.97500	-773
18.98333	-775
18.99167	-776
19.00000	-775
19.00833	-773
19.01667	-770
19.02500	-766
19.03333	-763
19.04167	-762
19.05000	-761
19.05833	-760
19.06667	-759
19.07500	-759
19.08333	-759
19.09167	-760
19.10000	-762
19.10833	-764
19.11667	-765
19.12500	-766
19.13333	-765
19.14167	-763
19.15000	-762
19.15833	-761
19.16667	-762
19.17500	-764
19.18333	-767
19.19167	-768
19.20000	-767
19.20833	-764
19.21667	-760
19.22500	-757
19.23333	-754
19.24167	-752
19.25000	-751
19.25833	-751
19.26667	-752
19.27500	-752
19.28333	-751
19.29167	-750
19.30000	-749
19.30833	-748
19.31667	-746
19.32500	-743
19.33333	-741
19.34167	-739
19.35000	-738
19.35833	-738
19.36667	-738
19.37500	-739
19.38333	-738
19.39167	-739
19.40000	-742
19.40833	-745
19.41667	-748
19.42500	-752
19.43333	-753
19.44167	-752
19.45000	-749
19.45833	-744
19.46667	-739
19.47500	-733
19.48333	-729
19.49167	-727
19.50000	-728
19.50833	-729
19.51667	-731
19.52500	-733
19.53333	-733
19.54167	-732
19.55000	-728
19.55833	-722
19.56667	-714
19.57500	-707
19.58333	-702
19.59167	-699
19.60000	-700
19.60833	-701
19.61667	-703
19.62500	-704
19.63333	-703
19.64167	-702
19.65000	-699
19.65833	-696
19.66667	-695
19.67500	-696
19.68333	-699
19.69167	-702
19.70000	-704
19.70833	-702
19.71667	-696
19.72500	-689
19.73333	-682
19.74167	-676
19.75000	-672
19.75833	-670
19.76667	-671
19.77500	-671
19.78333	-670
19.79167	-667
19.80000	-664
19.80833	-661
19.81667	-657
19.82500	-654
19.83333	-652
19.84167	-650
19.85000	-648
19.85833	-646
19.86667	-644
19.87500	-640
19.88333	-637
19.89167	-633
19.90000	-628
19.90833	-624
19.91667	-618
19.92500	-613
19.93333	-606
19.94167	-600
19.95000	-593
19.95833	-587
19.96667	-582
19.97500	-577
19.98333	-574
19.99167	-570
20.00000	-567
20.00833	-564
20.01667	-560
20.02500	-557
20.03333	-555
20.04167	-554
20.05000	-551
20.05833	-547
20.06667	-540
20.07500	-531
20.08333	-519
20.09167	-508
20.10000	-498
20.10833	-489
20.11667	-479
20.12500	-470
20.13333	-461
20.14167	-452
20.15000	-442
20.15833	-431
20.16667	-422
20.17500	-412
20.18333	-403
20.19167	-395
20.20000	-388
20.20833	-379
20.21667	-370
20.22500	-359
20.23333	-346
20.24167	-330
20.25000	-313
20.25833	-296
20.26667	-279
20.27500	-263
20.28333	-246
20.29167	-229
20.30000	-210
20.30833	-192
20.31667	-173
20.32500	-155
20.33333	-138
20.34167	-123
20.35000	-108
20.35833	-94
20.36667	-78
20.37500	-60
20.38333	-41
20.39167	-22
20.40000	-1
20.40833	20
20.41667	42
20.42500	65
20.43333	91
20.44167	119
20.45000	147
20.45833	176
20.46667	204
20.47500	232
20.48333	259
20.49167	285
20.50000	311
20.50833	339
20.51667	368
20.52500	399
20.53333	431
20.54167	465
20.55000	499
20.55833	534
20.56667	570
20.57500	607
20.58333	645
20.59167	683
20.60000	722
20.60833	761
20.61667	799
20.62500	838
20.63333	878
20.64167	920
20.65000	963
20.65833	1008
20.66667	1053
20.67500	1101
20.68333	1150
20.69167	1200
20.70000	1253
20.70833	1306
20.71667	1362
20.72500	1418
20.73333	1475
20.74167	1533
20.75000	1591
20.75833	1651
20.76667	1711
20.77500	1772
20.78333	1835
20.79167	1900
20.80000	1967
20.80833	2034
20.81667	2105
20.82500	2175
20.83333	2246
20.84167	2317
20.85000	2388
20.85833	2462
20.86667	2536
20.87500	2612
20.88333	2691
20.89167	2770
20.90000	2853
20.90833	2936
20.91667	3023
20.92500	3111
20.93333	3200
20.94167	3292
20.95000	3381
20.95833	3472
20.96667	3562
20.97500	3655
20.98333	3751
20.99167	3849
21.00000	3953
21.00833	4055
21.01667	4159
21.02500	4264
21.03333	4370
21.04167	4479
21.05000	4589
21.05833	4703
21.06667	4816
21.07500	4931
21.08333	5047
21.09167	5161
21.10000	5278
21.10833	5394
21.11667	5514
21.12500	5635
21.13333	5757
21.14167	5883
21.15000	6009
21.15833	6140
21.16667	6271
21.17500	6404
21.18333	6539
21.19167	6674
21.20000	6812
21.20833	6948
21.21667	7088
21.22500	7227
21.23333	7366
21.24167	7508
21.25000	7649
21.25833	7794
21.26667	7938
21.27500	8084
21.28333	8230
21.29167	8376
21.30000	8525
21.30833	8673
21.31667	8824
21.32500	8975
21.33333	9124
21.34167	9276
21.35000	9424
21.35833	9577
21.36667	9729
21.37500	9884
21.38333	10041
21.39167	10195
21.40000	10350
21.40833	10501
21.41667	10653
21.42500	10803
21.43333	10951
21.44167	11100
21.45000	11245
21.45833	11393
21.46667	11537
21.47500	11682
21.48333	11827
21.49167	11969
21.50000	12112
21.50833	12250
21.51667	12387
21.52500	12521
21.53333	12652
21.54167	12784
21.55000	12911
21.55833	13039
21.56667	13161
21.57500	13280
21.58333	13396
21.59167	13507
21.60000	13616
21.60833	13721
21.61667	13824
21.62500	13922
21.63333	14017
21.64167	14108
21.65000	14194
21.65833	14278
21.66667	14356
21.67500	14431
21.68333	14502
21.69167	14567
21.70000	14629
21.70833	14685
21.71667	14737
21.72500	14784
21.73333	14825
21.74167	14861
21.75000	14892
21.75833	14919
21.76667	14942
21.77500	14959
21.78333	14971
21.79167	14979
21.80000	14983
21.80833	14982
21.81667	14977
21.82500	14968
21.83333	14955
21.84167	14938
21.85000	14917
21.85833	14892
21.86667	14863
21.87500	14829
21.88333	14790
21.89167	14745
21.90000	14695
21.90833	14642
21.91667	14586
21.92500	14529
21.93333	14471
21.94167	14409
21.95000	14344
21.95833	14274
21.96667	14203
21.97500	14129
21.98333	14053
21.99167	13976
22.00000	13894
22.00833	13812
22.01667	13727
22.02500	13642
22.03333	13557
22.04167	13469
22.05000	13382
22.05833	13290
22.06667	13199
22.07500	13107
22.08333	13015
22.09167	12926
22.10000	12836
22.10833	12748
22.11667	12659
22.12500	12571
22.13333	12484
22.14167	12396
22.15000	12311
22.15833	12223
22.16667	12138
22.17500	12053
22.18333	11969
22.19167	11887
22.20000	11804
22.20833	11725
22.21667	11647
22.22500	11572
22.23333	11500
22.24167	11430
22.25000	11363
22.25833	11297
22.26667	11234
22.27500	11172
22.28333	11110
22.29167	11050
22.30000	10990
22.30833	10933
22.31667	10879
22.32500	10828
22.33333	10783
22.34167	10739
22.35000	10698
22.35833	10656
22.36667	10615
22.37500	10575
22.38333	10536
22.39167	10501
22.40000	10469
22.40833	10439
22.41667	10412
22.42500	10387
22.43333	10363
22.44167	10339
22.45000	10317
22.45833	10296
22.46667	10276
22.47500	10259
22.48333	10244
22.49167	10232
22.50000	10221
22.50833	10213
22.51667	10205
22.52500	10200
22.53333	10197
22.54167	10196
22.55000	10196
22.55833	10196
22.56667	10197
22.57500	10199
22.58333	10202
22.59167	10206
22.60000	10212
22.60833	10217
22.61667	10222
22.62500	10228
22.63333	10235
22.64167	10244
22.65000	10257
22.65833	10273
22.66667	10291
22.67500	10310
22.68333	10328
22.69167	10345
22.70000	10359
22.70833	10374
22.71667	10390
22.72500	10407
22.73333	10425
22.74167	10444
22.75000	10463
22.75833	10482
22.76667	10501
22.77500	10520
22.78333	10539
22.79167	10559
22.80000	10579
22.80833	10600
22.81667	10623
22.82500	10646
22.83333	10669
22.84167	10693
22.85000	10715
22.85833	10739
22.86667	10762
22.87500	10786
22.88333	10810
22.89167	10833
22.90000	10857
22.90833	10879
22.91667	10901
22.92500	10923
22.93333	10944
22.94167	10964
22.95000	10984
22.95833	11005
22.96667	11025
22.97500	11047
22.98333	11069
22.99167	11091
23.00000	11112
23.00833	11132
23.01667	11152
23.02500	11170
23.03333	11188
23.04167	11207
23.05000	11225
23.05833	11246
23.06667	11266
23.07500	11288
23.08333	11311
23.09167	11333
23.10000	11354
23.10833	11375
23.11667	11396
23.12500	11417
23.13333	11437
23.14167	11457
23.15000	11478
23.15833	11499
23.16667	11521
23.17500	11546
23.18333	11571
23.19167	11594
23.20000	11616
23.20833	11636
23.21667	11654
23.22500	11672
23.23333	11692
23.24167	11715
23.25000	11738
23.25833	11761
23.26667	11783
23.27500	11804
23.28333	11824
23.29167	11843
23.30000	11863
23.30833	11881
23.31667	11899
23.32500	11918
23.33333	11939
23.34167	11962
23.35000	11986
23.35833	12013
23.36667	12039
23.37500	12065
23.38333	12091
23.39167	12116
23.40000	12142
23.40833	12167
23.41667	12193
23.42500	12219
23.43333	12244
23.44167	12268
23.45000	12292
23.45833	12316
23.46667	12340
23.47500	12364
23.48333	12388
23.49167	12411
23.50000	12434
23.50833	12456
23.51667	12478
23.52500	12499
23.53333	12520
23.54167	12542
23.55000	12564
23.55833	12587
23.56667	12611
23.57500	12636
23.58333	12660
23.59167	12682
23.60000	12702
23.60833	12722
23.61667	12741
23.62500	12760
23.63333	12780
23.64167	12802
23.65000	12823
23.65833	12845
23.66667	12865
23.67500	12883
23.68333	12897
23.69167	12907
23.70000	12915
23.70833	12921
23.71667	12926
23.72500	12931
23.73333	12936
23.74167	12941
23.75000	12946
23.75833	12950
23.76667	12953
23.77500	12953
23.78333	12951
23.79167	12948
23.80000	12943
23.80833	12937
23.81667	12931
23.82500	12924
23.83333	12916
23.84167	12906
23.85000	12894
23.85833	12879
23.86667	12864
23.87500	12846
23.88333	12827
23.89167	12806
23.90000	12785
23.90833	12763
23.91667	12740
23.92500	12716
23.93333	12691
23.94167	12664
23.95000	12635
23.95833	12602
23.96667	12569
23.97500	12534
23.98333	12499
23.99167	12463
24.00000	12427
24.00833	12391
24.01667	12353
24.02500	12313
24.03333	12271
24.04167	12226
24.05000	12181
24.05833	12137
24.06667	12094
24.07500	12052
24.08333	12011
24.09167	11968
24.10000	11921
24.10833	11874
24.11667	11825
24.12500	11775
24.13333	11725
24.14167	11675
24.15000	11627
24.15833	11580
24.16667	11535
24.17500	11489
24.18333	11442
24.19167	11395
24.20000	11344
24.20833	11294
24.21667	11242
24.22500	11191
24.23333	11142
24.24167	11094
24.25000	11049
24.25833	11004
24.26667	10960
24.27500	10914
24.28333	10868
24.29167	10823
24.30000	10777
24.30833	10734
24.31667	10691
24.32500	10649
24.33333	10606
24.34167	10562
24.35000	10518
24.35833	10473
24.36667	10429
24.37500	10386
24.38333	10344
24.39167	10302
24.40000	10260
24.40833	10219
24.41667	10179
24.42500	10138
24.43333	10097
24.44167	10054
24.45000	10011
24.45833	9966
24.46667	9923
24.47500	9880
24.48333	9839
24.49167	9797
24.50000	9755
24.50833	9714
24.51667	9672
24.52500	9631
24.53333	9591
24.54167	9551
24.55000	9513
24.55833	9474
24.56667	9436
24.57500	9396
24.58333	9354
24.59167	9312
24.60000	9268
24.60833	9225
24.61667	9181
24.62500	9138
24.63333	9096
24.64167	9055
24.65000	9014
24.65833	8972
24.66667	8929
24.67500	8884
24.68333	8837
24.69167	8789
24.70000	8739
24.70833	8690
24.71667	8639
24.72500	8588
24.73333	8538
24.74167	8487
24.75000	8438
24.75833	8387
24.76667	8337
24.77500	8286
24.78333	8235
24.79167	8183
24.80000	8130
24.80833	8078
24.81667	8026
24.82500	7975
24.83333	7923
24.84167	7870
24.85000	7817
24.85833	7761
24.86667	7706
24.87500	7649
24.88333	7593
24.89167	7537
24.90000	7480
24.90833	7426
24.91667	7372
24.92500	7319
24.93333	7268
24.94167	7216
24.95000	7165
24.95833	7112
24.96667	7058
24.97500	7005
24.98333	6952
24.99167	6900
25.00000	6848
25.00833	6797
25.01667	6747
25.02500	6698
25.03333	6651
25.04167	6604
25.05000	6557
25.05833	6508
25.06667	6459
25.07500	6410
25.08333	6361
25.09167	6316
25.10000	6270
25.10833	6228
25.11667	6185
25.12500	6143
25.13333	6102
25.14167	6061
25.15000	6022
25.15833	5982
25.16667	5945
25.17500	5909
25.18333	5873
25.19167	5838
25.20000	5801
25.20833	5765
25.21667	5728
25.22500	5692
25.23333	5659
25.24167	5626
25.25000	5596
25.25833	5568
25.26667	5540
25.27500	5511
25.28333	5483
25.29167	5455
25.30000	5427
25.30833	5401
25.31667	5375
25.32500	5349
25.33333	5325
25.34167	5300
25.35000	5276
25.35833	5254
25.36667	5234
25.37500	5214
25.38333	5195
25.39167	5177
25.40000	5158
25.40833	5140
25.41667	5123
25.42500	5107
25.43333	5092
25.44167	5077
25.45000	5063
25.45833	5048
25.46667	5033
25.47500	5018
25.48333	5006
25.49167	4995
25.50000	4985
25.50833	4976
25.51667	4966
25.52500	4954
25.53333	4940
25.54167	4925
25.55000	4912
25.55833	4899
25.56667	4889
25.57500	4881
25.58333	4874
25.59167	4867
25.60000	4859
25.60833	4852
25.61667	4845
25.62500	4839
25.63333	4834
25.64167	4829
25.65000	4822
25.65833	4814
25.66667	4805
25.67500	4796
25.68333	4787
25.69167	4780
25.70000	4776
25.70833	4771
25.71667	4766
25.72500	4759
25.73333	4750
25.74167	4739
25.75000	4729
25.75833	4719
25.76667	4709
25.77500	4700
25.78333	4690
25.79167	4681
25.80000	4673
25.80833	4665
25.81667	4657
25.82500	4649
25.83333	4639
25.84167	4627
25.85000	4615
25.85833	4603
25.86667	4592
25.87500	4582
25.88333	4573
25.89167	4564
25.90000	4556
25.90833	4550
25.91667	4543
25.92500	4537
25.93333	4530
25.94167	4523
25.95000	4516
25.95833	4508
25.96667	4499
25.97500	4490
25.98333	4481
25.99167	4471
26.00000	4461
26.00833	4451
26.01667	4440
26.02500	4429
26.03333	4417
26.04167	4405
26.05000	4392
26.05833	4378
26.06667	4366
26.07500	4356
26.08333	4348
26.09167	4341
26.10000	4334
26.10833	4326
26.11667	4317
26.12500	4305
26.13333	4291
26.14167	4275
26.15000	4260
26.15833	4247
26.16667	4235
26.17500	4228
26.18333	4223
26.19167	4219
26.20000	4214
26.20833	4208
26.21667	4200
26.22500	4192
26.23333	4184
26.24167	4175
26.25000	4165
26.25833	4155
26.26667	4145
26.27500	4136
26.28333	4127
26.29167	4120
26.30000	4115
26.30833	4110
26.31667	4106
26.32500	4100
26.33333	4094
26.34167	4088
26.35000	4082
26.35833	4076
26.36667	4073
26.37500	4072
26.38333	4074
26.39167	4074
26.40000	4074
26.40833	4070
26.41667	4064
26.42500	4057
26.43333	4049
26.44167	4042
26.45000	4037
26.45833	4035
26.46667	4036
26.47500	4040
26.48333	4045
26.49167	4049
26.50000	4053
26.50833	4055
26.51667	4056
26.52500	4057
26.53333	4059
26.54167	4063
26.55000	4066
26.55833	4069
26.56667	4072
26.57500	4073
26.58333	4074
26.59167	4075
26.60000	4077
26.60833	4080
26.61667	4083
26.62500	4086
26.63333	4089
26.64167	4093
26.65000	4097
26.65833	4101
26.66667	4107
26.67500	4112
26.68333	4118
26.69167	4123
26.70000	4128
26.70833	4133
26.71667	4138
26.72500	4143
26.73333	4149
26.74167	4155
26.75000	4163
26.75833	4171
26.76667	4181
26.77500	4189
26.78333	4198
26.79167	4207
26.80000	4215
26.80833	4224
26.81667	4233
26.82500	4241
26.83333	4248
26.84167	4254
26.85000	4259
26.85833	4262
26.86667	4265
26.87500	4267
26.88333	4270
26.89167	4273
26.90000	4279
26.90833	4285
26.91667	4294
26.92500	4302
26.93333	4310
26.94167	4318
26.95000	4323
26.95833	4326
26.96667	4329
26.97500	4331
26.98333	4333
26.99167	4336
27.00000	4340
27.00833	4344
27.01667	4349
27.02500	4354
27.03333	4358
27.04167	4361
27.05000	4363
27.05833	4367
27.06667	4370
27.07500	4373
27.08333	4376
27.09167	4379
27.10000	4381
27.10833	4382
27.11667	4383
27.12500	4383
27.13333	4382
27.14167	4381
27.15000	4380
27.15833	4377
27.16667	4375
27.17500	4373
27.18333	4372
27.19167	4371
27.20000	4371
27.20833	4371
27.21667	4369
27.22500	4366
27.23333	4363
27.24167	4360
27.25000	4357
27.25833	4355
27.26667	4352
27.27500	4351
27.28333	4351
27.29167	4352
27.30000	4353
27.30833	4354
27.31667	4354
27.32500	4353
27.33333	4350
27.34167	4348
27.35000	4345
27.35833	4341
27.36667	4337
27.37500	4334
27.38333	4331
27.39167	4329
27.40000	4326
27.40833	4323
27.41667	4321
27.42500	4320
27.43333	4320
27.44167	4322
27.45000	4324
27.45833	4326
27.46667	4327
27.47500	4328
27.48333	4327
27.49167	4327
27.50000	4328
27.50833	4330
27.51667	4332
27.52500	4334
27.53333	4336
27.54167	4336
27.55000	4335
27.55833	4335
27.56667	4336
27.57500	4336
27.58333	4336
27.59167	4336
27.60000	4336
27.60833	4338
27.61667	4342
27.62500	4348
27.63333	4355
27.64167	4364
27.65000	4372
27.65833	4379
27.66667	4384
27.67500	4389
27.68333	4394
27.69167	4399
27.70000	4404
27.70833	4409
27.71667	4415
27.72500	4421
27.73333	4428
27.74167	4435
27.75000	4443
27.75833	4451
27.76667	4458
27.77500	4467
27.78333	4478
27.79167	4488
27.80000	4497
27.80833	4505
27.81667	4512
27.82500	4519
27.83333	4527
27.84167	4536
27.85000	4546
27.85833	4556
27.86667	4566
27.87500	4577
27.88333	4587
27.89167	4597
27.90000	4606
27.90833	4616
27.91667	4626
27.92500	4636
27.93333	4647
27.94167	4658
27.95000	4668
27.95833	4678
27.96667	4689
27.97500	4701
27.98333	4715
27.99167	4730
28.00000	4746
28.00833	4761
28.01667	4774
28.02500	4785
28.03333	4794
28.04167	4802
28.05000	4811
28.05833	4821
28.06667	4833
28.07500	4846
28.08333	4859
28.09167	4872
28.10000	4884
28.10833	4895
28.11667	4906
28.12500	4917
28.13333	4927
28.14167	4936
28.15000	4945
28.15833	4956
28.16667	4967
28.17500	4981
28.18333	4995
28.19167	5009
28.20000	5022
28.20833	5033
28.21667	5044
28.22500	5054
28.23333	5062
28.24167	5070
28.25000	5077
28.25833	5085
28.26667	5093
28.27500	5103
28.28333	5114
28.29167	5126
28.30000	5139
28.30833	5150
28.31667	5160
28.32500	5169
28.33333	5176
28.34167	5183
28.35000	5189
28.35833	5196
28.36667	5203
28.37500	5213
28.38333	5223
28.39167	5234
28.40000	5246
28.40833	5257
28.41667	5267
28.42500	5276
28.43333	5283
28.44167	5290
28.45000	5297
28.45833	5304
28.46667	5312
28.47500	5320
28.48333	5328
28.49167	5336
28.50000	5344
28.50833	5353
28.51667	5364
28.52500	5375
28.53333	5387
28.54167	5398
28.55000	5409
28.55833	5420
28.56667	5430
28.57500	5440
28.58333	5449
28.59167	5457
28.60000	5465
28.60833	5473
28.61667	5483
28.62500	5494
28.63333	5506
28.64167	5520
28.65000	5534
28.65833	5549
28.66667	5562
28.67500	5573
28.68333	5584
28.69167	5594
28.70000	5605
28.70833	5618
28.71667	5633
28.72500	5648
28.73333	5664
28.74167	5681
28.75000	5698
28.75833	5717
28.76667	5735
28.77500	5753
28.78333	5771
28.79167	5788
28.80000	5805
28.80833	5821
28.81667	5839
28.82500	5857
28.83333	5875
28.84167	5895
28.85000	5914
28.85833	5934
28.86667	5955
28.87500	5977
28.88333	5999
28.89167	6021
28.90000	6043
28.90833	6064
28.91667	6084
28.92500	6104
28.93333	6126
28.94167	6149
28.95000	6172
28.95833	6195
28.96667	6219
28.97500	6242
28.98333	6266
28.99167	6290
29.00000	6316
29.00833	6343
29.01667	6372
29.02500	6401
29.03333	6432
29.04167	6464
29.05000	6495
29.05833	6525
29.06667	6554
29.07500	6583
29.08333	6613
29.09167	6644
29.10000	6677
29.10833	6710
29.11667	6744
29.12500	6778
29.13333	6812
29.14167	6847
29.15000	6881
29.15833	6918
29.16667	6956
29.17500	6997
29.18333	7042
29.19167	7087
29.20000	7134
29.20833	7179
29.21667	7226
29.22500	7273
29.23333	7321
29.24167	7370
29.25000	7419
29.25833	7467
29.26667	7515
29.27500	7563
29.28333	7613
29.29167	7666
29.30000	7724
29.30833	7784
29.31667	7846
29.32500	7908
29.33333	7971
29.34167	8034
29.35000	8098
29.35833	8165
29.36667	8233
29.37500	8303
29.38333	8375
29.39167	8447
29.40000	8523
29.40833	8600
29.41667	8681
29.42500	8766
29.43333	8853
29.44167	8946
29.45000	9038
29.45833	9136
29.46667	9235
29.47500	9337
29.48333	9441
29.49167	9546
29.50000	9656
29.50833	9767
29.51667	9884
29.52500	10005
29.53333	10130
29.54167	10262
29.55000	10396
29.55833	10537
29.56667	10680
29.57500	10829
29.58333	10982
29.59167	11139
29.60000	11305
29.60833	11473
29.61667	11651
29.62500	11834
29.63333	12022
29.64167	12220
29.65000	12419
29.65833	12630
29.66667	12843
29.67500	13065
29.68333	13296
29.69167	13532
29.70000	13782
29.70833	14033
29.71667	14297
29.72500	14567
29.73333	14844
29.74167	15135
29.75000	15430
29.75833	15743
29.76667	16060
29.77500	16388
29.78333	16725
29.79167	17065
29.80000	17420
29.80833	17777
29.81667	18152
29.82500	18535
29.83333	18929
29.84167	19339
29.85000	19750
29.85833	20179
29.86667	20609
29.87500	21051
29.88333	21504
29.89167	21958
29.90000	22429
29.90833	22898
29.91667	23384
29.92500	23874
29.93333	24371
29.94167	24884
29.95000	25392
29.95833	25919
29.96667	26442
29.97500	26974
29.98333	27514
29.99167	28049
30.00000	28602
30.00833	29146
30.01667	29703
30.02500	30258
30.03333	30810
30.04167	31371
30.05000	31919
30.05833	32479
30.06667	33028
30.07500	33580
30.08333	34133
30.09167	34673
30.10000	35222
30.10833	35754
30.11667	36290
30.12500	36816
30.13333	37333
30.14167	37851
30.15000	38349
30.15833	38847
30.16667	39327
30.17500	39798
30.18333	40258
30.19167	40698
30.20000	41132
30.20833	41544
30.21667	41948
30.22500	42336
30.23333	42709
30.24167	43074
30.25000	43414
30.25833	43743
30.26667	44046
30.27500	44331
30.28333	44597
30.29167	44841
30.30000	45071
30.30833	45278
30.31667	45467
30.32500	45635
30.33333	45780
30.34167	45907
30.35000	46010
30.35833	46096
30.36667	46161
30.37500	46205
30.38333	46229
30.39167	46231
30.40000	46210
30.40833	46170
30.41667	46108
30.42500	46029
30.43333	45930
30.44167	45809
30.45000	45672
30.45833	45512
30.46667	45338
30.47500	45147
30.48333	44939
30.49167	44717
30.50000	44473
30.50833	44219
30.51667	43943
30.52500	43655
30.53333	43354
30.54167	43035
30.55000	42710
30.55833	42364
30.56667	42011
30.57500	41643
30.58333	41263
30.59167	40880
30.60000	40479
30.60833	40080
30.61667	39666
30.62500	39248
30.63333	38824
30.64167	38387
30.65000	37953
30.65833	37504
30.66667	37061
30.67500	36613
30.68333	36161
30.69167	35714
30.70000	35255
30.70833	34802
30.71667	34337
30.72500	33874
30.73333	33414
30.74167	32948
30.75000	32494
30.75833	32034
30.76667	31582
30.77500	31129
30.78333	30675
30.79167	30230
30.80000	29777
30.80833	29337
30.81667	28894
30.82500	28459
30.83333	28032
30.84167	27603
30.85000	27189
30.85833	26770
30.86667	26363
30.87500	25957
30.88333	25554
30.89167	25162
30.90000	24767
30.90833	24387
30.91667	24007
30.92500	23635
30.93333	23271
30.94167	22908
30.95000	22558
30.95833	22207
30.96667	21868
30.97500	21534
30.98333	21203
30.99167	20885
31.00000	20565
31.00833	20258
31.01667	19949
31.02500	19648
31.03333	19355
31.04167	19064
31.05000	18785
31.05833	18506
31.06667	18237
31.07500	17972
31.08333	17711
31.09167	17461
31.10000	17213
31.10833	16975
31.11667	16739
31.12500	16509
31.13333	16285
31.14167	16064
31.15000	15852
31.15833	15641
31.16667	15437
31.17500	15236
31.18333	15038
31.19167	14848
31.20000	14658
31.20833	14477
31.21667	14299
31.22500	14126
31.23333	13960
31.24167	13795
31.25000	13638
31.25833	13481
31.26667	13329
31.27500	13178
31.28333	13030
31.29167	12888
31.30000	12748
31.30833	12614
31.31667	12482
31.32500	12354
31.33333	12230
31.34167	12107
31.35000	11990
31.35833	11873
31.36667	11761
31.37500	11650
31.38333	11543
31.39167	11440
31.40000	11338
31.40833	11241
31.41667	11144
31.42500	11050
31.43333	10959
31.44167	10868
31.45000	10781
31.45833	10693
31.46667	10610
31.47500	10528
31.48333	10448
31.49167	10370
31.50000	10291
31.50833	10217
31.51667	10143
31.52500	10072
31.53333	10004
31.54167	9935
31.55000	9870
31.55833	9804
31.56667	9740
31.57500	9680
31.58333	9621
31.59167	9566
31.60000	9510
31.60833	9455
31.61667	9400
31.62500	9345
31.63333	9291
31.64167	9237
31.65000	9187
31.65833	9138
31.66667	9091
31.67500	9046
31.68333	9001
31.69167	8959
31.70000	8918
31.70833	8878
31.71667	8841
31.72500	8804
31.73333	8767
31.74167	8730
31.75000	8694
31.75833	8659
31.76667	8627
31.77500	8599
31.78333	8572
31.79167	8546
31.80000	8519
31.80833	8492
31.81667	8465
31.82500	8439
31.83333	8415
31.84167	8393
31.85000	8374
31.85833	8357
31.86667	8343
31.87500	8332
31.88333	8323
31.89167	8317
31.90000	8312
31.90833	8308
31.91667	8306
31.92500	8306
31.93333	8308
31.94167	8313
31.95000	8320
31.95833	8329
31.96667	8338
31.97500	8351
31.98333	8367
31.99167	8388
32.00000	8414
32.00833	8444
32.01667	8479
32.02500	8516
32.03333	8557
32.04167	8601
32.05000	8646
32.05833	8696
32.06667	8747
32.07500	8801
32.08333	8857
32.09167	8918
32.10000	8987
32.10833	9061
32.11667	9144
32.12500	9230
32.13333	9321
32.14167	9415
32.15000	9512
32.15833	9617
32.16667	9726
32.17500	9844
32.18333	9971
32.19167	10104
32.20000	10249
32.20833	10398
32.21667	10557
32.22500	10721
32.23333	10892
32.24167	11075
32.25000	11263
32.25833	11467
32.26667	11678
32.27500	11903
32.28333	12141
32.29167	12388
32.30000	12653
32.30833	12924
32.31667	13213
32.32500	13512
32.33333	13825
32.34167	14158
32.35000	14500
32.35833	14869
32.36667	15247
32.37500	15647
32.38333	16067
32.39167	16499
32.40000	16962
32.40833	17436
32.41667	17942
32.42500	18467
32.43333	19013
32.44167	19590
32.45000	20175
32.45833	20794
32.46667	21425
32.47500	22087
32.48333	22779
32.49167	23491
32.50000	24250
32.50833	25023
32.51667	25841
32.52500	26682
32.53333	27551
32.54167	28463
32.55000	29384
32.55833	30357
32.56667	31342
32.57500	32367
32.58333	33429
32.59167	34508
32.60000	35645
32.60833	36789
32.61667	37986
32.62500	39205
32.63333	40448
32.64167	41740
32.65000	43032
32.65833	44383
32.66667	45739
32.67500	47137
32.68333	48571
32.69167	50010
32.70000	51506
32.70833	52989
32.71667	54521
32.72500	56061
32.73333	57616
32.74167	59215
32.75000	60797
32.75833	62432
32.76667	64051
32.77500	65692
32.78333	67349
32.79167	68986
32.80000	70664
32.80833	72305
32.81667	73972
32.82500	75623
32.83333	77261
32.84167	78918
32.85000	80530
32.85833	82170
32.86667	83768
32.87500	85358
32.88333	86939
32.89167	88474
32.90000	90021
32.90833	91507
32.91667	92989
32.92500	94427
32.93333	95818
32.94167	97192
32.95000	98495
32.95833	99785
32.96667	101013
32.97500	102205
32.98333	103358
32.99167	104441
33.00000	105497
33.00833	106475
33.01667	107412
33.02500	108286
33.03333	109092
33.04167	109849
33.05000	110526
33.05833	111155
33.06667	111714
33.07500	112214
33.08333	112657
33.09167	113023
33.10000	113329
33.10833	113561
33.11667	113725
33.12500	113823
33.13333	113852
33.14167	113815
33.15000	113713
33.15833	113542
33.16667	113311
33.17500	113010
33.18333	112647
33.19167	112225
33.20000	111731
33.20833	111192
33.21667	110585
33.22500	109929
33.23333	109217
33.24167	108438
33.25000	107623
33.25833	106737
33.26667	105817
33.27500	104842
33.28333	103817
33.29167	102763
33.30000	101644
33.30833	100512
33.31667	99321
33.32500	98104
33.33333	96857
33.34167	95558
33.35000	94259
33.35833	92905
33.36667	91554
33.37500	90175
33.38333	88771
33.39167	87373
33.40000	85928
33.40833	84501
33.41667	83036
33.42500	81570
33.43333	80103
33.44167	78606
33.45000	77141
33.45833	75643
33.46667	74175
33.47500	72703
33.48333	71228
33.49167	69780
33.50000	68303
33.50833	66862
33.51667	65402
33.52500	63960
33.53333	62540
33.54167	61112
33.55000	59731
33.55833	58337
33.56667	56983
33.57500	55640
33.58333	54308
33.59167	53017
33.60000	51716
33.60833	50459
33.61667	49196
33.62500	47959
33.63333	46750
33.64167	45544
33.65000	44389
33.65833	43234
33.66667	42122
33.67500	41026
33.68333	39947
33.69167	38910
33.70000	37873
33.70833	36882
33.71667	35896
33.72500	34936
33.73333	34003
33.74167	33075
33.75000	32189
33.75833	31306
33.76667	30461
33.77500	29634
33.78333	28822
33.79167	28042
33.80000	27262
33.80833	26519
33.81667	25784
33.82500	25073
33.83333	24385
33.84167	23704
33.85000	23056
33.85833	22413
33.86667	21800
33.87500	21204
33.88333	20622
33.89167	20064
33.90000	19510
33.90833	18980
33.91667	18456
33.92500	17948
33.93333	17458
33.94167	16975
33.95000	16518
33.95833	16067
33.96667	15638
33.97500	15221
33.98333	14814
33.99167	14425
34.00000	14037
34.00833	13667
34.01667	13301
34.02500	12948
34.03333	12607
34.04167	12271
34.05000	11951
34.05833	11633
34.06667	11330
34.07500	11035
34.08333	10749
34.09167	10476
34.10000	10207
34.10833	9951
34.11667	9698
34.12500	9453
34.13333	9216
34.14167	8981
34.15000	8758
34.15833	8537
34.16667	8327
34.17500	8122
34.18333	7921
34.19167	7730
34.20000	7541
34.20833	7362
34.21667	7185
34.22500	7014
34.23333	6848
34.24167	6685
34.25000	6530
34.25833	6376
34.26667	6229
34.27500	6086
34.28333	5947
34.29167	5814
34.30000	5682
34.30833	5556
34.31667	5432
34.32500	5312
34.33333	5196
34.34167	5082
34.35000	4973
34.35833	4865
34.36667	4761
34.37500	4659
34.38333	4559
34.39167	4463
34.40000	4369
34.40833	4278
34.41667	4187
34.42500	4099
34.43333	4012
34.44167	3926
34.45000	3845
34.45833	3767
34.46667	3692
34.47500	3619
34.48333	3547
34.49167	3477
34.50000	3408
34.50833	3342
34.51667	3277
34.52500	3216
34.53333	3158
34.54167	3101
34.55000	3045
34.55833	2990
34.56667	2937
34.57500	2884
34.58333	2831
34.59167	2779
34.60000	2727
34.60833	2677
34.61667	2628
34.62500	2582
34.63333	2538
34.64167	2495
34.65000	2454
34.65833	2413
34.66667	2374
34.67500	2336
34.68333	2299
34.69167	2262
34.70000	2223
34.70833	2186
34.71667	2149
34.72500	2114
34.73333	2081
34.74167	2050
34.75000	2020
34.75833	1990
34.76667	1961
34.77500	1932
34.78333	1904
34.79167	1876
34.80000	1848
34.80833	1821
34.81667	1794
34.82500	1767
34.83333	1742
34.84167	1719
34.85000	1698
34.85833	1679
34.86667	1661
34.87500	1642
34.88333	1623
34.89167	1605
34.90000	1585
34.90833	1566
34.91667	1546
34.92500	1528
34.93333	1511
34.94167	1495
34.95000	1480
34.95833	1464
34.96667	1448
34.97500	1431
34.98333	1413
34.99167	1397
35.00000	1382
35.00833	1370
35.01667	1358
35.02500	1345
35.03333	1332
35.04167	1321
35.05000	1310
35.05833	1300
35.06667	1288
35.07500	1277
35.08333	1267
35.09167	1259
35.10000	1251
35.10833	1243
35.11667	1234
35.12500	1223
35.13333	1211
35.14167	1200
35.15000	1190
35.15833	1180
35.16667	1171
35.17500	1163
35.18333	1155
35.19167	1147
35.20000	1139
35.20833	1131
35.21667	1122
35.22500	1113
35.23333	1104
35.24167	1095
35.25000	1085
35.25833	1076
35.26667	1067
35.27500	1058
35.28333	1047
35.29167	1036
35.30000	1027
35.30833	1019
35.31667	1011
35.32500	1004
35.33333	995
35.34167	986
35.35000	975
35.35833	965
35.36667	956
35.37500	948
35.38333	939
35.39167	930
35.40000	919
35.40833	908
35.41667	895
35.42500	883
35.43333	871
35.44167	862
35.45000	853
35.45833	845
35.46667	838
35.47500	830
35.48333	822
35.49167	813
35.50000	802
35.50833	791
35.51667	778
35.52500	765
35.53333	753
35.54167	741
35.55000	730
35.55833	720
35.56667	710
35.57500	700
35.58333	690
35.59167	679
35.60000	668
35.60833	657
35.61667	647
35.62500	636
35.63333	625
35.64167	613
35.65000	601
35.65833	589
35.66667	577
35.67500	566
35.68333	556
35.69167	548
35.70000	539
35.70833	530
35.71667	520
35.72500	509
35.73333	499
35.74167	489
35.75000	480
35.75833	470
35.76667	460
35.77500	448
35.78333	437
35.79167	427
35.80000	418
35.80833	411
35.81667	405
35.82500	399
35.83333	392
35.84167	383
35.85000	374
35.85833	365
35.86667	355
35.87500	346
35.88333	336
35.89167	328
35.90000	322
35.90833	316
35.91667	311
35.92500	306
35.93333	300
35.94167	294
35.95000	288
35.95833	282
35.96667	277
35.97500	273
35.98333	272
35.99167	271
36.00000	270
36.00833	268
36.01667	266
36.02500	262
36.03333	257
36.04167	251
36.05000	244
36.05833	237
36.06667	230
36.07500	226
36.08333	222
36.09167	220
36.10000	217
36.10833	213
36.11667	209
36.12500	206
36.13333	203
36.14167	202
36.15000	202
36.15833	204
36.16667	206
36.17500	207
36.18333	207
36.19167	206
36.20000	203
36.20833	200
36.21667	196
36.22500	192
36.23333	188
36.24167	184
36.25000	181
36.25833	179
36.26667	179
36.27500	180
36.28333	181
36.29167	182
36.30000	182
36.30833	181
36.31667	180
36.32500	178
36.33333	176
36.34167	174
36.35000	171
36.35833	170
36.36667	168
36.37500	167
36.38333	167
36.39167	167
36.40000	166
36.40833	165
36.41667	164
36.42500	165
36.43333	166
36.44167	169
36.45000	173
36.45833	176
36.46667	177
36.47500	177
36.48333	174
36.49167	171
36.50000	169
36.50833	167
36.51667	165
36.52500	164
36.53333	163
36.54167	162
36.55000	163
36.55833	166
36.56667	169
36.57500	172
36.58333	173
36.59167	173
36.60000	172
36.60833	172
36.61667	173
36.62500	174
36.63333	176
36.64167	177
36.65000	179
36.65833	181
36.66667	183
36.67500	185
36.68333	186
36.69167	187
36.70000	187
36.70833	186
36.71667	185
36.72500	185
36.73333	185
36.74167	184
36.75000	184
36.75833	185
36.76667	187
36.77500	188
36.78333	190
36.79167	192
36.80000	194
36.80833	197
36.81667	199
36.82500	201
36.83333	203
36.84167	206
36.85000	209
36.85833	213
36.86667	217
36.87500	220
36.88333	223
36.89167	225
36.90000	226
36.90833	227
36.91667	229
36.92500	232
36.93333	236
36.94167	240
36.95000	244
36.95833	245
36.96667	246
36.97500	247
36.98333	249
36.99167	251
37.00000	255
37.00833	258
37.01667	261
37.02500	264
37.03333	266
37.04167	266
37.05000	266
37.05833	266
37.06667	267
37.07500	271
37.08333	276
37.09167	281
37.10000	286
37.10833	290
37.11667	294
37.12500	297
37.13333	299
37.14167	300
37.15000	299
37.15833	298
37.16667	296
37.17500	295
37.18333	294
37.19167	293
37.20000	291
37.20833	290
37.21667	289
37.22500	288
37.23333	287
37.24167	286
37.25000	285
37.25833	284
37.26667	282
37.27500	281
37.28333	280
37.29167	279
37.30000	278
37.30833	277
37.31667	276
37.32500	274
37.33333	271
37.34167	269
37.35000	266
37.35833	262
37.36667	259
37.37500	255
37.38333	251
37.39167	247
37.40000	245
37.40833	242
37.41667	238
37.42500	233
37.43333	227
37.44167	222
37.45000	218
37.45833	214
37.46667	212
37.47500	209
37.48333	206
37.49167	201
37.50000	196
37.50833	189
37.51667	183
37.52500	176
37.53333	171
37.54167	166
37.55000	161
37.55833	157
37.56667	154
37.57500	152
37.58333	150
37.59167	147
37.60000	145
37.60833	141
37.61667	136
37.62500	129
37.63333	123
37.64167	118
37.65000	112
37.65833	107
37.66667	102
37.67500	96
37.68333	90
37.69167	85
37.70000	83
37.70833	82
37.71667	81
37.72500	81
37.73333	80
37.74167	77
37.75000	73
37.75833	68
37.76667	64
37.77500	61
37.78333	58
37.79167	56
37.80000	53
37.80833	49
37.81667	47
37.82500	46
37.83333	46
37.84167	46
37.85000	45
37.85833	43
37.86667	41
37.87500	40
37.88333	40
37.89167	40
37.90000	39
37.90833	38
37.91667	36
37.92500	33
37.93333	31
37.94167	29
37.95000	28
37.95833	27
37.96667	27
37.97500	27
37.98333	28
37.99167	29
38.00000	30
38.00833	32
38.01667	32
38.02500	31
38.03333	30
38.04167	29
38.05000	28
38.05833	27
38.06667	27
38.07500	26
38.08333	26
38.09167	27
38.10000	27
38.10833	27
38.11667	25
38.12500	22
38.13333	20
38.14167	19
38.15000	19
38.15833	21
38.16667	23
38.17500	24
38.18333	23
38.19167	21
38.20000	19
38.20833	17
38.21667	17
38.22500	19
38.23333	21
38.24167	22
38.25000	22
38.25833	18
38.26667	13
38.27500	8
38.28333	4
38.29167	2
38.30000	2
38.30833	3
38.31667	2
38.32500	1
38.33333	-2
38.34167	-6
38.35000	-10
38.35833	-14
38.36667	-18
38.37500	-23
38.38333	-28
38.39167	-32
38.40000	-34
38.40833	-36
38.41667	-35
38.42500	-33
38.43333	-32
38.44167	-34
38.45000	-38
38.45833	-43
38.46667	-49
38.47500	-55
38.48333	-60
38.49167	-64
38.50000	-66
38.50833	-67
38.51667	-67
38.52500	-67
38.53333	-68
38.54167	-70
38.55000	-74
38.55833	-78
38.56667	-82
38.57500	-85
38.58333	-87
38.59167	-89
38.60000	-91
38.60833	-93
38.61667	-96
38.62500	-99
38.63333	-102
38.64167	-105
38.65000	-108
38.65833	-112
38.66667	-116
38.67500	-120
38.68333	-124
38.69167	-128
38.70000	-132
38.70833	-136
38.71667	-139
38.72500	-143
38.73333	-145
38.74167	-148
38.75000	-149
38.75833	-150
38.76667	-151
38.77500	-151
38.78333	-152
38.79167	-153
38.80000	-153
38.80833	-153
38.81667	-151
38.82500	-150
38.83333	-150
38.84167	-151
38.85000	-154
38.85833	-158
38.86667	-163
38.87500	-168
38.88333	-173
38.89167	-178
38.90000	-182
38.90833	-184
38.91667	-185
38.92500	-184
38.93333	-184
38.94167	-185
38.95000	-186
38.95833	-188
38.96667	-189
38.97500	-189
38.98333	-188
38.99167	-187
39.00000	-188
39.00833	-189
39.01667	-191
39.02500	-192
39.03333	-192
39.04167	-189
39.05000	-187
39.05833	-185
39.06667	-186
39.07500	-188
39.08333	-192
39.09167	-197
39.10000	-201
39.10833	-205
39.11667	-207
39.12500	-208
39.13333	-206
39.14167	-204
39.15000	-201
39.15833	-199
39.16667	-198
39.17500	-198
39.18333	-199
39.19167	-201
39.20000	-202
39.20833	-204
39.21667	-205
39.22500	-206
39.23333	-207
39.24167	-208
39.25000	-209
39.25833	-211
39.26667	-212
39.27500	-214
39.28333	-214
39.29167	-213
39.30000	-212
39.30833	-212
39.31667	-214
39.32500	-218
39.33333	-222
39.34167	-227
39.35000	-231
39.35833	-233
39.36667	-232
39.37500	-231
39.38333	-231
39.39167	-232
39.40000	-234
39.40833	-236
39.41667	-237
39.42500	-238
39.43333	-238
39.44167	-238
39.45000	-237
39.45833	-238
39.46667	-239
39.47500	-241
39.48333	-244
39.49167	-247
39.50000	-249
39.50833	-251
39.51667	-253
39.52500	-255
39.53333	-256
39.54167	-257
39.55000	-257
39.55833	-258
39.56667	-259
39.57500	-260
39.58333	-260
39.59167	-261
39.60000	-263
39.60833	-266
39.61667	-271
39.62500	-277
39.63333	-281
39.64167	-284
39.65000	-285
39.65833	-286
39.66667	-287
39.67500	-288
39.68333	-289
39.69167	-290
39.70000	-290
39.70833	-292
39.71667	-295
39.72500	-301
39.73333	-306
39.74167	-311
39.75000	-314
39.75833	-317
39.76667	-318
39.77500	-319
39.78333	-320
39.79167	-322
39.80000	-324
39.80833	-325
39.81667	-327
39.82500	-329
39.83333	-332
39.84167	-334
39.85000	-337
39.85833	-339
39.86667	-340
39.87500	-341
39.88333	-342
39.89167	-343
39.90000	-343
39.90833	-342
39.91667	-339
39.92500	-336
39.93333	-335
39.94167	-334
39.95000	-333
39.95833	-331
39.96667	-329
39.97500	-326
39.98333	-323
39.99167	-321
40.00000	-320
40.00833	-320
40.01667	-319
40.02500	-317
40.03333	-316
40.04167	-313
40.05000	-310
40.05833	-306
40.06667	-300
40.07500	-294
40.08333	-287
40.09167	-280
40.10000	-274
40.10833	-267
40.11667	-260
40.12500	-251
40.13333	-242
40.14167	-233
40.15000	-223
40.15833	-214
40.16667	-204
40.17500	-192
40.18333	-178
40.19167	-162
40.20000	-142
40.20833	-122
40.21667	-102
40.22500	-84
40.23333	-66
40.24167	-49
40.25000	-29
40.25833	-7
40.26667	18
40.27500	45
40.28333	75
40.29167	107
40.30000	140
40.30833	175
40.31667	213
40.32500	252
40.33333	292
40.34167	334
40.35000	375
40.35833	417
40.36667	460
40.37500	505
40.38333	554
40.39167	606
40.40000	662
40.40833	717
40.41667	774
40.42500	829
40.43333	885
40.44167	942
40.45000	1002
40.45833	1067
40.46667	1135
40.47500	1206
40.48333	1282
40.49167	1359
40.50000	1440
40.50833	1520
40.51667	1602
40.52500	1684
40.53333	1768
40.54167	1855
40.55000	1943
40.55833	2036
40.56667	2129
40.57500	2223
40.58333	2320
40.59167	2416
40.60000	2514
40.60833	2611
40.61667	2712
40.62500	2813
40.63333	2916
40.64167	3024
40.65000	3130
40.65833	3240
40.66667	3349
40.67500	3458
40.68333	3568
40.69167	3677
40.70000	3789
40.70833	3899
40.71667	4013
40.72500	4127
40.73333	4240
40.74167	4353
40.75000	4463
40.75833	4573
40.76667	4681
40.77500	4789
40.78333	4899
40.79167	5008
40.80000	5118
40.80833	5224
40.81667	5331
40.82500	5437
40.83333	5540
40.84167	5645
40.85000	5744
40.85833	5843
40.86667	5938
40.87500	6030
40.88333	6120
40.89167	6207
40.90000	6295
40.90833	6380
40.91667	6465
40.92500	6547
40.93333	6623
40.94167	6696
40.95000	6763
40.95833	6829
40.96667	6892
40.97500	6955
40.98333	7016
40.99167	7072
41.00000	7125
41.00833	7173
41.01667	7218
41.02500	7261
41.03333	7299
41.04167	7336
41.05000	7367
41.05833	7396
41.06667	7421
41.07500	7441
41.08333	7457
41.09167	7468
41.10000	7475
41.10833	7479
41.11667	7479
41.12500	7476
41.13333	7470
41.14167	7459
41.15000	7443
41.15833	7422
41.16667	7399
41.17500	7373
41.18333	7345
41.19167	7314
41.20000	7280
41.20833	7241
41.21667	7198
41.22500	7151
41.23333	7100
41.24167	7044
41.25000	6987
41.25833	6925
41.26667	6861
41.27500	6797
41.28333	6731
41.29167	6664
41.30000	6592
41.30833	6519
41.31667	6443
41.32500	6364
41.33333	6284
41.34167	6199
41.35000	6114
41.35833	6024
41.36667	5934
41.37500	5842
41.38333	5748
41.39167	5656
41.40000	5562
41.40833	5469
41.41667	5375
41.42500	5280
41.43333	5184
41.44167	5085
41.45000	4987
41.45833	4887
41.46667	4788
41.47500	4687
41.48333	4585
41.49167	4482
41.50000	4377
41.50833	4275
41.51667	4174
41.52500	4076
41.53333	3978
41.54167	3879
41.55000	3782
41.55833	3684
41.56667	3587
41.57500	3491
41.58333	3395
41.59167	3301
41.60000	3205
41.60833	3111
41.61667	3018
41.62500	2927
41.63333	2837
41.64167	2747
41.65000	2659
41.65833	2572
41.66667	2487
41.67500	2404
41.68333	2322
41.69167	2242
41.70000	2163
41.70833	2086
41.71667	2010
41.72500	1935
41.73333	1863
41.74167	1791
41.75000	1722
41.75833	1653
41.76667	1586
41.77500	1522
41.78333	1459
41.79167	1399
41.80000	1340
41.80833	1283
41.81667	1227
41.82500	1171
41.83333	1116
41.84167	1062
41.85000	1009
41.85833	956
41.86667	905
41.87500	857
41.88333	812
41.89167	770
41.90000	730
41.90833	692
41.91667	653
41.92500	615
41.93333	577
41.94167	537
41.95000	500
41.95833	465
41.96667	432
41.97500	400
41.98333	369
41.99167	338
42.00000	307
42.00833	278
42.01667	251
42.02500	226
42.03333	202
42.04167	177
42.05000	154
42.05833	130
42.06667	108
42.07500	85
42.08333	64
42.09167	44
42.10000	24
42.10833	6
42.11667	-10
42.12500	-26
42.13333	-41
42.14167	-58
42.15000	-74
42.15833	-89
42.16667	-102
42.17500	-114
42.18333	-126
42.19167	-137
42.20000	-148
42.20833	-161
42.21667	-175
42.22500	-190
42.23333	-204
42.24167	-218
42.25000	-229
42.25833	-239
42.26667	-247
42.27500	-255
42.28333	-264
42.29167	-271
42.30000	-279
42.30833	-286
42.31667	-294
42.32500	-303
42.33333	-311
42.34167	-319
42.35000	-326
42.35833	-332
42.36667	-338
42.37500	-342
42.38333	-347
42.39167	-350
42.40000	-353
42.40833	-356
42.41667	-358
42.42500	-360
42.43333	-363
42.44167	-366
42.45000	-371
42.45833	-378
42.46667	-385
42.47500	-391
42.48333	-396
42.49167	-401
42.50000	-403
42.50833	-406
42.51667	-410
42.52500	-414
42.53333	-418
42.54167	-422
42.55000	-426
42.55833	-430
42.56667	-433
42.57500	-436
42.58333	-439
42.59167	-442
42.60000	-445
42.60833	-448
42.61667	-451
42.62500	-453
42.63333	-455
42.64167	-455
42.65000	-456
42.65833	-457
42.66667	-459
42.67500	-462
42.68333	-465
42.69167	-467
42.70000	-468
42.70833	-468
42.71667	-469
42.72500	-470
42.73333	-473
42.74167	-476
42.75000	-480
42.75833	-482
42.76667	-483
42.77500	-484
42.78333	-485
42.79167	-487
42.80000	-488
42.80833	-488
42.81667	-487
42.82500	-485
42.83333	-483
42.84167	-482
42.85000	-483
42.85833	-485
42.86667	-489
42.87500	-493
42.88333	-499
42.89167	-503
42.90000	-507
42.90833	-508
42.91667	-509
42.92500	-508
42.93333	-507
42.94167	-507
42.95000	-508
42.95833	-509
42.96667	-512
42.97500	-515
42.98333	-517
42.99167	-518
43.00000	-518
43.00833	-516
43.01667	-514
43.02500	-512
43.03333	-512
43.04167	-512
43.05000	-513
43.05833	-514
43.06667	-515
43.07500	-516
43.08333	-517
43.09167	-520
43.10000	-523
43.10833	-526
43.11667	-530
43.12500	-534
43.13333	-537
43.14167	-540
43.15000	-542
43.15833	-543
43.16667	-544
43.17500	-544
43.18333	-543
43.19167	-543
43.20000	-542
43.20833	-542
43.21667	-542
43.22500	-542
43.23333	-542
43.24167	-542
43.25000	-543
43.25833	-543
43.26667	-544
43.27500	-545
43.28333	-547
43.29167	-549
43.30000	-552
43.30833	-555
43.31667	-559
43.32500	-562
43.33333	-564
43.34167	-565
43.35000	-566
43.35833	-567
43.36667	-567
43.37500	-567
43.38333	-567
43.39167	-567
43.40000	-567
43.40833	-567
43.41667	-568
43.42500	-569
43.43333	-569
43.44167	-570
43.45000	-570
43.45833	-570
43.46667	-571
43.47500	-572
43.48333	-574
43.49167	-576
43.50000	-579
43.50833	-581
43.51667	-585
43.52500	-588
43.53333	-590
43.54167	-590
43.55000	-589
43.55833	-587
43.56667	-585
43.57500	-584
43.58333	-583
43.59167	-584
43.60000	-584
43.60833	-583
43.61667	-583
43.62500	-584
43.63333	-585
43.64167	-586
43.65000	-585
43.65833	-584
43.66667	-584
43.67500	-585
43.68333	-587
43.69167	-589
43.70000	-590
43.70833	-591
43.71667	-591
43.72500	-589
43.73333	-588
43.74167	-587
43.75000	-587
43.75833	-588
43.76667	-590
43.77500	-593
43.78333	-596
43.79167	-598
43.80000	-598
43.80833	-598
43.81667	-598
43.82500	-599
43.83333	-600
43.84167	-601
43.85000	-603
43.85833	-604
43.86667	-606
43.87500	-606
43.88333	-605
43.89167	-604
43.90000	-604
43.90833	-606
43.91667	-610
43.92500	-614
43.93333	-617
43.94167	-617
43.95000	-616
43.95833	-614
43.96667	-612
43.97500	-611
43.98333	-611
43.99167	-611
44.00000	-610
44.00833	-608
44.01667	-607
44.02500	-608
44.03333	-610
44.04167	-613
44.05000	-615
44.05833	-617
44.06667	-618
44.07500	-618
44.08333	-618
44.09167	-616
44.10000	-616
44.10833	-616
44.11667	-617
44.12500	-619
44.13333	-622
44.14167	-625
44.15000	-628
44.15833	-631
44.16667	-633
44.17500	-633
44.18333	-631
44.19167	-628
44.20000	-624
44.20833	-622
44.21667	-621
44.22500	-622
44.23333	-623
44.24167	-625
44.25000	-627
44.25833	-630
44.26667	-632
44.27500	-634
44.28333	-634
44.29167	-633
44.30000	-632
44.30833	-631
44.31667	-631
44.32500	-630
44.33333	-628
44.34167	-626
44.35000	-625
44.35833	-624
44.36667	-623
44.37500	-621
44.38333	-620
44.39167	-620
44.40000	-622
44.40833	-625
44.41667	-627
44.42500	-629
44.43333	-630
44.44167	-629
44.45000	-629
44.45833	-631
44.46667	-632
44.47500	-632
44.48333	-631
44.49167	-629
44.50000	-626
44.50833	-624
44.51667	-624
44.52500	-624
44.53333	-625
44.54167	-626
44.55000	-626
44.55833	-626
44.56667	-625
44.57500	-621
44.58333	-617
44.59167	-612
44.60000	-609
44.60833	-607
44.61667	-608
44.62500	-610
44.63333	-612
44.64167	-614
44.65000	-614
44.65833	-613
44.66667	-611
44.67500	-609
44.68333	-608
44.69167	-607
44.70000	-606
44.70833	-605
44.71667	-605
44.72500	-606
44.73333	-607
44.74167	-608
44.75000	-609
44.75833	-611
44.76667	-613
44.77500	-615
44.78333	-616
44.79167	-615
44.80000	-611
44.80833	-607
44.81667	-603
44.82500	-602
44.83333	-601
44.84167	-601
44.85000	-599
44.85833	-596
44.86667	-592
44.87500	-587
44.88333	-582
44.89167	-578
44.90000	-575
44.90833	-574
44.91667	-574
44.92500	-575
44.93333	-578
44.94167	-580
44.95000	-582
44.95833	-582
44.96667	-581
44.97500	-579
44.98333	-576
44.99167	-573
45.00000	-571
45.00833	-568
45.01667	-566
45.02500	-564
45.03333	-563
45.04167	-562
45.05000	-561
45.05833	-560
45.06667	-558
45.07500	-556
45.08333	-554
45.09167	-553
45.10000	-552
45.10833	-552
45.11667	-550
45.12500	-548
45.13333	-547
45.14167	-546
45.15000	-546
45.15833	-545
45.16667	-543
45.17500	-541
45.18333	-540
45.19167	-540
45.20000	-541
45.20833	-543
45.21667	-543
45.22500	-540
45.23333	-537
45.24167	-534
45.25000	-532
45.25833	-530
45.26667	-530
45.27500	-529
45.28333	-527
45.29167	-525
45.30000	-524
45.30833	-522
45.31667	-522
45.32500	-522
45.33333	-522
45.34167	-523
45.35000	-525
45.35833	-527
45.36667	-529
45.37500	-529
45.38333	-528
45.39167	-525
45.40000	-523
45.40833	-522
45.41667	-522
45.42500	-522
45.43333	-523
45.44167	-523
45.45000	-523
45.45833	-523
45.46667	-522
45.47500	-522
45.48333	-522
45.49167	-524
45.50000	-525
45.50833	-525
45.51667	-526
45.52500	-527
45.53333	-527
45.54167	-529
45.55000	-530
45.55833	-531
45.56667	-532
45.57500	-533
45.58333	-533
45.59167	-534
45.60000	-535
45.60833	-536
45.61667	-537
45.62500	-537
45.63333	-537
45.64167	-538
45.65000	-538
45.65833	-539
45.66667	-538
45.67500	-538
45.68333	-539
45.69167	-540
45.70000	-543
45.70833	-547
45.71667	-550
45.72500	-554
45.73333	-558
45.74167	-562
45.75000	-564
45.75833	-566
45.76667	-565
45.77500	-565
45.78333	-564
45.79167	-564
45.80000	-564
45.80833	-565
45.81667	-566
45.82500	-567
45.83333	-568
45.84167	-569
45.85000	-571
45.85833	-573
45.86667	-576
45.87500	-580
45.88333	-583
45.89167	-586
45.90000	-588
45.90833	-590
45.91667	-592
45.92500	-594
45.93333	-595
45.94167	-597
45.95000	-600
45.95833	-603
45.96667	-607
45.97500	-610
45.98333	-612
45.99167	-613
46.00000	-612
46.00833	-612
46.01667	-613
46.02500	-615
46.03333	-616
46.04167	-617
46.05000	-616
46.05833	-615
46.06667	-615
46.07500	-617
46.08333	-619
46.09167	-622
46.10000	-625
46.10833	-626
46.11667	-626
46.12500	-624
46.13333	-621
46.14167	-620
46.15000	-621
46.15833	-623
46.16667	-626
46.17500	-629
46.18333	-632
46.19167	-634
46.20000	-637
46.20833	-639
46.21667	-643
46.22500	-648
46.23333	-652
46.24167	-656
46.25000	-659
46.25833	-659
46.26667	-659
46.27500	-658
46.28333	-658
46.29167	-659
46.30000	-660
46.30833	-662
46.31667	-664
46.32500	-665
46.33333	-666
46.34167	-667
46.35000	-668
46.35833	-670
46.36667	-671
46.37500	-672
46.38333	-673
46.39167	-672
46.40000	-670
46.40833	-669
46.41667	-669
46.42500	-671
46.43333	-674
46.44167	-678
46.45000	-681
46.45833	-682
46.46667	-682
46.47500	-680
46.48333	-678
46.49167	-676
46.50000	-675
46.50833	-676
46.51667	-677
46.52500	-678
46.53333	-680
46.54167	-682
46.55000	-684
46.55833	-684
46.56667	-683
46.57500	-682
46.58333	-681
46.59167	-680
46.60000	-680
46.60833	-681
46.61667	-682
46.62500	-683
46.63333	-684
46.64167	-686
46.65000	-688
46.65833	-691
46.66667	-693
46.67500	-694
46.68333	-695
46.69167	-694
46.70000	-693
46.70833	-692
46.71667	-690
46.72500	-688
46.73333	-686
46.74167	-685
46.75000	-685
46.75833	-686
46.76667	-688
46.77500	-689
46.78333	-690
46.79167	-690
46.80000	-690
46.80833	-690
46.81667	-690
46.82500	-690
46.83333	-688
46.84167	-687
46.85000	-686
46.85833	-686
46.86667	-687
46.87500	-689
46.88333	-692
46.89167	-695
46.90000	-699
46.90833	-701
46.91667	-702
46.92500	-701
46.93333	-699
46.94167	-697
46.95000	-694
46.95833	-693
46.96667	-691
46.97500	-692
46.98333	-693
46.99167	-694
47.00000	-694
47.00833	-692
47.01667	-690
47.02500	-688
47.03333	-687
47.04167	-688
47.05000	-690
47.05833	-690
47.06667	-690
47.07500	-690
47.08333	-693
47.09167	-696
47.10000	-701
47.10833	-705
47.11667	-707
47.12500	-708
47.13333	-708
47.14167	-707
47.15000	-705
47.15833	-703
47.16667	-701
47.17500	-698
47.18333	-696
47.19167	-694
47.20000	-693
47.20833	-691
47.21667	-690
47.22500	-689
47.23333	-688
47.24167	-687
47.25000	-688
47.25833	-690
47.26667	-694
47.27500	-697
47.28333	-700
47.29167	-701
47.30000	-698
47.30833	-694
47.31667	-689
47.32500	-685
47.33333	-683
47.34167	-683
47.35000	-684
47.35833	-685
47.36667	-684
47.37500	-684
47.38333	-685
47.39167	-686
47.40000	-687
47.40833	-690
47.41667	-691
47.42500	-693
47.43333	-694
47.44167	-695
47.45000	-695
47.45833	-694
47.46667	-692
47.47500	-690
47.48333	-688
47.49167	-687
47.50000	-685
47.50833	-682
47.51667	-681
47.52500	-681
47.53333	-682
47.54167	-683
47.55000	-683
47.55833	-682
47.56667	-681
47.57500	-680
47.58333	-681
47.59167	-682
47.60000	-682
47.60833	-682
47.61667	-680
47.62500	-677
47.63333	-673
47.64167	-669
47.65000	-667
47.65833	-665
47.66667	-664
47.67500	-665
47.68333	-667
47.69167	-669
47.70000	-671
47.70833	-672
47.71667	-670
47.72500	-668
47.73333	-666
47.74167	-665
47.75000	-666
47.75833	-669
47.76667	-672
47.77500	-675
47.78333	-675
47.79167	-674
47.80000	-671
47.80833	-669
47.81667	-667
47.82500	-666
47.83333	-668
47.84167	-670
47.85000	-673
47.85833	-676
47.86667	-677
47.87500	-677
47.88333	-676
47.89167	-673
47.90000	-670
47.90833	-667
47.91667	-666
47.92500	-666
47.93333	-666
47.94167	-668
47.95000	-670
47.95833	-671
47.96667	-672
47.97500	-671
47.98333	-668
47.99167	-664
48.00000	-660
48.00833	-657
48.01667	-655
48.02500	-656
48.03333	-658
48.04167	-662
48.05000	-666
48.05833	-669
48.06667	-671
48.07500	-672
48.08333	-672
48.09167	-671
48.10000	-669
48.10833	-668
48.11667	-668
48.12500	-669
48.13333	-671
48.14167	-672
48.15000	-671
48.15833	-669
48.16667	-667
48.17500	-665
48.18333	-666
48.19167	-667
48.20000	-668
48.20833	-669
48.21667	-670
48.22500	-670
48.23333	-669
48.24167	-670
48.25000	-671
48.25833	-672
48.26667	-673
48.27500	-674
48.28333	-674
48.29167	-675
48.30000	-676
48.30833	-678
48.31667	-680
48.32500	-681
48.33333	-682
48.34167	-681
48.35000	-681
48.35833	-681
48.36667	-681
48.37500	-682
48.38333	-682
48.39167	-682
48.40000	-681
48.40833	-680
48.41667	-680
48.42500	-679
48.43333	-680
48.44167	-682
48.45000	-684
48.45833	-686
48.46667	-688
48.47500	-688
48.48333	-687
48.49167	-687
48.50000	-687
48.50833	-689
48.51667	-691
48.52500	-693
48.53333	-693
48.54167	-691
48.55000	-689
48.55833	-686
48.56667	-685
48.57500	-687
48.58333	-690
48.59167	-694
48.60000	-698
48.60833	-701
48.61667	-702
48.62500	-702
48.63333	-700
48.64167	-698
48.65000	-696
48.65833	-696
48.66667	-696
48.67500	-699
48.68333	-701
48.69167	-704
48.70000	-705
48.70833	-706
48.71667	-705
48.72500	-703
48.73333	-702
48.74167	-702
48.75000	-703
48.75833	-704
48.76667	-704
48.77500	-704
48.78333	-704
48.79167	-703
48.80000	-704
48.80833	-706
48.81667	-708
48.82500	-709
48.83333	-709
48.84167	-709
48.85000	-708
48.85833	-707
48.86667	-705
48.87500	-704
48.88333	-703
48.89167	-701
48.90000	-700
48.90833	-699
48.91667	-700
48.92500	-700
48.93333	-702
48.94167	-703
48.95000	-704
48.95833	-705
48.96667	-706
48.97500	-707
48.98333	-708
48.99167	-710
49.00000	-712
49.00833	-714
49.01667	-714
49.02500	-714
49.03333	-714
49.04167	-714
49.05000	-714
49.05833	-714
49.06667	-716
49.07500	-716
49.08333	-717
49.09167	-716
49.10000	-714
49.10833	-713
49.11667	-711
49.12500	-710
49.13333	-710
49.14167	-711
49.15000	-715
49.15833	-719
49.16667	-723
49.17500	-725
49.18333	-726
49.19167	-726
49.20000	-725
49.20833	-723
49.21667	-722
49.22500	-721
49.23333	-722
49.24167	-722
49.25000	-723
49.25833	-723
49.26667	-723
49.27500	-724
49.28333	-725
49.29167	-728
49.30000	-730
49.30833	-733
49.31667	-734
49.32500	-734
49.33333	-733
49.34167	-732
49.35000	-731
49.35833	-730
49.36667	-730
49.37500	-730
49.38333	-729
49.39167	-728
49.40000	-726
49.40833	-724
49.41667	-723
49.42500	-723
49.43333	-723
49.44167	-724
49.45000	-726
49.45833	-728
49.46667	-730
49.47500	-730
49.48333	-729
49.49167	-728
49.50000	-727
49.50833	-727
49.51667	-727
49.52500	-727
49.53333	-728
49.54167	-727
49.55000	-727
49.55833	-727
49.56667	-727
49.57500	-727
49.58333	-727
49.59167	-728
49.60000	-730
49.60833	-732
49.61667	-733
49.62500	-732
49.63333	-730
49.64167	-727
49.65000	-724
49.65833	-722
49.66667	-722
49.67500	-724
49.68333	-728
49.69167	-731
49.70000	-732
49.70833	-732
49.71667	-732
49.72500	-731
49.73333	-730
49.74167	-730
49.75000	-729
49.75833	-728
49.76667	-727
49.77500	-729
49.78333	-732
49.79167	-736
49.80000	-739
49.80833	-740
49.81667	-740
49.82500	-738
49.83333	-736
49.84167	-735
49.85000	-733
49.85833	-731
49.86667	-730
49.87500	-728
49.88333	-727
49.89167	-726
49.90000	-726
49.90833	-727
49.91667	-729
49.92500	-731
49.93333	-733
49.94167	-734
49.95000	-734
49.95833	-733
49.96667	-732
49.97500	-730
49.98333	-728
49.99167	-727
50.00000	-727
50.00833	-728
50.01667	-729
50.02500	-730
50.03333	-729
50.04167	-729
50.05000	-728
50.05833	-729
50.06667	-731
50.07500	-734
50.08333	-737
50.09167	-739
50.10000	-739
50.10833	-737
50.11667	-733
50.12500	-729
50.13333	-727
50.14167	-728
50.15000	-729
50.15833	-730
50.16667	-731
50.17500	-732
50.18333	-732
50.19167	-732
50.20000	-731
50.20833	-730
50.21667	-729
50.22500	-729
50.23333	-728
50.24167	-728
50.25000	-727
50.25833	-727
50.26667	-727
50.27500	-727
50.28333	-727
50.29167	-727
50.30000	-726
50.30833	-724
50.31667	-721
50.32500	-718
50.33333	-716
50.34167	-714
50.35000	-713
50.35833	-713
50.36667	-712
50.37500	-712
50.38333	-713
50.39167	-713
50.40000	-713
50.40833	-713
50.41667	-713
50.42500	-712
50.43333	-711
50.44167	-710
50.45000	-707
50.45833	-705
50.46667	-703
50.47500	-702
50.48333	-701
50.49167	-701
50.50000	-701
50.50833	-702
50.51667	-702
50.52500	-704
50.53333	-705
50.54167	-706
50.55000	-707
50.55833	-707
50.56667	-706
50.57500	-704
50.58333	-703
50.59167	-702
50.60000	-700
50.60833	-698
50.61667	-696
50.62500	-695
50.63333	-694
50.64167	-695
50.65000	-696
50.65833	-696
50.66667	-695
50.67500	-693
50.68333	-688
50.69167	-683
50.70000	-678
50.70833	-674
50.71667	-672
50.72500	-673
50.73333	-675
50.74167	-677
50.75000	-678
50.75833	-677
50.76667	-674
50.77500	-671
50.78333	-667
50.79167	-664
50.80000	-663
50.80833	-663
50.81667	-662
50.82500	-661
50.83333	-658
50.84167	-655
50.85000	-653
50.85833	-653
50.86667	-656
50.87500	-659
50.88333	-661
50.89167	-662
50.90000	-661
50.90833	-658
50.91667	-657
50.92500	-655
50.93333	-653
50.94167	-652
50.95000	-650
50.95833	-648
50.96667	-646
50.97500	-645
50.98333	-645
50.99167	-646
51.00000	-645
51.00833	-643
51.01667	-641
51.02500	-640
51.03333	-640
51.04167	-642
51.05000	-645
51.05833	-646
51.06667	-645
51.07500	-643
51.08333	-642
51.09167	-642
51.10000	-645
51.10833	-651
51.11667	-655
51.12500	-657
51.13333	-656
51.14167	-652
51.15000	-648
51.15833	-646
51.16667	-647
51.17500	-649
51.18333	-653
51.19167	-657
51.20000	-659
51.20833	-659
51.21667	-657
51.22500	-654
51.23333	-652
51.24167	-653
51.25000	-655
51.25833	-658
51.26667	-660
51.27500	-660
51.28333	-658
51.29167	-657
51.30000	-656
51.30833	-658
51.31667	-659
51.32500	-660
51.33333	-660
51.34167	-658
51.35000	-657
51.35833	-657
51.36667	-658
51.37500	-662
51.38333	-666
51.39167	-670
51.40000	-672
51.40833	-673
51.41667	-674
51.42500	-675
51.43333	-677
51.44167	-678
51.45000	-680
51.45833	-683
51.46667	-687
51.47500	-690
51.48333	-693
51.49167	-694
51.50000	-694
51.50833	-693
51.51667	-692
51.52500	-690
51.53333	-689
51.54167	-690
51.55000	-691
51.55833	-692
51.56667	-694
51.57500	-695
51.58333	-695
51.59167	-696
51.60000	-698
51.60833	-700
51.61667	-703
51.62500	-705
51.63333	-705
51.64167	-704
51.65000	-702
51.65833	-700
51.66667	-699
51.67500	-698
51.68333	-699
51.69167	-701
51.70000	-702
51.70833	-704
51.71667	-707
51.72500	-709
51.73333	-711
51.74167	-713
51.75000	-714
51.75833	-715
51.76667	-715
51.77500	-715
51.78333	-715
51.79167	-716
51.80000	-717
51.80833	-719
51.81667	-721
51.82500	-724
51.83333	-727
51.84167	-730
51.85000	-732
51.85833	-733
51.86667	-734
51.87500	-735
51.88333	-734
51.89167	-733
51.90000	-733
51.90833	-734
51.91667	-735
51.92500	-736
51.93333	-737
51.94167	-737
51.95000	-736
51.95833	-735
51.96667	-733
51.97500	-731
51.98333	-730
51.99167	-730
52.00000	-731
52.00833	-734
52.01667	-738
52.02500	-743
52.03333	-746
52.04167	-748
52.05000	-749
52.05833	-748
52.06667	-747
52.07500	-747
52.08333	-747
52.09167	-747
52.10000	-746
52.10833	-744
52.11667	-743
52.12500	-742
52.13333	-742
52.14167	-742
52.15000	-743
52.15833	-743
52.16667	-744
52.17500	-747
52.18333	-750
52.19167	-752
52.20000	-754
52.20833	-756
52.21667	-758
52.22500	-758
52.23333	-757
52.24167	-756
52.25000	-755
52.25833	-754
52.26667	-753
52.27500	-753
52.28333	-753
52.29167	-753
52.30000	-751
52.30833	-750
52.31667	-749
52.32500	-748
52.33333	-750
52.34167	-752
52.35000	-755
52.35833	-757
52.36667	-758
52.37500	-757
52.38333	-755
52.39167	-752
52.40000	-750
52.40833	-748
52.41667	-747
52.42500	-746
52.43333	-745
52.44167	-746
52.45000	-747
52.45833	-748
52.46667	-749
52.47500	-748
52.48333	-747
52.49167	-745
52.50000	-745
52.50833	-746
52.51667	-749
52.52500	-751
52.53333	-753
52.54167	-753
52.55000	-752
52.55833	-751
52.56667	-750
52.57500	-749
52.58333	-749
52.59167	-751
52.60000	-753
52.60833	-755
52.61667	-756
52.62500	-756
52.63333	-754
52.64167	-752
52.65000	-750
52.65833	-749
52.66667	-749
52.67500	-749
52.68333	-750
52.69167	-751
52.70000	-753
52.70833	-755
52.71667	-757
52.72500	-757
52.73333	-755
52.74167	-751
52.75000	-748
52.75833	-746
52.76667	-747
52.77500	-749
52.78333	-751
52.79167	-752
52.80000	-752
52.80833	-751
52.81667	-751
52.82500	-752
52.83333	-752
52.84167	-752
52.85000	-750
52.85833	-749
52.86667	-747
52.87500	-746
52.88333	-747
52.89167	-748
52.90000	-749
52.90833	-751
52.91667	-754
52.92500	-757
52.93333	-759
52.94167	-760
52.95000	-760
52.95833	-759
52.96667	-757
52.97500	-755
52.98333	-753
52.99167	-754
53.00000	-756
53.00833	-758
53.01667	-759
53.02500	-758
53.03333	-756
53.04167	-753
53.05000	-749
53.05833	-747
53.06667	-745
53.07500	-744
53.08333	-745
53.09167	-746
53.10000	-745
53.10833	-743
53.11667	-741
53.12500	-740
53.13333	-740
53.14167	-742
53.15000	-743
53.15833	-743
53.16667	-741
53.17500	-739
53.18333	-737
53.19167	-736
53.20000	-735
53.20833	-735
53.21667	-733
53.22500	-730
53.23333	-728
53.24167	-725
53.25000	-724
53.25833	-725
53.26667	-726
53.27500	-727
53.28333	-727
53.29167	-727
53.30000	-726
53.30833	-725
53.31667	-724
53.32500	-722
53.33333	-719
53.34167	-717
53.35000	-714
53.35833	-711
53.36667	-708
53.37500	-705
53.38333	-702
53.39167	-699
53.40000	-696
53.40833	-693
53.41667	-690
53.42500	-688
53.43333	-686
53.44167	-684
53.45000	-679
53.45833	-672
53.46667	-664
53.47500	-656
53.48333	-649
53.49167	-643
53.50000	-638
53.50833	-632
53.51667	-624
53.52500	-616
53.53333	-607
53.54167	-599
53.55000	-593
53.55833	-587
53.56667	-582
53.57500	-575
53.58333	-568
53.59167	-559
53.60000	-549
53.60833	-538
53.61667	-526
53.62500	-513
53.63333	-499
53.64167	-485
53.65000	-472
53.65833	-459
53.66667	-446
53.67500	-433
53.68333	-419
53.69167	-405
53.70000	-388
53.70833	-370
53.71667	-350
53.72500	-329
53.73333	-307
53.74167	-285
53.75000	-262
53.75833	-240
53.76667	-218
53.77500	-195
53.78333	-170
53.79167	-144
53.80000	-115
53.80833	-84
53.81667	-50
53.82500	-15
53.83333	20
53.84167	55
53.85000	89
53.85833	124
53.86667	159
53.87500	195
53.88333	232
53.89167	269
53.90000	309
53.90833	349
53.91667	392
53.92500	437
53.93333	484
53.94167	535
53.95000	587
53.95833	642
53.96667	699
53.97500	757
53.98333	816
53.99167	875
54.00000	935
54.00833	995
54.01667	1057
54.02500	1121
54.03333	1187
54.04167	1259
54.05000	1331
54.05833	1408
54.06667	1484
54.07500	1562
54.08333	1640
54.09167	1719
54.10000	1801
54.10833	1883
54.11667	1969
54.12500	2057
54.13333	2146
54.14167	2239
54.15000	2332
54.15833	2430
54.16667	2530
54.17500	2634
54.18333	2743
54.19167	2852
54.20000	2966
54.20833	3079
54.21667	3196
54.22500	3315
54.23333	3436
54.24167	3563
54.25000	3689
54.25833	3819
54.26667	3949
54.27500	4080
54.28333	4215
54.29167	4349
54.30000	4491
54.30833	4633
54.31667	4779
54.32500	4929
54.33333	5080
54.34167	5237
54.35000	5391
54.35833	5550
54.36667	5709
54.37500	5870
54.38333	6037
54.39167	6203
54.40000	6375
54.40833	6545
54.41667	6720
54.42500	6897
54.43333	7075
54.44167	7260
54.45000	7442
54.45833	7628
54.46667	7813
54.47500	8000
54.48333	8192
54.49167	8381
54.50000	8575
54.50833	8767
54.51667	8963
54.52500	9162
54.53333	9362
54.54167	9570
54.55000	9775
54.55833	9986
54.56667	10196
54.57500	10407
54.58333	10621
54.59167	10833
54.60000	11052
54.60833	11267
54.61667	11486
54.62500	11705
54.63333	11922
54.64167	12143
54.65000	12361
54.65833	12584
54.66667	12805
54.67500	13028
54.68333	13254
54.69167	13476
54.70000	13705
54.70833	13929
54.71667	14156
54.72500	14383
54.73333	14606
54.74167	14832
54.75000	15052
54.75833	15276
54.76667	15497
54.77500	15718
54.78333	15944
54.79167	16167
54.80000	16395
54.80833	16619
54.81667	16844
54.82500	17068
54.83333	17288
54.84167	17513
54.85000	17731
54.85833	17953
54.86667	18170
54.87500	18385
54.88333	18601
54.89167	18812
54.90000	19027
54.90833	19237
54.91667	19446
54.92500	19654
54.93333	19857
54.94167	20063
54.95000	20263
54.95833	20465
54.96667	20662
54.97500	20855
54.98333	21048
54.99167	21233
55.00000	21420
55.00833	21602
55.01667	21785
55.02500	21966
55.03333	22145
55.04167	22325
55.05000	22498
55.05833	22672
55.06667	22840
55.07500	23004
55.08333	23167
55.09167	23323
55.10000	23479
55.10833	23629
55.11667	23778
55.12500	23923
55.13333	24063
55.14167	24202
55.15000	24335
55.15833	24467
55.16667	24595
55.17500	24721
55.18333	24847
55.19167	24966
55.20000	25085
55.20833	25195
55.21667	25302
55.22500	25405
55.23333	25503
55.24167	25600
55.25000	25692
55.25833	25781
55.26667	25866
55.27500	25948
55.28333	26027
55.29167	26100
55.30000	26173
55.30833	26240
55.31667	26303
55.32500	26362
55.33333	26417
55.34167	26470
55.35000	26521
55.35833	26571
55.36667	26617
55.37500	26660
55.38333	26699
55.39167	26733
55.40000	26763
55.40833	26789
55.41667	26812
55.42500	26831
55.43333	26845
55.44167	26854
55.45000	26860
55.45833	26862
55.46667	26861
55.47500	26856
55.48333	26848
55.49167	26836
55.50000	26822
55.50833	26805
55.51667	26787
55.52500	26767
55.53333	26743
55.54167	26716
55.55000	26686
55.55833	26653
55.56667	26617
55.57500	26578
55.58333	26536
55.59167	26491
55.60000	26441
55.60833	26389
55.61667	26333
55.62500	26275
55.63333	26216
55.64167	26153
55.65000	26091
55.65833	26023
55.66667	25954
55.67500	25882
55.68333	25807
55.69167	25731
55.70000	25652
55.70833	25572
55.71667	25489
55.72500	25404
55.73333	25319
55.74167	25230
55.75000	25142
55.75833	25048
55.76667	24952
55.77500	24853
55.78333	24751
55.79167	24651
55.80000	24547
55.80833	24445
55.81667	24339
55.82500	24233
55.83333	24127
55.84167	24018
55.85000	23911
55.85833	23800
55.86667	23688
55.87500	23573
55.88333	23453
55.89167	23335
55.90000	23213
55.90833	23094
55.91667	22975
55.92500	22856
55.93333	22737
55.94167	22615
55.95000	22494
55.95833	22369
55.96667	22245
55.97500	22120
55.98333	21993
55.99167	21867
56.00000	21737
56.00833	21609
56.01667	21478
56.02500	21346
56.03333	21214
56.04167	21080
56.05000	20949
56.05833	20817
56.06667	20688
56.07500	20559
56.08333	20428
56.09167	20299
56.10000	20165
56.10833	20033
56.11667	19897
56.12500	19761
56.13333	19626
56.14167	19489
56.15000	19357
56.15833	19224
56.16667	19093
56.17500	18961
56.18333	18828
56.19167	18698
56.20000	18564
56.20833	18434
56.21667	18301
56.22500	18168
56.23333	18037
56.24167	17904
56.25000	17774
56.25833	17642
56.26667	17512
56.27500	17382
56.28333	17251
56.29167	17122
56.30000	16988
56.30833	16856
56.31667	16724
56.32500	16592
56.33333	16463
56.34167	16333
56.35000	16207
56.35833	16078
56.36667	15951
56.37500	15825
56.38333	15697
56.39167	15573
56.40000	15447
56.40833	15324
56.41667	15201
56.42500	15080
56.43333	14960
56.44167	14838
56.45000	14718
56.45833	14596
56.46667	14475
56.47500	14356
56.48333	14236
56.49167	14119
56.50000	13999
56.50833	13882
56.51667	13764
56.52500	13647
56.53333	13532
56.54167	13415
56.55000	13303
56.55833	13189
56.56667	13077
56.57500	12965
56.58333	12852
56.59167	12742
56.60000	12631
56.60833	12522
56.61667	12415
56.62500	12310
56.63333	12207
56.64167	12102
56.65000	11999
56.65833	11893
56.66667	11787
56.67500	11681
56.68333	11575
56.69167	11473
56.70000	11371
56.70833	11273
56.71667	11176
56.72500	11081
56.73333	10988
56.74167	10892
56.75000	10798
56.75833	10700
56.76667	10603
56.77500	10507
56.78333	10411
56.79167	10318
56.80000	10227
56.80833	10137
56.81667	10047
56.82500	9956
56.83333	9866
56.84167	9773
56.85000	9685
56.85833	9598
56.86667	9513
56.87500	9430
56.88333	9346
56.89167	9263
56.90000	9178
56.90833	9095
56.91667	9013
56.92500	8932
56.93333	8851
56.94167	8769
56.95000	8688
56.95833	8607
56.96667	8528
56.97500	8451
56.98333	8374
56.99167	8299
57.00000	8222
57.00833	8148
57.01667	8074
57.02500	8001
57.03333	7928
57.04167	7853
57.05000	7780
57.05833	7706
57.06667	7635
57.07500	7568
57.08333	7501
57.09167	7436
57.10000	7370
57.10833	7305
57.11667	7239
57.12500	7172
57.13333	7106
57.14167	7039
57.15000	6973
57.15833	6905
57.16667	6840
57.17500	6777
57.18333	6714
57.19167	6656
57.20000	6597
57.20833	6540
57.21667	6481
57.22500	6421
57.23333	6361
57.24167	6301
57.25000	6241
57.25833	6181
57.26667	6122
57.27500	6063
57.28333	6006
57.29167	5951
57.30000	5896
57.30833	5842
57.31667	5789
57.32500	5736
57.33333	5683
57.34167	5630
57.35000	5578
57.35833	5527
57.36667	5477
57.37500	5428
57.38333	5378
57.39167	5328
57.40000	5277
57.40833	5228
57.41667	5179
57.42500	5133
57.43333	5089
57.44167	5045
57.45000	5001
57.45833	4956
57.46667	4911
57.47500	4866
57.48333	4821
57.49167	4778
57.50000	4734
57.50833	4691
57.51667	4646
57.52500	4601
57.53333	4556
57.54167	4511
57.55000	4468
57.55833	4426
57.56667	4387
57.57500	4348
57.58333	4310
57.59167	4274
57.60000	4237
57.60833	4200
57.61667	4162
57.62500	4123
57.63333	4085
57.64167	4045
57.65000	4008
57.65833	3971
57.66667	3934
57.67500	3898
57.68333	3862
57.69167	3827
57.70000	3794
57.70833	3761
57.71667	3729
57.72500	3696
57.73333	3664
57.74167	3631
57.75000	3597
57.75833	3562
57.76667	3528
57.77500	3496
57.78333	3463
57.79167	3432
57.80000	3400
57.80833	3369
57.81667	3338
57.82500	3306
57.83333	3277
57.84167	3248
57.85000	3221
57.85833	3194
57.86667	3166
57.87500	3135
57.88333	3102
57.89167	3069
57.90000	3037
57.90833	3008
57.91667	2982
57.92500	2957
57.93333	2933
57.94167	2906
57.95000	2879
57.95833	2852
57.96667	2826
57.97500	2801
57.98333	2777
57.99167	2753
58.00000	2727
58.00833	2701
58.01667	2676
58.02500	2650
58.03333	2626
58.04167	2603
58.05000	2579
58.05833	2553
58.06667	2527
58.07500	2500
58.08333	2474
58.09167	2451
58.10000	2428
58.10833	2405
58.11667	2383
58.12500	2360
58.13333	2339
58.14167	2319
58.15000	2301
58.15833	2283
58.16667	2265
58.17500	2245
58.18333	2225
58.19167	2204
58.20000	2182
58.20833	2161
58.21667	2140
58.22500	2119
58.23333	2100
58.24167	2082
58.25000	2064
58.25833	2046
58.26667	2028
58.27500	2009
58.28333	1988
58.29167	1967
58.30000	1945
58.30833	1923
58.31667	1903
58.32500	1885
58.33333	1869
58.34167	1855
58.35000	1841
58.35833	1826
58.36667	1811
58.37500	1795
58.38333	1779
58.39167	1762
58.40000	1744
58.40833	1725
58.41667	1706
58.42500	1688
58.43333	1671
58.44167	1655
58.45000	1641
58.45833	1626
58.46667	1612
58.47500	1597
58.48333	1582
58.49167	1569
58.50000	1555
58.50833	1542
58.51667	1528
58.52500	1513
58.53333	1497
58.54167	1480
58.55000	1463
58.55833	1446
58.56667	1431
58.57500	1416
58.58333	1403
58.59167	1390
58.60000	1377
58.60833	1365
58.61667	1354
58.62500	1343
58.63333	1333
58.64167	1322
58.65000	1310
58.65833	1295
58.66667	1278
58.67500	1262
58.68333	1246
58.69167	1233
58.70000	1222
58.70833	1212
58.71667	1202
58.72500	1190
58.73333	1178
58.74167	1164
58.75000	1151
58.75833	1138
58.76667	1125
58.77500	1113
58.78333	1101
58.79167	1091
58.80000	1081
58.80833	1073
58.81667	1064
58.82500	1056
58.83333	1048
58.84167	1038
58.85000	1027
58.85833	1016
58.86667	1005
58.87500	994
58.88333	983
58.89167	972
58.90000	959
58.90833	945
58.91667	931
58.92500	920
58.93333	910
58.94167	902
58.95000	894
58.95833	885
58.96667	875
58.97500	865
58.98333	853
58.99167	841
59.00000	833
59.00833	826
59.01667	819
59.02500	811
59.03333	803
59.04167	795
59.05000	788
59.05833	781
59.06667	773
59.07500	765
59.08333	759
59.09167	753
59.10000	747
59.10833	738
59.11667	729
59.12500	719
59.13333	709
59.14167	699
59.15000	689
59.15833	680
59.16667	671
59.17500	662
59.18333	651
59.19167	639
59.20000	630
59.20833	624
59.21667	619
59.22500	615
59.23333	609
59.24167	600
59.25000	591
59.25833	582
59.26667	573
59.27500	565
59.28333	558
59.29167	552
59.30000	547
59.30833	542
59.31667	537
59.32500	531
59.33333	524
59.34167	517
59.35000	510
59.35833	503
59.36667	496
59.37500	490
59.38333	483
59.39167	476
59.40000	469
59.40833	462
59.41667	456
59.42500	450
59.43333	445
59.44167	440
59.45000	436
59.45833	430
59.46667	424
59.47500	417
59.48333	410
59.49167	404
59.50000	399
59.50833	394
59.51667	389
59.52500	384
59.53333	377
59.54167	370
59.55000	362
59.55833	354
59.56667	346
59.57500	339
59.58333	331
59.59167	324
59.60000	317
59.60833	312
59.61667	308
59.62500	307
59.63333	305
59.64167	304
59.65000	301
59.65833	297
59.66667	292
59.67500	285
59.68333	277
59.69167	269
59.70000	263
59.70833	257
59.71667	255
59.72500	254
59.73333	252
59.74167	247
59.75000	240
59.75833	233
59.76667	225
59.77500	219
59.78333	214
59.79167	208
59.80000	203
59.80833	197
59.81667	191
59.82500	185
59.83333	180
59.84167	175
59.85000	171
59.85833	167
59.86667	162
59.87500	158
59.88333	152
59.89167	147
59.90000	141
59.90833	135
59.91667	128
59.92500	122
59.93333	117
59.94167	112
59.95000	109
59.95833	107
59.96667	105
59.97500	103
59.98333	100
59.99167	97
60.00000	92
