# Supplementary material for: How J-chain ensures the assembly of immunoglobulin IgM pentamers
Source: EMBO J. 2024 Dec 4;44(2):505–33. doi: 10.1038/s44318-024-00317-9 (PMC11729874; doi:10.1038/s44318-024-00317-9)
Supplement: Supplementary file 5 — Source data Fig. 3 [file 44318_2024_317_MOESM5_ESM.zip › Figure 3/3B/repeat 1 Cu4 + JC/20231115 Cu4tp_JC_WT_4h_1.txt]

[Header]
Application Name	LCsolution
Version	1.25
Data File Name	D:\Xenia\JC Oligomerisation kinetics\20231115 Cu4tp_JC_WT_4h_1.lcd
Output Date	16.11.2023
Output Time	11:16:13

[Configuration]
# of Detectors	2
Detector ID	Detector A	Detector B
Detector Name	Detector A	Detector B
# of Channels	2	1

[LC Chromatogram(Detector A-Ch1)]
Interval(msec)	500
# of Points	7201
Start Time(min)	0.000
End Time(min)	60.000
Intensity Units	mV
Intensity Multiplier	0.001
Wavelength(nm)	280
R.Time (min)	Intensity
0.00000	-19
0.00833	-19
0.01667	-2
0.02500	-5
0.03333	-7
0.04167	-7
0.05000	-5
0.05833	0
0.06667	8
0.07500	16
0.08333	23
0.09167	28
0.10000	29
0.10833	28
0.11667	26
0.12500	26
0.13333	27
0.14167	29
0.15000	30
0.15833	30
0.16667	26
0.17500	22
0.18333	17
0.19167	12
0.20000	9
0.20833	8
0.21667	8
0.22500	9
0.23333	10
0.24167	12
0.25000	14
0.25833	17
0.26667	20
0.27500	22
0.28333	22
0.29167	22
0.30000	19
0.30833	16
0.31667	13
0.32500	12
0.33333	12
0.34167	13
0.35000	16
0.35833	18
0.36667	18
0.37500	17
0.38333	15
0.39167	13
0.40000	11
0.40833	9
0.41667	7
0.42500	5
0.43333	5
0.44167	4
0.45000	5
0.45833	6
0.46667	9
0.47500	12
0.48333	15
0.49167	16
0.50000	15
0.50833	13
0.51667	12
0.52500	12
0.53333	12
0.54167	12
0.55000	13
0.55833	13
0.56667	14
0.57500	14
0.58333	14
0.59167	15
0.60000	16
0.60833	15
0.61667	14
0.62500	13
0.63333	11
0.64167	10
0.65000	11
0.65833	11
0.66667	9
0.67500	8
0.68333	8
0.69167	10
0.70000	12
0.70833	13
0.71667	14
0.72500	13
0.73333	11
0.74167	9
0.75000	9
0.75833	8
0.76667	7
0.77500	5
0.78333	3
0.79167	1
0.80000	0
0.80833	1
0.81667	3
0.82500	5
0.83333	8
0.84167	11
0.85000	12
0.85833	12
0.86667	10
0.87500	6
0.88333	4
0.89167	2
0.90000	2
0.90833	5
0.91667	6
0.92500	5
0.93333	3
0.94167	2
0.95000	2
0.95833	4
0.96667	9
0.97500	14
0.98333	16
0.99167	15
1.00000	13
1.00833	10
1.01667	8
1.02500	7
1.03333	7
1.04167	8
1.05000	8
1.05833	8
1.06667	10
1.07500	12
1.08333	13
1.09167	14
1.10000	15
1.10833	16
1.11667	16
1.12500	15
1.13333	13
1.14167	10
1.15000	7
1.15833	4
1.16667	1
1.17500	-3
1.18333	-5
1.19167	-9
1.20000	-12
1.20833	-16
1.21667	-19
1.22500	-19
1.23333	-15
1.24167	-9
1.25000	-1
1.25833	4
1.26667	6
1.27500	6
1.28333	4
1.29167	2
1.30000	2
1.30833	4
1.31667	6
1.32500	7
1.33333	6
1.34167	5
1.35000	3
1.35833	1
1.36667	-2
1.37500	-4
1.38333	-6
1.39167	-7
1.40000	-4
1.40833	0
1.41667	4
1.42500	6
1.43333	6
1.44167	4
1.45000	3
1.45833	4
1.46667	8
1.47500	12
1.48333	14
1.49167	14
1.50000	12
1.50833	9
1.51667	7
1.52500	6
1.53333	6
1.54167	5
1.55000	3
1.55833	1
1.56667	-1
1.57500	-1
1.58333	0
1.59167	2
1.60000	4
1.60833	5
1.61667	6
1.62500	7
1.63333	8
1.64167	9
1.65000	10
1.65833	10
1.66667	11
1.67500	10
1.68333	11
1.69167	12
1.70000	13
1.70833	13
1.71667	12
1.72500	9
1.73333	5
1.74167	1
1.75000	-3
1.75833	-5
1.76667	-5
1.77500	-5
1.78333	-6
1.79167	-8
1.80000	-10
1.80833	-12
1.81667	-13
1.82500	-12
1.83333	-11
1.84167	-10
1.85000	-11
1.85833	-11
1.86667	-8
1.87500	-5
1.88333	-2
1.89167	-0
1.90000	-1
1.90833	-3
1.91667	-6
1.92500	-7
1.93333	-6
1.94167	-3
1.95000	-0
1.95833	3
1.96667	4
1.97500	4
1.98333	3
1.99167	2
2.00000	1
2.00833	1
2.01667	0
2.02500	-1
2.03333	-4
2.04167	-8
2.05000	-12
2.05833	-15
2.06667	-15
2.07500	-13
2.08333	-10
2.09167	-7
2.10000	-5
2.10833	-4
2.11667	-4
2.12500	-4
2.13333	-3
2.14167	-1
2.15000	0
2.15833	2
2.16667	3
2.17500	2
2.18333	1
2.19167	-2
2.20000	-5
2.20833	-6
2.21667	-8
2.22500	-9
2.23333	-9
2.24167	-10
2.25000	-11
2.25833	-11
2.26667	-10
2.27500	-9
2.28333	-10
2.29167	-11
2.30000	-13
2.30833	-13
2.31667	-12
2.32500	-11
2.33333	-10
2.34167	-10
2.35000	-11
2.35833	-14
2.36667	-16
2.37500	-18
2.38333	-18
2.39167	-16
2.40000	-13
2.40833	-8
2.41667	-5
2.42500	-2
2.43333	-0
2.44167	1
2.45000	1
2.45833	1
2.46667	2
2.47500	3
2.48333	2
2.49167	-0
2.50000	-3
2.50833	-4
2.51667	-3
2.52500	-2
2.53333	-3
2.54167	-6
2.55000	-10
2.55833	-14
2.56667	-16
2.57500	-17
2.58333	-15
2.59167	-13
2.60000	-10
2.60833	-6
2.61667	-4
2.62500	-2
2.63333	-2
2.64167	-3
2.65000	-5
2.65833	-6
2.66667	-4
2.67500	-3
2.68333	-2
2.69167	-4
2.70000	-7
2.70833	-12
2.71667	-17
2.72500	-21
2.73333	-23
2.74167	-24
2.75000	-25
2.75833	-24
2.76667	-22
2.77500	-18
2.78333	-14
2.79167	-11
2.80000	-10
2.80833	-11
2.81667	-11
2.82500	-9
2.83333	-5
2.84167	-2
2.85000	1
2.85833	1
2.86667	-1
2.87500	-2
2.88333	-2
2.89167	-2
2.90000	-1
2.90833	-0
2.91667	-1
2.92500	-3
2.93333	-6
2.94167	-8
2.95000	-10
2.95833	-10
2.96667	-10
2.97500	-10
2.98333	-10
2.99167	-12
3.00000	-12
3.00833	-12
3.01667	-10
3.02500	-7
3.03333	-5
3.04167	-4
3.05000	-5
3.05833	-6
3.06667	-7
3.07500	-8
3.08333	-9
3.09167	-10
3.10000	-10
3.10833	-10
3.11667	-7
3.12500	-5
3.13333	-2
3.14167	1
3.15000	4
3.15833	6
3.16667	7
3.17500	8
3.18333	10
3.19167	12
3.20000	14
3.20833	16
3.21667	15
3.22500	11
3.23333	6
3.24167	-0
3.25000	-5
3.25833	-9
3.26667	-10
3.27500	-9
3.28333	-10
3.29167	-10
3.30000	-9
3.30833	-8
3.31667	-7
3.32500	-8
3.33333	-11
3.34167	-15
3.35000	-18
3.35833	-20
3.36667	-20
3.37500	-18
3.38333	-14
3.39167	-11
3.40000	-10
3.40833	-11
3.41667	-12
3.42500	-13
3.43333	-13
3.44167	-11
3.45000	-8
3.45833	-8
3.46667	-10
3.47500	-13
3.48333	-17
3.49167	-19
3.50000	-19
3.50833	-15
3.51667	-10
3.52500	-5
3.53333	-0
3.54167	3
3.55000	5
3.55833	5
3.56667	4
3.57500	1
3.58333	-4
3.59167	-8
3.60000	-9
3.60833	-7
3.61667	-5
3.62500	-5
3.63333	-7
3.64167	-11
3.65000	-15
3.65833	-18
3.66667	-20
3.67500	-21
3.68333	-21
3.69167	-21
3.70000	-19
3.70833	-16
3.71667	-14
3.72500	-13
3.73333	-12
3.74167	-11
3.75000	-11
3.75833	-9
3.76667	-9
3.77500	-9
3.78333	-9
3.79167	-9
3.80000	-8
3.80833	-6
3.81667	-4
3.82500	-4
3.83333	-7
3.84167	-12
3.85000	-17
3.85833	-21
3.86667	-21
3.87500	-19
3.88333	-16
3.89167	-14
3.90000	-12
3.90833	-13
3.91667	-14
3.92500	-16
3.93333	-18
3.94167	-17
3.95000	-16
3.95833	-15
3.96667	-15
3.97500	-15
3.98333	-16
3.99167	-17
4.00000	-17
4.00833	-15
4.01667	-13
4.02500	-10
4.03333	-8
4.04167	-6
4.05000	-5
4.05833	-3
4.06667	-2
4.07500	-1
4.08333	-1
4.09167	-4
4.10000	-7
4.10833	-11
4.11667	-13
4.12500	-13
4.13333	-10
4.14167	-7
4.15000	-3
4.15833	-1
4.16667	-2
4.17500	-4
4.18333	-6
4.19167	-8
4.20000	-9
4.20833	-10
4.21667	-11
4.22500	-12
4.23333	-14
4.24167	-15
4.25000	-15
4.25833	-14
4.26667	-14
4.27500	-14
4.28333	-14
4.29167	-14
4.30000	-14
4.30833	-14
4.31667	-14
4.32500	-13
4.33333	-13
4.34167	-14
4.35000	-16
4.35833	-18
4.36667	-20
4.37500	-21
4.38333	-22
4.39167	-22
4.40000	-23
4.40833	-24
4.41667	-26
4.42500	-28
4.43333	-30
4.44167	-33
4.45000	-36
4.45833	-38
4.46667	-38
4.47500	-36
4.48333	-30
4.49167	-23
4.50000	-17
4.50833	-12
4.51667	-10
4.52500	-10
4.53333	-12
4.54167	-13
4.55000	-12
4.55833	-10
4.56667	-8
4.57500	-6
4.58333	-8
4.59167	-12
4.60000	-17
4.60833	-21
4.61667	-24
4.62500	-23
4.63333	-21
4.64167	-20
4.65000	-20
4.65833	-19
4.66667	-17
4.67500	-15
4.68333	-11
4.69167	-6
4.70000	-3
4.70833	-2
4.71667	-1
4.72500	-2
4.73333	-3
4.74167	-5
4.75000	-8
4.75833	-10
4.76667	-10
4.77500	-8
4.78333	-3
4.79167	2
4.80000	5
4.80833	5
4.81667	1
4.82500	-5
4.83333	-11
4.84167	-15
4.85000	-17
4.85833	-17
4.86667	-16
4.87500	-16
4.88333	-18
4.89167	-20
4.90000	-21
4.90833	-19
4.91667	-17
4.92500	-16
4.93333	-15
4.94167	-16
4.95000	-18
4.95833	-20
4.96667	-19
4.97500	-17
4.98333	-16
4.99167	-14
5.00000	-13
5.00833	-14
5.01667	-15
5.02500	-16
5.03333	-17
5.04167	-19
5.05000	-22
5.05833	-25
5.06667	-28
5.07500	-31
5.08333	-32
5.09167	-31
5.10000	-30
5.10833	-31
5.11667	-32
5.12500	-33
5.13333	-33
5.14167	-33
5.15000	-31
5.15833	-31
5.16667	-32
5.17500	-33
5.18333	-33
5.19167	-32
5.20000	-28
5.20833	-24
5.21667	-22
5.22500	-21
5.23333	-22
5.24167	-23
5.25000	-24
5.25833	-24
5.26667	-23
5.27500	-21
5.28333	-18
5.29167	-14
5.30000	-11
5.30833	-8
5.31667	-7
5.32500	-9
5.33333	-13
5.34167	-16
5.35000	-19
5.35833	-21
5.36667	-22
5.37500	-23
5.38333	-25
5.39167	-27
5.40000	-30
5.40833	-33
5.41667	-34
5.42500	-34
5.43333	-32
5.44167	-28
5.45000	-24
5.45833	-19
5.46667	-16
5.47500	-14
5.48333	-14
5.49167	-14
5.50000	-14
5.50833	-13
5.51667	-13
5.52500	-13
5.53333	-14
5.54167	-16
5.55000	-18
5.55833	-20
5.56667	-22
5.57500	-23
5.58333	-25
5.59167	-27
5.60000	-27
5.60833	-26
5.61667	-24
5.62500	-21
5.63333	-16
5.64167	-11
5.65000	-5
5.65833	-2
5.66667	-0
5.67500	-2
5.68333	-5
5.69167	-9
5.70000	-13
5.70833	-15
5.71667	-17
5.72500	-16
5.73333	-15
5.74167	-15
5.75000	-16
5.75833	-17
5.76667	-19
5.77500	-20
5.78333	-21
5.79167	-21
5.80000	-21
5.80833	-21
5.81667	-21
5.82500	-20
5.83333	-19
5.84167	-19
5.85000	-20
5.85833	-22
5.86667	-25
5.87500	-27
5.88333	-28
5.89167	-27
5.90000	-24
5.90833	-19
5.91667	-13
5.92500	-7
5.93333	-3
5.94167	-1
5.95000	-2
5.95833	-6
5.96667	-12
5.97500	-16
5.98333	-18
5.99167	-18
6.00000	-15
6.00833	-13
6.01667	-11
6.02500	-11
6.03333	-13
6.04167	-16
6.05000	-20
6.05833	-23
6.06667	-26
6.07500	-29
6.08333	-30
6.09167	-29
6.10000	-26
6.10833	-23
6.11667	-19
6.12500	-15
6.13333	-12
6.14167	-11
6.15000	-12
6.15833	-14
6.16667	-18
6.17500	-21
6.18333	-22
6.19167	-23
6.20000	-23
6.20833	-24
6.21667	-25
6.22500	-25
6.23333	-24
6.24167	-22
6.25000	-19
6.25833	-18
6.26667	-18
6.27500	-21
6.28333	-24
6.29167	-28
6.30000	-31
6.30833	-33
6.31667	-32
6.32500	-28
6.33333	-23
6.34167	-18
6.35000	-14
6.35833	-11
6.36667	-10
6.37500	-10
6.38333	-10
6.39167	-11
6.40000	-11
6.40833	-11
6.41667	-10
6.42500	-9
6.43333	-9
6.44167	-8
6.45000	-7
6.45833	-5
6.46667	-2
6.47500	-1
6.48333	-2
6.49167	-5
6.50000	-9
6.50833	-14
6.51667	-17
6.52500	-20
6.53333	-22
6.54167	-21
6.55000	-18
6.55833	-15
6.56667	-14
6.57500	-15
6.58333	-17
6.59167	-19
6.60000	-19
6.60833	-17
6.61667	-14
6.62500	-10
6.63333	-7
6.64167	-5
6.65000	-6
6.65833	-9
6.66667	-11
6.67500	-13
6.68333	-13
6.69167	-12
6.70000	-10
6.70833	-8
6.71667	-7
6.72500	-6
6.73333	-7
6.74167	-9
6.75000	-11
6.75833	-13
6.76667	-15
6.77500	-17
6.78333	-20
6.79167	-23
6.80000	-25
6.80833	-25
6.81667	-23
6.82500	-17
6.83333	-11
6.84167	-5
6.85000	-1
6.85833	0
6.86667	-1
6.87500	-4
6.88333	-7
6.89167	-10
6.90000	-12
6.90833	-10
6.91667	-7
6.92500	-3
6.93333	1
6.94167	2
6.95000	1
6.95833	-1
6.96667	-4
6.97500	-6
6.98333	-7
6.99167	-8
7.00000	-12
7.00833	-17
7.01667	-22
7.02500	-25
7.03333	-26
7.04167	-23
7.05000	-19
7.05833	-14
7.06667	-10
7.07500	-8
7.08333	-9
7.09167	-11
7.10000	-13
7.10833	-14
7.11667	-13
7.12500	-10
7.13333	-8
7.14167	-8
7.15000	-11
7.15833	-15
7.16667	-18
7.17500	-19
7.18333	-17
7.19167	-14
7.20000	-13
7.20833	-13
7.21667	-14
7.22500	-16
7.23333	-18
7.24167	-19
7.25000	-19
7.25833	-19
7.26667	-20
7.27500	-21
7.28333	-22
7.29167	-23
7.30000	-24
7.30833	-25
7.31667	-24
7.32500	-23
7.33333	-20
7.34167	-18
7.35000	-17
7.35833	-17
7.36667	-15
7.37500	-13
7.38333	-10
7.39167	-8
7.40000	-8
7.40833	-11
7.41667	-14
7.42500	-16
7.43333	-18
7.44167	-19
7.45000	-20
7.45833	-19
7.46667	-18
7.47500	-17
7.48333	-16
7.49167	-14
7.50000	-12
7.50833	-11
7.51667	-10
7.52500	-11
7.53333	-14
7.54167	-16
7.55000	-18
7.55833	-20
7.56667	-21
7.57500	-23
7.58333	-26
7.59167	-27
7.60000	-27
7.60833	-25
7.61667	-22
7.62500	-18
7.63333	-16
7.64167	-14
7.65000	-13
7.65833	-13
7.66667	-14
7.67500	-16
7.68333	-18
7.69167	-21
7.70000	-22
7.70833	-23
7.71667	-22
7.72500	-22
7.73333	-21
7.74167	-20
7.75000	-20
7.75833	-20
7.76667	-21
7.77500	-23
7.78333	-25
7.79167	-26
7.80000	-26
7.80833	-24
7.81667	-21
7.82500	-19
7.83333	-18
7.84167	-19
7.85000	-20
7.85833	-22
7.86667	-23
7.87500	-24
7.88333	-24
7.89167	-24
7.90000	-25
7.90833	-26
7.91667	-25
7.92500	-23
7.93333	-21
7.94167	-18
7.95000	-17
7.95833	-17
7.96667	-18
7.97500	-19
7.98333	-19
7.99167	-17
8.00000	-18
8.00833	-21
8.01667	-25
8.02500	-29
8.03333	-32
8.04167	-31
8.05000	-28
8.05833	-25
8.06667	-24
8.07500	-24
8.08333	-23
8.09167	-21
8.10000	-20
8.10833	-19
8.11667	-18
8.12500	-19
8.13333	-21
8.14167	-22
8.15000	-24
8.15833	-26
8.16667	-29
8.17500	-31
8.18333	-33
8.19167	-35
8.20000	-35
8.20833	-34
8.21667	-32
8.22500	-31
8.23333	-29
8.24167	-28
8.25000	-27
8.25833	-26
8.26667	-25
8.27500	-23
8.28333	-21
8.29167	-19
8.30000	-19
8.30833	-20
8.31667	-23
8.32500	-26
8.33333	-28
8.34167	-29
8.35000	-29
8.35833	-27
8.36667	-25
8.37500	-23
8.38333	-22
8.39167	-22
8.40000	-22
8.40833	-22
8.41667	-22
8.42500	-22
8.43333	-22
8.44167	-23
8.45000	-23
8.45833	-24
8.46667	-24
8.47500	-25
8.48333	-25
8.49167	-25
8.50000	-25
8.50833	-23
8.51667	-21
8.52500	-19
8.53333	-18
8.54167	-18
8.55000	-19
8.55833	-20
8.56667	-20
8.57500	-19
8.58333	-19
8.59167	-18
8.60000	-18
8.60833	-20
8.61667	-21
8.62500	-22
8.63333	-24
8.64167	-26
8.65000	-30
8.65833	-33
8.66667	-33
8.67500	-32
8.68333	-31
8.69167	-30
8.70000	-30
8.70833	-31
8.71667	-31
8.72500	-28
8.73333	-24
8.74167	-21
8.75000	-20
8.75833	-22
8.76667	-25
8.77500	-28
8.78333	-29
8.79167	-27
8.80000	-24
8.80833	-21
8.81667	-17
8.82500	-14
8.83333	-12
8.84167	-12
8.85000	-16
8.85833	-21
8.86667	-26
8.87500	-31
8.88333	-32
8.89167	-32
8.90000	-31
8.90833	-30
8.91667	-31
8.92500	-32
8.93333	-34
8.94167	-36
8.95000	-38
8.95833	-40
8.96667	-41
8.97500	-40
8.98333	-38
8.99167	-36
9.00000	-35
9.00833	-34
9.01667	-33
9.02500	-32
9.03333	-31
9.04167	-30
9.05000	-29
9.05833	-29
9.06667	-29
9.07500	-32
9.08333	-34
9.09167	-36
9.10000	-36
9.10833	-34
9.11667	-30
9.12500	-26
9.13333	-21
9.14167	-19
9.15000	-18
9.15833	-18
9.16667	-18
9.17500	-19
9.18333	-20
9.19167	-22
9.20000	-25
9.20833	-27
9.21667	-29
9.22500	-28
9.23333	-26
9.24167	-22
9.25000	-19
9.25833	-16
9.26667	-14
9.27500	-12
9.28333	-11
9.29167	-11
9.30000	-10
9.30833	-9
9.31667	-8
9.32500	-10
9.33333	-12
9.34167	-15
9.35000	-19
9.35833	-22
9.36667	-26
9.37500	-28
9.38333	-29
9.39167	-28
9.40000	-26
9.40833	-22
9.41667	-20
9.42500	-19
9.43333	-20
9.44167	-20
9.45000	-19
9.45833	-19
9.46667	-19
9.47500	-20
9.48333	-23
9.49167	-25
9.50000	-25
9.50833	-21
9.51667	-17
9.52500	-12
9.53333	-9
9.54167	-9
9.55000	-11
9.55833	-13
9.56667	-16
9.57500	-17
9.58333	-17
9.59167	-16
9.60000	-16
9.60833	-16
9.61667	-18
9.62500	-20
9.63333	-22
9.64167	-24
9.65000	-25
9.65833	-26
9.66667	-27
9.67500	-28
9.68333	-28
9.69167	-27
9.70000	-26
9.70833	-26
9.71667	-27
9.72500	-29
9.73333	-31
9.74167	-32
9.75000	-30
9.75833	-28
9.76667	-26
9.77500	-24
9.78333	-24
9.79167	-24
9.80000	-24
9.80833	-25
9.81667	-26
9.82500	-27
9.83333	-27
9.84167	-28
9.85000	-30
9.85833	-33
9.86667	-36
9.87500	-38
9.88333	-37
9.89167	-34
9.90000	-30
9.90833	-27
9.91667	-24
9.92500	-24
9.93333	-25
9.94167	-27
9.95000	-30
9.95833	-31
9.96667	-31
9.97500	-31
9.98333	-31
9.99167	-31
10.00000	-32
10.00833	-32
10.01667	-32
10.02500	-30
10.03333	-27
10.04167	-26
10.05000	-25
10.05833	-26
10.06667	-27
10.07500	-29
10.08333	-29
10.09167	-28
10.10000	-25
10.10833	-21
10.11667	-17
10.12500	-14
10.13333	-12
10.14167	-12
10.15000	-14
10.15833	-15
10.16667	-14
10.17500	-12
10.18333	-10
10.19167	-8
10.20000	-8
10.20833	-9
10.21667	-10
10.22500	-12
10.23333	-15
10.24167	-18
10.25000	-22
10.25833	-25
10.26667	-26
10.27500	-26
10.28333	-25
10.29167	-25
10.30000	-25
10.30833	-28
10.31667	-30
10.32500	-32
10.33333	-33
10.34167	-32
10.35000	-31
10.35833	-28
10.36667	-25
10.37500	-22
10.38333	-19
10.39167	-17
10.40000	-18
10.40833	-21
10.41667	-23
10.42500	-25
10.43333	-25
10.44167	-24
10.45000	-21
10.45833	-18
10.46667	-15
10.47500	-11
10.48333	-9
10.49167	-8
10.50000	-11
10.50833	-16
10.51667	-21
10.52500	-24
10.53333	-25
10.54167	-24
10.55000	-20
10.55833	-18
10.56667	-16
10.57500	-16
10.58333	-17
10.59167	-18
10.60000	-19
10.60833	-18
10.61667	-17
10.62500	-16
10.63333	-15
10.64167	-17
10.65000	-20
10.65833	-24
10.66667	-26
10.67500	-26
10.68333	-26
10.69167	-27
10.70000	-28
10.70833	-30
10.71667	-31
10.72500	-32
10.73333	-32
10.74167	-34
10.75000	-34
10.75833	-32
10.76667	-27
10.77500	-21
10.78333	-15
10.79167	-11
10.80000	-9
10.80833	-9
10.81667	-12
10.82500	-17
10.83333	-21
10.84167	-25
10.85000	-26
10.85833	-27
10.86667	-25
10.87500	-24
10.88333	-23
10.89167	-23
10.90000	-24
10.90833	-25
10.91667	-25
10.92500	-23
10.93333	-20
10.94167	-16
10.95000	-14
10.95833	-14
10.96667	-17
10.97500	-21
10.98333	-25
10.99167	-28
11.00000	-30
11.00833	-31
11.01667	-33
11.02500	-35
11.03333	-35
11.04167	-33
11.05000	-29
11.05833	-25
11.06667	-20
11.07500	-17
11.08333	-15
11.09167	-16
11.10000	-18
11.10833	-20
11.11667	-23
11.12500	-26
11.13333	-27
11.14167	-27
11.15000	-25
11.15833	-23
11.16667	-22
11.17500	-21
11.18333	-22
11.19167	-24
11.20000	-24
11.20833	-22
11.21667	-18
11.22500	-13
11.23333	-9
11.24167	-8
11.25000	-9
11.25833	-11
11.26667	-14
11.27500	-17
11.28333	-19
11.29167	-20
11.30000	-21
11.30833	-22
11.31667	-23
11.32500	-24
11.33333	-25
11.34167	-26
11.35000	-26
11.35833	-26
11.36667	-25
11.37500	-24
11.38333	-23
11.39167	-23
11.40000	-24
11.40833	-25
11.41667	-27
11.42500	-29
11.43333	-30
11.44167	-31
11.45000	-31
11.45833	-30
11.46667	-29
11.47500	-27
11.48333	-24
11.49167	-20
11.50000	-18
11.50833	-17
11.51667	-18
11.52500	-22
11.53333	-28
11.54167	-35
11.55000	-41
11.55833	-44
11.56667	-43
11.57500	-41
11.58333	-37
11.59167	-34
11.60000	-31
11.60833	-28
11.61667	-25
11.62500	-24
11.63333	-24
11.64167	-24
11.65000	-24
11.65833	-23
11.66667	-23
11.67500	-23
11.68333	-25
11.69167	-27
11.70000	-29
11.70833	-29
11.71667	-30
11.72500	-32
11.73333	-34
11.74167	-36
11.75000	-38
11.75833	-39
11.76667	-38
11.77500	-36
11.78333	-32
11.79167	-28
11.80000	-23
11.80833	-16
11.81667	-11
11.82500	-8
11.83333	-8
11.84167	-11
11.85000	-16
11.85833	-21
11.86667	-24
11.87500	-26
11.88333	-27
11.89167	-26
11.90000	-25
11.90833	-24
11.91667	-22
11.92500	-20
11.93333	-19
11.94167	-19
11.95000	-20
11.95833	-22
11.96667	-25
11.97500	-28
11.98333	-30
11.99167	-31
12.00000	-32
12.00833	-31
12.01667	-29
12.02500	-27
12.03333	-25
12.04167	-24
12.05000	-23
12.05833	-22
12.06667	-20
12.07500	-17
12.08333	-14
12.09167	-12
12.10000	-14
12.10833	-18
12.11667	-24
12.12500	-31
12.13333	-35
12.14167	-36
12.15000	-35
12.15833	-32
12.16667	-29
12.17500	-27
12.18333	-27
12.19167	-28
12.20000	-30
12.20833	-32
12.21667	-35
12.22500	-37
12.23333	-39
12.24167	-39
12.25000	-38
12.25833	-35
12.26667	-32
12.27500	-29
12.28333	-27
12.29167	-26
12.30000	-26
12.30833	-26
12.31667	-27
12.32500	-28
12.33333	-30
12.34167	-32
12.35000	-34
12.35833	-35
12.36667	-35
12.37500	-34
12.38333	-32
12.39167	-30
12.40000	-28
12.40833	-27
12.41667	-26
12.42500	-27
12.43333	-29
12.44167	-30
12.45000	-32
12.45833	-32
12.46667	-31
12.47500	-29
12.48333	-27
12.49167	-27
12.50000	-27
12.50833	-25
12.51667	-23
12.52500	-20
12.53333	-16
12.54167	-13
12.55000	-12
12.55833	-13
12.56667	-17
12.57500	-23
12.58333	-28
12.59167	-32
12.60000	-35
12.60833	-37
12.61667	-36
12.62500	-33
12.63333	-30
12.64167	-26
12.65000	-22
12.65833	-19
12.66667	-17
12.67500	-17
12.68333	-16
12.69167	-14
12.70000	-13
12.70833	-11
12.71667	-11
12.72500	-12
12.73333	-14
12.74167	-18
12.75000	-22
12.75833	-25
12.76667	-26
12.77500	-26
12.78333	-23
12.79167	-21
12.80000	-20
12.80833	-20
12.81667	-22
12.82500	-26
12.83333	-30
12.84167	-33
12.85000	-33
12.85833	-31
12.86667	-27
12.87500	-22
12.88333	-17
12.89167	-13
12.90000	-11
12.90833	-13
12.91667	-16
12.92500	-19
12.93333	-22
12.94167	-24
12.95000	-26
12.95833	-27
12.96667	-28
12.97500	-30
12.98333	-31
12.99167	-33
13.00000	-36
13.00833	-38
13.01667	-39
13.02500	-37
13.03333	-33
13.04167	-30
13.05000	-26
13.05833	-25
13.06667	-26
13.07500	-28
13.08333	-30
13.09167	-31
13.10000	-30
13.10833	-27
13.11667	-25
13.12500	-24
13.13333	-23
13.14167	-23
13.15000	-23
13.15833	-23
13.16667	-22
13.17500	-22
13.18333	-21
13.19167	-19
13.20000	-18
13.20833	-18
13.21667	-20
13.22500	-24
13.23333	-28
13.24167	-31
13.25000	-33
13.25833	-35
13.26667	-36
13.27500	-37
13.28333	-36
13.29167	-32
13.30000	-26
13.30833	-19
13.31667	-14
13.32500	-12
13.33333	-13
13.34167	-18
13.35000	-24
13.35833	-29
13.36667	-31
13.37500	-30
13.38333	-25
13.39167	-20
13.40000	-16
13.40833	-14
13.41667	-15
13.42500	-17
13.43333	-22
13.44167	-26
13.45000	-30
13.45833	-32
13.46667	-32
13.47500	-30
13.48333	-27
13.49167	-25
13.50000	-24
13.50833	-26
13.51667	-27
13.52500	-26
13.53333	-25
13.54167	-24
13.55000	-24
13.55833	-25
13.56667	-25
13.57500	-25
13.58333	-27
13.59167	-30
13.60000	-34
13.60833	-37
13.61667	-39
13.62500	-37
13.63333	-34
13.64167	-30
13.65000	-26
13.65833	-25
13.66667	-25
13.67500	-28
13.68333	-32
13.69167	-35
13.70000	-36
13.70833	-35
13.71667	-32
13.72500	-29
13.73333	-26
13.74167	-25
13.75000	-25
13.75833	-26
13.76667	-25
13.77500	-23
13.78333	-21
13.79167	-19
13.80000	-19
13.80833	-20
13.81667	-22
13.82500	-25
13.83333	-28
13.84167	-29
13.85000	-30
13.85833	-28
13.86667	-26
13.87500	-22
13.88333	-19
13.89167	-17
13.90000	-17
13.90833	-19
13.91667	-23
13.92500	-26
13.93333	-28
13.94167	-28
13.95000	-27
13.95833	-27
13.96667	-27
13.97500	-29
13.98333	-31
13.99167	-34
14.00000	-36
14.00833	-37
14.01667	-37
14.02500	-37
14.03333	-35
14.04167	-33
14.05000	-31
14.05833	-28
14.06667	-26
14.07500	-24
14.08333	-21
14.09167	-19
14.10000	-17
14.10833	-14
14.11667	-13
14.12500	-13
14.13333	-14
14.14167	-15
14.15000	-16
14.15833	-18
14.16667	-20
14.17500	-23
14.18333	-26
14.19167	-29
14.20000	-30
14.20833	-28
14.21667	-24
14.22500	-18
14.23333	-13
14.24167	-8
14.25000	-6
14.25833	-4
14.26667	-6
14.27500	-8
14.28333	-10
14.29167	-12
14.30000	-13
14.30833	-15
14.31667	-18
14.32500	-23
14.33333	-29
14.34167	-32
14.35000	-32
14.35833	-29
14.36667	-25
14.37500	-20
14.38333	-19
14.39167	-22
14.40000	-24
14.40833	-23
14.41667	-20
14.42500	-19
14.43333	-20
14.44167	-21
14.45000	-21
14.45833	-20
14.46667	-18
14.47500	-15
14.48333	-13
14.49167	-10
14.50000	-7
14.50833	-3
14.51667	-1
14.52500	0
14.53333	0
14.54167	-0
14.55000	-1
14.55833	-2
14.56667	-4
14.57500	-5
14.58333	-5
14.59167	-4
14.60000	-2
14.60833	1
14.61667	3
14.62500	4
14.63333	2
14.64167	-0
14.65000	-4
14.65833	-7
14.66667	-11
14.67500	-15
14.68333	-18
14.69167	-19
14.70000	-20
14.70833	-18
14.71667	-16
14.72500	-14
14.73333	-12
14.74167	-12
14.75000	-14
14.75833	-15
14.76667	-15
14.77500	-14
14.78333	-12
14.79167	-11
14.80000	-11
14.80833	-13
14.81667	-15
14.82500	-16
14.83333	-17
14.84167	-18
14.85000	-20
14.85833	-24
14.86667	-29
14.87500	-33
14.88333	-33
14.89167	-29
14.90000	-25
14.90833	-21
14.91667	-18
14.92500	-18
14.93333	-18
14.94167	-19
14.95000	-18
14.95833	-17
14.96667	-16
14.97500	-15
14.98333	-14
14.99167	-12
15.00000	-10
15.00833	-8
15.01667	-8
15.02500	-8
15.03333	-9
15.04167	-10
15.05000	-10
15.05833	-10
15.06667	-12
15.07500	-14
15.08333	-17
15.09167	-19
15.10000	-19
15.10833	-16
15.11667	-14
15.12500	-15
15.13333	-16
15.14167	-16
15.15000	-15
15.15833	-13
15.16667	-11
15.17500	-9
15.18333	-10
15.19167	-12
15.20000	-15
15.20833	-17
15.21667	-19
15.22500	-20
15.23333	-20
15.24167	-19
15.25000	-17
15.25833	-14
15.26667	-12
15.27500	-9
15.28333	-7
15.29167	-6
15.30000	-5
15.30833	-4
15.31667	-6
15.32500	-8
15.33333	-11
15.34167	-14
15.35000	-18
15.35833	-22
15.36667	-24
15.37500	-25
15.38333	-22
15.39167	-17
15.40000	-13
15.40833	-9
15.41667	-7
15.42500	-9
15.43333	-12
15.44167	-16
15.45000	-20
15.45833	-24
15.46667	-27
15.47500	-30
15.48333	-32
15.49167	-31
15.50000	-29
15.50833	-26
15.51667	-24
15.52500	-23
15.53333	-24
15.54167	-27
15.55000	-30
15.55833	-32
15.56667	-34
15.57500	-34
15.58333	-32
15.59167	-28
15.60000	-24
15.60833	-19
15.61667	-16
15.62500	-15
15.63333	-16
15.64167	-19
15.65000	-22
15.65833	-25
15.66667	-28
15.67500	-30
15.68333	-31
15.69167	-29
15.70000	-26
15.70833	-22
15.71667	-20
15.72500	-20
15.73333	-22
15.74167	-24
15.75000	-25
15.75833	-25
15.76667	-23
15.77500	-20
15.78333	-16
15.79167	-12
15.80000	-9
15.80833	-9
15.81667	-11
15.82500	-15
15.83333	-18
15.84167	-20
15.85000	-19
15.85833	-19
15.86667	-19
15.87500	-20
15.88333	-21
15.89167	-21
15.90000	-20
15.90833	-20
15.91667	-19
15.92500	-20
15.93333	-22
15.94167	-24
15.95000	-26
15.95833	-28
15.96667	-29
15.97500	-28
15.98333	-27
15.99167	-25
16.00000	-21
16.00833	-17
16.01667	-13
16.02500	-12
16.03333	-12
16.04167	-13
16.05000	-14
16.05833	-14
16.06667	-14
16.07500	-15
16.08333	-17
16.09167	-19
16.10000	-20
16.10833	-20
16.11667	-19
16.12500	-18
16.13333	-18
16.14167	-18
16.15000	-19
16.15833	-20
16.16667	-19
16.17500	-18
16.18333	-20
16.19167	-22
16.20000	-25
16.20833	-27
16.21667	-29
16.22500	-29
16.23333	-28
16.24167	-26
16.25000	-25
16.25833	-24
16.26667	-23
16.27500	-22
16.28333	-22
16.29167	-22
16.30000	-20
16.30833	-17
16.31667	-13
16.32500	-9
16.33333	-7
16.34167	-8
16.35000	-11
16.35833	-15
16.36667	-18
16.37500	-19
16.38333	-18
16.39167	-15
16.40000	-12
16.40833	-11
16.41667	-11
16.42500	-13
16.43333	-14
16.44167	-16
16.45000	-19
16.45833	-22
16.46667	-25
16.47500	-26
16.48333	-25
16.49167	-22
16.50000	-18
16.50833	-15
16.51667	-14
16.52500	-15
16.53333	-19
16.54167	-22
16.55000	-25
16.55833	-26
16.56667	-26
16.57500	-26
16.58333	-25
16.59167	-24
16.60000	-23
16.60833	-21
16.61667	-19
16.62500	-19
16.63333	-21
16.64167	-24
16.65000	-27
16.65833	-29
16.66667	-28
16.67500	-26
16.68333	-23
16.69167	-19
16.70000	-16
16.70833	-15
16.71667	-15
16.72500	-15
16.73333	-16
16.74167	-18
16.75000	-21
16.75833	-21
16.76667	-19
16.77500	-16
16.78333	-14
16.79167	-12
16.80000	-14
16.80833	-18
16.81667	-21
16.82500	-23
16.83333	-24
16.84167	-24
16.85000	-25
16.85833	-26
16.86667	-27
16.87500	-28
16.88333	-28
16.89167	-27
16.90000	-24
16.90833	-21
16.91667	-18
16.92500	-16
16.93333	-16
16.94167	-18
16.95000	-20
16.95833	-20
16.96667	-20
16.97500	-19
16.98333	-19
16.99167	-20
17.00000	-22
17.00833	-24
17.01667	-25
17.02500	-25
17.03333	-25
17.04167	-25
17.05000	-26
17.05833	-27
17.06667	-28
17.07500	-29
17.08333	-28
17.09167	-26
17.10000	-24
17.10833	-22
17.11667	-21
17.12500	-23
17.13333	-24
17.14167	-25
17.15000	-23
17.15833	-21
17.16667	-18
17.17500	-16
17.18333	-17
17.19167	-21
17.20000	-24
17.20833	-27
17.21667	-30
17.22500	-32
17.23333	-34
17.24167	-35
17.25000	-36
17.25833	-35
17.26667	-34
17.27500	-32
17.28333	-29
17.29167	-25
17.30000	-20
17.30833	-14
17.31667	-10
17.32500	-10
17.33333	-12
17.34167	-17
17.35000	-22
17.35833	-27
17.36667	-31
17.37500	-33
17.38333	-33
17.39167	-32
17.40000	-29
17.40833	-25
17.41667	-22
17.42500	-20
17.43333	-19
17.44167	-17
17.45000	-16
17.45833	-15
17.46667	-16
17.47500	-17
17.48333	-17
17.49167	-18
17.50000	-19
17.50833	-20
17.51667	-23
17.52500	-24
17.53333	-25
17.54167	-24
17.55000	-22
17.55833	-20
17.56667	-19
17.57500	-18
17.58333	-17
17.59167	-16
17.60000	-17
17.60833	-18
17.61667	-20
17.62500	-20
17.63333	-19
17.64167	-18
17.65000	-18
17.65833	-20
17.66667	-24
17.67500	-27
17.68333	-30
17.69167	-33
17.70000	-34
17.70833	-36
17.71667	-36
17.72500	-38
17.73333	-38
17.74167	-38
17.75000	-37
17.75833	-35
17.76667	-33
17.77500	-30
17.78333	-28
17.79167	-27
17.80000	-25
17.80833	-24
17.81667	-23
17.82500	-23
17.83333	-24
17.84167	-24
17.85000	-22
17.85833	-19
17.86667	-16
17.87500	-14
17.88333	-13
17.89167	-14
17.90000	-17
17.90833	-20
17.91667	-22
17.92500	-23
17.93333	-23
17.94167	-23
17.95000	-24
17.95833	-25
17.96667	-26
17.97500	-28
17.98333	-29
17.99167	-32
18.00000	-34
18.00833	-36
18.01667	-36
18.02500	-33
18.03333	-29
18.04167	-25
18.05000	-22
18.05833	-20
18.06667	-20
18.07500	-21
18.08333	-24
18.09167	-27
18.10000	-28
18.10833	-29
18.11667	-28
18.12500	-27
18.13333	-26
18.14167	-26
18.15000	-27
18.15833	-28
18.16667	-28
18.17500	-26
18.18333	-25
18.19167	-23
18.20000	-21
18.20833	-19
18.21667	-17
18.22500	-17
18.23333	-18
18.24167	-21
18.25000	-24
18.25833	-26
18.26667	-26
18.27500	-25
18.28333	-23
18.29167	-21
18.30000	-20
18.30833	-21
18.31667	-23
18.32500	-23
18.33333	-23
18.34167	-21
18.35000	-19
18.35833	-18
18.36667	-16
18.37500	-16
18.38333	-16
18.39167	-18
18.40000	-20
18.40833	-20
18.41667	-18
18.42500	-15
18.43333	-12
18.44167	-10
18.45000	-11
18.45833	-12
18.46667	-15
18.47500	-18
18.48333	-21
18.49167	-25
18.50000	-28
18.50833	-29
18.51667	-29
18.52500	-25
18.53333	-21
18.54167	-18
18.55000	-16
18.55833	-18
18.56667	-20
18.57500	-23
18.58333	-25
18.59167	-25
18.60000	-22
18.60833	-17
18.61667	-13
18.62500	-10
18.63333	-9
18.64167	-10
18.65000	-12
18.65833	-14
18.66667	-13
18.67500	-11
18.68333	-9
18.69167	-8
18.70000	-7
18.70833	-7
18.71667	-8
18.72500	-8
18.73333	-7
18.74167	-7
18.75000	-7
18.75833	-7
18.76667	-7
18.77500	-7
18.78333	-8
18.79167	-11
18.80000	-15
18.80833	-19
18.81667	-22
18.82500	-23
18.83333	-23
18.84167	-20
18.85000	-15
18.85833	-11
18.86667	-6
18.87500	-2
18.88333	1
18.89167	2
18.90000	0
18.90833	-3
18.91667	-7
18.92500	-13
18.93333	-18
18.94167	-22
18.95000	-23
18.95833	-22
18.96667	-20
18.97500	-16
18.98333	-10
18.99167	-4
19.00000	0
19.00833	3
19.01667	3
19.02500	-1
19.03333	-7
19.04167	-14
19.05000	-20
19.05833	-24
19.06667	-25
19.07500	-25
19.08333	-23
19.09167	-20
19.10000	-19
19.10833	-20
19.11667	-22
19.12500	-24
19.13333	-26
19.14167	-25
19.15000	-23
19.15833	-19
19.16667	-15
19.17500	-11
19.18333	-9
19.19167	-7
19.20000	-5
19.20833	-4
19.21667	-2
19.22500	-1
19.23333	0
19.24167	0
19.25000	-1
19.25833	-4
19.26667	-9
19.27500	-15
19.28333	-19
19.29167	-23
19.30000	-25
19.30833	-24
19.31667	-21
19.32500	-16
19.33333	-12
19.34167	-10
19.35000	-10
19.35833	-11
19.36667	-14
19.37500	-16
19.38333	-18
19.39167	-19
19.40000	-19
19.40833	-19
19.41667	-18
19.42500	-14
19.43333	-8
19.44167	-2
19.45000	2
19.45833	4
19.46667	4
19.47500	3
19.48333	1
19.49167	-0
19.50000	-2
19.50833	-4
19.51667	-6
19.52500	-9
19.53333	-13
19.54167	-16
19.55000	-18
19.55833	-20
19.56667	-21
19.57500	-20
19.58333	-18
19.59167	-14
19.60000	-10
19.60833	-6
19.61667	-3
19.62500	-2
19.63333	-3
19.64167	-3
19.65000	-2
19.65833	1
19.66667	4
19.67500	8
19.68333	10
19.69167	11
19.70000	9
19.70833	7
19.71667	5
19.72500	4
19.73333	4
19.74167	5
19.75000	8
19.75833	9
19.76667	10
19.77500	11
19.78333	11
19.79167	11
19.80000	11
19.80833	11
19.81667	10
19.82500	10
19.83333	9
19.84167	8
19.85000	8
19.85833	9
19.86667	10
19.87500	12
19.88333	13
19.89167	12
19.90000	9
19.90833	6
19.91667	5
19.92500	6
19.93333	10
19.94167	15
19.95000	21
19.95833	25
19.96667	29
19.97500	32
19.98333	34
19.99167	36
20.00000	36
20.00833	35
20.01667	34
20.02500	34
20.03333	34
20.04167	35
20.05000	36
20.05833	38
20.06667	40
20.07500	42
20.08333	44
20.09167	46
20.10000	46
20.10833	46
20.11667	45
20.12500	45
20.13333	47
20.14167	51
20.15000	55
20.15833	59
20.16667	60
20.17500	60
20.18333	60
20.19167	62
20.20000	65
20.20833	69
20.21667	74
20.22500	78
20.23333	83
20.24167	87
20.25000	92
20.25833	96
20.26667	100
20.27500	104
20.28333	106
20.29167	109
20.30000	113
20.30833	119
20.31667	125
20.32500	132
20.33333	141
20.34167	148
20.35000	155
20.35833	162
20.36667	170
20.37500	177
20.38333	180
20.39167	180
20.40000	179
20.40833	179
20.41667	180
20.42500	184
20.43333	190
20.44167	198
20.45000	207
20.45833	216
20.46667	223
20.47500	229
20.48333	233
20.49167	238
20.50000	243
20.50833	251
20.51667	259
20.52500	268
20.53333	277
20.54167	285
20.55000	294
20.55833	300
20.56667	305
20.57500	308
20.58333	311
20.59167	315
20.60000	321
20.60833	329
20.61667	340
20.62500	353
20.63333	367
20.64167	382
20.65000	397
20.65833	412
20.66667	425
20.67500	435
20.68333	443
20.69167	450
20.70000	460
20.70833	472
20.71667	485
20.72500	499
20.73333	514
20.74167	528
20.75000	542
20.75833	556
20.76667	573
20.77500	590
20.78333	608
20.79167	625
20.80000	639
20.80833	651
20.81667	662
20.82500	673
20.83333	685
20.84167	700
20.85000	717
20.85833	736
20.86667	755
20.87500	773
20.88333	789
20.89167	805
20.90000	821
20.90833	839
20.91667	857
20.92500	876
20.93333	896
20.94167	916
20.95000	937
20.95833	960
20.96667	985
20.97500	1011
20.98333	1038
20.99167	1066
21.00000	1093
21.00833	1121
21.01667	1147
21.02500	1173
21.03333	1198
21.04167	1222
21.05000	1246
21.05833	1270
21.06667	1296
21.07500	1323
21.08333	1350
21.09167	1376
21.10000	1400
21.10833	1424
21.11667	1447
21.12500	1471
21.13333	1495
21.14167	1521
21.15000	1549
21.15833	1579
21.16667	1611
21.17500	1645
21.18333	1679
21.19167	1714
21.20000	1750
21.20833	1787
21.21667	1822
21.22500	1857
21.23333	1890
21.24167	1922
21.25000	1953
21.25833	1985
21.26667	2019
21.27500	2054
21.28333	2090
21.29167	2126
21.30000	2161
21.30833	2195
21.31667	2227
21.32500	2261
21.33333	2294
21.34167	2329
21.35000	2365
21.35833	2402
21.36667	2440
21.37500	2478
21.38333	2516
21.39167	2553
21.40000	2589
21.40833	2623
21.41667	2657
21.42500	2690
21.43333	2724
21.44167	2758
21.45000	2792
21.45833	2827
21.46667	2863
21.47500	2899
21.48333	2935
21.49167	2970
21.50000	3002
21.50833	3032
21.51667	3061
21.52500	3089
21.53333	3116
21.54167	3143
21.55000	3171
21.55833	3199
21.56667	3229
21.57500	3258
21.58333	3287
21.59167	3315
21.60000	3343
21.60833	3369
21.61667	3394
21.62500	3417
21.63333	3439
21.64167	3458
21.65000	3477
21.65833	3495
21.66667	3513
21.67500	3530
21.68333	3546
21.69167	3560
21.70000	3575
21.70833	3588
21.71667	3600
21.72500	3608
21.73333	3615
21.74167	3619
21.75000	3621
21.75833	3623
21.76667	3625
21.77500	3627
21.78333	3627
21.79167	3624
21.80000	3619
21.80833	3613
21.81667	3607
21.82500	3602
21.83333	3598
21.84167	3595
21.85000	3592
21.85833	3587
21.86667	3578
21.87500	3567
21.88333	3553
21.89167	3539
21.90000	3524
21.90833	3509
21.91667	3494
21.92500	3478
21.93333	3460
21.94167	3439
21.95000	3416
21.95833	3392
21.96667	3366
21.97500	3341
21.98333	3318
21.99167	3295
22.00000	3274
22.00833	3254
22.01667	3234
22.02500	3211
22.03333	3187
22.04167	3161
22.05000	3131
22.05833	3100
22.06667	3070
22.07500	3042
22.08333	3015
22.09167	2990
22.10000	2965
22.10833	2938
22.11667	2908
22.12500	2878
22.13333	2852
22.14167	2829
22.15000	2807
22.15833	2787
22.16667	2768
22.17500	2748
22.18333	2724
22.19167	2697
22.20000	2669
22.20833	2640
22.21667	2613
22.22500	2590
22.23333	2569
22.24167	2550
22.25000	2529
22.25833	2508
22.26667	2486
22.27500	2464
22.28333	2443
22.29167	2424
22.30000	2407
22.30833	2390
22.31667	2374
22.32500	2358
22.33333	2343
22.34167	2330
22.35000	2317
22.35833	2305
22.36667	2294
22.37500	2282
22.38333	2270
22.39167	2258
22.40000	2248
22.40833	2239
22.41667	2230
22.42500	2221
22.43333	2211
22.44167	2200
22.45000	2188
22.45833	2177
22.46667	2167
22.47500	2160
22.48333	2155
22.49167	2151
22.50000	2148
22.50833	2146
22.51667	2143
22.52500	2138
22.53333	2133
22.54167	2128
22.55000	2122
22.55833	2116
22.56667	2109
22.57500	2102
22.58333	2096
22.59167	2092
22.60000	2090
22.60833	2090
22.61667	2089
22.62500	2087
22.63333	2084
22.64167	2082
22.65000	2080
22.65833	2078
22.66667	2078
22.67500	2078
22.68333	2076
22.69167	2074
22.70000	2071
22.70833	2070
22.71667	2071
22.72500	2077
22.73333	2084
22.74167	2092
22.75000	2098
22.75833	2102
22.76667	2102
22.77500	2100
22.78333	2096
22.79167	2093
22.80000	2091
22.80833	2091
22.81667	2093
22.82500	2097
22.83333	2100
22.84167	2103
22.85000	2104
22.85833	2105
22.86667	2105
22.87500	2107
22.88333	2108
22.89167	2111
22.90000	2115
22.90833	2120
22.91667	2124
22.92500	2129
22.93333	2133
22.94167	2136
22.95000	2139
22.95833	2143
22.96667	2148
22.97500	2154
22.98333	2160
22.99167	2166
23.00000	2171
23.00833	2175
23.01667	2178
23.02500	2179
23.03333	2177
23.04167	2175
23.05000	2173
23.05833	2171
23.06667	2170
23.07500	2172
23.08333	2178
23.09167	2186
23.10000	2194
23.10833	2200
23.11667	2203
23.12500	2204
23.13333	2204
23.14167	2205
23.15000	2208
23.15833	2211
23.16667	2212
23.17500	2212
23.18333	2210
23.19167	2208
23.20000	2208
23.20833	2211
23.21667	2216
23.22500	2221
23.23333	2226
23.24167	2231
23.25000	2236
23.25833	2240
23.26667	2243
23.27500	2245
23.28333	2246
23.29167	2246
23.30000	2246
23.30833	2248
23.31667	2252
23.32500	2257
23.33333	2263
23.34167	2271
23.35000	2279
23.35833	2286
23.36667	2291
23.37500	2295
23.38333	2298
23.39167	2301
23.40000	2305
23.40833	2311
23.41667	2316
23.42500	2321
23.43333	2324
23.44167	2325
23.45000	2326
23.45833	2328
23.46667	2331
23.47500	2335
23.48333	2341
23.49167	2346
23.50000	2352
23.50833	2357
23.51667	2360
23.52500	2361
23.53333	2361
23.54167	2360
23.55000	2360
23.55833	2361
23.56667	2365
23.57500	2372
23.58333	2380
23.59167	2389
23.60000	2396
23.60833	2400
23.61667	2402
23.62500	2403
23.63333	2403
23.64167	2405
23.65000	2409
23.65833	2414
23.66667	2420
23.67500	2425
23.68333	2429
23.69167	2431
23.70000	2432
23.70833	2431
23.71667	2430
23.72500	2426
23.73333	2422
23.74167	2419
23.75000	2416
23.75833	2414
23.76667	2415
23.77500	2416
23.78333	2416
23.79167	2416
23.80000	2415
23.80833	2416
23.81667	2417
23.82500	2418
23.83333	2419
23.84167	2418
23.85000	2416
23.85833	2412
23.86667	2408
23.87500	2402
23.88333	2397
23.89167	2391
23.90000	2384
23.90833	2378
23.91667	2372
23.92500	2368
23.93333	2365
23.94167	2363
23.95000	2361
23.95833	2359
23.96667	2357
23.97500	2354
23.98333	2351
23.99167	2347
24.00000	2342
24.00833	2337
24.01667	2330
24.02500	2321
24.03333	2313
24.04167	2304
24.05000	2296
24.05833	2288
24.06667	2280
24.07500	2272
24.08333	2263
24.09167	2255
24.10000	2249
24.10833	2243
24.11667	2236
24.12500	2226
24.13333	2215
24.14167	2205
24.15000	2195
24.15833	2187
24.16667	2180
24.17500	2173
24.18333	2165
24.19167	2157
24.20000	2148
24.20833	2139
24.21667	2129
24.22500	2119
24.23333	2109
24.24167	2099
24.25000	2090
24.25833	2082
24.26667	2073
24.27500	2065
24.28333	2058
24.29167	2051
24.30000	2043
24.30833	2035
24.31667	2027
24.32500	2020
24.33333	2013
24.34167	2007
24.35000	2001
24.35833	1995
24.36667	1990
24.37500	1984
24.38333	1977
24.39167	1970
24.40000	1960
24.40833	1948
24.41667	1938
24.42500	1929
24.43333	1921
24.44167	1916
24.45000	1911
24.45833	1905
24.46667	1899
24.47500	1891
24.48333	1883
24.49167	1872
24.50000	1860
24.50833	1847
24.51667	1835
24.52500	1824
24.53333	1816
24.54167	1809
24.55000	1805
24.55833	1801
24.56667	1798
24.57500	1793
24.58333	1789
24.59167	1784
24.60000	1778
24.60833	1770
24.61667	1762
24.62500	1753
24.63333	1744
24.64167	1734
24.65000	1723
24.65833	1712
24.66667	1699
24.67500	1688
24.68333	1679
24.69167	1671
24.70000	1665
24.70833	1659
24.71667	1652
24.72500	1643
24.73333	1635
24.74167	1626
24.75000	1618
24.75833	1609
24.76667	1600
24.77500	1591
24.78333	1582
24.79167	1573
24.80000	1564
24.80833	1557
24.81667	1549
24.82500	1543
24.83333	1537
24.84167	1530
24.85000	1521
24.85833	1510
24.86667	1496
24.87500	1482
24.88333	1468
24.89167	1454
24.90000	1443
24.90833	1432
24.91667	1422
24.92500	1412
24.93333	1402
24.94167	1392
24.95000	1381
24.95833	1370
24.96667	1358
24.97500	1346
24.98333	1335
24.99167	1325
25.00000	1315
25.00833	1306
25.01667	1298
25.02500	1290
25.03333	1283
25.04167	1276
25.05000	1270
25.05833	1264
25.06667	1257
25.07500	1250
25.08333	1243
25.09167	1235
25.10000	1228
25.10833	1221
25.11667	1214
25.12500	1205
25.13333	1197
25.14167	1189
25.15000	1182
25.15833	1176
25.16667	1169
25.17500	1161
25.18333	1151
25.19167	1141
25.20000	1133
25.20833	1125
25.21667	1118
25.22500	1111
25.23333	1104
25.24167	1094
25.25000	1084
25.25833	1074
25.26667	1068
25.27500	1063
25.28333	1060
25.29167	1059
25.30000	1057
25.30833	1055
25.31667	1052
25.32500	1049
25.33333	1046
25.34167	1043
25.35000	1040
25.35833	1037
25.36667	1034
25.37500	1030
25.38333	1025
25.39167	1020
25.40000	1015
25.40833	1012
25.41667	1009
25.42500	1006
25.43333	1001
25.44167	997
25.45000	993
25.45833	990
25.46667	990
25.47500	991
25.48333	990
25.49167	988
25.50000	985
25.50833	982
25.51667	979
25.52500	977
25.53333	977
25.54167	977
25.55000	977
25.55833	976
25.56667	972
25.57500	967
25.58333	961
25.59167	956
25.60000	952
25.60833	949
25.61667	948
25.62500	947
25.63333	946
25.64167	945
25.65000	944
25.65833	943
25.66667	941
25.67500	938
25.68333	936
25.69167	935
25.70000	933
25.70833	933
25.71667	934
25.72500	934
25.73333	933
25.74167	931
25.75000	929
25.75833	928
25.76667	929
25.77500	931
25.78333	933
25.79167	935
25.80000	935
25.80833	934
25.81667	933
25.82500	930
25.83333	926
25.84167	921
25.85000	915
25.85833	909
25.86667	903
25.87500	897
25.88333	894
25.89167	893
25.90000	894
25.90833	896
25.91667	897
25.92500	896
25.93333	894
25.94167	890
25.95000	885
25.95833	882
25.96667	880
25.97500	881
25.98333	882
25.99167	884
26.00000	884
26.00833	883
26.01667	881
26.02500	879
26.03333	877
26.04167	873
26.05000	869
26.05833	865
26.06667	863
26.07500	861
26.08333	859
26.09167	858
26.10000	855
26.10833	853
26.11667	850
26.12500	849
26.13333	847
26.14167	845
26.15000	842
26.15833	841
26.16667	841
26.17500	842
26.18333	841
26.19167	840
26.20000	837
26.20833	835
26.21667	834
26.22500	835
26.23333	838
26.24167	840
26.25000	840
26.25833	838
26.26667	836
26.27500	835
26.28333	836
26.29167	838
26.30000	841
26.30833	844
26.31667	844
26.32500	840
26.33333	834
26.34167	827
26.35000	820
26.35833	815
26.36667	813
26.37500	812
26.38333	812
26.39167	813
26.40000	814
26.40833	815
26.41667	816
26.42500	817
26.43333	817
26.44167	816
26.45000	814
26.45833	812
26.46667	811
26.47500	812
26.48333	814
26.49167	817
26.50000	819
26.50833	821
26.51667	822
26.52500	821
26.53333	819
26.54167	818
26.55000	818
26.55833	818
26.56667	820
26.57500	821
26.58333	820
26.59167	819
26.60000	818
26.60833	818
26.61667	819
26.62500	820
26.63333	822
26.64167	821
26.65000	819
26.65833	816
26.66667	814
26.67500	813
26.68333	816
26.69167	819
26.70000	823
26.70833	824
26.71667	825
26.72500	825
26.73333	826
26.74167	827
26.75000	829
26.75833	834
26.76667	839
26.77500	844
26.78333	846
26.79167	846
26.80000	843
26.80833	837
26.81667	833
26.82500	831
26.83333	833
26.84167	836
26.85000	840
26.85833	842
26.86667	843
26.87500	842
26.88333	841
26.89167	841
26.90000	841
26.90833	844
26.91667	848
26.92500	853
26.93333	858
26.94167	862
26.95000	864
26.95833	864
26.96667	864
26.97500	862
26.98333	859
26.99167	856
27.00000	853
27.00833	852
27.01667	853
27.02500	854
27.03333	856
27.04167	856
27.05000	854
27.05833	851
27.06667	848
27.07500	845
27.08333	845
27.09167	846
27.10000	847
27.10833	850
27.11667	852
27.12500	854
27.13333	856
27.14167	856
27.15000	855
27.15833	853
27.16667	851
27.17500	849
27.18333	849
27.19167	849
27.20000	850
27.20833	850
27.21667	850
27.22500	852
27.23333	854
27.24167	856
27.25000	856
27.25833	855
27.26667	852
27.27500	849
27.28333	847
27.29167	844
27.30000	841
27.30833	837
27.31667	835
27.32500	835
27.33333	838
27.34167	841
27.35000	843
27.35833	845
27.36667	844
27.37500	841
27.38333	838
27.39167	836
27.40000	834
27.40833	832
27.41667	830
27.42500	829
27.43333	827
27.44167	826
27.45000	825
27.45833	825
27.46667	825
27.47500	825
27.48333	826
27.49167	827
27.50000	828
27.50833	828
27.51667	828
27.52500	829
27.53333	831
27.54167	834
27.55000	838
27.55833	842
27.56667	844
27.57500	846
27.58333	845
27.59167	842
27.60000	839
27.60833	835
27.61667	833
27.62500	832
27.63333	833
27.64167	835
27.65000	836
27.65833	837
27.66667	837
27.67500	837
27.68333	838
27.69167	839
27.70000	839
27.70833	837
27.71667	834
27.72500	829
27.73333	826
27.74167	824
27.75000	825
27.75833	828
27.76667	832
27.77500	835
27.78333	838
27.79167	841
27.80000	843
27.80833	845
27.81667	847
27.82500	849
27.83333	851
27.84167	853
27.85000	855
27.85833	857
27.86667	860
27.87500	862
27.88333	864
27.89167	864
27.90000	862
27.90833	859
27.91667	856
27.92500	856
27.93333	858
27.94167	861
27.95000	865
27.95833	868
27.96667	872
27.97500	875
27.98333	877
27.99167	879
28.00000	880
28.00833	881
28.01667	883
28.02500	886
28.03333	889
28.04167	891
28.05000	892
28.05833	892
28.06667	894
28.07500	897
28.08333	902
28.09167	907
28.10000	911
28.10833	913
28.11667	914
28.12500	914
28.13333	914
28.14167	916
28.15000	918
28.15833	921
28.16667	925
28.17500	928
28.18333	931
28.19167	934
28.20000	936
28.20833	937
28.21667	936
28.22500	934
28.23333	934
28.24167	936
28.25000	941
28.25833	947
28.26667	953
28.27500	958
28.28333	959
28.29167	958
28.30000	955
28.30833	954
28.31667	954
28.32500	956
28.33333	960
28.34167	962
28.35000	963
28.35833	963
28.36667	962
28.37500	962
28.38333	962
28.39167	963
28.40000	964
28.40833	964
28.41667	965
28.42500	966
28.43333	968
28.44167	971
28.45000	973
28.45833	974
28.46667	975
28.47500	977
28.48333	979
28.49167	982
28.50000	986
28.50833	991
28.51667	994
28.52500	996
28.53333	996
28.54167	997
28.55000	998
28.55833	998
28.56667	997
28.57500	995
28.58333	994
28.59167	994
28.60000	998
28.60833	1004
28.61667	1009
28.62500	1010
28.63333	1008
28.64167	1003
28.65000	998
28.65833	996
28.66667	998
28.67500	1003
28.68333	1012
28.69167	1021
28.70000	1028
28.70833	1032
28.71667	1033
28.72500	1030
28.73333	1028
28.74167	1029
28.75000	1032
28.75833	1037
28.76667	1042
28.77500	1045
28.78333	1046
28.79167	1044
28.80000	1042
28.80833	1040
28.81667	1039
28.82500	1041
28.83333	1045
28.84167	1050
28.85000	1056
28.85833	1062
28.86667	1068
28.87500	1073
28.88333	1078
28.89167	1082
28.90000	1085
28.90833	1088
28.91667	1090
28.92500	1093
28.93333	1095
28.94167	1098
28.95000	1102
28.95833	1107
28.96667	1113
28.97500	1119
28.98333	1123
28.99167	1125
29.00000	1125
29.00833	1125
29.01667	1126
29.02500	1128
29.03333	1133
29.04167	1138
29.05000	1143
29.05833	1149
29.06667	1155
29.07500	1160
29.08333	1164
29.09167	1167
29.10000	1171
29.10833	1175
29.11667	1181
29.12500	1187
29.13333	1193
29.14167	1198
29.15000	1202
29.15833	1206
29.16667	1213
29.17500	1220
29.18333	1228
29.19167	1236
29.20000	1243
29.20833	1249
29.21667	1255
29.22500	1261
29.23333	1266
29.24167	1271
29.25000	1276
29.25833	1280
29.26667	1285
29.27500	1291
29.28333	1299
29.29167	1309
29.30000	1320
29.30833	1331
29.31667	1342
29.32500	1353
29.33333	1362
29.34167	1369
29.35000	1375
29.35833	1382
29.36667	1389
29.37500	1398
29.38333	1409
29.39167	1420
29.40000	1431
29.40833	1443
29.41667	1454
29.42500	1466
29.43333	1478
29.44167	1491
29.45000	1505
29.45833	1520
29.46667	1535
29.47500	1550
29.48333	1566
29.49167	1581
29.50000	1598
29.50833	1615
29.51667	1632
29.52500	1651
29.53333	1670
29.54167	1691
29.55000	1714
29.55833	1737
29.56667	1760
29.57500	1783
29.58333	1807
29.59167	1833
29.60000	1861
29.60833	1892
29.61667	1922
29.62500	1953
29.63333	1982
29.64167	2012
29.65000	2043
29.65833	2073
29.66667	2106
29.67500	2138
29.68333	2171
29.69167	2206
29.70000	2243
29.70833	2285
29.71667	2328
29.72500	2375
29.73333	2422
29.74167	2470
29.75000	2520
29.75833	2569
29.76667	2621
29.77500	2674
29.78333	2731
29.79167	2790
29.80000	2849
29.80833	2909
29.81667	2968
29.82500	3027
29.83333	3086
29.84167	3149
29.85000	3216
29.85833	3283
29.86667	3354
29.87500	3425
29.88333	3496
29.89167	3568
29.90000	3642
29.90833	3720
29.91667	3799
29.92500	3883
29.93333	3968
29.94167	4055
29.95000	4143
29.95833	4227
29.96667	4316
29.97500	4412
29.98333	4505
29.99167	4590
30.00000	4673
30.00833	4757
30.01667	4841
30.02500	4929
30.03333	5015
30.04167	5099
30.05000	5191
30.05833	5285
30.06667	5376
30.07500	5465
30.08333	5553
30.09167	5637
30.10000	5718
30.10833	5798
30.11667	5874
30.12500	5952
30.13333	6037
30.14167	6123
30.15000	6205
30.15833	6281
30.16667	6359
30.17500	6433
30.18333	6505
30.19167	6574
30.20000	6634
30.20833	6692
30.21667	6750
30.22500	6803
30.23333	6855
30.24167	6907
30.25000	6959
30.25833	7007
30.26667	7054
30.27500	7096
30.28333	7133
30.29167	7165
30.30000	7192
30.30833	7218
30.31667	7243
30.32500	7264
30.33333	7281
30.34167	7294
30.35000	7304
30.35833	7310
30.36667	7313
30.37500	7311
30.38333	7307
30.39167	7297
30.40000	7283
30.40833	7265
30.41667	7242
30.42500	7218
30.43333	7194
30.44167	7169
30.45000	7141
30.45833	7109
30.46667	7072
30.47500	7032
30.48333	6988
30.49167	6939
30.50000	6888
30.50833	6838
30.51667	6790
30.52500	6738
30.53333	6686
30.54167	6632
30.55000	6577
30.55833	6523
30.56667	6464
30.57500	6397
30.58333	6327
30.59167	6258
30.60000	6189
30.60833	6116
30.61667	6042
30.62500	5968
30.63333	5894
30.64167	5821
30.65000	5747
30.65833	5674
30.66667	5598
30.67500	5523
30.68333	5447
30.69167	5372
30.70000	5296
30.70833	5217
30.71667	5139
30.72500	5058
30.73333	4979
30.74167	4901
30.75000	4825
30.75833	4752
30.76667	4678
30.77500	4605
30.78333	4532
30.79167	4458
30.80000	4383
30.80833	4307
30.81667	4233
30.82500	4159
30.83333	4089
30.84167	4022
30.85000	3955
30.85833	3891
30.86667	3826
30.87500	3762
30.88333	3699
30.89167	3636
30.90000	3576
30.90833	3516
30.91667	3459
30.92500	3401
30.93333	3345
30.94167	3289
30.95000	3233
30.95833	3180
30.96667	3126
30.97500	3073
30.98333	3017
30.99167	2961
31.00000	2908
31.00833	2856
31.01667	2809
31.02500	2765
31.03333	2723
31.04167	2683
31.05000	2643
31.05833	2604
31.06667	2565
31.07500	2525
31.08333	2485
31.09167	2444
31.10000	2403
31.10833	2363
31.11667	2326
31.12500	2291
31.13333	2259
31.14167	2231
31.15000	2203
31.15833	2176
31.16667	2148
31.17500	2120
31.18333	2093
31.19167	2066
31.20000	2041
31.20833	2018
31.21667	1994
31.22500	1969
31.23333	1945
31.24167	1919
31.25000	1894
31.25833	1870
31.26667	1847
31.27500	1826
31.28333	1806
31.29167	1787
31.30000	1769
31.30833	1751
31.31667	1735
31.32500	1718
31.33333	1702
31.34167	1686
31.35000	1669
31.35833	1653
31.36667	1635
31.37500	1619
31.38333	1603
31.39167	1587
31.40000	1572
31.40833	1558
31.41667	1543
31.42500	1529
31.43333	1516
31.44167	1504
31.45000	1493
31.45833	1482
31.46667	1472
31.47500	1461
31.48333	1450
31.49167	1439
31.50000	1428
31.50833	1417
31.51667	1406
31.52500	1394
31.53333	1384
31.54167	1376
31.55000	1370
31.55833	1365
31.56667	1359
31.57500	1352
31.58333	1344
31.59167	1335
31.60000	1327
31.60833	1319
31.61667	1312
31.62500	1306
31.63333	1301
31.64167	1295
31.65000	1291
31.65833	1286
31.66667	1280
31.67500	1274
31.68333	1268
31.69167	1262
31.70000	1257
31.70833	1252
31.71667	1247
31.72500	1243
31.73333	1237
31.74167	1230
31.75000	1223
31.75833	1217
31.76667	1214
31.77500	1212
31.78333	1212
31.79167	1213
31.80000	1214
31.80833	1214
31.81667	1213
31.82500	1211
31.83333	1207
31.84167	1203
31.85000	1200
31.85833	1198
31.86667	1199
31.87500	1202
31.88333	1206
31.89167	1211
31.90000	1213
31.90833	1212
31.91667	1210
31.92500	1210
31.93333	1211
31.94167	1214
31.95000	1218
31.95833	1221
31.96667	1224
31.97500	1227
31.98333	1232
31.99167	1238
32.00000	1244
32.00833	1252
32.01667	1259
32.02500	1266
32.03333	1272
32.04167	1278
32.05000	1284
32.05833	1291
32.06667	1298
32.07500	1306
32.08333	1315
32.09167	1326
32.10000	1339
32.10833	1354
32.11667	1368
32.12500	1382
32.13333	1395
32.14167	1406
32.15000	1418
32.15833	1431
32.16667	1446
32.17500	1462
32.18333	1480
32.19167	1499
32.20000	1521
32.20833	1547
32.21667	1574
32.22500	1602
32.23333	1630
32.24167	1658
32.25000	1686
32.25833	1715
32.26667	1747
32.27500	1779
32.28333	1811
32.29167	1842
32.30000	1873
32.30833	1907
32.31667	1944
32.32500	1985
32.33333	2029
32.34167	2076
32.35000	2125
32.35833	2176
32.36667	2230
32.37500	2286
32.38333	2344
32.39167	2404
32.40000	2467
32.40833	2533
32.41667	2601
32.42500	2673
32.43333	2747
32.44167	2822
32.45000	2899
32.45833	2976
32.46667	3057
32.47500	3142
32.48333	3233
32.49167	3330
32.50000	3430
32.50833	3535
32.51667	3640
32.52500	3751
32.53333	3863
32.54167	3978
32.55000	4098
32.55833	4219
32.56667	4347
32.57500	4477
32.58333	4614
32.59167	4755
32.60000	4900
32.60833	5051
32.61667	5202
32.62500	5360
32.63333	5519
32.64167	5682
32.65000	5849
32.65833	6014
32.66667	6184
32.67500	6353
32.68333	6529
32.69167	6710
32.70000	6893
32.70833	7084
32.71667	7275
32.72500	7472
32.73333	7670
32.74167	7869
32.75000	8070
32.75833	8268
32.76667	8472
32.77500	8673
32.78333	8879
32.79167	9087
32.80000	9292
32.80833	9500
32.81667	9702
32.82500	9905
32.83333	10105
32.84167	10304
32.85000	10507
32.85833	10705
32.86667	10909
32.87500	11107
32.88333	11303
32.89167	11497
32.90000	11683
32.90833	11870
32.91667	12049
32.92500	12228
32.93333	12401
32.94167	12568
32.95000	12732
32.95833	12886
32.96667	13038
32.97500	13182
32.98333	13322
32.99167	13458
33.00000	13586
33.00833	13711
33.01667	13827
33.02500	13938
33.03333	14041
33.04167	14136
33.05000	14223
33.05833	14299
33.06667	14367
33.07500	14425
33.08333	14472
33.09167	14512
33.10000	14543
33.10833	14566
33.11667	14583
33.12500	14593
33.13333	14596
33.14167	14592
33.15000	14581
33.15833	14563
33.16667	14536
33.17500	14503
33.18333	14461
33.19167	14413
33.20000	14357
33.20833	14292
33.21667	14220
33.22500	14138
33.23333	14050
33.24167	13953
33.25000	13848
33.25833	13740
33.26667	13626
33.27500	13510
33.28333	13388
33.29167	13260
33.30000	13129
33.30833	12989
33.31667	12847
33.32500	12698
33.33333	12546
33.34167	12389
33.35000	12224
33.35833	12058
33.36667	11885
33.37500	11714
33.38333	11541
33.39167	11367
33.40000	11193
33.40833	11014
33.41667	10836
33.42500	10653
33.43333	10470
33.44167	10288
33.45000	10103
33.45833	9922
33.46667	9736
33.47500	9553
33.48333	9368
33.49167	9183
33.50000	9001
33.50833	8817
33.51667	8638
33.52500	8456
33.53333	8278
33.54167	8101
33.55000	7923
33.55833	7751
33.56667	7578
33.57500	7411
33.58333	7243
33.59167	7076
33.60000	6914
33.60833	6752
33.61667	6599
33.62500	6446
33.63333	6299
33.64167	6153
33.65000	6008
33.65833	5868
33.66667	5724
33.67500	5584
33.68333	5444
33.69167	5305
33.70000	5171
33.70833	5038
33.71667	4911
33.72500	4786
33.73333	4665
33.74167	4548
33.75000	4432
33.75833	4321
33.76667	4210
33.77500	4102
33.78333	3997
33.79167	3893
33.80000	3795
33.80833	3698
33.81667	3607
33.82500	3517
33.83333	3428
33.84167	3340
33.85000	3251
33.85833	3165
33.86667	3079
33.87500	2997
33.88333	2918
33.89167	2841
33.90000	2768
33.90833	2696
33.91667	2627
33.92500	2559
33.93333	2493
33.94167	2432
33.95000	2373
33.95833	2318
33.96667	2264
33.97500	2212
33.98333	2160
33.99167	2107
34.00000	2056
34.00833	2006
34.01667	1958
34.02500	1909
34.03333	1862
34.04167	1817
34.05000	1774
34.05833	1733
34.06667	1694
34.07500	1656
34.08333	1618
34.09167	1579
34.10000	1540
34.10833	1501
34.11667	1465
34.12500	1430
34.13333	1398
34.14167	1368
34.15000	1338
34.15833	1310
34.16667	1280
34.17500	1251
34.18333	1222
34.19167	1193
34.20000	1166
34.20833	1141
34.21667	1117
34.22500	1094
34.23333	1071
34.24167	1048
34.25000	1025
34.25833	1005
34.26667	986
34.27500	967
34.28333	946
34.29167	924
34.30000	903
34.30833	882
34.31667	863
34.32500	845
34.33333	828
34.34167	811
34.35000	792
34.35833	775
34.36667	758
34.37500	743
34.38333	727
34.39167	713
34.40000	700
34.40833	689
34.41667	678
34.42500	669
34.43333	659
34.44167	650
34.45000	640
34.45833	631
34.46667	624
34.47500	617
34.48333	611
34.49167	605
34.50000	597
34.50833	587
34.51667	575
34.52500	562
34.53333	549
34.54167	537
34.55000	527
34.55833	520
34.56667	515
34.57500	511
34.58333	505
34.59167	497
34.60000	487
34.60833	477
34.61667	469
34.62500	464
34.63333	461
34.64167	458
34.65000	455
34.65833	450
34.66667	442
34.67500	433
34.68333	423
34.69167	415
34.70000	410
34.70833	407
34.71667	404
34.72500	400
34.73333	395
34.74167	390
34.75000	385
34.75833	381
34.76667	378
34.77500	376
34.78333	373
34.79167	368
34.80000	365
34.80833	362
34.81667	359
34.82500	355
34.83333	348
34.84167	340
34.85000	332
34.85833	326
34.86667	326
34.87500	329
34.88333	331
34.89167	333
34.90000	331
34.90833	325
34.91667	320
34.92500	316
34.93333	315
34.94167	314
34.95000	314
34.95833	315
34.96667	314
34.97500	313
34.98333	312
34.99167	311
35.00000	310
35.00833	305
35.01667	299
35.02500	291
35.03333	284
35.04167	280
35.05000	280
35.05833	283
35.06667	287
35.07500	291
35.08333	292
35.09167	290
35.10000	286
35.10833	282
35.11667	280
35.12500	280
35.13333	281
35.14167	280
35.15000	276
35.15833	269
35.16667	261
35.17500	254
35.18333	249
35.19167	248
35.20000	248
35.20833	250
35.21667	252
35.22500	255
35.23333	257
35.24167	258
35.25000	257
35.25833	255
35.26667	252
35.27500	250
35.28333	249
35.29167	250
35.30000	251
35.30833	253
35.31667	253
35.32500	250
35.33333	246
35.34167	241
35.35000	236
35.35833	232
35.36667	231
35.37500	232
35.38333	234
35.39167	236
35.40000	237
35.40833	236
35.41667	232
35.42500	227
35.43333	222
35.44167	219
35.45000	217
35.45833	218
35.46667	221
35.47500	224
35.48333	227
35.49167	231
35.50000	232
35.50833	231
35.51667	228
35.52500	223
35.53333	218
35.54167	213
35.55000	208
35.55833	205
35.56667	203
35.57500	203
35.58333	204
35.59167	207
35.60000	209
35.60833	211
35.61667	212
35.62500	212
35.63333	210
35.64167	208
35.65000	205
35.65833	203
35.66667	201
35.67500	198
35.68333	194
35.69167	189
35.70000	184
35.70833	179
35.71667	173
35.72500	168
35.73333	164
35.74167	161
35.75000	161
35.75833	162
35.76667	166
35.77500	170
35.78333	173
35.79167	174
35.80000	174
35.80833	172
35.81667	169
35.82500	165
35.83333	161
35.84167	155
35.85000	150
35.85833	147
35.86667	148
35.87500	151
35.88333	156
35.89167	161
35.90000	163
35.90833	161
35.91667	159
35.92500	157
35.93333	155
35.94167	154
35.95000	154
35.95833	155
35.96667	155
35.97500	155
35.98333	155
35.99167	154
36.00000	152
36.00833	150
36.01667	148
36.02500	147
36.03333	147
36.04167	146
36.05000	143
36.05833	140
36.06667	138
36.07500	137
36.08333	135
36.09167	133
36.10000	131
36.10833	132
36.11667	135
36.12500	141
36.13333	148
36.14167	153
36.15000	155
36.15833	156
36.16667	154
36.17500	152
36.18333	150
36.19167	148
36.20000	146
36.20833	144
36.21667	141
36.22500	139
36.23333	137
36.24167	136
36.25000	136
36.25833	136
36.26667	136
36.27500	135
36.28333	134
36.29167	133
36.30000	132
36.30833	131
36.31667	129
36.32500	127
36.33333	126
36.34167	126
36.35000	127
36.35833	128
36.36667	126
36.37500	124
36.38333	121
36.39167	119
36.40000	119
36.40833	123
36.41667	128
36.42500	132
36.43333	136
36.44167	138
36.45000	139
36.45833	139
36.46667	140
36.47500	141
36.48333	142
36.49167	141
36.50000	139
36.50833	137
36.51667	134
36.52500	132
36.53333	130
36.54167	129
36.55000	128
36.55833	128
36.56667	130
36.57500	132
36.58333	134
36.59167	135
36.60000	135
36.60833	134
36.61667	133
36.62500	133
36.63333	135
36.64167	137
36.65000	140
36.65833	141
36.66667	140
36.67500	137
36.68333	134
36.69167	130
36.70000	127
36.70833	127
36.71667	128
36.72500	130
36.73333	134
36.74167	137
36.75000	140
36.75833	142
36.76667	142
36.77500	140
36.78333	140
36.79167	141
36.80000	144
36.80833	147
36.81667	148
36.82500	148
36.83333	147
36.84167	146
36.85000	147
36.85833	147
36.86667	147
36.87500	146
36.88333	146
36.89167	147
36.90000	150
36.90833	154
36.91667	157
36.92500	156
36.93333	153
36.94167	150
36.95000	147
36.95833	144
36.96667	141
36.97500	137
36.98333	133
36.99167	130
37.00000	128
37.00833	128
37.01667	131
37.02500	133
37.03333	137
37.04167	141
37.05000	145
37.05833	148
37.06667	151
37.07500	153
37.08333	154
37.09167	155
37.10000	157
37.10833	158
37.11667	159
37.12500	159
37.13333	159
37.14167	161
37.15000	165
37.15833	169
37.16667	170
37.17500	169
37.18333	164
37.19167	159
37.20000	156
37.20833	155
37.21667	155
37.22500	155
37.23333	155
37.24167	154
37.25000	152
37.25833	151
37.26667	150
37.27500	150
37.28333	151
37.29167	152
37.30000	152
37.30833	151
37.31667	150
37.32500	149
37.33333	150
37.34167	151
37.35000	153
37.35833	153
37.36667	151
37.37500	149
37.38333	147
37.39167	146
37.40000	148
37.40833	151
37.41667	152
37.42500	152
37.43333	150
37.44167	146
37.45000	143
37.45833	139
37.46667	136
37.47500	134
37.48333	132
37.49167	131
37.50000	130
37.50833	130
37.51667	129
37.52500	128
37.53333	127
37.54167	127
37.55000	128
37.55833	131
37.56667	134
37.57500	136
37.58333	136
37.59167	134
37.60000	131
37.60833	128
37.61667	126
37.62500	128
37.63333	131
37.64167	133
37.65000	132
37.65833	129
37.66667	124
37.67500	119
37.68333	117
37.69167	118
37.70000	121
37.70833	123
37.71667	126
37.72500	129
37.73333	132
37.74167	134
37.75000	135
37.75833	135
37.76667	132
37.77500	129
37.78333	128
37.79167	128
37.80000	128
37.80833	128
37.81667	126
37.82500	125
37.83333	124
37.84167	125
37.85000	128
37.85833	130
37.86667	130
37.87500	128
37.88333	125
37.89167	121
37.90000	117
37.90833	115
37.91667	115
37.92500	116
37.93333	119
37.94167	122
37.95000	125
37.95833	127
37.96667	126
37.97500	125
37.98333	123
37.99167	122
38.00000	123
38.00833	125
38.01667	127
38.02500	128
38.03333	129
38.04167	129
38.05000	128
38.05833	126
38.06667	125
38.07500	124
38.08333	123
38.09167	123
38.10000	124
38.10833	124
38.11667	123
38.12500	121
38.13333	118
38.14167	113
38.15000	109
38.15833	106
38.16667	107
38.17500	110
38.18333	114
38.19167	118
38.20000	120
38.20833	122
38.21667	123
38.22500	124
38.23333	125
38.24167	127
38.25000	127
38.25833	126
38.26667	121
38.27500	116
38.28333	110
38.29167	106
38.30000	104
38.30833	106
38.31667	109
38.32500	114
38.33333	119
38.34167	123
38.35000	125
38.35833	127
38.36667	126
38.37500	123
38.38333	120
38.39167	116
38.40000	113
38.40833	111
38.41667	111
38.42500	110
38.43333	107
38.44167	104
38.45000	102
38.45833	101
38.46667	101
38.47500	102
38.48333	103
38.49167	104
38.50000	104
38.50833	103
38.51667	102
38.52500	103
38.53333	105
38.54167	108
38.55000	110
38.55833	110
38.56667	109
38.57500	108
38.58333	109
38.59167	112
38.60000	114
38.60833	114
38.61667	112
38.62500	107
38.63333	101
38.64167	95
38.65000	91
38.65833	89
38.66667	90
38.67500	93
38.68333	99
38.69167	104
38.70000	109
38.70833	112
38.71667	113
38.72500	111
38.73333	109
38.74167	108
38.75000	107
38.75833	106
38.76667	103
38.77500	99
38.78333	95
38.79167	90
38.80000	88
38.80833	88
38.81667	91
38.82500	95
38.83333	100
38.84167	106
38.85000	110
38.85833	112
38.86667	111
38.87500	108
38.88333	106
38.89167	104
38.90000	105
38.90833	107
38.91667	109
38.92500	109
38.93333	108
38.94167	108
38.95000	109
38.95833	111
38.96667	113
38.97500	114
38.98333	112
38.99167	109
39.00000	106
39.00833	105
39.01667	106
39.02500	107
39.03333	108
39.04167	108
39.05000	107
39.05833	105
39.06667	102
39.07500	99
39.08333	95
39.09167	93
39.10000	93
39.10833	96
39.11667	100
39.12500	104
39.13333	106
39.14167	105
39.15000	101
39.15833	98
39.16667	95
39.17500	95
39.18333	98
39.19167	101
39.20000	103
39.20833	103
39.21667	101
39.22500	99
39.23333	97
39.24167	96
39.25000	96
39.25833	96
39.26667	96
39.27500	94
39.28333	92
39.29167	89
39.30000	88
39.30833	88
39.31667	89
39.32500	92
39.33333	95
39.34167	98
39.35000	98
39.35833	97
39.36667	96
39.37500	95
39.38333	94
39.39167	95
39.40000	97
39.40833	100
39.41667	103
39.42500	106
39.43333	109
39.44167	111
39.45000	111
39.45833	111
39.46667	110
39.47500	108
39.48333	107
39.49167	105
39.50000	103
39.50833	100
39.51667	97
39.52500	96
39.53333	96
39.54167	97
39.55000	98
39.55833	99
39.56667	99
39.57500	99
39.58333	101
39.59167	103
39.60000	106
39.60833	108
39.61667	109
39.62500	111
39.63333	113
39.64167	114
39.65000	114
39.65833	112
39.66667	109
39.67500	104
39.68333	100
39.69167	96
39.70000	94
39.70833	94
39.71667	95
39.72500	96
39.73333	96
39.74167	94
39.75000	91
39.75833	89
39.76667	89
39.77500	90
39.78333	92
39.79167	95
39.80000	97
39.80833	98
39.81667	99
39.82500	99
39.83333	98
39.84167	98
39.85000	98
39.85833	98
39.86667	99
39.87500	99
39.88333	100
39.89167	99
39.90000	98
39.90833	97
39.91667	96
39.92500	95
39.93333	95
39.94167	97
39.95000	100
39.95833	103
39.96667	105
39.97500	105
39.98333	104
39.99167	102
40.00000	102
40.00833	102
40.01667	103
40.02500	104
40.03333	105
40.04167	105
40.05000	106
40.05833	107
40.06667	108
40.07500	109
40.08333	110
40.09167	109
40.10000	109
40.10833	109
40.11667	110
40.12500	110
40.13333	110
40.14167	110
40.15000	111
40.15833	113
40.16667	117
40.17500	121
40.18333	126
40.19167	131
40.20000	135
40.20833	139
40.21667	143
40.22500	147
40.23333	150
40.24167	152
40.25000	154
40.25833	155
40.26667	155
40.27500	156
40.28333	160
40.29167	165
40.30000	173
40.30833	182
40.31667	189
40.32500	195
40.33333	199
40.34167	201
40.35000	202
40.35833	206
40.36667	212
40.37500	222
40.38333	233
40.39167	243
40.40000	253
40.40833	261
40.41667	268
40.42500	275
40.43333	282
40.44167	289
40.45000	297
40.45833	305
40.46667	314
40.47500	323
40.48333	332
40.49167	342
40.50000	354
40.50833	368
40.51667	382
40.52500	396
40.53333	408
40.54167	419
40.55000	428
40.55833	437
40.56667	445
40.57500	456
40.58333	468
40.59167	483
40.60000	499
40.60833	515
40.61667	529
40.62500	540
40.63333	550
40.64167	559
40.65000	567
40.65833	575
40.66667	584
40.67500	593
40.68333	603
40.69167	613
40.70000	622
40.70833	632
40.71667	643
40.72500	656
40.73333	670
40.74167	684
40.75000	698
40.75833	711
40.76667	721
40.77500	728
40.78333	735
40.79167	739
40.80000	743
40.80833	747
40.81667	750
40.82500	754
40.83333	759
40.84167	764
40.85000	771
40.85833	778
40.86667	786
40.87500	794
40.88333	803
40.89167	811
40.90000	817
40.90833	821
40.91667	824
40.92500	825
40.93333	826
40.94167	827
40.95000	828
40.95833	827
40.96667	825
40.97500	822
40.98333	818
40.99167	815
41.00000	813
41.00833	812
41.01667	813
41.02500	814
41.03333	815
41.04167	812
41.05000	807
41.05833	801
41.06667	793
41.07500	785
41.08333	778
41.09167	770
41.10000	761
41.10833	752
41.11667	743
41.12500	737
41.13333	732
41.14167	727
41.15000	722
41.15833	715
41.16667	705
41.17500	694
41.18333	685
41.19167	677
41.20000	670
41.20833	664
41.21667	656
41.22500	646
41.23333	634
41.24167	622
41.25000	610
41.25833	599
41.26667	590
41.27500	582
41.28333	573
41.29167	565
41.30000	557
41.30833	547
41.31667	537
41.32500	526
41.33333	515
41.34167	504
41.35000	493
41.35833	482
41.36667	472
41.37500	463
41.38333	455
41.39167	448
41.40000	441
41.40833	434
41.41667	427
41.42500	420
41.43333	412
41.44167	404
41.45000	395
41.45833	386
41.46667	377
41.47500	367
41.48333	357
41.49167	346
41.50000	335
41.50833	324
41.51667	315
41.52500	307
41.53333	302
41.54167	297
41.55000	293
41.55833	289
41.56667	283
41.57500	277
41.58333	271
41.59167	264
41.60000	259
41.60833	253
41.61667	248
41.62500	242
41.63333	236
41.64167	230
41.65000	223
41.65833	217
41.66667	212
41.67500	207
41.68333	201
41.69167	195
41.70000	189
41.70833	182
41.71667	177
41.72500	176
41.73333	176
41.74167	178
41.75000	180
41.75833	181
41.76667	179
41.77500	175
41.78333	169
41.79167	162
41.80000	154
41.80833	147
41.81667	140
41.82500	134
41.83333	129
41.84167	125
41.85000	123
41.85833	121
41.86667	119
41.87500	118
41.88333	117
41.89167	115
41.90000	114
41.90833	113
41.91667	111
41.92500	108
41.93333	105
41.94167	102
41.95000	99
41.95833	98
41.96667	99
41.97500	99
41.98333	97
41.99167	92
42.00000	87
42.00833	84
42.01667	82
42.02500	82
42.03333	82
42.04167	82
42.05000	81
42.05833	80
42.06667	79
42.07500	79
42.08333	79
42.09167	80
42.10000	82
42.10833	83
42.11667	84
42.12500	85
42.13333	85
42.14167	83
42.15000	80
42.15833	78
42.16667	76
42.17500	74
42.18333	74
42.19167	74
42.20000	73
42.20833	71
42.21667	68
42.22500	66
42.23333	64
42.24167	63
42.25000	64
42.25833	64
42.26667	64
42.27500	63
42.28333	62
42.29167	61
42.30000	63
42.30833	66
42.31667	69
42.32500	70
42.33333	68
42.34167	66
42.35000	62
42.35833	58
42.36667	55
42.37500	52
42.38333	51
42.39167	52
42.40000	54
42.40833	57
42.41667	59
42.42500	59
42.43333	58
42.44167	57
42.45000	57
42.45833	57
42.46667	58
42.47500	60
42.48333	61
42.49167	62
42.50000	62
42.50833	61
42.51667	60
42.52500	59
42.53333	58
42.54167	55
42.55000	53
42.55833	51
42.56667	49
42.57500	49
42.58333	48
42.59167	47
42.60000	45
42.60833	43
42.61667	42
42.62500	45
42.63333	49
42.64167	54
42.65000	59
42.65833	63
42.66667	67
42.67500	70
42.68333	72
42.69167	73
42.70000	72
42.70833	69
42.71667	64
42.72500	59
42.73333	53
42.74167	48
42.75000	43
42.75833	40
42.76667	39
42.77500	39
42.78333	41
42.79167	44
42.80000	45
42.80833	46
42.81667	46
42.82500	48
42.83333	50
42.84167	51
42.85000	51
42.85833	50
42.86667	49
42.87500	50
42.88333	52
42.89167	54
42.90000	56
42.90833	55
42.91667	53
42.92500	51
42.93333	50
42.94167	48
42.95000	45
42.95833	44
42.96667	46
42.97500	48
42.98333	50
42.99167	52
43.00000	53
43.00833	53
43.01667	53
43.02500	53
43.03333	54
43.04167	56
43.05000	56
43.05833	55
43.06667	54
43.07500	53
43.08333	52
43.09167	51
43.10000	51
43.10833	52
43.11667	53
43.12500	55
43.13333	57
43.14167	58
43.15000	59
43.15833	60
43.16667	59
43.17500	58
43.18333	57
43.19167	59
43.20000	61
43.20833	63
43.21667	65
43.22500	65
43.23333	63
43.24167	60
43.25000	56
43.25833	53
43.26667	50
43.27500	49
43.28333	49
43.29167	48
43.30000	48
43.30833	49
43.31667	49
43.32500	50
43.33333	49
43.34167	47
43.35000	44
43.35833	41
43.36667	38
43.37500	36
43.38333	37
43.39167	40
43.40000	44
43.40833	48
43.41667	49
43.42500	49
43.43333	46
43.44167	44
43.45000	44
43.45833	43
43.46667	43
43.47500	43
43.48333	43
43.49167	43
43.50000	43
43.50833	42
43.51667	40
43.52500	38
43.53333	35
43.54167	35
43.55000	37
43.55833	40
43.56667	43
43.57500	45
43.58333	45
43.59167	43
43.60000	40
43.60833	38
43.61667	37
43.62500	37
43.63333	38
43.64167	41
43.65000	45
43.65833	48
43.66667	48
43.67500	47
43.68333	43
43.69167	38
43.70000	35
43.70833	32
43.71667	32
43.72500	33
43.73333	36
43.74167	39
43.75000	43
43.75833	45
43.76667	46
43.77500	45
43.78333	43
43.79167	41
43.80000	37
43.80833	34
43.81667	32
43.82500	33
43.83333	35
43.84167	39
43.85000	43
43.85833	45
43.86667	46
43.87500	47
43.88333	47
43.89167	48
43.90000	49
43.90833	49
43.91667	49
43.92500	47
43.93333	46
43.94167	45
43.95000	46
43.95833	45
43.96667	44
43.97500	41
43.98333	37
43.99167	33
44.00000	30
44.00833	28
44.01667	28
44.02500	27
44.03333	27
44.04167	26
44.05000	27
44.05833	29
44.06667	31
44.07500	34
44.08333	37
44.09167	40
44.10000	43
44.10833	43
44.11667	43
44.12500	41
44.13333	39
44.14167	37
44.15000	37
44.15833	38
44.16667	39
44.17500	40
44.18333	39
44.19167	36
44.20000	33
44.20833	31
44.21667	30
44.22500	30
44.23333	32
44.24167	34
44.25000	35
44.25833	35
44.26667	34
44.27500	31
44.28333	27
44.29167	24
44.30000	24
44.30833	27
44.31667	32
44.32500	36
44.33333	38
44.34167	36
44.35000	32
44.35833	27
44.36667	25
44.37500	25
44.38333	28
44.39167	32
44.40000	36
44.40833	39
44.41667	40
44.42500	39
44.43333	36
44.44167	34
44.45000	31
44.45833	30
44.46667	29
44.47500	26
44.48333	23
44.49167	19
44.50000	16
44.50833	15
44.51667	16
44.52500	17
44.53333	19
44.54167	19
44.55000	19
44.55833	18
44.56667	20
44.57500	22
44.58333	25
44.59167	27
44.60000	27
44.60833	25
44.61667	23
44.62500	21
44.63333	20
44.64167	19
44.65000	20
44.65833	21
44.66667	23
44.67500	25
44.68333	28
44.69167	30
44.70000	30
44.70833	27
44.71667	24
44.72500	22
44.73333	23
44.74167	27
44.75000	32
44.75833	35
44.76667	35
44.77500	33
44.78333	29
44.79167	25
44.80000	22
44.80833	19
44.81667	17
44.82500	18
44.83333	20
44.84167	24
44.85000	28
44.85833	30
44.86667	30
44.87500	28
44.88333	27
44.89167	27
44.90000	28
44.90833	31
44.91667	33
44.92500	35
44.93333	35
44.94167	32
44.95000	28
44.95833	23
44.96667	19
44.97500	18
44.98333	19
44.99167	23
45.00000	27
45.00833	30
45.01667	30
45.02500	28
45.03333	25
45.04167	23
45.05000	21
45.05833	22
45.06667	24
45.07500	27
45.08333	30
45.09167	33
45.10000	36
45.10833	39
45.11667	41
45.12500	40
45.13333	37
45.14167	33
45.15000	29
45.15833	27
45.16667	27
45.17500	28
45.18333	29
45.19167	28
45.20000	28
45.20833	29
45.21667	32
45.22500	35
45.23333	38
45.24167	41
45.25000	42
45.25833	42
45.26667	42
45.27500	41
45.28333	38
45.29167	35
45.30000	30
45.30833	26
45.31667	22
45.32500	18
45.33333	16
45.34167	15
45.35000	17
45.35833	19
45.36667	20
45.37500	22
45.38333	24
45.39167	27
45.40000	31
45.40833	35
45.41667	36
45.42500	35
45.43333	33
45.44167	33
45.45000	35
45.45833	37
45.46667	38
45.47500	38
45.48333	36
45.49167	34
45.50000	34
45.50833	35
45.51667	37
45.52500	37
45.53333	36
45.54167	35
45.55000	34
45.55833	33
45.56667	33
45.57500	33
45.58333	31
45.59167	29
45.60000	27
45.60833	25
45.61667	24
45.62500	23
45.63333	23
45.64167	23
45.65000	21
45.65833	19
45.66667	19
45.67500	19
45.68333	21
45.69167	23
45.70000	25
45.70833	26
45.71667	27
45.72500	27
45.73333	28
45.74167	29
45.75000	30
45.75833	31
45.76667	32
45.77500	31
45.78333	30
45.79167	30
45.80000	32
45.80833	34
45.81667	36
45.82500	37
45.83333	36
45.84167	33
45.85000	30
45.85833	27
45.86667	23
45.87500	19
45.88333	16
45.89167	17
45.90000	22
45.90833	28
45.91667	33
45.92500	38
45.93333	40
45.94167	39
45.95000	34
45.95833	27
45.96667	20
45.97500	14
45.98333	12
45.99167	13
46.00000	14
46.00833	16
46.01667	18
46.02500	21
46.03333	24
46.04167	27
46.05000	30
46.05833	32
46.06667	33
46.07500	33
46.08333	32
46.09167	31
46.10000	30
46.10833	30
46.11667	30
46.12500	32
46.13333	34
46.14167	34
46.15000	33
46.15833	31
46.16667	29
46.17500	26
46.18333	25
46.19167	25
46.20000	26
46.20833	26
46.21667	25
46.22500	23
46.23333	21
46.24167	19
46.25000	17
46.25833	14
46.26667	13
46.27500	13
46.28333	12
46.29167	10
46.30000	9
46.30833	8
46.31667	8
46.32500	11
46.33333	14
46.34167	17
46.35000	20
46.35833	23
46.36667	27
46.37500	30
46.38333	33
46.39167	33
46.40000	31
46.40833	26
46.41667	21
46.42500	18
46.43333	14
46.44167	12
46.45000	9
46.45833	8
46.46667	8
46.47500	9
46.48333	13
46.49167	18
46.50000	22
46.50833	27
46.51667	30
46.52500	31
46.53333	31
46.54167	30
46.55000	29
46.55833	26
46.56667	24
46.57500	21
46.58333	18
46.59167	16
46.60000	15
46.60833	16
46.61667	17
46.62500	18
46.63333	16
46.64167	14
46.65000	11
46.65833	9
46.66667	11
46.67500	13
46.68333	17
46.69167	21
46.70000	22
46.70833	22
46.71667	20
46.72500	21
46.73333	22
46.74167	23
46.75000	24
46.75833	23
46.76667	20
46.77500	17
46.78333	14
46.79167	12
46.80000	11
46.80833	11
46.81667	11
46.82500	11
46.83333	11
46.84167	11
46.85000	14
46.85833	17
46.86667	20
46.87500	21
46.88333	22
46.89167	21
46.90000	20
46.90833	19
46.91667	17
46.92500	14
46.93333	11
46.94167	9
46.95000	9
46.95833	10
46.96667	10
46.97500	10
46.98333	11
46.99167	13
47.00000	15
47.00833	18
47.01667	19
47.02500	18
47.03333	17
47.04167	17
47.05000	18
47.05833	19
47.06667	18
47.07500	16
47.08333	15
47.09167	15
47.10000	17
47.10833	20
47.11667	22
47.12500	23
47.13333	23
47.14167	23
47.15000	22
47.15833	20
47.16667	19
47.17500	17
47.18333	16
47.19167	15
47.20000	15
47.20833	16
47.21667	18
47.22500	19
47.23333	20
47.24167	19
47.25000	17
47.25833	15
47.26667	14
47.27500	12
47.28333	12
47.29167	13
47.30000	13
47.30833	14
47.31667	15
47.32500	15
47.33333	16
47.34167	16
47.35000	16
47.35833	15
47.36667	15
47.37500	15
47.38333	15
47.39167	15
47.40000	15
47.40833	15
47.41667	16
47.42500	17
47.43333	20
47.44167	21
47.45000	20
47.45833	18
47.46667	15
47.47500	13
47.48333	12
47.49167	13
47.50000	14
47.50833	16
47.51667	19
47.52500	22
47.53333	24
47.54167	26
47.55000	27
47.55833	29
47.56667	29
47.57500	27
47.58333	21
47.59167	15
47.60000	10
47.60833	7
47.61667	7
47.62500	10
47.63333	13
47.64167	14
47.65000	14
47.65833	12
47.66667	10
47.67500	9
47.68333	8
47.69167	7
47.70000	7
47.70833	7
47.71667	8
47.72500	9
47.73333	10
47.74167	12
47.75000	15
47.75833	20
47.76667	25
47.77500	29
47.78333	29
47.79167	26
47.80000	20
47.80833	13
47.81667	7
47.82500	4
47.83333	3
47.84167	5
47.85000	8
47.85833	11
47.86667	14
47.87500	18
47.88333	20
47.89167	21
47.90000	22
47.90833	22
47.91667	22
47.92500	22
47.93333	20
47.94167	19
47.95000	19
47.95833	20
47.96667	22
47.97500	24
47.98333	25
47.99167	25
48.00000	24
48.00833	23
48.01667	21
48.02500	19
48.03333	16
48.04167	15
48.05000	14
48.05833	14
48.06667	15
48.07500	15
48.08333	14
48.09167	13
48.10000	11
48.10833	11
48.11667	12
48.12500	16
48.13333	18
48.14167	19
48.15000	17
48.15833	15
48.16667	14
48.17500	15
48.18333	18
48.19167	21
48.20000	22
48.20833	20
48.21667	17
48.22500	16
48.23333	16
48.24167	17
48.25000	16
48.25833	14
48.26667	10
48.27500	6
48.28333	4
48.29167	4
48.30000	6
48.30833	9
48.31667	12
48.32500	15
48.33333	17
48.34167	18
48.35000	17
48.35833	15
48.36667	11
48.37500	8
48.38333	7
48.39167	7
48.40000	9
48.40833	11
48.41667	14
48.42500	17
48.43333	21
48.44167	23
48.45000	24
48.45833	23
48.46667	19
48.47500	14
48.48333	11
48.49167	9
48.50000	8
48.50833	9
48.51667	11
48.52500	11
48.53333	10
48.54167	7
48.55000	4
48.55833	1
48.56667	1
48.57500	3
48.58333	6
48.59167	9
48.60000	12
48.60833	12
48.61667	11
48.62500	10
48.63333	9
48.64167	9
48.65000	9
48.65833	9
48.66667	10
48.67500	11
48.68333	12
48.69167	14
48.70000	14
48.70833	13
48.71667	12
48.72500	11
48.73333	11
48.74167	10
48.75000	11
48.75833	12
48.76667	13
48.77500	13
48.78333	12
48.79167	10
48.80000	8
48.80833	7
48.81667	9
48.82500	14
48.83333	19
48.84167	22
48.85000	23
48.85833	21
48.86667	17
48.87500	13
48.88333	9
48.89167	7
48.90000	5
48.90833	5
48.91667	6
48.92500	8
48.93333	10
48.94167	13
48.95000	15
48.95833	17
48.96667	21
48.97500	24
48.98333	26
48.99167	26
49.00000	23
49.00833	17
49.01667	10
49.02500	6
49.03333	5
49.04167	6
49.05000	8
49.05833	10
49.06667	10
49.07500	9
49.08333	8
49.09167	7
49.10000	6
49.10833	5
49.11667	4
49.12500	4
49.13333	5
49.14167	6
49.15000	6
49.15833	5
49.16667	4
49.17500	3
49.18333	3
49.19167	3
49.20000	5
49.20833	7
49.21667	9
49.22500	11
49.23333	11
49.24167	10
49.25000	7
49.25833	4
49.26667	0
49.27500	-3
49.28333	-3
49.29167	-2
49.30000	0
49.30833	2
49.31667	5
49.32500	7
49.33333	10
49.34167	11
49.35000	11
49.35833	9
49.36667	6
49.37500	3
49.38333	2
49.39167	3
49.40000	7
49.40833	11
49.41667	14
49.42500	16
49.43333	16
49.44167	15
49.45000	14
49.45833	12
49.46667	12
49.47500	12
49.48333	14
49.49167	15
49.50000	16
49.50833	15
49.51667	12
49.52500	9
49.53333	6
49.54167	4
49.55000	4
49.55833	5
49.56667	6
49.57500	7
49.58333	8
49.59167	8
49.60000	7
49.60833	5
49.61667	3
49.62500	1
49.63333	0
49.64167	1
49.65000	3
49.65833	6
49.66667	10
49.67500	13
49.68333	15
49.69167	15
49.70000	12
49.70833	7
49.71667	3
49.72500	1
49.73333	1
49.74167	2
49.75000	3
49.75833	4
49.76667	3
49.77500	2
49.78333	2
49.79167	4
49.80000	7
49.80833	10
49.81667	11
49.82500	11
49.83333	7
49.84167	2
49.85000	-4
49.85833	-7
49.86667	-7
49.87500	-3
49.88333	2
49.89167	7
49.90000	10
49.90833	11
49.91667	10
49.92500	8
49.93333	7
49.94167	8
49.95000	10
49.95833	11
49.96667	11
49.97500	9
49.98333	6
49.99167	2
50.00000	-0
50.00833	-1
50.01667	-0
50.02500	-1
50.03333	-1
50.04167	-1
50.05000	-0
50.05833	1
50.06667	4
50.07500	5
50.08333	2
50.09167	-3
50.10000	-6
50.10833	-7
50.11667	-5
50.12500	3
50.13333	11
50.14167	16
50.15000	17
50.15833	17
50.16667	16
50.17500	15
50.18333	16
50.19167	18
50.20000	19
50.20833	19
50.21667	18
50.22500	18
50.23333	19
50.24167	19
50.25000	18
50.25833	16
50.26667	14
50.27500	11
50.28333	9
50.29167	8
50.30000	8
50.30833	6
50.31667	6
50.32500	7
50.33333	10
50.34167	14
50.35000	17
50.35833	20
50.36667	21
50.37500	22
50.38333	25
50.39167	30
50.40000	35
50.40833	39
50.41667	40
50.42500	38
50.43333	34
50.44167	30
50.45000	27
50.45833	27
50.46667	29
50.47500	33
50.48333	37
50.49167	41
50.50000	44
50.50833	47
50.51667	49
50.52500	52
50.53333	53
50.54167	52
50.55000	49
50.55833	45
50.56667	43
50.57500	42
50.58333	45
50.59167	51
50.60000	57
50.60833	62
50.61667	65
50.62500	66
50.63333	64
50.64167	62
50.65000	62
50.65833	62
50.66667	64
50.67500	65
50.68333	65
50.69167	64
50.70000	63
50.70833	62
50.71667	62
50.72500	63
50.73333	65
50.74167	68
50.75000	70
50.75833	72
50.76667	73
50.77500	73
50.78333	72
50.79167	71
50.80000	68
50.80833	65
50.81667	64
50.82500	64
50.83333	66
50.84167	70
50.85000	74
50.85833	78
50.86667	79
50.87500	78
50.88333	77
50.89167	75
50.90000	73
50.90833	73
50.91667	74
50.92500	78
50.93333	84
50.94167	89
50.95000	94
50.95833	98
50.96667	100
50.97500	99
50.98333	97
50.99167	94
51.00000	93
51.00833	94
51.01667	97
51.02500	100
51.03333	102
51.04167	103
51.05000	102
51.05833	101
51.06667	99
51.07500	97
51.08333	95
51.09167	92
51.10000	91
51.10833	90
51.11667	91
51.12500	92
51.13333	92
51.14167	93
51.15000	94
51.15833	95
51.16667	96
51.17500	96
51.18333	96
51.19167	96
51.20000	96
51.20833	94
51.21667	92
51.22500	89
51.23333	86
51.24167	85
51.25000	88
51.25833	91
51.26667	93
51.27500	94
51.28333	93
51.29167	91
51.30000	89
51.30833	88
51.31667	88
51.32500	86
51.33333	83
51.34167	79
51.35000	75
51.35833	72
51.36667	71
51.37500	72
51.38333	75
51.39167	79
51.40000	82
51.40833	84
51.41667	84
51.42500	83
51.43333	81
51.44167	79
51.45000	77
51.45833	73
51.46667	69
51.47500	64
51.48333	61
51.49167	59
51.50000	58
51.50833	58
51.51667	59
51.52500	59
51.53333	58
51.54167	56
51.55000	54
51.55833	51
51.56667	49
51.57500	46
51.58333	44
51.59167	41
51.60000	39
51.60833	37
51.61667	37
51.62500	39
51.63333	42
51.64167	44
51.65000	43
51.65833	41
51.66667	37
51.67500	33
51.68333	32
51.69167	32
51.70000	35
51.70833	38
51.71667	40
51.72500	41
51.73333	40
51.74167	37
51.75000	34
51.75833	30
51.76667	26
51.77500	21
51.78333	18
51.79167	17
51.80000	18
51.80833	21
51.81667	25
51.82500	30
51.83333	33
51.84167	34
51.85000	34
51.85833	32
51.86667	30
51.87500	27
51.88333	24
51.89167	20
51.90000	17
51.90833	14
51.91667	12
51.92500	11
51.93333	11
51.94167	12
51.95000	12
51.95833	14
51.96667	15
51.97500	17
51.98333	18
51.99167	19
52.00000	19
52.00833	17
52.01667	15
52.02500	13
52.03333	12
52.04167	11
52.05000	9
52.05833	7
52.06667	4
52.07500	3
52.08333	4
52.09167	6
52.10000	9
52.10833	10
52.11667	9
52.12500	6
52.13333	2
52.14167	-2
52.15000	-4
52.15833	-3
52.16667	2
52.17500	9
52.18333	14
52.19167	18
52.20000	18
52.20833	15
52.21667	11
52.22500	7
52.23333	4
52.24167	3
52.25000	4
52.25833	5
52.26667	4
52.27500	1
52.28333	-1
52.29167	-4
52.30000	-5
52.30833	-6
52.31667	-5
52.32500	-5
52.33333	-5
52.34167	-5
52.35000	-3
52.35833	-2
52.36667	-2
52.37500	-3
52.38333	-6
52.39167	-8
52.40000	-9
52.40833	-6
52.41667	-3
52.42500	1
52.43333	4
52.44167	6
52.45000	7
52.45833	7
52.46667	8
52.47500	9
52.48333	10
52.49167	9
52.50000	8
52.50833	8
52.51667	7
52.52500	5
52.53333	3
52.54167	1
52.55000	-2
52.55833	-5
52.56667	-6
52.57500	-6
52.58333	-6
52.59167	-5
52.60000	-4
52.60833	-4
52.61667	-4
52.62500	-4
52.63333	-4
52.64167	-2
52.65000	0
52.65833	2
52.66667	1
52.67500	-1
52.68333	-4
52.69167	-6
52.70000	-7
52.70833	-5
52.71667	-3
52.72500	0
52.73333	3
52.74167	6
52.75000	9
52.75833	10
52.76667	8
52.77500	3
52.78333	-2
52.79167	-7
52.80000	-9
52.80833	-10
52.81667	-10
52.82500	-10
52.83333	-11
52.84167	-11
52.85000	-10
52.85833	-8
52.86667	-7
52.87500	-7
52.88333	-9
52.89167	-14
52.90000	-18
52.90833	-21
52.91667	-23
52.92500	-23
52.93333	-20
52.94167	-16
52.95000	-10
52.95833	-5
52.96667	-1
52.97500	2
52.98333	4
52.99167	6
53.00000	8
53.00833	10
53.01667	10
53.02500	8
53.03333	5
53.04167	1
53.05000	-3
53.05833	-6
53.06667	-8
53.07500	-10
53.08333	-10
53.09167	-10
53.10000	-9
53.10833	-6
53.11667	-4
53.12500	-1
53.13333	1
53.14167	1
53.15000	0
53.15833	-2
53.16667	-5
53.17500	-7
53.18333	-9
53.19167	-9
53.20000	-7
53.20833	-4
53.21667	-1
53.22500	3
53.23333	6
53.24167	6
53.25000	4
53.25833	-1
53.26667	-8
53.27500	-13
53.28333	-16
53.29167	-17
53.30000	-15
53.30833	-9
53.31667	-2
53.32500	6
53.33333	14
53.34167	19
53.35000	22
53.35833	21
53.36667	17
53.37500	11
53.38333	6
53.39167	2
53.40000	-1
53.40833	-2
53.41667	-2
53.42500	-1
53.43333	0
53.44167	2
53.45000	5
53.45833	8
53.46667	11
53.47500	12
53.48333	10
53.49167	7
53.50000	3
53.50833	-1
53.51667	-5
53.52500	-7
53.53333	-9
53.54167	-10
53.55000	-9
53.55833	-7
53.56667	-5
53.57500	-3
53.58333	-2
53.59167	-2
53.60000	-3
53.60833	-4
53.61667	-4
53.62500	-3
53.63333	-1
53.64167	2
53.65000	5
53.65833	7
53.66667	8
53.67500	7
53.68333	6
53.69167	4
53.70000	2
53.70833	0
53.71667	0
53.72500	2
53.73333	5
53.74167	9
53.75000	13
53.75833	17
53.76667	20
53.77500	21
53.78333	23
53.79167	25
53.80000	27
53.80833	28
53.81667	29
53.82500	30
53.83333	32
53.84167	35
53.85000	39
53.85833	44
53.86667	49
53.87500	53
53.88333	57
53.89167	60
53.90000	62
53.90833	62
53.91667	61
53.92500	59
53.93333	58
53.94167	57
53.95000	57
53.95833	58
53.96667	59
53.97500	62
53.98333	66
53.99167	71
54.00000	76
54.00833	81
54.01667	86
54.02500	89
54.03333	91
54.04167	93
54.05000	95
54.05833	98
54.06667	102
54.07500	105
54.08333	110
54.09167	115
54.10000	121
54.10833	128
54.11667	134
54.12500	140
54.13333	144
54.14167	147
54.15000	148
54.15833	148
54.16667	148
54.17500	149
54.18333	153
54.19167	158
54.20000	164
54.20833	172
54.21667	179
54.22500	185
54.23333	188
54.24167	191
54.25000	194
54.25833	199
54.26667	206
54.27500	216
54.28333	227
54.29167	237
54.30000	247
54.30833	257
54.31667	266
54.32500	275
54.33333	284
54.34167	291
54.35000	296
54.35833	300
54.36667	304
54.37500	309
54.38333	313
54.39167	317
54.40000	324
54.40833	333
54.41667	343
54.42500	355
54.43333	366
54.44167	374
54.45000	378
54.45833	380
54.46667	382
54.47500	387
54.48333	397
54.49167	411
54.50000	427
54.50833	444
54.51667	459
54.52500	472
54.53333	481
54.54167	489
54.55000	496
54.55833	502
54.56667	510
54.57500	517
54.58333	525
54.59167	532
54.60000	539
54.60833	545
54.61667	552
54.62500	558
54.63333	566
54.64167	573
54.65000	581
54.65833	591
54.66667	604
54.67500	617
54.68333	630
54.69167	641
54.70000	651
54.70833	659
54.71667	668
54.72500	678
54.73333	690
54.74167	701
54.75000	711
54.75833	719
54.76667	727
54.77500	736
54.78333	746
54.79167	757
54.80000	767
54.80833	776
54.81667	785
54.82500	795
54.83333	805
54.84167	818
54.85000	832
54.85833	845
54.86667	857
54.87500	868
54.88333	877
54.89167	886
54.90000	896
54.90833	906
54.91667	916
54.92500	927
54.93333	937
54.94167	944
54.95000	949
54.95833	953
54.96667	959
54.97500	966
54.98333	976
54.99167	987
55.00000	998
55.00833	1009
55.01667	1018
55.02500	1026
55.03333	1033
55.04167	1040
55.05000	1048
55.05833	1056
55.06667	1064
55.07500	1072
55.08333	1078
55.09167	1083
55.10000	1089
55.10833	1096
55.11667	1103
55.12500	1108
55.13333	1113
55.14167	1115
55.15000	1115
55.15833	1116
55.16667	1118
55.17500	1123
55.18333	1130
55.19167	1138
55.20000	1145
55.20833	1151
55.21667	1157
55.22500	1162
55.23333	1168
55.24167	1173
55.25000	1178
55.25833	1183
55.26667	1189
55.27500	1194
55.28333	1198
55.29167	1201
55.30000	1202
55.30833	1202
55.31667	1202
55.32500	1204
55.33333	1207
55.34167	1209
55.35000	1209
55.35833	1208
55.36667	1205
55.37500	1202
55.38333	1201
55.39167	1202
55.40000	1204
55.40833	1207
55.41667	1211
55.42500	1214
55.43333	1217
55.44167	1220
55.45000	1224
55.45833	1229
55.46667	1235
55.47500	1239
55.48333	1240
55.49167	1237
55.50000	1233
55.50833	1228
55.51667	1224
55.52500	1222
55.53333	1222
55.54167	1221
55.55000	1220
55.55833	1217
55.56667	1214
55.57500	1211
55.58333	1209
55.59167	1209
55.60000	1209
55.60833	1209
55.61667	1208
55.62500	1206
55.63333	1203
55.64167	1199
55.65000	1195
55.65833	1189
55.66667	1184
55.67500	1179
55.68333	1176
55.69167	1174
55.70000	1171
55.70833	1166
55.71667	1160
55.72500	1154
55.73333	1147
55.74167	1142
55.75000	1137
55.75833	1132
55.76667	1129
55.77500	1126
55.78333	1123
55.79167	1120
55.80000	1116
55.80833	1110
55.81667	1103
55.82500	1094
55.83333	1087
55.84167	1080
55.85000	1075
55.85833	1070
55.86667	1065
55.87500	1058
55.88333	1050
55.89167	1040
55.90000	1032
55.90833	1025
55.91667	1020
55.92500	1017
55.93333	1016
55.94167	1015
55.95000	1014
55.95833	1012
55.96667	1008
55.97500	1002
55.98333	997
55.99167	991
56.00000	986
56.00833	980
56.01667	974
56.02500	967
56.03333	959
56.04167	952
56.05000	945
56.05833	939
56.06667	934
56.07500	929
56.08333	926
56.09167	924
56.10000	921
56.10833	916
56.11667	910
56.12500	900
56.13333	890
56.14167	881
56.15000	873
56.15833	865
56.16667	858
56.17500	851
56.18333	842
56.19167	832
56.20000	824
56.20833	818
56.21667	814
56.22500	811
56.23333	809
56.24167	807
56.25000	803
56.25833	796
56.26667	787
56.27500	776
56.28333	767
56.29167	759
56.30000	754
56.30833	752
56.31667	751
56.32500	750
56.33333	747
56.34167	741
56.35000	731
56.35833	722
56.36667	713
56.37500	707
56.38333	704
56.39167	703
56.40000	702
56.40833	699
56.41667	695
56.42500	688
56.43333	681
56.44167	675
56.45000	670
56.45833	665
56.46667	659
56.47500	652
56.48333	643
56.49167	634
56.50000	627
56.50833	622
56.51667	619
56.52500	618
56.53333	620
56.54167	621
56.55000	619
56.55833	616
56.56667	611
56.57500	604
56.58333	597
56.59167	590
56.60000	583
56.60833	577
56.61667	572
56.62500	569
56.63333	567
56.64167	564
56.65000	562
56.65833	559
56.66667	555
56.67500	550
56.68333	543
56.69167	536
56.70000	529
56.70833	522
56.71667	517
56.72500	511
56.73333	506
56.74167	502
56.75000	498
56.75833	493
56.76667	487
56.77500	481
56.78333	474
56.79167	466
56.80000	460
56.80833	454
56.81667	450
56.82500	448
56.83333	448
56.84167	449
56.85000	451
56.85833	452
56.86667	451
56.87500	448
56.88333	445
56.89167	442
56.90000	437
56.90833	430
56.91667	423
56.92500	416
56.93333	410
56.94167	407
56.95000	406
56.95833	407
56.96667	408
56.97500	406
56.98333	402
56.99167	396
57.00000	390
57.00833	385
57.01667	380
57.02500	377
57.03333	375
57.04167	371
57.05000	364
57.05833	357
57.06667	351
57.07500	346
57.08333	343
57.09167	343
57.10000	343
57.10833	345
57.11667	347
57.12500	348
57.13333	350
57.14167	349
57.15000	346
57.15833	342
57.16667	338
57.17500	334
57.18333	331
57.19167	327
57.20000	323
57.20833	320
57.21667	317
57.22500	315
57.23333	314
57.24167	311
57.25000	307
57.25833	304
57.26667	300
57.27500	296
57.28333	292
57.29167	288
57.30000	283
57.30833	280
57.31667	277
57.32500	276
57.33333	275
57.34167	272
57.35000	266
57.35833	261
57.36667	257
57.37500	254
57.38333	254
57.39167	256
57.40000	256
57.40833	255
57.41667	252
57.42500	248
57.43333	245
57.44167	242
57.45000	241
57.45833	240
57.46667	240
57.47500	240
57.48333	241
57.49167	243
57.50000	242
57.50833	240
57.51667	235
57.52500	230
57.53333	224
57.54167	221
57.55000	219
57.55833	217
57.56667	214
57.57500	211
57.58333	210
57.59167	211
57.60000	211
57.60833	210
57.61667	208
57.62500	205
57.63333	203
57.64167	203
57.65000	206
57.65833	207
57.66667	206
57.67500	202
57.68333	198
57.69167	193
57.70000	189
57.70833	187
57.71667	185
57.72500	182
57.73333	178
57.74167	175
57.75000	174
57.75833	174
57.76667	174
57.77500	173
57.78333	172
57.79167	172
57.80000	172
57.80833	174
57.81667	175
57.82500	173
57.83333	169
57.84167	164
57.85000	160
57.85833	158
57.86667	158
57.87500	159
57.88333	160
57.89167	160
57.90000	159
57.90833	159
57.91667	157
57.92500	153
57.93333	147
57.94167	141
57.95000	138
57.95833	137
57.96667	140
57.97500	144
57.98333	146
57.99167	146
58.00000	146
58.00833	145
58.01667	146
58.02500	148
58.03333	150
58.04167	150
58.05000	147
58.05833	145
58.06667	142
58.07500	139
58.08333	138
58.09167	137
58.10000	136
58.10833	134
58.11667	131
58.12500	127
58.13333	124
58.14167	122
58.15000	120
58.15833	119
58.16667	117
58.17500	115
58.18333	111
58.19167	108
58.20000	106
58.20833	105
58.21667	106
58.22500	108
58.23333	112
58.24167	115
58.25000	117
58.25833	118
58.26667	115
58.27500	111
58.28333	107
58.29167	104
58.30000	101
58.30833	100
58.31667	101
58.32500	102
58.33333	104
58.34167	104
58.35000	101
58.35833	98
58.36667	93
58.37500	90
58.38333	88
58.39167	89
58.40000	90
58.40833	92
58.41667	94
58.42500	94
58.43333	92
58.44167	91
58.45000	89
58.45833	88
58.46667	86
58.47500	83
58.48333	81
58.49167	78
58.50000	76
58.50833	75
58.51667	76
58.52500	77
58.53333	78
58.54167	79
58.55000	79
58.55833	79
58.56667	80
58.57500	82
58.58333	84
58.59167	85
58.60000	84
58.60833	82
58.61667	80
58.62500	77
58.63333	75
58.64167	74
58.65000	74
58.65833	75
58.66667	75
58.67500	75
58.68333	74
58.69167	72
58.70000	71
58.70833	71
58.71667	73
58.72500	75
58.73333	77
58.74167	78
58.75000	76
58.75833	74
58.76667	71
58.77500	69
58.78333	68
58.79167	68
58.80000	66
58.80833	63
58.81667	59
58.82500	55
58.83333	52
58.84167	50
58.85000	50
58.85833	50
58.86667	51
58.87500	53
58.88333	55
58.89167	57
58.90000	58
58.90833	58
58.91667	56
58.92500	53
58.93333	50
58.94167	48
58.95000	48
58.95833	49
58.96667	51
58.97500	52
58.98333	54
58.99167	55
59.00000	56
59.00833	57
59.01667	56
59.02500	55
59.03333	54
59.04167	52
59.05000	49
59.05833	45
59.06667	41
59.07500	38
59.08333	37
59.09167	38
59.10000	39
59.10833	41
59.11667	42
59.12500	41
59.13333	38
59.14167	36
59.15000	35
59.15833	36
59.16667	38
59.17500	40
59.18333	41
59.19167	41
59.20000	41
59.20833	41
59.21667	42
59.22500	43
59.23333	43
59.24167	44
59.25000	44
59.25833	44
59.26667	44
59.27500	42
59.28333	40
59.29167	38
59.30000	35
59.30833	33
59.31667	32
59.32500	34
59.33333	38
59.34167	42
59.35000	45
59.35833	48
59.36667	47
59.37500	43
59.38333	38
59.39167	33
59.40000	29
59.40833	25
59.41667	22
59.42500	20
59.43333	18
59.44167	18
59.45000	20
59.45833	23
59.46667	26
59.47500	30
59.48333	33
59.49167	35
59.50000	35
59.50833	34
59.51667	32
59.52500	29
59.53333	26
59.54167	25
59.55000	25
59.55833	26
59.56667	26
59.57500	23
59.58333	19
59.59167	15
59.60000	11
59.60833	10
59.61667	11
59.62500	14
59.63333	17
59.64167	20
59.65000	21
59.65833	20
59.66667	20
59.67500	21
59.68333	24
59.69167	27
59.70000	29
59.70833	29
59.71667	29
59.72500	29
59.73333	31
59.74167	32
59.75000	33
59.75833	32
59.76667	30
59.77500	28
59.78333	27
59.79167	27
59.80000	28
59.80833	27
59.81667	25
59.82500	22
59.83333	17
59.84167	12
59.85000	8
59.85833	6
59.86667	7
59.87500	10
59.88333	14
59.89167	18
59.90000	20
59.90833	20
59.91667	18
59.92500	17
59.93333	17
59.94167	18
59.95000	18
59.95833	19
59.96667	19
59.97500	20
59.98333	20
59.99167	20
60.00000	19

[LC Chromatogram(Detector A-Ch2)]
Interval(msec)	500
# of Points	7201
Start Time(min)	0.000
End Time(min)	60.000
Intensity Units	mV
Intensity Multiplier	0.001
Wavelength(nm)	230
R.Time (min)	Intensity
0.00000	-134
0.00833	-134
0.01667	-1
0.02500	-4
0.03333	-5
0.04167	-6
0.05000	-9
0.05833	-14
0.06667	-19
0.07500	-23
0.08333	-27
0.09167	-29
0.10000	-31
0.10833	-32
0.11667	-33
0.12500	-33
0.13333	-33
0.14167	-35
0.15000	-38
0.15833	-44
0.16667	-49
0.17500	-55
0.18333	-61
0.19167	-66
0.20000	-70
0.20833	-74
0.21667	-78
0.22500	-82
0.23333	-85
0.24167	-86
0.25000	-85
0.25833	-84
0.26667	-82
0.27500	-82
0.28333	-83
0.29167	-85
0.30000	-89
0.30833	-92
0.31667	-94
0.32500	-94
0.33333	-94
0.34167	-96
0.35000	-99
0.35833	-104
0.36667	-109
0.37500	-115
0.38333	-121
0.39167	-125
0.40000	-127
0.40833	-126
0.41667	-125
0.42500	-124
0.43333	-126
0.44167	-130
0.45000	-136
0.45833	-142
0.46667	-147
0.47500	-150
0.48333	-151
0.49167	-151
0.50000	-152
0.50833	-153
0.51667	-153
0.52500	-153
0.53333	-155
0.54167	-158
0.55000	-161
0.55833	-165
0.56667	-168
0.57500	-169
0.58333	-169
0.59167	-168
0.60000	-168
0.60833	-170
0.61667	-172
0.62500	-175
0.63333	-178
0.64167	-182
0.65000	-186
0.65833	-190
0.66667	-193
0.67500	-196
0.68333	-199
0.69167	-201
0.70000	-201
0.70833	-201
0.71667	-200
0.72500	-200
0.73333	-201
0.74167	-204
0.75000	-207
0.75833	-212
0.76667	-215
0.77500	-218
0.78333	-219
0.79167	-220
0.80000	-223
0.80833	-226
0.81667	-230
0.82500	-234
0.83333	-237
0.84167	-239
0.85000	-242
0.85833	-244
0.86667	-246
0.87500	-248
0.88333	-249
0.89167	-248
0.90000	-247
0.90833	-245
0.91667	-244
0.92500	-245
0.93333	-247
0.94167	-250
0.95000	-253
0.95833	-256
0.96667	-258
0.97500	-258
0.98333	-257
0.99167	-256
1.00000	-258
1.00833	-261
1.01667	-268
1.02500	-274
1.03333	-279
1.04167	-283
1.05000	-284
1.05833	-283
1.06667	-282
1.07500	-281
1.08333	-282
1.09167	-284
1.10000	-285
1.10833	-285
1.11667	-282
1.12500	-278
1.13333	-275
1.14167	-273
1.15000	-273
1.15833	-275
1.16667	-279
1.17500	-282
1.18333	-286
1.19167	-290
1.20000	-295
1.20833	-300
1.21667	-306
1.22500	-309
1.23333	-311
1.24167	-312
1.25000	-311
1.25833	-311
1.26667	-310
1.27500	-309
1.28333	-311
1.29167	-314
1.30000	-318
1.30833	-323
1.31667	-328
1.32500	-332
1.33333	-334
1.34167	-336
1.35000	-337
1.35833	-338
1.36667	-339
1.37500	-340
1.38333	-341
1.39167	-344
1.40000	-347
1.40833	-350
1.41667	-352
1.42500	-352
1.43333	-350
1.44167	-347
1.45000	-345
1.45833	-343
1.46667	-342
1.47500	-343
1.48333	-345
1.49167	-347
1.50000	-349
1.50833	-350
1.51667	-351
1.52500	-353
1.53333	-355
1.54167	-357
1.55000	-360
1.55833	-363
1.56667	-366
1.57500	-369
1.58333	-371
1.59167	-372
1.60000	-373
1.60833	-372
1.61667	-372
1.62500	-372
1.63333	-374
1.64167	-377
1.65000	-380
1.65833	-382
1.66667	-384
1.67500	-383
1.68333	-381
1.69167	-380
1.70000	-381
1.70833	-384
1.71667	-386
1.72500	-388
1.73333	-390
1.74167	-392
1.75000	-393
1.75833	-395
1.76667	-396
1.77500	-394
1.78333	-392
1.79167	-390
1.80000	-389
1.80833	-390
1.81667	-392
1.82500	-395
1.83333	-397
1.84167	-399
1.85000	-400
1.85833	-401
1.86667	-403
1.87500	-405
1.88333	-407
1.89167	-409
1.90000	-409
1.90833	-409
1.91667	-408
1.92500	-408
1.93333	-409
1.94167	-412
1.95000	-416
1.95833	-419
1.96667	-421
1.97500	-421
1.98333	-420
1.99167	-420
2.00000	-422
2.00833	-423
2.01667	-424
2.02500	-426
2.03333	-426
2.04167	-427
2.05000	-427
2.05833	-428
2.06667	-429
2.07500	-429
2.08333	-427
2.09167	-426
2.10000	-424
2.10833	-423
2.11667	-423
2.12500	-423
2.13333	-426
2.14167	-430
2.15000	-434
2.15833	-438
2.16667	-441
2.17500	-441
2.18333	-440
2.19167	-439
2.20000	-439
2.20833	-440
2.21667	-441
2.22500	-441
2.23333	-440
2.24167	-439
2.25000	-438
2.25833	-439
2.26667	-441
2.27500	-443
2.28333	-444
2.29167	-445
2.30000	-445
2.30833	-447
2.31667	-449
2.32500	-453
2.33333	-456
2.34167	-459
2.35000	-461
2.35833	-462
2.36667	-462
2.37500	-462
2.38333	-461
2.39167	-459
2.40000	-457
2.40833	-455
2.41667	-454
2.42500	-455
2.43333	-456
2.44167	-458
2.45000	-459
2.45833	-459
2.46667	-458
2.47500	-458
2.48333	-459
2.49167	-461
2.50000	-463
2.50833	-465
2.51667	-467
2.52500	-468
2.53333	-469
2.54167	-469
2.55000	-469
2.55833	-471
2.56667	-474
2.57500	-477
2.58333	-478
2.59167	-479
2.60000	-478
2.60833	-477
2.61667	-475
2.62500	-474
2.63333	-475
2.64167	-477
2.65000	-479
2.65833	-481
2.66667	-483
2.67500	-484
2.68333	-485
2.69167	-487
2.70000	-490
2.70833	-493
2.71667	-496
2.72500	-497
2.73333	-496
2.74167	-494
2.75000	-492
2.75833	-490
2.76667	-489
2.77500	-490
2.78333	-493
2.79167	-495
2.80000	-496
2.80833	-495
2.81667	-494
2.82500	-493
2.83333	-493
2.84167	-493
2.85000	-494
2.85833	-494
2.86667	-493
2.87500	-493
2.88333	-492
2.89167	-492
2.90000	-492
2.90833	-493
2.91667	-493
2.92500	-494
2.93333	-496
2.94167	-499
2.95000	-504
2.95833	-510
2.96667	-513
2.97500	-512
2.98333	-509
2.99167	-505
3.00000	-501
3.00833	-500
3.01667	-501
3.02500	-504
3.03333	-506
3.04167	-508
3.05000	-509
3.05833	-509
3.06667	-508
3.07500	-509
3.08333	-510
3.09167	-512
3.10000	-515
3.10833	-516
3.11667	-516
3.12500	-516
3.13333	-515
3.14167	-514
3.15000	-514
3.15833	-517
3.16667	-519
3.17500	-521
3.18333	-521
3.19167	-520
3.20000	-519
3.20833	-518
3.21667	-521
3.22500	-526
3.23333	-531
3.24167	-535
3.25000	-536
3.25833	-535
3.26667	-533
3.27500	-530
3.28333	-527
3.29167	-526
3.30000	-526
3.30833	-527
3.31667	-530
3.32500	-533
3.33333	-536
3.34167	-538
3.35000	-540
3.35833	-541
3.36667	-543
3.37500	-544
3.38333	-545
3.39167	-544
3.40000	-542
3.40833	-540
3.41667	-538
3.42500	-536
3.43333	-536
3.44167	-538
3.45000	-538
3.45833	-538
3.46667	-537
3.47500	-537
3.48333	-538
3.49167	-539
3.50000	-541
3.50833	-542
3.51667	-543
3.52500	-544
3.53333	-544
3.54167	-544
3.55000	-543
3.55833	-542
3.56667	-541
3.57500	-541
3.58333	-540
3.59167	-540
3.60000	-541
3.60833	-544
3.61667	-547
3.62500	-550
3.63333	-551
3.64167	-550
3.65000	-548
3.65833	-546
3.66667	-545
3.67500	-547
3.68333	-550
3.69167	-552
3.70000	-553
3.70833	-552
3.71667	-552
3.72500	-553
3.73333	-555
3.74167	-558
3.75000	-560
3.75833	-560
3.76667	-558
3.77500	-557
3.78333	-556
3.79167	-556
3.80000	-557
3.80833	-559
3.81667	-563
3.82500	-566
3.83333	-569
3.84167	-570
3.85000	-570
3.85833	-567
3.86667	-562
3.87500	-558
3.88333	-554
3.89167	-552
3.90000	-553
3.90833	-555
3.91667	-559
3.92500	-564
3.93333	-568
3.94167	-571
3.95000	-572
3.95833	-572
3.96667	-571
3.97500	-570
3.98333	-571
3.99167	-572
4.00000	-575
4.00833	-576
4.01667	-575
4.02500	-572
4.03333	-569
4.04167	-567
4.05000	-567
4.05833	-570
4.06667	-574
4.07500	-578
4.08333	-580
4.09167	-581
4.10000	-581
4.10833	-581
4.11667	-579
4.12500	-578
4.13333	-576
4.14167	-575
4.15000	-573
4.15833	-573
4.16667	-573
4.17500	-573
4.18333	-572
4.19167	-571
4.20000	-571
4.20833	-572
4.21667	-573
4.22500	-574
4.23333	-575
4.24167	-575
4.25000	-575
4.25833	-575
4.26667	-576
4.27500	-575
4.28333	-574
4.29167	-572
4.30000	-570
4.30833	-568
4.31667	-569
4.32500	-572
4.33333	-576
4.34167	-582
4.35000	-588
4.35833	-591
4.36667	-593
4.37500	-594
4.38333	-593
4.39167	-592
4.40000	-590
4.40833	-589
4.41667	-588
4.42500	-589
4.43333	-589
4.44167	-590
4.45000	-592
4.45833	-593
4.46667	-593
4.47500	-592
4.48333	-591
4.49167	-589
4.50000	-588
4.50833	-587
4.51667	-589
4.52500	-591
4.53333	-594
4.54167	-596
4.55000	-597
4.55833	-598
4.56667	-598
4.57500	-597
4.58333	-596
4.59167	-594
4.60000	-591
4.60833	-589
4.61667	-586
4.62500	-584
4.63333	-584
4.64167	-587
4.65000	-590
4.65833	-594
4.66667	-597
4.67500	-599
4.68333	-599
4.69167	-599
4.70000	-598
4.70833	-597
4.71667	-594
4.72500	-591
4.73333	-590
4.74167	-589
4.75000	-590
4.75833	-592
4.76667	-593
4.77500	-594
4.78333	-594
4.79167	-596
4.80000	-599
4.80833	-603
4.81667	-606
4.82500	-608
4.83333	-610
4.84167	-611
4.85000	-612
4.85833	-613
4.86667	-613
4.87500	-611
4.88333	-608
4.89167	-605
4.90000	-602
4.90833	-601
4.91667	-600
4.92500	-600
4.93333	-600
4.94167	-599
4.95000	-599
4.95833	-601
4.96667	-604
4.97500	-607
4.98333	-610
4.99167	-613
5.00000	-614
5.00833	-613
5.01667	-612
5.02500	-611
5.03333	-611
5.04167	-611
5.05000	-612
5.05833	-612
5.06667	-613
5.07500	-613
5.08333	-613
5.09167	-612
5.10000	-613
5.10833	-614
5.11667	-615
5.12500	-615
5.13333	-615
5.14167	-614
5.15000	-612
5.15833	-612
5.16667	-612
5.17500	-614
5.18333	-615
5.19167	-615
5.20000	-616
5.20833	-617
5.21667	-620
5.22500	-624
5.23333	-627
5.24167	-629
5.25000	-629
5.25833	-627
5.26667	-624
5.27500	-621
5.28333	-618
5.29167	-616
5.30000	-615
5.30833	-616
5.31667	-618
5.32500	-621
5.33333	-624
5.34167	-626
5.35000	-628
5.35833	-627
5.36667	-625
5.37500	-620
5.38333	-616
5.39167	-613
5.40000	-612
5.40833	-614
5.41667	-617
5.42500	-620
5.43333	-623
5.44167	-626
5.45000	-627
5.45833	-627
5.46667	-625
5.47500	-623
5.48333	-621
5.49167	-618
5.50000	-616
5.50833	-615
5.51667	-613
5.52500	-612
5.53333	-612
5.54167	-614
5.55000	-617
5.55833	-620
5.56667	-625
5.57500	-630
5.58333	-634
5.59167	-637
5.60000	-639
5.60833	-640
5.61667	-640
5.62500	-638
5.63333	-634
5.64167	-630
5.65000	-625
5.65833	-622
5.66667	-620
5.67500	-620
5.68333	-623
5.69167	-626
5.70000	-629
5.70833	-630
5.71667	-630
5.72500	-629
5.73333	-629
5.74167	-629
5.75000	-632
5.75833	-635
5.76667	-638
5.77500	-639
5.78333	-639
5.79167	-638
5.80000	-637
5.80833	-636
5.81667	-636
5.82500	-638
5.83333	-639
5.84167	-639
5.85000	-639
5.85833	-639
5.86667	-639
5.87500	-639
5.88333	-640
5.89167	-641
5.90000	-641
5.90833	-641
5.91667	-642
5.92500	-642
5.93333	-642
5.94167	-641
5.95000	-640
5.95833	-638
5.96667	-638
5.97500	-639
5.98333	-639
5.99167	-640
6.00000	-639
6.00833	-638
6.01667	-637
6.02500	-636
6.03333	-635
6.04167	-635
6.05000	-635
6.05833	-635
6.06667	-636
6.07500	-636
6.08333	-635
6.09167	-634
6.10000	-634
6.10833	-634
6.11667	-636
6.12500	-639
6.13333	-641
6.14167	-643
6.15000	-644
6.15833	-643
6.16667	-642
6.17500	-640
6.18333	-638
6.19167	-637
6.20000	-636
6.20833	-637
6.21667	-637
6.22500	-638
6.23333	-638
6.24167	-637
6.25000	-636
6.25833	-636
6.26667	-637
6.27500	-639
6.28333	-641
6.29167	-643
6.30000	-646
6.30833	-648
6.31667	-649
6.32500	-648
6.33333	-645
6.34167	-642
6.35000	-640
6.35833	-640
6.36667	-641
6.37500	-643
6.38333	-645
6.39167	-646
6.40000	-645
6.40833	-644
6.41667	-643
6.42500	-644
6.43333	-646
6.44167	-649
6.45000	-651
6.45833	-654
6.46667	-655
6.47500	-656
6.48333	-656
6.49167	-656
6.50000	-656
6.50833	-656
6.51667	-656
6.52500	-656
6.53333	-654
6.54167	-650
6.55000	-645
6.55833	-642
6.56667	-641
6.57500	-642
6.58333	-645
6.59167	-646
6.60000	-645
6.60833	-643
6.61667	-642
6.62500	-642
6.63333	-643
6.64167	-645
6.65000	-646
6.65833	-645
6.66667	-643
6.67500	-642
6.68333	-643
6.69167	-647
6.70000	-652
6.70833	-657
6.71667	-659
6.72500	-659
6.73333	-658
6.74167	-657
6.75000	-657
6.75833	-657
6.76667	-658
6.77500	-656
6.78333	-655
6.79167	-654
6.80000	-656
6.80833	-659
6.81667	-663
6.82500	-666
6.83333	-668
6.84167	-668
6.85000	-666
6.85833	-663
6.86667	-661
6.87500	-660
6.88333	-659
6.89167	-658
6.90000	-658
6.90833	-657
6.91667	-654
6.92500	-651
6.93333	-648
6.94167	-646
6.95000	-646
6.95833	-649
6.96667	-654
6.97500	-658
6.98333	-662
6.99167	-664
7.00000	-663
7.00833	-662
7.01667	-659
7.02500	-657
7.03333	-657
7.04167	-658
7.05000	-660
7.05833	-663
7.06667	-666
7.07500	-669
7.08333	-670
7.09167	-671
7.10000	-669
7.10833	-666
7.11667	-662
7.12500	-659
7.13333	-658
7.14167	-658
7.15000	-660
7.15833	-662
7.16667	-662
7.17500	-662
7.18333	-662
7.19167	-662
7.20000	-663
7.20833	-665
7.21667	-667
7.22500	-669
7.23333	-671
7.24167	-671
7.25000	-671
7.25833	-670
7.26667	-669
7.27500	-667
7.28333	-666
7.29167	-665
7.30000	-665
7.30833	-666
7.31667	-667
7.32500	-669
7.33333	-669
7.34167	-669
7.35000	-668
7.35833	-667
7.36667	-668
7.37500	-668
7.38333	-668
7.39167	-668
7.40000	-667
7.40833	-667
7.41667	-667
7.42500	-669
7.43333	-671
7.44167	-672
7.45000	-674
7.45833	-675
7.46667	-674
7.47500	-673
7.48333	-671
7.49167	-669
7.50000	-667
7.50833	-666
7.51667	-665
7.52500	-665
7.53333	-667
7.54167	-669
7.55000	-672
7.55833	-677
7.56667	-680
7.57500	-683
7.58333	-684
7.59167	-683
7.60000	-682
7.60833	-681
7.61667	-680
7.62500	-680
7.63333	-681
7.64167	-681
7.65000	-681
7.65833	-680
7.66667	-679
7.67500	-677
7.68333	-675
7.69167	-674
7.70000	-673
7.70833	-672
7.71667	-674
7.72500	-676
7.73333	-678
7.74167	-681
7.75000	-682
7.75833	-680
7.76667	-678
7.77500	-676
7.78333	-673
7.79167	-673
7.80000	-674
7.80833	-676
7.81667	-676
7.82500	-676
7.83333	-676
7.84167	-676
7.85000	-675
7.85833	-674
7.86667	-672
7.87500	-668
7.88333	-665
7.89167	-665
7.90000	-667
7.90833	-671
7.91667	-675
7.92500	-679
7.93333	-680
7.94167	-680
7.95000	-679
7.95833	-679
7.96667	-681
7.97500	-684
7.98333	-687
7.99167	-689
8.00000	-689
8.00833	-689
8.01667	-689
8.02500	-689
8.03333	-690
8.04167	-692
8.05000	-694
8.05833	-694
8.06667	-694
8.07500	-692
8.08333	-690
8.09167	-687
8.10000	-683
8.10833	-680
8.11667	-678
8.12500	-677
8.13333	-678
8.14167	-680
8.15000	-683
8.15833	-684
8.16667	-685
8.17500	-684
8.18333	-682
8.19167	-680
8.20000	-678
8.20833	-678
8.21667	-679
8.22500	-682
8.23333	-684
8.24167	-686
8.25000	-688
8.25833	-688
8.26667	-687
8.27500	-687
8.28333	-687
8.29167	-687
8.30000	-687
8.30833	-687
8.31667	-686
8.32500	-686
8.33333	-686
8.34167	-687
8.35000	-687
8.35833	-686
8.36667	-685
8.37500	-684
8.38333	-684
8.39167	-685
8.40000	-686
8.40833	-688
8.41667	-690
8.42500	-691
8.43333	-692
8.44167	-693
8.45000	-692
8.45833	-692
8.46667	-693
8.47500	-694
8.48333	-695
8.49167	-695
8.50000	-693
8.50833	-691
8.51667	-690
8.52500	-690
8.53333	-690
8.54167	-691
8.55000	-691
8.55833	-691
8.56667	-692
8.57500	-694
8.58333	-697
8.59167	-700
8.60000	-703
8.60833	-705
8.61667	-704
8.62500	-701
8.63333	-698
8.64167	-695
8.65000	-694
8.65833	-695
8.66667	-697
8.67500	-697
8.68333	-697
8.69167	-696
8.70000	-695
8.70833	-695
8.71667	-697
8.72500	-698
8.73333	-698
8.74167	-696
8.75000	-693
8.75833	-690
8.76667	-688
8.77500	-688
8.78333	-689
8.79167	-691
8.80000	-693
8.80833	-696
8.81667	-699
8.82500	-700
8.83333	-700
8.84167	-699
8.85000	-697
8.85833	-697
8.86667	-697
8.87500	-699
8.88333	-701
8.89167	-702
8.90000	-702
8.90833	-701
8.91667	-700
8.92500	-700
8.93333	-702
8.94167	-703
8.95000	-704
8.95833	-704
8.96667	-702
8.97500	-700
8.98333	-699
8.99167	-699
9.00000	-700
9.00833	-702
9.01667	-703
9.02500	-704
9.03333	-704
9.04167	-703
9.05000	-703
9.05833	-703
9.06667	-704
9.07500	-704
9.08333	-703
9.09167	-702
9.10000	-700
9.10833	-699
9.11667	-699
9.12500	-699
9.13333	-701
9.14167	-702
9.15000	-703
9.15833	-704
9.16667	-703
9.17500	-703
9.18333	-703
9.19167	-703
9.20000	-704
9.20833	-705
9.21667	-705
9.22500	-704
9.23333	-703
9.24167	-701
9.25000	-699
9.25833	-697
9.26667	-696
9.27500	-695
9.28333	-695
9.29167	-696
9.30000	-698
9.30833	-700
9.31667	-702
9.32500	-704
9.33333	-706
9.34167	-708
9.35000	-708
9.35833	-708
9.36667	-707
9.37500	-706
9.38333	-705
9.39167	-704
9.40000	-702
9.40833	-701
9.41667	-701
9.42500	-702
9.43333	-702
9.44167	-702
9.45000	-701
9.45833	-699
9.46667	-697
9.47500	-697
9.48333	-698
9.49167	-699
9.50000	-699
9.50833	-698
9.51667	-698
9.52500	-698
9.53333	-700
9.54167	-702
9.55000	-704
9.55833	-705
9.56667	-706
9.57500	-705
9.58333	-703
9.59167	-702
9.60000	-700
9.60833	-699
9.61667	-700
9.62500	-703
9.63333	-706
9.64167	-710
9.65000	-712
9.65833	-713
9.66667	-713
9.67500	-713
9.68333	-712
9.69167	-712
9.70000	-712
9.70833	-712
9.71667	-711
9.72500	-710
9.73333	-708
9.74167	-708
9.75000	-709
9.75833	-710
9.76667	-712
9.77500	-712
9.78333	-710
9.79167	-708
9.80000	-704
9.80833	-702
9.81667	-700
9.82500	-701
9.83333	-702
9.84167	-704
9.85000	-706
9.85833	-707
9.86667	-707
9.87500	-705
9.88333	-703
9.89167	-703
9.90000	-703
9.90833	-705
9.91667	-706
9.92500	-707
9.93333	-708
9.94167	-708
9.95000	-708
9.95833	-710
9.96667	-711
9.97500	-712
9.98333	-712
9.99167	-711
10.00000	-709
10.00833	-706
10.01667	-704
10.02500	-701
10.03333	-699
10.04167	-698
10.05000	-698
10.05833	-701
10.06667	-705
10.07500	-707
10.08333	-709
10.09167	-710
10.10000	-710
10.10833	-711
10.11667	-712
10.12500	-715
10.13333	-717
10.14167	-719
10.15000	-720
10.15833	-721
10.16667	-720
10.17500	-718
10.18333	-715
10.19167	-713
10.20000	-712
10.20833	-711
10.21667	-711
10.22500	-711
10.23333	-711
10.24167	-711
10.25000	-710
10.25833	-710
10.26667	-709
10.27500	-709
10.28333	-709
10.29167	-711
10.30000	-714
10.30833	-716
10.31667	-717
10.32500	-718
10.33333	-718
10.34167	-719
10.35000	-720
10.35833	-720
10.36667	-719
10.37500	-717
10.38333	-715
10.39167	-713
10.40000	-711
10.40833	-710
10.41667	-709
10.42500	-708
10.43333	-709
10.44167	-710
10.45000	-711
10.45833	-712
10.46667	-714
10.47500	-716
10.48333	-719
10.49167	-721
10.50000	-724
10.50833	-726
10.51667	-726
10.52500	-724
10.53333	-722
10.54167	-718
10.55000	-715
10.55833	-711
10.56667	-710
10.57500	-710
10.58333	-712
10.59167	-714
10.60000	-717
10.60833	-718
10.61667	-717
10.62500	-714
10.63333	-710
10.64167	-706
10.65000	-702
10.65833	-699
10.66667	-696
10.67500	-696
10.68333	-697
10.69167	-700
10.70000	-703
10.70833	-706
10.71667	-709
10.72500	-711
10.73333	-713
10.74167	-714
10.75000	-714
10.75833	-714
10.76667	-714
10.77500	-714
10.78333	-715
10.79167	-716
10.80000	-716
10.80833	-716
10.81667	-716
10.82500	-718
10.83333	-720
10.84167	-722
10.85000	-724
10.85833	-725
10.86667	-725
10.87500	-723
10.88333	-721
10.89167	-718
10.90000	-718
10.90833	-718
10.91667	-720
10.92500	-721
10.93333	-722
10.94167	-722
10.95000	-721
10.95833	-719
10.96667	-718
10.97500	-717
10.98333	-717
10.99167	-717
11.00000	-717
11.00833	-717
11.01667	-716
11.02500	-714
11.03333	-711
11.04167	-707
11.05000	-704
11.05833	-703
11.06667	-704
11.07500	-705
11.08333	-707
11.09167	-710
11.10000	-713
11.10833	-717
11.11667	-720
11.12500	-721
11.13333	-721
11.14167	-720
11.15000	-719
11.15833	-719
11.16667	-720
11.17500	-721
11.18333	-723
11.19167	-723
11.20000	-722
11.20833	-721
11.21667	-720
11.22500	-720
11.23333	-721
11.24167	-723
11.25000	-724
11.25833	-725
11.26667	-724
11.27500	-722
11.28333	-721
11.29167	-720
11.30000	-720
11.30833	-720
11.31667	-720
11.32500	-719
11.33333	-719
11.34167	-719
11.35000	-719
11.35833	-720
11.36667	-720
11.37500	-719
11.38333	-718
11.39167	-717
11.40000	-716
11.40833	-716
11.41667	-716
11.42500	-716
11.43333	-716
11.44167	-716
11.45000	-716
11.45833	-717
11.46667	-719
11.47500	-721
11.48333	-722
11.49167	-723
11.50000	-723
11.50833	-721
11.51667	-719
11.52500	-718
11.53333	-718
11.54167	-720
11.55000	-722
11.55833	-724
11.56667	-725
11.57500	-725
11.58333	-724
11.59167	-721
11.60000	-719
11.60833	-719
11.61667	-720
11.62500	-721
11.63333	-722
11.64167	-723
11.65000	-723
11.65833	-724
11.66667	-725
11.67500	-726
11.68333	-726
11.69167	-725
11.70000	-723
11.70833	-720
11.71667	-717
11.72500	-715
11.73333	-715
11.74167	-716
11.75000	-718
11.75833	-720
11.76667	-722
11.77500	-723
11.78333	-723
11.79167	-723
11.80000	-724
11.80833	-725
11.81667	-726
11.82500	-726
11.83333	-725
11.84167	-724
11.85000	-722
11.85833	-720
11.86667	-718
11.87500	-718
11.88333	-718
11.89167	-720
11.90000	-721
11.90833	-722
11.91667	-723
11.92500	-724
11.93333	-724
11.94167	-725
11.95000	-725
11.95833	-726
11.96667	-727
11.97500	-728
11.98333	-729
11.99167	-730
12.00000	-730
12.00833	-730
12.01667	-730
12.02500	-730
12.03333	-731
12.04167	-731
12.05000	-731
12.05833	-729
12.06667	-727
12.07500	-726
12.08333	-725
12.09167	-724
12.10000	-724
12.10833	-724
12.11667	-723
12.12500	-723
12.13333	-724
12.14167	-724
12.15000	-725
12.15833	-726
12.16667	-727
12.17500	-728
12.18333	-728
12.19167	-729
12.20000	-731
12.20833	-732
12.21667	-733
12.22500	-732
12.23333	-730
12.24167	-727
12.25000	-725
12.25833	-724
12.26667	-723
12.27500	-723
12.28333	-724
12.29167	-723
12.30000	-722
12.30833	-721
12.31667	-722
12.32500	-724
12.33333	-726
12.34167	-729
12.35000	-732
12.35833	-734
12.36667	-736
12.37500	-737
12.38333	-737
12.39167	-736
12.40000	-735
12.40833	-735
12.41667	-734
12.42500	-733
12.43333	-732
12.44167	-731
12.45000	-730
12.45833	-730
12.46667	-731
12.47500	-731
12.48333	-730
12.49167	-728
12.50000	-727
12.50833	-726
12.51667	-726
12.52500	-726
12.53333	-726
12.54167	-725
12.55000	-724
12.55833	-723
12.56667	-724
12.57500	-726
12.58333	-727
12.59167	-729
12.60000	-731
12.60833	-733
12.61667	-735
12.62500	-738
12.63333	-740
12.64167	-741
12.65000	-741
12.65833	-739
12.66667	-737
12.67500	-734
12.68333	-731
12.69167	-729
12.70000	-729
12.70833	-729
12.71667	-730
12.72500	-731
12.73333	-731
12.74167	-731
12.75000	-731
12.75833	-732
12.76667	-732
12.77500	-732
12.78333	-731
12.79167	-730
12.80000	-731
12.80833	-733
12.81667	-736
12.82500	-739
12.83333	-741
12.84167	-741
12.85000	-741
12.85833	-740
12.86667	-740
12.87500	-738
12.88333	-737
12.89167	-735
12.90000	-733
12.90833	-731
12.91667	-731
12.92500	-733
12.93333	-734
12.94167	-736
12.95000	-738
12.95833	-739
12.96667	-741
12.97500	-743
12.98333	-745
12.99167	-746
13.00000	-745
13.00833	-743
13.01667	-740
13.02500	-736
13.03333	-733
13.04167	-733
13.05000	-734
13.05833	-736
13.06667	-738
13.07500	-738
13.08333	-737
13.09167	-735
13.10000	-733
13.10833	-731
13.11667	-731
13.12500	-732
13.13333	-734
13.14167	-736
13.15000	-738
13.15833	-739
13.16667	-739
13.17500	-740
13.18333	-741
13.19167	-741
13.20000	-741
13.20833	-740
13.21667	-739
13.22500	-738
13.23333	-738
13.24167	-738
13.25000	-738
13.25833	-738
13.26667	-739
13.27500	-739
13.28333	-739
13.29167	-739
13.30000	-740
13.30833	-740
13.31667	-740
13.32500	-738
13.33333	-736
13.34167	-733
13.35000	-731
13.35833	-731
13.36667	-732
13.37500	-733
13.38333	-734
13.39167	-734
13.40000	-734
13.40833	-734
13.41667	-734
13.42500	-734
13.43333	-733
13.44167	-731
13.45000	-729
13.45833	-728
13.46667	-728
13.47500	-731
13.48333	-735
13.49167	-739
13.50000	-742
13.50833	-743
13.51667	-743
13.52500	-742
13.53333	-740
13.54167	-739
13.55000	-739
13.55833	-739
13.56667	-740
13.57500	-739
13.58333	-739
13.59167	-738
13.60000	-736
13.60833	-734
13.61667	-731
13.62500	-728
13.63333	-725
13.64167	-723
13.65000	-722
13.65833	-724
13.66667	-727
13.67500	-730
13.68333	-733
13.69167	-735
13.70000	-735
13.70833	-734
13.71667	-733
13.72500	-734
13.73333	-735
13.74167	-736
13.75000	-736
13.75833	-735
13.76667	-734
13.77500	-733
13.78333	-734
13.79167	-735
13.80000	-735
13.80833	-736
13.81667	-737
13.82500	-738
13.83333	-739
13.84167	-739
13.85000	-738
13.85833	-738
13.86667	-738
13.87500	-739
13.88333	-741
13.89167	-743
13.90000	-743
13.90833	-742
13.91667	-740
13.92500	-738
13.93333	-735
13.94167	-732
13.95000	-729
13.95833	-726
13.96667	-725
13.97500	-724
13.98333	-726
13.99167	-728
14.00000	-732
14.00833	-734
14.01667	-736
14.02500	-736
14.03333	-735
14.04167	-733
14.05000	-732
14.05833	-732
14.06667	-732
14.07500	-733
14.08333	-734
14.09167	-733
14.10000	-732
14.10833	-730
14.11667	-728
14.12500	-728
14.13333	-727
14.14167	-726
14.15000	-724
14.15833	-722
14.16667	-721
14.17500	-722
14.18333	-724
14.19167	-726
14.20000	-727
14.20833	-728
14.21667	-726
14.22500	-723
14.23333	-720
14.24167	-720
14.25000	-721
14.25833	-723
14.26667	-725
14.27500	-727
14.28333	-727
14.29167	-728
14.30000	-729
14.30833	-730
14.31667	-731
14.32500	-731
14.33333	-731
14.34167	-730
14.35000	-729
14.35833	-728
14.36667	-725
14.37500	-722
14.38333	-720
14.39167	-719
14.40000	-719
14.40833	-721
14.41667	-722
14.42500	-721
14.43333	-721
14.44167	-720
14.45000	-721
14.45833	-723
14.46667	-726
14.47500	-729
14.48333	-731
14.49167	-731
14.50000	-731
14.50833	-729
14.51667	-726
14.52500	-723
14.53333	-721
14.54167	-719
14.55000	-718
14.55833	-717
14.56667	-717
14.57500	-716
14.58333	-715
14.59167	-715
14.60000	-718
14.60833	-723
14.61667	-727
14.62500	-731
14.63333	-731
14.64167	-730
14.65000	-728
14.65833	-727
14.66667	-727
14.67500	-729
14.68333	-730
14.69167	-730
14.70000	-729
14.70833	-728
14.71667	-728
14.72500	-729
14.73333	-732
14.74167	-735
14.75000	-737
14.75833	-737
14.76667	-734
14.77500	-731
14.78333	-728
14.79167	-725
14.80000	-725
14.80833	-726
14.81667	-727
14.82500	-729
14.83333	-731
14.84167	-733
14.85000	-734
14.85833	-734
14.86667	-734
14.87500	-734
14.88333	-735
14.89167	-735
14.90000	-736
14.90833	-736
14.91667	-735
14.92500	-734
14.93333	-732
14.94167	-730
14.95000	-729
14.95833	-727
14.96667	-727
14.97500	-726
14.98333	-726
14.99167	-725
15.00000	-723
15.00833	-722
15.01667	-722
15.02500	-723
15.03333	-724
15.04167	-724
15.05000	-722
15.05833	-720
15.06667	-718
15.07500	-718
15.08333	-721
15.09167	-724
15.10000	-727
15.10833	-730
15.11667	-731
15.12500	-731
15.13333	-731
15.14167	-732
15.15000	-733
15.15833	-734
15.16667	-734
15.17500	-733
15.18333	-731
15.19167	-729
15.20000	-729
15.20833	-729
15.21667	-730
15.22500	-731
15.23333	-731
15.24167	-729
15.25000	-727
15.25833	-724
15.26667	-721
15.27500	-721
15.28333	-722
15.29167	-726
15.30000	-729
15.30833	-731
15.31667	-733
15.32500	-733
15.33333	-734
15.34167	-735
15.35000	-738
15.35833	-740
15.36667	-742
15.37500	-741
15.38333	-740
15.39167	-738
15.40000	-737
15.40833	-736
15.41667	-737
15.42500	-739
15.43333	-741
15.44167	-742
15.45000	-743
15.45833	-742
15.46667	-740
15.47500	-738
15.48333	-736
15.49167	-736
15.50000	-736
15.50833	-738
15.51667	-740
15.52500	-742
15.53333	-742
15.54167	-742
15.55000	-740
15.55833	-739
15.56667	-737
15.57500	-737
15.58333	-737
15.59167	-738
15.60000	-739
15.60833	-740
15.61667	-741
15.62500	-742
15.63333	-742
15.64167	-741
15.65000	-741
15.65833	-740
15.66667	-739
15.67500	-738
15.68333	-737
15.69167	-737
15.70000	-738
15.70833	-741
15.71667	-745
15.72500	-749
15.73333	-751
15.74167	-753
15.75000	-753
15.75833	-751
15.76667	-749
15.77500	-746
15.78333	-743
15.79167	-740
15.80000	-736
15.80833	-732
15.81667	-730
15.82500	-728
15.83333	-729
15.84167	-731
15.85000	-733
15.85833	-735
15.86667	-737
15.87500	-738
15.88333	-740
15.89167	-741
15.90000	-741
15.90833	-741
15.91667	-741
15.92500	-742
15.93333	-744
15.94167	-747
15.95000	-749
15.95833	-751
15.96667	-751
15.97500	-750
15.98333	-749
15.99167	-747
16.00000	-744
16.00833	-741
16.01667	-739
16.02500	-737
16.03333	-736
16.04167	-736
16.05000	-737
16.05833	-740
16.06667	-742
16.07500	-744
16.08333	-745
16.09167	-746
16.10000	-745
16.10833	-745
16.11667	-745
16.12500	-746
16.13333	-745
16.14167	-744
16.15000	-743
16.15833	-741
16.16667	-740
16.17500	-740
16.18333	-741
16.19167	-742
16.20000	-744
16.20833	-746
16.21667	-748
16.22500	-749
16.23333	-749
16.24167	-749
16.25000	-749
16.25833	-748
16.26667	-747
16.27500	-745
16.28333	-743
16.29167	-741
16.30000	-739
16.30833	-738
16.31667	-738
16.32500	-740
16.33333	-741
16.34167	-743
16.35000	-744
16.35833	-742
16.36667	-741
16.37500	-739
16.38333	-739
16.39167	-739
16.40000	-739
16.40833	-737
16.41667	-735
16.42500	-733
16.43333	-732
16.44167	-733
16.45000	-733
16.45833	-733
16.46667	-732
16.47500	-730
16.48333	-729
16.49167	-729
16.50000	-729
16.50833	-729
16.51667	-730
16.52500	-731
16.53333	-732
16.54167	-734
16.55000	-735
16.55833	-736
16.56667	-737
16.57500	-736
16.58333	-734
16.59167	-733
16.60000	-731
16.60833	-732
16.61667	-735
16.62500	-739
16.63333	-742
16.64167	-744
16.65000	-746
16.65833	-746
16.66667	-744
16.67500	-742
16.68333	-739
16.69167	-736
16.70000	-733
16.70833	-732
16.71667	-733
16.72500	-736
16.73333	-739
16.74167	-741
16.75000	-743
16.75833	-745
16.76667	-745
16.77500	-745
16.78333	-744
16.79167	-743
16.80000	-741
16.80833	-739
16.81667	-738
16.82500	-737
16.83333	-738
16.84167	-740
16.85000	-742
16.85833	-745
16.86667	-746
16.87500	-745
16.88333	-743
16.89167	-740
16.90000	-737
16.90833	-737
16.91667	-740
16.92500	-745
16.93333	-750
16.94167	-755
16.95000	-758
16.95833	-758
16.96667	-756
16.97500	-752
16.98333	-748
16.99167	-744
17.00000	-741
17.00833	-739
17.01667	-738
17.02500	-738
17.03333	-737
17.04167	-737
17.05000	-738
17.05833	-740
17.06667	-743
17.07500	-746
17.08333	-749
17.09167	-750
17.10000	-749
17.10833	-747
17.11667	-746
17.12500	-745
17.13333	-744
17.14167	-742
17.15000	-740
17.15833	-739
17.16667	-739
17.17500	-739
17.18333	-739
17.19167	-739
17.20000	-740
17.20833	-742
17.21667	-743
17.22500	-744
17.23333	-745
17.24167	-745
17.25000	-745
17.25833	-745
17.26667	-746
17.27500	-746
17.28333	-746
17.29167	-745
17.30000	-743
17.30833	-742
17.31667	-744
17.32500	-746
17.33333	-750
17.34167	-752
17.35000	-753
17.35833	-752
17.36667	-749
17.37500	-747
17.38333	-747
17.39167	-747
17.40000	-749
17.40833	-752
17.41667	-754
17.42500	-755
17.43333	-756
17.44167	-755
17.45000	-754
17.45833	-752
17.46667	-752
17.47500	-751
17.48333	-751
17.49167	-750
17.50000	-750
17.50833	-749
17.51667	-750
17.52500	-750
17.53333	-750
17.54167	-749
17.55000	-748
17.55833	-748
17.56667	-750
17.57500	-751
17.58333	-752
17.59167	-752
17.60000	-750
17.60833	-748
17.61667	-746
17.62500	-745
17.63333	-745
17.64167	-746
17.65000	-747
17.65833	-748
17.66667	-749
17.67500	-749
17.68333	-748
17.69167	-747
17.70000	-747
17.70833	-749
17.71667	-750
17.72500	-751
17.73333	-752
17.74167	-751
17.75000	-750
17.75833	-751
17.76667	-752
17.77500	-754
17.78333	-755
17.79167	-756
17.80000	-755
17.80833	-754
17.81667	-751
17.82500	-749
17.83333	-747
17.84167	-745
17.85000	-744
17.85833	-744
17.86667	-744
17.87500	-743
17.88333	-740
17.89167	-739
17.90000	-739
17.90833	-741
17.91667	-744
17.92500	-747
17.93333	-748
17.94167	-747
17.95000	-746
17.95833	-745
17.96667	-746
17.97500	-746
17.98333	-745
17.99167	-743
18.00000	-741
18.00833	-739
18.01667	-740
18.02500	-742
18.03333	-743
18.04167	-744
18.05000	-744
18.05833	-741
18.06667	-738
18.07500	-735
18.08333	-735
18.09167	-736
18.10000	-738
18.10833	-741
18.11667	-743
18.12500	-743
18.13333	-742
18.14167	-742
18.15000	-741
18.15833	-741
18.16667	-743
18.17500	-744
18.18333	-746
18.19167	-747
18.20000	-746
18.20833	-745
18.21667	-743
18.22500	-741
18.23333	-739
18.24167	-738
18.25000	-738
18.25833	-738
18.26667	-738
18.27500	-739
18.28333	-740
18.29167	-739
18.30000	-738
18.30833	-737
18.31667	-737
18.32500	-737
18.33333	-737
18.34167	-736
18.35000	-734
18.35833	-732
18.36667	-731
18.37500	-730
18.38333	-732
18.39167	-734
18.40000	-736
18.40833	-738
18.41667	-739
18.42500	-740
18.43333	-739
18.44167	-737
18.45000	-735
18.45833	-733
18.46667	-732
18.47500	-731
18.48333	-730
18.49167	-731
18.50000	-732
18.50833	-734
18.51667	-735
18.52500	-733
18.53333	-730
18.54167	-726
18.55000	-723
18.55833	-722
18.56667	-723
18.57500	-725
18.58333	-726
18.59167	-727
18.60000	-725
18.60833	-723
18.61667	-721
18.62500	-719
18.63333	-717
18.64167	-715
18.65000	-713
18.65833	-712
18.66667	-712
18.67500	-713
18.68333	-715
18.69167	-715
18.70000	-715
18.70833	-714
18.71667	-712
18.72500	-710
18.73333	-707
18.74167	-704
18.75000	-703
18.75833	-702
18.76667	-703
18.77500	-704
18.78333	-705
18.79167	-705
18.80000	-703
18.80833	-701
18.81667	-698
18.82500	-696
18.83333	-695
18.84167	-695
18.85000	-695
18.85833	-695
18.86667	-696
18.87500	-697
18.88333	-699
18.89167	-700
18.90000	-702
18.90833	-703
18.91667	-702
18.92500	-698
18.93333	-693
18.94167	-687
18.95000	-683
18.95833	-681
18.96667	-680
18.97500	-681
18.98333	-681
18.99167	-681
19.00000	-679
19.00833	-678
19.01667	-678
19.02500	-679
19.03333	-680
19.04167	-680
19.05000	-679
19.05833	-678
19.06667	-676
19.07500	-674
19.08333	-672
19.09167	-671
19.10000	-669
19.10833	-669
19.11667	-669
19.12500	-670
19.13333	-669
19.14167	-667
19.15000	-663
19.15833	-660
19.16667	-657
19.17500	-655
19.18333	-654
19.19167	-652
19.20000	-650
19.20833	-649
19.21667	-649
19.22500	-650
19.23333	-652
19.24167	-654
19.25000	-655
19.25833	-656
19.26667	-656
19.27500	-657
19.28333	-658
19.29167	-659
19.30000	-660
19.30833	-660
19.31667	-658
19.32500	-655
19.33333	-651
19.34167	-648
19.35000	-644
19.35833	-642
19.36667	-639
19.37500	-635
19.38333	-631
19.39167	-626
19.40000	-622
19.40833	-619
19.41667	-616
19.42500	-615
19.43333	-614
19.44167	-612
19.45000	-610
19.45833	-609
19.46667	-607
19.47500	-607
19.48333	-607
19.49167	-606
19.50000	-605
19.50833	-604
19.51667	-603
19.52500	-604
19.53333	-605
19.54167	-607
19.55000	-608
19.55833	-608
19.56667	-607
19.57500	-604
19.58333	-600
19.59167	-595
19.60000	-591
19.60833	-587
19.61667	-585
19.62500	-583
19.63333	-581
19.64167	-579
19.65000	-577
19.65833	-575
19.66667	-574
19.67500	-572
19.68333	-569
19.69167	-566
19.70000	-562
19.70833	-559
19.71667	-555
19.72500	-552
19.73333	-550
19.74167	-546
19.75000	-542
19.75833	-537
19.76667	-533
19.77500	-528
19.78333	-524
19.79167	-519
19.80000	-513
19.80833	-508
19.81667	-503
19.82500	-498
19.83333	-493
19.84167	-489
19.85000	-485
19.85833	-482
19.86667	-478
19.87500	-474
19.88333	-470
19.89167	-465
19.90000	-459
19.90833	-451
19.91667	-444
19.92500	-437
19.93333	-430
19.94167	-423
19.95000	-417
19.95833	-411
19.96667	-404
19.97500	-397
19.98333	-388
19.99167	-380
20.00000	-372
20.00833	-363
20.01667	-354
20.02500	-344
20.03333	-334
20.04167	-322
20.05000	-312
20.05833	-301
20.06667	-290
20.07500	-280
20.08333	-271
20.09167	-260
20.10000	-248
20.10833	-235
20.11667	-222
20.12500	-210
20.13333	-199
20.14167	-188
20.15000	-176
20.15833	-163
20.16667	-149
20.17500	-132
20.18333	-113
20.19167	-95
20.20000	-76
20.20833	-58
20.21667	-43
20.22500	-27
20.23333	-10
20.24167	9
20.25000	31
20.25833	54
20.26667	78
20.27500	101
20.28333	124
20.29167	148
20.30000	173
20.30833	198
20.31667	224
20.32500	248
20.33333	272
20.34167	295
20.35000	319
20.35833	346
20.36667	374
20.37500	404
20.38333	434
20.39167	466
20.40000	498
20.40833	530
20.41667	564
20.42500	598
20.43333	634
20.44167	671
20.45000	709
20.45833	747
20.46667	786
20.47500	825
20.48333	864
20.49167	904
20.50000	946
20.50833	989
20.51667	1033
20.52500	1078
20.53333	1126
20.54167	1177
20.55000	1229
20.55833	1284
20.56667	1338
20.57500	1393
20.58333	1449
20.59167	1506
20.60000	1566
20.60833	1626
20.61667	1690
20.62500	1753
20.63333	1817
20.64167	1882
20.65000	1948
20.65833	2017
20.66667	2085
20.67500	2155
20.68333	2225
20.69167	2297
20.70000	2371
20.70833	2447
20.71667	2527
20.72500	2608
20.73333	2691
20.74167	2775
20.75000	2858
20.75833	2944
20.76667	3030
20.77500	3122
20.78333	3216
20.79167	3313
20.80000	3414
20.80833	3514
20.81667	3616
20.82500	3718
20.83333	3822
20.84167	3929
20.85000	4038
20.85833	4152
20.86667	4266
20.87500	4384
20.88333	4505
20.89167	4626
20.90000	4751
20.90833	4874
20.91667	5002
20.92500	5129
20.93333	5259
20.94167	5392
20.95000	5525
20.95833	5664
20.96667	5802
20.97500	5945
20.98333	6090
20.99167	6236
21.00000	6387
21.00833	6539
21.01667	6697
21.02500	6856
21.03333	7018
21.04167	7182
21.05000	7344
21.05833	7510
21.06667	7673
21.07500	7841
21.08333	8011
21.09167	8183
21.10000	8361
21.10833	8538
21.11667	8721
21.12500	8902
21.13333	9084
21.14167	9269
21.15000	9454
21.15833	9645
21.16667	9835
21.17500	10030
21.18333	10225
21.19167	10419
21.20000	10619
21.20833	10817
21.21667	11021
21.22500	11225
21.23333	11431
21.24167	11642
21.25000	11853
21.25833	12072
21.26667	12288
21.27500	12508
21.28333	12727
21.29167	12946
21.30000	13169
21.30833	13387
21.31667	13612
21.32500	13833
21.33333	14055
21.34167	14279
21.35000	14500
21.35833	14728
21.36667	14950
21.37500	15176
21.38333	15400
21.39167	15623
21.40000	15849
21.40833	16071
21.41667	16297
21.42500	16519
21.43333	16741
21.44167	16965
21.45000	17184
21.45833	17407
21.46667	17623
21.47500	17841
21.48333	18056
21.49167	18268
21.50000	18480
21.50833	18685
21.51667	18890
21.52500	19087
21.53333	19280
21.54167	19470
21.55000	19653
21.55833	19838
21.56667	20016
21.57500	20195
21.58333	20368
21.59167	20535
21.60000	20698
21.60833	20851
21.61667	21000
21.62500	21142
21.63333	21278
21.64167	21409
21.65000	21530
21.65833	21648
21.66667	21756
21.67500	21858
21.68333	21953
21.69167	22041
21.70000	22125
21.70833	22200
21.71667	22270
21.72500	22332
21.73333	22384
21.74167	22429
21.75000	22465
21.75833	22494
21.76667	22516
21.77500	22531
21.78333	22538
21.79167	22538
21.80000	22529
21.80833	22513
21.81667	22488
21.82500	22457
21.83333	22418
21.84167	22374
21.85000	22324
21.85833	22268
21.86667	22206
21.87500	22136
21.88333	22058
21.89167	21973
21.90000	21880
21.90833	21782
21.91667	21677
21.92500	21570
21.93333	21459
21.94167	21343
21.95000	21225
21.95833	21099
21.96667	20971
21.97500	20836
21.98333	20697
21.99167	20556
22.00000	20413
22.00833	20271
22.01667	20125
22.02500	19979
22.03333	19829
22.04167	19676
22.05000	19527
22.05833	19366
22.06667	19193
22.07500	19023
22.08333	18855
22.09167	18692
22.10000	18528
22.10833	18364
22.11667	18204
22.12500	18054
22.13333	17905
22.14167	17744
22.15000	17581
22.15833	17427
22.16667	17285
22.17500	17142
22.18333	16998
22.19167	16854
22.20000	16706
22.20833	16567
22.21667	16424
22.22500	16273
22.23333	16126
22.24167	15987
22.25000	15856
22.25833	15733
22.26667	15620
22.27500	15508
22.28333	15399
22.29167	15291
22.30000	15181
22.30833	15074
22.31667	14967
22.32500	14865
22.33333	14767
22.34167	14673
22.35000	14584
22.35833	14495
22.36667	14412
22.37500	14331
22.38333	14254
22.39167	14182
22.40000	14115
22.40833	14053
22.41667	13992
22.42500	13934
22.43333	13876
22.44167	13821
22.45000	13769
22.45833	13719
22.46667	13673
22.47500	13629
22.48333	13588
22.49167	13551
22.50000	13516
22.50833	13483
22.51667	13452
22.52500	13422
22.53333	13396
22.54167	13371
22.55000	13349
22.55833	13328
22.56667	13309
22.57500	13293
22.58333	13279
22.59167	13267
22.60000	13257
22.60833	13249
22.61667	13242
22.62500	13236
22.63333	13232
22.64167	13231
22.65000	13232
22.65833	13234
22.66667	13237
22.67500	13240
22.68333	13245
22.69167	13250
22.70000	13256
22.70833	13263
22.71667	13272
22.72500	13282
22.73333	13292
22.74167	13302
22.75000	13312
22.75833	13321
22.76667	13331
22.77500	13343
22.78333	13356
22.79167	13372
22.80000	13391
22.80833	13409
22.81667	13429
22.82500	13447
22.83333	13466
22.84167	13485
22.85000	13504
22.85833	13524
22.86667	13545
22.87500	13566
22.88333	13588
22.89167	13610
22.90000	13630
22.90833	13650
22.91667	13668
22.92500	13685
22.93333	13702
22.94167	13719
22.95000	13735
22.95833	13751
22.96667	13766
22.97500	13784
22.98333	13802
22.99167	13823
23.00000	13844
23.00833	13866
23.01667	13889
23.02500	13911
23.03333	13934
23.04167	13958
23.05000	13980
23.05833	14001
23.06667	14020
23.07500	14038
23.08333	14056
23.09167	14075
23.10000	14095
23.10833	14115
23.11667	14136
23.12500	14156
23.13333	14176
23.14167	14195
23.15000	14214
23.15833	14233
23.16667	14252
23.17500	14270
23.18333	14289
23.19167	14307
23.20000	14325
23.20833	14344
23.21667	14365
23.22500	14387
23.23333	14409
23.24167	14432
23.25000	14451
23.25833	14470
23.26667	14488
23.27500	14507
23.28333	14529
23.29167	14553
23.30000	14579
23.30833	14604
23.31667	14628
23.32500	14652
23.33333	14675
23.34167	14696
23.35000	14717
23.35833	14737
23.36667	14758
23.37500	14782
23.38333	14806
23.39167	14831
23.40000	14857
23.40833	14881
23.41667	14904
23.42500	14927
23.43333	14951
23.44167	14975
23.45000	15000
23.45833	15026
23.46667	15051
23.47500	15078
23.48333	15104
23.49167	15130
23.50000	15156
23.50833	15180
23.51667	15204
23.52500	15228
23.53333	15251
23.54167	15275
23.55000	15299
23.55833	15323
23.56667	15346
23.57500	15368
23.58333	15388
23.59167	15408
23.60000	15426
23.60833	15444
23.61667	15462
23.62500	15479
23.63333	15496
23.64167	15513
23.65000	15529
23.65833	15544
23.66667	15558
23.67500	15573
23.68333	15586
23.69167	15599
23.70000	15610
23.70833	15619
23.71667	15626
23.72500	15632
23.73333	15635
23.74167	15637
23.75000	15637
23.75833	15635
23.76667	15632
23.77500	15629
23.78333	15626
23.79167	15623
23.80000	15618
23.80833	15611
23.81667	15601
23.82500	15590
23.83333	15576
23.84167	15561
23.85000	15546
23.85833	15531
23.86667	15515
23.87500	15498
23.88333	15479
23.89167	15455
23.90000	15427
23.90833	15397
23.91667	15365
23.92500	15333
23.93333	15302
23.94167	15270
23.95000	15237
23.95833	15200
23.96667	15161
23.97500	15119
23.98333	15076
23.99167	15033
24.00000	14990
24.00833	14947
24.01667	14903
24.02500	14858
24.03333	14813
24.04167	14766
24.05000	14719
24.05833	14668
24.06667	14616
24.07500	14561
24.08333	14504
24.09167	14448
24.10000	14390
24.10833	14334
24.11667	14279
24.12500	14226
24.13333	14173
24.14167	14121
24.15000	14069
24.15833	14014
24.16667	13959
24.17500	13900
24.18333	13839
24.19167	13778
24.20000	13717
24.20833	13659
24.21667	13600
24.22500	13544
24.23333	13487
24.24167	13431
24.25000	13376
24.25833	13321
24.26667	13267
24.27500	13212
24.28333	13156
24.29167	13100
24.30000	13044
24.30833	12988
24.31667	12932
24.32500	12878
24.33333	12825
24.34167	12772
24.35000	12721
24.35833	12671
24.36667	12622
24.37500	12572
24.38333	12523
24.39167	12476
24.40000	12427
24.40833	12379
24.41667	12330
24.42500	12281
24.43333	12232
24.44167	12182
24.45000	12133
24.45833	12082
24.46667	12032
24.47500	11980
24.48333	11928
24.49167	11876
24.50000	11822
24.50833	11770
24.51667	11718
24.52500	11668
24.53333	11620
24.54167	11574
24.55000	11528
24.55833	11482
24.56667	11436
24.57500	11386
24.58333	11335
24.59167	11282
24.60000	11227
24.60833	11173
24.61667	11118
24.62500	11064
24.63333	11011
24.64167	10957
24.65000	10904
24.65833	10849
24.66667	10794
24.67500	10736
24.68333	10675
24.69167	10616
24.70000	10555
24.70833	10497
24.71667	10439
24.72500	10382
24.73333	10324
24.74167	10265
24.75000	10207
24.75833	10145
24.76667	10084
24.77500	10020
24.78333	9956
24.79167	9893
24.80000	9829
24.80833	9767
24.81667	9702
24.82500	9639
24.83333	9576
24.84167	9511
24.85000	9447
24.85833	9380
24.86667	9314
24.87500	9247
24.88333	9181
24.89167	9117
24.90000	9051
24.90833	8987
24.91667	8919
24.92500	8852
24.93333	8783
24.94167	8714
24.95000	8648
24.95833	8582
24.96667	8519
24.97500	8456
24.98333	8394
24.99167	8333
25.00000	8270
25.00833	8209
25.01667	8148
25.02500	8088
25.03333	8029
25.04167	7970
25.05000	7912
25.05833	7853
25.06667	7796
25.07500	7741
25.08333	7686
25.09167	7631
25.10000	7574
25.10833	7519
25.11667	7463
25.12500	7409
25.13333	7357
25.14167	7306
25.15000	7256
25.15833	7206
25.16667	7157
25.17500	7109
25.18333	7061
25.19167	7016
25.20000	6970
25.20833	6927
25.21667	6884
25.22500	6843
25.23333	6804
25.24167	6767
25.25000	6731
25.25833	6696
25.26667	6661
25.27500	6626
25.28333	6590
25.29167	6557
25.30000	6525
25.30833	6496
25.31667	6467
25.32500	6438
25.33333	6409
25.34167	6381
25.35000	6353
25.35833	6326
25.36667	6301
25.37500	6277
25.38333	6254
25.39167	6234
25.40000	6216
25.40833	6199
25.41667	6180
25.42500	6161
25.43333	6140
25.44167	6118
25.45000	6096
25.45833	6075
25.46667	6056
25.47500	6040
25.48333	6024
25.49167	6010
25.50000	5997
25.50833	5983
25.51667	5968
25.52500	5953
25.53333	5937
25.54167	5921
25.55000	5906
25.55833	5893
25.56667	5882
25.57500	5873
25.58333	5866
25.59167	5859
25.60000	5851
25.60833	5841
25.61667	5830
25.62500	5819
25.63333	5808
25.64167	5797
25.65000	5786
25.65833	5776
25.66667	5766
25.67500	5757
25.68333	5748
25.69167	5741
25.70000	5735
25.70833	5728
25.71667	5720
25.72500	5712
25.73333	5702
25.74167	5691
25.75000	5681
25.75833	5673
25.76667	5665
25.77500	5656
25.78333	5646
25.79167	5636
25.80000	5625
25.80833	5614
25.81667	5604
25.82500	5594
25.83333	5585
25.84167	5575
25.85000	5565
25.85833	5554
25.86667	5542
25.87500	5530
25.88333	5518
25.89167	5506
25.90000	5494
25.90833	5483
25.91667	5472
25.92500	5462
25.93333	5451
25.94167	5440
25.95000	5429
25.95833	5417
25.96667	5405
25.97500	5392
25.98333	5379
25.99167	5365
26.00000	5351
26.00833	5338
26.01667	5325
26.02500	5313
26.03333	5301
26.04167	5289
26.05000	5277
26.05833	5263
26.06667	5251
26.07500	5239
26.08333	5229
26.09167	5218
26.10000	5207
26.10833	5195
26.11667	5179
26.12500	5164
26.13333	5150
26.14167	5137
26.15000	5126
26.15833	5116
26.16667	5107
26.17500	5097
26.18333	5087
26.19167	5077
26.20000	5067
26.20833	5056
26.21667	5045
26.22500	5034
26.23333	5023
26.24167	5013
26.25000	5003
26.25833	4993
26.26667	4984
26.27500	4975
26.28333	4966
26.29167	4957
26.30000	4948
26.30833	4940
26.31667	4932
26.32500	4925
26.33333	4918
26.34167	4913
26.35000	4907
26.35833	4902
26.36667	4898
26.37500	4894
26.38333	4891
26.39167	4888
26.40000	4885
26.40833	4882
26.41667	4879
26.42500	4876
26.43333	4874
26.44167	4874
26.45000	4874
26.45833	4874
26.46667	4873
26.47500	4870
26.48333	4868
26.49167	4867
26.50000	4867
26.50833	4867
26.51667	4867
26.52500	4867
26.53333	4867
26.54167	4868
26.55000	4870
26.55833	4873
26.56667	4877
26.57500	4881
26.58333	4887
26.59167	4893
26.60000	4899
26.60833	4904
26.61667	4907
26.62500	4908
26.63333	4908
26.64167	4909
26.65000	4910
26.65833	4914
26.66667	4920
26.67500	4927
26.68333	4934
26.69167	4940
26.70000	4947
26.70833	4955
26.71667	4964
26.72500	4973
26.73333	4983
26.74167	4992
26.75000	4999
26.75833	5006
26.76667	5011
26.77500	5017
26.78333	5023
26.79167	5029
26.80000	5035
26.80833	5042
26.81667	5049
26.82500	5057
26.83333	5063
26.84167	5069
26.85000	5073
26.85833	5077
26.86667	5080
26.87500	5083
26.88333	5087
26.89167	5092
26.90000	5098
26.90833	5105
26.91667	5111
26.92500	5118
26.93333	5123
26.94167	5128
26.95000	5132
26.95833	5136
26.96667	5140
26.97500	5144
26.98333	5148
26.99167	5152
27.00000	5156
27.00833	5159
27.01667	5161
27.02500	5160
27.03333	5159
27.04167	5156
27.05000	5156
27.05833	5157
27.06667	5160
27.07500	5164
27.08333	5167
27.09167	5168
27.10000	5167
27.10833	5163
27.11667	5158
27.12500	5154
27.13333	5151
27.14167	5152
27.15000	5154
27.15833	5158
27.16667	5160
27.17500	5159
27.18333	5156
27.19167	5151
27.20000	5145
27.20833	5140
27.21667	5136
27.22500	5133
27.23333	5130
27.24167	5127
27.25000	5125
27.25833	5122
27.26667	5120
27.27500	5116
27.28333	5112
27.29167	5108
27.30000	5103
27.30833	5098
27.31667	5092
27.32500	5086
27.33333	5081
27.34167	5078
27.35000	5075
27.35833	5073
27.36667	5072
27.37500	5069
27.38333	5065
27.39167	5061
27.40000	5055
27.40833	5049
27.41667	5043
27.42500	5037
27.43333	5034
27.44167	5032
27.45000	5031
27.45833	5028
27.46667	5025
27.47500	5022
27.48333	5018
27.49167	5014
27.50000	5010
27.50833	5006
27.51667	5004
27.52500	5003
27.53333	5004
27.54167	5005
27.55000	5006
27.55833	5005
27.56667	5004
27.57500	5002
27.58333	5002
27.59167	5003
27.60000	5006
27.60833	5010
27.61667	5015
27.62500	5020
27.63333	5026
27.64167	5030
27.65000	5034
27.65833	5037
27.66667	5038
27.67500	5037
27.68333	5035
27.69167	5034
27.70000	5036
27.70833	5041
27.71667	5050
27.72500	5060
27.73333	5069
27.74167	5078
27.75000	5086
27.75833	5092
27.76667	5099
27.77500	5106
27.78333	5113
27.79167	5119
27.80000	5125
27.80833	5131
27.81667	5137
27.82500	5144
27.83333	5153
27.84167	5164
27.85000	5175
27.85833	5188
27.86667	5199
27.87500	5210
27.88333	5220
27.89167	5227
27.90000	5235
27.90833	5242
27.91667	5250
27.92500	5258
27.93333	5268
27.94167	5279
27.95000	5290
27.95833	5302
27.96667	5314
27.97500	5325
27.98333	5337
27.99167	5349
28.00000	5360
28.00833	5372
28.01667	5386
28.02500	5399
28.03333	5412
28.04167	5425
28.05000	5437
28.05833	5448
28.06667	5460
28.07500	5474
28.08333	5487
28.09167	5500
28.10000	5512
28.10833	5522
28.11667	5531
28.12500	5539
28.13333	5547
28.14167	5556
28.15000	5567
28.15833	5579
28.16667	5592
28.17500	5604
28.18333	5616
28.19167	5627
28.20000	5639
28.20833	5650
28.21667	5662
28.22500	5673
28.23333	5682
28.24167	5692
28.25000	5701
28.25833	5711
28.26667	5721
28.27500	5731
28.28333	5741
28.29167	5751
28.30000	5760
28.30833	5770
28.31667	5779
28.32500	5788
28.33333	5795
28.34167	5801
28.35000	5808
28.35833	5815
28.36667	5822
28.37500	5830
28.38333	5838
28.39167	5845
28.40000	5852
28.40833	5860
28.41667	5869
28.42500	5879
28.43333	5890
28.44167	5901
28.45000	5911
28.45833	5920
28.46667	5929
28.47500	5938
28.48333	5946
28.49167	5954
28.50000	5961
28.50833	5969
28.51667	5976
28.52500	5984
28.53333	5993
28.54167	6001
28.55000	6010
28.55833	6018
28.56667	6026
28.57500	6035
28.58333	6045
28.59167	6057
28.60000	6070
28.60833	6082
28.61667	6094
28.62500	6104
28.63333	6114
28.64167	6122
28.65000	6132
28.65833	6143
28.66667	6154
28.67500	6165
28.68333	6175
28.69167	6185
28.70000	6195
28.70833	6207
28.71667	6221
28.72500	6235
28.73333	6249
28.74167	6264
28.75000	6278
28.75833	6294
28.76667	6310
28.77500	6326
28.78333	6343
28.79167	6359
28.80000	6376
28.80833	6392
28.81667	6409
28.82500	6425
28.83333	6441
28.84167	6458
28.85000	6475
28.85833	6494
28.86667	6513
28.87500	6534
28.88333	6555
28.89167	6575
28.90000	6595
28.90833	6614
28.91667	6634
28.92500	6654
28.93333	6675
28.94167	6698
28.95000	6720
28.95833	6744
28.96667	6766
28.97500	6786
28.98333	6807
28.99167	6827
29.00000	6850
29.00833	6873
29.01667	6897
29.02500	6923
29.03333	6949
29.04167	6975
29.05000	7003
29.05833	7032
29.06667	7062
29.07500	7093
29.08333	7125
29.09167	7157
29.10000	7189
29.10833	7221
29.11667	7254
29.12500	7287
29.13333	7321
29.14167	7355
29.15000	7390
29.15833	7428
29.16667	7466
29.17500	7506
29.18333	7547
29.19167	7588
29.20000	7629
29.20833	7669
29.21667	7710
29.22500	7751
29.23333	7794
29.24167	7840
29.25000	7887
29.25833	7939
29.26667	7990
29.27500	8041
29.28333	8093
29.29167	8145
29.30000	8199
29.30833	8253
29.31667	8310
29.32500	8368
29.33333	8428
29.34167	8491
29.35000	8555
29.35833	8624
29.36667	8693
29.37500	8765
29.38333	8839
29.39167	8916
29.40000	8996
29.40833	9077
29.41667	9163
29.42500	9250
29.43333	9337
29.44167	9427
29.45000	9517
29.45833	9612
29.46667	9708
29.47500	9811
29.48333	9917
29.49167	10026
29.50000	10142
29.50833	10259
29.51667	10383
29.52500	10510
29.53333	10642
29.54167	10779
29.55000	10919
29.55833	11067
29.56667	11216
29.57500	11372
29.58333	11533
29.59167	11698
29.60000	11873
29.60833	12051
29.61667	12241
29.62500	12434
29.63333	12636
29.64167	12846
29.65000	13058
29.65833	13283
29.66667	13510
29.67500	13747
29.68333	13991
29.69167	14242
29.70000	14508
29.70833	14776
29.71667	15060
29.72500	15349
29.73333	15650
29.74167	15964
29.75000	16282
29.75833	16619
29.76667	16957
29.77500	17309
29.78333	17669
29.79167	18038
29.80000	18425
29.80833	18815
29.81667	19225
29.82500	19639
29.83333	20063
29.84167	20500
29.85000	20939
29.85833	21398
29.86667	21857
29.87500	22333
29.88333	22816
29.89167	23305
29.90000	23811
29.90833	24315
29.91667	24838
29.92500	25362
29.93333	25896
29.94167	26442
29.95000	26982
29.95833	27555
29.96667	28162
29.97500	28763
29.98333	29322
29.99167	29868
30.00000	30432
30.00833	30989
30.01667	31565
30.02500	32143
30.03333	32729
30.04167	33361
30.05000	34007
30.05833	34617
30.06667	35165
30.07500	35708
30.08333	36314
30.09167	36933
30.10000	37512
30.10833	38046
30.11667	38591
30.12500	39167
30.13333	39735
30.14167	40258
30.15000	40743
30.15833	41232
30.16667	41708
30.17500	42187
30.18333	42659
30.19167	43114
30.20000	43582
30.20833	44047
30.21667	44473
30.22500	44844
30.23333	45185
30.24167	45549
30.25000	45915
30.25833	46249
30.26667	46540
30.27500	46810
30.28333	47064
30.29167	47296
30.30000	47521
30.30833	47734
30.31667	47917
30.32500	48064
30.33333	48186
30.34167	48298
30.35000	48394
30.35833	48466
30.36667	48509
30.37500	48526
30.38333	48521
30.39167	48492
30.40000	48440
30.40833	48366
30.41667	48273
30.42500	48166
30.43333	48037
30.44167	47886
30.45000	47716
30.45833	47522
30.46667	47314
30.47500	47084
30.48333	46838
30.49167	46586
30.50000	46296
30.50833	45971
30.51667	45640
30.52500	45319
30.53333	44987
30.54167	44635
30.55000	44273
30.55833	43877
30.56667	43449
30.57500	43021
30.58333	42615
30.59167	42209
30.60000	41782
30.60833	41351
30.61667	40899
30.62500	40444
30.63333	39983
30.64167	39511
30.65000	39041
30.65833	38553
30.66667	38071
30.67500	37578
30.68333	37082
30.69167	36590
30.70000	36087
30.70833	35596
30.71667	35095
30.72500	34601
30.73333	34109
30.74167	33610
30.75000	33122
30.75833	32623
30.76667	32135
30.77500	31646
30.78333	31161
30.79167	30688
30.80000	30211
30.80833	29749
30.81667	29280
30.82500	28819
30.83333	28360
30.84167	27899
30.85000	27454
30.85833	27006
30.86667	26573
30.87500	26142
30.88333	25718
30.89167	25305
30.90000	24890
30.90833	24491
30.91667	24091
30.92500	23702
30.93333	23318
30.94167	22935
30.95000	22566
30.95833	22194
30.96667	21837
30.97500	21483
30.98333	21135
30.99167	20800
31.00000	20465
31.00833	20146
31.01667	19828
31.02500	19521
31.03333	19219
31.04167	18919
31.05000	18630
31.05833	18340
31.06667	18063
31.07500	17790
31.08333	17524
31.09167	17267
31.10000	17011
31.10833	16765
31.11667	16518
31.12500	16280
31.13333	16047
31.14167	15819
31.15000	15601
31.15833	15383
31.16667	15175
31.17500	14969
31.18333	14767
31.19167	14574
31.20000	14384
31.20833	14203
31.21667	14022
31.22500	13848
31.23333	13678
31.24167	13509
31.25000	13348
31.25833	13186
31.26667	13030
31.27500	12876
31.28333	12726
31.29167	12583
31.30000	12443
31.30833	12310
31.31667	12180
31.32500	12053
31.33333	11928
31.34167	11801
31.35000	11679
31.35833	11557
31.36667	11439
31.37500	11325
31.38333	11214
31.39167	11110
31.40000	11009
31.40833	10913
31.41667	10818
31.42500	10724
31.43333	10631
31.44167	10538
31.45000	10450
31.45833	10363
31.46667	10280
31.47500	10198
31.48333	10118
31.49167	10039
31.50000	9959
31.50833	9884
31.51667	9811
31.52500	9742
31.53333	9676
31.54167	9611
31.55000	9546
31.55833	9480
31.56667	9415
31.57500	9351
31.58333	9287
31.59167	9227
31.60000	9167
31.60833	9112
31.61667	9060
31.62500	9010
31.63333	8961
31.64167	8910
31.65000	8859
31.65833	8806
31.66667	8754
31.67500	8705
31.68333	8659
31.69167	8616
31.70000	8573
31.70833	8533
31.71667	8492
31.72500	8453
31.73333	8414
31.74167	8375
31.75000	8338
31.75833	8300
31.76667	8265
31.77500	8232
31.78333	8202
31.79167	8174
31.80000	8148
31.80833	8124
31.81667	8100
31.82500	8078
31.83333	8058
31.84167	8039
31.85000	8023
31.85833	8010
31.86667	7998
31.87500	7986
31.88333	7975
31.89167	7963
31.90000	7951
31.90833	7942
31.91667	7936
31.92500	7933
31.93333	7933
31.94167	7936
31.95000	7942
31.95833	7951
31.96667	7963
31.97500	7979
31.98333	7996
31.99167	8015
32.00000	8036
32.00833	8059
32.01667	8086
32.02500	8117
32.03333	8153
32.04167	8194
32.05000	8236
32.05833	8282
32.06667	8330
32.07500	8384
32.08333	8441
32.09167	8502
32.10000	8568
32.10833	8635
32.11667	8709
32.12500	8786
32.13333	8868
32.14167	8957
32.15000	9049
32.15833	9148
32.16667	9250
32.17500	9358
32.18333	9472
32.19167	9594
32.20000	9728
32.20833	9866
32.21667	10016
32.22500	10172
32.23333	10335
32.24167	10507
32.25000	10683
32.25833	10871
32.26667	11062
32.27500	11264
32.28333	11476
32.29167	11697
32.30000	11932
32.30833	12174
32.31667	12432
32.32500	12700
32.33333	12983
32.34167	13282
32.35000	13588
32.35833	13913
32.36667	14244
32.37500	14592
32.38333	14954
32.39167	15330
32.40000	15731
32.40833	16142
32.41667	16580
32.42500	17028
32.43333	17494
32.44167	17981
32.45000	18479
32.45833	19008
32.46667	19548
32.47500	20117
32.48333	20709
32.49167	21317
32.50000	21960
32.50833	22610
32.51667	23296
32.52500	23996
32.53333	24720
32.54167	25475
32.55000	26240
32.55833	27047
32.56667	27861
32.57500	28708
32.58333	29579
32.59167	30468
32.60000	31402
32.60833	32340
32.61667	33321
32.62500	34315
32.63333	35333
32.64167	36386
32.65000	37443
32.65833	38548
32.66667	39652
32.67500	40790
32.68333	41949
32.69167	43114
32.70000	44323
32.70833	45523
32.71667	46764
32.72500	48007
32.73333	49265
32.74167	50553
32.75000	51826
32.75833	53142
32.76667	54441
32.77500	55764
32.78333	57096
32.79167	58417
32.80000	59769
32.80833	61091
32.81667	62438
32.82500	63766
32.83333	65086
32.84167	66416
32.85000	67710
32.85833	69026
32.86667	70305
32.87500	71586
32.88333	72854
32.89167	74087
32.90000	75325
32.90833	76514
32.91667	77703
32.92500	78855
32.93333	79977
32.94167	81083
32.95000	82132
32.95833	83169
32.96667	84151
32.97500	85107
32.98333	86027
32.99167	86898
33.00000	87747
33.00833	88532
33.01667	89285
33.02500	89985
33.03333	90636
33.04167	91249
33.05000	91804
33.05833	92323
33.06667	92782
33.07500	93190
33.08333	93545
33.09167	93840
33.10000	94087
33.10833	94277
33.11667	94417
33.12500	94505
33.13333	94535
33.14167	94513
33.15000	94435
33.15833	94300
33.16667	94117
33.17500	93881
33.18333	93598
33.19167	93271
33.20000	92891
33.20833	92472
33.21667	91993
33.22500	91474
33.23333	90904
33.24167	90283
33.25000	89631
33.25833	88922
33.26667	88189
33.27500	87407
33.28333	86589
33.29167	85744
33.30000	84849
33.30833	83944
33.31667	82990
33.32500	82021
33.33333	81023
33.34167	79989
33.35000	78952
33.35833	77867
33.36667	76785
33.37500	75671
33.38333	74540
33.39167	73407
33.40000	72238
33.40833	71087
33.41667	69905
33.42500	68732
33.43333	67552
33.44167	66353
33.45000	65174
33.45833	63964
33.46667	62776
33.47500	61576
33.48333	60378
33.49167	59197
33.50000	57996
33.50833	56828
33.51667	55646
33.52500	54485
33.53333	53332
33.54167	52174
33.55000	51050
33.55833	49909
33.56667	48803
33.57500	47697
33.58333	46603
33.59167	45537
33.60000	44464
33.60833	43431
33.61667	42394
33.62500	41385
33.63333	40392
33.64167	39403
33.65000	38451
33.65833	37493
33.66667	36571
33.67500	35659
33.68333	34764
33.69167	33899
33.70000	33036
33.70833	32210
33.71667	31388
33.72500	30591
33.73333	29813
33.74167	29040
33.75000	28298
33.75833	27553
33.76667	26840
33.77500	26137
33.78333	25451
33.79167	24792
33.80000	24137
33.80833	23513
33.81667	22894
33.82500	22297
33.83333	21715
33.84167	21140
33.85000	20591
33.85833	20041
33.86667	19515
33.87500	18998
33.88333	18495
33.89167	18014
33.90000	17536
33.90833	17082
33.91667	16632
33.92500	16198
33.93333	15777
33.94167	15363
33.95000	14967
33.95833	14572
33.96667	14195
33.97500	13825
33.98333	13465
33.99167	13120
34.00000	12779
34.00833	12455
34.01667	12132
34.02500	11822
34.03333	11522
34.04167	11227
34.05000	10946
34.05833	10666
34.06667	10398
34.07500	10134
34.08333	9876
34.09167	9631
34.10000	9389
34.10833	9160
34.11667	8933
34.12500	8714
34.13333	8499
34.14167	8286
34.15000	8083
34.15833	7883
34.16667	7693
34.17500	7508
34.18333	7328
34.19167	7156
34.20000	6984
34.20833	6821
34.21667	6661
34.22500	6507
34.23333	6358
34.24167	6211
34.25000	6069
34.25833	5926
34.26667	5789
34.27500	5654
34.28333	5523
34.29167	5399
34.30000	5277
34.30833	5161
34.31667	5046
34.32500	4935
34.33333	4826
34.34167	4719
34.35000	4617
34.35833	4516
34.36667	4419
34.37500	4324
34.38333	4231
34.39167	4142
34.40000	4054
34.40833	3970
34.41667	3886
34.42500	3806
34.43333	3730
34.44167	3655
34.45000	3584
34.45833	3513
34.46667	3445
34.47500	3378
34.48333	3312
34.49167	3249
34.50000	3185
34.50833	3123
34.51667	3061
34.52500	3000
34.53333	2941
34.54167	2885
34.55000	2830
34.55833	2776
34.56667	2724
34.57500	2671
34.58333	2619
34.59167	2570
34.60000	2524
34.60833	2480
34.61667	2437
34.62500	2396
34.63333	2354
34.64167	2313
34.65000	2273
34.65833	2234
34.66667	2196
34.67500	2159
34.68333	2123
34.69167	2088
34.70000	2051
34.70833	2015
34.71667	1980
34.72500	1946
34.73333	1914
34.74167	1885
34.75000	1860
34.75833	1836
34.76667	1814
34.77500	1791
34.78333	1766
34.79167	1740
34.80000	1712
34.80833	1685
34.81667	1659
34.82500	1635
34.83333	1612
34.84167	1589
34.85000	1568
34.85833	1548
34.86667	1530
34.87500	1514
34.88333	1497
34.89167	1481
34.90000	1464
34.90833	1448
34.91667	1432
34.92500	1416
34.93333	1400
34.94167	1385
34.95000	1371
34.95833	1358
34.96667	1345
34.97500	1334
34.98333	1323
34.99167	1311
35.00000	1298
35.00833	1285
35.01667	1272
35.02500	1261
35.03333	1253
35.04167	1247
35.05000	1240
35.05833	1231
35.06667	1221
35.07500	1209
35.08333	1197
35.09167	1184
35.10000	1172
35.10833	1162
35.11667	1152
35.12500	1144
35.13333	1138
35.14167	1134
35.15000	1130
35.15833	1126
35.16667	1120
35.17500	1112
35.18333	1102
35.19167	1092
35.20000	1084
35.20833	1077
35.21667	1071
35.22500	1066
35.23333	1059
35.24167	1051
35.25000	1042
35.25833	1034
35.26667	1024
35.27500	1015
35.28333	1005
35.29167	996
35.30000	986
35.30833	978
35.31667	971
35.32500	966
35.33333	961
35.34167	955
35.35000	948
35.35833	939
35.36667	928
35.37500	917
35.38333	905
35.39167	894
35.40000	884
35.40833	875
35.41667	866
35.42500	857
35.43333	847
35.44167	837
35.45000	826
35.45833	815
35.46667	805
35.47500	795
35.48333	786
35.49167	778
35.50000	769
35.50833	760
35.51667	750
35.52500	740
35.53333	730
35.54167	719
35.55000	706
35.55833	693
35.56667	679
35.57500	665
35.58333	653
35.59167	642
35.60000	633
35.60833	625
35.61667	615
35.62500	604
35.63333	594
35.64167	583
35.65000	573
35.65833	563
35.66667	552
35.67500	540
35.68333	527
35.69167	515
35.70000	504
35.70833	495
35.71667	486
35.72500	478
35.73333	470
35.74167	461
35.75000	452
35.75833	444
35.76667	435
35.77500	427
35.78333	419
35.79167	411
35.80000	404
35.80833	395
35.81667	384
35.82500	374
35.83333	363
35.84167	353
35.85000	344
35.85833	336
35.86667	328
35.87500	319
35.88333	311
35.89167	304
35.90000	299
35.90833	294
35.91667	290
35.92500	285
35.93333	280
35.94167	273
35.95000	265
35.95833	257
35.96667	248
35.97500	240
35.98333	233
35.99167	226
36.00000	220
36.00833	215
36.01667	210
36.02500	206
36.03333	204
36.04167	202
36.05000	201
36.05833	198
36.06667	196
36.07500	193
36.08333	192
36.09167	191
36.10000	190
36.10833	188
36.11667	186
36.12500	183
36.13333	181
36.14167	178
36.15000	176
36.15833	175
36.16667	175
36.17500	175
36.18333	175
36.19167	173
36.20000	170
36.20833	166
36.21667	163
36.22500	161
36.23333	161
36.24167	161
36.25000	161
36.25833	163
36.26667	164
36.27500	166
36.28333	167
36.29167	166
36.30000	162
36.30833	159
36.31667	155
36.32500	153
36.33333	151
36.34167	151
36.35000	152
36.35833	152
36.36667	154
36.37500	155
36.38333	157
36.39167	158
36.40000	159
36.40833	160
36.41667	160
36.42500	162
36.43333	163
36.44167	166
36.45000	168
36.45833	169
36.46667	168
36.47500	166
36.48333	165
36.49167	164
36.50000	164
36.50833	164
36.51667	162
36.52500	159
36.53333	154
36.54167	148
36.55000	143
36.55833	140
36.56667	139
36.57500	142
36.58333	147
36.59167	152
36.60000	157
36.60833	161
36.61667	162
36.62500	162
36.63333	163
36.64167	164
36.65000	167
36.65833	171
36.66667	174
36.67500	176
36.68333	178
36.69167	179
36.70000	179
36.70833	178
36.71667	177
36.72500	176
36.73333	177
36.74167	179
36.75000	183
36.75833	187
36.76667	191
36.77500	192
36.78333	191
36.79167	190
36.80000	190
36.80833	192
36.81667	195
36.82500	199
36.83333	203
36.84167	205
36.85000	208
36.85833	210
36.86667	212
36.87500	213
36.88333	215
36.89167	216
36.90000	216
36.90833	217
36.91667	219
36.92500	223
36.93333	229
36.94167	234
36.95000	239
36.95833	241
36.96667	241
36.97500	240
36.98333	238
36.99167	237
37.00000	237
37.00833	240
37.01667	243
37.02500	247
37.03333	250
37.04167	254
37.05000	258
37.05833	264
37.06667	271
37.07500	276
37.08333	281
37.09167	282
37.10000	282
37.10833	281
37.11667	280
37.12500	281
37.13333	283
37.14167	285
37.15000	287
37.15833	289
37.16667	290
37.17500	290
37.18333	289
37.19167	288
37.20000	288
37.20833	289
37.21667	290
37.22500	291
37.23333	291
37.24167	289
37.25000	286
37.25833	281
37.26667	277
37.27500	274
37.28333	272
37.29167	271
37.30000	271
37.30833	271
37.31667	270
37.32500	268
37.33333	265
37.34167	262
37.35000	258
37.35833	253
37.36667	250
37.37500	247
37.38333	244
37.39167	241
37.40000	237
37.40833	233
37.41667	229
37.42500	225
37.43333	221
37.44167	218
37.45000	215
37.45833	211
37.46667	207
37.47500	202
37.48333	197
37.49167	191
37.50000	185
37.50833	179
37.51667	173
37.52500	167
37.53333	161
37.54167	154
37.55000	149
37.55833	144
37.56667	138
37.57500	133
37.58333	127
37.59167	123
37.60000	118
37.60833	115
37.61667	113
37.62500	111
37.63333	108
37.64167	105
37.65000	102
37.65833	97
37.66667	93
37.67500	89
37.68333	85
37.69167	83
37.70000	82
37.70833	81
37.71667	80
37.72500	78
37.73333	74
37.74167	70
37.75000	66
37.75833	62
37.76667	59
37.77500	55
37.78333	52
37.79167	49
37.80000	45
37.80833	41
37.81667	38
37.82500	36
37.83333	35
37.84167	35
37.85000	34
37.85833	31
37.86667	27
37.87500	25
37.88333	24
37.89167	24
37.90000	27
37.90833	31
37.91667	35
37.92500	38
37.93333	40
37.94167	39
37.95000	38
37.95833	36
37.96667	34
37.97500	32
37.98333	30
37.99167	29
38.00000	29
38.00833	29
38.01667	30
38.02500	28
38.03333	26
38.04167	24
38.05000	21
38.05833	19
38.06667	17
38.07500	16
38.08333	16
38.09167	16
38.10000	16
38.10833	16
38.11667	15
38.12500	16
38.13333	18
38.14167	22
38.15000	26
38.15833	30
38.16667	32
38.17500	31
38.18333	29
38.19167	26
38.20000	23
38.20833	20
38.21667	20
38.22500	21
38.23333	22
38.24167	21
38.25000	19
38.25833	16
38.26667	12
38.27500	9
38.28333	7
38.29167	4
38.30000	3
38.30833	1
38.31667	-0
38.32500	-2
38.33333	-4
38.34167	-6
38.35000	-9
38.35833	-11
38.36667	-13
38.37500	-14
38.38333	-16
38.39167	-18
38.40000	-21
38.40833	-25
38.41667	-28
38.42500	-31
38.43333	-34
38.44167	-37
38.45000	-40
38.45833	-43
38.46667	-47
38.47500	-49
38.48333	-51
38.49167	-53
38.50000	-55
38.50833	-58
38.51667	-64
38.52500	-70
38.53333	-75
38.54167	-80
38.55000	-84
38.55833	-87
38.56667	-90
38.57500	-93
38.58333	-96
38.59167	-98
38.60000	-101
38.60833	-104
38.61667	-107
38.62500	-108
38.63333	-108
38.64167	-108
38.65000	-107
38.65833	-109
38.66667	-112
38.67500	-116
38.68333	-120
38.69167	-124
38.70000	-128
38.70833	-131
38.71667	-132
38.72500	-133
38.73333	-132
38.74167	-132
38.75000	-133
38.75833	-138
38.76667	-144
38.77500	-149
38.78333	-154
38.79167	-158
38.80000	-159
38.80833	-159
38.81667	-159
38.82500	-159
38.83333	-159
38.84167	-161
38.85000	-164
38.85833	-167
38.86667	-170
38.87500	-170
38.88333	-168
38.89167	-165
38.90000	-163
38.90833	-163
38.91667	-165
38.92500	-169
38.93333	-174
38.94167	-179
38.95000	-183
38.95833	-185
38.96667	-186
38.97500	-186
38.98333	-186
38.99167	-187
39.00000	-188
39.00833	-191
39.01667	-193
39.02500	-194
39.03333	-194
39.04167	-192
39.05000	-191
39.05833	-190
39.06667	-191
39.07500	-192
39.08333	-194
39.09167	-195
39.10000	-195
39.10833	-194
39.11667	-194
39.12500	-196
39.13333	-197
39.14167	-199
39.15000	-200
39.15833	-201
39.16667	-202
39.17500	-203
39.18333	-204
39.19167	-206
39.20000	-208
39.20833	-211
39.21667	-214
39.22500	-215
39.23333	-214
39.24167	-210
39.25000	-205
39.25833	-201
39.26667	-199
39.27500	-199
39.28333	-201
39.29167	-203
39.30000	-205
39.30833	-208
39.31667	-210
39.32500	-212
39.33333	-213
39.34167	-213
39.35000	-212
39.35833	-210
39.36667	-209
39.37500	-208
39.38333	-208
39.39167	-208
39.40000	-209
39.40833	-212
39.41667	-215
39.42500	-219
39.43333	-223
39.44167	-228
39.45000	-231
39.45833	-233
39.46667	-234
39.47500	-235
39.48333	-236
39.49167	-237
39.50000	-238
39.50833	-238
39.51667	-240
39.52500	-243
39.53333	-247
39.54167	-252
39.55000	-256
39.55833	-257
39.56667	-257
39.57500	-258
39.58333	-261
39.59167	-265
39.60000	-270
39.60833	-274
39.61667	-277
39.62500	-280
39.63333	-284
39.64167	-288
39.65000	-291
39.65833	-295
39.66667	-297
39.67500	-299
39.68333	-301
39.69167	-301
39.70000	-301
39.70833	-301
39.71667	-301
39.72500	-303
39.73333	-307
39.74167	-312
39.75000	-316
39.75833	-319
39.76667	-321
39.77500	-322
39.78333	-321
39.79167	-320
39.80000	-321
39.80833	-322
39.81667	-324
39.82500	-325
39.83333	-328
39.84167	-330
39.85000	-333
39.85833	-335
39.86667	-336
39.87500	-335
39.88333	-334
39.89167	-332
39.90000	-330
39.90833	-329
39.91667	-328
39.92500	-328
39.93333	-328
39.94167	-327
39.95000	-326
39.95833	-325
39.96667	-325
39.97500	-323
39.98333	-320
39.99167	-316
40.00000	-311
40.00833	-307
40.01667	-303
40.02500	-300
40.03333	-296
40.04167	-290
40.05000	-284
40.05833	-277
40.06667	-269
40.07500	-263
40.08333	-257
40.09167	-251
40.10000	-245
40.10833	-237
40.11667	-228
40.12500	-217
40.13333	-204
40.14167	-189
40.15000	-173
40.15833	-156
40.16667	-139
40.17500	-123
40.18333	-106
40.19167	-88
40.20000	-69
40.20833	-48
40.21667	-27
40.22500	-4
40.23333	19
40.24167	43
40.25000	70
40.25833	102
40.26667	136
40.27500	172
40.28333	208
40.29167	245
40.30000	283
40.30833	323
40.31667	368
40.32500	416
40.33333	466
40.34167	519
40.35000	571
40.35833	624
40.36667	678
40.37500	734
40.38333	792
40.39167	853
40.40000	918
40.40833	985
40.41667	1055
40.42500	1127
40.43333	1203
40.44167	1283
40.45000	1364
40.45833	1450
40.46667	1537
40.47500	1625
40.48333	1715
40.49167	1806
40.50000	1900
40.50833	1996
40.51667	2095
40.52500	2197
40.53333	2301
40.54167	2410
40.55000	2518
40.55833	2630
40.56667	2741
40.57500	2857
40.58333	2975
40.59167	3095
40.60000	3220
40.60833	3344
40.61667	3471
40.62500	3598
40.63333	3726
40.64167	3857
40.65000	3986
40.65833	4120
40.66667	4252
40.67500	4387
40.68333	4523
40.69167	4658
40.70000	4797
40.70833	4932
40.71667	5068
40.72500	5202
40.73333	5336
40.74167	5472
40.75000	5605
40.75833	5741
40.76667	5872
40.77500	6003
40.78333	6133
40.79167	6261
40.80000	6391
40.80833	6518
40.81667	6646
40.82500	6770
40.83333	6893
40.84167	7014
40.85000	7131
40.85833	7248
40.86667	7361
40.87500	7472
40.88333	7583
40.89167	7690
40.90000	7797
40.90833	7898
40.91667	7996
40.92500	8088
40.93333	8175
40.94167	8259
40.95000	8340
40.95833	8420
40.96667	8496
40.97500	8570
40.98333	8639
40.99167	8702
41.00000	8761
41.00833	8814
41.01667	8864
41.02500	8909
41.03333	8952
41.04167	8993
41.05000	9029
41.05833	9059
41.06667	9083
41.07500	9100
41.08333	9111
41.09167	9118
41.10000	9122
41.10833	9123
41.11667	9120
41.12500	9113
41.13333	9103
41.14167	9089
41.15000	9071
41.15833	9047
41.16667	9018
41.17500	8984
41.18333	8944
41.19167	8901
41.20000	8854
41.20833	8803
41.21667	8748
41.22500	8690
41.23333	8629
41.24167	8564
41.25000	8496
41.25833	8421
41.26667	8343
41.27500	8258
41.28333	8169
41.29167	8081
41.30000	7990
41.30833	7900
41.31667	7808
41.32500	7715
41.33333	7619
41.34167	7518
41.35000	7416
41.35833	7309
41.36667	7200
41.37500	7088
41.38333	6974
41.39167	6859
41.40000	6742
41.40833	6628
41.41667	6512
41.42500	6398
41.43333	6283
41.44167	6165
41.45000	6047
41.45833	5924
41.46667	5800
41.47500	5675
41.48333	5549
41.49167	5426
41.50000	5301
41.50833	5181
41.51667	5060
41.52500	4943
41.53333	4827
41.54167	4710
41.55000	4596
41.55833	4477
41.56667	4361
41.57500	4242
41.58333	4124
41.59167	4009
41.60000	3894
41.60833	3784
41.61667	3674
41.62500	3568
41.63333	3463
41.64167	3358
41.65000	3257
41.65833	3154
41.66667	3054
41.67500	2953
41.68333	2854
41.69167	2758
41.70000	2663
41.70833	2572
41.71667	2483
41.72500	2397
41.73333	2313
41.74167	2230
41.75000	2150
41.75833	2070
41.76667	1991
41.77500	1912
41.78333	1834
41.79167	1758
41.80000	1683
41.80833	1613
41.81667	1545
41.82500	1481
41.83333	1418
41.84167	1356
41.85000	1297
41.85833	1238
41.86667	1181
41.87500	1127
41.88333	1074
41.89167	1024
41.90000	975
41.90833	928
41.91667	882
41.92500	837
41.93333	793
41.94167	749
41.95000	707
41.95833	665
41.96667	625
41.97500	588
41.98333	552
41.99167	519
42.00000	486
42.00833	454
42.01667	421
42.02500	389
42.03333	357
42.04167	326
42.05000	296
42.05833	268
42.06667	243
42.07500	219
42.08333	197
42.09167	176
42.10000	157
42.10833	138
42.11667	120
42.12500	102
42.13333	84
42.14167	65
42.15000	46
42.15833	27
42.16667	8
42.17500	-10
42.18333	-27
42.19167	-44
42.20000	-60
42.20833	-75
42.21667	-89
42.22500	-102
42.23333	-113
42.24167	-123
42.25000	-132
42.25833	-141
42.26667	-149
42.27500	-158
42.28333	-167
42.29167	-177
42.30000	-188
42.30833	-200
42.31667	-212
42.32500	-223
42.33333	-232
42.34167	-240
42.35000	-247
42.35833	-253
42.36667	-259
42.37500	-265
42.38333	-270
42.39167	-275
42.40000	-280
42.40833	-286
42.41667	-292
42.42500	-298
42.43333	-304
42.44167	-311
42.45000	-317
42.45833	-323
42.46667	-329
42.47500	-333
42.48333	-335
42.49167	-337
42.50000	-339
42.50833	-342
42.51667	-346
42.52500	-350
42.53333	-355
42.54167	-360
42.55000	-365
42.55833	-371
42.56667	-376
42.57500	-380
42.58333	-382
42.59167	-384
42.60000	-385
42.60833	-385
42.61667	-385
42.62500	-386
42.63333	-388
42.64167	-390
42.65000	-395
42.65833	-401
42.66667	-407
42.67500	-412
42.68333	-417
42.69167	-420
42.70000	-422
42.70833	-423
42.71667	-424
42.72500	-426
42.73333	-429
42.74167	-432
42.75000	-435
42.75833	-437
42.76667	-439
42.77500	-440
42.78333	-439
42.79167	-439
42.80000	-440
42.80833	-440
42.81667	-441
42.82500	-442
42.83333	-442
42.84167	-442
42.85000	-442
42.85833	-444
42.86667	-447
42.87500	-450
42.88333	-454
42.89167	-457
42.90000	-457
42.90833	-458
42.91667	-459
42.92500	-460
42.93333	-462
42.94167	-463
42.95000	-464
42.95833	-465
42.96667	-466
42.97500	-468
42.98333	-471
42.99167	-473
43.00000	-474
43.00833	-474
43.01667	-473
43.02500	-473
43.03333	-473
43.04167	-474
43.05000	-475
43.05833	-476
43.06667	-478
43.07500	-479
43.08333	-480
43.09167	-481
43.10000	-483
43.10833	-485
43.11667	-489
43.12500	-493
43.13333	-497
43.14167	-500
43.15000	-501
43.15833	-500
43.16667	-498
43.17500	-498
43.18333	-498
43.19167	-499
43.20000	-501
43.20833	-503
43.21667	-504
43.22500	-504
43.23333	-504
43.24167	-502
43.25000	-501
43.25833	-499
43.26667	-499
43.27500	-501
43.28333	-504
43.29167	-508
43.30000	-513
43.30833	-516
43.31667	-516
43.32500	-516
43.33333	-514
43.34167	-514
43.35000	-514
43.35833	-515
43.36667	-516
43.37500	-516
43.38333	-517
43.39167	-517
43.40000	-517
43.40833	-517
43.41667	-516
43.42500	-517
43.43333	-519
43.44167	-522
43.45000	-525
43.45833	-528
43.46667	-531
43.47500	-533
43.48333	-534
43.49167	-534
43.50000	-534
43.50833	-535
43.51667	-536
43.52500	-537
43.53333	-538
43.54167	-538
43.55000	-537
43.55833	-536
43.56667	-533
43.57500	-531
43.58333	-529
43.59167	-528
43.60000	-530
43.60833	-533
43.61667	-537
43.62500	-541
43.63333	-546
43.64167	-549
43.65000	-552
43.65833	-555
43.66667	-558
43.67500	-561
43.68333	-563
43.69167	-565
43.70000	-566
43.70833	-565
43.71667	-563
43.72500	-560
43.73333	-556
43.74167	-553
43.75000	-549
43.75833	-547
43.76667	-546
43.77500	-546
43.78333	-548
43.79167	-551
43.80000	-553
43.80833	-556
43.81667	-559
43.82500	-562
43.83333	-565
43.84167	-567
43.85000	-569
43.85833	-568
43.86667	-566
43.87500	-565
43.88333	-565
43.89167	-567
43.90000	-569
43.90833	-571
43.91667	-573
43.92500	-573
43.93333	-574
43.94167	-574
43.95000	-573
43.95833	-571
43.96667	-569
43.97500	-568
43.98333	-568
43.99167	-569
44.00000	-570
44.00833	-572
44.01667	-574
44.02500	-575
44.03333	-575
44.04167	-576
44.05000	-576
44.05833	-575
44.06667	-573
44.07500	-572
44.08333	-573
44.09167	-573
44.10000	-572
44.10833	-571
44.11667	-571
44.12500	-571
44.13333	-573
44.14167	-577
44.15000	-581
44.15833	-584
44.16667	-584
44.17500	-582
44.18333	-579
44.19167	-577
44.20000	-576
44.20833	-576
44.21667	-577
44.22500	-578
44.23333	-577
44.24167	-574
44.25000	-571
44.25833	-568
44.26667	-566
44.27500	-567
44.28333	-570
44.29167	-572
44.30000	-573
44.30833	-573
44.31667	-573
44.32500	-573
44.33333	-574
44.34167	-576
44.35000	-576
44.35833	-575
44.36667	-572
44.37500	-570
44.38333	-569
44.39167	-570
44.40000	-572
44.40833	-573
44.41667	-574
44.42500	-575
44.43333	-575
44.44167	-576
44.45000	-579
44.45833	-582
44.46667	-585
44.47500	-588
44.48333	-589
44.49167	-588
44.50000	-585
44.50833	-583
44.51667	-580
44.52500	-578
44.53333	-576
44.54167	-575
44.55000	-575
44.55833	-575
44.56667	-577
44.57500	-578
44.58333	-578
44.59167	-577
44.60000	-575
44.60833	-573
44.61667	-571
44.62500	-569
44.63333	-568
44.64167	-566
44.65000	-566
44.65833	-565
44.66667	-565
44.67500	-566
44.68333	-566
44.69167	-565
44.70000	-564
44.70833	-562
44.71667	-560
44.72500	-557
44.73333	-555
44.74167	-552
44.75000	-551
44.75833	-549
44.76667	-548
44.77500	-547
44.78333	-547
44.79167	-547
44.80000	-548
44.80833	-547
44.81667	-544
44.82500	-540
44.83333	-536
44.84167	-532
44.85000	-530
44.85833	-530
44.86667	-531
44.87500	-531
44.88333	-531
44.89167	-531
44.90000	-531
44.90833	-531
44.91667	-529
44.92500	-526
44.93333	-523
44.94167	-518
44.95000	-514
44.95833	-512
44.96667	-510
44.97500	-509
44.98333	-508
44.99167	-507
45.00000	-507
45.00833	-508
45.01667	-510
45.02500	-512
45.03333	-513
45.04167	-511
45.05000	-509
45.05833	-505
45.06667	-501
45.07500	-498
45.08333	-495
45.09167	-494
45.10000	-493
45.10833	-492
45.11667	-490
45.12500	-486
45.13333	-481
45.14167	-477
45.15000	-473
45.15833	-472
45.16667	-471
45.17500	-471
45.18333	-472
45.19167	-472
45.20000	-472
45.20833	-471
45.21667	-470
45.22500	-469
45.23333	-468
45.24167	-466
45.25000	-465
45.25833	-465
45.26667	-466
45.27500	-466
45.28333	-466
45.29167	-466
45.30000	-466
45.30833	-465
45.31667	-466
45.32500	-466
45.33333	-467
45.34167	-467
45.35000	-467
45.35833	-464
45.36667	-461
45.37500	-458
45.38333	-456
45.39167	-455
45.40000	-455
45.40833	-456
45.41667	-457
45.42500	-457
45.43333	-457
45.44167	-457
45.45000	-458
45.45833	-459
45.46667	-459
45.47500	-458
45.48333	-457
45.49167	-455
45.50000	-453
45.50833	-450
45.51667	-448
45.52500	-447
45.53333	-448
45.54167	-450
45.55000	-454
45.55833	-457
45.56667	-460
45.57500	-463
45.58333	-465
45.59167	-467
45.60000	-468
45.60833	-469
45.61667	-469
45.62500	-468
45.63333	-469
45.64167	-470
45.65000	-471
45.65833	-471
45.66667	-472
45.67500	-471
45.68333	-470
45.69167	-469
45.70000	-468
45.70833	-468
45.71667	-470
45.72500	-472
45.73333	-475
45.74167	-479
45.75000	-482
45.75833	-485
45.76667	-487
45.77500	-489
45.78333	-491
45.79167	-493
45.80000	-495
45.80833	-499
45.81667	-504
45.82500	-510
45.83333	-515
45.84167	-516
45.85000	-515
45.85833	-512
45.86667	-508
45.87500	-506
45.88333	-507
45.89167	-508
45.90000	-510
45.90833	-512
45.91667	-513
45.92500	-515
45.93333	-518
45.94167	-522
45.95000	-527
45.95833	-531
45.96667	-534
45.97500	-537
45.98333	-537
45.99167	-537
46.00000	-538
46.00833	-539
46.01667	-540
46.02500	-542
46.03333	-544
46.04167	-547
46.05000	-550
46.05833	-551
46.06667	-551
46.07500	-551
46.08333	-552
46.09167	-554
46.10000	-556
46.10833	-558
46.11667	-560
46.12500	-561
46.13333	-562
46.14167	-563
46.15000	-564
46.15833	-566
46.16667	-569
46.17500	-572
46.18333	-575
46.19167	-577
46.20000	-578
46.20833	-579
46.21667	-581
46.22500	-583
46.23333	-584
46.24167	-586
46.25000	-587
46.25833	-589
46.26667	-591
46.27500	-595
46.28333	-599
46.29167	-602
46.30000	-603
46.30833	-602
46.31667	-600
46.32500	-598
46.33333	-598
46.34167	-599
46.35000	-601
46.35833	-602
46.36667	-603
46.37500	-604
46.38333	-604
46.39167	-606
46.40000	-609
46.40833	-612
46.41667	-614
46.42500	-616
46.43333	-617
46.44167	-618
46.45000	-619
46.45833	-620
46.46667	-622
46.47500	-623
46.48333	-624
46.49167	-625
46.50000	-626
46.50833	-627
46.51667	-627
46.52500	-627
46.53333	-627
46.54167	-627
46.55000	-628
46.55833	-628
46.56667	-627
46.57500	-626
46.58333	-625
46.59167	-623
46.60000	-621
46.60833	-619
46.61667	-617
46.62500	-615
46.63333	-614
46.64167	-614
46.65000	-616
46.65833	-618
46.66667	-619
46.67500	-620
46.68333	-621
46.69167	-621
46.70000	-622
46.70833	-623
46.71667	-625
46.72500	-626
46.73333	-627
46.74167	-627
46.75000	-627
46.75833	-629
46.76667	-631
46.77500	-634
46.78333	-637
46.79167	-640
46.80000	-641
46.80833	-642
46.81667	-642
46.82500	-642
46.83333	-642
46.84167	-640
46.85000	-638
46.85833	-636
46.86667	-635
46.87500	-635
46.88333	-635
46.89167	-634
46.90000	-633
46.90833	-633
46.91667	-634
46.92500	-637
46.93333	-638
46.94167	-637
46.95000	-636
46.95833	-634
46.96667	-634
46.97500	-634
46.98333	-635
46.99167	-635
47.00000	-635
47.00833	-633
47.01667	-632
47.02500	-631
47.03333	-630
47.04167	-630
47.05000	-630
47.05833	-631
47.06667	-631
47.07500	-630
47.08333	-628
47.09167	-625
47.10000	-622
47.10833	-620
47.11667	-620
47.12500	-622
47.13333	-625
47.14167	-629
47.15000	-631
47.15833	-631
47.16667	-629
47.17500	-627
47.18333	-625
47.19167	-623
47.20000	-624
47.20833	-625
47.21667	-624
47.22500	-623
47.23333	-621
47.24167	-621
47.25000	-623
47.25833	-625
47.26667	-627
47.27500	-630
47.28333	-631
47.29167	-632
47.30000	-631
47.30833	-628
47.31667	-625
47.32500	-621
47.33333	-617
47.34167	-614
47.35000	-612
47.35833	-611
47.36667	-612
47.37500	-614
47.38333	-618
47.39167	-622
47.40000	-624
47.40833	-625
47.41667	-624
47.42500	-621
47.43333	-617
47.44167	-612
47.45000	-608
47.45833	-605
47.46667	-603
47.47500	-603
47.48333	-605
47.49167	-608
47.50000	-610
47.50833	-611
47.51667	-611
47.52500	-609
47.53333	-607
47.54167	-605
47.55000	-603
47.55833	-603
47.56667	-604
47.57500	-604
47.58333	-603
47.59167	-602
47.60000	-603
47.60833	-605
47.61667	-608
47.62500	-611
47.63333	-613
47.64167	-612
47.65000	-609
47.65833	-605
47.66667	-601
47.67500	-598
47.68333	-595
47.69167	-595
47.70000	-596
47.70833	-598
47.71667	-599
47.72500	-597
47.73333	-594
47.74167	-589
47.75000	-585
47.75833	-583
47.76667	-584
47.77500	-586
47.78333	-588
47.79167	-591
47.80000	-593
47.80833	-594
47.81667	-594
47.82500	-594
47.83333	-593
47.84167	-592
47.85000	-591
47.85833	-590
47.86667	-589
47.87500	-588
47.88333	-587
47.89167	-586
47.90000	-586
47.90833	-586
47.91667	-587
47.92500	-589
47.93333	-591
47.94167	-592
47.95000	-591
47.95833	-589
47.96667	-587
47.97500	-586
47.98333	-586
47.99167	-587
48.00000	-589
48.00833	-590
48.01667	-591
48.02500	-590
48.03333	-588
48.04167	-587
48.05000	-586
48.05833	-587
48.06667	-589
48.07500	-591
48.08333	-594
48.09167	-595
48.10000	-594
48.10833	-592
48.11667	-590
48.12500	-589
48.13333	-588
48.14167	-589
48.15000	-589
48.15833	-588
48.16667	-587
48.17500	-587
48.18333	-588
48.19167	-589
48.20000	-590
48.20833	-590
48.21667	-588
48.22500	-586
48.23333	-586
48.24167	-586
48.25000	-588
48.25833	-590
48.26667	-593
48.27500	-595
48.28333	-596
48.29167	-597
48.30000	-598
48.30833	-600
48.31667	-603
48.32500	-605
48.33333	-606
48.34167	-607
48.35000	-607
48.35833	-607
48.36667	-605
48.37500	-604
48.38333	-602
48.39167	-601
48.40000	-601
48.40833	-601
48.41667	-601
48.42500	-600
48.43333	-600
48.44167	-600
48.45000	-598
48.45833	-597
48.46667	-596
48.47500	-596
48.48333	-598
48.49167	-601
48.50000	-606
48.50833	-612
48.51667	-617
48.52500	-621
48.53333	-624
48.54167	-625
48.55000	-625
48.55833	-622
48.56667	-620
48.57500	-618
48.58333	-616
48.59167	-616
48.60000	-618
48.60833	-621
48.61667	-624
48.62500	-626
48.63333	-627
48.64167	-625
48.65000	-623
48.65833	-621
48.66667	-620
48.67500	-621
48.68333	-624
48.69167	-629
48.70000	-635
48.70833	-640
48.71667	-642
48.72500	-641
48.73333	-638
48.74167	-634
48.75000	-631
48.75833	-630
48.76667	-631
48.77500	-633
48.78333	-635
48.79167	-637
48.80000	-637
48.80833	-637
48.81667	-637
48.82500	-637
48.83333	-639
48.84167	-642
48.85000	-644
48.85833	-645
48.86667	-644
48.87500	-643
48.88333	-642
48.89167	-641
48.90000	-640
48.90833	-640
48.91667	-641
48.92500	-643
48.93333	-644
48.94167	-644
48.95000	-644
48.95833	-643
48.96667	-642
48.97500	-641
48.98333	-641
48.99167	-642
49.00000	-642
49.00833	-642
49.01667	-644
49.02500	-647
49.03333	-649
49.04167	-648
49.05000	-647
49.05833	-647
49.06667	-647
49.07500	-648
49.08333	-649
49.09167	-650
49.10000	-649
49.10833	-648
49.11667	-647
49.12500	-648
49.13333	-650
49.14167	-652
49.15000	-654
49.15833	-656
49.16667	-657
49.17500	-656
49.18333	-654
49.19167	-651
49.20000	-647
49.20833	-645
49.21667	-645
49.22500	-646
49.23333	-648
49.24167	-652
49.25000	-655
49.25833	-658
49.26667	-661
49.27500	-662
49.28333	-662
49.29167	-660
49.30000	-659
49.30833	-657
49.31667	-656
49.32500	-654
49.33333	-653
49.34167	-653
49.35000	-654
49.35833	-654
49.36667	-654
49.37500	-654
49.38333	-654
49.39167	-654
49.40000	-656
49.40833	-658
49.41667	-659
49.42500	-659
49.43333	-658
49.44167	-656
49.45000	-654
49.45833	-652
49.46667	-651
49.47500	-652
49.48333	-654
49.49167	-657
49.50000	-660
49.50833	-662
49.51667	-663
49.52500	-663
49.53333	-663
49.54167	-664
49.55000	-665
49.55833	-665
49.56667	-665
49.57500	-664
49.58333	-662
49.59167	-660
49.60000	-658
49.60833	-656
49.61667	-655
49.62500	-657
49.63333	-660
49.64167	-664
49.65000	-669
49.65833	-671
49.66667	-673
49.67500	-673
49.68333	-673
49.69167	-673
49.70000	-673
49.70833	-674
49.71667	-674
49.72500	-673
49.73333	-671
49.74167	-668
49.75000	-665
49.75833	-663
49.76667	-662
49.77500	-662
49.78333	-663
49.79167	-664
49.80000	-665
49.80833	-667
49.81667	-669
49.82500	-670
49.83333	-671
49.84167	-670
49.85000	-668
49.85833	-667
49.86667	-665
49.87500	-665
49.88333	-665
49.89167	-666
49.90000	-668
49.90833	-669
49.91667	-669
49.92500	-668
49.93333	-667
49.94167	-666
49.95000	-666
49.95833	-668
49.96667	-670
49.97500	-670
49.98333	-668
49.99167	-666
50.00000	-662
50.00833	-658
50.01667	-656
50.02500	-656
50.03333	-657
50.04167	-659
50.05000	-662
50.05833	-664
50.06667	-665
50.07500	-666
50.08333	-666
50.09167	-667
50.10000	-666
50.10833	-664
50.11667	-661
50.12500	-659
50.13333	-658
50.14167	-659
50.15000	-661
50.15833	-662
50.16667	-664
50.17500	-665
50.18333	-664
50.19167	-663
50.20000	-662
50.20833	-661
50.21667	-659
50.22500	-658
50.23333	-655
50.24167	-653
50.25000	-651
50.25833	-651
50.26667	-653
50.27500	-655
50.28333	-659
50.29167	-661
50.30000	-662
50.30833	-662
50.31667	-661
50.32500	-660
50.33333	-659
50.34167	-657
50.35000	-655
50.35833	-654
50.36667	-655
50.37500	-656
50.38333	-658
50.39167	-660
50.40000	-660
50.40833	-658
50.41667	-656
50.42500	-653
50.43333	-650
50.44167	-648
50.45000	-646
50.45833	-645
50.46667	-645
50.47500	-644
50.48333	-642
50.49167	-640
50.50000	-637
50.50833	-634
50.51667	-633
50.52500	-634
50.53333	-635
50.54167	-635
50.55000	-635
50.55833	-633
50.56667	-631
50.57500	-628
50.58333	-626
50.59167	-623
50.60000	-621
50.60833	-619
50.61667	-618
50.62500	-618
50.63333	-619
50.64167	-620
50.65000	-622
50.65833	-623
50.66667	-623
50.67500	-621
50.68333	-619
50.69167	-618
50.70000	-616
50.70833	-615
50.71667	-615
50.72500	-614
50.73333	-613
50.74167	-612
50.75000	-611
50.75833	-610
50.76667	-609
50.77500	-607
50.78333	-606
50.79167	-605
50.80000	-605
50.80833	-606
50.81667	-606
50.82500	-606
50.83333	-606
50.84167	-606
50.85000	-605
50.85833	-605
50.86667	-604
50.87500	-603
50.88333	-599
50.89167	-596
50.90000	-593
50.90833	-591
50.91667	-590
50.92500	-589
50.93333	-588
50.94167	-586
50.95000	-583
50.95833	-581
50.96667	-578
50.97500	-577
50.98333	-577
50.99167	-578
51.00000	-579
51.00833	-581
51.01667	-581
51.02500	-581
51.03333	-581
51.04167	-579
51.05000	-578
51.05833	-578
51.06667	-578
51.07500	-578
51.08333	-578
51.09167	-577
51.10000	-577
51.10833	-576
51.11667	-577
51.12500	-578
51.13333	-580
51.14167	-581
51.15000	-583
51.15833	-585
51.16667	-588
51.17500	-590
51.18333	-591
51.19167	-591
51.20000	-590
51.20833	-588
51.21667	-586
51.22500	-586
51.23333	-586
51.24167	-587
51.25000	-589
51.25833	-590
51.26667	-591
51.27500	-592
51.28333	-593
51.29167	-593
51.30000	-596
51.30833	-600
51.31667	-604
51.32500	-609
51.33333	-610
51.34167	-610
51.35000	-609
51.35833	-607
51.36667	-607
51.37500	-607
51.38333	-608
51.39167	-609
51.40000	-609
51.40833	-610
51.41667	-612
51.42500	-613
51.43333	-614
51.44167	-613
51.45000	-613
51.45833	-613
51.46667	-615
51.47500	-618
51.48333	-620
51.49167	-620
51.50000	-618
51.50833	-614
51.51667	-612
51.52500	-612
51.53333	-615
51.54167	-618
51.55000	-622
51.55833	-627
51.56667	-630
51.57500	-632
51.58333	-633
51.59167	-634
51.60000	-634
51.60833	-636
51.61667	-637
51.62500	-640
51.63333	-642
51.64167	-642
51.65000	-642
51.65833	-642
51.66667	-641
51.67500	-641
51.68333	-642
51.69167	-645
51.70000	-648
51.70833	-651
51.71667	-654
51.72500	-657
51.73333	-659
51.74167	-660
51.75000	-660
51.75833	-659
51.76667	-658
51.77500	-657
51.78333	-657
51.79167	-657
51.80000	-657
51.80833	-658
51.81667	-658
51.82500	-657
51.83333	-657
51.84167	-658
51.85000	-659
51.85833	-661
51.86667	-663
51.87500	-665
51.88333	-667
51.89167	-668
51.90000	-670
51.90833	-671
51.91667	-672
51.92500	-673
51.93333	-675
51.94167	-677
51.95000	-679
51.95833	-679
51.96667	-678
51.97500	-677
51.98333	-676
51.99167	-674
52.00000	-672
52.00833	-671
52.01667	-669
52.02500	-668
52.03333	-670
52.04167	-673
52.05000	-678
52.05833	-682
52.06667	-686
52.07500	-686
52.08333	-685
52.09167	-681
52.10000	-678
52.10833	-676
52.11667	-677
52.12500	-680
52.13333	-683
52.14167	-685
52.15000	-686
52.15833	-684
52.16667	-682
52.17500	-679
52.18333	-678
52.19167	-678
52.20000	-681
52.20833	-685
52.21667	-688
52.22500	-689
52.23333	-688
52.24167	-684
52.25000	-681
52.25833	-680
52.26667	-682
52.27500	-684
52.28333	-688
52.29167	-692
52.30000	-695
52.30833	-697
52.31667	-697
52.32500	-696
52.33333	-694
52.34167	-692
52.35000	-690
52.35833	-689
52.36667	-688
52.37500	-688
52.38333	-687
52.39167	-686
52.40000	-687
52.40833	-687
52.41667	-689
52.42500	-690
52.43333	-691
52.44167	-691
52.45000	-691
52.45833	-691
52.46667	-692
52.47500	-692
52.48333	-690
52.49167	-688
52.50000	-685
52.50833	-682
52.51667	-681
52.52500	-682
52.53333	-684
52.54167	-686
52.55000	-688
52.55833	-689
52.56667	-688
52.57500	-687
52.58333	-687
52.59167	-687
52.60000	-689
52.60833	-691
52.61667	-690
52.62500	-688
52.63333	-686
52.64167	-683
52.65000	-681
52.65833	-680
52.66667	-681
52.67500	-684
52.68333	-687
52.69167	-690
52.70000	-691
52.70833	-690
52.71667	-689
52.72500	-688
52.73333	-688
52.74167	-689
52.75000	-690
52.75833	-690
52.76667	-689
52.77500	-689
52.78333	-689
52.79167	-689
52.80000	-690
52.80833	-689
52.81667	-688
52.82500	-685
52.83333	-683
52.84167	-680
52.85000	-678
52.85833	-678
52.86667	-679
52.87500	-680
52.88333	-680
52.89167	-679
52.90000	-679
52.90833	-679
52.91667	-680
52.92500	-682
52.93333	-683
52.94167	-684
52.95000	-684
52.95833	-683
52.96667	-682
52.97500	-681
52.98333	-680
52.99167	-680
53.00000	-680
53.00833	-681
53.01667	-681
53.02500	-681
53.03333	-681
53.04167	-680
53.05000	-679
53.05833	-678
53.06667	-677
53.07500	-677
53.08333	-678
53.09167	-678
53.10000	-679
53.10833	-679
53.11667	-678
53.12500	-677
53.13333	-676
53.14167	-675
53.15000	-673
53.15833	-672
53.16667	-671
53.17500	-670
53.18333	-670
53.19167	-670
53.20000	-669
53.20833	-668
53.21667	-666
53.22500	-664
53.23333	-662
53.24167	-661
53.25000	-660
53.25833	-661
53.26667	-661
53.27500	-662
53.28333	-663
53.29167	-662
53.30000	-659
53.30833	-654
53.31667	-646
53.32500	-637
53.33333	-631
53.34167	-627
53.35000	-626
53.35833	-628
53.36667	-629
53.37500	-628
53.38333	-625
53.39167	-621
53.40000	-619
53.40833	-618
53.41667	-618
53.42500	-618
53.43333	-616
53.44167	-610
53.45000	-603
53.45833	-595
53.46667	-588
53.47500	-583
53.48333	-579
53.49167	-575
53.50000	-570
53.50833	-565
53.51667	-558
53.52500	-551
53.53333	-543
53.54167	-534
53.55000	-525
53.55833	-515
53.56667	-505
53.57500	-496
53.58333	-488
53.59167	-480
53.60000	-472
53.60833	-464
53.61667	-455
53.62500	-444
53.63333	-432
53.64167	-417
53.65000	-401
53.65833	-385
53.66667	-369
53.67500	-352
53.68333	-336
53.69167	-319
53.70000	-302
53.70833	-285
53.71667	-266
53.72500	-247
53.73333	-228
53.74167	-207
53.75000	-186
53.75833	-162
53.76667	-137
53.77500	-111
53.78333	-84
53.79167	-57
53.80000	-29
53.80833	-1
53.81667	30
53.82500	61
53.83333	94
53.84167	128
53.85000	163
53.85833	200
53.86667	238
53.87500	278
53.88333	319
53.89167	359
53.90000	402
53.90833	449
53.91667	495
53.92500	537
53.93333	579
53.94167	624
53.95000	671
53.95833	724
53.96667	778
53.97500	835
53.98333	893
53.99167	951
54.00000	1014
54.00833	1081
54.01667	1149
54.02500	1213
54.03333	1277
54.04167	1348
54.05000	1426
54.05833	1503
54.06667	1576
54.07500	1650
54.08333	1731
54.09167	1814
54.10000	1897
54.10833	1979
54.11667	2063
54.12500	2152
54.13333	2245
54.14167	2338
54.15000	2430
54.15833	2528
54.16667	2635
54.17500	2743
54.18333	2843
54.19167	2941
54.20000	3048
54.20833	3163
54.21667	3278
54.22500	3387
54.23333	3494
54.24167	3615
54.25000	3746
54.25833	3878
54.26667	4009
54.27500	4138
54.28333	4264
54.29167	4389
54.30000	4520
54.30833	4653
54.31667	4793
54.32500	4936
54.33333	5078
54.34167	5234
54.35000	5399
54.35833	5562
54.36667	5719
54.37500	5874
54.38333	6024
54.39167	6173
54.40000	6329
54.40833	6487
54.41667	6651
54.42500	6816
54.43333	6979
54.44167	7159
54.45000	7354
54.45833	7546
54.46667	7725
54.47500	7904
54.48333	8085
54.49167	8263
54.50000	8446
54.50833	8628
54.51667	8816
54.52500	9005
54.53333	9196
54.54167	9393
54.55000	9588
54.55833	9789
54.56667	9989
54.57500	10192
54.58333	10399
54.59167	10602
54.60000	10808
54.60833	11010
54.61667	11215
54.62500	11421
54.63333	11627
54.64167	11839
54.65000	12047
54.65833	12259
54.66667	12468
54.67500	12678
54.68333	12891
54.69167	13101
54.70000	13316
54.70833	13527
54.71667	13739
54.72500	13950
54.73333	14158
54.74167	14370
54.75000	14577
54.75833	14790
54.76667	15001
54.77500	15213
54.78333	15427
54.79167	15638
54.80000	15852
54.80833	16061
54.81667	16272
54.82500	16481
54.83333	16687
54.84167	16896
54.85000	17099
54.85833	17304
54.86667	17505
54.87500	17704
54.88333	17905
54.89167	18100
54.90000	18299
54.90833	18492
54.91667	18686
54.92500	18878
54.93333	19067
54.94167	19259
54.95000	19443
54.95833	19629
54.96667	19809
54.97500	19986
54.98333	20161
54.99167	20332
55.00000	20505
55.00833	20673
55.01667	20845
55.02500	21014
55.03333	21180
55.04167	21345
55.05000	21503
55.05833	21658
55.06667	21808
55.07500	21956
55.08333	22103
55.09167	22246
55.10000	22389
55.10833	22525
55.11667	22660
55.12500	22791
55.13333	22918
55.14167	23043
55.15000	23165
55.15833	23288
55.16667	23406
55.17500	23522
55.18333	23635
55.19167	23741
55.20000	23845
55.20833	23943
55.21667	24040
55.22500	24134
55.23333	24222
55.24167	24308
55.25000	24388
55.25833	24466
55.26667	24541
55.27500	24613
55.28333	24684
55.29167	24750
55.30000	24814
55.30833	24873
55.31667	24928
55.32500	24980
55.33333	25027
55.34167	25073
55.35000	25114
55.35833	25152
55.36667	25186
55.37500	25217
55.38333	25245
55.39167	25269
55.40000	25291
55.40833	25308
55.41667	25321
55.42500	25332
55.43333	25341
55.44167	25348
55.45000	25354
55.45833	25357
55.46667	25356
55.47500	25349
55.48333	25339
55.49167	25325
55.50000	25308
55.50833	25289
55.51667	25268
55.52500	25245
55.53333	25218
55.54167	25188
55.55000	25156
55.55833	25121
55.56667	25083
55.57500	25042
55.58333	24998
55.59167	24953
55.60000	24904
55.60833	24854
55.61667	24800
55.62500	24743
55.63333	24684
55.64167	24621
55.65000	24559
55.65833	24495
55.66667	24430
55.67500	24361
55.68333	24289
55.69167	24215
55.70000	24134
55.70833	24053
55.71667	23969
55.72500	23884
55.73333	23800
55.74167	23713
55.75000	23627
55.75833	23538
55.76667	23450
55.77500	23360
55.78333	23270
55.79167	23180
55.80000	23086
55.80833	22991
55.81667	22890
55.82500	22786
55.83333	22680
55.84167	22570
55.85000	22462
55.85833	22351
55.86667	22242
55.87500	22134
55.88333	22025
55.89167	21919
55.90000	21810
55.90833	21701
55.91667	21587
55.92500	21471
55.93333	21354
55.94167	21233
55.95000	21114
55.95833	20992
55.96667	20872
55.97500	20753
55.98333	20634
55.99167	20517
56.00000	20398
56.00833	20280
56.01667	20160
56.02500	20040
56.03333	19919
56.04167	19796
56.05000	19675
56.05833	19549
56.06667	19425
56.07500	19300
56.08333	19174
56.09167	19050
56.10000	18923
56.10833	18798
56.11667	18672
56.12500	18546
56.13333	18421
56.14167	18294
56.15000	18170
56.15833	18044
56.16667	17922
56.17500	17801
56.18333	17680
56.19167	17559
56.20000	17434
56.20833	17310
56.21667	17182
56.22500	17053
56.23333	16926
56.24167	16798
56.25000	16675
56.25833	16550
56.26667	16429
56.27500	16308
56.28333	16185
56.29167	16065
56.30000	15941
56.30833	15819
56.31667	15697
56.32500	15575
56.33333	15456
56.34167	15336
56.35000	15219
56.35833	15100
56.36667	14984
56.37500	14867
56.38333	14749
56.39167	14632
56.40000	14511
56.40833	14393
56.41667	14274
56.42500	14157
56.43333	14041
56.44167	13926
56.45000	13813
56.45833	13698
56.46667	13587
56.47500	13475
56.48333	13362
56.49167	13253
56.50000	13141
56.50833	13033
56.51667	12926
56.52500	12820
56.53333	12717
56.54167	12614
56.55000	12513
56.55833	12409
56.56667	12306
56.57500	12201
56.58333	12095
56.59167	11991
56.60000	11887
56.60833	11786
56.61667	11684
56.62500	11583
56.63333	11483
56.64167	11382
56.65000	11285
56.65833	11187
56.66667	11092
56.67500	10997
56.68333	10900
56.69167	10805
56.70000	10707
56.70833	10611
56.71667	10514
56.72500	10419
56.73333	10326
56.74167	10234
56.75000	10147
56.75833	10062
56.76667	9979
56.77500	9895
56.78333	9809
56.79167	9722
56.80000	9633
56.80833	9547
56.81667	9461
56.82500	9377
56.83333	9295
56.84167	9211
56.85000	9130
56.85833	9046
56.86667	8965
56.87500	8884
56.88333	8803
56.89167	8724
56.90000	8644
56.90833	8568
56.91667	8491
56.92500	8416
56.93333	8343
56.94167	8268
56.95000	8194
56.95833	8118
56.96667	8042
56.97500	7967
56.98333	7894
56.99167	7824
57.00000	7754
57.00833	7685
57.01667	7616
57.02500	7548
57.03333	7480
57.04167	7413
57.05000	7347
57.05833	7281
57.06667	7216
57.07500	7151
57.08333	7085
57.09167	7020
57.10000	6953
57.10833	6890
57.11667	6827
57.12500	6767
57.13333	6709
57.14167	6651
57.15000	6594
57.15833	6535
57.16667	6477
57.17500	6418
57.18333	6360
57.19167	6302
57.20000	6242
57.20833	6183
57.21667	6124
57.22500	6065
57.23333	6008
57.24167	5953
57.25000	5901
57.25833	5849
57.26667	5798
57.27500	5746
57.28333	5693
57.29167	5640
57.30000	5587
57.30833	5536
57.31667	5485
57.32500	5436
57.33333	5389
57.34167	5342
57.35000	5296
57.35833	5249
57.36667	5202
57.37500	5152
57.38333	5101
57.39167	5052
57.40000	5002
57.40833	4955
57.41667	4910
57.42500	4866
57.43333	4822
57.44167	4778
57.45000	4735
57.45833	4692
57.46667	4651
57.47500	4610
57.48333	4570
57.49167	4531
57.50000	4492
57.50833	4453
57.51667	4414
57.52500	4375
57.53333	4336
57.54167	4295
57.55000	4256
57.55833	4216
57.56667	4178
57.57500	4138
57.58333	4099
57.59167	4060
57.60000	4020
57.60833	3981
57.61667	3943
57.62500	3906
57.63333	3872
57.64167	3839
57.65000	3808
57.65833	3776
57.66667	3743
57.67500	3710
57.68333	3676
57.69167	3643
57.70000	3610
57.70833	3579
57.71667	3548
57.72500	3519
57.73333	3490
57.74167	3459
57.75000	3429
57.75833	3398
57.76667	3367
57.77500	3335
57.78333	3304
57.79167	3273
57.80000	3241
57.80833	3209
57.81667	3177
57.82500	3144
57.83333	3114
57.84167	3085
57.85000	3059
57.85833	3034
57.86667	3010
57.87500	2985
57.88333	2958
57.89167	2933
57.90000	2908
57.90833	2883
57.91667	2858
57.92500	2833
57.93333	2808
57.94167	2781
57.95000	2754
57.95833	2726
57.96667	2700
57.97500	2675
57.98333	2652
57.99167	2630
58.00000	2610
58.00833	2589
58.01667	2567
58.02500	2543
58.03333	2518
58.04167	2491
58.05000	2465
58.05833	2439
58.06667	2416
58.07500	2394
58.08333	2375
58.09167	2356
58.10000	2336
58.10833	2316
58.11667	2293
58.12500	2270
58.13333	2247
58.14167	2225
58.15000	2204
58.15833	2184
58.16667	2165
58.17500	2146
58.18333	2127
58.19167	2107
58.20000	2086
58.20833	2065
58.21667	2046
58.22500	2027
58.23333	2009
58.24167	1992
58.25000	1974
58.25833	1956
58.26667	1937
58.27500	1919
58.28333	1903
58.29167	1887
58.30000	1871
58.30833	1856
58.31667	1839
58.32500	1822
58.33333	1806
58.34167	1790
58.35000	1776
58.35833	1761
58.36667	1747
58.37500	1731
58.38333	1715
58.39167	1699
58.40000	1681
58.40833	1664
58.41667	1647
58.42500	1631
58.43333	1615
58.44167	1600
58.45000	1585
58.45833	1571
58.46667	1557
58.47500	1543
58.48333	1529
58.49167	1514
58.50000	1498
58.50833	1482
58.51667	1465
58.52500	1449
58.53333	1436
58.54167	1425
58.55000	1415
58.55833	1407
58.56667	1397
58.57500	1386
58.58333	1372
58.59167	1357
58.60000	1340
58.60833	1324
58.61667	1308
58.62500	1294
58.63333	1280
58.64167	1267
58.65000	1254
58.65833	1240
58.66667	1227
58.67500	1214
58.68333	1203
58.69167	1192
58.70000	1181
58.70833	1170
58.71667	1157
58.72500	1145
58.73333	1133
58.74167	1122
58.75000	1112
58.75833	1104
58.76667	1096
58.77500	1086
58.78333	1075
58.79167	1064
58.80000	1051
58.80833	1040
58.81667	1031
58.82500	1024
58.83333	1016
58.84167	1008
58.85000	999
58.85833	989
58.86667	979
58.87500	968
58.88333	957
58.89167	946
58.90000	935
58.90833	924
58.91667	914
58.92500	904
58.93333	894
58.94167	884
58.95000	875
58.95833	866
58.96667	857
58.97500	849
58.98333	841
58.99167	834
59.00000	825
59.00833	815
59.01667	805
59.02500	794
59.03333	784
59.04167	775
59.05000	766
59.05833	759
59.06667	752
59.07500	746
59.08333	741
59.09167	735
59.10000	729
59.10833	723
59.11667	715
59.12500	707
59.13333	698
59.14167	689
59.15000	679
59.15833	670
59.16667	662
59.17500	653
59.18333	645
59.19167	637
59.20000	632
59.20833	626
59.21667	621
59.22500	615
59.23333	608
59.24167	599
59.25000	590
59.25833	582
59.26667	574
59.27500	567
59.28333	561
59.29167	555
59.30000	547
59.30833	540
59.31667	532
59.32500	524
59.33333	516
59.34167	509
59.35000	502
59.35833	494
59.36667	488
59.37500	483
59.38333	480
59.39167	476
59.40000	471
59.40833	465
59.41667	457
59.42500	448
59.43333	439
59.44167	432
59.45000	425
59.45833	419
59.46667	413
59.47500	407
59.48333	402
59.49167	398
59.50000	393
59.50833	388
59.51667	383
59.52500	379
59.53333	374
59.54167	368
59.55000	363
59.55833	357
59.56667	351
59.57500	346
59.58333	341
59.59167	336
59.60000	331
59.60833	327
59.61667	322
59.62500	318
59.63333	313
59.64167	307
59.65000	302
59.65833	297
59.66667	291
59.67500	286
59.68333	281
59.69167	278
59.70000	275
59.70833	272
59.71667	269
59.72500	265
59.73333	258
59.74167	248
59.75000	238
59.75833	228
59.76667	220
59.77500	215
59.78333	212
59.79167	210
59.80000	208
59.80833	204
59.81667	200
59.82500	196
59.83333	192
59.84167	188
59.85000	185
59.85833	183
59.86667	181
59.87500	178
59.88333	175
59.89167	170
59.90000	164
59.90833	160
59.91667	157
59.92500	155
59.93333	153
59.94167	149
59.95000	144
59.95833	138
59.96667	132
59.97500	126
59.98333	120
59.99167	116
60.00000	113
