# Supplementary material for: How J-chain ensures the assembly of immunoglobulin IgM pentamers
Source: EMBO J. 2024 Dec 4;44(2):505–33. doi: 10.1038/s44318-024-00317-9 (PMC11729874; doi:10.1038/s44318-024-00317-9)
Supplement: Supplementary file 5 — Source data Fig. 3 [file 44318_2024_317_MOESM5_ESM.zip › Figure 3/3B/repeat 1 Cu4 + JC/20231115 Cu4tp_JC_WT_5h_1.txt]

[Header]
Application Name	LCsolution
Version	1.25
Data File Name	D:\Xenia\JC Oligomerisation kinetics\20231115 Cu4tp_JC_WT_5h_1.lcd
Output Date	16.11.2023
Output Time	11:16:21

[Configuration]
# of Detectors	2
Detector ID	Detector A	Detector B
Detector Name	Detector A	Detector B
# of Channels	2	1

[LC Chromatogram(Detector A-Ch1)]
Interval(msec)	500
# of Points	7201
Start Time(min)	0.000
End Time(min)	60.000
Intensity Units	mV
Intensity Multiplier	0.001
Wavelength(nm)	280
R.Time (min)	Intensity
0.00000	-2
0.00833	-2
0.01667	-1
0.02500	-2
0.03333	-3
0.04167	-5
0.05000	-8
0.05833	-12
0.06667	-14
0.07500	-16
0.08333	-14
0.09167	-10
0.10000	-6
0.10833	-2
0.11667	-0
0.12500	-1
0.13333	-4
0.14167	-5
0.15000	-4
0.15833	-4
0.16667	-6
0.17500	-8
0.18333	-10
0.19167	-10
0.20000	-9
0.20833	-6
0.21667	-3
0.22500	0
0.23333	2
0.24167	3
0.25000	2
0.25833	-1
0.26667	-6
0.27500	-10
0.28333	-12
0.29167	-12
0.30000	-11
0.30833	-11
0.31667	-11
0.32500	-11
0.33333	-9
0.34167	-8
0.35000	-8
0.35833	-10
0.36667	-14
0.37500	-18
0.38333	-20
0.39167	-19
0.40000	-16
0.40833	-13
0.41667	-10
0.42500	-10
0.43333	-10
0.44167	-10
0.45000	-8
0.45833	-6
0.46667	-3
0.47500	-0
0.48333	0
0.49167	-2
0.50000	-4
0.50833	-6
0.51667	-8
0.52500	-11
0.53333	-13
0.54167	-15
0.55000	-17
0.55833	-17
0.56667	-16
0.57500	-14
0.58333	-12
0.59167	-11
0.60000	-11
0.60833	-12
0.61667	-13
0.62500	-14
0.63333	-15
0.64167	-16
0.65000	-15
0.65833	-16
0.66667	-18
0.67500	-20
0.68333	-23
0.69167	-24
0.70000	-23
0.70833	-19
0.71667	-14
0.72500	-11
0.73333	-8
0.74167	-7
0.75000	-6
0.75833	-6
0.76667	-4
0.77500	-3
0.78333	-2
0.79167	-3
0.80000	-5
0.80833	-8
0.81667	-11
0.82500	-14
0.83333	-16
0.84167	-17
0.85000	-16
0.85833	-14
0.86667	-13
0.87500	-11
0.88333	-9
0.89167	-8
0.90000	-7
0.90833	-7
0.91667	-7
0.92500	-8
0.93333	-7
0.94167	-8
0.95000	-10
0.95833	-12
0.96667	-13
0.97500	-14
0.98333	-14
0.99167	-13
1.00000	-13
1.00833	-14
1.01667	-17
1.02500	-20
1.03333	-22
1.04167	-24
1.05000	-23
1.05833	-20
1.06667	-17
1.07500	-15
1.08333	-14
1.09167	-16
1.10000	-18
1.10833	-20
1.11667	-21
1.12500	-22
1.13333	-22
1.14167	-21
1.15000	-22
1.15833	-23
1.16667	-23
1.17500	-22
1.18333	-20
1.19167	-18
1.20000	-16
1.20833	-13
1.21667	-10
1.22500	-7
1.23333	-3
1.24167	-2
1.25000	-4
1.25833	-7
1.26667	-10
1.27500	-13
1.28333	-16
1.29167	-19
1.30000	-20
1.30833	-22
1.31667	-22
1.32500	-20
1.33333	-17
1.34167	-16
1.35000	-15
1.35833	-15
1.36667	-15
1.37500	-16
1.38333	-15
1.39167	-15
1.40000	-15
1.40833	-17
1.41667	-20
1.42500	-21
1.43333	-19
1.44167	-15
1.45000	-10
1.45833	-6
1.46667	-6
1.47500	-8
1.48333	-11
1.49167	-13
1.50000	-14
1.50833	-14
1.51667	-15
1.52500	-17
1.53333	-20
1.54167	-23
1.55000	-25
1.55833	-26
1.56667	-26
1.57500	-26
1.58333	-26
1.59167	-26
1.60000	-28
1.60833	-29
1.61667	-30
1.62500	-28
1.63333	-25
1.64167	-23
1.65000	-22
1.65833	-22
1.66667	-22
1.67500	-21
1.68333	-21
1.69167	-20
1.70000	-20
1.70833	-20
1.71667	-20
1.72500	-18
1.73333	-15
1.74167	-11
1.75000	-8
1.75833	-6
1.76667	-7
1.77500	-8
1.78333	-10
1.79167	-13
1.80000	-15
1.80833	-17
1.81667	-19
1.82500	-20
1.83333	-21
1.84167	-21
1.85000	-20
1.85833	-19
1.86667	-19
1.87500	-19
1.88333	-20
1.89167	-20
1.90000	-19
1.90833	-19
1.91667	-19
1.92500	-20
1.93333	-21
1.94167	-23
1.95000	-24
1.95833	-24
1.96667	-23
1.97500	-21
1.98333	-19
1.99167	-20
2.00000	-22
2.00833	-26
2.01667	-30
2.02500	-35
2.03333	-39
2.04167	-41
2.05000	-40
2.05833	-37
2.06667	-33
2.07500	-28
2.08333	-25
2.09167	-23
2.10000	-23
2.10833	-24
2.11667	-26
2.12500	-29
2.13333	-32
2.14167	-34
2.15000	-35
2.15833	-35
2.16667	-36
2.17500	-37
2.18333	-38
2.19167	-37
2.20000	-34
2.20833	-29
2.21667	-24
2.22500	-20
2.23333	-17
2.24167	-16
2.25000	-17
2.25833	-18
2.26667	-21
2.27500	-24
2.28333	-26
2.29167	-28
2.30000	-29
2.30833	-29
2.31667	-28
2.32500	-27
2.33333	-27
2.34167	-28
2.35000	-29
2.35833	-28
2.36667	-24
2.37500	-20
2.38333	-17
2.39167	-16
2.40000	-19
2.40833	-23
2.41667	-27
2.42500	-29
2.43333	-29
2.44167	-28
2.45000	-27
2.45833	-26
2.46667	-24
2.47500	-23
2.48333	-21
2.49167	-19
2.50000	-19
2.50833	-19
2.51667	-21
2.52500	-21
2.53333	-19
2.54167	-17
2.55000	-14
2.55833	-12
2.56667	-12
2.57500	-13
2.58333	-16
2.59167	-19
2.60000	-24
2.60833	-28
2.61667	-32
2.62500	-36
2.63333	-38
2.64167	-39
2.65000	-40
2.65833	-39
2.66667	-36
2.67500	-33
2.68333	-30
2.69167	-29
2.70000	-28
2.70833	-29
2.71667	-30
2.72500	-29
2.73333	-27
2.74167	-24
2.75000	-22
2.75833	-21
2.76667	-24
2.77500	-28
2.78333	-31
2.79167	-31
2.80000	-29
2.80833	-26
2.81667	-23
2.82500	-24
2.83333	-26
2.84167	-28
2.85000	-30
2.85833	-32
2.86667	-33
2.87500	-34
2.88333	-35
2.89167	-35
2.90000	-34
2.90833	-32
2.91667	-28
2.92500	-25
2.93333	-22
2.94167	-21
2.95000	-21
2.95833	-23
2.96667	-26
2.97500	-29
2.98333	-31
2.99167	-33
3.00000	-33
3.00833	-33
3.01667	-31
3.02500	-27
3.03333	-23
3.04167	-21
3.05000	-21
3.05833	-24
3.06667	-27
3.07500	-31
3.08333	-33
3.09167	-34
3.10000	-34
3.10833	-34
3.11667	-34
3.12500	-33
3.13333	-32
3.14167	-31
3.15000	-31
3.15833	-30
3.16667	-30
3.17500	-30
3.18333	-30
3.19167	-30
3.20000	-31
3.20833	-32
3.21667	-34
3.22500	-36
3.23333	-39
3.24167	-42
3.25000	-44
3.25833	-46
3.26667	-48
3.27500	-49
3.28333	-47
3.29167	-42
3.30000	-37
3.30833	-32
3.31667	-28
3.32500	-28
3.33333	-29
3.34167	-31
3.35000	-34
3.35833	-37
3.36667	-37
3.37500	-37
3.38333	-35
3.39167	-33
3.40000	-31
3.40833	-30
3.41667	-31
3.42500	-31
3.43333	-32
3.44167	-33
3.45000	-33
3.45833	-32
3.46667	-30
3.47500	-29
3.48333	-29
3.49167	-31
3.50000	-33
3.50833	-36
3.51667	-38
3.52500	-39
3.53333	-37
3.54167	-34
3.55000	-30
3.55833	-26
3.56667	-24
3.57500	-24
3.58333	-26
3.59167	-29
3.60000	-32
3.60833	-34
3.61667	-34
3.62500	-33
3.63333	-31
3.64167	-29
3.65000	-29
3.65833	-29
3.66667	-32
3.67500	-36
3.68333	-40
3.69167	-43
3.70000	-45
3.70833	-45
3.71667	-46
3.72500	-47
3.73333	-49
3.74167	-51
3.75000	-50
3.75833	-48
3.76667	-44
3.77500	-40
3.78333	-37
3.79167	-34
3.80000	-31
3.80833	-28
3.81667	-25
3.82500	-23
3.83333	-23
3.84167	-25
3.85000	-28
3.85833	-31
3.86667	-33
3.87500	-33
3.88333	-34
3.89167	-35
3.90000	-35
3.90833	-34
3.91667	-33
3.92500	-31
3.93333	-29
3.94167	-28
3.95000	-28
3.95833	-29
3.96667	-30
3.97500	-30
3.98333	-29
3.99167	-28
4.00000	-27
4.00833	-29
4.01667	-31
4.02500	-33
4.03333	-35
4.04167	-36
4.05000	-36
4.05833	-37
4.06667	-38
4.07500	-40
4.08333	-40
4.09167	-38
4.10000	-36
4.10833	-34
4.11667	-33
4.12500	-32
4.13333	-32
4.14167	-34
4.15000	-37
4.15833	-40
4.16667	-43
4.17500	-46
4.18333	-45
4.19167	-43
4.20000	-40
4.20833	-37
4.21667	-35
4.22500	-33
4.23333	-31
4.24167	-30
4.25000	-30
4.25833	-31
4.26667	-35
4.27500	-39
4.28333	-42
4.29167	-45
4.30000	-46
4.30833	-48
4.31667	-48
4.32500	-47
4.33333	-44
4.34167	-40
4.35000	-36
4.35833	-33
4.36667	-32
4.37500	-33
4.38333	-35
4.39167	-38
4.40000	-41
4.40833	-43
4.41667	-43
4.42500	-39
4.43333	-34
4.44167	-29
4.45000	-24
4.45833	-22
4.46667	-21
4.47500	-23
4.48333	-27
4.49167	-31
4.50000	-34
4.50833	-36
4.51667	-36
4.52500	-36
4.53333	-36
4.54167	-38
4.55000	-39
4.55833	-39
4.56667	-39
4.57500	-39
4.58333	-38
4.59167	-36
4.60000	-34
4.60833	-31
4.61667	-28
4.62500	-26
4.63333	-25
4.64167	-25
4.65000	-26
4.65833	-27
4.66667	-28
4.67500	-29
4.68333	-30
4.69167	-31
4.70000	-32
4.70833	-34
4.71667	-35
4.72500	-35
4.73333	-34
4.74167	-34
4.75000	-33
4.75833	-33
4.76667	-33
4.77500	-33
4.78333	-31
4.79167	-29
4.80000	-27
4.80833	-26
4.81667	-24
4.82500	-25
4.83333	-26
4.84167	-29
4.85000	-32
4.85833	-35
4.86667	-37
4.87500	-38
4.88333	-37
4.89167	-36
4.90000	-33
4.90833	-30
4.91667	-27
4.92500	-27
4.93333	-27
4.94167	-29
4.95000	-31
4.95833	-33
4.96667	-33
4.97500	-32
4.98333	-30
4.99167	-29
5.00000	-27
5.00833	-25
5.01667	-23
5.02500	-22
5.03333	-22
5.04167	-23
5.05000	-25
5.05833	-27
5.06667	-27
5.07500	-26
5.08333	-25
5.09167	-23
5.10000	-23
5.10833	-24
5.11667	-26
5.12500	-28
5.13333	-31
5.14167	-32
5.15000	-33
5.15833	-33
5.16667	-33
5.17500	-34
5.18333	-35
5.19167	-38
5.20000	-39
5.20833	-41
5.21667	-41
5.22500	-41
5.23333	-41
5.24167	-41
5.25000	-42
5.25833	-43
5.26667	-42
5.27500	-39
5.28333	-36
5.29167	-32
5.30000	-29
5.30833	-29
5.31667	-30
5.32500	-30
5.33333	-29
5.34167	-28
5.35000	-25
5.35833	-23
5.36667	-22
5.37500	-22
5.38333	-22
5.39167	-22
5.40000	-23
5.40833	-25
5.41667	-27
5.42500	-29
5.43333	-30
5.44167	-30
5.45000	-30
5.45833	-29
5.46667	-29
5.47500	-29
5.48333	-29
5.49167	-29
5.50000	-28
5.50833	-27
5.51667	-25
5.52500	-21
5.53333	-17
5.54167	-14
5.55000	-13
5.55833	-15
5.56667	-20
5.57500	-25
5.58333	-28
5.59167	-28
5.60000	-27
5.60833	-27
5.61667	-26
5.62500	-27
5.63333	-28
5.64167	-28
5.65000	-27
5.65833	-26
5.66667	-26
5.67500	-27
5.68333	-28
5.69167	-29
5.70000	-30
5.70833	-30
5.71667	-30
5.72500	-29
5.73333	-28
5.74167	-29
5.75000	-32
5.75833	-35
5.76667	-38
5.77500	-40
5.78333	-40
5.79167	-39
5.80000	-39
5.80833	-38
5.81667	-38
5.82500	-35
5.83333	-31
5.84167	-26
5.85000	-22
5.85833	-20
5.86667	-21
5.87500	-22
5.88333	-24
5.89167	-26
5.90000	-28
5.90833	-30
5.91667	-31
5.92500	-32
5.93333	-30
5.94167	-28
5.95000	-26
5.95833	-24
5.96667	-23
5.97500	-22
5.98333	-23
5.99167	-25
6.00000	-28
6.00833	-31
6.01667	-32
6.02500	-31
6.03333	-29
6.04167	-29
6.05000	-31
6.05833	-34
6.06667	-38
6.07500	-40
6.08333	-40
6.09167	-37
6.10000	-32
6.10833	-26
6.11667	-23
6.12500	-23
6.13333	-25
6.14167	-27
6.15000	-28
6.15833	-28
6.16667	-27
6.17500	-27
6.18333	-26
6.19167	-26
6.20000	-25
6.20833	-24
6.21667	-23
6.22500	-22
6.23333	-22
6.24167	-22
6.25000	-24
6.25833	-26
6.26667	-29
6.27500	-31
6.28333	-30
6.29167	-27
6.30000	-23
6.30833	-18
6.31667	-15
6.32500	-16
6.33333	-20
6.34167	-24
6.35000	-28
6.35833	-30
6.36667	-31
6.37500	-32
6.38333	-34
6.39167	-37
6.40000	-39
6.40833	-38
6.41667	-37
6.42500	-37
6.43333	-37
6.44167	-37
6.45000	-36
6.45833	-33
6.46667	-28
6.47500	-24
6.48333	-22
6.49167	-22
6.50000	-22
6.50833	-21
6.51667	-20
6.52500	-19
6.53333	-19
6.54167	-20
6.55000	-20
6.55833	-19
6.56667	-17
6.57500	-16
6.58333	-16
6.59167	-18
6.60000	-19
6.60833	-21
6.61667	-22
6.62500	-23
6.63333	-23
6.64167	-24
6.65000	-25
6.65833	-26
6.66667	-28
6.67500	-29
6.68333	-28
6.69167	-25
6.70000	-20
6.70833	-16
6.71667	-12
6.72500	-9
6.73333	-9
6.74167	-10
6.75000	-13
6.75833	-15
6.76667	-18
6.77500	-21
6.78333	-25
6.79167	-28
6.80000	-30
6.80833	-32
6.81667	-34
6.82500	-34
6.83333	-33
6.84167	-29
6.85000	-24
6.85833	-18
6.86667	-13
6.87500	-8
6.88333	-6
6.89167	-8
6.90000	-12
6.90833	-17
6.91667	-21
6.92500	-22
6.93333	-21
6.94167	-20
6.95000	-19
6.95833	-19
6.96667	-21
6.97500	-22
6.98333	-24
6.99167	-24
7.00000	-23
7.00833	-21
7.01667	-18
7.02500	-16
7.03333	-16
7.04167	-17
7.05000	-20
7.05833	-23
7.06667	-24
7.07500	-25
7.08333	-25
7.09167	-26
7.10000	-26
7.10833	-25
7.11667	-25
7.12500	-24
7.13333	-22
7.14167	-21
7.15000	-19
7.15833	-19
7.16667	-21
7.17500	-24
7.18333	-27
7.19167	-27
7.20000	-25
7.20833	-21
7.21667	-17
7.22500	-17
7.23333	-17
7.24167	-19
7.25000	-20
7.25833	-21
7.26667	-21
7.27500	-21
7.28333	-20
7.29167	-20
7.30000	-20
7.30833	-22
7.31667	-24
7.32500	-26
7.33333	-28
7.34167	-28
7.35000	-25
7.35833	-22
7.36667	-21
7.37500	-22
7.38333	-25
7.39167	-29
7.40000	-31
7.40833	-32
7.41667	-33
7.42500	-33
7.43333	-33
7.44167	-33
7.45000	-34
7.45833	-36
7.46667	-39
7.47500	-41
7.48333	-44
7.49167	-45
7.50000	-45
7.50833	-45
7.51667	-43
7.52500	-41
7.53333	-38
7.54167	-35
7.55000	-32
7.55833	-30
7.56667	-27
7.57500	-25
7.58333	-23
7.59167	-21
7.60000	-19
7.60833	-17
7.61667	-16
7.62500	-14
7.63333	-12
7.64167	-11
7.65000	-11
7.65833	-14
7.66667	-19
7.67500	-25
7.68333	-31
7.69167	-36
7.70000	-41
7.70833	-44
7.71667	-44
7.72500	-41
7.73333	-37
7.74167	-32
7.75000	-28
7.75833	-27
7.76667	-28
7.77500	-29
7.78333	-28
7.79167	-25
7.80000	-21
7.80833	-16
7.81667	-13
7.82500	-13
7.83333	-15
7.84167	-17
7.85000	-21
7.85833	-26
7.86667	-31
7.87500	-35
7.88333	-37
7.89167	-38
7.90000	-37
7.90833	-35
7.91667	-32
7.92500	-29
7.93333	-26
7.94167	-24
7.95000	-24
7.95833	-26
7.96667	-29
7.97500	-33
7.98333	-36
7.99167	-38
8.00000	-40
8.00833	-40
8.01667	-40
8.02500	-39
8.03333	-37
8.04167	-36
8.05000	-36
8.05833	-38
8.06667	-39
8.07500	-40
8.08333	-39
8.09167	-37
8.10000	-35
8.10833	-33
8.11667	-32
8.12500	-32
8.13333	-33
8.14167	-33
8.15000	-31
8.15833	-31
8.16667	-31
8.17500	-32
8.18333	-35
8.19167	-39
8.20000	-41
8.20833	-43
8.21667	-42
8.22500	-39
8.23333	-34
8.24167	-30
8.25000	-29
8.25833	-31
8.26667	-33
8.27500	-36
8.28333	-39
8.29167	-41
8.30000	-42
8.30833	-43
8.31667	-42
8.32500	-38
8.33333	-34
8.34167	-31
8.35000	-30
8.35833	-30
8.36667	-32
8.37500	-33
8.38333	-35
8.39167	-36
8.40000	-37
8.40833	-35
8.41667	-33
8.42500	-31
8.43333	-29
8.44167	-28
8.45000	-29
8.45833	-29
8.46667	-29
8.47500	-28
8.48333	-26
8.49167	-25
8.50000	-24
8.50833	-24
8.51667	-26
8.52500	-29
8.53333	-33
8.54167	-34
8.55000	-33
8.55833	-30
8.56667	-25
8.57500	-20
8.58333	-15
8.59167	-13
8.60000	-13
8.60833	-17
8.61667	-23
8.62500	-30
8.63333	-36
8.64167	-39
8.65000	-37
8.65833	-34
8.66667	-30
8.67500	-27
8.68333	-29
8.69167	-32
8.70000	-36
8.70833	-38
8.71667	-39
8.72500	-37
8.73333	-35
8.74167	-33
8.75000	-33
8.75833	-34
8.76667	-34
8.77500	-32
8.78333	-30
8.79167	-29
8.80000	-29
8.80833	-32
8.81667	-35
8.82500	-39
8.83333	-42
8.84167	-45
8.85000	-45
8.85833	-44
8.86667	-44
8.87500	-43
8.88333	-42
8.89167	-40
8.90000	-37
8.90833	-34
8.91667	-31
8.92500	-30
8.93333	-29
8.94167	-28
8.95000	-25
8.95833	-21
8.96667	-16
8.97500	-12
8.98333	-12
8.99167	-16
9.00000	-23
9.00833	-28
9.01667	-33
9.02500	-36
9.03333	-39
9.04167	-40
9.05000	-39
9.05833	-38
9.06667	-36
9.07500	-34
9.08333	-32
9.09167	-32
9.10000	-32
9.10833	-31
9.11667	-30
9.12500	-29
9.13333	-27
9.14167	-26
9.15000	-24
9.15833	-22
9.16667	-22
9.17500	-22
9.18333	-21
9.19167	-20
9.20000	-20
9.20833	-21
9.21667	-24
9.22500	-31
9.23333	-38
9.24167	-44
9.25000	-46
9.25833	-44
9.26667	-39
9.27500	-33
9.28333	-28
9.29167	-27
9.30000	-28
9.30833	-30
9.31667	-33
9.32500	-35
9.33333	-37
9.34167	-38
9.35000	-38
9.35833	-39
9.36667	-38
9.37500	-36
9.38333	-34
9.39167	-33
9.40000	-33
9.40833	-33
9.41667	-34
9.42500	-35
9.43333	-34
9.44167	-33
9.45000	-32
9.45833	-32
9.46667	-32
9.47500	-34
9.48333	-35
9.49167	-35
9.50000	-34
9.50833	-33
9.51667	-32
9.52500	-33
9.53333	-34
9.54167	-34
9.55000	-32
9.55833	-29
9.56667	-27
9.57500	-26
9.58333	-28
9.59167	-31
9.60000	-34
9.60833	-36
9.61667	-37
9.62500	-37
9.63333	-35
9.64167	-34
9.65000	-34
9.65833	-33
9.66667	-32
9.67500	-29
9.68333	-26
9.69167	-25
9.70000	-24
9.70833	-25
9.71667	-27
9.72500	-28
9.73333	-28
9.74167	-28
9.75000	-28
9.75833	-28
9.76667	-28
9.77500	-27
9.78333	-26
9.79167	-26
9.80000	-26
9.80833	-25
9.81667	-24
9.82500	-24
9.83333	-25
9.84167	-27
9.85000	-29
9.85833	-29
9.86667	-28
9.87500	-25
9.88333	-23
9.89167	-21
9.90000	-19
9.90833	-19
9.91667	-19
9.92500	-20
9.93333	-21
9.94167	-24
9.95000	-26
9.95833	-30
9.96667	-34
9.97500	-37
9.98333	-39
9.99167	-40
10.00000	-40
10.00833	-41
10.01667	-43
10.02500	-45
10.03333	-47
10.04167	-46
10.05000	-42
10.05833	-36
10.06667	-30
10.07500	-24
10.08333	-19
10.09167	-15
10.10000	-11
10.10833	-9
10.11667	-9
10.12500	-13
10.13333	-19
10.14167	-25
10.15000	-31
10.15833	-34
10.16667	-36
10.17500	-36
10.18333	-35
10.19167	-33
10.20000	-32
10.20833	-31
10.21667	-30
10.22500	-29
10.23333	-28
10.24167	-27
10.25000	-27
10.25833	-26
10.26667	-26
10.27500	-27
10.28333	-28
10.29167	-28
10.30000	-28
10.30833	-29
10.31667	-29
10.32500	-30
10.33333	-33
10.34167	-35
10.35000	-36
10.35833	-36
10.36667	-36
10.37500	-34
10.38333	-30
10.39167	-27
10.40000	-24
10.40833	-23
10.41667	-23
10.42500	-24
10.43333	-26
10.44167	-28
10.45000	-30
10.45833	-31
10.46667	-31
10.47500	-30
10.48333	-28
10.49167	-26
10.50000	-24
10.50833	-23
10.51667	-21
10.52500	-19
10.53333	-16
10.54167	-15
10.55000	-14
10.55833	-16
10.56667	-20
10.57500	-23
10.58333	-26
10.59167	-28
10.60000	-28
10.60833	-27
10.61667	-26
10.62500	-25
10.63333	-26
10.64167	-28
10.65000	-29
10.65833	-31
10.66667	-32
10.67500	-32
10.68333	-33
10.69167	-35
10.70000	-36
10.70833	-36
10.71667	-34
10.72500	-32
10.73333	-31
10.74167	-32
10.75000	-35
10.75833	-38
10.76667	-38
10.77500	-36
10.78333	-32
10.79167	-27
10.80000	-23
10.80833	-22
10.81667	-23
10.82500	-24
10.83333	-24
10.84167	-24
10.85000	-22
10.85833	-22
10.86667	-25
10.87500	-29
10.88333	-33
10.89167	-35
10.90000	-35
10.90833	-32
10.91667	-28
10.92500	-24
10.93333	-23
10.94167	-25
10.95000	-28
10.95833	-32
10.96667	-34
10.97500	-35
10.98333	-34
10.99167	-31
11.00000	-28
11.00833	-25
11.01667	-23
11.02500	-21
11.03333	-20
11.04167	-18
11.05000	-17
11.05833	-16
11.06667	-16
11.07500	-18
11.08333	-19
11.09167	-18
11.10000	-17
11.10833	-15
11.11667	-14
11.12500	-15
11.13333	-18
11.14167	-21
11.15000	-24
11.15833	-27
11.16667	-29
11.17500	-30
11.18333	-31
11.19167	-32
11.20000	-33
11.20833	-33
11.21667	-32
11.22500	-31
11.23333	-30
11.24167	-30
11.25000	-31
11.25833	-33
11.26667	-35
11.27500	-37
11.28333	-38
11.29167	-36
11.30000	-34
11.30833	-31
11.31667	-30
11.32500	-31
11.33333	-32
11.34167	-34
11.35000	-34
11.35833	-33
11.36667	-31
11.37500	-28
11.38333	-25
11.39167	-21
11.40000	-17
11.40833	-15
11.41667	-15
11.42500	-19
11.43333	-25
11.44167	-31
11.45000	-35
11.45833	-37
11.46667	-36
11.47500	-34
11.48333	-31
11.49167	-28
11.50000	-25
11.50833	-24
11.51667	-23
11.52500	-23
11.53333	-25
11.54167	-27
11.55000	-29
11.55833	-31
11.56667	-29
11.57500	-26
11.58333	-23
11.59167	-20
11.60000	-19
11.60833	-20
11.61667	-22
11.62500	-25
11.63333	-27
11.64167	-31
11.65000	-35
11.65833	-37
11.66667	-36
11.67500	-33
11.68333	-29
11.69167	-26
11.70000	-24
11.70833	-25
11.71667	-27
11.72500	-28
11.73333	-29
11.74167	-28
11.75000	-26
11.75833	-24
11.76667	-23
11.77500	-23
11.78333	-26
11.79167	-29
11.80000	-32
11.80833	-35
11.81667	-36
11.82500	-35
11.83333	-34
11.84167	-32
11.85000	-30
11.85833	-28
11.86667	-27
11.87500	-27
11.88333	-29
11.89167	-32
11.90000	-34
11.90833	-35
11.91667	-35
11.92500	-34
11.93333	-33
11.94167	-33
11.95000	-35
11.95833	-35
11.96667	-33
11.97500	-29
11.98333	-25
11.99167	-24
12.00000	-25
12.00833	-28
12.01667	-32
12.02500	-34
12.03333	-36
12.04167	-36
12.05000	-37
12.05833	-38
12.06667	-38
12.07500	-36
12.08333	-32
12.09167	-29
12.10000	-26
12.10833	-25
12.11667	-24
12.12500	-22
12.13333	-20
12.14167	-19
12.15000	-19
12.15833	-21
12.16667	-25
12.17500	-28
12.18333	-30
12.19167	-30
12.20000	-28
12.20833	-27
12.21667	-26
12.22500	-27
12.23333	-30
12.24167	-33
12.25000	-35
12.25833	-36
12.26667	-34
12.27500	-31
12.28333	-29
12.29167	-26
12.30000	-25
12.30833	-26
12.31667	-27
12.32500	-26
12.33333	-25
12.34167	-23
12.35000	-21
12.35833	-19
12.36667	-19
12.37500	-19
12.38333	-19
12.39167	-19
12.40000	-19
12.40833	-21
12.41667	-23
12.42500	-25
12.43333	-27
12.44167	-28
12.45000	-28
12.45833	-27
12.46667	-25
12.47500	-22
12.48333	-20
12.49167	-20
12.50000	-21
12.50833	-24
12.51667	-27
12.52500	-28
12.53333	-26
12.54167	-22
12.55000	-15
12.55833	-10
12.56667	-7
12.57500	-7
12.58333	-11
12.59167	-16
12.60000	-21
12.60833	-26
12.61667	-30
12.62500	-31
12.63333	-31
12.64167	-30
12.65000	-28
12.65833	-27
12.66667	-25
12.67500	-22
12.68333	-20
12.69167	-20
12.70000	-22
12.70833	-26
12.71667	-31
12.72500	-35
12.73333	-37
12.74167	-37
12.75000	-35
12.75833	-33
12.76667	-30
12.77500	-28
12.78333	-26
12.79167	-23
12.80000	-21
12.80833	-19
12.81667	-17
12.82500	-19
12.83333	-22
12.84167	-24
12.85000	-26
12.85833	-26
12.86667	-24
12.87500	-20
12.88333	-17
12.89167	-15
12.90000	-14
12.90833	-15
12.91667	-17
12.92500	-20
12.93333	-22
12.94167	-23
12.95000	-22
12.95833	-20
12.96667	-19
12.97500	-19
12.98333	-21
12.99167	-23
13.00000	-25
13.00833	-25
13.01667	-24
13.02500	-23
13.03333	-24
13.04167	-24
13.05000	-25
13.05833	-25
13.06667	-24
13.07500	-23
13.08333	-22
13.09167	-20
13.10000	-18
13.10833	-17
13.11667	-18
13.12500	-19
13.13333	-21
13.14167	-22
13.15000	-22
13.15833	-22
13.16667	-23
13.17500	-25
13.18333	-28
13.19167	-31
13.20000	-32
13.20833	-28
13.21667	-23
13.22500	-19
13.23333	-18
13.24167	-19
13.25000	-21
13.25833	-23
13.26667	-24
13.27500	-23
13.28333	-21
13.29167	-18
13.30000	-15
13.30833	-14
13.31667	-13
13.32500	-14
13.33333	-16
13.34167	-18
13.35000	-20
13.35833	-20
13.36667	-21
13.37500	-20
13.38333	-21
13.39167	-21
13.40000	-22
13.40833	-21
13.41667	-19
13.42500	-17
13.43333	-15
13.44167	-14
13.45000	-13
13.45833	-14
13.46667	-16
13.47500	-18
13.48333	-19
13.49167	-20
13.50000	-20
13.50833	-19
13.51667	-19
13.52500	-19
13.53333	-18
13.54167	-18
13.55000	-17
13.55833	-17
13.56667	-18
13.57500	-20
13.58333	-22
13.59167	-22
13.60000	-21
13.60833	-22
13.61667	-23
13.62500	-24
13.63333	-24
13.64167	-23
13.65000	-20
13.65833	-18
13.66667	-15
13.67500	-13
13.68333	-12
13.69167	-13
13.70000	-13
13.70833	-15
13.71667	-16
13.72500	-18
13.73333	-20
13.74167	-23
13.75000	-26
13.75833	-29
13.76667	-30
13.77500	-29
13.78333	-26
13.79167	-22
13.80000	-20
13.80833	-18
13.81667	-18
13.82500	-20
13.83333	-21
13.84167	-23
13.85000	-23
13.85833	-23
13.86667	-23
13.87500	-22
13.88333	-21
13.89167	-20
13.90000	-19
13.90833	-19
13.91667	-18
13.92500	-19
13.93333	-20
13.94167	-20
13.95000	-18
13.95833	-16
13.96667	-14
13.97500	-13
13.98333	-14
13.99167	-16
14.00000	-17
14.00833	-18
14.01667	-17
14.02500	-15
14.03333	-10
14.04167	-5
14.05000	-1
14.05833	1
14.06667	-0
14.07500	-4
14.08333	-7
14.09167	-10
14.10000	-13
14.10833	-17
14.11667	-20
14.12500	-24
14.13333	-26
14.14167	-26
14.15000	-24
14.15833	-21
14.16667	-18
14.17500	-15
14.18333	-12
14.19167	-8
14.20000	-5
14.20833	-4
14.21667	-5
14.22500	-8
14.23333	-11
14.24167	-13
14.25000	-13
14.25833	-10
14.26667	-5
14.27500	-0
14.28333	3
14.29167	4
14.30000	2
14.30833	-2
14.31667	-5
14.32500	-6
14.33333	-5
14.34167	-3
14.35000	-1
14.35833	0
14.36667	-1
14.37500	-2
14.38333	-2
14.39167	-1
14.40000	1
14.40833	4
14.41667	5
14.42500	5
14.43333	2
14.44167	-2
14.45000	-7
14.45833	-10
14.46667	-12
14.47500	-12
14.48333	-11
14.49167	-10
14.50000	-9
14.50833	-9
14.51667	-9
14.52500	-8
14.53333	-6
14.54167	-4
14.55000	-4
14.55833	-6
14.56667	-9
14.57500	-14
14.58333	-18
14.59167	-21
14.60000	-22
14.60833	-21
14.61667	-19
14.62500	-16
14.63333	-13
14.64167	-12
14.65000	-11
14.65833	-10
14.66667	-9
14.67500	-6
14.68333	-3
14.69167	1
14.70000	3
14.70833	3
14.71667	2
14.72500	1
14.73333	-1
14.74167	-2
14.75000	-2
14.75833	-2
14.76667	-3
14.77500	-4
14.78333	-6
14.79167	-8
14.80000	-9
14.80833	-9
14.81667	-8
14.82500	-8
14.83333	-9
14.84167	-11
14.85000	-14
14.85833	-17
14.86667	-21
14.87500	-24
14.88333	-26
14.89167	-26
14.90000	-25
14.90833	-25
14.91667	-24
14.92500	-23
14.93333	-23
14.94167	-22
14.95000	-21
14.95833	-20
14.96667	-18
14.97500	-17
14.98333	-15
14.99167	-13
15.00000	-12
15.00833	-12
15.01667	-14
15.02500	-16
15.03333	-17
15.04167	-16
15.05000	-14
15.05833	-12
15.06667	-10
15.07500	-8
15.08333	-7
15.09167	-7
15.10000	-9
15.10833	-12
15.11667	-15
15.12500	-15
15.13333	-14
15.14167	-11
15.15000	-6
15.15833	-3
15.16667	-1
15.17500	-0
15.18333	1
15.19167	2
15.20000	4
15.20833	5
15.21667	5
15.22500	6
15.23333	8
15.24167	8
15.25000	7
15.25833	3
15.26667	-1
15.27500	-6
15.28333	-10
15.29167	-11
15.30000	-11
15.30833	-10
15.31667	-9
15.32500	-9
15.33333	-10
15.34167	-11
15.35000	-11
15.35833	-10
15.36667	-7
15.37500	-2
15.38333	4
15.39167	9
15.40000	11
15.40833	11
15.41667	9
15.42500	6
15.43333	2
15.44167	-1
15.45000	-5
15.45833	-9
15.46667	-11
15.47500	-12
15.48333	-11
15.49167	-11
15.50000	-10
15.50833	-10
15.51667	-10
15.52500	-8
15.53333	-5
15.54167	-3
15.55000	-2
15.55833	-3
15.56667	-5
15.57500	-6
15.58333	-8
15.59167	-9
15.60000	-10
15.60833	-12
15.61667	-13
15.62500	-13
15.63333	-12
15.64167	-11
15.65000	-10
15.65833	-8
15.66667	-7
15.67500	-6
15.68333	-7
15.69167	-8
15.70000	-10
15.70833	-9
15.71667	-8
15.72500	-7
15.73333	-5
15.74167	-4
15.75000	-4
15.75833	-3
15.76667	-4
15.77500	-5
15.78333	-7
15.79167	-10
15.80000	-12
15.80833	-13
15.81667	-13
15.82500	-13
15.83333	-14
15.84167	-15
15.85000	-17
15.85833	-19
15.86667	-21
15.87500	-23
15.88333	-24
15.89167	-23
15.90000	-22
15.90833	-21
15.91667	-21
15.92500	-20
15.93333	-21
15.94167	-21
15.95000	-19
15.95833	-18
15.96667	-16
15.97500	-15
15.98333	-14
15.99167	-12
16.00000	-10
16.00833	-9
16.01667	-8
16.02500	-8
16.03333	-10
16.04167	-14
16.05000	-20
16.05833	-24
16.06667	-26
16.07500	-25
16.08333	-23
16.09167	-21
16.10000	-22
16.10833	-24
16.11667	-27
16.12500	-27
16.13333	-25
16.14167	-22
16.15000	-17
16.15833	-13
16.16667	-11
16.17500	-10
16.18333	-11
16.19167	-12
16.20000	-12
16.20833	-12
16.21667	-11
16.22500	-9
16.23333	-7
16.24167	-4
16.25000	-1
16.25833	-0
16.26667	-1
16.27500	-2
16.28333	-3
16.29167	-5
16.30000	-7
16.30833	-9
16.31667	-11
16.32500	-13
16.33333	-15
16.34167	-16
16.35000	-16
16.35833	-15
16.36667	-14
16.37500	-13
16.38333	-13
16.39167	-13
16.40000	-14
16.40833	-16
16.41667	-18
16.42500	-19
16.43333	-19
16.44167	-18
16.45000	-17
16.45833	-17
16.46667	-18
16.47500	-19
16.48333	-20
16.49167	-19
16.50000	-18
16.50833	-18
16.51667	-17
16.52500	-18
16.53333	-20
16.54167	-20
16.55000	-18
16.55833	-16
16.56667	-12
16.57500	-9
16.58333	-7
16.59167	-6
16.60000	-7
16.60833	-9
16.61667	-12
16.62500	-13
16.63333	-14
16.64167	-15
16.65000	-18
16.65833	-20
16.66667	-22
16.67500	-22
16.68333	-22
16.69167	-22
16.70000	-21
16.70833	-22
16.71667	-23
16.72500	-22
16.73333	-20
16.74167	-18
16.75000	-18
16.75833	-18
16.76667	-20
16.77500	-23
16.78333	-26
16.79167	-30
16.80000	-33
16.80833	-35
16.81667	-34
16.82500	-31
16.83333	-27
16.84167	-23
16.85000	-19
16.85833	-16
16.86667	-14
16.87500	-11
16.88333	-9
16.89167	-7
16.90000	-5
16.90833	-2
16.91667	-0
16.92500	1
16.93333	-1
16.94167	-3
16.95000	-6
16.95833	-8
16.96667	-9
16.97500	-9
16.98333	-7
16.99167	-6
17.00000	-6
17.00833	-7
17.01667	-10
17.02500	-13
17.03333	-14
17.04167	-15
17.05000	-15
17.05833	-13
17.06667	-13
17.07500	-14
17.08333	-15
17.09167	-16
17.10000	-17
17.10833	-17
17.11667	-16
17.12500	-14
17.13333	-10
17.14167	-8
17.15000	-6
17.15833	-5
17.16667	-7
17.17500	-9
17.18333	-10
17.19167	-9
17.20000	-7
17.20833	-6
17.21667	-6
17.22500	-7
17.23333	-10
17.24167	-14
17.25000	-15
17.25833	-14
17.26667	-11
17.27500	-6
17.28333	-2
17.29167	0
17.30000	1
17.30833	1
17.31667	-1
17.32500	-4
17.33333	-8
17.34167	-10
17.35000	-9
17.35833	-7
17.36667	-4
17.37500	-2
17.38333	-4
17.39167	-9
17.40000	-14
17.40833	-17
17.41667	-18
17.42500	-17
17.43333	-13
17.44167	-11
17.45000	-10
17.45833	-11
17.46667	-14
17.47500	-16
17.48333	-17
17.49167	-16
17.50000	-14
17.50833	-12
17.51667	-11
17.52500	-10
17.53333	-9
17.54167	-9
17.55000	-10
17.55833	-13
17.56667	-16
17.57500	-19
17.58333	-21
17.59167	-20
17.60000	-18
17.60833	-14
17.61667	-11
17.62500	-9
17.63333	-9
17.64167	-9
17.65000	-9
17.65833	-10
17.66667	-10
17.67500	-9
17.68333	-7
17.69167	-5
17.70000	-4
17.70833	-4
17.71667	-5
17.72500	-7
17.73333	-10
17.74167	-12
17.75000	-13
17.75833	-14
17.76667	-15
17.77500	-16
17.78333	-17
17.79167	-16
17.80000	-14
17.80833	-11
17.81667	-9
17.82500	-8
17.83333	-10
17.84167	-11
17.85000	-12
17.85833	-10
17.86667	-7
17.87500	-3
17.88333	-1
17.89167	-1
17.90000	-3
17.90833	-6
17.91667	-8
17.92500	-7
17.93333	-3
17.94167	2
17.95000	6
17.95833	9
17.96667	8
17.97500	5
17.98333	1
17.99167	-2
18.00000	-5
18.00833	-7
18.01667	-8
18.02500	-8
18.03333	-8
18.04167	-7
18.05000	-7
18.05833	-7
18.06667	-6
18.07500	-5
18.08333	-4
18.09167	-4
18.10000	-5
18.10833	-6
18.11667	-7
18.12500	-9
18.13333	-9
18.14167	-9
18.15000	-7
18.15833	-4
18.16667	-1
18.17500	2
18.18333	3
18.19167	2
18.20000	-0
18.20833	-3
18.21667	-6
18.22500	-10
18.23333	-13
18.24167	-15
18.25000	-15
18.25833	-15
18.26667	-14
18.27500	-13
18.28333	-12
18.29167	-12
18.30000	-13
18.30833	-12
18.31667	-11
18.32500	-10
18.33333	-10
18.34167	-9
18.35000	-9
18.35833	-8
18.36667	-7
18.37500	-7
18.38333	-8
18.39167	-10
18.40000	-12
18.40833	-13
18.41667	-13
18.42500	-13
18.43333	-13
18.44167	-12
18.45000	-12
18.45833	-12
18.46667	-10
18.47500	-6
18.48333	-2
18.49167	3
18.50000	7
18.50833	10
18.51667	13
18.52500	14
18.53333	13
18.54167	10
18.55000	6
18.55833	1
18.56667	-4
18.57500	-9
18.58333	-12
18.59167	-14
18.60000	-15
18.60833	-16
18.61667	-16
18.62500	-18
18.63333	-19
18.64167	-20
18.65000	-19
18.65833	-18
18.66667	-18
18.67500	-16
18.68333	-15
18.69167	-14
18.70000	-13
18.70833	-12
18.71667	-10
18.72500	-8
18.73333	-5
18.74167	-3
18.75000	-2
18.75833	-2
18.76667	-2
18.77500	-2
18.78333	-2
18.79167	-3
18.80000	-5
18.80833	-8
18.81667	-10
18.82500	-12
18.83333	-11
18.84167	-9
18.85000	-5
18.85833	-1
18.86667	5
18.87500	11
18.88333	14
18.89167	15
18.90000	14
18.90833	9
18.91667	5
18.92500	1
18.93333	-0
18.94167	-1
18.95000	-2
18.95833	-2
18.96667	-1
18.97500	1
18.98333	3
18.99167	5
19.00000	5
19.00833	3
19.01667	-0
19.02500	-4
19.03333	-6
19.04167	-8
19.05000	-10
19.05833	-10
19.06667	-8
19.07500	-5
19.08333	-1
19.09167	3
19.10000	6
19.10833	7
19.11667	7
19.12500	6
19.13333	6
19.14167	6
19.15000	6
19.15833	5
19.16667	4
19.17500	1
19.18333	-2
19.19167	-4
19.20000	-5
19.20833	-5
19.21667	-4
19.22500	-1
19.23333	4
19.24167	9
19.25000	15
19.25833	19
19.26667	22
19.27500	23
19.28333	24
19.29167	23
19.30000	22
19.30833	21
19.31667	20
19.32500	18
19.33333	18
19.34167	18
19.35000	18
19.35833	17
19.36667	16
19.37500	14
19.38333	11
19.39167	8
19.40000	6
19.40833	6
19.41667	7
19.42500	9
19.43333	12
19.44167	16
19.45000	20
19.45833	22
19.46667	22
19.47500	20
19.48333	18
19.49167	17
19.50000	17
19.50833	18
19.51667	20
19.52500	21
19.53333	20
19.54167	18
19.55000	16
19.55833	13
19.56667	11
19.57500	10
19.58333	10
19.59167	11
19.60000	13
19.60833	14
19.61667	15
19.62500	16
19.63333	17
19.64167	19
19.65000	20
19.65833	22
19.66667	25
19.67500	27
19.68333	29
19.69167	29
19.70000	29
19.70833	27
19.71667	27
19.72500	27
19.73333	28
19.74167	29
19.75000	29
19.75833	28
19.76667	28
19.77500	29
19.78333	29
19.79167	30
19.80000	32
19.80833	34
19.81667	36
19.82500	38
19.83333	39
19.84167	39
19.85000	37
19.85833	34
19.86667	34
19.87500	37
19.88333	40
19.89167	45
19.90000	49
19.90833	52
19.91667	53
19.92500	54
19.93333	54
19.94167	54
19.95000	56
19.95833	57
19.96667	57
19.97500	56
19.98333	54
19.99167	52
20.00000	53
20.00833	58
20.01667	64
20.02500	69
20.03333	74
20.04167	77
20.05000	80
20.05833	83
20.06667	86
20.07500	89
20.08333	91
20.09167	90
20.10000	90
20.10833	93
20.11667	97
20.12500	105
20.13333	115
20.14167	122
20.15000	128
20.15833	132
20.16667	134
20.17500	136
20.18333	138
20.19167	142
20.20000	147
20.20833	152
20.21667	157
20.22500	159
20.23333	160
20.24167	160
20.25000	159
20.25833	160
20.26667	163
20.27500	167
20.28333	171
20.29167	176
20.30000	181
20.30833	187
20.31667	194
20.32500	200
20.33333	207
20.34167	213
20.35000	218
20.35833	223
20.36667	227
20.37500	232
20.38333	239
20.39167	246
20.40000	253
20.40833	260
20.41667	264
20.42500	267
20.43333	269
20.44167	272
20.45000	277
20.45833	284
20.46667	294
20.47500	305
20.48333	316
20.49167	327
20.50000	335
20.50833	343
20.51667	350
20.52500	358
20.53333	369
20.54167	383
20.55000	400
20.55833	417
20.56667	432
20.57500	444
20.58333	453
20.59167	461
20.60000	469
20.60833	479
20.61667	490
20.62500	504
20.63333	519
20.64167	533
20.65000	547
20.65833	561
20.66667	573
20.67500	586
20.68333	599
20.69167	613
20.70000	626
20.70833	640
20.71667	654
20.72500	669
20.73333	685
20.74167	703
20.75000	723
20.75833	743
20.76667	764
20.77500	785
20.78333	803
20.79167	819
20.80000	837
20.80833	858
20.81667	883
20.82500	910
20.83333	937
20.84167	962
20.85000	984
20.85833	1004
20.86667	1023
20.87500	1042
20.88333	1062
20.89167	1084
20.90000	1106
20.90833	1130
20.91667	1154
20.92500	1181
20.93333	1209
20.94167	1235
20.95000	1261
20.95833	1287
20.96667	1313
20.97500	1342
20.98333	1376
20.99167	1414
21.00000	1452
21.00833	1488
21.01667	1521
21.02500	1550
21.03333	1579
21.04167	1607
21.05000	1637
21.05833	1669
21.06667	1702
21.07500	1736
21.08333	1772
21.09167	1810
21.10000	1848
21.10833	1887
21.11667	1926
21.12500	1965
21.13333	2003
21.14167	2041
21.15000	2079
21.15833	2117
21.16667	2155
21.17500	2195
21.18333	2234
21.19167	2275
21.20000	2315
21.20833	2357
21.21667	2398
21.22500	2439
21.23333	2479
21.24167	2518
21.25000	2557
21.25833	2598
21.26667	2643
21.27500	2691
21.28333	2742
21.29167	2794
21.30000	2841
21.30833	2884
21.31667	2923
21.32500	2960
21.33333	2998
21.34167	3038
21.35000	3084
21.35833	3131
21.36667	3180
21.37500	3230
21.38333	3279
21.39167	3328
21.40000	3375
21.40833	3423
21.41667	3471
21.42500	3518
21.43333	3565
21.44167	3611
21.45000	3657
21.45833	3700
21.46667	3740
21.47500	3778
21.48333	3816
21.49167	3854
21.50000	3892
21.50833	3934
21.51667	3977
21.52500	4019
21.53333	4060
21.54167	4099
21.55000	4136
21.55833	4170
21.56667	4205
21.57500	4239
21.58333	4274
21.59167	4310
21.60000	4344
21.60833	4375
21.61667	4404
21.62500	4432
21.63333	4459
21.64167	4484
21.65000	4509
21.65833	4530
21.66667	4550
21.67500	4568
21.68333	4584
21.69167	4600
21.70000	4615
21.70833	4630
21.71667	4644
21.72500	4656
21.73333	4668
21.74167	4678
21.75000	4686
21.75833	4692
21.76667	4695
21.77500	4696
21.78333	4694
21.79167	4690
21.80000	4685
21.80833	4679
21.81667	4672
21.82500	4665
21.83333	4655
21.84167	4643
21.85000	4629
21.85833	4613
21.86667	4597
21.87500	4580
21.88333	4562
21.89167	4542
21.90000	4521
21.90833	4497
21.91667	4472
21.92500	4446
21.93333	4418
21.94167	4389
21.95000	4358
21.95833	4326
21.96667	4293
21.97500	4259
21.98333	4225
21.99167	4191
22.00000	4158
22.00833	4124
22.01667	4090
22.02500	4055
22.03333	4020
22.04167	3984
22.05000	3947
22.05833	3910
22.06667	3873
22.07500	3837
22.08333	3799
22.09167	3760
22.10000	3721
22.10833	3682
22.11667	3643
22.12500	3605
22.13333	3568
22.14167	3533
22.15000	3498
22.15833	3465
22.16667	3432
22.17500	3399
22.18333	3366
22.19167	3332
22.20000	3300
22.20833	3269
22.21667	3238
22.22500	3206
22.23333	3173
22.24167	3140
22.25000	3105
22.25833	3072
22.26667	3042
22.27500	3013
22.28333	2986
22.29167	2959
22.30000	2933
22.30833	2907
22.31667	2880
22.32500	2853
22.33333	2825
22.34167	2800
22.35000	2778
22.35833	2758
22.36667	2739
22.37500	2720
22.38333	2701
22.39167	2683
22.40000	2667
22.40833	2654
22.41667	2642
22.42500	2629
22.43333	2616
22.44167	2602
22.45000	2589
22.45833	2576
22.46667	2563
22.47500	2551
22.48333	2536
22.49167	2520
22.50000	2505
22.50833	2492
22.51667	2481
22.52500	2473
22.53333	2465
22.54167	2457
22.55000	2448
22.55833	2440
22.56667	2435
22.57500	2431
22.58333	2428
22.59167	2425
22.60000	2423
22.60833	2421
22.61667	2418
22.62500	2413
22.63333	2407
22.64167	2401
22.65000	2395
22.65833	2391
22.66667	2388
22.67500	2389
22.68333	2392
22.69167	2397
22.70000	2402
22.70833	2407
22.71667	2410
22.72500	2411
22.73333	2409
22.74167	2408
22.75000	2407
22.75833	2407
22.76667	2407
22.77500	2406
22.78333	2403
22.79167	2399
22.80000	2393
22.80833	2388
22.81667	2384
22.82500	2383
22.83333	2385
22.84167	2389
22.85000	2395
22.85833	2401
22.86667	2406
22.87500	2410
22.88333	2413
22.89167	2416
22.90000	2419
22.90833	2421
22.91667	2423
22.92500	2425
22.93333	2425
22.94167	2425
22.95000	2425
22.95833	2426
22.96667	2428
22.97500	2432
22.98333	2436
22.99167	2440
23.00000	2445
23.00833	2450
23.01667	2455
23.02500	2460
23.03333	2464
23.04167	2466
23.05000	2466
23.05833	2465
23.06667	2464
23.07500	2464
23.08333	2464
23.09167	2464
23.10000	2465
23.10833	2469
23.11667	2473
23.12500	2478
23.13333	2482
23.14167	2485
23.15000	2487
23.15833	2488
23.16667	2489
23.17500	2491
23.18333	2494
23.19167	2497
23.20000	2501
23.20833	2509
23.21667	2516
23.22500	2522
23.23333	2525
23.24167	2527
23.25000	2528
23.25833	2530
23.26667	2533
23.27500	2538
23.28333	2543
23.29167	2548
23.30000	2553
23.30833	2558
23.31667	2564
23.32500	2568
23.33333	2570
23.34167	2569
23.35000	2565
23.35833	2561
23.36667	2559
23.37500	2559
23.38333	2561
23.39167	2564
23.40000	2568
23.40833	2573
23.41667	2578
23.42500	2585
23.43333	2592
23.44167	2600
23.45000	2607
23.45833	2614
23.46667	2618
23.47500	2622
23.48333	2624
23.49167	2627
23.50000	2631
23.50833	2637
23.51667	2644
23.52500	2651
23.53333	2657
23.54167	2661
23.55000	2664
23.55833	2667
23.56667	2669
23.57500	2670
23.58333	2671
23.59167	2672
23.60000	2672
23.60833	2672
23.61667	2673
23.62500	2676
23.63333	2680
23.64167	2683
23.65000	2686
23.65833	2687
23.66667	2687
23.67500	2687
23.68333	2687
23.69167	2688
23.70000	2690
23.70833	2692
23.71667	2693
23.72500	2694
23.73333	2694
23.74167	2692
23.75000	2691
23.75833	2689
23.76667	2687
23.77500	2685
23.78333	2683
23.79167	2682
23.80000	2683
23.80833	2683
23.81667	2684
23.82500	2684
23.83333	2684
23.84167	2684
23.85000	2683
23.85833	2682
23.86667	2680
23.87500	2677
23.88333	2672
23.89167	2666
23.90000	2659
23.90833	2652
23.91667	2646
23.92500	2642
23.93333	2638
23.94167	2635
23.95000	2630
23.95833	2626
23.96667	2620
23.97500	2615
23.98333	2609
23.99167	2601
24.00000	2592
24.00833	2582
24.01667	2571
24.02500	2560
24.03333	2551
24.04167	2543
24.05000	2536
24.05833	2530
24.06667	2525
24.07500	2519
24.08333	2511
24.09167	2502
24.10000	2492
24.10833	2481
24.11667	2472
24.12500	2465
24.13333	2457
24.14167	2447
24.15000	2435
24.15833	2423
24.16667	2411
24.17500	2402
24.18333	2394
24.19167	2388
24.20000	2382
24.20833	2374
24.21667	2365
24.22500	2355
24.23333	2345
24.24167	2335
24.25000	2325
24.25833	2315
24.26667	2303
24.27500	2292
24.28333	2280
24.29167	2268
24.30000	2257
24.30833	2247
24.31667	2238
24.32500	2230
24.33333	2222
24.34167	2215
24.35000	2208
24.35833	2203
24.36667	2197
24.37500	2192
24.38333	2185
24.39167	2178
24.40000	2171
24.40833	2162
24.41667	2153
24.42500	2144
24.43333	2135
24.44167	2126
24.45000	2118
24.45833	2110
24.46667	2100
24.47500	2090
24.48333	2080
24.49167	2070
24.50000	2061
24.50833	2053
24.51667	2048
24.52500	2043
24.53333	2040
24.54167	2036
24.55000	2032
24.55833	2027
24.56667	2020
24.57500	2012
24.58333	2003
24.59167	1993
24.60000	1982
24.60833	1973
24.61667	1964
24.62500	1954
24.63333	1944
24.64167	1934
24.65000	1923
24.65833	1912
24.66667	1902
24.67500	1892
24.68333	1881
24.69167	1870
24.70000	1859
24.70833	1847
24.71667	1835
24.72500	1824
24.73333	1815
24.74167	1807
24.75000	1801
24.75833	1794
24.76667	1787
24.77500	1777
24.78333	1765
24.79167	1751
24.80000	1737
24.80833	1725
24.81667	1715
24.82500	1704
24.83333	1694
24.84167	1683
24.85000	1671
24.85833	1658
24.86667	1646
24.87500	1635
24.88333	1624
24.89167	1612
24.90000	1601
24.90833	1590
24.91667	1580
24.92500	1571
24.93333	1562
24.94167	1554
24.95000	1545
24.95833	1536
24.96667	1525
24.97500	1512
24.98333	1500
24.99167	1489
25.00000	1478
25.00833	1468
25.01667	1457
25.02500	1444
25.03333	1432
25.04167	1421
25.05000	1411
25.05833	1401
25.06667	1391
25.07500	1383
25.08333	1377
25.09167	1372
25.10000	1367
25.10833	1361
25.11667	1353
25.12500	1341
25.13333	1326
25.14167	1312
25.15000	1298
25.15833	1287
25.16667	1278
25.17500	1271
25.18333	1267
25.19167	1265
25.20000	1263
25.20833	1261
25.21667	1257
25.22500	1250
25.23333	1241
25.24167	1232
25.25000	1223
25.25833	1215
25.26667	1206
25.27500	1197
25.28333	1189
25.29167	1182
25.30000	1177
25.30833	1174
25.31667	1169
25.32500	1163
25.33333	1154
25.34167	1144
25.35000	1137
25.35833	1132
25.36667	1129
25.37500	1127
25.38333	1126
25.39167	1123
25.40000	1121
25.40833	1118
25.41667	1115
25.42500	1110
25.43333	1104
25.44167	1098
25.45000	1093
25.45833	1091
25.46667	1089
25.47500	1089
25.48333	1088
25.49167	1086
25.50000	1084
25.50833	1081
25.51667	1079
25.52500	1076
25.53333	1073
25.54167	1072
25.55000	1071
25.55833	1070
25.56667	1069
25.57500	1067
25.58333	1066
25.59167	1066
25.60000	1067
25.60833	1067
25.61667	1065
25.62500	1060
25.63333	1054
25.64167	1048
25.65000	1043
25.65833	1039
25.66667	1036
25.67500	1034
25.68333	1032
25.69167	1030
25.70000	1029
25.70833	1029
25.71667	1028
25.72500	1027
25.73333	1024
25.74167	1020
25.75000	1017
25.75833	1014
25.76667	1014
25.77500	1016
25.78333	1016
25.79167	1016
25.80000	1014
25.80833	1011
25.81667	1008
25.82500	1005
25.83333	1003
25.84167	1003
25.85000	1005
25.85833	1007
25.86667	1008
25.87500	1007
25.88333	1003
25.89167	998
25.90000	992
25.90833	986
25.91667	981
25.92500	978
25.93333	977
25.94167	976
25.95000	976
25.95833	976
25.96667	975
25.97500	974
25.98333	973
25.99167	973
26.00000	973
26.00833	974
26.01667	976
26.02500	977
26.03333	978
26.04167	978
26.05000	975
26.05833	971
26.06667	966
26.07500	962
26.08333	959
26.09167	959
26.10000	959
26.10833	958
26.11667	956
26.12500	952
26.13333	947
26.14167	941
26.15000	935
26.15833	929
26.16667	924
26.17500	919
26.18333	916
26.19167	915
26.20000	913
26.20833	911
26.21667	909
26.22500	908
26.23333	907
26.24167	908
26.25000	910
26.25833	911
26.26667	911
26.27500	910
26.28333	908
26.29167	906
26.30000	903
26.30833	900
26.31667	898
26.32500	898
26.33333	899
26.34167	902
26.35000	907
26.35833	909
26.36667	907
26.37500	903
26.38333	899
26.39167	897
26.40000	896
26.40833	896
26.41667	897
26.42500	897
26.43333	895
26.44167	892
26.45000	890
26.45833	889
26.46667	889
26.47500	891
26.48333	892
26.49167	893
26.50000	895
26.50833	897
26.51667	897
26.52500	897
26.53333	895
26.54167	892
26.55000	889
26.55833	886
26.56667	886
26.57500	887
26.58333	889
26.59167	890
26.60000	889
26.60833	888
26.61667	888
26.62500	889
26.63333	891
26.64167	893
26.65000	893
26.65833	892
26.66667	891
26.67500	889
26.68333	889
26.69167	890
26.70000	892
26.70833	895
26.71667	898
26.72500	899
26.73333	899
26.74167	898
26.75000	897
26.75833	896
26.76667	895
26.77500	896
26.78333	898
26.79167	902
26.80000	906
26.80833	912
26.81667	917
26.82500	922
26.83333	925
26.84167	928
26.85000	929
26.85833	929
26.86667	928
26.87500	927
26.88333	925
26.89167	923
26.90000	920
26.90833	918
26.91667	916
26.92500	916
26.93333	918
26.94167	923
26.95000	928
26.95833	931
26.96667	932
26.97500	930
26.98333	928
26.99167	926
27.00000	925
27.00833	927
27.01667	931
27.02500	936
27.03333	939
27.04167	942
27.05000	945
27.05833	946
27.06667	946
27.07500	944
27.08333	941
27.09167	936
27.10000	932
27.10833	930
27.11667	928
27.12500	928
27.13333	930
27.14167	930
27.15000	929
27.15833	925
27.16667	920
27.17500	915
27.18333	914
27.19167	915
27.20000	917
27.20833	918
27.21667	918
27.22500	916
27.23333	914
27.24167	913
27.25000	913
27.25833	915
27.26667	916
27.27500	916
27.28333	915
27.29167	913
27.30000	911
27.30833	909
27.31667	907
27.32500	905
27.33333	905
27.34167	905
27.35000	904
27.35833	902
27.36667	900
27.37500	898
27.38333	898
27.39167	899
27.40000	901
27.40833	903
27.41667	905
27.42500	905
27.43333	903
27.44167	899
27.45000	894
27.45833	888
27.46667	884
27.47500	882
27.48333	881
27.49167	883
27.50000	886
27.50833	887
27.51667	887
27.52500	887
27.53333	886
27.54167	885
27.55000	885
27.55833	885
27.56667	885
27.57500	884
27.58333	884
27.59167	884
27.60000	883
27.60833	883
27.61667	883
27.62500	882
27.63333	881
27.64167	881
27.65000	882
27.65833	883
27.66667	884
27.67500	886
27.68333	888
27.69167	890
27.70000	891
27.70833	893
27.71667	894
27.72500	895
27.73333	896
27.74167	897
27.75000	899
27.75833	902
27.76667	907
27.77500	912
27.78333	916
27.79167	917
27.80000	916
27.80833	912
27.81667	908
27.82500	905
27.83333	904
27.84167	905
27.85000	906
27.85833	909
27.86667	911
27.87500	914
27.88333	917
27.89167	919
27.90000	920
27.90833	921
27.91667	921
27.92500	920
27.93333	918
27.94167	917
27.95000	919
27.95833	921
27.96667	926
27.97500	930
27.98333	932
27.99167	930
28.00000	927
28.00833	924
28.01667	922
28.02500	923
28.03333	928
28.04167	934
28.05000	941
28.05833	948
28.06667	953
28.07500	957
28.08333	959
28.09167	959
28.10000	958
28.10833	958
28.11667	958
28.12500	959
28.13333	961
28.14167	964
28.15000	967
28.15833	969
28.16667	970
28.17500	969
28.18333	970
28.19167	972
28.20000	976
28.20833	981
28.21667	986
28.22500	990
28.23333	995
28.24167	998
28.25000	1001
28.25833	1003
28.26667	1005
28.27500	1005
28.28333	1005
28.29167	1004
28.30000	1002
28.30833	1000
28.31667	1000
28.32500	1000
28.33333	1002
28.34167	1003
28.35000	1004
28.35833	1004
28.36667	1004
28.37500	1004
28.38333	1006
28.39167	1007
28.40000	1009
28.40833	1012
28.41667	1015
28.42500	1019
28.43333	1023
28.44167	1027
28.45000	1032
28.45833	1036
28.46667	1038
28.47500	1038
28.48333	1037
28.49167	1035
28.50000	1034
28.50833	1035
28.51667	1037
28.52500	1040
28.53333	1042
28.54167	1043
28.55000	1043
28.55833	1043
28.56667	1043
28.57500	1044
28.58333	1046
28.59167	1046
28.60000	1046
28.60833	1045
28.61667	1044
28.62500	1044
28.63333	1045
28.64167	1047
28.65000	1051
28.65833	1055
28.66667	1058
28.67500	1061
28.68333	1063
28.69167	1064
28.70000	1066
28.70833	1068
28.71667	1071
28.72500	1072
28.73333	1073
28.74167	1074
28.75000	1076
28.75833	1078
28.76667	1080
28.77500	1082
28.78333	1083
28.79167	1086
28.80000	1091
28.80833	1096
28.81667	1102
28.82500	1107
28.83333	1112
28.84167	1116
28.85000	1118
28.85833	1120
28.86667	1120
28.87500	1119
28.88333	1119
28.89167	1121
28.90000	1126
28.90833	1133
28.91667	1140
28.92500	1145
28.93333	1148
28.94167	1149
28.95000	1151
28.95833	1153
28.96667	1155
28.97500	1157
28.98333	1160
28.99167	1163
29.00000	1167
29.00833	1170
29.01667	1172
29.02500	1173
29.03333	1172
29.04167	1173
29.05000	1175
29.05833	1179
29.06667	1185
29.07500	1192
29.08333	1200
29.09167	1206
29.10000	1210
29.10833	1211
29.11667	1212
29.12500	1216
29.13333	1221
29.14167	1228
29.15000	1235
29.15833	1240
29.16667	1243
29.17500	1245
29.18333	1247
29.19167	1251
29.20000	1257
29.20833	1266
29.21667	1276
29.22500	1286
29.23333	1296
29.24167	1304
29.25000	1310
29.25833	1315
29.26667	1319
29.27500	1324
29.28333	1330
29.29167	1338
29.30000	1346
29.30833	1354
29.31667	1361
29.32500	1367
29.33333	1372
29.34167	1379
29.35000	1387
29.35833	1398
29.36667	1410
29.37500	1423
29.38333	1436
29.39167	1449
29.40000	1461
29.40833	1473
29.41667	1485
29.42500	1496
29.43333	1506
29.44167	1516
29.45000	1526
29.45833	1537
29.46667	1548
29.47500	1561
29.48333	1575
29.49167	1590
29.50000	1607
29.50833	1627
29.51667	1649
29.52500	1672
29.53333	1696
29.54167	1718
29.55000	1738
29.55833	1758
29.56667	1778
29.57500	1800
29.58333	1824
29.59167	1850
29.60000	1877
29.60833	1903
29.61667	1931
29.62500	1960
29.63333	1990
29.64167	2021
29.65000	2055
29.65833	2088
29.66667	2121
29.67500	2154
29.68333	2189
29.69167	2226
29.70000	2265
29.70833	2308
29.71667	2353
29.72500	2399
29.73333	2446
29.74167	2494
29.75000	2543
29.75833	2594
29.76667	2649
29.77500	2703
29.78333	2757
29.79167	2810
29.80000	2863
29.80833	2920
29.81667	2979
29.82500	3043
29.83333	3112
29.84167	3183
29.85000	3256
29.85833	3327
29.86667	3400
29.87500	3474
29.88333	3550
29.89167	3629
29.90000	3708
29.90833	3791
29.91667	3873
29.92500	3955
29.93333	4037
29.94167	4118
29.95000	4204
29.95833	4289
29.96667	4378
29.97500	4469
29.98333	4559
29.99167	4650
30.00000	4738
30.00833	4826
30.01667	4912
30.02500	4998
30.03333	5086
30.04167	5175
30.05000	5268
30.05833	5361
30.06667	5458
30.07500	5553
30.08333	5647
30.09167	5739
30.10000	5827
30.10833	5915
30.11667	6001
30.12500	6088
30.13333	6175
30.14167	6259
30.15000	6343
30.15833	6423
30.16667	6501
30.17500	6576
30.18333	6649
30.19167	6721
30.20000	6790
30.20833	6857
30.21667	6921
30.22500	6982
30.23333	7041
30.24167	7097
30.25000	7152
30.25833	7203
30.26667	7252
30.27500	7298
30.28333	7341
30.29167	7381
30.30000	7415
30.30833	7446
30.31667	7471
30.32500	7492
30.33333	7509
30.34167	7524
30.35000	7536
30.35833	7544
30.36667	7549
30.37500	7550
30.38333	7545
30.39167	7536
30.40000	7523
30.40833	7507
30.41667	7488
30.42500	7466
30.43333	7442
30.44167	7417
30.45000	7389
30.45833	7359
30.46667	7326
30.47500	7291
30.48333	7250
30.49167	7204
30.50000	7155
30.50833	7102
30.51667	7047
30.52500	6989
30.53333	6929
30.54167	6868
30.55000	6805
30.55833	6743
30.56667	6678
30.57500	6612
30.58333	6544
30.59167	6471
30.60000	6397
30.60833	6319
30.61667	6241
30.62500	6163
30.63333	6084
30.64167	6009
30.65000	5933
30.65833	5860
30.66667	5784
30.67500	5707
30.68333	5628
30.69167	5547
30.70000	5467
30.70833	5385
30.71667	5303
30.72500	5219
30.73333	5132
30.74167	5047
30.75000	4961
30.75833	4879
30.76667	4800
30.77500	4724
30.78333	4650
30.79167	4576
30.80000	4503
30.80833	4426
30.81667	4350
30.82500	4274
30.83333	4199
30.84167	4127
30.85000	4056
30.85833	3988
30.86667	3921
30.87500	3855
30.88333	3790
30.89167	3723
30.90000	3658
30.90833	3590
30.91667	3525
30.92500	3461
30.93333	3399
30.94167	3339
30.95000	3281
30.95833	3225
30.96667	3169
30.97500	3115
30.98333	3060
30.99167	3005
31.00000	2953
31.00833	2902
31.01667	2853
31.02500	2805
31.03333	2759
31.04167	2712
31.05000	2665
31.05833	2620
31.06667	2577
31.07500	2537
31.08333	2499
31.09167	2460
31.10000	2421
31.10833	2382
31.11667	2343
31.12500	2306
31.13333	2270
31.14167	2238
31.15000	2207
31.15833	2179
31.16667	2153
31.17500	2127
31.18333	2099
31.19167	2068
31.20000	2037
31.20833	2004
31.21667	1972
31.22500	1942
31.23333	1914
31.24167	1887
31.25000	1861
31.25833	1837
31.26667	1812
31.27500	1790
31.28333	1771
31.29167	1755
31.30000	1741
31.30833	1728
31.31667	1713
31.32500	1695
31.33333	1675
31.34167	1653
31.35000	1631
31.35833	1610
31.36667	1591
31.37500	1572
31.38333	1555
31.39167	1539
31.40000	1524
31.40833	1510
31.41667	1498
31.42500	1488
31.43333	1478
31.44167	1468
31.45000	1457
31.45833	1447
31.46667	1438
31.47500	1430
31.48333	1422
31.49167	1413
31.50000	1403
31.50833	1392
31.51667	1379
31.52500	1366
31.53333	1353
31.54167	1340
31.55000	1327
31.55833	1316
31.56667	1306
31.57500	1297
31.58333	1291
31.59167	1285
31.60000	1280
31.60833	1274
31.61667	1269
31.62500	1263
31.63333	1258
31.64167	1254
31.65000	1251
31.65833	1248
31.66667	1245
31.67500	1241
31.68333	1236
31.69167	1230
31.70000	1223
31.70833	1215
31.71667	1208
31.72500	1200
31.73333	1193
31.74167	1187
31.75000	1183
31.75833	1181
31.76667	1182
31.77500	1183
31.78333	1183
31.79167	1183
31.80000	1181
31.80833	1179
31.81667	1178
31.82500	1177
31.83333	1176
31.84167	1173
31.85000	1169
31.85833	1165
31.86667	1161
31.87500	1157
31.88333	1155
31.89167	1155
31.90000	1157
31.90833	1158
31.91667	1159
31.92500	1160
31.93333	1161
31.94167	1162
31.95000	1164
31.95833	1167
31.96667	1170
31.97500	1175
31.98333	1180
31.99167	1185
32.00000	1190
32.00833	1195
32.01667	1200
32.02500	1205
32.03333	1211
32.04167	1218
32.05000	1226
32.05833	1234
32.06667	1242
32.07500	1249
32.08333	1255
32.09167	1261
32.10000	1269
32.10833	1279
32.11667	1291
32.12500	1303
32.13333	1317
32.14167	1330
32.15000	1343
32.15833	1356
32.16667	1370
32.17500	1385
32.18333	1402
32.19167	1422
32.20000	1442
32.20833	1463
32.21667	1483
32.22500	1502
32.23333	1520
32.24167	1540
32.25000	1563
32.25833	1588
32.26667	1615
32.27500	1644
32.28333	1674
32.29167	1705
32.30000	1738
32.30833	1774
32.31667	1811
32.32500	1849
32.33333	1887
32.34167	1923
32.35000	1959
32.35833	1996
32.36667	2036
32.37500	2079
32.38333	2126
32.39167	2177
32.40000	2229
32.40833	2285
32.41667	2341
32.42500	2399
32.43333	2458
32.44167	2519
32.45000	2583
32.45833	2647
32.46667	2716
32.47500	2788
32.48333	2864
32.49167	2944
32.50000	3023
32.50833	3104
32.51667	3185
32.52500	3268
32.53333	3354
32.54167	3444
32.55000	3541
32.55833	3641
32.56667	3746
32.57500	3853
32.58333	3961
32.59167	4074
32.60000	4187
32.60833	4305
32.61667	4426
32.62500	4553
32.63333	4685
32.64167	4818
32.65000	4955
32.65833	5090
32.66667	5227
32.67500	5364
32.68333	5503
32.69167	5646
32.70000	5788
32.70833	5938
32.71667	6089
32.72500	6247
32.73333	6409
32.74167	6572
32.75000	6741
32.75833	6905
32.76667	7072
32.77500	7247
32.78333	7423
32.79167	7588
32.80000	7744
32.80833	7903
32.81667	8061
32.82500	8223
32.83333	8397
32.84167	8576
32.85000	8746
32.85833	8904
32.86667	9063
32.87500	9231
32.88333	9399
32.89167	9553
32.90000	9698
32.90833	9846
32.91667	9992
32.92500	10136
32.93333	10280
32.94167	10417
32.95000	10552
32.95833	10681
32.96667	10810
32.97500	10944
32.98333	11075
32.99167	11194
33.00000	11300
33.00833	11404
33.01667	11502
33.02500	11596
33.03333	11686
33.04167	11770
33.05000	11851
33.05833	11923
33.06667	11990
33.07500	12049
33.08333	12101
33.09167	12151
33.10000	12196
33.10833	12234
33.11667	12264
33.12500	12287
33.13333	12304
33.14167	12313
33.15000	12314
33.15833	12307
33.16667	12294
33.17500	12274
33.18333	12250
33.19167	12221
33.20000	12187
33.20833	12145
33.21667	12097
33.22500	12044
33.23333	11978
33.24167	11903
33.25000	11825
33.25833	11747
33.26667	11664
33.27500	11576
33.28333	11485
33.29167	11388
33.30000	11289
33.30833	11182
33.31667	11073
33.32500	10958
33.33333	10838
33.34167	10717
33.35000	10591
33.35833	10465
33.36667	10332
33.37500	10198
33.38333	10061
33.39167	9919
33.40000	9780
33.40833	9638
33.41667	9496
33.42500	9349
33.43333	9198
33.44167	9048
33.45000	8894
33.45833	8744
33.46667	8592
33.47500	8443
33.48333	8295
33.49167	8144
33.50000	7998
33.50833	7848
33.51667	7700
33.52500	7552
33.53333	7403
33.54167	7256
33.55000	7104
33.55833	6956
33.56667	6810
33.57500	6667
33.58333	6528
33.59167	6389
33.60000	6254
33.60833	6118
33.61667	5985
33.62500	5854
33.63333	5722
33.64167	5594
33.65000	5463
33.65833	5337
33.66667	5213
33.67500	5092
33.68333	4977
33.69167	4862
33.70000	4752
33.70833	4642
33.71667	4533
33.72500	4423
33.73333	4313
33.74167	4205
33.75000	4098
33.75833	3996
33.76667	3898
33.77500	3805
33.78333	3714
33.79167	3625
33.80000	3540
33.80833	3454
33.81667	3371
33.82500	3290
33.83333	3210
33.84167	3131
33.85000	3052
33.85833	2975
33.86667	2897
33.87500	2820
33.88333	2746
33.89167	2675
33.90000	2609
33.90833	2546
33.91667	2487
33.92500	2429
33.93333	2372
33.94167	2316
33.95000	2259
33.95833	2204
33.96667	2150
33.97500	2096
33.98333	2044
33.99167	1992
34.00000	1943
34.00833	1896
34.01667	1850
34.02500	1806
34.03333	1763
34.04167	1720
34.05000	1677
34.05833	1634
34.06667	1593
34.07500	1553
34.08333	1517
34.09167	1483
34.10000	1451
34.10833	1421
34.11667	1392
34.12500	1363
34.13333	1333
34.14167	1304
34.15000	1274
34.15833	1245
34.16667	1216
34.17500	1186
34.18333	1156
34.19167	1125
34.20000	1097
34.20833	1071
34.21667	1047
34.22500	1025
34.23333	1003
34.24167	982
34.25000	961
34.25833	940
34.26667	919
34.27500	899
34.28333	879
34.29167	860
34.30000	843
34.30833	829
34.31667	816
34.32500	802
34.33333	786
34.34167	768
34.35000	749
34.35833	731
34.36667	714
34.37500	700
34.38333	686
34.39167	673
34.40000	661
34.40833	649
34.41667	638
34.42500	626
34.43333	614
34.44167	603
34.45000	594
34.45833	587
34.46667	580
34.47500	573
34.48333	564
34.49167	552
34.50000	541
34.50833	530
34.51667	520
34.52500	512
34.53333	506
34.54167	502
34.55000	498
34.55833	494
34.56667	487
34.57500	478
34.58333	468
34.59167	457
34.60000	447
34.60833	438
34.61667	429
34.62500	421
34.63333	414
34.64167	407
34.65000	401
34.65833	397
34.66667	394
34.67500	392
34.68333	389
34.69167	384
34.70000	379
34.70833	372
34.71667	365
34.72500	360
34.73333	356
34.74167	355
34.75000	355
34.75833	356
34.76667	354
34.77500	351
34.78333	345
34.79167	338
34.80000	329
34.80833	321
34.81667	313
34.82500	305
34.83333	298
34.84167	292
34.85000	290
34.85833	290
34.86667	291
34.87500	291
34.88333	290
34.89167	288
34.90000	286
34.90833	285
34.91667	284
34.92500	283
34.93333	281
34.94167	276
34.95000	270
34.95833	263
34.96667	257
34.97500	252
34.98333	251
34.99167	252
35.00000	254
35.00833	256
35.01667	256
35.02500	256
35.03333	255
35.04167	255
35.05000	257
35.05833	258
35.06667	260
35.07500	259
35.08333	256
35.09167	251
35.10000	246
35.10833	240
35.11667	236
35.12500	233
35.13333	232
35.14167	232
35.15000	232
35.15833	231
35.16667	230
35.17500	228
35.18333	225
35.19167	222
35.20000	219
35.20833	217
35.21667	216
35.22500	217
35.23333	220
35.24167	225
35.25000	231
35.25833	237
35.26667	242
35.27500	244
35.28333	243
35.29167	239
35.30000	235
35.30833	230
35.31667	227
35.32500	223
35.33333	218
35.34167	214
35.35000	209
35.35833	204
35.36667	201
35.37500	200
35.38333	199
35.39167	197
35.40000	196
35.40833	196
35.41667	197
35.42500	200
35.43333	203
35.44167	204
35.45000	202
35.45833	199
35.46667	195
35.47500	191
35.48333	187
35.49167	183
35.50000	181
35.50833	178
35.51667	175
35.52500	173
35.53333	170
35.54167	168
35.55000	166
35.55833	164
35.56667	162
35.57500	160
35.58333	157
35.59167	155
35.60000	154
35.60833	155
35.61667	157
35.62500	159
35.63333	160
35.64167	160
35.65000	158
35.65833	156
35.66667	154
35.67500	152
35.68333	149
35.69167	145
35.70000	140
35.70833	135
35.71667	131
35.72500	129
35.73333	131
35.74167	134
35.75000	137
35.75833	140
35.76667	141
35.77500	139
35.78333	136
35.79167	133
35.80000	130
35.80833	128
35.81667	127
35.82500	125
35.83333	122
35.84167	120
35.85000	117
35.85833	114
35.86667	113
35.87500	113
35.88333	115
35.89167	117
35.90000	119
35.90833	121
35.91667	123
35.92500	124
35.93333	125
35.94167	123
35.95000	118
35.95833	112
35.96667	106
35.97500	101
35.98333	98
35.99167	98
36.00000	98
36.00833	97
36.01667	97
36.02500	97
36.03333	97
36.04167	97
36.05000	97
36.05833	97
36.06667	97
36.07500	97
36.08333	97
36.09167	98
36.10000	98
36.10833	97
36.11667	97
36.12500	97
36.13333	97
36.14167	98
36.15000	100
36.15833	101
36.16667	101
36.17500	100
36.18333	98
36.19167	97
36.20000	95
36.20833	94
36.21667	93
36.22500	93
36.23333	93
36.24167	94
36.25000	96
36.25833	97
36.26667	97
36.27500	97
36.28333	96
36.29167	95
36.30000	95
36.30833	96
36.31667	98
36.32500	99
36.33333	98
36.34167	96
36.35000	95
36.35833	96
36.36667	100
36.37500	106
36.38333	111
36.39167	113
36.40000	113
36.40833	111
36.41667	109
36.42500	104
36.43333	100
36.44167	97
36.45000	95
36.45833	96
36.46667	100
36.47500	105
36.48333	108
36.49167	110
36.50000	109
36.50833	107
36.51667	104
36.52500	101
36.53333	98
36.54167	95
36.55000	94
36.55833	93
36.56667	95
36.57500	96
36.58333	97
36.59167	97
36.60000	96
36.60833	94
36.61667	93
36.62500	92
36.63333	93
36.64167	95
36.65000	95
36.65833	94
36.66667	91
36.67500	87
36.68333	84
36.69167	81
36.70000	80
36.70833	83
36.71667	87
36.72500	91
36.73333	95
36.74167	99
36.75000	101
36.75833	101
36.76667	100
36.77500	97
36.78333	95
36.79167	93
36.80000	92
36.80833	93
36.81667	96
36.82500	99
36.83333	99
36.84167	98
36.85000	97
36.85833	97
36.86667	97
36.87500	99
36.88333	101
36.89167	103
36.90000	104
36.90833	104
36.91667	104
36.92500	106
36.93333	109
36.94167	113
36.95000	116
36.95833	119
36.96667	118
36.97500	115
36.98333	111
36.99167	107
37.00000	105
37.00833	104
37.01667	105
37.02500	106
37.03333	108
37.04167	111
37.05000	114
37.05833	117
37.06667	121
37.07500	124
37.08333	124
37.09167	123
37.10000	120
37.10833	117
37.11667	114
37.12500	115
37.13333	117
37.14167	119
37.15000	119
37.15833	117
37.16667	114
37.17500	109
37.18333	107
37.19167	108
37.20000	111
37.20833	113
37.21667	115
37.22500	113
37.23333	110
37.24167	106
37.25000	103
37.25833	101
37.26667	99
37.27500	98
37.28333	98
37.29167	100
37.30000	104
37.30833	109
37.31667	115
37.32500	119
37.33333	120
37.34167	119
37.35000	116
37.35833	110
37.36667	104
37.37500	98
37.38333	94
37.39167	93
37.40000	96
37.40833	102
37.41667	109
37.42500	113
37.43333	112
37.44167	109
37.45000	103
37.45833	97
37.46667	93
37.47500	91
37.48333	90
37.49167	89
37.50000	89
37.50833	89
37.51667	90
37.52500	89
37.53333	87
37.54167	85
37.55000	83
37.55833	81
37.56667	79
37.57500	78
37.58333	77
37.59167	76
37.60000	75
37.60833	76
37.61667	77
37.62500	79
37.63333	81
37.64167	84
37.65000	87
37.65833	89
37.66667	90
37.67500	88
37.68333	86
37.69167	84
37.70000	83
37.70833	84
37.71667	85
37.72500	84
37.73333	81
37.74167	79
37.75000	79
37.75833	82
37.76667	86
37.77500	90
37.78333	93
37.79167	94
37.80000	94
37.80833	95
37.81667	95
37.82500	94
37.83333	91
37.84167	88
37.85000	85
37.85833	80
37.86667	76
37.87500	72
37.88333	70
37.89167	70
37.90000	72
37.90833	74
37.91667	77
37.92500	79
37.93333	79
37.94167	80
37.95000	80
37.95833	79
37.96667	78
37.97500	76
37.98333	73
37.99167	72
38.00000	72
38.00833	72
38.01667	73
38.02500	71
38.03333	67
38.04167	64
38.05000	63
38.05833	63
38.06667	65
38.07500	67
38.08333	70
38.09167	72
38.10000	74
38.10833	76
38.11667	77
38.12500	76
38.13333	75
38.14167	73
38.15000	71
38.15833	70
38.16667	69
38.17500	69
38.18333	72
38.19167	76
38.20000	79
38.20833	80
38.21667	78
38.22500	75
38.23333	71
38.24167	70
38.25000	71
38.25833	73
38.26667	76
38.27500	79
38.28333	81
38.29167	82
38.30000	82
38.30833	81
38.31667	79
38.32500	77
38.33333	74
38.34167	71
38.35000	70
38.35833	70
38.36667	71
38.37500	72
38.38333	74
38.39167	75
38.40000	76
38.40833	76
38.41667	75
38.42500	75
38.43333	75
38.44167	74
38.45000	73
38.45833	70
38.46667	67
38.47500	62
38.48333	59
38.49167	58
38.50000	59
38.50833	61
38.51667	63
38.52500	65
38.53333	65
38.54167	66
38.55000	67
38.55833	67
38.56667	67
38.57500	65
38.58333	62
38.59167	58
38.60000	56
38.60833	58
38.61667	62
38.62500	68
38.63333	74
38.64167	75
38.65000	72
38.65833	66
38.66667	59
38.67500	53
38.68333	51
38.69167	51
38.70000	54
38.70833	56
38.71667	58
38.72500	58
38.73333	56
38.74167	54
38.75000	53
38.75833	52
38.76667	53
38.77500	56
38.78333	58
38.79167	60
38.80000	63
38.80833	65
38.81667	67
38.82500	68
38.83333	67
38.84167	66
38.85000	66
38.85833	66
38.86667	66
38.87500	65
38.88333	63
38.89167	60
38.90000	59
38.90833	58
38.91667	59
38.92500	61
38.93333	65
38.94167	68
38.95000	70
38.95833	71
38.96667	68
38.97500	64
38.98333	60
38.99167	57
39.00000	54
39.00833	53
39.01667	53
39.02500	53
39.03333	53
39.04167	53
39.05000	56
39.05833	60
39.06667	64
39.07500	66
39.08333	64
39.09167	59
39.10000	53
39.10833	49
39.11667	47
39.12500	48
39.13333	51
39.14167	55
39.15000	59
39.15833	62
39.16667	63
39.17500	64
39.18333	64
39.19167	66
39.20000	69
39.20833	72
39.21667	74
39.22500	74
39.23333	72
39.24167	70
39.25000	68
39.25833	65
39.26667	63
39.27500	62
39.28333	62
39.29167	63
39.30000	64
39.30833	63
39.31667	61
39.32500	56
39.33333	52
39.34167	48
39.35000	47
39.35833	47
39.36667	50
39.37500	53
39.38333	56
39.39167	60
39.40000	62
39.40833	65
39.41667	66
39.42500	65
39.43333	63
39.44167	60
39.45000	58
39.45833	56
39.46667	55
39.47500	55
39.48333	57
39.49167	60
39.50000	63
39.50833	65
39.51667	68
39.52500	69
39.53333	68
39.54167	68
39.55000	68
39.55833	68
39.56667	67
39.57500	66
39.58333	64
39.59167	63
39.60000	63
39.60833	62
39.61667	62
39.62500	61
39.63333	58
39.64167	56
39.65000	54
39.65833	52
39.66667	51
39.67500	51
39.68333	50
39.69167	48
39.70000	47
39.70833	46
39.71667	46
39.72500	47
39.73333	48
39.74167	50
39.75000	52
39.75833	54
39.76667	57
39.77500	59
39.78333	60
39.79167	60
39.80000	60
39.80833	59
39.81667	59
39.82500	60
39.83333	62
39.84167	63
39.85000	64
39.85833	63
39.86667	59
39.87500	54
39.88333	50
39.89167	46
39.90000	44
39.90833	45
39.91667	48
39.92500	52
39.93333	56
39.94167	57
39.95000	56
39.95833	53
39.96667	49
39.97500	45
39.98333	43
39.99167	44
40.00000	45
40.00833	45
40.01667	45
40.02500	45
40.03333	46
40.04167	50
40.05000	54
40.05833	58
40.06667	58
40.07500	57
40.08333	54
40.09167	52
40.10000	52
40.10833	56
40.11667	61
40.12500	64
40.13333	66
40.14167	67
40.15000	68
40.15833	71
40.16667	76
40.17500	80
40.18333	84
40.19167	86
40.20000	89
40.20833	92
40.21667	96
40.22500	103
40.23333	110
40.24167	116
40.25000	122
40.25833	126
40.26667	130
40.27500	133
40.28333	137
40.29167	141
40.30000	145
40.30833	147
40.31667	150
40.32500	151
40.33333	152
40.34167	153
40.35000	156
40.35833	160
40.36667	169
40.37500	180
40.38333	193
40.39167	206
40.40000	218
40.40833	229
40.41667	238
40.42500	246
40.43333	255
40.44167	263
40.45000	272
40.45833	282
40.46667	292
40.47500	302
40.48333	313
40.49167	325
40.50000	338
40.50833	353
40.51667	368
40.52500	384
40.53333	401
40.54167	416
40.55000	430
40.55833	442
40.56667	453
40.57500	462
40.58333	471
40.59167	479
40.60000	488
40.60833	499
40.61667	512
40.62500	528
40.63333	548
40.64167	568
40.65000	583
40.65833	594
40.66667	601
40.67500	607
40.68333	615
40.69167	626
40.70000	638
40.70833	653
40.71667	670
40.72500	686
40.73333	699
40.74167	710
40.75000	719
40.75833	726
40.76667	733
40.77500	739
40.78333	746
40.79167	756
40.80000	767
40.80833	779
40.81667	790
40.82500	800
40.83333	808
40.84167	815
40.85000	821
40.85833	827
40.86667	832
40.87500	838
40.88333	844
40.89167	850
40.90000	856
40.90833	863
40.91667	870
40.92500	875
40.93333	877
40.94167	878
40.95000	877
40.95833	875
40.96667	874
40.97500	874
40.98333	875
40.99167	876
41.00000	876
41.00833	875
41.01667	872
41.02500	867
41.03333	862
41.04167	857
41.05000	853
41.05833	850
41.06667	848
41.07500	846
41.08333	844
41.09167	841
41.10000	837
41.10833	829
41.11667	819
41.12500	807
41.13333	794
41.14167	782
41.15000	769
41.15833	758
41.16667	748
41.17500	739
41.18333	732
41.19167	726
41.20000	721
41.20833	715
41.21667	708
41.22500	697
41.23333	683
41.24167	669
41.25000	654
41.25833	641
41.26667	632
41.27500	624
41.28333	615
41.29167	605
41.30000	594
41.30833	582
41.31667	569
41.32500	555
41.33333	541
41.34167	526
41.35000	511
41.35833	498
41.36667	485
41.37500	474
41.38333	462
41.39167	451
41.40000	441
41.40833	432
41.41667	425
41.42500	419
41.43333	413
41.44167	406
41.45000	397
41.45833	388
41.46667	380
41.47500	373
41.48333	366
41.49167	358
41.50000	349
41.50833	338
41.51667	326
41.52500	316
41.53333	306
41.54167	297
41.55000	289
41.55833	281
41.56667	275
41.57500	271
41.58333	267
41.59167	262
41.60000	255
41.60833	247
41.61667	238
41.62500	231
41.63333	224
41.64167	218
41.65000	212
41.65833	206
41.66667	199
41.67500	192
41.68333	184
41.69167	177
41.70000	172
41.70833	169
41.71667	167
41.72500	163
41.73333	158
41.74167	152
41.75000	145
41.75833	138
41.76667	133
41.77500	129
41.78333	127
41.79167	126
41.80000	125
41.80833	122
41.81667	118
41.82500	114
41.83333	110
41.84167	107
41.85000	106
41.85833	106
41.86667	105
41.87500	103
41.88333	101
41.89167	98
41.90000	95
41.90833	91
41.91667	86
41.92500	81
41.93333	75
41.94167	71
41.95000	68
41.95833	68
41.96667	67
41.97500	66
41.98333	65
41.99167	63
42.00000	60
42.00833	57
42.01667	54
42.02500	50
42.03333	48
42.04167	47
42.05000	48
42.05833	48
42.06667	47
42.07500	45
42.08333	43
42.09167	43
42.10000	44
42.10833	44
42.11667	42
42.12500	40
42.13333	36
42.14167	33
42.15000	31
42.15833	31
42.16667	31
42.17500	31
42.18333	31
42.19167	30
42.20000	29
42.20833	27
42.21667	25
42.22500	22
42.23333	18
42.24167	15
42.25000	14
42.25833	13
42.26667	13
42.27500	14
42.28333	14
42.29167	14
42.30000	13
42.30833	13
42.31667	12
42.32500	11
42.33333	10
42.34167	10
42.35000	12
42.35833	16
42.36667	20
42.37500	23
42.38333	24
42.39167	24
42.40000	22
42.40833	20
42.41667	18
42.42500	19
42.43333	22
42.44167	25
42.45000	27
42.45833	28
42.46667	26
42.47500	23
42.48333	20
42.49167	18
42.50000	16
42.50833	15
42.51667	15
42.52500	15
42.53333	16
42.54167	15
42.55000	11
42.55833	6
42.56667	2
42.57500	-0
42.58333	-1
42.59167	-0
42.60000	1
42.60833	2
42.61667	3
42.62500	5
42.63333	7
42.64167	9
42.65000	11
42.65833	13
42.66667	15
42.67500	16
42.68333	17
42.69167	17
42.70000	16
42.70833	14
42.71667	12
42.72500	10
42.73333	9
42.74167	7
42.75000	6
42.75833	5
42.76667	3
42.77500	2
42.78333	2
42.79167	4
42.80000	8
42.80833	12
42.81667	15
42.82500	14
42.83333	12
42.84167	9
42.85000	5
42.85833	4
42.86667	5
42.87500	8
42.88333	11
42.89167	11
42.90000	10
42.90833	6
42.91667	1
42.92500	-3
42.93333	-4
42.94167	-2
42.95000	1
42.95833	3
42.96667	4
42.97500	3
42.98333	2
42.99167	1
43.00000	-0
43.00833	-0
43.01667	1
43.02500	1
43.03333	0
43.04167	-0
43.05000	0
43.05833	2
43.06667	4
43.07500	6
43.08333	8
43.09167	11
43.10000	13
43.10833	13
43.11667	13
43.12500	14
43.13333	15
43.14167	15
43.15000	13
43.15833	9
43.16667	4
43.17500	-1
43.18333	-3
43.19167	-3
43.20000	-1
43.20833	-1
43.21667	-1
43.22500	-2
43.23333	-3
43.24167	-4
43.25000	-3
43.25833	-2
43.26667	-1
43.27500	-0
43.28333	-0
43.29167	-2
43.30000	-4
43.30833	-4
43.31667	-3
43.32500	-2
43.33333	-1
43.34167	-1
43.35000	-2
43.35833	-3
43.36667	-4
43.37500	-3
43.38333	-2
43.39167	-1
43.40000	-1
43.40833	-2
43.41667	-5
43.42500	-10
43.43333	-16
43.44167	-21
43.45000	-23
43.45833	-24
43.46667	-24
43.47500	-24
43.48333	-24
43.49167	-25
43.50000	-24
43.50833	-21
43.51667	-16
43.52500	-10
43.53333	-5
43.54167	0
43.55000	4
43.55833	6
43.56667	7
43.57500	6
43.58333	5
43.59167	4
43.60000	3
43.60833	1
43.61667	-2
43.62500	-5
43.63333	-8
43.64167	-10
43.65000	-11
43.65833	-12
43.66667	-13
43.67500	-16
43.68333	-17
43.69167	-16
43.70000	-14
43.70833	-10
43.71667	-7
43.72500	-7
43.73333	-9
43.74167	-13
43.75000	-17
43.75833	-21
43.76667	-22
43.77500	-21
43.78333	-19
43.79167	-17
43.80000	-15
43.80833	-14
43.81667	-14
43.82500	-12
43.83333	-11
43.84167	-9
43.85000	-8
43.85833	-9
43.86667	-12
43.87500	-17
43.88333	-22
43.89167	-26
43.90000	-29
43.90833	-30
43.91667	-29
43.92500	-27
43.93333	-24
43.94167	-20
43.95000	-16
43.95833	-13
43.96667	-10
43.97500	-7
43.98333	-6
43.99167	-6
44.00000	-5
44.00833	-6
44.01667	-6
44.02500	-7
44.03333	-9
44.04167	-10
44.05000	-10
44.05833	-9
44.06667	-9
44.07500	-11
44.08333	-14
44.09167	-16
44.10000	-18
44.10833	-18
44.11667	-16
44.12500	-12
44.13333	-8
44.14167	-6
44.15000	-6
44.15833	-8
44.16667	-11
44.17500	-15
44.18333	-19
44.19167	-23
44.20000	-26
44.20833	-28
44.21667	-28
44.22500	-26
44.23333	-24
44.24167	-22
44.25000	-21
44.25833	-20
44.26667	-19
44.27500	-20
44.28333	-23
44.29167	-26
44.30000	-29
44.30833	-30
44.31667	-30
44.32500	-29
44.33333	-26
44.34167	-23
44.35000	-19
44.35833	-16
44.36667	-14
44.37500	-14
44.38333	-15
44.39167	-18
44.40000	-22
44.40833	-26
44.41667	-30
44.42500	-31
44.43333	-31
44.44167	-30
44.45000	-28
44.45833	-26
44.46667	-24
44.47500	-22
44.48333	-20
44.49167	-18
44.50000	-17
44.50833	-16
44.51667	-17
44.52500	-19
44.53333	-21
44.54167	-23
44.55000	-24
44.55833	-24
44.56667	-21
44.57500	-17
44.58333	-13
44.59167	-10
44.60000	-9
44.60833	-10
44.61667	-12
44.62500	-12
44.63333	-12
44.64167	-11
44.65000	-11
44.65833	-12
44.66667	-16
44.67500	-20
44.68333	-23
44.69167	-25
44.70000	-25
44.70833	-27
44.71667	-28
44.72500	-31
44.73333	-32
44.74167	-32
44.75000	-31
44.75833	-29
44.76667	-25
44.77500	-21
44.78333	-18
44.79167	-17
44.80000	-17
44.80833	-18
44.81667	-20
44.82500	-19
44.83333	-17
44.84167	-13
44.85000	-10
44.85833	-8
44.86667	-8
44.87500	-11
44.88333	-16
44.89167	-21
44.90000	-26
44.90833	-30
44.91667	-33
44.92500	-33
44.93333	-31
44.94167	-28
44.95000	-25
44.95833	-22
44.96667	-20
44.97500	-21
44.98333	-22
44.99167	-25
45.00000	-29
45.00833	-33
45.01667	-36
45.02500	-35
45.03333	-32
45.04167	-28
45.05000	-26
45.05833	-26
45.06667	-29
45.07500	-33
45.08333	-36
45.09167	-37
45.10000	-35
45.10833	-33
45.11667	-30
45.12500	-26
45.13333	-22
45.14167	-20
45.15000	-19
45.15833	-19
45.16667	-19
45.17500	-19
45.18333	-18
45.19167	-17
45.20000	-17
45.20833	-18
45.21667	-20
45.22500	-21
45.23333	-23
45.24167	-25
45.25000	-27
45.25833	-28
45.26667	-27
45.27500	-24
45.28333	-20
45.29167	-17
45.30000	-14
45.30833	-12
45.31667	-11
45.32500	-12
45.33333	-14
45.34167	-16
45.35000	-18
45.35833	-19
45.36667	-19
45.37500	-18
45.38333	-17
45.39167	-18
45.40000	-19
45.40833	-21
45.41667	-24
45.42500	-26
45.43333	-28
45.44167	-31
45.45000	-33
45.45833	-34
45.46667	-33
45.47500	-30
45.48333	-26
45.49167	-21
45.50000	-17
45.50833	-15
45.51667	-13
45.52500	-13
45.53333	-15
45.54167	-19
45.55000	-23
45.55833	-27
45.56667	-28
45.57500	-27
45.58333	-26
45.59167	-25
45.60000	-25
45.60833	-23
45.61667	-20
45.62500	-17
45.63333	-14
45.64167	-13
45.65000	-14
45.65833	-15
45.66667	-14
45.67500	-12
45.68333	-10
45.69167	-10
45.70000	-10
45.70833	-10
45.71667	-11
45.72500	-11
45.73333	-10
45.74167	-10
45.75000	-13
45.75833	-16
45.76667	-18
45.77500	-21
45.78333	-23
45.79167	-25
45.80000	-26
45.80833	-27
45.81667	-27
45.82500	-25
45.83333	-22
45.84167	-20
45.85000	-18
45.85833	-18
45.86667	-20
45.87500	-23
45.88333	-25
45.89167	-27
45.90000	-29
45.90833	-30
45.91667	-29
45.92500	-28
45.93333	-26
45.94167	-24
45.95000	-24
45.95833	-24
45.96667	-27
45.97500	-29
45.98333	-29
45.99167	-27
46.00000	-25
46.00833	-24
46.01667	-24
46.02500	-26
46.03333	-27
46.04167	-27
46.05000	-24
46.05833	-21
46.06667	-18
46.07500	-17
46.08333	-20
46.09167	-25
46.10000	-32
46.10833	-38
46.11667	-42
46.12500	-42
46.13333	-37
46.14167	-31
46.15000	-24
46.15833	-19
46.16667	-16
46.17500	-17
46.18333	-20
46.19167	-23
46.20000	-27
46.20833	-31
46.21667	-34
46.22500	-36
46.23333	-37
46.24167	-37
46.25000	-33
46.25833	-29
46.26667	-25
46.27500	-22
46.28333	-21
46.29167	-23
46.30000	-25
46.30833	-26
46.31667	-28
46.32500	-28
46.33333	-27
46.34167	-27
46.35000	-28
46.35833	-30
46.36667	-33
46.37500	-36
46.38333	-37
46.39167	-36
46.40000	-34
46.40833	-30
46.41667	-27
46.42500	-27
46.43333	-29
46.44167	-33
46.45000	-36
46.45833	-39
46.46667	-39
46.47500	-37
46.48333	-34
46.49167	-30
46.50000	-27
46.50833	-26
46.51667	-28
46.52500	-31
46.53333	-34
46.54167	-37
46.55000	-37
46.55833	-36
46.56667	-35
46.57500	-36
46.58333	-38
46.59167	-41
46.60000	-42
46.60833	-41
46.61667	-39
46.62500	-37
46.63333	-36
46.64167	-36
46.65000	-36
46.65833	-38
46.66667	-39
46.67500	-41
46.68333	-41
46.69167	-39
46.70000	-38
46.70833	-37
46.71667	-37
46.72500	-37
46.73333	-35
46.74167	-34
46.75000	-33
46.75833	-32
46.76667	-32
46.77500	-32
46.78333	-32
46.79167	-30
46.80000	-28
46.80833	-27
46.81667	-27
46.82500	-28
46.83333	-31
46.84167	-34
46.85000	-37
46.85833	-40
46.86667	-42
46.87500	-42
46.88333	-42
46.89167	-42
46.90000	-41
46.90833	-39
46.91667	-36
46.92500	-32
46.93333	-28
46.94167	-27
46.95000	-29
46.95833	-33
46.96667	-37
46.97500	-40
46.98333	-41
46.99167	-40
47.00000	-38
47.00833	-36
47.01667	-33
47.02500	-31
47.03333	-30
47.04167	-30
47.05000	-31
47.05833	-33
47.06667	-34
47.07500	-33
47.08333	-31
47.09167	-28
47.10000	-25
47.10833	-24
47.11667	-25
47.12500	-27
47.13333	-31
47.14167	-35
47.15000	-39
47.15833	-41
47.16667	-41
47.17500	-40
47.18333	-35
47.19167	-29
47.20000	-23
47.20833	-19
47.21667	-19
47.22500	-21
47.23333	-25
47.24167	-29
47.25000	-32
47.25833	-33
47.26667	-36
47.27500	-38
47.28333	-40
47.29167	-40
47.30000	-38
47.30833	-33
47.31667	-28
47.32500	-23
47.33333	-21
47.34167	-21
47.35000	-25
47.35833	-30
47.36667	-35
47.37500	-41
47.38333	-45
47.39167	-48
47.40000	-50
47.40833	-49
47.41667	-45
47.42500	-39
47.43333	-32
47.44167	-27
47.45000	-25
47.45833	-25
47.46667	-27
47.47500	-30
47.48333	-34
47.49167	-36
47.50000	-38
47.50833	-37
47.51667	-36
47.52500	-34
47.53333	-33
47.54167	-33
47.55000	-34
47.55833	-36
47.56667	-35
47.57500	-34
47.58333	-31
47.59167	-29
47.60000	-29
47.60833	-31
47.61667	-35
47.62500	-39
47.63333	-42
47.64167	-43
47.65000	-41
47.65833	-39
47.66667	-37
47.67500	-35
47.68333	-35
47.69167	-36
47.70000	-39
47.70833	-41
47.71667	-42
47.72500	-43
47.73333	-42
47.74167	-40
47.75000	-39
47.75833	-38
47.76667	-38
47.77500	-39
47.78333	-39
47.79167	-39
47.80000	-38
47.80833	-38
47.81667	-38
47.82500	-39
47.83333	-40
47.84167	-41
47.85000	-41
47.85833	-40
47.86667	-36
47.87500	-32
47.88333	-29
47.89167	-27
47.90000	-26
47.90833	-27
47.91667	-29
47.92500	-30
47.93333	-30
47.94167	-29
47.95000	-30
47.95833	-31
47.96667	-31
47.97500	-30
47.98333	-30
47.99167	-32
48.00000	-34
48.00833	-36
48.01667	-38
48.02500	-38
48.03333	-37
48.04167	-37
48.05000	-38
48.05833	-40
48.06667	-40
48.07500	-39
48.08333	-36
48.09167	-32
48.10000	-28
48.10833	-24
48.11667	-22
48.12500	-21
48.13333	-22
48.14167	-24
48.15000	-27
48.15833	-29
48.16667	-32
48.17500	-33
48.18333	-32
48.19167	-29
48.20000	-26
48.20833	-23
48.21667	-22
48.22500	-25
48.23333	-29
48.24167	-32
48.25000	-34
48.25833	-34
48.26667	-34
48.27500	-34
48.28333	-34
48.29167	-34
48.30000	-33
48.30833	-35
48.31667	-38
48.32500	-42
48.33333	-46
48.34167	-49
48.35000	-49
48.35833	-48
48.36667	-45
48.37500	-43
48.38333	-43
48.39167	-44
48.40000	-44
48.40833	-42
48.41667	-38
48.42500	-33
48.43333	-28
48.44167	-25
48.45000	-25
48.45833	-27
48.46667	-29
48.47500	-30
48.48333	-31
48.49167	-32
48.50000	-32
48.50833	-31
48.51667	-31
48.52500	-31
48.53333	-33
48.54167	-34
48.55000	-36
48.55833	-37
48.56667	-37
48.57500	-36
48.58333	-35
48.59167	-36
48.60000	-38
48.60833	-41
48.61667	-43
48.62500	-42
48.63333	-39
48.64167	-36
48.65000	-34
48.65833	-33
48.66667	-33
48.67500	-36
48.68333	-38
48.69167	-40
48.70000	-39
48.70833	-36
48.71667	-31
48.72500	-27
48.73333	-24
48.74167	-25
48.75000	-30
48.75833	-37
48.76667	-43
48.77500	-45
48.78333	-45
48.79167	-42
48.80000	-39
48.80833	-38
48.81667	-38
48.82500	-39
48.83333	-41
48.84167	-43
48.85000	-44
48.85833	-46
48.86667	-48
48.87500	-48
48.88333	-48
48.89167	-46
48.90000	-43
48.90833	-43
48.91667	-44
48.92500	-47
48.93333	-50
48.94167	-53
48.95000	-55
48.95833	-55
48.96667	-54
48.97500	-52
48.98333	-50
48.99167	-47
49.00000	-45
49.00833	-43
49.01667	-41
49.02500	-40
49.03333	-39
49.04167	-38
49.05000	-36
49.05833	-34
49.06667	-32
49.07500	-32
49.08333	-32
49.09167	-31
49.10000	-31
49.10833	-31
49.11667	-32
49.12500	-33
49.13333	-34
49.14167	-33
49.15000	-30
49.15833	-26
49.16667	-23
49.17500	-24
49.18333	-27
49.19167	-31
49.20000	-37
49.20833	-43
49.21667	-48
49.22500	-51
49.23333	-52
49.24167	-51
49.25000	-49
49.25833	-46
49.26667	-44
49.27500	-43
49.28333	-42
49.29167	-40
49.30000	-40
49.30833	-40
49.31667	-40
49.32500	-41
49.33333	-42
49.34167	-41
49.35000	-38
49.35833	-34
49.36667	-32
49.37500	-31
49.38333	-31
49.39167	-32
49.40000	-34
49.40833	-35
49.41667	-36
49.42500	-38
49.43333	-41
49.44167	-43
49.45000	-43
49.45833	-41
49.46667	-39
49.47500	-36
49.48333	-34
49.49167	-34
49.50000	-34
49.50833	-34
49.51667	-34
49.52500	-35
49.53333	-37
49.54167	-40
49.55000	-43
49.55833	-46
49.56667	-47
49.57500	-47
49.58333	-45
49.59167	-42
49.60000	-41
49.60833	-42
49.61667	-45
49.62500	-48
49.63333	-50
49.64167	-50
49.65000	-46
49.65833	-41
49.66667	-38
49.67500	-37
49.68333	-39
49.69167	-42
49.70000	-45
49.70833	-46
49.71667	-45
49.72500	-42
49.73333	-38
49.74167	-34
49.75000	-31
49.75833	-30
49.76667	-32
49.77500	-37
49.78333	-42
49.79167	-46
49.80000	-49
49.80833	-51
49.81667	-52
49.82500	-52
49.83333	-53
49.84167	-55
49.85000	-57
49.85833	-58
49.86667	-57
49.87500	-55
49.88333	-51
49.89167	-47
49.90000	-43
49.90833	-41
49.91667	-42
49.92500	-42
49.93333	-42
49.94167	-41
49.95000	-38
49.95833	-33
49.96667	-29
49.97500	-25
49.98333	-23
49.99167	-22
50.00000	-24
50.00833	-28
50.01667	-32
50.02500	-36
50.03333	-39
50.04167	-42
50.05000	-45
50.05833	-48
50.06667	-51
50.07500	-53
50.08333	-53
50.09167	-50
50.10000	-47
50.10833	-45
50.11667	-45
50.12500	-46
50.13333	-48
50.14167	-46
50.15000	-42
50.15833	-37
50.16667	-33
50.17500	-33
50.18333	-35
50.19167	-38
50.20000	-43
50.20833	-47
50.21667	-49
50.22500	-50
50.23333	-49
50.24167	-46
50.25000	-42
50.25833	-39
50.26667	-37
50.27500	-35
50.28333	-34
50.29167	-33
50.30000	-31
50.30833	-29
50.31667	-27
50.32500	-27
50.33333	-27
50.34167	-28
50.35000	-27
50.35833	-24
50.36667	-19
50.37500	-14
50.38333	-11
50.39167	-9
50.40000	-10
50.40833	-11
50.41667	-14
50.42500	-17
50.43333	-19
50.44167	-21
50.45000	-21
50.45833	-19
50.46667	-17
50.47500	-14
50.48333	-13
50.49167	-12
50.50000	-12
50.50833	-13
50.51667	-14
50.52500	-15
50.53333	-16
50.54167	-16
50.55000	-17
50.55833	-18
50.56667	-20
50.57500	-21
50.58333	-19
50.59167	-14
50.60000	-8
50.60833	-1
50.61667	5
50.62500	10
50.63333	15
50.64167	17
50.65000	17
50.65833	15
50.66667	14
50.67500	14
50.68333	15
50.69167	16
50.70000	16
50.70833	15
50.71667	14
50.72500	13
50.73333	15
50.74167	17
50.75000	21
50.75833	24
50.76667	27
50.77500	29
50.78333	30
50.79167	30
50.80000	31
50.80833	33
50.81667	35
50.82500	37
50.83333	38
50.84167	39
50.85000	40
50.85833	44
50.86667	50
50.87500	57
50.88333	61
50.89167	63
50.90000	63
50.90833	62
50.91667	60
50.92500	60
50.93333	59
50.94167	59
50.95000	59
50.95833	59
50.96667	61
50.97500	64
50.98333	66
50.99167	66
51.00000	63
51.00833	57
51.01667	50
51.02500	46
51.03333	44
51.04167	46
51.05000	51
51.05833	57
51.06667	61
51.07500	64
51.08333	66
51.09167	68
51.10000	69
51.10833	68
51.11667	66
51.12500	63
51.13333	60
51.14167	56
51.15000	54
51.15833	53
51.16667	53
51.17500	53
51.18333	53
51.19167	52
51.20000	51
51.20833	49
51.21667	47
51.22500	45
51.23333	42
51.24167	40
51.25000	41
51.25833	42
51.26667	44
51.27500	46
51.28333	46
51.29167	44
51.30000	42
51.30833	42
51.31667	42
51.32500	42
51.33333	40
51.34167	37
51.35000	33
51.35833	29
51.36667	27
51.37500	28
51.38333	30
51.39167	32
51.40000	34
51.40833	35
51.41667	35
51.42500	33
51.43333	32
51.44167	30
51.45000	28
51.45833	25
51.46667	22
51.47500	19
51.48333	18
51.49167	18
51.50000	19
51.50833	18
51.51667	15
51.52500	11
51.53333	6
51.54167	3
51.55000	2
51.55833	1
51.56667	1
51.57500	0
51.58333	1
51.59167	4
51.60000	7
51.60833	8
51.61667	7
51.62500	4
51.63333	1
51.64167	-2
51.65000	-3
51.65833	-3
51.66667	-2
51.67500	-2
51.68333	-2
51.69167	-4
51.70000	-6
51.70833	-8
51.71667	-11
51.72500	-13
51.73333	-16
51.74167	-19
51.75000	-23
51.75833	-27
51.76667	-27
51.77500	-25
51.78333	-20
51.79167	-13
51.80000	-7
51.80833	-5
51.81667	-7
51.82500	-11
51.83333	-17
51.84167	-22
51.85000	-25
51.85833	-24
51.86667	-21
51.87500	-16
51.88333	-13
51.89167	-12
51.90000	-14
51.90833	-18
51.91667	-24
51.92500	-30
51.93333	-35
51.94167	-39
51.95000	-41
51.95833	-40
51.96667	-38
51.97500	-36
51.98333	-33
51.99167	-32
52.00000	-33
52.00833	-36
52.01667	-39
52.02500	-41
52.03333	-41
52.04167	-37
52.05000	-31
52.05833	-24
52.06667	-19
52.07500	-14
52.08333	-12
52.09167	-12
52.10000	-15
52.10833	-19
52.11667	-23
52.12500	-26
52.13333	-29
52.14167	-30
52.15000	-31
52.15833	-32
52.16667	-33
52.17500	-34
52.18333	-34
52.19167	-34
52.20000	-34
52.20833	-35
52.21667	-38
52.22500	-41
52.23333	-45
52.24167	-47
52.25000	-47
52.25833	-46
52.26667	-45
52.27500	-45
52.28333	-45
52.29167	-44
52.30000	-42
52.30833	-40
52.31667	-37
52.32500	-35
52.33333	-34
52.34167	-35
52.35000	-38
52.35833	-43
52.36667	-49
52.37500	-55
52.38333	-58
52.39167	-59
52.40000	-57
52.40833	-52
52.41667	-47
52.42500	-43
52.43333	-41
52.44167	-41
52.45000	-42
52.45833	-44
52.46667	-46
52.47500	-47
52.48333	-48
52.49167	-49
52.50000	-50
52.50833	-49
52.51667	-48
52.52500	-48
52.53333	-48
52.54167	-48
52.55000	-48
52.55833	-48
52.56667	-47
52.57500	-46
52.58333	-44
52.59167	-41
52.60000	-37
52.60833	-35
52.61667	-35
52.62500	-36
52.63333	-38
52.64167	-41
52.65000	-43
52.65833	-45
52.66667	-47
52.67500	-49
52.68333	-50
52.69167	-48
52.70000	-46
52.70833	-44
52.71667	-41
52.72500	-40
52.73333	-40
52.74167	-40
52.75000	-41
52.75833	-42
52.76667	-44
52.77500	-46
52.78333	-47
52.79167	-46
52.80000	-45
52.80833	-45
52.81667	-45
52.82500	-44
52.83333	-43
52.84167	-42
52.85000	-42
52.85833	-44
52.86667	-46
52.87500	-49
52.88333	-50
52.89167	-49
52.90000	-46
52.90833	-44
52.91667	-41
52.92500	-40
52.93333	-39
52.94167	-39
52.95000	-38
52.95833	-36
52.96667	-34
52.97500	-33
52.98333	-35
52.99167	-40
53.00000	-45
53.00833	-49
53.01667	-50
53.02500	-50
53.03333	-49
53.04167	-47
53.05000	-44
53.05833	-42
53.06667	-40
53.07500	-40
53.08333	-40
53.09167	-42
53.10000	-43
53.10833	-44
53.11667	-44
53.12500	-45
53.13333	-48
53.14167	-51
53.15000	-52
53.15833	-52
53.16667	-50
53.17500	-47
53.18333	-45
53.19167	-43
53.20000	-42
53.20833	-42
53.21667	-43
53.22500	-44
53.23333	-44
53.24167	-42
53.25000	-39
53.25833	-37
53.26667	-37
53.27500	-40
53.28333	-44
53.29167	-48
53.30000	-51
53.30833	-51
53.31667	-49
53.32500	-48
53.33333	-46
53.34167	-43
53.35000	-40
53.35833	-37
53.36667	-34
53.37500	-32
53.38333	-31
53.39167	-34
53.40000	-38
53.40833	-43
53.41667	-47
53.42500	-48
53.43333	-48
53.44167	-46
53.45000	-45
53.45833	-46
53.46667	-48
53.47500	-50
53.48333	-52
53.49167	-52
53.50000	-51
53.50833	-50
53.51667	-49
53.52500	-47
53.53333	-46
53.54167	-44
53.55000	-45
53.55833	-46
53.56667	-50
53.57500	-53
53.58333	-53
53.59167	-50
53.60000	-46
53.60833	-42
53.61667	-40
53.62500	-39
53.63333	-40
53.64167	-40
53.65000	-39
53.65833	-37
53.66667	-35
53.67500	-32
53.68333	-28
53.69167	-22
53.70000	-16
53.70833	-13
53.71667	-11
53.72500	-12
53.73333	-14
53.74167	-15
53.75000	-17
53.75833	-19
53.76667	-23
53.77500	-26
53.78333	-29
53.79167	-30
53.80000	-29
53.80833	-25
53.81667	-19
53.82500	-14
53.83333	-10
53.84167	-6
53.85000	-5
53.85833	-4
53.86667	-4
53.87500	-4
53.88333	-5
53.89167	-8
53.90000	-9
53.90833	-8
53.91667	-5
53.92500	0
53.93333	6
53.94167	10
53.95000	12
53.95833	12
53.96667	11
53.97500	10
53.98333	10
53.99167	13
54.00000	18
54.00833	25
54.01667	32
54.02500	38
54.03333	44
54.04167	50
54.05000	55
54.05833	59
54.06667	63
54.07500	66
54.08333	68
54.09167	70
54.10000	69
54.10833	67
54.11667	65
54.12500	64
54.13333	67
54.14167	72
54.15000	80
54.15833	88
54.16667	95
54.17500	100
54.18333	105
54.19167	110
54.20000	115
54.20833	120
54.21667	126
54.22500	131
54.23333	136
54.24167	142
54.25000	146
54.25833	151
54.26667	156
54.27500	162
54.28333	168
54.29167	174
54.30000	180
54.30833	185
54.31667	190
54.32500	197
54.33333	204
54.34167	212
54.35000	222
54.35833	231
54.36667	240
54.37500	250
54.38333	258
54.39167	264
54.40000	270
54.40833	275
54.41667	281
54.42500	287
54.43333	293
54.44167	299
54.45000	304
54.45833	311
54.46667	318
54.47500	327
54.48333	337
54.49167	347
54.50000	358
54.50833	370
54.51667	381
54.52500	390
54.53333	398
54.54167	403
54.55000	406
54.55833	408
54.56667	412
54.57500	418
54.58333	424
54.59167	432
54.60000	440
54.60833	450
54.61667	460
54.62500	471
54.63333	482
54.64167	493
54.65000	504
54.65833	515
54.66667	526
54.67500	537
54.68333	547
54.69167	557
54.70000	567
54.70833	577
54.71667	586
54.72500	595
54.73333	605
54.74167	615
54.75000	625
54.75833	635
54.76667	644
54.77500	653
54.78333	661
54.79167	669
54.80000	677
54.80833	686
54.81667	694
54.82500	701
54.83333	709
54.84167	718
54.85000	728
54.85833	739
54.86667	750
54.87500	761
54.88333	771
54.89167	780
54.90000	788
54.90833	797
54.91667	806
54.92500	814
54.93333	822
54.94167	829
54.95000	836
54.95833	842
54.96667	848
54.97500	853
54.98333	860
54.99167	867
55.00000	875
55.00833	886
55.01667	896
55.02500	906
55.03333	916
55.04167	924
55.05000	930
55.05833	937
55.06667	945
55.07500	954
55.08333	965
55.09167	977
55.10000	988
55.10833	997
55.11667	1006
55.12500	1014
55.13333	1022
55.14167	1028
55.15000	1032
55.15833	1033
55.16667	1034
55.17500	1035
55.18333	1036
55.19167	1039
55.20000	1042
55.20833	1046
55.21667	1050
55.22500	1054
55.23333	1060
55.24167	1064
55.25000	1067
55.25833	1070
55.26667	1072
55.27500	1075
55.28333	1079
55.29167	1084
55.30000	1090
55.30833	1095
55.31667	1099
55.32500	1102
55.33333	1104
55.34167	1105
55.35000	1106
55.35833	1105
55.36667	1105
55.37500	1106
55.38333	1107
55.39167	1108
55.40000	1110
55.40833	1111
55.41667	1112
55.42500	1111
55.43333	1110
55.44167	1110
55.45000	1113
55.45833	1117
55.46667	1122
55.47500	1127
55.48333	1129
55.49167	1127
55.50000	1125
55.50833	1122
55.51667	1119
55.52500	1117
55.53333	1115
55.54167	1113
55.55000	1111
55.55833	1109
55.56667	1107
55.57500	1107
55.58333	1107
55.59167	1105
55.60000	1104
55.60833	1103
55.61667	1102
55.62500	1101
55.63333	1099
55.64167	1098
55.65000	1098
55.65833	1096
55.66667	1093
55.67500	1086
55.68333	1077
55.69167	1064
55.70000	1052
55.70833	1043
55.71667	1037
55.72500	1034
55.73333	1033
55.74167	1033
55.75000	1031
55.75833	1029
55.76667	1026
55.77500	1024
55.78333	1021
55.79167	1018
55.80000	1013
55.80833	1008
55.81667	1003
55.82500	997
55.83333	991
55.84167	985
55.85000	980
55.85833	975
55.86667	972
55.87500	969
55.88333	966
55.89167	962
55.90000	959
55.90833	955
55.91667	951
55.92500	946
55.93333	942
55.94167	937
55.95000	931
55.95833	926
55.96667	920
55.97500	913
55.98333	908
55.99167	903
56.00000	900
56.00833	897
56.01667	894
56.02500	888
56.03333	882
56.04167	873
56.05000	863
56.05833	853
56.06667	844
56.07500	836
56.08333	828
56.09167	821
56.10000	816
56.10833	813
56.11667	809
56.12500	805
56.13333	801
56.14167	797
56.15000	793
56.15833	790
56.16667	788
56.17500	784
56.18333	781
56.19167	777
56.20000	774
56.20833	771
56.21667	768
56.22500	763
56.23333	757
56.24167	750
56.25000	742
56.25833	735
56.26667	728
56.27500	722
56.28333	716
56.29167	709
56.30000	702
56.30833	695
56.31667	689
56.32500	684
56.33333	680
56.34167	675
56.35000	671
56.35833	667
56.36667	663
56.37500	659
56.38333	654
56.39167	647
56.40000	641
56.40833	636
56.41667	631
56.42500	628
56.43333	626
56.44167	623
56.45000	620
56.45833	615
56.46667	609
56.47500	602
56.48333	595
56.49167	586
56.50000	577
56.50833	567
56.51667	560
56.52500	554
56.53333	548
56.54167	543
56.55000	539
56.55833	536
56.56667	532
56.57500	528
56.58333	523
56.59167	518
56.60000	512
56.60833	506
56.61667	500
56.62500	496
56.63333	493
56.64167	489
56.65000	486
56.65833	482
56.66667	479
56.67500	477
56.68333	476
56.69167	479
56.70000	480
56.70833	479
56.71667	474
56.72500	466
56.73333	456
56.74167	447
56.75000	441
56.75833	437
56.76667	435
56.77500	433
56.78333	429
56.79167	423
56.80000	417
56.80833	412
56.81667	408
56.82500	406
56.83333	407
56.84167	408
56.85000	407
56.85833	403
56.86667	396
56.87500	390
56.88333	385
56.89167	382
56.90000	381
56.90833	381
56.91667	379
56.92500	374
56.93333	366
56.94167	358
56.95000	350
56.95833	345
56.96667	344
56.97500	345
56.98333	348
56.99167	352
57.00000	353
57.00833	350
57.01667	344
57.02500	336
57.03333	327
57.04167	320
57.05000	313
57.05833	308
57.06667	302
57.07500	297
57.08333	293
57.09167	292
57.10000	292
57.10833	291
57.11667	289
57.12500	286
57.13333	282
57.14167	278
57.15000	276
57.15833	275
57.16667	276
57.17500	277
57.18333	277
57.19167	275
57.20000	271
57.20833	266
57.21667	261
57.22500	257
57.23333	253
57.24167	252
57.25000	252
57.25833	252
57.26667	253
57.27500	253
57.28333	252
57.29167	247
57.30000	243
57.30833	237
57.31667	233
57.32500	230
57.33333	230
57.34167	230
57.35000	229
57.35833	226
57.36667	223
57.37500	219
57.38333	216
57.39167	214
57.40000	210
57.40833	206
57.41667	202
57.42500	199
57.43333	198
57.44167	200
57.45000	204
57.45833	207
57.46667	207
57.47500	205
57.48333	200
57.49167	195
57.50000	189
57.50833	184
57.51667	180
57.52500	178
57.53333	177
57.54167	176
57.55000	177
57.55833	177
57.56667	177
57.57500	177
57.58333	175
57.59167	172
57.60000	167
57.60833	162
57.61667	157
57.62500	155
57.63333	155
57.64167	156
57.65000	156
57.65833	154
57.66667	152
57.67500	149
57.68333	149
57.69167	149
57.70000	151
57.70833	151
57.71667	150
57.72500	147
57.73333	144
57.74167	141
57.75000	136
57.75833	132
57.76667	127
57.77500	122
57.78333	118
57.79167	114
57.80000	112
57.80833	112
57.81667	113
57.82500	115
57.83333	117
57.84167	117
57.85000	115
57.85833	113
57.86667	111
57.87500	111
57.88333	111
57.89167	111
57.90000	110
57.90833	107
57.91667	104
57.92500	103
57.93333	103
57.94167	102
57.95000	101
57.95833	99
57.96667	97
57.97500	95
57.98333	93
57.99167	92
58.00000	91
58.00833	90
58.01667	90
58.02500	92
58.03333	95
58.04167	98
58.05000	101
58.05833	103
58.06667	103
58.07500	102
58.08333	100
58.09167	99
58.10000	98
58.10833	99
58.11667	99
58.12500	99
58.13333	98
58.14167	96
58.15000	96
58.15833	97
58.16667	97
58.17500	95
58.18333	92
58.19167	87
58.20000	83
58.20833	80
58.21667	77
58.22500	75
58.23333	74
58.24167	72
58.25000	70
58.25833	68
58.26667	66
58.27500	65
58.28333	64
58.29167	63
58.30000	62
58.30833	61
58.31667	59
58.32500	56
58.33333	53
58.34167	49
58.35000	47
58.35833	45
58.36667	46
58.37500	49
58.38333	52
58.39167	54
58.40000	54
58.40833	53
58.41667	51
58.42500	49
58.43333	47
58.44167	47
58.45000	48
58.45833	50
58.46667	53
58.47500	55
58.48333	56
58.49167	55
58.50000	53
58.50833	50
58.51667	47
58.52500	45
58.53333	42
58.54167	41
58.55000	40
58.55833	40
58.56667	43
58.57500	45
58.58333	47
58.59167	48
58.60000	47
58.60833	45
58.61667	43
58.62500	42
58.63333	41
58.64167	40
58.65000	38
58.65833	35
58.66667	34
58.67500	34
58.68333	35
58.69167	35
58.70000	33
58.70833	29
58.71667	24
58.72500	22
58.73333	21
58.74167	21
58.75000	21
58.75833	20
58.76667	19
58.77500	19
58.78333	20
58.79167	22
58.80000	25
58.80833	26
58.81667	28
58.82500	28
58.83333	29
58.84167	28
58.85000	26
58.85833	24
58.86667	22
58.87500	21
58.88333	19
58.89167	18
58.90000	17
58.90833	15
58.91667	12
58.92500	11
58.93333	13
58.94167	15
58.95000	18
58.95833	20
58.96667	20
58.97500	18
58.98333	16
58.99167	16
59.00000	18
59.00833	18
59.01667	17
59.02500	15
59.03333	13
59.04167	11
59.05000	10
59.05833	9
59.06667	9
59.07500	9
59.08333	8
59.09167	8
59.10000	6
59.10833	4
59.11667	1
59.12500	-0
59.13333	2
59.14167	6
59.15000	13
59.15833	18
59.16667	21
59.17500	21
59.18333	19
59.19167	15
59.20000	12
59.20833	10
59.21667	12
59.22500	15
59.23333	19
59.24167	21
59.25000	21
59.25833	18
59.26667	13
59.27500	7
59.28333	3
59.29167	2
59.30000	2
59.30833	2
59.31667	2
59.32500	3
59.33333	5
59.34167	7
59.35000	9
59.35833	9
59.36667	8
59.37500	6
59.38333	5
59.39167	5
59.40000	5
59.40833	4
59.41667	2
59.42500	1
59.43333	2
59.44167	2
59.45000	3
59.45833	1
59.46667	-4
59.47500	-10
59.48333	-13
59.49167	-14
59.50000	-12
59.50833	-7
59.51667	-2
59.52500	1
59.53333	2
59.54167	2
59.55000	0
59.55833	-2
59.56667	-6
59.57500	-9
59.58333	-12
59.59167	-12
59.60000	-10
59.60833	-6
59.61667	-1
59.62500	4
59.63333	9
59.64167	12
59.65000	12
59.65833	8
59.66667	1
59.67500	-7
59.68333	-13
59.69167	-17
59.70000	-17
59.70833	-14
59.71667	-10
59.72500	-8
59.73333	-9
59.74167	-12
59.75000	-18
59.75833	-23
59.76667	-25
59.77500	-25
59.78333	-22
59.79167	-17
59.80000	-12
59.80833	-9
59.81667	-8
59.82500	-8
59.83333	-10
59.84167	-13
59.85000	-17
59.85833	-22
59.86667	-25
59.87500	-28
59.88333	-30
59.89167	-30
59.90000	-30
59.90833	-30
59.91667	-29
59.92500	-26
59.93333	-22
59.94167	-19
59.95000	-17
59.95833	-18
59.96667	-21
59.97500	-25
59.98333	-27
59.99167	-29
60.00000	-28

[LC Chromatogram(Detector A-Ch2)]
Interval(msec)	500
# of Points	7201
Start Time(min)	0.000
End Time(min)	60.000
Intensity Units	mV
Intensity Multiplier	0.001
Wavelength(nm)	230
R.Time (min)	Intensity
0.00000	-104
0.00833	-104
0.01667	-1
0.02500	-2
0.03333	-2
0.04167	-3
0.05000	-4
0.05833	-7
0.06667	-11
0.07500	-16
0.08333	-21
0.09167	-24
0.10000	-26
0.10833	-27
0.11667	-26
0.12500	-26
0.13333	-27
0.14167	-29
0.15000	-34
0.15833	-40
0.16667	-47
0.17500	-53
0.18333	-58
0.19167	-62
0.20000	-63
0.20833	-64
0.21667	-66
0.22500	-69
0.23333	-71
0.24167	-73
0.25000	-74
0.25833	-75
0.26667	-75
0.27500	-76
0.28333	-78
0.29167	-81
0.30000	-85
0.30833	-87
0.31667	-91
0.32500	-94
0.33333	-97
0.34167	-99
0.35000	-103
0.35833	-107
0.36667	-111
0.37500	-115
0.38333	-118
0.39167	-119
0.40000	-119
0.40833	-119
0.41667	-120
0.42500	-122
0.43333	-124
0.44167	-125
0.45000	-126
0.45833	-128
0.46667	-129
0.47500	-130
0.48333	-130
0.49167	-131
0.50000	-132
0.50833	-134
0.51667	-136
0.52500	-139
0.53333	-141
0.54167	-144
0.55000	-146
0.55833	-147
0.56667	-149
0.57500	-151
0.58333	-154
0.59167	-157
0.60000	-160
0.60833	-163
0.61667	-165
0.62500	-167
0.63333	-168
0.64167	-170
0.65000	-172
0.65833	-176
0.66667	-180
0.67500	-184
0.68333	-187
0.69167	-188
0.70000	-188
0.70833	-187
0.71667	-188
0.72500	-190
0.73333	-194
0.74167	-199
0.75000	-204
0.75833	-207
0.76667	-208
0.77500	-209
0.78333	-208
0.79167	-208
0.80000	-206
0.80833	-205
0.81667	-202
0.82500	-201
0.83333	-201
0.84167	-204
0.85000	-209
0.85833	-215
0.86667	-220
0.87500	-224
0.88333	-226
0.89167	-225
0.90000	-224
0.90833	-223
0.91667	-222
0.92500	-223
0.93333	-225
0.94167	-227
0.95000	-231
0.95833	-237
0.96667	-242
0.97500	-247
0.98333	-251
0.99167	-252
1.00000	-252
1.00833	-252
1.01667	-252
1.02500	-253
1.03333	-254
1.04167	-256
1.05000	-258
1.05833	-261
1.06667	-264
1.07500	-265
1.08333	-265
1.09167	-264
1.10000	-262
1.10833	-260
1.11667	-260
1.12500	-261
1.13333	-263
1.14167	-266
1.15000	-269
1.15833	-274
1.16667	-278
1.17500	-281
1.18333	-282
1.19167	-282
1.20000	-282
1.20833	-283
1.21667	-283
1.22500	-284
1.23333	-285
1.24167	-283
1.25000	-282
1.25833	-280
1.26667	-279
1.27500	-279
1.28333	-281
1.29167	-283
1.30000	-286
1.30833	-289
1.31667	-292
1.32500	-295
1.33333	-297
1.34167	-298
1.35000	-299
1.35833	-300
1.36667	-301
1.37500	-302
1.38333	-303
1.39167	-303
1.40000	-305
1.40833	-309
1.41667	-313
1.42500	-317
1.43333	-321
1.44167	-326
1.45000	-329
1.45833	-332
1.46667	-334
1.47500	-333
1.48333	-331
1.49167	-328
1.50000	-326
1.50833	-324
1.51667	-322
1.52500	-319
1.53333	-319
1.54167	-321
1.55000	-326
1.55833	-331
1.56667	-337
1.57500	-341
1.58333	-344
1.59167	-346
1.60000	-345
1.60833	-344
1.61667	-343
1.62500	-342
1.63333	-342
1.64167	-342
1.65000	-344
1.65833	-346
1.66667	-347
1.67500	-348
1.68333	-347
1.69167	-346
1.70000	-346
1.70833	-346
1.71667	-348
1.72500	-350
1.73333	-353
1.74167	-355
1.75000	-356
1.75833	-356
1.76667	-355
1.77500	-354
1.78333	-354
1.79167	-355
1.80000	-355
1.80833	-355
1.81667	-356
1.82500	-359
1.83333	-362
1.84167	-367
1.85000	-371
1.85833	-374
1.86667	-375
1.87500	-375
1.88333	-375
1.89167	-375
1.90000	-375
1.90833	-375
1.91667	-376
1.92500	-377
1.93333	-377
1.94167	-378
1.95000	-377
1.95833	-376
1.96667	-374
1.97500	-373
1.98333	-372
1.99167	-373
2.00000	-375
2.00833	-378
2.01667	-381
2.02500	-384
2.03333	-387
2.04167	-390
2.05000	-393
2.05833	-394
2.06667	-395
2.07500	-395
2.08333	-394
2.09167	-392
2.10000	-390
2.10833	-389
2.11667	-388
2.12500	-389
2.13333	-391
2.14167	-394
2.15000	-396
2.15833	-397
2.16667	-397
2.17500	-396
2.18333	-396
2.19167	-399
2.20000	-403
2.20833	-407
2.21667	-410
2.22500	-413
2.23333	-414
2.24167	-414
2.25000	-414
2.25833	-414
2.26667	-415
2.27500	-415
2.28333	-416
2.29167	-417
2.30000	-419
2.30833	-422
2.31667	-425
2.32500	-426
2.33333	-425
2.34167	-421
2.35000	-417
2.35833	-412
2.36667	-410
2.37500	-410
2.38333	-412
2.39167	-415
2.40000	-416
2.40833	-417
2.41667	-418
2.42500	-419
2.43333	-420
2.44167	-420
2.45000	-421
2.45833	-420
2.46667	-419
2.47500	-420
2.48333	-422
2.49167	-427
2.50000	-432
2.50833	-438
2.51667	-441
2.52500	-442
2.53333	-442
2.54167	-439
2.55000	-437
2.55833	-437
2.56667	-437
2.57500	-437
2.58333	-437
2.59167	-437
2.60000	-437
2.60833	-436
2.61667	-436
2.62500	-437
2.63333	-439
2.64167	-442
2.65000	-445
2.65833	-447
2.66667	-448
2.67500	-448
2.68333	-448
2.69167	-447
2.70000	-447
2.70833	-448
2.71667	-450
2.72500	-453
2.73333	-455
2.74167	-456
2.75000	-456
2.75833	-456
2.76667	-456
2.77500	-456
2.78333	-457
2.79167	-457
2.80000	-456
2.80833	-456
2.81667	-455
2.82500	-456
2.83333	-456
2.84167	-457
2.85000	-458
2.85833	-460
2.86667	-461
2.87500	-464
2.88333	-467
2.89167	-470
2.90000	-471
2.90833	-472
2.91667	-472
2.92500	-471
2.93333	-470
2.94167	-469
2.95000	-469
2.95833	-468
2.96667	-467
2.97500	-467
2.98333	-466
2.99167	-465
3.00000	-466
3.00833	-467
3.01667	-468
3.02500	-469
3.03333	-469
3.04167	-470
3.05000	-471
3.05833	-471
3.06667	-473
3.07500	-474
3.08333	-476
3.09167	-479
3.10000	-482
3.10833	-484
3.11667	-485
3.12500	-485
3.13333	-484
3.14167	-482
3.15000	-481
3.15833	-482
3.16667	-483
3.17500	-485
3.18333	-485
3.19167	-485
3.20000	-486
3.20833	-487
3.21667	-489
3.22500	-490
3.23333	-491
3.24167	-491
3.25000	-491
3.25833	-491
3.26667	-493
3.27500	-495
3.28333	-498
3.29167	-499
3.30000	-500
3.30833	-499
3.31667	-499
3.32500	-498
3.33333	-497
3.34167	-497
3.35000	-497
3.35833	-496
3.36667	-494
3.37500	-493
3.38333	-492
3.39167	-493
3.40000	-495
3.40833	-498
3.41667	-501
3.42500	-503
3.43333	-504
3.44167	-502
3.45000	-500
3.45833	-498
3.46667	-496
3.47500	-494
3.48333	-493
3.49167	-493
3.50000	-494
3.50833	-496
3.51667	-497
3.52500	-497
3.53333	-497
3.54167	-498
3.55000	-501
3.55833	-504
3.56667	-507
3.57500	-510
3.58333	-512
3.59167	-514
3.60000	-515
3.60833	-514
3.61667	-513
3.62500	-512
3.63333	-512
3.64167	-514
3.65000	-517
3.65833	-519
3.66667	-522
3.67500	-523
3.68333	-523
3.69167	-522
3.70000	-521
3.70833	-520
3.71667	-519
3.72500	-520
3.73333	-523
3.74167	-526
3.75000	-529
3.75833	-530
3.76667	-531
3.77500	-530
3.78333	-529
3.79167	-528
3.80000	-529
3.80833	-530
3.81667	-530
3.82500	-530
3.83333	-530
3.84167	-530
3.85000	-529
3.85833	-528
3.86667	-527
3.87500	-527
3.88333	-528
3.89167	-530
3.90000	-531
3.90833	-532
3.91667	-532
3.92500	-532
3.93333	-532
3.94167	-532
3.95000	-532
3.95833	-532
3.96667	-531
3.97500	-530
3.98333	-529
3.99167	-528
4.00000	-527
4.00833	-525
4.01667	-525
4.02500	-527
4.03333	-528
4.04167	-530
4.05000	-532
4.05833	-533
4.06667	-532
4.07500	-532
4.08333	-533
4.09167	-534
4.10000	-534
4.10833	-534
4.11667	-534
4.12500	-533
4.13333	-533
4.14167	-536
4.15000	-538
4.15833	-539
4.16667	-539
4.17500	-538
4.18333	-536
4.19167	-535
4.20000	-537
4.20833	-540
4.21667	-542
4.22500	-543
4.23333	-542
4.24167	-541
4.25000	-540
4.25833	-539
4.26667	-539
4.27500	-540
4.28333	-542
4.29167	-544
4.30000	-546
4.30833	-547
4.31667	-547
4.32500	-547
4.33333	-547
4.34167	-547
4.35000	-547
4.35833	-547
4.36667	-548
4.37500	-551
4.38333	-553
4.39167	-557
4.40000	-560
4.40833	-562
4.41667	-561
4.42500	-558
4.43333	-554
4.44167	-551
4.45000	-550
4.45833	-549
4.46667	-550
4.47500	-550
4.48333	-551
4.49167	-551
4.50000	-552
4.50833	-552
4.51667	-552
4.52500	-551
4.53333	-550
4.54167	-551
4.55000	-553
4.55833	-554
4.56667	-555
4.57500	-556
4.58333	-556
4.59167	-555
4.60000	-554
4.60833	-552
4.61667	-552
4.62500	-553
4.63333	-555
4.64167	-557
4.65000	-558
4.65833	-559
4.66667	-559
4.67500	-560
4.68333	-561
4.69167	-562
4.70000	-563
4.70833	-564
4.71667	-563
4.72500	-561
4.73333	-560
4.74167	-560
4.75000	-561
4.75833	-563
4.76667	-565
4.77500	-565
4.78333	-563
4.79167	-561
4.80000	-560
4.80833	-561
4.81667	-563
4.82500	-566
4.83333	-568
4.84167	-569
4.85000	-568
4.85833	-566
4.86667	-564
4.87500	-562
4.88333	-561
4.89167	-561
4.90000	-563
4.90833	-566
4.91667	-568
4.92500	-569
4.93333	-570
4.94167	-570
4.95000	-570
4.95833	-570
4.96667	-570
4.97500	-572
4.98333	-574
4.99167	-576
5.00000	-576
5.00833	-575
5.01667	-574
5.02500	-572
5.03333	-571
5.04167	-571
5.05000	-572
5.05833	-572
5.06667	-571
5.07500	-570
5.08333	-568
5.09167	-567
5.10000	-566
5.10833	-567
5.11667	-569
5.12500	-571
5.13333	-573
5.14167	-575
5.15000	-578
5.15833	-580
5.16667	-582
5.17500	-583
5.18333	-582
5.19167	-580
5.20000	-578
5.20833	-576
5.21667	-575
5.22500	-576
5.23333	-577
5.24167	-578
5.25000	-580
5.25833	-581
5.26667	-581
5.27500	-582
5.28333	-580
5.29167	-579
5.30000	-579
5.30833	-580
5.31667	-581
5.32500	-581
5.33333	-582
5.34167	-581
5.35000	-579
5.35833	-577
5.36667	-576
5.37500	-575
5.38333	-574
5.39167	-575
5.40000	-577
5.40833	-580
5.41667	-584
5.42500	-587
5.43333	-589
5.44167	-589
5.45000	-589
5.45833	-590
5.46667	-591
5.47500	-591
5.48333	-590
5.49167	-588
5.50000	-585
5.50833	-583
5.51667	-581
5.52500	-581
5.53333	-581
5.54167	-583
5.55000	-584
5.55833	-585
5.56667	-585
5.57500	-586
5.58333	-587
5.59167	-588
5.60000	-588
5.60833	-588
5.61667	-588
5.62500	-589
5.63333	-592
5.64167	-595
5.65000	-597
5.65833	-596
5.66667	-593
5.67500	-589
5.68333	-585
5.69167	-582
5.70000	-581
5.70833	-582
5.71667	-583
5.72500	-584
5.73333	-585
5.74167	-586
5.75000	-587
5.75833	-588
5.76667	-588
5.77500	-589
5.78333	-590
5.79167	-592
5.80000	-594
5.80833	-596
5.81667	-597
5.82500	-598
5.83333	-599
5.84167	-600
5.85000	-601
5.85833	-602
5.86667	-602
5.87500	-602
5.88333	-601
5.89167	-600
5.90000	-600
5.90833	-599
5.91667	-598
5.92500	-596
5.93333	-595
5.94167	-594
5.95000	-595
5.95833	-596
5.96667	-596
5.97500	-596
5.98333	-595
5.99167	-594
6.00000	-593
6.00833	-592
6.01667	-591
6.02500	-592
6.03333	-593
6.04167	-594
6.05000	-596
6.05833	-597
6.06667	-598
6.07500	-598
6.08333	-598
6.09167	-598
6.10000	-597
6.10833	-597
6.11667	-598
6.12500	-601
6.13333	-603
6.14167	-605
6.15000	-605
6.15833	-604
6.16667	-602
6.17500	-600
6.18333	-599
6.19167	-599
6.20000	-601
6.20833	-604
6.21667	-607
6.22500	-609
6.23333	-611
6.24167	-611
6.25000	-611
6.25833	-609
6.26667	-608
6.27500	-607
6.28333	-607
6.29167	-608
6.30000	-610
6.30833	-611
6.31667	-611
6.32500	-609
6.33333	-607
6.34167	-606
6.35000	-606
6.35833	-607
6.36667	-609
6.37500	-610
6.38333	-611
6.39167	-610
6.40000	-609
6.40833	-607
6.41667	-606
6.42500	-605
6.43333	-606
6.44167	-606
6.45000	-606
6.45833	-606
6.46667	-606
6.47500	-605
6.48333	-605
6.49167	-604
6.50000	-602
6.50833	-600
6.51667	-597
6.52500	-595
6.53333	-594
6.54167	-596
6.55000	-600
6.55833	-604
6.56667	-608
6.57500	-610
6.58333	-609
6.59167	-608
6.60000	-608
6.60833	-609
6.61667	-610
6.62500	-611
6.63333	-611
6.64167	-609
6.65000	-607
6.65833	-605
6.66667	-603
6.67500	-602
6.68333	-603
6.69167	-605
6.70000	-609
6.70833	-612
6.71667	-614
6.72500	-614
6.73333	-612
6.74167	-610
6.75000	-608
6.75833	-608
6.76667	-610
6.77500	-613
6.78333	-615
6.79167	-617
6.80000	-617
6.80833	-615
6.81667	-612
6.82500	-611
6.83333	-611
6.84167	-613
6.85000	-616
6.85833	-618
6.86667	-618
6.87500	-618
6.88333	-615
6.89167	-612
6.90000	-609
6.90833	-606
6.91667	-604
6.92500	-604
6.93333	-607
6.94167	-611
6.95000	-616
6.95833	-620
6.96667	-624
6.97500	-625
6.98333	-623
6.99167	-621
7.00000	-618
7.00833	-616
7.01667	-614
7.02500	-613
7.03333	-613
7.04167	-614
7.05000	-617
7.05833	-619
7.06667	-622
7.07500	-623
7.08333	-622
7.09167	-620
7.10000	-617
7.10833	-614
7.11667	-613
7.12500	-612
7.13333	-613
7.14167	-614
7.15000	-615
7.15833	-615
7.16667	-614
7.17500	-614
7.18333	-614
7.19167	-616
7.20000	-619
7.20833	-621
7.21667	-623
7.22500	-625
7.23333	-626
7.24167	-626
7.25000	-625
7.25833	-626
7.26667	-627
7.27500	-628
7.28333	-628
7.29167	-626
7.30000	-623
7.30833	-620
7.31667	-619
7.32500	-620
7.33333	-622
7.34167	-624
7.35000	-625
7.35833	-624
7.36667	-621
7.37500	-617
7.38333	-614
7.39167	-613
7.40000	-613
7.40833	-614
7.41667	-616
7.42500	-619
7.43333	-621
7.44167	-623
7.45000	-625
7.45833	-627
7.46667	-628
7.47500	-628
7.48333	-626
7.49167	-624
7.50000	-623
7.50833	-622
7.51667	-622
7.52500	-623
7.53333	-626
7.54167	-629
7.55000	-631
7.55833	-633
7.56667	-633
7.57500	-633
7.58333	-633
7.59167	-633
7.60000	-633
7.60833	-634
7.61667	-633
7.62500	-630
7.63333	-628
7.64167	-625
7.65000	-624
7.65833	-623
7.66667	-623
7.67500	-623
7.68333	-624
7.69167	-624
7.70000	-625
7.70833	-627
7.71667	-629
7.72500	-631
7.73333	-632
7.74167	-634
7.75000	-635
7.75833	-636
7.76667	-635
7.77500	-633
7.78333	-632
7.79167	-631
7.80000	-630
7.80833	-630
7.81667	-630
7.82500	-632
7.83333	-633
7.84167	-635
7.85000	-636
7.85833	-636
7.86667	-636
7.87500	-634
7.88333	-632
7.89167	-630
7.90000	-629
7.90833	-628
7.91667	-628
7.92500	-629
7.93333	-630
7.94167	-630
7.95000	-630
7.95833	-631
7.96667	-634
7.97500	-637
7.98333	-640
7.99167	-643
8.00000	-643
8.00833	-643
8.01667	-641
8.02500	-639
8.03333	-636
8.04167	-634
8.05000	-632
8.05833	-633
8.06667	-636
8.07500	-640
8.08333	-645
8.09167	-647
8.10000	-647
8.10833	-645
8.11667	-642
8.12500	-639
8.13333	-636
8.14167	-635
8.15000	-635
8.15833	-634
8.16667	-633
8.17500	-634
8.18333	-636
8.19167	-638
8.20000	-639
8.20833	-638
8.21667	-637
8.22500	-635
8.23333	-634
8.24167	-633
8.25000	-632
8.25833	-631
8.26667	-631
8.27500	-631
8.28333	-632
8.29167	-633
8.30000	-633
8.30833	-633
8.31667	-634
8.32500	-634
8.33333	-636
8.34167	-638
8.35000	-640
8.35833	-640
8.36667	-640
8.37500	-639
8.38333	-640
8.39167	-641
8.40000	-641
8.40833	-640
8.41667	-637
8.42500	-635
8.43333	-632
8.44167	-632
8.45000	-633
8.45833	-635
8.46667	-637
8.47500	-640
8.48333	-641
8.49167	-642
8.50000	-641
8.50833	-639
8.51667	-638
8.52500	-636
8.53333	-635
8.54167	-636
8.55000	-637
8.55833	-639
8.56667	-640
8.57500	-642
8.58333	-643
8.59167	-643
8.60000	-642
8.60833	-641
8.61667	-641
8.62500	-642
8.63333	-643
8.64167	-643
8.65000	-644
8.65833	-645
8.66667	-646
8.67500	-647
8.68333	-648
8.69167	-647
8.70000	-646
8.70833	-643
8.71667	-641
8.72500	-639
8.73333	-637
8.74167	-636
8.75000	-636
8.75833	-637
8.76667	-640
8.77500	-644
8.78333	-648
8.79167	-649
8.80000	-649
8.80833	-647
8.81667	-645
8.82500	-643
8.83333	-642
8.84167	-644
8.85000	-647
8.85833	-649
8.86667	-651
8.87500	-653
8.88333	-652
8.89167	-652
8.90000	-652
8.90833	-653
8.91667	-653
8.92500	-653
8.93333	-652
8.94167	-651
8.95000	-650
8.95833	-650
8.96667	-651
8.97500	-652
8.98333	-652
8.99167	-652
9.00000	-650
9.00833	-648
9.01667	-647
9.02500	-647
9.03333	-649
9.04167	-651
9.05000	-653
9.05833	-653
9.06667	-652
9.07500	-650
9.08333	-648
9.09167	-646
9.10000	-645
9.10833	-645
9.11667	-646
9.12500	-646
9.13333	-645
9.14167	-644
9.15000	-643
9.15833	-644
9.16667	-646
9.17500	-649
9.18333	-652
9.19167	-654
9.20000	-657
9.20833	-658
9.21667	-659
9.22500	-658
9.23333	-656
9.24167	-654
9.25000	-651
9.25833	-649
9.26667	-649
9.27500	-649
9.28333	-648
9.29167	-647
9.30000	-645
9.30833	-644
9.31667	-643
9.32500	-644
9.33333	-645
9.34167	-645
9.35000	-644
9.35833	-641
9.36667	-638
9.37500	-634
9.38333	-630
9.39167	-626
9.40000	-626
9.40833	-628
9.41667	-633
9.42500	-639
9.43333	-644
9.44167	-648
9.45000	-651
9.45833	-653
9.46667	-655
9.47500	-657
9.48333	-659
9.49167	-659
9.50000	-657
9.50833	-654
9.51667	-651
9.52500	-646
9.53333	-643
9.54167	-642
9.55000	-642
9.55833	-645
9.56667	-649
9.57500	-653
9.58333	-655
9.59167	-656
9.60000	-656
9.60833	-656
9.61667	-655
9.62500	-654
9.63333	-652
9.64167	-649
9.65000	-646
9.65833	-645
9.66667	-644
9.67500	-647
9.68333	-651
9.69167	-657
9.70000	-662
9.70833	-665
9.71667	-665
9.72500	-662
9.73333	-658
9.74167	-655
9.75000	-653
9.75833	-653
9.76667	-654
9.77500	-656
9.78333	-656
9.79167	-656
9.80000	-655
9.80833	-655
9.81667	-655
9.82500	-656
9.83333	-656
9.84167	-656
9.85000	-655
9.85833	-654
9.86667	-654
9.87500	-654
9.88333	-655
9.89167	-655
9.90000	-655
9.90833	-655
9.91667	-655
9.92500	-657
9.93333	-658
9.94167	-659
9.95000	-660
9.95833	-660
9.96667	-659
9.97500	-658
9.98333	-657
9.99167	-656
10.00000	-656
10.00833	-655
10.01667	-654
10.02500	-653
10.03333	-653
10.04167	-655
10.05000	-657
10.05833	-660
10.06667	-661
10.07500	-661
10.08333	-660
10.09167	-658
10.10000	-659
10.10833	-659
10.11667	-660
10.12500	-661
10.13333	-660
10.14167	-658
10.15000	-655
10.15833	-651
10.16667	-648
10.17500	-646
10.18333	-645
10.19167	-647
10.20000	-649
10.20833	-651
10.21667	-653
10.22500	-653
10.23333	-651
10.24167	-647
10.25000	-643
10.25833	-641
10.26667	-641
10.27500	-642
10.28333	-643
10.29167	-645
10.30000	-645
10.30833	-644
10.31667	-643
10.32500	-643
10.33333	-644
10.34167	-646
10.35000	-650
10.35833	-654
10.36667	-657
10.37500	-658
10.38333	-657
10.39167	-655
10.40000	-653
10.40833	-651
10.41667	-650
10.42500	-650
10.43333	-651
10.44167	-651
10.45000	-652
10.45833	-652
10.46667	-651
10.47500	-649
10.48333	-648
10.49167	-647
10.50000	-648
10.50833	-650
10.51667	-653
10.52500	-656
10.53333	-658
10.54167	-657
10.55000	-657
10.55833	-656
10.56667	-658
10.57500	-662
10.58333	-666
10.59167	-667
10.60000	-665
10.60833	-661
10.61667	-656
10.62500	-652
10.63333	-650
10.64167	-652
10.65000	-655
10.65833	-657
10.66667	-657
10.67500	-657
10.68333	-655
10.69167	-653
10.70000	-653
10.70833	-653
10.71667	-653
10.72500	-654
10.73333	-655
10.74167	-656
10.75000	-657
10.75833	-657
10.76667	-656
10.77500	-654
10.78333	-652
10.79167	-649
10.80000	-648
10.80833	-646
10.81667	-647
10.82500	-648
10.83333	-650
10.84167	-651
10.85000	-653
10.85833	-654
10.86667	-655
10.87500	-655
10.88333	-654
10.89167	-653
10.90000	-653
10.90833	-653
10.91667	-655
10.92500	-658
10.93333	-660
10.94167	-661
10.95000	-659
10.95833	-657
10.96667	-655
10.97500	-655
10.98333	-657
10.99167	-659
11.00000	-661
11.00833	-662
11.01667	-660
11.02500	-658
11.03333	-657
11.04167	-659
11.05000	-662
11.05833	-666
11.06667	-668
11.07500	-667
11.08333	-665
11.09167	-663
11.10000	-662
11.10833	-662
11.11667	-663
11.12500	-662
11.13333	-660
11.14167	-658
11.15000	-657
11.15833	-656
11.16667	-656
11.17500	-655
11.18333	-655
11.19167	-655
11.20000	-655
11.20833	-656
11.21667	-655
11.22500	-653
11.23333	-651
11.24167	-648
11.25000	-646
11.25833	-647
11.26667	-650
11.27500	-652
11.28333	-654
11.29167	-655
11.30000	-657
11.30833	-659
11.31667	-661
11.32500	-663
11.33333	-665
11.34167	-666
11.35000	-665
11.35833	-664
11.36667	-662
11.37500	-661
11.38333	-662
11.39167	-664
11.40000	-668
11.40833	-670
11.41667	-671
11.42500	-669
11.43333	-667
11.44167	-663
11.45000	-659
11.45833	-657
11.46667	-656
11.47500	-657
11.48333	-659
11.49167	-663
11.50000	-667
11.50833	-669
11.51667	-670
11.52500	-668
11.53333	-666
11.54167	-662
11.55000	-658
11.55833	-655
11.56667	-653
11.57500	-652
11.58333	-652
11.59167	-654
11.60000	-657
11.60833	-660
11.61667	-663
11.62500	-665
11.63333	-667
11.64167	-668
11.65000	-668
11.65833	-668
11.66667	-667
11.67500	-666
11.68333	-665
11.69167	-663
11.70000	-661
11.70833	-658
11.71667	-656
11.72500	-653
11.73333	-651
11.74167	-650
11.75000	-649
11.75833	-650
11.76667	-651
11.77500	-654
11.78333	-658
11.79167	-661
11.80000	-663
11.80833	-661
11.81667	-658
11.82500	-653
11.83333	-650
11.84167	-649
11.85000	-650
11.85833	-652
11.86667	-654
11.87500	-656
11.88333	-658
11.89167	-659
11.90000	-660
11.90833	-661
11.91667	-661
11.92500	-661
11.93333	-660
11.94167	-662
11.95000	-664
11.95833	-667
11.96667	-669
11.97500	-671
11.98333	-671
11.99167	-671
12.00000	-671
12.00833	-672
12.01667	-672
12.02500	-671
12.03333	-670
12.04167	-669
12.05000	-668
12.05833	-668
12.06667	-668
12.07500	-669
12.08333	-669
12.09167	-669
12.10000	-670
12.10833	-672
12.11667	-675
12.12500	-677
12.13333	-678
12.14167	-677
12.15000	-675
12.15833	-673
12.16667	-671
12.17500	-670
12.18333	-670
12.19167	-670
12.20000	-670
12.20833	-670
12.21667	-670
12.22500	-671
12.23333	-671
12.24167	-670
12.25000	-669
12.25833	-667
12.26667	-665
12.27500	-665
12.28333	-667
12.29167	-669
12.30000	-671
12.30833	-673
12.31667	-674
12.32500	-675
12.33333	-676
12.34167	-677
12.35000	-678
12.35833	-678
12.36667	-677
12.37500	-676
12.38333	-675
12.39167	-674
12.40000	-673
12.40833	-671
12.41667	-668
12.42500	-665
12.43333	-664
12.44167	-664
12.45000	-666
12.45833	-668
12.46667	-669
12.47500	-669
12.48333	-667
12.49167	-664
12.50000	-661
12.50833	-659
12.51667	-657
12.52500	-657
12.53333	-658
12.54167	-660
12.55000	-662
12.55833	-663
12.56667	-665
12.57500	-666
12.58333	-668
12.59167	-670
12.60000	-670
12.60833	-670
12.61667	-670
12.62500	-670
12.63333	-671
12.64167	-671
12.65000	-670
12.65833	-670
12.66667	-670
12.67500	-672
12.68333	-673
12.69167	-675
12.70000	-676
12.70833	-676
12.71667	-676
12.72500	-675
12.73333	-674
12.74167	-673
12.75000	-672
12.75833	-671
12.76667	-672
12.77500	-672
12.78333	-670
12.79167	-669
12.80000	-667
12.80833	-666
12.81667	-666
12.82500	-665
12.83333	-665
12.84167	-665
12.85000	-665
12.85833	-665
12.86667	-665
12.87500	-665
12.88333	-665
12.89167	-665
12.90000	-667
12.90833	-670
12.91667	-673
12.92500	-675
12.93333	-677
12.94167	-676
12.95000	-674
12.95833	-673
12.96667	-674
12.97500	-674
12.98333	-675
12.99167	-675
13.00000	-674
13.00833	-672
13.01667	-670
13.02500	-667
13.03333	-665
13.04167	-664
13.05000	-664
13.05833	-664
13.06667	-666
13.07500	-668
13.08333	-669
13.09167	-671
13.10000	-671
13.10833	-672
13.11667	-672
13.12500	-672
13.13333	-673
13.14167	-672
13.15000	-671
13.15833	-672
13.16667	-674
13.17500	-675
13.18333	-675
13.19167	-675
13.20000	-674
13.20833	-673
13.21667	-674
13.22500	-675
13.23333	-676
13.24167	-674
13.25000	-672
13.25833	-669
13.26667	-666
13.27500	-665
13.28333	-665
13.29167	-666
13.30000	-668
13.30833	-669
13.31667	-670
13.32500	-671
13.33333	-672
13.34167	-671
13.35000	-669
13.35833	-667
13.36667	-664
13.37500	-663
13.38333	-662
13.39167	-663
13.40000	-663
13.40833	-664
13.41667	-667
13.42500	-669
13.43333	-672
13.44167	-673
13.45000	-672
13.45833	-670
13.46667	-668
13.47500	-666
13.48333	-665
13.49167	-665
13.50000	-664
13.50833	-664
13.51667	-664
13.52500	-666
13.53333	-668
13.54167	-671
13.55000	-673
13.55833	-674
13.56667	-673
13.57500	-671
13.58333	-668
13.59167	-666
13.60000	-663
13.60833	-661
13.61667	-659
13.62500	-659
13.63333	-660
13.64167	-661
13.65000	-662
13.65833	-663
13.66667	-664
13.67500	-664
13.68333	-664
13.69167	-664
13.70000	-664
13.70833	-665
13.71667	-665
13.72500	-663
13.73333	-662
13.74167	-661
13.75000	-660
13.75833	-660
13.76667	-662
13.77500	-663
13.78333	-665
13.79167	-666
13.80000	-666
13.80833	-665
13.81667	-664
13.82500	-664
13.83333	-664
13.84167	-663
13.85000	-661
13.85833	-659
13.86667	-658
13.87500	-658
13.88333	-660
13.89167	-663
13.90000	-666
13.90833	-668
13.91667	-669
13.92500	-668
13.93333	-667
13.94167	-667
13.95000	-668
13.95833	-669
13.96667	-670
13.97500	-671
13.98333	-671
13.99167	-671
14.00000	-670
14.00833	-670
14.01667	-668
14.02500	-666
14.03333	-664
14.04167	-665
14.05000	-665
14.05833	-665
14.06667	-664
14.07500	-662
14.08333	-659
14.09167	-657
14.10000	-655
14.10833	-653
14.11667	-653
14.12500	-654
14.13333	-655
14.14167	-657
14.15000	-658
14.15833	-657
14.16667	-656
14.17500	-654
14.18333	-653
14.19167	-652
14.20000	-652
14.20833	-651
14.21667	-651
14.22500	-650
14.23333	-650
14.24167	-648
14.25000	-646
14.25833	-645
14.26667	-643
14.27500	-641
14.28333	-640
14.29167	-639
14.30000	-639
14.30833	-638
14.31667	-639
14.32500	-641
14.33333	-643
14.34167	-645
14.35000	-648
14.35833	-651
14.36667	-653
14.37500	-655
14.38333	-655
14.39167	-655
14.40000	-655
14.40833	-656
14.41667	-658
14.42500	-658
14.43333	-658
14.44167	-657
14.45000	-656
14.45833	-654
14.46667	-653
14.47500	-652
14.48333	-652
14.49167	-651
14.50000	-650
14.50833	-648
14.51667	-647
14.52500	-647
14.53333	-647
14.54167	-646
14.55000	-646
14.55833	-645
14.56667	-645
14.57500	-646
14.58333	-648
14.59167	-651
14.60000	-653
14.60833	-654
14.61667	-653
14.62500	-651
14.63333	-649
14.64167	-649
14.65000	-650
14.65833	-652
14.66667	-654
14.67500	-656
14.68333	-658
14.69167	-661
14.70000	-664
14.70833	-666
14.71667	-666
14.72500	-664
14.73333	-663
14.74167	-662
14.75000	-662
14.75833	-659
14.76667	-656
14.77500	-652
14.78333	-649
14.79167	-648
14.80000	-649
14.80833	-651
14.81667	-653
14.82500	-655
14.83333	-657
14.84167	-659
14.85000	-660
14.85833	-661
14.86667	-660
14.87500	-659
14.88333	-658
14.89167	-657
14.90000	-657
14.90833	-657
14.91667	-658
14.92500	-659
14.93333	-660
14.94167	-661
14.95000	-661
14.95833	-660
14.96667	-658
14.97500	-656
14.98333	-655
14.99167	-655
15.00000	-656
15.00833	-658
15.01667	-659
15.02500	-660
15.03333	-660
15.04167	-660
15.05000	-659
15.05833	-656
15.06667	-653
15.07500	-650
15.08333	-649
15.09167	-649
15.10000	-650
15.10833	-651
15.11667	-652
15.12500	-653
15.13333	-654
15.14167	-654
15.15000	-654
15.15833	-654
15.16667	-654
15.17500	-655
15.18333	-658
15.19167	-661
15.20000	-664
15.20833	-666
15.21667	-667
15.22500	-666
15.23333	-663
15.24167	-660
15.25000	-658
15.25833	-657
15.26667	-657
15.27500	-657
15.28333	-658
15.29167	-659
15.30000	-659
15.30833	-659
15.31667	-659
15.32500	-660
15.33333	-660
15.34167	-660
15.35000	-659
15.35833	-658
15.36667	-658
15.37500	-659
15.38333	-662
15.39167	-666
15.40000	-670
15.40833	-674
15.41667	-675
15.42500	-675
15.43333	-673
15.44167	-671
15.45000	-669
15.45833	-667
15.46667	-666
15.47500	-665
15.48333	-665
15.49167	-666
15.50000	-667
15.50833	-668
15.51667	-669
15.52500	-670
15.53333	-670
15.54167	-671
15.55000	-670
15.55833	-667
15.56667	-665
15.57500	-665
15.58333	-667
15.59167	-670
15.60000	-673
15.60833	-675
15.61667	-674
15.62500	-670
15.63333	-667
15.64167	-664
15.65000	-662
15.65833	-662
15.66667	-664
15.67500	-667
15.68333	-670
15.69167	-672
15.70000	-672
15.70833	-671
15.71667	-670
15.72500	-667
15.73333	-666
15.74167	-664
15.75000	-663
15.75833	-662
15.76667	-663
15.77500	-664
15.78333	-665
15.79167	-665
15.80000	-666
15.80833	-665
15.81667	-665
15.82500	-664
15.83333	-662
15.84167	-660
15.85000	-659
15.85833	-658
15.86667	-659
15.87500	-660
15.88333	-662
15.89167	-663
15.90000	-663
15.90833	-663
15.91667	-664
15.92500	-665
15.93333	-666
15.94167	-666
15.95000	-666
15.95833	-666
15.96667	-666
15.97500	-667
15.98333	-666
15.99167	-665
16.00000	-664
16.00833	-663
16.01667	-662
16.02500	-661
16.03333	-659
16.04167	-657
16.05000	-656
16.05833	-656
16.06667	-659
16.07500	-663
16.08333	-667
16.09167	-670
16.10000	-673
16.10833	-676
16.11667	-677
16.12500	-676
16.13333	-676
16.14167	-674
16.15000	-673
16.15833	-671
16.16667	-669
16.17500	-665
16.18333	-660
16.19167	-657
16.20000	-656
16.20833	-657
16.21667	-659
16.22500	-664
16.23333	-668
16.24167	-672
16.25000	-674
16.25833	-674
16.26667	-671
16.27500	-667
16.28333	-663
16.29167	-661
16.30000	-661
16.30833	-664
16.31667	-667
16.32500	-671
16.33333	-673
16.34167	-674
16.35000	-674
16.35833	-673
16.36667	-672
16.37500	-671
16.38333	-670
16.39167	-669
16.40000	-669
16.40833	-670
16.41667	-672
16.42500	-673
16.43333	-675
16.44167	-676
16.45000	-677
16.45833	-676
16.46667	-675
16.47500	-674
16.48333	-674
16.49167	-674
16.50000	-674
16.50833	-674
16.51667	-673
16.52500	-672
16.53333	-670
16.54167	-668
16.55000	-667
16.55833	-666
16.56667	-665
16.57500	-664
16.58333	-664
16.59167	-664
16.60000	-665
16.60833	-668
16.61667	-671
16.62500	-673
16.63333	-674
16.64167	-673
16.65000	-672
16.65833	-671
16.66667	-669
16.67500	-667
16.68333	-664
16.69167	-664
16.70000	-666
16.70833	-670
16.71667	-675
16.72500	-679
16.73333	-682
16.74167	-682
16.75000	-681
16.75833	-679
16.76667	-677
16.77500	-676
16.78333	-674
16.79167	-674
16.80000	-674
16.80833	-674
16.81667	-674
16.82500	-673
16.83333	-671
16.84167	-669
16.85000	-668
16.85833	-668
16.86667	-670
16.87500	-673
16.88333	-676
16.89167	-677
16.90000	-677
16.90833	-677
16.91667	-676
16.92500	-676
16.93333	-676
16.94167	-678
16.95000	-681
16.95833	-682
16.96667	-682
16.97500	-680
16.98333	-678
16.99167	-675
17.00000	-673
17.00833	-672
17.01667	-672
17.02500	-672
17.03333	-673
17.04167	-674
17.05000	-675
17.05833	-676
17.06667	-677
17.07500	-678
17.08333	-679
17.09167	-678
17.10000	-676
17.10833	-675
17.11667	-674
17.12500	-673
17.13333	-672
17.14167	-672
17.15000	-672
17.15833	-672
17.16667	-672
17.17500	-672
17.18333	-670
17.19167	-668
17.20000	-667
17.20833	-668
17.21667	-668
17.22500	-668
17.23333	-668
17.24167	-668
17.25000	-669
17.25833	-671
17.26667	-675
17.27500	-678
17.28333	-680
17.29167	-681
17.30000	-680
17.30833	-678
17.31667	-675
17.32500	-673
17.33333	-673
17.34167	-675
17.35000	-679
17.35833	-683
17.36667	-687
17.37500	-688
17.38333	-686
17.39167	-684
17.40000	-682
17.40833	-681
17.41667	-681
17.42500	-683
17.43333	-686
17.44167	-687
17.45000	-687
17.45833	-686
17.46667	-686
17.47500	-685
17.48333	-683
17.49167	-680
17.50000	-677
17.50833	-674
17.51667	-672
17.52500	-673
17.53333	-675
17.54167	-678
17.55000	-679
17.55833	-679
17.56667	-677
17.57500	-673
17.58333	-670
17.59167	-666
17.60000	-665
17.60833	-665
17.61667	-667
17.62500	-669
17.63333	-671
17.64167	-673
17.65000	-674
17.65833	-672
17.66667	-669
17.67500	-667
17.68333	-666
17.69167	-666
17.70000	-668
17.70833	-671
17.71667	-672
17.72500	-672
17.73333	-671
17.74167	-671
17.75000	-672
17.75833	-673
17.76667	-674
17.77500	-675
17.78333	-677
17.79167	-679
17.80000	-682
17.80833	-684
17.81667	-685
17.82500	-684
17.83333	-684
17.84167	-684
17.85000	-684
17.85833	-685
17.86667	-685
17.87500	-686
17.88333	-685
17.89167	-685
17.90000	-685
17.90833	-685
17.91667	-685
17.92500	-684
17.93333	-682
17.94167	-679
17.95000	-676
17.95833	-673
17.96667	-671
17.97500	-669
17.98333	-668
17.99167	-667
18.00000	-666
18.00833	-666
18.01667	-665
18.02500	-662
18.03333	-660
18.04167	-659
18.05000	-658
18.05833	-660
18.06667	-662
18.07500	-665
18.08333	-667
18.09167	-669
18.10000	-669
18.10833	-668
18.11667	-667
18.12500	-667
18.13333	-666
18.14167	-665
18.15000	-664
18.15833	-662
18.16667	-661
18.17500	-660
18.18333	-660
18.19167	-661
18.20000	-661
18.20833	-660
18.21667	-661
18.22500	-662
18.23333	-663
18.24167	-663
18.25000	-662
18.25833	-660
18.26667	-657
18.27500	-656
18.28333	-656
18.29167	-657
18.30000	-658
18.30833	-659
18.31667	-660
18.32500	-659
18.33333	-658
18.34167	-657
18.35000	-656
18.35833	-655
18.36667	-654
18.37500	-653
18.38333	-651
18.39167	-650
18.40000	-650
18.40833	-650
18.41667	-649
18.42500	-648
18.43333	-647
18.44167	-647
18.45000	-649
18.45833	-651
18.46667	-654
18.47500	-655
18.48333	-654
18.49167	-653
18.50000	-650
18.50833	-648
18.51667	-646
18.52500	-644
18.53333	-643
18.54167	-641
18.55000	-640
18.55833	-638
18.56667	-636
18.57500	-635
18.58333	-634
18.59167	-635
18.60000	-635
18.60833	-634
18.61667	-632
18.62500	-628
18.63333	-626
18.64167	-625
18.65000	-627
18.65833	-629
18.66667	-632
18.67500	-633
18.68333	-633
18.69167	-632
18.70000	-630
18.70833	-628
18.71667	-625
18.72500	-622
18.73333	-620
18.74167	-618
18.75000	-617
18.75833	-615
18.76667	-613
18.77500	-611
18.78333	-609
18.79167	-607
18.80000	-604
18.80833	-602
18.81667	-598
18.82500	-595
18.83333	-593
18.84167	-592
18.85000	-593
18.85833	-594
18.86667	-595
18.87500	-595
18.88333	-594
18.89167	-593
18.90000	-591
18.90833	-588
18.91667	-586
18.92500	-585
18.93333	-584
18.94167	-585
18.95000	-586
18.95833	-586
18.96667	-587
18.97500	-586
18.98333	-583
18.99167	-580
19.00000	-576
19.00833	-572
19.01667	-569
19.02500	-566
19.03333	-566
19.04167	-567
19.05000	-569
19.05833	-570
19.06667	-572
19.07500	-571
19.08333	-570
19.09167	-568
19.10000	-566
19.10833	-565
19.11667	-565
19.12500	-565
19.13333	-565
19.14167	-564
19.15000	-562
19.15833	-559
19.16667	-556
19.17500	-553
19.18333	-551
19.19167	-550
19.20000	-550
19.20833	-551
19.21667	-552
19.22500	-552
19.23333	-551
19.24167	-549
19.25000	-546
19.25833	-544
19.26667	-542
19.27500	-540
19.28333	-538
19.29167	-535
19.30000	-531
19.30833	-527
19.31667	-524
19.32500	-521
19.33333	-520
19.34167	-519
19.35000	-519
19.35833	-520
19.36667	-521
19.37500	-521
19.38333	-521
19.39167	-520
19.40000	-516
19.40833	-511
19.41667	-507
19.42500	-504
19.43333	-502
19.44167	-502
19.45000	-503
19.45833	-503
19.46667	-503
19.47500	-502
19.48333	-499
19.49167	-496
19.50000	-492
19.50833	-488
19.51667	-484
19.52500	-481
19.53333	-478
19.54167	-474
19.55000	-470
19.55833	-466
19.56667	-463
19.57500	-459
19.58333	-455
19.59167	-452
19.60000	-449
19.60833	-446
19.61667	-445
19.62500	-443
19.63333	-442
19.64167	-439
19.65000	-435
19.65833	-432
19.66667	-428
19.67500	-423
19.68333	-417
19.69167	-411
19.70000	-405
19.70833	-399
19.71667	-395
19.72500	-391
19.73333	-388
19.74167	-386
19.75000	-384
19.75833	-381
19.76667	-377
19.77500	-372
19.78333	-367
19.79167	-361
19.80000	-355
19.80833	-349
19.81667	-342
19.82500	-334
19.83333	-327
19.84167	-320
19.85000	-314
19.85833	-309
19.86667	-304
19.87500	-300
19.88333	-294
19.89167	-287
19.90000	-279
19.90833	-269
19.91667	-260
19.92500	-250
19.93333	-241
19.94167	-231
19.95000	-222
19.95833	-211
19.96667	-200
19.97500	-189
19.98333	-178
19.99167	-168
20.00000	-157
20.00833	-146
20.01667	-135
20.02500	-124
20.03333	-111
20.04167	-97
20.05000	-82
20.05833	-66
20.06667	-51
20.07500	-37
20.08333	-24
20.09167	-11
20.10000	2
20.10833	16
20.11667	32
20.12500	48
20.13333	66
20.14167	88
20.15000	111
20.15833	135
20.16667	158
20.17500	179
20.18333	199
20.19167	220
20.20000	241
20.20833	263
20.21667	285
20.22500	307
20.23333	328
20.24167	350
20.25000	373
20.25833	398
20.26667	425
20.27500	453
20.28333	485
20.29167	516
20.30000	548
20.30833	581
20.31667	616
20.32500	653
20.33333	689
20.34167	727
20.35000	764
20.35833	801
20.36667	838
20.37500	875
20.38333	913
20.39167	952
20.40000	994
20.40833	1035
20.41667	1077
20.42500	1119
20.43333	1162
20.44167	1206
20.45000	1252
20.45833	1301
20.46667	1352
20.47500	1406
20.48333	1463
20.49167	1519
20.50000	1576
20.50833	1632
20.51667	1691
20.52500	1751
20.53333	1812
20.54167	1877
20.55000	1942
20.55833	2010
20.56667	2079
20.57500	2150
20.58333	2224
20.59167	2297
20.60000	2374
20.60833	2451
20.61667	2531
20.62500	2613
20.63333	2697
20.64167	2785
20.65000	2871
20.65833	2960
20.66667	3048
20.67500	3138
20.68333	3232
20.69167	3327
20.70000	3425
20.70833	3525
20.71667	3626
20.72500	3731
20.73333	3838
20.74167	3951
20.75000	4064
20.75833	4182
20.76667	4301
20.77500	4421
20.78333	4545
20.79167	4668
20.80000	4796
20.80833	4924
20.81667	5057
20.82500	5192
20.83333	5328
20.84167	5468
20.85000	5608
20.85833	5755
20.86667	5904
20.87500	6056
20.88333	6214
20.89167	6369
20.90000	6529
20.90833	6688
20.91667	6853
20.92500	7021
20.93333	7191
20.94167	7367
20.95000	7542
20.95833	7721
20.96667	7902
20.97500	8085
20.98333	8274
20.99167	8463
21.00000	8658
21.00833	8853
21.01667	9049
21.02500	9248
21.03333	9447
21.04167	9653
21.05000	9859
21.05833	10074
21.06667	10290
21.07500	10509
21.08333	10732
21.09167	10954
21.10000	11182
21.10833	11411
21.11667	11645
21.12500	11883
21.13333	12119
21.14167	12362
21.15000	12600
21.15833	12845
21.16667	13089
21.17500	13337
21.18333	13593
21.19167	13845
21.20000	14105
21.20833	14362
21.21667	14624
21.22500	14888
21.23333	15152
21.24167	15423
21.25000	15692
21.25833	15969
21.26667	16247
21.27500	16528
21.28333	16815
21.29167	17098
21.30000	17388
21.30833	17673
21.31667	17961
21.32500	18251
21.33333	18537
21.34167	18830
21.35000	19117
21.35833	19411
21.36667	19702
21.37500	19992
21.38333	20285
21.39167	20572
21.40000	20868
21.40833	21159
21.41667	21453
21.42500	21746
21.43333	22033
21.44167	22322
21.45000	22602
21.45833	22885
21.46667	23164
21.47500	23443
21.48333	23725
21.49167	23998
21.50000	24274
21.50833	24541
21.51667	24803
21.52500	25061
21.53333	25309
21.54167	25557
21.55000	25795
21.55833	26030
21.56667	26259
21.57500	26481
21.58333	26702
21.59167	26911
21.60000	27118
21.60833	27313
21.61667	27501
21.62500	27682
21.63333	27852
21.64167	28018
21.65000	28173
21.65833	28322
21.66667	28462
21.67500	28592
21.68333	28715
21.69167	28825
21.70000	28927
21.70833	29017
21.71667	29096
21.72500	29166
21.73333	29225
21.74167	29275
21.75000	29314
21.75833	29343
21.76667	29362
21.77500	29369
21.78333	29367
21.79167	29353
21.80000	29327
21.80833	29293
21.81667	29247
21.82500	29193
21.83333	29130
21.84167	29057
21.85000	28976
21.85833	28882
21.86667	28780
21.87500	28670
21.88333	28551
21.89167	28426
21.90000	28291
21.90833	28151
21.91667	28001
21.92500	27843
21.93333	27681
21.94167	27508
21.95000	27332
21.95833	27146
21.96667	26956
21.97500	26762
21.98333	26560
21.99167	26359
22.00000	26149
22.00833	25939
22.01667	25723
22.02500	25504
22.03333	25286
22.04167	25059
22.05000	24834
22.05833	24603
22.06667	24373
22.07500	24142
22.08333	23908
22.09167	23678
22.10000	23442
22.10833	23210
22.11667	22978
22.12500	22746
22.13333	22519
22.14167	22288
22.15000	22064
22.15833	21837
22.16667	21614
22.17500	21394
22.18333	21175
22.19167	20964
22.20000	20751
22.20833	20546
22.21667	20345
22.22500	20147
22.23333	19956
22.24167	19765
22.25000	19582
22.25833	19399
22.26667	19220
22.27500	19046
22.28333	18873
22.29167	18709
22.30000	18546
22.30833	18390
22.31667	18237
22.32500	18089
22.33333	17948
22.34167	17809
22.35000	17678
22.35833	17550
22.36667	17427
22.37500	17309
22.38333	17195
22.39167	17087
22.40000	16982
22.40833	16881
22.41667	16783
22.42500	16688
22.43333	16599
22.44167	16512
22.45000	16431
22.45833	16353
22.46667	16280
22.47500	16210
22.48333	16142
22.49167	16079
22.50000	16018
22.50833	15962
22.51667	15909
22.52500	15858
22.53333	15811
22.54167	15765
22.55000	15724
22.55833	15685
22.56667	15649
22.57500	15617
22.58333	15586
22.59167	15559
22.60000	15533
22.60833	15511
22.61667	15492
22.62500	15475
22.63333	15461
22.64167	15448
22.65000	15436
22.65833	15426
22.66667	15418
22.67500	15412
22.68333	15409
22.69167	15406
22.70000	15402
22.70833	15399
22.71667	15396
22.72500	15396
22.73333	15397
22.74167	15401
22.75000	15405
22.75833	15409
22.76667	15413
22.77500	15418
22.78333	15425
22.79167	15433
22.80000	15442
22.80833	15453
22.81667	15465
22.82500	15478
22.83333	15493
22.84167	15507
22.85000	15522
22.85833	15536
22.86667	15550
22.87500	15564
22.88333	15578
22.89167	15591
22.90000	15605
22.90833	15617
22.91667	15629
22.92500	15642
22.93333	15655
22.94167	15670
22.95000	15688
22.95833	15708
22.96667	15728
22.97500	15748
22.98333	15768
22.99167	15785
23.00000	15800
23.00833	15813
23.01667	15828
23.02500	15843
23.03333	15860
23.04167	15879
23.05000	15898
23.05833	15918
23.06667	15938
23.07500	15958
23.08333	15976
23.09167	15994
23.10000	16011
23.10833	16027
23.11667	16042
23.12500	16058
23.13333	16075
23.14167	16092
23.15000	16110
23.15833	16128
23.16667	16147
23.17500	16166
23.18333	16185
23.19167	16204
23.20000	16223
23.20833	16242
23.21667	16261
23.22500	16280
23.23333	16298
23.24167	16318
23.25000	16338
23.25833	16357
23.26667	16376
23.27500	16394
23.28333	16413
23.29167	16431
23.30000	16451
23.30833	16470
23.31667	16490
23.32500	16511
23.33333	16533
23.34167	16555
23.35000	16579
23.35833	16603
23.36667	16628
23.37500	16652
23.38333	16675
23.39167	16698
23.40000	16719
23.40833	16741
23.41667	16763
23.42500	16785
23.43333	16807
23.44167	16830
23.45000	16854
23.45833	16878
23.46667	16903
23.47500	16927
23.48333	16951
23.49167	16974
23.50000	16997
23.50833	17019
23.51667	17041
23.52500	17062
23.53333	17084
23.54167	17105
23.55000	17127
23.55833	17149
23.56667	17170
23.57500	17190
23.58333	17210
23.59167	17229
23.60000	17247
23.60833	17264
23.61667	17280
23.62500	17295
23.63333	17310
23.64167	17326
23.65000	17340
23.65833	17354
23.66667	17368
23.67500	17381
23.68333	17394
23.69167	17405
23.70000	17416
23.70833	17424
23.71667	17430
23.72500	17434
23.73333	17438
23.74167	17440
23.75000	17441
23.75833	17439
23.76667	17435
23.77500	17427
23.78333	17417
23.79167	17407
23.80000	17397
23.80833	17386
23.81667	17374
23.82500	17360
23.83333	17344
23.84167	17326
23.85000	17306
23.85833	17286
23.86667	17265
23.87500	17241
23.88333	17215
23.89167	17188
23.90000	17159
23.90833	17130
23.91667	17100
23.92500	17069
23.93333	17037
23.94167	17002
23.95000	16965
23.95833	16926
23.96667	16885
23.97500	16843
23.98333	16799
23.99167	16754
24.00000	16705
24.00833	16655
24.01667	16603
24.02500	16550
24.03333	16497
24.04167	16442
24.05000	16388
24.05833	16331
24.06667	16274
24.07500	16216
24.08333	16156
24.09167	16095
24.10000	16033
24.10833	15972
24.11667	15912
24.12500	15852
24.13333	15794
24.14167	15734
24.15000	15675
24.15833	15611
24.16667	15547
24.17500	15483
24.18333	15421
24.19167	15360
24.20000	15300
24.20833	15239
24.21667	15175
24.22500	15111
24.23333	15047
24.24167	14984
24.25000	14923
24.25833	14862
24.26667	14801
24.27500	14742
24.28333	14682
24.29167	14623
24.30000	14562
24.30833	14501
24.31667	14439
24.32500	14377
24.33333	14315
24.34167	14254
24.35000	14196
24.35833	14139
24.36667	14084
24.37500	14030
24.38333	13976
24.39167	13923
24.40000	13869
24.40833	13814
24.41667	13759
24.42500	13702
24.43333	13645
24.44167	13585
24.45000	13528
24.45833	13471
24.46667	13415
24.47500	13361
24.48333	13307
24.49167	13253
24.50000	13198
24.50833	13142
24.51667	13086
24.52500	13030
24.53333	12975
24.54167	12919
24.55000	12865
24.55833	12810
24.56667	12756
24.57500	12702
24.58333	12648
24.59167	12594
24.60000	12538
24.60833	12481
24.61667	12421
24.62500	12359
24.63333	12297
24.64167	12231
24.65000	12166
24.65833	12100
24.66667	12034
24.67500	11970
24.68333	11906
24.69167	11844
24.70000	11783
24.70833	11722
24.71667	11660
24.72500	11595
24.73333	11528
24.74167	11457
24.75000	11387
24.75833	11316
24.76667	11246
24.77500	11178
24.78333	11109
24.79167	11042
24.80000	10973
24.80833	10905
24.81667	10835
24.82500	10764
24.83333	10694
24.84167	10618
24.85000	10538
24.85833	10459
24.86667	10385
24.87500	10312
24.88333	10236
24.89167	10162
24.90000	10085
24.90833	10004
24.91667	9927
24.92500	9857
24.93333	9790
24.94167	9721
24.95000	9651
24.95833	9575
24.96667	9494
24.97500	9413
24.98333	9340
24.99167	9276
25.00000	9211
25.00833	9142
25.01667	9073
25.02500	9007
25.03333	8943
25.04167	8873
25.05000	8801
25.05833	8731
25.06667	8668
25.07500	8608
25.08333	8547
25.09167	8487
25.10000	8424
25.10833	8358
25.11667	8294
25.12500	8236
25.13333	8182
25.14167	8128
25.15000	8077
25.15833	8024
25.16667	7970
25.17500	7916
25.18333	7866
25.19167	7820
25.20000	7772
25.20833	7720
25.21667	7669
25.22500	7623
25.23333	7580
25.24167	7537
25.25000	7496
25.25833	7453
25.26667	7407
25.27500	7363
25.28333	7324
25.29167	7290
25.30000	7258
25.30833	7227
25.31667	7194
25.32500	7158
25.33333	7122
25.34167	7089
25.35000	7060
25.35833	7032
25.36667	7005
25.37500	6978
25.38333	6952
25.39167	6927
25.40000	6902
25.40833	6878
25.41667	6856
25.42500	6832
25.43333	6810
25.44167	6790
25.45000	6772
25.45833	6755
25.46667	6739
25.47500	6722
25.48333	6706
25.49167	6690
25.50000	6673
25.50833	6657
25.51667	6641
25.52500	6625
25.53333	6610
25.54167	6596
25.55000	6582
25.55833	6569
25.56667	6555
25.57500	6542
25.58333	6529
25.59167	6517
25.60000	6504
25.60833	6492
25.61667	6480
25.62500	6470
25.63333	6460
25.64167	6451
25.65000	6442
25.65833	6432
25.66667	6421
25.67500	6410
25.68333	6400
25.69167	6389
25.70000	6379
25.70833	6369
25.71667	6358
25.72500	6347
25.73333	6337
25.74167	6327
25.75000	6317
25.75833	6305
25.76667	6291
25.77500	6278
25.78333	6265
25.79167	6252
25.80000	6242
25.80833	6233
25.81667	6224
25.82500	6216
25.83333	6208
25.84167	6197
25.85000	6186
25.85833	6172
25.86667	6158
25.87500	6143
25.88333	6129
25.89167	6116
25.90000	6105
25.90833	6096
25.91667	6088
25.92500	6080
25.93333	6071
25.94167	6059
25.95000	6046
25.95833	6032
25.96667	6019
25.97500	6006
25.98333	5993
25.99167	5981
26.00000	5968
26.00833	5955
26.01667	5942
26.02500	5929
26.03333	5915
26.04167	5899
26.05000	5883
26.05833	5866
26.06667	5850
26.07500	5834
26.08333	5819
26.09167	5805
26.10000	5791
26.10833	5778
26.11667	5766
26.12500	5753
26.13333	5739
26.14167	5724
26.15000	5709
26.15833	5694
26.16667	5680
26.17500	5666
26.18333	5652
26.19167	5640
26.20000	5627
26.20833	5614
26.21667	5603
26.22500	5592
26.23333	5582
26.24167	5572
26.25000	5562
26.25833	5554
26.26667	5546
26.27500	5536
26.28333	5526
26.29167	5515
26.30000	5503
26.30833	5491
26.31667	5480
26.32500	5469
26.33333	5459
26.34167	5449
26.35000	5440
26.35833	5433
26.36667	5428
26.37500	5423
26.38333	5421
26.39167	5419
26.40000	5415
26.40833	5410
26.41667	5403
26.42500	5395
26.43333	5388
26.44167	5381
26.45000	5376
26.45833	5373
26.46667	5372
26.47500	5372
26.48333	5372
26.49167	5373
26.50000	5375
26.50833	5377
26.51667	5379
26.52500	5380
26.53333	5382
26.54167	5383
26.55000	5386
26.55833	5391
26.56667	5396
26.57500	5400
26.58333	5403
26.59167	5405
26.60000	5405
26.60833	5405
26.61667	5407
26.62500	5410
26.63333	5414
26.64167	5419
26.65000	5424
26.65833	5429
26.66667	5435
26.67500	5441
26.68333	5448
26.69167	5455
26.70000	5464
26.70833	5472
26.71667	5480
26.72500	5486
26.73333	5493
26.74167	5499
26.75000	5504
26.75833	5509
26.76667	5514
26.77500	5518
26.78333	5522
26.79167	5527
26.80000	5534
26.80833	5541
26.81667	5550
26.82500	5559
26.83333	5569
26.84167	5579
26.85000	5588
26.85833	5595
26.86667	5600
26.87500	5604
26.88333	5607
26.89167	5611
26.90000	5616
26.90833	5623
26.91667	5628
26.92500	5634
26.93333	5639
26.94167	5643
26.95000	5647
26.95833	5651
26.96667	5655
26.97500	5659
26.98333	5662
26.99167	5666
27.00000	5670
27.00833	5674
27.01667	5678
27.02500	5680
27.03333	5682
27.04167	5683
27.05000	5683
27.05833	5684
27.06667	5686
27.07500	5685
27.08333	5682
27.09167	5678
27.10000	5674
27.10833	5671
27.11667	5671
27.12500	5671
27.13333	5671
27.14167	5669
27.15000	5665
27.15833	5660
27.16667	5654
27.17500	5649
27.18333	5645
27.19167	5642
27.20000	5640
27.20833	5639
27.21667	5638
27.22500	5634
27.23333	5627
27.24167	5618
27.25000	5608
27.25833	5601
27.26667	5595
27.27500	5590
27.28333	5586
27.29167	5582
27.30000	5578
27.30833	5572
27.31667	5566
27.32500	5561
27.33333	5554
27.34167	5548
27.35000	5541
27.35833	5535
27.36667	5529
27.37500	5524
27.38333	5517
27.39167	5511
27.40000	5506
27.40833	5501
27.41667	5496
27.42500	5490
27.43333	5485
27.44167	5481
27.45000	5478
27.45833	5476
27.46667	5474
27.47500	5470
27.48333	5465
27.49167	5460
27.50000	5455
27.50833	5451
27.51667	5448
27.52500	5445
27.53333	5442
27.54167	5440
27.55000	5439
27.55833	5438
27.56667	5438
27.57500	5437
27.58333	5438
27.59167	5440
27.60000	5442
27.60833	5446
27.61667	5447
27.62500	5449
27.63333	5451
27.64167	5455
27.65000	5460
27.65833	5463
27.66667	5466
27.67500	5466
27.68333	5465
27.69167	5464
27.70000	5466
27.70833	5470
27.71667	5475
27.72500	5480
27.73333	5484
27.74167	5489
27.75000	5493
27.75833	5496
27.76667	5500
27.77500	5504
27.78333	5509
27.79167	5515
27.80000	5524
27.80833	5533
27.81667	5542
27.82500	5552
27.83333	5560
27.84167	5568
27.85000	5575
27.85833	5584
27.86667	5592
27.87500	5601
27.88333	5611
27.89167	5622
27.90000	5633
27.90833	5645
27.91667	5658
27.92500	5671
27.93333	5683
27.94167	5696
27.95000	5708
27.95833	5719
27.96667	5730
27.97500	5739
27.98333	5749
27.99167	5758
28.00000	5768
28.00833	5778
28.01667	5790
28.02500	5803
28.03333	5816
28.04167	5829
28.05000	5840
28.05833	5851
28.06667	5863
28.07500	5875
28.08333	5888
28.09167	5901
28.10000	5914
28.10833	5927
28.11667	5939
28.12500	5951
28.13333	5963
28.14167	5976
28.15000	5990
28.15833	6004
28.16667	6019
28.17500	6032
28.18333	6044
28.19167	6055
28.20000	6065
28.20833	6075
28.21667	6084
28.22500	6094
28.23333	6103
28.24167	6112
28.25000	6122
28.25833	6132
28.26667	6142
28.27500	6153
28.28333	6162
28.29167	6171
28.30000	6180
28.30833	6188
28.31667	6196
28.32500	6205
28.33333	6214
28.34167	6223
28.35000	6232
28.35833	6240
28.36667	6248
28.37500	6257
28.38333	6267
28.39167	6275
28.40000	6283
28.40833	6290
28.41667	6296
28.42500	6302
28.43333	6310
28.44167	6320
28.45000	6330
28.45833	6339
28.46667	6348
28.47500	6357
28.48333	6365
28.49167	6373
28.50000	6381
28.50833	6388
28.51667	6395
28.52500	6401
28.53333	6407
28.54167	6414
28.55000	6422
28.55833	6434
28.56667	6446
28.57500	6459
28.58333	6470
28.59167	6480
28.60000	6490
28.60833	6499
28.61667	6510
28.62500	6521
28.63333	6531
28.64167	6541
28.65000	6550
28.65833	6560
28.66667	6569
28.67500	6580
28.68333	6592
28.69167	6604
28.70000	6616
28.70833	6628
28.71667	6641
28.72500	6654
28.73333	6666
28.74167	6678
28.75000	6690
28.75833	6702
28.76667	6714
28.77500	6728
28.78333	6744
28.79167	6760
28.80000	6776
28.80833	6790
28.81667	6802
28.82500	6815
28.83333	6828
28.84167	6843
28.85000	6859
28.85833	6875
28.86667	6891
28.87500	6908
28.88333	6925
28.89167	6943
28.90000	6962
28.90833	6981
28.91667	7000
28.92500	7019
28.93333	7038
28.94167	7057
28.95000	7076
28.95833	7095
28.96667	7113
28.97500	7133
28.98333	7155
28.99167	7178
29.00000	7203
29.00833	7228
29.01667	7252
29.02500	7276
29.03333	7301
29.04167	7328
29.05000	7356
29.05833	7384
29.06667	7412
29.07500	7439
29.08333	7465
29.09167	7492
29.10000	7520
29.10833	7549
29.11667	7580
29.12500	7612
29.13333	7643
29.14167	7676
29.15000	7708
29.15833	7741
29.16667	7776
29.17500	7811
29.18333	7848
29.19167	7886
29.20000	7925
29.20833	7964
29.21667	8003
29.22500	8045
29.23333	8087
29.24167	8132
29.25000	8177
29.25833	8224
29.26667	8271
29.27500	8319
29.28333	8368
29.29167	8418
29.30000	8470
29.30833	8523
29.31667	8577
29.32500	8633
29.33333	8690
29.34167	8752
29.35000	8814
29.35833	8882
29.36667	8951
29.37500	9022
29.38333	9094
29.39167	9165
29.40000	9238
29.40833	9312
29.41667	9389
29.42500	9469
29.43333	9552
29.44167	9639
29.45000	9728
29.45833	9822
29.46667	9918
29.47500	10017
29.48333	10120
29.49167	10225
29.50000	10338
29.50833	10453
29.51667	10574
29.52500	10700
29.53333	10829
29.54167	10966
29.55000	11104
29.55833	11248
29.56667	11396
29.57500	11548
29.58333	11709
29.59167	11873
29.60000	12048
29.60833	12226
29.61667	12411
29.62500	12604
29.63333	12800
29.64167	13007
29.65000	13217
29.65833	13440
29.66667	13669
29.67500	13907
29.68333	14159
29.69167	14414
29.70000	14683
29.70833	14955
29.71667	15236
29.72500	15527
29.73333	15824
29.74167	16137
29.75000	16454
29.75833	16788
29.76667	17130
29.77500	17482
29.78333	17852
29.79167	18225
29.80000	18620
29.80833	19019
29.81667	19433
29.82500	19858
29.83333	20287
29.84167	20735
29.85000	21182
29.85833	21647
29.86667	22119
29.87500	22600
29.88333	23098
29.89167	23596
29.90000	24117
29.90833	24639
29.91667	25173
29.92500	25719
29.93333	26264
29.94167	26830
29.95000	27390
29.95833	27967
29.96667	28546
29.97500	29127
29.98333	29723
29.99167	30312
30.00000	30922
30.00833	31527
30.01667	32140
30.02500	32759
30.03333	33369
30.04167	33993
30.05000	34601
30.05833	35219
30.06667	35831
30.07500	36438
30.08333	37052
30.09167	37649
30.10000	38254
30.10833	38841
30.11667	39426
30.12500	40006
30.13333	40570
30.14167	41140
30.15000	41689
30.15833	42236
30.16667	42767
30.17500	43282
30.18333	43789
30.19167	44271
30.20000	44747
30.20833	45202
30.21667	45643
30.22500	46072
30.23333	46476
30.24167	46870
30.25000	47235
30.25833	47585
30.26667	47914
30.27500	48220
30.28333	48511
30.29167	48773
30.30000	49018
30.30833	49236
30.31667	49430
30.32500	49603
30.33333	49752
30.34167	49882
30.35000	49988
30.35833	50071
30.36667	50132
30.37500	50168
30.38333	50181
30.39167	50170
30.40000	50135
30.40833	50077
30.41667	49995
30.42500	49891
30.43333	49766
30.44167	49617
30.45000	49450
30.45833	49259
30.46667	49050
30.47500	48822
30.48333	48571
30.49167	48306
30.50000	48016
30.50833	47713
30.51667	47390
30.52500	47049
30.53333	46698
30.54167	46326
30.55000	45948
30.55833	45550
30.56667	45142
30.57500	44723
30.58333	44285
30.59167	43845
30.60000	43383
30.60833	42918
30.61667	42440
30.62500	41950
30.63333	41463
30.64167	40960
30.65000	40464
30.65833	39954
30.66667	39445
30.67500	38936
30.68333	38416
30.69167	37906
30.70000	37381
30.70833	36862
30.71667	36335
30.72500	35804
30.73333	35281
30.74167	34747
30.75000	34228
30.75833	33704
30.76667	33188
30.77500	32680
30.78333	32168
30.79167	31669
30.80000	31162
30.80833	30667
30.81667	30172
30.82500	29679
30.83333	29200
30.84167	28716
30.85000	28249
30.85833	27781
30.86667	27324
30.87500	26874
30.88333	26424
30.89167	25988
30.90000	25548
30.90833	25121
30.91667	24699
30.92500	24282
30.93333	23878
30.94167	23474
30.95000	23086
30.95833	22701
30.96667	22326
30.97500	21960
30.98333	21596
30.99167	21245
31.00000	20891
31.00833	20550
31.01667	20213
31.02500	19880
31.03333	19559
31.04167	19237
31.05000	18930
31.05833	18627
31.06667	18334
31.07500	18049
31.08333	17767
31.09167	17496
31.10000	17226
31.10833	16965
31.11667	16709
31.12500	16457
31.13333	16215
31.14167	15975
31.15000	15747
31.15833	15522
31.16667	15304
31.17500	15090
31.18333	14877
31.19167	14672
31.20000	14468
31.20833	14272
31.21667	14082
31.22500	13898
31.23333	13721
31.24167	13546
31.25000	13380
31.25833	13217
31.26667	13058
31.27500	12903
31.28333	12749
31.29167	12602
31.30000	12454
31.30833	12313
31.31667	12175
31.32500	12040
31.33333	11910
31.34167	11780
31.35000	11656
31.35833	11535
31.36667	11418
31.37500	11306
31.38333	11195
31.39167	11090
31.40000	10986
31.40833	10886
31.41667	10788
31.42500	10691
31.43333	10597
31.44167	10503
31.45000	10411
31.45833	10320
31.46667	10231
31.47500	10146
31.48333	10061
31.49167	9981
31.50000	9903
31.50833	9827
31.51667	9753
31.52500	9680
31.53333	9610
31.54167	9539
31.55000	9471
31.55833	9403
31.56667	9337
31.57500	9273
31.58333	9209
31.59167	9147
31.60000	9084
31.60833	9024
31.61667	8965
31.62500	8908
31.63333	8855
31.64167	8801
31.65000	8750
31.65833	8699
31.66667	8648
31.67500	8599
31.68333	8552
31.69167	8505
31.70000	8458
31.70833	8413
31.71667	8369
31.72500	8327
31.73333	8288
31.74167	8251
31.75000	8217
31.75833	8184
31.76667	8151
31.77500	8120
31.78333	8088
31.79167	8058
31.80000	8029
31.80833	8000
31.81667	7973
31.82500	7947
31.83333	7923
31.84167	7899
31.85000	7879
31.85833	7862
31.86667	7846
31.87500	7832
31.88333	7818
31.89167	7805
31.90000	7792
31.90833	7782
31.91667	7775
31.92500	7772
31.93333	7770
31.94167	7771
31.95000	7773
31.95833	7779
31.96667	7787
31.97500	7798
31.98333	7811
31.99167	7827
32.00000	7847
32.00833	7869
32.01667	7895
32.02500	7924
32.03333	7953
32.04167	7983
32.05000	8014
32.05833	8049
32.06667	8088
32.07500	8130
32.08333	8176
32.09167	8226
32.10000	8280
32.10833	8339
32.11667	8405
32.12500	8478
32.13333	8554
32.14167	8635
32.15000	8717
32.15833	8804
32.16667	8895
32.17500	8992
32.18333	9096
32.19167	9204
32.20000	9318
32.20833	9436
32.21667	9560
32.22500	9692
32.23333	9830
32.24167	9979
32.25000	10132
32.25833	10295
32.26667	10463
32.27500	10638
32.28333	10822
32.29167	11010
32.30000	11213
32.30833	11421
32.31667	11641
32.32500	11871
32.33333	12106
32.34167	12354
32.35000	12606
32.35833	12875
32.36667	13153
32.37500	13443
32.38333	13749
32.39167	14061
32.40000	14394
32.40833	14734
32.41667	15091
32.42500	15462
32.43333	15842
32.44167	16244
32.45000	16652
32.45833	17083
32.46667	17526
32.47500	17984
32.48333	18465
32.49167	18953
32.50000	19471
32.50833	19996
32.51667	20543
32.52500	21111
32.53333	21690
32.54167	22302
32.55000	22918
32.55833	23563
32.56667	24222
32.57500	24895
32.58333	25597
32.59167	26303
32.60000	27045
32.60833	27793
32.61667	28568
32.62500	29368
32.63333	30177
32.64167	31024
32.65000	31869
32.65833	32747
32.66667	33635
32.67500	34535
32.68333	35466
32.69167	36394
32.70000	37360
32.70833	38324
32.71667	39309
32.72500	40311
32.73333	41310
32.74167	42345
32.75000	43367
32.75833	44416
32.76667	45454
32.77500	46464
32.78333	47585
32.79167	48776
32.80000	49924
32.80833	50975
32.81667	52006
32.82500	53043
32.83333	54042
32.84167	55119
32.85000	56283
32.85833	57424
32.86667	58465
32.87500	59439
32.88333	60501
32.89167	61616
32.90000	62679
32.90833	63644
32.91667	64584
32.92500	65513
32.93333	66412
32.94167	67324
32.95000	68202
32.95833	69076
32.96667	69920
32.97500	70710
32.98333	71541
32.99167	72383
33.00000	73158
33.00833	73836
33.01667	74471
33.02500	75076
33.03333	75638
33.04167	76184
33.05000	76686
33.05833	77161
33.06667	77599
33.07500	77993
33.08333	78368
33.09167	78708
33.10000	78990
33.10833	79207
33.11667	79374
33.12500	79514
33.13333	79618
33.14167	79675
33.15000	79685
33.15833	79652
33.16667	79581
33.17500	79468
33.18333	79312
33.19167	79120
33.20000	78882
33.20833	78608
33.21667	78289
33.22500	77904
33.23333	77477
33.24167	77037
33.25000	76592
33.25833	76102
33.26667	75577
33.27500	75015
33.28333	74407
33.29167	73778
33.30000	73103
33.30833	72412
33.31667	71690
33.32500	70939
33.33333	70177
33.34167	69375
33.35000	68569
33.35833	67727
33.36667	66872
33.37500	66008
33.38333	65117
33.39167	64233
33.40000	63316
33.40833	62400
33.41667	61467
33.42500	60515
33.43333	59569
33.44167	58589
33.45000	57624
33.45833	56637
33.46667	55653
33.47500	54676
33.48333	53685
33.49167	52718
33.50000	51730
33.50833	50760
33.51667	49789
33.52500	48815
33.53333	47863
33.54167	46894
33.55000	45951
33.55833	45000
33.56667	44060
33.57500	43138
33.58333	42210
33.59167	41313
33.60000	40407
33.60833	39526
33.61667	38652
33.62500	37783
33.63333	36940
33.64167	36091
33.65000	35273
33.65833	34456
33.66667	33656
33.67500	32873
33.68333	32089
33.69167	31335
33.70000	30579
33.70833	29848
33.71667	29130
33.72500	28420
33.73333	27737
33.74167	27051
33.75000	26395
33.75833	25744
33.76667	25111
33.77500	24498
33.78333	23888
33.79167	23304
33.80000	22721
33.80833	22158
33.81667	21605
33.82500	21060
33.83333	20536
33.84167	20012
33.85000	19511
33.85833	19015
33.86667	18532
33.87500	18064
33.88333	17601
33.89167	17161
33.90000	16723
33.90833	16304
33.91667	15895
33.92500	15495
33.93333	15111
33.94167	14729
33.95000	14364
33.95833	14001
33.96667	13649
33.97500	13308
33.98333	12970
33.99167	12648
34.00000	12326
34.00833	12016
34.01667	11714
34.02500	11418
34.03333	11136
34.04167	10858
34.05000	10593
34.05833	10331
34.06667	10077
34.07500	9831
34.08333	9587
34.09167	9356
34.10000	9126
34.10833	8905
34.11667	8690
34.12500	8478
34.13333	8275
34.14167	8072
34.15000	7879
34.15833	7688
34.16667	7503
34.17500	7325
34.18333	7151
34.19167	6986
34.20000	6823
34.20833	6667
34.21667	6512
34.22500	6359
34.23333	6212
34.24167	6065
34.25000	5925
34.25833	5788
34.26667	5656
34.27500	5531
34.28333	5407
34.29167	5290
34.30000	5174
34.30833	5062
34.31667	4952
34.32500	4844
34.33333	4738
34.34167	4630
34.35000	4526
34.35833	4422
34.36667	4323
34.37500	4229
34.38333	4139
34.39167	4054
34.40000	3971
34.40833	3892
34.41667	3815
34.42500	3739
34.43333	3666
34.44167	3590
34.45000	3516
34.45833	3442
34.46667	3370
34.47500	3302
34.48333	3237
34.49167	3177
34.50000	3116
34.50833	3057
34.51667	2997
34.52500	2936
34.53333	2877
34.54167	2819
34.55000	2765
34.55833	2714
34.56667	2667
34.57500	2621
34.58333	2574
34.59167	2527
34.60000	2480
34.60833	2434
34.61667	2390
34.62500	2347
34.63333	2308
34.64167	2268
34.65000	2231
34.65833	2193
34.66667	2156
34.67500	2120
34.68333	2083
34.69167	2049
34.70000	2014
34.70833	1981
34.71667	1950
34.72500	1920
34.73333	1890
34.74167	1859
34.75000	1829
34.75833	1799
34.76667	1771
34.77500	1745
34.78333	1720
34.79167	1696
34.80000	1674
34.80833	1652
34.81667	1630
34.82500	1610
34.83333	1589
34.84167	1568
34.85000	1547
34.85833	1526
34.86667	1504
34.87500	1484
34.88333	1464
34.89167	1446
34.90000	1428
34.90833	1412
34.91667	1397
34.92500	1384
34.93333	1371
34.94167	1358
34.95000	1346
34.95833	1333
34.96667	1319
34.97500	1306
34.98333	1294
34.99167	1282
35.00000	1269
35.00833	1257
35.01667	1246
35.02500	1235
35.03333	1226
35.04167	1218
35.05000	1209
35.05833	1198
35.06667	1188
35.07500	1179
35.08333	1172
35.09167	1167
35.10000	1162
35.10833	1158
35.11667	1154
35.12500	1148
35.13333	1142
35.14167	1134
35.15000	1126
35.15833	1117
35.16667	1108
35.17500	1100
35.18333	1094
35.19167	1088
35.20000	1084
35.20833	1079
35.21667	1074
35.22500	1068
35.23333	1062
35.24167	1055
35.25000	1048
35.25833	1042
35.26667	1037
35.27500	1031
35.28333	1024
35.29167	1017
35.30000	1009
35.30833	1002
35.31667	994
35.32500	986
35.33333	978
35.34167	971
35.35000	964
35.35833	956
35.36667	949
35.37500	940
35.38333	931
35.39167	922
35.40000	914
35.40833	906
35.41667	898
35.42500	890
35.43333	879
35.44167	867
35.45000	855
35.45833	842
35.46667	831
35.47500	821
35.48333	812
35.49167	803
35.50000	794
35.50833	784
35.51667	775
35.52500	764
35.53333	754
35.54167	743
35.55000	731
35.55833	719
35.56667	707
35.57500	697
35.58333	687
35.59167	678
35.60000	670
35.60833	662
35.61667	652
35.62500	640
35.63333	627
35.64167	614
35.65000	602
35.65833	591
35.66667	580
35.67500	570
35.68333	558
35.69167	547
35.70000	535
35.70833	524
35.71667	514
35.72500	504
35.73333	495
35.74167	485
35.75000	476
35.75833	467
35.76667	458
35.77500	449
35.78333	439
35.79167	429
35.80000	418
35.80833	408
35.81667	399
35.82500	391
35.83333	382
35.84167	375
35.85000	368
35.85833	361
35.86667	355
35.87500	347
35.88333	339
35.89167	331
35.90000	324
35.90833	318
35.91667	313
35.92500	309
35.93333	304
35.94167	298
35.95000	291
35.95833	284
35.96667	277
35.97500	269
35.98333	262
35.99167	256
36.00000	251
36.00833	248
36.01667	245
36.02500	240
36.03333	236
36.04167	232
36.05000	228
36.05833	226
36.06667	225
36.07500	224
36.08333	222
36.09167	220
36.10000	217
36.10833	214
36.11667	210
36.12500	207
36.13333	205
36.14167	203
36.15000	200
36.15833	197
36.16667	193
36.17500	189
36.18333	187
36.19167	184
36.20000	182
36.20833	180
36.21667	177
36.22500	175
36.23333	174
36.24167	175
36.25000	176
36.25833	176
36.26667	175
36.27500	174
36.28333	172
36.29167	169
36.30000	166
36.30833	164
36.31667	163
36.32500	163
36.33333	164
36.34167	165
36.35000	165
36.35833	166
36.36667	167
36.37500	167
36.38333	168
36.39167	168
36.40000	166
36.40833	163
36.41667	161
36.42500	159
36.43333	160
36.44167	162
36.45000	166
36.45833	170
36.46667	174
36.47500	177
36.48333	178
36.49167	179
36.50000	178
36.50833	178
36.51667	176
36.52500	174
36.53333	172
36.54167	170
36.55000	168
36.55833	168
36.56667	169
36.57500	170
36.58333	171
36.59167	172
36.60000	173
36.60833	174
36.61667	175
36.62500	176
36.63333	177
36.64167	179
36.65000	182
36.65833	187
36.66667	193
36.67500	198
36.68333	203
36.69167	205
36.70000	206
36.70833	205
36.71667	204
36.72500	204
36.73333	204
36.74167	203
36.75000	201
36.75833	200
36.76667	200
36.77500	202
36.78333	204
36.79167	207
36.80000	210
36.80833	214
36.81667	218
36.82500	223
36.83333	227
36.84167	230
36.85000	232
36.85833	232
36.86667	232
36.87500	232
36.88333	234
36.89167	236
36.90000	239
36.90833	242
36.91667	245
36.92500	248
36.93333	250
36.94167	252
36.95000	254
36.95833	257
36.96667	260
36.97500	263
36.98333	265
36.99167	265
37.00000	264
37.00833	263
37.01667	263
37.02500	265
37.03333	270
37.04167	275
37.05000	280
37.05833	284
37.06667	287
37.07500	289
37.08333	291
37.09167	294
37.10000	298
37.10833	302
37.11667	305
37.12500	307
37.13333	308
37.14167	308
37.15000	307
37.15833	306
37.16667	305
37.17500	305
37.18333	304
37.19167	304
37.20000	302
37.20833	301
37.21667	299
37.22500	297
37.23333	297
37.24167	298
37.25000	299
37.25833	299
37.26667	298
37.27500	297
37.28333	296
37.29167	295
37.30000	295
37.30833	296
37.31667	296
37.32500	294
37.33333	292
37.34167	289
37.35000	286
37.35833	283
37.36667	280
37.37500	277
37.38333	273
37.39167	267
37.40000	260
37.40833	253
37.41667	247
37.42500	241
37.43333	236
37.44167	232
37.45000	228
37.45833	226
37.46667	223
37.47500	219
37.48333	214
37.49167	208
37.50000	201
37.50833	195
37.51667	190
37.52500	185
37.53333	182
37.54167	178
37.55000	175
37.55833	171
37.56667	168
37.57500	164
37.58333	161
37.59167	157
37.60000	152
37.60833	146
37.61667	140
37.62500	134
37.63333	128
37.64167	123
37.65000	119
37.65833	115
37.66667	111
37.67500	108
37.68333	106
37.69167	103
37.70000	101
37.70833	100
37.71667	100
37.72500	101
37.73333	100
37.74167	97
37.75000	93
37.75833	88
37.76667	82
37.77500	79
37.78333	77
37.79167	76
37.80000	75
37.80833	73
37.81667	70
37.82500	66
37.83333	62
37.84167	59
37.85000	57
37.85833	57
37.86667	58
37.87500	59
37.88333	60
37.89167	60
37.90000	59
37.90833	57
37.91667	56
37.92500	53
37.93333	51
37.94167	47
37.95000	45
37.95833	44
37.96667	45
37.97500	47
37.98333	48
37.99167	49
38.00000	49
38.00833	48
38.01667	47
38.02500	48
38.03333	49
38.04167	51
38.05000	53
38.05833	54
38.06667	54
38.07500	53
38.08333	52
38.09167	50
38.10000	48
38.10833	48
38.11667	48
38.12500	49
38.13333	51
38.14167	53
38.15000	55
38.15833	55
38.16667	55
38.17500	53
38.18333	49
38.19167	46
38.20000	41
38.20833	38
38.21667	37
38.22500	38
38.23333	40
38.24167	42
38.25000	42
38.25833	41
38.26667	37
38.27500	34
38.28333	32
38.29167	30
38.30000	30
38.30833	29
38.31667	28
38.32500	24
38.33333	19
38.34167	13
38.35000	8
38.35833	6
38.36667	5
38.37500	6
38.38333	6
38.39167	6
38.40000	5
38.40833	2
38.41667	1
38.42500	-1
38.43333	-2
38.44167	-4
38.45000	-6
38.45833	-10
38.46667	-14
38.47500	-19
38.48333	-24
38.49167	-29
38.50000	-35
38.50833	-40
38.51667	-43
38.52500	-45
38.53333	-44
38.54167	-43
38.55000	-43
38.55833	-45
38.56667	-48
38.57500	-51
38.58333	-54
38.59167	-57
38.60000	-59
38.60833	-61
38.61667	-65
38.62500	-69
38.63333	-74
38.64167	-78
38.65000	-81
38.65833	-84
38.66667	-87
38.67500	-90
38.68333	-93
38.69167	-96
38.70000	-98
38.70833	-100
38.71667	-102
38.72500	-104
38.73333	-108
38.74167	-112
38.75000	-115
38.75833	-117
38.76667	-118
38.77500	-119
38.78333	-121
38.79167	-123
38.80000	-125
38.80833	-126
38.81667	-126
38.82500	-124
38.83333	-124
38.84167	-125
38.85000	-127
38.85833	-129
38.86667	-130
38.87500	-131
38.88333	-130
38.89167	-131
38.90000	-133
38.90833	-136
38.91667	-140
38.92500	-143
38.93333	-145
38.94167	-148
38.95000	-151
38.95833	-154
38.96667	-157
38.97500	-160
38.98333	-162
38.99167	-163
39.00000	-163
39.00833	-163
39.01667	-162
39.02500	-163
39.03333	-166
39.04167	-170
39.05000	-173
39.05833	-175
39.06667	-176
39.07500	-177
39.08333	-178
39.09167	-179
39.10000	-181
39.10833	-182
39.11667	-182
39.12500	-182
39.13333	-181
39.14167	-182
39.15000	-183
39.15833	-184
39.16667	-184
39.17500	-184
39.18333	-183
39.19167	-182
39.20000	-181
39.20833	-180
39.21667	-180
39.22500	-181
39.23333	-183
39.24167	-185
39.25000	-188
39.25833	-190
39.26667	-192
39.27500	-195
39.28333	-197
39.29167	-199
39.30000	-200
39.30833	-199
39.31667	-198
39.32500	-198
39.33333	-198
39.34167	-198
39.35000	-200
39.35833	-201
39.36667	-201
39.37500	-201
39.38333	-201
39.39167	-202
39.40000	-204
39.40833	-205
39.41667	-207
39.42500	-208
39.43333	-210
39.44167	-211
39.45000	-213
39.45833	-216
39.46667	-220
39.47500	-222
39.48333	-222
39.49167	-222
39.50000	-222
39.50833	-222
39.51667	-224
39.52500	-229
39.53333	-235
39.54167	-242
39.55000	-249
39.55833	-256
39.56667	-262
39.57500	-266
39.58333	-269
39.59167	-270
39.60000	-270
39.60833	-269
39.61667	-267
39.62500	-266
39.63333	-265
39.64167	-265
39.65000	-265
39.65833	-267
39.66667	-270
39.67500	-273
39.68333	-276
39.69167	-279
39.70000	-281
39.70833	-282
39.71667	-283
39.72500	-284
39.73333	-285
39.74167	-287
39.75000	-290
39.75833	-294
39.76667	-297
39.77500	-301
39.78333	-306
39.79167	-309
39.80000	-312
39.80833	-313
39.81667	-311
39.82500	-307
39.83333	-304
39.84167	-303
39.85000	-304
39.85833	-306
39.86667	-308
39.87500	-311
39.88333	-312
39.89167	-314
39.90000	-314
39.90833	-314
39.91667	-312
39.92500	-310
39.93333	-308
39.94167	-306
39.95000	-304
39.95833	-303
39.96667	-303
39.97500	-304
39.98333	-304
39.99167	-302
40.00000	-298
40.00833	-293
40.01667	-286
40.02500	-278
40.03333	-271
40.04167	-264
40.05000	-257
40.05833	-251
40.06667	-246
40.07500	-239
40.08333	-232
40.09167	-223
40.10000	-215
40.10833	-205
40.11667	-196
40.12500	-186
40.13333	-175
40.14167	-163
40.15000	-149
40.15833	-133
40.16667	-116
40.17500	-98
40.18333	-78
40.19167	-57
40.20000	-36
40.20833	-14
40.21667	11
40.22500	37
40.23333	67
40.24167	100
40.25000	135
40.25833	171
40.26667	207
40.27500	243
40.28333	281
40.29167	321
40.30000	365
40.30833	410
40.31667	458
40.32500	510
40.33333	564
40.34167	624
40.35000	685
40.35833	747
40.36667	809
40.37500	869
40.38333	932
40.39167	996
40.40000	1067
40.40833	1142
40.41667	1220
40.42500	1302
40.43333	1387
40.44167	1477
40.45000	1568
40.45833	1663
40.46667	1760
40.47500	1858
40.48333	1960
40.49167	2062
40.50000	2170
40.50833	2279
40.51667	2391
40.52500	2506
40.53333	2622
40.54167	2745
40.55000	2868
40.55833	2996
40.56667	3126
40.57500	3257
40.58333	3391
40.59167	3523
40.60000	3661
40.60833	3799
40.61667	3940
40.62500	4094
40.63333	4251
40.64167	4404
40.65000	4553
40.65833	4702
40.66667	4848
40.67500	4994
40.68333	5145
40.69167	5294
40.70000	5451
40.70833	5620
40.71667	5788
40.72500	5944
40.73333	6093
40.74167	6247
40.75000	6394
40.75833	6543
40.76667	6707
40.77500	6871
40.78333	7023
40.79167	7163
40.80000	7308
40.80833	7463
40.81667	7618
40.82500	7763
40.83333	7901
40.84167	8042
40.85000	8179
40.85833	8319
40.86667	8467
40.87500	8613
40.88333	8746
40.89167	8864
40.90000	8979
40.90833	9087
40.91667	9192
40.92500	9306
40.93333	9423
40.94167	9532
40.95000	9628
40.95833	9720
40.96667	9807
40.97500	9891
40.98333	9973
40.99167	10049
41.00000	10121
41.00833	10187
41.01667	10248
41.02500	10305
41.03333	10358
41.04167	10409
41.05000	10459
41.05833	10502
41.06667	10536
41.07500	10563
41.08333	10586
41.09167	10603
41.10000	10615
41.10833	10621
41.11667	10622
41.12500	10616
41.13333	10603
41.14167	10585
41.15000	10563
41.15833	10537
41.16667	10505
41.17500	10470
41.18333	10431
41.19167	10388
41.20000	10339
41.20833	10286
41.21667	10227
41.22500	10163
41.23333	10095
41.24167	10021
41.25000	9945
41.25833	9864
41.26667	9781
41.27500	9698
41.28333	9604
41.29167	9500
41.30000	9394
41.30833	9291
41.31667	9186
41.32500	9076
41.33333	8965
41.34167	8848
41.35000	8732
41.35833	8612
41.36667	8489
41.37500	8366
41.38333	8238
41.39167	8111
41.40000	7980
41.40833	7848
41.41667	7716
41.42500	7582
41.43333	7453
41.44167	7314
41.45000	7164
41.45833	7013
41.46667	6873
41.47500	6738
41.48333	6600
41.49167	6465
41.50000	6327
41.50833	6190
41.51667	6053
41.52500	5914
41.53333	5778
41.54167	5639
41.55000	5504
41.55833	5369
41.56667	5236
41.57500	5106
41.58333	4975
41.59167	4846
41.60000	4711
41.60833	4578
41.61667	4446
41.62500	4315
41.63333	4189
41.64167	4065
41.65000	3946
41.65833	3827
41.66667	3710
41.67500	3596
41.68333	3481
41.69167	3370
41.70000	3259
41.70833	3151
41.71667	3044
41.72500	2939
41.73333	2838
41.74167	2739
41.75000	2644
41.75833	2551
41.76667	2461
41.77500	2373
41.78333	2285
41.79167	2201
41.80000	2116
41.80833	2035
41.81667	1956
41.82500	1879
41.83333	1804
41.84167	1730
41.85000	1659
41.85833	1589
41.86667	1521
41.87500	1457
41.88333	1393
41.89167	1333
41.90000	1272
41.90833	1213
41.91667	1157
41.92500	1102
41.93333	1051
41.94167	1002
41.95000	955
41.95833	909
41.96667	864
41.97500	821
41.98333	778
41.99167	737
42.00000	697
42.00833	658
42.01667	621
42.02500	584
42.03333	550
42.04167	515
42.05000	482
42.05833	448
42.06667	415
42.07500	383
42.08333	352
42.09167	324
42.10000	299
42.10833	276
42.11667	253
42.12500	232
42.13333	210
42.14167	188
42.15000	167
42.15833	145
42.16667	125
42.17500	105
42.18333	86
42.19167	68
42.20000	52
42.20833	37
42.21667	23
42.22500	9
42.23333	-5
42.24167	-20
42.25000	-35
42.25833	-51
42.26667	-66
42.27500	-80
42.28333	-93
42.29167	-104
42.30000	-116
42.30833	-127
42.31667	-137
42.32500	-148
42.33333	-158
42.34167	-169
42.35000	-179
42.35833	-189
42.36667	-198
42.37500	-206
42.38333	-213
42.39167	-218
42.40000	-222
42.40833	-226
42.41667	-231
42.42500	-237
42.43333	-244
42.44167	-251
42.45000	-258
42.45833	-265
42.46667	-271
42.47500	-278
42.48333	-285
42.49167	-293
42.50000	-299
42.50833	-306
42.51667	-312
42.52500	-318
42.53333	-323
42.54167	-328
42.55000	-332
42.55833	-335
42.56667	-338
42.57500	-340
42.58333	-343
42.59167	-346
42.60000	-349
42.60833	-353
42.61667	-357
42.62500	-361
42.63333	-365
42.64167	-368
42.65000	-371
42.65833	-372
42.66667	-373
42.67500	-373
42.68333	-375
42.69167	-378
42.70000	-381
42.70833	-383
42.71667	-385
42.72500	-386
42.73333	-387
42.74167	-389
42.75000	-390
42.75833	-392
42.76667	-394
42.77500	-396
42.78333	-397
42.79167	-399
42.80000	-402
42.80833	-404
42.81667	-406
42.82500	-408
42.83333	-409
42.84167	-410
42.85000	-410
42.85833	-412
42.86667	-415
42.87500	-418
42.88333	-421
42.89167	-424
42.90000	-426
42.90833	-427
42.91667	-428
42.92500	-428
42.93333	-429
42.94167	-430
42.95000	-431
42.95833	-433
42.96667	-433
42.97500	-432
42.98333	-431
42.99167	-429
43.00000	-429
43.00833	-429
43.01667	-431
43.02500	-433
43.03333	-435
43.04167	-437
43.05000	-440
43.05833	-445
43.06667	-450
43.07500	-455
43.08333	-459
43.09167	-462
43.10000	-462
43.10833	-460
43.11667	-459
43.12500	-459
43.13333	-460
43.14167	-462
43.15000	-464
43.15833	-465
43.16667	-465
43.17500	-465
43.18333	-464
43.19167	-464
43.20000	-464
43.20833	-465
43.21667	-468
43.22500	-472
43.23333	-476
43.24167	-478
43.25000	-479
43.25833	-479
43.26667	-479
43.27500	-480
43.28333	-482
43.29167	-485
43.30000	-488
43.30833	-489
43.31667	-490
43.32500	-489
43.33333	-489
43.34167	-490
43.35000	-493
43.35833	-496
43.36667	-500
43.37500	-504
43.38333	-507
43.39167	-508
43.40000	-508
43.40833	-507
43.41667	-507
43.42500	-506
43.43333	-506
43.44167	-508
43.45000	-510
43.45833	-513
43.46667	-516
43.47500	-518
43.48333	-520
43.49167	-520
43.50000	-518
43.50833	-516
43.51667	-514
43.52500	-512
43.53333	-510
43.54167	-509
43.55000	-510
43.55833	-513
43.56667	-517
43.57500	-521
43.58333	-523
43.59167	-525
43.60000	-525
43.60833	-524
43.61667	-525
43.62500	-527
43.63333	-530
43.64167	-533
43.65000	-535
43.65833	-535
43.66667	-534
43.67500	-533
43.68333	-533
43.69167	-534
43.70000	-535
43.70833	-536
43.71667	-536
43.72500	-535
43.73333	-534
43.74167	-535
43.75000	-538
43.75833	-542
43.76667	-546
43.77500	-549
43.78333	-549
43.79167	-547
43.80000	-544
43.80833	-541
43.81667	-540
43.82500	-542
43.83333	-544
43.84167	-546
43.85000	-549
43.85833	-550
43.86667	-551
43.87500	-551
43.88333	-551
43.89167	-552
43.90000	-552
43.90833	-551
43.91667	-550
43.92500	-549
43.93333	-547
43.94167	-545
43.95000	-542
43.95833	-541
43.96667	-540
43.97500	-540
43.98333	-543
43.99167	-546
44.00000	-549
44.00833	-552
44.01667	-554
44.02500	-555
44.03333	-556
44.04167	-556
44.05000	-557
44.05833	-557
44.06667	-558
44.07500	-559
44.08333	-559
44.09167	-558
44.10000	-558
44.10833	-556
44.11667	-554
44.12500	-553
44.13333	-551
44.14167	-550
44.15000	-549
44.15833	-549
44.16667	-549
44.17500	-551
44.18333	-553
44.19167	-557
44.20000	-561
44.20833	-565
44.21667	-568
44.22500	-568
44.23333	-568
44.24167	-567
44.25000	-567
44.25833	-567
44.26667	-568
44.27500	-568
44.28333	-568
44.29167	-567
44.30000	-567
44.30833	-566
44.31667	-565
44.32500	-563
44.33333	-563
44.34167	-563
44.35000	-564
44.35833	-567
44.36667	-569
44.37500	-571
44.38333	-572
44.39167	-571
44.40000	-571
44.40833	-569
44.41667	-567
44.42500	-565
44.43333	-562
44.44167	-559
44.45000	-556
44.45833	-554
44.46667	-552
44.47500	-551
44.48333	-549
44.49167	-548
44.50000	-546
44.50833	-545
44.51667	-545
44.52500	-545
44.53333	-546
44.54167	-546
44.55000	-545
44.55833	-544
44.56667	-543
44.57500	-542
44.58333	-542
44.59167	-543
44.60000	-543
44.60833	-544
44.61667	-545
44.62500	-546
44.63333	-547
44.64167	-548
44.65000	-548
44.65833	-546
44.66667	-542
44.67500	-538
44.68333	-532
44.69167	-528
44.70000	-525
44.70833	-525
44.71667	-525
44.72500	-526
44.73333	-527
44.74167	-527
44.75000	-527
44.75833	-527
44.76667	-528
44.77500	-529
44.78333	-528
44.79167	-526
44.80000	-525
44.80833	-525
44.81667	-527
44.82500	-529
44.83333	-529
44.84167	-528
44.85000	-524
44.85833	-519
44.86667	-514
44.87500	-509
44.88333	-504
44.89167	-500
44.90000	-496
44.90833	-492
44.91667	-489
44.92500	-485
44.93333	-481
44.94167	-478
44.95000	-477
44.95833	-477
44.96667	-478
44.97500	-480
44.98333	-484
44.99167	-486
45.00000	-487
45.00833	-485
45.01667	-481
45.02500	-476
45.03333	-472
45.04167	-469
45.05000	-467
45.05833	-464
45.06667	-462
45.07500	-460
45.08333	-458
45.09167	-457
45.10000	-455
45.10833	-453
45.11667	-450
45.12500	-446
45.13333	-442
45.14167	-440
45.15000	-440
45.15833	-442
45.16667	-444
45.17500	-444
45.18333	-443
45.19167	-442
45.20000	-441
45.20833	-441
45.21667	-442
45.22500	-444
45.23333	-446
45.24167	-445
45.25000	-443
45.25833	-440
45.26667	-436
45.27500	-432
45.28333	-428
45.29167	-425
45.30000	-422
45.30833	-419
45.31667	-417
45.32500	-415
45.33333	-414
45.34167	-415
45.35000	-417
45.35833	-418
45.36667	-418
45.37500	-416
45.38333	-412
45.39167	-409
45.40000	-407
45.40833	-408
45.41667	-410
45.42500	-413
45.43333	-415
45.44167	-415
45.45000	-415
45.45833	-415
45.46667	-415
45.47500	-415
45.48333	-416
45.49167	-417
45.50000	-417
45.50833	-416
45.51667	-415
45.52500	-413
45.53333	-411
45.54167	-410
45.55000	-409
45.55833	-411
45.56667	-415
45.57500	-420
45.58333	-424
45.59167	-428
45.60000	-431
45.60833	-433
45.61667	-434
45.62500	-434
45.63333	-433
45.64167	-432
45.65000	-432
45.65833	-433
45.66667	-435
45.67500	-437
45.68333	-438
45.69167	-439
45.70000	-440
45.70833	-440
45.71667	-441
45.72500	-444
45.73333	-447
45.74167	-451
45.75000	-455
45.75833	-457
45.76667	-458
45.77500	-459
45.78333	-461
45.79167	-463
45.80000	-465
45.80833	-467
45.81667	-470
45.82500	-472
45.83333	-474
45.84167	-474
45.85000	-473
45.85833	-473
45.86667	-475
45.87500	-478
45.88333	-483
45.89167	-487
45.90000	-490
45.90833	-491
45.91667	-492
45.92500	-494
45.93333	-497
45.94167	-500
45.95000	-503
45.95833	-505
45.96667	-506
45.97500	-507
45.98333	-508
45.99167	-510
46.00000	-512
46.00833	-514
46.01667	-517
46.02500	-520
46.03333	-523
46.04167	-526
46.05000	-529
46.05833	-531
46.06667	-533
46.07500	-535
46.08333	-537
46.09167	-537
46.10000	-536
46.10833	-534
46.11667	-533
46.12500	-534
46.13333	-537
46.14167	-541
46.15000	-546
46.15833	-549
46.16667	-551
46.17500	-554
46.18333	-557
46.19167	-560
46.20000	-564
46.20833	-567
46.21667	-567
46.22500	-565
46.23333	-562
46.24167	-559
46.25000	-559
46.25833	-562
46.26667	-567
46.27500	-571
46.28333	-575
46.29167	-577
46.30000	-577
46.30833	-575
46.31667	-574
46.32500	-573
46.33333	-572
46.34167	-570
46.35000	-570
46.35833	-570
46.36667	-572
46.37500	-574
46.38333	-575
46.39167	-577
46.40000	-578
46.40833	-580
46.41667	-580
46.42500	-580
46.43333	-580
46.44167	-582
46.45000	-585
46.45833	-590
46.46667	-595
46.47500	-599
46.48333	-602
46.49167	-603
46.50000	-604
46.50833	-604
46.51667	-604
46.52500	-604
46.53333	-604
46.54167	-604
46.55000	-603
46.55833	-601
46.56667	-600
46.57500	-598
46.58333	-597
46.59167	-597
46.60000	-598
46.60833	-600
46.61667	-601
46.62500	-603
46.63333	-604
46.64167	-604
46.65000	-605
46.65833	-605
46.66667	-604
46.67500	-604
46.68333	-603
46.69167	-602
46.70000	-602
46.70833	-604
46.71667	-607
46.72500	-609
46.73333	-611
46.74167	-612
46.75000	-612
46.75833	-612
46.76667	-612
46.77500	-613
46.78333	-615
46.79167	-617
46.80000	-619
46.80833	-620
46.81667	-620
46.82500	-619
46.83333	-618
46.84167	-615
46.85000	-613
46.85833	-613
46.86667	-614
46.87500	-616
46.88333	-617
46.89167	-619
46.90000	-620
46.90833	-621
46.91667	-622
46.92500	-623
46.93333	-624
46.94167	-625
46.95000	-626
46.95833	-627
46.96667	-626
46.97500	-625
46.98333	-623
46.99167	-621
47.00000	-619
47.00833	-617
47.01667	-616
47.02500	-617
47.03333	-617
47.04167	-618
47.05000	-619
47.05833	-618
47.06667	-616
47.07500	-614
47.08333	-613
47.09167	-614
47.10000	-614
47.10833	-615
47.11667	-616
47.12500	-617
47.13333	-616
47.14167	-615
47.15000	-613
47.15833	-611
47.16667	-609
47.17500	-607
47.18333	-606
47.19167	-605
47.20000	-604
47.20833	-604
47.21667	-603
47.22500	-604
47.23333	-604
47.24167	-604
47.25000	-602
47.25833	-601
47.26667	-602
47.27500	-602
47.28333	-602
47.29167	-603
47.30000	-604
47.30833	-606
47.31667	-608
47.32500	-609
47.33333	-609
47.34167	-607
47.35000	-603
47.35833	-599
47.36667	-595
47.37500	-592
47.38333	-590
47.39167	-588
47.40000	-588
47.40833	-588
47.41667	-588
47.42500	-588
47.43333	-588
47.44167	-588
47.45000	-589
47.45833	-590
47.46667	-590
47.47500	-590
47.48333	-590
47.49167	-590
47.50000	-590
47.50833	-588
47.51667	-587
47.52500	-585
47.53333	-583
47.54167	-581
47.55000	-578
47.55833	-576
47.56667	-574
47.57500	-573
47.58333	-574
47.59167	-574
47.60000	-574
47.60833	-572
47.61667	-572
47.62500	-573
47.63333	-575
47.64167	-579
47.65000	-580
47.65833	-579
47.66667	-576
47.67500	-572
47.68333	-567
47.69167	-564
47.70000	-563
47.70833	-563
47.71667	-564
47.72500	-566
47.73333	-568
47.74167	-569
47.75000	-568
47.75833	-565
47.76667	-561
47.77500	-558
47.78333	-556
47.79167	-557
47.80000	-559
47.80833	-561
47.81667	-562
47.82500	-561
47.83333	-559
47.84167	-557
47.85000	-556
47.85833	-555
47.86667	-554
47.87500	-554
47.88333	-554
47.89167	-555
47.90000	-555
47.90833	-553
47.91667	-549
47.92500	-544
47.93333	-541
47.94167	-540
47.95000	-542
47.95833	-547
47.96667	-552
47.97500	-556
47.98333	-559
47.99167	-562
48.00000	-564
48.00833	-566
48.01667	-566
48.02500	-566
48.03333	-564
48.04167	-562
48.05000	-561
48.05833	-561
48.06667	-562
48.07500	-563
48.08333	-564
48.09167	-564
48.10000	-563
48.10833	-563
48.11667	-562
48.12500	-562
48.13333	-563
48.14167	-563
48.15000	-562
48.15833	-561
48.16667	-559
48.17500	-557
48.18333	-556
48.19167	-556
48.20000	-556
48.20833	-557
48.21667	-558
48.22500	-559
48.23333	-560
48.24167	-561
48.25000	-562
48.25833	-564
48.26667	-566
48.27500	-567
48.28333	-567
48.29167	-566
48.30000	-566
48.30833	-567
48.31667	-568
48.32500	-569
48.33333	-570
48.34167	-571
48.35000	-572
48.35833	-575
48.36667	-578
48.37500	-581
48.38333	-584
48.39167	-586
48.40000	-587
48.40833	-587
48.41667	-587
48.42500	-587
48.43333	-586
48.44167	-586
48.45000	-585
48.45833	-584
48.46667	-581
48.47500	-579
48.48333	-577
48.49167	-577
48.50000	-579
48.50833	-581
48.51667	-584
48.52500	-587
48.53333	-588
48.54167	-589
48.55000	-588
48.55833	-588
48.56667	-589
48.57500	-592
48.58333	-595
48.59167	-598
48.60000	-599
48.60833	-600
48.61667	-599
48.62500	-599
48.63333	-599
48.64167	-599
48.65000	-599
48.65833	-597
48.66667	-595
48.67500	-592
48.68333	-592
48.69167	-593
48.70000	-597
48.70833	-603
48.71667	-609
48.72500	-614
48.73333	-618
48.74167	-619
48.75000	-617
48.75833	-615
48.76667	-612
48.77500	-610
48.78333	-610
48.79167	-610
48.80000	-610
48.80833	-609
48.81667	-609
48.82500	-609
48.83333	-609
48.84167	-609
48.85000	-608
48.85833	-608
48.86667	-609
48.87500	-611
48.88333	-613
48.89167	-616
48.90000	-617
48.90833	-617
48.91667	-617
48.92500	-618
48.93333	-619
48.94167	-620
48.95000	-621
48.95833	-622
48.96667	-622
48.97500	-621
48.98333	-621
48.99167	-621
49.00000	-622
49.00833	-622
49.01667	-620
49.02500	-618
49.03333	-615
49.04167	-613
49.05000	-611
49.05833	-611
49.06667	-611
49.07500	-612
49.08333	-611
49.09167	-611
49.10000	-610
49.10833	-610
49.11667	-610
49.12500	-610
49.13333	-610
49.14167	-611
49.15000	-612
49.15833	-615
49.16667	-618
49.17500	-622
49.18333	-624
49.19167	-627
49.20000	-629
49.20833	-632
49.21667	-633
49.22500	-633
49.23333	-632
49.24167	-629
49.25000	-627
49.25833	-627
49.26667	-629
49.27500	-632
49.28333	-633
49.29167	-633
49.30000	-632
49.30833	-629
49.31667	-628
49.32500	-628
49.33333	-628
49.34167	-628
49.35000	-627
49.35833	-627
49.36667	-628
49.37500	-630
49.38333	-632
49.39167	-633
49.40000	-633
49.40833	-632
49.41667	-631
49.42500	-632
49.43333	-633
49.44167	-635
49.45000	-637
49.45833	-638
49.46667	-637
49.47500	-635
49.48333	-634
49.49167	-634
49.50000	-635
49.50833	-637
49.51667	-640
49.52500	-642
49.53333	-643
49.54167	-643
49.55000	-641
49.55833	-639
49.56667	-636
49.57500	-634
49.58333	-634
49.59167	-635
49.60000	-638
49.60833	-640
49.61667	-641
49.62500	-639
49.63333	-637
49.64167	-633
49.65000	-631
49.65833	-631
49.66667	-632
49.67500	-634
49.68333	-635
49.69167	-636
49.70000	-637
49.70833	-640
49.71667	-643
49.72500	-647
49.73333	-650
49.74167	-651
49.75000	-650
49.75833	-647
49.76667	-642
49.77500	-639
49.78333	-636
49.79167	-635
49.80000	-636
49.80833	-638
49.81667	-639
49.82500	-640
49.83333	-641
49.84167	-643
49.85000	-646
49.85833	-649
49.86667	-652
49.87500	-655
49.88333	-656
49.89167	-656
49.90000	-656
49.90833	-655
49.91667	-653
49.92500	-650
49.93333	-646
49.94167	-643
49.95000	-642
49.95833	-643
49.96667	-647
49.97500	-651
49.98333	-654
49.99167	-655
50.00000	-654
50.00833	-651
50.01667	-648
50.02500	-645
50.03333	-645
50.04167	-646
50.05000	-647
50.05833	-646
50.06667	-643
50.07500	-640
50.08333	-637
50.09167	-637
50.10000	-639
50.10833	-642
50.11667	-644
50.12500	-645
50.13333	-646
50.14167	-647
50.15000	-648
50.15833	-648
50.16667	-646
50.17500	-644
50.18333	-641
50.19167	-638
50.20000	-636
50.20833	-634
50.21667	-632
50.22500	-631
50.23333	-630
50.24167	-630
50.25000	-631
50.25833	-630
50.26667	-628
50.27500	-627
50.28333	-627
50.29167	-628
50.30000	-630
50.30833	-633
50.31667	-636
50.32500	-639
50.33333	-640
50.34167	-640
50.35000	-639
50.35833	-637
50.36667	-635
50.37500	-633
50.38333	-631
50.39167	-630
50.40000	-629
50.40833	-628
50.41667	-626
50.42500	-624
50.43333	-622
50.44167	-621
50.45000	-620
50.45833	-618
50.46667	-615
50.47500	-612
50.48333	-609
50.49167	-607
50.50000	-605
50.50833	-605
50.51667	-605
50.52500	-605
50.53333	-606
50.54167	-608
50.55000	-611
50.55833	-611
50.56667	-611
50.57500	-609
50.58333	-608
50.59167	-606
50.60000	-605
50.60833	-603
50.61667	-601
50.62500	-599
50.63333	-596
50.64167	-595
50.65000	-595
50.65833	-594
50.66667	-593
50.67500	-592
50.68333	-590
50.69167	-588
50.70000	-587
50.70833	-586
50.71667	-585
50.72500	-586
50.73333	-587
50.74167	-587
50.75000	-586
50.75833	-585
50.76667	-584
50.77500	-582
50.78333	-580
50.79167	-577
50.80000	-576
50.80833	-577
50.81667	-578
50.82500	-579
50.83333	-578
50.84167	-575
50.85000	-571
50.85833	-568
50.86667	-564
50.87500	-563
50.88333	-563
50.89167	-562
50.90000	-560
50.90833	-558
50.91667	-557
50.92500	-557
50.93333	-560
50.94167	-564
50.95000	-566
50.95833	-566
50.96667	-563
50.97500	-560
50.98333	-556
50.99167	-553
51.00000	-552
51.00833	-551
51.01667	-549
51.02500	-546
51.03333	-543
51.04167	-540
51.05000	-539
51.05833	-539
51.06667	-542
51.07500	-545
51.08333	-549
51.09167	-551
51.10000	-553
51.10833	-554
51.11667	-555
51.12500	-554
51.13333	-553
51.14167	-551
51.15000	-550
51.15833	-548
51.16667	-545
51.17500	-543
51.18333	-541
51.19167	-540
51.20000	-541
51.20833	-543
51.21667	-546
51.22500	-548
51.23333	-550
51.24167	-550
51.25000	-550
51.25833	-550
51.26667	-551
51.27500	-554
51.28333	-556
51.29167	-559
51.30000	-563
51.30833	-567
51.31667	-572
51.32500	-576
51.33333	-579
51.34167	-581
51.35000	-581
51.35833	-581
51.36667	-581
51.37500	-581
51.38333	-582
51.39167	-583
51.40000	-585
51.40833	-586
51.41667	-587
51.42500	-586
51.43333	-585
51.44167	-583
51.45000	-582
51.45833	-582
51.46667	-584
51.47500	-587
51.48333	-591
51.49167	-594
51.50000	-597
51.50833	-599
51.51667	-599
51.52500	-597
51.53333	-595
51.54167	-593
51.55000	-591
51.55833	-591
51.56667	-593
51.57500	-596
51.58333	-599
51.59167	-603
51.60000	-606
51.60833	-610
51.61667	-614
51.62500	-619
51.63333	-623
51.64167	-626
51.65000	-626
51.65833	-625
51.66667	-625
51.67500	-625
51.68333	-627
51.69167	-631
51.70000	-633
51.70833	-635
51.71667	-634
51.72500	-631
51.73333	-627
51.74167	-624
51.75000	-622
51.75833	-620
51.76667	-620
51.77500	-620
51.78333	-621
51.79167	-622
51.80000	-624
51.80833	-626
51.81667	-627
51.82500	-629
51.83333	-630
51.84167	-633
51.85000	-635
51.85833	-638
51.86667	-639
51.87500	-639
51.88333	-639
51.89167	-637
51.90000	-637
51.90833	-636
51.91667	-636
51.92500	-635
51.93333	-635
51.94167	-637
51.95000	-639
51.95833	-641
51.96667	-643
51.97500	-643
51.98333	-643
51.99167	-642
52.00000	-642
52.00833	-644
52.01667	-644
52.02500	-644
52.03333	-643
52.04167	-642
52.05000	-643
52.05833	-644
52.06667	-647
52.07500	-649
52.08333	-651
52.09167	-651
52.10000	-650
52.10833	-649
52.11667	-648
52.12500	-648
52.13333	-648
52.14167	-648
52.15000	-647
52.15833	-647
52.16667	-647
52.17500	-649
52.18333	-650
52.19167	-653
52.20000	-654
52.20833	-656
52.21667	-658
52.22500	-660
52.23333	-661
52.24167	-661
52.25000	-660
52.25833	-657
52.26667	-654
52.27500	-653
52.28333	-654
52.29167	-657
52.30000	-661
52.30833	-665
52.31667	-668
52.32500	-668
52.33333	-668
52.34167	-668
52.35000	-669
52.35833	-670
52.36667	-673
52.37500	-674
52.38333	-675
52.39167	-675
52.40000	-672
52.40833	-668
52.41667	-664
52.42500	-661
52.43333	-659
52.44167	-658
52.45000	-658
52.45833	-658
52.46667	-657
52.47500	-656
52.48333	-655
52.49167	-655
52.50000	-656
52.50833	-659
52.51667	-661
52.52500	-663
52.53333	-664
52.54167	-663
52.55000	-661
52.55833	-660
52.56667	-660
52.57500	-660
52.58333	-660
52.59167	-661
52.60000	-661
52.60833	-662
52.61667	-662
52.62500	-662
52.63333	-662
52.64167	-663
52.65000	-665
52.65833	-666
52.66667	-666
52.67500	-665
52.68333	-662
52.69167	-659
52.70000	-658
52.70833	-657
52.71667	-657
52.72500	-657
52.73333	-657
52.74167	-657
52.75000	-657
52.75833	-657
52.76667	-657
52.77500	-657
52.78333	-659
52.79167	-660
52.80000	-661
52.80833	-662
52.81667	-662
52.82500	-660
52.83333	-658
52.84167	-657
52.85000	-656
52.85833	-656
52.86667	-657
52.87500	-658
52.88333	-659
52.89167	-659
52.90000	-658
52.90833	-657
52.91667	-655
52.92500	-655
52.93333	-654
52.94167	-653
52.95000	-651
52.95833	-650
52.96667	-649
52.97500	-649
52.98333	-649
52.99167	-650
53.00000	-651
53.00833	-652
53.01667	-653
53.02500	-655
53.03333	-657
53.04167	-657
53.05000	-657
53.05833	-655
53.06667	-654
53.07500	-654
53.08333	-654
53.09167	-655
53.10000	-657
53.10833	-659
53.11667	-661
53.12500	-661
53.13333	-661
53.14167	-660
53.15000	-659
53.15833	-659
53.16667	-658
53.17500	-656
53.18333	-654
53.19167	-651
53.20000	-649
53.20833	-647
53.21667	-644
53.22500	-642
53.23333	-640
53.24167	-639
53.25000	-639
53.25833	-640
53.26667	-641
53.27500	-641
53.28333	-640
53.29167	-638
53.30000	-637
53.30833	-635
53.31667	-633
53.32500	-630
53.33333	-628
53.34167	-625
53.35000	-622
53.35833	-620
53.36667	-617
53.37500	-616
53.38333	-615
53.39167	-616
53.40000	-616
53.40833	-615
53.41667	-612
53.42500	-607
53.43333	-601
53.44167	-595
53.45000	-589
53.45833	-583
53.46667	-578
53.47500	-571
53.48333	-565
53.49167	-558
53.50000	-551
53.50833	-545
53.51667	-539
53.52500	-533
53.53333	-528
53.54167	-522
53.55000	-517
53.55833	-511
53.56667	-506
53.57500	-498
53.58333	-488
53.59167	-476
53.60000	-462
53.60833	-448
53.61667	-435
53.62500	-423
53.63333	-412
53.64167	-401
53.65000	-390
53.65833	-380
53.66667	-368
53.67500	-356
53.68333	-343
53.69167	-328
53.70000	-311
53.70833	-293
53.71667	-274
53.72500	-255
53.73333	-236
53.74167	-217
53.75000	-199
53.75833	-178
53.76667	-157
53.77500	-134
53.78333	-110
53.79167	-86
53.80000	-61
53.80833	-36
53.81667	-10
53.82500	17
53.83333	46
53.84167	78
53.85000	111
53.85833	148
53.86667	186
53.87500	224
53.88333	263
53.89167	301
53.90000	338
53.90833	375
53.91667	414
53.92500	455
53.93333	497
53.94167	543
53.95000	589
53.95833	638
53.96667	688
53.97500	738
53.98333	791
53.99167	842
54.00000	896
54.00833	950
54.01667	1007
54.02500	1068
54.03333	1131
54.04167	1198
54.05000	1265
54.05833	1334
54.06667	1404
54.07500	1476
54.08333	1551
54.09167	1625
54.10000	1702
54.10833	1778
54.11667	1856
54.12500	1936
54.13333	2018
54.14167	2105
54.15000	2194
54.15833	2286
54.16667	2381
54.17500	2476
54.18333	2575
54.19167	2673
54.20000	2776
54.20833	2881
54.21667	2988
54.22500	3099
54.23333	3211
54.24167	3328
54.25000	3443
54.25833	3560
54.26667	3677
54.27500	3793
54.28333	3912
54.29167	4030
54.30000	4155
54.30833	4282
54.31667	4412
54.32500	4548
54.33333	4682
54.34167	4821
54.35000	4959
54.35833	5100
54.36667	5244
54.37500	5390
54.38333	5541
54.39167	5691
54.40000	5848
54.40833	6005
54.41667	6164
54.42500	6327
54.43333	6489
54.44167	6655
54.45000	6818
54.45833	6986
54.46667	7155
54.47500	7324
54.48333	7499
54.49167	7671
54.50000	7847
54.50833	8022
54.51667	8198
54.52500	8377
54.53333	8554
54.54167	8739
54.55000	8921
54.55833	9108
54.56667	9296
54.57500	9484
54.58333	9677
54.59167	9868
54.60000	10065
54.60833	10260
54.61667	10456
54.62500	10653
54.63333	10848
54.64167	11047
54.65000	11244
54.65833	11445
54.66667	11648
54.67500	11849
54.68333	12055
54.69167	12256
54.70000	12459
54.70833	12660
54.71667	12861
54.72500	13064
54.73333	13263
54.74167	13466
54.75000	13665
54.75833	13866
54.76667	14065
54.77500	14262
54.78333	14463
54.79167	14660
54.80000	14861
54.80833	15059
54.81667	15256
54.82500	15454
54.83333	15648
54.84167	15845
54.85000	16039
54.85833	16235
54.86667	16431
54.87500	16623
54.88333	16819
54.89167	17008
54.90000	17200
54.90833	17388
54.91667	17575
54.92500	17762
54.93333	17943
54.94167	18123
54.95000	18298
54.95833	18472
54.96667	18645
54.97500	18814
54.98333	18986
54.99167	19153
55.00000	19321
55.00833	19487
55.01667	19652
55.02500	19816
55.03333	19972
55.04167	20126
55.05000	20274
55.05833	20422
55.06667	20569
55.07500	20711
55.08333	20854
55.09167	20991
55.10000	21128
55.10833	21261
55.11667	21390
55.12500	21518
55.13333	21641
55.14167	21764
55.15000	21882
55.15833	22000
55.16667	22116
55.17500	22228
55.18333	22340
55.19167	22445
55.20000	22548
55.20833	22647
55.21667	22742
55.22500	22834
55.23333	22921
55.24167	23007
55.25000	23088
55.25833	23166
55.26667	23241
55.27500	23311
55.28333	23380
55.29167	23444
55.30000	23507
55.30833	23568
55.31667	23626
55.32500	23681
55.33333	23732
55.34167	23780
55.35000	23822
55.35833	23862
55.36667	23898
55.37500	23931
55.38333	23962
55.39167	23990
55.40000	24016
55.40833	24038
55.41667	24055
55.42500	24069
55.43333	24079
55.44167	24086
55.45000	24090
55.45833	24093
55.46667	24092
55.47500	24089
55.48333	24082
55.49167	24072
55.50000	24060
55.50833	24045
55.51667	24026
55.52500	24004
55.53333	23981
55.54167	23955
55.55000	23928
55.55833	23898
55.56667	23866
55.57500	23832
55.58333	23794
55.59167	23755
55.60000	23711
55.60833	23664
55.61667	23614
55.62500	23560
55.63333	23507
55.64167	23453
55.65000	23397
55.65833	23339
55.66667	23277
55.67500	23214
55.68333	23146
55.69167	23078
55.70000	23007
55.70833	22935
55.71667	22862
55.72500	22787
55.73333	22711
55.74167	22631
55.75000	22549
55.75833	22464
55.76667	22378
55.77500	22292
55.78333	22203
55.79167	22115
55.80000	22025
55.80833	21935
55.81667	21843
55.82500	21749
55.83333	21655
55.84167	21556
55.85000	21459
55.85833	21358
55.86667	21256
55.87500	21154
55.88333	21049
55.89167	20945
55.90000	20836
55.90833	20729
55.91667	20622
55.92500	20514
55.93333	20407
55.94167	20297
55.95000	20188
55.95833	20078
55.96667	19967
55.97500	19858
55.98333	19747
55.99167	19637
56.00000	19523
56.00833	19409
56.01667	19294
56.02500	19176
56.03333	19060
56.04167	18940
56.05000	18823
56.05833	18705
56.06667	18589
56.07500	18474
56.08333	18356
56.09167	18239
56.10000	18118
56.10833	17997
56.11667	17877
56.12500	17756
56.13333	17637
56.14167	17516
56.15000	17398
56.15833	17279
56.16667	17160
56.17500	17044
56.18333	16926
56.19167	16811
56.20000	16691
56.20833	16571
56.21667	16451
56.22500	16329
56.23333	16211
56.24167	16090
56.25000	15973
56.25833	15855
56.26667	15736
56.27500	15619
56.28333	15499
56.29167	15383
56.30000	15266
56.30833	15150
56.31667	15035
56.32500	14919
56.33333	14805
56.34167	14689
56.35000	14575
56.35833	14461
56.36667	14349
56.37500	14238
56.38333	14126
56.39167	14016
56.40000	13904
56.40833	13794
56.41667	13685
56.42500	13576
56.43333	13471
56.44167	13365
56.45000	13263
56.45833	13161
56.46667	13047
56.47500	12931
56.48333	12822
56.49167	12723
56.50000	12622
56.50833	12509
56.51667	12395
56.52500	12291
56.53333	12193
56.54167	12094
56.55000	11999
56.55833	11902
56.56667	11793
56.57500	11681
56.58333	11575
56.59167	11474
56.60000	11377
56.60833	11280
56.61667	11183
56.62500	11092
56.63333	11008
56.64167	10918
56.65000	10820
56.65833	10723
56.66667	10629
56.67500	10537
56.68333	10448
56.69167	10364
56.70000	10278
56.70833	10182
56.71667	10084
56.72500	9994
56.73333	9910
56.74167	9824
56.75000	9733
56.75833	9644
56.76667	9562
56.77500	9484
56.78333	9403
56.79167	9323
56.80000	9241
56.80833	9153
56.81667	9066
56.82500	8986
56.83333	8911
56.84167	8832
56.85000	8750
56.85833	8669
56.86667	8593
56.87500	8519
56.88333	8443
56.89167	8370
56.90000	8297
56.90833	8227
56.91667	8157
56.92500	8082
56.93333	8006
56.94167	7932
56.95000	7864
56.95833	7797
56.96667	7729
56.97500	7661
56.98333	7591
56.99167	7524
57.00000	7456
57.00833	7390
57.01667	7324
57.02500	7256
57.03333	7189
57.04167	7119
57.05000	7051
57.05833	6985
57.06667	6921
57.07500	6860
57.08333	6798
57.09167	6740
57.10000	6681
57.10833	6623
57.11667	6565
57.12500	6507
57.13333	6448
57.14167	6387
57.15000	6326
57.15833	6268
57.16667	6210
57.17500	6156
57.18333	6101
57.19167	6046
57.20000	5989
57.20833	5931
57.21667	5874
57.22500	5817
57.23333	5763
57.24167	5709
57.25000	5658
57.25833	5608
57.26667	5558
57.27500	5509
57.28333	5460
57.29167	5413
57.30000	5366
57.30833	5319
57.31667	5271
57.32500	5222
57.33333	5174
57.34167	5126
57.35000	5078
57.35833	5031
57.36667	4983
57.37500	4938
57.38333	4893
57.39167	4850
57.40000	4807
57.40833	4765
57.41667	4723
57.42500	4680
57.43333	4639
57.44167	4597
57.45000	4556
57.45833	4515
57.46667	4474
57.47500	4433
57.48333	4391
57.49167	4351
57.50000	4309
57.50833	4268
57.51667	4227
57.52500	4187
57.53333	4150
57.54167	4112
57.55000	4076
57.55833	4040
57.56667	4005
57.57500	3970
57.58333	3934
57.59167	3899
57.60000	3864
57.60833	3830
57.61667	3797
57.62500	3764
57.63333	3730
57.64167	3694
57.65000	3659
57.65833	3624
57.66667	3591
57.67500	3561
57.68333	3531
57.69167	3501
57.70000	3469
57.70833	3437
57.71667	3404
57.72500	3370
57.73333	3339
57.74167	3309
57.75000	3280
57.75833	3251
57.76667	3220
57.77500	3189
57.78333	3157
57.79167	3127
57.80000	3097
57.80833	3068
57.81667	3040
57.82500	3012
57.83333	2985
57.84167	2959
57.85000	2934
57.85833	2908
57.86667	2883
57.87500	2858
57.88333	2832
57.89167	2807
57.90000	2781
57.90833	2754
57.91667	2726
57.92500	2697
57.93333	2670
57.94167	2644
57.95000	2620
57.95833	2599
57.96667	2579
57.97500	2560
57.98333	2542
57.99167	2523
58.00000	2503
58.00833	2482
58.01667	2459
58.02500	2436
58.03333	2413
58.04167	2390
58.05000	2369
58.05833	2348
58.06667	2328
58.07500	2308
58.08333	2288
58.09167	2268
58.10000	2247
58.10833	2226
58.11667	2205
58.12500	2183
58.13333	2162
58.14167	2140
58.15000	2119
58.15833	2098
58.16667	2077
58.17500	2057
58.18333	2037
58.19167	2019
58.20000	2002
58.20833	1986
58.21667	1969
58.22500	1952
58.23333	1933
58.24167	1914
58.25000	1896
58.25833	1879
58.26667	1863
58.27500	1848
58.28333	1832
58.29167	1815
58.30000	1797
58.30833	1779
58.31667	1760
58.32500	1741
58.33333	1724
58.34167	1707
58.35000	1692
58.35833	1676
58.36667	1662
58.37500	1647
58.38333	1631
58.39167	1616
58.40000	1601
58.40833	1586
58.41667	1573
58.42500	1560
58.43333	1547
58.44167	1535
58.45000	1521
58.45833	1505
58.46667	1488
58.47500	1471
58.48333	1453
58.49167	1438
58.50000	1424
58.50833	1412
58.51667	1402
58.52500	1392
58.53333	1382
58.54167	1370
58.55000	1358
58.55833	1344
58.56667	1330
58.57500	1316
58.58333	1303
58.59167	1291
58.60000	1280
58.60833	1269
58.61667	1259
58.62500	1248
58.63333	1237
58.64167	1223
58.65000	1209
58.65833	1195
58.66667	1182
58.67500	1170
58.68333	1158
58.69167	1145
58.70000	1133
58.70833	1120
58.71667	1109
58.72500	1099
58.73333	1090
58.74167	1081
58.75000	1072
58.75833	1063
58.76667	1053
58.77500	1043
58.78333	1033
58.79167	1022
58.80000	1011
58.80833	1000
58.81667	989
58.82500	979
58.83333	970
58.84167	962
58.85000	953
58.85833	945
58.86667	935
58.87500	925
58.88333	915
58.89167	905
58.90000	895
58.90833	885
58.91667	877
58.92500	869
58.93333	862
58.94167	854
58.95000	845
58.95833	836
58.96667	827
58.97500	818
58.98333	808
58.99167	799
59.00000	790
59.00833	781
59.01667	772
59.02500	763
59.03333	754
59.04167	744
59.05000	735
59.05833	727
59.06667	720
59.07500	714
59.08333	708
59.09167	701
59.10000	694
59.10833	686
59.11667	677
59.12500	668
59.13333	659
59.14167	651
59.15000	646
59.15833	642
59.16667	638
59.17500	633
59.18333	625
59.19167	616
59.20000	607
59.20833	599
59.21667	592
59.22500	587
59.23333	583
59.24167	577
59.25000	570
59.25833	562
59.26667	552
59.27500	543
59.28333	536
59.29167	529
59.30000	524
59.30833	520
59.31667	514
59.32500	507
59.33333	501
59.34167	494
59.35000	488
59.35833	483
59.36667	479
59.37500	474
59.38333	468
59.39167	462
59.40000	454
59.40833	446
59.41667	439
59.42500	434
59.43333	428
59.44167	421
59.45000	413
59.45833	405
59.46667	396
59.47500	390
59.48333	385
59.49167	381
59.50000	376
59.50833	372
59.51667	366
59.52500	360
59.53333	355
59.54167	350
59.55000	345
59.55833	340
59.56667	335
59.57500	331
59.58333	327
59.59167	324
59.60000	321
59.60833	318
59.61667	314
59.62500	308
59.63333	301
59.64167	295
59.65000	288
59.65833	281
59.66667	274
59.67500	268
59.68333	263
59.69167	259
59.70000	256
59.70833	255
59.71667	252
59.72500	249
59.73333	245
59.74167	241
59.75000	236
59.75833	229
59.76667	221
59.77500	213
59.78333	206
59.79167	199
59.80000	194
59.80833	192
59.81667	189
59.82500	187
59.83333	183
59.84167	178
59.85000	173
59.85833	167
59.86667	162
59.87500	157
59.88333	153
59.89167	150
59.90000	147
59.90833	144
59.91667	142
59.92500	141
59.93333	138
59.94167	135
59.95000	131
59.95833	125
59.96667	120
59.97500	114
59.98333	108
59.99167	103
60.00000	99
