# Supplementary material for: How J-chain ensures the assembly of immunoglobulin IgM pentamers
Source: EMBO J. 2024 Dec 4;44(2):505–33. doi: 10.1038/s44318-024-00317-9 (PMC11729874; doi:10.1038/s44318-024-00317-9)
Supplement: Supplementary file 5 — Source data Fig. 3 [file 44318_2024_317_MOESM5_ESM.zip › Figure 3/3B/repeat 1 Cu4 + JC/20231115 Cu4tp_JC_WT_6h_1.txt]

[Header]
Application Name	LCsolution
Version	1.25
Data File Name	D:\Xenia\JC Oligomerisation kinetics\20231115 Cu4tp_JC_WT_6h_1.lcd
Output Date	16.11.2023
Output Time	11:16:30

[Configuration]
# of Detectors	2
Detector ID	Detector A	Detector B
Detector Name	Detector A	Detector B
# of Channels	2	1

[LC Chromatogram(Detector A-Ch1)]
Interval(msec)	500
# of Points	7201
Start Time(min)	0.000
End Time(min)	60.000
Intensity Units	mV
Intensity Multiplier	0.001
Wavelength(nm)	280
R.Time (min)	Intensity
0.00000	-17
0.00833	-17
0.01667	-4
0.02500	-1
0.03333	-1
0.04167	-1
0.05000	-1
0.05833	-1
0.06667	-1
0.07500	1
0.08333	3
0.09167	6
0.10000	7
0.10833	5
0.11667	2
0.12500	-2
0.13333	-5
0.14167	-6
0.15000	-4
0.15833	-2
0.16667	1
0.17500	3
0.18333	6
0.19167	9
0.20000	11
0.20833	12
0.21667	12
0.22500	11
0.23333	9
0.24167	6
0.25000	1
0.25833	-4
0.26667	-9
0.27500	-14
0.28333	-16
0.29167	-17
0.30000	-17
0.30833	-17
0.31667	-16
0.32500	-15
0.33333	-13
0.34167	-12
0.35000	-11
0.35833	-12
0.36667	-12
0.37500	-12
0.38333	-11
0.39167	-7
0.40000	-4
0.40833	-0
0.41667	2
0.42500	1
0.43333	-1
0.44167	-4
0.45000	-5
0.45833	-5
0.46667	-1
0.47500	3
0.48333	7
0.49167	9
0.50000	9
0.50833	6
0.51667	3
0.52500	-2
0.53333	-6
0.54167	-9
0.55000	-12
0.55833	-13
0.56667	-12
0.57500	-9
0.58333	-6
0.59167	-3
0.60000	-1
0.60833	1
0.61667	1
0.62500	1
0.63333	-2
0.64167	-5
0.65000	-8
0.65833	-10
0.66667	-11
0.67500	-8
0.68333	-4
0.69167	-0
0.70000	4
0.70833	7
0.71667	7
0.72500	4
0.73333	-1
0.74167	-6
0.75000	-10
0.75833	-12
0.76667	-12
0.77500	-12
0.78333	-14
0.79167	-17
0.80000	-21
0.80833	-24
0.81667	-27
0.82500	-29
0.83333	-29
0.84167	-28
0.85000	-27
0.85833	-26
0.86667	-26
0.87500	-28
0.88333	-31
0.89167	-33
0.90000	-34
0.90833	-30
0.91667	-25
0.92500	-19
0.93333	-14
0.94167	-10
0.95000	-9
0.95833	-10
0.96667	-10
0.97500	-9
0.98333	-9
0.99167	-9
1.00000	-9
1.00833	-9
1.01667	-10
1.02500	-13
1.03333	-17
1.04167	-19
1.05000	-18
1.05833	-15
1.06667	-11
1.07500	-7
1.08333	-5
1.09167	-4
1.10000	-4
1.10833	-4
1.11667	-2
1.12500	-1
1.13333	-1
1.14167	-1
1.15000	-2
1.15833	-4
1.16667	-6
1.17500	-9
1.18333	-10
1.19167	-9
1.20000	-8
1.20833	-6
1.21667	-6
1.22500	-8
1.23333	-11
1.24167	-15
1.25000	-19
1.25833	-21
1.26667	-19
1.27500	-16
1.28333	-12
1.29167	-9
1.30000	-6
1.30833	-5
1.31667	-3
1.32500	-3
1.33333	-4
1.34167	-7
1.35000	-11
1.35833	-14
1.36667	-13
1.37500	-11
1.38333	-6
1.39167	-2
1.40000	-0
1.40833	-2
1.41667	-5
1.42500	-8
1.43333	-10
1.44167	-12
1.45000	-12
1.45833	-12
1.46667	-12
1.47500	-13
1.48333	-15
1.49167	-19
1.50000	-22
1.50833	-24
1.51667	-24
1.52500	-22
1.53333	-18
1.54167	-15
1.55000	-12
1.55833	-10
1.56667	-9
1.57500	-10
1.58333	-11
1.59167	-14
1.60000	-18
1.60833	-22
1.61667	-25
1.62500	-27
1.63333	-27
1.64167	-27
1.65000	-26
1.65833	-26
1.66667	-26
1.67500	-25
1.68333	-25
1.69167	-24
1.70000	-25
1.70833	-26
1.71667	-27
1.72500	-27
1.73333	-25
1.74167	-21
1.75000	-14
1.75833	-9
1.76667	-6
1.77500	-6
1.78333	-8
1.79167	-12
1.80000	-15
1.80833	-16
1.81667	-18
1.82500	-20
1.83333	-23
1.84167	-29
1.85000	-35
1.85833	-39
1.86667	-39
1.87500	-37
1.88333	-33
1.89167	-29
1.90000	-27
1.90833	-28
1.91667	-30
1.92500	-31
1.93333	-31
1.94167	-30
1.95000	-28
1.95833	-27
1.96667	-27
1.97500	-27
1.98333	-28
1.99167	-28
2.00000	-26
2.00833	-22
2.01667	-17
2.02500	-14
2.03333	-11
2.04167	-11
2.05000	-12
2.05833	-14
2.06667	-14
2.07500	-14
2.08333	-16
2.09167	-20
2.10000	-23
2.10833	-25
2.11667	-27
2.12500	-26
2.13333	-25
2.14167	-24
2.15000	-26
2.15833	-27
2.16667	-27
2.17500	-26
2.18333	-24
2.19167	-24
2.20000	-24
2.20833	-27
2.21667	-29
2.22500	-29
2.23333	-28
2.24167	-25
2.25000	-22
2.25833	-20
2.26667	-20
2.27500	-21
2.28333	-21
2.29167	-18
2.30000	-14
2.30833	-7
2.31667	-3
2.32500	-1
2.33333	-2
2.34167	-5
2.35000	-10
2.35833	-15
2.36667	-18
2.37500	-21
2.38333	-22
2.39167	-22
2.40000	-22
2.40833	-22
2.41667	-21
2.42500	-20
2.43333	-18
2.44167	-17
2.45000	-16
2.45833	-16
2.46667	-18
2.47500	-20
2.48333	-22
2.49167	-23
2.50000	-22
2.50833	-20
2.51667	-19
2.52500	-19
2.53333	-20
2.54167	-23
2.55000	-25
2.55833	-26
2.56667	-25
2.57500	-23
2.58333	-22
2.59167	-22
2.60000	-24
2.60833	-27
2.61667	-31
2.62500	-34
2.63333	-37
2.64167	-37
2.65000	-35
2.65833	-32
2.66667	-28
2.67500	-25
2.68333	-25
2.69167	-26
2.70000	-28
2.70833	-30
2.71667	-31
2.72500	-30
2.73333	-28
2.74167	-27
2.75000	-27
2.75833	-27
2.76667	-27
2.77500	-27
2.78333	-27
2.79167	-27
2.80000	-26
2.80833	-25
2.81667	-25
2.82500	-24
2.83333	-24
2.84167	-25
2.85000	-28
2.85833	-32
2.86667	-35
2.87500	-38
2.88333	-40
2.89167	-39
2.90000	-39
2.90833	-39
2.91667	-39
2.92500	-38
2.93333	-36
2.94167	-33
2.95000	-28
2.95833	-25
2.96667	-23
2.97500	-24
2.98333	-26
2.99167	-29
3.00000	-30
3.00833	-28
3.01667	-25
3.02500	-23
3.03333	-22
3.04167	-23
3.05000	-26
3.05833	-29
3.06667	-31
3.07500	-32
3.08333	-32
3.09167	-31
3.10000	-28
3.10833	-24
3.11667	-19
3.12500	-14
3.13333	-11
3.14167	-11
3.15000	-14
3.15833	-18
3.16667	-23
3.17500	-28
3.18333	-32
3.19167	-33
3.20000	-34
3.20833	-33
3.21667	-31
3.22500	-28
3.23333	-23
3.24167	-19
3.25000	-17
3.25833	-17
3.26667	-17
3.27500	-18
3.28333	-19
3.29167	-19
3.30000	-18
3.30833	-17
3.31667	-16
3.32500	-14
3.33333	-12
3.34167	-11
3.35000	-12
3.35833	-14
3.36667	-18
3.37500	-21
3.38333	-25
3.39167	-29
3.40000	-31
3.40833	-32
3.41667	-31
3.42500	-27
3.43333	-23
3.44167	-18
3.45000	-15
3.45833	-15
3.46667	-19
3.47500	-24
3.48333	-29
3.49167	-32
3.50000	-33
3.50833	-33
3.51667	-33
3.52500	-34
3.53333	-37
3.54167	-39
3.55000	-40
3.55833	-40
3.56667	-37
3.57500	-34
3.58333	-31
3.59167	-27
3.60000	-26
3.60833	-27
3.61667	-29
3.62500	-31
3.63333	-32
3.64167	-32
3.65000	-30
3.65833	-28
3.66667	-28
3.67500	-28
3.68333	-28
3.69167	-27
3.70000	-24
3.70833	-21
3.71667	-19
3.72500	-20
3.73333	-24
3.74167	-27
3.75000	-28
3.75833	-27
3.76667	-24
3.77500	-21
3.78333	-21
3.79167	-22
3.80000	-25
3.80833	-28
3.81667	-30
3.82500	-32
3.83333	-31
3.84167	-28
3.85000	-25
3.85833	-23
3.86667	-23
3.87500	-25
3.88333	-26
3.89167	-28
3.90000	-30
3.90833	-30
3.91667	-30
3.92500	-30
3.93333	-29
3.94167	-28
3.95000	-25
3.95833	-21
3.96667	-18
3.97500	-15
3.98333	-14
3.99167	-14
4.00000	-14
4.00833	-13
4.01667	-13
4.02500	-14
4.03333	-16
4.04167	-19
4.05000	-19
4.05833	-17
4.06667	-13
4.07500	-12
4.08333	-13
4.09167	-18
4.10000	-22
4.10833	-26
4.11667	-26
4.12500	-24
4.13333	-20
4.14167	-18
4.15000	-20
4.15833	-24
4.16667	-28
4.17500	-32
4.18333	-33
4.19167	-33
4.20000	-31
4.20833	-29
4.21667	-27
4.22500	-28
4.23333	-30
4.24167	-34
4.25000	-38
4.25833	-41
4.26667	-43
4.27500	-42
4.28333	-41
4.29167	-39
4.30000	-37
4.30833	-33
4.31667	-30
4.32500	-27
4.33333	-26
4.34167	-26
4.35000	-25
4.35833	-24
4.36667	-24
4.37500	-25
4.38333	-26
4.39167	-26
4.40000	-26
4.40833	-24
4.41667	-22
4.42500	-23
4.43333	-26
4.44167	-28
4.45000	-29
4.45833	-28
4.46667	-25
4.47500	-21
4.48333	-19
4.49167	-18
4.50000	-18
4.50833	-18
4.51667	-20
4.52500	-21
4.53333	-23
4.54167	-25
4.55000	-26
4.55833	-27
4.56667	-26
4.57500	-24
4.58333	-23
4.59167	-23
4.60000	-24
4.60833	-25
4.61667	-28
4.62500	-30
4.63333	-32
4.64167	-33
4.65000	-33
4.65833	-32
4.66667	-31
4.67500	-30
4.68333	-28
4.69167	-25
4.70000	-23
4.70833	-22
4.71667	-23
4.72500	-26
4.73333	-31
4.74167	-36
4.75000	-42
4.75833	-46
4.76667	-49
4.77500	-50
4.78333	-49
4.79167	-47
4.80000	-44
4.80833	-41
4.81667	-39
4.82500	-39
4.83333	-40
4.84167	-43
4.85000	-45
4.85833	-46
4.86667	-44
4.87500	-40
4.88333	-36
4.89167	-33
4.90000	-32
4.90833	-33
4.91667	-33
4.92500	-33
4.93333	-32
4.94167	-30
4.95000	-29
4.95833	-29
4.96667	-30
4.97500	-32
4.98333	-35
4.99167	-37
5.00000	-39
5.00833	-40
5.01667	-39
5.02500	-36
5.03333	-32
5.04167	-29
5.05000	-28
5.05833	-29
5.06667	-31
5.07500	-35
5.08333	-38
5.09167	-42
5.10000	-44
5.10833	-44
5.11667	-42
5.12500	-38
5.13333	-34
5.14167	-32
5.15000	-32
5.15833	-32
5.16667	-31
5.17500	-30
5.18333	-28
5.19167	-27
5.20000	-26
5.20833	-26
5.21667	-26
5.22500	-26
5.23333	-28
5.24167	-29
5.25000	-30
5.25833	-29
5.26667	-27
5.27500	-24
5.28333	-21
5.29167	-18
5.30000	-15
5.30833	-14
5.31667	-15
5.32500	-17
5.33333	-20
5.34167	-22
5.35000	-22
5.35833	-22
5.36667	-21
5.37500	-21
5.38333	-22
5.39167	-24
5.40000	-26
5.40833	-28
5.41667	-29
5.42500	-29
5.43333	-28
5.44167	-27
5.45000	-28
5.45833	-29
5.46667	-30
5.47500	-31
5.48333	-32
5.49167	-33
5.50000	-33
5.50833	-34
5.51667	-34
5.52500	-33
5.53333	-31
5.54167	-30
5.55000	-29
5.55833	-30
5.56667	-33
5.57500	-35
5.58333	-37
5.59167	-38
5.60000	-38
5.60833	-38
5.61667	-36
5.62500	-34
5.63333	-31
5.64167	-30
5.65000	-31
5.65833	-33
5.66667	-35
5.67500	-37
5.68333	-35
5.69167	-32
5.70000	-29
5.70833	-28
5.71667	-28
5.72500	-29
5.73333	-28
5.74167	-25
5.75000	-23
5.75833	-21
5.76667	-21
5.77500	-23
5.78333	-26
5.79167	-30
5.80000	-33
5.80833	-36
5.81667	-38
5.82500	-39
5.83333	-38
5.84167	-36
5.85000	-32
5.85833	-28
5.86667	-23
5.87500	-20
5.88333	-19
5.89167	-21
5.90000	-24
5.90833	-28
5.91667	-31
5.92500	-33
5.93333	-34
5.94167	-34
5.95000	-33
5.95833	-31
5.96667	-29
5.97500	-28
5.98333	-27
5.99167	-29
6.00000	-30
6.00833	-32
6.01667	-33
6.02500	-32
6.03333	-32
6.04167	-32
6.05000	-33
6.05833	-36
6.06667	-38
6.07500	-39
6.08333	-38
6.09167	-36
6.10000	-33
6.10833	-32
6.11667	-31
6.12500	-30
6.13333	-28
6.14167	-25
6.15000	-21
6.15833	-20
6.16667	-22
6.17500	-27
6.18333	-32
6.19167	-35
6.20000	-37
6.20833	-35
6.21667	-32
6.22500	-29
6.23333	-27
6.24167	-25
6.25000	-23
6.25833	-21
6.26667	-19
6.27500	-18
6.28333	-18
6.29167	-20
6.30000	-22
6.30833	-23
6.31667	-25
6.32500	-26
6.33333	-28
6.34167	-29
6.35000	-30
6.35833	-31
6.36667	-30
6.37500	-28
6.38333	-26
6.39167	-24
6.40000	-23
6.40833	-24
6.41667	-26
6.42500	-28
6.43333	-29
6.44167	-30
6.45000	-30
6.45833	-29
6.46667	-28
6.47500	-27
6.48333	-26
6.49167	-25
6.50000	-25
6.50833	-24
6.51667	-25
6.52500	-26
6.53333	-28
6.54167	-31
6.55000	-33
6.55833	-35
6.56667	-36
6.57500	-36
6.58333	-36
6.59167	-36
6.60000	-37
6.60833	-36
6.61667	-36
6.62500	-37
6.63333	-39
6.64167	-39
6.65000	-37
6.65833	-34
6.66667	-29
6.67500	-24
6.68333	-21
6.69167	-19
6.70000	-19
6.70833	-19
6.71667	-20
6.72500	-21
6.73333	-22
6.74167	-24
6.75000	-24
6.75833	-23
6.76667	-22
6.77500	-22
6.78333	-22
6.79167	-24
6.80000	-25
6.80833	-26
6.81667	-27
6.82500	-27
6.83333	-26
6.84167	-25
6.85000	-25
6.85833	-24
6.86667	-21
6.87500	-17
6.88333	-15
6.89167	-13
6.90000	-13
6.90833	-12
6.91667	-12
6.92500	-13
6.93333	-16
6.94167	-21
6.95000	-26
6.95833	-31
6.96667	-33
6.97500	-33
6.98333	-33
6.99167	-33
7.00000	-33
7.00833	-34
7.01667	-35
7.02500	-35
7.03333	-34
7.04167	-32
7.05000	-31
7.05833	-31
7.06667	-31
7.07500	-33
7.08333	-33
7.09167	-33
7.10000	-33
7.10833	-32
7.11667	-31
7.12500	-30
7.13333	-28
7.14167	-27
7.15000	-27
7.15833	-26
7.16667	-26
7.17500	-27
7.18333	-28
7.19167	-28
7.20000	-27
7.20833	-28
7.21667	-28
7.22500	-29
7.23333	-28
7.24167	-28
7.25000	-29
7.25833	-32
7.26667	-35
7.27500	-38
7.28333	-37
7.29167	-34
7.30000	-31
7.30833	-30
7.31667	-30
7.32500	-31
7.33333	-32
7.34167	-32
7.35000	-30
7.35833	-29
7.36667	-29
7.37500	-30
7.38333	-33
7.39167	-36
7.40000	-38
7.40833	-38
7.41667	-36
7.42500	-33
7.43333	-30
7.44167	-29
7.45000	-30
7.45833	-33
7.46667	-35
7.47500	-37
7.48333	-38
7.49167	-40
7.50000	-40
7.50833	-40
7.51667	-38
7.52500	-35
7.53333	-32
7.54167	-31
7.55000	-33
7.55833	-36
7.56667	-40
7.57500	-44
7.58333	-47
7.59167	-47
7.60000	-44
7.60833	-38
7.61667	-32
7.62500	-27
7.63333	-23
7.64167	-22
7.65000	-24
7.65833	-26
7.66667	-29
7.67500	-31
7.68333	-33
7.69167	-32
7.70000	-31
7.70833	-30
7.71667	-30
7.72500	-31
7.73333	-34
7.74167	-38
7.75000	-41
7.75833	-44
7.76667	-45
7.77500	-44
7.78333	-43
7.79167	-41
7.80000	-40
7.80833	-37
7.81667	-34
7.82500	-30
7.83333	-27
7.84167	-24
7.85000	-23
7.85833	-24
7.86667	-26
7.87500	-30
7.88333	-33
7.89167	-37
7.90000	-39
7.90833	-40
7.91667	-40
7.92500	-41
7.93333	-43
7.94167	-44
7.95000	-44
7.95833	-43
7.96667	-41
7.97500	-39
7.98333	-37
7.99167	-36
8.00000	-34
8.00833	-29
8.01667	-24
8.02500	-21
8.03333	-19
8.04167	-19
8.05000	-20
8.05833	-20
8.06667	-18
8.07500	-15
8.08333	-14
8.09167	-16
8.10000	-19
8.10833	-24
8.11667	-28
8.12500	-31
8.13333	-32
8.14167	-31
8.15000	-29
8.15833	-28
8.16667	-28
8.17500	-30
8.18333	-32
8.19167	-34
8.20000	-37
8.20833	-40
8.21667	-42
8.22500	-42
8.23333	-40
8.24167	-38
8.25000	-36
8.25833	-35
8.26667	-35
8.27500	-36
8.28333	-37
8.29167	-38
8.30000	-39
8.30833	-41
8.31667	-43
8.32500	-46
8.33333	-47
8.34167	-46
8.35000	-43
8.35833	-38
8.36667	-34
8.37500	-31
8.38333	-30
8.39167	-30
8.40000	-31
8.40833	-30
8.41667	-30
8.42500	-31
8.43333	-33
8.44167	-36
8.45000	-38
8.45833	-38
8.46667	-35
8.47500	-31
8.48333	-27
8.49167	-24
8.50000	-23
8.50833	-24
8.51667	-27
8.52500	-31
8.53333	-35
8.54167	-38
8.55000	-40
8.55833	-42
8.56667	-43
8.57500	-42
8.58333	-41
8.59167	-39
8.60000	-37
8.60833	-35
8.61667	-33
8.62500	-29
8.63333	-25
8.64167	-23
8.65000	-23
8.65833	-25
8.66667	-29
8.67500	-33
8.68333	-36
8.69167	-38
8.70000	-40
8.70833	-40
8.71667	-37
8.72500	-33
8.73333	-28
8.74167	-25
8.75000	-25
8.75833	-27
8.76667	-31
8.77500	-35
8.78333	-38
8.79167	-39
8.80000	-38
8.80833	-37
8.81667	-35
8.82500	-35
8.83333	-37
8.84167	-38
8.85000	-40
8.85833	-41
8.86667	-41
8.87500	-40
8.88333	-39
8.89167	-37
8.90000	-35
8.90833	-32
8.91667	-29
8.92500	-28
8.93333	-28
8.94167	-31
8.95000	-34
8.95833	-38
8.96667	-41
8.97500	-43
8.98333	-43
8.99167	-42
9.00000	-41
9.00833	-39
9.01667	-37
9.02500	-34
9.03333	-32
9.04167	-31
9.05000	-33
9.05833	-35
9.06667	-38
9.07500	-42
9.08333	-46
9.09167	-50
9.10000	-53
9.10833	-56
9.11667	-56
9.12500	-53
9.13333	-47
9.14167	-42
9.15000	-37
9.15833	-34
9.16667	-32
9.17500	-31
9.18333	-31
9.19167	-33
9.20000	-36
9.20833	-40
9.21667	-42
9.22500	-41
9.23333	-38
9.24167	-35
9.25000	-31
9.25833	-29
9.26667	-27
9.27500	-27
9.28333	-28
9.29167	-29
9.30000	-30
9.30833	-32
9.31667	-34
9.32500	-37
9.33333	-39
9.34167	-39
9.35000	-37
9.35833	-35
9.36667	-32
9.37500	-31
9.38333	-32
9.39167	-35
9.40000	-37
9.40833	-39
9.41667	-40
9.42500	-38
9.43333	-35
9.44167	-32
9.45000	-31
9.45833	-32
9.46667	-34
9.47500	-38
9.48333	-40
9.49167	-41
9.50000	-41
9.50833	-38
9.51667	-34
9.52500	-31
9.53333	-29
9.54167	-29
9.55000	-31
9.55833	-33
9.56667	-33
9.57500	-32
9.58333	-31
9.59167	-30
9.60000	-31
9.60833	-34
9.61667	-38
9.62500	-42
9.63333	-46
9.64167	-50
9.65000	-52
9.65833	-52
9.66667	-51
9.67500	-48
9.68333	-44
9.69167	-39
9.70000	-36
9.70833	-33
9.71667	-32
9.72500	-34
9.73333	-36
9.74167	-38
9.75000	-39
9.75833	-39
9.76667	-38
9.77500	-37
9.78333	-38
9.79167	-42
9.80000	-45
9.80833	-49
9.81667	-50
9.82500	-50
9.83333	-47
9.84167	-45
9.85000	-43
9.85833	-44
9.86667	-47
9.87500	-50
9.88333	-51
9.89167	-48
9.90000	-43
9.90833	-35
9.91667	-28
9.92500	-23
9.93333	-19
9.94167	-17
9.95000	-15
9.95833	-16
9.96667	-19
9.97500	-24
9.98333	-31
9.99167	-37
10.00000	-41
10.00833	-41
10.01667	-39
10.02500	-36
10.03333	-33
10.04167	-30
10.05000	-29
10.05833	-30
10.06667	-31
10.07500	-32
10.08333	-32
10.09167	-29
10.10000	-27
10.10833	-24
10.11667	-24
10.12500	-28
10.13333	-33
10.14167	-38
10.15000	-42
10.15833	-42
10.16667	-41
10.17500	-38
10.18333	-37
10.19167	-38
10.20000	-39
10.20833	-39
10.21667	-40
10.22500	-41
10.23333	-42
10.24167	-43
10.25000	-42
10.25833	-41
10.26667	-39
10.27500	-37
10.28333	-36
10.29167	-36
10.30000	-35
10.30833	-34
10.31667	-33
10.32500	-33
10.33333	-35
10.34167	-38
10.35000	-41
10.35833	-42
10.36667	-42
10.37500	-40
10.38333	-38
10.39167	-35
10.40000	-31
10.40833	-26
10.41667	-22
10.42500	-21
10.43333	-22
10.44167	-25
10.45000	-29
10.45833	-33
10.46667	-35
10.47500	-35
10.48333	-34
10.49167	-33
10.50000	-31
10.50833	-31
10.51667	-32
10.52500	-35
10.53333	-39
10.54167	-42
10.55000	-45
10.55833	-45
10.56667	-44
10.57500	-42
10.58333	-38
10.59167	-34
10.60000	-31
10.60833	-31
10.61667	-32
10.62500	-35
10.63333	-38
10.64167	-41
10.65000	-42
10.65833	-42
10.66667	-42
10.67500	-41
10.68333	-40
10.69167	-39
10.70000	-38
10.70833	-38
10.71667	-39
10.72500	-41
10.73333	-43
10.74167	-44
10.75000	-46
10.75833	-47
10.76667	-47
10.77500	-48
10.78333	-49
10.79167	-50
10.80000	-51
10.80833	-49
10.81667	-45
10.82500	-40
10.83333	-34
10.84167	-30
10.85000	-27
10.85833	-26
10.86667	-26
10.87500	-27
10.88333	-28
10.89167	-29
10.90000	-31
10.90833	-34
10.91667	-37
10.92500	-39
10.93333	-40
10.94167	-40
10.95000	-39
10.95833	-38
10.96667	-39
10.97500	-41
10.98333	-43
10.99167	-44
11.00000	-43
11.00833	-42
11.01667	-40
11.02500	-38
11.03333	-37
11.04167	-36
11.05000	-37
11.05833	-39
11.06667	-41
11.07500	-43
11.08333	-46
11.09167	-47
11.10000	-48
11.10833	-46
11.11667	-43
11.12500	-38
11.13333	-33
11.14167	-28
11.15000	-25
11.15833	-24
11.16667	-25
11.17500	-29
11.18333	-35
11.19167	-41
11.20000	-45
11.20833	-47
11.21667	-46
11.22500	-45
11.23333	-44
11.24167	-41
11.25000	-37
11.25833	-32
11.26667	-28
11.27500	-24
11.28333	-23
11.29167	-25
11.30000	-28
11.30833	-33
11.31667	-37
11.32500	-38
11.33333	-38
11.34167	-36
11.35000	-34
11.35833	-31
11.36667	-30
11.37500	-29
11.38333	-29
11.39167	-29
11.40000	-29
11.40833	-30
11.41667	-32
11.42500	-33
11.43333	-35
11.44167	-37
11.45000	-41
11.45833	-44
11.46667	-46
11.47500	-47
11.48333	-47
11.49167	-45
11.50000	-43
11.50833	-42
11.51667	-41
11.52500	-38
11.53333	-35
11.54167	-31
11.55000	-27
11.55833	-25
11.56667	-25
11.57500	-26
11.58333	-27
11.59167	-29
11.60000	-31
11.60833	-33
11.61667	-34
11.62500	-34
11.63333	-32
11.64167	-30
11.65000	-28
11.65833	-27
11.66667	-27
11.67500	-27
11.68333	-28
11.69167	-29
11.70000	-31
11.70833	-34
11.71667	-38
11.72500	-42
11.73333	-44
11.74167	-43
11.75000	-40
11.75833	-35
11.76667	-29
11.77500	-25
11.78333	-24
11.79167	-26
11.80000	-30
11.80833	-35
11.81667	-39
11.82500	-40
11.83333	-38
11.84167	-33
11.85000	-28
11.85833	-24
11.86667	-23
11.87500	-25
11.88333	-29
11.89167	-35
11.90000	-39
11.90833	-38
11.91667	-36
11.92500	-32
11.93333	-29
11.94167	-29
11.95000	-31
11.95833	-34
11.96667	-39
11.97500	-44
11.98333	-46
11.99167	-45
12.00000	-42
12.00833	-39
12.01667	-35
12.02500	-33
12.03333	-33
12.04167	-35
12.05000	-35
12.05833	-35
12.06667	-34
12.07500	-32
12.08333	-31
12.09167	-31
12.10000	-31
12.10833	-30
12.11667	-27
12.12500	-23
12.13333	-19
12.14167	-18
12.15000	-19
12.15833	-21
12.16667	-24
12.17500	-26
12.18333	-28
12.19167	-28
12.20000	-29
12.20833	-32
12.21667	-35
12.22500	-37
12.23333	-39
12.24167	-39
12.25000	-38
12.25833	-37
12.26667	-36
12.27500	-37
12.28333	-37
12.29167	-38
12.30000	-38
12.30833	-37
12.31667	-36
12.32500	-34
12.33333	-34
12.34167	-35
12.35000	-37
12.35833	-39
12.36667	-39
12.37500	-36
12.38333	-31
12.39167	-27
12.40000	-26
12.40833	-28
12.41667	-33
12.42500	-37
12.43333	-41
12.44167	-43
12.45000	-43
12.45833	-40
12.46667	-35
12.47500	-30
12.48333	-27
12.49167	-25
12.50000	-24
12.50833	-23
12.51667	-24
12.52500	-23
12.53333	-23
12.54167	-23
12.55000	-26
12.55833	-29
12.56667	-32
12.57500	-35
12.58333	-38
12.59167	-40
12.60000	-41
12.60833	-40
12.61667	-37
12.62500	-34
12.63333	-31
12.64167	-29
12.65000	-27
12.65833	-27
12.66667	-26
12.67500	-26
12.68333	-26
12.69167	-27
12.70000	-31
12.70833	-35
12.71667	-40
12.72500	-42
12.73333	-43
12.74167	-42
12.75000	-41
12.75833	-39
12.76667	-38
12.77500	-37
12.78333	-34
12.79167	-31
12.80000	-28
12.80833	-26
12.81667	-25
12.82500	-26
12.83333	-29
12.84167	-33
12.85000	-38
12.85833	-41
12.86667	-44
12.87500	-46
12.88333	-48
12.89167	-48
12.90000	-48
12.90833	-48
12.91667	-46
12.92500	-44
12.93333	-41
12.94167	-39
12.95000	-36
12.95833	-35
12.96667	-34
12.97500	-34
12.98333	-33
12.99167	-32
13.00000	-29
13.00833	-26
13.01667	-22
13.02500	-20
13.03333	-20
13.04167	-22
13.05000	-25
13.05833	-29
13.06667	-34
13.07500	-38
13.08333	-40
13.09167	-40
13.10000	-40
13.10833	-41
13.11667	-43
13.12500	-44
13.13333	-45
13.14167	-45
13.15000	-45
13.15833	-44
13.16667	-43
13.17500	-40
13.18333	-36
13.19167	-33
13.20000	-30
13.20833	-28
13.21667	-27
13.22500	-27
13.23333	-29
13.24167	-31
13.25000	-34
13.25833	-36
13.26667	-37
13.27500	-38
13.28333	-37
13.29167	-35
13.30000	-33
13.30833	-32
13.31667	-32
13.32500	-31
13.33333	-32
13.34167	-32
13.35000	-30
13.35833	-28
13.36667	-25
13.37500	-22
13.38333	-20
13.39167	-18
13.40000	-18
13.40833	-19
13.41667	-20
13.42500	-21
13.43333	-21
13.44167	-21
13.45000	-22
13.45833	-22
13.46667	-22
13.47500	-22
13.48333	-20
13.49167	-17
13.50000	-13
13.50833	-10
13.51667	-9
13.52500	-10
13.53333	-13
13.54167	-18
13.55000	-22
13.55833	-26
13.56667	-28
13.57500	-28
13.58333	-28
13.59167	-27
13.60000	-27
13.60833	-28
13.61667	-31
13.62500	-34
13.63333	-36
13.64167	-38
13.65000	-40
13.65833	-40
13.66667	-40
13.67500	-38
13.68333	-37
13.69167	-35
13.70000	-34
13.70833	-34
13.71667	-34
13.72500	-33
13.73333	-31
13.74167	-28
13.75000	-24
13.75833	-19
13.76667	-14
13.77500	-9
13.78333	-5
13.79167	-3
13.80000	-2
13.80833	-4
13.81667	-6
13.82500	-7
13.83333	-6
13.84167	-6
13.85000	-5
13.85833	-6
13.86667	-7
13.87500	-9
13.88333	-12
13.89167	-15
13.90000	-17
13.90833	-19
13.91667	-20
13.92500	-21
13.93333	-22
13.94167	-24
13.95000	-25
13.95833	-25
13.96667	-24
13.97500	-22
13.98333	-20
13.99167	-18
14.00000	-17
14.00833	-17
14.01667	-16
14.02500	-13
14.03333	-8
14.04167	-5
14.05000	-2
14.05833	-1
14.06667	-2
14.07500	-5
14.08333	-7
14.09167	-10
14.10000	-14
14.10833	-19
14.11667	-24
14.12500	-28
14.13333	-30
14.14167	-31
14.15000	-30
14.15833	-27
14.16667	-24
14.17500	-20
14.18333	-18
14.19167	-15
14.20000	-14
14.20833	-12
14.21667	-11
14.22500	-11
14.23333	-12
14.24167	-12
14.25000	-12
14.25833	-11
14.26667	-9
14.27500	-7
14.28333	-7
14.29167	-8
14.30000	-10
14.30833	-12
14.31667	-15
14.32500	-16
14.33333	-16
14.34167	-14
14.35000	-10
14.35833	-6
14.36667	-3
14.37500	0
14.38333	1
14.39167	0
14.40000	-1
14.40833	-3
14.41667	-3
14.42500	-4
14.43333	-3
14.44167	-2
14.45000	1
14.45833	5
14.46667	9
14.47500	11
14.48333	13
14.49167	12
14.50000	10
14.50833	5
14.51667	-0
14.52500	-5
14.53333	-9
14.54167	-13
14.55000	-14
14.55833	-13
14.56667	-12
14.57500	-10
14.58333	-7
14.59167	-5
14.60000	-3
14.60833	-4
14.61667	-6
14.62500	-9
14.63333	-13
14.64167	-16
14.65000	-18
14.65833	-19
14.66667	-20
14.67500	-21
14.68333	-22
14.69167	-22
14.70000	-22
14.70833	-22
14.71667	-21
14.72500	-21
14.73333	-21
14.74167	-22
14.75000	-21
14.75833	-20
14.76667	-18
14.77500	-16
14.78333	-16
14.79167	-16
14.80000	-17
14.80833	-18
14.81667	-19
14.82500	-20
14.83333	-20
14.84167	-21
14.85000	-20
14.85833	-18
14.86667	-15
14.87500	-12
14.88333	-9
14.89167	-7
14.90000	-7
14.90833	-9
14.91667	-12
14.92500	-13
14.93333	-14
14.94167	-15
14.95000	-16
14.95833	-17
14.96667	-18
14.97500	-20
14.98333	-20
14.99167	-19
15.00000	-18
15.00833	-16
15.01667	-15
15.02500	-14
15.03333	-12
15.04167	-11
15.05000	-11
15.05833	-12
15.06667	-11
15.07500	-10
15.08333	-9
15.09167	-10
15.10000	-11
15.10833	-13
15.11667	-16
15.12500	-16
15.13333	-15
15.14167	-14
15.15000	-13
15.15833	-12
15.16667	-11
15.17500	-10
15.18333	-8
15.19167	-7
15.20000	-5
15.20833	-4
15.21667	-3
15.22500	-2
15.23333	-3
15.24167	-5
15.25000	-7
15.25833	-9
15.26667	-9
15.27500	-9
15.28333	-9
15.29167	-11
15.30000	-14
15.30833	-17
15.31667	-20
15.32500	-22
15.33333	-23
15.34167	-22
15.35000	-19
15.35833	-18
15.36667	-18
15.37500	-20
15.38333	-22
15.39167	-25
15.40000	-26
15.40833	-24
15.41667	-21
15.42500	-19
15.43333	-18
15.44167	-18
15.45000	-19
15.45833	-20
15.46667	-20
15.47500	-19
15.48333	-18
15.49167	-16
15.50000	-16
15.50833	-17
15.51667	-19
15.52500	-20
15.53333	-20
15.54167	-19
15.55000	-16
15.55833	-14
15.56667	-13
15.57500	-13
15.58333	-13
15.59167	-14
15.60000	-13
15.60833	-12
15.61667	-10
15.62500	-9
15.63333	-9
15.64167	-10
15.65000	-12
15.65833	-13
15.66667	-15
15.67500	-18
15.68333	-20
15.69167	-22
15.70000	-24
15.70833	-25
15.71667	-26
15.72500	-27
15.73333	-27
15.74167	-25
15.75000	-22
15.75833	-18
15.76667	-14
15.77500	-12
15.78333	-12
15.79167	-15
15.80000	-18
15.80833	-22
15.81667	-26
15.82500	-29
15.83333	-29
15.84167	-26
15.85000	-21
15.85833	-17
15.86667	-13
15.87500	-12
15.88333	-15
15.89167	-21
15.90000	-26
15.90833	-28
15.91667	-28
15.92500	-27
15.93333	-26
15.94167	-26
15.95000	-28
15.95833	-30
15.96667	-30
15.97500	-29
15.98333	-26
15.99167	-22
16.00000	-19
16.00833	-16
16.01667	-15
16.02500	-14
16.03333	-16
16.04167	-18
16.05000	-20
16.05833	-21
16.06667	-20
16.07500	-17
16.08333	-13
16.09167	-10
16.10000	-7
16.10833	-7
16.11667	-8
16.12500	-11
16.13333	-14
16.14167	-19
16.15000	-23
16.15833	-27
16.16667	-30
16.17500	-32
16.18333	-32
16.19167	-30
16.20000	-27
16.20833	-26
16.21667	-24
16.22500	-25
16.23333	-26
16.24167	-26
16.25000	-25
16.25833	-22
16.26667	-19
16.27500	-16
16.28333	-16
16.29167	-17
16.30000	-18
16.30833	-19
16.31667	-20
16.32500	-19
16.33333	-17
16.34167	-15
16.35000	-14
16.35833	-13
16.36667	-14
16.37500	-17
16.38333	-22
16.39167	-27
16.40000	-31
16.40833	-34
16.41667	-34
16.42500	-34
16.43333	-32
16.44167	-30
16.45000	-28
16.45833	-26
16.46667	-23
16.47500	-20
16.48333	-20
16.49167	-22
16.50000	-23
16.50833	-23
16.51667	-23
16.52500	-21
16.53333	-19
16.54167	-16
16.55000	-13
16.55833	-10
16.56667	-7
16.57500	-5
16.58333	-6
16.59167	-10
16.60000	-15
16.60833	-20
16.61667	-25
16.62500	-28
16.63333	-29
16.64167	-27
16.65000	-24
16.65833	-20
16.66667	-16
16.67500	-13
16.68333	-12
16.69167	-15
16.70000	-19
16.70833	-24
16.71667	-28
16.72500	-30
16.73333	-30
16.74167	-29
16.75000	-29
16.75833	-28
16.76667	-28
16.77500	-26
16.78333	-25
16.79167	-23
16.80000	-23
16.80833	-23
16.81667	-23
16.82500	-23
16.83333	-23
16.84167	-22
16.85000	-22
16.85833	-22
16.86667	-22
16.87500	-24
16.88333	-25
16.89167	-25
16.90000	-25
16.90833	-26
16.91667	-26
16.92500	-24
16.93333	-20
16.94167	-16
16.95000	-13
16.95833	-12
16.96667	-13
16.97500	-15
16.98333	-15
16.99167	-14
17.00000	-13
17.00833	-13
17.01667	-15
17.02500	-18
17.03333	-21
17.04167	-22
17.05000	-21
17.05833	-19
17.06667	-17
17.07500	-16
17.08333	-16
17.09167	-17
17.10000	-18
17.10833	-17
17.11667	-17
17.12500	-16
17.13333	-17
17.14167	-18
17.15000	-17
17.15833	-16
17.16667	-14
17.17500	-12
17.18333	-13
17.19167	-15
17.20000	-18
17.20833	-22
17.21667	-26
17.22500	-31
17.23333	-35
17.24167	-36
17.25000	-36
17.25833	-31
17.26667	-24
17.27500	-16
17.28333	-10
17.29167	-6
17.30000	-4
17.30833	-3
17.31667	-3
17.32500	-2
17.33333	-2
17.34167	-4
17.35000	-6
17.35833	-10
17.36667	-14
17.37500	-18
17.38333	-21
17.39167	-22
17.40000	-24
17.40833	-25
17.41667	-25
17.42500	-24
17.43333	-21
17.44167	-17
17.45000	-13
17.45833	-9
17.46667	-9
17.47500	-10
17.48333	-13
17.49167	-17
17.50000	-20
17.50833	-22
17.51667	-24
17.52500	-25
17.53333	-25
17.54167	-25
17.55000	-25
17.55833	-27
17.56667	-29
17.57500	-31
17.58333	-32
17.59167	-32
17.60000	-30
17.60833	-28
17.61667	-26
17.62500	-26
17.63333	-29
17.64167	-33
17.65000	-38
17.65833	-42
17.66667	-43
17.67500	-42
17.68333	-39
17.69167	-35
17.70000	-30
17.70833	-25
17.71667	-21
17.72500	-18
17.73333	-18
17.74167	-22
17.75000	-27
17.75833	-32
17.76667	-34
17.77500	-34
17.78333	-32
17.79167	-29
17.80000	-27
17.80833	-24
17.81667	-21
17.82500	-17
17.83333	-13
17.84167	-10
17.85000	-7
17.85833	-4
17.86667	-2
17.87500	-0
17.88333	0
17.89167	-1
17.90000	-4
17.90833	-11
17.91667	-18
17.92500	-24
17.93333	-28
17.94167	-30
17.95000	-30
17.95833	-28
17.96667	-26
17.97500	-23
17.98333	-19
17.99167	-15
18.00000	-11
18.00833	-9
18.01667	-8
18.02500	-9
18.03333	-12
18.04167	-15
18.05000	-17
18.05833	-18
18.06667	-20
18.07500	-22
18.08333	-23
18.09167	-23
18.10000	-21
18.10833	-19
18.11667	-18
18.12500	-20
18.13333	-23
18.14167	-27
18.15000	-30
18.15833	-31
18.16667	-28
18.17500	-23
18.18333	-17
18.19167	-12
18.20000	-8
18.20833	-8
18.21667	-9
18.22500	-12
18.23333	-14
18.24167	-15
18.25000	-15
18.25833	-14
18.26667	-13
18.27500	-14
18.28333	-15
18.29167	-17
18.30000	-17
18.30833	-16
18.31667	-14
18.32500	-12
18.33333	-10
18.34167	-8
18.35000	-7
18.35833	-7
18.36667	-8
18.37500	-9
18.38333	-10
18.39167	-10
18.40000	-9
18.40833	-8
18.41667	-7
18.42500	-6
18.43333	-7
18.44167	-8
18.45000	-9
18.45833	-10
18.46667	-12
18.47500	-13
18.48333	-12
18.49167	-10
18.50000	-6
18.50833	-3
18.51667	1
18.52500	3
18.53333	5
18.54167	6
18.55000	5
18.55833	4
18.56667	2
18.57500	2
18.58333	4
18.59167	7
18.60000	10
18.60833	10
18.61667	8
18.62500	6
18.63333	4
18.64167	3
18.65000	2
18.65833	2
18.66667	2
18.67500	2
18.68333	1
18.69167	-2
18.70000	-6
18.70833	-12
18.71667	-18
18.72500	-22
18.73333	-24
18.74167	-24
18.75000	-22
18.75833	-18
18.76667	-12
18.77500	-6
18.78333	-1
18.79167	2
18.80000	5
18.80833	6
18.81667	7
18.82500	7
18.83333	5
18.84167	1
18.85000	-3
18.85833	-5
18.86667	-6
18.87500	-4
18.88333	-3
18.89167	-2
18.90000	-2
18.90833	-2
18.91667	-3
18.92500	-3
18.93333	-3
18.94167	-3
18.95000	-4
18.95833	-4
18.96667	-3
18.97500	-2
18.98333	-1
18.99167	0
19.00000	1
19.00833	2
19.01667	3
19.02500	4
19.03333	6
19.04167	8
19.05000	9
19.05833	10
19.06667	9
19.07500	9
19.08333	9
19.09167	12
19.10000	15
19.10833	18
19.11667	20
19.12500	19
19.13333	15
19.14167	12
19.15000	8
19.15833	5
19.16667	3
19.17500	1
19.18333	0
19.19167	1
19.20000	2
19.20833	4
19.21667	7
19.22500	10
19.23333	14
19.24167	18
19.25000	23
19.25833	26
19.26667	26
19.27500	24
19.28333	22
19.29167	19
19.30000	16
19.30833	12
19.31667	9
19.32500	7
19.33333	6
19.34167	7
19.35000	11
19.35833	15
19.36667	18
19.37500	20
19.38333	22
19.39167	23
19.40000	24
19.40833	25
19.41667	25
19.42500	25
19.43333	24
19.44167	22
19.45000	20
19.45833	17
19.46667	16
19.47500	17
19.48333	19
19.49167	22
19.50000	23
19.50833	23
19.51667	21
19.52500	20
19.53333	20
19.54167	22
19.55000	24
19.55833	27
19.56667	29
19.57500	30
19.58333	31
19.59167	30
19.60000	29
19.60833	29
19.61667	29
19.62500	31
19.63333	32
19.64167	32
19.65000	29
19.65833	26
19.66667	25
19.67500	26
19.68333	31
19.69167	39
19.70000	46
19.70833	54
19.71667	58
19.72500	58
19.73333	56
19.74167	52
19.75000	49
19.75833	48
19.76667	49
19.77500	51
19.78333	53
19.79167	53
19.80000	53
19.80833	54
19.81667	56
19.82500	58
19.83333	60
19.84167	60
19.85000	59
19.85833	57
19.86667	55
19.87500	55
19.88333	55
19.89167	57
19.90000	61
19.90833	66
19.91667	71
19.92500	75
19.93333	78
19.94167	79
19.95000	79
19.95833	78
19.96667	76
19.97500	76
19.98333	78
19.99167	83
20.00000	89
20.00833	97
20.01667	104
20.02500	109
20.03333	112
20.04167	113
20.05000	114
20.05833	115
20.06667	114
20.07500	115
20.08333	116
20.09167	120
20.10000	125
20.10833	128
20.11667	129
20.12500	128
20.13333	127
20.14167	129
20.15000	135
20.15833	143
20.16667	151
20.17500	157
20.18333	162
20.19167	164
20.20000	165
20.20833	169
20.21667	174
20.22500	178
20.23333	181
20.24167	184
20.25000	187
20.25833	191
20.26667	196
20.27500	202
20.28333	209
20.29167	214
20.30000	220
20.30833	225
20.31667	231
20.32500	238
20.33333	246
20.34167	254
20.35000	262
20.35833	270
20.36667	276
20.37500	283
20.38333	290
20.39167	299
20.40000	308
20.40833	318
20.41667	328
20.42500	338
20.43333	347
20.44167	357
20.45000	365
20.45833	373
20.46667	381
20.47500	389
20.48333	396
20.49167	402
20.50000	408
20.50833	417
20.51667	427
20.52500	441
20.53333	456
20.54167	469
20.55000	482
20.55833	495
20.56667	509
20.57500	525
20.58333	542
20.59167	559
20.60000	576
20.60833	591
20.61667	606
20.62500	620
20.63333	634
20.64167	648
20.65000	662
20.65833	677
20.66667	693
20.67500	710
20.68333	729
20.69167	748
20.70000	769
20.70833	790
20.71667	811
20.72500	831
20.73333	851
20.74167	870
20.75000	890
20.75833	912
20.76667	936
20.77500	960
20.78333	981
20.79167	1002
20.80000	1021
20.80833	1042
20.81667	1063
20.82500	1089
20.83333	1117
20.84167	1148
20.85000	1179
20.85833	1211
20.86667	1243
20.87500	1274
20.88333	1303
20.89167	1330
20.90000	1357
20.90833	1384
20.91667	1411
20.92500	1442
20.93333	1473
20.94167	1505
20.95000	1538
20.95833	1570
20.96667	1603
20.97500	1637
20.98333	1673
20.99167	1710
21.00000	1747
21.00833	1786
21.01667	1824
21.02500	1864
21.03333	1905
21.04167	1946
21.05000	1987
21.05833	2027
21.06667	2067
21.07500	2105
21.08333	2144
21.09167	2182
21.10000	2222
21.10833	2265
21.11667	2308
21.12500	2353
21.13333	2398
21.14167	2439
21.15000	2480
21.15833	2521
21.16667	2566
21.17500	2612
21.18333	2661
21.19167	2712
21.20000	2761
21.20833	2811
21.21667	2863
21.22500	2918
21.23333	2974
21.24167	3030
21.25000	3085
21.25833	3136
21.26667	3183
21.27500	3229
21.28333	3276
21.29167	3326
21.30000	3378
21.30833	3435
21.31667	3492
21.32500	3548
21.33333	3604
21.34167	3659
21.35000	3715
21.35833	3770
21.36667	3828
21.37500	3885
21.38333	3942
21.39167	3997
21.40000	4053
21.40833	4110
21.41667	4166
21.42500	4224
21.43333	4280
21.44167	4333
21.45000	4383
21.45833	4431
21.46667	4481
21.47500	4532
21.48333	4585
21.49167	4642
21.50000	4698
21.50833	4753
21.51667	4806
21.52500	4854
21.53333	4900
21.54167	4945
21.55000	4991
21.55833	5036
21.56667	5080
21.57500	5123
21.58333	5163
21.59167	5201
21.60000	5236
21.60833	5270
21.61667	5303
21.62500	5335
21.63333	5367
21.64167	5399
21.65000	5431
21.65833	5461
21.66667	5489
21.67500	5514
21.68333	5536
21.69167	5555
21.70000	5572
21.70833	5588
21.71667	5600
21.72500	5610
21.73333	5618
21.74167	5624
21.75000	5630
21.75833	5634
21.76667	5639
21.77500	5642
21.78333	5644
21.79167	5645
21.80000	5643
21.80833	5639
21.81667	5632
21.82500	5623
21.83333	5609
21.84167	5592
21.85000	5571
21.85833	5549
21.86667	5525
21.87500	5502
21.88333	5479
21.89167	5453
21.90000	5425
21.90833	5392
21.91667	5359
21.92500	5326
21.93333	5293
21.94167	5259
21.95000	5224
21.95833	5187
21.96667	5146
21.97500	5105
21.98333	5064
21.99167	5022
22.00000	4980
22.00833	4936
22.01667	4892
22.02500	4848
22.03333	4803
22.04167	4757
22.05000	4711
22.05833	4665
22.06667	4619
22.07500	4573
22.08333	4528
22.09167	4482
22.10000	4437
22.10833	4390
22.11667	4343
22.12500	4294
22.13333	4245
22.14167	4196
22.15000	4146
22.15833	4099
22.16667	4053
22.17500	4008
22.18333	3964
22.19167	3921
22.20000	3881
22.20833	3841
22.21667	3802
22.22500	3763
22.23333	3722
22.24167	3681
22.25000	3639
22.25833	3599
22.26667	3559
22.27500	3519
22.28333	3481
22.29167	3444
22.30000	3410
22.30833	3377
22.31667	3346
22.32500	3316
22.33333	3286
22.34167	3257
22.35000	3228
22.35833	3200
22.36667	3172
22.37500	3145
22.38333	3119
22.39167	3095
22.40000	3071
22.40833	3048
22.41667	3025
22.42500	3002
22.43333	2980
22.44167	2960
22.45000	2940
22.45833	2921
22.46667	2903
22.47500	2885
22.48333	2869
22.49167	2854
22.50000	2840
22.50833	2826
22.51667	2813
22.52500	2801
22.53333	2789
22.54167	2778
22.55000	2767
22.55833	2756
22.56667	2745
22.57500	2734
22.58333	2725
22.59167	2719
22.60000	2716
22.60833	2713
22.61667	2710
22.62500	2707
22.63333	2703
22.64167	2697
22.65000	2690
22.65833	2684
22.66667	2678
22.67500	2673
22.68333	2669
22.69167	2666
22.70000	2665
22.70833	2665
22.71667	2665
22.72500	2666
22.73333	2666
22.74167	2663
22.75000	2658
22.75833	2652
22.76667	2647
22.77500	2643
22.78333	2640
22.79167	2641
22.80000	2643
22.80833	2647
22.81667	2650
22.82500	2651
22.83333	2650
22.84167	2647
22.85000	2645
22.85833	2644
22.86667	2648
22.87500	2653
22.88333	2657
22.89167	2660
22.90000	2661
22.90833	2660
22.91667	2659
22.92500	2659
22.93333	2661
22.94167	2664
22.95000	2668
22.95833	2671
22.96667	2675
22.97500	2678
22.98333	2680
22.99167	2680
23.00000	2678
23.00833	2677
23.01667	2676
23.02500	2677
23.03333	2680
23.04167	2682
23.05000	2685
23.05833	2687
23.06667	2689
23.07500	2692
23.08333	2695
23.09167	2699
23.10000	2705
23.10833	2711
23.11667	2715
23.12500	2715
23.13333	2713
23.14167	2709
23.15000	2704
23.15833	2701
23.16667	2702
23.17500	2706
23.18333	2710
23.19167	2714
23.20000	2719
23.20833	2723
23.21667	2727
23.22500	2732
23.23333	2737
23.24167	2741
23.25000	2744
23.25833	2746
23.26667	2748
23.27500	2751
23.28333	2755
23.29167	2761
23.30000	2765
23.30833	2769
23.31667	2772
23.32500	2774
23.33333	2776
23.34167	2778
23.35000	2780
23.35833	2781
23.36667	2782
23.37500	2783
23.38333	2785
23.39167	2788
23.40000	2793
23.40833	2799
23.41667	2806
23.42500	2813
23.43333	2820
23.44167	2825
23.45000	2829
23.45833	2831
23.46667	2833
23.47500	2835
23.48333	2837
23.49167	2841
23.50000	2844
23.50833	2846
23.51667	2849
23.52500	2852
23.53333	2855
23.54167	2857
23.55000	2860
23.55833	2863
23.56667	2865
23.57500	2868
23.58333	2871
23.59167	2875
23.60000	2878
23.60833	2882
23.61667	2885
23.62500	2887
23.63333	2890
23.64167	2892
23.65000	2894
23.65833	2896
23.66667	2895
23.67500	2892
23.68333	2890
23.69167	2890
23.70000	2892
23.70833	2897
23.71667	2902
23.72500	2907
23.73333	2910
23.74167	2912
23.75000	2912
23.75833	2910
23.76667	2909
23.77500	2907
23.78333	2904
23.79167	2900
23.80000	2896
23.80833	2894
23.81667	2892
23.82500	2889
23.83333	2886
23.84167	2881
23.85000	2875
23.85833	2869
23.86667	2865
23.87500	2862
23.88333	2858
23.89167	2853
23.90000	2847
23.90833	2841
23.91667	2836
23.92500	2834
23.93333	2832
23.94167	2829
23.95000	2823
23.95833	2814
23.96667	2803
23.97500	2792
23.98333	2784
23.99167	2780
24.00000	2777
24.00833	2775
24.01667	2771
24.02500	2764
24.03333	2756
24.04167	2747
24.05000	2739
24.05833	2730
24.06667	2722
24.07500	2713
24.08333	2703
24.09167	2692
24.10000	2681
24.10833	2669
24.11667	2657
24.12500	2646
24.13333	2636
24.14167	2626
24.15000	2617
24.15833	2608
24.16667	2599
24.17500	2589
24.18333	2580
24.19167	2571
24.20000	2561
24.20833	2552
24.21667	2543
24.22500	2535
24.23333	2528
24.24167	2521
24.25000	2512
24.25833	2502
24.26667	2489
24.27500	2475
24.28333	2462
24.29167	2450
24.30000	2440
24.30833	2432
24.31667	2423
24.32500	2412
24.33333	2400
24.34167	2389
24.35000	2380
24.35833	2373
24.36667	2370
24.37500	2367
24.38333	2361
24.39167	2353
24.40000	2342
24.40833	2328
24.41667	2313
24.42500	2299
24.43333	2286
24.44167	2274
24.45000	2264
24.45833	2254
24.46667	2246
24.47500	2240
24.48333	2234
24.49167	2230
24.50000	2224
24.50833	2216
24.51667	2206
24.52500	2196
24.53333	2187
24.54167	2181
24.55000	2175
24.55833	2171
24.56667	2166
24.57500	2159
24.58333	2149
24.59167	2136
24.60000	2121
24.60833	2105
24.61667	2091
24.62500	2082
24.63333	2074
24.64167	2068
24.65000	2061
24.65833	2052
24.66667	2041
24.67500	2029
24.68333	2016
24.69167	2003
24.70000	1991
24.70833	1980
24.71667	1970
24.72500	1961
24.73333	1952
24.74167	1941
24.75000	1929
24.75833	1917
24.76667	1905
24.77500	1893
24.78333	1881
24.79167	1869
24.80000	1856
24.80833	1842
24.81667	1827
24.82500	1811
24.83333	1795
24.84167	1781
24.85000	1768
24.85833	1756
24.86667	1746
24.87500	1736
24.88333	1728
24.89167	1721
24.90000	1714
24.90833	1705
24.91667	1694
24.92500	1681
24.93333	1666
24.94167	1651
24.95000	1636
24.95833	1621
24.96667	1608
24.97500	1595
24.98333	1585
24.99167	1575
25.00000	1565
25.00833	1555
25.01667	1545
25.02500	1533
25.03333	1521
25.04167	1508
25.05000	1496
25.05833	1486
25.06667	1478
25.07500	1470
25.08333	1462
25.09167	1453
25.10000	1443
25.10833	1432
25.11667	1422
25.12500	1413
25.13333	1404
25.14167	1394
25.15000	1382
25.15833	1371
25.16667	1359
25.17500	1349
25.18333	1340
25.19167	1332
25.20000	1324
25.20833	1317
25.21667	1311
25.22500	1304
25.23333	1297
25.24167	1289
25.25000	1280
25.25833	1272
25.26667	1268
25.27500	1265
25.28333	1262
25.29167	1257
25.30000	1251
25.30833	1242
25.31667	1233
25.32500	1226
25.33333	1221
25.34167	1217
25.35000	1214
25.35833	1211
25.36667	1206
25.37500	1201
25.38333	1196
25.39167	1190
25.40000	1185
25.40833	1179
25.41667	1173
25.42500	1168
25.43333	1162
25.44167	1156
25.45000	1151
25.45833	1146
25.46667	1141
25.47500	1138
25.48333	1135
25.49167	1132
25.50000	1129
25.50833	1124
25.51667	1120
25.52500	1118
25.53333	1118
25.54167	1119
25.55000	1122
25.55833	1123
25.56667	1121
25.57500	1118
25.58333	1115
25.59167	1114
25.60000	1112
25.60833	1110
25.61667	1106
25.62500	1101
25.63333	1096
25.64167	1092
25.65000	1090
25.65833	1090
25.66667	1088
25.67500	1087
25.68333	1085
25.69167	1084
25.70000	1083
25.70833	1085
25.71667	1087
25.72500	1089
25.73333	1089
25.74167	1088
25.75000	1085
25.75833	1082
25.76667	1080
25.77500	1078
25.78333	1076
25.79167	1074
25.80000	1072
25.80833	1069
25.81667	1066
25.82500	1064
25.83333	1062
25.84167	1062
25.85000	1062
25.85833	1063
25.86667	1064
25.87500	1064
25.88333	1063
25.89167	1061
25.90000	1057
25.90833	1054
25.91667	1051
25.92500	1049
25.93333	1048
25.94167	1049
25.95000	1048
25.95833	1048
25.96667	1046
25.97500	1043
25.98333	1040
25.99167	1037
26.00000	1035
26.00833	1035
26.01667	1035
26.02500	1034
26.03333	1032
26.04167	1029
26.05000	1024
26.05833	1020
26.06667	1019
26.07500	1019
26.08333	1020
26.09167	1020
26.10000	1019
26.10833	1018
26.11667	1015
26.12500	1012
26.13333	1008
26.14167	1004
26.15000	1001
26.15833	996
26.16667	991
26.17500	986
26.18333	981
26.19167	976
26.20000	973
26.20833	971
26.21667	972
26.22500	972
26.23333	972
26.24167	969
26.25000	965
26.25833	959
26.26667	952
26.27500	945
26.28333	939
26.29167	935
26.30000	933
26.30833	933
26.31667	934
26.32500	935
26.33333	936
26.34167	936
26.35000	934
26.35833	931
26.36667	929
26.37500	928
26.38333	927
26.39167	928
26.40000	927
26.40833	925
26.41667	923
26.42500	923
26.43333	924
26.44167	926
26.45000	927
26.45833	929
26.46667	930
26.47500	930
26.48333	928
26.49167	926
26.50000	923
26.50833	920
26.51667	919
26.52500	920
26.53333	924
26.54167	927
26.55000	928
26.55833	928
26.56667	927
26.57500	926
26.58333	925
26.59167	926
26.60000	927
26.60833	929
26.61667	932
26.62500	935
26.63333	937
26.64167	940
26.65000	941
26.65833	942
26.66667	942
26.67500	942
26.68333	941
26.69167	940
26.70000	938
26.70833	938
26.71667	939
26.72500	941
26.73333	944
26.74167	947
26.75000	950
26.75833	951
26.76667	950
26.77500	949
26.78333	945
26.79167	942
26.80000	940
26.80833	940
26.81667	943
26.82500	947
26.83333	952
26.84167	956
26.85000	957
26.85833	957
26.86667	956
26.87500	956
26.88333	957
26.89167	958
26.90000	961
26.90833	963
26.91667	965
26.92500	967
26.93333	968
26.94167	969
26.95000	969
26.95833	970
26.96667	970
26.97500	968
26.98333	966
26.99167	965
27.00000	965
27.00833	966
27.01667	967
27.02500	968
27.03333	968
27.04167	966
27.05000	963
27.05833	960
27.06667	957
27.07500	955
27.08333	953
27.09167	953
27.10000	953
27.10833	953
27.11667	952
27.12500	951
27.13333	950
27.14167	950
27.15000	952
27.15833	955
27.16667	959
27.17500	962
27.18333	965
27.19167	967
27.20000	966
27.20833	964
27.21667	960
27.22500	957
27.23333	954
27.24167	952
27.25000	952
27.25833	951
27.26667	950
27.27500	949
27.28333	948
27.29167	949
27.30000	949
27.30833	947
27.31667	944
27.32500	938
27.33333	933
27.34167	928
27.35000	925
27.35833	922
27.36667	920
27.37500	918
27.38333	918
27.39167	918
27.40000	920
27.40833	921
27.41667	922
27.42500	923
27.43333	925
27.44167	927
27.45000	929
27.45833	931
27.46667	929
27.47500	926
27.48333	922
27.49167	919
27.50000	917
27.50833	916
27.51667	915
27.52500	913
27.53333	910
27.54167	908
27.55000	906
27.55833	905
27.56667	904
27.57500	906
27.58333	909
27.59167	914
27.60000	918
27.60833	921
27.61667	922
27.62500	921
27.63333	919
27.64167	917
27.65000	916
27.65833	918
27.66667	921
27.67500	925
27.68333	929
27.69167	933
27.70000	934
27.70833	931
27.71667	924
27.72500	917
27.73333	911
27.74167	908
27.75000	907
27.75833	909
27.76667	913
27.77500	919
27.78333	925
27.79167	928
27.80000	930
27.80833	928
27.81667	926
27.82500	925
27.83333	927
27.84167	928
27.85000	927
27.85833	927
27.86667	929
27.87500	933
27.88333	939
27.89167	946
27.90000	951
27.90833	954
27.91667	954
27.92500	952
27.93333	950
27.94167	948
27.95000	949
27.95833	951
27.96667	956
27.97500	961
27.98333	965
27.99167	968
28.00000	970
28.00833	971
28.01667	971
28.02500	970
28.03333	968
28.04167	968
28.05000	970
28.05833	972
28.06667	975
28.07500	978
28.08333	979
28.09167	979
28.10000	979
28.10833	981
28.11667	985
28.12500	988
28.13333	993
28.14167	996
28.15000	1000
28.15833	1003
28.16667	1007
28.17500	1009
28.18333	1008
28.19167	1006
28.20000	1003
28.20833	1003
28.21667	1005
28.22500	1010
28.23333	1016
28.24167	1021
28.25000	1024
28.25833	1026
28.26667	1027
28.27500	1029
28.28333	1032
28.29167	1035
28.30000	1037
28.30833	1037
28.31667	1036
28.32500	1036
28.33333	1037
28.34167	1039
28.35000	1041
28.35833	1043
28.36667	1043
28.37500	1043
28.38333	1042
28.39167	1042
28.40000	1041
28.40833	1040
28.41667	1039
28.42500	1038
28.43333	1038
28.44167	1038
28.45000	1039
28.45833	1041
28.46667	1046
28.47500	1052
28.48333	1059
28.49167	1067
28.50000	1073
28.50833	1078
28.51667	1080
28.52500	1080
28.53333	1079
28.54167	1078
28.55000	1078
28.55833	1080
28.56667	1083
28.57500	1086
28.58333	1086
28.59167	1082
28.60000	1077
28.60833	1072
28.61667	1067
28.62500	1065
28.63333	1065
28.64167	1067
28.65000	1071
28.65833	1076
28.66667	1080
28.67500	1084
28.68333	1087
28.69167	1090
28.70000	1092
28.70833	1095
28.71667	1098
28.72500	1101
28.73333	1104
28.74167	1108
28.75000	1111
28.75833	1113
28.76667	1114
28.77500	1114
28.78333	1113
28.79167	1113
28.80000	1112
28.80833	1113
28.81667	1116
28.82500	1119
28.83333	1124
28.84167	1128
28.85000	1133
28.85833	1136
28.86667	1140
28.87500	1142
28.88333	1144
28.89167	1145
28.90000	1147
28.90833	1149
28.91667	1153
28.92500	1159
28.93333	1165
28.94167	1171
28.95000	1176
28.95833	1180
28.96667	1184
28.97500	1188
28.98333	1191
28.99167	1193
29.00000	1194
29.00833	1194
29.01667	1194
29.02500	1194
29.03333	1195
29.04167	1198
29.05000	1204
29.05833	1211
29.06667	1220
29.07500	1228
29.08333	1233
29.09167	1235
29.10000	1236
29.10833	1238
29.11667	1241
29.12500	1245
29.13333	1248
29.14167	1251
29.15000	1255
29.15833	1260
29.16667	1268
29.17500	1276
29.18333	1284
29.19167	1291
29.20000	1296
29.20833	1300
29.21667	1304
29.22500	1308
29.23333	1314
29.24167	1321
29.25000	1328
29.25833	1336
29.26667	1345
29.27500	1353
29.28333	1360
29.29167	1365
29.30000	1370
29.30833	1375
29.31667	1381
29.32500	1390
29.33333	1402
29.34167	1412
29.35000	1420
29.35833	1426
29.36667	1430
29.37500	1436
29.38333	1443
29.39167	1453
29.40000	1464
29.40833	1477
29.41667	1490
29.42500	1503
29.43333	1515
29.44167	1527
29.45000	1540
29.45833	1554
29.46667	1571
29.47500	1589
29.48333	1608
29.49167	1627
29.50000	1645
29.50833	1661
29.51667	1678
29.52500	1698
29.53333	1720
29.54167	1743
29.55000	1767
29.55833	1791
29.56667	1814
29.57500	1837
29.58333	1861
29.59167	1886
29.60000	1911
29.60833	1936
29.61667	1962
29.62500	1990
29.63333	2019
29.64167	2051
29.65000	2084
29.65833	2118
29.66667	2153
29.67500	2190
29.68333	2228
29.69167	2269
29.70000	2310
29.70833	2353
29.71667	2396
29.72500	2440
29.73333	2483
29.74167	2529
29.75000	2578
29.75833	2628
29.76667	2681
29.77500	2735
29.78333	2791
29.79167	2850
29.80000	2909
29.80833	2972
29.81667	3036
29.82500	3103
29.83333	3172
29.84167	3244
29.85000	3320
29.85833	3395
29.86667	3471
29.87500	3546
29.88333	3621
29.89167	3696
29.90000	3771
29.90833	3850
29.91667	3930
29.92500	4016
29.93333	4106
29.94167	4194
29.95000	4285
29.95833	4374
29.96667	4464
29.97500	4554
29.98333	4648
29.99167	4745
30.00000	4840
30.00833	4938
30.01667	5032
30.02500	5126
30.03333	5219
30.04167	5310
30.05000	5403
30.05833	5494
30.06667	5587
30.07500	5678
30.08333	5769
30.09167	5863
30.10000	5955
30.10833	6050
30.11667	6143
30.12500	6234
30.13333	6323
30.14167	6408
30.15000	6492
30.15833	6569
30.16667	6643
30.17500	6714
30.18333	6783
30.19167	6852
30.20000	6919
30.20833	6987
30.21667	7052
30.22500	7116
30.23333	7178
30.24167	7238
30.25000	7296
30.25833	7349
30.26667	7397
30.27500	7440
30.28333	7479
30.29167	7514
30.30000	7547
30.30833	7579
30.31667	7606
30.32500	7629
30.33333	7648
30.34167	7663
30.35000	7675
30.35833	7684
30.36667	7691
30.37500	7694
30.38333	7693
30.39167	7687
30.40000	7676
30.40833	7661
30.41667	7642
30.42500	7618
30.43333	7592
30.44167	7562
30.45000	7529
30.45833	7495
30.46667	7459
30.47500	7421
30.48333	7378
30.49167	7331
30.50000	7280
30.50833	7223
30.51667	7165
30.52500	7106
30.53333	7047
30.54167	6987
30.55000	6924
30.55833	6860
30.56667	6792
30.57500	6723
30.58333	6652
30.59167	6580
30.60000	6509
30.60833	6436
30.61667	6364
30.62500	6287
30.63333	6208
30.64167	6127
30.65000	6044
30.65833	5962
30.66667	5879
30.67500	5796
30.68333	5711
30.69167	5624
30.70000	5540
30.70833	5455
30.71667	5373
30.72500	5291
30.73333	5210
30.74167	5131
30.75000	5049
30.75833	4970
30.76667	4888
30.77500	4806
30.78333	4724
30.79167	4641
30.80000	4562
30.80833	4481
30.81667	4403
30.82500	4326
30.83333	4250
30.84167	4177
30.85000	4104
30.85833	4034
30.86667	3964
30.87500	3896
30.88333	3829
30.89167	3761
30.90000	3693
30.90833	3624
30.91667	3557
30.92500	3491
30.93333	3428
30.94167	3367
30.95000	3307
30.95833	3249
30.96667	3190
30.97500	3133
30.98333	3078
30.99167	3022
31.00000	2969
31.00833	2917
31.01667	2866
31.02500	2817
31.03333	2767
31.04167	2719
31.05000	2669
31.05833	2621
31.06667	2572
31.07500	2526
31.08333	2483
31.09167	2443
31.10000	2406
31.10833	2371
31.11667	2336
31.12500	2303
31.13333	2269
31.14167	2236
31.15000	2203
31.15833	2171
31.16667	2140
31.17500	2110
31.18333	2081
31.19167	2050
31.20000	2019
31.20833	1989
31.21667	1960
31.22500	1933
31.23333	1908
31.24167	1884
31.25000	1859
31.25833	1833
31.26667	1808
31.27500	1783
31.28333	1762
31.29167	1742
31.30000	1723
31.30833	1705
31.31667	1687
31.32500	1670
31.33333	1653
31.34167	1635
31.35000	1617
31.35833	1597
31.36667	1576
31.37500	1556
31.38333	1538
31.39167	1523
31.40000	1508
31.40833	1494
31.41667	1480
31.42500	1466
31.43333	1452
31.44167	1440
31.45000	1429
31.45833	1419
31.46667	1409
31.47500	1398
31.48333	1388
31.49167	1378
31.50000	1368
31.50833	1356
31.51667	1344
31.52500	1331
31.53333	1319
31.54167	1309
31.55000	1300
31.55833	1292
31.56667	1286
31.57500	1279
31.58333	1272
31.59167	1263
31.60000	1255
31.60833	1246
31.61667	1238
31.62500	1231
31.63333	1226
31.64167	1219
31.65000	1212
31.65833	1204
31.66667	1198
31.67500	1192
31.68333	1187
31.69167	1184
31.70000	1180
31.70833	1176
31.71667	1172
31.72500	1167
31.73333	1162
31.74167	1159
31.75000	1157
31.75833	1155
31.76667	1153
31.77500	1150
31.78333	1147
31.79167	1143
31.80000	1140
31.80833	1139
31.81667	1139
31.82500	1138
31.83333	1137
31.84167	1136
31.85000	1133
31.85833	1131
31.86667	1130
31.87500	1129
31.88333	1128
31.89167	1127
31.90000	1126
31.90833	1125
31.91667	1124
31.92500	1122
31.93333	1121
31.94167	1122
31.95000	1125
31.95833	1131
31.96667	1138
31.97500	1146
31.98333	1151
31.99167	1153
32.00000	1155
32.00833	1158
32.01667	1161
32.02500	1164
32.03333	1169
32.04167	1174
32.05000	1182
32.05833	1190
32.06667	1200
32.07500	1210
32.08333	1220
32.09167	1231
32.10000	1242
32.10833	1254
32.11667	1264
32.12500	1273
32.13333	1281
32.14167	1289
32.15000	1298
32.15833	1309
32.16667	1323
32.17500	1339
32.18333	1356
32.19167	1374
32.20000	1392
32.20833	1410
32.21667	1427
32.22500	1446
32.23333	1465
32.24167	1486
32.25000	1509
32.25833	1532
32.26667	1556
32.27500	1581
32.28333	1605
32.29167	1631
32.30000	1656
32.30833	1684
32.31667	1712
32.32500	1743
32.33333	1776
32.34167	1811
32.35000	1849
32.35833	1888
32.36667	1927
32.37500	1967
32.38333	2009
32.39167	2053
32.40000	2100
32.40833	2152
32.41667	2203
32.42500	2255
32.43333	2308
32.44167	2360
32.45000	2416
32.45833	2473
32.46667	2535
32.47500	2597
32.48333	2660
32.49167	2724
32.50000	2789
32.50833	2857
32.51667	2927
32.52500	3003
32.53333	3083
32.54167	3163
32.55000	3244
32.55833	3325
32.56667	3409
32.57500	3494
32.58333	3582
32.59167	3675
32.60000	3768
32.60833	3866
32.61667	3966
32.62500	4071
32.63333	4180
32.64167	4291
32.65000	4405
32.65833	4516
32.66667	4630
32.67500	4743
32.68333	4861
32.69167	4984
32.70000	5107
32.70833	5236
32.71667	5362
32.72500	5490
32.73333	5616
32.74167	5742
32.75000	5870
32.75833	5997
32.76667	6130
32.77500	6264
32.78333	6401
32.79167	6541
32.80000	6680
32.80833	6821
32.81667	6960
32.82500	7099
32.83333	7238
32.84167	7375
32.85000	7515
32.85833	7652
32.86667	7791
32.87500	7926
32.88333	8056
32.89167	8183
32.90000	8304
32.90833	8427
32.91667	8546
32.92500	8665
32.93333	8784
32.94167	8902
32.95000	9021
32.95833	9137
32.96667	9253
32.97500	9362
32.98333	9463
32.99167	9558
33.00000	9646
33.00833	9732
33.01667	9815
33.02500	9895
33.03333	9973
33.04167	10045
33.05000	10113
33.05833	10174
33.06667	10231
33.07500	10284
33.08333	10331
33.09167	10374
33.10000	10412
33.10833	10445
33.11667	10474
33.12500	10499
33.13333	10520
33.14167	10535
33.15000	10543
33.15833	10543
33.16667	10535
33.17500	10521
33.18333	10503
33.19167	10481
33.20000	10455
33.20833	10423
33.21667	10386
33.22500	10342
33.23333	10292
33.24167	10240
33.25000	10184
33.25833	10125
33.26667	10062
33.27500	9995
33.28333	9923
33.29167	9847
33.30000	9767
33.30833	9681
33.31667	9593
33.32500	9500
33.33333	9404
33.34167	9307
33.35000	9206
33.35833	9106
33.36667	9000
33.37500	8893
33.38333	8782
33.39167	8669
33.40000	8556
33.40833	8440
33.41667	8326
33.42500	8208
33.43333	8088
33.44167	7965
33.45000	7838
33.45833	7713
33.46667	7588
33.47500	7466
33.48333	7345
33.49167	7223
33.50000	7103
33.50833	6978
33.51667	6853
33.52500	6728
33.53333	6603
33.54167	6481
33.55000	6358
33.55833	6239
33.56667	6118
33.57500	6000
33.58333	5882
33.59167	5764
33.60000	5648
33.60833	5530
33.61667	5415
33.62500	5300
33.63333	5188
33.64167	5078
33.65000	4969
33.65833	4865
33.66667	4761
33.67500	4660
33.68333	4560
33.69167	4459
33.70000	4361
33.70833	4263
33.71667	4167
33.72500	4072
33.73333	3977
33.74167	3885
33.75000	3791
33.75833	3702
33.76667	3613
33.77500	3529
33.78333	3450
33.79167	3373
33.80000	3298
33.80833	3221
33.81667	3145
33.82500	3069
33.83333	2993
33.84167	2920
33.85000	2848
33.85833	2779
33.86667	2708
33.87500	2640
33.88333	2575
33.89167	2512
33.90000	2452
33.90833	2393
33.91667	2337
33.92500	2282
33.93333	2228
33.94167	2176
33.95000	2125
33.95833	2077
33.96667	2029
33.97500	1982
33.98333	1937
33.99167	1891
34.00000	1846
34.00833	1803
34.01667	1762
34.02500	1721
34.03333	1682
34.04167	1644
34.05000	1606
34.05833	1569
34.06667	1533
34.07500	1497
34.08333	1462
34.09167	1426
34.10000	1393
34.10833	1361
34.11667	1330
34.12500	1299
34.13333	1269
34.14167	1241
34.15000	1213
34.15833	1187
34.16667	1161
34.17500	1135
34.18333	1111
34.19167	1087
34.20000	1063
34.20833	1039
34.21667	1015
34.22500	992
34.23333	969
34.24167	947
34.25000	925
34.25833	902
34.26667	879
34.27500	857
34.28333	837
34.29167	819
34.30000	804
34.30833	791
34.31667	778
34.32500	765
34.33333	752
34.34167	739
34.35000	728
34.35833	717
34.36667	706
34.37500	695
34.38333	682
34.39167	667
34.40000	651
34.40833	635
34.41667	620
34.42500	608
34.43333	597
34.44167	588
34.45000	580
34.45833	570
34.46667	559
34.47500	547
34.48333	535
34.49167	523
34.50000	513
34.50833	504
34.51667	495
34.52500	486
34.53333	477
34.54167	468
34.55000	459
34.55833	451
34.56667	443
34.57500	437
34.58333	432
34.59167	429
34.60000	426
34.60833	422
34.61667	418
34.62500	411
34.63333	404
34.64167	397
34.65000	390
34.65833	384
34.66667	379
34.67500	373
34.68333	367
34.69167	360
34.70000	354
34.70833	346
34.71667	339
34.72500	333
34.73333	327
34.74167	323
34.75000	320
34.75833	318
34.76667	316
34.77500	316
34.78333	315
34.79167	313
34.80000	310
34.80833	306
34.81667	303
34.82500	301
34.83333	300
34.84167	299
34.85000	298
34.85833	296
34.86667	294
34.87500	292
34.88333	288
34.89167	284
34.90000	279
34.90833	275
34.91667	272
34.92500	269
34.93333	267
34.94167	265
34.95000	262
34.95833	261
34.96667	259
34.97500	259
34.98333	257
34.99167	255
35.00000	254
35.00833	252
35.01667	251
35.02500	250
35.03333	248
35.04167	248
35.05000	247
35.05833	247
35.06667	246
35.07500	245
35.08333	244
35.09167	243
35.10000	243
35.10833	243
35.11667	244
35.12500	244
35.13333	242
35.14167	239
35.15000	234
35.15833	229
35.16667	224
35.17500	220
35.18333	217
35.19167	217
35.20000	219
35.20833	221
35.21667	223
35.22500	224
35.23333	223
35.24167	221
35.25000	218
35.25833	216
35.26667	215
35.27500	214
35.28333	214
35.29167	213
35.30000	212
35.30833	211
35.31667	211
35.32500	210
35.33333	208
35.34167	207
35.35000	206
35.35833	206
35.36667	205
35.37500	205
35.38333	205
35.39167	206
35.40000	207
35.40833	207
35.41667	206
35.42500	203
35.43333	199
35.44167	196
35.45000	195
35.45833	194
35.46667	193
35.47500	191
35.48333	188
35.49167	185
35.50000	180
35.50833	177
35.51667	175
35.52500	175
35.53333	177
35.54167	179
35.55000	178
35.55833	175
35.56667	169
35.57500	163
35.58333	159
35.59167	159
35.60000	160
35.60833	160
35.61667	160
35.62500	157
35.63333	154
35.64167	150
35.65000	147
35.65833	144
35.66667	142
35.67500	141
35.68333	141
35.69167	142
35.70000	144
35.70833	145
35.71667	146
35.72500	145
35.73333	142
35.74167	139
35.75000	137
35.75833	137
35.76667	139
35.77500	143
35.78333	146
35.79167	144
35.80000	140
35.80833	133
35.81667	126
35.82500	121
35.83333	120
35.84167	119
35.85000	118
35.85833	116
35.86667	113
35.87500	109
35.88333	106
35.89167	105
35.90000	105
35.90833	105
35.91667	105
35.92500	104
35.93333	105
35.94167	108
35.95000	112
35.95833	117
35.96667	121
35.97500	122
35.98333	120
35.99167	114
36.00000	107
36.00833	100
36.01667	95
36.02500	92
36.03333	91
36.04167	91
36.05000	92
36.05833	93
36.06667	95
36.07500	99
36.08333	104
36.09167	109
36.10000	112
36.10833	113
36.11667	110
36.12500	105
36.13333	100
36.14167	96
36.15000	96
36.15833	98
36.16667	100
36.17500	102
36.18333	102
36.19167	101
36.20000	100
36.20833	99
36.21667	99
36.22500	99
36.23333	98
36.24167	97
36.25000	97
36.25833	97
36.26667	98
36.27500	100
36.28333	101
36.29167	101
36.30000	99
36.30833	95
36.31667	91
36.32500	89
36.33333	90
36.34167	91
36.35000	93
36.35833	94
36.36667	95
36.37500	95
36.38333	96
36.39167	98
36.40000	100
36.40833	101
36.41667	101
36.42500	100
36.43333	98
36.44167	97
36.45000	96
36.45833	95
36.46667	93
36.47500	91
36.48333	88
36.49167	85
36.50000	84
36.50833	84
36.51667	85
36.52500	88
36.53333	91
36.54167	93
36.55000	94
36.55833	94
36.56667	93
36.57500	91
36.58333	91
36.59167	94
36.60000	98
36.60833	100
36.61667	101
36.62500	99
36.63333	96
36.64167	94
36.65000	94
36.65833	96
36.66667	97
36.67500	99
36.68333	99
36.69167	98
36.70000	98
36.70833	100
36.71667	104
36.72500	107
36.73333	110
36.74167	111
36.75000	109
36.75833	105
36.76667	101
36.77500	97
36.78333	96
36.79167	96
36.80000	99
36.80833	102
36.81667	105
36.82500	106
36.83333	106
36.84167	105
36.85000	104
36.85833	104
36.86667	102
36.87500	100
36.88333	99
36.89167	99
36.90000	100
36.90833	102
36.91667	104
36.92500	105
36.93333	104
36.94167	101
36.95000	97
36.95833	93
36.96667	90
36.97500	90
36.98333	92
36.99167	97
37.00000	101
37.00833	106
37.01667	109
37.02500	111
37.03333	111
37.04167	109
37.05000	106
37.05833	103
37.06667	102
37.07500	103
37.08333	105
37.09167	108
37.10000	111
37.10833	115
37.11667	118
37.12500	122
37.13333	124
37.14167	124
37.15000	122
37.15833	119
37.16667	118
37.17500	116
37.18333	116
37.19167	116
37.20000	116
37.20833	115
37.21667	114
37.22500	113
37.23333	113
37.24167	112
37.25000	111
37.25833	110
37.26667	109
37.27500	107
37.28333	107
37.29167	107
37.30000	108
37.30833	109
37.31667	109
37.32500	108
37.33333	107
37.34167	105
37.35000	104
37.35833	104
37.36667	105
37.37500	107
37.38333	110
37.39167	113
37.40000	115
37.40833	116
37.41667	114
37.42500	111
37.43333	105
37.44167	100
37.45000	94
37.45833	91
37.46667	89
37.47500	89
37.48333	90
37.49167	91
37.50000	91
37.50833	92
37.51667	92
37.52500	93
37.53333	96
37.54167	99
37.55000	102
37.55833	105
37.56667	106
37.57500	107
37.58333	108
37.59167	108
37.60000	107
37.60833	105
37.61667	103
37.62500	99
37.63333	95
37.64167	92
37.65000	90
37.65833	90
37.66667	90
37.67500	90
37.68333	90
37.69167	89
37.70000	88
37.70833	86
37.71667	83
37.72500	78
37.73333	73
37.74167	70
37.75000	69
37.75833	69
37.76667	71
37.77500	72
37.78333	73
37.79167	73
37.80000	72
37.80833	73
37.81667	74
37.82500	74
37.83333	75
37.84167	76
37.85000	75
37.85833	74
37.86667	74
37.87500	74
37.88333	73
37.89167	70
37.90000	68
37.90833	67
37.91667	68
37.92500	72
37.93333	79
37.94167	83
37.95000	83
37.95833	81
37.96667	78
37.97500	75
37.98333	73
37.99167	72
38.00000	73
38.00833	72
38.01667	71
38.02500	71
38.03333	72
38.04167	74
38.05000	77
38.05833	80
38.06667	82
38.07500	84
38.08333	82
38.09167	79
38.10000	75
38.10833	73
38.11667	71
38.12500	70
38.13333	70
38.14167	67
38.15000	63
38.15833	59
38.16667	56
38.17500	55
38.18333	57
38.19167	62
38.20000	67
38.20833	72
38.21667	76
38.22500	78
38.23333	80
38.24167	82
38.25000	83
38.25833	83
38.26667	82
38.27500	80
38.28333	77
38.29167	73
38.30000	70
38.30833	66
38.31667	64
38.32500	63
38.33333	64
38.34167	67
38.35000	72
38.35833	76
38.36667	79
38.37500	79
38.38333	78
38.39167	75
38.40000	73
38.40833	73
38.41667	74
38.42500	75
38.43333	75
38.44167	74
38.45000	72
38.45833	70
38.46667	68
38.47500	66
38.48333	65
38.49167	65
38.50000	66
38.50833	68
38.51667	70
38.52500	73
38.53333	76
38.54167	77
38.55000	77
38.55833	76
38.56667	74
38.57500	71
38.58333	68
38.59167	67
38.60000	67
38.60833	65
38.61667	63
38.62500	61
38.63333	59
38.64167	57
38.65000	54
38.65833	51
38.66667	49
38.67500	47
38.68333	48
38.69167	51
38.70000	54
38.70833	57
38.71667	60
38.72500	61
38.73333	61
38.74167	59
38.75000	56
38.75833	53
38.76667	50
38.77500	49
38.78333	50
38.79167	54
38.80000	60
38.80833	66
38.81667	71
38.82500	74
38.83333	74
38.84167	72
38.85000	70
38.85833	67
38.86667	66
38.87500	66
38.88333	66
38.89167	66
38.90000	65
38.90833	65
38.91667	64
38.92500	63
38.93333	63
38.94167	62
38.95000	61
38.95833	59
38.96667	57
38.97500	54
38.98333	51
38.99167	50
39.00000	50
39.00833	51
39.01667	52
39.02500	53
39.03333	52
39.04167	50
39.05000	48
39.05833	46
39.06667	47
39.07500	51
39.08333	56
39.09167	62
39.10000	65
39.10833	65
39.11667	63
39.12500	60
39.13333	57
39.14167	55
39.15000	55
39.15833	56
39.16667	56
39.17500	56
39.18333	56
39.19167	57
39.20000	59
39.20833	61
39.21667	63
39.22500	64
39.23333	64
39.24167	64
39.25000	65
39.25833	65
39.26667	65
39.27500	65
39.28333	64
39.29167	64
39.30000	65
39.30833	65
39.31667	66
39.32500	65
39.33333	63
39.34167	60
39.35000	56
39.35833	53
39.36667	50
39.37500	47
39.38333	46
39.39167	45
39.40000	45
39.40833	44
39.41667	43
39.42500	43
39.43333	45
39.44167	47
39.45000	48
39.45833	49
39.46667	49
39.47500	47
39.48333	46
39.49167	47
39.50000	49
39.50833	52
39.51667	55
39.52500	58
39.53333	61
39.54167	61
39.55000	60
39.55833	58
39.56667	55
39.57500	50
39.58333	46
39.59167	42
39.60000	38
39.60833	35
39.61667	32
39.62500	29
39.63333	28
39.64167	29
39.65000	31
39.65833	34
39.66667	38
39.67500	41
39.68333	43
39.69167	43
39.70000	41
39.70833	38
39.71667	35
39.72500	33
39.73333	32
39.74167	35
39.75000	40
39.75833	44
39.76667	48
39.77500	50
39.78333	52
39.79167	52
39.80000	52
39.80833	53
39.81667	54
39.82500	52
39.83333	50
39.84167	47
39.85000	45
39.85833	44
39.86667	44
39.87500	47
39.88333	49
39.89167	51
39.90000	53
39.90833	54
39.91667	56
39.92500	58
39.93333	59
39.94167	59
39.95000	58
39.95833	56
39.96667	53
39.97500	51
39.98333	49
39.99167	47
40.00000	45
40.00833	42
40.01667	41
40.02500	42
40.03333	44
40.04167	48
40.05000	53
40.05833	57
40.06667	60
40.07500	60
40.08333	59
40.09167	58
40.10000	57
40.10833	58
40.11667	59
40.12500	60
40.13333	60
40.14167	60
40.15000	60
40.15833	62
40.16667	66
40.17500	71
40.18333	77
40.19167	83
40.20000	88
40.20833	91
40.21667	94
40.22500	97
40.23333	100
40.24167	103
40.25000	106
40.25833	110
40.26667	117
40.27500	125
40.28333	134
40.29167	141
40.30000	148
40.30833	152
40.31667	156
40.32500	163
40.33333	170
40.34167	178
40.35000	184
40.35833	191
40.36667	197
40.37500	205
40.38333	215
40.39167	225
40.40000	235
40.40833	245
40.41667	254
40.42500	264
40.43333	273
40.44167	283
40.45000	292
40.45833	302
40.46667	313
40.47500	326
40.48333	340
40.49167	354
40.50000	366
40.50833	376
40.51667	386
40.52500	397
40.53333	410
40.54167	424
40.55000	440
40.55833	457
40.56667	475
40.57500	493
40.58333	511
40.59167	528
40.60000	543
40.60833	559
40.61667	574
40.62500	589
40.63333	602
40.64167	612
40.65000	621
40.65833	631
40.66667	642
40.67500	655
40.68333	670
40.69167	685
40.70000	700
40.70833	712
40.71667	724
40.72500	736
40.73333	747
40.74167	760
40.75000	774
40.75833	788
40.76667	801
40.77500	812
40.78333	823
40.79167	834
40.80000	845
40.80833	858
40.81667	870
40.82500	882
40.83333	894
40.84167	905
40.85000	916
40.85833	925
40.86667	934
40.87500	941
40.88333	946
40.89167	949
40.90000	950
40.90833	950
40.91667	949
40.92500	951
40.93333	955
40.94167	959
40.95000	963
40.95833	965
40.96667	963
40.97500	958
40.98333	954
40.99167	951
41.00000	948
41.00833	947
41.01667	947
41.02500	947
41.03333	946
41.04167	943
41.05000	940
41.05833	935
41.06667	928
41.07500	919
41.08333	909
41.09167	899
41.10000	889
41.10833	879
41.11667	871
41.12500	863
41.13333	856
41.14167	851
41.15000	844
41.15833	838
41.16667	829
41.17500	820
41.18333	810
41.19167	800
41.20000	791
41.20833	781
41.21667	771
41.22500	759
41.23333	746
41.24167	734
41.25000	723
41.25833	714
41.26667	706
41.27500	699
41.28333	691
41.29167	683
41.30000	675
41.30833	665
41.31667	655
41.32500	642
41.33333	627
41.34167	613
41.35000	598
41.35833	585
41.36667	573
41.37500	562
41.38333	550
41.39167	536
41.40000	522
41.40833	507
41.41667	494
41.42500	482
41.43333	471
41.44167	461
41.45000	450
41.45833	439
41.46667	426
41.47500	414
41.48333	401
41.49167	390
41.50000	380
41.50833	371
41.51667	364
41.52500	358
41.53333	353
41.54167	346
41.55000	337
41.55833	326
41.56667	314
41.57500	302
41.58333	291
41.59167	280
41.60000	270
41.60833	260
41.61667	251
41.62500	243
41.63333	235
41.64167	229
41.65000	224
41.65833	220
41.66667	218
41.67500	215
41.68333	211
41.69167	205
41.70000	200
41.70833	193
41.71667	186
41.72500	181
41.73333	176
41.74167	172
41.75000	168
41.75833	164
41.76667	159
41.77500	154
41.78333	149
41.79167	143
41.80000	137
41.80833	131
41.81667	124
41.82500	119
41.83333	114
41.84167	109
41.85000	104
41.85833	100
41.86667	96
41.87500	92
41.88333	90
41.89167	87
41.90000	86
41.90833	86
41.91667	86
41.92500	85
41.93333	82
41.94167	80
41.95000	78
41.95833	77
41.96667	77
41.97500	76
41.98333	75
41.99167	72
42.00000	69
42.00833	66
42.01667	64
42.02500	62
42.03333	59
42.04167	57
42.05000	53
42.05833	51
42.06667	50
42.07500	51
42.08333	51
42.09167	51
42.10000	50
42.10833	46
42.11667	42
42.12500	38
42.13333	35
42.14167	31
42.15000	27
42.15833	23
42.16667	18
42.17500	14
42.18333	11
42.19167	10
42.20000	10
42.20833	12
42.21667	16
42.22500	19
42.23333	21
42.24167	21
42.25000	18
42.25833	15
42.26667	14
42.27500	14
42.28333	14
42.29167	14
42.30000	14
42.30833	13
42.31667	12
42.32500	11
42.33333	10
42.34167	9
42.35000	10
42.35833	11
42.36667	13
42.37500	14
42.38333	14
42.39167	13
42.40000	12
42.40833	11
42.41667	11
42.42500	11
42.43333	10
42.44167	9
42.45000	6
42.45833	3
42.46667	1
42.47500	-0
42.48333	-1
42.49167	-2
42.50000	-2
42.50833	-1
42.51667	1
42.52500	5
42.53333	9
42.54167	11
42.55000	12
42.55833	11
42.56667	9
42.57500	5
42.58333	2
42.59167	-0
42.60000	-3
42.60833	-5
42.61667	-8
42.62500	-10
42.63333	-10
42.64167	-10
42.65000	-9
42.65833	-9
42.66667	-8
42.67500	-7
42.68333	-5
42.69167	-4
42.70000	-1
42.70833	2
42.71667	5
42.72500	8
42.73333	11
42.74167	14
42.75000	16
42.75833	16
42.76667	16
42.77500	14
42.78333	12
42.79167	9
42.80000	8
42.80833	8
42.81667	8
42.82500	9
42.83333	10
42.84167	11
42.85000	12
42.85833	13
42.86667	11
42.87500	9
42.88333	7
42.89167	7
42.90000	8
42.90833	9
42.91667	10
42.92500	11
42.93333	10
42.94167	10
42.95000	10
42.95833	11
42.96667	12
42.97500	14
42.98333	16
42.99167	18
43.00000	19
43.00833	20
43.01667	20
43.02500	19
43.03333	19
43.04167	18
43.05000	17
43.05833	16
43.06667	13
43.07500	11
43.08333	8
43.09167	7
43.10000	7
43.10833	6
43.11667	6
43.12500	5
43.13333	4
43.14167	3
43.15000	3
43.15833	3
43.16667	4
43.17500	6
43.18333	9
43.19167	13
43.20000	16
43.20833	17
43.21667	16
43.22500	13
43.23333	8
43.24167	4
43.25000	2
43.25833	1
43.26667	3
43.27500	5
43.28333	7
43.29167	10
43.30000	11
43.30833	12
43.31667	11
43.32500	8
43.33333	5
43.34167	2
43.35000	-0
43.35833	-2
43.36667	-2
43.37500	-2
43.38333	-2
43.39167	-3
43.40000	-6
43.40833	-9
43.41667	-12
43.42500	-13
43.43333	-13
43.44167	-13
43.45000	-12
43.45833	-10
43.46667	-8
43.47500	-4
43.48333	1
43.49167	4
43.50000	6
43.50833	5
43.51667	2
43.52500	-2
43.53333	-6
43.54167	-9
43.55000	-10
43.55833	-10
43.56667	-11
43.57500	-13
43.58333	-13
43.59167	-11
43.60000	-8
43.60833	-4
43.61667	-0
43.62500	1
43.63333	-0
43.64167	-3
43.65000	-7
43.65833	-9
43.66667	-9
43.67500	-7
43.68333	-5
43.69167	-4
43.70000	-3
43.70833	-4
43.71667	-6
43.72500	-7
43.73333	-6
43.74167	-5
43.75000	-3
43.75833	-1
43.76667	-1
43.77500	-2
43.78333	-4
43.79167	-7
43.80000	-11
43.80833	-13
43.81667	-15
43.82500	-16
43.83333	-15
43.84167	-14
43.85000	-12
43.85833	-10
43.86667	-8
43.87500	-5
43.88333	-2
43.89167	2
43.90000	4
43.90833	6
43.91667	5
43.92500	1
43.93333	-5
43.94167	-10
43.95000	-14
43.95833	-15
43.96667	-13
43.97500	-10
43.98333	-7
43.99167	-6
44.00000	-6
44.00833	-6
44.01667	-6
44.02500	-4
44.03333	-1
44.04167	2
44.05000	4
44.05833	3
44.06667	-1
44.07500	-6
44.08333	-10
44.09167	-14
44.10000	-16
44.10833	-18
44.11667	-18
44.12500	-18
44.13333	-19
44.14167	-17
44.15000	-14
44.15833	-11
44.16667	-10
44.17500	-10
44.18333	-12
44.19167	-14
44.20000	-15
44.20833	-15
44.21667	-13
44.22500	-11
44.23333	-10
44.24167	-9
44.25000	-8
44.25833	-9
44.26667	-9
44.27500	-10
44.28333	-11
44.29167	-11
44.30000	-13
44.30833	-15
44.31667	-17
44.32500	-18
44.33333	-18
44.34167	-17
44.35000	-15
44.35833	-13
44.36667	-13
44.37500	-15
44.38333	-16
44.39167	-18
44.40000	-19
44.40833	-18
44.41667	-16
44.42500	-14
44.43333	-13
44.44167	-15
44.45000	-17
44.45833	-19
44.46667	-18
44.47500	-15
44.48333	-10
44.49167	-6
44.50000	-4
44.50833	-4
44.51667	-7
44.52500	-12
44.53333	-16
44.54167	-19
44.55000	-20
44.55833	-19
44.56667	-17
44.57500	-15
44.58333	-14
44.59167	-15
44.60000	-17
44.60833	-20
44.61667	-22
44.62500	-24
44.63333	-26
44.64167	-26
44.65000	-25
44.65833	-24
44.66667	-22
44.67500	-22
44.68333	-21
44.69167	-21
44.70000	-19
44.70833	-17
44.71667	-14
44.72500	-12
44.73333	-11
44.74167	-10
44.75000	-11
44.75833	-13
44.76667	-15
44.77500	-18
44.78333	-20
44.79167	-20
44.80000	-20
44.80833	-20
44.81667	-21
44.82500	-23
44.83333	-24
44.84167	-25
44.85000	-25
44.85833	-25
44.86667	-26
44.87500	-27
44.88333	-28
44.89167	-29
44.90000	-29
44.90833	-28
44.91667	-27
44.92500	-26
44.93333	-25
44.94167	-23
44.95000	-22
44.95833	-21
44.96667	-20
44.97500	-21
44.98333	-21
44.99167	-21
45.00000	-19
45.00833	-15
45.01667	-11
45.02500	-8
45.03333	-6
45.04167	-7
45.05000	-9
45.05833	-11
45.06667	-11
45.07500	-8
45.08333	-6
45.09167	-3
45.10000	-1
45.10833	0
45.11667	1
45.12500	2
45.13333	4
45.14167	5
45.15000	3
45.15833	1
45.16667	-1
45.17500	-3
45.18333	-2
45.19167	1
45.20000	4
45.20833	6
45.21667	6
45.22500	6
45.23333	6
45.24167	6
45.25000	6
45.25833	5
45.26667	5
45.27500	4
45.28333	1
45.29167	-2
45.30000	-6
45.30833	-10
45.31667	-14
45.32500	-15
45.33333	-15
45.34167	-15
45.35000	-14
45.35833	-13
45.36667	-10
45.37500	-8
45.38333	-6
45.39167	-4
45.40000	-3
45.40833	-3
45.41667	-4
45.42500	-5
45.43333	-6
45.44167	-8
45.45000	-10
45.45833	-11
45.46667	-11
45.47500	-10
45.48333	-8
45.49167	-5
45.50000	-4
45.50833	-3
45.51667	-5
45.52500	-7
45.53333	-11
45.54167	-13
45.55000	-14
45.55833	-14
45.56667	-13
45.57500	-10
45.58333	-7
45.59167	-5
45.60000	-3
45.60833	-3
45.61667	-3
45.62500	-4
45.63333	-5
45.64167	-6
45.65000	-5
45.65833	-3
45.66667	-0
45.67500	3
45.68333	4
45.69167	4
45.70000	3
45.70833	2
45.71667	1
45.72500	1
45.73333	0
45.74167	-1
45.75000	-4
45.75833	-8
45.76667	-10
45.77500	-12
45.78333	-13
45.79167	-13
45.80000	-12
45.80833	-10
45.81667	-9
45.82500	-8
45.83333	-8
45.84167	-10
45.85000	-12
45.85833	-15
45.86667	-17
45.87500	-20
45.88333	-21
45.89167	-21
45.90000	-18
45.90833	-14
45.91667	-10
45.92500	-8
45.93333	-8
45.94167	-9
45.95000	-11
45.95833	-14
45.96667	-15
45.97500	-17
45.98333	-18
45.99167	-18
46.00000	-17
46.00833	-15
46.01667	-13
46.02500	-12
46.03333	-12
46.04167	-14
46.05000	-17
46.05833	-20
46.06667	-24
46.07500	-28
46.08333	-31
46.09167	-32
46.10000	-30
46.10833	-27
46.11667	-23
46.12500	-19
46.13333	-16
46.14167	-12
46.15000	-8
46.15833	-5
46.16667	-3
46.17500	-4
46.18333	-8
46.19167	-13
46.20000	-19
46.20833	-23
46.21667	-26
46.22500	-28
46.23333	-27
46.24167	-25
46.25000	-21
46.25833	-17
46.26667	-15
46.27500	-15
46.28333	-17
46.29167	-21
46.30000	-23
46.30833	-22
46.31667	-20
46.32500	-18
46.33333	-16
46.34167	-14
46.35000	-12
46.35833	-11
46.36667	-11
46.37500	-13
46.38333	-16
46.39167	-20
46.40000	-24
46.40833	-27
46.41667	-29
46.42500	-30
46.43333	-29
46.44167	-26
46.45000	-22
46.45833	-18
46.46667	-15
46.47500	-14
46.48333	-13
46.49167	-13
46.50000	-14
46.50833	-14
46.51667	-14
46.52500	-15
46.53333	-18
46.54167	-20
46.55000	-21
46.55833	-21
46.56667	-21
46.57500	-22
46.58333	-25
46.59167	-30
46.60000	-35
46.60833	-40
46.61667	-43
46.62500	-45
46.63333	-44
46.64167	-42
46.65000	-37
46.65833	-33
46.66667	-29
46.67500	-26
46.68333	-24
46.69167	-24
46.70000	-24
46.70833	-23
46.71667	-22
46.72500	-20
46.73333	-18
46.74167	-17
46.75000	-16
46.75833	-16
46.76667	-16
46.77500	-16
46.78333	-15
46.79167	-16
46.80000	-18
46.80833	-21
46.81667	-24
46.82500	-26
46.83333	-26
46.84167	-25
46.85000	-22
46.85833	-19
46.86667	-17
46.87500	-15
46.88333	-15
46.89167	-16
46.90000	-18
46.90833	-18
46.91667	-18
46.92500	-18
46.93333	-17
46.94167	-17
46.95000	-18
46.95833	-20
46.96667	-22
46.97500	-24
46.98333	-25
46.99167	-24
47.00000	-24
47.00833	-24
47.01667	-25
47.02500	-26
47.03333	-25
47.04167	-24
47.05000	-21
47.05833	-18
47.06667	-15
47.07500	-12
47.08333	-10
47.09167	-10
47.10000	-10
47.10833	-12
47.11667	-14
47.12500	-16
47.13333	-19
47.14167	-22
47.15000	-24
47.15833	-25
47.16667	-25
47.17500	-22
47.18333	-19
47.19167	-15
47.20000	-11
47.20833	-9
47.21667	-9
47.22500	-9
47.23333	-10
47.24167	-12
47.25000	-13
47.25833	-15
47.26667	-18
47.27500	-21
47.28333	-24
47.29167	-27
47.30000	-28
47.30833	-27
47.31667	-23
47.32500	-20
47.33333	-17
47.34167	-16
47.35000	-18
47.35833	-20
47.36667	-23
47.37500	-24
47.38333	-24
47.39167	-23
47.40000	-21
47.40833	-18
47.41667	-16
47.42500	-14
47.43333	-11
47.44167	-10
47.45000	-9
47.45833	-9
47.46667	-11
47.47500	-13
47.48333	-17
47.49167	-21
47.50000	-26
47.50833	-29
47.51667	-30
47.52500	-29
47.53333	-25
47.54167	-18
47.55000	-9
47.55833	-2
47.56667	1
47.57500	0
47.58333	-3
47.59167	-8
47.60000	-11
47.60833	-11
47.61667	-8
47.62500	-6
47.63333	-4
47.64167	-4
47.65000	-6
47.65833	-10
47.66667	-16
47.67500	-22
47.68333	-26
47.69167	-27
47.70000	-25
47.70833	-22
47.71667	-17
47.72500	-12
47.73333	-8
47.74167	-4
47.75000	-1
47.75833	-0
47.76667	-2
47.77500	-6
47.78333	-10
47.79167	-13
47.80000	-16
47.80833	-17
47.81667	-17
47.82500	-17
47.83333	-16
47.84167	-16
47.85000	-15
47.85833	-15
47.86667	-16
47.87500	-18
47.88333	-20
47.89167	-21
47.90000	-23
47.90833	-25
47.91667	-27
47.92500	-29
47.93333	-30
47.94167	-29
47.95000	-26
47.95833	-23
47.96667	-21
47.97500	-21
47.98333	-23
47.99167	-27
48.00000	-29
48.00833	-29
48.01667	-28
48.02500	-26
48.03333	-23
48.04167	-22
48.05000	-21
48.05833	-21
48.06667	-22
48.07500	-22
48.08333	-22
48.09167	-22
48.10000	-21
48.10833	-21
48.11667	-20
48.12500	-18
48.13333	-15
48.14167	-12
48.15000	-11
48.15833	-11
48.16667	-14
48.17500	-20
48.18333	-25
48.19167	-29
48.20000	-31
48.20833	-30
48.21667	-29
48.22500	-27
48.23333	-27
48.24167	-26
48.25000	-26
48.25833	-26
48.26667	-27
48.27500	-27
48.28333	-26
48.29167	-25
48.30000	-23
48.30833	-22
48.31667	-22
48.32500	-23
48.33333	-24
48.34167	-23
48.35000	-20
48.35833	-18
48.36667	-17
48.37500	-18
48.38333	-18
48.39167	-17
48.40000	-15
48.40833	-11
48.41667	-8
48.42500	-6
48.43333	-7
48.44167	-8
48.45000	-9
48.45833	-10
48.46667	-12
48.47500	-14
48.48333	-16
48.49167	-17
48.50000	-17
48.50833	-16
48.51667	-15
48.52500	-15
48.53333	-16
48.54167	-18
48.55000	-20
48.55833	-22
48.56667	-25
48.57500	-27
48.58333	-26
48.59167	-24
48.60000	-21
48.60833	-18
48.61667	-17
48.62500	-19
48.63333	-23
48.64167	-28
48.65000	-33
48.65833	-36
48.66667	-38
48.67500	-38
48.68333	-38
48.69167	-38
48.70000	-37
48.70833	-34
48.71667	-32
48.72500	-28
48.73333	-25
48.74167	-22
48.75000	-20
48.75833	-19
48.76667	-21
48.77500	-24
48.78333	-28
48.79167	-31
48.80000	-33
48.80833	-33
48.81667	-32
48.82500	-31
48.83333	-30
48.84167	-30
48.85000	-28
48.85833	-26
48.86667	-23
48.87500	-20
48.88333	-16
48.89167	-13
48.90000	-10
48.90833	-6
48.91667	-3
48.92500	-2
48.93333	-2
48.94167	-5
48.95000	-9
48.95833	-14
48.96667	-17
48.97500	-19
48.98333	-21
48.99167	-22
49.00000	-23
49.00833	-23
49.01667	-22
49.02500	-20
49.03333	-17
49.04167	-16
49.05000	-17
49.05833	-18
49.06667	-18
49.07500	-17
49.08333	-15
49.09167	-14
49.10000	-14
49.10833	-16
49.11667	-20
49.12500	-22
49.13333	-24
49.14167	-23
49.15000	-21
49.15833	-19
49.16667	-18
49.17500	-19
49.18333	-19
49.19167	-21
49.20000	-22
49.20833	-23
49.21667	-23
49.22500	-23
49.23333	-22
49.24167	-19
49.25000	-15
49.25833	-12
49.26667	-11
49.27500	-12
49.28333	-13
49.29167	-15
49.30000	-18
49.30833	-20
49.31667	-23
49.32500	-24
49.33333	-26
49.34167	-27
49.35000	-26
49.35833	-25
49.36667	-24
49.37500	-24
49.38333	-23
49.39167	-20
49.40000	-17
49.40833	-15
49.41667	-15
49.42500	-17
49.43333	-20
49.44167	-22
49.45000	-22
49.45833	-20
49.46667	-17
49.47500	-15
49.48333	-12
49.49167	-10
49.50000	-8
49.50833	-6
49.51667	-5
49.52500	-5
49.53333	-5
49.54167	-5
49.55000	-5
49.55833	-4
49.56667	-4
49.57500	-4
49.58333	-6
49.59167	-9
49.60000	-13
49.60833	-14
49.61667	-15
49.62500	-17
49.63333	-20
49.64167	-23
49.65000	-27
49.65833	-29
49.66667	-30
49.67500	-28
49.68333	-26
49.69167	-22
49.70000	-19
49.70833	-17
49.71667	-16
49.72500	-18
49.73333	-23
49.74167	-26
49.75000	-27
49.75833	-26
49.76667	-22
49.77500	-17
49.78333	-13
49.79167	-10
49.80000	-7
49.80833	-6
49.81667	-5
49.82500	-6
49.83333	-9
49.84167	-13
49.85000	-19
49.85833	-23
49.86667	-25
49.87500	-25
49.88333	-24
49.89167	-22
49.90000	-20
49.90833	-21
49.91667	-23
49.92500	-25
49.93333	-28
49.94167	-30
49.95000	-32
49.95833	-33
49.96667	-35
49.97500	-35
49.98333	-34
49.99167	-31
50.00000	-27
50.00833	-23
50.01667	-20
50.02500	-18
50.03333	-17
50.04167	-18
50.05000	-20
50.05833	-22
50.06667	-23
50.07500	-24
50.08333	-24
50.09167	-24
50.10000	-24
50.10833	-23
50.11667	-22
50.12500	-20
50.13333	-19
50.14167	-19
50.15000	-20
50.15833	-21
50.16667	-22
50.17500	-21
50.18333	-18
50.19167	-15
50.20000	-12
50.20833	-8
50.21667	-5
50.22500	-2
50.23333	-0
50.24167	1
50.25000	0
50.25833	-2
50.26667	-5
50.27500	-8
50.28333	-10
50.29167	-11
50.30000	-10
50.30833	-9
50.31667	-7
50.32500	-6
50.33333	-4
50.34167	-2
50.35000	-0
50.35833	2
50.36667	3
50.37500	3
50.38333	2
50.39167	2
50.40000	2
50.40833	3
50.41667	5
50.42500	7
50.43333	10
50.44167	12
50.45000	12
50.45833	10
50.46667	8
50.47500	6
50.48333	6
50.49167	8
50.50000	13
50.50833	18
50.51667	24
50.52500	27
50.53333	29
50.54167	29
50.55000	29
50.55833	29
50.56667	29
50.57500	29
50.58333	30
50.59167	32
50.60000	34
50.60833	36
50.61667	38
50.62500	39
50.63333	40
50.64167	41
50.65000	45
50.65833	49
50.66667	53
50.67500	57
50.68333	57
50.69167	54
50.70000	49
50.70833	43
50.71667	38
50.72500	36
50.73333	37
50.74167	39
50.75000	42
50.75833	46
50.76667	49
50.77500	52
50.78333	54
50.79167	56
50.80000	57
50.80833	58
50.81667	58
50.82500	60
50.83333	64
50.84167	69
50.85000	73
50.85833	77
50.86667	78
50.87500	77
50.88333	76
50.89167	76
50.90000	75
50.90833	77
50.91667	78
50.92500	79
50.93333	78
50.94167	76
50.95000	74
50.95833	72
50.96667	71
50.97500	70
50.98333	71
50.99167	74
51.00000	78
51.00833	81
51.01667	83
51.02500	84
51.03333	83
51.04167	83
51.05000	83
51.05833	83
51.06667	81
51.07500	78
51.08333	73
51.09167	70
51.10000	67
51.10833	67
51.11667	68
51.12500	70
51.13333	73
51.14167	75
51.15000	78
51.15833	80
51.16667	80
51.17500	80
51.18333	80
51.19167	79
51.20000	78
51.20833	77
51.21667	77
51.22500	76
51.23333	75
51.24167	73
51.25000	70
51.25833	67
51.26667	65
51.27500	64
51.28333	64
51.29167	65
51.30000	66
51.30833	65
51.31667	63
51.32500	60
51.33333	57
51.34167	53
51.35000	49
51.35833	46
51.36667	46
51.37500	47
51.38333	50
51.39167	54
51.40000	58
51.40833	61
51.41667	63
51.42500	63
51.43333	61
51.44167	59
51.45000	55
51.45833	52
51.46667	49
51.47500	49
51.48333	50
51.49167	51
51.50000	52
51.50833	52
51.51667	50
51.52500	46
51.53333	42
51.54167	38
51.55000	33
51.55833	29
51.56667	26
51.57500	24
51.58333	22
51.59167	20
51.60000	18
51.60833	18
51.61667	18
51.62500	17
51.63333	16
51.64167	15
51.65000	13
51.65833	12
51.66667	13
51.67500	14
51.68333	15
51.69167	14
51.70000	14
51.70833	15
51.71667	16
51.72500	18
51.73333	20
51.74167	21
51.75000	20
51.75833	19
51.76667	18
51.77500	17
51.78333	17
51.79167	17
51.80000	17
51.80833	16
51.81667	14
51.82500	13
51.83333	12
51.84167	12
51.85000	14
51.85833	17
51.86667	18
51.87500	18
51.88333	17
51.89167	16
51.90000	14
51.90833	11
51.91667	8
51.92500	5
51.93333	3
51.94167	-0
51.95000	-4
51.95833	-7
51.96667	-7
51.97500	-4
51.98333	1
51.99167	6
52.00000	9
52.00833	7
52.01667	3
52.02500	-2
52.03333	-6
52.04167	-8
52.05000	-7
52.05833	-3
52.06667	3
52.07500	10
52.08333	16
52.09167	20
52.10000	21
52.10833	19
52.11667	15
52.12500	12
52.13333	9
52.14167	8
52.15000	6
52.15833	4
52.16667	1
52.17500	-2
52.18333	-4
52.19167	-6
52.20000	-8
52.20833	-11
52.21667	-14
52.22500	-17
52.23333	-18
52.24167	-20
52.25000	-20
52.25833	-19
52.26667	-19
52.27500	-19
52.28333	-19
52.29167	-18
52.30000	-17
52.30833	-16
52.31667	-15
52.32500	-14
52.33333	-12
52.34167	-10
52.35000	-11
52.35833	-12
52.36667	-13
52.37500	-15
52.38333	-16
52.39167	-16
52.40000	-16
52.40833	-15
52.41667	-16
52.42500	-16
52.43333	-15
52.44167	-15
52.45000	-16
52.45833	-17
52.46667	-18
52.47500	-19
52.48333	-20
52.49167	-18
52.50000	-15
52.50833	-10
52.51667	-6
52.52500	-4
52.53333	-3
52.54167	-6
52.55000	-10
52.55833	-15
52.56667	-19
52.57500	-22
52.58333	-24
52.59167	-25
52.60000	-25
52.60833	-24
52.61667	-23
52.62500	-21
52.63333	-20
52.64167	-19
52.65000	-20
52.65833	-21
52.66667	-22
52.67500	-22
52.68333	-20
52.69167	-18
52.70000	-16
52.70833	-16
52.71667	-17
52.72500	-19
52.73333	-20
52.74167	-19
52.75000	-15
52.75833	-10
52.76667	-4
52.77500	0
52.78333	1
52.79167	-1
52.80000	-6
52.80833	-13
52.81667	-19
52.82500	-23
52.83333	-25
52.84167	-26
52.85000	-27
52.85833	-28
52.86667	-29
52.87500	-29
52.88333	-26
52.89167	-21
52.90000	-15
52.90833	-10
52.91667	-7
52.92500	-7
52.93333	-9
52.94167	-12
52.95000	-15
52.95833	-17
52.96667	-18
52.97500	-17
52.98333	-13
52.99167	-9
53.00000	-6
53.00833	-5
53.01667	-4
53.02500	-5
53.03333	-6
53.04167	-7
53.05000	-8
53.05833	-8
53.06667	-9
53.07500	-8
53.08333	-7
53.09167	-6
53.10000	-5
53.10833	-7
53.11667	-11
53.12500	-15
53.13333	-20
53.14167	-22
53.15000	-20
53.15833	-17
53.16667	-13
53.17500	-11
53.18333	-9
53.19167	-9
53.20000	-9
53.20833	-9
53.21667	-8
53.22500	-8
53.23333	-8
53.24167	-7
53.25000	-5
53.25833	-2
53.26667	-0
53.27500	-1
53.28333	-3
53.29167	-7
53.30000	-9
53.30833	-9
53.31667	-7
53.32500	-3
53.33333	0
53.34167	2
53.35000	0
53.35833	-3
53.36667	-7
53.37500	-12
53.38333	-17
53.39167	-20
53.40000	-23
53.40833	-23
53.41667	-23
53.42500	-20
53.43333	-17
53.44167	-15
53.45000	-14
53.45833	-13
53.46667	-12
53.47500	-10
53.48333	-7
53.49167	-4
53.50000	-2
53.50833	-0
53.51667	1
53.52500	2
53.53333	2
53.54167	2
53.55000	2
53.55833	1
53.56667	-0
53.57500	1
53.58333	3
53.59167	6
53.60000	9
53.60833	12
53.61667	15
53.62500	17
53.63333	18
53.64167	18
53.65000	16
53.65833	13
53.66667	9
53.67500	4
53.68333	0
53.69167	-3
53.70000	-4
53.70833	-3
53.71667	-1
53.72500	2
53.73333	6
53.74167	10
53.75000	13
53.75833	16
53.76667	16
53.77500	16
53.78333	16
53.79167	16
53.80000	16
53.80833	16
53.81667	16
53.82500	17
53.83333	17
53.84167	18
53.85000	18
53.85833	17
53.86667	16
53.87500	16
53.88333	18
53.89167	24
53.90000	31
53.90833	40
53.91667	48
53.92500	56
53.93333	61
53.94167	65
53.95000	67
53.95833	67
53.96667	66
53.97500	65
53.98333	63
53.99167	61
54.00000	59
54.00833	58
54.01667	59
54.02500	63
54.03333	69
54.04167	76
54.05000	83
54.05833	90
54.06667	95
54.07500	98
54.08333	100
54.09167	100
54.10000	100
54.10833	102
54.11667	106
54.12500	112
54.13333	119
54.14167	125
54.15000	131
54.15833	135
54.16667	138
54.17500	141
54.18333	143
54.19167	145
54.20000	148
54.20833	151
54.21667	155
54.22500	160
54.23333	166
54.24167	173
54.25000	181
54.25833	189
54.26667	198
54.27500	207
54.28333	214
54.29167	221
54.30000	226
54.30833	231
54.31667	235
54.32500	239
54.33333	243
54.34167	248
54.35000	255
54.35833	262
54.36667	271
54.37500	279
54.38333	285
54.39167	290
54.40000	294
54.40833	296
54.41667	299
54.42500	304
54.43333	311
54.44167	320
54.45000	332
54.45833	343
54.46667	352
54.47500	360
54.48333	367
54.49167	375
54.50000	384
54.50833	395
54.51667	405
54.52500	413
54.53333	418
54.54167	422
54.55000	424
54.55833	429
54.56667	436
54.57500	445
54.58333	455
54.59167	465
54.60000	475
54.60833	484
54.61667	493
54.62500	502
54.63333	512
54.64167	523
54.65000	537
54.65833	549
54.66667	559
54.67500	568
54.68333	575
54.69167	582
54.70000	591
54.70833	604
54.71667	616
54.72500	628
54.73333	639
54.74167	648
54.75000	657
54.75833	664
54.76667	670
54.77500	675
54.78333	681
54.79167	688
54.80000	697
54.80833	706
54.81667	717
54.82500	727
54.83333	738
54.84167	749
54.85000	759
54.85833	768
54.86667	775
54.87500	780
54.88333	787
54.89167	794
54.90000	803
54.90833	814
54.91667	824
54.92500	833
54.93333	841
54.94167	848
54.95000	856
54.95833	863
54.96667	871
54.97500	877
54.98333	881
54.99167	885
55.00000	889
55.00833	895
55.01667	902
55.02500	913
55.03333	925
55.04167	937
55.05000	947
55.05833	955
55.06667	962
55.07500	969
55.08333	974
55.09167	980
55.10000	985
55.10833	989
55.11667	993
55.12500	998
55.13333	1005
55.14167	1011
55.15000	1016
55.15833	1021
55.16667	1025
55.17500	1029
55.18333	1033
55.19167	1038
55.20000	1043
55.20833	1045
55.21667	1045
55.22500	1044
55.23333	1043
55.24167	1044
55.25000	1047
55.25833	1051
55.26667	1057
55.27500	1062
55.28333	1069
55.29167	1076
55.30000	1082
55.30833	1087
55.31667	1090
55.32500	1091
55.33333	1090
55.34167	1089
55.35000	1088
55.35833	1087
55.36667	1087
55.37500	1089
55.38333	1090
55.39167	1092
55.40000	1094
55.40833	1096
55.41667	1099
55.42500	1100
55.43333	1102
55.44167	1102
55.45000	1102
55.45833	1102
55.46667	1102
55.47500	1103
55.48333	1103
55.49167	1103
55.50000	1104
55.50833	1106
55.51667	1108
55.52500	1110
55.53333	1109
55.54167	1107
55.55000	1104
55.55833	1101
55.56667	1098
55.57500	1096
55.58333	1093
55.59167	1089
55.60000	1085
55.60833	1083
55.61667	1081
55.62500	1079
55.63333	1076
55.64167	1071
55.65000	1065
55.65833	1060
55.66667	1056
55.67500	1053
55.68333	1051
55.69167	1050
55.70000	1049
55.70833	1047
55.71667	1046
55.72500	1044
55.73333	1042
55.74167	1039
55.75000	1035
55.75833	1030
55.76667	1026
55.77500	1021
55.78333	1017
55.79167	1012
55.80000	1007
55.80833	1000
55.81667	994
55.82500	988
55.83333	984
55.84167	980
55.85000	979
55.85833	977
55.86667	973
55.87500	967
55.88333	961
55.89167	954
55.90000	950
55.90833	948
55.91667	947
55.92500	944
55.93333	939
55.94167	933
55.95000	926
55.95833	920
55.96667	915
55.97500	910
55.98333	905
55.99167	899
56.00000	894
56.00833	888
56.01667	882
56.02500	875
56.03333	868
56.04167	862
56.05000	857
56.05833	853
56.06667	849
56.07500	846
56.08333	842
56.09167	837
56.10000	833
56.10833	830
56.11667	829
56.12500	827
56.13333	824
56.14167	820
56.15000	815
56.15833	809
56.16667	804
56.17500	800
56.18333	794
56.19167	786
56.20000	777
56.20833	767
56.21667	757
56.22500	750
56.23333	745
56.24167	742
56.25000	741
56.25833	739
56.26667	734
56.27500	728
56.28333	721
56.29167	714
56.30000	707
56.30833	701
56.31667	695
56.32500	690
56.33333	686
56.34167	683
56.35000	680
56.35833	677
56.36667	672
56.37500	667
56.38333	664
56.39167	662
56.40000	660
56.40833	657
56.41667	654
56.42500	649
56.43333	642
56.44167	634
56.45000	625
56.45833	616
56.46667	607
56.47500	599
56.48333	593
56.49167	588
56.50000	583
56.50833	580
56.51667	577
56.52500	574
56.53333	571
56.54167	567
56.55000	562
56.55833	558
56.56667	553
56.57500	549
56.58333	545
56.59167	541
56.60000	536
56.60833	529
56.61667	521
56.62500	514
56.63333	509
56.64167	506
56.65000	504
56.65833	503
56.66667	500
56.67500	496
56.68333	492
56.69167	487
56.70000	481
56.70833	474
56.71667	467
56.72500	462
56.73333	459
56.74167	457
56.75000	454
56.75833	450
56.76667	445
56.77500	439
56.78333	434
56.79167	429
56.80000	424
56.80833	420
56.81667	417
56.82500	414
56.83333	410
56.84167	407
56.85000	403
56.85833	401
56.86667	399
56.87500	397
56.88333	395
56.89167	392
56.90000	390
56.90833	388
56.91667	386
56.92500	384
56.93333	381
56.94167	378
56.95000	375
56.95833	372
56.96667	371
56.97500	371
56.98333	370
56.99167	369
57.00000	366
57.00833	362
57.01667	358
57.02500	352
57.03333	346
57.04167	340
57.05000	335
57.05833	331
57.06667	331
57.07500	334
57.08333	338
57.09167	340
57.10000	340
57.10833	335
57.11667	327
57.12500	318
57.13333	309
57.14167	301
57.15000	296
57.15833	293
57.16667	293
57.17500	294
57.18333	295
57.19167	292
57.20000	287
57.20833	279
57.21667	273
57.22500	271
57.23333	273
57.24167	277
57.25000	280
57.25833	282
57.26667	280
57.27500	277
57.28333	271
57.29167	264
57.30000	258
57.30833	251
57.31667	246
57.32500	242
57.33333	239
57.34167	237
57.35000	237
57.35833	237
57.36667	238
57.37500	238
57.38333	237
57.39167	235
57.40000	233
57.40833	231
57.41667	230
57.42500	229
57.43333	229
57.44167	228
57.45000	227
57.45833	225
57.46667	223
57.47500	220
57.48333	217
57.49167	214
57.50000	212
57.50833	210
57.51667	208
57.52500	208
57.53333	208
57.54167	208
57.55000	208
57.55833	207
57.56667	203
57.57500	198
57.58333	194
57.59167	190
57.60000	188
57.60833	186
57.61667	186
57.62500	185
57.63333	184
57.64167	182
57.65000	182
57.65833	181
57.66667	182
57.67500	183
57.68333	183
57.69167	183
57.70000	180
57.70833	175
57.71667	169
57.72500	164
57.73333	159
57.74167	157
57.75000	156
57.75833	157
57.76667	157
57.77500	156
57.78333	156
57.79167	156
57.80000	157
57.80833	158
57.81667	161
57.82500	164
57.83333	167
57.84167	169
57.85000	169
57.85833	167
57.86667	164
57.87500	159
57.88333	154
57.89167	150
57.90000	145
57.90833	140
57.91667	136
57.92500	134
57.93333	134
57.94167	134
57.95000	135
57.95833	136
57.96667	136
57.97500	136
57.98333	135
57.99167	134
58.00000	131
58.00833	127
58.01667	123
58.02500	119
58.03333	115
58.04167	112
58.05000	110
58.05833	110
58.06667	112
58.07500	114
58.08333	118
58.09167	121
58.10000	123
58.10833	123
58.11667	122
58.12500	121
58.13333	120
58.14167	120
58.15000	121
58.15833	123
58.16667	125
58.17500	126
58.18333	126
58.19167	124
58.20000	121
58.20833	115
58.21667	109
58.22500	104
58.23333	101
58.24167	98
58.25000	97
58.25833	97
58.26667	97
58.27500	98
58.28333	97
58.29167	94
58.30000	91
58.30833	88
58.31667	87
58.32500	88
58.33333	90
58.34167	93
58.35000	94
58.35833	95
58.36667	94
58.37500	92
58.38333	91
58.39167	90
58.40000	89
58.40833	87
58.41667	84
58.42500	79
58.43333	75
58.44167	71
58.45000	69
58.45833	69
58.46667	70
58.47500	70
58.48333	71
58.49167	72
58.50000	73
58.50833	77
58.51667	82
58.52500	86
58.53333	90
58.54167	94
58.55000	96
58.55833	98
58.56667	97
58.57500	96
58.58333	94
58.59167	92
58.60000	90
58.60833	87
58.61667	84
58.62500	79
58.63333	74
58.64167	69
58.65000	66
58.65833	65
58.66667	65
58.67500	68
58.68333	70
58.69167	73
58.70000	74
58.70833	75
58.71667	74
58.72500	71
58.73333	68
58.74167	64
58.75000	60
58.75833	57
58.76667	56
58.77500	56
58.78333	57
58.79167	57
58.80000	57
58.80833	58
58.81667	59
58.82500	62
58.83333	65
58.84167	69
58.85000	74
58.85833	77
58.86667	79
58.87500	77
58.88333	74
58.89167	70
58.90000	68
58.90833	69
58.91667	70
58.92500	69
58.93333	68
58.94167	67
58.95000	68
58.95833	70
58.96667	74
58.97500	77
58.98333	77
58.99167	73
59.00000	68
59.00833	62
59.01667	56
59.02500	53
59.03333	52
59.04167	52
59.05000	52
59.05833	53
59.06667	52
59.07500	50
59.08333	48
59.09167	45
59.10000	43
59.10833	42
59.11667	44
59.12500	47
59.13333	50
59.14167	53
59.15000	55
59.15833	57
59.16667	58
59.17500	58
59.18333	57
59.19167	55
59.20000	52
59.20833	50
59.21667	47
59.22500	46
59.23333	46
59.24167	46
59.25000	47
59.25833	47
59.26667	46
59.27500	44
59.28333	41
59.29167	39
59.30000	37
59.30833	35
59.31667	33
59.32500	33
59.33333	35
59.34167	39
59.35000	44
59.35833	50
59.36667	53
59.37500	53
59.38333	50
59.39167	46
59.40000	41
59.40833	37
59.41667	34
59.42500	34
59.43333	34
59.44167	37
59.45000	39
59.45833	40
59.46667	41
59.47500	41
59.48333	41
59.49167	41
59.50000	40
59.50833	39
59.51667	37
59.52500	35
59.53333	32
59.54167	29
59.55000	27
59.55833	25
59.56667	25
59.57500	25
59.58333	26
59.59167	28
59.60000	31
59.60833	34
59.61667	37
59.62500	40
59.63333	43
59.64167	45
59.65000	46
59.65833	45
59.66667	44
59.67500	41
59.68333	38
59.69167	33
59.70000	27
59.70833	22
59.71667	19
59.72500	19
59.73333	22
59.74167	26
59.75000	31
59.75833	34
59.76667	36
59.77500	37
59.78333	36
59.79167	35
59.80000	33
59.80833	31
59.81667	29
59.82500	28
59.83333	27
59.84167	27
59.85000	26
59.85833	25
59.86667	25
59.87500	25
59.88333	25
59.89167	26
59.90000	25
59.90833	24
59.91667	21
59.92500	20
59.93333	20
59.94167	21
59.95000	22
59.95833	24
59.96667	26
59.97500	28
59.98333	27
59.99167	24
60.00000	21

[LC Chromatogram(Detector A-Ch2)]
Interval(msec)	500
# of Points	7201
Start Time(min)	0.000
End Time(min)	60.000
Intensity Units	mV
Intensity Multiplier	0.001
Wavelength(nm)	230
R.Time (min)	Intensity
0.00000	-141
0.00833	-141
0.01667	-57
0.02500	-1
0.03333	-1
0.04167	-3
0.05000	-5
0.05833	-6
0.06667	-8
0.07500	-10
0.08333	-13
0.09167	-16
0.10000	-21
0.10833	-25
0.11667	-29
0.12500	-33
0.13333	-36
0.14167	-39
0.15000	-43
0.15833	-46
0.16667	-50
0.17500	-52
0.18333	-53
0.19167	-53
0.20000	-52
0.20833	-51
0.21667	-52
0.22500	-55
0.23333	-59
0.24167	-64
0.25000	-68
0.25833	-71
0.26667	-71
0.27500	-71
0.28333	-71
0.29167	-72
0.30000	-76
0.30833	-80
0.31667	-84
0.32500	-87
0.33333	-89
0.34167	-89
0.35000	-90
0.35833	-93
0.36667	-96
0.37500	-98
0.38333	-101
0.39167	-102
0.40000	-103
0.40833	-103
0.41667	-104
0.42500	-105
0.43333	-106
0.44167	-106
0.45000	-106
0.45833	-106
0.46667	-109
0.47500	-111
0.48333	-115
0.49167	-117
0.50000	-119
0.50833	-121
0.51667	-123
0.52500	-126
0.53333	-128
0.54167	-130
0.55000	-131
0.55833	-133
0.56667	-134
0.57500	-136
0.58333	-139
0.59167	-143
0.60000	-147
0.60833	-151
0.61667	-154
0.62500	-156
0.63333	-157
0.64167	-158
0.65000	-160
0.65833	-162
0.66667	-164
0.67500	-168
0.68333	-172
0.69167	-175
0.70000	-177
0.70833	-178
0.71667	-179
0.72500	-181
0.73333	-184
0.74167	-186
0.75000	-188
0.75833	-188
0.76667	-189
0.77500	-190
0.78333	-193
0.79167	-195
0.80000	-196
0.80833	-198
0.81667	-200
0.82500	-201
0.83333	-203
0.84167	-205
0.85000	-207
0.85833	-209
0.86667	-209
0.87500	-208
0.88333	-206
0.89167	-204
0.90000	-205
0.90833	-208
0.91667	-212
0.92500	-216
0.93333	-220
0.94167	-222
0.95000	-224
0.95833	-226
0.96667	-227
0.97500	-228
0.98333	-228
0.99167	-228
1.00000	-228
1.00833	-229
1.01667	-232
1.02500	-236
1.03333	-240
1.04167	-243
1.05000	-245
1.05833	-244
1.06667	-242
1.07500	-241
1.08333	-240
1.09167	-242
1.10000	-244
1.10833	-247
1.11667	-250
1.12500	-253
1.13333	-256
1.14167	-259
1.15000	-262
1.15833	-264
1.16667	-264
1.17500	-264
1.18333	-263
1.19167	-263
1.20000	-264
1.20833	-266
1.21667	-266
1.22500	-267
1.23333	-267
1.24167	-267
1.25000	-269
1.25833	-271
1.26667	-274
1.27500	-276
1.28333	-277
1.29167	-278
1.30000	-279
1.30833	-282
1.31667	-285
1.32500	-288
1.33333	-292
1.34167	-294
1.35000	-296
1.35833	-297
1.36667	-298
1.37500	-298
1.38333	-296
1.39167	-294
1.40000	-291
1.40833	-290
1.41667	-289
1.42500	-290
1.43333	-291
1.44167	-292
1.45000	-294
1.45833	-296
1.46667	-299
1.47500	-300
1.48333	-301
1.49167	-302
1.50000	-303
1.50833	-306
1.51667	-308
1.52500	-310
1.53333	-312
1.54167	-313
1.55000	-315
1.55833	-317
1.56667	-320
1.57500	-323
1.58333	-325
1.59167	-326
1.60000	-327
1.60833	-328
1.61667	-328
1.62500	-328
1.63333	-329
1.64167	-331
1.65000	-333
1.65833	-333
1.66667	-332
1.67500	-331
1.68333	-329
1.69167	-328
1.70000	-329
1.70833	-331
1.71667	-332
1.72500	-331
1.73333	-330
1.74167	-328
1.75000	-326
1.75833	-325
1.76667	-325
1.77500	-327
1.78333	-328
1.79167	-331
1.80000	-334
1.80833	-337
1.81667	-340
1.82500	-342
1.83333	-343
1.84167	-344
1.85000	-345
1.85833	-346
1.86667	-348
1.87500	-350
1.88333	-353
1.89167	-353
1.90000	-352
1.90833	-350
1.91667	-350
1.92500	-351
1.93333	-354
1.94167	-358
1.95000	-360
1.95833	-361
1.96667	-359
1.97500	-358
1.98333	-356
1.99167	-355
2.00000	-356
2.00833	-358
2.01667	-362
2.02500	-366
2.03333	-370
2.04167	-372
2.05000	-373
2.05833	-373
2.06667	-372
2.07500	-371
2.08333	-371
2.09167	-372
2.10000	-375
2.10833	-379
2.11667	-382
2.12500	-385
2.13333	-386
2.14167	-385
2.15000	-382
2.15833	-379
2.16667	-377
2.17500	-376
2.18333	-376
2.19167	-379
2.20000	-382
2.20833	-385
2.21667	-388
2.22500	-391
2.23333	-394
2.24167	-397
2.25000	-399
2.25833	-399
2.26667	-398
2.27500	-396
2.28333	-394
2.29167	-392
2.30000	-392
2.30833	-394
2.31667	-397
2.32500	-401
2.33333	-406
2.34167	-410
2.35000	-412
2.35833	-411
2.36667	-408
2.37500	-406
2.38333	-405
2.39167	-406
2.40000	-408
2.40833	-410
2.41667	-410
2.42500	-409
2.43333	-409
2.44167	-410
2.45000	-411
2.45833	-412
2.46667	-413
2.47500	-414
2.48333	-413
2.49167	-413
2.50000	-414
2.50833	-415
2.51667	-416
2.52500	-418
2.53333	-421
2.54167	-425
2.55000	-428
2.55833	-430
2.56667	-430
2.57500	-430
2.58333	-428
2.59167	-427
2.60000	-425
2.60833	-424
2.61667	-422
2.62500	-420
2.63333	-420
2.64167	-422
2.65000	-424
2.65833	-425
2.66667	-427
2.67500	-428
2.68333	-429
2.69167	-430
2.70000	-430
2.70833	-431
2.71667	-432
2.72500	-432
2.73333	-433
2.74167	-434
2.75000	-434
2.75833	-434
2.76667	-433
2.77500	-433
2.78333	-434
2.79167	-436
2.80000	-439
2.80833	-441
2.81667	-442
2.82500	-442
2.83333	-440
2.84167	-437
2.85000	-433
2.85833	-430
2.86667	-429
2.87500	-430
2.88333	-433
2.89167	-436
2.90000	-439
2.90833	-442
2.91667	-444
2.92500	-446
2.93333	-447
2.94167	-447
2.95000	-448
2.95833	-448
2.96667	-448
2.97500	-448
2.98333	-447
2.99167	-446
3.00000	-446
3.00833	-446
3.01667	-447
3.02500	-450
3.03333	-454
3.04167	-458
3.05000	-462
3.05833	-464
3.06667	-465
3.07500	-463
3.08333	-461
3.09167	-459
3.10000	-458
3.10833	-459
3.11667	-460
3.12500	-461
3.13333	-462
3.14167	-461
3.15000	-460
3.15833	-461
3.16667	-465
3.17500	-468
3.18333	-471
3.19167	-473
3.20000	-474
3.20833	-473
3.21667	-473
3.22500	-472
3.23333	-473
3.24167	-474
3.25000	-476
3.25833	-479
3.26667	-481
3.27500	-482
3.28333	-480
3.29167	-478
3.30000	-475
3.30833	-473
3.31667	-472
3.32500	-471
3.33333	-469
3.34167	-466
3.35000	-464
3.35833	-463
3.36667	-463
3.37500	-465
3.38333	-467
3.39167	-470
3.40000	-472
3.40833	-475
3.41667	-478
3.42500	-481
3.43333	-484
3.44167	-486
3.45000	-486
3.45833	-484
3.46667	-483
3.47500	-481
3.48333	-480
3.49167	-480
3.50000	-480
3.50833	-480
3.51667	-479
3.52500	-477
3.53333	-476
3.54167	-476
3.55000	-477
3.55833	-479
3.56667	-481
3.57500	-483
3.58333	-484
3.59167	-485
3.60000	-487
3.60833	-490
3.61667	-494
3.62500	-497
3.63333	-500
3.64167	-502
3.65000	-503
3.65833	-503
3.66667	-502
3.67500	-501
3.68333	-500
3.69167	-500
3.70000	-501
3.70833	-503
3.71667	-505
3.72500	-506
3.73333	-506
3.74167	-505
3.75000	-504
3.75833	-504
3.76667	-504
3.77500	-505
3.78333	-506
3.79167	-507
3.80000	-506
3.80833	-504
3.81667	-501
3.82500	-498
3.83333	-495
3.84167	-493
3.85000	-493
3.85833	-495
3.86667	-498
3.87500	-501
3.88333	-503
3.89167	-505
3.90000	-506
3.90833	-506
3.91667	-505
3.92500	-504
3.93333	-503
3.94167	-503
3.95000	-502
3.95833	-502
3.96667	-502
3.97500	-504
3.98333	-505
3.99167	-507
4.00000	-509
4.00833	-511
4.01667	-513
4.02500	-513
4.03333	-514
4.04167	-513
4.05000	-513
4.05833	-513
4.06667	-513
4.07500	-513
4.08333	-512
4.09167	-510
4.10000	-509
4.10833	-509
4.11667	-510
4.12500	-513
4.13333	-517
4.14167	-522
4.15000	-526
4.15833	-529
4.16667	-528
4.17500	-526
4.18333	-523
4.19167	-519
4.20000	-515
4.20833	-512
4.21667	-510
4.22500	-510
4.23333	-511
4.24167	-514
4.25000	-516
4.25833	-518
4.26667	-520
4.27500	-520
4.28333	-520
4.29167	-519
4.30000	-519
4.30833	-520
4.31667	-522
4.32500	-525
4.33333	-527
4.34167	-528
4.35000	-527
4.35833	-526
4.36667	-523
4.37500	-521
4.38333	-520
4.39167	-520
4.40000	-522
4.40833	-524
4.41667	-525
4.42500	-524
4.43333	-523
4.44167	-521
4.45000	-521
4.45833	-523
4.46667	-525
4.47500	-528
4.48333	-531
4.49167	-532
4.50000	-532
4.50833	-532
4.51667	-531
4.52500	-530
4.53333	-530
4.54167	-531
4.55000	-531
4.55833	-530
4.56667	-529
4.57500	-528
4.58333	-527
4.59167	-527
4.60000	-528
4.60833	-530
4.61667	-531
4.62500	-532
4.63333	-533
4.64167	-534
4.65000	-536
4.65833	-539
4.66667	-541
4.67500	-543
4.68333	-545
4.69167	-545
4.70000	-545
4.70833	-544
4.71667	-543
4.72500	-543
4.73333	-543
4.74167	-543
4.75000	-544
4.75833	-545
4.76667	-545
4.77500	-544
4.78333	-541
4.79167	-539
4.80000	-536
4.80833	-536
4.81667	-537
4.82500	-541
4.83333	-544
4.84167	-548
4.85000	-550
4.85833	-552
4.86667	-554
4.87500	-556
4.88333	-559
4.89167	-560
4.90000	-560
4.90833	-558
4.91667	-554
4.92500	-550
4.93333	-547
4.94167	-546
4.95000	-546
4.95833	-547
4.96667	-547
4.97500	-547
4.98333	-546
4.99167	-545
5.00000	-546
5.00833	-547
5.01667	-547
5.02500	-547
5.03333	-548
5.04167	-549
5.05000	-551
5.05833	-554
5.06667	-558
5.07500	-560
5.08333	-561
5.09167	-560
5.10000	-557
5.10833	-554
5.11667	-552
5.12500	-552
5.13333	-554
5.14167	-556
5.15000	-558
5.15833	-559
5.16667	-559
5.17500	-558
5.18333	-556
5.19167	-555
5.20000	-555
5.20833	-557
5.21667	-560
5.22500	-564
5.23333	-567
5.24167	-568
5.25000	-567
5.25833	-565
5.26667	-562
5.27500	-559
5.28333	-556
5.29167	-555
5.30000	-555
5.30833	-555
5.31667	-554
5.32500	-552
5.33333	-549
5.34167	-546
5.35000	-544
5.35833	-545
5.36667	-547
5.37500	-550
5.38333	-554
5.39167	-557
5.40000	-558
5.40833	-558
5.41667	-558
5.42500	-557
5.43333	-556
5.44167	-556
5.45000	-557
5.45833	-558
5.46667	-559
5.47500	-560
5.48333	-560
5.49167	-560
5.50000	-561
5.50833	-561
5.51667	-562
5.52500	-562
5.53333	-562
5.54167	-562
5.55000	-563
5.55833	-564
5.56667	-564
5.57500	-565
5.58333	-567
5.59167	-570
5.60000	-572
5.60833	-574
5.61667	-574
5.62500	-572
5.63333	-571
5.64167	-569
5.65000	-569
5.65833	-570
5.66667	-572
5.67500	-573
5.68333	-573
5.69167	-573
5.70000	-571
5.70833	-570
5.71667	-568
5.72500	-567
5.73333	-568
5.74167	-571
5.75000	-575
5.75833	-579
5.76667	-582
5.77500	-582
5.78333	-579
5.79167	-576
5.80000	-573
5.80833	-572
5.81667	-572
5.82500	-573
5.83333	-576
5.84167	-578
5.85000	-580
5.85833	-580
5.86667	-579
5.87500	-577
5.88333	-576
5.89167	-576
5.90000	-578
5.90833	-580
5.91667	-582
5.92500	-582
5.93333	-582
5.94167	-581
5.95000	-581
5.95833	-580
5.96667	-579
5.97500	-578
5.98333	-578
5.99167	-578
6.00000	-579
6.00833	-580
6.01667	-581
6.02500	-581
6.03333	-582
6.04167	-583
6.05000	-584
6.05833	-584
6.06667	-584
6.07500	-582
6.08333	-581
6.09167	-581
6.10000	-581
6.10833	-582
6.11667	-583
6.12500	-585
6.13333	-586
6.14167	-585
6.15000	-584
6.15833	-582
6.16667	-580
6.17500	-579
6.18333	-580
6.19167	-581
6.20000	-584
6.20833	-586
6.21667	-587
6.22500	-586
6.23333	-585
6.24167	-583
6.25000	-581
6.25833	-579
6.26667	-577
6.27500	-577
6.28333	-577
6.29167	-578
6.30000	-581
6.30833	-583
6.31667	-584
6.32500	-584
6.33333	-583
6.34167	-583
6.35000	-583
6.35833	-582
6.36667	-581
6.37500	-580
6.38333	-578
6.39167	-579
6.40000	-582
6.40833	-585
6.41667	-590
6.42500	-594
6.43333	-595
6.44167	-595
6.45000	-592
6.45833	-589
6.46667	-587
6.47500	-586
6.48333	-587
6.49167	-587
6.50000	-587
6.50833	-586
6.51667	-584
6.52500	-583
6.53333	-582
6.54167	-583
6.55000	-585
6.55833	-586
6.56667	-587
6.57500	-588
6.58333	-589
6.59167	-590
6.60000	-591
6.60833	-591
6.61667	-591
6.62500	-591
6.63333	-590
6.64167	-590
6.65000	-591
6.65833	-592
6.66667	-593
6.67500	-594
6.68333	-595
6.69167	-596
6.70000	-596
6.70833	-594
6.71667	-591
6.72500	-588
6.73333	-585
6.74167	-583
6.75000	-581
6.75833	-581
6.76667	-583
6.77500	-586
6.78333	-589
6.79167	-591
6.80000	-592
6.80833	-592
6.81667	-592
6.82500	-592
6.83333	-593
6.84167	-594
6.85000	-595
6.85833	-595
6.86667	-594
6.87500	-594
6.88333	-594
6.89167	-595
6.90000	-596
6.90833	-596
6.91667	-595
6.92500	-593
6.93333	-592
6.94167	-593
6.95000	-595
6.95833	-598
6.96667	-601
6.97500	-604
6.98333	-606
6.99167	-607
7.00000	-607
7.00833	-606
7.01667	-603
7.02500	-601
7.03333	-600
7.04167	-601
7.05000	-602
7.05833	-605
7.06667	-606
7.07500	-605
7.08333	-602
7.09167	-600
7.10000	-599
7.10833	-599
7.11667	-600
7.12500	-600
7.13333	-599
7.14167	-596
7.15000	-594
7.15833	-594
7.16667	-596
7.17500	-598
7.18333	-601
7.19167	-601
7.20000	-599
7.20833	-595
7.21667	-593
7.22500	-592
7.23333	-594
7.24167	-598
7.25000	-601
7.25833	-603
7.26667	-604
7.27500	-604
7.28333	-602
7.29167	-600
7.30000	-598
7.30833	-597
7.31667	-599
7.32500	-601
7.33333	-603
7.34167	-604
7.35000	-604
7.35833	-604
7.36667	-605
7.37500	-606
7.38333	-607
7.39167	-609
7.40000	-609
7.40833	-609
7.41667	-610
7.42500	-611
7.43333	-613
7.44167	-615
7.45000	-616
7.45833	-616
7.46667	-615
7.47500	-614
7.48333	-612
7.49167	-611
7.50000	-612
7.50833	-612
7.51667	-611
7.52500	-609
7.53333	-607
7.54167	-604
7.55000	-602
7.55833	-601
7.56667	-602
7.57500	-606
7.58333	-610
7.59167	-614
7.60000	-617
7.60833	-619
7.61667	-620
7.62500	-620
7.63333	-620
7.64167	-621
7.65000	-622
7.65833	-622
7.66667	-621
7.67500	-621
7.68333	-623
7.69167	-624
7.70000	-625
7.70833	-626
7.71667	-624
7.72500	-622
7.73333	-619
7.74167	-617
7.75000	-614
7.75833	-612
7.76667	-612
7.77500	-612
7.78333	-613
7.79167	-615
7.80000	-615
7.80833	-615
7.81667	-614
7.82500	-614
7.83333	-615
7.84167	-617
7.85000	-619
7.85833	-620
7.86667	-620
7.87500	-620
7.88333	-620
7.89167	-621
7.90000	-621
7.90833	-621
7.91667	-621
7.92500	-621
7.93333	-621
7.94167	-622
7.95000	-622
7.95833	-620
7.96667	-617
7.97500	-614
7.98333	-611
7.99167	-610
8.00000	-611
8.00833	-612
8.01667	-613
8.02500	-613
8.03333	-612
8.04167	-612
8.05000	-613
8.05833	-615
8.06667	-617
8.07500	-620
8.08333	-622
8.09167	-624
8.10000	-623
8.10833	-621
8.11667	-619
8.12500	-617
8.13333	-617
8.14167	-618
8.15000	-620
8.15833	-621
8.16667	-622
8.17500	-622
8.18333	-623
8.19167	-623
8.20000	-624
8.20833	-625
8.21667	-626
8.22500	-628
8.23333	-629
8.24167	-628
8.25000	-627
8.25833	-625
8.26667	-623
8.27500	-623
8.28333	-623
8.29167	-624
8.30000	-626
8.30833	-627
8.31667	-627
8.32500	-627
8.33333	-628
8.34167	-629
8.35000	-631
8.35833	-631
8.36667	-629
8.37500	-626
8.38333	-623
8.39167	-620
8.40000	-620
8.40833	-620
8.41667	-620
8.42500	-619
8.43333	-620
8.44167	-622
8.45000	-625
8.45833	-627
8.46667	-629
8.47500	-629
8.48333	-628
8.49167	-627
8.50000	-628
8.50833	-629
8.51667	-632
8.52500	-633
8.53333	-633
8.54167	-631
8.55000	-629
8.55833	-627
8.56667	-625
8.57500	-624
8.58333	-625
8.59167	-626
8.60000	-627
8.60833	-629
8.61667	-633
8.62500	-636
8.63333	-639
8.64167	-640
8.65000	-640
8.65833	-640
8.66667	-638
8.67500	-637
8.68333	-635
8.69167	-633
8.70000	-632
8.70833	-630
8.71667	-629
8.72500	-628
8.73333	-627
8.74167	-627
8.75000	-626
8.75833	-626
8.76667	-626
8.77500	-627
8.78333	-628
8.79167	-631
8.80000	-633
8.80833	-636
8.81667	-637
8.82500	-638
8.83333	-638
8.84167	-638
8.85000	-637
8.85833	-635
8.86667	-634
8.87500	-632
8.88333	-631
8.89167	-631
8.90000	-633
8.90833	-635
8.91667	-636
8.92500	-635
8.93333	-632
8.94167	-629
8.95000	-627
8.95833	-627
8.96667	-628
8.97500	-630
8.98333	-632
8.99167	-633
9.00000	-634
9.00833	-635
9.01667	-634
9.02500	-633
9.03333	-631
9.04167	-629
9.05000	-627
9.05833	-627
9.06667	-628
9.07500	-630
9.08333	-632
9.09167	-634
9.10000	-636
9.10833	-637
9.11667	-637
9.12500	-636
9.13333	-634
9.14167	-633
9.15000	-632
9.15833	-633
9.16667	-634
9.17500	-636
9.18333	-637
9.19167	-638
9.20000	-637
9.20833	-636
9.21667	-635
9.22500	-635
9.23333	-635
9.24167	-636
9.25000	-637
9.25833	-637
9.26667	-637
9.27500	-637
9.28333	-637
9.29167	-639
9.30000	-640
9.30833	-643
9.31667	-645
9.32500	-647
9.33333	-648
9.34167	-647
9.35000	-644
9.35833	-641
9.36667	-637
9.37500	-635
9.38333	-635
9.39167	-635
9.40000	-637
9.40833	-638
9.41667	-638
9.42500	-637
9.43333	-635
9.44167	-633
9.45000	-633
9.45833	-634
9.46667	-636
9.47500	-639
9.48333	-642
9.49167	-645
9.50000	-647
9.50833	-648
9.51667	-650
9.52500	-651
9.53333	-651
9.54167	-650
9.55000	-646
9.55833	-643
9.56667	-639
9.57500	-636
9.58333	-635
9.59167	-635
9.60000	-635
9.60833	-636
9.61667	-638
9.62500	-640
9.63333	-641
9.64167	-640
9.65000	-638
9.65833	-636
9.66667	-634
9.67500	-634
9.68333	-634
9.69167	-635
9.70000	-635
9.70833	-634
9.71667	-634
9.72500	-633
9.73333	-633
9.74167	-634
9.75000	-634
9.75833	-632
9.76667	-629
9.77500	-627
9.78333	-628
9.79167	-630
9.80000	-633
9.80833	-637
9.81667	-640
9.82500	-642
9.83333	-643
9.84167	-643
9.85000	-642
9.85833	-642
9.86667	-641
9.87500	-640
9.88333	-640
9.89167	-640
9.90000	-640
9.90833	-640
9.91667	-640
9.92500	-640
9.93333	-640
9.94167	-638
9.95000	-636
9.95833	-634
9.96667	-633
9.97500	-633
9.98333	-635
9.99167	-638
10.00000	-642
10.00833	-644
10.01667	-645
10.02500	-645
10.03333	-643
10.04167	-641
10.05000	-639
10.05833	-638
10.06667	-638
10.07500	-638
10.08333	-637
10.09167	-637
10.10000	-637
10.10833	-637
10.11667	-637
10.12500	-636
10.13333	-634
10.14167	-632
10.15000	-630
10.15833	-629
10.16667	-629
10.17500	-631
10.18333	-633
10.19167	-634
10.20000	-636
10.20833	-637
10.21667	-637
10.22500	-636
10.23333	-636
10.24167	-638
10.25000	-640
10.25833	-641
10.26667	-641
10.27500	-640
10.28333	-640
10.29167	-640
10.30000	-641
10.30833	-642
10.31667	-642
10.32500	-642
10.33333	-641
10.34167	-640
10.35000	-639
10.35833	-637
10.36667	-636
10.37500	-636
10.38333	-638
10.39167	-640
10.40000	-642
10.40833	-644
10.41667	-643
10.42500	-641
10.43333	-640
10.44167	-640
10.45000	-641
10.45833	-643
10.46667	-644
10.47500	-645
10.48333	-645
10.49167	-645
10.50000	-647
10.50833	-649
10.51667	-651
10.52500	-652
10.53333	-652
10.54167	-651
10.55000	-649
10.55833	-648
10.56667	-646
10.57500	-644
10.58333	-642
10.59167	-640
10.60000	-638
10.60833	-637
10.61667	-635
10.62500	-634
10.63333	-634
10.64167	-636
10.65000	-639
10.65833	-641
10.66667	-642
10.67500	-643
10.68333	-642
10.69167	-641
10.70000	-640
10.70833	-639
10.71667	-639
10.72500	-641
10.73333	-644
10.74167	-646
10.75000	-647
10.75833	-646
10.76667	-644
10.77500	-642
10.78333	-640
10.79167	-640
10.80000	-641
10.80833	-641
10.81667	-641
10.82500	-641
10.83333	-642
10.84167	-643
10.85000	-644
10.85833	-644
10.86667	-644
10.87500	-644
10.88333	-644
10.89167	-644
10.90000	-645
10.90833	-645
10.91667	-646
10.92500	-645
10.93333	-646
10.94167	-647
10.95000	-649
10.95833	-651
10.96667	-653
10.97500	-654
10.98333	-654
10.99167	-652
11.00000	-650
11.00833	-648
11.01667	-644
11.02500	-641
11.03333	-639
11.04167	-638
11.05000	-638
11.05833	-639
11.06667	-641
11.07500	-641
11.08333	-640
11.09167	-639
11.10000	-638
11.10833	-638
11.11667	-641
11.12500	-645
11.13333	-649
11.14167	-651
11.15000	-652
11.15833	-652
11.16667	-650
11.17500	-649
11.18333	-649
11.19167	-649
11.20000	-648
11.20833	-646
11.21667	-644
11.22500	-642
11.23333	-640
11.24167	-640
11.25000	-640
11.25833	-638
11.26667	-636
11.27500	-635
11.28333	-634
11.29167	-636
11.30000	-639
11.30833	-642
11.31667	-644
11.32500	-645
11.33333	-646
11.34167	-648
11.35000	-650
11.35833	-652
11.36667	-653
11.37500	-653
11.38333	-651
11.39167	-649
11.40000	-647
11.40833	-646
11.41667	-645
11.42500	-646
11.43333	-647
11.44167	-647
11.45000	-646
11.45833	-645
11.46667	-644
11.47500	-644
11.48333	-644
11.49167	-644
11.50000	-642
11.50833	-639
11.51667	-637
11.52500	-636
11.53333	-637
11.54167	-639
11.55000	-642
11.55833	-643
11.56667	-643
11.57500	-644
11.58333	-644
11.59167	-646
11.60000	-649
11.60833	-651
11.61667	-651
11.62500	-649
11.63333	-646
11.64167	-643
11.65000	-641
11.65833	-639
11.66667	-638
11.67500	-637
11.68333	-638
11.69167	-639
11.70000	-641
11.70833	-642
11.71667	-644
11.72500	-644
11.73333	-644
11.74167	-644
11.75000	-643
11.75833	-643
11.76667	-643
11.77500	-645
11.78333	-648
11.79167	-651
11.80000	-654
11.80833	-656
11.81667	-657
11.82500	-656
11.83333	-656
11.84167	-655
11.85000	-653
11.85833	-651
11.86667	-648
11.87500	-645
11.88333	-642
11.89167	-641
11.90000	-641
11.90833	-643
11.91667	-644
11.92500	-645
11.93333	-647
11.94167	-648
11.95000	-650
11.95833	-650
11.96667	-651
11.97500	-651
11.98333	-650
11.99167	-650
12.00000	-652
12.00833	-653
12.01667	-653
12.02500	-652
12.03333	-650
12.04167	-649
12.05000	-650
12.05833	-653
12.06667	-657
12.07500	-661
12.08333	-662
12.09167	-662
12.10000	-659
12.10833	-657
12.11667	-654
12.12500	-652
12.13333	-651
12.14167	-649
12.15000	-646
12.15833	-644
12.16667	-642
12.17500	-640
12.18333	-638
12.19167	-638
12.20000	-638
12.20833	-640
12.21667	-641
12.22500	-643
12.23333	-644
12.24167	-643
12.25000	-643
12.25833	-643
12.26667	-644
12.27500	-646
12.28333	-648
12.29167	-649
12.30000	-651
12.30833	-653
12.31667	-655
12.32500	-658
12.33333	-659
12.34167	-661
12.35000	-662
12.35833	-664
12.36667	-665
12.37500	-664
12.38333	-662
12.39167	-659
12.40000	-656
12.40833	-654
12.41667	-653
12.42500	-653
12.43333	-654
12.44167	-657
12.45000	-660
12.45833	-664
12.46667	-667
12.47500	-668
12.48333	-667
12.49167	-664
12.50000	-660
12.50833	-657
12.51667	-654
12.52500	-653
12.53333	-652
12.54167	-653
12.55000	-653
12.55833	-653
12.56667	-653
12.57500	-652
12.58333	-652
12.59167	-652
12.60000	-653
12.60833	-655
12.61667	-657
12.62500	-658
12.63333	-658
12.64167	-655
12.65000	-652
12.65833	-650
12.66667	-651
12.67500	-653
12.68333	-657
12.69167	-661
12.70000	-663
12.70833	-664
12.71667	-664
12.72500	-663
12.73333	-660
12.74167	-656
12.75000	-653
12.75833	-649
12.76667	-647
12.77500	-647
12.78333	-649
12.79167	-652
12.80000	-654
12.80833	-655
12.81667	-656
12.82500	-655
12.83333	-655
12.84167	-655
12.85000	-657
12.85833	-658
12.86667	-660
12.87500	-661
12.88333	-660
12.89167	-659
12.90000	-656
12.90833	-653
12.91667	-651
12.92500	-651
12.93333	-652
12.94167	-657
12.95000	-662
12.95833	-665
12.96667	-667
12.97500	-667
12.98333	-664
12.99167	-659
13.00000	-655
13.00833	-651
13.01667	-649
13.02500	-648
13.03333	-650
13.04167	-655
13.05000	-659
13.05833	-663
13.06667	-665
13.07500	-666
13.08333	-664
13.09167	-662
13.10000	-659
13.10833	-656
13.11667	-654
13.12500	-652
13.13333	-651
13.14167	-651
13.15000	-653
13.15833	-655
13.16667	-658
13.17500	-660
13.18333	-661
13.19167	-662
13.20000	-662
13.20833	-660
13.21667	-659
13.22500	-657
13.23333	-656
13.24167	-654
13.25000	-652
13.25833	-650
13.26667	-648
13.27500	-648
13.28333	-648
13.29167	-650
13.30000	-653
13.30833	-657
13.31667	-659
13.32500	-661
13.33333	-660
13.34167	-657
13.35000	-654
13.35833	-651
13.36667	-649
13.37500	-648
13.38333	-649
13.39167	-650
13.40000	-653
13.40833	-655
13.41667	-657
13.42500	-659
13.43333	-661
13.44167	-664
13.45000	-666
13.45833	-668
13.46667	-669
13.47500	-667
13.48333	-663
13.49167	-658
13.50000	-653
13.50833	-649
13.51667	-646
13.52500	-646
13.53333	-647
13.54167	-649
13.55000	-652
13.55833	-655
13.56667	-658
13.57500	-658
13.58333	-657
13.59167	-657
13.60000	-658
13.60833	-660
13.61667	-662
13.62500	-664
13.63333	-664
13.64167	-663
13.65000	-660
13.65833	-657
13.66667	-654
13.67500	-652
13.68333	-653
13.69167	-653
13.70000	-654
13.70833	-655
13.71667	-657
13.72500	-659
13.73333	-661
13.74167	-663
13.75000	-664
13.75833	-663
13.76667	-662
13.77500	-661
13.78333	-661
13.79167	-661
13.80000	-660
13.80833	-658
13.81667	-656
13.82500	-655
13.83333	-654
13.84167	-653
13.85000	-653
13.85833	-651
13.86667	-649
13.87500	-647
13.88333	-645
13.89167	-644
13.90000	-644
13.90833	-644
13.91667	-645
13.92500	-647
13.93333	-650
13.94167	-653
13.95000	-655
13.95833	-655
13.96667	-654
13.97500	-652
13.98333	-649
13.99167	-647
14.00000	-646
14.00833	-645
14.01667	-645
14.02500	-645
14.03333	-646
14.04167	-647
14.05000	-647
14.05833	-647
14.06667	-646
14.07500	-644
14.08333	-639
14.09167	-635
14.10000	-631
14.10833	-630
14.11667	-630
14.12500	-632
14.13333	-635
14.14167	-638
14.15000	-641
14.15833	-644
14.16667	-646
14.17500	-647
14.18333	-645
14.19167	-643
14.20000	-640
14.20833	-638
14.21667	-637
14.22500	-635
14.23333	-635
14.24167	-635
14.25000	-636
14.25833	-637
14.26667	-638
14.27500	-639
14.28333	-638
14.29167	-636
14.30000	-632
14.30833	-629
14.31667	-627
14.32500	-627
14.33333	-629
14.34167	-633
14.35000	-635
14.35833	-635
14.36667	-634
14.37500	-632
14.38333	-630
14.39167	-630
14.40000	-631
14.40833	-633
14.41667	-635
14.42500	-638
14.43333	-639
14.44167	-639
14.45000	-638
14.45833	-635
14.46667	-632
14.47500	-631
14.48333	-632
14.49167	-633
14.50000	-635
14.50833	-636
14.51667	-634
14.52500	-632
14.53333	-630
14.54167	-628
14.55000	-628
14.55833	-629
14.56667	-630
14.57500	-631
14.58333	-632
14.59167	-632
14.60000	-632
14.60833	-631
14.61667	-632
14.62500	-633
14.63333	-634
14.64167	-634
14.65000	-633
14.65833	-633
14.66667	-632
14.67500	-633
14.68333	-634
14.69167	-636
14.70000	-636
14.70833	-637
14.71667	-637
14.72500	-638
14.73333	-639
14.74167	-641
14.75000	-641
14.75833	-641
14.76667	-639
14.77500	-637
14.78333	-634
14.79167	-632
14.80000	-632
14.80833	-633
14.81667	-636
14.82500	-640
14.83333	-643
14.84167	-645
14.85000	-645
14.85833	-642
14.86667	-638
14.87500	-635
14.88333	-634
14.89167	-634
14.90000	-635
14.90833	-638
14.91667	-640
14.92500	-641
14.93333	-641
14.94167	-640
14.95000	-638
14.95833	-636
14.96667	-634
14.97500	-634
14.98333	-636
14.99167	-638
15.00000	-639
15.00833	-639
15.01667	-639
15.02500	-639
15.03333	-639
15.04167	-640
15.05000	-640
15.05833	-640
15.06667	-638
15.07500	-636
15.08333	-634
15.09167	-633
15.10000	-634
15.10833	-636
15.11667	-638
15.12500	-641
15.13333	-643
15.14167	-644
15.15000	-644
15.15833	-646
15.16667	-648
15.17500	-649
15.18333	-648
15.19167	-646
15.20000	-643
15.20833	-640
15.21667	-639
15.22500	-639
15.23333	-640
15.24167	-641
15.25000	-642
15.25833	-642
15.26667	-642
15.27500	-641
15.28333	-641
15.29167	-640
15.30000	-639
15.30833	-637
15.31667	-636
15.32500	-637
15.33333	-639
15.34167	-643
15.35000	-646
15.35833	-647
15.36667	-647
15.37500	-645
15.38333	-641
15.39167	-639
15.40000	-639
15.40833	-641
15.41667	-643
15.42500	-645
15.43333	-647
15.44167	-648
15.45000	-649
15.45833	-650
15.46667	-652
15.47500	-653
15.48333	-653
15.49167	-651
15.50000	-649
15.50833	-647
15.51667	-647
15.52500	-647
15.53333	-647
15.54167	-647
15.55000	-647
15.55833	-650
15.56667	-653
15.57500	-657
15.58333	-660
15.59167	-661
15.60000	-660
15.60833	-657
15.61667	-654
15.62500	-650
15.63333	-649
15.64167	-648
15.65000	-650
15.65833	-652
15.66667	-655
15.67500	-657
15.68333	-657
15.69167	-655
15.70000	-653
15.70833	-651
15.71667	-649
15.72500	-647
15.73333	-646
15.74167	-645
15.75000	-646
15.75833	-647
15.76667	-649
15.77500	-652
15.78333	-655
15.79167	-656
15.80000	-655
15.80833	-653
15.81667	-650
15.82500	-649
15.83333	-649
15.84167	-650
15.85000	-651
15.85833	-652
15.86667	-651
15.87500	-650
15.88333	-648
15.89167	-646
15.90000	-645
15.90833	-645
15.91667	-647
15.92500	-649
15.93333	-651
15.94167	-652
15.95000	-654
15.95833	-654
15.96667	-653
15.97500	-651
15.98333	-650
15.99167	-648
16.00000	-646
16.00833	-644
16.01667	-642
16.02500	-641
16.03333	-641
16.04167	-643
16.05000	-645
16.05833	-647
16.06667	-649
16.07500	-649
16.08333	-647
16.09167	-645
16.10000	-642
16.10833	-639
16.11667	-639
16.12500	-639
16.13333	-641
16.14167	-643
16.15000	-645
16.15833	-647
16.16667	-649
16.17500	-650
16.18333	-650
16.19167	-649
16.20000	-648
16.20833	-646
16.21667	-645
16.22500	-644
16.23333	-644
16.24167	-643
16.25000	-643
16.25833	-645
16.26667	-648
16.27500	-651
16.28333	-654
16.29167	-655
16.30000	-654
16.30833	-652
16.31667	-650
16.32500	-648
16.33333	-646
16.34167	-645
16.35000	-643
16.35833	-642
16.36667	-642
16.37500	-642
16.38333	-643
16.39167	-644
16.40000	-646
16.40833	-646
16.41667	-645
16.42500	-644
16.43333	-644
16.44167	-647
16.45000	-650
16.45833	-654
16.46667	-658
16.47500	-657
16.48333	-654
16.49167	-651
16.50000	-649
16.50833	-647
16.51667	-646
16.52500	-646
16.53333	-644
16.54167	-642
16.55000	-641
16.55833	-640
16.56667	-641
16.57500	-642
16.58333	-643
16.59167	-644
16.60000	-644
16.60833	-643
16.61667	-643
16.62500	-642
16.63333	-643
16.64167	-645
16.65000	-649
16.65833	-653
16.66667	-656
16.67500	-659
16.68333	-660
16.69167	-659
16.70000	-656
16.70833	-652
16.71667	-648
16.72500	-646
16.73333	-646
16.74167	-648
16.75000	-649
16.75833	-651
16.76667	-651
16.77500	-652
16.78333	-653
16.79167	-654
16.80000	-656
16.80833	-658
16.81667	-660
16.82500	-662
16.83333	-662
16.84167	-661
16.85000	-659
16.85833	-658
16.86667	-658
16.87500	-658
16.88333	-658
16.89167	-658
16.90000	-656
16.90833	-655
16.91667	-656
16.92500	-658
16.93333	-659
16.94167	-660
16.95000	-658
16.95833	-656
16.96667	-654
16.97500	-653
16.98333	-654
16.99167	-656
17.00000	-659
17.00833	-661
17.01667	-662
17.02500	-661
17.03333	-659
17.04167	-657
17.05000	-656
17.05833	-655
17.06667	-654
17.07500	-652
17.08333	-649
17.09167	-647
17.10000	-647
17.10833	-649
17.11667	-652
17.12500	-654
17.13333	-655
17.14167	-654
17.15000	-653
17.15833	-652
17.16667	-652
17.17500	-653
17.18333	-654
17.19167	-654
17.20000	-655
17.20833	-656
17.21667	-658
17.22500	-660
17.23333	-660
17.24167	-659
17.25000	-657
17.25833	-656
17.26667	-657
17.27500	-658
17.28333	-660
17.29167	-661
17.30000	-661
17.30833	-659
17.31667	-659
17.32500	-660
17.33333	-663
17.34167	-665
17.35000	-667
17.35833	-667
17.36667	-665
17.37500	-663
17.38333	-659
17.39167	-656
17.40000	-655
17.40833	-654
17.41667	-655
17.42500	-658
17.43333	-661
17.44167	-665
17.45000	-667
17.45833	-668
17.46667	-666
17.47500	-664
17.48333	-662
17.49167	-660
17.50000	-660
17.50833	-661
17.51667	-662
17.52500	-663
17.53333	-661
17.54167	-658
17.55000	-653
17.55833	-651
17.56667	-650
17.57500	-650
17.58333	-652
17.59167	-655
17.60000	-657
17.60833	-660
17.61667	-661
17.62500	-661
17.63333	-659
17.64167	-657
17.65000	-654
17.65833	-652
17.66667	-650
17.67500	-650
17.68333	-650
17.69167	-650
17.70000	-651
17.70833	-652
17.71667	-652
17.72500	-651
17.73333	-650
17.74167	-649
17.75000	-649
17.75833	-651
17.76667	-653
17.77500	-656
17.78333	-659
17.79167	-660
17.80000	-660
17.80833	-659
17.81667	-656
17.82500	-653
17.83333	-650
17.84167	-648
17.85000	-646
17.85833	-645
17.86667	-646
17.87500	-646
17.88333	-648
17.89167	-649
17.90000	-649
17.90833	-649
17.91667	-649
17.92500	-650
17.93333	-651
17.94167	-650
17.95000	-648
17.95833	-644
17.96667	-641
17.97500	-640
17.98333	-641
17.99167	-643
18.00000	-644
18.00833	-644
18.01667	-643
18.02500	-641
18.03333	-640
18.04167	-640
18.05000	-641
18.05833	-641
18.06667	-642
18.07500	-643
18.08333	-646
18.09167	-648
18.10000	-651
18.10833	-653
18.11667	-654
18.12500	-652
18.13333	-649
18.14167	-646
18.15000	-643
18.15833	-641
18.16667	-640
18.17500	-640
18.18333	-640
18.19167	-640
18.20000	-639
18.20833	-637
18.21667	-635
18.22500	-634
18.23333	-634
18.24167	-636
18.25000	-637
18.25833	-638
18.26667	-639
18.27500	-638
18.28333	-637
18.29167	-635
18.30000	-635
18.30833	-635
18.31667	-634
18.32500	-632
18.33333	-628
18.34167	-623
18.35000	-618
18.35833	-614
18.36667	-611
18.37500	-610
18.38333	-609
18.39167	-609
18.40000	-609
18.40833	-611
18.41667	-613
18.42500	-614
18.43333	-613
18.44167	-611
18.45000	-609
18.45833	-606
18.46667	-604
18.47500	-602
18.48333	-602
18.49167	-603
18.50000	-604
18.50833	-605
18.51667	-606
18.52500	-605
18.53333	-605
18.54167	-606
18.55000	-608
18.55833	-608
18.56667	-607
18.57500	-605
18.58333	-602
18.59167	-600
18.60000	-598
18.60833	-596
18.61667	-595
18.62500	-594
18.63333	-593
18.64167	-593
18.65000	-594
18.65833	-593
18.66667	-590
18.67500	-586
18.68333	-582
18.69167	-579
18.70000	-577
18.70833	-576
18.71667	-574
18.72500	-572
18.73333	-569
18.74167	-565
18.75000	-562
18.75833	-559
18.76667	-558
18.77500	-556
18.78333	-555
18.79167	-553
18.80000	-552
18.80833	-552
18.81667	-552
18.82500	-553
18.83333	-554
18.84167	-555
18.85000	-556
18.85833	-556
18.86667	-555
18.87500	-554
18.88333	-551
18.89167	-548
18.90000	-545
18.90833	-541
18.91667	-537
18.92500	-534
18.93333	-531
18.94167	-528
18.95000	-526
18.95833	-525
18.96667	-526
18.97500	-527
18.98333	-528
18.99167	-528
19.00000	-527
19.00833	-524
19.01667	-521
19.02500	-517
19.03333	-513
19.04167	-509
19.05000	-505
19.05833	-503
19.06667	-501
19.07500	-500
19.08333	-500
19.09167	-501
19.10000	-503
19.10833	-505
19.11667	-506
19.12500	-505
19.13333	-503
19.14167	-500
19.15000	-497
19.15833	-496
19.16667	-495
19.17500	-494
19.18333	-492
19.19167	-489
19.20000	-486
19.20833	-481
19.21667	-478
19.22500	-475
19.23333	-472
19.24167	-470
19.25000	-468
19.25833	-467
19.26667	-467
19.27500	-466
19.28333	-465
19.29167	-463
19.30000	-460
19.30833	-458
19.31667	-454
19.32500	-450
19.33333	-447
19.34167	-443
19.35000	-441
19.35833	-441
19.36667	-440
19.37500	-440
19.38333	-438
19.39167	-435
19.40000	-431
19.40833	-427
19.41667	-424
19.42500	-421
19.43333	-418
19.44167	-417
19.45000	-416
19.45833	-416
19.46667	-417
19.47500	-415
19.48333	-412
19.49167	-407
19.50000	-403
19.50833	-398
19.51667	-394
19.52500	-391
19.53333	-389
19.54167	-387
19.55000	-385
19.55833	-383
19.56667	-381
19.57500	-379
19.58333	-376
19.59167	-372
19.60000	-367
19.60833	-361
19.61667	-352
19.62500	-344
19.63333	-338
19.64167	-334
19.65000	-331
19.65833	-330
19.66667	-330
19.67500	-328
19.68333	-325
19.69167	-320
19.70000	-315
19.70833	-310
19.71667	-306
19.72500	-302
19.73333	-298
19.74167	-294
19.75000	-288
19.75833	-279
19.76667	-270
19.77500	-261
19.78333	-252
19.79167	-244
19.80000	-238
19.80833	-232
19.81667	-226
19.82500	-219
19.83333	-212
19.84167	-204
19.85000	-197
19.85833	-189
19.86667	-179
19.87500	-168
19.88333	-157
19.89167	-146
19.90000	-135
19.90833	-123
19.91667	-112
19.92500	-102
19.93333	-94
19.94167	-84
19.95000	-74
19.95833	-64
19.96667	-54
19.97500	-42
19.98333	-27
19.99167	-10
20.00000	6
20.00833	22
20.01667	37
20.02500	54
20.03333	70
20.04167	85
20.05000	99
20.05833	114
20.06667	128
20.07500	145
20.08333	163
20.09167	183
20.10000	203
20.10833	222
20.11667	243
20.12500	264
20.13333	286
20.14167	311
20.15000	338
20.15833	367
20.16667	395
20.17500	422
20.18333	447
20.19167	470
20.20000	495
20.20833	522
20.21667	549
20.22500	576
20.23333	603
20.24167	632
20.25000	663
20.25833	696
20.26667	731
20.27500	766
20.28333	804
20.29167	841
20.30000	880
20.30833	918
20.31667	957
20.32500	997
20.33333	1036
20.34167	1079
20.35000	1121
20.35833	1167
20.36667	1213
20.37500	1260
20.38333	1310
20.39167	1359
20.40000	1411
20.40833	1462
20.41667	1514
20.42500	1567
20.43333	1621
20.44167	1677
20.45000	1735
20.45833	1796
20.46667	1863
20.47500	1931
20.48333	1995
20.49167	2058
20.50000	2124
20.50833	2192
20.51667	2263
20.52500	2335
20.53333	2409
20.54167	2487
20.55000	2565
20.55833	2647
20.56667	2730
20.57500	2817
20.58333	2906
20.59167	2994
20.60000	3086
20.60833	3177
20.61667	3270
20.62500	3365
20.63333	3462
20.64167	3563
20.65000	3665
20.65833	3773
20.66667	3882
20.67500	3994
20.68333	4109
20.69167	4224
20.70000	4343
20.70833	4462
20.71667	4587
20.72500	4716
20.73333	4848
20.74167	4986
20.75000	5123
20.75833	5263
20.76667	5403
20.77500	5545
20.78333	5691
20.79167	5838
20.80000	5991
20.80833	6144
20.81667	6303
20.82500	6465
20.83333	6630
20.84167	6803
20.85000	6974
20.85833	7151
20.86667	7328
20.87500	7507
20.88333	7690
20.89167	7872
20.90000	8062
20.90833	8252
20.91667	8448
20.92500	8649
20.93333	8852
20.94167	9064
20.95000	9274
20.95833	9491
20.96667	9707
20.97500	9926
20.98333	10150
20.99167	10374
21.00000	10606
21.00833	10838
21.01667	11077
21.02500	11319
21.03333	11562
21.04167	11814
21.05000	12063
21.05833	12319
21.06667	12575
21.07500	12834
21.08333	13097
21.09167	13360
21.10000	13632
21.10833	13904
21.11667	14183
21.12500	14466
21.13333	14750
21.14167	15041
21.15000	15328
21.15833	15623
21.16667	15916
21.17500	16214
21.18333	16518
21.19167	16818
21.20000	17129
21.20833	17437
21.21667	17754
21.22500	18075
21.23333	18396
21.24167	18726
21.25000	19051
21.25833	19383
21.26667	19712
21.27500	20046
21.28333	20385
21.29167	20722
21.30000	21068
21.30833	21410
21.31667	21759
21.32500	22109
21.33333	22455
21.34167	22808
21.35000	23153
21.35833	23505
21.36667	23854
21.37500	24205
21.38333	24561
21.39167	24913
21.40000	25273
21.40833	25625
21.41667	25979
21.42500	26331
21.43333	26678
21.44167	27028
21.45000	27368
21.45833	27713
21.46667	28052
21.47500	28388
21.48333	28725
21.49167	29053
21.50000	29383
21.50833	29704
21.51667	30024
21.52500	30339
21.53333	30645
21.54167	30952
21.55000	31242
21.55833	31528
21.56667	31803
21.57500	32072
21.58333	32339
21.59167	32595
21.60000	32851
21.60833	33093
21.61667	33325
21.62500	33546
21.63333	33753
21.64167	33953
21.65000	34138
21.65833	34316
21.66667	34481
21.67500	34637
21.68333	34783
21.69167	34917
21.70000	35042
21.70833	35154
21.71667	35252
21.72500	35337
21.73333	35405
21.74167	35462
21.75000	35505
21.75833	35537
21.76667	35558
21.77500	35566
21.78333	35562
21.79167	35546
21.80000	35517
21.80833	35477
21.81667	35424
21.82500	35358
21.83333	35281
21.84167	35189
21.85000	35087
21.85833	34968
21.86667	34839
21.87500	34696
21.88333	34541
21.89167	34378
21.90000	34202
21.90833	34021
21.91667	33829
21.92500	33629
21.93333	33421
21.94167	33201
21.95000	32977
21.95833	32741
21.96667	32502
21.97500	32256
21.98333	32003
21.99167	31747
22.00000	31480
22.00833	31212
22.01667	30935
22.02500	30653
22.03333	30370
22.04167	30077
22.05000	29790
22.05833	29495
22.06667	29204
22.07500	28911
22.08333	28613
22.09167	28318
22.10000	28015
22.10833	27719
22.11667	27421
22.12500	27125
22.13333	26832
22.14167	26536
22.15000	26249
22.15833	25959
22.16667	25678
22.17500	25399
22.18333	25121
22.19167	24850
22.20000	24575
22.20833	24309
22.21667	24045
22.22500	23785
22.23333	23533
22.24167	23282
22.25000	23042
22.25833	22802
22.26667	22571
22.27500	22345
22.28333	22123
22.29167	21909
22.30000	21694
22.30833	21489
22.31667	21286
22.32500	21089
22.33333	20901
22.34167	20715
22.35000	20538
22.35833	20363
22.36667	20194
22.37500	20031
22.38333	19871
22.39167	19721
22.40000	19574
22.40833	19437
22.41667	19305
22.42500	19179
22.43333	19059
22.44167	18944
22.45000	18835
22.45833	18728
22.46667	18626
22.47500	18529
22.48333	18434
22.49167	18346
22.50000	18260
22.50833	18180
22.51667	18102
22.52500	18029
22.53333	17960
22.54167	17895
22.55000	17834
22.55833	17775
22.56667	17719
22.57500	17665
22.58333	17613
22.59167	17566
22.60000	17523
22.60833	17483
22.61667	17447
22.62500	17413
22.63333	17381
22.64167	17350
22.65000	17322
22.65833	17295
22.66667	17272
22.67500	17251
22.68333	17233
22.69167	17219
22.70000	17208
22.70833	17199
22.71667	17191
22.72500	17184
22.73333	17177
22.74167	17170
22.75000	17165
22.75833	17161
22.76667	17159
22.77500	17160
22.78333	17163
22.79167	17167
22.80000	17172
22.80833	17176
22.81667	17180
22.82500	17183
22.83333	17187
22.84167	17191
22.85000	17195
22.85833	17202
22.86667	17210
22.87500	17219
22.88333	17230
22.89167	17242
22.90000	17255
22.90833	17268
22.91667	17282
22.92500	17295
22.93333	17309
22.94167	17322
22.95000	17334
22.95833	17345
22.96667	17356
22.97500	17369
22.98333	17382
22.99167	17396
23.00000	17410
23.00833	17424
23.01667	17438
23.02500	17452
23.03333	17467
23.04167	17482
23.05000	17496
23.05833	17508
23.06667	17521
23.07500	17535
23.08333	17552
23.09167	17570
23.10000	17590
23.10833	17609
23.11667	17628
23.12500	17645
23.13333	17661
23.14167	17677
23.15000	17693
23.15833	17708
23.16667	17724
23.17500	17740
23.18333	17758
23.19167	17775
23.20000	17792
23.20833	17808
23.21667	17823
23.22500	17837
23.23333	17851
23.24167	17867
23.25000	17883
23.25833	17902
23.26667	17920
23.27500	17939
23.28333	17958
23.29167	17978
23.30000	17999
23.30833	18020
23.31667	18041
23.32500	18061
23.33333	18079
23.34167	18096
23.35000	18113
23.35833	18132
23.36667	18152
23.37500	18172
23.38333	18193
23.39167	18214
23.40000	18235
23.40833	18256
23.41667	18279
23.42500	18303
23.43333	18327
23.44167	18350
23.45000	18373
23.45833	18395
23.46667	18417
23.47500	18438
23.48333	18459
23.49167	18480
23.50000	18501
23.50833	18522
23.51667	18542
23.52500	18563
23.53333	18584
23.54167	18605
23.55000	18626
23.55833	18648
23.56667	18668
23.57500	18686
23.58333	18702
23.59167	18717
23.60000	18731
23.60833	18744
23.61667	18760
23.62500	18776
23.63333	18793
23.64167	18809
23.65000	18823
23.65833	18836
23.66667	18847
23.67500	18857
23.68333	18865
23.69167	18871
23.70000	18875
23.70833	18879
23.71667	18881
23.72500	18882
23.73333	18883
23.74167	18882
23.75000	18879
23.75833	18875
23.76667	18869
23.77500	18863
23.78333	18856
23.79167	18846
23.80000	18835
23.80833	18822
23.81667	18807
23.82500	18790
23.83333	18772
23.84167	18752
23.85000	18732
23.85833	18711
23.86667	18690
23.87500	18668
23.88333	18642
23.89167	18615
23.90000	18584
23.90833	18552
23.91667	18518
23.92500	18482
23.93333	18444
23.94167	18401
23.95000	18358
23.95833	18312
23.96667	18267
23.97500	18221
23.98333	18174
23.99167	18125
24.00000	18072
24.00833	18017
24.01667	17961
24.02500	17904
24.03333	17847
24.04167	17788
24.05000	17730
24.05833	17670
24.06667	17609
24.07500	17546
24.08333	17481
24.09167	17418
24.10000	17354
24.10833	17292
24.11667	17229
24.12500	17166
24.13333	17100
24.14167	17031
24.15000	16963
24.15833	16894
24.16667	16826
24.17500	16759
24.18333	16691
24.19167	16624
24.20000	16555
24.20833	16488
24.21667	16420
24.22500	16352
24.23333	16285
24.24167	16216
24.25000	16149
24.25833	16081
24.26667	16013
24.27500	15944
24.28333	15875
24.29167	15809
24.30000	15744
24.30833	15681
24.31667	15618
24.32500	15556
24.33333	15493
24.34167	15427
24.35000	15361
24.35833	15294
24.36667	15229
24.37500	15166
24.38333	15103
24.39167	15041
24.40000	14978
24.40833	14916
24.41667	14853
24.42500	14790
24.43333	14730
24.44167	14670
24.45000	14613
24.45833	14554
24.46667	14494
24.47500	14434
24.48333	14372
24.49167	14312
24.50000	14252
24.50833	14193
24.51667	14135
24.52500	14075
24.53333	14016
24.54167	13953
24.55000	13891
24.55833	13828
24.56667	13765
24.57500	13702
24.58333	13638
24.59167	13575
24.60000	13510
24.60833	13447
24.61667	13383
24.62500	13318
24.63333	13252
24.64167	13183
24.65000	13115
24.65833	13045
24.66667	12976
24.67500	12907
24.68333	12838
24.69167	12769
24.70000	12696
24.70833	12624
24.71667	12551
24.72500	12478
24.73333	12406
24.74167	12334
24.75000	12262
24.75833	12188
24.76667	12113
24.77500	12036
24.78333	11956
24.79167	11879
24.80000	11799
24.80833	11721
24.81667	11642
24.82500	11563
24.83333	11484
24.84167	11404
24.85000	11326
24.85833	11246
24.86667	11167
24.87500	11086
24.88333	11005
24.89167	10925
24.90000	10843
24.90833	10763
24.91667	10682
24.92500	10600
24.93333	10520
24.94167	10439
24.95000	10360
24.95833	10281
24.96667	10203
24.97500	10125
24.98333	10046
24.99167	9969
25.00000	9891
25.00833	9815
25.01667	9741
25.02500	9668
25.03333	9597
25.04167	9524
25.05000	9452
25.05833	9377
25.06667	9304
25.07500	9232
25.08333	9161
25.09167	9094
25.10000	9028
25.10833	8965
25.11667	8902
25.12500	8838
25.13333	8774
25.14167	8710
25.15000	8647
25.15833	8585
25.16667	8524
25.17500	8466
25.18333	8408
25.19167	8353
25.20000	8300
25.20833	8249
25.21667	8199
25.22500	8151
25.23333	8104
25.24167	8057
25.25000	8012
25.25833	7968
25.26667	7924
25.27500	7882
25.28333	7840
25.29167	7801
25.30000	7761
25.30833	7724
25.31667	7688
25.32500	7652
25.33333	7617
25.34167	7583
25.35000	7549
25.35833	7514
25.36667	7479
25.37500	7445
25.38333	7412
25.39167	7382
25.40000	7355
25.40833	7329
25.41667	7304
25.42500	7280
25.43333	7257
25.44167	7234
25.45000	7213
25.45833	7193
25.46667	7174
25.47500	7155
25.48333	7135
25.49167	7115
25.50000	7095
25.50833	7076
25.51667	7059
25.52500	7043
25.53333	7029
25.54167	7016
25.55000	7002
25.55833	6988
25.56667	6974
25.57500	6959
25.58333	6943
25.59167	6927
25.60000	6912
25.60833	6898
25.61667	6887
25.62500	6877
25.63333	6869
25.64167	6861
25.65000	6853
25.65833	6843
25.66667	6832
25.67500	6822
25.68333	6812
25.69167	6803
25.70000	6794
25.70833	6785
25.71667	6773
25.72500	6762
25.73333	6750
25.74167	6738
25.75000	6727
25.75833	6717
25.76667	6706
25.77500	6695
25.78333	6683
25.79167	6672
25.80000	6660
25.80833	6649
25.81667	6638
25.82500	6625
25.83333	6611
25.84167	6596
25.85000	6581
25.85833	6567
25.86667	6555
25.87500	6543
25.88333	6531
25.89167	6519
25.90000	6506
25.90833	6494
25.91667	6482
25.92500	6471
25.93333	6459
25.94167	6446
25.95000	6432
25.95833	6417
25.96667	6402
25.97500	6387
25.98333	6373
25.99167	6358
26.00000	6343
26.00833	6329
26.01667	6316
26.02500	6302
26.03333	6288
26.04167	6272
26.05000	6256
26.05833	6238
26.06667	6221
26.07500	6205
26.08333	6191
26.09167	6177
26.10000	6163
26.10833	6150
26.11667	6137
26.12500	6125
26.13333	6111
26.14167	6097
26.15000	6081
26.15833	6063
26.16667	6045
26.17500	6028
26.18333	6012
26.19167	5997
26.20000	5984
26.20833	5973
26.21667	5961
26.22500	5949
26.23333	5935
26.24167	5920
26.25000	5905
26.25833	5890
26.26667	5877
26.27500	5864
26.28333	5851
26.29167	5840
26.30000	5828
26.30833	5818
26.31667	5808
26.32500	5798
26.33333	5787
26.34167	5776
26.35000	5767
26.35833	5758
26.36667	5751
26.37500	5745
26.38333	5740
26.39167	5736
26.40000	5731
26.40833	5727
26.41667	5723
26.42500	5718
26.43333	5713
26.44167	5708
26.45000	5703
26.45833	5699
26.46667	5697
26.47500	5696
26.48333	5697
26.49167	5698
26.50000	5698
26.50833	5697
26.51667	5696
26.52500	5694
26.53333	5693
26.54167	5692
26.55000	5692
26.55833	5694
26.56667	5697
26.57500	5699
26.58333	5701
26.59167	5703
26.60000	5705
26.60833	5708
26.61667	5713
26.62500	5718
26.63333	5724
26.64167	5730
26.65000	5734
26.65833	5739
26.66667	5743
26.67500	5747
26.68333	5752
26.69167	5757
26.70000	5763
26.70833	5769
26.71667	5776
26.72500	5783
26.73333	5789
26.74167	5796
26.75000	5803
26.75833	5810
26.76667	5819
26.77500	5827
26.78333	5835
26.79167	5843
26.80000	5850
26.80833	5857
26.81667	5864
26.82500	5872
26.83333	5881
26.84167	5890
26.85000	5899
26.85833	5908
26.86667	5915
26.87500	5919
26.88333	5923
26.89167	5927
26.90000	5931
26.90833	5936
26.91667	5942
26.92500	5948
26.93333	5955
26.94167	5961
26.95000	5965
26.95833	5968
26.96667	5969
26.97500	5970
26.98333	5971
26.99167	5974
27.00000	5977
27.00833	5980
27.01667	5981
27.02500	5980
27.03333	5978
27.04167	5976
27.05000	5975
27.05833	5976
27.06667	5979
27.07500	5981
27.08333	5981
27.09167	5979
27.10000	5976
27.10833	5973
27.11667	5970
27.12500	5969
27.13333	5967
27.14167	5963
27.15000	5958
27.15833	5953
27.16667	5949
27.17500	5944
27.18333	5939
27.19167	5933
27.20000	5926
27.20833	5919
27.21667	5913
27.22500	5908
27.23333	5903
27.24167	5899
27.25000	5894
27.25833	5888
27.26667	5883
27.27500	5878
27.28333	5872
27.29167	5865
27.30000	5856
27.30833	5846
27.31667	5837
27.32500	5829
27.33333	5822
27.34167	5817
27.35000	5812
27.35833	5807
27.36667	5801
27.37500	5795
27.38333	5789
27.39167	5783
27.40000	5776
27.40833	5769
27.41667	5761
27.42500	5753
27.43333	5745
27.44167	5739
27.45000	5733
27.45833	5728
27.46667	5722
27.47500	5717
27.48333	5711
27.49167	5706
27.50000	5702
27.50833	5699
27.51667	5697
27.52500	5697
27.53333	5695
27.54167	5692
27.55000	5688
27.55833	5682
27.56667	5677
27.57500	5673
27.58333	5670
27.59167	5669
27.60000	5669
27.60833	5669
27.61667	5670
27.62500	5670
27.63333	5670
27.64167	5671
27.65000	5673
27.65833	5676
27.66667	5679
27.67500	5680
27.68333	5679
27.69167	5678
27.70000	5678
27.70833	5680
27.71667	5683
27.72500	5687
27.73333	5691
27.74167	5696
27.75000	5701
27.75833	5707
27.76667	5713
27.77500	5720
27.78333	5726
27.79167	5732
27.80000	5738
27.80833	5744
27.81667	5751
27.82500	5757
27.83333	5765
27.84167	5775
27.85000	5786
27.85833	5798
27.86667	5810
27.87500	5824
27.88333	5837
27.89167	5849
27.90000	5861
27.90833	5871
27.91667	5880
27.92500	5888
27.93333	5896
27.94167	5904
27.95000	5913
27.95833	5922
27.96667	5932
27.97500	5942
27.98333	5954
27.99167	5966
28.00000	5980
28.00833	5995
28.01667	6011
28.02500	6027
28.03333	6041
28.04167	6052
28.05000	6060
28.05833	6068
28.06667	6078
28.07500	6090
28.08333	6104
28.09167	6118
28.10000	6131
28.10833	6143
28.11667	6152
28.12500	6161
28.13333	6170
28.14167	6181
28.15000	6194
28.15833	6208
28.16667	6222
28.17500	6234
28.18333	6245
28.19167	6255
28.20000	6265
28.20833	6276
28.21667	6290
28.22500	6304
28.23333	6317
28.24167	6330
28.25000	6344
28.25833	6354
28.26667	6362
28.27500	6367
28.28333	6373
28.29167	6380
28.30000	6389
28.30833	6398
28.31667	6407
28.32500	6416
28.33333	6425
28.34167	6434
28.35000	6442
28.35833	6451
28.36667	6461
28.37500	6469
28.38333	6477
28.39167	6484
28.40000	6491
28.40833	6498
28.41667	6505
28.42500	6514
28.43333	6523
28.44167	6534
28.45000	6545
28.45833	6555
28.46667	6564
28.47500	6573
28.48333	6581
28.49167	6589
28.50000	6598
28.50833	6607
28.51667	6615
28.52500	6622
28.53333	6629
28.54167	6637
28.55000	6645
28.55833	6655
28.56667	6664
28.57500	6673
28.58333	6682
28.59167	6691
28.60000	6700
28.60833	6709
28.61667	6719
28.62500	6730
28.63333	6742
28.64167	6754
28.65000	6765
28.65833	6776
28.66667	6786
28.67500	6795
28.68333	6804
28.69167	6814
28.70000	6824
28.70833	6835
28.71667	6846
28.72500	6858
28.73333	6869
28.74167	6880
28.75000	6891
28.75833	6902
28.76667	6914
28.77500	6927
28.78333	6942
28.79167	6958
28.80000	6976
28.80833	6993
28.81667	7008
28.82500	7023
28.83333	7037
28.84167	7050
28.85000	7064
28.85833	7078
28.86667	7094
28.87500	7111
28.88333	7129
28.89167	7147
28.90000	7165
28.90833	7182
28.91667	7198
28.92500	7214
28.93333	7229
28.94167	7246
28.95000	7264
28.95833	7282
28.96667	7302
28.97500	7324
28.98333	7347
28.99167	7370
29.00000	7393
29.00833	7414
29.01667	7435
29.02500	7455
29.03333	7477
29.04167	7501
29.05000	7526
29.05833	7553
29.06667	7581
29.07500	7608
29.08333	7636
29.09167	7663
29.10000	7692
29.10833	7721
29.11667	7751
29.12500	7781
29.13333	7811
29.14167	7840
29.15000	7869
29.15833	7898
29.16667	7929
29.17500	7964
29.18333	8002
29.19167	8042
29.20000	8086
29.20833	8128
29.21667	8170
29.22500	8209
29.23333	8246
29.24167	8282
29.25000	8320
29.25833	8362
29.26667	8408
29.27500	8457
29.28333	8511
29.29167	8563
29.30000	8616
29.30833	8667
29.31667	8720
29.32500	8773
29.33333	8828
29.34167	8888
29.35000	8948
29.35833	9013
29.36667	9080
29.37500	9150
29.38333	9223
29.39167	9296
29.40000	9372
29.40833	9448
29.41667	9526
29.42500	9607
29.43333	9690
29.44167	9778
29.45000	9868
29.45833	9963
29.46667	10061
29.47500	10163
29.48333	10268
29.49167	10376
29.50000	10491
29.50833	10608
29.51667	10730
29.52500	10856
29.53333	10985
29.54167	11119
29.55000	11256
29.55833	11403
29.56667	11554
29.57500	11713
29.58333	11880
29.59167	12049
29.60000	12227
29.60833	12407
29.61667	12596
29.62500	12791
29.63333	12992
29.64167	13207
29.65000	13425
29.65833	13657
29.66667	13893
29.67500	14137
29.68333	14391
29.69167	14649
29.70000	14922
29.70833	15199
29.71667	15491
29.72500	15794
29.73333	16104
29.74167	16432
29.75000	16761
29.75833	17108
29.76667	17462
29.77500	17827
29.78333	18208
29.79167	18592
29.80000	18995
29.80833	19401
29.81667	19823
29.82500	20256
29.83333	20696
29.84167	21158
29.85000	21620
29.85833	22104
29.86667	22592
29.87500	23090
29.88333	23605
29.89167	24121
29.90000	24660
29.90833	25196
29.91667	25747
29.92500	26306
29.93333	26865
29.94167	27443
29.95000	28017
29.95833	28611
29.96667	29206
29.97500	29807
29.98333	30421
29.99167	31027
30.00000	31652
30.00833	32267
30.01667	32893
30.02500	33522
30.03333	34145
30.04167	34783
30.05000	35406
30.05833	36043
30.06667	36671
30.07500	37296
30.08333	37926
30.09167	38538
30.10000	39159
30.10833	39761
30.11667	40361
30.12500	40953
30.13333	41526
30.14167	42100
30.15000	42650
30.15833	43201
30.16667	43736
30.17500	44258
30.18333	44775
30.19167	45267
30.20000	45757
30.20833	46221
30.21667	46671
30.22500	47103
30.23333	47507
30.24167	47899
30.25000	48262
30.25833	48613
30.26667	48942
30.27500	49251
30.28333	49545
30.29167	49811
30.30000	50060
30.30833	50280
30.31667	50478
30.32500	50653
30.33333	50802
30.34167	50931
30.35000	51033
30.35833	51112
30.36667	51167
30.37500	51196
30.38333	51201
30.39167	51180
30.40000	51133
30.40833	51065
30.41667	50973
30.42500	50861
30.43333	50729
30.44167	50572
30.45000	50396
30.45833	50194
30.46667	49974
30.47500	49731
30.48333	49465
30.49167	49185
30.50000	48879
30.50833	48563
30.51667	48225
30.52500	47871
30.53333	47503
30.54167	47111
30.55000	46714
30.55833	46297
30.56667	45874
30.57500	45439
30.58333	44988
30.59167	44536
30.60000	44064
30.60833	43592
30.61667	43105
30.62500	42610
30.63333	42110
30.64167	41591
30.65000	41077
30.65833	40547
30.66667	40021
30.67500	39493
30.68333	38957
30.69167	38428
30.70000	37885
30.70833	37350
30.71667	36806
30.72500	36261
30.73333	35723
30.74167	35177
30.75000	34646
30.75833	34110
30.76667	33583
30.77500	33058
30.78333	32528
30.79167	32010
30.80000	31483
30.80833	30972
30.81667	30462
30.82500	29958
30.83333	29466
30.84167	28968
30.85000	28486
30.85833	27999
30.86667	27521
30.87500	27051
30.88333	26582
30.89167	26132
30.90000	25679
30.90833	25244
30.91667	24812
30.92500	24386
30.93333	23972
30.94167	23556
30.95000	23156
30.95833	22756
30.96667	22368
30.97500	21989
30.98333	21615
30.99167	21255
31.00000	20894
31.00833	20546
31.01667	20199
31.02500	19858
31.03333	19528
31.04167	19198
31.05000	18883
31.05833	18570
31.06667	18269
31.07500	17977
31.08333	17689
31.09167	17414
31.10000	17139
31.10833	16876
31.11667	16617
31.12500	16364
31.13333	16119
31.14167	15874
31.15000	15639
31.15833	15406
31.16667	15181
31.17500	14962
31.18333	14747
31.19167	14541
31.20000	14337
31.20833	14142
31.21667	13949
31.22500	13761
31.23333	13579
31.24167	13397
31.25000	13224
31.25833	13053
31.26667	12888
31.27500	12729
31.28333	12572
31.29167	12422
31.30000	12274
31.30833	12131
31.31667	11991
31.32500	11854
31.33333	11723
31.34167	11594
31.35000	11471
31.35833	11351
31.36667	11234
31.37500	11119
31.38333	11004
31.39167	10894
31.40000	10784
31.40833	10679
31.41667	10575
31.42500	10473
31.43333	10376
31.44167	10279
31.45000	10187
31.45833	10097
31.46667	10010
31.47500	9927
31.48333	9845
31.49167	9767
31.50000	9689
31.50833	9613
31.51667	9539
31.52500	9466
31.53333	9394
31.54167	9321
31.55000	9250
31.55833	9177
31.56667	9106
31.57500	9039
31.58333	8974
31.59167	8914
31.60000	8855
31.60833	8798
31.61667	8741
31.62500	8685
31.63333	8629
31.64167	8573
31.65000	8519
31.65833	8464
31.66667	8412
31.67500	8362
31.68333	8313
31.69167	8267
31.70000	8223
31.70833	8183
31.71667	8143
31.72500	8104
31.73333	8065
31.74167	8025
31.75000	7987
31.75833	7949
31.76667	7912
31.77500	7877
31.78333	7844
31.79167	7812
31.80000	7781
31.80833	7752
31.81667	7725
31.82500	7698
31.83333	7675
31.84167	7653
31.85000	7633
31.85833	7613
31.86667	7593
31.87500	7576
31.88333	7561
31.89167	7549
31.90000	7542
31.90833	7537
31.91667	7534
31.92500	7533
31.93333	7532
31.94167	7530
31.95000	7529
31.95833	7529
31.96667	7532
31.97500	7539
31.98333	7551
31.99167	7567
32.00000	7586
32.00833	7607
32.01667	7631
32.02500	7656
32.03333	7684
32.04167	7715
32.05000	7748
32.05833	7784
32.06667	7822
32.07500	7864
32.08333	7910
32.09167	7960
32.10000	8015
32.10833	8073
32.11667	8136
32.12500	8202
32.13333	8272
32.14167	8348
32.15000	8426
32.15833	8509
32.16667	8595
32.17500	8684
32.18333	8778
32.19167	8875
32.20000	8981
32.20833	9091
32.21667	9209
32.22500	9334
32.23333	9463
32.24167	9599
32.25000	9737
32.25833	9884
32.26667	10036
32.27500	10195
32.28333	10363
32.29167	10535
32.30000	10718
32.30833	10905
32.31667	11101
32.32500	11306
32.33333	11519
32.34167	11746
32.35000	11977
32.35833	12222
32.36667	12473
32.37500	12732
32.38333	13002
32.39167	13276
32.40000	13566
32.40833	13861
32.41667	14172
32.42500	14496
32.43333	14827
32.44167	15177
32.45000	15531
32.45833	15905
32.46667	16287
32.47500	16683
32.48333	17097
32.49167	17517
32.50000	17960
32.50833	18407
32.51667	18876
32.52500	19358
32.53333	19850
32.54167	20367
32.55000	20886
32.55833	21431
32.56667	21983
32.57500	22550
32.58333	23138
32.59167	23729
32.60000	24349
32.60833	24972
32.61667	25619
32.62500	26281
32.63333	26952
32.64167	27651
32.65000	28350
32.65833	29080
32.66667	29816
32.67500	30567
32.68333	31339
32.69167	32106
32.70000	32903
32.70833	33694
32.71667	34505
32.72500	35327
32.73333	36150
32.74167	37001
32.75000	37841
32.75833	38708
32.76667	39570
32.77500	40436
32.78333	41315
32.79167	42181
32.80000	43072
32.80833	43947
32.81667	44836
32.82500	45727
32.83333	46608
32.84167	47505
32.85000	48378
32.85833	49261
32.86667	50127
32.87500	50983
32.88333	51839
32.89167	52670
32.90000	53512
32.90833	54327
32.91667	55139
32.92500	55938
32.93333	56712
32.94167	57485
32.95000	58223
32.95833	58955
32.96667	59659
32.97500	60342
32.98333	61010
32.99167	61641
33.00000	62259
33.00833	62838
33.01667	63393
33.02500	63921
33.03333	64417
33.04167	64895
33.05000	65334
33.05833	65749
33.06667	66128
33.07500	66474
33.08333	66792
33.09167	67071
33.10000	67324
33.10833	67539
33.11667	67720
33.12500	67867
33.13333	67975
33.14167	68050
33.15000	68089
33.15833	68092
33.16667	68061
33.17500	67992
33.18333	67888
33.19167	67752
33.20000	67581
33.20833	67383
33.21667	67152
33.22500	66891
33.23333	66600
33.24167	66272
33.25000	65920
33.25833	65530
33.26667	65118
33.27500	64679
33.28333	64210
33.29167	63725
33.30000	63203
33.30833	62668
33.31667	62103
33.32500	61517
33.33333	60915
33.34167	60281
33.35000	59641
33.35833	58967
33.36667	58283
33.37500	57583
33.38333	56862
33.39167	56143
33.40000	55397
33.40833	54655
33.41667	53895
33.42500	53125
33.43333	52357
33.44167	51564
33.45000	50783
33.45833	49980
33.46667	49180
33.47500	48375
33.48333	47557
33.49167	46753
33.50000	45931
33.50833	45128
33.51667	44321
33.52500	43518
33.53333	42729
33.54167	41925
33.55000	41141
33.55833	40342
33.56667	39554
33.57500	38771
33.58333	37987
33.59167	37226
33.60000	36456
33.60833	35711
33.61667	34967
33.62500	34232
33.63333	33515
33.64167	32793
33.65000	32097
33.65833	31396
33.66667	30713
33.67500	30039
33.68333	29367
33.69167	28718
33.70000	28065
33.70833	27435
33.71667	26811
33.72500	26197
33.73333	25600
33.74167	25000
33.75000	24423
33.75833	23846
33.76667	23287
33.77500	22741
33.78333	22202
33.79167	21686
33.80000	21170
33.80833	20674
33.81667	20181
33.82500	19697
33.83333	19228
33.84167	18759
33.85000	18312
33.85833	17867
33.86667	17436
33.87500	17015
33.88333	16596
33.89167	16194
33.90000	15791
33.90833	15407
33.91667	15029
33.92500	14661
33.93333	14307
33.94167	13955
33.95000	13621
33.95833	13290
33.96667	12969
33.97500	12656
33.98333	12344
33.99167	12044
34.00000	11744
34.00833	11458
34.01667	11178
34.02500	10906
34.03333	10646
34.04167	10387
34.05000	10140
34.05833	9895
34.06667	9657
34.07500	9424
34.08333	9194
34.09167	8974
34.10000	8756
34.10833	8548
34.11667	8343
34.12500	8144
34.13333	7950
34.14167	7756
34.15000	7571
34.15833	7387
34.16667	7210
34.17500	7041
34.18333	6876
34.19167	6720
34.20000	6565
34.20833	6416
34.21667	6269
34.22500	6125
34.23333	5986
34.24167	5848
34.25000	5715
34.25833	5582
34.26667	5454
34.27500	5330
34.28333	5207
34.29167	5090
34.30000	4975
34.30833	4865
34.31667	4755
34.32500	4649
34.33333	4546
34.34167	4445
34.35000	4349
34.35833	4255
34.36667	4165
34.37500	4077
34.38333	3991
34.39167	3909
34.40000	3827
34.40833	3748
34.41667	3670
34.42500	3594
34.43333	3519
34.44167	3445
34.45000	3376
34.45833	3308
34.46667	3243
34.47500	3181
34.48333	3119
34.49167	3059
34.50000	2998
34.50833	2939
34.51667	2880
34.52500	2822
34.53333	2768
34.54167	2714
34.55000	2664
34.55833	2614
34.56667	2567
34.57500	2522
34.58333	2477
34.59167	2435
34.60000	2391
34.60833	2347
34.61667	2301
34.62500	2255
34.63333	2212
34.64167	2169
34.65000	2130
34.65833	2094
34.66667	2060
34.67500	2026
34.68333	1993
34.69167	1961
34.70000	1930
34.70833	1900
34.71667	1869
34.72500	1838
34.73333	1808
34.74167	1778
34.75000	1750
34.75833	1725
34.76667	1701
34.77500	1678
34.78333	1654
34.79167	1632
34.80000	1610
34.80833	1588
34.81667	1565
34.82500	1543
34.83333	1523
34.84167	1504
34.85000	1486
34.85833	1469
34.86667	1452
34.87500	1436
34.88333	1419
34.89167	1404
34.90000	1389
34.90833	1375
34.91667	1360
34.92500	1346
34.93333	1333
34.94167	1321
34.95000	1310
34.95833	1299
34.96667	1289
34.97500	1280
34.98333	1271
34.99167	1263
35.00000	1255
35.00833	1246
35.01667	1235
35.02500	1223
35.03333	1212
35.04167	1200
35.05000	1190
35.05833	1181
35.06667	1174
35.07500	1168
35.08333	1164
35.09167	1160
35.10000	1157
35.10833	1153
35.11667	1148
35.12500	1142
35.13333	1136
35.14167	1130
35.15000	1124
35.15833	1119
35.16667	1115
35.17500	1112
35.18333	1108
35.19167	1103
35.20000	1095
35.20833	1086
35.21667	1076
35.22500	1067
35.23333	1060
35.24167	1055
35.25000	1050
35.25833	1045
35.26667	1041
35.27500	1037
35.28333	1033
35.29167	1029
35.30000	1025
35.30833	1019
35.31667	1013
35.32500	1007
35.33333	1000
35.34167	994
35.35000	986
35.35833	978
35.36667	970
35.37500	962
35.38333	954
35.39167	945
35.40000	935
35.40833	926
35.41667	915
35.42500	903
35.43333	891
35.44167	878
35.45000	867
35.45833	856
35.46667	845
35.47500	835
35.48333	824
35.49167	815
35.50000	807
35.50833	800
35.51667	794
35.52500	787
35.53333	779
35.54167	768
35.55000	758
35.55833	748
35.56667	740
35.57500	731
35.58333	723
35.59167	713
35.60000	702
35.60833	691
35.61667	681
35.62500	670
35.63333	658
35.64167	646
35.65000	635
35.65833	624
35.66667	612
35.67500	602
35.68333	593
35.69167	583
35.70000	571
35.70833	558
35.71667	546
35.72500	535
35.73333	524
35.74167	515
35.75000	506
35.75833	498
35.76667	489
35.77500	481
35.78333	474
35.79167	465
35.80000	454
35.80833	442
35.81667	430
35.82500	419
35.83333	411
35.84167	404
35.85000	397
35.85833	390
35.86667	383
35.87500	375
35.88333	367
35.89167	359
35.90000	353
35.90833	349
35.91667	344
35.92500	339
35.93333	333
35.94167	325
35.95000	317
35.95833	309
35.96667	301
35.97500	294
35.98333	289
35.99167	286
36.00000	283
36.00833	280
36.01667	276
36.02500	272
36.03333	267
36.04167	263
36.05000	260
36.05833	257
36.06667	255
36.07500	254
36.08333	251
36.09167	246
36.10000	241
36.10833	235
36.11667	230
36.12500	227
36.13333	224
36.14167	223
36.15000	222
36.15833	220
36.16667	217
36.17500	213
36.18333	209
36.19167	205
36.20000	202
36.20833	198
36.21667	196
36.22500	194
36.23333	193
36.24167	193
36.25000	194
36.25833	195
36.26667	197
36.27500	199
36.28333	202
36.29167	204
36.30000	203
36.30833	202
36.31667	201
36.32500	199
36.33333	198
36.34167	198
36.35000	199
36.35833	198
36.36667	197
36.37500	194
36.38333	192
36.39167	190
36.40000	189
36.40833	189
36.41667	190
36.42500	192
36.43333	194
36.44167	196
36.45000	197
36.45833	198
36.46667	199
36.47500	200
36.48333	200
36.49167	200
36.50000	199
36.50833	198
36.51667	198
36.52500	200
36.53333	202
36.54167	204
36.55000	206
36.55833	206
36.56667	206
36.57500	207
36.58333	209
36.59167	210
36.60000	211
36.60833	210
36.61667	211
36.62500	211
36.63333	213
36.64167	215
36.65000	217
36.65833	218
36.66667	218
36.67500	218
36.68333	219
36.69167	219
36.70000	219
36.70833	219
36.71667	220
36.72500	221
36.73333	222
36.74167	223
36.75000	224
36.75833	225
36.76667	227
36.77500	228
36.78333	230
36.79167	232
36.80000	232
36.80833	232
36.81667	233
36.82500	236
36.83333	240
36.84167	245
36.85000	248
36.85833	250
36.86667	252
36.87500	253
36.88333	255
36.89167	257
36.90000	258
36.90833	258
36.91667	259
36.92500	262
36.93333	265
36.94167	270
36.95000	274
36.95833	277
36.96667	279
36.97500	281
36.98333	283
36.99167	285
37.00000	286
37.00833	288
37.01667	291
37.02500	293
37.03333	295
37.04167	296
37.05000	298
37.05833	301
37.06667	305
37.07500	308
37.08333	309
37.09167	310
37.10000	311
37.10833	313
37.11667	316
37.12500	318
37.13333	320
37.14167	321
37.15000	321
37.15833	322
37.16667	322
37.17500	323
37.18333	323
37.19167	323
37.20000	323
37.20833	322
37.21667	321
37.22500	319
37.23333	318
37.24167	317
37.25000	317
37.25833	317
37.26667	318
37.27500	318
37.28333	318
37.29167	316
37.30000	314
37.30833	311
37.31667	308
37.32500	305
37.33333	301
37.34167	298
37.35000	294
37.35833	289
37.36667	284
37.37500	279
37.38333	275
37.39167	272
37.40000	271
37.40833	271
37.41667	270
37.42500	268
37.43333	264
37.44167	258
37.45000	251
37.45833	244
37.46667	237
37.47500	231
37.48333	225
37.49167	219
37.50000	212
37.50833	205
37.51667	198
37.52500	191
37.53333	185
37.54167	181
37.55000	177
37.55833	174
37.56667	170
37.57500	167
37.58333	164
37.59167	160
37.60000	156
37.60833	151
37.61667	146
37.62500	141
37.63333	138
37.64167	136
37.65000	136
37.65833	135
37.66667	134
37.67500	132
37.68333	130
37.69167	127
37.70000	125
37.70833	123
37.71667	119
37.72500	115
37.73333	110
37.74167	104
37.75000	100
37.75833	96
37.76667	94
37.77500	92
37.78333	91
37.79167	90
37.80000	90
37.80833	91
37.81667	93
37.82500	95
37.83333	96
37.84167	96
37.85000	96
37.85833	94
37.86667	91
37.87500	88
37.88333	84
37.89167	81
37.90000	78
37.90833	76
37.91667	74
37.92500	73
37.93333	74
37.94167	78
37.95000	83
37.95833	87
37.96667	90
37.97500	91
37.98333	88
37.99167	84
38.00000	80
38.00833	77
38.01667	74
38.02500	72
38.03333	69
38.04167	67
38.05000	66
38.05833	66
38.06667	67
38.07500	69
38.08333	70
38.09167	72
38.10000	73
38.10833	74
38.11667	76
38.12500	79
38.13333	80
38.14167	80
38.15000	78
38.15833	75
38.16667	71
38.17500	68
38.18333	66
38.19167	64
38.20000	61
38.20833	59
38.21667	56
38.22500	54
38.23333	52
38.24167	52
38.25000	54
38.25833	57
38.26667	59
38.27500	59
38.28333	58
38.29167	56
38.30000	53
38.30833	49
38.31667	44
38.32500	41
38.33333	38
38.34167	35
38.35000	33
38.35833	31
38.36667	30
38.37500	29
38.38333	28
38.39167	27
38.40000	28
38.40833	28
38.41667	25
38.42500	21
38.43333	17
38.44167	14
38.45000	12
38.45833	11
38.46667	11
38.47500	10
38.48333	7
38.49167	1
38.50000	-5
38.50833	-11
38.51667	-17
38.52500	-22
38.53333	-26
38.54167	-26
38.55000	-26
38.55833	-26
38.56667	-27
38.57500	-31
38.58333	-35
38.59167	-39
38.60000	-42
38.60833	-45
38.61667	-47
38.62500	-49
38.63333	-50
38.64167	-51
38.65000	-52
38.65833	-53
38.66667	-55
38.67500	-58
38.68333	-62
38.69167	-66
38.70000	-71
38.70833	-75
38.71667	-78
38.72500	-81
38.73333	-83
38.74167	-85
38.75000	-87
38.75833	-89
38.76667	-91
38.77500	-94
38.78333	-95
38.79167	-96
38.80000	-97
38.80833	-98
38.81667	-99
38.82500	-101
38.83333	-104
38.84167	-107
38.85000	-111
38.85833	-115
38.86667	-119
38.87500	-123
38.88333	-126
38.89167	-127
38.90000	-127
38.90833	-125
38.91667	-124
38.92500	-123
38.93333	-122
38.94167	-123
38.95000	-125
38.95833	-128
38.96667	-131
38.97500	-134
38.98333	-136
38.99167	-138
39.00000	-139
39.00833	-139
39.01667	-140
39.02500	-141
39.03333	-144
39.04167	-146
39.05000	-149
39.05833	-151
39.06667	-152
39.07500	-152
39.08333	-152
39.09167	-152
39.10000	-153
39.10833	-155
39.11667	-156
39.12500	-158
39.13333	-159
39.14167	-159
39.15000	-158
39.15833	-157
39.16667	-157
39.17500	-157
39.18333	-159
39.19167	-163
39.20000	-169
39.20833	-174
39.21667	-178
39.22500	-179
39.23333	-178
39.24167	-175
39.25000	-172
39.25833	-171
39.26667	-170
39.27500	-171
39.28333	-172
39.29167	-174
39.30000	-176
39.30833	-178
39.31667	-181
39.32500	-184
39.33333	-186
39.34167	-187
39.35000	-187
39.35833	-187
39.36667	-186
39.37500	-186
39.38333	-188
39.39167	-192
39.40000	-196
39.40833	-201
39.41667	-206
39.42500	-211
39.43333	-215
39.44167	-215
39.45000	-215
39.45833	-214
39.46667	-214
39.47500	-214
39.48333	-215
39.49167	-217
39.50000	-218
39.50833	-220
39.51667	-223
39.52500	-226
39.53333	-229
39.54167	-230
39.55000	-231
39.55833	-233
39.56667	-236
39.57500	-239
39.58333	-243
39.59167	-248
39.60000	-251
39.60833	-255
39.61667	-257
39.62500	-259
39.63333	-259
39.64167	-258
39.65000	-256
39.65833	-254
39.66667	-253
39.67500	-254
39.68333	-257
39.69167	-260
39.70000	-262
39.70833	-264
39.71667	-266
39.72500	-267
39.73333	-270
39.74167	-274
39.75000	-277
39.75833	-279
39.76667	-279
39.77500	-278
39.78333	-279
39.79167	-280
39.80000	-283
39.80833	-286
39.81667	-290
39.82500	-294
39.83333	-297
39.84167	-299
39.85000	-300
39.85833	-300
39.86667	-299
39.87500	-297
39.88333	-295
39.89167	-294
39.90000	-293
39.90833	-292
39.91667	-293
39.92500	-294
39.93333	-295
39.94167	-296
39.95000	-295
39.95833	-293
39.96667	-289
39.97500	-285
39.98333	-281
39.99167	-276
40.00000	-272
40.00833	-267
40.01667	-264
40.02500	-261
40.03333	-259
40.04167	-255
40.05000	-250
40.05833	-242
40.06667	-233
40.07500	-223
40.08333	-212
40.09167	-200
40.10000	-189
40.10833	-176
40.11667	-163
40.12500	-149
40.13333	-135
40.14167	-122
40.15000	-110
40.15833	-96
40.16667	-80
40.17500	-62
40.18333	-40
40.19167	-17
40.20000	9
40.20833	36
40.21667	64
40.22500	93
40.23333	123
40.24167	154
40.25000	186
40.25833	220
40.26667	256
40.27500	295
40.28333	337
40.29167	382
40.30000	432
40.30833	483
40.31667	537
40.32500	594
40.33333	653
40.34167	715
40.35000	778
40.35833	845
40.36667	914
40.37500	985
40.38333	1059
40.39167	1134
40.40000	1213
40.40833	1293
40.41667	1376
40.42500	1463
40.43333	1551
40.44167	1643
40.45000	1738
40.45833	1839
40.46667	1943
40.47500	2054
40.48333	2171
40.49167	2288
40.50000	2409
40.50833	2529
40.51667	2651
40.52500	2776
40.53333	2904
40.54167	3039
40.55000	3175
40.55833	3317
40.56667	3460
40.57500	3605
40.58333	3754
40.59167	3902
40.60000	4054
40.60833	4206
40.61667	4362
40.62500	4522
40.63333	4683
40.64167	4849
40.65000	5013
40.65833	5180
40.66667	5346
40.67500	5513
40.68333	5682
40.69167	5849
40.70000	6021
40.70833	6192
40.71667	6366
40.72500	6541
40.73333	6714
40.74167	6892
40.75000	7065
40.75833	7242
40.76667	7417
40.77500	7592
40.78333	7767
40.79167	7936
40.80000	8106
40.80833	8271
40.81667	8436
40.82500	8601
40.83333	8766
40.84167	8933
40.85000	9095
40.85833	9255
40.86667	9409
40.87500	9554
40.88333	9696
40.89167	9830
40.90000	9964
40.90833	10093
40.91667	10224
40.92500	10354
40.93333	10481
40.94167	10608
40.95000	10726
40.95833	10838
40.96667	10943
40.97500	11040
40.98333	11135
40.99167	11222
41.00000	11305
41.00833	11382
41.01667	11454
41.02500	11522
41.03333	11585
41.04167	11646
41.05000	11702
41.05833	11754
41.06667	11799
41.07500	11836
41.08333	11866
41.09167	11888
41.10000	11905
41.10833	11916
41.11667	11922
41.12500	11923
41.13333	11920
41.14167	11911
41.15000	11897
41.15833	11876
41.16667	11848
41.17500	11813
41.18333	11771
41.19167	11724
41.20000	11672
41.20833	11616
41.21667	11555
41.22500	11490
41.23333	11422
41.24167	11347
41.25000	11267
41.25833	11180
41.26667	11088
41.27500	10990
41.28333	10885
41.29167	10779
41.30000	10667
41.30833	10555
41.31667	10438
41.32500	10319
41.33333	10200
41.34167	10076
41.35000	9952
41.35833	9822
41.36667	9690
41.37500	9553
41.38333	9410
41.39167	9268
41.40000	9121
41.40833	8976
41.41667	8829
41.42500	8680
41.43333	8530
41.44167	8375
41.45000	8223
41.45833	8068
41.46667	7916
41.47500	7763
41.48333	7607
41.49167	7453
41.50000	7294
41.50833	7138
41.51667	6979
41.52500	6820
41.53333	6665
41.54167	6506
41.55000	6354
41.55833	6200
41.56667	6050
41.57500	5902
41.58333	5752
41.59167	5607
41.60000	5459
41.60833	5315
41.61667	5171
41.62500	5028
41.63333	4889
41.64167	4748
41.65000	4612
41.65833	4476
41.66667	4344
41.67500	4214
41.68333	4084
41.69167	3959
41.70000	3834
41.70833	3712
41.71667	3593
41.72500	3477
41.73333	3365
41.74167	3253
41.75000	3145
41.75833	3035
41.76667	2928
41.77500	2823
41.78333	2720
41.79167	2623
41.80000	2529
41.80833	2439
41.81667	2349
41.82500	2261
41.83333	2174
41.84167	2088
41.85000	2007
41.85833	1928
41.86667	1853
41.87500	1780
41.88333	1708
41.89167	1638
41.90000	1568
41.90833	1499
41.91667	1433
41.92500	1369
41.93333	1310
41.94167	1252
41.95000	1198
41.95833	1143
41.96667	1090
41.97500	1038
41.98333	987
41.99167	940
42.00000	894
42.00833	852
42.01667	810
42.02500	770
42.03333	732
42.04167	695
42.05000	660
42.05833	627
42.06667	594
42.07500	562
42.08333	529
42.09167	496
42.10000	462
42.10833	428
42.11667	396
42.12500	367
42.13333	340
42.14167	315
42.15000	292
42.15833	271
42.16667	251
42.17500	231
42.18333	211
42.19167	191
42.20000	169
42.20833	148
42.21667	127
42.22500	105
42.23333	85
42.24167	65
42.25000	47
42.25833	31
42.26667	17
42.27500	4
42.28333	-8
42.29167	-20
42.30000	-31
42.30833	-44
42.31667	-56
42.32500	-68
42.33333	-79
42.34167	-91
42.35000	-101
42.35833	-112
42.36667	-123
42.37500	-133
42.38333	-142
42.39167	-151
42.40000	-158
42.40833	-164
42.41667	-171
42.42500	-177
42.43333	-184
42.44167	-193
42.45000	-202
42.45833	-211
42.46667	-220
42.47500	-228
42.48333	-234
42.49167	-240
42.50000	-245
42.50833	-251
42.51667	-258
42.52500	-264
42.53333	-269
42.54167	-273
42.55000	-277
42.55833	-281
42.56667	-286
42.57500	-291
42.58333	-296
42.59167	-301
42.60000	-306
42.60833	-311
42.61667	-317
42.62500	-323
42.63333	-328
42.64167	-331
42.65000	-333
42.65833	-335
42.66667	-337
42.67500	-339
42.68333	-342
42.69167	-345
42.70000	-348
42.70833	-352
42.71667	-356
42.72500	-360
42.73333	-362
42.74167	-364
42.75000	-363
42.75833	-362
42.76667	-362
42.77500	-362
42.78333	-363
42.79167	-366
42.80000	-369
42.80833	-372
42.81667	-375
42.82500	-378
42.83333	-381
42.84167	-383
42.85000	-385
42.85833	-386
42.86667	-387
42.87500	-389
42.88333	-391
42.89167	-394
42.90000	-397
42.90833	-401
42.91667	-402
42.92500	-403
42.93333	-402
42.94167	-402
42.95000	-402
42.95833	-404
42.96667	-407
42.97500	-410
42.98333	-413
42.99167	-415
43.00000	-415
43.00833	-415
43.01667	-414
43.02500	-414
43.03333	-413
43.04167	-413
43.05000	-414
43.05833	-415
43.06667	-417
43.07500	-420
43.08333	-424
43.09167	-427
43.10000	-429
43.10833	-430
43.11667	-430
43.12500	-431
43.13333	-434
43.14167	-437
43.15000	-440
43.15833	-443
43.16667	-445
43.17500	-448
43.18333	-451
43.19167	-453
43.20000	-456
43.20833	-458
43.21667	-460
43.22500	-460
43.23333	-458
43.24167	-456
43.25000	-456
43.25833	-457
43.26667	-460
43.27500	-464
43.28333	-467
43.29167	-469
43.30000	-468
43.30833	-465
43.31667	-463
43.32500	-463
43.33333	-464
43.34167	-467
43.35000	-470
43.35833	-471
43.36667	-472
43.37500	-474
43.38333	-476
43.39167	-479
43.40000	-481
43.40833	-482
43.41667	-484
43.42500	-485
43.43333	-486
43.44167	-486
43.45000	-485
43.45833	-484
43.46667	-482
43.47500	-482
43.48333	-483
43.49167	-484
43.50000	-486
43.50833	-486
43.51667	-487
43.52500	-488
43.53333	-489
43.54167	-490
43.55000	-492
43.55833	-495
43.56667	-497
43.57500	-499
43.58333	-500
43.59167	-500
43.60000	-499
43.60833	-498
43.61667	-497
43.62500	-498
43.63333	-500
43.64167	-503
43.65000	-505
43.65833	-506
43.66667	-507
43.67500	-506
43.68333	-506
43.69167	-506
43.70000	-508
43.70833	-510
43.71667	-511
43.72500	-513
43.73333	-514
43.74167	-514
43.75000	-514
43.75833	-514
43.76667	-514
43.77500	-515
43.78333	-516
43.79167	-519
43.80000	-523
43.80833	-527
43.81667	-530
43.82500	-531
43.83333	-531
43.84167	-530
43.85000	-529
43.85833	-528
43.86667	-527
43.87500	-527
43.88333	-527
43.89167	-528
43.90000	-529
43.90833	-530
43.91667	-532
43.92500	-533
43.93333	-534
43.94167	-535
43.95000	-535
43.95833	-533
43.96667	-531
43.97500	-529
43.98333	-528
43.99167	-526
44.00000	-525
44.00833	-526
44.01667	-526
44.02500	-526
44.03333	-527
44.04167	-528
44.05000	-530
44.05833	-533
44.06667	-536
44.07500	-539
44.08333	-541
44.09167	-542
44.10000	-542
44.10833	-540
44.11667	-538
44.12500	-535
44.13333	-533
44.14167	-531
44.15000	-532
44.15833	-534
44.16667	-537
44.17500	-538
44.18333	-538
44.19167	-536
44.20000	-533
44.20833	-529
44.21667	-527
44.22500	-526
44.23333	-526
44.24167	-526
44.25000	-526
44.25833	-526
44.26667	-527
44.27500	-529
44.28333	-531
44.29167	-533
44.30000	-535
44.30833	-537
44.31667	-538
44.32500	-538
44.33333	-537
44.34167	-538
44.35000	-538
44.35833	-538
44.36667	-537
44.37500	-535
44.38333	-535
44.39167	-536
44.40000	-536
44.40833	-537
44.41667	-538
44.42500	-537
44.43333	-537
44.44167	-537
44.45000	-538
44.45833	-537
44.46667	-536
44.47500	-534
44.48333	-531
44.49167	-529
44.50000	-529
44.50833	-529
44.51667	-530
44.52500	-530
44.53333	-529
44.54167	-528
44.55000	-528
44.55833	-527
44.56667	-527
44.57500	-527
44.58333	-527
44.59167	-528
44.60000	-528
44.60833	-526
44.61667	-523
44.62500	-520
44.63333	-518
44.64167	-517
44.65000	-516
44.65833	-514
44.66667	-511
44.67500	-506
44.68333	-500
44.69167	-495
44.70000	-492
44.70833	-490
44.71667	-491
44.72500	-492
44.73333	-493
44.74167	-493
44.75000	-493
44.75833	-493
44.76667	-492
44.77500	-492
44.78333	-490
44.79167	-488
44.80000	-487
44.80833	-485
44.81667	-484
44.82500	-481
44.83333	-479
44.84167	-477
44.85000	-474
44.85833	-472
44.86667	-471
44.87500	-470
44.88333	-468
44.89167	-467
44.90000	-468
44.90833	-469
44.91667	-470
44.92500	-470
44.93333	-469
44.94167	-467
44.95000	-465
44.95833	-461
44.96667	-457
44.97500	-453
44.98333	-451
44.99167	-449
45.00000	-450
45.00833	-451
45.01667	-453
45.02500	-453
45.03333	-452
45.04167	-449
45.05000	-445
45.05833	-441
45.06667	-437
45.07500	-435
45.08333	-432
45.09167	-430
45.10000	-429
45.10833	-427
45.11667	-425
45.12500	-422
45.13333	-419
45.14167	-417
45.15000	-413
45.15833	-410
45.16667	-406
45.17500	-401
45.18333	-397
45.19167	-394
45.20000	-393
45.20833	-392
45.21667	-391
45.22500	-389
45.23333	-387
45.24167	-385
45.25000	-383
45.25833	-381
45.26667	-379
45.27500	-377
45.28333	-376
45.29167	-376
45.30000	-376
45.30833	-376
45.31667	-375
45.32500	-374
45.33333	-374
45.34167	-374
45.35000	-375
45.35833	-376
45.36667	-376
45.37500	-375
45.38333	-374
45.39167	-373
45.40000	-371
45.40833	-371
45.41667	-372
45.42500	-373
45.43333	-374
45.44167	-374
45.45000	-373
45.45833	-375
45.46667	-377
45.47500	-380
45.48333	-382
45.49167	-383
45.50000	-382
45.50833	-380
45.51667	-378
45.52500	-377
45.53333	-378
45.54167	-380
45.55000	-382
45.55833	-384
45.56667	-387
45.57500	-388
45.58333	-388
45.59167	-386
45.60000	-382
45.60833	-377
45.61667	-374
45.62500	-373
45.63333	-373
45.64167	-376
45.65000	-379
45.65833	-383
45.66667	-387
45.67500	-392
45.68333	-396
45.69167	-400
45.70000	-403
45.70833	-406
45.71667	-408
45.72500	-410
45.73333	-412
45.74167	-414
45.75000	-415
45.75833	-415
45.76667	-414
45.77500	-414
45.78333	-415
45.79167	-419
45.80000	-423
45.80833	-427
45.81667	-431
45.82500	-434
45.83333	-436
45.84167	-438
45.85000	-439
45.85833	-439
45.86667	-440
45.87500	-442
45.88333	-444
45.89167	-447
45.90000	-451
45.90833	-455
45.91667	-458
45.92500	-459
45.93333	-460
45.94167	-459
45.95000	-459
45.95833	-458
45.96667	-457
45.97500	-458
45.98333	-460
45.99167	-463
46.00000	-467
46.00833	-472
46.01667	-476
46.02500	-479
46.03333	-482
46.04167	-484
46.05000	-485
46.05833	-486
46.06667	-487
46.07500	-488
46.08333	-490
46.09167	-492
46.10000	-495
46.10833	-498
46.11667	-500
46.12500	-502
46.13333	-503
46.14167	-505
46.15000	-506
46.15833	-508
46.16667	-510
46.17500	-512
46.18333	-515
46.19167	-518
46.20000	-521
46.20833	-523
46.21667	-526
46.22500	-528
46.23333	-531
46.24167	-535
46.25000	-538
46.25833	-540
46.26667	-541
46.27500	-541
46.28333	-539
46.29167	-537
46.30000	-536
46.30833	-535
46.31667	-536
46.32500	-538
46.33333	-540
46.34167	-543
46.35000	-545
46.35833	-546
46.36667	-545
46.37500	-545
46.38333	-546
46.39167	-548
46.40000	-550
46.40833	-551
46.41667	-552
46.42500	-552
46.43333	-553
46.44167	-556
46.45000	-558
46.45833	-560
46.46667	-559
46.47500	-558
46.48333	-557
46.49167	-555
46.50000	-554
46.50833	-554
46.51667	-554
46.52500	-556
46.53333	-558
46.54167	-560
46.55000	-563
46.55833	-564
46.56667	-566
46.57500	-567
46.58333	-569
46.59167	-571
46.60000	-572
46.60833	-574
46.61667	-576
46.62500	-577
46.63333	-577
46.64167	-577
46.65000	-577
46.65833	-577
46.66667	-579
46.67500	-581
46.68333	-582
46.69167	-583
46.70000	-582
46.70833	-580
46.71667	-579
46.72500	-579
46.73333	-580
46.74167	-580
46.75000	-581
46.75833	-582
46.76667	-582
46.77500	-583
46.78333	-583
46.79167	-582
46.80000	-582
46.80833	-581
46.81667	-582
46.82500	-582
46.83333	-583
46.84167	-583
46.85000	-583
46.85833	-585
46.86667	-586
46.87500	-588
46.88333	-589
46.89167	-589
46.90000	-587
46.90833	-585
46.91667	-584
46.92500	-585
46.93333	-587
46.94167	-587
46.95000	-587
46.95833	-586
46.96667	-586
46.97500	-586
46.98333	-587
46.99167	-588
47.00000	-588
47.00833	-589
47.01667	-589
47.02500	-589
47.03333	-587
47.04167	-586
47.05000	-585
47.05833	-585
47.06667	-584
47.07500	-583
47.08333	-580
47.09167	-577
47.10000	-575
47.10833	-575
47.11667	-575
47.12500	-575
47.13333	-576
47.14167	-576
47.15000	-577
47.15833	-577
47.16667	-577
47.17500	-575
47.18333	-571
47.19167	-569
47.20000	-569
47.20833	-570
47.21667	-573
47.22500	-575
47.23333	-576
47.24167	-576
47.25000	-574
47.25833	-574
47.26667	-573
47.27500	-572
47.28333	-571
47.29167	-570
47.30000	-570
47.30833	-569
47.31667	-568
47.32500	-566
47.33333	-564
47.34167	-561
47.35000	-559
47.35833	-558
47.36667	-557
47.37500	-558
47.38333	-558
47.39167	-559
47.40000	-560
47.40833	-561
47.41667	-560
47.42500	-557
47.43333	-553
47.44167	-548
47.45000	-544
47.45833	-544
47.46667	-546
47.47500	-549
47.48333	-552
47.49167	-554
47.50000	-554
47.50833	-552
47.51667	-549
47.52500	-545
47.53333	-540
47.54167	-534
47.55000	-528
47.55833	-524
47.56667	-523
47.57500	-524
47.58333	-527
47.59167	-529
47.60000	-531
47.60833	-531
47.61667	-530
47.62500	-529
47.63333	-527
47.64167	-524
47.65000	-521
47.65833	-520
47.66667	-518
47.67500	-517
47.68333	-516
47.69167	-516
47.70000	-516
47.70833	-517
47.71667	-518
47.72500	-518
47.73333	-519
47.74167	-518
47.75000	-517
47.75833	-517
47.76667	-518
47.77500	-520
47.78333	-524
47.79167	-526
47.80000	-527
47.80833	-525
47.81667	-521
47.82500	-516
47.83333	-512
47.84167	-509
47.85000	-507
47.85833	-505
47.86667	-503
47.87500	-501
47.88333	-500
47.89167	-499
47.90000	-500
47.90833	-501
47.91667	-503
47.92500	-506
47.93333	-508
47.94167	-508
47.95000	-507
47.95833	-504
47.96667	-500
47.97500	-496
47.98333	-494
47.99167	-494
48.00000	-495
48.00833	-498
48.01667	-502
48.02500	-506
48.03333	-509
48.04167	-511
48.05000	-513
48.05833	-515
48.06667	-516
48.07500	-517
48.08333	-516
48.09167	-513
48.10000	-511
48.10833	-509
48.11667	-507
48.12500	-507
48.13333	-508
48.14167	-508
48.15000	-509
48.15833	-510
48.16667	-509
48.17500	-510
48.18333	-512
48.19167	-514
48.20000	-515
48.20833	-515
48.21667	-515
48.22500	-513
48.23333	-513
48.24167	-513
48.25000	-514
48.25833	-517
48.26667	-519
48.27500	-523
48.28333	-526
48.29167	-529
48.30000	-532
48.30833	-533
48.31667	-534
48.32500	-534
48.33333	-533
48.34167	-531
48.35000	-530
48.35833	-528
48.36667	-528
48.37500	-528
48.38333	-527
48.39167	-526
48.40000	-526
48.40833	-526
48.41667	-528
48.42500	-529
48.43333	-530
48.44167	-530
48.45000	-529
48.45833	-528
48.46667	-529
48.47500	-531
48.48333	-534
48.49167	-537
48.50000	-539
48.50833	-540
48.51667	-541
48.52500	-542
48.53333	-544
48.54167	-546
48.55000	-548
48.55833	-549
48.56667	-548
48.57500	-548
48.58333	-548
48.59167	-548
48.60000	-549
48.60833	-550
48.61667	-550
48.62500	-549
48.63333	-548
48.64167	-547
48.65000	-547
48.65833	-549
48.66667	-552
48.67500	-554
48.68333	-555
48.69167	-556
48.70000	-556
48.70833	-557
48.71667	-558
48.72500	-561
48.73333	-563
48.74167	-563
48.75000	-562
48.75833	-560
48.76667	-558
48.77500	-556
48.78333	-555
48.79167	-555
48.80000	-557
48.80833	-561
48.81667	-565
48.82500	-570
48.83333	-574
48.84167	-576
48.85000	-577
48.85833	-578
48.86667	-579
48.87500	-579
48.88333	-578
48.89167	-576
48.90000	-573
48.90833	-570
48.91667	-568
48.92500	-568
48.93333	-569
48.94167	-570
48.95000	-572
48.95833	-572
48.96667	-573
48.97500	-574
48.98333	-575
48.99167	-575
49.00000	-575
49.00833	-575
49.01667	-575
49.02500	-576
49.03333	-579
49.04167	-581
49.05000	-582
49.05833	-582
49.06667	-581
49.07500	-579
49.08333	-577
49.09167	-576
49.10000	-575
49.10833	-577
49.11667	-579
49.12500	-581
49.13333	-582
49.14167	-582
49.15000	-581
49.15833	-580
49.16667	-578
49.17500	-577
49.18333	-576
49.19167	-576
49.20000	-577
49.20833	-579
49.21667	-581
49.22500	-583
49.23333	-584
49.24167	-584
49.25000	-582
49.25833	-581
49.26667	-581
49.27500	-582
49.28333	-583
49.29167	-585
49.30000	-586
49.30833	-586
49.31667	-586
49.32500	-586
49.33333	-587
49.34167	-587
49.35000	-588
49.35833	-587
49.36667	-586
49.37500	-586
49.38333	-587
49.39167	-590
49.40000	-594
49.40833	-598
49.41667	-601
49.42500	-601
49.43333	-601
49.44167	-600
49.45000	-598
49.45833	-598
49.46667	-599
49.47500	-600
49.48333	-601
49.49167	-602
49.50000	-602
49.50833	-602
49.51667	-602
49.52500	-603
49.53333	-604
49.54167	-606
49.55000	-608
49.55833	-608
49.56667	-607
49.57500	-606
49.58333	-604
49.59167	-603
49.60000	-602
49.60833	-603
49.61667	-603
49.62500	-603
49.63333	-604
49.64167	-605
49.65000	-606
49.65833	-606
49.66667	-605
49.67500	-603
49.68333	-600
49.69167	-597
49.70000	-594
49.70833	-593
49.71667	-592
49.72500	-592
49.73333	-593
49.74167	-594
49.75000	-596
49.75833	-599
49.76667	-601
49.77500	-603
49.78333	-603
49.79167	-603
49.80000	-603
49.80833	-603
49.81667	-604
49.82500	-606
49.83333	-608
49.84167	-610
49.85000	-610
49.85833	-610
49.86667	-609
49.87500	-607
49.88333	-606
49.89167	-606
49.90000	-605
49.90833	-604
49.91667	-606
49.92500	-609
49.93333	-611
49.94167	-611
49.95000	-609
49.95833	-606
49.96667	-603
49.97500	-603
49.98333	-605
49.99167	-608
50.00000	-610
50.00833	-610
50.01667	-608
50.02500	-605
50.03333	-603
50.04167	-602
50.05000	-603
50.05833	-605
50.06667	-607
50.07500	-607
50.08333	-606
50.09167	-603
50.10000	-601
50.10833	-599
50.11667	-598
50.12500	-598
50.13333	-598
50.14167	-598
50.15000	-598
50.15833	-600
50.16667	-601
50.17500	-602
50.18333	-601
50.19167	-599
50.20000	-597
50.20833	-596
50.21667	-596
50.22500	-597
50.23333	-597
50.24167	-597
50.25000	-596
50.25833	-593
50.26667	-591
50.27500	-590
50.28333	-591
50.29167	-592
50.30000	-594
50.30833	-595
50.31667	-595
50.32500	-595
50.33333	-594
50.34167	-593
50.35000	-591
50.35833	-590
50.36667	-590
50.37500	-590
50.38333	-592
50.39167	-593
50.40000	-593
50.40833	-591
50.41667	-587
50.42500	-581
50.43333	-577
50.44167	-576
50.45000	-577
50.45833	-580
50.46667	-583
50.47500	-584
50.48333	-583
50.49167	-581
50.50000	-580
50.50833	-580
50.51667	-579
50.52500	-577
50.53333	-574
50.54167	-571
50.55000	-567
50.55833	-564
50.56667	-562
50.57500	-560
50.58333	-560
50.59167	-560
50.60000	-560
50.60833	-558
50.61667	-555
50.62500	-552
50.63333	-549
50.64167	-546
50.65000	-543
50.65833	-542
50.66667	-541
50.67500	-541
50.68333	-542
50.69167	-543
50.70000	-542
50.70833	-539
50.71667	-535
50.72500	-531
50.73333	-527
50.74167	-525
50.75000	-524
50.75833	-525
50.76667	-528
50.77500	-530
50.78333	-532
50.79167	-533
50.80000	-533
50.80833	-533
50.81667	-533
50.82500	-533
50.83333	-532
50.84167	-531
50.85000	-529
50.85833	-527
50.86667	-525
50.87500	-523
50.88333	-519
50.89167	-516
50.90000	-513
50.90833	-512
50.91667	-512
50.92500	-514
50.93333	-516
50.94167	-518
50.95000	-519
50.95833	-520
50.96667	-520
50.97500	-520
50.98333	-521
50.99167	-520
51.00000	-518
51.00833	-515
51.01667	-514
51.02500	-515
51.03333	-516
51.04167	-517
51.05000	-518
51.05833	-519
51.06667	-520
51.07500	-521
51.08333	-523
51.09167	-522
51.10000	-520
51.10833	-516
51.11667	-512
51.12500	-510
51.13333	-508
51.14167	-508
51.15000	-508
51.15833	-509
51.16667	-511
51.17500	-513
51.18333	-515
51.19167	-516
51.20000	-516
51.20833	-514
51.21667	-512
51.22500	-509
51.23333	-506
51.24167	-505
51.25000	-505
51.25833	-506
51.26667	-508
51.27500	-509
51.28333	-511
51.29167	-514
51.30000	-517
51.30833	-519
51.31667	-520
51.32500	-521
51.33333	-523
51.34167	-525
51.35000	-529
51.35833	-532
51.36667	-536
51.37500	-537
51.38333	-538
51.39167	-537
51.40000	-537
51.40833	-537
51.41667	-538
51.42500	-539
51.43333	-541
51.44167	-542
51.45000	-543
51.45833	-544
51.46667	-545
51.47500	-548
51.48333	-550
51.49167	-553
51.50000	-555
51.50833	-558
51.51667	-560
51.52500	-562
51.53333	-563
51.54167	-564
51.55000	-565
51.55833	-566
51.56667	-568
51.57500	-569
51.58333	-570
51.59167	-570
51.60000	-569
51.60833	-568
51.61667	-568
51.62500	-569
51.63333	-571
51.64167	-575
51.65000	-579
51.65833	-581
51.66667	-580
51.67500	-578
51.68333	-576
51.69167	-573
51.70000	-572
51.70833	-572
51.71667	-572
51.72500	-571
51.73333	-570
51.74167	-570
51.75000	-571
51.75833	-572
51.76667	-573
51.77500	-574
51.78333	-575
51.79167	-577
51.80000	-579
51.80833	-582
51.81667	-585
51.82500	-587
51.83333	-589
51.84167	-591
51.85000	-593
51.85833	-594
51.86667	-594
51.87500	-594
51.88333	-593
51.89167	-591
51.90000	-589
51.90833	-588
51.91667	-588
51.92500	-589
51.93333	-591
51.94167	-593
51.95000	-595
51.95833	-596
51.96667	-596
51.97500	-597
51.98333	-599
51.99167	-601
52.00000	-604
52.00833	-605
52.01667	-606
52.02500	-605
52.03333	-604
52.04167	-603
52.05000	-604
52.05833	-605
52.06667	-606
52.07500	-607
52.08333	-606
52.09167	-606
52.10000	-604
52.10833	-603
52.11667	-602
52.12500	-603
52.13333	-604
52.14167	-605
52.15000	-607
52.15833	-608
52.16667	-609
52.17500	-610
52.18333	-611
52.19167	-612
52.20000	-612
52.20833	-612
52.21667	-612
52.22500	-612
52.23333	-610
52.24167	-607
52.25000	-604
52.25833	-603
52.26667	-604
52.27500	-606
52.28333	-610
52.29167	-613
52.30000	-614
52.30833	-612
52.31667	-610
52.32500	-606
52.33333	-604
52.34167	-603
52.35000	-603
52.35833	-604
52.36667	-605
52.37500	-607
52.38333	-607
52.39167	-608
52.40000	-608
52.40833	-609
52.41667	-611
52.42500	-612
52.43333	-613
52.44167	-612
52.45000	-611
52.45833	-609
52.46667	-608
52.47500	-607
52.48333	-607
52.49167	-607
52.50000	-609
52.50833	-612
52.51667	-614
52.52500	-616
52.53333	-615
52.54167	-613
52.55000	-611
52.55833	-610
52.56667	-610
52.57500	-610
52.58333	-610
52.59167	-610
52.60000	-609
52.60833	-608
52.61667	-607
52.62500	-607
52.63333	-608
52.64167	-608
52.65000	-607
52.65833	-606
52.66667	-605
52.67500	-605
52.68333	-606
52.69167	-607
52.70000	-609
52.70833	-611
52.71667	-613
52.72500	-615
52.73333	-617
52.74167	-618
52.75000	-619
52.75833	-618
52.76667	-617
52.77500	-614
52.78333	-612
52.79167	-610
52.80000	-610
52.80833	-610
52.81667	-611
52.82500	-612
52.83333	-613
52.84167	-613
52.85000	-612
52.85833	-612
52.86667	-612
52.87500	-612
52.88333	-610
52.89167	-609
52.90000	-608
52.90833	-608
52.91667	-609
52.92500	-612
52.93333	-614
52.94167	-616
52.95000	-617
52.95833	-617
52.96667	-615
52.97500	-610
52.98333	-604
52.99167	-599
53.00000	-595
53.00833	-593
53.01667	-594
53.02500	-597
53.03333	-600
53.04167	-602
53.05000	-603
53.05833	-602
53.06667	-600
53.07500	-598
53.08333	-596
53.09167	-594
53.10000	-592
53.10833	-591
53.11667	-590
53.12500	-589
53.13333	-588
53.14167	-590
53.15000	-592
53.15833	-595
53.16667	-598
53.17500	-600
53.18333	-601
53.19167	-602
53.20000	-601
53.20833	-598
53.21667	-597
53.22500	-595
53.23333	-595
53.24167	-596
53.25000	-597
53.25833	-597
53.26667	-594
53.27500	-590
53.28333	-584
53.29167	-579
53.30000	-575
53.30833	-573
53.31667	-571
53.32500	-571
53.33333	-570
53.34167	-569
53.35000	-567
53.35833	-566
53.36667	-565
53.37500	-563
53.38333	-561
53.39167	-558
53.40000	-555
53.40833	-551
53.41667	-547
53.42500	-542
53.43333	-537
53.44167	-533
53.45000	-530
53.45833	-527
53.46667	-524
53.47500	-520
53.48333	-517
53.49167	-513
53.50000	-509
53.50833	-503
53.51667	-496
53.52500	-488
53.53333	-480
53.54167	-472
53.55000	-464
53.55833	-456
53.56667	-447
53.57500	-438
53.58333	-429
53.59167	-420
53.60000	-411
53.60833	-403
53.61667	-394
53.62500	-384
53.63333	-374
53.64167	-361
53.65000	-348
53.65833	-335
53.66667	-323
53.67500	-309
53.68333	-294
53.69167	-279
53.70000	-264
53.70833	-248
53.71667	-232
53.72500	-214
53.73333	-195
53.74167	-173
53.75000	-151
53.75833	-128
53.76667	-105
53.77500	-84
53.78333	-63
53.79167	-41
53.80000	-16
53.80833	10
53.81667	39
53.82500	69
53.83333	100
53.84167	131
53.85000	161
53.85833	192
53.86667	222
53.87500	255
53.88333	290
53.89167	327
53.90000	366
53.90833	404
53.91667	443
53.92500	481
53.93333	522
53.94167	565
53.95000	610
53.95833	659
53.96667	709
53.97500	761
53.98333	815
53.99167	868
54.00000	923
54.00833	977
54.01667	1033
54.02500	1089
54.03333	1148
54.04167	1211
54.05000	1275
54.05833	1342
54.06667	1410
54.07500	1478
54.08333	1548
54.09167	1619
54.10000	1694
54.10833	1771
54.11667	1850
54.12500	1931
54.13333	2013
54.14167	2099
54.15000	2184
54.15833	2273
54.16667	2363
54.17500	2452
54.18333	2543
54.19167	2634
54.20000	2731
54.20833	2829
54.21667	2932
54.22500	3040
54.23333	3148
54.24167	3260
54.25000	3371
54.25833	3483
54.26667	3596
54.27500	3709
54.28333	3828
54.29167	3946
54.30000	4070
54.30833	4195
54.31667	4321
54.32500	4450
54.33333	4579
54.34167	4713
54.35000	4848
54.35833	4987
54.36667	5127
54.37500	5268
54.38333	5412
54.39167	5555
54.40000	5702
54.40833	5849
54.41667	6000
54.42500	6153
54.43333	6304
54.44167	6460
54.45000	6614
54.45833	6773
54.46667	6934
54.47500	7096
54.48333	7263
54.49167	7427
54.50000	7596
54.50833	7765
54.51667	7938
54.52500	8114
54.53333	8290
54.54167	8469
54.55000	8645
54.55833	8824
54.56667	9002
54.57500	9181
54.58333	9364
54.59167	9544
54.60000	9728
54.60833	9910
54.61667	10093
54.62500	10279
54.63333	10463
54.64167	10653
54.65000	10840
54.65833	11031
54.66667	11221
54.67500	11411
54.68333	11604
54.69167	11794
54.70000	11988
54.70833	12180
54.71667	12372
54.72500	12567
54.73333	12758
54.74167	12954
54.75000	13146
54.75833	13340
54.76667	13532
54.77500	13722
54.78333	13913
54.79167	14099
54.80000	14290
54.80833	14478
54.81667	14665
54.82500	14853
54.83333	15035
54.84167	15221
54.85000	15401
54.85833	15585
54.86667	15768
54.87500	15949
54.88333	16131
54.89167	16309
54.90000	16487
54.90833	16661
54.91667	16835
54.92500	17008
54.93333	17178
54.94167	17352
54.95000	17522
54.95833	17692
54.96667	17860
54.97500	18023
54.98333	18186
54.99167	18342
55.00000	18499
55.00833	18650
55.01667	18801
55.02500	18952
55.03333	19098
55.04167	19247
55.05000	19391
55.05833	19534
55.06667	19673
55.07500	19808
55.08333	19942
55.09167	20070
55.10000	20199
55.10833	20324
55.11667	20447
55.12500	20569
55.13333	20686
55.14167	20803
55.15000	20915
55.15833	21026
55.16667	21133
55.17500	21237
55.18333	21341
55.19167	21439
55.20000	21535
55.20833	21626
55.21667	21713
55.22500	21796
55.23333	21876
55.24167	21954
55.25000	22028
55.25833	22100
55.26667	22170
55.27500	22236
55.28333	22301
55.29167	22362
55.30000	22423
55.30833	22480
55.31667	22534
55.32500	22584
55.33333	22631
55.34167	22674
55.35000	22714
55.35833	22750
55.36667	22784
55.37500	22814
55.38333	22841
55.39167	22864
55.40000	22885
55.40833	22904
55.41667	22921
55.42500	22935
55.43333	22945
55.44167	22952
55.45000	22954
55.45833	22953
55.46667	22947
55.47500	22940
55.48333	22930
55.49167	22920
55.50000	22908
55.50833	22894
55.51667	22878
55.52500	22859
55.53333	22838
55.54167	22813
55.55000	22786
55.55833	22755
55.56667	22722
55.57500	22687
55.58333	22651
55.59167	22614
55.60000	22573
55.60833	22531
55.61667	22484
55.62500	22434
55.63333	22382
55.64167	22325
55.65000	22268
55.65833	22208
55.66667	22148
55.67500	22087
55.68333	22025
55.69167	21963
55.70000	21898
55.70833	21832
55.71667	21763
55.72500	21691
55.73333	21617
55.74167	21540
55.75000	21462
55.75833	21381
55.76667	21298
55.77500	21214
55.78333	21126
55.79167	21040
55.80000	20951
55.80833	20863
55.81667	20774
55.82500	20684
55.83333	20594
55.84167	20502
55.85000	20411
55.85833	20319
55.86667	20226
55.87500	20130
55.88333	20031
55.89167	19931
55.90000	19828
55.90833	19726
55.91667	19623
55.92500	19518
55.93333	19414
55.94167	19306
55.95000	19201
55.95833	19094
55.96667	18988
55.97500	18883
55.98333	18777
55.99167	18673
56.00000	18565
56.00833	18457
56.01667	18347
56.02500	18236
56.03333	18126
56.04167	18015
56.05000	17907
56.05833	17795
56.06667	17683
56.07500	17570
56.08333	17453
56.09167	17341
56.10000	17229
56.10833	17119
56.11667	17007
56.12500	16893
56.13333	16780
56.14167	16664
56.15000	16551
56.15833	16439
56.16667	16327
56.17500	16217
56.18333	16105
56.19167	15995
56.20000	15883
56.20833	15772
56.21667	15661
56.22500	15550
56.23333	15440
56.24167	15327
56.25000	15216
56.25833	15101
56.26667	14987
56.27500	14874
56.28333	14760
56.29167	14650
56.30000	14537
56.30833	14427
56.31667	14318
56.32500	14208
56.33333	14102
56.34167	13993
56.35000	13887
56.35833	13779
56.36667	13671
56.37500	13565
56.38333	13460
56.39167	13358
56.40000	13254
56.40833	13151
56.41667	13047
56.42500	12941
56.43333	12836
56.44167	12729
56.45000	12625
56.45833	12521
56.46667	12419
56.47500	12318
56.48333	12216
56.49167	12117
56.50000	12015
56.50833	11915
56.51667	11817
56.52500	11719
56.53333	11624
56.54167	11528
56.55000	11435
56.55833	11342
56.56667	11248
56.57500	11156
56.58333	11061
56.59167	10968
56.60000	10873
56.60833	10779
56.61667	10685
56.62500	10592
56.63333	10500
56.64167	10408
56.65000	10319
56.65833	10228
56.66667	10140
56.67500	10054
56.68333	9969
56.69167	9887
56.70000	9804
56.70833	9723
56.71667	9640
56.72500	9554
56.73333	9470
56.74167	9383
56.75000	9299
56.75833	9216
56.76667	9135
56.77500	9056
56.78333	8976
56.79167	8898
56.80000	8819
56.80833	8742
56.81667	8666
56.82500	8591
56.83333	8517
56.84167	8441
56.85000	8367
56.85833	8292
56.86667	8217
56.87500	8143
56.88333	8068
56.89167	7997
56.90000	7924
56.90833	7853
56.91667	7782
56.92500	7711
56.93333	7641
56.94167	7569
56.95000	7500
56.95833	7432
56.96667	7365
56.97500	7300
56.98333	7236
56.99167	7174
57.00000	7112
57.00833	7050
57.01667	6988
57.02500	6924
57.03333	6861
57.04167	6796
57.05000	6734
57.05833	6675
57.06667	6617
57.07500	6561
57.08333	6505
57.09167	6450
57.10000	6392
57.10833	6334
57.11667	6276
57.12500	6218
57.13333	6162
57.14167	6106
57.15000	6052
57.15833	5998
57.16667	5944
57.17500	5891
57.18333	5836
57.19167	5783
57.20000	5729
57.20833	5675
57.21667	5623
57.22500	5571
57.23333	5523
57.24167	5475
57.25000	5430
57.25833	5382
57.26667	5334
57.27500	5285
57.28333	5234
57.29167	5185
57.30000	5137
57.30833	5091
57.31667	5045
57.32500	4999
57.33333	4954
57.34167	4910
57.35000	4868
57.35833	4827
57.36667	4787
57.37500	4747
57.38333	4705
57.39167	4664
57.40000	4621
57.40833	4578
57.41667	4535
57.42500	4491
57.43333	4447
57.44167	4403
57.45000	4362
57.45833	4322
57.46667	4284
57.47500	4247
57.48333	4209
57.49167	4172
57.50000	4134
57.50833	4097
57.51667	4062
57.52500	4027
57.53333	3993
57.54167	3959
57.55000	3925
57.55833	3889
57.56667	3853
57.57500	3818
57.58333	3782
57.59167	3748
57.60000	3714
57.60833	3682
57.61667	3651
57.62500	3619
57.63333	3587
57.64167	3552
57.65000	3519
57.65833	3485
57.66667	3452
57.67500	3420
57.68333	3389
57.69167	3360
57.70000	3331
57.70833	3303
57.71667	3276
57.72500	3247
57.73333	3218
57.74167	3187
57.75000	3157
57.75833	3127
57.76667	3098
57.77500	3070
57.78333	3043
57.79167	3018
57.80000	2992
57.80833	2965
57.81667	2936
57.82500	2907
57.83333	2878
57.84167	2852
57.85000	2827
57.85833	2805
57.86667	2782
57.87500	2758
57.88333	2733
57.89167	2708
57.90000	2683
57.90833	2658
57.91667	2633
57.92500	2608
57.93333	2583
57.94167	2557
57.95000	2533
57.95833	2510
57.96667	2489
57.97500	2470
57.98333	2450
57.99167	2430
58.00000	2409
58.00833	2387
58.01667	2367
58.02500	2346
58.03333	2326
58.04167	2306
58.05000	2287
58.05833	2267
58.06667	2247
58.07500	2226
58.08333	2205
58.09167	2183
58.10000	2162
58.10833	2142
58.11667	2125
58.12500	2108
58.13333	2091
58.14167	2073
58.15000	2055
58.15833	2036
58.16667	2017
58.17500	1999
58.18333	1981
58.19167	1964
58.20000	1946
58.20833	1929
58.21667	1911
58.22500	1892
58.23333	1874
58.24167	1856
58.25000	1837
58.25833	1819
58.26667	1801
58.27500	1784
58.28333	1768
58.29167	1752
58.30000	1737
58.30833	1722
58.31667	1706
58.32500	1691
58.33333	1675
58.34167	1658
58.35000	1642
58.35833	1626
58.36667	1611
58.37500	1597
58.38333	1583
58.39167	1571
58.40000	1558
58.40833	1544
58.41667	1530
58.42500	1515
58.43333	1500
58.44167	1485
58.45000	1471
58.45833	1457
58.46667	1445
58.47500	1433
58.48333	1422
58.49167	1411
58.50000	1399
58.50833	1386
58.51667	1372
58.52500	1357
58.53333	1343
58.54167	1329
58.55000	1316
58.55833	1305
58.56667	1294
58.57500	1283
58.58333	1272
58.59167	1261
58.60000	1249
58.60833	1237
58.61667	1225
58.62500	1212
58.63333	1200
58.64167	1188
58.65000	1177
58.65833	1165
58.66667	1154
58.67500	1142
58.68333	1130
58.69167	1118
58.70000	1107
58.70833	1097
58.71667	1088
58.72500	1079
58.73333	1070
58.74167	1061
58.75000	1052
58.75833	1043
58.76667	1034
58.77500	1025
58.78333	1017
58.79167	1008
58.80000	999
58.80833	990
58.81667	981
58.82500	973
58.83333	964
58.84167	955
58.85000	946
58.85833	937
58.86667	927
58.87500	918
58.88333	910
58.89167	901
58.90000	890
58.90833	879
58.91667	868
58.92500	858
58.93333	849
58.94167	842
58.95000	835
58.95833	828
58.96667	820
58.97500	811
58.98333	801
58.99167	791
59.00000	781
59.00833	772
59.01667	764
59.02500	758
59.03333	753
59.04167	751
59.05000	748
59.05833	742
59.06667	733
59.07500	722
59.08333	710
59.09167	700
59.10000	691
59.10833	684
59.11667	676
59.12500	667
59.13333	659
59.14167	650
59.15000	643
59.15833	637
59.16667	633
59.17500	628
59.18333	623
59.19167	617
59.20000	609
59.20833	600
59.21667	592
59.22500	585
59.23333	578
59.24167	573
59.25000	568
59.25833	563
59.26667	557
59.27500	550
59.28333	543
59.29167	537
59.30000	531
59.30833	527
59.31667	522
59.32500	516
59.33333	509
59.34167	501
59.35000	494
59.35833	488
59.36667	484
59.37500	480
59.38333	477
59.39167	472
59.40000	467
59.40833	459
59.41667	451
59.42500	443
59.43333	437
59.44167	432
59.45000	428
59.45833	424
59.46667	419
59.47500	414
59.48333	408
59.49167	403
59.50000	396
59.50833	390
59.51667	383
59.52500	378
59.53333	373
59.54167	368
59.55000	363
59.55833	358
59.56667	352
59.57500	345
59.58333	339
59.59167	333
59.60000	328
59.60833	323
59.61667	319
59.62500	316
59.63333	313
59.64167	310
59.65000	307
59.65833	303
59.66667	298
59.67500	291
59.68333	283
59.69167	276
59.70000	268
59.70833	262
59.71667	257
59.72500	254
59.73333	251
59.74167	250
59.75000	249
59.75833	247
59.76667	243
59.77500	239
59.78333	234
59.79167	229
59.80000	224
59.80833	220
59.81667	216
59.82500	212
59.83333	209
59.84167	206
59.85000	203
59.85833	200
59.86667	196
59.87500	191
59.88333	185
59.89167	179
59.90000	173
59.90833	168
59.91667	163
59.92500	158
59.93333	153
59.94167	147
59.95000	142
59.95833	139
59.96667	138
59.97500	138
59.98333	138
59.99167	139
60.00000	139
