# Supplementary material for: How J-chain ensures the assembly of immunoglobulin IgM pentamers
Source: EMBO J. 2024 Dec 4;44(2):505–33. doi: 10.1038/s44318-024-00317-9 (PMC11729874; doi:10.1038/s44318-024-00317-9)
Supplement: Supplementary file 5 — Source data Fig. 3 [file 44318_2024_317_MOESM5_ESM.zip › Figure 3/3B/repeat 1 Cu4 + JC/20231115 Cu4tp_JC_WT_7h_1.txt]

[Header]
Application Name	LCsolution
Version	1.25
Data File Name	D:\Xenia\JC Oligomerisation kinetics\20231115 Cu4tp_JC_WT_7h_1.lcd
Output Date	16.11.2023
Output Time	11:16:40

[Configuration]
# of Detectors	2
Detector ID	Detector A	Detector B
Detector Name	Detector A	Detector B
# of Channels	2	1

[LC Chromatogram(Detector A-Ch1)]
Interval(msec)	500
# of Points	7201
Start Time(min)	0.000
End Time(min)	60.000
Intensity Units	mV
Intensity Multiplier	0.001
Wavelength(nm)	280
R.Time (min)	Intensity
0.00000	8
0.00833	8
0.01667	-2
0.02500	-5
0.03333	-8
0.04167	-9
0.05000	-8
0.05833	-8
0.06667	-7
0.07500	-8
0.08333	-9
0.09167	-12
0.10000	-16
0.10833	-18
0.11667	-19
0.12500	-18
0.13333	-14
0.14167	-10
0.15000	-5
0.15833	-2
0.16667	-0
0.17500	-0
0.18333	-0
0.19167	0
0.20000	-0
0.20833	-1
0.21667	-4
0.22500	-8
0.23333	-12
0.24167	-15
0.25000	-16
0.25833	-14
0.26667	-11
0.27500	-8
0.28333	-6
0.29167	-7
0.30000	-8
0.30833	-11
0.31667	-14
0.32500	-16
0.33333	-17
0.34167	-16
0.35000	-14
0.35833	-12
0.36667	-10
0.37500	-9
0.38333	-11
0.39167	-13
0.40000	-17
0.40833	-20
0.41667	-23
0.42500	-27
0.43333	-30
0.44167	-31
0.45000	-31
0.45833	-29
0.46667	-27
0.47500	-23
0.48333	-20
0.49167	-16
0.50000	-13
0.50833	-10
0.51667	-8
0.52500	-8
0.53333	-9
0.54167	-12
0.55000	-15
0.55833	-17
0.56667	-18
0.57500	-18
0.58333	-18
0.59167	-19
0.60000	-21
0.60833	-24
0.61667	-26
0.62500	-27
0.63333	-26
0.64167	-25
0.65000	-24
0.65833	-23
0.66667	-23
0.67500	-24
0.68333	-24
0.69167	-23
0.70000	-23
0.70833	-25
0.71667	-27
0.72500	-27
0.73333	-26
0.74167	-25
0.75000	-23
0.75833	-22
0.76667	-22
0.77500	-23
0.78333	-24
0.79167	-24
0.80000	-24
0.80833	-25
0.81667	-26
0.82500	-26
0.83333	-24
0.84167	-24
0.85000	-25
0.85833	-27
0.86667	-30
0.87500	-32
0.88333	-31
0.89167	-29
0.90000	-26
0.90833	-25
0.91667	-25
0.92500	-26
0.93333	-28
0.94167	-30
0.95000	-33
0.95833	-36
0.96667	-36
0.97500	-33
0.98333	-29
0.99167	-24
1.00000	-20
1.00833	-19
1.01667	-19
1.02500	-20
1.03333	-23
1.04167	-27
1.05000	-32
1.05833	-36
1.06667	-39
1.07500	-40
1.08333	-37
1.09167	-30
1.10000	-24
1.10833	-19
1.11667	-16
1.12500	-15
1.13333	-17
1.14167	-19
1.15000	-22
1.15833	-24
1.16667	-27
1.17500	-30
1.18333	-31
1.19167	-30
1.20000	-28
1.20833	-27
1.21667	-27
1.22500	-28
1.23333	-29
1.24167	-30
1.25000	-29
1.25833	-28
1.26667	-27
1.27500	-25
1.28333	-22
1.29167	-19
1.30000	-17
1.30833	-17
1.31667	-20
1.32500	-26
1.33333	-33
1.34167	-37
1.35000	-38
1.35833	-35
1.36667	-31
1.37500	-27
1.38333	-25
1.39167	-26
1.40000	-28
1.40833	-31
1.41667	-36
1.42500	-40
1.43333	-44
1.44167	-45
1.45000	-42
1.45833	-36
1.46667	-30
1.47500	-25
1.48333	-23
1.49167	-22
1.50000	-23
1.50833	-23
1.51667	-24
1.52500	-24
1.53333	-23
1.54167	-22
1.55000	-21
1.55833	-20
1.56667	-18
1.57500	-15
1.58333	-15
1.59167	-17
1.60000	-20
1.60833	-23
1.61667	-27
1.62500	-29
1.63333	-29
1.64167	-29
1.65000	-29
1.65833	-29
1.66667	-29
1.67500	-28
1.68333	-29
1.69167	-30
1.70000	-33
1.70833	-35
1.71667	-36
1.72500	-35
1.73333	-32
1.74167	-29
1.75000	-27
1.75833	-26
1.76667	-28
1.77500	-32
1.78333	-35
1.79167	-38
1.80000	-39
1.80833	-39
1.81667	-39
1.82500	-40
1.83333	-42
1.84167	-45
1.85000	-47
1.85833	-49
1.86667	-49
1.87500	-48
1.88333	-45
1.89167	-41
1.90000	-38
1.90833	-36
1.91667	-35
1.92500	-34
1.93333	-31
1.94167	-28
1.95000	-25
1.95833	-22
1.96667	-21
1.97500	-22
1.98333	-24
1.99167	-25
2.00000	-25
2.00833	-25
2.01667	-23
2.02500	-21
2.03333	-18
2.04167	-16
2.05000	-14
2.05833	-13
2.06667	-15
2.07500	-19
2.08333	-23
2.09167	-26
2.10000	-29
2.10833	-32
2.11667	-33
2.12500	-34
2.13333	-35
2.14167	-35
2.15000	-35
2.15833	-34
2.16667	-33
2.17500	-31
2.18333	-28
2.19167	-25
2.20000	-24
2.20833	-24
2.21667	-24
2.22500	-25
2.23333	-27
2.24167	-29
2.25000	-30
2.25833	-32
2.26667	-32
2.27500	-31
2.28333	-28
2.29167	-25
2.30000	-22
2.30833	-22
2.31667	-24
2.32500	-26
2.33333	-29
2.34167	-33
2.35000	-36
2.35833	-39
2.36667	-41
2.37500	-41
2.38333	-39
2.39167	-37
2.40000	-36
2.40833	-37
2.41667	-39
2.42500	-41
2.43333	-43
2.44167	-43
2.45000	-40
2.45833	-36
2.46667	-32
2.47500	-28
2.48333	-26
2.49167	-25
2.50000	-27
2.50833	-30
2.51667	-33
2.52500	-36
2.53333	-39
2.54167	-41
2.55000	-41
2.55833	-39
2.56667	-37
2.57500	-36
2.58333	-36
2.59167	-37
2.60000	-37
2.60833	-38
2.61667	-37
2.62500	-36
2.63333	-36
2.64167	-38
2.65000	-40
2.65833	-43
2.66667	-44
2.67500	-44
2.68333	-43
2.69167	-42
2.70000	-42
2.70833	-43
2.71667	-43
2.72500	-42
2.73333	-39
2.74167	-36
2.75000	-34
2.75833	-33
2.76667	-35
2.77500	-37
2.78333	-38
2.79167	-38
2.80000	-37
2.80833	-36
2.81667	-35
2.82500	-35
2.83333	-37
2.84167	-39
2.85000	-41
2.85833	-44
2.86667	-46
2.87500	-47
2.88333	-46
2.89167	-43
2.90000	-39
2.90833	-35
2.91667	-32
2.92500	-31
2.93333	-31
2.94167	-31
2.95000	-30
2.95833	-29
2.96667	-26
2.97500	-24
2.98333	-24
2.99167	-26
3.00000	-28
3.00833	-31
3.01667	-33
3.02500	-35
3.03333	-38
3.04167	-39
3.05000	-39
3.05833	-39
3.06667	-38
3.07500	-37
3.08333	-35
3.09167	-34
3.10000	-35
3.10833	-37
3.11667	-41
3.12500	-45
3.13333	-48
3.14167	-48
3.15000	-47
3.15833	-45
3.16667	-45
3.17500	-45
3.18333	-43
3.19167	-41
3.20000	-37
3.20833	-33
3.21667	-30
3.22500	-29
3.23333	-31
3.24167	-35
3.25000	-39
3.25833	-43
3.26667	-46
3.27500	-46
3.28333	-46
3.29167	-45
3.30000	-45
3.30833	-46
3.31667	-46
3.32500	-45
3.33333	-41
3.34167	-37
3.35000	-32
3.35833	-28
3.36667	-26
3.37500	-25
3.38333	-27
3.39167	-30
3.40000	-35
3.40833	-40
3.41667	-44
3.42500	-47
3.43333	-48
3.44167	-48
3.45000	-44
3.45833	-41
3.46667	-39
3.47500	-37
3.48333	-36
3.49167	-35
3.50000	-34
3.50833	-32
3.51667	-32
3.52500	-33
3.53333	-36
3.54167	-39
3.55000	-41
3.55833	-43
3.56667	-45
3.57500	-46
3.58333	-46
3.59167	-45
3.60000	-43
3.60833	-41
3.61667	-41
3.62500	-41
3.63333	-43
3.64167	-44
3.65000	-44
3.65833	-45
3.66667	-45
3.67500	-45
3.68333	-45
3.69167	-43
3.70000	-38
3.70833	-32
3.71667	-26
3.72500	-22
3.73333	-20
3.74167	-19
3.75000	-20
3.75833	-22
3.76667	-23
3.77500	-25
3.78333	-29
3.79167	-33
3.80000	-35
3.80833	-36
3.81667	-36
3.82500	-36
3.83333	-37
3.84167	-40
3.85000	-44
3.85833	-47
3.86667	-48
3.87500	-45
3.88333	-41
3.89167	-37
3.90000	-34
3.90833	-33
3.91667	-35
3.92500	-37
3.93333	-41
3.94167	-43
3.95000	-44
3.95833	-44
3.96667	-43
3.97500	-42
3.98333	-41
3.99167	-41
4.00000	-42
4.00833	-43
4.01667	-44
4.02500	-45
4.03333	-45
4.04167	-45
4.05000	-47
4.05833	-49
4.06667	-51
4.07500	-53
4.08333	-55
4.09167	-57
4.10000	-59
4.10833	-61
4.11667	-62
4.12500	-60
4.13333	-54
4.14167	-47
4.15000	-39
4.15833	-34
4.16667	-34
4.17500	-35
4.18333	-38
4.19167	-40
4.20000	-41
4.20833	-43
4.21667	-44
4.22500	-47
4.23333	-49
4.24167	-49
4.25000	-45
4.25833	-41
4.26667	-39
4.27500	-38
4.28333	-39
4.29167	-41
4.30000	-42
4.30833	-43
4.31667	-43
4.32500	-43
4.33333	-44
4.34167	-45
4.35000	-45
4.35833	-46
4.36667	-45
4.37500	-42
4.38333	-39
4.39167	-35
4.40000	-33
4.40833	-34
4.41667	-36
4.42500	-40
4.43333	-45
4.44167	-50
4.45000	-53
4.45833	-55
4.46667	-54
4.47500	-52
4.48333	-49
4.49167	-45
4.50000	-43
4.50833	-44
4.51667	-45
4.52500	-47
4.53333	-48
4.54167	-47
4.55000	-45
4.55833	-42
4.56667	-41
4.57500	-39
4.58333	-38
4.59167	-38
4.60000	-39
4.60833	-41
4.61667	-44
4.62500	-46
4.63333	-47
4.64167	-46
4.65000	-44
4.65833	-41
4.66667	-39
4.67500	-38
4.68333	-37
4.69167	-39
4.70000	-41
4.70833	-44
4.71667	-47
4.72500	-49
4.73333	-52
4.74167	-54
4.75000	-55
4.75833	-55
4.76667	-52
4.77500	-49
4.78333	-45
4.79167	-41
4.80000	-39
4.80833	-39
4.81667	-41
4.82500	-45
4.83333	-50
4.84167	-54
4.85000	-57
4.85833	-59
4.86667	-60
4.87500	-58
4.88333	-56
4.89167	-54
4.90000	-50
4.90833	-47
4.91667	-45
4.92500	-43
4.93333	-43
4.94167	-45
4.95000	-47
4.95833	-50
4.96667	-51
4.97500	-50
4.98333	-47
4.99167	-43
5.00000	-40
5.00833	-38
5.01667	-37
5.02500	-39
5.03333	-42
5.04167	-46
5.05000	-51
5.05833	-53
5.06667	-53
5.07500	-50
5.08333	-46
5.09167	-42
5.10000	-40
5.10833	-40
5.11667	-42
5.12500	-44
5.13333	-46
5.14167	-46
5.15000	-44
5.15833	-43
5.16667	-44
5.17500	-46
5.18333	-49
5.19167	-52
5.20000	-54
5.20833	-54
5.21667	-54
5.22500	-53
5.23333	-53
5.24167	-52
5.25000	-51
5.25833	-48
5.26667	-44
5.27500	-41
5.28333	-39
5.29167	-40
5.30000	-42
5.30833	-43
5.31667	-45
5.32500	-45
5.33333	-46
5.34167	-47
5.35000	-49
5.35833	-52
5.36667	-56
5.37500	-60
5.38333	-62
5.39167	-61
5.40000	-59
5.40833	-57
5.41667	-54
5.42500	-53
5.43333	-53
5.44167	-53
5.45000	-52
5.45833	-51
5.46667	-52
5.47500	-52
5.48333	-52
5.49167	-51
5.50000	-50
5.50833	-51
5.51667	-53
5.52500	-55
5.53333	-58
5.54167	-57
5.55000	-53
5.55833	-48
5.56667	-41
5.57500	-37
5.58333	-36
5.59167	-38
5.60000	-42
5.60833	-45
5.61667	-48
5.62500	-49
5.63333	-49
5.64167	-48
5.65000	-47
5.65833	-45
5.66667	-42
5.67500	-40
5.68333	-40
5.69167	-41
5.70000	-42
5.70833	-43
5.71667	-43
5.72500	-44
5.73333	-46
5.74167	-47
5.75000	-47
5.75833	-47
5.76667	-48
5.77500	-50
5.78333	-54
5.79167	-58
5.80000	-59
5.80833	-57
5.81667	-53
5.82500	-49
5.83333	-46
5.84167	-46
5.85000	-49
5.85833	-51
5.86667	-51
5.87500	-50
5.88333	-49
5.89167	-49
5.90000	-50
5.90833	-52
5.91667	-52
5.92500	-51
5.93333	-49
5.94167	-49
5.95000	-52
5.95833	-54
5.96667	-55
5.97500	-54
5.98333	-53
5.99167	-51
6.00000	-50
6.00833	-51
6.01667	-51
6.02500	-51
6.03333	-48
6.04167	-45
6.05000	-42
6.05833	-41
6.06667	-42
6.07500	-46
6.08333	-50
6.09167	-54
6.10000	-56
6.10833	-55
6.11667	-53
6.12500	-50
6.13333	-46
6.14167	-42
6.15000	-38
6.15833	-36
6.16667	-34
6.17500	-34
6.18333	-35
6.19167	-38
6.20000	-41
6.20833	-45
6.21667	-48
6.22500	-49
6.23333	-49
6.24167	-49
6.25000	-49
6.25833	-50
6.26667	-51
6.27500	-53
6.28333	-55
6.29167	-55
6.30000	-53
6.30833	-50
6.31667	-45
6.32500	-42
6.33333	-39
6.34167	-37
6.35000	-36
6.35833	-33
6.36667	-30
6.37500	-27
6.38333	-26
6.39167	-27
6.40000	-30
6.40833	-33
6.41667	-34
6.42500	-32
6.43333	-28
6.44167	-25
6.45000	-25
6.45833	-28
6.46667	-34
6.47500	-40
6.48333	-46
6.49167	-51
6.50000	-53
6.50833	-52
6.51667	-50
6.52500	-47
6.53333	-44
6.54167	-41
6.55000	-39
6.55833	-38
6.56667	-38
6.57500	-40
6.58333	-42
6.59167	-43
6.60000	-45
6.60833	-47
6.61667	-48
6.62500	-49
6.63333	-49
6.64167	-48
6.65000	-47
6.65833	-45
6.66667	-46
6.67500	-46
6.68333	-45
6.69167	-42
6.70000	-39
6.70833	-34
6.71667	-31
6.72500	-31
6.73333	-33
6.74167	-36
6.75000	-38
6.75833	-39
6.76667	-38
6.77500	-36
6.78333	-34
6.79167	-32
6.80000	-31
6.80833	-30
6.81667	-30
6.82500	-29
6.83333	-27
6.84167	-28
6.85000	-32
6.85833	-38
6.86667	-47
6.87500	-55
6.88333	-58
6.89167	-57
6.90000	-53
6.90833	-47
6.91667	-41
6.92500	-36
6.93333	-32
6.94167	-30
6.95000	-29
6.95833	-30
6.96667	-33
6.97500	-36
6.98333	-39
6.99167	-42
7.00000	-44
7.00833	-45
7.01667	-45
7.02500	-44
7.03333	-42
7.04167	-41
7.05000	-42
7.05833	-42
7.06667	-44
7.07500	-45
7.08333	-46
7.09167	-45
7.10000	-43
7.10833	-42
7.11667	-42
7.12500	-42
7.13333	-43
7.14167	-43
7.15000	-42
7.15833	-40
7.16667	-38
7.17500	-36
7.18333	-34
7.19167	-34
7.20000	-35
7.20833	-38
7.21667	-41
7.22500	-43
7.23333	-44
7.24167	-43
7.25000	-40
7.25833	-36
7.26667	-34
7.27500	-33
7.28333	-34
7.29167	-35
7.30000	-35
7.30833	-34
7.31667	-33
7.32500	-32
7.33333	-31
7.34167	-30
7.35000	-31
7.35833	-31
7.36667	-32
7.37500	-34
7.38333	-36
7.39167	-38
7.40000	-41
7.40833	-42
7.41667	-42
7.42500	-40
7.43333	-39
7.44167	-38
7.45000	-39
7.45833	-41
7.46667	-43
7.47500	-45
7.48333	-45
7.49167	-44
7.50000	-43
7.50833	-41
7.51667	-40
7.52500	-40
7.53333	-41
7.54167	-44
7.55000	-48
7.55833	-53
7.56667	-56
7.57500	-59
7.58333	-58
7.59167	-53
7.60000	-48
7.60833	-43
7.61667	-38
7.62500	-35
7.63333	-32
7.64167	-33
7.65000	-36
7.65833	-42
7.66667	-49
7.67500	-57
7.68333	-63
7.69167	-65
7.70000	-64
7.70833	-61
7.71667	-56
7.72500	-51
7.73333	-47
7.74167	-44
7.75000	-43
7.75833	-44
7.76667	-45
7.77500	-46
7.78333	-47
7.79167	-48
7.80000	-50
7.80833	-52
7.81667	-54
7.82500	-54
7.83333	-52
7.84167	-48
7.85000	-44
7.85833	-41
7.86667	-41
7.87500	-42
7.88333	-43
7.89167	-43
7.90000	-42
7.90833	-42
7.91667	-43
7.92500	-46
7.93333	-49
7.94167	-49
7.95000	-47
7.95833	-43
7.96667	-39
7.97500	-37
7.98333	-36
7.99167	-38
8.00000	-42
8.00833	-46
8.01667	-50
8.02500	-53
8.03333	-55
8.04167	-56
8.05000	-55
8.05833	-54
8.06667	-55
8.07500	-56
8.08333	-57
8.09167	-58
8.10000	-59
8.10833	-59
8.11667	-59
8.12500	-59
8.13333	-60
8.14167	-61
8.15000	-60
8.15833	-58
8.16667	-54
8.17500	-50
8.18333	-47
8.19167	-46
8.20000	-46
8.20833	-47
8.21667	-50
8.22500	-53
8.23333	-56
8.24167	-59
8.25000	-61
8.25833	-61
8.26667	-60
8.27500	-58
8.28333	-57
8.29167	-57
8.30000	-58
8.30833	-59
8.31667	-61
8.32500	-64
8.33333	-67
8.34167	-69
8.35000	-69
8.35833	-67
8.36667	-64
8.37500	-60
8.38333	-58
8.39167	-56
8.40000	-55
8.40833	-51
8.41667	-47
8.42500	-43
8.43333	-40
8.44167	-40
8.45000	-42
8.45833	-45
8.46667	-48
8.47500	-50
8.48333	-52
8.49167	-53
8.50000	-53
8.50833	-53
8.51667	-52
8.52500	-51
8.53333	-50
8.54167	-50
8.55000	-51
8.55833	-52
8.56667	-51
8.57500	-49
8.58333	-47
8.59167	-46
8.60000	-45
8.60833	-46
8.61667	-49
8.62500	-52
8.63333	-54
8.64167	-56
8.65000	-58
8.65833	-59
8.66667	-57
8.67500	-54
8.68333	-52
8.69167	-50
8.70000	-49
8.70833	-49
8.71667	-49
8.72500	-49
8.73333	-48
8.74167	-49
8.75000	-51
8.75833	-53
8.76667	-53
8.77500	-53
8.78333	-53
8.79167	-53
8.80000	-55
8.80833	-58
8.81667	-61
8.82500	-60
8.83333	-57
8.84167	-54
8.85000	-52
8.85833	-50
8.86667	-50
8.87500	-50
8.88333	-51
8.89167	-52
8.90000	-53
8.90833	-56
8.91667	-58
8.92500	-59
8.93333	-58
8.94167	-55
8.95000	-51
8.95833	-48
8.96667	-47
8.97500	-47
8.98333	-50
8.99167	-52
9.00000	-55
9.00833	-57
9.01667	-58
9.02500	-58
9.03333	-57
9.04167	-55
9.05000	-53
9.05833	-52
9.06667	-52
9.07500	-53
9.08333	-54
9.09167	-54
9.10000	-53
9.10833	-52
9.11667	-52
9.12500	-53
9.13333	-54
9.14167	-55
9.15000	-53
9.15833	-51
9.16667	-50
9.17500	-50
9.18333	-50
9.19167	-49
9.20000	-49
9.20833	-49
9.21667	-51
9.22500	-55
9.23333	-58
9.24167	-60
9.25000	-61
9.25833	-63
9.26667	-65
9.27500	-69
9.28333	-72
9.29167	-74
9.30000	-75
9.30833	-74
9.31667	-70
9.32500	-66
9.33333	-61
9.34167	-56
9.35000	-51
9.35833	-48
9.36667	-47
9.37500	-48
9.38333	-50
9.39167	-51
9.40000	-52
9.40833	-52
9.41667	-52
9.42500	-53
9.43333	-54
9.44167	-55
9.45000	-56
9.45833	-56
9.46667	-57
9.47500	-56
9.48333	-54
9.49167	-51
9.50000	-49
9.50833	-49
9.51667	-50
9.52500	-52
9.53333	-54
9.54167	-54
9.55000	-52
9.55833	-51
9.56667	-50
9.57500	-51
9.58333	-52
9.59167	-53
9.60000	-53
9.60833	-51
9.61667	-49
9.62500	-48
9.63333	-48
9.64167	-49
9.65000	-51
9.65833	-51
9.66667	-52
9.67500	-53
9.68333	-54
9.69167	-55
9.70000	-56
9.70833	-56
9.71667	-56
9.72500	-57
9.73333	-60
9.74167	-64
9.75000	-67
9.75833	-69
9.76667	-66
9.77500	-62
9.78333	-58
9.79167	-55
9.80000	-54
9.80833	-55
9.81667	-58
9.82500	-59
9.83333	-59
9.84167	-58
9.85000	-59
9.85833	-60
9.86667	-60
9.87500	-61
9.88333	-60
9.89167	-58
9.90000	-55
9.90833	-51
9.91667	-47
9.92500	-46
9.93333	-46
9.94167	-49
9.95000	-52
9.95833	-55
9.96667	-57
9.97500	-55
9.98333	-52
9.99167	-48
10.00000	-46
10.00833	-45
10.01667	-47
10.02500	-52
10.03333	-57
10.04167	-61
10.05000	-63
10.05833	-62
10.06667	-57
10.07500	-51
10.08333	-46
10.09167	-45
10.10000	-47
10.10833	-52
10.11667	-58
10.12500	-62
10.13333	-64
10.14167	-62
10.15000	-58
10.15833	-53
10.16667	-50
10.17500	-49
10.18333	-51
10.19167	-55
10.20000	-58
10.20833	-61
10.21667	-61
10.22500	-60
10.23333	-57
10.24167	-54
10.25000	-51
10.25833	-49
10.26667	-51
10.27500	-55
10.28333	-59
10.29167	-64
10.30000	-67
10.30833	-69
10.31667	-68
10.32500	-67
10.33333	-64
10.34167	-60
10.35000	-56
10.35833	-53
10.36667	-51
10.37500	-49
10.38333	-47
10.39167	-46
10.40000	-47
10.40833	-49
10.41667	-53
10.42500	-57
10.43333	-61
10.44167	-64
10.45000	-65
10.45833	-65
10.46667	-65
10.47500	-64
10.48333	-63
10.49167	-62
10.50000	-62
10.50833	-62
10.51667	-61
10.52500	-61
10.53333	-60
10.54167	-60
10.55000	-61
10.55833	-61
10.56667	-61
10.57500	-59
10.58333	-56
10.59167	-53
10.60000	-52
10.60833	-55
10.61667	-59
10.62500	-62
10.63333	-65
10.64167	-66
10.65000	-64
10.65833	-60
10.66667	-54
10.67500	-49
10.68333	-47
10.69167	-48
10.70000	-52
10.70833	-58
10.71667	-62
10.72500	-63
10.73333	-62
10.74167	-59
10.75000	-57
10.75833	-55
10.76667	-54
10.77500	-54
10.78333	-56
10.79167	-57
10.80000	-60
10.80833	-62
10.81667	-64
10.82500	-64
10.83333	-63
10.84167	-61
10.85000	-60
10.85833	-59
10.86667	-58
10.87500	-60
10.88333	-61
10.89167	-63
10.90000	-64
10.90833	-64
10.91667	-62
10.92500	-60
10.93333	-58
10.94167	-58
10.95000	-59
10.95833	-59
10.96667	-57
10.97500	-55
10.98333	-54
10.99167	-54
11.00000	-55
11.00833	-57
11.01667	-59
11.02500	-58
11.03333	-56
11.04167	-56
11.05000	-58
11.05833	-61
11.06667	-63
11.07500	-63
11.08333	-59
11.09167	-53
11.10000	-47
11.10833	-43
11.11667	-42
11.12500	-44
11.13333	-47
11.14167	-50
11.15000	-53
11.15833	-55
11.16667	-57
11.17500	-59
11.18333	-62
11.19167	-66
11.20000	-69
11.20833	-70
11.21667	-67
11.22500	-62
11.23333	-56
11.24167	-51
11.25000	-50
11.25833	-53
11.26667	-57
11.27500	-63
11.28333	-67
11.29167	-68
11.30000	-69
11.30833	-69
11.31667	-68
11.32500	-68
11.33333	-67
11.34167	-66
11.35000	-65
11.35833	-63
11.36667	-60
11.37500	-56
11.38333	-54
11.39167	-54
11.40000	-57
11.40833	-61
11.41667	-66
11.42500	-68
11.43333	-67
11.44167	-66
11.45000	-64
11.45833	-63
11.46667	-63
11.47500	-66
11.48333	-67
11.49167	-68
11.50000	-68
11.50833	-67
11.51667	-65
11.52500	-62
11.53333	-61
11.54167	-59
11.55000	-58
11.55833	-57
11.56667	-57
11.57500	-57
11.58333	-56
11.59167	-54
11.60000	-51
11.60833	-48
11.61667	-46
11.62500	-44
11.63333	-45
11.64167	-46
11.65000	-48
11.65833	-50
11.66667	-52
11.67500	-55
11.68333	-59
11.69167	-63
11.70000	-66
11.70833	-68
11.71667	-70
11.72500	-71
11.73333	-72
11.74167	-74
11.75000	-75
11.75833	-76
11.76667	-76
11.77500	-75
11.78333	-71
11.79167	-66
11.80000	-62
11.80833	-60
11.81667	-61
11.82500	-64
11.83333	-67
11.84167	-71
11.85000	-75
11.85833	-78
11.86667	-80
11.87500	-81
11.88333	-81
11.89167	-78
11.90000	-76
11.90833	-75
11.91667	-75
11.92500	-75
11.93333	-74
11.94167	-73
11.95000	-71
11.95833	-69
11.96667	-67
11.97500	-65
11.98333	-64
11.99167	-64
12.00000	-66
12.00833	-68
12.01667	-71
12.02500	-73
12.03333	-74
12.04167	-74
12.05000	-72
12.05833	-69
12.06667	-67
12.07500	-65
12.08333	-63
12.09167	-62
12.10000	-60
12.10833	-59
12.11667	-58
12.12500	-58
12.13333	-58
12.14167	-59
12.15000	-60
12.15833	-61
12.16667	-62
12.17500	-64
12.18333	-67
12.19167	-68
12.20000	-70
12.20833	-72
12.21667	-74
12.22500	-75
12.23333	-73
12.24167	-70
12.25000	-66
12.25833	-61
12.26667	-58
12.27500	-55
12.28333	-54
12.29167	-54
12.30000	-53
12.30833	-50
12.31667	-48
12.32500	-47
12.33333	-50
12.34167	-54
12.35000	-58
12.35833	-61
12.36667	-62
12.37500	-61
12.38333	-61
12.39167	-62
12.40000	-62
12.40833	-63
12.41667	-61
12.42500	-59
12.43333	-58
12.44167	-57
12.45000	-58
12.45833	-60
12.46667	-60
12.47500	-59
12.48333	-57
12.49167	-54
12.50000	-53
12.50833	-54
12.51667	-57
12.52500	-59
12.53333	-61
12.54167	-60
12.55000	-57
12.55833	-54
12.56667	-53
12.57500	-55
12.58333	-59
12.59167	-65
12.60000	-70
12.60833	-72
12.61667	-72
12.62500	-70
12.63333	-68
12.64167	-66
12.65000	-66
12.65833	-67
12.66667	-66
12.67500	-65
12.68333	-65
12.69167	-65
12.70000	-65
12.70833	-65
12.71667	-66
12.72500	-66
12.73333	-66
12.74167	-66
12.75000	-68
12.75833	-71
12.76667	-73
12.77500	-76
12.78333	-77
12.79167	-77
12.80000	-76
12.80833	-73
12.81667	-69
12.82500	-66
12.83333	-64
12.84167	-62
12.85000	-62
12.85833	-62
12.86667	-62
12.87500	-62
12.88333	-62
12.89167	-63
12.90000	-63
12.90833	-61
12.91667	-59
12.92500	-57
12.93333	-56
12.94167	-55
12.95000	-57
12.95833	-61
12.96667	-67
12.97500	-74
12.98333	-81
12.99167	-87
13.00000	-90
13.00833	-88
13.01667	-85
13.02500	-82
13.03333	-80
13.04167	-77
13.05000	-76
13.05833	-73
13.06667	-70
13.07500	-66
13.08333	-62
13.09167	-58
13.10000	-55
13.10833	-53
13.11667	-54
13.12500	-55
13.13333	-57
13.14167	-59
13.15000	-62
13.15833	-65
13.16667	-69
13.17500	-73
13.18333	-75
13.19167	-76
13.20000	-75
13.20833	-72
13.21667	-70
13.22500	-69
13.23333	-71
13.24167	-73
13.25000	-74
13.25833	-75
13.26667	-74
13.27500	-72
13.28333	-71
13.29167	-72
13.30000	-74
13.30833	-74
13.31667	-73
13.32500	-69
13.33333	-64
13.34167	-60
13.35000	-59
13.35833	-61
13.36667	-65
13.37500	-69
13.38333	-72
13.39167	-72
13.40000	-72
13.40833	-72
13.41667	-73
13.42500	-75
13.43333	-77
13.44167	-77
13.45000	-74
13.45833	-69
13.46667	-65
13.47500	-62
13.48333	-61
13.49167	-61
13.50000	-61
13.50833	-61
13.51667	-62
13.52500	-65
13.53333	-68
13.54167	-72
13.55000	-74
13.55833	-75
13.56667	-75
13.57500	-74
13.58333	-73
13.59167	-74
13.60000	-75
13.60833	-77
13.61667	-78
13.62500	-78
13.63333	-77
13.64167	-75
13.65000	-73
13.65833	-71
13.66667	-69
13.67500	-67
13.68333	-65
13.69167	-63
13.70000	-62
13.70833	-61
13.71667	-62
13.72500	-63
13.73333	-65
13.74167	-67
13.75000	-68
13.75833	-69
13.76667	-70
13.77500	-69
13.78333	-66
13.79167	-63
13.80000	-60
13.80833	-58
13.81667	-56
13.82500	-55
13.83333	-56
13.84167	-58
13.85000	-62
13.85833	-67
13.86667	-74
13.87500	-80
13.88333	-82
13.89167	-81
13.90000	-77
13.90833	-73
13.91667	-69
13.92500	-67
13.93333	-66
13.94167	-66
13.95000	-65
13.95833	-64
13.96667	-64
13.97500	-65
13.98333	-65
13.99167	-65
14.00000	-64
14.00833	-63
14.01667	-62
14.02500	-62
14.03333	-62
14.04167	-61
14.05000	-60
14.05833	-60
14.06667	-62
14.07500	-65
14.08333	-68
14.09167	-70
14.10000	-70
14.10833	-67
14.11667	-63
14.12500	-60
14.13333	-58
14.14167	-57
14.15000	-59
14.15833	-62
14.16667	-65
14.17500	-67
14.18333	-68
14.19167	-67
14.20000	-65
14.20833	-62
14.21667	-61
14.22500	-61
14.23333	-62
14.24167	-64
14.25000	-63
14.25833	-61
14.26667	-58
14.27500	-55
14.28333	-52
14.29167	-50
14.30000	-47
14.30833	-44
14.31667	-41
14.32500	-38
14.33333	-36
14.34167	-36
14.35000	-38
14.35833	-41
14.36667	-44
14.37500	-46
14.38333	-48
14.39167	-49
14.40000	-49
14.40833	-49
14.41667	-47
14.42500	-46
14.43333	-45
14.44167	-45
14.45000	-48
14.45833	-52
14.46667	-56
14.47500	-59
14.48333	-63
14.49167	-66
14.50000	-68
14.50833	-69
14.51667	-69
14.52500	-68
14.53333	-64
14.54167	-61
14.55000	-58
14.55833	-55
14.56667	-54
14.57500	-53
14.58333	-53
14.59167	-52
14.60000	-50
14.60833	-46
14.61667	-42
14.62500	-41
14.63333	-42
14.64167	-45
14.65000	-49
14.65833	-52
14.66667	-54
14.67500	-54
14.68333	-54
14.69167	-54
14.70000	-54
14.70833	-54
14.71667	-53
14.72500	-50
14.73333	-46
14.74167	-42
14.75000	-39
14.75833	-39
14.76667	-41
14.77500	-45
14.78333	-49
14.79167	-50
14.80000	-50
14.80833	-47
14.81667	-44
14.82500	-42
14.83333	-42
14.84167	-44
14.85000	-47
14.85833	-51
14.86667	-55
14.87500	-57
14.88333	-58
14.89167	-57
14.90000	-55
14.90833	-52
14.91667	-50
14.92500	-49
14.93333	-49
14.94167	-52
14.95000	-56
14.95833	-59
14.96667	-62
14.97500	-63
14.98333	-63
14.99167	-63
15.00000	-62
15.00833	-60
15.01667	-59
15.02500	-58
15.03333	-55
15.04167	-52
15.05000	-48
15.05833	-43
15.06667	-38
15.07500	-35
15.08333	-36
15.09167	-40
15.10000	-45
15.10833	-53
15.11667	-59
15.12500	-62
15.13333	-62
15.14167	-61
15.15000	-60
15.15833	-60
15.16667	-61
15.17500	-63
15.18333	-64
15.19167	-63
15.20000	-63
15.20833	-63
15.21667	-63
15.22500	-63
15.23333	-64
15.24167	-63
15.25000	-61
15.25833	-60
15.26667	-59
15.27500	-59
15.28333	-59
15.29167	-57
15.30000	-56
15.30833	-56
15.31667	-58
15.32500	-61
15.33333	-63
15.34167	-64
15.35000	-61
15.35833	-58
15.36667	-55
15.37500	-52
15.38333	-52
15.39167	-54
15.40000	-56
15.40833	-58
15.41667	-59
15.42500	-60
15.43333	-61
15.44167	-63
15.45000	-65
15.45833	-68
15.46667	-71
15.47500	-72
15.48333	-72
15.49167	-69
15.50000	-64
15.50833	-60
15.51667	-55
15.52500	-52
15.53333	-52
15.54167	-53
15.55000	-57
15.55833	-62
15.56667	-66
15.57500	-68
15.58333	-68
15.59167	-66
15.60000	-64
15.60833	-62
15.61667	-61
15.62500	-62
15.63333	-63
15.64167	-65
15.65000	-65
15.65833	-63
15.66667	-60
15.67500	-56
15.68333	-54
15.69167	-54
15.70000	-57
15.70833	-62
15.71667	-67
15.72500	-70
15.73333	-71
15.74167	-70
15.75000	-69
15.75833	-67
15.76667	-65
15.77500	-63
15.78333	-62
15.79167	-61
15.80000	-61
15.80833	-62
15.81667	-63
15.82500	-63
15.83333	-63
15.84167	-63
15.85000	-65
15.85833	-66
15.86667	-67
15.87500	-65
15.88333	-63
15.89167	-59
15.90000	-56
15.90833	-55
15.91667	-54
15.92500	-54
15.93333	-56
15.94167	-59
15.95000	-65
15.95833	-70
15.96667	-75
15.97500	-78
15.98333	-78
15.99167	-77
16.00000	-73
16.00833	-68
16.01667	-63
16.02500	-59
16.03333	-58
16.04167	-57
16.05000	-58
16.05833	-59
16.06667	-63
16.07500	-67
16.08333	-71
16.09167	-74
16.10000	-76
16.10833	-76
16.11667	-76
16.12500	-76
16.13333	-77
16.14167	-79
16.15000	-80
16.15833	-80
16.16667	-79
16.17500	-77
16.18333	-74
16.19167	-72
16.20000	-70
16.20833	-69
16.21667	-67
16.22500	-65
16.23333	-63
16.24167	-62
16.25000	-63
16.25833	-66
16.26667	-70
16.27500	-75
16.28333	-78
16.29167	-81
16.30000	-82
16.30833	-82
16.31667	-80
16.32500	-77
16.33333	-72
16.34167	-69
16.35000	-66
16.35833	-63
16.36667	-63
16.37500	-64
16.38333	-66
16.39167	-70
16.40000	-72
16.40833	-74
16.41667	-74
16.42500	-72
16.43333	-70
16.44167	-67
16.45000	-64
16.45833	-61
16.46667	-55
16.47500	-50
16.48333	-46
16.49167	-46
16.50000	-49
16.50833	-55
16.51667	-62
16.52500	-67
16.53333	-71
16.54167	-74
16.55000	-76
16.55833	-77
16.56667	-79
16.57500	-79
16.58333	-81
16.59167	-83
16.60000	-86
16.60833	-89
16.61667	-91
16.62500	-92
16.63333	-91
16.64167	-88
16.65000	-86
16.65833	-82
16.66667	-77
16.67500	-73
16.68333	-69
16.69167	-66
16.70000	-65
16.70833	-66
16.71667	-70
16.72500	-75
16.73333	-80
16.74167	-83
16.75000	-84
16.75833	-82
16.76667	-78
16.77500	-74
16.78333	-72
16.79167	-71
16.80000	-71
16.80833	-72
16.81667	-73
16.82500	-74
16.83333	-73
16.84167	-71
16.85000	-69
16.85833	-66
16.86667	-64
16.87500	-61
16.88333	-59
16.89167	-56
16.90000	-55
16.90833	-54
16.91667	-54
16.92500	-55
16.93333	-56
16.94167	-57
16.95000	-57
16.95833	-56
16.96667	-55
16.97500	-54
16.98333	-55
16.99167	-56
17.00000	-59
17.00833	-62
17.01667	-65
17.02500	-67
17.03333	-69
17.04167	-71
17.05000	-71
17.05833	-72
17.06667	-75
17.07500	-78
17.08333	-81
17.09167	-83
17.10000	-84
17.10833	-83
17.11667	-82
17.12500	-81
17.13333	-82
17.14167	-81
17.15000	-80
17.15833	-79
17.16667	-79
17.17500	-79
17.18333	-80
17.19167	-81
17.20000	-81
17.20833	-78
17.21667	-74
17.22500	-70
17.23333	-68
17.24167	-69
17.25000	-73
17.25833	-78
17.26667	-81
17.27500	-83
17.28333	-82
17.29167	-80
17.30000	-78
17.30833	-76
17.31667	-75
17.32500	-73
17.33333	-72
17.34167	-70
17.35000	-69
17.35833	-67
17.36667	-67
17.37500	-66
17.38333	-67
17.39167	-68
17.40000	-69
17.40833	-70
17.41667	-71
17.42500	-72
17.43333	-72
17.44167	-71
17.45000	-70
17.45833	-69
17.46667	-66
17.47500	-63
17.48333	-60
17.49167	-60
17.50000	-62
17.50833	-65
17.51667	-69
17.52500	-73
17.53333	-77
17.54167	-80
17.55000	-83
17.55833	-84
17.56667	-85
17.57500	-84
17.58333	-83
17.59167	-83
17.60000	-83
17.60833	-82
17.61667	-80
17.62500	-77
17.63333	-74
17.64167	-71
17.65000	-66
17.65833	-62
17.66667	-60
17.67500	-60
17.68333	-62
17.69167	-65
17.70000	-68
17.70833	-71
17.71667	-73
17.72500	-74
17.73333	-75
17.74167	-75
17.75000	-74
17.75833	-74
17.76667	-76
17.77500	-81
17.78333	-86
17.79167	-90
17.80000	-91
17.80833	-88
17.81667	-83
17.82500	-79
17.83333	-77
17.84167	-76
17.85000	-77
17.85833	-78
17.86667	-77
17.87500	-75
17.88333	-70
17.89167	-65
17.90000	-60
17.90833	-58
17.91667	-57
17.92500	-57
17.93333	-59
17.94167	-60
17.95000	-62
17.95833	-64
17.96667	-66
17.97500	-67
17.98333	-69
17.99167	-72
18.00000	-75
18.00833	-78
18.01667	-81
18.02500	-82
18.03333	-82
18.04167	-80
18.05000	-77
18.05833	-74
18.06667	-71
18.07500	-69
18.08333	-67
18.09167	-65
18.10000	-63
18.10833	-63
18.11667	-63
18.12500	-66
18.13333	-69
18.14167	-72
18.15000	-73
18.15833	-73
18.16667	-73
18.17500	-73
18.18333	-73
18.19167	-72
18.20000	-71
18.20833	-68
18.21667	-64
18.22500	-60
18.23333	-57
18.24167	-56
18.25000	-56
18.25833	-57
18.26667	-58
18.27500	-60
18.28333	-61
18.29167	-62
18.30000	-63
18.30833	-63
18.31667	-63
18.32500	-63
18.33333	-63
18.34167	-63
18.35000	-64
18.35833	-65
18.36667	-65
18.37500	-64
18.38333	-63
18.39167	-61
18.40000	-59
18.40833	-57
18.41667	-57
18.42500	-59
18.43333	-65
18.44167	-71
18.45000	-78
18.45833	-82
18.46667	-83
18.47500	-81
18.48333	-77
18.49167	-72
18.50000	-67
18.50833	-62
18.51667	-59
18.52500	-59
18.53333	-60
18.54167	-62
18.55000	-63
18.55833	-65
18.56667	-67
18.57500	-68
18.58333	-70
18.59167	-72
18.60000	-71
18.60833	-69
18.61667	-66
18.62500	-62
18.63333	-59
18.64167	-57
18.65000	-56
18.65833	-56
18.66667	-57
18.67500	-60
18.68333	-64
18.69167	-68
18.70000	-70
18.70833	-68
18.71667	-64
18.72500	-60
18.73333	-57
18.74167	-55
18.75000	-53
18.75833	-51
18.76667	-48
18.77500	-46
18.78333	-46
18.79167	-49
18.80000	-53
18.80833	-57
18.81667	-61
18.82500	-62
18.83333	-62
18.84167	-62
18.85000	-63
18.85833	-63
18.86667	-62
18.87500	-60
18.88333	-58
18.89167	-56
18.90000	-54
18.90833	-55
18.91667	-56
18.92500	-58
18.93333	-59
18.94167	-60
18.95000	-61
18.95833	-61
18.96667	-61
18.97500	-59
18.98333	-57
18.99167	-55
19.00000	-53
19.00833	-54
19.01667	-55
19.02500	-57
19.03333	-60
19.04167	-61
19.05000	-59
19.05833	-57
19.06667	-54
19.07500	-51
19.08333	-48
19.09167	-45
19.10000	-42
19.10833	-41
19.11667	-39
19.12500	-38
19.13333	-37
19.14167	-36
19.15000	-36
19.15833	-38
19.16667	-41
19.17500	-45
19.18333	-48
19.19167	-48
19.20000	-48
19.20833	-47
19.21667	-46
19.22500	-44
19.23333	-43
19.24167	-41
19.25000	-40
19.25833	-39
19.26667	-41
19.27500	-43
19.28333	-45
19.29167	-45
19.30000	-44
19.30833	-43
19.31667	-43
19.32500	-43
19.33333	-45
19.34167	-47
19.35000	-48
19.35833	-48
19.36667	-47
19.37500	-46
19.38333	-44
19.39167	-43
19.40000	-40
19.40833	-38
19.41667	-36
19.42500	-35
19.43333	-36
19.44167	-37
19.45000	-39
19.45833	-40
19.46667	-40
19.47500	-39
19.48333	-38
19.49167	-36
19.50000	-35
19.50833	-35
19.51667	-36
19.52500	-36
19.53333	-36
19.54167	-34
19.55000	-31
19.55833	-28
19.56667	-26
19.57500	-23
19.58333	-21
19.59167	-20
19.60000	-20
19.60833	-21
19.61667	-21
19.62500	-21
19.63333	-20
19.64167	-19
19.65000	-17
19.65833	-16
19.66667	-15
19.67500	-14
19.68333	-13
19.69167	-13
19.70000	-12
19.70833	-12
19.71667	-11
19.72500	-11
19.73333	-12
19.74167	-14
19.75000	-16
19.75833	-17
19.76667	-16
19.77500	-12
19.78333	-7
19.79167	-1
19.80000	4
19.80833	7
19.81667	8
19.82500	9
19.83333	9
19.84167	8
19.85000	8
19.85833	7
19.86667	6
19.87500	5
19.88333	4
19.89167	3
19.90000	5
19.90833	8
19.91667	13
19.92500	18
19.93333	23
19.94167	26
19.95000	28
19.95833	30
19.96667	32
19.97500	35
19.98333	36
19.99167	36
20.00000	36
20.00833	34
20.01667	33
20.02500	36
20.03333	41
20.04167	48
20.05000	57
20.05833	64
20.06667	69
20.07500	72
20.08333	75
20.09167	79
20.10000	84
20.10833	91
20.11667	97
20.12500	102
20.13333	106
20.14167	108
20.15000	109
20.15833	110
20.16667	113
20.17500	116
20.18333	118
20.19167	121
20.20000	125
20.20833	130
20.21667	136
20.22500	144
20.23333	152
20.24167	160
20.25000	165
20.25833	170
20.26667	175
20.27500	180
20.28333	187
20.29167	194
20.30000	201
20.30833	210
20.31667	218
20.32500	226
20.33333	233
20.34167	241
20.35000	248
20.35833	256
20.36667	265
20.37500	273
20.38333	281
20.39167	288
20.40000	295
20.40833	304
20.41667	312
20.42500	319
20.43333	327
20.44167	335
20.45000	346
20.45833	358
20.46667	373
20.47500	389
20.48333	401
20.49167	412
20.50000	420
20.50833	429
20.51667	438
20.52500	450
20.53333	463
20.54167	476
20.55000	490
20.55833	504
20.56667	520
20.57500	536
20.58333	555
20.59167	575
20.60000	593
20.60833	609
20.61667	624
20.62500	638
20.63333	653
20.64167	671
20.65000	691
20.65833	710
20.66667	728
20.67500	745
20.68333	760
20.69167	775
20.70000	790
20.70833	806
20.71667	824
20.72500	843
20.73333	864
20.74167	887
20.75000	913
20.75833	940
20.76667	969
20.77500	998
20.78333	1026
20.79167	1053
20.80000	1080
20.80833	1109
20.81667	1138
20.82500	1168
20.83333	1198
20.84167	1228
20.85000	1257
20.85833	1286
20.86667	1315
20.87500	1345
20.88333	1376
20.89167	1408
20.90000	1439
20.90833	1471
20.91667	1503
20.92500	1538
20.93333	1574
20.94167	1611
20.95000	1651
20.95833	1691
20.96667	1734
20.97500	1777
20.98333	1819
20.99167	1861
21.00000	1901
21.00833	1941
21.01667	1979
21.02500	2018
21.03333	2060
21.04167	2103
21.05000	2150
21.05833	2196
21.06667	2243
21.07500	2288
21.08333	2332
21.09167	2375
21.10000	2419
21.10833	2467
21.11667	2516
21.12500	2569
21.13333	2623
21.14167	2677
21.15000	2731
21.15833	2784
21.16667	2837
21.17500	2891
21.18333	2944
21.19167	2998
21.20000	3051
21.20833	3105
21.21667	3159
21.22500	3217
21.23333	3277
21.24167	3335
21.25000	3393
21.25833	3450
21.26667	3507
21.27500	3564
21.28333	3624
21.29167	3685
21.30000	3745
21.30833	3806
21.31667	3865
21.32500	3925
21.33333	3985
21.34167	4045
21.35000	4105
21.35833	4164
21.36667	4227
21.37500	4291
21.38333	4356
21.39167	4421
21.40000	4484
21.40833	4545
21.41667	4605
21.42500	4665
21.43333	4726
21.44167	4788
21.45000	4854
21.45833	4918
21.46667	4983
21.47500	5045
21.48333	5104
21.49167	5162
21.50000	5218
21.50833	5276
21.51667	5332
21.52500	5390
21.53333	5447
21.54167	5503
21.55000	5559
21.55833	5612
21.56667	5665
21.57500	5716
21.58333	5765
21.59167	5814
21.60000	5861
21.60833	5908
21.61667	5953
21.62500	5997
21.63333	6040
21.64167	6079
21.65000	6117
21.65833	6152
21.66667	6183
21.67500	6212
21.68333	6237
21.69167	6261
21.70000	6282
21.70833	6301
21.71667	6318
21.72500	6332
21.73333	6345
21.74167	6355
21.75000	6363
21.75833	6371
21.76667	6377
21.77500	6381
21.78333	6383
21.79167	6381
21.80000	6375
21.80833	6365
21.81667	6355
21.82500	6344
21.83333	6332
21.84167	6317
21.85000	6298
21.85833	6276
21.86667	6250
21.87500	6222
21.88333	6193
21.89167	6164
21.90000	6134
21.90833	6104
21.91667	6073
21.92500	6041
21.93333	6007
21.94167	5970
21.95000	5929
21.95833	5885
21.96667	5838
21.97500	5789
21.98333	5740
21.99167	5690
22.00000	5640
22.00833	5589
22.01667	5537
22.02500	5482
22.03333	5425
22.04167	5368
22.05000	5311
22.05833	5258
22.06667	5208
22.07500	5160
22.08333	5112
22.09167	5061
22.10000	5007
22.10833	4950
22.11667	4893
22.12500	4836
22.13333	4780
22.14167	4726
22.15000	4672
22.15833	4620
22.16667	4566
22.17500	4511
22.18333	4456
22.19167	4400
22.20000	4346
22.20833	4292
22.21667	4240
22.22500	4189
22.23333	4139
22.24167	4090
22.25000	4041
22.25833	3994
22.26667	3948
22.27500	3905
22.28333	3864
22.29167	3824
22.30000	3786
22.30833	3745
22.31667	3706
22.32500	3666
22.33333	3627
22.34167	3589
22.35000	3550
22.35833	3512
22.36667	3473
22.37500	3436
22.38333	3401
22.39167	3370
22.40000	3343
22.40833	3318
22.41667	3295
22.42500	3270
22.43333	3245
22.44167	3220
22.45000	3194
22.45833	3169
22.46667	3146
22.47500	3124
22.48333	3106
22.49167	3089
22.50000	3073
22.50833	3057
22.51667	3041
22.52500	3025
22.53333	3009
22.54167	2993
22.55000	2976
22.55833	2960
22.56667	2942
22.57500	2924
22.58333	2909
22.59167	2897
22.60000	2889
22.60833	2885
22.61667	2882
22.62500	2878
22.63333	2871
22.64167	2862
22.65000	2850
22.65833	2839
22.66667	2830
22.67500	2822
22.68333	2817
22.69167	2814
22.70000	2811
22.70833	2808
22.71667	2805
22.72500	2801
22.73333	2797
22.74167	2792
22.75000	2788
22.75833	2786
22.76667	2785
22.77500	2785
22.78333	2786
22.79167	2787
22.80000	2788
22.80833	2786
22.81667	2783
22.82500	2779
22.83333	2773
22.84167	2769
22.85000	2765
22.85833	2764
22.86667	2767
22.87500	2772
22.88333	2779
22.89167	2784
22.90000	2787
22.90833	2788
22.91667	2787
22.92500	2787
22.93333	2786
22.94167	2786
22.95000	2785
22.95833	2783
22.96667	2780
22.97500	2777
22.98333	2775
22.99167	2775
23.00000	2777
23.00833	2780
23.01667	2783
23.02500	2784
23.03333	2784
23.04167	2786
23.05000	2790
23.05833	2796
23.06667	2803
23.07500	2809
23.08333	2813
23.09167	2813
23.10000	2812
23.10833	2813
23.11667	2815
23.12500	2818
23.13333	2820
23.14167	2821
23.15000	2820
23.15833	2819
23.16667	2819
23.17500	2819
23.18333	2821
23.19167	2824
23.20000	2827
23.20833	2830
23.21667	2832
23.22500	2834
23.23333	2836
23.24167	2840
23.25000	2845
23.25833	2851
23.26667	2856
23.27500	2859
23.28333	2862
23.29167	2865
23.30000	2867
23.30833	2869
23.31667	2871
23.32500	2873
23.33333	2876
23.34167	2880
23.35000	2884
23.35833	2888
23.36667	2891
23.37500	2895
23.38333	2896
23.39167	2897
23.40000	2897
23.40833	2897
23.41667	2899
23.42500	2901
23.43333	2903
23.44167	2905
23.45000	2907
23.45833	2911
23.46667	2916
23.47500	2921
23.48333	2925
23.49167	2928
23.50000	2930
23.50833	2932
23.51667	2934
23.52500	2937
23.53333	2940
23.54167	2943
23.55000	2946
23.55833	2948
23.56667	2951
23.57500	2953
23.58333	2955
23.59167	2955
23.60000	2954
23.60833	2954
23.61667	2955
23.62500	2954
23.63333	2953
23.64167	2952
23.65000	2951
23.65833	2952
23.66667	2956
23.67500	2962
23.68333	2968
23.69167	2974
23.70000	2977
23.70833	2976
23.71667	2974
23.72500	2971
23.73333	2969
23.74167	2970
23.75000	2973
23.75833	2977
23.76667	2980
23.77500	2982
23.78333	2981
23.79167	2978
23.80000	2974
23.80833	2970
23.81667	2966
23.82500	2964
23.83333	2962
23.84167	2959
23.85000	2954
23.85833	2950
23.86667	2947
23.87500	2947
23.88333	2948
23.89167	2949
23.90000	2948
23.90833	2944
23.91667	2937
23.92500	2931
23.93333	2924
23.94167	2917
23.95000	2910
23.95833	2902
23.96667	2894
23.97500	2885
23.98333	2876
23.99167	2866
24.00000	2857
24.00833	2849
24.01667	2840
24.02500	2834
24.03333	2827
24.04167	2819
24.05000	2810
24.05833	2801
24.06667	2793
24.07500	2784
24.08333	2775
24.09167	2765
24.10000	2753
24.10833	2740
24.11667	2727
24.12500	2716
24.13333	2705
24.14167	2696
24.15000	2687
24.15833	2677
24.16667	2668
24.17500	2659
24.18333	2650
24.19167	2640
24.20000	2630
24.20833	2619
24.21667	2608
24.22500	2595
24.23333	2583
24.24167	2571
24.25000	2558
24.25833	2546
24.26667	2532
24.27500	2518
24.28333	2506
24.29167	2496
24.30000	2488
24.30833	2481
24.31667	2474
24.32500	2466
24.33333	2457
24.34167	2448
24.35000	2437
24.35833	2427
24.36667	2417
24.37500	2408
24.38333	2400
24.39167	2393
24.40000	2386
24.40833	2378
24.41667	2369
24.42500	2359
24.43333	2347
24.44167	2336
24.45000	2325
24.45833	2315
24.46667	2305
24.47500	2296
24.48333	2285
24.49167	2273
24.50000	2261
24.50833	2248
24.51667	2236
24.52500	2224
24.53333	2212
24.54167	2202
24.55000	2193
24.55833	2186
24.56667	2180
24.57500	2174
24.58333	2169
24.59167	2162
24.60000	2155
24.60833	2147
24.61667	2137
24.62500	2127
24.63333	2114
24.64167	2101
24.65000	2086
24.65833	2072
24.66667	2060
24.67500	2050
24.68333	2040
24.69167	2031
24.70000	2023
24.70833	2013
24.71667	2003
24.72500	1992
24.73333	1981
24.74167	1971
24.75000	1962
24.75833	1952
24.76667	1941
24.77500	1929
24.78333	1915
24.79167	1897
24.80000	1881
24.80833	1865
24.81667	1851
24.82500	1836
24.83333	1822
24.84167	1810
24.85000	1800
24.85833	1791
24.86667	1785
24.87500	1778
24.88333	1769
24.89167	1757
24.90000	1745
24.90833	1732
24.91667	1719
24.92500	1706
24.93333	1693
24.94167	1679
24.95000	1664
24.95833	1649
24.96667	1634
24.97500	1621
24.98333	1607
24.99167	1592
25.00000	1577
25.00833	1560
25.01667	1543
25.02500	1529
25.03333	1518
25.04167	1509
25.05000	1501
25.05833	1494
25.06667	1486
25.07500	1477
25.08333	1467
25.09167	1457
25.10000	1447
25.10833	1438
25.11667	1427
25.12500	1414
25.13333	1400
25.14167	1387
25.15000	1373
25.15833	1363
25.16667	1355
25.17500	1348
25.18333	1339
25.19167	1329
25.20000	1318
25.20833	1306
25.21667	1296
25.22500	1287
25.23333	1280
25.24167	1275
25.25000	1270
25.25833	1266
25.26667	1260
25.27500	1253
25.28333	1245
25.29167	1235
25.30000	1227
25.30833	1220
25.31667	1214
25.32500	1210
25.33333	1207
25.34167	1203
25.35000	1197
25.35833	1191
25.36667	1184
25.37500	1176
25.38333	1169
25.39167	1162
25.40000	1154
25.40833	1147
25.41667	1140
25.42500	1135
25.43333	1131
25.44167	1128
25.45000	1126
25.45833	1124
25.46667	1121
25.47500	1119
25.48333	1115
25.49167	1112
25.50000	1109
25.50833	1108
25.51667	1108
25.52500	1109
25.53333	1109
25.54167	1108
25.55000	1105
25.55833	1102
25.56667	1098
25.57500	1094
25.58333	1090
25.59167	1088
25.60000	1086
25.60833	1085
25.61667	1084
25.62500	1082
25.63333	1081
25.64167	1080
25.65000	1079
25.65833	1077
25.66667	1075
25.67500	1072
25.68333	1071
25.69167	1071
25.70000	1073
25.70833	1076
25.71667	1077
25.72500	1077
25.73333	1074
25.74167	1070
25.75000	1065
25.75833	1060
25.76667	1055
25.77500	1051
25.78333	1048
25.79167	1047
25.80000	1048
25.80833	1050
25.81667	1051
25.82500	1049
25.83333	1045
25.84167	1040
25.85000	1033
25.85833	1027
25.86667	1024
25.87500	1022
25.88333	1022
25.89167	1023
25.90000	1024
25.90833	1025
25.91667	1024
25.92500	1022
25.93333	1019
25.94167	1017
25.95000	1014
25.95833	1011
25.96667	1008
25.97500	1005
25.98333	1004
25.99167	1004
26.00000	1004
26.00833	1005
26.01667	1005
26.02500	1004
26.03333	1003
26.04167	1000
26.05000	996
26.05833	991
26.06667	987
26.07500	982
26.08333	979
26.09167	977
26.10000	975
26.10833	972
26.11667	968
26.12500	964
26.13333	960
26.14167	956
26.15000	952
26.15833	948
26.16667	945
26.17500	943
26.18333	940
26.19167	936
26.20000	933
26.20833	929
26.21667	927
26.22500	925
26.23333	923
26.24167	921
26.25000	920
26.25833	919
26.26667	921
26.27500	922
26.28333	922
26.29167	921
26.30000	918
26.30833	915
26.31667	913
26.32500	911
26.33333	910
26.34167	911
26.35000	912
26.35833	912
26.36667	910
26.37500	907
26.38333	903
26.39167	901
26.40000	900
26.40833	902
26.41667	904
26.42500	905
26.43333	903
26.44167	901
26.45000	899
26.45833	897
26.46667	896
26.47500	894
26.48333	893
26.49167	891
26.50000	890
26.50833	891
26.51667	894
26.52500	896
26.53333	898
26.54167	900
26.55000	899
26.55833	898
26.56667	897
26.57500	896
26.58333	895
26.59167	893
26.60000	890
26.60833	887
26.61667	883
26.62500	881
26.63333	881
26.64167	883
26.65000	887
26.65833	890
26.66667	893
26.67500	895
26.68333	898
26.69167	901
26.70000	903
26.70833	906
26.71667	908
26.72500	907
26.73333	906
26.74167	904
26.75000	904
26.75833	906
26.76667	909
26.77500	914
26.78333	917
26.79167	920
26.80000	921
26.80833	920
26.81667	919
26.82500	920
26.83333	923
26.84167	925
26.85000	927
26.85833	928
26.86667	926
26.87500	923
26.88333	923
26.89167	924
26.90000	927
26.90833	930
26.91667	933
26.92500	937
26.93333	941
26.94167	945
26.95000	948
26.95833	948
26.96667	945
26.97500	941
26.98333	936
26.99167	932
27.00000	929
27.00833	928
27.01667	929
27.02500	929
27.03333	927
27.04167	925
27.05000	922
27.05833	921
27.06667	921
27.07500	922
27.08333	925
27.09167	928
27.10000	930
27.10833	930
27.11667	929
27.12500	926
27.13333	923
27.14167	920
27.15000	919
27.15833	920
27.16667	923
27.17500	927
27.18333	932
27.19167	936
27.20000	937
27.20833	935
27.21667	931
27.22500	928
27.23333	925
27.24167	922
27.25000	919
27.25833	916
27.26667	911
27.27500	906
27.28333	902
27.29167	900
27.30000	900
27.30833	900
27.31667	900
27.32500	900
27.33333	899
27.34167	898
27.35000	897
27.35833	895
27.36667	893
27.37500	891
27.38333	890
27.39167	892
27.40000	894
27.40833	897
27.41667	900
27.42500	902
27.43333	904
27.44167	903
27.45000	900
27.45833	896
27.46667	891
27.47500	887
27.48333	885
27.49167	886
27.50000	887
27.50833	886
27.51667	883
27.52500	881
27.53333	879
27.54167	877
27.55000	876
27.55833	875
27.56667	872
27.57500	867
27.58333	863
27.59167	860
27.60000	857
27.60833	857
27.61667	859
27.62500	861
27.63333	864
27.64167	867
27.65000	868
27.65833	869
27.66667	869
27.67500	867
27.68333	866
27.69167	866
27.70000	867
27.70833	869
27.71667	870
27.72500	870
27.73333	869
27.74167	867
27.75000	866
27.75833	866
27.76667	867
27.77500	869
27.78333	871
27.79167	872
27.80000	873
27.80833	875
27.81667	877
27.82500	880
27.83333	884
27.84167	887
27.85000	888
27.85833	888
27.86667	888
27.87500	888
27.88333	888
27.89167	887
27.90000	884
27.90833	881
27.91667	878
27.92500	876
27.93333	877
27.94167	879
27.95000	884
27.95833	890
27.96667	897
27.97500	904
27.98333	909
27.99167	913
28.00000	915
28.00833	915
28.01667	914
28.02500	915
28.03333	918
28.04167	921
28.05000	924
28.05833	926
28.06667	927
28.07500	928
28.08333	929
28.09167	931
28.10000	934
28.10833	936
28.11667	938
28.12500	940
28.13333	942
28.14167	945
28.15000	948
28.15833	952
28.16667	956
28.17500	960
28.18333	961
28.19167	960
28.20000	960
28.20833	960
28.21667	961
28.22500	963
28.23333	966
28.24167	969
28.25000	970
28.25833	971
28.26667	973
28.27500	977
28.28333	981
28.29167	985
28.30000	988
28.30833	990
28.31667	992
28.32500	995
28.33333	997
28.34167	999
28.35000	1000
28.35833	999
28.36667	997
28.37500	995
28.38333	994
28.39167	995
28.40000	998
28.40833	1001
28.41667	1003
28.42500	1003
28.43333	1002
28.44167	1003
28.45000	1004
28.45833	1006
28.46667	1006
28.47500	1006
28.48333	1005
28.49167	1007
28.50000	1009
28.50833	1014
28.51667	1018
28.52500	1020
28.53333	1020
28.54167	1020
28.55000	1020
28.55833	1021
28.56667	1023
28.57500	1025
28.58333	1026
28.59167	1028
28.60000	1029
28.60833	1032
28.61667	1034
28.62500	1036
28.63333	1038
28.64167	1041
28.65000	1045
28.65833	1048
28.66667	1052
28.67500	1056
28.68333	1058
28.69167	1060
28.70000	1060
28.70833	1060
28.71667	1059
28.72500	1059
28.73333	1061
28.74167	1064
28.75000	1068
28.75833	1073
28.76667	1077
28.77500	1079
28.78333	1081
28.79167	1084
28.80000	1086
28.80833	1090
28.81667	1093
28.82500	1096
28.83333	1097
28.84167	1099
28.85000	1100
28.85833	1102
28.86667	1104
28.87500	1106
28.88333	1108
28.89167	1109
28.90000	1111
28.90833	1114
28.91667	1119
28.92500	1123
28.93333	1128
28.94167	1132
28.95000	1133
28.95833	1134
28.96667	1136
28.97500	1138
28.98333	1140
28.99167	1143
29.00000	1147
29.00833	1151
29.01667	1155
29.02500	1160
29.03333	1164
29.04167	1168
29.05000	1172
29.05833	1175
29.06667	1178
29.07500	1180
29.08333	1183
29.09167	1186
29.10000	1189
29.10833	1192
29.11667	1194
29.12500	1195
29.13333	1197
29.14167	1199
29.15000	1202
29.15833	1207
29.16667	1212
29.17500	1219
29.18333	1225
29.19167	1233
29.20000	1241
29.20833	1250
29.21667	1258
29.22500	1266
29.23333	1273
29.24167	1279
29.25000	1284
29.25833	1289
29.26667	1293
29.27500	1297
29.28333	1302
29.29167	1308
29.30000	1315
29.30833	1325
29.31667	1335
29.32500	1344
29.33333	1352
29.34167	1358
29.35000	1363
29.35833	1369
29.36667	1377
29.37500	1388
29.38333	1400
29.39167	1413
29.40000	1425
29.40833	1435
29.41667	1444
29.42500	1453
29.43333	1463
29.44167	1477
29.45000	1494
29.45833	1512
29.46667	1532
29.47500	1551
29.48333	1568
29.49167	1585
29.50000	1600
29.50833	1614
29.51667	1629
29.52500	1646
29.53333	1665
29.54167	1685
29.55000	1707
29.55833	1728
29.56667	1748
29.57500	1768
29.58333	1790
29.59167	1813
29.60000	1838
29.60833	1865
29.61667	1895
29.62500	1928
29.63333	1963
29.64167	1999
29.65000	2036
29.65833	2073
29.66667	2110
29.67500	2146
29.68333	2183
29.69167	2223
29.70000	2263
29.70833	2308
29.71667	2353
29.72500	2399
29.73333	2446
29.74167	2493
29.75000	2542
29.75833	2594
29.76667	2651
29.77500	2711
29.78333	2773
29.79167	2837
29.80000	2901
29.80833	2966
29.81667	3031
29.82500	3096
29.83333	3163
29.84167	3231
29.85000	3302
29.85833	3374
29.86667	3449
29.87500	3525
29.88333	3602
29.89167	3682
29.90000	3762
29.90833	3845
29.91667	3929
29.92500	4014
29.93333	4101
29.94167	4189
29.95000	4282
29.95833	4373
29.96667	4468
29.97500	4561
29.98333	4653
29.99167	4745
30.00000	4834
30.00833	4927
30.01667	5019
30.02500	5115
30.03333	5213
30.04167	5310
30.05000	5407
30.05833	5500
30.06667	5595
30.07500	5689
30.08333	5782
30.09167	5878
30.10000	5970
30.10833	6064
30.11667	6155
30.12500	6247
30.13333	6337
30.14167	6424
30.15000	6510
30.15833	6591
30.16667	6670
30.17500	6745
30.18333	6818
30.19167	6891
30.20000	6961
30.20833	7033
30.21667	7101
30.22500	7166
30.23333	7229
30.24167	7287
30.25000	7343
30.25833	7395
30.26667	7443
30.27500	7488
30.28333	7528
30.29167	7567
30.30000	7602
30.30833	7636
30.31667	7667
30.32500	7691
30.33333	7711
30.34167	7725
30.35000	7735
30.35833	7743
30.36667	7749
30.37500	7754
30.38333	7754
30.39167	7749
30.40000	7740
30.40833	7726
30.41667	7710
30.42500	7691
30.43333	7668
30.44167	7642
30.45000	7610
30.45833	7575
30.46667	7537
30.47500	7491
30.48333	7442
30.49167	7394
30.50000	7344
30.50833	7289
30.51667	7233
30.52500	7177
30.53333	7113
30.54167	7047
30.55000	6984
30.55833	6923
30.56667	6859
30.57500	6784
30.58333	6706
30.59167	6633
30.60000	6565
30.60833	6496
30.61667	6426
30.62500	6350
30.63333	6270
30.64167	6190
30.65000	6100
30.65833	6003
30.66667	5909
30.67500	5825
30.68333	5743
30.69167	5658
30.70000	5575
30.70833	5488
30.71667	5403
30.72500	5319
30.73333	5231
30.74167	5143
30.75000	5061
30.75833	4986
30.76667	4909
30.77500	4831
30.78333	4752
30.79167	4672
30.80000	4592
30.80833	4510
30.81667	4428
30.82500	4346
30.83333	4264
30.84167	4186
30.85000	4107
30.85833	4032
30.86667	3958
30.87500	3882
30.88333	3810
30.89167	3744
30.90000	3683
30.90833	3620
30.91667	3556
30.92500	3493
30.93333	3428
30.94167	3362
30.95000	3295
30.95833	3229
30.96667	3163
30.97500	3099
30.98333	3040
30.99167	2983
31.00000	2929
31.00833	2877
31.01667	2826
31.02500	2777
31.03333	2729
31.04167	2683
31.05000	2636
31.05833	2590
31.06667	2544
31.07500	2500
31.08333	2458
31.09167	2418
31.10000	2380
31.10833	2342
31.11667	2306
31.12500	2271
31.13333	2236
31.14167	2200
31.15000	2162
31.15833	2125
31.16667	2089
31.17500	2055
31.18333	2023
31.19167	1993
31.20000	1966
31.20833	1942
31.21667	1919
31.22500	1895
31.23333	1868
31.24167	1839
31.25000	1807
31.25833	1775
31.26667	1747
31.27500	1722
31.28333	1699
31.29167	1678
31.30000	1656
31.30833	1633
31.31667	1610
31.32500	1589
31.33333	1570
31.34167	1554
31.35000	1540
31.35833	1528
31.36667	1516
31.37500	1505
31.38333	1492
31.39167	1477
31.40000	1461
31.40833	1442
31.41667	1423
31.42500	1405
31.43333	1388
31.44167	1374
31.45000	1362
31.45833	1351
31.46667	1340
31.47500	1328
31.48333	1317
31.49167	1306
31.50000	1297
31.50833	1289
31.51667	1281
31.52500	1271
31.53333	1260
31.54167	1247
31.55000	1233
31.55833	1218
31.56667	1206
31.57500	1194
31.58333	1184
31.59167	1174
31.60000	1165
31.60833	1159
31.61667	1154
31.62500	1151
31.63333	1149
31.64167	1146
31.65000	1141
31.65833	1134
31.66667	1126
31.67500	1117
31.68333	1108
31.69167	1102
31.70000	1096
31.70833	1092
31.71667	1089
31.72500	1085
31.73333	1082
31.74167	1078
31.75000	1075
31.75833	1071
31.76667	1068
31.77500	1065
31.78333	1061
31.79167	1054
31.80000	1049
31.80833	1044
31.81667	1041
31.82500	1041
31.83333	1043
31.84167	1044
31.85000	1043
31.85833	1040
31.86667	1037
31.87500	1035
31.88333	1033
31.89167	1033
31.90000	1034
31.90833	1037
31.91667	1040
31.92500	1042
31.93333	1044
31.94167	1047
31.95000	1050
31.95833	1054
31.96667	1060
31.97500	1065
31.98333	1070
31.99167	1072
32.00000	1074
32.00833	1076
32.01667	1078
32.02500	1081
32.03333	1084
32.04167	1088
32.05000	1093
32.05833	1099
32.06667	1109
32.07500	1119
32.08333	1129
32.09167	1137
32.10000	1144
32.10833	1150
32.11667	1157
32.12500	1165
32.13333	1174
32.14167	1184
32.15000	1196
32.15833	1209
32.16667	1224
32.17500	1239
32.18333	1254
32.19167	1267
32.20000	1281
32.20833	1294
32.21667	1309
32.22500	1327
32.23333	1348
32.24167	1370
32.25000	1394
32.25833	1418
32.26667	1444
32.27500	1470
32.28333	1497
32.29167	1524
32.30000	1551
32.30833	1576
32.31667	1602
32.32500	1628
32.33333	1657
32.34167	1687
32.35000	1721
32.35833	1754
32.36667	1788
32.37500	1821
32.38333	1853
32.39167	1887
32.40000	1923
32.40833	1964
32.41667	2008
32.42500	2055
32.43333	2105
32.44167	2154
32.45000	2204
32.45833	2254
32.46667	2307
32.47500	2362
32.48333	2419
32.49167	2479
32.50000	2538
32.50833	2599
32.51667	2661
32.52500	2727
32.53333	2797
32.54167	2869
32.55000	2946
32.55833	3021
32.56667	3095
32.57500	3167
32.58333	3239
32.59167	3314
32.60000	3389
32.60833	3469
32.61667	3551
32.62500	3636
32.63333	3724
32.64167	3813
32.65000	3906
32.65833	3997
32.66667	4089
32.67500	4181
32.68333	4275
32.69167	4373
32.70000	4472
32.70833	4576
32.71667	4680
32.72500	4786
32.73333	4893
32.74167	4997
32.75000	5102
32.75833	5207
32.76667	5316
32.77500	5429
32.78333	5544
32.79167	5664
32.80000	5781
32.80833	5898
32.81667	6014
32.82500	6130
32.83333	6247
32.84167	6361
32.85000	6474
32.85833	6583
32.86667	6689
32.87500	6794
32.88333	6898
32.89167	7006
32.90000	7112
32.90833	7221
32.91667	7326
32.92500	7427
32.93333	7526
32.94167	7620
32.95000	7714
32.95833	7805
32.96667	7897
32.97500	7986
32.98333	8070
32.99167	8151
33.00000	8228
33.00833	8304
33.01667	8378
33.02500	8449
33.03333	8517
33.04167	8578
33.05000	8635
33.05833	8687
33.06667	8737
33.07500	8783
33.08333	8825
33.09167	8863
33.10000	8896
33.10833	8925
33.11667	8949
33.12500	8969
33.13333	8985
33.14167	8997
33.15000	9005
33.15833	9009
33.16667	9008
33.17500	9004
33.18333	8994
33.19167	8980
33.20000	8963
33.20833	8943
33.21667	8920
33.22500	8892
33.23333	8859
33.24167	8822
33.25000	8779
33.25833	8734
33.26667	8685
33.27500	8635
33.28333	8581
33.29167	8523
33.30000	8463
33.30833	8400
33.31667	8336
33.32500	8270
33.33333	8201
33.34167	8128
33.35000	8049
33.35833	7968
33.36667	7882
33.37500	7794
33.38333	7705
33.39167	7613
33.40000	7521
33.40833	7425
33.41667	7328
33.42500	7228
33.43333	7126
33.44167	7027
33.45000	6927
33.45833	6830
33.46667	6732
33.47500	6633
33.48333	6534
33.49167	6431
33.50000	6328
33.50833	6222
33.51667	6117
33.52500	6008
33.53333	5899
33.54167	5794
33.55000	5690
33.55833	5590
33.56667	5491
33.57500	5392
33.58333	5293
33.59167	5190
33.60000	5090
33.60833	4990
33.61667	4893
33.62500	4796
33.63333	4699
33.64167	4605
33.65000	4509
33.65833	4416
33.66667	4325
33.67500	4236
33.68333	4149
33.69167	4060
33.70000	3975
33.70833	3890
33.71667	3809
33.72500	3728
33.73333	3647
33.74167	3568
33.75000	3487
33.75833	3408
33.76667	3328
33.77500	3252
33.78333	3179
33.79167	3108
33.80000	3039
33.80833	2970
33.81667	2901
33.82500	2832
33.83333	2764
33.84167	2701
33.85000	2640
33.85833	2582
33.86667	2523
33.87500	2463
33.88333	2404
33.89167	2344
33.90000	2286
33.90833	2228
33.91667	2174
33.92500	2123
33.93333	2075
33.94167	2030
33.95000	1986
33.95833	1942
33.96667	1896
33.97500	1850
33.98333	1806
33.99167	1763
34.00000	1723
34.00833	1684
34.01667	1647
34.02500	1610
34.03333	1572
34.04167	1534
34.05000	1495
34.05833	1458
34.06667	1423
34.07500	1390
34.08333	1359
34.09167	1328
34.10000	1297
34.10833	1263
34.11667	1231
34.12500	1201
34.13333	1172
34.14167	1144
34.15000	1116
34.15833	1088
34.16667	1061
34.17500	1035
34.18333	1011
34.19167	989
34.20000	968
34.20833	948
34.21667	928
34.22500	909
34.23333	889
34.24167	870
34.25000	851
34.25833	833
34.26667	816
34.27500	800
34.28333	784
34.29167	766
34.30000	748
34.30833	729
34.31667	711
34.32500	695
34.33333	680
34.34167	667
34.35000	653
34.35833	638
34.36667	623
34.37500	608
34.38333	593
34.39167	577
34.40000	563
34.40833	548
34.41667	536
34.42500	526
34.43333	520
34.44167	515
34.45000	510
34.45833	504
34.46667	495
34.47500	486
34.48333	475
34.49167	464
34.50000	453
34.50833	443
34.51667	434
34.52500	428
34.53333	424
34.54167	420
34.55000	413
34.55833	404
34.56667	395
34.57500	386
34.58333	378
34.59167	371
34.60000	364
34.60833	357
34.61667	350
34.62500	341
34.63333	332
34.64167	323
34.65000	314
34.65833	307
34.66667	303
34.67500	300
34.68333	298
34.69167	295
34.70000	291
34.70833	283
34.71667	275
34.72500	267
34.73333	261
34.74167	260
34.75000	261
34.75833	264
34.76667	263
34.77500	260
34.78333	255
34.79167	251
34.80000	248
34.80833	246
34.81667	246
34.82500	244
34.83333	241
34.84167	238
34.85000	235
34.85833	233
34.86667	230
34.87500	226
34.88333	220
34.89167	214
34.90000	210
34.90833	208
34.91667	208
34.92500	210
34.93333	212
34.94167	213
34.95000	211
34.95833	208
34.96667	203
34.97500	198
34.98333	193
34.99167	189
35.00000	185
35.00833	181
35.01667	178
35.02500	178
35.03333	179
35.04167	182
35.05000	186
35.05833	189
35.06667	192
35.07500	193
35.08333	193
35.09167	192
35.10000	190
35.10833	188
35.11667	185
35.12500	181
35.13333	177
35.14167	174
35.15000	172
35.15833	169
35.16667	167
35.17500	165
35.18333	162
35.19167	160
35.20000	158
35.20833	157
35.21667	155
35.22500	153
35.23333	151
35.24167	150
35.25000	150
35.25833	151
35.26667	152
35.27500	153
35.28333	152
35.29167	151
35.30000	149
35.30833	149
35.31667	149
35.32500	149
35.33333	149
35.34167	149
35.35000	150
35.35833	152
35.36667	153
35.37500	154
35.38333	154
35.39167	152
35.40000	148
35.40833	146
35.41667	143
35.42500	139
35.43333	134
35.44167	129
35.45000	124
35.45833	120
35.46667	118
35.47500	118
35.48333	118
35.49167	118
35.50000	119
35.50833	119
35.51667	119
35.52500	117
35.53333	115
35.54167	112
35.55000	110
35.55833	108
35.56667	108
35.57500	108
35.58333	109
35.59167	110
35.60000	110
35.60833	109
35.61667	107
35.62500	105
35.63333	102
35.64167	101
35.65000	101
35.65833	102
35.66667	102
35.67500	100
35.68333	97
35.69167	94
35.70000	92
35.70833	90
35.71667	88
35.72500	86
35.73333	84
35.74167	81
35.75000	78
35.75833	75
35.76667	74
35.77500	74
35.78333	74
35.79167	75
35.80000	76
35.80833	76
35.81667	74
35.82500	72
35.83333	70
35.84167	68
35.85000	66
35.85833	65
35.86667	67
35.87500	71
35.88333	74
35.89167	77
35.90000	78
35.90833	76
35.91667	73
35.92500	68
35.93333	63
35.94167	60
35.95000	60
35.95833	60
35.96667	60
35.97500	60
35.98333	59
35.99167	57
36.00000	56
36.00833	55
36.01667	55
36.02500	53
36.03333	48
36.04167	44
36.05000	39
36.05833	37
36.06667	37
36.07500	40
36.08333	43
36.09167	46
36.10000	48
36.10833	47
36.11667	45
36.12500	42
36.13333	40
36.14167	39
36.15000	40
36.15833	43
36.16667	46
36.17500	49
36.18333	50
36.19167	50
36.20000	47
36.20833	43
36.21667	38
36.22500	34
36.23333	33
36.24167	34
36.25000	35
36.25833	37
36.26667	36
36.27500	33
36.28333	30
36.29167	28
36.30000	26
36.30833	24
36.31667	23
36.32500	22
36.33333	24
36.34167	25
36.35000	28
36.35833	30
36.36667	31
36.37500	33
36.38333	34
36.39167	36
36.40000	39
36.40833	42
36.41667	47
36.42500	51
36.43333	56
36.44167	59
36.45000	60
36.45833	58
36.46667	54
36.47500	50
36.48333	47
36.49167	45
36.50000	46
36.50833	47
36.51667	48
36.52500	48
36.53333	47
36.54167	45
36.55000	43
36.55833	41
36.56667	40
36.57500	39
36.58333	38
36.59167	36
36.60000	36
36.60833	37
36.61667	38
36.62500	39
36.63333	39
36.64167	38
36.65000	37
36.65833	35
36.66667	33
36.67500	33
36.68333	32
36.69167	33
36.70000	34
36.70833	36
36.71667	38
36.72500	39
36.73333	39
36.74167	40
36.75000	43
36.75833	47
36.76667	51
36.77500	54
36.78333	55
36.79167	54
36.80000	50
36.80833	45
36.81667	40
36.82500	36
36.83333	33
36.84167	32
36.85000	32
36.85833	33
36.86667	35
36.87500	36
36.88333	35
36.89167	33
36.90000	31
36.90833	29
36.91667	28
36.92500	29
36.93333	33
36.94167	36
36.95000	39
36.95833	42
36.96667	45
36.97500	48
36.98333	50
36.99167	51
37.00000	51
37.00833	49
37.01667	46
37.02500	44
37.03333	43
37.04167	44
37.05000	45
37.05833	47
37.06667	49
37.07500	51
37.08333	52
37.09167	54
37.10000	55
37.10833	56
37.11667	56
37.12500	55
37.13333	53
37.14167	52
37.15000	53
37.15833	56
37.16667	59
37.17500	63
37.18333	66
37.19167	66
37.20000	65
37.20833	64
37.21667	63
37.22500	62
37.23333	62
37.24167	62
37.25000	60
37.25833	57
37.26667	55
37.27500	55
37.28333	56
37.29167	57
37.30000	57
37.30833	54
37.31667	49
37.32500	45
37.33333	41
37.34167	37
37.35000	36
37.35833	36
37.36667	37
37.37500	39
37.38333	42
37.39167	47
37.40000	51
37.40833	52
37.41667	50
37.42500	47
37.43333	42
37.44167	38
37.45000	36
37.45833	34
37.46667	34
37.47500	35
37.48333	37
37.49167	40
37.50000	42
37.50833	43
37.51667	43
37.52500	43
37.53333	41
37.54167	39
37.55000	34
37.55833	29
37.56667	24
37.57500	20
37.58333	19
37.59167	20
37.60000	23
37.60833	24
37.61667	24
37.62500	24
37.63333	23
37.64167	23
37.65000	23
37.65833	22
37.66667	21
37.67500	21
37.68333	21
37.69167	20
37.70000	19
37.70833	18
37.71667	19
37.72500	21
37.73333	23
37.74167	25
37.75000	26
37.75833	27
37.76667	27
37.77500	26
37.78333	26
37.79167	26
37.80000	27
37.80833	27
37.81667	28
37.82500	29
37.83333	30
37.84167	29
37.85000	28
37.85833	25
37.86667	22
37.87500	18
37.88333	16
37.89167	14
37.90000	13
37.90833	16
37.91667	19
37.92500	23
37.93333	26
37.94167	27
37.95000	28
37.95833	29
37.96667	31
37.97500	34
37.98333	35
37.99167	34
38.00000	32
38.00833	29
38.01667	25
38.02500	22
38.03333	19
38.04167	17
38.05000	16
38.05833	15
38.06667	17
38.07500	20
38.08333	24
38.09167	28
38.10000	30
38.10833	31
38.11667	30
38.12500	28
38.13333	27
38.14167	25
38.15000	25
38.15833	26
38.16667	26
38.17500	28
38.18333	29
38.19167	30
38.20000	30
38.20833	28
38.21667	26
38.22500	23
38.23333	21
38.24167	19
38.25000	18
38.25833	18
38.26667	17
38.27500	16
38.28333	14
38.29167	12
38.30000	11
38.30833	12
38.31667	14
38.32500	17
38.33333	20
38.34167	21
38.35000	21
38.35833	19
38.36667	16
38.37500	13
38.38333	11
38.39167	9
38.40000	8
38.40833	9
38.41667	11
38.42500	14
38.43333	17
38.44167	20
38.45000	21
38.45833	21
38.46667	21
38.47500	20
38.48333	20
38.49167	20
38.50000	22
38.50833	22
38.51667	21
38.52500	20
38.53333	18
38.54167	16
38.55000	14
38.55833	11
38.56667	9
38.57500	8
38.58333	8
38.59167	9
38.60000	10
38.60833	11
38.61667	14
38.62500	17
38.63333	20
38.64167	21
38.65000	19
38.65833	16
38.66667	11
38.67500	7
38.68333	5
38.69167	5
38.70000	6
38.70833	7
38.71667	6
38.72500	6
38.73333	7
38.74167	9
38.75000	9
38.75833	9
38.76667	7
38.77500	4
38.78333	0
38.79167	-2
38.80000	-3
38.80833	-2
38.81667	-0
38.82500	1
38.83333	2
38.84167	2
38.85000	4
38.85833	7
38.86667	9
38.87500	11
38.88333	12
38.89167	12
38.90000	11
38.90833	9
38.91667	8
38.92500	6
38.93333	4
38.94167	3
38.95000	3
38.95833	3
38.96667	5
38.97500	7
38.98333	8
38.99167	9
39.00000	8
39.00833	4
39.01667	-3
39.02500	-10
39.03333	-15
39.04167	-19
39.05000	-20
39.05833	-20
39.06667	-19
39.07500	-19
39.08333	-20
39.09167	-21
39.10000	-22
39.10833	-21
39.11667	-20
39.12500	-18
39.13333	-15
39.14167	-13
39.15000	-13
39.15833	-12
39.16667	-9
39.17500	-3
39.18333	3
39.19167	9
39.20000	13
39.20833	17
39.21667	18
39.22500	17
39.23333	14
39.24167	10
39.25000	6
39.25833	4
39.26667	3
39.27500	5
39.28333	6
39.29167	7
39.30000	7
39.30833	5
39.31667	3
39.32500	-1
39.33333	-5
39.34167	-7
39.35000	-6
39.35833	-4
39.36667	-3
39.37500	-3
39.38333	-3
39.39167	-2
39.40000	-1
39.40833	-1
39.41667	-2
39.42500	-1
39.43333	-1
39.44167	1
39.45000	3
39.45833	4
39.46667	4
39.47500	2
39.48333	-2
39.49167	-5
39.50000	-8
39.50833	-9
39.51667	-7
39.52500	-2
39.53333	4
39.54167	8
39.55000	10
39.55833	9
39.56667	6
39.57500	2
39.58333	-1
39.59167	-4
39.60000	-5
39.60833	-5
39.61667	-5
39.62500	-4
39.63333	-5
39.64167	-6
39.65000	-9
39.65833	-10
39.66667	-11
39.67500	-10
39.68333	-10
39.69167	-10
39.70000	-11
39.70833	-12
39.71667	-13
39.72500	-13
39.73333	-11
39.74167	-7
39.75000	-2
39.75833	2
39.76667	4
39.77500	4
39.78333	2
39.79167	-1
39.80000	-5
39.80833	-6
39.81667	-6
39.82500	-5
39.83333	-2
39.84167	-0
39.85000	0
39.85833	-0
39.86667	-2
39.87500	-6
39.88333	-9
39.89167	-13
39.90000	-16
39.90833	-17
39.91667	-15
39.92500	-12
39.93333	-7
39.94167	-4
39.95000	-3
39.95833	-4
39.96667	-5
39.97500	-5
39.98333	-5
39.99167	-4
40.00000	-2
40.00833	-1
40.01667	-1
40.02500	-1
40.03333	-1
40.04167	-0
40.05000	-0
40.05833	1
40.06667	3
40.07500	7
40.08333	11
40.09167	15
40.10000	18
40.10833	19
40.11667	19
40.12500	18
40.13333	16
40.14167	13
40.15000	11
40.15833	11
40.16667	13
40.17500	16
40.18333	20
40.19167	25
40.20000	31
40.20833	36
40.21667	42
40.22500	48
40.23333	54
40.24167	59
40.25000	65
40.25833	71
40.26667	75
40.27500	79
40.28333	84
40.29167	90
40.30000	95
40.30833	100
40.31667	104
40.32500	110
40.33333	117
40.34167	125
40.35000	136
40.35833	147
40.36667	157
40.37500	167
40.38333	176
40.39167	185
40.40000	194
40.40833	203
40.41667	212
40.42500	222
40.43333	233
40.44167	244
40.45000	255
40.45833	264
40.46667	272
40.47500	280
40.48333	290
40.49167	303
40.50000	318
40.50833	335
40.51667	354
40.52500	373
40.53333	392
40.54167	410
40.55000	427
40.55833	442
40.56667	456
40.57500	470
40.58333	485
40.59167	501
40.60000	517
40.60833	532
40.61667	547
40.62500	561
40.63333	576
40.64167	592
40.65000	610
40.65833	628
40.66667	645
40.67500	661
40.68333	675
40.69167	688
40.70000	699
40.70833	709
40.71667	719
40.72500	729
40.73333	740
40.74167	752
40.75000	765
40.75833	779
40.76667	793
40.77500	807
40.78333	821
40.79167	834
40.80000	848
40.80833	864
40.81667	879
40.82500	892
40.83333	905
40.84167	914
40.85000	920
40.85833	925
40.86667	928
40.87500	930
40.88333	933
40.89167	937
40.90000	942
40.90833	949
40.91667	956
40.92500	963
40.93333	970
40.94167	976
40.95000	982
40.95833	987
40.96667	990
40.97500	993
40.98333	993
40.99167	992
41.00000	987
41.00833	980
41.01667	972
41.02500	965
41.03333	958
41.04167	953
41.05000	950
41.05833	948
41.06667	946
41.07500	942
41.08333	935
41.09167	927
41.10000	918
41.10833	909
41.11667	899
41.12500	891
41.13333	882
41.14167	872
41.15000	861
41.15833	849
41.16667	839
41.17500	830
41.18333	822
41.19167	815
41.20000	808
41.20833	797
41.21667	785
41.22500	771
41.23333	756
41.24167	741
41.25000	726
41.25833	711
41.26667	698
41.27500	686
41.28333	675
41.29167	666
41.30000	657
41.30833	648
41.31667	637
41.32500	624
41.33333	609
41.34167	592
41.35000	572
41.35833	553
41.36667	536
41.37500	521
41.38333	507
41.39167	496
41.40000	487
41.40833	478
41.41667	470
41.42500	460
41.43333	448
41.44167	437
41.45000	425
41.45833	413
41.46667	402
41.47500	390
41.48333	378
41.49167	365
41.50000	351
41.50833	337
41.51667	323
41.52500	311
41.53333	300
41.54167	292
41.55000	286
41.55833	280
41.56667	274
41.57500	267
41.58333	259
41.59167	250
41.60000	241
41.60833	231
41.61667	221
41.62500	211
41.63333	202
41.64167	194
41.65000	190
41.65833	187
41.66667	184
41.67500	181
41.68333	176
41.69167	170
41.70000	162
41.70833	153
41.71667	144
41.72500	137
41.73333	132
41.74167	126
41.75000	121
41.75833	114
41.76667	105
41.77500	95
41.78333	86
41.79167	79
41.80000	73
41.80833	69
41.81667	66
41.82500	63
41.83333	61
41.84167	59
41.85000	57
41.85833	56
41.86667	56
41.87500	57
41.88333	56
41.89167	54
41.90000	51
41.90833	45
41.91667	39
41.92500	35
41.93333	31
41.94167	27
41.95000	22
41.95833	17
41.96667	14
41.97500	13
41.98333	14
41.99167	17
42.00000	20
42.00833	19
42.01667	17
42.02500	12
42.03333	8
42.04167	4
42.05000	1
42.05833	-2
42.06667	-7
42.07500	-12
42.08333	-15
42.09167	-17
42.10000	-17
42.10833	-18
42.11667	-19
42.12500	-20
42.13333	-22
42.14167	-22
42.15000	-20
42.15833	-18
42.16667	-16
42.17500	-17
42.18333	-20
42.19167	-25
42.20000	-30
42.20833	-35
42.21667	-38
42.22500	-41
42.23333	-43
42.24167	-46
42.25000	-51
42.25833	-56
42.26667	-58
42.27500	-59
42.28333	-58
42.29167	-56
42.30000	-53
42.30833	-50
42.31667	-48
42.32500	-47
42.33333	-47
42.34167	-48
42.35000	-51
42.35833	-53
42.36667	-53
42.37500	-50
42.38333	-47
42.39167	-45
42.40000	-45
42.40833	-46
42.41667	-48
42.42500	-49
42.43333	-51
42.44167	-52
42.45000	-52
42.45833	-51
42.46667	-52
42.47500	-54
42.48333	-57
42.49167	-60
42.50000	-62
42.50833	-62
42.51667	-60
42.52500	-58
42.53333	-56
42.54167	-53
42.55000	-51
42.55833	-49
42.56667	-46
42.57500	-43
42.58333	-41
42.59167	-41
42.60000	-43
42.60833	-45
42.61667	-47
42.62500	-48
42.63333	-47
42.64167	-48
42.65000	-50
42.65833	-54
42.66667	-57
42.67500	-59
42.68333	-60
42.69167	-60
42.70000	-59
42.70833	-57
42.71667	-55
42.72500	-54
42.73333	-54
42.74167	-55
42.75000	-56
42.75833	-54
42.76667	-49
42.77500	-42
42.78333	-38
42.79167	-37
42.80000	-39
42.80833	-43
42.81667	-46
42.82500	-47
42.83333	-47
42.84167	-47
42.85000	-47
42.85833	-48
42.86667	-48
42.87500	-47
42.88333	-47
42.89167	-47
42.90000	-48
42.90833	-47
42.91667	-46
42.92500	-46
42.93333	-47
42.94167	-47
42.95000	-48
42.95833	-49
42.96667	-48
42.97500	-46
42.98333	-46
42.99167	-49
43.00000	-52
43.00833	-55
43.01667	-56
43.02500	-54
43.03333	-50
43.04167	-46
43.05000	-42
43.05833	-38
43.06667	-36
43.07500	-34
43.08333	-34
43.09167	-35
43.10000	-37
43.10833	-38
43.11667	-38
43.12500	-38
43.13333	-38
43.14167	-40
43.15000	-43
43.15833	-47
43.16667	-51
43.17500	-56
43.18333	-59
43.19167	-62
43.20000	-63
43.20833	-63
43.21667	-62
43.22500	-60
43.23333	-58
43.24167	-57
43.25000	-56
43.25833	-58
43.26667	-62
43.27500	-66
43.28333	-68
43.29167	-68
43.30000	-65
43.30833	-61
43.31667	-56
43.32500	-54
43.33333	-54
43.34167	-55
43.35000	-55
43.35833	-55
43.36667	-55
43.37500	-55
43.38333	-56
43.39167	-57
43.40000	-58
43.40833	-58
43.41667	-57
43.42500	-55
43.43333	-53
43.44167	-53
43.45000	-54
43.45833	-57
43.46667	-59
43.47500	-61
43.48333	-61
43.49167	-61
43.50000	-61
43.50833	-63
43.51667	-66
43.52500	-70
43.53333	-73
43.54167	-76
43.55000	-78
43.55833	-79
43.56667	-79
43.57500	-76
43.58333	-72
43.59167	-66
43.60000	-60
43.60833	-56
43.61667	-54
43.62500	-56
43.63333	-60
43.64167	-63
43.65000	-66
43.65833	-67
43.66667	-68
43.67500	-69
43.68333	-70
43.69167	-70
43.70000	-71
43.70833	-72
43.71667	-73
43.72500	-74
43.73333	-76
43.74167	-77
43.75000	-78
43.75833	-78
43.76667	-80
43.77500	-81
43.78333	-80
43.79167	-78
43.80000	-76
43.80833	-74
43.81667	-72
43.82500	-72
43.83333	-72
43.84167	-72
43.85000	-74
43.85833	-76
43.86667	-79
43.87500	-82
43.88333	-84
43.89167	-86
43.90000	-87
43.90833	-85
43.91667	-80
43.92500	-74
43.93333	-68
43.94167	-64
43.95000	-64
43.95833	-65
43.96667	-67
43.97500	-69
43.98333	-71
43.99167	-72
44.00000	-74
44.00833	-76
44.01667	-78
44.02500	-79
44.03333	-78
44.04167	-76
44.05000	-72
44.05833	-69
44.06667	-66
44.07500	-63
44.08333	-62
44.09167	-61
44.10000	-61
44.10833	-62
44.11667	-62
44.12500	-63
44.13333	-65
44.14167	-68
44.15000	-71
44.15833	-74
44.16667	-76
44.17500	-76
44.18333	-75
44.19167	-74
44.20000	-73
44.20833	-75
44.21667	-77
44.22500	-80
44.23333	-82
44.24167	-82
44.25000	-81
44.25833	-80
44.26667	-78
44.27500	-76
44.28333	-74
44.29167	-72
44.30000	-70
44.30833	-69
44.31667	-68
44.32500	-69
44.33333	-71
44.34167	-73
44.35000	-77
44.35833	-80
44.36667	-82
44.37500	-84
44.38333	-85
44.39167	-83
44.40000	-82
44.40833	-80
44.41667	-79
44.42500	-79
44.43333	-81
44.44167	-82
44.45000	-83
44.45833	-83
44.46667	-84
44.47500	-84
44.48333	-85
44.49167	-84
44.50000	-84
44.50833	-83
44.51667	-83
44.52500	-84
44.53333	-84
44.54167	-84
44.55000	-84
44.55833	-83
44.56667	-82
44.57500	-82
44.58333	-83
44.59167	-84
44.60000	-84
44.60833	-84
44.61667	-84
44.62500	-84
44.63333	-85
44.64167	-87
44.65000	-89
44.65833	-90
44.66667	-90
44.67500	-88
44.68333	-85
44.69167	-83
44.70000	-81
44.70833	-81
44.71667	-82
44.72500	-83
44.73333	-83
44.74167	-83
44.75000	-81
44.75833	-78
44.76667	-73
44.77500	-69
44.78333	-65
44.79167	-62
44.80000	-61
44.80833	-61
44.81667	-63
44.82500	-67
44.83333	-71
44.84167	-75
44.85000	-80
44.85833	-83
44.86667	-84
44.87500	-83
44.88333	-82
44.89167	-82
44.90000	-82
44.90833	-82
44.91667	-81
44.92500	-80
44.93333	-79
44.94167	-78
44.95000	-78
44.95833	-79
44.96667	-80
44.97500	-81
44.98333	-83
44.99167	-84
45.00000	-84
45.00833	-83
45.01667	-82
45.02500	-81
45.03333	-82
45.04167	-81
45.05000	-80
45.05833	-77
45.06667	-75
45.07500	-72
45.08333	-71
45.09167	-69
45.10000	-68
45.10833	-67
45.11667	-67
45.12500	-69
45.13333	-72
45.14167	-76
45.15000	-80
45.15833	-82
45.16667	-83
45.17500	-81
45.18333	-78
45.19167	-75
45.20000	-73
45.20833	-74
45.21667	-77
45.22500	-79
45.23333	-79
45.24167	-78
45.25000	-77
45.25833	-76
45.26667	-75
45.27500	-74
45.28333	-73
45.29167	-71
45.30000	-68
45.30833	-66
45.31667	-64
45.32500	-62
45.33333	-61
45.34167	-63
45.35000	-66
45.35833	-70
45.36667	-73
45.37500	-74
45.38333	-75
45.39167	-76
45.40000	-77
45.40833	-76
45.41667	-74
45.42500	-70
45.43333	-66
45.44167	-65
45.45000	-66
45.45833	-69
45.46667	-72
45.47500	-75
45.48333	-78
45.49167	-78
45.50000	-76
45.50833	-72
45.51667	-68
45.52500	-63
45.53333	-58
45.54167	-57
45.55000	-60
45.55833	-64
45.56667	-69
45.57500	-74
45.58333	-77
45.59167	-78
45.60000	-78
45.60833	-78
45.61667	-78
45.62500	-77
45.63333	-76
45.64167	-75
45.65000	-72
45.65833	-69
45.66667	-66
45.67500	-64
45.68333	-62
45.69167	-61
45.70000	-62
45.70833	-64
45.71667	-67
45.72500	-71
45.73333	-76
45.74167	-81
45.75000	-85
45.75833	-87
45.76667	-87
45.77500	-86
45.78333	-83
45.79167	-81
45.80000	-79
45.80833	-79
45.81667	-78
45.82500	-77
45.83333	-74
45.84167	-72
45.85000	-72
45.85833	-73
45.86667	-76
45.87500	-79
45.88333	-80
45.89167	-79
45.90000	-78
45.90833	-78
45.91667	-78
45.92500	-77
45.93333	-75
45.94167	-74
45.95000	-74
45.95833	-75
45.96667	-78
45.97500	-82
45.98333	-84
45.99167	-85
46.00000	-85
46.00833	-84
46.01667	-83
46.02500	-82
46.03333	-80
46.04167	-78
46.05000	-76
46.05833	-73
46.06667	-71
46.07500	-69
46.08333	-68
46.09167	-69
46.10000	-70
46.10833	-73
46.11667	-75
46.12500	-76
46.13333	-77
46.14167	-78
46.15000	-79
46.15833	-83
46.16667	-86
46.17500	-89
46.18333	-89
46.19167	-86
46.20000	-82
46.20833	-80
46.21667	-79
46.22500	-80
46.23333	-81
46.24167	-82
46.25000	-83
46.25833	-83
46.26667	-84
46.27500	-84
46.28333	-81
46.29167	-78
46.30000	-73
46.30833	-70
46.31667	-67
46.32500	-66
46.33333	-66
46.34167	-67
46.35000	-70
46.35833	-74
46.36667	-79
46.37500	-84
46.38333	-88
46.39167	-89
46.40000	-88
46.40833	-84
46.41667	-79
46.42500	-74
46.43333	-72
46.44167	-71
46.45000	-74
46.45833	-78
46.46667	-82
46.47500	-85
46.48333	-87
46.49167	-88
46.50000	-87
46.50833	-84
46.51667	-81
46.52500	-78
46.53333	-78
46.54167	-79
46.55000	-80
46.55833	-79
46.56667	-77
46.57500	-74
46.58333	-72
46.59167	-74
46.60000	-77
46.60833	-81
46.61667	-86
46.62500	-89
46.63333	-91
46.64167	-90
46.65000	-88
46.65833	-85
46.66667	-83
46.67500	-82
46.68333	-83
46.69167	-85
46.70000	-89
46.70833	-92
46.71667	-94
46.72500	-95
46.73333	-94
46.74167	-92
46.75000	-89
46.75833	-87
46.76667	-85
46.77500	-84
46.78333	-85
46.79167	-86
46.80000	-88
46.80833	-88
46.81667	-87
46.82500	-86
46.83333	-87
46.84167	-88
46.85000	-90
46.85833	-91
46.86667	-91
46.87500	-90
46.88333	-87
46.89167	-84
46.90000	-80
46.90833	-78
46.91667	-77
46.92500	-76
46.93333	-74
46.94167	-72
46.95000	-70
46.95833	-68
46.96667	-68
46.97500	-69
46.98333	-71
46.99167	-74
47.00000	-77
47.00833	-79
47.01667	-82
47.02500	-84
47.03333	-86
47.04167	-87
47.05000	-85
47.05833	-82
47.06667	-79
47.07500	-75
47.08333	-73
47.09167	-72
47.10000	-73
47.10833	-73
47.11667	-74
47.12500	-75
47.13333	-78
47.14167	-81
47.15000	-83
47.15833	-86
47.16667	-86
47.17500	-86
47.18333	-83
47.19167	-80
47.20000	-78
47.20833	-76
47.21667	-75
47.22500	-74
47.23333	-75
47.24167	-75
47.25000	-74
47.25833	-72
47.26667	-72
47.27500	-73
47.28333	-75
47.29167	-78
47.30000	-80
47.30833	-80
47.31667	-79
47.32500	-79
47.33333	-79
47.34167	-80
47.35000	-81
47.35833	-80
47.36667	-79
47.37500	-78
47.38333	-77
47.39167	-77
47.40000	-78
47.40833	-78
47.41667	-79
47.42500	-78
47.43333	-75
47.44167	-70
47.45000	-65
47.45833	-60
47.46667	-59
47.47500	-61
47.48333	-66
47.49167	-73
47.50000	-80
47.50833	-84
47.51667	-85
47.52500	-84
47.53333	-82
47.54167	-82
47.55000	-84
47.55833	-88
47.56667	-92
47.57500	-96
47.58333	-97
47.59167	-96
47.60000	-94
47.60833	-90
47.61667	-87
47.62500	-85
47.63333	-84
47.64167	-85
47.65000	-86
47.65833	-88
47.66667	-89
47.67500	-90
47.68333	-89
47.69167	-89
47.70000	-86
47.70833	-82
47.71667	-77
47.72500	-73
47.73333	-71
47.74167	-71
47.75000	-74
47.75833	-79
47.76667	-85
47.77500	-91
47.78333	-95
47.79167	-98
47.80000	-97
47.80833	-95
47.81667	-91
47.82500	-89
47.83333	-88
47.84167	-88
47.85000	-88
47.85833	-89
47.86667	-91
47.87500	-92
47.88333	-92
47.89167	-89
47.90000	-86
47.90833	-82
47.91667	-78
47.92500	-77
47.93333	-78
47.94167	-81
47.95000	-84
47.95833	-88
47.96667	-91
47.97500	-93
47.98333	-93
47.99167	-90
48.00000	-85
48.00833	-79
48.01667	-73
48.02500	-70
48.03333	-69
48.04167	-70
48.05000	-72
48.05833	-76
48.06667	-78
48.07500	-80
48.08333	-80
48.09167	-78
48.10000	-75
48.10833	-72
48.11667	-69
48.12500	-69
48.13333	-72
48.14167	-77
48.15000	-83
48.15833	-88
48.16667	-92
48.17500	-93
48.18333	-94
48.19167	-95
48.20000	-96
48.20833	-99
48.21667	-100
48.22500	-98
48.23333	-94
48.24167	-87
48.25000	-81
48.25833	-75
48.26667	-74
48.27500	-75
48.28333	-78
48.29167	-80
48.30000	-83
48.30833	-83
48.31667	-82
48.32500	-80
48.33333	-76
48.34167	-73
48.35000	-72
48.35833	-73
48.36667	-75
48.37500	-77
48.38333	-78
48.39167	-78
48.40000	-77
48.40833	-75
48.41667	-73
48.42500	-71
48.43333	-70
48.44167	-70
48.45000	-71
48.45833	-73
48.46667	-75
48.47500	-77
48.48333	-79
48.49167	-81
48.50000	-83
48.50833	-85
48.51667	-85
48.52500	-86
48.53333	-87
48.54167	-90
48.55000	-94
48.55833	-97
48.56667	-100
48.57500	-99
48.58333	-96
48.59167	-91
48.60000	-87
48.60833	-84
48.61667	-83
48.62500	-83
48.63333	-84
48.64167	-85
48.65000	-85
48.65833	-86
48.66667	-87
48.67500	-88
48.68333	-89
48.69167	-88
48.70000	-86
48.70833	-83
48.71667	-80
48.72500	-78
48.73333	-78
48.74167	-77
48.75000	-76
48.75833	-75
48.76667	-74
48.77500	-74
48.78333	-74
48.79167	-75
48.80000	-76
48.80833	-77
48.81667	-78
48.82500	-79
48.83333	-80
48.84167	-81
48.85000	-81
48.85833	-81
48.86667	-82
48.87500	-84
48.88333	-88
48.89167	-91
48.90000	-94
48.90833	-95
48.91667	-95
48.92500	-94
48.93333	-93
48.94167	-91
48.95000	-90
48.95833	-88
48.96667	-86
48.97500	-84
48.98333	-81
48.99167	-79
49.00000	-76
49.00833	-75
49.01667	-74
49.02500	-74
49.03333	-73
49.04167	-73
49.05000	-74
49.05833	-76
49.06667	-78
49.07500	-79
49.08333	-81
49.09167	-82
49.10000	-82
49.10833	-82
49.11667	-79
49.12500	-76
49.13333	-74
49.14167	-73
49.15000	-74
49.15833	-77
49.16667	-79
49.17500	-79
49.18333	-78
49.19167	-78
49.20000	-78
49.20833	-80
49.21667	-83
49.22500	-85
49.23333	-85
49.24167	-86
49.25000	-88
49.25833	-89
49.26667	-89
49.27500	-88
49.28333	-84
49.29167	-78
49.30000	-73
49.30833	-71
49.31667	-71
49.32500	-74
49.33333	-79
49.34167	-83
49.35000	-85
49.35833	-84
49.36667	-82
49.37500	-78
49.38333	-76
49.39167	-76
49.40000	-77
49.40833	-80
49.41667	-83
49.42500	-85
49.43333	-86
49.44167	-86
49.45000	-85
49.45833	-83
49.46667	-82
49.47500	-83
49.48333	-85
49.49167	-87
49.50000	-89
49.50833	-91
49.51667	-92
49.52500	-92
49.53333	-90
49.54167	-86
49.55000	-82
49.55833	-77
49.56667	-74
49.57500	-73
49.58333	-73
49.59167	-73
49.60000	-74
49.60833	-75
49.61667	-77
49.62500	-79
49.63333	-82
49.64167	-84
49.65000	-87
49.65833	-90
49.66667	-93
49.67500	-95
49.68333	-97
49.69167	-99
49.70000	-101
49.70833	-100
49.71667	-98
49.72500	-94
49.73333	-89
49.74167	-84
49.75000	-82
49.75833	-82
49.76667	-83
49.77500	-86
49.78333	-89
49.79167	-91
49.80000	-92
49.80833	-90
49.81667	-86
49.82500	-82
49.83333	-77
49.84167	-74
49.85000	-73
49.85833	-74
49.86667	-77
49.87500	-79
49.88333	-82
49.89167	-84
49.90000	-87
49.90833	-90
49.91667	-93
49.92500	-93
49.93333	-90
49.94167	-87
49.95000	-84
49.95833	-82
49.96667	-82
49.97500	-83
49.98333	-84
49.99167	-85
50.00000	-86
50.00833	-86
50.01667	-85
50.02500	-83
50.03333	-81
50.04167	-80
50.05000	-80
50.05833	-81
50.06667	-82
50.07500	-84
50.08333	-85
50.09167	-86
50.10000	-85
50.10833	-83
50.11667	-81
50.12500	-79
50.13333	-77
50.14167	-74
50.15000	-70
50.15833	-66
50.16667	-64
50.17500	-64
50.18333	-65
50.19167	-69
50.20000	-73
50.20833	-76
50.21667	-77
50.22500	-76
50.23333	-74
50.24167	-72
50.25000	-69
50.25833	-68
50.26667	-66
50.27500	-66
50.28333	-65
50.29167	-63
50.30000	-62
50.30833	-62
50.31667	-64
50.32500	-66
50.33333	-67
50.34167	-67
50.35000	-66
50.35833	-63
50.36667	-61
50.37500	-59
50.38333	-58
50.39167	-58
50.40000	-59
50.40833	-60
50.41667	-59
50.42500	-58
50.43333	-56
50.44167	-54
50.45000	-52
50.45833	-50
50.46667	-45
50.47500	-40
50.48333	-36
50.49167	-34
50.50000	-35
50.50833	-38
50.51667	-41
50.52500	-42
50.53333	-41
50.54167	-37
50.55000	-34
50.55833	-32
50.56667	-32
50.57500	-33
50.58333	-35
50.59167	-35
50.60000	-34
50.60833	-30
50.61667	-26
50.62500	-23
50.63333	-22
50.64167	-24
50.65000	-27
50.65833	-30
50.66667	-31
50.67500	-29
50.68333	-26
50.69167	-24
50.70000	-22
50.70833	-21
50.71667	-20
50.72500	-19
50.73333	-16
50.74167	-13
50.75000	-11
50.75833	-9
50.76667	-7
50.77500	-5
50.78333	-3
50.79167	-2
50.80000	-2
50.80833	-2
50.81667	-1
50.82500	-0
50.83333	1
50.84167	4
50.85000	7
50.85833	11
50.86667	17
50.87500	22
50.88333	25
50.89167	25
50.90000	23
50.90833	20
50.91667	16
50.92500	12
50.93333	8
50.94167	5
50.95000	3
50.95833	2
50.96667	2
50.97500	4
50.98333	7
50.99167	11
51.00000	16
51.00833	22
51.01667	28
51.02500	31
51.03333	32
51.04167	30
51.05000	26
51.05833	22
51.06667	18
51.07500	15
51.08333	12
51.09167	10
51.10000	8
51.10833	7
51.11667	6
51.12500	4
51.13333	1
51.14167	-1
51.15000	-1
51.15833	0
51.16667	4
51.17500	7
51.18333	10
51.19167	11
51.20000	11
51.20833	9
51.21667	6
51.22500	4
51.23333	2
51.24167	1
51.25000	-0
51.25833	-1
51.26667	-2
51.27500	-2
51.28333	-1
51.29167	0
51.30000	2
51.30833	4
51.31667	4
51.32500	4
51.33333	1
51.34167	-3
51.35000	-7
51.35833	-10
51.36667	-11
51.37500	-11
51.38333	-9
51.39167	-7
51.40000	-4
51.40833	-1
51.41667	-0
51.42500	-1
51.43333	-5
51.44167	-9
51.45000	-14
51.45833	-18
51.46667	-21
51.47500	-22
51.48333	-22
51.49167	-20
51.50000	-19
51.50833	-19
51.51667	-20
51.52500	-22
51.53333	-26
51.54167	-30
51.55000	-34
51.55833	-37
51.56667	-39
51.57500	-38
51.58333	-36
51.59167	-31
51.60000	-26
51.60833	-21
51.61667	-19
51.62500	-21
51.63333	-25
51.64167	-30
51.65000	-34
51.65833	-34
51.66667	-33
51.67500	-31
51.68333	-30
51.69167	-31
51.70000	-33
51.70833	-35
51.71667	-38
51.72500	-40
51.73333	-42
51.74167	-44
51.75000	-47
51.75833	-48
51.76667	-48
51.77500	-47
51.78333	-45
51.79167	-44
51.80000	-42
51.80833	-42
51.81667	-42
51.82500	-43
51.83333	-46
51.84167	-49
51.85000	-54
51.85833	-59
51.86667	-62
51.87500	-64
51.88333	-63
51.89167	-58
51.90000	-52
51.90833	-46
51.91667	-43
51.92500	-43
51.93333	-46
51.94167	-52
51.95000	-59
51.95833	-65
51.96667	-69
51.97500	-69
51.98333	-68
51.99167	-67
52.00000	-66
52.00833	-67
52.01667	-69
52.02500	-69
52.03333	-69
52.04167	-67
52.05000	-65
52.05833	-64
52.06667	-67
52.07500	-71
52.08333	-74
52.09167	-75
52.10000	-74
52.10833	-70
52.11667	-66
52.12500	-63
52.13333	-63
52.14167	-65
52.15000	-68
52.15833	-69
52.16667	-70
52.17500	-69
52.18333	-67
52.19167	-65
52.20000	-64
52.20833	-63
52.21667	-62
52.22500	-62
52.23333	-63
52.24167	-64
52.25000	-65
52.25833	-65
52.26667	-64
52.27500	-64
52.28333	-65
52.29167	-69
52.30000	-73
52.30833	-76
52.31667	-77
52.32500	-76
52.33333	-76
52.34167	-76
52.35000	-77
52.35833	-79
52.36667	-81
52.37500	-82
52.38333	-84
52.39167	-85
52.40000	-85
52.40833	-82
52.41667	-77
52.42500	-73
52.43333	-71
52.44167	-71
52.45000	-72
52.45833	-75
52.46667	-76
52.47500	-77
52.48333	-77
52.49167	-78
52.50000	-78
52.50833	-77
52.51667	-73
52.52500	-68
52.53333	-63
52.54167	-60
52.55000	-60
52.55833	-61
52.56667	-62
52.57500	-62
52.58333	-62
52.59167	-61
52.60000	-61
52.60833	-64
52.61667	-67
52.62500	-71
52.63333	-74
52.64167	-76
52.65000	-77
52.65833	-77
52.66667	-75
52.67500	-73
52.68333	-71
52.69167	-69
52.70000	-69
52.70833	-71
52.71667	-75
52.72500	-78
52.73333	-81
52.74167	-83
52.75000	-82
52.75833	-81
52.76667	-80
52.77500	-80
52.78333	-80
52.79167	-81
52.80000	-81
52.80833	-82
52.81667	-84
52.82500	-87
52.83333	-89
52.84167	-90
52.85000	-89
52.85833	-88
52.86667	-88
52.87500	-88
52.88333	-87
52.89167	-83
52.90000	-78
52.90833	-72
52.91667	-67
52.92500	-65
52.93333	-65
52.94167	-66
52.95000	-66
52.95833	-65
52.96667	-66
52.97500	-67
52.98333	-69
52.99167	-71
53.00000	-72
53.00833	-74
53.01667	-76
53.02500	-79
53.03333	-83
53.04167	-87
53.05000	-89
53.05833	-89
53.06667	-85
53.07500	-80
53.08333	-74
53.09167	-70
53.10000	-68
53.10833	-69
53.11667	-72
53.12500	-75
53.13333	-77
53.14167	-79
53.15000	-82
53.15833	-86
53.16667	-88
53.17500	-90
53.18333	-90
53.19167	-87
53.20000	-84
53.20833	-81
53.21667	-78
53.22500	-76
53.23333	-75
53.24167	-74
53.25000	-75
53.25833	-76
53.26667	-78
53.27500	-80
53.28333	-82
53.29167	-83
53.30000	-83
53.30833	-83
53.31667	-82
53.32500	-81
53.33333	-80
53.34167	-79
53.35000	-77
53.35833	-75
53.36667	-74
53.37500	-73
53.38333	-74
53.39167	-76
53.40000	-78
53.40833	-79
53.41667	-77
53.42500	-74
53.43333	-69
53.44167	-66
53.45000	-65
53.45833	-65
53.46667	-66
53.47500	-67
53.48333	-69
53.49167	-70
53.50000	-70
53.50833	-70
53.51667	-68
53.52500	-66
53.53333	-63
53.54167	-62
53.55000	-62
53.55833	-64
53.56667	-69
53.57500	-75
53.58333	-79
53.59167	-80
53.60000	-79
53.60833	-75
53.61667	-70
53.62500	-66
53.63333	-63
53.64167	-61
53.65000	-59
53.65833	-58
53.66667	-58
53.67500	-59
53.68333	-61
53.69167	-62
53.70000	-63
53.70833	-64
53.71667	-63
53.72500	-61
53.73333	-58
53.74167	-55
53.75000	-54
53.75833	-54
53.76667	-55
53.77500	-55
53.78333	-55
53.79167	-52
53.80000	-50
53.80833	-47
53.81667	-46
53.82500	-45
53.83333	-46
53.84167	-46
53.85000	-45
53.85833	-42
53.86667	-38
53.87500	-34
53.88333	-30
53.89167	-27
53.90000	-25
53.90833	-23
53.91667	-22
53.92500	-21
53.93333	-20
53.94167	-18
53.95000	-14
53.95833	-10
53.96667	-4
53.97500	2
53.98333	6
53.99167	7
54.00000	6
54.00833	5
54.01667	3
54.02500	1
54.03333	-2
54.04167	-3
54.05000	-2
54.05833	3
54.06667	11
54.07500	21
54.08333	30
54.09167	37
54.10000	42
54.10833	45
54.11667	46
54.12500	47
54.13333	48
54.14167	53
54.15000	59
54.15833	65
54.16667	70
54.17500	75
54.18333	78
54.19167	80
54.20000	82
54.20833	87
54.21667	93
54.22500	100
54.23333	105
54.24167	109
54.25000	113
54.25833	117
54.26667	122
54.27500	129
54.28333	136
54.29167	142
54.30000	146
54.30833	151
54.31667	155
54.32500	159
54.33333	165
54.34167	171
54.35000	177
54.35833	183
54.36667	189
54.37500	195
54.38333	200
54.39167	204
54.40000	207
54.40833	209
54.41667	213
54.42500	219
54.43333	229
54.44167	239
54.45000	251
54.45833	261
54.46667	267
54.47500	269
54.48333	271
54.49167	276
54.50000	284
54.50833	296
54.51667	312
54.52500	327
54.53333	339
54.54167	348
54.55000	357
54.55833	364
54.56667	372
54.57500	380
54.58333	387
54.59167	393
54.60000	400
54.60833	409
54.61667	420
54.62500	432
54.63333	442
54.64167	451
54.65000	459
54.65833	468
54.66667	478
54.67500	488
54.68333	495
54.69167	501
54.70000	506
54.70833	511
54.71667	517
54.72500	524
54.73333	532
54.74167	541
54.75000	549
54.75833	558
54.76667	569
54.77500	580
54.78333	590
54.79167	597
54.80000	604
54.80833	611
54.81667	619
54.82500	629
54.83333	640
54.84167	651
54.85000	661
54.85833	670
54.86667	678
54.87500	684
54.88333	690
54.89167	696
54.90000	702
54.90833	710
54.91667	718
54.92500	726
54.93333	734
54.94167	740
54.95000	744
54.95833	749
54.96667	754
54.97500	760
54.98333	766
54.99167	774
55.00000	781
55.00833	787
55.01667	793
55.02500	800
55.03333	809
55.04167	818
55.05000	826
55.05833	833
55.06667	836
55.07500	837
55.08333	839
55.09167	843
55.10000	849
55.10833	854
55.11667	861
55.12500	868
55.13333	876
55.14167	884
55.15000	894
55.15833	903
55.16667	910
55.17500	915
55.18333	918
55.19167	919
55.20000	920
55.20833	920
55.21667	921
55.22500	922
55.23333	923
55.24167	924
55.25000	927
55.25833	931
55.26667	937
55.27500	943
55.28333	949
55.29167	955
55.30000	960
55.30833	965
55.31667	969
55.32500	972
55.33333	973
55.34167	974
55.35000	976
55.35833	979
55.36667	982
55.37500	985
55.38333	986
55.39167	985
55.40000	984
55.40833	984
55.41667	986
55.42500	989
55.43333	992
55.44167	995
55.45000	995
55.45833	994
55.46667	992
55.47500	990
55.48333	987
55.49167	984
55.50000	980
55.50833	977
55.51667	974
55.52500	971
55.53333	969
55.54167	967
55.55000	965
55.55833	964
55.56667	963
55.57500	963
55.58333	964
55.59167	966
55.60000	966
55.60833	965
55.61667	962
55.62500	958
55.63333	953
55.64167	950
55.65000	947
55.65833	945
55.66667	943
55.67500	940
55.68333	938
55.69167	937
55.70000	937
55.70833	934
55.71667	929
55.72500	922
55.73333	914
55.74167	908
55.75000	904
55.75833	902
55.76667	901
55.77500	899
55.78333	897
55.79167	894
55.80000	891
55.80833	886
55.81667	881
55.82500	876
55.83333	871
55.84167	868
55.85000	867
55.85833	866
55.86667	864
55.87500	859
55.88333	854
55.89167	848
55.90000	843
55.90833	839
55.91667	835
55.92500	829
55.93333	824
55.94167	820
55.95000	819
55.95833	818
55.96667	816
55.97500	812
55.98333	807
55.99167	801
56.00000	796
56.00833	792
56.01667	787
56.02500	781
56.03333	773
56.04167	764
56.05000	757
56.05833	750
56.06667	745
56.07500	740
56.08333	735
56.09167	731
56.10000	726
56.10833	722
56.11667	717
56.12500	711
56.13333	705
56.14167	700
56.15000	694
56.15833	689
56.16667	683
56.17500	677
56.18333	673
56.19167	672
56.20000	673
56.20833	673
56.21667	672
56.22500	668
56.23333	663
56.24167	658
56.25000	654
56.25833	649
56.26667	644
56.27500	639
56.28333	633
56.29167	626
56.30000	618
56.30833	610
56.31667	602
56.32500	594
56.33333	587
56.34167	582
56.35000	581
56.35833	581
56.36667	582
56.37500	582
56.38333	579
56.39167	573
56.40000	566
56.40833	561
56.41667	555
56.42500	549
56.43333	543
56.44167	536
56.45000	528
56.45833	523
56.46667	520
56.47500	519
56.48333	519
56.49167	520
56.50000	519
56.50833	517
56.51667	511
56.52500	503
56.53333	493
56.54167	482
56.55000	470
56.55833	461
56.56667	455
56.57500	454
56.58333	454
56.59167	455
56.60000	455
56.60833	452
56.61667	448
56.62500	443
56.63333	438
56.64167	433
56.65000	428
56.65833	422
56.66667	417
56.67500	412
56.68333	408
56.69167	405
56.70000	403
56.70833	400
56.71667	394
56.72500	388
56.73333	382
56.74167	376
56.75000	372
56.75833	368
56.76667	365
56.77500	362
56.78333	360
56.79167	360
56.80000	360
56.80833	359
56.81667	357
56.82500	354
56.83333	349
56.84167	344
56.85000	338
56.85833	332
56.86667	326
56.87500	320
56.88333	315
56.89167	313
56.90000	311
56.90833	309
56.91667	307
56.92500	306
56.93333	306
56.94167	306
56.95000	305
56.95833	301
56.96667	295
56.97500	287
56.98333	279
56.99167	272
57.00000	266
57.00833	263
57.01667	263
57.02500	266
57.03333	270
57.04167	273
57.05000	274
57.05833	272
57.06667	267
57.07500	261
57.08333	256
57.09167	255
57.10000	254
57.10833	252
57.11667	249
57.12500	243
57.13333	237
57.14167	231
57.15000	228
57.15833	225
57.16667	224
57.17500	221
57.18333	218
57.19167	215
57.20000	213
57.20833	213
57.21667	214
57.22500	215
57.23333	216
57.24167	213
57.25000	207
57.25833	199
57.26667	190
57.27500	182
57.28333	178
57.29167	178
57.30000	180
57.30833	182
57.31667	184
57.32500	183
57.33333	180
57.34167	177
57.35000	175
57.35833	174
57.36667	174
57.37500	173
57.38333	172
57.39167	172
57.40000	171
57.40833	169
57.41667	165
57.42500	160
57.43333	155
57.44167	150
57.45000	146
57.45833	144
57.46667	142
57.47500	140
57.48333	139
57.49167	140
57.50000	141
57.50833	143
57.51667	144
57.52500	146
57.53333	147
57.54167	149
57.55000	149
57.55833	147
57.56667	145
57.57500	142
57.58333	140
57.59167	140
57.60000	139
57.60833	137
57.61667	132
57.62500	125
57.63333	117
57.64167	111
57.65000	107
57.65833	105
57.66667	105
57.67500	107
57.68333	109
57.69167	110
57.70000	110
57.70833	108
57.71667	106
57.72500	104
57.73333	104
57.74167	105
57.75000	107
57.75833	108
57.76667	107
57.77500	104
57.78333	101
57.79167	100
57.80000	100
57.80833	101
57.81667	102
57.82500	100
57.83333	95
57.84167	90
57.85000	87
57.85833	85
57.86667	84
57.87500	85
57.88333	86
57.89167	86
57.90000	84
57.90833	82
57.91667	78
57.92500	75
57.93333	71
57.94167	69
57.95000	70
57.95833	72
57.96667	73
57.97500	73
57.98333	72
57.99167	70
58.00000	68
58.00833	67
58.01667	66
58.02500	66
58.03333	65
58.04167	64
58.05000	64
58.05833	65
58.06667	67
58.07500	70
58.08333	72
58.09167	74
58.10000	74
58.10833	72
58.11667	68
58.12500	65
58.13333	63
58.14167	61
58.15000	58
58.15833	54
58.16667	48
58.17500	43
58.18333	41
58.19167	43
58.20000	45
58.20833	45
58.21667	44
58.22500	42
58.23333	40
58.24167	39
58.25000	39
58.25833	40
58.26667	39
58.27500	36
58.28333	33
58.29167	30
58.30000	28
58.30833	29
58.31667	31
58.32500	34
58.33333	37
58.34167	40
58.35000	44
58.35833	46
58.36667	47
58.37500	46
58.38333	42
58.39167	38
58.40000	34
58.40833	31
58.41667	28
58.42500	28
58.43333	29
58.44167	30
58.45000	31
58.45833	32
58.46667	32
58.47500	30
58.48333	28
58.49167	27
58.50000	27
58.50833	28
58.51667	30
58.52500	32
58.53333	34
58.54167	36
58.55000	37
58.55833	38
58.56667	37
58.57500	35
58.58333	32
58.59167	29
58.60000	27
58.60833	23
58.61667	20
58.62500	17
58.63333	16
58.64167	17
58.65000	16
58.65833	14
58.66667	10
58.67500	5
58.68333	1
58.69167	-2
58.70000	-3
58.70833	-3
58.71667	-1
58.72500	0
58.73333	3
58.74167	5
58.75000	8
58.75833	10
58.76667	12
58.77500	13
58.78333	12
58.79167	11
58.80000	10
58.80833	10
58.81667	11
58.82500	11
58.83333	9
58.84167	8
58.85000	8
58.85833	8
58.86667	10
58.87500	10
58.88333	10
58.89167	8
58.90000	5
58.90833	2
58.91667	1
58.92500	1
58.93333	1
58.94167	1
58.95000	-2
58.95833	-6
58.96667	-12
58.97500	-18
58.98333	-22
58.99167	-24
59.00000	-23
59.00833	-19
59.01667	-13
59.02500	-8
59.03333	-2
59.04167	1
59.05000	3
59.05833	2
59.06667	-1
59.07500	-4
59.08333	-7
59.09167	-8
59.10000	-9
59.10833	-9
59.11667	-8
59.12500	-7
59.13333	-5
59.14167	-3
59.15000	-2
59.15833	-3
59.16667	-4
59.17500	-6
59.18333	-7
59.19167	-5
59.20000	-4
59.20833	-4
59.21667	-5
59.22500	-8
59.23333	-12
59.24167	-15
59.25000	-16
59.25833	-16
59.26667	-15
59.27500	-14
59.28333	-13
59.29167	-12
59.30000	-12
59.30833	-12
59.31667	-13
59.32500	-15
59.33333	-17
59.34167	-19
59.35000	-22
59.35833	-25
59.36667	-27
59.37500	-28
59.38333	-29
59.39167	-29
59.40000	-30
59.40833	-30
59.41667	-29
59.42500	-27
59.43333	-25
59.44167	-23
59.45000	-22
59.45833	-22
59.46667	-23
59.47500	-26
59.48333	-30
59.49167	-34
59.50000	-36
59.50833	-36
59.51667	-36
59.52500	-35
59.53333	-34
59.54167	-33
59.55000	-32
59.55833	-30
59.56667	-28
59.57500	-28
59.58333	-27
59.59167	-28
59.60000	-29
59.60833	-31
59.61667	-32
59.62500	-33
59.63333	-34
59.64167	-35
59.65000	-36
59.65833	-37
59.66667	-38
59.67500	-39
59.68333	-39
59.69167	-40
59.70000	-39
59.70833	-38
59.71667	-38
59.72500	-37
59.73333	-37
59.74167	-37
59.75000	-37
59.75833	-37
59.76667	-38
59.77500	-39
59.78333	-39
59.79167	-37
59.80000	-35
59.80833	-33
59.81667	-31
59.82500	-31
59.83333	-32
59.84167	-34
59.85000	-36
59.85833	-38
59.86667	-40
59.87500	-41
59.88333	-42
59.89167	-41
59.90000	-39
59.90833	-36
59.91667	-33
59.92500	-30
59.93333	-28
59.94167	-28
59.95000	-31
59.95833	-35
59.96667	-38
59.97500	-41
59.98333	-42
59.99167	-42
60.00000	-41

[LC Chromatogram(Detector A-Ch2)]
Interval(msec)	500
# of Points	7201
Start Time(min)	0.000
End Time(min)	60.000
Intensity Units	mV
Intensity Multiplier	0.001
Wavelength(nm)	230
R.Time (min)	Intensity
0.00000	-112
0.00833	-112
0.01667	-26
0.02500	-8
0.03333	-13
0.04167	-16
0.05000	-17
0.05833	-19
0.06667	-20
0.07500	-23
0.08333	-27
0.09167	-31
0.10000	-34
0.10833	-36
0.11667	-36
0.12500	-35
0.13333	-35
0.14167	-37
0.15000	-39
0.15833	-43
0.16667	-46
0.17500	-49
0.18333	-52
0.19167	-55
0.20000	-58
0.20833	-61
0.21667	-63
0.22500	-65
0.23333	-66
0.24167	-65
0.25000	-64
0.25833	-64
0.26667	-65
0.27500	-68
0.28333	-71
0.29167	-74
0.30000	-77
0.30833	-80
0.31667	-81
0.32500	-81
0.33333	-82
0.34167	-83
0.35000	-86
0.35833	-89
0.36667	-93
0.37500	-98
0.38333	-102
0.39167	-105
0.40000	-106
0.40833	-106
0.41667	-106
0.42500	-107
0.43333	-108
0.44167	-110
0.45000	-113
0.45833	-117
0.46667	-120
0.47500	-124
0.48333	-128
0.49167	-131
0.50000	-133
0.50833	-134
0.51667	-134
0.52500	-134
0.53333	-135
0.54167	-136
0.55000	-137
0.55833	-140
0.56667	-142
0.57500	-146
0.58333	-149
0.59167	-153
0.60000	-156
0.60833	-159
0.61667	-161
0.62500	-161
0.63333	-161
0.64167	-161
0.65000	-161
0.65833	-161
0.66667	-163
0.67500	-164
0.68333	-166
0.69167	-168
0.70000	-170
0.70833	-172
0.71667	-174
0.72500	-176
0.73333	-178
0.74167	-179
0.75000	-181
0.75833	-184
0.76667	-187
0.77500	-191
0.78333	-193
0.79167	-195
0.80000	-195
0.80833	-195
0.81667	-194
0.82500	-193
0.83333	-194
0.84167	-197
0.85000	-200
0.85833	-203
0.86667	-204
0.87500	-205
0.88333	-206
0.89167	-208
0.90000	-210
0.90833	-213
0.91667	-216
0.92500	-219
0.93333	-221
0.94167	-223
0.95000	-223
0.95833	-223
0.96667	-222
0.97500	-221
0.98333	-222
0.99167	-223
1.00000	-225
1.00833	-228
1.01667	-229
1.02500	-231
1.03333	-232
1.04167	-232
1.05000	-233
1.05833	-233
1.06667	-233
1.07500	-233
1.08333	-234
1.09167	-236
1.10000	-238
1.10833	-242
1.11667	-245
1.12500	-249
1.13333	-252
1.14167	-255
1.15000	-256
1.15833	-258
1.16667	-260
1.17500	-263
1.18333	-266
1.19167	-267
1.20000	-267
1.20833	-265
1.21667	-263
1.22500	-262
1.23333	-263
1.24167	-264
1.25000	-267
1.25833	-269
1.26667	-271
1.27500	-272
1.28333	-272
1.29167	-272
1.30000	-272
1.30833	-272
1.31667	-273
1.32500	-273
1.33333	-274
1.34167	-273
1.35000	-273
1.35833	-273
1.36667	-275
1.37500	-278
1.38333	-282
1.39167	-286
1.40000	-289
1.40833	-291
1.41667	-292
1.42500	-292
1.43333	-293
1.44167	-295
1.45000	-298
1.45833	-300
1.46667	-302
1.47500	-303
1.48333	-304
1.49167	-304
1.50000	-305
1.50833	-307
1.51667	-308
1.52500	-309
1.53333	-311
1.54167	-313
1.55000	-314
1.55833	-315
1.56667	-314
1.57500	-312
1.58333	-309
1.59167	-308
1.60000	-308
1.60833	-310
1.61667	-313
1.62500	-315
1.63333	-315
1.64167	-313
1.65000	-310
1.65833	-308
1.66667	-307
1.67500	-308
1.68333	-311
1.69167	-314
1.70000	-318
1.70833	-321
1.71667	-323
1.72500	-325
1.73333	-326
1.74167	-327
1.75000	-327
1.75833	-327
1.76667	-328
1.77500	-328
1.78333	-326
1.79167	-324
1.80000	-323
1.80833	-323
1.81667	-325
1.82500	-328
1.83333	-332
1.84167	-333
1.85000	-334
1.85833	-335
1.86667	-337
1.87500	-340
1.88333	-345
1.89167	-349
1.90000	-352
1.90833	-353
1.91667	-354
1.92500	-354
1.93333	-354
1.94167	-355
1.95000	-356
1.95833	-356
1.96667	-356
1.97500	-355
1.98333	-354
1.99167	-353
2.00000	-352
2.00833	-352
2.01667	-351
2.02500	-350
2.03333	-350
2.04167	-350
2.05000	-350
2.05833	-351
2.06667	-353
2.07500	-357
2.08333	-360
2.09167	-364
2.10000	-367
2.10833	-370
2.11667	-372
2.12500	-375
2.13333	-377
2.14167	-380
2.15000	-381
2.15833	-379
2.16667	-375
2.17500	-371
2.18333	-369
2.19167	-368
2.20000	-370
2.20833	-374
2.21667	-377
2.22500	-379
2.23333	-379
2.24167	-378
2.25000	-377
2.25833	-376
2.26667	-376
2.27500	-375
2.28333	-375
2.29167	-376
2.30000	-377
2.30833	-379
2.31667	-382
2.32500	-385
2.33333	-387
2.34167	-389
2.35000	-390
2.35833	-390
2.36667	-390
2.37500	-390
2.38333	-392
2.39167	-393
2.40000	-395
2.40833	-396
2.41667	-396
2.42500	-395
2.43333	-394
2.44167	-392
2.45000	-391
2.45833	-391
2.46667	-392
2.47500	-392
2.48333	-393
2.49167	-393
2.50000	-393
2.50833	-392
2.51667	-391
2.52500	-391
2.53333	-392
2.54167	-394
2.55000	-396
2.55833	-399
2.56667	-402
2.57500	-404
2.58333	-406
2.59167	-408
2.60000	-409
2.60833	-411
2.61667	-411
2.62500	-411
2.63333	-411
2.64167	-410
2.65000	-410
2.65833	-411
2.66667	-413
2.67500	-415
2.68333	-417
2.69167	-417
2.70000	-414
2.70833	-410
2.71667	-407
2.72500	-405
2.73333	-405
2.74167	-407
2.75000	-410
2.75833	-412
2.76667	-412
2.77500	-413
2.78333	-413
2.79167	-414
2.80000	-415
2.80833	-417
2.81667	-418
2.82500	-420
2.83333	-422
2.84167	-424
2.85000	-427
2.85833	-430
2.86667	-432
2.87500	-434
2.88333	-434
2.89167	-433
2.90000	-433
2.90833	-432
2.91667	-431
2.92500	-430
2.93333	-429
2.94167	-427
2.95000	-426
2.95833	-425
2.96667	-426
2.97500	-428
2.98333	-429
2.99167	-431
3.00000	-431
3.00833	-432
3.01667	-432
3.02500	-432
3.03333	-432
3.04167	-434
3.05000	-436
3.05833	-438
3.06667	-440
3.07500	-440
3.08333	-440
3.09167	-439
3.10000	-438
3.10833	-438
3.11667	-438
3.12500	-440
3.13333	-442
3.14167	-445
3.15000	-448
3.15833	-449
3.16667	-448
3.17500	-448
3.18333	-448
3.19167	-448
3.20000	-447
3.20833	-446
3.21667	-445
3.22500	-444
3.23333	-444
3.24167	-445
3.25000	-446
3.25833	-446
3.26667	-446
3.27500	-447
3.28333	-448
3.29167	-450
3.30000	-451
3.30833	-452
3.31667	-453
3.32500	-453
3.33333	-453
3.34167	-454
3.35000	-455
3.35833	-455
3.36667	-455
3.37500	-455
3.38333	-458
3.39167	-462
3.40000	-465
3.40833	-468
3.41667	-468
3.42500	-467
3.43333	-466
3.44167	-466
3.45000	-466
3.45833	-465
3.46667	-464
3.47500	-463
3.48333	-464
3.49167	-465
3.50000	-467
3.50833	-470
3.51667	-471
3.52500	-472
3.53333	-473
3.54167	-473
3.55000	-473
3.55833	-472
3.56667	-471
3.57500	-469
3.58333	-466
3.59167	-465
3.60000	-465
3.60833	-467
3.61667	-469
3.62500	-470
3.63333	-470
3.64167	-468
3.65000	-466
3.65833	-464
3.66667	-462
3.67500	-462
3.68333	-463
3.69167	-465
3.70000	-468
3.70833	-471
3.71667	-473
3.72500	-475
3.73333	-476
3.74167	-478
3.75000	-478
3.75833	-478
3.76667	-477
3.77500	-477
3.78333	-479
3.79167	-481
3.80000	-483
3.80833	-485
3.81667	-485
3.82500	-485
3.83333	-485
3.84167	-486
3.85000	-486
3.85833	-486
3.86667	-485
3.87500	-485
3.88333	-485
3.89167	-487
3.90000	-488
3.90833	-489
3.91667	-489
3.92500	-488
3.93333	-485
3.94167	-483
3.95000	-482
3.95833	-481
3.96667	-481
3.97500	-483
3.98333	-487
3.99167	-490
4.00000	-491
4.00833	-492
4.01667	-491
4.02500	-489
4.03333	-489
4.04167	-490
4.05000	-492
4.05833	-494
4.06667	-495
4.07500	-496
4.08333	-495
4.09167	-494
4.10000	-492
4.10833	-492
4.11667	-492
4.12500	-493
4.13333	-494
4.14167	-495
4.15000	-496
4.15833	-497
4.16667	-499
4.17500	-500
4.18333	-501
4.19167	-502
4.20000	-503
4.20833	-503
4.21667	-503
4.22500	-503
4.23333	-502
4.24167	-501
4.25000	-501
4.25833	-500
4.26667	-498
4.27500	-497
4.28333	-497
4.29167	-498
4.30000	-498
4.30833	-499
4.31667	-498
4.32500	-498
4.33333	-499
4.34167	-500
4.35000	-502
4.35833	-504
4.36667	-506
4.37500	-507
4.38333	-508
4.39167	-509
4.40000	-511
4.40833	-511
4.41667	-510
4.42500	-507
4.43333	-503
4.44167	-500
4.45000	-498
4.45833	-499
4.46667	-502
4.47500	-505
4.48333	-507
4.49167	-509
4.50000	-510
4.50833	-512
4.51667	-514
4.52500	-516
4.53333	-517
4.54167	-517
4.55000	-517
4.55833	-518
4.56667	-519
4.57500	-521
4.58333	-522
4.59167	-521
4.60000	-520
4.60833	-518
4.61667	-517
4.62500	-517
4.63333	-519
4.64167	-520
4.65000	-522
4.65833	-522
4.66667	-522
4.67500	-522
4.68333	-521
4.69167	-521
4.70000	-519
4.70833	-516
4.71667	-513
4.72500	-510
4.73333	-508
4.74167	-508
4.75000	-510
4.75833	-511
4.76667	-513
4.77500	-516
4.78333	-519
4.79167	-522
4.80000	-525
4.80833	-527
4.81667	-527
4.82500	-527
4.83333	-527
4.84167	-528
4.85000	-528
4.85833	-527
4.86667	-525
4.87500	-523
4.88333	-522
4.89167	-521
4.90000	-520
4.90833	-519
4.91667	-518
4.92500	-517
4.93333	-518
4.94167	-520
4.95000	-523
4.95833	-526
4.96667	-528
4.97500	-528
4.98333	-526
4.99167	-525
5.00000	-525
5.00833	-524
5.01667	-523
5.02500	-522
5.03333	-520
5.04167	-519
5.05000	-518
5.05833	-520
5.06667	-524
5.07500	-526
5.08333	-528
5.09167	-529
5.10000	-528
5.10833	-526
5.11667	-525
5.12500	-524
5.13333	-523
5.14167	-525
5.15000	-528
5.15833	-530
5.16667	-532
5.17500	-534
5.18333	-535
5.19167	-536
5.20000	-536
5.20833	-537
5.21667	-537
5.22500	-537
5.23333	-535
5.24167	-533
5.25000	-531
5.25833	-531
5.26667	-532
5.27500	-533
5.28333	-535
5.29167	-535
5.30000	-534
5.30833	-534
5.31667	-534
5.32500	-537
5.33333	-540
5.34167	-545
5.35000	-550
5.35833	-552
5.36667	-553
5.37500	-552
5.38333	-549
5.39167	-547
5.40000	-546
5.40833	-545
5.41667	-545
5.42500	-545
5.43333	-545
5.44167	-543
5.45000	-540
5.45833	-539
5.46667	-539
5.47500	-540
5.48333	-542
5.49167	-542
5.50000	-541
5.50833	-540
5.51667	-540
5.52500	-542
5.53333	-545
5.54167	-549
5.55000	-553
5.55833	-555
5.56667	-555
5.57500	-553
5.58333	-550
5.59167	-548
5.60000	-547
5.60833	-547
5.61667	-547
5.62500	-547
5.63333	-547
5.64167	-545
5.65000	-542
5.65833	-540
5.66667	-538
5.67500	-538
5.68333	-539
5.69167	-540
5.70000	-539
5.70833	-539
5.71667	-538
5.72500	-538
5.73333	-540
5.74167	-544
5.75000	-548
5.75833	-551
5.76667	-552
5.77500	-553
5.78333	-553
5.79167	-555
5.80000	-558
5.80833	-562
5.81667	-566
5.82500	-569
5.83333	-570
5.84167	-569
5.85000	-567
5.85833	-565
5.86667	-563
5.87500	-561
5.88333	-560
5.89167	-559
5.90000	-556
5.90833	-554
5.91667	-551
5.92500	-549
5.93333	-549
5.94167	-549
5.95000	-550
5.95833	-550
5.96667	-548
5.97500	-547
5.98333	-546
5.99167	-546
6.00000	-549
6.00833	-552
6.01667	-555
6.02500	-558
6.03333	-560
6.04167	-560
6.05000	-559
6.05833	-557
6.06667	-555
6.07500	-554
6.08333	-554
6.09167	-555
6.10000	-556
6.10833	-558
6.11667	-559
6.12500	-561
6.13333	-564
6.14167	-567
6.15000	-569
6.15833	-570
6.16667	-569
6.17500	-569
6.18333	-568
6.19167	-569
6.20000	-568
6.20833	-568
6.21667	-567
6.22500	-565
6.23333	-563
6.24167	-561
6.25000	-560
6.25833	-560
6.26667	-561
6.27500	-562
6.28333	-564
6.29167	-566
6.30000	-569
6.30833	-571
6.31667	-572
6.32500	-572
6.33333	-572
6.34167	-571
6.35000	-569
6.35833	-568
6.36667	-567
6.37500	-566
6.38333	-565
6.39167	-564
6.40000	-564
6.40833	-564
6.41667	-565
6.42500	-565
6.43333	-566
6.44167	-566
6.45000	-566
6.45833	-565
6.46667	-564
6.47500	-563
6.48333	-563
6.49167	-563
6.50000	-563
6.50833	-562
6.51667	-561
6.52500	-561
6.53333	-561
6.54167	-563
6.55000	-565
6.55833	-565
6.56667	-564
6.57500	-564
6.58333	-564
6.59167	-565
6.60000	-567
6.60833	-569
6.61667	-570
6.62500	-569
6.63333	-568
6.64167	-567
6.65000	-567
6.65833	-566
6.66667	-565
6.67500	-565
6.68333	-565
6.69167	-566
6.70000	-569
6.70833	-571
6.71667	-572
6.72500	-573
6.73333	-573
6.74167	-572
6.75000	-571
6.75833	-570
6.76667	-568
6.77500	-567
6.78333	-566
6.79167	-565
6.80000	-565
6.80833	-566
6.81667	-569
6.82500	-571
6.83333	-574
6.84167	-575
6.85000	-577
6.85833	-578
6.86667	-579
6.87500	-581
6.88333	-582
6.89167	-583
6.90000	-584
6.90833	-584
6.91667	-583
6.92500	-582
6.93333	-579
6.94167	-576
6.95000	-573
6.95833	-571
6.96667	-569
6.97500	-569
6.98333	-568
6.99167	-567
7.00000	-566
7.00833	-566
7.01667	-567
7.02500	-567
7.03333	-568
7.04167	-569
7.05000	-571
7.05833	-574
7.06667	-577
7.07500	-579
7.08333	-579
7.09167	-579
7.10000	-576
7.10833	-574
7.11667	-572
7.12500	-572
7.13333	-572
7.14167	-574
7.15000	-577
7.15833	-580
7.16667	-583
7.17500	-585
7.18333	-586
7.19167	-586
7.20000	-585
7.20833	-583
7.21667	-581
7.22500	-580
7.23333	-578
7.24167	-577
7.25000	-577
7.25833	-578
7.26667	-581
7.27500	-583
7.28333	-583
7.29167	-582
7.30000	-581
7.30833	-579
7.31667	-578
7.32500	-578
7.33333	-578
7.34167	-580
7.35000	-583
7.35833	-586
7.36667	-588
7.37500	-589
7.38333	-589
7.39167	-587
7.40000	-586
7.40833	-583
7.41667	-581
7.42500	-580
7.43333	-580
7.44167	-583
7.45000	-586
7.45833	-588
7.46667	-589
7.47500	-589
7.48333	-589
7.49167	-589
7.50000	-589
7.50833	-588
7.51667	-586
7.52500	-585
7.53333	-584
7.54167	-585
7.55000	-587
7.55833	-587
7.56667	-586
7.57500	-583
7.58333	-581
7.59167	-580
7.60000	-581
7.60833	-584
7.61667	-588
7.62500	-592
7.63333	-595
7.64167	-596
7.65000	-597
7.65833	-599
7.66667	-600
7.67500	-601
7.68333	-600
7.69167	-598
7.70000	-595
7.70833	-593
7.71667	-591
7.72500	-591
7.73333	-590
7.74167	-588
7.75000	-587
7.75833	-586
7.76667	-586
7.77500	-587
7.78333	-588
7.79167	-589
7.80000	-589
7.80833	-590
7.81667	-591
7.82500	-594
7.83333	-597
7.84167	-600
7.85000	-603
7.85833	-605
7.86667	-606
7.87500	-605
7.88333	-602
7.89167	-600
7.90000	-598
7.90833	-596
7.91667	-595
7.92500	-594
7.93333	-593
7.94167	-594
7.95000	-595
7.95833	-597
7.96667	-599
7.97500	-600
7.98333	-601
7.99167	-603
8.00000	-605
8.00833	-606
8.01667	-605
8.02500	-603
8.03333	-601
8.04167	-599
8.05000	-598
8.05833	-598
8.06667	-598
8.07500	-599
8.08333	-598
8.09167	-598
8.10000	-597
8.10833	-598
8.11667	-597
8.12500	-596
8.13333	-595
8.14167	-593
8.15000	-591
8.15833	-589
8.16667	-589
8.17500	-590
8.18333	-593
8.19167	-596
8.20000	-598
8.20833	-600
8.21667	-601
8.22500	-601
8.23333	-600
8.24167	-600
8.25000	-600
8.25833	-598
8.26667	-596
8.27500	-594
8.28333	-593
8.29167	-595
8.30000	-598
8.30833	-601
8.31667	-604
8.32500	-607
8.33333	-609
8.34167	-608
8.35000	-607
8.35833	-605
8.36667	-603
8.37500	-602
8.38333	-602
8.39167	-603
8.40000	-603
8.40833	-603
8.41667	-603
8.42500	-603
8.43333	-604
8.44167	-605
8.45000	-608
8.45833	-611
8.46667	-613
8.47500	-615
8.48333	-616
8.49167	-616
8.50000	-616
8.50833	-615
8.51667	-614
8.52500	-612
8.53333	-609
8.54167	-606
8.55000	-603
8.55833	-603
8.56667	-604
8.57500	-605
8.58333	-608
8.59167	-610
8.60000	-611
8.60833	-613
8.61667	-615
8.62500	-617
8.63333	-618
8.64167	-618
8.65000	-615
8.65833	-611
8.66667	-607
8.67500	-605
8.68333	-604
8.69167	-605
8.70000	-609
8.70833	-612
8.71667	-614
8.72500	-614
8.73333	-612
8.74167	-610
8.75000	-609
8.75833	-609
8.76667	-610
8.77500	-610
8.78333	-611
8.79167	-612
8.80000	-612
8.80833	-612
8.81667	-611
8.82500	-611
8.83333	-610
8.84167	-611
8.85000	-612
8.85833	-614
8.86667	-615
8.87500	-617
8.88333	-618
8.89167	-618
8.90000	-616
8.90833	-613
8.91667	-610
8.92500	-606
8.93333	-606
8.94167	-607
8.95000	-610
8.95833	-612
8.96667	-614
8.97500	-616
8.98333	-616
8.99167	-616
9.00000	-616
9.00833	-617
9.01667	-616
9.02500	-613
9.03333	-610
9.04167	-606
9.05000	-604
9.05833	-604
9.06667	-605
9.07500	-608
9.08333	-610
9.09167	-614
9.10000	-617
9.10833	-620
9.11667	-622
9.12500	-623
9.13333	-624
9.14167	-624
9.15000	-624
9.15833	-624
9.16667	-624
9.17500	-624
9.18333	-624
9.19167	-622
9.20000	-621
9.20833	-620
9.21667	-618
9.22500	-616
9.23333	-615
9.24167	-615
9.25000	-616
9.25833	-617
9.26667	-618
9.27500	-618
9.28333	-617
9.29167	-616
9.30000	-616
9.30833	-617
9.31667	-619
9.32500	-622
9.33333	-624
9.34167	-625
9.35000	-625
9.35833	-624
9.36667	-623
9.37500	-622
9.38333	-619
9.39167	-616
9.40000	-613
9.40833	-609
9.41667	-607
9.42500	-606
9.43333	-608
9.44167	-611
9.45000	-615
9.45833	-617
9.46667	-618
9.47500	-618
9.48333	-619
9.49167	-622
9.50000	-626
9.50833	-630
9.51667	-632
9.52500	-631
9.53333	-629
9.54167	-627
9.55000	-624
9.55833	-624
9.56667	-625
9.57500	-626
9.58333	-626
9.59167	-626
9.60000	-624
9.60833	-621
9.61667	-617
9.62500	-613
9.63333	-610
9.64167	-609
9.65000	-609
9.65833	-609
9.66667	-610
9.67500	-611
9.68333	-612
9.69167	-613
9.70000	-613
9.70833	-614
9.71667	-615
9.72500	-616
9.73333	-617
9.74167	-618
9.75000	-619
9.75833	-619
9.76667	-619
9.77500	-618
9.78333	-619
9.79167	-620
9.80000	-620
9.80833	-622
9.81667	-623
9.82500	-624
9.83333	-624
9.84167	-623
9.85000	-621
9.85833	-619
9.86667	-618
9.87500	-617
9.88333	-618
9.89167	-619
9.90000	-619
9.90833	-620
9.91667	-622
9.92500	-623
9.93333	-624
9.94167	-625
9.95000	-627
9.95833	-628
9.96667	-628
9.97500	-627
9.98333	-626
9.99167	-624
10.00000	-621
10.00833	-618
10.01667	-617
10.02500	-618
10.03333	-621
10.04167	-623
10.05000	-625
10.05833	-626
10.06667	-626
10.07500	-626
10.08333	-627
10.09167	-627
10.10000	-627
10.10833	-626
10.11667	-626
10.12500	-626
10.13333	-627
10.14167	-627
10.15000	-627
10.15833	-627
10.16667	-628
10.17500	-628
10.18333	-628
10.19167	-627
10.20000	-625
10.20833	-624
10.21667	-623
10.22500	-622
10.23333	-622
10.24167	-622
10.25000	-624
10.25833	-626
10.26667	-628
10.27500	-630
10.28333	-632
10.29167	-633
10.30000	-633
10.30833	-632
10.31667	-631
10.32500	-630
10.33333	-629
10.34167	-627
10.35000	-625
10.35833	-625
10.36667	-625
10.37500	-626
10.38333	-627
10.39167	-626
10.40000	-624
10.40833	-621
10.41667	-620
10.42500	-620
10.43333	-620
10.44167	-621
10.45000	-622
10.45833	-623
10.46667	-623
10.47500	-623
10.48333	-623
10.49167	-624
10.50000	-626
10.50833	-626
10.51667	-627
10.52500	-626
10.53333	-625
10.54167	-624
10.55000	-622
10.55833	-619
10.56667	-618
10.57500	-617
10.58333	-618
10.59167	-621
10.60000	-624
10.60833	-628
10.61667	-630
10.62500	-633
10.63333	-634
10.64167	-634
10.65000	-633
10.65833	-633
10.66667	-633
10.67500	-634
10.68333	-634
10.69167	-633
10.70000	-631
10.70833	-629
10.71667	-627
10.72500	-625
10.73333	-623
10.74167	-621
10.75000	-620
10.75833	-618
10.76667	-617
10.77500	-617
10.78333	-618
10.79167	-619
10.80000	-619
10.80833	-619
10.81667	-619
10.82500	-619
10.83333	-620
10.84167	-622
10.85000	-625
10.85833	-628
10.86667	-629
10.87500	-629
10.88333	-627
10.89167	-625
10.90000	-622
10.90833	-621
10.91667	-621
10.92500	-622
10.93333	-624
10.94167	-626
10.95000	-628
10.95833	-629
10.96667	-629
10.97500	-629
10.98333	-629
10.99167	-630
11.00000	-631
11.00833	-631
11.01667	-631
11.02500	-629
11.03333	-627
11.04167	-626
11.05000	-626
11.05833	-626
11.06667	-627
11.07500	-627
11.08333	-626
11.09167	-627
11.10000	-628
11.10833	-631
11.11667	-635
11.12500	-639
11.13333	-641
11.14167	-643
11.15000	-644
11.15833	-643
11.16667	-642
11.17500	-640
11.18333	-638
11.19167	-636
11.20000	-636
11.20833	-636
11.21667	-636
11.22500	-635
11.23333	-633
11.24167	-631
11.25000	-629
11.25833	-628
11.26667	-628
11.27500	-627
11.28333	-625
11.29167	-623
11.30000	-622
11.30833	-621
11.31667	-621
11.32500	-624
11.33333	-627
11.34167	-631
11.35000	-635
11.35833	-638
11.36667	-640
11.37500	-640
11.38333	-638
11.39167	-636
11.40000	-635
11.40833	-635
11.41667	-635
11.42500	-636
11.43333	-637
11.44167	-637
11.45000	-637
11.45833	-635
11.46667	-632
11.47500	-629
11.48333	-628
11.49167	-627
11.50000	-628
11.50833	-631
11.51667	-633
11.52500	-633
11.53333	-633
11.54167	-633
11.55000	-631
11.55833	-631
11.56667	-631
11.57500	-633
11.58333	-634
11.59167	-635
11.60000	-633
11.60833	-630
11.61667	-627
11.62500	-626
11.63333	-626
11.64167	-628
11.65000	-631
11.65833	-633
11.66667	-634
11.67500	-633
11.68333	-631
11.69167	-629
11.70000	-628
11.70833	-629
11.71667	-631
11.72500	-634
11.73333	-637
11.74167	-639
11.75000	-641
11.75833	-642
11.76667	-642
11.77500	-642
11.78333	-642
11.79167	-642
11.80000	-643
11.80833	-645
11.81667	-647
11.82500	-648
11.83333	-648
11.84167	-646
11.85000	-643
11.85833	-641
11.86667	-639
11.87500	-639
11.88333	-640
11.89167	-642
11.90000	-644
11.90833	-646
11.91667	-647
11.92500	-646
11.93333	-646
11.94167	-646
11.95000	-645
11.95833	-643
11.96667	-639
11.97500	-635
11.98333	-632
11.99167	-629
12.00000	-629
12.00833	-630
12.01667	-634
12.02500	-638
12.03333	-641
12.04167	-644
12.05000	-645
12.05833	-645
12.06667	-644
12.07500	-644
12.08333	-646
12.09167	-648
12.10000	-648
12.10833	-648
12.11667	-647
12.12500	-646
12.13333	-645
12.14167	-644
12.15000	-642
12.15833	-641
12.16667	-639
12.17500	-639
12.18333	-640
12.19167	-642
12.20000	-643
12.20833	-644
12.21667	-644
12.22500	-644
12.23333	-643
12.24167	-642
12.25000	-640
12.25833	-638
12.26667	-637
12.27500	-637
12.28333	-639
12.29167	-642
12.30000	-646
12.30833	-650
12.31667	-651
12.32500	-650
12.33333	-648
12.34167	-645
12.35000	-642
12.35833	-640
12.36667	-641
12.37500	-642
12.38333	-645
12.39167	-648
12.40000	-651
12.40833	-654
12.41667	-655
12.42500	-654
12.43333	-652
12.44167	-649
12.45000	-647
12.45833	-646
12.46667	-646
12.47500	-646
12.48333	-646
12.49167	-645
12.50000	-644
12.50833	-643
12.51667	-643
12.52500	-644
12.53333	-645
12.54167	-647
12.55000	-648
12.55833	-649
12.56667	-649
12.57500	-648
12.58333	-647
12.59167	-646
12.60000	-646
12.60833	-646
12.61667	-646
12.62500	-645
12.63333	-644
12.64167	-643
12.65000	-644
12.65833	-645
12.66667	-646
12.67500	-647
12.68333	-646
12.69167	-645
12.70000	-644
12.70833	-643
12.71667	-643
12.72500	-643
12.73333	-643
12.74167	-642
12.75000	-642
12.75833	-644
12.76667	-646
12.77500	-648
12.78333	-649
12.79167	-648
12.80000	-645
12.80833	-641
12.81667	-640
12.82500	-640
12.83333	-643
12.84167	-645
12.85000	-647
12.85833	-647
12.86667	-646
12.87500	-645
12.88333	-644
12.89167	-643
12.90000	-643
12.90833	-643
12.91667	-643
12.92500	-642
12.93333	-642
12.94167	-642
12.95000	-643
12.95833	-644
12.96667	-645
12.97500	-645
12.98333	-644
12.99167	-644
13.00000	-644
13.00833	-646
13.01667	-647
13.02500	-649
13.03333	-649
13.04167	-648
13.05000	-647
13.05833	-646
13.06667	-645
13.07500	-644
13.08333	-644
13.09167	-645
13.10000	-648
13.10833	-651
13.11667	-653
13.12500	-655
13.13333	-656
13.14167	-655
13.15000	-653
13.15833	-650
13.16667	-647
13.17500	-644
13.18333	-642
13.19167	-640
13.20000	-639
13.20833	-639
13.21667	-640
13.22500	-642
13.23333	-644
13.24167	-647
13.25000	-649
13.25833	-649
13.26667	-649
13.27500	-649
13.28333	-650
13.29167	-652
13.30000	-654
13.30833	-656
13.31667	-656
13.32500	-656
13.33333	-654
13.34167	-652
13.35000	-650
13.35833	-648
13.36667	-647
13.37500	-646
13.38333	-645
13.39167	-646
13.40000	-648
13.40833	-652
13.41667	-655
13.42500	-657
13.43333	-657
13.44167	-654
13.45000	-650
13.45833	-648
13.46667	-649
13.47500	-651
13.48333	-654
13.49167	-656
13.50000	-656
13.50833	-654
13.51667	-650
13.52500	-646
13.53333	-644
13.54167	-642
13.55000	-644
13.55833	-647
13.56667	-652
13.57500	-656
13.58333	-660
13.59167	-661
13.60000	-661
13.60833	-658
13.61667	-654
13.62500	-649
13.63333	-644
13.64167	-640
13.65000	-639
13.65833	-640
13.66667	-643
13.67500	-646
13.68333	-649
13.69167	-652
13.70000	-654
13.70833	-656
13.71667	-656
13.72500	-655
13.73333	-653
13.74167	-650
13.75000	-648
13.75833	-646
13.76667	-646
13.77500	-644
13.78333	-642
13.79167	-640
13.80000	-637
13.80833	-636
13.81667	-635
13.82500	-636
13.83333	-637
13.84167	-639
13.85000	-640
13.85833	-641
13.86667	-641
13.87500	-640
13.88333	-638
13.89167	-636
13.90000	-635
13.90833	-636
13.91667	-638
13.92500	-639
13.93333	-640
13.94167	-641
13.95000	-641
13.95833	-641
13.96667	-641
13.97500	-642
13.98333	-642
13.99167	-642
14.00000	-639
14.00833	-636
14.01667	-631
14.02500	-627
14.03333	-624
14.04167	-622
14.05000	-621
14.05833	-623
14.06667	-626
14.07500	-629
14.08333	-633
14.09167	-635
14.10000	-635
14.10833	-634
14.11667	-632
14.12500	-631
14.13333	-631
14.14167	-633
14.15000	-636
14.15833	-637
14.16667	-636
14.17500	-633
14.18333	-629
14.19167	-627
14.20000	-627
14.20833	-628
14.21667	-630
14.22500	-633
14.23333	-635
14.24167	-635
14.25000	-635
14.25833	-634
14.26667	-633
14.27500	-631
14.28333	-630
14.29167	-627
14.30000	-623
14.30833	-619
14.31667	-616
14.32500	-614
14.33333	-612
14.34167	-612
14.35000	-612
14.35833	-611
14.36667	-610
14.37500	-609
14.38333	-609
14.39167	-611
14.40000	-615
14.40833	-618
14.41667	-622
14.42500	-625
14.43333	-627
14.44167	-627
14.45000	-627
14.45833	-628
14.46667	-630
14.47500	-630
14.48333	-627
14.49167	-623
14.50000	-618
14.50833	-615
14.51667	-614
14.52500	-615
14.53333	-619
14.54167	-623
14.55000	-627
14.55833	-630
14.56667	-632
14.57500	-633
14.58333	-631
14.59167	-629
14.60000	-628
14.60833	-626
14.61667	-625
14.62500	-625
14.63333	-624
14.64167	-624
14.65000	-624
14.65833	-625
14.66667	-626
14.67500	-627
14.68333	-627
14.69167	-626
14.70000	-625
14.70833	-625
14.71667	-626
14.72500	-628
14.73333	-629
14.74167	-631
14.75000	-633
14.75833	-635
14.76667	-636
14.77500	-636
14.78333	-635
14.79167	-634
14.80000	-633
14.80833	-632
14.81667	-631
14.82500	-632
14.83333	-632
14.84167	-632
14.85000	-632
14.85833	-632
14.86667	-633
14.87500	-633
14.88333	-632
14.89167	-631
14.90000	-630
14.90833	-629
14.91667	-630
14.92500	-630
14.93333	-629
14.94167	-627
14.95000	-625
14.95833	-625
14.96667	-626
14.97500	-629
14.98333	-632
14.99167	-634
15.00000	-634
15.00833	-633
15.01667	-632
15.02500	-632
15.03333	-632
15.04167	-632
15.05000	-632
15.05833	-631
15.06667	-628
15.07500	-626
15.08333	-624
15.09167	-624
15.10000	-625
15.10833	-628
15.11667	-630
15.12500	-632
15.13333	-633
15.14167	-632
15.15000	-631
15.15833	-631
15.16667	-632
15.17500	-634
15.18333	-636
15.19167	-637
15.20000	-638
15.20833	-637
15.21667	-637
15.22500	-637
15.23333	-637
15.24167	-636
15.25000	-635
15.25833	-636
15.26667	-638
15.27500	-640
15.28333	-642
15.29167	-644
15.30000	-643
15.30833	-641
15.31667	-640
15.32500	-639
15.33333	-638
15.34167	-638
15.35000	-638
15.35833	-638
15.36667	-637
15.37500	-636
15.38333	-634
15.39167	-632
15.40000	-631
15.40833	-632
15.41667	-633
15.42500	-635
15.43333	-637
15.44167	-638
15.45000	-638
15.45833	-638
15.46667	-638
15.47500	-639
15.48333	-640
15.49167	-642
15.50000	-642
15.50833	-640
15.51667	-637
15.52500	-635
15.53333	-633
15.54167	-634
15.55000	-635
15.55833	-638
15.56667	-641
15.57500	-642
15.58333	-642
15.59167	-640
15.60000	-638
15.60833	-636
15.61667	-637
15.62500	-639
15.63333	-643
15.64167	-646
15.65000	-647
15.65833	-647
15.66667	-645
15.67500	-643
15.68333	-643
15.69167	-643
15.70000	-644
15.70833	-646
15.71667	-647
15.72500	-646
15.73333	-645
15.74167	-642
15.75000	-640
15.75833	-638
15.76667	-637
15.77500	-638
15.78333	-640
15.79167	-642
15.80000	-643
15.80833	-642
15.81667	-641
15.82500	-639
15.83333	-639
15.84167	-640
15.85000	-641
15.85833	-642
15.86667	-642
15.87500	-642
15.88333	-643
15.89167	-644
15.90000	-644
15.90833	-643
15.91667	-643
15.92500	-643
15.93333	-643
15.94167	-644
15.95000	-645
15.95833	-645
15.96667	-645
15.97500	-646
15.98333	-648
15.99167	-650
16.00000	-651
16.00833	-650
16.01667	-647
16.02500	-644
16.03333	-641
16.04167	-639
16.05000	-638
16.05833	-638
16.06667	-640
16.07500	-641
16.08333	-642
16.09167	-642
16.10000	-641
16.10833	-639
16.11667	-639
16.12500	-640
16.13333	-641
16.14167	-642
16.15000	-642
16.15833	-641
16.16667	-640
16.17500	-640
16.18333	-641
16.19167	-642
16.20000	-645
16.20833	-647
16.21667	-649
16.22500	-649
16.23333	-650
16.24167	-650
16.25000	-651
16.25833	-651
16.26667	-652
16.27500	-652
16.28333	-652
16.29167	-651
16.30000	-650
16.30833	-650
16.31667	-651
16.32500	-652
16.33333	-652
16.34167	-652
16.35000	-650
16.35833	-647
16.36667	-645
16.37500	-645
16.38333	-646
16.39167	-648
16.40000	-650
16.40833	-651
16.41667	-649
16.42500	-646
16.43333	-643
16.44167	-641
16.45000	-640
16.45833	-640
16.46667	-641
16.47500	-640
16.48333	-640
16.49167	-640
16.50000	-641
16.50833	-643
16.51667	-645
16.52500	-648
16.53333	-650
16.54167	-652
16.55000	-654
16.55833	-655
16.56667	-654
16.57500	-653
16.58333	-652
16.59167	-650
16.60000	-648
16.60833	-646
16.61667	-645
16.62500	-646
16.63333	-647
16.64167	-649
16.65000	-651
16.65833	-653
16.66667	-655
16.67500	-657
16.68333	-659
16.69167	-659
16.70000	-658
16.70833	-656
16.71667	-654
16.72500	-653
16.73333	-652
16.74167	-652
16.75000	-653
16.75833	-654
16.76667	-654
16.77500	-654
16.78333	-653
16.79167	-651
16.80000	-651
16.80833	-652
16.81667	-654
16.82500	-657
16.83333	-659
16.84167	-660
16.85000	-659
16.85833	-658
16.86667	-656
16.87500	-654
16.88333	-651
16.89167	-649
16.90000	-648
16.90833	-648
16.91667	-649
16.92500	-649
16.93333	-649
16.94167	-649
16.95000	-650
16.95833	-652
16.96667	-654
16.97500	-657
16.98333	-659
16.99167	-660
17.00000	-660
17.00833	-660
17.01667	-660
17.02500	-659
17.03333	-658
17.04167	-657
17.05000	-655
17.05833	-655
17.06667	-654
17.07500	-653
17.08333	-654
17.09167	-654
17.10000	-655
17.10833	-657
17.11667	-658
17.12500	-660
17.13333	-662
17.14167	-664
17.15000	-666
17.15833	-667
17.16667	-666
17.17500	-664
17.18333	-661
17.19167	-657
17.20000	-656
17.20833	-656
17.21667	-657
17.22500	-659
17.23333	-660
17.24167	-660
17.25000	-660
17.25833	-658
17.26667	-656
17.27500	-654
17.28333	-653
17.29167	-651
17.30000	-650
17.30833	-649
17.31667	-650
17.32500	-652
17.33333	-655
17.34167	-659
17.35000	-662
17.35833	-663
17.36667	-662
17.37500	-661
17.38333	-662
17.39167	-664
17.40000	-667
17.40833	-668
17.41667	-668
17.42500	-665
17.43333	-663
17.44167	-660
17.45000	-658
17.45833	-657
17.46667	-657
17.47500	-658
17.48333	-659
17.49167	-661
17.50000	-662
17.50833	-662
17.51667	-662
17.52500	-660
17.53333	-659
17.54167	-658
17.55000	-658
17.55833	-658
17.56667	-659
17.57500	-659
17.58333	-659
17.59167	-659
17.60000	-659
17.60833	-660
17.61667	-661
17.62500	-661
17.63333	-662
17.64167	-662
17.65000	-662
17.65833	-662
17.66667	-662
17.67500	-662
17.68333	-661
17.69167	-661
17.70000	-661
17.70833	-662
17.71667	-663
17.72500	-662
17.73333	-660
17.74167	-658
17.75000	-657
17.75833	-658
17.76667	-659
17.77500	-661
17.78333	-662
17.79167	-663
17.80000	-662
17.80833	-661
17.81667	-661
17.82500	-661
17.83333	-661
17.84167	-660
17.85000	-658
17.85833	-655
17.86667	-652
17.87500	-650
17.88333	-650
17.89167	-651
17.90000	-650
17.90833	-649
17.91667	-647
17.92500	-646
17.93333	-645
17.94167	-646
17.95000	-648
17.95833	-651
17.96667	-655
17.97500	-659
17.98333	-663
17.99167	-666
18.00000	-666
18.00833	-665
18.01667	-664
18.02500	-662
18.03333	-660
18.04167	-658
18.05000	-656
18.05833	-652
18.06667	-647
18.07500	-644
18.08333	-643
18.09167	-643
18.10000	-643
18.10833	-643
18.11667	-643
18.12500	-643
18.13333	-643
18.14167	-643
18.15000	-642
18.15833	-641
18.16667	-639
18.17500	-637
18.18333	-635
18.19167	-634
18.20000	-634
18.20833	-634
18.21667	-633
18.22500	-631
18.23333	-629
18.24167	-626
18.25000	-624
18.25833	-624
18.26667	-626
18.27500	-629
18.28333	-631
18.29167	-633
18.30000	-633
18.30833	-633
18.31667	-630
18.32500	-627
18.33333	-625
18.34167	-624
18.35000	-625
18.35833	-626
18.36667	-627
18.37500	-626
18.38333	-623
18.39167	-620
18.40000	-619
18.40833	-619
18.41667	-619
18.42500	-618
18.43333	-617
18.44167	-615
18.45000	-613
18.45833	-610
18.46667	-607
18.47500	-603
18.48333	-598
18.49167	-594
18.50000	-590
18.50833	-587
18.51667	-587
18.52500	-588
18.53333	-589
18.54167	-588
18.55000	-587
18.55833	-584
18.56667	-581
18.57500	-580
18.58333	-579
18.59167	-580
18.60000	-581
18.60833	-583
18.61667	-583
18.62500	-583
18.63333	-581
18.64167	-578
18.65000	-574
18.65833	-571
18.66667	-569
18.67500	-568
18.68333	-568
18.69167	-569
18.70000	-569
18.70833	-569
18.71667	-567
18.72500	-566
18.73333	-564
18.74167	-562
18.75000	-560
18.75833	-557
18.76667	-554
18.77500	-552
18.78333	-551
18.79167	-551
18.80000	-549
18.80833	-547
18.81667	-544
18.82500	-541
18.83333	-538
18.84167	-538
18.85000	-539
18.85833	-539
18.86667	-538
18.87500	-535
18.88333	-532
18.89167	-528
18.90000	-525
18.90833	-523
18.91667	-521
18.92500	-519
18.93333	-518
18.94167	-515
18.95000	-513
18.95833	-511
18.96667	-510
18.97500	-509
18.98333	-508
18.99167	-507
19.00000	-505
19.00833	-502
19.01667	-500
19.02500	-498
19.03333	-497
19.04167	-497
19.05000	-498
19.05833	-497
19.06667	-496
19.07500	-494
19.08333	-491
19.09167	-489
19.10000	-485
19.10833	-482
19.11667	-476
19.12500	-471
19.13333	-466
19.14167	-463
19.15000	-463
19.15833	-465
19.16667	-468
19.17500	-471
19.18333	-473
19.19167	-473
19.20000	-472
19.20833	-468
19.21667	-463
19.22500	-457
19.23333	-451
19.24167	-446
19.25000	-441
19.25833	-438
19.26667	-436
19.27500	-435
19.28333	-434
19.29167	-434
19.30000	-433
19.30833	-430
19.31667	-424
19.32500	-417
19.33333	-411
19.34167	-407
19.35000	-405
19.35833	-406
19.36667	-409
19.37500	-412
19.38333	-414
19.39167	-415
19.40000	-414
19.40833	-413
19.41667	-411
19.42500	-409
19.43333	-405
19.44167	-399
19.45000	-392
19.45833	-384
19.46667	-376
19.47500	-370
19.48333	-366
19.49167	-363
19.50000	-360
19.50833	-358
19.51667	-355
19.52500	-352
19.53333	-348
19.54167	-344
19.55000	-339
19.55833	-334
19.56667	-330
19.57500	-326
19.58333	-323
19.59167	-320
19.60000	-317
19.60833	-313
19.61667	-309
19.62500	-304
19.63333	-298
19.64167	-292
19.65000	-287
19.65833	-281
19.66667	-277
19.67500	-275
19.68333	-274
19.69167	-273
19.70000	-271
19.70833	-269
19.71667	-265
19.72500	-260
19.73333	-254
19.74167	-247
19.75000	-239
19.75833	-230
19.76667	-221
19.77500	-211
19.78333	-201
19.79167	-192
19.80000	-182
19.80833	-173
19.81667	-163
19.82500	-154
19.83333	-145
19.84167	-136
19.85000	-128
19.85833	-119
19.86667	-110
19.87500	-100
19.88333	-89
19.89167	-78
19.90000	-66
19.90833	-55
19.91667	-43
19.92500	-30
19.93333	-17
19.94167	-2
19.95000	13
19.95833	28
19.96667	43
19.97500	58
19.98333	72
19.99167	87
20.00000	102
20.00833	119
20.01667	136
20.02500	153
20.03333	170
20.04167	186
20.05000	202
20.05833	219
20.06667	239
20.07500	260
20.08333	283
20.09167	308
20.10000	333
20.10833	359
20.11667	383
20.12500	408
20.13333	432
20.14167	458
20.15000	485
20.15833	512
20.16667	539
20.17500	566
20.18333	594
20.19167	623
20.20000	654
20.20833	685
20.21667	718
20.22500	752
20.23333	787
20.24167	823
20.25000	858
20.25833	895
20.26667	932
20.27500	971
20.28333	1011
20.29167	1052
20.30000	1095
20.30833	1138
20.31667	1182
20.32500	1227
20.33333	1273
20.34167	1320
20.35000	1368
20.35833	1419
20.36667	1471
20.37500	1524
20.38333	1580
20.39167	1636
20.40000	1695
20.40833	1754
20.41667	1814
20.42500	1876
20.43333	1938
20.44167	2004
20.45000	2070
20.45833	2139
20.46667	2209
20.47500	2280
20.48333	2352
20.49167	2424
20.50000	2498
20.50833	2572
20.51667	2651
20.52500	2732
20.53333	2816
20.54167	2904
20.55000	2992
20.55833	3083
20.56667	3175
20.57500	3270
20.58333	3369
20.59167	3467
20.60000	3570
20.60833	3672
20.61667	3777
20.62500	3885
20.63333	3992
20.64167	4104
20.65000	4216
20.65833	4335
20.66667	4456
20.67500	4581
20.68333	4712
20.69167	4841
20.70000	4973
20.70833	5105
20.71667	5241
20.72500	5382
20.73333	5527
20.74167	5680
20.75000	5834
20.75833	5993
20.76667	6154
20.77500	6315
20.78333	6480
20.79167	6643
20.80000	6812
20.80833	6982
20.81667	7158
20.82500	7339
20.83333	7523
20.84167	7716
20.85000	7908
20.85833	8107
20.86667	8305
20.87500	8506
20.88333	8711
20.89167	8917
20.90000	9132
20.90833	9348
20.91667	9570
20.92500	9797
20.93333	10024
20.94167	10260
20.95000	10494
20.95833	10736
20.96667	10979
20.97500	11224
20.98333	11475
20.99167	11724
21.00000	11984
21.00833	12243
21.01667	12510
21.02500	12783
21.03333	13056
21.04167	13338
21.05000	13617
21.05833	13904
21.06667	14191
21.07500	14479
21.08333	14775
21.09167	15069
21.10000	15374
21.10833	15679
21.11667	15993
21.12500	16311
21.13333	16629
21.14167	16958
21.15000	17283
21.15833	17618
21.16667	17954
21.17500	18291
21.18333	18637
21.19167	18979
21.20000	19331
21.20833	19680
21.21667	20037
21.22500	20399
21.23333	20759
21.24167	21130
21.25000	21495
21.25833	21869
21.26667	22241
21.27500	22615
21.28333	22998
21.29167	23377
21.30000	23769
21.30833	24158
21.31667	24555
21.32500	24956
21.33333	25351
21.34167	25754
21.35000	26147
21.35833	26546
21.36667	26942
21.37500	27339
21.38333	27745
21.39167	28145
21.40000	28556
21.40833	28960
21.41667	29366
21.42500	29772
21.43333	30170
21.44167	30574
21.45000	30967
21.45833	31367
21.46667	31761
21.47500	32152
21.48333	32546
21.49167	32926
21.50000	33310
21.50833	33681
21.51667	34048
21.52500	34411
21.53333	34762
21.54167	35114
21.55000	35453
21.55833	35793
21.56667	36123
21.57500	36444
21.58333	36763
21.59167	37064
21.60000	37362
21.60833	37644
21.61667	37918
21.62500	38184
21.63333	38434
21.64167	38678
21.65000	38905
21.65833	39124
21.66667	39328
21.67500	39517
21.68333	39694
21.69167	39854
21.70000	40005
21.70833	40142
21.71667	40269
21.72500	40384
21.73333	40485
21.74167	40573
21.75000	40644
21.75833	40699
21.76667	40738
21.77500	40759
21.78333	40765
21.79167	40754
21.80000	40729
21.80833	40689
21.81667	40633
21.82500	40562
21.83333	40478
21.84167	40379
21.85000	40269
21.85833	40143
21.86667	40005
21.87500	39853
21.88333	39685
21.89167	39509
21.90000	39316
21.90833	39117
21.91667	38904
21.92500	38680
21.93333	38448
21.94167	38199
21.95000	37946
21.95833	37677
21.96667	37401
21.97500	37116
21.98333	36818
21.99167	36520
22.00000	36209
22.00833	35898
22.01667	35578
22.02500	35252
22.03333	34926
22.04167	34588
22.05000	34254
22.05833	33910
22.06667	33565
22.07500	33217
22.08333	32861
22.09167	32511
22.10000	32154
22.10833	31804
22.11667	31452
22.12500	31100
22.13333	30754
22.14167	30401
22.15000	30057
22.15833	29709
22.16667	29366
22.17500	29027
22.18333	28688
22.19167	28360
22.20000	28031
22.20833	27711
22.21667	27394
22.22500	27080
22.23333	26774
22.24167	26464
22.25000	26166
22.25833	25867
22.26667	25577
22.27500	25295
22.28333	25016
22.29167	24751
22.30000	24486
22.30833	24233
22.31667	23983
22.32500	23740
22.33333	23507
22.34167	23275
22.35000	23055
22.35833	22837
22.36667	22626
22.37500	22423
22.38333	22223
22.39167	22034
22.40000	21847
22.40833	21670
22.41667	21498
22.42500	21331
22.43333	21174
22.44167	21019
22.45000	20874
22.45833	20731
22.46667	20596
22.47500	20466
22.48333	20340
22.49167	20223
22.50000	20110
22.50833	20003
22.51667	19901
22.52500	19802
22.53333	19708
22.54167	19616
22.55000	19529
22.55833	19446
22.56667	19369
22.57500	19297
22.58333	19228
22.59167	19165
22.60000	19104
22.60833	19047
22.61667	18994
22.62500	18945
22.63333	18900
22.64167	18859
22.65000	18819
22.65833	18780
22.66667	18743
22.67500	18707
22.68333	18673
22.69167	18644
22.70000	18618
22.70833	18595
22.71667	18575
22.72500	18556
22.73333	18538
22.74167	18523
22.75000	18510
22.75833	18499
22.76667	18489
22.77500	18480
22.78333	18472
22.79167	18464
22.80000	18458
22.80833	18455
22.81667	18452
22.82500	18451
22.83333	18450
22.84167	18450
22.85000	18451
22.85833	18454
22.86667	18456
22.87500	18458
22.88333	18462
22.89167	18466
22.90000	18473
22.90833	18480
22.91667	18487
22.92500	18494
22.93333	18502
22.94167	18509
22.95000	18518
22.95833	18529
22.96667	18540
22.97500	18551
22.98333	18561
22.99167	18571
23.00000	18581
23.00833	18593
23.01667	18607
23.02500	18621
23.03333	18635
23.04167	18650
23.05000	18664
23.05833	18676
23.06667	18687
23.07500	18697
23.08333	18708
23.09167	18720
23.10000	18734
23.10833	18749
23.11667	18763
23.12500	18777
23.13333	18789
23.14167	18801
23.15000	18813
23.15833	18825
23.16667	18838
23.17500	18851
23.18333	18865
23.19167	18879
23.20000	18894
23.20833	18910
23.21667	18926
23.22500	18941
23.23333	18956
23.24167	18969
23.25000	18981
23.25833	18994
23.26667	19008
23.27500	19024
23.28333	19043
23.29167	19061
23.30000	19078
23.30833	19094
23.31667	19110
23.32500	19125
23.33333	19140
23.34167	19156
23.35000	19171
23.35833	19187
23.36667	19205
23.37500	19224
23.38333	19246
23.39167	19268
23.40000	19290
23.40833	19311
23.41667	19331
23.42500	19350
23.43333	19369
23.44167	19390
23.45000	19410
23.45833	19431
23.46667	19451
23.47500	19470
23.48333	19487
23.49167	19504
23.50000	19521
23.50833	19538
23.51667	19555
23.52500	19572
23.53333	19589
23.54167	19608
23.55000	19626
23.55833	19644
23.56667	19662
23.57500	19680
23.58333	19697
23.59167	19714
23.60000	19729
23.60833	19743
23.61667	19756
23.62500	19767
23.63333	19779
23.64167	19790
23.65000	19800
23.65833	19811
23.66667	19821
23.67500	19829
23.68333	19837
23.69167	19844
23.70000	19850
23.70833	19855
23.71667	19859
23.72500	19861
23.73333	19860
23.74167	19857
23.75000	19852
23.75833	19847
23.76667	19841
23.77500	19835
23.78333	19828
23.79167	19819
23.80000	19808
23.80833	19795
23.81667	19777
23.82500	19757
23.83333	19736
23.84167	19714
23.85000	19692
23.85833	19670
23.86667	19647
23.87500	19622
23.88333	19594
23.89167	19563
23.90000	19530
23.90833	19495
23.91667	19459
23.92500	19423
23.93333	19385
23.94167	19345
23.95000	19304
23.95833	19258
23.96667	19210
23.97500	19161
23.98333	19109
23.99167	19057
24.00000	19002
24.00833	18947
24.01667	18892
24.02500	18836
24.03333	18780
24.04167	18723
24.05000	18665
24.05833	18603
24.06667	18541
24.07500	18478
24.08333	18414
24.09167	18350
24.10000	18282
24.10833	18214
24.11667	18142
24.12500	18069
24.13333	17999
24.14167	17929
24.15000	17861
24.15833	17792
24.16667	17722
24.17500	17651
24.18333	17579
24.19167	17509
24.20000	17438
24.20833	17368
24.21667	17298
24.22500	17226
24.23333	17156
24.24167	17085
24.25000	17015
24.25833	16944
24.26667	16874
24.27500	16803
24.28333	16730
24.29167	16659
24.30000	16587
24.30833	16518
24.31667	16448
24.32500	16379
24.33333	16311
24.34167	16241
24.35000	16173
24.35833	16103
24.36667	16034
24.37500	15966
24.38333	15898
24.39167	15833
24.40000	15767
24.40833	15704
24.41667	15639
24.42500	15574
24.43333	15510
24.44167	15445
24.45000	15382
24.45833	15317
24.46667	15252
24.47500	15185
24.48333	15116
24.49167	15048
24.50000	14980
24.50833	14913
24.51667	14847
24.52500	14782
24.53333	14719
24.54167	14654
24.55000	14591
24.55833	14525
24.56667	14459
24.57500	14394
24.58333	14328
24.59167	14264
24.60000	14199
24.60833	14133
24.61667	14066
24.62500	13995
24.63333	13924
24.64167	13848
24.65000	13774
24.65833	13698
24.66667	13623
24.67500	13549
24.68333	13474
24.69167	13401
24.70000	13325
24.70833	13250
24.71667	13176
24.72500	13102
24.73333	13029
24.74167	12956
24.75000	12883
24.75833	12807
24.76667	12730
24.77500	12650
24.78333	12567
24.79167	12485
24.80000	12401
24.80833	12319
24.81667	12237
24.82500	12154
24.83333	12073
24.84167	11990
24.85000	11908
24.85833	11825
24.86667	11742
24.87500	11659
24.88333	11575
24.89167	11491
24.90000	11403
24.90833	11316
24.91667	11227
24.92500	11137
24.93333	11050
24.94167	10963
24.95000	10880
24.95833	10798
24.96667	10718
24.97500	10639
24.98333	10559
24.99167	10478
25.00000	10395
25.00833	10313
25.01667	10230
25.02500	10147
25.03333	10067
25.04167	9987
25.05000	9911
25.05833	9836
25.06667	9763
25.07500	9690
25.08333	9616
25.09167	9543
25.10000	9467
25.10833	9393
25.11667	9320
25.12500	9248
25.13333	9180
25.14167	9113
25.15000	9051
25.15833	8990
25.16667	8930
25.17500	8871
25.18333	8810
25.19167	8749
25.20000	8688
25.20833	8629
25.21667	8574
25.22500	8521
25.23333	8470
25.24167	8419
25.25000	8369
25.25833	8318
25.26667	8268
25.27500	8221
25.28333	8176
25.29167	8133
25.30000	8090
25.30833	8048
25.31667	8008
25.32500	7968
25.33333	7930
25.34167	7892
25.35000	7857
25.35833	7822
25.36667	7788
25.37500	7754
25.38333	7721
25.39167	7689
25.40000	7656
25.40833	7626
25.41667	7597
25.42500	7571
25.43333	7549
25.44167	7528
25.45000	7507
25.45833	7485
25.46667	7462
25.47500	7439
25.48333	7416
25.49167	7395
25.50000	7375
25.50833	7357
25.51667	7338
25.52500	7320
25.53333	7302
25.54167	7286
25.55000	7270
25.55833	7254
25.56667	7239
25.57500	7225
25.58333	7213
25.59167	7200
25.60000	7188
25.60833	7175
25.61667	7160
25.62500	7144
25.63333	7129
25.64167	7115
25.65000	7103
25.65833	7093
25.66667	7084
25.67500	7076
25.68333	7067
25.69167	7057
25.70000	7047
25.70833	7035
25.71667	7022
25.72500	7009
25.73333	6996
25.74167	6983
25.75000	6971
25.75833	6959
25.76667	6949
25.77500	6938
25.78333	6928
25.79167	6917
25.80000	6907
25.80833	6896
25.81667	6886
25.82500	6874
25.83333	6860
25.84167	6845
25.85000	6830
25.85833	6815
25.86667	6802
25.87500	6790
25.88333	6781
25.89167	6771
25.90000	6761
25.90833	6749
25.91667	6735
25.92500	6720
25.93333	6704
25.94167	6687
25.95000	6672
25.95833	6658
25.96667	6643
25.97500	6629
25.98333	6614
25.99167	6598
26.00000	6580
26.00833	6563
26.01667	6546
26.02500	6529
26.03333	6513
26.04167	6498
26.05000	6483
26.05833	6466
26.06667	6449
26.07500	6433
26.08333	6417
26.09167	6402
26.10000	6388
26.10833	6372
26.11667	6356
26.12500	6339
26.13333	6322
26.14167	6305
26.15000	6289
26.15833	6273
26.16667	6259
26.17500	6247
26.18333	6236
26.19167	6224
26.20000	6210
26.20833	6195
26.21667	6178
26.22500	6161
26.23333	6145
26.24167	6132
26.25000	6120
26.25833	6109
26.26667	6097
26.27500	6084
26.28333	6070
26.29167	6056
26.30000	6040
26.30833	6026
26.31667	6013
26.32500	6001
26.33333	5990
26.34167	5979
26.35000	5969
26.35833	5958
26.36667	5948
26.37500	5941
26.38333	5935
26.39167	5930
26.40000	5924
26.40833	5918
26.41667	5911
26.42500	5902
26.43333	5895
26.44167	5888
26.45000	5883
26.45833	5880
26.46667	5878
26.47500	5877
26.48333	5875
26.49167	5875
26.50000	5875
26.50833	5876
26.51667	5878
26.52500	5880
26.53333	5882
26.54167	5882
26.55000	5880
26.55833	5878
26.56667	5876
26.57500	5874
26.58333	5872
26.59167	5871
26.60000	5872
26.60833	5875
26.61667	5879
26.62500	5884
26.63333	5890
26.64167	5897
26.65000	5905
26.65833	5913
26.66667	5921
26.67500	5928
26.68333	5933
26.69167	5937
26.70000	5940
26.70833	5944
26.71667	5947
26.72500	5952
26.73333	5957
26.74167	5964
26.75000	5972
26.75833	5981
26.76667	5992
26.77500	6002
26.78333	6011
26.79167	6020
26.80000	6028
26.80833	6035
26.81667	6042
26.82500	6048
26.83333	6055
26.84167	6062
26.85000	6070
26.85833	6078
26.86667	6086
26.87500	6094
26.88333	6100
26.89167	6106
26.90000	6110
26.90833	6114
26.91667	6118
26.92500	6123
26.93333	6130
26.94167	6136
26.95000	6143
26.95833	6148
26.96667	6152
26.97500	6155
26.98333	6158
26.99167	6161
27.00000	6163
27.00833	6164
27.01667	6163
27.02500	6160
27.03333	6158
27.04167	6156
27.05000	6155
27.05833	6156
27.06667	6159
27.07500	6161
27.08333	6163
27.09167	6165
27.10000	6165
27.10833	6164
27.11667	6162
27.12500	6157
27.13333	6149
27.14167	6140
27.15000	6130
27.15833	6122
27.16667	6115
27.17500	6111
27.18333	6109
27.19167	6108
27.20000	6108
27.20833	6107
27.21667	6105
27.22500	6100
27.23333	6093
27.24167	6084
27.25000	6074
27.25833	6063
27.26667	6053
27.27500	6044
27.28333	6037
27.29167	6030
27.30000	6024
27.30833	6018
27.31667	6011
27.32500	6003
27.33333	5994
27.34167	5985
27.35000	5975
27.35833	5966
27.36667	5957
27.37500	5948
27.38333	5940
27.39167	5932
27.40000	5925
27.40833	5918
27.41667	5913
27.42500	5909
27.43333	5905
27.44167	5899
27.45000	5892
27.45833	5884
27.46667	5875
27.47500	5868
27.48333	5861
27.49167	5855
27.50000	5850
27.50833	5845
27.51667	5841
27.52500	5836
27.53333	5830
27.54167	5824
27.55000	5818
27.55833	5812
27.56667	5807
27.57500	5803
27.58333	5800
27.59167	5798
27.60000	5797
27.60833	5795
27.61667	5793
27.62500	5792
27.63333	5790
27.64167	5788
27.65000	5787
27.65833	5786
27.66667	5786
27.67500	5788
27.68333	5790
27.69167	5792
27.70000	5796
27.70833	5800
27.71667	5804
27.72500	5809
27.73333	5815
27.74167	5821
27.75000	5827
27.75833	5832
27.76667	5837
27.77500	5842
27.78333	5848
27.79167	5854
27.80000	5861
27.80833	5868
27.81667	5875
27.82500	5882
27.83333	5890
27.84167	5899
27.85000	5908
27.85833	5919
27.86667	5929
27.87500	5938
27.88333	5947
27.89167	5956
27.90000	5964
27.90833	5972
27.91667	5978
27.92500	5986
27.93333	5995
27.94167	6006
27.95000	6017
27.95833	6029
27.96667	6040
27.97500	6052
27.98333	6064
27.99167	6077
28.00000	6093
28.00833	6109
28.01667	6124
28.02500	6138
28.03333	6151
28.04167	6162
28.05000	6172
28.05833	6182
28.06667	6191
28.07500	6202
28.08333	6213
28.09167	6225
28.10000	6238
28.10833	6251
28.11667	6264
28.12500	6276
28.13333	6289
28.14167	6303
28.15000	6317
28.15833	6331
28.16667	6344
28.17500	6357
28.18333	6368
28.19167	6380
28.20000	6393
28.20833	6406
28.21667	6418
28.22500	6430
28.23333	6440
28.24167	6450
28.25000	6459
28.25833	6468
28.26667	6479
28.27500	6491
28.28333	6504
28.29167	6516
28.30000	6528
28.30833	6538
28.31667	6547
28.32500	6555
28.33333	6563
28.34167	6572
28.35000	6581
28.35833	6590
28.36667	6599
28.37500	6608
28.38333	6616
28.39167	6624
28.40000	6630
28.40833	6637
28.41667	6644
28.42500	6652
28.43333	6662
28.44167	6673
28.45000	6684
28.45833	6694
28.46667	6704
28.47500	6714
28.48333	6725
28.49167	6734
28.50000	6742
28.50833	6750
28.51667	6758
28.52500	6765
28.53333	6773
28.54167	6782
28.55000	6791
28.55833	6800
28.56667	6810
28.57500	6819
28.58333	6828
28.59167	6837
28.60000	6846
28.60833	6856
28.61667	6866
28.62500	6877
28.63333	6887
28.64167	6897
28.65000	6907
28.65833	6916
28.66667	6925
28.67500	6934
28.68333	6945
28.69167	6955
28.70000	6965
28.70833	6973
28.71667	6981
28.72500	6989
28.73333	7000
28.74167	7014
28.75000	7029
28.75833	7046
28.76667	7062
28.77500	7077
28.78333	7091
28.79167	7102
28.80000	7113
28.80833	7124
28.81667	7135
28.82500	7148
28.83333	7162
28.84167	7176
28.85000	7192
28.85833	7208
28.86667	7225
28.87500	7241
28.88333	7256
28.89167	7271
28.90000	7285
28.90833	7299
28.91667	7316
28.92500	7334
28.93333	7354
28.94167	7374
28.95000	7393
28.95833	7411
28.96667	7429
28.97500	7447
28.98333	7465
28.99167	7485
29.00000	7506
29.00833	7529
29.01667	7553
29.02500	7578
29.03333	7601
29.04167	7625
29.05000	7648
29.05833	7673
29.06667	7696
29.07500	7720
29.08333	7744
29.09167	7767
29.10000	7793
29.10833	7819
29.11667	7847
29.12500	7875
29.13333	7903
29.14167	7933
29.15000	7964
29.15833	7996
29.16667	8029
29.17500	8063
29.18333	8097
29.19167	8131
29.20000	8166
29.20833	8201
29.21667	8238
29.22500	8277
29.23333	8317
29.24167	8359
29.25000	8402
29.25833	8446
29.26667	8491
29.27500	8537
29.28333	8586
29.29167	8635
29.30000	8687
29.30833	8739
29.31667	8793
29.32500	8849
29.33333	8907
29.34167	8968
29.35000	9029
29.35833	9092
29.36667	9156
29.37500	9222
29.38333	9293
29.39167	9366
29.40000	9444
29.40833	9522
29.41667	9601
29.42500	9683
29.43333	9767
29.44167	9855
29.45000	9944
29.45833	10039
29.46667	10137
29.47500	10238
29.48333	10344
29.49167	10451
29.50000	10564
29.50833	10679
29.51667	10801
29.52500	10928
29.53333	11058
29.54167	11198
29.55000	11340
29.55833	11490
29.56667	11644
29.57500	11802
29.58333	11967
29.59167	12134
29.60000	12311
29.60833	12492
29.61667	12684
29.62500	12885
29.63333	13092
29.64167	13313
29.65000	13535
29.65833	13768
29.66667	14007
29.67500	14254
29.68333	14515
29.69167	14780
29.70000	15062
29.70833	15350
29.71667	15649
29.72500	15959
29.73333	16274
29.74167	16606
29.75000	16940
29.75833	17291
29.76667	17650
29.77500	18018
29.78333	18403
29.79167	18791
29.80000	19199
29.80833	19611
29.81667	20037
29.82500	20477
29.83333	20921
29.84167	21388
29.85000	21856
29.85833	22346
29.86667	22843
29.87500	23349
29.88333	23873
29.89167	24396
29.90000	24939
29.90833	25483
29.91667	26040
29.92500	26610
29.93333	27178
29.94167	27767
29.95000	28350
29.95833	28951
29.96667	29554
29.97500	30162
29.98333	30787
29.99167	31403
30.00000	32038
30.00833	32664
30.01667	33296
30.02500	33932
30.03333	34561
30.04167	35206
30.05000	35836
30.05833	36478
30.06667	37115
30.07500	37744
30.08333	38381
30.09167	38998
30.10000	39624
30.10833	40233
30.11667	40838
30.12500	41439
30.13333	42021
30.14167	42605
30.15000	43167
30.15833	43729
30.16667	44277
30.17500	44808
30.18333	45335
30.19167	45834
30.20000	46328
30.20833	46798
30.21667	47252
30.22500	47690
30.23333	48102
30.24167	48505
30.25000	48880
30.25833	49244
30.26667	49586
30.27500	49904
30.28333	50205
30.29167	50477
30.30000	50729
30.30833	50954
30.31667	51155
30.32500	51334
30.33333	51487
30.34167	51621
30.35000	51729
30.35833	51816
30.36667	51879
30.37500	51918
30.38333	51933
30.39167	51922
30.40000	51884
30.40833	51822
30.41667	51734
30.42500	51624
30.43333	51492
30.44167	51335
30.45000	51160
30.45833	50959
30.46667	50722
30.47500	50464
30.48333	50204
30.49167	49942
30.50000	49653
30.50833	49348
30.51667	49019
30.52500	48645
30.53333	48245
30.54167	47851
30.55000	47471
30.55833	47064
30.56667	46609
30.57500	46135
30.58333	45679
30.59167	45238
30.60000	44777
30.60833	44312
30.61667	43830
30.62500	43330
30.63333	42825
30.64167	42279
30.65000	41701
30.65833	41137
30.66667	40619
30.67500	40113
30.68333	39592
30.69167	39072
30.70000	38531
30.70833	37991
30.71667	37444
30.72500	36894
30.73333	36367
30.74167	35803
30.75000	35200
30.75833	34616
30.76667	34080
30.77500	33562
30.78333	33034
30.79167	32517
30.80000	31987
30.80833	31465
30.81667	30945
30.82500	30424
30.83333	29916
30.84167	29402
30.85000	28904
30.85833	28406
30.86667	27920
30.87500	27460
30.88333	26970
30.89167	26463
30.90000	25983
30.90833	25546
30.91667	25119
30.92500	24692
30.93333	24273
30.94167	23847
30.95000	23436
30.95833	23027
30.96667	22627
30.97500	22238
30.98333	21849
30.99167	21477
31.00000	21103
31.00833	20742
31.01667	20389
31.02500	20040
31.03333	19706
31.04167	19373
31.05000	19053
31.05833	18733
31.06667	18420
31.07500	18117
31.08333	17817
31.09167	17531
31.10000	17248
31.10833	16975
31.11667	16706
31.12500	16440
31.13333	16186
31.14167	15932
31.15000	15691
31.15833	15454
31.16667	15224
31.17500	15000
31.18333	14778
31.19167	14566
31.20000	14355
31.20833	14152
31.21667	13956
31.22500	13764
31.23333	13581
31.24167	13397
31.25000	13221
31.25833	13048
31.26667	12879
31.27500	12716
31.28333	12555
31.29167	12401
31.30000	12247
31.30833	12100
31.31667	11957
31.32500	11818
31.33333	11686
31.34167	11555
31.35000	11428
31.35833	11302
31.36667	11178
31.37500	11059
31.38333	10941
31.39167	10830
31.40000	10721
31.40833	10616
31.41667	10512
31.42500	10409
31.43333	10308
31.44167	10207
31.45000	10110
31.45833	10016
31.46667	9926
31.47500	9841
31.48333	9758
31.49167	9677
31.50000	9595
31.50833	9514
31.51667	9433
31.52500	9353
31.53333	9276
31.54167	9200
31.55000	9129
31.55833	9060
31.56667	8994
31.57500	8931
31.58333	8868
31.59167	8807
31.60000	8744
31.60833	8682
31.61667	8622
31.62500	8562
31.63333	8505
31.64167	8449
31.65000	8395
31.65833	8342
31.66667	8290
31.67500	8240
31.68333	8189
31.69167	8140
31.70000	8092
31.70833	8045
31.71667	8001
31.72500	7957
31.73333	7914
31.74167	7870
31.75000	7829
31.75833	7790
31.76667	7753
31.77500	7721
31.78333	7690
31.79167	7661
31.80000	7633
31.80833	7605
31.81667	7578
31.82500	7553
31.83333	7529
31.84167	7506
31.85000	7485
31.85833	7465
31.86667	7448
31.87500	7432
31.88333	7417
31.89167	7404
31.90000	7392
31.90833	7382
31.91667	7373
31.92500	7366
31.93333	7359
31.94167	7354
31.95000	7350
31.95833	7350
31.96667	7352
31.97500	7359
31.98333	7369
31.99167	7382
32.00000	7400
32.00833	7419
32.01667	7440
32.02500	7462
32.03333	7486
32.04167	7513
32.05000	7543
32.05833	7578
32.06667	7617
32.07500	7659
32.08333	7704
32.09167	7751
32.10000	7802
32.10833	7855
32.11667	7912
32.12500	7973
32.13333	8036
32.14167	8102
32.15000	8171
32.15833	8245
32.16667	8324
32.17500	8409
32.18333	8501
32.19167	8596
32.20000	8697
32.20833	8800
32.21667	8908
32.22500	9022
32.23333	9141
32.24167	9270
32.25000	9402
32.25833	9541
32.26667	9683
32.27500	9829
32.28333	9981
32.29167	10136
32.30000	10301
32.30833	10470
32.31667	10649
32.32500	10837
32.33333	11029
32.34167	11234
32.35000	11441
32.35833	11658
32.36667	11881
32.37500	12110
32.38333	12352
32.39167	12597
32.40000	12858
32.40833	13124
32.41667	13400
32.42500	13688
32.43333	13979
32.44167	14286
32.45000	14594
32.45833	14916
32.46667	15246
32.47500	15587
32.48333	15946
32.49167	16309
32.50000	16693
32.50833	17081
32.51667	17482
32.52500	17895
32.53333	18312
32.54167	18750
32.55000	19192
32.55833	19654
32.56667	20127
32.57500	20609
32.58333	21111
32.59167	21612
32.60000	22135
32.60833	22661
32.61667	23204
32.62500	23764
32.63333	24327
32.64167	24914
32.65000	25498
32.65833	26102
32.66667	26712
32.67500	27328
32.68333	27964
32.69167	28596
32.70000	29253
32.70833	29909
32.71667	30578
32.72500	31262
32.73333	31942
32.74167	32644
32.75000	33338
32.75833	34049
32.76667	34763
32.77500	35478
32.78333	36209
32.79167	36925
32.80000	37658
32.80833	38379
32.81667	39103
32.82500	39832
32.83333	40549
32.84167	41281
32.85000	41997
32.85833	42721
32.86667	43438
32.87500	44144
32.88333	44856
32.89167	45545
32.90000	46239
32.90833	46913
32.91667	47578
32.92500	48236
32.93333	48869
32.94167	49504
32.95000	50112
32.95833	50715
32.96667	51300
32.97500	51863
32.98333	52418
32.99167	52943
33.00000	53460
33.00833	53949
33.01667	54419
33.02500	54871
33.03333	55292
33.04167	55701
33.05000	56078
33.05833	56436
33.06667	56769
33.07500	57071
33.08333	57351
33.09167	57599
33.10000	57823
33.10833	58019
33.11667	58190
33.12500	58337
33.13333	58453
33.14167	58543
33.15000	58604
33.15833	58637
33.16667	58642
33.17500	58618
33.18333	58565
33.19167	58484
33.20000	58372
33.20833	58235
33.21667	58072
33.22500	57884
33.23333	57674
33.24167	57435
33.25000	57177
33.25833	56887
33.26667	56575
33.27500	56240
33.28333	55878
33.29167	55505
33.30000	55104
33.30833	54692
33.31667	54257
33.32500	53798
33.33333	53328
33.34167	52826
33.35000	52318
33.35833	51784
33.36667	51237
33.37500	50677
33.38333	50094
33.39167	49512
33.40000	48909
33.40833	48308
33.41667	47697
33.42500	47074
33.43333	46452
33.44167	45808
33.45000	45169
33.45833	44512
33.46667	43852
33.47500	43194
33.48333	42522
33.49167	41865
33.50000	41194
33.50833	40532
33.51667	39866
33.52500	39194
33.53333	38533
33.54167	37854
33.55000	37191
33.55833	36520
33.56667	35855
33.57500	35200
33.58333	34539
33.59167	33897
33.60000	33245
33.60833	32609
33.61667	31975
33.62500	31342
33.63333	30727
33.64167	30104
33.65000	29503
33.65833	28900
33.66667	28307
33.67500	27725
33.68333	27139
33.69167	26574
33.70000	26005
33.70833	25452
33.71667	24908
33.72500	24368
33.73333	23846
33.74167	23320
33.75000	22812
33.75833	22304
33.76667	21805
33.77500	21319
33.78333	20833
33.79167	20369
33.80000	19906
33.80833	19460
33.81667	19022
33.82500	18590
33.83333	18173
33.84167	17753
33.85000	17351
33.85833	16949
33.86667	16557
33.87500	16175
33.88333	15794
33.89167	15430
33.90000	15067
33.90833	14718
33.91667	14375
33.92500	14038
33.93333	13712
33.94167	13387
33.95000	13074
33.95833	12764
33.96667	12462
33.97500	12169
33.98333	11877
33.99167	11599
34.00000	11322
34.00833	11057
34.01667	10797
34.02500	10542
34.03333	10297
34.04167	10053
34.05000	9819
34.05833	9587
34.06667	9362
34.07500	9144
34.08333	8929
34.09167	8724
34.10000	8520
34.10833	8324
34.11667	8130
34.12500	7939
34.13333	7754
34.14167	7568
34.15000	7391
34.15833	7215
34.16667	7046
34.17500	6883
34.18333	6723
34.19167	6571
34.20000	6421
34.20833	6277
34.21667	6135
34.22500	5996
34.23333	5863
34.24167	5731
34.25000	5605
34.25833	5479
34.26667	5357
34.27500	5238
34.28333	5119
34.29167	5006
34.30000	4895
34.30833	4787
34.31667	4681
34.32500	4576
34.33333	4475
34.34167	4375
34.35000	4282
34.35833	4191
34.36667	4104
34.37500	4019
34.38333	3932
34.39167	3849
34.40000	3767
34.40833	3689
34.41667	3612
34.42500	3538
34.43333	3466
34.44167	3394
34.45000	3326
34.45833	3258
34.46667	3193
34.47500	3129
34.48333	3065
34.49167	3004
34.50000	2944
34.50833	2886
34.51667	2829
34.52500	2773
34.53333	2720
34.54167	2667
34.55000	2617
34.55833	2569
34.56667	2521
34.57500	2474
34.58333	2425
34.59167	2377
34.60000	2329
34.60833	2283
34.61667	2242
34.62500	2204
34.63333	2169
34.64167	2136
34.65000	2103
34.65833	2069
34.66667	2034
34.67500	1999
34.68333	1963
34.69167	1931
34.70000	1900
34.70833	1872
34.71667	1846
34.72500	1821
34.73333	1797
34.74167	1771
34.75000	1746
34.75833	1720
34.76667	1695
34.77500	1670
34.78333	1646
34.79167	1622
34.80000	1598
34.80833	1575
34.81667	1552
34.82500	1530
34.83333	1510
34.84167	1492
34.85000	1475
34.85833	1459
34.86667	1442
34.87500	1426
34.88333	1409
34.89167	1393
34.90000	1379
34.90833	1365
34.91667	1351
34.92500	1336
34.93333	1322
34.94167	1309
34.95000	1298
34.95833	1286
34.96667	1276
34.97500	1266
34.98333	1257
34.99167	1248
35.00000	1240
35.00833	1231
35.01667	1223
35.02500	1214
35.03333	1205
35.04167	1195
35.05000	1187
35.05833	1180
35.06667	1174
35.07500	1169
35.08333	1165
35.09167	1160
35.10000	1155
35.10833	1149
35.11667	1143
35.12500	1138
35.13333	1133
35.14167	1128
35.15000	1122
35.15833	1115
35.16667	1106
35.17500	1099
35.18333	1093
35.19167	1087
35.20000	1082
35.20833	1077
35.21667	1072
35.22500	1066
35.23333	1060
35.24167	1055
35.25000	1049
35.25833	1044
35.26667	1039
35.27500	1034
35.28333	1029
35.29167	1024
35.30000	1019
35.30833	1013
35.31667	1006
35.32500	999
35.33333	992
35.34167	985
35.35000	979
35.35833	973
35.36667	967
35.37500	961
35.38333	955
35.39167	948
35.40000	940
35.40833	931
35.41667	920
35.42500	909
35.43333	899
35.44167	889
35.45000	880
35.45833	872
35.46667	863
35.47500	856
35.48333	848
35.49167	840
35.50000	833
35.50833	825
35.51667	816
35.52500	804
35.53333	791
35.54167	776
35.55000	762
35.55833	748
35.56667	736
35.57500	727
35.58333	719
35.59167	711
35.60000	702
35.60833	693
35.61667	682
35.62500	670
35.63333	658
35.64167	645
35.65000	634
35.65833	622
35.66667	611
35.67500	601
35.68333	590
35.69167	580
35.70000	570
35.70833	559
35.71667	548
35.72500	537
35.73333	526
35.74167	515
35.75000	505
35.75833	495
35.76667	486
35.77500	478
35.78333	470
35.79167	463
35.80000	456
35.80833	449
35.81667	442
35.82500	434
35.83333	426
35.84167	416
35.85000	405
35.85833	394
35.86667	382
35.87500	371
35.88333	361
35.89167	353
35.90000	348
35.90833	344
35.91667	341
35.92500	338
35.93333	334
35.94167	329
35.95000	324
35.95833	319
35.96667	313
35.97500	307
35.98333	300
35.99167	293
36.00000	286
36.00833	278
36.01667	273
36.02500	268
36.03333	266
36.04167	266
36.05000	266
36.05833	263
36.06667	259
36.07500	252
36.08333	243
36.09167	236
36.10000	232
36.10833	231
36.11667	231
36.12500	231
36.13333	231
36.14167	229
36.15000	227
36.15833	225
36.16667	223
36.17500	222
36.18333	221
36.19167	220
36.20000	219
36.20833	218
36.21667	216
36.22500	214
36.23333	210
36.24167	206
36.25000	202
36.25833	198
36.26667	194
36.27500	191
36.28333	189
36.29167	187
36.30000	186
36.30833	185
36.31667	185
36.32500	187
36.33333	188
36.34167	190
36.35000	192
36.35833	192
36.36667	192
36.37500	192
36.38333	192
36.39167	192
36.40000	192
36.40833	192
36.41667	192
36.42500	192
36.43333	192
36.44167	191
36.45000	190
36.45833	189
36.46667	188
36.47500	188
36.48333	190
36.49167	192
36.50000	195
36.50833	197
36.51667	198
36.52500	200
36.53333	202
36.54167	205
36.55000	206
36.55833	206
36.56667	205
36.57500	202
36.58333	200
36.59167	199
36.60000	201
36.60833	204
36.61667	208
36.62500	212
36.63333	214
36.64167	214
36.65000	213
36.65833	211
36.66667	210
36.67500	208
36.68333	208
36.69167	209
36.70000	213
36.70833	219
36.71667	223
36.72500	228
36.73333	231
36.74167	232
36.75000	232
36.75833	231
36.76667	230
36.77500	229
36.78333	228
36.79167	228
36.80000	231
36.80833	233
36.81667	236
36.82500	237
36.83333	238
36.84167	240
36.85000	241
36.85833	244
36.86667	247
36.87500	251
36.88333	255
36.89167	259
36.90000	262
36.90833	265
36.91667	267
36.92500	268
36.93333	268
36.94167	270
36.95000	273
36.95833	276
36.96667	280
36.97500	283
36.98333	285
36.99167	287
37.00000	289
37.00833	291
37.01667	293
37.02500	294
37.03333	294
37.04167	295
37.05000	297
37.05833	300
37.06667	304
37.07500	306
37.08333	309
37.09167	311
37.10000	313
37.10833	315
37.11667	317
37.12500	317
37.13333	317
37.14167	317
37.15000	317
37.15833	317
37.16667	316
37.17500	315
37.18333	314
37.19167	313
37.20000	313
37.20833	313
37.21667	312
37.22500	310
37.23333	308
37.24167	307
37.25000	306
37.25833	305
37.26667	305
37.27500	306
37.28333	305
37.29167	303
37.30000	300
37.30833	297
37.31667	293
37.32500	290
37.33333	286
37.34167	283
37.35000	279
37.35833	276
37.36667	273
37.37500	270
37.38333	266
37.39167	261
37.40000	256
37.40833	251
37.41667	246
37.42500	241
37.43333	238
37.44167	235
37.45000	232
37.45833	229
37.46667	225
37.47500	220
37.48333	215
37.49167	211
37.50000	207
37.50833	205
37.51667	203
37.52500	200
37.53333	195
37.54167	189
37.55000	182
37.55833	175
37.56667	168
37.57500	163
37.58333	160
37.59167	158
37.60000	157
37.60833	155
37.61667	153
37.62500	150
37.63333	147
37.64167	143
37.65000	138
37.65833	133
37.66667	129
37.67500	126
37.68333	125
37.69167	124
37.70000	121
37.70833	119
37.71667	115
37.72500	112
37.73333	109
37.74167	107
37.75000	105
37.75833	103
37.76667	101
37.77500	100
37.78333	99
37.79167	99
37.80000	98
37.80833	96
37.81667	94
37.82500	91
37.83333	90
37.84167	90
37.85000	91
37.85833	90
37.86667	88
37.87500	85
37.88333	81
37.89167	79
37.90000	77
37.90833	75
37.91667	72
37.92500	67
37.93333	64
37.94167	63
37.95000	63
37.95833	65
37.96667	67
37.97500	69
37.98333	72
37.99167	74
38.00000	75
38.00833	77
38.01667	78
38.02500	79
38.03333	79
38.04167	79
38.05000	79
38.05833	78
38.06667	76
38.07500	75
38.08333	73
38.09167	72
38.10000	72
38.10833	73
38.11667	74
38.12500	75
38.13333	74
38.14167	72
38.15000	70
38.15833	69
38.16667	67
38.17500	66
38.18333	65
38.19167	63
38.20000	62
38.20833	60
38.21667	60
38.22500	61
38.23333	62
38.24167	63
38.25000	64
38.25833	63
38.26667	59
38.27500	55
38.28333	50
38.29167	46
38.30000	44
38.30833	43
38.31667	43
38.32500	41
38.33333	38
38.34167	33
38.35000	29
38.35833	26
38.36667	24
38.37500	23
38.38333	22
38.39167	21
38.40000	20
38.40833	18
38.41667	16
38.42500	13
38.43333	9
38.44167	6
38.45000	2
38.45833	-3
38.46667	-8
38.47500	-11
38.48333	-13
38.49167	-15
38.50000	-16
38.50833	-19
38.51667	-22
38.52500	-27
38.53333	-32
38.54167	-36
38.55000	-39
38.55833	-41
38.56667	-42
38.57500	-43
38.58333	-44
38.59167	-44
38.60000	-45
38.60833	-46
38.61667	-47
38.62500	-49
38.63333	-51
38.64167	-53
38.65000	-55
38.65833	-58
38.66667	-61
38.67500	-64
38.68333	-68
38.69167	-72
38.70000	-77
38.70833	-81
38.71667	-86
38.72500	-91
38.73333	-95
38.74167	-99
38.75000	-101
38.75833	-101
38.76667	-100
38.77500	-99
38.78333	-99
38.79167	-101
38.80000	-104
38.80833	-108
38.81667	-112
38.82500	-116
38.83333	-120
38.84167	-122
38.85000	-124
38.85833	-124
38.86667	-125
38.87500	-125
38.88333	-124
38.89167	-124
38.90000	-123
38.90833	-124
38.91667	-126
38.92500	-130
38.93333	-134
38.94167	-137
38.95000	-139
38.95833	-139
38.96667	-139
38.97500	-140
38.98333	-142
38.99167	-145
39.00000	-150
39.00833	-154
39.01667	-158
39.02500	-160
39.03333	-160
39.04167	-158
39.05000	-156
39.05833	-154
39.06667	-154
39.07500	-154
39.08333	-154
39.09167	-155
39.10000	-157
39.10833	-159
39.11667	-162
39.12500	-166
39.13333	-170
39.14167	-173
39.15000	-174
39.15833	-175
39.16667	-175
39.17500	-175
39.18333	-176
39.19167	-176
39.20000	-176
39.20833	-174
39.21667	-172
39.22500	-172
39.23333	-173
39.24167	-175
39.25000	-177
39.25833	-178
39.26667	-178
39.27500	-179
39.28333	-181
39.29167	-184
39.30000	-188
39.30833	-191
39.31667	-194
39.32500	-195
39.33333	-196
39.34167	-196
39.35000	-195
39.35833	-195
39.36667	-197
39.37500	-199
39.38333	-203
39.39167	-207
39.40000	-212
39.40833	-217
39.41667	-220
39.42500	-222
39.43333	-221
39.44167	-219
39.45000	-217
39.45833	-216
39.46667	-216
39.47500	-217
39.48333	-220
39.49167	-222
39.50000	-225
39.50833	-227
39.51667	-229
39.52500	-232
39.53333	-234
39.54167	-237
39.55000	-241
39.55833	-244
39.56667	-247
39.57500	-250
39.58333	-251
39.59167	-252
39.60000	-252
39.60833	-252
39.61667	-252
39.62500	-255
39.63333	-258
39.64167	-261
39.65000	-264
39.65833	-267
39.66667	-270
39.67500	-273
39.68333	-274
39.69167	-274
39.70000	-274
39.70833	-275
39.71667	-277
39.72500	-279
39.73333	-280
39.74167	-281
39.75000	-281
39.75833	-283
39.76667	-286
39.77500	-290
39.78333	-293
39.79167	-295
39.80000	-296
39.80833	-295
39.81667	-295
39.82500	-297
39.83333	-298
39.84167	-298
39.85000	-297
39.85833	-295
39.86667	-293
39.87500	-292
39.88333	-292
39.89167	-294
39.90000	-295
39.90833	-295
39.91667	-294
39.92500	-292
39.93333	-289
39.94167	-287
39.95000	-285
39.95833	-283
39.96667	-281
39.97500	-279
39.98333	-276
39.99167	-272
40.00000	-268
40.00833	-264
40.01667	-262
40.02500	-260
40.03333	-257
40.04167	-252
40.05000	-244
40.05833	-234
40.06667	-223
40.07500	-213
40.08333	-203
40.09167	-194
40.10000	-185
40.10833	-175
40.11667	-163
40.12500	-150
40.13333	-135
40.14167	-119
40.15000	-101
40.15833	-81
40.16667	-59
40.17500	-36
40.18333	-13
40.19167	10
40.20000	35
40.20833	62
40.21667	91
40.22500	123
40.23333	158
40.24167	196
40.25000	235
40.25833	277
40.26667	320
40.27500	365
40.28333	414
40.29167	464
40.30000	518
40.30833	573
40.31667	630
40.32500	690
40.33333	751
40.34167	817
40.35000	883
40.35833	953
40.36667	1026
40.37500	1101
40.38333	1182
40.39167	1265
40.40000	1355
40.40833	1447
40.41667	1542
40.42500	1639
40.43333	1737
40.44167	1840
40.45000	1944
40.45833	2053
40.46667	2166
40.47500	2281
40.48333	2401
40.49167	2523
40.50000	2653
40.50833	2786
40.51667	2924
40.52500	3067
40.53333	3210
40.54167	3357
40.55000	3503
40.55833	3653
40.56667	3804
40.57500	3957
40.58333	4116
40.59167	4276
40.60000	4441
40.60833	4607
40.61667	4776
40.62500	4950
40.63333	5124
40.64167	5305
40.65000	5484
40.65833	5667
40.66667	5850
40.67500	6031
40.68333	6216
40.69167	6396
40.70000	6580
40.70833	6763
40.71667	6947
40.72500	7135
40.73333	7322
40.74167	7515
40.75000	7705
40.75833	7897
40.76667	8087
40.77500	8274
40.78333	8463
40.79167	8646
40.80000	8831
40.80833	9011
40.81667	9190
40.82500	9368
40.83333	9541
40.84167	9716
40.85000	9884
40.85833	10052
40.86667	10218
40.87500	10381
40.88333	10545
40.89167	10703
40.90000	10861
40.90833	11011
40.91667	11156
40.92500	11297
40.93333	11430
40.94167	11562
40.95000	11687
40.95833	11809
40.96667	11927
40.97500	12038
40.98333	12145
40.99167	12246
41.00000	12343
41.00833	12434
41.01667	12519
41.02500	12598
41.03333	12669
41.04167	12736
41.05000	12797
41.05833	12853
41.06667	12902
41.07500	12944
41.08333	12979
41.09167	13007
41.10000	13031
41.10833	13048
41.11667	13058
41.12500	13061
41.13333	13055
41.14167	13043
41.15000	13025
41.15833	13001
41.16667	12972
41.17500	12938
41.18333	12898
41.19167	12853
41.20000	12802
41.20833	12745
41.21667	12682
41.22500	12613
41.23333	12539
41.24167	12458
41.25000	12375
41.25833	12284
41.26667	12188
41.27500	12089
41.28333	11984
41.29167	11876
41.30000	11759
41.30833	11639
41.31667	11513
41.32500	11383
41.33333	11252
41.34167	11117
41.35000	10984
41.35833	10846
41.36667	10704
41.37500	10559
41.38333	10405
41.39167	10250
41.40000	10088
41.40833	9926
41.41667	9764
41.42500	9599
41.43333	9436
41.44167	9269
41.45000	9104
41.45833	8936
41.46667	8769
41.47500	8604
41.48333	8436
41.49167	8272
41.50000	8103
41.50833	7934
41.51667	7763
41.52500	7588
41.53333	7417
41.54167	7242
41.55000	7073
41.55833	6906
41.56667	6741
41.57500	6580
41.58333	6417
41.59167	6257
41.60000	6092
41.60833	5930
41.61667	5770
41.62500	5612
41.63333	5461
41.64167	5310
41.65000	5163
41.65833	5016
41.66667	4871
41.67500	4728
41.68333	4586
41.69167	4449
41.70000	4312
41.70833	4179
41.71667	4049
41.72500	3920
41.73333	3797
41.74167	3672
41.75000	3553
41.75833	3435
41.76667	3319
41.77500	3207
41.78333	3093
41.79167	2985
41.80000	2878
41.80833	2775
41.81667	2676
41.82500	2579
41.83333	2484
41.84167	2390
41.85000	2299
41.85833	2209
41.86667	2123
41.87500	2040
41.88333	1958
41.89167	1880
41.90000	1804
41.90833	1732
41.91667	1663
41.92500	1595
41.93333	1529
41.94167	1464
41.95000	1401
41.95833	1339
41.96667	1279
41.97500	1223
41.98333	1168
41.99167	1117
42.00000	1067
42.00833	1019
42.01667	971
42.02500	922
42.03333	875
42.04167	829
42.05000	787
42.05833	747
42.06667	710
42.07500	674
42.08333	639
42.09167	605
42.10000	570
42.10833	535
42.11667	503
42.12500	471
42.13333	443
42.14167	415
42.15000	388
42.15833	362
42.16667	337
42.17500	312
42.18333	288
42.19167	265
42.20000	241
42.20833	217
42.21667	194
42.22500	171
42.23333	150
42.24167	131
42.25000	114
42.25833	97
42.26667	81
42.27500	65
42.28333	49
42.29167	34
42.30000	19
42.30833	6
42.31667	-8
42.32500	-21
42.33333	-34
42.34167	-46
42.35000	-57
42.35833	-69
42.36667	-80
42.37500	-93
42.38333	-106
42.39167	-118
42.40000	-128
42.40833	-138
42.41667	-147
42.42500	-155
42.43333	-163
42.44167	-170
42.45000	-178
42.45833	-187
42.46667	-197
42.47500	-205
42.48333	-213
42.49167	-220
42.50000	-226
42.50833	-231
42.51667	-237
42.52500	-243
42.53333	-248
42.54167	-252
42.55000	-256
42.55833	-260
42.56667	-264
42.57500	-269
42.58333	-275
42.59167	-280
42.60000	-285
42.60833	-289
42.61667	-292
42.62500	-296
42.63333	-300
42.64167	-304
42.65000	-307
42.65833	-309
42.66667	-311
42.67500	-314
42.68333	-317
42.69167	-320
42.70000	-324
42.70833	-328
42.71667	-333
42.72500	-339
42.73333	-345
42.74167	-350
42.75000	-354
42.75833	-357
42.76667	-359
42.77500	-359
42.78333	-359
42.79167	-358
42.80000	-359
42.80833	-361
42.81667	-364
42.82500	-369
42.83333	-372
42.84167	-373
42.85000	-374
42.85833	-374
42.86667	-376
42.87500	-379
42.88333	-383
42.89167	-386
42.90000	-389
42.90833	-391
42.91667	-394
42.92500	-396
42.93333	-400
42.94167	-403
42.95000	-407
42.95833	-408
42.96667	-409
42.97500	-409
42.98333	-410
42.99167	-411
43.00000	-412
43.00833	-413
43.01667	-413
43.02500	-413
43.03333	-414
43.04167	-414
43.05000	-415
43.05833	-416
43.06667	-416
43.07500	-417
43.08333	-418
43.09167	-419
43.10000	-421
43.10833	-423
43.11667	-425
43.12500	-428
43.13333	-433
43.14167	-439
43.15000	-444
43.15833	-448
43.16667	-449
43.17500	-450
43.18333	-450
43.19167	-451
43.20000	-454
43.20833	-457
43.21667	-459
43.22500	-461
43.23333	-463
43.24167	-465
43.25000	-467
43.25833	-469
43.26667	-471
43.27500	-474
43.28333	-476
43.29167	-477
43.30000	-478
43.30833	-477
43.31667	-477
43.32500	-477
43.33333	-476
43.34167	-474
43.35000	-473
43.35833	-472
43.36667	-473
43.37500	-474
43.38333	-477
43.39167	-479
43.40000	-481
43.40833	-481
43.41667	-482
43.42500	-484
43.43333	-486
43.44167	-489
43.45000	-492
43.45833	-494
43.46667	-496
43.47500	-496
43.48333	-497
43.49167	-497
43.50000	-497
43.50833	-499
43.51667	-502
43.52500	-506
43.53333	-510
43.54167	-512
43.55000	-513
43.55833	-513
43.56667	-512
43.57500	-511
43.58333	-510
43.59167	-510
43.60000	-511
43.60833	-512
43.61667	-515
43.62500	-518
43.63333	-520
43.64167	-522
43.65000	-523
43.65833	-522
43.66667	-521
43.67500	-520
43.68333	-518
43.69167	-517
43.70000	-517
43.70833	-518
43.71667	-519
43.72500	-521
43.73333	-523
43.74167	-524
43.75000	-524
43.75833	-525
43.76667	-525
43.77500	-526
43.78333	-529
43.79167	-532
43.80000	-533
43.80833	-534
43.81667	-534
43.82500	-533
43.83333	-533
43.84167	-532
43.85000	-531
43.85833	-530
43.86667	-528
43.87500	-528
43.88333	-529
43.89167	-531
43.90000	-533
43.90833	-535
43.91667	-535
43.92500	-534
43.93333	-532
43.94167	-533
43.95000	-536
43.95833	-540
43.96667	-544
43.97500	-547
43.98333	-547
43.99167	-546
44.00000	-544
44.00833	-542
44.01667	-541
44.02500	-542
44.03333	-543
44.04167	-545
44.05000	-546
44.05833	-547
44.06667	-548
44.07500	-548
44.08333	-548
44.09167	-547
44.10000	-547
44.10833	-547
44.11667	-547
44.12500	-548
44.13333	-548
44.14167	-548
44.15000	-548
44.15833	-548
44.16667	-547
44.17500	-547
44.18333	-547
44.19167	-547
44.20000	-547
44.20833	-546
44.21667	-544
44.22500	-541
44.23333	-539
44.24167	-537
44.25000	-538
44.25833	-540
44.26667	-542
44.27500	-543
44.28333	-544
44.29167	-543
44.30000	-541
44.30833	-539
44.31667	-538
44.32500	-538
44.33333	-539
44.34167	-541
44.35000	-542
44.35833	-542
44.36667	-540
44.37500	-538
44.38333	-535
44.39167	-533
44.40000	-532
44.40833	-532
44.41667	-533
44.42500	-535
44.43333	-537
44.44167	-540
44.45000	-542
44.45833	-543
44.46667	-543
44.47500	-542
44.48333	-540
44.49167	-538
44.50000	-537
44.50833	-537
44.51667	-537
44.52500	-537
44.53333	-537
44.54167	-537
44.55000	-537
44.55833	-536
44.56667	-534
44.57500	-533
44.58333	-534
44.59167	-536
44.60000	-540
44.60833	-542
44.61667	-542
44.62500	-539
44.63333	-534
44.64167	-528
44.65000	-521
44.65833	-516
44.66667	-512
44.67500	-510
44.68333	-509
44.69167	-510
44.70000	-510
44.70833	-511
44.71667	-512
44.72500	-513
44.73333	-513
44.74167	-512
44.75000	-510
44.75833	-508
44.76667	-505
44.77500	-503
44.78333	-501
44.79167	-501
44.80000	-501
44.80833	-502
44.81667	-502
44.82500	-500
44.83333	-496
44.84167	-490
44.85000	-485
44.85833	-481
44.86667	-478
44.87500	-478
44.88333	-480
44.89167	-483
44.90000	-486
44.90833	-487
44.91667	-486
44.92500	-482
44.93333	-476
44.94167	-470
44.95000	-463
44.95833	-458
44.96667	-455
44.97500	-453
44.98333	-454
44.99167	-455
45.00000	-456
45.00833	-456
45.01667	-454
45.02500	-450
45.03333	-447
45.04167	-446
45.05000	-446
45.05833	-446
45.06667	-445
45.07500	-443
45.08333	-439
45.09167	-434
45.10000	-431
45.10833	-428
45.11667	-425
45.12500	-422
45.13333	-419
45.14167	-417
45.15000	-414
45.15833	-412
45.16667	-409
45.17500	-407
45.18333	-405
45.19167	-404
45.20000	-403
45.20833	-403
45.21667	-402
45.22500	-400
45.23333	-399
45.24167	-398
45.25000	-398
45.25833	-399
45.26667	-400
45.27500	-401
45.28333	-400
45.29167	-397
45.30000	-394
45.30833	-390
45.31667	-386
45.32500	-382
45.33333	-378
45.34167	-374
45.35000	-370
45.35833	-369
45.36667	-368
45.37500	-368
45.38333	-369
45.39167	-370
45.40000	-370
45.40833	-369
45.41667	-368
45.42500	-367
45.43333	-366
45.44167	-365
45.45000	-364
45.45833	-365
45.46667	-367
45.47500	-370
45.48333	-374
45.49167	-377
45.50000	-379
45.50833	-380
45.51667	-379
45.52500	-377
45.53333	-375
45.54167	-374
45.55000	-372
45.55833	-372
45.56667	-372
45.57500	-372
45.58333	-372
45.59167	-370
45.60000	-369
45.60833	-369
45.61667	-370
45.62500	-374
45.63333	-378
45.64167	-382
45.65000	-386
45.65833	-389
45.66667	-391
45.67500	-393
45.68333	-395
45.69167	-397
45.70000	-400
45.70833	-402
45.71667	-403
45.72500	-402
45.73333	-401
45.74167	-401
45.75000	-403
45.75833	-406
45.76667	-410
45.77500	-412
45.78333	-413
45.79167	-413
45.80000	-413
45.80833	-415
45.81667	-419
45.82500	-425
45.83333	-431
45.84167	-436
45.85000	-438
45.85833	-438
45.86667	-436
45.87500	-435
45.88333	-437
45.89167	-440
45.90000	-444
45.90833	-449
45.91667	-453
45.92500	-457
45.93333	-461
45.94167	-465
45.95000	-468
45.95833	-470
45.96667	-472
45.97500	-474
45.98333	-476
45.99167	-479
46.00000	-483
46.00833	-487
46.01667	-490
46.02500	-492
46.03333	-493
46.04167	-492
46.05000	-491
46.05833	-491
46.06667	-494
46.07500	-498
46.08333	-503
46.09167	-508
46.10000	-511
46.10833	-514
46.11667	-515
46.12500	-516
46.13333	-517
46.14167	-520
46.15000	-523
46.15833	-526
46.16667	-530
46.17500	-533
46.18333	-537
46.19167	-539
46.20000	-540
46.20833	-541
46.21667	-540
46.22500	-537
46.23333	-536
46.24167	-535
46.25000	-536
46.25833	-539
46.26667	-542
46.27500	-544
46.28333	-544
46.29167	-544
46.30000	-544
46.30833	-545
46.31667	-545
46.32500	-545
46.33333	-544
46.34167	-545
46.35000	-546
46.35833	-547
46.36667	-548
46.37500	-549
46.38333	-551
46.39167	-553
46.40000	-555
46.40833	-558
46.41667	-559
46.42500	-558
46.43333	-556
46.44167	-555
46.45000	-557
46.45833	-560
46.46667	-564
46.47500	-569
46.48333	-573
46.49167	-576
46.50000	-577
46.50833	-576
46.51667	-576
46.52500	-577
46.53333	-578
46.54167	-580
46.55000	-580
46.55833	-580
46.56667	-580
46.57500	-580
46.58333	-580
46.59167	-582
46.60000	-584
46.60833	-585
46.61667	-586
46.62500	-586
46.63333	-585
46.64167	-584
46.65000	-585
46.65833	-585
46.66667	-586
46.67500	-586
46.68333	-585
46.69167	-583
46.70000	-581
46.70833	-580
46.71667	-581
46.72500	-584
46.73333	-588
46.74167	-592
46.75000	-596
46.75833	-597
46.76667	-597
46.77500	-596
46.78333	-597
46.79167	-597
46.80000	-597
46.80833	-595
46.81667	-593
46.82500	-591
46.83333	-591
46.84167	-591
46.85000	-593
46.85833	-593
46.86667	-593
46.87500	-593
46.88333	-594
46.89167	-596
46.90000	-598
46.90833	-598
46.91667	-597
46.92500	-595
46.93333	-593
46.94167	-592
46.95000	-592
46.95833	-591
46.96667	-589
46.97500	-588
46.98333	-588
46.99167	-589
47.00000	-590
47.00833	-591
47.01667	-590
47.02500	-587
47.03333	-585
47.04167	-584
47.05000	-585
47.05833	-586
47.06667	-588
47.07500	-590
47.08333	-591
47.09167	-591
47.10000	-592
47.10833	-594
47.11667	-595
47.12500	-596
47.13333	-596
47.14167	-597
47.15000	-597
47.15833	-596
47.16667	-595
47.17500	-594
47.18333	-593
47.19167	-592
47.20000	-592
47.20833	-592
47.21667	-591
47.22500	-589
47.23333	-586
47.24167	-582
47.25000	-579
47.25833	-576
47.26667	-574
47.27500	-573
47.28333	-573
47.29167	-574
47.30000	-578
47.30833	-582
47.31667	-586
47.32500	-588
47.33333	-588
47.34167	-585
47.35000	-581
47.35833	-577
47.36667	-574
47.37500	-572
47.38333	-572
47.39167	-571
47.40000	-569
47.40833	-567
47.41667	-564
47.42500	-561
47.43333	-558
47.44167	-556
47.45000	-554
47.45833	-553
47.46667	-552
47.47500	-551
47.48333	-551
47.49167	-552
47.50000	-552
47.50833	-553
47.51667	-553
47.52500	-553
47.53333	-551
47.54167	-548
47.55000	-545
47.55833	-542
47.56667	-539
47.57500	-537
47.58333	-536
47.59167	-536
47.60000	-537
47.60833	-539
47.61667	-539
47.62500	-538
47.63333	-536
47.64167	-535
47.65000	-533
47.65833	-531
47.66667	-531
47.67500	-531
47.68333	-533
47.69167	-535
47.70000	-536
47.70833	-537
47.71667	-536
47.72500	-533
47.73333	-531
47.74167	-529
47.75000	-528
47.75833	-526
47.76667	-523
47.77500	-519
47.78333	-516
47.79167	-515
47.80000	-516
47.80833	-518
47.81667	-521
47.82500	-523
47.83333	-524
47.84167	-523
47.85000	-521
47.85833	-518
47.86667	-514
47.87500	-511
47.88333	-508
47.89167	-505
47.90000	-502
47.90833	-500
47.91667	-499
47.92500	-499
47.93333	-500
47.94167	-502
47.95000	-506
47.95833	-509
47.96667	-512
47.97500	-513
47.98333	-512
47.99167	-511
48.00000	-510
48.00833	-511
48.01667	-512
48.02500	-513
48.03333	-512
48.04167	-509
48.05000	-504
48.05833	-500
48.06667	-496
48.07500	-494
48.08333	-494
48.09167	-495
48.10000	-496
48.10833	-496
48.11667	-497
48.12500	-497
48.13333	-499
48.14167	-501
48.15000	-504
48.15833	-506
48.16667	-508
48.17500	-510
48.18333	-511
48.19167	-512
48.20000	-514
48.20833	-516
48.21667	-519
48.22500	-521
48.23333	-522
48.24167	-521
48.25000	-519
48.25833	-518
48.26667	-519
48.27500	-521
48.28333	-525
48.29167	-528
48.30000	-531
48.30833	-531
48.31667	-530
48.32500	-529
48.33333	-527
48.34167	-526
48.35000	-526
48.35833	-526
48.36667	-526
48.37500	-526
48.38333	-527
48.39167	-528
48.40000	-530
48.40833	-531
48.41667	-533
48.42500	-535
48.43333	-537
48.44167	-540
48.45000	-542
48.45833	-545
48.46667	-548
48.47500	-550
48.48333	-552
48.49167	-553
48.50000	-553
48.50833	-552
48.51667	-551
48.52500	-549
48.53333	-547
48.54167	-544
48.55000	-542
48.55833	-542
48.56667	-544
48.57500	-547
48.58333	-551
48.59167	-555
48.60000	-559
48.60833	-563
48.61667	-566
48.62500	-568
48.63333	-568
48.64167	-567
48.65000	-565
48.65833	-564
48.66667	-563
48.67500	-562
48.68333	-559
48.69167	-556
48.70000	-555
48.70833	-556
48.71667	-558
48.72500	-560
48.73333	-561
48.74167	-561
48.75000	-561
48.75833	-564
48.76667	-569
48.77500	-574
48.78333	-579
48.79167	-582
48.80000	-582
48.80833	-581
48.81667	-580
48.82500	-579
48.83333	-581
48.84167	-584
48.85000	-587
48.85833	-589
48.86667	-590
48.87500	-590
48.88333	-589
48.89167	-589
48.90000	-588
48.90833	-587
48.91667	-585
48.92500	-583
48.93333	-580
48.94167	-578
48.95000	-577
48.95833	-577
48.96667	-578
48.97500	-580
48.98333	-582
48.99167	-585
49.00000	-586
49.00833	-589
49.01667	-590
49.02500	-591
49.03333	-592
49.04167	-592
49.05000	-593
49.05833	-593
49.06667	-594
49.07500	-594
49.08333	-593
49.09167	-592
49.10000	-591
49.10833	-590
49.11667	-588
49.12500	-587
49.13333	-585
49.14167	-585
49.15000	-586
49.15833	-588
49.16667	-590
49.17500	-592
49.18333	-593
49.19167	-593
49.20000	-592
49.20833	-592
49.21667	-593
49.22500	-595
49.23333	-597
49.24167	-599
49.25000	-601
49.25833	-601
49.26667	-600
49.27500	-599
49.28333	-597
49.29167	-596
49.30000	-594
49.30833	-591
49.31667	-589
49.32500	-587
49.33333	-587
49.34167	-587
49.35000	-589
49.35833	-590
49.36667	-591
49.37500	-591
49.38333	-591
49.39167	-591
49.40000	-591
49.40833	-592
49.41667	-594
49.42500	-596
49.43333	-598
49.44167	-599
49.45000	-600
49.45833	-601
49.46667	-602
49.47500	-603
49.48333	-604
49.49167	-603
49.50000	-603
49.50833	-602
49.51667	-600
49.52500	-599
49.53333	-598
49.54167	-599
49.55000	-601
49.55833	-603
49.56667	-606
49.57500	-608
49.58333	-608
49.59167	-606
49.60000	-604
49.60833	-603
49.61667	-603
49.62500	-605
49.63333	-608
49.64167	-611
49.65000	-614
49.65833	-616
49.66667	-617
49.67500	-618
49.68333	-619
49.69167	-621
49.70000	-621
49.70833	-620
49.71667	-619
49.72500	-618
49.73333	-617
49.74167	-615
49.75000	-613
49.75833	-612
49.76667	-610
49.77500	-610
49.78333	-611
49.79167	-614
49.80000	-615
49.80833	-615
49.81667	-615
49.82500	-615
49.83333	-614
49.84167	-613
49.85000	-613
49.85833	-612
49.86667	-612
49.87500	-613
49.88333	-616
49.89167	-619
49.90000	-621
49.90833	-622
49.91667	-621
49.92500	-620
49.93333	-618
49.94167	-617
49.95000	-617
49.95833	-616
49.96667	-615
49.97500	-613
49.98333	-611
49.99167	-609
50.00000	-608
50.00833	-608
50.01667	-609
50.02500	-609
50.03333	-610
50.04167	-610
50.05000	-611
50.05833	-610
50.06667	-610
50.07500	-609
50.08333	-610
50.09167	-611
50.10000	-613
50.10833	-615
50.11667	-616
50.12500	-616
50.13333	-615
50.14167	-614
50.15000	-613
50.15833	-613
50.16667	-613
50.17500	-611
50.18333	-609
50.19167	-605
50.20000	-603
50.20833	-601
50.21667	-601
50.22500	-603
50.23333	-606
50.24167	-609
50.25000	-611
50.25833	-612
50.26667	-611
50.27500	-609
50.28333	-606
50.29167	-603
50.30000	-600
50.30833	-597
50.31667	-595
50.32500	-594
50.33333	-594
50.34167	-595
50.35000	-597
50.35833	-599
50.36667	-600
50.37500	-600
50.38333	-601
50.39167	-601
50.40000	-602
50.40833	-602
50.41667	-601
50.42500	-600
50.43333	-599
50.44167	-598
50.45000	-597
50.45833	-595
50.46667	-593
50.47500	-588
50.48333	-583
50.49167	-578
50.50000	-575
50.50833	-575
50.51667	-576
50.52500	-578
50.53333	-580
50.54167	-579
50.55000	-577
50.55833	-576
50.56667	-575
50.57500	-574
50.58333	-574
50.59167	-573
50.60000	-572
50.60833	-572
50.61667	-572
50.62500	-572
50.63333	-571
50.64167	-569
50.65000	-566
50.65833	-565
50.66667	-566
50.67500	-568
50.68333	-569
50.69167	-570
50.70000	-570
50.70833	-569
50.71667	-566
50.72500	-563
50.73333	-559
50.74167	-555
50.75000	-551
50.75833	-548
50.76667	-547
50.77500	-547
50.78333	-546
50.79167	-546
50.80000	-546
50.80833	-546
50.81667	-546
50.82500	-546
50.83333	-544
50.84167	-541
50.85000	-537
50.85833	-535
50.86667	-534
50.87500	-534
50.88333	-533
50.89167	-532
50.90000	-530
50.90833	-528
50.91667	-526
50.92500	-526
50.93333	-527
50.94167	-529
50.95000	-530
50.95833	-531
50.96667	-531
50.97500	-531
50.98333	-531
50.99167	-530
51.00000	-530
51.00833	-530
51.01667	-529
51.02500	-528
51.03333	-527
51.04167	-528
51.05000	-528
51.05833	-526
51.06667	-523
51.07500	-520
51.08333	-517
51.09167	-515
51.10000	-515
51.10833	-516
51.11667	-517
51.12500	-519
51.13333	-522
51.14167	-525
51.15000	-528
51.15833	-530
51.16667	-532
51.17500	-533
51.18333	-533
51.19167	-533
51.20000	-533
51.20833	-533
51.21667	-535
51.22500	-536
51.23333	-537
51.24167	-537
51.25000	-537
51.25833	-538
51.26667	-541
51.27500	-543
51.28333	-545
51.29167	-545
51.30000	-543
51.30833	-541
51.31667	-539
51.32500	-537
51.33333	-536
51.34167	-536
51.35000	-538
51.35833	-540
51.36667	-541
51.37500	-541
51.38333	-540
51.39167	-539
51.40000	-539
51.40833	-540
51.41667	-544
51.42500	-549
51.43333	-554
51.44167	-558
51.45000	-561
51.45833	-564
51.46667	-565
51.47500	-565
51.48333	-564
51.49167	-562
51.50000	-560
51.50833	-559
51.51667	-560
51.52500	-561
51.53333	-563
51.54167	-565
51.55000	-568
51.55833	-570
51.56667	-573
51.57500	-577
51.58333	-580
51.59167	-583
51.60000	-584
51.60833	-584
51.61667	-583
51.62500	-583
51.63333	-583
51.64167	-583
51.65000	-584
51.65833	-584
51.66667	-583
51.67500	-582
51.68333	-581
51.69167	-582
51.70000	-584
51.70833	-588
51.71667	-593
51.72500	-597
51.73333	-599
51.74167	-599
51.75000	-597
51.75833	-595
51.76667	-592
51.77500	-590
51.78333	-589
51.79167	-590
51.80000	-592
51.80833	-594
51.81667	-596
51.82500	-597
51.83333	-599
51.84167	-601
51.85000	-603
51.85833	-605
51.86667	-607
51.87500	-608
51.88333	-610
51.89167	-612
51.90000	-612
51.90833	-611
51.91667	-610
51.92500	-609
51.93333	-609
51.94167	-611
51.95000	-612
51.95833	-613
51.96667	-613
51.97500	-612
51.98333	-612
51.99167	-613
52.00000	-614
52.00833	-614
52.01667	-615
52.02500	-616
52.03333	-618
52.04167	-619
52.05000	-620
52.05833	-620
52.06667	-620
52.07500	-619
52.08333	-617
52.09167	-615
52.10000	-614
52.10833	-613
52.11667	-613
52.12500	-614
52.13333	-616
52.14167	-618
52.15000	-621
52.15833	-624
52.16667	-626
52.17500	-626
52.18333	-624
52.19167	-623
52.20000	-622
52.20833	-623
52.21667	-624
52.22500	-626
52.23333	-628
52.24167	-629
52.25000	-630
52.25833	-631
52.26667	-632
52.27500	-633
52.28333	-633
52.29167	-632
52.30000	-631
52.30833	-629
52.31667	-627
52.32500	-626
52.33333	-625
52.34167	-626
52.35000	-627
52.35833	-628
52.36667	-628
52.37500	-627
52.38333	-624
52.39167	-622
52.40000	-621
52.40833	-622
52.41667	-623
52.42500	-624
52.43333	-625
52.44167	-625
52.45000	-625
52.45833	-624
52.46667	-624
52.47500	-624
52.48333	-624
52.49167	-624
52.50000	-623
52.50833	-622
52.51667	-622
52.52500	-622
52.53333	-623
52.54167	-623
52.55000	-622
52.55833	-622
52.56667	-622
52.57500	-622
52.58333	-624
52.59167	-627
52.60000	-629
52.60833	-630
52.61667	-630
52.62500	-628
52.63333	-626
52.64167	-624
52.65000	-621
52.65833	-619
52.66667	-617
52.67500	-616
52.68333	-617
52.69167	-618
52.70000	-620
52.70833	-622
52.71667	-623
52.72500	-624
52.73333	-626
52.74167	-628
52.75000	-631
52.75833	-632
52.76667	-632
52.77500	-632
52.78333	-632
52.79167	-632
52.80000	-632
52.80833	-633
52.81667	-633
52.82500	-634
52.83333	-634
52.84167	-633
52.85000	-631
52.85833	-628
52.86667	-625
52.87500	-623
52.88333	-622
52.89167	-622
52.90000	-623
52.90833	-623
52.91667	-623
52.92500	-622
52.93333	-622
52.94167	-622
52.95000	-622
52.95833	-623
52.96667	-624
52.97500	-624
52.98333	-624
52.99167	-623
53.00000	-622
53.00833	-622
53.01667	-624
53.02500	-626
53.03333	-628
53.04167	-630
53.05000	-631
53.05833	-632
53.06667	-632
53.07500	-630
53.08333	-627
53.09167	-623
53.10000	-620
53.10833	-617
53.11667	-616
53.12500	-615
53.13333	-616
53.14167	-616
53.15000	-615
53.15833	-615
53.16667	-614
53.17500	-612
53.18333	-609
53.19167	-607
53.20000	-606
53.20833	-607
53.21667	-609
53.22500	-611
53.23333	-612
53.24167	-611
53.25000	-610
53.25833	-609
53.26667	-609
53.27500	-609
53.28333	-608
53.29167	-606
53.30000	-603
53.30833	-600
53.31667	-596
53.32500	-593
53.33333	-591
53.34167	-590
53.35000	-588
53.35833	-587
53.36667	-587
53.37500	-586
53.38333	-585
53.39167	-584
53.40000	-583
53.40833	-580
53.41667	-577
53.42500	-571
53.43333	-566
53.44167	-560
53.45000	-554
53.45833	-550
53.46667	-546
53.47500	-541
53.48333	-535
53.49167	-527
53.50000	-519
53.50833	-510
53.51667	-503
53.52500	-497
53.53333	-492
53.54167	-485
53.55000	-478
53.55833	-469
53.56667	-460
53.57500	-450
53.58333	-441
53.59167	-431
53.60000	-420
53.60833	-410
53.61667	-399
53.62500	-388
53.63333	-377
53.64167	-366
53.65000	-355
53.65833	-343
53.66667	-331
53.67500	-319
53.68333	-307
53.69167	-295
53.70000	-281
53.70833	-267
53.71667	-250
53.72500	-231
53.73333	-211
53.74167	-190
53.75000	-169
53.75833	-148
53.76667	-127
53.77500	-105
53.78333	-83
53.79167	-61
53.80000	-38
53.80833	-14
53.81667	11
53.82500	38
53.83333	66
53.84167	97
53.85000	127
53.85833	158
53.86667	190
53.87500	223
53.88333	259
53.89167	296
53.90000	334
53.90833	372
53.91667	411
53.92500	451
53.93333	493
53.94167	537
53.95000	582
53.95833	629
53.96667	676
53.97500	723
53.98333	772
53.99167	821
54.00000	872
54.00833	925
54.01667	979
54.02500	1036
54.03333	1094
54.04167	1155
54.05000	1217
54.05833	1280
54.06667	1345
54.07500	1410
54.08333	1478
54.09167	1546
54.10000	1616
54.10833	1688
54.11667	1762
54.12500	1839
54.13333	1915
54.14167	1998
54.15000	2090
54.15833	2184
54.16667	2272
54.17500	2357
54.18333	2447
54.19167	2544
54.20000	2640
54.20833	2732
54.21667	2824
54.22500	2921
54.23333	3018
54.24167	3122
54.25000	3235
54.25833	3348
54.26667	3459
54.27500	3570
54.28333	3680
54.29167	3785
54.30000	3897
54.30833	4024
54.31667	4155
54.32500	4279
54.33333	4397
54.34167	4520
54.35000	4643
54.35833	4771
54.36667	4901
54.37500	5028
54.38333	5167
54.39167	5318
54.40000	5468
54.40833	5614
54.41667	5761
54.42500	5905
54.43333	6044
54.44167	6189
54.45000	6331
54.45833	6474
54.46667	6633
54.47500	6796
54.48333	6958
54.49167	7121
54.50000	7286
54.50833	7454
54.51667	7620
54.52500	7779
54.53333	7932
54.54167	8092
54.55000	8253
54.55833	8420
54.56667	8590
54.57500	8754
54.58333	8931
54.59167	9120
54.60000	9304
54.60833	9482
54.61667	9657
54.62500	9829
54.63333	9998
54.64167	10174
54.65000	10350
54.65833	10528
54.66667	10707
54.67500	10884
54.68333	11065
54.69167	11243
54.70000	11425
54.70833	11606
54.71667	11787
54.72500	11969
54.73333	12148
54.74167	12330
54.75000	12509
54.75833	12689
54.76667	12870
54.77500	13048
54.78333	13230
54.79167	13408
54.80000	13590
54.80833	13769
54.81667	13947
54.82500	14126
54.83333	14301
54.84167	14479
54.85000	14653
54.85833	14827
54.86667	15000
54.87500	15167
54.88333	15336
54.89167	15500
54.90000	15665
54.90833	15829
54.91667	15993
54.92500	16159
54.93333	16322
54.94167	16487
54.95000	16647
54.95833	16807
54.96667	16964
54.97500	17117
54.98333	17272
54.99167	17421
55.00000	17571
55.00833	17717
55.01667	17861
55.02500	18007
55.03333	18147
55.04167	18290
55.05000	18427
55.05833	18563
55.06667	18696
55.07500	18822
55.08333	18947
55.09167	19065
55.10000	19183
55.10833	19298
55.11667	19412
55.12500	19525
55.13333	19634
55.14167	19742
55.15000	19846
55.15833	19947
55.16667	20047
55.17500	20142
55.18333	20238
55.19167	20330
55.20000	20422
55.20833	20511
55.21667	20595
55.22500	20676
55.23333	20752
55.24167	20827
55.25000	20897
55.25833	20966
55.26667	21033
55.27500	21096
55.28333	21157
55.29167	21215
55.30000	21271
55.30833	21324
55.31667	21373
55.32500	21420
55.33333	21463
55.34167	21504
55.35000	21541
55.35833	21577
55.36667	21610
55.37500	21638
55.38333	21663
55.39167	21684
55.40000	21702
55.40833	21717
55.41667	21729
55.42500	21740
55.43333	21749
55.44167	21756
55.45000	21761
55.45833	21761
55.46667	21758
55.47500	21752
55.48333	21744
55.49167	21735
55.50000	21725
55.50833	21714
55.51667	21700
55.52500	21683
55.53333	21663
55.54167	21639
55.55000	21613
55.55833	21583
55.56667	21551
55.57500	21518
55.58333	21481
55.59167	21443
55.60000	21401
55.60833	21357
55.61667	21312
55.62500	21264
55.63333	21215
55.64167	21164
55.65000	21113
55.65833	21059
55.66667	21004
55.67500	20947
55.68333	20887
55.69167	20827
55.70000	20765
55.70833	20703
55.71667	20640
55.72500	20576
55.73333	20509
55.74167	20437
55.75000	20364
55.75833	20288
55.76667	20210
55.77500	20131
55.78333	20049
55.79167	19969
55.80000	19886
55.80833	19803
55.81667	19721
55.82500	19637
55.83333	19553
55.84167	19466
55.85000	19378
55.85833	19286
55.86667	19191
55.87500	19097
55.88333	19000
55.89167	18905
55.90000	18809
55.90833	18714
55.91667	18619
55.92500	18521
55.93333	18424
55.94167	18324
55.95000	18225
55.95833	18125
55.96667	18024
55.97500	17925
55.98333	17824
55.99167	17724
56.00000	17621
56.00833	17519
56.01667	17418
56.02500	17315
56.03333	17214
56.04167	17110
56.05000	17007
56.05833	16903
56.06667	16797
56.07500	16693
56.08333	16586
56.09167	16481
56.10000	16373
56.10833	16266
56.11667	16159
56.12500	16051
56.13333	15944
56.14167	15834
56.15000	15727
56.15833	15621
56.16667	15516
56.17500	15413
56.18333	15308
56.19167	15204
56.20000	15097
56.20833	14989
56.21667	14882
56.22500	14774
56.23333	14669
56.24167	14563
56.25000	14458
56.25833	14351
56.26667	14245
56.27500	14140
56.28333	14034
56.29167	13931
56.30000	13828
56.30833	13726
56.31667	13623
56.32500	13518
56.33333	13415
56.34167	13308
56.35000	13204
56.35833	13101
56.36667	12999
56.37500	12898
56.38333	12797
56.39167	12698
56.40000	12598
56.40833	12498
56.41667	12399
56.42500	12298
56.43333	12201
56.44167	12103
56.45000	12008
56.45833	11911
56.46667	11814
56.47500	11716
56.48333	11616
56.49167	11518
56.50000	11422
56.50833	11328
56.51667	11237
56.52500	11144
56.53333	11055
56.54167	10964
56.55000	10876
56.55833	10788
56.56667	10700
56.57500	10613
56.58333	10522
56.59167	10431
56.60000	10340
56.60833	10249
56.61667	10160
56.62500	10072
56.63333	9987
56.64167	9902
56.65000	9821
56.65833	9739
56.66667	9656
56.67500	9575
56.68333	9491
56.69167	9410
56.70000	9329
56.70833	9249
56.71667	9171
56.72500	9091
56.73333	9012
56.74167	8931
56.75000	8853
56.75833	8775
56.76667	8698
56.77500	8623
56.78333	8547
56.79167	8474
56.80000	8401
56.80833	8329
56.81667	8258
56.82500	8186
56.83333	8114
56.84167	8039
56.85000	7966
56.85833	7892
56.86667	7820
56.87500	7749
56.88333	7678
56.89167	7610
56.90000	7542
56.90833	7475
56.91667	7410
56.92500	7345
56.93333	7281
56.94167	7215
56.95000	7149
56.95833	7084
56.96667	7019
56.97500	6956
56.98333	6894
56.99167	6833
57.00000	6772
57.00833	6711
57.01667	6650
57.02500	6588
57.03333	6528
57.04167	6467
57.05000	6408
57.05833	6350
57.06667	6292
57.07500	6236
57.08333	6180
57.09167	6127
57.10000	6073
57.10833	6020
57.11667	5967
57.12500	5913
57.13333	5860
57.14167	5806
57.15000	5754
57.15833	5704
57.16667	5655
57.17500	5606
57.18333	5555
57.19167	5504
57.20000	5451
57.20833	5398
57.21667	5348
57.22500	5299
57.23333	5253
57.24167	5206
57.25000	5160
57.25833	5114
57.26667	5068
57.27500	5024
57.28333	4980
57.29167	4936
57.30000	4893
57.30833	4849
57.31667	4806
57.32500	4762
57.33333	4720
57.34167	4677
57.35000	4635
57.35833	4593
57.36667	4551
57.37500	4509
57.38333	4465
57.39167	4423
57.40000	4380
57.40833	4338
57.41667	4299
57.42500	4260
57.43333	4223
57.44167	4186
57.45000	4148
57.45833	4109
57.46667	4069
57.47500	4030
57.48333	3990
57.49167	3952
57.50000	3916
57.50833	3883
57.51667	3852
57.52500	3823
57.53333	3795
57.54167	3765
57.55000	3734
57.55833	3701
57.56667	3667
57.57500	3633
57.58333	3597
57.59167	3563
57.60000	3528
57.60833	3494
57.61667	3460
57.62500	3426
57.63333	3395
57.64167	3364
57.65000	3334
57.65833	3305
57.66667	3275
57.67500	3245
57.68333	3214
57.69167	3185
57.70000	3155
57.70833	3127
57.71667	3099
57.72500	3071
57.73333	3044
57.74167	3017
57.75000	2989
57.75833	2961
57.76667	2933
57.77500	2907
57.78333	2882
57.79167	2858
57.80000	2834
57.80833	2808
57.81667	2782
57.82500	2755
57.83333	2730
57.84167	2706
57.85000	2685
57.85833	2664
57.86667	2642
57.87500	2620
57.88333	2596
57.89167	2571
57.90000	2547
57.90833	2523
57.91667	2500
57.92500	2477
57.93333	2455
57.94167	2433
57.95000	2412
57.95833	2391
57.96667	2371
57.97500	2350
57.98333	2329
57.99167	2307
58.00000	2286
58.00833	2265
58.01667	2245
58.02500	2225
58.03333	2204
58.04167	2183
58.05000	2161
58.05833	2140
58.06667	2120
58.07500	2101
58.08333	2082
58.09167	2064
58.10000	2044
58.10833	2025
58.11667	2005
58.12500	1984
58.13333	1963
58.14167	1942
58.15000	1922
58.15833	1905
58.16667	1889
58.17500	1875
58.18333	1862
58.19167	1848
58.20000	1833
58.20833	1817
58.21667	1801
58.22500	1784
58.23333	1768
58.24167	1751
58.25000	1734
58.25833	1718
58.26667	1701
58.27500	1685
58.28333	1669
58.29167	1653
58.30000	1637
58.30833	1621
58.31667	1605
58.32500	1588
58.33333	1573
58.34167	1558
58.35000	1544
58.35833	1532
58.36667	1519
58.37500	1505
58.38333	1490
58.39167	1473
58.40000	1456
58.40833	1440
58.41667	1425
58.42500	1413
58.43333	1402
58.44167	1392
58.45000	1384
58.45833	1374
58.46667	1364
58.47500	1353
58.48333	1341
58.49167	1328
58.50000	1315
58.50833	1301
58.51667	1286
58.52500	1271
58.53333	1257
58.54167	1244
58.55000	1232
58.55833	1221
58.56667	1210
58.57500	1200
58.58333	1189
58.59167	1179
58.60000	1169
58.60833	1160
58.61667	1152
58.62500	1144
58.63333	1136
58.64167	1127
58.65000	1118
58.65833	1106
58.66667	1094
58.67500	1081
58.68333	1069
58.69167	1058
58.70000	1048
58.70833	1038
58.71667	1028
58.72500	1017
58.73333	1005
58.74167	994
58.75000	982
58.75833	972
58.76667	962
58.77500	954
58.78333	945
58.79167	937
58.80000	927
58.80833	918
58.81667	907
58.82500	898
58.83333	889
58.84167	882
58.85000	875
58.85833	867
58.86667	859
58.87500	852
58.88333	844
58.89167	837
58.90000	830
58.90833	823
58.91667	815
58.92500	807
58.93333	797
58.94167	787
58.95000	776
58.95833	766
58.96667	756
58.97500	747
58.98333	741
58.99167	735
59.00000	729
59.00833	721
59.01667	712
59.02500	703
59.03333	694
59.04167	686
59.05000	679
59.05833	671
59.06667	663
59.07500	654
59.08333	645
59.09167	636
59.10000	629
59.10833	622
59.11667	616
59.12500	609
59.13333	602
59.14167	595
59.15000	588
59.15833	582
59.16667	577
59.17500	574
59.18333	570
59.19167	565
59.20000	558
59.20833	550
59.21667	541
59.22500	532
59.23333	522
59.24167	513
59.25000	505
59.25833	498
59.26667	494
59.27500	491
59.28333	488
59.29167	484
59.30000	480
59.30833	475
59.31667	470
59.32500	465
59.33333	459
59.34167	452
59.35000	445
59.35833	438
59.36667	432
59.37500	427
59.38333	422
59.39167	417
59.40000	412
59.40833	407
59.41667	403
59.42500	400
59.43333	396
59.44167	392
59.45000	386
59.45833	380
59.46667	372
59.47500	366
59.48333	361
59.49167	356
59.50000	351
59.50833	345
59.51667	338
59.52500	331
59.53333	323
59.54167	316
59.55000	310
59.55833	304
59.56667	299
59.57500	296
59.58333	294
59.59167	293
59.60000	293
59.60833	291
59.61667	288
59.62500	282
59.63333	276
59.64167	268
59.65000	262
59.65833	255
59.66667	248
59.67500	241
59.68333	235
59.69167	230
59.70000	226
59.70833	224
59.71667	222
59.72500	220
59.73333	216
59.74167	211
59.75000	205
59.75833	202
59.76667	200
59.77500	200
59.78333	198
59.79167	195
59.80000	189
59.80833	183
59.81667	179
59.82500	177
59.83333	176
59.84167	173
59.85000	169
59.85833	163
59.86667	157
59.87500	151
59.88333	146
59.89167	142
59.90000	139
59.90833	137
59.91667	135
59.92500	135
59.93333	134
59.94167	132
59.95000	129
59.95833	124
59.96667	118
59.97500	112
59.98333	106
59.99167	101
60.00000	97
