# Supplementary material for: How J-chain ensures the assembly of immunoglobulin IgM pentamers
Source: EMBO J. 2024 Dec 4;44(2):505–33. doi: 10.1038/s44318-024-00317-9 (PMC11729874; doi:10.1038/s44318-024-00317-9)
Supplement: Supplementary file 5 — Source data Fig. 3 [file 44318_2024_317_MOESM5_ESM.zip › Figure 3/3B/repeat 1 Cu4 + JC/20231115 Cu4tp_JC_WT_8h_1.txt]

[Header]
Application Name	LCsolution
Version	1.25
Data File Name	D:\Xenia\JC Oligomerisation kinetics\20231115 Cu4tp_JC_WT_8h_1.lcd
Output Date	16.11.2023
Output Time	11:16:52

[Configuration]
# of Detectors	2
Detector ID	Detector A	Detector B
Detector Name	Detector A	Detector B
# of Channels	2	1

[LC Chromatogram(Detector A-Ch1)]
Interval(msec)	500
# of Points	7201
Start Time(min)	0.000
End Time(min)	60.000
Intensity Units	mV
Intensity Multiplier	0.001
Wavelength(nm)	280
R.Time (min)	Intensity
0.00000	-3
0.00833	-3
0.01667	-3
0.02500	-2
0.03333	-2
0.04167	-0
0.05000	2
0.05833	3
0.06667	2
0.07500	-1
0.08333	-4
0.09167	-6
0.10000	-6
0.10833	-4
0.11667	-4
0.12500	-4
0.13333	-6
0.14167	-8
0.15000	-10
0.15833	-12
0.16667	-14
0.17500	-14
0.18333	-15
0.19167	-15
0.20000	-14
0.20833	-12
0.21667	-9
0.22500	-4
0.23333	1
0.24167	5
0.25000	6
0.25833	4
0.26667	2
0.27500	-1
0.28333	-2
0.29167	-2
0.30000	-3
0.30833	-4
0.31667	-7
0.32500	-10
0.33333	-12
0.34167	-12
0.35000	-9
0.35833	-7
0.36667	-6
0.37500	-6
0.38333	-7
0.39167	-8
0.40000	-8
0.40833	-6
0.41667	-5
0.42500	-3
0.43333	-2
0.44167	-1
0.45000	0
0.45833	1
0.46667	2
0.47500	3
0.48333	3
0.49167	3
0.50000	4
0.50833	5
0.51667	4
0.52500	-1
0.53333	-7
0.54167	-14
0.55000	-18
0.55833	-18
0.56667	-14
0.57500	-8
0.58333	-4
0.59167	-1
0.60000	1
0.60833	2
0.61667	1
0.62500	-1
0.63333	-5
0.64167	-9
0.65000	-14
0.65833	-18
0.66667	-20
0.67500	-21
0.68333	-19
0.69167	-15
0.70000	-11
0.70833	-8
0.71667	-7
0.72500	-8
0.73333	-11
0.74167	-14
0.75000	-17
0.75833	-18
0.76667	-18
0.77500	-17
0.78333	-16
0.79167	-17
0.80000	-18
0.80833	-19
0.81667	-20
0.82500	-20
0.83333	-20
0.84167	-19
0.85000	-20
0.85833	-21
0.86667	-22
0.87500	-23
0.88333	-24
0.89167	-23
0.90000	-22
0.90833	-21
0.91667	-19
0.92500	-17
0.93333	-14
0.94167	-12
0.95000	-11
0.95833	-10
0.96667	-12
0.97500	-14
0.98333	-14
0.99167	-13
1.00000	-11
1.00833	-8
1.01667	-6
1.02500	-5
1.03333	-8
1.04167	-12
1.05000	-17
1.05833	-21
1.06667	-23
1.07500	-23
1.08333	-23
1.09167	-23
1.10000	-25
1.10833	-28
1.11667	-31
1.12500	-33
1.13333	-34
1.14167	-33
1.15000	-31
1.15833	-28
1.16667	-25
1.17500	-23
1.18333	-22
1.19167	-22
1.20000	-22
1.20833	-23
1.21667	-24
1.22500	-26
1.23333	-29
1.24167	-32
1.25000	-34
1.25833	-35
1.26667	-34
1.27500	-32
1.28333	-30
1.29167	-27
1.30000	-25
1.30833	-22
1.31667	-20
1.32500	-19
1.33333	-20
1.34167	-22
1.35000	-25
1.35833	-28
1.36667	-29
1.37500	-28
1.38333	-27
1.39167	-24
1.40000	-21
1.40833	-17
1.41667	-13
1.42500	-11
1.43333	-10
1.44167	-12
1.45000	-15
1.45833	-18
1.46667	-22
1.47500	-24
1.48333	-25
1.49167	-24
1.50000	-21
1.50833	-16
1.51667	-11
1.52500	-9
1.53333	-9
1.54167	-12
1.55000	-16
1.55833	-21
1.56667	-25
1.57500	-29
1.58333	-31
1.59167	-32
1.60000	-30
1.60833	-28
1.61667	-24
1.62500	-21
1.63333	-17
1.64167	-14
1.65000	-11
1.65833	-9
1.66667	-7
1.67500	-6
1.68333	-5
1.69167	-6
1.70000	-6
1.70833	-6
1.71667	-6
1.72500	-8
1.73333	-10
1.74167	-13
1.75000	-16
1.75833	-19
1.76667	-19
1.77500	-18
1.78333	-16
1.79167	-15
1.80000	-16
1.80833	-19
1.81667	-24
1.82500	-29
1.83333	-32
1.84167	-34
1.85000	-36
1.85833	-36
1.86667	-33
1.87500	-29
1.88333	-26
1.89167	-24
1.90000	-24
1.90833	-28
1.91667	-31
1.92500	-32
1.93333	-30
1.94167	-27
1.95000	-24
1.95833	-22
1.96667	-23
1.97500	-24
1.98333	-26
1.99167	-26
2.00000	-25
2.00833	-22
2.01667	-20
2.02500	-20
2.03333	-21
2.04167	-22
2.05000	-23
2.05833	-23
2.06667	-22
2.07500	-21
2.08333	-20
2.09167	-19
2.10000	-19
2.10833	-18
2.11667	-16
2.12500	-15
2.13333	-13
2.14167	-12
2.15000	-12
2.15833	-14
2.16667	-17
2.17500	-20
2.18333	-22
2.19167	-23
2.20000	-24
2.20833	-25
2.21667	-26
2.22500	-27
2.23333	-29
2.24167	-29
2.25000	-28
2.25833	-26
2.26667	-23
2.27500	-22
2.28333	-20
2.29167	-20
2.30000	-20
2.30833	-19
2.31667	-19
2.32500	-19
2.33333	-21
2.34167	-24
2.35000	-28
2.35833	-31
2.36667	-34
2.37500	-36
2.38333	-36
2.39167	-35
2.40000	-32
2.40833	-30
2.41667	-27
2.42500	-25
2.43333	-23
2.44167	-20
2.45000	-18
2.45833	-17
2.46667	-16
2.47500	-17
2.48333	-18
2.49167	-19
2.50000	-21
2.50833	-24
2.51667	-27
2.52500	-29
2.53333	-30
2.54167	-30
2.55000	-30
2.55833	-29
2.56667	-29
2.57500	-28
2.58333	-26
2.59167	-24
2.60000	-22
2.60833	-23
2.61667	-24
2.62500	-26
2.63333	-29
2.64167	-30
2.65000	-29
2.65833	-28
2.66667	-28
2.67500	-26
2.68333	-23
2.69167	-18
2.70000	-15
2.70833	-13
2.71667	-14
2.72500	-18
2.73333	-22
2.74167	-25
2.75000	-26
2.75833	-25
2.76667	-24
2.77500	-23
2.78333	-22
2.79167	-23
2.80000	-24
2.80833	-25
2.81667	-26
2.82500	-23
2.83333	-20
2.84167	-18
2.85000	-18
2.85833	-19
2.86667	-21
2.87500	-23
2.88333	-23
2.89167	-23
2.90000	-25
2.90833	-29
2.91667	-33
2.92500	-35
2.93333	-34
2.94167	-30
2.95000	-25
2.95833	-22
2.96667	-20
2.97500	-21
2.98333	-21
2.99167	-23
3.00000	-23
3.00833	-23
3.01667	-22
3.02500	-22
3.03333	-22
3.04167	-23
3.05000	-23
3.05833	-22
3.06667	-21
3.07500	-20
3.08333	-21
3.09167	-23
3.10000	-26
3.10833	-29
3.11667	-32
3.12500	-34
3.13333	-35
3.14167	-36
3.15000	-36
3.15833	-34
3.16667	-32
3.17500	-28
3.18333	-25
3.19167	-22
3.20000	-20
3.20833	-20
3.21667	-22
3.22500	-25
3.23333	-28
3.24167	-30
3.25000	-30
3.25833	-30
3.26667	-28
3.27500	-25
3.28333	-22
3.29167	-20
3.30000	-20
3.30833	-21
3.31667	-22
3.32500	-25
3.33333	-28
3.34167	-31
3.35000	-35
3.35833	-38
3.36667	-41
3.37500	-43
3.38333	-43
3.39167	-43
3.40000	-41
3.40833	-39
3.41667	-36
3.42500	-34
3.43333	-31
3.44167	-29
3.45000	-26
3.45833	-25
3.46667	-25
3.47500	-25
3.48333	-26
3.49167	-27
3.50000	-30
3.50833	-32
3.51667	-35
3.52500	-35
3.53333	-33
3.54167	-30
3.55000	-25
3.55833	-22
3.56667	-21
3.57500	-22
3.58333	-24
3.59167	-27
3.60000	-29
3.60833	-28
3.61667	-26
3.62500	-24
3.63333	-23
3.64167	-24
3.65000	-27
3.65833	-32
3.66667	-37
3.67500	-42
3.68333	-43
3.69167	-43
3.70000	-42
3.70833	-39
3.71667	-36
3.72500	-32
3.73333	-29
3.74167	-26
3.75000	-23
3.75833	-20
3.76667	-17
3.77500	-15
3.78333	-16
3.79167	-18
3.80000	-22
3.80833	-25
3.81667	-27
3.82500	-26
3.83333	-24
3.84167	-23
3.85000	-24
3.85833	-25
3.86667	-26
3.87500	-27
3.88333	-26
3.89167	-24
3.90000	-23
3.90833	-23
3.91667	-23
3.92500	-23
3.93333	-22
3.94167	-23
3.95000	-24
3.95833	-25
3.96667	-25
3.97500	-25
3.98333	-25
3.99167	-27
4.00000	-30
4.00833	-33
4.01667	-35
4.02500	-33
4.03333	-32
4.04167	-33
4.05000	-38
4.05833	-44
4.06667	-48
4.07500	-50
4.08333	-48
4.09167	-43
4.10000	-38
4.10833	-34
4.11667	-32
4.12500	-32
4.13333	-33
4.14167	-34
4.15000	-33
4.15833	-30
4.16667	-25
4.17500	-19
4.18333	-14
4.19167	-12
4.20000	-12
4.20833	-16
4.21667	-20
4.22500	-24
4.23333	-28
4.24167	-30
4.25000	-31
4.25833	-31
4.26667	-32
4.27500	-35
4.28333	-38
4.29167	-42
4.30000	-46
4.30833	-49
4.31667	-49
4.32500	-47
4.33333	-43
4.34167	-39
4.35000	-36
4.35833	-35
4.36667	-35
4.37500	-35
4.38333	-34
4.39167	-33
4.40000	-32
4.40833	-32
4.41667	-33
4.42500	-35
4.43333	-37
4.44167	-39
4.45000	-38
4.45833	-37
4.46667	-36
4.47500	-35
4.48333	-35
4.49167	-37
4.50000	-40
4.50833	-45
4.51667	-47
4.52500	-47
4.53333	-45
4.54167	-40
4.55000	-34
4.55833	-29
4.56667	-27
4.57500	-27
4.58333	-29
4.59167	-33
4.60000	-38
4.60833	-43
4.61667	-46
4.62500	-48
4.63333	-47
4.64167	-43
4.65000	-39
4.65833	-35
4.66667	-32
4.67500	-30
4.68333	-30
4.69167	-33
4.70000	-36
4.70833	-39
4.71667	-42
4.72500	-44
4.73333	-46
4.74167	-48
4.75000	-48
4.75833	-47
4.76667	-44
4.77500	-40
4.78333	-33
4.79167	-27
4.80000	-23
4.80833	-21
4.81667	-21
4.82500	-22
4.83333	-24
4.84167	-26
4.85000	-28
4.85833	-31
4.86667	-33
4.87500	-35
4.88333	-35
4.89167	-34
4.90000	-32
4.90833	-30
4.91667	-28
4.92500	-26
4.93333	-24
4.94167	-24
4.95000	-24
4.95833	-25
4.96667	-26
4.97500	-28
4.98333	-28
4.99167	-29
5.00000	-30
5.00833	-30
5.01667	-30
5.02500	-30
5.03333	-32
5.04167	-34
5.05000	-36
5.05833	-36
5.06667	-34
5.07500	-32
5.08333	-31
5.09167	-31
5.10000	-32
5.10833	-34
5.11667	-35
5.12500	-35
5.13333	-34
5.14167	-31
5.15000	-28
5.15833	-24
5.16667	-21
5.17500	-20
5.18333	-22
5.19167	-25
5.20000	-29
5.20833	-33
5.21667	-34
5.22500	-33
5.23333	-29
5.24167	-24
5.25000	-21
5.25833	-19
5.26667	-19
5.27500	-20
5.28333	-21
5.29167	-22
5.30000	-24
5.30833	-29
5.31667	-34
5.32500	-38
5.33333	-40
5.34167	-40
5.35000	-37
5.35833	-35
5.36667	-36
5.37500	-37
5.38333	-40
5.39167	-42
5.40000	-43
5.40833	-43
5.41667	-41
5.42500	-38
5.43333	-35
5.44167	-34
5.45000	-35
5.45833	-38
5.46667	-43
5.47500	-47
5.48333	-48
5.49167	-48
5.50000	-46
5.50833	-45
5.51667	-43
5.52500	-42
5.53333	-41
5.54167	-41
5.55000	-42
5.55833	-44
5.56667	-45
5.57500	-46
5.58333	-47
5.59167	-47
5.60000	-45
5.60833	-43
5.61667	-39
5.62500	-36
5.63333	-33
5.64167	-32
5.65000	-32
5.65833	-33
5.66667	-36
5.67500	-40
5.68333	-45
5.69167	-48
5.70000	-49
5.70833	-46
5.71667	-44
5.72500	-41
5.73333	-39
5.74167	-38
5.75000	-36
5.75833	-34
5.76667	-31
5.77500	-28
5.78333	-27
5.79167	-27
5.80000	-27
5.80833	-27
5.81667	-28
5.82500	-31
5.83333	-35
5.84167	-40
5.85000	-44
5.85833	-47
5.86667	-48
5.87500	-47
5.88333	-44
5.89167	-40
5.90000	-37
5.90833	-34
5.91667	-31
5.92500	-27
5.93333	-23
5.94167	-20
5.95000	-17
5.95833	-16
5.96667	-18
5.97500	-20
5.98333	-22
5.99167	-23
6.00000	-23
6.00833	-24
6.01667	-27
6.02500	-29
6.03333	-31
6.04167	-32
6.05000	-33
6.05833	-34
6.06667	-35
6.07500	-38
6.08333	-41
6.09167	-44
6.10000	-45
6.10833	-42
6.11667	-37
6.12500	-32
6.13333	-27
6.14167	-25
6.15000	-25
6.15833	-26
6.16667	-25
6.17500	-24
6.18333	-21
6.19167	-19
6.20000	-18
6.20833	-19
6.21667	-21
6.22500	-24
6.23333	-27
6.24167	-30
6.25000	-32
6.25833	-32
6.26667	-31
6.27500	-28
6.28333	-26
6.29167	-24
6.30000	-26
6.30833	-31
6.31667	-36
6.32500	-41
6.33333	-44
6.34167	-44
6.35000	-41
6.35833	-38
6.36667	-35
6.37500	-33
6.38333	-32
6.39167	-33
6.40000	-33
6.40833	-33
6.41667	-32
6.42500	-31
6.43333	-32
6.44167	-33
6.45000	-34
6.45833	-33
6.46667	-32
6.47500	-30
6.48333	-29
6.49167	-28
6.50000	-29
6.50833	-29
6.51667	-29
6.52500	-31
6.53333	-33
6.54167	-36
6.55000	-39
6.55833	-42
6.56667	-43
6.57500	-43
6.58333	-44
6.59167	-46
6.60000	-47
6.60833	-46
6.61667	-43
6.62500	-37
6.63333	-31
6.64167	-25
6.65000	-21
6.65833	-18
6.66667	-18
6.67500	-20
6.68333	-21
6.69167	-22
6.70000	-25
6.70833	-28
6.71667	-33
6.72500	-37
6.73333	-41
6.74167	-43
6.75000	-42
6.75833	-39
6.76667	-36
6.77500	-33
6.78333	-31
6.79167	-30
6.80000	-31
6.80833	-32
6.81667	-32
6.82500	-31
6.83333	-30
6.84167	-29
6.85000	-29
6.85833	-30
6.86667	-32
6.87500	-34
6.88333	-34
6.89167	-33
6.90000	-30
6.90833	-26
6.91667	-22
6.92500	-20
6.93333	-19
6.94167	-19
6.95000	-19
6.95833	-19
6.96667	-19
6.97500	-17
6.98333	-16
6.99167	-15
7.00000	-14
7.00833	-15
7.01667	-16
7.02500	-19
7.03333	-23
7.04167	-28
7.05000	-32
7.05833	-35
7.06667	-38
7.07500	-41
7.08333	-42
7.09167	-43
7.10000	-43
7.10833	-41
7.11667	-39
7.12500	-35
7.13333	-32
7.14167	-29
7.15000	-28
7.15833	-29
7.16667	-30
7.17500	-31
7.18333	-31
7.19167	-30
7.20000	-29
7.20833	-29
7.21667	-30
7.22500	-30
7.23333	-30
7.24167	-29
7.25000	-26
7.25833	-25
7.26667	-25
7.27500	-27
7.28333	-30
7.29167	-33
7.30000	-37
7.30833	-43
7.31667	-46
7.32500	-48
7.33333	-47
7.34167	-44
7.35000	-40
7.35833	-38
7.36667	-39
7.37500	-40
7.38333	-40
7.39167	-37
7.40000	-35
7.40833	-33
7.41667	-32
7.42500	-33
7.43333	-34
7.44167	-36
7.45000	-36
7.45833	-34
7.46667	-30
7.47500	-27
7.48333	-25
7.49167	-25
7.50000	-27
7.50833	-32
7.51667	-36
7.52500	-39
7.53333	-41
7.54167	-42
7.55000	-41
7.55833	-41
7.56667	-40
7.57500	-41
7.58333	-41
7.59167	-42
7.60000	-42
7.60833	-43
7.61667	-43
7.62500	-42
7.63333	-40
7.64167	-39
7.65000	-40
7.65833	-42
7.66667	-44
7.67500	-46
7.68333	-46
7.69167	-44
7.70000	-42
7.70833	-43
7.71667	-44
7.72500	-46
7.73333	-49
7.74167	-51
7.75000	-54
7.75833	-56
7.76667	-58
7.77500	-59
7.78333	-58
7.79167	-56
7.80000	-54
7.80833	-53
7.81667	-53
7.82500	-54
7.83333	-55
7.84167	-55
7.85000	-54
7.85833	-53
7.86667	-53
7.87500	-54
7.88333	-57
7.89167	-58
7.90000	-58
7.90833	-55
7.91667	-51
7.92500	-46
7.93333	-43
7.94167	-43
7.95000	-45
7.95833	-50
7.96667	-56
7.97500	-60
7.98333	-60
7.99167	-57
8.00000	-53
8.00833	-48
8.01667	-44
8.02500	-41
8.03333	-40
8.04167	-40
8.05000	-41
8.05833	-43
8.06667	-45
8.07500	-47
8.08333	-49
8.09167	-51
8.10000	-51
8.10833	-49
8.11667	-46
8.12500	-41
8.13333	-37
8.14167	-36
8.15000	-38
8.15833	-40
8.16667	-42
8.17500	-43
8.18333	-42
8.19167	-40
8.20000	-39
8.20833	-38
8.21667	-38
8.22500	-38
8.23333	-39
8.24167	-40
8.25000	-42
8.25833	-42
8.26667	-42
8.27500	-40
8.28333	-39
8.29167	-41
8.30000	-44
8.30833	-49
8.31667	-53
8.32500	-56
8.33333	-57
8.34167	-55
8.35000	-51
8.35833	-45
8.36667	-39
8.37500	-34
8.38333	-31
8.39167	-30
8.40000	-30
8.40833	-32
8.41667	-33
8.42500	-33
8.43333	-34
8.44167	-34
8.45000	-35
8.45833	-37
8.46667	-40
8.47500	-44
8.48333	-46
8.49167	-48
8.50000	-49
8.50833	-47
8.51667	-44
8.52500	-40
8.53333	-37
8.54167	-36
8.55000	-37
8.55833	-40
8.56667	-43
8.57500	-46
8.58333	-50
8.59167	-53
8.60000	-54
8.60833	-53
8.61667	-49
8.62500	-44
8.63333	-40
8.64167	-39
8.65000	-41
8.65833	-44
8.66667	-47
8.67500	-51
8.68333	-54
8.69167	-57
8.70000	-58
8.70833	-57
8.71667	-55
8.72500	-52
8.73333	-48
8.74167	-46
8.75000	-45
8.75833	-45
8.76667	-45
8.77500	-46
8.78333	-46
8.79167	-45
8.80000	-45
8.80833	-46
8.81667	-47
8.82500	-47
8.83333	-45
8.84167	-43
8.85000	-41
8.85833	-40
8.86667	-42
8.87500	-44
8.88333	-46
8.89167	-47
8.90000	-47
8.90833	-45
8.91667	-43
8.92500	-43
8.93333	-43
8.94167	-43
8.95000	-41
8.95833	-38
8.96667	-35
8.97500	-34
8.98333	-36
8.99167	-40
9.00000	-45
9.00833	-50
9.01667	-54
9.02500	-56
9.03333	-55
9.04167	-51
9.05000	-46
9.05833	-42
9.06667	-38
9.07500	-36
9.08333	-35
9.09167	-36
9.10000	-37
9.10833	-38
9.11667	-39
9.12500	-41
9.13333	-44
9.14167	-45
9.15000	-46
9.15833	-46
9.16667	-48
9.17500	-49
9.18333	-50
9.19167	-51
9.20000	-51
9.20833	-50
9.21667	-48
9.22500	-48
9.23333	-48
9.24167	-47
9.25000	-47
9.25833	-47
9.26667	-47
9.27500	-48
9.28333	-48
9.29167	-47
9.30000	-45
9.30833	-45
9.31667	-45
9.32500	-48
9.33333	-51
9.34167	-52
9.35000	-50
9.35833	-46
9.36667	-40
9.37500	-36
9.38333	-33
9.39167	-32
9.40000	-33
9.40833	-35
9.41667	-37
9.42500	-39
9.43333	-41
9.44167	-42
9.45000	-42
9.45833	-42
9.46667	-43
9.47500	-44
9.48333	-45
9.49167	-46
9.50000	-45
9.50833	-42
9.51667	-38
9.52500	-34
9.53333	-31
9.54167	-30
9.55000	-32
9.55833	-36
9.56667	-40
9.57500	-42
9.58333	-42
9.59167	-42
9.60000	-42
9.60833	-43
9.61667	-45
9.62500	-47
9.63333	-48
9.64167	-49
9.65000	-50
9.65833	-51
9.66667	-52
9.67500	-52
9.68333	-51
9.69167	-51
9.70000	-51
9.70833	-51
9.71667	-51
9.72500	-51
9.73333	-51
9.74167	-51
9.75000	-52
9.75833	-53
9.76667	-55
9.77500	-57
9.78333	-58
9.79167	-59
9.80000	-59
9.80833	-58
9.81667	-58
9.82500	-57
9.83333	-56
9.84167	-56
9.85000	-56
9.85833	-59
9.86667	-62
9.87500	-65
9.88333	-65
9.89167	-64
9.90000	-63
9.90833	-63
9.91667	-63
9.92500	-63
9.93333	-61
9.94167	-58
9.95000	-55
9.95833	-53
9.96667	-52
9.97500	-52
9.98333	-53
9.99167	-53
10.00000	-52
10.00833	-50
10.01667	-48
10.02500	-45
10.03333	-43
10.04167	-40
10.05000	-39
10.05833	-39
10.06667	-43
10.07500	-46
10.08333	-49
10.09167	-49
10.10000	-48
10.10833	-46
10.11667	-43
10.12500	-42
10.13333	-42
10.14167	-44
10.15000	-45
10.15833	-46
10.16667	-48
10.17500	-49
10.18333	-48
10.19167	-45
10.20000	-41
10.20833	-38
10.21667	-36
10.22500	-36
10.23333	-38
10.24167	-42
10.25000	-45
10.25833	-48
10.26667	-48
10.27500	-46
10.28333	-45
10.29167	-43
10.30000	-43
10.30833	-44
10.31667	-45
10.32500	-46
10.33333	-48
10.34167	-50
10.35000	-54
10.35833	-56
10.36667	-56
10.37500	-54
10.38333	-51
10.39167	-48
10.40000	-47
10.40833	-48
10.41667	-50
10.42500	-52
10.43333	-54
10.44167	-55
10.45000	-54
10.45833	-53
10.46667	-51
10.47500	-49
10.48333	-48
10.49167	-48
10.50000	-50
10.50833	-51
10.51667	-51
10.52500	-51
10.53333	-49
10.54167	-46
10.55000	-43
10.55833	-40
10.56667	-40
10.57500	-41
10.58333	-42
10.59167	-43
10.60000	-44
10.60833	-45
10.61667	-47
10.62500	-48
10.63333	-50
10.64167	-51
10.65000	-50
10.65833	-47
10.66667	-44
10.67500	-41
10.68333	-39
10.69167	-37
10.70000	-36
10.70833	-35
10.71667	-33
10.72500	-32
10.73333	-32
10.74167	-35
10.75000	-41
10.75833	-49
10.76667	-57
10.77500	-63
10.78333	-65
10.79167	-64
10.80000	-61
10.80833	-58
10.81667	-55
10.82500	-53
10.83333	-52
10.84167	-52
10.85000	-53
10.85833	-53
10.86667	-51
10.87500	-48
10.88333	-43
10.89167	-38
10.90000	-35
10.90833	-35
10.91667	-37
10.92500	-41
10.93333	-46
10.94167	-49
10.95000	-49
10.95833	-48
10.96667	-45
10.97500	-43
10.98333	-41
10.99167	-41
11.00000	-42
11.00833	-43
11.01667	-44
11.02500	-44
11.03333	-44
11.04167	-43
11.05000	-43
11.05833	-43
11.06667	-45
11.07500	-47
11.08333	-50
11.09167	-54
11.10000	-57
11.10833	-59
11.11667	-61
11.12500	-61
11.13333	-61
11.14167	-60
11.15000	-59
11.15833	-59
11.16667	-60
11.17500	-60
11.18333	-58
11.19167	-54
11.20000	-51
11.20833	-48
11.21667	-49
11.22500	-52
11.23333	-57
11.24167	-61
11.25000	-65
11.25833	-67
11.26667	-68
11.27500	-67
11.28333	-67
11.29167	-67
11.30000	-67
11.30833	-68
11.31667	-67
11.32500	-64
11.33333	-59
11.34167	-54
11.35000	-48
11.35833	-44
11.36667	-42
11.37500	-43
11.38333	-45
11.39167	-47
11.40000	-47
11.40833	-47
11.41667	-45
11.42500	-43
11.43333	-41
11.44167	-40
11.45000	-39
11.45833	-39
11.46667	-40
11.47500	-40
11.48333	-41
11.49167	-42
11.50000	-42
11.50833	-41
11.51667	-38
11.52500	-35
11.53333	-33
11.54167	-31
11.55000	-31
11.55833	-31
11.56667	-31
11.57500	-31
11.58333	-31
11.59167	-30
11.60000	-31
11.60833	-34
11.61667	-39
11.62500	-45
11.63333	-51
11.64167	-53
11.65000	-53
11.65833	-50
11.66667	-47
11.67500	-45
11.68333	-44
11.69167	-44
11.70000	-46
11.70833	-47
11.71667	-49
11.72500	-50
11.73333	-51
11.74167	-52
11.75000	-53
11.75833	-53
11.76667	-53
11.77500	-53
11.78333	-52
11.79167	-51
11.80000	-49
11.80833	-46
11.81667	-43
11.82500	-40
11.83333	-38
11.84167	-37
11.85000	-39
11.85833	-40
11.86667	-42
11.87500	-43
11.88333	-44
11.89167	-45
11.90000	-46
11.90833	-44
11.91667	-43
11.92500	-43
11.93333	-44
11.94167	-46
11.95000	-50
11.95833	-53
11.96667	-55
11.97500	-56
11.98333	-57
11.99167	-56
12.00000	-56
12.00833	-56
12.01667	-56
12.02500	-53
12.03333	-49
12.04167	-45
12.05000	-42
12.05833	-41
12.06667	-43
12.07500	-46
12.08333	-50
12.09167	-53
12.10000	-54
12.10833	-54
12.11667	-53
12.12500	-51
12.13333	-49
12.14167	-49
12.15000	-50
12.15833	-51
12.16667	-52
12.17500	-52
12.18333	-52
12.19167	-53
12.20000	-55
12.20833	-56
12.21667	-56
12.22500	-56
12.23333	-55
12.24167	-57
12.25000	-60
12.25833	-63
12.26667	-66
12.27500	-68
12.28333	-67
12.29167	-64
12.30000	-61
12.30833	-60
12.31667	-60
12.32500	-62
12.33333	-65
12.34167	-66
12.35000	-66
12.35833	-64
12.36667	-62
12.37500	-59
12.38333	-56
12.39167	-53
12.40000	-51
12.40833	-50
12.41667	-51
12.42500	-54
12.43333	-58
12.44167	-61
12.45000	-62
12.45833	-62
12.46667	-59
12.47500	-57
12.48333	-57
12.49167	-59
12.50000	-63
12.50833	-66
12.51667	-67
12.52500	-65
12.53333	-62
12.54167	-58
12.55000	-56
12.55833	-55
12.56667	-57
12.57500	-59
12.58333	-63
12.59167	-67
12.60000	-69
12.60833	-70
12.61667	-69
12.62500	-65
12.63333	-61
12.64167	-58
12.65000	-56
12.65833	-55
12.66667	-55
12.67500	-56
12.68333	-56
12.69167	-57
12.70000	-60
12.70833	-63
12.71667	-65
12.72500	-66
12.73333	-64
12.74167	-61
12.75000	-57
12.75833	-54
12.76667	-53
12.77500	-53
12.78333	-56
12.79167	-59
12.80000	-62
12.80833	-65
12.81667	-66
12.82500	-64
12.83333	-62
12.84167	-60
12.85000	-59
12.85833	-58
12.86667	-57
12.87500	-55
12.88333	-54
12.89167	-53
12.90000	-53
12.90833	-55
12.91667	-57
12.92500	-60
12.93333	-62
12.94167	-63
12.95000	-63
12.95833	-63
12.96667	-64
12.97500	-64
12.98333	-64
12.99167	-65
13.00000	-67
13.00833	-70
13.01667	-73
13.02500	-77
13.03333	-80
13.04167	-82
13.05000	-82
13.05833	-82
13.06667	-80
13.07500	-77
13.08333	-72
13.09167	-67
13.10000	-61
13.10833	-54
13.11667	-49
13.12500	-47
13.13333	-48
13.14167	-50
13.15000	-52
13.15833	-54
13.16667	-54
13.17500	-53
13.18333	-52
13.19167	-53
13.20000	-53
13.20833	-53
13.21667	-52
13.22500	-49
13.23333	-45
13.24167	-41
13.25000	-38
13.25833	-36
13.26667	-36
13.27500	-38
13.28333	-42
13.29167	-46
13.30000	-49
13.30833	-52
13.31667	-54
13.32500	-53
13.33333	-51
13.34167	-50
13.35000	-49
13.35833	-50
13.36667	-50
13.37500	-51
13.38333	-51
13.39167	-50
13.40000	-50
13.40833	-50
13.41667	-50
13.42500	-50
13.43333	-48
13.44167	-48
13.45000	-49
13.45833	-50
13.46667	-51
13.47500	-52
13.48333	-51
13.49167	-50
13.50000	-49
13.50833	-50
13.51667	-52
13.52500	-54
13.53333	-57
13.54167	-58
13.55000	-59
13.55833	-59
13.56667	-58
13.57500	-58
13.58333	-58
13.59167	-57
13.60000	-58
13.60833	-59
13.61667	-60
13.62500	-61
13.63333	-60
13.64167	-61
13.65000	-61
13.65833	-62
13.66667	-64
13.67500	-64
13.68333	-63
13.69167	-61
13.70000	-60
13.70833	-60
13.71667	-60
13.72500	-61
13.73333	-62
13.74167	-64
13.75000	-65
13.75833	-64
13.76667	-61
13.77500	-57
13.78333	-52
13.79167	-47
13.80000	-44
13.80833	-45
13.81667	-46
13.82500	-49
13.83333	-51
13.84167	-53
13.85000	-53
13.85833	-53
13.86667	-51
13.87500	-50
13.88333	-48
13.89167	-47
13.90000	-47
13.90833	-48
13.91667	-51
13.92500	-53
13.93333	-55
13.94167	-57
13.95000	-56
13.95833	-56
13.96667	-55
13.97500	-55
13.98333	-56
13.99167	-59
14.00000	-63
14.00833	-66
14.01667	-68
14.02500	-69
14.03333	-69
14.04167	-69
14.05000	-69
14.05833	-68
14.06667	-65
14.07500	-60
14.08333	-55
14.09167	-50
14.10000	-47
14.10833	-45
14.11667	-45
14.12500	-45
14.13333	-46
14.14167	-45
14.15000	-45
14.15833	-45
14.16667	-45
14.17500	-46
14.18333	-46
14.19167	-47
14.20000	-48
14.20833	-48
14.21667	-47
14.22500	-45
14.23333	-43
14.24167	-40
14.25000	-38
14.25833	-36
14.26667	-33
14.27500	-31
14.28333	-29
14.29167	-27
14.30000	-25
14.30833	-22
14.31667	-20
14.32500	-19
14.33333	-20
14.34167	-21
14.35000	-23
14.35833	-25
14.36667	-28
14.37500	-31
14.38333	-34
14.39167	-36
14.40000	-35
14.40833	-32
14.41667	-30
14.42500	-30
14.43333	-33
14.44167	-37
14.45000	-39
14.45833	-39
14.46667	-34
14.47500	-30
14.48333	-29
14.49167	-31
14.50000	-36
14.50833	-41
14.51667	-45
14.52500	-47
14.53333	-47
14.54167	-47
14.55000	-49
14.55833	-49
14.56667	-47
14.57500	-43
14.58333	-40
14.59167	-38
14.60000	-38
14.60833	-42
14.61667	-46
14.62500	-50
14.63333	-52
14.64167	-53
14.65000	-52
14.65833	-50
14.66667	-48
14.67500	-46
14.68333	-45
14.69167	-44
14.70000	-43
14.70833	-41
14.71667	-40
14.72500	-39
14.73333	-39
14.74167	-37
14.75000	-35
14.75833	-30
14.76667	-25
14.77500	-21
14.78333	-21
14.79167	-22
14.80000	-26
14.80833	-29
14.81667	-32
14.82500	-35
14.83333	-37
14.84167	-39
14.85000	-41
14.85833	-42
14.86667	-42
14.87500	-40
14.88333	-39
14.89167	-37
14.90000	-36
14.90833	-35
14.91667	-33
14.92500	-32
14.93333	-32
14.94167	-32
14.95000	-34
14.95833	-36
14.96667	-38
14.97500	-42
14.98333	-47
14.99167	-53
15.00000	-55
15.00833	-53
15.01667	-50
15.02500	-45
15.03333	-41
15.04167	-39
15.05000	-40
15.05833	-41
15.06667	-41
15.07500	-41
15.08333	-40
15.09167	-39
15.10000	-38
15.10833	-39
15.11667	-42
15.12500	-46
15.13333	-50
15.14167	-54
15.15000	-57
15.15833	-58
15.16667	-56
15.17500	-51
15.18333	-47
15.19167	-44
15.20000	-43
15.20833	-46
15.21667	-50
15.22500	-56
15.23333	-62
15.24167	-65
15.25000	-66
15.25833	-63
15.26667	-60
15.27500	-56
15.28333	-55
15.29167	-55
15.30000	-57
15.30833	-60
15.31667	-62
15.32500	-62
15.33333	-59
15.34167	-57
15.35000	-55
15.35833	-55
15.36667	-54
15.37500	-54
15.38333	-53
15.39167	-51
15.40000	-50
15.40833	-50
15.41667	-51
15.42500	-53
15.43333	-54
15.44167	-54
15.45000	-52
15.45833	-49
15.46667	-47
15.47500	-47
15.48333	-52
15.49167	-59
15.50000	-64
15.50833	-66
15.51667	-63
15.52500	-56
15.53333	-49
15.54167	-46
15.55000	-46
15.55833	-48
15.56667	-50
15.57500	-52
15.58333	-52
15.59167	-51
15.60000	-52
15.60833	-55
15.61667	-59
15.62500	-62
15.63333	-65
15.64167	-65
15.65000	-63
15.65833	-62
15.66667	-60
15.67500	-60
15.68333	-60
15.69167	-60
15.70000	-59
15.70833	-57
15.71667	-55
15.72500	-54
15.73333	-53
15.74167	-53
15.75000	-54
15.75833	-56
15.76667	-56
15.77500	-56
15.78333	-53
15.79167	-50
15.80000	-47
15.80833	-44
15.81667	-44
15.82500	-46
15.83333	-48
15.84167	-49
15.85000	-49
15.85833	-48
15.86667	-47
15.87500	-47
15.88333	-49
15.89167	-52
15.90000	-54
15.90833	-53
15.91667	-51
15.92500	-49
15.93333	-48
15.94167	-47
15.95000	-48
15.95833	-50
15.96667	-52
15.97500	-55
15.98333	-57
15.99167	-59
16.00000	-60
16.00833	-59
16.01667	-57
16.02500	-55
16.03333	-52
16.04167	-48
16.05000	-45
16.05833	-42
16.06667	-43
16.07500	-45
16.08333	-48
16.09167	-51
16.10000	-53
16.10833	-53
16.11667	-52
16.12500	-52
16.13333	-53
16.14167	-53
16.15000	-52
16.15833	-51
16.16667	-50
16.17500	-49
16.18333	-50
16.19167	-51
16.20000	-52
16.20833	-51
16.21667	-50
16.22500	-48
16.23333	-47
16.24167	-45
16.25000	-45
16.25833	-44
16.26667	-44
16.27500	-46
16.28333	-49
16.29167	-53
16.30000	-57
16.30833	-60
16.31667	-61
16.32500	-62
16.33333	-61
16.34167	-61
16.35000	-62
16.35833	-62
16.36667	-61
16.37500	-60
16.38333	-60
16.39167	-61
16.40000	-63
16.40833	-63
16.41667	-63
16.42500	-60
16.43333	-57
16.44167	-56
16.45000	-56
16.45833	-57
16.46667	-57
16.47500	-56
16.48333	-56
16.49167	-57
16.50000	-58
16.50833	-59
16.51667	-60
16.52500	-58
16.53333	-56
16.54167	-55
16.55000	-55
16.55833	-54
16.56667	-54
16.57500	-53
16.58333	-54
16.59167	-55
16.60000	-57
16.60833	-58
16.61667	-59
16.62500	-57
16.63333	-55
16.64167	-54
16.65000	-55
16.65833	-55
16.66667	-54
16.67500	-51
16.68333	-50
16.69167	-51
16.70000	-54
16.70833	-59
16.71667	-62
16.72500	-63
16.73333	-62
16.74167	-61
16.75000	-59
16.75833	-57
16.76667	-55
16.77500	-52
16.78333	-47
16.79167	-44
16.80000	-43
16.80833	-46
16.81667	-50
16.82500	-56
16.83333	-61
16.84167	-64
16.85000	-65
16.85833	-64
16.86667	-62
16.87500	-60
16.88333	-58
16.89167	-57
16.90000	-55
16.90833	-52
16.91667	-49
16.92500	-45
16.93333	-41
16.94167	-38
16.95000	-36
16.95833	-35
16.96667	-37
16.97500	-41
16.98333	-46
16.99167	-50
17.00000	-52
17.00833	-52
17.01667	-50
17.02500	-47
17.03333	-44
17.04167	-44
17.05000	-45
17.05833	-49
17.06667	-54
17.07500	-58
17.08333	-61
17.09167	-61
17.10000	-61
17.10833	-61
17.11667	-62
17.12500	-61
17.13333	-61
17.14167	-59
17.15000	-57
17.15833	-56
17.16667	-55
17.17500	-56
17.18333	-57
17.19167	-58
17.20000	-60
17.20833	-63
17.21667	-66
17.22500	-71
17.23333	-76
17.24167	-79
17.25000	-81
17.25833	-80
17.26667	-77
17.27500	-74
17.28333	-70
17.29167	-67
17.30000	-63
17.30833	-59
17.31667	-56
17.32500	-55
17.33333	-55
17.34167	-57
17.35000	-60
17.35833	-63
17.36667	-63
17.37500	-63
17.38333	-61
17.39167	-59
17.40000	-58
17.40833	-56
17.41667	-55
17.42500	-53
17.43333	-52
17.44167	-52
17.45000	-53
17.45833	-56
17.46667	-60
17.47500	-63
17.48333	-64
17.49167	-64
17.50000	-61
17.50833	-58
17.51667	-56
17.52500	-55
17.53333	-56
17.54167	-57
17.55000	-59
17.55833	-60
17.56667	-62
17.57500	-64
17.58333	-66
17.59167	-67
17.60000	-67
17.60833	-65
17.61667	-63
17.62500	-62
17.63333	-61
17.64167	-62
17.65000	-64
17.65833	-66
17.66667	-67
17.67500	-67
17.68333	-67
17.69167	-68
17.70000	-69
17.70833	-71
17.71667	-72
17.72500	-70
17.73333	-66
17.74167	-63
17.75000	-60
17.75833	-58
17.76667	-58
17.77500	-58
17.78333	-59
17.79167	-60
17.80000	-61
17.80833	-62
17.81667	-63
17.82500	-63
17.83333	-60
17.84167	-57
17.85000	-53
17.85833	-51
17.86667	-52
17.87500	-54
17.88333	-56
17.89167	-59
17.90000	-61
17.90833	-62
17.91667	-63
17.92500	-63
17.93333	-65
17.94167	-66
17.95000	-66
17.95833	-66
17.96667	-64
17.97500	-62
17.98333	-60
17.99167	-56
18.00000	-53
18.00833	-50
18.01667	-50
18.02500	-52
18.03333	-55
18.04167	-56
18.05000	-56
18.05833	-54
18.06667	-52
18.07500	-49
18.08333	-48
18.09167	-48
18.10000	-49
18.10833	-51
18.11667	-53
18.12500	-56
18.13333	-58
18.14167	-58
18.15000	-55
18.15833	-51
18.16667	-48
18.17500	-48
18.18333	-51
18.19167	-56
18.20000	-60
18.20833	-61
18.21667	-60
18.22500	-56
18.23333	-52
18.24167	-50
18.25000	-51
18.25833	-53
18.26667	-57
18.27500	-60
18.28333	-60
18.29167	-59
18.30000	-55
18.30833	-51
18.31667	-48
18.32500	-46
18.33333	-46
18.34167	-46
18.35000	-48
18.35833	-50
18.36667	-52
18.37500	-54
18.38333	-55
18.39167	-54
18.40000	-51
18.40833	-46
18.41667	-42
18.42500	-40
18.43333	-39
18.44167	-41
18.45000	-43
18.45833	-46
18.46667	-48
18.47500	-50
18.48333	-51
18.49167	-53
18.50000	-54
18.50833	-54
18.51667	-53
18.52500	-52
18.53333	-51
18.54167	-50
18.55000	-51
18.55833	-52
18.56667	-51
18.57500	-51
18.58333	-52
18.59167	-53
18.60000	-53
18.60833	-51
18.61667	-47
18.62500	-42
18.63333	-37
18.64167	-35
18.65000	-35
18.65833	-37
18.66667	-40
18.67500	-43
18.68333	-45
18.69167	-46
18.70000	-46
18.70833	-44
18.71667	-42
18.72500	-43
18.73333	-46
18.74167	-50
18.75000	-56
18.75833	-61
18.76667	-64
18.77500	-66
18.78333	-63
18.79167	-58
18.80000	-53
18.80833	-48
18.81667	-44
18.82500	-41
18.83333	-38
18.84167	-37
18.85000	-36
18.85833	-35
18.86667	-36
18.87500	-37
18.88333	-36
18.89167	-34
18.90000	-29
18.90833	-24
18.91667	-20
18.92500	-17
18.93333	-17
18.94167	-22
18.95000	-30
18.95833	-37
18.96667	-44
18.97500	-48
18.98333	-48
18.99167	-44
19.00000	-40
19.00833	-35
19.01667	-32
19.02500	-30
19.03333	-28
19.04167	-27
19.05000	-25
19.05833	-23
19.06667	-23
19.07500	-24
19.08333	-25
19.09167	-26
19.10000	-27
19.10833	-27
19.11667	-28
19.12500	-29
19.13333	-29
19.14167	-28
19.15000	-26
19.15833	-24
19.16667	-23
19.17500	-22
19.18333	-21
19.19167	-21
19.20000	-19
19.20833	-18
19.21667	-16
19.22500	-14
19.23333	-11
19.24167	-8
19.25000	-5
19.25833	-5
19.26667	-8
19.27500	-11
19.28333	-15
19.29167	-17
19.30000	-16
19.30833	-12
19.31667	-8
19.32500	-5
19.33333	-2
19.34167	-1
19.35000	-1
19.35833	-2
19.36667	-4
19.37500	-6
19.38333	-8
19.39167	-11
19.40000	-14
19.40833	-16
19.41667	-18
19.42500	-18
19.43333	-16
19.44167	-14
19.45000	-11
19.45833	-9
19.46667	-7
19.47500	-7
19.48333	-7
19.49167	-8
19.50000	-9
19.50833	-9
19.51667	-9
19.52500	-9
19.53333	-9
19.54167	-8
19.55000	-6
19.55833	-3
19.56667	1
19.57500	3
19.58333	5
19.59167	5
19.60000	5
19.60833	6
19.61667	7
19.62500	8
19.63333	9
19.64167	9
19.65000	9
19.65833	10
19.66667	10
19.67500	9
19.68333	7
19.69167	5
19.70000	4
19.70833	6
19.71667	9
19.72500	13
19.73333	17
19.74167	22
19.75000	26
19.75833	30
19.76667	32
19.77500	33
19.78333	33
19.79167	31
19.80000	30
19.80833	28
19.81667	28
19.82500	30
19.83333	33
19.84167	36
19.85000	39
19.85833	39
19.86667	38
19.87500	37
19.88333	37
19.89167	39
19.90000	42
19.90833	47
19.91667	52
19.92500	56
19.93333	59
19.94167	61
19.95000	61
19.95833	61
19.96667	62
19.97500	64
19.98333	68
19.99167	72
20.00000	76
20.00833	80
20.01667	83
20.02500	85
20.03333	87
20.04167	89
20.05000	91
20.05833	94
20.06667	99
20.07500	104
20.08333	109
20.09167	115
20.10000	119
20.10833	123
20.11667	126
20.12500	128
20.13333	130
20.14167	133
20.15000	137
20.15833	141
20.16667	145
20.17500	149
20.18333	153
20.19167	157
20.20000	162
20.20833	169
20.21667	177
20.22500	188
20.23333	198
20.24167	207
20.25000	216
20.25833	224
20.26667	231
20.27500	238
20.28333	246
20.29167	256
20.30000	265
20.30833	274
20.31667	282
20.32500	289
20.33333	296
20.34167	301
20.35000	306
20.35833	312
20.36667	319
20.37500	329
20.38333	340
20.39167	351
20.40000	362
20.40833	372
20.41667	382
20.42500	394
20.43333	407
20.44167	420
20.45000	434
20.45833	446
20.46667	458
20.47500	470
20.48333	484
20.49167	498
20.50000	510
20.50833	520
20.51667	529
20.52500	538
20.53333	549
20.54167	562
20.55000	578
20.55833	596
20.56667	615
20.57500	635
20.58333	654
20.59167	671
20.60000	685
20.60833	698
20.61667	711
20.62500	726
20.63333	743
20.64167	763
20.65000	786
20.65833	811
20.66667	837
20.67500	862
20.68333	885
20.69167	906
20.70000	928
20.70833	950
20.71667	975
20.72500	1002
20.73333	1032
20.74167	1061
20.75000	1091
20.75833	1119
20.76667	1147
20.77500	1173
20.78333	1198
20.79167	1224
20.80000	1250
20.80833	1277
20.81667	1306
20.82500	1336
20.83333	1367
20.84167	1401
20.85000	1436
20.85833	1469
20.86667	1502
20.87500	1533
20.88333	1565
20.89167	1597
20.90000	1631
20.90833	1668
20.91667	1706
20.92500	1746
20.93333	1787
20.94167	1830
20.95000	1873
20.95833	1915
20.96667	1957
20.97500	1998
20.98333	2039
20.99167	2081
21.00000	2123
21.00833	2168
21.01667	2215
21.02500	2266
21.03333	2317
21.04167	2369
21.05000	2422
21.05833	2472
21.06667	2519
21.07500	2565
21.08333	2613
21.09167	2663
21.10000	2716
21.10833	2773
21.11667	2830
21.12500	2887
21.13333	2943
21.14167	2998
21.15000	3052
21.15833	3106
21.16667	3162
21.17500	3217
21.18333	3276
21.19167	3335
21.20000	3395
21.20833	3457
21.21667	3520
21.22500	3583
21.23333	3646
21.24167	3709
21.25000	3773
21.25833	3836
21.26667	3901
21.27500	3966
21.28333	4033
21.29167	4101
21.30000	4168
21.30833	4238
21.31667	4305
21.32500	4373
21.33333	4441
21.34167	4511
21.35000	4582
21.35833	4652
21.36667	4724
21.37500	4793
21.38333	4861
21.39167	4927
21.40000	4994
21.40833	5063
21.41667	5132
21.42500	5204
21.43333	5275
21.44167	5344
21.45000	5413
21.45833	5481
21.46667	5550
21.47500	5619
21.48333	5691
21.49167	5762
21.50000	5829
21.50833	5895
21.51667	5958
21.52500	6020
21.53333	6080
21.54167	6140
21.55000	6199
21.55833	6256
21.56667	6313
21.57500	6369
21.58333	6427
21.59167	6484
21.60000	6539
21.60833	6592
21.61667	6641
21.62500	6685
21.63333	6726
21.64167	6764
21.65000	6801
21.65833	6835
21.66667	6868
21.67500	6897
21.68333	6925
21.69167	6951
21.70000	6975
21.70833	6998
21.71667	7020
21.72500	7042
21.73333	7061
21.74167	7077
21.75000	7090
21.75833	7097
21.76667	7101
21.77500	7101
21.78333	7099
21.79167	7095
21.80000	7091
21.80833	7087
21.81667	7081
21.82500	7072
21.83333	7059
21.84167	7043
21.85000	7023
21.85833	7000
21.86667	6974
21.87500	6946
21.88333	6914
21.89167	6879
21.90000	6842
21.90833	6805
21.91667	6768
21.92500	6731
21.93333	6692
21.94167	6651
21.95000	6607
21.95833	6560
21.96667	6510
21.97500	6458
21.98333	6402
21.99167	6344
22.00000	6286
22.00833	6225
22.01667	6167
22.02500	6108
22.03333	6050
22.04167	5990
22.05000	5929
22.05833	5867
22.06667	5801
22.07500	5737
22.08333	5672
22.09167	5608
22.10000	5546
22.10833	5484
22.11667	5423
22.12500	5361
22.13333	5298
22.14167	5235
22.15000	5170
22.15833	5105
22.16667	5038
22.17500	4974
22.18333	4911
22.19167	4852
22.20000	4796
22.20833	4741
22.21667	4687
22.22500	4631
22.23333	4575
22.24167	4519
22.25000	4464
22.25833	4411
22.26667	4359
22.27500	4308
22.28333	4256
22.29167	4204
22.30000	4154
22.30833	4104
22.31667	4059
22.32500	4015
22.33333	3972
22.34167	3930
22.35000	3888
22.35833	3847
22.36667	3808
22.37500	3770
22.38333	3733
22.39167	3697
22.40000	3661
22.40833	3625
22.41667	3592
22.42500	3562
22.43333	3534
22.44167	3507
22.45000	3480
22.45833	3454
22.46667	3428
22.47500	3404
22.48333	3380
22.49167	3357
22.50000	3333
22.50833	3309
22.51667	3285
22.52500	3261
22.53333	3239
22.54167	3218
22.55000	3200
22.55833	3186
22.56667	3174
22.57500	3164
22.58333	3154
22.59167	3143
22.60000	3130
22.60833	3116
22.61667	3102
22.62500	3090
22.63333	3079
22.64167	3071
22.65000	3063
22.65833	3055
22.66667	3046
22.67500	3038
22.68333	3035
22.69167	3034
22.70000	3035
22.70833	3037
22.71667	3035
22.72500	3029
22.73333	3020
22.74167	3012
22.75000	3005
22.75833	3000
22.76667	2997
22.77500	2994
22.78333	2990
22.79167	2984
22.80000	2980
22.80833	2978
22.81667	2978
22.82500	2979
22.83333	2981
22.84167	2982
22.85000	2982
22.85833	2981
22.86667	2979
22.87500	2977
22.88333	2974
22.89167	2971
22.90000	2968
22.90833	2965
22.91667	2964
22.92500	2964
22.93333	2965
22.94167	2967
22.95000	2970
22.95833	2973
22.96667	2976
22.97500	2978
22.98333	2980
22.99167	2982
23.00000	2984
23.00833	2986
23.01667	2987
23.02500	2987
23.03333	2986
23.04167	2985
23.05000	2983
23.05833	2982
23.06667	2982
23.07500	2982
23.08333	2981
23.09167	2980
23.10000	2979
23.10833	2978
23.11667	2980
23.12500	2984
23.13333	2989
23.14167	2994
23.15000	2998
23.15833	3003
23.16667	3008
23.17500	3012
23.18333	3013
23.19167	3012
23.20000	3011
23.20833	3009
23.21667	3008
23.22500	3009
23.23333	3011
23.24167	3013
23.25000	3015
23.25833	3017
23.26667	3020
23.27500	3022
23.28333	3025
23.29167	3027
23.30000	3029
23.30833	3030
23.31667	3031
23.32500	3032
23.33333	3033
23.34167	3034
23.35000	3036
23.35833	3039
23.36667	3044
23.37500	3049
23.38333	3053
23.39167	3058
23.40000	3060
23.40833	3060
23.41667	3059
23.42500	3060
23.43333	3062
23.44167	3064
23.45000	3067
23.45833	3070
23.46667	3074
23.47500	3078
23.48333	3083
23.49167	3087
23.50000	3089
23.50833	3089
23.51667	3088
23.52500	3090
23.53333	3094
23.54167	3099
23.55000	3103
23.55833	3105
23.56667	3105
23.57500	3105
23.58333	3105
23.59167	3106
23.60000	3109
23.60833	3111
23.61667	3113
23.62500	3115
23.63333	3116
23.64167	3116
23.65000	3115
23.65833	3114
23.66667	3113
23.67500	3114
23.68333	3116
23.69167	3120
23.70000	3123
23.70833	3125
23.71667	3127
23.72500	3128
23.73333	3128
23.74167	3127
23.75000	3127
23.75833	3126
23.76667	3126
23.77500	3127
23.78333	3128
23.79167	3129
23.80000	3127
23.80833	3121
23.81667	3115
23.82500	3110
23.83333	3105
23.84167	3103
23.85000	3103
23.85833	3102
23.86667	3098
23.87500	3092
23.88333	3084
23.89167	3077
23.90000	3073
23.90833	3071
23.91667	3069
23.92500	3067
23.93333	3064
23.94167	3058
23.95000	3050
23.95833	3042
23.96667	3034
23.97500	3025
23.98333	3015
23.99167	3003
24.00000	2990
24.00833	2978
24.01667	2966
24.02500	2955
24.03333	2946
24.04167	2940
24.05000	2937
24.05833	2933
24.06667	2928
24.07500	2921
24.08333	2912
24.09167	2901
24.10000	2889
24.10833	2877
24.11667	2864
24.12500	2849
24.13333	2835
24.14167	2822
24.15000	2810
24.15833	2799
24.16667	2787
24.17500	2775
24.18333	2763
24.19167	2752
24.20000	2743
24.20833	2734
24.21667	2724
24.22500	2715
24.23333	2706
24.24167	2698
24.25000	2689
24.25833	2679
24.26667	2668
24.27500	2657
24.28333	2644
24.29167	2633
24.30000	2624
24.30833	2617
24.31667	2609
24.32500	2600
24.33333	2589
24.34167	2576
24.35000	2561
24.35833	2548
24.36667	2536
24.37500	2525
24.38333	2512
24.39167	2498
24.40000	2485
24.40833	2472
24.41667	2462
24.42500	2453
24.43333	2446
24.44167	2440
24.45000	2433
24.45833	2427
24.46667	2420
24.47500	2412
24.48333	2402
24.49167	2390
24.50000	2378
24.50833	2365
24.51667	2352
24.52500	2337
24.53333	2323
24.54167	2311
24.55000	2300
24.55833	2291
24.56667	2282
24.57500	2273
24.58333	2265
24.59167	2255
24.60000	2245
24.60833	2232
24.61667	2219
24.62500	2204
24.63333	2190
24.64167	2178
24.65000	2168
24.65833	2159
24.66667	2152
24.67500	2143
24.68333	2133
24.69167	2121
24.70000	2110
24.70833	2099
24.71667	2089
24.72500	2079
24.73333	2069
24.74167	2058
24.75000	2047
24.75833	2036
24.76667	2026
24.77500	2014
24.78333	2001
24.79167	1988
24.80000	1977
24.80833	1967
24.81667	1958
24.82500	1948
24.83333	1937
24.84167	1922
24.85000	1906
24.85833	1889
24.86667	1872
24.87500	1858
24.88333	1844
24.89167	1832
24.90000	1819
24.90833	1807
24.91667	1793
24.92500	1778
24.93333	1763
24.94167	1748
24.95000	1733
24.95833	1718
24.96667	1703
24.97500	1688
24.98333	1675
24.99167	1662
25.00000	1651
25.00833	1641
25.01667	1630
25.02500	1619
25.03333	1607
25.04167	1594
25.05000	1581
25.05833	1567
25.06667	1552
25.07500	1538
25.08333	1526
25.09167	1515
25.10000	1506
25.10833	1498
25.11667	1490
25.12500	1481
25.13333	1471
25.14167	1459
25.15000	1446
25.15833	1433
25.16667	1418
25.17500	1404
25.18333	1390
25.19167	1379
25.20000	1369
25.20833	1360
25.21667	1353
25.22500	1346
25.23333	1340
25.24167	1333
25.25000	1326
25.25833	1318
25.26667	1310
25.27500	1302
25.28333	1296
25.29167	1291
25.30000	1285
25.30833	1278
25.31667	1271
25.32500	1264
25.33333	1257
25.34167	1253
25.35000	1250
25.35833	1249
25.36667	1246
25.37500	1242
25.38333	1237
25.39167	1232
25.40000	1226
25.40833	1219
25.41667	1213
25.42500	1206
25.43333	1199
25.44167	1194
25.45000	1188
25.45833	1186
25.46667	1186
25.47500	1188
25.48333	1188
25.49167	1185
25.50000	1180
25.50833	1175
25.51667	1171
25.52500	1169
25.53333	1170
25.54167	1169
25.55000	1168
25.55833	1164
25.56667	1159
25.57500	1152
25.58333	1145
25.59167	1138
25.60000	1132
25.60833	1127
25.61667	1124
25.62500	1122
25.63333	1122
25.64167	1123
25.65000	1126
25.65833	1127
25.66667	1126
25.67500	1123
25.68333	1120
25.69167	1116
25.70000	1113
25.70833	1112
25.71667	1113
25.72500	1113
25.73333	1112
25.74167	1108
25.75000	1103
25.75833	1099
25.76667	1096
25.77500	1094
25.78333	1094
25.79167	1096
25.80000	1097
25.80833	1098
25.81667	1098
25.82500	1097
25.83333	1095
25.84167	1094
25.85000	1092
25.85833	1091
25.86667	1091
25.87500	1091
25.88333	1092
25.89167	1091
25.90000	1090
25.90833	1088
25.91667	1085
25.92500	1081
25.93333	1077
25.94167	1074
25.95000	1072
25.95833	1071
25.96667	1071
25.97500	1071
25.98333	1069
25.99167	1065
26.00000	1061
26.00833	1055
26.01667	1051
26.02500	1048
26.03333	1048
26.04167	1050
26.05000	1053
26.05833	1055
26.06667	1055
26.07500	1052
26.08333	1046
26.09167	1037
26.10000	1030
26.10833	1025
26.11667	1021
26.12500	1019
26.13333	1016
26.14167	1012
26.15000	1006
26.15833	1001
26.16667	996
26.17500	993
26.18333	991
26.19167	992
26.20000	993
26.20833	993
26.21667	990
26.22500	984
26.23333	978
26.24167	974
26.25000	972
26.25833	971
26.26667	972
26.27500	972
26.28333	973
26.29167	972
26.30000	970
26.30833	965
26.31667	959
26.32500	953
26.33333	948
26.34167	947
26.35000	948
26.35833	950
26.36667	950
26.37500	950
26.38333	949
26.39167	947
26.40000	946
26.40833	947
26.41667	948
26.42500	949
26.43333	949
26.44167	946
26.45000	941
26.45833	937
26.46667	933
26.47500	931
26.48333	932
26.49167	935
26.50000	938
26.50833	941
26.51667	942
26.52500	941
26.53333	939
26.54167	938
26.55000	937
26.55833	937
26.56667	936
26.57500	934
26.58333	932
26.59167	931
26.60000	931
26.60833	933
26.61667	936
26.62500	940
26.63333	943
26.64167	944
26.65000	945
26.65833	945
26.66667	944
26.67500	944
26.68333	945
26.69167	946
26.70000	946
26.70833	945
26.71667	943
26.72500	940
26.73333	939
26.74167	939
26.75000	942
26.75833	945
26.76667	948
26.77500	951
26.78333	954
26.79167	957
26.80000	959
26.80833	960
26.81667	960
26.82500	961
26.83333	962
26.84167	964
26.85000	967
26.85833	970
26.86667	973
26.87500	976
26.88333	977
26.89167	976
26.90000	975
26.90833	975
26.91667	975
26.92500	975
26.93333	976
26.94167	978
26.95000	980
26.95833	981
26.96667	981
26.97500	979
26.98333	976
26.99167	974
27.00000	973
27.00833	973
27.01667	973
27.02500	969
27.03333	965
27.04167	961
27.05000	958
27.05833	957
27.06667	958
27.07500	960
27.08333	961
27.09167	962
27.10000	964
27.10833	967
27.11667	970
27.12500	973
27.13333	976
27.14167	977
27.15000	977
27.15833	975
27.16667	974
27.17500	972
27.18333	970
27.19167	967
27.20000	966
27.20833	966
27.21667	967
27.22500	966
27.23333	965
27.24167	964
27.25000	962
27.25833	960
27.26667	960
27.27500	959
27.28333	958
27.29167	956
27.30000	954
27.30833	953
27.31667	952
27.32500	950
27.33333	947
27.34167	945
27.35000	944
27.35833	944
27.36667	945
27.37500	947
27.38333	946
27.39167	944
27.40000	941
27.40833	937
27.41667	933
27.42500	931
27.43333	929
27.44167	928
27.45000	928
27.45833	929
27.46667	930
27.47500	931
27.48333	932
27.49167	931
27.50000	931
27.50833	932
27.51667	932
27.52500	931
27.53333	930
27.54167	927
27.55000	924
27.55833	921
27.56667	917
27.57500	914
27.58333	910
27.59167	907
27.60000	904
27.60833	901
27.61667	899
27.62500	898
27.63333	898
27.64167	899
27.65000	901
27.65833	904
27.66667	908
27.67500	912
27.68333	917
27.69167	921
27.70000	924
27.70833	925
27.71667	925
27.72500	925
27.73333	925
27.74167	926
27.75000	927
27.75833	929
27.76667	931
27.77500	933
27.78333	935
27.79167	937
27.80000	939
27.80833	940
27.81667	941
27.82500	941
27.83333	939
27.84167	938
27.85000	935
27.85833	934
27.86667	934
27.87500	937
27.88333	942
27.89167	947
27.90000	950
27.90833	949
27.91667	947
27.92500	943
27.93333	941
27.94167	939
27.95000	939
27.95833	940
27.96667	940
27.97500	943
27.98333	950
27.99167	960
28.00000	969
28.00833	977
28.01667	982
28.02500	984
28.03333	985
28.04167	985
28.05000	985
28.05833	984
28.06667	983
28.07500	983
28.08333	984
28.09167	987
28.10000	990
28.10833	992
28.11667	992
28.12500	991
28.13333	989
28.14167	988
28.15000	988
28.15833	989
28.16667	991
28.17500	993
28.18333	998
28.19167	1002
28.20000	1006
28.20833	1008
28.21667	1010
28.22500	1011
28.23333	1014
28.24167	1020
28.25000	1028
28.25833	1036
28.26667	1043
28.27500	1049
28.28333	1051
28.29167	1052
28.30000	1051
28.30833	1049
28.31667	1049
28.32500	1049
28.33333	1050
28.34167	1052
28.35000	1053
28.35833	1055
28.36667	1055
28.37500	1055
28.38333	1055
28.39167	1054
28.40000	1055
28.40833	1056
28.41667	1058
28.42500	1059
28.43333	1058
28.44167	1057
28.45000	1055
28.45833	1055
28.46667	1057
28.47500	1061
28.48333	1066
28.49167	1071
28.50000	1075
28.50833	1079
28.51667	1083
28.52500	1086
28.53333	1089
28.54167	1090
28.55000	1090
28.55833	1091
28.56667	1092
28.57500	1094
28.58333	1097
28.59167	1098
28.60000	1099
28.60833	1098
28.61667	1097
28.62500	1097
28.63333	1099
28.64167	1102
28.65000	1106
28.65833	1109
28.66667	1113
28.67500	1116
28.68333	1118
28.69167	1117
28.70000	1116
28.70833	1114
28.71667	1113
28.72500	1115
28.73333	1117
28.74167	1120
28.75000	1123
28.75833	1125
28.76667	1126
28.77500	1127
28.78333	1130
28.79167	1134
28.80000	1138
28.80833	1142
28.81667	1145
28.82500	1146
28.83333	1146
28.84167	1146
28.85000	1147
28.85833	1149
28.86667	1153
28.87500	1159
28.88333	1164
28.89167	1169
28.90000	1173
28.90833	1175
28.91667	1177
28.92500	1179
28.93333	1179
28.94167	1180
28.95000	1180
28.95833	1180
28.96667	1180
28.97500	1181
28.98333	1183
28.99167	1185
29.00000	1188
29.00833	1191
29.01667	1194
29.02500	1197
29.03333	1200
29.04167	1204
29.05000	1208
29.05833	1212
29.06667	1218
29.07500	1225
29.08333	1231
29.09167	1235
29.10000	1238
29.10833	1239
29.11667	1241
29.12500	1244
29.13333	1249
29.14167	1256
29.15000	1263
29.15833	1270
29.16667	1276
29.17500	1282
29.18333	1289
29.19167	1297
29.20000	1304
29.20833	1311
29.21667	1317
29.22500	1322
29.23333	1326
29.24167	1329
29.25000	1332
29.25833	1335
29.26667	1339
29.27500	1344
29.28333	1350
29.29167	1357
29.30000	1365
29.30833	1372
29.31667	1379
29.32500	1389
29.33333	1398
29.34167	1408
29.35000	1418
29.35833	1425
29.36667	1429
29.37500	1433
29.38333	1440
29.39167	1448
29.40000	1460
29.40833	1474
29.41667	1489
29.42500	1504
29.43333	1519
29.44167	1534
29.45000	1549
29.45833	1564
29.46667	1581
29.47500	1597
29.48333	1614
29.49167	1630
29.50000	1646
29.50833	1661
29.51667	1677
29.52500	1694
29.53333	1712
29.54167	1731
29.55000	1751
29.55833	1773
29.56667	1796
29.57500	1820
29.58333	1844
29.59167	1869
29.60000	1895
29.60833	1923
29.61667	1952
29.62500	1982
29.63333	2013
29.64167	2048
29.65000	2084
29.65833	2120
29.66667	2156
29.67500	2192
29.68333	2229
29.69167	2267
29.70000	2307
29.70833	2349
29.71667	2393
29.72500	2440
29.73333	2490
29.74167	2544
29.75000	2602
29.75833	2660
29.76667	2720
29.77500	2780
29.78333	2840
29.79167	2902
29.80000	2965
29.80833	3030
29.81667	3094
29.82500	3160
29.83333	3227
29.84167	3298
29.85000	3372
29.85833	3447
29.86667	3524
29.87500	3602
29.88333	3680
29.89167	3760
29.90000	3842
29.90833	3929
29.91667	4017
29.92500	4108
29.93333	4200
29.94167	4293
29.95000	4389
29.95833	4483
29.96667	4578
29.97500	4670
29.98333	4761
29.99167	4852
30.00000	4944
30.00833	5039
30.01667	5134
30.02500	5232
30.03333	5328
30.04167	5425
30.05000	5523
30.05833	5620
30.06667	5718
30.07500	5815
30.08333	5912
30.09167	6010
30.10000	6104
30.10833	6200
30.11667	6291
30.12500	6383
30.13333	6473
30.14167	6562
30.15000	6649
30.15833	6730
30.16667	6809
30.17500	6883
30.18333	6955
30.19167	7025
30.20000	7094
30.20833	7162
30.21667	7227
30.22500	7291
30.23333	7352
30.24167	7412
30.25000	7471
30.25833	7526
30.26667	7578
30.27500	7623
30.28333	7663
30.29167	7699
30.30000	7731
30.30833	7761
30.31667	7788
30.32500	7810
30.33333	7828
30.34167	7842
30.35000	7853
30.35833	7860
30.36667	7864
30.37500	7865
30.38333	7860
30.39167	7851
30.40000	7839
30.40833	7823
30.41667	7805
30.42500	7782
30.43333	7757
30.44167	7727
30.45000	7693
30.45833	7657
30.46667	7618
30.47500	7576
30.48333	7531
30.49167	7482
30.50000	7429
30.50833	7370
30.51667	7308
30.52500	7243
30.53333	7178
30.54167	7113
30.55000	7047
30.55833	6983
30.56667	6918
30.57500	6852
30.58333	6783
30.59167	6712
30.60000	6638
30.60833	6559
30.61667	6479
30.62500	6394
30.63333	6308
30.64167	6222
30.65000	6133
30.65833	6047
30.66667	5961
30.67500	5877
30.68333	5792
30.69167	5707
30.70000	5622
30.70833	5536
30.71667	5452
30.72500	5366
30.73333	5281
30.74167	5194
30.75000	5105
30.75833	5019
30.76667	4932
30.77500	4848
30.78333	4763
30.79167	4680
30.80000	4598
30.80833	4516
30.81667	4437
30.82500	4357
30.83333	4278
30.84167	4202
30.85000	4127
30.85833	4055
30.86667	3983
30.87500	3914
30.88333	3843
30.89167	3771
30.90000	3700
30.90833	3627
30.91667	3556
30.92500	3487
30.93333	3421
30.94167	3358
30.95000	3297
30.95833	3240
30.96667	3184
30.97500	3129
30.98333	3074
30.99167	3019
31.00000	2963
31.00833	2906
31.01667	2852
31.02500	2799
31.03333	2750
31.04167	2702
31.05000	2654
31.05833	2608
31.06667	2561
31.07500	2515
31.08333	2471
31.09167	2428
31.10000	2388
31.10833	2348
31.11667	2310
31.12500	2273
31.13333	2237
31.14167	2202
31.15000	2167
31.15833	2134
31.16667	2102
31.17500	2073
31.18333	2046
31.19167	2020
31.20000	1992
31.20833	1962
31.21667	1931
31.22500	1897
31.23333	1865
31.24167	1837
31.25000	1812
31.25833	1790
31.26667	1769
31.27500	1751
31.28333	1732
31.29167	1712
31.30000	1691
31.30833	1668
31.31667	1646
31.32500	1623
31.33333	1601
31.34167	1582
31.35000	1564
31.35833	1548
31.36667	1532
31.37500	1515
31.38333	1498
31.39167	1480
31.40000	1465
31.40833	1452
31.41667	1440
31.42500	1429
31.43333	1418
31.44167	1406
31.45000	1393
31.45833	1380
31.46667	1367
31.47500	1353
31.48333	1339
31.49167	1325
31.50000	1314
31.50833	1305
31.51667	1297
31.52500	1290
31.53333	1283
31.54167	1275
31.55000	1266
31.55833	1258
31.56667	1250
31.57500	1241
31.58333	1232
31.59167	1222
31.60000	1212
31.60833	1203
31.61667	1195
31.62500	1189
31.63333	1183
31.64167	1176
31.65000	1168
31.65833	1159
31.66667	1151
31.67500	1144
31.68333	1139
31.69167	1136
31.70000	1133
31.70833	1128
31.71667	1122
31.72500	1115
31.73333	1109
31.74167	1104
31.75000	1103
31.75833	1103
31.76667	1104
31.77500	1104
31.78333	1103
31.79167	1100
31.80000	1095
31.80833	1089
31.81667	1085
31.82500	1082
31.83333	1081
31.84167	1083
31.85000	1084
31.85833	1082
31.86667	1077
31.87500	1070
31.88333	1064
31.89167	1060
31.90000	1059
31.90833	1062
31.91667	1065
31.92500	1069
31.93333	1071
31.94167	1072
31.95000	1072
31.95833	1071
31.96667	1070
31.97500	1070
31.98333	1071
31.99167	1075
32.00000	1080
32.00833	1086
32.01667	1092
32.02500	1098
32.03333	1105
32.04167	1111
32.05000	1117
32.05833	1125
32.06667	1134
32.07500	1142
32.08333	1150
32.09167	1156
32.10000	1163
32.10833	1169
32.11667	1177
32.12500	1187
32.13333	1199
32.14167	1212
32.15000	1225
32.15833	1238
32.16667	1251
32.17500	1263
32.18333	1276
32.19167	1290
32.20000	1306
32.20833	1323
32.21667	1341
32.22500	1360
32.23333	1378
32.24167	1397
32.25000	1418
32.25833	1441
32.26667	1464
32.27500	1487
32.28333	1508
32.29167	1528
32.30000	1549
32.30833	1571
32.31667	1595
32.32500	1622
32.33333	1650
32.34167	1678
32.35000	1706
32.35833	1735
32.36667	1765
32.37500	1797
32.38333	1832
32.39167	1867
32.40000	1905
32.40833	1945
32.41667	1985
32.42500	2029
32.43333	2072
32.44167	2115
32.45000	2158
32.45833	2199
32.46667	2241
32.47500	2284
32.48333	2330
32.49167	2379
32.50000	2432
32.50833	2490
32.51667	2546
32.52500	2601
32.53333	2654
32.54167	2705
32.55000	2759
32.55833	2817
32.56667	2883
32.57500	2952
32.58333	3026
32.59167	3101
32.60000	3174
32.60833	3248
32.61667	3320
32.62500	3394
32.63333	3468
32.64167	3543
32.65000	3619
32.65833	3695
32.66667	3774
32.67500	3853
32.68333	3938
32.69167	4025
32.70000	4111
32.70833	4199
32.71667	4283
32.72500	4367
32.73333	4451
32.74167	4538
32.75000	4629
32.75833	4721
32.76667	4817
32.77500	4912
32.78333	5005
32.79167	5097
32.80000	5188
32.80833	5281
32.81667	5373
32.82500	5470
32.83333	5567
32.84167	5666
32.85000	5766
32.85833	5861
32.86667	5956
32.87500	6048
32.88333	6139
32.89167	6230
32.90000	6319
32.90833	6408
32.91667	6494
32.92500	6579
32.93333	6662
32.94167	6744
32.95000	6825
32.95833	6902
32.96667	6978
32.97500	7050
32.98333	7119
32.99167	7186
33.00000	7251
33.00833	7315
33.01667	7376
33.02500	7438
33.03333	7497
33.04167	7551
33.05000	7603
33.05833	7650
33.06667	7694
33.07500	7736
33.08333	7774
33.09167	7809
33.10000	7838
33.10833	7864
33.11667	7886
33.12500	7905
33.13333	7923
33.14167	7938
33.15000	7949
33.15833	7955
33.16667	7956
33.17500	7951
33.18333	7942
33.19167	7929
33.20000	7914
33.20833	7895
33.21667	7875
33.22500	7852
33.23333	7826
33.24167	7797
33.25000	7764
33.25833	7730
33.26667	7692
33.27500	7653
33.28333	7612
33.29167	7570
33.30000	7524
33.30833	7472
33.31667	7416
33.32500	7352
33.33333	7280
33.34167	7206
33.35000	7138
33.35833	7074
33.36667	7009
33.37500	6944
33.38333	6874
33.39167	6800
33.40000	6728
33.40833	6649
33.41667	6562
33.42500	6474
33.43333	6391
33.44167	6310
33.45000	6227
33.45833	6147
33.46667	6063
33.47500	5974
33.48333	5885
33.49167	5801
33.50000	5720
33.50833	5637
33.51667	5556
33.52500	5471
33.53333	5384
33.54167	5295
33.55000	5204
33.55833	5116
33.56667	5024
33.57500	4926
33.58333	4833
33.59167	4749
33.60000	4669
33.60833	4587
33.61667	4506
33.62500	4424
33.63333	4343
33.64167	4262
33.65000	4181
33.65833	4101
33.66667	4019
33.67500	3940
33.68333	3863
33.69167	3789
33.70000	3719
33.70833	3647
33.71667	3579
33.72500	3510
33.73333	3434
33.74167	3357
33.75000	3284
33.75833	3217
33.76667	3149
33.77500	3084
33.78333	3020
33.79167	2958
33.80000	2896
33.80833	2832
33.81667	2770
33.82500	2706
33.83333	2643
33.84167	2583
33.85000	2524
33.85833	2470
33.86667	2417
33.87500	2367
33.88333	2319
33.89167	2272
33.90000	2224
33.90833	2174
33.91667	2124
33.92500	2075
33.93333	2027
33.94167	1984
33.95000	1942
33.95833	1901
33.96667	1858
33.97500	1817
33.98333	1776
33.99167	1737
34.00000	1699
34.00833	1661
34.01667	1624
34.02500	1587
34.03333	1551
34.04167	1516
34.05000	1483
34.05833	1452
34.06667	1419
34.07500	1387
34.08333	1354
34.09167	1322
34.10000	1295
34.10833	1271
34.11667	1249
34.12500	1228
34.13333	1206
34.14167	1182
34.15000	1154
34.15833	1127
34.16667	1100
34.17500	1074
34.18333	1049
34.19167	1023
34.20000	998
34.20833	974
34.21667	952
34.22500	932
34.23333	912
34.24167	892
34.25000	872
34.25833	852
34.26667	831
34.27500	810
34.28333	791
34.29167	772
34.30000	756
34.30833	741
34.31667	727
34.32500	715
34.33333	703
34.34167	692
34.35000	682
34.35833	673
34.36667	665
34.37500	656
34.38333	648
34.39167	639
34.40000	629
34.40833	618
34.41667	606
34.42500	593
34.43333	579
34.44167	566
34.45000	554
34.45833	543
34.46667	532
34.47500	523
34.48333	516
34.49167	510
34.50000	504
34.50833	498
34.51667	491
34.52500	482
34.53333	472
34.54167	462
34.55000	452
34.55833	443
34.56667	436
34.57500	430
34.58333	425
34.59167	420
34.60000	412
34.60833	403
34.61667	393
34.62500	382
34.63333	371
34.64167	362
34.65000	354
34.65833	350
34.66667	348
34.67500	348
34.68333	349
34.69167	350
34.70000	349
34.70833	346
34.71667	341
34.72500	335
34.73333	328
34.74167	322
34.75000	316
34.75833	311
34.76667	307
34.77500	305
34.78333	302
34.79167	300
34.80000	299
34.80833	297
34.81667	295
34.82500	294
34.83333	293
34.84167	292
34.85000	289
34.85833	285
34.86667	282
34.87500	279
34.88333	277
34.89167	274
34.90000	271
34.90833	267
34.91667	265
34.92500	265
34.93333	266
34.94167	266
34.95000	265
34.95833	263
34.96667	258
34.97500	253
34.98333	248
34.99167	245
35.00000	244
35.00833	246
35.01667	249
35.02500	252
35.03333	254
35.04167	253
35.05000	248
35.05833	243
35.06667	240
35.07500	238
35.08333	239
35.09167	240
35.10000	241
35.10833	239
35.11667	238
35.12500	239
35.13333	241
35.14167	243
35.15000	244
35.15833	243
35.16667	239
35.17500	234
35.18333	229
35.19167	224
35.20000	220
35.20833	216
35.21667	213
35.22500	211
35.23333	210
35.24167	209
35.25000	210
35.25833	210
35.26667	211
35.27500	212
35.28333	211
35.29167	208
35.30000	204
35.30833	200
35.31667	197
35.32500	196
35.33333	196
35.34167	196
35.35000	197
35.35833	199
35.36667	201
35.37500	202
35.38333	202
35.39167	201
35.40000	201
35.40833	201
35.41667	202
35.42500	204
35.43333	206
35.44167	207
35.45000	206
35.45833	203
35.46667	201
35.47500	199
35.48333	198
35.49167	198
35.50000	197
35.50833	194
35.51667	190
35.52500	185
35.53333	180
35.54167	176
35.55000	174
35.55833	171
35.56667	168
35.57500	165
35.58333	164
35.59167	165
35.60000	168
35.60833	170
35.61667	171
35.62500	170
35.63333	168
35.64167	165
35.65000	163
35.65833	161
35.66667	159
35.67500	157
35.68333	154
35.69167	150
35.70000	146
35.70833	143
35.71667	141
35.72500	139
35.73333	138
35.74167	137
35.75000	137
35.75833	136
35.76667	133
35.77500	129
35.78333	127
35.79167	127
35.80000	130
35.80833	133
35.81667	136
35.82500	136
35.83333	134
35.84167	131
35.85000	127
35.85833	123
35.86667	121
35.87500	119
35.88333	117
35.89167	114
35.90000	112
35.90833	112
35.91667	112
35.92500	114
35.93333	115
35.94167	115
35.95000	114
35.95833	112
35.96667	111
35.97500	112
35.98333	115
35.99167	118
36.00000	121
36.00833	122
36.01667	122
36.02500	121
36.03333	120
36.04167	118
36.05000	116
36.05833	115
36.06667	114
36.07500	112
36.08333	111
36.09167	111
36.10000	112
36.10833	114
36.11667	115
36.12500	115
36.13333	113
36.14167	109
36.15000	103
36.15833	98
36.16667	94
36.17500	92
36.18333	92
36.19167	94
36.20000	95
36.20833	95
36.21667	94
36.22500	93
36.23333	93
36.24167	94
36.25000	97
36.25833	101
36.26667	106
36.27500	109
36.28333	110
36.29167	107
36.30000	102
36.30833	95
36.31667	89
36.32500	83
36.33333	79
36.34167	77
36.35000	76
36.35833	78
36.36667	81
36.37500	85
36.38333	89
36.39167	93
36.40000	94
36.40833	93
36.41667	90
36.42500	87
36.43333	84
36.44167	83
36.45000	86
36.45833	90
36.46667	94
36.47500	97
36.48333	97
36.49167	95
36.50000	93
36.50833	91
36.51667	91
36.52500	91
36.53333	92
36.54167	93
36.55000	92
36.55833	91
36.56667	90
36.57500	89
36.58333	88
36.59167	88
36.60000	88
36.60833	88
36.61667	87
36.62500	89
36.63333	91
36.64167	93
36.65000	93
36.65833	92
36.66667	91
36.67500	90
36.68333	92
36.69167	95
36.70000	99
36.70833	102
36.71667	104
36.72500	104
36.73333	103
36.74167	101
36.75000	101
36.75833	101
36.76667	102
36.77500	102
36.78333	100
36.79167	97
36.80000	93
36.80833	90
36.81667	89
36.82500	90
36.83333	92
36.84167	95
36.85000	99
36.85833	103
36.86667	108
36.87500	111
36.88333	113
36.89167	113
36.90000	110
36.90833	105
36.91667	100
36.92500	96
36.93333	95
36.94167	97
36.95000	103
36.95833	109
36.96667	115
36.97500	118
36.98333	117
36.99167	114
37.00000	110
37.00833	107
37.01667	106
37.02500	107
37.03333	109
37.04167	111
37.05000	113
37.05833	114
37.06667	115
37.07500	114
37.08333	114
37.09167	113
37.10000	112
37.10833	112
37.11667	113
37.12500	114
37.13333	116
37.14167	117
37.15000	119
37.15833	119
37.16667	119
37.17500	116
37.18333	111
37.19167	106
37.20000	102
37.20833	101
37.21667	102
37.22500	105
37.23333	109
37.24167	112
37.25000	116
37.25833	118
37.26667	120
37.27500	119
37.28333	118
37.29167	114
37.30000	110
37.30833	104
37.31667	101
37.32500	101
37.33333	103
37.34167	105
37.35000	107
37.35833	107
37.36667	106
37.37500	103
37.38333	102
37.39167	103
37.40000	103
37.40833	103
37.41667	103
37.42500	103
37.43333	105
37.44167	107
37.45000	108
37.45833	107
37.46667	105
37.47500	101
37.48333	100
37.49167	101
37.50000	103
37.50833	103
37.51667	102
37.52500	100
37.53333	97
37.54167	96
37.55000	96
37.55833	98
37.56667	99
37.57500	101
37.58333	102
37.59167	101
37.60000	99
37.60833	95
37.61667	92
37.62500	89
37.63333	88
37.64167	87
37.65000	87
37.65833	88
37.66667	88
37.67500	88
37.68333	86
37.69167	83
37.70000	79
37.70833	76
37.71667	72
37.72500	71
37.73333	72
37.74167	73
37.75000	75
37.75833	77
37.76667	80
37.77500	84
37.78333	87
37.79167	90
37.80000	91
37.80833	89
37.81667	84
37.82500	79
37.83333	73
37.84167	69
37.85000	67
37.85833	67
37.86667	66
37.87500	65
37.88333	63
37.89167	61
37.90000	59
37.90833	58
37.91667	57
37.92500	57
37.93333	57
37.94167	58
37.95000	59
37.95833	61
37.96667	62
37.97500	64
37.98333	66
37.99167	69
38.00000	73
38.00833	76
38.01667	79
38.02500	80
38.03333	80
38.04167	78
38.05000	75
38.05833	72
38.06667	69
38.07500	68
38.08333	69
38.09167	71
38.10000	73
38.10833	75
38.11667	75
38.12500	75
38.13333	74
38.14167	73
38.15000	73
38.15833	73
38.16667	72
38.17500	72
38.18333	71
38.19167	72
38.20000	75
38.20833	78
38.21667	81
38.22500	83
38.23333	84
38.24167	86
38.25000	88
38.25833	91
38.26667	94
38.27500	96
38.28333	94
38.29167	90
38.30000	84
38.30833	79
38.31667	75
38.32500	75
38.33333	76
38.34167	76
38.35000	74
38.35833	71
38.36667	68
38.37500	65
38.38333	63
38.39167	63
38.40000	63
38.40833	63
38.41667	63
38.42500	63
38.43333	64
38.44167	66
38.45000	69
38.45833	73
38.46667	77
38.47500	81
38.48333	83
38.49167	83
38.50000	83
38.50833	85
38.51667	86
38.52500	88
38.53333	87
38.54167	85
38.55000	82
38.55833	79
38.56667	79
38.57500	80
38.58333	81
38.59167	82
38.60000	81
38.60833	78
38.61667	73
38.62500	67
38.63333	62
38.64167	60
38.65000	60
38.65833	61
38.66667	62
38.67500	64
38.68333	64
38.69167	63
38.70000	62
38.70833	61
38.71667	61
38.72500	61
38.73333	63
38.74167	66
38.75000	70
38.75833	72
38.76667	72
38.77500	71
38.78333	69
38.79167	68
38.80000	66
38.80833	66
38.81667	66
38.82500	65
38.83333	64
38.84167	63
38.85000	63
38.85833	64
38.86667	67
38.87500	70
38.88333	72
38.89167	73
38.90000	73
38.90833	71
38.91667	68
38.92500	65
38.93333	63
38.94167	61
38.95000	60
38.95833	60
38.96667	59
38.97500	59
38.98333	58
38.99167	57
39.00000	56
39.00833	54
39.01667	54
39.02500	54
39.03333	56
39.04167	59
39.05000	64
39.05833	67
39.06667	67
39.07500	64
39.08333	59
39.09167	54
39.10000	49
39.10833	46
39.11667	45
39.12500	47
39.13333	51
39.14167	56
39.15000	61
39.15833	64
39.16667	64
39.17500	63
39.18333	60
39.19167	58
39.20000	58
39.20833	60
39.21667	62
39.22500	64
39.23333	65
39.24167	64
39.25000	60
39.25833	56
39.26667	52
39.27500	51
39.28333	51
39.29167	54
39.30000	58
39.30833	62
39.31667	65
39.32500	66
39.33333	66
39.34167	65
39.35000	63
39.35833	60
39.36667	57
39.37500	54
39.38333	52
39.39167	51
39.40000	54
39.40833	59
39.41667	64
39.42500	67
39.43333	68
39.44167	67
39.45000	66
39.45833	65
39.46667	66
39.47500	68
39.48333	70
39.49167	72
39.50000	74
39.50833	77
39.51667	78
39.52500	78
39.53333	76
39.54167	74
39.55000	72
39.55833	70
39.56667	68
39.57500	66
39.58333	64
39.59167	61
39.60000	60
39.60833	60
39.61667	60
39.62500	60
39.63333	58
39.64167	55
39.65000	51
39.65833	48
39.66667	47
39.67500	48
39.68333	51
39.69167	54
39.70000	57
39.70833	58
39.71667	58
39.72500	56
39.73333	54
39.74167	52
39.75000	51
39.75833	50
39.76667	50
39.77500	51
39.78333	53
39.79167	55
39.80000	57
39.80833	59
39.81667	60
39.82500	59
39.83333	56
39.84167	53
39.85000	51
39.85833	51
39.86667	53
39.87500	57
39.88333	59
39.89167	61
39.90000	61
39.90833	59
39.91667	57
39.92500	56
39.93333	56
39.94167	56
39.95000	55
39.95833	55
39.96667	54
39.97500	52
39.98333	53
39.99167	55
40.00000	57
40.00833	58
40.01667	58
40.02500	59
40.03333	60
40.04167	62
40.05000	63
40.05833	65
40.06667	66
40.07500	68
40.08333	72
40.09167	76
40.10000	79
40.10833	80
40.11667	80
40.12500	80
40.13333	81
40.14167	83
40.15000	85
40.15833	89
40.16667	93
40.17500	97
40.18333	100
40.19167	102
40.20000	104
40.20833	105
40.21667	106
40.22500	108
40.23333	110
40.24167	114
40.25000	118
40.25833	124
40.26667	130
40.27500	136
40.28333	142
40.29167	149
40.30000	156
40.30833	163
40.31667	171
40.32500	178
40.33333	186
40.34167	195
40.35000	207
40.35833	218
40.36667	230
40.37500	242
40.38333	253
40.39167	264
40.40000	274
40.40833	284
40.41667	294
40.42500	303
40.43333	312
40.44167	321
40.45000	330
40.45833	339
40.46667	349
40.47500	360
40.48333	373
40.49167	388
40.50000	404
40.50833	421
40.51667	439
40.52500	456
40.53333	472
40.54167	489
40.55000	507
40.55833	525
40.56667	543
40.57500	560
40.58333	577
40.59167	592
40.60000	607
40.60833	621
40.61667	636
40.62500	652
40.63333	669
40.64167	687
40.65000	705
40.65833	722
40.66667	739
40.67500	757
40.68333	774
40.69167	791
40.70000	806
40.70833	820
40.71667	833
40.72500	847
40.73333	862
40.74167	876
40.75000	891
40.75833	905
40.76667	919
40.77500	931
40.78333	944
40.79167	956
40.80000	969
40.80833	981
40.81667	993
40.82500	1004
40.83333	1014
40.84167	1025
40.85000	1035
40.85833	1045
40.86667	1056
40.87500	1065
40.88333	1071
40.89167	1075
40.90000	1078
40.90833	1080
40.91667	1082
40.92500	1084
40.93333	1086
40.94167	1088
40.95000	1092
40.95833	1096
40.96667	1102
40.97500	1107
40.98333	1110
40.99167	1111
41.00000	1110
41.00833	1105
41.01667	1099
41.02500	1093
41.03333	1087
41.04167	1080
41.05000	1072
41.05833	1062
41.06667	1052
41.07500	1043
41.08333	1037
41.09167	1033
41.10000	1029
41.10833	1023
41.11667	1014
41.12500	1004
41.13333	994
41.14167	984
41.15000	974
41.15833	965
41.16667	956
41.17500	945
41.18333	935
41.19167	923
41.20000	909
41.20833	894
41.21667	879
41.22500	864
41.23333	849
41.24167	834
41.25000	821
41.25833	808
41.26667	794
41.27500	780
41.28333	766
41.29167	752
41.30000	739
41.30833	727
41.31667	715
41.32500	703
41.33333	690
41.34167	677
41.35000	664
41.35833	652
41.36667	638
41.37500	624
41.38333	609
41.39167	596
41.40000	585
41.40833	574
41.41667	564
41.42500	555
41.43333	545
41.44167	535
41.45000	524
41.45833	512
41.46667	498
41.47500	483
41.48333	468
41.49167	453
41.50000	441
41.50833	430
41.51667	420
41.52500	410
41.53333	399
41.54167	388
41.55000	379
41.55833	371
41.56667	364
41.57500	356
41.58333	345
41.59167	331
41.60000	318
41.60833	306
41.61667	298
41.62500	294
41.63333	291
41.64167	287
41.65000	281
41.65833	273
41.66667	263
41.67500	253
41.68333	244
41.69167	236
41.70000	228
41.70833	221
41.71667	214
41.72500	206
41.73333	197
41.74167	188
41.75000	180
41.75833	174
41.76667	169
41.77500	165
41.78333	161
41.79167	156
41.80000	150
41.80833	142
41.81667	133
41.82500	125
41.83333	119
41.84167	115
41.85000	113
41.85833	113
41.86667	114
41.87500	115
41.88333	116
41.89167	114
41.90000	112
41.90833	107
41.91667	102
41.92500	97
41.93333	93
41.94167	90
41.95000	89
41.95833	88
41.96667	87
41.97500	84
41.98333	82
41.99167	79
42.00000	77
42.00833	75
42.01667	72
42.02500	69
42.03333	65
42.04167	62
42.05000	59
42.05833	54
42.06667	49
42.07500	43
42.08333	39
42.09167	36
42.10000	35
42.10833	36
42.11667	38
42.12500	40
42.13333	43
42.14167	45
42.15000	46
42.15833	45
42.16667	45
42.17500	43
42.18333	40
42.19167	37
42.20000	35
42.20833	34
42.21667	36
42.22500	39
42.23333	41
42.24167	42
42.25000	40
42.25833	36
42.26667	32
42.27500	29
42.28333	26
42.29167	24
42.30000	22
42.30833	22
42.31667	23
42.32500	22
42.33333	21
42.34167	19
42.35000	17
42.35833	15
42.36667	13
42.37500	13
42.38333	12
42.39167	12
42.40000	12
42.40833	15
42.41667	17
42.42500	18
42.43333	18
42.44167	15
42.45000	11
42.45833	8
42.46667	6
42.47500	6
42.48333	7
42.49167	8
42.50000	10
42.50833	12
42.51667	14
42.52500	16
42.53333	18
42.54167	18
42.55000	17
42.55833	15
42.56667	15
42.57500	16
42.58333	17
42.59167	17
42.60000	17
42.60833	15
42.61667	13
42.62500	10
42.63333	9
42.64167	7
42.65000	6
42.65833	5
42.66667	5
42.67500	6
42.68333	7
42.69167	9
42.70000	10
42.70833	11
42.71667	11
42.72500	10
42.73333	9
42.74167	7
42.75000	7
42.75833	7
42.76667	8
42.77500	9
42.78333	10
42.79167	10
42.80000	10
42.80833	12
42.81667	14
42.82500	15
42.83333	16
42.84167	16
42.85000	14
42.85833	11
42.86667	9
42.87500	7
42.88333	8
42.89167	10
42.90000	12
42.90833	13
42.91667	12
42.92500	9
42.93333	4
42.94167	-0
42.95000	-2
42.95833	-1
42.96667	1
42.97500	4
42.98333	4
42.99167	4
43.00000	3
43.00833	2
43.01667	3
43.02500	2
43.03333	1
43.04167	-1
43.05000	-4
43.05833	-7
43.06667	-10
43.07500	-12
43.08333	-12
43.09167	-11
43.10000	-7
43.10833	-3
43.11667	0
43.12500	3
43.13333	6
43.14167	9
43.15000	12
43.15833	15
43.16667	17
43.17500	18
43.18333	18
43.19167	17
43.20000	16
43.20833	16
43.21667	18
43.22500	20
43.23333	22
43.24167	23
43.25000	22
43.25833	20
43.26667	17
43.27500	13
43.28333	8
43.29167	3
43.30000	-2
43.30833	-7
43.31667	-9
43.32500	-8
43.33333	-4
43.34167	1
43.35000	6
43.35833	8
43.36667	7
43.37500	4
43.38333	2
43.39167	2
43.40000	2
43.40833	2
43.41667	1
43.42500	-0
43.43333	-3
43.44167	-5
43.45000	-7
43.45833	-10
43.46667	-14
43.47500	-16
43.48333	-13
43.49167	-8
43.50000	-5
43.50833	-4
43.51667	-5
43.52500	-7
43.53333	-8
43.54167	-7
43.55000	-4
43.55833	-0
43.56667	2
43.57500	3
43.58333	3
43.59167	3
43.60000	3
43.60833	3
43.61667	2
43.62500	-1
43.63333	-6
43.64167	-12
43.65000	-18
43.65833	-22
43.66667	-21
43.67500	-18
43.68333	-13
43.69167	-8
43.70000	-5
43.70833	-6
43.71667	-8
43.72500	-12
43.73333	-15
43.74167	-16
43.75000	-17
43.75833	-17
43.76667	-17
43.77500	-17
43.78333	-16
43.79167	-14
43.80000	-12
43.80833	-11
43.81667	-10
43.82500	-8
43.83333	-5
43.84167	-4
43.85000	-5
43.85833	-9
43.86667	-13
43.87500	-18
43.88333	-22
43.89167	-24
43.90000	-26
43.90833	-25
43.91667	-23
43.92500	-19
43.93333	-14
43.94167	-10
43.95000	-7
43.95833	-4
43.96667	-2
43.97500	-1
43.98333	-0
43.99167	-1
44.00000	-4
44.00833	-7
44.01667	-12
44.02500	-17
44.03333	-22
44.04167	-25
44.05000	-25
44.05833	-24
44.06667	-21
44.07500	-17
44.08333	-15
44.09167	-15
44.10000	-17
44.10833	-20
44.11667	-24
44.12500	-26
44.13333	-27
44.14167	-26
44.15000	-23
44.15833	-20
44.16667	-18
44.17500	-16
44.18333	-16
44.19167	-17
44.20000	-17
44.20833	-17
44.21667	-16
44.22500	-14
44.23333	-10
44.24167	-5
44.25000	-1
44.25833	2
44.26667	2
44.27500	1
44.28333	-1
44.29167	-3
44.30000	-7
44.30833	-13
44.31667	-18
44.32500	-23
44.33333	-26
44.34167	-25
44.35000	-21
44.35833	-18
44.36667	-16
44.37500	-16
44.38333	-17
44.39167	-18
44.40000	-18
44.40833	-18
44.41667	-17
44.42500	-15
44.43333	-13
44.44167	-12
44.45000	-14
44.45833	-17
44.46667	-20
44.47500	-22
44.48333	-23
44.49167	-23
44.50000	-22
44.50833	-24
44.51667	-26
44.52500	-27
44.53333	-27
44.54167	-26
44.55000	-25
44.55833	-23
44.56667	-20
44.57500	-17
44.58333	-15
44.59167	-13
44.60000	-13
44.60833	-15
44.61667	-17
44.62500	-21
44.63333	-25
44.64167	-29
44.65000	-32
44.65833	-32
44.66667	-30
44.67500	-27
44.68333	-24
44.69167	-22
44.70000	-20
44.70833	-17
44.71667	-14
44.72500	-11
44.73333	-8
44.74167	-8
44.75000	-10
44.75833	-13
44.76667	-16
44.77500	-19
44.78333	-20
44.79167	-20
44.80000	-20
44.80833	-20
44.81667	-19
44.82500	-18
44.83333	-16
44.84167	-14
44.85000	-12
44.85833	-12
44.86667	-14
44.87500	-18
44.88333	-21
44.89167	-24
44.90000	-25
44.90833	-26
44.91667	-25
44.92500	-24
44.93333	-23
44.94167	-21
44.95000	-18
44.95833	-14
44.96667	-10
44.97500	-8
44.98333	-7
44.99167	-9
45.00000	-12
45.00833	-17
45.01667	-20
45.02500	-22
45.03333	-22
45.04167	-22
45.05000	-21
45.05833	-22
45.06667	-25
45.07500	-28
45.08333	-31
45.09167	-33
45.10000	-35
45.10833	-35
45.11667	-35
45.12500	-36
45.13333	-36
45.14167	-36
45.15000	-34
45.15833	-31
45.16667	-29
45.17500	-27
45.18333	-27
45.19167	-27
45.20000	-27
45.20833	-26
45.21667	-23
45.22500	-22
45.23333	-20
45.24167	-19
45.25000	-17
45.25833	-17
45.26667	-17
45.27500	-19
45.28333	-21
45.29167	-23
45.30000	-24
45.30833	-23
45.31667	-22
45.32500	-21
45.33333	-21
45.34167	-21
45.35000	-20
45.35833	-20
45.36667	-18
45.37500	-17
45.38333	-14
45.39167	-12
45.40000	-9
45.40833	-7
45.41667	-6
45.42500	-6
45.43333	-9
45.44167	-11
45.45000	-13
45.45833	-13
45.46667	-13
45.47500	-11
45.48333	-11
45.49167	-13
45.50000	-15
45.50833	-18
45.51667	-19
45.52500	-19
45.53333	-16
45.54167	-13
45.55000	-10
45.55833	-10
45.56667	-12
45.57500	-17
45.58333	-21
45.59167	-25
45.60000	-26
45.60833	-24
45.61667	-22
45.62500	-21
45.63333	-21
45.64167	-21
45.65000	-19
45.65833	-17
45.66667	-16
45.67500	-14
45.68333	-13
45.69167	-13
45.70000	-12
45.70833	-13
45.71667	-14
45.72500	-16
45.73333	-19
45.74167	-22
45.75000	-25
45.75833	-26
45.76667	-26
45.77500	-24
45.78333	-21
45.79167	-19
45.80000	-17
45.80833	-17
45.81667	-18
45.82500	-20
45.83333	-21
45.84167	-23
45.85000	-24
45.85833	-24
45.86667	-23
45.87500	-22
45.88333	-23
45.89167	-25
45.90000	-28
45.90833	-31
45.91667	-33
45.92500	-33
45.93333	-32
45.94167	-32
45.95000	-31
45.95833	-29
45.96667	-24
45.97500	-18
45.98333	-13
45.99167	-10
46.00000	-10
46.00833	-11
46.01667	-14
46.02500	-15
46.03333	-16
46.04167	-19
46.05000	-24
46.05833	-29
46.06667	-32
46.07500	-32
46.08333	-29
46.09167	-24
46.10000	-20
46.10833	-16
46.11667	-14
46.12500	-15
46.13333	-18
46.14167	-21
46.15000	-25
46.15833	-28
46.16667	-30
46.17500	-31
46.18333	-33
46.19167	-35
46.20000	-37
46.20833	-38
46.21667	-39
46.22500	-39
46.23333	-40
46.24167	-41
46.25000	-41
46.25833	-40
46.26667	-39
46.27500	-38
46.28333	-38
46.29167	-38
46.30000	-36
46.30833	-33
46.31667	-28
46.32500	-24
46.33333	-21
46.34167	-20
46.35000	-21
46.35833	-23
46.36667	-26
46.37500	-29
46.38333	-31
46.39167	-32
46.40000	-33
46.40833	-34
46.41667	-33
46.42500	-31
46.43333	-29
46.44167	-27
46.45000	-26
46.45833	-27
46.46667	-26
46.47500	-25
46.48333	-22
46.49167	-19
46.50000	-18
46.50833	-18
46.51667	-19
46.52500	-17
46.53333	-16
46.54167	-17
46.55000	-21
46.55833	-27
46.56667	-34
46.57500	-41
46.58333	-43
46.59167	-42
46.60000	-39
46.60833	-35
46.61667	-31
46.62500	-28
46.63333	-27
46.64167	-27
46.65000	-28
46.65833	-29
46.66667	-29
46.67500	-27
46.68333	-26
46.69167	-26
46.70000	-26
46.70833	-27
46.71667	-27
46.72500	-26
46.73333	-25
46.74167	-25
46.75000	-26
46.75833	-27
46.76667	-27
46.77500	-26
46.78333	-24
46.79167	-22
46.80000	-20
46.80833	-20
46.81667	-21
46.82500	-21
46.83333	-21
46.84167	-21
46.85000	-22
46.85833	-23
46.86667	-24
46.87500	-25
46.88333	-26
46.89167	-28
46.90000	-30
46.90833	-32
46.91667	-33
46.92500	-31
46.93333	-27
46.94167	-23
46.95000	-20
46.95833	-19
46.96667	-22
46.97500	-27
46.98333	-30
46.99167	-31
47.00000	-32
47.00833	-32
47.01667	-33
47.02500	-35
47.03333	-37
47.04167	-38
47.05000	-39
47.05833	-38
47.06667	-38
47.07500	-37
47.08333	-38
47.09167	-38
47.10000	-39
47.10833	-40
47.11667	-40
47.12500	-39
47.13333	-38
47.14167	-38
47.15000	-40
47.15833	-41
47.16667	-42
47.17500	-41
47.18333	-39
47.19167	-36
47.20000	-35
47.20833	-34
47.21667	-35
47.22500	-35
47.23333	-37
47.24167	-38
47.25000	-39
47.25833	-40
47.26667	-41
47.27500	-41
47.28333	-40
47.29167	-39
47.30000	-37
47.30833	-35
47.31667	-33
47.32500	-31
47.33333	-30
47.34167	-29
47.35000	-28
47.35833	-29
47.36667	-31
47.37500	-34
47.38333	-36
47.39167	-37
47.40000	-36
47.40833	-34
47.41667	-31
47.42500	-28
47.43333	-27
47.44167	-26
47.45000	-28
47.45833	-30
47.46667	-32
47.47500	-32
47.48333	-32
47.49167	-30
47.50000	-28
47.50833	-25
47.51667	-23
47.52500	-22
47.53333	-23
47.54167	-25
47.55000	-29
47.55833	-31
47.56667	-32
47.57500	-32
47.58333	-31
47.59167	-32
47.60000	-34
47.60833	-36
47.61667	-39
47.62500	-42
47.63333	-43
47.64167	-41
47.65000	-36
47.65833	-30
47.66667	-25
47.67500	-23
47.68333	-24
47.69167	-29
47.70000	-33
47.70833	-36
47.71667	-38
47.72500	-39
47.73333	-41
47.74167	-44
47.75000	-48
47.75833	-50
47.76667	-49
47.77500	-46
47.78333	-41
47.79167	-37
47.80000	-33
47.80833	-32
47.81667	-31
47.82500	-30
47.83333	-29
47.84167	-29
47.85000	-30
47.85833	-32
47.86667	-33
47.87500	-32
47.88333	-30
47.89167	-27
47.90000	-26
47.90833	-27
47.91667	-29
47.92500	-33
47.93333	-36
47.94167	-38
47.95000	-41
47.95833	-42
47.96667	-42
47.97500	-40
47.98333	-38
47.99167	-36
48.00000	-37
48.00833	-40
48.01667	-43
48.02500	-47
48.03333	-49
48.04167	-50
48.05000	-48
48.05833	-45
48.06667	-42
48.07500	-39
48.08333	-37
48.09167	-35
48.10000	-33
48.10833	-29
48.11667	-26
48.12500	-25
48.13333	-26
48.14167	-29
48.15000	-33
48.15833	-35
48.16667	-34
48.17500	-31
48.18333	-28
48.19167	-26
48.20000	-26
48.20833	-27
48.21667	-29
48.22500	-29
48.23333	-29
48.24167	-29
48.25000	-31
48.25833	-35
48.26667	-40
48.27500	-43
48.28333	-43
48.29167	-40
48.30000	-36
48.30833	-32
48.31667	-28
48.32500	-27
48.33333	-27
48.34167	-27
48.35000	-27
48.35833	-28
48.36667	-28
48.37500	-29
48.38333	-34
48.39167	-40
48.40000	-47
48.40833	-52
48.41667	-54
48.42500	-52
48.43333	-47
48.44167	-43
48.45000	-40
48.45833	-38
48.46667	-37
48.47500	-38
48.48333	-40
48.49167	-43
48.50000	-47
48.50833	-51
48.51667	-53
48.52500	-52
48.53333	-50
48.54167	-49
48.55000	-49
48.55833	-49
48.56667	-49
48.57500	-49
48.58333	-47
48.59167	-46
48.60000	-46
48.60833	-47
48.61667	-48
48.62500	-49
48.63333	-49
48.64167	-49
48.65000	-48
48.65833	-46
48.66667	-43
48.67500	-40
48.68333	-36
48.69167	-32
48.70000	-30
48.70833	-30
48.71667	-33
48.72500	-38
48.73333	-42
48.74167	-43
48.75000	-42
48.75833	-41
48.76667	-40
48.77500	-42
48.78333	-46
48.79167	-52
48.80000	-56
48.80833	-56
48.81667	-55
48.82500	-52
48.83333	-48
48.84167	-46
48.85000	-45
48.85833	-45
48.86667	-43
48.87500	-39
48.88333	-35
48.89167	-31
48.90000	-28
48.90833	-27
48.91667	-28
48.92500	-30
48.93333	-34
48.94167	-37
48.95000	-39
48.95833	-41
48.96667	-42
48.97500	-42
48.98333	-44
48.99167	-46
49.00000	-49
49.00833	-50
49.01667	-51
49.02500	-51
49.03333	-50
49.04167	-48
49.05000	-46
49.05833	-44
49.06667	-42
49.07500	-40
49.08333	-39
49.09167	-39
49.10000	-39
49.10833	-40
49.11667	-42
49.12500	-43
49.13333	-42
49.14167	-41
49.15000	-39
49.15833	-37
49.16667	-37
49.17500	-39
49.18333	-41
49.19167	-42
49.20000	-44
49.20833	-45
49.21667	-46
49.22500	-48
49.23333	-48
49.24167	-46
49.25000	-42
49.25833	-37
49.26667	-34
49.27500	-33
49.28333	-35
49.29167	-37
49.30000	-38
49.30833	-37
49.31667	-36
49.32500	-34
49.33333	-34
49.34167	-33
49.35000	-31
49.35833	-30
49.36667	-30
49.37500	-33
49.38333	-37
49.39167	-41
49.40000	-45
49.40833	-47
49.41667	-45
49.42500	-42
49.43333	-37
49.44167	-33
49.45000	-31
49.45833	-30
49.46667	-32
49.47500	-34
49.48333	-36
49.49167	-37
49.50000	-37
49.50833	-37
49.51667	-36
49.52500	-35
49.53333	-33
49.54167	-32
49.55000	-32
49.55833	-34
49.56667	-38
49.57500	-41
49.58333	-45
49.59167	-48
49.60000	-49
49.60833	-49
49.61667	-46
49.62500	-42
49.63333	-37
49.64167	-35
49.65000	-36
49.65833	-38
49.66667	-42
49.67500	-45
49.68333	-47
49.69167	-46
49.70000	-43
49.70833	-39
49.71667	-36
49.72500	-34
49.73333	-33
49.74167	-35
49.75000	-38
49.75833	-39
49.76667	-39
49.77500	-37
49.78333	-35
49.79167	-34
49.80000	-35
49.80833	-38
49.81667	-42
49.82500	-46
49.83333	-49
49.84167	-49
49.85000	-47
49.85833	-45
49.86667	-44
49.87500	-45
49.88333	-46
49.89167	-47
49.90000	-48
49.90833	-46
49.91667	-45
49.92500	-44
49.93333	-44
49.94167	-45
49.95000	-47
49.95833	-49
49.96667	-49
49.97500	-49
49.98333	-48
49.99167	-48
50.00000	-47
50.00833	-45
50.01667	-43
50.02500	-39
50.03333	-36
50.04167	-32
50.05000	-29
50.05833	-28
50.06667	-28
50.07500	-29
50.08333	-31
50.09167	-32
50.10000	-33
50.10833	-33
50.11667	-32
50.12500	-32
50.13333	-32
50.14167	-34
50.15000	-38
50.15833	-42
50.16667	-45
50.17500	-46
50.18333	-45
50.19167	-42
50.20000	-39
50.20833	-37
50.21667	-36
50.22500	-36
50.23333	-38
50.24167	-40
50.25000	-42
50.25833	-43
50.26667	-42
50.27500	-40
50.28333	-38
50.29167	-37
50.30000	-37
50.30833	-38
50.31667	-39
50.32500	-39
50.33333	-38
50.34167	-37
50.35000	-35
50.35833	-33
50.36667	-31
50.37500	-30
50.38333	-29
50.39167	-26
50.40000	-23
50.40833	-18
50.41667	-13
50.42500	-10
50.43333	-7
50.44167	-5
50.45000	-3
50.45833	-3
50.46667	-3
50.47500	-4
50.48333	-5
50.49167	-4
50.50000	-2
50.50833	1
50.51667	4
50.52500	7
50.53333	8
50.54167	8
50.55000	6
50.55833	4
50.56667	2
50.57500	1
50.58333	1
50.59167	3
50.60000	4
50.60833	4
50.61667	3
50.62500	1
50.63333	-1
50.64167	0
50.65000	4
50.65833	10
50.66667	15
50.67500	20
50.68333	23
50.69167	24
50.70000	23
50.70833	23
50.71667	22
50.72500	22
50.73333	22
50.74167	23
50.75000	23
50.75833	23
50.76667	23
50.77500	21
50.78333	20
50.79167	19
50.80000	19
50.80833	21
50.81667	24
50.82500	26
50.83333	29
50.84167	31
50.85000	33
50.85833	36
50.86667	40
50.87500	44
50.88333	46
50.89167	47
50.90000	47
50.90833	48
50.91667	47
50.92500	46
50.93333	45
50.94167	43
50.95000	43
50.95833	45
50.96667	48
50.97500	51
50.98333	54
50.99167	56
51.00000	57
51.00833	57
51.01667	56
51.02500	54
51.03333	52
51.04167	51
51.05000	50
51.05833	50
51.06667	49
51.07500	48
51.08333	47
51.09167	46
51.10000	45
51.10833	45
51.11667	45
51.12500	47
51.13333	48
51.14167	48
51.15000	46
51.15833	44
51.16667	40
51.17500	37
51.18333	36
51.19167	37
51.20000	37
51.20833	36
51.21667	35
51.22500	32
51.23333	30
51.24167	31
51.25000	34
51.25833	37
51.26667	39
51.27500	40
51.28333	39
51.29167	36
51.30000	31
51.30833	26
51.31667	22
51.32500	19
51.33333	18
51.34167	19
51.35000	22
51.35833	26
51.36667	30
51.37500	32
51.38333	34
51.39167	35
51.40000	36
51.40833	37
51.41667	37
51.42500	37
51.43333	35
51.44167	33
51.45000	30
51.45833	26
51.46667	23
51.47500	21
51.48333	20
51.49167	21
51.50000	22
51.50833	22
51.51667	19
51.52500	14
51.53333	8
51.54167	4
51.55000	2
51.55833	4
51.56667	8
51.57500	12
51.58333	12
51.59167	8
51.60000	3
51.60833	-1
51.61667	-3
51.62500	-1
51.63333	1
51.64167	3
51.65000	2
51.65833	1
51.66667	-0
51.67500	0
51.68333	1
51.69167	0
51.70000	-1
51.70833	-4
51.71667	-7
51.72500	-9
51.73333	-9
51.74167	-9
51.75000	-10
51.75833	-10
51.76667	-11
51.77500	-12
51.78333	-15
51.79167	-19
51.80000	-23
51.80833	-27
51.81667	-29
51.82500	-30
51.83333	-30
51.84167	-29
51.85000	-29
51.85833	-29
51.86667	-30
51.87500	-33
51.88333	-36
51.89167	-38
51.90000	-40
51.90833	-42
51.91667	-43
51.92500	-42
51.93333	-40
51.94167	-38
51.95000	-35
51.95833	-33
51.96667	-32
51.97500	-32
51.98333	-33
51.99167	-34
52.00000	-33
52.00833	-30
52.01667	-27
52.02500	-25
52.03333	-24
52.04167	-24
52.05000	-24
52.05833	-25
52.06667	-27
52.07500	-30
52.08333	-35
52.09167	-41
52.10000	-45
52.10833	-45
52.11667	-43
52.12500	-38
52.13333	-34
52.14167	-30
52.15000	-29
52.15833	-29
52.16667	-33
52.17500	-36
52.18333	-40
52.19167	-41
52.20000	-40
52.20833	-37
52.21667	-34
52.22500	-32
52.23333	-30
52.24167	-30
52.25000	-31
52.25833	-35
52.26667	-40
52.27500	-45
52.28333	-48
52.29167	-50
52.30000	-50
52.30833	-50
52.31667	-50
52.32500	-51
52.33333	-55
52.34167	-57
52.35000	-60
52.35833	-61
52.36667	-61
52.37500	-60
52.38333	-58
52.39167	-56
52.40000	-53
52.40833	-51
52.41667	-48
52.42500	-45
52.43333	-42
52.44167	-40
52.45000	-39
52.45833	-40
52.46667	-41
52.47500	-43
52.48333	-46
52.49167	-49
52.50000	-53
52.50833	-55
52.51667	-56
52.52500	-55
52.53333	-53
52.54167	-50
52.55000	-50
52.55833	-51
52.56667	-55
52.57500	-59
52.58333	-62
52.59167	-63
52.60000	-61
52.60833	-58
52.61667	-55
52.62500	-51
52.63333	-47
52.64167	-45
52.65000	-43
52.65833	-43
52.66667	-45
52.67500	-47
52.68333	-49
52.69167	-51
52.70000	-54
52.70833	-57
52.71667	-58
52.72500	-55
52.73333	-49
52.74167	-42
52.75000	-36
52.75833	-34
52.76667	-36
52.77500	-40
52.78333	-45
52.79167	-49
52.80000	-49
52.80833	-47
52.81667	-43
52.82500	-40
52.83333	-38
52.84167	-37
52.85000	-37
52.85833	-39
52.86667	-39
52.87500	-40
52.88333	-40
52.89167	-42
52.90000	-43
52.90833	-43
52.91667	-43
52.92500	-45
52.93333	-48
52.94167	-53
52.95000	-56
52.95833	-57
52.96667	-54
52.97500	-50
52.98333	-48
52.99167	-49
53.00000	-51
53.00833	-55
53.01667	-58
53.02500	-59
53.03333	-58
53.04167	-56
53.05000	-53
53.05833	-50
53.06667	-49
53.07500	-50
53.08333	-50
53.09167	-51
53.10000	-51
53.10833	-49
53.11667	-48
53.12500	-48
53.13333	-50
53.14167	-52
53.15000	-54
53.15833	-54
53.16667	-53
53.17500	-51
53.18333	-50
53.19167	-48
53.20000	-49
53.20833	-49
53.21667	-49
53.22500	-48
53.23333	-44
53.24167	-40
53.25000	-36
53.25833	-35
53.26667	-37
53.27500	-40
53.28333	-44
53.29167	-47
53.30000	-49
53.30833	-51
53.31667	-51
53.32500	-48
53.33333	-44
53.34167	-40
53.35000	-39
53.35833	-40
53.36667	-45
53.37500	-51
53.38333	-55
53.39167	-56
53.40000	-56
53.40833	-56
53.41667	-55
53.42500	-54
53.43333	-54
53.44167	-52
53.45000	-49
53.45833	-45
53.46667	-41
53.47500	-38
53.48333	-37
53.49167	-37
53.50000	-38
53.50833	-41
53.51667	-45
53.52500	-50
53.53333	-55
53.54167	-58
53.55000	-59
53.55833	-59
53.56667	-59
53.57500	-58
53.58333	-54
53.59167	-48
53.60000	-42
53.60833	-38
53.61667	-36
53.62500	-40
53.63333	-45
53.64167	-48
53.65000	-47
53.65833	-43
53.66667	-37
53.67500	-31
53.68333	-25
53.69167	-20
53.70000	-16
53.70833	-15
53.71667	-17
53.72500	-22
53.73333	-27
53.74167	-30
53.75000	-31
53.75833	-31
53.76667	-31
53.77500	-32
53.78333	-32
53.79167	-31
53.80000	-28
53.80833	-24
53.81667	-20
53.82500	-17
53.83333	-15
53.84167	-14
53.85000	-16
53.85833	-17
53.86667	-16
53.87500	-15
53.88333	-13
53.89167	-13
53.90000	-13
53.90833	-13
53.91667	-13
53.92500	-11
53.93333	-8
53.94167	-5
53.95000	-1
53.95833	3
53.96667	8
53.97500	13
53.98333	17
53.99167	20
54.00000	22
54.00833	23
54.01667	22
54.02500	22
54.03333	23
54.04167	24
54.05000	26
54.05833	26
54.06667	25
54.07500	25
54.08333	26
54.09167	30
54.10000	35
54.10833	40
54.11667	45
54.12500	47
54.13333	48
54.14167	49
54.15000	51
54.15833	56
54.16667	64
54.17500	73
54.18333	81
54.19167	89
54.20000	95
54.20833	100
54.21667	104
54.22500	108
54.23333	111
54.24167	114
54.25000	117
54.25833	121
54.26667	127
54.27500	133
54.28333	139
54.29167	144
54.30000	147
54.30833	151
54.31667	154
54.32500	159
54.33333	164
54.34167	169
54.35000	175
54.35833	180
54.36667	185
54.37500	191
54.38333	197
54.39167	203
54.40000	211
54.40833	219
54.41667	226
54.42500	231
54.43333	235
54.44167	237
54.45000	241
54.45833	247
54.46667	255
54.47500	263
54.48333	272
54.49167	279
54.50000	284
54.50833	288
54.51667	294
54.52500	301
54.53333	311
54.54167	321
54.55000	332
54.55833	340
54.56667	347
54.57500	353
54.58333	358
54.59167	364
54.60000	371
54.60833	379
54.61667	389
54.62500	401
54.63333	414
54.64167	425
54.65000	434
54.65833	441
54.66667	447
54.67500	452
54.68333	459
54.69167	468
54.70000	476
54.70833	485
54.71667	493
54.72500	503
54.73333	514
54.74167	526
54.75000	538
54.75833	547
54.76667	553
54.77500	558
54.78333	563
54.79167	570
54.80000	578
54.80833	588
54.81667	597
54.82500	605
54.83333	612
54.84167	619
54.85000	628
54.85833	636
54.86667	645
54.87500	654
54.88333	664
54.89167	675
54.90000	685
54.90833	694
54.91667	701
54.92500	706
54.93333	708
54.94167	709
54.95000	711
54.95833	714
54.96667	719
54.97500	725
54.98333	731
54.99167	737
55.00000	743
55.00833	751
55.01667	760
55.02500	771
55.03333	783
55.04167	794
55.05000	803
55.05833	811
55.06667	818
55.07500	824
55.08333	831
55.09167	837
55.10000	842
55.10833	847
55.11667	849
55.12500	851
55.13333	850
55.14167	851
55.15000	852
55.15833	855
55.16667	859
55.17500	864
55.18333	868
55.19167	873
55.20000	876
55.20833	879
55.21667	882
55.22500	887
55.23333	894
55.24167	901
55.25000	907
55.25833	914
55.26667	919
55.27500	925
55.28333	931
55.29167	936
55.30000	941
55.30833	943
55.31667	945
55.32500	948
55.33333	952
55.34167	956
55.35000	959
55.35833	960
55.36667	959
55.37500	956
55.38333	955
55.39167	956
55.40000	956
55.40833	955
55.41667	953
55.42500	950
55.43333	947
55.44167	945
55.45000	945
55.45833	946
55.46667	948
55.47500	951
55.48333	955
55.49167	960
55.50000	963
55.50833	965
55.51667	965
55.52500	963
55.53333	959
55.54167	955
55.55000	951
55.55833	948
55.56667	945
55.57500	942
55.58333	940
55.59167	938
55.60000	936
55.60833	934
55.61667	933
55.62500	934
55.63333	936
55.64167	937
55.65000	937
55.65833	935
55.66667	931
55.67500	927
55.68333	925
55.69167	924
55.70000	923
55.70833	921
55.71667	917
55.72500	912
55.73333	908
55.74167	905
55.75000	904
55.75833	903
55.76667	901
55.77500	897
55.78333	892
55.79167	885
55.80000	878
55.80833	870
55.81667	865
55.82500	861
55.83333	860
55.84167	860
55.85000	861
55.85833	859
55.86667	854
55.87500	847
55.88333	837
55.89167	828
55.90000	821
55.90833	817
55.91667	815
55.92500	813
55.93333	810
55.94167	806
55.95000	802
55.95833	798
55.96667	795
55.97500	793
55.98333	790
55.99167	786
56.00000	781
56.00833	776
56.01667	770
56.02500	767
56.03333	765
56.04167	761
56.05000	757
56.05833	750
56.06667	741
56.07500	733
56.08333	726
56.09167	720
56.10000	716
56.10833	711
56.11667	707
56.12500	704
56.13333	701
56.14167	699
56.15000	697
56.15833	694
56.16667	689
56.17500	684
56.18333	679
56.19167	673
56.20000	669
56.20833	665
56.21667	661
56.22500	657
56.23333	652
56.24167	647
56.25000	642
56.25833	638
56.26667	635
56.27500	632
56.28333	627
56.29167	620
56.30000	612
56.30833	604
56.31667	597
56.32500	592
56.33333	588
56.34167	585
56.35000	583
56.35833	580
56.36667	576
56.37500	571
56.38333	566
56.39167	560
56.40000	555
56.40833	550
56.41667	547
56.42500	544
56.43333	542
56.44167	539
56.45000	535
56.45833	530
56.46667	524
56.47500	518
56.48333	512
56.49167	506
56.50000	500
56.50833	495
56.51667	491
56.52500	487
56.53333	483
56.54167	479
56.55000	476
56.55833	474
56.56667	472
56.57500	469
56.58333	466
56.59167	462
56.60000	458
56.60833	454
56.61667	449
56.62500	444
56.63333	439
56.64167	436
56.65000	433
56.65833	431
56.66667	428
56.67500	425
56.68333	420
56.69167	414
56.70000	409
56.70833	406
56.71667	405
56.72500	407
56.73333	408
56.74167	407
56.75000	402
56.75833	394
56.76667	384
56.77500	374
56.78333	365
56.79167	359
56.80000	355
56.80833	353
56.81667	354
56.82500	356
56.83333	358
56.84167	360
56.85000	360
56.85833	357
56.86667	351
56.87500	342
56.88333	331
56.89167	320
56.90000	310
56.90833	303
56.91667	299
56.92500	296
56.93333	296
56.94167	296
56.95000	298
56.95833	299
56.96667	299
56.97500	298
56.98333	295
56.99167	290
57.00000	286
57.00833	282
57.01667	278
57.02500	275
57.03333	272
57.04167	270
57.05000	266
57.05833	263
57.06667	260
57.07500	259
57.08333	259
57.09167	259
57.10000	260
57.10833	261
57.11667	261
57.12500	260
57.13333	256
57.14167	251
57.15000	245
57.15833	239
57.16667	235
57.17500	231
57.18333	228
57.19167	226
57.20000	224
57.20833	224
57.21667	225
57.22500	226
57.23333	228
57.24167	229
57.25000	227
57.25833	224
57.26667	221
57.27500	218
57.28333	214
57.29167	208
57.30000	203
57.30833	199
57.31667	194
57.32500	190
57.33333	186
57.34167	182
57.35000	177
57.35833	173
57.36667	173
57.37500	175
57.38333	179
57.39167	183
57.40000	184
57.40833	183
57.41667	179
57.42500	174
57.43333	170
57.44167	168
57.45000	168
57.45833	169
57.46667	168
57.47500	166
57.48333	163
57.49167	160
57.50000	158
57.50833	155
57.51667	152
57.52500	149
57.53333	146
57.54167	143
57.55000	141
57.55833	140
57.56667	141
57.57500	143
57.58333	146
57.59167	147
57.60000	148
57.60833	148
57.61667	146
57.62500	144
57.63333	142
57.64167	140
57.65000	138
57.65833	135
57.66667	133
57.67500	129
57.68333	125
57.69167	121
57.70000	119
57.70833	119
57.71667	119
57.72500	117
57.73333	114
57.74167	110
57.75000	106
57.75833	105
57.76667	108
57.77500	110
57.78333	112
57.79167	112
57.80000	109
57.80833	106
57.81667	102
57.82500	99
57.83333	98
57.84167	97
57.85000	96
57.85833	95
57.86667	94
57.87500	94
57.88333	93
57.89167	90
57.90000	85
57.90833	79
57.91667	74
57.92500	72
57.93333	73
57.94167	76
57.95000	80
57.95833	83
57.96667	85
57.97500	86
57.98333	86
57.99167	86
58.00000	85
58.00833	82
58.01667	78
58.02500	74
58.03333	71
58.04167	69
58.05000	69
58.05833	70
58.06667	69
58.07500	67
58.08333	63
58.09167	60
58.10000	59
58.10833	61
58.11667	63
58.12500	66
58.13333	67
58.14167	65
58.15000	62
58.15833	59
58.16667	57
58.17500	57
58.18333	60
58.19167	63
58.20000	66
58.20833	69
58.21667	71
58.22500	72
58.23333	70
58.24167	67
58.25000	63
58.25833	59
58.26667	54
58.27500	50
58.28333	47
58.29167	46
58.30000	45
58.30833	43
58.31667	41
58.32500	39
58.33333	37
58.34167	37
58.35000	37
58.35833	38
58.36667	39
58.37500	41
58.38333	43
58.39167	45
58.40000	47
58.40833	48
58.41667	47
58.42500	44
58.43333	41
58.44167	38
58.45000	38
58.45833	39
58.46667	42
58.47500	43
58.48333	41
58.49167	36
58.50000	31
58.50833	28
58.51667	26
58.52500	27
58.53333	30
58.54167	32
58.55000	34
58.55833	34
58.56667	34
58.57500	32
58.58333	30
58.59167	28
58.60000	27
58.60833	26
58.61667	26
58.62500	27
58.63333	29
58.64167	29
58.65000	27
58.65833	24
58.66667	20
58.67500	16
58.68333	14
58.69167	14
58.70000	13
58.70833	14
58.71667	14
58.72500	15
58.73333	15
58.74167	16
58.75000	16
58.75833	14
58.76667	11
58.77500	9
58.78333	7
58.79167	7
58.80000	7
58.80833	9
58.81667	10
58.82500	11
58.83333	11
58.84167	10
58.85000	9
58.85833	7
58.86667	6
58.87500	4
58.88333	2
58.89167	1
58.90000	1
58.90833	1
58.91667	1
58.92500	2
58.93333	3
58.94167	4
58.95000	5
58.95833	7
58.96667	10
58.97500	12
58.98333	12
58.99167	12
59.00000	11
59.00833	10
59.01667	9
59.02500	11
59.03333	12
59.04167	11
59.05000	7
59.05833	3
59.06667	-0
59.07500	-1
59.08333	1
59.09167	3
59.10000	4
59.10833	3
59.11667	0
59.12500	-3
59.13333	-5
59.14167	-6
59.15000	-6
59.15833	-5
59.16667	-3
59.17500	-2
59.18333	-1
59.19167	-1
59.20000	-2
59.20833	-4
59.21667	-6
59.22500	-9
59.23333	-12
59.24167	-14
59.25000	-15
59.25833	-14
59.26667	-13
59.27500	-11
59.28333	-9
59.29167	-7
59.30000	-6
59.30833	-8
59.31667	-10
59.32500	-12
59.33333	-13
59.34167	-14
59.35000	-15
59.35833	-16
59.36667	-16
59.37500	-16
59.38333	-16
59.39167	-16
59.40000	-17
59.40833	-19
59.41667	-20
59.42500	-20
59.43333	-19
59.44167	-17
59.45000	-15
59.45833	-14
59.46667	-14
59.47500	-15
59.48333	-16
59.49167	-17
59.50000	-17
59.50833	-17
59.51667	-17
59.52500	-17
59.53333	-16
59.54167	-14
59.55000	-13
59.55833	-13
59.56667	-15
59.57500	-17
59.58333	-18
59.59167	-17
59.60000	-14
59.60833	-9
59.61667	-5
59.62500	-3
59.63333	-3
59.64167	-3
59.65000	-3
59.65833	-4
59.66667	-7
59.67500	-12
59.68333	-18
59.69167	-24
59.70000	-28
59.70833	-30
59.71667	-31
59.72500	-33
59.73333	-34
59.74167	-34
59.75000	-32
59.75833	-28
59.76667	-23
59.77500	-19
59.78333	-18
59.79167	-19
59.80000	-22
59.80833	-27
59.81667	-31
59.82500	-32
59.83333	-31
59.84167	-29
59.85000	-27
59.85833	-24
59.86667	-23
59.87500	-22
59.88333	-21
59.89167	-21
59.90000	-21
59.90833	-20
59.91667	-20
59.92500	-20
59.93333	-22
59.94167	-24
59.95000	-26
59.95833	-27
59.96667	-26
59.97500	-23
59.98333	-19
59.99167	-14
60.00000	-11

[LC Chromatogram(Detector A-Ch2)]
Interval(msec)	500
# of Points	7201
Start Time(min)	0.000
End Time(min)	60.000
Intensity Units	mV
Intensity Multiplier	0.001
Wavelength(nm)	230
R.Time (min)	Intensity
0.00000	-108
0.00833	-108
0.01667	-66
0.02500	-3
0.03333	-7
0.04167	-12
0.05000	-17
0.05833	-21
0.06667	-24
0.07500	-26
0.08333	-28
0.09167	-29
0.10000	-31
0.10833	-33
0.11667	-36
0.12500	-40
0.13333	-45
0.14167	-50
0.15000	-55
0.15833	-59
0.16667	-61
0.17500	-63
0.18333	-64
0.19167	-65
0.20000	-67
0.20833	-69
0.21667	-69
0.22500	-69
0.23333	-69
0.24167	-70
0.25000	-71
0.25833	-73
0.26667	-74
0.27500	-75
0.28333	-75
0.29167	-76
0.30000	-77
0.30833	-79
0.31667	-82
0.32500	-84
0.33333	-86
0.34167	-87
0.35000	-87
0.35833	-89
0.36667	-91
0.37500	-93
0.38333	-95
0.39167	-98
0.40000	-100
0.40833	-103
0.41667	-106
0.42500	-109
0.43333	-112
0.44167	-113
0.45000	-115
0.45833	-117
0.46667	-120
0.47500	-124
0.48333	-129
0.49167	-133
0.50000	-137
0.50833	-140
0.51667	-141
0.52500	-141
0.53333	-140
0.54167	-139
0.55000	-138
0.55833	-138
0.56667	-138
0.57500	-139
0.58333	-142
0.59167	-145
0.60000	-147
0.60833	-149
0.61667	-151
0.62500	-153
0.63333	-155
0.64167	-158
0.65000	-159
0.65833	-158
0.66667	-157
0.67500	-155
0.68333	-155
0.69167	-157
0.70000	-160
0.70833	-164
0.71667	-167
0.72500	-170
0.73333	-173
0.74167	-176
0.75000	-178
0.75833	-181
0.76667	-183
0.77500	-186
0.78333	-188
0.79167	-191
0.80000	-194
0.80833	-197
0.81667	-199
0.82500	-200
0.83333	-200
0.84167	-199
0.85000	-198
0.85833	-198
0.86667	-200
0.87500	-203
0.88333	-205
0.89167	-207
0.90000	-208
0.90833	-209
0.91667	-209
0.92500	-207
0.93333	-206
0.94167	-205
0.95000	-205
0.95833	-207
0.96667	-211
0.97500	-214
0.98333	-217
0.99167	-219
1.00000	-220
1.00833	-221
1.01667	-222
1.02500	-222
1.03333	-221
1.04167	-220
1.05000	-219
1.05833	-217
1.06667	-216
1.07500	-216
1.08333	-217
1.09167	-220
1.10000	-223
1.10833	-227
1.11667	-230
1.12500	-234
1.13333	-238
1.14167	-240
1.15000	-242
1.15833	-243
1.16667	-245
1.17500	-246
1.18333	-247
1.19167	-247
1.20000	-248
1.20833	-249
1.21667	-252
1.22500	-255
1.23333	-258
1.24167	-261
1.25000	-263
1.25833	-264
1.26667	-263
1.27500	-262
1.28333	-259
1.29167	-256
1.30000	-254
1.30833	-253
1.31667	-255
1.32500	-258
1.33333	-262
1.34167	-266
1.35000	-270
1.35833	-272
1.36667	-274
1.37500	-274
1.38333	-273
1.39167	-272
1.40000	-272
1.40833	-272
1.41667	-271
1.42500	-269
1.43333	-268
1.44167	-269
1.45000	-271
1.45833	-275
1.46667	-278
1.47500	-281
1.48333	-283
1.49167	-285
1.50000	-285
1.50833	-286
1.51667	-287
1.52500	-288
1.53333	-288
1.54167	-289
1.55000	-290
1.55833	-291
1.56667	-293
1.57500	-294
1.58333	-295
1.59167	-297
1.60000	-298
1.60833	-299
1.61667	-300
1.62500	-301
1.63333	-301
1.64167	-300
1.65000	-299
1.65833	-298
1.66667	-297
1.67500	-297
1.68333	-297
1.69167	-299
1.70000	-302
1.70833	-306
1.71667	-311
1.72500	-316
1.73333	-320
1.74167	-324
1.75000	-327
1.75833	-328
1.76667	-328
1.77500	-327
1.78333	-326
1.79167	-325
1.80000	-324
1.80833	-323
1.81667	-323
1.82500	-323
1.83333	-323
1.84167	-324
1.85000	-325
1.85833	-328
1.86667	-331
1.87500	-334
1.88333	-337
1.89167	-338
1.90000	-336
1.90833	-335
1.91667	-333
1.92500	-332
1.93333	-333
1.94167	-335
1.95000	-337
1.95833	-336
1.96667	-335
1.97500	-333
1.98333	-332
1.99167	-332
2.00000	-334
2.00833	-337
2.01667	-341
2.02500	-345
2.03333	-347
2.04167	-348
2.05000	-348
2.05833	-347
2.06667	-346
2.07500	-345
2.08333	-345
2.09167	-346
2.10000	-348
2.10833	-350
2.11667	-350
2.12500	-350
2.13333	-351
2.14167	-353
2.15000	-356
2.15833	-358
2.16667	-360
2.17500	-360
2.18333	-359
2.19167	-357
2.20000	-356
2.20833	-355
2.21667	-355
2.22500	-357
2.23333	-359
2.24167	-362
2.25000	-364
2.25833	-367
2.26667	-369
2.27500	-369
2.28333	-368
2.29167	-367
2.30000	-367
2.30833	-370
2.31667	-374
2.32500	-379
2.33333	-382
2.34167	-383
2.35000	-383
2.35833	-381
2.36667	-380
2.37500	-380
2.38333	-380
2.39167	-381
2.40000	-381
2.40833	-380
2.41667	-378
2.42500	-377
2.43333	-377
2.44167	-378
2.45000	-380
2.45833	-383
2.46667	-385
2.47500	-388
2.48333	-390
2.49167	-392
2.50000	-393
2.50833	-393
2.51667	-394
2.52500	-395
2.53333	-395
2.54167	-394
2.55000	-393
2.55833	-390
2.56667	-389
2.57500	-390
2.58333	-393
2.59167	-395
2.60000	-398
2.60833	-400
2.61667	-402
2.62500	-403
2.63333	-404
2.64167	-405
2.65000	-404
2.65833	-404
2.66667	-403
2.67500	-402
2.68333	-403
2.69167	-403
2.70000	-403
2.70833	-404
2.71667	-404
2.72500	-404
2.73333	-404
2.74167	-404
2.75000	-406
2.75833	-408
2.76667	-411
2.77500	-413
2.78333	-415
2.79167	-414
2.80000	-412
2.80833	-410
2.81667	-409
2.82500	-410
2.83333	-412
2.84167	-414
2.85000	-417
2.85833	-419
2.86667	-420
2.87500	-419
2.88333	-417
2.89167	-415
2.90000	-412
2.90833	-411
2.91667	-412
2.92500	-414
2.93333	-417
2.94167	-420
2.95000	-422
2.95833	-423
2.96667	-423
2.97500	-423
2.98333	-423
2.99167	-423
3.00000	-422
3.00833	-420
3.01667	-417
3.02500	-415
3.03333	-415
3.04167	-416
3.05000	-419
3.05833	-423
3.06667	-426
3.07500	-428
3.08333	-429
3.09167	-428
3.10000	-427
3.10833	-426
3.11667	-426
3.12500	-428
3.13333	-430
3.14167	-432
3.15000	-432
3.15833	-431
3.16667	-430
3.17500	-429
3.18333	-430
3.19167	-432
3.20000	-435
3.20833	-438
3.21667	-438
3.22500	-437
3.23333	-436
3.24167	-435
3.25000	-433
3.25833	-433
3.26667	-433
3.27500	-434
3.28333	-436
3.29167	-436
3.30000	-437
3.30833	-437
3.31667	-436
3.32500	-436
3.33333	-436
3.34167	-439
3.35000	-442
3.35833	-445
3.36667	-447
3.37500	-447
3.38333	-446
3.39167	-446
3.40000	-445
3.40833	-445
3.41667	-445
3.42500	-447
3.43333	-449
3.44167	-451
3.45000	-453
3.45833	-453
3.46667	-452
3.47500	-452
3.48333	-451
3.49167	-451
3.50000	-452
3.50833	-453
3.51667	-453
3.52500	-453
3.53333	-452
3.54167	-451
3.55000	-451
3.55833	-452
3.56667	-453
3.57500	-455
3.58333	-457
3.59167	-461
3.60000	-463
3.60833	-464
3.61667	-463
3.62500	-460
3.63333	-456
3.64167	-453
3.65000	-450
3.65833	-449
3.66667	-449
3.67500	-450
3.68333	-452
3.69167	-454
3.70000	-455
3.70833	-455
3.71667	-453
3.72500	-451
3.73333	-450
3.74167	-450
3.75000	-453
3.75833	-456
3.76667	-459
3.77500	-461
3.78333	-464
3.79167	-466
3.80000	-468
3.80833	-469
3.81667	-471
3.82500	-472
3.83333	-473
3.84167	-473
3.85000	-472
3.85833	-471
3.86667	-468
3.87500	-466
3.88333	-464
3.89167	-462
3.90000	-459
3.90833	-457
3.91667	-456
3.92500	-457
3.93333	-460
3.94167	-464
3.95000	-468
3.95833	-471
3.96667	-473
3.97500	-476
3.98333	-479
3.99167	-482
4.00000	-485
4.00833	-487
4.01667	-489
4.02500	-490
4.03333	-492
4.04167	-493
4.05000	-494
4.05833	-493
4.06667	-492
4.07500	-489
4.08333	-486
4.09167	-483
4.10000	-481
4.10833	-481
4.11667	-481
4.12500	-481
4.13333	-481
4.14167	-479
4.15000	-477
4.15833	-476
4.16667	-475
4.17500	-475
4.18333	-476
4.19167	-479
4.20000	-483
4.20833	-488
4.21667	-493
4.22500	-496
4.23333	-497
4.24167	-495
4.25000	-493
4.25833	-490
4.26667	-488
4.27500	-489
4.28333	-491
4.29167	-493
4.30000	-495
4.30833	-496
4.31667	-496
4.32500	-495
4.33333	-493
4.34167	-491
4.35000	-489
4.35833	-488
4.36667	-487
4.37500	-489
4.38333	-491
4.39167	-494
4.40000	-496
4.40833	-497
4.41667	-496
4.42500	-493
4.43333	-491
4.44167	-488
4.45000	-487
4.45833	-485
4.46667	-484
4.47500	-483
4.48333	-481
4.49167	-482
4.50000	-485
4.50833	-490
4.51667	-494
4.52500	-497
4.53333	-498
4.54167	-497
4.55000	-495
4.55833	-493
4.56667	-492
4.57500	-491
4.58333	-491
4.59167	-491
4.60000	-492
4.60833	-494
4.61667	-497
4.62500	-500
4.63333	-503
4.64167	-505
4.65000	-505
4.65833	-503
4.66667	-500
4.67500	-498
4.68333	-497
4.69167	-498
4.70000	-500
4.70833	-501
4.71667	-501
4.72500	-500
4.73333	-499
4.74167	-498
4.75000	-497
4.75833	-496
4.76667	-495
4.77500	-494
4.78333	-494
4.79167	-495
4.80000	-496
4.80833	-499
4.81667	-500
4.82500	-501
4.83333	-501
4.84167	-501
4.85000	-501
4.85833	-502
4.86667	-503
4.87500	-505
4.88333	-506
4.89167	-508
4.90000	-510
4.90833	-510
4.91667	-509
4.92500	-506
4.93333	-504
4.94167	-504
4.95000	-506
4.95833	-510
4.96667	-515
4.97500	-518
4.98333	-521
4.99167	-521
5.00000	-518
5.00833	-515
5.01667	-512
5.02500	-509
5.03333	-508
5.04167	-508
5.05000	-509
5.05833	-510
5.06667	-511
5.07500	-511
5.08333	-512
5.09167	-514
5.10000	-516
5.10833	-517
5.11667	-517
5.12500	-516
5.13333	-515
5.14167	-515
5.15000	-516
5.15833	-517
5.16667	-519
5.17500	-519
5.18333	-519
5.19167	-518
5.20000	-518
5.20833	-519
5.21667	-521
5.22500	-523
5.23333	-524
5.24167	-525
5.25000	-525
5.25833	-527
5.26667	-529
5.27500	-531
5.28333	-532
5.29167	-533
5.30000	-533
5.30833	-533
5.31667	-532
5.32500	-531
5.33333	-528
5.34167	-525
5.35000	-521
5.35833	-517
5.36667	-514
5.37500	-512
5.38333	-510
5.39167	-508
5.40000	-509
5.40833	-512
5.41667	-516
5.42500	-521
5.43333	-526
5.44167	-529
5.45000	-530
5.45833	-529
5.46667	-526
5.47500	-523
5.48333	-520
5.49167	-519
5.50000	-519
5.50833	-521
5.51667	-522
5.52500	-524
5.53333	-525
5.54167	-525
5.55000	-525
5.55833	-526
5.56667	-528
5.57500	-529
5.58333	-529
5.59167	-529
5.60000	-527
5.60833	-525
5.61667	-524
5.62500	-523
5.63333	-523
5.64167	-523
5.65000	-524
5.65833	-523
5.66667	-523
5.67500	-524
5.68333	-526
5.69167	-527
5.70000	-527
5.70833	-526
5.71667	-525
5.72500	-524
5.73333	-523
5.74167	-523
5.75000	-524
5.75833	-525
5.76667	-527
5.77500	-529
5.78333	-531
5.79167	-532
5.80000	-532
5.80833	-531
5.81667	-529
5.82500	-527
5.83333	-527
5.84167	-528
5.85000	-529
5.85833	-531
5.86667	-532
5.87500	-533
5.88333	-532
5.89167	-531
5.90000	-531
5.90833	-531
5.91667	-532
5.92500	-533
5.93333	-532
5.94167	-531
5.95000	-530
5.95833	-529
5.96667	-527
5.97500	-527
5.98333	-528
5.99167	-529
6.00000	-530
6.00833	-531
6.01667	-532
6.02500	-533
6.03333	-534
6.04167	-536
6.05000	-537
6.05833	-539
6.06667	-542
6.07500	-544
6.08333	-545
6.09167	-545
6.10000	-544
6.10833	-542
6.11667	-541
6.12500	-539
6.13333	-539
6.14167	-539
6.15000	-539
6.15833	-539
6.16667	-538
6.17500	-539
6.18333	-540
6.19167	-541
6.20000	-542
6.20833	-543
6.21667	-542
6.22500	-541
6.23333	-540
6.24167	-539
6.25000	-538
6.25833	-536
6.26667	-534
6.27500	-533
6.28333	-534
6.29167	-535
6.30000	-536
6.30833	-537
6.31667	-537
6.32500	-538
6.33333	-540
6.34167	-542
6.35000	-545
6.35833	-546
6.36667	-547
6.37500	-546
6.38333	-544
6.39167	-543
6.40000	-543
6.40833	-542
6.41667	-542
6.42500	-540
6.43333	-539
6.44167	-537
6.45000	-536
6.45833	-535
6.46667	-534
6.47500	-533
6.48333	-533
6.49167	-535
6.50000	-537
6.50833	-539
6.51667	-540
6.52500	-541
6.53333	-543
6.54167	-546
6.55000	-550
6.55833	-553
6.56667	-555
6.57500	-553
6.58333	-550
6.59167	-547
6.60000	-545
6.60833	-544
6.61667	-544
6.62500	-544
6.63333	-544
6.64167	-545
6.65000	-547
6.65833	-549
6.66667	-552
6.67500	-554
6.68333	-557
6.69167	-559
6.70000	-561
6.70833	-561
6.71667	-558
6.72500	-554
6.73333	-549
6.74167	-544
6.75000	-541
6.75833	-540
6.76667	-541
6.77500	-544
6.78333	-546
6.79167	-548
6.80000	-548
6.80833	-547
6.81667	-546
6.82500	-544
6.83333	-543
6.84167	-543
6.85000	-545
6.85833	-549
6.86667	-553
6.87500	-558
6.88333	-562
6.89167	-565
6.90000	-567
6.90833	-567
6.91667	-566
6.92500	-563
6.93333	-561
6.94167	-559
6.95000	-557
6.95833	-556
6.96667	-555
6.97500	-555
6.98333	-556
6.99167	-556
7.00000	-556
7.00833	-555
7.01667	-554
7.02500	-554
7.03333	-555
7.04167	-556
7.05000	-556
7.05833	-556
7.06667	-557
7.07500	-557
7.08333	-559
7.09167	-561
7.10000	-564
7.10833	-565
7.11667	-566
7.12500	-565
7.13333	-563
7.14167	-561
7.15000	-560
7.15833	-562
7.16667	-564
7.17500	-567
7.18333	-569
7.19167	-570
7.20000	-570
7.20833	-570
7.21667	-571
7.22500	-573
7.23333	-574
7.24167	-574
7.25000	-573
7.25833	-571
7.26667	-570
7.27500	-570
7.28333	-571
7.29167	-573
7.30000	-573
7.30833	-573
7.31667	-573
7.32500	-572
7.33333	-572
7.34167	-572
7.35000	-572
7.35833	-573
7.36667	-574
7.37500	-576
7.38333	-577
7.39167	-577
7.40000	-574
7.40833	-571
7.41667	-568
7.42500	-567
7.43333	-566
7.44167	-567
7.45000	-568
7.45833	-567
7.46667	-567
7.47500	-566
7.48333	-565
7.49167	-565
7.50000	-565
7.50833	-566
7.51667	-567
7.52500	-567
7.53333	-568
7.54167	-569
7.55000	-570
7.55833	-571
7.56667	-571
7.57500	-572
7.58333	-572
7.59167	-572
7.60000	-572
7.60833	-574
7.61667	-575
7.62500	-577
7.63333	-578
7.64167	-578
7.65000	-576
7.65833	-574
7.66667	-571
7.67500	-570
7.68333	-570
7.69167	-569
7.70000	-568
7.70833	-567
7.71667	-566
7.72500	-566
7.73333	-566
7.74167	-567
7.75000	-569
7.75833	-570
7.76667	-571
7.77500	-572
7.78333	-573
7.79167	-574
7.80000	-575
7.80833	-577
7.81667	-578
7.82500	-580
7.83333	-581
7.84167	-580
7.85000	-579
7.85833	-578
7.86667	-578
7.87500	-579
7.88333	-580
7.89167	-580
7.90000	-580
7.90833	-577
7.91667	-573
7.92500	-569
7.93333	-566
7.94167	-566
7.95000	-568
7.95833	-572
7.96667	-575
7.97500	-577
7.98333	-579
7.99167	-579
8.00000	-579
8.00833	-578
8.01667	-577
8.02500	-576
8.03333	-574
8.04167	-571
8.05000	-570
8.05833	-570
8.06667	-570
8.07500	-572
8.08333	-573
8.09167	-575
8.10000	-575
8.10833	-577
8.11667	-579
8.12500	-582
8.13333	-583
8.14167	-583
8.15000	-581
8.15833	-578
8.16667	-576
8.17500	-575
8.18333	-576
8.19167	-577
8.20000	-577
8.20833	-578
8.21667	-578
8.22500	-577
8.23333	-576
8.24167	-576
8.25000	-577
8.25833	-578
8.26667	-580
8.27500	-581
8.28333	-582
8.29167	-582
8.30000	-582
8.30833	-582
8.31667	-584
8.32500	-587
8.33333	-591
8.34167	-595
8.35000	-596
8.35833	-594
8.36667	-591
8.37500	-587
8.38333	-583
8.39167	-581
8.40000	-582
8.40833	-584
8.41667	-587
8.42500	-589
8.43333	-592
8.44167	-595
8.45000	-597
8.45833	-598
8.46667	-597
8.47500	-594
8.48333	-590
8.49167	-587
8.50000	-584
8.50833	-582
8.51667	-582
8.52500	-581
8.53333	-581
8.54167	-581
8.55000	-581
8.55833	-582
8.56667	-583
8.57500	-585
8.58333	-587
8.59167	-588
8.60000	-589
8.60833	-588
8.61667	-587
8.62500	-586
8.63333	-585
8.64167	-586
8.65000	-589
8.65833	-593
8.66667	-597
8.67500	-600
8.68333	-601
8.69167	-602
8.70000	-601
8.70833	-600
8.71667	-598
8.72500	-595
8.73333	-592
8.74167	-588
8.75000	-585
8.75833	-585
8.76667	-585
8.77500	-586
8.78333	-587
8.79167	-587
8.80000	-587
8.80833	-587
8.81667	-587
8.82500	-589
8.83333	-590
8.84167	-589
8.85000	-588
8.85833	-588
8.86667	-588
8.87500	-589
8.88333	-590
8.89167	-591
8.90000	-591
8.90833	-592
8.91667	-592
8.92500	-591
8.93333	-591
8.94167	-592
8.95000	-592
8.95833	-593
8.96667	-593
8.97500	-591
8.98333	-590
8.99167	-588
9.00000	-587
9.00833	-586
9.01667	-588
9.02500	-589
9.03333	-591
9.04167	-591
9.05000	-591
9.05833	-590
9.06667	-589
9.07500	-588
9.08333	-587
9.09167	-587
9.10000	-588
9.10833	-590
9.11667	-594
9.12500	-597
9.13333	-598
9.14167	-598
9.15000	-595
9.15833	-592
9.16667	-590
9.17500	-591
9.18333	-593
9.19167	-595
9.20000	-596
9.20833	-597
9.21667	-596
9.22500	-595
9.23333	-595
9.24167	-594
9.25000	-592
9.25833	-591
9.26667	-590
9.27500	-591
9.28333	-593
9.29167	-595
9.30000	-597
9.30833	-598
9.31667	-599
9.32500	-599
9.33333	-599
9.34167	-600
9.35000	-600
9.35833	-601
9.36667	-600
9.37500	-599
9.38333	-598
9.39167	-597
9.40000	-597
9.40833	-598
9.41667	-598
9.42500	-597
9.43333	-597
9.44167	-596
9.45000	-596
9.45833	-597
9.46667	-597
9.47500	-596
9.48333	-594
9.49167	-591
9.50000	-589
9.50833	-588
9.51667	-589
9.52500	-591
9.53333	-593
9.54167	-594
9.55000	-594
9.55833	-593
9.56667	-591
9.57500	-591
9.58333	-592
9.59167	-595
9.60000	-598
9.60833	-600
9.61667	-602
9.62500	-602
9.63333	-602
9.64167	-602
9.65000	-601
9.65833	-599
9.66667	-598
9.67500	-596
9.68333	-595
9.69167	-595
9.70000	-597
9.70833	-599
9.71667	-600
9.72500	-600
9.73333	-599
9.74167	-598
9.75000	-598
9.75833	-598
9.76667	-598
9.77500	-599
9.78333	-601
9.79167	-604
9.80000	-607
9.80833	-608
9.81667	-608
9.82500	-605
9.83333	-601
9.84167	-597
9.85000	-595
9.85833	-595
9.86667	-597
9.87500	-599
9.88333	-601
9.89167	-603
9.90000	-605
9.90833	-607
9.91667	-608
9.92500	-607
9.93333	-605
9.94167	-602
9.95000	-600
9.95833	-598
9.96667	-597
9.97500	-597
9.98333	-598
9.99167	-599
10.00000	-600
10.00833	-599
10.01667	-595
10.02500	-592
10.03333	-589
10.04167	-588
10.05000	-589
10.05833	-593
10.06667	-596
10.07500	-597
10.08333	-597
10.09167	-597
10.10000	-598
10.10833	-599
10.11667	-601
10.12500	-602
10.13333	-604
10.14167	-605
10.15000	-606
10.15833	-606
10.16667	-605
10.17500	-602
10.18333	-599
10.19167	-596
10.20000	-594
10.20833	-593
10.21667	-593
10.22500	-595
10.23333	-598
10.24167	-601
10.25000	-603
10.25833	-603
10.26667	-603
10.27500	-603
10.28333	-602
10.29167	-601
10.30000	-599
10.30833	-597
10.31667	-596
10.32500	-597
10.33333	-599
10.34167	-602
10.35000	-603
10.35833	-604
10.36667	-603
10.37500	-602
10.38333	-601
10.39167	-601
10.40000	-602
10.40833	-603
10.41667	-602
10.42500	-602
10.43333	-602
10.44167	-603
10.45000	-604
10.45833	-606
10.46667	-606
10.47500	-605
10.48333	-602
10.49167	-601
10.50000	-601
10.50833	-602
10.51667	-603
10.52500	-605
10.53333	-606
10.54167	-607
10.55000	-608
10.55833	-607
10.56667	-607
10.57500	-607
10.58333	-607
10.59167	-608
10.60000	-609
10.60833	-609
10.61667	-608
10.62500	-608
10.63333	-610
10.64167	-613
10.65000	-618
10.65833	-622
10.66667	-625
10.67500	-624
10.68333	-622
10.69167	-618
10.70000	-614
10.70833	-612
10.71667	-611
10.72500	-612
10.73333	-613
10.74167	-615
10.75000	-615
10.75833	-613
10.76667	-611
10.77500	-608
10.78333	-605
10.79167	-605
10.80000	-606
10.80833	-608
10.81667	-609
10.82500	-609
10.83333	-607
10.84167	-605
10.85000	-604
10.85833	-602
10.86667	-602
10.87500	-601
10.88333	-600
10.89167	-599
10.90000	-600
10.90833	-601
10.91667	-604
10.92500	-607
10.93333	-609
10.94167	-611
10.95000	-613
10.95833	-613
10.96667	-614
10.97500	-614
10.98333	-615
10.99167	-615
11.00000	-615
11.00833	-613
11.01667	-611
11.02500	-608
11.03333	-605
11.04167	-603
11.05000	-601
11.05833	-601
11.06667	-601
11.07500	-603
11.08333	-604
11.09167	-604
11.10000	-604
11.10833	-604
11.11667	-605
11.12500	-608
11.13333	-610
11.14167	-610
11.15000	-609
11.15833	-607
11.16667	-605
11.17500	-603
11.18333	-603
11.19167	-603
11.20000	-603
11.20833	-604
11.21667	-606
11.22500	-608
11.23333	-607
11.24167	-605
11.25000	-602
11.25833	-598
11.26667	-595
11.27500	-594
11.28333	-595
11.29167	-598
11.30000	-601
11.30833	-604
11.31667	-607
11.32500	-609
11.33333	-610
11.34167	-610
11.35000	-609
11.35833	-609
11.36667	-607
11.37500	-606
11.38333	-605
11.39167	-604
11.40000	-604
11.40833	-604
11.41667	-607
11.42500	-610
11.43333	-613
11.44167	-616
11.45000	-617
11.45833	-617
11.46667	-616
11.47500	-614
11.48333	-613
11.49167	-611
11.50000	-609
11.50833	-607
11.51667	-605
11.52500	-605
11.53333	-605
11.54167	-606
11.55000	-608
11.55833	-609
11.56667	-610
11.57500	-612
11.58333	-614
11.59167	-617
11.60000	-620
11.60833	-622
11.61667	-621
11.62500	-619
11.63333	-616
11.64167	-613
11.65000	-611
11.65833	-612
11.66667	-613
11.67500	-615
11.68333	-617
11.69167	-618
11.70000	-617
11.70833	-616
11.71667	-615
11.72500	-614
11.73333	-613
11.74167	-611
11.75000	-610
11.75833	-609
11.76667	-608
11.77500	-607
11.78333	-606
11.79167	-606
11.80000	-605
11.80833	-604
11.81667	-603
11.82500	-603
11.83333	-604
11.84167	-606
11.85000	-608
11.85833	-609
11.86667	-608
11.87500	-607
11.88333	-606
11.89167	-606
11.90000	-609
11.90833	-612
11.91667	-614
11.92500	-615
11.93333	-614
11.94167	-614
11.95000	-614
11.95833	-617
11.96667	-619
11.97500	-620
11.98333	-619
11.99167	-617
12.00000	-614
12.00833	-613
12.01667	-613
12.02500	-614
12.03333	-613
12.04167	-611
12.05000	-609
12.05833	-609
12.06667	-610
12.07500	-611
12.08333	-612
12.09167	-612
12.10000	-611
12.10833	-609
12.11667	-609
12.12500	-611
12.13333	-612
12.14167	-614
12.15000	-616
12.15833	-616
12.16667	-615
12.17500	-614
12.18333	-613
12.19167	-613
12.20000	-615
12.20833	-617
12.21667	-618
12.22500	-618
12.23333	-616
12.24167	-614
12.25000	-612
12.25833	-612
12.26667	-612
12.27500	-615
12.28333	-618
12.29167	-622
12.30000	-625
12.30833	-628
12.31667	-630
12.32500	-631
12.33333	-630
12.34167	-629
12.35000	-627
12.35833	-624
12.36667	-622
12.37500	-619
12.38333	-618
12.39167	-618
12.40000	-620
12.40833	-621
12.41667	-620
12.42500	-618
12.43333	-616
12.44167	-614
12.45000	-614
12.45833	-616
12.46667	-618
12.47500	-619
12.48333	-619
12.49167	-620
12.50000	-621
12.50833	-622
12.51667	-623
12.52500	-623
12.53333	-622
12.54167	-622
12.55000	-621
12.55833	-621
12.56667	-622
12.57500	-622
12.58333	-622
12.59167	-621
12.60000	-621
12.60833	-621
12.61667	-620
12.62500	-619
12.63333	-618
12.64167	-617
12.65000	-617
12.65833	-615
12.66667	-615
12.67500	-616
12.68333	-619
12.69167	-624
12.70000	-629
12.70833	-634
12.71667	-635
12.72500	-635
12.73333	-633
12.74167	-630
12.75000	-627
12.75833	-624
12.76667	-622
12.77500	-620
12.78333	-620
12.79167	-621
12.80000	-623
12.80833	-625
12.81667	-626
12.82500	-627
12.83333	-627
12.84167	-627
12.85000	-626
12.85833	-626
12.86667	-627
12.87500	-627
12.88333	-627
12.89167	-627
12.90000	-626
12.90833	-625
12.91667	-625
12.92500	-626
12.93333	-628
12.94167	-629
12.95000	-631
12.95833	-632
12.96667	-633
12.97500	-632
12.98333	-631
12.99167	-629
13.00000	-628
13.00833	-627
13.01667	-626
13.02500	-624
13.03333	-623
13.04167	-622
13.05000	-620
13.05833	-618
13.06667	-616
13.07500	-616
13.08333	-617
13.09167	-619
13.10000	-621
13.10833	-623
13.11667	-624
13.12500	-624
13.13333	-624
13.14167	-625
13.15000	-626
13.15833	-627
13.16667	-626
13.17500	-623
13.18333	-621
13.19167	-620
13.20000	-621
13.20833	-623
13.21667	-626
13.22500	-629
13.23333	-629
13.24167	-628
13.25000	-627
13.25833	-626
13.26667	-626
13.27500	-627
13.28333	-628
13.29167	-630
13.30000	-632
13.30833	-633
13.31667	-632
13.32500	-630
13.33333	-627
13.34167	-623
13.35000	-620
13.35833	-620
13.36667	-622
13.37500	-625
13.38333	-628
13.39167	-630
13.40000	-630
13.40833	-628
13.41667	-625
13.42500	-622
13.43333	-621
13.44167	-622
13.45000	-624
13.45833	-627
13.46667	-629
13.47500	-631
13.48333	-632
13.49167	-632
13.50000	-632
13.50833	-630
13.51667	-628
13.52500	-626
13.53333	-624
13.54167	-624
13.55000	-624
13.55833	-625
13.56667	-626
13.57500	-627
13.58333	-627
13.59167	-628
13.60000	-629
13.60833	-630
13.61667	-632
13.62500	-633
13.63333	-633
13.64167	-633
13.65000	-633
13.65833	-632
13.66667	-633
13.67500	-633
13.68333	-633
13.69167	-634
13.70000	-634
13.70833	-635
13.71667	-634
13.72500	-633
13.73333	-632
13.74167	-632
13.75000	-631
13.75833	-631
13.76667	-631
13.77500	-630
13.78333	-627
13.79167	-625
13.80000	-623
13.80833	-623
13.81667	-624
13.82500	-626
13.83333	-626
13.84167	-626
13.85000	-625
13.85833	-623
13.86667	-621
13.87500	-619
13.88333	-617
13.89167	-615
13.90000	-614
13.90833	-614
13.91667	-615
13.92500	-615
13.93333	-615
13.94167	-616
13.95000	-616
13.95833	-618
13.96667	-619
13.97500	-619
13.98333	-618
13.99167	-616
14.00000	-614
14.00833	-613
14.01667	-614
14.02500	-616
14.03333	-618
14.04167	-618
14.05000	-618
14.05833	-617
14.06667	-616
14.07500	-614
14.08333	-612
14.09167	-611
14.10000	-609
14.10833	-608
14.11667	-608
14.12500	-607
14.13333	-606
14.14167	-604
14.15000	-602
14.15833	-601
14.16667	-600
14.17500	-599
14.18333	-598
14.19167	-597
14.20000	-595
14.20833	-593
14.21667	-592
14.22500	-592
14.23333	-594
14.24167	-595
14.25000	-596
14.25833	-596
14.26667	-595
14.27500	-593
14.28333	-590
14.29167	-587
14.30000	-584
14.30833	-582
14.31667	-583
14.32500	-585
14.33333	-589
14.34167	-593
14.35000	-596
14.35833	-597
14.36667	-596
14.37500	-596
14.38333	-597
14.39167	-598
14.40000	-599
14.40833	-600
14.41667	-599
14.42500	-597
14.43333	-595
14.44167	-593
14.45000	-592
14.45833	-591
14.46667	-590
14.47500	-590
14.48333	-591
14.49167	-593
14.50000	-594
14.50833	-595
14.51667	-596
14.52500	-597
14.53333	-596
14.54167	-593
14.55000	-591
14.55833	-589
14.56667	-588
14.57500	-588
14.58333	-590
14.59167	-592
14.60000	-594
14.60833	-596
14.61667	-599
14.62500	-602
14.63333	-603
14.64167	-603
14.65000	-602
14.65833	-600
14.66667	-598
14.67500	-598
14.68333	-598
14.69167	-599
14.70000	-600
14.70833	-601
14.71667	-601
14.72500	-600
14.73333	-600
14.74167	-601
14.75000	-603
14.75833	-606
14.76667	-608
14.77500	-608
14.78333	-607
14.79167	-605
14.80000	-603
14.80833	-601
14.81667	-600
14.82500	-600
14.83333	-600
14.84167	-600
14.85000	-599
14.85833	-599
14.86667	-600
14.87500	-600
14.88333	-600
14.89167	-600
14.90000	-601
14.90833	-602
14.91667	-603
14.92500	-604
14.93333	-604
14.94167	-605
14.95000	-605
14.95833	-606
14.96667	-607
14.97500	-607
14.98333	-605
14.99167	-603
15.00000	-601
15.00833	-599
15.01667	-598
15.02500	-598
15.03333	-599
15.04167	-602
15.05000	-604
15.05833	-607
15.06667	-609
15.07500	-611
15.08333	-613
15.09167	-613
15.10000	-612
15.10833	-609
15.11667	-605
15.12500	-601
15.13333	-598
15.14167	-598
15.15000	-600
15.15833	-603
15.16667	-606
15.17500	-608
15.18333	-609
15.19167	-609
15.20000	-609
15.20833	-610
15.21667	-612
15.22500	-615
15.23333	-617
15.24167	-619
15.25000	-620
15.25833	-620
15.26667	-619
15.27500	-616
15.28333	-612
15.29167	-610
15.30000	-609
15.30833	-609
15.31667	-611
15.32500	-612
15.33333	-613
15.34167	-613
15.35000	-614
15.35833	-614
15.36667	-614
15.37500	-614
15.38333	-614
15.39167	-614
15.40000	-613
15.40833	-613
15.41667	-612
15.42500	-612
15.43333	-611
15.44167	-609
15.45000	-607
15.45833	-604
15.46667	-603
15.47500	-603
15.48333	-604
15.49167	-606
15.50000	-608
15.50833	-609
15.51667	-609
15.52500	-609
15.53333	-609
15.54167	-610
15.55000	-610
15.55833	-610
15.56667	-609
15.57500	-609
15.58333	-610
15.59167	-613
15.60000	-615
15.60833	-617
15.61667	-618
15.62500	-619
15.63333	-619
15.64167	-620
15.65000	-620
15.65833	-619
15.66667	-618
15.67500	-618
15.68333	-619
15.69167	-621
15.70000	-623
15.70833	-624
15.71667	-624
15.72500	-622
15.73333	-618
15.74167	-614
15.75000	-611
15.75833	-608
15.76667	-606
15.77500	-605
15.78333	-606
15.79167	-608
15.80000	-609
15.80833	-611
15.81667	-613
15.82500	-615
15.83333	-618
15.84167	-621
15.85000	-624
15.85833	-625
15.86667	-624
15.87500	-623
15.88333	-621
15.89167	-622
15.90000	-623
15.90833	-626
15.91667	-627
15.92500	-627
15.93333	-627
15.94167	-625
15.95000	-623
15.95833	-621
15.96667	-619
15.97500	-617
15.98333	-615
15.99167	-615
16.00000	-615
16.00833	-616
16.01667	-618
16.02500	-620
16.03333	-622
16.04167	-625
16.05000	-627
16.05833	-628
16.06667	-628
16.07500	-627
16.08333	-626
16.09167	-625
16.10000	-625
16.10833	-625
16.11667	-626
16.12500	-625
16.13333	-624
16.14167	-620
16.15000	-617
16.15833	-614
16.16667	-614
16.17500	-615
16.18333	-616
16.19167	-617
16.20000	-617
16.20833	-618
16.21667	-620
16.22500	-624
16.23333	-628
16.24167	-632
16.25000	-635
16.25833	-635
16.26667	-633
16.27500	-629
16.28333	-624
16.29167	-620
16.30000	-618
16.30833	-618
16.31667	-619
16.32500	-620
16.33333	-619
16.34167	-618
16.35000	-617
16.35833	-616
16.36667	-617
16.37500	-618
16.38333	-619
16.39167	-620
16.40000	-621
16.40833	-623
16.41667	-624
16.42500	-626
16.43333	-629
16.44167	-632
16.45000	-635
16.45833	-637
16.46667	-637
16.47500	-634
16.48333	-630
16.49167	-626
16.50000	-623
16.50833	-622
16.51667	-621
16.52500	-622
16.53333	-623
16.54167	-623
16.55000	-622
16.55833	-623
16.56667	-624
16.57500	-625
16.58333	-624
16.59167	-623
16.60000	-624
16.60833	-624
16.61667	-625
16.62500	-626
16.63333	-627
16.64167	-629
16.65000	-630
16.65833	-631
16.66667	-633
16.67500	-634
16.68333	-635
16.69167	-636
16.70000	-637
16.70833	-637
16.71667	-636
16.72500	-635
16.73333	-633
16.74167	-630
16.75000	-627
16.75833	-623
16.76667	-619
16.77500	-615
16.78333	-614
16.79167	-615
16.80000	-618
16.80833	-622
16.81667	-625
16.82500	-626
16.83333	-625
16.84167	-625
16.85000	-625
16.85833	-626
16.86667	-627
16.87500	-629
16.88333	-630
16.89167	-632
16.90000	-632
16.90833	-633
16.91667	-633
16.92500	-633
16.93333	-632
16.94167	-632
16.95000	-632
16.95833	-632
16.96667	-632
16.97500	-631
16.98333	-629
16.99167	-627
17.00000	-625
17.00833	-624
17.01667	-625
17.02500	-627
17.03333	-629
17.04167	-632
17.05000	-635
17.05833	-636
17.06667	-636
17.07500	-635
17.08333	-634
17.09167	-633
17.10000	-631
17.10833	-629
17.11667	-628
17.12500	-628
17.13333	-630
17.14167	-632
17.15000	-635
17.15833	-636
17.16667	-636
17.17500	-635
17.18333	-633
17.19167	-632
17.20000	-630
17.20833	-629
17.21667	-629
17.22500	-630
17.23333	-631
17.24167	-634
17.25000	-635
17.25833	-637
17.26667	-638
17.27500	-639
17.28333	-638
17.29167	-638
17.30000	-638
17.30833	-638
17.31667	-638
17.32500	-640
17.33333	-641
17.34167	-642
17.35000	-642
17.35833	-640
17.36667	-638
17.37500	-636
17.38333	-634
17.39167	-634
17.40000	-635
17.40833	-635
17.41667	-634
17.42500	-632
17.43333	-630
17.44167	-630
17.45000	-631
17.45833	-634
17.46667	-637
17.47500	-638
17.48333	-638
17.49167	-635
17.50000	-632
17.50833	-629
17.51667	-625
17.52500	-623
17.53333	-623
17.54167	-624
17.55000	-626
17.55833	-628
17.56667	-631
17.57500	-633
17.58333	-635
17.59167	-636
17.60000	-638
17.60833	-640
17.61667	-640
17.62500	-639
17.63333	-639
17.64167	-639
17.65000	-640
17.65833	-640
17.66667	-639
17.67500	-637
17.68333	-636
17.69167	-635
17.70000	-634
17.70833	-635
17.71667	-636
17.72500	-636
17.73333	-636
17.74167	-634
17.75000	-632
17.75833	-631
17.76667	-630
17.77500	-630
17.78333	-631
17.79167	-632
17.80000	-634
17.80833	-635
17.81667	-636
17.82500	-635
17.83333	-634
17.84167	-633
17.85000	-632
17.85833	-632
17.86667	-632
17.87500	-632
17.88333	-631
17.89167	-631
17.90000	-631
17.90833	-631
17.91667	-632
17.92500	-632
17.93333	-630
17.94167	-628
17.95000	-625
17.95833	-624
17.96667	-624
17.97500	-624
17.98333	-623
17.99167	-622
18.00000	-622
18.00833	-623
18.01667	-623
18.02500	-624
18.03333	-624
18.04167	-624
18.05000	-624
18.05833	-624
18.06667	-624
18.07500	-623
18.08333	-623
18.09167	-623
18.10000	-622
18.10833	-622
18.11667	-620
18.12500	-617
18.13333	-616
18.14167	-615
18.15000	-616
18.15833	-617
18.16667	-618
18.17500	-618
18.18333	-616
18.19167	-614
18.20000	-612
18.20833	-611
18.21667	-609
18.22500	-608
18.23333	-608
18.24167	-607
18.25000	-606
18.25833	-604
18.26667	-601
18.27500	-599
18.28333	-598
18.29167	-600
18.30000	-602
18.30833	-603
18.31667	-603
18.32500	-602
18.33333	-601
18.34167	-601
18.35000	-599
18.35833	-595
18.36667	-590
18.37500	-585
18.38333	-580
18.39167	-579
18.40000	-580
18.40833	-583
18.41667	-584
18.42500	-583
18.43333	-582
18.44167	-579
18.45000	-576
18.45833	-573
18.46667	-571
18.47500	-569
18.48333	-567
18.49167	-566
18.50000	-565
18.50833	-562
18.51667	-559
18.52500	-555
18.53333	-551
18.54167	-548
18.55000	-546
18.55833	-544
18.56667	-543
18.57500	-543
18.58333	-543
18.59167	-543
18.60000	-546
18.60833	-548
18.61667	-549
18.62500	-548
18.63333	-546
18.64167	-542
18.65000	-538
18.65833	-534
18.66667	-531
18.67500	-529
18.68333	-528
18.69167	-528
18.70000	-527
18.70833	-526
18.71667	-524
18.72500	-522
18.73333	-519
18.74167	-515
18.75000	-512
18.75833	-508
18.76667	-506
18.77500	-505
18.78333	-506
18.79167	-507
18.80000	-507
18.80833	-506
18.81667	-504
18.82500	-500
18.83333	-494
18.84167	-487
18.85000	-480
18.85833	-475
18.86667	-471
18.87500	-468
18.88333	-467
18.89167	-465
18.90000	-463
18.90833	-461
18.91667	-462
18.92500	-465
18.93333	-467
18.94167	-468
18.95000	-468
18.95833	-465
18.96667	-461
18.97500	-456
18.98333	-452
18.99167	-448
19.00000	-445
19.00833	-442
19.01667	-440
19.02500	-439
19.03333	-439
19.04167	-439
19.05000	-438
19.05833	-437
19.06667	-434
19.07500	-432
19.08333	-430
19.09167	-427
19.10000	-425
19.10833	-422
19.11667	-420
19.12500	-418
19.13333	-416
19.14167	-414
19.15000	-411
19.15833	-409
19.16667	-406
19.17500	-403
19.18333	-400
19.19167	-398
19.20000	-395
19.20833	-392
19.21667	-390
19.22500	-389
19.23333	-388
19.24167	-388
19.25000	-389
19.25833	-389
19.26667	-389
19.27500	-389
19.28333	-388
19.29167	-384
19.30000	-379
19.30833	-373
19.31667	-368
19.32500	-364
19.33333	-362
19.34167	-361
19.35000	-358
19.35833	-353
19.36667	-347
19.37500	-340
19.38333	-333
19.39167	-329
19.40000	-327
19.40833	-327
19.41667	-327
19.42500	-326
19.43333	-324
19.44167	-320
19.45000	-315
19.45833	-310
19.46667	-305
19.47500	-302
19.48333	-300
19.49167	-298
19.50000	-297
19.50833	-295
19.51667	-293
19.52500	-289
19.53333	-284
19.54167	-277
19.55000	-270
19.55833	-264
19.56667	-258
19.57500	-253
19.58333	-249
19.59167	-244
19.60000	-239
19.60833	-234
19.61667	-229
19.62500	-224
19.63333	-218
19.64167	-213
19.65000	-209
19.65833	-206
19.66667	-202
19.67500	-197
19.68333	-192
19.69167	-185
19.70000	-177
19.70833	-169
19.71667	-162
19.72500	-156
19.73333	-150
19.74167	-143
19.75000	-136
19.75833	-127
19.76667	-118
19.77500	-109
19.78333	-100
19.79167	-92
19.80000	-84
19.80833	-74
19.81667	-63
19.82500	-51
19.83333	-39
19.84167	-26
19.85000	-14
19.85833	-1
19.86667	10
19.87500	19
19.88333	29
19.89167	40
19.90000	53
19.90833	66
19.91667	81
19.92500	96
19.93333	110
19.94167	125
19.95000	141
19.95833	158
19.96667	176
19.97500	195
19.98333	213
19.99167	230
20.00000	247
20.00833	264
20.01667	283
20.02500	302
20.03333	322
20.04167	343
20.05000	363
20.05833	384
20.06667	405
20.07500	428
20.08333	453
20.09167	479
20.10000	506
20.10833	533
20.11667	559
20.12500	586
20.13333	614
20.14167	643
20.15000	674
20.15833	707
20.16667	741
20.17500	774
20.18333	807
20.19167	839
20.20000	871
20.20833	903
20.21667	936
20.22500	970
20.23333	1007
20.24167	1047
20.25000	1088
20.25833	1131
20.26667	1175
20.27500	1221
20.28333	1269
20.29167	1316
20.30000	1364
20.30833	1410
20.31667	1457
20.32500	1504
20.33333	1553
20.34167	1606
20.35000	1661
20.35833	1720
20.36667	1780
20.37500	1842
20.38333	1906
20.39167	1969
20.40000	2034
20.40833	2098
20.41667	2164
20.42500	2230
20.43333	2298
20.44167	2368
20.45000	2439
20.45833	2513
20.46667	2589
20.47500	2668
20.48333	2750
20.49167	2834
20.50000	2923
20.50833	3011
20.51667	3102
20.52500	3192
20.53333	3284
20.54167	3377
20.55000	3472
20.55833	3572
20.56667	3672
20.57500	3778
20.58333	3887
20.59167	3997
20.60000	4111
20.60833	4224
20.61667	4342
20.62500	4460
20.63333	4582
20.64167	4709
20.65000	4837
20.65833	4972
20.66667	5106
20.67500	5244
20.68333	5385
20.69167	5527
20.70000	5675
20.70833	5822
20.71667	5976
20.72500	6131
20.73333	6292
20.74167	6458
20.75000	6624
20.75833	6796
20.76667	6968
20.77500	7144
20.78333	7322
20.79167	7505
20.80000	7696
20.80833	7887
20.81667	8086
20.82500	8285
20.83333	8487
20.84167	8694
20.85000	8903
20.85833	9123
20.86667	9342
20.87500	9569
20.88333	9798
20.89167	10028
20.90000	10265
20.90833	10500
20.91667	10746
20.92500	10992
20.93333	11244
20.94167	11503
20.95000	11762
20.95833	12031
20.96667	12298
20.97500	12572
20.98333	12849
20.99167	13129
21.00000	13417
21.00833	13704
21.01667	14001
21.02500	14298
21.03333	14600
21.04167	14908
21.05000	15214
21.05833	15533
21.06667	15849
21.07500	16174
21.08333	16501
21.09167	16829
21.10000	17168
21.10833	17503
21.11667	17850
21.12500	18197
21.13333	18549
21.14167	18909
21.15000	19265
21.15833	19633
21.16667	19997
21.17500	20370
21.18333	20747
21.19167	21127
21.20000	21519
21.20833	21906
21.21667	22305
21.22500	22701
21.23333	23103
21.24167	23512
21.25000	23918
21.25833	24337
21.26667	24749
21.27500	25170
21.28333	25592
21.29167	26014
21.30000	26448
21.30833	26876
21.31667	27316
21.32500	27751
21.33333	28189
21.34167	28630
21.35000	29065
21.35833	29512
21.36667	29951
21.37500	30399
21.38333	30847
21.39167	31291
21.40000	31744
21.40833	32186
21.41667	32638
21.42500	33084
21.43333	33530
21.44167	33980
21.45000	34420
21.45833	34867
21.46667	35301
21.47500	35736
21.48333	36166
21.49167	36589
21.50000	37016
21.50833	37429
21.51667	37847
21.52500	38255
21.53333	38656
21.54167	39053
21.55000	39435
21.55833	39818
21.56667	40183
21.57500	40544
21.58333	40896
21.59167	41233
21.60000	41568
21.60833	41884
21.61667	42197
21.62500	42494
21.63333	42780
21.64167	43057
21.65000	43313
21.65833	43561
21.66667	43788
21.67500	44004
21.68333	44204
21.69167	44388
21.70000	44561
21.70833	44714
21.71667	44854
21.72500	44976
21.73333	45080
21.74167	45169
21.75000	45240
21.75833	45295
21.76667	45334
21.77500	45357
21.78333	45365
21.79167	45358
21.80000	45336
21.80833	45299
21.81667	45244
21.82500	45173
21.83333	45084
21.84167	44976
21.85000	44852
21.85833	44706
21.86667	44547
21.87500	44370
21.88333	44181
21.89167	43981
21.90000	43766
21.90833	43543
21.91667	43300
21.92500	43046
21.93333	42777
21.94167	42494
21.95000	42203
21.95833	41896
21.96667	41584
21.97500	41257
21.98333	40923
21.99167	40585
22.00000	40232
22.00833	39881
22.01667	39514
22.02500	39145
22.03333	38768
22.04167	38382
22.05000	37998
22.05833	37601
22.06667	37209
22.07500	36810
22.08333	36410
22.09167	36013
22.10000	35607
22.10833	35209
22.11667	34802
22.12500	34401
22.13333	34000
22.14167	33596
22.15000	33203
22.15833	32803
22.16667	32415
22.17500	32024
22.18333	31637
22.19167	31258
22.20000	30875
22.20833	30507
22.21667	30137
22.22500	29777
22.23333	29423
22.24167	29070
22.25000	28729
22.25833	28387
22.26667	28058
22.27500	27732
22.28333	27414
22.29167	27108
22.30000	26803
22.30833	26513
22.31667	26223
22.32500	25943
22.33333	25670
22.34167	25402
22.35000	25148
22.35833	24896
22.36667	24657
22.37500	24422
22.38333	24193
22.39167	23975
22.40000	23760
22.40833	23558
22.41667	23358
22.42500	23168
22.43333	22983
22.44167	22802
22.45000	22632
22.45833	22465
22.46667	22309
22.47500	22156
22.48333	22009
22.49167	21870
22.50000	21734
22.50833	21607
22.51667	21484
22.52500	21368
22.53333	21256
22.54167	21148
22.55000	21047
22.55833	20947
22.56667	20854
22.57500	20764
22.58333	20678
22.59167	20599
22.60000	20522
22.60833	20453
22.61667	20389
22.62500	20330
22.63333	20275
22.64167	20223
22.65000	20173
22.65833	20125
22.66667	20078
22.67500	20033
22.68333	19990
22.69167	19951
22.70000	19915
22.70833	19883
22.71667	19854
22.72500	19827
22.73333	19802
22.74167	19779
22.75000	19759
22.75833	19739
22.76667	19721
22.77500	19704
22.78333	19687
22.79167	19671
22.80000	19657
22.80833	19646
22.81667	19638
22.82500	19633
22.83333	19628
22.84167	19625
22.85000	19621
22.85833	19616
22.86667	19610
22.87500	19605
22.88333	19601
22.89167	19600
22.90000	19603
22.90833	19609
22.91667	19618
22.92500	19628
22.93333	19640
22.94167	19650
22.95000	19658
22.95833	19663
22.96667	19667
22.97500	19669
22.98333	19672
22.99167	19677
23.00000	19684
23.00833	19693
23.01667	19702
23.02500	19713
23.03333	19724
23.04167	19735
23.05000	19746
23.05833	19757
23.06667	19767
23.07500	19776
23.08333	19785
23.09167	19793
23.10000	19802
23.10833	19810
23.11667	19820
23.12500	19830
23.13333	19840
23.14167	19851
23.15000	19862
23.15833	19874
23.16667	19886
23.17500	19899
23.18333	19911
23.19167	19922
23.20000	19935
23.20833	19947
23.21667	19961
23.22500	19975
23.23333	19988
23.24167	20000
23.25000	20011
23.25833	20023
23.26667	20035
23.27500	20047
23.28333	20061
23.29167	20075
23.30000	20091
23.30833	20106
23.31667	20123
23.32500	20138
23.33333	20152
23.34167	20165
23.35000	20179
23.35833	20193
23.36667	20207
23.37500	20222
23.38333	20237
23.39167	20251
23.40000	20266
23.40833	20280
23.41667	20296
23.42500	20313
23.43333	20329
23.44167	20345
23.45000	20360
23.45833	20375
23.46667	20391
23.47500	20409
23.48333	20428
23.49167	20447
23.50000	20465
23.50833	20482
23.51667	20497
23.52500	20512
23.53333	20526
23.54167	20540
23.55000	20554
23.55833	20568
23.56667	20581
23.57500	20594
23.58333	20606
23.59167	20618
23.60000	20630
23.60833	20641
23.61667	20653
23.62500	20665
23.63333	20677
23.64167	20688
23.65000	20698
23.65833	20705
23.66667	20711
23.67500	20714
23.68333	20717
23.69167	20720
23.70000	20723
23.70833	20725
23.71667	20726
23.72500	20725
23.73333	20723
23.74167	20720
23.75000	20715
23.75833	20709
23.76667	20702
23.77500	20692
23.78333	20681
23.79167	20669
23.80000	20655
23.80833	20640
23.81667	20623
23.82500	20604
23.83333	20583
23.84167	20559
23.85000	20533
23.85833	20506
23.86667	20478
23.87500	20448
23.88333	20416
23.89167	20383
23.90000	20347
23.90833	20311
23.91667	20274
23.92500	20235
23.93333	20193
23.94167	20150
23.95000	20104
23.95833	20056
23.96667	20006
23.97500	19954
23.98333	19902
23.99167	19850
24.00000	19797
24.00833	19742
24.01667	19683
24.02500	19621
24.03333	19558
24.04167	19493
24.05000	19430
24.05833	19366
24.06667	19302
24.07500	19237
24.08333	19170
24.09167	19103
24.10000	19032
24.10833	18961
24.11667	18888
24.12500	18816
24.13333	18745
24.14167	18673
24.15000	18601
24.15833	18527
24.16667	18454
24.17500	18378
24.18333	18302
24.19167	18228
24.20000	18154
24.20833	18080
24.21667	18002
24.22500	17924
24.23333	17844
24.24167	17764
24.25000	17687
24.25833	17612
24.26667	17540
24.27500	17467
24.28333	17394
24.29167	17321
24.30000	17247
24.30833	17175
24.31667	17103
24.32500	17033
24.33333	16963
24.34167	16892
24.35000	16821
24.35833	16746
24.36667	16673
24.37500	16598
24.38333	16524
24.39167	16451
24.40000	16378
24.40833	16308
24.41667	16237
24.42500	16166
24.43333	16096
24.44167	16025
24.45000	15956
24.45833	15886
24.46667	15818
24.47500	15751
24.48333	15685
24.49167	15620
24.50000	15553
24.50833	15486
24.51667	15416
24.52500	15345
24.53333	15273
24.54167	15201
24.55000	15131
24.55833	15060
24.56667	14991
24.57500	14921
24.58333	14851
24.59167	14782
24.60000	14712
24.60833	14642
24.61667	14569
24.62500	14496
24.63333	14423
24.64167	14349
24.65000	14277
24.65833	14204
24.66667	14132
24.67500	14058
24.68333	13982
24.69167	13907
24.70000	13828
24.70833	13750
24.71667	13668
24.72500	13586
24.73333	13503
24.74167	13418
24.75000	13335
24.75833	13251
24.76667	13169
24.77500	13086
24.78333	13003
24.79167	12920
24.80000	12834
24.80833	12749
24.81667	12662
24.82500	12576
24.83333	12490
24.84167	12404
24.85000	12320
24.85833	12233
24.86667	12147
24.87500	12058
24.88333	11968
24.89167	11878
24.90000	11786
24.90833	11696
24.91667	11604
24.92500	11515
24.93333	11425
24.94167	11336
24.95000	11250
24.95833	11163
24.96667	11078
24.97500	10991
24.98333	10905
24.99167	10819
25.00000	10733
25.00833	10649
25.01667	10565
25.02500	10481
25.03333	10399
25.04167	10316
25.05000	10236
25.05833	10155
25.06667	10076
25.07500	9998
25.08333	9922
25.09167	9847
25.10000	9772
25.10833	9698
25.11667	9624
25.12500	9552
25.13333	9482
25.14167	9413
25.15000	9348
25.15833	9282
25.16667	9219
25.17500	9154
25.18333	9090
25.19167	9028
25.20000	8966
25.20833	8907
25.21667	8848
25.22500	8793
25.23333	8738
25.24167	8684
25.25000	8633
25.25833	8583
25.26667	8536
25.27500	8490
25.28333	8446
25.29167	8402
25.30000	8357
25.30833	8313
25.31667	8268
25.32500	8225
25.33333	8184
25.34167	8144
25.35000	8107
25.35833	8068
25.36667	8029
25.37500	7991
25.38333	7956
25.39167	7924
25.40000	7895
25.40833	7869
25.41667	7843
25.42500	7814
25.43333	7786
25.44167	7760
25.45000	7735
25.45833	7712
25.46667	7690
25.47500	7668
25.48333	7644
25.49167	7619
25.50000	7595
25.50833	7572
25.51667	7550
25.52500	7529
25.53333	7510
25.54167	7495
25.55000	7483
25.55833	7470
25.56667	7457
25.57500	7444
25.58333	7430
25.59167	7416
25.60000	7401
25.60833	7386
25.61667	7370
25.62500	7354
25.63333	7339
25.64167	7325
25.65000	7311
25.65833	7297
25.66667	7285
25.67500	7273
25.68333	7262
25.69167	7252
25.70000	7244
25.70833	7236
25.71667	7227
25.72500	7218
25.73333	7208
25.74167	7196
25.75000	7183
25.75833	7168
25.76667	7154
25.77500	7141
25.78333	7129
25.79167	7117
25.80000	7105
25.80833	7093
25.81667	7080
25.82500	7066
25.83333	7053
25.84167	7042
25.85000	7033
25.85833	7022
25.86667	7012
25.87500	7002
25.88333	6993
25.89167	6983
25.90000	6972
25.90833	6961
25.91667	6947
25.92500	6931
25.93333	6914
25.94167	6899
25.95000	6883
25.95833	6867
25.96667	6850
25.97500	6831
25.98333	6811
25.99167	6792
26.00000	6774
26.00833	6758
26.01667	6744
26.02500	6732
26.03333	6719
26.04167	6706
26.05000	6690
26.05833	6672
26.06667	6653
26.07500	6633
26.08333	6614
26.09167	6596
26.10000	6579
26.10833	6562
26.11667	6545
26.12500	6528
26.13333	6511
26.14167	6493
26.15000	6476
26.15833	6460
26.16667	6445
26.17500	6429
26.18333	6414
26.19167	6397
26.20000	6380
26.20833	6362
26.21667	6346
26.22500	6330
26.23333	6314
26.24167	6298
26.25000	6282
26.25833	6266
26.26667	6251
26.27500	6235
26.28333	6221
26.29167	6208
26.30000	6195
26.30833	6182
26.31667	6169
26.32500	6158
26.33333	6146
26.34167	6135
26.35000	6123
26.35833	6112
26.36667	6102
26.37500	6093
26.38333	6085
26.39167	6078
26.40000	6072
26.40833	6065
26.41667	6057
26.42500	6050
26.43333	6043
26.44167	6038
26.45000	6034
26.45833	6033
26.46667	6032
26.47500	6032
26.48333	6032
26.49167	6032
26.50000	6031
26.50833	6029
26.51667	6025
26.52500	6021
26.53333	6018
26.54167	6017
26.55000	6016
26.55833	6018
26.56667	6021
26.57500	6024
26.58333	6028
26.59167	6031
26.60000	6034
26.60833	6035
26.61667	6037
26.62500	6038
26.63333	6040
26.64167	6042
26.65000	6046
26.65833	6051
26.66667	6057
26.67500	6065
26.68333	6072
26.69167	6080
26.70000	6086
26.70833	6092
26.71667	6099
26.72500	6106
26.73333	6114
26.74167	6123
26.75000	6131
26.75833	6139
26.76667	6145
26.77500	6149
26.78333	6153
26.79167	6157
26.80000	6161
26.80833	6167
26.81667	6174
26.82500	6182
26.83333	6191
26.84167	6202
26.85000	6212
26.85833	6220
26.86667	6227
26.87500	6233
26.88333	6238
26.89167	6244
26.90000	6250
26.90833	6255
26.91667	6259
26.92500	6263
26.93333	6268
26.94167	6274
26.95000	6281
26.95833	6287
26.96667	6292
26.97500	6295
26.98333	6296
26.99167	6296
27.00000	6297
27.00833	6299
27.01667	6301
27.02500	6302
27.03333	6301
27.04167	6299
27.05000	6297
27.05833	6295
27.06667	6293
27.07500	6292
27.08333	6292
27.09167	6294
27.10000	6295
27.10833	6296
27.11667	6295
27.12500	6293
27.13333	6290
27.14167	6284
27.15000	6276
27.15833	6268
27.16667	6260
27.17500	6251
27.18333	6244
27.19167	6237
27.20000	6232
27.20833	6228
27.21667	6224
27.22500	6219
27.23333	6213
27.24167	6207
27.25000	6201
27.25833	6194
27.26667	6188
27.27500	6182
27.28333	6175
27.29167	6168
27.30000	6159
27.30833	6150
27.31667	6139
27.32500	6128
27.33333	6116
27.34167	6104
27.35000	6093
27.35833	6083
27.36667	6075
27.37500	6067
27.38333	6060
27.39167	6054
27.40000	6048
27.40833	6042
27.41667	6036
27.42500	6030
27.43333	6023
27.44167	6015
27.45000	6007
27.45833	6000
27.46667	5994
27.47500	5988
27.48333	5982
27.49167	5975
27.50000	5969
27.50833	5962
27.51667	5956
27.52500	5950
27.53333	5944
27.54167	5938
27.55000	5933
27.55833	5928
27.56667	5926
27.57500	5923
27.58333	5922
27.59167	5919
27.60000	5916
27.60833	5912
27.61667	5908
27.62500	5904
27.63333	5902
27.64167	5902
27.65000	5903
27.65833	5906
27.66667	5909
27.67500	5912
27.68333	5915
27.69167	5918
27.70000	5919
27.70833	5921
27.71667	5923
27.72500	5926
27.73333	5929
27.74167	5934
27.75000	5939
27.75833	5944
27.76667	5948
27.77500	5952
27.78333	5957
27.79167	5962
27.80000	5969
27.80833	5975
27.81667	5982
27.82500	5988
27.83333	5996
27.84167	6005
27.85000	6015
27.85833	6027
27.86667	6039
27.87500	6049
27.88333	6059
27.89167	6067
27.90000	6074
27.90833	6083
27.91667	6094
27.92500	6105
27.93333	6117
27.94167	6130
27.95000	6141
27.95833	6151
27.96667	6162
27.97500	6173
27.98333	6186
27.99167	6199
28.00000	6213
28.00833	6226
28.01667	6238
28.02500	6249
28.03333	6260
28.04167	6271
28.05000	6283
28.05833	6298
28.06667	6314
28.07500	6332
28.08333	6349
28.09167	6362
28.10000	6373
28.10833	6382
28.11667	6391
28.12500	6400
28.13333	6410
28.14167	6421
28.15000	6434
28.15833	6447
28.16667	6460
28.17500	6474
28.18333	6489
28.19167	6503
28.20000	6517
28.20833	6531
28.21667	6545
28.22500	6559
28.23333	6570
28.24167	6580
28.25000	6589
28.25833	6599
28.26667	6610
28.27500	6622
28.28333	6636
28.29167	6650
28.30000	6664
28.30833	6677
28.31667	6688
28.32500	6699
28.33333	6708
28.34167	6716
28.35000	6724
28.35833	6732
28.36667	6741
28.37500	6751
28.38333	6761
28.39167	6771
28.40000	6782
28.40833	6791
28.41667	6800
28.42500	6809
28.43333	6817
28.44167	6825
28.45000	6833
28.45833	6840
28.46667	6846
28.47500	6854
28.48333	6861
28.49167	6870
28.50000	6879
28.50833	6889
28.51667	6898
28.52500	6907
28.53333	6915
28.54167	6923
28.55000	6930
28.55833	6938
28.56667	6947
28.57500	6957
28.58333	6966
28.59167	6975
28.60000	6983
28.60833	6990
28.61667	6997
28.62500	7005
28.63333	7013
28.64167	7020
28.65000	7029
28.65833	7037
28.66667	7047
28.67500	7058
28.68333	7071
28.69167	7083
28.70000	7095
28.70833	7107
28.71667	7119
28.72500	7132
28.73333	7147
28.74167	7161
28.75000	7175
28.75833	7188
28.76667	7200
28.77500	7213
28.78333	7226
28.79167	7239
28.80000	7252
28.80833	7265
28.81667	7278
28.82500	7291
28.83333	7303
28.84167	7315
28.85000	7326
28.85833	7337
28.86667	7349
28.87500	7364
28.88333	7381
28.89167	7398
28.90000	7417
28.90833	7435
28.91667	7451
28.92500	7467
28.93333	7483
28.94167	7501
28.95000	7519
28.95833	7540
28.96667	7560
28.97500	7579
28.98333	7598
28.99167	7615
29.00000	7634
29.00833	7653
29.01667	7675
29.02500	7698
29.03333	7721
29.04167	7744
29.05000	7765
29.05833	7785
29.06667	7805
29.07500	7827
29.08333	7850
29.09167	7874
29.10000	7900
29.10833	7926
29.11667	7953
29.12500	7980
29.13333	8009
29.14167	8039
29.15000	8070
29.15833	8102
29.16667	8133
29.17500	8163
29.18333	8194
29.19167	8227
29.20000	8263
29.20833	8299
29.21667	8337
29.22500	8375
29.23333	8413
29.24167	8453
29.25000	8493
29.25833	8535
29.26667	8579
29.27500	8626
29.28333	8674
29.29167	8723
29.30000	8775
29.30833	8827
29.31667	8881
29.32500	8936
29.33333	8994
29.34167	9053
29.35000	9112
29.35833	9174
29.36667	9237
29.37500	9303
29.38333	9372
29.39167	9444
29.40000	9519
29.40833	9595
29.41667	9675
29.42500	9756
29.43333	9841
29.44167	9929
29.45000	10020
29.45833	10116
29.46667	10213
29.47500	10315
29.48333	10421
29.49167	10530
29.50000	10645
29.50833	10762
29.51667	10887
29.52500	11015
29.53333	11147
29.54167	11287
29.55000	11430
29.55833	11583
29.56667	11738
29.57500	11902
29.58333	12071
29.59167	12243
29.60000	12425
29.60833	12610
29.61667	12807
29.62500	13009
29.63333	13219
29.64167	13440
29.65000	13663
29.65833	13900
29.66667	14141
29.67500	14394
29.68333	14657
29.69167	14926
29.70000	15211
29.70833	15500
29.71667	15805
29.72500	16117
29.73333	16440
29.74167	16778
29.75000	17121
29.75833	17482
29.76667	17846
29.77500	18226
29.78333	18617
29.79167	19015
29.80000	19432
29.80833	19852
29.81667	20292
29.82500	20738
29.83333	21196
29.84167	21672
29.85000	22150
29.85833	22650
29.86667	23152
29.87500	23669
29.88333	24197
29.89167	24730
29.90000	25287
29.90833	25841
29.91667	26417
29.92500	26995
29.93333	27578
29.94167	28174
29.95000	28765
29.95833	29375
29.96667	29981
29.97500	30602
29.98333	31230
29.99167	31858
30.00000	32506
30.00833	33143
30.01667	33796
30.02500	34442
30.03333	35089
30.04167	35743
30.05000	36383
30.05833	37034
30.06667	37670
30.07500	38310
30.08333	38948
30.09167	39574
30.10000	40207
30.10833	40819
30.11667	41435
30.12500	42037
30.13333	42631
30.14167	43224
30.15000	43794
30.15833	44365
30.16667	44911
30.17500	45449
30.18333	45974
30.19167	46476
30.20000	46973
30.20833	47441
30.21667	47900
30.22500	48337
30.23333	48754
30.24167	49157
30.25000	49530
30.25833	49889
30.26667	50220
30.27500	50531
30.28333	50820
30.29167	51083
30.30000	51330
30.30833	51550
30.31667	51750
30.32500	51925
30.33333	52072
30.34167	52197
30.35000	52293
30.35833	52365
30.36667	52413
30.37500	52435
30.38333	52433
30.39167	52407
30.40000	52357
30.40833	52284
30.41667	52185
30.42500	52063
30.43333	51916
30.44167	51744
30.45000	51554
30.45833	51337
30.46667	51105
30.47500	50849
30.48333	50573
30.49167	50280
30.50000	49963
30.50833	49636
30.51667	49285
30.52500	48921
30.53333	48539
30.54167	48135
30.55000	47724
30.55833	47287
30.56667	46846
30.57500	46387
30.58333	45915
30.59167	45438
30.60000	44940
30.60833	44446
30.61667	43932
30.62500	43415
30.63333	42891
30.64167	42353
30.65000	41821
30.65833	41273
30.66667	40731
30.67500	40179
30.68333	39624
30.69167	39071
30.70000	38504
30.70833	37950
30.71667	37384
30.72500	36827
30.73333	36271
30.74167	35710
30.75000	35162
30.75833	34601
30.76667	34055
30.77500	33506
30.78333	32963
30.79167	32430
30.80000	31891
30.80833	31367
30.81667	30835
30.82500	30313
30.83333	29797
30.84167	29282
30.85000	28783
30.85833	28280
30.86667	27794
30.87500	27307
30.88333	26827
30.89167	26360
30.90000	25892
30.90833	25443
30.91667	24994
30.92500	24556
30.93333	24125
30.94167	23696
30.95000	23282
30.95833	22867
30.96667	22468
30.97500	22073
30.98333	21687
30.99167	21314
31.00000	20942
31.00833	20587
31.01667	20233
31.02500	19891
31.03333	19556
31.04167	19222
31.05000	18900
31.05833	18577
31.06667	18269
31.07500	17969
31.08333	17678
31.09167	17398
31.10000	17119
31.10833	16850
31.11667	16581
31.12500	16320
31.13333	16065
31.14167	15814
31.15000	15573
31.15833	15333
31.16667	15104
31.17500	14879
31.18333	14660
31.19167	14451
31.20000	14242
31.20833	14043
31.21667	13846
31.22500	13655
31.23333	13471
31.24167	13289
31.25000	13116
31.25833	12944
31.26667	12779
31.27500	12618
31.28333	12460
31.29167	12307
31.30000	12154
31.30833	12008
31.31667	11863
31.32500	11725
31.33333	11592
31.34167	11462
31.35000	11337
31.35833	11211
31.36667	11090
31.37500	10970
31.38333	10853
31.39167	10740
31.40000	10630
31.40833	10526
31.41667	10423
31.42500	10324
31.43333	10227
31.44167	10131
31.45000	10039
31.45833	9947
31.46667	9860
31.47500	9774
31.48333	9689
31.49167	9607
31.50000	9524
31.50833	9443
31.51667	9362
31.52500	9284
31.53333	9208
31.54167	9133
31.55000	9063
31.55833	8993
31.56667	8925
31.57500	8859
31.58333	8794
31.59167	8730
31.60000	8665
31.60833	8604
31.61667	8545
31.62500	8490
31.63333	8437
31.64167	8385
31.65000	8334
31.65833	8282
31.66667	8231
31.67500	8180
31.68333	8130
31.69167	8082
31.70000	8034
31.70833	7988
31.71667	7942
31.72500	7898
31.73333	7855
31.74167	7813
31.75000	7773
31.75833	7733
31.76667	7695
31.77500	7659
31.78333	7626
31.79167	7594
31.80000	7563
31.80833	7535
31.81667	7506
31.82500	7480
31.83333	7456
31.84167	7434
31.85000	7413
31.85833	7392
31.86667	7372
31.87500	7354
31.88333	7336
31.89167	7322
31.90000	7310
31.90833	7300
31.91667	7291
31.92500	7284
31.93333	7280
31.94167	7280
31.95000	7282
31.95833	7288
31.96667	7295
31.97500	7304
31.98333	7314
31.99167	7327
32.00000	7341
32.00833	7357
32.01667	7376
32.02500	7396
32.03333	7420
32.04167	7448
32.05000	7477
32.05833	7510
32.06667	7545
32.07500	7584
32.08333	7626
32.09167	7672
32.10000	7724
32.10833	7778
32.11667	7836
32.12500	7896
32.13333	7959
32.14167	8025
32.15000	8093
32.15833	8166
32.16667	8241
32.17500	8323
32.18333	8410
32.19167	8502
32.20000	8600
32.20833	8700
32.21667	8805
32.22500	8913
32.23333	9025
32.24167	9142
32.25000	9261
32.25833	9389
32.26667	9520
32.27500	9658
32.28333	9802
32.29167	9950
32.30000	10106
32.30833	10263
32.31667	10427
32.32500	10595
32.33333	10769
32.34167	10952
32.35000	11139
32.35833	11339
32.36667	11542
32.37500	11754
32.38333	11973
32.39167	12195
32.40000	12428
32.40833	12663
32.41667	12911
32.42500	13164
32.43333	13424
32.44167	13695
32.45000	13969
32.45833	14259
32.46667	14552
32.47500	14856
32.48333	15169
32.49167	15487
32.50000	15820
32.50833	16155
32.51667	16505
32.52500	16861
32.53333	17227
32.54167	17608
32.55000	17992
32.55833	18394
32.56667	18798
32.57500	19214
32.58333	19639
32.59167	20069
32.60000	20516
32.60833	20963
32.61667	21429
32.62500	21900
32.63333	22382
32.64167	22880
32.65000	23376
32.65833	23893
32.66667	24407
32.67500	24934
32.68333	25468
32.69167	26004
32.70000	26558
32.70833	27107
32.71667	27674
32.72500	28240
32.73333	28812
32.74167	29398
32.75000	29978
32.75833	30580
32.76667	31175
32.77500	31781
32.78333	32392
32.79167	32996
32.80000	33614
32.80833	34219
32.81667	34836
32.82500	35446
32.83333	36053
32.84167	36664
32.85000	37261
32.85833	37870
32.86667	38464
32.87500	39060
32.88333	39651
32.89167	40228
32.90000	40810
32.90833	41371
32.91667	41938
32.92500	42489
32.93333	43029
32.94167	43564
32.95000	44074
32.95833	44582
32.96667	45068
32.97500	45548
32.98333	46016
32.99167	46463
33.00000	46905
33.00833	47319
33.01667	47722
33.02500	48102
33.03333	48462
33.04167	48808
33.05000	49129
33.05833	49436
33.06667	49719
33.07500	49982
33.08333	50226
33.09167	50444
33.10000	50646
33.10833	50820
33.11667	50974
33.12500	51103
33.13333	51206
33.14167	51287
33.15000	51343
33.15833	51378
33.16667	51392
33.17500	51384
33.18333	51355
33.19167	51302
33.20000	51225
33.20833	51126
33.21667	51001
33.22500	50856
33.23333	50688
33.24167	50497
33.25000	50290
33.25833	50057
33.26667	49811
33.27500	49543
33.28333	49260
33.29167	48961
33.30000	48636
33.30833	48298
33.31667	47934
33.32500	47560
33.33333	47182
33.34167	46750
33.35000	46286
33.35833	45831
33.36667	45403
33.37500	44963
33.38333	44504
33.39167	44034
33.40000	43517
33.40833	42967
33.41667	42428
33.42500	41927
33.43333	41433
33.44167	40923
33.45000	40411
33.45833	39872
33.46667	39341
33.47500	38803
33.48333	38201
33.49167	37581
33.50000	36997
33.50833	36458
33.51667	35915
33.52500	35373
33.53333	34824
33.54167	34259
33.55000	33702
33.55833	33115
33.56667	32500
33.57500	31902
33.58333	31356
33.59167	30834
33.60000	30296
33.60833	29767
33.61667	29224
33.62500	28686
33.63333	28155
33.64167	27622
33.65000	27106
33.65833	26583
33.66667	26075
33.67500	25567
33.68333	25062
33.69167	24570
33.70000	24072
33.70833	23591
33.71667	23099
33.72500	22585
33.73333	22084
33.74167	21627
33.75000	21203
33.75833	20776
33.76667	20358
33.77500	19938
33.78333	19519
33.79167	19109
33.80000	18696
33.80833	18299
33.81667	17903
33.82500	17518
33.83333	17143
33.84167	16770
33.85000	16410
33.85833	16047
33.86667	15695
33.87500	15345
33.88333	15001
33.89167	14669
33.90000	14337
33.90833	14020
33.91667	13704
33.92500	13397
33.93333	13100
33.94167	12805
33.95000	12523
33.95833	12241
33.96667	11968
33.97500	11698
33.98333	11431
33.99167	11173
34.00000	10916
34.00833	10671
34.01667	10427
34.02500	10191
34.03333	9960
34.04167	9731
34.05000	9513
34.05833	9296
34.06667	9090
34.07500	8886
34.08333	8684
34.09167	8490
34.10000	8295
34.10833	8109
34.11667	7926
34.12500	7749
34.13333	7579
34.14167	7410
34.15000	7247
34.15833	7084
34.16667	6925
34.17500	6768
34.18333	6613
34.19167	6466
34.20000	6321
34.20833	6184
34.21667	6049
34.22500	5917
34.23333	5787
34.24167	5657
34.25000	5533
34.25833	5409
34.26667	5291
34.27500	5176
34.28333	5064
34.29167	4958
34.30000	4852
34.30833	4751
34.31667	4650
34.32500	4553
34.33333	4458
34.34167	4364
34.35000	4274
34.35833	4186
34.36667	4101
34.37500	4016
34.38333	3933
34.39167	3854
34.40000	3775
34.40833	3699
34.41667	3625
34.42500	3551
34.43333	3478
34.44167	3405
34.45000	3336
34.45833	3268
34.46667	3203
34.47500	3141
34.48333	3080
34.49167	3022
34.50000	2966
34.50833	2912
34.51667	2860
34.52500	2811
34.53333	2764
34.54167	2716
34.55000	2668
34.55833	2618
34.56667	2568
34.57500	2518
34.58333	2468
34.59167	2422
34.60000	2378
34.60833	2336
34.61667	2295
34.62500	2256
34.63333	2221
34.64167	2187
34.65000	2155
34.65833	2122
34.66667	2090
34.67500	2056
34.68333	2023
34.69167	1990
34.70000	1957
34.70833	1925
34.71667	1894
34.72500	1865
34.73333	1837
34.74167	1810
34.75000	1785
34.75833	1760
34.76667	1735
34.77500	1709
34.78333	1682
34.79167	1656
34.80000	1631
34.80833	1610
34.81667	1591
34.82500	1574
34.83333	1560
34.84167	1545
34.85000	1531
34.85833	1515
34.86667	1499
34.87500	1482
34.88333	1467
34.89167	1453
34.90000	1440
34.90833	1427
34.91667	1414
34.92500	1400
34.93333	1385
34.94167	1369
34.95000	1355
34.95833	1342
34.96667	1332
34.97500	1324
34.98333	1316
34.99167	1309
35.00000	1301
35.00833	1293
35.01667	1286
35.02500	1279
35.03333	1272
35.04167	1265
35.05000	1259
35.05833	1252
35.06667	1247
35.07500	1242
35.08333	1237
35.09167	1232
35.10000	1227
35.10833	1223
35.11667	1220
35.12500	1217
35.13333	1213
35.14167	1209
35.15000	1204
35.15833	1198
35.16667	1194
35.17500	1189
35.18333	1185
35.19167	1181
35.20000	1179
35.20833	1176
35.21667	1172
35.22500	1167
35.23333	1160
35.24167	1151
35.25000	1142
35.25833	1132
35.26667	1122
35.27500	1112
35.28333	1104
35.29167	1098
35.30000	1093
35.30833	1089
35.31667	1085
35.32500	1080
35.33333	1074
35.34167	1068
35.35000	1062
35.35833	1056
35.36667	1049
35.37500	1043
35.38333	1035
35.39167	1028
35.40000	1019
35.40833	1011
35.41667	1003
35.42500	994
35.43333	984
35.44167	974
35.45000	964
35.45833	954
35.46667	944
35.47500	936
35.48333	929
35.49167	921
35.50000	912
35.50833	901
35.51667	889
35.52500	877
35.53333	866
35.54167	855
35.55000	846
35.55833	838
35.56667	829
35.57500	818
35.58333	806
35.59167	794
35.60000	781
35.60833	769
35.61667	759
35.62500	749
35.63333	740
35.64167	731
35.65000	723
35.65833	714
35.66667	704
35.67500	693
35.68333	680
35.69167	666
35.70000	651
35.70833	635
35.71667	622
35.72500	610
35.73333	601
35.74167	594
35.75000	587
35.75833	580
35.76667	573
35.77500	564
35.78333	555
35.79167	545
35.80000	534
35.80833	523
35.81667	512
35.82500	501
35.83333	491
35.84167	481
35.85000	472
35.85833	463
35.86667	456
35.87500	450
35.88333	445
35.89167	439
35.90000	432
35.90833	425
35.91667	418
35.92500	411
35.93333	403
35.94167	395
35.95000	386
35.95833	377
35.96667	369
35.97500	362
35.98333	358
35.99167	354
36.00000	351
36.00833	348
36.01667	346
36.02500	343
36.03333	340
36.04167	336
36.05000	331
36.05833	326
36.06667	321
36.07500	317
36.08333	313
36.09167	310
36.10000	308
36.10833	306
36.11667	305
36.12500	306
36.13333	306
36.14167	305
36.15000	302
36.15833	297
36.16667	291
36.17500	287
36.18333	285
36.19167	283
36.20000	281
36.20833	278
36.21667	274
36.22500	270
36.23333	267
36.24167	265
36.25000	264
36.25833	264
36.26667	264
36.27500	264
36.28333	263
36.29167	262
36.30000	260
36.30833	258
36.31667	257
36.32500	256
36.33333	255
36.34167	255
36.35000	256
36.35833	259
36.36667	262
36.37500	266
36.38333	269
36.39167	270
36.40000	269
36.40833	268
36.41667	266
36.42500	265
36.43333	265
36.44167	266
36.45000	266
36.45833	265
36.46667	262
36.47500	260
36.48333	259
36.49167	259
36.50000	261
36.50833	262
36.51667	264
36.52500	265
36.53333	266
36.54167	265
36.55000	264
36.55833	262
36.56667	260
36.57500	259
36.58333	260
36.59167	263
36.60000	268
36.60833	272
36.61667	274
36.62500	277
36.63333	278
36.64167	278
36.65000	278
36.65833	280
36.66667	281
36.67500	283
36.68333	283
36.69167	283
36.70000	282
36.70833	282
36.71667	283
36.72500	286
36.73333	288
36.74167	290
36.75000	291
36.75833	292
36.76667	292
36.77500	292
36.78333	293
36.79167	294
36.80000	294
36.80833	295
36.81667	296
36.82500	300
36.83333	305
36.84167	312
36.85000	317
36.85833	322
36.86667	325
36.87500	326
36.88333	327
36.89167	327
36.90000	327
36.90833	327
36.91667	327
36.92500	328
36.93333	328
36.94167	329
36.95000	331
36.95833	335
36.96667	340
36.97500	345
36.98333	350
36.99167	354
37.00000	357
37.00833	358
37.01667	358
37.02500	356
37.03333	354
37.04167	354
37.05000	355
37.05833	356
37.06667	359
37.07500	361
37.08333	364
37.09167	367
37.10000	370
37.10833	374
37.11667	377
37.12500	379
37.13333	381
37.14167	381
37.15000	380
37.15833	376
37.16667	372
37.17500	368
37.18333	366
37.19167	366
37.20000	369
37.20833	373
37.21667	376
37.22500	377
37.23333	376
37.24167	372
37.25000	368
37.25833	363
37.26667	359
37.27500	355
37.28333	353
37.29167	353
37.30000	353
37.30833	353
37.31667	351
37.32500	347
37.33333	342
37.34167	337
37.35000	332
37.35833	330
37.36667	327
37.37500	325
37.38333	322
37.39167	318
37.40000	314
37.40833	308
37.41667	302
37.42500	297
37.43333	292
37.44167	288
37.45000	286
37.45833	284
37.46667	282
37.47500	279
37.48333	274
37.49167	268
37.50000	262
37.50833	256
37.51667	252
37.52500	249
37.53333	246
37.54167	243
37.55000	240
37.55833	236
37.56667	232
37.57500	227
37.58333	221
37.59167	215
37.60000	208
37.60833	202
37.61667	197
37.62500	194
37.63333	194
37.64167	196
37.65000	198
37.65833	199
37.66667	198
37.67500	196
37.68333	193
37.69167	189
37.70000	185
37.70833	179
37.71667	174
37.72500	168
37.73333	164
37.74167	162
37.75000	160
37.75833	157
37.76667	155
37.77500	152
37.78333	150
37.79167	149
37.80000	149
37.80833	149
37.81667	149
37.82500	148
37.83333	146
37.84167	143
37.85000	141
37.85833	138
37.86667	137
37.87500	136
37.88333	136
37.89167	136
37.90000	137
37.90833	139
37.91667	141
37.92500	142
37.93333	144
37.94167	146
37.95000	146
37.95833	145
37.96667	143
37.97500	139
37.98333	134
37.99167	130
38.00000	125
38.00833	122
38.01667	120
38.02500	120
38.03333	122
38.04167	124
38.05000	126
38.05833	127
38.06667	129
38.07500	130
38.08333	131
38.09167	131
38.10000	131
38.10833	132
38.11667	133
38.12500	134
38.13333	135
38.14167	136
38.15000	136
38.15833	136
38.16667	135
38.17500	131
38.18333	127
38.19167	123
38.20000	120
38.20833	118
38.21667	120
38.22500	122
38.23333	125
38.24167	128
38.25000	129
38.25833	127
38.26667	123
38.27500	117
38.28333	110
38.29167	105
38.30000	103
38.30833	103
38.31667	106
38.32500	109
38.33333	111
38.34167	110
38.35000	107
38.35833	100
38.36667	93
38.37500	85
38.38333	78
38.39167	72
38.40000	68
38.40833	64
38.41667	62
38.42500	61
38.43333	62
38.44167	64
38.45000	67
38.45833	68
38.46667	67
38.47500	65
38.48333	60
38.49167	56
38.50000	52
38.50833	49
38.51667	46
38.52500	43
38.53333	41
38.54167	38
38.55000	35
38.55833	31
38.56667	28
38.57500	25
38.58333	22
38.59167	18
38.60000	15
38.60833	11
38.61667	7
38.62500	3
38.63333	-0
38.64167	-3
38.65000	-6
38.65833	-8
38.66667	-10
38.67500	-11
38.68333	-13
38.69167	-15
38.70000	-17
38.70833	-21
38.71667	-27
38.72500	-33
38.73333	-38
38.74167	-41
38.75000	-44
38.75833	-45
38.76667	-45
38.77500	-45
38.78333	-46
38.79167	-48
38.80000	-50
38.80833	-53
38.81667	-57
38.82500	-60
38.83333	-64
38.84167	-68
38.85000	-71
38.85833	-74
38.86667	-77
38.87500	-79
38.88333	-79
38.89167	-79
38.90000	-77
38.90833	-76
38.91667	-76
38.92500	-77
38.93333	-80
38.94167	-84
38.95000	-88
38.95833	-92
38.96667	-94
38.97500	-97
38.98333	-98
38.99167	-98
39.00000	-97
39.00833	-97
39.01667	-98
39.02500	-100
39.03333	-105
39.04167	-111
39.05000	-116
39.05833	-118
39.06667	-119
39.07500	-118
39.08333	-117
39.09167	-116
39.10000	-117
39.10833	-117
39.11667	-117
39.12500	-115
39.13333	-113
39.14167	-112
39.15000	-112
39.15833	-115
39.16667	-120
39.17500	-124
39.18333	-127
39.19167	-130
39.20000	-131
39.20833	-132
39.21667	-133
39.22500	-133
39.23333	-133
39.24167	-133
39.25000	-133
39.25833	-135
39.26667	-138
39.27500	-141
39.28333	-143
39.29167	-145
39.30000	-145
39.30833	-146
39.31667	-148
39.32500	-151
39.33333	-155
39.34167	-157
39.35000	-159
39.35833	-160
39.36667	-161
39.37500	-162
39.38333	-161
39.39167	-159
39.40000	-157
39.40833	-155
39.41667	-154
39.42500	-155
39.43333	-158
39.44167	-162
39.45000	-167
39.45833	-172
39.46667	-176
39.47500	-179
39.48333	-182
39.49167	-184
39.50000	-184
39.50833	-185
39.51667	-186
39.52500	-188
39.53333	-191
39.54167	-193
39.55000	-194
39.55833	-194
39.56667	-193
39.57500	-192
39.58333	-191
39.59167	-192
39.60000	-194
39.60833	-197
39.61667	-200
39.62500	-202
39.63333	-204
39.64167	-205
39.65000	-207
39.65833	-208
39.66667	-209
39.67500	-212
39.68333	-215
39.69167	-219
39.70000	-223
39.70833	-226
39.71667	-226
39.72500	-226
39.73333	-226
39.74167	-227
39.75000	-229
39.75833	-233
39.76667	-236
39.77500	-239
39.78333	-241
39.79167	-241
39.80000	-241
39.80833	-240
39.81667	-240
39.82500	-239
39.83333	-239
39.84167	-238
39.85000	-238
39.85833	-236
39.86667	-234
39.87500	-233
39.88333	-234
39.89167	-235
39.90000	-236
39.90833	-236
39.91667	-236
39.92500	-235
39.93333	-234
39.94167	-234
39.95000	-236
39.95833	-236
39.96667	-235
39.97500	-231
39.98333	-226
39.99167	-222
40.00000	-217
40.00833	-213
40.01667	-207
40.02500	-201
40.03333	-195
40.04167	-188
40.05000	-181
40.05833	-175
40.06667	-167
40.07500	-157
40.08333	-146
40.09167	-133
40.10000	-119
40.10833	-105
40.11667	-90
40.12500	-75
40.13333	-59
40.14167	-41
40.15000	-21
40.15833	0
40.16667	24
40.17500	51
40.18333	80
40.19167	109
40.20000	138
40.20833	167
40.21667	197
40.22500	229
40.23333	266
40.24167	306
40.25000	349
40.25833	394
40.26667	441
40.27500	489
40.28333	539
40.29167	591
40.30000	647
40.30833	704
40.31667	765
40.32500	829
40.33333	896
40.34167	967
40.35000	1039
40.35833	1115
40.36667	1193
40.37500	1275
40.38333	1360
40.39167	1448
40.40000	1542
40.40833	1638
40.41667	1742
40.42500	1849
40.43333	1959
40.44167	2074
40.45000	2189
40.45833	2311
40.46667	2433
40.47500	2561
40.48333	2694
40.49167	2828
40.50000	2969
40.50833	3111
40.51667	3260
40.52500	3411
40.53333	3565
40.54167	3722
40.55000	3880
40.55833	4045
40.56667	4211
40.57500	4382
40.58333	4557
40.59167	4733
40.60000	4915
40.60833	5095
40.61667	5281
40.62500	5467
40.63333	5654
40.64167	5845
40.65000	6034
40.65833	6231
40.66667	6426
40.67500	6625
40.68333	6827
40.69167	7027
40.70000	7233
40.70833	7436
40.71667	7643
40.72500	7850
40.73333	8055
40.74167	8262
40.75000	8465
40.75833	8671
40.76667	8873
40.77500	9078
40.78333	9282
40.79167	9481
40.80000	9682
40.80833	9876
40.81667	10071
40.82500	10264
40.83333	10454
40.84167	10646
40.85000	10830
40.85833	11015
40.86667	11195
40.87500	11373
40.88333	11548
40.89167	11717
40.90000	11887
40.90833	12048
40.91667	12207
40.92500	12361
40.93333	12509
40.94167	12654
40.95000	12789
40.95833	12922
40.96667	13046
40.97500	13165
40.98333	13279
40.99167	13387
41.00000	13493
41.00833	13592
41.01667	13687
41.02500	13774
41.03333	13854
41.04167	13927
41.05000	13990
41.05833	14046
41.06667	14094
41.07500	14136
41.08333	14173
41.09167	14203
41.10000	14227
41.10833	14245
41.11667	14254
41.12500	14257
41.13333	14252
41.14167	14241
41.15000	14222
41.15833	14195
41.16667	14163
41.17500	14123
41.18333	14074
41.19167	14016
41.20000	13953
41.20833	13885
41.21667	13812
41.22500	13733
41.23333	13649
41.24167	13559
41.25000	13462
41.25833	13359
41.26667	13248
41.27500	13134
41.28333	13020
41.29167	12905
41.30000	12781
41.30833	12655
41.31667	12522
41.32500	12385
41.33333	12242
41.34167	12091
41.35000	11940
41.35833	11782
41.36667	11626
41.37500	11471
41.38333	11298
41.39167	11118
41.40000	10944
41.40833	10779
41.41667	10608
41.42500	10435
41.43333	10265
41.44167	10077
41.45000	9879
41.45833	9689
41.46667	9514
41.47500	9339
41.48333	9161
41.49167	8983
41.50000	8798
41.50833	8615
41.51667	8427
41.52500	8241
41.53333	8062
41.54167	7866
41.55000	7664
41.55833	7474
41.56667	7301
41.57500	7132
41.58333	6963
41.59167	6802
41.60000	6629
41.60833	6444
41.61667	6264
41.62500	6100
41.63333	5946
41.64167	5781
41.65000	5608
41.65833	5443
41.66667	5293
41.67500	5145
41.68333	4997
41.69167	4857
41.70000	4708
41.70833	4551
41.71667	4400
41.72500	4264
41.73333	4133
41.74167	4003
41.75000	3877
41.75833	3750
41.76667	3629
41.77500	3511
41.78333	3395
41.79167	3282
41.80000	3169
41.80833	3059
41.81667	2949
41.82500	2843
41.83333	2743
41.84167	2646
41.85000	2554
41.85833	2463
41.86667	2375
41.87500	2287
41.88333	2200
41.89167	2115
41.90000	2031
41.90833	1950
41.91667	1872
41.92500	1796
41.93333	1722
41.94167	1651
41.95000	1583
41.95833	1517
41.96667	1456
41.97500	1397
41.98333	1341
41.99167	1288
42.00000	1236
42.00833	1186
42.01667	1136
42.02500	1087
42.03333	1040
42.04167	994
42.05000	950
42.05833	907
42.06667	865
42.07500	825
42.08333	785
42.09167	746
42.10000	708
42.10833	673
42.11667	639
42.12500	605
42.13333	573
42.14167	541
42.15000	511
42.15833	481
42.16667	452
42.17500	426
42.18333	402
42.19167	379
42.20000	357
42.20833	336
42.21667	315
42.22500	295
42.23333	276
42.24167	257
42.25000	238
42.25833	217
42.26667	197
42.27500	179
42.28333	163
42.29167	147
42.30000	132
42.30833	116
42.31667	100
42.32500	85
42.33333	72
42.34167	60
42.35000	47
42.35833	34
42.36667	20
42.37500	6
42.38333	-7
42.39167	-20
42.40000	-32
42.40833	-42
42.41667	-51
42.42500	-59
42.43333	-68
42.44167	-77
42.45000	-88
42.45833	-100
42.46667	-111
42.47500	-121
42.48333	-129
42.49167	-136
42.50000	-141
42.50833	-146
42.51667	-150
42.52500	-154
42.53333	-158
42.54167	-163
42.55000	-168
42.55833	-174
42.56667	-181
42.57500	-187
42.58333	-193
42.59167	-198
42.60000	-204
42.60833	-210
42.61667	-215
42.62500	-220
42.63333	-224
42.64167	-227
42.65000	-230
42.65833	-235
42.66667	-239
42.67500	-242
42.68333	-244
42.69167	-247
42.70000	-250
42.70833	-254
42.71667	-259
42.72500	-266
42.73333	-271
42.74167	-275
42.75000	-278
42.75833	-281
42.76667	-284
42.77500	-286
42.78333	-289
42.79167	-290
42.80000	-292
42.80833	-293
42.81667	-295
42.82500	-298
42.83333	-302
42.84167	-308
42.85000	-314
42.85833	-320
42.86667	-325
42.87500	-328
42.88333	-331
42.89167	-332
42.90000	-332
42.90833	-332
42.91667	-331
42.92500	-332
42.93333	-333
42.94167	-334
42.95000	-336
42.95833	-339
42.96667	-342
42.97500	-346
42.98333	-350
42.99167	-355
43.00000	-359
43.00833	-362
43.01667	-363
43.02500	-364
43.03333	-365
43.04167	-367
43.05000	-370
43.05833	-374
43.06667	-377
43.07500	-380
43.08333	-382
43.09167	-382
43.10000	-381
43.10833	-378
43.11667	-375
43.12500	-373
43.13333	-372
43.14167	-373
43.15000	-376
43.15833	-380
43.16667	-384
43.17500	-387
43.18333	-391
43.19167	-394
43.20000	-396
43.20833	-399
43.21667	-402
43.22500	-405
43.23333	-407
43.24167	-408
43.25000	-410
43.25833	-410
43.26667	-411
43.27500	-411
43.28333	-412
43.29167	-414
43.30000	-415
43.30833	-417
43.31667	-421
43.32500	-426
43.33333	-431
43.34167	-437
43.35000	-441
43.35833	-443
43.36667	-442
43.37500	-440
43.38333	-438
43.39167	-437
43.40000	-437
43.40833	-438
43.41667	-439
43.42500	-439
43.43333	-440
43.44167	-441
43.45000	-442
43.45833	-444
43.46667	-446
43.47500	-448
43.48333	-450
43.49167	-451
43.50000	-451
43.50833	-451
43.51667	-451
43.52500	-451
43.53333	-451
43.54167	-452
43.55000	-452
43.55833	-453
43.56667	-454
43.57500	-455
43.58333	-456
43.59167	-458
43.60000	-459
43.60833	-460
43.61667	-460
43.62500	-460
43.63333	-460
43.64167	-461
43.65000	-463
43.65833	-466
43.66667	-469
43.67500	-470
43.68333	-469
43.69167	-468
43.70000	-466
43.70833	-465
43.71667	-465
43.72500	-465
43.73333	-466
43.74167	-466
43.75000	-468
43.75833	-469
43.76667	-471
43.77500	-472
43.78333	-472
43.79167	-471
43.80000	-472
43.80833	-472
43.81667	-473
43.82500	-473
43.83333	-472
43.84167	-471
43.85000	-471
43.85833	-471
43.86667	-472
43.87500	-474
43.88333	-475
43.89167	-477
43.90000	-479
43.90833	-481
43.91667	-483
43.92500	-485
43.93333	-487
43.94167	-489
43.95000	-489
43.95833	-489
43.96667	-488
43.97500	-488
43.98333	-490
43.99167	-492
44.00000	-495
44.00833	-496
44.01667	-495
44.02500	-492
44.03333	-489
44.04167	-488
44.05000	-488
44.05833	-489
44.06667	-491
44.07500	-491
44.08333	-491
44.09167	-491
44.10000	-491
44.10833	-491
44.11667	-491
44.12500	-491
44.13333	-490
44.14167	-489
44.15000	-489
44.15833	-490
44.16667	-492
44.17500	-494
44.18333	-496
44.19167	-497
44.20000	-499
44.20833	-500
44.21667	-500
44.22500	-500
44.23333	-499
44.24167	-496
44.25000	-492
44.25833	-489
44.26667	-487
44.27500	-486
44.28333	-486
44.29167	-486
44.30000	-487
44.30833	-487
44.31667	-489
44.32500	-490
44.33333	-491
44.34167	-492
44.35000	-492
44.35833	-491
44.36667	-490
44.37500	-489
44.38333	-488
44.39167	-487
44.40000	-484
44.40833	-483
44.41667	-482
44.42500	-483
44.43333	-485
44.44167	-488
44.45000	-490
44.45833	-489
44.46667	-486
44.47500	-482
44.48333	-480
44.49167	-479
44.50000	-480
44.50833	-482
44.51667	-483
44.52500	-481
44.53333	-478
44.54167	-475
44.55000	-472
44.55833	-471
44.56667	-471
44.57500	-471
44.58333	-469
44.59167	-468
44.60000	-466
44.60833	-464
44.61667	-463
44.62500	-462
44.63333	-461
44.64167	-459
44.65000	-456
44.65833	-455
44.66667	-455
44.67500	-455
44.68333	-455
44.69167	-455
44.70000	-454
44.70833	-452
44.71667	-449
44.72500	-446
44.73333	-444
44.74167	-442
44.75000	-440
44.75833	-440
44.76667	-441
44.77500	-440
44.78333	-438
44.79167	-435
44.80000	-432
44.80833	-430
44.81667	-430
44.82500	-432
44.83333	-434
44.84167	-435
44.85000	-435
44.85833	-433
44.86667	-429
44.87500	-424
44.88333	-418
44.89167	-414
44.90000	-412
44.90833	-411
44.91667	-410
44.92500	-408
44.93333	-406
44.94167	-404
44.95000	-402
44.95833	-401
44.96667	-402
44.97500	-403
44.98333	-405
44.99167	-405
45.00000	-404
45.00833	-401
45.01667	-397
45.02500	-393
45.03333	-389
45.04167	-386
45.05000	-383
45.05833	-380
45.06667	-376
45.07500	-372
45.08333	-368
45.09167	-365
45.10000	-363
45.10833	-364
45.11667	-365
45.12500	-366
45.13333	-366
45.14167	-363
45.15000	-359
45.15833	-353
45.16667	-346
45.17500	-342
45.18333	-339
45.19167	-339
45.20000	-340
45.20833	-342
45.21667	-343
45.22500	-343
45.23333	-341
45.24167	-338
45.25000	-336
45.25833	-334
45.26667	-333
45.27500	-330
45.28333	-327
45.29167	-324
45.30000	-321
45.30833	-319
45.31667	-317
45.32500	-316
45.33333	-316
45.34167	-315
45.35000	-314
45.35833	-312
45.36667	-309
45.37500	-307
45.38333	-307
45.39167	-308
45.40000	-309
45.40833	-311
45.41667	-312
45.42500	-312
45.43333	-312
45.44167	-313
45.45000	-315
45.45833	-315
45.46667	-314
45.47500	-312
45.48333	-310
45.49167	-309
45.50000	-309
45.50833	-309
45.51667	-307
45.52500	-304
45.53333	-302
45.54167	-301
45.55000	-301
45.55833	-304
45.56667	-309
45.57500	-313
45.58333	-316
45.59167	-317
45.60000	-317
45.60833	-317
45.61667	-316
45.62500	-316
45.63333	-317
45.64167	-319
45.65000	-323
45.65833	-328
45.66667	-334
45.67500	-339
45.68333	-343
45.69167	-345
45.70000	-344
45.70833	-341
45.71667	-339
45.72500	-339
45.73333	-341
45.74167	-347
45.75000	-354
45.75833	-360
45.76667	-364
45.77500	-367
45.78333	-369
45.79167	-369
45.80000	-370
45.80833	-370
45.81667	-370
45.82500	-370
45.83333	-372
45.84167	-374
45.85000	-376
45.85833	-380
45.86667	-383
45.87500	-386
45.88333	-388
45.89167	-390
45.90000	-391
45.90833	-393
45.91667	-395
45.92500	-398
45.93333	-400
45.94167	-401
45.95000	-402
45.95833	-404
45.96667	-408
45.97500	-413
45.98333	-418
45.99167	-423
46.00000	-427
46.00833	-430
46.01667	-432
46.02500	-432
46.03333	-433
46.04167	-434
46.05000	-436
46.05833	-439
46.06667	-442
46.07500	-446
46.08333	-450
46.09167	-453
46.10000	-455
46.10833	-455
46.11667	-454
46.12500	-452
46.13333	-452
46.14167	-455
46.15000	-460
46.15833	-464
46.16667	-467
46.17500	-471
46.18333	-474
46.19167	-477
46.20000	-481
46.20833	-484
46.21667	-486
46.22500	-486
46.23333	-485
46.24167	-485
46.25000	-485
46.25833	-485
46.26667	-488
46.27500	-492
46.28333	-497
46.29167	-502
46.30000	-505
46.30833	-507
46.31667	-506
46.32500	-505
46.33333	-503
46.34167	-501
46.35000	-500
46.35833	-500
46.36667	-500
46.37500	-501
46.38333	-502
46.39167	-504
46.40000	-506
46.40833	-509
46.41667	-512
46.42500	-514
46.43333	-516
46.44167	-518
46.45000	-520
46.45833	-521
46.46667	-520
46.47500	-520
46.48333	-521
46.49167	-523
46.50000	-526
46.50833	-530
46.51667	-531
46.52500	-531
46.53333	-529
46.54167	-527
46.55000	-525
46.55833	-526
46.56667	-529
46.57500	-533
46.58333	-537
46.59167	-539
46.60000	-539
46.60833	-537
46.61667	-534
46.62500	-531
46.63333	-530
46.64167	-532
46.65000	-535
46.65833	-539
46.66667	-542
46.67500	-544
46.68333	-545
46.69167	-544
46.70000	-544
46.70833	-543
46.71667	-544
46.72500	-546
46.73333	-549
46.74167	-553
46.75000	-555
46.75833	-557
46.76667	-557
46.77500	-557
46.78333	-557
46.79167	-556
46.80000	-553
46.80833	-550
46.81667	-548
46.82500	-548
46.83333	-548
46.84167	-547
46.85000	-547
46.85833	-545
46.86667	-543
46.87500	-542
46.88333	-542
46.89167	-543
46.90000	-544
46.90833	-544
46.91667	-544
46.92500	-542
46.93333	-541
46.94167	-540
46.95000	-540
46.95833	-542
46.96667	-544
46.97500	-548
46.98333	-551
46.99167	-554
47.00000	-557
47.00833	-559
47.01667	-561
47.02500	-561
47.03333	-561
47.04167	-560
47.05000	-558
47.05833	-556
47.06667	-553
47.07500	-549
47.08333	-546
47.09167	-543
47.10000	-539
47.10833	-538
47.11667	-537
47.12500	-539
47.13333	-541
47.14167	-541
47.15000	-541
47.15833	-540
47.16667	-540
47.17500	-539
47.18333	-538
47.19167	-536
47.20000	-532
47.20833	-528
47.21667	-525
47.22500	-523
47.23333	-523
47.24167	-526
47.25000	-528
47.25833	-531
47.26667	-533
47.27500	-534
47.28333	-535
47.29167	-535
47.30000	-535
47.30833	-535
47.31667	-534
47.32500	-532
47.33333	-531
47.34167	-530
47.35000	-530
47.35833	-529
47.36667	-528
47.37500	-526
47.38333	-525
47.39167	-523
47.40000	-521
47.40833	-519
47.41667	-516
47.42500	-512
47.43333	-509
47.44167	-507
47.45000	-506
47.45833	-506
47.46667	-506
47.47500	-506
47.48333	-506
47.49167	-505
47.50000	-503
47.50833	-500
47.51667	-498
47.52500	-496
47.53333	-495
47.54167	-495
47.55000	-495
47.55833	-496
47.56667	-496
47.57500	-496
47.58333	-495
47.59167	-493
47.60000	-490
47.60833	-487
47.61667	-484
47.62500	-481
47.63333	-480
47.64167	-479
47.65000	-479
47.65833	-480
47.66667	-480
47.67500	-480
47.68333	-480
47.69167	-479
47.70000	-477
47.70833	-475
47.71667	-472
47.72500	-469
47.73333	-466
47.74167	-464
47.75000	-462
47.75833	-460
47.76667	-459
47.77500	-458
47.78333	-458
47.79167	-459
47.80000	-460
47.80833	-459
47.81667	-456
47.82500	-453
47.83333	-450
47.84167	-448
47.85000	-448
47.85833	-450
47.86667	-451
47.87500	-451
47.88333	-450
47.89167	-449
47.90000	-447
47.90833	-447
47.91667	-448
47.92500	-450
47.93333	-452
47.94167	-454
47.95000	-456
47.95833	-457
47.96667	-457
47.97500	-457
47.98333	-455
47.99167	-452
48.00000	-448
48.00833	-445
48.01667	-444
48.02500	-444
48.03333	-447
48.04167	-451
48.05000	-455
48.05833	-459
48.06667	-461
48.07500	-461
48.08333	-460
48.09167	-458
48.10000	-457
48.10833	-456
48.11667	-457
48.12500	-460
48.13333	-462
48.14167	-464
48.15000	-465
48.15833	-467
48.16667	-468
48.17500	-470
48.18333	-473
48.19167	-475
48.20000	-477
48.20833	-478
48.21667	-478
48.22500	-475
48.23333	-472
48.24167	-470
48.25000	-468
48.25833	-468
48.26667	-470
48.27500	-474
48.28333	-478
48.29167	-482
48.30000	-484
48.30833	-485
48.31667	-484
48.32500	-481
48.33333	-478
48.34167	-476
48.35000	-475
48.35833	-476
48.36667	-478
48.37500	-481
48.38333	-485
48.39167	-487
48.40000	-489
48.40833	-489
48.41667	-488
48.42500	-487
48.43333	-487
48.44167	-488
48.45000	-489
48.45833	-489
48.46667	-489
48.47500	-488
48.48333	-489
48.49167	-491
48.50000	-492
48.50833	-494
48.51667	-494
48.52500	-493
48.53333	-493
48.54167	-492
48.55000	-492
48.55833	-492
48.56667	-493
48.57500	-494
48.58333	-495
48.59167	-497
48.60000	-500
48.60833	-504
48.61667	-509
48.62500	-513
48.63333	-517
48.64167	-520
48.65000	-522
48.65833	-523
48.66667	-523
48.67500	-523
48.68333	-524
48.69167	-524
48.70000	-524
48.70833	-524
48.71667	-523
48.72500	-522
48.73333	-521
48.74167	-519
48.75000	-517
48.75833	-514
48.76667	-511
48.77500	-511
48.78333	-513
48.79167	-516
48.80000	-520
48.80833	-523
48.81667	-526
48.82500	-527
48.83333	-528
48.84167	-529
48.85000	-530
48.85833	-530
48.86667	-530
48.87500	-529
48.88333	-529
48.89167	-529
48.90000	-530
48.90833	-531
48.91667	-533
48.92500	-535
48.93333	-537
48.94167	-539
48.95000	-541
48.95833	-541
48.96667	-541
48.97500	-540
48.98333	-540
48.99167	-540
49.00000	-541
49.00833	-542
49.01667	-545
49.02500	-547
49.03333	-550
49.04167	-551
49.05000	-550
49.05833	-548
49.06667	-544
49.07500	-542
49.08333	-541
49.09167	-543
49.10000	-547
49.10833	-550
49.11667	-553
49.12500	-555
49.13333	-555
49.14167	-553
49.15000	-550
49.15833	-548
49.16667	-546
49.17500	-546
49.18333	-548
49.19167	-550
49.20000	-552
49.20833	-554
49.21667	-555
49.22500	-554
49.23333	-553
49.24167	-552
49.25000	-551
49.25833	-552
49.26667	-554
49.27500	-557
49.28333	-560
49.29167	-562
49.30000	-563
49.30833	-561
49.31667	-561
49.32500	-560
49.33333	-560
49.34167	-561
49.35000	-562
49.35833	-564
49.36667	-564
49.37500	-565
49.38333	-565
49.39167	-564
49.40000	-565
49.40833	-566
49.41667	-568
49.42500	-569
49.43333	-569
49.44167	-567
49.45000	-564
49.45833	-562
49.46667	-561
49.47500	-561
49.48333	-562
49.49167	-562
49.50000	-562
49.50833	-562
49.51667	-564
49.52500	-566
49.53333	-568
49.54167	-568
49.55000	-567
49.55833	-566
49.56667	-565
49.57500	-565
49.58333	-567
49.59167	-569
49.60000	-571
49.60833	-573
49.61667	-573
49.62500	-574
49.63333	-575
49.64167	-577
49.65000	-579
49.65833	-580
49.66667	-581
49.67500	-581
49.68333	-578
49.69167	-577
49.70000	-576
49.70833	-577
49.71667	-578
49.72500	-580
49.73333	-582
49.74167	-584
49.75000	-585
49.75833	-587
49.76667	-588
49.77500	-588
49.78333	-586
49.79167	-584
49.80000	-582
49.80833	-579
49.81667	-577
49.82500	-576
49.83333	-576
49.84167	-576
49.85000	-576
49.85833	-575
49.86667	-573
49.87500	-571
49.88333	-568
49.89167	-566
49.90000	-564
49.90833	-563
49.91667	-563
49.92500	-566
49.93333	-569
49.94167	-573
49.95000	-577
49.95833	-580
49.96667	-582
49.97500	-584
49.98333	-586
49.99167	-587
50.00000	-585
50.00833	-582
50.01667	-578
50.02500	-575
50.03333	-573
50.04167	-571
50.05000	-570
50.05833	-570
50.06667	-572
50.07500	-575
50.08333	-578
50.09167	-581
50.10000	-582
50.10833	-581
50.11667	-581
50.12500	-580
50.13333	-579
50.14167	-579
50.15000	-578
50.15833	-577
50.16667	-576
50.17500	-575
50.18333	-573
50.19167	-570
50.20000	-567
50.20833	-564
50.21667	-563
50.22500	-564
50.23333	-566
50.24167	-569
50.25000	-571
50.25833	-571
50.26667	-568
50.27500	-566
50.28333	-564
50.29167	-565
50.30000	-568
50.30833	-572
50.31667	-575
50.32500	-576
50.33333	-576
50.34167	-573
50.35000	-570
50.35833	-566
50.36667	-563
50.37500	-561
50.38333	-559
50.39167	-559
50.40000	-559
50.40833	-558
50.41667	-558
50.42500	-558
50.43333	-559
50.44167	-558
50.45000	-558
50.45833	-557
50.46667	-555
50.47500	-553
50.48333	-551
50.49167	-549
50.50000	-548
50.50833	-547
50.51667	-547
50.52500	-549
50.53333	-552
50.54167	-553
50.55000	-555
50.55833	-556
50.56667	-555
50.57500	-552
50.58333	-548
50.59167	-545
50.60000	-542
50.60833	-539
50.61667	-538
50.62500	-537
50.63333	-535
50.64167	-532
50.65000	-530
50.65833	-529
50.66667	-529
50.67500	-530
50.68333	-530
50.69167	-530
50.70000	-528
50.70833	-525
50.71667	-522
50.72500	-519
50.73333	-518
50.74167	-519
50.75000	-520
50.75833	-520
50.76667	-519
50.77500	-517
50.78333	-514
50.79167	-512
50.80000	-511
50.80833	-511
50.81667	-512
50.82500	-514
50.83333	-515
50.84167	-515
50.85000	-515
50.85833	-513
50.86667	-511
50.87500	-510
50.88333	-509
50.89167	-510
50.90000	-509
50.90833	-509
50.91667	-507
50.92500	-505
50.93333	-503
50.94167	-501
50.95000	-498
50.95833	-496
50.96667	-494
50.97500	-492
50.98333	-492
50.99167	-493
51.00000	-494
51.00833	-494
51.01667	-494
51.02500	-493
51.03333	-490
51.04167	-486
51.05000	-484
51.05833	-484
51.06667	-486
51.07500	-489
51.08333	-491
51.09167	-494
51.10000	-495
51.10833	-496
51.11667	-496
51.12500	-496
51.13333	-494
51.14167	-493
51.15000	-493
51.15833	-496
51.16667	-500
51.17500	-502
51.18333	-503
51.19167	-501
51.20000	-499
51.20833	-496
51.21667	-496
51.22500	-496
51.23333	-497
51.24167	-498
51.25000	-499
51.25833	-500
51.26667	-503
51.27500	-505
51.28333	-509
51.29167	-511
51.30000	-514
51.30833	-516
51.31667	-518
51.32500	-519
51.33333	-520
51.34167	-521
51.35000	-522
51.35833	-522
51.36667	-523
51.37500	-522
51.38333	-522
51.39167	-521
51.40000	-521
51.40833	-521
51.41667	-521
51.42500	-521
51.43333	-523
51.44167	-525
51.45000	-527
51.45833	-529
51.46667	-531
51.47500	-533
51.48333	-535
51.49167	-536
51.50000	-537
51.50833	-538
51.51667	-539
51.52500	-539
51.53333	-541
51.54167	-542
51.55000	-544
51.55833	-544
51.56667	-544
51.57500	-543
51.58333	-542
51.59167	-542
51.60000	-543
51.60833	-545
51.61667	-548
51.62500	-552
51.63333	-554
51.64167	-554
51.65000	-553
51.65833	-550
51.66667	-547
51.67500	-546
51.68333	-546
51.69167	-548
51.70000	-552
51.70833	-556
51.71667	-559
51.72500	-560
51.73333	-561
51.74167	-563
51.75000	-565
51.75833	-567
51.76667	-568
51.77500	-569
51.78333	-569
51.79167	-569
51.80000	-570
51.80833	-573
51.81667	-577
51.82500	-580
51.83333	-583
51.84167	-584
51.85000	-585
51.85833	-584
51.86667	-583
51.87500	-580
51.88333	-577
51.89167	-574
51.90000	-572
51.90833	-572
51.91667	-575
51.92500	-579
51.93333	-583
51.94167	-585
51.95000	-585
51.95833	-584
51.96667	-581
51.97500	-580
51.98333	-580
51.99167	-583
52.00000	-586
52.00833	-588
52.01667	-589
52.02500	-588
52.03333	-586
52.04167	-584
52.05000	-583
52.05833	-583
52.06667	-584
52.07500	-586
52.08333	-587
52.09167	-589
52.10000	-590
52.10833	-592
52.11667	-593
52.12500	-593
52.13333	-591
52.14167	-589
52.15000	-586
52.15833	-583
52.16667	-580
52.17500	-580
52.18333	-582
52.19167	-585
52.20000	-589
52.20833	-591
52.21667	-591
52.22500	-588
52.23333	-586
52.24167	-586
52.25000	-585
52.25833	-585
52.26667	-585
52.27500	-583
52.28333	-582
52.29167	-582
52.30000	-583
52.30833	-585
52.31667	-589
52.32500	-593
52.33333	-597
52.34167	-600
52.35000	-601
52.35833	-601
52.36667	-601
52.37500	-600
52.38333	-601
52.39167	-601
52.40000	-602
52.40833	-603
52.41667	-603
52.42500	-603
52.43333	-602
52.44167	-600
52.45000	-599
52.45833	-596
52.46667	-594
52.47500	-593
52.48333	-593
52.49167	-594
52.50000	-595
52.50833	-596
52.51667	-597
52.52500	-597
52.53333	-597
52.54167	-597
52.55000	-597
52.55833	-597
52.56667	-596
52.57500	-597
52.58333	-598
52.59167	-600
52.60000	-603
52.60833	-605
52.61667	-607
52.62500	-607
52.63333	-606
52.64167	-603
52.65000	-601
52.65833	-598
52.66667	-596
52.67500	-596
52.68333	-597
52.69167	-597
52.70000	-596
52.70833	-595
52.71667	-595
52.72500	-594
52.73333	-595
52.74167	-597
52.75000	-599
52.75833	-600
52.76667	-601
52.77500	-600
52.78333	-599
52.79167	-598
52.80000	-598
52.80833	-598
52.81667	-598
52.82500	-598
52.83333	-598
52.84167	-598
52.85000	-599
52.85833	-600
52.86667	-601
52.87500	-602
52.88333	-601
52.89167	-600
52.90000	-599
52.90833	-599
52.91667	-601
52.92500	-603
52.93333	-604
52.94167	-605
52.95000	-605
52.95833	-603
52.96667	-601
52.97500	-599
52.98333	-598
52.99167	-597
53.00000	-597
53.00833	-597
53.01667	-598
53.02500	-598
53.03333	-598
53.04167	-600
53.05000	-602
53.05833	-604
53.06667	-605
53.07500	-604
53.08333	-602
53.09167	-599
53.10000	-596
53.10833	-594
53.11667	-593
53.12500	-594
53.13333	-595
53.14167	-594
53.15000	-594
53.15833	-593
53.16667	-592
53.17500	-592
53.18333	-593
53.19167	-594
53.20000	-594
53.20833	-594
53.21667	-593
53.22500	-591
53.23333	-590
53.24167	-589
53.25000	-590
53.25833	-591
53.26667	-592
53.27500	-593
53.28333	-591
53.29167	-589
53.30000	-585
53.30833	-582
53.31667	-578
53.32500	-576
53.33333	-573
53.34167	-570
53.35000	-568
53.35833	-565
53.36667	-563
53.37500	-561
53.38333	-559
53.39167	-556
53.40000	-553
53.40833	-550
53.41667	-547
53.42500	-544
53.43333	-540
53.44167	-536
53.45000	-533
53.45833	-531
53.46667	-530
53.47500	-528
53.48333	-525
53.49167	-518
53.50000	-510
53.50833	-503
53.51667	-497
53.52500	-493
53.53333	-490
53.54167	-486
53.55000	-481
53.55833	-475
53.56667	-468
53.57500	-461
53.58333	-453
53.59167	-446
53.60000	-439
53.60833	-432
53.61667	-423
53.62500	-414
53.63333	-405
53.64167	-396
53.65000	-386
53.65833	-376
53.66667	-364
53.67500	-351
53.68333	-337
53.69167	-323
53.70000	-310
53.70833	-296
53.71667	-281
53.72500	-265
53.73333	-250
53.74167	-236
53.75000	-221
53.75833	-204
53.76667	-187
53.77500	-167
53.78333	-146
53.79167	-125
53.80000	-103
53.80833	-81
53.81667	-59
53.82500	-35
53.83333	-10
53.84167	17
53.85000	44
53.85833	72
53.86667	100
53.87500	130
53.88333	161
53.89167	192
53.90000	225
53.90833	258
53.91667	293
53.92500	330
53.93333	366
53.94167	405
53.95000	444
53.95833	485
53.96667	526
53.97500	569
53.98333	613
53.99167	658
54.00000	705
54.00833	753
54.01667	805
54.02500	858
54.03333	913
54.04167	968
54.05000	1024
54.05833	1080
54.06667	1138
54.07500	1197
54.08333	1258
54.09167	1318
54.10000	1380
54.10833	1443
54.11667	1508
54.12500	1576
54.13333	1646
54.14167	1720
54.15000	1794
54.15833	1872
54.16667	1951
54.17500	2032
54.18333	2115
54.19167	2197
54.20000	2282
54.20833	2366
54.21667	2452
54.22500	2540
54.23333	2632
54.24167	2729
54.25000	2827
54.25833	2930
54.26667	3032
54.27500	3135
54.28333	3239
54.29167	3342
54.30000	3450
54.30833	3558
54.31667	3669
54.32500	3782
54.33333	3896
54.34167	4014
54.35000	4129
54.35833	4249
54.36667	4369
54.37500	4491
54.38333	4617
54.39167	4743
54.40000	4875
54.40833	5008
54.41667	5147
54.42500	5286
54.43333	5424
54.44167	5563
54.45000	5699
54.45833	5838
54.46667	5976
54.47500	6117
54.48333	6261
54.49167	6405
54.50000	6555
54.50833	6705
54.51667	6860
54.52500	7017
54.53333	7173
54.54167	7332
54.55000	7488
54.55833	7646
54.56667	7804
54.57500	7963
54.58333	8125
54.59167	8285
54.60000	8450
54.60833	8612
54.61667	8779
54.62500	8947
54.63333	9116
54.64167	9289
54.65000	9460
54.65833	9636
54.66667	9809
54.67500	9982
54.68333	10155
54.69167	10323
54.70000	10496
54.70833	10665
54.71667	10837
54.72500	11009
54.73333	11180
54.74167	11354
54.75000	11526
54.75833	11703
54.76667	11876
54.77500	12049
54.78333	12222
54.79167	12392
54.80000	12565
54.80833	12735
54.81667	12909
54.82500	13082
54.83333	13253
54.84167	13426
54.85000	13594
54.85833	13765
54.86667	13932
54.87500	14098
54.88333	14265
54.89167	14428
54.90000	14594
54.90833	14756
54.91667	14919
54.92500	15080
54.93333	15237
54.94167	15396
54.95000	15549
54.95833	15703
54.96667	15854
54.97500	16004
54.98333	16153
54.99167	16298
55.00000	16445
55.00833	16587
55.01667	16730
55.02500	16872
55.03333	17011
55.04167	17151
55.05000	17286
55.05833	17421
55.06667	17551
55.07500	17679
55.08333	17806
55.09167	17929
55.10000	18052
55.10833	18171
55.11667	18290
55.12500	18406
55.13333	18517
55.14167	18628
55.15000	18732
55.15833	18836
55.16667	18935
55.17500	19033
55.18333	19130
55.19167	19223
55.20000	19316
55.20833	19404
55.21667	19491
55.22500	19576
55.23333	19659
55.24167	19742
55.25000	19821
55.25833	19899
55.26667	19973
55.27500	20042
55.28333	20107
55.29167	20167
55.30000	20226
55.30833	20282
55.31667	20336
55.32500	20386
55.33333	20431
55.34167	20474
55.35000	20514
55.35833	20553
55.36667	20590
55.37500	20626
55.38333	20661
55.39167	20692
55.40000	20721
55.40833	20747
55.41667	20769
55.42500	20789
55.43333	20805
55.44167	20819
55.45000	20829
55.45833	20838
55.46667	20844
55.47500	20847
55.48333	20847
55.49167	20843
55.50000	20837
55.50833	20828
55.51667	20815
55.52500	20801
55.53333	20787
55.54167	20770
55.55000	20751
55.55833	20729
55.56667	20705
55.57500	20679
55.58333	20650
55.59167	20621
55.60000	20590
55.60833	20556
55.61667	20519
55.62500	20479
55.63333	20438
55.64167	20394
55.65000	20350
55.65833	20305
55.66667	20259
55.67500	20210
55.68333	20158
55.69167	20105
55.70000	20047
55.70833	19990
55.71667	19930
55.72500	19870
55.73333	19808
55.74167	19744
55.75000	19679
55.75833	19611
55.76667	19540
55.77500	19468
55.78333	19393
55.79167	19317
55.80000	19240
55.80833	19164
55.81667	19087
55.82500	19011
55.83333	18933
55.84167	18851
55.85000	18770
55.85833	18686
55.86667	18603
55.87500	18520
55.88333	18436
55.89167	18351
55.90000	18261
55.90833	18170
55.91667	18075
55.92500	17981
55.93333	17890
55.94167	17799
55.95000	17711
55.95833	17619
55.96667	17527
55.97500	17433
55.98333	17336
55.99167	17241
56.00000	17144
56.00833	17048
56.01667	16949
56.02500	16850
56.03333	16751
56.04167	16648
56.05000	16547
56.05833	16442
56.06667	16339
56.07500	16237
56.08333	16136
56.09167	16038
56.10000	15937
56.10833	15838
56.11667	15735
56.12500	15632
56.13333	15532
56.14167	15432
56.15000	15335
56.15833	15235
56.16667	15135
56.17500	15032
56.18333	14925
56.19167	14820
56.20000	14713
56.20833	14610
56.21667	14509
56.22500	14410
56.23333	14313
56.24167	14214
56.25000	14115
56.25833	14012
56.26667	13909
56.27500	13805
56.28333	13700
56.29167	13598
56.30000	13494
56.30833	13393
56.31667	13292
56.32500	13192
56.33333	13094
56.34167	12994
56.35000	12897
56.35833	12797
56.36667	12700
56.37500	12602
56.38333	12504
56.39167	12407
56.40000	12308
56.40833	12212
56.41667	12116
56.42500	12021
56.43333	11926
56.44167	11831
56.45000	11739
56.45833	11645
56.46667	11553
56.47500	11462
56.48333	11369
56.49167	11277
56.50000	11183
56.50833	11091
56.51667	10998
56.52500	10907
56.53333	10817
56.54167	10727
56.55000	10639
56.55833	10550
56.56667	10462
56.57500	10374
56.58333	10287
56.59167	10202
56.60000	10117
56.60833	10035
56.61667	9952
56.62500	9869
56.63333	9785
56.64167	9698
56.65000	9613
56.65833	9527
56.66667	9443
56.67500	9362
56.68333	9283
56.69167	9206
56.70000	9128
56.70833	9052
56.71667	8974
56.72500	8895
56.73333	8816
56.74167	8736
56.75000	8659
56.75833	8582
56.76667	8508
56.77500	8435
56.78333	8362
56.79167	8291
56.80000	8220
56.80833	8150
56.81667	8081
56.82500	8012
56.83333	7942
56.84167	7871
56.85000	7800
56.85833	7729
56.86667	7659
56.87500	7591
56.88333	7522
56.89167	7454
56.90000	7386
56.90833	7319
56.91667	7253
56.92500	7187
56.93333	7124
56.94167	7060
56.95000	7000
56.95833	6938
56.96667	6870
56.97500	6801
56.98333	6738
56.99167	6677
57.00000	6617
57.00833	6559
57.01667	6502
57.02500	6447
57.03333	6392
57.04167	6335
57.05000	6274
57.05833	6214
57.06667	6159
57.07500	6105
57.08333	6044
57.09167	5983
57.10000	5925
57.10833	5873
57.11667	5821
57.12500	5771
57.13333	5723
57.14167	5674
57.15000	5623
57.15833	5574
57.16667	5528
57.17500	5482
57.18333	5430
57.19167	5374
57.20000	5322
57.20833	5275
57.21667	5228
57.22500	5179
57.23333	5130
57.24167	5083
57.25000	5037
57.25833	4992
57.26667	4949
57.27500	4906
57.28333	4862
57.29167	4819
57.30000	4775
57.30833	4733
57.31667	4692
57.32500	4650
57.33333	4609
57.34167	4564
57.35000	4519
57.35833	4476
57.36667	4437
57.37500	4399
57.38333	4357
57.39167	4314
57.40000	4273
57.40833	4236
57.41667	4199
57.42500	4159
57.43333	4118
57.44167	4080
57.45000	4045
57.45833	4009
57.46667	3969
57.47500	3930
57.48333	3894
57.49167	3860
57.50000	3828
57.50833	3796
57.51667	3765
57.52500	3734
57.53333	3702
57.54167	3669
57.55000	3636
57.55833	3602
57.56667	3568
57.57500	3535
57.58333	3501
57.59167	3470
57.60000	3439
57.60833	3410
57.61667	3380
57.62500	3350
57.63333	3319
57.64167	3288
57.65000	3257
57.65833	3226
57.66667	3196
57.67500	3166
57.68333	3137
57.69167	3109
57.70000	3079
57.70833	3050
57.71667	3020
57.72500	2991
57.73333	2962
57.74167	2934
57.75000	2907
57.75833	2880
57.76667	2854
57.77500	2829
57.78333	2804
57.79167	2781
57.80000	2757
57.80833	2734
57.81667	2711
57.82500	2688
57.83333	2664
57.84167	2639
57.85000	2615
57.85833	2591
57.86667	2568
57.87500	2546
57.88333	2524
57.89167	2502
57.90000	2480
57.90833	2458
57.91667	2439
57.92500	2420
57.93333	2400
57.94167	2378
57.95000	2357
57.95833	2334
57.96667	2312
57.97500	2290
57.98333	2269
57.99167	2246
58.00000	2222
58.00833	2199
58.01667	2176
58.02500	2156
58.03333	2138
58.04167	2121
58.05000	2105
58.05833	2088
58.06667	2069
58.07500	2049
58.08333	2027
58.09167	2007
58.10000	1988
58.10833	1970
58.11667	1950
58.12500	1930
58.13333	1911
58.14167	1893
58.15000	1877
58.15833	1861
58.16667	1846
58.17500	1829
58.18333	1811
58.19167	1795
58.20000	1778
58.20833	1762
58.21667	1745
58.22500	1727
58.23333	1709
58.24167	1691
58.25000	1674
58.25833	1659
58.26667	1644
58.27500	1629
58.28333	1614
58.29167	1600
58.30000	1586
58.30833	1574
58.31667	1561
58.32500	1548
58.33333	1535
58.34167	1522
58.35000	1509
58.35833	1495
58.36667	1480
58.37500	1463
58.38333	1447
58.39167	1432
58.40000	1418
58.40833	1407
58.41667	1396
58.42500	1386
58.43333	1376
58.44167	1364
58.45000	1350
58.45833	1335
58.46667	1320
58.47500	1303
58.48333	1287
58.49167	1273
58.50000	1260
58.50833	1249
58.51667	1238
58.52500	1228
58.53333	1217
58.54167	1207
58.55000	1197
58.55833	1188
58.56667	1179
58.57500	1170
58.58333	1159
58.59167	1149
58.60000	1138
58.60833	1128
58.61667	1118
58.62500	1107
58.63333	1096
58.64167	1083
58.65000	1070
58.65833	1057
58.66667	1044
58.67500	1032
58.68333	1022
58.69167	1014
58.70000	1006
58.70833	999
58.71667	991
58.72500	982
58.73333	972
58.74167	961
58.75000	951
58.75833	939
58.76667	928
58.77500	917
58.78333	906
58.79167	895
58.80000	886
58.80833	877
58.81667	869
58.82500	860
58.83333	852
58.84167	844
58.85000	836
58.85833	827
58.86667	819
58.87500	812
58.88333	805
58.89167	799
58.90000	792
58.90833	786
58.91667	778
58.92500	770
58.93333	761
58.94167	750
58.95000	739
58.95833	728
58.96667	719
58.97500	712
58.98333	706
58.99167	700
59.00000	694
59.00833	688
59.01667	681
59.02500	674
59.03333	666
59.04167	658
59.05000	650
59.05833	642
59.06667	634
59.07500	627
59.08333	620
59.09167	613
59.10000	607
59.10833	600
59.11667	593
59.12500	585
59.13333	578
59.14167	571
59.15000	565
59.15833	558
59.16667	552
59.17500	546
59.18333	540
59.19167	535
59.20000	530
59.20833	524
59.21667	517
59.22500	509
59.23333	502
59.24167	494
59.25000	489
59.25833	485
59.26667	481
59.27500	477
59.28333	472
59.29167	466
59.30000	459
59.30833	451
59.31667	444
59.32500	437
59.33333	431
59.34167	424
59.35000	419
59.35833	414
59.36667	409
59.37500	404
59.38333	399
59.39167	393
59.40000	386
59.40833	379
59.41667	371
59.42500	364
59.43333	358
59.44167	353
59.45000	349
59.45833	344
59.46667	339
59.47500	334
59.48333	330
59.49167	326
59.50000	323
59.50833	319
59.51667	313
59.52500	308
59.53333	301
59.54167	295
59.55000	289
59.55833	284
59.56667	280
59.57500	275
59.58333	271
59.59167	267
59.60000	264
59.60833	260
59.61667	257
59.62500	254
59.63333	249
59.64167	244
59.65000	238
59.65833	233
59.66667	230
59.67500	227
59.68333	225
59.69167	223
59.70000	220
59.70833	217
59.71667	213
59.72500	208
59.73333	202
59.74167	196
59.75000	190
59.75833	185
59.76667	180
59.77500	176
59.78333	172
59.79167	169
59.80000	167
59.80833	166
59.81667	163
59.82500	160
59.83333	154
59.84167	147
59.85000	141
59.85833	135
59.86667	131
59.87500	129
59.88333	128
59.89167	128
59.90000	127
59.90833	126
59.91667	124
59.92500	121
59.93333	118
59.94167	115
59.95000	112
59.95833	108
59.96667	104
59.97500	100
59.98333	96
59.99167	93
60.00000	90
