# Supplementary material for: How J-chain ensures the assembly of immunoglobulin IgM pentamers
Source: EMBO J. 2024 Dec 4;44(2):505–33. doi: 10.1038/s44318-024-00317-9 (PMC11729874; doi:10.1038/s44318-024-00317-9)
Supplement: Supplementary file 5 — Source data Fig. 3 [file 44318_2024_317_MOESM5_ESM.zip › Figure 3/3B/repeat 1 Cu4 + JC/20231115 Cu4tp_JC_WT_9h_1.txt]

[Header]
Application Name	LCsolution
Version	1.25
Data File Name	D:\Xenia\JC Oligomerisation kinetics\20231115 Cu4tp_JC_WT_9h_1.lcd
Output Date	16.11.2023
Output Time	11:17:00

[Configuration]
# of Detectors	2
Detector ID	Detector A	Detector B
Detector Name	Detector A	Detector B
# of Channels	2	1

[LC Chromatogram(Detector A-Ch1)]
Interval(msec)	500
# of Points	7201
Start Time(min)	0.000
End Time(min)	60.000
Intensity Units	mV
Intensity Multiplier	0.001
Wavelength(nm)	280
R.Time (min)	Intensity
0.00000	-22
0.00833	-22
0.01667	-5
0.02500	-1
0.03333	-2
0.04167	-3
0.05000	-5
0.05833	-7
0.06667	-10
0.07500	-11
0.08333	-11
0.09167	-10
0.10000	-6
0.10833	-2
0.11667	3
0.12500	6
0.13333	7
0.14167	6
0.15000	5
0.15833	3
0.16667	1
0.17500	-1
0.18333	-1
0.19167	0
0.20000	5
0.20833	11
0.21667	17
0.22500	20
0.23333	20
0.24167	16
0.25000	10
0.25833	4
0.26667	-1
0.27500	-3
0.28333	-5
0.29167	-4
0.30000	-4
0.30833	-4
0.31667	-5
0.32500	-5
0.33333	-3
0.34167	0
0.35000	5
0.35833	8
0.36667	8
0.37500	5
0.38333	0
0.39167	-4
0.40000	-8
0.40833	-9
0.41667	-10
0.42500	-11
0.43333	-13
0.44167	-15
0.45000	-17
0.45833	-18
0.46667	-17
0.47500	-13
0.48333	-9
0.49167	-5
0.50000	-2
0.50833	0
0.51667	1
0.52500	2
0.53333	2
0.54167	2
0.55000	2
0.55833	4
0.56667	8
0.57500	11
0.58333	12
0.59167	10
0.60000	7
0.60833	2
0.61667	-2
0.62500	-5
0.63333	-6
0.64167	-6
0.65000	-7
0.65833	-8
0.66667	-9
0.67500	-10
0.68333	-9
0.69167	-6
0.70000	-1
0.70833	3
0.71667	7
0.72500	9
0.73333	9
0.74167	7
0.75000	2
0.75833	-2
0.76667	-6
0.77500	-7
0.78333	-6
0.79167	-2
0.80000	1
0.80833	0
0.81667	-2
0.82500	-3
0.83333	-3
0.84167	-1
0.85000	2
0.85833	3
0.86667	2
0.87500	-2
0.88333	-6
0.89167	-8
0.90000	-9
0.90833	-8
0.91667	-6
0.92500	-3
0.93333	-0
0.94167	1
0.95000	0
0.95833	-2
0.96667	-4
0.97500	-6
0.98333	-7
0.99167	-7
1.00000	-8
1.00833	-12
1.01667	-17
1.02500	-21
1.03333	-25
1.04167	-25
1.05000	-22
1.05833	-18
1.06667	-15
1.07500	-13
1.08333	-13
1.09167	-14
1.10000	-15
1.10833	-16
1.11667	-15
1.12500	-13
1.13333	-11
1.14167	-9
1.15000	-7
1.15833	-5
1.16667	-4
1.17500	-5
1.18333	-6
1.19167	-8
1.20000	-9
1.20833	-10
1.21667	-12
1.22500	-14
1.23333	-16
1.24167	-18
1.25000	-19
1.25833	-18
1.26667	-17
1.27500	-15
1.28333	-13
1.29167	-10
1.30000	-8
1.30833	-7
1.31667	-6
1.32500	-6
1.33333	-7
1.34167	-9
1.35000	-11
1.35833	-13
1.36667	-15
1.37500	-15
1.38333	-14
1.39167	-12
1.40000	-11
1.40833	-11
1.41667	-12
1.42500	-13
1.43333	-15
1.44167	-15
1.45000	-15
1.45833	-13
1.46667	-12
1.47500	-12
1.48333	-10
1.49167	-8
1.50000	-6
1.50833	-6
1.51667	-7
1.52500	-9
1.53333	-11
1.54167	-14
1.55000	-15
1.55833	-16
1.56667	-15
1.57500	-12
1.58333	-10
1.59167	-10
1.60000	-10
1.60833	-12
1.61667	-14
1.62500	-14
1.63333	-12
1.64167	-9
1.65000	-7
1.65833	-6
1.66667	-7
1.67500	-9
1.68333	-11
1.69167	-14
1.70000	-16
1.70833	-19
1.71667	-21
1.72500	-21
1.73333	-20
1.74167	-17
1.75000	-15
1.75833	-13
1.76667	-12
1.77500	-12
1.78333	-13
1.79167	-15
1.80000	-16
1.80833	-19
1.81667	-22
1.82500	-26
1.83333	-30
1.84167	-33
1.85000	-34
1.85833	-33
1.86667	-27
1.87500	-19
1.88333	-11
1.89167	-4
1.90000	1
1.90833	1
1.91667	-1
1.92500	-6
1.93333	-12
1.94167	-16
1.95000	-18
1.95833	-17
1.96667	-15
1.97500	-12
1.98333	-9
1.99167	-7
2.00000	-5
2.00833	-1
2.01667	4
2.02500	8
2.03333	12
2.04167	12
2.05000	9
2.05833	4
2.06667	-1
2.07500	-7
2.08333	-10
2.09167	-11
2.10000	-11
2.10833	-11
2.11667	-12
2.12500	-14
2.13333	-16
2.14167	-17
2.15000	-17
2.15833	-16
2.16667	-14
2.17500	-11
2.18333	-8
2.19167	-6
2.20000	-6
2.20833	-9
2.21667	-13
2.22500	-16
2.23333	-17
2.24167	-16
2.25000	-12
2.25833	-7
2.26667	-4
2.27500	-2
2.28333	-2
2.29167	-5
2.30000	-10
2.30833	-16
2.31667	-22
2.32500	-24
2.33333	-22
2.34167	-18
2.35000	-13
2.35833	-9
2.36667	-8
2.37500	-9
2.38333	-11
2.39167	-13
2.40000	-15
2.40833	-15
2.41667	-15
2.42500	-15
2.43333	-16
2.44167	-18
2.45000	-22
2.45833	-26
2.46667	-28
2.47500	-30
2.48333	-30
2.49167	-27
2.50000	-23
2.50833	-19
2.51667	-16
2.52500	-15
2.53333	-15
2.54167	-19
2.55000	-24
2.55833	-28
2.56667	-29
2.57500	-28
2.58333	-27
2.59167	-25
2.60000	-25
2.60833	-27
2.61667	-30
2.62500	-30
2.63333	-27
2.64167	-22
2.65000	-18
2.65833	-15
2.66667	-13
2.67500	-13
2.68333	-14
2.69167	-15
2.70000	-17
2.70833	-18
2.71667	-18
2.72500	-18
2.73333	-19
2.74167	-21
2.75000	-23
2.75833	-25
2.76667	-24
2.77500	-23
2.78333	-20
2.79167	-18
2.80000	-17
2.80833	-17
2.81667	-18
2.82500	-20
2.83333	-22
2.84167	-24
2.85000	-25
2.85833	-26
2.86667	-26
2.87500	-25
2.88333	-22
2.89167	-18
2.90000	-15
2.90833	-13
2.91667	-12
2.92500	-13
2.93333	-13
2.94167	-11
2.95000	-6
2.95833	-1
2.96667	2
2.97500	3
2.98333	2
2.99167	-2
3.00000	-6
3.00833	-9
3.01667	-12
3.02500	-15
3.03333	-15
3.04167	-14
3.05000	-11
3.05833	-9
3.06667	-9
3.07500	-11
3.08333	-15
3.09167	-20
3.10000	-23
3.10833	-24
3.11667	-22
3.12500	-20
3.13333	-17
3.14167	-15
3.15000	-13
3.15833	-12
3.16667	-9
3.17500	-7
3.18333	-5
3.19167	-3
3.20000	-2
3.20833	-1
3.21667	-1
3.22500	-2
3.23333	-4
3.24167	-8
3.25000	-12
3.25833	-16
3.26667	-17
3.27500	-15
3.28333	-11
3.29167	-6
3.30000	-2
3.30833	-3
3.31667	-5
3.32500	-9
3.33333	-12
3.34167	-13
3.35000	-13
3.35833	-13
3.36667	-12
3.37500	-11
3.38333	-9
3.39167	-6
3.40000	-5
3.40833	-6
3.41667	-8
3.42500	-10
3.43333	-12
3.44167	-14
3.45000	-17
3.45833	-19
3.46667	-20
3.47500	-20
3.48333	-20
3.49167	-19
3.50000	-17
3.50833	-17
3.51667	-19
3.52500	-20
3.53333	-22
3.54167	-24
3.55000	-25
3.55833	-25
3.56667	-24
3.57500	-21
3.58333	-18
3.59167	-16
3.60000	-16
3.60833	-18
3.61667	-21
3.62500	-23
3.63333	-24
3.64167	-26
3.65000	-26
3.65833	-26
3.66667	-25
3.67500	-25
3.68333	-26
3.69167	-27
3.70000	-28
3.70833	-27
3.71667	-25
3.72500	-21
3.73333	-17
3.74167	-14
3.75000	-13
3.75833	-15
3.76667	-18
3.77500	-22
3.78333	-24
3.79167	-23
3.80000	-20
3.80833	-14
3.81667	-8
3.82500	-5
3.83333	-6
3.84167	-10
3.85000	-17
3.85833	-23
3.86667	-25
3.87500	-25
3.88333	-23
3.89167	-20
3.90000	-19
3.90833	-21
3.91667	-24
3.92500	-26
3.93333	-28
3.94167	-28
3.95000	-27
3.95833	-25
3.96667	-23
3.97500	-23
3.98333	-23
3.99167	-24
4.00000	-25
4.00833	-26
4.01667	-28
4.02500	-29
4.03333	-30
4.04167	-31
4.05000	-30
4.05833	-28
4.06667	-23
4.07500	-18
4.08333	-15
4.09167	-15
4.10000	-17
4.10833	-20
4.11667	-21
4.12500	-19
4.13333	-14
4.14167	-11
4.15000	-10
4.15833	-13
4.16667	-19
4.17500	-25
4.18333	-28
4.19167	-27
4.20000	-25
4.20833	-21
4.21667	-16
4.22500	-13
4.23333	-13
4.24167	-14
4.25000	-18
4.25833	-21
4.26667	-22
4.27500	-21
4.28333	-19
4.29167	-17
4.30000	-17
4.30833	-20
4.31667	-25
4.32500	-30
4.33333	-35
4.34167	-39
4.35000	-40
4.35833	-39
4.36667	-37
4.37500	-33
4.38333	-29
4.39167	-24
4.40000	-20
4.40833	-17
4.41667	-15
4.42500	-17
4.43333	-21
4.44167	-25
4.45000	-28
4.45833	-29
4.46667	-30
4.47500	-30
4.48333	-31
4.49167	-31
4.50000	-30
4.50833	-27
4.51667	-22
4.52500	-17
4.53333	-12
4.54167	-8
4.55000	-8
4.55833	-10
4.56667	-13
4.57500	-16
4.58333	-20
4.59167	-24
4.60000	-26
4.60833	-26
4.61667	-24
4.62500	-20
4.63333	-17
4.64167	-16
4.65000	-17
4.65833	-21
4.66667	-25
4.67500	-28
4.68333	-30
4.69167	-31
4.70000	-32
4.70833	-32
4.71667	-33
4.72500	-32
4.73333	-29
4.74167	-25
4.75000	-20
4.75833	-15
4.76667	-14
4.77500	-14
4.78333	-15
4.79167	-15
4.80000	-14
4.80833	-13
4.81667	-12
4.82500	-12
4.83333	-13
4.84167	-16
4.85000	-18
4.85833	-21
4.86667	-23
4.87500	-23
4.88333	-21
4.89167	-16
4.90000	-10
4.90833	-4
4.91667	-0
4.92500	-1
4.93333	-4
4.94167	-9
4.95000	-14
4.95833	-19
4.96667	-21
4.97500	-22
4.98333	-22
4.99167	-22
5.00000	-22
5.00833	-22
5.01667	-22
5.02500	-21
5.03333	-19
5.04167	-16
5.05000	-14
5.05833	-11
5.06667	-9
5.07500	-8
5.08333	-7
5.09167	-8
5.10000	-10
5.10833	-15
5.11667	-20
5.12500	-26
5.13333	-30
5.14167	-33
5.15000	-33
5.15833	-32
5.16667	-29
5.17500	-26
5.18333	-24
5.19167	-24
5.20000	-25
5.20833	-27
5.21667	-30
5.22500	-33
5.23333	-34
5.24167	-32
5.25000	-27
5.25833	-21
5.26667	-17
5.27500	-17
5.28333	-21
5.29167	-26
5.30000	-30
5.30833	-32
5.31667	-31
5.32500	-30
5.33333	-28
5.34167	-27
5.35000	-26
5.35833	-26
5.36667	-25
5.37500	-22
5.38333	-21
5.39167	-20
5.40000	-20
5.40833	-21
5.41667	-20
5.42500	-20
5.43333	-21
5.44167	-21
5.45000	-21
5.45833	-21
5.46667	-20
5.47500	-20
5.48333	-22
5.49167	-26
5.50000	-31
5.50833	-36
5.51667	-40
5.52500	-42
5.53333	-43
5.54167	-41
5.55000	-37
5.55833	-34
5.56667	-32
5.57500	-30
5.58333	-30
5.59167	-31
5.60000	-32
5.60833	-31
5.61667	-29
5.62500	-28
5.63333	-28
5.64167	-29
5.65000	-30
5.65833	-31
5.66667	-31
5.67500	-30
5.68333	-30
5.69167	-30
5.70000	-31
5.70833	-32
5.71667	-33
5.72500	-35
5.73333	-38
5.74167	-40
5.75000	-39
5.75833	-36
5.76667	-28
5.77500	-20
5.78333	-14
5.79167	-12
5.80000	-14
5.80833	-19
5.81667	-24
5.82500	-29
5.83333	-33
5.84167	-36
5.85000	-37
5.85833	-36
5.86667	-34
5.87500	-32
5.88333	-31
5.89167	-31
5.90000	-32
5.90833	-32
5.91667	-31
5.92500	-30
5.93333	-29
5.94167	-29
5.95000	-28
5.95833	-26
5.96667	-21
5.97500	-16
5.98333	-12
5.99167	-10
6.00000	-11
6.00833	-13
6.01667	-16
6.02500	-20
6.03333	-25
6.04167	-28
6.05000	-29
6.05833	-28
6.06667	-25
6.07500	-23
6.08333	-22
6.09167	-22
6.10000	-22
6.10833	-22
6.11667	-22
6.12500	-21
6.13333	-22
6.14167	-23
6.15000	-23
6.15833	-22
6.16667	-20
6.17500	-18
6.18333	-16
6.19167	-13
6.20000	-10
6.20833	-6
6.21667	-3
6.22500	-3
6.23333	-6
6.24167	-9
6.25000	-12
6.25833	-15
6.26667	-17
6.27500	-18
6.28333	-19
6.29167	-19
6.30000	-19
6.30833	-19
6.31667	-19
6.32500	-20
6.33333	-22
6.34167	-24
6.35000	-25
6.35833	-26
6.36667	-25
6.37500	-23
6.38333	-20
6.39167	-19
6.40000	-18
6.40833	-19
6.41667	-22
6.42500	-25
6.43333	-25
6.44167	-24
6.45000	-20
6.45833	-16
6.46667	-12
6.47500	-9
6.48333	-8
6.49167	-9
6.50000	-11
6.50833	-12
6.51667	-12
6.52500	-11
6.53333	-9
6.54167	-8
6.55000	-9
6.55833	-10
6.56667	-13
6.57500	-17
6.58333	-20
6.59167	-22
6.60000	-23
6.60833	-21
6.61667	-18
6.62500	-16
6.63333	-14
6.64167	-15
6.65000	-18
6.65833	-20
6.66667	-22
6.67500	-22
6.68333	-21
6.69167	-20
6.70000	-20
6.70833	-20
6.71667	-20
6.72500	-18
6.73333	-14
6.74167	-11
6.75000	-10
6.75833	-12
6.76667	-16
6.77500	-21
6.78333	-25
6.79167	-25
6.80000	-23
6.80833	-20
6.81667	-17
6.82500	-17
6.83333	-20
6.84167	-23
6.85000	-27
6.85833	-29
6.86667	-30
6.87500	-30
6.88333	-29
6.89167	-27
6.90000	-24
6.90833	-20
6.91667	-14
6.92500	-11
6.93333	-9
6.94167	-10
6.95000	-13
6.95833	-16
6.96667	-17
6.97500	-17
6.98333	-15
6.99167	-14
7.00000	-12
7.00833	-12
7.01667	-12
7.02500	-13
7.03333	-14
7.04167	-15
7.05000	-14
7.05833	-13
7.06667	-13
7.07500	-13
7.08333	-16
7.09167	-21
7.10000	-25
7.10833	-28
7.11667	-29
7.12500	-29
7.13333	-27
7.14167	-25
7.15000	-22
7.15833	-19
7.16667	-16
7.17500	-13
7.18333	-12
7.19167	-12
7.20000	-13
7.20833	-15
7.21667	-17
7.22500	-19
7.23333	-21
7.24167	-22
7.25000	-22
7.25833	-20
7.26667	-17
7.27500	-15
7.28333	-14
7.29167	-15
7.30000	-17
7.30833	-18
7.31667	-18
7.32500	-16
7.33333	-15
7.34167	-15
7.35000	-16
7.35833	-18
7.36667	-19
7.37500	-19
7.38333	-20
7.39167	-23
7.40000	-26
7.40833	-29
7.41667	-30
7.42500	-30
7.43333	-27
7.44167	-25
7.45000	-23
7.45833	-22
7.46667	-22
7.47500	-23
7.48333	-24
7.49167	-24
7.50000	-22
7.50833	-19
7.51667	-16
7.52500	-14
7.53333	-12
7.54167	-12
7.55000	-14
7.55833	-17
7.56667	-21
7.57500	-25
7.58333	-28
7.59167	-29
7.60000	-29
7.60833	-28
7.61667	-27
7.62500	-24
7.63333	-21
7.64167	-18
7.65000	-16
7.65833	-15
7.66667	-16
7.67500	-19
7.68333	-21
7.69167	-22
7.70000	-22
7.70833	-21
7.71667	-19
7.72500	-17
7.73333	-15
7.74167	-13
7.75000	-11
7.75833	-12
7.76667	-15
7.77500	-21
7.78333	-24
7.79167	-25
7.80000	-25
7.80833	-25
7.81667	-26
7.82500	-28
7.83333	-31
7.84167	-31
7.85000	-28
7.85833	-25
7.86667	-23
7.87500	-24
7.88333	-25
7.89167	-28
7.90000	-31
7.90833	-34
7.91667	-35
7.92500	-36
7.93333	-36
7.94167	-35
7.95000	-33
7.95833	-32
7.96667	-32
7.97500	-34
7.98333	-35
7.99167	-36
8.00000	-37
8.00833	-37
8.01667	-37
8.02500	-37
8.03333	-39
8.04167	-40
8.05000	-40
8.05833	-40
8.06667	-37
8.07500	-34
8.08333	-30
8.09167	-27
8.10000	-24
8.10833	-22
8.11667	-23
8.12500	-24
8.13333	-26
8.14167	-28
8.15000	-28
8.15833	-28
8.16667	-28
8.17500	-29
8.18333	-29
8.19167	-29
8.20000	-28
8.20833	-26
8.21667	-24
8.22500	-23
8.23333	-23
8.24167	-24
8.25000	-26
8.25833	-28
8.26667	-29
8.27500	-30
8.28333	-31
8.29167	-32
8.30000	-34
8.30833	-37
8.31667	-40
8.32500	-41
8.33333	-41
8.34167	-39
8.35000	-37
8.35833	-33
8.36667	-30
8.37500	-28
8.38333	-26
8.39167	-25
8.40000	-25
8.40833	-25
8.41667	-26
8.42500	-27
8.43333	-28
8.44167	-29
8.45000	-30
8.45833	-30
8.46667	-30
8.47500	-29
8.48333	-27
8.49167	-26
8.50000	-26
8.50833	-25
8.51667	-23
8.52500	-23
8.53333	-23
8.54167	-26
8.55000	-29
8.55833	-34
8.56667	-38
8.57500	-41
8.58333	-44
8.59167	-44
8.60000	-42
8.60833	-39
8.61667	-35
8.62500	-32
8.63333	-30
8.64167	-30
8.65000	-31
8.65833	-33
8.66667	-34
8.67500	-36
8.68333	-36
8.69167	-37
8.70000	-36
8.70833	-37
8.71667	-37
8.72500	-39
8.73333	-41
8.74167	-43
8.75000	-41
8.75833	-38
8.76667	-34
8.77500	-30
8.78333	-27
8.79167	-26
8.80000	-27
8.80833	-27
8.81667	-26
8.82500	-25
8.83333	-23
8.84167	-21
8.85000	-21
8.85833	-22
8.86667	-23
8.87500	-22
8.88333	-20
8.89167	-17
8.90000	-15
8.90833	-16
8.91667	-19
8.92500	-23
8.93333	-25
8.94167	-27
8.95000	-26
8.95833	-25
8.96667	-25
8.97500	-26
8.98333	-28
8.99167	-30
9.00000	-32
9.00833	-31
9.01667	-30
9.02500	-29
9.03333	-28
9.04167	-28
9.05000	-29
9.05833	-30
9.06667	-33
9.07500	-36
9.08333	-39
9.09167	-42
9.10000	-44
9.10833	-44
9.11667	-43
9.12500	-39
9.13333	-36
9.14167	-34
9.15000	-35
9.15833	-38
9.16667	-41
9.17500	-44
9.18333	-43
9.19167	-41
9.20000	-37
9.20833	-35
9.21667	-33
9.22500	-31
9.23333	-30
9.24167	-30
9.25000	-30
9.25833	-31
9.26667	-31
9.27500	-32
9.28333	-34
9.29167	-37
9.30000	-40
9.30833	-42
9.31667	-42
9.32500	-40
9.33333	-36
9.34167	-31
9.35000	-27
9.35833	-25
9.36667	-24
9.37500	-25
9.38333	-28
9.39167	-30
9.40000	-32
9.40833	-33
9.41667	-33
9.42500	-31
9.43333	-28
9.44167	-25
9.45000	-23
9.45833	-21
9.46667	-21
9.47500	-21
9.48333	-21
9.49167	-21
9.50000	-20
9.50833	-22
9.51667	-26
9.52500	-30
9.53333	-33
9.54167	-36
9.55000	-37
9.55833	-38
9.56667	-40
9.57500	-41
9.58333	-41
9.59167	-39
9.60000	-37
9.60833	-36
9.61667	-36
9.62500	-37
9.63333	-37
9.64167	-36
9.65000	-32
9.65833	-29
9.66667	-26
9.67500	-24
9.68333	-24
9.69167	-26
9.70000	-29
9.70833	-32
9.71667	-35
9.72500	-37
9.73333	-39
9.74167	-39
9.75000	-38
9.75833	-36
9.76667	-35
9.77500	-34
9.78333	-34
9.79167	-35
9.80000	-35
9.80833	-34
9.81667	-31
9.82500	-29
9.83333	-27
9.84167	-26
9.85000	-28
9.85833	-32
9.86667	-37
9.87500	-41
9.88333	-43
9.89167	-43
9.90000	-42
9.90833	-40
9.91667	-40
9.92500	-40
9.93333	-43
9.94167	-45
9.95000	-46
9.95833	-46
9.96667	-45
9.97500	-43
9.98333	-42
9.99167	-41
10.00000	-40
10.00833	-40
10.01667	-39
10.02500	-37
10.03333	-33
10.04167	-29
10.05000	-28
10.05833	-28
10.06667	-32
10.07500	-36
10.08333	-40
10.09167	-43
10.10000	-43
10.10833	-43
10.11667	-42
10.12500	-42
10.13333	-43
10.14167	-45
10.15000	-47
10.15833	-48
10.16667	-49
10.17500	-48
10.18333	-47
10.19167	-45
10.20000	-43
10.20833	-41
10.21667	-39
10.22500	-39
10.23333	-39
10.24167	-39
10.25000	-38
10.25833	-37
10.26667	-38
10.27500	-39
10.28333	-40
10.29167	-41
10.30000	-42
10.30833	-40
10.31667	-37
10.32500	-34
10.33333	-31
10.34167	-29
10.35000	-29
10.35833	-31
10.36667	-33
10.37500	-36
10.38333	-38
10.39167	-42
10.40000	-45
10.40833	-46
10.41667	-45
10.42500	-42
10.43333	-37
10.44167	-32
10.45000	-29
10.45833	-28
10.46667	-28
10.47500	-28
10.48333	-28
10.49167	-27
10.50000	-28
10.50833	-29
10.51667	-32
10.52500	-36
10.53333	-39
10.54167	-40
10.55000	-40
10.55833	-39
10.56667	-38
10.57500	-38
10.58333	-38
10.59167	-39
10.60000	-39
10.60833	-38
10.61667	-36
10.62500	-36
10.63333	-37
10.64167	-39
10.65000	-41
10.65833	-41
10.66667	-38
10.67500	-33
10.68333	-28
10.69167	-25
10.70000	-26
10.70833	-30
10.71667	-36
10.72500	-42
10.73333	-45
10.74167	-47
10.75000	-47
10.75833	-46
10.76667	-45
10.77500	-46
10.78333	-45
10.79167	-44
10.80000	-42
10.80833	-39
10.81667	-37
10.82500	-34
10.83333	-33
10.84167	-32
10.85000	-33
10.85833	-35
10.86667	-38
10.87500	-40
10.88333	-41
10.89167	-40
10.90000	-38
10.90833	-37
10.91667	-38
10.92500	-38
10.93333	-39
10.94167	-39
10.95000	-40
10.95833	-42
10.96667	-43
10.97500	-45
10.98333	-46
10.99167	-47
11.00000	-46
11.00833	-44
11.01667	-41
11.02500	-35
11.03333	-29
11.04167	-26
11.05000	-26
11.05833	-30
11.06667	-34
11.07500	-39
11.08333	-43
11.09167	-44
11.10000	-45
11.10833	-45
11.11667	-46
11.12500	-45
11.13333	-43
11.14167	-41
11.15000	-40
11.15833	-40
11.16667	-41
11.17500	-42
11.18333	-43
11.19167	-43
11.20000	-42
11.20833	-42
11.21667	-43
11.22500	-44
11.23333	-46
11.24167	-48
11.25000	-50
11.25833	-51
11.26667	-50
11.27500	-48
11.28333	-44
11.29167	-40
11.30000	-37
11.30833	-36
11.31667	-36
11.32500	-36
11.33333	-35
11.34167	-34
11.35000	-35
11.35833	-36
11.36667	-39
11.37500	-42
11.38333	-45
11.39167	-48
11.40000	-49
11.40833	-49
11.41667	-47
11.42500	-45
11.43333	-43
11.44167	-43
11.45000	-46
11.45833	-49
11.46667	-52
11.47500	-52
11.48333	-51
11.49167	-47
11.50000	-45
11.50833	-44
11.51667	-45
11.52500	-45
11.53333	-44
11.54167	-43
11.55000	-41
11.55833	-40
11.56667	-40
11.57500	-40
11.58333	-41
11.59167	-41
11.60000	-40
11.60833	-39
11.61667	-37
11.62500	-36
11.63333	-36
11.64167	-36
11.65000	-39
11.65833	-43
11.66667	-46
11.67500	-48
11.68333	-48
11.69167	-45
11.70000	-43
11.70833	-40
11.71667	-39
11.72500	-41
11.73333	-43
11.74167	-45
11.75000	-46
11.75833	-44
11.76667	-41
11.77500	-38
11.78333	-36
11.79167	-36
11.80000	-36
11.80833	-37
11.81667	-36
11.82500	-35
11.83333	-34
11.84167	-32
11.85000	-32
11.85833	-33
11.86667	-34
11.87500	-37
11.88333	-39
11.89167	-41
11.90000	-41
11.90833	-39
11.91667	-37
11.92500	-34
11.93333	-33
11.94167	-33
11.95000	-35
11.95833	-37
11.96667	-40
11.97500	-43
11.98333	-46
11.99167	-48
12.00000	-49
12.00833	-50
12.01667	-51
12.02500	-51
12.03333	-51
12.04167	-52
12.05000	-53
12.05833	-53
12.06667	-54
12.07500	-54
12.08333	-53
12.09167	-50
12.10000	-46
12.10833	-43
12.11667	-40
12.12500	-39
12.13333	-39
12.14167	-39
12.15000	-37
12.15833	-36
12.16667	-34
12.17500	-35
12.18333	-37
12.19167	-41
12.20000	-44
12.20833	-46
12.21667	-45
12.22500	-44
12.23333	-42
12.24167	-42
12.25000	-42
12.25833	-42
12.26667	-40
12.27500	-37
12.28333	-34
12.29167	-33
12.30000	-32
12.30833	-32
12.31667	-33
12.32500	-34
12.33333	-36
12.34167	-39
12.35000	-41
12.35833	-43
12.36667	-42
12.37500	-39
12.38333	-36
12.39167	-35
12.40000	-36
12.40833	-38
12.41667	-42
12.42500	-46
12.43333	-48
12.44167	-49
12.45000	-49
12.45833	-47
12.46667	-44
12.47500	-42
12.48333	-41
12.49167	-41
12.50000	-41
12.50833	-42
12.51667	-44
12.52500	-46
12.53333	-49
12.54167	-50
12.55000	-49
12.55833	-45
12.56667	-40
12.57500	-36
12.58333	-33
12.59167	-33
12.60000	-35
12.60833	-38
12.61667	-40
12.62500	-41
12.63333	-41
12.64167	-39
12.65000	-37
12.65833	-35
12.66667	-35
12.67500	-37
12.68333	-40
12.69167	-43
12.70000	-45
12.70833	-46
12.71667	-45
12.72500	-44
12.73333	-42
12.74167	-40
12.75000	-36
12.75833	-33
12.76667	-32
12.77500	-33
12.78333	-36
12.79167	-38
12.80000	-41
12.80833	-43
12.81667	-45
12.82500	-46
12.83333	-47
12.84167	-47
12.85000	-46
12.85833	-46
12.86667	-49
12.87500	-53
12.88333	-56
12.89167	-57
12.90000	-54
12.90833	-51
12.91667	-48
12.92500	-48
12.93333	-51
12.94167	-54
12.95000	-53
12.95833	-50
12.96667	-44
12.97500	-38
12.98333	-33
12.99167	-31
13.00000	-31
13.00833	-32
13.01667	-33
13.02500	-32
13.03333	-30
13.04167	-28
13.05000	-28
13.05833	-30
13.06667	-34
13.07500	-39
13.08333	-41
13.09167	-42
13.10000	-41
13.10833	-41
13.11667	-42
13.12500	-41
13.13333	-39
13.14167	-37
13.15000	-34
13.15833	-33
13.16667	-34
13.17500	-38
13.18333	-42
13.19167	-45
13.20000	-47
13.20833	-46
13.21667	-42
13.22500	-37
13.23333	-32
13.24167	-29
13.25000	-29
13.25833	-32
13.26667	-36
13.27500	-40
13.28333	-42
13.29167	-42
13.30000	-41
13.30833	-41
13.31667	-43
13.32500	-47
13.33333	-53
13.34167	-56
13.35000	-56
13.35833	-53
13.36667	-49
13.37500	-45
13.38333	-42
13.39167	-39
13.40000	-38
13.40833	-37
13.41667	-35
13.42500	-33
13.43333	-30
13.44167	-29
13.45000	-29
13.45833	-31
13.46667	-33
13.47500	-35
13.48333	-38
13.49167	-40
13.50000	-42
13.50833	-44
13.51667	-46
13.52500	-46
13.53333	-46
13.54167	-45
13.55000	-43
13.55833	-41
13.56667	-39
13.57500	-39
13.58333	-40
13.59167	-42
13.60000	-45
13.60833	-46
13.61667	-46
13.62500	-46
13.63333	-45
13.64167	-45
13.65000	-46
13.65833	-47
13.66667	-50
13.67500	-52
13.68333	-55
13.69167	-56
13.70000	-56
13.70833	-56
13.71667	-54
13.72500	-52
13.73333	-48
13.74167	-44
13.75000	-40
13.75833	-35
13.76667	-32
13.77500	-29
13.78333	-29
13.79167	-29
13.80000	-30
13.80833	-30
13.81667	-30
13.82500	-30
13.83333	-31
13.84167	-35
13.85000	-41
13.85833	-45
13.86667	-46
13.87500	-43
13.88333	-39
13.89167	-34
13.90000	-31
13.90833	-32
13.91667	-35
13.92500	-38
13.93333	-40
13.94167	-40
13.95000	-39
13.95833	-38
13.96667	-37
13.97500	-36
13.98333	-36
13.99167	-35
14.00000	-33
14.00833	-28
14.01667	-23
14.02500	-19
14.03333	-17
14.04167	-17
14.05000	-19
14.05833	-22
14.06667	-24
14.07500	-25
14.08333	-25
14.09167	-24
14.10000	-24
14.10833	-23
14.11667	-23
14.12500	-24
14.13333	-26
14.14167	-28
14.15000	-28
14.15833	-27
14.16667	-24
14.17500	-20
14.18333	-17
14.19167	-15
14.20000	-14
14.20833	-16
14.21667	-18
14.22500	-19
14.23333	-18
14.24167	-15
14.25000	-12
14.25833	-10
14.26667	-10
14.27500	-11
14.28333	-13
14.29167	-15
14.30000	-17
14.30833	-18
14.31667	-20
14.32500	-21
14.33333	-21
14.34167	-21
14.35000	-20
14.35833	-19
14.36667	-19
14.37500	-19
14.38333	-19
14.39167	-20
14.40000	-19
14.40833	-17
14.41667	-15
14.42500	-12
14.43333	-10
14.44167	-8
14.45000	-7
14.45833	-8
14.46667	-9
14.47500	-10
14.48333	-11
14.49167	-12
14.50000	-12
14.50833	-9
14.51667	-4
14.52500	1
14.53333	5
14.54167	7
14.55000	5
14.55833	1
14.56667	-4
14.57500	-8
14.58333	-12
14.59167	-13
14.60000	-13
14.60833	-11
14.61667	-8
14.62500	-5
14.63333	-4
14.64167	-4
14.65000	-6
14.65833	-8
14.66667	-9
14.67500	-9
14.68333	-8
14.69167	-10
14.70000	-14
14.70833	-18
14.71667	-21
14.72500	-21
14.73333	-19
14.74167	-16
14.75000	-16
14.75833	-18
14.76667	-21
14.77500	-23
14.78333	-23
14.79167	-22
14.80000	-20
14.80833	-19
14.81667	-19
14.82500	-20
14.83333	-21
14.84167	-22
14.85000	-22
14.85833	-23
14.86667	-23
14.87500	-24
14.88333	-24
14.89167	-23
14.90000	-21
14.90833	-19
14.91667	-17
14.92500	-18
14.93333	-21
14.94167	-25
14.95000	-29
14.95833	-31
14.96667	-31
14.97500	-29
14.98333	-26
14.99167	-22
15.00000	-20
15.00833	-19
15.01667	-20
15.02500	-23
15.03333	-26
15.04167	-28
15.05000	-29
15.05833	-27
15.06667	-24
15.07500	-20
15.08333	-17
15.09167	-16
15.10000	-17
15.10833	-21
15.11667	-25
15.12500	-28
15.13333	-28
15.14167	-26
15.15000	-21
15.15833	-15
15.16667	-12
15.17500	-11
15.18333	-13
15.19167	-15
15.20000	-17
15.20833	-19
15.21667	-21
15.22500	-22
15.23333	-22
15.24167	-21
15.25000	-22
15.25833	-22
15.26667	-22
15.27500	-20
15.28333	-17
15.29167	-15
15.30000	-14
15.30833	-15
15.31667	-17
15.32500	-20
15.33333	-23
15.34167	-26
15.35000	-29
15.35833	-30
15.36667	-28
15.37500	-24
15.38333	-19
15.39167	-15
15.40000	-12
15.40833	-12
15.41667	-12
15.42500	-13
15.43333	-12
15.44167	-10
15.45000	-8
15.45833	-6
15.46667	-7
15.47500	-9
15.48333	-13
15.49167	-16
15.50000	-19
15.50833	-20
15.51667	-21
15.52500	-21
15.53333	-21
15.54167	-22
15.55000	-22
15.55833	-21
15.56667	-20
15.57500	-18
15.58333	-16
15.59167	-12
15.60000	-9
15.60833	-7
15.61667	-4
15.62500	-2
15.63333	2
15.64167	3
15.65000	2
15.65833	-1
15.66667	-5
15.67500	-10
15.68333	-12
15.69167	-13
15.70000	-14
15.70833	-15
15.71667	-18
15.72500	-22
15.73333	-27
15.74167	-31
15.75000	-35
15.75833	-37
15.76667	-37
15.77500	-35
15.78333	-31
15.79167	-26
15.80000	-21
15.80833	-17
15.81667	-14
15.82500	-12
15.83333	-13
15.84167	-16
15.85000	-20
15.85833	-24
15.86667	-26
15.87500	-27
15.88333	-27
15.89167	-26
15.90000	-26
15.90833	-28
15.91667	-31
15.92500	-34
15.93333	-34
15.94167	-34
15.95000	-32
15.95833	-31
15.96667	-30
15.97500	-29
15.98333	-29
15.99167	-28
16.00000	-27
16.00833	-25
16.01667	-23
16.02500	-22
16.03333	-21
16.04167	-20
16.05000	-21
16.05833	-22
16.06667	-24
16.07500	-26
16.08333	-28
16.09167	-28
16.10000	-26
16.10833	-24
16.11667	-21
16.12500	-18
16.13333	-16
16.14167	-15
16.15000	-15
16.15833	-16
16.16667	-18
16.17500	-20
16.18333	-22
16.19167	-24
16.20000	-26
16.20833	-27
16.21667	-29
16.22500	-31
16.23333	-33
16.24167	-34
16.25000	-32
16.25833	-29
16.26667	-23
16.27500	-17
16.28333	-13
16.29167	-12
16.30000	-14
16.30833	-17
16.31667	-21
16.32500	-24
16.33333	-27
16.34167	-30
16.35000	-32
16.35833	-34
16.36667	-35
16.37500	-37
16.38333	-37
16.39167	-36
16.40000	-35
16.40833	-33
16.41667	-31
16.42500	-29
16.43333	-28
16.44167	-28
16.45000	-30
16.45833	-32
16.46667	-36
16.47500	-39
16.48333	-43
16.49167	-45
16.50000	-45
16.50833	-41
16.51667	-36
16.52500	-33
16.53333	-32
16.54167	-34
16.55000	-37
16.55833	-39
16.56667	-40
16.57500	-39
16.58333	-38
16.59167	-39
16.60000	-39
16.60833	-38
16.61667	-35
16.62500	-32
16.63333	-28
16.64167	-24
16.65000	-20
16.65833	-17
16.66667	-16
16.67500	-18
16.68333	-21
16.69167	-26
16.70000	-29
16.70833	-30
16.71667	-29
16.72500	-28
16.73333	-27
16.74167	-26
16.75000	-26
16.75833	-25
16.76667	-24
16.77500	-21
16.78333	-17
16.79167	-14
16.80000	-12
16.80833	-13
16.81667	-14
16.82500	-16
16.83333	-17
16.84167	-18
16.85000	-19
16.85833	-22
16.86667	-24
16.87500	-26
16.88333	-27
16.89167	-28
16.90000	-27
16.90833	-25
16.91667	-21
16.92500	-19
16.93333	-17
16.94167	-18
16.95000	-20
16.95833	-24
16.96667	-27
16.97500	-29
16.98333	-31
16.99167	-33
17.00000	-36
17.00833	-37
17.01667	-36
17.02500	-31
17.03333	-24
17.04167	-17
17.05000	-12
17.05833	-9
17.06667	-9
17.07500	-11
17.08333	-14
17.09167	-16
17.10000	-18
17.10833	-20
17.11667	-21
17.12500	-21
17.13333	-21
17.14167	-20
17.15000	-20
17.15833	-20
17.16667	-21
17.17500	-23
17.18333	-25
17.19167	-26
17.20000	-26
17.20833	-26
17.21667	-26
17.22500	-25
17.23333	-25
17.24167	-24
17.25000	-24
17.25833	-24
17.26667	-24
17.27500	-26
17.28333	-28
17.29167	-29
17.30000	-29
17.30833	-28
17.31667	-28
17.32500	-29
17.33333	-32
17.34167	-34
17.35000	-37
17.35833	-38
17.36667	-37
17.37500	-34
17.38333	-31
17.39167	-28
17.40000	-27
17.40833	-27
17.41667	-28
17.42500	-29
17.43333	-29
17.44167	-28
17.45000	-24
17.45833	-20
17.46667	-15
17.47500	-12
17.48333	-13
17.49167	-17
17.50000	-22
17.50833	-25
17.51667	-27
17.52500	-26
17.53333	-23
17.54167	-20
17.55000	-21
17.55833	-24
17.56667	-29
17.57500	-33
17.58333	-35
17.59167	-36
17.60000	-36
17.60833	-38
17.61667	-40
17.62500	-41
17.63333	-40
17.64167	-38
17.65000	-34
17.65833	-30
17.66667	-27
17.67500	-25
17.68333	-26
17.69167	-27
17.70000	-29
17.70833	-31
17.71667	-33
17.72500	-35
17.73333	-36
17.74167	-36
17.75000	-35
17.75833	-33
17.76667	-31
17.77500	-29
17.78333	-28
17.79167	-27
17.80000	-26
17.80833	-24
17.81667	-22
17.82500	-21
17.83333	-23
17.84167	-26
17.85000	-29
17.85833	-32
17.86667	-34
17.87500	-35
17.88333	-35
17.89167	-34
17.90000	-31
17.90833	-27
17.91667	-23
17.92500	-20
17.93333	-18
17.94167	-18
17.95000	-20
17.95833	-21
17.96667	-22
17.97500	-22
17.98333	-22
17.99167	-23
18.00000	-24
18.00833	-26
18.01667	-26
18.02500	-24
18.03333	-21
18.04167	-20
18.05000	-20
18.05833	-22
18.06667	-23
18.07500	-23
18.08333	-21
18.09167	-17
18.10000	-14
18.10833	-13
18.11667	-13
18.12500	-15
18.13333	-17
18.14167	-19
18.15000	-20
18.15833	-19
18.16667	-17
18.17500	-14
18.18333	-13
18.19167	-14
18.20000	-15
18.20833	-16
18.21667	-16
18.22500	-16
18.23333	-17
18.24167	-18
18.25000	-20
18.25833	-22
18.26667	-23
18.27500	-22
18.28333	-20
18.29167	-17
18.30000	-14
18.30833	-12
18.31667	-10
18.32500	-10
18.33333	-11
18.34167	-12
18.35000	-12
18.35833	-11
18.36667	-10
18.37500	-10
18.38333	-10
18.39167	-11
18.40000	-12
18.40833	-13
18.41667	-13
18.42500	-13
18.43333	-12
18.44167	-10
18.45000	-9
18.45833	-8
18.46667	-9
18.47500	-10
18.48333	-11
18.49167	-12
18.50000	-12
18.50833	-15
18.51667	-18
18.52500	-20
18.53333	-20
18.54167	-18
18.55000	-13
18.55833	-8
18.56667	-6
18.57500	-6
18.58333	-9
18.59167	-11
18.60000	-13
18.60833	-12
18.61667	-9
18.62500	-5
18.63333	-1
18.64167	1
18.65000	-0
18.65833	-3
18.66667	-6
18.67500	-8
18.68333	-9
18.69167	-8
18.70000	-6
18.70833	-3
18.71667	0
18.72500	2
18.73333	3
18.74167	4
18.75000	4
18.75833	4
18.76667	3
18.77500	3
18.78333	5
18.79167	7
18.80000	10
18.80833	11
18.81667	9
18.82500	7
18.83333	3
18.84167	0
18.85000	-1
18.85833	-1
18.86667	-2
18.87500	-5
18.88333	-8
18.89167	-10
18.90000	-11
18.90833	-11
18.91667	-10
18.92500	-6
18.93333	-2
18.94167	3
18.95000	8
18.95833	11
18.96667	13
18.97500	12
18.98333	9
18.99167	6
19.00000	2
19.00833	-1
19.01667	-3
19.02500	-3
19.03333	-0
19.04167	2
19.05000	5
19.05833	7
19.06667	8
19.07500	9
19.08333	10
19.09167	11
19.10000	11
19.10833	11
19.11667	9
19.12500	8
19.13333	8
19.14167	9
19.15000	10
19.15833	10
19.16667	10
19.17500	10
19.18333	9
19.19167	8
19.20000	6
19.20833	5
19.21667	4
19.22500	5
19.23333	9
19.24167	14
19.25000	17
19.25833	19
19.26667	20
19.27500	20
19.28333	20
19.29167	21
19.30000	22
19.30833	22
19.31667	22
19.32500	22
19.33333	23
19.34167	24
19.35000	24
19.35833	24
19.36667	24
19.37500	23
19.38333	22
19.39167	22
19.40000	21
19.40833	21
19.41667	22
19.42500	23
19.43333	27
19.44167	30
19.45000	32
19.45833	34
19.46667	34
19.47500	33
19.48333	31
19.49167	31
19.50000	31
19.50833	33
19.51667	35
19.52500	36
19.53333	36
19.54167	35
19.55000	36
19.55833	38
19.56667	43
19.57500	48
19.58333	52
19.59167	54
19.60000	53
19.60833	50
19.61667	46
19.62500	43
19.63333	42
19.64167	43
19.65000	46
19.65833	49
19.66667	52
19.67500	54
19.68333	55
19.69167	57
19.70000	59
19.70833	61
19.71667	62
19.72500	64
19.73333	65
19.74167	67
19.75000	68
19.75833	68
19.76667	67
19.77500	65
19.78333	64
19.79167	65
19.80000	68
19.80833	73
19.81667	77
19.82500	79
19.83333	78
19.84167	77
19.85000	76
19.85833	77
19.86667	80
19.87500	84
19.88333	88
19.89167	91
19.90000	94
19.90833	97
19.91667	100
19.92500	102
19.93333	104
19.94167	105
19.95000	108
19.95833	110
19.96667	112
19.97500	114
19.98333	115
19.99167	117
20.00000	120
20.00833	125
20.01667	131
20.02500	136
20.03333	141
20.04167	145
20.05000	148
20.05833	151
20.06667	154
20.07500	158
20.08333	161
20.09167	166
20.10000	171
20.10833	178
20.11667	186
20.12500	194
20.13333	203
20.14167	211
20.15000	219
20.15833	224
20.16667	228
20.17500	230
20.18333	232
20.19167	234
20.20000	237
20.20833	239
20.21667	243
20.22500	251
20.23333	261
20.24167	271
20.25000	282
20.25833	291
20.26667	299
20.27500	306
20.28333	313
20.29167	323
20.30000	333
20.30833	342
20.31667	349
20.32500	354
20.33333	359
20.34167	365
20.35000	374
20.35833	387
20.36667	401
20.37500	413
20.38333	424
20.39167	435
20.40000	445
20.40833	456
20.41667	469
20.42500	483
20.43333	496
20.44167	509
20.45000	521
20.45833	534
20.46667	548
20.47500	561
20.48333	574
20.49167	588
20.50000	602
20.50833	614
20.51667	626
20.52500	639
20.53333	653
20.54167	668
20.55000	683
20.55833	699
20.56667	715
20.57500	733
20.58333	753
20.59167	772
20.60000	790
20.60833	809
20.61667	828
20.62500	849
20.63333	872
20.64167	896
20.65000	922
20.65833	948
20.66667	974
20.67500	999
20.68333	1022
20.69167	1045
20.70000	1068
20.70833	1094
20.71667	1122
20.72500	1151
20.73333	1180
20.74167	1208
20.75000	1235
20.75833	1263
20.76667	1292
20.77500	1323
20.78333	1354
20.79167	1385
20.80000	1414
20.80833	1444
20.81667	1473
20.82500	1505
20.83333	1541
20.84167	1580
20.85000	1623
20.85833	1666
20.86667	1707
20.87500	1746
20.88333	1784
20.89167	1822
20.90000	1860
20.90833	1900
20.91667	1942
20.92500	1985
20.93333	2031
20.94167	2076
20.95000	2121
20.95833	2166
20.96667	2209
20.97500	2251
20.98333	2294
20.99167	2338
21.00000	2383
21.00833	2432
21.01667	2481
21.02500	2529
21.03333	2580
21.04167	2631
21.05000	2687
21.05833	2744
21.06667	2803
21.07500	2863
21.08333	2922
21.09167	2981
21.10000	3038
21.10833	3096
21.11667	3153
21.12500	3210
21.13333	3269
21.14167	3330
21.15000	3394
21.15833	3459
21.16667	3524
21.17500	3589
21.18333	3654
21.19167	3720
21.20000	3785
21.20833	3852
21.21667	3919
21.22500	3982
21.23333	4044
21.24167	4106
21.25000	4170
21.25833	4237
21.26667	4308
21.27500	4384
21.28333	4460
21.29167	4538
21.30000	4614
21.30833	4689
21.31667	4764
21.32500	4838
21.33333	4915
21.34167	4990
21.35000	5065
21.35833	5138
21.36667	5210
21.37500	5281
21.38333	5351
21.39167	5425
21.40000	5500
21.40833	5577
21.41667	5655
21.42500	5731
21.43333	5808
21.44167	5882
21.45000	5957
21.45833	6032
21.46667	6107
21.47500	6183
21.48333	6256
21.49167	6329
21.50000	6400
21.50833	6470
21.51667	6540
21.52500	6610
21.53333	6680
21.54167	6746
21.55000	6811
21.55833	6872
21.56667	6932
21.57500	6993
21.58333	7052
21.59167	7113
21.60000	7169
21.60833	7222
21.61667	7271
21.62500	7318
21.63333	7363
21.64167	7406
21.65000	7448
21.65833	7487
21.66667	7524
21.67500	7558
21.68333	7589
21.69167	7619
21.70000	7646
21.70833	7673
21.71667	7698
21.72500	7719
21.73333	7736
21.74167	7749
21.75000	7756
21.75833	7760
21.76667	7762
21.77500	7764
21.78333	7765
21.79167	7766
21.80000	7764
21.80833	7758
21.81667	7749
21.82500	7734
21.83333	7715
21.84167	7693
21.85000	7667
21.85833	7638
21.86667	7607
21.87500	7574
21.88333	7539
21.89167	7503
21.90000	7467
21.90833	7430
21.91667	7390
21.92500	7344
21.93333	7293
21.94167	7238
21.95000	7179
21.95833	7121
21.96667	7064
21.97500	7008
21.98333	6952
21.99167	6894
22.00000	6835
22.00833	6773
22.01667	6710
22.02500	6644
22.03333	6574
22.04167	6505
22.05000	6435
22.05833	6366
22.06667	6298
22.07500	6231
22.08333	6164
22.09167	6094
22.10000	6024
22.10833	5952
22.11667	5880
22.12500	5810
22.13333	5739
22.14167	5669
22.15000	5598
22.15833	5529
22.16667	5461
22.17500	5394
22.18333	5328
22.19167	5260
22.20000	5192
22.20833	5123
22.21667	5056
22.22500	4993
22.23333	4932
22.24167	4875
22.25000	4819
22.25833	4765
22.26667	4709
22.27500	4651
22.28333	4595
22.29167	4537
22.30000	4483
22.30833	4430
22.31667	4378
22.32500	4328
22.33333	4277
22.34167	4228
22.35000	4179
22.35833	4133
22.36667	4091
22.37500	4050
22.38333	4012
22.39167	3973
22.40000	3935
22.40833	3898
22.41667	3862
22.42500	3828
22.43333	3796
22.44167	3766
22.45000	3735
22.45833	3705
22.46667	3676
22.47500	3648
22.48333	3623
22.49167	3601
22.50000	3581
22.50833	3561
22.51667	3540
22.52500	3519
22.53333	3498
22.54167	3478
22.55000	3458
22.55833	3439
22.56667	3421
22.57500	3405
22.58333	3391
22.59167	3377
22.60000	3364
22.60833	3349
22.61667	3333
22.62500	3320
22.63333	3308
22.64167	3298
22.65000	3289
22.65833	3280
22.66667	3270
22.67500	3259
22.68333	3248
22.69167	3237
22.70000	3227
22.70833	3218
22.71667	3210
22.72500	3204
22.73333	3200
22.74167	3198
22.75000	3197
22.75833	3196
22.76667	3194
22.77500	3191
22.78333	3188
22.79167	3184
22.80000	3180
22.80833	3177
22.81667	3173
22.82500	3170
22.83333	3165
22.84167	3161
22.85000	3157
22.85833	3154
22.86667	3153
22.87500	3153
22.88333	3154
22.89167	3156
22.90000	3158
22.90833	3159
22.91667	3157
22.92500	3155
22.93333	3152
22.94167	3150
22.95000	3150
22.95833	3151
22.96667	3152
22.97500	3155
22.98333	3157
22.99167	3160
23.00000	3162
23.00833	3162
23.01667	3162
23.02500	3162
23.03333	3162
23.04167	3163
23.05000	3164
23.05833	3166
23.06667	3168
23.07500	3170
23.08333	3171
23.09167	3171
23.10000	3169
23.10833	3167
23.11667	3164
23.12500	3162
23.13333	3162
23.14167	3164
23.15000	3168
23.15833	3173
23.16667	3177
23.17500	3181
23.18333	3182
23.19167	3183
23.20000	3183
23.20833	3184
23.21667	3186
23.22500	3188
23.23333	3190
23.24167	3191
23.25000	3192
23.25833	3193
23.26667	3194
23.27500	3197
23.28333	3200
23.29167	3202
23.30000	3205
23.30833	3207
23.31667	3209
23.32500	3211
23.33333	3212
23.34167	3213
23.35000	3215
23.35833	3216
23.36667	3217
23.37500	3216
23.38333	3215
23.39167	3212
23.40000	3211
23.40833	3211
23.41667	3213
23.42500	3216
23.43333	3220
23.44167	3226
23.45000	3233
23.45833	3240
23.46667	3246
23.47500	3250
23.48333	3251
23.49167	3250
23.50000	3249
23.50833	3250
23.51667	3252
23.52500	3255
23.53333	3259
23.54167	3262
23.55000	3264
23.55833	3265
23.56667	3268
23.57500	3270
23.58333	3271
23.59167	3270
23.60000	3268
23.60833	3265
23.61667	3263
23.62500	3263
23.63333	3266
23.64167	3269
23.65000	3272
23.65833	3272
23.66667	3270
23.67500	3267
23.68333	3263
23.69167	3260
23.70000	3260
23.70833	3263
23.71667	3267
23.72500	3271
23.73333	3275
23.74167	3277
23.75000	3279
23.75833	3279
23.76667	3278
23.77500	3276
23.78333	3271
23.79167	3265
23.80000	3257
23.80833	3249
23.81667	3242
23.82500	3239
23.83333	3238
23.84167	3239
23.85000	3240
23.85833	3239
23.86667	3236
23.87500	3231
23.88333	3226
23.89167	3220
23.90000	3215
23.90833	3210
23.91667	3206
23.92500	3203
23.93333	3198
23.94167	3191
23.95000	3180
23.95833	3167
23.96667	3155
23.97500	3144
23.98333	3135
23.99167	3128
24.00000	3120
24.00833	3110
24.01667	3098
24.02500	3087
24.03333	3076
24.04167	3068
24.05000	3061
24.05833	3056
24.06667	3050
24.07500	3043
24.08333	3033
24.09167	3021
24.10000	3007
24.10833	2993
24.11667	2980
24.12500	2968
24.13333	2958
24.14167	2947
24.15000	2936
24.15833	2924
24.16667	2913
24.17500	2902
24.18333	2890
24.19167	2876
24.20000	2862
24.20833	2850
24.21667	2840
24.22500	2832
24.23333	2827
24.24167	2820
24.25000	2811
24.25833	2800
24.26667	2786
24.27500	2770
24.28333	2755
24.29167	2740
24.30000	2726
24.30833	2714
24.31667	2702
24.32500	2689
24.33333	2675
24.34167	2661
24.35000	2649
24.35833	2639
24.36667	2632
24.37500	2627
24.38333	2622
24.39167	2616
24.40000	2608
24.40833	2596
24.41667	2583
24.42500	2570
24.43333	2557
24.44167	2545
24.45000	2533
24.45833	2521
24.46667	2509
24.47500	2498
24.48333	2488
24.49167	2479
24.50000	2471
24.50833	2464
24.51667	2456
24.52500	2445
24.53333	2432
24.54167	2417
24.55000	2400
24.55833	2384
24.56667	2370
24.57500	2358
24.58333	2350
24.59167	2343
24.60000	2336
24.60833	2327
24.61667	2316
24.62500	2304
24.63333	2292
24.64167	2281
24.65000	2271
24.65833	2261
24.66667	2250
24.67500	2238
24.68333	2226
24.69167	2214
24.70000	2202
24.70833	2190
24.71667	2177
24.72500	2165
24.73333	2152
24.74167	2140
24.75000	2126
24.75833	2113
24.76667	2102
24.77500	2090
24.78333	2079
24.79167	2067
24.80000	2053
24.80833	2037
24.81667	2020
24.82500	2004
24.83333	1989
24.84167	1976
24.85000	1963
24.85833	1951
24.86667	1937
24.87500	1923
24.88333	1910
24.89167	1897
24.90000	1886
24.90833	1875
24.91667	1863
24.92500	1850
24.93333	1834
24.94167	1819
24.95000	1805
24.95833	1792
24.96667	1780
24.97500	1768
24.98333	1756
24.99167	1742
25.00000	1727
25.00833	1712
25.01667	1696
25.02500	1682
25.03333	1668
25.04167	1656
25.05000	1645
25.05833	1634
25.06667	1623
25.07500	1610
25.08333	1597
25.09167	1585
25.10000	1571
25.10833	1557
25.11667	1543
25.12500	1531
25.13333	1520
25.14167	1511
25.15000	1503
25.15833	1496
25.16667	1488
25.17500	1479
25.18333	1469
25.19167	1458
25.20000	1448
25.20833	1440
25.21667	1433
25.22500	1425
25.23333	1417
25.24167	1407
25.25000	1395
25.25833	1383
25.26667	1373
25.27500	1365
25.28333	1361
25.29167	1358
25.30000	1356
25.30833	1353
25.31667	1348
25.32500	1342
25.33333	1335
25.34167	1327
25.35000	1320
25.35833	1313
25.36667	1306
25.37500	1299
25.38333	1293
25.39167	1289
25.40000	1285
25.40833	1282
25.41667	1278
25.42500	1273
25.43333	1269
25.44167	1265
25.45000	1263
25.45833	1263
25.46667	1263
25.47500	1262
25.48333	1260
25.49167	1256
25.50000	1252
25.50833	1248
25.51667	1243
25.52500	1238
25.53333	1232
25.54167	1227
25.55000	1224
25.55833	1222
25.56667	1224
25.57500	1226
25.58333	1228
25.59167	1227
25.60000	1223
25.60833	1218
25.61667	1212
25.62500	1206
25.63333	1201
25.64167	1196
25.65000	1191
25.65833	1185
25.66667	1180
25.67500	1176
25.68333	1176
25.69167	1179
25.70000	1184
25.70833	1188
25.71667	1188
25.72500	1185
25.73333	1179
25.74167	1173
25.75000	1170
25.75833	1168
25.76667	1169
25.77500	1170
25.78333	1170
25.79167	1168
25.80000	1164
25.80833	1158
25.81667	1151
25.82500	1145
25.83333	1140
25.84167	1137
25.85000	1138
25.85833	1140
25.86667	1143
25.87500	1145
25.88333	1146
25.89167	1144
25.90000	1142
25.90833	1139
25.91667	1137
25.92500	1133
25.93333	1129
25.94167	1125
25.95000	1120
25.95833	1114
25.96667	1109
25.97500	1104
25.98333	1100
25.99167	1098
26.00000	1096
26.00833	1095
26.01667	1094
26.02500	1093
26.03333	1093
26.04167	1094
26.05000	1095
26.05833	1096
26.06667	1096
26.07500	1093
26.08333	1089
26.09167	1083
26.10000	1078
26.10833	1075
26.11667	1073
26.12500	1073
26.13333	1072
26.14167	1071
26.15000	1067
26.15833	1064
26.16667	1062
26.17500	1062
26.18333	1062
26.19167	1062
26.20000	1060
26.20833	1057
26.21667	1053
26.22500	1048
26.23333	1045
26.24167	1042
26.25000	1038
26.25833	1035
26.26667	1032
26.27500	1029
26.28333	1026
26.29167	1022
26.30000	1018
26.30833	1015
26.31667	1013
26.32500	1011
26.33333	1010
26.34167	1010
26.35000	1010
26.35833	1011
26.36667	1012
26.37500	1011
26.38333	1007
26.39167	1001
26.40000	995
26.40833	991
26.41667	990
26.42500	989
26.43333	988
26.44167	987
26.45000	984
26.45833	982
26.46667	982
26.47500	984
26.48333	987
26.49167	991
26.50000	993
26.50833	994
26.51667	993
26.52500	991
26.53333	987
26.54167	984
26.55000	984
26.55833	987
26.56667	991
26.57500	995
26.58333	999
26.59167	1001
26.60000	1002
26.60833	1004
26.61667	1006
26.62500	1007
26.63333	1006
26.64167	1005
26.65000	1004
26.65833	1002
26.66667	1002
26.67500	1004
26.68333	1005
26.69167	1006
26.70000	1007
26.70833	1009
26.71667	1012
26.72500	1014
26.73333	1014
26.74167	1012
26.75000	1009
26.75833	1005
26.76667	1003
26.77500	1001
26.78333	1000
26.79167	1001
26.80000	1004
26.80833	1007
26.81667	1011
26.82500	1014
26.83333	1015
26.84167	1016
26.85000	1017
26.85833	1020
26.86667	1021
26.87500	1021
26.88333	1019
26.89167	1015
26.90000	1012
26.90833	1009
26.91667	1008
26.92500	1010
26.93333	1015
26.94167	1021
26.95000	1026
26.95833	1030
26.96667	1031
26.97500	1030
26.98333	1029
26.99167	1028
27.00000	1028
27.00833	1028
27.01667	1027
27.02500	1025
27.03333	1024
27.04167	1023
27.05000	1023
27.05833	1024
27.06667	1025
27.07500	1026
27.08333	1027
27.09167	1028
27.10000	1029
27.10833	1030
27.11667	1030
27.12500	1029
27.13333	1025
27.14167	1021
27.15000	1018
27.15833	1015
27.16667	1013
27.17500	1011
27.18333	1010
27.19167	1009
27.20000	1009
27.20833	1010
27.21667	1011
27.22500	1012
27.23333	1011
27.24167	1010
27.25000	1008
27.25833	1006
27.26667	1004
27.27500	1004
27.28333	1004
27.29167	1004
27.30000	1003
27.30833	1002
27.31667	1001
27.32500	999
27.33333	997
27.34167	995
27.35000	992
27.35833	990
27.36667	989
27.37500	988
27.38333	988
27.39167	988
27.40000	987
27.40833	986
27.41667	984
27.42500	981
27.43333	978
27.44167	975
27.45000	972
27.45833	970
27.46667	968
27.47500	967
27.48333	966
27.49167	964
27.50000	963
27.50833	963
27.51667	963
27.52500	965
27.53333	966
27.54167	968
27.55000	968
27.55833	967
27.56667	965
27.57500	963
27.58333	960
27.59167	958
27.60000	955
27.60833	952
27.61667	949
27.62500	947
27.63333	948
27.64167	949
27.65000	950
27.65833	952
27.66667	953
27.67500	956
27.68333	959
27.69167	962
27.70000	965
27.70833	967
27.71667	966
27.72500	966
27.73333	967
27.74167	968
27.75000	969
27.75833	970
27.76667	970
27.77500	969
27.78333	968
27.79167	966
27.80000	965
27.80833	963
27.81667	962
27.82500	961
27.83333	960
27.84167	960
27.85000	961
27.85833	964
27.86667	967
27.87500	971
27.88333	974
27.89167	976
27.90000	978
27.90833	979
27.91667	982
27.92500	985
27.93333	987
27.94167	990
27.95000	991
27.95833	992
27.96667	994
27.97500	996
27.98333	999
27.99167	1004
28.00000	1010
28.00833	1016
28.01667	1022
28.02500	1026
28.03333	1028
28.04167	1029
28.05000	1030
28.05833	1031
28.06667	1033
28.07500	1035
28.08333	1039
28.09167	1042
28.10000	1045
28.10833	1046
28.11667	1047
28.12500	1049
28.13333	1052
28.14167	1055
28.15000	1058
28.15833	1060
28.16667	1060
28.17500	1058
28.18333	1056
28.19167	1055
28.20000	1056
28.20833	1059
28.21667	1064
28.22500	1069
28.23333	1075
28.24167	1080
28.25000	1085
28.25833	1088
28.26667	1090
28.27500	1090
28.28333	1089
28.29167	1089
28.30000	1088
28.30833	1088
28.31667	1089
28.32500	1089
28.33333	1088
28.34167	1087
28.35000	1087
28.35833	1089
28.36667	1094
28.37500	1101
28.38333	1107
28.39167	1110
28.40000	1109
28.40833	1107
28.41667	1104
28.42500	1103
28.43333	1104
28.44167	1107
28.45000	1112
28.45833	1118
28.46667	1123
28.47500	1128
28.48333	1132
28.49167	1134
28.50000	1134
28.50833	1131
28.51667	1129
28.52500	1127
28.53333	1126
28.54167	1127
28.55000	1130
28.55833	1134
28.56667	1138
28.57500	1142
28.58333	1144
28.59167	1145
28.60000	1144
28.60833	1144
28.61667	1145
28.62500	1147
28.63333	1151
28.64167	1152
28.65000	1151
28.65833	1149
28.66667	1147
28.67500	1148
28.68333	1152
28.69167	1158
28.70000	1162
28.70833	1165
28.71667	1166
28.72500	1166
28.73333	1167
28.74167	1169
28.75000	1169
28.75833	1169
28.76667	1169
28.77500	1168
28.78333	1167
28.79167	1167
28.80000	1168
28.80833	1171
28.81667	1174
28.82500	1178
28.83333	1183
28.84167	1187
28.85000	1190
28.85833	1193
28.86667	1198
28.87500	1203
28.88333	1209
28.89167	1213
28.90000	1218
28.90833	1222
28.91667	1226
28.92500	1227
28.93333	1227
28.94167	1225
28.95000	1221
28.95833	1217
28.96667	1216
28.97500	1218
28.98333	1222
28.99167	1227
29.00000	1232
29.00833	1235
29.01667	1239
29.02500	1244
29.03333	1250
29.04167	1256
29.05000	1262
29.05833	1267
29.06667	1269
29.07500	1270
29.08333	1271
29.09167	1274
29.10000	1277
29.10833	1282
29.11667	1288
29.12500	1292
29.13333	1297
29.14167	1302
29.15000	1307
29.15833	1312
29.16667	1315
29.17500	1317
29.18333	1317
29.19167	1319
29.20000	1322
29.20833	1328
29.21667	1335
29.22500	1342
29.23333	1349
29.24167	1354
29.25000	1359
29.25833	1364
29.26667	1371
29.27500	1379
29.28333	1389
29.29167	1401
29.30000	1412
29.30833	1421
29.31667	1429
29.32500	1434
29.33333	1439
29.34167	1444
29.35000	1449
29.35833	1456
29.36667	1463
29.37500	1472
29.38333	1481
29.39167	1492
29.40000	1503
29.40833	1515
29.41667	1527
29.42500	1541
29.43333	1555
29.44167	1569
29.45000	1585
29.45833	1601
29.46667	1617
29.47500	1632
29.48333	1646
29.49167	1661
29.50000	1675
29.50833	1690
29.51667	1706
29.52500	1723
29.53333	1742
29.54167	1764
29.55000	1789
29.55833	1816
29.56667	1844
29.57500	1873
29.58333	1902
29.59167	1932
29.60000	1963
29.60833	1994
29.61667	2025
29.62500	2056
29.63333	2088
29.64167	2120
29.65000	2153
29.65833	2187
29.66667	2222
29.67500	2258
29.68333	2297
29.69167	2338
29.70000	2380
29.70833	2423
29.71667	2468
29.72500	2516
29.73333	2566
29.74167	2617
29.75000	2671
29.75833	2726
29.76667	2781
29.77500	2838
29.78333	2896
29.79167	2958
29.80000	3021
29.80833	3086
29.81667	3151
29.82500	3217
29.83333	3286
29.84167	3358
29.85000	3436
29.85833	3516
29.86667	3597
29.87500	3680
29.88333	3761
29.89167	3842
29.90000	3923
29.90833	4006
29.91667	4092
29.92500	4179
29.93333	4270
29.94167	4361
29.95000	4455
29.95833	4548
29.96667	4641
29.97500	4735
29.98333	4829
29.99167	4927
30.00000	5024
30.00833	5124
30.01667	5223
30.02500	5322
30.03333	5423
30.04167	5521
30.05000	5619
30.05833	5714
30.06667	5810
30.07500	5906
30.08333	6002
30.09167	6101
30.10000	6196
30.10833	6289
30.11667	6380
30.12500	6468
30.13333	6557
30.14167	6642
30.15000	6726
30.15833	6807
30.16667	6885
30.17500	6963
30.18333	7037
30.19167	7113
30.20000	7184
30.20833	7252
30.21667	7316
30.22500	7375
30.23333	7433
30.24167	7488
30.25000	7542
30.25833	7593
30.26667	7640
30.27500	7685
30.28333	7725
30.29167	7764
30.30000	7797
30.30833	7826
30.31667	7850
30.32500	7869
30.33333	7885
30.34167	7897
30.35000	7905
30.35833	7910
30.36667	7912
30.37500	7911
30.38333	7905
30.39167	7896
30.40000	7883
30.40833	7865
30.41667	7843
30.42500	7818
30.43333	7792
30.44167	7762
30.45000	7727
30.45833	7689
30.46667	7647
30.47500	7601
30.48333	7553
30.49167	7504
30.50000	7452
30.50833	7397
30.51667	7338
30.52500	7276
30.53333	7209
30.54167	7143
30.55000	7075
30.55833	7009
30.56667	6942
30.57500	6872
30.58333	6800
30.59167	6724
30.60000	6646
30.60833	6564
30.61667	6480
30.62500	6395
30.63333	6308
30.64167	6224
30.65000	6139
30.65833	6055
30.66667	5969
30.67500	5882
30.68333	5793
30.69167	5702
30.70000	5612
30.70833	5524
30.71667	5436
30.72500	5351
30.73333	5265
30.74167	5182
30.75000	5098
30.75833	5016
30.76667	4936
30.77500	4855
30.78333	4775
30.79167	4691
30.80000	4609
30.80833	4527
30.81667	4446
30.82500	4367
30.83333	4289
30.84167	4212
30.85000	4133
30.85833	4057
30.86667	3981
30.87500	3907
30.88333	3836
30.89167	3766
30.90000	3698
30.90833	3631
30.91667	3565
30.92500	3500
30.93333	3435
30.94167	3373
30.95000	3312
30.95833	3253
30.96667	3194
30.97500	3134
30.98333	3075
30.99167	3013
31.00000	2954
31.00833	2899
31.01667	2845
31.02500	2792
31.03333	2739
31.04167	2688
31.05000	2638
31.05833	2592
31.06667	2550
31.07500	2510
31.08333	2470
31.09167	2429
31.10000	2389
31.10833	2350
31.11667	2314
31.12500	2279
31.13333	2244
31.14167	2210
31.15000	2175
31.15833	2141
31.16667	2107
31.17500	2073
31.18333	2041
31.19167	2011
31.20000	1985
31.20833	1960
31.21667	1936
31.22500	1910
31.23333	1881
31.24167	1852
31.25000	1822
31.25833	1794
31.26667	1767
31.27500	1742
31.28333	1720
31.29167	1699
31.30000	1680
31.30833	1662
31.31667	1644
31.32500	1625
31.33333	1603
31.34167	1581
31.35000	1559
31.35833	1538
31.36667	1519
31.37500	1502
31.38333	1488
31.39167	1476
31.40000	1464
31.40833	1452
31.41667	1439
31.42500	1426
31.43333	1411
31.44167	1397
31.45000	1384
31.45833	1372
31.46667	1361
31.47500	1351
31.48333	1341
31.49167	1331
31.50000	1321
31.50833	1312
31.51667	1302
31.52500	1292
31.53333	1282
31.54167	1271
31.55000	1261
31.55833	1251
31.56667	1242
31.57500	1232
31.58333	1223
31.59167	1213
31.60000	1204
31.60833	1197
31.61667	1191
31.62500	1186
31.63333	1180
31.64167	1173
31.65000	1165
31.65833	1158
31.66667	1150
31.67500	1143
31.68333	1138
31.69167	1135
31.70000	1133
31.70833	1131
31.71667	1129
31.72500	1124
31.73333	1119
31.74167	1113
31.75000	1108
31.75833	1105
31.76667	1102
31.77500	1100
31.78333	1097
31.79167	1092
31.80000	1088
31.80833	1085
31.81667	1083
31.82500	1083
31.83333	1085
31.84167	1086
31.85000	1085
31.85833	1083
31.86667	1078
31.87500	1073
31.88333	1070
31.89167	1069
31.90000	1071
31.90833	1074
31.91667	1079
31.92500	1081
31.93333	1082
31.94167	1080
31.95000	1077
31.95833	1075
31.96667	1073
31.97500	1073
31.98333	1074
31.99167	1077
32.00000	1081
32.00833	1088
32.01667	1096
32.02500	1105
32.03333	1115
32.04167	1125
32.05000	1134
32.05833	1142
32.06667	1149
32.07500	1156
32.08333	1164
32.09167	1171
32.10000	1180
32.10833	1188
32.11667	1197
32.12500	1205
32.13333	1212
32.14167	1221
32.15000	1231
32.15833	1243
32.16667	1255
32.17500	1268
32.18333	1282
32.19167	1296
32.20000	1312
32.20833	1331
32.21667	1351
32.22500	1372
32.23333	1392
32.24167	1410
32.25000	1425
32.25833	1438
32.26667	1448
32.27500	1460
32.28333	1474
32.29167	1493
32.30000	1515
32.30833	1542
32.31667	1571
32.32500	1599
32.33333	1629
32.34167	1656
32.35000	1682
32.35833	1707
32.36667	1731
32.37500	1756
32.38333	1784
32.39167	1816
32.40000	1851
32.40833	1888
32.41667	1926
32.42500	1963
32.43333	2000
32.44167	2035
32.45000	2071
32.45833	2109
32.46667	2150
32.47500	2193
32.48333	2238
32.49167	2285
32.50000	2330
32.50833	2375
32.51667	2419
32.52500	2465
32.53333	2514
32.54167	2564
32.55000	2617
32.55833	2670
32.56667	2726
32.57500	2783
32.58333	2840
32.59167	2899
32.60000	2957
32.60833	3017
32.61667	3078
32.62500	3143
32.63333	3211
32.64167	3278
32.65000	3347
32.65833	3415
32.66667	3484
32.67500	3554
32.68333	3624
32.69167	3697
32.70000	3769
32.70833	3842
32.71667	3913
32.72500	3985
32.73333	4057
32.74167	4129
32.75000	4205
32.75833	4283
32.76667	4363
32.77500	4445
32.78333	4526
32.79167	4609
32.80000	4689
32.80833	4769
32.81667	4850
32.82500	4930
32.83333	5010
32.84167	5088
32.85000	5165
32.85833	5241
32.86667	5316
32.87500	5392
32.88333	5467
32.89167	5544
32.90000	5619
32.90833	5695
32.91667	5769
32.92500	5843
32.93333	5917
32.94167	5987
32.95000	6055
32.95833	6121
32.96667	6185
32.97500	6248
32.98333	6310
32.99167	6373
33.00000	6434
33.00833	6492
33.01667	6547
33.02500	6599
33.03333	6650
33.04167	6696
33.05000	6740
33.05833	6780
33.06667	6816
33.07500	6849
33.08333	6879
33.09167	6907
33.10000	6933
33.10833	6957
33.11667	6979
33.12500	6998
33.13333	7016
33.14167	7030
33.15000	7040
33.15833	7047
33.16667	7052
33.17500	7053
33.18333	7051
33.19167	7045
33.20000	7037
33.20833	7026
33.21667	7013
33.22500	6996
33.23333	6976
33.24167	6953
33.25000	6926
33.25833	6898
33.26667	6870
33.27500	6840
33.28333	6809
33.29167	6774
33.30000	6736
33.30833	6692
33.31667	6643
33.32500	6592
33.33333	6538
33.34167	6485
33.35000	6433
33.35833	6382
33.36667	6330
33.37500	6276
33.38333	6219
33.39167	6154
33.40000	6088
33.40833	6019
33.41667	5951
33.42500	5884
33.43333	5816
33.44167	5750
33.45000	5681
33.45833	5611
33.46667	5538
33.47500	5462
33.48333	5387
33.49167	5310
33.50000	5236
33.50833	5163
33.51667	5092
33.52500	5022
33.53333	4949
33.54167	4876
33.55000	4799
33.55833	4722
33.56667	4644
33.57500	4566
33.58333	4490
33.59167	4415
33.60000	4341
33.60833	4267
33.61667	4193
33.62500	4121
33.63333	4049
33.64167	3980
33.65000	3913
33.65833	3849
33.66667	3784
33.67500	3718
33.68333	3652
33.69167	3583
33.70000	3516
33.70833	3448
33.71667	3381
33.72500	3317
33.73333	3252
33.74167	3190
33.75000	3126
33.75833	3064
33.76667	3002
33.77500	2941
33.78333	2883
33.79167	2827
33.80000	2771
33.80833	2714
33.81667	2657
33.82500	2600
33.83333	2543
33.84167	2488
33.85000	2434
33.85833	2384
33.86667	2335
33.87500	2287
33.88333	2242
33.89167	2198
33.90000	2155
33.90833	2110
33.91667	2065
33.92500	2020
33.93333	1976
33.94167	1933
33.95000	1893
33.95833	1853
33.96667	1811
33.97500	1769
33.98333	1729
33.99167	1691
34.00000	1658
34.00833	1628
34.01667	1601
34.02500	1571
34.03333	1539
34.04167	1505
34.05000	1469
34.05833	1435
34.06667	1404
34.07500	1375
34.08333	1348
34.09167	1322
34.10000	1296
34.10833	1270
34.11667	1243
34.12500	1216
34.13333	1190
34.14167	1166
34.15000	1141
34.15833	1117
34.16667	1094
34.17500	1072
34.18333	1050
34.19167	1028
34.20000	1007
34.20833	985
34.21667	964
34.22500	944
34.23333	924
34.24167	906
34.25000	887
34.25833	868
34.26667	850
34.27500	831
34.28333	813
34.29167	796
34.30000	780
34.30833	765
34.31667	750
34.32500	734
34.33333	718
34.34167	704
34.35000	690
34.35833	679
34.36667	669
34.37500	660
34.38333	653
34.39167	648
34.40000	643
34.40833	636
34.41667	629
34.42500	618
34.43333	604
34.44167	591
34.45000	578
34.45833	566
34.46667	554
34.47500	543
34.48333	534
34.49167	527
34.50000	521
34.50833	515
34.51667	509
34.52500	500
34.53333	490
34.54167	481
34.55000	474
34.55833	467
34.56667	462
34.57500	457
34.58333	451
34.59167	445
34.60000	438
34.60833	431
34.61667	424
34.62500	416
34.63333	408
34.64167	401
34.65000	395
34.65833	392
34.66667	389
34.67500	387
34.68333	383
34.69167	378
34.70000	373
34.70833	367
34.71667	361
34.72500	354
34.73333	347
34.74167	341
34.75000	337
34.75833	333
34.76667	330
34.77500	327
34.78333	323
34.79167	318
34.80000	314
34.80833	312
34.81667	312
34.82500	311
34.83333	310
34.84167	309
34.85000	308
34.85833	307
34.86667	307
34.87500	308
34.88333	309
34.89167	309
34.90000	307
34.90833	302
34.91667	295
34.92500	289
34.93333	283
34.94167	280
34.95000	279
34.95833	280
34.96667	279
34.97500	277
34.98333	274
34.99167	270
35.00000	267
35.00833	266
35.01667	266
35.02500	267
35.03333	268
35.04167	268
35.05000	267
35.05833	264
35.06667	261
35.07500	258
35.08333	255
35.09167	252
35.10000	250
35.10833	249
35.11667	247
35.12500	246
35.13333	245
35.14167	244
35.15000	243
35.15833	243
35.16667	245
35.17500	248
35.18333	250
35.19167	249
35.20000	246
35.20833	244
35.21667	242
35.22500	241
35.23333	241
35.24167	242
35.25000	243
35.25833	243
35.26667	244
35.27500	245
35.28333	245
35.29167	245
35.30000	244
35.30833	241
35.31667	237
35.32500	233
35.33333	228
35.34167	225
35.35000	223
35.35833	223
35.36667	223
35.37500	223
35.38333	222
35.39167	220
35.40000	217
35.40833	215
35.41667	213
35.42500	211
35.43333	211
35.44167	213
35.45000	216
35.45833	220
35.46667	223
35.47500	225
35.48333	224
35.49167	220
35.50000	215
35.50833	210
35.51667	205
35.52500	200
35.53333	197
35.54167	194
35.55000	191
35.55833	189
35.56667	190
35.57500	192
35.58333	196
35.59167	199
35.60000	201
35.60833	198
35.61667	193
35.62500	187
35.63333	182
35.64167	178
35.65000	176
35.65833	175
35.66667	175
35.67500	175
35.68333	175
35.69167	177
35.70000	177
35.70833	175
35.71667	170
35.72500	165
35.73333	161
35.74167	159
35.75000	160
35.75833	162
35.76667	164
35.77500	166
35.78333	165
35.79167	162
35.80000	157
35.80833	150
35.81667	143
35.82500	139
35.83333	136
35.84167	136
35.85000	137
35.85833	137
35.86667	137
35.87500	135
35.88333	133
35.89167	131
35.90000	129
35.90833	127
35.91667	125
35.92500	123
35.93333	121
35.94167	119
35.95000	118
35.95833	118
35.96667	119
35.97500	120
35.98333	121
35.99167	123
36.00000	124
36.00833	123
36.01667	122
36.02500	121
36.03333	118
36.04167	117
36.05000	117
36.05833	120
36.06667	124
36.07500	128
36.08333	131
36.09167	133
36.10000	134
36.10833	133
36.11667	133
36.12500	131
36.13333	130
36.14167	128
36.15000	125
36.15833	122
36.16667	119
36.17500	118
36.18333	118
36.19167	118
36.20000	118
36.20833	116
36.21667	112
36.22500	109
36.23333	107
36.24167	106
36.25000	107
36.25833	109
36.26667	112
36.27500	115
36.28333	117
36.29167	119
36.30000	120
36.30833	121
36.31667	120
36.32500	120
36.33333	118
36.34167	117
36.35000	117
36.35833	118
36.36667	120
36.37500	124
36.38333	127
36.39167	130
36.40000	131
36.40833	129
36.41667	127
36.42500	124
36.43333	121
36.44167	119
36.45000	118
36.45833	118
36.46667	118
36.47500	116
36.48333	114
36.49167	114
36.50000	114
36.50833	116
36.51667	116
36.52500	117
36.53333	116
36.54167	116
36.55000	117
36.55833	119
36.56667	121
36.57500	123
36.58333	123
36.59167	123
36.60000	121
36.60833	120
36.61667	119
36.62500	118
36.63333	116
36.64167	115
36.65000	116
36.65833	118
36.66667	122
36.67500	127
36.68333	130
36.69167	132
36.70000	130
36.70833	126
36.71667	121
36.72500	117
36.73333	115
36.74167	116
36.75000	118
36.75833	121
36.76667	122
36.77500	123
36.78333	123
36.79167	123
36.80000	125
36.80833	127
36.81667	128
36.82500	128
36.83333	125
36.84167	122
36.85000	122
36.85833	124
36.86667	127
36.87500	130
36.88333	131
36.89167	131
36.90000	131
36.90833	130
36.91667	130
36.92500	130
36.93333	128
36.94167	126
36.95000	126
36.95833	126
36.96667	127
36.97500	128
36.98333	128
36.99167	127
37.00000	127
37.00833	127
37.01667	129
37.02500	132
37.03333	134
37.04167	137
37.05000	138
37.05833	140
37.06667	140
37.07500	138
37.08333	136
37.09167	133
37.10000	130
37.10833	128
37.11667	125
37.12500	123
37.13333	122
37.14167	121
37.15000	123
37.15833	125
37.16667	128
37.17500	132
37.18333	135
37.19167	137
37.20000	138
37.20833	139
37.21667	140
37.22500	141
37.23333	141
37.24167	142
37.25000	142
37.25833	144
37.26667	146
37.27500	148
37.28333	149
37.29167	147
37.30000	142
37.30833	136
37.31667	128
37.32500	123
37.33333	122
37.34167	123
37.35000	125
37.35833	128
37.36667	128
37.37500	126
37.38333	123
37.39167	120
37.40000	118
37.40833	116
37.41667	113
37.42500	111
37.43333	109
37.44167	108
37.45000	109
37.45833	112
37.46667	115
37.47500	118
37.48333	119
37.49167	118
37.50000	116
37.50833	113
37.51667	111
37.52500	108
37.53333	107
37.54167	106
37.55000	105
37.55833	103
37.56667	101
37.57500	99
37.58333	100
37.59167	103
37.60000	107
37.60833	111
37.61667	114
37.62500	116
37.63333	116
37.64167	115
37.65000	113
37.65833	111
37.66667	107
37.67500	103
37.68333	100
37.69167	97
37.70000	96
37.70833	97
37.71667	101
37.72500	105
37.73333	110
37.74167	113
37.75000	115
37.75833	114
37.76667	109
37.77500	103
37.78333	96
37.79167	89
37.80000	85
37.80833	85
37.81667	87
37.82500	92
37.83333	96
37.84167	99
37.85000	98
37.85833	96
37.86667	94
37.87500	93
37.88333	94
37.89167	98
37.90000	101
37.90833	102
37.91667	101
37.92500	100
37.93333	98
37.94167	97
37.95000	98
37.95833	99
37.96667	99
37.97500	97
37.98333	95
37.99167	95
38.00000	96
38.00833	97
38.01667	99
38.02500	101
38.03333	104
38.04167	106
38.05000	106
38.05833	105
38.06667	103
38.07500	100
38.08333	98
38.09167	98
38.10000	98
38.10833	97
38.11667	96
38.12500	95
38.13333	95
38.14167	97
38.15000	101
38.15833	105
38.16667	109
38.17500	113
38.18333	115
38.19167	114
38.20000	111
38.20833	107
38.21667	104
38.22500	102
38.23333	102
38.24167	104
38.25000	107
38.25833	108
38.26667	107
38.27500	105
38.28333	102
38.29167	101
38.30000	100
38.30833	101
38.31667	101
38.32500	101
38.33333	100
38.34167	99
38.35000	100
38.35833	102
38.36667	103
38.37500	102
38.38333	101
38.39167	100
38.40000	100
38.40833	99
38.41667	100
38.42500	100
38.43333	100
38.44167	100
38.45000	99
38.45833	98
38.46667	94
38.47500	90
38.48333	87
38.49167	85
38.50000	84
38.50833	84
38.51667	83
38.52500	83
38.53333	82
38.54167	81
38.55000	83
38.55833	86
38.56667	88
38.57500	87
38.58333	86
38.59167	85
38.60000	86
38.60833	88
38.61667	92
38.62500	94
38.63333	95
38.64167	94
38.65000	92
38.65833	89
38.66667	85
38.67500	83
38.68333	82
38.69167	82
38.70000	84
38.70833	87
38.71667	91
38.72500	94
38.73333	96
38.74167	97
38.75000	97
38.75833	96
38.76667	96
38.77500	95
38.78333	94
38.79167	94
38.80000	94
38.80833	94
38.81667	94
38.82500	93
38.83333	89
38.84167	85
38.85000	82
38.85833	80
38.86667	80
38.87500	82
38.88333	83
38.89167	81
38.90000	78
38.90833	76
38.91667	74
38.92500	73
38.93333	73
38.94167	74
38.95000	74
38.95833	75
38.96667	77
38.97500	79
38.98333	82
38.99167	83
39.00000	84
39.00833	85
39.01667	85
39.02500	85
39.03333	82
39.04167	79
39.05000	78
39.05833	78
39.06667	79
39.07500	82
39.08333	83
39.09167	81
39.10000	78
39.10833	75
39.11667	73
39.12500	71
39.13333	71
39.14167	70
39.15000	69
39.15833	66
39.16667	66
39.17500	67
39.18333	69
39.19167	72
39.20000	75
39.20833	75
39.21667	75
39.22500	75
39.23333	77
39.24167	79
39.25000	83
39.25833	87
39.26667	89
39.27500	89
39.28333	88
39.29167	87
39.30000	87
39.30833	87
39.31667	86
39.32500	84
39.33333	81
39.34167	78
39.35000	75
39.35833	73
39.36667	70
39.37500	69
39.38333	70
39.39167	75
39.40000	79
39.40833	83
39.41667	85
39.42500	85
39.43333	82
39.44167	79
39.45000	77
39.45833	76
39.46667	75
39.47500	74
39.48333	73
39.49167	73
39.50000	72
39.50833	71
39.51667	69
39.52500	67
39.53333	65
39.54167	65
39.55000	68
39.55833	73
39.56667	78
39.57500	81
39.58333	82
39.59167	80
39.60000	78
39.60833	75
39.61667	72
39.62500	70
39.63333	70
39.64167	70
39.65000	70
39.65833	69
39.66667	69
39.67500	71
39.68333	74
39.69167	77
39.70000	78
39.70833	77
39.71667	73
39.72500	69
39.73333	65
39.74167	63
39.75000	62
39.75833	62
39.76667	64
39.77500	68
39.78333	71
39.79167	74
39.80000	77
39.80833	76
39.81667	75
39.82500	73
39.83333	72
39.84167	71
39.85000	72
39.85833	73
39.86667	75
39.87500	78
39.88333	79
39.89167	80
39.90000	79
39.90833	76
39.91667	73
39.92500	70
39.93333	66
39.94167	64
39.95000	64
39.95833	64
39.96667	65
39.97500	64
39.98333	64
39.99167	64
40.00000	66
40.00833	69
40.01667	73
40.02500	76
40.03333	77
40.04167	78
40.05000	77
40.05833	77
40.06667	75
40.07500	73
40.08333	71
40.09167	71
40.10000	73
40.10833	76
40.11667	78
40.12500	80
40.13333	81
40.14167	83
40.15000	85
40.15833	89
40.16667	93
40.17500	97
40.18333	102
40.19167	107
40.20000	111
40.20833	115
40.21667	119
40.22500	125
40.23333	133
40.24167	140
40.25000	148
40.25833	155
40.26667	162
40.27500	168
40.28333	174
40.29167	181
40.30000	188
40.30833	194
40.31667	199
40.32500	205
40.33333	211
40.34167	218
40.35000	226
40.35833	235
40.36667	245
40.37500	254
40.38333	262
40.39167	271
40.40000	281
40.40833	295
40.41667	311
40.42500	327
40.43333	342
40.44167	355
40.45000	366
40.45833	377
40.46667	392
40.47500	409
40.48333	426
40.49167	441
40.50000	456
40.50833	470
40.51667	484
40.52500	498
40.53333	512
40.54167	525
40.55000	537
40.55833	551
40.56667	569
40.57500	589
40.58333	611
40.59167	635
40.60000	659
40.60833	681
40.61667	701
40.62500	717
40.63333	731
40.64167	743
40.65000	756
40.65833	769
40.66667	786
40.67500	805
40.68333	826
40.69167	847
40.70000	866
40.70833	881
40.71667	893
40.72500	903
40.73333	914
40.74167	926
40.75000	942
40.75833	960
40.76667	977
40.77500	993
40.78333	1007
40.79167	1019
40.80000	1030
40.80833	1042
40.81667	1054
40.82500	1065
40.83333	1077
40.84167	1087
40.85000	1097
40.85833	1107
40.86667	1117
40.87500	1128
40.88333	1139
40.89167	1149
40.90000	1158
40.90833	1163
40.91667	1165
40.92500	1166
40.93333	1166
40.94167	1167
40.95000	1168
40.95833	1170
40.96667	1169
40.97500	1166
40.98333	1163
40.99167	1160
41.00000	1158
41.00833	1158
41.01667	1157
41.02500	1156
41.03333	1152
41.04167	1148
41.05000	1144
41.05833	1140
41.06667	1136
41.07500	1131
41.08333	1126
41.09167	1119
41.10000	1111
41.10833	1100
41.11667	1087
41.12500	1072
41.13333	1057
41.14167	1044
41.15000	1034
41.15833	1025
41.16667	1017
41.17500	1008
41.18333	997
41.19167	985
41.20000	971
41.20833	956
41.21667	940
41.22500	923
41.23333	907
41.24167	891
41.25000	877
41.25833	863
41.26667	850
41.27500	838
41.28333	827
41.29167	815
41.30000	804
41.30833	794
41.31667	783
41.32500	771
41.33333	758
41.34167	744
41.35000	729
41.35833	714
41.36667	700
41.37500	687
41.38333	673
41.39167	658
41.40000	643
41.40833	627
41.41667	612
41.42500	598
41.43333	585
41.44167	574
41.45000	562
41.45833	550
41.46667	537
41.47500	523
41.48333	508
41.49167	493
41.50000	479
41.50833	464
41.51667	450
41.52500	437
41.53333	427
41.54167	418
41.55000	409
41.55833	400
41.56667	389
41.57500	376
41.58333	365
41.59167	356
41.60000	349
41.60833	343
41.61667	336
41.62500	328
41.63333	320
41.64167	313
41.65000	306
41.65833	301
41.66667	296
41.67500	289
41.68333	282
41.69167	272
41.70000	262
41.70833	251
41.71667	241
41.72500	233
41.73333	227
41.74167	222
41.75000	218
41.75833	213
41.76667	207
41.77500	200
41.78333	192
41.79167	185
41.80000	177
41.80833	170
41.81667	163
41.82500	155
41.83333	147
41.84167	139
41.85000	133
41.85833	128
41.86667	124
41.87500	122
41.88333	122
41.89167	125
41.90000	128
41.90833	129
41.91667	128
41.92500	125
41.93333	119
41.94167	113
41.95000	107
41.95833	103
41.96667	99
41.97500	95
41.98333	93
41.99167	91
42.00000	89
42.00833	88
42.01667	86
42.02500	84
42.03333	82
42.04167	80
42.05000	79
42.05833	77
42.06667	76
42.07500	74
42.08333	71
42.09167	67
42.10000	63
42.10833	60
42.11667	56
42.12500	55
42.13333	56
42.14167	58
42.15000	61
42.15833	62
42.16667	61
42.17500	58
42.18333	54
42.19167	50
42.20000	47
42.20833	45
42.21667	44
42.22500	43
42.23333	43
42.24167	45
42.25000	47
42.25833	49
42.26667	50
42.27500	51
42.28333	50
42.29167	48
42.30000	46
42.30833	45
42.31667	45
42.32500	44
42.33333	43
42.34167	41
42.35000	39
42.35833	37
42.36667	37
42.37500	39
42.38333	41
42.39167	40
42.40000	38
42.40833	32
42.41667	28
42.42500	27
42.43333	30
42.44167	34
42.45000	38
42.45833	41
42.46667	40
42.47500	38
42.48333	36
42.49167	35
42.50000	35
42.50833	35
42.51667	35
42.52500	33
42.53333	32
42.54167	31
42.55000	30
42.55833	30
42.56667	30
42.57500	29
42.58333	28
42.59167	29
42.60000	30
42.60833	32
42.61667	33
42.62500	34
42.63333	35
42.64167	35
42.65000	33
42.65833	32
42.66667	32
42.67500	34
42.68333	36
42.69167	36
42.70000	35
42.70833	32
42.71667	28
42.72500	26
42.73333	25
42.74167	25
42.75000	24
42.75833	24
42.76667	24
42.77500	26
42.78333	27
42.79167	27
42.80000	27
42.80833	26
42.81667	26
42.82500	27
42.83333	28
42.84167	27
42.85000	25
42.85833	21
42.86667	18
42.87500	17
42.88333	16
42.89167	14
42.90000	10
42.90833	7
42.91667	5
42.92500	7
42.93333	12
42.94167	16
42.95000	18
42.95833	16
42.96667	12
42.97500	6
42.98333	1
42.99167	-1
43.00000	-1
43.00833	1
43.01667	5
43.02500	9
43.03333	13
43.04167	15
43.05000	16
43.05833	16
43.06667	15
43.07500	13
43.08333	12
43.09167	11
43.10000	11
43.10833	11
43.11667	11
43.12500	11
43.13333	10
43.14167	10
43.15000	12
43.15833	14
43.16667	16
43.17500	16
43.18333	15
43.19167	12
43.20000	8
43.20833	6
43.21667	6
43.22500	6
43.23333	5
43.24167	5
43.25000	5
43.25833	7
43.26667	9
43.27500	13
43.28333	16
43.29167	17
43.30000	18
43.30833	18
43.31667	17
43.32500	17
43.33333	15
43.34167	11
43.35000	7
43.35833	3
43.36667	2
43.37500	3
43.38333	6
43.39167	8
43.40000	10
43.40833	9
43.41667	8
43.42500	6
43.43333	6
43.44167	7
43.45000	9
43.45833	11
43.46667	13
43.47500	14
43.48333	15
43.49167	14
43.50000	12
43.50833	9
43.51667	7
43.52500	5
43.53333	2
43.54167	-1
43.55000	-2
43.55833	-2
43.56667	-0
43.57500	2
43.58333	5
43.59167	6
43.60000	8
43.60833	10
43.61667	12
43.62500	13
43.63333	14
43.64167	13
43.65000	9
43.65833	6
43.66667	2
43.67500	-1
43.68333	-3
43.69167	-5
43.70000	-6
43.70833	-7
43.71667	-8
43.72500	-9
43.73333	-10
43.74167	-11
43.75000	-11
43.75833	-10
43.76667	-9
43.77500	-8
43.78333	-7
43.79167	-7
43.80000	-8
43.80833	-9
43.81667	-10
43.82500	-9
43.83333	-6
43.84167	-3
43.85000	2
43.85833	5
43.86667	8
43.87500	8
43.88333	7
43.89167	4
43.90000	0
43.90833	-3
43.91667	-6
43.92500	-9
43.93333	-12
43.94167	-13
43.95000	-13
43.95833	-10
43.96667	-5
43.97500	-0
43.98333	3
43.99167	3
44.00000	2
44.00833	1
44.01667	1
44.02500	2
44.03333	3
44.04167	3
44.05000	2
44.05833	-0
44.06667	-2
44.07500	-4
44.08333	-5
44.09167	-4
44.10000	-4
44.10833	-4
44.11667	-4
44.12500	-4
44.13333	-3
44.14167	-1
44.15000	1
44.15833	3
44.16667	4
44.17500	2
44.18333	-2
44.19167	-5
44.20000	-8
44.20833	-9
44.21667	-9
44.22500	-9
44.23333	-12
44.24167	-15
44.25000	-19
44.25833	-23
44.26667	-25
44.27500	-23
44.28333	-20
44.29167	-16
44.30000	-11
44.30833	-7
44.31667	-6
44.32500	-7
44.33333	-9
44.34167	-13
44.35000	-18
44.35833	-21
44.36667	-21
44.37500	-18
44.38333	-14
44.39167	-10
44.40000	-8
44.40833	-7
44.41667	-8
44.42500	-9
44.43333	-8
44.44167	-7
44.45000	-4
44.45833	0
44.46667	4
44.47500	7
44.48333	7
44.49167	4
44.50000	-0
44.50833	-6
44.51667	-11
44.52500	-15
44.53333	-17
44.54167	-18
44.55000	-19
44.55833	-20
44.56667	-21
44.57500	-22
44.58333	-23
44.59167	-23
44.60000	-21
44.60833	-17
44.61667	-12
44.62500	-7
44.63333	-3
44.64167	1
44.65000	3
44.65833	3
44.66667	2
44.67500	1
44.68333	-3
44.69167	-8
44.70000	-12
44.70833	-16
44.71667	-18
44.72500	-17
44.73333	-14
44.74167	-11
44.75000	-11
44.75833	-12
44.76667	-12
44.77500	-10
44.78333	-7
44.79167	-3
44.80000	1
44.80833	2
44.81667	0
44.82500	-1
44.83333	-2
44.84167	-1
44.85000	-1
44.85833	-0
44.86667	-0
44.87500	-1
44.88333	-2
44.89167	-3
44.90000	-3
44.90833	-2
44.91667	-0
44.92500	2
44.93333	4
44.94167	5
44.95000	4
44.95833	2
44.96667	-1
44.97500	-4
44.98333	-7
44.99167	-8
45.00000	-9
45.00833	-10
45.01667	-9
45.02500	-6
45.03333	-3
45.04167	1
45.05000	5
45.05833	7
45.06667	7
45.07500	6
45.08333	5
45.09167	4
45.10000	5
45.10833	8
45.11667	11
45.12500	13
45.13333	14
45.14167	14
45.15000	13
45.15833	11
45.16667	10
45.17500	8
45.18333	7
45.19167	6
45.20000	6
45.20833	6
45.21667	7
45.22500	9
45.23333	10
45.24167	10
45.25000	8
45.25833	4
45.26667	-0
45.27500	-5
45.28333	-7
45.29167	-6
45.30000	-5
45.30833	-4
45.31667	-4
45.32500	-5
45.33333	-8
45.34167	-11
45.35000	-14
45.35833	-16
45.36667	-16
45.37500	-14
45.38333	-12
45.39167	-11
45.40000	-10
45.40833	-10
45.41667	-8
45.42500	-6
45.43333	-3
45.44167	-1
45.45000	-1
45.45833	-1
45.46667	-2
45.47500	-1
45.48333	-1
45.49167	-0
45.50000	0
45.50833	-0
45.51667	-1
45.52500	-2
45.53333	-4
45.54167	-5
45.55000	-5
45.55833	-4
45.56667	-1
45.57500	2
45.58333	4
45.59167	5
45.60000	4
45.60833	2
45.61667	-1
45.62500	-4
45.63333	-8
45.64167	-10
45.65000	-12
45.65833	-13
45.66667	-12
45.67500	-9
45.68333	-7
45.69167	-7
45.70000	-7
45.70833	-7
45.71667	-5
45.72500	-2
45.73333	3
45.74167	6
45.75000	7
45.75833	5
45.76667	4
45.77500	3
45.78333	1
45.79167	-2
45.80000	-7
45.80833	-12
45.81667	-18
45.82500	-22
45.83333	-24
45.84167	-24
45.85000	-23
45.85833	-21
45.86667	-19
45.87500	-16
45.88333	-13
45.89167	-10
45.90000	-8
45.90833	-8
45.91667	-9
45.92500	-10
45.93333	-9
45.94167	-8
45.95000	-7
45.95833	-6
45.96667	-8
45.97500	-12
45.98333	-15
45.99167	-18
46.00000	-19
46.00833	-19
46.01667	-19
46.02500	-17
46.03333	-15
46.04167	-13
46.05000	-10
46.05833	-8
46.06667	-5
46.07500	-3
46.08333	-1
46.09167	-1
46.10000	-2
46.10833	-6
46.11667	-10
46.12500	-14
46.13333	-15
46.14167	-14
46.15000	-12
46.15833	-9
46.16667	-9
46.17500	-10
46.18333	-12
46.19167	-13
46.20000	-14
46.20833	-14
46.21667	-13
46.22500	-13
46.23333	-12
46.24167	-11
46.25000	-9
46.25833	-7
46.26667	-4
46.27500	-4
46.28333	-5
46.29167	-6
46.30000	-8
46.30833	-10
46.31667	-12
46.32500	-13
46.33333	-12
46.34167	-10
46.35000	-10
46.35833	-13
46.36667	-17
46.37500	-22
46.38333	-24
46.39167	-24
46.40000	-22
46.40833	-19
46.41667	-16
46.42500	-13
46.43333	-12
46.44167	-11
46.45000	-11
46.45833	-12
46.46667	-14
46.47500	-15
46.48333	-16
46.49167	-16
46.50000	-15
46.50833	-15
46.51667	-16
46.52500	-17
46.53333	-16
46.54167	-14
46.55000	-12
46.55833	-11
46.56667	-11
46.57500	-14
46.58333	-17
46.59167	-19
46.60000	-22
46.60833	-23
46.61667	-24
46.62500	-23
46.63333	-21
46.64167	-18
46.65000	-17
46.65833	-19
46.66667	-22
46.67500	-26
46.68333	-28
46.69167	-28
46.70000	-27
46.70833	-25
46.71667	-23
46.72500	-21
46.73333	-19
46.74167	-18
46.75000	-18
46.75833	-19
46.76667	-19
46.77500	-19
46.78333	-19
46.79167	-18
46.80000	-17
46.80833	-14
46.81667	-12
46.82500	-11
46.83333	-12
46.84167	-14
46.85000	-17
46.85833	-20
46.86667	-23
46.87500	-24
46.88333	-24
46.89167	-24
46.90000	-23
46.90833	-22
46.91667	-20
46.92500	-18
46.93333	-17
46.94167	-16
46.95000	-16
46.95833	-16
46.96667	-17
46.97500	-17
46.98333	-16
46.99167	-14
47.00000	-14
47.00833	-16
47.01667	-19
47.02500	-22
47.03333	-25
47.04167	-26
47.05000	-25
47.05833	-22
47.06667	-22
47.07500	-23
47.08333	-26
47.09167	-30
47.10000	-31
47.10833	-30
47.11667	-26
47.12500	-20
47.13333	-15
47.14167	-11
47.15000	-9
47.15833	-9
47.16667	-11
47.17500	-15
47.18333	-19
47.19167	-22
47.20000	-24
47.20833	-25
47.21667	-24
47.22500	-22
47.23333	-20
47.24167	-17
47.25000	-14
47.25833	-11
47.26667	-8
47.27500	-6
47.28333	-7
47.29167	-10
47.30000	-15
47.30833	-19
47.31667	-22
47.32500	-22
47.33333	-19
47.34167	-17
47.35000	-16
47.35833	-17
47.36667	-19
47.37500	-22
47.38333	-25
47.39167	-27
47.40000	-28
47.40833	-28
47.41667	-27
47.42500	-25
47.43333	-23
47.44167	-21
47.45000	-20
47.45833	-19
47.46667	-18
47.47500	-18
47.48333	-18
47.49167	-19
47.50000	-21
47.50833	-25
47.51667	-29
47.52500	-32
47.53333	-36
47.54167	-36
47.55000	-34
47.55833	-30
47.56667	-26
47.57500	-22
47.58333	-20
47.59167	-18
47.60000	-17
47.60833	-18
47.61667	-19
47.62500	-20
47.63333	-22
47.64167	-23
47.65000	-24
47.65833	-24
47.66667	-24
47.67500	-25
47.68333	-25
47.69167	-24
47.70000	-23
47.70833	-22
47.71667	-21
47.72500	-20
47.73333	-20
47.74167	-21
47.75000	-23
47.75833	-25
47.76667	-27
47.77500	-30
47.78333	-31
47.79167	-29
47.80000	-26
47.80833	-21
47.81667	-17
47.82500	-15
47.83333	-16
47.84167	-18
47.85000	-20
47.85833	-22
47.86667	-24
47.87500	-25
47.88333	-26
47.89167	-26
47.90000	-26
47.90833	-25
47.91667	-24
47.92500	-25
47.93333	-28
47.94167	-32
47.95000	-33
47.95833	-33
47.96667	-32
47.97500	-30
47.98333	-28
47.99167	-28
48.00000	-29
48.00833	-30
48.01667	-31
48.02500	-31
48.03333	-29
48.04167	-27
48.05000	-27
48.05833	-27
48.06667	-28
48.07500	-28
48.08333	-27
48.09167	-26
48.10000	-24
48.10833	-22
48.11667	-21
48.12500	-20
48.13333	-20
48.14167	-21
48.15000	-23
48.15833	-25
48.16667	-26
48.17500	-27
48.18333	-26
48.19167	-23
48.20000	-20
48.20833	-17
48.21667	-16
48.22500	-16
48.23333	-16
48.24167	-16
48.25000	-17
48.25833	-18
48.26667	-20
48.27500	-25
48.28333	-28
48.29167	-30
48.30000	-30
48.30833	-27
48.31667	-25
48.32500	-23
48.33333	-22
48.34167	-24
48.35000	-28
48.35833	-31
48.36667	-34
48.37500	-36
48.38333	-37
48.39167	-37
48.40000	-36
48.40833	-35
48.41667	-34
48.42500	-33
48.43333	-32
48.44167	-33
48.45000	-34
48.45833	-36
48.46667	-37
48.47500	-36
48.48333	-34
48.49167	-33
48.50000	-31
48.50833	-30
48.51667	-30
48.52500	-31
48.53333	-32
48.54167	-33
48.55000	-33
48.55833	-32
48.56667	-31
48.57500	-30
48.58333	-31
48.59167	-35
48.60000	-39
48.60833	-42
48.61667	-42
48.62500	-39
48.63333	-33
48.64167	-28
48.65000	-25
48.65833	-23
48.66667	-24
48.67500	-25
48.68333	-26
48.69167	-25
48.70000	-23
48.70833	-22
48.71667	-21
48.72500	-22
48.73333	-25
48.74167	-27
48.75000	-29
48.75833	-32
48.76667	-35
48.77500	-38
48.78333	-40
48.79167	-40
48.80000	-39
48.80833	-37
48.81667	-35
48.82500	-32
48.83333	-29
48.84167	-27
48.85000	-27
48.85833	-29
48.86667	-33
48.87500	-36
48.88333	-37
48.89167	-36
48.90000	-34
48.90833	-32
48.91667	-32
48.92500	-33
48.93333	-34
48.94167	-35
48.95000	-35
48.95833	-34
48.96667	-31
48.97500	-27
48.98333	-24
48.99167	-23
49.00000	-24
49.00833	-27
49.01667	-30
49.02500	-32
49.03333	-31
49.04167	-31
49.05000	-31
49.05833	-32
49.06667	-35
49.07500	-39
49.08333	-41
49.09167	-40
49.10000	-38
49.10833	-33
49.11667	-29
49.12500	-26
49.13333	-24
49.14167	-26
49.15000	-28
49.15833	-32
49.16667	-35
49.17500	-37
49.18333	-39
49.19167	-40
49.20000	-41
49.20833	-42
49.21667	-42
49.22500	-41
49.23333	-41
49.24167	-41
49.25000	-39
49.25833	-35
49.26667	-31
49.27500	-27
49.28333	-26
49.29167	-26
49.30000	-26
49.30833	-26
49.31667	-24
49.32500	-21
49.33333	-17
49.34167	-16
49.35000	-19
49.35833	-24
49.36667	-31
49.37500	-36
49.38333	-40
49.39167	-41
49.40000	-41
49.40833	-40
49.41667	-37
49.42500	-34
49.43333	-32
49.44167	-30
49.45000	-30
49.45833	-32
49.46667	-34
49.47500	-36
49.48333	-36
49.49167	-33
49.50000	-29
49.50833	-25
49.51667	-22
49.52500	-22
49.53333	-25
49.54167	-27
49.55000	-27
49.55833	-26
49.56667	-25
49.57500	-26
49.58333	-29
49.59167	-33
49.60000	-37
49.60833	-39
49.61667	-39
49.62500	-38
49.63333	-37
49.64167	-36
49.65000	-35
49.65833	-36
49.66667	-36
49.67500	-35
49.68333	-35
49.69167	-35
49.70000	-35
49.70833	-37
49.71667	-39
49.72500	-40
49.73333	-40
49.74167	-39
49.75000	-38
49.75833	-38
49.76667	-37
49.77500	-38
49.78333	-38
49.79167	-39
49.80000	-40
49.80833	-41
49.81667	-41
49.82500	-41
49.83333	-41
49.84167	-40
49.85000	-37
49.85833	-33
49.86667	-30
49.87500	-27
49.88333	-26
49.89167	-25
49.90000	-25
49.90833	-24
49.91667	-23
49.92500	-22
49.93333	-23
49.94167	-26
49.95000	-29
49.95833	-32
49.96667	-33
49.97500	-32
49.98333	-30
49.99167	-26
50.00000	-23
50.00833	-21
50.01667	-22
50.02500	-23
50.03333	-23
50.04167	-24
50.05000	-24
50.05833	-26
50.06667	-29
50.07500	-34
50.08333	-38
50.09167	-39
50.10000	-37
50.10833	-34
50.11667	-30
50.12500	-27
50.13333	-25
50.14167	-24
50.15000	-23
50.15833	-23
50.16667	-25
50.17500	-29
50.18333	-33
50.19167	-34
50.20000	-34
50.20833	-31
50.21667	-28
50.22500	-25
50.23333	-24
50.24167	-24
50.25000	-23
50.25833	-20
50.26667	-18
50.27500	-17
50.28333	-15
50.29167	-13
50.30000	-10
50.30833	-8
50.31667	-6
50.32500	-5
50.33333	-3
50.34167	-2
50.35000	-2
50.35833	-2
50.36667	-2
50.37500	-4
50.38333	-6
50.39167	-9
50.40000	-12
50.40833	-14
50.41667	-14
50.42500	-11
50.43333	-7
50.44167	-3
50.45000	-1
50.45833	-1
50.46667	-0
50.47500	1
50.48333	3
50.49167	4
50.50000	6
50.50833	8
50.51667	9
50.52500	11
50.53333	14
50.54167	16
50.55000	17
50.55833	16
50.56667	14
50.57500	13
50.58333	12
50.59167	13
50.60000	15
50.60833	15
50.61667	15
50.62500	14
50.63333	15
50.64167	17
50.65000	20
50.65833	24
50.66667	26
50.67500	27
50.68333	28
50.69167	29
50.70000	32
50.70833	34
50.71667	36
50.72500	35
50.73333	32
50.74167	30
50.75000	30
50.75833	33
50.76667	37
50.77500	41
50.78333	42
50.79167	39
50.80000	36
50.80833	36
50.81667	37
50.82500	40
50.83333	42
50.84167	44
50.85000	45
50.85833	45
50.86667	46
50.87500	48
50.88333	51
50.89167	54
50.90000	57
50.90833	59
50.91667	61
50.92500	62
50.93333	61
50.94167	60
50.95000	58
50.95833	58
50.96667	58
50.97500	60
50.98333	62
50.99167	64
51.00000	64
51.00833	64
51.01667	62
51.02500	61
51.03333	59
51.04167	59
51.05000	60
51.05833	63
51.06667	65
51.07500	66
51.08333	66
51.09167	64
51.10000	61
51.10833	58
51.11667	54
51.12500	51
51.13333	50
51.14167	50
51.15000	51
51.15833	52
51.16667	53
51.17500	53
51.18333	52
51.19167	50
51.20000	49
51.20833	48
51.21667	47
51.22500	47
51.23333	49
51.24167	51
51.25000	52
51.25833	52
51.26667	52
51.27500	51
51.28333	52
51.29167	52
51.30000	50
51.30833	47
51.31667	42
51.32500	38
51.33333	36
51.34167	36
51.35000	37
51.35833	39
51.36667	41
51.37500	42
51.38333	43
51.39167	44
51.40000	42
51.40833	38
51.41667	34
51.42500	31
51.43333	31
51.44167	32
51.45000	34
51.45833	35
51.46667	34
51.47500	30
51.48333	25
51.49167	21
51.50000	19
51.50833	20
51.51667	23
51.52500	25
51.53333	25
51.54167	23
51.55000	18
51.55833	13
51.56667	9
51.57500	7
51.58333	6
51.59167	8
51.60000	12
51.60833	17
51.61667	22
51.62500	26
51.63333	29
51.64167	30
51.65000	30
51.65833	29
51.66667	26
51.67500	24
51.68333	21
51.69167	19
51.70000	16
51.70833	12
51.71667	5
51.72500	-2
51.73333	-9
51.74167	-11
51.75000	-8
51.75833	-3
51.76667	2
51.77500	4
51.78333	4
51.79167	0
51.80000	-5
51.80833	-9
51.81667	-13
51.82500	-16
51.83333	-20
51.84167	-23
51.85000	-25
51.85833	-28
51.86667	-28
51.87500	-27
51.88333	-25
51.89167	-23
51.90000	-22
51.90833	-20
51.91667	-19
51.92500	-18
51.93333	-17
51.94167	-16
51.95000	-18
51.95833	-21
51.96667	-26
51.97500	-30
51.98333	-33
51.99167	-34
52.00000	-33
52.00833	-31
52.01667	-28
52.02500	-26
52.03333	-25
52.04167	-25
52.05000	-25
52.05833	-26
52.06667	-28
52.07500	-30
52.08333	-32
52.09167	-33
52.10000	-32
52.10833	-32
52.11667	-31
52.12500	-31
52.13333	-32
52.14167	-33
52.15000	-32
52.15833	-30
52.16667	-27
52.17500	-26
52.18333	-25
52.19167	-26
52.20000	-28
52.20833	-31
52.21667	-34
52.22500	-36
52.23333	-37
52.24167	-36
52.25000	-36
52.25833	-36
52.26667	-36
52.27500	-38
52.28333	-39
52.29167	-40
52.30000	-40
52.30833	-40
52.31667	-39
52.32500	-39
52.33333	-40
52.34167	-40
52.35000	-40
52.35833	-39
52.36667	-38
52.37500	-37
52.38333	-35
52.39167	-35
52.40000	-36
52.40833	-36
52.41667	-35
52.42500	-34
52.43333	-34
52.44167	-35
52.45000	-35
52.45833	-35
52.46667	-36
52.47500	-40
52.48333	-44
52.49167	-49
52.50000	-53
52.50833	-55
52.51667	-55
52.52500	-53
52.53333	-49
52.54167	-45
52.55000	-42
52.55833	-39
52.56667	-36
52.57500	-34
52.58333	-31
52.59167	-27
52.60000	-23
52.60833	-22
52.61667	-24
52.62500	-27
52.63333	-32
52.64167	-36
52.65000	-40
52.65833	-42
52.66667	-43
52.67500	-41
52.68333	-38
52.69167	-34
52.70000	-31
52.70833	-29
52.71667	-28
52.72500	-28
52.73333	-29
52.74167	-29
52.75000	-30
52.75833	-31
52.76667	-32
52.77500	-31
52.78333	-30
52.79167	-30
52.80000	-31
52.80833	-33
52.81667	-35
52.82500	-37
52.83333	-38
52.84167	-39
52.85000	-39
52.85833	-39
52.86667	-39
52.87500	-39
52.88333	-38
52.89167	-36
52.90000	-33
52.90833	-30
52.91667	-27
52.92500	-26
52.93333	-27
52.94167	-28
52.95000	-30
52.95833	-32
52.96667	-34
52.97500	-38
52.98333	-41
52.99167	-44
53.00000	-46
53.00833	-47
53.01667	-47
53.02500	-45
53.03333	-43
53.04167	-41
53.05000	-40
53.05833	-40
53.06667	-41
53.07500	-41
53.08333	-41
53.09167	-40
53.10000	-40
53.10833	-39
53.11667	-40
53.12500	-40
53.13333	-40
53.14167	-39
53.15000	-39
53.15833	-39
53.16667	-38
53.17500	-38
53.18333	-37
53.19167	-36
53.20000	-35
53.20833	-35
53.21667	-37
53.22500	-38
53.23333	-40
53.24167	-40
53.25000	-39
53.25833	-37
53.26667	-34
53.27500	-32
53.28333	-31
53.29167	-32
53.30000	-35
53.30833	-39
53.31667	-43
53.32500	-48
53.33333	-50
53.34167	-51
53.35000	-49
53.35833	-46
53.36667	-43
53.37500	-41
53.38333	-41
53.39167	-44
53.40000	-48
53.40833	-51
53.41667	-51
53.42500	-50
53.43333	-48
53.44167	-45
53.45000	-42
53.45833	-40
53.46667	-39
53.47500	-37
53.48333	-36
53.49167	-35
53.50000	-33
53.50833	-29
53.51667	-24
53.52500	-21
53.53333	-20
53.54167	-23
53.55000	-29
53.55833	-37
53.56667	-43
53.57500	-45
53.58333	-45
53.59167	-43
53.60000	-39
53.60833	-37
53.61667	-34
53.62500	-31
53.63333	-27
53.64167	-23
53.65000	-19
53.65833	-17
53.66667	-17
53.67500	-19
53.68333	-21
53.69167	-22
53.70000	-21
53.70833	-21
53.71667	-21
53.72500	-21
53.73333	-22
53.74167	-23
53.75000	-24
53.75833	-23
53.76667	-23
53.77500	-23
53.78333	-23
53.79167	-21
53.80000	-18
53.80833	-16
53.81667	-14
53.82500	-14
53.83333	-14
53.84167	-16
53.85000	-18
53.85833	-18
53.86667	-16
53.87500	-11
53.88333	-5
53.89167	3
53.90000	9
53.90833	12
53.91667	11
53.92500	10
53.93333	8
53.94167	6
53.95000	5
53.95833	6
53.96667	9
53.97500	12
53.98333	16
53.99167	19
54.00000	22
54.00833	24
54.01667	26
54.02500	30
54.03333	34
54.04167	40
54.05000	46
54.05833	52
54.06667	57
54.07500	59
54.08333	59
54.09167	59
54.10000	60
54.10833	62
54.11667	65
54.12500	70
54.13333	74
54.14167	78
54.15000	80
54.15833	82
54.16667	84
54.17500	88
54.18333	92
54.19167	96
54.20000	99
54.20833	100
54.21667	101
54.22500	103
54.23333	107
54.24167	112
54.25000	118
54.25833	127
54.26667	137
54.27500	148
54.28333	160
54.29167	171
54.30000	179
54.30833	183
54.31667	183
54.32500	181
54.33333	179
54.34167	178
54.35000	180
54.35833	185
54.36667	191
54.37500	199
54.38333	207
54.39167	216
54.40000	223
54.40833	230
54.41667	237
54.42500	245
54.43333	253
54.44167	262
54.45000	269
54.45833	276
54.46667	282
54.47500	288
54.48333	295
54.49167	303
54.50000	311
54.50833	318
54.51667	324
54.52500	331
54.53333	339
54.54167	348
54.55000	358
54.55833	366
54.56667	373
54.57500	378
54.58333	382
54.59167	386
54.60000	391
54.60833	397
54.61667	403
54.62500	410
54.63333	417
54.64167	424
54.65000	432
54.65833	441
54.66667	451
54.67500	461
54.68333	470
54.69167	479
54.70000	487
54.70833	495
54.71667	504
54.72500	512
54.73333	520
54.74167	527
54.75000	533
54.75833	538
54.76667	543
54.77500	548
54.78333	554
54.79167	563
54.80000	572
54.80833	580
54.81667	589
54.82500	597
54.83333	606
54.84167	614
54.85000	622
54.85833	630
54.86667	638
54.87500	645
54.88333	650
54.89167	654
54.90000	658
54.90833	665
54.91667	674
54.92500	686
54.93333	700
54.94167	712
54.95000	721
54.95833	726
54.96667	730
54.97500	732
54.98333	734
54.99167	740
55.00000	746
55.00833	754
55.01667	761
55.02500	768
55.03333	774
55.04167	780
55.05000	786
55.05833	792
55.06667	798
55.07500	804
55.08333	810
55.09167	814
55.10000	818
55.10833	821
55.11667	822
55.12500	824
55.13333	826
55.14167	828
55.15000	831
55.15833	835
55.16667	840
55.17500	846
55.18333	852
55.19167	857
55.20000	861
55.20833	865
55.21667	868
55.22500	871
55.23333	874
55.24167	877
55.25000	880
55.25833	883
55.26667	887
55.27500	891
55.28333	895
55.29167	898
55.30000	900
55.30833	899
55.31667	898
55.32500	898
55.33333	901
55.34167	905
55.35000	909
55.35833	912
55.36667	914
55.37500	915
55.38333	917
55.39167	921
55.40000	927
55.40833	930
55.41667	932
55.42500	933
55.43333	934
55.44167	935
55.45000	937
55.45833	938
55.46667	939
55.47500	938
55.48333	936
55.49167	933
55.50000	929
55.50833	927
55.51667	925
55.52500	924
55.53333	924
55.54167	924
55.55000	922
55.55833	919
55.56667	916
55.57500	914
55.58333	913
55.59167	913
55.60000	914
55.60833	915
55.61667	914
55.62500	911
55.63333	907
55.64167	902
55.65000	897
55.65833	892
55.66667	888
55.67500	886
55.68333	884
55.69167	882
55.70000	879
55.70833	874
55.71667	869
55.72500	864
55.73333	862
55.74167	863
55.75000	865
55.75833	868
55.76667	869
55.77500	868
55.78333	866
55.79167	861
55.80000	856
55.80833	851
55.81667	848
55.82500	845
55.83333	841
55.84167	838
55.85000	832
55.85833	826
55.86667	821
55.87500	815
55.88333	810
55.89167	805
55.90000	800
55.90833	797
55.91667	793
55.92500	790
55.93333	788
55.94167	786
55.95000	783
55.95833	780
55.96667	776
55.97500	771
55.98333	765
55.99167	759
56.00000	754
56.00833	748
56.01667	742
56.02500	736
56.03333	729
56.04167	723
56.05000	718
56.05833	715
56.06667	713
56.07500	712
56.08333	713
56.09167	712
56.10000	710
56.10833	707
56.11667	702
56.12500	698
56.13333	694
56.14167	690
56.15000	685
56.15833	679
56.16667	672
56.17500	665
56.18333	657
56.19167	650
56.20000	643
56.20833	637
56.21667	631
56.22500	625
56.23333	619
56.24167	614
56.25000	609
56.25833	604
56.26667	601
56.27500	599
56.28333	598
56.29167	597
56.30000	596
56.30833	595
56.31667	593
56.32500	590
56.33333	585
56.34167	578
56.35000	570
56.35833	562
56.36667	556
56.37500	551
56.38333	547
56.39167	544
56.40000	541
56.40833	535
56.41667	528
56.42500	521
56.43333	514
56.44167	509
56.45000	508
56.45833	508
56.46667	508
56.47500	506
56.48333	504
56.49167	500
56.50000	495
56.50833	489
56.51667	484
56.52500	480
56.53333	477
56.54167	475
56.55000	473
56.55833	471
56.56667	468
56.57500	463
56.58333	458
56.59167	456
56.60000	455
56.60833	454
56.61667	454
56.62500	451
56.63333	446
56.64167	439
56.65000	431
56.65833	424
56.66667	418
56.67500	413
56.68333	410
56.69167	408
56.70000	406
56.70833	403
56.71667	400
56.72500	395
56.73333	390
56.74167	385
56.75000	381
56.75833	376
56.76667	374
56.77500	372
56.78333	373
56.79167	375
56.80000	376
56.80833	373
56.81667	368
56.82500	360
56.83333	350
56.84167	341
56.85000	334
56.85833	327
56.86667	323
56.87500	322
56.88333	322
56.89167	323
56.90000	325
56.90833	324
56.91667	323
56.92500	322
56.93333	322
56.94167	322
56.95000	321
56.95833	318
56.96667	312
56.97500	304
56.98333	296
56.99167	288
57.00000	283
57.00833	281
57.01667	282
57.02500	282
57.03333	282
57.04167	279
57.05000	275
57.05833	269
57.06667	264
57.07500	260
57.08333	257
57.09167	258
57.10000	259
57.10833	258
57.11667	257
57.12500	254
57.13333	252
57.14167	253
57.15000	257
57.15833	262
57.16667	266
57.17500	266
57.18333	262
57.19167	255
57.20000	247
57.20833	239
57.21667	233
57.22500	229
57.23333	227
57.24167	228
57.25000	229
57.25833	231
57.26667	231
57.27500	227
57.28333	223
57.29167	218
57.30000	215
57.30833	212
57.31667	211
57.32500	210
57.33333	207
57.34167	203
57.35000	199
57.35833	195
57.36667	191
57.37500	187
57.38333	183
57.39167	182
57.40000	180
57.40833	179
57.41667	176
57.42500	172
57.43333	167
57.44167	165
57.45000	164
57.45833	166
57.46667	168
57.47500	170
57.48333	171
57.49167	172
57.50000	173
57.50833	175
57.51667	177
57.52500	178
57.53333	176
57.54167	173
57.55000	168
57.55833	163
57.56667	161
57.57500	161
57.58333	161
57.59167	160
57.60000	157
57.60833	152
57.61667	147
57.62500	142
57.63333	139
57.64167	139
57.65000	142
57.65833	146
57.66667	148
57.67500	148
57.68333	146
57.69167	141
57.70000	136
57.70833	133
57.71667	131
57.72500	131
57.73333	131
57.74167	132
57.75000	132
57.75833	131
57.76667	130
57.77500	127
57.78333	125
57.79167	122
57.80000	120
57.80833	117
57.81667	114
57.82500	110
57.83333	106
57.84167	104
57.85000	103
57.85833	104
57.86667	105
57.87500	106
57.88333	106
57.89167	104
57.90000	100
57.90833	96
57.91667	93
57.92500	91
57.93333	92
57.94167	95
57.95000	99
57.95833	103
57.96667	106
57.97500	108
57.98333	107
57.99167	105
58.00000	102
58.00833	98
58.01667	94
58.02500	90
58.03333	87
58.04167	84
58.05000	81
58.05833	78
58.06667	76
58.07500	74
58.08333	74
58.09167	74
58.10000	75
58.10833	76
58.11667	75
58.12500	73
58.13333	69
58.14167	66
58.15000	64
58.15833	63
58.16667	63
58.17500	65
58.18333	67
58.19167	70
58.20000	73
58.20833	77
58.21667	80
58.22500	83
58.23333	85
58.24167	87
58.25000	87
58.25833	86
58.26667	84
58.27500	81
58.28333	79
58.29167	78
58.30000	77
58.30833	75
58.31667	71
58.32500	66
58.33333	60
58.34167	56
58.35000	54
58.35833	55
58.36667	56
58.37500	58
58.38333	61
58.39167	62
58.40000	63
58.40833	61
58.41667	57
58.42500	53
58.43333	48
58.44167	45
58.45000	45
58.45833	47
58.46667	50
58.47500	54
58.48333	56
58.49167	58
58.50000	57
58.50833	55
58.51667	52
58.52500	48
58.53333	45
58.54167	41
58.55000	37
58.55833	34
58.56667	32
58.57500	31
58.58333	31
58.59167	31
58.60000	32
58.60833	34
58.61667	37
58.62500	40
58.63333	44
58.64167	46
58.65000	48
58.65833	48
58.66667	45
58.67500	41
58.68333	37
58.69167	34
58.70000	32
58.70833	35
58.71667	39
58.72500	43
58.73333	45
58.74167	47
58.75000	46
58.75833	43
58.76667	40
58.77500	37
58.78333	34
58.79167	32
58.80000	30
58.80833	29
58.81667	28
58.82500	26
58.83333	24
58.84167	22
58.85000	21
58.85833	21
58.86667	22
58.87500	23
58.88333	24
58.89167	25
58.90000	25
58.90833	25
58.91667	23
58.92500	20
58.93333	17
58.94167	16
58.95000	17
58.95833	20
58.96667	25
58.97500	30
58.98333	35
58.99167	38
59.00000	39
59.00833	39
59.01667	37
59.02500	35
59.03333	32
59.04167	30
59.05000	28
59.05833	27
59.06667	27
59.07500	28
59.08333	29
59.09167	29
59.10000	28
59.10833	26
59.11667	24
59.12500	23
59.13333	23
59.14167	24
59.15000	25
59.15833	25
59.16667	25
59.17500	25
59.18333	24
59.19167	23
59.20000	21
59.20833	19
59.21667	17
59.22500	15
59.23333	15
59.24167	16
59.25000	19
59.25833	22
59.26667	24
59.27500	24
59.28333	22
59.29167	18
59.30000	15
59.30833	14
59.31667	15
59.32500	15
59.33333	14
59.34167	13
59.35000	13
59.35833	14
59.36667	14
59.37500	12
59.38333	9
59.39167	6
59.40000	4
59.40833	4
59.41667	5
59.42500	6
59.43333	8
59.44167	9
59.45000	10
59.45833	11
59.46667	13
59.47500	16
59.48333	19
59.49167	20
59.50000	20
59.50833	18
59.51667	15
59.52500	12
59.53333	9
59.54167	7
59.55000	7
59.55833	8
59.56667	10
59.57500	14
59.58333	18
59.59167	20
59.60000	21
59.60833	21
59.61667	20
59.62500	18
59.63333	18
59.64167	17
59.65000	17
59.65833	15
59.66667	13
59.67500	10
59.68333	7
59.69167	4
59.70000	2
59.70833	0
59.71667	-1
59.72500	-0
59.73333	2
59.74167	4
59.75000	6
59.75833	7
59.76667	7
59.77500	8
59.78333	8
59.79167	9
59.80000	9
59.80833	7
59.81667	5
59.82500	3
59.83333	3
59.84167	5
59.85000	8
59.85833	11
59.86667	14
59.87500	15
59.88333	14
59.89167	12
59.90000	8
59.90833	5
59.91667	2
59.92500	1
59.93333	4
59.94167	7
59.95000	9
59.95833	7
59.96667	3
59.97500	-3
59.98333	-7
59.99167	-8
60.00000	-7

[LC Chromatogram(Detector A-Ch2)]
Interval(msec)	500
# of Points	7201
Start Time(min)	0.000
End Time(min)	60.000
Intensity Units	mV
Intensity Multiplier	0.001
Wavelength(nm)	230
R.Time (min)	Intensity
0.00000	-103
0.00833	-103
0.01667	-43
0.02500	-4
0.03333	-8
0.04167	-11
0.05000	-14
0.05833	-15
0.06667	-17
0.07500	-18
0.08333	-19
0.09167	-21
0.10000	-23
0.10833	-25
0.11667	-28
0.12500	-30
0.13333	-32
0.14167	-33
0.15000	-34
0.15833	-35
0.16667	-37
0.17500	-40
0.18333	-44
0.19167	-49
0.20000	-52
0.20833	-54
0.21667	-56
0.22500	-57
0.23333	-57
0.24167	-57
0.25000	-58
0.25833	-61
0.26667	-65
0.27500	-69
0.28333	-74
0.29167	-78
0.30000	-81
0.30833	-82
0.31667	-83
0.32500	-85
0.33333	-86
0.34167	-86
0.35000	-87
0.35833	-87
0.36667	-89
0.37500	-91
0.38333	-94
0.39167	-96
0.40000	-98
0.40833	-101
0.41667	-104
0.42500	-107
0.43333	-109
0.44167	-110
0.45000	-109
0.45833	-108
0.46667	-106
0.47500	-106
0.48333	-107
0.49167	-111
0.50000	-115
0.50833	-120
0.51667	-124
0.52500	-128
0.53333	-131
0.54167	-133
0.55000	-134
0.55833	-135
0.56667	-136
0.57500	-137
0.58333	-139
0.59167	-141
0.60000	-143
0.60833	-145
0.61667	-147
0.62500	-148
0.63333	-149
0.64167	-149
0.65000	-148
0.65833	-149
0.66667	-151
0.67500	-152
0.68333	-153
0.69167	-153
0.70000	-153
0.70833	-154
0.71667	-156
0.72500	-158
0.73333	-162
0.74167	-165
0.75000	-168
0.75833	-170
0.76667	-172
0.77500	-172
0.78333	-173
0.79167	-174
0.80000	-174
0.80833	-174
0.81667	-173
0.82500	-172
0.83333	-172
0.84167	-174
0.85000	-177
0.85833	-180
0.86667	-184
0.87500	-187
0.88333	-189
0.89167	-191
0.90000	-192
0.90833	-193
0.91667	-194
0.92500	-196
0.93333	-197
0.94167	-199
0.95000	-200
0.95833	-200
0.96667	-200
0.97500	-199
0.98333	-199
0.99167	-200
1.00000	-200
1.00833	-201
1.01667	-202
1.02500	-204
1.03333	-206
1.04167	-208
1.05000	-209
1.05833	-210
1.06667	-209
1.07500	-208
1.08333	-208
1.09167	-210
1.10000	-212
1.10833	-214
1.11667	-217
1.12500	-219
1.13333	-222
1.14167	-225
1.15000	-227
1.15833	-230
1.16667	-233
1.17500	-235
1.18333	-236
1.19167	-238
1.20000	-240
1.20833	-241
1.21667	-243
1.22500	-244
1.23333	-244
1.24167	-244
1.25000	-243
1.25833	-242
1.26667	-241
1.27500	-241
1.28333	-242
1.29167	-243
1.30000	-243
1.30833	-242
1.31667	-242
1.32500	-244
1.33333	-246
1.34167	-249
1.35000	-252
1.35833	-253
1.36667	-255
1.37500	-257
1.38333	-258
1.39167	-259
1.40000	-258
1.40833	-257
1.41667	-257
1.42500	-258
1.43333	-261
1.44167	-265
1.45000	-268
1.45833	-270
1.46667	-270
1.47500	-270
1.48333	-271
1.49167	-273
1.50000	-276
1.50833	-278
1.51667	-279
1.52500	-278
1.53333	-277
1.54167	-275
1.55000	-274
1.55833	-273
1.56667	-274
1.57500	-276
1.58333	-280
1.59167	-282
1.60000	-284
1.60833	-285
1.61667	-284
1.62500	-283
1.63333	-282
1.64167	-282
1.65000	-282
1.65833	-283
1.66667	-284
1.67500	-285
1.68333	-287
1.69167	-288
1.70000	-291
1.70833	-293
1.71667	-295
1.72500	-297
1.73333	-298
1.74167	-300
1.75000	-302
1.75833	-305
1.76667	-307
1.77500	-308
1.78333	-308
1.79167	-307
1.80000	-307
1.80833	-308
1.81667	-311
1.82500	-313
1.83333	-315
1.84167	-316
1.85000	-317
1.85833	-317
1.86667	-318
1.87500	-319
1.88333	-319
1.89167	-318
1.90000	-318
1.90833	-317
1.91667	-318
1.92500	-319
1.93333	-321
1.94167	-323
1.95000	-325
1.95833	-326
1.96667	-327
1.97500	-327
1.98333	-327
1.99167	-325
2.00000	-323
2.00833	-322
2.01667	-321
2.02500	-320
2.03333	-319
2.04167	-321
2.05000	-323
2.05833	-325
2.06667	-327
2.07500	-328
2.08333	-328
2.09167	-329
2.10000	-330
2.10833	-332
2.11667	-332
2.12500	-331
2.13333	-330
2.14167	-328
2.15000	-327
2.15833	-329
2.16667	-333
2.17500	-336
2.18333	-338
2.19167	-338
2.20000	-338
2.20833	-337
2.21667	-337
2.22500	-337
2.23333	-338
2.24167	-339
2.25000	-341
2.25833	-344
2.26667	-348
2.27500	-352
2.28333	-355
2.29167	-357
2.30000	-354
2.30833	-350
2.31667	-345
2.32500	-342
2.33333	-342
2.34167	-344
2.35000	-348
2.35833	-352
2.36667	-356
2.37500	-359
2.38333	-360
2.39167	-360
2.40000	-360
2.40833	-361
2.41667	-361
2.42500	-362
2.43333	-363
2.44167	-362
2.45000	-361
2.45833	-360
2.46667	-359
2.47500	-359
2.48333	-360
2.49167	-361
2.50000	-362
2.50833	-364
2.51667	-365
2.52500	-365
2.53333	-366
2.54167	-367
2.55000	-368
2.55833	-369
2.56667	-369
2.57500	-369
2.58333	-369
2.59167	-368
2.60000	-370
2.60833	-372
2.61667	-374
2.62500	-376
2.63333	-378
2.64167	-379
2.65000	-379
2.65833	-379
2.66667	-380
2.67500	-381
2.68333	-382
2.69167	-382
2.70000	-382
2.70833	-381
2.71667	-380
2.72500	-380
2.73333	-380
2.74167	-381
2.75000	-382
2.75833	-382
2.76667	-382
2.77500	-382
2.78333	-382
2.79167	-382
2.80000	-383
2.80833	-385
2.81667	-387
2.82500	-389
2.83333	-392
2.84167	-395
2.85000	-397
2.85833	-397
2.86667	-396
2.87500	-393
2.88333	-390
2.89167	-390
2.90000	-392
2.90833	-395
2.91667	-397
2.92500	-399
2.93333	-399
2.94167	-396
2.95000	-393
2.95833	-391
2.96667	-392
2.97500	-394
2.98333	-396
2.99167	-398
3.00000	-397
3.00833	-395
3.01667	-393
3.02500	-392
3.03333	-393
3.04167	-394
3.05000	-396
3.05833	-398
3.06667	-400
3.07500	-401
3.08333	-401
3.09167	-401
3.10000	-400
3.10833	-401
3.11667	-403
3.12500	-405
3.13333	-407
3.14167	-409
3.15000	-410
3.15833	-410
3.16667	-409
3.17500	-409
3.18333	-410
3.19167	-411
3.20000	-414
3.20833	-416
3.21667	-417
3.22500	-417
3.23333	-415
3.24167	-412
3.25000	-409
3.25833	-406
3.26667	-405
3.27500	-405
3.28333	-406
3.29167	-409
3.30000	-411
3.30833	-414
3.31667	-417
3.32500	-419
3.33333	-420
3.34167	-418
3.35000	-416
3.35833	-414
3.36667	-413
3.37500	-413
3.38333	-414
3.39167	-416
3.40000	-418
3.40833	-420
3.41667	-422
3.42500	-424
3.43333	-428
3.44167	-431
3.45000	-433
3.45833	-433
3.46667	-431
3.47500	-429
3.48333	-426
3.49167	-423
3.50000	-421
3.50833	-420
3.51667	-420
3.52500	-421
3.53333	-424
3.54167	-427
3.55000	-429
3.55833	-430
3.56667	-429
3.57500	-427
3.58333	-426
3.59167	-426
3.60000	-428
3.60833	-430
3.61667	-433
3.62500	-434
3.63333	-435
3.64167	-434
3.65000	-434
3.65833	-433
3.66667	-433
3.67500	-434
3.68333	-434
3.69167	-433
3.70000	-434
3.70833	-434
3.71667	-436
3.72500	-437
3.73333	-437
3.74167	-437
3.75000	-436
3.75833	-435
3.76667	-434
3.77500	-434
3.78333	-435
3.79167	-437
3.80000	-438
3.80833	-440
3.81667	-441
3.82500	-442
3.83333	-442
3.84167	-442
3.85000	-442
3.85833	-442
3.86667	-441
3.87500	-441
3.88333	-442
3.89167	-443
3.90000	-445
3.90833	-445
3.91667	-446
3.92500	-446
3.93333	-445
3.94167	-446
3.95000	-448
3.95833	-450
3.96667	-451
3.97500	-452
3.98333	-451
3.99167	-449
4.00000	-447
4.00833	-445
4.01667	-445
4.02500	-446
4.03333	-448
4.04167	-448
4.05000	-447
4.05833	-445
4.06667	-444
4.07500	-443
4.08333	-444
4.09167	-446
4.10000	-448
4.10833	-450
4.11667	-451
4.12500	-452
4.13333	-453
4.14167	-454
4.15000	-454
4.15833	-455
4.16667	-454
4.17500	-454
4.18333	-454
4.19167	-455
4.20000	-455
4.20833	-454
4.21667	-453
4.22500	-453
4.23333	-454
4.24167	-457
4.25000	-461
4.25833	-465
4.26667	-468
4.27500	-468
4.28333	-466
4.29167	-462
4.30000	-460
4.30833	-458
4.31667	-457
4.32500	-457
4.33333	-458
4.34167	-459
4.35000	-460
4.35833	-462
4.36667	-465
4.37500	-467
4.38333	-469
4.39167	-471
4.40000	-472
4.40833	-473
4.41667	-472
4.42500	-469
4.43333	-466
4.44167	-464
4.45000	-463
4.45833	-464
4.46667	-467
4.47500	-469
4.48333	-471
4.49167	-471
4.50000	-470
4.50833	-470
4.51667	-470
4.52500	-472
4.53333	-473
4.54167	-474
4.55000	-472
4.55833	-470
4.56667	-468
4.57500	-466
4.58333	-465
4.59167	-464
4.60000	-463
4.60833	-465
4.61667	-468
4.62500	-472
4.63333	-477
4.64167	-479
4.65000	-480
4.65833	-479
4.66667	-476
4.67500	-474
4.68333	-473
4.69167	-473
4.70000	-474
4.70833	-474
4.71667	-475
4.72500	-474
4.73333	-472
4.74167	-469
4.75000	-467
4.75833	-465
4.76667	-464
4.77500	-464
4.78333	-466
4.79167	-468
4.80000	-471
4.80833	-474
4.81667	-477
4.82500	-480
4.83333	-483
4.84167	-484
4.85000	-484
4.85833	-484
4.86667	-484
4.87500	-484
4.88333	-482
4.89167	-480
4.90000	-479
4.90833	-478
4.91667	-480
4.92500	-483
4.93333	-486
4.94167	-486
4.95000	-485
4.95833	-484
4.96667	-484
4.97500	-483
4.98333	-483
4.99167	-482
5.00000	-479
5.00833	-477
5.01667	-474
5.02500	-473
5.03333	-473
5.04167	-474
5.05000	-474
5.05833	-475
5.06667	-477
5.07500	-480
5.08333	-484
5.09167	-487
5.10000	-490
5.10833	-490
5.11667	-487
5.12500	-484
5.13333	-480
5.14167	-478
5.15000	-476
5.15833	-476
5.16667	-477
5.17500	-479
5.18333	-482
5.19167	-484
5.20000	-485
5.20833	-485
5.21667	-484
5.22500	-482
5.23333	-482
5.24167	-482
5.25000	-483
5.25833	-483
5.26667	-483
5.27500	-483
5.28333	-483
5.29167	-485
5.30000	-489
5.30833	-494
5.31667	-498
5.32500	-501
5.33333	-502
5.34167	-502
5.35000	-502
5.35833	-502
5.36667	-503
5.37500	-505
5.38333	-506
5.39167	-507
5.40000	-508
5.40833	-509
5.41667	-510
5.42500	-510
5.43333	-508
5.44167	-504
5.45000	-501
5.45833	-498
5.46667	-497
5.47500	-499
5.48333	-503
5.49167	-506
5.50000	-508
5.50833	-508
5.51667	-508
5.52500	-508
5.53333	-508
5.54167	-509
5.55000	-509
5.55833	-509
5.56667	-507
5.57500	-506
5.58333	-505
5.59167	-504
5.60000	-503
5.60833	-503
5.61667	-504
5.62500	-505
5.63333	-506
5.64167	-507
5.65000	-506
5.65833	-504
5.66667	-501
5.67500	-498
5.68333	-495
5.69167	-492
5.70000	-490
5.70833	-489
5.71667	-488
5.72500	-488
5.73333	-490
5.74167	-493
5.75000	-495
5.75833	-497
5.76667	-498
5.77500	-498
5.78333	-497
5.79167	-497
5.80000	-497
5.80833	-498
5.81667	-499
5.82500	-499
5.83333	-499
5.84167	-499
5.85000	-500
5.85833	-501
5.86667	-503
5.87500	-505
5.88333	-507
5.89167	-508
5.90000	-508
5.90833	-507
5.91667	-505
5.92500	-504
5.93333	-503
5.94167	-503
5.95000	-504
5.95833	-506
5.96667	-508
5.97500	-509
5.98333	-508
5.99167	-507
6.00000	-507
6.00833	-507
6.01667	-508
6.02500	-511
6.03333	-512
6.04167	-511
6.05000	-509
6.05833	-507
6.06667	-505
6.07500	-504
6.08333	-505
6.09167	-507
6.10000	-509
6.10833	-511
6.11667	-511
6.12500	-510
6.13333	-508
6.14167	-508
6.15000	-509
6.15833	-513
6.16667	-516
6.17500	-519
6.18333	-519
6.19167	-517
6.20000	-515
6.20833	-512
6.21667	-511
6.22500	-511
6.23333	-512
6.24167	-513
6.25000	-514
6.25833	-514
6.26667	-514
6.27500	-514
6.28333	-515
6.29167	-516
6.30000	-516
6.30833	-515
6.31667	-512
6.32500	-510
6.33333	-508
6.34167	-509
6.35000	-511
6.35833	-513
6.36667	-515
6.37500	-516
6.38333	-515
6.39167	-514
6.40000	-514
6.40833	-513
6.41667	-512
6.42500	-510
6.43333	-509
6.44167	-507
6.45000	-507
6.45833	-508
6.46667	-509
6.47500	-511
6.48333	-513
6.49167	-515
6.50000	-518
6.50833	-521
6.51667	-523
6.52500	-525
6.53333	-526
6.54167	-528
6.55000	-529
6.55833	-528
6.56667	-526
6.57500	-523
6.58333	-520
6.59167	-517
6.60000	-517
6.60833	-517
6.61667	-518
6.62500	-519
6.63333	-519
6.64167	-517
6.65000	-514
6.65833	-512
6.66667	-510
6.67500	-510
6.68333	-511
6.69167	-513
6.70000	-515
6.70833	-517
6.71667	-518
6.72500	-519
6.73333	-521
6.74167	-522
6.75000	-524
6.75833	-526
6.76667	-528
6.77500	-529
6.78333	-528
6.79167	-526
6.80000	-523
6.80833	-519
6.81667	-518
6.82500	-518
6.83333	-520
6.84167	-521
6.85000	-522
6.85833	-523
6.86667	-525
6.87500	-526
6.88333	-529
6.89167	-531
6.90000	-532
6.90833	-532
6.91667	-532
6.92500	-533
6.93333	-534
6.94167	-535
6.95000	-537
6.95833	-537
6.96667	-536
6.97500	-535
6.98333	-533
6.99167	-531
7.00000	-531
7.00833	-532
7.01667	-532
7.02500	-532
7.03333	-532
7.04167	-531
7.05000	-531
7.05833	-531
7.06667	-533
7.07500	-533
7.08333	-533
7.09167	-532
7.10000	-529
7.10833	-526
7.11667	-524
7.12500	-522
7.13333	-520
7.14167	-519
7.15000	-519
7.15833	-518
7.16667	-518
7.17500	-518
7.18333	-518
7.19167	-518
7.20000	-519
7.20833	-521
7.21667	-522
7.22500	-522
7.23333	-521
7.24167	-521
7.25000	-520
7.25833	-520
7.26667	-521
7.27500	-523
7.28333	-526
7.29167	-528
7.30000	-530
7.30833	-532
7.31667	-533
7.32500	-534
7.33333	-535
7.34167	-537
7.35000	-537
7.35833	-538
7.36667	-539
7.37500	-540
7.38333	-539
7.39167	-538
7.40000	-535
7.40833	-532
7.41667	-531
7.42500	-531
7.43333	-531
7.44167	-532
7.45000	-531
7.45833	-531
7.46667	-533
7.47500	-534
7.48333	-536
7.49167	-537
7.50000	-536
7.50833	-533
7.51667	-530
7.52500	-527
7.53333	-526
7.54167	-528
7.55000	-530
7.55833	-531
7.56667	-532
7.57500	-530
7.58333	-529
7.59167	-529
7.60000	-530
7.60833	-533
7.61667	-536
7.62500	-539
7.63333	-541
7.64167	-539
7.65000	-537
7.65833	-535
7.66667	-535
7.67500	-534
7.68333	-534
7.69167	-533
7.70000	-531
7.70833	-529
7.71667	-529
7.72500	-530
7.73333	-531
7.74167	-533
7.75000	-534
7.75833	-536
7.76667	-538
7.77500	-539
7.78333	-542
7.79167	-544
7.80000	-544
7.80833	-544
7.81667	-542
7.82500	-539
7.83333	-537
7.84167	-538
7.85000	-539
7.85833	-541
7.86667	-542
7.87500	-541
7.88333	-539
7.89167	-537
7.90000	-535
7.90833	-535
7.91667	-536
7.92500	-538
7.93333	-540
7.94167	-542
7.95000	-544
7.95833	-545
7.96667	-544
7.97500	-543
7.98333	-541
7.99167	-540
8.00000	-540
8.00833	-541
8.01667	-544
8.02500	-547
8.03333	-549
8.04167	-551
8.05000	-551
8.05833	-550
8.06667	-549
8.07500	-547
8.08333	-547
8.09167	-547
8.10000	-546
8.10833	-545
8.11667	-545
8.12500	-546
8.13333	-548
8.14167	-549
8.15000	-549
8.15833	-547
8.16667	-545
8.17500	-542
8.18333	-540
8.19167	-540
8.20000	-541
8.20833	-544
8.21667	-546
8.22500	-549
8.23333	-550
8.24167	-549
8.25000	-547
8.25833	-546
8.26667	-546
8.27500	-547
8.28333	-549
8.29167	-550
8.30000	-550
8.30833	-549
8.31667	-547
8.32500	-544
8.33333	-543
8.34167	-543
8.35000	-546
8.35833	-550
8.36667	-554
8.37500	-557
8.38333	-557
8.39167	-556
8.40000	-553
8.40833	-551
8.41667	-549
8.42500	-548
8.43333	-548
8.44167	-549
8.45000	-550
8.45833	-551
8.46667	-553
8.47500	-553
8.48333	-553
8.49167	-551
8.50000	-548
8.50833	-545
8.51667	-544
8.52500	-545
8.53333	-547
8.54167	-551
8.55000	-555
8.55833	-557
8.56667	-557
8.57500	-555
8.58333	-554
8.59167	-553
8.60000	-552
8.60833	-553
8.61667	-554
8.62500	-553
8.63333	-551
8.64167	-548
8.65000	-545
8.65833	-543
8.66667	-543
8.67500	-543
8.68333	-545
8.69167	-548
8.70000	-551
8.70833	-553
8.71667	-554
8.72500	-553
8.73333	-552
8.74167	-552
8.75000	-552
8.75833	-554
8.76667	-557
8.77500	-558
8.78333	-558
8.79167	-558
8.80000	-559
8.80833	-561
8.81667	-563
8.82500	-565
8.83333	-565
8.84167	-563
8.85000	-561
8.85833	-558
8.86667	-555
8.87500	-554
8.88333	-553
8.89167	-554
8.90000	-554
8.90833	-555
8.91667	-555
8.92500	-556
8.93333	-556
8.94167	-556
8.95000	-554
8.95833	-553
8.96667	-553
8.97500	-554
8.98333	-556
8.99167	-559
9.00000	-561
9.00833	-563
9.01667	-563
9.02500	-563
9.03333	-562
9.04167	-562
9.05000	-561
9.05833	-560
9.06667	-558
9.07500	-556
9.08333	-554
9.09167	-553
9.10000	-554
9.10833	-557
9.11667	-559
9.12500	-562
9.13333	-563
9.14167	-562
9.15000	-559
9.15833	-556
9.16667	-553
9.17500	-551
9.18333	-551
9.19167	-553
9.20000	-554
9.20833	-555
9.21667	-558
9.22500	-561
9.23333	-563
9.24167	-564
9.25000	-566
9.25833	-566
9.26667	-566
9.27500	-565
9.28333	-564
9.29167	-563
9.30000	-562
9.30833	-561
9.31667	-559
9.32500	-559
9.33333	-558
9.34167	-558
9.35000	-558
9.35833	-558
9.36667	-557
9.37500	-557
9.38333	-558
9.39167	-559
9.40000	-561
9.40833	-562
9.41667	-563
9.42500	-563
9.43333	-561
9.44167	-559
9.45000	-556
9.45833	-553
9.46667	-552
9.47500	-551
9.48333	-553
9.49167	-555
9.50000	-556
9.50833	-556
9.51667	-556
9.52500	-556
9.53333	-557
9.54167	-558
9.55000	-560
9.55833	-562
9.56667	-564
9.57500	-565
9.58333	-565
9.59167	-564
9.60000	-562
9.60833	-561
9.61667	-560
9.62500	-561
9.63333	-561
9.64167	-562
9.65000	-563
9.65833	-564
9.66667	-565
9.67500	-566
9.68333	-568
9.69167	-570
9.70000	-571
9.70833	-571
9.71667	-569
9.72500	-566
9.73333	-564
9.74167	-562
9.75000	-562
9.75833	-564
9.76667	-566
9.77500	-568
9.78333	-569
9.79167	-569
9.80000	-569
9.80833	-567
9.81667	-566
9.82500	-564
9.83333	-561
9.84167	-559
9.85000	-558
9.85833	-558
9.86667	-560
9.87500	-563
9.88333	-567
9.89167	-570
9.90000	-571
9.90833	-571
9.91667	-569
9.92500	-566
9.93333	-564
9.94167	-562
9.95000	-562
9.95833	-563
9.96667	-565
9.97500	-568
9.98333	-571
9.99167	-572
10.00000	-571
10.00833	-569
10.01667	-567
10.02500	-564
10.03333	-562
10.04167	-561
10.05000	-561
10.05833	-563
10.06667	-566
10.07500	-569
10.08333	-571
10.09167	-572
10.10000	-571
10.10833	-569
10.11667	-568
10.12500	-566
10.13333	-566
10.14167	-567
10.15000	-569
10.15833	-570
10.16667	-570
10.17500	-570
10.18333	-568
10.19167	-567
10.20000	-566
10.20833	-566
10.21667	-568
10.22500	-569
10.23333	-571
10.24167	-571
10.25000	-571
10.25833	-570
10.26667	-568
10.27500	-566
10.28333	-565
10.29167	-565
10.30000	-564
10.30833	-563
10.31667	-561
10.32500	-559
10.33333	-558
10.34167	-559
10.35000	-560
10.35833	-562
10.36667	-564
10.37500	-566
10.38333	-568
10.39167	-570
10.40000	-571
10.40833	-573
10.41667	-573
10.42500	-573
10.43333	-573
10.44167	-572
10.45000	-570
10.45833	-568
10.46667	-563
10.47500	-558
10.48333	-554
10.49167	-552
10.50000	-553
10.50833	-556
10.51667	-562
10.52500	-567
10.53333	-571
10.54167	-574
10.55000	-575
10.55833	-575
10.56667	-575
10.57500	-574
10.58333	-574
10.59167	-573
10.60000	-570
10.60833	-567
10.61667	-564
10.62500	-561
10.63333	-559
10.64167	-560
10.65000	-562
10.65833	-566
10.66667	-570
10.67500	-573
10.68333	-574
10.69167	-574
10.70000	-572
10.70833	-570
10.71667	-569
10.72500	-568
10.73333	-568
10.74167	-568
10.75000	-568
10.75833	-570
10.76667	-572
10.77500	-575
10.78333	-576
10.79167	-577
10.80000	-577
10.80833	-577
10.81667	-576
10.82500	-577
10.83333	-576
10.84167	-575
10.85000	-573
10.85833	-571
10.86667	-570
10.87500	-570
10.88333	-572
10.89167	-575
10.90000	-579
10.90833	-583
10.91667	-585
10.92500	-585
10.93333	-584
10.94167	-582
10.95000	-581
10.95833	-580
10.96667	-578
10.97500	-575
10.98333	-571
10.99167	-567
11.00000	-563
11.00833	-560
11.01667	-559
11.02500	-561
11.03333	-564
11.04167	-568
11.05000	-572
11.05833	-576
11.06667	-578
11.07500	-580
11.08333	-580
11.09167	-579
11.10000	-577
11.10833	-575
11.11667	-573
11.12500	-571
11.13333	-570
11.14167	-569
11.15000	-568
11.15833	-566
11.16667	-566
11.17500	-566
11.18333	-569
11.19167	-572
11.20000	-577
11.20833	-582
11.21667	-584
11.22500	-584
11.23333	-581
11.24167	-577
11.25000	-573
11.25833	-571
11.26667	-570
11.27500	-570
11.28333	-571
11.29167	-572
11.30000	-574
11.30833	-576
11.31667	-577
11.32500	-578
11.33333	-577
11.34167	-576
11.35000	-575
11.35833	-574
11.36667	-574
11.37500	-574
11.38333	-573
11.39167	-571
11.40000	-571
11.40833	-572
11.41667	-574
11.42500	-576
11.43333	-579
11.44167	-581
11.45000	-583
11.45833	-585
11.46667	-585
11.47500	-584
11.48333	-583
11.49167	-583
11.50000	-582
11.50833	-583
11.51667	-583
11.52500	-582
11.53333	-581
11.54167	-579
11.55000	-576
11.55833	-574
11.56667	-572
11.57500	-570
11.58333	-570
11.59167	-571
11.60000	-572
11.60833	-574
11.61667	-577
11.62500	-579
11.63333	-581
11.64167	-583
11.65000	-585
11.65833	-586
11.66667	-585
11.67500	-584
11.68333	-583
11.69167	-582
11.70000	-580
11.70833	-579
11.71667	-577
11.72500	-576
11.73333	-575
11.74167	-575
11.75000	-576
11.75833	-577
11.76667	-579
11.77500	-581
11.78333	-582
11.79167	-582
11.80000	-582
11.80833	-581
11.81667	-581
11.82500	-583
11.83333	-586
11.84167	-588
11.85000	-590
11.85833	-591
11.86667	-592
11.87500	-593
11.88333	-592
11.89167	-590
11.90000	-586
11.90833	-582
11.91667	-579
11.92500	-576
11.93333	-574
11.94167	-573
11.95000	-574
11.95833	-575
11.96667	-577
11.97500	-579
11.98333	-580
11.99167	-582
12.00000	-583
12.00833	-584
12.01667	-584
12.02500	-584
12.03333	-583
12.04167	-582
12.05000	-580
12.05833	-578
12.06667	-577
12.07500	-577
12.08333	-579
12.09167	-582
12.10000	-585
12.10833	-588
12.11667	-590
12.12500	-592
12.13333	-593
12.14167	-594
12.15000	-593
12.15833	-593
12.16667	-592
12.17500	-591
12.18333	-589
12.19167	-586
12.20000	-584
12.20833	-581
12.21667	-579
12.22500	-578
12.23333	-578
12.24167	-579
12.25000	-581
12.25833	-582
12.26667	-582
12.27500	-581
12.28333	-581
12.29167	-581
12.30000	-581
12.30833	-582
12.31667	-581
12.32500	-580
12.33333	-579
12.34167	-578
12.35000	-577
12.35833	-576
12.36667	-575
12.37500	-575
12.38333	-575
12.39167	-576
12.40000	-576
12.40833	-575
12.41667	-574
12.42500	-573
12.43333	-573
12.44167	-574
12.45000	-576
12.45833	-578
12.46667	-581
12.47500	-583
12.48333	-584
12.49167	-585
12.50000	-587
12.50833	-588
12.51667	-589
12.52500	-588
12.53333	-588
12.54167	-587
12.55000	-588
12.55833	-590
12.56667	-593
12.57500	-595
12.58333	-595
12.59167	-595
12.60000	-593
12.60833	-592
12.61667	-589
12.62500	-587
12.63333	-587
12.64167	-588
12.65000	-591
12.65833	-593
12.66667	-595
12.67500	-596
12.68333	-595
12.69167	-594
12.70000	-593
12.70833	-593
12.71667	-593
12.72500	-593
12.73333	-592
12.74167	-590
12.75000	-588
12.75833	-586
12.76667	-585
12.77500	-586
12.78333	-588
12.79167	-590
12.80000	-590
12.80833	-589
12.81667	-587
12.82500	-585
12.83333	-584
12.84167	-584
12.85000	-586
12.85833	-588
12.86667	-589
12.87500	-590
12.88333	-589
12.89167	-587
12.90000	-584
12.90833	-581
12.91667	-579
12.92500	-579
12.93333	-580
12.94167	-582
12.95000	-584
12.95833	-586
12.96667	-587
12.97500	-587
12.98333	-587
12.99167	-586
13.00000	-586
13.00833	-588
13.01667	-590
13.02500	-592
13.03333	-593
13.04167	-594
13.05000	-593
13.05833	-591
13.06667	-589
13.07500	-588
13.08333	-587
13.09167	-588
13.10000	-590
13.10833	-591
13.11667	-591
13.12500	-590
13.13333	-589
13.14167	-589
13.15000	-591
13.15833	-593
13.16667	-595
13.17500	-597
13.18333	-599
13.19167	-600
13.20000	-600
13.20833	-599
13.21667	-597
13.22500	-595
13.23333	-595
13.24167	-596
13.25000	-597
13.25833	-598
13.26667	-598
13.27500	-597
13.28333	-596
13.29167	-594
13.30000	-593
13.30833	-593
13.31667	-592
13.32500	-593
13.33333	-595
13.34167	-597
13.35000	-600
13.35833	-600
13.36667	-599
13.37500	-596
13.38333	-594
13.39167	-592
13.40000	-593
13.40833	-594
13.41667	-595
13.42500	-596
13.43333	-595
13.44167	-594
13.45000	-593
13.45833	-593
13.46667	-593
13.47500	-595
13.48333	-597
13.49167	-600
13.50000	-601
13.50833	-601
13.51667	-599
13.52500	-596
13.53333	-594
13.54167	-592
13.55000	-590
13.55833	-589
13.56667	-588
13.57500	-587
13.58333	-587
13.59167	-588
13.60000	-589
13.60833	-591
13.61667	-592
13.62500	-593
13.63333	-594
13.64167	-594
13.65000	-593
13.65833	-591
13.66667	-588
13.67500	-585
13.68333	-583
13.69167	-582
13.70000	-582
13.70833	-583
13.71667	-585
13.72500	-586
13.73333	-588
13.74167	-588
13.75000	-587
13.75833	-586
13.76667	-586
13.77500	-586
13.78333	-585
13.79167	-584
13.80000	-581
13.80833	-577
13.81667	-574
13.82500	-572
13.83333	-571
13.84167	-573
13.85000	-575
13.85833	-577
13.86667	-577
13.87500	-577
13.88333	-577
13.89167	-577
13.90000	-577
13.90833	-576
13.91667	-574
13.92500	-571
13.93333	-569
13.94167	-567
13.95000	-567
13.95833	-566
13.96667	-565
13.97500	-563
13.98333	-561
13.99167	-559
14.00000	-559
14.00833	-560
14.01667	-562
14.02500	-563
14.03333	-564
14.04167	-564
14.05000	-563
14.05833	-563
14.06667	-565
14.07500	-567
14.08333	-569
14.09167	-570
14.10000	-570
14.10833	-569
14.11667	-566
14.12500	-564
14.13333	-563
14.14167	-562
14.15000	-562
14.15833	-561
14.16667	-559
14.17500	-557
14.18333	-555
14.19167	-554
14.20000	-555
14.20833	-557
14.21667	-558
14.22500	-557
14.23333	-554
14.24167	-550
14.25000	-546
14.25833	-543
14.26667	-541
14.27500	-540
14.28333	-540
14.29167	-541
14.30000	-541
14.30833	-541
14.31667	-542
14.32500	-543
14.33333	-544
14.34167	-543
14.35000	-542
14.35833	-540
14.36667	-539
14.37500	-539
14.38333	-540
14.39167	-543
14.40000	-545
14.40833	-548
14.41667	-549
14.42500	-550
14.43333	-549
14.44167	-549
14.45000	-549
14.45833	-549
14.46667	-550
14.47500	-551
14.48333	-550
14.49167	-548
14.50000	-545
14.50833	-541
14.51667	-539
14.52500	-538
14.53333	-538
14.54167	-540
14.55000	-543
14.55833	-545
14.56667	-548
14.57500	-550
14.58333	-553
14.59167	-554
14.60000	-553
14.60833	-550
14.61667	-547
14.62500	-545
14.63333	-544
14.64167	-544
14.65000	-545
14.65833	-545
14.66667	-545
14.67500	-544
14.68333	-544
14.69167	-545
14.70000	-546
14.70833	-547
14.71667	-548
14.72500	-549
14.73333	-551
14.74167	-552
14.75000	-553
14.75833	-554
14.76667	-555
14.77500	-555
14.78333	-555
14.79167	-554
14.80000	-552
14.80833	-551
14.81667	-550
14.82500	-549
14.83333	-550
14.84167	-551
14.85000	-553
14.85833	-556
14.86667	-560
14.87500	-563
14.88333	-566
14.89167	-567
14.90000	-567
14.90833	-565
14.91667	-563
14.92500	-560
14.93333	-558
14.94167	-557
14.95000	-557
14.95833	-557
14.96667	-557
14.97500	-557
14.98333	-557
14.99167	-558
15.00000	-559
15.00833	-559
15.01667	-560
15.02500	-562
15.03333	-564
15.04167	-565
15.05000	-564
15.05833	-563
15.06667	-560
15.07500	-558
15.08333	-558
15.09167	-557
15.10000	-557
15.10833	-555
15.11667	-554
15.12500	-554
15.13333	-555
15.14167	-558
15.15000	-560
15.15833	-562
15.16667	-563
15.17500	-564
15.18333	-565
15.19167	-567
15.20000	-568
15.20833	-570
15.21667	-570
15.22500	-569
15.23333	-568
15.24167	-567
15.25000	-566
15.25833	-565
15.26667	-563
15.27500	-562
15.28333	-560
15.29167	-559
15.30000	-559
15.30833	-560
15.31667	-562
15.32500	-564
15.33333	-565
15.34167	-565
15.35000	-564
15.35833	-563
15.36667	-561
15.37500	-559
15.38333	-557
15.39167	-556
15.40000	-556
15.40833	-558
15.41667	-561
15.42500	-564
15.43333	-567
15.44167	-570
15.45000	-572
15.45833	-572
15.46667	-571
15.47500	-569
15.48333	-568
15.49167	-568
15.50000	-569
15.50833	-571
15.51667	-572
15.52500	-572
15.53333	-570
15.54167	-568
15.55000	-566
15.55833	-566
15.56667	-568
15.57500	-570
15.58333	-573
15.59167	-575
15.60000	-576
15.60833	-576
15.61667	-576
15.62500	-576
15.63333	-575
15.64167	-574
15.65000	-572
15.65833	-570
15.66667	-568
15.67500	-568
15.68333	-570
15.69167	-573
15.70000	-576
15.70833	-578
15.71667	-579
15.72500	-578
15.73333	-577
15.74167	-576
15.75000	-574
15.75833	-572
15.76667	-570
15.77500	-568
15.78333	-565
15.79167	-563
15.80000	-561
15.80833	-562
15.81667	-563
15.82500	-566
15.83333	-569
15.84167	-570
15.85000	-571
15.85833	-572
15.86667	-573
15.87500	-575
15.88333	-576
15.89167	-577
15.90000	-576
15.90833	-575
15.91667	-574
15.92500	-574
15.93333	-574
15.94167	-574
15.95000	-574
15.95833	-573
15.96667	-572
15.97500	-571
15.98333	-572
15.99167	-574
16.00000	-577
16.00833	-580
16.01667	-582
16.02500	-582
16.03333	-580
16.04167	-578
16.05000	-576
16.05833	-575
16.06667	-576
16.07500	-577
16.08333	-577
16.09167	-578
16.10000	-578
16.10833	-578
16.11667	-578
16.12500	-577
16.13333	-576
16.14167	-575
16.15000	-575
16.15833	-575
16.16667	-576
16.17500	-577
16.18333	-578
16.19167	-578
16.20000	-580
16.20833	-581
16.21667	-582
16.22500	-584
16.23333	-586
16.24167	-587
16.25000	-587
16.25833	-585
16.26667	-583
16.27500	-581
16.28333	-580
16.29167	-580
16.30000	-581
16.30833	-581
16.31667	-580
16.32500	-579
16.33333	-577
16.34167	-575
16.35000	-574
16.35833	-574
16.36667	-574
16.37500	-575
16.38333	-575
16.39167	-574
16.40000	-574
16.40833	-574
16.41667	-574
16.42500	-574
16.43333	-574
16.44167	-575
16.45000	-576
16.45833	-576
16.46667	-576
16.47500	-574
16.48333	-573
16.49167	-571
16.50000	-570
16.50833	-570
16.51667	-570
16.52500	-569
16.53333	-568
16.54167	-566
16.55000	-565
16.55833	-564
16.56667	-564
16.57500	-564
16.58333	-564
16.59167	-563
16.60000	-563
16.60833	-564
16.61667	-567
16.62500	-571
16.63333	-575
16.64167	-578
16.65000	-579
16.65833	-580
16.66667	-581
16.67500	-582
16.68333	-582
16.69167	-582
16.70000	-580
16.70833	-577
16.71667	-574
16.72500	-571
16.73333	-569
16.74167	-568
16.75000	-567
16.75833	-567
16.76667	-567
16.77500	-568
16.78333	-570
16.79167	-571
16.80000	-572
16.80833	-573
16.81667	-574
16.82500	-576
16.83333	-578
16.84167	-580
16.85000	-582
16.85833	-584
16.86667	-586
16.87500	-588
16.88333	-588
16.89167	-588
16.90000	-587
16.90833	-586
16.91667	-585
16.92500	-584
16.93333	-583
16.94167	-584
16.95000	-586
16.95833	-587
16.96667	-589
16.97500	-590
16.98333	-591
16.99167	-592
17.00000	-593
17.00833	-592
17.01667	-591
17.02500	-590
17.03333	-588
17.04167	-588
17.05000	-589
17.05833	-589
17.06667	-590
17.07500	-590
17.08333	-590
17.09167	-588
17.10000	-587
17.10833	-586
17.11667	-585
17.12500	-584
17.13333	-583
17.14167	-584
17.15000	-585
17.15833	-585
17.16667	-585
17.17500	-584
17.18333	-583
17.19167	-583
17.20000	-585
17.20833	-588
17.21667	-590
17.22500	-590
17.23333	-588
17.24167	-586
17.25000	-583
17.25833	-582
17.26667	-581
17.27500	-582
17.28333	-582
17.29167	-582
17.30000	-583
17.30833	-585
17.31667	-587
17.32500	-588
17.33333	-588
17.34167	-588
17.35000	-588
17.35833	-590
17.36667	-592
17.37500	-594
17.38333	-594
17.39167	-594
17.40000	-594
17.40833	-595
17.41667	-596
17.42500	-597
17.43333	-598
17.44167	-597
17.45000	-594
17.45833	-590
17.46667	-586
17.47500	-583
17.48333	-582
17.49167	-583
17.50000	-585
17.50833	-587
17.51667	-589
17.52500	-589
17.53333	-588
17.54167	-587
17.55000	-586
17.55833	-586
17.56667	-586
17.57500	-588
17.58333	-589
17.59167	-589
17.60000	-590
17.60833	-590
17.61667	-592
17.62500	-594
17.63333	-596
17.64167	-596
17.65000	-595
17.65833	-592
17.66667	-589
17.67500	-585
17.68333	-582
17.69167	-580
17.70000	-581
17.70833	-583
17.71667	-585
17.72500	-586
17.73333	-587
17.74167	-585
17.75000	-583
17.75833	-583
17.76667	-584
17.77500	-585
17.78333	-587
17.79167	-589
17.80000	-592
17.80833	-594
17.81667	-595
17.82500	-595
17.83333	-594
17.84167	-591
17.85000	-588
17.85833	-585
17.86667	-582
17.87500	-580
17.88333	-580
17.89167	-580
17.90000	-580
17.90833	-580
17.91667	-579
17.92500	-578
17.93333	-576
17.94167	-576
17.95000	-576
17.95833	-575
17.96667	-574
17.97500	-572
17.98333	-572
17.99167	-571
18.00000	-571
18.00833	-570
18.01667	-568
18.02500	-565
18.03333	-564
18.04167	-565
18.05000	-567
18.05833	-567
18.06667	-566
18.07500	-564
18.08333	-563
18.09167	-561
18.10000	-559
18.10833	-558
18.11667	-557
18.12500	-555
18.13333	-555
18.14167	-555
18.15000	-554
18.15833	-554
18.16667	-552
18.17500	-550
18.18333	-549
18.19167	-549
18.20000	-550
18.20833	-551
18.21667	-551
18.22500	-552
18.23333	-552
18.24167	-552
18.25000	-553
18.25833	-553
18.26667	-552
18.27500	-550
18.28333	-548
18.29167	-545
18.30000	-542
18.30833	-537
18.31667	-533
18.32500	-529
18.33333	-527
18.34167	-525
18.35000	-523
18.35833	-521
18.36667	-518
18.37500	-514
18.38333	-510
18.39167	-508
18.40000	-506
18.40833	-505
18.41667	-505
18.42500	-507
18.43333	-509
18.44167	-508
18.45000	-507
18.45833	-503
18.46667	-500
18.47500	-497
18.48333	-495
18.49167	-494
18.50000	-494
18.50833	-493
18.51667	-492
18.52500	-490
18.53333	-487
18.54167	-483
18.55000	-479
18.55833	-476
18.56667	-473
18.57500	-472
18.58333	-472
18.59167	-472
18.60000	-472
18.60833	-470
18.61667	-468
18.62500	-465
18.63333	-462
18.64167	-459
18.65000	-454
18.65833	-449
18.66667	-444
18.67500	-440
18.68333	-436
18.69167	-434
18.70000	-433
18.70833	-433
18.71667	-433
18.72500	-434
18.73333	-433
18.74167	-433
18.75000	-432
18.75833	-431
18.76667	-428
18.77500	-424
18.78333	-419
18.79167	-415
18.80000	-413
18.80833	-412
18.81667	-412
18.82500	-413
18.83333	-412
18.84167	-410
18.85000	-406
18.85833	-402
18.86667	-398
18.87500	-395
18.88333	-394
18.89167	-394
18.90000	-393
18.90833	-392
18.91667	-389
18.92500	-385
18.93333	-382
18.94167	-379
18.95000	-376
18.95833	-375
18.96667	-376
18.97500	-377
18.98333	-376
18.99167	-374
19.00000	-371
19.00833	-367
19.01667	-363
19.02500	-359
19.03333	-355
19.04167	-351
19.05000	-348
19.05833	-345
19.06667	-343
19.07500	-341
19.08333	-340
19.09167	-339
19.10000	-337
19.10833	-335
19.11667	-333
19.12500	-329
19.13333	-324
19.14167	-318
19.15000	-312
19.15833	-308
19.16667	-306
19.17500	-306
19.18333	-306
19.19167	-306
19.20000	-305
19.20833	-304
19.21667	-302
19.22500	-301
19.23333	-300
19.24167	-299
19.25000	-299
19.25833	-297
19.26667	-294
19.27500	-290
19.28333	-286
19.29167	-281
19.30000	-277
19.30833	-273
19.31667	-270
19.32500	-267
19.33333	-262
19.34167	-256
19.35000	-250
19.35833	-245
19.36667	-241
19.37500	-238
19.38333	-238
19.39167	-237
19.40000	-235
19.40833	-230
19.41667	-226
19.42500	-221
19.43333	-218
19.44167	-214
19.45000	-211
19.45833	-207
19.46667	-203
19.47500	-198
19.48333	-194
19.49167	-191
19.50000	-188
19.50833	-185
19.51667	-182
19.52500	-178
19.53333	-174
19.54167	-169
19.55000	-163
19.55833	-157
19.56667	-151
19.57500	-145
19.58333	-140
19.59167	-135
19.60000	-129
19.60833	-124
19.61667	-118
19.62500	-113
19.63333	-107
19.64167	-101
19.65000	-94
19.65833	-88
19.66667	-82
19.67500	-75
19.68333	-69
19.69167	-62
19.70000	-54
19.70833	-45
19.71667	-37
19.72500	-28
19.73333	-18
19.74167	-8
19.75000	2
19.75833	12
19.76667	22
19.77500	30
19.78333	38
19.79167	46
19.80000	57
19.80833	68
19.81667	80
19.82500	93
19.83333	106
19.84167	118
19.85000	130
19.85833	142
19.86667	155
19.87500	170
19.88333	186
19.89167	203
19.90000	219
19.90833	235
19.91667	250
19.92500	263
19.93333	277
19.94167	292
19.95000	309
19.95833	329
19.96667	349
19.97500	369
19.98333	389
19.99167	408
20.00000	426
20.00833	445
20.01667	464
20.02500	486
20.03333	507
20.04167	530
20.05000	552
20.05833	577
20.06667	603
20.07500	631
20.08333	662
20.09167	692
20.10000	721
20.10833	750
20.11667	780
20.12500	810
20.13333	841
20.14167	874
20.15000	908
20.15833	942
20.16667	977
20.17500	1013
20.18333	1050
20.19167	1089
20.20000	1130
20.20833	1171
20.21667	1211
20.22500	1255
20.23333	1301
20.24167	1345
20.25000	1386
20.25833	1429
20.26667	1474
20.27500	1521
20.28333	1571
20.29167	1621
20.30000	1673
20.30833	1732
20.31667	1793
20.32500	1856
20.33333	1919
20.34167	1984
20.35000	2051
20.35833	2116
20.36667	2177
20.37500	2235
20.38333	2297
20.39167	2360
20.40000	2430
20.40833	2506
20.41667	2585
20.42500	2659
20.43333	2728
20.44167	2802
20.45000	2885
20.45833	2972
20.46667	3062
20.47500	3154
20.48333	3248
20.49167	3344
20.50000	3439
20.50833	3529
20.51667	3618
20.52500	3720
20.53333	3831
20.54167	3943
20.55000	4049
20.55833	4157
20.56667	4273
20.57500	4394
20.58333	4510
20.59167	4621
20.60000	4737
20.60833	4857
20.61667	4982
20.62500	5114
20.63333	5248
20.64167	5388
20.65000	5528
20.65833	5672
20.66667	5821
20.67500	5972
20.68333	6131
20.69167	6290
20.70000	6456
20.70833	6623
20.71667	6792
20.72500	6967
20.73333	7140
20.74167	7320
20.75000	7501
20.75833	7686
20.76667	7877
20.77500	8071
20.78333	8273
20.79167	8475
20.80000	8686
20.80833	8899
20.81667	9115
20.82500	9337
20.83333	9559
20.84167	9789
20.85000	10021
20.85833	10260
20.86667	10504
20.87500	10748
20.88333	11001
20.89167	11250
20.90000	11507
20.90833	11766
20.91667	12029
20.92500	12303
20.93333	12576
20.94167	12859
20.95000	13141
20.95833	13430
20.96667	13725
20.97500	14020
20.98333	14327
20.99167	14631
21.00000	14943
21.00833	15258
21.01667	15575
21.02500	15902
21.03333	16226
21.04167	16562
21.05000	16897
21.05833	17241
21.06667	17592
21.07500	17942
21.08333	18305
21.09167	18663
21.10000	19030
21.10833	19398
21.11667	19769
21.12500	20151
21.13333	20530
21.14167	20923
21.15000	21314
21.15833	21713
21.16667	22119
21.17500	22523
21.18333	22940
21.19167	23351
21.20000	23774
21.20833	24197
21.21667	24621
21.22500	25057
21.23333	25489
21.24167	25935
21.25000	26377
21.25833	26826
21.26667	27280
21.27500	27730
21.28333	28192
21.29167	28648
21.30000	29116
21.30833	29586
21.31667	30059
21.32500	30544
21.33333	31022
21.34167	31512
21.35000	31993
21.35833	32477
21.36667	32964
21.37500	33443
21.38333	33934
21.39167	34415
21.40000	34905
21.40833	35392
21.41667	35874
21.42500	36363
21.43333	36840
21.44167	37327
21.45000	37805
21.45833	38283
21.46667	38762
21.47500	39229
21.48333	39701
21.49167	40158
21.50000	40616
21.50833	41067
21.51667	41509
21.52500	41952
21.53333	42380
21.54167	42811
21.55000	43227
21.55833	43635
21.56667	44034
21.57500	44415
21.58333	44793
21.59167	45151
21.60000	45505
21.60833	45847
21.61667	46175
21.62500	46498
21.63333	46802
21.64167	47100
21.65000	47378
21.65833	47640
21.66667	47887
21.67500	48113
21.68333	48329
21.69167	48525
21.70000	48708
21.70833	48874
21.71667	49019
21.72500	49149
21.73333	49256
21.74167	49346
21.75000	49417
21.75833	49468
21.76667	49503
21.77500	49521
21.78333	49522
21.79167	49505
21.80000	49468
21.80833	49414
21.81667	49341
21.82500	49248
21.83333	49138
21.84167	49007
21.85000	48860
21.85833	48692
21.86667	48508
21.87500	48309
21.88333	48090
21.89167	47861
21.90000	47613
21.90833	47353
21.91667	47080
21.92500	46790
21.93333	46492
21.94167	46172
21.95000	45844
21.95833	45500
21.96667	45146
21.97500	44788
21.98333	44414
21.99167	44040
22.00000	43648
22.00833	43251
22.01667	42847
22.02500	42430
22.03333	42016
22.04167	41586
22.05000	41157
22.05833	40718
22.06667	40273
22.07500	39833
22.08333	39383
22.09167	38944
22.10000	38496
22.10833	38053
22.11667	37612
22.12500	37164
22.13333	36727
22.14167	36283
22.15000	35848
22.15833	35412
22.16667	34977
22.17500	34550
22.18333	34118
22.19167	33700
22.20000	33280
22.20833	32868
22.21667	32465
22.22500	32061
22.23333	31672
22.24167	31281
22.25000	30903
22.25833	30531
22.26667	30166
22.27500	29816
22.28333	29466
22.29167	29131
22.30000	28797
22.30833	28472
22.31667	28157
22.32500	27845
22.33333	27549
22.34167	27255
22.35000	26974
22.35833	26698
22.36667	26429
22.37500	26171
22.38333	25916
22.39167	25674
22.40000	25439
22.40833	25213
22.41667	24996
22.42500	24782
22.43333	24578
22.44167	24376
22.45000	24184
22.45833	24001
22.46667	23826
22.47500	23661
22.48333	23500
22.49167	23348
22.50000	23197
22.50833	23052
22.51667	22912
22.52500	22775
22.53333	22648
22.54167	22524
22.55000	22408
22.55833	22297
22.56667	22190
22.57500	22090
22.58333	21995
22.59167	21907
22.60000	21824
22.60833	21744
22.61667	21668
22.62500	21594
22.63333	21525
22.64167	21460
22.65000	21399
22.65833	21343
22.66667	21289
22.67500	21238
22.68333	21187
22.69167	21141
22.70000	21099
22.70833	21061
22.71667	21026
22.72500	20993
22.73333	20962
22.74167	20932
22.75000	20905
22.75833	20880
22.76667	20857
22.77500	20835
22.78333	20815
22.79167	20797
22.80000	20781
22.80833	20767
22.81667	20755
22.82500	20744
22.83333	20734
22.84167	20725
22.85000	20717
22.85833	20710
22.86667	20703
22.87500	20697
22.88333	20692
22.89167	20688
22.90000	20686
22.90833	20686
22.91667	20685
22.92500	20686
22.93333	20687
22.94167	20689
22.95000	20692
22.95833	20695
22.96667	20698
22.97500	20701
22.98333	20704
22.99167	20708
23.00000	20713
23.00833	20718
23.01667	20723
23.02500	20730
23.03333	20737
23.04167	20746
23.05000	20755
23.05833	20764
23.06667	20773
23.07500	20780
23.08333	20784
23.09167	20787
23.10000	20791
23.10833	20797
23.11667	20805
23.12500	20815
23.13333	20826
23.14167	20836
23.15000	20846
23.15833	20855
23.16667	20864
23.17500	20871
23.18333	20878
23.19167	20887
23.20000	20896
23.20833	20907
23.21667	20920
23.22500	20935
23.23333	20951
23.24167	20965
23.25000	20979
23.25833	20989
23.26667	20998
23.27500	21008
23.28333	21018
23.29167	21029
23.30000	21040
23.30833	21050
23.31667	21059
23.32500	21069
23.33333	21080
23.34167	21093
23.35000	21107
23.35833	21121
23.36667	21135
23.37500	21148
23.38333	21160
23.39167	21173
23.40000	21188
23.40833	21204
23.41667	21222
23.42500	21239
23.43333	21254
23.44167	21268
23.45000	21281
23.45833	21292
23.46667	21303
23.47500	21316
23.48333	21329
23.49167	21343
23.50000	21357
23.50833	21371
23.51667	21384
23.52500	21397
23.53333	21408
23.54167	21420
23.55000	21430
23.55833	21440
23.56667	21449
23.57500	21459
23.58333	21470
23.59167	21482
23.60000	21494
23.60833	21505
23.61667	21513
23.62500	21519
23.63333	21524
23.64167	21527
23.65000	21531
23.65833	21535
23.66667	21541
23.67500	21545
23.68333	21547
23.69167	21549
23.70000	21548
23.70833	21547
23.71667	21544
23.72500	21541
23.73333	21538
23.74167	21533
23.75000	21526
23.75833	21516
23.76667	21504
23.77500	21490
23.78333	21473
23.79167	21454
23.80000	21434
23.80833	21413
23.81667	21391
23.82500	21367
23.83333	21341
23.84167	21312
23.85000	21283
23.85833	21252
23.86667	21221
23.87500	21190
23.88333	21159
23.89167	21128
23.90000	21094
23.90833	21056
23.91667	21012
23.92500	20963
23.93333	20911
23.94167	20857
23.95000	20805
23.95833	20755
23.96667	20706
23.97500	20658
23.98333	20608
23.99167	20556
24.00000	20499
24.00833	20440
24.01667	20378
24.02500	20314
24.03333	20250
24.04167	20182
24.05000	20116
24.05833	20049
24.06667	19981
24.07500	19913
24.08333	19843
24.09167	19773
24.10000	19698
24.10833	19623
24.11667	19548
24.12500	19472
24.13333	19398
24.14167	19323
24.15000	19248
24.15833	19172
24.16667	19095
24.17500	19020
24.18333	18942
24.19167	18866
24.20000	18786
24.20833	18705
24.21667	18625
24.22500	18544
24.23333	18465
24.24167	18386
24.25000	18309
24.25833	18230
24.26667	18151
24.27500	18074
24.28333	17996
24.29167	17920
24.30000	17843
24.30833	17766
24.31667	17689
24.32500	17611
24.33333	17535
24.34167	17459
24.35000	17385
24.35833	17311
24.36667	17236
24.37500	17161
24.38333	17082
24.39167	17005
24.40000	16929
24.40833	16854
24.41667	16781
24.42500	16707
24.43333	16634
24.44167	16559
24.45000	16484
24.45833	16408
24.46667	16333
24.47500	16259
24.48333	16184
24.49167	16112
24.50000	16039
24.50833	15968
24.51667	15896
24.52500	15824
24.53333	15752
24.54167	15679
24.55000	15608
24.55833	15536
24.56667	15462
24.57500	15388
24.58333	15312
24.59167	15237
24.60000	15159
24.60833	15082
24.61667	15005
24.62500	14927
24.63333	14851
24.64167	14773
24.65000	14695
24.65833	14616
24.66667	14535
24.67500	14457
24.68333	14377
24.69167	14300
24.70000	14221
24.70833	14143
24.71667	14063
24.72500	13979
24.73333	13895
24.74167	13807
24.75000	13720
24.75833	13632
24.76667	13544
24.77500	13457
24.78333	13367
24.79167	13280
24.80000	13191
24.80833	13102
24.81667	13014
24.82500	12924
24.83333	12835
24.84167	12744
24.85000	12654
24.85833	12564
24.86667	12472
24.87500	12381
24.88333	12286
24.89167	12192
24.90000	12096
24.90833	12001
24.91667	11909
24.92500	11818
24.93333	11730
24.94167	11640
24.95000	11553
24.95833	11464
24.96667	11375
24.97500	11287
24.98333	11198
24.99167	11111
25.00000	11023
25.00833	10937
25.01667	10851
25.02500	10764
25.03333	10678
25.04167	10591
25.05000	10505
25.05833	10420
25.06667	10336
25.07500	10256
25.08333	10177
25.09167	10102
25.10000	10029
25.10833	9957
25.11667	9886
25.12500	9812
25.13333	9739
25.14167	9665
25.15000	9592
25.15833	9521
25.16667	9452
25.17500	9386
25.18333	9320
25.19167	9257
25.20000	9193
25.20833	9131
25.21667	9073
25.22500	9017
25.23333	8963
25.24167	8908
25.25000	8854
25.25833	8800
25.26667	8745
25.27500	8695
25.28333	8646
25.29167	8601
25.30000	8557
25.30833	8515
25.31667	8473
25.32500	8432
25.33333	8393
25.34167	8356
25.35000	8320
25.35833	8283
25.36667	8245
25.37500	8207
25.38333	8167
25.39167	8131
25.40000	8100
25.40833	8071
25.41667	8044
25.42500	8016
25.43333	7989
25.44167	7961
25.45000	7933
25.45833	7907
25.46667	7882
25.47500	7858
25.48333	7834
25.49167	7812
25.50000	7791
25.50833	7772
25.51667	7754
25.52500	7736
25.53333	7718
25.54167	7700
25.55000	7683
25.55833	7667
25.56667	7651
25.57500	7636
25.58333	7621
25.59167	7606
25.60000	7591
25.60833	7576
25.61667	7562
25.62500	7548
25.63333	7535
25.64167	7523
25.65000	7511
25.65833	7499
25.66667	7487
25.67500	7474
25.68333	7461
25.69167	7448
25.70000	7436
25.70833	7426
25.71667	7416
25.72500	7406
25.73333	7396
25.74167	7385
25.75000	7374
25.75833	7363
25.76667	7352
25.77500	7339
25.78333	7325
25.79167	7311
25.80000	7296
25.80833	7281
25.81667	7268
25.82500	7256
25.83333	7244
25.84167	7232
25.85000	7219
25.85833	7204
25.86667	7189
25.87500	7174
25.88333	7160
25.89167	7146
25.90000	7132
25.90833	7118
25.91667	7104
25.92500	7091
25.93333	7077
25.94167	7063
25.95000	7048
25.95833	7033
25.96667	7016
25.97500	6999
25.98333	6981
25.99167	6963
26.00000	6946
26.00833	6929
26.01667	6912
26.02500	6896
26.03333	6880
26.04167	6865
26.05000	6850
26.05833	6833
26.06667	6816
26.07500	6797
26.08333	6777
26.09167	6758
26.10000	6740
26.10833	6723
26.11667	6705
26.12500	6687
26.13333	6670
26.14167	6652
26.15000	6636
26.15833	6619
26.16667	6603
26.17500	6587
26.18333	6570
26.19167	6554
26.20000	6537
26.20833	6521
26.21667	6504
26.22500	6486
26.23333	6469
26.24167	6452
26.25000	6435
26.25833	6420
26.26667	6406
26.27500	6394
26.28333	6382
26.29167	6369
26.30000	6356
26.30833	6343
26.31667	6328
26.32500	6314
26.33333	6301
26.34167	6289
26.35000	6280
26.35833	6272
26.36667	6264
26.37500	6256
26.38333	6246
26.39167	6237
26.40000	6228
26.40833	6220
26.41667	6213
26.42500	6207
26.43333	6201
26.44167	6195
26.45000	6190
26.45833	6184
26.46667	6180
26.47500	6176
26.48333	6173
26.49167	6170
26.50000	6167
26.50833	6164
26.51667	6161
26.52500	6158
26.53333	6155
26.54167	6153
26.55000	6153
26.55833	6154
26.56667	6155
26.57500	6156
26.58333	6157
26.59167	6160
26.60000	6164
26.60833	6168
26.61667	6173
26.62500	6179
26.63333	6184
26.64167	6189
26.65000	6194
26.65833	6199
26.66667	6205
26.67500	6211
26.68333	6218
26.69167	6225
26.70000	6231
26.70833	6236
26.71667	6242
26.72500	6249
26.73333	6257
26.74167	6267
26.75000	6276
26.75833	6283
26.76667	6289
26.77500	6295
26.78333	6302
26.79167	6309
26.80000	6317
26.80833	6325
26.81667	6333
26.82500	6341
26.83333	6348
26.84167	6355
26.85000	6362
26.85833	6370
26.86667	6377
26.87500	6385
26.88333	6392
26.89167	6399
26.90000	6404
26.90833	6407
26.91667	6409
26.92500	6409
26.93333	6409
26.94167	6410
26.95000	6413
26.95833	6419
26.96667	6426
26.97500	6431
26.98333	6435
26.99167	6437
27.00000	6437
27.00833	6437
27.01667	6436
27.02500	6437
27.03333	6437
27.04167	6436
27.05000	6435
27.05833	6434
27.06667	6433
27.07500	6431
27.08333	6429
27.09167	6427
27.10000	6425
27.10833	6423
27.11667	6420
27.12500	6418
27.13333	6415
27.14167	6411
27.15000	6407
27.15833	6401
27.16667	6395
27.17500	6389
27.18333	6383
27.19167	6376
27.20000	6370
27.20833	6362
27.21667	6354
27.22500	6345
27.23333	6337
27.24167	6329
27.25000	6323
27.25833	6318
27.26667	6312
27.27500	6307
27.28333	6300
27.29167	6293
27.30000	6285
27.30833	6276
27.31667	6267
27.32500	6258
27.33333	6251
27.34167	6245
27.35000	6240
27.35833	6236
27.36667	6231
27.37500	6226
27.38333	6219
27.39167	6210
27.40000	6201
27.40833	6191
27.41667	6181
27.42500	6170
27.43333	6157
27.44167	6144
27.45000	6132
27.45833	6121
27.46667	6112
27.47500	6106
27.48333	6102
27.49167	6099
27.50000	6095
27.50833	6092
27.51667	6088
27.52500	6083
27.53333	6078
27.54167	6071
27.55000	6064
27.55833	6059
27.56667	6056
27.57500	6054
27.58333	6054
27.59167	6053
27.60000	6052
27.60833	6050
27.61667	6047
27.62500	6045
27.63333	6042
27.64167	6040
27.65000	6038
27.65833	6036
27.66667	6035
27.67500	6034
27.68333	6033
27.69167	6031
27.70000	6030
27.70833	6031
27.71667	6033
27.72500	6038
27.73333	6044
27.74167	6050
27.75000	6057
27.75833	6064
27.76667	6072
27.77500	6079
27.78333	6088
27.79167	6096
27.80000	6103
27.80833	6108
27.81667	6113
27.82500	6119
27.83333	6126
27.84167	6135
27.85000	6146
27.85833	6158
27.86667	6171
27.87500	6182
27.88333	6194
27.89167	6204
27.90000	6212
27.90833	6221
27.91667	6230
27.92500	6240
27.93333	6251
27.94167	6262
27.95000	6274
27.95833	6286
27.96667	6299
27.97500	6313
27.98333	6326
27.99167	6339
28.00000	6350
28.00833	6360
28.01667	6371
28.02500	6384
28.03333	6399
28.04167	6416
28.05000	6433
28.05833	6450
28.06667	6466
28.07500	6480
28.08333	6492
28.09167	6503
28.10000	6516
28.10833	6528
28.11667	6541
28.12500	6555
28.13333	6567
28.14167	6579
28.15000	6590
28.15833	6602
28.16667	6617
28.17500	6633
28.18333	6648
28.19167	6661
28.20000	6671
28.20833	6681
28.21667	6690
28.22500	6701
28.23333	6715
28.24167	6729
28.25000	6743
28.25833	6757
28.26667	6771
28.27500	6785
28.28333	6796
28.29167	6807
28.30000	6817
28.30833	6828
28.31667	6837
28.32500	6846
28.33333	6855
28.34167	6865
28.35000	6875
28.35833	6887
28.36667	6898
28.37500	6908
28.38333	6916
28.39167	6922
28.40000	6927
28.40833	6933
28.41667	6941
28.42500	6950
28.43333	6960
28.44167	6971
28.45000	6982
28.45833	6992
28.46667	7000
28.47500	7008
28.48333	7017
28.49167	7026
28.50000	7035
28.50833	7044
28.51667	7053
28.52500	7060
28.53333	7067
28.54167	7074
28.55000	7080
28.55833	7087
28.56667	7096
28.57500	7105
28.58333	7114
28.59167	7122
28.60000	7131
28.60833	7140
28.61667	7148
28.62500	7157
28.63333	7166
28.64167	7176
28.65000	7187
28.65833	7199
28.66667	7212
28.67500	7225
28.68333	7236
28.69167	7246
28.70000	7256
28.70833	7266
28.71667	7276
28.72500	7287
28.73333	7298
28.74167	7310
28.75000	7324
28.75833	7336
28.76667	7347
28.77500	7357
28.78333	7368
28.79167	7379
28.80000	7389
28.80833	7399
28.81667	7410
28.82500	7421
28.83333	7434
28.84167	7448
28.85000	7462
28.85833	7477
28.86667	7492
28.87500	7507
28.88333	7523
28.89167	7539
28.90000	7555
28.90833	7572
28.91667	7589
28.92500	7607
28.93333	7626
28.94167	7645
28.95000	7664
28.95833	7682
28.96667	7699
28.97500	7714
28.98333	7728
28.99167	7742
29.00000	7757
29.00833	7774
29.01667	7793
29.02500	7815
29.03333	7837
29.04167	7859
29.05000	7879
29.05833	7900
29.06667	7920
29.07500	7941
29.08333	7962
29.09167	7985
29.10000	8009
29.10833	8033
29.11667	8060
29.12500	8088
29.13333	8117
29.14167	8148
29.15000	8178
29.15833	8207
29.16667	8237
29.17500	8266
29.18333	8298
29.19167	8330
29.20000	8364
29.20833	8398
29.21667	8434
29.22500	8471
29.23333	8509
29.24167	8549
29.25000	8589
29.25833	8631
29.26667	8673
29.27500	8716
29.28333	8763
29.29167	8811
29.30000	8862
29.30833	8914
29.31667	8967
29.32500	9022
29.33333	9077
29.34167	9135
29.35000	9195
29.35833	9257
29.36667	9322
29.37500	9388
29.38333	9458
29.39167	9529
29.40000	9605
29.40833	9682
29.41667	9760
29.42500	9842
29.43333	9924
29.44167	10012
29.45000	10101
29.45833	10194
29.46667	10292
29.47500	10393
29.48333	10500
29.49167	10609
29.50000	10724
29.50833	10843
29.51667	10966
29.52500	11096
29.53333	11229
29.54167	11369
29.55000	11513
29.55833	11665
29.56667	11826
29.57500	11990
29.58333	12166
29.59167	12344
29.60000	12531
29.60833	12722
29.61667	12920
29.62500	13128
29.63333	13339
29.64167	13565
29.65000	13795
29.65833	14037
29.66667	14290
29.67500	14547
29.68333	14818
29.69167	15091
29.70000	15378
29.70833	15674
29.71667	15978
29.72500	16300
29.73333	16626
29.74167	16970
29.75000	17320
29.75833	17682
29.76667	18056
29.77500	18436
29.78333	18836
29.79167	19239
29.80000	19661
29.80833	20092
29.81667	20532
29.82500	20992
29.83333	21454
29.84167	21938
29.85000	22427
29.85833	22929
29.86667	23446
29.87500	23965
29.88333	24506
29.89167	25046
29.90000	25605
29.90833	26171
29.91667	26741
29.92500	27329
29.93333	27913
29.94167	28520
29.95000	29127
29.95833	29745
29.96667	30375
29.97500	30998
29.98333	31639
29.99167	32270
30.00000	32915
30.00833	33562
30.01667	34207
30.02500	34867
30.03333	35512
30.04167	36169
30.05000	36814
30.05833	37459
30.06667	38107
30.07500	38741
30.08333	39387
30.09167	40018
30.10000	40653
30.10833	41281
30.11667	41895
30.12500	42510
30.13333	43100
30.14167	43688
30.15000	44255
30.15833	44809
30.16667	45354
30.17500	45877
30.18333	46399
30.19167	46897
30.20000	47386
30.20833	47858
30.21667	48307
30.22500	48746
30.23333	49155
30.24167	49551
30.25000	49920
30.25833	50265
30.26667	50590
30.27500	50887
30.28333	51169
30.29167	51425
30.30000	51663
30.30833	51877
30.31667	52063
30.32500	52228
30.33333	52365
30.34167	52477
30.35000	52564
30.35833	52622
30.36667	52655
30.37500	52664
30.38333	52649
30.39167	52612
30.40000	52548
30.40833	52462
30.41667	52350
30.42500	52213
30.43333	52056
30.44167	51873
30.45000	51671
30.45833	51444
30.46667	51194
30.47500	50926
30.48333	50633
30.49167	50328
30.50000	49999
30.50833	49656
30.51667	49296
30.52500	48913
30.53333	48523
30.54167	48109
30.55000	47686
30.55833	47246
30.56667	46789
30.57500	46328
30.58333	45846
30.59167	45364
30.60000	44865
30.60833	44359
30.61667	43847
30.62500	43318
30.63333	42794
30.64167	42250
30.65000	41708
30.65833	41156
30.66667	40596
30.67500	40042
30.68333	39474
30.69167	38918
30.70000	38352
30.70833	37789
30.71667	37229
30.72500	36661
30.73333	36105
30.74167	35539
30.75000	34983
30.75833	34428
30.76667	33871
30.77500	33327
30.78333	32773
30.79167	32234
30.80000	31691
30.80833	31155
30.81667	30631
30.82500	30104
30.83333	29595
30.84167	29080
30.85000	28578
30.85833	28082
30.86667	27589
30.87500	27111
30.88333	26628
30.89167	26163
30.90000	25698
30.90833	25243
30.91667	24801
30.92500	24360
30.93333	23935
30.94167	23507
30.95000	23093
30.95833	22684
30.96667	22279
30.97500	21891
30.98333	21503
30.99167	21131
31.00000	20761
31.00833	20400
31.01667	20051
31.02500	19704
31.03333	19372
31.04167	19041
31.05000	18721
31.05833	18406
31.06667	18095
31.07500	17796
31.08333	17498
31.09167	17213
31.10000	16932
31.10833	16659
31.11667	16395
31.12500	16134
31.13333	15884
31.14167	15635
31.15000	15394
31.15833	15158
31.16667	14925
31.17500	14704
31.18333	14485
31.19167	14277
31.20000	14072
31.20833	13873
31.21667	13680
31.22500	13488
31.23333	13306
31.24167	13125
31.25000	12951
31.25833	12779
31.26667	12609
31.27500	12447
31.28333	12287
31.29167	12136
31.30000	11989
31.30833	11848
31.31667	11710
31.32500	11573
31.33333	11441
31.34167	11310
31.35000	11184
31.35833	11061
31.36667	10940
31.37500	10824
31.38333	10707
31.39167	10596
31.40000	10485
31.40833	10378
31.41667	10275
31.42500	10174
31.43333	10078
31.44167	9982
31.45000	9889
31.45833	9799
31.46667	9711
31.47500	9628
31.48333	9546
31.49167	9467
31.50000	9388
31.50833	9310
31.51667	9234
31.52500	9156
31.53333	9081
31.54167	9006
31.55000	8934
31.55833	8863
31.56667	8793
31.57500	8726
31.58333	8659
31.59167	8596
31.60000	8535
31.60833	8475
31.61667	8417
31.62500	8359
31.63333	8305
31.64167	8250
31.65000	8197
31.65833	8145
31.66667	8094
31.67500	8045
31.68333	7996
31.69167	7948
31.70000	7900
31.70833	7852
31.71667	7806
31.72500	7760
31.73333	7718
31.74167	7679
31.75000	7641
31.75833	7606
31.76667	7572
31.77500	7541
31.78333	7510
31.79167	7480
31.80000	7449
31.80833	7419
31.81667	7389
31.82500	7360
31.83333	7334
31.84167	7310
31.85000	7287
31.85833	7266
31.86667	7247
31.87500	7232
31.88333	7220
31.89167	7210
31.90000	7200
31.90833	7191
31.91667	7183
31.92500	7176
31.93333	7172
31.94167	7170
31.95000	7171
31.95833	7173
31.96667	7178
31.97500	7186
31.98333	7199
31.99167	7214
32.00000	7231
32.00833	7249
32.01667	7269
32.02500	7291
32.03333	7315
32.04167	7341
32.05000	7370
32.05833	7402
32.06667	7436
32.07500	7473
32.08333	7515
32.09167	7560
32.10000	7608
32.10833	7659
32.11667	7713
32.12500	7770
32.13333	7830
32.14167	7894
32.15000	7962
32.15833	8034
32.16667	8111
32.17500	8190
32.18333	8274
32.19167	8359
32.20000	8449
32.20833	8542
32.21667	8638
32.22500	8740
32.23333	8844
32.24167	8956
32.25000	9070
32.25833	9191
32.26667	9318
32.27500	9448
32.28333	9585
32.29167	9722
32.30000	9866
32.30833	10011
32.31667	10160
32.32500	10317
32.33333	10476
32.34167	10645
32.35000	10818
32.35833	10998
32.36667	11186
32.37500	11376
32.38333	11576
32.39167	11778
32.40000	11988
32.40833	12203
32.41667	12421
32.42500	12649
32.43333	12879
32.44167	13121
32.45000	13366
32.45833	13621
32.46667	13885
32.47500	14152
32.48333	14432
32.49167	14713
32.50000	15005
32.50833	15302
32.51667	15605
32.52500	15920
32.53333	16236
32.54167	16566
32.55000	16898
32.55833	17239
32.56667	17589
32.57500	17943
32.58333	18314
32.59167	18684
32.60000	19068
32.60833	19455
32.61667	19847
32.62500	20252
32.63333	20656
32.64167	21077
32.65000	21500
32.65833	21931
32.66667	22373
32.67500	22815
32.68333	23275
32.69167	23731
32.70000	24202
32.70833	24677
32.71667	25153
32.72500	25642
32.73333	26124
32.74167	26621
32.75000	27115
32.75833	27615
32.76667	28121
32.77500	28621
32.78333	29135
32.79167	29641
32.80000	30156
32.80833	30670
32.81667	31181
32.82500	31701
32.83333	32210
32.84167	32730
32.85000	33239
32.85833	33748
32.86667	34258
32.87500	34756
32.88333	35262
32.89167	35752
32.90000	36242
32.90833	36723
32.91667	37193
32.92500	37665
32.93333	38117
32.94167	38572
32.95000	39011
32.95833	39442
32.96667	39867
32.97500	40275
32.98333	40682
32.99167	41068
33.00000	41444
33.00833	41805
33.01667	42149
33.02500	42483
33.03333	42794
33.04167	43097
33.05000	43380
33.05833	43647
33.06667	43900
33.07500	44133
33.08333	44354
33.09167	44553
33.10000	44733
33.10833	44893
33.11667	45032
33.12500	45156
33.13333	45259
33.14167	45346
33.15000	45412
33.15833	45457
33.16667	45483
33.17500	45491
33.18333	45480
33.19167	45451
33.20000	45401
33.20833	45334
33.21667	45248
33.22500	45142
33.23333	45021
33.24167	44880
33.25000	44725
33.25833	44551
33.26667	44360
33.27500	44153
33.28333	43925
33.29167	43684
33.30000	43422
33.30833	43145
33.31667	42856
33.32500	42549
33.33333	42236
33.34167	41903
33.35000	41564
33.35833	41210
33.36667	40842
33.37500	40469
33.38333	40077
33.39167	39683
33.40000	39273
33.40833	38856
33.41667	38434
33.42500	37997
33.43333	37565
33.44167	37118
33.45000	36673
33.45833	36220
33.46667	35759
33.47500	35300
33.48333	34825
33.49167	34356
33.50000	33876
33.50833	33395
33.51667	32916
33.52500	32427
33.53333	31947
33.54167	31455
33.55000	30972
33.55833	30488
33.56667	30002
33.57500	29525
33.58333	29039
33.59167	28564
33.60000	28082
33.60833	27603
33.61667	27132
33.62500	26656
33.63333	26196
33.64167	25731
33.65000	25277
33.65833	24824
33.66667	24372
33.67500	23929
33.68333	23479
33.69167	23042
33.70000	22602
33.70833	22167
33.71667	21741
33.72500	21313
33.73333	20902
33.74167	20487
33.75000	20084
33.75833	19686
33.76667	19292
33.77500	18911
33.78333	18529
33.79167	18160
33.80000	17790
33.80833	17425
33.81667	17066
33.82500	16705
33.83333	16359
33.84167	16013
33.85000	15680
33.85833	15352
33.86667	15026
33.87500	14711
33.88333	14391
33.89167	14084
33.90000	13778
33.90833	13481
33.91667	13193
33.92500	12905
33.93333	12630
33.94167	12353
33.95000	12086
33.95833	11824
33.96667	11565
33.97500	11315
33.98333	11065
33.99167	10825
34.00000	10586
34.00833	10353
34.01667	10128
34.02500	9903
34.03333	9688
34.04167	9473
34.05000	9265
34.05833	9059
34.06667	8854
34.07500	8656
34.08333	8458
34.09167	8268
34.10000	8082
34.10833	7903
34.11667	7731
34.12500	7561
34.13333	7398
34.14167	7233
34.15000	7073
34.15833	6915
34.16667	6759
34.17500	6610
34.18333	6462
34.19167	6322
34.20000	6184
34.20833	6050
34.21667	5919
34.22500	5790
34.23333	5667
34.24167	5545
34.25000	5427
34.25833	5311
34.26667	5196
34.27500	5084
34.28333	4971
34.29167	4863
34.30000	4757
34.30833	4655
34.31667	4557
34.32500	4460
34.33333	4369
34.34167	4279
34.35000	4192
34.35833	4108
34.36667	4024
34.37500	3943
34.38333	3860
34.39167	3781
34.40000	3703
34.40833	3629
34.41667	3557
34.42500	3487
34.43333	3420
34.44167	3352
34.45000	3287
34.45833	3222
34.46667	3158
34.47500	3097
34.48333	3037
34.49167	2980
34.50000	2925
34.50833	2872
34.51667	2820
34.52500	2766
34.53333	2714
34.54167	2662
34.55000	2612
34.55833	2566
34.56667	2521
34.57500	2477
34.58333	2434
34.59167	2391
34.60000	2350
34.60833	2310
34.61667	2272
34.62500	2236
34.63333	2202
34.64167	2166
34.65000	2131
34.65833	2096
34.66667	2060
34.67500	2026
34.68333	1991
34.69167	1957
34.70000	1926
34.70833	1895
34.71667	1867
34.72500	1840
34.73333	1815
34.74167	1791
34.75000	1769
34.75833	1747
34.76667	1725
34.77500	1703
34.78333	1680
34.79167	1657
34.80000	1634
34.80833	1613
34.81667	1594
34.82500	1575
34.83333	1557
34.84167	1538
34.85000	1521
34.85833	1505
34.86667	1489
34.87500	1473
34.88333	1458
34.89167	1443
34.90000	1428
34.90833	1414
34.91667	1403
34.92500	1393
34.93333	1383
34.94167	1375
34.95000	1366
34.95833	1357
34.96667	1347
34.97500	1337
34.98333	1328
34.99167	1319
35.00000	1310
35.00833	1302
35.01667	1294
35.02500	1285
35.03333	1277
35.04167	1270
35.05000	1267
35.05833	1265
35.06667	1265
35.07500	1265
35.08333	1261
35.09167	1257
35.10000	1252
35.10833	1247
35.11667	1243
35.12500	1238
35.13333	1234
35.14167	1231
35.15000	1227
35.15833	1225
35.16667	1223
35.17500	1219
35.18333	1213
35.19167	1207
35.20000	1200
35.20833	1194
35.21667	1189
35.22500	1183
35.23333	1178
35.24167	1172
35.25000	1166
35.25833	1160
35.26667	1154
35.27500	1147
35.28333	1138
35.29167	1130
35.30000	1121
35.30833	1113
35.31667	1106
35.32500	1101
35.33333	1098
35.34167	1096
35.35000	1092
35.35833	1088
35.36667	1082
35.37500	1075
35.38333	1066
35.39167	1057
35.40000	1048
35.40833	1039
35.41667	1030
35.42500	1022
35.43333	1014
35.44167	1006
35.45000	997
35.45833	987
35.46667	976
35.47500	966
35.48333	957
35.49167	949
35.50000	940
35.50833	931
35.51667	920
35.52500	909
35.53333	897
35.54167	885
35.55000	873
35.55833	861
35.56667	850
35.57500	840
35.58333	830
35.59167	819
35.60000	808
35.60833	797
35.61667	786
35.62500	775
35.63333	763
35.64167	752
35.65000	742
35.65833	732
35.66667	722
35.67500	712
35.68333	703
35.69167	695
35.70000	687
35.70833	679
35.71667	670
35.72500	660
35.73333	650
35.74167	639
35.75000	627
35.75833	615
35.76667	602
35.77500	590
35.78333	580
35.79167	571
35.80000	563
35.80833	555
35.81667	546
35.82500	535
35.83333	524
35.84167	514
35.85000	504
35.85833	495
35.86667	487
35.87500	480
35.88333	474
35.89167	469
35.90000	464
35.90833	458
35.91667	452
35.92500	446
35.93333	440
35.94167	434
35.95000	427
35.95833	419
35.96667	412
35.97500	405
35.98333	399
35.99167	393
36.00000	388
36.00833	383
36.01667	377
36.02500	371
36.03333	365
36.04167	361
36.05000	357
36.05833	353
36.06667	350
36.07500	347
36.08333	344
36.09167	342
36.10000	341
36.10833	341
36.11667	339
36.12500	336
36.13333	331
36.14167	326
36.15000	322
36.15833	319
36.16667	316
36.17500	314
36.18333	312
36.19167	310
36.20000	308
36.20833	307
36.21667	305
36.22500	304
36.23333	303
36.24167	302
36.25000	302
36.25833	302
36.26667	302
36.27500	301
36.28333	300
36.29167	299
36.30000	298
36.30833	297
36.31667	293
36.32500	288
36.33333	282
36.34167	278
36.35000	275
36.35833	275
36.36667	277
36.37500	280
36.38333	283
36.39167	286
36.40000	290
36.40833	294
36.41667	296
36.42500	296
36.43333	295
36.44167	295
36.45000	295
36.45833	296
36.46667	298
36.47500	300
36.48333	300
36.49167	299
36.50000	299
36.50833	299
36.51667	299
36.52500	300
36.53333	301
36.54167	302
36.55000	302
36.55833	302
36.56667	301
36.57500	301
36.58333	303
36.59167	306
36.60000	309
36.60833	312
36.61667	313
36.62500	314
36.63333	314
36.64167	314
36.65000	313
36.65833	313
36.66667	314
36.67500	314
36.68333	315
36.69167	315
36.70000	317
36.70833	318
36.71667	320
36.72500	322
36.73333	324
36.74167	324
36.75000	324
36.75833	324
36.76667	326
36.77500	328
36.78333	330
36.79167	332
36.80000	333
36.80833	332
36.81667	332
36.82500	332
36.83333	334
36.84167	337
36.85000	339
36.85833	342
36.86667	345
36.87500	349
36.88333	353
36.89167	358
36.90000	363
36.90833	368
36.91667	370
36.92500	371
36.93333	370
36.94167	369
36.95000	369
36.95833	371
36.96667	375
36.97500	378
36.98333	381
36.99167	382
37.00000	382
37.00833	382
37.01667	382
37.02500	384
37.03333	387
37.04167	391
37.05000	394
37.05833	398
37.06667	400
37.07500	402
37.08333	404
37.09167	406
37.10000	407
37.10833	409
37.11667	410
37.12500	411
37.13333	412
37.14167	410
37.15000	408
37.15833	406
37.16667	405
37.17500	405
37.18333	406
37.19167	408
37.20000	409
37.20833	409
37.21667	407
37.22500	406
37.23333	403
37.24167	399
37.25000	395
37.25833	392
37.26667	389
37.27500	387
37.28333	386
37.29167	386
37.30000	384
37.30833	382
37.31667	380
37.32500	378
37.33333	376
37.34167	373
37.35000	368
37.35833	363
37.36667	358
37.37500	352
37.38333	346
37.39167	340
37.40000	335
37.40833	331
37.41667	327
37.42500	322
37.43333	319
37.44167	315
37.45000	311
37.45833	309
37.46667	306
37.47500	302
37.48333	296
37.49167	290
37.50000	284
37.50833	278
37.51667	273
37.52500	270
37.53333	268
37.54167	267
37.55000	265
37.55833	264
37.56667	263
37.57500	261
37.58333	259
37.59167	256
37.60000	251
37.60833	246
37.61667	241
37.62500	236
37.63333	231
37.64167	228
37.65000	224
37.65833	219
37.66667	214
37.67500	208
37.68333	202
37.69167	198
37.70000	196
37.70833	195
37.71667	195
37.72500	192
37.73333	189
37.74167	185
37.75000	182
37.75833	181
37.76667	182
37.77500	184
37.78333	186
37.79167	187
37.80000	187
37.80833	185
37.81667	183
37.82500	181
37.83333	179
37.84167	177
37.85000	176
37.85833	174
37.86667	172
37.87500	171
37.88333	170
37.89167	169
37.90000	171
37.90833	173
37.91667	175
37.92500	175
37.93333	174
37.94167	172
37.95000	169
37.95833	167
37.96667	167
37.97500	168
37.98333	170
37.99167	172
38.00000	174
38.00833	176
38.01667	177
38.02500	176
38.03333	174
38.04167	171
38.05000	168
38.05833	165
38.06667	163
38.07500	162
38.08333	162
38.09167	164
38.10000	164
38.10833	164
38.11667	163
38.12500	162
38.13333	161
38.14167	160
38.15000	158
38.15833	156
38.16667	153
38.17500	151
38.18333	150
38.19167	150
38.20000	151
38.20833	151
38.21667	151
38.22500	151
38.23333	150
38.24167	150
38.25000	151
38.25833	153
38.26667	154
38.27500	156
38.28333	155
38.29167	153
38.30000	148
38.30833	142
38.31667	136
38.32500	131
38.33333	127
38.34167	125
38.35000	123
38.35833	120
38.36667	116
38.37500	113
38.38333	110
38.39167	109
38.40000	108
38.40833	108
38.41667	107
38.42500	105
38.43333	102
38.44167	99
38.45000	96
38.45833	92
38.46667	89
38.47500	85
38.48333	82
38.49167	79
38.50000	78
38.50833	76
38.51667	72
38.52500	66
38.53333	60
38.54167	55
38.55000	50
38.55833	47
38.56667	45
38.57500	42
38.58333	38
38.59167	34
38.60000	31
38.60833	29
38.61667	26
38.62500	24
38.63333	20
38.64167	15
38.65000	10
38.65833	7
38.66667	5
38.67500	4
38.68333	3
38.69167	1
38.70000	-2
38.70833	-7
38.71667	-10
38.72500	-10
38.73333	-10
38.74167	-10
38.75000	-11
38.75833	-15
38.76667	-19
38.77500	-23
38.78333	-26
38.79167	-29
38.80000	-30
38.80833	-30
38.81667	-31
38.82500	-33
38.83333	-37
38.84167	-43
38.85000	-49
38.85833	-54
38.86667	-57
38.87500	-59
38.88333	-61
38.89167	-62
38.90000	-64
38.90833	-65
38.91667	-65
38.92500	-64
38.93333	-63
38.94167	-64
38.95000	-66
38.95833	-68
38.96667	-69
38.97500	-70
38.98333	-71
38.99167	-72
39.00000	-74
39.00833	-79
39.01667	-84
39.02500	-90
39.03333	-94
39.04167	-98
39.05000	-100
39.05833	-100
39.06667	-98
39.07500	-97
39.08333	-97
39.09167	-98
39.10000	-100
39.10833	-103
39.11667	-105
39.12500	-106
39.13333	-106
39.14167	-105
39.15000	-105
39.15833	-105
39.16667	-105
39.17500	-107
39.18333	-108
39.19167	-110
39.20000	-112
39.20833	-115
39.21667	-117
39.22500	-118
39.23333	-120
39.24167	-121
39.25000	-122
39.25833	-123
39.26667	-122
39.27500	-122
39.28333	-122
39.29167	-123
39.30000	-125
39.30833	-127
39.31667	-129
39.32500	-130
39.33333	-131
39.34167	-132
39.35000	-134
39.35833	-135
39.36667	-135
39.37500	-136
39.38333	-137
39.39167	-139
39.40000	-140
39.40833	-140
39.41667	-139
39.42500	-137
39.43333	-135
39.44167	-134
39.45000	-134
39.45833	-135
39.46667	-136
39.47500	-138
39.48333	-142
39.49167	-145
39.50000	-148
39.50833	-150
39.51667	-150
39.52500	-149
39.53333	-149
39.54167	-149
39.55000	-152
39.55833	-156
39.56667	-160
39.57500	-164
39.58333	-169
39.59167	-174
39.60000	-177
39.60833	-178
39.61667	-177
39.62500	-176
39.63333	-175
39.64167	-176
39.65000	-180
39.65833	-186
39.66667	-192
39.67500	-197
39.68333	-200
39.69167	-202
39.70000	-202
39.70833	-203
39.71667	-203
39.72500	-203
39.73333	-204
39.74167	-205
39.75000	-208
39.75833	-211
39.76667	-214
39.77500	-216
39.78333	-216
39.79167	-216
39.80000	-215
39.80833	-215
39.81667	-214
39.82500	-212
39.83333	-210
39.84167	-207
39.85000	-205
39.85833	-204
39.86667	-204
39.87500	-205
39.88333	-207
39.89167	-210
39.90000	-215
39.90833	-219
39.91667	-221
39.92500	-221
39.93333	-217
39.94167	-211
39.95000	-204
39.95833	-199
39.96667	-194
39.97500	-190
39.98333	-187
39.99167	-184
40.00000	-179
40.00833	-174
40.01667	-169
40.02500	-164
40.03333	-158
40.04167	-151
40.05000	-144
40.05833	-137
40.06667	-128
40.07500	-116
40.08333	-102
40.09167	-88
40.10000	-73
40.10833	-60
40.11667	-48
40.12500	-36
40.13333	-22
40.14167	-4
40.15000	16
40.15833	38
40.16667	62
40.17500	87
40.18333	113
40.19167	140
40.20000	169
40.20833	201
40.21667	236
40.22500	275
40.23333	315
40.24167	359
40.25000	404
40.25833	450
40.26667	497
40.27500	546
40.28333	599
40.29167	655
40.30000	715
40.30833	778
40.31667	843
40.32500	911
40.33333	981
40.34167	1057
40.35000	1134
40.35833	1214
40.36667	1298
40.37500	1385
40.38333	1479
40.39167	1575
40.40000	1677
40.40833	1783
40.41667	1893
40.42500	2010
40.43333	2127
40.44167	2248
40.45000	2370
40.45833	2495
40.46667	2625
40.47500	2757
40.48333	2898
40.49167	3041
40.50000	3191
40.50833	3346
40.51667	3502
40.52500	3664
40.53333	3826
40.54167	3993
40.55000	4162
40.55833	4335
40.56667	4513
40.57500	4689
40.58333	4873
40.59167	5056
40.60000	5247
40.60833	5442
40.61667	5638
40.62500	5842
40.63333	6043
40.64167	6250
40.65000	6455
40.65833	6663
40.66667	6875
40.67500	7086
40.68333	7303
40.69167	7516
40.70000	7735
40.70833	7954
40.71667	8170
40.72500	8391
40.73333	8608
40.74167	8829
40.75000	9049
40.75833	9268
40.76667	9488
40.77500	9703
40.78333	9922
40.79167	10136
40.80000	10351
40.80833	10565
40.81667	10773
40.82500	10983
40.83333	11186
40.84167	11391
40.85000	11591
40.85833	11790
40.86667	11988
40.87500	12178
40.88333	12368
40.89167	12549
40.90000	12728
40.90833	12901
40.91667	13068
40.92500	13233
40.93333	13389
40.94167	13544
40.95000	13693
40.95833	13837
40.96667	13977
40.97500	14108
40.98333	14234
40.99167	14351
41.00000	14463
41.00833	14568
41.01667	14667
41.02500	14761
41.03333	14847
41.04167	14928
41.05000	15002
41.05833	15068
41.06667	15126
41.07500	15175
41.08333	15216
41.09167	15250
41.10000	15277
41.10833	15298
41.11667	15310
41.12500	15315
41.13333	15311
41.14167	15300
41.15000	15282
41.15833	15257
41.16667	15224
41.17500	15184
41.18333	15136
41.19167	15083
41.20000	15021
41.20833	14953
41.21667	14879
41.22500	14796
41.23333	14708
41.24167	14612
41.25000	14512
41.25833	14406
41.26667	14294
41.27500	14179
41.28333	14058
41.29167	13934
41.30000	13802
41.30833	13663
41.31667	13518
41.32500	13366
41.33333	13214
41.34167	13054
41.35000	12893
41.35833	12726
41.36667	12553
41.37500	12380
41.38333	12200
41.39167	12021
41.40000	11839
41.40833	11657
41.41667	11474
41.42500	11287
41.43333	11100
41.44167	10907
41.45000	10713
41.45833	10517
41.46667	10317
41.47500	10122
41.48333	9922
41.49167	9728
41.50000	9530
41.50833	9332
41.51667	9133
41.52500	8929
41.53333	8730
41.54167	8528
41.55000	8332
41.55833	8140
41.56667	7949
41.57500	7763
41.58333	7576
41.59167	7393
41.60000	7207
41.60833	7023
41.61667	6840
41.62500	6654
41.63333	6475
41.64167	6293
41.65000	6118
41.65833	5948
41.66667	5780
41.67500	5618
41.68333	5455
41.69167	5297
41.70000	5138
41.70833	4981
41.71667	4829
41.72500	4677
41.73333	4533
41.74167	4390
41.75000	4253
41.75833	4119
41.76667	3986
41.77500	3857
41.78333	3727
41.79167	3601
41.80000	3476
41.80833	3355
41.81667	3238
41.82500	3122
41.83333	3012
41.84167	2903
41.85000	2799
41.85833	2700
41.86667	2605
41.87500	2515
41.88333	2426
41.89167	2340
41.90000	2255
41.90833	2171
41.91667	2090
41.92500	2008
41.93333	1929
41.94167	1850
41.95000	1775
41.95833	1703
41.96667	1633
41.97500	1569
41.98333	1507
41.99167	1449
42.00000	1392
42.00833	1337
42.01667	1284
42.02500	1232
42.03333	1182
42.04167	1132
42.05000	1085
42.05833	1039
42.06667	994
42.07500	951
42.08333	908
42.09167	867
42.10000	826
42.10833	787
42.11667	749
42.12500	713
42.13333	679
42.14167	646
42.15000	615
42.15833	584
42.16667	554
42.17500	525
42.18333	496
42.19167	469
42.20000	444
42.20833	420
42.21667	396
42.22500	371
42.23333	348
42.24167	326
42.25000	306
42.25833	286
42.26667	265
42.27500	246
42.28333	227
42.29167	210
42.30000	193
42.30833	178
42.31667	164
42.32500	150
42.33333	137
42.34167	125
42.35000	114
42.35833	103
42.36667	92
42.37500	80
42.38333	66
42.39167	52
42.40000	37
42.40833	24
42.41667	13
42.42500	5
42.43333	-2
42.44167	-10
42.45000	-19
42.45833	-30
42.46667	-43
42.47500	-55
42.48333	-66
42.49167	-76
42.50000	-84
42.50833	-92
42.51667	-99
42.52500	-105
42.53333	-110
42.54167	-115
42.55000	-121
42.55833	-127
42.56667	-135
42.57500	-143
42.58333	-150
42.59167	-156
42.60000	-160
42.60833	-163
42.61667	-167
42.62500	-171
42.63333	-175
42.64167	-178
42.65000	-181
42.65833	-184
42.66667	-187
42.67500	-191
42.68333	-197
42.69167	-204
42.70000	-211
42.70833	-219
42.71667	-226
42.72500	-232
42.73333	-236
42.74167	-239
42.75000	-241
42.75833	-243
42.76667	-246
42.77500	-249
42.78333	-253
42.79167	-257
42.80000	-262
42.80833	-266
42.81667	-270
42.82500	-273
42.83333	-275
42.84167	-277
42.85000	-279
42.85833	-282
42.86667	-285
42.87500	-288
42.88333	-290
42.89167	-291
42.90000	-293
42.90833	-294
42.91667	-295
42.92500	-297
42.93333	-299
42.94167	-303
42.95000	-309
42.95833	-314
42.96667	-320
42.97500	-324
42.98333	-326
42.99167	-327
43.00000	-327
43.00833	-328
43.01667	-329
43.02500	-331
43.03333	-332
43.04167	-333
43.05000	-334
43.05833	-335
43.06667	-335
43.07500	-337
43.08333	-339
43.09167	-341
43.10000	-342
43.10833	-344
43.11667	-345
43.12500	-347
43.13333	-349
43.14167	-353
43.15000	-358
43.15833	-362
43.16667	-366
43.17500	-369
43.18333	-371
43.19167	-372
43.20000	-372
43.20833	-371
43.21667	-371
43.22500	-372
43.23333	-373
43.24167	-373
43.25000	-373
43.25833	-374
43.26667	-375
43.27500	-377
43.28333	-381
43.29167	-384
43.30000	-387
43.30833	-389
43.31667	-391
43.32500	-392
43.33333	-394
43.34167	-396
43.35000	-398
43.35833	-399
43.36667	-400
43.37500	-401
43.38333	-401
43.39167	-402
43.40000	-403
43.40833	-403
43.41667	-404
43.42500	-405
43.43333	-408
43.44167	-411
43.45000	-415
43.45833	-418
43.46667	-419
43.47500	-420
43.48333	-420
43.49167	-420
43.50000	-421
43.50833	-423
43.51667	-424
43.52500	-425
43.53333	-425
43.54167	-423
43.55000	-423
43.55833	-424
43.56667	-427
43.57500	-430
43.58333	-432
43.59167	-433
43.60000	-431
43.60833	-428
43.61667	-426
43.62500	-425
43.63333	-424
43.64167	-425
43.65000	-427
43.65833	-430
43.66667	-435
43.67500	-440
43.68333	-444
43.69167	-447
43.70000	-447
43.70833	-445
43.71667	-444
43.72500	-444
43.73333	-444
43.74167	-445
43.75000	-447
43.75833	-448
43.76667	-449
43.77500	-448
43.78333	-447
43.79167	-446
43.80000	-445
43.80833	-445
43.81667	-445
43.82500	-446
43.83333	-446
43.84167	-445
43.85000	-443
43.85833	-443
43.86667	-444
43.87500	-447
43.88333	-450
43.89167	-453
43.90000	-454
43.90833	-455
43.91667	-456
43.92500	-457
43.93333	-457
43.94167	-458
43.95000	-458
43.95833	-458
43.96667	-458
43.97500	-458
43.98333	-457
43.99167	-455
44.00000	-455
44.00833	-456
44.01667	-458
44.02500	-460
44.03333	-462
44.04167	-463
44.05000	-463
44.05833	-464
44.06667	-466
44.07500	-467
44.08333	-467
44.09167	-466
44.10000	-465
44.10833	-464
44.11667	-465
44.12500	-466
44.13333	-469
44.14167	-471
44.15000	-472
44.15833	-473
44.16667	-472
44.17500	-470
44.18333	-467
44.19167	-464
44.20000	-462
44.20833	-461
44.21667	-461
44.22500	-461
44.23333	-462
44.24167	-464
44.25000	-466
44.25833	-468
44.26667	-469
44.27500	-468
44.28333	-467
44.29167	-466
44.30000	-463
44.30833	-460
44.31667	-457
44.32500	-453
44.33333	-449
44.34167	-447
44.35000	-444
44.35833	-444
44.36667	-445
44.37500	-447
44.38333	-450
44.39167	-454
44.40000	-457
44.40833	-457
44.41667	-455
44.42500	-452
44.43333	-449
44.44167	-448
44.45000	-449
44.45833	-451
44.46667	-455
44.47500	-458
44.48333	-457
44.49167	-453
44.50000	-449
44.50833	-445
44.51667	-443
44.52500	-441
44.53333	-439
44.54167	-437
44.55000	-435
44.55833	-436
44.56667	-439
44.57500	-442
44.58333	-445
44.59167	-446
44.60000	-446
44.60833	-443
44.61667	-438
44.62500	-433
44.63333	-428
44.64167	-425
44.65000	-425
44.65833	-427
44.66667	-430
44.67500	-433
44.68333	-433
44.69167	-431
44.70000	-428
44.70833	-425
44.71667	-423
44.72500	-422
44.73333	-422
44.74167	-422
44.75000	-420
44.75833	-419
44.76667	-419
44.77500	-419
44.78333	-418
44.79167	-415
44.80000	-411
44.80833	-406
44.81667	-402
44.82500	-400
44.83333	-399
44.84167	-398
44.85000	-397
44.85833	-396
44.86667	-395
44.87500	-394
44.88333	-393
44.89167	-392
44.90000	-391
44.90833	-390
44.91667	-389
44.92500	-388
44.93333	-387
44.94167	-385
44.95000	-383
44.95833	-381
44.96667	-377
44.97500	-372
44.98333	-367
44.99167	-360
45.00000	-355
45.00833	-350
45.01667	-347
45.02500	-346
45.03333	-346
45.04167	-345
45.05000	-343
45.05833	-338
45.06667	-333
45.07500	-329
45.08333	-326
45.09167	-324
45.10000	-323
45.10833	-322
45.11667	-322
45.12500	-322
45.13333	-323
45.14167	-324
45.15000	-326
45.15833	-326
45.16667	-324
45.17500	-320
45.18333	-314
45.19167	-308
45.20000	-303
45.20833	-300
45.21667	-298
45.22500	-298
45.23333	-297
45.24167	-296
45.25000	-293
45.25833	-291
45.26667	-288
45.27500	-286
45.28333	-283
45.29167	-281
45.30000	-277
45.30833	-274
45.31667	-272
45.32500	-270
45.33333	-269
45.34167	-269
45.35000	-271
45.35833	-273
45.36667	-274
45.37500	-274
45.38333	-274
45.39167	-273
45.40000	-273
45.40833	-272
45.41667	-271
45.42500	-271
45.43333	-270
45.44167	-270
45.45000	-269
45.45833	-268
45.46667	-266
45.47500	-265
45.48333	-263
45.49167	-262
45.50000	-261
45.50833	-260
45.51667	-259
45.52500	-258
45.53333	-257
45.54167	-257
45.55000	-259
45.55833	-262
45.56667	-267
45.57500	-270
45.58333	-272
45.59167	-273
45.60000	-273
45.60833	-275
45.61667	-278
45.62500	-282
45.63333	-285
45.64167	-286
45.65000	-285
45.65833	-282
45.66667	-280
45.67500	-280
45.68333	-282
45.69167	-285
45.70000	-288
45.70833	-291
45.71667	-293
45.72500	-295
45.73333	-297
45.74167	-301
45.75000	-305
45.75833	-309
45.76667	-311
45.77500	-312
45.78333	-313
45.79167	-315
45.80000	-317
45.80833	-319
45.81667	-320
45.82500	-320
45.83333	-321
45.84167	-323
45.85000	-326
45.85833	-331
45.86667	-336
45.87500	-340
45.88333	-345
45.89167	-350
45.90000	-354
45.90833	-357
45.91667	-360
45.92500	-361
45.93333	-362
45.94167	-361
45.95000	-361
45.95833	-362
45.96667	-365
45.97500	-369
45.98333	-374
45.99167	-379
46.00000	-385
46.00833	-390
46.01667	-393
46.02500	-394
46.03333	-396
46.04167	-398
46.05000	-402
46.05833	-406
46.06667	-411
46.07500	-414
46.08333	-415
46.09167	-414
46.10000	-414
46.10833	-415
46.11667	-418
46.12500	-421
46.13333	-425
46.14167	-430
46.15000	-435
46.15833	-439
46.16667	-442
46.17500	-444
46.18333	-444
46.19167	-443
46.20000	-441
46.20833	-439
46.21667	-438
46.22500	-437
46.23333	-438
46.24167	-440
46.25000	-443
46.25833	-446
46.26667	-448
46.27500	-450
46.28333	-452
46.29167	-452
46.30000	-453
46.30833	-455
46.31667	-457
46.32500	-460
46.33333	-463
46.34167	-467
46.35000	-470
46.35833	-471
46.36667	-471
46.37500	-471
46.38333	-470
46.39167	-469
46.40000	-469
46.40833	-470
46.41667	-472
46.42500	-475
46.43333	-479
46.44167	-482
46.45000	-484
46.45833	-485
46.46667	-484
46.47500	-482
46.48333	-481
46.49167	-479
46.50000	-477
46.50833	-475
46.51667	-475
46.52500	-476
46.53333	-478
46.54167	-480
46.55000	-484
46.55833	-486
46.56667	-489
46.57500	-491
46.58333	-494
46.59167	-498
46.60000	-503
46.60833	-507
46.61667	-511
46.62500	-512
46.63333	-512
46.64167	-510
46.65000	-509
46.65833	-509
46.66667	-510
46.67500	-510
46.68333	-509
46.69167	-506
46.70000	-502
46.70833	-498
46.71667	-497
46.72500	-499
46.73333	-502
46.74167	-506
46.75000	-510
46.75833	-512
46.76667	-513
46.77500	-514
46.78333	-516
46.79167	-517
46.80000	-518
46.80833	-518
46.81667	-517
46.82500	-517
46.83333	-515
46.84167	-513
46.85000	-511
46.85833	-509
46.86667	-509
46.87500	-511
46.88333	-514
46.89167	-518
46.90000	-520
46.90833	-521
46.91667	-519
46.92500	-516
46.93333	-514
46.94167	-512
46.95000	-511
46.95833	-510
46.96667	-509
46.97500	-509
46.98333	-509
46.99167	-511
47.00000	-514
47.00833	-516
47.01667	-518
47.02500	-519
47.03333	-519
47.04167	-520
47.05000	-522
47.05833	-522
47.06667	-522
47.07500	-521
47.08333	-520
47.09167	-518
47.10000	-518
47.10833	-519
47.11667	-519
47.12500	-517
47.13333	-512
47.14167	-506
47.15000	-500
47.15833	-497
47.16667	-496
47.17500	-498
47.18333	-501
47.19167	-504
47.20000	-507
47.20833	-508
47.21667	-508
47.22500	-506
47.23333	-503
47.24167	-501
47.25000	-499
47.25833	-498
47.26667	-499
47.27500	-500
47.28333	-499
47.29167	-498
47.30000	-497
47.30833	-497
47.31667	-497
47.32500	-497
47.33333	-495
47.34167	-492
47.35000	-488
47.35833	-486
47.36667	-484
47.37500	-483
47.38333	-482
47.39167	-481
47.40000	-480
47.40833	-479
47.41667	-478
47.42500	-477
47.43333	-478
47.44167	-478
47.45000	-478
47.45833	-476
47.46667	-473
47.47500	-471
47.48333	-470
47.49167	-471
47.50000	-472
47.50833	-474
47.51667	-474
47.52500	-472
47.53333	-468
47.54167	-463
47.55000	-457
47.55833	-451
47.56667	-447
47.57500	-444
47.58333	-443
47.59167	-444
47.60000	-445
47.60833	-446
47.61667	-447
47.62500	-447
47.63333	-446
47.64167	-444
47.65000	-441
47.65833	-437
47.66667	-434
47.67500	-431
47.68333	-429
47.69167	-428
47.70000	-427
47.70833	-426
47.71667	-425
47.72500	-424
47.73333	-424
47.74167	-423
47.75000	-422
47.75833	-421
47.76667	-419
47.77500	-416
47.78333	-413
47.79167	-410
47.80000	-407
47.80833	-405
47.81667	-405
47.82500	-406
47.83333	-408
47.84167	-410
47.85000	-410
47.85833	-410
47.86667	-411
47.87500	-411
47.88333	-410
47.89167	-408
47.90000	-406
47.90833	-403
47.91667	-401
47.92500	-400
47.93333	-400
47.94167	-401
47.95000	-402
47.95833	-403
47.96667	-404
47.97500	-404
47.98333	-404
47.99167	-405
48.00000	-408
48.00833	-411
48.01667	-414
48.02500	-416
48.03333	-417
48.04167	-416
48.05000	-415
48.05833	-413
48.06667	-412
48.07500	-413
48.08333	-416
48.09167	-418
48.10000	-420
48.10833	-421
48.11667	-420
48.12500	-420
48.13333	-421
48.14167	-421
48.15000	-421
48.15833	-421
48.16667	-420
48.17500	-419
48.18333	-419
48.19167	-420
48.20000	-422
48.20833	-424
48.21667	-425
48.22500	-425
48.23333	-425
48.24167	-424
48.25000	-423
48.25833	-425
48.26667	-429
48.27500	-433
48.28333	-437
48.29167	-440
48.30000	-442
48.30833	-442
48.31667	-441
48.32500	-440
48.33333	-439
48.34167	-437
48.35000	-435
48.35833	-435
48.36667	-437
48.37500	-439
48.38333	-442
48.39167	-445
48.40000	-447
48.40833	-448
48.41667	-448
48.42500	-448
48.43333	-449
48.44167	-449
48.45000	-450
48.45833	-450
48.46667	-450
48.47500	-449
48.48333	-448
48.49167	-449
48.50000	-452
48.50833	-456
48.51667	-461
48.52500	-466
48.53333	-469
48.54167	-469
48.55000	-468
48.55833	-467
48.56667	-465
48.57500	-464
48.58333	-466
48.59167	-469
48.60000	-473
48.60833	-477
48.61667	-480
48.62500	-479
48.63333	-477
48.64167	-473
48.65000	-470
48.65833	-467
48.66667	-467
48.67500	-468
48.68333	-469
48.69167	-471
48.70000	-473
48.70833	-476
48.71667	-478
48.72500	-480
48.73333	-483
48.74167	-485
48.75000	-487
48.75833	-489
48.76667	-491
48.77500	-493
48.78333	-493
48.79167	-493
48.80000	-493
48.80833	-492
48.81667	-492
48.82500	-493
48.83333	-494
48.84167	-496
48.85000	-497
48.85833	-498
48.86667	-499
48.87500	-498
48.88333	-497
48.89167	-496
48.90000	-496
48.90833	-497
48.91667	-499
48.92500	-502
48.93333	-504
48.94167	-507
48.95000	-508
48.95833	-509
48.96667	-508
48.97500	-507
48.98333	-507
48.99167	-507
49.00000	-507
49.00833	-508
49.01667	-510
49.02500	-513
49.03333	-516
49.04167	-518
49.05000	-518
49.05833	-517
49.06667	-515
49.07500	-513
49.08333	-513
49.09167	-514
49.10000	-515
49.10833	-517
49.11667	-519
49.12500	-521
49.13333	-523
49.14167	-525
49.15000	-527
49.15833	-529
49.16667	-531
49.17500	-531
49.18333	-529
49.19167	-525
49.20000	-523
49.20833	-521
49.21667	-521
49.22500	-521
49.23333	-521
49.24167	-519
49.25000	-518
49.25833	-517
49.26667	-519
49.27500	-520
49.28333	-521
49.29167	-521
49.30000	-523
49.30833	-525
49.31667	-528
49.32500	-530
49.33333	-531
49.34167	-532
49.35000	-532
49.35833	-533
49.36667	-535
49.37500	-537
49.38333	-537
49.39167	-535
49.40000	-533
49.40833	-530
49.41667	-528
49.42500	-528
49.43333	-528
49.44167	-529
49.45000	-531
49.45833	-532
49.46667	-534
49.47500	-535
49.48333	-535
49.49167	-535
49.50000	-535
49.50833	-536
49.51667	-536
49.52500	-535
49.53333	-534
49.54167	-532
49.55000	-529
49.55833	-527
49.56667	-526
49.57500	-526
49.58333	-528
49.59167	-532
49.60000	-534
49.60833	-535
49.61667	-535
49.62500	-536
49.63333	-536
49.64167	-537
49.65000	-539
49.65833	-539
49.66667	-539
49.67500	-539
49.68333	-541
49.69167	-542
49.70000	-543
49.70833	-543
49.71667	-542
49.72500	-541
49.73333	-541
49.74167	-541
49.75000	-541
49.75833	-541
49.76667	-539
49.77500	-538
49.78333	-537
49.79167	-538
49.80000	-540
49.80833	-541
49.81667	-543
49.82500	-546
49.83333	-548
49.84167	-550
49.85000	-551
49.85833	-551
49.86667	-551
49.87500	-551
49.88333	-552
49.89167	-552
49.90000	-552
49.90833	-551
49.91667	-549
49.92500	-547
49.93333	-545
49.94167	-544
49.95000	-542
49.95833	-541
49.96667	-542
49.97500	-542
49.98333	-542
49.99167	-542
50.00000	-543
50.00833	-546
50.01667	-549
50.02500	-552
50.03333	-555
50.04167	-555
50.05000	-556
50.05833	-556
50.06667	-557
50.07500	-558
50.08333	-557
50.09167	-556
50.10000	-555
50.10833	-555
50.11667	-555
50.12500	-556
50.13333	-557
50.14167	-559
50.15000	-560
50.15833	-561
50.16667	-561
50.17500	-559
50.18333	-557
50.19167	-555
50.20000	-553
50.20833	-550
50.21667	-548
50.22500	-546
50.23333	-545
50.24167	-544
50.25000	-544
50.25833	-545
50.26667	-546
50.27500	-546
50.28333	-547
50.29167	-546
50.30000	-545
50.30833	-543
50.31667	-540
50.32500	-537
50.33333	-535
50.34167	-533
50.35000	-533
50.35833	-535
50.36667	-537
50.37500	-539
50.38333	-539
50.39167	-537
50.40000	-533
50.40833	-530
50.41667	-527
50.42500	-526
50.43333	-525
50.44167	-524
50.45000	-523
50.45833	-522
50.46667	-523
50.47500	-525
50.48333	-528
50.49167	-530
50.50000	-530
50.50833	-527
50.51667	-523
50.52500	-519
50.53333	-516
50.54167	-513
50.55000	-511
50.55833	-510
50.56667	-508
50.57500	-507
50.58333	-507
50.59167	-507
50.60000	-507
50.60833	-506
50.61667	-505
50.62500	-504
50.63333	-503
50.64167	-501
50.65000	-500
50.65833	-499
50.66667	-498
50.67500	-496
50.68333	-494
50.69167	-492
50.70000	-490
50.70833	-489
50.71667	-487
50.72500	-485
50.73333	-483
50.74167	-482
50.75000	-483
50.75833	-484
50.76667	-487
50.77500	-490
50.78333	-492
50.79167	-493
50.80000	-491
50.80833	-488
50.81667	-482
50.82500	-476
50.83333	-471
50.84167	-469
50.85000	-468
50.85833	-469
50.86667	-470
50.87500	-470
50.88333	-469
50.89167	-469
50.90000	-469
50.90833	-469
50.91667	-469
50.92500	-468
50.93333	-466
50.94167	-464
50.95000	-463
50.95833	-463
50.96667	-465
50.97500	-465
50.98333	-465
50.99167	-464
51.00000	-462
51.00833	-461
51.01667	-459
51.02500	-459
51.03333	-459
51.04167	-458
51.05000	-457
51.05833	-456
51.06667	-455
51.07500	-455
51.08333	-455
51.09167	-455
51.10000	-455
51.10833	-456
51.11667	-457
51.12500	-458
51.13333	-460
51.14167	-461
51.15000	-462
51.15833	-464
51.16667	-466
51.17500	-468
51.18333	-469
51.19167	-470
51.20000	-470
51.20833	-469
51.21667	-469
51.22500	-469
51.23333	-471
51.24167	-474
51.25000	-477
51.25833	-479
51.26667	-482
51.27500	-484
51.28333	-486
51.29167	-489
51.30000	-490
51.30833	-491
51.31667	-491
51.32500	-491
51.33333	-490
51.34167	-490
51.35000	-491
51.35833	-493
51.36667	-495
51.37500	-499
51.38333	-502
51.39167	-504
51.40000	-504
51.40833	-504
51.41667	-504
51.42500	-506
51.43333	-508
51.44167	-509
51.45000	-509
51.45833	-507
51.46667	-503
51.47500	-501
51.48333	-501
51.49167	-503
51.50000	-508
51.50833	-513
51.51667	-518
51.52500	-523
51.53333	-525
51.54167	-525
51.55000	-523
51.55833	-521
51.56667	-520
51.57500	-522
51.58333	-525
51.59167	-527
51.60000	-527
51.60833	-524
51.61667	-522
51.62500	-519
51.63333	-519
51.64167	-521
51.65000	-525
51.65833	-529
51.66667	-533
51.67500	-536
51.68333	-536
51.69167	-535
51.70000	-534
51.70833	-532
51.71667	-531
51.72500	-531
51.73333	-531
51.74167	-531
51.75000	-531
51.75833	-530
51.76667	-529
51.77500	-528
51.78333	-528
51.79167	-529
51.80000	-530
51.80833	-531
51.81667	-533
51.82500	-537
51.83333	-541
51.84167	-547
51.85000	-552
51.85833	-555
51.86667	-555
51.87500	-555
51.88333	-556
51.89167	-557
51.90000	-558
51.90833	-559
51.91667	-559
51.92500	-558
51.93333	-556
51.94167	-555
51.95000	-556
51.95833	-557
51.96667	-558
51.97500	-560
51.98333	-560
51.99167	-560
52.00000	-560
52.00833	-559
52.01667	-559
52.02500	-559
52.03333	-560
52.04167	-562
52.05000	-563
52.05833	-565
52.06667	-566
52.07500	-566
52.08333	-566
52.09167	-565
52.10000	-564
52.10833	-562
52.11667	-561
52.12500	-562
52.13333	-564
52.14167	-565
52.15000	-567
52.15833	-567
52.16667	-566
52.17500	-563
52.18333	-560
52.19167	-557
52.20000	-555
52.20833	-556
52.21667	-557
52.22500	-560
52.23333	-562
52.24167	-563
52.25000	-563
52.25833	-563
52.26667	-563
52.27500	-564
52.28333	-567
52.29167	-570
52.30000	-572
52.30833	-572
52.31667	-570
52.32500	-568
52.33333	-566
52.34167	-565
52.35000	-566
52.35833	-568
52.36667	-570
52.37500	-573
52.38333	-575
52.39167	-577
52.40000	-578
52.40833	-578
52.41667	-576
52.42500	-573
52.43333	-570
52.44167	-567
52.45000	-564
52.45833	-562
52.46667	-562
52.47500	-563
52.48333	-565
52.49167	-567
52.50000	-569
52.50833	-570
52.51667	-571
52.52500	-570
52.53333	-569
52.54167	-568
52.55000	-568
52.55833	-568
52.56667	-567
52.57500	-567
52.58333	-568
52.59167	-571
52.60000	-574
52.60833	-577
52.61667	-578
52.62500	-577
52.63333	-574
52.64167	-571
52.65000	-569
52.65833	-567
52.66667	-567
52.67500	-567
52.68333	-568
52.69167	-569
52.70000	-571
52.70833	-572
52.71667	-573
52.72500	-575
52.73333	-576
52.74167	-577
52.75000	-578
52.75833	-578
52.76667	-579
52.77500	-579
52.78333	-579
52.79167	-579
52.80000	-580
52.80833	-581
52.81667	-582
52.82500	-582
52.83333	-580
52.84167	-577
52.85000	-572
52.85833	-568
52.86667	-565
52.87500	-563
52.88333	-562
52.89167	-563
52.90000	-564
52.90833	-567
52.91667	-569
52.92500	-571
52.93333	-572
52.94167	-573
52.95000	-574
52.95833	-575
52.96667	-576
52.97500	-576
52.98333	-575
52.99167	-574
53.00000	-573
53.00833	-574
53.01667	-575
53.02500	-575
53.03333	-575
53.04167	-574
53.05000	-572
53.05833	-569
53.06667	-568
53.07500	-567
53.08333	-567
53.09167	-568
53.10000	-570
53.10833	-572
53.11667	-573
53.12500	-572
53.13333	-570
53.14167	-568
53.15000	-566
53.15833	-565
53.16667	-565
53.17500	-565
53.18333	-565
53.19167	-566
53.20000	-567
53.20833	-567
53.21667	-566
53.22500	-565
53.23333	-564
53.24167	-564
53.25000	-562
53.25833	-559
53.26667	-555
53.27500	-549
53.28333	-544
53.29167	-540
53.30000	-537
53.30833	-535
53.31667	-534
53.32500	-534
53.33333	-534
53.34167	-534
53.35000	-534
53.35833	-533
53.36667	-531
53.37500	-529
53.38333	-527
53.39167	-525
53.40000	-523
53.40833	-522
53.41667	-520
53.42500	-518
53.43333	-516
53.44167	-515
53.45000	-513
53.45833	-510
53.46667	-506
53.47500	-500
53.48333	-492
53.49167	-484
53.50000	-476
53.50833	-468
53.51667	-461
53.52500	-455
53.53333	-449
53.54167	-443
53.55000	-436
53.55833	-430
53.56667	-425
53.57500	-420
53.58333	-415
53.59167	-410
53.60000	-404
53.60833	-397
53.61667	-389
53.62500	-379
53.63333	-368
53.64167	-356
53.65000	-343
53.65833	-329
53.66667	-314
53.67500	-299
53.68333	-284
53.69167	-270
53.70000	-259
53.70833	-248
53.71667	-236
53.72500	-223
53.73333	-209
53.74167	-192
53.75000	-175
53.75833	-157
53.76667	-139
53.77500	-121
53.78333	-101
53.79167	-82
53.80000	-61
53.80833	-39
53.81667	-16
53.82500	9
53.83333	35
53.84167	62
53.85000	90
53.85833	116
53.86667	143
53.87500	171
53.88333	202
53.89167	235
53.90000	271
53.90833	308
53.91667	345
53.92500	383
53.93333	420
53.94167	458
53.95000	498
53.95833	539
53.96667	583
53.97500	628
53.98333	675
53.99167	721
54.00000	769
54.00833	818
54.01667	869
54.02500	922
54.03333	974
54.04167	1028
54.05000	1082
54.05833	1136
54.06667	1192
54.07500	1249
54.08333	1310
54.09167	1371
54.10000	1434
54.10833	1499
54.11667	1564
54.12500	1633
54.13333	1702
54.14167	1775
54.15000	1848
54.15833	1922
54.16667	1999
54.17500	2078
54.18333	2162
54.19167	2247
54.20000	2336
54.20833	2428
54.21667	2520
54.22500	2612
54.23333	2702
54.24167	2794
54.25000	2886
54.25833	2980
54.26667	3079
54.27500	3177
54.28333	3280
54.29167	3383
54.30000	3488
54.30833	3596
54.31667	3705
54.32500	3819
54.33333	3932
54.34167	4048
54.35000	4165
54.35833	4282
54.36667	4401
54.37500	4521
54.38333	4645
54.39167	4770
54.40000	4897
54.40833	5027
54.41667	5155
54.42500	5286
54.43333	5414
54.44167	5547
54.45000	5682
54.45833	5818
54.46667	5959
54.47500	6098
54.48333	6241
54.49167	6382
54.50000	6526
54.50833	6672
54.51667	6817
54.52500	6966
54.53333	7114
54.54167	7267
54.55000	7421
54.55833	7578
54.56667	7738
54.57500	7895
54.58333	8054
54.59167	8209
54.60000	8364
54.60833	8521
54.61667	8677
54.62500	8839
54.63333	8999
54.64167	9164
54.65000	9329
54.65833	9492
54.66667	9658
54.67500	9819
54.68333	9984
54.69167	10147
54.70000	10312
54.70833	10478
54.71667	10641
54.72500	10807
54.73333	10968
54.74167	11133
54.75000	11298
54.75833	11463
54.76667	11631
54.77500	11796
54.78333	11964
54.79167	12127
54.80000	12290
54.80833	12452
54.81667	12612
54.82500	12775
54.83333	12935
54.84167	13098
54.85000	13259
54.85833	13418
54.86667	13578
54.87500	13734
54.88333	13892
54.89167	14047
54.90000	14201
54.90833	14354
54.91667	14505
54.92500	14658
54.93333	14807
54.94167	14957
54.95000	15104
54.95833	15248
54.96667	15392
54.97500	15532
54.98333	15675
54.99167	15813
55.00000	15950
55.00833	16085
55.01667	16215
55.02500	16346
55.03333	16473
55.04167	16601
55.05000	16726
55.05833	16848
55.06667	16970
55.07500	17088
55.08333	17207
55.09167	17322
55.10000	17436
55.10833	17547
55.11667	17654
55.12500	17759
55.13333	17860
55.14167	17962
55.15000	18061
55.15833	18158
55.16667	18255
55.17500	18346
55.18333	18437
55.19167	18523
55.20000	18608
55.20833	18689
55.21667	18767
55.22500	18843
55.23333	18915
55.24167	18986
55.25000	19054
55.25833	19120
55.26667	19184
55.27500	19245
55.28333	19305
55.29167	19361
55.30000	19415
55.30833	19467
55.31667	19514
55.32500	19559
55.33333	19601
55.34167	19640
55.35000	19676
55.35833	19708
55.36667	19736
55.37500	19760
55.38333	19782
55.39167	19802
55.40000	19823
55.40833	19843
55.41667	19862
55.42500	19881
55.43333	19895
55.44167	19905
55.45000	19912
55.45833	19915
55.46667	19915
55.47500	19912
55.48333	19908
55.49167	19901
55.50000	19893
55.50833	19883
55.51667	19871
55.52500	19856
55.53333	19839
55.54167	19818
55.55000	19796
55.55833	19774
55.56667	19751
55.57500	19726
55.58333	19698
55.59167	19667
55.60000	19632
55.60833	19593
55.61667	19553
55.62500	19510
55.63333	19468
55.64167	19423
55.65000	19378
55.65833	19332
55.66667	19284
55.67500	19234
55.68333	19180
55.69167	19125
55.70000	19068
55.70833	19008
55.71667	18949
55.72500	18888
55.73333	18828
55.74167	18766
55.75000	18702
55.75833	18636
55.76667	18567
55.77500	18498
55.78333	18426
55.79167	18355
55.80000	18283
55.80833	18209
55.81667	18136
55.82500	18059
55.83333	17981
55.84167	17899
55.85000	17816
55.85833	17732
55.86667	17647
55.87500	17566
55.88333	17484
55.89167	17404
55.90000	17323
55.90833	17241
55.91667	17158
55.92500	17071
55.93333	16984
55.94167	16894
55.95000	16804
55.95833	16712
55.96667	16618
55.97500	16525
55.98333	16430
55.99167	16337
56.00000	16244
56.00833	16152
56.01667	16061
56.02500	15969
56.03333	15878
56.04167	15784
56.05000	15690
56.05833	15596
56.06667	15501
56.07500	15407
56.08333	15310
56.09167	15215
56.10000	15117
56.10833	15018
56.11667	14919
56.12500	14818
56.13333	14719
56.14167	14619
56.15000	14521
56.15833	14425
56.16667	14326
56.17500	14231
56.18333	14133
56.19167	14038
56.20000	13943
56.20833	13846
56.21667	13750
56.22500	13651
56.23333	13554
56.24167	13455
56.25000	13358
56.25833	13263
56.26667	13167
56.27500	13074
56.28333	12977
56.29167	12880
56.30000	12782
56.30833	12683
56.31667	12585
56.32500	12488
56.33333	12395
56.34167	12300
56.35000	12206
56.35833	12113
56.36667	12020
56.37500	11929
56.38333	11837
56.39167	11746
56.40000	11655
56.40833	11564
56.41667	11476
56.42500	11386
56.43333	11299
56.44167	11210
56.45000	11122
56.45833	11033
56.46667	10941
56.47500	10850
56.48333	10758
56.49167	10669
56.50000	10582
56.50833	10496
56.51667	10412
56.52500	10326
56.53333	10243
56.54167	10159
56.55000	10076
56.55833	9994
56.56667	9912
56.57500	9830
56.58333	9745
56.59167	9663
56.60000	9580
56.60833	9500
56.61667	9421
56.62500	9342
56.63333	9265
56.64167	9185
56.65000	9105
56.65833	9026
56.66667	8948
56.67500	8871
56.68333	8793
56.69167	8717
56.70000	8642
56.70833	8568
56.71667	8496
56.72500	8423
56.73333	8351
56.74167	8277
56.75000	8204
56.75833	8131
56.76667	8059
56.77500	7989
56.78333	7921
56.79167	7855
56.80000	7790
56.80833	7726
56.81667	7660
56.82500	7591
56.83333	7523
56.84167	7453
56.85000	7386
56.85833	7321
56.86667	7256
56.87500	7195
56.88333	7133
56.89167	7072
56.90000	7010
56.90833	6947
56.91667	6884
56.92500	6821
56.93333	6759
56.94167	6697
56.95000	6635
56.95833	6575
56.96667	6516
56.97500	6458
56.98333	6399
56.99167	6342
57.00000	6285
57.00833	6228
57.01667	6173
57.02500	6117
57.03333	6063
57.04167	6007
57.05000	5952
57.05833	5898
57.06667	5843
57.07500	5790
57.08333	5736
57.09167	5684
57.10000	5632
57.10833	5581
57.11667	5533
57.12500	5484
57.13333	5438
57.14167	5392
57.15000	5345
57.15833	5298
57.16667	5251
57.17500	5203
57.18333	5154
57.19167	5106
57.20000	5057
57.20833	5009
57.21667	4963
57.22500	4916
57.23333	4872
57.24167	4827
57.25000	4785
57.25833	4744
57.26667	4705
57.27500	4666
57.28333	4627
57.29167	4587
57.30000	4546
57.30833	4503
57.31667	4460
57.32500	4417
57.33333	4375
57.34167	4333
57.35000	4293
57.35833	4254
57.36667	4215
57.37500	4178
57.38333	4140
57.39167	4104
57.40000	4068
57.40833	4031
57.41667	3995
57.42500	3957
57.43333	3921
57.44167	3884
57.45000	3849
57.45833	3813
57.46667	3778
57.47500	3743
57.48333	3707
57.49167	3674
57.50000	3642
57.50833	3611
57.51667	3580
57.52500	3547
57.53333	3515
57.54167	3482
57.55000	3450
57.55833	3418
57.56667	3387
57.57500	3357
57.58333	3327
57.59167	3297
57.60000	3268
57.60833	3240
57.61667	3212
57.62500	3183
57.63333	3155
57.64167	3127
57.65000	3100
57.65833	3076
57.66667	3052
57.67500	3028
57.68333	3001
57.69167	2972
57.70000	2941
57.70833	2908
57.71667	2879
57.72500	2851
57.73333	2825
57.74167	2801
57.75000	2778
57.75833	2754
57.76667	2730
57.77500	2707
57.78333	2684
57.79167	2661
57.80000	2637
57.80833	2612
57.81667	2587
57.82500	2560
57.83333	2536
57.84167	2515
57.85000	2495
57.85833	2475
57.86667	2455
57.87500	2434
57.88333	2413
57.89167	2391
57.90000	2370
57.90833	2348
57.91667	2327
57.92500	2305
57.93333	2285
57.94167	2265
57.95000	2245
57.95833	2226
57.96667	2206
57.97500	2187
57.98333	2167
57.99167	2147
58.00000	2129
58.00833	2111
58.01667	2093
58.02500	2074
58.03333	2055
58.04167	2035
58.05000	2014
58.05833	1992
58.06667	1972
58.07500	1953
58.08333	1935
58.09167	1917
58.10000	1900
58.10833	1884
58.11667	1868
58.12500	1853
58.13333	1839
58.14167	1825
58.15000	1811
58.15833	1796
58.16667	1780
58.17500	1765
58.18333	1750
58.19167	1734
58.20000	1717
58.20833	1701
58.21667	1683
58.22500	1665
58.23333	1647
58.24167	1629
58.25000	1611
58.25833	1595
58.26667	1580
58.27500	1568
58.28333	1556
58.29167	1545
58.30000	1532
58.30833	1520
58.31667	1507
58.32500	1494
58.33333	1480
58.34167	1466
58.35000	1451
58.35833	1437
58.36667	1423
58.37500	1409
58.38333	1396
58.39167	1384
58.40000	1371
58.40833	1359
58.41667	1346
58.42500	1333
58.43333	1320
58.44167	1307
58.45000	1293
58.45833	1280
58.46667	1266
58.47500	1253
58.48333	1241
58.49167	1231
58.50000	1222
58.50833	1213
58.51667	1204
58.52500	1194
58.53333	1183
58.54167	1170
58.55000	1158
58.55833	1146
58.56667	1134
58.57500	1123
58.58333	1112
58.59167	1101
58.60000	1090
58.60833	1079
58.61667	1069
58.62500	1059
58.63333	1050
58.64167	1041
58.65000	1032
58.65833	1023
58.66667	1014
58.67500	1005
58.68333	995
58.69167	985
58.70000	975
58.70833	965
58.71667	955
58.72500	944
58.73333	933
58.74167	923
58.75000	914
58.75833	906
58.76667	898
58.77500	890
58.78333	881
58.79167	871
58.80000	860
58.80833	851
58.81667	843
58.82500	836
58.83333	830
58.84167	823
58.85000	817
58.85833	809
58.86667	801
58.87500	794
58.88333	787
58.89167	780
58.90000	772
58.90833	765
58.91667	757
58.92500	749
58.93333	741
58.94167	734
58.95000	727
58.95833	721
58.96667	715
58.97500	707
58.98333	698
58.99167	689
59.00000	680
59.00833	672
59.01667	665
59.02500	658
59.03333	651
59.04167	644
59.05000	637
59.05833	631
59.06667	624
59.07500	618
59.08333	611
59.09167	604
59.10000	596
59.10833	588
59.11667	580
59.12500	572
59.13333	565
59.14167	559
59.15000	554
59.15833	550
59.16667	547
59.17500	541
59.18333	532
59.19167	523
59.20000	516
59.20833	510
59.21667	507
59.22500	506
59.23333	506
59.24167	503
59.25000	499
59.25833	493
59.26667	487
59.27500	479
59.28333	470
59.29167	461
59.30000	452
59.30833	443
59.31667	436
59.32500	431
59.33333	428
59.34167	425
59.35000	421
59.35833	417
59.36667	411
59.37500	403
59.38333	395
59.39167	386
59.40000	377
59.40833	370
59.41667	364
59.42500	360
59.43333	357
59.44167	355
59.45000	354
59.45833	352
59.46667	350
59.47500	347
59.48333	342
59.49167	337
59.50000	332
59.50833	327
59.51667	323
59.52500	319
59.53333	315
59.54167	309
59.55000	304
59.55833	298
59.56667	292
59.57500	287
59.58333	281
59.59167	277
59.60000	272
59.60833	268
59.61667	263
59.62500	258
59.63333	254
59.64167	252
59.65000	252
59.65833	250
59.66667	247
59.67500	242
59.68333	235
59.69167	228
59.70000	222
59.70833	216
59.71667	212
59.72500	209
59.73333	206
59.74167	205
59.75000	203
59.75833	201
59.76667	198
59.77500	193
59.78333	186
59.79167	179
59.80000	174
59.80833	171
59.81667	170
59.82500	170
59.83333	170
59.84167	167
59.85000	162
59.85833	155
59.86667	148
59.87500	142
59.88333	140
59.89167	141
59.90000	142
59.90833	141
59.91667	138
59.92500	133
59.93333	128
59.94167	123
59.95000	118
59.95833	112
59.96667	107
59.97500	102
59.98333	98
59.99167	94
60.00000	91
