# Supplementary material for: How J-chain ensures the assembly of immunoglobulin IgM pentamers
Source: EMBO J. 2024 Dec 4;44(2):505–33. doi: 10.1038/s44318-024-00317-9 (PMC11729874; doi:10.1038/s44318-024-00317-9)
Supplement: Supplementary file 5 — Source data Fig. 3 [file 44318_2024_317_MOESM5_ESM.zip › Figure 3/3B/repeat 1 Cu4/20240104 Cu4tp_0h_1.txt]

[Header]
Application Name	LCsolution
Version	1.25
Data File Name	D:\Xenia\JC Oligomerisation kinetics\20240104 Cu4tp_0h_1.lcd
Output Date	05.01.2024
Output Time	09:48:51

[Configuration]
# of Detectors	2
Detector ID	Detector A	Detector B
Detector Name	Detector A	Detector B
# of Channels	2	1

[LC Chromatogram(Detector A-Ch1)]
Interval(msec)	500
# of Points	7201
Start Time(min)	0.000
End Time(min)	60.000
Intensity Units	mV
Intensity Multiplier	0.001
Wavelength(nm)	280
R.Time (min)	Intensity
0.00000	-10
0.00833	-10
0.01667	0
0.02500	2
0.03333	5
0.04167	10
0.05000	15
0.05833	18
0.06667	17
0.07500	14
0.08333	8
0.09167	3
0.10000	-0
0.10833	-2
0.11667	-3
0.12500	-4
0.13333	-5
0.14167	-6
0.15000	-7
0.15833	-7
0.16667	-7
0.17500	-6
0.18333	-4
0.19167	-1
0.20000	1
0.20833	4
0.21667	5
0.22500	6
0.23333	6
0.24167	6
0.25000	7
0.25833	9
0.26667	12
0.27500	15
0.28333	17
0.29167	18
0.30000	19
0.30833	20
0.31667	22
0.32500	24
0.33333	25
0.34167	23
0.35000	19
0.35833	14
0.36667	10
0.37500	9
0.38333	10
0.39167	13
0.40000	14
0.40833	14
0.41667	12
0.42500	9
0.43333	6
0.44167	5
0.45000	6
0.45833	8
0.46667	12
0.47500	15
0.48333	17
0.49167	17
0.50000	17
0.50833	16
0.51667	16
0.52500	16
0.53333	16
0.54167	15
0.55000	13
0.55833	11
0.56667	11
0.57500	12
0.58333	13
0.59167	15
0.60000	18
0.60833	19
0.61667	20
0.62500	19
0.63333	18
0.64167	17
0.65000	17
0.65833	19
0.66667	23
0.67500	26
0.68333	27
0.69167	26
0.70000	21
0.70833	16
0.71667	11
0.72500	9
0.73333	9
0.74167	9
0.75000	9
0.75833	10
0.76667	12
0.77500	14
0.78333	18
0.79167	22
0.80000	25
0.80833	28
0.81667	31
0.82500	36
0.83333	40
0.84167	43
0.85000	46
0.85833	46
0.86667	44
0.87500	43
0.88333	42
0.89167	43
0.90000	45
0.90833	44
0.91667	40
0.92500	32
0.93333	24
0.94167	18
0.95000	15
0.95833	15
0.96667	18
0.97500	21
0.98333	21
0.99167	19
1.00000	16
1.00833	13
1.01667	14
1.02500	17
1.03333	21
1.04167	24
1.05000	26
1.05833	26
1.06667	26
1.07500	26
1.08333	26
1.09167	26
1.10000	26
1.10833	25
1.11667	24
1.12500	24
1.13333	25
1.14167	25
1.15000	23
1.15833	19
1.16667	14
1.17500	10
1.18333	10
1.19167	13
1.20000	17
1.20833	21
1.21667	25
1.22500	28
1.23333	29
1.24167	30
1.25000	28
1.25833	26
1.26667	24
1.27500	22
1.28333	21
1.29167	21
1.30000	20
1.30833	19
1.31667	18
1.32500	17
1.33333	17
1.34167	20
1.35000	24
1.35833	28
1.36667	32
1.37500	34
1.38333	33
1.39167	31
1.40000	28
1.40833	26
1.41667	25
1.42500	24
1.43333	24
1.44167	24
1.45000	25
1.45833	27
1.46667	31
1.47500	34
1.48333	37
1.49167	39
1.50000	40
1.50833	41
1.51667	40
1.52500	39
1.53333	39
1.54167	40
1.55000	42
1.55833	44
1.56667	46
1.57500	45
1.58333	42
1.59167	36
1.60000	31
1.60833	27
1.61667	25
1.62500	26
1.63333	28
1.64167	30
1.65000	33
1.65833	35
1.66667	37
1.67500	38
1.68333	38
1.69167	37
1.70000	37
1.70833	36
1.71667	35
1.72500	33
1.73333	31
1.74167	29
1.75000	28
1.75833	28
1.76667	30
1.77500	32
1.78333	33
1.79167	32
1.80000	31
1.80833	29
1.81667	26
1.82500	22
1.83333	18
1.84167	14
1.85000	11
1.85833	9
1.86667	9
1.87500	10
1.88333	11
1.89167	14
1.90000	17
1.90833	21
1.91667	25
1.92500	29
1.93333	33
1.94167	35
1.95000	34
1.95833	32
1.96667	28
1.97500	24
1.98333	22
1.99167	21
2.00000	22
2.00833	24
2.01667	25
2.02500	24
2.03333	22
2.04167	17
2.05000	13
2.05833	9
2.06667	8
2.07500	9
2.08333	11
2.09167	14
2.10000	17
2.10833	20
2.11667	24
2.12500	30
2.13333	35
2.14167	37
2.15000	36
2.15833	32
2.16667	26
2.17500	21
2.18333	19
2.19167	19
2.20000	23
2.20833	28
2.21667	33
2.22500	36
2.23333	37
2.24167	35
2.25000	33
2.25833	29
2.26667	25
2.27500	22
2.28333	19
2.29167	17
2.30000	14
2.30833	10
2.31667	7
2.32500	5
2.33333	3
2.34167	4
2.35000	5
2.35833	7
2.36667	8
2.37500	11
2.38333	14
2.39167	19
2.40000	25
2.40833	30
2.41667	32
2.42500	32
2.43333	30
2.44167	27
2.45000	25
2.45833	23
2.46667	22
2.47500	19
2.48333	15
2.49167	10
2.50000	6
2.50833	3
2.51667	2
2.52500	2
2.53333	4
2.54167	7
2.55000	11
2.55833	14
2.56667	18
2.57500	20
2.58333	21
2.59167	21
2.60000	22
2.60833	24
2.61667	26
2.62500	27
2.63333	28
2.64167	28
2.65000	29
2.65833	30
2.66667	33
2.67500	36
2.68333	39
2.69167	41
2.70000	40
2.70833	37
2.71667	34
2.72500	31
2.73333	30
2.74167	30
2.75000	31
2.75833	34
2.76667	36
2.77500	38
2.78333	40
2.79167	41
2.80000	41
2.80833	41
2.81667	39
2.82500	35
2.83333	31
2.84167	26
2.85000	22
2.85833	19
2.86667	18
2.87500	17
2.88333	16
2.89167	16
2.90000	16
2.90833	19
2.91667	22
2.92500	26
2.93333	29
2.94167	31
2.95000	32
2.95833	31
2.96667	29
2.97500	26
2.98333	24
2.99167	22
3.00000	21
3.00833	21
3.01667	21
3.02500	18
3.03333	14
3.04167	12
3.05000	13
3.05833	17
3.06667	24
3.07500	30
3.08333	36
3.09167	39
3.10000	40
3.10833	39
3.11667	36
3.12500	33
3.13333	30
3.14167	28
3.15000	26
3.15833	25
3.16667	23
3.17500	21
3.18333	18
3.19167	16
3.20000	14
3.20833	14
3.21667	16
3.22500	21
3.23333	27
3.24167	32
3.25000	36
3.25833	37
3.26667	35
3.27500	30
3.28333	24
3.29167	17
3.30000	13
3.30833	10
3.31667	8
3.32500	9
3.33333	11
3.34167	13
3.35000	15
3.35833	17
3.36667	19
3.37500	20
3.38333	20
3.39167	19
3.40000	18
3.40833	17
3.41667	17
3.42500	18
3.43333	20
3.44167	23
3.45000	25
3.45833	26
3.46667	25
3.47500	22
3.48333	18
3.49167	14
3.50000	12
3.50833	12
3.51667	12
3.52500	12
3.53333	12
3.54167	11
3.55000	13
3.55833	16
3.56667	21
3.57500	25
3.58333	26
3.59167	26
3.60000	24
3.60833	22
3.61667	20
3.62500	19
3.63333	20
3.64167	21
3.65000	22
3.65833	22
3.66667	21
3.67500	19
3.68333	18
3.69167	17
3.70000	16
3.70833	15
3.71667	13
3.72500	11
3.73333	10
3.74167	10
3.75000	12
3.75833	15
3.76667	17
3.77500	19
3.78333	20
3.79167	19
3.80000	19
3.80833	19
3.81667	19
3.82500	20
3.83333	21
3.84167	19
3.85000	15
3.85833	12
3.86667	12
3.87500	14
3.88333	18
3.89167	23
3.90000	27
3.90833	28
3.91667	29
3.92500	29
3.93333	30
3.94167	30
3.95000	29
3.95833	26
3.96667	23
3.97500	20
3.98333	18
3.99167	18
4.00000	18
4.00833	19
4.01667	21
4.02500	25
4.03333	27
4.04167	28
4.05000	27
4.05833	24
4.06667	22
4.07500	21
4.08333	23
4.09167	26
4.10000	27
4.10833	28
4.11667	28
4.12500	27
4.13333	26
4.14167	26
4.15000	27
4.15833	27
4.16667	28
4.17500	30
4.18333	32
4.19167	33
4.20000	34
4.20833	33
4.21667	29
4.22500	24
4.23333	18
4.24167	16
4.25000	17
4.25833	20
4.26667	25
4.27500	27
4.28333	24
4.29167	20
4.30000	16
4.30833	12
4.31667	11
4.32500	13
4.33333	16
4.34167	21
4.35000	25
4.35833	27
4.36667	27
4.37500	24
4.38333	20
4.39167	16
4.40000	12
4.40833	10
4.41667	10
4.42500	12
4.43333	16
4.44167	21
4.45000	26
4.45833	30
4.46667	32
4.47500	32
4.48333	31
4.49167	29
4.50000	27
4.50833	24
4.51667	23
4.52500	24
4.53333	27
4.54167	32
4.55000	37
4.55833	40
4.56667	39
4.57500	37
4.58333	33
4.59167	29
4.60000	24
4.60833	21
4.61667	18
4.62500	16
4.63333	15
4.64167	15
4.65000	16
4.65833	17
4.66667	17
4.67500	15
4.68333	14
4.69167	14
4.70000	15
4.70833	17
4.71667	18
4.72500	18
4.73333	16
4.74167	12
4.75000	9
4.75833	7
4.76667	6
4.77500	7
4.78333	11
4.79167	14
4.80000	18
4.80833	22
4.81667	25
4.82500	29
4.83333	32
4.84167	34
4.85000	36
4.85833	36
4.86667	35
4.87500	33
4.88333	32
4.89167	32
4.90000	32
4.90833	31
4.91667	29
4.92500	26
4.93333	24
4.94167	23
4.95000	23
4.95833	23
4.96667	23
4.97500	22
4.98333	21
4.99167	19
5.00000	18
5.00833	16
5.01667	14
5.02500	11
5.03333	10
5.04167	9
5.05000	10
5.05833	11
5.06667	13
5.07500	16
5.08333	20
5.09167	24
5.10000	27
5.10833	28
5.11667	26
5.12500	22
5.13333	17
5.14167	14
5.15000	13
5.15833	14
5.16667	17
5.17500	20
5.18333	23
5.19167	24
5.20000	24
5.20833	21
5.21667	19
5.22500	18
5.23333	18
5.24167	21
5.25000	25
5.25833	29
5.26667	34
5.27500	37
5.28333	38
5.29167	35
5.30000	31
5.30833	25
5.31667	19
5.32500	13
5.33333	9
5.34167	6
5.35000	6
5.35833	9
5.36667	12
5.37500	16
5.38333	18
5.39167	18
5.40000	17
5.40833	14
5.41667	11
5.42500	10
5.43333	10
5.44167	13
5.45000	15
5.45833	17
5.46667	17
5.47500	16
5.48333	15
5.49167	15
5.50000	14
5.50833	13
5.51667	12
5.52500	12
5.53333	12
5.54167	14
5.55000	16
5.55833	17
5.56667	18
5.57500	17
5.58333	15
5.59167	10
5.60000	5
5.60833	1
5.61667	1
5.62500	4
5.63333	9
5.64167	13
5.65000	16
5.65833	18
5.66667	18
5.67500	18
5.68333	19
5.69167	21
5.70000	22
5.70833	24
5.71667	24
5.72500	24
5.73333	23
5.74167	21
5.75000	20
5.75833	17
5.76667	14
5.77500	11
5.78333	9
5.79167	8
5.80000	9
5.80833	11
5.81667	14
5.82500	16
5.83333	18
5.84167	19
5.85000	20
5.85833	20
5.86667	18
5.87500	13
5.88333	7
5.89167	0
5.90000	-4
5.90833	-6
5.91667	-6
5.92500	-3
5.93333	1
5.94167	5
5.95000	10
5.95833	15
5.96667	19
5.97500	23
5.98333	26
5.99167	29
6.00000	31
6.00833	32
6.01667	32
6.02500	30
6.03333	26
6.04167	23
6.05000	21
6.05833	19
6.06667	18
6.07500	17
6.08333	15
6.09167	12
6.10000	11
6.10833	12
6.11667	15
6.12500	18
6.13333	21
6.14167	23
6.15000	24
6.15833	25
6.16667	25
6.17500	22
6.18333	18
6.19167	13
6.20000	11
6.20833	10
6.21667	10
6.22500	9
6.23333	10
6.24167	12
6.25000	16
6.25833	19
6.26667	22
6.27500	23
6.28333	20
6.29167	16
6.30000	12
6.30833	10
6.31667	9
6.32500	6
6.33333	3
6.34167	2
6.35000	2
6.35833	3
6.36667	6
6.37500	9
6.38333	10
6.39167	10
6.40000	11
6.40833	13
6.41667	16
6.42500	17
6.43333	18
6.44167	20
6.45000	21
6.45833	23
6.46667	24
6.47500	24
6.48333	23
6.49167	21
6.50000	19
6.50833	16
6.51667	15
6.52500	14
6.53333	15
6.54167	18
6.55000	21
6.55833	22
6.56667	20
6.57500	16
6.58333	9
6.59167	2
6.60000	-4
6.60833	-8
6.61667	-9
6.62500	-7
6.63333	-2
6.64167	3
6.65000	8
6.65833	11
6.66667	12
6.67500	12
6.68333	12
6.69167	12
6.70000	13
6.70833	13
6.71667	13
6.72500	13
6.73333	10
6.74167	7
6.75000	3
6.75833	1
6.76667	-1
6.77500	-1
6.78333	1
6.79167	3
6.80000	5
6.80833	4
6.81667	3
6.82500	2
6.83333	-0
6.84167	-3
6.85000	-5
6.85833	-5
6.86667	-4
6.87500	0
6.88333	5
6.89167	9
6.90000	11
6.90833	11
6.91667	10
6.92500	10
6.93333	9
6.94167	8
6.95000	6
6.95833	4
6.96667	4
6.97500	5
6.98333	9
6.99167	15
7.00000	19
7.00833	22
7.01667	24
7.02500	24
7.03333	23
7.04167	19
7.05000	14
7.05833	10
7.06667	6
7.07500	4
7.08333	3
7.09167	2
7.10000	1
7.10833	2
7.11667	2
7.12500	3
7.13333	4
7.14167	4
7.15000	4
7.15833	4
7.16667	6
7.17500	8
7.18333	9
7.19167	10
7.20000	9
7.20833	8
7.21667	6
7.22500	4
7.23333	3
7.24167	3
7.25000	3
7.25833	3
7.26667	1
7.27500	1
7.28333	1
7.29167	4
7.30000	8
7.30833	11
7.31667	12
7.32500	8
7.33333	4
7.34167	0
7.35000	-0
7.35833	2
7.36667	7
7.37500	10
7.38333	10
7.39167	7
7.40000	3
7.40833	-0
7.41667	-3
7.42500	-4
7.43333	-4
7.44167	-3
7.45000	-1
7.45833	0
7.46667	1
7.47500	2
7.48333	3
7.49167	3
7.50000	3
7.50833	5
7.51667	7
7.52500	8
7.53333	9
7.54167	9
7.55000	8
7.55833	6
7.56667	4
7.57500	3
7.58333	3
7.59167	2
7.60000	1
7.60833	-0
7.61667	-2
7.62500	-4
7.63333	-6
7.64167	-6
7.65000	-4
7.65833	1
7.66667	6
7.67500	11
7.68333	14
7.69167	15
7.70000	14
7.70833	13
7.71667	13
7.72500	14
7.73333	17
7.74167	20
7.75000	22
7.75833	23
7.76667	20
7.77500	18
7.78333	15
7.79167	14
7.80000	12
7.80833	10
7.81667	7
7.82500	4
7.83333	2
7.84167	2
7.85000	4
7.85833	8
7.86667	13
7.87500	16
7.88333	17
7.89167	16
7.90000	14
7.90833	12
7.91667	11
7.92500	12
7.93333	13
7.94167	12
7.95000	10
7.95833	9
7.96667	9
7.97500	9
7.98333	9
7.99167	8
8.00000	5
8.00833	1
8.01667	-3
8.02500	-6
8.03333	-9
8.04167	-10
8.05000	-9
8.05833	-6
8.06667	-1
8.07500	4
8.08333	6
8.09167	7
8.10000	8
8.10833	10
8.11667	11
8.12500	13
8.13333	14
8.14167	14
8.15000	14
8.15833	14
8.16667	16
8.17500	17
8.18333	17
8.19167	15
8.20000	12
8.20833	10
8.21667	8
8.22500	6
8.23333	4
8.24167	3
8.25000	2
8.25833	3
8.26667	7
8.27500	12
8.28333	18
8.29167	23
8.30000	26
8.30833	26
8.31667	24
8.32500	20
8.33333	15
8.34167	9
8.35000	2
8.35833	-4
8.36667	-7
8.37500	-8
8.38333	-7
8.39167	-4
8.40000	-2
8.40833	-2
8.41667	0
8.42500	5
8.43333	11
8.44167	18
8.45000	24
8.45833	25
8.46667	23
8.47500	19
8.48333	15
8.49167	11
8.50000	9
8.50833	8
8.51667	7
8.52500	4
8.53333	-0
8.54167	-5
8.55000	-10
8.55833	-11
8.56667	-9
8.57500	-4
8.58333	1
8.59167	5
8.60000	8
8.60833	7
8.61667	6
8.62500	4
8.63333	3
8.64167	3
8.65000	5
8.65833	7
8.66667	10
8.67500	12
8.68333	13
8.69167	12
8.70000	11
8.70833	10
8.71667	10
8.72500	10
8.73333	11
8.74167	12
8.75000	14
8.75833	15
8.76667	16
8.77500	15
8.78333	10
8.79167	4
8.80000	-3
8.80833	-9
8.81667	-12
8.82500	-10
8.83333	-5
8.84167	-2
8.85000	-0
8.85833	-2
8.86667	-7
8.87500	-11
8.88333	-14
8.89167	-15
8.90000	-13
8.90833	-7
8.91667	-1
8.92500	5
8.93333	9
8.94167	9
8.95000	8
8.95833	5
8.96667	3
8.97500	2
8.98333	3
8.99167	6
9.00000	10
9.00833	13
9.01667	15
9.02500	14
9.03333	12
9.04167	9
9.05000	4
9.05833	2
9.06667	1
9.07500	2
9.08333	5
9.09167	7
9.10000	9
9.10833	9
9.11667	11
9.12500	13
9.13333	17
9.14167	19
9.15000	21
9.15833	21
9.16667	19
9.17500	16
9.18333	13
9.19167	11
9.20000	9
9.20833	9
9.21667	9
9.22500	9
9.23333	9
9.24167	10
9.25000	11
9.25833	12
9.26667	10
9.27500	7
9.28333	4
9.29167	1
9.30000	-0
9.30833	0
9.31667	2
9.32500	6
9.33333	9
9.34167	12
9.35000	14
9.35833	13
9.36667	9
9.37500	4
9.38333	-0
9.39167	-3
9.40000	-5
9.40833	-4
9.41667	-2
9.42500	1
9.43333	4
9.44167	5
9.45000	4
9.45833	1
9.46667	-2
9.47500	-3
9.48333	-2
9.49167	0
9.50000	1
9.50833	0
9.51667	-1
9.52500	-2
9.53333	-1
9.54167	2
9.55000	5
9.55833	9
9.56667	11
9.57500	12
9.58333	12
9.59167	10
9.60000	7
9.60833	5
9.61667	3
9.62500	3
9.63333	5
9.64167	7
9.65000	10
9.65833	13
9.66667	16
9.67500	18
9.68333	16
9.69167	13
9.70000	9
9.70833	6
9.71667	2
9.72500	-0
9.73333	-3
9.74167	-6
9.75000	-9
9.75833	-11
9.76667	-11
9.77500	-11
9.78333	-10
9.79167	-9
9.80000	-8
9.80833	-7
9.81667	-5
9.82500	-3
9.83333	1
9.84167	6
9.85000	10
9.85833	14
9.86667	15
9.87500	14
9.88333	13
9.89167	12
9.90000	11
9.90833	10
9.91667	8
9.92500	6
9.93333	4
9.94167	1
9.95000	-2
9.95833	-4
9.96667	-5
9.97500	-5
9.98333	-2
9.99167	2
10.00000	6
10.00833	11
10.01667	13
10.02500	13
10.03333	11
10.04167	8
10.05000	3
10.05833	-1
10.06667	-4
10.07500	-7
10.08333	-6
10.09167	-3
10.10000	-1
10.10833	2
10.11667	4
10.12500	6
10.13333	8
10.14167	9
10.15000	11
10.15833	12
10.16667	13
10.17500	14
10.18333	13
10.19167	12
10.20000	10
10.20833	8
10.21667	6
10.22500	6
10.23333	8
10.24167	10
10.25000	13
10.25833	15
10.26667	15
10.27500	14
10.28333	13
10.29167	12
10.30000	11
10.30833	10
10.31667	9
10.32500	8
10.33333	7
10.34167	7
10.35000	7
10.35833	7
10.36667	7
10.37500	6
10.38333	7
10.39167	9
10.40000	9
10.40833	7
10.41667	4
10.42500	0
10.43333	-2
10.44167	-3
10.45000	-1
10.45833	2
10.46667	2
10.47500	2
10.48333	-1
10.49167	-5
10.50000	-9
10.50833	-12
10.51667	-14
10.52500	-12
10.53333	-8
10.54167	-3
10.55000	1
10.55833	4
10.56667	5
10.57500	4
10.58333	2
10.59167	2
10.60000	2
10.60833	3
10.61667	5
10.62500	5
10.63333	4
10.64167	4
10.65000	5
10.65833	5
10.66667	4
10.67500	3
10.68333	1
10.69167	-0
10.70000	-0
10.70833	1
10.71667	2
10.72500	1
10.73333	-1
10.74167	-1
10.75000	1
10.75833	2
10.76667	2
10.77500	2
10.78333	1
10.79167	-1
10.80000	-1
10.80833	-1
10.81667	-1
10.82500	-1
10.83333	0
10.84167	2
10.85000	5
10.85833	9
10.86667	12
10.87500	14
10.88333	15
10.89167	15
10.90000	14
10.90833	11
10.91667	8
10.92500	5
10.93333	4
10.94167	4
10.95000	5
10.95833	6
10.96667	6
10.97500	6
10.98333	7
10.99167	8
11.00000	8
11.00833	8
11.01667	5
11.02500	0
11.03333	-3
11.04167	-3
11.05000	1
11.05833	6
11.06667	11
11.07500	13
11.08333	12
11.09167	9
11.10000	7
11.10833	8
11.11667	9
11.12500	10
11.13333	11
11.14167	10
11.15000	6
11.15833	2
11.16667	-2
11.17500	-4
11.18333	-5
11.19167	-6
11.20000	-5
11.20833	-5
11.21667	-4
11.22500	-3
11.23333	-3
11.24167	-3
11.25000	-4
11.25833	-5
11.26667	-3
11.27500	-1
11.28333	1
11.29167	3
11.30000	3
11.30833	1
11.31667	-1
11.32500	-2
11.33333	-0
11.34167	4
11.35000	10
11.35833	16
11.36667	21
11.37500	23
11.38333	21
11.39167	17
11.40000	12
11.40833	8
11.41667	7
11.42500	9
11.43333	11
11.44167	13
11.45000	13
11.45833	11
11.46667	8
11.47500	4
11.48333	1
11.49167	0
11.50000	-0
11.50833	-1
11.51667	-2
11.52500	-2
11.53333	-2
11.54167	-1
11.55000	-2
11.55833	-5
11.56667	-8
11.57500	-9
11.58333	-8
11.59167	-6
11.60000	-3
11.60833	0
11.61667	1
11.62500	0
11.63333	-3
11.64167	-5
11.65000	-8
11.65833	-10
11.66667	-10
11.67500	-9
11.68333	-6
11.69167	-1
11.70000	3
11.70833	6
11.71667	7
11.72500	5
11.73333	1
11.74167	-3
11.75000	-6
11.75833	-9
11.76667	-12
11.77500	-15
11.78333	-16
11.79167	-17
11.80000	-16
11.80833	-12
11.81667	-8
11.82500	-5
11.83333	-2
11.84167	-1
11.85000	1
11.85833	3
11.86667	5
11.87500	7
11.88333	8
11.89167	6
11.90000	4
11.90833	-0
11.91667	-4
11.92500	-7
11.93333	-9
11.94167	-8
11.95000	-6
11.95833	-4
11.96667	-3
11.97500	-4
11.98333	-8
11.99167	-13
12.00000	-16
12.00833	-16
12.01667	-14
12.02500	-10
12.03333	-6
12.04167	-3
12.05000	-1
12.05833	0
12.06667	1
12.07500	1
12.08333	-1
12.09167	-5
12.10000	-8
12.10833	-10
12.11667	-10
12.12500	-6
12.13333	-2
12.14167	4
12.15000	8
12.15833	10
12.16667	8
12.17500	5
12.18333	1
12.19167	-2
12.20000	-2
12.20833	0
12.21667	3
12.22500	4
12.23333	5
12.24167	7
12.25000	9
12.25833	10
12.26667	10
12.27500	9
12.28333	8
12.29167	7
12.30000	7
12.30833	8
12.31667	8
12.32500	8
12.33333	7
12.34167	6
12.35000	7
12.35833	7
12.36667	6
12.37500	5
12.38333	4
12.39167	2
12.40000	-1
12.40833	-4
12.41667	-6
12.42500	-7
12.43333	-8
12.44167	-8
12.45000	-8
12.45833	-9
12.46667	-11
12.47500	-13
12.48333	-11
12.49167	-8
12.50000	-4
12.50833	1
12.51667	5
12.52500	6
12.53333	4
12.54167	2
12.55000	0
12.55833	-0
12.56667	1
12.57500	3
12.58333	5
12.59167	5
12.60000	3
12.60833	-0
12.61667	-3
12.62500	-6
12.63333	-6
12.64167	-4
12.65000	0
12.65833	5
12.66667	9
12.67500	12
12.68333	13
12.69167	13
12.70000	12
12.70833	11
12.71667	11
12.72500	12
12.73333	13
12.74167	13
12.75000	12
12.75833	9
12.76667	6
12.77500	3
12.78333	1
12.79167	1
12.80000	2
12.80833	3
12.81667	4
12.82500	4
12.83333	4
12.84167	5
12.85000	7
12.85833	8
12.86667	7
12.87500	4
12.88333	0
12.89167	-3
12.90000	-4
12.90833	-2
12.91667	0
12.92500	3
12.93333	5
12.94167	8
12.95000	10
12.95833	13
12.96667	16
12.97500	19
12.98333	19
12.99167	19
13.00000	16
13.00833	13
13.01667	11
13.02500	11
13.03333	13
13.04167	17
13.05000	20
13.05833	21
13.06667	21
13.07500	19
13.08333	15
13.09167	12
13.10000	8
13.10833	6
13.11667	4
13.12500	2
13.13333	1
13.14167	1
13.15000	1
13.15833	2
13.16667	3
13.17500	4
13.18333	4
13.19167	5
13.20000	6
13.20833	9
13.21667	12
13.22500	14
13.23333	15
13.24167	16
13.25000	18
13.25833	21
13.26667	23
13.27500	24
13.28333	24
13.29167	22
13.30000	21
13.30833	21
13.31667	21
13.32500	20
13.33333	18
13.34167	17
13.35000	17
13.35833	18
13.36667	18
13.37500	19
13.38333	20
13.39167	23
13.40000	25
13.40833	28
13.41667	29
13.42500	26
13.43333	22
13.44167	18
13.45000	14
13.45833	11
13.46667	10
13.47500	12
13.48333	15
13.49167	20
13.50000	24
13.50833	28
13.51667	29
13.52500	28
13.53333	26
13.54167	26
13.55000	27
13.55833	29
13.56667	32
13.57500	35
13.58333	39
13.59167	42
13.60000	45
13.60833	47
13.61667	48
13.62500	48
13.63333	46
13.64167	41
13.65000	35
13.65833	29
13.66667	23
13.67500	20
13.68333	21
13.69167	25
13.70000	31
13.70833	38
13.71667	42
13.72500	42
13.73333	42
13.74167	42
13.75000	43
13.75833	47
13.76667	51
13.77500	55
13.78333	59
13.79167	62
13.80000	64
13.80833	66
13.81667	65
13.82500	60
13.83333	54
13.84167	50
13.85000	49
13.85833	49
13.86667	51
13.87500	52
13.88333	52
13.89167	50
13.90000	50
13.90833	51
13.91667	53
13.92500	56
13.93333	58
13.94167	60
13.95000	60
13.95833	60
13.96667	61
13.97500	63
13.98333	63
13.99167	62
14.00000	60
14.00833	56
14.01667	52
14.02500	50
14.03333	51
14.04167	56
14.05000	62
14.05833	70
14.06667	78
14.07500	83
14.08333	84
14.09167	84
14.10000	82
14.10833	80
14.11667	79
14.12500	79
14.13333	78
14.14167	76
14.15000	72
14.15833	69
14.16667	67
14.17500	65
14.18333	63
14.19167	59
14.20000	53
14.20833	46
14.21667	43
14.22500	43
14.23333	46
14.24167	51
14.25000	56
14.25833	59
14.26667	61
14.27500	62
14.28333	62
14.29167	62
14.30000	65
14.30833	70
14.31667	75
14.32500	80
14.33333	84
14.34167	84
14.35000	82
14.35833	79
14.36667	78
14.37500	78
14.38333	79
14.39167	82
14.40000	84
14.40833	86
14.41667	85
14.42500	82
14.43333	77
14.44167	72
14.45000	68
14.45833	64
14.46667	62
14.47500	60
14.48333	58
14.49167	57
14.50000	57
14.50833	59
14.51667	63
14.52500	66
14.53333	69
14.54167	70
14.55000	69
14.55833	68
14.56667	68
14.57500	67
14.58333	66
14.59167	64
14.60000	62
14.60833	60
14.61667	58
14.62500	57
14.63333	58
14.64167	59
14.65000	60
14.65833	62
14.66667	63
14.67500	64
14.68333	64
14.69167	63
14.70000	63
14.70833	65
14.71667	67
14.72500	69
14.73333	70
14.74167	70
14.75000	69
14.75833	67
14.76667	67
14.77500	66
14.78333	67
14.79167	69
14.80000	69
14.80833	68
14.81667	66
14.82500	65
14.83333	66
14.84167	67
14.85000	69
14.85833	71
14.86667	71
14.87500	70
14.88333	68
14.89167	64
14.90000	62
14.90833	60
14.91667	61
14.92500	63
14.93333	65
14.94167	67
14.95000	66
14.95833	64
14.96667	62
14.97500	60
14.98333	58
14.99167	57
15.00000	57
15.00833	59
15.01667	61
15.02500	63
15.03333	65
15.04167	66
15.05000	64
15.05833	62
15.06667	58
15.07500	55
15.08333	51
15.09167	47
15.10000	47
15.10833	49
15.11667	53
15.12500	59
15.13333	64
15.14167	66
15.15000	64
15.15833	60
15.16667	54
15.17500	49
15.18333	47
15.19167	47
15.20000	47
15.20833	47
15.21667	48
15.22500	49
15.23333	51
15.24167	52
15.25000	52
15.25833	51
15.26667	49
15.27500	46
15.28333	44
15.29167	44
15.30000	43
15.30833	42
15.31667	41
15.32500	42
15.33333	43
15.34167	44
15.35000	45
15.35833	46
15.36667	46
15.37500	45
15.38333	44
15.39167	42
15.40000	40
15.40833	38
15.41667	37
15.42500	36
15.43333	35
15.44167	34
15.45000	33
15.45833	34
15.46667	38
15.47500	42
15.48333	47
15.49167	49
15.50000	47
15.50833	42
15.51667	37
15.52500	34
15.53333	32
15.54167	31
15.55000	29
15.55833	27
15.56667	28
15.57500	30
15.58333	34
15.59167	39
15.60000	42
15.60833	43
15.61667	44
15.62500	47
15.63333	49
15.64167	50
15.65000	49
15.65833	48
15.66667	46
15.67500	45
15.68333	47
15.69167	51
15.70000	55
15.70833	60
15.71667	63
15.72500	64
15.73333	62
15.74167	60
15.75000	56
15.75833	53
15.76667	50
15.77500	47
15.78333	44
15.79167	40
15.80000	37
15.80833	34
15.81667	34
15.82500	35
15.83333	38
15.84167	40
15.85000	42
15.85833	43
15.86667	43
15.87500	43
15.88333	43
15.89167	45
15.90000	46
15.90833	47
15.91667	48
15.92500	48
15.93333	47
15.94167	45
15.95000	42
15.95833	39
15.96667	36
15.97500	35
15.98333	36
15.99167	39
16.00000	42
16.00833	45
16.01667	48
16.02500	49
16.03333	49
16.04167	50
16.05000	51
16.05833	52
16.06667	51
16.07500	49
16.08333	45
16.09167	41
16.10000	38
16.10833	37
16.11667	36
16.12500	34
16.13333	31
16.14167	28
16.15000	26
16.15833	27
16.16667	30
16.17500	34
16.18333	37
16.19167	39
16.20000	41
16.20833	41
16.21667	42
16.22500	42
16.23333	42
16.24167	40
16.25000	37
16.25833	33
16.26667	30
16.27500	27
16.28333	25
16.29167	23
16.30000	23
16.30833	26
16.31667	30
16.32500	36
16.33333	42
16.34167	46
16.35000	48
16.35833	47
16.36667	44
16.37500	41
16.38333	39
16.39167	39
16.40000	39
16.40833	40
16.41667	39
16.42500	36
16.43333	34
16.44167	31
16.45000	30
16.45833	30
16.46667	31
16.47500	33
16.48333	36
16.49167	40
16.50000	41
16.50833	40
16.51667	39
16.52500	38
16.53333	38
16.54167	39
16.55000	40
16.55833	40
16.56667	40
16.57500	39
16.58333	39
16.59167	38
16.60000	36
16.60833	33
16.61667	30
16.62500	30
16.63333	30
16.64167	31
16.65000	32
16.65833	33
16.66667	35
16.67500	36
16.68333	36
16.69167	34
16.70000	31
16.70833	26
16.71667	22
16.72500	19
16.73333	19
16.74167	21
16.75000	22
16.75833	23
16.76667	23
16.77500	22
16.78333	22
16.79167	23
16.80000	23
16.80833	23
16.81667	22
16.82500	22
16.83333	22
16.84167	25
16.85000	30
16.85833	35
16.86667	41
16.87500	45
16.88333	44
16.89167	40
16.90000	34
16.90833	28
16.91667	25
16.92500	25
16.93333	26
16.94167	27
16.95000	28
16.95833	30
16.96667	33
16.97500	36
16.98333	38
16.99167	38
17.00000	35
17.00833	31
17.01667	26
17.02500	22
17.03333	21
17.04167	21
17.05000	24
17.05833	27
17.06667	29
17.07500	30
17.08333	31
17.09167	31
17.10000	31
17.10833	31
17.11667	28
17.12500	24
17.13333	21
17.14167	20
17.15000	22
17.15833	25
17.16667	28
17.17500	32
17.18333	34
17.19167	35
17.20000	37
17.20833	39
17.21667	40
17.22500	39
17.23333	36
17.24167	34
17.25000	31
17.25833	28
17.26667	24
17.27500	21
17.28333	19
17.29167	20
17.30000	24
17.30833	31
17.31667	38
17.32500	46
17.33333	51
17.34167	52
17.35000	48
17.35833	43
17.36667	37
17.37500	33
17.38333	33
17.39167	35
17.40000	35
17.40833	33
17.41667	31
17.42500	29
17.43333	28
17.44167	28
17.45000	29
17.45833	29
17.46667	26
17.47500	22
17.48333	18
17.49167	15
17.50000	13
17.50833	14
17.51667	16
17.52500	20
17.53333	23
17.54167	24
17.55000	24
17.55833	22
17.56667	19
17.57500	17
17.58333	14
17.59167	12
17.60000	11
17.60833	11
17.61667	12
17.62500	14
17.63333	16
17.64167	18
17.65000	20
17.65833	23
17.66667	25
17.67500	28
17.68333	30
17.69167	32
17.70000	33
17.70833	34
17.71667	34
17.72500	33
17.73333	29
17.74167	24
17.75000	19
17.75833	16
17.76667	14
17.77500	15
17.78333	16
17.79167	19
17.80000	22
17.80833	26
17.81667	30
17.82500	34
17.83333	36
17.84167	37
17.85000	35
17.85833	32
17.86667	28
17.87500	23
17.88333	19
17.89167	16
17.90000	15
17.90833	17
17.91667	19
17.92500	23
17.93333	25
17.94167	27
17.95000	25
17.95833	21
17.96667	16
17.97500	12
17.98333	13
17.99167	17
18.00000	21
18.00833	26
18.01667	28
18.02500	27
18.03333	24
18.04167	22
18.05000	21
18.05833	21
18.06667	22
18.07500	23
18.08333	23
18.09167	22
18.10000	21
18.10833	20
18.11667	19
18.12500	21
18.13333	24
18.14167	26
18.15000	28
18.15833	29
18.16667	29
18.17500	28
18.18333	27
18.19167	26
18.20000	22
18.20833	18
18.21667	13
18.22500	9
18.23333	5
18.24167	5
18.25000	7
18.25833	12
18.26667	17
18.27500	20
18.28333	21
18.29167	18
18.30000	14
18.30833	10
18.31667	7
18.32500	6
18.33333	6
18.34167	7
18.35000	7
18.35833	8
18.36667	10
18.37500	14
18.38333	21
18.39167	27
18.40000	33
18.40833	36
18.41667	36
18.42500	35
18.43333	33
18.44167	32
18.45000	31
18.45833	30
18.46667	27
18.47500	23
18.48333	18
18.49167	14
18.50000	10
18.50833	8
18.51667	8
18.52500	8
18.53333	10
18.54167	14
18.55000	18
18.55833	21
18.56667	23
18.57500	23
18.58333	24
18.59167	26
18.60000	29
18.60833	31
18.61667	32
18.62500	30
18.63333	26
18.64167	24
18.65000	23
18.65833	23
18.66667	24
18.67500	26
18.68333	27
18.69167	29
18.70000	30
18.70833	28
18.71667	24
18.72500	17
18.73333	10
18.74167	4
18.75000	-0
18.75833	-3
18.76667	-4
18.77500	-2
18.78333	3
18.79167	10
18.80000	16
18.80833	21
18.81667	24
18.82500	25
18.83333	24
18.84167	22
18.85000	20
18.85833	17
18.86667	11
18.87500	5
18.88333	2
18.89167	3
18.90000	9
18.90833	19
18.91667	27
18.92500	32
18.93333	33
18.94167	32
18.95000	29
18.95833	28
18.96667	29
18.97500	31
18.98333	32
18.99167	32
19.00000	30
19.00833	27
19.01667	25
19.02500	27
19.03333	31
19.04167	34
19.05000	37
19.05833	37
19.06667	35
19.07500	32
19.08333	30
19.09167	29
19.10000	28
19.10833	26
19.11667	25
19.12500	27
19.13333	31
19.14167	36
19.15000	41
19.15833	43
19.16667	41
19.17500	38
19.18333	34
19.19167	31
19.20000	30
19.20833	31
19.21667	31
19.22500	31
19.23333	31
19.24167	30
19.25000	31
19.25833	33
19.26667	34
19.27500	35
19.28333	34
19.29167	33
19.30000	33
19.30833	33
19.31667	36
19.32500	41
19.33333	46
19.34167	50
19.35000	51
19.35833	48
19.36667	42
19.37500	37
19.38333	34
19.39167	35
19.40000	37
19.40833	41
19.41667	44
19.42500	45
19.43333	45
19.44167	45
19.45000	43
19.45833	40
19.46667	35
19.47500	30
19.48333	26
19.49167	24
19.50000	24
19.50833	29
19.51667	35
19.52500	41
19.53333	47
19.54167	51
19.55000	51
19.55833	51
19.56667	49
19.57500	48
19.58333	48
19.59167	47
19.60000	47
19.60833	47
19.61667	48
19.62500	52
19.63333	58
19.64167	64
19.65000	70
19.65833	75
19.66667	80
19.67500	85
19.68333	89
19.69167	91
19.70000	92
19.70833	89
19.71667	85
19.72500	81
19.73333	80
19.74167	81
19.75000	86
19.75833	92
19.76667	97
19.77500	101
19.78333	103
19.79167	102
19.80000	103
19.80833	105
19.81667	107
19.82500	109
19.83333	111
19.84167	113
19.85000	114
19.85833	116
19.86667	120
19.87500	125
19.88333	131
19.89167	140
19.90000	149
19.90833	158
19.91667	166
19.92500	170
19.93333	173
19.94167	175
19.95000	179
19.95833	185
19.96667	194
19.97500	205
19.98333	217
19.99167	229
20.00000	239
20.00833	248
20.01667	256
20.02500	262
20.03333	267
20.04167	272
20.05000	278
20.05833	285
20.06667	293
20.07500	305
20.08333	319
20.09167	334
20.10000	350
20.10833	364
20.11667	376
20.12500	385
20.13333	393
20.14167	402
20.15000	412
20.15833	423
20.16667	436
20.17500	450
20.18333	465
20.19167	480
20.20000	494
20.20833	507
20.21667	519
20.22500	532
20.23333	545
20.24167	559
20.25000	575
20.25833	591
20.26667	606
20.27500	622
20.28333	640
20.29167	659
20.30000	677
20.30833	695
20.31667	712
20.32500	727
20.33333	742
20.34167	759
20.35000	778
20.35833	797
20.36667	817
20.37500	836
20.38333	852
20.39167	866
20.40000	880
20.40833	895
20.41667	910
20.42500	927
20.43333	945
20.44167	960
20.45000	975
20.45833	990
20.46667	1005
20.47500	1021
20.48333	1036
20.49167	1051
20.50000	1063
20.50833	1074
20.51667	1083
20.52500	1092
20.53333	1101
20.54167	1110
20.55000	1118
20.55833	1125
20.56667	1131
20.57500	1137
20.58333	1143
20.59167	1151
20.60000	1161
20.60833	1174
20.61667	1186
20.62500	1195
20.63333	1202
20.64167	1206
20.65000	1209
20.65833	1211
20.66667	1212
20.67500	1213
20.68333	1214
20.69167	1216
20.70000	1217
20.70833	1218
20.71667	1217
20.72500	1215
20.73333	1212
20.74167	1211
20.75000	1211
20.75833	1211
20.76667	1209
20.77500	1204
20.78333	1196
20.79167	1187
20.80000	1180
20.80833	1174
20.81667	1169
20.82500	1163
20.83333	1159
20.84167	1155
20.85000	1151
20.85833	1146
20.86667	1139
20.87500	1129
20.88333	1118
20.89167	1106
20.90000	1096
20.90833	1087
20.91667	1078
20.92500	1067
20.93333	1056
20.94167	1046
20.95000	1036
20.95833	1027
20.96667	1017
20.97500	1007
20.98333	996
20.99167	984
21.00000	976
21.00833	969
21.01667	964
21.02500	958
21.03333	950
21.04167	938
21.05000	923
21.05833	906
21.06667	889
21.07500	875
21.08333	864
21.09167	854
21.10000	844
21.10833	832
21.11667	821
21.12500	809
21.13333	799
21.14167	791
21.15000	784
21.15833	775
21.16667	764
21.17500	750
21.18333	734
21.19167	718
21.20000	706
21.20833	697
21.21667	691
21.22500	690
21.23333	689
21.24167	686
21.25000	680
21.25833	669
21.26667	654
21.27500	638
21.28333	624
21.29167	614
21.30000	607
21.30833	603
21.31667	599
21.32500	591
21.33333	579
21.34167	565
21.35000	550
21.35833	538
21.36667	530
21.37500	525
21.38333	521
21.39167	516
21.40000	510
21.40833	503
21.41667	495
21.42500	486
21.43333	479
21.44167	472
21.45000	467
21.45833	464
21.46667	460
21.47500	457
21.48333	454
21.49167	450
21.50000	447
21.50833	444
21.51667	439
21.52500	432
21.53333	425
21.54167	418
21.55000	412
21.55833	404
21.56667	395
21.57500	387
21.58333	381
21.59167	379
21.60000	380
21.60833	383
21.61667	384
21.62500	380
21.63333	373
21.64167	365
21.65000	359
21.65833	355
21.66667	353
21.67500	352
21.68333	350
21.69167	348
21.70000	345
21.70833	342
21.71667	339
21.72500	336
21.73333	333
21.74167	330
21.75000	329
21.75833	329
21.76667	332
21.77500	336
21.78333	339
21.79167	338
21.80000	334
21.80833	326
21.81667	317
21.82500	309
21.83333	303
21.84167	299
21.85000	296
21.85833	295
21.86667	294
21.87500	293
21.88333	292
21.89167	292
21.90000	291
21.90833	289
21.91667	287
21.92500	286
21.93333	286
21.94167	287
21.95000	288
21.95833	288
21.96667	287
21.97500	286
21.98333	284
21.99167	283
22.00000	282
22.00833	281
22.01667	282
22.02500	283
22.03333	284
22.04167	283
22.05000	280
22.05833	276
22.06667	272
22.07500	268
22.08333	264
22.09167	261
22.10000	260
22.10833	261
22.11667	264
22.12500	268
22.13333	270
22.14167	270
22.15000	268
22.15833	266
22.16667	266
22.17500	267
22.18333	270
22.19167	273
22.20000	274
22.20833	274
22.21667	272
22.22500	270
22.23333	267
22.24167	265
22.25000	265
22.25833	265
22.26667	263
22.27500	261
22.28333	258
22.29167	254
22.30000	251
22.30833	249
22.31667	247
22.32500	246
22.33333	246
22.34167	247
22.35000	249
22.35833	252
22.36667	255
22.37500	258
22.38333	260
22.39167	261
22.40000	260
22.40833	257
22.41667	254
22.42500	251
22.43333	247
22.44167	244
22.45000	240
22.45833	237
22.46667	235
22.47500	233
22.48333	232
22.49167	232
22.50000	232
22.50833	230
22.51667	228
22.52500	225
22.53333	221
22.54167	216
22.55000	211
22.55833	207
22.56667	203
22.57500	202
22.58333	203
22.59167	206
22.60000	208
22.60833	209
22.61667	209
22.62500	209
22.63333	210
22.64167	210
22.65000	211
22.65833	212
22.66667	212
22.67500	211
22.68333	211
22.69167	211
22.70000	209
22.70833	206
22.71667	199
22.72500	191
22.73333	184
22.74167	181
22.75000	181
22.75833	183
22.76667	186
22.77500	187
22.78333	186
22.79167	184
22.80000	183
22.80833	184
22.81667	185
22.82500	188
22.83333	189
22.84167	189
22.85000	185
22.85833	181
22.86667	178
22.87500	174
22.88333	171
22.89167	168
22.90000	165
22.90833	164
22.91667	163
22.92500	164
22.93333	165
22.94167	166
22.95000	165
22.95833	164
22.96667	163
22.97500	161
22.98333	160
22.99167	161
23.00000	162
23.00833	165
23.01667	167
23.02500	167
23.03333	165
23.04167	164
23.05000	162
23.05833	161
23.06667	160
23.07500	160
23.08333	159
23.09167	161
23.10000	163
23.10833	167
23.11667	170
23.12500	170
23.13333	167
23.14167	162
23.15000	156
23.15833	151
23.16667	149
23.17500	147
23.18333	147
23.19167	147
23.20000	147
23.20833	145
23.21667	145
23.22500	147
23.23333	151
23.24167	153
23.25000	153
23.25833	150
23.26667	145
23.27500	141
23.28333	139
23.29167	139
23.30000	139
23.30833	139
23.31667	138
23.32500	139
23.33333	141
23.34167	144
23.35000	146
23.35833	145
23.36667	141
23.37500	136
23.38333	134
23.39167	135
23.40000	137
23.40833	140
23.41667	143
23.42500	146
23.43333	148
23.44167	150
23.45000	151
23.45833	151
23.46667	148
23.47500	146
23.48333	144
23.49167	143
23.50000	142
23.50833	141
23.51667	140
23.52500	139
23.53333	139
23.54167	141
23.55000	146
23.55833	150
23.56667	152
23.57500	153
23.58333	151
23.59167	146
23.60000	140
23.60833	134
23.61667	130
23.62500	130
23.63333	133
23.64167	138
23.65000	145
23.65833	150
23.66667	153
23.67500	155
23.68333	155
23.69167	154
23.70000	152
23.70833	151
23.71667	149
23.72500	148
23.73333	146
23.74167	145
23.75000	144
23.75833	142
23.76667	140
23.77500	138
23.78333	138
23.79167	139
23.80000	141
23.80833	143
23.81667	145
23.82500	145
23.83333	143
23.84167	143
23.85000	142
23.85833	142
23.86667	141
23.87500	139
23.88333	136
23.89167	133
23.90000	131
23.90833	128
23.91667	126
23.92500	124
23.93333	125
23.94167	128
23.95000	133
23.95833	138
23.96667	141
23.97500	141
23.98333	140
23.99167	139
24.00000	138
24.00833	139
24.01667	141
24.02500	143
24.03333	146
24.04167	150
24.05000	153
24.05833	155
24.06667	153
24.07500	150
24.08333	146
24.09167	143
24.10000	141
24.10833	140
24.11667	141
24.12500	143
24.13333	144
24.14167	146
24.15000	148
24.15833	152
24.16667	156
24.17500	161
24.18333	166
24.19167	170
24.20000	172
24.20833	171
24.21667	167
24.22500	160
24.23333	153
24.24167	147
24.25000	143
24.25833	142
24.26667	144
24.27500	148
24.28333	154
24.29167	160
24.30000	167
24.30833	173
24.31667	178
24.32500	182
24.33333	184
24.34167	184
24.35000	181
24.35833	175
24.36667	167
24.37500	161
24.38333	158
24.39167	159
24.40000	164
24.40833	172
24.41667	179
24.42500	183
24.43333	185
24.44167	185
24.45000	184
24.45833	185
24.46667	186
24.47500	187
24.48333	185
24.49167	181
24.50000	178
24.50833	177
24.51667	179
24.52500	182
24.53333	187
24.54167	191
24.55000	194
24.55833	194
24.56667	193
24.57500	189
24.58333	185
24.59167	181
24.60000	181
24.60833	184
24.61667	189
24.62500	194
24.63333	198
24.64167	200
24.65000	200
24.65833	197
24.66667	194
24.67500	189
24.68333	183
24.69167	178
24.70000	173
24.70833	171
24.71667	171
24.72500	173
24.73333	177
24.74167	181
24.75000	184
24.75833	186
24.76667	186
24.77500	187
24.78333	187
24.79167	189
24.80000	193
24.80833	198
24.81667	204
24.82500	210
24.83333	214
24.84167	216
24.85000	215
24.85833	213
24.86667	210
24.87500	208
24.88333	207
24.89167	205
24.90000	202
24.90833	199
24.91667	196
24.92500	192
24.93333	188
24.94167	184
24.95000	179
24.95833	176
24.96667	175
24.97500	176
24.98333	179
24.99167	181
25.00000	183
25.00833	184
25.01667	185
25.02500	185
25.03333	184
25.04167	184
25.05000	185
25.05833	187
25.06667	188
25.07500	188
25.08333	185
25.09167	181
25.10000	176
25.10833	172
25.11667	169
25.12500	169
25.13333	170
25.14167	171
25.15000	172
25.15833	173
25.16667	174
25.17500	175
25.18333	178
25.19167	182
25.20000	184
25.20833	184
25.21667	183
25.22500	180
25.23333	175
25.24167	171
25.25000	167
25.25833	164
25.26667	163
25.27500	164
25.28333	167
25.29167	172
25.30000	175
25.30833	177
25.31667	177
25.32500	177
25.33333	176
25.34167	175
25.35000	176
25.35833	176
25.36667	177
25.37500	178
25.38333	178
25.39167	179
25.40000	180
25.40833	181
25.41667	181
25.42500	179
25.43333	175
25.44167	171
25.45000	167
25.45833	166
25.46667	168
25.47500	172
25.48333	177
25.49167	181
25.50000	184
25.50833	186
25.51667	189
25.52500	191
25.53333	192
25.54167	190
25.55000	186
25.55833	181
25.56667	179
25.57500	180
25.58333	184
25.59167	188
25.60000	190
25.60833	189
25.61667	186
25.62500	182
25.63333	179
25.64167	179
25.65000	181
25.65833	184
25.66667	187
25.67500	190
25.68333	190
25.69167	189
25.70000	187
25.70833	186
25.71667	184
25.72500	182
25.73333	179
25.74167	178
25.75000	178
25.75833	179
25.76667	181
25.77500	182
25.78333	180
25.79167	176
25.80000	174
25.80833	174
25.81667	177
25.82500	184
25.83333	192
25.84167	198
25.85000	202
25.85833	204
25.86667	203
25.87500	202
25.88333	200
25.89167	199
25.90000	199
25.90833	201
25.91667	204
25.92500	207
25.93333	208
25.94167	208
25.95000	206
25.95833	204
25.96667	204
25.97500	205
25.98333	208
25.99167	211
26.00000	211
26.00833	209
26.01667	205
26.02500	201
26.03333	199
26.04167	200
26.05000	204
26.05833	206
26.06667	207
26.07500	205
26.08333	202
26.09167	197
26.10000	193
26.10833	190
26.11667	188
26.12500	188
26.13333	189
26.14167	191
26.15000	193
26.15833	195
26.16667	197
26.17500	199
26.18333	200
26.19167	203
26.20000	207
26.20833	214
26.21667	220
26.22500	226
26.23333	231
26.24167	234
26.25000	236
26.25833	236
26.26667	235
26.27500	234
26.28333	234
26.29167	236
26.30000	241
26.30833	247
26.31667	250
26.32500	250
26.33333	246
26.34167	240
26.35000	234
26.35833	228
26.36667	223
26.37500	220
26.38333	218
26.39167	219
26.40000	221
26.40833	226
26.41667	231
26.42500	236
26.43333	240
26.44167	243
26.45000	245
26.45833	246
26.46667	245
26.47500	244
26.48333	243
26.49167	242
26.50000	240
26.50833	239
26.51667	239
26.52500	242
26.53333	246
26.54167	249
26.55000	250
26.55833	249
26.56667	246
26.57500	245
26.58333	246
26.59167	250
26.60000	255
26.60833	260
26.61667	264
26.62500	266
26.63333	268
26.64167	269
26.65000	269
26.65833	270
26.66667	270
26.67500	271
26.68333	272
26.69167	274
26.70000	276
26.70833	277
26.71667	278
26.72500	278
26.73333	276
26.74167	274
26.75000	271
26.75833	269
26.76667	269
26.77500	270
26.78333	270
26.79167	270
26.80000	270
26.80833	269
26.81667	270
26.82500	273
26.83333	275
26.84167	276
26.85000	275
26.85833	274
26.86667	273
26.87500	273
26.88333	274
26.89167	273
26.90000	272
26.90833	270
26.91667	269
26.92500	272
26.93333	277
26.94167	283
26.95000	289
26.95833	293
26.96667	292
26.97500	290
26.98333	287
26.99167	284
27.00000	282
27.00833	281
27.01667	281
27.02500	281
27.03333	282
27.04167	286
27.05000	291
27.05833	296
27.06667	299
27.07500	299
27.08333	296
27.09167	292
27.10000	289
27.10833	290
27.11667	292
27.12500	294
27.13333	297
27.14167	300
27.15000	302
27.15833	304
27.16667	305
27.17500	305
27.18333	306
27.19167	306
27.20000	307
27.20833	308
27.21667	309
27.22500	308
27.23333	306
27.24167	303
27.25000	299
27.25833	295
27.26667	290
27.27500	286
27.28333	284
27.29167	283
27.30000	285
27.30833	289
27.31667	294
27.32500	299
27.33333	304
27.34167	308
27.35000	311
27.35833	313
27.36667	313
27.37500	312
27.38333	311
27.39167	312
27.40000	313
27.40833	313
27.41667	312
27.42500	309
27.43333	307
27.44167	305
27.45000	305
27.45833	305
27.46667	304
27.47500	302
27.48333	303
27.49167	305
27.50000	309
27.50833	313
27.51667	316
27.52500	315
27.53333	313
27.54167	311
27.55000	310
27.55833	310
27.56667	312
27.57500	314
27.58333	318
27.59167	321
27.60000	325
27.60833	329
27.61667	333
27.62500	338
27.63333	342
27.64167	345
27.65000	345
27.65833	342
27.66667	336
27.67500	331
27.68333	329
27.69167	332
27.70000	337
27.70833	343
27.71667	347
27.72500	345
27.73333	341
27.74167	335
27.75000	329
27.75833	324
27.76667	321
27.77500	321
27.78333	323
27.79167	328
27.80000	334
27.80833	340
27.81667	346
27.82500	352
27.83333	356
27.84167	359
27.85000	361
27.85833	361
27.86667	360
27.87500	359
27.88333	360
27.89167	364
27.90000	369
27.90833	372
27.91667	374
27.92500	372
27.93333	370
27.94167	368
27.95000	366
27.95833	367
27.96667	369
27.97500	375
27.98333	384
27.99167	393
28.00000	400
28.00833	405
28.01667	407
28.02500	405
28.03333	402
28.04167	400
28.05000	400
28.05833	402
28.06667	405
28.07500	408
28.08333	411
28.09167	413
28.10000	414
28.10833	414
28.11667	414
28.12500	415
28.13333	418
28.14167	421
28.15000	426
28.15833	433
28.16667	440
28.17500	446
28.18333	450
28.19167	452
28.20000	452
28.20833	451
28.21667	450
28.22500	452
28.23333	455
28.24167	456
28.25000	455
28.25833	452
28.26667	450
28.27500	450
28.28333	452
28.29167	457
28.30000	460
28.30833	463
28.31667	465
28.32500	469
28.33333	472
28.34167	476
28.35000	478
28.35833	479
28.36667	477
28.37500	474
28.38333	472
28.39167	473
28.40000	477
28.40833	485
28.41667	493
28.42500	503
28.43333	512
28.44167	517
28.45000	518
28.45833	517
28.46667	514
28.47500	511
28.48333	510
28.49167	510
28.50000	510
28.50833	508
28.51667	508
28.52500	511
28.53333	516
28.54167	522
28.55000	529
28.55833	535
28.56667	539
28.57500	541
28.58333	541
28.59167	539
28.60000	536
28.60833	534
28.61667	533
28.62500	535
28.63333	538
28.64167	540
28.65000	540
28.65833	541
28.66667	543
28.67500	547
28.68333	553
28.69167	557
28.70000	560
28.70833	560
28.71667	559
28.72500	558
28.73333	557
28.74167	556
28.75000	555
28.75833	554
28.76667	553
28.77500	553
28.78333	555
28.79167	558
28.80000	561
28.80833	563
28.81667	564
28.82500	566
28.83333	570
28.84167	575
28.85000	581
28.85833	587
28.86667	592
28.87500	597
28.88333	602
28.89167	606
28.90000	607
28.90833	605
28.91667	601
28.92500	598
28.93333	596
28.94167	596
28.95000	598
28.95833	599
28.96667	600
28.97500	600
28.98333	600
28.99167	598
29.00000	596
29.00833	592
29.01667	588
29.02500	586
29.03333	586
29.04167	589
29.05000	594
29.05833	599
29.06667	604
29.07500	607
29.08333	607
29.09167	606
29.10000	606
29.10833	609
29.11667	614
29.12500	620
29.13333	626
29.14167	629
29.15000	629
29.15833	628
29.16667	627
29.17500	625
29.18333	621
29.19167	616
29.20000	610
29.20833	606
29.21667	603
29.22500	605
29.23333	610
29.24167	616
29.25000	622
29.25833	627
29.26667	631
29.27500	634
29.28333	637
29.29167	640
29.30000	642
29.30833	644
29.31667	644
29.32500	642
29.33333	638
29.34167	636
29.35000	635
29.35833	635
29.36667	635
29.37500	636
29.38333	638
29.39167	641
29.40000	645
29.40833	650
29.41667	654
29.42500	656
29.43333	657
29.44167	657
29.45000	659
29.45833	660
29.46667	662
29.47500	662
29.48333	661
29.49167	657
29.50000	653
29.50833	649
29.51667	648
29.52500	651
29.53333	657
29.54167	666
29.55000	674
29.55833	680
29.56667	682
29.57500	681
29.58333	679
29.59167	676
29.60000	674
29.60833	673
29.61667	673
29.62500	676
29.63333	681
29.64167	688
29.65000	696
29.65833	702
29.66667	707
29.67500	711
29.68333	714
29.69167	717
29.70000	718
29.70833	720
29.71667	723
29.72500	726
29.73333	731
29.74167	737
29.75000	744
29.75833	751
29.76667	756
29.77500	762
29.78333	770
29.79167	781
29.80000	793
29.80833	805
29.81667	815
29.82500	821
29.83333	824
29.84167	825
29.85000	828
29.85833	836
29.86667	849
29.87500	866
29.88333	885
29.89167	903
29.90000	919
29.90833	932
29.91667	945
29.92500	962
29.93333	981
29.94167	1003
29.95000	1025
29.95833	1047
29.96667	1070
29.97500	1091
29.98333	1112
29.99167	1132
30.00000	1152
30.00833	1173
30.01667	1195
30.02500	1221
30.03333	1249
30.04167	1280
30.05000	1311
30.05833	1342
30.06667	1373
30.07500	1404
30.08333	1434
30.09167	1465
30.10000	1498
30.10833	1533
30.11667	1570
30.12500	1609
30.13333	1648
30.14167	1687
30.15000	1725
30.15833	1764
30.16667	1805
30.17500	1846
30.18333	1890
30.19167	1935
30.20000	1980
30.20833	2025
30.21667	2069
30.22500	2112
30.23333	2155
30.24167	2202
30.25000	2253
30.25833	2305
30.26667	2362
30.27500	2415
30.28333	2465
30.29167	2511
30.30000	2558
30.30833	2607
30.31667	2659
30.32500	2715
30.33333	2772
30.34167	2826
30.35000	2880
30.35833	2931
30.36667	2983
30.37500	3034
30.38333	3085
30.39167	3135
30.40000	3186
30.40833	3239
30.41667	3291
30.42500	3344
30.43333	3395
30.44167	3443
30.45000	3487
30.45833	3529
30.46667	3571
30.47500	3612
30.48333	3654
30.49167	3696
30.50000	3738
30.50833	3782
30.51667	3825
30.52500	3867
30.53333	3906
30.54167	3945
30.55000	3981
30.55833	4015
30.56667	4046
30.57500	4075
30.58333	4100
30.59167	4124
30.60000	4145
30.60833	4166
30.61667	4185
30.62500	4205
30.63333	4226
30.64167	4248
30.65000	4269
30.65833	4287
30.66667	4302
30.67500	4313
30.68333	4323
30.69167	4331
30.70000	4336
30.70833	4339
30.71667	4339
30.72500	4337
30.73333	4332
30.74167	4324
30.75000	4313
30.75833	4300
30.76667	4286
30.77500	4273
30.78333	4260
30.79167	4247
30.80000	4231
30.80833	4210
30.81667	4186
30.82500	4160
30.83333	4133
30.84167	4106
30.85000	4080
30.85833	4054
30.86667	4025
30.87500	3994
30.88333	3961
30.89167	3927
30.90000	3893
30.90833	3857
30.91667	3820
30.92500	3779
30.93333	3738
30.94167	3695
30.95000	3652
30.95833	3612
30.96667	3572
30.97500	3533
30.98333	3493
30.99167	3451
31.00000	3408
31.00833	3362
31.01667	3317
31.02500	3271
31.03333	3226
31.04167	3180
31.05000	3134
31.05833	3088
31.06667	3042
31.07500	2996
31.08333	2949
31.09167	2901
31.10000	2854
31.10833	2806
31.11667	2759
31.12500	2711
31.13333	2664
31.14167	2618
31.15000	2572
31.15833	2530
31.16667	2488
31.17500	2447
31.18333	2406
31.19167	2364
31.20000	2324
31.20833	2283
31.21667	2243
31.22500	2203
31.23333	2165
31.24167	2126
31.25000	2087
31.25833	2052
31.26667	2019
31.27500	1989
31.28333	1960
31.29167	1932
31.30000	1904
31.30833	1875
31.31667	1847
31.32500	1820
31.33333	1791
31.34167	1761
31.35000	1729
31.35833	1699
31.36667	1672
31.37500	1648
31.38333	1628
31.39167	1609
31.40000	1591
31.40833	1573
31.41667	1555
31.42500	1538
31.43333	1522
31.44167	1506
31.45000	1491
31.45833	1477
31.46667	1461
31.47500	1444
31.48333	1428
31.49167	1412
31.50000	1398
31.50833	1386
31.51667	1376
31.52500	1366
31.53333	1358
31.54167	1352
31.55000	1345
31.55833	1337
31.56667	1327
31.57500	1316
31.58333	1305
31.59167	1295
31.60000	1286
31.60833	1278
31.61667	1271
31.62500	1265
31.63333	1261
31.64167	1257
31.65000	1254
31.65833	1250
31.66667	1246
31.67500	1242
31.68333	1241
31.69167	1240
31.70000	1243
31.70833	1247
31.71667	1252
31.72500	1256
31.73333	1259
31.74167	1259
31.75000	1257
31.75833	1256
31.76667	1257
31.77500	1259
31.78333	1262
31.79167	1266
31.80000	1270
31.80833	1274
31.81667	1279
31.82500	1283
31.83333	1288
31.84167	1291
31.85000	1294
31.85833	1298
31.86667	1303
31.87500	1308
31.88333	1312
31.89167	1316
31.90000	1317
31.90833	1318
31.91667	1321
31.92500	1326
31.93333	1333
31.94167	1343
31.95000	1352
31.95833	1362
31.96667	1370
31.97500	1377
31.98333	1382
31.99167	1385
32.00000	1387
32.00833	1388
32.01667	1390
32.02500	1396
32.03333	1404
32.04167	1411
32.05000	1418
32.05833	1425
32.06667	1432
32.07500	1440
32.08333	1449
32.09167	1458
32.10000	1467
32.10833	1475
32.11667	1482
32.12500	1488
32.13333	1495
32.14167	1501
32.15000	1508
32.15833	1515
32.16667	1523
32.17500	1532
32.18333	1541
32.19167	1552
32.20000	1561
32.20833	1570
32.21667	1580
32.22500	1591
32.23333	1604
32.24167	1618
32.25000	1634
32.25833	1648
32.26667	1660
32.27500	1671
32.28333	1681
32.29167	1692
32.30000	1704
32.30833	1716
32.31667	1728
32.32500	1739
32.33333	1748
32.34167	1758
32.35000	1769
32.35833	1782
32.36667	1799
32.37500	1818
32.38333	1839
32.39167	1858
32.40000	1876
32.40833	1894
32.41667	1915
32.42500	1937
32.43333	1960
32.44167	1980
32.45000	1998
32.45833	2013
32.46667	2030
32.47500	2051
32.48333	2077
32.49167	2105
32.50000	2134
32.50833	2163
32.51667	2191
32.52500	2219
32.53333	2249
32.54167	2281
32.55000	2316
32.55833	2352
32.56667	2389
32.57500	2425
32.58333	2465
32.59167	2507
32.60000	2550
32.60833	2596
32.61667	2640
32.62500	2683
32.63333	2728
32.64167	2779
32.65000	2838
32.65833	2904
32.66667	2971
32.67500	3033
32.68333	3095
32.69167	3157
32.70000	3221
32.70833	3290
32.71667	3360
32.72500	3440
32.73333	3532
32.74167	3628
32.75000	3720
32.75833	3809
32.76667	3905
32.77500	4003
32.78333	4108
32.79167	4225
32.80000	4346
32.80833	4464
32.81667	4578
32.82500	4698
32.83333	4823
32.84167	4955
32.85000	5092
32.85833	5225
32.86667	5366
32.87500	5522
32.88333	5681
32.89167	5835
32.90000	5992
32.90833	6159
32.91667	6326
32.92500	6499
32.93333	6672
32.94167	6851
32.95000	7037
32.95833	7219
32.96667	7415
32.97500	7630
32.98333	7843
32.99167	8042
33.00000	8238
33.00833	8443
33.01667	8648
33.02500	8862
33.03333	9078
33.04167	9296
33.05000	9519
33.05833	9740
33.06667	9970
33.07500	10196
33.08333	10424
33.09167	10652
33.10000	10877
33.10833	11107
33.11667	11331
33.12500	11558
33.13333	11782
33.14167	12005
33.15000	12230
33.15833	12448
33.16667	12668
33.17500	12882
33.18333	13099
33.19167	13315
33.20000	13528
33.20833	13745
33.21667	13952
33.22500	14158
33.23333	14357
33.24167	14551
33.25000	14745
33.25833	14934
33.26667	15126
33.27500	15311
33.28333	15492
33.29167	15667
33.30000	15832
33.30833	15991
33.31667	16140
33.32500	16287
33.33333	16428
33.34167	16563
33.35000	16694
33.35833	16816
33.36667	16935
33.37500	17047
33.38333	17156
33.39167	17261
33.40000	17359
33.40833	17452
33.41667	17536
33.42500	17613
33.43333	17682
33.44167	17741
33.45000	17792
33.45833	17833
33.46667	17865
33.47500	17891
33.48333	17910
33.49167	17924
33.50000	17930
33.50833	17928
33.51667	17916
33.52500	17894
33.53333	17864
33.54167	17826
33.55000	17782
33.55833	17733
33.56667	17677
33.57500	17617
33.58333	17550
33.59167	17477
33.60000	17399
33.60833	17311
33.61667	17217
33.62500	17115
33.63333	17006
33.64167	16889
33.65000	16763
33.65833	16631
33.66667	16488
33.67500	16341
33.68333	16188
33.69167	16031
33.70000	15872
33.70833	15706
33.71667	15538
33.72500	15358
33.73333	15175
33.74167	14988
33.75000	14796
33.75833	14607
33.76667	14412
33.77500	14219
33.78333	14020
33.79167	13817
33.80000	13612
33.80833	13399
33.81667	13189
33.82500	12972
33.83333	12757
33.84167	12541
33.85000	12322
33.85833	12105
33.86667	11882
33.87500	11663
33.88333	11442
33.89167	11221
33.90000	11004
33.90833	10785
33.91667	10572
33.92500	10356
33.93333	10143
33.94167	9929
33.95000	9712
33.95833	9499
33.96667	9282
33.97500	9071
33.98333	8859
33.99167	8651
34.00000	8449
34.00833	8245
34.01667	8048
34.02500	7848
34.03333	7651
34.04167	7456
34.05000	7259
34.05833	7071
34.06667	6883
34.07500	6704
34.08333	6529
34.09167	6358
34.10000	6191
34.10833	6021
34.11667	5856
34.12500	5689
34.13333	5527
34.14167	5370
34.15000	5217
34.15833	5073
34.16667	4932
34.17500	4796
34.18333	4661
34.19167	4526
34.20000	4395
34.20833	4264
34.21667	4141
34.22500	4022
34.23333	3909
34.24167	3800
34.25000	3692
34.25833	3587
34.26667	3480
34.27500	3376
34.28333	3275
34.29167	3177
34.30000	3083
34.30833	2990
34.31667	2901
34.32500	2813
34.33333	2729
34.34167	2650
34.35000	2574
34.35833	2503
34.36667	2433
34.37500	2366
34.38333	2299
34.39167	2233
34.40000	2170
34.40833	2109
34.41667	2053
34.42500	1999
34.43333	1948
34.44167	1896
34.45000	1843
34.45833	1790
34.46667	1735
34.47500	1683
34.48333	1634
34.49167	1588
34.50000	1545
34.50833	1501
34.51667	1460
34.52500	1420
34.53333	1384
34.54167	1354
34.55000	1326
34.55833	1300
34.56667	1273
34.57500	1245
34.58333	1215
34.59167	1186
34.60000	1156
34.60833	1127
34.61667	1099
34.62500	1072
34.63333	1046
34.64167	1022
34.65000	1001
34.65833	981
34.66667	962
34.67500	944
34.68333	928
34.69167	913
34.70000	898
34.70833	881
34.71667	863
34.72500	843
34.73333	824
34.74167	806
34.75000	791
34.75833	777
34.76667	763
34.77500	748
34.78333	731
34.79167	715
34.80000	701
34.80833	689
34.81667	678
34.82500	670
34.83333	662
34.84167	655
34.85000	647
34.85833	640
34.86667	632
34.87500	625
34.88333	620
34.89167	617
34.90000	612
34.90833	604
34.91667	593
34.92500	581
34.93333	569
34.94167	561
34.95000	554
34.95833	549
34.96667	543
34.97500	536
34.98333	527
34.99167	518
35.00000	509
35.00833	501
35.01667	496
35.02500	494
35.03333	493
35.04167	492
35.05000	489
35.05833	484
35.06667	477
35.07500	470
35.08333	462
35.09167	454
35.10000	447
35.10833	441
35.11667	436
35.12500	435
35.13333	435
35.14167	435
35.15000	435
35.15833	435
35.16667	435
35.17500	434
35.18333	432
35.19167	429
35.20000	426
35.20833	422
35.21667	418
35.22500	413
35.23333	410
35.24167	408
35.25000	407
35.25833	408
35.26667	409
35.27500	410
35.28333	411
35.29167	411
35.30000	410
35.30833	409
35.31667	405
35.32500	397
35.33333	386
35.34167	375
35.35000	365
35.35833	359
35.36667	359
35.37500	362
35.38333	366
35.39167	370
35.40000	371
35.40833	371
35.41667	370
35.42500	371
35.43333	372
35.44167	373
35.45000	372
35.45833	370
35.46667	368
35.47500	365
35.48333	365
35.49167	367
35.50000	370
35.50833	373
35.51667	376
35.52500	378
35.53333	377
35.54167	372
35.55000	366
35.55833	358
35.56667	350
35.57500	342
35.58333	337
35.59167	335
35.60000	334
35.60833	334
35.61667	336
35.62500	341
35.63333	346
35.64167	352
35.65000	356
35.65833	356
35.66667	353
35.67500	349
35.68333	344
35.69167	340
35.70000	338
35.70833	337
35.71667	336
35.72500	335
35.73333	331
35.74167	327
35.75000	323
35.75833	321
35.76667	322
35.77500	325
35.78333	329
35.79167	334
35.80000	337
35.80833	339
35.81667	341
35.82500	343
35.83333	347
35.84167	350
35.85000	353
35.85833	356
35.86667	357
35.87500	357
35.88333	355
35.89167	353
35.90000	350
35.90833	347
35.91667	342
35.92500	338
35.93333	334
35.94167	331
35.95000	331
35.95833	332
35.96667	334
35.97500	335
35.98333	334
35.99167	332
36.00000	330
36.00833	329
36.01667	328
36.02500	328
36.03333	328
36.04167	327
36.05000	325
36.05833	323
36.06667	322
36.07500	322
36.08333	323
36.09167	325
36.10000	327
36.10833	328
36.11667	329
36.12500	326
36.13333	322
36.14167	319
36.15000	318
36.15833	318
36.16667	319
36.17500	320
36.18333	319
36.19167	319
36.20000	320
36.20833	324
36.21667	329
36.22500	334
36.23333	338
36.24167	339
36.25000	337
36.25833	334
36.26667	330
36.27500	328
36.28333	329
36.29167	332
36.30000	336
36.30833	339
36.31667	339
36.32500	336
36.33333	332
36.34167	328
36.35000	326
36.35833	327
36.36667	329
36.37500	331
36.38333	330
36.39167	327
36.40000	324
36.40833	324
36.41667	325
36.42500	327
36.43333	330
36.44167	329
36.45000	327
36.45833	325
36.46667	326
36.47500	328
36.48333	331
36.49167	333
36.50000	331
36.50833	327
36.51667	322
36.52500	317
36.53333	315
36.54167	319
36.55000	329
36.55833	338
36.56667	346
36.57500	352
36.58333	354
36.59167	354
36.60000	352
36.60833	349
36.61667	345
36.62500	339
36.63333	332
36.64167	328
36.65000	328
36.65833	330
36.66667	333
36.67500	335
36.68333	332
36.69167	327
36.70000	323
36.70833	322
36.71667	323
36.72500	327
36.73333	329
36.74167	328
36.75000	323
36.75833	318
36.76667	314
36.77500	312
36.78333	313
36.79167	316
36.80000	321
36.80833	326
36.81667	330
36.82500	332
36.83333	333
36.84167	332
36.85000	330
36.85833	329
36.86667	328
36.87500	327
36.88333	326
36.89167	324
36.90000	323
36.90833	323
36.91667	322
36.92500	321
36.93333	321
36.94167	324
36.95000	329
36.95833	336
36.96667	344
36.97500	351
36.98333	355
36.99167	356
37.00000	355
37.00833	352
37.01667	347
37.02500	340
37.03333	332
37.04167	325
37.05000	319
37.05833	318
37.06667	320
37.07500	324
37.08333	327
37.09167	329
37.10000	330
37.10833	331
37.11667	330
37.12500	328
37.13333	324
37.14167	320
37.15000	316
37.15833	315
37.16667	320
37.17500	327
37.18333	335
37.19167	342
37.20000	344
37.20833	343
37.21667	340
37.22500	337
37.23333	333
37.24167	330
37.25000	326
37.25833	322
37.26667	319
37.27500	318
37.28333	320
37.29167	324
37.30000	326
37.30833	327
37.31667	328
37.32500	330
37.33333	335
37.34167	341
37.35000	348
37.35833	352
37.36667	354
37.37500	353
37.38333	349
37.39167	345
37.40000	340
37.40833	335
37.41667	333
37.42500	334
37.43333	336
37.44167	339
37.45000	342
37.45833	344
37.46667	344
37.47500	343
37.48333	342
37.49167	342
37.50000	342
37.50833	341
37.51667	341
37.52500	343
37.53333	347
37.54167	353
37.55000	361
37.55833	366
37.56667	368
37.57500	366
37.58333	360
37.59167	352
37.60000	345
37.60833	341
37.61667	340
37.62500	341
37.63333	346
37.64167	353
37.65000	361
37.65833	368
37.66667	371
37.67500	371
37.68333	369
37.69167	367
37.70000	366
37.70833	367
37.71667	370
37.72500	373
37.73333	377
37.74167	380
37.75000	382
37.75833	381
37.76667	376
37.77500	370
37.78333	363
37.79167	358
37.80000	356
37.80833	359
37.81667	365
37.82500	373
37.83333	380
37.84167	387
37.85000	391
37.85833	392
37.86667	391
37.87500	388
37.88333	384
37.89167	379
37.90000	375
37.90833	371
37.91667	369
37.92500	367
37.93333	367
37.94167	369
37.95000	372
37.95833	377
37.96667	382
37.97500	388
37.98333	393
37.99167	397
38.00000	399
38.00833	400
38.01667	401
38.02500	403
38.03333	406
38.04167	409
38.05000	410
38.05833	409
38.06667	407
38.07500	403
38.08333	400
38.09167	398
38.10000	398
38.10833	399
38.11667	403
38.12500	407
38.13333	410
38.14167	410
38.15000	408
38.15833	405
38.16667	404
38.17500	404
38.18333	405
38.19167	406
38.20000	408
38.20833	412
38.21667	416
38.22500	420
38.23333	422
38.24167	418
38.25000	409
38.25833	400
38.26667	392
38.27500	388
38.28333	388
38.29167	390
38.30000	394
38.30833	398
38.31667	401
38.32500	404
38.33333	406
38.34167	408
38.35000	409
38.35833	410
38.36667	411
38.37500	412
38.38333	412
38.39167	413
38.40000	414
38.40833	414
38.41667	415
38.42500	414
38.43333	413
38.44167	411
38.45000	410
38.45833	409
38.46667	408
38.47500	409
38.48333	409
38.49167	410
38.50000	410
38.50833	410
38.51667	409
38.52500	409
38.53333	409
38.54167	406
38.55000	402
38.55833	398
38.56667	394
38.57500	390
38.58333	389
38.59167	390
38.60000	393
38.60833	399
38.61667	403
38.62500	405
38.63333	404
38.64167	401
38.65000	397
38.65833	397
38.66667	399
38.67500	402
38.68333	403
38.69167	401
38.70000	398
38.70833	393
38.71667	389
38.72500	388
38.73333	390
38.74167	393
38.75000	397
38.75833	401
38.76667	406
38.77500	410
38.78333	414
38.79167	418
38.80000	420
38.80833	420
38.81667	420
38.82500	419
38.83333	417
38.84167	414
38.85000	410
38.85833	406
38.86667	403
38.87500	401
38.88333	400
38.89167	400
38.90000	402
38.90833	404
38.91667	408
38.92500	413
38.93333	416
38.94167	414
38.95000	410
38.95833	407
38.96667	406
38.97500	407
38.98333	411
38.99167	415
39.00000	419
39.00833	421
39.01667	423
39.02500	422
39.03333	419
39.04167	415
39.05000	412
39.05833	411
39.06667	413
39.07500	416
39.08333	418
39.09167	419
39.10000	419
39.10833	420
39.11667	423
39.12500	427
39.13333	430
39.14167	431
39.15000	429
39.15833	427
39.16667	425
39.17500	424
39.18333	424
39.19167	426
39.20000	427
39.20833	425
39.21667	423
39.22500	419
39.23333	417
39.24167	417
39.25000	421
39.25833	425
39.26667	430
39.27500	432
39.28333	433
39.29167	432
39.30000	431
39.30833	432
39.31667	433
39.32500	433
39.33333	433
39.34167	431
39.35000	430
39.35833	427
39.36667	425
39.37500	426
39.38333	430
39.39167	436
39.40000	440
39.40833	441
39.41667	438
39.42500	431
39.43333	425
39.44167	422
39.45000	424
39.45833	429
39.46667	435
39.47500	440
39.48333	442
39.49167	442
39.50000	441
39.50833	442
39.51667	444
39.52500	447
39.53333	450
39.54167	449
39.55000	446
39.55833	441
39.56667	435
39.57500	431
39.58333	432
39.59167	437
39.60000	443
39.60833	449
39.61667	453
39.62500	451
39.63333	447
39.64167	443
39.65000	440
39.65833	439
39.66667	441
39.67500	446
39.68333	451
39.69167	457
39.70000	461
39.70833	463
39.71667	463
39.72500	462
39.73333	461
39.74167	460
39.75000	459
39.75833	458
39.76667	457
39.77500	456
39.78333	456
39.79167	458
39.80000	461
39.80833	465
39.81667	469
39.82500	473
39.83333	478
39.84167	483
39.85000	487
39.85833	490
39.86667	490
39.87500	488
39.88333	486
39.89167	482
39.90000	480
39.90833	479
39.91667	479
39.92500	479
39.93333	478
39.94167	476
39.95000	472
39.95833	470
39.96667	471
39.97500	473
39.98333	476
39.99167	479
40.00000	481
40.00833	481
40.01667	481
40.02500	481
40.03333	483
40.04167	485
40.05000	489
40.05833	493
40.06667	497
40.07500	500
40.08333	502
40.09167	502
40.10000	501
40.10833	498
40.11667	495
40.12500	493
40.13333	492
40.14167	491
40.15000	489
40.15833	486
40.16667	482
40.17500	479
40.18333	477
40.19167	478
40.20000	480
40.20833	484
40.21667	489
40.22500	496
40.23333	502
40.24167	508
40.25000	512
40.25833	514
40.26667	514
40.27500	511
40.28333	509
40.29167	506
40.30000	504
40.30833	504
40.31667	505
40.32500	508
40.33333	511
40.34167	512
40.35000	512
40.35833	510
40.36667	509
40.37500	509
40.38333	511
40.39167	514
40.40000	514
40.40833	511
40.41667	505
40.42500	498
40.43333	493
40.44167	491
40.45000	492
40.45833	494
40.46667	498
40.47500	502
40.48333	505
40.49167	507
40.50000	505
40.50833	500
40.51667	494
40.52500	489
40.53333	485
40.54167	484
40.55000	485
40.55833	487
40.56667	488
40.57500	488
40.58333	490
40.59167	494
40.60000	498
40.60833	500
40.61667	500
40.62500	497
40.63333	494
40.64167	492
40.65000	491
40.65833	491
40.66667	492
40.67500	494
40.68333	495
40.69167	497
40.70000	499
40.70833	502
40.71667	505
40.72500	506
40.73333	504
40.74167	502
40.75000	498
40.75833	496
40.76667	497
40.77500	500
40.78333	500
40.79167	498
40.80000	495
40.80833	492
40.81667	490
40.82500	489
40.83333	489
40.84167	487
40.85000	484
40.85833	480
40.86667	476
40.87500	473
40.88333	472
40.89167	474
40.90000	476
40.90833	476
40.91667	475
40.92500	476
40.93333	477
40.94167	480
40.95000	482
40.95833	483
40.96667	484
40.97500	483
40.98333	481
40.99167	479
41.00000	477
41.00833	476
41.01667	474
41.02500	473
41.03333	471
41.04167	468
41.05000	465
41.05833	463
41.06667	462
41.07500	462
41.08333	462
41.09167	461
41.10000	457
41.10833	453
41.11667	449
41.12500	444
41.13333	442
41.14167	443
41.15000	449
41.15833	456
41.16667	462
41.17500	464
41.18333	461
41.19167	454
41.20000	446
41.20833	438
41.21667	431
41.22500	425
41.23333	420
41.24167	417
41.25000	417
41.25833	420
41.26667	425
41.27500	432
41.28333	437
41.29167	441
41.30000	441
41.30833	439
41.31667	437
41.32500	436
41.33333	438
41.34167	441
41.35000	446
41.35833	447
41.36667	444
41.37500	438
41.38333	434
41.39167	431
41.40000	430
41.40833	431
41.41667	432
41.42500	430
41.43333	427
41.44167	423
41.45000	416
41.45833	409
41.46667	401
41.47500	393
41.48333	388
41.49167	386
41.50000	385
41.50833	387
41.51667	389
41.52500	390
41.53333	391
41.54167	392
41.55000	392
41.55833	392
41.56667	392
41.57500	394
41.58333	398
41.59167	404
41.60000	409
41.60833	413
41.61667	413
41.62500	410
41.63333	405
41.64167	402
41.65000	400
41.65833	398
41.66667	394
41.67500	391
41.68333	387
41.69167	384
41.70000	381
41.70833	376
41.71667	372
41.72500	367
41.73333	363
41.74167	362
41.75000	365
41.75833	371
41.76667	378
41.77500	383
41.78333	386
41.79167	384
41.80000	380
41.80833	373
41.81667	365
41.82500	356
41.83333	347
41.84167	341
41.85000	336
41.85833	334
41.86667	336
41.87500	339
41.88333	343
41.89167	344
41.90000	343
41.90833	339
41.91667	334
41.92500	330
41.93333	327
41.94167	326
41.95000	328
41.95833	330
41.96667	331
41.97500	331
41.98333	329
41.99167	325
42.00000	321
42.00833	318
42.01667	316
42.02500	313
42.03333	309
42.04167	304
42.05000	298
42.05833	292
42.06667	290
42.07500	289
42.08333	291
42.09167	293
42.10000	296
42.10833	300
42.11667	302
42.12500	302
42.13333	301
42.14167	298
42.15000	295
42.15833	292
42.16667	289
42.17500	286
42.18333	283
42.19167	280
42.20000	278
42.20833	279
42.21667	279
42.22500	279
42.23333	278
42.24167	275
42.25000	270
42.25833	266
42.26667	262
42.27500	259
42.28333	257
42.29167	257
42.30000	255
42.30833	251
42.31667	246
42.32500	243
42.33333	241
42.34167	243
42.35000	249
42.35833	253
42.36667	255
42.37500	253
42.38333	248
42.39167	242
42.40000	235
42.40833	229
42.41667	224
42.42500	222
42.43333	222
42.44167	222
42.45000	222
42.45833	221
42.46667	221
42.47500	221
42.48333	221
42.49167	220
42.50000	220
42.50833	219
42.51667	219
42.52500	220
42.53333	221
42.54167	222
42.55000	221
42.55833	218
42.56667	216
42.57500	213
42.58333	213
42.59167	213
42.60000	215
42.60833	216
42.61667	216
42.62500	212
42.63333	207
42.64167	202
42.65000	197
42.65833	193
42.66667	191
42.67500	188
42.68333	183
42.69167	177
42.70000	172
42.70833	171
42.71667	173
42.72500	178
42.73333	184
42.74167	190
42.75000	195
42.75833	199
42.76667	201
42.77500	202
42.78333	200
42.79167	197
42.80000	194
42.80833	192
42.81667	190
42.82500	187
42.83333	185
42.84167	184
42.85000	185
42.85833	188
42.86667	192
42.87500	196
42.88333	196
42.89167	193
42.90000	188
42.90833	182
42.91667	174
42.92500	166
42.93333	159
42.94167	152
42.95000	148
42.95833	146
42.96667	148
42.97500	152
42.98333	160
42.99167	168
43.00000	176
43.00833	182
43.01667	186
43.02500	187
43.03333	184
43.04167	179
43.05000	173
43.05833	166
43.06667	162
43.07500	159
43.08333	158
43.09167	159
43.10000	160
43.10833	162
43.11667	163
43.12500	166
43.13333	169
43.14167	172
43.15000	175
43.15833	178
43.16667	179
43.17500	178
43.18333	174
43.19167	170
43.20000	165
43.20833	160
43.21667	156
43.22500	154
43.23333	152
43.24167	153
43.25000	154
43.25833	153
43.26667	150
43.27500	145
43.28333	139
43.29167	135
43.30000	134
43.30833	137
43.31667	140
43.32500	145
43.33333	149
43.34167	153
43.35000	157
43.35833	159
43.36667	160
43.37500	160
43.38333	160
43.39167	162
43.40000	163
43.40833	164
43.41667	164
43.42500	162
43.43333	159
43.44167	156
43.45000	153
43.45833	151
43.46667	149
43.47500	146
43.48333	145
43.49167	143
43.50000	141
43.50833	138
43.51667	136
43.52500	136
43.53333	138
43.54167	141
43.55000	145
43.55833	148
43.56667	150
43.57500	150
43.58333	151
43.59167	153
43.60000	154
43.60833	154
43.61667	153
43.62500	150
43.63333	148
43.64167	146
43.65000	145
43.65833	145
43.66667	143
43.67500	142
43.68333	141
43.69167	142
43.70000	143
43.70833	144
43.71667	146
43.72500	147
43.73333	147
43.74167	146
43.75000	143
43.75833	140
43.76667	136
43.77500	132
43.78333	129
43.79167	128
43.80000	129
43.80833	132
43.81667	135
43.82500	139
43.83333	141
43.84167	139
43.85000	136
43.85833	132
43.86667	130
43.87500	129
43.88333	128
43.89167	128
43.90000	128
43.90833	128
43.91667	128
43.92500	131
43.93333	135
43.94167	139
43.95000	141
43.95833	142
43.96667	139
43.97500	135
43.98333	131
43.99167	126
44.00000	122
44.00833	119
44.01667	117
44.02500	117
44.03333	118
44.04167	119
44.05000	119
44.05833	117
44.06667	113
44.07500	110
44.08333	112
44.09167	117
44.10000	123
44.10833	129
44.11667	133
44.12500	135
44.13333	136
44.14167	136
44.15000	137
44.15833	137
44.16667	134
44.17500	132
44.18333	130
44.19167	129
44.20000	130
44.20833	132
44.21667	133
44.22500	131
44.23333	128
44.24167	125
44.25000	124
44.25833	124
44.26667	127
44.27500	131
44.28333	134
44.29167	134
44.30000	133
44.30833	129
44.31667	126
44.32500	124
44.33333	125
44.34167	126
44.35000	128
44.35833	128
44.36667	126
44.37500	123
44.38333	123
44.39167	125
44.40000	127
44.40833	130
44.41667	133
44.42500	135
44.43333	136
44.44167	135
44.45000	134
44.45833	131
44.46667	127
44.47500	123
44.48333	119
44.49167	117
44.50000	116
44.50833	117
44.51667	118
44.52500	119
44.53333	118
44.54167	116
44.55000	113
44.55833	111
44.56667	111
44.57500	112
44.58333	113
44.59167	113
44.60000	113
44.60833	113
44.61667	113
44.62500	113
44.63333	114
44.64167	114
44.65000	114
44.65833	115
44.66667	117
44.67500	120
44.68333	122
44.69167	122
44.70000	121
44.70833	118
44.71667	116
44.72500	115
44.73333	115
44.74167	116
44.75000	117
44.75833	117
44.76667	116
44.77500	113
44.78333	109
44.79167	105
44.80000	102
44.80833	99
44.81667	97
44.82500	97
44.83333	98
44.84167	99
44.85000	100
44.85833	100
44.86667	100
44.87500	100
44.88333	102
44.89167	105
44.90000	107
44.90833	107
44.91667	106
44.92500	105
44.93333	103
44.94167	102
44.95000	102
44.95833	103
44.96667	103
44.97500	104
44.98333	106
44.99167	109
45.00000	111
45.00833	112
45.01667	110
45.02500	108
45.03333	106
45.04167	103
45.05000	101
45.05833	99
45.06667	97
45.07500	95
45.08333	94
45.09167	94
45.10000	96
45.10833	97
45.11667	98
45.12500	99
45.13333	100
45.14167	101
45.15000	103
45.15833	105
45.16667	108
45.17500	112
45.18333	115
45.19167	117
45.20000	120
45.20833	121
45.21667	122
45.22500	121
45.23333	119
45.24167	119
45.25000	119
45.25833	120
45.26667	120
45.27500	118
45.28333	114
45.29167	109
45.30000	105
45.30833	103
45.31667	102
45.32500	104
45.33333	106
45.34167	106
45.35000	103
45.35833	99
45.36667	94
45.37500	91
45.38333	91
45.39167	92
45.40000	91
45.40833	89
45.41667	86
45.42500	84
45.43333	83
45.44167	86
45.45000	91
45.45833	95
45.46667	96
45.47500	95
45.48333	93
45.49167	91
45.50000	93
45.50833	98
45.51667	104
45.52500	110
45.53333	115
45.54167	117
45.55000	116
45.55833	112
45.56667	105
45.57500	97
45.58333	90
45.59167	85
45.60000	84
45.60833	87
45.61667	91
45.62500	95
45.63333	98
45.64167	97
45.65000	94
45.65833	90
45.66667	85
45.67500	82
45.68333	81
45.69167	81
45.70000	81
45.70833	80
45.71667	78
45.72500	77
45.73333	77
45.74167	79
45.75000	82
45.75833	86
45.76667	90
45.77500	92
45.78333	94
45.79167	94
45.80000	92
45.80833	88
45.81667	83
45.82500	79
45.83333	77
45.84167	77
45.85000	80
45.85833	83
45.86667	86
45.87500	89
45.88333	91
45.89167	94
45.90000	97
45.90833	99
45.91667	100
45.92500	101
45.93333	99
45.94167	96
45.95000	93
45.95833	89
45.96667	84
45.97500	80
45.98333	76
45.99167	73
46.00000	72
46.00833	74
46.01667	77
46.02500	82
46.03333	85
46.04167	87
46.05000	86
46.05833	86
46.06667	85
46.07500	84
46.08333	84
46.09167	85
46.10000	86
46.10833	88
46.11667	90
46.12500	91
46.13333	93
46.14167	96
46.15000	98
46.15833	99
46.16667	99
46.17500	97
46.18333	94
46.19167	90
46.20000	87
46.20833	84
46.21667	83
46.22500	81
46.23333	80
46.24167	80
46.25000	82
46.25833	84
46.26667	85
46.27500	85
46.28333	84
46.29167	83
46.30000	81
46.30833	78
46.31667	75
46.32500	73
46.33333	72
46.34167	72
46.35000	74
46.35833	77
46.36667	82
46.37500	86
46.38333	89
46.39167	89
46.40000	87
46.40833	84
46.41667	81
46.42500	81
46.43333	82
46.44167	82
46.45000	81
46.45833	78
46.46667	74
46.47500	71
46.48333	70
46.49167	70
46.50000	72
46.50833	75
46.51667	78
46.52500	81
46.53333	85
46.54167	87
46.55000	89
46.55833	89
46.56667	88
46.57500	86
46.58333	84
46.59167	81
46.60000	78
46.60833	75
46.61667	72
46.62500	70
46.63333	70
46.64167	70
46.65000	69
46.65833	68
46.66667	66
46.67500	64
46.68333	65
46.69167	68
46.70000	71
46.70833	74
46.71667	76
46.72500	77
46.73333	78
46.74167	79
46.75000	79
46.75833	79
46.76667	81
46.77500	85
46.78333	89
46.79167	94
46.80000	98
46.80833	101
46.81667	102
46.82500	100
46.83333	96
46.84167	90
46.85000	83
46.85833	78
46.86667	75
46.87500	74
46.88333	73
46.89167	72
46.90000	70
46.90833	69
46.91667	69
46.92500	69
46.93333	67
46.94167	64
46.95000	58
46.95833	55
46.96667	54
46.97500	55
46.98333	58
46.99167	61
47.00000	60
47.00833	54
47.01667	47
47.02500	44
47.03333	44
47.04167	49
47.05000	56
47.05833	62
47.06667	64
47.07500	64
47.08333	61
47.09167	58
47.10000	57
47.10833	59
47.11667	61
47.12500	65
47.13333	67
47.14167	68
47.15000	67
47.15833	65
47.16667	61
47.17500	57
47.18333	53
47.19167	50
47.20000	50
47.20833	51
47.21667	55
47.22500	60
47.23333	66
47.24167	71
47.25000	73
47.25833	73
47.26667	70
47.27500	67
47.28333	64
47.29167	64
47.30000	64
47.30833	66
47.31667	67
47.32500	67
47.33333	66
47.34167	64
47.35000	61
47.35833	58
47.36667	54
47.37500	50
47.38333	48
47.39167	48
47.40000	50
47.40833	54
47.41667	58
47.42500	63
47.43333	67
47.44167	71
47.45000	75
47.45833	76
47.46667	74
47.47500	71
47.48333	68
47.49167	65
47.50000	63
47.50833	62
47.51667	62
47.52500	62
47.53333	62
47.54167	63
47.55000	64
47.55833	65
47.56667	66
47.57500	67
47.58333	67
47.59167	67
47.60000	66
47.60833	65
47.61667	65
47.62500	65
47.63333	67
47.64167	68
47.65000	68
47.65833	68
47.66667	66
47.67500	65
47.68333	64
47.69167	65
47.70000	66
47.70833	67
47.71667	67
47.72500	64
47.73333	61
47.74167	58
47.75000	58
47.75833	61
47.76667	64
47.77500	67
47.78333	68
47.79167	66
47.80000	62
47.80833	55
47.81667	49
47.82500	46
47.83333	45
47.84167	47
47.85000	52
47.85833	56
47.86667	60
47.87500	63
47.88333	66
47.89167	68
47.90000	70
47.90833	71
47.91667	71
47.92500	69
47.93333	67
47.94167	64
47.95000	62
47.95833	59
47.96667	57
47.97500	56
47.98333	53
47.99167	51
48.00000	49
48.00833	48
48.01667	47
48.02500	46
48.03333	48
48.04167	49
48.05000	52
48.05833	56
48.06667	60
48.07500	64
48.08333	67
48.09167	69
48.10000	70
48.10833	68
48.11667	64
48.12500	60
48.13333	55
48.14167	51
48.15000	47
48.15833	44
48.16667	43
48.17500	44
48.18333	45
48.19167	47
48.20000	49
48.20833	52
48.21667	54
48.22500	55
48.23333	53
48.24167	50
48.25000	47
48.25833	46
48.26667	48
48.27500	52
48.28333	56
48.29167	59
48.30000	62
48.30833	65
48.31667	66
48.32500	64
48.33333	60
48.34167	57
48.35000	54
48.35833	53
48.36667	55
48.37500	57
48.38333	59
48.39167	61
48.40000	62
48.40833	62
48.41667	61
48.42500	60
48.43333	61
48.44167	62
48.45000	63
48.45833	63
48.46667	60
48.47500	54
48.48333	49
48.49167	46
48.50000	45
48.50833	47
48.51667	51
48.52500	55
48.53333	58
48.54167	58
48.55000	56
48.55833	52
48.56667	49
48.57500	48
48.58333	49
48.59167	52
48.60000	55
48.60833	56
48.61667	55
48.62500	52
48.63333	47
48.64167	43
48.65000	39
48.65833	37
48.66667	36
48.67500	36
48.68333	36
48.69167	34
48.70000	34
48.70833	36
48.71667	39
48.72500	44
48.73333	49
48.74167	55
48.75000	60
48.75833	65
48.76667	68
48.77500	69
48.78333	69
48.79167	66
48.80000	63
48.80833	62
48.81667	61
48.82500	61
48.83333	60
48.84167	58
48.85000	53
48.85833	49
48.86667	47
48.87500	46
48.88333	46
48.89167	45
48.90000	46
48.90833	46
48.91667	48
48.92500	52
48.93333	55
48.94167	58
48.95000	58
48.95833	56
48.96667	54
48.97500	50
48.98333	47
48.99167	43
49.00000	41
49.00833	40
49.01667	40
49.02500	40
49.03333	39
49.04167	37
49.05000	36
49.05833	36
49.06667	38
49.07500	41
49.08333	45
49.09167	48
49.10000	49
49.10833	50
49.11667	48
49.12500	46
49.13333	44
49.14167	42
49.15000	43
49.15833	44
49.16667	47
49.17500	50
49.18333	53
49.19167	55
49.20000	57
49.20833	56
49.21667	53
49.22500	48
49.23333	41
49.24167	36
49.25000	31
49.25833	27
49.26667	24
49.27500	22
49.28333	21
49.29167	22
49.30000	25
49.30833	31
49.31667	37
49.32500	42
49.33333	46
49.34167	49
49.35000	51
49.35833	51
49.36667	50
49.37500	49
49.38333	48
49.39167	46
49.40000	46
49.40833	48
49.41667	50
49.42500	52
49.43333	54
49.44167	55
49.45000	55
49.45833	53
49.46667	49
49.47500	46
49.48333	44
49.49167	46
49.50000	50
49.50833	55
49.51667	59
49.52500	59
49.53333	56
49.54167	51
49.55000	47
49.55833	44
49.56667	42
49.57500	42
49.58333	42
49.59167	42
49.60000	44
49.60833	48
49.61667	51
49.62500	52
49.63333	49
49.64167	43
49.65000	36
49.65833	32
49.66667	31
49.67500	31
49.68333	31
49.69167	29
49.70000	26
49.70833	23
49.71667	21
49.72500	22
49.73333	26
49.74167	30
49.75000	35
49.75833	39
49.76667	42
49.77500	44
49.78333	43
49.79167	42
49.80000	40
49.80833	39
49.81667	40
49.82500	41
49.83333	41
49.84167	42
49.85000	40
49.85833	38
49.86667	36
49.87500	33
49.88333	32
49.89167	32
49.90000	34
49.90833	37
49.91667	40
49.92500	41
49.93333	40
49.94167	38
49.95000	37
49.95833	36
49.96667	35
49.97500	36
49.98333	38
49.99167	39
50.00000	39
50.00833	38
50.01667	35
50.02500	30
50.03333	25
50.04167	22
50.05000	22
50.05833	24
50.06667	26
50.07500	29
50.08333	30
50.09167	30
50.10000	30
50.10833	30
50.11667	32
50.12500	33
50.13333	34
50.14167	33
50.15000	31
50.15833	28
50.16667	26
50.17500	25
50.18333	24
50.19167	24
50.20000	24
50.20833	22
50.21667	21
50.22500	20
50.23333	19
50.24167	20
50.25000	23
50.25833	27
50.26667	31
50.27500	33
50.28333	33
50.29167	32
50.30000	30
50.30833	28
50.31667	29
50.32500	32
50.33333	37
50.34167	40
50.35000	43
50.35833	43
50.36667	40
50.37500	37
50.38333	34
50.39167	33
50.40000	33
50.40833	33
50.41667	35
50.42500	36
50.43333	39
50.44167	41
50.45000	45
50.45833	48
50.46667	51
50.47500	54
50.48333	55
50.49167	53
50.50000	51
50.50833	47
50.51667	43
50.52500	40
50.53333	39
50.54167	39
50.55000	39
50.55833	39
50.56667	39
50.57500	38
50.58333	38
50.59167	39
50.60000	40
50.60833	41
50.61667	41
50.62500	40
50.63333	40
50.64167	41
50.65000	43
50.65833	46
50.66667	46
50.67500	45
50.68333	44
50.69167	43
50.70000	44
50.70833	46
50.71667	49
50.72500	51
50.73333	53
50.74167	55
50.75000	55
50.75833	55
50.76667	52
50.77500	48
50.78333	43
50.79167	39
50.80000	35
50.80833	33
50.81667	33
50.82500	35
50.83333	37
50.84167	38
50.85000	38
50.85833	36
50.86667	32
50.87500	26
50.88333	21
50.89167	18
50.90000	16
50.90833	17
50.91667	19
50.92500	20
50.93333	21
50.94167	21
50.95000	19
50.95833	18
50.96667	18
50.97500	20
50.98333	24
50.99167	28
51.00000	32
51.00833	34
51.01667	33
51.02500	30
51.03333	27
51.04167	27
51.05000	30
51.05833	33
51.06667	36
51.07500	39
51.08333	43
51.09167	46
51.10000	48
51.10833	48
51.11667	48
51.12500	49
51.13333	51
51.14167	55
51.15000	59
51.15833	61
51.16667	59
51.17500	56
51.18333	52
51.19167	49
51.20000	47
51.20833	45
51.21667	43
51.22500	41
51.23333	41
51.24167	41
51.25000	43
51.25833	44
51.26667	45
51.27500	45
51.28333	46
51.29167	49
51.30000	55
51.30833	62
51.31667	70
51.32500	76
51.33333	81
51.34167	83
51.35000	84
51.35833	82
51.36667	80
51.37500	78
51.38333	78
51.39167	80
51.40000	84
51.40833	89
51.41667	94
51.42500	97
51.43333	100
51.44167	105
51.45000	110
51.45833	116
51.46667	122
51.47500	127
51.48333	133
51.49167	138
51.50000	143
51.50833	148
51.51667	153
51.52500	157
51.53333	162
51.54167	169
51.55000	176
51.55833	183
51.56667	188
51.57500	192
51.58333	197
51.59167	201
51.60000	204
51.60833	207
51.61667	209
51.62500	214
51.63333	221
51.64167	232
51.65000	244
51.65833	255
51.66667	264
51.67500	271
51.68333	278
51.69167	285
51.70000	293
51.70833	302
51.71667	311
51.72500	319
51.73333	327
51.74167	334
51.75000	342
51.75833	353
51.76667	366
51.77500	382
51.78333	401
51.79167	421
51.80000	441
51.80833	461
51.81667	480
51.82500	497
51.83333	511
51.84167	523
51.85000	533
51.85833	544
51.86667	557
51.87500	572
51.88333	590
51.89167	610
51.90000	630
51.90833	650
51.91667	669
51.92500	685
51.93333	701
51.94167	718
51.95000	736
51.95833	755
51.96667	775
51.97500	796
51.98333	817
51.99167	838
52.00000	860
52.00833	882
52.01667	905
52.02500	929
52.03333	952
52.04167	975
52.05000	997
52.05833	1017
52.06667	1037
52.07500	1056
52.08333	1075
52.09167	1094
52.10000	1113
52.10833	1132
52.11667	1152
52.12500	1175
52.13333	1199
52.14167	1222
52.15000	1245
52.15833	1268
52.16667	1292
52.17500	1316
52.18333	1342
52.19167	1368
52.20000	1393
52.20833	1417
52.21667	1442
52.22500	1468
52.23333	1495
52.24167	1519
52.25000	1542
52.25833	1564
52.26667	1585
52.27500	1606
52.28333	1628
52.29167	1650
52.30000	1671
52.30833	1691
52.31667	1709
52.32500	1728
52.33333	1746
52.34167	1766
52.35000	1789
52.35833	1813
52.36667	1838
52.37500	1862
52.38333	1883
52.39167	1904
52.40000	1923
52.40833	1943
52.41667	1962
52.42500	1980
52.43333	1998
52.44167	2016
52.45000	2034
52.45833	2053
52.46667	2074
52.47500	2095
52.48333	2116
52.49167	2135
52.50000	2153
52.50833	2169
52.51667	2183
52.52500	2195
52.53333	2206
52.54167	2219
52.55000	2234
52.55833	2250
52.56667	2268
52.57500	2285
52.58333	2300
52.59167	2313
52.60000	2325
52.60833	2338
52.61667	2350
52.62500	2361
52.63333	2372
52.64167	2381
52.65000	2392
52.65833	2404
52.66667	2419
52.67500	2432
52.68333	2443
52.69167	2451
52.70000	2456
52.70833	2458
52.71667	2460
52.72500	2464
52.73333	2469
52.74167	2474
52.75000	2479
52.75833	2484
52.76667	2489
52.77500	2494
52.78333	2498
52.79167	2502
52.80000	2503
52.80833	2503
52.81667	2502
52.82500	2502
52.83333	2503
52.84167	2504
52.85000	2506
52.85833	2508
52.86667	2510
52.87500	2512
52.88333	2513
52.89167	2515
52.90000	2515
52.90833	2514
52.91667	2510
52.92500	2505
52.93333	2499
52.94167	2493
52.95000	2485
52.95833	2477
52.96667	2469
52.97500	2459
52.98333	2448
52.99167	2435
53.00000	2423
53.00833	2413
53.01667	2405
53.02500	2399
53.03333	2395
53.04167	2391
53.05000	2385
53.05833	2377
53.06667	2366
53.07500	2352
53.08333	2336
53.09167	2318
53.10000	2300
53.10833	2283
53.11667	2270
53.12500	2260
53.13333	2252
53.14167	2243
53.15000	2233
53.15833	2222
53.16667	2210
53.17500	2198
53.18333	2185
53.19167	2170
53.20000	2154
53.20833	2136
53.21667	2119
53.22500	2102
53.23333	2085
53.24167	2069
53.25000	2052
53.25833	2036
53.26667	2020
53.27500	2005
53.28333	1991
53.29167	1978
53.30000	1965
53.30833	1952
53.31667	1938
53.32500	1923
53.33333	1906
53.34167	1888
53.35000	1868
53.35833	1848
53.36667	1827
53.37500	1807
53.38333	1787
53.39167	1768
53.40000	1752
53.40833	1738
53.41667	1723
53.42500	1706
53.43333	1687
53.44167	1667
53.45000	1647
53.45833	1629
53.46667	1612
53.47500	1595
53.48333	1577
53.49167	1558
53.50000	1538
53.50833	1519
53.51667	1502
53.52500	1488
53.53333	1475
53.54167	1461
53.55000	1444
53.55833	1425
53.56667	1404
53.57500	1385
53.58333	1369
53.59167	1356
53.60000	1344
53.60833	1334
53.61667	1322
53.62500	1308
53.63333	1293
53.64167	1276
53.65000	1260
53.65833	1244
53.66667	1229
53.67500	1214
53.68333	1199
53.69167	1183
53.70000	1167
53.70833	1150
53.71667	1133
53.72500	1118
53.73333	1102
53.74167	1087
53.75000	1072
53.75833	1057
53.76667	1043
53.77500	1030
53.78333	1016
53.79167	1004
53.80000	993
53.80833	983
53.81667	973
53.82500	962
53.83333	949
53.84167	933
53.85000	915
53.85833	899
53.86667	884
53.87500	871
53.88333	859
53.89167	848
53.90000	837
53.90833	827
53.91667	817
53.92500	808
53.93333	798
53.94167	786
53.95000	772
53.95833	758
53.96667	745
53.97500	733
53.98333	724
53.99167	718
54.00000	713
54.00833	709
54.01667	705
54.02500	701
54.03333	697
54.04167	690
54.05000	681
54.05833	670
54.06667	658
54.07500	645
54.08333	636
54.09167	628
54.10000	621
54.10833	613
54.11667	604
54.12500	592
54.13333	580
54.14167	569
54.15000	559
54.15833	553
54.16667	548
54.17500	544
54.18333	540
54.19167	537
54.20000	532
54.20833	526
54.21667	519
54.22500	509
54.23333	499
54.24167	490
54.25000	481
54.25833	473
54.26667	467
54.27500	462
54.28333	458
54.29167	455
54.30000	453
54.30833	450
54.31667	445
54.32500	438
54.33333	429
54.34167	421
54.35000	413
54.35833	405
54.36667	397
54.37500	390
54.38333	385
54.39167	382
54.40000	379
54.40833	376
54.41667	371
54.42500	366
54.43333	361
54.44167	358
54.45000	357
54.45833	356
54.46667	357
54.47500	356
54.48333	353
54.49167	349
54.50000	343
54.50833	334
54.51667	325
54.52500	318
54.53333	312
54.54167	308
54.55000	305
54.55833	304
54.56667	302
54.57500	300
54.58333	299
54.59167	298
54.60000	296
54.60833	294
54.61667	290
54.62500	285
54.63333	281
54.64167	280
54.65000	281
54.65833	281
54.66667	280
54.67500	278
54.68333	274
54.69167	271
54.70000	268
54.70833	267
54.71667	264
54.72500	260
54.73333	254
54.74167	250
54.75000	246
54.75833	241
54.76667	236
54.77500	231
54.78333	226
54.79167	223
54.80000	221
54.80833	222
54.81667	223
54.82500	222
54.83333	219
54.84167	217
54.85000	215
54.85833	214
54.86667	213
54.87500	211
54.88333	211
54.89167	210
54.90000	210
54.90833	211
54.91667	211
54.92500	209
54.93333	206
54.94167	203
54.95000	200
54.95833	197
54.96667	196
54.97500	195
54.98333	191
54.99167	185
55.00000	178
55.00833	172
55.01667	168
55.02500	166
55.03333	166
55.04167	167
55.05000	167
55.05833	167
55.06667	167
55.07500	168
55.08333	170
55.09167	171
55.10000	171
55.10833	169
55.11667	166
55.12500	162
55.13333	157
55.14167	154
55.15000	151
55.15833	149
55.16667	147
55.17500	144
55.18333	142
55.19167	140
55.20000	140
55.20833	142
55.21667	144
55.22500	146
55.23333	145
55.24167	142
55.25000	138
55.25833	136
55.26667	135
55.27500	137
55.28333	140
55.29167	142
55.30000	144
55.30833	145
55.31667	144
55.32500	144
55.33333	143
55.34167	141
55.35000	138
55.35833	136
55.36667	136
55.37500	136
55.38333	136
55.39167	134
55.40000	132
55.40833	128
55.41667	125
55.42500	123
55.43333	121
55.44167	119
55.45000	117
55.45833	114
55.46667	111
55.47500	109
55.48333	107
55.49167	106
55.50000	106
55.50833	105
55.51667	106
55.52500	109
55.53333	114
55.54167	119
55.55000	124
55.55833	126
55.56667	125
55.57500	122
55.58333	119
55.59167	115
55.60000	110
55.60833	106
55.61667	101
55.62500	96
55.63333	92
55.64167	90
55.65000	88
55.65833	86
55.66667	84
55.67500	83
55.68333	84
55.69167	87
55.70000	90
55.70833	93
55.71667	95
55.72500	96
55.73333	96
55.74167	96
55.75000	97
55.75833	99
55.76667	101
55.77500	103
55.78333	105
55.79167	105
55.80000	104
55.80833	101
55.81667	97
55.82500	94
55.83333	91
55.84167	89
55.85000	89
55.85833	89
55.86667	88
55.87500	87
55.88333	87
55.89167	86
55.90000	87
55.90833	88
55.91667	89
55.92500	90
55.93333	90
55.94167	89
55.95000	89
55.95833	86
55.96667	81
55.97500	76
55.98333	73
55.99167	73
56.00000	75
56.00833	79
56.01667	83
56.02500	84
56.03333	82
56.04167	79
56.05000	76
56.05833	74
56.06667	73
56.07500	73
56.08333	72
56.09167	71
56.10000	69
56.10833	66
56.11667	63
56.12500	60
56.13333	55
56.14167	52
56.15000	50
56.15833	50
56.16667	49
56.17500	49
56.18333	49
56.19167	51
56.20000	54
56.20833	58
56.21667	61
56.22500	62
56.23333	60
56.24167	55
56.25000	51
56.25833	49
56.26667	50
56.27500	53
56.28333	59
56.29167	64
56.30000	68
56.30833	66
56.31667	62
56.32500	57
56.33333	51
56.34167	48
56.35000	48
56.35833	50
56.36667	51
56.37500	51
56.38333	50
56.39167	49
56.40000	48
56.40833	50
56.41667	51
56.42500	53
56.43333	53
56.44167	52
56.45000	53
56.45833	53
56.46667	52
56.47500	51
56.48333	50
56.49167	49
56.50000	48
56.50833	47
56.51667	47
56.52500	46
56.53333	43
56.54167	42
56.55000	43
56.55833	44
56.56667	45
56.57500	43
56.58333	40
56.59167	36
56.60000	34
56.60833	34
56.61667	36
56.62500	40
56.63333	44
56.64167	47
56.65000	48
56.65833	49
56.66667	50
56.67500	52
56.68333	53
56.69167	52
56.70000	50
56.70833	47
56.71667	44
56.72500	40
56.73333	37
56.74167	34
56.75000	32
56.75833	30
56.76667	29
56.77500	29
56.78333	27
56.79167	24
56.80000	24
56.80833	29
56.81667	35
56.82500	41
56.83333	45
56.84167	45
56.85000	41
56.85833	35
56.86667	32
56.87500	31
56.88333	34
56.89167	37
56.90000	39
56.90833	38
56.91667	35
56.92500	31
56.93333	26
56.94167	23
56.95000	21
56.95833	20
56.96667	21
56.97500	25
56.98333	30
56.99167	36
57.00000	40
57.00833	42
57.01667	40
57.02500	37
57.03333	33
57.04167	31
57.05000	31
57.05833	31
57.06667	30
57.07500	28
57.08333	25
57.09167	22
57.10000	21
57.10833	23
57.11667	27
57.12500	29
57.13333	30
57.14167	29
57.15000	25
57.15833	21
57.16667	17
57.17500	15
57.18333	15
57.19167	16
57.20000	18
57.20833	20
57.21667	21
57.22500	21
57.23333	22
57.24167	22
57.25000	21
57.25833	19
57.26667	17
57.27500	16
57.28333	17
57.29167	20
57.30000	21
57.30833	22
57.31667	20
57.32500	17
57.33333	14
57.34167	11
57.35000	10
57.35833	9
57.36667	7
57.37500	5
57.38333	4
57.39167	2
57.40000	1
57.40833	2
57.41667	4
57.42500	6
57.43333	9
57.44167	12
57.45000	17
57.45833	20
57.46667	20
57.47500	18
57.48333	15
57.49167	12
57.50000	11
57.50833	11
57.51667	12
57.52500	12
57.53333	12
57.54167	11
57.55000	10
57.55833	11
57.56667	14
57.57500	18
57.58333	23
57.59167	27
57.60000	30
57.60833	30
57.61667	28
57.62500	25
57.63333	22
57.64167	20
57.65000	20
57.65833	20
57.66667	19
57.67500	18
57.68333	15
57.69167	13
57.70000	11
57.70833	11
57.71667	10
57.72500	8
57.73333	6
57.74167	4
57.75000	3
57.75833	4
57.76667	6
57.77500	8
57.78333	11
57.79167	13
57.80000	15
57.80833	16
57.81667	14
57.82500	11
57.83333	6
57.84167	2
57.85000	-1
57.85833	-3
57.86667	-3
57.87500	-0
57.88333	2
57.89167	4
57.90000	6
57.90833	6
57.91667	6
57.92500	7
57.93333	7
57.94167	8
57.95000	9
57.95833	9
57.96667	8
57.97500	8
57.98333	7
57.99167	7
58.00000	8
58.00833	8
58.01667	8
58.02500	10
58.03333	11
58.04167	12
58.05000	12
58.05833	11
58.06667	9
58.07500	7
58.08333	7
58.09167	6
58.10000	5
58.10833	4
58.11667	1
58.12500	-1
58.13333	-2
58.14167	-2
58.15000	-1
58.15833	1
58.16667	4
58.17500	6
58.18333	7
58.19167	5
58.20000	3
58.20833	0
58.21667	-2
58.22500	-1
58.23333	1
58.24167	5
58.25000	7
58.25833	8
58.26667	7
58.27500	4
58.28333	2
58.29167	1
58.30000	2
58.30833	5
58.31667	9
58.32500	12
58.33333	13
58.34167	15
58.35000	17
58.35833	20
58.36667	22
58.37500	23
58.38333	24
58.39167	23
58.40000	21
58.40833	17
58.41667	12
58.42500	6
58.43333	1
58.44167	-2
58.45000	-2
58.45833	-2
58.46667	0
58.47500	3
58.48333	6
58.49167	10
58.50000	11
58.50833	12
58.51667	11
58.52500	11
58.53333	10
58.54167	10
58.55000	10
58.55833	9
58.56667	9
58.57500	9
58.58333	10
58.59167	11
58.60000	12
58.60833	11
58.61667	8
58.62500	5
58.63333	1
58.64167	-1
58.65000	-2
58.65833	-2
58.66667	-2
58.67500	-3
58.68333	-3
58.69167	-3
58.70000	-2
58.70833	-1
58.71667	1
58.72500	2
58.73333	3
58.74167	3
58.75000	1
58.75833	-2
58.76667	-5
58.77500	-8
58.78333	-8
58.79167	-6
58.80000	-3
58.80833	0
58.81667	3
58.82500	4
58.83333	4
58.84167	5
58.85000	6
58.85833	6
58.86667	5
58.87500	4
58.88333	4
58.89167	4
58.90000	5
58.90833	6
58.91667	6
58.92500	4
58.93333	-0
58.94167	-3
58.95000	-4
58.95833	-3
58.96667	-2
58.97500	-1
58.98333	-1
58.99167	-2
59.00000	-4
59.00833	-8
59.01667	-12
59.02500	-15
59.03333	-17
59.04167	-17
59.05000	-15
59.05833	-13
59.06667	-13
59.07500	-14
59.08333	-15
59.09167	-16
59.10000	-17
59.10833	-19
59.11667	-20
59.12500	-20
59.13333	-18
59.14167	-15
59.15000	-10
59.15833	-6
59.16667	-3
59.17500	0
59.18333	1
59.19167	0
59.20000	-2
59.20833	-4
59.21667	-6
59.22500	-7
59.23333	-7
59.24167	-5
59.25000	-2
59.25833	2
59.26667	5
59.27500	7
59.28333	5
59.29167	0
59.30000	-6
59.30833	-13
59.31667	-18
59.32500	-20
59.33333	-19
59.34167	-18
59.35000	-17
59.35833	-16
59.36667	-15
59.37500	-14
59.38333	-12
59.39167	-8
59.40000	-5
59.40833	-1
59.41667	2
59.42500	3
59.43333	2
59.44167	0
59.45000	-1
59.45833	-4
59.46667	-7
59.47500	-10
59.48333	-15
59.49167	-19
59.50000	-21
59.50833	-20
59.51667	-17
59.52500	-13
59.53333	-9
59.54167	-5
59.55000	-4
59.55833	-3
59.56667	-3
59.57500	-3
59.58333	-5
59.59167	-9
59.60000	-12
59.60833	-15
59.61667	-16
59.62500	-15
59.63333	-14
59.64167	-13
59.65000	-13
59.65833	-14
59.66667	-15
59.67500	-14
59.68333	-13
59.69167	-13
59.70000	-13
59.70833	-13
59.71667	-15
59.72500	-17
59.73333	-19
59.74167	-21
59.75000	-21
59.75833	-21
59.76667	-19
59.77500	-18
59.78333	-17
59.79167	-16
59.80000	-15
59.80833	-13
59.81667	-10
59.82500	-8
59.83333	-6
59.84167	-5
59.85000	-4
59.85833	-4
59.86667	-7
59.87500	-10
59.88333	-12
59.89167	-14
59.90000	-16
59.90833	-15
59.91667	-13
59.92500	-12
59.93333	-11
59.94167	-10
59.95000	-9
59.95833	-8
59.96667	-7
59.97500	-7
59.98333	-7
59.99167	-8
60.00000	-10

[LC Chromatogram(Detector A-Ch2)]
Interval(msec)	500
# of Points	7201
Start Time(min)	0.000
End Time(min)	60.000
Intensity Units	mV
Intensity Multiplier	0.001
Wavelength(nm)	230
R.Time (min)	Intensity
0.00000	1
0.00833	1
0.01667	-3
0.02500	-6
0.03333	-8
0.04167	-10
0.05000	-10
0.05833	-9
0.06667	-7
0.07500	-6
0.08333	-4
0.09167	-1
0.10000	2
0.10833	3
0.11667	2
0.12500	-2
0.13333	-7
0.14167	-13
0.15000	-16
0.15833	-15
0.16667	-13
0.17500	-11
0.18333	-7
0.19167	-3
0.20000	2
0.20833	6
0.21667	9
0.22500	10
0.23333	6
0.24167	1
0.25000	-6
0.25833	-11
0.26667	-15
0.27500	-15
0.28333	-14
0.29167	-13
0.30000	-11
0.30833	-9
0.31667	-4
0.32500	2
0.33333	6
0.34167	8
0.35000	8
0.35833	6
0.36667	3
0.37500	1
0.38333	-1
0.39167	-0
0.40000	1
0.40833	1
0.41667	-0
0.42500	-3
0.43333	-7
0.44167	-10
0.45000	-11
0.45833	-9
0.46667	-6
0.47500	-3
0.48333	0
0.49167	2
0.50000	2
0.50833	2
0.51667	2
0.52500	3
0.53333	3
0.54167	2
0.55000	1
0.55833	-0
0.56667	-2
0.57500	-2
0.58333	-3
0.59167	-4
0.60000	-6
0.60833	-7
0.61667	-6
0.62500	-3
0.63333	0
0.64167	5
0.65000	10
0.65833	15
0.66667	19
0.67500	23
0.68333	26
0.69167	24
0.70000	19
0.70833	13
0.71667	6
0.72500	2
0.73333	-1
0.74167	-1
0.75000	-2
0.75833	-3
0.76667	-4
0.77500	-5
0.78333	-5
0.79167	-2
0.80000	3
0.80833	8
0.81667	11
0.82500	12
0.83333	12
0.84167	11
0.85000	12
0.85833	13
0.86667	15
0.87500	15
0.88333	14
0.89167	12
0.90000	10
0.90833	8
0.91667	7
0.92500	8
0.93333	10
0.94167	11
0.95000	12
0.95833	10
0.96667	9
0.97500	9
0.98333	9
0.99167	9
1.00000	8
1.00833	7
1.01667	6
1.02500	6
1.03333	6
1.04167	8
1.05000	7
1.05833	4
1.06667	-1
1.07500	-6
1.08333	-9
1.09167	-9
1.10000	-8
1.10833	-7
1.11667	-5
1.12500	-3
1.13333	-1
1.14167	2
1.15000	5
1.15833	10
1.16667	15
1.17500	18
1.18333	19
1.19167	18
1.20000	15
1.20833	11
1.21667	8
1.22500	5
1.23333	4
1.24167	4
1.25000	6
1.25833	9
1.26667	12
1.27500	13
1.28333	13
1.29167	13
1.30000	12
1.30833	11
1.31667	10
1.32500	8
1.33333	7
1.34167	4
1.35000	2
1.35833	1
1.36667	2
1.37500	4
1.38333	7
1.39167	10
1.40000	11
1.40833	11
1.41667	7
1.42500	3
1.43333	1
1.44167	2
1.45000	6
1.45833	13
1.46667	20
1.47500	23
1.48333	22
1.49167	18
1.50000	14
1.50833	10
1.51667	7
1.52500	6
1.53333	7
1.54167	10
1.55000	14
1.55833	19
1.56667	22
1.57500	21
1.58333	17
1.59167	13
1.60000	9
1.60833	7
1.61667	8
1.62500	10
1.63333	13
1.64167	15
1.65000	16
1.65833	16
1.66667	15
1.67500	14
1.68333	14
1.69167	13
1.70000	12
1.70833	11
1.71667	10
1.72500	11
1.73333	12
1.74167	12
1.75000	11
1.75833	8
1.76667	5
1.77500	3
1.78333	3
1.79167	4
1.80000	5
1.80833	6
1.81667	5
1.82500	4
1.83333	4
1.84167	5
1.85000	5
1.85833	5
1.86667	5
1.87500	5
1.88333	5
1.89167	6
1.90000	7
1.90833	7
1.91667	4
1.92500	2
1.93333	-0
1.94167	-1
1.95000	-0
1.95833	1
1.96667	1
1.97500	1
1.98333	-0
1.99167	-2
2.00000	-2
2.00833	-1
2.01667	3
2.02500	8
2.03333	12
2.04167	16
2.05000	18
2.05833	20
2.06667	20
2.07500	20
2.08333	18
2.09167	13
2.10000	7
2.10833	2
2.11667	-1
2.12500	-2
2.13333	-1
2.14167	1
2.15000	5
2.15833	9
2.16667	13
2.17500	16
2.18333	17
2.19167	17
2.20000	14
2.20833	9
2.21667	3
2.22500	-2
2.23333	-5
2.24167	-6
2.25000	-6
2.25833	-4
2.26667	-3
2.27500	-2
2.28333	-3
2.29167	-3
2.30000	-1
2.30833	2
2.31667	7
2.32500	12
2.33333	15
2.34167	14
2.35000	11
2.35833	5
2.36667	-1
2.37500	-4
2.38333	-6
2.39167	-7
2.40000	-6
2.40833	-6
2.41667	-6
2.42500	-5
2.43333	-2
2.44167	3
2.45000	7
2.45833	12
2.46667	16
2.47500	18
2.48333	18
2.49167	18
2.50000	18
2.50833	16
2.51667	14
2.52500	13
2.53333	12
2.54167	11
2.55000	10
2.55833	8
2.56667	5
2.57500	1
2.58333	-3
2.59167	-4
2.60000	-3
2.60833	-2
2.61667	-1
2.62500	-1
2.63333	-0
2.64167	2
2.65000	5
2.65833	9
2.66667	13
2.67500	14
2.68333	15
2.69167	14
2.70000	12
2.70833	11
2.71667	10
2.72500	9
2.73333	7
2.74167	4
2.75000	2
2.75833	1
2.76667	1
2.77500	3
2.78333	5
2.79167	6
2.80000	5
2.80833	4
2.81667	3
2.82500	1
2.83333	1
2.84167	2
2.85000	3
2.85833	5
2.86667	6
2.87500	7
2.88333	7
2.89167	4
2.90000	-1
2.90833	-4
2.91667	-3
2.92500	-0
2.93333	3
2.94167	6
2.95000	4
2.95833	-1
2.96667	-7
2.97500	-10
2.98333	-11
2.99167	-9
3.00000	-6
3.00833	-2
3.01667	1
3.02500	4
3.03333	6
3.04167	6
3.05000	6
3.05833	7
3.06667	7
3.07500	6
3.08333	4
3.09167	0
3.10000	-4
3.10833	-6
3.11667	-6
3.12500	-5
3.13333	-4
3.14167	-3
3.15000	-2
3.15833	-1
3.16667	0
3.17500	3
3.18333	5
3.19167	6
3.20000	6
3.20833	5
3.21667	3
3.22500	2
3.23333	2
3.24167	2
3.25000	1
3.25833	-3
3.26667	-8
3.27500	-14
3.28333	-19
3.29167	-20
3.30000	-17
3.30833	-12
3.31667	-5
3.32500	1
3.33333	5
3.34167	7
3.35000	7
3.35833	6
3.36667	4
3.37500	0
3.38333	-4
3.39167	-9
3.40000	-14
3.40833	-18
3.41667	-20
3.42500	-19
3.43333	-14
3.44167	-8
3.45000	-2
3.45833	1
3.46667	2
3.47500	2
3.48333	2
3.49167	2
3.50000	3
3.50833	3
3.51667	1
3.52500	-1
3.53333	-4
3.54167	-6
3.55000	-8
3.55833	-8
3.56667	-6
3.57500	-4
3.58333	-1
3.59167	-1
3.60000	-2
3.60833	-3
3.61667	-4
3.62500	-3
3.63333	-1
3.64167	2
3.65000	5
3.65833	6
3.66667	5
3.67500	4
3.68333	3
3.69167	1
3.70000	-0
3.70833	-2
3.71667	-2
3.72500	-1
3.73333	1
3.74167	4
3.75000	7
3.75833	8
3.76667	9
3.77500	8
3.78333	5
3.79167	1
3.80000	-3
3.80833	-7
3.81667	-11
3.82500	-11
3.83333	-9
3.84167	-5
3.85000	1
3.85833	6
3.86667	10
3.87500	12
3.88333	12
3.89167	12
3.90000	13
3.90833	14
3.91667	15
3.92500	16
3.93333	16
3.94167	15
3.95000	15
3.95833	14
3.96667	12
3.97500	11
3.98333	10
3.99167	10
4.00000	10
4.00833	9
4.01667	6
4.02500	2
4.03333	-4
4.04167	-9
4.05000	-12
4.05833	-10
4.06667	-5
4.07500	1
4.08333	7
4.09167	11
4.10000	14
4.10833	14
4.11667	12
4.12500	9
4.13333	6
4.14167	3
4.15000	2
4.15833	4
4.16667	7
4.17500	9
4.18333	11
4.19167	12
4.20000	11
4.20833	11
4.21667	13
4.22500	15
4.23333	15
4.24167	15
4.25000	13
4.25833	11
4.26667	12
4.27500	16
4.28333	22
4.29167	27
4.30000	29
4.30833	28
4.31667	25
4.32500	20
4.33333	15
4.34167	11
4.35000	8
4.35833	7
4.36667	9
4.37500	11
4.38333	15
4.39167	18
4.40000	19
4.40833	17
4.41667	11
4.42500	3
4.43333	-7
4.44167	-15
4.45000	-20
4.45833	-20
4.46667	-17
4.47500	-13
4.48333	-8
4.49167	-5
4.50000	-5
4.50833	-5
4.51667	-4
4.52500	-3
4.53333	-1
4.54167	1
4.55000	2
4.55833	3
4.56667	2
4.57500	2
4.58333	1
4.59167	1
4.60000	3
4.60833	4
4.61667	5
4.62500	5
4.63333	4
4.64167	2
4.65000	-1
4.65833	-5
4.66667	-7
4.67500	-7
4.68333	-5
4.69167	-2
4.70000	2
4.70833	3
4.71667	0
4.72500	-5
4.73333	-10
4.74167	-14
4.75000	-15
4.75833	-12
4.76667	-7
4.77500	-0
4.78333	6
4.79167	10
4.80000	12
4.80833	11
4.81667	9
4.82500	5
4.83333	-0
4.84167	-6
4.85000	-11
4.85833	-16
4.86667	-18
4.87500	-18
4.88333	-15
4.89167	-11
4.90000	-7
4.90833	-3
4.91667	-0
4.92500	2
4.93333	4
4.94167	8
4.95000	11
4.95833	14
4.96667	16
4.97500	15
4.98333	13
4.99167	9
5.00000	6
5.00833	4
5.01667	4
5.02500	4
5.03333	4
5.04167	3
5.05000	2
5.05833	1
5.06667	2
5.07500	5
5.08333	10
5.09167	14
5.10000	17
5.10833	17
5.11667	13
5.12500	8
5.13333	4
5.14167	2
5.15000	2
5.15833	3
5.16667	4
5.17500	3
5.18333	1
5.19167	-2
5.20000	-4
5.20833	-6
5.21667	-5
5.22500	-4
5.23333	-1
5.24167	1
5.25000	1
5.25833	-2
5.26667	-6
5.27500	-10
5.28333	-12
5.29167	-12
5.30000	-8
5.30833	-3
5.31667	4
5.32500	9
5.33333	12
5.34167	11
5.35000	6
5.35833	-2
5.36667	-9
5.37500	-13
5.38333	-14
5.39167	-11
5.40000	-5
5.40833	3
5.41667	11
5.42500	16
5.43333	19
5.44167	18
5.45000	15
5.45833	10
5.46667	6
5.47500	2
5.48333	-1
5.49167	-4
5.50000	-7
5.50833	-10
5.51667	-12
5.52500	-13
5.53333	-13
5.54167	-10
5.55000	-6
5.55833	-0
5.56667	5
5.57500	9
5.58333	11
5.59167	9
5.60000	5
5.60833	1
5.61667	-3
5.62500	-4
5.63333	-3
5.64167	1
5.65000	5
5.65833	7
5.66667	8
5.67500	7
5.68333	4
5.69167	-0
5.70000	-4
5.70833	-7
5.71667	-9
5.72500	-9
5.73333	-8
5.74167	-6
5.75000	-4
5.75833	-2
5.76667	-1
5.77500	-2
5.78333	-5
5.79167	-10
5.80000	-15
5.80833	-20
5.81667	-23
5.82500	-24
5.83333	-23
5.84167	-20
5.85000	-16
5.85833	-11
5.86667	-7
5.87500	-6
5.88333	-6
5.89167	-6
5.90000	-8
5.90833	-10
5.91667	-11
5.92500	-13
5.93333	-13
5.94167	-12
5.95000	-10
5.95833	-8
5.96667	-7
5.97500	-7
5.98333	-8
5.99167	-9
6.00000	-11
6.00833	-12
6.01667	-14
6.02500	-15
6.03333	-16
6.04167	-17
6.05000	-17
6.05833	-15
6.06667	-12
6.07500	-7
6.08333	-3
6.09167	-0
6.10000	-1
6.10833	-3
6.11667	-6
6.12500	-7
6.13333	-6
6.14167	-3
6.15000	-1
6.15833	-1
6.16667	-4
6.17500	-7
6.18333	-11
6.19167	-14
6.20000	-17
6.20833	-18
6.21667	-18
6.22500	-16
6.23333	-13
6.24167	-10
6.25000	-8
6.25833	-6
6.26667	-7
6.27500	-10
6.28333	-14
6.29167	-17
6.30000	-19
6.30833	-21
6.31667	-20
6.32500	-19
6.33333	-18
6.34167	-16
6.35000	-12
6.35833	-8
6.36667	-3
6.37500	-0
6.38333	1
6.39167	0
6.40000	-2
6.40833	-3
6.41667	-2
6.42500	1
6.43333	4
6.44167	6
6.45000	5
6.45833	1
6.46667	-4
6.47500	-8
6.48333	-12
6.49167	-14
6.50000	-16
6.50833	-17
6.51667	-19
6.52500	-18
6.53333	-16
6.54167	-11
6.55000	-6
6.55833	-0
6.56667	3
6.57500	2
6.58333	-1
6.59167	-4
6.60000	-5
6.60833	-5
6.61667	-5
6.62500	-5
6.63333	-6
6.64167	-9
6.65000	-11
6.65833	-11
6.66667	-10
6.67500	-7
6.68333	-5
6.69167	-2
6.70000	1
6.70833	4
6.71667	6
6.72500	8
6.73333	9
6.74167	9
6.75000	7
6.75833	3
6.76667	-3
6.77500	-10
6.78333	-15
6.79167	-19
6.80000	-19
6.80833	-19
6.81667	-16
6.82500	-13
6.83333	-10
6.84167	-7
6.85000	-7
6.85833	-9
6.86667	-12
6.87500	-16
6.88333	-19
6.89167	-20
6.90000	-19
6.90833	-16
6.91667	-12
6.92500	-9
6.93333	-6
6.94167	-3
6.95000	-2
6.95833	-3
6.96667	-5
6.97500	-6
6.98333	-6
6.99167	-6
7.00000	-5
7.00833	-6
7.01667	-8
7.02500	-11
7.03333	-15
7.04167	-18
7.05000	-19
7.05833	-18
7.06667	-16
7.07500	-14
7.08333	-13
7.09167	-14
7.10000	-16
7.10833	-18
7.11667	-20
7.12500	-21
7.13333	-23
7.14167	-26
7.15000	-26
7.15833	-24
7.16667	-20
7.17500	-15
7.18333	-11
7.19167	-8
7.20000	-7
7.20833	-7
7.21667	-8
7.22500	-8
7.23333	-8
7.24167	-7
7.25000	-7
7.25833	-7
7.26667	-8
7.27500	-8
7.28333	-9
7.29167	-9
7.30000	-9
7.30833	-10
7.31667	-13
7.32500	-16
7.33333	-19
7.34167	-21
7.35000	-22
7.35833	-22
7.36667	-20
7.37500	-20
7.38333	-21
7.39167	-24
7.40000	-27
7.40833	-29
7.41667	-29
7.42500	-28
7.43333	-26
7.44167	-24
7.45000	-20
7.45833	-17
7.46667	-12
7.47500	-7
7.48333	-2
7.49167	1
7.50000	1
7.50833	-1
7.51667	-4
7.52500	-6
7.53333	-7
7.54167	-6
7.55000	-4
7.55833	-2
7.56667	-0
7.57500	1
7.58333	0
7.59167	-1
7.60000	-2
7.60833	-3
7.61667	-2
7.62500	-3
7.63333	-5
7.64167	-8
7.65000	-13
7.65833	-17
7.66667	-21
7.67500	-24
7.68333	-26
7.69167	-26
7.70000	-25
7.70833	-22
7.71667	-17
7.72500	-12
7.73333	-8
7.74167	-5
7.75000	-5
7.75833	-6
7.76667	-9
7.77500	-13
7.78333	-16
7.79167	-17
7.80000	-15
7.80833	-12
7.81667	-7
7.82500	-3
7.83333	-1
7.84167	-2
7.85000	-4
7.85833	-7
7.86667	-11
7.87500	-15
7.88333	-19
7.89167	-22
7.90000	-23
7.90833	-20
7.91667	-15
7.92500	-10
7.93333	-7
7.94167	-8
7.95000	-11
7.95833	-14
7.96667	-16
7.97500	-14
7.98333	-10
7.99167	-7
8.00000	-7
8.00833	-9
8.01667	-13
8.02500	-17
8.03333	-19
8.04167	-19
8.05000	-18
8.05833	-17
8.06667	-16
8.07500	-15
8.08333	-14
8.09167	-13
8.10000	-12
8.10833	-10
8.11667	-7
8.12500	-4
8.13333	-1
8.14167	-0
8.15000	-0
8.15833	-2
8.16667	-4
8.17500	-6
8.18333	-6
8.19167	-7
8.20000	-10
8.20833	-12
8.21667	-15
8.22500	-18
8.23333	-20
8.24167	-20
8.25000	-19
8.25833	-16
8.26667	-12
8.27500	-8
8.28333	-3
8.29167	2
8.30000	6
8.30833	8
8.31667	6
8.32500	2
8.33333	-2
8.34167	-7
8.35000	-10
8.35833	-11
8.36667	-12
8.37500	-14
8.38333	-15
8.39167	-17
8.40000	-17
8.40833	-17
8.41667	-16
8.42500	-14
8.43333	-11
8.44167	-9
8.45000	-8
8.45833	-8
8.46667	-10
8.47500	-11
8.48333	-12
8.49167	-12
8.50000	-11
8.50833	-9
8.51667	-8
8.52500	-8
8.53333	-9
8.54167	-12
8.55000	-16
8.55833	-19
8.56667	-22
8.57500	-22
8.58333	-21
8.59167	-19
8.60000	-17
8.60833	-16
8.61667	-14
8.62500	-13
8.63333	-11
8.64167	-10
8.65000	-9
8.65833	-9
8.66667	-10
8.67500	-11
8.68333	-12
8.69167	-13
8.70000	-15
8.70833	-15
8.71667	-15
8.72500	-15
8.73333	-14
8.74167	-13
8.75000	-12
8.75833	-11
8.76667	-11
8.77500	-11
8.78333	-11
8.79167	-13
8.80000	-16
8.80833	-19
8.81667	-22
8.82500	-25
8.83333	-25
8.84167	-23
8.85000	-20
8.85833	-18
8.86667	-16
8.87500	-14
8.88333	-13
8.89167	-13
8.90000	-14
8.90833	-15
8.91667	-15
8.92500	-13
8.93333	-11
8.94167	-10
8.95000	-9
8.95833	-9
8.96667	-7
8.97500	-4
8.98333	-0
8.99167	3
9.00000	5
9.00833	6
9.01667	5
9.02500	2
9.03333	-2
9.04167	-6
9.05000	-9
9.05833	-10
9.06667	-11
9.07500	-11
9.08333	-11
9.09167	-14
9.10000	-18
9.10833	-21
9.11667	-24
9.12500	-24
9.13333	-22
9.14167	-19
9.15000	-15
9.15833	-10
9.16667	-6
9.17500	-3
9.18333	-1
9.19167	0
9.20000	-1
9.20833	-3
9.21667	-7
9.22500	-12
9.23333	-16
9.24167	-19
9.25000	-21
9.25833	-19
9.26667	-16
9.27500	-13
9.28333	-11
9.29167	-9
9.30000	-10
9.30833	-12
9.31667	-15
9.32500	-18
9.33333	-20
9.34167	-20
9.35000	-20
9.35833	-20
9.36667	-21
9.37500	-23
9.38333	-23
9.39167	-21
9.40000	-17
9.40833	-13
9.41667	-10
9.42500	-10
9.43333	-14
9.44167	-22
9.45000	-30
9.45833	-37
9.46667	-41
9.47500	-40
9.48333	-36
9.49167	-30
9.50000	-25
9.50833	-21
9.51667	-18
9.52500	-17
9.53333	-18
9.54167	-21
9.55000	-26
9.55833	-30
9.56667	-32
9.57500	-32
9.58333	-28
9.59167	-22
9.60000	-13
9.60833	-5
9.61667	3
9.62500	7
9.63333	8
9.64167	5
9.65000	-1
9.65833	-9
9.66667	-16
9.67500	-20
9.68333	-21
9.69167	-21
9.70000	-21
9.70833	-21
9.71667	-23
9.72500	-25
9.73333	-26
9.74167	-25
9.75000	-24
9.75833	-24
9.76667	-25
9.77500	-27
9.78333	-30
9.79167	-32
9.80000	-33
9.80833	-32
9.81667	-28
9.82500	-24
9.83333	-21
9.84167	-21
9.85000	-23
9.85833	-27
9.86667	-30
9.87500	-31
9.88333	-30
9.89167	-27
9.90000	-23
9.90833	-20
9.91667	-20
9.92500	-20
9.93333	-20
9.94167	-19
9.95000	-16
9.95833	-11
9.96667	-6
9.97500	-2
9.98333	1
9.99167	2
10.00000	-1
10.00833	-4
10.01667	-8
10.02500	-11
10.03333	-14
10.04167	-17
10.05000	-21
10.05833	-25
10.06667	-27
10.07500	-27
10.08333	-24
10.09167	-21
10.10000	-17
10.10833	-13
10.11667	-7
10.12500	-3
10.13333	-2
10.14167	-3
10.15000	-8
10.15833	-15
10.16667	-21
10.17500	-23
10.18333	-23
10.19167	-21
10.20000	-18
10.20833	-15
10.21667	-13
10.22500	-12
10.23333	-11
10.24167	-11
10.25000	-12
10.25833	-13
10.26667	-15
10.27500	-16
10.28333	-17
10.29167	-19
10.30000	-23
10.30833	-28
10.31667	-33
10.32500	-38
10.33333	-40
10.34167	-41
10.35000	-40
10.35833	-39
10.36667	-38
10.37500	-37
10.38333	-37
10.39167	-38
10.40000	-37
10.40833	-35
10.41667	-31
10.42500	-26
10.43333	-23
10.44167	-23
10.45000	-25
10.45833	-29
10.46667	-31
10.47500	-31
10.48333	-28
10.49167	-22
10.50000	-15
10.50833	-11
10.51667	-9
10.52500	-10
10.53333	-14
10.54167	-20
10.55000	-24
10.55833	-25
10.56667	-23
10.57500	-21
10.58333	-19
10.59167	-17
10.60000	-15
10.60833	-14
10.61667	-13
10.62500	-13
10.63333	-14
10.64167	-14
10.65000	-15
10.65833	-16
10.66667	-17
10.67500	-16
10.68333	-14
10.69167	-13
10.70000	-12
10.70833	-12
10.71667	-14
10.72500	-16
10.73333	-18
10.74167	-19
10.75000	-19
10.75833	-20
10.76667	-20
10.77500	-21
10.78333	-21
10.79167	-21
10.80000	-21
10.80833	-22
10.81667	-22
10.82500	-20
10.83333	-18
10.84167	-15
10.85000	-10
10.85833	-4
10.86667	0
10.87500	4
10.88333	7
10.89167	8
10.90000	6
10.90833	2
10.91667	-4
10.92500	-11
10.93333	-17
10.94167	-22
10.95000	-25
10.95833	-26
10.96667	-25
10.97500	-23
10.98333	-22
10.99167	-21
11.00000	-21
11.00833	-21
11.01667	-22
11.02500	-24
11.03333	-26
11.04167	-29
11.05000	-32
11.05833	-36
11.06667	-40
11.07500	-41
11.08333	-40
11.09167	-38
11.10000	-35
11.10833	-32
11.11667	-29
11.12500	-28
11.13333	-29
11.14167	-30
11.15000	-31
11.15833	-30
11.16667	-28
11.17500	-24
11.18333	-20
11.19167	-19
11.20000	-19
11.20833	-19
11.21667	-18
11.22500	-16
11.23333	-14
11.24167	-14
11.25000	-15
11.25833	-19
11.26667	-22
11.27500	-23
11.28333	-24
11.29167	-24
11.30000	-25
11.30833	-27
11.31667	-29
11.32500	-32
11.33333	-34
11.34167	-37
11.35000	-40
11.35833	-42
11.36667	-43
11.37500	-42
11.38333	-40
11.39167	-39
11.40000	-38
11.40833	-38
11.41667	-36
11.42500	-34
11.43333	-31
11.44167	-30
11.45000	-29
11.45833	-30
11.46667	-31
11.47500	-33
11.48333	-36
11.49167	-37
11.50000	-38
11.50833	-37
11.51667	-35
11.52500	-32
11.53333	-28
11.54167	-24
11.55000	-21
11.55833	-19
11.56667	-19
11.57500	-20
11.58333	-22
11.59167	-23
11.60000	-25
11.60833	-26
11.61667	-26
11.62500	-27
11.63333	-28
11.64167	-28
11.65000	-27
11.65833	-25
11.66667	-22
11.67500	-17
11.68333	-12
11.69167	-10
11.70000	-12
11.70833	-16
11.71667	-20
11.72500	-24
11.73333	-24
11.74167	-22
11.75000	-17
11.75833	-12
11.76667	-7
11.77500	-5
11.78333	-4
11.79167	-6
11.80000	-9
11.80833	-14
11.81667	-18
11.82500	-22
11.83333	-25
11.84167	-26
11.85000	-27
11.85833	-27
11.86667	-28
11.87500	-27
11.88333	-25
11.89167	-22
11.90000	-19
11.90833	-17
11.91667	-15
11.92500	-14
11.93333	-13
11.94167	-12
11.95000	-13
11.95833	-16
11.96667	-20
11.97500	-23
11.98333	-27
11.99167	-27
12.00000	-26
12.00833	-23
12.01667	-21
12.02500	-20
12.03333	-19
12.04167	-20
12.05000	-21
12.05833	-23
12.06667	-24
12.07500	-24
12.08333	-22
12.09167	-18
12.10000	-12
12.10833	-10
12.11667	-11
12.12500	-15
12.13333	-20
12.14167	-24
12.15000	-26
12.15833	-25
12.16667	-23
12.17500	-20
12.18333	-16
12.19167	-12
12.20000	-10
12.20833	-8
12.21667	-6
12.22500	-4
12.23333	-1
12.24167	1
12.25000	1
12.25833	-1
12.26667	-4
12.27500	-7
12.28333	-10
12.29167	-14
12.30000	-17
12.30833	-20
12.31667	-23
12.32500	-24
12.33333	-25
12.34167	-26
12.35000	-27
12.35833	-29
12.36667	-31
12.37500	-32
12.38333	-32
12.39167	-30
12.40000	-27
12.40833	-26
12.41667	-25
12.42500	-27
12.43333	-29
12.44167	-32
12.45000	-33
12.45833	-32
12.46667	-29
12.47500	-26
12.48333	-22
12.49167	-18
12.50000	-14
12.50833	-10
12.51667	-7
12.52500	-5
12.53333	-4
12.54167	-5
12.55000	-6
12.55833	-8
12.56667	-11
12.57500	-16
12.58333	-20
12.59167	-23
12.60000	-23
12.60833	-22
12.61667	-19
12.62500	-15
12.63333	-12
12.64167	-9
12.65000	-6
12.65833	-3
12.66667	-0
12.67500	2
12.68333	3
12.69167	3
12.70000	1
12.70833	0
12.71667	-0
12.72500	0
12.73333	2
12.74167	3
12.75000	4
12.75833	3
12.76667	1
12.77500	-0
12.78333	-1
12.79167	0
12.80000	3
12.80833	7
12.81667	9
12.82500	8
12.83333	6
12.84167	2
12.85000	-2
12.85833	-5
12.86667	-7
12.87500	-6
12.88333	-5
12.89167	-4
12.90000	-2
12.90833	-1
12.91667	-1
12.92500	-1
12.93333	-1
12.94167	1
12.95000	3
12.95833	5
12.96667	6
12.97500	5
12.98333	4
12.99167	2
13.00000	1
13.00833	1
13.01667	0
13.02500	-1
13.03333	-2
13.04167	-3
13.05000	-4
13.05833	-4
13.06667	-3
13.07500	-0
13.08333	4
13.09167	10
13.10000	17
13.10833	22
13.11667	26
13.12500	27
13.13333	27
13.14167	26
13.15000	25
13.15833	22
13.16667	19
13.17500	15
13.18333	11
13.19167	9
13.20000	8
13.20833	10
13.21667	13
13.22500	18
13.23333	21
13.24167	23
13.25000	23
13.25833	21
13.26667	17
13.27500	12
13.28333	7
13.29167	4
13.30000	2
13.30833	2
13.31667	4
13.32500	7
13.33333	9
13.34167	10
13.35000	10
13.35833	11
13.36667	13
13.37500	15
13.38333	18
13.39167	22
13.40000	26
13.40833	29
13.41667	30
13.42500	29
13.43333	25
13.44167	21
13.45000	18
13.45833	18
13.46667	20
13.47500	24
13.48333	27
13.49167	29
13.50000	30
13.50833	29
13.51667	28
13.52500	26
13.53333	26
13.54167	27
13.55000	27
13.55833	27
13.56667	27
13.57500	26
13.58333	28
13.59167	31
13.60000	35
13.60833	39
13.61667	41
13.62500	42
13.63333	42
13.64167	41
13.65000	41
13.65833	41
13.66667	41
13.67500	42
13.68333	41
13.69167	41
13.70000	42
13.70833	45
13.71667	50
13.72500	56
13.73333	63
13.74167	69
13.75000	72
13.75833	72
13.76667	72
13.77500	74
13.78333	79
13.79167	86
13.80000	95
13.80833	103
13.81667	109
13.82500	113
13.83333	117
13.84167	121
13.85000	124
13.85833	126
13.86667	126
13.87500	127
13.88333	128
13.89167	131
13.90000	136
13.90833	142
13.91667	147
13.92500	153
13.93333	157
13.94167	161
13.95000	163
13.95833	165
13.96667	165
13.97500	166
13.98333	168
13.99167	171
14.00000	175
14.00833	177
14.01667	178
14.02500	177
14.03333	175
14.04167	173
14.05000	173
14.05833	175
14.06667	177
14.07500	178
14.08333	179
14.09167	180
14.10000	182
14.10833	186
14.11667	188
14.12500	189
14.13333	188
14.14167	187
14.15000	187
14.15833	189
14.16667	193
14.17500	196
14.18333	198
14.19167	202
14.20000	206
14.20833	208
14.21667	209
14.22500	207
14.23333	201
14.24167	193
14.25000	186
14.25833	179
14.26667	175
14.27500	172
14.28333	172
14.29167	173
14.30000	173
14.30833	172
14.31667	173
14.32500	174
14.33333	175
14.34167	174
14.35000	173
14.35833	171
14.36667	170
14.37500	170
14.38333	171
14.39167	172
14.40000	173
14.40833	175
14.41667	179
14.42500	181
14.43333	184
14.44167	185
14.45000	185
14.45833	184
14.46667	183
14.47500	182
14.48333	180
14.49167	176
14.50000	172
14.50833	166
14.51667	161
14.52500	156
14.53333	153
14.54167	151
14.55000	152
14.55833	154
14.56667	156
14.57500	159
14.58333	161
14.59167	162
14.60000	162
14.60833	161
14.61667	160
14.62500	158
14.63333	156
14.64167	153
14.65000	151
14.65833	150
14.66667	151
14.67500	152
14.68333	153
14.69167	154
14.70000	153
14.70833	152
14.71667	151
14.72500	149
14.73333	144
14.74167	139
14.75000	134
14.75833	130
14.76667	128
14.77500	129
14.78333	133
14.79167	138
14.80000	143
14.80833	146
14.81667	147
14.82500	145
14.83333	142
14.84167	138
14.85000	135
14.85833	133
14.86667	133
14.87500	132
14.88333	130
14.89167	128
14.90000	125
14.90833	122
14.91667	121
14.92500	120
14.93333	119
14.94167	117
14.95000	114
14.95833	111
14.96667	110
14.97500	110
14.98333	111
14.99167	113
15.00000	115
15.00833	116
15.01667	116
15.02500	115
15.03333	112
15.04167	110
15.05000	106
15.05833	101
15.06667	95
15.07500	90
15.08333	86
15.09167	85
15.10000	86
15.10833	91
15.11667	99
15.12500	106
15.13333	112
15.14167	114
15.15000	113
15.15833	109
15.16667	104
15.17500	99
15.18333	96
15.19167	93
15.20000	91
15.20833	90
15.21667	89
15.22500	88
15.23333	86
15.24167	83
15.25000	81
15.25833	81
15.26667	82
15.27500	84
15.28333	87
15.29167	89
15.30000	90
15.30833	90
15.31667	88
15.32500	84
15.33333	80
15.34167	77
15.35000	76
15.35833	77
15.36667	80
15.37500	83
15.38333	87
15.39167	89
15.40000	91
15.40833	90
15.41667	86
15.42500	81
15.43333	76
15.44167	71
15.45000	69
15.45833	71
15.46667	76
15.47500	84
15.48333	93
15.49167	100
15.50000	104
15.50833	105
15.51667	102
15.52500	97
15.53333	93
15.54167	90
15.55000	88
15.55833	88
15.56667	88
15.57500	88
15.58333	88
15.59167	86
15.60000	83
15.60833	81
15.61667	81
15.62500	82
15.63333	83
15.64167	85
15.65000	85
15.65833	83
15.66667	80
15.67500	74
15.68333	69
15.69167	66
15.70000	64
15.70833	65
15.71667	70
15.72500	76
15.73333	82
15.74167	87
15.75000	92
15.75833	95
15.76667	97
15.77500	98
15.78333	98
15.79167	95
15.80000	91
15.80833	86
15.81667	79
15.82500	74
15.83333	73
15.84167	74
15.85000	77
15.85833	77
15.86667	76
15.87500	73
15.88333	71
15.89167	73
15.90000	78
15.90833	84
15.91667	88
15.92500	89
15.93333	87
15.94167	82
15.95000	78
15.95833	76
15.96667	77
15.97500	78
15.98333	81
15.99167	85
16.00000	88
16.00833	91
16.01667	91
16.02500	91
16.03333	89
16.04167	88
16.05000	88
16.05833	91
16.06667	95
16.07500	98
16.08333	101
16.09167	102
16.10000	100
16.10833	99
16.11667	98
16.12500	100
16.13333	102
16.14167	105
16.15000	106
16.15833	104
16.16667	101
16.17500	100
16.18333	101
16.19167	104
16.20000	108
16.20833	111
16.21667	110
16.22500	108
16.23333	106
16.24167	104
16.25000	103
16.25833	103
16.26667	104
16.27500	106
16.28333	108
16.29167	109
16.30000	108
16.30833	105
16.31667	100
16.32500	96
16.33333	94
16.34167	95
16.35000	99
16.35833	105
16.36667	111
16.37500	113
16.38333	114
16.39167	113
16.40000	111
16.40833	109
16.41667	105
16.42500	102
16.43333	99
16.44167	97
16.45000	96
16.45833	97
16.46667	98
16.47500	98
16.48333	96
16.49167	92
16.50000	88
16.50833	84
16.51667	81
16.52500	81
16.53333	81
16.54167	82
16.55000	85
16.55833	88
16.56667	91
16.57500	96
16.58333	99
16.59167	99
16.60000	97
16.60833	93
16.61667	89
16.62500	86
16.63333	84
16.64167	84
16.65000	84
16.65833	85
16.66667	87
16.67500	89
16.68333	91
16.69167	91
16.70000	90
16.70833	88
16.71667	87
16.72500	88
16.73333	90
16.74167	91
16.75000	90
16.75833	88
16.76667	85
16.77500	83
16.78333	84
16.79167	85
16.80000	88
16.80833	91
16.81667	94
16.82500	95
16.83333	95
16.84167	93
16.85000	89
16.85833	85
16.86667	81
16.87500	80
16.88333	81
16.89167	83
16.90000	86
16.90833	87
16.91667	86
16.92500	83
16.93333	80
16.94167	76
16.95000	74
16.95833	73
16.96667	74
16.97500	76
16.98333	79
16.99167	82
17.00000	85
17.00833	87
17.01667	88
17.02500	88
17.03333	88
17.04167	87
17.05000	86
17.05833	86
17.06667	84
17.07500	81
17.08333	78
17.09167	76
17.10000	74
17.10833	75
17.11667	78
17.12500	82
17.13333	86
17.14167	88
17.15000	89
17.15833	89
17.16667	89
17.17500	89
17.18333	89
17.19167	89
17.20000	88
17.20833	88
17.21667	88
17.22500	88
17.23333	88
17.24167	87
17.25000	84
17.25833	81
17.26667	79
17.27500	78
17.28333	78
17.29167	79
17.30000	78
17.30833	78
17.31667	77
17.32500	78
17.33333	79
17.34167	81
17.35000	82
17.35833	82
17.36667	82
17.37500	81
17.38333	81
17.39167	80
17.40000	79
17.40833	78
17.41667	78
17.42500	79
17.43333	79
17.44167	79
17.45000	76
17.45833	73
17.46667	71
17.47500	72
17.48333	74
17.49167	77
17.50000	78
17.50833	78
17.51667	78
17.52500	78
17.53333	81
17.54167	85
17.55000	88
17.55833	89
17.56667	87
17.57500	83
17.58333	78
17.59167	74
17.60000	74
17.60833	77
17.61667	83
17.62500	91
17.63333	97
17.64167	101
17.65000	102
17.65833	100
17.66667	96
17.67500	93
17.68333	92
17.69167	92
17.70000	93
17.70833	93
17.71667	90
17.72500	86
17.73333	82
17.74167	79
17.75000	78
17.75833	79
17.76667	79
17.77500	78
17.78333	74
17.79167	71
17.80000	69
17.80833	70
17.81667	74
17.82500	80
17.83333	84
17.84167	86
17.85000	87
17.85833	86
17.86667	84
17.87500	82
17.88333	80
17.89167	81
17.90000	84
17.90833	87
17.91667	91
17.92500	94
17.93333	97
17.94167	99
17.95000	99
17.95833	97
17.96667	94
17.97500	93
17.98333	92
17.99167	92
18.00000	93
18.00833	94
18.01667	91
18.02500	88
18.03333	85
18.04167	83
18.05000	83
18.05833	83
18.06667	85
18.07500	86
18.08333	87
18.09167	88
18.10000	89
18.10833	90
18.11667	91
18.12500	91
18.13333	90
18.14167	88
18.15000	85
18.15833	82
18.16667	79
18.17500	77
18.18333	75
18.19167	75
18.20000	78
18.20833	83
18.21667	90
18.22500	96
18.23333	101
18.24167	104
18.25000	106
18.25833	106
18.26667	105
18.27500	103
18.28333	100
18.29167	94
18.30000	87
18.30833	80
18.31667	76
18.32500	76
18.33333	81
18.34167	87
18.35000	92
18.35833	93
18.36667	91
18.37500	86
18.38333	81
18.39167	79
18.40000	81
18.40833	85
18.41667	92
18.42500	100
18.43333	107
18.44167	113
18.45000	117
18.45833	117
18.46667	116
18.47500	113
18.48333	110
18.49167	105
18.50000	101
18.50833	98
18.51667	96
18.52500	96
18.53333	98
18.54167	101
18.55000	103
18.55833	104
18.56667	103
18.57500	103
18.58333	102
18.59167	102
18.60000	100
18.60833	96
18.61667	90
18.62500	83
18.63333	78
18.64167	75
18.65000	75
18.65833	77
18.66667	80
18.67500	84
18.68333	87
18.69167	89
18.70000	89
18.70833	88
18.71667	86
18.72500	85
18.73333	86
18.74167	88
18.75000	90
18.75833	91
18.76667	91
18.77500	91
18.78333	93
18.79167	94
18.80000	95
18.80833	95
18.81667	97
18.82500	99
18.83333	100
18.84167	100
18.85000	99
18.85833	99
18.86667	98
18.87500	99
18.88333	99
18.89167	99
18.90000	97
18.90833	96
18.91667	98
18.92500	102
18.93333	106
18.94167	111
18.95000	115
18.95833	118
18.96667	119
18.97500	118
18.98333	116
18.99167	115
19.00000	116
19.00833	117
19.01667	119
19.02500	121
19.03333	121
19.04167	119
19.05000	117
19.05833	117
19.06667	117
19.07500	119
19.08333	121
19.09167	123
19.10000	124
19.10833	126
19.11667	128
19.12500	129
19.13333	130
19.14167	128
19.15000	124
19.15833	119
19.16667	115
19.17500	113
19.18333	114
19.19167	117
19.20000	122
19.20833	128
19.21667	134
19.22500	140
19.23333	143
19.24167	145
19.25000	146
19.25833	147
19.26667	150
19.27500	152
19.28333	154
19.29167	155
19.30000	156
19.30833	157
19.31667	160
19.32500	163
19.33333	166
19.34167	167
19.35000	168
19.35833	168
19.36667	169
19.37500	170
19.38333	173
19.39167	175
19.40000	178
19.40833	181
19.41667	185
19.42500	190
19.43333	197
19.44167	204
19.45000	211
19.45833	217
19.46667	222
19.47500	227
19.48333	232
19.49167	237
19.50000	243
19.50833	248
19.51667	252
19.52500	256
19.53333	260
19.54167	263
19.55000	268
19.55833	276
19.56667	283
19.57500	289
19.58333	294
19.59167	297
19.60000	300
19.60833	304
19.61667	310
19.62500	318
19.63333	328
19.64167	339
19.65000	352
19.65833	366
19.66667	379
19.67500	390
19.68333	399
19.69167	408
19.70000	416
19.70833	428
19.71667	444
19.72500	461
19.73333	477
19.74167	493
19.75000	508
19.75833	523
19.76667	538
19.77500	555
19.78333	573
19.79167	590
19.80000	608
19.80833	627
19.81667	648
19.82500	670
19.83333	693
19.84167	717
19.85000	740
19.85833	766
19.86667	791
19.87500	818
19.88333	845
19.89167	874
19.90000	906
19.90833	940
19.91667	977
19.92500	1014
19.93333	1051
19.94167	1089
19.95000	1127
19.95833	1168
19.96667	1209
19.97500	1252
19.98333	1296
19.99167	1340
20.00000	1386
20.00833	1430
20.01667	1476
20.02500	1523
20.03333	1571
20.04167	1623
20.05000	1677
20.05833	1738
20.06667	1801
20.07500	1869
20.08333	1938
20.09167	2006
20.10000	2076
20.10833	2144
20.11667	2214
20.12500	2285
20.13333	2359
20.14167	2437
20.15000	2515
20.15833	2596
20.16667	2675
20.17500	2754
20.18333	2833
20.19167	2913
20.20000	2996
20.20833	3078
20.21667	3163
20.22500	3248
20.23333	3336
20.24167	3429
20.25000	3526
20.25833	3630
20.26667	3733
20.27500	3836
20.28333	3936
20.29167	4033
20.30000	4130
20.30833	4224
20.31667	4319
20.32500	4414
20.33333	4510
20.34167	4607
20.35000	4705
20.35833	4808
20.36667	4909
20.37500	5011
20.38333	5111
20.39167	5209
20.40000	5306
20.40833	5400
20.41667	5496
20.42500	5590
20.43333	5682
20.44167	5775
20.45000	5865
20.45833	5957
20.46667	6046
20.47500	6134
20.48333	6219
20.49167	6301
20.50000	6381
20.50833	6456
20.51667	6531
20.52500	6603
20.53333	6672
20.54167	6737
20.55000	6798
20.55833	6858
20.56667	6914
20.57500	6968
20.58333	7020
20.59167	7068
20.60000	7113
20.60833	7152
20.61667	7188
20.62500	7219
20.63333	7246
20.64167	7268
20.65000	7288
20.65833	7308
20.66667	7327
20.67500	7348
20.68333	7367
20.69167	7382
20.70000	7392
20.70833	7397
20.71667	7397
20.72500	7392
20.73333	7383
20.74167	7370
20.75000	7353
20.75833	7331
20.76667	7307
20.77500	7283
20.78333	7256
20.79167	7228
20.80000	7197
20.80833	7164
20.81667	7127
20.82500	7090
20.83333	7050
20.84167	7009
20.85000	6967
20.85833	6922
20.86667	6875
20.87500	6826
20.88333	6775
20.89167	6720
20.90000	6662
20.90833	6603
20.91667	6541
20.92500	6481
20.93333	6422
20.94167	6364
20.95000	6308
20.95833	6250
20.96667	6190
20.97500	6126
20.98333	6059
20.99167	5989
21.00000	5917
21.00833	5845
21.01667	5773
21.02500	5703
21.03333	5635
21.04167	5568
21.05000	5503
21.05833	5437
21.06667	5371
21.07500	5302
21.08333	5231
21.09167	5160
21.10000	5088
21.10833	5020
21.11667	4954
21.12500	4890
21.13333	4827
21.14167	4763
21.15000	4699
21.15833	4633
21.16667	4568
21.17500	4504
21.18333	4439
21.19167	4375
21.20000	4310
21.20833	4249
21.21667	4188
21.22500	4130
21.23333	4074
21.24167	4019
21.25000	3965
21.25833	3910
21.26667	3856
21.27500	3803
21.28333	3752
21.29167	3703
21.30000	3653
21.30833	3604
21.31667	3554
21.32500	3502
21.33333	3449
21.34167	3396
21.35000	3345
21.35833	3296
21.36667	3251
21.37500	3209
21.38333	3170
21.39167	3131
21.40000	3090
21.40833	3048
21.41667	3004
21.42500	2962
21.43333	2924
21.44167	2888
21.45000	2854
21.45833	2820
21.46667	2787
21.47500	2754
21.48333	2721
21.49167	2690
21.50000	2658
21.50833	2627
21.51667	2593
21.52500	2559
21.53333	2526
21.54167	2495
21.55000	2467
21.55833	2440
21.56667	2414
21.57500	2389
21.58333	2365
21.59167	2342
21.60000	2320
21.60833	2299
21.61667	2277
21.62500	2254
21.63333	2229
21.64167	2203
21.65000	2176
21.65833	2148
21.66667	2122
21.67500	2099
21.68333	2079
21.69167	2062
21.70000	2049
21.70833	2038
21.71667	2027
21.72500	2016
21.73333	2004
21.74167	1992
21.75000	1978
21.75833	1962
21.76667	1945
21.77500	1928
21.78333	1910
21.79167	1895
21.80000	1880
21.80833	1867
21.81667	1853
21.82500	1839
21.83333	1824
21.84167	1809
21.85000	1797
21.85833	1786
21.86667	1777
21.87500	1768
21.88333	1759
21.89167	1749
21.90000	1738
21.90833	1729
21.91667	1720
21.92500	1711
21.93333	1702
21.94167	1692
21.95000	1683
21.95833	1675
21.96667	1668
21.97500	1664
21.98333	1660
21.99167	1655
22.00000	1648
22.00833	1642
22.01667	1637
22.02500	1631
22.03333	1625
22.04167	1619
22.05000	1613
22.05833	1607
22.06667	1602
22.07500	1596
22.08333	1589
22.09167	1581
22.10000	1572
22.10833	1565
22.11667	1559
22.12500	1554
22.13333	1550
22.14167	1546
22.15000	1544
22.15833	1542
22.16667	1541
22.17500	1540
22.18333	1538
22.19167	1533
22.20000	1525
22.20833	1517
22.21667	1509
22.22500	1503
22.23333	1499
22.24167	1499
22.25000	1498
22.25833	1496
22.26667	1492
22.27500	1487
22.28333	1482
22.29167	1479
22.30000	1477
22.30833	1474
22.31667	1470
22.32500	1464
22.33333	1458
22.34167	1451
22.35000	1444
22.35833	1438
22.36667	1433
22.37500	1428
22.38333	1423
22.39167	1418
22.40000	1412
22.40833	1404
22.41667	1395
22.42500	1386
22.43333	1378
22.44167	1371
22.45000	1366
22.45833	1364
22.46667	1361
22.47500	1354
22.48333	1344
22.49167	1331
22.50000	1318
22.50833	1306
22.51667	1298
22.52500	1293
22.53333	1288
22.54167	1282
22.55000	1275
22.55833	1268
22.56667	1261
22.57500	1255
22.58333	1250
22.59167	1247
22.60000	1244
22.60833	1240
22.61667	1233
22.62500	1224
22.63333	1212
22.64167	1200
22.65000	1189
22.65833	1181
22.66667	1173
22.67500	1165
22.68333	1157
22.69167	1147
22.70000	1137
22.70833	1128
22.71667	1121
22.72500	1116
22.73333	1111
22.74167	1107
22.75000	1101
22.75833	1094
22.76667	1086
22.77500	1078
22.78333	1070
22.79167	1062
22.80000	1053
22.80833	1043
22.81667	1033
22.82500	1023
22.83333	1014
22.84167	1006
22.85000	1001
22.85833	999
22.86667	997
22.87500	994
22.88333	990
22.89167	984
22.90000	976
22.90833	968
22.91667	960
22.92500	953
22.93333	947
22.94167	944
22.95000	940
22.95833	937
22.96667	932
22.97500	925
22.98333	919
22.99167	914
23.00000	912
23.00833	911
23.01667	909
23.02500	906
23.03333	900
23.04167	894
23.05000	887
23.05833	881
23.06667	875
23.07500	869
23.08333	863
23.09167	857
23.10000	851
23.10833	846
23.11667	842
23.12500	839
23.13333	839
23.14167	842
23.15000	844
23.15833	843
23.16667	839
23.17500	831
23.18333	821
23.19167	814
23.20000	810
23.20833	810
23.21667	812
23.22500	815
23.23333	816
23.24167	814
23.25000	811
23.25833	807
23.26667	804
23.27500	801
23.28333	799
23.29167	796
23.30000	794
23.30833	793
23.31667	795
23.32500	798
23.33333	801
23.34167	803
23.35000	802
23.35833	799
23.36667	795
23.37500	791
23.38333	787
23.39167	784
23.40000	781
23.40833	778
23.41667	777
23.42500	777
23.43333	777
23.44167	777
23.45000	777
23.45833	776
23.46667	774
23.47500	772
23.48333	769
23.49167	765
23.50000	760
23.50833	755
23.51667	748
23.52500	741
23.53333	736
23.54167	733
23.55000	733
23.55833	736
23.56667	740
23.57500	744
23.58333	747
23.59167	748
23.60000	747
23.60833	747
23.61667	747
23.62500	747
23.63333	748
23.64167	748
23.65000	747
23.65833	747
23.66667	748
23.67500	749
23.68333	750
23.69167	751
23.70000	753
23.70833	754
23.71667	755
23.72500	755
23.73333	755
23.74167	753
23.75000	752
23.75833	752
23.76667	752
23.77500	752
23.78333	753
23.79167	752
23.80000	751
23.80833	750
23.81667	750
23.82500	751
23.83333	755
23.84167	759
23.85000	763
23.85833	765
23.86667	766
23.87500	766
23.88333	764
23.89167	763
23.90000	762
23.90833	761
23.91667	761
23.92500	760
23.93333	760
23.94167	761
23.95000	761
23.95833	760
23.96667	759
23.97500	757
23.98333	755
23.99167	754
24.00000	754
24.00833	756
24.01667	758
24.02500	762
24.03333	767
24.04167	774
24.05000	779
24.05833	782
24.06667	784
24.07500	786
24.08333	788
24.09167	790
24.10000	793
24.10833	797
24.11667	802
24.12500	809
24.13333	816
24.14167	825
24.15000	833
24.15833	840
24.16667	846
24.17500	849
24.18333	851
24.19167	852
24.20000	855
24.20833	858
24.21667	860
24.22500	863
24.23333	867
24.24167	873
24.25000	880
24.25833	888
24.26667	896
24.27500	901
24.28333	905
24.29167	908
24.30000	910
24.30833	912
24.31667	916
24.32500	920
24.33333	924
24.34167	929
24.35000	933
24.35833	936
24.36667	939
24.37500	943
24.38333	948
24.39167	953
24.40000	959
24.40833	965
24.41667	971
24.42500	977
24.43333	983
24.44167	988
24.45000	993
24.45833	995
24.46667	998
24.47500	1002
24.48333	1006
24.49167	1010
24.50000	1014
24.50833	1016
24.51667	1018
24.52500	1020
24.53333	1022
24.54167	1023
24.55000	1023
24.55833	1020
24.56667	1015
24.57500	1011
24.58333	1008
24.59167	1009
24.60000	1013
24.60833	1019
24.61667	1022
24.62500	1025
24.63333	1027
24.64167	1028
24.65000	1031
24.65833	1036
24.66667	1041
24.67500	1044
24.68333	1045
24.69167	1043
24.70000	1038
24.70833	1034
24.71667	1030
24.72500	1028
24.73333	1029
24.74167	1031
24.75000	1032
24.75833	1031
24.76667	1027
24.77500	1021
24.78333	1015
24.79167	1012
24.80000	1012
24.80833	1013
24.81667	1012
24.82500	1009
24.83333	1001
24.84167	992
24.85000	984
24.85833	979
24.86667	976
24.87500	973
24.88333	969
24.89167	966
24.90000	962
24.90833	961
24.91667	962
24.92500	963
24.93333	962
24.94167	959
24.95000	954
24.95833	947
24.96667	941
24.97500	936
24.98333	931
24.99167	926
25.00000	920
25.00833	915
25.01667	910
25.02500	905
25.03333	902
25.04167	899
25.05000	899
25.05833	901
25.06667	902
25.07500	902
25.08333	899
25.09167	894
25.10000	887
25.10833	881
25.11667	877
25.12500	874
25.13333	873
25.14167	873
25.15000	874
25.15833	877
25.16667	881
25.17500	885
25.18333	890
25.19167	893
25.20000	896
25.20833	896
25.21667	895
25.22500	892
25.23333	888
25.24167	884
25.25000	882
25.25833	882
25.26667	883
25.27500	884
25.28333	883
25.29167	881
25.30000	878
25.30833	877
25.31667	877
25.32500	878
25.33333	876
25.34167	872
25.35000	867
25.35833	862
25.36667	859
25.37500	857
25.38333	856
25.39167	856
25.40000	856
25.40833	856
25.41667	857
25.42500	858
25.43333	857
25.44167	856
25.45000	855
25.45833	857
25.46667	862
25.47500	870
25.48333	878
25.49167	884
25.50000	886
25.50833	884
25.51667	881
25.52500	877
25.53333	875
25.54167	874
25.55000	873
25.55833	872
25.56667	869
25.57500	867
25.58333	866
25.59167	869
25.60000	875
25.60833	881
25.61667	885
25.62500	885
25.63333	883
25.64167	880
25.65000	877
25.65833	878
25.66667	881
25.67500	885
25.68333	890
25.69167	895
25.70000	899
25.70833	902
25.71667	905
25.72500	907
25.73333	910
25.74167	913
25.75000	915
25.75833	914
25.76667	911
25.77500	908
25.78333	905
25.79167	903
25.80000	904
25.80833	906
25.81667	907
25.82500	908
25.83333	910
25.84167	914
25.85000	919
25.85833	925
25.86667	932
25.87500	941
25.88333	950
25.89167	956
25.90000	959
25.90833	956
25.91667	950
25.92500	943
25.93333	937
25.94167	933
25.95000	932
25.95833	933
25.96667	937
25.97500	944
25.98333	952
25.99167	960
26.00000	966
26.00833	970
26.01667	971
26.02500	970
26.03333	971
26.04167	974
26.05000	978
26.05833	984
26.06667	988
26.07500	991
26.08333	993
26.09167	994
26.10000	993
26.10833	992
26.11667	994
26.12500	998
26.13333	1002
26.14167	1007
26.15000	1012
26.15833	1014
26.16667	1016
26.17500	1019
26.18333	1023
26.19167	1029
26.20000	1037
26.20833	1046
26.21667	1055
26.22500	1063
26.23333	1068
26.24167	1070
26.25000	1070
26.25833	1071
26.26667	1073
26.27500	1079
26.28333	1089
26.29167	1098
26.30000	1107
26.30833	1113
26.31667	1115
26.32500	1115
26.33333	1115
26.34167	1117
26.35000	1120
26.35833	1124
26.36667	1128
26.37500	1131
26.38333	1135
26.39167	1140
26.40000	1146
26.40833	1151
26.41667	1154
26.42500	1156
26.43333	1157
26.44167	1157
26.45000	1159
26.45833	1162
26.46667	1165
26.47500	1169
26.48333	1172
26.49167	1177
26.50000	1182
26.50833	1187
26.51667	1191
26.52500	1194
26.53333	1198
26.54167	1202
26.55000	1208
26.55833	1215
26.56667	1223
26.57500	1230
26.58333	1236
26.59167	1241
26.60000	1245
26.60833	1247
26.61667	1247
26.62500	1246
26.63333	1245
26.64167	1245
26.65000	1247
26.65833	1251
26.66667	1254
26.67500	1258
26.68333	1262
26.69167	1267
26.70000	1272
26.70833	1276
26.71667	1278
26.72500	1281
26.73333	1285
26.74167	1292
26.75000	1298
26.75833	1302
26.76667	1304
26.77500	1302
26.78333	1296
26.79167	1290
26.80000	1286
26.80833	1283
26.81667	1284
26.82500	1288
26.83333	1295
26.84167	1302
26.85000	1306
26.85833	1306
26.86667	1303
26.87500	1300
26.88333	1297
26.89167	1298
26.90000	1302
26.90833	1306
26.91667	1310
26.92500	1312
26.93333	1313
26.94167	1313
26.95000	1313
26.95833	1313
26.96667	1314
26.97500	1315
26.98333	1314
26.99167	1314
27.00000	1313
27.00833	1312
27.01667	1310
27.02500	1308
27.03333	1305
27.04167	1301
27.05000	1298
27.05833	1298
27.06667	1300
27.07500	1301
27.08333	1301
27.09167	1300
27.10000	1301
27.10833	1303
27.11667	1305
27.12500	1306
27.13333	1307
27.14167	1307
27.15000	1307
27.15833	1307
27.16667	1308
27.17500	1307
27.18333	1306
27.19167	1306
27.20000	1307
27.20833	1311
27.21667	1317
27.22500	1323
27.23333	1327
27.24167	1327
27.25000	1325
27.25833	1321
27.26667	1317
27.27500	1314
27.28333	1313
27.29167	1313
27.30000	1315
27.30833	1318
27.31667	1323
27.32500	1327
27.33333	1332
27.34167	1337
27.35000	1340
27.35833	1342
27.36667	1344
27.37500	1344
27.38333	1346
27.39167	1348
27.40000	1351
27.40833	1353
27.41667	1354
27.42500	1355
27.43333	1355
27.44167	1356
27.45000	1359
27.45833	1364
27.46667	1368
27.47500	1372
27.48333	1374
27.49167	1376
27.50000	1379
27.50833	1384
27.51667	1390
27.52500	1395
27.53333	1399
27.54167	1401
27.55000	1404
27.55833	1405
27.56667	1407
27.57500	1410
27.58333	1413
27.59167	1418
27.60000	1424
27.60833	1430
27.61667	1438
27.62500	1445
27.63333	1452
27.64167	1458
27.65000	1463
27.65833	1466
27.66667	1468
27.67500	1469
27.68333	1471
27.69167	1473
27.70000	1478
27.70833	1482
27.71667	1487
27.72500	1491
27.73333	1496
27.74167	1501
27.75000	1508
27.75833	1516
27.76667	1524
27.77500	1531
27.78333	1538
27.79167	1546
27.80000	1556
27.80833	1565
27.81667	1575
27.82500	1584
27.83333	1590
27.84167	1596
27.85000	1600
27.85833	1604
27.86667	1609
27.87500	1618
27.88333	1630
27.89167	1643
27.90000	1656
27.90833	1666
27.91667	1672
27.92500	1674
27.93333	1676
27.94167	1678
27.95000	1682
27.95833	1687
27.96667	1694
27.97500	1701
27.98333	1710
27.99167	1721
28.00000	1735
28.00833	1747
28.01667	1755
28.02500	1761
28.03333	1763
28.04167	1763
28.05000	1767
28.05833	1776
28.06667	1789
28.07500	1805
28.08333	1822
28.09167	1838
28.10000	1853
28.10833	1866
28.11667	1875
28.12500	1884
28.13333	1893
28.14167	1903
28.15000	1913
28.15833	1925
28.16667	1936
28.17500	1944
28.18333	1951
28.19167	1960
28.20000	1971
28.20833	1984
28.21667	1998
28.22500	2012
28.23333	2023
28.24167	2032
28.25000	2042
28.25833	2053
28.26667	2063
28.27500	2073
28.28333	2081
28.29167	2089
28.30000	2097
28.30833	2104
28.31667	2113
28.32500	2121
28.33333	2127
28.34167	2130
28.35000	2133
28.35833	2139
28.36667	2147
28.37500	2161
28.38333	2178
28.39167	2195
28.40000	2211
28.40833	2225
28.41667	2237
28.42500	2248
28.43333	2258
28.44167	2268
28.45000	2278
28.45833	2289
28.46667	2299
28.47500	2308
28.48333	2316
28.49167	2324
28.50000	2333
28.50833	2344
28.51667	2358
28.52500	2373
28.53333	2388
28.54167	2402
28.55000	2416
28.55833	2428
28.56667	2439
28.57500	2448
28.58333	2456
28.59167	2461
28.60000	2465
28.60833	2468
28.61667	2470
28.62500	2474
28.63333	2477
28.64167	2482
28.65000	2487
28.65833	2495
28.66667	2503
28.67500	2514
28.68333	2525
28.69167	2537
28.70000	2549
28.70833	2557
28.71667	2562
28.72500	2565
28.73333	2567
28.74167	2569
28.75000	2571
28.75833	2575
28.76667	2580
28.77500	2587
28.78333	2596
28.79167	2607
28.80000	2621
28.80833	2633
28.81667	2644
28.82500	2654
28.83333	2660
28.84167	2665
28.85000	2669
28.85833	2671
28.86667	2675
28.87500	2681
28.88333	2690
28.89167	2701
28.90000	2713
28.90833	2722
28.91667	2729
28.92500	2732
28.93333	2733
28.94167	2733
28.95000	2733
28.95833	2735
28.96667	2738
28.97500	2742
28.98333	2747
28.99167	2751
29.00000	2757
29.00833	2762
29.01667	2768
29.02500	2774
29.03333	2782
29.04167	2790
29.05000	2796
29.05833	2801
29.06667	2805
29.07500	2810
29.08333	2814
29.09167	2818
29.10000	2822
29.10833	2824
29.11667	2826
29.12500	2828
29.13333	2832
29.14167	2837
29.15000	2843
29.15833	2848
29.16667	2852
29.17500	2856
29.18333	2859
29.19167	2863
29.20000	2867
29.20833	2869
29.21667	2870
29.22500	2868
29.23333	2867
29.24167	2866
29.25000	2867
29.25833	2871
29.26667	2876
29.27500	2880
29.28333	2884
29.29167	2887
29.30000	2890
29.30833	2892
29.31667	2895
29.32500	2897
29.33333	2899
29.34167	2902
29.35000	2906
29.35833	2913
29.36667	2920
29.37500	2928
29.38333	2936
29.39167	2944
29.40000	2954
29.40833	2966
29.41667	2980
29.42500	2993
29.43333	3004
29.44167	3011
29.45000	3017
29.45833	3022
29.46667	3026
29.47500	3026
29.48333	3025
29.49167	3025
29.50000	3029
29.50833	3038
29.51667	3053
29.52500	3069
29.53333	3083
29.54167	3094
29.55000	3105
29.55833	3116
29.56667	3129
29.57500	3142
29.58333	3156
29.59167	3171
29.60000	3187
29.60833	3206
29.61667	3229
29.62500	3251
29.63333	3272
29.64167	3291
29.65000	3311
29.65833	3332
29.66667	3355
29.67500	3381
29.68333	3407
29.69167	3432
29.70000	3457
29.70833	3484
29.71667	3514
29.72500	3546
29.73333	3581
29.74167	3617
29.75000	3654
29.75833	3694
29.76667	3734
29.77500	3778
29.78333	3823
29.79167	3870
29.80000	3921
29.80833	3974
29.81667	4033
29.82500	4094
29.83333	4159
29.84167	4226
29.85000	4295
29.85833	4368
29.86667	4441
29.87500	4517
29.88333	4597
29.89167	4678
29.90000	4763
29.90833	4851
29.91667	4947
29.92500	5047
29.93333	5154
29.94167	5266
29.95000	5380
29.95833	5500
29.96667	5623
29.97500	5756
29.98333	5897
29.99167	6042
30.00000	6196
30.00833	6349
30.01667	6507
30.02500	6666
30.03333	6832
30.04167	7006
30.05000	7186
30.05833	7378
30.06667	7571
30.07500	7772
30.08333	7977
30.09167	8187
30.10000	8409
30.10833	8633
30.11667	8866
30.12500	9101
30.13333	9340
30.14167	9586
30.15000	9835
30.15833	10101
30.16667	10368
30.17500	10646
30.18333	10926
30.19167	11205
30.20000	11491
30.20833	11774
30.21667	12068
30.22500	12362
30.23333	12663
30.24167	12971
30.25000	13280
30.25833	13600
30.26667	13918
30.27500	14244
30.28333	14572
30.29167	14896
30.30000	15226
30.30833	15549
30.31667	15881
30.32500	16210
30.33333	16542
30.34167	16878
30.35000	17210
30.35833	17549
30.36667	17881
30.37500	18217
30.38333	18551
30.39167	18880
30.40000	19211
30.40833	19534
30.41667	19863
30.42500	20185
30.43333	20500
30.44167	20812
30.45000	21109
30.45833	21405
30.46667	21690
30.47500	21975
30.48333	22256
30.49167	22529
30.50000	22801
30.50833	23059
30.51667	23313
30.52500	23557
30.53333	23795
30.54167	24028
30.55000	24248
30.55833	24465
30.56667	24668
30.57500	24862
30.58333	25045
30.59167	25211
30.60000	25369
30.60833	25512
30.61667	25648
30.62500	25773
30.63333	25888
30.64167	25994
30.65000	26087
30.65833	26170
30.66667	26241
30.67500	26304
30.68333	26356
30.69167	26394
30.70000	26419
30.70833	26432
30.71667	26433
30.72500	26423
30.73333	26401
30.74167	26367
30.75000	26321
30.75833	26259
30.76667	26187
30.77500	26105
30.78333	26015
30.79167	25916
30.80000	25807
30.80833	25690
30.81667	25560
30.82500	25420
30.83333	25266
30.84167	25101
30.85000	24929
30.85833	24746
30.86667	24559
30.87500	24364
30.88333	24163
30.89167	23955
30.90000	23735
30.90833	23510
30.91667	23272
30.92500	23030
30.93333	22781
30.94167	22526
30.95000	22274
30.95833	22014
30.96667	21756
30.97500	21490
30.98333	21220
30.99167	20946
31.00000	20661
31.00833	20375
31.01667	20077
31.02500	19780
31.03333	19482
31.04167	19184
31.05000	18895
31.05833	18603
31.06667	18320
31.07500	18034
31.08333	17747
31.09167	17460
31.10000	17166
31.10833	16876
31.11667	16579
31.12500	16287
31.13333	15998
31.14167	15711
31.15000	15435
31.15833	15159
31.16667	14893
31.17500	14630
31.18333	14372
31.19167	14119
31.20000	13864
31.20833	13615
31.21667	13360
31.22500	13110
31.23333	12864
31.24167	12619
31.25000	12387
31.25833	12156
31.26667	11938
31.27500	11726
31.28333	11521
31.29167	11323
31.30000	11126
31.30833	10937
31.31667	10748
31.32500	10566
31.33333	10387
31.34167	10210
31.35000	10041
31.35833	9876
31.36667	9720
31.37500	9569
31.38333	9424
31.39167	9286
31.40000	9150
31.40833	9022
31.41667	8898
31.42500	8780
31.43333	8667
31.44167	8559
31.45000	8458
31.45833	8360
31.46667	8266
31.47500	8173
31.48333	8081
31.49167	7992
31.50000	7904
31.50833	7823
31.51667	7749
31.52500	7682
31.53333	7620
31.54167	7561
31.55000	7504
31.55833	7447
31.56667	7395
31.57500	7347
31.58333	7304
31.59167	7266
31.60000	7230
31.60833	7199
31.61667	7171
31.62500	7145
31.63333	7121
31.64167	7099
31.65000	7080
31.65833	7065
31.66667	7052
31.67500	7041
31.68333	7031
31.69167	7022
31.70000	7014
31.70833	7009
31.71667	7010
31.72500	7015
31.73333	7024
31.74167	7034
31.75000	7044
31.75833	7051
31.76667	7056
31.77500	7062
31.78333	7069
31.79167	7080
31.80000	7095
31.80833	7111
31.81667	7127
31.82500	7143
31.83333	7158
31.84167	7174
31.85000	7195
31.85833	7221
31.86667	7250
31.87500	7281
31.88333	7312
31.89167	7342
31.90000	7371
31.90833	7400
31.91667	7429
31.92500	7460
31.93333	7491
31.94167	7525
31.95000	7563
31.95833	7606
31.96667	7651
31.97500	7698
31.98333	7745
31.99167	7786
32.00000	7825
32.00833	7861
32.01667	7897
32.02500	7935
32.03333	7978
32.04167	8024
32.05000	8071
32.05833	8121
32.06667	8169
32.07500	8216
32.08333	8263
32.09167	8311
32.10000	8361
32.10833	8413
32.11667	8467
32.12500	8521
32.13333	8573
32.14167	8624
32.15000	8673
32.15833	8724
32.16667	8776
32.17500	8831
32.18333	8890
32.19167	8951
32.20000	9017
32.20833	9084
32.21667	9152
32.22500	9220
32.23333	9288
32.24167	9356
32.25000	9421
32.25833	9488
32.26667	9556
32.27500	9625
32.28333	9698
32.29167	9774
32.30000	9857
32.30833	9941
32.31667	10030
32.32500	10121
32.33333	10212
32.34167	10311
32.35000	10411
32.35833	10507
32.36667	10601
32.37500	10696
32.38333	10792
32.39167	10892
32.40000	11007
32.40833	11132
32.41667	11258
32.42500	11374
32.43333	11486
32.44167	11612
32.45000	11747
32.45833	11885
32.46667	12026
32.47500	12171
32.48333	12315
32.49167	12463
32.50000	12621
32.50833	12783
32.51667	12960
32.52500	13158
32.53333	13364
32.54167	13562
32.55000	13753
32.55833	13964
32.56667	14205
32.57500	14456
32.58333	14700
32.59167	14947
32.60000	15212
32.60833	15484
32.61667	15778
32.62500	16082
32.63333	16401
32.64167	16736
32.65000	17066
32.65833	17430
32.66667	17840
32.67500	18261
32.68333	18665
32.69167	19075
32.70000	19517
32.70833	19973
32.71667	20472
32.72500	21025
32.73333	21594
32.74167	22138
32.75000	22676
32.75833	23254
32.76667	23853
32.77500	24491
32.78333	25155
32.79167	25816
32.80000	26562
32.80833	27381
32.81667	28198
32.82500	28969
32.83333	29752
32.84167	30574
32.85000	31414
32.85833	32338
32.86667	33339
32.87500	34347
32.88333	35309
32.89167	36274
32.90000	37300
32.90833	38342
32.91667	39444
32.92500	40562
32.93333	41703
32.94167	42879
32.95000	44058
32.95833	45329
32.96667	46687
32.97500	48038
32.98333	49310
32.99167	50565
33.00000	51877
33.00833	53192
33.01667	54564
33.02500	55941
33.03333	57332
33.04167	58753
33.05000	60157
33.05833	61608
33.06667	63044
33.07500	64514
33.08333	65997
33.09167	67472
33.10000	68984
33.10833	70457
33.11667	71953
33.12500	73425
33.13333	74886
33.14167	76359
33.15000	77798
33.15833	79268
33.16667	80703
33.17500	82149
33.18333	83586
33.19167	84995
33.20000	86419
33.20833	87789
33.21667	89161
33.22500	90492
33.23333	91797
33.24167	93096
33.25000	94349
33.25833	95612
33.26667	96826
33.27500	98020
33.28333	99184
33.29167	100299
33.30000	101403
33.30833	102446
33.31667	103472
33.32500	104449
33.33333	105383
33.34167	106290
33.35000	107144
33.35833	107984
33.36667	108774
33.37500	109536
33.38333	110260
33.39167	110931
33.40000	111569
33.40833	112143
33.41667	112673
33.42500	113148
33.43333	113570
33.44167	113949
33.45000	114276
33.45833	114565
33.46667	114805
33.47500	114997
33.48333	115141
33.49167	115233
33.50000	115278
33.50833	115275
33.51667	115221
33.52500	115118
33.53333	114961
33.54167	114748
33.55000	114486
33.55833	114165
33.56667	113802
33.57500	113388
33.58333	112931
33.59167	112433
33.60000	111882
33.60833	111300
33.61667	110660
33.62500	109983
33.63333	109259
33.64167	108481
33.65000	107674
33.65833	106802
33.66667	105910
33.67500	104968
33.68333	103992
33.69167	102994
33.70000	101943
33.70833	100883
33.71667	99763
33.72500	98622
33.73333	97444
33.74167	96219
33.75000	94991
33.75833	93711
33.76667	92438
33.77500	91134
33.78333	89816
33.79167	88499
33.80000	87140
33.80833	85797
33.81667	84409
33.82500	83020
33.83333	81614
33.84167	80177
33.85000	78759
33.85833	77301
33.86667	75870
33.87500	74423
33.88333	72980
33.89167	71558
33.90000	70111
33.90833	68700
33.91667	67261
33.92500	65839
33.93333	64419
33.94167	62984
33.95000	61584
33.95833	60158
33.96667	58776
33.97500	57397
33.98333	56036
33.99167	54710
34.00000	53371
34.00833	52074
34.01667	50760
34.02500	49474
34.03333	48207
34.04167	46943
34.05000	45726
34.05833	44503
34.06667	43327
34.07500	42162
34.08333	41017
34.09167	39908
34.10000	38798
34.10833	37731
34.11667	36660
34.12500	35618
34.13333	34596
34.14167	33582
34.15000	32612
34.15833	31644
34.16667	30719
34.17500	29810
34.18333	28924
34.19167	28070
34.20000	27218
34.20833	26405
34.21667	25595
34.22500	24813
34.23333	24054
34.24167	23308
34.25000	22597
34.25833	21890
34.26667	21218
34.27500	20560
34.28333	19922
34.29167	19310
34.30000	18704
34.30833	18128
34.31667	17558
34.32500	17010
34.33333	16479
34.34167	15957
34.35000	15460
34.35833	14966
34.36667	14498
34.37500	14043
34.38333	13604
34.39167	13185
34.40000	12771
34.40833	12379
34.41667	11994
34.42500	11625
34.43333	11270
34.44167	10924
34.45000	10595
34.45833	10271
34.46667	9963
34.47500	9662
34.48333	9369
34.49167	9087
34.50000	8806
34.50833	8538
34.51667	8274
34.52500	8024
34.53333	7787
34.54167	7563
34.55000	7356
34.55833	7157
34.56667	6967
34.57500	6776
34.58333	6587
34.59167	6404
34.60000	6221
34.60833	6052
34.61667	5889
34.62500	5736
34.63333	5588
34.64167	5440
34.65000	5298
34.65833	5156
34.66667	5020
34.67500	4889
34.68333	4764
34.69167	4646
34.70000	4531
34.70833	4424
34.71667	4319
34.72500	4219
34.73333	4121
34.74167	4023
34.75000	3929
34.75833	3835
34.76667	3744
34.77500	3655
34.78333	3569
34.79167	3488
34.80000	3409
34.80833	3337
34.81667	3268
34.82500	3202
34.83333	3138
34.84167	3074
34.85000	3013
34.85833	2953
34.86667	2896
34.87500	2842
34.88333	2791
34.89167	2742
34.90000	2692
34.90833	2643
34.91667	2596
34.92500	2552
34.93333	2511
34.94167	2473
34.95000	2437
34.95833	2398
34.96667	2360
34.97500	2320
34.98333	2280
34.99167	2243
35.00000	2207
35.00833	2176
35.01667	2149
35.02500	2123
35.03333	2097
35.04167	2069
35.05000	2040
35.05833	2009
35.06667	1977
35.07500	1946
35.08333	1915
35.09167	1885
35.10000	1856
35.10833	1830
35.11667	1807
35.12500	1787
35.13333	1769
35.14167	1753
35.15000	1736
35.15833	1717
35.16667	1698
35.17500	1679
35.18333	1661
35.19167	1647
35.20000	1635
35.20833	1626
35.21667	1618
35.22500	1608
35.23333	1595
35.24167	1578
35.25000	1558
35.25833	1537
35.26667	1518
35.27500	1501
35.28333	1487
35.29167	1478
35.30000	1471
35.30833	1464
35.31667	1458
35.32500	1450
35.33333	1440
35.34167	1428
35.35000	1416
35.35833	1402
35.36667	1387
35.37500	1372
35.38333	1357
35.39167	1344
35.40000	1335
35.40833	1327
35.41667	1322
35.42500	1317
35.43333	1314
35.44167	1310
35.45000	1306
35.45833	1301
35.46667	1293
35.47500	1283
35.48333	1272
35.49167	1262
35.50000	1254
35.50833	1246
35.51667	1238
35.52500	1229
35.53333	1219
35.54167	1210
35.55000	1202
35.55833	1198
35.56667	1197
35.57500	1199
35.58333	1200
35.59167	1199
35.60000	1194
35.60833	1188
35.61667	1181
35.62500	1177
35.63333	1174
35.64167	1173
35.65000	1169
35.65833	1161
35.66667	1153
35.67500	1147
35.68333	1143
35.69167	1141
35.70000	1140
35.70833	1135
35.71667	1127
35.72500	1118
35.73333	1111
35.74167	1106
35.75000	1103
35.75833	1104
35.76667	1104
35.77500	1103
35.78333	1098
35.79167	1094
35.80000	1089
35.80833	1084
35.81667	1081
35.82500	1079
35.83333	1077
35.84167	1075
35.85000	1073
35.85833	1071
35.86667	1070
35.87500	1068
35.88333	1066
35.89167	1064
35.90000	1063
35.90833	1062
35.91667	1062
35.92500	1060
35.93333	1056
35.94167	1052
35.95000	1047
35.95833	1043
35.96667	1040
35.97500	1038
35.98333	1038
35.99167	1037
36.00000	1034
36.00833	1030
36.01667	1026
36.02500	1022
36.03333	1019
36.04167	1016
36.05000	1013
36.05833	1008
36.06667	1005
36.07500	1004
36.08333	1005
36.09167	1006
36.10000	1008
36.10833	1009
36.11667	1007
36.12500	1004
36.13333	998
36.14167	990
36.15000	983
36.15833	976
36.16667	971
36.17500	970
36.18333	971
36.19167	974
36.20000	978
36.20833	981
36.21667	983
36.22500	984
36.23333	985
36.24167	987
36.25000	989
36.25833	990
36.26667	987
36.27500	982
36.28333	975
36.29167	970
36.30000	968
36.30833	968
36.31667	969
36.32500	971
36.33333	973
36.34167	973
36.35000	971
36.35833	965
36.36667	958
36.37500	953
36.38333	949
36.39167	947
36.40000	948
36.40833	950
36.41667	951
36.42500	950
36.43333	949
36.44167	947
36.45000	945
36.45833	942
36.46667	941
36.47500	941
36.48333	942
36.49167	943
36.50000	942
36.50833	941
36.51667	941
36.52500	942
36.53333	944
36.54167	946
36.55000	947
36.55833	947
36.56667	947
36.57500	947
36.58333	948
36.59167	950
36.60000	953
36.60833	954
36.61667	953
36.62500	949
36.63333	942
36.64167	934
36.65000	930
36.65833	929
36.66667	932
36.67500	936
36.68333	938
36.69167	940
36.70000	939
36.70833	937
36.71667	933
36.72500	930
36.73333	928
36.74167	929
36.75000	931
36.75833	936
36.76667	939
36.77500	940
36.78333	939
36.79167	936
36.80000	933
36.80833	931
36.81667	930
36.82500	929
36.83333	929
36.84167	927
36.85000	925
36.85833	924
36.86667	924
36.87500	927
36.88333	931
36.89167	934
36.90000	934
36.90833	932
36.91667	927
36.92500	921
36.93333	919
36.94167	918
36.95000	919
36.95833	919
36.96667	918
36.97500	914
36.98333	910
36.99167	909
37.00000	910
37.00833	913
37.01667	916
37.02500	920
37.03333	923
37.04167	926
37.05000	928
37.05833	928
37.06667	927
37.07500	925
37.08333	923
37.09167	922
37.10000	921
37.10833	922
37.11667	922
37.12500	922
37.13333	925
37.14167	930
37.15000	934
37.15833	938
37.16667	940
37.17500	942
37.18333	943
37.19167	943
37.20000	942
37.20833	941
37.21667	939
37.22500	939
37.23333	940
37.24167	944
37.25000	947
37.25833	950
37.26667	950
37.27500	947
37.28333	942
37.29167	938
37.30000	935
37.30833	934
37.31667	935
37.32500	938
37.33333	944
37.34167	950
37.35000	958
37.35833	965
37.36667	970
37.37500	973
37.38333	973
37.39167	970
37.40000	966
37.40833	964
37.41667	966
37.42500	971
37.43333	979
37.44167	989
37.45000	999
37.45833	1006
37.46667	1011
37.47500	1012
37.48333	1012
37.49167	1010
37.50000	1009
37.50833	1009
37.51667	1012
37.52500	1017
37.53333	1022
37.54167	1029
37.55000	1034
37.55833	1038
37.56667	1040
37.57500	1039
37.58333	1039
37.59167	1041
37.60000	1049
37.60833	1058
37.61667	1068
37.62500	1078
37.63333	1085
37.64167	1091
37.65000	1097
37.65833	1102
37.66667	1106
37.67500	1109
37.68333	1110
37.69167	1110
37.70000	1112
37.70833	1115
37.71667	1122
37.72500	1131
37.73333	1140
37.74167	1150
37.75000	1157
37.75833	1162
37.76667	1168
37.77500	1176
37.78333	1185
37.79167	1194
37.80000	1202
37.80833	1207
37.81667	1210
37.82500	1210
37.83333	1212
37.84167	1215
37.85000	1218
37.85833	1222
37.86667	1226
37.87500	1231
37.88333	1235
37.89167	1240
37.90000	1244
37.90833	1247
37.91667	1250
37.92500	1252
37.93333	1255
37.94167	1259
37.95000	1263
37.95833	1268
37.96667	1273
37.97500	1279
37.98333	1284
37.99167	1288
38.00000	1289
38.00833	1291
38.01667	1293
38.02500	1296
38.03333	1300
38.04167	1302
38.05000	1302
38.05833	1298
38.06667	1295
38.07500	1296
38.08333	1302
38.09167	1310
38.10000	1318
38.10833	1324
38.11667	1328
38.12500	1329
38.13333	1330
38.14167	1331
38.15000	1333
38.15833	1337
38.16667	1340
38.17500	1343
38.18333	1343
38.19167	1341
38.20000	1337
38.20833	1335
38.21667	1337
38.22500	1341
38.23333	1345
38.24167	1345
38.25000	1340
38.25833	1331
38.26667	1321
38.27500	1315
38.28333	1313
38.29167	1316
38.30000	1320
38.30833	1322
38.31667	1319
38.32500	1313
38.33333	1306
38.34167	1299
38.35000	1295
38.35833	1295
38.36667	1298
38.37500	1304
38.38333	1310
38.39167	1312
38.40000	1311
38.40833	1307
38.41667	1299
38.42500	1291
38.43333	1283
38.44167	1276
38.45000	1270
38.45833	1267
38.46667	1264
38.47500	1265
38.48333	1267
38.49167	1269
38.50000	1269
38.50833	1267
38.51667	1262
38.52500	1257
38.53333	1253
38.54167	1251
38.55000	1250
38.55833	1249
38.56667	1246
38.57500	1240
38.58333	1233
38.59167	1224
38.60000	1216
38.60833	1208
38.61667	1202
38.62500	1196
38.63333	1191
38.64167	1187
38.65000	1184
38.65833	1183
38.66667	1184
38.67500	1186
38.68333	1189
38.69167	1191
38.70000	1192
38.70833	1191
38.71667	1191
38.72500	1191
38.73333	1191
38.74167	1192
38.75000	1190
38.75833	1186
38.76667	1180
38.77500	1172
38.78333	1164
38.79167	1157
38.80000	1151
38.80833	1144
38.81667	1136
38.82500	1127
38.83333	1117
38.84167	1108
38.85000	1104
38.85833	1105
38.86667	1110
38.87500	1115
38.88333	1120
38.89167	1124
38.90000	1125
38.90833	1125
38.91667	1124
38.92500	1121
38.93333	1118
38.94167	1114
38.95000	1111
38.95833	1111
38.96667	1113
38.97500	1115
38.98333	1118
38.99167	1118
39.00000	1114
39.00833	1107
39.01667	1097
39.02500	1087
39.03333	1077
39.04167	1071
39.05000	1067
39.05833	1067
39.06667	1070
39.07500	1073
39.08333	1076
39.09167	1078
39.10000	1078
39.10833	1079
39.11667	1081
39.12500	1083
39.13333	1084
39.14167	1085
39.15000	1087
39.15833	1089
39.16667	1092
39.17500	1094
39.18333	1094
39.19167	1092
39.20000	1086
39.20833	1079
39.21667	1073
39.22500	1069
39.23333	1068
39.24167	1070
39.25000	1076
39.25833	1083
39.26667	1091
39.27500	1097
39.28333	1100
39.29167	1099
39.30000	1095
39.30833	1090
39.31667	1085
39.32500	1081
39.33333	1077
39.34167	1074
39.35000	1071
39.35833	1069
39.36667	1069
39.37500	1072
39.38333	1077
39.39167	1084
39.40000	1092
39.40833	1097
39.41667	1100
39.42500	1100
39.43333	1097
39.44167	1094
39.45000	1090
39.45833	1087
39.46667	1086
39.47500	1088
39.48333	1091
39.49167	1095
39.50000	1098
39.50833	1099
39.51667	1098
39.52500	1094
39.53333	1092
39.54167	1092
39.55000	1092
39.55833	1091
39.56667	1091
39.57500	1091
39.58333	1094
39.59167	1098
39.60000	1104
39.60833	1110
39.61667	1115
39.62500	1118
39.63333	1119
39.64167	1118
39.65000	1117
39.65833	1115
39.66667	1114
39.67500	1113
39.68333	1113
39.69167	1113
39.70000	1111
39.70833	1110
39.71667	1111
39.72500	1113
39.73333	1117
39.74167	1122
39.75000	1124
39.75833	1123
39.76667	1121
39.77500	1117
39.78333	1114
39.79167	1112
39.80000	1109
39.80833	1106
39.81667	1103
39.82500	1101
39.83333	1103
39.84167	1108
39.85000	1115
39.85833	1122
39.86667	1129
39.87500	1136
39.88333	1143
39.89167	1149
39.90000	1155
39.90833	1158
39.91667	1160
39.92500	1158
39.93333	1153
39.94167	1145
39.95000	1139
39.95833	1134
39.96667	1131
39.97500	1131
39.98333	1134
39.99167	1137
40.00000	1138
40.00833	1139
40.01667	1138
40.02500	1137
40.03333	1136
40.04167	1137
40.05000	1138
40.05833	1140
40.06667	1144
40.07500	1151
40.08333	1160
40.09167	1168
40.10000	1175
40.10833	1179
40.11667	1180
40.12500	1178
40.13333	1179
40.14167	1181
40.15000	1183
40.15833	1185
40.16667	1185
40.17500	1185
40.18333	1184
40.19167	1180
40.20000	1175
40.20833	1170
40.21667	1166
40.22500	1166
40.23333	1171
40.24167	1180
40.25000	1191
40.25833	1199
40.26667	1203
40.27500	1200
40.28333	1192
40.29167	1184
40.30000	1177
40.30833	1172
40.31667	1172
40.32500	1174
40.33333	1177
40.34167	1181
40.35000	1186
40.35833	1193
40.36667	1198
40.37500	1199
40.38333	1198
40.39167	1195
40.40000	1192
40.40833	1191
40.41667	1192
40.42500	1197
40.43333	1203
40.44167	1211
40.45000	1219
40.45833	1228
40.46667	1233
40.47500	1234
40.48333	1229
40.49167	1222
40.50000	1216
40.50833	1212
40.51667	1212
40.52500	1214
40.53333	1216
40.54167	1216
40.55000	1216
40.55833	1218
40.56667	1223
40.57500	1227
40.58333	1231
40.59167	1234
40.60000	1236
40.60833	1238
40.61667	1239
40.62500	1240
40.63333	1238
40.64167	1234
40.65000	1229
40.65833	1225
40.66667	1224
40.67500	1224
40.68333	1225
40.69167	1225
40.70000	1225
40.70833	1227
40.71667	1232
40.72500	1239
40.73333	1246
40.74167	1251
40.75000	1254
40.75833	1254
40.76667	1253
40.77500	1253
40.78333	1257
40.79167	1263
40.80000	1273
40.80833	1282
40.81667	1287
40.82500	1287
40.83333	1280
40.84167	1270
40.85000	1266
40.85833	1272
40.86667	1285
40.87500	1298
40.88333	1310
40.89167	1316
40.90000	1315
40.90833	1314
40.91667	1317
40.92500	1323
40.93333	1329
40.94167	1332
40.95000	1332
40.95833	1332
40.96667	1332
40.97500	1337
40.98333	1346
40.99167	1358
41.00000	1369
41.00833	1380
41.01667	1390
41.02500	1401
41.03333	1412
41.04167	1423
41.05000	1433
41.05833	1438
41.06667	1441
41.07500	1445
41.08333	1449
41.09167	1455
41.10000	1462
41.10833	1468
41.11667	1475
41.12500	1483
41.13333	1496
41.14167	1512
41.15000	1529
41.15833	1545
41.16667	1560
41.17500	1573
41.18333	1587
41.19167	1604
41.20000	1625
41.20833	1647
41.21667	1669
41.22500	1688
41.23333	1701
41.24167	1710
41.25000	1717
41.25833	1724
41.26667	1734
41.27500	1749
41.28333	1767
41.29167	1788
41.30000	1811
41.30833	1832
41.31667	1852
41.32500	1870
41.33333	1886
41.34167	1902
41.35000	1918
41.35833	1937
41.36667	1957
41.37500	1979
41.38333	2000
41.39167	2017
41.40000	2028
41.40833	2036
41.41667	2044
41.42500	2052
41.43333	2064
41.44167	2078
41.45000	2094
41.45833	2111
41.46667	2128
41.47500	2145
41.48333	2160
41.49167	2175
41.50000	2189
41.50833	2204
41.51667	2221
41.52500	2237
41.53333	2252
41.54167	2266
41.55000	2275
41.55833	2279
41.56667	2281
41.57500	2285
41.58333	2291
41.59167	2302
41.60000	2316
41.60833	2329
41.61667	2339
41.62500	2345
41.63333	2348
41.64167	2349
41.65000	2350
41.65833	2353
41.66667	2359
41.67500	2365
41.68333	2371
41.69167	2374
41.70000	2373
41.70833	2371
41.71667	2368
41.72500	2367
41.73333	2368
41.74167	2370
41.75000	2372
41.75833	2371
41.76667	2367
41.77500	2360
41.78333	2350
41.79167	2342
41.80000	2334
41.80833	2329
41.81667	2327
41.82500	2325
41.83333	2319
41.84167	2308
41.85000	2294
41.85833	2277
41.86667	2259
41.87500	2241
41.88333	2223
41.89167	2207
41.90000	2192
41.90833	2179
41.91667	2167
41.92500	2157
41.93333	2148
41.94167	2140
41.95000	2129
41.95833	2117
41.96667	2101
41.97500	2081
41.98333	2058
41.99167	2037
42.00000	2017
42.00833	1999
42.01667	1981
42.02500	1963
42.03333	1943
42.04167	1921
42.05000	1897
42.05833	1871
42.06667	1845
42.07500	1819
42.08333	1795
42.09167	1772
42.10000	1749
42.10833	1729
42.11667	1708
42.12500	1689
42.13333	1670
42.14167	1652
42.15000	1634
42.15833	1616
42.16667	1597
42.17500	1575
42.18333	1553
42.19167	1530
42.20000	1508
42.20833	1487
42.21667	1467
42.22500	1449
42.23333	1430
42.24167	1410
42.25000	1391
42.25833	1375
42.26667	1360
42.27500	1346
42.28333	1331
42.29167	1315
42.30000	1297
42.30833	1278
42.31667	1258
42.32500	1238
42.33333	1218
42.34167	1198
42.35000	1181
42.35833	1164
42.36667	1149
42.37500	1134
42.38333	1119
42.39167	1102
42.40000	1084
42.40833	1067
42.41667	1052
42.42500	1040
42.43333	1030
42.44167	1023
42.45000	1014
42.45833	1003
42.46667	992
42.47500	982
42.48333	973
42.49167	962
42.50000	951
42.50833	939
42.51667	925
42.52500	910
42.53333	897
42.54167	884
42.55000	874
42.55833	865
42.56667	859
42.57500	856
42.58333	855
42.59167	852
42.60000	847
42.60833	839
42.61667	827
42.62500	814
42.63333	802
42.64167	791
42.65000	782
42.65833	773
42.66667	766
42.67500	761
42.68333	756
42.69167	754
42.70000	754
42.70833	754
42.71667	753
42.72500	750
42.73333	746
42.74167	741
42.75000	737
42.75833	732
42.76667	728
42.77500	726
42.78333	726
42.79167	728
42.80000	731
42.80833	732
42.81667	730
42.82500	725
42.83333	718
42.84167	711
42.85000	707
42.85833	704
42.86667	702
42.87500	699
42.88333	695
42.89167	689
42.90000	681
42.90833	675
42.91667	671
42.92500	667
42.93333	667
42.94167	667
42.95000	666
42.95833	662
42.96667	654
42.97500	644
42.98333	636
42.99167	634
43.00000	639
43.00833	646
43.01667	652
43.02500	655
43.03333	654
43.04167	651
43.05000	647
43.05833	646
43.06667	646
43.07500	646
43.08333	646
43.09167	647
43.10000	647
43.10833	648
43.11667	650
43.12500	653
43.13333	656
43.14167	657
43.15000	657
43.15833	656
43.16667	654
43.17500	653
43.18333	654
43.19167	656
43.20000	657
43.20833	657
43.21667	655
43.22500	651
43.23333	648
43.24167	645
43.25000	644
43.25833	643
43.26667	643
43.27500	644
43.28333	644
43.29167	644
43.30000	644
43.30833	642
43.31667	641
43.32500	639
43.33333	637
43.34167	637
43.35000	637
43.35833	636
43.36667	634
43.37500	629
43.38333	624
43.39167	620
43.40000	616
43.40833	615
43.41667	618
43.42500	624
43.43333	630
43.44167	635
43.45000	638
43.45833	637
43.46667	634
43.47500	629
43.48333	625
43.49167	623
43.50000	624
43.50833	625
43.51667	625
43.52500	625
43.53333	623
43.54167	619
43.55000	615
43.55833	613
43.56667	612
43.57500	613
43.58333	616
43.59167	618
43.60000	621
43.60833	623
43.61667	625
43.62500	626
43.63333	626
43.64167	624
43.65000	622
43.65833	620
43.66667	617
43.67500	614
43.68333	611
43.69167	608
43.70000	605
43.70833	602
43.71667	599
43.72500	599
43.73333	602
43.74167	607
43.75000	611
43.75833	613
43.76667	612
43.77500	608
43.78333	601
43.79167	597
43.80000	597
43.80833	600
43.81667	603
43.82500	607
43.83333	610
43.84167	613
43.85000	616
43.85833	621
43.86667	624
43.87500	623
43.88333	619
43.89167	612
43.90000	603
43.90833	596
43.91667	593
43.92500	593
43.93333	594
43.94167	596
43.95000	598
43.95833	599
43.96667	601
43.97500	605
43.98333	609
43.99167	613
44.00000	616
44.00833	618
44.01667	619
44.02500	619
44.03333	617
44.04167	614
44.05000	611
44.05833	609
44.06667	606
44.07500	605
44.08333	604
44.09167	602
44.10000	599
44.10833	597
44.11667	596
44.12500	596
44.13333	596
44.14167	595
44.15000	592
44.15833	587
44.16667	582
44.17500	579
44.18333	578
44.19167	578
44.20000	581
44.20833	583
44.21667	586
44.22500	587
44.23333	587
44.24167	585
44.25000	582
44.25833	581
44.26667	580
44.27500	582
44.28333	586
44.29167	591
44.30000	596
44.30833	598
44.31667	598
44.32500	596
44.33333	594
44.34167	591
44.35000	588
44.35833	586
44.36667	584
44.37500	582
44.38333	581
44.39167	582
44.40000	586
44.40833	591
44.41667	595
44.42500	599
44.43333	601
44.44167	603
44.45000	604
44.45833	605
44.46667	606
44.47500	605
44.48333	601
44.49167	596
44.50000	591
44.50833	587
44.51667	584
44.52500	581
44.53333	578
44.54167	573
44.55000	570
44.55833	569
44.56667	570
44.57500	573
44.58333	577
44.59167	581
44.60000	582
44.60833	580
44.61667	576
44.62500	572
44.63333	569
44.64167	569
44.65000	571
44.65833	575
44.66667	578
44.67500	579
44.68333	578
44.69167	576
44.70000	574
44.70833	573
44.71667	573
44.72500	575
44.73333	576
44.74167	575
44.75000	572
44.75833	568
44.76667	563
44.77500	558
44.78333	555
44.79167	554
44.80000	556
44.80833	561
44.81667	568
44.82500	575
44.83333	580
44.84167	584
44.85000	586
44.85833	588
44.86667	588
44.87500	585
44.88333	581
44.89167	576
44.90000	573
44.90833	571
44.91667	570
44.92500	570
44.93333	570
44.94167	569
44.95000	569
44.95833	570
44.96667	571
44.97500	571
44.98333	569
44.99167	567
45.00000	565
45.00833	562
45.01667	559
45.02500	555
45.03333	553
45.04167	551
45.05000	552
45.05833	556
45.06667	562
45.07500	568
45.08333	573
45.09167	576
45.10000	577
45.10833	578
45.11667	579
45.12500	583
45.13333	586
45.14167	589
45.15000	589
45.15833	586
45.16667	581
45.17500	575
45.18333	569
45.19167	565
45.20000	561
45.20833	557
45.21667	554
45.22500	551
45.23333	549
45.24167	549
45.25000	551
45.25833	555
45.26667	559
45.27500	562
45.28333	564
45.29167	563
45.30000	560
45.30833	556
45.31667	552
45.32500	549
45.33333	546
45.34167	544
45.35000	540
45.35833	536
45.36667	532
45.37500	530
45.38333	531
45.39167	533
45.40000	538
45.40833	542
45.41667	546
45.42500	548
45.43333	545
45.44167	538
45.45000	530
45.45833	522
45.46667	517
45.47500	518
45.48333	523
45.49167	528
45.50000	533
45.50833	534
45.51667	531
45.52500	526
45.53333	521
45.54167	519
45.55000	519
45.55833	522
45.56667	526
45.57500	529
45.58333	529
45.59167	528
45.60000	525
45.60833	522
45.61667	518
45.62500	516
45.63333	515
45.64167	514
45.65000	512
45.65833	508
45.66667	503
45.67500	497
45.68333	491
45.69167	486
45.70000	484
45.70833	482
45.71667	483
45.72500	484
45.73333	485
45.74167	486
45.75000	486
45.75833	485
45.76667	484
45.77500	483
45.78333	484
45.79167	485
45.80000	486
45.80833	486
45.81667	485
45.82500	482
45.83333	477
45.84167	471
45.85000	466
45.85833	462
45.86667	460
45.87500	460
45.88333	460
45.89167	459
45.90000	455
45.90833	450
45.91667	443
45.92500	436
45.93333	431
45.94167	426
45.95000	424
45.95833	425
45.96667	427
45.97500	429
45.98333	430
45.99167	430
46.00000	429
46.00833	427
46.01667	424
46.02500	421
46.03333	418
46.04167	414
46.05000	411
46.05833	410
46.06667	410
46.07500	408
46.08333	404
46.09167	401
46.10000	397
46.10833	395
46.11667	393
46.12500	392
46.13333	391
46.14167	389
46.15000	386
46.15833	383
46.16667	379
46.17500	376
46.18333	374
46.19167	374
46.20000	376
46.20833	378
46.21667	378
46.22500	376
46.23333	372
46.24167	368
46.25000	364
46.25833	361
46.26667	359
46.27500	359
46.28333	359
46.29167	360
46.30000	360
46.30833	359
46.31667	358
46.32500	358
46.33333	359
46.34167	361
46.35000	364
46.35833	365
46.36667	364
46.37500	364
46.38333	363
46.39167	364
46.40000	365
46.40833	367
46.41667	367
46.42500	366
46.43333	365
46.44167	364
46.45000	365
46.45833	365
46.46667	364
46.47500	360
46.48333	354
46.49167	346
46.50000	339
46.50833	332
46.51667	329
46.52500	328
46.53333	329
46.54167	332
46.55000	335
46.55833	337
46.56667	338
46.57500	338
46.58333	336
46.59167	335
46.60000	333
46.60833	331
46.61667	332
46.62500	334
46.63333	338
46.64167	341
46.65000	343
46.65833	343
46.66667	340
46.67500	335
46.68333	330
46.69167	327
46.70000	327
46.70833	327
46.71667	327
46.72500	326
46.73333	324
46.74167	320
46.75000	317
46.75833	315
46.76667	313
46.77500	312
46.78333	312
46.79167	312
46.80000	313
46.80833	313
46.81667	313
46.82500	313
46.83333	313
46.84167	313
46.85000	314
46.85833	315
46.86667	318
46.87500	321
46.88333	324
46.89167	327
46.90000	330
46.90833	331
46.91667	332
46.92500	331
46.93333	330
46.94167	329
46.95000	328
46.95833	328
46.96667	328
46.97500	329
46.98333	330
46.99167	329
47.00000	327
47.00833	325
47.01667	324
47.02500	325
47.03333	328
47.04167	334
47.05000	338
47.05833	341
47.06667	340
47.07500	337
47.08333	333
47.09167	331
47.10000	331
47.10833	331
47.11667	331
47.12500	331
47.13333	330
47.14167	330
47.15000	331
47.15833	334
47.16667	338
47.17500	342
47.18333	346
47.19167	348
47.20000	349
47.20833	349
47.21667	349
47.22500	349
47.23333	350
47.24167	352
47.25000	353
47.25833	352
47.26667	349
47.27500	344
47.28333	338
47.29167	335
47.30000	335
47.30833	336
47.31667	339
47.32500	340
47.33333	339
47.34167	337
47.35000	335
47.35833	335
47.36667	337
47.37500	339
47.38333	341
47.39167	341
47.40000	340
47.40833	339
47.41667	339
47.42500	341
47.43333	343
47.44167	346
47.45000	348
47.45833	351
47.46667	352
47.47500	353
47.48333	353
47.49167	352
47.50000	351
47.50833	350
47.51667	348
47.52500	347
47.53333	347
47.54167	350
47.55000	353
47.55833	356
47.56667	358
47.57500	360
47.58333	360
47.59167	359
47.60000	360
47.60833	361
47.61667	361
47.62500	361
47.63333	361
47.64167	360
47.65000	359
47.65833	359
47.66667	360
47.67500	364
47.68333	368
47.69167	372
47.70000	374
47.70833	375
47.71667	375
47.72500	373
47.73333	372
47.74167	371
47.75000	371
47.75833	372
47.76667	373
47.77500	374
47.78333	373
47.79167	372
47.80000	369
47.80833	366
47.81667	363
47.82500	360
47.83333	358
47.84167	358
47.85000	360
47.85833	364
47.86667	369
47.87500	374
47.88333	378
47.89167	381
47.90000	383
47.90833	383
47.91667	383
47.92500	382
47.93333	379
47.94167	374
47.95000	369
47.95833	362
47.96667	357
47.97500	354
47.98333	354
47.99167	356
48.00000	361
48.00833	366
48.01667	370
48.02500	374
48.03333	374
48.04167	372
48.05000	369
48.05833	367
48.06667	367
48.07500	369
48.08333	373
48.09167	377
48.10000	381
48.10833	384
48.11667	385
48.12500	385
48.13333	384
48.14167	382
48.15000	381
48.15833	383
48.16667	387
48.17500	389
48.18333	390
48.19167	391
48.20000	392
48.20833	393
48.21667	394
48.22500	394
48.23333	394
48.24167	392
48.25000	391
48.25833	392
48.26667	395
48.27500	396
48.28333	396
48.29167	394
48.30000	392
48.30833	391
48.31667	389
48.32500	389
48.33333	389
48.34167	390
48.35000	391
48.35833	392
48.36667	393
48.37500	393
48.38333	391
48.39167	389
48.40000	387
48.40833	385
48.41667	383
48.42500	382
48.43333	382
48.44167	383
48.45000	385
48.45833	389
48.46667	393
48.47500	398
48.48333	403
48.49167	407
48.50000	411
48.50833	415
48.51667	416
48.52500	415
48.53333	413
48.54167	411
48.55000	410
48.55833	409
48.56667	409
48.57500	411
48.58333	413
48.59167	413
48.60000	413
48.60833	412
48.61667	412
48.62500	412
48.63333	413
48.64167	413
48.65000	414
48.65833	413
48.66667	412
48.67500	412
48.68333	411
48.69167	409
48.70000	406
48.70833	403
48.71667	401
48.72500	401
48.73333	402
48.74167	403
48.75000	404
48.75833	404
48.76667	405
48.77500	407
48.78333	411
48.79167	414
48.80000	415
48.80833	414
48.81667	411
48.82500	407
48.83333	403
48.84167	401
48.85000	401
48.85833	403
48.86667	407
48.87500	412
48.88333	416
48.89167	419
48.90000	421
48.90833	422
48.91667	426
48.92500	431
48.93333	436
48.94167	439
48.95000	441
48.95833	440
48.96667	437
48.97500	433
48.98333	428
48.99167	423
49.00000	419
49.00833	417
49.01667	418
49.02500	419
49.03333	421
49.04167	421
49.05000	421
49.05833	420
49.06667	421
49.07500	420
49.08333	420
49.09167	419
49.10000	417
49.10833	416
49.11667	413
49.12500	411
49.13333	411
49.14167	413
49.15000	416
49.15833	418
49.16667	420
49.17500	418
49.18333	414
49.19167	410
49.20000	407
49.20833	405
49.21667	404
49.22500	404
49.23333	405
49.24167	409
49.25000	414
49.25833	418
49.26667	421
49.27500	422
49.28333	421
49.29167	421
49.30000	422
49.30833	423
49.31667	425
49.32500	427
49.33333	427
49.34167	426
49.35000	425
49.35833	425
49.36667	427
49.37500	428
49.38333	427
49.39167	424
49.40000	419
49.40833	415
49.41667	411
49.42500	409
49.43333	408
49.44167	407
49.45000	407
49.45833	407
49.46667	408
49.47500	410
49.48333	412
49.49167	415
49.50000	417
49.50833	420
49.51667	424
49.52500	427
49.53333	429
49.54167	428
49.55000	425
49.55833	422
49.56667	418
49.57500	415
49.58333	413
49.59167	412
49.60000	411
49.60833	409
49.61667	406
49.62500	403
49.63333	400
49.64167	399
49.65000	400
49.65833	403
49.66667	406
49.67500	407
49.68333	406
49.69167	403
49.70000	399
49.70833	394
49.71667	391
49.72500	390
49.73333	390
49.74167	390
49.75000	390
49.75833	390
49.76667	389
49.77500	391
49.78333	395
49.79167	399
49.80000	402
49.80833	403
49.81667	401
49.82500	397
49.83333	396
49.84167	396
49.85000	397
49.85833	398
49.86667	400
49.87500	400
49.88333	400
49.89167	400
49.90000	401
49.90833	402
49.91667	402
49.92500	401
49.93333	402
49.94167	402
49.95000	403
49.95833	403
49.96667	402
49.97500	400
49.98333	398
49.99167	396
50.00000	395
50.00833	394
50.01667	393
50.02500	391
50.03333	388
50.04167	386
50.05000	383
50.05833	381
50.06667	378
50.07500	376
50.08333	376
50.09167	378
50.10000	383
50.10833	390
50.11667	397
50.12500	403
50.13333	405
50.14167	403
50.15000	399
50.15833	395
50.16667	393
50.17500	394
50.18333	398
50.19167	402
50.20000	405
50.20833	406
50.21667	404
50.22500	400
50.23333	396
50.24167	391
50.25000	388
50.25833	385
50.26667	383
50.27500	383
50.28333	385
50.29167	389
50.30000	392
50.30833	397
50.31667	400
50.32500	403
50.33333	404
50.34167	405
50.35000	407
50.35833	410
50.36667	415
50.37500	422
50.38333	428
50.39167	430
50.40000	426
50.40833	419
50.41667	412
50.42500	405
50.43333	401
50.44167	399
50.45000	399
50.45833	399
50.46667	402
50.47500	405
50.48333	408
50.49167	409
50.50000	408
50.50833	405
50.51667	403
50.52500	400
50.53333	398
50.54167	397
50.55000	396
50.55833	395
50.56667	395
50.57500	395
50.58333	398
50.59167	401
50.60000	403
50.60833	405
50.61667	407
50.62500	409
50.63333	410
50.64167	410
50.65000	408
50.65833	405
50.66667	402
50.67500	401
50.68333	402
50.69167	405
50.70000	409
50.70833	413
50.71667	416
50.72500	417
50.73333	417
50.74167	414
50.75000	410
50.75833	406
50.76667	403
50.77500	400
50.78333	399
50.79167	399
50.80000	399
50.80833	398
50.81667	397
50.82500	395
50.83333	395
50.84167	396
50.85000	399
50.85833	405
50.86667	410
50.87500	412
50.88333	413
50.89167	413
50.90000	415
50.90833	420
50.91667	426
50.92500	433
50.93333	438
50.94167	441
50.95000	443
50.95833	446
50.96667	451
50.97500	457
50.98333	464
50.99167	470
51.00000	474
51.00833	478
51.01667	482
51.02500	488
51.03333	496
51.04167	505
51.05000	513
51.05833	521
51.06667	527
51.07500	532
51.08333	535
51.09167	538
51.10000	541
51.10833	547
51.11667	555
51.12500	566
51.13333	582
51.14167	601
51.15000	621
51.15833	642
51.16667	661
51.17500	676
51.18333	688
51.19167	699
51.20000	712
51.20833	727
51.21667	747
51.22500	770
51.23333	793
51.24167	815
51.25000	838
51.25833	863
51.26667	890
51.27500	923
51.28333	961
51.29167	998
51.30000	1037
51.30833	1073
51.31667	1109
51.32500	1146
51.33333	1185
51.34167	1229
51.35000	1275
51.35833	1326
51.36667	1378
51.37500	1432
51.38333	1487
51.39167	1543
51.40000	1601
51.40833	1662
51.41667	1727
51.42500	1797
51.43333	1870
51.44167	1948
51.45000	2027
51.45833	2111
51.46667	2197
51.47500	2286
51.48333	2380
51.49167	2477
51.50000	2580
51.50833	2685
51.51667	2795
51.52500	2905
51.53333	3018
51.54167	3134
51.55000	3251
51.55833	3377
51.56667	3504
51.57500	3636
51.58333	3773
51.59167	3914
51.60000	4063
51.60833	4215
51.61667	4378
51.62500	4545
51.63333	4715
51.64167	4890
51.65000	5065
51.65833	5247
51.66667	5429
51.67500	5618
51.68333	5814
51.69167	6016
51.70000	6234
51.70833	6454
51.71667	6686
51.72500	6921
51.73333	7157
51.74167	7398
51.75000	7640
51.75833	7894
51.76667	8150
51.77500	8415
51.78333	8689
51.79167	8965
51.80000	9255
51.80833	9544
51.81667	9843
51.82500	10143
51.83333	10444
51.84167	10754
51.85000	11064
51.85833	11388
51.86667	11715
51.87500	12054
51.88333	12402
51.89167	12753
51.90000	13117
51.90833	13480
51.91667	13853
51.92500	14229
51.93333	14608
51.94167	14999
51.95000	15387
51.95833	15789
51.96667	16189
51.97500	16595
51.98333	17007
51.99167	17417
52.00000	17840
52.00833	18258
52.01667	18685
52.02500	19111
52.03333	19538
52.04167	19974
52.05000	20406
52.05833	20854
52.06667	21301
52.07500	21758
52.08333	22223
52.09167	22684
52.10000	23159
52.10833	23626
52.11667	24104
52.12500	24582
52.13333	25061
52.14167	25549
52.15000	26027
52.15833	26516
52.16667	26997
52.17500	27483
52.18333	27972
52.19167	28454
52.20000	28947
52.20833	29429
52.21667	29918
52.22500	30403
52.23333	30886
52.24167	31379
52.25000	31861
52.25833	32356
52.26667	32841
52.27500	33328
52.28333	33815
52.29167	34291
52.30000	34773
52.30833	35241
52.31667	35711
52.32500	36177
52.33333	36638
52.34167	37107
52.35000	37566
52.35833	38035
52.36667	38494
52.37500	38952
52.38333	39409
52.39167	39853
52.40000	40300
52.40833	40730
52.41667	41163
52.42500	41589
52.43333	42009
52.44167	42432
52.45000	42838
52.45833	43246
52.46667	43639
52.47500	44026
52.48333	44407
52.49167	44778
52.50000	45152
52.50833	45513
52.51667	45875
52.52500	46228
52.53333	46572
52.54167	46915
52.55000	47243
52.55833	47571
52.56667	47884
52.57500	48189
52.58333	48486
52.59167	48768
52.60000	49049
52.60833	49316
52.61667	49580
52.62500	49835
52.63333	50080
52.64167	50321
52.65000	50546
52.65833	50765
52.66667	50969
52.67500	51164
52.68333	51349
52.69167	51522
52.70000	51690
52.70833	51847
52.71667	52000
52.72500	52145
52.73333	52281
52.74167	52408
52.75000	52521
52.75833	52623
52.76667	52712
52.77500	52791
52.78333	52861
52.79167	52921
52.80000	52973
52.80833	53015
52.81667	53049
52.82500	53073
52.83333	53086
52.84167	53090
52.85000	53083
52.85833	53066
52.86667	53042
52.87500	53010
52.88333	52971
52.89167	52923
52.90000	52863
52.90833	52793
52.91667	52710
52.92500	52618
52.93333	52520
52.94167	52414
52.95000	52301
52.95833	52176
52.96667	52044
52.97500	51901
52.98333	51750
52.99167	51591
53.00000	51422
53.00833	51247
53.01667	51059
53.02500	50866
53.03333	50667
53.04167	50460
53.05000	50251
53.05833	50031
53.06667	49809
53.07500	49578
53.08333	49339
53.09167	49096
53.10000	48841
53.10833	48586
53.11667	48321
53.12500	48053
53.13333	47780
53.14167	47499
53.15000	47217
53.15833	46924
53.16667	46629
53.17500	46326
53.18333	46017
53.19167	45708
53.20000	45387
53.20833	45068
53.21667	44738
53.22500	44405
53.23333	44074
53.24167	43736
53.25000	43407
53.25833	43070
53.26667	42736
53.27500	42392
53.28333	42041
53.29167	41693
53.30000	41335
53.30833	40985
53.31667	40628
53.32500	40273
53.33333	39917
53.34167	39553
53.35000	39196
53.35833	38830
53.36667	38469
53.37500	38102
53.38333	37732
53.39167	37368
53.40000	36996
53.40833	36633
53.41667	36266
53.42500	35902
53.43333	35540
53.44167	35173
53.45000	34813
53.45833	34444
53.46667	34081
53.47500	33716
53.48333	33350
53.49167	32991
53.50000	32625
53.50833	32268
53.51667	31906
53.52500	31549
53.53333	31196
53.54167	30841
53.55000	30496
53.55833	30145
53.56667	29801
53.57500	29455
53.58333	29109
53.59167	28771
53.60000	28428
53.60833	28096
53.61667	27759
53.62500	27427
53.63333	27099
53.64167	26768
53.65000	26445
53.65833	26117
53.66667	25796
53.67500	25476
53.68333	25157
53.69167	24846
53.70000	24533
53.70833	24230
53.71667	23926
53.72500	23628
53.73333	23335
53.74167	23041
53.75000	22755
53.75833	22464
53.76667	22180
53.77500	21896
53.78333	21615
53.79167	21341
53.80000	21065
53.80833	20798
53.81667	20529
53.82500	20263
53.83333	19999
53.84167	19732
53.85000	19475
53.85833	19218
53.86667	18969
53.87500	18723
53.88333	18480
53.89167	18244
53.90000	18006
53.90833	17777
53.91667	17549
53.92500	17324
53.93333	17101
53.94167	16875
53.95000	16655
53.95833	16432
53.96667	16217
53.97500	16006
53.98333	15798
53.99167	15597
54.00000	15391
54.00833	15192
54.01667	14992
54.02500	14796
54.03333	14606
54.04167	14417
54.05000	14234
54.05833	14049
54.06667	13869
54.07500	13688
54.08333	13510
54.09167	13338
54.10000	13166
54.10833	13000
54.11667	12831
54.12500	12665
54.13333	12502
54.14167	12339
54.15000	12184
54.15833	12032
54.16667	11886
54.17500	11740
54.18333	11595
54.19167	11452
54.20000	11308
54.20833	11168
54.21667	11027
54.22500	10888
54.23333	10752
54.24167	10616
54.25000	10485
54.25833	10355
54.26667	10228
54.27500	10102
54.28333	9975
54.29167	9851
54.30000	9726
54.30833	9608
54.31667	9493
54.32500	9383
54.33333	9276
54.34167	9168
54.35000	9064
54.35833	8958
54.36667	8855
54.37500	8753
54.38333	8651
54.39167	8551
54.40000	8448
54.40833	8348
54.41667	8247
54.42500	8149
54.43333	8055
54.44167	7961
54.45000	7874
54.45833	7789
54.46667	7707
54.47500	7626
54.48333	7545
54.49167	7465
54.50000	7383
54.50833	7303
54.51667	7224
54.52500	7147
54.53333	7071
54.54167	6995
54.55000	6922
54.55833	6847
54.56667	6775
54.57500	6704
54.58333	6633
54.59167	6562
54.60000	6489
54.60833	6417
54.61667	6345
54.62500	6274
54.63333	6207
54.64167	6142
54.65000	6081
54.65833	6021
54.66667	5963
54.67500	5906
54.68333	5849
54.69167	5792
54.70000	5736
54.70833	5681
54.71667	5625
54.72500	5570
54.73333	5514
54.74167	5457
54.75000	5402
54.75833	5347
54.76667	5293
54.77500	5242
54.78333	5192
54.79167	5144
54.80000	5097
54.80833	5052
54.81667	5008
54.82500	4964
54.83333	4918
54.84167	4869
54.85000	4823
54.85833	4776
54.86667	4730
54.87500	4685
54.88333	4639
54.89167	4596
54.90000	4554
54.90833	4516
54.91667	4482
54.92500	4448
54.93333	4413
54.94167	4375
54.95000	4338
54.95833	4299
54.96667	4263
54.97500	4228
54.98333	4194
54.99167	4160
55.00000	4127
55.00833	4094
55.01667	4060
55.02500	4027
55.03333	3996
55.04167	3965
55.05000	3936
55.05833	3908
55.06667	3879
55.07500	3848
55.08333	3815
55.09167	3781
55.10000	3746
55.10833	3712
55.11667	3679
55.12500	3648
55.13333	3617
55.14167	3586
55.15000	3557
55.15833	3529
55.16667	3503
55.17500	3479
55.18333	3455
55.19167	3430
55.20000	3403
55.20833	3375
55.21667	3346
55.22500	3318
55.23333	3294
55.24167	3272
55.25000	3252
55.25833	3232
55.26667	3212
55.27500	3190
55.28333	3168
55.29167	3144
55.30000	3119
55.30833	3094
55.31667	3067
55.32500	3040
55.33333	3018
55.34167	2998
55.35000	2982
55.35833	2968
55.36667	2954
55.37500	2938
55.38333	2918
55.39167	2898
55.40000	2877
55.40833	2857
55.41667	2839
55.42500	2821
55.43333	2804
55.44167	2786
55.45000	2767
55.45833	2745
55.46667	2723
55.47500	2701
55.48333	2679
55.49167	2658
55.50000	2639
55.50833	2621
55.51667	2604
55.52500	2587
55.53333	2571
55.54167	2556
55.55000	2542
55.55833	2527
55.56667	2513
55.57500	2499
55.58333	2486
55.59167	2473
55.60000	2459
55.60833	2445
55.61667	2430
55.62500	2415
55.63333	2399
55.64167	2381
55.65000	2364
55.65833	2346
55.66667	2329
55.67500	2316
55.68333	2305
55.69167	2295
55.70000	2286
55.70833	2276
55.71667	2263
55.72500	2248
55.73333	2233
55.74167	2220
55.75000	2208
55.75833	2197
55.76667	2186
55.77500	2174
55.78333	2161
55.79167	2148
55.80000	2135
55.80833	2124
55.81667	2115
55.82500	2107
55.83333	2100
55.84167	2090
55.85000	2079
55.85833	2064
55.86667	2049
55.87500	2032
55.88333	2016
55.89167	2003
55.90000	1992
55.90833	1982
55.91667	1972
55.92500	1962
55.93333	1954
55.94167	1945
55.95000	1937
55.95833	1928
55.96667	1919
55.97500	1907
55.98333	1893
55.99167	1878
56.00000	1866
56.00833	1855
56.01667	1845
56.02500	1834
56.03333	1822
56.04167	1810
56.05000	1798
56.05833	1787
56.06667	1774
56.07500	1763
56.08333	1753
56.09167	1745
56.10000	1740
56.10833	1738
56.11667	1738
56.12500	1738
56.13333	1738
56.14167	1736
56.15000	1731
56.15833	1722
56.16667	1711
56.17500	1697
56.18333	1682
56.19167	1668
56.20000	1655
56.20833	1645
56.21667	1638
56.22500	1632
56.23333	1629
56.24167	1627
56.25000	1626
56.25833	1621
56.26667	1614
56.27500	1604
56.28333	1592
56.29167	1581
56.30000	1572
56.30833	1565
56.31667	1558
56.32500	1552
56.33333	1546
56.34167	1540
56.35000	1536
56.35833	1531
56.36667	1527
56.37500	1521
56.38333	1514
56.39167	1504
56.40000	1493
56.40833	1481
56.41667	1471
56.42500	1462
56.43333	1456
56.44167	1453
56.45000	1450
56.45833	1446
56.46667	1440
56.47500	1434
56.48333	1428
56.49167	1424
56.50000	1423
56.50833	1425
56.51667	1427
56.52500	1428
56.53333	1427
56.54167	1424
56.55000	1417
56.55833	1406
56.56667	1391
56.57500	1376
56.58333	1362
56.59167	1353
56.60000	1348
56.60833	1345
56.61667	1343
56.62500	1342
56.63333	1339
56.64167	1336
56.65000	1330
56.65833	1324
56.66667	1316
56.67500	1310
56.68333	1305
56.69167	1300
56.70000	1295
56.70833	1289
56.71667	1282
56.72500	1275
56.73333	1270
56.74167	1265
56.75000	1261
56.75833	1255
56.76667	1248
56.77500	1240
56.78333	1234
56.79167	1231
56.80000	1230
56.80833	1231
56.81667	1231
56.82500	1229
56.83333	1225
56.84167	1220
56.85000	1215
56.85833	1210
56.86667	1204
56.87500	1195
56.88333	1185
56.89167	1175
56.90000	1167
56.90833	1162
56.91667	1160
56.92500	1160
56.93333	1159
56.94167	1158
56.95000	1155
56.95833	1153
56.96667	1150
56.97500	1149
56.98333	1147
56.99167	1145
57.00000	1141
57.00833	1136
57.01667	1132
57.02500	1129
57.03333	1127
57.04167	1126
57.05000	1125
57.05833	1122
57.06667	1117
57.07500	1112
57.08333	1105
57.09167	1098
57.10000	1091
57.10833	1084
57.11667	1076
57.12500	1070
57.13333	1066
57.14167	1064
57.15000	1062
57.15833	1060
57.16667	1057
57.17500	1054
57.18333	1050
57.19167	1049
57.20000	1049
57.20833	1050
57.21667	1050
57.22500	1048
57.23333	1045
57.24167	1042
57.25000	1038
57.25833	1031
57.26667	1023
57.27500	1015
57.28333	1009
57.29167	1005
57.30000	1004
57.30833	1003
57.31667	1001
57.32500	996
57.33333	992
57.34167	988
57.35000	985
57.35833	984
57.36667	984
57.37500	982
57.38333	978
57.39167	974
57.40000	970
57.40833	966
57.41667	964
57.42500	962
57.43333	961
57.44167	961
57.45000	962
57.45833	962
57.46667	960
57.47500	956
57.48333	951
57.49167	945
57.50000	940
57.50833	934
57.51667	929
57.52500	925
57.53333	922
57.54167	922
57.55000	922
57.55833	923
57.56667	924
57.57500	925
57.58333	925
57.59167	922
57.60000	918
57.60833	912
57.61667	905
57.62500	899
57.63333	893
57.64167	889
57.65000	886
57.65833	884
57.66667	883
57.67500	882
57.68333	882
57.69167	882
57.70000	881
57.70833	880
57.71667	880
57.72500	882
57.73333	883
57.74167	883
57.75000	880
57.75833	874
57.76667	868
57.77500	862
57.78333	856
57.79167	852
57.80000	849
57.80833	846
57.81667	843
57.82500	841
57.83333	839
57.84167	838
57.85000	838
57.85833	838
57.86667	838
57.87500	835
57.88333	832
57.89167	829
57.90000	828
57.90833	828
57.91667	827
57.92500	826
57.93333	822
57.94167	818
57.95000	813
57.95833	808
57.96667	805
57.97500	803
57.98333	802
57.99167	803
58.00000	803
58.00833	804
58.01667	805
58.02500	803
58.03333	798
58.04167	792
58.05000	786
58.05833	780
58.06667	777
58.07500	776
58.08333	777
58.09167	777
58.10000	777
58.10833	775
58.11667	773
58.12500	770
58.13333	767
58.14167	764
58.15000	762
58.15833	762
58.16667	761
58.17500	759
58.18333	755
58.19167	751
58.20000	748
58.20833	746
58.21667	748
58.22500	751
58.23333	755
58.24167	757
58.25000	759
58.25833	759
58.26667	759
58.27500	759
58.28333	760
58.29167	760
58.30000	759
58.30833	757
58.31667	754
58.32500	750
58.33333	745
58.34167	738
58.35000	730
58.35833	723
58.36667	717
58.37500	713
58.38333	712
58.39167	713
58.40000	714
58.40833	716
58.41667	717
58.42500	717
58.43333	717
58.44167	715
58.45000	714
58.45833	713
58.46667	711
58.47500	709
58.48333	704
58.49167	700
58.50000	696
58.50833	694
58.51667	693
58.52500	692
58.53333	690
58.54167	686
58.55000	683
58.55833	680
58.56667	678
58.57500	678
58.58333	678
58.59167	679
58.60000	679
58.60833	678
58.61667	677
58.62500	675
58.63333	674
58.64167	673
58.65000	673
58.65833	673
58.66667	672
58.67500	672
58.68333	671
58.69167	669
58.70000	669
58.70833	668
58.71667	668
58.72500	667
58.73333	667
58.74167	666
58.75000	665
58.75833	665
58.76667	665
58.77500	664
58.78333	662
58.79167	661
58.80000	661
58.80833	663
58.81667	664
58.82500	665
58.83333	663
58.84167	660
58.85000	657
58.85833	657
58.86667	657
58.87500	658
58.88333	656
58.89167	654
58.90000	651
58.90833	647
58.91667	643
58.92500	639
58.93333	637
58.94167	635
58.95000	634
58.95833	632
58.96667	629
58.97500	626
58.98333	624
58.99167	623
59.00000	624
59.00833	624
59.01667	623
59.02500	620
59.03333	618
59.04167	618
59.05000	619
59.05833	620
59.06667	620
59.07500	620
59.08333	620
59.09167	621
59.10000	621
59.10833	620
59.11667	616
59.12500	610
59.13333	606
59.14167	605
59.15000	606
59.15833	610
59.16667	614
59.17500	615
59.18333	613
59.19167	609
59.20000	605
59.20833	601
59.21667	599
59.22500	597
59.23333	596
59.24167	594
59.25000	592
59.25833	590
59.26667	588
59.27500	587
59.28333	586
59.29167	585
59.30000	583
59.30833	581
59.31667	578
59.32500	576
59.33333	574
59.34167	573
59.35000	572
59.35833	572
59.36667	571
59.37500	570
59.38333	567
59.39167	564
59.40000	563
59.40833	563
59.41667	563
59.42500	565
59.43333	566
59.44167	568
59.45000	571
59.45833	573
59.46667	574
59.47500	575
59.48333	574
59.49167	572
59.50000	568
59.50833	564
59.51667	559
59.52500	555
59.53333	554
59.54167	556
59.55000	559
59.55833	562
59.56667	563
59.57500	563
59.58333	561
59.59167	557
59.60000	552
59.60833	547
59.61667	541
59.62500	537
59.63333	534
59.64167	534
59.65000	534
59.65833	533
59.66667	532
59.67500	529
59.68333	527
59.69167	526
59.70000	528
59.70833	531
59.71667	534
59.72500	536
59.73333	536
59.74167	534
59.75000	533
59.75833	532
59.76667	531
59.77500	529
59.78333	526
59.79167	523
59.80000	521
59.80833	520
59.81667	521
59.82500	523
59.83333	524
59.84167	523
59.85000	521
59.85833	520
59.86667	520
59.87500	522
59.88333	525
59.89167	527
59.90000	528
59.90833	526
59.91667	523
59.92500	518
59.93333	512
59.94167	506
59.95000	501
59.95833	500
59.96667	500
59.97500	501
59.98333	501
59.99167	501
60.00000	503
