# Supplementary material for: How J-chain ensures the assembly of immunoglobulin IgM pentamers
Source: EMBO J. 2024 Dec 4;44(2):505–33. doi: 10.1038/s44318-024-00317-9 (PMC11729874; doi:10.1038/s44318-024-00317-9)
Supplement: Supplementary file 5 — Source data Fig. 3 [file 44318_2024_317_MOESM5_ESM.zip › Figure 3/3B/repeat 1 Cu4/20240104 Cu4tp_10h_1.txt]

[Header]
Application Name	LCsolution
Version	1.25
Data File Name	D:\Xenia\JC Oligomerisation kinetics\20240104 Cu4tp_10h_1.lcd
Output Date	05.01.2024
Output Time	09:50:29

[Configuration]
# of Detectors	2
Detector ID	Detector A	Detector B
Detector Name	Detector A	Detector B
# of Channels	2	1

[LC Chromatogram(Detector A-Ch1)]
Interval(msec)	500
# of Points	7201
Start Time(min)	0.000
End Time(min)	60.000
Intensity Units	mV
Intensity Multiplier	0.001
Wavelength(nm)	280
R.Time (min)	Intensity
0.00000	-5
0.00833	-5
0.01667	2
0.02500	5
0.03333	7
0.04167	9
0.05000	9
0.05833	7
0.06667	4
0.07500	-1
0.08333	-7
0.09167	-14
0.10000	-21
0.10833	-25
0.11667	-25
0.12500	-20
0.13333	-13
0.14167	-7
0.15000	-3
0.15833	-3
0.16667	-5
0.17500	-8
0.18333	-9
0.19167	-8
0.20000	-7
0.20833	-6
0.21667	-6
0.22500	-5
0.23333	-4
0.24167	-3
0.25000	-2
0.25833	-2
0.26667	-3
0.27500	-4
0.28333	-5
0.29167	-7
0.30000	-9
0.30833	-10
0.31667	-10
0.32500	-6
0.33333	0
0.34167	4
0.35000	5
0.35833	3
0.36667	0
0.37500	-2
0.38333	-2
0.39167	1
0.40000	5
0.40833	6
0.41667	5
0.42500	3
0.43333	-0
0.44167	-4
0.45000	-6
0.45833	-8
0.46667	-8
0.47500	-8
0.48333	-7
0.49167	-7
0.50000	-7
0.50833	-8
0.51667	-9
0.52500	-10
0.53333	-9
0.54167	-9
0.55000	-9
0.55833	-9
0.56667	-11
0.57500	-11
0.58333	-11
0.59167	-7
0.60000	-3
0.60833	2
0.61667	5
0.62500	8
0.63333	9
0.64167	9
0.65000	8
0.65833	7
0.66667	6
0.67500	5
0.68333	4
0.69167	4
0.70000	4
0.70833	3
0.71667	1
0.72500	-2
0.73333	-6
0.74167	-11
0.75000	-17
0.75833	-21
0.76667	-22
0.77500	-19
0.78333	-12
0.79167	-3
0.80000	6
0.80833	13
0.81667	16
0.82500	15
0.83333	12
0.84167	8
0.85000	5
0.85833	3
0.86667	2
0.87500	1
0.88333	1
0.89167	0
0.90000	-1
0.90833	-4
0.91667	-6
0.92500	-9
0.93333	-10
0.94167	-11
0.95000	-11
0.95833	-9
0.96667	-7
0.97500	-5
0.98333	-2
0.99167	1
1.00000	2
1.00833	-0
1.01667	-4
1.02500	-9
1.03333	-13
1.04167	-13
1.05000	-10
1.05833	-6
1.06667	-3
1.07500	-1
1.08333	-2
1.09167	-5
1.10000	-6
1.10833	-4
1.11667	-1
1.12500	2
1.13333	2
1.14167	1
1.15000	-2
1.15833	-4
1.16667	-4
1.17500	-2
1.18333	1
1.19167	2
1.20000	2
1.20833	2
1.21667	2
1.22500	3
1.23333	5
1.24167	7
1.25000	9
1.25833	9
1.26667	10
1.27500	11
1.28333	10
1.29167	9
1.30000	6
1.30833	3
1.31667	0
1.32500	-1
1.33333	-1
1.34167	-1
1.35000	-0
1.35833	0
1.36667	0
1.37500	-0
1.38333	-0
1.39167	1
1.40000	3
1.40833	5
1.41667	6
1.42500	5
1.43333	3
1.44167	0
1.45000	-1
1.45833	-3
1.46667	-5
1.47500	-9
1.48333	-12
1.49167	-15
1.50000	-15
1.50833	-13
1.51667	-10
1.52500	-7
1.53333	-5
1.54167	-2
1.55000	-1
1.55833	1
1.56667	0
1.57500	-1
1.58333	-3
1.59167	-3
1.60000	-2
1.60833	-3
1.61667	-4
1.62500	-5
1.63333	-4
1.64167	-3
1.65000	-2
1.65833	-2
1.66667	-2
1.67500	-3
1.68333	-1
1.69167	2
1.70000	5
1.70833	6
1.71667	5
1.72500	4
1.73333	4
1.74167	4
1.75000	6
1.75833	8
1.76667	9
1.77500	9
1.78333	9
1.79167	8
1.80000	6
1.80833	2
1.81667	-2
1.82500	-6
1.83333	-9
1.84167	-11
1.85000	-11
1.85833	-9
1.86667	-5
1.87500	-1
1.88333	2
1.89167	3
1.90000	4
1.90833	4
1.91667	2
1.92500	0
1.93333	-2
1.94167	-3
1.95000	-3
1.95833	-1
1.96667	3
1.97500	8
1.98333	9
1.99167	8
2.00000	4
2.00833	-0
2.01667	-5
2.02500	-6
2.03333	-6
2.04167	-4
2.05000	-3
2.05833	-2
2.06667	-2
2.07500	-2
2.08333	1
2.09167	5
2.10000	9
2.10833	12
2.11667	13
2.12500	11
2.13333	7
2.14167	4
2.15000	4
2.15833	5
2.16667	8
2.17500	11
2.18333	12
2.19167	12
2.20000	11
2.20833	11
2.21667	10
2.22500	8
2.23333	5
2.24167	2
2.25000	-0
2.25833	0
2.26667	3
2.27500	5
2.28333	6
2.29167	5
2.30000	2
2.30833	-0
2.31667	-2
2.32500	-3
2.33333	-3
2.34167	-2
2.35000	-3
2.35833	-3
2.36667	-4
2.37500	-5
2.38333	-5
2.39167	-5
2.40000	-5
2.40833	-4
2.41667	-3
2.42500	-3
2.43333	-3
2.44167	-3
2.45000	-3
2.45833	-2
2.46667	0
2.47500	1
2.48333	0
2.49167	-1
2.50000	-2
2.50833	-1
2.51667	2
2.52500	7
2.53333	11
2.54167	13
2.55000	13
2.55833	11
2.56667	9
2.57500	8
2.58333	8
2.59167	9
2.60000	9
2.60833	7
2.61667	4
2.62500	1
2.63333	-2
2.64167	-4
2.65000	-6
2.65833	-8
2.66667	-10
2.67500	-12
2.68333	-12
2.69167	-10
2.70000	-7
2.70833	-4
2.71667	-1
2.72500	0
2.73333	1
2.74167	-0
2.75000	-3
2.75833	-6
2.76667	-9
2.77500	-12
2.78333	-14
2.79167	-17
2.80000	-19
2.80833	-21
2.81667	-24
2.82500	-27
2.83333	-29
2.84167	-28
2.85000	-25
2.85833	-20
2.86667	-14
2.87500	-9
2.88333	-7
2.89167	-8
2.90000	-8
2.90833	-7
2.91667	-5
2.92500	-1
2.93333	3
2.94167	4
2.95000	4
2.95833	1
2.96667	-2
2.97500	-4
2.98333	-5
2.99167	-3
3.00000	-1
3.00833	2
3.01667	5
3.02500	7
3.03333	7
3.04167	5
3.05000	4
3.05833	1
3.06667	-2
3.07500	-5
3.08333	-6
3.09167	-6
3.10000	-4
3.10833	-2
3.11667	1
3.12500	2
3.13333	2
3.14167	2
3.15000	1
3.15833	0
3.16667	-2
3.17500	-4
3.18333	-5
3.19167	-6
3.20000	-6
3.20833	-7
3.21667	-7
3.22500	-6
3.23333	-3
3.24167	0
3.25000	3
3.25833	4
3.26667	0
3.27500	-5
3.28333	-9
3.29167	-10
3.30000	-7
3.30833	-2
3.31667	2
3.32500	4
3.33333	5
3.34167	5
3.35000	5
3.35833	5
3.36667	5
3.37500	5
3.38333	6
3.39167	5
3.40000	3
3.40833	1
3.41667	-1
3.42500	-4
3.43333	-5
3.44167	-7
3.45000	-8
3.45833	-9
3.46667	-9
3.47500	-7
3.48333	-4
3.49167	-1
3.50000	4
3.50833	10
3.51667	15
3.52500	18
3.53333	20
3.54167	20
3.55000	19
3.55833	18
3.56667	16
3.57500	13
3.58333	9
3.59167	4
3.60000	-0
3.60833	-3
3.61667	-4
3.62500	-4
3.63333	-2
3.64167	0
3.65000	2
3.65833	4
3.66667	6
3.67500	7
3.68333	7
3.69167	5
3.70000	2
3.70833	-3
3.71667	-8
3.72500	-12
3.73333	-15
3.74167	-15
3.75000	-12
3.75833	-7
3.76667	-2
3.77500	3
3.78333	5
3.79167	5
3.80000	2
3.80833	-2
3.81667	-5
3.82500	-8
3.83333	-7
3.84167	-5
3.85000	-1
3.85833	1
3.86667	1
3.87500	0
3.88333	0
3.89167	2
3.90000	4
3.90833	7
3.91667	8
3.92500	8
3.93333	7
3.94167	5
3.95000	3
3.95833	1
3.96667	-2
3.97500	-4
3.98333	-6
3.99167	-7
4.00000	-7
4.00833	-8
4.01667	-9
4.02500	-10
4.03333	-9
4.04167	-6
4.05000	-2
4.05833	2
4.06667	5
4.07500	6
4.08333	7
4.09167	6
4.10000	6
4.10833	7
4.11667	9
4.12500	9
4.13333	8
4.14167	8
4.15000	9
4.15833	10
4.16667	11
4.17500	13
4.18333	15
4.19167	16
4.20000	17
4.20833	17
4.21667	15
4.22500	11
4.23333	5
4.24167	0
4.25000	-1
4.25833	0
4.26667	4
4.27500	8
4.28333	11
4.29167	11
4.30000	10
4.30833	8
4.31667	5
4.32500	1
4.33333	-3
4.34167	-6
4.35000	-8
4.35833	-8
4.36667	-7
4.37500	-5
4.38333	-3
4.39167	-3
4.40000	-2
4.40833	-2
4.41667	-1
4.42500	-1
4.43333	-2
4.44167	-3
4.45000	-4
4.45833	-4
4.46667	-3
4.47500	-1
4.48333	1
4.49167	3
4.50000	4
4.50833	4
4.51667	5
4.52500	7
4.53333	10
4.54167	13
4.55000	15
4.55833	15
4.56667	14
4.57500	10
4.58333	7
4.59167	5
4.60000	4
4.60833	4
4.61667	4
4.62500	4
4.63333	3
4.64167	3
4.65000	5
4.65833	9
4.66667	13
4.67500	15
4.68333	15
4.69167	14
4.70000	11
4.70833	10
4.71667	9
4.72500	8
4.73333	7
4.74167	6
4.75000	5
4.75833	5
4.76667	4
4.77500	4
4.78333	3
4.79167	2
4.80000	1
4.80833	1
4.81667	2
4.82500	3
4.83333	3
4.84167	1
4.85000	-3
4.85833	-8
4.86667	-12
4.87500	-14
4.88333	-15
4.89167	-13
4.90000	-10
4.90833	-9
4.91667	-9
4.92500	-9
4.93333	-9
4.94167	-8
4.95000	-6
4.95833	-3
4.96667	-0
4.97500	2
4.98333	4
4.99167	6
5.00000	8
5.00833	10
5.01667	11
5.02500	10
5.03333	9
5.04167	9
5.05000	10
5.05833	11
5.06667	11
5.07500	10
5.08333	6
5.09167	1
5.10000	-4
5.10833	-8
5.11667	-10
5.12500	-11
5.13333	-9
5.14167	-6
5.15000	-3
5.15833	1
5.16667	4
5.17500	7
5.18333	9
5.19167	9
5.20000	10
5.20833	10
5.21667	12
5.22500	13
5.23333	14
5.24167	12
5.25000	8
5.25833	5
5.26667	4
5.27500	4
5.28333	5
5.29167	6
5.30000	6
5.30833	4
5.31667	3
5.32500	4
5.33333	7
5.34167	9
5.35000	9
5.35833	7
5.36667	5
5.37500	2
5.38333	2
5.39167	3
5.40000	6
5.40833	8
5.41667	10
5.42500	12
5.43333	14
5.44167	16
5.45000	19
5.45833	22
5.46667	25
5.47500	26
5.48333	27
5.49167	27
5.50000	25
5.50833	21
5.51667	17
5.52500	12
5.53333	7
5.54167	3
5.55000	1
5.55833	0
5.56667	-0
5.57500	-1
5.58333	-1
5.59167	1
5.60000	4
5.60833	9
5.61667	13
5.62500	16
5.63333	16
5.64167	15
5.65000	13
5.65833	11
5.66667	11
5.67500	11
5.68333	10
5.69167	7
5.70000	4
5.70833	3
5.71667	5
5.72500	9
5.73333	14
5.74167	17
5.75000	15
5.75833	11
5.76667	6
5.77500	2
5.78333	2
5.79167	6
5.80000	11
5.80833	14
5.81667	14
5.82500	11
5.83333	6
5.84167	3
5.85000	1
5.85833	2
5.86667	3
5.87500	4
5.88333	5
5.89167	5
5.90000	6
5.90833	7
5.91667	9
5.92500	10
5.93333	9
5.94167	7
5.95000	4
5.95833	1
5.96667	-1
5.97500	-1
5.98333	0
5.99167	3
6.00000	7
6.00833	10
6.01667	11
6.02500	10
6.03333	7
6.04167	5
6.05000	4
6.05833	6
6.06667	9
6.07500	12
6.08333	16
6.09167	19
6.10000	22
6.10833	24
6.11667	24
6.12500	22
6.13333	18
6.14167	12
6.15000	8
6.15833	5
6.16667	4
6.17500	5
6.18333	7
6.19167	11
6.20000	14
6.20833	16
6.21667	18
6.22500	18
6.23333	16
6.24167	15
6.25000	15
6.25833	16
6.26667	16
6.27500	15
6.28333	14
6.29167	12
6.30000	11
6.30833	12
6.31667	14
6.32500	16
6.33333	17
6.34167	17
6.35000	14
6.35833	10
6.36667	5
6.37500	-0
6.38333	-4
6.39167	-7
6.40000	-6
6.40833	-4
6.41667	0
6.42500	4
6.43333	7
6.44167	9
6.45000	10
6.45833	13
6.46667	17
6.47500	21
6.48333	25
6.49167	27
6.50000	28
6.50833	27
6.51667	27
6.52500	30
6.53333	35
6.54167	40
6.55000	42
6.55833	40
6.56667	34
6.57500	25
6.58333	17
6.59167	10
6.60000	5
6.60833	4
6.61667	6
6.62500	9
6.63333	12
6.64167	16
6.65000	18
6.65833	20
6.66667	22
6.67500	24
6.68333	26
6.69167	29
6.70000	32
6.70833	34
6.71667	35
6.72500	33
6.73333	30
6.74167	25
6.75000	19
6.75833	13
6.76667	8
6.77500	4
6.78333	5
6.79167	9
6.80000	13
6.80833	16
6.81667	17
6.82500	15
6.83333	10
6.84167	7
6.85000	7
6.85833	9
6.86667	13
6.87500	16
6.88333	18
6.89167	16
6.90000	12
6.90833	6
6.91667	1
6.92500	-3
6.93333	-4
6.94167	-2
6.95000	2
6.95833	6
6.96667	9
6.97500	10
6.98333	8
6.99167	6
7.00000	3
7.00833	-0
7.01667	-3
7.02500	-4
7.03333	-3
7.04167	-1
7.05000	1
7.05833	4
7.06667	7
7.07500	10
7.08333	12
7.09167	14
7.10000	17
7.10833	20
7.11667	22
7.12500	22
7.13333	20
7.14167	16
7.15000	13
7.15833	10
7.16667	9
7.17500	9
7.18333	9
7.19167	10
7.20000	11
7.20833	14
7.21667	17
7.22500	20
7.23333	20
7.24167	17
7.25000	11
7.25833	5
7.26667	1
7.27500	-1
7.28333	-1
7.29167	-0
7.30000	1
7.30833	2
7.31667	2
7.32500	2
7.33333	3
7.34167	5
7.35000	8
7.35833	10
7.36667	14
7.37500	17
7.38333	20
7.39167	23
7.40000	25
7.40833	28
7.41667	31
7.42500	31
7.43333	29
7.44167	25
7.45000	21
7.45833	17
7.46667	14
7.47500	13
7.48333	11
7.49167	9
7.50000	7
7.50833	6
7.51667	6
7.52500	9
7.53333	13
7.54167	19
7.55000	24
7.55833	27
7.56667	26
7.57500	24
7.58333	23
7.59167	23
7.60000	23
7.60833	24
7.61667	23
7.62500	21
7.63333	18
7.64167	14
7.65000	11
7.65833	9
7.66667	8
7.67500	8
7.68333	10
7.69167	13
7.70000	17
7.70833	21
7.71667	22
7.72500	20
7.73333	16
7.74167	12
7.75000	9
7.75833	7
7.76667	8
7.77500	9
7.78333	10
7.79167	10
7.80000	9
7.80833	9
7.81667	9
7.82500	10
7.83333	11
7.84167	12
7.85000	13
7.85833	16
7.86667	20
7.87500	24
7.88333	26
7.89167	25
7.90000	24
7.90833	23
7.91667	23
7.92500	21
7.93333	19
7.94167	16
7.95000	13
7.95833	10
7.96667	10
7.97500	11
7.98333	12
7.99167	12
8.00000	11
8.00833	9
8.01667	7
8.02500	7
8.03333	7
8.04167	8
8.05000	9
8.05833	10
8.06667	10
8.07500	10
8.08333	10
8.09167	10
8.10000	9
8.10833	9
8.11667	9
8.12500	9
8.13333	11
8.14167	13
8.15000	14
8.15833	15
8.16667	15
8.17500	14
8.18333	12
8.19167	10
8.20000	8
8.20833	9
8.21667	11
8.22500	14
8.23333	17
8.24167	19
8.25000	19
8.25833	16
8.26667	12
8.27500	8
8.28333	5
8.29167	5
8.30000	8
8.30833	13
8.31667	18
8.32500	22
8.33333	24
8.34167	25
8.35000	23
8.35833	21
8.36667	18
8.37500	14
8.38333	10
8.39167	6
8.40000	2
8.40833	-0
8.41667	-2
8.42500	-2
8.43333	-1
8.44167	0
8.45000	2
8.45833	5
8.46667	9
8.47500	13
8.48333	16
8.49167	17
8.50000	17
8.50833	17
8.51667	19
8.52500	22
8.53333	26
8.54167	29
8.55000	30
8.55833	29
8.56667	27
8.57500	24
8.58333	22
8.59167	20
8.60000	20
8.60833	20
8.61667	20
8.62500	19
8.63333	17
8.64167	14
8.65000	12
8.65833	11
8.66667	12
8.67500	13
8.68333	13
8.69167	13
8.70000	12
8.70833	13
8.71667	13
8.72500	14
8.73333	15
8.74167	14
8.75000	12
8.75833	9
8.76667	7
8.77500	7
8.78333	9
8.79167	13
8.80000	17
8.80833	21
8.81667	24
8.82500	27
8.83333	29
8.84167	30
8.85000	30
8.85833	29
8.86667	27
8.87500	25
8.88333	22
8.89167	19
8.90000	13
8.90833	7
8.91667	0
8.92500	-5
8.93333	-8
8.94167	-9
8.95000	-7
8.95833	-2
8.96667	3
8.97500	10
8.98333	15
8.99167	18
9.00000	21
9.00833	23
9.01667	25
9.02500	26
9.03333	26
9.04167	25
9.05000	23
9.05833	22
9.06667	20
9.07500	18
9.08333	14
9.09167	10
9.10000	5
9.10833	1
9.11667	-1
9.12500	0
9.13333	5
9.14167	12
9.15000	18
9.15833	23
9.16667	26
9.17500	27
9.18333	29
9.19167	31
9.20000	33
9.20833	34
9.21667	33
9.22500	31
9.23333	28
9.24167	26
9.25000	26
9.25833	28
9.26667	29
9.27500	29
9.28333	26
9.29167	21
9.30000	17
9.30833	14
9.31667	14
9.32500	18
9.33333	22
9.34167	25
9.35000	23
9.35833	19
9.36667	13
9.37500	6
9.38333	3
9.39167	2
9.40000	4
9.40833	6
9.41667	8
9.42500	9
9.43333	8
9.44167	8
9.45000	9
9.45833	12
9.46667	14
9.47500	15
9.48333	17
9.49167	18
9.50000	20
9.50833	24
9.51667	27
9.52500	28
9.53333	27
9.54167	23
9.55000	18
9.55833	13
9.56667	10
9.57500	8
9.58333	8
9.59167	7
9.60000	5
9.60833	4
9.61667	2
9.62500	0
9.63333	-2
9.64167	-3
9.65000	-4
9.65833	-4
9.66667	-3
9.67500	-1
9.68333	1
9.69167	2
9.70000	5
9.70833	7
9.71667	8
9.72500	9
9.73333	9
9.74167	8
9.75000	6
9.75833	5
9.76667	6
9.77500	9
9.78333	13
9.79167	17
9.80000	19
9.80833	19
9.81667	17
9.82500	15
9.83333	13
9.84167	12
9.85000	14
9.85833	17
9.86667	20
9.87500	24
9.88333	25
9.89167	23
9.90000	20
9.90833	16
9.91667	13
9.92500	14
9.93333	18
9.94167	23
9.95000	29
9.95833	32
9.96667	32
9.97500	28
9.98333	23
9.99167	16
10.00000	11
10.00833	7
10.01667	6
10.02500	5
10.03333	6
10.04167	8
10.05000	12
10.05833	18
10.06667	24
10.07500	29
10.08333	31
10.09167	30
10.10000	27
10.10833	24
10.11667	21
10.12500	20
10.13333	20
10.14167	21
10.15000	22
10.15833	21
10.16667	18
10.17500	12
10.18333	7
10.19167	3
10.20000	1
10.20833	3
10.21667	7
10.22500	11
10.23333	15
10.24167	19
10.25000	22
10.25833	24
10.26667	25
10.27500	25
10.28333	22
10.29167	19
10.30000	17
10.30833	16
10.31667	16
10.32500	17
10.33333	18
10.34167	20
10.35000	21
10.35833	22
10.36667	21
10.37500	19
10.38333	15
10.39167	11
10.40000	11
10.40833	16
10.41667	23
10.42500	29
10.43333	31
10.44167	28
10.45000	23
10.45833	16
10.46667	12
10.47500	10
10.48333	8
10.49167	6
10.50000	5
10.50833	7
10.51667	10
10.52500	13
10.53333	16
10.54167	19
10.55000	22
10.55833	25
10.56667	27
10.57500	28
10.58333	29
10.59167	29
10.60000	28
10.60833	27
10.61667	24
10.62500	21
10.63333	17
10.64167	16
10.65000	16
10.65833	17
10.66667	17
10.67500	17
10.68333	16
10.69167	14
10.70000	12
10.70833	10
10.71667	7
10.72500	3
10.73333	-1
10.74167	-3
10.75000	-2
10.75833	2
10.76667	8
10.77500	15
10.78333	20
10.79167	22
10.80000	22
10.80833	22
10.81667	21
10.82500	20
10.83333	18
10.84167	17
10.85000	17
10.85833	17
10.86667	19
10.87500	21
10.88333	22
10.89167	21
10.90000	19
10.90833	18
10.91667	20
10.92500	21
10.93333	22
10.94167	22
10.95000	22
10.95833	20
10.96667	19
10.97500	19
10.98333	20
10.99167	21
11.00000	23
11.00833	26
11.01667	28
11.02500	28
11.03333	25
11.04167	20
11.05000	14
11.05833	9
11.06667	8
11.07500	9
11.08333	12
11.09167	16
11.10000	18
11.10833	18
11.11667	17
11.12500	16
11.13333	15
11.14167	16
11.15000	18
11.15833	20
11.16667	21
11.17500	21
11.18333	18
11.19167	14
11.20000	10
11.20833	7
11.21667	5
11.22500	6
11.23333	9
11.24167	12
11.25000	13
11.25833	13
11.26667	13
11.27500	13
11.28333	15
11.29167	18
11.30000	22
11.30833	24
11.31667	25
11.32500	24
11.33333	24
11.34167	23
11.35000	21
11.35833	19
11.36667	17
11.37500	14
11.38333	12
11.39167	11
11.40000	11
11.40833	12
11.41667	14
11.42500	18
11.43333	21
11.44167	22
11.45000	22
11.45833	21
11.46667	20
11.47500	19
11.48333	18
11.49167	17
11.50000	16
11.50833	14
11.51667	12
11.52500	11
11.53333	10
11.54167	9
11.55000	8
11.55833	8
11.56667	8
11.57500	10
11.58333	14
11.59167	21
11.60000	27
11.60833	30
11.61667	31
11.62500	28
11.63333	23
11.64167	20
11.65000	20
11.65833	22
11.66667	26
11.67500	30
11.68333	30
11.69167	28
11.70000	25
11.70833	20
11.71667	16
11.72500	14
11.73333	13
11.74167	14
11.75000	15
11.75833	17
11.76667	17
11.77500	16
11.78333	14
11.79167	12
11.80000	11
11.80833	13
11.81667	16
11.82500	20
11.83333	23
11.84167	25
11.85000	23
11.85833	21
11.86667	17
11.87500	12
11.88333	9
11.89167	8
11.90000	8
11.90833	9
11.91667	11
11.92500	13
11.93333	13
11.94167	13
11.95000	15
11.95833	16
11.96667	18
11.97500	19
11.98333	20
11.99167	19
12.00000	19
12.00833	21
12.01667	24
12.02500	30
12.03333	37
12.04167	40
12.05000	38
12.05833	32
12.06667	24
12.07500	17
12.08333	13
12.09167	15
12.10000	19
12.10833	25
12.11667	31
12.12500	35
12.13333	37
12.14167	38
12.15000	38
12.15833	38
12.16667	38
12.17500	37
12.18333	34
12.19167	29
12.20000	25
12.20833	21
12.21667	17
12.22500	15
12.23333	14
12.24167	12
12.25000	11
12.25833	12
12.26667	16
12.27500	21
12.28333	28
12.29167	34
12.30000	37
12.30833	38
12.31667	37
12.32500	34
12.33333	32
12.34167	31
12.35000	31
12.35833	34
12.36667	36
12.37500	39
12.38333	39
12.39167	38
12.40000	34
12.40833	29
12.41667	23
12.42500	18
12.43333	15
12.44167	14
12.45000	16
12.45833	19
12.46667	22
12.47500	24
12.48333	23
12.49167	20
12.50000	16
12.50833	14
12.51667	15
12.52500	18
12.53333	22
12.54167	27
12.55000	31
12.55833	34
12.56667	37
12.57500	39
12.58333	41
12.59167	42
12.60000	45
12.60833	48
12.61667	50
12.62500	50
12.63333	48
12.64167	43
12.65000	39
12.65833	34
12.66667	31
12.67500	29
12.68333	28
12.69167	26
12.70000	25
12.70833	25
12.71667	27
12.72500	30
12.73333	32
12.74167	33
12.75000	30
12.75833	27
12.76667	23
12.77500	20
12.78333	20
12.79167	23
12.80000	28
12.80833	33
12.81667	37
12.82500	40
12.83333	44
12.84167	46
12.85000	47
12.85833	47
12.86667	48
12.87500	49
12.88333	51
12.89167	51
12.90000	50
12.90833	47
12.91667	42
12.92500	37
12.93333	33
12.94167	31
12.95000	30
12.95833	31
12.96667	33
12.97500	34
12.98333	34
12.99167	35
13.00000	35
13.00833	36
13.01667	37
13.02500	39
13.03333	39
13.04167	38
13.05000	36
13.05833	34
13.06667	32
13.07500	33
13.08333	36
13.09167	42
13.10000	47
13.10833	51
13.11667	54
13.12500	54
13.13333	53
13.14167	52
13.15000	53
13.15833	55
13.16667	56
13.17500	54
13.18333	49
13.19167	43
13.20000	39
13.20833	37
13.21667	38
13.22500	41
13.23333	45
13.24167	50
13.25000	54
13.25833	59
13.26667	62
13.27500	64
13.28333	64
13.29167	62
13.30000	59
13.30833	53
13.31667	49
13.32500	46
13.33333	46
13.34167	47
13.35000	47
13.35833	47
13.36667	47
13.37500	48
13.38333	50
13.39167	51
13.40000	52
13.40833	52
13.41667	51
13.42500	52
13.43333	53
13.44167	54
13.45000	55
13.45833	55
13.46667	57
13.47500	60
13.48333	62
13.49167	65
13.50000	67
13.50833	70
13.51667	73
13.52500	75
13.53333	76
13.54167	75
13.55000	71
13.55833	65
13.56667	59
13.57500	54
13.58333	50
13.59167	47
13.60000	46
13.60833	47
13.61667	50
13.62500	54
13.63333	57
13.64167	60
13.65000	62
13.65833	62
13.66667	61
13.67500	60
13.68333	59
13.69167	59
13.70000	58
13.70833	56
13.71667	53
13.72500	51
13.73333	50
13.74167	51
13.75000	55
13.75833	59
13.76667	61
13.77500	62
13.78333	63
13.79167	65
13.80000	69
13.80833	74
13.81667	79
13.82500	83
13.83333	84
13.84167	83
13.85000	78
13.85833	73
13.86667	69
13.87500	66
13.88333	65
13.89167	66
13.90000	68
13.90833	71
13.91667	72
13.92500	72
13.93333	71
13.94167	71
13.95000	73
13.95833	77
13.96667	80
13.97500	83
13.98333	83
13.99167	81
14.00000	80
14.00833	82
14.01667	87
14.02500	90
14.03333	93
14.04167	93
14.05000	90
14.05833	88
14.06667	87
14.07500	87
14.08333	86
14.09167	85
14.10000	83
14.10833	82
14.11667	83
14.12500	86
14.13333	91
14.14167	94
14.15000	94
14.15833	92
14.16667	89
14.17500	86
14.18333	83
14.19167	79
14.20000	76
14.20833	73
14.21667	71
14.22500	72
14.23333	76
14.24167	78
14.25000	78
14.25833	76
14.26667	74
14.27500	73
14.28333	74
14.29167	79
14.30000	83
14.30833	88
14.31667	92
14.32500	93
14.33333	93
14.34167	92
14.35000	92
14.35833	90
14.36667	89
14.37500	87
14.38333	86
14.39167	86
14.40000	88
14.40833	89
14.41667	91
14.42500	92
14.43333	94
14.44167	96
14.45000	98
14.45833	98
14.46667	96
14.47500	91
14.48333	86
14.49167	82
14.50000	79
14.50833	78
14.51667	78
14.52500	79
14.53333	79
14.54167	79
14.55000	80
14.55833	82
14.56667	86
14.57500	91
14.58333	95
14.59167	98
14.60000	101
14.60833	104
14.61667	107
14.62500	109
14.63333	109
14.64167	106
14.65000	101
14.65833	94
14.66667	85
14.67500	78
14.68333	73
14.69167	71
14.70000	71
14.70833	73
14.71667	76
14.72500	77
14.73333	79
14.74167	80
14.75000	82
14.75833	84
14.76667	84
14.77500	83
14.78333	81
14.79167	78
14.80000	75
14.80833	72
14.81667	70
14.82500	70
14.83333	72
14.84167	75
14.85000	80
14.85833	85
14.86667	88
14.87500	90
14.88333	90
14.89167	88
14.90000	86
14.90833	86
14.91667	87
14.92500	90
14.93333	93
14.94167	95
14.95000	96
14.95833	96
14.96667	96
14.97500	94
14.98333	92
14.99167	90
15.00000	88
15.00833	87
15.01667	87
15.02500	88
15.03333	90
15.04167	92
15.05000	92
15.05833	92
15.06667	93
15.07500	93
15.08333	93
15.09167	92
15.10000	91
15.10833	89
15.11667	88
15.12500	88
15.13333	88
15.14167	90
15.15000	92
15.15833	94
15.16667	93
15.17500	89
15.18333	83
15.19167	78
15.20000	75
15.20833	75
15.21667	77
15.22500	79
15.23333	80
15.24167	80
15.25000	79
15.25833	79
15.26667	78
15.27500	79
15.28333	80
15.29167	81
15.30000	83
15.30833	84
15.31667	86
15.32500	86
15.33333	86
15.34167	86
15.35000	85
15.35833	85
15.36667	86
15.37500	87
15.38333	88
15.39167	90
15.40000	92
15.40833	95
15.41667	98
15.42500	100
15.43333	99
15.44167	96
15.45000	90
15.45833	83
15.46667	78
15.47500	73
15.48333	70
15.49167	66
15.50000	63
15.50833	60
15.51667	58
15.52500	60
15.53333	64
15.54167	71
15.55000	78
15.55833	84
15.56667	87
15.57500	86
15.58333	85
15.59167	83
15.60000	82
15.60833	83
15.61667	84
15.62500	84
15.63333	83
15.64167	82
15.65000	80
15.65833	79
15.66667	80
15.67500	81
15.68333	81
15.69167	79
15.70000	77
15.70833	75
15.71667	75
15.72500	78
15.73333	83
15.74167	87
15.75000	89
15.75833	90
15.76667	90
15.77500	89
15.78333	88
15.79167	86
15.80000	83
15.80833	81
15.81667	79
15.82500	78
15.83333	77
15.84167	77
15.85000	78
15.85833	79
15.86667	81
15.87500	84
15.88333	85
15.89167	86
15.90000	86
15.90833	85
15.91667	83
15.92500	80
15.93333	76
15.94167	73
15.95000	71
15.95833	72
15.96667	74
15.97500	78
15.98333	81
15.99167	82
16.00000	81
16.00833	77
16.01667	73
16.02500	71
16.03333	72
16.04167	74
16.05000	77
16.05833	80
16.06667	84
16.07500	86
16.08333	88
16.09167	90
16.10000	91
16.10833	91
16.11667	91
16.12500	90
16.13333	88
16.14167	87
16.15000	89
16.15833	92
16.16667	97
16.17500	103
16.18333	105
16.19167	105
16.20000	102
16.20833	99
16.21667	94
16.22500	90
16.23333	87
16.24167	84
16.25000	83
16.25833	82
16.26667	81
16.27500	80
16.28333	79
16.29167	78
16.30000	77
16.30833	78
16.31667	80
16.32500	83
16.33333	85
16.34167	86
16.35000	83
16.35833	80
16.36667	77
16.37500	74
16.38333	72
16.39167	70
16.40000	68
16.40833	68
16.41667	69
16.42500	72
16.43333	76
16.44167	80
16.45000	84
16.45833	88
16.46667	91
16.47500	94
16.48333	95
16.49167	94
16.50000	92
16.50833	90
16.51667	90
16.52500	90
16.53333	89
16.54167	88
16.55000	85
16.55833	82
16.56667	80
16.57500	79
16.58333	77
16.59167	75
16.60000	71
16.60833	66
16.61667	61
16.62500	58
16.63333	58
16.64167	60
16.65000	64
16.65833	69
16.66667	73
16.67500	77
16.68333	79
16.69167	81
16.70000	82
16.70833	81
16.71667	80
16.72500	78
16.73333	77
16.74167	79
16.75000	84
16.75833	90
16.76667	95
16.77500	96
16.78333	93
16.79167	88
16.80000	84
16.80833	83
16.81667	85
16.82500	86
16.83333	84
16.84167	80
16.85000	73
16.85833	68
16.86667	66
16.87500	67
16.88333	72
16.89167	79
16.90000	86
16.90833	91
16.91667	95
16.92500	97
16.93333	96
16.94167	93
16.95000	89
16.95833	85
16.96667	81
16.97500	78
16.98333	76
16.99167	74
17.00000	73
17.00833	74
17.01667	76
17.02500	79
17.03333	82
17.04167	82
17.05000	79
17.05833	75
17.06667	71
17.07500	69
17.08333	68
17.09167	71
17.10000	74
17.10833	78
17.11667	79
17.12500	78
17.13333	73
17.14167	69
17.15000	66
17.15833	65
17.16667	69
17.17500	75
17.18333	82
17.19167	88
17.20000	92
17.20833	96
17.21667	98
17.22500	98
17.23333	95
17.24167	93
17.25000	92
17.25833	90
17.26667	87
17.27500	82
17.28333	78
17.29167	73
17.30000	70
17.30833	67
17.31667	66
17.32500	66
17.33333	68
17.34167	71
17.35000	73
17.35833	74
17.36667	75
17.37500	75
17.38333	77
17.39167	80
17.40000	84
17.40833	86
17.41667	85
17.42500	81
17.43333	75
17.44167	71
17.45000	70
17.45833	71
17.46667	75
17.47500	79
17.48333	79
17.49167	75
17.50000	71
17.50833	67
17.51667	65
17.52500	64
17.53333	65
17.54167	69
17.55000	73
17.55833	77
17.56667	81
17.57500	85
17.58333	88
17.59167	90
17.60000	90
17.60833	91
17.61667	92
17.62500	91
17.63333	89
17.64167	87
17.65000	83
17.65833	80
17.66667	79
17.67500	77
17.68333	77
17.69167	77
17.70000	77
17.70833	75
17.71667	72
17.72500	70
17.73333	69
17.74167	70
17.75000	70
17.75833	70
17.76667	69
17.77500	66
17.78333	66
17.79167	67
17.80000	69
17.80833	71
17.81667	73
17.82500	75
17.83333	77
17.84167	80
17.85000	83
17.85833	85
17.86667	86
17.87500	84
17.88333	83
17.89167	81
17.90000	80
17.90833	80
17.91667	80
17.92500	78
17.93333	76
17.94167	74
17.95000	74
17.95833	77
17.96667	81
17.97500	85
17.98333	89
17.99167	92
18.00000	94
18.00833	96
18.01667	98
18.02500	101
18.03333	103
18.04167	102
18.05000	98
18.05833	91
18.06667	80
18.07500	69
18.08333	61
18.09167	57
18.10000	57
18.10833	60
18.11667	63
18.12500	66
18.13333	68
18.14167	71
18.15000	74
18.15833	77
18.16667	80
18.17500	82
18.18333	82
18.19167	79
18.20000	75
18.20833	70
18.21667	65
18.22500	61
18.23333	59
18.24167	59
18.25000	62
18.25833	66
18.26667	69
18.27500	70
18.28333	69
18.29167	65
18.30000	61
18.30833	60
18.31667	60
18.32500	63
18.33333	66
18.34167	68
18.35000	69
18.35833	69
18.36667	71
18.37500	75
18.38333	81
18.39167	87
18.40000	90
18.40833	90
18.41667	86
18.42500	80
18.43333	73
18.44167	66
18.45000	61
18.45833	57
18.46667	54
18.47500	54
18.48333	53
18.49167	53
18.50000	55
18.50833	58
18.51667	64
18.52500	72
18.53333	79
18.54167	84
18.55000	86
18.55833	87
18.56667	87
18.57500	86
18.58333	84
18.59167	80
18.60000	77
18.60833	73
18.61667	71
18.62500	71
18.63333	73
18.64167	76
18.65000	78
18.65833	79
18.66667	78
18.67500	75
18.68333	73
18.69167	71
18.70000	72
18.70833	73
18.71667	73
18.72500	73
18.73333	71
18.74167	71
18.75000	74
18.75833	78
18.76667	83
18.77500	87
18.78333	89
18.79167	90
18.80000	89
18.80833	88
18.81667	88
18.82500	88
18.83333	86
18.84167	84
18.85000	82
18.85833	80
18.86667	77
18.87500	73
18.88333	70
18.89167	69
18.90000	69
18.90833	71
18.91667	72
18.92500	75
18.93333	77
18.94167	81
18.95000	84
18.95833	86
18.96667	85
18.97500	83
18.98333	81
18.99167	82
19.00000	85
19.00833	88
19.01667	91
19.02500	92
19.03333	93
19.04167	93
19.05000	95
19.05833	98
19.06667	101
19.07500	103
19.08333	104
19.09167	103
19.10000	102
19.10833	102
19.11667	102
19.12500	103
19.13333	103
19.14167	101
19.15000	98
19.15833	96
19.16667	97
19.17500	100
19.18333	104
19.19167	108
19.20000	110
19.20833	109
19.21667	106
19.22500	103
19.23333	101
19.24167	101
19.25000	103
19.25833	107
19.26667	110
19.27500	112
19.28333	114
19.29167	115
19.30000	116
19.30833	116
19.31667	116
19.32500	117
19.33333	120
19.34167	123
19.35000	126
19.35833	129
19.36667	129
19.37500	127
19.38333	126
19.39167	126
19.40000	127
19.40833	127
19.41667	127
19.42500	128
19.43333	132
19.44167	139
19.45000	149
19.45833	158
19.46667	165
19.47500	171
19.48333	175
19.49167	180
19.50000	187
19.50833	195
19.51667	203
19.52500	211
19.53333	218
19.54167	223
19.55000	228
19.55833	234
19.56667	242
19.57500	254
19.58333	268
19.59167	285
19.60000	301
19.60833	317
19.61667	333
19.62500	351
19.63333	370
19.64167	388
19.65000	406
19.65833	423
19.66667	440
19.67500	457
19.68333	477
19.69167	501
19.70000	525
19.70833	552
19.71667	579
19.72500	607
19.73333	637
19.74167	668
19.75000	702
19.75833	736
19.76667	772
19.77500	808
19.78333	844
19.79167	883
19.80000	923
19.80833	965
19.81667	1010
19.82500	1056
19.83333	1106
19.84167	1156
19.85000	1209
19.85833	1263
19.86667	1320
19.87500	1377
19.88333	1438
19.89167	1502
19.90000	1567
19.90833	1635
19.91667	1702
19.92500	1770
19.93333	1839
19.94167	1910
19.95000	1984
19.95833	2058
19.96667	2135
19.97500	2214
19.98333	2295
19.99167	2380
20.00000	2466
20.00833	2556
20.01667	2644
20.02500	2732
20.03333	2820
20.04167	2907
20.05000	2998
20.05833	3091
20.06667	3190
20.07500	3292
20.08333	3395
20.09167	3501
20.10000	3604
20.10833	3706
20.11667	3806
20.12500	3903
20.13333	4001
20.14167	4099
20.15000	4201
20.15833	4303
20.16667	4407
20.17500	4512
20.18333	4616
20.19167	4721
20.20000	4825
20.20833	4932
20.21667	5038
20.22500	5141
20.23333	5245
20.24167	5345
20.25000	5446
20.25833	5546
20.26667	5645
20.27500	5744
20.28333	5837
20.29167	5929
20.30000	6016
20.30833	6104
20.31667	6191
20.32500	6277
20.33333	6365
20.34167	6449
20.35000	6532
20.35833	6609
20.36667	6683
20.37500	6752
20.38333	6815
20.39167	6876
20.40000	6934
20.40833	6991
20.41667	7045
20.42500	7098
20.43333	7149
20.44167	7197
20.45000	7243
20.45833	7285
20.46667	7325
20.47500	7361
20.48333	7393
20.49167	7422
20.50000	7447
20.50833	7472
20.51667	7494
20.52500	7513
20.53333	7530
20.54167	7541
20.55000	7545
20.55833	7544
20.56667	7537
20.57500	7528
20.58333	7517
20.59167	7504
20.60000	7491
20.60833	7475
20.61667	7457
20.62500	7437
20.63333	7414
20.64167	7388
20.65000	7359
20.65833	7325
20.66667	7285
20.67500	7242
20.68333	7196
20.69167	7149
20.70000	7101
20.70833	7052
20.71667	7001
20.72500	6947
20.73333	6889
20.74167	6830
20.75000	6766
20.75833	6703
20.76667	6637
20.77500	6569
20.78333	6502
20.79167	6433
20.80000	6365
20.80833	6296
20.81667	6226
20.82500	6153
20.83333	6077
20.84167	6002
20.85000	5926
20.85833	5852
20.86667	5777
20.87500	5701
20.88333	5623
20.89167	5541
20.90000	5458
20.90833	5374
20.91667	5291
20.92500	5210
20.93333	5131
20.94167	5053
20.95000	4972
20.95833	4892
20.96667	4807
20.97500	4722
20.98333	4638
20.99167	4556
21.00000	4478
21.00833	4403
21.01667	4332
21.02500	4263
21.03333	4193
21.04167	4124
21.05000	4053
21.05833	3983
21.06667	3911
21.07500	3840
21.08333	3771
21.09167	3702
21.10000	3636
21.10833	3570
21.11667	3505
21.12500	3444
21.13333	3385
21.14167	3329
21.15000	3273
21.15833	3219
21.16667	3164
21.17500	3110
21.18333	3060
21.19167	3010
21.20000	2963
21.20833	2916
21.21667	2869
21.22500	2823
21.23333	2778
21.24167	2734
21.25000	2692
21.25833	2651
21.26667	2610
21.27500	2570
21.28333	2533
21.29167	2497
21.30000	2463
21.30833	2431
21.31667	2400
21.32500	2369
21.33333	2338
21.34167	2308
21.35000	2278
21.35833	2248
21.36667	2221
21.37500	2195
21.38333	2171
21.39167	2148
21.40000	2127
21.40833	2107
21.41667	2087
21.42500	2069
21.43333	2050
21.44167	2030
21.45000	2007
21.45833	1984
21.46667	1961
21.47500	1940
21.48333	1922
21.49167	1907
21.50000	1894
21.50833	1883
21.51667	1873
21.52500	1861
21.53333	1848
21.54167	1834
21.55000	1818
21.55833	1802
21.56667	1787
21.57500	1772
21.58333	1758
21.59167	1743
21.60000	1729
21.60833	1718
21.61667	1707
21.62500	1697
21.63333	1688
21.64167	1678
21.65000	1669
21.65833	1659
21.66667	1649
21.67500	1638
21.68333	1626
21.69167	1613
21.70000	1601
21.70833	1590
21.71667	1579
21.72500	1569
21.73333	1558
21.74167	1547
21.75000	1537
21.75833	1526
21.76667	1515
21.77500	1504
21.78333	1493
21.79167	1482
21.80000	1471
21.80833	1461
21.81667	1451
21.82500	1441
21.83333	1430
21.84167	1419
21.85000	1406
21.85833	1393
21.86667	1382
21.87500	1372
21.88333	1364
21.89167	1357
21.90000	1350
21.90833	1342
21.91667	1333
21.92500	1325
21.93333	1318
21.94167	1312
21.95000	1305
21.95833	1299
21.96667	1292
21.97500	1285
21.98333	1277
21.99167	1268
22.00000	1259
22.00833	1250
22.01667	1241
22.02500	1232
22.03333	1223
22.04167	1215
22.05000	1206
22.05833	1199
22.06667	1194
22.07500	1190
22.08333	1185
22.09167	1180
22.10000	1173
22.10833	1166
22.11667	1157
22.12500	1150
22.13333	1142
22.14167	1135
22.15000	1126
22.15833	1118
22.16667	1111
22.17500	1107
22.18333	1102
22.19167	1097
22.20000	1091
22.20833	1083
22.21667	1076
22.22500	1071
22.23333	1068
22.24167	1064
22.25000	1058
22.25833	1051
22.26667	1043
22.27500	1036
22.28333	1030
22.29167	1025
22.30000	1020
22.30833	1015
22.31667	1010
22.32500	1004
22.33333	997
22.34167	991
22.35000	984
22.35833	979
22.36667	976
22.37500	974
22.38333	970
22.39167	964
22.40000	958
22.40833	951
22.41667	944
22.42500	938
22.43333	933
22.44167	927
22.45000	921
22.45833	914
22.46667	907
22.47500	901
22.48333	895
22.49167	889
22.50000	885
22.50833	882
22.51667	879
22.52500	876
22.53333	872
22.54167	866
22.55000	857
22.55833	847
22.56667	836
22.57500	825
22.58333	816
22.59167	807
22.60000	800
22.60833	794
22.61667	789
22.62500	784
22.63333	779
22.64167	773
22.65000	765
22.65833	758
22.66667	751
22.67500	744
22.68333	740
22.69167	735
22.70000	730
22.70833	723
22.71667	716
22.72500	709
22.73333	703
22.74167	697
22.75000	691
22.75833	687
22.76667	684
22.77500	681
22.78333	680
22.79167	679
22.80000	677
22.80833	671
22.81667	663
22.82500	654
22.83333	646
22.84167	640
22.85000	635
22.85833	631
22.86667	629
22.87500	629
22.88333	628
22.89167	627
22.90000	622
22.90833	612
22.91667	600
22.92500	589
22.93333	579
22.94167	574
22.95000	572
22.95833	573
22.96667	575
22.97500	575
22.98333	575
22.99167	575
23.00000	574
23.00833	573
23.01667	572
23.02500	568
23.03333	563
23.04167	555
23.05000	546
23.05833	539
23.06667	536
23.07500	537
23.08333	540
23.09167	542
23.10000	543
23.10833	541
23.11667	536
23.12500	532
23.13333	529
23.14167	525
23.15000	521
23.15833	517
23.16667	513
23.17500	510
23.18333	507
23.19167	505
23.20000	502
23.20833	500
23.21667	498
23.22500	497
23.23333	499
23.24167	500
23.25000	499
23.25833	496
23.26667	492
23.27500	487
23.28333	482
23.29167	479
23.30000	476
23.30833	475
23.31667	475
23.32500	475
23.33333	475
23.34167	474
23.35000	474
23.35833	474
23.36667	475
23.37500	477
23.38333	480
23.39167	481
23.40000	482
23.40833	482
23.41667	480
23.42500	479
23.43333	479
23.44167	480
23.45000	481
23.45833	481
23.46667	481
23.47500	481
23.48333	481
23.49167	483
23.50000	484
23.50833	485
23.51667	484
23.52500	480
23.53333	473
23.54167	468
23.55000	465
23.55833	462
23.56667	459
23.57500	453
23.58333	447
23.59167	441
23.60000	436
23.60833	434
23.61667	433
23.62500	433
23.63333	434
23.64167	435
23.65000	435
23.65833	434
23.66667	432
23.67500	431
23.68333	430
23.69167	429
23.70000	429
23.70833	426
23.71667	423
23.72500	421
23.73333	420
23.74167	421
23.75000	421
23.75833	422
23.76667	422
23.77500	421
23.78333	420
23.79167	419
23.80000	418
23.80833	416
23.81667	414
23.82500	413
23.83333	412
23.84167	412
23.85000	411
23.85833	408
23.86667	404
23.87500	400
23.88333	396
23.89167	391
23.90000	388
23.90833	385
23.91667	383
23.92500	382
23.93333	382
23.94167	381
23.95000	378
23.95833	374
23.96667	370
23.97500	367
23.98333	365
23.99167	365
24.00000	366
24.00833	368
24.01667	369
24.02500	369
24.03333	368
24.04167	366
24.05000	365
24.05833	367
24.06667	370
24.07500	374
24.08333	375
24.09167	374
24.10000	370
24.10833	366
24.11667	362
24.12500	359
24.13333	359
24.14167	359
24.15000	360
24.15833	361
24.16667	360
24.17500	360
24.18333	361
24.19167	364
24.20000	368
24.20833	371
24.21667	373
24.22500	372
24.23333	369
24.24167	366
24.25000	365
24.25833	366
24.26667	367
24.27500	368
24.28333	369
24.29167	370
24.30000	370
24.30833	371
24.31667	372
24.32500	375
24.33333	377
24.34167	380
24.35000	384
24.35833	387
24.36667	390
24.37500	392
24.38333	392
24.39167	390
24.40000	389
24.40833	391
24.41667	394
24.42500	398
24.43333	402
24.44167	405
24.45000	407
24.45833	409
24.46667	412
24.47500	415
24.48333	420
24.49167	424
24.50000	427
24.50833	429
24.51667	429
24.52500	429
24.53333	430
24.54167	431
24.55000	432
24.55833	433
24.56667	432
24.57500	430
24.58333	428
24.59167	426
24.60000	425
24.60833	425
24.61667	427
24.62500	428
24.63333	428
24.64167	428
24.65000	427
24.65833	426
24.66667	425
24.67500	427
24.68333	431
24.69167	436
24.70000	441
24.70833	447
24.71667	451
24.72500	452
24.73333	450
24.74167	448
24.75000	447
24.75833	448
24.76667	453
24.77500	459
24.78333	463
24.79167	465
24.80000	464
24.80833	461
24.81667	457
24.82500	453
24.83333	449
24.84167	445
24.85000	439
24.85833	434
24.86667	430
24.87500	428
24.88333	430
24.89167	435
24.90000	439
24.90833	441
24.91667	440
24.92500	438
24.93333	436
24.94167	434
24.95000	434
24.95833	434
24.96667	435
24.97500	434
24.98333	434
24.99167	436
25.00000	437
25.00833	438
25.01667	437
25.02500	436
25.03333	437
25.04167	437
25.05000	438
25.05833	437
25.06667	434
25.07500	429
25.08333	424
25.09167	420
25.10000	417
25.10833	415
25.11667	415
25.12500	413
25.13333	411
25.14167	409
25.15000	407
25.15833	405
25.16667	402
25.17500	400
25.18333	398
25.19167	397
25.20000	397
25.20833	398
25.21667	398
25.22500	396
25.23333	392
25.24167	387
25.25000	382
25.25833	379
25.26667	378
25.27500	378
25.28333	380
25.29167	382
25.30000	384
25.30833	386
25.31667	386
25.32500	386
25.33333	385
25.34167	382
25.35000	378
25.35833	373
25.36667	370
25.37500	368
25.38333	366
25.39167	364
25.40000	363
25.40833	362
25.41667	361
25.42500	361
25.43333	362
25.44167	363
25.45000	364
25.45833	363
25.46667	361
25.47500	357
25.48333	353
25.49167	349
25.50000	346
25.50833	346
25.51667	347
25.52500	350
25.53333	353
25.54167	354
25.55000	353
25.55833	350
25.56667	346
25.57500	343
25.58333	341
25.59167	341
25.60000	341
25.60833	340
25.61667	339
25.62500	337
25.63333	338
25.64167	339
25.65000	340
25.65833	342
25.66667	344
25.67500	346
25.68333	348
25.69167	352
25.70000	355
25.70833	358
25.71667	359
25.72500	358
25.73333	354
25.74167	351
25.75000	348
25.75833	347
25.76667	347
25.77500	347
25.78333	347
25.79167	345
25.80000	342
25.80833	338
25.81667	334
25.82500	329
25.83333	323
25.84167	318
25.85000	314
25.85833	313
25.86667	315
25.87500	321
25.88333	328
25.89167	335
25.90000	341
25.90833	345
25.91667	348
25.92500	349
25.93333	351
25.94167	351
25.95000	351
25.95833	350
25.96667	348
25.97500	345
25.98333	342
25.99167	338
26.00000	334
26.00833	331
26.01667	329
26.02500	331
26.03333	335
26.04167	338
26.05000	340
26.05833	341
26.06667	342
26.07500	342
26.08333	342
26.09167	342
26.10000	341
26.10833	340
26.11667	339
26.12500	338
26.13333	338
26.14167	337
26.15000	335
26.15833	333
26.16667	331
26.17500	331
26.18333	332
26.19167	334
26.20000	337
26.20833	342
26.21667	347
26.22500	353
26.23333	359
26.24167	364
26.25000	366
26.25833	367
26.26667	366
26.27500	364
26.28333	362
26.29167	362
26.30000	362
26.30833	362
26.31667	363
26.32500	366
26.33333	371
26.34167	375
26.35000	379
26.35833	381
26.36667	382
26.37500	382
26.38333	382
26.39167	384
26.40000	388
26.40833	391
26.41667	395
26.42500	398
26.43333	401
26.44167	404
26.45000	407
26.45833	409
26.46667	408
26.47500	405
26.48333	402
26.49167	401
26.50000	402
26.50833	406
26.51667	412
26.52500	417
26.53333	419
26.54167	421
26.55000	424
26.55833	427
26.56667	431
26.57500	434
26.58333	437
26.59167	440
26.60000	444
26.60833	451
26.61667	459
26.62500	464
26.63333	465
26.64167	463
26.65000	460
26.65833	456
26.66667	453
26.67500	449
26.68333	445
26.69167	440
26.70000	437
26.70833	436
26.71667	439
26.72500	443
26.73333	448
26.74167	451
26.75000	452
26.75833	452
26.76667	451
26.77500	450
26.78333	448
26.79167	449
26.80000	450
26.80833	452
26.81667	454
26.82500	454
26.83333	454
26.84167	452
26.85000	450
26.85833	448
26.86667	449
26.87500	451
26.88333	451
26.89167	447
26.90000	442
26.90833	436
26.91667	431
26.92500	429
26.93333	428
26.94167	428
26.95000	429
26.95833	429
26.96667	429
26.97500	430
26.98333	432
26.99167	435
27.00000	437
27.00833	438
27.01667	438
27.02500	437
27.03333	436
27.04167	434
27.05000	432
27.05833	429
27.06667	426
27.07500	422
27.08333	421
27.09167	423
27.10000	427
27.10833	431
27.11667	435
27.12500	438
27.13333	440
27.14167	442
27.15000	442
27.15833	440
27.16667	436
27.17500	430
27.18333	424
27.19167	419
27.20000	415
27.20833	412
27.21667	411
27.22500	410
27.23333	406
27.24167	403
27.25000	400
27.25833	400
27.26667	401
27.27500	405
27.28333	409
27.29167	412
27.30000	414
27.30833	413
27.31667	410
27.32500	406
27.33333	403
27.34167	400
27.35000	399
27.35833	399
27.36667	400
27.37500	401
27.38333	403
27.39167	403
27.40000	403
27.40833	402
27.41667	402
27.42500	403
27.43333	406
27.44167	408
27.45000	409
27.45833	407
27.46667	403
27.47500	400
27.48333	398
27.49167	400
27.50000	404
27.50833	409
27.51667	412
27.52500	413
27.53333	410
27.54167	407
27.55000	404
27.55833	403
27.56667	405
27.57500	409
27.58333	413
27.59167	415
27.60000	415
27.60833	413
27.61667	411
27.62500	411
27.63333	414
27.64167	416
27.65000	417
27.65833	416
27.66667	416
27.67500	416
27.68333	418
27.69167	419
27.70000	421
27.70833	421
27.71667	420
27.72500	421
27.73333	423
27.74167	426
27.75000	429
27.75833	431
27.76667	434
27.77500	436
27.78333	437
27.79167	437
27.80000	436
27.80833	437
27.81667	438
27.82500	440
27.83333	443
27.84167	445
27.85000	448
27.85833	451
27.86667	457
27.87500	464
27.88333	470
27.89167	476
27.90000	481
27.90833	484
27.91667	486
27.92500	489
27.93333	492
27.94167	495
27.95000	498
27.95833	503
27.96667	508
27.97500	514
27.98333	519
27.99167	524
28.00000	527
28.00833	528
28.01667	528
28.02500	530
28.03333	533
28.04167	537
28.05000	540
28.05833	542
28.06667	545
28.07500	547
28.08333	551
28.09167	554
28.10000	558
28.10833	562
28.11667	566
28.12500	572
28.13333	578
28.14167	584
28.15000	589
28.15833	593
28.16667	595
28.17500	597
28.18333	598
28.19167	600
28.20000	602
28.20833	604
28.21667	605
28.22500	605
28.23333	603
28.24167	603
28.25000	604
28.25833	607
28.26667	612
28.27500	619
28.28333	625
28.29167	629
28.30000	634
28.30833	638
28.31667	643
28.32500	648
28.33333	653
28.34167	657
28.35000	661
28.35833	665
28.36667	669
28.37500	672
28.38333	675
28.39167	675
28.40000	674
28.40833	673
28.41667	672
28.42500	672
28.43333	672
28.44167	672
28.45000	670
28.45833	667
28.46667	664
28.47500	662
28.48333	663
28.49167	666
28.50000	669
28.50833	669
28.51667	666
28.52500	661
28.53333	656
28.54167	653
28.55000	656
28.55833	661
28.56667	668
28.57500	674
28.58333	676
28.59167	673
28.60000	669
28.60833	664
28.61667	661
28.62500	661
28.63333	663
28.64167	664
28.65000	662
28.65833	657
28.66667	649
28.67500	639
28.68333	631
28.69167	625
28.70000	622
28.70833	622
28.71667	626
28.72500	630
28.73333	633
28.74167	634
28.75000	633
28.75833	631
28.76667	631
28.77500	634
28.78333	638
28.79167	642
28.80000	645
28.80833	646
28.81667	645
28.82500	642
28.83333	638
28.84167	635
28.85000	634
28.85833	634
28.86667	634
28.87500	632
28.88333	628
28.89167	623
28.90000	619
28.90833	616
28.91667	616
28.92500	617
28.93333	618
28.94167	620
28.95000	621
28.95833	621
28.96667	618
28.97500	612
28.98333	606
28.99167	598
29.00000	590
29.00833	585
29.01667	581
29.02500	579
29.03333	580
29.04167	582
29.05000	586
29.05833	591
29.06667	593
29.07500	594
29.08333	594
29.09167	593
29.10000	592
29.10833	590
29.11667	588
29.12500	585
29.13333	583
29.14167	581
29.15000	580
29.15833	581
29.16667	585
29.17500	592
29.18333	601
29.19167	610
29.20000	617
29.20833	622
29.21667	625
29.22500	625
29.23333	623
29.24167	621
29.25000	619
29.25833	618
29.26667	621
29.27500	625
29.28333	629
29.29167	630
29.30000	629
29.30833	626
29.31667	623
29.32500	621
29.33333	622
29.34167	624
29.35000	626
29.35833	628
29.36667	631
29.37500	634
29.38333	638
29.39167	643
29.40000	649
29.40833	657
29.41667	664
29.42500	671
29.43333	678
29.44167	683
29.45000	687
29.45833	690
29.46667	694
29.47500	698
29.48333	704
29.49167	711
29.50000	717
29.50833	720
29.51667	722
29.52500	725
29.53333	730
29.54167	738
29.55000	749
29.55833	760
29.56667	769
29.57500	777
29.58333	783
29.59167	788
29.60000	793
29.60833	798
29.61667	804
29.62500	811
29.63333	819
29.64167	829
29.65000	842
29.65833	857
29.66667	874
29.67500	892
29.68333	908
29.69167	921
29.70000	933
29.70833	945
29.71667	959
29.72500	977
29.73333	997
29.74167	1018
29.75000	1038
29.75833	1058
29.76667	1079
29.77500	1101
29.78333	1127
29.79167	1157
29.80000	1186
29.80833	1214
29.81667	1241
29.82500	1266
29.83333	1290
29.84167	1317
29.85000	1349
29.85833	1383
29.86667	1421
29.87500	1460
29.88333	1501
29.89167	1544
29.90000	1589
29.90833	1637
29.91667	1686
29.92500	1736
29.93333	1788
29.94167	1840
29.95000	1895
29.95833	1950
29.96667	2011
29.97500	2075
29.98333	2143
29.99167	2216
30.00000	2288
30.00833	2361
30.01667	2435
30.02500	2512
30.03333	2594
30.04167	2676
30.05000	2763
30.05833	2850
30.06667	2942
30.07500	3038
30.08333	3136
30.09167	3240
30.10000	3345
30.10833	3452
30.11667	3561
30.12500	3674
30.13333	3793
30.14167	3911
30.15000	4035
30.15833	4159
30.16667	4284
30.17500	4412
30.18333	4543
30.19167	4681
30.20000	4820
30.20833	4966
30.21667	5112
30.22500	5258
30.23333	5405
30.24167	5549
30.25000	5696
30.25833	5841
30.26667	5992
30.27500	6147
30.28333	6304
30.29167	6469
30.30000	6633
30.30833	6801
30.31667	6968
30.32500	7134
30.33333	7301
30.34167	7462
30.35000	7624
30.35833	7783
30.36667	7943
30.37500	8103
30.38333	8263
30.39167	8429
30.40000	8592
30.40833	8759
30.41667	8921
30.42500	9079
30.43333	9234
30.44167	9381
30.45000	9528
30.45833	9670
30.46667	9814
30.47500	9960
30.48333	10104
30.49167	10250
30.50000	10390
30.50833	10529
30.51667	10664
30.52500	10794
30.53333	10923
30.54167	11042
30.55000	11157
30.55833	11265
30.56667	11371
30.57500	11474
30.58333	11572
30.59167	11669
30.60000	11759
30.60833	11845
30.61667	11926
30.62500	11999
30.63333	12069
30.64167	12131
30.65000	12189
30.65833	12242
30.66667	12292
30.67500	12338
30.68333	12378
30.69167	12412
30.70000	12438
30.70833	12458
30.71667	12473
30.72500	12484
30.73333	12490
30.74167	12491
30.75000	12484
30.75833	12471
30.76667	12449
30.77500	12422
30.78333	12390
30.79167	12354
30.80000	12316
30.80833	12272
30.81667	12225
30.82500	12173
30.83333	12116
30.84167	12054
30.85000	11986
30.85833	11914
30.86667	11835
30.87500	11750
30.88333	11661
30.89167	11566
30.90000	11470
30.90833	11370
30.91667	11266
30.92500	11159
30.93333	11047
30.94167	10933
30.95000	10813
30.95833	10691
30.96667	10566
30.97500	10438
30.98333	10310
30.99167	10177
31.00000	10045
31.00833	9906
31.01667	9765
31.02500	9622
31.03333	9476
31.04167	9333
31.05000	9187
31.05833	9043
31.06667	8897
31.07500	8748
31.08333	8600
31.09167	8447
31.10000	8300
31.10833	8152
31.11667	8007
31.12500	7862
31.13333	7714
31.14167	7568
31.15000	7419
31.15833	7272
31.16667	7123
31.17500	6975
31.18333	6828
31.19167	6679
31.20000	6536
31.20833	6394
31.21667	6255
31.22500	6118
31.23333	5979
31.24167	5843
31.25000	5703
31.25833	5566
31.26667	5429
31.27500	5294
31.28333	5164
31.29167	5035
31.30000	4914
31.30833	4794
31.31667	4679
31.32500	4565
31.33333	4449
31.34167	4335
31.35000	4217
31.35833	4102
31.36667	3989
31.37500	3879
31.38333	3774
31.39167	3669
31.40000	3569
31.40833	3469
31.41667	3372
31.42500	3280
31.43333	3191
31.44167	3106
31.45000	3023
31.45833	2942
31.46667	2861
31.47500	2782
31.48333	2705
31.49167	2630
31.50000	2557
31.50833	2485
31.51667	2416
31.52500	2348
31.53333	2281
31.54167	2216
31.55000	2151
31.55833	2088
31.56667	2026
31.57500	1968
31.58333	1912
31.59167	1859
31.60000	1808
31.60833	1759
31.61667	1712
31.62500	1668
31.63333	1626
31.64167	1585
31.65000	1544
31.65833	1502
31.66667	1460
31.67500	1418
31.68333	1379
31.69167	1341
31.70000	1306
31.70833	1274
31.71667	1245
31.72500	1219
31.73333	1192
31.74167	1166
31.75000	1137
31.75833	1109
31.76667	1082
31.77500	1055
31.78333	1032
31.79167	1011
31.80000	991
31.80833	971
31.81667	951
31.82500	931
31.83333	912
31.84167	893
31.85000	875
31.85833	856
31.86667	836
31.87500	817
31.88333	799
31.89167	782
31.90000	769
31.90833	760
31.91667	752
31.92500	746
31.93333	740
31.94167	731
31.95000	720
31.95833	707
31.96667	694
31.97500	682
31.98333	670
31.99167	659
32.00000	648
32.00833	638
32.01667	628
32.02500	621
32.03333	616
32.04167	611
32.05000	605
32.05833	598
32.06667	590
32.07500	582
32.08333	574
32.09167	567
32.10000	559
32.10833	551
32.11667	544
32.12500	537
32.13333	532
32.14167	528
32.15000	526
32.15833	524
32.16667	522
32.17500	517
32.18333	513
32.19167	508
32.20000	503
32.20833	498
32.21667	493
32.22500	489
32.23333	485
32.24167	482
32.25000	479
32.25833	477
32.26667	476
32.27500	477
32.28333	480
32.29167	484
32.30000	488
32.30833	492
32.31667	494
32.32500	495
32.33333	495
32.34167	495
32.35000	495
32.35833	495
32.36667	495
32.37500	495
32.38333	494
32.39167	493
32.40000	492
32.40833	491
32.41667	491
32.42500	491
32.43333	492
32.44167	493
32.45000	494
32.45833	494
32.46667	494
32.47500	493
32.48333	494
32.49167	496
32.50000	500
32.50833	505
32.51667	511
32.52500	517
32.53333	522
32.54167	526
32.55000	529
32.55833	531
32.56667	534
32.57500	538
32.58333	543
32.59167	548
32.60000	555
32.60833	564
32.61667	573
32.62500	583
32.63333	594
32.64167	604
32.65000	613
32.65833	622
32.66667	630
32.67500	639
32.68333	648
32.69167	657
32.70000	667
32.70833	679
32.71667	693
32.72500	707
32.73333	722
32.74167	736
32.75000	749
32.75833	760
32.76667	769
32.77500	777
32.78333	787
32.79167	800
32.80000	813
32.80833	826
32.81667	839
32.82500	852
32.83333	866
32.84167	880
32.85000	895
32.85833	909
32.86667	922
32.87500	936
32.88333	949
32.89167	965
32.90000	984
32.90833	1005
32.91667	1029
32.92500	1053
32.93333	1077
32.94167	1095
32.95000	1109
32.95833	1121
32.96667	1131
32.97500	1143
32.98333	1158
32.99167	1175
33.00000	1194
33.00833	1213
33.01667	1234
33.02500	1258
33.03333	1286
33.04167	1313
33.05000	1341
33.05833	1366
33.06667	1386
33.07500	1405
33.08333	1425
33.09167	1446
33.10000	1469
33.10833	1493
33.11667	1517
33.12500	1540
33.13333	1563
33.14167	1583
33.15000	1602
33.15833	1620
33.16667	1640
33.17500	1661
33.18333	1684
33.19167	1709
33.20000	1733
33.20833	1757
33.21667	1781
33.22500	1804
33.23333	1826
33.24167	1846
33.25000	1864
33.25833	1880
33.26667	1895
33.27500	1908
33.28333	1922
33.29167	1939
33.30000	1957
33.30833	1980
33.31667	2005
33.32500	2027
33.33333	2048
33.34167	2068
33.35000	2087
33.35833	2106
33.36667	2126
33.37500	2147
33.38333	2165
33.39167	2182
33.40000	2195
33.40833	2205
33.41667	2214
33.42500	2221
33.43333	2229
33.44167	2239
33.45000	2253
33.45833	2268
33.46667	2283
33.47500	2296
33.48333	2305
33.49167	2313
33.50000	2320
33.50833	2328
33.51667	2337
33.52500	2346
33.53333	2354
33.54167	2362
33.55000	2369
33.55833	2375
33.56667	2378
33.57500	2379
33.58333	2376
33.59167	2371
33.60000	2366
33.60833	2363
33.61667	2362
33.62500	2364
33.63333	2368
33.64167	2373
33.65000	2376
33.65833	2376
33.66667	2373
33.67500	2368
33.68333	2364
33.69167	2360
33.70000	2354
33.70833	2347
33.71667	2339
33.72500	2331
33.73333	2322
33.74167	2315
33.75000	2310
33.75833	2306
33.76667	2299
33.77500	2291
33.78333	2281
33.79167	2269
33.80000	2256
33.80833	2243
33.81667	2231
33.82500	2218
33.83333	2206
33.84167	2194
33.85000	2183
33.85833	2170
33.86667	2156
33.87500	2141
33.88333	2125
33.89167	2107
33.90000	2088
33.90833	2067
33.91667	2046
33.92500	2027
33.93333	2008
33.94167	1992
33.95000	1976
33.95833	1961
33.96667	1945
33.97500	1928
33.98333	1911
33.99167	1894
34.00000	1876
34.00833	1856
34.01667	1837
34.02500	1819
34.03333	1801
34.04167	1781
34.05000	1758
34.05833	1734
34.06667	1711
34.07500	1689
34.08333	1670
34.09167	1651
34.10000	1633
34.10833	1614
34.11667	1595
34.12500	1575
34.13333	1555
34.14167	1533
34.15000	1509
34.15833	1484
34.16667	1460
34.17500	1438
34.18333	1418
34.19167	1398
34.20000	1379
34.20833	1356
34.21667	1333
34.22500	1309
34.23333	1287
34.24167	1268
34.25000	1252
34.25833	1237
34.26667	1222
34.27500	1205
34.28333	1187
34.29167	1168
34.30000	1150
34.30833	1134
34.31667	1118
34.32500	1099
34.33333	1079
34.34167	1058
34.35000	1038
34.35833	1021
34.36667	1007
34.37500	994
34.38333	981
34.39167	963
34.40000	942
34.40833	921
34.41667	903
34.42500	889
34.43333	875
34.44167	860
34.45000	843
34.45833	825
34.46667	805
34.47500	785
34.48333	768
34.49167	752
34.50000	738
34.50833	725
34.51667	715
34.52500	705
34.53333	695
34.54167	684
34.55000	672
34.55833	659
34.56667	645
34.57500	631
34.58333	617
34.59167	605
34.60000	596
34.60833	588
34.61667	580
34.62500	571
34.63333	561
34.64167	552
34.65000	541
34.65833	532
34.66667	523
34.67500	515
34.68333	507
34.69167	502
34.70000	496
34.70833	488
34.71667	477
34.72500	466
34.73333	456
34.74167	449
34.75000	446
34.75833	443
34.76667	441
34.77500	436
34.78333	429
34.79167	421
34.80000	412
34.80833	404
34.81667	396
34.82500	388
34.83333	381
34.84167	374
34.85000	369
34.85833	364
34.86667	361
34.87500	360
34.88333	358
34.89167	351
34.90000	342
34.90833	333
34.91667	326
34.92500	318
34.93333	312
34.94167	305
34.95000	299
34.95833	295
34.96667	292
34.97500	293
34.98333	295
34.99167	297
35.00000	300
35.00833	302
35.01667	302
35.02500	301
35.03333	299
35.04167	296
35.05000	292
35.05833	287
35.06667	283
35.07500	277
35.08333	271
35.09167	264
35.10000	257
35.10833	250
35.11667	245
35.12500	243
35.13333	244
35.14167	246
35.15000	248
35.15833	250
35.16667	251
35.17500	249
35.18333	244
35.19167	239
35.20000	233
35.20833	229
35.21667	225
35.22500	221
35.23333	218
35.24167	216
35.25000	215
35.25833	214
35.26667	212
35.27500	210
35.28333	207
35.29167	205
35.30000	204
35.30833	203
35.31667	203
35.32500	201
35.33333	198
35.34167	194
35.35000	190
35.35833	188
35.36667	186
35.37500	187
35.38333	189
35.39167	191
35.40000	193
35.40833	196
35.41667	197
35.42500	197
35.43333	195
35.44167	193
35.45000	191
35.45833	190
35.46667	189
35.47500	188
35.48333	186
35.49167	182
35.50000	179
35.50833	176
35.51667	173
35.52500	171
35.53333	169
35.54167	167
35.55000	166
35.55833	165
35.56667	164
35.57500	162
35.58333	161
35.59167	161
35.60000	162
35.60833	163
35.61667	165
35.62500	166
35.63333	166
35.64167	165
35.65000	163
35.65833	162
35.66667	162
35.67500	163
35.68333	165
35.69167	166
35.70000	166
35.70833	163
35.71667	158
35.72500	152
35.73333	146
35.74167	141
35.75000	138
35.75833	137
35.76667	136
35.77500	137
35.78333	138
35.79167	139
35.80000	142
35.80833	149
35.81667	155
35.82500	161
35.83333	163
35.84167	162
35.85000	158
35.85833	154
35.86667	153
35.87500	155
35.88333	155
35.89167	155
35.90000	152
35.90833	149
35.91667	145
35.92500	143
35.93333	142
35.94167	142
35.95000	143
35.95833	145
35.96667	148
35.97500	151
35.98333	151
35.99167	147
36.00000	142
36.00833	136
36.01667	132
36.02500	131
36.03333	133
36.04167	136
36.05000	138
36.05833	139
36.06667	141
36.07500	144
36.08333	147
36.09167	150
36.10000	152
36.10833	154
36.11667	156
36.12500	159
36.13333	164
36.14167	167
36.15000	167
36.15833	165
36.16667	162
36.17500	159
36.18333	155
36.19167	151
36.20000	147
36.20833	143
36.21667	140
36.22500	139
36.23333	141
36.24167	144
36.25000	147
36.25833	149
36.26667	150
36.27500	149
36.28333	145
36.29167	140
36.30000	134
36.30833	131
36.31667	130
36.32500	131
36.33333	134
36.34167	137
36.35000	138
36.35833	137
36.36667	137
36.37500	137
36.38333	138
36.39167	138
36.40000	137
36.40833	134
36.41667	130
36.42500	126
36.43333	122
36.44167	120
36.45000	119
36.45833	121
36.46667	124
36.47500	127
36.48333	130
36.49167	133
36.50000	135
36.50833	137
36.51667	137
36.52500	138
36.53333	139
36.54167	141
36.55000	144
36.55833	146
36.56667	146
36.57500	145
36.58333	144
36.59167	143
36.60000	143
36.60833	143
36.61667	143
36.62500	143
36.63333	143
36.64167	145
36.65000	145
36.65833	144
36.66667	142
36.67500	138
36.68333	136
36.69167	135
36.70000	136
36.70833	136
36.71667	136
36.72500	135
36.73333	132
36.74167	131
36.75000	132
36.75833	136
36.76667	141
36.77500	146
36.78333	147
36.79167	144
36.80000	141
36.80833	138
36.81667	136
36.82500	133
36.83333	131
36.84167	129
36.85000	129
36.85833	129
36.86667	131
36.87500	135
36.88333	139
36.89167	143
36.90000	146
36.90833	148
36.91667	148
36.92500	147
36.93333	145
36.94167	142
36.95000	138
36.95833	133
36.96667	129
36.97500	126
36.98333	124
36.99167	124
37.00000	125
37.00833	126
37.01667	129
37.02500	132
37.03333	137
37.04167	141
37.05000	143
37.05833	142
37.06667	140
37.07500	138
37.08333	136
37.09167	137
37.10000	139
37.10833	143
37.11667	147
37.12500	151
37.13333	155
37.14167	157
37.15000	156
37.15833	154
37.16667	152
37.17500	150
37.18333	148
37.19167	147
37.20000	147
37.20833	145
37.21667	144
37.22500	142
37.23333	140
37.24167	139
37.25000	139
37.25833	141
37.26667	144
37.27500	149
37.28333	152
37.29167	154
37.30000	154
37.30833	153
37.31667	150
37.32500	148
37.33333	145
37.34167	141
37.35000	138
37.35833	136
37.36667	135
37.37500	136
37.38333	137
37.39167	137
37.40000	137
37.40833	138
37.41667	140
37.42500	144
37.43333	147
37.44167	151
37.45000	153
37.45833	154
37.46667	156
37.47500	158
37.48333	159
37.49167	159
37.50000	159
37.50833	158
37.51667	157
37.52500	157
37.53333	157
37.54167	157
37.55000	158
37.55833	158
37.56667	159
37.57500	162
37.58333	165
37.59167	169
37.60000	173
37.60833	175
37.61667	174
37.62500	171
37.63333	166
37.64167	160
37.65000	155
37.65833	152
37.66667	151
37.67500	154
37.68333	158
37.69167	163
37.70000	167
37.70833	169
37.71667	171
37.72500	172
37.73333	174
37.74167	176
37.75000	177
37.75833	177
37.76667	176
37.77500	176
37.78333	178
37.79167	182
37.80000	187
37.80833	191
37.81667	195
37.82500	197
37.83333	197
37.84167	197
37.85000	196
37.85833	195
37.86667	193
37.87500	191
37.88333	189
37.89167	186
37.90000	183
37.90833	182
37.91667	182
37.92500	184
37.93333	188
37.94167	192
37.95000	196
37.95833	200
37.96667	204
37.97500	206
37.98333	208
37.99167	208
38.00000	208
38.00833	207
38.01667	205
38.02500	202
38.03333	199
38.04167	197
38.05000	196
38.05833	195
38.06667	196
38.07500	197
38.08333	198
38.09167	198
38.10000	198
38.10833	198
38.11667	201
38.12500	206
38.13333	214
38.14167	222
38.15000	230
38.15833	236
38.16667	240
38.17500	243
38.18333	243
38.19167	240
38.20000	234
38.20833	227
38.21667	219
38.22500	214
38.23333	212
38.24167	211
38.25000	211
38.25833	211
38.26667	211
38.27500	210
38.28333	208
38.29167	206
38.30000	205
38.30833	208
38.31667	213
38.32500	218
38.33333	223
38.34167	227
38.35000	229
38.35833	228
38.36667	226
38.37500	224
38.38333	222
38.39167	219
38.40000	218
38.40833	218
38.41667	220
38.42500	223
38.43333	226
38.44167	230
38.45000	234
38.45833	236
38.46667	236
38.47500	234
38.48333	231
38.49167	229
38.50000	227
38.50833	225
38.51667	225
38.52500	225
38.53333	224
38.54167	224
38.55000	224
38.55833	225
38.56667	226
38.57500	225
38.58333	223
38.59167	218
38.60000	213
38.60833	209
38.61667	207
38.62500	207
38.63333	209
38.64167	213
38.65000	217
38.65833	220
38.66667	223
38.67500	224
38.68333	224
38.69167	224
38.70000	225
38.70833	228
38.71667	232
38.72500	236
38.73333	240
38.74167	242
38.75000	243
38.75833	242
38.76667	241
38.77500	241
38.78333	241
38.79167	243
38.80000	245
38.80833	247
38.81667	249
38.82500	252
38.83333	255
38.84167	257
38.85000	258
38.85833	258
38.86667	256
38.87500	254
38.88333	253
38.89167	254
38.90000	258
38.90833	265
38.91667	271
38.92500	274
38.93333	273
38.94167	269
38.95000	263
38.95833	259
38.96667	259
38.97500	261
38.98333	263
38.99167	264
39.00000	264
39.00833	262
39.01667	262
39.02500	262
39.03333	264
39.04167	265
39.05000	265
39.05833	264
39.06667	264
39.07500	265
39.08333	268
39.09167	271
39.10000	273
39.10833	275
39.11667	277
39.12500	277
39.13333	277
39.14167	274
39.15000	271
39.15833	268
39.16667	267
39.17500	267
39.18333	268
39.19167	269
39.20000	272
39.20833	275
39.21667	279
39.22500	284
39.23333	289
39.24167	293
39.25000	297
39.25833	299
39.26667	301
39.27500	301
39.28333	300
39.29167	297
39.30000	292
39.30833	284
39.31667	276
39.32500	271
39.33333	270
39.34167	272
39.35000	277
39.35833	282
39.36667	287
39.37500	292
39.38333	297
39.39167	302
39.40000	306
39.40833	308
39.41667	308
39.42500	306
39.43333	304
39.44167	302
39.45000	302
39.45833	302
39.46667	302
39.47500	301
39.48333	300
39.49167	297
39.50000	296
39.50833	295
39.51667	295
39.52500	294
39.53333	292
39.54167	289
39.55000	285
39.55833	280
39.56667	278
39.57500	278
39.58333	281
39.59167	286
39.60000	292
39.60833	297
39.61667	301
39.62500	302
39.63333	301
39.64167	298
39.65000	294
39.65833	290
39.66667	288
39.67500	286
39.68333	288
39.69167	291
39.70000	294
39.70833	296
39.71667	294
39.72500	290
39.73333	285
39.74167	281
39.75000	279
39.75833	279
39.76667	280
39.77500	282
39.78333	283
39.79167	282
39.80000	280
39.80833	277
39.81667	274
39.82500	270
39.83333	265
39.84167	262
39.85000	258
39.85833	256
39.86667	256
39.87500	258
39.88333	263
39.89167	269
39.90000	275
39.90833	280
39.91667	282
39.92500	282
39.93333	280
39.94167	279
39.95000	281
39.95833	284
39.96667	289
39.97500	294
39.98333	296
39.99167	296
40.00000	294
40.00833	291
40.01667	288
40.02500	285
40.03333	283
40.04167	282
40.05000	283
40.05833	283
40.06667	283
40.07500	282
40.08333	281
40.09167	279
40.10000	278
40.10833	278
40.11667	279
40.12500	279
40.13333	278
40.14167	277
40.15000	275
40.15833	273
40.16667	271
40.17500	270
40.18333	270
40.19167	272
40.20000	274
40.20833	277
40.21667	279
40.22500	280
40.23333	279
40.24167	277
40.25000	275
40.25833	274
40.26667	273
40.27500	275
40.28333	277
40.29167	280
40.30000	283
40.30833	285
40.31667	284
40.32500	282
40.33333	278
40.34167	274
40.35000	270
40.35833	268
40.36667	270
40.37500	275
40.38333	282
40.39167	289
40.40000	296
40.40833	301
40.41667	303
40.42500	303
40.43333	300
40.44167	298
40.45000	296
40.45833	295
40.46667	295
40.47500	294
40.48333	293
40.49167	294
40.50000	296
40.50833	298
40.51667	301
40.52500	302
40.53333	301
40.54167	300
40.55000	298
40.55833	298
40.56667	298
40.57500	299
40.58333	301
40.59167	302
40.60000	304
40.60833	305
40.61667	306
40.62500	307
40.63333	307
40.64167	307
40.65000	308
40.65833	310
40.66667	313
40.67500	316
40.68333	316
40.69167	314
40.70000	312
40.70833	313
40.71667	317
40.72500	322
40.73333	326
40.74167	327
40.75000	326
40.75833	324
40.76667	321
40.77500	319
40.78333	317
40.79167	317
40.80000	319
40.80833	324
40.81667	330
40.82500	336
40.83333	341
40.84167	344
40.85000	347
40.85833	349
40.86667	352
40.87500	357
40.88333	362
40.89167	367
40.90000	371
40.90833	376
40.91667	379
40.92500	382
40.93333	383
40.94167	385
40.95000	387
40.95833	392
40.96667	400
40.97500	410
40.98333	419
40.99167	429
41.00000	437
41.00833	446
41.01667	453
41.02500	460
41.03333	465
41.04167	470
41.05000	475
41.05833	480
41.06667	487
41.07500	494
41.08333	500
41.09167	504
41.10000	509
41.10833	513
41.11667	518
41.12500	524
41.13333	532
41.14167	539
41.15000	547
41.15833	554
41.16667	561
41.17500	565
41.18333	569
41.19167	571
41.20000	573
41.20833	578
41.21667	584
41.22500	589
41.23333	593
41.24167	597
41.25000	602
41.25833	607
41.26667	614
41.27500	621
41.28333	628
41.29167	635
41.30000	642
41.30833	650
41.31667	658
41.32500	665
41.33333	671
41.34167	676
41.35000	679
41.35833	683
41.36667	688
41.37500	692
41.38333	696
41.39167	698
41.40000	699
41.40833	698
41.41667	696
41.42500	696
41.43333	698
41.44167	702
41.45000	708
41.45833	713
41.46667	718
41.47500	722
41.48333	724
41.49167	724
41.50000	724
41.50833	723
41.51667	724
41.52500	726
41.53333	728
41.54167	730
41.55000	730
41.55833	729
41.56667	728
41.57500	727
41.58333	727
41.59167	727
41.60000	728
41.60833	726
41.61667	724
41.62500	723
41.63333	724
41.64167	727
41.65000	731
41.65833	735
41.66667	738
41.67500	738
41.68333	736
41.69167	733
41.70000	728
41.70833	721
41.71667	713
41.72500	706
41.73333	701
41.74167	696
41.75000	693
41.75833	689
41.76667	684
41.77500	677
41.78333	670
41.79167	663
41.80000	656
41.80833	652
41.81667	649
41.82500	647
41.83333	645
41.84167	642
41.85000	637
41.85833	630
41.86667	622
41.87500	614
41.88333	605
41.89167	597
41.90000	591
41.90833	586
41.91667	581
41.92500	577
41.93333	573
41.94167	569
41.95000	564
41.95833	558
41.96667	552
41.97500	545
41.98333	537
41.99167	529
42.00000	520
42.00833	510
42.01667	501
42.02500	493
42.03333	485
42.04167	479
42.05000	472
42.05833	466
42.06667	460
42.07500	454
42.08333	449
42.09167	444
42.10000	439
42.10833	432
42.11667	422
42.12500	410
42.13333	398
42.14167	387
42.15000	379
42.15833	375
42.16667	372
42.17500	370
42.18333	368
42.19167	366
42.20000	363
42.20833	360
42.21667	359
42.22500	357
42.23333	355
42.24167	351
42.25000	345
42.25833	337
42.26667	328
42.27500	321
42.28333	314
42.29167	308
42.30000	301
42.30833	293
42.31667	284
42.32500	277
42.33333	272
42.34167	268
42.35000	266
42.35833	265
42.36667	264
42.37500	265
42.38333	265
42.39167	265
42.40000	263
42.40833	258
42.41667	252
42.42500	246
42.43333	243
42.44167	240
42.45000	237
42.45833	231
42.46667	222
42.47500	212
42.48333	205
42.49167	202
42.50000	201
42.50833	200
42.51667	199
42.52500	196
42.53333	192
42.54167	189
42.55000	185
42.55833	182
42.56667	177
42.57500	172
42.58333	167
42.59167	162
42.60000	158
42.60833	155
42.61667	153
42.62500	152
42.63333	151
42.64167	151
42.65000	152
42.65833	154
42.66667	156
42.67500	158
42.68333	159
42.69167	160
42.70000	158
42.70833	156
42.71667	153
42.72500	149
42.73333	144
42.74167	139
42.75000	136
42.75833	135
42.76667	134
42.77500	135
42.78333	137
42.79167	140
42.80000	144
42.80833	146
42.81667	147
42.82500	144
42.83333	137
42.84167	129
42.85000	123
42.85833	120
42.86667	119
42.87500	121
42.88333	123
42.89167	125
42.90000	126
42.90833	124
42.91667	120
42.92500	116
42.93333	113
42.94167	113
42.95000	115
42.95833	119
42.96667	121
42.97500	121
42.98333	120
42.99167	119
43.00000	119
43.00833	119
43.01667	120
43.02500	120
43.03333	117
43.04167	114
43.05000	112
43.05833	111
43.06667	111
43.07500	110
43.08333	110
43.09167	110
43.10000	110
43.10833	112
43.11667	115
43.12500	115
43.13333	112
43.14167	108
43.15000	104
43.15833	101
43.16667	99
43.17500	98
43.18333	96
43.19167	94
43.20000	93
43.20833	94
43.21667	98
43.22500	101
43.23333	103
43.24167	104
43.25000	102
43.25833	99
43.26667	97
43.27500	96
43.28333	95
43.29167	94
43.30000	94
43.30833	94
43.31667	96
43.32500	98
43.33333	100
43.34167	101
43.35000	99
43.35833	97
43.36667	95
43.37500	93
43.38333	92
43.39167	93
43.40000	95
43.40833	95
43.41667	94
43.42500	92
43.43333	89
43.44167	87
43.45000	87
43.45833	87
43.46667	87
43.47500	86
43.48333	86
43.49167	85
43.50000	86
43.50833	86
43.51667	86
43.52500	86
43.53333	87
43.54167	90
43.55000	93
43.55833	96
43.56667	97
43.57500	98
43.58333	99
43.59167	100
43.60000	101
43.60833	102
43.61667	101
43.62500	99
43.63333	97
43.64167	94
43.65000	93
43.65833	93
43.66667	95
43.67500	98
43.68333	100
43.69167	101
43.70000	101
43.70833	98
43.71667	95
43.72500	92
43.73333	91
43.74167	90
43.75000	91
43.75833	93
43.76667	96
43.77500	99
43.78333	101
43.79167	102
43.80000	103
43.80833	103
43.81667	103
43.82500	104
43.83333	105
43.84167	104
43.85000	101
43.85833	96
43.86667	93
43.87500	89
43.88333	87
43.89167	86
43.90000	88
43.90833	91
43.91667	95
43.92500	100
43.93333	104
43.94167	106
43.95000	106
43.95833	104
43.96667	100
43.97500	95
43.98333	91
43.99167	87
44.00000	84
44.00833	84
44.01667	86
44.02500	91
44.03333	97
44.04167	103
44.05000	108
44.05833	112
44.06667	114
44.07500	114
44.08333	114
44.09167	117
44.10000	121
44.10833	124
44.11667	124
44.12500	121
44.13333	115
44.14167	110
44.15000	105
44.15833	102
44.16667	98
44.17500	95
44.18333	93
44.19167	91
44.20000	91
44.20833	93
44.21667	97
44.22500	101
44.23333	104
44.24167	107
44.25000	109
44.25833	110
44.26667	111
44.27500	110
44.28333	107
44.29167	102
44.30000	98
44.30833	93
44.31667	88
44.32500	83
44.33333	79
44.34167	76
44.35000	75
44.35833	76
44.36667	79
44.37500	85
44.38333	90
44.39167	94
44.40000	97
44.40833	99
44.41667	99
44.42500	98
44.43333	96
44.44167	93
44.45000	90
44.45833	87
44.46667	87
44.47500	89
44.48333	91
44.49167	95
44.50000	97
44.50833	97
44.51667	96
44.52500	95
44.53333	93
44.54167	91
44.55000	90
44.55833	88
44.56667	84
44.57500	80
44.58333	77
44.59167	76
44.60000	77
44.60833	78
44.61667	80
44.62500	80
44.63333	80
44.64167	80
44.65000	83
44.65833	87
44.66667	92
44.67500	95
44.68333	95
44.69167	92
44.70000	88
44.70833	84
44.71667	82
44.72500	81
44.73333	81
44.74167	82
44.75000	83
44.75833	83
44.76667	83
44.77500	83
44.78333	84
44.79167	86
44.80000	89
44.80833	92
44.81667	96
44.82500	97
44.83333	96
44.84167	94
44.85000	93
44.85833	92
44.86667	92
44.87500	92
44.88333	93
44.89167	95
44.90000	97
44.90833	99
44.91667	98
44.92500	97
44.93333	95
44.94167	93
44.95000	92
44.95833	92
44.96667	91
44.97500	89
44.98333	88
44.99167	88
45.00000	90
45.00833	92
45.01667	94
45.02500	97
45.03333	100
45.04167	100
45.05000	98
45.05833	93
45.06667	89
45.07500	86
45.08333	83
45.09167	81
45.10000	79
45.10833	76
45.11667	74
45.12500	72
45.13333	72
45.14167	74
45.15000	76
45.15833	80
45.16667	85
45.17500	90
45.18333	93
45.19167	94
45.20000	93
45.20833	91
45.21667	88
45.22500	87
45.23333	86
45.24167	87
45.25000	88
45.25833	88
45.26667	87
45.27500	84
45.28333	81
45.29167	79
45.30000	79
45.30833	82
45.31667	88
45.32500	93
45.33333	97
45.34167	100
45.35000	100
45.35833	97
45.36667	92
45.37500	85
45.38333	80
45.39167	76
45.40000	74
45.40833	73
45.41667	74
45.42500	75
45.43333	77
45.44167	81
45.45000	87
45.45833	94
45.46667	99
45.47500	102
45.48333	103
45.49167	101
45.50000	98
45.50833	94
45.51667	90
45.52500	87
45.53333	84
45.54167	81
45.55000	79
45.55833	77
45.56667	75
45.57500	74
45.58333	74
45.59167	77
45.60000	80
45.60833	84
45.61667	88
45.62500	90
45.63333	91
45.64167	91
45.65000	91
45.65833	91
45.66667	91
45.67500	89
45.68333	86
45.69167	82
45.70000	79
45.70833	76
45.71667	73
45.72500	71
45.73333	70
45.74167	68
45.75000	68
45.75833	68
45.76667	70
45.77500	73
45.78333	76
45.79167	78
45.80000	78
45.80833	75
45.81667	71
45.82500	69
45.83333	69
45.84167	71
45.85000	75
45.85833	78
45.86667	79
45.87500	79
45.88333	80
45.89167	81
45.90000	81
45.90833	80
45.91667	77
45.92500	72
45.93333	67
45.94167	63
45.95000	62
45.95833	63
45.96667	65
45.97500	67
45.98333	69
45.99167	71
46.00000	72
46.00833	71
46.01667	70
46.02500	69
46.03333	68
46.04167	67
46.05000	67
46.05833	68
46.06667	69
46.07500	71
46.08333	72
46.09167	73
46.10000	73
46.10833	74
46.11667	76
46.12500	77
46.13333	78
46.14167	78
46.15000	75
46.15833	73
46.16667	71
46.17500	70
46.18333	71
46.19167	71
46.20000	72
46.20833	72
46.21667	72
46.22500	71
46.23333	71
46.24167	71
46.25000	72
46.25833	75
46.26667	77
46.27500	79
46.28333	78
46.29167	74
46.30000	69
46.30833	64
46.31667	59
46.32500	56
46.33333	54
46.34167	55
46.35000	58
46.35833	62
46.36667	66
46.37500	70
46.38333	72
46.39167	72
46.40000	72
46.40833	72
46.41667	72
46.42500	71
46.43333	69
46.44167	68
46.45000	70
46.45833	74
46.46667	80
46.47500	85
46.48333	88
46.49167	87
46.50000	83
46.50833	78
46.51667	74
46.52500	70
46.53333	67
46.54167	68
46.55000	72
46.55833	78
46.56667	83
46.57500	86
46.58333	86
46.59167	83
46.60000	79
46.60833	76
46.61667	73
46.62500	71
46.63333	69
46.64167	69
46.65000	70
46.65833	71
46.66667	74
46.67500	76
46.68333	79
46.69167	80
46.70000	79
46.70833	75
46.71667	69
46.72500	64
46.73333	62
46.74167	64
46.75000	69
46.75833	73
46.76667	73
46.77500	68
46.78333	62
46.79167	55
46.80000	50
46.80833	47
46.81667	45
46.82500	46
46.83333	48
46.84167	51
46.85000	54
46.85833	57
46.86667	60
46.87500	62
46.88333	64
46.89167	67
46.90000	69
46.90833	70
46.91667	69
46.92500	65
46.93333	61
46.94167	57
46.95000	55
46.95833	55
46.96667	57
46.97500	60
46.98333	64
46.99167	68
47.00000	72
47.00833	75
47.01667	78
47.02500	80
47.03333	80
47.04167	80
47.05000	79
47.05833	79
47.06667	79
47.07500	81
47.08333	82
47.09167	83
47.10000	82
47.10833	78
47.11667	73
47.12500	68
47.13333	62
47.14167	60
47.15000	60
47.15833	62
47.16667	67
47.17500	72
47.18333	78
47.19167	83
47.20000	86
47.20833	87
47.21667	86
47.22500	82
47.23333	77
47.24167	73
47.25000	71
47.25833	72
47.26667	73
47.27500	74
47.28333	74
47.29167	72
47.30000	69
47.30833	66
47.31667	65
47.32500	65
47.33333	66
47.34167	67
47.35000	67
47.35833	67
47.36667	66
47.37500	65
47.38333	67
47.39167	73
47.40000	78
47.40833	82
47.41667	82
47.42500	80
47.43333	76
47.44167	72
47.45000	69
47.45833	69
47.46667	71
47.47500	75
47.48333	77
47.49167	78
47.50000	76
47.50833	71
47.51667	64
47.52500	61
47.53333	61
47.54167	63
47.55000	66
47.55833	69
47.56667	72
47.57500	73
47.58333	74
47.59167	74
47.60000	72
47.60833	69
47.61667	64
47.62500	59
47.63333	54
47.64167	50
47.65000	49
47.65833	48
47.66667	49
47.67500	49
47.68333	50
47.69167	52
47.70000	54
47.70833	56
47.71667	59
47.72500	62
47.73333	65
47.74167	70
47.75000	77
47.75833	85
47.76667	90
47.77500	93
47.78333	93
47.79167	92
47.80000	90
47.80833	89
47.81667	86
47.82500	82
47.83333	77
47.84167	73
47.85000	70
47.85833	68
47.86667	67
47.87500	69
47.88333	72
47.89167	77
47.90000	81
47.90833	82
47.91667	82
47.92500	81
47.93333	80
47.94167	79
47.95000	80
47.95833	81
47.96667	82
47.97500	82
47.98333	81
47.99167	77
48.00000	72
48.00833	68
48.01667	65
48.02500	67
48.03333	72
48.04167	77
48.05000	79
48.05833	78
48.06667	74
48.07500	69
48.08333	64
48.09167	62
48.10000	62
48.10833	63
48.11667	65
48.12500	68
48.13333	71
48.14167	75
48.15000	78
48.15833	79
48.16667	77
48.17500	72
48.18333	68
48.19167	65
48.20000	64
48.20833	66
48.21667	72
48.22500	76
48.23333	81
48.24167	84
48.25000	87
48.25833	89
48.26667	91
48.27500	93
48.28333	93
48.29167	89
48.30000	85
48.30833	82
48.31667	79
48.32500	79
48.33333	80
48.34167	81
48.35000	81
48.35833	79
48.36667	78
48.37500	76
48.38333	73
48.39167	68
48.40000	63
48.40833	61
48.41667	61
48.42500	62
48.43333	64
48.44167	63
48.45000	59
48.45833	54
48.46667	51
48.47500	51
48.48333	53
48.49167	56
48.50000	61
48.50833	64
48.51667	68
48.52500	71
48.53333	72
48.54167	72
48.55000	73
48.55833	75
48.56667	78
48.57500	81
48.58333	85
48.59167	87
48.60000	89
48.60833	87
48.61667	83
48.62500	78
48.63333	72
48.64167	69
48.65000	67
48.65833	66
48.66667	64
48.67500	61
48.68333	57
48.69167	56
48.70000	57
48.70833	61
48.71667	66
48.72500	71
48.73333	74
48.74167	75
48.75000	76
48.75833	76
48.76667	76
48.77500	76
48.78333	75
48.79167	75
48.80000	74
48.80833	71
48.81667	68
48.82500	65
48.83333	63
48.84167	63
48.85000	67
48.85833	72
48.86667	78
48.87500	84
48.88333	87
48.89167	86
48.90000	82
48.90833	75
48.91667	68
48.92500	63
48.93333	59
48.94167	59
48.95000	62
48.95833	68
48.96667	72
48.97500	74
48.98333	73
48.99167	69
49.00000	65
49.00833	65
49.01667	67
49.02500	73
49.03333	79
49.04167	84
49.05000	87
49.05833	87
49.06667	84
49.07500	80
49.08333	74
49.09167	68
49.10000	63
49.10833	61
49.11667	62
49.12500	65
49.13333	71
49.14167	75
49.15000	77
49.15833	77
49.16667	77
49.17500	77
49.18333	78
49.19167	80
49.20000	81
49.20833	81
49.21667	78
49.22500	73
49.23333	66
49.24167	60
49.25000	54
49.25833	51
49.26667	50
49.27500	53
49.28333	57
49.29167	62
49.30000	66
49.30833	67
49.31667	66
49.32500	65
49.33333	65
49.34167	64
49.35000	64
49.35833	64
49.36667	62
49.37500	59
49.38333	57
49.39167	57
49.40000	59
49.40833	63
49.41667	67
49.42500	69
49.43333	68
49.44167	65
49.45000	61
49.45833	57
49.46667	56
49.47500	58
49.48333	62
49.49167	66
49.50000	70
49.50833	71
49.51667	70
49.52500	67
49.53333	63
49.54167	59
49.55000	59
49.55833	60
49.56667	63
49.57500	66
49.58333	68
49.59167	69
49.60000	71
49.60833	73
49.61667	75
49.62500	75
49.63333	74
49.64167	72
49.65000	70
49.65833	69
49.66667	70
49.67500	72
49.68333	72
49.69167	69
49.70000	63
49.70833	55
49.71667	47
49.72500	44
49.73333	46
49.74167	51
49.75000	59
49.75833	66
49.76667	70
49.77500	70
49.78333	68
49.79167	64
49.80000	60
49.80833	56
49.81667	54
49.82500	51
49.83333	49
49.84167	48
49.85000	49
49.85833	52
49.86667	57
49.87500	61
49.88333	64
49.89167	63
49.90000	62
49.90833	61
49.91667	60
49.92500	59
49.93333	60
49.94167	61
49.95000	63
49.95833	65
49.96667	67
49.97500	68
49.98333	67
49.99167	64
50.00000	61
50.00833	58
50.01667	57
50.02500	59
50.03333	62
50.04167	66
50.05000	69
50.05833	71
50.06667	71
50.07500	70
50.08333	68
50.09167	66
50.10000	63
50.10833	62
50.11667	63
50.12500	65
50.13333	68
50.14167	71
50.15000	72
50.15833	71
50.16667	70
50.17500	70
50.18333	70
50.19167	69
50.20000	65
50.20833	59
50.21667	53
50.22500	50
50.23333	51
50.24167	55
50.25000	60
50.25833	65
50.26667	69
50.27500	70
50.28333	70
50.29167	66
50.30000	61
50.30833	54
50.31667	46
50.32500	40
50.33333	38
50.34167	38
50.35000	42
50.35833	48
50.36667	54
50.37500	59
50.38333	61
50.39167	60
50.40000	58
50.40833	57
50.41667	59
50.42500	61
50.43333	65
50.44167	68
50.45000	70
50.45833	70
50.46667	69
50.47500	66
50.48333	62
50.49167	58
50.50000	54
50.50833	52
50.51667	51
50.52500	50
50.53333	49
50.54167	49
50.55000	50
50.55833	54
50.56667	60
50.57500	66
50.58333	70
50.59167	73
50.60000	75
50.60833	75
50.61667	77
50.62500	77
50.63333	77
50.64167	75
50.65000	73
50.65833	71
50.66667	71
50.67500	72
50.68333	74
50.69167	77
50.70000	80
50.70833	81
50.71667	80
50.72500	76
50.73333	71
50.74167	66
50.75000	62
50.75833	61
50.76667	62
50.77500	64
50.78333	65
50.79167	65
50.80000	64
50.80833	64
50.81667	65
50.82500	65
50.83333	64
50.84167	61
50.85000	58
50.85833	55
50.86667	55
50.87500	57
50.88333	60
50.89167	63
50.90000	65
50.90833	66
50.91667	67
50.92500	66
50.93333	66
50.94167	65
50.95000	64
50.95833	61
50.96667	57
50.97500	52
50.98333	48
50.99167	47
51.00000	49
51.00833	51
51.01667	53
51.02500	54
51.03333	55
51.04167	55
51.05000	58
51.05833	61
51.06667	64
51.07500	67
51.08333	69
51.09167	69
51.10000	69
51.10833	68
51.11667	68
51.12500	67
51.13333	67
51.14167	66
51.15000	65
51.15833	64
51.16667	62
51.17500	60
51.18333	56
51.19167	51
51.20000	48
51.20833	46
51.21667	46
51.22500	46
51.23333	49
51.24167	52
51.25000	55
51.25833	58
51.26667	62
51.27500	67
51.28333	73
51.29167	79
51.30000	84
51.30833	88
51.31667	91
51.32500	92
51.33333	91
51.34167	89
51.35000	87
51.35833	85
51.36667	85
51.37500	85
51.38333	87
51.39167	89
51.40000	92
51.40833	94
51.41667	96
51.42500	97
51.43333	97
51.44167	97
51.45000	97
51.45833	99
51.46667	102
51.47500	107
51.48333	113
51.49167	120
51.50000	126
51.50833	130
51.51667	133
51.52500	136
51.53333	138
51.54167	141
51.55000	148
51.55833	154
51.56667	159
51.57500	162
51.58333	163
51.59167	164
51.60000	167
51.60833	174
51.61667	183
51.62500	190
51.63333	197
51.64167	201
51.65000	203
51.65833	203
51.66667	204
51.67500	205
51.68333	207
51.69167	210
51.70000	213
51.70833	218
51.71667	225
51.72500	234
51.73333	245
51.74167	257
51.75000	268
51.75833	279
51.76667	289
51.77500	300
51.78333	311
51.79167	322
51.80000	332
51.80833	341
51.81667	348
51.82500	355
51.83333	361
51.84167	368
51.85000	377
51.85833	388
51.86667	399
51.87500	411
51.88333	422
51.89167	433
51.90000	445
51.90833	459
51.91667	473
51.92500	486
51.93333	497
51.94167	506
51.95000	515
51.95833	525
51.96667	538
51.97500	554
51.98333	570
51.99167	586
52.00000	599
52.00833	611
52.01667	621
52.02500	631
52.03333	642
52.04167	654
52.05000	667
52.05833	680
52.06667	694
52.07500	709
52.08333	724
52.09167	741
52.10000	757
52.10833	773
52.11667	789
52.12500	804
52.13333	820
52.14167	835
52.15000	849
52.15833	861
52.16667	872
52.17500	883
52.18333	896
52.19167	911
52.20000	928
52.20833	944
52.21667	958
52.22500	971
52.23333	984
52.24167	997
52.25000	1011
52.25833	1026
52.26667	1041
52.27500	1057
52.28333	1072
52.29167	1087
52.30000	1103
52.30833	1121
52.31667	1140
52.32500	1160
52.33333	1180
52.34167	1197
52.35000	1211
52.35833	1222
52.36667	1232
52.37500	1243
52.38333	1253
52.39167	1264
52.40000	1276
52.40833	1288
52.41667	1300
52.42500	1314
52.43333	1329
52.44167	1343
52.45000	1357
52.45833	1370
52.46667	1384
52.47500	1397
52.48333	1410
52.49167	1422
52.50000	1435
52.50833	1447
52.51667	1461
52.52500	1476
52.53333	1492
52.54167	1507
52.55000	1521
52.55833	1534
52.56667	1545
52.57500	1555
52.58333	1565
52.59167	1575
52.60000	1583
52.60833	1590
52.61667	1596
52.62500	1601
52.63333	1606
52.64167	1613
52.65000	1621
52.65833	1631
52.66667	1641
52.67500	1650
52.68333	1658
52.69167	1665
52.70000	1669
52.70833	1671
52.71667	1670
52.72500	1668
52.73333	1668
52.74167	1670
52.75000	1674
52.75833	1679
52.76667	1683
52.77500	1684
52.78333	1685
52.79167	1687
52.80000	1690
52.80833	1694
52.81667	1698
52.82500	1701
52.83333	1702
52.84167	1701
52.85000	1701
52.85833	1699
52.86667	1698
52.87500	1695
52.88333	1693
52.89167	1690
52.90000	1688
52.90833	1688
52.91667	1690
52.92500	1692
52.93333	1692
52.94167	1692
52.95000	1692
52.95833	1690
52.96667	1687
52.97500	1680
52.98333	1671
52.99167	1659
53.00000	1649
53.00833	1641
53.01667	1636
53.02500	1632
53.03333	1628
53.04167	1623
53.05000	1616
53.05833	1609
53.06667	1601
53.07500	1594
53.08333	1589
53.09167	1584
53.10000	1578
53.10833	1571
53.11667	1563
53.12500	1554
53.13333	1545
53.14167	1537
53.15000	1530
53.15833	1522
53.16667	1511
53.17500	1498
53.18333	1486
53.19167	1474
53.20000	1464
53.20833	1455
53.21667	1447
53.22500	1438
53.23333	1430
53.24167	1422
53.25000	1414
53.25833	1406
53.26667	1398
53.27500	1389
53.28333	1379
53.29167	1369
53.30000	1358
53.30833	1346
53.31667	1333
53.32500	1320
53.33333	1307
53.34167	1295
53.35000	1284
53.35833	1273
53.36667	1262
53.37500	1249
53.38333	1236
53.39167	1223
53.40000	1212
53.40833	1203
53.41667	1196
53.42500	1187
53.43333	1178
53.44167	1167
53.45000	1156
53.45833	1143
53.46667	1131
53.47500	1118
53.48333	1106
53.49167	1093
53.50000	1080
53.50833	1067
53.51667	1055
53.52500	1043
53.53333	1032
53.54167	1020
53.55000	1008
53.55833	996
53.56667	986
53.57500	978
53.58333	971
53.59167	966
53.60000	959
53.60833	949
53.61667	937
53.62500	924
53.63333	913
53.64167	903
53.65000	895
53.65833	888
53.66667	881
53.67500	872
53.68333	861
53.69167	847
53.70000	830
53.70833	812
53.71667	795
53.72500	782
53.73333	774
53.74167	768
53.75000	761
53.75833	753
53.76667	743
53.77500	731
53.78333	721
53.79167	713
53.80000	708
53.80833	703
53.81667	700
53.82500	697
53.83333	693
53.84167	688
53.85000	680
53.85833	670
53.86667	658
53.87500	645
53.88333	634
53.89167	624
53.90000	616
53.90833	609
53.91667	604
53.92500	599
53.93333	594
53.94167	588
53.95000	580
53.95833	571
53.96667	561
53.97500	551
53.98333	542
53.99167	534
54.00000	528
54.00833	524
54.01667	520
54.02500	516
54.03333	512
54.04167	506
54.05000	498
54.05833	490
54.06667	484
54.07500	479
54.08333	475
54.09167	472
54.10000	469
54.10833	464
54.11667	459
54.12500	454
54.13333	452
54.14167	449
54.15000	445
54.15833	441
54.16667	435
54.17500	429
54.18333	423
54.19167	419
54.20000	414
54.20833	409
54.21667	404
54.22500	400
54.23333	397
54.24167	393
54.25000	388
54.25833	383
54.26667	378
54.27500	372
54.28333	367
54.29167	362
54.30000	357
54.30833	352
54.31667	346
54.32500	341
54.33333	335
54.34167	332
54.35000	331
54.35833	332
54.36667	333
54.37500	334
54.38333	334
54.39167	330
54.40000	324
54.40833	317
54.41667	310
54.42500	305
54.43333	303
54.44167	303
54.45000	302
54.45833	299
54.46667	292
54.47500	284
54.48333	277
54.49167	272
54.50000	271
54.50833	270
54.51667	270
54.52500	270
54.53333	268
54.54167	266
54.55000	265
54.55833	264
54.56667	263
54.57500	261
54.58333	257
54.59167	251
54.60000	245
54.60833	239
54.61667	233
54.62500	228
54.63333	224
54.64167	222
54.65000	219
54.65833	217
54.66667	216
54.67500	216
54.68333	216
54.69167	217
54.70000	218
54.70833	221
54.71667	225
54.72500	230
54.73333	234
54.74167	237
54.75000	236
54.75833	233
54.76667	228
54.77500	223
54.78333	217
54.79167	211
54.80000	205
54.80833	201
54.81667	198
54.82500	197
54.83333	197
54.84167	197
54.85000	198
54.85833	199
54.86667	196
54.87500	192
54.88333	185
54.89167	176
54.90000	168
54.90833	161
54.91667	156
54.92500	153
54.93333	154
54.94167	158
54.95000	164
54.95833	170
54.96667	173
54.97500	172
54.98333	170
54.99167	168
55.00000	166
55.00833	164
55.01667	163
55.02500	161
55.03333	160
55.04167	160
55.05000	161
55.05833	164
55.06667	164
55.07500	163
55.08333	161
55.09167	158
55.10000	155
55.10833	154
55.11667	154
55.12500	154
55.13333	154
55.14167	155
55.15000	156
55.15833	157
55.16667	159
55.17500	161
55.18333	162
55.19167	161
55.20000	160
55.20833	160
55.21667	160
55.22500	159
55.23333	157
55.24167	154
55.25000	151
55.25833	148
55.26667	146
55.27500	146
55.28333	145
55.29167	143
55.30000	140
55.30833	135
55.31667	131
55.32500	128
55.33333	126
55.34167	126
55.35000	127
55.35833	129
55.36667	131
55.37500	131
55.38333	130
55.39167	128
55.40000	128
55.40833	132
55.41667	138
55.42500	143
55.43333	145
55.44167	143
55.45000	137
55.45833	131
55.46667	129
55.47500	129
55.48333	131
55.49167	133
55.50000	135
55.50833	136
55.51667	136
55.52500	136
55.53333	135
55.54167	134
55.55000	131
55.55833	129
55.56667	128
55.57500	128
55.58333	128
55.59167	129
55.60000	129
55.60833	129
55.61667	129
55.62500	129
55.63333	131
55.64167	132
55.65000	134
55.65833	134
55.66667	133
55.67500	130
55.68333	126
55.69167	120
55.70000	115
55.70833	112
55.71667	112
55.72500	115
55.73333	121
55.74167	126
55.75000	128
55.75833	126
55.76667	120
55.77500	112
55.78333	106
55.79167	104
55.80000	104
55.80833	107
55.81667	110
55.82500	111
55.83333	111
55.84167	109
55.85000	106
55.85833	104
55.86667	102
55.87500	101
55.88333	101
55.89167	102
55.90000	102
55.90833	103
55.91667	103
55.92500	104
55.93333	106
55.94167	105
55.95000	102
55.95833	98
55.96667	93
55.97500	89
55.98333	86
55.99167	86
56.00000	87
56.00833	88
56.01667	89
56.02500	90
56.03333	92
56.04167	95
56.05000	98
56.05833	99
56.06667	99
56.07500	97
56.08333	94
56.09167	89
56.10000	86
56.10833	84
56.11667	84
56.12500	85
56.13333	88
56.14167	90
56.15000	91
56.15833	90
56.16667	89
56.17500	86
56.18333	83
56.19167	81
56.20000	79
56.20833	77
56.21667	75
56.22500	73
56.23333	72
56.24167	70
56.25000	68
56.25833	67
56.26667	67
56.27500	69
56.28333	72
56.29167	75
56.30000	77
56.30833	78
56.31667	78
56.32500	79
56.33333	81
56.34167	85
56.35000	89
56.35833	93
56.36667	94
56.37500	93
56.38333	90
56.39167	87
56.40000	84
56.40833	85
56.41667	88
56.42500	90
56.43333	90
56.44167	89
56.45000	86
56.45833	83
56.46667	80
56.47500	78
56.48333	75
56.49167	73
56.50000	71
56.50833	72
56.51667	76
56.52500	80
56.53333	85
56.54167	88
56.55000	88
56.55833	88
56.56667	87
56.57500	87
56.58333	87
56.59167	89
56.60000	89
56.60833	88
56.61667	84
56.62500	82
56.63333	81
56.64167	80
56.65000	81
56.65833	82
56.66667	82
56.67500	80
56.68333	79
56.69167	77
56.70000	75
56.70833	73
56.71667	70
56.72500	68
56.73333	65
56.74167	63
56.75000	61
56.75833	60
56.76667	61
56.77500	63
56.78333	65
56.79167	68
56.80000	71
56.80833	73
56.81667	75
56.82500	78
56.83333	83
56.84167	86
56.85000	86
56.85833	85
56.86667	82
56.87500	79
56.88333	77
56.89167	79
56.90000	81
56.90833	81
56.91667	80
56.92500	77
56.93333	75
56.94167	75
56.95000	76
56.95833	79
56.96667	82
56.97500	86
56.98333	88
56.99167	90
57.00000	89
57.00833	85
57.01667	81
57.02500	79
57.03333	79
57.04167	80
57.05000	80
57.05833	78
57.06667	73
57.07500	68
57.08333	65
57.09167	65
57.10000	66
57.10833	67
57.11667	68
57.12500	67
57.13333	65
57.14167	63
57.15000	62
57.15833	63
57.16667	66
57.17500	70
57.18333	73
57.19167	75
57.20000	76
57.20833	77
57.21667	75
57.22500	73
57.23333	70
57.24167	67
57.25000	65
57.25833	65
57.26667	65
57.27500	64
57.28333	64
57.29167	64
57.30000	65
57.30833	67
57.31667	67
57.32500	67
57.33333	67
57.34167	66
57.35000	65
57.35833	66
57.36667	68
57.37500	71
57.38333	72
57.39167	70
57.40000	66
57.40833	59
57.41667	51
57.42500	46
57.43333	44
57.44167	44
57.45000	47
57.45833	49
57.46667	51
57.47500	53
57.48333	54
57.49167	57
57.50000	60
57.50833	63
57.51667	66
57.52500	66
57.53333	65
57.54167	63
57.55000	61
57.55833	60
57.56667	59
57.57500	57
57.58333	56
57.59167	56
57.60000	56
57.60833	56
57.61667	55
57.62500	53
57.63333	51
57.64167	51
57.65000	54
57.65833	58
57.66667	61
57.67500	64
57.68333	67
57.69167	70
57.70000	73
57.70833	73
57.71667	71
57.72500	67
57.73333	62
57.74167	58
57.75000	57
57.75833	58
57.76667	60
57.77500	62
57.78333	63
57.79167	63
57.80000	63
57.80833	62
57.81667	61
57.82500	61
57.83333	62
57.84167	63
57.85000	64
57.85833	67
57.86667	70
57.87500	74
57.88333	77
57.89167	80
57.90000	82
57.90833	82
57.91667	80
57.92500	76
57.93333	70
57.94167	64
57.95000	60
57.95833	57
57.96667	56
57.97500	58
57.98333	59
57.99167	58
58.00000	56
58.00833	53
58.01667	50
58.02500	48
58.03333	46
58.04167	44
58.05000	42
58.05833	39
58.06667	38
58.07500	39
58.08333	42
58.09167	45
58.10000	47
58.10833	49
58.11667	50
58.12500	51
58.13333	51
58.14167	51
58.15000	49
58.15833	47
58.16667	47
58.17500	48
58.18333	50
58.19167	50
58.20000	50
58.20833	48
58.21667	46
58.22500	44
58.23333	43
58.24167	43
58.25000	44
58.25833	45
58.26667	46
58.27500	45
58.28333	45
58.29167	44
58.30000	42
58.30833	42
58.31667	43
58.32500	44
58.33333	44
58.34167	43
58.35000	41
58.35833	40
58.36667	39
58.37500	39
58.38333	42
58.39167	47
58.40000	52
58.40833	56
58.41667	56
58.42500	56
58.43333	55
58.44167	53
58.45000	50
58.45833	47
58.46667	42
58.47500	38
58.48333	36
58.49167	38
58.50000	41
58.50833	44
58.51667	46
58.52500	46
58.53333	43
58.54167	39
58.55000	37
58.55833	37
58.56667	37
58.57500	37
58.58333	36
58.59167	34
58.60000	31
58.60833	32
58.61667	34
58.62500	38
58.63333	42
58.64167	43
58.65000	43
58.65833	41
58.66667	40
58.67500	41
58.68333	43
58.69167	46
58.70000	48
58.70833	49
58.71667	49
58.72500	49
58.73333	50
58.74167	52
58.75000	53
58.75833	53
58.76667	52
58.77500	49
58.78333	47
58.79167	47
58.80000	49
58.80833	53
58.81667	57
58.82500	61
58.83333	63
58.84167	63
58.85000	61
58.85833	58
58.86667	54
58.87500	50
58.88333	48
58.89167	49
58.90000	53
58.90833	58
58.91667	62
58.92500	65
58.93333	65
58.94167	64
58.95000	64
58.95833	65
58.96667	67
58.97500	70
58.98333	70
58.99167	67
59.00000	62
59.00833	57
59.01667	53
59.02500	50
59.03333	47
59.04167	45
59.05000	42
59.05833	40
59.06667	39
59.07500	40
59.08333	40
59.09167	40
59.10000	38
59.10833	35
59.11667	31
59.12500	29
59.13333	29
59.14167	32
59.15000	37
59.15833	43
59.16667	47
59.17500	49
59.18333	50
59.19167	49
59.20000	49
59.20833	51
59.21667	54
59.22500	56
59.23333	56
59.24167	53
59.25000	48
59.25833	43
59.26667	40
59.27500	40
59.28333	41
59.29167	41
59.30000	40
59.30833	41
59.31667	43
59.32500	45
59.33333	48
59.34167	49
59.35000	48
59.35833	45
59.36667	42
59.37500	40
59.38333	38
59.39167	38
59.40000	40
59.40833	42
59.41667	45
59.42500	46
59.43333	46
59.44167	46
59.45000	45
59.45833	45
59.46667	44
59.47500	43
59.48333	40
59.49167	37
59.50000	34
59.50833	32
59.51667	31
59.52500	30
59.53333	29
59.54167	26
59.55000	23
59.55833	22
59.56667	23
59.57500	26
59.58333	29
59.59167	31
59.60000	32
59.60833	31
59.61667	29
59.62500	29
59.63333	31
59.64167	34
59.65000	38
59.65833	41
59.66667	42
59.67500	41
59.68333	38
59.69167	35
59.70000	32
59.70833	31
59.71667	30
59.72500	31
59.73333	32
59.74167	34
59.75000	36
59.75833	38
59.76667	38
59.77500	37
59.78333	36
59.79167	37
59.80000	38
59.80833	39
59.81667	40
59.82500	39
59.83333	37
59.84167	35
59.85000	34
59.85833	36
59.86667	39
59.87500	42
59.88333	43
59.89167	43
59.90000	42
59.90833	42
59.91667	42
59.92500	41
59.93333	39
59.94167	36
59.95000	32
59.95833	30
59.96667	31
59.97500	35
59.98333	38
59.99167	40
60.00000	39

[LC Chromatogram(Detector A-Ch2)]
Interval(msec)	500
# of Points	7201
Start Time(min)	0.000
End Time(min)	60.000
Intensity Units	mV
Intensity Multiplier	0.001
Wavelength(nm)	230
R.Time (min)	Intensity
0.00000	-32
0.00833	-32
0.01667	1
0.02500	4
0.03333	8
0.04167	14
0.05000	20
0.05833	24
0.06667	26
0.07500	27
0.08333	26
0.09167	23
0.10000	19
0.10833	14
0.11667	10
0.12500	8
0.13333	8
0.14167	8
0.15000	8
0.15833	8
0.16667	6
0.17500	4
0.18333	2
0.19167	-1
0.20000	-3
0.20833	-4
0.21667	-2
0.22500	3
0.23333	7
0.24167	11
0.25000	13
0.25833	13
0.26667	11
0.27500	9
0.28333	8
0.29167	5
0.30000	3
0.30833	-1
0.31667	-6
0.32500	-10
0.33333	-12
0.34167	-12
0.35000	-10
0.35833	-7
0.36667	-4
0.37500	-1
0.38333	1
0.39167	3
0.40000	5
0.40833	7
0.41667	6
0.42500	4
0.43333	1
0.44167	-1
0.45000	-3
0.45833	-3
0.46667	-3
0.47500	-4
0.48333	-5
0.49167	-8
0.50000	-13
0.50833	-17
0.51667	-20
0.52500	-21
0.53333	-20
0.54167	-19
0.55000	-18
0.55833	-18
0.56667	-18
0.57500	-18
0.58333	-18
0.59167	-17
0.60000	-16
0.60833	-15
0.61667	-14
0.62500	-13
0.63333	-11
0.64167	-10
0.65000	-9
0.65833	-10
0.66667	-12
0.67500	-14
0.68333	-17
0.69167	-19
0.70000	-20
0.70833	-20
0.71667	-22
0.72500	-24
0.73333	-26
0.74167	-26
0.75000	-24
0.75833	-21
0.76667	-17
0.77500	-14
0.78333	-10
0.79167	-8
0.80000	-7
0.80833	-9
0.81667	-14
0.82500	-21
0.83333	-26
0.84167	-30
0.85000	-31
0.85833	-31
0.86667	-29
0.87500	-26
0.88333	-23
0.89167	-19
0.90000	-18
0.90833	-17
0.91667	-18
0.92500	-20
0.93333	-21
0.94167	-22
0.95000	-21
0.95833	-22
0.96667	-24
0.97500	-24
0.98333	-23
0.99167	-23
1.00000	-23
1.00833	-23
1.01667	-24
1.02500	-25
1.03333	-24
1.04167	-23
1.05000	-22
1.05833	-23
1.06667	-26
1.07500	-30
1.08333	-33
1.09167	-34
1.10000	-30
1.10833	-24
1.11667	-18
1.12500	-13
1.13333	-10
1.14167	-12
1.15000	-17
1.15833	-22
1.16667	-28
1.17500	-31
1.18333	-32
1.19167	-31
1.20000	-29
1.20833	-28
1.21667	-28
1.22500	-30
1.23333	-32
1.24167	-33
1.25000	-33
1.25833	-31
1.26667	-28
1.27500	-27
1.28333	-28
1.29167	-32
1.30000	-37
1.30833	-41
1.31667	-44
1.32500	-45
1.33333	-45
1.34167	-45
1.35000	-44
1.35833	-44
1.36667	-45
1.37500	-45
1.38333	-43
1.39167	-40
1.40000	-35
1.40833	-30
1.41667	-28
1.42500	-28
1.43333	-30
1.44167	-32
1.45000	-33
1.45833	-33
1.46667	-32
1.47500	-32
1.48333	-33
1.49167	-36
1.50000	-39
1.50833	-41
1.51667	-42
1.52500	-41
1.53333	-39
1.54167	-36
1.55000	-34
1.55833	-35
1.56667	-37
1.57500	-39
1.58333	-40
1.59167	-38
1.60000	-34
1.60833	-30
1.61667	-29
1.62500	-31
1.63333	-34
1.64167	-38
1.65000	-42
1.65833	-43
1.66667	-42
1.67500	-42
1.68333	-41
1.69167	-40
1.70000	-40
1.70833	-42
1.71667	-45
1.72500	-48
1.73333	-51
1.74167	-52
1.75000	-52
1.75833	-51
1.76667	-50
1.77500	-51
1.78333	-53
1.79167	-56
1.80000	-59
1.80833	-60
1.81667	-61
1.82500	-61
1.83333	-61
1.84167	-61
1.85000	-61
1.85833	-61
1.86667	-60
1.87500	-58
1.88333	-56
1.89167	-54
1.90000	-52
1.90833	-51
1.91667	-52
1.92500	-53
1.93333	-55
1.94167	-55
1.95000	-54
1.95833	-51
1.96667	-46
1.97500	-41
1.98333	-37
1.99167	-35
2.00000	-38
2.00833	-43
2.01667	-48
2.02500	-53
2.03333	-55
2.04167	-56
2.05000	-57
2.05833	-60
2.06667	-63
2.07500	-66
2.08333	-65
2.09167	-61
2.10000	-55
2.10833	-48
2.11667	-43
2.12500	-43
2.13333	-45
2.14167	-51
2.15000	-57
2.15833	-61
2.16667	-62
2.17500	-61
2.18333	-58
2.19167	-55
2.20000	-51
2.20833	-49
2.21667	-49
2.22500	-50
2.23333	-52
2.24167	-55
2.25000	-57
2.25833	-57
2.26667	-55
2.27500	-53
2.28333	-49
2.29167	-47
2.30000	-48
2.30833	-51
2.31667	-56
2.32500	-61
2.33333	-65
2.34167	-67
2.35000	-65
2.35833	-63
2.36667	-59
2.37500	-57
2.38333	-57
2.39167	-58
2.40000	-59
2.40833	-60
2.41667	-62
2.42500	-63
2.43333	-64
2.44167	-64
2.45000	-64
2.45833	-64
2.46667	-65
2.47500	-65
2.48333	-64
2.49167	-63
2.50000	-64
2.50833	-66
2.51667	-68
2.52500	-71
2.53333	-72
2.54167	-72
2.55000	-72
2.55833	-70
2.56667	-69
2.57500	-67
2.58333	-67
2.59167	-68
2.60000	-69
2.60833	-71
2.61667	-71
2.62500	-70
2.63333	-69
2.64167	-69
2.65000	-71
2.65833	-74
2.66667	-77
2.67500	-79
2.68333	-79
2.69167	-76
2.70000	-71
2.70833	-66
2.71667	-62
2.72500	-60
2.73333	-61
2.74167	-63
2.75000	-65
2.75833	-67
2.76667	-69
2.77500	-70
2.78333	-71
2.79167	-70
2.80000	-70
2.80833	-68
2.81667	-67
2.82500	-64
2.83333	-63
2.84167	-65
2.85000	-69
2.85833	-76
2.86667	-83
2.87500	-87
2.88333	-87
2.89167	-85
2.90000	-81
2.90833	-77
2.91667	-75
2.92500	-75
2.93333	-75
2.94167	-74
2.95000	-71
2.95833	-68
2.96667	-65
2.97500	-61
2.98333	-57
2.99167	-55
3.00000	-56
3.00833	-58
3.01667	-63
3.02500	-69
3.03333	-75
3.04167	-78
3.05000	-78
3.05833	-76
3.06667	-73
3.07500	-70
3.08333	-68
3.09167	-68
3.10000	-69
3.10833	-71
3.11667	-72
3.12500	-73
3.13333	-71
3.14167	-69
3.15000	-67
3.15833	-66
3.16667	-67
3.17500	-70
3.18333	-73
3.19167	-76
3.20000	-78
3.20833	-79
3.21667	-80
3.22500	-81
3.23333	-80
3.24167	-77
3.25000	-73
3.25833	-69
3.26667	-68
3.27500	-69
3.28333	-74
3.29167	-79
3.30000	-83
3.30833	-85
3.31667	-84
3.32500	-81
3.33333	-78
3.34167	-77
3.35000	-77
3.35833	-78
3.36667	-79
3.37500	-78
3.38333	-75
3.39167	-71
3.40000	-69
3.40833	-70
3.41667	-72
3.42500	-75
3.43333	-76
3.44167	-74
3.45000	-71
3.45833	-67
3.46667	-65
3.47500	-65
3.48333	-69
3.49167	-74
3.50000	-79
3.50833	-84
3.51667	-85
3.52500	-84
3.53333	-81
3.54167	-77
3.55000	-74
3.55833	-70
3.56667	-66
3.57500	-63
3.58333	-61
3.59167	-59
3.60000	-59
3.60833	-61
3.61667	-63
3.62500	-66
3.63333	-69
3.64167	-73
3.65000	-78
3.65833	-84
3.66667	-89
3.67500	-92
3.68333	-93
3.69167	-89
3.70000	-81
3.70833	-71
3.71667	-63
3.72500	-56
3.73333	-51
3.74167	-47
3.75000	-44
3.75833	-42
3.76667	-41
3.77500	-43
3.78333	-48
3.79167	-55
3.80000	-63
3.80833	-70
3.81667	-72
3.82500	-71
3.83333	-71
3.84167	-71
3.85000	-74
3.85833	-80
3.86667	-87
3.87500	-92
3.88333	-96
3.89167	-98
3.90000	-96
3.90833	-93
3.91667	-91
3.92500	-91
3.93333	-91
3.94167	-92
3.95000	-91
3.95833	-88
3.96667	-84
3.97500	-82
3.98333	-82
3.99167	-82
4.00000	-82
4.00833	-82
4.01667	-81
4.02500	-82
4.03333	-84
4.04167	-86
4.05000	-86
4.05833	-84
4.06667	-81
4.07500	-79
4.08333	-79
4.09167	-80
4.10000	-83
4.10833	-86
4.11667	-88
4.12500	-89
4.13333	-91
4.14167	-93
4.15000	-94
4.15833	-92
4.16667	-88
4.17500	-84
4.18333	-80
4.19167	-77
4.20000	-77
4.20833	-79
4.21667	-83
4.22500	-88
4.23333	-93
4.24167	-97
4.25000	-101
4.25833	-103
4.26667	-103
4.27500	-99
4.28333	-94
4.29167	-89
4.30000	-84
4.30833	-83
4.31667	-84
4.32500	-88
4.33333	-92
4.34167	-94
4.35000	-95
4.35833	-94
4.36667	-91
4.37500	-88
4.38333	-85
4.39167	-82
4.40000	-80
4.40833	-78
4.41667	-78
4.42500	-81
4.43333	-85
4.44167	-88
4.45000	-90
4.45833	-89
4.46667	-86
4.47500	-83
4.48333	-81
4.49167	-81
4.50000	-83
4.50833	-86
4.51667	-88
4.52500	-88
4.53333	-88
4.54167	-87
4.55000	-85
4.55833	-85
4.56667	-86
4.57500	-87
4.58333	-89
4.59167	-89
4.60000	-89
4.60833	-89
4.61667	-90
4.62500	-93
4.63333	-95
4.64167	-97
4.65000	-98
4.65833	-96
4.66667	-92
4.67500	-88
4.68333	-83
4.69167	-80
4.70000	-78
4.70833	-78
4.71667	-79
4.72500	-83
4.73333	-86
4.74167	-89
4.75000	-92
4.75833	-94
4.76667	-96
4.77500	-97
4.78333	-97
4.79167	-96
4.80000	-95
4.80833	-94
4.81667	-95
4.82500	-97
4.83333	-99
4.84167	-100
4.85000	-101
4.85833	-101
4.86667	-99
4.87500	-97
4.88333	-97
4.89167	-97
4.90000	-96
4.90833	-95
4.91667	-93
4.92500	-91
4.93333	-90
4.94167	-91
4.95000	-93
4.95833	-96
4.96667	-99
4.97500	-99
4.98333	-98
4.99167	-96
5.00000	-94
5.00833	-92
5.01667	-92
5.02500	-93
5.03333	-95
5.04167	-97
5.05000	-99
5.05833	-102
5.06667	-104
5.07500	-105
5.08333	-104
5.09167	-103
5.10000	-101
5.10833	-100
5.11667	-100
5.12500	-100
5.13333	-100
5.14167	-99
5.15000	-96
5.15833	-92
5.16667	-86
5.17500	-81
5.18333	-77
5.19167	-76
5.20000	-77
5.20833	-78
5.21667	-79
5.22500	-80
5.23333	-80
5.24167	-80
5.25000	-81
5.25833	-82
5.26667	-83
5.27500	-82
5.28333	-79
5.29167	-77
5.30000	-75
5.30833	-74
5.31667	-73
5.32500	-75
5.33333	-78
5.34167	-84
5.35000	-91
5.35833	-97
5.36667	-103
5.37500	-107
5.38333	-108
5.39167	-108
5.40000	-106
5.40833	-103
5.41667	-101
5.42500	-98
5.43333	-96
5.44167	-94
5.45000	-93
5.45833	-92
5.46667	-90
5.47500	-90
5.48333	-91
5.49167	-93
5.50000	-97
5.50833	-99
5.51667	-101
5.52500	-101
5.53333	-102
5.54167	-103
5.55000	-106
5.55833	-107
5.56667	-108
5.57500	-107
5.58333	-102
5.59167	-97
5.60000	-93
5.60833	-89
5.61667	-88
5.62500	-88
5.63333	-91
5.64167	-94
5.65000	-96
5.65833	-98
5.66667	-98
5.67500	-97
5.68333	-95
5.69167	-93
5.70000	-92
5.70833	-91
5.71667	-91
5.72500	-92
5.73333	-94
5.74167	-97
5.75000	-100
5.75833	-102
5.76667	-103
5.77500	-103
5.78333	-100
5.79167	-98
5.80000	-96
5.80833	-95
5.81667	-95
5.82500	-95
5.83333	-95
5.84167	-95
5.85000	-95
5.85833	-95
5.86667	-95
5.87500	-95
5.88333	-97
5.89167	-99
5.90000	-101
5.90833	-103
5.91667	-104
5.92500	-106
5.93333	-107
5.94167	-109
5.95000	-110
5.95833	-108
5.96667	-106
5.97500	-103
5.98333	-100
5.99167	-98
6.00000	-98
6.00833	-99
6.01667	-99
6.02500	-98
6.03333	-98
6.04167	-100
6.05000	-103
6.05833	-107
6.06667	-111
6.07500	-112
6.08333	-110
6.09167	-106
6.10000	-103
6.10833	-102
6.11667	-103
6.12500	-106
6.13333	-108
6.14167	-110
6.15000	-109
6.15833	-107
6.16667	-103
6.17500	-101
6.18333	-98
6.19167	-98
6.20000	-99
6.20833	-102
6.21667	-104
6.22500	-104
6.23333	-102
6.24167	-98
6.25000	-95
6.25833	-94
6.26667	-94
6.27500	-97
6.28333	-102
6.29167	-106
6.30000	-108
6.30833	-108
6.31667	-106
6.32500	-104
6.33333	-103
6.34167	-104
6.35000	-105
6.35833	-106
6.36667	-107
6.37500	-107
6.38333	-106
6.39167	-105
6.40000	-105
6.40833	-105
6.41667	-106
6.42500	-107
6.43333	-108
6.44167	-107
6.45000	-105
6.45833	-103
6.46667	-101
6.47500	-100
6.48333	-100
6.49167	-102
6.50000	-104
6.50833	-105
6.51667	-104
6.52500	-100
6.53333	-96
6.54167	-92
6.55000	-92
6.55833	-95
6.56667	-100
6.57500	-104
6.58333	-106
6.59167	-107
6.60000	-106
6.60833	-104
6.61667	-104
6.62500	-105
6.63333	-106
6.64167	-106
6.65000	-105
6.65833	-102
6.66667	-99
6.67500	-98
6.68333	-99
6.69167	-101
6.70000	-105
6.70833	-108
6.71667	-108
6.72500	-106
6.73333	-103
6.74167	-99
6.75000	-96
6.75833	-95
6.76667	-97
6.77500	-99
6.78333	-103
6.79167	-106
6.80000	-108
6.80833	-110
6.81667	-111
6.82500	-112
6.83333	-112
6.84167	-110
6.85000	-108
6.85833	-106
6.86667	-104
6.87500	-103
6.88333	-105
6.89167	-106
6.90000	-106
6.90833	-105
6.91667	-103
6.92500	-101
6.93333	-101
6.94167	-103
6.95000	-106
6.95833	-108
6.96667	-111
6.97500	-112
6.98333	-114
6.99167	-115
7.00000	-114
7.00833	-113
7.01667	-110
7.02500	-107
7.03333	-104
7.04167	-103
7.05000	-104
7.05833	-107
7.06667	-111
7.07500	-115
7.08333	-119
7.09167	-120
7.10000	-120
7.10833	-117
7.11667	-115
7.12500	-112
7.13333	-109
7.14167	-108
7.15000	-107
7.15833	-106
7.16667	-107
7.17500	-108
7.18333	-110
7.19167	-111
7.20000	-112
7.20833	-111
7.21667	-109
7.22500	-107
7.23333	-106
7.24167	-107
7.25000	-109
7.25833	-112
7.26667	-113
7.27500	-113
7.28333	-110
7.29167	-107
7.30000	-104
7.30833	-102
7.31667	-101
7.32500	-102
7.33333	-102
7.34167	-103
7.35000	-104
7.35833	-104
7.36667	-105
7.37500	-104
7.38333	-103
7.39167	-102
7.40000	-99
7.40833	-97
7.41667	-97
7.42500	-98
7.43333	-100
7.44167	-102
7.45000	-104
7.45833	-104
7.46667	-104
7.47500	-104
7.48333	-105
7.49167	-107
7.50000	-110
7.50833	-112
7.51667	-114
7.52500	-116
7.53333	-118
7.54167	-120
7.55000	-121
7.55833	-120
7.56667	-117
7.57500	-113
7.58333	-109
7.59167	-107
7.60000	-107
7.60833	-108
7.61667	-108
7.62500	-108
7.63333	-108
7.64167	-107
7.65000	-106
7.65833	-106
7.66667	-106
7.67500	-107
7.68333	-109
7.69167	-112
7.70000	-115
7.70833	-118
7.71667	-121
7.72500	-124
7.73333	-126
7.74167	-125
7.75000	-124
7.75833	-121
7.76667	-118
7.77500	-114
7.78333	-109
7.79167	-104
7.80000	-99
7.80833	-95
7.81667	-95
7.82500	-98
7.83333	-102
7.84167	-109
7.85000	-115
7.85833	-120
7.86667	-123
7.87500	-125
7.88333	-125
7.89167	-124
7.90000	-122
7.90833	-118
7.91667	-113
7.92500	-109
7.93333	-105
7.94167	-105
7.95000	-107
7.95833	-112
7.96667	-118
7.97500	-121
7.98333	-120
7.99167	-118
8.00000	-115
8.00833	-112
8.01667	-110
8.02500	-109
8.03333	-111
8.04167	-115
8.05000	-121
8.05833	-128
8.06667	-135
8.07500	-138
8.08333	-138
8.09167	-135
8.10000	-129
8.10833	-122
8.11667	-118
8.12500	-116
8.13333	-114
8.14167	-112
8.15000	-110
8.15833	-108
8.16667	-106
8.17500	-107
8.18333	-108
8.19167	-109
8.20000	-106
8.20833	-101
8.21667	-98
8.22500	-97
8.23333	-97
8.24167	-99
8.25000	-101
8.25833	-102
8.26667	-103
8.27500	-104
8.28333	-106
8.29167	-107
8.30000	-107
8.30833	-106
8.31667	-104
8.32500	-103
8.33333	-101
8.34167	-99
8.35000	-98
8.35833	-96
8.36667	-95
8.37500	-97
8.38333	-101
8.39167	-105
8.40000	-109
8.40833	-111
8.41667	-111
8.42500	-112
8.43333	-114
8.44167	-119
8.45000	-124
8.45833	-127
8.46667	-129
8.47500	-129
8.48333	-129
8.49167	-128
8.50000	-126
8.50833	-123
8.51667	-118
8.52500	-110
8.53333	-105
8.54167	-100
8.55000	-97
8.55833	-97
8.56667	-97
8.57500	-98
8.58333	-97
8.59167	-97
8.60000	-97
8.60833	-97
8.61667	-97
8.62500	-97
8.63333	-97
8.64167	-99
8.65000	-101
8.65833	-105
8.66667	-109
8.67500	-111
8.68333	-112
8.69167	-112
8.70000	-111
8.70833	-111
8.71667	-110
8.72500	-109
8.73333	-107
8.74167	-107
8.75000	-110
8.75833	-116
8.76667	-124
8.77500	-130
8.78333	-134
8.79167	-134
8.80000	-131
8.80833	-126
8.81667	-121
8.82500	-116
8.83333	-113
8.84167	-109
8.85000	-107
8.85833	-106
8.86667	-106
8.87500	-107
8.88333	-106
8.89167	-104
8.90000	-102
8.90833	-101
8.91667	-102
8.92500	-104
8.93333	-106
8.94167	-106
8.95000	-106
8.95833	-107
8.96667	-110
8.97500	-114
8.98333	-119
8.99167	-122
9.00000	-124
9.00833	-123
9.01667	-122
9.02500	-121
9.03333	-119
9.04167	-117
9.05000	-115
9.05833	-113
9.06667	-111
9.07500	-109
9.08333	-106
9.09167	-104
9.10000	-103
9.10833	-103
9.11667	-105
9.12500	-106
9.13333	-108
9.14167	-108
9.15000	-108
9.15833	-107
9.16667	-107
9.17500	-106
9.18333	-107
9.19167	-108
9.20000	-110
9.20833	-112
9.21667	-116
9.22500	-120
9.23333	-123
9.24167	-125
9.25000	-125
9.25833	-122
9.26667	-120
9.27500	-120
9.28333	-123
9.29167	-125
9.30000	-126
9.30833	-126
9.31667	-125
9.32500	-126
9.33333	-129
9.34167	-133
9.35000	-136
9.35833	-137
9.36667	-135
9.37500	-133
9.38333	-129
9.39167	-124
9.40000	-120
9.40833	-118
9.41667	-118
9.42500	-120
9.43333	-122
9.44167	-123
9.45000	-123
9.45833	-122
9.46667	-120
9.47500	-120
9.48333	-121
9.49167	-122
9.50000	-124
9.50833	-125
9.51667	-125
9.52500	-123
9.53333	-121
9.54167	-119
9.55000	-118
9.55833	-117
9.56667	-118
9.57500	-118
9.58333	-117
9.59167	-116
9.60000	-116
9.60833	-117
9.61667	-119
9.62500	-121
9.63333	-124
9.64167	-128
9.65000	-131
9.65833	-132
9.66667	-132
9.67500	-131
9.68333	-130
9.69167	-129
9.70000	-128
9.70833	-128
9.71667	-128
9.72500	-127
9.73333	-126
9.74167	-125
9.75000	-125
9.75833	-127
9.76667	-130
9.77500	-133
9.78333	-133
9.79167	-131
9.80000	-126
9.80833	-121
9.81667	-117
9.82500	-115
9.83333	-115
9.84167	-119
9.85000	-124
9.85833	-127
9.86667	-130
9.87500	-131
9.88333	-130
9.89167	-128
9.90000	-127
9.90833	-127
9.91667	-128
9.92500	-129
9.93333	-129
9.94167	-127
9.95000	-126
9.95833	-125
9.96667	-125
9.97500	-125
9.98333	-124
9.99167	-121
10.00000	-116
10.00833	-111
10.01667	-109
10.02500	-109
10.03333	-113
10.04167	-120
10.05000	-125
10.05833	-127
10.06667	-126
10.07500	-125
10.08333	-123
10.09167	-122
10.10000	-122
10.10833	-122
10.11667	-121
10.12500	-120
10.13333	-119
10.14167	-119
10.15000	-118
10.15833	-117
10.16667	-118
10.17500	-119
10.18333	-121
10.19167	-123
10.20000	-125
10.20833	-127
10.21667	-128
10.22500	-127
10.23333	-126
10.24167	-124
10.25000	-123
10.25833	-123
10.26667	-124
10.27500	-125
10.28333	-126
10.29167	-126
10.30000	-125
10.30833	-123
10.31667	-121
10.32500	-118
10.33333	-115
10.34167	-113
10.35000	-112
10.35833	-113
10.36667	-115
10.37500	-117
10.38333	-117
10.39167	-115
10.40000	-110
10.40833	-104
10.41667	-101
10.42500	-101
10.43333	-103
10.44167	-105
10.45000	-107
10.45833	-107
10.46667	-105
10.47500	-104
10.48333	-102
10.49167	-102
10.50000	-104
10.50833	-108
10.51667	-114
10.52500	-121
10.53333	-125
10.54167	-126
10.55000	-125
10.55833	-125
10.56667	-124
10.57500	-124
10.58333	-126
10.59167	-128
10.60000	-130
10.60833	-132
10.61667	-132
10.62500	-130
10.63333	-128
10.64167	-125
10.65000	-122
10.65833	-119
10.66667	-117
10.67500	-114
10.68333	-111
10.69167	-111
10.70000	-114
10.70833	-119
10.71667	-124
10.72500	-128
10.73333	-128
10.74167	-123
10.75000	-117
10.75833	-109
10.76667	-102
10.77500	-98
10.78333	-97
10.79167	-99
10.80000	-104
10.80833	-110
10.81667	-114
10.82500	-116
10.83333	-117
10.84167	-117
10.85000	-118
10.85833	-120
10.86667	-124
10.87500	-128
10.88333	-131
10.89167	-133
10.90000	-131
10.90833	-128
10.91667	-123
10.92500	-120
10.93333	-118
10.94167	-120
10.95000	-123
10.95833	-126
10.96667	-128
10.97500	-129
10.98333	-127
10.99167	-125
11.00000	-123
11.00833	-122
11.01667	-121
11.02500	-119
11.03333	-117
11.04167	-114
11.05000	-112
11.05833	-110
11.06667	-110
11.07500	-112
11.08333	-116
11.09167	-122
11.10000	-128
11.10833	-132
11.11667	-135
11.12500	-135
11.13333	-135
11.14167	-135
11.15000	-136
11.15833	-137
11.16667	-138
11.17500	-138
11.18333	-138
11.19167	-137
11.20000	-135
11.20833	-135
11.21667	-135
11.22500	-135
11.23333	-136
11.24167	-134
11.25000	-132
11.25833	-129
11.26667	-126
11.27500	-126
11.28333	-130
11.29167	-133
11.30000	-135
11.30833	-134
11.31667	-132
11.32500	-130
11.33333	-129
11.34167	-130
11.35000	-131
11.35833	-130
11.36667	-126
11.37500	-122
11.38333	-117
11.39167	-115
11.40000	-115
11.40833	-117
11.41667	-117
11.42500	-117
11.43333	-117
11.44167	-117
11.45000	-119
11.45833	-121
11.46667	-124
11.47500	-125
11.48333	-126
11.49167	-126
11.50000	-127
11.50833	-128
11.51667	-128
11.52500	-127
11.53333	-125
11.54167	-123
11.55000	-121
11.55833	-121
11.56667	-121
11.57500	-120
11.58333	-118
11.59167	-115
11.60000	-112
11.60833	-110
11.61667	-110
11.62500	-112
11.63333	-114
11.64167	-117
11.65000	-118
11.65833	-117
11.66667	-115
11.67500	-113
11.68333	-113
11.69167	-114
11.70000	-116
11.70833	-119
11.71667	-119
11.72500	-117
11.73333	-115
11.74167	-112
11.75000	-110
11.75833	-109
11.76667	-110
11.77500	-112
11.78333	-115
11.79167	-116
11.80000	-114
11.80833	-111
11.81667	-106
11.82500	-102
11.83333	-101
11.84167	-103
11.85000	-107
11.85833	-113
11.86667	-120
11.87500	-124
11.88333	-126
11.89167	-126
11.90000	-126
11.90833	-125
11.91667	-126
11.92500	-129
11.93333	-131
11.94167	-131
11.95000	-129
11.95833	-125
11.96667	-119
11.97500	-115
11.98333	-111
11.99167	-108
12.00000	-106
12.00833	-105
12.01667	-106
12.02500	-108
12.03333	-113
12.04167	-119
12.05000	-125
12.05833	-129
12.06667	-130
12.07500	-128
12.08333	-125
12.09167	-121
12.10000	-117
12.10833	-114
12.11667	-111
12.12500	-110
12.13333	-111
12.14167	-115
12.15000	-119
12.15833	-123
12.16667	-124
12.17500	-124
12.18333	-123
12.19167	-121
12.20000	-120
12.20833	-120
12.21667	-121
12.22500	-122
12.23333	-125
12.24167	-128
12.25000	-130
12.25833	-129
12.26667	-127
12.27500	-123
12.28333	-119
12.29167	-116
12.30000	-113
12.30833	-112
12.31667	-113
12.32500	-115
12.33333	-119
12.34167	-123
12.35000	-126
12.35833	-128
12.36667	-128
12.37500	-128
12.38333	-128
12.39167	-128
12.40000	-124
12.40833	-120
12.41667	-116
12.42500	-115
12.43333	-115
12.44167	-118
12.45000	-120
12.45833	-118
12.46667	-114
12.47500	-108
12.48333	-102
12.49167	-98
12.50000	-97
12.50833	-99
12.51667	-102
12.52500	-106
12.53333	-110
12.54167	-112
12.55000	-113
12.55833	-111
12.56667	-107
12.57500	-103
12.58333	-98
12.59167	-94
12.60000	-93
12.60833	-92
12.61667	-92
12.62500	-93
12.63333	-94
12.64167	-97
12.65000	-101
12.65833	-104
12.66667	-108
12.67500	-110
12.68333	-112
12.69167	-114
12.70000	-115
12.70833	-115
12.71667	-113
12.72500	-109
12.73333	-106
12.74167	-105
12.75000	-105
12.75833	-105
12.76667	-106
12.77500	-106
12.78333	-105
12.79167	-105
12.80000	-105
12.80833	-105
12.81667	-106
12.82500	-106
12.83333	-106
12.84167	-105
12.85000	-102
12.85833	-96
12.86667	-91
12.87500	-85
12.88333	-81
12.89167	-79
12.90000	-83
12.90833	-88
12.91667	-93
12.92500	-96
12.93333	-97
12.94167	-96
12.95000	-93
12.95833	-92
12.96667	-93
12.97500	-95
12.98333	-99
12.99167	-102
13.00000	-103
13.00833	-103
13.01667	-101
13.02500	-97
13.03333	-92
13.04167	-89
13.05000	-87
13.05833	-86
13.06667	-86
13.07500	-86
13.08333	-85
13.09167	-83
13.10000	-83
13.10833	-85
13.11667	-89
13.12500	-92
13.13333	-93
13.14167	-92
13.15000	-88
13.15833	-84
13.16667	-82
13.17500	-84
13.18333	-90
13.19167	-97
13.20000	-102
13.20833	-105
13.21667	-104
13.22500	-100
13.23333	-93
13.24167	-85
13.25000	-77
13.25833	-71
13.26667	-66
13.27500	-65
13.28333	-67
13.29167	-70
13.30000	-74
13.30833	-78
13.31667	-79
13.32500	-79
13.33333	-77
13.34167	-75
13.35000	-73
13.35833	-71
13.36667	-71
13.37500	-71
13.38333	-70
13.39167	-70
13.40000	-69
13.40833	-66
13.41667	-64
13.42500	-62
13.43333	-60
13.44167	-59
13.45000	-58
13.45833	-57
13.46667	-56
13.47500	-55
13.48333	-55
13.49167	-55
13.50000	-58
13.50833	-59
13.51667	-57
13.52500	-53
13.53333	-48
13.54167	-44
13.55000	-43
13.55833	-46
13.56667	-52
13.57500	-56
13.58333	-59
13.59167	-60
13.60000	-61
13.60833	-62
13.61667	-61
13.62500	-59
13.63333	-55
13.64167	-49
13.65000	-45
13.65833	-43
13.66667	-44
13.67500	-47
13.68333	-50
13.69167	-53
13.70000	-53
13.70833	-51
13.71667	-47
13.72500	-43
13.73333	-39
13.74167	-36
13.75000	-33
13.75833	-33
13.76667	-33
13.77500	-34
13.78333	-33
13.79167	-31
13.80000	-31
13.80833	-31
13.81667	-32
13.82500	-34
13.83333	-37
13.84167	-40
13.85000	-42
13.85833	-42
13.86667	-40
13.87500	-35
13.88333	-28
13.89167	-21
13.90000	-14
13.90833	-9
13.91667	-6
13.92500	-7
13.93333	-9
13.94167	-12
13.95000	-14
13.95833	-11
13.96667	-6
13.97500	-1
13.98333	0
13.99167	-1
14.00000	-6
14.00833	-10
14.01667	-11
14.02500	-8
14.03333	-3
14.04167	3
14.05000	9
14.05833	14
14.06667	18
14.07500	21
14.08333	22
14.09167	21
14.10000	19
14.10833	18
14.11667	18
14.12500	19
14.13333	20
14.14167	21
14.15000	22
14.15833	24
14.16667	26
14.17500	28
14.18333	30
14.19167	33
14.20000	36
14.20833	39
14.21667	39
14.22500	38
14.23333	35
14.24167	33
14.25000	31
14.25833	30
14.26667	31
14.27500	31
14.28333	29
14.29167	26
14.30000	23
14.30833	21
14.31667	20
14.32500	21
14.33333	24
14.34167	27
14.35000	32
14.35833	38
14.36667	44
14.37500	47
14.38333	48
14.39167	45
14.40000	39
14.40833	32
14.41667	27
14.42500	23
14.43333	23
14.44167	27
14.45000	32
14.45833	37
14.46667	41
14.47500	42
14.48333	40
14.49167	37
14.50000	34
14.50833	34
14.51667	34
14.52500	35
14.53333	35
14.54167	35
14.55000	34
14.55833	32
14.56667	31
14.57500	29
14.58333	27
14.59167	27
14.60000	28
14.60833	29
14.61667	29
14.62500	28
14.63333	26
14.64167	23
14.65000	20
14.65833	18
14.66667	16
14.67500	16
14.68333	17
14.69167	19
14.70000	22
14.70833	26
14.71667	30
14.72500	33
14.73333	35
14.74167	33
14.75000	30
14.75833	26
14.76667	22
14.77500	20
14.78333	20
14.79167	20
14.80000	19
14.80833	18
14.81667	16
14.82500	14
14.83333	12
14.84167	12
14.85000	13
14.85833	15
14.86667	16
14.87500	15
14.88333	12
14.89167	8
14.90000	4
14.90833	0
14.91667	-2
14.92500	-4
14.93333	-5
14.94167	-4
14.95000	-2
14.95833	1
14.96667	3
14.97500	3
14.98333	1
14.99167	-2
15.00000	-4
15.00833	-6
15.01667	-5
15.02500	-3
15.03333	-1
15.04167	-1
15.05000	-1
15.05833	-2
15.06667	-3
15.07500	-1
15.08333	2
15.09167	5
15.10000	8
15.10833	10
15.11667	10
15.12500	8
15.13333	5
15.14167	2
15.15000	0
15.15833	-1
15.16667	-2
15.17500	-4
15.18333	-7
15.19167	-9
15.20000	-11
15.20833	-11
15.21667	-9
15.22500	-6
15.23333	-4
15.24167	-5
15.25000	-7
15.25833	-9
15.26667	-11
15.27500	-11
15.28333	-9
15.29167	-7
15.30000	-4
15.30833	-2
15.31667	-1
15.32500	1
15.33333	3
15.34167	5
15.35000	5
15.35833	2
15.36667	-2
15.37500	-6
15.38333	-7
15.39167	-6
15.40000	-4
15.40833	-2
15.41667	-3
15.42500	-6
15.43333	-10
15.44167	-11
15.45000	-12
15.45833	-14
15.46667	-16
15.47500	-19
15.48333	-22
15.49167	-24
15.50000	-24
15.50833	-23
15.51667	-22
15.52500	-22
15.53333	-21
15.54167	-19
15.55000	-16
15.55833	-12
15.56667	-8
15.57500	-6
15.58333	-3
15.59167	-0
15.60000	3
15.60833	6
15.61667	8
15.62500	8
15.63333	6
15.64167	1
15.65000	-5
15.65833	-10
15.66667	-15
15.67500	-18
15.68333	-19
15.69167	-18
15.70000	-15
15.70833	-12
15.71667	-7
15.72500	-3
15.73333	1
15.74167	3
15.75000	4
15.75833	6
15.76667	9
15.77500	11
15.78333	12
15.79167	10
15.80000	7
15.80833	3
15.81667	0
15.82500	-2
15.83333	-3
15.84167	-1
15.85000	3
15.85833	8
15.86667	12
15.87500	15
15.88333	16
15.89167	16
15.90000	15
15.90833	15
15.91667	16
15.92500	20
15.93333	24
15.94167	26
15.95000	26
15.95833	22
15.96667	18
15.97500	17
15.98333	18
15.99167	22
16.00000	28
16.00833	34
16.01667	39
16.02500	41
16.03333	41
16.04167	38
16.05000	36
16.05833	35
16.06667	36
16.07500	39
16.08333	44
16.09167	49
16.10000	53
16.10833	57
16.11667	61
16.12500	64
16.13333	66
16.14167	65
16.15000	64
16.15833	62
16.16667	60
16.17500	59
16.18333	59
16.19167	59
16.20000	60
16.20833	62
16.21667	66
16.22500	70
16.23333	74
16.24167	78
16.25000	80
16.25833	77
16.26667	72
16.27500	65
16.28333	59
16.29167	56
16.30000	56
16.30833	58
16.31667	61
16.32500	64
16.33333	65
16.34167	64
16.35000	63
16.35833	62
16.36667	61
16.37500	61
16.38333	62
16.39167	64
16.40000	66
16.40833	68
16.41667	70
16.42500	71
16.43333	70
16.44167	65
16.45000	60
16.45833	54
16.46667	49
16.47500	48
16.48333	49
16.49167	51
16.50000	52
16.50833	54
16.51667	54
16.52500	53
16.53333	50
16.54167	47
16.55000	45
16.55833	43
16.56667	43
16.57500	44
16.58333	47
16.59167	48
16.60000	45
16.60833	41
16.61667	35
16.62500	30
16.63333	27
16.64167	27
16.65000	29
16.65833	33
16.66667	36
16.67500	38
16.68333	36
16.69167	34
16.70000	33
16.70833	33
16.71667	33
16.72500	32
16.73333	31
16.74167	30
16.75000	30
16.75833	32
16.76667	36
16.77500	39
16.78333	39
16.79167	38
16.80000	35
16.80833	32
16.81667	31
16.82500	32
16.83333	34
16.84167	36
16.85000	38
16.85833	40
16.86667	41
16.87500	41
16.88333	39
16.89167	35
16.90000	30
16.90833	25
16.91667	21
16.92500	18
16.93333	15
16.94167	14
16.95000	13
16.95833	13
16.96667	13
16.97500	14
16.98333	14
16.99167	13
17.00000	10
17.00833	8
17.01667	6
17.02500	4
17.03333	4
17.04167	6
17.05000	10
17.05833	15
17.06667	20
17.07500	25
17.08333	29
17.09167	32
17.10000	34
17.10833	35
17.11667	35
17.12500	33
17.13333	32
17.14167	29
17.15000	27
17.15833	26
17.16667	25
17.17500	24
17.18333	22
17.19167	21
17.20000	21
17.20833	22
17.21667	25
17.22500	29
17.23333	31
17.24167	31
17.25000	29
17.25833	25
17.26667	20
17.27500	17
17.28333	16
17.29167	18
17.30000	23
17.30833	29
17.31667	32
17.32500	33
17.33333	33
17.34167	33
17.35000	32
17.35833	33
17.36667	34
17.37500	34
17.38333	35
17.39167	35
17.40000	37
17.40833	39
17.41667	40
17.42500	41
17.43333	41
17.44167	38
17.45000	35
17.45833	33
17.46667	32
17.47500	33
17.48333	36
17.49167	39
17.50000	42
17.50833	42
17.51667	40
17.52500	34
17.53333	29
17.54167	26
17.55000	25
17.55833	27
17.56667	29
17.57500	30
17.58333	28
17.59167	27
17.60000	28
17.60833	32
17.61667	40
17.62500	48
17.63333	54
17.64167	56
17.65000	55
17.65833	51
17.66667	46
17.67500	43
17.68333	42
17.69167	43
17.70000	45
17.70833	47
17.71667	46
17.72500	44
17.73333	42
17.74167	38
17.75000	35
17.75833	33
17.76667	32
17.77500	32
17.78333	33
17.79167	35
17.80000	37
17.80833	40
17.81667	42
17.82500	43
17.83333	45
17.84167	47
17.85000	49
17.85833	50
17.86667	49
17.87500	48
17.88333	47
17.89167	47
17.90000	50
17.90833	54
17.91667	56
17.92500	58
17.93333	56
17.94167	53
17.95000	50
17.95833	46
17.96667	44
17.97500	42
17.98333	40
17.99167	39
18.00000	39
18.00833	39
18.01667	40
18.02500	42
18.03333	44
18.04167	46
18.05000	47
18.05833	47
18.06667	45
18.07500	44
18.08333	44
18.09167	43
18.10000	42
18.10833	40
18.11667	38
18.12500	37
18.13333	36
18.14167	37
18.15000	39
18.15833	42
18.16667	45
18.17500	50
18.18333	56
18.19167	62
18.20000	66
18.20833	69
18.21667	69
18.22500	66
18.23333	61
18.24167	56
18.25000	51
18.25833	48
18.26667	46
18.27500	43
18.28333	40
18.29167	37
18.30000	35
18.30833	35
18.31667	38
18.32500	43
18.33333	48
18.34167	52
18.35000	55
18.35833	57
18.36667	60
18.37500	62
18.38333	64
18.39167	65
18.40000	63
18.40833	60
18.41667	56
18.42500	53
18.43333	50
18.44167	46
18.45000	42
18.45833	38
18.46667	34
18.47500	32
18.48333	32
18.49167	36
18.50000	42
18.50833	49
18.51667	55
18.52500	59
18.53333	63
18.54167	65
18.55000	66
18.55833	65
18.56667	63
18.57500	60
18.58333	56
18.59167	55
18.60000	56
18.60833	59
18.61667	61
18.62500	64
18.63333	66
18.64167	67
18.65000	68
18.65833	68
18.66667	69
18.67500	71
18.68333	74
18.69167	76
18.70000	78
18.70833	78
18.71667	75
18.72500	71
18.73333	68
18.74167	67
18.75000	67
18.75833	69
18.76667	70
18.77500	70
18.78333	69
18.79167	69
18.80000	71
18.80833	74
18.81667	78
18.82500	83
18.83333	87
18.84167	90
18.85000	92
18.85833	94
18.86667	96
18.87500	96
18.88333	94
18.89167	89
18.90000	85
18.90833	83
18.91667	84
18.92500	89
18.93333	96
18.94167	101
18.95000	105
18.95833	108
18.96667	111
18.97500	112
18.98333	113
18.99167	111
19.00000	109
19.00833	108
19.01667	106
19.02500	107
19.03333	111
19.04167	117
19.05000	124
19.05833	130
19.06667	135
19.07500	137
19.08333	136
19.09167	135
19.10000	135
19.10833	137
19.11667	141
19.12500	146
19.13333	152
19.14167	158
19.15000	164
19.15833	170
19.16667	175
19.17500	179
19.18333	179
19.19167	178
19.20000	178
19.20833	180
19.21667	186
19.22500	195
19.23333	206
19.24167	219
19.25000	232
19.25833	244
19.26667	255
19.27500	265
19.28333	275
19.29167	285
19.30000	294
19.30833	304
19.31667	314
19.32500	324
19.33333	334
19.34167	346
19.35000	359
19.35833	372
19.36667	385
19.37500	399
19.38333	415
19.39167	433
19.40000	452
19.40833	472
19.41667	492
19.42500	514
19.43333	536
19.44167	561
19.45000	586
19.45833	614
19.46667	643
19.47500	676
19.48333	711
19.49167	750
19.50000	794
19.50833	840
19.51667	888
19.52500	938
19.53333	990
19.54167	1045
19.55000	1101
19.55833	1160
19.56667	1222
19.57500	1287
19.58333	1357
19.59167	1430
19.60000	1508
19.60833	1590
19.61667	1678
19.62500	1771
19.63333	1869
19.64167	1973
19.65000	2080
19.65833	2195
19.66667	2315
19.67500	2443
19.68333	2582
19.69167	2726
19.70000	2881
19.70833	3041
19.71667	3207
19.72500	3380
19.73333	3556
19.74167	3744
19.75000	3937
19.75833	4143
19.76667	4359
19.77500	4582
19.78333	4821
19.79167	5063
19.80000	5321
19.80833	5585
19.81667	5860
19.82500	6149
19.83333	6446
19.84167	6765
19.85000	7088
19.85833	7429
19.86667	7780
19.87500	8138
19.88333	8516
19.89167	8895
19.90000	9293
19.90833	9697
19.91667	10113
19.92500	10544
19.93333	10977
19.94167	11431
19.95000	11887
19.95833	12363
19.96667	12852
19.97500	13351
19.98333	13873
19.99167	14394
20.00000	14935
20.00833	15479
20.01667	16033
20.02500	16605
20.03333	17176
20.04167	17771
20.05000	18361
20.05833	18962
20.06667	19569
20.07500	20175
20.08333	20802
20.09167	21422
20.10000	22064
20.10833	22703
20.11667	23346
20.12500	23998
20.13333	24637
20.14167	25290
20.15000	25933
20.15833	26587
20.16667	27244
20.17500	27896
20.18333	28563
20.19167	29214
20.20000	29876
20.20833	30526
20.21667	31169
20.22500	31812
20.23333	32433
20.24167	33061
20.25000	33673
20.25833	34289
20.26667	34903
20.27500	35503
20.28333	36109
20.29167	36690
20.30000	37270
20.30833	37830
20.31667	38373
20.32500	38909
20.33333	39418
20.34167	39923
20.35000	40406
20.35833	40882
20.36667	41345
20.37500	41787
20.38333	42222
20.39167	42630
20.40000	43028
20.40833	43403
20.41667	43755
20.42500	44092
20.43333	44402
20.44167	44701
20.45000	44978
20.45833	45243
20.46667	45492
20.47500	45717
20.48333	45925
20.49167	46105
20.50000	46265
20.50833	46402
20.51667	46516
20.52500	46611
20.53333	46683
20.54167	46735
20.55000	46768
20.55833	46783
20.56667	46781
20.57500	46760
20.58333	46718
20.59167	46657
20.60000	46571
20.60833	46467
20.61667	46344
20.62500	46201
20.63333	46042
20.64167	45859
20.65000	45661
20.65833	45442
20.66667	45208
20.67500	44961
20.68333	44695
20.69167	44421
20.70000	44125
20.70833	43817
20.71667	43495
20.72500	43153
20.73333	42803
20.74167	42428
20.75000	42045
20.75833	41643
20.76667	41228
20.77500	40809
20.78333	40374
20.79167	39942
20.80000	39495
20.80833	39048
20.81667	38594
20.82500	38127
20.83333	37662
20.84167	37177
20.85000	36694
20.85833	36197
20.86667	35695
20.87500	35198
20.88333	34692
20.89167	34197
20.90000	33694
20.90833	33195
20.91667	32693
20.92500	32182
20.93333	31681
20.94167	31171
20.95000	30673
20.95833	30172
20.96667	29673
20.97500	29182
20.98333	28682
20.99167	28198
21.00000	27709
21.00833	27233
21.01667	26763
21.02500	26293
21.03333	25839
21.04167	25379
21.05000	24934
21.05833	24491
21.06667	24055
21.07500	23631
21.08333	23204
21.09167	22794
21.10000	22382
21.10833	21981
21.11667	21586
21.12500	21194
21.13333	20818
21.14167	20441
21.15000	20081
21.15833	19728
21.16667	19385
21.17500	19056
21.18333	18729
21.19167	18418
21.20000	18108
21.20833	17809
21.21667	17518
21.22500	17231
21.23333	16958
21.24167	16685
21.25000	16425
21.25833	16169
21.26667	15921
21.27500	15683
21.28333	15450
21.29167	15229
21.30000	15011
21.30833	14802
21.31667	14600
21.32500	14402
21.33333	14214
21.34167	14028
21.35000	13851
21.35833	13676
21.36667	13506
21.37500	13344
21.38333	13184
21.39167	13034
21.40000	12890
21.40833	12752
21.41667	12619
21.42500	12488
21.43333	12361
21.44167	12233
21.45000	12112
21.45833	11994
21.46667	11881
21.47500	11772
21.48333	11663
21.49167	11559
21.50000	11456
21.50833	11357
21.51667	11261
21.52500	11168
21.53333	11078
21.54167	10987
21.55000	10900
21.55833	10815
21.56667	10732
21.57500	10651
21.58333	10569
21.59167	10490
21.60000	10409
21.60833	10330
21.61667	10254
21.62500	10179
21.63333	10106
21.64167	10034
21.65000	9963
21.65833	9891
21.66667	9819
21.67500	9748
21.68333	9675
21.69167	9605
21.70000	9534
21.70833	9465
21.71667	9396
21.72500	9326
21.73333	9258
21.74167	9188
21.75000	9121
21.75833	9054
21.76667	8986
21.77500	8920
21.78333	8852
21.79167	8786
21.80000	8720
21.80833	8658
21.81667	8598
21.82500	8540
21.83333	8484
21.84167	8425
21.85000	8367
21.85833	8309
21.86667	8251
21.87500	8193
21.88333	8134
21.89167	8076
21.90000	8017
21.90833	7960
21.91667	7905
21.92500	7852
21.93333	7799
21.94167	7745
21.95000	7691
21.95833	7639
21.96667	7588
21.97500	7540
21.98333	7494
21.99167	7448
22.00000	7400
22.00833	7351
22.01667	7301
22.02500	7250
22.03333	7202
22.04167	7155
22.05000	7111
22.05833	7069
22.06667	7029
22.07500	6989
22.08333	6949
22.09167	6908
22.10000	6864
22.10833	6820
22.11667	6779
22.12500	6741
22.13333	6704
22.14167	6667
22.15000	6630
22.15833	6594
22.16667	6558
22.17500	6525
22.18333	6493
22.19167	6461
22.20000	6425
22.20833	6388
22.21667	6350
22.22500	6313
22.23333	6277
22.24167	6242
22.25000	6209
22.25833	6174
22.26667	6139
22.27500	6103
22.28333	6065
22.29167	6028
22.30000	5992
22.30833	5957
22.31667	5923
22.32500	5889
22.33333	5855
22.34167	5820
22.35000	5785
22.35833	5748
22.36667	5710
22.37500	5670
22.38333	5628
22.39167	5587
22.40000	5548
22.40833	5512
22.41667	5479
22.42500	5446
22.43333	5415
22.44167	5381
22.45000	5348
22.45833	5314
22.46667	5279
22.47500	5243
22.48333	5204
22.49167	5165
22.50000	5125
22.50833	5085
22.51667	5047
22.52500	5008
22.53333	4970
22.54167	4929
22.55000	4886
22.55833	4841
22.56667	4795
22.57500	4751
22.58333	4708
22.59167	4668
22.60000	4630
22.60833	4594
22.61667	4557
22.62500	4519
22.63333	4481
22.64167	4441
22.65000	4403
22.65833	4365
22.66667	4327
22.67500	4291
22.68333	4254
22.69167	4218
22.70000	4182
22.70833	4146
22.71667	4111
22.72500	4076
22.73333	4042
22.74167	4006
22.75000	3971
22.75833	3935
22.76667	3899
22.77500	3866
22.78333	3836
22.79167	3808
22.80000	3781
22.80833	3754
22.81667	3726
22.82500	3696
22.83333	3666
22.84167	3634
22.85000	3602
22.85833	3571
22.86667	3540
22.87500	3511
22.88333	3483
22.89167	3457
22.90000	3429
22.90833	3401
22.91667	3374
22.92500	3347
22.93333	3324
22.94167	3303
22.95000	3285
22.95833	3267
22.96667	3249
22.97500	3230
22.98333	3210
22.99167	3190
23.00000	3168
23.00833	3145
23.01667	3121
23.02500	3097
23.03333	3075
23.04167	3056
23.05000	3039
23.05833	3026
23.06667	3013
23.07500	3001
23.08333	2987
23.09167	2972
23.10000	2957
23.10833	2943
23.11667	2931
23.12500	2920
23.13333	2910
23.14167	2901
23.15000	2894
23.15833	2885
23.16667	2876
23.17500	2867
23.18333	2859
23.19167	2850
23.20000	2841
23.20833	2831
23.21667	2820
23.22500	2809
23.23333	2798
23.24167	2787
23.25000	2777
23.25833	2769
23.26667	2762
23.27500	2756
23.28333	2750
23.29167	2742
23.30000	2731
23.30833	2721
23.31667	2710
23.32500	2701
23.33333	2694
23.34167	2688
23.35000	2683
23.35833	2679
23.36667	2674
23.37500	2669
23.38333	2662
23.39167	2656
23.40000	2650
23.40833	2644
23.41667	2639
23.42500	2633
23.43333	2627
23.44167	2622
23.45000	2617
23.45833	2613
23.46667	2609
23.47500	2604
23.48333	2596
23.49167	2588
23.50000	2578
23.50833	2569
23.51667	2560
23.52500	2552
23.53333	2544
23.54167	2535
23.55000	2526
23.55833	2517
23.56667	2508
23.57500	2500
23.58333	2491
23.59167	2481
23.60000	2469
23.60833	2456
23.61667	2443
23.62500	2431
23.63333	2421
23.64167	2414
23.65000	2408
23.65833	2402
23.66667	2395
23.67500	2385
23.68333	2374
23.69167	2362
23.70000	2348
23.70833	2335
23.71667	2324
23.72500	2314
23.73333	2305
23.74167	2296
23.75000	2288
23.75833	2278
23.76667	2268
23.77500	2260
23.78333	2254
23.79167	2250
23.80000	2247
23.80833	2243
23.81667	2238
23.82500	2229
23.83333	2217
23.84167	2202
23.85000	2188
23.85833	2174
23.86667	2162
23.87500	2151
23.88333	2141
23.89167	2130
23.90000	2119
23.90833	2110
23.91667	2102
23.92500	2097
23.93333	2094
23.94167	2092
23.95000	2091
23.95833	2087
23.96667	2081
23.97500	2073
23.98333	2063
23.99167	2053
24.00000	2043
24.00833	2034
24.01667	2027
24.02500	2021
24.03333	2015
24.04167	2010
24.05000	2005
24.05833	2001
24.06667	1997
24.07500	1995
24.08333	1994
24.09167	1992
24.10000	1988
24.10833	1982
24.11667	1975
24.12500	1968
24.13333	1965
24.14167	1965
24.15000	1968
24.15833	1972
24.16667	1976
24.17500	1978
24.18333	1976
24.19167	1973
24.20000	1971
24.20833	1970
24.21667	1972
24.22500	1976
24.23333	1983
24.24167	1990
24.25000	1998
24.25833	2006
24.26667	2015
24.27500	2023
24.28333	2031
24.29167	2036
24.30000	2040
24.30833	2042
24.31667	2045
24.32500	2050
24.33333	2058
24.34167	2068
24.35000	2080
24.35833	2093
24.36667	2105
24.37500	2116
24.38333	2125
24.39167	2132
24.40000	2136
24.40833	2140
24.41667	2145
24.42500	2150
24.43333	2156
24.44167	2164
24.45000	2174
24.45833	2187
24.46667	2202
24.47500	2218
24.48333	2233
24.49167	2246
24.50000	2257
24.50833	2266
24.51667	2273
24.52500	2280
24.53333	2289
24.54167	2300
24.55000	2312
24.55833	2324
24.56667	2336
24.57500	2346
24.58333	2353
24.59167	2359
24.60000	2364
24.60833	2369
24.61667	2376
24.62500	2385
24.63333	2393
24.64167	2402
24.65000	2410
24.65833	2417
24.66667	2423
24.67500	2429
24.68333	2434
24.69167	2440
24.70000	2444
24.70833	2447
24.71667	2450
24.72500	2453
24.73333	2457
24.74167	2464
24.75000	2473
24.75833	2481
24.76667	2488
24.77500	2491
24.78333	2491
24.79167	2489
24.80000	2484
24.80833	2477
24.81667	2471
24.82500	2465
24.83333	2460
24.84167	2458
24.85000	2457
24.85833	2460
24.86667	2462
24.87500	2463
24.88333	2463
24.89167	2459
24.90000	2453
24.90833	2446
24.91667	2439
24.92500	2432
24.93333	2426
24.94167	2419
24.95000	2411
24.95833	2402
24.96667	2394
24.97500	2387
24.98333	2381
24.99167	2375
25.00000	2367
25.00833	2359
25.01667	2349
25.02500	2339
25.03333	2331
25.04167	2325
25.05000	2319
25.05833	2313
25.06667	2305
25.07500	2295
25.08333	2282
25.09167	2268
25.10000	2254
25.10833	2241
25.11667	2228
25.12500	2216
25.13333	2205
25.14167	2195
25.15000	2185
25.15833	2178
25.16667	2170
25.17500	2163
25.18333	2154
25.19167	2145
25.20000	2134
25.20833	2123
25.21667	2113
25.22500	2103
25.23333	2094
25.24167	2085
25.25000	2075
25.25833	2067
25.26667	2059
25.27500	2051
25.28333	2043
25.29167	2033
25.30000	2022
25.30833	2009
25.31667	1995
25.32500	1979
25.33333	1964
25.34167	1949
25.35000	1937
25.35833	1927
25.36667	1920
25.37500	1914
25.38333	1909
25.39167	1904
25.40000	1899
25.40833	1893
25.41667	1886
25.42500	1879
25.43333	1872
25.44167	1865
25.45000	1858
25.45833	1851
25.46667	1845
25.47500	1837
25.48333	1828
25.49167	1820
25.50000	1815
25.50833	1813
25.51667	1813
25.52500	1815
25.53333	1816
25.54167	1815
25.55000	1813
25.55833	1810
25.56667	1805
25.57500	1801
25.58333	1795
25.59167	1788
25.60000	1779
25.60833	1770
25.61667	1763
25.62500	1757
25.63333	1752
25.64167	1747
25.65000	1743
25.65833	1739
25.66667	1734
25.67500	1730
25.68333	1727
25.69167	1726
25.70000	1725
25.70833	1722
25.71667	1720
25.72500	1717
25.73333	1714
25.74167	1712
25.75000	1710
25.75833	1709
25.76667	1709
25.77500	1710
25.78333	1711
25.79167	1711
25.80000	1710
25.80833	1708
25.81667	1706
25.82500	1705
25.83333	1705
25.84167	1704
25.85000	1704
25.85833	1704
25.86667	1704
25.87500	1705
25.88333	1705
25.89167	1706
25.90000	1706
25.90833	1705
25.91667	1704
25.92500	1700
25.93333	1696
25.94167	1692
25.95000	1689
25.95833	1690
25.96667	1694
25.97500	1700
25.98333	1707
25.99167	1715
26.00000	1724
26.00833	1731
26.01667	1736
26.02500	1741
26.03333	1745
26.04167	1749
26.05000	1754
26.05833	1759
26.06667	1763
26.07500	1767
26.08333	1771
26.09167	1775
26.10000	1779
26.10833	1782
26.11667	1784
26.12500	1785
26.13333	1787
26.14167	1790
26.15000	1795
26.15833	1802
26.16667	1810
26.17500	1819
26.18333	1828
26.19167	1837
26.20000	1846
26.20833	1854
26.21667	1862
26.22500	1871
26.23333	1880
26.24167	1890
26.25000	1900
26.25833	1908
26.26667	1913
26.27500	1918
26.28333	1924
26.29167	1932
26.30000	1943
26.30833	1955
26.31667	1967
26.32500	1978
26.33333	1988
26.34167	1997
26.35000	2005
26.35833	2013
26.36667	2023
26.37500	2033
26.38333	2043
26.39167	2053
26.40000	2065
26.40833	2077
26.41667	2091
26.42500	2104
26.43333	2117
26.44167	2129
26.45000	2141
26.45833	2152
26.46667	2165
26.47500	2178
26.48333	2190
26.49167	2202
26.50000	2213
26.50833	2224
26.51667	2232
26.52500	2240
26.53333	2247
26.54167	2255
26.55000	2263
26.55833	2274
26.56667	2288
26.57500	2302
26.58333	2314
26.59167	2325
26.60000	2334
26.60833	2344
26.61667	2353
26.62500	2361
26.63333	2370
26.64167	2379
26.65000	2388
26.65833	2397
26.66667	2405
26.67500	2412
26.68333	2417
26.69167	2421
26.70000	2424
26.70833	2427
26.71667	2430
26.72500	2434
26.73333	2438
26.74167	2443
26.75000	2449
26.75833	2453
26.76667	2458
26.77500	2462
26.78333	2464
26.79167	2465
26.80000	2465
26.80833	2466
26.81667	2467
26.82500	2470
26.83333	2473
26.84167	2475
26.85000	2477
26.85833	2477
26.86667	2476
26.87500	2474
26.88333	2471
26.89167	2470
26.90000	2468
26.90833	2467
26.91667	2466
26.92500	2465
26.93333	2463
26.94167	2462
26.95000	2460
26.95833	2460
26.96667	2462
26.97500	2465
26.98333	2467
26.99167	2468
27.00000	2465
27.00833	2459
27.01667	2453
27.02500	2445
27.03333	2436
27.04167	2427
27.05000	2417
27.05833	2406
27.06667	2394
27.07500	2383
27.08333	2372
27.09167	2363
27.10000	2355
27.10833	2350
27.11667	2348
27.12500	2349
27.13333	2349
27.14167	2348
27.15000	2345
27.15833	2339
27.16667	2332
27.17500	2325
27.18333	2318
27.19167	2312
27.20000	2305
27.20833	2297
27.21667	2288
27.22500	2279
27.23333	2269
27.24167	2259
27.25000	2250
27.25833	2243
27.26667	2239
27.27500	2236
27.28333	2234
27.29167	2231
27.30000	2227
27.30833	2222
27.31667	2217
27.32500	2211
27.33333	2207
27.34167	2205
27.35000	2204
27.35833	2203
27.36667	2200
27.37500	2196
27.38333	2190
27.39167	2185
27.40000	2181
27.40833	2178
27.41667	2176
27.42500	2174
27.43333	2173
27.44167	2174
27.45000	2175
27.45833	2174
27.46667	2172
27.47500	2170
27.48333	2169
27.49167	2170
27.50000	2173
27.50833	2177
27.51667	2179
27.52500	2181
27.53333	2182
27.54167	2184
27.55000	2187
27.55833	2189
27.56667	2192
27.57500	2194
27.58333	2195
27.59167	2196
27.60000	2197
27.60833	2199
27.61667	2204
27.62500	2210
27.63333	2218
27.64167	2225
27.65000	2231
27.65833	2233
27.66667	2233
27.67500	2234
27.68333	2237
27.69167	2244
27.70000	2255
27.70833	2266
27.71667	2276
27.72500	2284
27.73333	2292
27.74167	2301
27.75000	2312
27.75833	2325
27.76667	2339
27.77500	2353
27.78333	2366
27.79167	2380
27.80000	2393
27.80833	2405
27.81667	2418
27.82500	2430
27.83333	2445
27.84167	2462
27.85000	2480
27.85833	2496
27.86667	2512
27.87500	2526
27.88333	2540
27.89167	2556
27.90000	2574
27.90833	2592
27.91667	2608
27.92500	2622
27.93333	2635
27.94167	2647
27.95000	2660
27.95833	2676
27.96667	2694
27.97500	2712
27.98333	2732
27.99167	2752
28.00000	2773
28.00833	2794
28.01667	2816
28.02500	2839
28.03333	2865
28.04167	2893
28.05000	2920
28.05833	2943
28.06667	2964
28.07500	2983
28.08333	3001
28.09167	3021
28.10000	3043
28.10833	3067
28.11667	3090
28.12500	3113
28.13333	3136
28.14167	3161
28.15000	3184
28.15833	3206
28.16667	3226
28.17500	3241
28.18333	3255
28.19167	3269
28.20000	3287
28.20833	3307
28.21667	3328
28.22500	3348
28.23333	3365
28.24167	3378
28.25000	3389
28.25833	3403
28.26667	3418
28.27500	3433
28.28333	3449
28.29167	3464
28.30000	3479
28.30833	3493
28.31667	3507
28.32500	3521
28.33333	3535
28.34167	3548
28.35000	3560
28.35833	3572
28.36667	3581
28.37500	3589
28.38333	3596
28.39167	3602
28.40000	3609
28.40833	3616
28.41667	3624
28.42500	3633
28.43333	3644
28.44167	3657
28.45000	3668
28.45833	3677
28.46667	3683
28.47500	3685
28.48333	3684
28.49167	3682
28.50000	3680
28.50833	3679
28.51667	3679
28.52500	3678
28.53333	3677
28.54167	3677
28.55000	3677
28.55833	3676
28.56667	3673
28.57500	3671
28.58333	3668
28.59167	3665
28.60000	3663
28.60833	3660
28.61667	3654
28.62500	3645
28.63333	3635
28.64167	3625
28.65000	3615
28.65833	3606
28.66667	3599
28.67500	3592
28.68333	3585
28.69167	3579
28.70000	3574
28.70833	3570
28.71667	3565
28.72500	3559
28.73333	3554
28.74167	3549
28.75000	3545
28.75833	3541
28.76667	3537
28.77500	3531
28.78333	3524
28.79167	3515
28.80000	3504
28.80833	3493
28.81667	3483
28.82500	3475
28.83333	3468
28.84167	3463
28.85000	3457
28.85833	3450
28.86667	3441
28.87500	3433
28.88333	3426
28.89167	3420
28.90000	3415
28.90833	3410
28.91667	3405
28.92500	3398
28.93333	3392
28.94167	3385
28.95000	3379
28.95833	3374
28.96667	3369
28.97500	3365
28.98333	3361
28.99167	3358
29.00000	3357
29.00833	3359
29.01667	3363
29.02500	3371
29.03333	3378
29.04167	3384
29.05000	3387
29.05833	3384
29.06667	3377
29.07500	3370
29.08333	3364
29.09167	3360
29.10000	3360
29.10833	3362
29.11667	3366
29.12500	3370
29.13333	3374
29.14167	3379
29.15000	3385
29.15833	3393
29.16667	3402
29.17500	3411
29.18333	3419
29.19167	3426
29.20000	3432
29.20833	3437
29.21667	3444
29.22500	3451
29.23333	3460
29.24167	3470
29.25000	3483
29.25833	3498
29.26667	3515
29.27500	3530
29.28333	3545
29.29167	3559
29.30000	3572
29.30833	3585
29.31667	3598
29.32500	3612
29.33333	3627
29.34167	3643
29.35000	3659
29.35833	3674
29.36667	3690
29.37500	3706
29.38333	3725
29.39167	3747
29.40000	3772
29.40833	3799
29.41667	3825
29.42500	3853
29.43333	3880
29.44167	3909
29.45000	3936
29.45833	3963
29.46667	3989
29.47500	4016
29.48333	4045
29.49167	4075
29.50000	4109
29.50833	4144
29.51667	4181
29.52500	4219
29.53333	4260
29.54167	4305
29.55000	4352
29.55833	4401
29.56667	4453
29.57500	4505
29.58333	4559
29.59167	4612
29.60000	4664
29.60833	4718
29.61667	4773
29.62500	4832
29.63333	4894
29.64167	4962
29.65000	5034
29.65833	5111
29.66667	5192
29.67500	5276
29.68333	5363
29.69167	5451
29.70000	5543
29.70833	5638
29.71667	5739
29.72500	5846
29.73333	5958
29.74167	6077
29.75000	6199
29.75833	6329
29.76667	6463
29.77500	6602
29.78333	6749
29.79167	6900
29.80000	7061
29.80833	7230
29.81667	7408
29.82500	7598
29.83333	7794
29.84167	8004
29.85000	8218
29.85833	8443
29.86667	8678
29.87500	8919
29.88333	9176
29.89167	9438
29.90000	9719
29.90833	10010
29.91667	10314
29.92500	10636
29.93333	10965
29.94167	11317
29.95000	11674
29.95833	12048
29.96667	12435
29.97500	12831
29.98333	13252
29.99167	13679
30.00000	14132
30.00833	14598
30.01667	15082
30.02500	15591
30.03333	16108
30.04167	16655
30.05000	17207
30.05833	17778
30.06667	18365
30.07500	18962
30.08333	19592
30.09167	20230
30.10000	20904
30.10833	21593
30.11667	22303
30.12500	23042
30.13333	23782
30.14167	24553
30.15000	25324
30.15833	26119
30.16667	26932
30.17500	27754
30.18333	28614
30.19167	29472
30.20000	30365
30.20833	31264
30.21667	32176
30.22500	33114
30.23333	34043
30.24167	35004
30.25000	35957
30.25833	36931
30.26667	37921
30.27500	38916
30.28333	39949
30.29167	40972
30.30000	42023
30.30833	43070
30.31667	44116
30.32500	45177
30.33333	46215
30.34167	47275
30.35000	48313
30.35833	49357
30.36667	50405
30.37500	51444
30.38333	52512
30.39167	53556
30.40000	54619
30.40833	55665
30.41667	56694
30.42500	57723
30.43333	58716
30.44167	59718
30.45000	60691
30.45833	61663
30.46667	62627
30.47500	63567
30.48333	64514
30.49167	65425
30.50000	66331
30.50833	67208
30.51667	68058
30.52500	68896
30.53333	69689
30.54167	70472
30.55000	71217
30.55833	71947
30.56667	72656
30.57500	73330
30.58333	73991
30.59167	74606
30.60000	75198
30.60833	75755
30.61667	76278
30.62500	76778
30.63333	77233
30.64167	77663
30.65000	78053
30.65833	78411
30.66667	78738
30.67500	79024
30.68333	79281
30.69167	79495
30.70000	79674
30.70833	79817
30.71667	79926
30.72500	80004
30.73333	80047
30.74167	80054
30.75000	80024
30.75833	79950
30.76667	79839
30.77500	79691
30.78333	79506
30.79167	79293
30.80000	79045
30.80833	78771
30.81667	78464
30.82500	78120
30.83333	77747
30.84167	77327
30.85000	76880
30.85833	76396
30.86667	75882
30.87500	75350
30.88333	74782
30.89167	74206
30.90000	73595
30.90833	72967
30.91667	72316
30.92500	71630
30.93333	70931
30.94167	70185
30.95000	69428
30.95833	68639
30.96667	67827
30.97500	67011
30.98333	66163
30.99167	65323
31.00000	64454
31.00833	63582
31.01667	62700
31.02500	61793
31.03333	60893
31.04167	59956
31.05000	59026
31.05833	58077
31.06667	57118
31.07500	56169
31.08333	55198
31.09167	54249
31.10000	53285
31.10833	52329
31.11667	51372
31.12500	50396
31.13333	49436
31.14167	48448
31.15000	47478
31.15833	46502
31.16667	45529
31.17500	44579
31.18333	43618
31.19167	42690
31.20000	41755
31.20833	40837
31.21667	39926
31.22500	39007
31.23333	38113
31.24167	37208
31.25000	36329
31.25833	35457
31.26667	34596
31.27500	33762
31.28333	32923
31.29167	32116
31.30000	31305
31.30833	30510
31.31667	29729
31.32500	28946
31.33333	28193
31.34167	27434
31.35000	26706
31.35833	25989
31.36667	25286
31.37500	24611
31.38333	23937
31.39167	23293
31.40000	22649
31.40833	22022
31.41667	21410
31.42500	20801
31.43333	20217
31.44167	19634
31.45000	19076
31.45833	18532
31.46667	18004
31.47500	17498
31.48333	16995
31.49167	16513
31.50000	16031
31.50833	15563
31.51667	15110
31.52500	14665
31.53333	14243
31.54167	13827
31.55000	13431
31.55833	13045
31.56667	12670
31.57500	12315
31.58333	11963
31.59167	11628
31.60000	11294
31.60833	10970
31.61667	10654
31.62500	10342
31.63333	10049
31.64167	9761
31.65000	9488
31.65833	9223
31.66667	8966
31.67500	8723
31.68333	8484
31.69167	8258
31.70000	8036
31.70833	7824
31.71667	7621
31.72500	7422
31.73333	7234
31.74167	7046
31.75000	6867
31.75833	6689
31.76667	6515
31.77500	6351
31.78333	6193
31.79167	6046
31.80000	5903
31.80833	5767
31.81667	5636
31.82500	5507
31.83333	5385
31.84167	5265
31.85000	5151
31.85833	5042
31.86667	4936
31.87500	4835
31.88333	4735
31.89167	4640
31.90000	4546
31.90833	4454
31.91667	4364
31.92500	4274
31.93333	4191
31.94167	4111
31.95000	4038
31.95833	3971
31.96667	3907
31.97500	3844
31.98333	3780
31.99167	3718
32.00000	3655
32.00833	3595
32.01667	3538
32.02500	3483
32.03333	3433
32.04167	3385
32.05000	3341
32.05833	3298
32.06667	3256
32.07500	3216
32.08333	3175
32.09167	3135
32.10000	3095
32.10833	3057
32.11667	3023
32.12500	2992
32.13333	2964
32.14167	2937
32.15000	2911
32.15833	2883
32.16667	2854
32.17500	2826
32.18333	2800
32.19167	2776
32.20000	2753
32.20833	2732
32.21667	2714
32.22500	2697
32.23333	2681
32.24167	2665
32.25000	2650
32.25833	2635
32.26667	2622
32.27500	2610
32.28333	2600
32.29167	2590
32.30000	2579
32.30833	2568
32.31667	2559
32.32500	2553
32.33333	2552
32.34167	2554
32.35000	2558
32.35833	2560
32.36667	2560
32.37500	2559
32.38333	2558
32.39167	2558
32.40000	2560
32.40833	2564
32.41667	2569
32.42500	2576
32.43333	2584
32.44167	2594
32.45000	2604
32.45833	2615
32.46667	2626
32.47500	2638
32.48333	2650
32.49167	2663
32.50000	2677
32.50833	2692
32.51667	2710
32.52500	2731
32.53333	2753
32.54167	2775
32.55000	2796
32.55833	2818
32.56667	2843
32.57500	2871
32.58333	2903
32.59167	2938
32.60000	2976
32.60833	3013
32.61667	3051
32.62500	3088
32.63333	3126
32.64167	3166
32.65000	3208
32.65833	3254
32.66667	3305
32.67500	3355
32.68333	3407
32.69167	3459
32.70000	3514
32.70833	3572
32.71667	3632
32.72500	3695
32.73333	3758
32.74167	3823
32.75000	3886
32.75833	3951
32.76667	4017
32.77500	4083
32.78333	4152
32.79167	4223
32.80000	4299
32.80833	4377
32.81667	4454
32.82500	4531
32.83333	4607
32.84167	4685
32.85000	4764
32.85833	4848
32.86667	4935
32.87500	5023
32.88333	5114
32.89167	5205
32.90000	5299
32.90833	5395
32.91667	5495
32.92500	5598
32.93333	5701
32.94167	5807
32.95000	5910
32.95833	6011
32.96667	6111
32.97500	6208
32.98333	6309
32.99167	6408
33.00000	6512
33.00833	6619
33.01667	6729
33.02500	6845
33.03333	6961
33.04167	7081
33.05000	7198
33.05833	7313
33.06667	7429
33.07500	7543
33.08333	7661
33.09167	7778
33.10000	7897
33.10833	8017
33.11667	8136
33.12500	8256
33.13333	8373
33.14167	8492
33.15000	8608
33.15833	8724
33.16667	8839
33.17500	8953
33.18333	9069
33.19167	9184
33.20000	9301
33.20833	9418
33.21667	9534
33.22500	9650
33.23333	9762
33.24167	9876
33.25000	9987
33.25833	10099
33.26667	10210
33.27500	10318
33.28333	10427
33.29167	10532
33.30000	10639
33.30833	10742
33.31667	10842
33.32500	10941
33.33333	11035
33.34167	11127
33.35000	11215
33.35833	11301
33.36667	11387
33.37500	11472
33.38333	11559
33.39167	11643
33.40000	11726
33.40833	11807
33.41667	11883
33.42500	11957
33.43333	12026
33.44167	12095
33.45000	12160
33.45833	12223
33.46667	12283
33.47500	12340
33.48333	12394
33.49167	12443
33.50000	12490
33.50833	12534
33.51667	12575
33.52500	12615
33.53333	12650
33.54167	12683
33.55000	12711
33.55833	12736
33.56667	12757
33.57500	12775
33.58333	12792
33.59167	12807
33.60000	12817
33.60833	12823
33.61667	12824
33.62500	12819
33.63333	12811
33.64167	12800
33.65000	12788
33.65833	12775
33.66667	12761
33.67500	12746
33.68333	12730
33.69167	12710
33.70000	12685
33.70833	12656
33.71667	12624
33.72500	12587
33.73333	12550
33.74167	12511
33.75000	12470
33.75833	12423
33.76667	12372
33.77500	12318
33.78333	12258
33.79167	12196
33.80000	12130
33.80833	12064
33.81667	11997
33.82500	11928
33.83333	11860
33.84167	11788
33.85000	11714
33.85833	11636
33.86667	11553
33.87500	11471
33.88333	11387
33.89167	11303
33.90000	11215
33.90833	11126
33.91667	11035
33.92500	10940
33.93333	10846
33.94167	10749
33.95000	10652
33.95833	10552
33.96667	10450
33.97500	10348
33.98333	10243
33.99167	10140
34.00000	10034
34.00833	9927
34.01667	9819
34.02500	9708
34.03333	9598
34.04167	9484
34.05000	9371
34.05833	9256
34.06667	9140
34.07500	9023
34.08333	8904
34.09167	8788
34.10000	8672
34.10833	8559
34.11667	8447
34.12500	8335
34.13333	8225
34.14167	8111
34.15000	8000
34.15833	7887
34.16667	7774
34.17500	7663
34.18333	7549
34.19167	7438
34.20000	7326
34.20833	7216
34.21667	7107
34.22500	6995
34.23333	6884
34.24167	6768
34.25000	6654
34.25833	6537
34.26667	6413
34.27500	6290
34.28333	6175
34.29167	6067
34.30000	5963
34.30833	5865
34.31667	5771
34.32500	5667
34.33333	5559
34.34167	5458
34.35000	5368
34.35833	5282
34.36667	5194
34.37500	5106
34.38333	5011
34.39167	4909
34.40000	4808
34.40833	4714
34.41667	4624
34.42500	4536
34.43333	4453
34.44167	4367
34.45000	4275
34.45833	4184
34.46667	4101
34.47500	4024
34.48333	3946
34.49167	3866
34.50000	3790
34.50833	3720
34.51667	3651
34.52500	3579
34.53333	3506
34.54167	3431
34.55000	3357
34.55833	3286
34.56667	3217
34.57500	3150
34.58333	3083
34.59167	3019
34.60000	2956
34.60833	2890
34.61667	2828
34.62500	2772
34.63333	2720
34.64167	2665
34.65000	2612
34.65833	2559
34.66667	2504
34.67500	2449
34.68333	2398
34.69167	2350
34.70000	2301
34.70833	2253
34.71667	2208
34.72500	2161
34.73333	2112
34.74167	2066
34.75000	2022
34.75833	1981
34.76667	1940
34.77500	1901
34.78333	1861
34.79167	1820
34.80000	1782
34.80833	1748
34.81667	1716
34.82500	1685
34.83333	1652
34.84167	1617
34.85000	1582
34.85833	1547
34.86667	1512
34.87500	1481
34.88333	1451
34.89167	1425
34.90000	1400
34.90833	1374
34.91667	1349
34.92500	1324
34.93333	1300
34.94167	1273
34.95000	1246
34.95833	1220
34.96667	1195
34.97500	1171
34.98333	1147
34.99167	1124
35.00000	1101
35.00833	1078
35.01667	1059
35.02500	1042
35.03333	1026
35.04167	1010
35.05000	993
35.05833	974
35.06667	953
35.07500	933
35.08333	912
35.09167	893
35.10000	875
35.10833	859
35.11667	845
35.12500	833
35.13333	824
35.14167	816
35.15000	807
35.15833	798
35.16667	786
35.17500	772
35.18333	758
35.19167	745
35.20000	732
35.20833	721
35.21667	711
35.22500	702
35.23333	692
35.24167	680
35.25000	669
35.25833	657
35.26667	645
35.27500	635
35.28333	626
35.29167	617
35.30000	607
35.30833	596
35.31667	586
35.32500	577
35.33333	570
35.34167	564
35.35000	557
35.35833	550
35.36667	541
35.37500	533
35.38333	523
35.39167	514
35.40000	504
35.40833	493
35.41667	483
35.42500	474
35.43333	466
35.44167	460
35.45000	455
35.45833	450
35.46667	446
35.47500	443
35.48333	439
35.49167	435
35.50000	430
35.50833	424
35.51667	419
35.52500	414
35.53333	409
35.54167	404
35.55000	397
35.55833	390
35.56667	382
35.57500	375
35.58333	370
35.59167	365
35.60000	360
35.60833	357
35.61667	354
35.62500	353
35.63333	352
35.64167	351
35.65000	348
35.65833	345
35.66667	341
35.67500	337
35.68333	333
35.69167	329
35.70000	324
35.70833	319
35.71667	314
35.72500	310
35.73333	307
35.74167	305
35.75000	304
35.75833	303
35.76667	303
35.77500	303
35.78333	301
35.79167	299
35.80000	296
35.80833	292
35.81667	288
35.82500	284
35.83333	281
35.84167	279
35.85000	279
35.85833	281
35.86667	283
35.87500	282
35.88333	279
35.89167	274
35.90000	270
35.90833	267
35.91667	266
35.92500	264
35.93333	261
35.94167	257
35.95000	253
35.95833	251
35.96667	250
35.97500	249
35.98333	246
35.99167	244
36.00000	241
36.00833	240
36.01667	239
36.02500	240
36.03333	239
36.04167	235
36.05000	229
36.05833	224
36.06667	220
36.07500	217
36.08333	216
36.09167	216
36.10000	218
36.10833	221
36.11667	224
36.12500	227
36.13333	228
36.14167	226
36.15000	224
36.15833	222
36.16667	221
36.17500	220
36.18333	217
36.19167	215
36.20000	214
36.20833	215
36.21667	219
36.22500	222
36.23333	225
36.24167	226
36.25000	225
36.25833	223
36.26667	221
36.27500	219
36.28333	217
36.29167	215
36.30000	214
36.30833	214
36.31667	213
36.32500	210
36.33333	205
36.34167	199
36.35000	194
36.35833	192
36.36667	193
36.37500	197
36.38333	202
36.39167	207
36.40000	212
36.40833	214
36.41667	214
36.42500	213
36.43333	212
36.44167	211
36.45000	211
36.45833	212
36.46667	213
36.47500	211
36.48333	207
36.49167	200
36.50000	193
36.50833	186
36.51667	184
36.52500	185
36.53333	189
36.54167	193
36.55000	197
36.55833	199
36.56667	200
36.57500	200
36.58333	202
36.59167	204
36.60000	206
36.60833	208
36.61667	206
36.62500	202
36.63333	198
36.64167	197
36.65000	196
36.65833	195
36.66667	192
36.67500	188
36.68333	182
36.69167	178
36.70000	177
36.70833	178
36.71667	183
36.72500	190
36.73333	196
36.74167	203
36.75000	207
36.75833	208
36.76667	206
36.77500	202
36.78333	196
36.79167	191
36.80000	189
36.80833	188
36.81667	188
36.82500	187
36.83333	186
36.84167	184
36.85000	181
36.85833	181
36.86667	181
36.87500	181
36.88333	179
36.89167	178
36.90000	177
36.90833	179
36.91667	182
36.92500	185
36.93333	186
36.94167	184
36.95000	179
36.95833	174
36.96667	170
36.97500	169
36.98333	171
36.99167	174
37.00000	178
37.00833	183
37.01667	187
37.02500	191
37.03333	194
37.04167	196
37.05000	195
37.05833	195
37.06667	195
37.07500	196
37.08333	196
37.09167	194
37.10000	192
37.10833	189
37.11667	187
37.12500	185
37.13333	183
37.14167	181
37.15000	180
37.15833	182
37.16667	186
37.17500	190
37.18333	192
37.19167	192
37.20000	191
37.20833	190
37.21667	190
37.22500	192
37.23333	194
37.24167	194
37.25000	193
37.25833	192
37.26667	193
37.27500	194
37.28333	195
37.29167	198
37.30000	202
37.30833	207
37.31667	211
37.32500	214
37.33333	215
37.34167	213
37.35000	212
37.35833	213
37.36667	217
37.37500	222
37.38333	227
37.39167	230
37.40000	229
37.40833	226
37.41667	224
37.42500	225
37.43333	228
37.44167	234
37.45000	240
37.45833	246
37.46667	252
37.47500	256
37.48333	258
37.49167	259
37.50000	260
37.50833	261
37.51667	263
37.52500	268
37.53333	273
37.54167	275
37.55000	277
37.55833	278
37.56667	282
37.57500	289
37.58333	298
37.59167	306
37.60000	309
37.60833	310
37.61667	310
37.62500	312
37.63333	315
37.64167	321
37.65000	326
37.65833	332
37.66667	338
37.67500	344
37.68333	350
37.69167	355
37.70000	356
37.70833	354
37.71667	354
37.72500	354
37.73333	358
37.74167	363
37.75000	370
37.75833	377
37.76667	384
37.77500	391
37.78333	400
37.79167	407
37.80000	412
37.80833	417
37.81667	422
37.82500	426
37.83333	431
37.84167	436
37.85000	441
37.85833	445
37.86667	447
37.87500	451
37.88333	456
37.89167	465
37.90000	475
37.90833	486
37.91667	493
37.92500	496
37.93333	497
37.94167	498
37.95000	500
37.95833	504
37.96667	508
37.97500	512
37.98333	514
37.99167	516
38.00000	519
38.00833	524
38.01667	531
38.02500	538
38.03333	544
38.04167	546
38.05000	547
38.05833	548
38.06667	550
38.07500	554
38.08333	558
38.09167	560
38.10000	559
38.10833	556
38.11667	555
38.12500	556
38.13333	559
38.14167	564
38.15000	570
38.15833	577
38.16667	583
38.17500	588
38.18333	592
38.19167	594
38.20000	592
38.20833	589
38.21667	585
38.22500	582
38.23333	579
38.24167	578
38.25000	578
38.25833	580
38.26667	584
38.27500	588
38.28333	591
38.29167	592
38.30000	591
38.30833	590
38.31667	592
38.32500	596
38.33333	601
38.34167	605
38.35000	607
38.35833	607
38.36667	604
38.37500	599
38.38333	593
38.39167	587
38.40000	580
38.40833	575
38.41667	572
38.42500	571
38.43333	572
38.44167	573
38.45000	574
38.45833	574
38.46667	573
38.47500	571
38.48333	570
38.49167	568
38.50000	567
38.50833	567
38.51667	569
38.52500	570
38.53333	571
38.54167	571
38.55000	568
38.55833	564
38.56667	558
38.57500	551
38.58333	544
38.59167	538
38.60000	535
38.60833	535
38.61667	535
38.62500	536
38.63333	535
38.64167	532
38.65000	528
38.65833	523
38.66667	517
38.67500	512
38.68333	507
38.69167	503
38.70000	500
38.70833	499
38.71667	499
38.72500	500
38.73333	501
38.74167	501
38.75000	500
38.75833	498
38.76667	496
38.77500	494
38.78333	491
38.79167	489
38.80000	489
38.80833	490
38.81667	492
38.82500	493
38.83333	493
38.84167	491
38.85000	489
38.85833	486
38.86667	484
38.87500	482
38.88333	481
38.89167	480
38.90000	478
38.90833	475
38.91667	471
38.92500	467
38.93333	466
38.94167	466
38.95000	467
38.95833	467
38.96667	466
38.97500	464
38.98333	463
38.99167	463
39.00000	465
39.00833	468
39.01667	469
39.02500	465
39.03333	460
39.04167	454
39.05000	450
39.05833	452
39.06667	457
39.07500	461
39.08333	464
39.09167	464
39.10000	462
39.10833	459
39.11667	456
39.12500	453
39.13333	451
39.14167	447
39.15000	444
39.15833	440
39.16667	437
39.17500	434
39.18333	434
39.19167	433
39.20000	433
39.20833	431
39.21667	430
39.22500	429
39.23333	427
39.24167	424
39.25000	421
39.25833	418
39.26667	416
39.27500	418
39.28333	424
39.29167	431
39.30000	436
39.30833	439
39.31667	439
39.32500	438
39.33333	438
39.34167	438
39.35000	439
39.35833	441
39.36667	442
39.37500	442
39.38333	442
39.39167	439
39.40000	436
39.40833	430
39.41667	424
39.42500	418
39.43333	414
39.44167	412
39.45000	413
39.45833	416
39.46667	419
39.47500	421
39.48333	420
39.49167	418
39.50000	415
39.50833	413
39.51667	414
39.52500	419
39.53333	426
39.54167	436
39.55000	445
39.55833	449
39.56667	450
39.57500	447
39.58333	441
39.59167	434
39.60000	429
39.60833	426
39.61667	425
39.62500	426
39.63333	426
39.64167	426
39.65000	424
39.65833	421
39.66667	417
39.67500	415
39.68333	415
39.69167	416
39.70000	419
39.70833	420
39.71667	420
39.72500	419
39.73333	419
39.74167	420
39.75000	421
39.75833	422
39.76667	422
39.77500	421
39.78333	419
39.79167	416
39.80000	414
39.80833	412
39.81667	410
39.82500	408
39.83333	407
39.84167	405
39.85000	403
39.85833	399
39.86667	395
39.87500	393
39.88333	394
39.89167	397
39.90000	402
39.90833	407
39.91667	411
39.92500	412
39.93333	412
39.94167	412
39.95000	412
39.95833	415
39.96667	420
39.97500	425
39.98333	428
39.99167	427
40.00000	423
40.00833	418
40.01667	414
40.02500	412
40.03333	411
40.04167	408
40.05000	405
40.05833	407
40.06667	412
40.07500	419
40.08333	427
40.09167	432
40.10000	435
40.10833	435
40.11667	435
40.12500	435
40.13333	435
40.14167	433
40.15000	429
40.15833	427
40.16667	425
40.17500	424
40.18333	424
40.19167	425
40.20000	427
40.20833	430
40.21667	433
40.22500	436
40.23333	438
40.24167	438
40.25000	437
40.25833	436
40.26667	436
40.27500	437
40.28333	440
40.29167	443
40.30000	449
40.30833	456
40.31667	464
40.32500	471
40.33333	475
40.34167	476
40.35000	474
40.35833	472
40.36667	471
40.37500	474
40.38333	481
40.39167	491
40.40000	502
40.40833	512
40.41667	519
40.42500	522
40.43333	524
40.44167	526
40.45000	529
40.45833	533
40.46667	538
40.47500	543
40.48333	548
40.49167	554
40.50000	560
40.50833	568
40.51667	576
40.52500	584
40.53333	594
40.54167	606
40.55000	618
40.55833	632
40.56667	645
40.57500	657
40.58333	668
40.59167	678
40.60000	687
40.60833	697
40.61667	708
40.62500	721
40.63333	736
40.64167	755
40.65000	775
40.65833	797
40.66667	820
40.67500	841
40.68333	862
40.69167	883
40.70000	905
40.70833	929
40.71667	955
40.72500	986
40.73333	1018
40.74167	1054
40.75000	1089
40.75833	1122
40.76667	1155
40.77500	1189
40.78333	1227
40.79167	1270
40.80000	1322
40.80833	1377
40.81667	1433
40.82500	1490
40.83333	1544
40.84167	1599
40.85000	1655
40.85833	1714
40.86667	1777
40.87500	1844
40.88333	1918
40.89167	1994
40.90000	2073
40.90833	2155
40.91667	2238
40.92500	2325
40.93333	2411
40.94167	2501
40.95000	2594
40.95833	2692
40.96667	2796
40.97500	2902
40.98333	3015
40.99167	3127
41.00000	3240
41.00833	3354
41.01667	3471
41.02500	3594
41.03333	3717
41.04167	3844
41.05000	3972
41.05833	4106
41.06667	4246
41.07500	4390
41.08333	4542
41.09167	4693
41.10000	4848
41.10833	5003
41.11667	5161
41.12500	5325
41.13333	5490
41.14167	5662
41.15000	5833
41.15833	6005
41.16667	6178
41.17500	6350
41.18333	6528
41.19167	6704
41.20000	6885
41.20833	7068
41.21667	7253
41.22500	7443
41.23333	7631
41.24167	7823
41.25000	8013
41.25833	8205
41.26667	8398
41.27500	8587
41.28333	8780
41.29167	8967
41.30000	9156
41.30833	9343
41.31667	9531
41.32500	9724
41.33333	9913
41.34167	10107
41.35000	10295
41.35833	10481
41.36667	10664
41.37500	10841
41.38333	11018
41.39167	11188
41.40000	11359
41.40833	11526
41.41667	11691
41.42500	11855
41.43333	12013
41.44167	12172
41.45000	12326
41.45833	12479
41.46667	12629
41.47500	12772
41.48333	12913
41.49167	13044
41.50000	13170
41.50833	13290
41.51667	13406
41.52500	13519
41.53333	13625
41.54167	13728
41.55000	13826
41.55833	13919
41.56667	14009
41.57500	14093
41.58333	14175
41.59167	14249
41.60000	14316
41.60833	14377
41.61667	14432
41.62500	14482
41.63333	14528
41.64167	14571
41.65000	14607
41.65833	14635
41.66667	14657
41.67500	14672
41.68333	14682
41.69167	14686
41.70000	14684
41.70833	14676
41.71667	14661
41.72500	14638
41.73333	14611
41.74167	14579
41.75000	14546
41.75833	14508
41.76667	14466
41.77500	14417
41.78333	14358
41.79167	14293
41.80000	14221
41.80833	14146
41.81667	14069
41.82500	13989
41.83333	13906
41.84167	13815
41.85000	13720
41.85833	13617
41.86667	13507
41.87500	13394
41.88333	13274
41.89167	13151
41.90000	13019
41.90833	12883
41.91667	12743
41.92500	12600
41.93333	12461
41.94167	12320
41.95000	12182
41.95833	12041
41.96667	11896
41.97500	11747
41.98333	11589
41.99167	11428
42.00000	11258
42.00833	11085
42.01667	10913
42.02500	10738
42.03333	10566
42.04167	10390
42.05000	10215
42.05833	10040
42.06667	9863
42.07500	9689
42.08333	9511
42.09167	9336
42.10000	9154
42.10833	8956
42.11667	8756
42.12500	8570
42.13333	8401
42.14167	8229
42.15000	8044
42.15833	7865
42.16667	7690
42.17500	7520
42.18333	7353
42.19167	7196
42.20000	7034
42.20833	6851
42.21667	6665
42.22500	6487
42.23333	6316
42.24167	6152
42.25000	5999
42.25833	5850
42.26667	5685
42.27500	5518
42.28333	5362
42.29167	5217
42.30000	5078
42.30833	4945
42.31667	4815
42.32500	4669
42.33333	4517
42.34167	4373
42.35000	4246
42.35833	4128
42.36667	4001
42.37500	3872
42.38333	3750
42.39167	3634
42.40000	3524
42.40833	3421
42.41667	3322
42.42500	3212
42.43333	3099
42.44167	2991
42.45000	2892
42.45833	2798
42.46667	2709
42.47500	2626
42.48333	2540
42.49167	2453
42.50000	2368
42.50833	2292
42.51667	2221
42.52500	2143
42.53333	2064
42.54167	1991
42.55000	1927
42.55833	1865
42.56667	1805
42.57500	1745
42.58333	1682
42.59167	1616
42.60000	1554
42.60833	1498
42.61667	1446
42.62500	1393
42.63333	1343
42.64167	1300
42.65000	1262
42.65833	1225
42.66667	1185
42.67500	1144
42.68333	1105
42.69167	1069
42.70000	1034
42.70833	1000
42.71667	967
42.72500	936
42.73333	906
42.74167	878
42.75000	851
42.75833	827
42.76667	804
42.77500	779
42.78333	756
42.79167	732
42.80000	707
42.80833	683
42.81667	661
42.82500	643
42.83333	626
42.84167	609
42.85000	591
42.85833	571
42.86667	551
42.87500	532
42.88333	516
42.89167	503
42.90000	494
42.90833	485
42.91667	475
42.92500	462
42.93333	448
42.94167	435
42.95000	423
42.95833	413
42.96667	404
42.97500	395
42.98333	388
42.99167	382
43.00000	378
43.00833	373
43.01667	367
43.02500	358
43.03333	350
43.04167	342
43.05000	335
43.05833	331
43.06667	328
43.07500	323
43.08333	314
43.09167	304
43.10000	294
43.10833	287
43.11667	283
43.12500	281
43.13333	279
43.14167	274
43.15000	268
43.15833	261
43.16667	254
43.17500	247
43.18333	240
43.19167	235
43.20000	232
43.20833	231
43.21667	231
43.22500	231
43.23333	229
43.24167	225
43.25000	220
43.25833	215
43.26667	210
43.27500	204
43.28333	198
43.29167	192
43.30000	186
43.30833	181
43.31667	178
43.32500	177
43.33333	179
43.34167	183
43.35000	187
43.35833	190
43.36667	191
43.37500	188
43.38333	185
43.39167	181
43.40000	178
43.40833	176
43.41667	174
43.42500	171
43.43333	168
43.44167	166
43.45000	164
43.45833	162
43.46667	160
43.47500	158
43.48333	155
43.49167	153
43.50000	153
43.50833	154
43.51667	155
43.52500	154
43.53333	151
43.54167	145
43.55000	139
43.55833	133
43.56667	129
43.57500	129
43.58333	133
43.59167	139
43.60000	145
43.60833	151
43.61667	155
43.62500	157
43.63333	157
43.64167	159
43.65000	160
43.65833	161
43.66667	161
43.67500	158
43.68333	153
43.69167	147
43.70000	142
43.70833	138
43.71667	137
43.72500	137
43.73333	138
43.74167	139
43.75000	140
43.75833	141
43.76667	142
43.77500	142
43.78333	141
43.79167	140
43.80000	139
43.80833	139
43.81667	138
43.82500	136
43.83333	133
43.84167	130
43.85000	127
43.85833	127
43.86667	129
43.87500	132
43.88333	136
43.89167	139
43.90000	143
43.90833	145
43.91667	147
43.92500	147
43.93333	144
43.94167	138
43.95000	133
43.95833	131
43.96667	131
43.97500	135
43.98333	140
43.99167	145
44.00000	146
44.00833	146
44.01667	146
44.02500	147
44.03333	148
44.04167	150
44.05000	150
44.05833	149
44.06667	146
44.07500	142
44.08333	139
44.09167	136
44.10000	135
44.10833	137
44.11667	141
44.12500	146
44.13333	151
44.14167	155
44.15000	159
44.15833	162
44.16667	163
44.17500	163
44.18333	161
44.19167	158
44.20000	154
44.20833	151
44.21667	147
44.22500	144
44.23333	143
44.24167	144
44.25000	147
44.25833	152
44.26667	157
44.27500	161
44.28333	162
44.29167	162
44.30000	161
44.30833	160
44.31667	160
44.32500	161
44.33333	164
44.34167	168
44.35000	173
44.35833	177
44.36667	179
44.37500	179
44.38333	177
44.39167	173
44.40000	168
44.40833	163
44.41667	160
44.42500	160
44.43333	161
44.44167	164
44.45000	168
44.45833	171
44.46667	173
44.47500	174
44.48333	174
44.49167	174
44.50000	174
44.50833	175
44.51667	176
44.52500	178
44.53333	180
44.54167	181
44.55000	181
44.55833	182
44.56667	183
44.57500	186
44.58333	190
44.59167	192
44.60000	192
44.60833	191
44.61667	189
44.62500	189
44.63333	191
44.64167	194
44.65000	199
44.65833	204
44.66667	208
44.67500	212
44.68333	215
44.69167	216
44.70000	216
44.70833	213
44.71667	209
44.72500	204
44.73333	200
44.74167	198
44.75000	199
44.75833	202
44.76667	208
44.77500	211
44.78333	212
44.79167	211
44.80000	207
44.80833	204
44.81667	203
44.82500	204
44.83333	206
44.84167	210
44.85000	214
44.85833	217
44.86667	220
44.87500	221
44.88333	222
44.89167	221
44.90000	219
44.90833	217
44.91667	214
44.92500	211
44.93333	209
44.94167	208
44.95000	207
44.95833	207
44.96667	207
44.97500	206
44.98333	205
44.99167	204
45.00000	205
45.00833	206
45.01667	209
45.02500	211
45.03333	211
45.04167	209
45.05000	205
45.05833	201
45.06667	196
45.07500	193
45.08333	191
45.09167	190
45.10000	190
45.10833	190
45.11667	189
45.12500	188
45.13333	186
45.14167	183
45.15000	180
45.15833	178
45.16667	176
45.17500	175
45.18333	174
45.19167	173
45.20000	169
45.20833	164
45.21667	158
45.22500	153
45.23333	150
45.24167	148
45.25000	148
45.25833	148
45.26667	149
45.27500	151
45.28333	155
45.29167	158
45.30000	159
45.30833	158
45.31667	152
45.32500	144
45.33333	136
45.34167	131
45.35000	129
45.35833	129
45.36667	131
45.37500	131
45.38333	129
45.39167	125
45.40000	120
45.40833	115
45.41667	112
45.42500	111
45.43333	110
45.44167	109
45.45000	108
45.45833	107
45.46667	106
45.47500	106
45.48333	103
45.49167	99
45.50000	95
45.50833	90
45.51667	87
45.52500	87
45.53333	88
45.54167	89
45.55000	90
45.55833	89
45.56667	88
45.57500	84
45.58333	78
45.59167	72
45.60000	66
45.60833	62
45.61667	59
45.62500	57
45.63333	55
45.64167	54
45.65000	53
45.65833	52
45.66667	51
45.67500	50
45.68333	48
45.69167	47
45.70000	45
45.70833	42
45.71667	40
45.72500	38
45.73333	36
45.74167	35
45.75000	33
45.75833	31
45.76667	29
45.77500	28
45.78333	28
45.79167	28
45.80000	27
45.80833	25
45.81667	22
45.82500	19
45.83333	17
45.84167	15
45.85000	15
45.85833	15
45.86667	15
45.87500	15
45.88333	14
45.89167	12
45.90000	10
45.90833	7
45.91667	4
45.92500	1
45.93333	-3
45.94167	-6
45.95000	-10
45.95833	-12
45.96667	-15
45.97500	-15
45.98333	-14
45.99167	-12
46.00000	-11
46.00833	-11
46.01667	-14
46.02500	-20
46.03333	-25
46.04167	-30
46.05000	-32
46.05833	-31
46.06667	-28
46.07500	-26
46.08333	-26
46.09167	-29
46.10000	-35
46.10833	-40
46.11667	-44
46.12500	-45
46.13333	-44
46.14167	-41
46.15000	-38
46.15833	-35
46.16667	-33
46.17500	-32
46.18333	-32
46.19167	-33
46.20000	-33
46.20833	-32
46.21667	-32
46.22500	-34
46.23333	-38
46.24167	-43
46.25000	-48
46.25833	-52
46.26667	-53
46.27500	-52
46.28333	-50
46.29167	-49
46.30000	-49
46.30833	-50
46.31667	-52
46.32500	-54
46.33333	-55
46.34167	-56
46.35000	-57
46.35833	-57
46.36667	-59
46.37500	-61
46.38333	-62
46.39167	-62
46.40000	-63
46.40833	-64
46.41667	-64
46.42500	-62
46.43333	-60
46.44167	-58
46.45000	-57
46.45833	-59
46.46667	-62
46.47500	-63
46.48333	-63
46.49167	-62
46.50000	-61
46.50833	-62
46.51667	-63
46.52500	-63
46.53333	-63
46.54167	-62
46.55000	-62
46.55833	-64
46.56667	-69
46.57500	-75
46.58333	-80
46.59167	-83
46.60000	-83
46.60833	-81
46.61667	-79
46.62500	-78
46.63333	-78
46.64167	-77
46.65000	-76
46.65833	-75
46.66667	-75
46.67500	-76
46.68333	-78
46.69167	-82
46.70000	-85
46.70833	-87
46.71667	-89
46.72500	-91
46.73333	-93
46.74167	-94
46.75000	-94
46.75833	-93
46.76667	-93
46.77500	-93
46.78333	-93
46.79167	-95
46.80000	-98
46.80833	-100
46.81667	-100
46.82500	-97
46.83333	-93
46.84167	-87
46.85000	-83
46.85833	-82
46.86667	-84
46.87500	-88
46.88333	-92
46.89167	-96
46.90000	-97
46.90833	-98
46.91667	-98
46.92500	-97
46.93333	-97
46.94167	-99
46.95000	-101
46.95833	-103
46.96667	-104
46.97500	-103
46.98333	-100
46.99167	-97
47.00000	-95
47.00833	-96
47.01667	-98
47.02500	-102
47.03333	-106
47.04167	-107
47.05000	-106
47.05833	-102
47.06667	-97
47.07500	-94
47.08333	-94
47.09167	-97
47.10000	-102
47.10833	-107
47.11667	-109
47.12500	-106
47.13333	-103
47.14167	-99
47.15000	-97
47.15833	-96
47.16667	-97
47.17500	-100
47.18333	-104
47.19167	-107
47.20000	-110
47.20833	-111
47.21667	-111
47.22500	-109
47.23333	-107
47.24167	-106
47.25000	-106
47.25833	-104
47.26667	-102
47.27500	-97
47.28333	-92
47.29167	-89
47.30000	-89
47.30833	-91
47.31667	-96
47.32500	-101
47.33333	-105
47.34167	-106
47.35000	-106
47.35833	-103
47.36667	-100
47.37500	-96
47.38333	-93
47.39167	-90
47.40000	-89
47.40833	-89
47.41667	-89
47.42500	-89
47.43333	-88
47.44167	-89
47.45000	-90
47.45833	-90
47.46667	-87
47.47500	-83
47.48333	-78
47.49167	-75
47.50000	-77
47.50833	-81
47.51667	-86
47.52500	-88
47.53333	-86
47.54167	-82
47.55000	-76
47.55833	-71
47.56667	-68
47.57500	-67
47.58333	-70
47.59167	-74
47.60000	-77
47.60833	-80
47.61667	-80
47.62500	-77
47.63333	-73
47.64167	-71
47.65000	-68
47.65833	-67
47.66667	-68
47.67500	-70
47.68333	-73
47.69167	-75
47.70000	-74
47.70833	-70
47.71667	-63
47.72500	-56
47.73333	-50
47.74167	-48
47.75000	-48
47.75833	-49
47.76667	-49
47.77500	-49
47.78333	-51
47.79167	-52
47.80000	-54
47.80833	-55
47.81667	-54
47.82500	-52
47.83333	-49
47.84167	-46
47.85000	-43
47.85833	-40
47.86667	-39
47.87500	-40
47.88333	-40
47.89167	-40
47.90000	-38
47.90833	-33
47.91667	-27
47.92500	-20
47.93333	-14
47.94167	-11
47.95000	-11
47.95833	-12
47.96667	-14
47.97500	-15
47.98333	-14
47.99167	-11
48.00000	-8
48.00833	-4
48.01667	1
48.02500	5
48.03333	9
48.04167	11
48.05000	12
48.05833	11
48.06667	9
48.07500	9
48.08333	12
48.09167	15
48.10000	17
48.10833	18
48.11667	18
48.12500	16
48.13333	15
48.14167	14
48.15000	15
48.15833	18
48.16667	21
48.17500	26
48.18333	32
48.19167	38
48.20000	45
48.20833	51
48.21667	55
48.22500	59
48.23333	61
48.24167	61
48.25000	60
48.25833	59
48.26667	59
48.27500	61
48.28333	65
48.29167	69
48.30000	74
48.30833	78
48.31667	81
48.32500	83
48.33333	84
48.34167	84
48.35000	84
48.35833	84
48.36667	85
48.37500	87
48.38333	92
48.39167	97
48.40000	103
48.40833	109
48.41667	115
48.42500	120
48.43333	124
48.44167	124
48.45000	122
48.45833	121
48.46667	120
48.47500	122
48.48333	126
48.49167	130
48.50000	132
48.50833	135
48.51667	138
48.52500	143
48.53333	148
48.54167	153
48.55000	156
48.55833	155
48.56667	151
48.57500	147
48.58333	142
48.59167	138
48.60000	137
48.60833	136
48.61667	137
48.62500	139
48.63333	142
48.64167	145
48.65000	147
48.65833	148
48.66667	147
48.67500	146
48.68333	147
48.69167	150
48.70000	156
48.70833	162
48.71667	165
48.72500	166
48.73333	166
48.74167	168
48.75000	171
48.75833	174
48.76667	176
48.77500	177
48.78333	174
48.79167	170
48.80000	167
48.80833	166
48.81667	165
48.82500	163
48.83333	162
48.84167	164
48.85000	166
48.85833	166
48.86667	164
48.87500	163
48.88333	164
48.89167	167
48.90000	172
48.90833	175
48.91667	177
48.92500	175
48.93333	173
48.94167	172
48.95000	171
48.95833	170
48.96667	168
48.97500	165
48.98333	162
48.99167	159
49.00000	156
49.00833	153
49.01667	152
49.02500	152
49.03333	152
49.04167	151
49.05000	150
49.05833	148
49.06667	146
49.07500	146
49.08333	147
49.09167	148
49.10000	148
49.10833	147
49.11667	146
49.12500	144
49.13333	143
49.14167	142
49.15000	140
49.15833	137
49.16667	133
49.17500	130
49.18333	128
49.19167	126
49.20000	125
49.20833	125
49.21667	124
49.22500	120
49.23333	117
49.24167	116
49.25000	117
49.25833	121
49.26667	125
49.27500	128
49.28333	127
49.29167	126
49.30000	124
49.30833	122
49.31667	120
49.32500	118
49.33333	117
49.34167	116
49.35000	115
49.35833	114
49.36667	113
49.37500	110
49.38333	105
49.39167	101
49.40000	97
49.40833	94
49.41667	91
49.42500	86
49.43333	82
49.44167	78
49.45000	74
49.45833	72
49.46667	72
49.47500	70
49.48333	68
49.49167	66
49.50000	65
49.50833	64
49.51667	62
49.52500	60
49.53333	57
49.54167	55
49.55000	54
49.55833	56
49.56667	59
49.57500	61
49.58333	60
49.59167	59
49.60000	57
49.60833	56
49.61667	56
49.62500	56
49.63333	56
49.64167	56
49.65000	54
49.65833	51
49.66667	48
49.67500	45
49.68333	42
49.69167	40
49.70000	38
49.70833	35
49.71667	32
49.72500	28
49.73333	24
49.74167	21
49.75000	20
49.75833	20
49.76667	21
49.77500	22
49.78333	24
49.79167	25
49.80000	25
49.80833	23
49.81667	22
49.82500	20
49.83333	18
49.84167	16
49.85000	15
49.85833	15
49.86667	16
49.87500	17
49.88333	16
49.89167	14
49.90000	8
49.90833	1
49.91667	-6
49.92500	-12
49.93333	-15
49.94167	-14
49.95000	-11
49.95833	-7
49.96667	-5
49.97500	-4
49.98333	-6
49.99167	-8
50.00000	-11
50.00833	-13
50.01667	-15
50.02500	-17
50.03333	-19
50.04167	-20
50.05000	-20
50.05833	-19
50.06667	-17
50.07500	-15
50.08333	-15
50.09167	-17
50.10000	-21
50.10833	-27
50.11667	-31
50.12500	-33
50.13333	-33
50.14167	-31
50.15000	-28
50.15833	-25
50.16667	-23
50.17500	-21
50.18333	-19
50.19167	-18
50.20000	-18
50.20833	-20
50.21667	-22
50.22500	-22
50.23333	-21
50.24167	-20
50.25000	-20
50.25833	-22
50.26667	-25
50.27500	-28
50.28333	-30
50.29167	-31
50.30000	-31
50.30833	-31
50.31667	-30
50.32500	-31
50.33333	-31
50.34167	-31
50.35000	-31
50.35833	-29
50.36667	-28
50.37500	-27
50.38333	-27
50.39167	-30
50.40000	-34
50.40833	-38
50.41667	-41
50.42500	-42
50.43333	-42
50.44167	-41
50.45000	-40
50.45833	-40
50.46667	-41
50.47500	-42
50.48333	-43
50.49167	-45
50.50000	-47
50.50833	-50
50.51667	-52
50.52500	-51
50.53333	-49
50.54167	-44
50.55000	-39
50.55833	-35
50.56667	-32
50.57500	-29
50.58333	-26
50.59167	-25
50.60000	-24
50.60833	-25
50.61667	-30
50.62500	-35
50.63333	-40
50.64167	-41
50.65000	-40
50.65833	-38
50.66667	-37
50.67500	-37
50.68333	-40
50.69167	-42
50.70000	-43
50.70833	-42
50.71667	-41
50.72500	-41
50.73333	-43
50.74167	-47
50.75000	-49
50.75833	-50
50.76667	-49
50.77500	-46
50.78333	-42
50.79167	-39
50.80000	-37
50.80833	-38
50.81667	-42
50.82500	-47
50.83333	-53
50.84167	-58
50.85000	-61
50.85833	-59
50.86667	-54
50.87500	-47
50.88333	-37
50.89167	-29
50.90000	-23
50.90833	-20
50.91667	-19
50.92500	-19
50.93333	-20
50.94167	-21
50.95000	-21
50.95833	-20
50.96667	-15
50.97500	-9
50.98333	-1
50.99167	6
51.00000	11
51.00833	15
51.01667	17
51.02500	19
51.03333	20
51.04167	22
51.05000	23
51.05833	24
51.06667	26
51.07500	29
51.08333	34
51.09167	40
51.10000	48
51.10833	56
51.11667	65
51.12500	73
51.13333	81
51.14167	88
51.15000	95
51.15833	104
51.16667	115
51.17500	124
51.18333	133
51.19167	141
51.20000	147
51.20833	154
51.21667	163
51.22500	174
51.23333	187
51.24167	202
51.25000	218
51.25833	236
51.26667	256
51.27500	277
51.28333	300
51.29167	323
51.30000	346
51.30833	370
51.31667	395
51.32500	422
51.33333	448
51.34167	476
51.35000	504
51.35833	534
51.36667	567
51.37500	601
51.38333	639
51.39167	677
51.40000	715
51.40833	752
51.41667	791
51.42500	833
51.43333	879
51.44167	930
51.45000	984
51.45833	1038
51.46667	1095
51.47500	1151
51.48333	1209
51.49167	1266
51.50000	1326
51.50833	1387
51.51667	1451
51.52500	1521
51.53333	1594
51.54167	1674
51.55000	1757
51.55833	1843
51.56667	1931
51.57500	2017
51.58333	2107
51.59167	2197
51.60000	2289
51.60833	2385
51.61667	2483
51.62500	2586
51.63333	2691
51.64167	2801
51.65000	2913
51.65833	3028
51.66667	3147
51.67500	3268
51.68333	3398
51.69167	3532
51.70000	3672
51.70833	3817
51.71667	3962
51.72500	4114
51.73333	4265
51.74167	4424
51.75000	4584
51.75833	4747
51.76667	4914
51.77500	5081
51.78333	5255
51.79167	5428
51.80000	5607
51.80833	5789
51.81667	5975
51.82500	6169
51.83333	6363
51.84167	6565
51.85000	6769
51.85833	6977
51.86667	7191
51.87500	7406
51.88333	7632
51.89167	7856
51.90000	8085
51.90833	8317
51.91667	8550
51.92500	8793
51.93333	9036
51.94167	9291
51.95000	9547
51.95833	9805
51.96667	10067
51.97500	10326
51.98333	10591
51.99167	10854
52.00000	11124
52.00833	11397
52.01667	11672
52.02500	11955
52.03333	12235
52.04167	12524
52.05000	12812
52.05833	13101
52.06667	13395
52.07500	13687
52.08333	13988
52.09167	14286
52.10000	14592
52.10833	14899
52.11667	15205
52.12500	15518
52.13333	15823
52.14167	16135
52.15000	16443
52.15833	16755
52.16667	17072
52.17500	17388
52.18333	17713
52.19167	18033
52.20000	18356
52.20833	18678
52.21667	18997
52.22500	19322
52.23333	19639
52.24167	19962
52.25000	20281
52.25833	20600
52.26667	20922
52.27500	21236
52.28333	21556
52.29167	21870
52.30000	22188
52.30833	22506
52.31667	22819
52.32500	23138
52.33333	23447
52.34167	23757
52.35000	24061
52.35833	24362
52.36667	24664
52.37500	24959
52.38333	25260
52.39167	25553
52.40000	25847
52.40833	26139
52.41667	26424
52.42500	26710
52.43333	26986
52.44167	27263
52.45000	27532
52.45833	27799
52.46667	28065
52.47500	28324
52.48333	28586
52.49167	28838
52.50000	29087
52.50833	29331
52.51667	29568
52.52500	29804
52.53333	30032
52.54167	30262
52.55000	30484
52.55833	30699
52.56667	30912
52.57500	31117
52.58333	31325
52.59167	31525
52.60000	31721
52.60833	31911
52.61667	32090
52.62500	32265
52.63333	32431
52.64167	32596
52.65000	32753
52.65833	32902
52.66667	33044
52.67500	33176
52.68333	33304
52.69167	33424
52.70000	33542
52.70833	33655
52.71667	33761
52.72500	33863
52.73333	33957
52.74167	34047
52.75000	34130
52.75833	34207
52.76667	34278
52.77500	34340
52.78333	34396
52.79167	34445
52.80000	34489
52.80833	34526
52.81667	34554
52.82500	34575
52.83333	34591
52.84167	34604
52.85000	34614
52.85833	34620
52.86667	34617
52.87500	34603
52.88333	34577
52.89167	34545
52.90000	34507
52.90833	34466
52.91667	34421
52.92500	34371
52.93333	34316
52.94167	34254
52.95000	34188
52.95833	34117
52.96667	34039
52.97500	33956
52.98333	33866
52.99167	33771
53.00000	33668
53.00833	33559
53.01667	33445
53.02500	33323
53.03333	33201
53.04167	33073
53.05000	32945
53.05833	32814
53.06667	32678
53.07500	32540
53.08333	32395
53.09167	32246
53.10000	32089
53.10833	31926
53.11667	31758
53.12500	31581
53.13333	31403
53.14167	31216
53.15000	31029
53.15833	30839
53.16667	30646
53.17500	30456
53.18333	30261
53.19167	30069
53.20000	29872
53.20833	29671
53.21667	29469
53.22500	29258
53.23333	29047
53.24167	28826
53.25000	28606
53.25833	28385
53.26667	28162
53.27500	27943
53.28333	27718
53.29167	27497
53.30000	27270
53.30833	27043
53.31667	26817
53.32500	26585
53.33333	26357
53.34167	26124
53.35000	25892
53.35833	25659
53.36667	25421
53.37500	25187
53.38333	24948
53.39167	24714
53.40000	24479
53.40833	24245
53.41667	24012
53.42500	23774
53.43333	23539
53.44167	23295
53.45000	23054
53.45833	22812
53.46667	22570
53.47500	22335
53.48333	22099
53.49167	21869
53.50000	21637
53.50833	21403
53.51667	21169
53.52500	20927
53.53333	20691
53.54167	20450
53.55000	20215
53.55833	19983
53.56667	19752
53.57500	19528
53.58333	19301
53.59167	19080
53.60000	18857
53.60833	18636
53.61667	18417
53.62500	18195
53.63333	17981
53.64167	17764
53.65000	17552
53.65833	17341
53.66667	17129
53.67500	16922
53.68333	16711
53.69167	16507
53.70000	16301
53.70833	16098
53.71667	15897
53.72500	15694
53.73333	15497
53.74167	15298
53.75000	15104
53.75833	14912
53.76667	14720
53.77500	14535
53.78333	14347
53.79167	14164
53.80000	13982
53.80833	13801
53.81667	13623
53.82500	13441
53.83333	13266
53.84167	13090
53.85000	12918
53.85833	12749
53.86667	12580
53.87500	12416
53.88333	12250
53.89167	12089
53.90000	11927
53.90833	11768
53.91667	11613
53.92500	11459
53.93333	11312
53.94167	11163
53.95000	11017
53.95833	10870
53.96667	10722
53.97500	10579
53.98333	10435
53.99167	10297
54.00000	10161
54.00833	10027
54.01667	9895
54.02500	9763
54.03333	9635
54.04167	9508
54.05000	9386
54.05833	9266
54.06667	9147
54.07500	9029
54.08333	8908
54.09167	8790
54.10000	8673
54.10833	8559
54.11667	8451
54.12500	8344
54.13333	8241
54.14167	8136
54.15000	8033
54.15833	7930
54.16667	7826
54.17500	7724
54.18333	7620
54.19167	7519
54.20000	7418
54.20833	7319
54.21667	7222
54.22500	7124
54.23333	7032
54.24167	6941
54.25000	6853
54.25833	6767
54.26667	6683
54.27500	6602
54.28333	6521
54.29167	6443
54.30000	6364
54.30833	6286
54.31667	6206
54.32500	6124
54.33333	6045
54.34167	5965
54.35000	5888
54.35833	5813
54.36667	5740
54.37500	5671
54.38333	5603
54.39167	5539
54.40000	5477
54.40833	5417
54.41667	5356
54.42500	5291
54.43333	5227
54.44167	5163
54.45000	5100
54.45833	5036
54.46667	4971
54.47500	4908
54.48333	4843
54.49167	4782
54.50000	4727
54.50833	4675
54.51667	4626
54.52500	4577
54.53333	4529
54.54167	4480
54.55000	4432
54.55833	4384
54.56667	4336
54.57500	4289
54.58333	4241
54.59167	4194
54.60000	4144
54.60833	4094
54.61667	4045
54.62500	3998
54.63333	3954
54.64167	3912
54.65000	3872
54.65833	3832
54.66667	3792
54.67500	3753
54.68333	3713
54.69167	3675
54.70000	3638
54.70833	3601
54.71667	3565
54.72500	3529
54.73333	3495
54.74167	3462
54.75000	3429
54.75833	3396
54.76667	3361
54.77500	3324
54.78333	3283
54.79167	3244
54.80000	3206
54.80833	3170
54.81667	3136
54.82500	3102
54.83333	3071
54.84167	3039
54.85000	3008
54.85833	2979
54.86667	2952
54.87500	2925
54.88333	2898
54.89167	2870
54.90000	2840
54.90833	2809
54.91667	2779
54.92500	2750
54.93333	2721
54.94167	2692
54.95000	2664
54.95833	2637
54.96667	2611
54.97500	2589
54.98333	2571
54.99167	2555
55.00000	2538
55.00833	2520
55.01667	2501
55.02500	2480
55.03333	2458
55.04167	2432
55.05000	2406
55.05833	2378
55.06667	2351
55.07500	2328
55.08333	2308
55.09167	2290
55.10000	2273
55.10833	2257
55.11667	2241
55.12500	2225
55.13333	2208
55.14167	2189
55.15000	2167
55.15833	2143
55.16667	2117
55.17500	2092
55.18333	2069
55.19167	2048
55.20000	2030
55.20833	2013
55.21667	1997
55.22500	1982
55.23333	1968
55.24167	1955
55.25000	1941
55.25833	1927
55.26667	1911
55.27500	1896
55.28333	1881
55.29167	1867
55.30000	1855
55.30833	1844
55.31667	1833
55.32500	1820
55.33333	1806
55.34167	1792
55.35000	1778
55.35833	1763
55.36667	1748
55.37500	1731
55.38333	1714
55.39167	1697
55.40000	1681
55.40833	1666
55.41667	1650
55.42500	1635
55.43333	1620
55.44167	1606
55.45000	1593
55.45833	1580
55.46667	1567
55.47500	1555
55.48333	1543
55.49167	1530
55.50000	1517
55.50833	1504
55.51667	1491
55.52500	1478
55.53333	1466
55.54167	1458
55.55000	1450
55.55833	1443
55.56667	1435
55.57500	1425
55.58333	1414
55.59167	1403
55.60000	1391
55.60833	1381
55.61667	1372
55.62500	1363
55.63333	1354
55.64167	1345
55.65000	1337
55.65833	1328
55.66667	1320
55.67500	1311
55.68333	1302
55.69167	1292
55.70000	1280
55.70833	1268
55.71667	1256
55.72500	1245
55.73333	1233
55.74167	1221
55.75000	1210
55.75833	1201
55.76667	1193
55.77500	1186
55.78333	1180
55.79167	1174
55.80000	1169
55.80833	1165
55.81667	1161
55.82500	1157
55.83333	1153
55.84167	1148
55.85000	1142
55.85833	1135
55.86667	1126
55.87500	1115
55.88333	1102
55.89167	1092
55.90000	1083
55.90833	1077
55.91667	1075
55.92500	1074
55.93333	1074
55.94167	1071
55.95000	1066
55.95833	1060
55.96667	1051
55.97500	1041
55.98333	1029
55.99167	1018
56.00000	1008
56.00833	1000
56.01667	992
56.02500	986
56.03333	979
56.04167	972
56.05000	966
56.05833	960
56.06667	954
56.07500	948
56.08333	940
56.09167	932
56.10000	922
56.10833	912
56.11667	904
56.12500	898
56.13333	894
56.14167	893
56.15000	892
56.15833	888
56.16667	883
56.17500	876
56.18333	868
56.19167	861
56.20000	855
56.20833	850
56.21667	845
56.22500	842
56.23333	839
56.24167	839
56.25000	839
56.25833	838
56.26667	836
56.27500	833
56.28333	829
56.29167	824
56.30000	817
56.30833	809
56.31667	801
56.32500	792
56.33333	783
56.34167	775
56.35000	768
56.35833	763
56.36667	760
56.37500	756
56.38333	752
56.39167	749
56.40000	745
56.40833	743
56.41667	741
56.42500	739
56.43333	736
56.44167	730
56.45000	724
56.45833	718
56.46667	712
56.47500	707
56.48333	702
56.49167	696
56.50000	691
56.50833	687
56.51667	681
56.52500	676
56.53333	671
56.54167	665
56.55000	659
56.55833	654
56.56667	650
56.57500	647
56.58333	644
56.59167	640
56.60000	637
56.60833	633
56.61667	631
56.62500	629
56.63333	627
56.64167	627
56.65000	626
56.65833	622
56.66667	617
56.67500	610
56.68333	602
56.69167	595
56.70000	589
56.70833	582
56.71667	574
56.72500	566
56.73333	559
56.74167	556
56.75000	556
56.75833	558
56.76667	562
56.77500	564
56.78333	565
56.79167	562
56.80000	557
56.80833	552
56.81667	547
56.82500	545
56.83333	544
56.84167	545
56.85000	545
56.85833	543
56.86667	539
56.87500	532
56.88333	524
56.89167	517
56.90000	512
56.90833	507
56.91667	504
56.92500	500
56.93333	497
56.94167	495
56.95000	493
56.95833	491
56.96667	490
56.97500	489
56.98333	490
56.99167	491
57.00000	491
57.00833	490
57.01667	488
57.02500	485
57.03333	482
57.04167	479
57.05000	474
57.05833	468
57.06667	460
57.07500	454
57.08333	450
57.09167	447
57.10000	447
57.10833	447
57.11667	447
57.12500	445
57.13333	442
57.14167	439
57.15000	436
57.15833	434
57.16667	433
57.17500	432
57.18333	431
57.19167	431
57.20000	431
57.20833	430
57.21667	428
57.22500	427
57.23333	425
57.24167	424
57.25000	423
57.25833	422
57.26667	421
57.27500	418
57.28333	414
57.29167	409
57.30000	404
57.30833	399
57.31667	396
57.32500	394
57.33333	393
57.34167	389
57.35000	384
57.35833	379
57.36667	374
57.37500	372
57.38333	371
57.39167	370
57.40000	370
57.40833	369
57.41667	368
57.42500	369
57.43333	369
57.44167	371
57.45000	372
57.45833	372
57.46667	370
57.47500	365
57.48333	359
57.49167	353
57.50000	348
57.50833	344
57.51667	341
57.52500	340
57.53333	340
57.54167	341
57.55000	341
57.55833	341
57.56667	340
57.57500	336
57.58333	332
57.59167	327
57.60000	322
57.60833	319
57.61667	317
57.62500	317
57.63333	316
57.64167	315
57.65000	314
57.65833	313
57.66667	313
57.67500	315
57.68333	317
57.69167	318
57.70000	318
57.70833	316
57.71667	315
57.72500	316
57.73333	317
57.74167	316
57.75000	314
57.75833	310
57.76667	305
57.77500	301
57.78333	299
57.79167	299
57.80000	300
57.80833	300
57.81667	299
57.82500	294
57.83333	287
57.84167	278
57.85000	269
57.85833	262
57.86667	260
57.87500	261
57.88333	267
57.89167	272
57.90000	274
57.90833	270
57.91667	265
57.92500	260
57.93333	258
57.94167	259
57.95000	263
57.95833	266
57.96667	265
57.97500	261
57.98333	255
57.99167	248
58.00000	244
58.00833	242
58.01667	244
58.02500	250
58.03333	255
58.04167	255
58.05000	252
58.05833	247
58.06667	242
58.07500	239
58.08333	239
58.09167	242
58.10000	242
58.10833	239
58.11667	233
58.12500	228
58.13333	224
58.14167	223
58.15000	222
58.15833	220
58.16667	217
58.17500	212
58.18333	207
58.19167	202
58.20000	201
58.20833	204
58.21667	208
58.22500	213
58.23333	216
58.24167	216
58.25000	213
58.25833	209
58.26667	204
58.27500	202
58.28333	201
58.29167	201
58.30000	200
58.30833	198
58.31667	197
58.32500	198
58.33333	199
58.34167	198
58.35000	196
58.35833	192
58.36667	187
58.37500	184
58.38333	183
58.39167	183
58.40000	184
58.40833	187
58.41667	191
58.42500	194
58.43333	197
58.44167	198
58.45000	197
58.45833	195
58.46667	192
58.47500	187
58.48333	183
58.49167	180
58.50000	177
58.50833	176
58.51667	174
58.52500	171
58.53333	167
58.54167	165
58.55000	163
58.55833	163
58.56667	163
58.57500	163
58.58333	160
58.59167	158
58.60000	159
58.60833	163
58.61667	166
58.62500	168
58.63333	168
58.64167	165
58.65000	161
58.65833	157
58.66667	152
58.67500	149
58.68333	146
58.69167	144
58.70000	144
58.70833	146
58.71667	147
58.72500	146
58.73333	144
58.74167	142
58.75000	140
58.75833	139
58.76667	137
58.77500	136
58.78333	135
58.79167	136
58.80000	137
58.80833	139
58.81667	139
58.82500	139
58.83333	138
58.84167	137
58.85000	137
58.85833	137
58.86667	138
58.87500	139
58.88333	138
58.89167	136
58.90000	130
58.90833	123
58.91667	117
58.92500	114
58.93333	115
58.94167	121
58.95000	127
58.95833	129
58.96667	129
58.97500	128
58.98333	125
58.99167	123
59.00000	120
59.00833	117
59.01667	115
59.02500	112
59.03333	110
59.04167	108
59.05000	107
59.05833	106
59.06667	106
59.07500	107
59.08333	107
59.09167	107
59.10000	106
59.10833	105
59.11667	106
59.12500	108
59.13333	111
59.14167	114
59.15000	117
59.15833	118
59.16667	116
59.17500	111
59.18333	105
59.19167	99
59.20000	97
59.20833	98
59.21667	100
59.22500	102
59.23333	103
59.24167	100
59.25000	96
59.25833	91
59.26667	87
59.27500	83
59.28333	81
59.29167	81
59.30000	80
59.30833	80
59.31667	80
59.32500	79
59.33333	78
59.34167	77
59.35000	75
59.35833	75
59.36667	76
59.37500	78
59.38333	81
59.39167	83
59.40000	85
59.40833	85
59.41667	82
59.42500	77
59.43333	71
59.44167	66
59.45000	61
59.45833	59
59.46667	59
59.47500	61
59.48333	65
59.49167	69
59.50000	72
59.50833	72
59.51667	70
59.52500	66
59.53333	62
59.54167	60
59.55000	61
59.55833	64
59.56667	70
59.57500	74
59.58333	77
59.59167	79
59.60000	78
59.60833	76
59.61667	74
59.62500	73
59.63333	72
59.64167	70
59.65000	68
59.65833	66
59.66667	64
59.67500	63
59.68333	62
59.69167	62
59.70000	62
59.70833	63
59.71667	63
59.72500	61
59.73333	58
59.74167	53
59.75000	48
59.75833	44
59.76667	42
59.77500	41
59.78333	42
59.79167	43
59.80000	45
59.80833	45
59.81667	43
59.82500	39
59.83333	34
59.84167	30
59.85000	30
59.85833	32
59.86667	37
59.87500	42
59.88333	45
59.89167	45
59.90000	43
59.90833	40
59.91667	38
59.92500	36
59.93333	36
59.94167	38
59.95000	41
59.95833	43
59.96667	44
59.97500	44
59.98333	45
59.99167	45
60.00000	46
