# Supplementary material for: How J-chain ensures the assembly of immunoglobulin IgM pentamers
Source: EMBO J. 2024 Dec 4;44(2):505–33. doi: 10.1038/s44318-024-00317-9 (PMC11729874; doi:10.1038/s44318-024-00317-9)
Supplement: Supplementary file 5 — Source data Fig. 3 [file 44318_2024_317_MOESM5_ESM.zip › Figure 3/3B/repeat 1 Cu4/20240104 Cu4tp_11h_1.txt]

[Header]
Application Name	LCsolution
Version	1.25
Data File Name	D:\Xenia\JC Oligomerisation kinetics\20240104 Cu4tp_11h_1.lcd
Output Date	05.01.2024
Output Time	09:50:39

[Configuration]
# of Detectors	2
Detector ID	Detector A	Detector B
Detector Name	Detector A	Detector B
# of Channels	2	1

[LC Chromatogram(Detector A-Ch1)]
Interval(msec)	500
# of Points	7201
Start Time(min)	0.000
End Time(min)	60.000
Intensity Units	mV
Intensity Multiplier	0.001
Wavelength(nm)	280
R.Time (min)	Intensity
0.00000	4
0.00833	4
0.01667	-3
0.02500	-6
0.03333	-8
0.04167	-9
0.05000	-9
0.05833	-9
0.06667	-8
0.07500	-7
0.08333	-6
0.09167	-4
0.10000	-3
0.10833	-1
0.11667	0
0.12500	1
0.13333	1
0.14167	-1
0.15000	-4
0.15833	-8
0.16667	-10
0.17500	-11
0.18333	-12
0.19167	-14
0.20000	-15
0.20833	-17
0.21667	-19
0.22500	-20
0.23333	-20
0.24167	-19
0.25000	-17
0.25833	-16
0.26667	-14
0.27500	-13
0.28333	-13
0.29167	-15
0.30000	-18
0.30833	-21
0.31667	-24
0.32500	-26
0.33333	-27
0.34167	-27
0.35000	-24
0.35833	-19
0.36667	-13
0.37500	-8
0.38333	-5
0.39167	-4
0.40000	-6
0.40833	-9
0.41667	-12
0.42500	-13
0.43333	-12
0.44167	-9
0.45000	-5
0.45833	-4
0.46667	-5
0.47500	-9
0.48333	-13
0.49167	-17
0.50000	-20
0.50833	-23
0.51667	-25
0.52500	-27
0.53333	-29
0.54167	-29
0.55000	-29
0.55833	-28
0.56667	-28
0.57500	-28
0.58333	-28
0.59167	-26
0.60000	-23
0.60833	-17
0.61667	-12
0.62500	-6
0.63333	-2
0.64167	-0
0.65000	-2
0.65833	-5
0.66667	-9
0.67500	-12
0.68333	-13
0.69167	-14
0.70000	-14
0.70833	-15
0.71667	-17
0.72500	-18
0.73333	-19
0.74167	-19
0.75000	-18
0.75833	-15
0.76667	-13
0.77500	-11
0.78333	-10
0.79167	-11
0.80000	-12
0.80833	-14
0.81667	-14
0.82500	-13
0.83333	-11
0.84167	-10
0.85000	-10
0.85833	-11
0.86667	-14
0.87500	-18
0.88333	-21
0.89167	-21
0.90000	-20
0.90833	-17
0.91667	-13
0.92500	-12
0.93333	-13
0.94167	-16
0.95000	-20
0.95833	-24
0.96667	-25
0.97500	-24
0.98333	-21
0.99167	-18
1.00000	-15
1.00833	-14
1.01667	-14
1.02500	-15
1.03333	-17
1.04167	-19
1.05000	-22
1.05833	-23
1.06667	-23
1.07500	-22
1.08333	-19
1.09167	-16
1.10000	-15
1.10833	-15
1.11667	-17
1.12500	-18
1.13333	-17
1.14167	-16
1.15000	-15
1.15833	-14
1.16667	-14
1.17500	-15
1.18333	-16
1.19167	-19
1.20000	-22
1.20833	-25
1.21667	-28
1.22500	-28
1.23333	-26
1.24167	-23
1.25000	-19
1.25833	-16
1.26667	-14
1.27500	-13
1.28333	-13
1.29167	-13
1.30000	-14
1.30833	-16
1.31667	-19
1.32500	-22
1.33333	-24
1.34167	-25
1.35000	-26
1.35833	-26
1.36667	-28
1.37500	-29
1.38333	-30
1.39167	-29
1.40000	-27
1.40833	-24
1.41667	-22
1.42500	-22
1.43333	-24
1.44167	-24
1.45000	-22
1.45833	-18
1.46667	-13
1.47500	-10
1.48333	-9
1.49167	-12
1.50000	-15
1.50833	-17
1.51667	-19
1.52500	-20
1.53333	-19
1.54167	-19
1.55000	-20
1.55833	-24
1.56667	-29
1.57500	-35
1.58333	-40
1.59167	-42
1.60000	-40
1.60833	-33
1.61667	-26
1.62500	-21
1.63333	-18
1.64167	-18
1.65000	-21
1.65833	-23
1.66667	-25
1.67500	-26
1.68333	-28
1.69167	-31
1.70000	-34
1.70833	-37
1.71667	-38
1.72500	-36
1.73333	-32
1.74167	-29
1.75000	-26
1.75833	-25
1.76667	-25
1.77500	-27
1.78333	-29
1.79167	-29
1.80000	-29
1.80833	-30
1.81667	-32
1.82500	-33
1.83333	-34
1.84167	-34
1.85000	-33
1.85833	-31
1.86667	-28
1.87500	-26
1.88333	-24
1.89167	-24
1.90000	-25
1.90833	-25
1.91667	-25
1.92500	-26
1.93333	-26
1.94167	-27
1.95000	-29
1.95833	-30
1.96667	-28
1.97500	-24
1.98333	-19
1.99167	-15
2.00000	-12
2.00833	-13
2.01667	-14
2.02500	-16
2.03333	-17
2.04167	-16
2.05000	-14
2.05833	-11
2.06667	-11
2.07500	-13
2.08333	-17
2.09167	-21
2.10000	-24
2.10833	-24
2.11667	-24
2.12500	-22
2.13333	-21
2.14167	-23
2.15000	-28
2.15833	-32
2.16667	-34
2.17500	-33
2.18333	-29
2.19167	-24
2.20000	-20
2.20833	-19
2.21667	-20
2.22500	-22
2.23333	-24
2.24167	-25
2.25000	-25
2.25833	-25
2.26667	-25
2.27500	-26
2.28333	-27
2.29167	-27
2.30000	-26
2.30833	-26
2.31667	-25
2.32500	-25
2.33333	-24
2.34167	-24
2.35000	-23
2.35833	-22
2.36667	-22
2.37500	-23
2.38333	-23
2.39167	-23
2.40000	-22
2.40833	-21
2.41667	-19
2.42500	-18
2.43333	-18
2.44167	-19
2.45000	-22
2.45833	-25
2.46667	-30
2.47500	-34
2.48333	-37
2.49167	-39
2.50000	-40
2.50833	-40
2.51667	-39
2.52500	-39
2.53333	-39
2.54167	-40
2.55000	-40
2.55833	-39
2.56667	-38
2.57500	-35
2.58333	-32
2.59167	-27
2.60000	-24
2.60833	-22
2.61667	-21
2.62500	-22
2.63333	-25
2.64167	-27
2.65000	-31
2.65833	-33
2.66667	-33
2.67500	-31
2.68333	-29
2.69167	-29
2.70000	-31
2.70833	-38
2.71667	-45
2.72500	-51
2.73333	-53
2.74167	-52
2.75000	-48
2.75833	-44
2.76667	-41
2.77500	-40
2.78333	-37
2.79167	-34
2.80000	-29
2.80833	-25
2.81667	-22
2.82500	-22
2.83333	-24
2.84167	-28
2.85000	-33
2.85833	-38
2.86667	-42
2.87500	-43
2.88333	-43
2.89167	-41
2.90000	-38
2.90833	-34
2.91667	-31
2.92500	-27
2.93333	-24
2.94167	-23
2.95000	-22
2.95833	-22
2.96667	-20
2.97500	-18
2.98333	-16
2.99167	-18
3.00000	-21
3.00833	-27
3.01667	-33
3.02500	-38
3.03333	-41
3.04167	-40
3.05000	-36
3.05833	-30
3.06667	-25
3.07500	-22
3.08333	-22
3.09167	-24
3.10000	-27
3.10833	-28
3.11667	-27
3.12500	-25
3.13333	-22
3.14167	-23
3.15000	-26
3.15833	-31
3.16667	-38
3.17500	-45
3.18333	-49
3.19167	-53
3.20000	-56
3.20833	-57
3.21667	-58
3.22500	-55
3.23333	-52
3.24167	-49
3.25000	-47
3.25833	-47
3.26667	-48
3.27500	-49
3.28333	-50
3.29167	-49
3.30000	-47
3.30833	-44
3.31667	-40
3.32500	-34
3.33333	-27
3.34167	-22
3.35000	-20
3.35833	-21
3.36667	-24
3.37500	-28
3.38333	-31
3.39167	-34
3.40000	-37
3.40833	-41
3.41667	-44
3.42500	-45
3.43333	-44
3.44167	-41
3.45000	-35
3.45833	-29
3.46667	-25
3.47500	-24
3.48333	-26
3.49167	-31
3.50000	-36
3.50833	-39
3.51667	-40
3.52500	-39
3.53333	-37
3.54167	-35
3.55000	-32
3.55833	-30
3.56667	-28
3.57500	-26
3.58333	-25
3.59167	-25
3.60000	-25
3.60833	-25
3.61667	-26
3.62500	-27
3.63333	-30
3.64167	-32
3.65000	-34
3.65833	-34
3.66667	-34
3.67500	-32
3.68333	-29
3.69167	-27
3.70000	-24
3.70833	-23
3.71667	-22
3.72500	-23
3.73333	-26
3.74167	-27
3.75000	-26
3.75833	-23
3.76667	-19
3.77500	-16
3.78333	-16
3.79167	-19
3.80000	-22
3.80833	-26
3.81667	-29
3.82500	-31
3.83333	-33
3.84167	-33
3.85000	-31
3.85833	-29
3.86667	-27
3.87500	-27
3.88333	-29
3.89167	-34
3.90000	-39
3.90833	-44
3.91667	-48
3.92500	-47
3.93333	-44
3.94167	-39
3.95000	-34
3.95833	-29
3.96667	-25
3.97500	-23
3.98333	-23
3.99167	-26
4.00000	-30
4.00833	-34
4.01667	-36
4.02500	-35
4.03333	-32
4.04167	-31
4.05000	-31
4.05833	-32
4.06667	-33
4.07500	-33
4.08333	-32
4.09167	-30
4.10000	-30
4.10833	-30
4.11667	-31
4.12500	-33
4.13333	-35
4.14167	-36
4.15000	-37
4.15833	-38
4.16667	-40
4.17500	-41
4.18333	-41
4.19167	-41
4.20000	-39
4.20833	-37
4.21667	-34
4.22500	-32
4.23333	-32
4.24167	-33
4.25000	-35
4.25833	-37
4.26667	-40
4.27500	-42
4.28333	-43
4.29167	-43
4.30000	-42
4.30833	-40
4.31667	-38
4.32500	-34
4.33333	-31
4.34167	-28
4.35000	-26
4.35833	-26
4.36667	-27
4.37500	-30
4.38333	-33
4.39167	-37
4.40000	-41
4.40833	-45
4.41667	-49
4.42500	-51
4.43333	-52
4.44167	-51
4.45000	-48
4.45833	-44
4.46667	-40
4.47500	-35
4.48333	-31
4.49167	-28
4.50000	-25
4.50833	-23
4.51667	-23
4.52500	-24
4.53333	-27
4.54167	-30
4.55000	-33
4.55833	-35
4.56667	-37
4.57500	-39
4.58333	-42
4.59167	-46
4.60000	-49
4.60833	-53
4.61667	-56
4.62500	-57
4.63333	-55
4.64167	-50
4.65000	-42
4.65833	-34
4.66667	-26
4.67500	-20
4.68333	-19
4.69167	-21
4.70000	-24
4.70833	-27
4.71667	-30
4.72500	-32
4.73333	-35
4.74167	-38
4.75000	-41
4.75833	-44
4.76667	-47
4.77500	-48
4.78333	-48
4.79167	-47
4.80000	-44
4.80833	-41
4.81667	-38
4.82500	-35
4.83333	-33
4.84167	-31
4.85000	-31
4.85833	-32
4.86667	-35
4.87500	-37
4.88333	-40
4.89167	-43
4.90000	-45
4.90833	-46
4.91667	-45
4.92500	-44
4.93333	-44
4.94167	-44
4.95000	-45
4.95833	-47
4.96667	-48
4.97500	-47
4.98333	-44
4.99167	-42
5.00000	-39
5.00833	-36
5.01667	-33
5.02500	-32
5.03333	-34
5.04167	-34
5.05000	-34
5.05833	-33
5.06667	-33
5.07500	-34
5.08333	-38
5.09167	-44
5.10000	-48
5.10833	-48
5.11667	-46
5.12500	-43
5.13333	-40
5.14167	-39
5.15000	-41
5.15833	-43
5.16667	-45
5.17500	-45
5.18333	-42
5.19167	-39
5.20000	-36
5.20833	-35
5.21667	-35
5.22500	-35
5.23333	-33
5.24167	-32
5.25000	-29
5.25833	-28
5.26667	-27
5.27500	-26
5.28333	-27
5.29167	-30
5.30000	-35
5.30833	-42
5.31667	-48
5.32500	-52
5.33333	-53
5.34167	-52
5.35000	-50
5.35833	-46
5.36667	-41
5.37500	-36
5.38333	-32
5.39167	-28
5.40000	-26
5.40833	-28
5.41667	-31
5.42500	-35
5.43333	-39
5.44167	-42
5.45000	-45
5.45833	-48
5.46667	-49
5.47500	-49
5.48333	-47
5.49167	-44
5.50000	-39
5.50833	-35
5.51667	-32
5.52500	-31
5.53333	-31
5.54167	-33
5.55000	-37
5.55833	-40
5.56667	-43
5.57500	-46
5.58333	-49
5.59167	-51
5.60000	-54
5.60833	-58
5.61667	-60
5.62500	-62
5.63333	-63
5.64167	-64
5.65000	-65
5.65833	-64
5.66667	-60
5.67500	-53
5.68333	-46
5.69167	-39
5.70000	-33
5.70833	-30
5.71667	-26
5.72500	-21
5.73333	-17
5.74167	-16
5.75000	-18
5.75833	-23
5.76667	-28
5.77500	-32
5.78333	-35
5.79167	-37
5.80000	-39
5.80833	-40
5.81667	-41
5.82500	-41
5.83333	-40
5.84167	-40
5.85000	-41
5.85833	-43
5.86667	-45
5.87500	-46
5.88333	-46
5.89167	-45
5.90000	-43
5.90833	-42
5.91667	-40
5.92500	-39
5.93333	-38
5.94167	-38
5.95000	-39
5.95833	-40
5.96667	-40
5.97500	-39
5.98333	-38
5.99167	-37
6.00000	-37
6.00833	-39
6.01667	-41
6.02500	-42
6.03333	-40
6.04167	-36
6.05000	-31
6.05833	-27
6.06667	-26
6.07500	-26
6.08333	-27
6.09167	-29
6.10000	-30
6.10833	-32
6.11667	-34
6.12500	-39
6.13333	-43
6.14167	-46
6.15000	-46
6.15833	-45
6.16667	-46
6.17500	-48
6.18333	-54
6.19167	-61
6.20000	-66
6.20833	-67
6.21667	-66
6.22500	-64
6.23333	-60
6.24167	-55
6.25000	-50
6.25833	-47
6.26667	-47
6.27500	-49
6.28333	-52
6.29167	-55
6.30000	-56
6.30833	-53
6.31667	-50
6.32500	-47
6.33333	-44
6.34167	-42
6.35000	-41
6.35833	-40
6.36667	-41
6.37500	-43
6.38333	-44
6.39167	-46
6.40000	-46
6.40833	-45
6.41667	-44
6.42500	-43
6.43333	-43
6.44167	-45
6.45000	-48
6.45833	-50
6.46667	-49
6.47500	-47
6.48333	-44
6.49167	-42
6.50000	-41
6.50833	-41
6.51667	-41
6.52500	-40
6.53333	-38
6.54167	-36
6.55000	-35
6.55833	-34
6.56667	-33
6.57500	-31
6.58333	-30
6.59167	-28
6.60000	-26
6.60833	-26
6.61667	-25
6.62500	-24
6.63333	-23
6.64167	-22
6.65000	-23
6.65833	-26
6.66667	-31
6.67500	-36
6.68333	-38
6.69167	-36
6.70000	-32
6.70833	-26
6.71667	-22
6.72500	-22
6.73333	-24
6.74167	-28
6.75000	-32
6.75833	-36
6.76667	-41
6.77500	-46
6.78333	-53
6.79167	-59
6.80000	-63
6.80833	-62
6.81667	-59
6.82500	-54
6.83333	-48
6.84167	-44
6.85000	-41
6.85833	-40
6.86667	-39
6.87500	-39
6.88333	-38
6.89167	-37
6.90000	-38
6.90833	-41
6.91667	-45
6.92500	-48
6.93333	-49
6.94167	-47
6.95000	-41
6.95833	-35
6.96667	-30
6.97500	-28
6.98333	-29
6.99167	-32
7.00000	-35
7.00833	-36
7.01667	-36
7.02500	-33
7.03333	-29
7.04167	-25
7.05000	-24
7.05833	-24
7.06667	-27
7.07500	-29
7.08333	-30
7.09167	-30
7.10000	-29
7.10833	-28
7.11667	-28
7.12500	-29
7.13333	-30
7.14167	-33
7.15000	-37
7.15833	-41
7.16667	-43
7.17500	-44
7.18333	-43
7.19167	-41
7.20000	-41
7.20833	-42
7.21667	-44
7.22500	-46
7.23333	-45
7.24167	-43
7.25000	-38
7.25833	-34
7.26667	-31
7.27500	-30
7.28333	-30
7.29167	-30
7.30000	-30
7.30833	-28
7.31667	-27
7.32500	-27
7.33333	-29
7.34167	-32
7.35000	-33
7.35833	-35
7.36667	-38
7.37500	-40
7.38333	-43
7.39167	-44
7.40000	-46
7.40833	-48
7.41667	-49
7.42500	-49
7.43333	-46
7.44167	-42
7.45000	-37
7.45833	-31
7.46667	-28
7.47500	-25
7.48333	-26
7.49167	-28
7.50000	-31
7.50833	-33
7.51667	-35
7.52500	-36
7.53333	-35
7.54167	-34
7.55000	-35
7.55833	-37
7.56667	-40
7.57500	-44
7.58333	-48
7.59167	-52
7.60000	-55
7.60833	-57
7.61667	-59
7.62500	-60
7.63333	-61
7.64167	-61
7.65000	-57
7.65833	-52
7.66667	-47
7.67500	-42
7.68333	-38
7.69167	-37
7.70000	-37
7.70833	-38
7.71667	-40
7.72500	-44
7.73333	-49
7.74167	-55
7.75000	-59
7.75833	-62
7.76667	-63
7.77500	-63
7.78333	-62
7.79167	-62
7.80000	-61
7.80833	-60
7.81667	-58
7.82500	-55
7.83333	-51
7.84167	-46
7.85000	-41
7.85833	-37
7.86667	-33
7.87500	-31
7.88333	-30
7.89167	-29
7.90000	-30
7.90833	-32
7.91667	-34
7.92500	-36
7.93333	-37
7.94167	-39
7.95000	-42
7.95833	-44
7.96667	-44
7.97500	-43
7.98333	-41
7.99167	-38
8.00000	-35
8.00833	-34
8.01667	-33
8.02500	-32
8.03333	-31
8.04167	-30
8.05000	-31
8.05833	-33
8.06667	-35
8.07500	-38
8.08333	-42
8.09167	-46
8.10000	-50
8.10833	-52
8.11667	-54
8.12500	-52
8.13333	-49
8.14167	-46
8.15000	-45
8.15833	-46
8.16667	-47
8.17500	-49
8.18333	-51
8.19167	-53
8.20000	-53
8.20833	-50
8.21667	-46
8.22500	-44
8.23333	-43
8.24167	-43
8.25000	-44
8.25833	-44
8.26667	-41
8.27500	-37
8.28333	-34
8.29167	-33
8.30000	-34
8.30833	-35
8.31667	-38
8.32500	-42
8.33333	-45
8.34167	-47
8.35000	-47
8.35833	-45
8.36667	-41
8.37500	-38
8.38333	-36
8.39167	-37
8.40000	-39
8.40833	-43
8.41667	-46
8.42500	-47
8.43333	-48
8.44167	-48
8.45000	-47
8.45833	-46
8.46667	-46
8.47500	-47
8.48333	-48
8.49167	-48
8.50000	-49
8.50833	-51
8.51667	-54
8.52500	-56
8.53333	-57
8.54167	-57
8.55000	-56
8.55833	-57
8.56667	-59
8.57500	-61
8.58333	-61
8.59167	-59
8.60000	-55
8.60833	-50
8.61667	-46
8.62500	-45
8.63333	-47
8.64167	-49
8.65000	-51
8.65833	-53
8.66667	-53
8.67500	-52
8.68333	-48
8.69167	-44
8.70000	-40
8.70833	-37
8.71667	-37
8.72500	-38
8.73333	-38
8.74167	-38
8.75000	-36
8.75833	-34
8.76667	-31
8.77500	-30
8.78333	-31
8.79167	-34
8.80000	-38
8.80833	-43
8.81667	-48
8.82500	-50
8.83333	-50
8.84167	-50
8.85000	-51
8.85833	-54
8.86667	-57
8.87500	-60
8.88333	-63
8.89167	-65
8.90000	-66
8.90833	-65
8.91667	-62
8.92500	-56
8.93333	-51
8.94167	-49
8.95000	-50
8.95833	-52
8.96667	-53
8.97500	-53
8.98333	-52
8.99167	-51
9.00000	-51
9.00833	-53
9.01667	-57
9.02500	-59
9.03333	-61
9.04167	-62
9.05000	-61
9.05833	-60
9.06667	-58
9.07500	-57
9.08333	-55
9.09167	-54
9.10000	-53
9.10833	-51
9.11667	-49
9.12500	-45
9.13333	-42
9.14167	-40
9.15000	-40
9.15833	-40
9.16667	-41
9.17500	-40
9.18333	-39
9.19167	-38
9.20000	-38
9.20833	-38
9.21667	-38
9.22500	-39
9.23333	-39
9.24167	-39
9.25000	-41
9.25833	-44
9.26667	-48
9.27500	-52
9.28333	-54
9.29167	-53
9.30000	-51
9.30833	-50
9.31667	-49
9.32500	-51
9.33333	-53
9.34167	-54
9.35000	-54
9.35833	-53
9.36667	-53
9.37500	-53
9.38333	-52
9.39167	-50
9.40000	-48
9.40833	-45
9.41667	-43
9.42500	-41
9.43333	-40
9.44167	-38
9.45000	-37
9.45833	-36
9.46667	-36
9.47500	-37
9.48333	-38
9.49167	-40
9.50000	-40
9.50833	-40
9.51667	-38
9.52500	-36
9.53333	-34
9.54167	-33
9.55000	-34
9.55833	-36
9.56667	-40
9.57500	-44
9.58333	-47
9.59167	-49
9.60000	-50
9.60833	-50
9.61667	-51
9.62500	-53
9.63333	-55
9.64167	-56
9.65000	-56
9.65833	-55
9.66667	-53
9.67500	-51
9.68333	-49
9.69167	-48
9.70000	-48
9.70833	-50
9.71667	-53
9.72500	-56
9.73333	-58
9.74167	-57
9.75000	-53
9.75833	-49
9.76667	-46
9.77500	-44
9.78333	-42
9.79167	-40
9.80000	-38
9.80833	-36
9.81667	-33
9.82500	-32
9.83333	-33
9.84167	-34
9.85000	-35
9.85833	-36
9.86667	-38
9.87500	-40
9.88333	-43
9.89167	-45
9.90000	-46
9.90833	-45
9.91667	-42
9.92500	-38
9.93333	-33
9.94167	-30
9.95000	-29
9.95833	-29
9.96667	-30
9.97500	-30
9.98333	-30
9.99167	-29
10.00000	-30
10.00833	-34
10.01667	-39
10.02500	-43
10.03333	-47
10.04167	-47
10.05000	-46
10.05833	-44
10.06667	-44
10.07500	-45
10.08333	-46
10.09167	-47
10.10000	-46
10.10833	-45
10.11667	-44
10.12500	-43
10.13333	-43
10.14167	-43
10.15000	-41
10.15833	-40
10.16667	-41
10.17500	-43
10.18333	-47
10.19167	-49
10.20000	-49
10.20833	-45
10.21667	-41
10.22500	-40
10.23333	-42
10.24167	-44
10.25000	-45
10.25833	-45
10.26667	-41
10.27500	-36
10.28333	-32
10.29167	-31
10.30000	-31
10.30833	-31
10.31667	-33
10.32500	-35
10.33333	-36
10.34167	-36
10.35000	-34
10.35833	-32
10.36667	-31
10.37500	-31
10.38333	-34
10.39167	-37
10.40000	-40
10.40833	-40
10.41667	-40
10.42500	-43
10.43333	-48
10.44167	-51
10.45000	-53
10.45833	-53
10.46667	-50
10.47500	-48
10.48333	-50
10.49167	-54
10.50000	-59
10.50833	-61
10.51667	-62
10.52500	-63
10.53333	-63
10.54167	-63
10.55000	-61
10.55833	-57
10.56667	-49
10.57500	-39
10.58333	-30
10.59167	-23
10.60000	-19
10.60833	-20
10.61667	-23
10.62500	-26
10.63333	-30
10.64167	-33
10.65000	-35
10.65833	-35
10.66667	-33
10.67500	-32
10.68333	-32
10.69167	-33
10.70000	-34
10.70833	-35
10.71667	-35
10.72500	-35
10.73333	-36
10.74167	-38
10.75000	-42
10.75833	-46
10.76667	-48
10.77500	-49
10.78333	-49
10.79167	-48
10.80000	-46
10.80833	-43
10.81667	-39
10.82500	-35
10.83333	-32
10.84167	-31
10.85000	-31
10.85833	-32
10.86667	-31
10.87500	-28
10.88333	-25
10.89167	-22
10.90000	-22
10.90833	-25
10.91667	-30
10.92500	-34
10.93333	-37
10.94167	-39
10.95000	-39
10.95833	-41
10.96667	-45
10.97500	-51
10.98333	-57
10.99167	-63
11.00000	-65
11.00833	-64
11.01667	-61
11.02500	-57
11.03333	-52
11.04167	-49
11.05000	-45
11.05833	-42
11.06667	-40
11.07500	-41
11.08333	-44
11.09167	-49
11.10000	-53
11.10833	-54
11.11667	-54
11.12500	-53
11.13333	-51
11.14167	-49
11.15000	-48
11.15833	-47
11.16667	-48
11.17500	-49
11.18333	-50
11.19167	-51
11.20000	-50
11.20833	-47
11.21667	-44
11.22500	-40
11.23333	-37
11.24167	-34
11.25000	-32
11.25833	-32
11.26667	-35
11.27500	-40
11.28333	-46
11.29167	-52
11.30000	-56
11.30833	-57
11.31667	-57
11.32500	-57
11.33333	-58
11.34167	-57
11.35000	-54
11.35833	-51
11.36667	-49
11.37500	-47
11.38333	-47
11.39167	-48
11.40000	-50
11.40833	-50
11.41667	-51
11.42500	-51
11.43333	-52
11.44167	-53
11.45000	-53
11.45833	-54
11.46667	-54
11.47500	-52
11.48333	-50
11.49167	-48
11.50000	-45
11.50833	-44
11.51667	-43
11.52500	-44
11.53333	-45
11.54167	-46
11.55000	-46
11.55833	-44
11.56667	-41
11.57500	-38
11.58333	-35
11.59167	-34
11.60000	-33
11.60833	-33
11.61667	-33
11.62500	-33
11.63333	-33
11.64167	-32
11.65000	-31
11.65833	-29
11.66667	-30
11.67500	-32
11.68333	-36
11.69167	-40
11.70000	-43
11.70833	-42
11.71667	-38
11.72500	-34
11.73333	-31
11.74167	-31
11.75000	-34
11.75833	-38
11.76667	-41
11.77500	-42
11.78333	-42
11.79167	-42
11.80000	-42
11.80833	-43
11.81667	-42
11.82500	-41
11.83333	-39
11.84167	-40
11.85000	-43
11.85833	-45
11.86667	-47
11.87500	-47
11.88333	-46
11.89167	-45
11.90000	-45
11.90833	-46
11.91667	-48
11.92500	-49
11.93333	-48
11.94167	-45
11.95000	-42
11.95833	-39
11.96667	-37
11.97500	-37
11.98333	-39
11.99167	-42
12.00000	-47
12.00833	-51
12.01667	-54
12.02500	-54
12.03333	-52
12.04167	-49
12.05000	-46
12.05833	-44
12.06667	-43
12.07500	-44
12.08333	-44
12.09167	-42
12.10000	-40
12.10833	-39
12.11667	-38
12.12500	-38
12.13333	-38
12.14167	-37
12.15000	-37
12.15833	-37
12.16667	-36
12.17500	-36
12.18333	-37
12.19167	-40
12.20000	-43
12.20833	-46
12.21667	-48
12.22500	-48
12.23333	-46
12.24167	-43
12.25000	-39
12.25833	-35
12.26667	-31
12.27500	-26
12.28333	-25
12.29167	-27
12.30000	-29
12.30833	-30
12.31667	-30
12.32500	-28
12.33333	-25
12.34167	-24
12.35000	-24
12.35833	-23
12.36667	-22
12.37500	-19
12.38333	-19
12.39167	-21
12.40000	-23
12.40833	-22
12.41667	-21
12.42500	-19
12.43333	-18
12.44167	-19
12.45000	-23
12.45833	-25
12.46667	-24
12.47500	-21
12.48333	-20
12.49167	-21
12.50000	-24
12.50833	-27
12.51667	-29
12.52500	-32
12.53333	-34
12.54167	-36
12.55000	-36
12.55833	-35
12.56667	-32
12.57500	-30
12.58333	-29
12.59167	-29
12.60000	-31
12.60833	-33
12.61667	-35
12.62500	-36
12.63333	-35
12.64167	-34
12.65000	-31
12.65833	-29
12.66667	-28
12.67500	-28
12.68333	-28
12.69167	-27
12.70000	-25
12.70833	-23
12.71667	-20
12.72500	-19
12.73333	-19
12.74167	-22
12.75000	-26
12.75833	-30
12.76667	-33
12.77500	-35
12.78333	-36
12.79167	-35
12.80000	-35
12.80833	-34
12.81667	-34
12.82500	-35
12.83333	-35
12.84167	-36
12.85000	-37
12.85833	-38
12.86667	-38
12.87500	-37
12.88333	-35
12.89167	-33
12.90000	-31
12.90833	-30
12.91667	-29
12.92500	-31
12.93333	-33
12.94167	-36
12.95000	-38
12.95833	-38
12.96667	-35
12.97500	-30
12.98333	-23
12.99167	-16
13.00000	-12
13.00833	-13
13.01667	-16
13.02500	-20
13.03333	-23
13.04167	-24
13.05000	-22
13.05833	-19
13.06667	-15
13.07500	-11
13.08333	-8
13.09167	-7
13.10000	-8
13.10833	-10
13.11667	-13
13.12500	-16
13.13333	-19
13.14167	-20
13.15000	-20
13.15833	-18
13.16667	-16
13.17500	-16
13.18333	-17
13.19167	-19
13.20000	-20
13.20833	-19
13.21667	-16
13.22500	-14
13.23333	-11
13.24167	-9
13.25000	-9
13.25833	-9
13.26667	-7
13.27500	-5
13.28333	-4
13.29167	-6
13.30000	-8
13.30833	-9
13.31667	-9
13.32500	-7
13.33333	-5
13.34167	-5
13.35000	-5
13.35833	-5
13.36667	-4
13.37500	-3
13.38333	-2
13.39167	-3
13.40000	-5
13.40833	-7
13.41667	-9
13.42500	-9
13.43333	-9
13.44167	-8
13.45000	-9
13.45833	-9
13.46667	-8
13.47500	-5
13.48333	-2
13.49167	-1
13.50000	0
13.50833	-0
13.51667	-1
13.52500	-0
13.53333	2
13.54167	3
13.55000	2
13.55833	-0
13.56667	-3
13.57500	-5
13.58333	-6
13.59167	-6
13.60000	-5
13.60833	-3
13.61667	-1
13.62500	2
13.63333	5
13.64167	6
13.65000	5
13.65833	2
13.66667	-1
13.67500	-5
13.68333	-6
13.69167	-5
13.70000	-3
13.70833	-0
13.71667	2
13.72500	3
13.73333	3
13.74167	4
13.75000	4
13.75833	6
13.76667	8
13.77500	11
13.78333	13
13.79167	14
13.80000	14
13.80833	13
13.81667	11
13.82500	10
13.83333	10
13.84167	10
13.85000	9
13.85833	7
13.86667	4
13.87500	3
13.88333	3
13.89167	7
13.90000	14
13.90833	20
13.91667	25
13.92500	27
13.93333	27
13.94167	26
13.95000	26
13.95833	28
13.96667	30
13.97500	31
13.98333	32
13.99167	30
14.00000	26
14.00833	21
14.01667	17
14.02500	14
14.03333	12
14.04167	12
14.05000	12
14.05833	13
14.06667	14
14.07500	14
14.08333	15
14.09167	18
14.10000	22
14.10833	25
14.11667	28
14.12500	30
14.13333	29
14.14167	26
14.15000	22
14.15833	17
14.16667	14
14.17500	13
14.18333	13
14.19167	13
14.20000	13
14.20833	13
14.21667	11
14.22500	8
14.23333	6
14.24167	5
14.25000	7
14.25833	11
14.26667	18
14.27500	24
14.28333	28
14.29167	28
14.30000	26
14.30833	24
14.31667	21
14.32500	19
14.33333	17
14.34167	14
14.35000	10
14.35833	6
14.36667	3
14.37500	1
14.38333	1
14.39167	4
14.40000	7
14.40833	11
14.41667	14
14.42500	16
14.43333	17
14.44167	17
14.45000	19
14.45833	21
14.46667	24
14.47500	27
14.48333	31
14.49167	35
14.50000	40
14.50833	43
14.51667	45
14.52500	45
14.53333	43
14.54167	39
14.55000	33
14.55833	29
14.56667	27
14.57500	27
14.58333	30
14.59167	33
14.60000	35
14.60833	36
14.61667	35
14.62500	34
14.63333	32
14.64167	31
14.65000	30
14.65833	30
14.66667	31
14.67500	33
14.68333	32
14.69167	30
14.70000	28
14.70833	27
14.71667	27
14.72500	28
14.73333	29
14.74167	31
14.75000	33
14.75833	33
14.76667	32
14.77500	29
14.78333	25
14.79167	20
14.80000	17
14.80833	16
14.81667	17
14.82500	17
14.83333	16
14.84167	16
14.85000	15
14.85833	15
14.86667	15
14.87500	16
14.88333	18
14.89167	19
14.90000	19
14.90833	19
14.91667	18
14.92500	17
14.93333	16
14.94167	17
14.95000	21
14.95833	24
14.96667	27
14.97500	28
14.98333	27
14.99167	25
15.00000	23
15.00833	21
15.01667	19
15.02500	17
15.03333	15
15.04167	13
15.05000	10
15.05833	8
15.06667	6
15.07500	5
15.08333	4
15.09167	5
15.10000	6
15.10833	7
15.11667	8
15.12500	9
15.13333	10
15.14167	11
15.15000	14
15.15833	16
15.16667	17
15.17500	16
15.18333	15
15.19167	15
15.20000	16
15.20833	19
15.21667	22
15.22500	24
15.23333	26
15.24167	25
15.25000	22
15.25833	19
15.26667	17
15.27500	18
15.28333	18
15.29167	18
15.30000	17
15.30833	16
15.31667	16
15.32500	16
15.33333	17
15.34167	14
15.35000	9
15.35833	4
15.36667	2
15.37500	1
15.38333	1
15.39167	0
15.40000	-2
15.40833	-5
15.41667	-7
15.42500	-6
15.43333	-4
15.44167	-2
15.45000	-3
15.45833	-3
15.46667	-3
15.47500	-1
15.48333	2
15.49167	5
15.50000	8
15.50833	10
15.51667	11
15.52500	11
15.53333	11
15.54167	11
15.55000	10
15.55833	8
15.56667	6
15.57500	5
15.58333	6
15.59167	9
15.60000	11
15.60833	12
15.61667	10
15.62500	7
15.63333	3
15.64167	-1
15.65000	-3
15.65833	-3
15.66667	-4
15.67500	-4
15.68333	-4
15.69167	-2
15.70000	0
15.70833	2
15.71667	3
15.72500	2
15.73333	-1
15.74167	-4
15.75000	-6
15.75833	-8
15.76667	-8
15.77500	-8
15.78333	-5
15.79167	-2
15.80000	2
15.80833	7
15.81667	11
15.82500	15
15.83333	18
15.84167	21
15.85000	22
15.85833	21
15.86667	19
15.87500	18
15.88333	17
15.89167	18
15.90000	21
15.90833	26
15.91667	30
15.92500	30
15.93333	28
15.94167	24
15.95000	18
15.95833	14
15.96667	13
15.97500	14
15.98333	16
15.99167	17
16.00000	17
16.00833	15
16.01667	12
16.02500	10
16.03333	9
16.04167	10
16.05000	11
16.05833	13
16.06667	13
16.07500	12
16.08333	11
16.09167	9
16.10000	9
16.10833	10
16.11667	13
16.12500	17
16.13333	21
16.14167	24
16.15000	24
16.15833	22
16.16667	17
16.17500	11
16.18333	6
16.19167	2
16.20000	-0
16.20833	1
16.21667	5
16.22500	11
16.23333	18
16.24167	25
16.25000	32
16.25833	36
16.26667	36
16.27500	32
16.28333	27
16.29167	21
16.30000	16
16.30833	13
16.31667	10
16.32500	10
16.33333	10
16.34167	13
16.35000	16
16.35833	18
16.36667	17
16.37500	15
16.38333	13
16.39167	10
16.40000	8
16.40833	9
16.41667	10
16.42500	12
16.43333	14
16.44167	16
16.45000	18
16.45833	20
16.46667	21
16.47500	22
16.48333	22
16.49167	22
16.50000	22
16.50833	23
16.51667	23
16.52500	23
16.53333	24
16.54167	26
16.55000	30
16.55833	33
16.56667	35
16.57500	35
16.58333	33
16.59167	29
16.60000	26
16.60833	23
16.61667	21
16.62500	20
16.63333	19
16.64167	20
16.65000	22
16.65833	23
16.66667	24
16.67500	22
16.68333	18
16.69167	14
16.70000	12
16.70833	13
16.71667	15
16.72500	16
16.73333	17
16.74167	16
16.75000	14
16.75833	11
16.76667	9
16.77500	7
16.78333	7
16.79167	8
16.80000	10
16.80833	13
16.81667	15
16.82500	15
16.83333	13
16.84167	8
16.85000	2
16.85833	-3
16.86667	-6
16.87500	-6
16.88333	-3
16.89167	1
16.90000	4
16.90833	4
16.91667	4
16.92500	6
16.93333	9
16.94167	14
16.95000	21
16.95833	24
16.96667	23
16.97500	18
16.98333	13
16.99167	10
17.00000	9
17.00833	11
17.01667	14
17.02500	16
17.03333	18
17.04167	18
17.05000	18
17.05833	20
17.06667	23
17.07500	27
17.08333	30
17.09167	32
17.10000	31
17.10833	28
17.11667	25
17.12500	22
17.13333	19
17.14167	16
17.15000	13
17.15833	8
17.16667	3
17.17500	-2
17.18333	-4
17.19167	-4
17.20000	-0
17.20833	5
17.21667	10
17.22500	15
17.23333	18
17.24167	19
17.25000	20
17.25833	20
17.26667	21
17.27500	23
17.28333	26
17.29167	28
17.30000	30
17.30833	29
17.31667	28
17.32500	26
17.33333	25
17.34167	24
17.35000	23
17.35833	20
17.36667	17
17.37500	14
17.38333	12
17.39167	13
17.40000	15
17.40833	18
17.41667	21
17.42500	22
17.43333	22
17.44167	21
17.45000	21
17.45833	20
17.46667	21
17.47500	23
17.48333	24
17.49167	24
17.50000	23
17.50833	21
17.51667	19
17.52500	17
17.53333	15
17.54167	15
17.55000	15
17.55833	14
17.56667	13
17.57500	10
17.58333	8
17.59167	7
17.60000	7
17.60833	8
17.61667	10
17.62500	12
17.63333	13
17.64167	14
17.65000	14
17.65833	12
17.66667	8
17.67500	4
17.68333	1
17.69167	0
17.70000	0
17.70833	0
17.71667	1
17.72500	1
17.73333	-0
17.74167	-1
17.75000	1
17.75833	3
17.76667	8
17.77500	13
17.78333	16
17.79167	18
17.80000	19
17.80833	18
17.81667	17
17.82500	16
17.83333	16
17.84167	15
17.85000	13
17.85833	12
17.86667	11
17.87500	12
17.88333	13
17.89167	14
17.90000	15
17.90833	15
17.91667	14
17.92500	15
17.93333	16
17.94167	20
17.95000	26
17.95833	32
17.96667	37
17.97500	40
17.98333	39
17.99167	35
18.00000	31
18.00833	27
18.01667	23
18.02500	18
18.03333	13
18.04167	10
18.05000	9
18.05833	10
18.06667	12
18.07500	16
18.08333	19
18.09167	22
18.10000	25
18.10833	29
18.11667	32
18.12500	36
18.13333	39
18.14167	41
18.15000	41
18.15833	38
18.16667	33
18.17500	27
18.18333	23
18.19167	22
18.20000	20
18.20833	19
18.21667	15
18.22500	12
18.23333	8
18.24167	5
18.25000	6
18.25833	8
18.26667	9
18.27500	10
18.28333	9
18.29167	6
18.30000	3
18.30833	1
18.31667	1
18.32500	3
18.33333	6
18.34167	10
18.35000	14
18.35833	18
18.36667	21
18.37500	22
18.38333	22
18.39167	22
18.40000	21
18.40833	20
18.41667	20
18.42500	19
18.43333	19
18.44167	20
18.45000	22
18.45833	24
18.46667	26
18.47500	26
18.48333	26
18.49167	27
18.50000	27
18.50833	27
18.51667	25
18.52500	26
18.53333	28
18.54167	31
18.55000	34
18.55833	36
18.56667	35
18.57500	32
18.58333	30
18.59167	27
18.60000	26
18.60833	26
18.61667	26
18.62500	27
18.63333	28
18.64167	28
18.65000	27
18.65833	26
18.66667	24
18.67500	23
18.68333	24
18.69167	28
18.70000	32
18.70833	37
18.71667	40
18.72500	41
18.73333	38
18.74167	35
18.75000	31
18.75833	27
18.76667	25
18.77500	23
18.78333	21
18.79167	19
18.80000	18
18.80833	20
18.81667	24
18.82500	31
18.83333	39
18.84167	46
18.85000	51
18.85833	55
18.86667	56
18.87500	53
18.88333	48
18.89167	42
18.90000	37
18.90833	32
18.91667	27
18.92500	22
18.93333	17
18.94167	14
18.95000	13
18.95833	14
18.96667	16
18.97500	18
18.98333	21
18.99167	25
19.00000	30
19.00833	35
19.01667	40
19.02500	42
19.03333	42
19.04167	39
19.05000	34
19.05833	29
19.06667	25
19.07500	21
19.08333	21
19.09167	22
19.10000	26
19.10833	31
19.11667	35
19.12500	38
19.13333	38
19.14167	35
19.15000	32
19.15833	29
19.16667	27
19.17500	27
19.18333	30
19.19167	34
19.20000	39
19.20833	44
19.21667	47
19.22500	49
19.23333	49
19.24167	48
19.25000	49
19.25833	51
19.26667	55
19.27500	60
19.28333	64
19.29167	68
19.30000	70
19.30833	70
19.31667	69
19.32500	66
19.33333	64
19.34167	63
19.35000	65
19.35833	68
19.36667	71
19.37500	75
19.38333	78
19.39167	82
19.40000	87
19.40833	93
19.41667	100
19.42500	106
19.43333	112
19.44167	117
19.45000	122
19.45833	128
19.46667	134
19.47500	141
19.48333	148
19.49167	155
19.50000	160
19.50833	164
19.51667	169
19.52500	176
19.53333	186
19.54167	196
19.55000	205
19.55833	214
19.56667	220
19.57500	226
19.58333	234
19.59167	245
19.60000	257
19.60833	270
19.61667	286
19.62500	303
19.63333	323
19.64167	343
19.65000	363
19.65833	383
19.66667	402
19.67500	422
19.68333	444
19.69167	468
19.70000	493
19.70833	521
19.71667	551
19.72500	582
19.73333	615
19.74167	647
19.75000	679
19.75833	710
19.76667	744
19.77500	780
19.78333	818
19.79167	860
19.80000	902
19.80833	945
19.81667	989
19.82500	1036
19.83333	1086
19.84167	1139
19.85000	1197
19.85833	1255
19.86667	1314
19.87500	1375
19.88333	1437
19.89167	1502
19.90000	1569
19.90833	1638
19.91667	1709
19.92500	1781
19.93333	1855
19.94167	1931
19.95000	2010
19.95833	2089
19.96667	2172
19.97500	2254
19.98333	2338
19.99167	2424
20.00000	2511
20.00833	2605
20.01667	2702
20.02500	2802
20.03333	2906
20.04167	3008
20.05000	3110
20.05833	3210
20.06667	3312
20.07500	3414
20.08333	3516
20.09167	3622
20.10000	3726
20.10833	3833
20.11667	3939
20.12500	4049
20.13333	4161
20.14167	4271
20.15000	4383
20.15833	4492
20.16667	4601
20.17500	4711
20.18333	4820
20.19167	4932
20.20000	5043
20.20833	5158
20.21667	5271
20.22500	5384
20.23333	5497
20.24167	5604
20.25000	5711
20.25833	5812
20.26667	5914
20.27500	6013
20.28333	6111
20.29167	6210
20.30000	6306
20.30833	6402
20.31667	6495
20.32500	6586
20.33333	6676
20.34167	6760
20.35000	6842
20.35833	6920
20.36667	6995
20.37500	7068
20.38333	7141
20.39167	7215
20.40000	7287
20.40833	7360
20.41667	7426
20.42500	7484
20.43333	7537
20.44167	7585
20.45000	7630
20.45833	7674
20.46667	7718
20.47500	7759
20.48333	7798
20.49167	7833
20.50000	7862
20.50833	7886
20.51667	7906
20.52500	7921
20.53333	7932
20.54167	7939
20.55000	7943
20.55833	7942
20.56667	7935
20.57500	7926
20.58333	7917
20.59167	7908
20.60000	7900
20.60833	7891
20.61667	7879
20.62500	7861
20.63333	7838
20.64167	7809
20.65000	7774
20.65833	7736
20.66667	7696
20.67500	7654
20.68333	7610
20.69167	7561
20.70000	7509
20.70833	7450
20.71667	7391
20.72500	7331
20.73333	7270
20.74167	7208
20.75000	7142
20.75833	7075
20.76667	7004
20.77500	6933
20.78333	6863
20.79167	6793
20.80000	6723
20.80833	6650
20.81667	6575
20.82500	6499
20.83333	6420
20.84167	6342
20.85000	6261
20.85833	6180
20.86667	6097
20.87500	6013
20.88333	5930
20.89167	5846
20.90000	5763
20.90833	5678
20.91667	5592
20.92500	5504
20.93333	5414
20.94167	5326
20.95000	5238
20.95833	5152
20.96667	5068
20.97500	4984
20.98333	4902
20.99167	4818
21.00000	4738
21.00833	4658
21.01667	4581
21.02500	4502
21.03333	4423
21.04167	4346
21.05000	4268
21.05833	4193
21.06667	4117
21.07500	4042
21.08333	3969
21.09167	3889
21.10000	3805
21.10833	3728
21.11667	3660
21.12500	3596
21.13333	3534
21.14167	3476
21.15000	3416
21.15833	3356
21.16667	3298
21.17500	3247
21.18333	3197
21.19167	3142
21.20000	3083
21.20833	3027
21.21667	2976
21.22500	2927
21.23333	2881
21.24167	2838
21.25000	2793
21.25833	2747
21.26667	2703
21.27500	2665
21.28333	2630
21.29167	2594
21.30000	2556
21.30833	2518
21.31667	2482
21.32500	2446
21.33333	2410
21.34167	2376
21.35000	2344
21.35833	2314
21.36667	2285
21.37500	2256
21.38333	2228
21.39167	2203
21.40000	2180
21.40833	2157
21.41667	2135
21.42500	2115
21.43333	2094
21.44167	2074
21.45000	2054
21.45833	2035
21.46667	2015
21.47500	1995
21.48333	1972
21.49167	1948
21.50000	1925
21.50833	1905
21.51667	1888
21.52500	1874
21.53333	1861
21.54167	1847
21.55000	1832
21.55833	1817
21.56667	1806
21.57500	1799
21.58333	1792
21.59167	1785
21.60000	1776
21.60833	1763
21.61667	1748
21.62500	1729
21.63333	1710
21.64167	1691
21.65000	1675
21.65833	1662
21.66667	1653
21.67500	1646
21.68333	1637
21.69167	1626
21.70000	1612
21.70833	1597
21.71667	1582
21.72500	1569
21.73333	1557
21.74167	1545
21.75000	1534
21.75833	1525
21.76667	1516
21.77500	1506
21.78333	1497
21.79167	1486
21.80000	1476
21.80833	1465
21.81667	1454
21.82500	1443
21.83333	1432
21.84167	1422
21.85000	1413
21.85833	1403
21.86667	1394
21.87500	1385
21.88333	1374
21.89167	1362
21.90000	1349
21.90833	1337
21.91667	1326
21.92500	1318
21.93333	1312
21.94167	1306
21.95000	1299
21.95833	1292
21.96667	1284
21.97500	1274
21.98333	1265
21.99167	1257
22.00000	1247
22.00833	1236
22.01667	1224
22.02500	1213
22.03333	1202
22.04167	1195
22.05000	1191
22.05833	1188
22.06667	1184
22.07500	1178
22.08333	1169
22.09167	1157
22.10000	1146
22.10833	1136
22.11667	1127
22.12500	1120
22.13333	1115
22.14167	1111
22.15000	1107
22.15833	1103
22.16667	1097
22.17500	1092
22.18333	1087
22.19167	1083
22.20000	1077
22.20833	1070
22.21667	1061
22.22500	1050
22.23333	1038
22.24167	1027
22.25000	1017
22.25833	1012
22.26667	1011
22.27500	1014
22.28333	1016
22.29167	1016
22.30000	1013
22.30833	1006
22.31667	997
22.32500	991
22.33333	987
22.34167	981
22.35000	973
22.35833	963
22.36667	954
22.37500	947
22.38333	943
22.39167	943
22.40000	944
22.40833	944
22.41667	941
22.42500	934
22.43333	925
22.44167	916
22.45000	908
22.45833	901
22.46667	896
22.47500	892
22.48333	887
22.49167	881
22.50000	873
22.50833	863
22.51667	852
22.52500	840
22.53333	829
22.54167	820
22.55000	813
22.55833	809
22.56667	805
22.57500	802
22.58333	798
22.59167	793
22.60000	787
22.60833	782
22.61667	776
22.62500	770
22.63333	765
22.64167	759
22.65000	754
22.65833	749
22.66667	745
22.67500	741
22.68333	736
22.69167	730
22.70000	724
22.70833	716
22.71667	707
22.72500	699
22.73333	693
22.74167	687
22.75000	681
22.75833	675
22.76667	669
22.77500	663
22.78333	655
22.79167	647
22.80000	639
22.80833	632
22.81667	628
22.82500	626
22.83333	627
22.84167	627
22.85000	624
22.85833	618
22.86667	610
22.87500	599
22.88333	588
22.89167	579
22.90000	572
22.90833	567
22.91667	566
22.92500	565
22.93333	564
22.94167	560
22.95000	554
22.95833	547
22.96667	538
22.97500	531
22.98333	528
22.99167	528
23.00000	529
23.00833	532
23.01667	533
23.02500	532
23.03333	527
23.04167	521
23.05000	513
23.05833	505
23.06667	499
23.07500	495
23.08333	493
23.09167	494
23.10000	496
23.10833	497
23.11667	499
23.12500	500
23.13333	501
23.14167	501
23.15000	499
23.15833	497
23.16667	495
23.17500	495
23.18333	496
23.19167	497
23.20000	496
23.20833	493
23.21667	488
23.22500	484
23.23333	482
23.24167	479
23.25000	477
23.25833	474
23.26667	472
23.27500	470
23.28333	468
23.29167	467
23.30000	465
23.30833	462
23.31667	457
23.32500	453
23.33333	450
23.34167	448
23.35000	448
23.35833	448
23.36667	449
23.37500	449
23.38333	449
23.39167	449
23.40000	449
23.40833	450
23.41667	452
23.42500	454
23.43333	457
23.44167	458
23.45000	457
23.45833	453
23.46667	447
23.47500	440
23.48333	435
23.49167	433
23.50000	433
23.50833	434
23.51667	435
23.52500	436
23.53333	435
23.54167	433
23.55000	432
23.55833	429
23.56667	425
23.57500	420
23.58333	415
23.59167	410
23.60000	406
23.60833	403
23.61667	403
23.62500	404
23.63333	406
23.64167	407
23.65000	406
23.65833	404
23.66667	401
23.67500	398
23.68333	397
23.69167	399
23.70000	401
23.70833	403
23.71667	403
23.72500	401
23.73333	396
23.74167	392
23.75000	389
23.75833	386
23.76667	383
23.77500	378
23.78333	372
23.79167	365
23.80000	360
23.80833	357
23.81667	356
23.82500	355
23.83333	356
23.84167	357
23.85000	359
23.85833	362
23.86667	366
23.87500	370
23.88333	373
23.89167	375
23.90000	375
23.90833	373
23.91667	370
23.92500	366
23.93333	363
23.94167	362
23.95000	363
23.95833	365
23.96667	364
23.97500	361
23.98333	355
23.99167	348
24.00000	343
24.00833	338
24.01667	335
24.02500	332
24.03333	329
24.04167	327
24.05000	325
24.05833	326
24.06667	329
24.07500	333
24.08333	339
24.09167	344
24.10000	347
24.10833	348
24.11667	348
24.12500	346
24.13333	344
24.14167	341
24.15000	337
24.15833	333
24.16667	332
24.17500	332
24.18333	334
24.19167	335
24.20000	336
24.20833	335
24.21667	334
24.22500	334
24.23333	337
24.24167	340
24.25000	342
24.25833	343
24.26667	342
24.27500	340
24.28333	339
24.29167	340
24.30000	341
24.30833	343
24.31667	344
24.32500	346
24.33333	349
24.34167	352
24.35000	355
24.35833	356
24.36667	356
24.37500	354
24.38333	352
24.39167	351
24.40000	351
24.40833	354
24.41667	357
24.42500	360
24.43333	363
24.44167	365
24.45000	366
24.45833	367
24.46667	367
24.47500	368
24.48333	369
24.49167	371
24.50000	372
24.50833	372
24.51667	371
24.52500	371
24.53333	370
24.54167	370
24.55000	372
24.55833	375
24.56667	377
24.57500	380
24.58333	382
24.59167	385
24.60000	389
24.60833	393
24.61667	396
24.62500	398
24.63333	400
24.64167	402
24.65000	406
24.65833	411
24.66667	416
24.67500	419
24.68333	419
24.69167	417
24.70000	415
24.70833	415
24.71667	415
24.72500	414
24.73333	412
24.74167	410
24.75000	407
24.75833	406
24.76667	407
24.77500	409
24.78333	410
24.79167	410
24.80000	410
24.80833	410
24.81667	410
24.82500	412
24.83333	414
24.84167	415
24.85000	415
24.85833	412
24.86667	407
24.87500	402
24.88333	398
24.89167	396
24.90000	397
24.90833	400
24.91667	402
24.92500	403
24.93333	402
24.94167	401
24.95000	400
24.95833	399
24.96667	396
24.97500	393
24.98333	393
24.99167	394
25.00000	396
25.00833	398
25.01667	399
25.02500	397
25.03333	393
25.04167	386
25.05000	379
25.05833	372
25.06667	367
25.07500	365
25.08333	365
25.09167	367
25.10000	368
25.10833	368
25.11667	366
25.12500	364
25.13333	364
25.14167	363
25.15000	363
25.15833	361
25.16667	359
25.17500	356
25.18333	353
25.19167	351
25.20000	349
25.20833	348
25.21667	348
25.22500	348
25.23333	347
25.24167	344
25.25000	342
25.25833	339
25.26667	336
25.27500	334
25.28333	334
25.29167	335
25.30000	337
25.30833	340
25.31667	342
25.32500	341
25.33333	338
25.34167	335
25.35000	331
25.35833	328
25.36667	328
25.37500	328
25.38333	329
25.39167	327
25.40000	325
25.40833	323
25.41667	320
25.42500	316
25.43333	312
25.44167	307
25.45000	301
25.45833	296
25.46667	295
25.47500	296
25.48333	300
25.49167	306
25.50000	311
25.50833	315
25.51667	318
25.52500	322
25.53333	325
25.54167	326
25.55000	326
25.55833	324
25.56667	321
25.57500	317
25.58333	312
25.59167	308
25.60000	305
25.60833	304
25.61667	305
25.62500	308
25.63333	311
25.64167	313
25.65000	313
25.65833	310
25.66667	307
25.67500	304
25.68333	301
25.69167	301
25.70000	303
25.70833	305
25.71667	307
25.72500	307
25.73333	304
25.74167	300
25.75000	295
25.75833	292
25.76667	290
25.77500	290
25.78333	291
25.79167	293
25.80000	295
25.80833	297
25.81667	297
25.82500	296
25.83333	292
25.84167	287
25.85000	282
25.85833	279
25.86667	278
25.87500	280
25.88333	285
25.89167	291
25.90000	297
25.90833	302
25.91667	306
25.92500	308
25.93333	310
25.94167	311
25.95000	311
25.95833	312
25.96667	313
25.97500	314
25.98333	314
25.99167	313
26.00000	312
26.00833	310
26.01667	307
26.02500	306
26.03333	304
26.04167	303
26.05000	303
26.05833	305
26.06667	306
26.07500	307
26.08333	307
26.09167	306
26.10000	305
26.10833	306
26.11667	308
26.12500	309
26.13333	310
26.14167	311
26.15000	313
26.15833	316
26.16667	319
26.17500	321
26.18333	322
26.19167	321
26.20000	320
26.20833	318
26.21667	318
26.22500	319
26.23333	319
26.24167	320
26.25000	319
26.25833	319
26.26667	320
26.27500	322
26.28333	326
26.29167	332
26.30000	338
26.30833	343
26.31667	345
26.32500	345
26.33333	343
26.34167	340
26.35000	336
26.35833	333
26.36667	331
26.37500	330
26.38333	330
26.39167	332
26.40000	333
26.40833	335
26.41667	336
26.42500	339
26.43333	343
26.44167	349
26.45000	356
26.45833	363
26.46667	369
26.47500	373
26.48333	376
26.49167	376
26.50000	375
26.50833	374
26.51667	373
26.52500	372
26.53333	373
26.54167	375
26.55000	377
26.55833	379
26.56667	379
26.57500	379
26.58333	377
26.59167	375
26.60000	374
26.60833	376
26.61667	381
26.62500	386
26.63333	393
26.64167	398
26.65000	403
26.65833	406
26.66667	407
26.67500	407
26.68333	407
26.69167	408
26.70000	408
26.70833	406
26.71667	403
26.72500	400
26.73333	398
26.74167	398
26.75000	400
26.75833	402
26.76667	406
26.77500	409
26.78333	414
26.79167	419
26.80000	423
26.80833	424
26.81667	423
26.82500	420
26.83333	416
26.84167	413
26.85000	412
26.85833	413
26.86667	415
26.87500	418
26.88333	419
26.89167	418
26.90000	418
26.90833	419
26.91667	422
26.92500	425
26.93333	426
26.94167	425
26.95000	421
26.95833	417
26.96667	414
26.97500	412
26.98333	411
26.99167	410
27.00000	408
27.00833	405
27.01667	402
27.02500	399
27.03333	398
27.04167	397
27.05000	398
27.05833	400
27.06667	402
27.07500	405
27.08333	407
27.09167	407
27.10000	406
27.10833	405
27.11667	403
27.12500	403
27.13333	402
27.14167	401
27.15000	399
27.15833	395
27.16667	392
27.17500	389
27.18333	387
27.19167	385
27.20000	384
27.20833	383
27.21667	385
27.22500	388
27.23333	393
27.24167	398
27.25000	403
27.25833	406
27.26667	406
27.27500	404
27.28333	399
27.29167	394
27.30000	390
27.30833	390
27.31667	392
27.32500	393
27.33333	393
27.34167	391
27.35000	386
27.35833	380
27.36667	375
27.37500	371
27.38333	369
27.39167	369
27.40000	368
27.40833	365
27.41667	362
27.42500	357
27.43333	352
27.44167	347
27.45000	344
27.45833	344
27.46667	345
27.47500	349
27.48333	354
27.49167	360
27.50000	366
27.50833	371
27.51667	374
27.52500	376
27.53333	378
27.54167	379
27.55000	380
27.55833	380
27.56667	379
27.57500	378
27.58333	377
27.59167	377
27.60000	378
27.60833	380
27.61667	382
27.62500	381
27.63333	379
27.64167	377
27.65000	376
27.65833	378
27.66667	381
27.67500	386
27.68333	389
27.69167	392
27.70000	395
27.70833	396
27.71667	398
27.72500	401
27.73333	404
27.74167	407
27.75000	411
27.75833	414
27.76667	415
27.77500	414
27.78333	413
27.79167	411
27.80000	410
27.80833	410
27.81667	411
27.82500	411
27.83333	413
27.84167	416
27.85000	421
27.85833	426
27.86667	430
27.87500	433
27.88333	435
27.89167	436
27.90000	437
27.90833	440
27.91667	444
27.92500	449
27.93333	455
27.94167	461
27.95000	465
27.95833	468
27.96667	470
27.97500	472
27.98333	477
27.99167	482
28.00000	487
28.00833	490
28.01667	491
28.02500	492
28.03333	495
28.04167	500
28.05000	508
28.05833	516
28.06667	523
28.07500	529
28.08333	534
28.09167	538
28.10000	540
28.10833	542
28.11667	541
28.12500	540
28.13333	537
28.14167	535
28.15000	534
28.15833	533
28.16667	533
28.17500	535
28.18333	539
28.19167	544
28.20000	550
28.20833	555
28.21667	561
28.22500	565
28.23333	569
28.24167	572
28.25000	574
28.25833	578
28.26667	583
28.27500	589
28.28333	595
28.29167	602
28.30000	607
28.30833	609
28.31667	610
28.32500	611
28.33333	613
28.34167	615
28.35000	617
28.35833	620
28.36667	623
28.37500	626
28.38333	631
28.39167	636
28.40000	640
28.40833	643
28.41667	646
28.42500	649
28.43333	652
28.44167	655
28.45000	655
28.45833	652
28.46667	646
28.47500	638
28.48333	632
28.49167	629
28.50000	629
28.50833	632
28.51667	635
28.52500	636
28.53333	636
28.54167	636
28.55000	636
28.55833	636
28.56667	637
28.57500	638
28.58333	639
28.59167	639
28.60000	639
28.60833	638
28.61667	636
28.62500	633
28.63333	631
28.64167	629
28.65000	629
28.65833	629
28.66667	628
28.67500	625
28.68333	622
28.69167	618
28.70000	615
28.70833	611
28.71667	608
28.72500	606
28.73333	605
28.74167	606
28.75000	608
28.75833	610
28.76667	609
28.77500	606
28.78333	601
28.79167	595
28.80000	590
28.80833	587
28.81667	586
28.82500	586
28.83333	587
28.84167	587
28.85000	587
28.85833	585
28.86667	582
28.87500	580
28.88333	577
28.89167	575
28.90000	572
28.90833	571
28.91667	571
28.92500	571
28.93333	570
28.94167	567
28.95000	563
28.95833	560
28.96667	559
28.97500	560
28.98333	563
28.99167	567
29.00000	571
29.00833	571
29.01667	569
29.02500	565
29.03333	559
29.04167	553
29.05000	548
29.05833	545
29.06667	545
29.07500	547
29.08333	549
29.09167	551
29.10000	553
29.10833	554
29.11667	554
29.12500	554
29.13333	554
29.14167	554
29.15000	552
29.15833	549
29.16667	547
29.17500	547
29.18333	548
29.19167	550
29.20000	553
29.20833	559
29.21667	565
29.22500	572
29.23333	577
29.24167	581
29.25000	582
29.25833	582
29.26667	580
29.27500	578
29.28333	575
29.29167	571
29.30000	569
29.30833	569
29.31667	571
29.32500	576
29.33333	581
29.34167	586
29.35000	590
29.35833	594
29.36667	596
29.37500	597
29.38333	600
29.39167	605
29.40000	610
29.40833	615
29.41667	619
29.42500	622
29.43333	626
29.44167	632
29.45000	640
29.45833	648
29.46667	655
29.47500	659
29.48333	663
29.49167	667
29.50000	670
29.50833	672
29.51667	675
29.52500	679
29.53333	682
29.54167	687
29.55000	693
29.55833	699
29.56667	706
29.57500	714
29.58333	722
29.59167	730
29.60000	739
29.60833	747
29.61667	756
29.62500	764
29.63333	773
29.64167	783
29.65000	792
29.65833	802
29.66667	814
29.67500	827
29.68333	841
29.69167	858
29.70000	875
29.70833	893
29.71667	911
29.72500	928
29.73333	944
29.74167	959
29.75000	973
29.75833	988
29.76667	1005
29.77500	1025
29.78333	1049
29.79167	1076
29.80000	1103
29.80833	1129
29.81667	1154
29.82500	1181
29.83333	1209
29.84167	1239
29.85000	1272
29.85833	1306
29.86667	1342
29.87500	1378
29.88333	1414
29.89167	1450
29.90000	1487
29.90833	1528
29.91667	1571
29.92500	1619
29.93333	1670
29.94167	1722
29.95000	1775
29.95833	1829
29.96667	1886
29.97500	1945
29.98333	2006
29.99167	2071
30.00000	2137
30.00833	2206
30.01667	2275
30.02500	2347
30.03333	2422
30.04167	2499
30.05000	2580
30.05833	2664
30.06667	2754
30.07500	2849
30.08333	2945
30.09167	3045
30.10000	3143
30.10833	3244
30.11667	3344
30.12500	3448
30.13333	3556
30.14167	3666
30.15000	3782
30.15833	3899
30.16667	4021
30.17500	4145
30.18333	4272
30.19167	4405
30.20000	4538
30.20833	4678
30.21667	4817
30.22500	4957
30.23333	5098
30.24167	5236
30.25000	5378
30.25833	5519
30.26667	5666
30.27500	5815
30.28333	5966
30.29167	6123
30.30000	6277
30.30833	6435
30.31667	6590
30.32500	6745
30.33333	6904
30.34167	7061
30.35000	7223
30.35833	7383
30.36667	7544
30.37500	7704
30.38333	7860
30.39167	8020
30.40000	8176
30.40833	8338
30.41667	8497
30.42500	8655
30.43333	8812
30.44167	8962
30.45000	9111
30.45833	9254
30.46667	9398
30.47500	9540
30.48333	9682
30.49167	9827
30.50000	9967
30.50833	10109
30.51667	10244
30.52500	10376
30.53333	10503
30.54167	10624
30.55000	10741
30.55833	10851
30.56667	10956
30.57500	11056
30.58333	11152
30.59167	11247
30.60000	11340
30.60833	11435
30.61667	11527
30.62500	11615
30.63333	11697
30.64167	11770
30.65000	11836
30.65833	11896
30.66667	11952
30.67500	12003
30.68333	12049
30.69167	12090
30.70000	12126
30.70833	12156
30.71667	12180
30.72500	12200
30.73333	12215
30.74167	12224
30.75000	12226
30.75833	12221
30.76667	12209
30.77500	12191
30.78333	12171
30.79167	12145
30.80000	12115
30.80833	12078
30.81667	12035
30.82500	11984
30.83333	11928
30.84167	11869
30.85000	11805
30.85833	11740
30.86667	11671
30.87500	11598
30.88333	11520
30.89167	11436
30.90000	11347
30.90833	11250
30.91667	11150
30.92500	11047
30.93333	10941
30.94167	10832
30.95000	10717
30.95833	10601
30.96667	10481
30.97500	10358
30.98333	10235
30.99167	10107
31.00000	9981
31.00833	9851
31.01667	9721
31.02500	9589
31.03333	9452
31.04167	9313
31.05000	9166
31.05833	9021
31.06667	8872
31.07500	8724
31.08333	8579
31.09167	8431
31.10000	8287
31.10833	8140
31.11667	7995
31.12500	7850
31.13333	7705
31.14167	7560
31.15000	7408
31.15833	7258
31.16667	7105
31.17500	6954
31.18333	6808
31.19167	6665
31.20000	6528
31.20833	6390
31.21667	6254
31.22500	6116
31.23333	5975
31.24167	5835
31.25000	5693
31.25833	5555
31.26667	5418
31.27500	5284
31.28333	5155
31.29167	5026
31.30000	4902
31.30833	4777
31.31667	4655
31.32500	4535
31.33333	4416
31.34167	4302
31.35000	4189
31.35833	4082
31.36667	3976
31.37500	3871
31.38333	3767
31.39167	3662
31.40000	3562
31.40833	3464
31.41667	3370
31.42500	3279
31.43333	3187
31.44167	3097
31.45000	3005
31.45833	2918
31.46667	2834
31.47500	2754
31.48333	2679
31.49167	2605
31.50000	2534
31.50833	2462
31.51667	2393
31.52500	2324
31.53333	2257
31.54167	2191
31.55000	2124
31.55833	2060
31.56667	1999
31.57500	1943
31.58333	1890
31.59167	1839
31.60000	1790
31.60833	1740
31.61667	1691
31.62500	1644
31.63333	1601
31.64167	1560
31.65000	1520
31.65833	1482
31.66667	1444
31.67500	1406
31.68333	1368
31.69167	1327
31.70000	1288
31.70833	1248
31.71667	1212
31.72500	1179
31.73333	1149
31.74167	1124
31.75000	1100
31.75833	1077
31.76667	1055
31.77500	1032
31.78333	1007
31.79167	980
31.80000	955
31.80833	933
31.81667	912
31.82500	895
31.83333	878
31.84167	862
31.85000	845
31.85833	828
31.86667	811
31.87500	792
31.88333	774
31.89167	757
31.90000	743
31.90833	732
31.91667	722
31.92500	713
31.93333	703
31.94167	691
31.95000	677
31.95833	664
31.96667	651
31.97500	639
31.98333	629
31.99167	621
32.00000	614
32.00833	605
32.01667	596
32.02500	586
32.03333	576
32.04167	567
32.05000	560
32.05833	552
32.06667	541
32.07500	529
32.08333	517
32.09167	506
32.10000	498
32.10833	494
32.11667	493
32.12500	492
32.13333	493
32.14167	494
32.15000	497
32.15833	499
32.16667	497
32.17500	492
32.18333	486
32.19167	479
32.20000	473
32.20833	469
32.21667	465
32.22500	462
32.23333	458
32.24167	455
32.25000	452
32.25833	449
32.26667	446
32.27500	443
32.28333	442
32.29167	444
32.30000	447
32.30833	451
32.31667	454
32.32500	456
32.33333	455
32.34167	451
32.35000	446
32.35833	442
32.36667	440
32.37500	441
32.38333	443
32.39167	445
32.40000	446
32.40833	444
32.41667	442
32.42500	441
32.43333	444
32.44167	448
32.45000	454
32.45833	461
32.46667	466
32.47500	471
32.48333	475
32.49167	477
32.50000	479
32.50833	480
32.51667	482
32.52500	486
32.53333	492
32.54167	497
32.55000	500
32.55833	502
32.56667	506
32.57500	513
32.58333	521
32.59167	531
32.60000	540
32.60833	547
32.61667	554
32.62500	560
32.63333	566
32.64167	573
32.65000	579
32.65833	587
32.66667	595
32.67500	603
32.68333	610
32.69167	616
32.70000	623
32.70833	629
32.71667	637
32.72500	647
32.73333	659
32.74167	671
32.75000	683
32.75833	694
32.76667	702
32.77500	709
32.78333	715
32.79167	723
32.80000	733
32.80833	748
32.81667	765
32.82500	784
32.83333	805
32.84167	824
32.85000	842
32.85833	856
32.86667	868
32.87500	879
32.88333	892
32.89167	906
32.90000	921
32.90833	937
32.91667	953
32.92500	969
32.93333	985
32.94167	1002
32.95000	1019
32.95833	1036
32.96667	1052
32.97500	1067
32.98333	1081
32.99167	1097
33.00000	1114
33.00833	1135
33.01667	1159
33.02500	1185
33.03333	1212
33.04167	1239
33.05000	1265
33.05833	1289
33.06667	1313
33.07500	1335
33.08333	1355
33.09167	1372
33.10000	1388
33.10833	1404
33.11667	1421
33.12500	1440
33.13333	1460
33.14167	1482
33.15000	1504
33.15833	1527
33.16667	1551
33.17500	1576
33.18333	1600
33.19167	1625
33.20000	1649
33.20833	1673
33.21667	1696
33.22500	1718
33.23333	1737
33.24167	1755
33.25000	1774
33.25833	1794
33.26667	1815
33.27500	1838
33.28333	1861
33.29167	1885
33.30000	1906
33.30833	1925
33.31667	1943
33.32500	1958
33.33333	1973
33.34167	1986
33.35000	2000
33.35833	2015
33.36667	2034
33.37500	2054
33.38333	2073
33.39167	2092
33.40000	2111
33.40833	2131
33.41667	2151
33.42500	2171
33.43333	2190
33.44167	2204
33.45000	2215
33.45833	2224
33.46667	2231
33.47500	2239
33.48333	2247
33.49167	2256
33.50000	2264
33.50833	2273
33.51667	2281
33.52500	2288
33.53333	2294
33.54167	2300
33.55000	2307
33.55833	2316
33.56667	2326
33.57500	2337
33.58333	2347
33.59167	2355
33.60000	2360
33.60833	2362
33.61667	2361
33.62500	2358
33.63333	2356
33.64167	2353
33.65000	2352
33.65833	2350
33.66667	2347
33.67500	2343
33.68333	2339
33.69167	2336
33.70000	2331
33.70833	2326
33.71667	2320
33.72500	2314
33.73333	2308
33.74167	2304
33.75000	2301
33.75833	2298
33.76667	2295
33.77500	2289
33.78333	2282
33.79167	2271
33.80000	2259
33.80833	2245
33.81667	2231
33.82500	2217
33.83333	2202
33.84167	2187
33.85000	2170
33.85833	2155
33.86667	2139
33.87500	2124
33.88333	2109
33.89167	2093
33.90000	2076
33.90833	2059
33.91667	2042
33.92500	2027
33.93333	2013
33.94167	1997
33.95000	1979
33.95833	1959
33.96667	1936
33.97500	1914
33.98333	1895
33.99167	1879
34.00000	1866
34.00833	1853
34.01667	1840
34.02500	1824
34.03333	1804
34.04167	1782
34.05000	1757
34.05833	1733
34.06667	1709
34.07500	1686
34.08333	1664
34.09167	1640
34.10000	1617
34.10833	1592
34.11667	1568
34.12500	1548
34.13333	1531
34.14167	1515
34.15000	1499
34.15833	1483
34.16667	1465
34.17500	1446
34.18333	1426
34.19167	1404
34.20000	1382
34.20833	1361
34.21667	1340
34.22500	1319
34.23333	1298
34.24167	1275
34.25000	1253
34.25833	1232
34.26667	1214
34.27500	1198
34.28333	1184
34.29167	1168
34.30000	1150
34.30833	1129
34.31667	1106
34.32500	1082
34.33333	1059
34.34167	1040
34.35000	1024
34.35833	1010
34.36667	998
34.37500	984
34.38333	968
34.39167	949
34.40000	928
34.40833	908
34.41667	889
34.42500	871
34.43333	855
34.44167	841
34.45000	827
34.45833	816
34.46667	806
34.47500	796
34.48333	785
34.49167	773
34.50000	760
34.50833	748
34.51667	735
34.52500	722
34.53333	709
34.54167	696
34.55000	683
34.55833	670
34.56667	657
34.57500	642
34.58333	626
34.59167	610
34.60000	595
34.60833	582
34.61667	570
34.62500	558
34.63333	546
34.64167	533
34.65000	519
34.65833	506
34.66667	495
34.67500	486
34.68333	477
34.69167	468
34.70000	459
34.70833	450
34.71667	442
34.72500	435
34.73333	429
34.74167	423
34.75000	418
34.75833	412
34.76667	407
34.77500	401
34.78333	394
34.79167	386
34.80000	377
34.80833	368
34.81667	360
34.82500	355
34.83333	350
34.84167	345
34.85000	339
34.85833	332
34.86667	325
34.87500	319
34.88333	317
34.89167	319
34.90000	321
34.90833	322
34.91667	321
34.92500	316
34.93333	309
34.94167	300
34.95000	290
34.95833	280
34.96667	270
34.97500	261
34.98333	254
34.99167	248
35.00000	245
35.00833	244
35.01667	244
35.02500	245
35.03333	247
35.04167	247
35.05000	245
35.05833	241
35.06667	236
35.07500	231
35.08333	227
35.09167	225
35.10000	225
35.10833	224
35.11667	223
35.12500	221
35.13333	219
35.14167	217
35.15000	216
35.15833	215
35.16667	216
35.17500	217
35.18333	220
35.19167	222
35.20000	223
35.20833	221
35.21667	218
35.22500	214
35.23333	209
35.24167	203
35.25000	196
35.25833	188
35.26667	181
35.27500	175
35.28333	172
35.29167	172
35.30000	172
35.30833	169
35.31667	165
35.32500	159
35.33333	154
35.34167	151
35.35000	151
35.35833	153
35.36667	155
35.37500	156
35.38333	155
35.39167	151
35.40000	147
35.40833	145
35.41667	145
35.42500	146
35.43333	149
35.44167	151
35.45000	152
35.45833	151
35.46667	149
35.47500	147
35.48333	147
35.49167	150
35.50000	153
35.50833	155
35.51667	154
35.52500	151
35.53333	147
35.54167	143
35.55000	141
35.55833	139
35.56667	137
35.57500	135
35.58333	135
35.59167	135
35.60000	136
35.60833	135
35.61667	133
35.62500	130
35.63333	126
35.64167	122
35.65000	118
35.65833	114
35.66667	109
35.67500	103
35.68333	97
35.69167	93
35.70000	91
35.70833	94
35.71667	98
35.72500	102
35.73333	105
35.74167	107
35.75000	108
35.75833	108
35.76667	110
35.77500	113
35.78333	116
35.79167	117
35.80000	117
35.80833	115
35.81667	112
35.82500	109
35.83333	106
35.84167	103
35.85000	101
35.85833	100
35.86667	100
35.87500	99
35.88333	100
35.89167	101
35.90000	102
35.90833	104
35.91667	106
35.92500	109
35.93333	111
35.94167	114
35.95000	115
35.95833	115
35.96667	113
35.97500	109
35.98333	105
35.99167	103
36.00000	102
36.00833	100
36.01667	97
36.02500	93
36.03333	88
36.04167	84
36.05000	80
36.05833	79
36.06667	80
36.07500	85
36.08333	91
36.09167	98
36.10000	103
36.10833	105
36.11667	104
36.12500	99
36.13333	93
36.14167	87
36.15000	84
36.15833	84
36.16667	86
36.17500	90
36.18333	93
36.19167	95
36.20000	96
36.20833	98
36.21667	100
36.22500	103
36.23333	107
36.24167	110
36.25000	110
36.25833	110
36.26667	109
36.27500	108
36.28333	109
36.29167	112
36.30000	114
36.30833	116
36.31667	116
36.32500	117
36.33333	116
36.34167	114
36.35000	111
36.35833	108
36.36667	104
36.37500	101
36.38333	98
36.39167	97
36.40000	97
36.40833	99
36.41667	100
36.42500	101
36.43333	102
36.44167	102
36.45000	102
36.45833	100
36.46667	99
36.47500	97
36.48333	95
36.49167	95
36.50000	96
36.50833	98
36.51667	100
36.52500	99
36.53333	97
36.54167	93
36.55000	88
36.55833	83
36.56667	81
36.57500	81
36.58333	82
36.59167	83
36.60000	83
36.60833	82
36.61667	80
36.62500	79
36.63333	80
36.64167	82
36.65000	86
36.65833	90
36.66667	92
36.67500	93
36.68333	93
36.69167	91
36.70000	91
36.70833	92
36.71667	93
36.72500	93
36.73333	92
36.74167	88
36.75000	82
36.75833	77
36.76667	75
36.77500	76
36.78333	79
36.79167	82
36.80000	84
36.80833	84
36.81667	82
36.82500	84
36.83333	89
36.84167	96
36.85000	105
36.85833	114
36.86667	120
36.87500	124
36.88333	127
36.89167	128
36.90000	128
36.90833	128
36.91667	127
36.92500	123
36.93333	118
36.94167	114
36.95000	111
36.95833	109
36.96667	109
36.97500	109
36.98333	109
36.99167	108
37.00000	106
37.00833	104
37.01667	101
37.02500	98
37.03333	96
37.04167	94
37.05000	93
37.05833	91
37.06667	89
37.07500	87
37.08333	87
37.09167	90
37.10000	94
37.10833	99
37.11667	103
37.12500	105
37.13333	105
37.14167	106
37.15000	109
37.15833	112
37.16667	114
37.17500	113
37.18333	108
37.19167	100
37.20000	92
37.20833	88
37.21667	87
37.22500	89
37.23333	92
37.24167	94
37.25000	94
37.25833	93
37.26667	93
37.27500	95
37.28333	97
37.29167	99
37.30000	102
37.30833	103
37.31667	103
37.32500	102
37.33333	100
37.34167	96
37.35000	90
37.35833	85
37.36667	84
37.37500	88
37.38333	94
37.39167	102
37.40000	108
37.40833	111
37.41667	111
37.42500	107
37.43333	102
37.44167	99
37.45000	98
37.45833	99
37.46667	101
37.47500	104
37.48333	107
37.49167	108
37.50000	107
37.50833	105
37.51667	102
37.52500	97
37.53333	93
37.54167	90
37.55000	87
37.55833	87
37.56667	88
37.57500	90
37.58333	95
37.59167	101
37.60000	106
37.60833	110
37.61667	111
37.62500	112
37.63333	111
37.64167	109
37.65000	109
37.65833	109
37.66667	112
37.67500	117
37.68333	122
37.69167	127
37.70000	130
37.70833	130
37.71667	127
37.72500	125
37.73333	124
37.74167	125
37.75000	127
37.75833	131
37.76667	134
37.77500	138
37.78333	143
37.79167	148
37.80000	152
37.80833	154
37.81667	152
37.82500	148
37.83333	142
37.84167	136
37.85000	131
37.85833	127
37.86667	127
37.87500	129
37.88333	133
37.89167	138
37.90000	140
37.90833	138
37.91667	133
37.92500	126
37.93333	120
37.94167	118
37.95000	120
37.95833	124
37.96667	128
37.97500	130
37.98333	130
37.99167	130
38.00000	131
38.00833	136
38.01667	143
38.02500	150
38.03333	154
38.04167	156
38.05000	154
38.05833	152
38.06667	150
38.07500	150
38.08333	151
38.09167	152
38.10000	154
38.10833	156
38.11667	159
38.12500	160
38.13333	161
38.14167	158
38.15000	153
38.15833	147
38.16667	140
38.17500	135
38.18333	133
38.19167	134
38.20000	137
38.20833	142
38.21667	147
38.22500	152
38.23333	157
38.24167	162
38.25000	168
38.25833	173
38.26667	177
38.27500	177
38.28333	175
38.29167	171
38.30000	167
38.30833	164
38.31667	161
38.32500	158
38.33333	155
38.34167	155
38.35000	157
38.35833	161
38.36667	165
38.37500	167
38.38333	168
38.39167	167
38.40000	167
38.40833	168
38.41667	170
38.42500	172
38.43333	172
38.44167	170
38.45000	168
38.45833	167
38.46667	167
38.47500	168
38.48333	170
38.49167	170
38.50000	170
38.50833	171
38.51667	171
38.52500	170
38.53333	168
38.54167	166
38.55000	165
38.55833	167
38.56667	170
38.57500	174
38.58333	175
38.59167	174
38.60000	172
38.60833	170
38.61667	171
38.62500	173
38.63333	177
38.64167	180
38.65000	181
38.65833	179
38.66667	174
38.67500	167
38.68333	162
38.69167	162
38.70000	165
38.70833	172
38.71667	180
38.72500	187
38.73333	190
38.74167	190
38.75000	188
38.75833	184
38.76667	181
38.77500	179
38.78333	177
38.79167	177
38.80000	179
38.80833	182
38.81667	185
38.82500	187
38.83333	187
38.84167	186
38.85000	184
38.85833	182
38.86667	183
38.87500	185
38.88333	187
38.89167	190
38.90000	192
38.90833	194
38.91667	196
38.92500	197
38.93333	198
38.94167	198
38.95000	199
38.95833	200
38.96667	200
38.97500	199
38.98333	197
38.99167	193
39.00000	189
39.00833	188
39.01667	188
39.02500	189
39.03333	190
39.04167	192
39.05000	194
39.05833	197
39.06667	202
39.07500	207
39.08333	211
39.09167	214
39.10000	216
39.10833	216
39.11667	215
39.12500	214
39.13333	211
39.14167	208
39.15000	205
39.15833	203
39.16667	203
39.17500	204
39.18333	205
39.19167	204
39.20000	202
39.20833	199
39.21667	197
39.22500	198
39.23333	203
39.24167	208
39.25000	215
39.25833	221
39.26667	225
39.27500	227
39.28333	228
39.29167	226
39.30000	225
39.30833	225
39.31667	226
39.32500	229
39.33333	231
39.34167	232
39.35000	232
39.35833	231
39.36667	231
39.37500	232
39.38333	231
39.39167	228
39.40000	225
39.40833	220
39.41667	217
39.42500	216
39.43333	217
39.44167	220
39.45000	222
39.45833	224
39.46667	224
39.47500	224
39.48333	225
39.49167	227
39.50000	229
39.50833	231
39.51667	232
39.52500	231
39.53333	226
39.54167	222
39.55000	219
39.55833	218
39.56667	220
39.57500	221
39.58333	222
39.59167	221
39.60000	218
39.60833	213
39.61667	208
39.62500	204
39.63333	202
39.64167	204
39.65000	208
39.65833	212
39.66667	213
39.67500	212
39.68333	210
39.69167	208
39.70000	205
39.70833	204
39.71667	204
39.72500	205
39.73333	205
39.74167	205
39.75000	206
39.75833	208
39.76667	209
39.77500	210
39.78333	211
39.79167	212
39.80000	211
39.80833	208
39.81667	205
39.82500	203
39.83333	203
39.84167	206
39.85000	211
39.85833	215
39.86667	217
39.87500	216
39.88333	214
39.89167	211
39.90000	210
39.90833	211
39.91667	214
39.92500	217
39.93333	221
39.94167	222
39.95000	221
39.95833	219
39.96667	220
39.97500	222
39.98333	224
39.99167	224
40.00000	219
40.00833	211
40.01667	203
40.02500	198
40.03333	198
40.04167	202
40.05000	208
40.05833	214
40.06667	220
40.07500	224
40.08333	226
40.09167	226
40.10000	224
40.10833	221
40.11667	216
40.12500	212
40.13333	209
40.14167	205
40.15000	201
40.15833	197
40.16667	193
40.17500	191
40.18333	192
40.19167	197
40.20000	202
40.20833	207
40.21667	211
40.22500	212
40.23333	211
40.24167	210
40.25000	210
40.25833	210
40.26667	211
40.27500	214
40.28333	215
40.29167	215
40.30000	213
40.30833	211
40.31667	209
40.32500	208
40.33333	208
40.34167	209
40.35000	210
40.35833	210
40.36667	209
40.37500	207
40.38333	204
40.39167	200
40.40000	197
40.40833	197
40.41667	200
40.42500	207
40.43333	215
40.44167	221
40.45000	226
40.45833	227
40.46667	225
40.47500	220
40.48333	216
40.49167	214
40.50000	214
40.50833	214
40.51667	215
40.52500	215
40.53333	214
40.54167	213
40.55000	216
40.55833	220
40.56667	226
40.57500	232
40.58333	236
40.59167	236
40.60000	233
40.60833	228
40.61667	222
40.62500	219
40.63333	218
40.64167	219
40.65000	223
40.65833	226
40.66667	226
40.67500	223
40.68333	219
40.69167	216
40.70000	217
40.70833	223
40.71667	232
40.72500	241
40.73333	249
40.74167	253
40.75000	254
40.75833	253
40.76667	253
40.77500	253
40.78333	256
40.79167	259
40.80000	262
40.80833	264
40.81667	265
40.82500	266
40.83333	268
40.84167	269
40.85000	270
40.85833	271
40.86667	272
40.87500	275
40.88333	281
40.89167	288
40.90000	296
40.90833	304
40.91667	310
40.92500	315
40.93333	319
40.94167	322
40.95000	325
40.95833	327
40.96667	330
40.97500	332
40.98333	334
40.99167	336
41.00000	339
41.00833	347
41.01667	356
41.02500	365
41.03333	372
41.04167	376
41.05000	377
41.05833	378
41.06667	380
41.07500	384
41.08333	389
41.09167	395
41.10000	403
41.10833	412
41.11667	422
41.12500	431
41.13333	440
41.14167	448
41.15000	457
41.15833	465
41.16667	473
41.17500	481
41.18333	488
41.19167	494
41.20000	499
41.20833	503
41.21667	506
41.22500	508
41.23333	510
41.24167	514
41.25000	520
41.25833	528
41.26667	537
41.27500	546
41.28333	554
41.29167	561
41.30000	567
41.30833	571
41.31667	576
41.32500	583
41.33333	590
41.34167	596
41.35000	602
41.35833	607
41.36667	612
41.37500	617
41.38333	623
41.39167	629
41.40000	634
41.40833	636
41.41667	634
41.42500	630
41.43333	626
41.44167	625
41.45000	628
41.45833	635
41.46667	643
41.47500	652
41.48333	660
41.49167	666
41.50000	672
41.50833	678
41.51667	684
41.52500	689
41.53333	692
41.54167	692
41.55000	691
41.55833	688
41.56667	687
41.57500	687
41.58333	688
41.59167	687
41.60000	685
41.60833	682
41.61667	678
41.62500	674
41.63333	669
41.64167	666
41.65000	665
41.65833	665
41.66667	668
41.67500	671
41.68333	671
41.69167	669
41.70000	666
41.70833	665
41.71667	665
41.72500	667
41.73333	670
41.74167	671
41.75000	669
41.75833	664
41.76667	657
41.77500	648
41.78333	639
41.79167	628
41.80000	620
41.80833	613
41.81667	608
41.82500	604
41.83333	600
41.84167	597
41.85000	594
41.85833	591
41.86667	588
41.87500	585
41.88333	581
41.89167	578
41.90000	574
41.90833	568
41.91667	560
41.92500	548
41.93333	535
41.94167	522
41.95000	511
41.95833	502
41.96667	495
41.97500	489
41.98333	482
41.99167	475
42.00000	469
42.00833	465
42.01667	461
42.02500	457
42.03333	453
42.04167	447
42.05000	440
42.05833	432
42.06667	424
42.07500	414
42.08333	404
42.09167	392
42.10000	382
42.10833	371
42.11667	361
42.12500	352
42.13333	345
42.14167	340
42.15000	336
42.15833	332
42.16667	329
42.17500	324
42.18333	318
42.19167	311
42.20000	302
42.20833	293
42.21667	284
42.22500	275
42.23333	266
42.24167	258
42.25000	253
42.25833	249
42.26667	246
42.27500	242
42.28333	234
42.29167	223
42.30000	213
42.30833	204
42.31667	199
42.32500	198
42.33333	201
42.34167	205
42.35000	208
42.35833	209
42.36667	207
42.37500	202
42.38333	196
42.39167	188
42.40000	180
42.40833	172
42.41667	165
42.42500	158
42.43333	152
42.44167	146
42.45000	141
42.45833	137
42.46667	136
42.47500	138
42.48333	140
42.49167	143
42.50000	144
42.50833	141
42.51667	135
42.52500	128
42.53333	120
42.54167	112
42.55000	104
42.55833	97
42.56667	91
42.57500	87
42.58333	85
42.59167	86
42.60000	88
42.60833	89
42.61667	88
42.62500	86
42.63333	82
42.64167	79
42.65000	79
42.65833	80
42.66667	82
42.67500	85
42.68333	85
42.69167	83
42.70000	80
42.70833	77
42.71667	75
42.72500	73
42.73333	72
42.74167	73
42.75000	74
42.75833	75
42.76667	76
42.77500	76
42.78333	72
42.79167	65
42.80000	57
42.80833	50
42.81667	45
42.82500	45
42.83333	49
42.84167	53
42.85000	56
42.85833	56
42.86667	55
42.87500	52
42.88333	51
42.89167	51
42.90000	50
42.90833	49
42.91667	45
42.92500	41
42.93333	35
42.94167	30
42.95000	26
42.95833	24
42.96667	25
42.97500	28
42.98333	32
42.99167	35
43.00000	38
43.00833	40
43.01667	41
43.02500	42
43.03333	45
43.04167	47
43.05000	50
43.05833	51
43.06667	50
43.07500	48
43.08333	45
43.09167	42
43.10000	40
43.10833	39
43.11667	37
43.12500	34
43.13333	29
43.14167	25
43.15000	23
43.15833	22
43.16667	22
43.17500	21
43.18333	21
43.19167	20
43.20000	20
43.20833	22
43.21667	23
43.22500	23
43.23333	21
43.24167	19
43.25000	17
43.25833	17
43.26667	19
43.27500	24
43.28333	28
43.29167	30
43.30000	30
43.30833	29
43.31667	27
43.32500	24
43.33333	21
43.34167	19
43.35000	18
43.35833	19
43.36667	18
43.37500	17
43.38333	16
43.39167	16
43.40000	18
43.40833	22
43.41667	25
43.42500	27
43.43333	26
43.44167	24
43.45000	24
43.45833	24
43.46667	25
43.47500	25
43.48333	23
43.49167	19
43.50000	13
43.50833	9
43.51667	6
43.52500	4
43.53333	5
43.54167	8
43.55000	13
43.55833	19
43.56667	24
43.57500	29
43.58333	31
43.59167	29
43.60000	26
43.60833	23
43.61667	20
43.62500	19
43.63333	17
43.64167	18
43.65000	21
43.65833	24
43.66667	27
43.67500	28
43.68333	29
43.69167	27
43.70000	23
43.70833	16
43.71667	9
43.72500	3
43.73333	-2
43.74167	-4
43.75000	-2
43.75833	1
43.76667	4
43.77500	6
43.78333	9
43.79167	12
43.80000	15
43.80833	16
43.81667	16
43.82500	16
43.83333	15
43.84167	14
43.85000	15
43.85833	16
43.86667	17
43.87500	18
43.88333	18
43.89167	17
43.90000	15
43.90833	14
43.91667	15
43.92500	18
43.93333	22
43.94167	24
43.95000	24
43.95833	24
43.96667	22
43.97500	19
43.98333	16
43.99167	13
44.00000	11
44.00833	10
44.01667	11
44.02500	11
44.03333	13
44.04167	14
44.05000	16
44.05833	17
44.06667	19
44.07500	20
44.08333	20
44.09167	20
44.10000	18
44.10833	15
44.11667	12
44.12500	12
44.13333	13
44.14167	15
44.15000	18
44.15833	21
44.16667	21
44.17500	20
44.18333	19
44.19167	20
44.20000	22
44.20833	26
44.21667	28
44.22500	28
44.23333	26
44.24167	24
44.25000	21
44.25833	19
44.26667	17
44.27500	13
44.28333	6
44.29167	-2
44.30000	-9
44.30833	-11
44.31667	-9
44.32500	-5
44.33333	0
44.34167	5
44.35000	7
44.35833	7
44.36667	8
44.37500	11
44.38333	15
44.39167	21
44.40000	25
44.40833	25
44.41667	22
44.42500	16
44.43333	10
44.44167	4
44.45000	1
44.45833	0
44.46667	2
44.47500	5
44.48333	8
44.49167	10
44.50000	10
44.50833	10
44.51667	11
44.52500	13
44.53333	18
44.54167	21
44.55000	20
44.55833	18
44.56667	16
44.57500	14
44.58333	13
44.59167	15
44.60000	16
44.60833	16
44.61667	13
44.62500	10
44.63333	7
44.64167	5
44.65000	5
44.65833	6
44.66667	7
44.67500	8
44.68333	9
44.69167	8
44.70000	7
44.70833	7
44.71667	8
44.72500	8
44.73333	8
44.74167	7
44.75000	7
44.75833	8
44.76667	12
44.77500	15
44.78333	19
44.79167	21
44.80000	23
44.80833	22
44.81667	21
44.82500	19
44.83333	18
44.84167	17
44.85000	17
44.85833	19
44.86667	20
44.87500	20
44.88333	19
44.89167	16
44.90000	12
44.90833	7
44.91667	3
44.92500	-0
44.93333	-2
44.94167	-3
44.95000	-3
44.95833	-2
44.96667	-0
44.97500	1
44.98333	1
44.99167	1
45.00000	-1
45.00833	-3
45.01667	-5
45.02500	-6
45.03333	-4
45.04167	-1
45.05000	2
45.05833	5
45.06667	6
45.07500	6
45.08333	5
45.09167	3
45.10000	1
45.10833	0
45.11667	0
45.12500	1
45.13333	1
45.14167	0
45.15000	-2
45.15833	-4
45.16667	-7
45.17500	-9
45.18333	-9
45.19167	-7
45.20000	-4
45.20833	-0
45.21667	3
45.22500	5
45.23333	7
45.24167	9
45.25000	12
45.25833	15
45.26667	17
45.27500	18
45.28333	17
45.29167	15
45.30000	12
45.30833	9
45.31667	7
45.32500	4
45.33333	2
45.34167	1
45.35000	-0
45.35833	-0
45.36667	2
45.37500	4
45.38333	5
45.39167	5
45.40000	3
45.40833	-2
45.41667	-5
45.42500	-6
45.43333	-3
45.44167	2
45.45000	7
45.45833	10
45.46667	10
45.47500	8
45.48333	4
45.49167	1
45.50000	-1
45.50833	-3
45.51667	-4
45.52500	-6
45.53333	-8
45.54167	-11
45.55000	-12
45.55833	-11
45.56667	-8
45.57500	-3
45.58333	1
45.59167	3
45.60000	4
45.60833	5
45.61667	5
45.62500	5
45.63333	6
45.64167	6
45.65000	6
45.65833	4
45.66667	0
45.67500	-4
45.68333	-7
45.69167	-8
45.70000	-7
45.70833	-6
45.71667	-4
45.72500	-3
45.73333	-3
45.74167	-4
45.75000	-6
45.75833	-7
45.76667	-9
45.77500	-10
45.78333	-10
45.79167	-8
45.80000	-6
45.80833	-5
45.81667	-6
45.82500	-8
45.83333	-10
45.84167	-11
45.85000	-9
45.85833	-5
45.86667	-1
45.87500	1
45.88333	1
45.89167	-4
45.90000	-9
45.90833	-12
45.91667	-13
45.92500	-11
45.93333	-9
45.94167	-9
45.95000	-11
45.95833	-14
45.96667	-14
45.97500	-13
45.98333	-11
45.99167	-10
46.00000	-10
46.00833	-10
46.01667	-9
46.02500	-6
46.03333	-2
46.04167	1
46.05000	1
46.05833	-1
46.06667	-3
46.07500	-5
46.08333	-6
46.09167	-5
46.10000	-4
46.10833	-4
46.11667	-5
46.12500	-5
46.13333	-5
46.14167	-4
46.15000	-3
46.15833	-3
46.16667	-4
46.17500	-7
46.18333	-10
46.19167	-14
46.20000	-16
46.20833	-17
46.21667	-15
46.22500	-12
46.23333	-8
46.24167	-5
46.25000	-3
46.25833	-4
46.26667	-6
46.27500	-9
46.28333	-11
46.29167	-11
46.30000	-9
46.30833	-7
46.31667	-3
46.32500	-0
46.33333	3
46.34167	4
46.35000	2
46.35833	-1
46.36667	-4
46.37500	-6
46.38333	-6
46.39167	-4
46.40000	-1
46.40833	2
46.41667	3
46.42500	3
46.43333	4
46.44167	5
46.45000	7
46.45833	8
46.46667	7
46.47500	4
46.48333	1
46.49167	-3
46.50000	-5
46.50833	-4
46.51667	-2
46.52500	-2
46.53333	-2
46.54167	-2
46.55000	-1
46.55833	1
46.56667	2
46.57500	3
46.58333	2
46.59167	-1
46.60000	-5
46.60833	-9
46.61667	-11
46.62500	-11
46.63333	-9
46.64167	-7
46.65000	-3
46.65833	0
46.66667	3
46.67500	4
46.68333	2
46.69167	-2
46.70000	-8
46.70833	-15
46.71667	-21
46.72500	-26
46.73333	-27
46.74167	-26
46.75000	-23
46.75833	-17
46.76667	-11
46.77500	-4
46.78333	-0
46.79167	0
46.80000	-2
46.80833	-7
46.81667	-13
46.82500	-17
46.83333	-20
46.84167	-21
46.85000	-18
46.85833	-15
46.86667	-14
46.87500	-13
46.88333	-14
46.89167	-14
46.90000	-14
46.90833	-12
46.91667	-9
46.92500	-7
46.93333	-8
46.94167	-10
46.95000	-11
46.95833	-10
46.96667	-9
46.97500	-8
46.98333	-8
46.99167	-9
47.00000	-11
47.00833	-13
47.01667	-16
47.02500	-20
47.03333	-23
47.04167	-24
47.05000	-25
47.05833	-23
47.06667	-19
47.07500	-14
47.08333	-11
47.09167	-11
47.10000	-12
47.10833	-13
47.11667	-14
47.12500	-13
47.13333	-9
47.14167	-5
47.15000	-4
47.15833	-4
47.16667	-5
47.17500	-6
47.18333	-7
47.19167	-8
47.20000	-8
47.20833	-9
47.21667	-10
47.22500	-11
47.23333	-11
47.24167	-11
47.25000	-12
47.25833	-14
47.26667	-15
47.27500	-17
47.28333	-16
47.29167	-15
47.30000	-12
47.30833	-10
47.31667	-8
47.32500	-8
47.33333	-10
47.34167	-13
47.35000	-15
47.35833	-16
47.36667	-15
47.37500	-13
47.38333	-12
47.39167	-11
47.40000	-11
47.40833	-10
47.41667	-7
47.42500	-4
47.43333	-0
47.44167	3
47.45000	6
47.45833	9
47.46667	9
47.47500	7
47.48333	3
47.49167	-0
47.50000	-4
47.50833	-6
47.51667	-8
47.52500	-10
47.53333	-12
47.54167	-13
47.55000	-14
47.55833	-14
47.56667	-13
47.57500	-12
47.58333	-11
47.59167	-9
47.60000	-8
47.60833	-8
47.61667	-10
47.62500	-12
47.63333	-14
47.64167	-16
47.65000	-18
47.65833	-20
47.66667	-22
47.67500	-23
47.68333	-23
47.69167	-21
47.70000	-19
47.70833	-17
47.71667	-15
47.72500	-15
47.73333	-17
47.74167	-21
47.75000	-24
47.75833	-24
47.76667	-19
47.77500	-10
47.78333	-1
47.79167	6
47.80000	9
47.80833	6
47.81667	1
47.82500	-6
47.83333	-12
47.84167	-17
47.85000	-20
47.85833	-21
47.86667	-20
47.87500	-17
47.88333	-14
47.89167	-11
47.90000	-8
47.90833	-6
47.91667	-6
47.92500	-7
47.93333	-9
47.94167	-10
47.95000	-11
47.95833	-11
47.96667	-12
47.97500	-14
47.98333	-18
47.99167	-22
48.00000	-25
48.00833	-28
48.01667	-29
48.02500	-28
48.03333	-25
48.04167	-21
48.05000	-18
48.05833	-14
48.06667	-10
48.07500	-8
48.08333	-7
48.09167	-10
48.10000	-14
48.10833	-18
48.11667	-22
48.12500	-25
48.13333	-25
48.14167	-24
48.15000	-22
48.15833	-19
48.16667	-17
48.17500	-14
48.18333	-12
48.19167	-10
48.20000	-9
48.20833	-9
48.21667	-10
48.22500	-11
48.23333	-12
48.24167	-12
48.25000	-12
48.25833	-12
48.26667	-14
48.27500	-17
48.28333	-20
48.29167	-21
48.30000	-20
48.30833	-18
48.31667	-15
48.32500	-13
48.33333	-11
48.34167	-9
48.35000	-7
48.35833	-5
48.36667	-5
48.37500	-5
48.38333	-6
48.39167	-8
48.40000	-9
48.40833	-9
48.41667	-9
48.42500	-9
48.43333	-9
48.44167	-10
48.45000	-9
48.45833	-8
48.46667	-5
48.47500	-3
48.48333	-1
48.49167	-2
48.50000	-4
48.50833	-5
48.51667	-7
48.52500	-9
48.53333	-10
48.54167	-10
48.55000	-10
48.55833	-9
48.56667	-9
48.57500	-11
48.58333	-13
48.59167	-14
48.60000	-14
48.60833	-11
48.61667	-7
48.62500	-4
48.63333	-1
48.64167	2
48.65000	4
48.65833	5
48.66667	3
48.67500	-1
48.68333	-4
48.69167	-5
48.70000	-3
48.70833	-0
48.71667	3
48.72500	3
48.73333	1
48.74167	-3
48.75000	-7
48.75833	-11
48.76667	-13
48.77500	-13
48.78333	-12
48.79167	-11
48.80000	-10
48.80833	-11
48.81667	-14
48.82500	-16
48.83333	-18
48.84167	-20
48.85000	-20
48.85833	-18
48.86667	-15
48.87500	-12
48.88333	-8
48.89167	-3
48.90000	-0
48.90833	0
48.91667	-2
48.92500	-4
48.93333	-6
48.94167	-8
48.95000	-9
48.95833	-9
48.96667	-9
48.97500	-7
48.98333	-5
48.99167	-3
49.00000	-2
49.00833	-1
49.01667	-1
49.02500	-1
49.03333	-2
49.04167	-2
49.05000	-4
49.05833	-6
49.06667	-8
49.07500	-11
49.08333	-13
49.09167	-14
49.10000	-15
49.10833	-15
49.11667	-15
49.12500	-14
49.13333	-12
49.14167	-10
49.15000	-8
49.15833	-9
49.16667	-12
49.17500	-16
49.18333	-19
49.19167	-20
49.20000	-19
49.20833	-16
49.21667	-13
49.22500	-12
49.23333	-12
49.24167	-13
49.25000	-15
49.25833	-16
49.26667	-16
49.27500	-15
49.28333	-15
49.29167	-16
49.30000	-19
49.30833	-22
49.31667	-24
49.32500	-24
49.33333	-21
49.34167	-18
49.35000	-15
49.35833	-13
49.36667	-13
49.37500	-13
49.38333	-13
49.39167	-13
49.40000	-12
49.40833	-13
49.41667	-13
49.42500	-14
49.43333	-12
49.44167	-10
49.45000	-7
49.45833	-3
49.46667	1
49.47500	4
49.48333	4
49.49167	1
49.50000	-5
49.50833	-12
49.51667	-18
49.52500	-20
49.53333	-17
49.54167	-11
49.55000	-5
49.55833	-0
49.56667	1
49.57500	-1
49.58333	-5
49.59167	-9
49.60000	-12
49.60833	-13
49.61667	-13
49.62500	-12
49.63333	-13
49.64167	-14
49.65000	-17
49.65833	-20
49.66667	-19
49.67500	-15
49.68333	-9
49.69167	-3
49.70000	1
49.70833	2
49.71667	-1
49.72500	-5
49.73333	-8
49.74167	-12
49.75000	-16
49.75833	-18
49.76667	-19
49.77500	-19
49.78333	-16
49.79167	-13
49.80000	-11
49.80833	-10
49.81667	-11
49.82500	-12
49.83333	-14
49.84167	-16
49.85000	-17
49.85833	-19
49.86667	-20
49.87500	-21
49.88333	-23
49.89167	-25
49.90000	-26
49.90833	-28
49.91667	-28
49.92500	-28
49.93333	-25
49.94167	-22
49.95000	-19
49.95833	-16
49.96667	-14
49.97500	-12
49.98333	-10
49.99167	-9
50.00000	-10
50.00833	-12
50.01667	-15
50.02500	-16
50.03333	-15
50.04167	-13
50.05000	-10
50.05833	-9
50.06667	-9
50.07500	-10
50.08333	-11
50.09167	-10
50.10000	-8
50.10833	-8
50.11667	-9
50.12500	-13
50.13333	-17
50.14167	-19
50.15000	-16
50.15833	-12
50.16667	-7
50.17500	-4
50.18333	-4
50.19167	-7
50.20000	-12
50.20833	-15
50.21667	-15
50.22500	-13
50.23333	-9
50.24167	-6
50.25000	-3
50.25833	-2
50.26667	-1
50.27500	1
50.28333	4
50.29167	6
50.30000	7
50.30833	6
50.31667	3
50.32500	1
50.33333	-0
50.34167	0
50.35000	1
50.35833	1
50.36667	0
50.37500	-1
50.38333	-1
50.39167	-0
50.40000	0
50.40833	-1
50.41667	-2
50.42500	-4
50.43333	-5
50.44167	-5
50.45000	-5
50.45833	-6
50.46667	-8
50.47500	-11
50.48333	-14
50.49167	-16
50.50000	-18
50.50833	-20
50.51667	-23
50.52500	-26
50.53333	-29
50.54167	-30
50.55000	-27
50.55833	-24
50.56667	-21
50.57500	-21
50.58333	-22
50.59167	-25
50.60000	-26
50.60833	-24
50.61667	-19
50.62500	-12
50.63333	-6
50.64167	-1
50.65000	1
50.65833	1
50.66667	-2
50.67500	-6
50.68333	-10
50.69167	-13
50.70000	-16
50.70833	-18
50.71667	-18
50.72500	-18
50.73333	-17
50.74167	-17
50.75000	-18
50.75833	-22
50.76667	-26
50.77500	-31
50.78333	-33
50.79167	-34
50.80000	-32
50.80833	-28
50.81667	-23
50.82500	-18
50.83333	-16
50.84167	-15
50.85000	-16
50.85833	-17
50.86667	-18
50.87500	-18
50.88333	-17
50.89167	-15
50.90000	-14
50.90833	-13
50.91667	-12
50.92500	-12
50.93333	-12
50.94167	-13
50.95000	-13
50.95833	-12
50.96667	-11
50.97500	-10
50.98333	-7
50.99167	-4
51.00000	-1
51.00833	2
51.01667	3
51.02500	4
51.03333	2
51.04167	-1
51.05000	-5
51.05833	-9
51.06667	-14
51.07500	-18
51.08333	-20
51.09167	-19
51.10000	-16
51.10833	-12
51.11667	-8
51.12500	-6
51.13333	-6
51.14167	-6
51.15000	-8
51.15833	-8
51.16667	-7
51.17500	-5
51.18333	-1
51.19167	2
51.20000	5
51.20833	6
51.21667	7
51.22500	7
51.23333	5
51.24167	2
51.25000	-0
51.25833	-2
51.26667	-2
51.27500	-1
51.28333	1
51.29167	2
51.30000	2
51.30833	2
51.31667	3
51.32500	6
51.33333	10
51.34167	13
51.35000	14
51.35833	12
51.36667	10
51.37500	9
51.38333	9
51.39167	13
51.40000	17
51.40833	22
51.41667	27
51.42500	31
51.43333	35
51.44167	39
51.45000	43
51.45833	49
51.46667	54
51.47500	60
51.48333	64
51.49167	66
51.50000	67
51.50833	66
51.51667	64
51.52500	62
51.53333	60
51.54167	60
51.55000	63
51.55833	67
51.56667	73
51.57500	78
51.58333	83
51.59167	88
51.60000	92
51.60833	98
51.61667	103
51.62500	108
51.63333	113
51.64167	118
51.65000	123
51.65833	129
51.66667	135
51.67500	142
51.68333	150
51.69167	159
51.70000	167
51.70833	173
51.71667	179
51.72500	183
51.73333	188
51.74167	194
51.75000	202
51.75833	212
51.76667	222
51.77500	231
51.78333	239
51.79167	246
51.80000	253
51.80833	262
51.81667	272
51.82500	283
51.83333	294
51.84167	304
51.85000	314
51.85833	323
51.86667	331
51.87500	339
51.88333	346
51.89167	353
51.90000	361
51.90833	370
51.91667	379
51.92500	386
51.93333	393
51.94167	400
51.95000	409
51.95833	419
51.96667	432
51.97500	446
51.98333	461
51.99167	475
52.00000	489
52.00833	503
52.01667	519
52.02500	535
52.03333	552
52.04167	567
52.05000	581
52.05833	593
52.06667	605
52.07500	617
52.08333	630
52.09167	643
52.10000	658
52.10833	675
52.11667	692
52.12500	708
52.13333	724
52.14167	738
52.15000	752
52.15833	765
52.16667	779
52.17500	793
52.18333	806
52.19167	817
52.20000	829
52.20833	842
52.21667	856
52.22500	871
52.23333	886
52.24167	900
52.25000	914
52.25833	929
52.26667	947
52.27500	966
52.28333	986
52.29167	1004
52.30000	1019
52.30833	1029
52.31667	1038
52.32500	1046
52.33333	1055
52.34167	1067
52.35000	1081
52.35833	1097
52.36667	1113
52.37500	1129
52.38333	1145
52.39167	1161
52.40000	1176
52.40833	1192
52.41667	1208
52.42500	1222
52.43333	1236
52.44167	1249
52.45000	1260
52.45833	1271
52.46667	1281
52.47500	1293
52.48333	1304
52.49167	1316
52.50000	1328
52.50833	1340
52.51667	1351
52.52500	1362
52.53333	1373
52.54167	1381
52.55000	1387
52.55833	1394
52.56667	1403
52.57500	1417
52.58333	1433
52.59167	1449
52.60000	1461
52.60833	1469
52.61667	1474
52.62500	1478
52.63333	1484
52.64167	1491
52.65000	1499
52.65833	1506
52.66667	1511
52.67500	1515
52.68333	1518
52.69167	1521
52.70000	1525
52.70833	1531
52.71667	1537
52.72500	1544
52.73333	1553
52.74167	1560
52.75000	1565
52.75833	1569
52.76667	1574
52.77500	1580
52.78333	1586
52.79167	1591
52.80000	1594
52.80833	1593
52.81667	1590
52.82500	1588
52.83333	1588
52.84167	1588
52.85000	1587
52.85833	1585
52.86667	1581
52.87500	1578
52.88333	1577
52.89167	1578
52.90000	1580
52.90833	1581
52.91667	1579
52.92500	1575
52.93333	1571
52.94167	1567
52.95000	1564
52.95833	1561
52.96667	1556
52.97500	1551
52.98333	1544
52.99167	1538
53.00000	1533
53.00833	1531
53.01667	1531
53.02500	1532
53.03333	1532
53.04167	1528
53.05000	1521
53.05833	1512
53.06667	1502
53.07500	1492
53.08333	1484
53.09167	1479
53.10000	1475
53.10833	1470
53.11667	1466
53.12500	1462
53.13333	1457
53.14167	1451
53.15000	1442
53.15833	1431
53.16667	1417
53.17500	1402
53.18333	1389
53.19167	1380
53.20000	1373
53.20833	1368
53.21667	1363
53.22500	1356
53.23333	1347
53.24167	1338
53.25000	1329
53.25833	1320
53.26667	1310
53.27500	1300
53.28333	1288
53.29167	1274
53.30000	1260
53.30833	1249
53.31667	1240
53.32500	1234
53.33333	1231
53.34167	1225
53.35000	1215
53.35833	1203
53.36667	1189
53.37500	1174
53.38333	1160
53.39167	1147
53.40000	1134
53.40833	1117
53.41667	1099
53.42500	1081
53.43333	1065
53.44167	1054
53.45000	1047
53.45833	1043
53.46667	1038
53.47500	1032
53.48333	1023
53.49167	1011
53.50000	997
53.50833	981
53.51667	965
53.52500	951
53.53333	938
53.54167	927
53.55000	920
53.55833	913
53.56667	904
53.57500	895
53.58333	886
53.59167	878
53.60000	870
53.60833	864
53.61667	857
53.62500	847
53.63333	834
53.64167	818
53.65000	802
53.65833	787
53.66667	775
53.67500	765
53.68333	758
53.69167	752
53.70000	745
53.70833	736
53.71667	727
53.72500	719
53.73333	711
53.74167	703
53.75000	694
53.75833	684
53.76667	673
53.77500	662
53.78333	653
53.79167	647
53.80000	641
53.80833	634
53.81667	627
53.82500	619
53.83333	610
53.84167	603
53.85000	598
53.85833	593
53.86667	588
53.87500	581
53.88333	573
53.89167	562
53.90000	551
53.90833	543
53.91667	536
53.92500	531
53.93333	526
53.94167	519
53.95000	507
53.95833	494
53.96667	481
53.97500	469
53.98333	461
53.99167	457
54.00000	453
54.00833	447
54.01667	441
54.02500	434
54.03333	428
54.04167	424
54.05000	422
54.05833	419
54.06667	414
54.07500	408
54.08333	402
54.09167	396
54.10000	391
54.10833	386
54.11667	381
54.12500	376
54.13333	371
54.14167	365
54.15000	358
54.15833	352
54.16667	346
54.17500	343
54.18333	343
54.19167	345
54.20000	346
54.20833	345
54.21667	341
54.22500	334
54.23333	327
54.24167	320
54.25000	314
54.25833	309
54.26667	302
54.27500	295
54.28333	290
54.29167	286
54.30000	283
54.30833	282
54.31667	281
54.32500	277
54.33333	271
54.34167	264
54.35000	256
54.35833	250
54.36667	247
54.37500	246
54.38333	246
54.39167	247
54.40000	248
54.40833	249
54.41667	250
54.42500	250
54.43333	248
54.44167	246
54.45000	244
54.45833	241
54.46667	235
54.47500	226
54.48333	218
54.49167	208
54.50000	202
54.50833	201
54.51667	201
54.52500	203
54.53333	203
54.54167	202
54.55000	200
54.55833	198
54.56667	195
54.57500	193
54.58333	193
54.59167	196
54.60000	198
54.60833	198
54.61667	195
54.62500	191
54.63333	186
54.64167	183
54.65000	185
54.65833	188
54.66667	190
54.67500	190
54.68333	187
54.69167	181
54.70000	175
54.70833	169
54.71667	163
54.72500	160
54.73333	159
54.74167	158
54.75000	159
54.75833	158
54.76667	156
54.77500	152
54.78333	147
54.79167	144
54.80000	141
54.80833	137
54.81667	132
54.82500	127
54.83333	121
54.84167	116
54.85000	112
54.85833	110
54.86667	109
54.87500	111
54.88333	113
54.89167	116
54.90000	120
54.90833	124
54.91667	128
54.92500	132
54.93333	135
54.94167	135
54.95000	134
54.95833	131
54.96667	128
54.97500	125
54.98333	124
54.99167	126
55.00000	128
55.00833	129
55.01667	128
55.02500	125
55.03333	119
55.04167	114
55.05000	112
55.05833	111
55.06667	113
55.07500	115
55.08333	118
55.09167	120
55.10000	121
55.10833	121
55.11667	118
55.12500	113
55.13333	109
55.14167	105
55.15000	103
55.15833	103
55.16667	102
55.17500	101
55.18333	98
55.19167	93
55.20000	87
55.20833	84
55.21667	81
55.22500	79
55.23333	79
55.24167	78
55.25000	77
55.25833	76
55.26667	75
55.27500	77
55.28333	79
55.29167	81
55.30000	83
55.30833	84
55.31667	83
55.32500	82
55.33333	81
55.34167	79
55.35000	75
55.35833	72
55.36667	69
55.37500	67
55.38333	65
55.39167	64
55.40000	62
55.40833	62
55.41667	61
55.42500	60
55.43333	61
55.44167	63
55.45000	66
55.45833	69
55.46667	72
55.47500	75
55.48333	78
55.49167	79
55.50000	80
55.50833	79
55.51667	76
55.52500	73
55.53333	68
55.54167	64
55.55000	60
55.55833	58
55.56667	57
55.57500	58
55.58333	61
55.59167	65
55.60000	68
55.60833	69
55.61667	68
55.62500	66
55.63333	64
55.64167	61
55.65000	59
55.65833	58
55.66667	57
55.67500	56
55.68333	55
55.69167	53
55.70000	51
55.70833	49
55.71667	47
55.72500	47
55.73333	51
55.74167	54
55.75000	58
55.75833	60
55.76667	59
55.77500	56
55.78333	53
55.79167	50
55.80000	47
55.80833	44
55.81667	41
55.82500	37
55.83333	34
55.84167	33
55.85000	34
55.85833	38
55.86667	42
55.87500	48
55.88333	52
55.89167	55
55.90000	56
55.90833	56
55.91667	57
55.92500	57
55.93333	58
55.94167	57
55.95000	54
55.95833	51
55.96667	48
55.97500	45
55.98333	45
55.99167	47
56.00000	49
56.00833	50
56.01667	48
56.02500	46
56.03333	42
56.04167	39
56.05000	37
56.05833	34
56.06667	32
56.07500	29
56.08333	28
56.09167	28
56.10000	30
56.10833	33
56.11667	36
56.12500	38
56.13333	38
56.14167	38
56.15000	38
56.15833	38
56.16667	39
56.17500	41
56.18333	43
56.19167	46
56.20000	48
56.20833	49
56.21667	47
56.22500	45
56.23333	42
56.24167	41
56.25000	40
56.25833	39
56.26667	36
56.27500	32
56.28333	26
56.29167	19
56.30000	15
56.30833	15
56.31667	19
56.32500	24
56.33333	28
56.34167	29
56.35000	27
56.35833	23
56.36667	20
56.37500	20
56.38333	21
56.39167	24
56.40000	28
56.40833	33
56.41667	36
56.42500	38
56.43333	37
56.44167	35
56.45000	33
56.45833	31
56.46667	32
56.47500	34
56.48333	37
56.49167	39
56.50000	39
56.50833	36
56.51667	31
56.52500	29
56.53333	28
56.54167	29
56.55000	30
56.55833	32
56.56667	33
56.57500	33
56.58333	32
56.59167	29
56.60000	25
56.60833	22
56.61667	20
56.62500	19
56.63333	19
56.64167	20
56.65000	21
56.65833	20
56.66667	20
56.67500	19
56.68333	19
56.69167	19
56.70000	20
56.70833	20
56.71667	19
56.72500	17
56.73333	15
56.74167	14
56.75000	13
56.75833	13
56.76667	15
56.77500	18
56.78333	22
56.79167	26
56.80000	29
56.80833	31
56.81667	31
56.82500	31
56.83333	31
56.84167	31
56.85000	29
56.85833	27
56.86667	25
56.87500	22
56.88333	20
56.89167	18
56.90000	15
56.90833	13
56.91667	11
56.92500	10
56.93333	11
56.94167	13
56.95000	16
56.95833	20
56.96667	23
56.97500	24
56.98333	25
56.99167	25
57.00000	26
57.00833	27
57.01667	29
57.02500	29
57.03333	28
57.04167	26
57.05000	23
57.05833	22
57.06667	23
57.07500	25
57.08333	28
57.09167	30
57.10000	31
57.10833	31
57.11667	30
57.12500	29
57.13333	30
57.14167	31
57.15000	33
57.15833	35
57.16667	36
57.17500	35
57.18333	32
57.19167	28
57.20000	23
57.20833	19
57.21667	15
57.22500	14
57.23333	14
57.24167	16
57.25000	18
57.25833	20
57.26667	20
57.27500	18
57.28333	16
57.29167	15
57.30000	15
57.30833	15
57.31667	13
57.32500	11
57.33333	8
57.34167	5
57.35000	4
57.35833	5
57.36667	8
57.37500	12
57.38333	16
57.39167	18
57.40000	17
57.40833	13
57.41667	8
57.42500	5
57.43333	5
57.44167	7
57.45000	8
57.45833	10
57.46667	10
57.47500	10
57.48333	9
57.49167	10
57.50000	10
57.50833	11
57.51667	11
57.52500	12
57.53333	15
57.54167	18
57.55000	20
57.55833	20
57.56667	17
57.57500	13
57.58333	10
57.59167	11
57.60000	13
57.60833	16
57.61667	18
57.62500	19
57.63333	19
57.64167	18
57.65000	17
57.65833	15
57.66667	13
57.67500	10
57.68333	8
57.69167	9
57.70000	11
57.70833	13
57.71667	14
57.72500	13
57.73333	11
57.74167	8
57.75000	7
57.75833	6
57.76667	4
57.77500	2
57.78333	-2
57.79167	-6
57.80000	-8
57.80833	-7
57.81667	-4
57.82500	-0
57.83333	3
57.84167	6
57.85000	7
57.85833	6
57.86667	4
57.87500	2
57.88333	0
57.89167	0
57.90000	2
57.90833	5
57.91667	8
57.92500	10
57.93333	12
57.94167	12
57.95000	11
57.95833	9
57.96667	6
57.97500	5
57.98333	4
57.99167	5
58.00000	8
58.00833	10
58.01667	12
58.02500	12
58.03333	11
58.04167	9
58.05000	8
58.05833	7
58.06667	6
58.07500	6
58.08333	7
58.09167	8
58.10000	10
58.10833	10
58.11667	9
58.12500	8
58.13333	6
58.14167	4
58.15000	5
58.15833	7
58.16667	7
58.17500	6
58.18333	4
58.19167	4
58.20000	5
58.20833	7
58.21667	9
58.22500	9
58.23333	8
58.24167	7
58.25000	5
58.25833	3
58.26667	0
58.27500	-3
58.28333	-5
58.29167	-6
58.30000	-6
58.30833	-6
58.31667	-6
58.32500	-7
58.33333	-7
58.34167	-7
58.35000	-5
58.35833	-3
58.36667	-0
58.37500	2
58.38333	4
58.39167	5
58.40000	5
58.40833	4
58.41667	3
58.42500	1
58.43333	0
58.44167	0
58.45000	2
58.45833	5
58.46667	8
58.47500	12
58.48333	14
58.49167	12
58.50000	8
58.50833	1
58.51667	-5
58.52500	-7
58.53333	-5
58.54167	-1
58.55000	4
58.55833	9
58.56667	13
58.57500	15
58.58333	16
58.59167	17
58.60000	17
58.60833	15
58.61667	12
58.62500	7
58.63333	2
58.64167	-3
58.65000	-7
58.65833	-9
58.66667	-9
58.67500	-9
58.68333	-8
58.69167	-7
58.70000	-5
58.70833	-2
58.71667	1
58.72500	3
58.73333	4
58.74167	5
58.75000	4
58.75833	3
58.76667	2
58.77500	1
58.78333	-0
58.79167	-3
58.80000	-5
58.80833	-6
58.81667	-6
58.82500	-4
58.83333	-2
58.84167	2
58.85000	8
58.85833	13
58.86667	16
58.87500	17
58.88333	16
58.89167	13
58.90000	10
58.90833	8
58.91667	6
58.92500	6
58.93333	6
58.94167	8
58.95000	8
58.95833	7
58.96667	6
58.97500	4
58.98333	2
58.99167	0
59.00000	-1
59.00833	-3
59.01667	-5
59.02500	-7
59.03333	-7
59.04167	-7
59.05000	-4
59.05833	1
59.06667	4
59.07500	5
59.08333	5
59.09167	5
59.10000	3
59.10833	1
59.11667	-2
59.12500	-2
59.13333	0
59.14167	4
59.15000	10
59.15833	15
59.16667	16
59.17500	14
59.18333	11
59.19167	7
59.20000	3
59.20833	-1
59.21667	-5
59.22500	-7
59.23333	-7
59.24167	-6
59.25000	-5
59.25833	-6
59.26667	-9
59.27500	-12
59.28333	-13
59.29167	-12
59.30000	-8
59.30833	-3
59.31667	2
59.32500	5
59.33333	6
59.34167	6
59.35000	6
59.35833	7
59.36667	7
59.37500	8
59.38333	6
59.39167	4
59.40000	1
59.40833	-0
59.41667	-1
59.42500	-0
59.43333	1
59.44167	3
59.45000	5
59.45833	6
59.46667	5
59.47500	4
59.48333	3
59.49167	3
59.50000	4
59.50833	4
59.51667	5
59.52500	5
59.53333	4
59.54167	3
59.55000	1
59.55833	-2
59.56667	-6
59.57500	-9
59.58333	-10
59.59167	-8
59.60000	-5
59.60833	-3
59.61667	-1
59.62500	1
59.63333	1
59.64167	2
59.65000	5
59.65833	8
59.66667	14
59.67500	19
59.68333	20
59.69167	16
59.70000	11
59.70833	4
59.71667	-2
59.72500	-5
59.73333	-5
59.74167	-5
59.75000	-5
59.75833	-5
59.76667	-5
59.77500	-4
59.78333	-3
59.79167	-2
59.80000	-3
59.80833	-4
59.81667	-5
59.82500	-7
59.83333	-9
59.84167	-10
59.85000	-9
59.85833	-5
59.86667	-0
59.87500	5
59.88333	8
59.89167	10
59.90000	10
59.90833	8
59.91667	5
59.92500	3
59.93333	2
59.94167	3
59.95000	4
59.95833	6
59.96667	8
59.97500	9
59.98333	10
59.99167	10
60.00000	8

[LC Chromatogram(Detector A-Ch2)]
Interval(msec)	500
# of Points	7201
Start Time(min)	0.000
End Time(min)	60.000
Intensity Units	mV
Intensity Multiplier	0.001
Wavelength(nm)	230
R.Time (min)	Intensity
0.00000	-1
0.00833	-1
0.01667	-1
0.02500	-1
0.03333	1
0.04167	3
0.05000	4
0.05833	2
0.06667	-2
0.07500	-8
0.08333	-16
0.09167	-23
0.10000	-28
0.10833	-29
0.11667	-24
0.12500	-18
0.13333	-13
0.14167	-13
0.15000	-14
0.15833	-17
0.16667	-18
0.17500	-17
0.18333	-13
0.19167	-11
0.20000	-12
0.20833	-15
0.21667	-20
0.22500	-25
0.23333	-28
0.24167	-29
0.25000	-28
0.25833	-26
0.26667	-25
0.27500	-27
0.28333	-32
0.29167	-35
0.30000	-36
0.30833	-33
0.31667	-28
0.32500	-23
0.33333	-21
0.34167	-23
0.35000	-27
0.35833	-30
0.36667	-32
0.37500	-34
0.38333	-34
0.39167	-32
0.40000	-29
0.40833	-25
0.41667	-23
0.42500	-24
0.43333	-26
0.44167	-31
0.45000	-35
0.45833	-39
0.46667	-42
0.47500	-43
0.48333	-42
0.49167	-40
0.50000	-39
0.50833	-38
0.51667	-38
0.52500	-39
0.53333	-40
0.54167	-40
0.55000	-40
0.55833	-40
0.56667	-41
0.57500	-44
0.58333	-47
0.59167	-51
0.60000	-54
0.60833	-56
0.61667	-57
0.62500	-57
0.63333	-58
0.64167	-59
0.65000	-61
0.65833	-62
0.66667	-63
0.67500	-63
0.68333	-62
0.69167	-60
0.70000	-57
0.70833	-55
0.71667	-54
0.72500	-54
0.73333	-54
0.74167	-52
0.75000	-48
0.75833	-44
0.76667	-40
0.77500	-37
0.78333	-34
0.79167	-31
0.80000	-27
0.80833	-24
0.81667	-22
0.82500	-22
0.83333	-26
0.84167	-32
0.85000	-39
0.85833	-45
0.86667	-50
0.87500	-51
0.88333	-51
0.89167	-50
0.90000	-49
0.90833	-48
0.91667	-46
0.92500	-43
0.93333	-41
0.94167	-42
0.95000	-45
0.95833	-50
0.96667	-56
0.97500	-60
0.98333	-62
0.99167	-62
1.00000	-59
1.00833	-55
1.01667	-51
1.02500	-50
1.03333	-50
1.04167	-52
1.05000	-54
1.05833	-54
1.06667	-51
1.07500	-48
1.08333	-44
1.09167	-42
1.10000	-41
1.10833	-40
1.11667	-40
1.12500	-40
1.13333	-40
1.14167	-42
1.15000	-46
1.15833	-50
1.16667	-54
1.17500	-57
1.18333	-57
1.19167	-56
1.20000	-55
1.20833	-54
1.21667	-52
1.22500	-51
1.23333	-51
1.24167	-51
1.25000	-51
1.25833	-53
1.26667	-55
1.27500	-57
1.28333	-60
1.29167	-64
1.30000	-69
1.30833	-73
1.31667	-77
1.32500	-80
1.33333	-81
1.34167	-79
1.35000	-76
1.35833	-72
1.36667	-68
1.37500	-66
1.38333	-65
1.39167	-66
1.40000	-68
1.40833	-70
1.41667	-72
1.42500	-73
1.43333	-74
1.44167	-75
1.45000	-76
1.45833	-77
1.46667	-77
1.47500	-78
1.48333	-77
1.49167	-77
1.50000	-75
1.50833	-74
1.51667	-72
1.52500	-72
1.53333	-73
1.54167	-76
1.55000	-79
1.55833	-83
1.56667	-85
1.57500	-86
1.58333	-85
1.59167	-85
1.60000	-86
1.60833	-88
1.61667	-91
1.62500	-92
1.63333	-92
1.64167	-88
1.65000	-84
1.65833	-78
1.66667	-74
1.67500	-74
1.68333	-77
1.69167	-81
1.70000	-85
1.70833	-89
1.71667	-91
1.72500	-92
1.73333	-92
1.74167	-93
1.75000	-93
1.75833	-92
1.76667	-90
1.77500	-88
1.78333	-87
1.79167	-85
1.80000	-84
1.80833	-84
1.81667	-85
1.82500	-85
1.83333	-85
1.84167	-84
1.85000	-82
1.85833	-80
1.86667	-77
1.87500	-75
1.88333	-75
1.89167	-76
1.90000	-79
1.90833	-83
1.91667	-86
1.92500	-89
1.93333	-89
1.94167	-86
1.95000	-82
1.95833	-78
1.96667	-75
1.97500	-74
1.98333	-74
1.99167	-77
2.00000	-83
2.00833	-89
2.01667	-94
2.02500	-98
2.03333	-99
2.04167	-97
2.05000	-95
2.05833	-94
2.06667	-93
2.07500	-92
2.08333	-89
2.09167	-85
2.10000	-80
2.10833	-75
2.11667	-71
2.12500	-68
2.13333	-68
2.14167	-69
2.15000	-73
2.15833	-77
2.16667	-81
2.17500	-84
2.18333	-85
2.19167	-86
2.20000	-89
2.20833	-92
2.21667	-94
2.22500	-94
2.23333	-92
2.24167	-87
2.25000	-82
2.25833	-79
2.26667	-79
2.27500	-82
2.28333	-86
2.29167	-89
2.30000	-89
2.30833	-88
2.31667	-87
2.32500	-85
2.33333	-85
2.34167	-85
2.35000	-87
2.35833	-89
2.36667	-91
2.37500	-92
2.38333	-93
2.39167	-93
2.40000	-95
2.40833	-97
2.41667	-99
2.42500	-99
2.43333	-99
2.44167	-98
2.45000	-99
2.45833	-102
2.46667	-105
2.47500	-106
2.48333	-104
2.49167	-102
2.50000	-100
2.50833	-100
2.51667	-103
2.52500	-107
2.53333	-110
2.54167	-111
2.55000	-109
2.55833	-106
2.56667	-103
2.57500	-102
2.58333	-104
2.59167	-108
2.60000	-113
2.60833	-118
2.61667	-120
2.62500	-118
2.63333	-114
2.64167	-109
2.65000	-105
2.65833	-102
2.66667	-100
2.67500	-98
2.68333	-96
2.69167	-94
2.70000	-95
2.70833	-98
2.71667	-101
2.72500	-105
2.73333	-107
2.74167	-108
2.75000	-106
2.75833	-104
2.76667	-102
2.77500	-101
2.78333	-102
2.79167	-106
2.80000	-112
2.80833	-117
2.81667	-119
2.82500	-119
2.83333	-118
2.84167	-115
2.85000	-113
2.85833	-113
2.86667	-115
2.87500	-118
2.88333	-120
2.89167	-120
2.90000	-119
2.90833	-117
2.91667	-113
2.92500	-109
2.93333	-107
2.94167	-107
2.95000	-108
2.95833	-110
2.96667	-111
2.97500	-113
2.98333	-115
2.99167	-117
3.00000	-119
3.00833	-119
3.01667	-118
3.02500	-117
3.03333	-116
3.04167	-115
3.05000	-114
3.05833	-112
3.06667	-112
3.07500	-113
3.08333	-116
3.09167	-119
3.10000	-121
3.10833	-120
3.11667	-119
3.12500	-118
3.13333	-118
3.14167	-120
3.15000	-123
3.15833	-124
3.16667	-125
3.17500	-124
3.18333	-122
3.19167	-120
3.20000	-118
3.20833	-117
3.21667	-116
3.22500	-116
3.23333	-116
3.24167	-115
3.25000	-115
3.25833	-117
3.26667	-120
3.27500	-121
3.28333	-121
3.29167	-121
3.30000	-121
3.30833	-122
3.31667	-123
3.32500	-122
3.33333	-120
3.34167	-117
3.35000	-115
3.35833	-114
3.36667	-114
3.37500	-114
3.38333	-114
3.39167	-114
3.40000	-115
3.40833	-118
3.41667	-122
3.42500	-126
3.43333	-128
3.44167	-129
3.45000	-129
3.45833	-128
3.46667	-126
3.47500	-124
3.48333	-121
3.49167	-119
3.50000	-119
3.50833	-120
3.51667	-124
3.52500	-127
3.53333	-130
3.54167	-132
3.55000	-132
3.55833	-131
3.56667	-131
3.57500	-131
3.58333	-132
3.59167	-132
3.60000	-130
3.60833	-127
3.61667	-125
3.62500	-124
3.63333	-124
3.64167	-125
3.65000	-127
3.65833	-128
3.66667	-128
3.67500	-128
3.68333	-128
3.69167	-130
3.70000	-132
3.70833	-134
3.71667	-135
3.72500	-133
3.73333	-130
3.74167	-127
3.75000	-124
3.75833	-124
3.76667	-125
3.77500	-127
3.78333	-129
3.79167	-132
3.80000	-135
3.80833	-137
3.81667	-138
3.82500	-136
3.83333	-134
3.84167	-131
3.85000	-130
3.85833	-129
3.86667	-130
3.87500	-132
3.88333	-136
3.89167	-139
3.90000	-142
3.90833	-143
3.91667	-144
3.92500	-142
3.93333	-139
3.94167	-134
3.95000	-129
3.95833	-125
3.96667	-122
3.97500	-121
3.98333	-122
3.99167	-123
4.00000	-124
4.00833	-126
4.01667	-128
4.02500	-133
4.03333	-137
4.04167	-142
4.05000	-147
4.05833	-150
4.06667	-153
4.07500	-154
4.08333	-155
4.09167	-155
4.10000	-154
4.10833	-152
4.11667	-150
4.12500	-147
4.13333	-145
4.14167	-142
4.15000	-139
4.15833	-137
4.16667	-135
4.17500	-134
4.18333	-134
4.19167	-136
4.20000	-139
4.20833	-143
4.21667	-146
4.22500	-149
4.23333	-150
4.24167	-151
4.25000	-150
4.25833	-149
4.26667	-147
4.27500	-146
4.28333	-146
4.29167	-147
4.30000	-149
4.30833	-151
4.31667	-150
4.32500	-147
4.33333	-143
4.34167	-139
4.35000	-135
4.35833	-135
4.36667	-137
4.37500	-141
4.38333	-146
4.39167	-151
4.40000	-154
4.40833	-155
4.41667	-156
4.42500	-158
4.43333	-159
4.44167	-159
4.45000	-156
4.45833	-152
4.46667	-146
4.47500	-141
4.48333	-136
4.49167	-133
4.50000	-131
4.50833	-131
4.51667	-135
4.52500	-141
4.53333	-148
4.54167	-155
4.55000	-160
4.55833	-162
4.56667	-160
4.57500	-156
4.58333	-150
4.59167	-145
4.60000	-142
4.60833	-142
4.61667	-146
4.62500	-151
4.63333	-155
4.64167	-158
4.65000	-158
4.65833	-157
4.66667	-155
4.67500	-153
4.68333	-152
4.69167	-150
4.70000	-146
4.70833	-142
4.71667	-140
4.72500	-140
4.73333	-143
4.74167	-148
4.75000	-152
4.75833	-152
4.76667	-150
4.77500	-146
4.78333	-140
4.79167	-135
4.80000	-131
4.80833	-129
4.81667	-127
4.82500	-127
4.83333	-128
4.84167	-131
4.85000	-135
4.85833	-140
4.86667	-146
4.87500	-152
4.88333	-157
4.89167	-161
4.90000	-162
4.90833	-161
4.91667	-157
4.92500	-152
4.93333	-148
4.94167	-144
4.95000	-141
4.95833	-140
4.96667	-141
4.97500	-143
4.98333	-146
4.99167	-148
5.00000	-149
5.00833	-151
5.01667	-154
5.02500	-157
5.03333	-159
5.04167	-160
5.05000	-159
5.05833	-158
5.06667	-159
5.07500	-161
5.08333	-164
5.09167	-164
5.10000	-162
5.10833	-159
5.11667	-154
5.12500	-150
5.13333	-147
5.14167	-145
5.15000	-145
5.15833	-146
5.16667	-147
5.17500	-149
5.18333	-149
5.19167	-150
5.20000	-149
5.20833	-149
5.21667	-151
5.22500	-154
5.23333	-155
5.24167	-156
5.25000	-156
5.25833	-157
5.26667	-158
5.27500	-160
5.28333	-161
5.29167	-163
5.30000	-162
5.30833	-161
5.31667	-161
5.32500	-162
5.33333	-162
5.34167	-161
5.35000	-160
5.35833	-158
5.36667	-156
5.37500	-155
5.38333	-154
5.39167	-155
5.40000	-156
5.40833	-158
5.41667	-160
5.42500	-162
5.43333	-163
5.44167	-163
5.45000	-162
5.45833	-161
5.46667	-161
5.47500	-162
5.48333	-165
5.49167	-168
5.50000	-172
5.50833	-175
5.51667	-175
5.52500	-173
5.53333	-172
5.54167	-172
5.55000	-173
5.55833	-174
5.56667	-175
5.57500	-176
5.58333	-176
5.59167	-172
5.60000	-166
5.60833	-159
5.61667	-154
5.62500	-152
5.63333	-154
5.64167	-159
5.65000	-164
5.65833	-166
5.66667	-165
5.67500	-161
5.68333	-156
5.69167	-152
5.70000	-150
5.70833	-150
5.71667	-152
5.72500	-155
5.73333	-158
5.74167	-161
5.75000	-163
5.75833	-163
5.76667	-161
5.77500	-158
5.78333	-156
5.79167	-156
5.80000	-159
5.80833	-164
5.81667	-169
5.82500	-174
5.83333	-177
5.84167	-180
5.85000	-182
5.85833	-182
5.86667	-180
5.87500	-178
5.88333	-176
5.89167	-174
5.90000	-174
5.90833	-175
5.91667	-175
5.92500	-175
5.93333	-174
5.94167	-172
5.95000	-170
5.95833	-167
5.96667	-164
5.97500	-161
5.98333	-160
5.99167	-162
6.00000	-164
6.00833	-166
6.01667	-168
6.02500	-168
6.03333	-167
6.04167	-166
6.05000	-165
6.05833	-164
6.06667	-163
6.07500	-164
6.08333	-167
6.09167	-170
6.10000	-172
6.10833	-172
6.11667	-170
6.12500	-167
6.13333	-165
6.14167	-163
6.15000	-163
6.15833	-163
6.16667	-163
6.17500	-165
6.18333	-168
6.19167	-170
6.20000	-172
6.20833	-174
6.21667	-175
6.22500	-175
6.23333	-174
6.24167	-173
6.25000	-172
6.25833	-170
6.26667	-169
6.27500	-171
6.28333	-175
6.29167	-179
6.30000	-182
6.30833	-183
6.31667	-180
6.32500	-174
6.33333	-169
6.34167	-166
6.35000	-163
6.35833	-163
6.36667	-163
6.37500	-162
6.38333	-159
6.39167	-158
6.40000	-159
6.40833	-162
6.41667	-167
6.42500	-173
6.43333	-177
6.44167	-179
6.45000	-179
6.45833	-178
6.46667	-177
6.47500	-174
6.48333	-170
6.49167	-167
6.50000	-164
6.50833	-164
6.51667	-165
6.52500	-167
6.53333	-169
6.54167	-172
6.55000	-174
6.55833	-175
6.56667	-176
6.57500	-176
6.58333	-175
6.59167	-175
6.60000	-176
6.60833	-179
6.61667	-183
6.62500	-188
6.63333	-190
6.64167	-189
6.65000	-186
6.65833	-179
6.66667	-173
6.67500	-168
6.68333	-167
6.69167	-168
6.70000	-172
6.70833	-175
6.71667	-178
6.72500	-180
6.73333	-181
6.74167	-181
6.75000	-180
6.75833	-180
6.76667	-181
6.77500	-181
6.78333	-179
6.79167	-177
6.80000	-173
6.80833	-169
6.81667	-167
6.82500	-167
6.83333	-168
6.84167	-171
6.85000	-174
6.85833	-178
6.86667	-181
6.87500	-183
6.88333	-182
6.89167	-181
6.90000	-179
6.90833	-178
6.91667	-176
6.92500	-174
6.93333	-171
6.94167	-167
6.95000	-164
6.95833	-162
6.96667	-161
6.97500	-162
6.98333	-165
6.99167	-170
7.00000	-177
7.00833	-183
7.01667	-187
7.02500	-187
7.03333	-184
7.04167	-177
7.05000	-172
7.05833	-170
7.06667	-171
7.07500	-175
7.08333	-181
7.09167	-186
7.10000	-189
7.10833	-190
7.11667	-188
7.12500	-186
7.13333	-182
7.14167	-179
7.15000	-175
7.15833	-172
7.16667	-171
7.17500	-172
7.18333	-175
7.19167	-179
7.20000	-184
7.20833	-188
7.21667	-189
7.22500	-187
7.23333	-185
7.24167	-184
7.25000	-183
7.25833	-183
7.26667	-184
7.27500	-184
7.28333	-184
7.29167	-184
7.30000	-185
7.30833	-185
7.31667	-184
7.32500	-183
7.33333	-183
7.34167	-184
7.35000	-185
7.35833	-186
7.36667	-185
7.37500	-182
7.38333	-179
7.39167	-177
7.40000	-175
7.40833	-175
7.41667	-175
7.42500	-175
7.43333	-175
7.44167	-176
7.45000	-176
7.45833	-175
7.46667	-172
7.47500	-168
7.48333	-163
7.49167	-161
7.50000	-162
7.50833	-164
7.51667	-167
7.52500	-170
7.53333	-172
7.54167	-175
7.55000	-177
7.55833	-179
7.56667	-181
7.57500	-181
7.58333	-179
7.59167	-177
7.60000	-176
7.60833	-176
7.61667	-178
7.62500	-180
7.63333	-182
7.64167	-184
7.65000	-183
7.65833	-181
7.66667	-177
7.67500	-175
7.68333	-174
7.69167	-175
7.70000	-178
7.70833	-181
7.71667	-183
7.72500	-186
7.73333	-189
7.74167	-192
7.75000	-196
7.75833	-199
7.76667	-201
7.77500	-200
7.78333	-196
7.79167	-191
7.80000	-185
7.80833	-181
7.81667	-178
7.82500	-177
7.83333	-176
7.84167	-177
7.85000	-178
7.85833	-179
7.86667	-180
7.87500	-180
7.88333	-178
7.89167	-177
7.90000	-178
7.90833	-182
7.91667	-188
7.92500	-196
7.93333	-201
7.94167	-203
7.95000	-201
7.95833	-196
7.96667	-190
7.97500	-187
7.98333	-185
7.99167	-183
8.00000	-181
8.00833	-178
8.01667	-176
8.02500	-176
8.03333	-178
8.04167	-181
8.05000	-184
8.05833	-187
8.06667	-190
8.07500	-193
8.08333	-195
8.09167	-196
8.10000	-194
8.10833	-192
8.11667	-188
8.12500	-185
8.13333	-184
8.14167	-184
8.15000	-186
8.15833	-187
8.16667	-187
8.17500	-188
8.18333	-190
8.19167	-192
8.20000	-193
8.20833	-194
8.21667	-194
8.22500	-192
8.23333	-188
8.24167	-184
8.25000	-181
8.25833	-178
8.26667	-176
8.27500	-175
8.28333	-175
8.29167	-177
8.30000	-179
8.30833	-183
8.31667	-186
8.32500	-190
8.33333	-192
8.34167	-194
8.35000	-194
8.35833	-193
8.36667	-192
8.37500	-190
8.38333	-188
8.39167	-186
8.40000	-185
8.40833	-185
8.41667	-185
8.42500	-185
8.43333	-184
8.44167	-182
8.45000	-181
8.45833	-182
8.46667	-186
8.47500	-190
8.48333	-194
8.49167	-198
8.50000	-199
8.50833	-198
8.51667	-195
8.52500	-191
8.53333	-186
8.54167	-182
8.55000	-180
8.55833	-181
8.56667	-184
8.57500	-186
8.58333	-188
8.59167	-189
8.60000	-188
8.60833	-187
8.61667	-187
8.62500	-187
8.63333	-188
8.64167	-191
8.65000	-194
8.65833	-197
8.66667	-199
8.67500	-200
8.68333	-199
8.69167	-197
8.70000	-194
8.70833	-191
8.71667	-190
8.72500	-190
8.73333	-192
8.74167	-195
8.75000	-199
8.75833	-202
8.76667	-205
8.77500	-206
8.78333	-205
8.79167	-203
8.80000	-202
8.80833	-203
8.81667	-204
8.82500	-204
8.83333	-203
8.84167	-201
8.85000	-198
8.85833	-196
8.86667	-196
8.87500	-197
8.88333	-198
8.89167	-199
8.90000	-198
8.90833	-195
8.91667	-192
8.92500	-190
8.93333	-189
8.94167	-188
8.95000	-189
8.95833	-189
8.96667	-188
8.97500	-187
8.98333	-186
8.99167	-185
9.00000	-184
9.00833	-183
9.01667	-184
9.02500	-186
9.03333	-188
9.04167	-190
9.05000	-191
9.05833	-192
9.06667	-192
9.07500	-191
9.08333	-189
9.09167	-187
9.10000	-184
9.10833	-181
9.11667	-179
9.12500	-178
9.13333	-177
9.14167	-179
9.15000	-181
9.15833	-184
9.16667	-185
9.17500	-185
9.18333	-184
9.19167	-183
9.20000	-183
9.20833	-184
9.21667	-184
9.22500	-184
9.23333	-186
9.24167	-190
9.25000	-195
9.25833	-201
9.26667	-207
9.27500	-209
9.28333	-207
9.29167	-206
9.30000	-205
9.30833	-204
9.31667	-202
9.32500	-199
9.33333	-195
9.34167	-190
9.35000	-187
9.35833	-189
9.36667	-193
9.37500	-196
9.38333	-196
9.39167	-195
9.40000	-192
9.40833	-190
9.41667	-191
9.42500	-194
9.43333	-198
9.44167	-201
9.45000	-203
9.45833	-204
9.46667	-204
9.47500	-204
9.48333	-203
9.49167	-201
9.50000	-197
9.50833	-193
9.51667	-191
9.52500	-191
9.53333	-194
9.54167	-197
9.55000	-200
9.55833	-201
9.56667	-201
9.57500	-202
9.58333	-205
9.59167	-207
9.60000	-206
9.60833	-204
9.61667	-199
9.62500	-193
9.63333	-190
9.64167	-189
9.65000	-191
9.65833	-195
9.66667	-199
9.67500	-201
9.68333	-201
9.69167	-199
9.70000	-195
9.70833	-191
9.71667	-190
9.72500	-192
9.73333	-195
9.74167	-197
9.75000	-198
9.75833	-196
9.76667	-195
9.77500	-195
9.78333	-197
9.79167	-199
9.80000	-201
9.80833	-200
9.81667	-197
9.82500	-192
9.83333	-187
9.84167	-184
9.85000	-182
9.85833	-182
9.86667	-182
9.87500	-183
9.88333	-183
9.89167	-182
9.90000	-181
9.90833	-180
9.91667	-179
9.92500	-177
9.93333	-175
9.94167	-175
9.95000	-176
9.95833	-178
9.96667	-181
9.97500	-185
9.98333	-189
9.99167	-192
10.00000	-194
10.00833	-195
10.01667	-196
10.02500	-196
10.03333	-196
10.04167	-197
10.05000	-199
10.05833	-200
10.06667	-199
10.07500	-197
10.08333	-193
10.09167	-189
10.10000	-184
10.10833	-181
10.11667	-181
10.12500	-182
10.13333	-185
10.14167	-189
10.15000	-193
10.15833	-196
10.16667	-199
10.17500	-200
10.18333	-200
10.19167	-200
10.20000	-200
10.20833	-200
10.21667	-201
10.22500	-201
10.23333	-201
10.24167	-203
10.25000	-204
10.25833	-203
10.26667	-200
10.27500	-195
10.28333	-190
10.29167	-187
10.30000	-187
10.30833	-190
10.31667	-193
10.32500	-197
10.33333	-199
10.34167	-201
10.35000	-203
10.35833	-205
10.36667	-207
10.37500	-209
10.38333	-210
10.39167	-209
10.40000	-206
10.40833	-201
10.41667	-197
10.42500	-193
10.43333	-192
10.44167	-194
10.45000	-197
10.45833	-200
10.46667	-204
10.47500	-207
10.48333	-209
10.49167	-210
10.50000	-209
10.50833	-206
10.51667	-203
10.52500	-199
10.53333	-196
10.54167	-194
10.55000	-192
10.55833	-189
10.56667	-187
10.57500	-184
10.58333	-183
10.59167	-182
10.60000	-184
10.60833	-187
10.61667	-190
10.62500	-193
10.63333	-195
10.64167	-195
10.65000	-195
10.65833	-195
10.66667	-194
10.67500	-194
10.68333	-192
10.69167	-191
10.70000	-190
10.70833	-192
10.71667	-196
10.72500	-201
10.73333	-203
10.74167	-201
10.75000	-198
10.75833	-193
10.76667	-191
10.77500	-192
10.78333	-196
10.79167	-200
10.80000	-204
10.80833	-207
10.81667	-209
10.82500	-208
10.83333	-205
10.84167	-200
10.85000	-195
10.85833	-188
10.86667	-183
10.87500	-181
10.88333	-183
10.89167	-187
10.90000	-192
10.90833	-195
10.91667	-194
10.92500	-191
10.93333	-189
10.94167	-189
10.95000	-190
10.95833	-191
10.96667	-192
10.97500	-192
10.98333	-191
10.99167	-190
11.00000	-188
11.00833	-187
11.01667	-187
11.02500	-188
11.03333	-189
11.04167	-191
11.05000	-194
11.05833	-197
11.06667	-200
11.07500	-202
11.08333	-202
11.09167	-202
11.10000	-199
11.10833	-196
11.11667	-192
11.12500	-189
11.13333	-188
11.14167	-191
11.15000	-194
11.15833	-199
11.16667	-201
11.17500	-200
11.18333	-195
11.19167	-191
11.20000	-188
11.20833	-191
11.21667	-198
11.22500	-207
11.23333	-215
11.24167	-221
11.25000	-223
11.25833	-220
11.26667	-213
11.27500	-206
11.28333	-199
11.29167	-195
11.30000	-194
11.30833	-196
11.31667	-198
11.32500	-201
11.33333	-202
11.34167	-204
11.35000	-205
11.35833	-205
11.36667	-206
11.37500	-206
11.38333	-204
11.39167	-201
11.40000	-197
11.40833	-193
11.41667	-190
11.42500	-190
11.43333	-192
11.44167	-196
11.45000	-199
11.45833	-201
11.46667	-202
11.47500	-201
11.48333	-200
11.49167	-199
11.50000	-201
11.50833	-203
11.51667	-205
11.52500	-206
11.53333	-207
11.54167	-206
11.55000	-204
11.55833	-201
11.56667	-199
11.57500	-198
11.58333	-197
11.59167	-197
11.60000	-196
11.60833	-193
11.61667	-190
11.62500	-187
11.63333	-186
11.64167	-187
11.65000	-189
11.65833	-192
11.66667	-194
11.67500	-195
11.68333	-195
11.69167	-195
11.70000	-197
11.70833	-200
11.71667	-203
11.72500	-205
11.73333	-205
11.74167	-204
11.75000	-202
11.75833	-200
11.76667	-198
11.77500	-196
11.78333	-195
11.79167	-193
11.80000	-193
11.80833	-192
11.81667	-193
11.82500	-195
11.83333	-197
11.84167	-199
11.85000	-201
11.85833	-202
11.86667	-202
11.87500	-202
11.88333	-201
11.89167	-200
11.90000	-199
11.90833	-199
11.91667	-200
11.92500	-202
11.93333	-205
11.94167	-207
11.95000	-208
11.95833	-206
11.96667	-203
11.97500	-198
11.98333	-194
11.99167	-192
12.00000	-193
12.00833	-196
12.01667	-198
12.02500	-200
12.03333	-200
12.04167	-198
12.05000	-196
12.05833	-194
12.06667	-193
12.07500	-193
12.08333	-195
12.09167	-198
12.10000	-204
12.10833	-209
12.11667	-212
12.12500	-213
12.13333	-213
12.14167	-211
12.15000	-209
12.15833	-205
12.16667	-201
12.17500	-197
12.18333	-192
12.19167	-189
12.20000	-186
12.20833	-186
12.21667	-187
12.22500	-190
12.23333	-194
12.24167	-197
12.25000	-199
12.25833	-199
12.26667	-197
12.27500	-198
12.28333	-200
12.29167	-203
12.30000	-207
12.30833	-211
12.31667	-212
12.32500	-211
12.33333	-208
12.34167	-203
12.35000	-197
12.35833	-192
12.36667	-187
12.37500	-185
12.38333	-186
12.39167	-187
12.40000	-189
12.40833	-191
12.41667	-191
12.42500	-190
12.43333	-190
12.44167	-193
12.45000	-196
12.45833	-197
12.46667	-196
12.47500	-194
12.48333	-190
12.49167	-187
12.50000	-184
12.50833	-181
12.51667	-176
12.52500	-172
12.53333	-170
12.54167	-171
12.55000	-175
12.55833	-180
12.56667	-185
12.57500	-188
12.58333	-190
12.59167	-189
12.60000	-187
12.60833	-184
12.61667	-180
12.62500	-176
12.63333	-172
12.64167	-169
12.65000	-166
12.65833	-165
12.66667	-165
12.67500	-165
12.68333	-166
12.69167	-166
12.70000	-169
12.70833	-173
12.71667	-178
12.72500	-182
12.73333	-185
12.74167	-185
12.75000	-184
12.75833	-183
12.76667	-184
12.77500	-185
12.78333	-186
12.79167	-185
12.80000	-181
12.80833	-177
12.81667	-175
12.82500	-174
12.83333	-175
12.84167	-177
12.85000	-178
12.85833	-179
12.86667	-179
12.87500	-177
12.88333	-174
12.89167	-172
12.90000	-171
12.90833	-173
12.91667	-175
12.92500	-177
12.93333	-176
12.94167	-172
12.95000	-167
12.95833	-161
12.96667	-156
12.97500	-155
12.98333	-157
12.99167	-160
13.00000	-161
13.00833	-161
13.01667	-161
13.02500	-160
13.03333	-160
13.04167	-160
13.05000	-160
13.05833	-159
13.06667	-159
13.07500	-160
13.08333	-161
13.09167	-163
13.10000	-164
13.10833	-165
13.11667	-167
13.12500	-169
13.13333	-170
13.14167	-172
13.15000	-172
13.15833	-170
13.16667	-166
13.17500	-162
13.18333	-159
13.19167	-157
13.20000	-157
13.20833	-157
13.21667	-156
13.22500	-154
13.23333	-152
13.24167	-151
13.25000	-150
13.25833	-151
13.26667	-153
13.27500	-155
13.28333	-158
13.29167	-160
13.30000	-161
13.30833	-160
13.31667	-155
13.32500	-149
13.33333	-143
13.34167	-138
13.35000	-135
13.35833	-135
13.36667	-137
13.37500	-141
13.38333	-144
13.39167	-146
13.40000	-148
13.40833	-150
13.41667	-153
13.42500	-156
13.43333	-158
13.44167	-158
13.45000	-154
13.45833	-146
13.46667	-138
13.47500	-133
13.48333	-132
13.49167	-133
13.50000	-135
13.50833	-137
13.51667	-137
13.52500	-135
13.53333	-134
13.54167	-136
13.55000	-139
13.55833	-141
13.56667	-141
13.57500	-141
13.58333	-140
13.59167	-140
13.60000	-141
13.60833	-142
13.61667	-141
13.62500	-137
13.63333	-131
13.64167	-124
13.65000	-118
13.65833	-115
13.66667	-115
13.67500	-117
13.68333	-122
13.69167	-126
13.70000	-128
13.70833	-129
13.71667	-127
13.72500	-124
13.73333	-121
13.74167	-120
13.75000	-121
13.75833	-123
13.76667	-125
13.77500	-125
13.78333	-122
13.79167	-118
13.80000	-112
13.80833	-106
13.81667	-99
13.82500	-92
13.83333	-87
13.84167	-84
13.85000	-85
13.85833	-89
13.86667	-95
13.87500	-99
13.88333	-100
13.89167	-97
13.90000	-90
13.90833	-80
13.91667	-71
13.92500	-64
13.93333	-61
13.94167	-60
13.95000	-62
13.95833	-66
13.96667	-69
13.97500	-71
13.98333	-71
13.99167	-70
14.00000	-70
14.00833	-72
14.01667	-74
14.02500	-76
14.03333	-76
14.04167	-74
14.05000	-69
14.05833	-64
14.06667	-61
14.07500	-59
14.08333	-58
14.09167	-58
14.10000	-55
14.10833	-51
14.11667	-47
14.12500	-43
14.13333	-44
14.14167	-49
14.15000	-55
14.15833	-61
14.16667	-66
14.17500	-68
14.18333	-68
14.19167	-66
14.20000	-65
14.20833	-64
14.21667	-64
14.22500	-65
14.23333	-67
14.24167	-70
14.25000	-70
14.25833	-69
14.26667	-65
14.27500	-62
14.28333	-60
14.29167	-58
14.30000	-57
14.30833	-58
14.31667	-58
14.32500	-59
14.33333	-59
14.34167	-60
14.35000	-61
14.35833	-63
14.36667	-64
14.37500	-65
14.38333	-66
14.39167	-66
14.40000	-68
14.40833	-70
14.41667	-72
14.42500	-73
14.43333	-72
14.44167	-67
14.45000	-63
14.45833	-59
14.46667	-58
14.47500	-58
14.48333	-59
14.49167	-60
14.50000	-60
14.50833	-61
14.51667	-63
14.52500	-64
14.53333	-65
14.54167	-65
14.55000	-65
14.55833	-63
14.56667	-61
14.57500	-59
14.58333	-56
14.59167	-54
14.60000	-53
14.60833	-54
14.61667	-56
14.62500	-56
14.63333	-55
14.64167	-51
14.65000	-47
14.65833	-45
14.66667	-46
14.67500	-50
14.68333	-56
14.69167	-60
14.70000	-63
14.70833	-63
14.71667	-63
14.72500	-62
14.73333	-60
14.74167	-59
14.75000	-58
14.75833	-60
14.76667	-63
14.77500	-65
14.78333	-67
14.79167	-68
14.80000	-68
14.80833	-67
14.81667	-68
14.82500	-71
14.83333	-73
14.84167	-74
14.85000	-75
14.85833	-75
14.86667	-74
14.87500	-73
14.88333	-72
14.89167	-71
14.90000	-71
14.90833	-70
14.91667	-69
14.92500	-68
14.93333	-68
14.94167	-70
14.95000	-73
14.95833	-76
14.96667	-80
14.97500	-82
14.98333	-83
14.99167	-83
15.00000	-84
15.00833	-88
15.01667	-92
15.02500	-97
15.03333	-100
15.04167	-102
15.05000	-101
15.05833	-98
15.06667	-94
15.07500	-90
15.08333	-85
15.09167	-82
15.10000	-81
15.10833	-81
15.11667	-83
15.12500	-85
15.13333	-86
15.14167	-87
15.15000	-86
15.15833	-83
15.16667	-81
15.17500	-78
15.18333	-76
15.19167	-74
15.20000	-72
15.20833	-72
15.21667	-74
15.22500	-78
15.23333	-81
15.24167	-84
15.25000	-85
15.25833	-86
15.26667	-86
15.27500	-86
15.28333	-87
15.29167	-88
15.30000	-88
15.30833	-88
15.31667	-86
15.32500	-85
15.33333	-84
15.34167	-85
15.35000	-89
15.35833	-95
15.36667	-102
15.37500	-106
15.38333	-109
15.39167	-108
15.40000	-104
15.40833	-100
15.41667	-94
15.42500	-87
15.43333	-83
15.44167	-81
15.45000	-82
15.45833	-87
15.46667	-91
15.47500	-94
15.48333	-93
15.49167	-91
15.50000	-86
15.50833	-82
15.51667	-79
15.52500	-79
15.53333	-80
15.54167	-82
15.55000	-84
15.55833	-85
15.56667	-86
15.57500	-85
15.58333	-86
15.59167	-86
15.60000	-85
15.60833	-84
15.61667	-83
15.62500	-83
15.63333	-84
15.64167	-86
15.65000	-86
15.65833	-86
15.66667	-84
15.67500	-81
15.68333	-79
15.69167	-77
15.70000	-79
15.70833	-82
15.71667	-85
15.72500	-85
15.73333	-81
15.74167	-74
15.75000	-67
15.75833	-62
15.76667	-59
15.77500	-60
15.78333	-64
15.79167	-68
15.80000	-72
15.80833	-74
15.81667	-73
15.82500	-70
15.83333	-65
15.84167	-60
15.85000	-56
15.85833	-55
15.86667	-56
15.87500	-58
15.88333	-61
15.89167	-62
15.90000	-63
15.90833	-62
15.91667	-58
15.92500	-53
15.93333	-49
15.94167	-47
15.95000	-48
15.95833	-51
15.96667	-53
15.97500	-54
15.98333	-51
15.99167	-48
16.00000	-46
16.00833	-45
16.01667	-45
16.02500	-45
16.03333	-44
16.04167	-41
16.05000	-37
16.05833	-36
16.06667	-36
16.07500	-37
16.08333	-37
16.09167	-35
16.10000	-31
16.10833	-26
16.11667	-21
16.12500	-16
16.13333	-13
16.14167	-12
16.15000	-12
16.15833	-14
16.16667	-15
16.17500	-16
16.18333	-18
16.19167	-19
16.20000	-21
16.20833	-22
16.21667	-21
16.22500	-18
16.23333	-15
16.24167	-13
16.25000	-11
16.25833	-11
16.26667	-12
16.27500	-15
16.28333	-18
16.29167	-20
16.30000	-22
16.30833	-22
16.31667	-21
16.32500	-20
16.33333	-18
16.34167	-17
16.35000	-16
16.35833	-15
16.36667	-16
16.37500	-18
16.38333	-19
16.39167	-20
16.40000	-19
16.40833	-17
16.41667	-18
16.42500	-19
16.43333	-22
16.44167	-25
16.45000	-26
16.45833	-25
16.46667	-23
16.47500	-21
16.48333	-20
16.49167	-21
16.50000	-21
16.50833	-22
16.51667	-21
16.52500	-20
16.53333	-17
16.54167	-14
16.55000	-11
16.55833	-9
16.56667	-11
16.57500	-15
16.58333	-20
16.59167	-24
16.60000	-26
16.60833	-26
16.61667	-26
16.62500	-27
16.63333	-28
16.64167	-30
16.65000	-31
16.65833	-29
16.66667	-26
16.67500	-23
16.68333	-23
16.69167	-25
16.70000	-30
16.70833	-35
16.71667	-38
16.72500	-41
16.73333	-42
16.74167	-43
16.75000	-45
16.75833	-47
16.76667	-48
16.77500	-47
16.78333	-45
16.79167	-44
16.80000	-46
16.80833	-49
16.81667	-52
16.82500	-54
16.83333	-54
16.84167	-50
16.85000	-46
16.85833	-42
16.86667	-40
16.87500	-39
16.88333	-39
16.89167	-39
16.90000	-38
16.90833	-37
16.91667	-36
16.92500	-35
16.93333	-34
16.94167	-33
16.95000	-34
16.95833	-34
16.96667	-33
16.97500	-31
16.98333	-27
16.99167	-25
17.00000	-26
17.00833	-28
17.01667	-32
17.02500	-37
17.03333	-39
17.04167	-39
17.05000	-39
17.05833	-38
17.06667	-38
17.07500	-38
17.08333	-39
17.09167	-40
17.10000	-42
17.10833	-45
17.11667	-46
17.12500	-47
17.13333	-47
17.14167	-47
17.15000	-47
17.15833	-47
17.16667	-47
17.17500	-49
17.18333	-51
17.19167	-53
17.20000	-52
17.20833	-50
17.21667	-46
17.22500	-42
17.23333	-38
17.24167	-37
17.25000	-37
17.25833	-38
17.26667	-38
17.27500	-37
17.28333	-34
17.29167	-31
17.30000	-30
17.30833	-31
17.31667	-32
17.32500	-35
17.33333	-39
17.34167	-43
17.35000	-46
17.35833	-50
17.36667	-52
17.37500	-51
17.38333	-49
17.39167	-45
17.40000	-41
17.40833	-36
17.41667	-31
17.42500	-27
17.43333	-25
17.44167	-26
17.45000	-28
17.45833	-31
17.46667	-33
17.47500	-34
17.48333	-34
17.49167	-33
17.50000	-32
17.50833	-31
17.51667	-30
17.52500	-28
17.53333	-26
17.54167	-24
17.55000	-22
17.55833	-21
17.56667	-20
17.57500	-18
17.58333	-17
17.59167	-18
17.60000	-20
17.60833	-24
17.61667	-29
17.62500	-33
17.63333	-36
17.64167	-36
17.65000	-35
17.65833	-32
17.66667	-29
17.67500	-26
17.68333	-25
17.69167	-24
17.70000	-25
17.70833	-27
17.71667	-29
17.72500	-30
17.73333	-31
17.74167	-30
17.75000	-28
17.75833	-26
17.76667	-25
17.77500	-25
17.78333	-25
17.79167	-26
17.80000	-26
17.80833	-26
17.81667	-26
17.82500	-27
17.83333	-28
17.84167	-29
17.85000	-30
17.85833	-30
17.86667	-28
17.87500	-25
17.88333	-22
17.89167	-20
17.90000	-19
17.90833	-18
17.91667	-16
17.92500	-13
17.93333	-11
17.94167	-10
17.95000	-10
17.95833	-11
17.96667	-11
17.97500	-12
17.98333	-13
17.99167	-14
18.00000	-13
18.00833	-10
18.01667	-5
18.02500	-1
18.03333	2
18.04167	1
18.05000	-2
18.05833	-5
18.06667	-7
18.07500	-8
18.08333	-7
18.09167	-6
18.10000	-5
18.10833	-4
18.11667	-2
18.12500	1
18.13333	4
18.14167	7
18.15000	9
18.15833	10
18.16667	10
18.17500	8
18.18333	6
18.19167	4
18.20000	3
18.20833	3
18.21667	2
18.22500	-0
18.23333	-3
18.24167	-7
18.25000	-10
18.25833	-11
18.26667	-10
18.27500	-7
18.28333	-4
18.29167	-2
18.30000	-3
18.30833	-4
18.31667	-5
18.32500	-5
18.33333	-4
18.34167	-2
18.35000	0
18.35833	2
18.36667	2
18.37500	3
18.38333	6
18.39167	8
18.40000	10
18.40833	10
18.41667	10
18.42500	9
18.43333	7
18.44167	4
18.45000	2
18.45833	0
18.46667	1
18.47500	4
18.48333	8
18.49167	12
18.50000	16
18.50833	19
18.51667	19
18.52500	16
18.53333	12
18.54167	8
18.55000	5
18.55833	4
18.56667	5
18.57500	5
18.58333	6
18.59167	8
18.60000	11
18.60833	13
18.61667	17
18.62500	20
18.63333	24
18.64167	28
18.65000	31
18.65833	34
18.66667	36
18.67500	36
18.68333	34
18.69167	32
18.70000	30
18.70833	29
18.71667	28
18.72500	29
18.73333	30
18.74167	31
18.75000	32
18.75833	31
18.76667	31
18.77500	30
18.78333	29
18.79167	28
18.80000	27
18.80833	25
18.81667	22
18.82500	20
18.83333	19
18.84167	20
18.85000	23
18.85833	26
18.86667	29
18.87500	30
18.88333	30
18.89167	28
18.90000	26
18.90833	24
18.91667	23
18.92500	26
18.93333	30
18.94167	36
18.95000	44
18.95833	51
18.96667	57
18.97500	62
18.98333	67
18.99167	69
19.00000	68
19.00833	66
19.01667	64
19.02500	63
19.03333	64
19.04167	65
19.05000	66
19.05833	67
19.06667	70
19.07500	76
19.08333	83
19.09167	90
19.10000	95
19.10833	99
19.11667	100
19.12500	100
19.13333	101
19.14167	103
19.15000	108
19.15833	114
19.16667	120
19.17500	124
19.18333	127
19.19167	130
19.20000	133
19.20833	139
19.21667	146
19.22500	155
19.23333	164
19.24167	174
19.25000	184
19.25833	196
19.26667	208
19.27500	220
19.28333	233
19.29167	246
19.30000	259
19.30833	273
19.31667	286
19.32500	297
19.33333	307
19.34167	314
19.35000	322
19.35833	332
19.36667	345
19.37500	360
19.38333	377
19.39167	395
19.40000	414
19.40833	434
19.41667	457
19.42500	483
19.43333	511
19.44167	542
19.45000	574
19.45833	608
19.46667	643
19.47500	678
19.48333	715
19.49167	753
19.50000	794
19.50833	837
19.51667	882
19.52500	931
19.53333	982
19.54167	1038
19.55000	1097
19.55833	1159
19.56667	1225
19.57500	1293
19.58333	1367
19.59167	1444
19.60000	1528
19.60833	1617
19.61667	1712
19.62500	1812
19.63333	1916
19.64167	2027
19.65000	2142
19.65833	2264
19.66667	2391
19.67500	2523
19.68333	2663
19.69167	2808
19.70000	2966
19.70833	3130
19.71667	3305
19.72500	3490
19.73333	3681
19.74167	3884
19.75000	4089
19.75833	4306
19.76667	4529
19.77500	4762
19.78333	5009
19.79167	5263
19.80000	5535
19.80833	5813
19.81667	6105
19.82500	6408
19.83333	6720
19.84167	7051
19.85000	7387
19.85833	7743
19.86667	8107
19.87500	8480
19.88333	8870
19.89167	9264
19.90000	9682
19.90833	10106
19.91667	10550
19.92500	11008
19.93333	11471
19.94167	11956
19.95000	12441
19.95833	12946
19.96667	13457
19.97500	13976
19.98333	14512
19.99167	15049
20.00000	15612
20.00833	16179
20.01667	16765
20.02500	17369
20.03333	17974
20.04167	18603
20.05000	19226
20.05833	19866
20.06667	20507
20.07500	21151
20.08333	21810
20.09167	22464
20.10000	23142
20.10833	23817
20.11667	24505
20.12500	25203
20.13333	25893
20.14167	26599
20.15000	27288
20.15833	27986
20.16667	28678
20.17500	29367
20.18333	30068
20.19167	30755
20.20000	31458
20.20833	32148
20.21667	32838
20.22500	33527
20.23333	34200
20.24167	34883
20.25000	35544
20.25833	36206
20.26667	36854
20.27500	37485
20.28333	38114
20.29167	38720
20.30000	39334
20.30833	39929
20.31667	40518
20.32500	41100
20.33333	41656
20.34167	42208
20.35000	42730
20.35833	43242
20.36667	43734
20.37500	44205
20.38333	44665
20.39167	45097
20.40000	45520
20.40833	45919
20.41667	46301
20.42500	46667
20.43333	47010
20.44167	47341
20.45000	47646
20.45833	47936
20.46667	48205
20.47500	48448
20.48333	48672
20.49167	48869
20.50000	49046
20.50833	49199
20.51667	49334
20.52500	49449
20.53333	49541
20.54167	49613
20.55000	49659
20.55833	49679
20.56667	49674
20.57500	49646
20.58333	49597
20.59167	49529
20.60000	49441
20.60833	49336
20.61667	49210
20.62500	49065
20.63333	48901
20.64167	48714
20.65000	48512
20.65833	48286
20.66667	48043
20.67500	47782
20.68333	47499
20.69167	47206
20.70000	46888
20.70833	46560
20.71667	46213
20.72500	45851
20.73333	45480
20.74167	45087
20.75000	44691
20.75833	44275
20.76667	43850
20.77500	43418
20.78333	42969
20.79167	42519
20.80000	42048
20.80833	41574
20.81667	41086
20.82500	40587
20.83333	40091
20.84167	39580
20.85000	39075
20.85833	38554
20.86667	38030
20.87500	37500
20.88333	36957
20.89167	36424
20.90000	35878
20.90833	35343
20.91667	34806
20.92500	34268
20.93333	33742
20.94167	33206
20.95000	32682
20.95833	32148
20.96667	31617
20.97500	31090
20.98333	30557
20.99167	30040
21.00000	29518
21.00833	29009
21.01667	28503
21.02500	28000
21.03333	27511
21.04167	27018
21.05000	26540
21.05833	26059
21.06667	25586
21.07500	25124
21.08333	24639
21.09167	24148
21.10000	23687
21.10833	23273
21.11667	22874
21.12500	22480
21.13333	22096
21.14167	21708
21.15000	21342
21.15833	20974
21.16667	20574
21.17500	20175
21.18333	19801
21.19167	19447
21.20000	19109
21.20833	18797
21.21667	18492
21.22500	18189
21.23333	17897
21.24167	17597
21.25000	17291
21.25833	17004
21.26667	16748
21.27500	16505
21.28333	16249
21.29167	15988
21.30000	15743
21.30833	15524
21.31667	15314
21.32500	15107
21.33333	14908
21.34167	14711
21.35000	14523
21.35833	14339
21.36667	14161
21.37500	13994
21.38333	13817
21.39167	13636
21.40000	13467
21.40833	13316
21.41667	13171
21.42500	13030
21.43333	12899
21.44167	12766
21.45000	12629
21.45833	12497
21.46667	12377
21.47500	12261
21.48333	12144
21.49167	12034
21.50000	11923
21.50833	11807
21.51667	11694
21.52500	11592
21.53333	11497
21.54167	11402
21.55000	11312
21.55833	11221
21.56667	11124
21.57500	11027
21.58333	10939
21.59167	10858
21.60000	10779
21.60833	10701
21.61667	10623
21.62500	10544
21.63333	10467
21.64167	10387
21.65000	10308
21.65833	10229
21.66667	10151
21.67500	10075
21.68333	9999
21.69167	9926
21.70000	9852
21.70833	9779
21.71667	9706
21.72500	9628
21.73333	9548
21.74167	9472
21.75000	9402
21.75833	9334
21.76667	9268
21.77500	9203
21.78333	9137
21.79167	9073
21.80000	9008
21.80833	8943
21.81667	8879
21.82500	8814
21.83333	8748
21.84167	8678
21.85000	8613
21.85833	8550
21.86667	8492
21.87500	8436
21.88333	8379
21.89167	8322
21.90000	8262
21.90833	8203
21.91667	8146
21.92500	8090
21.93333	8036
21.94167	7980
21.95000	7925
21.95833	7868
21.96667	7811
21.97500	7754
21.98333	7695
21.99167	7638
22.00000	7581
22.00833	7527
22.01667	7476
22.02500	7427
22.03333	7379
22.04167	7331
22.05000	7284
22.05833	7237
22.06667	7192
22.07500	7149
22.08333	7106
22.09167	7064
22.10000	7021
22.10833	6979
22.11667	6937
22.12500	6895
22.13333	6855
22.14167	6816
22.15000	6779
22.15833	6741
22.16667	6703
22.17500	6665
22.18333	6627
22.19167	6590
22.20000	6551
22.20833	6512
22.21667	6473
22.22500	6435
22.23333	6397
22.24167	6360
22.25000	6324
22.25833	6290
22.26667	6256
22.27500	6221
22.28333	6185
22.29167	6148
22.30000	6107
22.30833	6067
22.31667	6028
22.32500	5990
22.33333	5956
22.34167	5923
22.35000	5892
22.35833	5861
22.36667	5828
22.37500	5795
22.38333	5760
22.39167	5725
22.40000	5689
22.40833	5653
22.41667	5616
22.42500	5579
22.43333	5542
22.44167	5502
22.45000	5463
22.45833	5421
22.46667	5378
22.47500	5337
22.48333	5298
22.49167	5260
22.50000	5222
22.50833	5184
22.51667	5144
22.52500	5103
22.53333	5063
22.54167	5022
22.55000	4981
22.55833	4939
22.56667	4898
22.57500	4858
22.58333	4818
22.59167	4779
22.60000	4739
22.60833	4699
22.61667	4661
22.62500	4623
22.63333	4586
22.64167	4546
22.65000	4505
22.65833	4463
22.66667	4420
22.67500	4380
22.68333	4341
22.69167	4305
22.70000	4268
22.70833	4231
22.71667	4194
22.72500	4158
22.73333	4124
22.74167	4091
22.75000	4057
22.75833	4021
22.76667	3984
22.77500	3948
22.78333	3912
22.79167	3880
22.80000	3850
22.80833	3822
22.81667	3792
22.82500	3760
22.83333	3728
22.84167	3696
22.85000	3664
22.85833	3632
22.86667	3600
22.87500	3567
22.88333	3536
22.89167	3507
22.90000	3483
22.90833	3459
22.91667	3436
22.92500	3411
22.93333	3385
22.94167	3359
22.95000	3336
22.95833	3316
22.96667	3298
22.97500	3278
22.98333	3256
22.99167	3234
23.00000	3212
23.00833	3191
23.01667	3172
23.02500	3153
23.03333	3134
23.04167	3113
23.05000	3093
23.05833	3074
23.06667	3058
23.07500	3044
23.08333	3031
23.09167	3019
23.10000	3006
23.10833	2994
23.11667	2980
23.12500	2967
23.13333	2954
23.14167	2940
23.15000	2928
23.15833	2918
23.16667	2909
23.17500	2900
23.18333	2892
23.19167	2883
23.20000	2872
23.20833	2861
23.21667	2848
23.22500	2834
23.23333	2821
23.24167	2809
23.25000	2799
23.25833	2791
23.26667	2782
23.27500	2772
23.28333	2762
23.29167	2751
23.30000	2742
23.30833	2734
23.31667	2727
23.32500	2721
23.33333	2715
23.34167	2711
23.35000	2708
23.35833	2707
23.36667	2705
23.37500	2702
23.38333	2696
23.39167	2687
23.40000	2675
23.40833	2662
23.41667	2649
23.42500	2637
23.43333	2628
23.44167	2621
23.45000	2615
23.45833	2609
23.46667	2604
23.47500	2600
23.48333	2596
23.49167	2593
23.50000	2590
23.50833	2585
23.51667	2578
23.52500	2568
23.53333	2558
23.54167	2549
23.55000	2540
23.55833	2532
23.56667	2526
23.57500	2518
23.58333	2508
23.59167	2498
23.60000	2486
23.60833	2475
23.61667	2465
23.62500	2455
23.63333	2445
23.64167	2436
23.65000	2427
23.65833	2419
23.66667	2410
23.67500	2400
23.68333	2390
23.69167	2379
23.70000	2367
23.70833	2357
23.71667	2347
23.72500	2338
23.73333	2329
23.74167	2319
23.75000	2310
23.75833	2302
23.76667	2293
23.77500	2284
23.78333	2274
23.79167	2262
23.80000	2250
23.80833	2238
23.81667	2226
23.82500	2216
23.83333	2205
23.84167	2195
23.85000	2185
23.85833	2177
23.86667	2169
23.87500	2163
23.88333	2155
23.89167	2147
23.90000	2138
23.90833	2128
23.91667	2117
23.92500	2106
23.93333	2098
23.94167	2091
23.95000	2084
23.95833	2076
23.96667	2067
23.97500	2055
23.98333	2042
23.99167	2030
24.00000	2020
24.00833	2011
24.01667	2003
24.02500	1998
24.03333	1994
24.04167	1992
24.05000	1993
24.05833	1995
24.06667	1997
24.07500	1995
24.08333	1989
24.09167	1981
24.10000	1972
24.10833	1965
24.11667	1962
24.12500	1962
24.13333	1964
24.14167	1965
24.15000	1966
24.15833	1965
24.16667	1962
24.17500	1959
24.18333	1956
24.19167	1954
24.20000	1953
24.20833	1954
24.21667	1956
24.22500	1961
24.23333	1966
24.24167	1972
24.25000	1976
24.25833	1980
24.26667	1984
24.27500	1988
24.28333	1993
24.29167	1999
24.30000	2004
24.30833	2009
24.31667	2013
24.32500	2017
24.33333	2020
24.34167	2021
24.35000	2023
24.35833	2025
24.36667	2030
24.37500	2037
24.38333	2045
24.39167	2054
24.40000	2064
24.40833	2074
24.41667	2086
24.42500	2099
24.43333	2112
24.44167	2124
24.45000	2134
24.45833	2142
24.46667	2149
24.47500	2156
24.48333	2163
24.49167	2170
24.50000	2177
24.50833	2186
24.51667	2198
24.52500	2212
24.53333	2226
24.54167	2238
24.55000	2248
24.55833	2254
24.56667	2258
24.57500	2262
24.58333	2267
24.59167	2271
24.60000	2275
24.60833	2279
24.61667	2286
24.62500	2294
24.63333	2304
24.64167	2316
24.65000	2328
24.65833	2339
24.66667	2348
24.67500	2355
24.68333	2360
24.69167	2366
24.70000	2371
24.70833	2376
24.71667	2380
24.72500	2383
24.73333	2383
24.74167	2381
24.75000	2380
24.75833	2383
24.76667	2387
24.77500	2390
24.78333	2392
24.79167	2392
24.80000	2391
24.80833	2390
24.81667	2390
24.82500	2392
24.83333	2393
24.84167	2394
24.85000	2395
24.85833	2394
24.86667	2393
24.87500	2390
24.88333	2385
24.89167	2381
24.90000	2376
24.90833	2371
24.91667	2367
24.92500	2363
24.93333	2359
24.94167	2355
24.95000	2350
24.95833	2346
24.96667	2341
24.97500	2336
24.98333	2331
24.99167	2326
25.00000	2322
25.00833	2318
25.01667	2313
25.02500	2306
25.03333	2296
25.04167	2283
25.05000	2269
25.05833	2256
25.06667	2243
25.07500	2234
25.08333	2226
25.09167	2219
25.10000	2212
25.10833	2204
25.11667	2193
25.12500	2181
25.13333	2169
25.14167	2156
25.15000	2145
25.15833	2136
25.16667	2128
25.17500	2119
25.18333	2110
25.19167	2099
25.20000	2088
25.20833	2076
25.21667	2065
25.22500	2053
25.23333	2041
25.24167	2029
25.25000	2019
25.25833	2009
25.26667	2000
25.27500	1992
25.28333	1984
25.29167	1976
25.30000	1969
25.30833	1960
25.31667	1951
25.32500	1941
25.33333	1931
25.34167	1920
25.35000	1909
25.35833	1899
25.36667	1890
25.37500	1881
25.38333	1873
25.39167	1864
25.40000	1856
25.40833	1848
25.41667	1841
25.42500	1836
25.43333	1830
25.44167	1823
25.45000	1816
25.45833	1808
25.46667	1802
25.47500	1798
25.48333	1796
25.49167	1795
25.50000	1792
25.50833	1787
25.51667	1780
25.52500	1772
25.53333	1765
25.54167	1758
25.55000	1753
25.55833	1749
25.56667	1746
25.57500	1744
25.58333	1740
25.59167	1736
25.60000	1731
25.60833	1726
25.61667	1720
25.62500	1713
25.63333	1706
25.64167	1698
25.65000	1692
25.65833	1687
25.66667	1683
25.67500	1680
25.68333	1678
25.69167	1677
25.70000	1675
25.70833	1672
25.71667	1667
25.72500	1662
25.73333	1658
25.74167	1656
25.75000	1656
25.75833	1657
25.76667	1657
25.77500	1656
25.78333	1653
25.79167	1648
25.80000	1643
25.80833	1637
25.81667	1632
25.82500	1629
25.83333	1629
25.84167	1632
25.85000	1637
25.85833	1642
25.86667	1648
25.87500	1651
25.88333	1652
25.89167	1653
25.90000	1654
25.90833	1657
25.91667	1661
25.92500	1665
25.93333	1667
25.94167	1666
25.95000	1663
25.95833	1660
25.96667	1657
25.97500	1655
25.98333	1653
25.99167	1652
26.00000	1651
26.00833	1652
26.01667	1654
26.02500	1658
26.03333	1664
26.04167	1672
26.05000	1678
26.05833	1684
26.06667	1688
26.07500	1691
26.08333	1693
26.09167	1697
26.10000	1704
26.10833	1711
26.11667	1719
26.12500	1726
26.13333	1732
26.14167	1736
26.15000	1740
26.15833	1742
26.16667	1745
26.17500	1748
26.18333	1753
26.19167	1760
26.20000	1769
26.20833	1779
26.21667	1790
26.22500	1800
26.23333	1809
26.24167	1816
26.25000	1822
26.25833	1828
26.26667	1835
26.27500	1844
26.28333	1855
26.29167	1866
26.30000	1877
26.30833	1887
26.31667	1894
26.32500	1901
26.33333	1909
26.34167	1919
26.35000	1930
26.35833	1942
26.36667	1955
26.37500	1967
26.38333	1977
26.39167	1986
26.40000	1994
26.40833	2002
26.41667	2011
26.42500	2020
26.43333	2030
26.44167	2041
26.45000	2053
26.45833	2066
26.46667	2080
26.47500	2095
26.48333	2111
26.49167	2126
26.50000	2139
26.50833	2149
26.51667	2154
26.52500	2157
26.53333	2160
26.54167	2165
26.55000	2174
26.55833	2185
26.56667	2199
26.57500	2212
26.58333	2224
26.59167	2236
26.60000	2246
26.60833	2256
26.61667	2264
26.62500	2273
26.63333	2282
26.64167	2291
26.65000	2302
26.65833	2313
26.66667	2325
26.67500	2333
26.68333	2339
26.69167	2343
26.70000	2344
26.70833	2346
26.71667	2350
26.72500	2358
26.73333	2367
26.74167	2376
26.75000	2384
26.75833	2391
26.76667	2395
26.77500	2397
26.78333	2398
26.79167	2399
26.80000	2402
26.80833	2407
26.81667	2413
26.82500	2419
26.83333	2423
26.84167	2424
26.85000	2423
26.85833	2423
26.86667	2424
26.87500	2427
26.88333	2431
26.89167	2435
26.90000	2438
26.90833	2441
26.91667	2442
26.92500	2440
26.93333	2437
26.94167	2430
26.95000	2422
26.95833	2413
26.96667	2404
26.97500	2397
26.98333	2392
26.99167	2389
27.00000	2387
27.00833	2385
27.01667	2382
27.02500	2376
27.03333	2370
27.04167	2364
27.05000	2358
27.05833	2353
27.06667	2349
27.07500	2345
27.08333	2342
27.09167	2339
27.10000	2335
27.10833	2330
27.11667	2324
27.12500	2318
27.13333	2311
27.14167	2304
27.15000	2296
27.15833	2288
27.16667	2279
27.17500	2270
27.18333	2261
27.19167	2253
27.20000	2247
27.20833	2241
27.21667	2236
27.22500	2230
27.23333	2224
27.24167	2218
27.25000	2212
27.25833	2210
27.26667	2209
27.27500	2207
27.28333	2204
27.29167	2199
27.30000	2195
27.30833	2190
27.31667	2187
27.32500	2184
27.33333	2180
27.34167	2174
27.35000	2167
27.35833	2160
27.36667	2153
27.37500	2144
27.38333	2136
27.39167	2127
27.40000	2120
27.40833	2114
27.41667	2108
27.42500	2104
27.43333	2099
27.44167	2096
27.45000	2092
27.45833	2089
27.46667	2085
27.47500	2082
27.48333	2081
27.49167	2083
27.50000	2088
27.50833	2096
27.51667	2103
27.52500	2111
27.53333	2118
27.54167	2123
27.55000	2125
27.55833	2123
27.56667	2118
27.57500	2113
27.58333	2110
27.59167	2109
27.60000	2109
27.60833	2111
27.61667	2112
27.62500	2114
27.63333	2118
27.64167	2123
27.65000	2130
27.65833	2138
27.66667	2148
27.67500	2156
27.68333	2164
27.69167	2170
27.70000	2175
27.70833	2180
27.71667	2185
27.72500	2191
27.73333	2199
27.74167	2208
27.75000	2219
27.75833	2232
27.76667	2244
27.77500	2256
27.78333	2266
27.79167	2277
27.80000	2288
27.80833	2301
27.81667	2314
27.82500	2328
27.83333	2344
27.84167	2364
27.85000	2383
27.85833	2403
27.86667	2420
27.87500	2435
27.88333	2447
27.89167	2459
27.90000	2472
27.90833	2485
27.91667	2499
27.92500	2515
27.93333	2533
27.94167	2551
27.95000	2570
27.95833	2588
27.96667	2605
27.97500	2622
27.98333	2640
27.99167	2657
28.00000	2675
28.00833	2693
28.01667	2710
28.02500	2728
28.03333	2747
28.04167	2769
28.05000	2792
28.05833	2817
28.06667	2842
28.07500	2867
28.08333	2890
28.09167	2912
28.10000	2934
28.10833	2956
28.11667	2979
28.12500	3002
28.13333	3022
28.14167	3040
28.15000	3057
28.15833	3073
28.16667	3090
28.17500	3109
28.18333	3132
28.19167	3154
28.20000	3176
28.20833	3197
28.21667	3217
28.22500	3236
28.23333	3255
28.24167	3275
28.25000	3294
28.25833	3310
28.26667	3324
28.27500	3337
28.28333	3350
28.29167	3364
28.30000	3378
28.30833	3392
28.31667	3405
28.32500	3418
28.33333	3432
28.34167	3448
28.35000	3465
28.35833	3484
28.36667	3501
28.37500	3517
28.38333	3530
28.39167	3540
28.40000	3547
28.40833	3552
28.41667	3554
28.42500	3555
28.43333	3556
28.44167	3557
28.45000	3560
28.45833	3565
28.46667	3571
28.47500	3577
28.48333	3584
28.49167	3589
28.50000	3593
28.50833	3596
28.51667	3599
28.52500	3602
28.53333	3603
28.54167	3601
28.55000	3597
28.55833	3590
28.56667	3582
28.57500	3576
28.58333	3572
28.59167	3567
28.60000	3564
28.60833	3560
28.61667	3556
28.62500	3552
28.63333	3549
28.64167	3546
28.65000	3543
28.65833	3538
28.66667	3532
28.67500	3526
28.68333	3520
28.69167	3514
28.70000	3511
28.70833	3506
28.71667	3499
28.72500	3489
28.73333	3479
28.74167	3471
28.75000	3465
28.75833	3460
28.76667	3456
28.77500	3450
28.78333	3442
28.79167	3432
28.80000	3422
28.80833	3411
28.81667	3400
28.82500	3390
28.83333	3380
28.84167	3372
28.85000	3364
28.85833	3357
28.86667	3349
28.87500	3341
28.88333	3330
28.89167	3320
28.90000	3311
28.90833	3305
28.91667	3302
28.92500	3303
28.93333	3303
28.94167	3303
28.95000	3299
28.95833	3293
28.96667	3285
28.97500	3278
28.98333	3272
28.99167	3267
29.00000	3265
29.00833	3264
29.01667	3263
29.02500	3262
29.03333	3260
29.04167	3258
29.05000	3257
29.05833	3255
29.06667	3254
29.07500	3252
29.08333	3249
29.09167	3247
29.10000	3247
29.10833	3251
29.11667	3256
29.12500	3261
29.13333	3263
29.14167	3264
29.15000	3263
29.15833	3263
29.16667	3264
29.17500	3267
29.18333	3271
29.19167	3276
29.20000	3281
29.20833	3288
29.21667	3298
29.22500	3310
29.23333	3324
29.24167	3337
29.25000	3350
29.25833	3360
29.26667	3370
29.27500	3380
29.28333	3390
29.29167	3402
29.30000	3414
29.30833	3426
29.31667	3441
29.32500	3459
29.33333	3479
29.34167	3495
29.35000	3508
29.35833	3522
29.36667	3537
29.37500	3555
29.38333	3575
29.39167	3597
29.40000	3621
29.40833	3645
29.41667	3670
29.42500	3694
29.43333	3718
29.44167	3741
29.45000	3764
29.45833	3788
29.46667	3813
29.47500	3838
29.48333	3864
29.49167	3893
29.50000	3925
29.50833	3960
29.51667	3997
29.52500	4036
29.53333	4073
29.54167	4110
29.55000	4148
29.55833	4188
29.56667	4232
29.57500	4278
29.58333	4329
29.59167	4382
29.60000	4439
29.60833	4498
29.61667	4558
29.62500	4621
29.63333	4682
29.64167	4745
29.65000	4809
29.65833	4876
29.66667	4946
29.67500	5020
29.68333	5098
29.69167	5179
29.70000	5265
29.70833	5356
29.71667	5452
29.72500	5554
29.73333	5660
29.74167	5773
29.75000	5888
29.75833	6010
29.76667	6135
29.77500	6265
29.78333	6403
29.79167	6544
29.80000	6696
29.80833	6854
29.81667	7021
29.82500	7198
29.83333	7379
29.84167	7572
29.85000	7769
29.85833	7977
29.86667	8195
29.87500	8420
29.88333	8661
29.89167	8906
29.90000	9166
29.90833	9435
29.91667	9718
29.92500	10019
29.93333	10329
29.94167	10662
29.95000	11000
29.95833	11353
29.96667	11716
29.97500	12090
29.98333	12485
29.99167	12886
30.00000	13312
30.00833	13748
30.01667	14201
30.02500	14674
30.03333	15154
30.04167	15663
30.05000	16177
30.05833	16716
30.06667	17270
30.07500	17837
30.08333	18433
30.09167	19034
30.10000	19669
30.10833	20314
30.11667	20980
30.12500	21672
30.13333	22369
30.14167	23100
30.15000	23832
30.15833	24592
30.16667	25366
30.17500	26148
30.18333	26960
30.19167	27768
30.20000	28610
30.20833	29457
30.21667	30326
30.22500	31221
30.23333	32116
30.24167	33046
30.25000	33970
30.25833	34916
30.26667	35870
30.27500	36823
30.28333	37803
30.29167	38770
30.30000	39769
30.30833	40764
30.31667	41769
30.32500	42792
30.33333	43804
30.34167	44848
30.35000	45874
30.35833	46913
30.36667	47948
30.37500	48966
30.38333	49999
30.39167	51006
30.40000	52035
30.40833	53050
30.41667	54067
30.42500	55094
30.43333	56097
30.44167	57116
30.45000	58100
30.45833	59080
30.46667	60040
30.47500	60970
30.48333	61900
30.49167	62798
30.50000	63705
30.50833	64589
30.51667	65459
30.52500	66321
30.53333	67142
30.54167	67956
30.55000	68728
30.55833	69482
30.56667	70208
30.57500	70898
30.58333	71572
30.59167	72204
30.60000	72822
30.60833	73406
30.61667	73962
30.62500	74496
30.63333	74990
30.64167	75465
30.65000	75899
30.65833	76305
30.66667	76675
30.67500	77002
30.68333	77296
30.69167	77551
30.70000	77778
30.70833	77973
30.71667	78136
30.72500	78268
30.73333	78360
30.74167	78414
30.75000	78431
30.75833	78412
30.76667	78359
30.77500	78269
30.78333	78143
30.79167	77984
30.80000	77784
30.80833	77554
30.81667	77289
30.82500	76991
30.83333	76667
30.84167	76305
30.85000	75921
30.85833	75500
30.86667	75050
30.87500	74570
30.88333	74049
30.89167	73509
30.90000	72926
30.90833	72327
30.91667	71701
30.92500	71048
30.93333	70388
30.94167	69692
30.95000	68990
30.95833	68258
30.96667	67504
30.97500	66731
30.98333	65919
30.99167	65105
31.00000	64255
31.00833	63403
31.01667	62539
31.02500	61659
31.03333	60786
31.04167	59882
31.05000	58985
31.05833	58061
31.06667	57127
31.07500	56190
31.08333	55226
31.09167	54279
31.10000	53311
31.10833	52357
31.11667	51403
31.12500	50443
31.13333	49504
31.14167	48546
31.15000	47607
31.15833	46654
31.16667	45702
31.17500	44759
31.18333	43800
31.19167	42868
31.20000	41924
31.20833	41001
31.21667	40089
31.22500	39179
31.23333	38297
31.24167	37403
31.25000	36534
31.25833	35659
31.26667	34793
31.27500	33944
31.28333	33089
31.29167	32267
31.30000	31442
31.30833	30643
31.31667	29861
31.32500	29087
31.33333	28341
31.34167	27589
31.35000	26864
31.35833	26139
31.36667	25427
31.37500	24732
31.38333	24036
31.39167	23370
31.40000	22706
31.40833	22069
31.41667	21454
31.42500	20850
31.43333	20273
31.44167	19693
31.45000	19135
31.45833	18581
31.46667	18039
31.47500	17515
31.48333	16996
31.49167	16504
31.50000	16016
31.50833	15550
31.51667	15098
31.52500	14657
31.53333	14234
31.54167	13812
31.55000	13409
31.55833	13011
31.56667	12624
31.57500	12255
31.58333	11893
31.59167	11551
31.60000	11213
31.60833	10890
31.61667	10578
31.62500	10274
31.63333	9984
31.64167	9695
31.65000	9420
31.65833	9149
31.66667	8886
31.67500	8635
31.68333	8388
31.69167	8155
31.70000	7928
31.70833	7712
31.71667	7505
31.72500	7304
31.73333	7115
31.74167	6929
31.75000	6753
31.75833	6580
31.76667	6412
31.77500	6249
31.78333	6087
31.79167	5933
31.80000	5782
31.80833	5637
31.81667	5496
31.82500	5359
31.83333	5231
31.84167	5107
31.85000	4992
31.85833	4885
31.86667	4784
31.87500	4689
31.88333	4596
31.89167	4506
31.90000	4412
31.90833	4319
31.91667	4227
31.92500	4138
31.93333	4058
31.94167	3983
31.95000	3914
31.95833	3844
31.96667	3775
31.97500	3708
31.98333	3641
31.99167	3580
32.00000	3522
32.00833	3468
32.01667	3417
32.02500	3365
32.03333	3314
32.04167	3261
32.05000	3211
32.05833	3162
32.06667	3117
32.07500	3078
32.08333	3043
32.09167	3009
32.10000	2974
32.10833	2940
32.11667	2906
32.12500	2874
32.13333	2843
32.14167	2812
32.15000	2783
32.15833	2756
32.16667	2731
32.17500	2709
32.18333	2689
32.19167	2667
32.20000	2642
32.20833	2616
32.21667	2592
32.22500	2570
32.23333	2553
32.24167	2539
32.25000	2527
32.25833	2517
32.26667	2507
32.27500	2496
32.28333	2483
32.29167	2472
32.30000	2463
32.30833	2455
32.31667	2449
32.32500	2446
32.33333	2442
32.34167	2439
32.35000	2437
32.35833	2435
32.36667	2434
32.37500	2433
32.38333	2432
32.39167	2431
32.40000	2431
32.40833	2433
32.41667	2438
32.42500	2445
32.43333	2452
32.44167	2460
32.45000	2469
32.45833	2479
32.46667	2491
32.47500	2506
32.48333	2524
32.49167	2542
32.50000	2560
32.50833	2578
32.51667	2595
32.52500	2612
32.53333	2629
32.54167	2647
32.55000	2665
32.55833	2685
32.56667	2707
32.57500	2733
32.58333	2763
32.59167	2794
32.60000	2827
32.60833	2862
32.61667	2899
32.62500	2939
32.63333	2978
32.64167	3019
32.65000	3059
32.65833	3099
32.66667	3142
32.67500	3189
32.68333	3241
32.69167	3293
32.70000	3347
32.70833	3400
32.71667	3454
32.72500	3508
32.73333	3564
32.74167	3622
32.75000	3683
32.75833	3747
32.76667	3815
32.77500	3884
32.78333	3957
32.79167	4028
32.80000	4100
32.80833	4173
32.81667	4248
32.82500	4328
32.83333	4407
32.84167	4488
32.85000	4566
32.85833	4644
32.86667	4723
32.87500	4803
32.88333	4889
32.89167	4976
32.90000	5068
32.90833	5161
32.91667	5257
32.92500	5354
32.93333	5450
32.94167	5550
32.95000	5650
32.95833	5753
32.96667	5857
32.97500	5963
32.98333	6073
32.99167	6180
33.00000	6288
33.00833	6394
33.01667	6499
33.02500	6606
33.03333	6712
33.04167	6822
33.05000	6932
33.05833	7048
33.06667	7165
33.07500	7282
33.08333	7400
33.09167	7513
33.10000	7626
33.10833	7737
33.11667	7850
33.12500	7966
33.13333	8081
33.14167	8201
33.15000	8319
33.15833	8440
33.16667	8561
33.17500	8679
33.18333	8797
33.19167	8910
33.20000	9025
33.20833	9137
33.21667	9252
33.22500	9368
33.23333	9482
33.24167	9598
33.25000	9709
33.25833	9819
33.26667	9927
33.27500	10031
33.28333	10135
33.29167	10237
33.30000	10340
33.30833	10444
33.31667	10549
33.32500	10654
33.33333	10757
33.34167	10860
33.35000	10960
33.35833	11060
33.36667	11158
33.37500	11251
33.38333	11340
33.39167	11422
33.40000	11501
33.40833	11576
33.41667	11651
33.42500	11726
33.43333	11798
33.44167	11870
33.45000	11940
33.45833	12010
33.46667	12080
33.47500	12147
33.48333	12214
33.49167	12275
33.50000	12332
33.50833	12384
33.51667	12431
33.52500	12474
33.53333	12513
33.54167	12550
33.55000	12584
33.55833	12617
33.56667	12649
33.57500	12678
33.58333	12704
33.59167	12724
33.60000	12739
33.60833	12748
33.61667	12754
33.62500	12756
33.63333	12757
33.64167	12757
33.65000	12758
33.65833	12756
33.66667	12752
33.67500	12743
33.68333	12731
33.69167	12716
33.70000	12695
33.70833	12670
33.71667	12641
33.72500	12608
33.73333	12573
33.74167	12536
33.75000	12498
33.75833	12459
33.76667	12418
33.77500	12375
33.78333	12326
33.79167	12273
33.80000	12214
33.80833	12152
33.81667	12088
33.82500	12020
33.83333	11950
33.84167	11877
33.85000	11804
33.85833	11728
33.86667	11650
33.87500	11572
33.88333	11492
33.89167	11412
33.90000	11327
33.90833	11242
33.91667	11157
33.92500	11070
33.93333	10983
33.94167	10893
33.95000	10801
33.95833	10704
33.96667	10603
33.97500	10501
33.98333	10395
33.99167	10291
34.00000	10184
34.00833	10078
34.01667	9971
34.02500	9863
34.03333	9756
34.04167	9644
34.05000	9534
34.05833	9420
34.06667	9306
34.07500	9194
34.08333	9079
34.09167	8965
34.10000	8848
34.10833	8731
34.11667	8616
34.12500	8501
34.13333	8391
34.14167	8280
34.15000	8171
34.15833	8059
34.16667	7946
34.17500	7832
34.18333	7714
34.19167	7600
34.20000	7485
34.20833	7372
34.21667	7260
34.22500	7146
34.23333	7033
34.24167	6915
34.25000	6801
34.25833	6686
34.26667	6574
34.27500	6465
34.28333	6355
34.29167	6246
34.30000	6135
34.30833	6026
34.31667	5918
34.32500	5812
34.33333	5710
34.34167	5608
34.35000	5510
34.35833	5411
34.36667	5313
34.37500	5216
34.38333	5119
34.39167	5026
34.40000	4932
34.40833	4841
34.41667	4747
34.42500	4651
34.43333	4556
34.44167	4458
34.45000	4365
34.45833	4277
34.46667	4192
34.47500	4110
34.48333	4028
34.49167	3948
34.50000	3867
34.50833	3788
34.51667	3712
34.52500	3638
34.53333	3567
34.54167	3494
34.55000	3424
34.55833	3353
34.56667	3284
34.57500	3216
34.58333	3147
34.59167	3082
34.60000	3018
34.60833	2957
34.61667	2897
34.62500	2838
34.63333	2780
34.64167	2722
34.65000	2666
34.65833	2609
34.66667	2553
34.67500	2499
34.68333	2444
34.69167	2393
34.70000	2342
34.70833	2293
34.71667	2247
34.72500	2201
34.73333	2156
34.74167	2108
34.75000	2061
34.75833	2014
34.76667	1966
34.77500	1922
34.78333	1879
34.79167	1839
34.80000	1798
34.80833	1758
34.81667	1719
34.82500	1680
34.83333	1644
34.84167	1608
34.85000	1575
34.85833	1541
34.86667	1508
34.87500	1474
34.88333	1439
34.89167	1406
34.90000	1374
34.90833	1342
34.91667	1313
34.92500	1284
34.93333	1259
34.94167	1236
34.95000	1216
34.95833	1198
34.96667	1182
34.97500	1164
34.98333	1146
34.99167	1127
35.00000	1106
35.00833	1085
35.01667	1063
35.02500	1040
35.03333	1016
35.04167	991
35.05000	966
35.05833	941
35.06667	919
35.07500	899
35.08333	882
35.09167	866
35.10000	851
35.10833	837
35.11667	823
35.12500	810
35.13333	798
35.14167	789
35.15000	781
35.15833	773
35.16667	763
35.17500	749
35.18333	732
35.19167	715
35.20000	696
35.20833	678
35.21667	664
35.22500	651
35.23333	640
35.24167	630
35.25000	619
35.25833	608
35.26667	597
35.27500	585
35.28333	573
35.29167	563
35.30000	553
35.30833	545
35.31667	539
35.32500	534
35.33333	529
35.34167	523
35.35000	515
35.35833	505
35.36667	494
35.37500	483
35.38333	474
35.39167	467
35.40000	463
35.40833	459
35.41667	455
35.42500	449
35.43333	442
35.44167	432
35.45000	422
35.45833	412
35.46667	403
35.47500	395
35.48333	388
35.49167	383
35.50000	378
35.50833	374
35.51667	369
35.52500	363
35.53333	357
35.54167	351
35.55000	344
35.55833	337
35.56667	329
35.57500	322
35.58333	314
35.59167	307
35.60000	302
35.60833	298
35.61667	295
35.62500	293
35.63333	290
35.64167	286
35.65000	282
35.65833	278
35.66667	276
35.67500	276
35.68333	278
35.69167	279
35.70000	279
35.70833	276
35.71667	273
35.72500	268
35.73333	265
35.74167	263
35.75000	262
35.75833	261
35.76667	259
35.77500	256
35.78333	252
35.79167	247
35.80000	241
35.80833	235
35.81667	230
35.82500	227
35.83333	225
35.84167	225
35.85000	226
35.85833	224
35.86667	221
35.87500	216
35.88333	209
35.89167	203
35.90000	198
35.90833	195
35.91667	193
35.92500	190
35.93333	187
35.94167	182
35.95000	177
35.95833	173
35.96667	170
35.97500	168
35.98333	169
35.99167	172
36.00000	175
36.00833	178
36.01667	180
36.02500	181
36.03333	180
36.04167	176
36.05000	171
36.05833	167
36.06667	165
36.07500	163
36.08333	161
36.09167	160
36.10000	160
36.10833	160
36.11667	161
36.12500	160
36.13333	159
36.14167	157
36.15000	156
36.15833	157
36.16667	159
36.17500	160
36.18333	158
36.19167	155
36.20000	151
36.20833	148
36.21667	146
36.22500	144
36.23333	142
36.24167	139
36.25000	136
36.25833	136
36.26667	137
36.27500	139
36.28333	141
36.29167	142
36.30000	142
36.30833	141
36.31667	141
36.32500	142
36.33333	143
36.34167	145
36.35000	148
36.35833	149
36.36667	150
36.37500	148
36.38333	144
36.39167	141
36.40000	140
36.40833	140
36.41667	141
36.42500	142
36.43333	142
36.44167	140
36.45000	138
36.45833	137
36.46667	136
36.47500	134
36.48333	130
36.49167	126
36.50000	124
36.50833	124
36.51667	127
36.52500	130
36.53333	130
36.54167	128
36.55000	124
36.55833	120
36.56667	116
36.57500	115
36.58333	116
36.59167	118
36.60000	123
36.60833	126
36.61667	128
36.62500	127
36.63333	124
36.64167	120
36.65000	117
36.65833	117
36.66667	119
36.67500	122
36.68333	123
36.69167	124
36.70000	122
36.70833	120
36.71667	118
36.72500	119
36.73333	120
36.74167	121
36.75000	123
36.75833	125
36.76667	128
36.77500	130
36.78333	132
36.79167	132
36.80000	131
36.80833	128
36.81667	125
36.82500	123
36.83333	121
36.84167	119
36.85000	117
36.85833	115
36.86667	113
36.87500	113
36.88333	114
36.89167	118
36.90000	121
36.90833	123
36.91667	122
36.92500	120
36.93333	118
36.94167	117
36.95000	117
36.95833	121
36.96667	125
36.97500	128
36.98333	127
36.99167	123
37.00000	119
37.00833	116
37.01667	115
37.02500	116
37.03333	117
37.04167	115
37.05000	111
37.05833	106
37.06667	102
37.07500	101
37.08333	104
37.09167	108
37.10000	112
37.10833	115
37.11667	119
37.12500	122
37.13333	126
37.14167	130
37.15000	134
37.15833	134
37.16667	132
37.17500	128
37.18333	124
37.19167	121
37.20000	122
37.20833	124
37.21667	125
37.22500	125
37.23333	124
37.24167	124
37.25000	127
37.25833	130
37.26667	134
37.27500	135
37.28333	135
37.29167	134
37.30000	133
37.30833	131
37.31667	128
37.32500	124
37.33333	120
37.34167	118
37.35000	116
37.35833	117
37.36667	120
37.37500	125
37.38333	132
37.39167	140
37.40000	148
37.40833	154
37.41667	155
37.42500	153
37.43333	149
37.44167	144
37.45000	143
37.45833	145
37.46667	152
37.47500	160
37.48333	168
37.49167	175
37.50000	179
37.50833	182
37.51667	185
37.52500	189
37.53333	195
37.54167	202
37.55000	209
37.55833	214
37.56667	218
37.57500	222
37.58333	225
37.59167	229
37.60000	231
37.60833	232
37.61667	234
37.62500	237
37.63333	239
37.64167	241
37.65000	243
37.65833	246
37.66667	251
37.67500	256
37.68333	264
37.69167	272
37.70000	280
37.70833	288
37.71667	295
37.72500	300
37.73333	304
37.74167	306
37.75000	309
37.75833	312
37.76667	316
37.77500	321
37.78333	326
37.79167	330
37.80000	332
37.80833	332
37.81667	333
37.82500	334
37.83333	336
37.84167	340
37.85000	345
37.85833	352
37.86667	361
37.87500	370
37.88333	380
37.89167	388
37.90000	395
37.90833	400
37.91667	403
37.92500	405
37.93333	405
37.94167	404
37.95000	402
37.95833	404
37.96667	408
37.97500	416
37.98333	426
37.99167	436
38.00000	445
38.00833	451
38.01667	453
38.02500	452
38.03333	452
38.04167	453
38.05000	456
38.05833	462
38.06667	468
38.07500	471
38.08333	471
38.09167	470
38.10000	470
38.10833	472
38.11667	476
38.12500	481
38.13333	485
38.14167	488
38.15000	492
38.15833	497
38.16667	502
38.17500	506
38.18333	509
38.19167	511
38.20000	515
38.20833	518
38.21667	520
38.22500	519
38.23333	517
38.24167	513
38.25000	511
38.25833	511
38.26667	513
38.27500	514
38.28333	515
38.29167	514
38.30000	513
38.30833	512
38.31667	512
38.32500	511
38.33333	511
38.34167	509
38.35000	506
38.35833	504
38.36667	501
38.37500	499
38.38333	498
38.39167	499
38.40000	501
38.40833	506
38.41667	513
38.42500	521
38.43333	527
38.44167	528
38.45000	526
38.45833	519
38.46667	511
38.47500	504
38.48333	498
38.49167	493
38.50000	490
38.50833	488
38.51667	488
38.52500	489
38.53333	490
38.54167	489
38.55000	487
38.55833	484
38.56667	480
38.57500	477
38.58333	473
38.59167	470
38.60000	466
38.60833	463
38.61667	459
38.62500	457
38.63333	456
38.64167	457
38.65000	459
38.65833	463
38.66667	466
38.67500	467
38.68333	466
38.69167	462
38.70000	454
38.70833	445
38.71667	438
38.72500	432
38.73333	430
38.74167	430
38.75000	431
38.75833	430
38.76667	428
38.77500	425
38.78333	423
38.79167	421
38.80000	422
38.80833	422
38.81667	420
38.82500	415
38.83333	410
38.84167	406
38.85000	404
38.85833	403
38.86667	404
38.87500	403
38.88333	399
38.89167	396
38.90000	395
38.90833	395
38.91667	394
38.92500	393
38.93333	391
38.94167	389
38.95000	386
38.95833	385
38.96667	385
38.97500	386
38.98333	388
38.99167	390
39.00000	392
39.00833	394
39.01667	396
39.02500	396
39.03333	395
39.04167	392
39.05000	388
39.05833	383
39.06667	378
39.07500	372
39.08333	366
39.09167	362
39.10000	360
39.10833	362
39.11667	364
39.12500	365
39.13333	365
39.14167	363
39.15000	362
39.15833	362
39.16667	363
39.17500	366
39.18333	369
39.19167	370
39.20000	366
39.20833	360
39.21667	353
39.22500	347
39.23333	343
39.24167	342
39.25000	343
39.25833	345
39.26667	347
39.27500	349
39.28333	353
39.29167	357
39.30000	360
39.30833	363
39.31667	366
39.32500	368
39.33333	369
39.34167	367
39.35000	363
39.35833	359
39.36667	355
39.37500	352
39.38333	351
39.39167	350
39.40000	347
39.40833	342
39.41667	338
39.42500	336
39.43333	335
39.44167	337
39.45000	340
39.45833	344
39.46667	348
39.47500	352
39.48333	355
39.49167	357
39.50000	357
39.50833	356
39.51667	354
39.52500	352
39.53333	350
39.54167	349
39.55000	347
39.55833	345
39.56667	341
39.57500	338
39.58333	334
39.59167	332
39.60000	331
39.60833	331
39.61667	332
39.62500	333
39.63333	334
39.64167	333
39.65000	331
39.65833	328
39.66667	325
39.67500	322
39.68333	317
39.69167	313
39.70000	312
39.70833	314
39.71667	318
39.72500	323
39.73333	326
39.74167	326
39.75000	323
39.75833	319
39.76667	314
39.77500	310
39.78333	307
39.79167	306
39.80000	307
39.80833	310
39.81667	313
39.82500	316
39.83333	319
39.84167	319
39.85000	317
39.85833	312
39.86667	306
39.87500	301
39.88333	298
39.89167	296
39.90000	296
39.90833	299
39.91667	303
39.92500	309
39.93333	314
39.94167	317
39.95000	318
39.95833	318
39.96667	317
39.97500	315
39.98333	315
39.99167	316
40.00000	317
40.00833	319
40.01667	321
40.02500	322
40.03333	322
40.04167	319
40.05000	314
40.05833	310
40.06667	306
40.07500	306
40.08333	308
40.09167	310
40.10000	313
40.10833	314
40.11667	313
40.12500	311
40.13333	310
40.14167	310
40.15000	312
40.15833	315
40.16667	319
40.17500	324
40.18333	330
40.19167	334
40.20000	335
40.20833	333
40.21667	331
40.22500	330
40.23333	332
40.24167	338
40.25000	346
40.25833	355
40.26667	363
40.27500	370
40.28333	375
40.29167	378
40.30000	379
40.30833	380
40.31667	380
40.32500	379
40.33333	379
40.34167	380
40.35000	380
40.35833	379
40.36667	377
40.37500	376
40.38333	376
40.39167	379
40.40000	385
40.40833	391
40.41667	394
40.42500	393
40.43333	393
40.44167	395
40.45000	401
40.45833	410
40.46667	421
40.47500	432
40.48333	443
40.49167	453
40.50000	463
40.50833	473
40.51667	482
40.52500	491
40.53333	499
40.54167	508
40.55000	518
40.55833	528
40.56667	538
40.57500	545
40.58333	551
40.59167	556
40.60000	562
40.60833	570
40.61667	579
40.62500	591
40.63333	606
40.64167	625
40.65000	646
40.65833	671
40.66667	697
40.67500	721
40.68333	743
40.69167	763
40.70000	785
40.70833	808
40.71667	835
40.72500	865
40.73333	896
40.74167	929
40.75000	962
40.75833	999
40.76667	1038
40.77500	1079
40.78333	1123
40.79167	1168
40.80000	1214
40.80833	1260
40.81667	1307
40.82500	1358
40.83333	1411
40.84167	1468
40.85000	1527
40.85833	1591
40.86667	1658
40.87500	1727
40.88333	1802
40.89167	1876
40.90000	1953
40.90833	2031
40.91667	2112
40.92500	2199
40.93333	2288
40.94167	2384
40.95000	2481
40.95833	2581
40.96667	2683
40.97500	2785
40.98333	2891
40.99167	3000
41.00000	3116
41.00833	3235
41.01667	3360
41.02500	3491
41.03333	3621
41.04167	3755
41.05000	3889
41.05833	4029
41.06667	4175
41.07500	4326
41.08333	4484
41.09167	4642
41.10000	4805
41.10833	4969
41.11667	5134
41.12500	5306
41.13333	5478
41.14167	5658
41.15000	5836
41.15833	6015
41.16667	6193
41.17500	6369
41.18333	6549
41.19167	6729
41.20000	6918
41.20833	7111
41.21667	7310
41.22500	7515
41.23333	7716
41.24167	7920
41.25000	8119
41.25833	8320
41.26667	8521
41.27500	8722
41.28333	8932
41.29167	9137
41.30000	9347
41.30833	9553
41.31667	9757
41.32500	9963
41.33333	10163
41.34167	10366
41.35000	10565
41.35833	10766
41.36667	10966
41.37500	11162
41.38333	11360
41.39167	11549
41.40000	11738
41.40833	11922
41.41667	12102
41.42500	12282
41.43333	12457
41.44167	12635
41.45000	12807
41.45833	12976
41.46667	13139
41.47500	13293
41.48333	13444
41.49167	13588
41.50000	13731
41.50833	13870
41.51667	14002
41.52500	14131
41.53333	14252
41.54167	14371
41.55000	14484
41.55833	14592
41.56667	14696
41.57500	14795
41.58333	14893
41.59167	14984
41.60000	15072
41.60833	15151
41.61667	15219
41.62500	15278
41.63333	15329
41.64167	15375
41.65000	15417
41.65833	15456
41.66667	15491
41.67500	15520
41.68333	15542
41.69167	15558
41.70000	15567
41.70833	15569
41.71667	15562
41.72500	15547
41.73333	15526
41.74167	15498
41.75000	15467
41.75833	15430
41.76667	15389
41.77500	15342
41.78333	15288
41.79167	15230
41.80000	15166
41.80833	15098
41.81667	15025
41.82500	14945
41.83333	14861
41.84167	14768
41.85000	14670
41.85833	14567
41.86667	14458
41.87500	14348
41.88333	14232
41.89167	14115
41.90000	13992
41.90833	13867
41.91667	13738
41.92500	13603
41.93333	13463
41.94167	13313
41.95000	13161
41.95833	13001
41.96667	12839
41.97500	12677
41.98333	12510
41.99167	12345
42.00000	12171
42.00833	11996
42.01667	11819
42.02500	11639
42.03333	11461
42.04167	11277
42.05000	11094
42.05833	10906
42.06667	10716
42.07500	10526
42.08333	10333
42.09167	10145
42.10000	9954
42.10833	9768
42.11667	9583
42.12500	9395
42.13333	9208
42.14167	9013
42.15000	8820
42.15833	8622
42.16667	8424
42.17500	8231
42.18333	8037
42.19167	7851
42.20000	7664
42.20833	7481
42.21667	7300
42.22500	7118
42.23333	6942
42.24167	6764
42.25000	6592
42.25833	6420
42.26667	6250
42.27500	6083
42.28333	5914
42.29167	5750
42.30000	5585
42.30833	5423
42.31667	5264
42.32500	5106
42.33333	4952
42.34167	4797
42.35000	4649
42.35833	4503
42.36667	4361
42.37500	4226
42.38333	4092
42.39167	3966
42.40000	3842
42.40833	3721
42.41667	3600
42.42500	3477
42.43333	3359
42.44167	3241
42.45000	3129
42.45833	3023
42.46667	2922
42.47500	2824
42.48333	2727
42.49167	2634
42.50000	2540
42.50833	2449
42.51667	2358
42.52500	2269
42.53333	2185
42.54167	2105
42.55000	2032
42.55833	1963
42.56667	1897
42.57500	1832
42.58333	1766
42.59167	1701
42.60000	1634
42.60833	1569
42.61667	1507
42.62500	1448
42.63333	1393
42.64167	1341
42.65000	1291
42.65833	1244
42.66667	1198
42.67500	1155
42.68333	1114
42.69167	1077
42.70000	1042
42.70833	1008
42.71667	975
42.72500	940
42.73333	905
42.74167	867
42.75000	830
42.75833	795
42.76667	762
42.77500	731
42.78333	700
42.79167	672
42.80000	644
42.80833	618
42.81667	595
42.82500	572
42.83333	551
42.84167	532
42.85000	514
42.85833	498
42.86667	484
42.87500	468
42.88333	451
42.89167	433
42.90000	414
42.90833	395
42.91667	378
42.92500	365
42.93333	354
42.94167	346
42.95000	338
42.95833	328
42.96667	316
42.97500	304
42.98333	291
42.99167	279
43.00000	268
43.00833	258
43.01667	251
43.02500	245
43.03333	240
43.04167	235
43.05000	229
43.05833	220
43.06667	210
43.07500	203
43.08333	197
43.09167	195
43.10000	195
43.10833	196
43.11667	194
43.12500	188
43.13333	179
43.14167	169
43.15000	158
43.15833	151
43.16667	145
43.17500	141
43.18333	135
43.19167	129
43.20000	123
43.20833	116
43.21667	111
43.22500	108
43.23333	106
43.24167	103
43.25000	101
43.25833	101
43.26667	102
43.27500	104
43.28333	106
43.29167	107
43.30000	105
43.30833	102
43.31667	98
43.32500	95
43.33333	93
43.34167	91
43.35000	91
43.35833	90
43.36667	90
43.37500	89
43.38333	87
43.39167	86
43.40000	85
43.40833	86
43.41667	87
43.42500	86
43.43333	82
43.44167	76
43.45000	69
43.45833	64
43.46667	59
43.47500	55
43.48333	51
43.49167	47
43.50000	42
43.50833	37
43.51667	33
43.52500	30
43.53333	27
43.54167	23
43.55000	20
43.55833	19
43.56667	19
43.57500	21
43.58333	22
43.59167	23
43.60000	24
43.60833	24
43.61667	25
43.62500	27
43.63333	28
43.64167	28
43.65000	26
43.65833	22
43.66667	18
43.67500	14
43.68333	13
43.69167	14
43.70000	18
43.70833	23
43.71667	26
43.72500	26
43.73333	24
43.74167	21
43.75000	16
43.75833	11
43.76667	5
43.77500	-1
43.78333	-5
43.79167	-7
43.80000	-4
43.80833	0
43.81667	6
43.82500	13
43.83333	18
43.84167	23
43.85000	27
43.85833	28
43.86667	28
43.87500	26
43.88333	23
43.89167	20
43.90000	17
43.90833	13
43.91667	8
43.92500	3
43.93333	-0
43.94167	-1
43.95000	-1
43.95833	-2
43.96667	-5
43.97500	-8
43.98333	-11
43.99167	-11
44.00000	-7
44.00833	-0
44.01667	6
44.02500	11
44.03333	14
44.04167	15
44.05000	14
44.05833	11
44.06667	8
44.07500	6
44.08333	6
44.09167	7
44.10000	9
44.10833	13
44.11667	18
44.12500	23
44.13333	27
44.14167	30
44.15000	32
44.15833	31
44.16667	29
44.17500	27
44.18333	26
44.19167	25
44.20000	25
44.20833	24
44.21667	25
44.22500	27
44.23333	28
44.24167	28
44.25000	26
44.25833	25
44.26667	25
44.27500	28
44.28333	35
44.29167	43
44.30000	49
44.30833	53
44.31667	56
44.32500	57
44.33333	56
44.34167	53
44.35000	49
44.35833	46
44.36667	44
44.37500	46
44.38333	51
44.39167	57
44.40000	65
44.40833	71
44.41667	76
44.42500	78
44.43333	78
44.44167	76
44.45000	74
44.45833	72
44.46667	70
44.47500	69
44.48333	70
44.49167	72
44.50000	75
44.50833	77
44.51667	80
44.52500	81
44.53333	83
44.54167	85
44.55000	85
44.55833	85
44.56667	83
44.57500	81
44.58333	79
44.59167	77
44.60000	75
44.60833	75
44.61667	74
44.62500	73
44.63333	71
44.64167	68
44.65000	67
44.65833	69
44.66667	73
44.67500	79
44.68333	85
44.69167	92
44.70000	101
44.70833	108
44.71667	114
44.72500	116
44.73333	114
44.74167	109
44.75000	104
44.75833	100
44.76667	100
44.77500	103
44.78333	108
44.79167	113
44.80000	115
44.80833	116
44.81667	114
44.82500	110
44.83333	108
44.84167	109
44.85000	112
44.85833	115
44.86667	115
44.87500	114
44.88333	110
44.89167	105
44.90000	102
44.90833	100
44.91667	98
44.92500	94
44.93333	90
44.94167	86
44.95000	86
44.95833	90
44.96667	97
44.97500	101
44.98333	102
44.99167	100
45.00000	94
45.00833	90
45.01667	90
45.02500	95
45.03333	100
45.04167	104
45.05000	104
45.05833	100
45.06667	93
45.07500	85
45.08333	79
45.09167	75
45.10000	74
45.10833	74
45.11667	73
45.12500	70
45.13333	67
45.14167	62
45.15000	57
45.15833	54
45.16667	53
45.17500	53
45.18333	53
45.19167	54
45.20000	54
45.20833	54
45.21667	52
45.22500	49
45.23333	44
45.24167	38
45.25000	32
45.25833	27
45.26667	23
45.27500	21
45.28333	21
45.29167	23
45.30000	24
45.30833	25
45.31667	25
45.32500	24
45.33333	22
45.34167	18
45.35000	13
45.35833	5
45.36667	-3
45.37500	-8
45.38333	-11
45.39167	-11
45.40000	-8
45.40833	-4
45.41667	-3
45.42500	-5
45.43333	-10
45.44167	-17
45.45000	-23
45.45833	-26
45.46667	-27
45.47500	-26
45.48333	-24
45.49167	-24
45.50000	-28
45.50833	-33
45.51667	-38
45.52500	-43
45.53333	-47
45.54167	-49
45.55000	-52
45.55833	-55
45.56667	-59
45.57500	-61
45.58333	-62
45.59167	-62
45.60000	-63
45.60833	-63
45.61667	-64
45.62500	-63
45.63333	-63
45.64167	-64
45.65000	-67
45.65833	-70
45.66667	-73
45.67500	-74
45.68333	-74
45.69167	-74
45.70000	-75
45.70833	-78
45.71667	-82
45.72500	-86
45.73333	-89
45.74167	-88
45.75000	-86
45.75833	-82
45.76667	-78
45.77500	-77
45.78333	-78
45.79167	-82
45.80000	-86
45.80833	-90
45.81667	-92
45.82500	-93
45.83333	-93
45.84167	-92
45.85000	-90
45.85833	-90
45.86667	-91
45.87500	-93
45.88333	-95
45.89167	-98
45.90000	-101
45.90833	-104
45.91667	-105
45.92500	-107
45.93333	-108
45.94167	-107
45.95000	-107
45.95833	-110
45.96667	-113
45.97500	-117
45.98333	-119
45.99167	-120
46.00000	-118
46.00833	-113
46.01667	-109
46.02500	-106
46.03333	-105
46.04167	-107
46.05000	-111
46.05833	-115
46.06667	-118
46.07500	-120
46.08333	-120
46.09167	-120
46.10000	-119
46.10833	-118
46.11667	-116
46.12500	-115
46.13333	-113
46.14167	-113
46.15000	-114
46.15833	-117
46.16667	-121
46.17500	-127
46.18333	-132
46.19167	-138
46.20000	-144
46.20833	-148
46.21667	-150
46.22500	-149
46.23333	-146
46.24167	-142
46.25000	-138
46.25833	-134
46.26667	-131
46.27500	-128
46.28333	-125
46.29167	-122
46.30000	-120
46.30833	-119
46.31667	-120
46.32500	-124
46.33333	-129
46.34167	-136
46.35000	-143
46.35833	-147
46.36667	-148
46.37500	-147
46.38333	-146
46.39167	-145
46.40000	-144
46.40833	-143
46.41667	-141
46.42500	-140
46.43333	-139
46.44167	-139
46.45000	-140
46.45833	-140
46.46667	-138
46.47500	-136
46.48333	-134
46.49167	-135
46.50000	-138
46.50833	-143
46.51667	-147
46.52500	-150
46.53333	-152
46.54167	-153
46.55000	-152
46.55833	-151
46.56667	-150
46.57500	-150
46.58333	-151
46.59167	-152
46.60000	-155
46.60833	-158
46.61667	-160
46.62500	-162
46.63333	-163
46.64167	-163
46.65000	-161
46.65833	-158
46.66667	-157
46.67500	-158
46.68333	-163
46.69167	-168
46.70000	-172
46.70833	-173
46.71667	-172
46.72500	-168
46.73333	-164
46.74167	-162
46.75000	-160
46.75833	-158
46.76667	-156
46.77500	-157
46.78333	-161
46.79167	-166
46.80000	-171
46.80833	-175
46.81667	-176
46.82500	-175
46.83333	-172
46.84167	-170
46.85000	-169
46.85833	-169
46.86667	-170
46.87500	-172
46.88333	-174
46.89167	-174
46.90000	-172
46.90833	-169
46.91667	-166
46.92500	-165
46.93333	-165
46.94167	-166
46.95000	-169
46.95833	-170
46.96667	-171
46.97500	-173
46.98333	-175
46.99167	-178
47.00000	-181
47.00833	-184
47.01667	-189
47.02500	-193
47.03333	-195
47.04167	-194
47.05000	-191
47.05833	-187
47.06667	-184
47.07500	-182
47.08333	-182
47.09167	-182
47.10000	-181
47.10833	-179
47.11667	-178
47.12500	-176
47.13333	-175
47.14167	-174
47.15000	-173
47.15833	-172
47.16667	-172
47.17500	-173
47.18333	-175
47.19167	-177
47.20000	-179
47.20833	-180
47.21667	-182
47.22500	-185
47.23333	-187
47.24167	-188
47.25000	-188
47.25833	-187
47.26667	-183
47.27500	-179
47.28333	-173
47.29167	-166
47.30000	-159
47.30833	-153
47.31667	-151
47.32500	-155
47.33333	-161
47.34167	-169
47.35000	-175
47.35833	-177
47.36667	-175
47.37500	-170
47.38333	-165
47.39167	-162
47.40000	-163
47.40833	-168
47.41667	-172
47.42500	-177
47.43333	-178
47.44167	-176
47.45000	-173
47.45833	-171
47.46667	-170
47.47500	-171
47.48333	-170
47.49167	-170
47.50000	-170
47.50833	-170
47.51667	-170
47.52500	-171
47.53333	-171
47.54167	-169
47.55000	-165
47.55833	-163
47.56667	-162
47.57500	-161
47.58333	-160
47.59167	-160
47.60000	-161
47.60833	-162
47.61667	-164
47.62500	-165
47.63333	-166
47.64167	-165
47.65000	-165
47.65833	-164
47.66667	-164
47.67500	-166
47.68333	-168
47.69167	-169
47.70000	-168
47.70833	-164
47.71667	-158
47.72500	-152
47.73333	-147
47.74167	-143
47.75000	-140
47.75833	-136
47.76667	-132
47.77500	-129
47.78333	-129
47.79167	-130
47.80000	-131
47.80833	-133
47.81667	-135
47.82500	-136
47.83333	-136
47.84167	-134
47.85000	-132
47.85833	-128
47.86667	-124
47.87500	-121
47.88333	-117
47.89167	-115
47.90000	-114
47.90833	-114
47.91667	-113
47.92500	-111
47.93333	-109
47.94167	-108
47.95000	-107
47.95833	-107
47.96667	-107
47.97500	-106
47.98333	-103
47.99167	-100
48.00000	-96
48.00833	-94
48.01667	-92
48.02500	-91
48.03333	-88
48.04167	-85
48.05000	-81
48.05833	-80
48.06667	-81
48.07500	-83
48.08333	-84
48.09167	-82
48.10000	-78
48.10833	-72
48.11667	-66
48.12500	-62
48.13333	-59
48.14167	-57
48.15000	-56
48.15833	-55
48.16667	-54
48.17500	-53
48.18333	-51
48.19167	-48
48.20000	-46
48.20833	-45
48.21667	-44
48.22500	-42
48.23333	-38
48.24167	-32
48.25000	-26
48.25833	-22
48.26667	-19
48.27500	-16
48.28333	-13
48.29167	-10
48.30000	-7
48.30833	-3
48.31667	0
48.32500	3
48.33333	6
48.34167	9
48.35000	10
48.35833	11
48.36667	12
48.37500	15
48.38333	19
48.39167	26
48.40000	33
48.40833	39
48.41667	42
48.42500	42
48.43333	41
48.44167	39
48.45000	38
48.45833	39
48.46667	41
48.47500	45
48.48333	50
48.49167	55
48.50000	59
48.50833	62
48.51667	62
48.52500	60
48.53333	57
48.54167	53
48.55000	49
48.55833	48
48.56667	50
48.57500	53
48.58333	57
48.59167	62
48.60000	67
48.60833	71
48.61667	75
48.62500	78
48.63333	81
48.64167	81
48.65000	81
48.65833	81
48.66667	82
48.67500	84
48.68333	87
48.69167	89
48.70000	87
48.70833	83
48.71667	78
48.72500	73
48.73333	73
48.74167	79
48.75000	86
48.75833	94
48.76667	99
48.77500	102
48.78333	100
48.79167	96
48.80000	91
48.80833	87
48.81667	86
48.82500	88
48.83333	91
48.84167	94
48.85000	97
48.85833	98
48.86667	98
48.87500	100
48.88333	103
48.89167	105
48.90000	105
48.90833	103
48.91667	101
48.92500	99
48.93333	98
48.94167	97
48.95000	96
48.95833	94
48.96667	91
48.97500	87
48.98333	86
48.99167	85
49.00000	86
49.00833	86
49.01667	86
49.02500	87
49.03333	87
49.04167	87
49.05000	85
49.05833	84
49.06667	83
49.07500	81
49.08333	80
49.09167	80
49.10000	79
49.10833	78
49.11667	77
49.12500	75
49.13333	72
49.14167	69
49.15000	67
49.15833	65
49.16667	62
49.17500	60
49.18333	58
49.19167	56
49.20000	54
49.20833	50
49.21667	47
49.22500	43
49.23333	40
49.24167	39
49.25000	39
49.25833	38
49.26667	38
49.27500	38
49.28333	39
49.29167	40
49.30000	39
49.30833	35
49.31667	31
49.32500	26
49.33333	22
49.34167	20
49.35000	20
49.35833	21
49.36667	20
49.37500	20
49.38333	19
49.39167	18
49.40000	17
49.40833	15
49.41667	13
49.42500	11
49.43333	9
49.44167	6
49.45000	2
49.45833	-1
49.46667	-4
49.47500	-6
49.48333	-6
49.49167	-7
49.50000	-10
49.50833	-13
49.51667	-17
49.52500	-22
49.53333	-25
49.54167	-27
49.55000	-30
49.55833	-33
49.56667	-37
49.57500	-41
49.58333	-44
49.59167	-46
49.60000	-44
49.60833	-41
49.61667	-37
49.62500	-34
49.63333	-32
49.64167	-32
49.65000	-35
49.65833	-39
49.66667	-45
49.67500	-49
49.68333	-52
49.69167	-54
49.70000	-53
49.70833	-51
49.71667	-50
49.72500	-50
49.73333	-52
49.74167	-57
49.75000	-63
49.75833	-69
49.76667	-75
49.77500	-78
49.78333	-78
49.79167	-75
49.80000	-71
49.80833	-67
49.81667	-65
49.82500	-66
49.83333	-69
49.84167	-72
49.85000	-75
49.85833	-76
49.86667	-76
49.87500	-75
49.88333	-74
49.89167	-74
49.90000	-76
49.90833	-80
49.91667	-86
49.92500	-92
49.93333	-97
49.94167	-100
49.95000	-101
49.95833	-101
49.96667	-100
49.97500	-99
49.98333	-99
49.99167	-99
50.00000	-99
50.00833	-100
50.01667	-100
50.02500	-100
50.03333	-100
50.04167	-100
50.05000	-100
50.05833	-98
50.06667	-96
50.07500	-93
50.08333	-89
50.09167	-86
50.10000	-85
50.10833	-86
50.11667	-89
50.12500	-94
50.13333	-99
50.14167	-103
50.15000	-105
50.15833	-103
50.16667	-99
50.17500	-97
50.18333	-96
50.19167	-97
50.20000	-99
50.20833	-101
50.21667	-104
50.22500	-107
50.23333	-109
50.24167	-111
50.25000	-113
50.25833	-114
50.26667	-112
50.27500	-110
50.28333	-106
50.29167	-102
50.30000	-97
50.30833	-93
50.31667	-90
50.32500	-89
50.33333	-91
50.34167	-95
50.35000	-101
50.35833	-106
50.36667	-110
50.37500	-113
50.38333	-115
50.39167	-114
50.40000	-113
50.40833	-111
50.41667	-110
50.42500	-109
50.43333	-108
50.44167	-108
50.45000	-109
50.45833	-110
50.46667	-113
50.47500	-115
50.48333	-116
50.49167	-117
50.50000	-118
50.50833	-119
50.51667	-121
50.52500	-124
50.53333	-127
50.54167	-130
50.55000	-133
50.55833	-136
50.56667	-138
50.57500	-141
50.58333	-143
50.59167	-144
50.60000	-146
50.60833	-146
50.61667	-144
50.62500	-142
50.63333	-140
50.64167	-137
50.65000	-134
50.65833	-132
50.66667	-130
50.67500	-130
50.68333	-131
50.69167	-132
50.70000	-133
50.70833	-132
50.71667	-130
50.72500	-128
50.73333	-126
50.74167	-126
50.75000	-127
50.75833	-127
50.76667	-128
50.77500	-129
50.78333	-129
50.79167	-127
50.80000	-126
50.80833	-124
50.81667	-124
50.82500	-126
50.83333	-128
50.84167	-130
50.85000	-131
50.85833	-129
50.86667	-126
50.87500	-122
50.88333	-119
50.89167	-118
50.90000	-119
50.90833	-121
50.91667	-121
50.92500	-119
50.93333	-115
50.94167	-109
50.95000	-102
50.95833	-98
50.96667	-96
50.97500	-95
50.98333	-95
50.99167	-94
51.00000	-93
51.00833	-89
51.01667	-84
51.02500	-77
51.03333	-71
51.04167	-67
51.05000	-64
51.05833	-61
51.06667	-59
51.07500	-55
51.08333	-51
51.09167	-47
51.10000	-42
51.10833	-37
51.11667	-33
51.12500	-28
51.13333	-22
51.14167	-15
51.15000	-7
51.15833	4
51.16667	16
51.17500	28
51.18333	38
51.19167	47
51.20000	56
51.20833	66
51.21667	77
51.22500	90
51.23333	104
51.24167	119
51.25000	135
51.25833	152
51.26667	169
51.27500	187
51.28333	205
51.29167	223
51.30000	243
51.30833	263
51.31667	284
51.32500	307
51.33333	333
51.34167	362
51.35000	393
51.35833	423
51.36667	453
51.37500	484
51.38333	517
51.39167	551
51.40000	590
51.40833	630
51.41667	670
51.42500	712
51.43333	752
51.44167	795
51.45000	838
51.45833	885
51.46667	935
51.47500	988
51.48333	1045
51.49167	1103
51.50000	1162
51.50833	1223
51.51667	1287
51.52500	1355
51.53333	1423
51.54167	1495
51.55000	1569
51.55833	1645
51.56667	1725
51.57500	1807
51.58333	1895
51.59167	1983
51.60000	2075
51.60833	2167
51.61667	2260
51.62500	2356
51.63333	2454
51.64167	2559
51.65000	2668
51.65833	2784
51.66667	2904
51.67500	3025
51.68333	3150
51.69167	3275
51.70000	3406
51.70833	3539
51.71667	3677
51.72500	3820
51.73333	3963
51.74167	4111
51.75000	4260
51.75833	4414
51.76667	4573
51.77500	4734
51.78333	4901
51.79167	5066
51.80000	5236
51.80833	5407
51.81667	5582
51.82500	5766
51.83333	5954
51.84167	6154
51.85000	6357
51.85833	6565
51.86667	6777
51.87500	6988
51.88333	7203
51.89167	7416
51.90000	7634
51.90833	7854
51.91667	8078
51.92500	8310
51.93333	8541
51.94167	8781
51.95000	9019
51.95833	9262
51.96667	9509
51.97500	9756
51.98333	10014
51.99167	10269
52.00000	10532
52.00833	10797
52.01667	11064
52.02500	11338
52.03333	11610
52.04167	11891
52.05000	12169
52.05833	12453
52.06667	12740
52.07500	13025
52.08333	13316
52.09167	13601
52.10000	13893
52.10833	14184
52.11667	14477
52.12500	14779
52.13333	15077
52.14167	15384
52.15000	15685
52.15833	15988
52.16667	16291
52.17500	16592
52.18333	16900
52.19167	17203
52.20000	17514
52.20833	17822
52.21667	18128
52.22500	18437
52.23333	18740
52.24167	19053
52.25000	19361
52.25833	19673
52.26667	19986
52.27500	20292
52.28333	20602
52.29167	20905
52.30000	21212
52.30833	21518
52.31667	21824
52.32500	22134
52.33333	22436
52.34167	22742
52.35000	23039
52.35833	23336
52.36667	23631
52.37500	23920
52.38333	24215
52.39167	24501
52.40000	24790
52.40833	25073
52.41667	25350
52.42500	25626
52.43333	25893
52.44167	26163
52.45000	26427
52.45833	26691
52.46667	26953
52.47500	27206
52.48333	27458
52.49167	27700
52.50000	27943
52.50833	28181
52.51667	28419
52.52500	28658
52.53333	28888
52.54167	29117
52.55000	29336
52.55833	29549
52.56667	29757
52.57500	29951
52.58333	30154
52.59167	30365
52.60000	30565
52.60833	30744
52.61667	30913
52.62500	31081
52.63333	31237
52.64167	31397
52.65000	31566
52.65833	31727
52.66667	31869
52.67500	31998
52.68333	32129
52.69167	32259
52.70000	32380
52.70833	32485
52.71667	32580
52.72500	32677
52.73333	32774
52.74167	32867
52.75000	32950
52.75833	33028
52.76667	33102
52.77500	33165
52.78333	33224
52.79167	33277
52.80000	33321
52.80833	33355
52.81667	33382
52.82500	33405
52.83333	33425
52.84167	33439
52.85000	33446
52.85833	33446
52.86667	33440
52.87500	33429
52.88333	33414
52.89167	33394
52.90000	33368
52.90833	33338
52.91667	33302
52.92500	33257
52.93333	33202
52.94167	33143
52.95000	33083
52.95833	33016
52.96667	32942
52.97500	32863
52.98333	32775
52.99167	32684
53.00000	32588
53.00833	32487
53.01667	32383
53.02500	32272
53.03333	32158
53.04167	32036
53.05000	31911
53.05833	31782
53.06667	31647
53.07500	31509
53.08333	31362
53.09167	31213
53.10000	31059
53.10833	30904
53.11667	30748
53.12500	30587
53.13333	30426
53.14167	30257
53.15000	30085
53.15833	29907
53.16667	29725
53.17500	29541
53.18333	29351
53.19167	29162
53.20000	28967
53.20833	28770
53.21667	28569
53.22500	28362
53.23333	28155
53.24167	27941
53.25000	27729
53.25833	27514
53.26667	27298
53.27500	27084
53.28333	26863
53.29167	26647
53.30000	26428
53.30833	26209
53.31667	25990
53.32500	25767
53.33333	25548
53.34167	25324
53.35000	25103
53.35833	24878
53.36667	24648
53.37500	24418
53.38333	24178
53.39167	23942
53.40000	23703
53.40833	23468
53.41667	23235
53.42500	22999
53.43333	22768
53.44167	22534
53.45000	22304
53.45833	22076
53.46667	21847
53.47500	21623
53.48333	21395
53.49167	21173
53.50000	20947
53.50833	20722
53.51667	20495
53.52500	20262
53.53333	20033
53.54167	19796
53.55000	19566
53.55833	19338
53.56667	19112
53.57500	18891
53.58333	18668
53.59167	18452
53.60000	18234
53.60833	18020
53.61667	17808
53.62500	17593
53.63333	17383
53.64167	17170
53.65000	16963
53.65833	16755
53.66667	16547
53.67500	16346
53.68333	16142
53.69167	15946
53.70000	15748
53.70833	15553
53.71667	15359
53.72500	15161
53.73333	14967
53.74167	14770
53.75000	14578
53.75833	14387
53.76667	14198
53.77500	14016
53.78333	13834
53.79167	13658
53.80000	13481
53.80833	13307
53.81667	13135
53.82500	12961
53.83333	12793
53.84167	12622
53.85000	12457
53.85833	12293
53.86667	12131
53.87500	11973
53.88333	11813
53.89167	11658
53.90000	11501
53.90833	11348
53.91667	11197
53.92500	11045
53.93333	10898
53.94167	10748
53.95000	10603
53.95833	10458
53.96667	10314
53.97500	10176
53.98333	10040
53.99167	9910
54.00000	9783
54.00833	9658
54.01667	9533
54.02500	9405
54.03333	9278
54.04167	9148
54.05000	9022
54.05833	8900
54.06667	8781
54.07500	8668
54.08333	8554
54.09167	8443
54.10000	8331
54.10833	8219
54.11667	8110
54.12500	8001
54.13333	7896
54.14167	7789
54.15000	7686
54.15833	7584
54.16667	7484
54.17500	7386
54.18333	7286
54.19167	7188
54.20000	7089
54.20833	6993
54.21667	6902
54.22500	6815
54.23333	6732
54.24167	6649
54.25000	6567
54.25833	6483
54.26667	6399
54.27500	6318
54.28333	6236
54.29167	6157
54.30000	6077
54.30833	5999
54.31667	5922
54.32500	5845
54.33333	5772
54.34167	5700
54.35000	5631
54.35833	5563
54.36667	5496
54.37500	5430
54.38333	5362
54.39167	5295
54.40000	5229
54.40833	5164
54.41667	5102
54.42500	5042
54.43333	4985
54.44167	4928
54.45000	4872
54.45833	4813
54.46667	4752
54.47500	4692
54.48333	4629
54.49167	4571
54.50000	4516
54.50833	4465
54.51667	4414
54.52500	4361
54.53333	4308
54.54167	4252
54.55000	4198
54.55833	4148
54.56667	4101
54.57500	4058
54.58333	4015
54.59167	3974
54.60000	3931
54.60833	3888
54.61667	3845
54.62500	3802
54.63333	3761
54.64167	3720
54.65000	3681
54.65833	3640
54.66667	3599
54.67500	3559
54.68333	3518
54.69167	3479
54.70000	3439
54.70833	3401
54.71667	3363
54.72500	3324
54.73333	3287
54.74167	3251
54.75000	3217
54.75833	3183
54.76667	3150
54.77500	3118
54.78333	3084
54.79167	3052
54.80000	3020
54.80833	2989
54.81667	2958
54.82500	2928
54.83333	2898
54.84167	2867
54.85000	2838
54.85833	2808
54.86667	2779
54.87500	2750
54.88333	2721
54.89167	2692
54.90000	2663
54.90833	2633
54.91667	2604
54.92500	2576
54.93333	2550
54.94167	2525
54.95000	2502
54.95833	2479
54.96667	2456
54.97500	2435
54.98333	2414
54.99167	2395
55.00000	2376
55.00833	2358
55.01667	2339
55.02500	2318
55.03333	2296
55.04167	2273
55.05000	2250
55.05833	2228
55.06667	2206
55.07500	2184
55.08333	2162
55.09167	2139
55.10000	2116
55.10833	2094
55.11667	2076
55.12500	2059
55.13333	2043
55.14167	2026
55.15000	2008
55.15833	1990
55.16667	1971
55.17500	1952
55.18333	1934
55.19167	1917
55.20000	1901
55.20833	1886
55.21667	1872
55.22500	1857
55.23333	1841
55.24167	1823
55.25000	1804
55.25833	1787
55.26667	1771
55.27500	1756
55.28333	1742
55.29167	1726
55.30000	1709
55.30833	1692
55.31667	1675
55.32500	1659
55.33333	1645
55.34167	1631
55.35000	1618
55.35833	1606
55.36667	1594
55.37500	1583
55.38333	1573
55.39167	1562
55.40000	1549
55.40833	1536
55.41667	1523
55.42500	1509
55.43333	1496
55.44167	1484
55.45000	1472
55.45833	1461
55.46667	1451
55.47500	1441
55.48333	1430
55.49167	1419
55.50000	1408
55.50833	1397
55.51667	1385
55.52500	1372
55.53333	1358
55.54167	1343
55.55000	1329
55.55833	1316
55.56667	1306
55.57500	1297
55.58333	1289
55.59167	1280
55.60000	1271
55.60833	1261
55.61667	1251
55.62500	1240
55.63333	1229
55.64167	1219
55.65000	1210
55.65833	1203
55.66667	1197
55.67500	1192
55.68333	1187
55.69167	1179
55.70000	1169
55.70833	1157
55.71667	1146
55.72500	1135
55.73333	1126
55.74167	1119
55.75000	1113
55.75833	1104
55.76667	1094
55.77500	1085
55.78333	1076
55.79167	1069
55.80000	1064
55.80833	1059
55.81667	1052
55.82500	1043
55.83333	1035
55.84167	1029
55.85000	1023
55.85833	1017
55.86667	1011
55.87500	1006
55.88333	1001
55.89167	996
55.90000	992
55.90833	987
55.91667	979
55.92500	971
55.93333	963
55.94167	956
55.95000	949
55.95833	943
55.96667	937
55.97500	930
55.98333	921
55.99167	911
56.00000	900
56.00833	888
56.01667	879
56.02500	873
56.03333	866
56.04167	858
56.05000	849
56.05833	840
56.06667	833
56.07500	829
56.08333	829
56.09167	831
56.10000	833
56.10833	834
56.11667	833
56.12500	830
56.13333	824
56.14167	815
56.15000	805
56.15833	795
56.16667	784
56.17500	775
56.18333	768
56.19167	762
56.20000	756
56.20833	751
56.21667	746
56.22500	741
56.23333	736
56.24167	732
56.25000	728
56.25833	723
56.26667	718
56.27500	713
56.28333	707
56.29167	702
56.30000	699
56.30833	698
56.31667	697
56.32500	695
56.33333	691
56.34167	686
56.35000	680
56.35833	675
56.36667	668
56.37500	661
56.38333	653
56.39167	644
56.40000	637
56.40833	632
56.41667	629
56.42500	629
56.43333	629
56.44167	627
56.45000	625
56.45833	621
56.46667	616
56.47500	612
56.48333	609
56.49167	605
56.50000	601
56.50833	596
56.51667	591
56.52500	586
56.53333	580
56.54167	573
56.55000	567
56.55833	562
56.56667	558
56.57500	555
56.58333	554
56.59167	552
56.60000	550
56.60833	547
56.61667	541
56.62500	534
56.63333	527
56.64167	520
56.65000	515
56.65833	511
56.66667	508
56.67500	506
56.68333	505
56.69167	504
56.70000	502
56.70833	499
56.71667	495
56.72500	490
56.73333	484
56.74167	478
56.75000	472
56.75833	469
56.76667	468
56.77500	468
56.78333	468
56.79167	467
56.80000	466
56.80833	464
56.81667	462
56.82500	460
56.83333	458
56.84167	456
56.85000	452
56.85833	448
56.86667	444
56.87500	439
56.88333	435
56.89167	431
56.90000	427
56.90833	425
56.91667	423
56.92500	422
56.93333	423
56.94167	423
56.95000	424
56.95833	422
56.96667	419
56.97500	417
56.98333	415
56.99167	414
57.00000	413
57.00833	411
57.01667	409
57.02500	404
57.03333	399
57.04167	392
57.05000	385
57.05833	379
57.06667	375
57.07500	373
57.08333	373
57.09167	373
57.10000	372
57.10833	371
57.11667	369
57.12500	368
57.13333	368
57.14167	367
57.15000	365
57.15833	363
57.16667	360
57.17500	356
57.18333	352
57.19167	348
57.20000	345
57.20833	344
57.21667	343
57.22500	343
57.23333	343
57.24167	340
57.25000	338
57.25833	337
57.26667	337
57.27500	337
57.28333	337
57.29167	336
57.30000	331
57.30833	326
57.31667	319
57.32500	314
57.33333	308
57.34167	303
57.35000	297
57.35833	292
57.36667	288
57.37500	287
57.38333	289
57.39167	292
57.40000	296
57.40833	300
57.41667	303
57.42500	303
57.43333	302
57.44167	298
57.45000	294
57.45833	289
57.46667	284
57.47500	280
57.48333	277
57.49167	275
57.50000	274
57.50833	274
57.51667	274
57.52500	274
57.53333	273
57.54167	272
57.55000	269
57.55833	266
57.56667	261
57.57500	258
57.58333	255
57.59167	254
57.60000	255
57.60833	258
57.61667	259
57.62500	259
57.63333	257
57.64167	254
57.65000	252
57.65833	251
57.66667	251
57.67500	252
57.68333	251
57.69167	249
57.70000	243
57.70833	236
57.71667	229
57.72500	223
57.73333	218
57.74167	215
57.75000	213
57.75833	211
57.76667	211
57.77500	211
57.78333	212
57.79167	213
57.80000	214
57.80833	214
57.81667	215
57.82500	216
57.83333	217
57.84167	218
57.85000	218
57.85833	216
57.86667	213
57.87500	210
57.88333	208
57.89167	206
57.90000	203
57.90833	200
57.91667	196
57.92500	193
57.93333	191
57.94167	191
57.95000	192
57.95833	192
57.96667	190
57.97500	188
57.98333	184
57.99167	181
58.00000	178
58.00833	175
58.01667	172
58.02500	169
58.03333	165
58.04167	161
58.05000	158
58.05833	157
58.06667	156
58.07500	156
58.08333	155
58.09167	154
58.10000	153
58.10833	153
58.11667	155
58.12500	158
58.13333	161
58.14167	162
58.15000	161
58.15833	159
58.16667	156
58.17500	153
58.18333	151
58.19167	149
58.20000	148
58.20833	149
58.21667	150
58.22500	152
58.23333	152
58.24167	152
58.25000	149
58.25833	147
58.26667	143
58.27500	138
58.28333	133
58.29167	130
58.30000	130
58.30833	131
58.31667	134
58.32500	135
58.33333	135
58.34167	133
58.35000	130
58.35833	130
58.36667	132
58.37500	133
58.38333	132
58.39167	129
58.40000	125
58.40833	121
58.41667	119
58.42500	118
58.43333	118
58.44167	117
58.45000	115
58.45833	114
58.46667	113
58.47500	112
58.48333	114
58.49167	117
58.50000	120
58.50833	123
58.51667	125
58.52500	125
58.53333	122
58.54167	116
58.55000	107
58.55833	97
58.56667	87
58.57500	83
58.58333	84
58.59167	88
58.60000	96
58.60833	103
58.61667	107
58.62500	106
58.63333	103
58.64167	99
58.65000	95
58.65833	93
58.66667	90
58.67500	88
58.68333	87
58.69167	87
58.70000	89
58.70833	90
58.71667	89
58.72500	84
58.73333	78
58.74167	75
58.75000	73
58.75833	75
58.76667	79
58.77500	81
58.78333	82
58.79167	82
58.80000	81
58.80833	81
58.81667	81
58.82500	81
58.83333	80
58.84167	80
58.85000	80
58.85833	80
58.86667	78
58.87500	76
58.88333	73
58.89167	70
58.90000	67
58.90833	65
58.91667	64
58.92500	64
58.93333	64
58.94167	63
58.95000	61
58.95833	60
58.96667	60
58.97500	62
58.98333	65
58.99167	67
59.00000	66
59.00833	61
59.01667	56
59.02500	52
59.03333	50
59.04167	51
59.05000	53
59.05833	57
59.06667	61
59.07500	64
59.08333	66
59.09167	67
59.10000	66
59.10833	64
59.11667	61
59.12500	59
59.13333	56
59.14167	55
59.15000	54
59.15833	52
59.16667	49
59.17500	46
59.18333	42
59.19167	39
59.20000	37
59.20833	38
59.21667	41
59.22500	45
59.23333	48
59.24167	50
59.25000	48
59.25833	44
59.26667	38
59.27500	33
59.28333	29
59.29167	29
59.30000	32
59.30833	37
59.31667	41
59.32500	45
59.33333	47
59.34167	48
59.35000	48
59.35833	48
59.36667	48
59.37500	47
59.38333	46
59.39167	44
59.40000	41
59.40833	38
59.41667	35
59.42500	32
59.43333	28
59.44167	24
59.45000	20
59.45833	18
59.46667	16
59.47500	15
59.48333	15
59.49167	14
59.50000	13
59.50833	12
59.51667	12
59.52500	13
59.53333	14
59.54167	14
59.55000	13
59.55833	13
59.56667	12
59.57500	10
59.58333	8
59.59167	7
59.60000	7
59.60833	7
59.61667	7
59.62500	6
59.63333	5
59.64167	3
59.65000	2
59.65833	3
59.66667	6
59.67500	8
59.68333	9
59.69167	6
59.70000	2
59.70833	-4
59.71667	-7
59.72500	-7
59.73333	-6
59.74167	-4
59.75000	-3
59.75833	-3
59.76667	-3
59.77500	-1
59.78333	3
59.79167	6
59.80000	6
59.80833	4
59.81667	2
59.82500	0
59.83333	1
59.84167	4
59.85000	8
59.85833	10
59.86667	10
59.87500	8
59.88333	4
59.89167	-1
59.90000	-6
59.90833	-11
59.91667	-16
59.92500	-20
59.93333	-22
59.94167	-22
59.95000	-21
59.95833	-18
59.96667	-15
59.97500	-12
59.98333	-10
59.99167	-10
60.00000	-14
