# Supplementary material for: How J-chain ensures the assembly of immunoglobulin IgM pentamers
Source: EMBO J. 2024 Dec 4;44(2):505–33. doi: 10.1038/s44318-024-00317-9 (PMC11729874; doi:10.1038/s44318-024-00317-9)
Supplement: Supplementary file 5 — Source data Fig. 3 [file 44318_2024_317_MOESM5_ESM.zip › Figure 3/3B/repeat 1 Cu4/20240104 Cu4tp_12h_1.txt]

[Header]
Application Name	LCsolution
Version	1.25
Data File Name	D:\Xenia\JC Oligomerisation kinetics\20240104 Cu4tp_12h_1.lcd
Output Date	05.01.2024
Output Time	09:50:48

[Configuration]
# of Detectors	2
Detector ID	Detector A	Detector B
Detector Name	Detector A	Detector B
# of Channels	2	1

[LC Chromatogram(Detector A-Ch1)]
Interval(msec)	500
# of Points	7201
Start Time(min)	0.000
End Time(min)	60.000
Intensity Units	mV
Intensity Multiplier	0.001
Wavelength(nm)	280
R.Time (min)	Intensity
0.00000	2
0.00833	2
0.01667	1
0.02500	2
0.03333	1
0.04167	1
0.05000	1
0.05833	0
0.06667	0
0.07500	1
0.08333	2
0.09167	2
0.10000	1
0.10833	-3
0.11667	-6
0.12500	-8
0.13333	-7
0.14167	-4
0.15000	1
0.15833	5
0.16667	6
0.17500	6
0.18333	6
0.19167	5
0.20000	5
0.20833	6
0.21667	7
0.22500	8
0.23333	7
0.24167	6
0.25000	6
0.25833	6
0.26667	7
0.27500	8
0.28333	7
0.29167	6
0.30000	4
0.30833	3
0.31667	3
0.32500	4
0.33333	6
0.34167	7
0.35000	7
0.35833	5
0.36667	3
0.37500	1
0.38333	0
0.39167	1
0.40000	3
0.40833	6
0.41667	7
0.42500	7
0.43333	5
0.44167	2
0.45000	-0
0.45833	-3
0.46667	-5
0.47500	-7
0.48333	-8
0.49167	-9
0.50000	-10
0.50833	-11
0.51667	-11
0.52500	-10
0.53333	-7
0.54167	-4
0.55000	-1
0.55833	1
0.56667	1
0.57500	-1
0.58333	-5
0.59167	-9
0.60000	-12
0.60833	-13
0.61667	-12
0.62500	-9
0.63333	-6
0.64167	-2
0.65000	0
0.65833	2
0.66667	3
0.67500	4
0.68333	3
0.69167	2
0.70000	-0
0.70833	-3
0.71667	-7
0.72500	-10
0.73333	-12
0.74167	-12
0.75000	-11
0.75833	-8
0.76667	-5
0.77500	-2
0.78333	2
0.79167	5
0.80000	7
0.80833	8
0.81667	9
0.82500	8
0.83333	6
0.84167	5
0.85000	3
0.85833	1
0.86667	-2
0.87500	-4
0.88333	-5
0.89167	-5
0.90000	-5
0.90833	-6
0.91667	-7
0.92500	-8
0.93333	-8
0.94167	-7
0.95000	-4
0.95833	-2
0.96667	-0
0.97500	1
0.98333	2
0.99167	3
1.00000	4
1.00833	4
1.01667	3
1.02500	1
1.03333	-0
1.04167	-1
1.05000	-1
1.05833	-2
1.06667	-4
1.07500	-7
1.08333	-11
1.09167	-15
1.10000	-16
1.10833	-15
1.11667	-12
1.12500	-9
1.13333	-6
1.14167	-3
1.15000	-1
1.15833	-0
1.16667	-1
1.17500	-1
1.18333	-1
1.19167	-1
1.20000	0
1.20833	2
1.21667	2
1.22500	1
1.23333	0
1.24167	-1
1.25000	-1
1.25833	-2
1.26667	-3
1.27500	-4
1.28333	-3
1.29167	-3
1.30000	-3
1.30833	-4
1.31667	-5
1.32500	-6
1.33333	-7
1.34167	-6
1.35000	-4
1.35833	-4
1.36667	-5
1.37500	-6
1.38333	-7
1.39167	-8
1.40000	-7
1.40833	-5
1.41667	-1
1.42500	4
1.43333	10
1.44167	13
1.45000	15
1.45833	15
1.46667	12
1.47500	8
1.48333	4
1.49167	1
1.50000	-1
1.50833	-1
1.51667	1
1.52500	4
1.53333	6
1.54167	6
1.55000	3
1.55833	-1
1.56667	-6
1.57500	-9
1.58333	-12
1.59167	-12
1.60000	-9
1.60833	-5
1.61667	-2
1.62500	1
1.63333	3
1.64167	3
1.65000	2
1.65833	2
1.66667	2
1.67500	3
1.68333	3
1.69167	3
1.70000	2
1.70833	1
1.71667	1
1.72500	2
1.73333	2
1.74167	2
1.75000	-0
1.75833	-2
1.76667	-4
1.77500	-6
1.78333	-7
1.79167	-6
1.80000	-4
1.80833	-1
1.81667	3
1.82500	6
1.83333	9
1.84167	9
1.85000	8
1.85833	6
1.86667	5
1.87500	5
1.88333	4
1.89167	2
1.90000	0
1.90833	-1
1.91667	-2
1.92500	-2
1.93333	-2
1.94167	-2
1.95000	0
1.95833	3
1.96667	6
1.97500	7
1.98333	4
1.99167	0
2.00000	-4
2.00833	-7
2.01667	-10
2.02500	-11
2.03333	-13
2.04167	-15
2.05000	-17
2.05833	-19
2.06667	-19
2.07500	-18
2.08333	-16
2.09167	-14
2.10000	-11
2.10833	-9
2.11667	-8
2.12500	-9
2.13333	-11
2.14167	-13
2.15000	-14
2.15833	-14
2.16667	-13
2.17500	-11
2.18333	-9
2.19167	-7
2.20000	-5
2.20833	-4
2.21667	-3
2.22500	-2
2.23333	-1
2.24167	-1
2.25000	-2
2.25833	-3
2.26667	-6
2.27500	-9
2.28333	-14
2.29167	-19
2.30000	-23
2.30833	-25
2.31667	-24
2.32500	-21
2.33333	-18
2.34167	-16
2.35000	-15
2.35833	-16
2.36667	-18
2.37500	-20
2.38333	-20
2.39167	-18
2.40000	-14
2.40833	-10
2.41667	-6
2.42500	-3
2.43333	-0
2.44167	2
2.45000	5
2.45833	6
2.46667	5
2.47500	3
2.48333	2
2.49167	0
2.50000	1
2.50833	2
2.51667	3
2.52500	1
2.53333	-2
2.54167	-5
2.55000	-7
2.55833	-9
2.56667	-9
2.57500	-11
2.58333	-14
2.59167	-18
2.60000	-21
2.60833	-21
2.61667	-19
2.62500	-15
2.63333	-11
2.64167	-6
2.65000	-1
2.65833	3
2.66667	7
2.67500	9
2.68333	9
2.69167	8
2.70000	7
2.70833	6
2.71667	5
2.72500	3
2.73333	0
2.74167	-1
2.75000	1
2.75833	4
2.76667	9
2.77500	11
2.78333	9
2.79167	5
2.80000	0
2.80833	-4
2.81667	-7
2.82500	-8
2.83333	-8
2.84167	-9
2.85000	-10
2.85833	-11
2.86667	-10
2.87500	-8
2.88333	-5
2.89167	-3
2.90000	-2
2.90833	-4
2.91667	-7
2.92500	-11
2.93333	-14
2.94167	-14
2.95000	-12
2.95833	-10
2.96667	-7
2.97500	-5
2.98333	-5
2.99167	-5
3.00000	-6
3.00833	-6
3.01667	-6
3.02500	-6
3.03333	-6
3.04167	-6
3.05000	-6
3.05833	-6
3.06667	-6
3.07500	-6
3.08333	-6
3.09167	-6
3.10000	-4
3.10833	-1
3.11667	3
3.12500	5
3.13333	7
3.14167	7
3.15000	6
3.15833	4
3.16667	3
3.17500	3
3.18333	5
3.19167	6
3.20000	6
3.20833	3
3.21667	-2
3.22500	-8
3.23333	-13
3.24167	-14
3.25000	-14
3.25833	-14
3.26667	-16
3.27500	-18
3.28333	-17
3.29167	-14
3.30000	-9
3.30833	-4
3.31667	-1
3.32500	0
3.33333	1
3.34167	2
3.35000	4
3.35833	4
3.36667	3
3.37500	1
3.38333	-0
3.39167	-1
3.40000	-4
3.40833	-8
3.41667	-13
3.42500	-19
3.43333	-24
3.44167	-28
3.45000	-29
3.45833	-28
3.46667	-24
3.47500	-19
3.48333	-14
3.49167	-9
3.50000	-6
3.50833	-4
3.51667	-3
3.52500	-1
3.53333	1
3.54167	-1
3.55000	-4
3.55833	-9
3.56667	-12
3.57500	-14
3.58333	-14
3.59167	-12
3.60000	-13
3.60833	-15
3.61667	-18
3.62500	-20
3.63333	-21
3.64167	-20
3.65000	-18
3.65833	-15
3.66667	-13
3.67500	-12
3.68333	-12
3.69167	-12
3.70000	-13
3.70833	-12
3.71667	-12
3.72500	-12
3.73333	-13
3.74167	-16
3.75000	-20
3.75833	-23
3.76667	-24
3.77500	-24
3.78333	-23
3.79167	-21
3.80000	-19
3.80833	-17
3.81667	-14
3.82500	-10
3.83333	-8
3.84167	-9
3.85000	-13
3.85833	-19
3.86667	-26
3.87500	-31
3.88333	-32
3.89167	-31
3.90000	-28
3.90833	-25
3.91667	-23
3.92500	-22
3.93333	-22
3.94167	-24
3.95000	-25
3.95833	-26
3.96667	-26
3.97500	-23
3.98333	-18
3.99167	-12
4.00000	-7
4.00833	-3
4.01667	-2
4.02500	-2
4.03333	-4
4.04167	-5
4.05000	-5
4.05833	-5
4.06667	-6
4.07500	-8
4.08333	-9
4.09167	-10
4.10000	-11
4.10833	-12
4.11667	-12
4.12500	-11
4.13333	-9
4.14167	-8
4.15000	-7
4.15833	-5
4.16667	-3
4.17500	-1
4.18333	0
4.19167	-0
4.20000	-4
4.20833	-9
4.21667	-15
4.22500	-20
4.23333	-23
4.24167	-27
4.25000	-29
4.25833	-31
4.26667	-31
4.27500	-29
4.28333	-26
4.29167	-22
4.30000	-18
4.30833	-13
4.31667	-10
4.32500	-7
4.33333	-5
4.34167	-5
4.35000	-5
4.35833	-5
4.36667	-4
4.37500	-5
4.38333	-8
4.39167	-12
4.40000	-15
4.40833	-16
4.41667	-17
4.42500	-18
4.43333	-19
4.44167	-22
4.45000	-25
4.45833	-27
4.46667	-26
4.47500	-25
4.48333	-24
4.49167	-23
4.50000	-22
4.50833	-21
4.51667	-20
4.52500	-19
4.53333	-16
4.54167	-11
4.55000	-5
4.55833	1
4.56667	8
4.57500	11
4.58333	10
4.59167	8
4.60000	5
4.60833	3
4.61667	1
4.62500	-1
4.63333	-5
4.64167	-10
4.65000	-15
4.65833	-18
4.66667	-18
4.67500	-14
4.68333	-10
4.69167	-6
4.70000	-4
4.70833	-5
4.71667	-7
4.72500	-9
4.73333	-10
4.74167	-9
4.75000	-5
4.75833	-0
4.76667	4
4.77500	5
4.78333	2
4.79167	-3
4.80000	-7
4.80833	-10
4.81667	-9
4.82500	-6
4.83333	-3
4.84167	-2
4.85000	-4
4.85833	-5
4.86667	-6
4.87500	-6
4.88333	-7
4.89167	-10
4.90000	-13
4.90833	-17
4.91667	-21
4.92500	-22
4.93333	-23
4.94167	-23
4.95000	-22
4.95833	-19
4.96667	-15
4.97500	-11
4.98333	-6
4.99167	-3
5.00000	-0
5.00833	1
5.01667	1
5.02500	1
5.03333	1
5.04167	0
5.05000	-2
5.05833	-7
5.06667	-14
5.07500	-21
5.08333	-27
5.09167	-31
5.10000	-32
5.10833	-29
5.11667	-23
5.12500	-16
5.13333	-9
5.14167	-3
5.15000	1
5.15833	2
5.16667	-1
5.17500	-5
5.18333	-7
5.19167	-9
5.20000	-11
5.20833	-13
5.21667	-17
5.22500	-20
5.23333	-23
5.24167	-22
5.25000	-19
5.25833	-14
5.26667	-8
5.27500	-4
5.28333	-2
5.29167	-1
5.30000	-2
5.30833	-5
5.31667	-8
5.32500	-11
5.33333	-13
5.34167	-13
5.35000	-12
5.35833	-10
5.36667	-8
5.37500	-7
5.38333	-8
5.39167	-9
5.40000	-10
5.40833	-12
5.41667	-14
5.42500	-16
5.43333	-18
5.44167	-18
5.45000	-18
5.45833	-16
5.46667	-14
5.47500	-12
5.48333	-9
5.49167	-6
5.50000	-3
5.50833	-2
5.51667	-2
5.52500	-4
5.53333	-7
5.54167	-11
5.55000	-12
5.55833	-12
5.56667	-8
5.57500	-5
5.58333	-5
5.59167	-7
5.60000	-10
5.60833	-14
5.61667	-17
5.62500	-17
5.63333	-15
5.64167	-14
5.65000	-13
5.65833	-15
5.66667	-20
5.67500	-25
5.68333	-28
5.69167	-27
5.70000	-24
5.70833	-18
5.71667	-13
5.72500	-8
5.73333	-5
5.74167	-3
5.75000	-3
5.75833	-6
5.76667	-10
5.77500	-13
5.78333	-13
5.79167	-11
5.80000	-10
5.80833	-10
5.81667	-10
5.82500	-11
5.83333	-11
5.84167	-14
5.85000	-17
5.85833	-21
5.86667	-24
5.87500	-24
5.88333	-19
5.89167	-13
5.90000	-8
5.90833	-6
5.91667	-9
5.92500	-16
5.93333	-23
5.94167	-30
5.95000	-34
5.95833	-34
5.96667	-30
5.97500	-24
5.98333	-18
5.99167	-13
6.00000	-10
6.00833	-11
6.01667	-13
6.02500	-18
6.03333	-21
6.04167	-24
6.05000	-24
6.05833	-23
6.06667	-21
6.07500	-21
6.08333	-24
6.09167	-27
6.10000	-29
6.10833	-31
6.11667	-31
6.12500	-30
6.13333	-27
6.14167	-23
6.15000	-19
6.15833	-15
6.16667	-11
6.17500	-8
6.18333	-6
6.19167	-6
6.20000	-7
6.20833	-10
6.21667	-12
6.22500	-13
6.23333	-13
6.24167	-12
6.25000	-12
6.25833	-12
6.26667	-15
6.27500	-18
6.28333	-19
6.29167	-19
6.30000	-18
6.30833	-18
6.31667	-17
6.32500	-16
6.33333	-15
6.34167	-14
6.35000	-16
6.35833	-19
6.36667	-23
6.37500	-27
6.38333	-28
6.39167	-27
6.40000	-25
6.40833	-21
6.41667	-17
6.42500	-15
6.43333	-15
6.44167	-18
6.45000	-20
6.45833	-22
6.46667	-23
6.47500	-22
6.48333	-20
6.49167	-19
6.50000	-20
6.50833	-21
6.51667	-21
6.52500	-19
6.53333	-16
6.54167	-13
6.55000	-12
6.55833	-12
6.56667	-14
6.57500	-16
6.58333	-17
6.59167	-17
6.60000	-16
6.60833	-17
6.61667	-17
6.62500	-18
6.63333	-20
6.64167	-23
6.65000	-26
6.65833	-28
6.66667	-28
6.67500	-27
6.68333	-24
6.69167	-21
6.70000	-19
6.70833	-16
6.71667	-12
6.72500	-8
6.73333	-6
6.74167	-7
6.75000	-11
6.75833	-16
6.76667	-21
6.77500	-27
6.78333	-31
6.79167	-35
6.80000	-37
6.80833	-38
6.81667	-38
6.82500	-35
6.83333	-32
6.84167	-29
6.85000	-27
6.85833	-25
6.86667	-24
6.87500	-25
6.88333	-28
6.89167	-31
6.90000	-33
6.90833	-34
6.91667	-33
6.92500	-33
6.93333	-32
6.94167	-33
6.95000	-33
6.95833	-33
6.96667	-32
6.97500	-30
6.98333	-26
6.99167	-22
7.00000	-19
7.00833	-16
7.01667	-14
7.02500	-14
7.03333	-15
7.04167	-16
7.05000	-18
7.05833	-20
7.06667	-22
7.07500	-23
7.08333	-21
7.09167	-19
7.10000	-17
7.10833	-15
7.11667	-13
7.12500	-11
7.13333	-9
7.14167	-9
7.15000	-9
7.15833	-10
7.16667	-11
7.17500	-11
7.18333	-11
7.19167	-11
7.20000	-11
7.20833	-13
7.21667	-17
7.22500	-23
7.23333	-28
7.24167	-31
7.25000	-32
7.25833	-32
7.26667	-30
7.27500	-29
7.28333	-28
7.29167	-29
7.30000	-29
7.30833	-29
7.31667	-28
7.32500	-26
7.33333	-25
7.34167	-21
7.35000	-18
7.35833	-16
7.36667	-16
7.37500	-16
7.38333	-18
7.39167	-19
7.40000	-21
7.40833	-23
7.41667	-27
7.42500	-34
7.43333	-40
7.44167	-44
7.45000	-46
7.45833	-45
7.46667	-43
7.47500	-41
7.48333	-39
7.49167	-37
7.50000	-35
7.50833	-33
7.51667	-32
7.52500	-31
7.53333	-32
7.54167	-30
7.55000	-27
7.55833	-22
7.56667	-17
7.57500	-13
7.58333	-12
7.59167	-14
7.60000	-19
7.60833	-25
7.61667	-29
7.62500	-30
7.63333	-28
7.64167	-23
7.65000	-17
7.65833	-13
7.66667	-10
7.67500	-9
7.68333	-9
7.69167	-9
7.70000	-11
7.70833	-12
7.71667	-14
7.72500	-16
7.73333	-18
7.74167	-19
7.75000	-19
7.75833	-18
7.76667	-16
7.77500	-14
7.78333	-13
7.79167	-13
7.80000	-18
7.80833	-25
7.81667	-32
7.82500	-38
7.83333	-41
7.84167	-42
7.85000	-41
7.85833	-39
7.86667	-37
7.87500	-34
7.88333	-32
7.89167	-29
7.90000	-28
7.90833	-27
7.91667	-27
7.92500	-27
7.93333	-28
7.94167	-33
7.95000	-39
7.95833	-44
7.96667	-44
7.97500	-39
7.98333	-31
7.99167	-23
8.00000	-20
8.00833	-22
8.01667	-26
8.02500	-31
8.03333	-33
8.04167	-33
8.05000	-32
8.05833	-30
8.06667	-29
8.07500	-27
8.08333	-26
8.09167	-25
8.10000	-23
8.10833	-21
8.11667	-20
8.12500	-22
8.13333	-25
8.14167	-27
8.15000	-29
8.15833	-29
8.16667	-27
8.17500	-24
8.18333	-22
8.19167	-21
8.20000	-21
8.20833	-21
8.21667	-22
8.22500	-23
8.23333	-25
8.24167	-27
8.25000	-30
8.25833	-30
8.26667	-28
8.27500	-24
8.28333	-20
8.29167	-18
8.30000	-20
8.30833	-23
8.31667	-26
8.32500	-28
8.33333	-29
8.34167	-29
8.35000	-27
8.35833	-25
8.36667	-24
8.37500	-23
8.38333	-22
8.39167	-23
8.40000	-23
8.40833	-24
8.41667	-25
8.42500	-28
8.43333	-30
8.44167	-31
8.45000	-29
8.45833	-26
8.46667	-22
8.47500	-18
8.48333	-17
8.49167	-17
8.50000	-19
8.50833	-21
8.51667	-24
8.52500	-27
8.53333	-29
8.54167	-31
8.55000	-33
8.55833	-34
8.56667	-33
8.57500	-31
8.58333	-29
8.59167	-27
8.60000	-27
8.60833	-29
8.61667	-32
8.62500	-35
8.63333	-37
8.64167	-36
8.65000	-34
8.65833	-30
8.66667	-25
8.67500	-21
8.68333	-17
8.69167	-13
8.70000	-11
8.70833	-11
8.71667	-13
8.72500	-17
8.73333	-21
8.74167	-25
8.75000	-28
8.75833	-30
8.76667	-31
8.77500	-28
8.78333	-23
8.79167	-17
8.80000	-13
8.80833	-11
8.81667	-13
8.82500	-17
8.83333	-22
8.84167	-26
8.85000	-29
8.85833	-29
8.86667	-28
8.87500	-25
8.88333	-20
8.89167	-15
8.90000	-12
8.90833	-11
8.91667	-12
8.92500	-14
8.93333	-17
8.94167	-19
8.95000	-22
8.95833	-25
8.96667	-28
8.97500	-31
8.98333	-33
8.99167	-35
9.00000	-36
9.00833	-34
9.01667	-32
9.02500	-30
9.03333	-28
9.04167	-27
9.05000	-27
9.05833	-26
9.06667	-25
9.07500	-22
9.08333	-20
9.09167	-18
9.10000	-17
9.10833	-16
9.11667	-17
9.12500	-17
9.13333	-17
9.14167	-18
9.15000	-18
9.15833	-20
9.16667	-23
9.17500	-26
9.18333	-29
9.19167	-31
9.20000	-31
9.20833	-29
9.21667	-27
9.22500	-27
9.23333	-28
9.24167	-31
9.25000	-34
9.25833	-35
9.26667	-34
9.27500	-31
9.28333	-27
9.29167	-22
9.30000	-20
9.30833	-21
9.31667	-24
9.32500	-27
9.33333	-30
9.34167	-31
9.35000	-31
9.35833	-30
9.36667	-28
9.37500	-25
9.38333	-23
9.39167	-23
9.40000	-24
9.40833	-26
9.41667	-28
9.42500	-30
9.43333	-33
9.44167	-34
9.45000	-36
9.45833	-37
9.46667	-38
9.47500	-38
9.48333	-38
9.49167	-37
9.50000	-36
9.50833	-35
9.51667	-35
9.52500	-34
9.53333	-33
9.54167	-30
9.55000	-26
9.55833	-24
9.56667	-24
9.57500	-25
9.58333	-26
9.59167	-26
9.60000	-24
9.60833	-20
9.61667	-18
9.62500	-17
9.63333	-20
9.64167	-25
9.65000	-30
9.65833	-34
9.66667	-34
9.67500	-33
9.68333	-30
9.69167	-26
9.70000	-23
9.70833	-20
9.71667	-19
9.72500	-20
9.73333	-24
9.74167	-29
9.75000	-33
9.75833	-34
9.76667	-33
9.77500	-31
9.78333	-29
9.79167	-30
9.80000	-32
9.80833	-34
9.81667	-36
9.82500	-37
9.83333	-37
9.84167	-36
9.85000	-35
9.85833	-35
9.86667	-34
9.87500	-35
9.88333	-36
9.89167	-38
9.90000	-40
9.90833	-43
9.91667	-45
9.92500	-46
9.93333	-45
9.94167	-42
9.95000	-38
9.95833	-35
9.96667	-34
9.97500	-35
9.98333	-37
9.99167	-40
10.00000	-43
10.00833	-47
10.01667	-49
10.02500	-50
10.03333	-50
10.04167	-48
10.05000	-46
10.05833	-43
10.06667	-41
10.07500	-37
10.08333	-34
10.09167	-31
10.10000	-28
10.10833	-25
10.11667	-23
10.12500	-21
10.13333	-19
10.14167	-19
10.15000	-20
10.15833	-23
10.16667	-27
10.17500	-30
10.18333	-31
10.19167	-30
10.20000	-27
10.20833	-23
10.21667	-20
10.22500	-17
10.23333	-17
10.24167	-18
10.25000	-21
10.25833	-26
10.26667	-33
10.27500	-40
10.28333	-45
10.29167	-47
10.30000	-47
10.30833	-43
10.31667	-40
10.32500	-37
10.33333	-35
10.34167	-34
10.35000	-33
10.35833	-34
10.36667	-35
10.37500	-36
10.38333	-36
10.39167	-35
10.40000	-35
10.40833	-36
10.41667	-38
10.42500	-41
10.43333	-43
10.44167	-41
10.45000	-38
10.45833	-36
10.46667	-36
10.47500	-38
10.48333	-39
10.49167	-40
10.50000	-38
10.50833	-35
10.51667	-33
10.52500	-33
10.53333	-34
10.54167	-36
10.55000	-39
10.55833	-39
10.56667	-36
10.57500	-33
10.58333	-30
10.59167	-29
10.60000	-29
10.60833	-28
10.61667	-26
10.62500	-23
10.63333	-20
10.64167	-18
10.65000	-19
10.65833	-20
10.66667	-23
10.67500	-26
10.68333	-32
10.69167	-38
10.70000	-41
10.70833	-42
10.71667	-39
10.72500	-33
10.73333	-27
10.74167	-24
10.75000	-22
10.75833	-22
10.76667	-23
10.77500	-26
10.78333	-32
10.79167	-38
10.80000	-43
10.80833	-47
10.81667	-49
10.82500	-49
10.83333	-47
10.84167	-46
10.85000	-45
10.85833	-44
10.86667	-41
10.87500	-37
10.88333	-34
10.89167	-32
10.90000	-32
10.90833	-33
10.91667	-34
10.92500	-32
10.93333	-28
10.94167	-23
10.95000	-19
10.95833	-17
10.96667	-18
10.97500	-21
10.98333	-25
10.99167	-30
11.00000	-35
11.00833	-40
11.01667	-42
11.02500	-41
11.03333	-38
11.04167	-32
11.05000	-25
11.05833	-20
11.06667	-17
11.07500	-16
11.08333	-18
11.09167	-20
11.10000	-24
11.10833	-27
11.11667	-30
11.12500	-33
11.13333	-36
11.14167	-39
11.15000	-41
11.15833	-41
11.16667	-38
11.17500	-34
11.18333	-29
11.19167	-26
11.20000	-26
11.20833	-28
11.21667	-30
11.22500	-32
11.23333	-33
11.24167	-33
11.25000	-34
11.25833	-37
11.26667	-40
11.27500	-43
11.28333	-47
11.29167	-49
11.30000	-50
11.30833	-48
11.31667	-45
11.32500	-42
11.33333	-39
11.34167	-37
11.35000	-36
11.35833	-35
11.36667	-35
11.37500	-34
11.38333	-32
11.39167	-31
11.40000	-30
11.40833	-31
11.41667	-33
11.42500	-36
11.43333	-38
11.44167	-40
11.45000	-42
11.45833	-44
11.46667	-45
11.47500	-46
11.48333	-47
11.49167	-48
11.50000	-49
11.50833	-48
11.51667	-46
11.52500	-43
11.53333	-39
11.54167	-35
11.55000	-32
11.55833	-30
11.56667	-29
11.57500	-29
11.58333	-30
11.59167	-31
11.60000	-33
11.60833	-34
11.61667	-35
11.62500	-38
11.63333	-40
11.64167	-41
11.65000	-40
11.65833	-39
11.66667	-35
11.67500	-30
11.68333	-24
11.69167	-19
11.70000	-15
11.70833	-13
11.71667	-15
11.72500	-20
11.73333	-26
11.74167	-31
11.75000	-36
11.75833	-40
11.76667	-44
11.77500	-48
11.78333	-51
11.79167	-53
11.80000	-54
11.80833	-53
11.81667	-49
11.82500	-44
11.83333	-38
11.84167	-32
11.85000	-27
11.85833	-23
11.86667	-21
11.87500	-20
11.88333	-20
11.89167	-21
11.90000	-23
11.90833	-25
11.91667	-27
11.92500	-29
11.93333	-31
11.94167	-33
11.95000	-33
11.95833	-33
11.96667	-33
11.97500	-32
11.98333	-33
11.99167	-34
12.00000	-36
12.00833	-39
12.01667	-43
12.02500	-46
12.03333	-46
12.04167	-43
12.05000	-36
12.05833	-29
12.06667	-21
12.07500	-17
12.08333	-19
12.09167	-23
12.10000	-29
12.10833	-36
12.11667	-40
12.12500	-41
12.13333	-41
12.14167	-40
12.15000	-39
12.15833	-38
12.16667	-37
12.17500	-35
12.18333	-32
12.19167	-29
12.20000	-27
12.20833	-24
12.21667	-22
12.22500	-21
12.23333	-20
12.24167	-20
12.25000	-19
12.25833	-19
12.26667	-19
12.27500	-21
12.28333	-25
12.29167	-29
12.30000	-33
12.30833	-37
12.31667	-40
12.32500	-42
12.33333	-44
12.34167	-46
12.35000	-46
12.35833	-44
12.36667	-41
12.37500	-37
12.38333	-34
12.39167	-32
12.40000	-33
12.40833	-35
12.41667	-36
12.42500	-36
12.43333	-34
12.44167	-34
12.45000	-34
12.45833	-35
12.46667	-35
12.47500	-34
12.48333	-34
12.49167	-34
12.50000	-34
12.50833	-35
12.51667	-36
12.52500	-36
12.53333	-36
12.54167	-35
12.55000	-33
12.55833	-32
12.56667	-31
12.57500	-32
12.58333	-35
12.59167	-38
12.60000	-39
12.60833	-37
12.61667	-34
12.62500	-29
12.63333	-24
12.64167	-20
12.65000	-18
12.65833	-17
12.66667	-19
12.67500	-22
12.68333	-26
12.69167	-30
12.70000	-34
12.70833	-36
12.71667	-37
12.72500	-36
12.73333	-33
12.74167	-28
12.75000	-24
12.75833	-21
12.76667	-19
12.77500	-20
12.78333	-21
12.79167	-22
12.80000	-22
12.80833	-22
12.81667	-20
12.82500	-19
12.83333	-18
12.84167	-19
12.85000	-21
12.85833	-24
12.86667	-26
12.87500	-26
12.88333	-23
12.89167	-19
12.90000	-15
12.90833	-14
12.91667	-14
12.92500	-19
12.93333	-25
12.94167	-31
12.95000	-36
12.95833	-38
12.96667	-35
12.97500	-32
12.98333	-28
12.99167	-26
13.00000	-28
13.00833	-31
13.01667	-35
13.02500	-38
13.03333	-40
13.04167	-40
13.05000	-39
13.05833	-37
13.06667	-37
13.07500	-36
13.08333	-35
13.09167	-34
13.10000	-31
13.10833	-29
13.11667	-28
13.12500	-29
13.13333	-30
13.14167	-29
13.15000	-26
13.15833	-24
13.16667	-23
13.17500	-24
13.18333	-27
13.19167	-30
13.20000	-30
13.20833	-28
13.21667	-26
13.22500	-23
13.23333	-21
13.24167	-20
13.25000	-20
13.25833	-20
13.26667	-20
13.27500	-21
13.28333	-21
13.29167	-22
13.30000	-23
13.30833	-24
13.31667	-25
13.32500	-24
13.33333	-22
13.34167	-17
13.35000	-13
13.35833	-10
13.36667	-10
13.37500	-11
13.38333	-13
13.39167	-15
13.40000	-17
13.40833	-17
13.41667	-15
13.42500	-13
13.43333	-10
13.44167	-9
13.45000	-9
13.45833	-11
13.46667	-14
13.47500	-19
13.48333	-24
13.49167	-29
13.50000	-32
13.50833	-33
13.51667	-31
13.52500	-27
13.53333	-24
13.54167	-21
13.55000	-21
13.55833	-20
13.56667	-20
13.57500	-19
13.58333	-18
13.59167	-17
13.60000	-16
13.60833	-14
13.61667	-11
13.62500	-10
13.63333	-9
13.64167	-8
13.65000	-7
13.65833	-6
13.66667	-4
13.67500	-1
13.68333	3
13.69167	6
13.70000	9
13.70833	9
13.71667	9
13.72500	8
13.73333	6
13.74167	3
13.75000	-1
13.75833	-5
13.76667	-10
13.77500	-14
13.78333	-15
13.79167	-15
13.80000	-14
13.80833	-13
13.81667	-11
13.82500	-10
13.83333	-8
13.84167	-4
13.85000	-0
13.85833	4
13.86667	7
13.87500	7
13.88333	5
13.89167	1
13.90000	-3
13.90833	-4
13.91667	-2
13.92500	2
13.93333	6
13.94167	7
13.95000	7
13.95833	5
13.96667	3
13.97500	2
13.98333	1
13.99167	0
14.00000	-0
14.00833	-1
14.01667	-1
14.02500	-2
14.03333	-3
14.04167	-4
14.05000	-3
14.05833	1
14.06667	5
14.07500	9
14.08333	10
14.09167	10
14.10000	8
14.10833	6
14.11667	6
14.12500	8
14.13333	12
14.14167	17
14.15000	22
14.15833	26
14.16667	27
14.17500	25
14.18333	22
14.19167	17
14.20000	13
14.20833	9
14.21667	7
14.22500	7
14.23333	8
14.24167	9
14.25000	10
14.25833	11
14.26667	13
14.27500	15
14.28333	16
14.29167	16
14.30000	16
14.30833	15
14.31667	16
14.32500	20
14.33333	23
14.34167	24
14.35000	22
14.35833	20
14.36667	17
14.37500	16
14.38333	17
14.39167	19
14.40000	21
14.40833	21
14.41667	20
14.42500	17
14.43333	15
14.44167	12
14.45000	9
14.45833	7
14.46667	5
14.47500	4
14.48333	4
14.49167	5
14.50000	6
14.50833	7
14.51667	8
14.52500	8
14.53333	7
14.54167	7
14.55000	7
14.55833	9
14.56667	10
14.57500	12
14.58333	12
14.59167	13
14.60000	11
14.60833	8
14.61667	3
14.62500	-1
14.63333	-5
14.64167	-6
14.65000	-5
14.65833	-4
14.66667	-3
14.67500	-2
14.68333	-1
14.69167	1
14.70000	4
14.70833	9
14.71667	12
14.72500	14
14.73333	13
14.74167	10
14.75000	6
14.75833	3
14.76667	1
14.77500	0
14.78333	2
14.79167	4
14.80000	6
14.80833	8
14.81667	8
14.82500	6
14.83333	2
14.84167	-0
14.85000	-1
14.85833	-0
14.86667	2
14.87500	4
14.88333	6
14.89167	8
14.90000	9
14.90833	10
14.91667	10
14.92500	10
14.93333	8
14.94167	5
14.95000	2
14.95833	-0
14.96667	-1
14.97500	-1
14.98333	-2
14.99167	-2
15.00000	-2
15.00833	1
15.01667	5
15.02500	9
15.03333	12
15.04167	13
15.05000	13
15.05833	12
15.06667	10
15.07500	10
15.08333	11
15.09167	12
15.10000	10
15.10833	6
15.11667	1
15.12500	-5
15.13333	-8
15.14167	-5
15.15000	0
15.15833	6
15.16667	11
15.17500	13
15.18333	12
15.19167	9
15.20000	5
15.20833	1
15.21667	-4
15.22500	-7
15.23333	-9
15.24167	-9
15.25000	-9
15.25833	-9
15.26667	-8
15.27500	-7
15.28333	-5
15.29167	-2
15.30000	-0
15.30833	2
15.31667	3
15.32500	4
15.33333	4
15.34167	5
15.35000	6
15.35833	5
15.36667	2
15.37500	-4
15.38333	-11
15.39167	-18
15.40000	-23
15.40833	-24
15.41667	-22
15.42500	-19
15.43333	-15
15.44167	-11
15.45000	-7
15.45833	-3
15.46667	0
15.47500	3
15.48333	6
15.49167	8
15.50000	10
15.50833	10
15.51667	10
15.52500	10
15.53333	10
15.54167	10
15.55000	12
15.55833	13
15.56667	13
15.57500	12
15.58333	10
15.59167	8
15.60000	7
15.60833	8
15.61667	9
15.62500	11
15.63333	11
15.64167	9
15.65000	6
15.65833	2
15.66667	-2
15.67500	-5
15.68333	-7
15.69167	-8
15.70000	-9
15.70833	-9
15.71667	-9
15.72500	-6
15.73333	-3
15.74167	-0
15.75000	-0
15.75833	-2
15.76667	-4
15.77500	-7
15.78333	-8
15.79167	-6
15.80000	-4
15.80833	-3
15.81667	-2
15.82500	-3
15.83333	-3
15.84167	-3
15.85000	-2
15.85833	-0
15.86667	3
15.87500	6
15.88333	8
15.89167	11
15.90000	14
15.90833	17
15.91667	20
15.92500	22
15.93333	24
15.94167	24
15.95000	22
15.95833	18
15.96667	13
15.97500	11
15.98333	11
15.99167	14
16.00000	17
16.00833	19
16.01667	20
16.02500	18
16.03333	15
16.04167	11
16.05000	8
16.05833	3
16.06667	-2
16.07500	-4
16.08333	-4
16.09167	-3
16.10000	-3
16.10833	-4
16.11667	-7
16.12500	-12
16.13333	-15
16.14167	-17
16.15000	-17
16.15833	-16
16.16667	-14
16.17500	-11
16.18333	-6
16.19167	-1
16.20000	3
16.20833	6
16.21667	8
16.22500	8
16.23333	7
16.24167	7
16.25000	8
16.25833	9
16.26667	8
16.27500	7
16.28333	6
16.29167	6
16.30000	7
16.30833	8
16.31667	11
16.32500	14
16.33333	18
16.34167	21
16.35000	23
16.35833	24
16.36667	22
16.37500	19
16.38333	15
16.39167	12
16.40000	7
16.40833	3
16.41667	-2
16.42500	-6
16.43333	-11
16.44167	-13
16.45000	-15
16.45833	-14
16.46667	-12
16.47500	-8
16.48333	-2
16.49167	4
16.50000	10
16.50833	14
16.51667	15
16.52500	13
16.53333	11
16.54167	8
16.55000	7
16.55833	8
16.56667	9
16.57500	10
16.58333	11
16.59167	12
16.60000	12
16.60833	11
16.61667	9
16.62500	5
16.63333	2
16.64167	-2
16.65000	-5
16.65833	-8
16.66667	-9
16.67500	-9
16.68333	-8
16.69167	-6
16.70000	-7
16.70833	-9
16.71667	-11
16.72500	-11
16.73333	-9
16.74167	-5
16.75000	-0
16.75833	2
16.76667	2
16.77500	-0
16.78333	-3
16.79167	-6
16.80000	-8
16.80833	-8
16.81667	-6
16.82500	-4
16.83333	-1
16.84167	-1
16.85000	-3
16.85833	-6
16.86667	-8
16.87500	-9
16.88333	-7
16.89167	-4
16.90000	-1
16.90833	1
16.91667	3
16.92500	3
16.93333	3
16.94167	2
16.95000	1
16.95833	-2
16.96667	-5
16.97500	-8
16.98333	-10
16.99167	-9
17.00000	-7
17.00833	-4
17.01667	-1
17.02500	1
17.03333	3
17.04167	3
17.05000	3
17.05833	4
17.06667	4
17.07500	4
17.08333	2
17.09167	-1
17.10000	-6
17.10833	-10
17.11667	-12
17.12500	-11
17.13333	-9
17.14167	-7
17.15000	-7
17.15833	-8
17.16667	-10
17.17500	-11
17.18333	-11
17.19167	-9
17.20000	-9
17.20833	-9
17.21667	-10
17.22500	-11
17.23333	-11
17.24167	-9
17.25000	-5
17.25833	2
17.26667	9
17.27500	14
17.28333	17
17.29167	16
17.30000	11
17.30833	4
17.31667	-4
17.32500	-10
17.33333	-15
17.34167	-19
17.35000	-22
17.35833	-22
17.36667	-20
17.37500	-18
17.38333	-16
17.39167	-14
17.40000	-14
17.40833	-15
17.41667	-16
17.42500	-16
17.43333	-15
17.44167	-13
17.45000	-10
17.45833	-6
17.46667	-0
17.47500	5
17.48333	7
17.49167	7
17.50000	4
17.50833	-1
17.51667	-6
17.52500	-9
17.53333	-8
17.54167	-6
17.55000	-2
17.55833	2
17.56667	7
17.57500	11
17.58333	12
17.59167	13
17.60000	12
17.60833	11
17.61667	10
17.62500	8
17.63333	5
17.64167	2
17.65000	-1
17.65833	-2
17.66667	-1
17.67500	1
17.68333	3
17.69167	5
17.70000	7
17.70833	8
17.71667	9
17.72500	10
17.73333	12
17.74167	13
17.75000	14
17.75833	13
17.76667	10
17.77500	8
17.78333	6
17.79167	6
17.80000	5
17.80833	4
17.81667	3
17.82500	2
17.83333	0
17.84167	-2
17.85000	-4
17.85833	-7
17.86667	-9
17.87500	-11
17.88333	-11
17.89167	-10
17.90000	-8
17.90833	-6
17.91667	-2
17.92500	4
17.93333	10
17.94167	14
17.95000	18
17.95833	18
17.96667	16
17.97500	13
17.98333	10
17.99167	8
18.00000	7
18.00833	7
18.01667	7
18.02500	7
18.03333	7
18.04167	8
18.05000	10
18.05833	11
18.06667	10
18.07500	8
18.08333	6
18.09167	4
18.10000	5
18.10833	7
18.11667	10
18.12500	12
18.13333	13
18.14167	12
18.15000	11
18.15833	10
18.16667	11
18.17500	13
18.18333	14
18.19167	13
18.20000	10
18.20833	5
18.21667	2
18.22500	-1
18.23333	-1
18.24167	1
18.25000	4
18.25833	7
18.26667	9
18.27500	11
18.28333	10
18.29167	8
18.30000	4
18.30833	1
18.31667	1
18.32500	3
18.33333	8
18.34167	12
18.35000	16
18.35833	17
18.36667	17
18.37500	17
18.38333	16
18.39167	16
18.40000	15
18.40833	12
18.41667	10
18.42500	9
18.43333	10
18.44167	12
18.45000	16
18.45833	17
18.46667	18
18.47500	17
18.48333	17
18.49167	17
18.50000	15
18.50833	12
18.51667	7
18.52500	1
18.53333	-5
18.54167	-7
18.55000	-7
18.55833	-4
18.56667	1
18.57500	5
18.58333	9
18.59167	11
18.60000	11
18.60833	10
18.61667	7
18.62500	5
18.63333	2
18.64167	0
18.65000	0
18.65833	3
18.66667	6
18.67500	11
18.68333	15
18.69167	19
18.70000	21
18.70833	21
18.71667	20
18.72500	20
18.73333	20
18.74167	21
18.75000	23
18.75833	23
18.76667	22
18.77500	19
18.78333	16
18.79167	13
18.80000	12
18.80833	11
18.81667	9
18.82500	7
18.83333	5
18.84167	3
18.85000	1
18.85833	-1
18.86667	-3
18.87500	-5
18.88333	-6
18.89167	-8
18.90000	-9
18.90833	-10
18.91667	-10
18.92500	-7
18.93333	-3
18.94167	3
18.95000	7
18.95833	9
18.96667	9
18.97500	7
18.98333	6
18.99167	7
19.00000	10
19.00833	15
19.01667	19
19.02500	22
19.03333	23
19.04167	20
19.05000	15
19.05833	11
19.06667	7
19.07500	5
19.08333	4
19.09167	3
19.10000	3
19.10833	5
19.11667	10
19.12500	15
19.13333	21
19.14167	24
19.15000	27
19.15833	30
19.16667	32
19.17500	33
19.18333	34
19.19167	34
19.20000	32
19.20833	30
19.21667	28
19.22500	28
19.23333	31
19.24167	35
19.25000	41
19.25833	47
19.26667	54
19.27500	59
19.28333	61
19.29167	61
19.30000	59
19.30833	55
19.31667	50
19.32500	46
19.33333	43
19.34167	42
19.35000	44
19.35833	47
19.36667	51
19.37500	56
19.38333	62
19.39167	69
19.40000	76
19.40833	84
19.41667	91
19.42500	98
19.43333	102
19.44167	104
19.45000	103
19.45833	101
19.46667	102
19.47500	105
19.48333	112
19.49167	120
19.50000	128
19.50833	136
19.51667	145
19.52500	155
19.53333	165
19.54167	176
19.55000	187
19.55833	199
19.56667	212
19.57500	225
19.58333	238
19.59167	251
19.60000	262
19.60833	274
19.61667	287
19.62500	304
19.63333	322
19.64167	342
19.65000	361
19.65833	378
19.66667	396
19.67500	415
19.68333	438
19.69167	464
19.70000	491
19.70833	519
19.71667	546
19.72500	574
19.73333	604
19.74167	638
19.75000	674
19.75833	711
19.76667	747
19.77500	783
19.78333	820
19.79167	858
19.80000	900
19.80833	947
19.81667	995
19.82500	1046
19.83333	1097
19.84167	1151
19.85000	1206
19.85833	1263
19.86667	1325
19.87500	1387
19.88333	1452
19.89167	1517
19.90000	1582
19.90833	1648
19.91667	1716
19.92500	1789
19.93333	1864
19.94167	1944
19.95000	2028
19.95833	2113
19.96667	2201
19.97500	2288
19.98333	2379
19.99167	2469
20.00000	2558
20.00833	2649
20.01667	2740
20.02500	2837
20.03333	2937
20.04167	3042
20.05000	3149
20.05833	3253
20.06667	3358
20.07500	3462
20.08333	3571
20.09167	3679
20.10000	3788
20.10833	3898
20.11667	4008
20.12500	4122
20.13333	4236
20.14167	4353
20.15000	4471
20.15833	4585
20.16667	4700
20.17500	4813
20.18333	4929
20.19167	5045
20.20000	5163
20.20833	5282
20.21667	5399
20.22500	5518
20.23333	5634
20.24167	5751
20.25000	5868
20.25833	5980
20.26667	6092
20.27500	6197
20.28333	6299
20.29167	6396
20.30000	6490
20.30833	6584
20.31667	6677
20.32500	6774
20.33333	6871
20.34167	6969
20.35000	7066
20.35833	7156
20.36667	7242
20.37500	7320
20.38333	7395
20.39167	7465
20.40000	7534
20.40833	7602
20.41667	7664
20.42500	7723
20.43333	7777
20.44167	7828
20.45000	7876
20.45833	7923
20.46667	7968
20.47500	8009
20.48333	8046
20.49167	8080
20.50000	8110
20.50833	8137
20.51667	8162
20.52500	8185
20.53333	8204
20.54167	8220
20.55000	8230
20.55833	8235
20.56667	8235
20.57500	8230
20.58333	8221
20.59167	8209
20.60000	8194
20.60833	8179
20.61667	8163
20.62500	8147
20.63333	8128
20.64167	8105
20.65000	8075
20.65833	8040
20.66667	7999
20.67500	7955
20.68333	7910
20.69167	7864
20.70000	7815
20.70833	7763
20.71667	7708
20.72500	7649
20.73333	7590
20.74167	7529
20.75000	7468
20.75833	7407
20.76667	7343
20.77500	7277
20.78333	7205
20.79167	7130
20.80000	7050
20.80833	6966
20.81667	6884
20.82500	6801
20.83333	6721
20.84167	6639
20.85000	6557
20.85833	6474
20.86667	6389
20.87500	6307
20.88333	6224
20.89167	6141
20.90000	6055
20.90833	5963
20.91667	5872
20.92500	5778
20.93333	5686
20.94167	5593
20.95000	5502
20.95833	5413
20.96667	5324
20.97500	5240
20.98333	5157
20.99167	5076
21.00000	4994
21.00833	4910
21.01667	4827
21.02500	4741
21.03333	4657
21.04167	4574
21.05000	4493
21.05833	4414
21.06667	4334
21.07500	4256
21.08333	4175
21.09167	4095
21.10000	4019
21.10833	3946
21.11667	3878
21.12500	3813
21.13333	3749
21.14167	3684
21.15000	3619
21.15833	3554
21.16667	3489
21.17500	3427
21.18333	3366
21.19167	3309
21.20000	3253
21.20833	3199
21.21667	3147
21.22500	3096
21.23333	3047
21.24167	2997
21.25000	2947
21.25833	2897
21.26667	2847
21.27500	2799
21.28333	2754
21.29167	2712
21.30000	2673
21.30833	2634
21.31667	2596
21.32500	2558
21.33333	2520
21.34167	2483
21.35000	2446
21.35833	2412
21.36667	2379
21.37500	2350
21.38333	2322
21.39167	2295
21.40000	2269
21.40833	2243
21.41667	2217
21.42500	2191
21.43333	2166
21.44167	2143
21.45000	2122
21.45833	2102
21.46667	2082
21.47500	2062
21.48333	2040
21.49167	2017
21.50000	1995
21.50833	1973
21.51667	1953
21.52500	1935
21.53333	1917
21.54167	1901
21.55000	1885
21.55833	1869
21.56667	1854
21.57500	1840
21.58333	1827
21.59167	1816
21.60000	1805
21.60833	1793
21.61667	1781
21.62500	1766
21.63333	1751
21.64167	1734
21.65000	1718
21.65833	1704
21.66667	1693
21.67500	1685
21.68333	1677
21.69167	1670
21.70000	1661
21.70833	1651
21.71667	1640
21.72500	1627
21.73333	1612
21.74167	1594
21.75000	1576
21.75833	1559
21.76667	1544
21.77500	1532
21.78333	1522
21.79167	1514
21.80000	1506
21.80833	1497
21.81667	1488
21.82500	1478
21.83333	1466
21.84167	1453
21.85000	1441
21.85833	1429
21.86667	1418
21.87500	1409
21.88333	1401
21.89167	1394
21.90000	1387
21.90833	1379
21.91667	1370
21.92500	1358
21.93333	1345
21.94167	1330
21.95000	1314
21.95833	1301
21.96667	1289
21.97500	1279
21.98333	1271
21.99167	1263
22.00000	1257
22.00833	1250
22.01667	1243
22.02500	1236
22.03333	1230
22.04167	1224
22.05000	1217
22.05833	1209
22.06667	1201
22.07500	1192
22.08333	1184
22.09167	1176
22.10000	1170
22.10833	1164
22.11667	1158
22.12500	1151
22.13333	1143
22.14167	1136
22.15000	1129
22.15833	1123
22.16667	1117
22.17500	1110
22.18333	1101
22.19167	1091
22.20000	1083
22.20833	1076
22.21667	1071
22.22500	1065
22.23333	1058
22.24167	1050
22.25000	1042
22.25833	1034
22.26667	1026
22.27500	1020
22.28333	1014
22.29167	1010
22.30000	1007
22.30833	1004
22.31667	1001
22.32500	997
22.33333	992
22.34167	985
22.35000	978
22.35833	972
22.36667	967
22.37500	963
22.38333	961
22.39167	958
22.40000	956
22.40833	953
22.41667	948
22.42500	942
22.43333	933
22.44167	923
22.45000	912
22.45833	901
22.46667	891
22.47500	882
22.48333	876
22.49167	871
22.50000	867
22.50833	863
22.51667	858
22.52500	852
22.53333	845
22.54167	838
22.55000	831
22.55833	825
22.56667	821
22.57500	817
22.58333	813
22.59167	808
22.60000	802
22.60833	795
22.61667	788
22.62500	782
22.63333	774
22.64167	765
22.65000	755
22.65833	746
22.66667	738
22.67500	733
22.68333	729
22.69167	726
22.70000	721
22.70833	715
22.71667	708
22.72500	701
22.73333	695
22.74167	690
22.75000	686
22.75833	681
22.76667	676
22.77500	670
22.78333	664
22.79167	657
22.80000	648
22.80833	640
22.81667	632
22.82500	626
22.83333	621
22.84167	615
22.85000	609
22.85833	601
22.86667	592
22.87500	586
22.88333	581
22.89167	578
22.90000	575
22.90833	574
22.91667	571
22.92500	566
22.93333	560
22.94167	552
22.95000	544
22.95833	537
22.96667	532
22.97500	527
22.98333	523
22.99167	521
23.00000	520
23.00833	522
23.01667	525
23.02500	530
23.03333	533
23.04167	532
23.05000	526
23.05833	518
23.06667	508
23.07500	501
23.08333	497
23.09167	497
23.10000	497
23.10833	497
23.11667	494
23.12500	489
23.13333	484
23.14167	479
23.15000	475
23.15833	473
23.16667	470
23.17500	467
23.18333	463
23.19167	459
23.20000	457
23.20833	456
23.21667	457
23.22500	458
23.23333	460
23.24167	460
23.25000	461
23.25833	460
23.26667	458
23.27500	456
23.28333	453
23.29167	450
23.30000	450
23.30833	452
23.31667	455
23.32500	458
23.33333	458
23.34167	456
23.35000	452
23.35833	449
23.36667	447
23.37500	447
23.38333	446
23.39167	445
23.40000	443
23.40833	440
23.41667	438
23.42500	437
23.43333	437
23.44167	436
23.45000	434
23.45833	432
23.46667	430
23.47500	430
23.48333	432
23.49167	434
23.50000	436
23.50833	435
23.51667	432
23.52500	427
23.53333	422
23.54167	417
23.55000	413
23.55833	410
23.56667	408
23.57500	406
23.58333	405
23.59167	405
23.60000	404
23.60833	403
23.61667	401
23.62500	402
23.63333	405
23.64167	407
23.65000	406
23.65833	403
23.66667	400
23.67500	397
23.68333	395
23.69167	395
23.70000	395
23.70833	395
23.71667	397
23.72500	398
23.73333	400
23.74167	400
23.75000	396
23.75833	390
23.76667	383
23.77500	377
23.78333	372
23.79167	368
23.80000	366
23.80833	365
23.81667	363
23.82500	361
23.83333	360
23.84167	359
23.85000	360
23.85833	361
23.86667	360
23.87500	359
23.88333	358
23.89167	357
23.90000	357
23.90833	358
23.91667	359
23.92500	361
23.93333	362
23.94167	363
23.95000	362
23.95833	360
23.96667	357
23.97500	353
23.98333	349
23.99167	345
24.00000	342
24.00833	341
24.01667	341
24.02500	341
24.03333	341
24.04167	340
24.05000	339
24.05833	337
24.06667	336
24.07500	335
24.08333	334
24.09167	331
24.10000	329
24.10833	328
24.11667	328
24.12500	329
24.13333	330
24.14167	330
24.15000	327
24.15833	325
24.16667	325
24.17500	327
24.18333	329
24.19167	333
24.20000	336
24.20833	338
24.21667	339
24.22500	337
24.23333	334
24.24167	328
24.25000	323
24.25833	319
24.26667	317
24.27500	318
24.28333	319
24.29167	321
24.30000	322
24.30833	324
24.31667	327
24.32500	330
24.33333	332
24.34167	333
24.35000	332
24.35833	330
24.36667	327
24.37500	324
24.38333	323
24.39167	322
24.40000	323
24.40833	324
24.41667	325
24.42500	326
24.43333	326
24.44167	327
24.45000	328
24.45833	331
24.46667	334
24.47500	335
24.48333	335
24.49167	333
24.50000	332
24.50833	332
24.51667	333
24.52500	336
24.53333	340
24.54167	344
24.55000	348
24.55833	353
24.56667	358
24.57500	362
24.58333	363
24.59167	364
24.60000	364
24.60833	366
24.61667	367
24.62500	367
24.63333	366
24.64167	365
24.65000	365
24.65833	366
24.66667	369
24.67500	373
24.68333	377
24.69167	380
24.70000	383
24.70833	386
24.71667	389
24.72500	391
24.73333	391
24.74167	390
24.75000	389
24.75833	387
24.76667	385
24.77500	383
24.78333	381
24.79167	379
24.80000	377
24.80833	375
24.81667	372
24.82500	369
24.83333	366
24.84167	365
24.85000	366
24.85833	369
24.86667	372
24.87500	375
24.88333	377
24.89167	378
24.90000	378
24.90833	379
24.91667	379
24.92500	378
24.93333	376
24.94167	374
24.95000	373
24.95833	373
24.96667	374
24.97500	375
24.98333	376
24.99167	376
25.00000	376
25.00833	378
25.01667	379
25.02500	379
25.03333	378
25.04167	374
25.05000	370
25.05833	365
25.06667	360
25.07500	355
25.08333	351
25.09167	349
25.10000	349
25.10833	351
25.11667	352
25.12500	350
25.13333	347
25.14167	343
25.15000	340
25.15833	336
25.16667	334
25.17500	332
25.18333	330
25.19167	328
25.20000	327
25.20833	327
25.21667	328
25.22500	329
25.23333	330
25.24167	330
25.25000	331
25.25833	330
25.26667	329
25.27500	327
25.28333	325
25.29167	322
25.30000	321
25.30833	320
25.31667	321
25.32500	322
25.33333	324
25.34167	326
25.35000	326
25.35833	324
25.36667	321
25.37500	318
25.38333	315
25.39167	315
25.40000	316
25.40833	316
25.41667	316
25.42500	312
25.43333	306
25.44167	300
25.45000	293
25.45833	289
25.46667	286
25.47500	284
25.48333	283
25.49167	282
25.50000	282
25.50833	283
25.51667	284
25.52500	285
25.53333	287
25.54167	289
25.55000	291
25.55833	291
25.56667	289
25.57500	285
25.58333	280
25.59167	275
25.60000	272
25.60833	271
25.61667	274
25.62500	278
25.63333	284
25.64167	289
25.65000	293
25.65833	295
25.66667	295
25.67500	293
25.68333	292
25.69167	292
25.70000	292
25.70833	291
25.71667	289
25.72500	287
25.73333	285
25.74167	284
25.75000	283
25.75833	284
25.76667	286
25.77500	288
25.78333	290
25.79167	289
25.80000	288
25.80833	286
25.81667	284
25.82500	283
25.83333	280
25.84167	277
25.85000	274
25.85833	272
25.86667	271
25.87500	273
25.88333	276
25.89167	280
25.90000	283
25.90833	285
25.91667	285
25.92500	283
25.93333	280
25.94167	277
25.95000	274
25.95833	272
25.96667	273
25.97500	275
25.98333	278
25.99167	282
26.00000	284
26.00833	285
26.01667	285
26.02500	284
26.03333	283
26.04167	281
26.05000	280
26.05833	279
26.06667	280
26.07500	281
26.08333	282
26.09167	281
26.10000	279
26.10833	276
26.11667	277
26.12500	282
26.13333	288
26.14167	293
26.15000	296
26.15833	297
26.16667	295
26.17500	294
26.18333	293
26.19167	293
26.20000	293
26.20833	293
26.21667	293
26.22500	294
26.23333	295
26.24167	296
26.25000	296
26.25833	296
26.26667	297
26.27500	300
26.28333	305
26.29167	310
26.30000	314
26.30833	317
26.31667	319
26.32500	321
26.33333	321
26.34167	321
26.35000	319
26.35833	317
26.36667	315
26.37500	314
26.38333	314
26.39167	316
26.40000	321
26.40833	328
26.41667	334
26.42500	339
26.43333	343
26.44167	345
26.45000	345
26.45833	345
26.46667	346
26.47500	347
26.48333	345
26.49167	342
26.50000	342
26.50833	344
26.51667	348
26.52500	352
26.53333	356
26.54167	359
26.55000	360
26.55833	362
26.56667	365
26.57500	369
26.58333	371
26.59167	373
26.60000	374
26.60833	374
26.61667	373
26.62500	372
26.63333	370
26.64167	369
26.65000	369
26.65833	370
26.66667	373
26.67500	376
26.68333	380
26.69167	383
26.70000	384
26.70833	384
26.71667	384
26.72500	383
26.73333	383
26.74167	384
26.75000	387
26.75833	392
26.76667	398
26.77500	404
26.78333	409
26.79167	413
26.80000	417
26.80833	420
26.81667	423
26.82500	425
26.83333	426
26.84167	422
26.85000	416
26.85833	410
26.86667	404
26.87500	399
26.88333	396
26.89167	393
26.90000	391
26.90833	389
26.91667	388
26.92500	391
26.93333	394
26.94167	397
26.95000	399
26.95833	399
26.96667	397
26.97500	394
26.98333	392
26.99167	390
27.00000	391
27.00833	394
27.01667	398
27.02500	401
27.03333	403
27.04167	402
27.05000	400
27.05833	398
27.06667	396
27.07500	393
27.08333	390
27.09167	387
27.10000	384
27.10833	382
27.11667	382
27.12500	383
27.13333	385
27.14167	387
27.15000	388
27.15833	388
27.16667	387
27.17500	385
27.18333	383
27.19167	379
27.20000	377
27.20833	377
27.21667	377
27.22500	378
27.23333	378
27.24167	377
27.25000	375
27.25833	372
27.26667	370
27.27500	369
27.28333	367
27.29167	365
27.30000	360
27.30833	354
27.31667	349
27.32500	344
27.33333	342
27.34167	343
27.35000	345
27.35833	348
27.36667	351
27.37500	352
27.38333	352
27.39167	351
27.40000	351
27.40833	351
27.41667	350
27.42500	350
27.43333	349
27.44167	349
27.45000	349
27.45833	348
27.46667	347
27.47500	346
27.48333	344
27.49167	342
27.50000	342
27.50833	343
27.51667	344
27.52500	347
27.53333	351
27.54167	355
27.55000	358
27.55833	360
27.56667	362
27.57500	363
27.58333	364
27.59167	365
27.60000	367
27.60833	369
27.61667	370
27.62500	371
27.63333	369
27.64167	365
27.65000	361
27.65833	356
27.66667	353
27.67500	350
27.68333	350
27.69167	351
27.70000	354
27.70833	358
27.71667	361
27.72500	364
27.73333	365
27.74167	366
27.75000	368
27.75833	370
27.76667	375
27.77500	379
27.78333	382
27.79167	383
27.80000	384
27.80833	384
27.81667	386
27.82500	389
27.83333	392
27.84167	394
27.85000	395
27.85833	395
27.86667	396
27.87500	398
27.88333	403
27.89167	409
27.90000	413
27.90833	417
27.91667	420
27.92500	423
27.93333	427
27.94167	431
27.95000	434
27.95833	436
27.96667	436
27.97500	437
27.98333	441
27.99167	446
28.00000	453
28.00833	461
28.01667	470
28.02500	478
28.03333	486
28.04167	492
28.05000	496
28.05833	498
28.06667	497
28.07500	496
28.08333	495
28.09167	495
28.10000	498
28.10833	503
28.11667	508
28.12500	512
28.13333	515
28.14167	517
28.15000	518
28.15833	520
28.16667	524
28.17500	531
28.18333	542
28.19167	553
28.20000	562
28.20833	566
28.21667	567
28.22500	564
28.23333	561
28.24167	558
28.25000	557
28.25833	559
28.26667	562
28.27500	567
28.28333	572
28.29167	578
28.30000	584
28.30833	589
28.31667	595
28.32500	600
28.33333	605
28.34167	608
28.35000	610
28.35833	610
28.36667	607
28.37500	604
28.38333	603
28.39167	604
28.40000	607
28.40833	611
28.41667	615
28.42500	618
28.43333	621
28.44167	621
28.45000	620
28.45833	616
28.46667	612
28.47500	608
28.48333	607
28.49167	609
28.50000	614
28.50833	621
28.51667	627
28.52500	632
28.53333	635
28.54167	634
28.55000	630
28.55833	627
28.56667	624
28.57500	623
28.58333	625
28.59167	628
28.60000	630
28.60833	629
28.61667	625
28.62500	620
28.63333	615
28.64167	612
28.65000	612
28.65833	613
28.66667	613
28.67500	611
28.68333	607
28.69167	604
28.70000	601
28.70833	599
28.71667	598
28.72500	598
28.73333	598
28.74167	598
28.75000	597
28.75833	595
28.76667	592
28.77500	588
28.78333	582
28.79167	576
28.80000	571
28.80833	569
28.81667	569
28.82500	571
28.83333	573
28.84167	574
28.85000	575
28.85833	575
28.86667	574
28.87500	574
28.88333	573
28.89167	570
28.90000	565
28.90833	557
28.91667	550
28.92500	545
28.93333	542
28.94167	541
28.95000	543
28.95833	546
28.96667	548
28.97500	550
28.98333	553
28.99167	555
29.00000	557
29.00833	558
29.01667	560
29.02500	561
29.03333	560
29.04167	559
29.05000	558
29.05833	557
29.06667	556
29.07500	555
29.08333	550
29.09167	544
29.10000	540
29.10833	538
29.11667	540
29.12500	545
29.13333	550
29.14167	552
29.15000	551
29.15833	549
29.16667	545
29.17500	541
29.18333	539
29.19167	540
29.20000	542
29.20833	545
29.21667	549
29.22500	552
29.23333	557
29.24167	561
29.25000	565
29.25833	568
29.26667	570
29.27500	570
29.28333	567
29.29167	562
29.30000	559
29.30833	558
29.31667	558
29.32500	560
29.33333	561
29.34167	563
29.35000	563
29.35833	564
29.36667	568
29.37500	572
29.38333	576
29.39167	579
29.40000	581
29.40833	583
29.41667	586
29.42500	590
29.43333	594
29.44167	598
29.45000	602
29.45833	605
29.46667	607
29.47500	610
29.48333	614
29.49167	619
29.50000	625
29.50833	631
29.51667	638
29.52500	645
29.53333	652
29.54167	657
29.55000	662
29.55833	668
29.56667	674
29.57500	682
29.58333	692
29.59167	702
29.60000	713
29.60833	723
29.61667	734
29.62500	746
29.63333	758
29.64167	769
29.65000	781
29.65833	791
29.66667	800
29.67500	809
29.68333	821
29.69167	834
29.70000	847
29.70833	861
29.71667	874
29.72500	886
29.73333	897
29.74167	909
29.75000	924
29.75833	942
29.76667	964
29.77500	989
29.78333	1016
29.79167	1043
29.80000	1070
29.80833	1097
29.81667	1125
29.82500	1153
29.83333	1182
29.84167	1210
29.85000	1238
29.85833	1266
29.86667	1296
29.87500	1327
29.88333	1362
29.89167	1398
29.90000	1435
29.90833	1474
29.91667	1516
29.92500	1561
29.93333	1608
29.94167	1656
29.95000	1706
29.95833	1756
29.96667	1808
29.97500	1860
29.98333	1916
29.99167	1975
30.00000	2037
30.00833	2104
30.01667	2174
30.02500	2249
30.03333	2325
30.04167	2404
30.05000	2485
30.05833	2570
30.06667	2661
30.07500	2752
30.08333	2847
30.09167	2941
30.10000	3035
30.10833	3130
30.11667	3224
30.12500	3322
30.13333	3420
30.14167	3523
30.15000	3632
30.15833	3744
30.16667	3865
30.17500	3986
30.18333	4112
30.19167	4239
30.20000	4368
30.20833	4501
30.21667	4633
30.22500	4768
30.23333	4901
30.24167	5036
30.25000	5173
30.25833	5311
30.26667	5454
30.27500	5596
30.28333	5742
30.29167	5890
30.30000	6038
30.30833	6189
30.31667	6339
30.32500	6495
30.33333	6650
30.34167	6807
30.35000	6966
30.35833	7121
30.36667	7280
30.37500	7433
30.38333	7586
30.39167	7736
30.40000	7885
30.40833	8036
30.41667	8183
30.42500	8335
30.43333	8485
30.44167	8636
30.45000	8789
30.45833	8940
30.46667	9093
30.47500	9240
30.48333	9386
30.49167	9524
30.50000	9656
30.50833	9783
30.51667	9905
30.52500	10028
30.53333	10148
30.54167	10270
30.55000	10390
30.55833	10504
30.56667	10615
30.57500	10719
30.58333	10819
30.59167	10914
30.60000	11006
30.60833	11097
30.61667	11184
30.62500	11272
30.63333	11353
30.64167	11430
30.65000	11500
30.65833	11560
30.66667	11613
30.67500	11659
30.68333	11700
30.69167	11736
30.70000	11769
30.70833	11801
30.71667	11830
30.72500	11856
30.73333	11878
30.74167	11896
30.75000	11907
30.75833	11910
30.76667	11905
30.77500	11895
30.78333	11880
30.79167	11860
30.80000	11834
30.80833	11801
30.81667	11762
30.82500	11715
30.83333	11663
30.84167	11606
30.85000	11545
30.85833	11483
30.86667	11419
30.87500	11355
30.88333	11286
30.89167	11213
30.90000	11134
30.90833	11048
30.91667	10959
30.92500	10863
30.93333	10766
30.94167	10664
30.95000	10558
30.95833	10451
30.96667	10339
30.97500	10226
30.98333	10109
30.99167	9991
31.00000	9871
31.00833	9746
31.01667	9623
31.02500	9494
31.03333	9364
31.04167	9230
31.05000	9092
31.05833	8956
31.06667	8818
31.07500	8682
31.08333	8545
31.09167	8408
31.10000	8269
31.10833	8125
31.11667	7982
31.12500	7834
31.13333	7689
31.14167	7544
31.15000	7401
31.15833	7260
31.16667	7118
31.17500	6977
31.18333	6831
31.19167	6685
31.20000	6541
31.20833	6396
31.21667	6257
31.22500	6116
31.23333	5979
31.24167	5843
31.25000	5707
31.25833	5576
31.26667	5445
31.27500	5319
31.28333	5192
31.29167	5070
31.30000	4950
31.30833	4832
31.31667	4716
31.32500	4597
31.33333	4480
31.34167	4362
31.35000	4244
31.35833	4132
31.36667	4021
31.37500	3916
31.38333	3810
31.39167	3706
31.40000	3604
31.40833	3503
31.41667	3406
31.42500	3309
31.43333	3217
31.44167	3127
31.45000	3038
31.45833	2954
31.46667	2871
31.47500	2791
31.48333	2711
31.49167	2633
31.50000	2558
31.50833	2485
31.51667	2416
31.52500	2350
31.53333	2289
31.54167	2230
31.55000	2172
31.55833	2114
31.56667	2053
31.57500	1994
31.58333	1933
31.59167	1875
31.60000	1821
31.60833	1768
31.61667	1721
31.62500	1672
31.63333	1622
31.64167	1573
31.65000	1529
31.65833	1491
31.66667	1452
31.67500	1411
31.68333	1373
31.69167	1338
31.70000	1305
31.70833	1274
31.71667	1242
31.72500	1211
31.73333	1182
31.74167	1154
31.75000	1124
31.75833	1094
31.76667	1067
31.77500	1043
31.78333	1021
31.79167	1000
31.80000	982
31.80833	964
31.81667	944
31.82500	924
31.83333	903
31.84167	884
31.85000	866
31.85833	848
31.86667	828
31.87500	808
31.88333	789
31.89167	771
31.90000	759
31.90833	749
31.91667	741
31.92500	732
31.93333	722
31.94167	709
31.95000	694
31.95833	679
31.96667	664
31.97500	651
31.98333	639
31.99167	628
32.00000	618
32.00833	609
32.01667	603
32.02500	598
32.03333	592
32.04167	583
32.05000	573
32.05833	563
32.06667	554
32.07500	547
32.08333	542
32.09167	538
32.10000	534
32.10833	529
32.11667	524
32.12500	520
32.13333	516
32.14167	512
32.15000	508
32.15833	503
32.16667	496
32.17500	489
32.18333	482
32.19167	475
32.20000	469
32.20833	464
32.21667	459
32.22500	454
32.23333	449
32.24167	447
32.25000	449
32.25833	452
32.26667	456
32.27500	458
32.28333	459
32.29167	459
32.30000	460
32.30833	463
32.31667	467
32.32500	473
32.33333	476
32.34167	475
32.35000	471
32.35833	465
32.36667	457
32.37500	452
32.38333	451
32.39167	452
32.40000	453
32.40833	453
32.41667	453
32.42500	454
32.43333	455
32.44167	457
32.45000	460
32.45833	461
32.46667	461
32.47500	461
32.48333	463
32.49167	468
32.50000	473
32.50833	479
32.51667	484
32.52500	489
32.53333	494
32.54167	499
32.55000	504
32.55833	508
32.56667	512
32.57500	515
32.58333	520
32.59167	526
32.60000	532
32.60833	539
32.61667	546
32.62500	552
32.63333	559
32.64167	567
32.65000	575
32.65833	582
32.66667	587
32.67500	592
32.68333	596
32.69167	602
32.70000	611
32.70833	623
32.71667	638
32.72500	655
32.73333	671
32.74167	683
32.75000	693
32.75833	699
32.76667	705
32.77500	711
32.78333	722
32.79167	736
32.80000	752
32.80833	770
32.81667	786
32.82500	800
32.83333	812
32.84167	822
32.85000	832
32.85833	843
32.86667	857
32.87500	872
32.88333	889
32.89167	907
32.90000	926
32.90833	944
32.91667	962
32.92500	979
32.93333	996
32.94167	1014
32.95000	1033
32.95833	1049
32.96667	1064
32.97500	1081
32.98333	1100
32.99167	1121
33.00000	1143
33.00833	1167
33.01667	1189
33.02500	1208
33.03333	1226
33.04167	1244
33.05000	1263
33.05833	1281
33.06667	1300
33.07500	1319
33.08333	1340
33.09167	1362
33.10000	1384
33.10833	1408
33.11667	1432
33.12500	1456
33.13333	1481
33.14167	1505
33.15000	1529
33.15833	1553
33.16667	1575
33.17500	1595
33.18333	1613
33.19167	1629
33.20000	1646
33.20833	1664
33.21667	1684
33.22500	1706
33.23333	1728
33.24167	1750
33.25000	1772
33.25833	1795
33.26667	1820
33.27500	1844
33.28333	1866
33.29167	1886
33.30000	1902
33.30833	1917
33.31667	1932
33.32500	1948
33.33333	1964
33.34167	1978
33.35000	1992
33.35833	2007
33.36667	2023
33.37500	2041
33.38333	2061
33.39167	2082
33.40000	2102
33.40833	2119
33.41667	2134
33.42500	2148
33.43333	2162
33.44167	2175
33.45000	2188
33.45833	2201
33.46667	2214
33.47500	2227
33.48333	2239
33.49167	2251
33.50000	2263
33.50833	2274
33.51667	2284
33.52500	2293
33.53333	2301
33.54167	2306
33.55000	2310
33.55833	2314
33.56667	2318
33.57500	2323
33.58333	2330
33.59167	2337
33.60000	2343
33.60833	2349
33.61667	2355
33.62500	2361
33.63333	2368
33.64167	2375
33.65000	2381
33.65833	2385
33.66667	2385
33.67500	2381
33.68333	2375
33.69167	2367
33.70000	2357
33.70833	2348
33.71667	2340
33.72500	2335
33.73333	2331
33.74167	2328
33.75000	2324
33.75833	2317
33.76667	2306
33.77500	2295
33.78333	2283
33.79167	2271
33.80000	2262
33.80833	2254
33.81667	2246
33.82500	2238
33.83333	2228
33.84167	2213
33.85000	2196
33.85833	2178
33.86667	2159
33.87500	2142
33.88333	2125
33.89167	2109
33.90000	2090
33.90833	2071
33.91667	2053
33.92500	2036
33.93333	2022
33.94167	2010
33.95000	1998
33.95833	1983
33.96667	1965
33.97500	1947
33.98333	1927
33.99167	1908
34.00000	1890
34.00833	1872
34.01667	1853
34.02500	1832
34.03333	1812
34.04167	1795
34.05000	1779
34.05833	1765
34.06667	1751
34.07500	1733
34.08333	1711
34.09167	1685
34.10000	1658
34.10833	1632
34.11667	1607
34.12500	1585
34.13333	1566
34.14167	1548
34.15000	1531
34.15833	1514
34.16667	1496
34.17500	1477
34.18333	1454
34.19167	1430
34.20000	1405
34.20833	1381
34.21667	1357
34.22500	1335
34.23333	1315
34.24167	1299
34.25000	1285
34.25833	1270
34.26667	1254
34.27500	1236
34.28333	1215
34.29167	1193
34.30000	1174
34.30833	1157
34.31667	1139
34.32500	1121
34.33333	1101
34.34167	1080
34.35000	1058
34.35833	1037
34.36667	1018
34.37500	1001
34.38333	986
34.39167	972
34.40000	957
34.40833	940
34.41667	923
34.42500	905
34.43333	888
34.44167	872
34.45000	855
34.45833	839
34.46667	824
34.47500	810
34.48333	797
34.49167	786
34.50000	774
34.50833	760
34.51667	747
34.52500	734
34.53333	722
34.54167	709
34.55000	695
34.55833	680
34.56667	662
34.57500	647
34.58333	635
34.59167	625
34.60000	617
34.60833	609
34.61667	601
34.62500	592
34.63333	581
34.64167	570
34.65000	558
34.65833	547
34.66667	536
34.67500	527
34.68333	521
34.69167	515
34.70000	508
34.70833	498
34.71667	488
34.72500	477
34.73333	467
34.74167	459
34.75000	451
34.75833	443
34.76667	434
34.77500	425
34.78333	418
34.79167	412
34.80000	407
34.80833	403
34.81667	399
34.82500	395
34.83333	389
34.84167	382
34.85000	375
34.85833	368
34.86667	363
34.87500	360
34.88333	357
34.89167	355
34.90000	350
34.90833	344
34.91667	336
34.92500	329
34.93333	322
34.94167	317
34.95000	313
34.95833	308
34.96667	304
34.97500	299
34.98333	292
34.99167	286
35.00000	280
35.00833	276
35.01667	273
35.02500	271
35.03333	270
35.04167	268
35.05000	266
35.05833	265
35.06667	266
35.07500	268
35.08333	271
35.09167	272
35.10000	269
35.10833	263
35.11667	256
35.12500	248
35.13333	242
35.14167	239
35.15000	238
35.15833	239
35.16667	240
35.17500	239
35.18333	235
35.19167	230
35.20000	225
35.20833	220
35.21667	216
35.22500	213
35.23333	211
35.24167	208
35.25000	204
35.25833	199
35.26667	194
35.27500	190
35.28333	188
35.29167	188
35.30000	188
35.30833	189
35.31667	189
35.32500	188
35.33333	186
35.34167	185
35.35000	185
35.35833	186
35.36667	188
35.37500	189
35.38333	191
35.39167	191
35.40000	193
35.40833	194
35.41667	195
35.42500	193
35.43333	189
35.44167	185
35.45000	180
35.45833	176
35.46667	172
35.47500	170
35.48333	168
35.49167	167
35.50000	166
35.50833	167
35.51667	168
35.52500	169
35.53333	169
35.54167	168
35.55000	167
35.55833	164
35.56667	160
35.57500	155
35.58333	148
35.59167	141
35.60000	137
35.60833	134
35.61667	133
35.62500	133
35.63333	133
35.64167	134
35.65000	136
35.65833	138
35.66667	141
35.67500	144
35.68333	145
35.69167	144
35.70000	140
35.70833	136
35.71667	132
35.72500	130
35.73333	131
35.74167	134
35.75000	139
35.75833	141
35.76667	141
35.77500	139
35.78333	135
35.79167	130
35.80000	127
35.80833	126
35.81667	126
35.82500	127
35.83333	129
35.84167	129
35.85000	128
35.85833	125
35.86667	122
35.87500	118
35.88333	117
35.89167	117
35.90000	119
35.90833	122
35.91667	124
35.92500	125
35.93333	125
35.94167	125
35.95000	124
35.95833	122
35.96667	121
35.97500	120
35.98333	120
35.99167	120
36.00000	122
36.00833	124
36.01667	127
36.02500	131
36.03333	134
36.04167	137
36.05000	139
36.05833	139
36.06667	137
36.07500	134
36.08333	131
36.09167	128
36.10000	125
36.10833	123
36.11667	120
36.12500	118
36.13333	116
36.14167	116
36.15000	118
36.15833	119
36.16667	121
36.17500	122
36.18333	122
36.19167	123
36.20000	124
36.20833	126
36.21667	127
36.22500	127
36.23333	125
36.24167	122
36.25000	118
36.25833	114
36.26667	111
36.27500	110
36.28333	111
36.29167	114
36.30000	117
36.30833	119
36.31667	120
36.32500	120
36.33333	118
36.34167	116
36.35000	114
36.35833	113
36.36667	113
36.37500	115
36.38333	120
36.39167	126
36.40000	131
36.40833	136
36.41667	139
36.42500	138
36.43333	135
36.44167	131
36.45000	128
36.45833	127
36.46667	127
36.47500	128
36.48333	126
36.49167	124
36.50000	121
36.50833	119
36.51667	117
36.52500	115
36.53333	113
36.54167	111
36.55000	109
36.55833	110
36.56667	114
36.57500	119
36.58333	124
36.59167	127
36.60000	129
36.60833	128
36.61667	125
36.62500	122
36.63333	118
36.64167	116
36.65000	114
36.65833	113
36.66667	115
36.67500	117
36.68333	120
36.69167	123
36.70000	125
36.70833	125
36.71667	122
36.72500	118
36.73333	114
36.74167	111
36.75000	110
36.75833	110
36.76667	110
36.77500	110
36.78333	111
36.79167	112
36.80000	114
36.80833	115
36.81667	115
36.82500	114
36.83333	114
36.84167	114
36.85000	116
36.85833	117
36.86667	119
36.87500	121
36.88333	122
36.89167	122
36.90000	122
36.90833	122
36.91667	123
36.92500	124
36.93333	126
36.94167	128
36.95000	130
36.95833	131
36.96667	130
36.97500	128
36.98333	124
36.99167	122
37.00000	122
37.00833	125
37.01667	128
37.02500	129
37.03333	129
37.04167	127
37.05000	122
37.05833	116
37.06667	110
37.07500	105
37.08333	103
37.09167	104
37.10000	108
37.10833	113
37.11667	117
37.12500	120
37.13333	122
37.14167	123
37.15000	125
37.15833	127
37.16667	129
37.17500	131
37.18333	133
37.19167	134
37.20000	133
37.20833	131
37.21667	128
37.22500	128
37.23333	129
37.24167	131
37.25000	134
37.25833	136
37.26667	136
37.27500	135
37.28333	132
37.29167	128
37.30000	126
37.30833	124
37.31667	124
37.32500	126
37.33333	129
37.34167	130
37.35000	130
37.35833	129
37.36667	129
37.37500	131
37.38333	134
37.39167	138
37.40000	141
37.40833	143
37.41667	144
37.42500	143
37.43333	141
37.44167	138
37.45000	134
37.45833	131
37.46667	129
37.47500	129
37.48333	132
37.49167	136
37.50000	142
37.50833	148
37.51667	152
37.52500	155
37.53333	156
37.54167	157
37.55000	159
37.55833	162
37.56667	166
37.57500	167
37.58333	165
37.59167	160
37.60000	153
37.60833	146
37.61667	141
37.62500	140
37.63333	141
37.64167	143
37.65000	147
37.65833	149
37.66667	151
37.67500	151
37.68333	152
37.69167	153
37.70000	153
37.70833	153
37.71667	153
37.72500	153
37.73333	154
37.74167	156
37.75000	157
37.75833	157
37.76667	155
37.77500	152
37.78333	149
37.79167	148
37.80000	149
37.80833	151
37.81667	154
37.82500	157
37.83333	158
37.84167	158
37.85000	156
37.85833	155
37.86667	156
37.87500	158
37.88333	159
37.89167	159
37.90000	157
37.90833	153
37.91667	152
37.92500	155
37.93333	160
37.94167	169
37.95000	178
37.95833	184
37.96667	187
37.97500	187
37.98333	186
37.99167	185
38.00000	184
38.00833	184
38.01667	183
38.02500	179
38.03333	175
38.04167	172
38.05000	171
38.05833	173
38.06667	176
38.07500	179
38.08333	181
38.09167	182
38.10000	182
38.10833	183
38.11667	184
38.12500	185
38.13333	188
38.14167	192
38.15000	197
38.15833	203
38.16667	210
38.17500	214
38.18333	214
38.19167	210
38.20000	205
38.20833	200
38.21667	195
38.22500	192
38.23333	190
38.24167	190
38.25000	192
38.25833	196
38.26667	199
38.27500	201
38.28333	199
38.29167	194
38.30000	190
38.30833	189
38.31667	190
38.32500	192
38.33333	195
38.34167	196
38.35000	195
38.35833	195
38.36667	197
38.37500	198
38.38333	199
38.39167	199
38.40000	200
38.40833	201
38.41667	203
38.42500	205
38.43333	208
38.44167	210
38.45000	212
38.45833	214
38.46667	216
38.47500	218
38.48333	218
38.49167	216
38.50000	213
38.50833	209
38.51667	204
38.52500	199
38.53333	195
38.54167	194
38.55000	197
38.55833	203
38.56667	210
38.57500	215
38.58333	217
38.59167	217
38.60000	214
38.60833	211
38.61667	207
38.62500	203
38.63333	198
38.64167	195
38.65000	194
38.65833	196
38.66667	202
38.67500	210
38.68333	218
38.69167	225
38.70000	228
38.70833	227
38.71667	225
38.72500	223
38.73333	221
38.74167	221
38.75000	222
38.75833	224
38.76667	226
38.77500	227
38.78333	226
38.79167	222
38.80000	219
38.80833	217
38.81667	218
38.82500	221
38.83333	225
38.84167	228
38.85000	229
38.85833	232
38.86667	235
38.87500	239
38.88333	244
38.89167	247
38.90000	250
38.90833	252
38.91667	252
38.92500	252
38.93333	252
38.94167	250
38.95000	247
38.95833	243
38.96667	239
38.97500	237
38.98333	237
38.99167	240
39.00000	247
39.00833	256
39.01667	263
39.02500	268
39.03333	269
39.04167	267
39.05000	262
39.05833	256
39.06667	250
39.07500	247
39.08333	245
39.09167	245
39.10000	246
39.10833	247
39.11667	247
39.12500	248
39.13333	250
39.14167	253
39.15000	257
39.15833	259
39.16667	258
39.17500	255
39.18333	253
39.19167	252
39.20000	253
39.20833	254
39.21667	256
39.22500	257
39.23333	257
39.24167	259
39.25000	261
39.25833	260
39.26667	257
39.27500	252
39.28333	249
39.29167	247
39.30000	248
39.30833	251
39.31667	255
39.32500	258
39.33333	259
39.34167	260
39.35000	260
39.35833	262
39.36667	264
39.37500	268
39.38333	272
39.39167	275
39.40000	276
39.40833	276
39.41667	274
39.42500	273
39.43333	272
39.44167	271
39.45000	271
39.45833	271
39.46667	272
39.47500	272
39.48333	270
39.49167	267
39.50000	264
39.50833	262
39.51667	260
39.52500	259
39.53333	258
39.54167	256
39.55000	255
39.55833	256
39.56667	261
39.57500	265
39.58333	269
39.59167	272
39.60000	274
39.60833	274
39.61667	273
39.62500	272
39.63333	271
39.64167	269
39.65000	267
39.65833	265
39.66667	263
39.67500	262
39.68333	262
39.69167	264
39.70000	268
39.70833	272
39.71667	274
39.72500	273
39.73333	270
39.74167	266
39.75000	262
39.75833	259
39.76667	256
39.77500	254
39.78333	252
39.79167	250
39.80000	247
39.80833	245
39.81667	243
39.82500	244
39.83333	248
39.84167	254
39.85000	260
39.85833	264
39.86667	263
39.87500	260
39.88333	256
39.89167	254
39.90000	254
39.90833	256
39.91667	259
39.92500	261
39.93333	263
39.94167	264
39.95000	266
39.95833	266
39.96667	265
39.97500	263
39.98333	261
39.99167	262
40.00000	264
40.00833	267
40.01667	270
40.02500	271
40.03333	271
40.04167	270
40.05000	268
40.05833	266
40.06667	264
40.07500	261
40.08333	259
40.09167	257
40.10000	253
40.10833	249
40.11667	245
40.12500	241
40.13333	240
40.14167	242
40.15000	247
40.15833	252
40.16667	254
40.17500	254
40.18333	249
40.19167	242
40.20000	235
40.20833	229
40.21667	225
40.22500	225
40.23333	227
40.24167	231
40.25000	236
40.25833	241
40.26667	244
40.27500	244
40.28333	242
40.29167	239
40.30000	237
40.30833	237
40.31667	239
40.32500	242
40.33333	246
40.34167	250
40.35000	254
40.35833	258
40.36667	261
40.37500	264
40.38333	266
40.39167	267
40.40000	267
40.40833	266
40.41667	264
40.42500	261
40.43333	257
40.44167	251
40.45000	246
40.45833	242
40.46667	241
40.47500	241
40.48333	240
40.49167	239
40.50000	237
40.50833	234
40.51667	233
40.52500	235
40.53333	238
40.54167	241
40.55000	245
40.55833	249
40.56667	254
40.57500	258
40.58333	262
40.59167	264
40.60000	264
40.60833	261
40.61667	257
40.62500	255
40.63333	254
40.64167	254
40.65000	255
40.65833	257
40.66667	258
40.67500	260
40.68333	261
40.69167	263
40.70000	264
40.70833	266
40.71667	269
40.72500	273
40.73333	277
40.74167	281
40.75000	284
40.75833	286
40.76667	288
40.77500	289
40.78333	291
40.79167	295
40.80000	301
40.80833	307
40.81667	312
40.82500	316
40.83333	319
40.84167	321
40.85000	321
40.85833	321
40.86667	320
40.87500	322
40.88333	327
40.89167	335
40.90000	346
40.90833	358
40.91667	368
40.92500	374
40.93333	377
40.94167	377
40.95000	376
40.95833	375
40.96667	375
40.97500	378
40.98333	385
40.99167	393
41.00000	403
41.00833	413
41.01667	421
41.02500	426
41.03333	430
41.04167	434
41.05000	436
41.05833	438
41.06667	440
41.07500	442
41.08333	446
41.09167	451
41.10000	457
41.10833	463
41.11667	469
41.12500	474
41.13333	478
41.14167	482
41.15000	487
41.15833	493
41.16667	499
41.17500	506
41.18333	513
41.19167	522
41.20000	530
41.20833	539
41.21667	548
41.22500	557
41.23333	565
41.24167	569
41.25000	572
41.25833	576
41.26667	583
41.27500	593
41.28333	606
41.29167	619
41.30000	628
41.30833	633
41.31667	635
41.32500	635
41.33333	636
41.34167	640
41.35000	646
41.35833	653
41.36667	660
41.37500	666
41.38333	671
41.39167	675
41.40000	680
41.40833	686
41.41667	692
41.42500	698
41.43333	702
41.44167	705
41.45000	707
41.45833	708
41.46667	711
41.47500	715
41.48333	722
41.49167	730
41.50000	737
41.50833	742
41.51667	746
41.52500	747
41.53333	746
41.54167	746
41.55000	747
41.55833	749
41.56667	752
41.57500	754
41.58333	756
41.59167	757
41.60000	755
41.60833	752
41.61667	747
41.62500	743
41.63333	740
41.64167	738
41.65000	738
41.65833	738
41.66667	739
41.67500	740
41.68333	740
41.69167	740
41.70000	736
41.70833	729
41.71667	721
41.72500	713
41.73333	705
41.74167	700
41.75000	698
41.75833	697
41.76667	696
41.77500	692
41.78333	687
41.79167	681
41.80000	675
41.80833	671
41.81667	666
41.82500	663
41.83333	659
41.84167	654
41.85000	648
41.85833	643
41.86667	637
41.87500	632
41.88333	625
41.89167	619
41.90000	611
41.90833	604
41.91667	596
41.92500	589
41.93333	580
41.94167	572
41.95000	563
41.95833	553
41.96667	542
41.97500	532
41.98333	524
41.99167	517
42.00000	510
42.00833	504
42.01667	497
42.02500	490
42.03333	483
42.04167	479
42.05000	475
42.05833	471
42.06667	467
42.07500	460
42.08333	452
42.09167	442
42.10000	432
42.10833	423
42.11667	414
42.12500	406
42.13333	397
42.14167	387
42.15000	377
42.15833	369
42.16667	363
42.17500	358
42.18333	353
42.19167	348
42.20000	343
42.20833	336
42.21667	329
42.22500	323
42.23333	317
42.24167	312
42.25000	307
42.25833	303
42.26667	297
42.27500	290
42.28333	281
42.29167	272
42.30000	265
42.30833	261
42.31667	258
42.32500	257
42.33333	256
42.34167	253
42.35000	248
42.35833	242
42.36667	235
42.37500	228
42.38333	223
42.39167	219
42.40000	216
42.40833	213
42.41667	210
42.42500	206
42.43333	201
42.44167	197
42.45000	194
42.45833	191
42.46667	189
42.47500	185
42.48333	182
42.49167	177
42.50000	174
42.50833	170
42.51667	166
42.52500	162
42.53333	156
42.54167	150
42.55000	144
42.55833	137
42.56667	131
42.57500	127
42.58333	128
42.59167	131
42.60000	134
42.60833	135
42.61667	133
42.62500	128
42.63333	123
42.64167	120
42.65000	120
42.65833	120
42.66667	120
42.67500	119
42.68333	116
42.69167	112
42.70000	108
42.70833	105
42.71667	103
42.72500	102
42.73333	103
42.74167	103
42.75000	103
42.75833	101
42.76667	96
42.77500	92
42.78333	89
42.79167	88
42.80000	88
42.80833	90
42.81667	92
42.82500	93
42.83333	93
42.84167	94
42.85000	95
42.85833	95
42.86667	93
42.87500	90
42.88333	85
42.89167	82
42.90000	82
42.90833	85
42.91667	88
42.92500	89
42.93333	89
42.94167	87
42.95000	84
42.95833	82
42.96667	82
42.97500	83
42.98333	82
42.99167	80
43.00000	79
43.00833	79
43.01667	79
43.02500	80
43.03333	80
43.04167	78
43.05000	75
43.05833	71
43.06667	66
43.07500	62
43.08333	60
43.09167	60
43.10000	63
43.10833	66
43.11667	70
43.12500	75
43.13333	78
43.14167	80
43.15000	80
43.15833	78
43.16667	74
43.17500	72
43.18333	72
43.19167	73
43.20000	74
43.20833	74
43.21667	73
43.22500	71
43.23333	69
43.24167	67
43.25000	67
43.25833	68
43.26667	69
43.27500	69
43.28333	67
43.29167	63
43.30000	58
43.30833	51
43.31667	46
43.32500	45
43.33333	46
43.34167	50
43.35000	55
43.35833	59
43.36667	62
43.37500	63
43.38333	62
43.39167	60
43.40000	59
43.40833	59
43.41667	61
43.42500	64
43.43333	67
43.44167	69
43.45000	70
43.45833	68
43.46667	65
43.47500	62
43.48333	59
43.49167	56
43.50000	55
43.50833	55
43.51667	56
43.52500	57
43.53333	57
43.54167	58
43.55000	59
43.55833	60
43.56667	59
43.57500	55
43.58333	50
43.59167	44
43.60000	40
43.60833	38
43.61667	39
43.62500	41
43.63333	46
43.64167	52
43.65000	59
43.65833	64
43.66667	68
43.67500	70
43.68333	70
43.69167	69
43.70000	67
43.70833	67
43.71667	67
43.72500	66
43.73333	65
43.74167	62
43.75000	58
43.75833	54
43.76667	50
43.77500	48
43.78333	46
43.79167	45
43.80000	45
43.80833	47
43.81667	48
43.82500	47
43.83333	45
43.84167	44
43.85000	45
43.85833	48
43.86667	53
43.87500	57
43.88333	60
43.89167	60
43.90000	60
43.90833	59
43.91667	56
43.92500	51
43.93333	44
43.94167	40
43.95000	37
43.95833	35
43.96667	35
43.97500	35
43.98333	37
43.99167	40
44.00000	42
44.00833	44
44.01667	45
44.02500	45
44.03333	44
44.04167	43
44.05000	42
44.05833	41
44.06667	39
44.07500	37
44.08333	36
44.09167	35
44.10000	34
44.10833	33
44.11667	33
44.12500	34
44.13333	37
44.14167	40
44.15000	43
44.15833	46
44.16667	47
44.17500	46
44.18333	44
44.19167	41
44.20000	38
44.20833	35
44.21667	32
44.22500	30
44.23333	29
44.24167	27
44.25000	27
44.25833	27
44.26667	28
44.27500	29
44.28333	29
44.29167	28
44.30000	29
44.30833	30
44.31667	32
44.32500	35
44.33333	37
44.34167	38
44.35000	37
44.35833	36
44.36667	35
44.37500	34
44.38333	36
44.39167	39
44.40000	41
44.40833	41
44.41667	38
44.42500	34
44.43333	30
44.44167	28
44.45000	28
44.45833	30
44.46667	33
44.47500	34
44.48333	34
44.49167	32
44.50000	30
44.50833	28
44.51667	26
44.52500	25
44.53333	25
44.54167	26
44.55000	29
44.55833	35
44.56667	41
44.57500	47
44.58333	50
44.59167	52
44.60000	53
44.60833	54
44.61667	54
44.62500	54
44.63333	53
44.64167	51
44.65000	47
44.65833	44
44.66667	43
44.67500	43
44.68333	44
44.69167	45
44.70000	45
44.70833	42
44.71667	38
44.72500	34
44.73333	31
44.74167	29
44.75000	29
44.75833	30
44.76667	32
44.77500	34
44.78333	35
44.79167	35
44.80000	34
44.80833	31
44.81667	30
44.82500	30
44.83333	31
44.84167	32
44.85000	33
44.85833	33
44.86667	32
44.87500	32
44.88333	33
44.89167	35
44.90000	36
44.90833	35
44.91667	34
44.92500	33
44.93333	34
44.94167	37
44.95000	40
44.95833	42
44.96667	41
44.97500	38
44.98333	35
44.99167	31
45.00000	29
45.00833	28
45.01667	28
45.02500	29
45.03333	30
45.04167	31
45.05000	30
45.05833	28
45.06667	26
45.07500	23
45.08333	19
45.09167	16
45.10000	14
45.10833	13
45.11667	12
45.12500	12
45.13333	12
45.14167	12
45.15000	13
45.15833	16
45.16667	21
45.17500	26
45.18333	30
45.19167	33
45.20000	34
45.20833	33
45.21667	31
45.22500	27
45.23333	23
45.24167	19
45.25000	17
45.25833	16
45.26667	16
45.27500	19
45.28333	23
45.29167	27
45.30000	31
45.30833	32
45.31667	32
45.32500	32
45.33333	31
45.34167	30
45.35000	28
45.35833	26
45.36667	24
45.37500	22
45.38333	20
45.39167	19
45.40000	18
45.40833	19
45.41667	22
45.42500	26
45.43333	30
45.44167	32
45.45000	33
45.45833	32
45.46667	32
45.47500	32
45.48333	31
45.49167	30
45.50000	26
45.50833	22
45.51667	18
45.52500	15
45.53333	14
45.54167	14
45.55000	15
45.55833	16
45.56667	17
45.57500	18
45.58333	17
45.59167	16
45.60000	14
45.60833	12
45.61667	11
45.62500	10
45.63333	10
45.64167	11
45.65000	13
45.65833	17
45.66667	22
45.67500	28
45.68333	33
45.69167	37
45.70000	38
45.70833	37
45.71667	35
45.72500	32
45.73333	30
45.74167	30
45.75000	30
45.75833	31
45.76667	33
45.77500	35
45.78333	37
45.79167	38
45.80000	37
45.80833	33
45.81667	29
45.82500	24
45.83333	19
45.84167	16
45.85000	15
45.85833	14
45.86667	13
45.87500	13
45.88333	15
45.89167	18
45.90000	21
45.90833	22
45.91667	22
45.92500	20
45.93333	18
45.94167	15
45.95000	12
45.95833	10
45.96667	9
45.97500	11
45.98333	15
45.99167	19
46.00000	21
46.00833	22
46.01667	21
46.02500	20
46.03333	19
46.04167	19
46.05000	18
46.05833	18
46.06667	19
46.07500	21
46.08333	23
46.09167	26
46.10000	28
46.10833	27
46.11667	26
46.12500	23
46.13333	20
46.14167	17
46.15000	15
46.15833	14
46.16667	13
46.17500	12
46.18333	12
46.19167	12
46.20000	13
46.20833	16
46.21667	18
46.22500	19
46.23333	19
46.24167	17
46.25000	16
46.25833	15
46.26667	16
46.27500	17
46.28333	20
46.29167	23
46.30000	24
46.30833	24
46.31667	21
46.32500	16
46.33333	12
46.34167	9
46.35000	10
46.35833	12
46.36667	15
46.37500	18
46.38333	19
46.39167	18
46.40000	16
46.40833	14
46.41667	14
46.42500	17
46.43333	21
46.44167	25
46.45000	27
46.45833	25
46.46667	19
46.47500	13
46.48333	8
46.49167	5
46.50000	4
46.50833	4
46.51667	4
46.52500	3
46.53333	3
46.54167	6
46.55000	11
46.55833	19
46.56667	26
46.57500	30
46.58333	31
46.59167	27
46.60000	22
46.60833	17
46.61667	13
46.62500	13
46.63333	14
46.64167	15
46.65000	16
46.65833	16
46.66667	13
46.67500	10
46.68333	7
46.69167	4
46.70000	3
46.70833	3
46.71667	6
46.72500	10
46.73333	15
46.74167	18
46.75000	19
46.75833	19
46.76667	19
46.77500	18
46.78333	17
46.79167	14
46.80000	12
46.80833	11
46.81667	11
46.82500	12
46.83333	14
46.84167	14
46.85000	12
46.85833	9
46.86667	7
46.87500	4
46.88333	3
46.89167	2
46.90000	2
46.90833	3
46.91667	4
46.92500	4
46.93333	3
46.94167	-0
46.95000	-3
46.95833	-4
46.96667	-1
46.97500	2
46.98333	5
46.99167	7
47.00000	9
47.00833	9
47.01667	9
47.02500	9
47.03333	10
47.04167	9
47.05000	8
47.05833	8
47.06667	9
47.07500	11
47.08333	13
47.09167	14
47.10000	14
47.10833	11
47.11667	7
47.12500	3
47.13333	-0
47.14167	-2
47.15000	-2
47.15833	-2
47.16667	-2
47.17500	-3
47.18333	-6
47.19167	-9
47.20000	-12
47.20833	-15
47.21667	-15
47.22500	-13
47.23333	-8
47.24167	-1
47.25000	8
47.25833	15
47.26667	19
47.27500	20
47.28333	17
47.29167	12
47.30000	6
47.30833	3
47.31667	2
47.32500	5
47.33333	9
47.34167	14
47.35000	15
47.35833	16
47.36667	15
47.37500	14
47.38333	12
47.39167	8
47.40000	3
47.40833	-5
47.41667	-12
47.42500	-18
47.43333	-21
47.44167	-23
47.45000	-22
47.45833	-20
47.46667	-16
47.47500	-10
47.48333	-3
47.49167	3
47.50000	6
47.50833	6
47.51667	3
47.52500	-1
47.53333	-4
47.54167	-3
47.55000	2
47.55833	8
47.56667	13
47.57500	17
47.58333	17
47.59167	15
47.60000	11
47.60833	8
47.61667	4
47.62500	1
47.63333	-1
47.64167	-3
47.65000	-3
47.65833	-3
47.66667	-3
47.67500	-3
47.68333	-1
47.69167	2
47.70000	5
47.70833	6
47.71667	6
47.72500	3
47.73333	-0
47.74167	-2
47.75000	-1
47.75833	0
47.76667	0
47.77500	-0
47.78333	0
47.79167	2
47.80000	5
47.80833	7
47.81667	8
47.82500	6
47.83333	3
47.84167	1
47.85000	2
47.85833	5
47.86667	9
47.87500	13
47.88333	13
47.89167	9
47.90000	4
47.90833	-1
47.91667	-4
47.92500	-5
47.93333	-5
47.94167	-4
47.95000	-3
47.95833	-2
47.96667	-1
47.97500	2
47.98333	6
47.99167	10
48.00000	12
48.00833	11
48.01667	9
48.02500	7
48.03333	7
48.04167	6
48.05000	4
48.05833	1
48.06667	-3
48.07500	-6
48.08333	-8
48.09167	-8
48.10000	-8
48.10833	-8
48.11667	-8
48.12500	-6
48.13333	-5
48.14167	-5
48.15000	-6
48.15833	-9
48.16667	-11
48.17500	-12
48.18333	-10
48.19167	-5
48.20000	1
48.20833	6
48.21667	10
48.22500	12
48.23333	12
48.24167	11
48.25000	11
48.25833	10
48.26667	12
48.27500	13
48.28333	14
48.29167	14
48.30000	12
48.30833	10
48.31667	9
48.32500	11
48.33333	14
48.34167	16
48.35000	16
48.35833	13
48.36667	9
48.37500	4
48.38333	3
48.39167	5
48.40000	8
48.40833	12
48.41667	14
48.42500	14
48.43333	11
48.44167	7
48.45000	3
48.45833	0
48.46667	-2
48.47500	-2
48.48333	-1
48.49167	-0
48.50000	2
48.50833	4
48.51667	6
48.52500	7
48.53333	6
48.54167	3
48.55000	-3
48.55833	-8
48.56667	-13
48.57500	-16
48.58333	-18
48.59167	-17
48.60000	-14
48.60833	-11
48.61667	-9
48.62500	-8
48.63333	-9
48.64167	-11
48.65000	-13
48.65833	-13
48.66667	-11
48.67500	-7
48.68333	-3
48.69167	1
48.70000	5
48.70833	8
48.71667	10
48.72500	7
48.73333	3
48.74167	-3
48.75000	-8
48.75833	-11
48.76667	-10
48.77500	-7
48.78333	-3
48.79167	0
48.80000	3
48.80833	5
48.81667	7
48.82500	7
48.83333	7
48.84167	5
48.85000	3
48.85833	-1
48.86667	-5
48.87500	-9
48.88333	-11
48.89167	-11
48.90000	-8
48.90833	-4
48.91667	-1
48.92500	2
48.93333	3
48.94167	2
48.95000	-2
48.95833	-4
48.96667	-6
48.97500	-5
48.98333	-2
48.99167	2
49.00000	6
49.00833	8
49.01667	8
49.02500	7
49.03333	6
49.04167	5
49.05000	5
49.05833	6
49.06667	7
49.07500	5
49.08333	1
49.09167	-4
49.10000	-9
49.10833	-11
49.11667	-11
49.12500	-10
49.13333	-8
49.14167	-7
49.15000	-9
49.15833	-11
49.16667	-14
49.17500	-17
49.18333	-21
49.19167	-24
49.20000	-27
49.20833	-26
49.21667	-23
49.22500	-17
49.23333	-10
49.24167	-5
49.25000	-1
49.25833	-0
49.26667	-2
49.27500	-6
49.28333	-12
49.29167	-18
49.30000	-22
49.30833	-24
49.31667	-23
49.32500	-19
49.33333	-15
49.34167	-13
49.35000	-12
49.35833	-14
49.36667	-18
49.37500	-22
49.38333	-24
49.39167	-24
49.40000	-23
49.40833	-21
49.41667	-20
49.42500	-18
49.43333	-18
49.44167	-18
49.45000	-18
49.45833	-19
49.46667	-20
49.47500	-20
49.48333	-19
49.49167	-19
49.50000	-19
49.50833	-19
49.51667	-21
49.52500	-23
49.53333	-24
49.54167	-26
49.55000	-27
49.55833	-28
49.56667	-27
49.57500	-24
49.58333	-19
49.59167	-14
49.60000	-9
49.60833	-6
49.61667	-5
49.62500	-6
49.63333	-8
49.64167	-9
49.65000	-10
49.65833	-10
49.66667	-11
49.67500	-13
49.68333	-16
49.69167	-20
49.70000	-22
49.70833	-22
49.71667	-22
49.72500	-22
49.73333	-23
49.74167	-24
49.75000	-25
49.75833	-26
49.76667	-26
49.77500	-26
49.78333	-26
49.79167	-27
49.80000	-28
49.80833	-28
49.81667	-27
49.82500	-26
49.83333	-24
49.84167	-23
49.85000	-21
49.85833	-21
49.86667	-21
49.87500	-21
49.88333	-22
49.89167	-22
49.90000	-23
49.90833	-23
49.91667	-23
49.92500	-23
49.93333	-22
49.94167	-22
49.95000	-22
49.95833	-23
49.96667	-23
49.97500	-23
49.98333	-22
49.99167	-20
50.00000	-16
50.00833	-11
50.01667	-5
50.02500	1
50.03333	5
50.04167	8
50.05000	8
50.05833	5
50.06667	1
50.07500	-4
50.08333	-9
50.09167	-13
50.10000	-17
50.10833	-20
50.11667	-22
50.12500	-22
50.13333	-19
50.14167	-15
50.15000	-11
50.15833	-8
50.16667	-7
50.17500	-8
50.18333	-11
50.19167	-14
50.20000	-16
50.20833	-16
50.21667	-14
50.22500	-10
50.23333	-6
50.24167	-5
50.25000	-5
50.25833	-8
50.26667	-12
50.27500	-15
50.28333	-19
50.29167	-22
50.30000	-25
50.30833	-26
50.31667	-25
50.32500	-23
50.33333	-19
50.34167	-15
50.35000	-11
50.35833	-9
50.36667	-8
50.37500	-10
50.38333	-11
50.39167	-13
50.40000	-13
50.40833	-12
50.41667	-10
50.42500	-11
50.43333	-13
50.44167	-18
50.45000	-25
50.45833	-31
50.46667	-35
50.47500	-37
50.48333	-35
50.49167	-31
50.50000	-27
50.50833	-23
50.51667	-21
50.52500	-21
50.53333	-20
50.54167	-19
50.55000	-17
50.55833	-16
50.56667	-16
50.57500	-17
50.58333	-15
50.59167	-13
50.60000	-11
50.60833	-11
50.61667	-11
50.62500	-13
50.63333	-16
50.64167	-18
50.65000	-21
50.65833	-25
50.66667	-31
50.67500	-37
50.68333	-41
50.69167	-43
50.70000	-42
50.70833	-36
50.71667	-29
50.72500	-19
50.73333	-11
50.74167	-6
50.75000	-4
50.75833	-5
50.76667	-8
50.77500	-11
50.78333	-11
50.79167	-10
50.80000	-9
50.80833	-10
50.81667	-13
50.82500	-19
50.83333	-25
50.84167	-30
50.85000	-31
50.85833	-30
50.86667	-28
50.87500	-25
50.88333	-23
50.89167	-22
50.90000	-23
50.90833	-25
50.91667	-26
50.92500	-26
50.93333	-25
50.94167	-24
50.95000	-23
50.95833	-22
50.96667	-20
50.97500	-19
50.98333	-17
50.99167	-16
51.00000	-17
51.00833	-19
51.01667	-21
51.02500	-22
51.03333	-22
51.04167	-20
51.05000	-17
51.05833	-15
51.06667	-13
51.07500	-13
51.08333	-13
51.09167	-13
51.10000	-14
51.10833	-15
51.11667	-16
51.12500	-17
51.13333	-19
51.14167	-20
51.15000	-20
51.15833	-20
51.16667	-21
51.17500	-23
51.18333	-23
51.19167	-21
51.20000	-20
51.20833	-17
51.21667	-15
51.22500	-14
51.23333	-12
51.24167	-12
51.25000	-12
51.25833	-13
51.26667	-14
51.27500	-15
51.28333	-15
51.29167	-14
51.30000	-12
51.30833	-9
51.31667	-8
51.32500	-8
51.33333	-10
51.34167	-12
51.35000	-13
51.35833	-13
51.36667	-11
51.37500	-8
51.38333	-6
51.39167	-4
51.40000	0
51.40833	6
51.41667	13
51.42500	22
51.43333	30
51.44167	36
51.45000	41
51.45833	43
51.46667	44
51.47500	44
51.48333	44
51.49167	45
51.50000	47
51.50833	49
51.51667	52
51.52500	52
51.53333	53
51.54167	53
51.55000	55
51.55833	59
51.56667	64
51.57500	69
51.58333	74
51.59167	77
51.60000	80
51.60833	83
51.61667	86
51.62500	92
51.63333	97
51.64167	102
51.65000	104
51.65833	105
51.66667	106
51.67500	108
51.68333	112
51.69167	116
51.70000	120
51.70833	124
51.71667	129
51.72500	136
51.73333	143
51.74167	151
51.75000	160
51.75833	170
51.76667	181
51.77500	191
51.78333	201
51.79167	210
51.80000	217
51.80833	225
51.81667	235
51.82500	248
51.83333	262
51.84167	274
51.85000	284
51.85833	292
51.86667	298
51.87500	303
51.88333	307
51.89167	311
51.90000	315
51.90833	319
51.91667	327
51.92500	338
51.93333	351
51.94167	368
51.95000	385
51.95833	401
51.96667	415
51.97500	426
51.98333	435
51.99167	443
52.00000	451
52.00833	460
52.01667	472
52.02500	486
52.03333	502
52.04167	519
52.05000	536
52.05833	552
52.06667	566
52.07500	577
52.08333	587
52.09167	596
52.10000	608
52.10833	621
52.11667	636
52.12500	652
52.13333	668
52.14167	680
52.15000	690
52.15833	699
52.16667	710
52.17500	721
52.18333	735
52.19167	750
52.20000	767
52.20833	784
52.21667	800
52.22500	816
52.23333	830
52.24167	845
52.25000	858
52.25833	872
52.26667	887
52.27500	901
52.28333	917
52.29167	933
52.30000	948
52.30833	964
52.31667	978
52.32500	990
52.33333	1003
52.34167	1015
52.35000	1027
52.35833	1040
52.36667	1051
52.37500	1063
52.38333	1075
52.39167	1089
52.40000	1104
52.40833	1120
52.41667	1135
52.42500	1149
52.43333	1161
52.44167	1171
52.45000	1180
52.45833	1189
52.46667	1200
52.47500	1211
52.48333	1223
52.49167	1234
52.50000	1242
52.50833	1250
52.51667	1259
52.52500	1270
52.53333	1281
52.54167	1292
52.55000	1302
52.55833	1311
52.56667	1320
52.57500	1329
52.58333	1341
52.59167	1352
52.60000	1360
52.60833	1364
52.61667	1369
52.62500	1375
52.63333	1383
52.64167	1393
52.65000	1402
52.65833	1410
52.66667	1415
52.67500	1420
52.68333	1427
52.69167	1435
52.70000	1443
52.70833	1452
52.71667	1460
52.72500	1465
52.73333	1470
52.74167	1475
52.75000	1480
52.75833	1486
52.76667	1493
52.77500	1499
52.78333	1504
52.79167	1506
52.80000	1507
52.80833	1507
52.81667	1507
52.82500	1506
52.83333	1506
52.84167	1505
52.85000	1505
52.85833	1503
52.86667	1502
52.87500	1501
52.88333	1500
52.89167	1498
52.90000	1496
52.90833	1494
52.91667	1492
52.92500	1489
52.93333	1485
52.94167	1481
52.95000	1478
52.95833	1475
52.96667	1474
52.97500	1473
52.98333	1471
52.99167	1468
53.00000	1465
53.00833	1463
53.01667	1462
53.02500	1465
53.03333	1466
53.04167	1465
53.05000	1460
53.05833	1451
53.06667	1438
53.07500	1425
53.08333	1414
53.09167	1405
53.10000	1400
53.10833	1398
53.11667	1398
53.12500	1398
53.13333	1397
53.14167	1394
53.15000	1387
53.15833	1376
53.16667	1362
53.17500	1347
53.18333	1333
53.19167	1320
53.20000	1310
53.20833	1302
53.21667	1295
53.22500	1289
53.23333	1284
53.24167	1280
53.25000	1275
53.25833	1267
53.26667	1257
53.27500	1244
53.28333	1231
53.29167	1219
53.30000	1208
53.30833	1198
53.31667	1188
53.32500	1177
53.33333	1164
53.34167	1151
53.35000	1138
53.35833	1126
53.36667	1116
53.37500	1106
53.38333	1098
53.39167	1088
53.40000	1076
53.40833	1061
53.41667	1046
53.42500	1033
53.43333	1023
53.44167	1017
53.45000	1013
53.45833	1009
53.46667	1004
53.47500	995
53.48333	984
53.49167	970
53.50000	953
53.50833	934
53.51667	917
53.52500	902
53.53333	890
53.54167	882
53.55000	875
53.55833	866
53.56667	855
53.57500	844
53.58333	835
53.59167	827
53.60000	821
53.60833	816
53.61667	810
53.62500	802
53.63333	792
53.64167	782
53.65000	772
53.65833	761
53.66667	751
53.67500	741
53.68333	731
53.69167	723
53.70000	715
53.70833	708
53.71667	701
53.72500	694
53.73333	686
53.74167	676
53.75000	665
53.75833	652
53.76667	639
53.77500	626
53.78333	613
53.79167	602
53.80000	591
53.80833	581
53.81667	572
53.82500	564
53.83333	556
53.84167	548
53.85000	540
53.85833	535
53.86667	533
53.87500	533
53.88333	532
53.89167	530
53.90000	525
53.90833	515
53.91667	505
53.92500	494
53.93333	483
53.94167	472
53.95000	462
53.95833	452
53.96667	443
53.97500	434
53.98333	426
53.99167	419
54.00000	412
54.00833	404
54.01667	396
54.02500	388
54.03333	381
54.04167	376
54.05000	371
54.05833	366
54.06667	361
54.07500	358
54.08333	355
54.09167	353
54.10000	351
54.10833	349
54.11667	346
54.12500	340
54.13333	333
54.14167	326
54.15000	319
54.15833	314
54.16667	309
54.17500	305
54.18333	300
54.19167	294
54.20000	290
54.20833	285
54.21667	283
54.22500	284
54.23333	286
54.24167	289
54.25000	290
54.25833	289
54.26667	284
54.27500	277
54.28333	270
54.29167	262
54.30000	257
54.30833	253
54.31667	249
54.32500	244
54.33333	238
54.34167	233
54.35000	226
54.35833	221
54.36667	217
54.37500	214
54.38333	211
54.39167	207
54.40000	204
54.40833	200
54.41667	197
54.42500	194
54.43333	192
54.44167	189
54.45000	186
54.45833	184
54.46667	181
54.47500	179
54.48333	177
54.49167	175
54.50000	172
54.50833	168
54.51667	166
54.52500	164
54.53333	163
54.54167	162
54.55000	160
54.55833	157
54.56667	152
54.57500	149
54.58333	148
54.59167	149
54.60000	149
54.60833	148
54.61667	146
54.62500	143
54.63333	140
54.64167	138
54.65000	136
54.65833	134
54.66667	133
54.67500	133
54.68333	136
54.69167	141
54.70000	146
54.70833	148
54.71667	147
54.72500	144
54.73333	139
54.74167	133
54.75000	127
54.75833	121
54.76667	115
54.77500	111
54.78333	111
54.79167	113
54.80000	115
54.80833	115
54.81667	112
54.82500	107
54.83333	101
54.84167	99
54.85000	100
54.85833	103
54.86667	107
54.87500	110
54.88333	110
54.89167	108
54.90000	104
54.90833	98
54.91667	94
54.92500	91
54.93333	90
54.94167	90
54.95000	91
54.95833	90
54.96667	85
54.97500	80
54.98333	74
54.99167	69
55.00000	66
55.00833	66
55.01667	67
55.02500	68
55.03333	70
55.04167	70
55.05000	70
55.05833	69
55.06667	67
55.07500	65
55.08333	64
55.09167	62
55.10000	62
55.10833	63
55.11667	65
55.12500	66
55.13333	68
55.14167	68
55.15000	67
55.15833	65
55.16667	61
55.17500	57
55.18333	52
55.19167	49
55.20000	48
55.20833	49
55.21667	51
55.22500	52
55.23333	50
55.24167	48
55.25000	45
55.25833	44
55.26667	44
55.27500	43
55.28333	42
55.29167	40
55.30000	37
55.30833	34
55.31667	33
55.32500	32
55.33333	32
55.34167	32
55.35000	34
55.35833	36
55.36667	39
55.37500	41
55.38333	43
55.39167	43
55.40000	40
55.40833	36
55.41667	30
55.42500	26
55.43333	22
55.44167	19
55.45000	17
55.45833	16
55.46667	16
55.47500	18
55.48333	21
55.49167	25
55.50000	30
55.50833	35
55.51667	40
55.52500	44
55.53333	47
55.54167	45
55.55000	39
55.55833	34
55.56667	30
55.57500	27
55.58333	25
55.59167	23
55.60000	21
55.60833	18
55.61667	16
55.62500	15
55.63333	14
55.64167	14
55.65000	13
55.65833	12
55.66667	14
55.67500	17
55.68333	18
55.69167	18
55.70000	15
55.70833	10
55.71667	5
55.72500	2
55.73333	2
55.74167	5
55.75000	10
55.75833	15
55.76667	20
55.77500	22
55.78333	21
55.79167	18
55.80000	14
55.80833	9
55.81667	5
55.82500	2
55.83333	2
55.84167	4
55.85000	7
55.85833	11
55.86667	14
55.87500	15
55.88333	13
55.89167	9
55.90000	5
55.90833	3
55.91667	2
55.92500	3
55.93333	5
55.94167	7
55.95000	10
55.95833	13
55.96667	15
55.97500	15
55.98333	12
55.99167	6
56.00000	1
56.00833	-3
56.01667	-6
56.02500	-7
56.03333	-7
56.04167	-7
56.05000	-7
56.05833	-7
56.06667	-6
56.07500	-5
56.08333	-5
56.09167	-4
56.10000	-3
56.10833	-2
56.11667	0
56.12500	4
56.13333	7
56.14167	9
56.15000	10
56.15833	8
56.16667	6
56.17500	4
56.18333	3
56.19167	1
56.20000	-3
56.20833	-8
56.21667	-12
56.22500	-16
56.23333	-18
56.24167	-18
56.25000	-16
56.25833	-14
56.26667	-13
56.27500	-13
56.28333	-13
56.29167	-14
56.30000	-15
56.30833	-17
56.31667	-18
56.32500	-19
56.33333	-18
56.34167	-17
56.35000	-17
56.35833	-16
56.36667	-16
56.37500	-16
56.38333	-15
56.39167	-12
56.40000	-10
56.40833	-8
56.41667	-7
56.42500	-7
56.43333	-9
56.44167	-12
56.45000	-16
56.45833	-20
56.46667	-24
56.47500	-26
56.48333	-27
56.49167	-27
56.50000	-25
56.50833	-22
56.51667	-18
56.52500	-16
56.53333	-16
56.54167	-18
56.55000	-21
56.55833	-24
56.56667	-26
56.57500	-28
56.58333	-28
56.59167	-27
56.60000	-24
56.60833	-21
56.61667	-17
56.62500	-15
56.63333	-14
56.64167	-14
56.65000	-16
56.65833	-17
56.66667	-19
56.67500	-19
56.68333	-19
56.69167	-19
56.70000	-18
56.70833	-18
56.71667	-19
56.72500	-21
56.73333	-23
56.74167	-24
56.75000	-23
56.75833	-21
56.76667	-19
56.77500	-17
56.78333	-17
56.79167	-19
56.80000	-22
56.80833	-24
56.81667	-25
56.82500	-24
56.83333	-22
56.84167	-21
56.85000	-20
56.85833	-20
56.86667	-22
56.87500	-25
56.88333	-27
56.89167	-28
56.90000	-27
56.90833	-25
56.91667	-23
56.92500	-22
56.93333	-21
56.94167	-21
56.95000	-22
56.95833	-24
56.96667	-25
56.97500	-25
56.98333	-24
56.99167	-22
57.00000	-20
57.00833	-20
57.01667	-20
57.02500	-19
57.03333	-18
57.04167	-18
57.05000	-19
57.05833	-21
57.06667	-25
57.07500	-28
57.08333	-30
57.09167	-30
57.10000	-29
57.10833	-28
57.11667	-27
57.12500	-26
57.13333	-26
57.14167	-27
57.15000	-28
57.15833	-30
57.16667	-30
57.17500	-29
57.18333	-28
57.19167	-30
57.20000	-32
57.20833	-36
57.21667	-40
57.22500	-43
57.23333	-45
57.24167	-45
57.25000	-43
57.25833	-41
57.26667	-40
57.27500	-39
57.28333	-38
57.29167	-37
57.30000	-35
57.30833	-33
57.31667	-31
57.32500	-32
57.33333	-35
57.34167	-38
57.35000	-39
57.35833	-39
57.36667	-37
57.37500	-34
57.38333	-32
57.39167	-31
57.40000	-31
57.40833	-30
57.41667	-28
57.42500	-27
57.43333	-26
57.44167	-29
57.45000	-34
57.45833	-39
57.46667	-43
57.47500	-45
57.48333	-45
57.49167	-41
57.50000	-37
57.50833	-34
57.51667	-32
57.52500	-35
57.53333	-41
57.54167	-49
57.55000	-56
57.55833	-60
57.56667	-60
57.57500	-56
57.58333	-50
57.59167	-43
57.60000	-38
57.60833	-37
57.61667	-36
57.62500	-36
57.63333	-34
57.64167	-31
57.65000	-27
57.65833	-28
57.66667	-33
57.67500	-39
57.68333	-45
57.69167	-49
57.70000	-50
57.70833	-48
57.71667	-48
57.72500	-51
57.73333	-55
57.74167	-58
57.75000	-60
57.75833	-60
57.76667	-59
57.77500	-58
57.78333	-59
57.79167	-60
57.80000	-60
57.80833	-57
57.81667	-54
57.82500	-51
57.83333	-48
57.84167	-46
57.85000	-43
57.85833	-40
57.86667	-37
57.87500	-35
57.88333	-36
57.89167	-37
57.90000	-39
57.90833	-40
57.91667	-39
57.92500	-38
57.93333	-36
57.94167	-35
57.95000	-35
57.95833	-35
57.96667	-36
57.97500	-37
57.98333	-36
57.99167	-33
58.00000	-32
58.00833	-34
58.01667	-37
58.02500	-41
58.03333	-45
58.04167	-47
58.05000	-47
58.05833	-48
58.06667	-50
58.07500	-53
58.08333	-55
58.09167	-55
58.10000	-52
58.10833	-48
58.11667	-45
58.12500	-42
58.13333	-40
58.14167	-41
58.15000	-43
58.15833	-47
58.16667	-50
58.17500	-51
58.18333	-50
58.19167	-47
58.20000	-44
58.20833	-43
58.21667	-44
58.22500	-45
58.23333	-47
58.24167	-49
58.25000	-49
58.25833	-48
58.26667	-46
58.27500	-43
58.28333	-39
58.29167	-36
58.30000	-36
58.30833	-38
58.31667	-42
58.32500	-47
58.33333	-52
58.34167	-56
58.35000	-57
58.35833	-57
58.36667	-55
58.37500	-53
58.38333	-53
58.39167	-54
58.40000	-56
58.40833	-60
58.41667	-63
58.42500	-63
58.43333	-62
58.44167	-60
58.45000	-56
58.45833	-52
58.46667	-50
58.47500	-50
58.48333	-51
58.49167	-54
58.50000	-57
58.50833	-62
58.51667	-66
58.52500	-69
58.53333	-72
58.54167	-75
58.55000	-77
58.55833	-77
58.56667	-75
58.57500	-71
58.58333	-65
58.59167	-57
58.60000	-51
58.60833	-46
58.61667	-42
58.62500	-40
58.63333	-39
58.64167	-40
58.65000	-43
58.65833	-47
58.66667	-54
58.67500	-60
58.68333	-67
58.69167	-71
58.70000	-73
58.70833	-71
58.71667	-67
58.72500	-63
58.73333	-59
58.74167	-55
58.75000	-53
58.75833	-51
58.76667	-51
58.77500	-50
58.78333	-50
58.79167	-50
58.80000	-49
58.80833	-49
58.81667	-50
58.82500	-51
58.83333	-51
58.84167	-50
58.85000	-48
58.85833	-46
58.86667	-44
58.87500	-43
58.88333	-43
58.89167	-44
58.90000	-45
58.90833	-47
58.91667	-50
58.92500	-54
58.93333	-58
58.94167	-60
58.95000	-60
58.95833	-60
58.96667	-60
58.97500	-61
58.98333	-62
58.99167	-64
59.00000	-63
59.00833	-61
59.01667	-59
59.02500	-57
59.03333	-57
59.04167	-59
59.05000	-63
59.05833	-68
59.06667	-72
59.07500	-74
59.08333	-71
59.09167	-67
59.10000	-60
59.10833	-54
59.11667	-50
59.12500	-50
59.13333	-51
59.14167	-52
59.15000	-53
59.15833	-54
59.16667	-54
59.17500	-56
59.18333	-61
59.19167	-68
59.20000	-74
59.20833	-78
59.21667	-78
59.22500	-73
59.23333	-67
59.24167	-61
59.25000	-57
59.25833	-56
59.26667	-59
59.27500	-62
59.28333	-64
59.29167	-64
59.30000	-62
59.30833	-58
59.31667	-55
59.32500	-51
59.33333	-49
59.34167	-49
59.35000	-50
59.35833	-52
59.36667	-54
59.37500	-57
59.38333	-59
59.39167	-59
59.40000	-58
59.40833	-57
59.41667	-57
59.42500	-58
59.43333	-60
59.44167	-64
59.45000	-67
59.45833	-69
59.46667	-70
59.47500	-68
59.48333	-66
59.49167	-64
59.50000	-61
59.50833	-59
59.51667	-55
59.52500	-50
59.53333	-46
59.54167	-43
59.55000	-43
59.55833	-44
59.56667	-47
59.57500	-49
59.58333	-52
59.59167	-55
59.60000	-59
59.60833	-62
59.61667	-65
59.62500	-66
59.63333	-66
59.64167	-66
59.65000	-67
59.65833	-68
59.66667	-69
59.67500	-66
59.68333	-61
59.69167	-54
59.70000	-48
59.70833	-44
59.71667	-41
59.72500	-41
59.73333	-43
59.74167	-45
59.75000	-47
59.75833	-50
59.76667	-53
59.77500	-58
59.78333	-63
59.79167	-68
59.80000	-72
59.80833	-75
59.81667	-76
59.82500	-77
59.83333	-76
59.84167	-75
59.85000	-74
59.85833	-74
59.86667	-74
59.87500	-74
59.88333	-72
59.89167	-70
59.90000	-67
59.90833	-64
59.91667	-61
59.92500	-60
59.93333	-60
59.94167	-60
59.95000	-58
59.95833	-55
59.96667	-53
59.97500	-51
59.98333	-53
59.99167	-57
60.00000	-61

[LC Chromatogram(Detector A-Ch2)]
Interval(msec)	500
# of Points	7201
Start Time(min)	0.000
End Time(min)	60.000
Intensity Units	mV
Intensity Multiplier	0.001
Wavelength(nm)	230
R.Time (min)	Intensity
0.00000	-11
0.00833	-11
0.01667	-1
0.02500	-4
0.03333	-6
0.04167	-8
0.05000	-8
0.05833	-9
0.06667	-10
0.07500	-12
0.08333	-13
0.09167	-16
0.10000	-19
0.10833	-23
0.11667	-25
0.12500	-26
0.13333	-26
0.14167	-24
0.15000	-21
0.15833	-19
0.16667	-16
0.17500	-16
0.18333	-17
0.19167	-19
0.20000	-22
0.20833	-24
0.21667	-26
0.22500	-27
0.23333	-27
0.24167	-25
0.25000	-23
0.25833	-21
0.26667	-19
0.27500	-18
0.28333	-17
0.29167	-18
0.30000	-19
0.30833	-19
0.31667	-19
0.32500	-17
0.33333	-15
0.34167	-13
0.35000	-11
0.35833	-12
0.36667	-13
0.37500	-14
0.38333	-15
0.39167	-17
0.40000	-20
0.40833	-22
0.41667	-22
0.42500	-22
0.43333	-21
0.44167	-20
0.45000	-23
0.45833	-28
0.46667	-33
0.47500	-38
0.48333	-39
0.49167	-36
0.50000	-31
0.50833	-27
0.51667	-27
0.52500	-31
0.53333	-35
0.54167	-40
0.55000	-43
0.55833	-45
0.56667	-47
0.57500	-50
0.58333	-51
0.59167	-50
0.60000	-46
0.60833	-41
0.61667	-38
0.62500	-35
0.63333	-35
0.64167	-35
0.65000	-36
0.65833	-36
0.66667	-36
0.67500	-36
0.68333	-37
0.69167	-38
0.70000	-38
0.70833	-37
0.71667	-38
0.72500	-39
0.73333	-41
0.74167	-44
0.75000	-46
0.75833	-48
0.76667	-50
0.77500	-52
0.78333	-54
0.79167	-53
0.80000	-50
0.80833	-45
0.81667	-40
0.82500	-36
0.83333	-34
0.84167	-33
0.85000	-33
0.85833	-33
0.86667	-35
0.87500	-41
0.88333	-48
0.89167	-55
0.90000	-60
0.90833	-62
0.91667	-62
0.92500	-59
0.93333	-56
0.94167	-53
0.95000	-50
0.95833	-47
0.96667	-45
0.97500	-45
0.98333	-46
0.99167	-48
1.00000	-51
1.00833	-54
1.01667	-56
1.02500	-59
1.03333	-60
1.04167	-59
1.05000	-58
1.05833	-56
1.06667	-55
1.07500	-55
1.08333	-58
1.09167	-60
1.10000	-63
1.10833	-66
1.11667	-69
1.12500	-70
1.13333	-68
1.14167	-65
1.15000	-61
1.15833	-58
1.16667	-56
1.17500	-56
1.18333	-57
1.19167	-58
1.20000	-57
1.20833	-55
1.21667	-53
1.22500	-52
1.23333	-52
1.24167	-54
1.25000	-57
1.25833	-62
1.26667	-66
1.27500	-69
1.28333	-70
1.29167	-69
1.30000	-66
1.30833	-63
1.31667	-61
1.32500	-59
1.33333	-58
1.34167	-58
1.35000	-59
1.35833	-61
1.36667	-63
1.37500	-65
1.38333	-65
1.39167	-64
1.40000	-61
1.40833	-58
1.41667	-55
1.42500	-55
1.43333	-56
1.44167	-59
1.45000	-61
1.45833	-62
1.46667	-62
1.47500	-64
1.48333	-65
1.49167	-67
1.50000	-68
1.50833	-68
1.51667	-66
1.52500	-64
1.53333	-63
1.54167	-64
1.55000	-66
1.55833	-68
1.56667	-70
1.57500	-72
1.58333	-73
1.59167	-74
1.60000	-75
1.60833	-76
1.61667	-76
1.62500	-74
1.63333	-72
1.64167	-69
1.65000	-66
1.65833	-65
1.66667	-65
1.67500	-68
1.68333	-70
1.69167	-69
1.70000	-66
1.70833	-63
1.71667	-61
1.72500	-63
1.73333	-69
1.74167	-77
1.75000	-84
1.75833	-86
1.76667	-85
1.77500	-80
1.78333	-74
1.79167	-70
1.80000	-67
1.80833	-66
1.81667	-66
1.82500	-66
1.83333	-66
1.84167	-67
1.85000	-68
1.85833	-71
1.86667	-74
1.87500	-76
1.88333	-78
1.89167	-81
1.90000	-85
1.90833	-89
1.91667	-93
1.92500	-94
1.93333	-93
1.94167	-90
1.95000	-86
1.95833	-83
1.96667	-82
1.97500	-82
1.98333	-82
1.99167	-81
2.00000	-79
2.00833	-77
2.01667	-76
2.02500	-76
2.03333	-80
2.04167	-85
2.05000	-88
2.05833	-89
2.06667	-88
2.07500	-84
2.08333	-79
2.09167	-73
2.10000	-68
2.10833	-65
2.11667	-64
2.12500	-66
2.13333	-71
2.14167	-78
2.15000	-84
2.15833	-89
2.16667	-91
2.17500	-89
2.18333	-85
2.19167	-81
2.20000	-80
2.20833	-80
2.21667	-82
2.22500	-84
2.23333	-86
2.24167	-88
2.25000	-90
2.25833	-92
2.26667	-93
2.27500	-90
2.28333	-86
2.29167	-83
2.30000	-83
2.30833	-84
2.31667	-86
2.32500	-89
2.33333	-92
2.34167	-94
2.35000	-97
2.35833	-100
2.36667	-102
2.37500	-103
2.38333	-101
2.39167	-100
2.40000	-97
2.40833	-95
2.41667	-93
2.42500	-92
2.43333	-92
2.44167	-93
2.45000	-93
2.45833	-92
2.46667	-90
2.47500	-86
2.48333	-83
2.49167	-81
2.50000	-82
2.50833	-83
2.51667	-84
2.52500	-85
2.53333	-86
2.54167	-87
2.55000	-87
2.55833	-86
2.56667	-84
2.57500	-82
2.58333	-81
2.59167	-82
2.60000	-86
2.60833	-90
2.61667	-96
2.62500	-100
2.63333	-101
2.64167	-100
2.65000	-97
2.65833	-93
2.66667	-90
2.67500	-88
2.68333	-87
2.69167	-87
2.70000	-88
2.70833	-90
2.71667	-91
2.72500	-93
2.73333	-97
2.74167	-100
2.75000	-105
2.75833	-108
2.76667	-110
2.77500	-109
2.78333	-107
2.79167	-105
2.80000	-105
2.80833	-104
2.81667	-102
2.82500	-99
2.83333	-97
2.84167	-95
2.85000	-94
2.85833	-94
2.86667	-94
2.87500	-94
2.88333	-93
2.89167	-94
2.90000	-95
2.90833	-98
2.91667	-100
2.92500	-102
2.93333	-104
2.94167	-104
2.95000	-105
2.95833	-107
2.96667	-109
2.97500	-111
2.98333	-112
2.99167	-111
3.00000	-110
3.00833	-107
3.01667	-104
3.02500	-102
3.03333	-102
3.04167	-103
3.05000	-106
3.05833	-109
3.06667	-111
3.07500	-111
3.08333	-109
3.09167	-108
3.10000	-106
3.10833	-103
3.11667	-101
3.12500	-99
3.13333	-98
3.14167	-98
3.15000	-98
3.15833	-97
3.16667	-94
3.17500	-90
3.18333	-87
3.19167	-88
3.20000	-93
3.20833	-99
3.21667	-107
3.22500	-114
3.23333	-119
3.24167	-120
3.25000	-119
3.25833	-115
3.26667	-111
3.27500	-108
3.28333	-107
3.29167	-108
3.30000	-111
3.30833	-114
3.31667	-114
3.32500	-111
3.33333	-106
3.34167	-101
3.35000	-99
3.35833	-99
3.36667	-100
3.37500	-100
3.38333	-100
3.39167	-98
3.40000	-96
3.40833	-96
3.41667	-99
3.42500	-105
3.43333	-111
3.44167	-117
3.45000	-119
3.45833	-117
3.46667	-115
3.47500	-115
3.48333	-115
3.49167	-117
3.50000	-119
3.50833	-120
3.51667	-121
3.52500	-121
3.53333	-124
3.54167	-128
3.55000	-131
3.55833	-132
3.56667	-131
3.57500	-129
3.58333	-125
3.59167	-121
3.60000	-117
3.60833	-114
3.61667	-110
3.62500	-109
3.63333	-110
3.64167	-112
3.65000	-115
3.65833	-117
3.66667	-117
3.67500	-116
3.68333	-115
3.69167	-115
3.70000	-116
3.70833	-117
3.71667	-117
3.72500	-118
3.73333	-120
3.74167	-124
3.75000	-129
3.75833	-133
3.76667	-133
3.77500	-129
3.78333	-122
3.79167	-117
3.80000	-115
3.80833	-117
3.81667	-121
3.82500	-123
3.83333	-122
3.84167	-120
3.85000	-117
3.85833	-117
3.86667	-117
3.87500	-119
3.88333	-121
3.89167	-123
3.90000	-123
3.90833	-121
3.91667	-116
3.92500	-111
3.93333	-106
3.94167	-101
3.95000	-98
3.95833	-98
3.96667	-98
3.97500	-99
3.98333	-100
3.99167	-101
4.00000	-103
4.00833	-105
4.01667	-107
4.02500	-110
4.03333	-112
4.04167	-114
4.05000	-115
4.05833	-115
4.06667	-115
4.07500	-114
4.08333	-115
4.09167	-117
4.10000	-121
4.10833	-124
4.11667	-128
4.12500	-131
4.13333	-132
4.14167	-133
4.15000	-131
4.15833	-128
4.16667	-124
4.17500	-119
4.18333	-115
4.19167	-111
4.20000	-109
4.20833	-108
4.21667	-107
4.22500	-107
4.23333	-108
4.24167	-109
4.25000	-112
4.25833	-117
4.26667	-122
4.27500	-128
4.28333	-134
4.29167	-137
4.30000	-137
4.30833	-136
4.31667	-134
4.32500	-132
4.33333	-131
4.34167	-132
4.35000	-133
4.35833	-132
4.36667	-131
4.37500	-131
4.38333	-132
4.39167	-133
4.40000	-133
4.40833	-133
4.41667	-131
4.42500	-128
4.43333	-126
4.44167	-126
4.45000	-127
4.45833	-129
4.46667	-130
4.47500	-130
4.48333	-130
4.49167	-130
4.50000	-131
4.50833	-132
4.51667	-136
4.52500	-139
4.53333	-141
4.54167	-141
4.55000	-140
4.55833	-137
4.56667	-134
4.57500	-132
4.58333	-131
4.59167	-133
4.60000	-138
4.60833	-143
4.61667	-147
4.62500	-150
4.63333	-151
4.64167	-151
4.65000	-150
4.65833	-149
4.66667	-146
4.67500	-144
4.68333	-141
4.69167	-137
4.70000	-133
4.70833	-129
4.71667	-125
4.72500	-122
4.73333	-121
4.74167	-121
4.75000	-122
4.75833	-124
4.76667	-127
4.77500	-131
4.78333	-135
4.79167	-137
4.80000	-137
4.80833	-138
4.81667	-138
4.82500	-139
4.83333	-142
4.84167	-145
4.85000	-147
4.85833	-147
4.86667	-146
4.87500	-144
4.88333	-141
4.89167	-138
4.90000	-136
4.90833	-133
4.91667	-132
4.92500	-129
4.93333	-127
4.94167	-123
4.95000	-119
4.95833	-115
4.96667	-112
4.97500	-111
4.98333	-113
4.99167	-118
5.00000	-124
5.00833	-130
5.01667	-136
5.02500	-141
5.03333	-144
5.04167	-146
5.05000	-146
5.05833	-146
5.06667	-148
5.07500	-150
5.08333	-152
5.09167	-152
5.10000	-149
5.10833	-143
5.11667	-135
5.12500	-126
5.13333	-119
5.14167	-115
5.15000	-113
5.15833	-115
5.16667	-118
5.17500	-122
5.18333	-126
5.19167	-131
5.20000	-135
5.20833	-138
5.21667	-138
5.22500	-137
5.23333	-133
5.24167	-130
5.25000	-129
5.25833	-131
5.26667	-133
5.27500	-135
5.28333	-135
5.29167	-134
5.30000	-133
5.30833	-133
5.31667	-135
5.32500	-138
5.33333	-140
5.34167	-140
5.35000	-138
5.35833	-134
5.36667	-130
5.37500	-127
5.38333	-127
5.39167	-129
5.40000	-132
5.40833	-133
5.41667	-131
5.42500	-130
5.43333	-131
5.44167	-134
5.45000	-139
5.45833	-144
5.46667	-149
5.47500	-152
5.48333	-155
5.49167	-157
5.50000	-157
5.50833	-155
5.51667	-152
5.52500	-147
5.53333	-142
5.54167	-137
5.55000	-133
5.55833	-130
5.56667	-129
5.57500	-128
5.58333	-130
5.59167	-133
5.60000	-135
5.60833	-138
5.61667	-141
5.62500	-142
5.63333	-142
5.64167	-140
5.65000	-139
5.65833	-138
5.66667	-140
5.67500	-143
5.68333	-146
5.69167	-147
5.70000	-146
5.70833	-144
5.71667	-141
5.72500	-138
5.73333	-138
5.74167	-140
5.75000	-141
5.75833	-140
5.76667	-139
5.77500	-138
5.78333	-139
5.79167	-142
5.80000	-146
5.80833	-149
5.81667	-152
5.82500	-153
5.83333	-155
5.84167	-156
5.85000	-155
5.85833	-152
5.86667	-147
5.87500	-142
5.88333	-138
5.89167	-137
5.90000	-138
5.90833	-142
5.91667	-147
5.92500	-151
5.93333	-154
5.94167	-157
5.95000	-158
5.95833	-157
5.96667	-156
5.97500	-155
5.98333	-154
5.99167	-151
6.00000	-149
6.00833	-147
6.01667	-145
6.02500	-146
6.03333	-148
6.04167	-151
6.05000	-155
6.05833	-158
6.06667	-161
6.07500	-162
6.08333	-162
6.09167	-160
6.10000	-157
6.10833	-155
6.11667	-154
6.12500	-154
6.13333	-157
6.14167	-162
6.15000	-166
6.15833	-169
6.16667	-170
6.17500	-169
6.18333	-165
6.19167	-159
6.20000	-153
6.20833	-150
6.21667	-150
6.22500	-152
6.23333	-153
6.24167	-154
6.25000	-154
6.25833	-152
6.26667	-150
6.27500	-152
6.28333	-154
6.29167	-155
6.30000	-154
6.30833	-150
6.31667	-145
6.32500	-141
6.33333	-140
6.34167	-141
6.35000	-144
6.35833	-147
6.36667	-151
6.37500	-155
6.38333	-157
6.39167	-158
6.40000	-155
6.40833	-152
6.41667	-148
6.42500	-145
6.43333	-145
6.44167	-147
6.45000	-151
6.45833	-155
6.46667	-160
6.47500	-163
6.48333	-164
6.49167	-162
6.50000	-157
6.50833	-151
6.51667	-144
6.52500	-139
6.53333	-137
6.54167	-139
6.55000	-142
6.55833	-147
6.56667	-150
6.57500	-152
6.58333	-154
6.59167	-155
6.60000	-157
6.60833	-159
6.61667	-160
6.62500	-161
6.63333	-160
6.64167	-158
6.65000	-157
6.65833	-156
6.66667	-154
6.67500	-152
6.68333	-151
6.69167	-149
6.70000	-148
6.70833	-147
6.71667	-147
6.72500	-149
6.73333	-152
6.74167	-155
6.75000	-157
6.75833	-158
6.76667	-157
6.77500	-153
6.78333	-150
6.79167	-148
6.80000	-149
6.80833	-152
6.81667	-157
6.82500	-162
6.83333	-168
6.84167	-174
6.85000	-178
6.85833	-180
6.86667	-179
6.87500	-175
6.88333	-169
6.89167	-165
6.90000	-163
6.90833	-163
6.91667	-164
6.92500	-165
6.93333	-165
6.94167	-163
6.95000	-160
6.95833	-157
6.96667	-154
6.97500	-153
6.98333	-153
6.99167	-153
7.00000	-154
7.00833	-153
7.01667	-149
7.02500	-144
7.03333	-141
7.04167	-139
7.05000	-141
7.05833	-147
7.06667	-153
7.07500	-160
7.08333	-166
7.09167	-170
7.10000	-170
7.10833	-170
7.11667	-169
7.12500	-166
7.13333	-164
7.14167	-161
7.15000	-159
7.15833	-159
7.16667	-161
7.17500	-165
7.18333	-170
7.19167	-174
7.20000	-177
7.20833	-179
7.21667	-178
7.22500	-174
7.23333	-167
7.24167	-160
7.25000	-155
7.25833	-152
7.26667	-151
7.27500	-153
7.28333	-155
7.29167	-159
7.30000	-163
7.30833	-167
7.31667	-171
7.32500	-175
7.33333	-177
7.34167	-176
7.35000	-173
7.35833	-169
7.36667	-165
7.37500	-161
7.38333	-159
7.39167	-158
7.40000	-159
7.40833	-162
7.41667	-165
7.42500	-169
7.43333	-172
7.44167	-173
7.45000	-174
7.45833	-173
7.46667	-171
7.47500	-170
7.48333	-168
7.49167	-165
7.50000	-162
7.50833	-159
7.51667	-157
7.52500	-157
7.53333	-157
7.54167	-158
7.55000	-159
7.55833	-160
7.56667	-162
7.57500	-165
7.58333	-170
7.59167	-174
7.60000	-179
7.60833	-182
7.61667	-185
7.62500	-186
7.63333	-187
7.64167	-185
7.65000	-181
7.65833	-176
7.66667	-170
7.67500	-166
7.68333	-163
7.69167	-162
7.70000	-162
7.70833	-162
7.71667	-163
7.72500	-165
7.73333	-169
7.74167	-173
7.75000	-177
7.75833	-180
7.76667	-181
7.77500	-182
7.78333	-182
7.79167	-180
7.80000	-177
7.80833	-174
7.81667	-171
7.82500	-167
7.83333	-163
7.84167	-158
7.85000	-153
7.85833	-149
7.86667	-145
7.87500	-146
7.88333	-150
7.89167	-156
7.90000	-162
7.90833	-167
7.91667	-167
7.92500	-165
7.93333	-163
7.94167	-161
7.95000	-161
7.95833	-164
7.96667	-169
7.97500	-172
7.98333	-174
7.99167	-175
8.00000	-174
8.00833	-172
8.01667	-171
8.02500	-171
8.03333	-171
8.04167	-173
8.05000	-174
8.05833	-175
8.06667	-175
8.07500	-174
8.08333	-172
8.09167	-170
8.10000	-168
8.10833	-167
8.11667	-166
8.12500	-166
8.13333	-167
8.14167	-168
8.15000	-169
8.15833	-169
8.16667	-169
8.17500	-168
8.18333	-166
8.19167	-165
8.20000	-166
8.20833	-168
8.21667	-171
8.22500	-174
8.23333	-175
8.24167	-176
8.25000	-176
8.25833	-176
8.26667	-174
8.27500	-171
8.28333	-168
8.29167	-165
8.30000	-165
8.30833	-167
8.31667	-169
8.32500	-172
8.33333	-173
8.34167	-173
8.35000	-173
8.35833	-175
8.36667	-176
8.37500	-175
8.38333	-173
8.39167	-171
8.40000	-170
8.40833	-169
8.41667	-170
8.42500	-173
8.43333	-175
8.44167	-177
8.45000	-178
8.45833	-180
8.46667	-181
8.47500	-182
8.48333	-181
8.49167	-180
8.50000	-180
8.50833	-181
8.51667	-182
8.52500	-184
8.53333	-186
8.54167	-187
8.55000	-188
8.55833	-188
8.56667	-186
8.57500	-183
8.58333	-179
8.59167	-177
8.60000	-175
8.60833	-174
8.61667	-174
8.62500	-176
8.63333	-177
8.64167	-178
8.65000	-180
8.65833	-182
8.66667	-184
8.67500	-186
8.68333	-187
8.69167	-185
8.70000	-182
8.70833	-179
8.71667	-178
8.72500	-178
8.73333	-179
8.74167	-178
8.75000	-176
8.75833	-172
8.76667	-168
8.77500	-166
8.78333	-166
8.79167	-168
8.80000	-171
8.80833	-174
8.81667	-177
8.82500	-180
8.83333	-183
8.84167	-187
8.85000	-190
8.85833	-190
8.86667	-190
8.87500	-189
8.88333	-189
8.89167	-189
8.90000	-190
8.90833	-188
8.91667	-185
8.92500	-183
8.93333	-182
8.94167	-182
8.95000	-183
8.95833	-182
8.96667	-181
8.97500	-180
8.98333	-179
8.99167	-180
9.00000	-182
9.00833	-185
9.01667	-186
9.02500	-186
9.03333	-187
9.04167	-189
9.05000	-190
9.05833	-190
9.06667	-190
9.07500	-190
9.08333	-190
9.09167	-191
9.10000	-193
9.10833	-195
9.11667	-197
9.12500	-197
9.13333	-195
9.14167	-190
9.15000	-184
9.15833	-178
9.16667	-173
9.17500	-171
9.18333	-171
9.19167	-173
9.20000	-175
9.20833	-178
9.21667	-179
9.22500	-179
9.23333	-179
9.24167	-179
9.25000	-180
9.25833	-182
9.26667	-185
9.27500	-188
9.28333	-192
9.29167	-194
9.30000	-194
9.30833	-192
9.31667	-188
9.32500	-184
9.33333	-180
9.34167	-177
9.35000	-176
9.35833	-177
9.36667	-180
9.37500	-184
9.38333	-187
9.39167	-188
9.40000	-187
9.40833	-184
9.41667	-180
9.42500	-178
9.43333	-177
9.44167	-179
9.45000	-183
9.45833	-189
9.46667	-193
9.47500	-196
9.48333	-196
9.49167	-196
9.50000	-194
9.50833	-193
9.51667	-193
9.52500	-192
9.53333	-188
9.54167	-182
9.55000	-176
9.55833	-172
9.56667	-171
9.57500	-173
9.58333	-178
9.59167	-182
9.60000	-185
9.60833	-187
9.61667	-187
9.62500	-188
9.63333	-190
9.64167	-194
9.65000	-197
9.65833	-201
9.66667	-203
9.67500	-205
9.68333	-205
9.69167	-203
9.70000	-200
9.70833	-196
9.71667	-193
9.72500	-190
9.73333	-189
9.74167	-189
9.75000	-188
9.75833	-186
9.76667	-184
9.77500	-183
9.78333	-183
9.79167	-183
9.80000	-183
9.80833	-183
9.81667	-182
9.82500	-182
9.83333	-183
9.84167	-184
9.85000	-185
9.85833	-184
9.86667	-182
9.87500	-179
9.88333	-178
9.89167	-180
9.90000	-186
9.90833	-192
9.91667	-199
9.92500	-205
9.93333	-208
9.94167	-209
9.95000	-208
9.95833	-206
9.96667	-204
9.97500	-200
9.98333	-197
9.99167	-196
10.00000	-197
10.00833	-198
10.01667	-199
10.02500	-200
10.03333	-201
10.04167	-201
10.05000	-202
10.05833	-201
10.06667	-198
10.07500	-193
10.08333	-186
10.09167	-180
10.10000	-175
10.10833	-172
10.11667	-171
10.12500	-172
10.13333	-174
10.14167	-177
10.15000	-180
10.15833	-183
10.16667	-185
10.17500	-188
10.18333	-189
10.19167	-189
10.20000	-187
10.20833	-186
10.21667	-186
10.22500	-188
10.23333	-190
10.24167	-192
10.25000	-191
10.25833	-190
10.26667	-189
10.27500	-189
10.28333	-191
10.29167	-193
10.30000	-195
10.30833	-197
10.31667	-200
10.32500	-203
10.33333	-205
10.34167	-206
10.35000	-207
10.35833	-206
10.36667	-204
10.37500	-202
10.38333	-199
10.39167	-197
10.40000	-194
10.40833	-193
10.41667	-193
10.42500	-194
10.43333	-194
10.44167	-195
10.45000	-194
10.45833	-193
10.46667	-192
10.47500	-192
10.48333	-192
10.49167	-193
10.50000	-193
10.50833	-193
10.51667	-193
10.52500	-194
10.53333	-196
10.54167	-197
10.55000	-198
10.55833	-198
10.56667	-197
10.57500	-196
10.58333	-194
10.59167	-192
10.60000	-192
10.60833	-193
10.61667	-194
10.62500	-196
10.63333	-197
10.64167	-196
10.65000	-194
10.65833	-191
10.66667	-189
10.67500	-187
10.68333	-187
10.69167	-187
10.70000	-188
10.70833	-188
10.71667	-188
10.72500	-189
10.73333	-190
10.74167	-192
10.75000	-192
10.75833	-191
10.76667	-191
10.77500	-192
10.78333	-196
10.79167	-200
10.80000	-205
10.80833	-208
10.81667	-209
10.82500	-208
10.83333	-206
10.84167	-203
10.85000	-201
10.85833	-199
10.86667	-197
10.87500	-195
10.88333	-193
10.89167	-192
10.90000	-191
10.90833	-191
10.91667	-190
10.92500	-189
10.93333	-188
10.94167	-188
10.95000	-189
10.95833	-193
10.96667	-197
10.97500	-200
10.98333	-202
10.99167	-203
11.00000	-204
11.00833	-204
11.01667	-203
11.02500	-200
11.03333	-197
11.04167	-192
11.05000	-188
11.05833	-185
11.06667	-184
11.07500	-185
11.08333	-189
11.09167	-194
11.10000	-199
11.10833	-204
11.11667	-206
11.12500	-205
11.13333	-203
11.14167	-201
11.15000	-198
11.15833	-195
11.16667	-193
11.17500	-191
11.18333	-190
11.19167	-189
11.20000	-189
11.20833	-189
11.21667	-188
11.22500	-187
11.23333	-186
11.24167	-187
11.25000	-190
11.25833	-194
11.26667	-198
11.27500	-200
11.28333	-202
11.29167	-203
11.30000	-205
11.30833	-206
11.31667	-206
11.32500	-206
11.33333	-206
11.34167	-207
11.35000	-210
11.35833	-213
11.36667	-216
11.37500	-216
11.38333	-215
11.39167	-212
11.40000	-207
11.40833	-202
11.41667	-198
11.42500	-194
11.43333	-192
11.44167	-191
11.45000	-192
11.45833	-192
11.46667	-194
11.47500	-197
11.48333	-201
11.49167	-205
11.50000	-209
11.50833	-210
11.51667	-208
11.52500	-205
11.53333	-202
11.54167	-200
11.55000	-200
11.55833	-202
11.56667	-205
11.57500	-207
11.58333	-207
11.59167	-206
11.60000	-203
11.60833	-200
11.61667	-196
11.62500	-193
11.63333	-191
11.64167	-190
11.65000	-191
11.65833	-193
11.66667	-195
11.67500	-198
11.68333	-200
11.69167	-201
11.70000	-200
11.70833	-200
11.71667	-200
11.72500	-202
11.73333	-204
11.74167	-206
11.75000	-207
11.75833	-206
11.76667	-204
11.77500	-203
11.78333	-202
11.79167	-202
11.80000	-202
11.80833	-204
11.81667	-204
11.82500	-204
11.83333	-203
11.84167	-201
11.85000	-198
11.85833	-193
11.86667	-190
11.87500	-187
11.88333	-187
11.89167	-189
11.90000	-194
11.90833	-198
11.91667	-200
11.92500	-200
11.93333	-200
11.94167	-200
11.95000	-201
11.95833	-203
11.96667	-205
11.97500	-205
11.98333	-204
11.99167	-202
12.00000	-199
12.00833	-197
12.01667	-194
12.02500	-192
12.03333	-191
12.04167	-192
12.05000	-193
12.05833	-193
12.06667	-195
12.07500	-200
12.08333	-206
12.09167	-215
12.10000	-222
12.10833	-226
12.11667	-224
12.12500	-219
12.13333	-215
12.14167	-212
12.15000	-211
12.15833	-214
12.16667	-217
12.17500	-220
12.18333	-223
12.19167	-222
12.20000	-219
12.20833	-213
12.21667	-207
12.22500	-201
12.23333	-198
12.24167	-198
12.25000	-198
12.25833	-199
12.26667	-200
12.27500	-204
12.28333	-208
12.29167	-211
12.30000	-212
12.30833	-210
12.31667	-205
12.32500	-200
12.33333	-196
12.34167	-195
12.35000	-196
12.35833	-199
12.36667	-202
12.37500	-205
12.38333	-206
12.39167	-207
12.40000	-206
12.40833	-204
12.41667	-202
12.42500	-200
12.43333	-198
12.44167	-197
12.45000	-196
12.45833	-195
12.46667	-196
12.47500	-198
12.48333	-201
12.49167	-203
12.50000	-203
12.50833	-202
12.51667	-200
12.52500	-199
12.53333	-199
12.54167	-200
12.55000	-199
12.55833	-198
12.56667	-197
12.57500	-197
12.58333	-198
12.59167	-198
12.60000	-197
12.60833	-194
12.61667	-190
12.62500	-187
12.63333	-185
12.64167	-184
12.65000	-185
12.65833	-186
12.66667	-186
12.67500	-185
12.68333	-182
12.69167	-179
12.70000	-178
12.70833	-179
12.71667	-183
12.72500	-187
12.73333	-189
12.74167	-190
12.75000	-190
12.75833	-190
12.76667	-190
12.77500	-189
12.78333	-189
12.79167	-188
12.80000	-189
12.80833	-190
12.81667	-190
12.82500	-190
12.83333	-190
12.84167	-191
12.85000	-193
12.85833	-194
12.86667	-195
12.87500	-194
12.88333	-191
12.89167	-184
12.90000	-176
12.90833	-168
12.91667	-161
12.92500	-158
12.93333	-159
12.94167	-165
12.95000	-171
12.95833	-176
12.96667	-179
12.97500	-178
12.98333	-175
12.99167	-172
13.00000	-169
13.00833	-168
13.01667	-169
13.02500	-171
13.03333	-173
13.04167	-174
13.05000	-173
13.05833	-171
13.06667	-167
13.07500	-162
13.08333	-157
13.09167	-153
13.10000	-150
13.10833	-150
13.11667	-154
13.12500	-158
13.13333	-162
13.14167	-165
13.15000	-167
13.15833	-167
13.16667	-168
13.17500	-168
13.18333	-170
13.19167	-172
13.20000	-174
13.20833	-176
13.21667	-178
13.22500	-178
13.23333	-176
13.24167	-171
13.25000	-167
13.25833	-166
13.26667	-166
13.27500	-167
13.28333	-168
13.29167	-167
13.30000	-165
13.30833	-164
13.31667	-163
13.32500	-164
13.33333	-165
13.34167	-165
13.35000	-165
13.35833	-162
13.36667	-158
13.37500	-154
13.38333	-151
13.39167	-149
13.40000	-149
13.40833	-150
13.41667	-152
13.42500	-155
13.43333	-157
13.44167	-160
13.45000	-162
13.45833	-164
13.46667	-166
13.47500	-166
13.48333	-165
13.49167	-163
13.50000	-160
13.50833	-156
13.51667	-153
13.52500	-149
13.53333	-145
13.54167	-143
13.55000	-143
13.55833	-144
13.56667	-147
13.57500	-150
13.58333	-152
13.59167	-153
13.60000	-152
13.60833	-149
13.61667	-146
13.62500	-143
13.63333	-141
13.64167	-141
13.65000	-142
13.65833	-146
13.66667	-149
13.67500	-151
13.68333	-151
13.69167	-149
13.70000	-145
13.70833	-140
13.71667	-137
13.72500	-135
13.73333	-134
13.74167	-134
13.75000	-135
13.75833	-135
13.76667	-135
13.77500	-135
13.78333	-134
13.79167	-131
13.80000	-129
13.80833	-128
13.81667	-127
13.82500	-127
13.83333	-125
13.84167	-121
13.85000	-116
13.85833	-111
13.86667	-108
13.87500	-107
13.88333	-107
13.89167	-107
13.90000	-106
13.90833	-104
13.91667	-103
13.92500	-104
13.93333	-107
13.94167	-112
13.95000	-116
13.95833	-119
13.96667	-120
13.97500	-119
13.98333	-115
13.99167	-112
14.00000	-108
14.00833	-105
14.01667	-102
14.02500	-99
14.03333	-98
14.04167	-97
14.05000	-96
14.05833	-94
14.06667	-91
14.07500	-85
14.08333	-79
14.09167	-76
14.10000	-75
14.10833	-76
14.11667	-80
14.12500	-83
14.13333	-83
14.14167	-80
14.15000	-76
14.15833	-71
14.16667	-69
14.17500	-70
14.18333	-73
14.19167	-78
14.20000	-82
14.20833	-85
14.21667	-85
14.22500	-84
14.23333	-84
14.24167	-84
14.25000	-84
14.25833	-82
14.26667	-80
14.27500	-77
14.28333	-74
14.29167	-73
14.30000	-74
14.30833	-76
14.31667	-78
14.32500	-79
14.33333	-78
14.34167	-77
14.35000	-75
14.35833	-74
14.36667	-74
14.37500	-77
14.38333	-80
14.39167	-83
14.40000	-86
14.40833	-87
14.41667	-86
14.42500	-84
14.43333	-83
14.44167	-81
14.45000	-77
14.45833	-72
14.46667	-67
14.47500	-63
14.48333	-61
14.49167	-63
14.50000	-66
14.50833	-71
14.51667	-74
14.52500	-78
14.53333	-82
14.54167	-86
14.55000	-89
14.55833	-92
14.56667	-95
14.57500	-98
14.58333	-99
14.59167	-101
14.60000	-101
14.60833	-101
14.61667	-100
14.62500	-98
14.63333	-96
14.64167	-96
14.65000	-96
14.65833	-99
14.66667	-102
14.67500	-105
14.68333	-106
14.69167	-106
14.70000	-103
14.70833	-98
14.71667	-94
14.72500	-89
14.73333	-86
14.74167	-83
14.75000	-82
14.75833	-83
14.76667	-86
14.77500	-90
14.78333	-93
14.79167	-92
14.80000	-89
14.80833	-85
14.81667	-83
14.82500	-82
14.83333	-85
14.84167	-89
14.85000	-92
14.85833	-93
14.86667	-92
14.87500	-91
14.88333	-90
14.89167	-91
14.90000	-93
14.90833	-95
14.91667	-98
14.92500	-100
14.93333	-103
14.94167	-106
14.95000	-107
14.95833	-106
14.96667	-103
14.97500	-101
14.98333	-99
14.99167	-98
15.00000	-99
15.00833	-100
15.01667	-101
15.02500	-102
15.03333	-104
15.04167	-105
15.05000	-107
15.05833	-109
15.06667	-109
15.07500	-108
15.08333	-105
15.09167	-101
15.10000	-98
15.10833	-97
15.11667	-101
15.12500	-107
15.13333	-113
15.14167	-118
15.15000	-118
15.15833	-115
15.16667	-112
15.17500	-108
15.18333	-106
15.19167	-107
15.20000	-110
15.20833	-115
15.21667	-120
15.22500	-123
15.23333	-124
15.24167	-123
15.25000	-122
15.25833	-121
15.26667	-119
15.27500	-117
15.28333	-116
15.29167	-114
15.30000	-113
15.30833	-113
15.31667	-114
15.32500	-115
15.33333	-116
15.34167	-115
15.35000	-114
15.35833	-112
15.36667	-110
15.37500	-110
15.38333	-112
15.39167	-114
15.40000	-117
15.40833	-121
15.41667	-124
15.42500	-127
15.43333	-129
15.44167	-129
15.45000	-127
15.45833	-124
15.46667	-122
15.47500	-121
15.48333	-120
15.49167	-119
15.50000	-117
15.50833	-115
15.51667	-112
15.52500	-111
15.53333	-110
15.54167	-111
15.55000	-113
15.55833	-115
15.56667	-117
15.57500	-118
15.58333	-119
15.59167	-119
15.60000	-117
15.60833	-115
15.61667	-112
15.62500	-110
15.63333	-108
15.64167	-106
15.65000	-103
15.65833	-100
15.66667	-97
15.67500	-95
15.68333	-94
15.69167	-93
15.70000	-94
15.70833	-95
15.71667	-96
15.72500	-97
15.73333	-99
15.74167	-102
15.75000	-103
15.75833	-103
15.76667	-102
15.77500	-100
15.78333	-97
15.79167	-96
15.80000	-96
15.80833	-98
15.81667	-100
15.82500	-103
15.83333	-107
15.84167	-109
15.85000	-108
15.85833	-104
15.86667	-98
15.87500	-91
15.88333	-85
15.89167	-79
15.90000	-75
15.90833	-74
15.91667	-74
15.92500	-76
15.93333	-79
15.94167	-82
15.95000	-84
15.95833	-83
15.96667	-81
15.97500	-78
15.98333	-75
15.99167	-71
16.00000	-67
16.00833	-65
16.01667	-64
16.02500	-65
16.03333	-65
16.04167	-64
16.05000	-62
16.05833	-59
16.06667	-55
16.07500	-52
16.08333	-50
16.09167	-48
16.10000	-48
16.10833	-49
16.11667	-49
16.12500	-47
16.13333	-44
16.14167	-41
16.15000	-37
16.15833	-34
16.16667	-32
16.17500	-31
16.18333	-32
16.19167	-33
16.20000	-34
16.20833	-36
16.21667	-38
16.22500	-40
16.23333	-42
16.24167	-43
16.25000	-43
16.25833	-42
16.26667	-41
16.27500	-40
16.28333	-38
16.29167	-36
16.30000	-33
16.30833	-33
16.31667	-34
16.32500	-37
16.33333	-41
16.34167	-45
16.35000	-47
16.35833	-49
16.36667	-50
16.37500	-51
16.38333	-53
16.39167	-53
16.40000	-51
16.40833	-48
16.41667	-44
16.42500	-42
16.43333	-41
16.44167	-42
16.45000	-44
16.45833	-44
16.46667	-45
16.47500	-45
16.48333	-45
16.49167	-46
16.50000	-47
16.50833	-48
16.51667	-49
16.52500	-51
16.53333	-55
16.54167	-58
16.55000	-60
16.55833	-60
16.56667	-58
16.57500	-54
16.58333	-50
16.59167	-50
16.60000	-53
16.60833	-59
16.61667	-67
16.62500	-73
16.63333	-75
16.64167	-73
16.65000	-69
16.65833	-64
16.66667	-61
16.67500	-60
16.68333	-62
16.69167	-65
16.70000	-69
16.70833	-73
16.71667	-74
16.72500	-72
16.73333	-69
16.74167	-65
16.75000	-63
16.75833	-65
16.76667	-69
16.77500	-75
16.78333	-81
16.79167	-84
16.80000	-85
16.80833	-85
16.81667	-84
16.82500	-82
16.83333	-80
16.84167	-78
16.85000	-76
16.85833	-73
16.86667	-69
16.87500	-66
16.88333	-62
16.89167	-59
16.90000	-58
16.90833	-61
16.91667	-65
16.92500	-70
16.93333	-75
16.94167	-79
16.95000	-81
16.95833	-80
16.96667	-78
16.97500	-75
16.98333	-72
16.99167	-69
17.00000	-67
17.00833	-67
17.01667	-69
17.02500	-73
17.03333	-78
17.04167	-83
17.05000	-87
17.05833	-88
17.06667	-87
17.07500	-84
17.08333	-79
17.09167	-75
17.10000	-71
17.10833	-68
17.11667	-67
17.12500	-65
17.13333	-64
17.14167	-62
17.15000	-61
17.15833	-59
17.16667	-59
17.17500	-60
17.18333	-62
17.19167	-65
17.20000	-67
17.20833	-70
17.21667	-72
17.22500	-73
17.23333	-73
17.24167	-72
17.25000	-71
17.25833	-71
17.26667	-71
17.27500	-73
17.28333	-75
17.29167	-77
17.30000	-79
17.30833	-79
17.31667	-77
17.32500	-74
17.33333	-70
17.34167	-66
17.35000	-64
17.35833	-63
17.36667	-63
17.37500	-64
17.38333	-66
17.39167	-67
17.40000	-68
17.40833	-68
17.41667	-67
17.42500	-66
17.43333	-65
17.44167	-64
17.45000	-63
17.45833	-64
17.46667	-65
17.47500	-66
17.48333	-67
17.49167	-67
17.50000	-66
17.50833	-64
17.51667	-62
17.52500	-60
17.53333	-60
17.54167	-61
17.55000	-64
17.55833	-66
17.56667	-67
17.57500	-65
17.58333	-63
17.59167	-60
17.60000	-59
17.60833	-58
17.61667	-59
17.62500	-59
17.63333	-59
17.64167	-58
17.65000	-58
17.65833	-59
17.66667	-60
17.67500	-61
17.68333	-59
17.69167	-56
17.70000	-52
17.70833	-48
17.71667	-45
17.72500	-43
17.73333	-42
17.74167	-43
17.75000	-45
17.75833	-49
17.76667	-52
17.77500	-54
17.78333	-55
17.79167	-55
17.80000	-54
17.80833	-50
17.81667	-45
17.82500	-40
17.83333	-36
17.84167	-33
17.85000	-32
17.85833	-32
17.86667	-34
17.87500	-37
17.88333	-42
17.89167	-47
17.90000	-51
17.90833	-54
17.91667	-53
17.92500	-50
17.93333	-46
17.94167	-43
17.95000	-40
17.95833	-40
17.96667	-41
17.97500	-43
17.98333	-44
17.99167	-43
18.00000	-40
18.00833	-36
18.01667	-32
18.02500	-29
18.03333	-28
18.04167	-31
18.05000	-34
18.05833	-37
18.06667	-39
18.07500	-40
18.08333	-41
18.09167	-40
18.10000	-41
18.10833	-41
18.11667	-42
18.12500	-41
18.13333	-41
18.14167	-40
18.15000	-39
18.15833	-37
18.16667	-36
18.17500	-34
18.18333	-32
18.19167	-29
18.20000	-27
18.20833	-25
18.21667	-23
18.22500	-22
18.23333	-22
18.24167	-24
18.25000	-26
18.25833	-28
18.26667	-30
18.27500	-31
18.28333	-31
18.29167	-32
18.30000	-33
18.30833	-34
18.31667	-33
18.32500	-30
18.33333	-26
18.34167	-22
18.35000	-20
18.35833	-20
18.36667	-22
18.37500	-24
18.38333	-25
18.39167	-24
18.40000	-21
18.40833	-16
18.41667	-11
18.42500	-8
18.43333	-8
18.44167	-10
18.45000	-13
18.45833	-17
18.46667	-20
18.47500	-22
18.48333	-24
18.49167	-24
18.50000	-22
18.50833	-21
18.51667	-20
18.52500	-21
18.53333	-22
18.54167	-24
18.55000	-24
18.55833	-23
18.56667	-21
18.57500	-18
18.58333	-15
18.59167	-13
18.60000	-13
18.60833	-16
18.61667	-21
18.62500	-24
18.63333	-26
18.64167	-25
18.65000	-22
18.65833	-17
18.66667	-13
18.67500	-10
18.68333	-8
18.69167	-7
18.70000	-8
18.70833	-10
18.71667	-12
18.72500	-13
18.73333	-14
18.74167	-12
18.75000	-8
18.75833	-2
18.76667	3
18.77500	6
18.78333	8
18.79167	9
18.80000	12
18.80833	14
18.81667	16
18.82500	17
18.83333	15
18.84167	11
18.85000	7
18.85833	3
18.86667	1
18.87500	-0
18.88333	1
18.89167	3
18.90000	8
18.90833	14
18.91667	20
18.92500	26
18.93333	31
18.94167	35
18.95000	37
18.95833	38
18.96667	36
18.97500	34
18.98333	32
18.99167	28
19.00000	25
19.00833	25
19.01667	29
19.02500	35
19.03333	41
19.04167	46
19.05000	51
19.05833	53
19.06667	54
19.07500	57
19.08333	62
19.09167	66
19.10000	70
19.10833	75
19.11667	80
19.12500	86
19.13333	92
19.14167	99
19.15000	104
19.15833	109
19.16667	113
19.17500	117
19.18333	122
19.19167	127
19.20000	133
19.20833	138
19.21667	142
19.22500	148
19.23333	154
19.24167	162
19.25000	170
19.25833	177
19.26667	184
19.27500	191
19.28333	198
19.29167	207
19.30000	217
19.30833	227
19.31667	236
19.32500	247
19.33333	259
19.34167	273
19.35000	289
19.35833	307
19.36667	325
19.37500	344
19.38333	363
19.39167	383
19.40000	406
19.40833	431
19.41667	459
19.42500	489
19.43333	520
19.44167	553
19.45000	584
19.45833	616
19.46667	648
19.47500	682
19.48333	719
19.49167	757
19.50000	797
19.50833	840
19.51667	886
19.52500	935
19.53333	987
19.54167	1042
19.55000	1099
19.55833	1160
19.56667	1226
19.57500	1302
19.58333	1384
19.59167	1470
19.60000	1559
19.60833	1649
19.61667	1742
19.62500	1838
19.63333	1942
19.64167	2053
19.65000	2167
19.65833	2289
19.66667	2414
19.67500	2547
19.68333	2686
19.69167	2834
19.70000	2994
19.70833	3160
19.71667	3339
19.72500	3522
19.73333	3714
19.74167	3915
19.75000	4123
19.75833	4345
19.76667	4570
19.77500	4809
19.78333	5057
19.79167	5317
19.80000	5593
19.80833	5877
19.81667	6181
19.82500	6490
19.83333	6812
19.84167	7145
19.85000	7485
19.85833	7845
19.86667	8210
19.87500	8596
19.88333	8990
19.89167	9401
19.90000	9830
19.90833	10263
19.91667	10719
19.92500	11177
19.93333	11652
19.94167	12140
19.95000	12636
19.95833	13157
19.96667	13679
19.97500	14227
19.98333	14780
19.99167	15345
20.00000	15928
20.00833	16509
20.01667	17116
20.02500	17722
20.03333	18347
20.04167	18985
20.05000	19628
20.05833	20294
20.06667	20956
20.07500	21640
20.08333	22323
20.09167	23011
20.10000	23710
20.10833	24397
20.11667	25104
20.12500	25802
20.13333	26515
20.14167	27234
20.15000	27951
20.15833	28687
20.16667	29408
20.17500	30144
20.18333	30869
20.19167	31591
20.20000	32318
20.20833	33026
20.21667	33748
20.22500	34454
20.23333	35165
20.24167	35873
20.25000	36565
20.25833	37264
20.26667	37938
20.27500	38617
20.28333	39278
20.29167	39926
20.30000	40569
20.30833	41185
20.31667	41803
20.32500	42397
20.33333	42985
20.34167	43564
20.35000	44122
20.35833	44676
20.36667	45200
20.37500	45713
20.38333	46199
20.39167	46664
20.40000	47114
20.40833	47538
20.41667	47955
20.42500	48348
20.43333	48726
20.44167	49084
20.45000	49414
20.45833	49728
20.46667	50012
20.47500	50277
20.48333	50517
20.49167	50733
20.50000	50930
20.50833	51099
20.51667	51248
20.52500	51373
20.53333	51478
20.54167	51562
20.55000	51623
20.55833	51662
20.56667	51678
20.57500	51669
20.58333	51636
20.59167	51580
20.60000	51502
20.60833	51404
20.61667	51284
20.62500	51147
20.63333	50988
20.64167	50811
20.65000	50615
20.65833	50396
20.66667	50164
20.67500	49909
20.68333	49637
20.69167	49345
20.70000	49030
20.70833	48702
20.71667	48347
20.72500	47985
20.73333	47604
20.74167	47212
20.75000	46813
20.75833	46395
20.76667	45974
20.77500	45532
20.78333	45083
20.79167	44620
20.80000	44138
20.80833	43655
20.81667	43150
20.82500	42648
20.83333	42132
20.84167	41609
20.85000	41086
20.85833	40549
20.86667	40022
20.87500	39483
20.88333	38946
20.89167	38402
20.90000	37845
20.90833	37295
20.91667	36728
20.92500	36173
20.93333	35614
20.94167	35058
20.95000	34513
20.95833	33959
20.96667	33419
20.97500	32870
20.98333	32328
20.99167	31786
21.00000	31239
21.00833	30707
21.01667	30168
21.02500	29646
21.03333	29124
21.04167	28608
21.05000	28107
21.05833	27603
21.06667	27118
21.07500	26629
21.08333	26152
21.09167	25683
21.10000	25215
21.10833	24765
21.11667	24311
21.12500	23873
21.13333	23440
21.14167	23015
21.15000	22607
21.15833	22202
21.16667	21814
21.17500	21427
21.18333	21052
21.19167	20685
21.20000	20322
21.20833	19975
21.21667	19628
21.22500	19297
21.23333	18972
21.24167	18656
21.25000	18354
21.25833	18054
21.26667	17769
21.27500	17485
21.28333	17212
21.29167	16947
21.30000	16686
21.30833	16440
21.31667	16198
21.32500	15968
21.33333	15744
21.34167	15526
21.35000	15314
21.35833	15100
21.36667	14898
21.37500	14700
21.38333	14512
21.39167	14333
21.40000	14160
21.40833	13994
21.41667	13830
21.42500	13673
21.43333	13520
21.44167	13372
21.45000	13231
21.45833	13091
21.46667	12957
21.47500	12823
21.48333	12693
21.49167	12568
21.50000	12445
21.50833	12328
21.51667	12214
21.52500	12106
21.53333	11998
21.54167	11893
21.55000	11791
21.55833	11689
21.56667	11591
21.57500	11494
21.58333	11397
21.59167	11300
21.60000	11204
21.60833	11113
21.61667	11026
21.62500	10944
21.63333	10863
21.64167	10782
21.65000	10700
21.65833	10614
21.66667	10529
21.67500	10444
21.68333	10362
21.69167	10282
21.70000	10201
21.70833	10125
21.71667	10049
21.72500	9977
21.73333	9905
21.74167	9833
21.75000	9761
21.75833	9686
21.76667	9613
21.77500	9540
21.78333	9470
21.79167	9401
21.80000	9331
21.80833	9262
21.81667	9192
21.82500	9123
21.83333	9053
21.84167	8984
21.85000	8917
21.85833	8849
21.86667	8782
21.87500	8713
21.88333	8644
21.89167	8574
21.90000	8504
21.90833	8441
21.91667	8382
21.92500	8327
21.93333	8272
21.94167	8215
21.95000	8157
21.95833	8096
21.96667	8037
21.97500	7977
21.98333	7920
21.99167	7865
22.00000	7810
22.00833	7757
22.01667	7703
22.02500	7650
22.03333	7598
22.04167	7546
22.05000	7496
22.05833	7447
22.06667	7399
22.07500	7351
22.08333	7305
22.09167	7260
22.10000	7216
22.10833	7176
22.11667	7136
22.12500	7098
22.13333	7060
22.14167	7020
22.15000	6978
22.15833	6935
22.16667	6891
22.17500	6847
22.18333	6804
22.19167	6763
22.20000	6724
22.20833	6687
22.21667	6648
22.22500	6611
22.23333	6573
22.24167	6536
22.25000	6498
22.25833	6460
22.26667	6422
22.27500	6384
22.28333	6345
22.29167	6306
22.30000	6265
22.30833	6224
22.31667	6181
22.32500	6141
22.33333	6102
22.34167	6065
22.35000	6030
22.35833	5993
22.36667	5955
22.37500	5916
22.38333	5876
22.39167	5837
22.40000	5798
22.40833	5759
22.41667	5720
22.42500	5680
22.43333	5640
22.44167	5600
22.45000	5562
22.45833	5523
22.46667	5487
22.47500	5452
22.48333	5419
22.49167	5387
22.50000	5355
22.50833	5322
22.51667	5288
22.52500	5252
22.53333	5213
22.54167	5173
22.55000	5131
22.55833	5087
22.56667	5044
22.57500	5000
22.58333	4957
22.59167	4914
22.60000	4872
22.60833	4832
22.61667	4791
22.62500	4753
22.63333	4716
22.64167	4678
22.65000	4638
22.65833	4596
22.66667	4555
22.67500	4513
22.68333	4473
22.69167	4433
22.70000	4392
22.70833	4351
22.71667	4310
22.72500	4270
22.73333	4233
22.74167	4197
22.75000	4163
22.75833	4129
22.76667	4096
22.77500	4062
22.78333	4029
22.79167	3994
22.80000	3958
22.80833	3922
22.81667	3886
22.82500	3850
22.83333	3815
22.84167	3780
22.85000	3746
22.85833	3713
22.86667	3682
22.87500	3654
22.88333	3627
22.89167	3600
22.90000	3571
22.90833	3540
22.91667	3507
22.92500	3475
22.93333	3448
22.94167	3426
22.95000	3405
22.95833	3384
22.96667	3362
22.97500	3336
22.98333	3310
22.99167	3285
23.00000	3261
23.00833	3239
23.01667	3215
23.02500	3194
23.03333	3173
23.04167	3155
23.05000	3138
23.05833	3122
23.06667	3107
23.07500	3092
23.08333	3078
23.09167	3065
23.10000	3053
23.10833	3042
23.11667	3029
23.12500	3014
23.13333	2997
23.14167	2979
23.15000	2961
23.15833	2943
23.16667	2928
23.17500	2915
23.18333	2903
23.19167	2890
23.20000	2878
23.20833	2866
23.21667	2855
23.22500	2845
23.23333	2837
23.24167	2829
23.25000	2821
23.25833	2814
23.26667	2806
23.27500	2796
23.28333	2786
23.29167	2774
23.30000	2764
23.30833	2755
23.31667	2748
23.32500	2742
23.33333	2737
23.34167	2731
23.35000	2726
23.35833	2721
23.36667	2715
23.37500	2707
23.38333	2698
23.39167	2688
23.40000	2679
23.40833	2672
23.41667	2667
23.42500	2663
23.43333	2658
23.44167	2654
23.45000	2648
23.45833	2641
23.46667	2635
23.47500	2627
23.48333	2619
23.49167	2611
23.50000	2602
23.50833	2593
23.51667	2582
23.52500	2572
23.53333	2562
23.54167	2553
23.55000	2546
23.55833	2540
23.56667	2533
23.57500	2526
23.58333	2517
23.59167	2508
23.60000	2499
23.60833	2489
23.61667	2481
23.62500	2474
23.63333	2467
23.64167	2459
23.65000	2450
23.65833	2440
23.66667	2430
23.67500	2421
23.68333	2412
23.69167	2403
23.70000	2394
23.70833	2385
23.71667	2377
23.72500	2369
23.73333	2360
23.74167	2349
23.75000	2337
23.75833	2324
23.76667	2312
23.77500	2301
23.78333	2289
23.79167	2278
23.80000	2268
23.80833	2257
23.81667	2246
23.82500	2233
23.83333	2219
23.84167	2205
23.85000	2191
23.85833	2177
23.86667	2166
23.87500	2157
23.88333	2150
23.89167	2145
23.90000	2141
23.90833	2134
23.91667	2125
23.92500	2113
23.93333	2100
23.94167	2085
23.95000	2072
23.95833	2059
23.96667	2048
23.97500	2038
23.98333	2030
23.99167	2022
24.00000	2013
24.00833	2004
24.01667	1995
24.02500	1987
24.03333	1979
24.04167	1971
24.05000	1964
24.05833	1956
24.06667	1950
24.07500	1945
24.08333	1943
24.09167	1942
24.10000	1940
24.10833	1937
24.11667	1932
24.12500	1926
24.13333	1921
24.14167	1918
24.15000	1917
24.15833	1917
24.16667	1918
24.17500	1917
24.18333	1915
24.19167	1914
24.20000	1913
24.20833	1914
24.21667	1914
24.22500	1914
24.23333	1913
24.24167	1911
24.25000	1910
24.25833	1909
24.26667	1909
24.27500	1910
24.28333	1913
24.29167	1918
24.30000	1923
24.30833	1928
24.31667	1934
24.32500	1940
24.33333	1948
24.34167	1956
24.35000	1962
24.35833	1965
24.36667	1967
24.37500	1969
24.38333	1972
24.39167	1977
24.40000	1985
24.40833	1996
24.41667	2009
24.42500	2020
24.43333	2030
24.44167	2038
24.45000	2044
24.45833	2050
24.46667	2058
24.47500	2069
24.48333	2083
24.49167	2098
24.50000	2112
24.50833	2124
24.51667	2130
24.52500	2134
24.53333	2135
24.54167	2136
24.55000	2138
24.55833	2143
24.56667	2149
24.57500	2156
24.58333	2162
24.59167	2170
24.60000	2178
24.60833	2186
24.61667	2195
24.62500	2205
24.63333	2216
24.64167	2226
24.65000	2235
24.65833	2244
24.66667	2252
24.67500	2257
24.68333	2260
24.69167	2262
24.70000	2265
24.70833	2268
24.71667	2273
24.72500	2278
24.73333	2282
24.74167	2286
24.75000	2289
24.75833	2292
24.76667	2295
24.77500	2298
24.78333	2301
24.79167	2305
24.80000	2309
24.80833	2311
24.81667	2312
24.82500	2312
24.83333	2311
24.84167	2311
24.85000	2309
24.85833	2305
24.86667	2299
24.87500	2292
24.88333	2285
24.89167	2279
24.90000	2274
24.90833	2268
24.91667	2261
24.92500	2255
24.93333	2249
24.94167	2244
24.95000	2241
24.95833	2241
24.96667	2240
24.97500	2238
24.98333	2233
24.99167	2229
25.00000	2224
25.00833	2219
25.01667	2215
25.02500	2210
25.03333	2204
25.04167	2198
25.05000	2191
25.05833	2185
25.06667	2177
25.07500	2167
25.08333	2157
25.09167	2148
25.10000	2138
25.10833	2128
25.11667	2116
25.12500	2103
25.13333	2091
25.14167	2079
25.15000	2068
25.15833	2058
25.16667	2049
25.17500	2039
25.18333	2030
25.19167	2023
25.20000	2018
25.20833	2015
25.21667	2011
25.22500	2005
25.23333	1996
25.24167	1985
25.25000	1971
25.25833	1956
25.26667	1941
25.27500	1926
25.28333	1913
25.29167	1900
25.30000	1889
25.30833	1878
25.31667	1866
25.32500	1856
25.33333	1847
25.34167	1839
25.35000	1832
25.35833	1826
25.36667	1821
25.37500	1816
25.38333	1811
25.39167	1806
25.40000	1801
25.40833	1795
25.41667	1788
25.42500	1781
25.43333	1774
25.44167	1767
25.45000	1759
25.45833	1751
25.46667	1743
25.47500	1737
25.48333	1732
25.49167	1727
25.50000	1722
25.50833	1715
25.51667	1706
25.52500	1696
25.53333	1688
25.54167	1681
25.55000	1675
25.55833	1670
25.56667	1665
25.57500	1661
25.58333	1656
25.59167	1651
25.60000	1648
25.60833	1645
25.61667	1643
25.62500	1641
25.63333	1640
25.64167	1639
25.65000	1636
25.65833	1630
25.66667	1622
25.67500	1616
25.68333	1612
25.69167	1610
25.70000	1611
25.70833	1611
25.71667	1609
25.72500	1605
25.73333	1599
25.74167	1592
25.75000	1587
25.75833	1582
25.76667	1579
25.77500	1577
25.78333	1576
25.79167	1576
25.80000	1576
25.80833	1577
25.81667	1575
25.82500	1574
25.83333	1573
25.84167	1574
25.85000	1575
25.85833	1577
25.86667	1578
25.87500	1578
25.88333	1576
25.89167	1571
25.90000	1566
25.90833	1562
25.91667	1560
25.92500	1561
25.93333	1564
25.94167	1569
25.95000	1573
25.95833	1576
25.96667	1579
25.97500	1581
25.98333	1583
25.99167	1587
26.00000	1591
26.00833	1595
26.01667	1601
26.02500	1606
26.03333	1610
26.04167	1613
26.05000	1614
26.05833	1614
26.06667	1615
26.07500	1618
26.08333	1623
26.09167	1628
26.10000	1634
26.10833	1640
26.11667	1646
26.12500	1651
26.13333	1655
26.14167	1656
26.15000	1654
26.15833	1652
26.16667	1652
26.17500	1657
26.18333	1667
26.19167	1680
26.20000	1694
26.20833	1706
26.21667	1716
26.22500	1724
26.23333	1731
26.24167	1736
26.25000	1743
26.25833	1750
26.26667	1759
26.27500	1769
26.28333	1779
26.29167	1788
26.30000	1798
26.30833	1808
26.31667	1818
26.32500	1827
26.33333	1836
26.34167	1844
26.35000	1852
26.35833	1861
26.36667	1870
26.37500	1880
26.38333	1890
26.39167	1900
26.40000	1910
26.40833	1921
26.41667	1933
26.42500	1946
26.43333	1958
26.44167	1970
26.45000	1979
26.45833	1987
26.46667	1994
26.47500	2002
26.48333	2011
26.49167	2022
26.50000	2035
26.50833	2047
26.51667	2057
26.52500	2067
26.53333	2077
26.54167	2088
26.55000	2101
26.55833	2116
26.56667	2130
26.57500	2141
26.58333	2150
26.59167	2159
26.60000	2167
26.60833	2175
26.61667	2184
26.62500	2193
26.63333	2202
26.64167	2211
26.65000	2219
26.65833	2228
26.66667	2237
26.67500	2246
26.68333	2255
26.69167	2265
26.70000	2273
26.70833	2280
26.71667	2285
26.72500	2290
26.73333	2295
26.74167	2299
26.75000	2305
26.75833	2313
26.76667	2320
26.77500	2327
26.78333	2332
26.79167	2335
26.80000	2337
26.80833	2339
26.81667	2343
26.82500	2347
26.83333	2352
26.84167	2357
26.85000	2361
26.85833	2364
26.86667	2367
26.87500	2370
26.88333	2372
26.89167	2371
26.90000	2368
26.90833	2364
26.91667	2360
26.92500	2357
26.93333	2355
26.94167	2354
26.95000	2352
26.95833	2347
26.96667	2341
26.97500	2333
26.98333	2325
26.99167	2317
27.00000	2311
27.00833	2305
27.01667	2300
27.02500	2294
27.03333	2289
27.04167	2285
27.05000	2282
27.05833	2282
27.06667	2282
27.07500	2282
27.08333	2280
27.09167	2275
27.10000	2270
27.10833	2265
27.11667	2262
27.12500	2258
27.13333	2254
27.14167	2249
27.15000	2243
27.15833	2237
27.16667	2232
27.17500	2226
27.18333	2220
27.19167	2212
27.20000	2204
27.20833	2195
27.21667	2184
27.22500	2174
27.23333	2165
27.24167	2157
27.25000	2150
27.25833	2144
27.26667	2138
27.27500	2132
27.28333	2126
27.29167	2122
27.30000	2120
27.30833	2117
27.31667	2111
27.32500	2103
27.33333	2095
27.34167	2086
27.35000	2079
27.35833	2075
27.36667	2071
27.37500	2066
27.38333	2058
27.39167	2051
27.40000	2044
27.40833	2038
27.41667	2034
27.42500	2030
27.43333	2027
27.44167	2025
27.45000	2023
27.45833	2023
27.46667	2023
27.47500	2024
27.48333	2025
27.49167	2025
27.50000	2024
27.50833	2023
27.51667	2022
27.52500	2021
27.53333	2021
27.54167	2022
27.55000	2021
27.55833	2018
27.56667	2015
27.57500	2012
27.58333	2011
27.59167	2012
27.60000	2015
27.60833	2020
27.61667	2026
27.62500	2032
27.63333	2039
27.64167	2044
27.65000	2049
27.65833	2054
27.66667	2059
27.67500	2066
27.68333	2075
27.69167	2082
27.70000	2090
27.70833	2098
27.71667	2106
27.72500	2114
27.73333	2121
27.74167	2130
27.75000	2138
27.75833	2146
27.76667	2156
27.77500	2166
27.78333	2178
27.79167	2189
27.80000	2200
27.80833	2210
27.81667	2221
27.82500	2233
27.83333	2248
27.84167	2264
27.85000	2281
27.85833	2298
27.86667	2314
27.87500	2328
27.88333	2341
27.89167	2352
27.90000	2364
27.90833	2376
27.91667	2389
27.92500	2403
27.93333	2419
27.94167	2438
27.95000	2458
27.95833	2481
27.96667	2504
27.97500	2526
27.98333	2547
27.99167	2567
28.00000	2587
28.00833	2607
28.01667	2629
28.02500	2651
28.03333	2673
28.04167	2693
28.05000	2711
28.05833	2728
28.06667	2746
28.07500	2766
28.08333	2787
28.09167	2810
28.10000	2835
28.10833	2858
28.11667	2879
28.12500	2897
28.13333	2911
28.14167	2925
28.15000	2941
28.15833	2959
28.16667	2979
28.17500	3001
28.18333	3023
28.19167	3045
28.20000	3065
28.20833	3085
28.21667	3104
28.22500	3122
28.23333	3138
28.24167	3152
28.25000	3166
28.25833	3180
28.26667	3195
28.27500	3212
28.28333	3229
28.29167	3248
28.30000	3268
28.30833	3287
28.31667	3304
28.32500	3320
28.33333	3335
28.34167	3349
28.35000	3363
28.35833	3377
28.36667	3391
28.37500	3405
28.38333	3417
28.39167	3429
28.40000	3438
28.40833	3446
28.41667	3453
28.42500	3459
28.43333	3465
28.44167	3471
28.45000	3475
28.45833	3479
28.46667	3483
28.47500	3487
28.48333	3491
28.49167	3497
28.50000	3503
28.50833	3507
28.51667	3508
28.52500	3507
28.53333	3505
28.54167	3502
28.55000	3501
28.55833	3500
28.56667	3499
28.57500	3498
28.58333	3497
28.59167	3495
28.60000	3494
28.60833	3494
28.61667	3495
28.62500	3494
28.63333	3491
28.64167	3485
28.65000	3476
28.65833	3465
28.66667	3455
28.67500	3447
28.68333	3441
28.69167	3436
28.70000	3431
28.70833	3426
28.71667	3419
28.72500	3413
28.73333	3406
28.74167	3398
28.75000	3390
28.75833	3382
28.76667	3375
28.77500	3367
28.78333	3359
28.79167	3350
28.80000	3340
28.80833	3328
28.81667	3314
28.82500	3300
28.83333	3287
28.84167	3275
28.85000	3267
28.85833	3262
28.86667	3259
28.87500	3257
28.88333	3254
28.89167	3248
28.90000	3241
28.90833	3232
28.91667	3222
28.92500	3213
28.93333	3206
28.94167	3200
28.95000	3196
28.95833	3193
28.96667	3189
28.97500	3185
28.98333	3179
28.99167	3173
29.00000	3167
29.00833	3162
29.01667	3157
29.02500	3153
29.03333	3149
29.04167	3146
29.05000	3144
29.05833	3143
29.06667	3142
29.07500	3140
29.08333	3138
29.09167	3138
29.10000	3139
29.10833	3142
29.11667	3148
29.12500	3155
29.13333	3162
29.14167	3169
29.15000	3173
29.15833	3175
29.16667	3175
29.17500	3176
29.18333	3179
29.19167	3182
29.20000	3187
29.20833	3192
29.21667	3199
29.22500	3207
29.23333	3217
29.24167	3229
29.25000	3240
29.25833	3250
29.26667	3260
29.27500	3272
29.28333	3284
29.29167	3295
29.30000	3306
29.30833	3315
29.31667	3325
29.32500	3335
29.33333	3348
29.34167	3363
29.35000	3379
29.35833	3398
29.36667	3417
29.37500	3439
29.38333	3460
29.39167	3482
29.40000	3502
29.40833	3520
29.41667	3537
29.42500	3554
29.43333	3573
29.44167	3593
29.45000	3618
29.45833	3646
29.46667	3677
29.47500	3710
29.48333	3742
29.49167	3773
29.50000	3803
29.50833	3832
29.51667	3864
29.52500	3898
29.53333	3934
29.54167	3973
29.55000	4013
29.55833	4055
29.56667	4099
29.57500	4145
29.58333	4193
29.59167	4243
29.60000	4293
29.60833	4344
29.61667	4398
29.62500	4453
29.63333	4512
29.64167	4572
29.65000	4632
29.65833	4694
29.66667	4758
29.67500	4826
29.68333	4898
29.69167	4975
29.70000	5060
29.70833	5147
29.71667	5241
29.72500	5337
29.73333	5440
29.74167	5549
29.75000	5662
29.75833	5783
29.76667	5907
29.77500	6036
29.78333	6168
29.79167	6305
29.80000	6450
29.80833	6601
29.81667	6766
29.82500	6936
29.83333	7115
29.84167	7302
29.85000	7491
29.85833	7691
29.86667	7894
29.87500	8110
29.88333	8335
29.89167	8570
29.90000	8820
29.90833	9076
29.91667	9350
29.92500	9631
29.93333	9926
29.94167	10235
29.95000	10552
29.95833	10891
29.96667	11236
29.97500	11601
29.98333	11977
29.99167	12369
30.00000	12783
30.00833	13201
30.01667	13643
30.02500	14090
30.03333	14558
30.04167	15043
30.05000	15544
30.05833	16076
30.06667	16612
30.07500	17174
30.08333	17744
30.09167	18329
30.10000	18938
30.10833	19549
30.11667	20191
30.12500	20836
30.13333	21503
30.14167	22189
30.15000	22887
30.15833	23624
30.16667	24364
30.17500	25139
30.18333	25924
30.19167	26721
30.20000	27542
30.20833	28358
30.21667	29205
30.22500	30049
30.23333	30915
30.24167	31798
30.25000	32685
30.25833	33608
30.26667	34522
30.27500	35468
30.28333	36414
30.29167	37363
30.30000	38331
30.30833	39282
30.31667	40260
30.32500	41229
30.33333	42219
30.34167	43222
30.35000	44218
30.35833	45240
30.36667	46240
30.37500	47256
30.38333	48258
30.39167	49251
30.40000	50253
30.40833	51228
30.41667	52221
30.42500	53191
30.43333	54165
30.44167	55136
30.45000	56086
30.45833	57048
30.46667	57979
30.47500	58916
30.48333	59833
30.49167	60732
30.50000	61627
30.50833	62484
30.51667	63342
30.52500	64165
30.53333	64978
30.54167	65774
30.55000	66539
30.55833	67299
30.56667	68017
30.57500	68720
30.58333	69389
30.59167	70028
30.60000	70648
30.60833	71229
30.61667	71796
30.62500	72326
30.63333	72829
30.64167	73305
30.65000	73744
30.65833	74162
30.66667	74541
30.67500	74897
30.68333	75219
30.69167	75503
30.70000	75758
30.70833	75975
30.71667	76162
30.72500	76313
30.73333	76429
30.74167	76511
30.75000	76553
30.75833	76558
30.76667	76531
30.77500	76472
30.78333	76385
30.79167	76266
30.80000	76112
30.80833	75924
30.81667	75691
30.82500	75427
30.83333	75126
30.84167	74795
30.85000	74441
30.85833	74054
30.86667	73650
30.87500	73211
30.88333	72749
30.89167	72258
30.90000	71731
30.90833	71184
30.91667	70594
30.92500	69988
30.93333	69348
30.94167	68685
30.95000	68012
30.95833	67309
30.96667	66607
30.97500	65875
30.98333	65132
30.99167	64367
31.00000	63569
31.00833	62767
31.01667	61929
31.02500	61092
31.03333	60236
31.04167	59367
31.05000	58501
31.05833	57608
31.06667	56730
31.07500	55830
31.08333	54933
31.09167	54030
31.10000	53107
31.10833	52199
31.11667	51263
31.12500	50341
31.13333	49405
31.14167	48462
31.15000	47532
31.15833	46584
31.16667	45665
31.17500	44739
31.18333	43828
31.19167	42923
31.20000	42007
31.20833	41111
31.21667	40197
31.22500	39306
31.23333	38418
31.24167	37538
31.25000	36684
31.25833	35825
31.26667	34995
31.27500	34158
31.28333	33337
31.29167	32524
31.30000	31707
31.30833	30917
31.31667	30121
31.32500	29353
31.33333	28594
31.34167	27847
31.35000	27127
31.35833	26407
31.36667	25716
31.37500	25025
31.38333	24351
31.39167	23689
31.40000	23028
31.40833	22394
31.41667	21760
31.42500	21152
31.43333	20556
31.44167	19974
31.45000	19417
31.45833	18863
31.46667	18333
31.47500	17805
31.48333	17293
31.49167	16794
31.50000	16302
31.50833	15833
31.51667	15367
31.52500	14923
31.53333	14489
31.54167	14068
31.55000	13665
31.55833	13268
31.56667	12888
31.57500	12511
31.58333	12146
31.59167	11792
31.60000	11443
31.60833	11115
31.61667	10784
31.62500	10448
31.63333	10130
31.64167	9848
31.65000	9590
31.65833	9323
31.66667	9047
31.67500	8780
31.68333	8526
31.69167	8284
31.70000	8055
31.70833	7849
31.71667	7638
31.72500	7415
31.73333	7202
31.74167	7007
31.75000	6825
31.75833	6653
31.76667	6492
31.77500	6331
31.78333	6174
31.79167	6021
31.80000	5864
31.80833	5709
31.81667	5565
31.82500	5433
31.83333	5309
31.84167	5193
31.85000	5086
31.85833	4972
31.86667	4852
31.87500	4735
31.88333	4631
31.89167	4536
31.90000	4443
31.90833	4357
31.91667	4269
31.92500	4175
31.93333	4085
31.94167	4005
31.95000	3933
31.95833	3864
31.96667	3800
31.97500	3738
31.98333	3676
31.99167	3615
32.00000	3554
32.00833	3496
32.01667	3437
32.02500	3378
32.03333	3323
32.04167	3272
32.05000	3225
32.05833	3177
32.06667	3132
32.07500	3088
32.08333	3044
32.09167	3002
32.10000	2965
32.10833	2934
32.11667	2905
32.12500	2877
32.13333	2849
32.14167	2820
32.15000	2791
32.15833	2762
32.16667	2734
32.17500	2709
32.18333	2684
32.19167	2662
32.20000	2642
32.20833	2622
32.21667	2599
32.22500	2579
32.23333	2561
32.24167	2546
32.25000	2533
32.25833	2521
32.26667	2510
32.27500	2499
32.28333	2488
32.29167	2478
32.30000	2469
32.30833	2461
32.31667	2453
32.32500	2447
32.33333	2443
32.34167	2441
32.35000	2440
32.35833	2437
32.36667	2432
32.37500	2426
32.38333	2419
32.39167	2413
32.40000	2410
32.40833	2412
32.41667	2418
32.42500	2427
32.43333	2440
32.44167	2453
32.45000	2465
32.45833	2476
32.46667	2486
32.47500	2497
32.48333	2509
32.49167	2523
32.50000	2540
32.50833	2559
32.51667	2580
32.52500	2601
32.53333	2625
32.54167	2648
32.55000	2670
32.55833	2690
32.56667	2712
32.57500	2736
32.58333	2763
32.59167	2795
32.60000	2830
32.60833	2866
32.61667	2902
32.62500	2938
32.63333	2976
32.64167	3016
32.65000	3056
32.65833	3098
32.66667	3140
32.67500	3183
32.68333	3229
32.69167	3277
32.70000	3329
32.70833	3381
32.71667	3436
32.72500	3492
32.73333	3551
32.74167	3613
32.75000	3675
32.75833	3739
32.76667	3802
32.77500	3866
32.78333	3930
32.79167	3998
32.80000	4069
32.80833	4143
32.81667	4220
32.82500	4297
32.83333	4377
32.84167	4459
32.85000	4540
32.85833	4623
32.86667	4706
32.87500	4790
32.88333	4874
32.89167	4958
32.90000	5044
32.90833	5130
32.91667	5219
32.92500	5307
32.93333	5399
32.94167	5493
32.95000	5589
32.95833	5689
32.96667	5791
32.97500	5897
32.98333	6004
32.99167	6113
33.00000	6226
33.00833	6336
33.01667	6448
33.02500	6557
33.03333	6667
33.04167	6777
33.05000	6886
33.05833	6997
33.06667	7106
33.07500	7217
33.08333	7328
33.09167	7442
33.10000	7562
33.10833	7680
33.11667	7802
33.12500	7920
33.13333	8037
33.14167	8153
33.15000	8266
33.15833	8379
33.16667	8491
33.17500	8606
33.18333	8720
33.19167	8835
33.20000	8951
33.20833	9062
33.21667	9175
33.22500	9285
33.23333	9398
33.24167	9514
33.25000	9627
33.25833	9742
33.26667	9854
33.27500	9968
33.28333	10080
33.29167	10190
33.30000	10299
33.30833	10403
33.31667	10505
33.32500	10602
33.33333	10699
33.34167	10794
33.35000	10886
33.35833	10976
33.36667	11064
33.37500	11154
33.38333	11244
33.39167	11333
33.40000	11424
33.40833	11509
33.41667	11594
33.42500	11673
33.43333	11749
33.44167	11822
33.45000	11890
33.45833	11957
33.46667	12021
33.47500	12086
33.48333	12148
33.49167	12208
33.50000	12266
33.50833	12321
33.51667	12374
33.52500	12423
33.53333	12468
33.54167	12509
33.55000	12546
33.55833	12581
33.56667	12612
33.57500	12640
33.58333	12666
33.59167	12689
33.60000	12710
33.60833	12727
33.61667	12740
33.62500	12749
33.63333	12754
33.64167	12755
33.65000	12753
33.65833	12749
33.66667	12741
33.67500	12730
33.68333	12715
33.69167	12699
33.70000	12680
33.70833	12661
33.71667	12638
33.72500	12613
33.73333	12583
33.74167	12549
33.75000	12511
33.75833	12470
33.76667	12426
33.77500	12380
33.78333	12332
33.79167	12282
33.80000	12231
33.80833	12179
33.81667	12124
33.82500	12066
33.83333	12004
33.84167	11939
33.85000	11871
33.85833	11797
33.86667	11721
33.87500	11638
33.88333	11555
33.89167	11474
33.90000	11394
33.90833	11315
33.91667	11234
33.92500	11152
33.93333	11065
33.94167	10973
33.95000	10878
33.95833	10778
33.96667	10678
33.97500	10575
33.98333	10472
33.99167	10372
34.00000	10272
34.00833	10174
34.01667	10071
34.02500	9967
34.03333	9860
34.04167	9750
34.05000	9642
34.05833	9532
34.06667	9424
34.07500	9315
34.08333	9205
34.09167	9095
34.10000	8981
34.10833	8869
34.11667	8754
34.12500	8641
34.13333	8528
34.14167	8416
34.15000	8305
34.15833	8191
34.16667	8078
34.17500	7961
34.18333	7844
34.19167	7727
34.20000	7609
34.20833	7493
34.21667	7375
34.22500	7261
34.23333	7147
34.24167	7035
34.25000	6926
34.25833	6816
34.26667	6709
34.27500	6600
34.28333	6492
34.29167	6386
34.30000	6279
34.30833	6175
34.31667	6069
34.32500	5965
34.33333	5860
34.34167	5753
34.35000	5649
34.35833	5545
34.36667	5445
34.37500	5344
34.38333	5245
34.39167	5148
34.40000	5050
34.40833	4957
34.41667	4863
34.42500	4772
34.43333	4680
34.44167	4589
34.45000	4500
34.45833	4411
34.46667	4326
34.47500	4241
34.48333	4157
34.49167	4075
34.50000	3993
34.50833	3914
34.51667	3836
34.52500	3760
34.53333	3684
34.54167	3607
34.55000	3533
34.55833	3457
34.56667	3384
34.57500	3313
34.58333	3243
34.59167	3174
34.60000	3106
34.60833	3040
34.61667	2974
34.62500	2912
34.63333	2852
34.64167	2796
34.65000	2742
34.65833	2688
34.66667	2635
34.67500	2582
34.68333	2528
34.69167	2472
34.70000	2415
34.70833	2360
34.71667	2306
34.72500	2255
34.73333	2207
34.74167	2161
34.75000	2115
34.75833	2067
34.76667	2021
34.77500	1978
34.78333	1939
34.79167	1904
34.80000	1871
34.80833	1839
34.81667	1803
34.82500	1766
34.83333	1728
34.84167	1690
34.85000	1655
34.85833	1620
34.86667	1588
34.87500	1555
34.88333	1523
34.89167	1490
34.90000	1457
34.90833	1426
34.91667	1394
34.92500	1364
34.93333	1336
34.94167	1308
34.95000	1281
34.95833	1255
34.96667	1230
34.97500	1206
34.98333	1182
34.99167	1158
35.00000	1133
35.00833	1107
35.01667	1082
35.02500	1058
35.03333	1035
35.04167	1014
35.05000	994
35.05833	975
35.06667	956
35.07500	936
35.08333	918
35.09167	900
35.10000	884
35.10833	869
35.11667	856
35.12500	844
35.13333	833
35.14167	822
35.15000	811
35.15833	798
35.16667	785
35.17500	769
35.18333	753
35.19167	735
35.20000	717
35.20833	702
35.21667	691
35.22500	681
35.23333	673
35.24167	665
35.25000	655
35.25833	642
35.26667	630
35.27500	619
35.28333	609
35.29167	601
35.30000	592
35.30833	582
35.31667	570
35.32500	556
35.33333	541
35.34167	525
35.35000	510
35.35833	498
35.36667	488
35.37500	483
35.38333	480
35.39167	477
35.40000	474
35.40833	471
35.41667	466
35.42500	461
35.43333	457
35.44167	452
35.45000	446
35.45833	436
35.46667	426
35.47500	416
35.48333	406
35.49167	399
35.50000	393
35.50833	389
35.51667	385
35.52500	381
35.53333	377
35.54167	371
35.55000	364
35.55833	358
35.56667	351
35.57500	344
35.58333	337
35.59167	330
35.60000	323
35.60833	317
35.61667	313
35.62500	309
35.63333	307
35.64167	307
35.65000	308
35.65833	310
35.66667	313
35.67500	314
35.68333	315
35.69167	315
35.70000	313
35.70833	309
35.71667	304
35.72500	299
35.73333	294
35.74167	289
35.75000	282
35.75833	275
35.76667	267
35.77500	261
35.78333	257
35.79167	255
35.80000	255
35.80833	255
35.81667	254
35.82500	252
35.83333	250
35.84167	249
35.85000	248
35.85833	249
35.86667	247
35.87500	243
35.88333	236
35.89167	229
35.90000	223
35.90833	220
35.91667	221
35.92500	224
35.93333	225
35.94167	223
35.95000	221
35.95833	218
35.96667	216
35.97500	215
35.98333	213
35.99167	212
36.00000	211
36.00833	211
36.01667	213
36.02500	214
36.03333	212
36.04167	209
36.05000	205
36.05833	203
36.06667	200
36.07500	198
36.08333	195
36.09167	192
36.10000	188
36.10833	186
36.11667	186
36.12500	188
36.13333	189
36.14167	188
36.15000	188
36.15833	187
36.16667	187
36.17500	187
36.18333	189
36.19167	189
36.20000	188
36.20833	184
36.21667	178
36.22500	172
36.23333	168
36.24167	165
36.25000	166
36.25833	169
36.26667	172
36.27500	173
36.28333	173
36.29167	174
36.30000	175
36.30833	178
36.31667	180
36.32500	180
36.33333	176
36.34167	170
36.35000	163
36.35833	159
36.36667	157
36.37500	159
36.38333	163
36.39167	167
36.40000	168
36.40833	165
36.41667	161
36.42500	157
36.43333	155
36.44167	155
36.45000	157
36.45833	160
36.46667	162
36.47500	160
36.48333	157
36.49167	155
36.50000	155
36.50833	157
36.51667	159
36.52500	160
36.53333	158
36.54167	154
36.55000	150
36.55833	147
36.56667	145
36.57500	143
36.58333	142
36.59167	141
36.60000	141
36.60833	142
36.61667	144
36.62500	146
36.63333	148
36.64167	148
36.65000	147
36.65833	146
36.66667	146
36.67500	149
36.68333	154
36.69167	156
36.70000	156
36.70833	153
36.71667	148
36.72500	143
36.73333	139
36.74167	138
36.75000	138
36.75833	137
36.76667	136
36.77500	134
36.78333	131
36.79167	130
36.80000	130
36.80833	131
36.81667	134
36.82500	138
36.83333	141
36.84167	144
36.85000	145
36.85833	145
36.86667	145
36.87500	144
36.88333	144
36.89167	143
36.90000	142
36.90833	140
36.91667	137
36.92500	133
36.93333	129
36.94167	125
36.95000	123
36.95833	124
36.96667	125
36.97500	126
36.98333	126
36.99167	126
37.00000	126
37.00833	126
37.01667	125
37.02500	124
37.03333	123
37.04167	123
37.05000	125
37.05833	129
37.06667	131
37.07500	131
37.08333	130
37.09167	131
37.10000	135
37.10833	140
37.11667	145
37.12500	148
37.13333	150
37.14167	150
37.15000	150
37.15833	152
37.16667	154
37.17500	154
37.18333	152
37.19167	151
37.20000	150
37.20833	150
37.21667	152
37.22500	154
37.23333	154
37.24167	154
37.25000	153
37.25833	153
37.26667	155
37.27500	158
37.28333	161
37.29167	165
37.30000	168
37.30833	170
37.31667	173
37.32500	173
37.33333	171
37.34167	165
37.35000	159
37.35833	156
37.36667	155
37.37500	158
37.38333	164
37.39167	171
37.40000	179
37.40833	187
37.41667	194
37.42500	199
37.43333	200
37.44167	199
37.45000	195
37.45833	192
37.46667	189
37.47500	190
37.48333	193
37.49167	201
37.50000	212
37.50833	221
37.51667	229
37.52500	233
37.53333	235
37.54167	235
37.55000	236
37.55833	240
37.56667	243
37.57500	246
37.58333	247
37.59167	247
37.60000	246
37.60833	245
37.61667	246
37.62500	248
37.63333	251
37.64167	255
37.65000	259
37.65833	264
37.66667	269
37.67500	274
37.68333	278
37.69167	283
37.70000	289
37.70833	294
37.71667	299
37.72500	305
37.73333	312
37.74167	321
37.75000	328
37.75833	335
37.76667	340
37.77500	343
37.78333	345
37.79167	347
37.80000	349
37.80833	351
37.81667	354
37.82500	358
37.83333	365
37.84167	372
37.85000	379
37.85833	385
37.86667	390
37.87500	393
37.88333	395
37.89167	398
37.90000	403
37.90833	408
37.91667	413
37.92500	420
37.93333	426
37.94167	433
37.95000	440
37.95833	446
37.96667	450
37.97500	452
37.98333	452
37.99167	453
38.00000	455
38.00833	458
38.01667	463
38.02500	469
38.03333	475
38.04167	481
38.05000	486
38.05833	489
38.06667	490
38.07500	489
38.08333	486
38.09167	483
38.10000	480
38.10833	479
38.11667	481
38.12500	485
38.13333	491
38.14167	499
38.15000	504
38.15833	509
38.16667	512
38.17500	514
38.18333	515
38.19167	518
38.20000	522
38.20833	526
38.21667	531
38.22500	535
38.23333	538
38.24167	542
38.25000	544
38.25833	545
38.26667	544
38.27500	544
38.28333	542
38.29167	540
38.30000	536
38.30833	532
38.31667	528
38.32500	525
38.33333	526
38.34167	528
38.35000	530
38.35833	531
38.36667	531
38.37500	530
38.38333	528
38.39167	525
38.40000	522
38.40833	520
38.41667	520
38.42500	522
38.43333	528
38.44167	534
38.45000	538
38.45833	538
38.46667	536
38.47500	531
38.48333	525
38.49167	521
38.50000	519
38.50833	517
38.51667	514
38.52500	511
38.53333	506
38.54167	502
38.55000	499
38.55833	497
38.56667	497
38.57500	495
38.58333	492
38.59167	487
38.60000	482
38.60833	476
38.61667	473
38.62500	471
38.63333	472
38.64167	475
38.65000	477
38.65833	476
38.66667	473
38.67500	470
38.68333	467
38.69167	467
38.70000	470
38.70833	472
38.71667	473
38.72500	471
38.73333	466
38.74167	459
38.75000	453
38.75833	451
38.76667	452
38.77500	455
38.78333	459
38.79167	461
38.80000	461
38.80833	459
38.81667	454
38.82500	449
38.83333	444
38.84167	440
38.85000	440
38.85833	443
38.86667	448
38.87500	453
38.88333	455
38.89167	452
38.90000	445
38.90833	439
38.91667	436
38.92500	435
38.93333	436
38.94167	436
38.95000	435
38.95833	432
38.96667	429
38.97500	427
38.98333	427
38.99167	428
39.00000	429
39.00833	431
39.01667	433
39.02500	432
39.03333	429
39.04167	424
39.05000	418
39.05833	414
39.06667	411
39.07500	410
39.08333	411
39.09167	414
39.10000	417
39.10833	418
39.11667	416
39.12500	412
39.13333	408
39.14167	404
39.15000	403
39.15833	407
39.16667	409
39.17500	407
39.18333	403
39.19167	397
39.20000	392
39.20833	390
39.21667	391
39.22500	395
39.23333	398
39.24167	400
39.25000	401
39.25833	399
39.26667	395
39.27500	389
39.28333	383
39.29167	379
39.30000	377
39.30833	378
39.31667	380
39.32500	384
39.33333	389
39.34167	394
39.35000	397
39.35833	397
39.36667	394
39.37500	390
39.38333	385
39.39167	382
39.40000	381
39.40833	381
39.41667	383
39.42500	384
39.43333	384
39.44167	382
39.45000	378
39.45833	374
39.46667	371
39.47500	371
39.48333	374
39.49167	377
39.50000	380
39.50833	380
39.51667	379
39.52500	376
39.53333	374
39.54167	372
39.55000	369
39.55833	366
39.56667	362
39.57500	359
39.58333	357
39.59167	356
39.60000	357
39.60833	360
39.61667	363
39.62500	365
39.63333	367
39.64167	369
39.65000	369
39.65833	367
39.66667	366
39.67500	366
39.68333	368
39.69167	369
39.70000	368
39.70833	365
39.71667	360
39.72500	354
39.73333	350
39.74167	347
39.75000	345
39.75833	345
39.76667	346
39.77500	348
39.78333	351
39.79167	353
39.80000	353
39.80833	352
39.81667	351
39.82500	352
39.83333	355
39.84167	359
39.85000	363
39.85833	365
39.86667	365
39.87500	364
39.88333	361
39.89167	360
39.90000	360
39.90833	361
39.91667	362
39.92500	363
39.93333	362
39.94167	362
39.95000	363
39.95833	367
39.96667	372
39.97500	376
39.98333	380
39.99167	380
40.00000	376
40.00833	373
40.01667	370
40.02500	368
40.03333	366
40.04167	363
40.05000	360
40.05833	358
40.06667	355
40.07500	354
40.08333	354
40.09167	354
40.10000	354
40.10833	353
40.11667	351
40.12500	349
40.13333	347
40.14167	346
40.15000	345
40.15833	347
40.16667	350
40.17500	353
40.18333	356
40.19167	359
40.20000	363
40.20833	368
40.21667	374
40.22500	379
40.23333	384
40.24167	388
40.25000	390
40.25833	390
40.26667	388
40.27500	385
40.28333	382
40.29167	382
40.30000	385
40.30833	388
40.31667	392
40.32500	395
40.33333	398
40.34167	399
40.35000	402
40.35833	405
40.36667	410
40.37500	415
40.38333	422
40.39167	430
40.40000	437
40.40833	444
40.41667	449
40.42500	453
40.43333	457
40.44167	460
40.45000	464
40.45833	468
40.46667	471
40.47500	475
40.48333	479
40.49167	483
40.50000	488
40.50833	494
40.51667	499
40.52500	504
40.53333	511
40.54167	520
40.55000	529
40.55833	540
40.56667	552
40.57500	564
40.58333	576
40.59167	591
40.60000	607
40.60833	623
40.61667	639
40.62500	653
40.63333	666
40.64167	679
40.65000	695
40.65833	715
40.66667	736
40.67500	759
40.68333	783
40.69167	808
40.70000	836
40.70833	866
40.71667	901
40.72500	936
40.73333	971
40.74167	1005
40.75000	1041
40.75833	1079
40.76667	1120
40.77500	1165
40.78333	1214
40.79167	1263
40.80000	1314
40.80833	1364
40.81667	1414
40.82500	1465
40.83333	1517
40.84167	1573
40.85000	1633
40.85833	1700
40.86667	1770
40.87500	1848
40.88333	1929
40.89167	2011
40.90000	2095
40.90833	2178
40.91667	2262
40.92500	2347
40.93333	2438
40.94167	2534
40.95000	2636
40.95833	2746
40.96667	2858
40.97500	2973
40.98333	3090
40.99167	3210
41.00000	3335
41.00833	3462
41.01667	3597
41.02500	3734
41.03333	3877
41.04167	4026
41.05000	4177
41.05833	4334
41.06667	4488
41.07500	4646
41.08333	4804
41.09167	4962
41.10000	5126
41.10833	5291
41.11667	5465
41.12500	5643
41.13333	5827
41.14167	6017
41.15000	6206
41.15833	6400
41.16667	6591
41.17500	6787
41.18333	6986
41.19167	7188
41.20000	7396
41.20833	7601
41.21667	7813
41.22500	8023
41.23333	8235
41.24167	8448
41.25000	8659
41.25833	8876
41.26667	9089
41.27500	9307
41.28333	9525
41.29167	9741
41.30000	9961
41.30833	10175
41.31667	10393
41.32500	10608
41.33333	10823
41.34167	11038
41.35000	11249
41.35833	11464
41.36667	11672
41.37500	11881
41.38333	12085
41.39167	12283
41.40000	12482
41.40833	12674
41.41667	12868
41.42500	13055
41.43333	13238
41.44167	13419
41.45000	13591
41.45833	13762
41.46667	13928
41.47500	14094
41.48333	14258
41.49167	14419
41.50000	14578
41.50833	14727
41.51667	14870
41.52500	15002
41.53333	15129
41.54167	15251
41.55000	15366
41.55833	15480
41.56667	15586
41.57500	15684
41.58333	15776
41.59167	15862
41.60000	15945
41.60833	16023
41.61667	16100
41.62500	16171
41.63333	16237
41.64167	16296
41.65000	16345
41.65833	16387
41.66667	16420
41.67500	16446
41.68333	16466
41.69167	16480
41.70000	16486
41.70833	16486
41.71667	16480
41.72500	16468
41.73333	16448
41.74167	16421
41.75000	16390
41.75833	16354
41.76667	16313
41.77500	16267
41.78333	16214
41.79167	16153
41.80000	16083
41.80833	16010
41.81667	15930
41.82500	15847
41.83333	15759
41.84167	15664
41.85000	15563
41.85833	15452
41.86667	15338
41.87500	15217
41.88333	15092
41.89167	14963
41.90000	14827
41.90833	14690
41.91667	14544
41.92500	14397
41.93333	14247
41.94167	14093
41.95000	13939
41.95833	13777
41.96667	13613
41.97500	13442
41.98333	13267
41.99167	13090
42.00000	12906
42.00833	12724
42.01667	12534
42.02500	12345
42.03333	12150
42.04167	11952
42.05000	11757
42.05833	11558
42.06667	11364
42.07500	11166
42.08333	10966
42.09167	10765
42.10000	10558
42.10833	10356
42.11667	10153
42.12500	9955
42.13333	9759
42.14167	9562
42.15000	9366
42.15833	9163
42.16667	8964
42.17500	8762
42.18333	8563
42.19167	8367
42.20000	8169
42.20833	7975
42.21667	7775
42.22500	7580
42.23333	7385
42.24167	7191
42.25000	7004
42.25833	6816
42.26667	6636
42.27500	6457
42.28333	6280
42.29167	6106
42.30000	5929
42.30833	5760
42.31667	5590
42.32500	5427
42.33333	5266
42.34167	5109
42.35000	4956
42.35833	4804
42.36667	4659
42.37500	4519
42.38333	4383
42.39167	4250
42.40000	4115
42.40833	3983
42.41667	3850
42.42500	3721
42.43333	3596
42.44167	3473
42.45000	3356
42.45833	3240
42.46667	3127
42.47500	3014
42.48333	2906
42.49167	2804
42.50000	2707
42.50833	2619
42.51667	2534
42.52500	2453
42.53333	2370
42.54167	2287
42.55000	2205
42.55833	2123
42.56667	2047
42.57500	1973
42.58333	1904
42.59167	1838
42.60000	1775
42.60833	1714
42.61667	1652
42.62500	1589
42.63333	1524
42.64167	1459
42.65000	1400
42.65833	1344
42.66667	1293
42.67500	1244
42.68333	1199
42.69167	1157
42.70000	1117
42.70833	1079
42.71667	1042
42.72500	1007
42.73333	971
42.74167	936
42.75000	903
42.75833	871
42.76667	840
42.77500	808
42.78333	779
42.79167	753
42.80000	729
42.80833	706
42.81667	683
42.82500	659
42.83333	634
42.84167	608
42.85000	585
42.85833	565
42.86667	546
42.87500	528
42.88333	511
42.89167	494
42.90000	478
42.90833	465
42.91667	454
42.92500	444
42.93333	433
42.94167	421
42.95000	406
42.95833	389
42.96667	372
42.97500	356
42.98333	342
42.99167	331
43.00000	324
43.00833	319
43.01667	315
43.02500	310
43.03333	302
43.04167	293
43.05000	283
43.05833	272
43.06667	262
43.07500	252
43.08333	244
43.09167	235
43.10000	227
43.10833	217
43.11667	206
43.12500	194
43.13333	184
43.14167	176
43.15000	171
43.15833	167
43.16667	163
43.17500	159
43.18333	154
43.19167	150
43.20000	146
43.20833	143
43.21667	141
43.22500	141
43.23333	142
43.24167	144
43.25000	146
43.25833	145
43.26667	140
43.27500	131
43.28333	119
43.29167	108
43.30000	98
43.30833	91
43.31667	88
43.32500	87
43.33333	88
43.34167	91
43.35000	96
43.35833	102
43.36667	107
43.37500	109
43.38333	108
43.39167	105
43.40000	101
43.40833	98
43.41667	94
43.42500	90
43.43333	88
43.44167	86
43.45000	85
43.45833	86
43.46667	86
43.47500	82
43.48333	77
43.49167	71
43.50000	66
43.50833	62
43.51667	59
43.52500	58
43.53333	58
43.54167	58
43.55000	57
43.55833	54
43.56667	51
43.57500	47
43.58333	44
43.59167	44
43.60000	46
43.60833	49
43.61667	53
43.62500	56
43.63333	59
43.64167	62
43.65000	63
43.65833	63
43.66667	60
43.67500	56
43.68333	50
43.69167	46
43.70000	45
43.70833	45
43.71667	47
43.72500	47
43.73333	46
43.74167	43
43.75000	39
43.75833	37
43.76667	36
43.77500	36
43.78333	36
43.79167	37
43.80000	37
43.80833	37
43.81667	36
43.82500	35
43.83333	33
43.84167	30
43.85000	27
43.85833	24
43.86667	23
43.87500	24
43.88333	25
43.89167	26
43.90000	26
43.90833	25
43.91667	23
43.92500	20
43.93333	19
43.94167	18
43.95000	20
43.95833	24
43.96667	28
43.97500	31
43.98333	34
43.99167	34
44.00000	32
44.00833	30
44.01667	27
44.02500	25
44.03333	24
44.04167	26
44.05000	31
44.05833	38
44.06667	44
44.07500	47
44.08333	47
44.09167	45
44.10000	43
44.10833	43
44.11667	46
44.12500	50
44.13333	54
44.14167	57
44.15000	59
44.15833	60
44.16667	58
44.17500	56
44.18333	53
44.19167	50
44.20000	47
44.20833	45
44.21667	43
44.22500	41
44.23333	40
44.24167	41
44.25000	42
44.25833	45
44.26667	48
44.27500	52
44.28333	56
44.29167	60
44.30000	64
44.30833	66
44.31667	67
44.32500	66
44.33333	65
44.34167	63
44.35000	60
44.35833	57
44.36667	55
44.37500	56
44.38333	59
44.39167	62
44.40000	64
44.40833	65
44.41667	68
44.42500	71
44.43333	74
44.44167	76
44.45000	77
44.45833	77
44.46667	78
44.47500	79
44.48333	82
44.49167	86
44.50000	91
44.50833	96
44.51667	101
44.52500	105
44.53333	107
44.54167	108
44.55000	109
44.55833	112
44.56667	115
44.57500	114
44.58333	110
44.59167	105
44.60000	101
44.60833	100
44.61667	102
44.62500	106
44.63333	111
44.64167	116
44.65000	121
44.65833	126
44.66667	131
44.67500	135
44.68333	138
44.69167	140
44.70000	139
44.70833	138
44.71667	135
44.72500	132
44.73333	131
44.74167	131
44.75000	131
44.75833	132
44.76667	133
44.77500	132
44.78333	130
44.79167	129
44.80000	128
44.80833	128
44.81667	129
44.82500	131
44.83333	130
44.84167	129
44.85000	127
44.85833	126
44.86667	125
44.87500	126
44.88333	129
44.89167	131
44.90000	133
44.90833	132
44.91667	129
44.92500	125
44.93333	122
44.94167	120
44.95000	119
44.95833	120
44.96667	121
44.97500	122
44.98333	121
44.99167	121
45.00000	121
45.00833	121
45.01667	119
45.02500	117
45.03333	115
45.04167	112
45.05000	109
45.05833	106
45.06667	103
45.07500	101
45.08333	99
45.09167	99
45.10000	101
45.10833	102
45.11667	100
45.12500	97
45.13333	94
45.14167	91
45.15000	90
45.15833	90
45.16667	92
45.17500	94
45.18333	95
45.19167	93
45.20000	87
45.20833	80
45.21667	71
45.22500	64
45.23333	61
45.24167	61
45.25000	62
45.25833	62
45.26667	61
45.27500	59
45.28333	56
45.29167	54
45.30000	51
45.30833	49
45.31667	47
45.32500	44
45.33333	42
45.34167	38
45.35000	33
45.35833	28
45.36667	23
45.37500	19
45.38333	16
45.39167	15
45.40000	17
45.40833	18
45.41667	18
45.42500	16
45.43333	12
45.44167	8
45.45000	6
45.45833	5
45.46667	6
45.47500	7
45.48333	5
45.49167	1
45.50000	-6
45.50833	-14
45.51667	-20
45.52500	-23
45.53333	-24
45.54167	-23
45.55000	-21
45.55833	-20
45.56667	-20
45.57500	-21
45.58333	-25
45.59167	-30
45.60000	-37
45.60833	-43
45.61667	-46
45.62500	-48
45.63333	-47
45.64167	-45
45.65000	-43
45.65833	-42
45.66667	-40
45.67500	-36
45.68333	-32
45.69167	-29
45.70000	-29
45.70833	-33
45.71667	-41
45.72500	-49
45.73333	-55
45.74167	-58
45.75000	-59
45.75833	-60
45.76667	-61
45.77500	-62
45.78333	-65
45.79167	-69
45.80000	-73
45.80833	-78
45.81667	-83
45.82500	-88
45.83333	-91
45.84167	-92
45.85000	-90
45.85833	-86
45.86667	-81
45.87500	-77
45.88333	-74
45.89167	-72
45.90000	-72
45.90833	-71
45.91667	-71
45.92500	-71
45.93333	-72
45.94167	-73
45.95000	-76
45.95833	-80
45.96667	-83
45.97500	-86
45.98333	-88
45.99167	-88
46.00000	-86
46.00833	-85
46.01667	-86
46.02500	-87
46.03333	-89
46.04167	-91
46.05000	-91
46.05833	-91
46.06667	-91
46.07500	-92
46.08333	-94
46.09167	-96
46.10000	-96
46.10833	-96
46.11667	-97
46.12500	-99
46.13333	-102
46.14167	-104
46.15000	-105
46.15833	-105
46.16667	-105
46.17500	-104
46.18333	-103
46.19167	-103
46.20000	-104
46.20833	-104
46.21667	-103
46.22500	-102
46.23333	-100
46.24167	-98
46.25000	-97
46.25833	-98
46.26667	-98
46.27500	-97
46.28333	-96
46.29167	-96
46.30000	-98
46.30833	-103
46.31667	-108
46.32500	-114
46.33333	-118
46.34167	-119
46.35000	-119
46.35833	-119
46.36667	-118
46.37500	-117
46.38333	-115
46.39167	-114
46.40000	-115
46.40833	-116
46.41667	-119
46.42500	-121
46.43333	-123
46.44167	-123
46.45000	-122
46.45833	-121
46.46667	-118
46.47500	-115
46.48333	-112
46.49167	-110
46.50000	-110
46.50833	-110
46.51667	-109
46.52500	-108
46.53333	-106
46.54167	-104
46.55000	-105
46.55833	-109
46.56667	-114
46.57500	-120
46.58333	-125
46.59167	-128
46.60000	-128
46.60833	-127
46.61667	-125
46.62500	-123
46.63333	-122
46.64167	-123
46.65000	-124
46.65833	-125
46.66667	-127
46.67500	-131
46.68333	-135
46.69167	-139
46.70000	-141
46.70833	-140
46.71667	-137
46.72500	-132
46.73333	-128
46.74167	-126
46.75000	-127
46.75833	-129
46.76667	-131
46.77500	-132
46.78333	-131
46.79167	-128
46.80000	-123
46.80833	-119
46.81667	-119
46.82500	-120
46.83333	-124
46.84167	-127
46.85000	-130
46.85833	-129
46.86667	-128
46.87500	-125
46.88333	-122
46.89167	-120
46.90000	-120
46.90833	-122
46.91667	-127
46.92500	-132
46.93333	-136
46.94167	-140
46.95000	-141
46.95833	-139
46.96667	-137
46.97500	-136
46.98333	-135
46.99167	-135
47.00000	-134
47.00833	-133
47.01667	-133
47.02500	-133
47.03333	-135
47.04167	-136
47.05000	-137
47.05833	-137
47.06667	-135
47.07500	-132
47.08333	-129
47.09167	-127
47.10000	-127
47.10833	-129
47.11667	-131
47.12500	-132
47.13333	-133
47.14167	-132
47.15000	-131
47.15833	-132
47.16667	-134
47.17500	-138
47.18333	-143
47.19167	-148
47.20000	-153
47.20833	-157
47.21667	-159
47.22500	-159
47.23333	-156
47.24167	-151
47.25000	-146
47.25833	-141
47.26667	-138
47.27500	-137
47.28333	-138
47.29167	-140
47.30000	-142
47.30833	-144
47.31667	-145
47.32500	-146
47.33333	-147
47.34167	-147
47.35000	-147
47.35833	-147
47.36667	-147
47.37500	-149
47.38333	-151
47.39167	-153
47.40000	-155
47.40833	-155
47.41667	-153
47.42500	-150
47.43333	-147
47.44167	-146
47.45000	-146
47.45833	-146
47.46667	-147
47.47500	-147
47.48333	-146
47.49167	-146
47.50000	-147
47.50833	-149
47.51667	-151
47.52500	-153
47.53333	-152
47.54167	-150
47.55000	-147
47.55833	-144
47.56667	-142
47.57500	-141
47.58333	-142
47.59167	-144
47.60000	-144
47.60833	-143
47.61667	-142
47.62500	-141
47.63333	-140
47.64167	-139
47.65000	-138
47.65833	-139
47.66667	-139
47.67500	-139
47.68333	-137
47.69167	-135
47.70000	-131
47.70833	-128
47.71667	-126
47.72500	-124
47.73333	-123
47.74167	-122
47.75000	-121
47.75833	-122
47.76667	-123
47.77500	-124
47.78333	-124
47.79167	-125
47.80000	-126
47.80833	-127
47.81667	-125
47.82500	-122
47.83333	-117
47.84167	-112
47.85000	-106
47.85833	-101
47.86667	-95
47.87500	-90
47.88333	-83
47.89167	-78
47.90000	-76
47.90833	-76
47.91667	-76
47.92500	-78
47.93333	-82
47.94167	-87
47.95000	-94
47.95833	-101
47.96667	-106
47.97500	-107
47.98333	-104
47.99167	-98
48.00000	-90
48.00833	-84
48.01667	-80
48.02500	-79
48.03333	-77
48.04167	-75
48.05000	-72
48.05833	-68
48.06667	-65
48.07500	-62
48.08333	-59
48.09167	-55
48.10000	-49
48.10833	-44
48.11667	-41
48.12500	-38
48.13333	-37
48.14167	-34
48.15000	-30
48.15833	-25
48.16667	-21
48.17500	-19
48.18333	-19
48.19167	-18
48.20000	-14
48.20833	-9
48.21667	-3
48.22500	4
48.23333	8
48.24167	9
48.25000	8
48.25833	9
48.26667	11
48.27500	15
48.28333	19
48.29167	21
48.30000	20
48.30833	18
48.31667	19
48.32500	21
48.33333	27
48.34167	35
48.35000	41
48.35833	44
48.36667	44
48.37500	43
48.38333	42
48.39167	42
48.40000	43
48.40833	45
48.41667	47
48.42500	50
48.43333	55
48.44167	62
48.45000	68
48.45833	74
48.46667	78
48.47500	79
48.48333	79
48.49167	79
48.50000	81
48.50833	85
48.51667	88
48.52500	91
48.53333	91
48.54167	89
48.55000	88
48.55833	87
48.56667	89
48.57500	92
48.58333	96
48.59167	98
48.60000	98
48.60833	99
48.61667	99
48.62500	100
48.63333	102
48.64167	104
48.65000	105
48.65833	106
48.66667	107
48.67500	109
48.68333	113
48.69167	117
48.70000	120
48.70833	122
48.71667	120
48.72500	117
48.73333	115
48.74167	115
48.75000	116
48.75833	117
48.76667	118
48.77500	115
48.78333	112
48.79167	109
48.80000	107
48.80833	109
48.81667	112
48.82500	115
48.83333	117
48.84167	118
48.85000	116
48.85833	114
48.86667	113
48.87500	113
48.88333	117
48.89167	122
48.90000	128
48.90833	132
48.91667	132
48.92500	129
48.93333	124
48.94167	119
48.95000	115
48.95833	114
48.96667	114
48.97500	114
48.98333	113
48.99167	112
49.00000	110
49.00833	108
49.01667	107
49.02500	109
49.03333	113
49.04167	119
49.05000	123
49.05833	123
49.06667	120
49.07500	116
49.08333	110
49.09167	105
49.10000	99
49.10833	93
49.11667	87
49.12500	83
49.13333	80
49.14167	79
49.15000	77
49.15833	74
49.16667	70
49.17500	66
49.18333	64
49.19167	64
49.20000	65
49.20833	66
49.21667	65
49.22500	64
49.23333	63
49.24167	63
49.25000	65
49.25833	67
49.26667	68
49.27500	66
49.28333	61
49.29167	54
49.30000	46
49.30833	40
49.31667	37
49.32500	36
49.33333	38
49.34167	41
49.35000	43
49.35833	44
49.36667	42
49.37500	38
49.38333	32
49.39167	26
49.40000	22
49.40833	19
49.41667	18
49.42500	18
49.43333	18
49.44167	17
49.45000	15
49.45833	11
49.46667	8
49.47500	5
49.48333	3
49.49167	1
49.50000	-2
49.50833	-4
49.51667	-7
49.52500	-9
49.53333	-10
49.54167	-8
49.55000	-7
49.55833	-8
49.56667	-11
49.57500	-16
49.58333	-21
49.59167	-25
49.60000	-25
49.60833	-24
49.61667	-22
49.62500	-19
49.63333	-18
49.64167	-17
49.65000	-17
49.65833	-19
49.66667	-21
49.67500	-24
49.68333	-28
49.69167	-32
49.70000	-37
49.70833	-41
49.71667	-44
49.72500	-47
49.73333	-49
49.74167	-52
49.75000	-55
49.75833	-59
49.76667	-63
49.77500	-65
49.78333	-68
49.79167	-69
49.80000	-70
49.80833	-70
49.81667	-68
49.82500	-66
49.83333	-64
49.84167	-64
49.85000	-66
49.85833	-72
49.86667	-79
49.87500	-84
49.88333	-88
49.89167	-89
49.90000	-87
49.90833	-85
49.91667	-83
49.92500	-82
49.93333	-83
49.94167	-84
49.95000	-85
49.95833	-86
49.96667	-85
49.97500	-84
49.98333	-82
49.99167	-81
50.00000	-82
50.00833	-85
50.01667	-89
50.02500	-94
50.03333	-97
50.04167	-101
50.05000	-104
50.05833	-108
50.06667	-111
50.07500	-113
50.08333	-115
50.09167	-116
50.10000	-114
50.10833	-111
50.11667	-107
50.12500	-103
50.13333	-101
50.14167	-101
50.15000	-104
50.15833	-108
50.16667	-113
50.17500	-118
50.18333	-121
50.19167	-122
50.20000	-120
50.20833	-116
50.21667	-113
50.22500	-110
50.23333	-109
50.24167	-111
50.25000	-113
50.25833	-114
50.26667	-113
50.27500	-112
50.28333	-112
50.29167	-112
50.30000	-115
50.30833	-118
50.31667	-120
50.32500	-120
50.33333	-121
50.34167	-120
50.35000	-121
50.35833	-124
50.36667	-127
50.37500	-130
50.38333	-130
50.39167	-130
50.40000	-129
50.40833	-128
50.41667	-124
50.42500	-120
50.43333	-116
50.44167	-113
50.45000	-111
50.45833	-110
50.46667	-111
50.47500	-113
50.48333	-114
50.49167	-117
50.50000	-119
50.50833	-123
50.51667	-128
50.52500	-132
50.53333	-136
50.54167	-140
50.55000	-143
50.55833	-146
50.56667	-148
50.57500	-146
50.58333	-143
50.59167	-140
50.60000	-137
50.60833	-136
50.61667	-137
50.62500	-139
50.63333	-139
50.64167	-137
50.65000	-135
50.65833	-135
50.66667	-135
50.67500	-136
50.68333	-137
50.69167	-136
50.70000	-134
50.70833	-132
50.71667	-131
50.72500	-132
50.73333	-132
50.74167	-132
50.75000	-132
50.75833	-133
50.76667	-134
50.77500	-135
50.78333	-137
50.79167	-138
50.80000	-137
50.80833	-136
50.81667	-134
50.82500	-132
50.83333	-130
50.84167	-130
50.85000	-131
50.85833	-132
50.86667	-134
50.87500	-134
50.88333	-133
50.89167	-131
50.90000	-130
50.90833	-129
50.91667	-131
50.92500	-134
50.93333	-139
50.94167	-142
50.95000	-142
50.95833	-138
50.96667	-133
50.97500	-125
50.98333	-118
50.99167	-111
51.00000	-106
51.00833	-102
51.01667	-98
51.02500	-95
51.03333	-92
51.04167	-88
51.05000	-87
51.05833	-87
51.06667	-89
51.07500	-91
51.08333	-91
51.09167	-86
51.10000	-77
51.10833	-66
51.11667	-55
51.12500	-46
51.13333	-38
51.14167	-31
51.15000	-24
51.15833	-16
51.16667	-8
51.17500	1
51.18333	11
51.19167	22
51.20000	35
51.20833	49
51.21667	65
51.22500	80
51.23333	95
51.24167	108
51.25000	119
51.25833	129
51.26667	140
51.27500	153
51.28333	167
51.29167	184
51.30000	203
51.30833	222
51.31667	241
51.32500	262
51.33333	283
51.34167	306
51.35000	331
51.35833	358
51.36667	386
51.37500	416
51.38333	448
51.39167	480
51.40000	515
51.40833	551
51.41667	591
51.42500	634
51.43333	679
51.44167	725
51.45000	771
51.45833	817
51.46667	863
51.47500	910
51.48333	958
51.49167	1006
51.50000	1054
51.50833	1103
51.51667	1155
51.52500	1211
51.53333	1271
51.54167	1336
51.55000	1405
51.55833	1478
51.56667	1552
51.57500	1628
51.58333	1706
51.59167	1787
51.60000	1874
51.60833	1964
51.61667	2061
51.62500	2160
51.63333	2258
51.64167	2358
51.65000	2457
51.65833	2561
51.66667	2666
51.67500	2774
51.68333	2884
51.69167	2998
51.70000	3118
51.70833	3241
51.71667	3373
51.72500	3507
51.73333	3644
51.74167	3783
51.75000	3923
51.75833	4068
51.76667	4214
51.77500	4367
51.78333	4523
51.79167	4681
51.80000	4846
51.80833	5010
51.81667	5181
51.82500	5354
51.83333	5531
51.84167	5713
51.85000	5894
51.85833	6083
51.86667	6269
51.87500	6462
51.88333	6657
51.89167	6856
51.90000	7064
51.90833	7273
51.91667	7490
51.92500	7708
51.93333	7929
51.94167	8154
51.95000	8378
51.95833	8610
51.96667	8842
51.97500	9079
51.98333	9319
51.99167	9558
52.00000	9803
52.00833	10045
52.01667	10297
52.02500	10550
52.03333	10807
52.04167	11071
52.05000	11333
52.05833	11603
52.06667	11869
52.07500	12139
52.08333	12411
52.09167	12683
52.10000	12962
52.10833	13238
52.11667	13523
52.12500	13807
52.13333	14092
52.14167	14382
52.15000	14667
52.15833	14959
52.16667	15244
52.17500	15531
52.18333	15819
52.19167	16104
52.20000	16397
52.20833	16687
52.21667	16986
52.22500	17283
52.23333	17578
52.24167	17876
52.25000	18169
52.25833	18470
52.26667	18767
52.27500	19069
52.28333	19369
52.29167	19663
52.30000	19958
52.30833	20245
52.31667	20536
52.32500	20823
52.33333	21109
52.34167	21397
52.35000	21678
52.35833	21965
52.36667	22247
52.37500	22531
52.38333	22814
52.39167	23092
52.40000	23372
52.40833	23643
52.41667	23915
52.42500	24179
52.43333	24439
52.44167	24698
52.45000	24949
52.45833	25204
52.46667	25452
52.47500	25701
52.48333	25949
52.49167	26190
52.50000	26433
52.50833	26665
52.51667	26898
52.52500	27124
52.53333	27347
52.54167	27569
52.55000	27783
52.55833	27995
52.56667	28198
52.57500	28397
52.58333	28590
52.59167	28776
52.60000	28961
52.60833	29140
52.61667	29319
52.62500	29494
52.63333	29666
52.64167	29834
52.65000	29994
52.65833	30149
52.66667	30294
52.67500	30434
52.68333	30566
52.69167	30690
52.70000	30811
52.70833	30925
52.71667	31038
52.72500	31148
52.73333	31254
52.74167	31357
52.75000	31451
52.75833	31538
52.76667	31616
52.77500	31685
52.78333	31749
52.79167	31808
52.80000	31864
52.80833	31912
52.81667	31953
52.82500	31986
52.83333	32011
52.84167	32030
52.85000	32045
52.85833	32058
52.86667	32067
52.87500	32073
52.88333	32072
52.89167	32062
52.90000	32044
52.90833	32019
52.91667	31988
52.92500	31953
52.93333	31916
52.94167	31874
52.95000	31827
52.95833	31772
52.96667	31712
52.97500	31646
52.98333	31573
52.99167	31496
53.00000	31412
53.00833	31328
53.01667	31241
53.02500	31152
53.03333	31058
53.04167	30958
53.05000	30852
53.05833	30735
53.06667	30615
53.07500	30489
53.08333	30358
53.09167	30223
53.10000	30080
53.10833	29937
53.11667	29788
53.12500	29639
53.13333	29486
53.14167	29330
53.15000	29173
53.15833	29010
53.16667	28847
53.17500	28678
53.18333	28506
53.19167	28333
53.20000	28155
53.20833	27979
53.21667	27797
53.22500	27614
53.23333	27426
53.24167	27233
53.25000	27041
53.25833	26841
53.26667	26643
53.27500	26441
53.28333	26237
53.29167	26033
53.30000	25823
53.30833	25616
53.31667	25403
53.32500	25192
53.33333	24981
53.34167	24770
53.35000	24562
53.35833	24350
53.36667	24141
53.37500	23925
53.38333	23707
53.39167	23487
53.40000	23260
53.40833	23038
53.41667	22810
53.42500	22587
53.43333	22364
53.44167	22141
53.45000	21922
53.45833	21699
53.46667	21481
53.47500	21259
53.48333	21038
53.49167	20819
53.50000	20594
53.50833	20376
53.51667	20154
53.52500	19936
53.53333	19720
53.54167	19502
53.55000	19290
53.55833	19073
53.56667	18862
53.57500	18650
53.58333	18438
53.59167	18229
53.60000	18017
53.60833	17808
53.61667	17595
53.62500	17386
53.63333	17178
53.64167	16972
53.65000	16773
53.65833	16572
53.66667	16375
53.67500	16175
53.68333	15974
53.69167	15776
53.70000	15577
53.70833	15385
53.71667	15193
53.72500	15005
53.73333	14818
53.74167	14629
53.75000	14445
53.75833	14257
53.76667	14074
53.77500	13892
53.78333	13713
53.79167	13538
53.80000	13363
53.80833	13193
53.81667	13021
53.82500	12853
53.83333	12688
53.84167	12522
53.85000	12361
53.85833	12197
53.86667	12037
53.87500	11875
53.88333	11714
53.89167	11557
53.90000	11399
53.90833	11247
53.91667	11096
53.92500	10951
53.93333	10809
53.94167	10668
53.95000	10529
53.95833	10386
53.96667	10246
53.97500	10105
53.98333	9967
53.99167	9834
54.00000	9702
54.00833	9575
54.01667	9445
54.02500	9317
54.03333	9189
54.04167	9062
54.05000	8939
54.05833	8815
54.06667	8695
54.07500	8576
54.08333	8460
54.09167	8350
54.10000	8243
54.10833	8139
54.11667	8035
54.12500	7931
54.13333	7827
54.14167	7720
54.15000	7615
54.15833	7507
54.16667	7403
54.17500	7300
54.18333	7202
54.19167	7108
54.20000	7017
54.20833	6929
54.21667	6841
54.22500	6756
54.23333	6671
54.24167	6587
54.25000	6505
54.25833	6421
54.26667	6338
54.27500	6254
54.28333	6171
54.29167	6092
54.30000	6013
54.30833	5939
54.31667	5865
54.32500	5793
54.33333	5720
54.34167	5645
54.35000	5570
54.35833	5494
54.36667	5419
54.37500	5346
54.38333	5275
54.39167	5209
54.40000	5145
54.40833	5085
54.41667	5026
54.42500	4968
54.43333	4908
54.44167	4846
54.45000	4785
54.45833	4724
54.46667	4666
54.47500	4609
54.48333	4553
54.49167	4497
54.50000	4440
54.50833	4385
54.51667	4331
54.52500	4279
54.53333	4230
54.54167	4182
54.55000	4136
54.55833	4090
54.56667	4046
54.57500	4002
54.58333	3958
54.59167	3913
54.60000	3866
54.60833	3819
54.61667	3773
54.62500	3728
54.63333	3686
54.64167	3645
54.65000	3604
54.65833	3563
54.66667	3523
54.67500	3482
54.68333	3442
54.69167	3403
54.70000	3367
54.70833	3334
54.71667	3302
54.72500	3271
54.73333	3235
54.74167	3196
54.75000	3157
54.75833	3116
54.76667	3079
54.77500	3047
54.78333	3017
54.79167	2988
54.80000	2958
54.80833	2928
54.81667	2898
54.82500	2868
54.83333	2836
54.84167	2803
54.85000	2770
54.85833	2736
54.86667	2705
54.87500	2676
54.88333	2649
54.89167	2624
54.90000	2597
54.90833	2572
54.91667	2547
54.92500	2521
54.93333	2494
54.94167	2466
54.95000	2439
54.95833	2412
54.96667	2388
54.97500	2368
54.98333	2351
54.99167	2332
55.00000	2311
55.00833	2288
55.01667	2263
55.02500	2239
55.03333	2215
55.04167	2194
55.05000	2174
55.05833	2155
55.06667	2135
55.07500	2113
55.08333	2091
55.09167	2070
55.10000	2051
55.10833	2033
55.11667	2015
55.12500	1996
55.13333	1975
55.14167	1955
55.15000	1936
55.15833	1915
55.16667	1894
55.17500	1875
55.18333	1856
55.19167	1838
55.20000	1819
55.20833	1801
55.21667	1785
55.22500	1771
55.23333	1760
55.24167	1750
55.25000	1739
55.25833	1725
55.26667	1710
55.27500	1693
55.28333	1676
55.29167	1658
55.30000	1641
55.30833	1624
55.31667	1607
55.32500	1591
55.33333	1576
55.34167	1562
55.35000	1550
55.35833	1540
55.36667	1530
55.37500	1519
55.38333	1507
55.39167	1494
55.40000	1480
55.40833	1467
55.41667	1454
55.42500	1440
55.43333	1425
55.44167	1409
55.45000	1392
55.45833	1372
55.46667	1353
55.47500	1337
55.48333	1327
55.49167	1320
55.50000	1316
55.50833	1312
55.51667	1307
55.52500	1302
55.53333	1293
55.54167	1282
55.55000	1269
55.55833	1254
55.56667	1238
55.57500	1225
55.58333	1216
55.59167	1210
55.60000	1206
55.60833	1203
55.61667	1198
55.62500	1190
55.63333	1181
55.64167	1171
55.65000	1162
55.65833	1152
55.66667	1141
55.67500	1130
55.68333	1120
55.69167	1110
55.70000	1099
55.70833	1089
55.71667	1080
55.72500	1073
55.73333	1065
55.74167	1058
55.75000	1050
55.75833	1040
55.76667	1030
55.77500	1021
55.78333	1013
55.79167	1003
55.80000	993
55.80833	982
55.81667	970
55.82500	960
55.83333	951
55.84167	944
55.85000	937
55.85833	931
55.86667	926
55.87500	921
55.88333	916
55.89167	911
55.90000	908
55.90833	904
55.91667	899
55.92500	894
55.93333	890
55.94167	884
55.95000	878
55.95833	870
55.96667	861
55.97500	852
55.98333	844
55.99167	837
56.00000	833
56.00833	829
56.01667	824
56.02500	817
56.03333	810
56.04167	802
56.05000	794
56.05833	786
56.06667	780
56.07500	773
56.08333	768
56.09167	764
56.10000	760
56.10833	757
56.11667	752
56.12500	748
56.13333	743
56.14167	738
56.15000	733
56.15833	726
56.16667	720
56.17500	715
56.18333	711
56.19167	707
56.20000	704
56.20833	699
56.21667	692
56.22500	683
56.23333	673
56.24167	663
56.25000	655
56.25833	649
56.26667	644
56.27500	643
56.28333	643
56.29167	642
56.30000	639
56.30833	635
56.31667	629
56.32500	623
56.33333	619
56.34167	615
56.35000	611
56.35833	607
56.36667	603
56.37500	600
56.38333	598
56.39167	594
56.40000	589
56.40833	583
56.41667	574
56.42500	566
56.43333	558
56.44167	552
56.45000	548
56.45833	546
56.46667	544
56.47500	542
56.48333	538
56.49167	533
56.50000	527
56.50833	523
56.51667	519
56.52500	515
56.53333	512
56.54167	508
56.55000	504
56.55833	500
56.56667	495
56.57500	490
56.58333	484
56.59167	479
56.60000	474
56.60833	470
56.61667	466
56.62500	463
56.63333	460
56.64167	459
56.65000	458
56.65833	458
56.66667	459
56.67500	458
56.68333	457
56.69167	454
56.70000	450
56.70833	444
56.71667	437
56.72500	430
56.73333	424
56.74167	420
56.75000	418
56.75833	419
56.76667	419
56.77500	418
56.78333	415
56.79167	410
56.80000	404
56.80833	398
56.81667	393
56.82500	389
56.83333	385
56.84167	383
56.85000	382
56.85833	379
56.86667	376
56.87500	373
56.88333	369
56.89167	367
56.90000	366
56.90833	368
56.91667	371
56.92500	374
56.93333	376
56.94167	375
56.95000	371
56.95833	363
56.96667	355
56.97500	346
56.98333	338
56.99167	332
57.00000	328
57.00833	325
57.01667	323
57.02500	322
57.03333	323
57.04167	326
57.05000	329
57.05833	331
57.06667	332
57.07500	332
57.08333	329
57.09167	326
57.10000	324
57.10833	323
57.11667	323
57.12500	323
57.13333	322
57.14167	319
57.15000	313
57.15833	305
57.16667	296
57.17500	288
57.18333	283
57.19167	279
57.20000	276
57.20833	274
57.21667	271
57.22500	266
57.23333	261
57.24167	258
57.25000	256
57.25833	256
57.26667	257
57.27500	258
57.28333	257
57.29167	256
57.30000	253
57.30833	249
57.31667	247
57.32500	244
57.33333	241
57.34167	238
57.35000	235
57.35833	233
57.36667	232
57.37500	233
57.38333	236
57.39167	240
57.40000	243
57.40833	245
57.41667	245
57.42500	241
57.43333	236
57.44167	228
57.45000	219
57.45833	211
57.46667	204
57.47500	201
57.48333	201
57.49167	202
57.50000	204
57.50833	205
57.51667	206
57.52500	206
57.53333	204
57.54167	200
57.55000	196
57.55833	191
57.56667	187
57.57500	187
57.58333	188
57.59167	187
57.60000	185
57.60833	182
57.61667	180
57.62500	179
57.63333	182
57.64167	188
57.65000	193
57.65833	196
57.66667	196
57.67500	196
57.68333	196
57.69167	194
57.70000	191
57.70833	185
57.71667	175
57.72500	163
57.73333	155
57.74167	149
57.75000	148
57.75833	148
57.76667	149
57.77500	149
57.78333	148
57.79167	146
57.80000	145
57.80833	145
57.81667	146
57.82500	148
57.83333	150
57.84167	150
57.85000	149
57.85833	146
57.86667	142
57.87500	138
57.88333	134
57.89167	130
57.90000	127
57.90833	127
57.91667	130
57.92500	132
57.93333	132
57.94167	128
57.95000	122
57.95833	115
57.96667	110
57.97500	109
57.98333	111
57.99167	112
58.00000	111
58.00833	109
58.01667	106
58.02500	103
58.03333	103
58.04167	104
58.05000	105
58.05833	105
58.06667	104
58.07500	104
58.08333	105
58.09167	106
58.10000	107
58.10833	106
58.11667	102
58.12500	98
58.13333	94
58.14167	93
58.15000	93
58.15833	94
58.16667	95
58.17500	95
58.18333	95
58.19167	95
58.20000	96
58.20833	96
58.21667	94
58.22500	90
58.23333	85
58.24167	79
58.25000	76
58.25833	77
58.26667	80
58.27500	83
58.28333	85
58.29167	87
58.30000	86
58.30833	84
58.31667	80
58.32500	76
58.33333	71
58.34167	67
58.35000	65
58.35833	64
58.36667	64
58.37500	64
58.38333	64
58.39167	65
58.40000	66
58.40833	68
58.41667	69
58.42500	68
58.43333	65
58.44167	62
58.45000	60
58.45833	59
58.46667	58
58.47500	59
58.48333	60
58.49167	61
58.50000	61
58.50833	61
58.51667	60
58.52500	57
58.53333	52
58.54167	46
58.55000	39
58.55833	32
58.56667	27
58.57500	25
58.58333	26
58.59167	28
58.60000	29
58.60833	29
58.61667	28
58.62500	27
58.63333	27
58.64167	28
58.65000	29
58.65833	27
58.66667	24
58.67500	20
58.68333	16
58.69167	14
58.70000	15
58.70833	16
58.71667	17
58.72500	17
58.73333	18
58.74167	19
58.75000	21
58.75833	23
58.76667	23
58.77500	21
58.78333	18
58.79167	15
58.80000	13
58.80833	11
58.81667	9
58.82500	9
58.83333	9
58.84167	9
58.85000	10
58.85833	12
58.86667	13
58.87500	14
58.88333	12
58.89167	10
58.90000	7
58.90833	4
58.91667	2
58.92500	0
58.93333	-1
58.94167	-1
58.95000	-0
58.95833	-0
58.96667	-1
58.97500	-3
58.98333	-6
58.99167	-10
59.00000	-12
59.00833	-14
59.01667	-14
59.02500	-13
59.03333	-13
59.04167	-13
59.05000	-14
59.05833	-15
59.06667	-16
59.07500	-16
59.08333	-14
59.09167	-10
59.10000	-4
59.10833	1
59.11667	3
59.12500	1
59.13333	-3
59.14167	-9
59.15000	-13
59.15833	-15
59.16667	-15
59.17500	-15
59.18333	-17
59.19167	-20
59.20000	-24
59.20833	-27
59.21667	-29
59.22500	-28
59.23333	-27
59.24167	-24
59.25000	-23
59.25833	-24
59.26667	-26
59.27500	-30
59.28333	-34
59.29167	-37
59.30000	-41
59.30833	-44
59.31667	-46
59.32500	-46
59.33333	-46
59.34167	-45
59.35000	-45
59.35833	-46
59.36667	-47
59.37500	-46
59.38333	-44
59.39167	-43
59.40000	-44
59.40833	-46
59.41667	-47
59.42500	-46
59.43333	-45
59.44167	-43
59.45000	-42
59.45833	-43
59.46667	-44
59.47500	-44
59.48333	-43
59.49167	-43
59.50000	-44
59.50833	-46
59.51667	-47
59.52500	-48
59.53333	-49
59.54167	-50
59.55000	-52
59.55833	-53
59.56667	-54
59.57500	-53
59.58333	-52
59.59167	-52
59.60000	-53
59.60833	-55
59.61667	-57
59.62500	-59
59.63333	-58
59.64167	-56
59.65000	-53
59.65833	-50
59.66667	-47
59.67500	-46
59.68333	-46
59.69167	-46
59.70000	-47
59.70833	-48
59.71667	-50
59.72500	-52
59.73333	-56
59.74167	-59
59.75000	-63
59.75833	-67
59.76667	-70
59.77500	-74
59.78333	-78
59.79167	-81
59.80000	-85
59.80833	-88
59.81667	-89
59.82500	-88
59.83333	-85
59.84167	-82
59.85000	-79
59.85833	-76
59.86667	-74
59.87500	-75
59.88333	-77
59.89167	-79
59.90000	-79
59.90833	-78
59.91667	-76
59.92500	-74
59.93333	-73
59.94167	-74
59.95000	-75
59.95833	-77
59.96667	-79
59.97500	-81
59.98333	-81
59.99167	-81
60.00000	-80
