# Supplementary material for: How J-chain ensures the assembly of immunoglobulin IgM pentamers
Source: EMBO J. 2024 Dec 4;44(2):505–33. doi: 10.1038/s44318-024-00317-9 (PMC11729874; doi:10.1038/s44318-024-00317-9)
Supplement: Supplementary file 5 — Source data Fig. 3 [file 44318_2024_317_MOESM5_ESM.zip › Figure 3/3B/repeat 1 Cu4/20240104 Cu4tp_13h_1.txt]

[Header]
Application Name	LCsolution
Version	1.25
Data File Name	D:\Xenia\JC Oligomerisation kinetics\20240104 Cu4tp_13h_1.lcd
Output Date	05.01.2024
Output Time	09:50:57

[Configuration]
# of Detectors	2
Detector ID	Detector A	Detector B
Detector Name	Detector A	Detector B
# of Channels	2	1

[LC Chromatogram(Detector A-Ch1)]
Interval(msec)	500
# of Points	7201
Start Time(min)	0.000
End Time(min)	60.000
Intensity Units	mV
Intensity Multiplier	0.001
Wavelength(nm)	280
R.Time (min)	Intensity
0.00000	-3
0.00833	-3
0.01667	-0
0.02500	-0
0.03333	-0
0.04167	-0
0.05000	-1
0.05833	-1
0.06667	-2
0.07500	-2
0.08333	-1
0.09167	1
0.10000	5
0.10833	9
0.11667	12
0.12500	15
0.13333	17
0.14167	17
0.15000	15
0.15833	14
0.16667	14
0.17500	15
0.18333	17
0.19167	18
0.20000	17
0.20833	14
0.21667	10
0.22500	6
0.23333	3
0.24167	2
0.25000	2
0.25833	2
0.26667	5
0.27500	7
0.28333	10
0.29167	12
0.30000	12
0.30833	9
0.31667	7
0.32500	4
0.33333	4
0.34167	6
0.35000	8
0.35833	9
0.36667	9
0.37500	6
0.38333	3
0.39167	0
0.40000	-3
0.40833	-5
0.41667	-8
0.42500	-11
0.43333	-11
0.44167	-8
0.45000	-4
0.45833	-0
0.46667	2
0.47500	2
0.48333	1
0.49167	-0
0.50000	-0
0.50833	0
0.51667	0
0.52500	-1
0.53333	-0
0.54167	2
0.55000	6
0.55833	11
0.56667	15
0.57500	19
0.58333	20
0.59167	19
0.60000	17
0.60833	15
0.61667	12
0.62500	10
0.63333	8
0.64167	7
0.65000	5
0.65833	3
0.66667	0
0.67500	-1
0.68333	-1
0.69167	-0
0.70000	1
0.70833	2
0.71667	0
0.72500	-3
0.73333	-9
0.74167	-15
0.75000	-20
0.75833	-22
0.76667	-22
0.77500	-20
0.78333	-15
0.79167	-9
0.80000	-4
0.80833	1
0.81667	2
0.82500	-0
0.83333	-4
0.84167	-10
0.85000	-14
0.85833	-17
0.86667	-16
0.87500	-14
0.88333	-11
0.89167	-7
0.90000	-3
0.90833	-0
0.91667	3
0.92500	5
0.93333	7
0.94167	9
0.95000	10
0.95833	9
0.96667	7
0.97500	4
0.98333	3
0.99167	1
1.00000	-0
1.00833	-2
1.01667	-5
1.02500	-9
1.03333	-13
1.04167	-14
1.05000	-14
1.05833	-13
1.06667	-11
1.07500	-8
1.08333	-4
1.09167	-1
1.10000	2
1.10833	3
1.11667	4
1.12500	4
1.13333	2
1.14167	-1
1.15000	-4
1.15833	-8
1.16667	-12
1.17500	-16
1.18333	-18
1.19167	-20
1.20000	-21
1.20833	-21
1.21667	-21
1.22500	-21
1.23333	-21
1.24167	-22
1.25000	-24
1.25833	-25
1.26667	-25
1.27500	-24
1.28333	-22
1.29167	-20
1.30000	-18
1.30833	-16
1.31667	-15
1.32500	-13
1.33333	-10
1.34167	-6
1.35000	-3
1.35833	-2
1.36667	-3
1.37500	-5
1.38333	-6
1.39167	-7
1.40000	-5
1.40833	-2
1.41667	-2
1.42500	-4
1.43333	-6
1.44167	-6
1.45000	-5
1.45833	-3
1.46667	-2
1.47500	-3
1.48333	-6
1.49167	-8
1.50000	-7
1.50833	-4
1.51667	-1
1.52500	-0
1.53333	-2
1.54167	-6
1.55000	-10
1.55833	-11
1.56667	-8
1.57500	-4
1.58333	2
1.59167	8
1.60000	14
1.60833	19
1.61667	22
1.62500	23
1.63333	21
1.64167	18
1.65000	13
1.65833	9
1.66667	5
1.67500	2
1.68333	0
1.69167	-2
1.70000	-5
1.70833	-8
1.71667	-9
1.72500	-7
1.73333	-4
1.74167	0
1.75000	3
1.75833	3
1.76667	2
1.77500	2
1.78333	2
1.79167	3
1.80000	4
1.80833	5
1.81667	4
1.82500	2
1.83333	-1
1.84167	-3
1.85000	-4
1.85833	-1
1.86667	3
1.87500	6
1.88333	8
1.89167	9
1.90000	7
1.90833	3
1.91667	0
1.92500	-1
1.93333	1
1.94167	4
1.95000	7
1.95833	11
1.96667	14
1.97500	14
1.98333	12
1.99167	8
2.00000	4
2.00833	1
2.01667	0
2.02500	1
2.03333	2
2.04167	3
2.05000	4
2.05833	4
2.06667	2
2.07500	-1
2.08333	-4
2.09167	-8
2.10000	-10
2.10833	-11
2.11667	-11
2.12500	-11
2.13333	-10
2.14167	-11
2.15000	-12
2.15833	-12
2.16667	-12
2.17500	-12
2.18333	-12
2.19167	-12
2.20000	-12
2.20833	-12
2.21667	-11
2.22500	-9
2.23333	-6
2.24167	-2
2.25000	1
2.25833	3
2.26667	2
2.27500	0
2.28333	-2
2.29167	-5
2.30000	-8
2.30833	-10
2.31667	-11
2.32500	-12
2.33333	-14
2.34167	-15
2.35000	-16
2.35833	-17
2.36667	-16
2.37500	-14
2.38333	-12
2.39167	-12
2.40000	-13
2.40833	-16
2.41667	-18
2.42500	-18
2.43333	-16
2.44167	-12
2.45000	-8
2.45833	-4
2.46667	-2
2.47500	-1
2.48333	-2
2.49167	-3
2.50000	-3
2.50833	-2
2.51667	-0
2.52500	-1
2.53333	-4
2.54167	-8
2.55000	-11
2.55833	-12
2.56667	-9
2.57500	-3
2.58333	2
2.59167	7
2.60000	8
2.60833	6
2.61667	1
2.62500	-4
2.63333	-9
2.64167	-15
2.65000	-19
2.65833	-20
2.66667	-17
2.67500	-14
2.68333	-11
2.69167	-10
2.70000	-11
2.70833	-12
2.71667	-13
2.72500	-12
2.73333	-11
2.74167	-13
2.75000	-16
2.75833	-21
2.76667	-24
2.77500	-24
2.78333	-22
2.79167	-20
2.80000	-18
2.80833	-18
2.81667	-18
2.82500	-19
2.83333	-19
2.84167	-18
2.85000	-15
2.85833	-13
2.86667	-13
2.87500	-14
2.88333	-17
2.89167	-20
2.90000	-23
2.90833	-26
2.91667	-26
2.92500	-25
2.93333	-22
2.94167	-17
2.95000	-13
2.95833	-10
2.96667	-9
2.97500	-8
2.98333	-9
2.99167	-11
3.00000	-12
3.00833	-11
3.01667	-8
3.02500	-4
3.03333	-1
3.04167	2
3.05000	3
3.05833	2
3.06667	-1
3.07500	-5
3.08333	-10
3.09167	-14
3.10000	-15
3.10833	-13
3.11667	-10
3.12500	-7
3.13333	-5
3.14167	-6
3.15000	-9
3.15833	-13
3.16667	-16
3.17500	-19
3.18333	-20
3.19167	-19
3.20000	-17
3.20833	-13
3.21667	-12
3.22500	-12
3.23333	-13
3.24167	-15
3.25000	-16
3.25833	-14
3.26667	-10
3.27500	-6
3.28333	-4
3.29167	-4
3.30000	-6
3.30833	-8
3.31667	-10
3.32500	-11
3.33333	-10
3.34167	-10
3.35000	-11
3.35833	-12
3.36667	-15
3.37500	-18
3.38333	-22
3.39167	-25
3.40000	-24
3.40833	-22
3.41667	-17
3.42500	-12
3.43333	-8
3.44167	-7
3.45000	-8
3.45833	-11
3.46667	-14
3.47500	-17
3.48333	-19
3.49167	-19
3.50000	-18
3.50833	-15
3.51667	-11
3.52500	-7
3.53333	-5
3.54167	-4
3.55000	-3
3.55833	-2
3.56667	-1
3.57500	1
3.58333	1
3.59167	1
3.60000	1
3.60833	0
3.61667	-2
3.62500	-5
3.63333	-10
3.64167	-16
3.65000	-21
3.65833	-24
3.66667	-24
3.67500	-22
3.68333	-17
3.69167	-13
3.70000	-11
3.70833	-10
3.71667	-11
3.72500	-13
3.73333	-15
3.74167	-17
3.75000	-17
3.75833	-16
3.76667	-12
3.77500	-8
3.78333	-4
3.79167	-2
3.80000	-2
3.80833	-3
3.81667	-5
3.82500	-9
3.83333	-11
3.84167	-12
3.85000	-11
3.85833	-10
3.86667	-8
3.87500	-6
3.88333	-5
3.89167	-4
3.90000	-1
3.90833	1
3.91667	1
3.92500	-2
3.93333	-7
3.94167	-13
3.95000	-19
3.95833	-24
3.96667	-27
3.97500	-28
3.98333	-26
3.99167	-24
4.00000	-22
4.00833	-22
4.01667	-23
4.02500	-26
4.03333	-26
4.04167	-23
4.05000	-19
4.05833	-15
4.06667	-12
4.07500	-10
4.08333	-10
4.09167	-12
4.10000	-13
4.10833	-15
4.11667	-15
4.12500	-14
4.13333	-13
4.14167	-13
4.15000	-15
4.15833	-17
4.16667	-19
4.17500	-19
4.18333	-18
4.19167	-15
4.20000	-11
4.20833	-7
4.21667	-5
4.22500	-5
4.23333	-6
4.24167	-8
4.25000	-10
4.25833	-11
4.26667	-11
4.27500	-9
4.28333	-9
4.29167	-8
4.30000	-7
4.30833	-6
4.31667	-6
4.32500	-8
4.33333	-11
4.34167	-17
4.35000	-24
4.35833	-32
4.36667	-38
4.37500	-41
4.38333	-41
4.39167	-38
4.40000	-34
4.40833	-29
4.41667	-24
4.42500	-21
4.43333	-18
4.44167	-17
4.45000	-16
4.45833	-14
4.46667	-11
4.47500	-8
4.48333	-6
4.49167	-6
4.50000	-8
4.50833	-12
4.51667	-15
4.52500	-18
4.53333	-20
4.54167	-20
4.55000	-18
4.55833	-15
4.56667	-11
4.57500	-9
4.58333	-7
4.59167	-7
4.60000	-8
4.60833	-10
4.61667	-12
4.62500	-16
4.63333	-20
4.64167	-24
4.65000	-27
4.65833	-28
4.66667	-26
4.67500	-24
4.68333	-21
4.69167	-18
4.70000	-16
4.70833	-14
4.71667	-12
4.72500	-10
4.73333	-9
4.74167	-10
4.75000	-11
4.75833	-9
4.76667	-7
4.77500	-7
4.78333	-8
4.79167	-9
4.80000	-11
4.80833	-11
4.81667	-10
4.82500	-7
4.83333	-6
4.84167	-8
4.85000	-12
4.85833	-15
4.86667	-18
4.87500	-20
4.88333	-20
4.89167	-20
4.90000	-21
4.90833	-23
4.91667	-22
4.92500	-18
4.93333	-13
4.94167	-6
4.95000	-1
4.95833	0
4.96667	-2
4.97500	-6
4.98333	-10
4.99167	-14
5.00000	-15
5.00833	-15
5.01667	-13
5.02500	-11
5.03333	-8
5.04167	-7
5.05000	-6
5.05833	-8
5.06667	-12
5.07500	-17
5.08333	-21
5.09167	-24
5.10000	-26
5.10833	-27
5.11667	-29
5.12500	-32
5.13333	-33
5.14167	-31
5.15000	-27
5.15833	-23
5.16667	-19
5.17500	-17
5.18333	-17
5.19167	-18
5.20000	-18
5.20833	-18
5.21667	-18
5.22500	-19
5.23333	-19
5.24167	-18
5.25000	-16
5.25833	-13
5.26667	-12
5.27500	-13
5.28333	-15
5.29167	-20
5.30000	-25
5.30833	-29
5.31667	-30
5.32500	-27
5.33333	-22
5.34167	-17
5.35000	-13
5.35833	-14
5.36667	-18
5.37500	-21
5.38333	-23
5.39167	-24
5.40000	-23
5.40833	-22
5.41667	-23
5.42500	-27
5.43333	-33
5.44167	-39
5.45000	-43
5.45833	-43
5.46667	-40
5.47500	-35
5.48333	-29
5.49167	-23
5.50000	-20
5.50833	-20
5.51667	-21
5.52500	-23
5.53333	-23
5.54167	-23
5.55000	-20
5.55833	-18
5.56667	-16
5.57500	-14
5.58333	-14
5.59167	-15
5.60000	-18
5.60833	-22
5.61667	-24
5.62500	-25
5.63333	-25
5.64167	-25
5.65000	-25
5.65833	-28
5.66667	-31
5.67500	-31
5.68333	-29
5.69167	-26
5.70000	-23
5.70833	-20
5.71667	-19
5.72500	-19
5.73333	-18
5.74167	-17
5.75000	-14
5.75833	-12
5.76667	-11
5.77500	-10
5.78333	-8
5.79167	-7
5.80000	-6
5.80833	-6
5.81667	-8
5.82500	-12
5.83333	-14
5.84167	-15
5.85000	-15
5.85833	-15
5.86667	-14
5.87500	-13
5.88333	-13
5.89167	-14
5.90000	-14
5.90833	-13
5.91667	-13
5.92500	-13
5.93333	-15
5.94167	-19
5.95000	-24
5.95833	-28
5.96667	-31
5.97500	-31
5.98333	-28
5.99167	-24
6.00000	-19
6.00833	-13
6.01667	-7
6.02500	-0
6.03333	4
6.04167	5
6.05000	4
6.05833	-1
6.06667	-7
6.07500	-11
6.08333	-14
6.09167	-14
6.10000	-13
6.10833	-12
6.11667	-11
6.12500	-11
6.13333	-12
6.14167	-14
6.15000	-17
6.15833	-20
6.16667	-22
6.17500	-25
6.18333	-28
6.19167	-30
6.20000	-29
6.20833	-26
6.21667	-23
6.22500	-19
6.23333	-16
6.24167	-14
6.25000	-12
6.25833	-10
6.26667	-9
6.27500	-9
6.28333	-10
6.29167	-11
6.30000	-11
6.30833	-10
6.31667	-9
6.32500	-8
6.33333	-9
6.34167	-9
6.35000	-10
6.35833	-9
6.36667	-7
6.37500	-4
6.38333	-2
6.39167	1
6.40000	4
6.40833	6
6.41667	6
6.42500	4
6.43333	-1
6.44167	-6
6.45000	-12
6.45833	-15
6.46667	-18
6.47500	-19
6.48333	-19
6.49167	-19
6.50000	-20
6.50833	-22
6.51667	-26
6.52500	-30
6.53333	-32
6.54167	-32
6.55000	-29
6.55833	-25
6.56667	-19
6.57500	-14
6.58333	-9
6.59167	-6
6.60000	-5
6.60833	-7
6.61667	-11
6.62500	-17
6.63333	-21
6.64167	-22
6.65000	-22
6.65833	-20
6.66667	-18
6.67500	-15
6.68333	-11
6.69167	-8
6.70000	-5
6.70833	-3
6.71667	-3
6.72500	-6
6.73333	-11
6.74167	-17
6.75000	-22
6.75833	-23
6.76667	-23
6.77500	-23
6.78333	-24
6.79167	-26
6.80000	-28
6.80833	-30
6.81667	-29
6.82500	-26
6.83333	-23
6.84167	-19
6.85000	-16
6.85833	-14
6.86667	-12
6.87500	-11
6.88333	-13
6.89167	-16
6.90000	-17
6.90833	-18
6.91667	-17
6.92500	-17
6.93333	-16
6.94167	-15
6.95000	-13
6.95833	-8
6.96667	-3
6.97500	1
6.98333	3
6.99167	4
7.00000	4
7.00833	2
7.01667	-1
7.02500	-4
7.03333	-8
7.04167	-9
7.05000	-9
7.05833	-8
7.06667	-7
7.07500	-7
7.08333	-9
7.09167	-10
7.10000	-10
7.10833	-9
7.11667	-8
7.12500	-6
7.13333	-5
7.14167	-4
7.15000	-5
7.15833	-8
7.16667	-14
7.17500	-20
7.18333	-25
7.19167	-27
7.20000	-26
7.20833	-23
7.21667	-21
7.22500	-20
7.23333	-19
7.24167	-19
7.25000	-19
7.25833	-19
7.26667	-20
7.27500	-22
7.28333	-24
7.29167	-25
7.30000	-23
7.30833	-19
7.31667	-16
7.32500	-15
7.33333	-15
7.34167	-17
7.35000	-20
7.35833	-20
7.36667	-20
7.37500	-18
7.38333	-16
7.39167	-15
7.40000	-18
7.40833	-23
7.41667	-30
7.42500	-37
7.43333	-41
7.44167	-42
7.45000	-39
7.45833	-35
7.46667	-30
7.47500	-26
7.48333	-24
7.49167	-22
7.50000	-20
7.50833	-18
7.51667	-17
7.52500	-15
7.53333	-13
7.54167	-10
7.55000	-8
7.55833	-8
7.56667	-10
7.57500	-12
7.58333	-14
7.59167	-16
7.60000	-19
7.60833	-21
7.61667	-25
7.62500	-29
7.63333	-33
7.64167	-36
7.65000	-38
7.65833	-38
7.66667	-36
7.67500	-33
7.68333	-29
7.69167	-27
7.70000	-27
7.70833	-29
7.71667	-31
7.72500	-30
7.73333	-27
7.74167	-23
7.75000	-17
7.75833	-12
7.76667	-9
7.77500	-8
7.78333	-10
7.79167	-14
7.80000	-19
7.80833	-25
7.81667	-30
7.82500	-33
7.83333	-35
7.84167	-34
7.85000	-31
7.85833	-29
7.86667	-28
7.87500	-27
7.88333	-27
7.89167	-28
7.90000	-26
7.90833	-25
7.91667	-25
7.92500	-27
7.93333	-30
7.94167	-33
7.95000	-33
7.95833	-31
7.96667	-25
7.97500	-19
7.98333	-14
7.99167	-11
8.00000	-10
8.00833	-11
8.01667	-12
8.02500	-13
8.03333	-15
8.04167	-17
8.05000	-20
8.05833	-24
8.06667	-28
8.07500	-30
8.08333	-30
8.09167	-30
8.10000	-29
8.10833	-28
8.11667	-27
8.12500	-26
8.13333	-24
8.14167	-23
8.15000	-22
8.15833	-22
8.16667	-24
8.17500	-26
8.18333	-28
8.19167	-28
8.20000	-24
8.20833	-20
8.21667	-16
8.22500	-14
8.23333	-14
8.24167	-16
8.25000	-19
8.25833	-21
8.26667	-21
8.27500	-20
8.28333	-17
8.29167	-14
8.30000	-14
8.30833	-14
8.31667	-16
8.32500	-17
8.33333	-19
8.34167	-22
8.35000	-24
8.35833	-25
8.36667	-24
8.37500	-23
8.38333	-21
8.39167	-18
8.40000	-16
8.40833	-14
8.41667	-13
8.42500	-13
8.43333	-14
8.44167	-15
8.45000	-16
8.45833	-14
8.46667	-12
8.47500	-11
8.48333	-13
8.49167	-16
8.50000	-21
8.50833	-25
8.51667	-27
8.52500	-28
8.53333	-28
8.54167	-28
8.55000	-28
8.55833	-28
8.56667	-26
8.57500	-22
8.58333	-18
8.59167	-14
8.60000	-10
8.60833	-6
8.61667	-4
8.62500	-2
8.63333	-2
8.64167	-1
8.65000	-1
8.65833	-2
8.66667	-5
8.67500	-9
8.68333	-14
8.69167	-19
8.70000	-22
8.70833	-24
8.71667	-26
8.72500	-29
8.73333	-31
8.74167	-33
8.75000	-34
8.75833	-32
8.76667	-29
8.77500	-24
8.78333	-21
8.79167	-19
8.80000	-19
8.80833	-20
8.81667	-20
8.82500	-20
8.83333	-19
8.84167	-18
8.85000	-18
8.85833	-18
8.86667	-19
8.87500	-21
8.88333	-24
8.89167	-26
8.90000	-26
8.90833	-24
8.91667	-22
8.92500	-20
8.93333	-18
8.94167	-18
8.95000	-19
8.95833	-21
8.96667	-24
8.97500	-25
8.98333	-25
8.99167	-23
9.00000	-21
9.00833	-19
9.01667	-17
9.02500	-14
9.03333	-11
9.04167	-7
9.05000	-6
9.05833	-8
9.06667	-12
9.07500	-17
9.08333	-22
9.09167	-25
9.10000	-27
9.10833	-26
9.11667	-24
9.12500	-22
9.13333	-20
9.14167	-19
9.15000	-20
9.15833	-20
9.16667	-21
9.17500	-20
9.18333	-18
9.19167	-16
9.20000	-15
9.20833	-15
9.21667	-16
9.22500	-17
9.23333	-17
9.24167	-16
9.25000	-15
9.25833	-14
9.26667	-13
9.27500	-11
9.28333	-10
9.29167	-9
9.30000	-8
9.30833	-6
9.31667	-4
9.32500	-2
9.33333	-1
9.34167	1
9.35000	3
9.35833	4
9.36667	4
9.37500	4
9.38333	4
9.39167	3
9.40000	1
9.40833	-3
9.41667	-7
9.42500	-9
9.43333	-11
9.44167	-11
9.45000	-10
9.45833	-10
9.46667	-10
9.47500	-10
9.48333	-10
9.49167	-9
9.50000	-8
9.50833	-6
9.51667	-5
9.52500	-6
9.53333	-8
9.54167	-12
9.55000	-16
9.55833	-18
9.56667	-19
9.57500	-17
9.58333	-14
9.59167	-12
9.60000	-13
9.60833	-17
9.61667	-19
9.62500	-20
9.63333	-18
9.64167	-13
9.65000	-8
9.65833	-7
9.66667	-9
9.67500	-15
9.68333	-24
9.69167	-31
9.70000	-36
9.70833	-37
9.71667	-34
9.72500	-27
9.73333	-20
9.74167	-15
9.75000	-11
9.75833	-10
9.76667	-10
9.77500	-11
9.78333	-12
9.79167	-14
9.80000	-17
9.80833	-20
9.81667	-24
9.82500	-28
9.83333	-30
9.84167	-30
9.85000	-27
9.85833	-23
9.86667	-18
9.87500	-14
9.88333	-10
9.89167	-7
9.90000	-6
9.90833	-8
9.91667	-11
9.92500	-15
9.93333	-18
9.94167	-18
9.95000	-16
9.95833	-12
9.96667	-7
9.97500	-4
9.98333	-2
9.99167	-1
10.00000	-2
10.00833	-4
10.01667	-6
10.02500	-8
10.03333	-11
10.04167	-15
10.05000	-17
10.05833	-18
10.06667	-18
10.07500	-16
10.08333	-14
10.09167	-14
10.10000	-16
10.10833	-19
10.11667	-22
10.12500	-24
10.13333	-24
10.14167	-21
10.15000	-16
10.15833	-13
10.16667	-12
10.17500	-13
10.18333	-16
10.19167	-18
10.20000	-17
10.20833	-14
10.21667	-10
10.22500	-6
10.23333	-4
10.24167	-5
10.25000	-7
10.25833	-10
10.26667	-13
10.27500	-17
10.28333	-21
10.29167	-24
10.30000	-25
10.30833	-25
10.31667	-22
10.32500	-16
10.33333	-10
10.34167	-5
10.35000	-2
10.35833	-5
10.36667	-11
10.37500	-19
10.38333	-26
10.39167	-31
10.40000	-33
10.40833	-33
10.41667	-32
10.42500	-29
10.43333	-26
10.44167	-23
10.45000	-21
10.45833	-19
10.46667	-18
10.47500	-18
10.48333	-17
10.49167	-17
10.50000	-18
10.50833	-19
10.51667	-20
10.52500	-20
10.53333	-19
10.54167	-17
10.55000	-15
10.55833	-15
10.56667	-16
10.57500	-18
10.58333	-21
10.59167	-23
10.60000	-24
10.60833	-24
10.61667	-22
10.62500	-19
10.63333	-16
10.64167	-13
10.65000	-11
10.65833	-11
10.66667	-13
10.67500	-14
10.68333	-16
10.69167	-16
10.70000	-14
10.70833	-10
10.71667	-5
10.72500	-0
10.73333	3
10.74167	4
10.75000	3
10.75833	1
10.76667	-1
10.77500	-3
10.78333	-5
10.79167	-7
10.80000	-9
10.80833	-10
10.81667	-11
10.82500	-11
10.83333	-12
10.84167	-14
10.85000	-17
10.85833	-18
10.86667	-18
10.87500	-15
10.88333	-12
10.89167	-10
10.90000	-9
10.90833	-9
10.91667	-10
10.92500	-11
10.93333	-13
10.94167	-15
10.95000	-18
10.95833	-19
10.96667	-18
10.97500	-16
10.98333	-13
10.99167	-11
11.00000	-11
11.00833	-13
11.01667	-14
11.02500	-15
11.03333	-16
11.04167	-16
11.05000	-16
11.05833	-15
11.06667	-12
11.07500	-9
11.08333	-7
11.09167	-6
11.10000	-6
11.10833	-7
11.11667	-9
11.12500	-8
11.13333	-8
11.14167	-7
11.15000	-8
11.15833	-8
11.16667	-9
11.17500	-11
11.18333	-15
11.19167	-19
11.20000	-22
11.20833	-22
11.21667	-19
11.22500	-14
11.23333	-9
11.24167	-6
11.25000	-3
11.25833	-3
11.26667	-4
11.27500	-7
11.28333	-11
11.29167	-16
11.30000	-22
11.30833	-26
11.31667	-29
11.32500	-29
11.33333	-27
11.34167	-24
11.35000	-20
11.35833	-14
11.36667	-8
11.37500	-1
11.38333	6
11.39167	11
11.40000	13
11.40833	12
11.41667	7
11.42500	0
11.43333	-6
11.44167	-10
11.45000	-13
11.45833	-14
11.46667	-15
11.47500	-15
11.48333	-17
11.49167	-19
11.50000	-21
11.50833	-22
11.51667	-23
11.52500	-24
11.53333	-23
11.54167	-20
11.55000	-16
11.55833	-12
11.56667	-10
11.57500	-8
11.58333	-9
11.59167	-10
11.60000	-11
11.60833	-12
11.61667	-12
11.62500	-11
11.63333	-10
11.64167	-7
11.65000	-5
11.65833	-2
11.66667	0
11.67500	3
11.68333	4
11.69167	5
11.70000	4
11.70833	1
11.71667	0
11.72500	2
11.73333	5
11.74167	8
11.75000	10
11.75833	9
11.76667	4
11.77500	-1
11.78333	-6
11.79167	-9
11.80000	-9
11.80833	-8
11.81667	-8
11.82500	-9
11.83333	-11
11.84167	-12
11.85000	-12
11.85833	-10
11.86667	-8
11.87500	-6
11.88333	-6
11.89167	-7
11.90000	-8
11.90833	-10
11.91667	-11
11.92500	-12
11.93333	-13
11.94167	-13
11.95000	-12
11.95833	-10
11.96667	-8
11.97500	-6
11.98333	-4
11.99167	-2
12.00000	0
12.00833	2
12.01667	2
12.02500	-1
12.03333	-4
12.04167	-6
12.05000	-6
12.05833	-4
12.06667	-1
12.07500	-1
12.08333	-3
12.09167	-7
12.10000	-10
12.10833	-11
12.11667	-9
12.12500	-4
12.13333	1
12.14167	5
12.15000	8
12.15833	8
12.16667	5
12.17500	1
12.18333	-4
12.19167	-8
12.20000	-9
12.20833	-9
12.21667	-8
12.22500	-7
12.23333	-6
12.24167	-4
12.25000	-2
12.25833	0
12.26667	3
12.27500	5
12.28333	6
12.29167	5
12.30000	3
12.30833	1
12.31667	1
12.32500	3
12.33333	5
12.34167	6
12.35000	6
12.35833	5
12.36667	4
12.37500	3
12.38333	3
12.39167	3
12.40000	4
12.40833	4
12.41667	5
12.42500	7
12.43333	10
12.44167	13
12.45000	15
12.45833	16
12.46667	17
12.47500	16
12.48333	16
12.49167	15
12.50000	14
12.50833	14
12.51667	12
12.52500	11
12.53333	9
12.54167	8
12.55000	8
12.55833	9
12.56667	9
12.57500	8
12.58333	6
12.59167	3
12.60000	1
12.60833	0
12.61667	1
12.62500	3
12.63333	4
12.64167	4
12.65000	4
12.65833	4
12.66667	5
12.67500	5
12.68333	3
12.69167	2
12.70000	2
12.70833	3
12.71667	5
12.72500	7
12.73333	7
12.74167	5
12.75000	3
12.75833	1
12.76667	2
12.77500	5
12.78333	10
12.79167	14
12.80000	18
12.80833	19
12.81667	18
12.82500	13
12.83333	8
12.84167	5
12.85000	5
12.85833	6
12.86667	7
12.87500	8
12.88333	8
12.89167	8
12.90000	10
12.90833	14
12.91667	18
12.92500	22
12.93333	24
12.94167	25
12.95000	24
12.95833	22
12.96667	19
12.97500	17
12.98333	14
12.99167	11
13.00000	9
13.00833	9
13.01667	9
13.02500	9
13.03333	8
13.04167	9
13.05000	11
13.05833	13
13.06667	16
13.07500	20
13.08333	23
13.09167	25
13.10000	26
13.10833	26
13.11667	24
13.12500	21
13.13333	19
13.14167	17
13.15000	19
13.15833	22
13.16667	27
13.17500	32
13.18333	35
13.19167	37
13.20000	35
13.20833	31
13.21667	28
13.22500	25
13.23333	24
13.24167	22
13.25000	21
13.25833	20
13.26667	19
13.27500	18
13.28333	18
13.29167	18
13.30000	19
13.30833	20
13.31667	22
13.32500	25
13.33333	28
13.34167	30
13.35000	31
13.35833	31
13.36667	31
13.37500	30
13.38333	29
13.39167	28
13.40000	27
13.40833	27
13.41667	28
13.42500	31
13.43333	33
13.44167	35
13.45000	37
13.45833	37
13.46667	34
13.47500	31
13.48333	27
13.49167	22
13.50000	18
13.50833	15
13.51667	12
13.52500	12
13.53333	14
13.54167	18
13.55000	22
13.55833	25
13.56667	27
13.57500	28
13.58333	28
13.59167	28
13.60000	29
13.60833	31
13.61667	32
13.62500	30
13.63333	28
13.64167	27
13.65000	25
13.65833	24
13.66667	23
13.67500	22
13.68333	23
13.69167	25
13.70000	30
13.70833	35
13.71667	39
13.72500	40
13.73333	39
13.74167	37
13.75000	36
13.75833	38
13.76667	41
13.77500	45
13.78333	48
13.79167	50
13.80000	47
13.80833	42
13.81667	39
13.82500	37
13.83333	38
13.84167	41
13.85000	43
13.85833	45
13.86667	46
13.87500	46
13.88333	47
13.89167	49
13.90000	50
13.90833	52
13.91667	51
13.92500	48
13.93333	44
13.94167	41
13.95000	39
13.95833	41
13.96667	44
13.97500	48
13.98333	50
13.99167	50
14.00000	50
14.00833	49
14.01667	48
14.02500	47
14.03333	45
14.04167	42
14.05000	38
14.05833	35
14.06667	34
14.07500	35
14.08333	38
14.09167	40
14.10000	41
14.10833	41
14.11667	39
14.12500	35
14.13333	33
14.14167	32
14.15000	34
14.15833	38
14.16667	42
14.17500	47
14.18333	52
14.19167	56
14.20000	57
14.20833	57
14.21667	56
14.22500	53
14.23333	52
14.24167	51
14.25000	51
14.25833	53
14.26667	56
14.27500	57
14.28333	57
14.29167	55
14.30000	51
14.30833	47
14.31667	44
14.32500	44
14.33333	45
14.34167	45
14.35000	46
14.35833	47
14.36667	50
14.37500	53
14.38333	57
14.39167	60
14.40000	62
14.40833	64
14.41667	63
14.42500	61
14.43333	57
14.44167	51
14.45000	47
14.45833	46
14.46667	48
14.47500	51
14.48333	55
14.49167	58
14.50000	59
14.50833	59
14.51667	57
14.52500	54
14.53333	50
14.54167	45
14.55000	39
14.55833	35
14.56667	32
14.57500	32
14.58333	34
14.59167	38
14.60000	42
14.60833	44
14.61667	44
14.62500	44
14.63333	44
14.64167	47
14.65000	51
14.65833	55
14.66667	58
14.67500	58
14.68333	56
14.69167	52
14.70000	50
14.70833	50
14.71667	52
14.72500	55
14.73333	57
14.74167	58
14.75000	58
14.75833	57
14.76667	57
14.77500	58
14.78333	60
14.79167	64
14.80000	66
14.80833	68
14.81667	68
14.82500	66
14.83333	64
14.84167	64
14.85000	65
14.85833	67
14.86667	70
14.87500	72
14.88333	72
14.89167	69
14.90000	65
14.90833	61
14.91667	59
14.92500	59
14.93333	59
14.94167	59
14.95000	59
14.95833	58
14.96667	57
14.97500	57
14.98333	57
14.99167	58
15.00000	58
15.00833	57
15.01667	56
15.02500	54
15.03333	51
15.04167	48
15.05000	46
15.05833	45
15.06667	46
15.07500	47
15.08333	47
15.09167	47
15.10000	47
15.10833	47
15.11667	46
15.12500	44
15.13333	42
15.14167	39
15.15000	39
15.15833	42
15.16667	47
15.17500	51
15.18333	55
15.19167	57
15.20000	57
15.20833	57
15.21667	55
15.22500	54
15.23333	52
15.24167	50
15.25000	47
15.25833	44
15.26667	41
15.27500	38
15.28333	36
15.29167	34
15.30000	32
15.30833	31
15.31667	29
15.32500	28
15.33333	27
15.34167	28
15.35000	29
15.35833	31
15.36667	33
15.37500	34
15.38333	34
15.39167	33
15.40000	32
15.40833	31
15.41667	31
15.42500	32
15.43333	35
15.44167	38
15.45000	41
15.45833	41
15.46667	39
15.47500	38
15.48333	36
15.49167	36
15.50000	39
15.50833	44
15.51667	49
15.52500	51
15.53333	51
15.54167	48
15.55000	44
15.55833	40
15.56667	39
15.57500	40
15.58333	42
15.59167	46
15.60000	49
15.60833	52
15.61667	53
15.62500	53
15.63333	52
15.64167	49
15.65000	47
15.65833	46
15.66667	46
15.67500	47
15.68333	47
15.69167	46
15.70000	45
15.70833	44
15.71667	43
15.72500	43
15.73333	44
15.74167	44
15.75000	44
15.75833	44
15.76667	43
15.77500	42
15.78333	43
15.79167	46
15.80000	48
15.80833	51
15.81667	52
15.82500	53
15.83333	52
15.84167	51
15.85000	49
15.85833	47
15.86667	46
15.87500	46
15.88333	48
15.89167	50
15.90000	52
15.90833	53
15.91667	54
15.92500	55
15.93333	56
15.94167	57
15.95000	54
15.95833	48
15.96667	41
15.97500	36
15.98333	35
15.99167	38
16.00000	44
16.00833	52
16.01667	58
16.02500	61
16.03333	62
16.04167	62
16.05000	61
16.05833	60
16.06667	58
16.07500	58
16.08333	58
16.09167	59
16.10000	60
16.10833	60
16.11667	60
16.12500	61
16.13333	62
16.14167	62
16.15000	62
16.15833	60
16.16667	58
16.17500	56
16.18333	56
16.19167	57
16.20000	58
16.20833	58
16.21667	57
16.22500	54
16.23333	50
16.24167	49
16.25000	50
16.25833	54
16.26667	59
16.27500	63
16.28333	65
16.29167	64
16.30000	61
16.30833	56
16.31667	52
16.32500	49
16.33333	49
16.34167	52
16.35000	57
16.35833	63
16.36667	67
16.37500	69
16.38333	68
16.39167	66
16.40000	63
16.40833	59
16.41667	56
16.42500	52
16.43333	49
16.44167	45
16.45000	43
16.45833	43
16.46667	46
16.47500	50
16.48333	53
16.49167	55
16.50000	55
16.50833	52
16.51667	49
16.52500	46
16.53333	45
16.54167	46
16.55000	49
16.55833	55
16.56667	60
16.57500	64
16.58333	64
16.59167	61
16.60000	58
16.60833	54
16.61667	51
16.62500	51
16.63333	51
16.64167	51
16.65000	51
16.65833	50
16.66667	50
16.67500	49
16.68333	50
16.69167	50
16.70000	49
16.70833	48
16.71667	46
16.72500	43
16.73333	41
16.74167	39
16.75000	37
16.75833	36
16.76667	37
16.77500	40
16.78333	44
16.79167	48
16.80000	52
16.80833	55
16.81667	56
16.82500	55
16.83333	51
16.84167	45
16.85000	39
16.85833	35
16.86667	34
16.87500	35
16.88333	39
16.89167	45
16.90000	50
16.90833	56
16.91667	61
16.92500	64
16.93333	66
16.94167	67
16.95000	65
16.95833	64
16.96667	63
16.97500	62
16.98333	61
16.99167	59
17.00000	55
17.00833	50
17.01667	45
17.02500	42
17.03333	41
17.04167	43
17.05000	47
17.05833	50
17.06667	53
17.07500	56
17.08333	61
17.09167	66
17.10000	70
17.10833	72
17.11667	70
17.12500	65
17.13333	62
17.14167	61
17.15000	61
17.15833	60
17.16667	59
17.17500	57
17.18333	53
17.19167	50
17.20000	46
17.20833	43
17.21667	41
17.22500	41
17.23333	42
17.24167	44
17.25000	46
17.25833	47
17.26667	47
17.27500	47
17.28333	47
17.29167	47
17.30000	47
17.30833	47
17.31667	47
17.32500	49
17.33333	52
17.34167	54
17.35000	57
17.35833	58
17.36667	59
17.37500	59
17.38333	61
17.39167	63
17.40000	63
17.40833	62
17.41667	60
17.42500	57
17.43333	55
17.44167	54
17.45000	53
17.45833	54
17.46667	56
17.47500	59
17.48333	62
17.49167	65
17.50000	66
17.50833	65
17.51667	61
17.52500	58
17.53333	56
17.54167	55
17.55000	55
17.55833	56
17.56667	56
17.57500	57
17.58333	59
17.59167	61
17.60000	64
17.60833	67
17.61667	69
17.62500	69
17.63333	68
17.64167	67
17.65000	66
17.65833	65
17.66667	65
17.67500	63
17.68333	62
17.69167	62
17.70000	62
17.70833	64
17.71667	67
17.72500	69
17.73333	69
17.74167	68
17.75000	65
17.75833	59
17.76667	53
17.77500	48
17.78333	43
17.79167	41
17.80000	41
17.80833	44
17.81667	47
17.82500	50
17.83333	53
17.84167	54
17.85000	54
17.85833	55
17.86667	56
17.87500	58
17.88333	59
17.89167	60
17.90000	58
17.90833	55
17.91667	51
17.92500	48
17.93333	47
17.94167	48
17.95000	50
17.95833	55
17.96667	58
17.97500	60
17.98333	59
17.99167	55
18.00000	51
18.00833	48
18.01667	47
18.02500	49
18.03333	52
18.04167	54
18.05000	56
18.05833	58
18.06667	59
18.07500	60
18.08333	63
18.09167	65
18.10000	65
18.10833	63
18.11667	61
18.12500	59
18.13333	58
18.14167	60
18.15000	64
18.15833	68
18.16667	73
18.17500	73
18.18333	70
18.19167	66
18.20000	62
18.20833	57
18.21667	54
18.22500	51
18.23333	48
18.24167	48
18.25000	50
18.25833	55
18.26667	61
18.27500	65
18.28333	65
18.29167	64
18.30000	62
18.30833	60
18.31667	61
18.32500	63
18.33333	65
18.34167	64
18.35000	60
18.35833	56
18.36667	53
18.37500	54
18.38333	59
18.39167	65
18.40000	72
18.40833	78
18.41667	82
18.42500	86
18.43333	87
18.44167	87
18.45000	84
18.45833	79
18.46667	73
18.47500	69
18.48333	67
18.49167	67
18.50000	69
18.50833	70
18.51667	70
18.52500	66
18.53333	62
18.54167	59
18.55000	58
18.55833	61
18.56667	65
18.57500	69
18.58333	72
18.59167	74
18.60000	75
18.60833	75
18.61667	74
18.62500	74
18.63333	74
18.64167	75
18.65000	77
18.65833	79
18.66667	81
18.67500	82
18.68333	81
18.69167	79
18.70000	77
18.70833	74
18.71667	72
18.72500	70
18.73333	68
18.74167	68
18.75000	69
18.75833	70
18.76667	72
18.77500	73
18.78333	73
18.79167	71
18.80000	69
18.80833	68
18.81667	68
18.82500	70
18.83333	72
18.84167	73
18.85000	73
18.85833	72
18.86667	71
18.87500	70
18.88333	69
18.89167	68
18.90000	65
18.90833	60
18.91667	54
18.92500	49
18.93333	45
18.94167	43
18.95000	43
18.95833	46
18.96667	53
18.97500	61
18.98333	70
18.99167	76
19.00000	79
19.00833	78
19.01667	75
19.02500	73
19.03333	72
19.04167	74
19.05000	78
19.05833	82
19.06667	85
19.07500	89
19.08333	92
19.09167	95
19.10000	97
19.10833	97
19.11667	95
19.12500	91
19.13333	87
19.14167	87
19.15000	89
19.15833	93
19.16667	98
19.17500	101
19.18333	102
19.19167	102
19.20000	100
19.20833	98
19.21667	97
19.22500	97
19.23333	98
19.24167	100
19.25000	103
19.25833	105
19.26667	107
19.27500	110
19.28333	114
19.29167	118
19.30000	123
19.30833	127
19.31667	130
19.32500	132
19.33333	131
19.34167	131
19.35000	130
19.35833	130
19.36667	133
19.37500	135
19.38333	137
19.39167	137
19.40000	136
19.40833	135
19.41667	137
19.42500	142
19.43333	151
19.44167	161
19.45000	171
19.45833	179
19.46667	186
19.47500	192
19.48333	200
19.49167	209
19.50000	218
19.50833	227
19.51667	234
19.52500	241
19.53333	248
19.54167	256
19.55000	263
19.55833	269
19.56667	275
19.57500	283
19.58333	293
19.59167	306
19.60000	322
19.60833	339
19.61667	355
19.62500	372
19.63333	389
19.64167	407
19.65000	427
19.65833	449
19.66667	473
19.67500	498
19.68333	522
19.69167	547
19.70000	571
19.70833	596
19.71667	623
19.72500	653
19.73333	684
19.74167	717
19.75000	752
19.75833	790
19.76667	830
19.77500	871
19.78333	913
19.79167	956
19.80000	1000
19.80833	1047
19.81667	1099
19.82500	1157
19.83333	1215
19.84167	1274
19.85000	1333
19.85833	1392
19.86667	1453
19.87500	1517
19.88333	1587
19.89167	1658
19.90000	1730
19.90833	1802
19.91667	1875
19.92500	1950
19.93333	2026
19.94167	2104
19.95000	2183
19.95833	2264
19.96667	2348
19.97500	2436
19.98333	2530
19.99167	2627
20.00000	2727
20.00833	2829
20.01667	2928
20.02500	3029
20.03333	3128
20.04167	3231
20.05000	3334
20.05833	3440
20.06667	3547
20.07500	3655
20.08333	3766
20.09167	3878
20.10000	3995
20.10833	4114
20.11667	4236
20.12500	4361
20.13333	4481
20.14167	4600
20.15000	4714
20.15833	4828
20.16667	4944
20.17500	5061
20.18333	5186
20.19167	5308
20.20000	5432
20.20833	5554
20.21667	5672
20.22500	5791
20.23333	5906
20.24167	6023
20.25000	6139
20.25833	6254
20.26667	6369
20.27500	6479
20.28333	6588
20.29167	6692
20.30000	6797
20.30833	6899
20.31667	6999
20.32500	7100
20.33333	7197
20.34167	7293
20.35000	7385
20.35833	7476
20.36667	7564
20.37500	7648
20.38333	7730
20.39167	7805
20.40000	7876
20.40833	7943
20.41667	8006
20.42500	8068
20.43333	8126
20.44167	8183
20.45000	8237
20.45833	8289
20.46667	8338
20.47500	8384
20.48333	8427
20.49167	8465
20.50000	8498
20.50833	8525
20.51667	8547
20.52500	8564
20.53333	8577
20.54167	8589
20.55000	8599
20.55833	8605
20.56667	8609
20.57500	8607
20.58333	8598
20.59167	8585
20.60000	8569
20.60833	8551
20.61667	8533
20.62500	8515
20.63333	8494
20.64167	8467
20.65000	8436
20.65833	8398
20.66667	8355
20.67500	8311
20.68333	8263
20.69167	8215
20.70000	8164
20.70833	8111
20.71667	8058
20.72500	8004
20.73333	7949
20.74167	7890
20.75000	7829
20.75833	7763
20.76667	7691
20.77500	7616
20.78333	7536
20.79167	7455
20.80000	7374
20.80833	7292
20.81667	7210
20.82500	7124
20.83333	7037
20.84167	6947
20.85000	6858
20.85833	6772
20.86667	6686
20.87500	6604
20.88333	6522
20.89167	6439
20.90000	6353
20.90833	6266
20.91667	6179
20.92500	6089
20.93333	6001
20.94167	5908
20.95000	5816
20.95833	5722
20.96667	5629
20.97500	5540
20.98333	5451
20.99167	5365
21.00000	5277
21.00833	5190
21.01667	5103
21.02500	5013
21.03333	4926
21.04167	4837
21.05000	4751
21.05833	4668
21.06667	4589
21.07500	4513
21.08333	4436
21.09167	4361
21.10000	4285
21.10833	4209
21.11667	4134
21.12500	4058
21.13333	3985
21.14167	3913
21.15000	3843
21.15833	3775
21.16667	3708
21.17500	3646
21.18333	3586
21.19167	3529
21.20000	3474
21.20833	3420
21.21667	3366
21.22500	3310
21.23333	3257
21.24167	3205
21.25000	3155
21.25833	3105
21.26667	3056
21.27500	3006
21.28333	2956
21.29167	2908
21.30000	2862
21.30833	2818
21.31667	2777
21.32500	2738
21.33333	2703
21.34167	2672
21.35000	2643
21.35833	2617
21.36667	2590
21.37500	2561
21.38333	2530
21.39167	2497
21.40000	2462
21.40833	2427
21.41667	2394
21.42500	2362
21.43333	2333
21.44167	2304
21.45000	2278
21.45833	2254
21.46667	2233
21.47500	2215
21.48333	2198
21.49167	2181
21.50000	2162
21.50833	2142
21.51667	2123
21.52500	2105
21.53333	2088
21.54167	2073
21.55000	2059
21.55833	2044
21.56667	2027
21.57500	2008
21.58333	1986
21.59167	1964
21.60000	1945
21.60833	1928
21.61667	1914
21.62500	1902
21.63333	1890
21.64167	1879
21.65000	1869
21.65833	1860
21.66667	1850
21.67500	1839
21.68333	1824
21.69167	1807
21.70000	1788
21.70833	1770
21.71667	1755
21.72500	1744
21.73333	1736
21.74167	1730
21.75000	1723
21.75833	1713
21.76667	1700
21.77500	1685
21.78333	1670
21.79167	1656
21.80000	1644
21.80833	1633
21.81667	1622
21.82500	1611
21.83333	1599
21.84167	1585
21.85000	1571
21.85833	1557
21.86667	1546
21.87500	1536
21.88333	1527
21.89167	1518
21.90000	1508
21.90833	1497
21.91667	1484
21.92500	1470
21.93333	1457
21.94167	1445
21.95000	1435
21.95833	1427
21.96667	1419
21.97500	1409
21.98333	1398
21.99167	1387
22.00000	1374
22.00833	1363
22.01667	1353
22.02500	1346
22.03333	1341
22.04167	1336
22.05000	1331
22.05833	1325
22.06667	1318
22.07500	1311
22.08333	1304
22.09167	1298
22.10000	1291
22.10833	1284
22.11667	1274
22.12500	1263
22.13333	1252
22.14167	1243
22.15000	1236
22.15833	1231
22.16667	1227
22.17500	1222
22.18333	1216
22.19167	1210
22.20000	1204
22.20833	1198
22.21667	1192
22.22500	1184
22.23333	1175
22.24167	1163
22.25000	1152
22.25833	1142
22.26667	1133
22.27500	1127
22.28333	1122
22.29167	1117
22.30000	1111
22.30833	1105
22.31667	1098
22.32500	1090
22.33333	1083
22.34167	1078
22.35000	1074
22.35833	1071
22.36667	1068
22.37500	1064
22.38333	1057
22.39167	1050
22.40000	1044
22.40833	1037
22.41667	1030
22.42500	1022
22.43333	1015
22.44167	1006
22.45000	997
22.45833	988
22.46667	980
22.47500	974
22.48333	968
22.49167	964
22.50000	961
22.50833	958
22.51667	954
22.52500	949
22.53333	943
22.54167	936
22.55000	929
22.55833	920
22.56667	909
22.57500	897
22.58333	883
22.59167	872
22.60000	865
22.60833	861
22.61667	860
22.62500	859
22.63333	859
22.64167	857
22.65000	855
22.65833	852
22.66667	848
22.67500	842
22.68333	834
22.69167	826
22.70000	820
22.70833	814
22.71667	810
22.72500	806
22.73333	801
22.74167	794
22.75000	787
22.75833	781
22.76667	775
22.77500	771
22.78333	766
22.79167	760
22.80000	751
22.80833	739
22.81667	727
22.82500	717
22.83333	708
22.84167	702
22.85000	696
22.85833	690
22.86667	684
22.87500	680
22.88333	678
22.89167	678
22.90000	676
22.90833	674
22.91667	671
22.92500	667
22.93333	664
22.94167	661
22.95000	657
22.95833	653
22.96667	649
22.97500	645
22.98333	642
22.99167	641
23.00000	641
23.00833	640
23.01667	639
23.02500	635
23.03333	628
23.04167	620
23.05000	611
23.05833	605
23.06667	601
23.07500	600
23.08333	599
23.09167	598
23.10000	595
23.10833	592
23.11667	588
23.12500	585
23.13333	583
23.14167	582
23.15000	580
23.15833	577
23.16667	571
23.17500	565
23.18333	558
23.19167	553
23.20000	551
23.20833	552
23.21667	554
23.22500	554
23.23333	554
23.24167	554
23.25000	555
23.25833	556
23.26667	556
23.27500	554
23.28333	549
23.29167	543
23.30000	538
23.30833	534
23.31667	534
23.32500	536
23.33333	540
23.34167	543
23.35000	544
23.35833	541
23.36667	536
23.37500	530
23.38333	527
23.39167	525
23.40000	524
23.40833	525
23.41667	525
23.42500	522
23.43333	518
23.44167	514
23.45000	510
23.45833	506
23.46667	503
23.47500	502
23.48333	501
23.49167	503
23.50000	504
23.50833	506
23.51667	507
23.52500	507
23.53333	505
23.54167	501
23.55000	496
23.55833	492
23.56667	489
23.57500	488
23.58333	487
23.59167	488
23.60000	488
23.60833	489
23.61667	490
23.62500	492
23.63333	493
23.64167	492
23.65000	490
23.65833	486
23.66667	482
23.67500	478
23.68333	477
23.69167	476
23.70000	476
23.70833	475
23.71667	474
23.72500	471
23.73333	466
23.74167	462
23.75000	460
23.75833	459
23.76667	461
23.77500	464
23.78333	469
23.79167	473
23.80000	475
23.80833	475
23.81667	471
23.82500	464
23.83333	456
23.84167	447
23.85000	438
23.85833	432
23.86667	428
23.87500	427
23.88333	427
23.89167	427
23.90000	427
23.90833	426
23.91667	427
23.92500	429
23.93333	431
23.94167	431
23.95000	431
23.95833	431
23.96667	431
23.97500	432
23.98333	432
23.99167	430
24.00000	425
24.00833	417
24.01667	409
24.02500	401
24.03333	396
24.04167	394
24.05000	394
24.05833	394
24.06667	395
24.07500	395
24.08333	393
24.09167	391
24.10000	390
24.10833	389
24.11667	389
24.12500	389
24.13333	389
24.14167	388
24.15000	387
24.15833	386
24.16667	386
24.17500	386
24.18333	387
24.19167	388
24.20000	389
24.20833	389
24.21667	390
24.22500	389
24.23333	388
24.24167	387
24.25000	387
24.25833	388
24.26667	390
24.27500	392
24.28333	393
24.29167	394
24.30000	395
24.30833	396
24.31667	396
24.32500	397
24.33333	399
24.34167	403
24.35000	408
24.35833	413
24.36667	416
24.37500	416
24.38333	413
24.39167	408
24.40000	403
24.40833	399
24.41667	399
24.42500	402
24.43333	408
24.44167	415
24.45000	421
24.45833	425
24.46667	426
24.47500	425
24.48333	423
24.49167	421
24.50000	421
24.50833	424
24.51667	428
24.52500	432
24.53333	435
24.54167	435
24.55000	435
24.55833	437
24.56667	440
24.57500	443
24.58333	445
24.59167	445
24.60000	443
24.60833	441
24.61667	438
24.62500	436
24.63333	434
24.64167	432
24.65000	431
24.65833	432
24.66667	436
24.67500	441
24.68333	449
24.69167	456
24.70000	460
24.70833	462
24.71667	462
24.72500	461
24.73333	459
24.74167	455
24.75000	452
24.75833	449
24.76667	448
24.77500	450
24.78333	453
24.79167	457
24.80000	458
24.80833	458
24.81667	456
24.82500	454
24.83333	453
24.84167	453
24.85000	453
24.85833	454
24.86667	456
24.87500	456
24.88333	454
24.89167	452
24.90000	451
24.90833	452
24.91667	453
24.92500	453
24.93333	452
24.94167	449
24.95000	445
24.95833	442
24.96667	441
24.97500	442
24.98333	444
24.99167	446
25.00000	448
25.00833	448
25.01667	448
25.02500	448
25.03333	448
25.04167	447
25.05000	445
25.05833	443
25.06667	441
25.07500	437
25.08333	434
25.09167	431
25.10000	429
25.10833	428
25.11667	430
25.12500	434
25.13333	437
25.14167	437
25.15000	434
25.15833	430
25.16667	426
25.17500	424
25.18333	423
25.19167	422
25.20000	421
25.20833	417
25.21667	412
25.22500	407
25.23333	402
25.24167	399
25.25000	397
25.25833	395
25.26667	393
25.27500	392
25.28333	391
25.29167	389
25.30000	388
25.30833	387
25.31667	386
25.32500	385
25.33333	385
25.34167	384
25.35000	383
25.35833	380
25.36667	376
25.37500	373
25.38333	371
25.39167	370
25.40000	372
25.40833	374
25.41667	376
25.42500	377
25.43333	377
25.44167	378
25.45000	379
25.45833	378
25.46667	376
25.47500	373
25.48333	370
25.49167	368
25.50000	367
25.50833	367
25.51667	365
25.52500	362
25.53333	361
25.54167	361
25.55000	363
25.55833	365
25.56667	367
25.57500	367
25.58333	362
25.59167	357
25.60000	351
25.60833	346
25.61667	344
25.62500	345
25.63333	348
25.64167	354
25.65000	360
25.65833	365
25.66667	367
25.67500	366
25.68333	362
25.69167	357
25.70000	353
25.70833	350
25.71667	349
25.72500	348
25.73333	349
25.74167	351
25.75000	353
25.75833	354
25.76667	355
25.77500	356
25.78333	357
25.79167	357
25.80000	357
25.80833	356
25.81667	352
25.82500	346
25.83333	342
25.84167	339
25.85000	339
25.85833	340
25.86667	342
25.87500	345
25.88333	347
25.89167	349
25.90000	349
25.90833	349
25.91667	350
25.92500	352
25.93333	356
25.94167	359
25.95000	362
25.95833	364
25.96667	363
25.97500	361
25.98333	357
25.99167	351
26.00000	345
26.00833	340
26.01667	338
26.02500	339
26.03333	341
26.04167	343
26.05000	345
26.05833	346
26.06667	348
26.07500	349
26.08333	351
26.09167	352
26.10000	352
26.10833	352
26.11667	354
26.12500	358
26.13333	362
26.14167	366
26.15000	367
26.15833	364
26.16667	360
26.17500	358
26.18333	360
26.19167	364
26.20000	368
26.20833	373
26.21667	375
26.22500	376
26.23333	375
26.24167	375
26.25000	376
26.25833	376
26.26667	375
26.27500	373
26.28333	371
26.29167	369
26.30000	368
26.30833	369
26.31667	372
26.32500	374
26.33333	377
26.34167	379
26.35000	380
26.35833	382
26.36667	383
26.37500	385
26.38333	387
26.39167	390
26.40000	393
26.40833	397
26.41667	401
26.42500	405
26.43333	409
26.44167	411
26.45000	410
26.45833	408
26.46667	405
26.47500	403
26.48333	404
26.49167	408
26.50000	411
26.50833	415
26.51667	418
26.52500	421
26.53333	423
26.54167	423
26.55000	422
26.55833	421
26.56667	423
26.57500	425
26.58333	429
26.59167	432
26.60000	434
26.60833	436
26.61667	437
26.62500	439
26.63333	440
26.64167	442
26.65000	443
26.65833	443
26.66667	441
26.67500	440
26.68333	440
26.69167	442
26.70000	446
26.70833	451
26.71667	453
26.72500	452
26.73333	449
26.74167	446
26.75000	447
26.75833	449
26.76667	453
26.77500	457
26.78333	459
26.79167	460
26.80000	463
26.80833	467
26.81667	471
26.82500	474
26.83333	476
26.84167	475
26.85000	472
26.85833	469
26.86667	467
26.87500	467
26.88333	468
26.89167	469
26.90000	471
26.90833	472
26.91667	472
26.92500	470
26.93333	469
26.94167	469
26.95000	470
26.95833	471
26.96667	471
26.97500	469
26.98333	466
26.99167	463
27.00000	460
27.00833	458
27.01667	457
27.02500	458
27.03333	459
27.04167	460
27.05000	460
27.05833	458
27.06667	452
27.07500	447
27.08333	444
27.09167	443
27.10000	444
27.10833	446
27.11667	449
27.12500	451
27.13333	452
27.14167	450
27.15000	447
27.15833	442
27.16667	436
27.17500	432
27.18333	431
27.19167	431
27.20000	432
27.20833	433
27.21667	434
27.22500	434
27.23333	434
27.24167	433
27.25000	431
27.25833	430
27.26667	430
27.27500	430
27.28333	430
27.29167	429
27.30000	429
27.30833	428
27.31667	427
27.32500	426
27.33333	423
27.34167	419
27.35000	415
27.35833	412
27.36667	411
27.37500	413
27.38333	418
27.39167	424
27.40000	429
27.40833	432
27.41667	433
27.42500	431
27.43333	427
27.44167	421
27.45000	417
27.45833	414
27.46667	415
27.47500	416
27.48333	415
27.49167	413
27.50000	409
27.50833	405
27.51667	403
27.52500	404
27.53333	407
27.54167	412
27.55000	416
27.55833	418
27.56667	418
27.57500	417
27.58333	413
27.59167	410
27.60000	409
27.60833	410
27.61667	411
27.62500	410
27.63333	409
27.64167	407
27.65000	407
27.65833	408
27.66667	412
27.67500	415
27.68333	419
27.69167	422
27.70000	423
27.70833	422
27.71667	420
27.72500	416
27.73333	414
27.74167	415
27.75000	416
27.75833	420
27.76667	423
27.77500	427
27.78333	431
27.79167	434
27.80000	437
27.80833	439
27.81667	441
27.82500	442
27.83333	442
27.84167	445
27.85000	448
27.85833	453
27.86667	458
27.87500	461
27.88333	464
27.89167	468
27.90000	471
27.90833	473
27.91667	475
27.92500	476
27.93333	477
27.94167	477
27.95000	479
27.95833	484
27.96667	491
27.97500	499
27.98333	506
27.99167	511
28.00000	516
28.00833	519
28.01667	522
28.02500	526
28.03333	531
28.04167	536
28.05000	542
28.05833	545
28.06667	548
28.07500	549
28.08333	549
28.09167	549
28.10000	551
28.10833	555
28.11667	561
28.12500	568
28.13333	575
28.14167	582
28.15000	589
28.15833	594
28.16667	596
28.17500	596
28.18333	594
28.19167	592
28.20000	591
28.20833	592
28.21667	594
28.22500	597
28.23333	601
28.24167	604
28.25000	607
28.25833	610
28.26667	614
28.27500	617
28.28333	618
28.29167	620
28.30000	624
28.30833	631
28.31667	639
28.32500	648
28.33333	655
28.34167	659
28.35000	660
28.35833	659
28.36667	657
28.37500	655
28.38333	655
28.39167	657
28.40000	658
28.40833	660
28.41667	662
28.42500	664
28.43333	666
28.44167	667
28.45000	666
28.45833	663
28.46667	660
28.47500	660
28.48333	661
28.49167	665
28.50000	668
28.50833	672
28.51667	674
28.52500	674
28.53333	674
28.54167	675
28.55000	678
28.55833	680
28.56667	682
28.57500	680
28.58333	675
28.59167	669
28.60000	664
28.60833	661
28.61667	660
28.62500	662
28.63333	662
28.64167	662
28.65000	660
28.65833	658
28.66667	657
28.67500	655
28.68333	653
28.69167	650
28.70000	648
28.70833	646
28.71667	645
28.72500	646
28.73333	646
28.74167	643
28.75000	638
28.75833	634
28.76667	631
28.77500	630
28.78333	631
28.79167	632
28.80000	634
28.80833	636
28.81667	637
28.82500	638
28.83333	637
28.84167	635
28.85000	632
28.85833	628
28.86667	625
28.87500	623
28.88333	624
28.89167	626
28.90000	628
28.90833	630
28.91667	631
28.92500	630
28.93333	627
28.94167	622
28.95000	618
28.95833	615
28.96667	613
28.97500	611
28.98333	609
28.99167	604
29.00000	597
29.00833	588
29.01667	580
29.02500	573
29.03333	570
29.04167	569
29.05000	572
29.05833	576
29.06667	581
29.07500	584
29.08333	586
29.09167	588
29.10000	590
29.10833	593
29.11667	599
29.12500	607
29.13333	615
29.14167	620
29.15000	621
29.15833	617
29.16667	610
29.17500	603
29.18333	598
29.19167	594
29.20000	594
29.20833	597
29.21667	601
29.22500	604
29.23333	607
29.24167	608
29.25000	608
29.25833	606
29.26667	603
29.27500	599
29.28333	594
29.29167	591
29.30000	589
29.30833	590
29.31667	591
29.32500	592
29.33333	595
29.34167	600
29.35000	605
29.35833	612
29.36667	620
29.37500	628
29.38333	634
29.39167	640
29.40000	647
29.40833	653
29.41667	659
29.42500	663
29.43333	666
29.44167	666
29.45000	664
29.45833	661
29.46667	659
29.47500	658
29.48333	660
29.49167	665
29.50000	673
29.50833	682
29.51667	689
29.52500	696
29.53333	702
29.54167	707
29.55000	713
29.55833	719
29.56667	726
29.57500	732
29.58333	739
29.59167	747
29.60000	756
29.60833	765
29.61667	772
29.62500	779
29.63333	784
29.64167	786
29.65000	789
29.65833	795
29.66667	807
29.67500	822
29.68333	839
29.69167	855
29.70000	869
29.70833	881
29.71667	891
29.72500	901
29.73333	912
29.74167	925
29.75000	940
29.75833	958
29.76667	978
29.77500	998
29.78333	1019
29.79167	1040
29.80000	1062
29.80833	1085
29.81667	1109
29.82500	1135
29.83333	1163
29.84167	1193
29.85000	1223
29.85833	1252
29.86667	1282
29.87500	1312
29.88333	1346
29.89167	1381
29.90000	1419
29.90833	1459
29.91667	1501
29.92500	1546
29.93333	1592
29.94167	1641
29.95000	1691
29.95833	1740
29.96667	1789
29.97500	1838
29.98333	1889
29.99167	1943
30.00000	2001
30.00833	2062
30.01667	2126
30.02500	2194
30.03333	2265
30.04167	2341
30.05000	2418
30.05833	2498
30.06667	2579
30.07500	2660
30.08333	2743
30.09167	2827
30.10000	2916
30.10833	3006
30.11667	3099
30.12500	3196
30.13333	3294
30.14167	3396
30.15000	3499
30.15833	3605
30.16667	3715
30.17500	3825
30.18333	3942
30.19167	4060
30.20000	4180
30.20833	4302
30.21667	4423
30.22500	4549
30.23333	4673
30.24167	4803
30.25000	4934
30.25833	5066
30.26667	5201
30.27500	5335
30.28333	5475
30.29167	5615
30.30000	5761
30.30833	5910
30.31667	6059
30.32500	6211
30.33333	6357
30.34167	6504
30.35000	6649
30.35833	6796
30.36667	6946
30.37500	7095
30.38333	7248
30.39167	7399
30.40000	7551
30.40833	7702
30.41667	7848
30.42500	7995
30.43333	8136
30.44167	8279
30.45000	8421
30.45833	8566
30.46667	8715
30.47500	8860
30.48333	9005
30.49167	9146
30.50000	9286
30.50833	9423
30.51667	9557
30.52500	9690
30.53333	9817
30.54167	9939
30.55000	10056
30.55833	10170
30.56667	10282
30.57500	10390
30.58333	10500
30.59167	10605
30.60000	10708
30.60833	10805
30.61667	10895
30.62500	10981
30.63333	11058
30.64167	11130
30.65000	11195
30.65833	11256
30.66667	11314
30.67500	11368
30.68333	11421
30.69167	11469
30.70000	11514
30.70833	11553
30.71667	11585
30.72500	11611
30.73333	11630
30.74167	11643
30.75000	11651
30.75833	11654
30.76667	11652
30.77500	11645
30.78333	11635
30.79167	11622
30.80000	11604
30.80833	11583
30.81667	11558
30.82500	11528
30.83333	11493
30.84167	11452
30.85000	11404
30.85833	11349
30.86667	11287
30.87500	11220
30.88333	11149
30.89167	11076
30.90000	11000
30.90833	10921
30.91667	10840
30.92500	10754
30.93333	10664
30.94167	10565
30.95000	10463
30.95833	10357
30.96667	10247
30.97500	10139
30.98333	10027
30.99167	9916
31.00000	9801
31.00833	9682
31.01667	9561
31.02500	9437
31.03333	9313
31.04167	9185
31.05000	9057
31.05833	8927
31.06667	8793
31.07500	8659
31.08333	8520
31.09167	8384
31.10000	8248
31.10833	8111
31.11667	7976
31.12500	7837
31.13333	7699
31.14167	7555
31.15000	7413
31.15833	7271
31.16667	7129
31.17500	6993
31.18333	6856
31.19167	6725
31.20000	6593
31.20833	6461
31.21667	6330
31.22500	6194
31.23333	6061
31.24167	5925
31.25000	5791
31.25833	5658
31.26667	5525
31.27500	5396
31.28333	5266
31.29167	5141
31.30000	5016
31.30833	4894
31.31667	4774
31.32500	4655
31.33333	4541
31.34167	4427
31.35000	4317
31.35833	4207
31.36667	4098
31.37500	3993
31.38333	3891
31.39167	3794
31.40000	3699
31.40833	3606
31.41667	3515
31.42500	3423
31.43333	3333
31.44167	3243
31.45000	3156
31.45833	3072
31.46667	2989
31.47500	2910
31.48333	2829
31.49167	2752
31.50000	2674
31.50833	2598
31.51667	2524
31.52500	2450
31.53333	2380
31.54167	2310
31.55000	2245
31.55833	2184
31.56667	2128
31.57500	2076
31.58333	2027
31.59167	1979
31.60000	1932
31.60833	1884
31.61667	1836
31.62500	1786
31.63333	1738
31.64167	1690
31.65000	1645
31.65833	1602
31.66667	1561
31.67500	1524
31.68333	1487
31.69167	1453
31.70000	1419
31.70833	1385
31.71667	1350
31.72500	1314
31.73333	1277
31.74167	1240
31.75000	1206
31.75833	1175
31.76667	1148
31.77500	1125
31.78333	1103
31.79167	1081
31.80000	1059
31.80833	1037
31.81667	1017
31.82500	999
31.83333	982
31.84167	964
31.85000	944
31.85833	922
31.86667	898
31.87500	877
31.88333	858
31.89167	841
31.90000	827
31.90833	813
31.91667	801
31.92500	789
31.93333	779
31.94167	769
31.95000	757
31.95833	742
31.96667	726
31.97500	712
31.98333	701
31.99167	692
32.00000	686
32.00833	680
32.01667	671
32.02500	661
32.03333	652
32.04167	646
32.05000	641
32.05833	636
32.06667	630
32.07500	623
32.08333	614
32.09167	606
32.10000	600
32.10833	594
32.11667	590
32.12500	586
32.13333	582
32.14167	577
32.15000	571
32.15833	565
32.16667	559
32.17500	556
32.18333	555
32.19167	556
32.20000	556
32.20833	553
32.21667	549
32.22500	541
32.23333	535
32.24167	531
32.25000	529
32.25833	528
32.26667	526
32.27500	523
32.28333	519
32.29167	514
32.30000	512
32.30833	510
32.31667	510
32.32500	511
32.33333	511
32.34167	510
32.35000	508
32.35833	507
32.36667	508
32.37500	510
32.38333	513
32.39167	515
32.40000	514
32.40833	512
32.41667	510
32.42500	510
32.43333	512
32.44167	516
32.45000	521
32.45833	527
32.46667	532
32.47500	538
32.48333	543
32.49167	548
32.50000	549
32.50833	549
32.51667	547
32.52500	545
32.53333	545
32.54167	548
32.55000	553
32.55833	559
32.56667	566
32.57500	572
32.58333	577
32.59167	581
32.60000	585
32.60833	589
32.61667	592
32.62500	595
32.63333	598
32.64167	602
32.65000	608
32.65833	617
32.66667	629
32.67500	643
32.68333	658
32.69167	670
32.70000	679
32.70833	686
32.71667	691
32.72500	696
32.73333	702
32.74167	711
32.75000	721
32.75833	732
32.76667	743
32.77500	755
32.78333	767
32.79167	779
32.80000	790
32.80833	801
32.81667	813
32.82500	825
32.83333	838
32.84167	854
32.85000	870
32.85833	885
32.86667	900
32.87500	914
32.88333	928
32.89167	942
32.90000	958
32.90833	975
32.91667	993
32.92500	1012
32.93333	1031
32.94167	1049
32.95000	1067
32.95833	1084
32.96667	1101
32.97500	1116
32.98333	1131
32.99167	1146
33.00000	1163
33.00833	1181
33.01667	1198
33.02500	1216
33.03333	1235
33.04167	1255
33.05000	1276
33.05833	1299
33.06667	1323
33.07500	1346
33.08333	1368
33.09167	1389
33.10000	1409
33.10833	1429
33.11667	1448
33.12500	1467
33.13333	1486
33.14167	1507
33.15000	1529
33.15833	1549
33.16667	1569
33.17500	1586
33.18333	1603
33.19167	1621
33.20000	1643
33.20833	1668
33.21667	1693
33.22500	1717
33.23333	1740
33.24167	1763
33.25000	1787
33.25833	1811
33.26667	1835
33.27500	1857
33.28333	1879
33.29167	1899
33.30000	1916
33.30833	1932
33.31667	1947
33.32500	1962
33.33333	1978
33.34167	1997
33.35000	2016
33.35833	2038
33.36667	2060
33.37500	2081
33.38333	2102
33.39167	2121
33.40000	2137
33.40833	2151
33.41667	2163
33.42500	2176
33.43333	2191
33.44167	2209
33.45000	2228
33.45833	2246
33.46667	2263
33.47500	2276
33.48333	2286
33.49167	2294
33.50000	2302
33.50833	2310
33.51667	2319
33.52500	2329
33.53333	2339
33.54167	2349
33.55000	2358
33.55833	2366
33.56667	2374
33.57500	2381
33.58333	2388
33.59167	2394
33.60000	2400
33.60833	2406
33.61667	2411
33.62500	2414
33.63333	2416
33.64167	2415
33.65000	2413
33.65833	2412
33.66667	2412
33.67500	2413
33.68333	2415
33.69167	2414
33.70000	2411
33.70833	2405
33.71667	2399
33.72500	2391
33.73333	2384
33.74167	2375
33.75000	2368
33.75833	2361
33.76667	2354
33.77500	2348
33.78333	2344
33.79167	2338
33.80000	2331
33.80833	2321
33.81667	2309
33.82500	2294
33.83333	2279
33.84167	2266
33.85000	2254
33.85833	2244
33.86667	2236
33.87500	2226
33.88333	2214
33.89167	2201
33.90000	2186
33.90833	2171
33.91667	2155
33.92500	2137
33.93333	2119
33.94167	2097
33.95000	2075
33.95833	2053
33.96667	2032
33.97500	2012
33.98333	1993
33.99167	1977
34.00000	1962
34.00833	1948
34.01667	1935
34.02500	1921
34.03333	1906
34.04167	1889
34.05000	1868
34.05833	1846
34.06667	1827
34.07500	1809
34.08333	1791
34.09167	1774
34.10000	1755
34.10833	1734
34.11667	1710
34.12500	1686
34.13333	1662
34.14167	1639
34.15000	1617
34.15833	1596
34.16667	1572
34.17500	1548
34.18333	1523
34.19167	1501
34.20000	1481
34.20833	1465
34.21667	1450
34.22500	1436
34.23333	1419
34.24167	1401
34.25000	1380
34.25833	1358
34.26667	1337
34.27500	1318
34.28333	1297
34.29167	1273
34.30000	1249
34.30833	1226
34.31667	1205
34.32500	1184
34.33333	1165
34.34167	1149
34.35000	1132
34.35833	1116
34.36667	1100
34.37500	1084
34.38333	1069
34.39167	1054
34.40000	1039
34.40833	1022
34.41667	1005
34.42500	987
34.43333	972
34.44167	957
34.45000	943
34.45833	929
34.46667	915
34.47500	901
34.48333	888
34.49167	876
34.50000	864
34.50833	851
34.51667	835
34.52500	817
34.53333	799
34.54167	783
34.55000	768
34.55833	755
34.56667	741
34.57500	726
34.58333	710
34.59167	696
34.60000	684
34.60833	673
34.61667	661
34.62500	649
34.63333	636
34.64167	624
34.65000	613
34.65833	606
34.66667	602
34.67500	599
34.68333	596
34.69167	591
34.70000	584
34.70833	576
34.71667	566
34.72500	555
34.73333	545
34.74167	537
34.75000	528
34.75833	519
34.76667	508
34.77500	495
34.78333	482
34.79167	471
34.80000	464
34.80833	461
34.81667	459
34.82500	457
34.83333	452
34.84167	444
34.85000	435
34.85833	425
34.86667	417
34.87500	410
34.88333	405
34.89167	401
34.90000	396
34.90833	391
34.91667	388
34.92500	386
34.93333	382
34.94167	376
34.95000	368
34.95833	360
34.96667	354
34.97500	351
34.98333	350
34.99167	349
35.00000	346
35.00833	341
35.01667	336
35.02500	330
35.03333	326
35.04167	321
35.05000	316
35.05833	311
35.06667	305
35.07500	300
35.08333	297
35.09167	294
35.10000	293
35.10833	292
35.11667	292
35.12500	291
35.13333	289
35.14167	288
35.15000	287
35.15833	283
35.16667	279
35.17500	273
35.18333	265
35.19167	259
35.20000	254
35.20833	250
35.21667	249
35.22500	250
35.23333	252
35.24167	253
35.25000	253
35.25833	252
35.26667	250
35.27500	249
35.28333	249
35.29167	250
35.30000	251
35.30833	252
35.31667	250
35.32500	246
35.33333	242
35.34167	239
35.35000	236
35.35833	232
35.36667	228
35.37500	225
35.38333	224
35.39167	226
35.40000	229
35.40833	232
35.41667	232
35.42500	229
35.43333	224
35.44167	218
35.45000	213
35.45833	210
35.46667	207
35.47500	204
35.48333	201
35.49167	199
35.50000	201
35.50833	204
35.51667	208
35.52500	211
35.53333	213
35.54167	213
35.55000	210
35.55833	206
35.56667	202
35.57500	198
35.58333	193
35.59167	189
35.60000	187
35.60833	186
35.61667	185
35.62500	184
35.63333	182
35.64167	180
35.65000	179
35.65833	179
35.66667	181
35.67500	183
35.68333	185
35.69167	186
35.70000	186
35.70833	185
35.71667	184
35.72500	182
35.73333	179
35.74167	176
35.75000	174
35.75833	172
35.76667	172
35.77500	171
35.78333	169
35.79167	167
35.80000	164
35.80833	163
35.81667	164
35.82500	168
35.83333	172
35.84167	174
35.85000	175
35.85833	174
35.86667	172
35.87500	169
35.88333	169
35.89167	169
35.90000	169
35.90833	168
35.91667	166
35.92500	164
35.93333	162
35.94167	161
35.95000	161
35.95833	164
35.96667	167
35.97500	171
35.98333	174
35.99167	176
36.00000	174
36.00833	171
36.01667	168
36.02500	168
36.03333	169
36.04167	170
36.05000	170
36.05833	167
36.06667	164
36.07500	163
36.08333	165
36.09167	167
36.10000	168
36.10833	167
36.11667	163
36.12500	158
36.13333	156
36.14167	155
36.15000	158
36.15833	161
36.16667	164
36.17500	165
36.18333	165
36.19167	163
36.20000	162
36.20833	161
36.21667	160
36.22500	159
36.23333	156
36.24167	153
36.25000	151
36.25833	150
36.26667	150
36.27500	153
36.28333	156
36.29167	161
36.30000	167
36.30833	174
36.31667	179
36.32500	183
36.33333	183
36.34167	181
36.35000	177
36.35833	173
36.36667	169
36.37500	167
36.38333	165
36.39167	163
36.40000	161
36.40833	159
36.41667	157
36.42500	157
36.43333	158
36.44167	157
36.45000	156
36.45833	153
36.46667	150
36.47500	148
36.48333	149
36.49167	152
36.50000	155
36.50833	158
36.51667	159
36.52500	158
36.53333	156
36.54167	155
36.55000	157
36.55833	159
36.56667	163
36.57500	164
36.58333	163
36.59167	160
36.60000	159
36.60833	158
36.61667	159
36.62500	161
36.63333	162
36.64167	163
36.65000	162
36.65833	160
36.66667	157
36.67500	152
36.68333	148
36.69167	145
36.70000	148
36.70833	153
36.71667	159
36.72500	165
36.73333	169
36.74167	168
36.75000	165
36.75833	163
36.76667	164
36.77500	168
36.78333	173
36.79167	178
36.80000	180
36.80833	179
36.81667	176
36.82500	171
36.83333	167
36.84167	165
36.85000	165
36.85833	169
36.86667	173
36.87500	176
36.88333	176
36.89167	174
36.90000	173
36.90833	172
36.91667	171
36.92500	171
36.93333	170
36.94167	169
36.95000	167
36.95833	167
36.96667	167
36.97500	168
36.98333	169
36.99167	169
37.00000	168
37.00833	165
37.01667	162
37.02500	160
37.03333	161
37.04167	166
37.05000	172
37.05833	176
37.06667	177
37.07500	174
37.08333	169
37.09167	164
37.10000	162
37.10833	162
37.11667	163
37.12500	164
37.13333	164
37.14167	161
37.15000	157
37.15833	154
37.16667	153
37.17500	154
37.18333	155
37.19167	157
37.20000	160
37.20833	165
37.21667	170
37.22500	175
37.23333	179
37.24167	181
37.25000	182
37.25833	181
37.26667	179
37.27500	175
37.28333	168
37.29167	162
37.30000	156
37.30833	151
37.31667	150
37.32500	151
37.33333	155
37.34167	159
37.35000	163
37.35833	165
37.36667	164
37.37500	162
37.38333	161
37.39167	161
37.40000	164
37.40833	169
37.41667	174
37.42500	179
37.43333	182
37.44167	182
37.45000	179
37.45833	175
37.46667	170
37.47500	165
37.48333	162
37.49167	161
37.50000	161
37.50833	164
37.51667	167
37.52500	170
37.53333	172
37.54167	173
37.55000	173
37.55833	172
37.56667	171
37.57500	171
37.58333	172
37.59167	173
37.60000	176
37.60833	179
37.61667	181
37.62500	182
37.63333	183
37.64167	184
37.65000	184
37.65833	184
37.66667	184
37.67500	184
37.68333	187
37.69167	190
37.70000	193
37.70833	195
37.71667	197
37.72500	198
37.73333	200
37.74167	202
37.75000	204
37.75833	205
37.76667	206
37.77500	208
37.78333	211
37.79167	213
37.80000	213
37.80833	212
37.81667	210
37.82500	208
37.83333	207
37.84167	205
37.85000	204
37.85833	203
37.86667	203
37.87500	202
37.88333	202
37.89167	202
37.90000	200
37.90833	198
37.91667	196
37.92500	197
37.93333	198
37.94167	200
37.95000	204
37.95833	208
37.96667	212
37.97500	216
37.98333	220
37.99167	224
38.00000	226
38.00833	228
38.01667	229
38.02500	229
38.03333	228
38.04167	227
38.05000	225
38.05833	223
38.06667	220
38.07500	219
38.08333	218
38.09167	220
38.10000	222
38.10833	224
38.11667	224
38.12500	223
38.13333	221
38.14167	218
38.15000	216
38.15833	213
38.16667	211
38.17500	209
38.18333	209
38.19167	212
38.20000	218
38.20833	226
38.21667	233
38.22500	239
38.23333	243
38.24167	246
38.25000	246
38.25833	245
38.26667	243
38.27500	240
38.28333	236
38.29167	232
38.30000	228
38.30833	225
38.31667	222
38.32500	220
38.33333	220
38.34167	222
38.35000	226
38.35833	229
38.36667	232
38.37500	234
38.38333	235
38.39167	236
38.40000	237
38.40833	236
38.41667	235
38.42500	234
38.43333	232
38.44167	231
38.45000	231
38.45833	233
38.46667	236
38.47500	238
38.48333	240
38.49167	242
38.50000	242
38.50833	242
38.51667	245
38.52500	249
38.53333	253
38.54167	255
38.55000	253
38.55833	249
38.56667	245
38.57500	241
38.58333	241
38.59167	242
38.60000	245
38.60833	249
38.61667	251
38.62500	252
38.63333	250
38.64167	247
38.65000	243
38.65833	241
38.66667	241
38.67500	242
38.68333	244
38.69167	247
38.70000	251
38.70833	257
38.71667	263
38.72500	269
38.73333	273
38.74167	275
38.75000	273
38.75833	270
38.76667	267
38.77500	263
38.78333	261
38.79167	260
38.80000	260
38.80833	261
38.81667	264
38.82500	267
38.83333	269
38.84167	271
38.85000	273
38.85833	274
38.86667	276
38.87500	278
38.88333	280
38.89167	281
38.90000	280
38.90833	277
38.91667	275
38.92500	275
38.93333	277
38.94167	283
38.95000	290
38.95833	296
38.96667	300
38.97500	302
38.98333	302
38.99167	300
39.00000	299
39.00833	299
39.01667	300
39.02500	299
39.03333	298
39.04167	297
39.05000	295
39.05833	294
39.06667	294
39.07500	296
39.08333	297
39.09167	299
39.10000	300
39.10833	299
39.11667	297
39.12500	295
39.13333	293
39.14167	290
39.15000	288
39.15833	285
39.16667	281
39.17500	278
39.18333	277
39.19167	277
39.20000	281
39.20833	287
39.21667	293
39.22500	298
39.23333	300
39.24167	300
39.25000	298
39.25833	297
39.26667	299
39.27500	303
39.28333	308
39.29167	313
39.30000	317
39.30833	319
39.31667	318
39.32500	316
39.33333	312
39.34167	306
39.35000	300
39.35833	296
39.36667	293
39.37500	293
39.38333	296
39.39167	299
39.40000	301
39.40833	300
39.41667	298
39.42500	293
39.43333	289
39.44167	285
39.45000	282
39.45833	281
39.46667	283
39.47500	287
39.48333	291
39.49167	295
39.50000	298
39.50833	299
39.51667	300
39.52500	302
39.53333	306
39.54167	308
39.55000	310
39.55833	310
39.56667	309
39.57500	307
39.58333	306
39.59167	306
39.60000	308
39.60833	311
39.61667	313
39.62500	312
39.63333	310
39.64167	305
39.65000	299
39.65833	294
39.66667	289
39.67500	286
39.68333	285
39.69167	284
39.70000	284
39.70833	284
39.71667	283
39.72500	283
39.73333	283
39.74167	283
39.75000	284
39.75833	285
39.76667	287
39.77500	288
39.78333	289
39.79167	289
39.80000	289
39.80833	290
39.81667	291
39.82500	293
39.83333	295
39.84167	297
39.85000	298
39.85833	299
39.86667	299
39.87500	297
39.88333	295
39.89167	293
39.90000	291
39.90833	288
39.91667	283
39.92500	278
39.93333	273
39.94167	271
39.95000	272
39.95833	276
39.96667	284
39.97500	290
39.98333	295
39.99167	297
40.00000	297
40.00833	296
40.01667	296
40.02500	296
40.03333	296
40.04167	296
40.05000	294
40.05833	294
40.06667	294
40.07500	295
40.08333	294
40.09167	293
40.10000	291
40.10833	288
40.11667	285
40.12500	280
40.13333	275
40.14167	270
40.15000	265
40.15833	264
40.16667	266
40.17500	270
40.18333	276
40.19167	281
40.20000	286
40.20833	289
40.21667	291
40.22500	292
40.23333	291
40.24167	289
40.25000	286
40.25833	285
40.26667	285
40.27500	286
40.28333	288
40.29167	290
40.30000	292
40.30833	294
40.31667	294
40.32500	292
40.33333	290
40.34167	287
40.35000	284
40.35833	282
40.36667	281
40.37500	281
40.38333	282
40.39167	282
40.40000	283
40.40833	284
40.41667	282
40.42500	278
40.43333	275
40.44167	272
40.45000	271
40.45833	275
40.46667	281
40.47500	288
40.48333	295
40.49167	301
40.50000	302
40.50833	301
40.51667	297
40.52500	293
40.53333	290
40.54167	290
40.55000	291
40.55833	293
40.56667	293
40.57500	293
40.58333	292
40.59167	293
40.60000	295
40.60833	297
40.61667	299
40.62500	299
40.63333	298
40.64167	296
40.65000	295
40.65833	294
40.66667	295
40.67500	298
40.68333	302
40.69167	307
40.70000	311
40.70833	315
40.71667	319
40.72500	322
40.73333	325
40.74167	328
40.75000	330
40.75833	331
40.76667	332
40.77500	333
40.78333	337
40.79167	342
40.80000	348
40.80833	355
40.81667	361
40.82500	365
40.83333	368
40.84167	369
40.85000	368
40.85833	366
40.86667	364
40.87500	363
40.88333	363
40.89167	366
40.90000	371
40.90833	377
40.91667	382
40.92500	385
40.93333	387
40.94167	388
40.95000	390
40.95833	395
40.96667	403
40.97500	413
40.98333	425
40.99167	435
41.00000	443
41.00833	448
41.01667	450
41.02500	449
41.03333	448
41.04167	447
41.05000	450
41.05833	457
41.06667	468
41.07500	479
41.08333	490
41.09167	500
41.10000	506
41.10833	511
41.11667	514
41.12500	516
41.13333	518
41.14167	520
41.15000	522
41.15833	525
41.16667	530
41.17500	539
41.18333	553
41.19167	568
41.20000	584
41.20833	599
41.21667	611
41.22500	621
41.23333	628
41.24167	633
41.25000	637
41.25833	641
41.26667	645
41.27500	651
41.28333	658
41.29167	665
41.30000	671
41.30833	676
41.31667	679
41.32500	683
41.33333	689
41.34167	697
41.35000	707
41.35833	718
41.36667	730
41.37500	740
41.38333	749
41.39167	756
41.40000	761
41.40833	765
41.41667	768
41.42500	770
41.43333	770
41.44167	767
41.45000	765
41.45833	763
41.46667	764
41.47500	767
41.48333	772
41.49167	778
41.50000	783
41.50833	787
41.51667	791
41.52500	794
41.53333	797
41.54167	797
41.55000	795
41.55833	794
41.56667	795
41.57500	796
41.58333	800
41.59167	802
41.60000	802
41.60833	798
41.61667	795
41.62500	792
41.63333	791
41.64167	793
41.65000	797
41.65833	800
41.66667	802
41.67500	801
41.68333	796
41.69167	789
41.70000	783
41.70833	777
41.71667	773
41.72500	772
41.73333	772
41.74167	769
41.75000	765
41.75833	760
41.76667	754
41.77500	749
41.78333	743
41.79167	738
41.80000	731
41.80833	724
41.81667	717
41.82500	710
41.83333	704
41.84167	698
41.85000	693
41.85833	688
41.86667	682
41.87500	677
41.88333	672
41.89167	667
41.90000	663
41.90833	658
41.91667	655
41.92500	652
41.93333	648
41.94167	644
41.95000	638
41.95833	629
41.96667	619
41.97500	607
41.98333	597
41.99167	587
42.00000	580
42.00833	573
42.01667	567
42.02500	561
42.03333	554
42.04167	546
42.05000	538
42.05833	532
42.06667	527
42.07500	522
42.08333	515
42.09167	506
42.10000	495
42.10833	480
42.11667	466
42.12500	457
42.13333	451
42.14167	445
42.15000	438
42.15833	429
42.16667	419
42.17500	411
42.18333	405
42.19167	400
42.20000	394
42.20833	388
42.21667	382
42.22500	378
42.23333	375
42.24167	373
42.25000	371
42.25833	367
42.26667	358
42.27500	347
42.28333	338
42.29167	330
42.30000	323
42.30833	317
42.31667	311
42.32500	303
42.33333	295
42.34167	289
42.35000	284
42.35833	281
42.36667	279
42.37500	275
42.38333	270
42.39167	265
42.40000	261
42.40833	258
42.41667	256
42.42500	254
42.43333	250
42.44167	245
42.45000	238
42.45833	230
42.46667	223
42.47500	217
42.48333	212
42.49167	209
42.50000	207
42.50833	205
42.51667	202
42.52500	197
42.53333	190
42.54167	182
42.55000	174
42.55833	168
42.56667	162
42.57500	160
42.58333	162
42.59167	165
42.60000	167
42.60833	168
42.61667	165
42.62500	158
42.63333	151
42.64167	146
42.65000	144
42.65833	142
42.66667	140
42.67500	137
42.68333	135
42.69167	135
42.70000	138
42.70833	143
42.71667	148
42.72500	152
42.73333	152
42.74167	149
42.75000	144
42.75833	141
42.76667	140
42.77500	140
42.78333	141
42.79167	143
42.80000	144
42.80833	145
42.81667	144
42.82500	141
42.83333	137
42.84167	131
42.85000	124
42.85833	118
42.86667	112
42.87500	108
42.88333	108
42.89167	110
42.90000	114
42.90833	118
42.91667	121
42.92500	121
42.93333	122
42.94167	122
42.95000	122
42.95833	121
42.96667	118
42.97500	115
42.98333	112
42.99167	110
43.00000	107
43.00833	103
43.01667	100
43.02500	98
43.03333	99
43.04167	104
43.05000	111
43.05833	114
43.06667	114
43.07500	111
43.08333	106
43.09167	101
43.10000	99
43.10833	99
43.11667	100
43.12500	100
43.13333	100
43.14167	101
43.15000	104
43.15833	107
43.16667	110
43.17500	112
43.18333	114
43.19167	116
43.20000	116
43.20833	115
43.21667	110
43.22500	103
43.23333	96
43.24167	91
43.25000	87
43.25833	85
43.26667	86
43.27500	88
43.28333	92
43.29167	96
43.30000	100
43.30833	104
43.31667	105
43.32500	104
43.33333	102
43.34167	102
43.35000	103
43.35833	106
43.36667	109
43.37500	112
43.38333	112
43.39167	109
43.40000	104
43.40833	99
43.41667	96
43.42500	97
43.43333	99
43.44167	101
43.45000	103
43.45833	103
43.46667	101
43.47500	99
43.48333	97
43.49167	94
43.50000	92
43.50833	90
43.51667	90
43.52500	92
43.53333	93
43.54167	93
43.55000	90
43.55833	88
43.56667	87
43.57500	89
43.58333	90
43.59167	90
43.60000	87
43.60833	80
43.61667	74
43.62500	68
43.63333	65
43.64167	66
43.65000	70
43.65833	74
43.66667	79
43.67500	84
43.68333	88
43.69167	92
43.70000	95
43.70833	97
43.71667	98
43.72500	98
43.73333	96
43.74167	95
43.75000	94
43.75833	92
43.76667	90
43.77500	88
43.78333	85
43.79167	83
43.80000	82
43.80833	82
43.81667	82
43.82500	83
43.83333	84
43.84167	86
43.85000	89
43.85833	91
43.86667	91
43.87500	88
43.88333	82
43.89167	77
43.90000	74
43.90833	73
43.91667	76
43.92500	81
43.93333	86
43.94167	90
43.95000	93
43.95833	96
43.96667	97
43.97500	98
43.98333	100
43.99167	102
44.00000	102
44.00833	99
44.01667	95
44.02500	89
44.03333	85
44.04167	84
44.05000	86
44.05833	88
44.06667	90
44.07500	90
44.08333	87
44.09167	83
44.10000	80
44.10833	81
44.11667	84
44.12500	89
44.13333	94
44.14167	97
44.15000	99
44.15833	98
44.16667	96
44.17500	92
44.18333	87
44.19167	83
44.20000	81
44.20833	80
44.21667	79
44.22500	78
44.23333	76
44.24167	74
44.25000	72
44.25833	72
44.26667	72
44.27500	73
44.28333	74
44.29167	75
44.30000	78
44.30833	83
44.31667	88
44.32500	92
44.33333	95
44.34167	95
44.35000	93
44.35833	90
44.36667	87
44.37500	84
44.38333	81
44.39167	79
44.40000	79
44.40833	81
44.41667	82
44.42500	82
44.43333	82
44.44167	83
44.45000	84
44.45833	84
44.46667	82
44.47500	79
44.48333	74
44.49167	71
44.50000	72
44.50833	76
44.51667	82
44.52500	87
44.53333	91
44.54167	91
44.55000	90
44.55833	88
44.56667	88
44.57500	89
44.58333	92
44.59167	95
44.60000	95
44.60833	94
44.61667	91
44.62500	87
44.63333	84
44.64167	82
44.65000	81
44.65833	81
44.66667	80
44.67500	80
44.68333	82
44.69167	85
44.70000	87
44.70833	89
44.71667	88
44.72500	85
44.73333	82
44.74167	80
44.75000	78
44.75833	78
44.76667	78
44.77500	79
44.78333	81
44.79167	82
44.80000	82
44.80833	81
44.81667	81
44.82500	82
44.83333	84
44.84167	85
44.85000	86
44.85833	86
44.86667	85
44.87500	82
44.88333	80
44.89167	78
44.90000	75
44.90833	73
44.91667	72
44.92500	72
44.93333	74
44.94167	75
44.95000	76
44.95833	78
44.96667	81
44.97500	85
44.98333	87
44.99167	89
45.00000	88
45.00833	87
45.01667	86
45.02500	86
45.03333	87
45.04167	88
45.05000	90
45.05833	92
45.06667	93
45.07500	95
45.08333	95
45.09167	94
45.10000	90
45.10833	85
45.11667	81
45.12500	79
45.13333	78
45.14167	80
45.15000	83
45.15833	86
45.16667	88
45.17500	89
45.18333	90
45.19167	90
45.20000	88
45.20833	85
45.21667	81
45.22500	75
45.23333	72
45.24167	71
45.25000	72
45.25833	73
45.26667	72
45.27500	70
45.28333	66
45.29167	62
45.30000	61
45.30833	64
45.31667	68
45.32500	74
45.33333	78
45.34167	80
45.35000	78
45.35833	75
45.36667	71
45.37500	69
45.38333	69
45.39167	70
45.40000	72
45.40833	73
45.41667	74
45.42500	73
45.43333	73
45.44167	73
45.45000	76
45.45833	80
45.46667	85
45.47500	89
45.48333	91
45.49167	91
45.50000	90
45.50833	87
45.51667	84
45.52500	81
45.53333	78
45.54167	75
45.55000	74
45.55833	73
45.56667	73
45.57500	74
45.58333	74
45.59167	74
45.60000	74
45.60833	75
45.61667	75
45.62500	75
45.63333	74
45.64167	73
45.65000	71
45.65833	70
45.66667	70
45.67500	71
45.68333	72
45.69167	73
45.70000	76
45.70833	80
45.71667	83
45.72500	85
45.73333	85
45.74167	81
45.75000	76
45.75833	70
45.76667	64
45.77500	61
45.78333	60
45.79167	60
45.80000	62
45.80833	63
45.81667	62
45.82500	60
45.83333	58
45.84167	58
45.85000	59
45.85833	60
45.86667	60
45.87500	60
45.88333	60
45.89167	62
45.90000	66
45.90833	70
45.91667	72
45.92500	73
45.93333	72
45.94167	71
45.95000	69
45.95833	67
45.96667	66
45.97500	66
45.98333	68
45.99167	72
46.00000	76
46.00833	79
46.01667	78
46.02500	74
46.03333	69
46.04167	66
46.05000	67
46.05833	69
46.06667	74
46.07500	77
46.08333	78
46.09167	76
46.10000	72
46.10833	67
46.11667	62
46.12500	57
46.13333	54
46.14167	52
46.15000	52
46.15833	53
46.16667	55
46.17500	58
46.18333	60
46.19167	62
46.20000	63
46.20833	63
46.21667	63
46.22500	64
46.23333	65
46.24167	65
46.25000	65
46.25833	65
46.26667	65
46.27500	66
46.28333	67
46.29167	68
46.30000	70
46.30833	71
46.31667	72
46.32500	71
46.33333	70
46.34167	69
46.35000	67
46.35833	65
46.36667	62
46.37500	59
46.38333	57
46.39167	57
46.40000	60
46.40833	64
46.41667	68
46.42500	68
46.43333	68
46.44167	67
46.45000	65
46.45833	63
46.46667	61
46.47500	59
46.48333	55
46.49167	54
46.50000	56
46.50833	62
46.51667	70
46.52500	79
46.53333	84
46.54167	85
46.55000	81
46.55833	74
46.56667	65
46.57500	57
46.58333	53
46.59167	53
46.60000	57
46.60833	63
46.61667	67
46.62500	68
46.63333	68
46.64167	65
46.65000	62
46.65833	61
46.66667	62
46.67500	64
46.68333	66
46.69167	67
46.70000	69
46.70833	69
46.71667	69
46.72500	67
46.73333	64
46.74167	60
46.75000	56
46.75833	55
46.76667	55
46.77500	57
46.78333	60
46.79167	64
46.80000	67
46.80833	70
46.81667	71
46.82500	72
46.83333	72
46.84167	74
46.85000	76
46.85833	79
46.86667	82
46.87500	83
46.88333	81
46.89167	77
46.90000	73
46.90833	69
46.91667	69
46.92500	72
46.93333	76
46.94167	78
46.95000	80
46.95833	79
46.96667	77
46.97500	75
46.98333	73
46.99167	71
47.00000	70
47.00833	69
47.01667	69
47.02500	68
47.03333	69
47.04167	70
47.05000	72
47.05833	74
47.06667	75
47.07500	75
47.08333	73
47.09167	69
47.10000	65
47.10833	62
47.11667	61
47.12500	62
47.13333	65
47.14167	68
47.15000	70
47.15833	70
47.16667	67
47.17500	63
47.18333	59
47.19167	56
47.20000	56
47.20833	60
47.21667	64
47.22500	69
47.23333	72
47.24167	71
47.25000	67
47.25833	60
47.26667	53
47.27500	47
47.28333	43
47.29167	43
47.30000	48
47.30833	55
47.31667	62
47.32500	68
47.33333	71
47.34167	71
47.35000	70
47.35833	68
47.36667	67
47.37500	66
47.38333	66
47.39167	66
47.40000	65
47.40833	62
47.41667	57
47.42500	52
47.43333	49
47.44167	48
47.45000	49
47.45833	51
47.46667	55
47.47500	59
47.48333	62
47.49167	63
47.50000	62
47.50833	58
47.51667	52
47.52500	47
47.53333	45
47.54167	47
47.55000	53
47.55833	59
47.56667	63
47.57500	66
47.58333	66
47.59167	65
47.60000	64
47.60833	63
47.61667	61
47.62500	59
47.63333	56
47.64167	55
47.65000	56
47.65833	58
47.66667	61
47.67500	61
47.68333	61
47.69167	59
47.70000	57
47.70833	57
47.71667	58
47.72500	61
47.73333	62
47.74167	62
47.75000	61
47.75833	61
47.76667	62
47.77500	64
47.78333	67
47.79167	69
47.80000	67
47.80833	63
47.81667	59
47.82500	56
47.83333	55
47.84167	57
47.85000	59
47.85833	60
47.86667	61
47.87500	62
47.88333	64
47.89167	67
47.90000	70
47.90833	72
47.91667	72
47.92500	68
47.93333	64
47.94167	60
47.95000	57
47.95833	56
47.96667	58
47.97500	59
47.98333	60
47.99167	59
48.00000	59
48.00833	59
48.01667	60
48.02500	64
48.03333	68
48.04167	71
48.05000	73
48.05833	73
48.06667	72
48.07500	72
48.08333	73
48.09167	73
48.10000	73
48.10833	69
48.11667	65
48.12500	59
48.13333	55
48.14167	54
48.15000	54
48.15833	55
48.16667	58
48.17500	61
48.18333	64
48.19167	68
48.20000	69
48.20833	69
48.21667	68
48.22500	67
48.23333	65
48.24167	64
48.25000	65
48.25833	66
48.26667	66
48.27500	65
48.28333	61
48.29167	57
48.30000	53
48.30833	51
48.31667	52
48.32500	55
48.33333	60
48.34167	65
48.35000	67
48.35833	68
48.36667	67
48.37500	64
48.38333	61
48.39167	58
48.40000	57
48.40833	58
48.41667	60
48.42500	63
48.43333	66
48.44167	69
48.45000	71
48.45833	73
48.46667	74
48.47500	75
48.48333	76
48.49167	76
48.50000	73
48.50833	69
48.51667	64
48.52500	60
48.53333	57
48.54167	55
48.55000	55
48.55833	55
48.56667	57
48.57500	59
48.58333	62
48.59167	65
48.60000	67
48.60833	70
48.61667	72
48.62500	72
48.63333	71
48.64167	68
48.65000	65
48.65833	65
48.66667	67
48.67500	71
48.68333	73
48.69167	73
48.70000	71
48.70833	66
48.71667	62
48.72500	59
48.73333	57
48.74167	56
48.75000	55
48.75833	55
48.76667	56
48.77500	56
48.78333	55
48.79167	53
48.80000	52
48.80833	52
48.81667	53
48.82500	54
48.83333	56
48.84167	58
48.85000	62
48.85833	66
48.86667	70
48.87500	72
48.88333	70
48.89167	66
48.90000	62
48.90833	58
48.91667	56
48.92500	56
48.93333	56
48.94167	57
48.95000	56
48.95833	56
48.96667	55
48.97500	56
48.98333	59
48.99167	62
49.00000	66
49.00833	69
49.01667	70
49.02500	69
49.03333	69
49.04167	69
49.05000	70
49.05833	70
49.06667	69
49.07500	67
49.08333	65
49.09167	63
49.10000	63
49.10833	63
49.11667	64
49.12500	64
49.13333	64
49.14167	64
49.15000	65
49.15833	67
49.16667	68
49.17500	69
49.18333	71
49.19167	73
49.20000	76
49.20833	78
49.21667	79
49.22500	79
49.23333	76
49.24167	71
49.25000	65
49.25833	60
49.26667	57
49.27500	57
49.28333	60
49.29167	66
49.30000	73
49.30833	78
49.31667	82
49.32500	83
49.33333	83
49.34167	82
49.35000	80
49.35833	77
49.36667	73
49.37500	69
49.38333	67
49.39167	66
49.40000	65
49.40833	62
49.41667	60
49.42500	58
49.43333	57
49.44167	58
49.45000	60
49.45833	61
49.46667	59
49.47500	56
49.48333	53
49.49167	51
49.50000	49
49.50833	49
49.51667	50
49.52500	51
49.53333	51
49.54167	52
49.55000	54
49.55833	55
49.56667	57
49.57500	58
49.58333	59
49.59167	59
49.60000	60
49.60833	61
49.61667	61
49.62500	59
49.63333	56
49.64167	53
49.65000	50
49.65833	48
49.66667	49
49.67500	51
49.68333	56
49.69167	60
49.70000	64
49.70833	67
49.71667	67
49.72500	66
49.73333	64
49.74167	64
49.75000	65
49.75833	67
49.76667	69
49.77500	71
49.78333	72
49.79167	73
49.80000	73
49.80833	74
49.81667	76
49.82500	76
49.83333	75
49.84167	72
49.85000	69
49.85833	66
49.86667	64
49.87500	64
49.88333	64
49.89167	65
49.90000	65
49.90833	63
49.91667	62
49.92500	61
49.93333	59
49.94167	57
49.95000	56
49.95833	56
49.96667	58
49.97500	61
49.98333	65
49.99167	66
50.00000	66
50.00833	63
50.01667	59
50.02500	54
50.03333	50
50.04167	49
50.05000	50
50.05833	52
50.06667	55
50.07500	59
50.08333	64
50.09167	68
50.10000	72
50.10833	74
50.11667	74
50.12500	69
50.13333	62
50.14167	56
50.15000	51
50.15833	51
50.16667	54
50.17500	59
50.18333	62
50.19167	64
50.20000	65
50.20833	66
50.21667	66
50.22500	66
50.23333	66
50.24167	65
50.25000	65
50.25833	66
50.26667	68
50.27500	69
50.28333	67
50.29167	63
50.30000	60
50.30833	56
50.31667	54
50.32500	52
50.33333	50
50.34167	48
50.35000	45
50.35833	46
50.36667	49
50.37500	55
50.38333	61
50.39167	66
50.40000	67
50.40833	66
50.41667	66
50.42500	66
50.43333	68
50.44167	69
50.45000	69
50.45833	66
50.46667	59
50.47500	52
50.48333	46
50.49167	42
50.50000	41
50.50833	42
50.51667	45
50.52500	47
50.53333	48
50.54167	49
50.55000	48
50.55833	48
50.56667	49
50.57500	51
50.58333	52
50.59167	54
50.60000	56
50.60833	59
50.61667	62
50.62500	66
50.63333	69
50.64167	70
50.65000	69
50.65833	67
50.66667	64
50.67500	60
50.68333	57
50.69167	55
50.70000	54
50.70833	54
50.71667	55
50.72500	54
50.73333	52
50.74167	51
50.75000	49
50.75833	49
50.76667	50
50.77500	52
50.78333	55
50.79167	59
50.80000	64
50.80833	69
50.81667	70
50.82500	67
50.83333	63
50.84167	57
50.85000	52
50.85833	51
50.86667	55
50.87500	61
50.88333	69
50.89167	76
50.90000	81
50.90833	83
50.91667	81
50.92500	75
50.93333	68
50.94167	62
50.95000	56
50.95833	53
50.96667	52
50.97500	52
50.98333	52
50.99167	52
51.00000	56
51.00833	61
51.01667	68
51.02500	74
51.03333	78
51.04167	77
51.05000	73
51.05833	68
51.06667	63
51.07500	58
51.08333	56
51.09167	56
51.10000	57
51.10833	59
51.11667	62
51.12500	64
51.13333	66
51.14167	66
51.15000	65
51.15833	64
51.16667	62
51.17500	61
51.18333	62
51.19167	63
51.20000	64
51.20833	66
51.21667	70
51.22500	76
51.23333	80
51.24167	83
51.25000	83
51.25833	82
51.26667	80
51.27500	78
51.28333	77
51.29167	77
51.30000	76
51.30833	73
51.31667	70
51.32500	68
51.33333	67
51.34167	69
51.35000	73
51.35833	78
51.36667	85
51.37500	89
51.38333	90
51.39167	89
51.40000	89
51.40833	90
51.41667	94
51.42500	99
51.43333	103
51.44167	106
51.45000	106
51.45833	106
51.46667	105
51.47500	104
51.48333	105
51.49167	107
51.50000	114
51.50833	121
51.51667	127
51.52500	129
51.53333	130
51.54167	128
51.55000	127
51.55833	127
51.56667	131
51.57500	135
51.58333	139
51.59167	143
51.60000	145
51.60833	147
51.61667	149
51.62500	152
51.63333	158
51.64167	167
51.65000	177
51.65833	187
51.66667	199
51.67500	209
51.68333	218
51.69167	225
51.70000	230
51.70833	233
51.71667	234
51.72500	233
51.73333	234
51.74167	239
51.75000	248
51.75833	258
51.76667	270
51.77500	279
51.78333	286
51.79167	291
51.80000	294
51.80833	295
51.81667	297
51.82500	299
51.83333	306
51.84167	317
51.85000	331
51.85833	346
51.86667	361
51.87500	373
51.88333	382
51.89167	388
51.90000	392
51.90833	397
51.91667	404
51.92500	413
51.93333	424
51.94167	437
51.95000	451
51.95833	463
51.96667	474
51.97500	483
51.98333	493
51.99167	503
52.00000	515
52.00833	527
52.01667	540
52.02500	554
52.03333	568
52.04167	583
52.05000	597
52.05833	611
52.06667	624
52.07500	637
52.08333	650
52.09167	661
52.10000	672
52.10833	683
52.11667	693
52.12500	703
52.13333	714
52.14167	726
52.15000	738
52.15833	749
52.16667	760
52.17500	774
52.18333	792
52.19167	811
52.20000	832
52.20833	852
52.21667	871
52.22500	886
52.23333	901
52.24167	914
52.25000	928
52.25833	940
52.26667	953
52.27500	966
52.28333	980
52.29167	993
52.30000	1007
52.30833	1021
52.31667	1035
52.32500	1049
52.33333	1064
52.34167	1079
52.35000	1093
52.35833	1107
52.36667	1120
52.37500	1132
52.38333	1142
52.39167	1151
52.40000	1160
52.40833	1169
52.41667	1181
52.42500	1193
52.43333	1206
52.44167	1219
52.45000	1230
52.45833	1242
52.46667	1253
52.47500	1266
52.48333	1280
52.49167	1294
52.50000	1307
52.50833	1318
52.51667	1328
52.52500	1336
52.53333	1345
52.54167	1355
52.55000	1365
52.55833	1374
52.56667	1382
52.57500	1390
52.58333	1398
52.59167	1407
52.60000	1417
52.60833	1426
52.61667	1434
52.62500	1439
52.63333	1444
52.64167	1447
52.65000	1452
52.65833	1461
52.66667	1474
52.67500	1486
52.68333	1497
52.69167	1505
52.70000	1511
52.70833	1515
52.71667	1520
52.72500	1525
52.73333	1531
52.74167	1536
52.75000	1540
52.75833	1545
52.76667	1550
52.77500	1555
52.78333	1558
52.79167	1561
52.80000	1561
52.80833	1560
52.81667	1557
52.82500	1554
52.83333	1552
52.84167	1551
52.85000	1552
52.85833	1552
52.86667	1551
52.87500	1548
52.88333	1543
52.89167	1538
52.90000	1537
52.90833	1539
52.91667	1541
52.92500	1541
52.93333	1539
52.94167	1533
52.95000	1527
52.95833	1521
52.96667	1515
52.97500	1510
52.98333	1503
52.99167	1498
53.00000	1495
53.00833	1493
53.01667	1492
53.02500	1490
53.03333	1488
53.04167	1484
53.05000	1478
53.05833	1472
53.06667	1465
53.07500	1459
53.08333	1454
53.09167	1449
53.10000	1445
53.10833	1441
53.11667	1436
53.12500	1430
53.13333	1423
53.14167	1417
53.15000	1410
53.15833	1402
53.16667	1393
53.17500	1384
53.18333	1377
53.19167	1368
53.20000	1359
53.20833	1347
53.21667	1333
53.22500	1317
53.23333	1302
53.24167	1289
53.25000	1278
53.25833	1269
53.26667	1261
53.27500	1254
53.28333	1247
53.29167	1241
53.30000	1237
53.30833	1233
53.31667	1227
53.32500	1218
53.33333	1206
53.34167	1192
53.35000	1179
53.35833	1167
53.36667	1157
53.37500	1147
53.38333	1136
53.39167	1126
53.40000	1116
53.40833	1107
53.41667	1099
53.42500	1092
53.43333	1085
53.44167	1079
53.45000	1072
53.45833	1065
53.46667	1057
53.47500	1048
53.48333	1036
53.49167	1023
53.50000	1009
53.50833	996
53.51667	984
53.52500	974
53.53333	965
53.54167	955
53.55000	943
53.55833	930
53.56667	916
53.57500	903
53.58333	891
53.59167	880
53.60000	872
53.60833	865
53.61667	857
53.62500	848
53.63333	838
53.64167	829
53.65000	819
53.65833	812
53.66667	807
53.67500	800
53.68333	790
53.69167	778
53.70000	765
53.70833	752
53.71667	740
53.72500	729
53.73333	718
53.74167	706
53.75000	694
53.75833	684
53.76667	676
53.77500	671
53.78333	666
53.79167	661
53.80000	655
53.80833	650
53.81667	644
53.82500	638
53.83333	631
53.84167	623
53.85000	615
53.85833	607
53.86667	601
53.87500	595
53.88333	589
53.89167	583
53.90000	578
53.90833	573
53.91667	568
53.92500	563
53.93333	556
53.94167	548
53.95000	538
53.95833	528
53.96667	517
53.97500	507
53.98333	499
53.99167	493
54.00000	488
54.00833	483
54.01667	478
54.02500	472
54.03333	465
54.04167	457
54.05000	449
54.05833	443
54.06667	438
54.07500	434
54.08333	432
54.09167	429
54.10000	427
54.10833	423
54.11667	420
54.12500	415
54.13333	411
54.14167	406
54.15000	402
54.15833	399
54.16667	397
54.17500	395
54.18333	391
54.19167	386
54.20000	382
54.20833	377
54.21667	373
54.22500	368
54.23333	363
54.24167	357
54.25000	350
54.25833	344
54.26667	338
54.27500	333
54.28333	329
54.29167	326
54.30000	323
54.30833	322
54.31667	320
54.32500	317
54.33333	314
54.34167	309
54.35000	303
54.35833	299
54.36667	295
54.37500	293
54.38333	292
54.39167	292
54.40000	292
54.40833	291
54.41667	290
54.42500	288
54.43333	285
54.44167	280
54.45000	275
54.45833	269
54.46667	265
54.47500	263
54.48333	264
54.49167	266
54.50000	269
54.50833	271
54.51667	272
54.52500	270
54.53333	268
54.54167	267
54.55000	268
54.55833	268
54.56667	266
54.57500	264
54.58333	260
54.59167	256
54.60000	252
54.60833	248
54.61667	244
54.62500	240
54.63333	237
54.64167	238
54.65000	241
54.65833	246
54.66667	251
54.67500	255
54.68333	255
54.69167	253
54.70000	249
54.70833	243
54.71667	238
54.72500	234
54.73333	230
54.74167	227
54.75000	224
54.75833	219
54.76667	213
54.77500	208
54.78333	204
54.79167	201
54.80000	198
54.80833	196
54.81667	194
54.82500	193
54.83333	194
54.84167	198
54.85000	203
54.85833	208
54.86667	212
54.87500	213
54.88333	210
54.89167	204
54.90000	198
54.90833	191
54.91667	187
54.92500	183
54.93333	181
54.94167	180
54.95000	182
54.95833	185
54.96667	189
54.97500	192
54.98333	193
54.99167	192
55.00000	190
55.00833	188
55.01667	186
55.02500	184
55.03333	182
55.04167	179
55.05000	177
55.05833	175
55.06667	173
55.07500	171
55.08333	167
55.09167	163
55.10000	158
55.10833	154
55.11667	151
55.12500	150
55.13333	151
55.14167	151
55.15000	152
55.15833	151
55.16667	149
55.17500	146
55.18333	143
55.19167	141
55.20000	142
55.20833	144
55.21667	147
55.22500	148
55.23333	148
55.24167	146
55.25000	142
55.25833	139
55.26667	138
55.27500	138
55.28333	140
55.29167	142
55.30000	143
55.30833	142
55.31667	140
55.32500	137
55.33333	135
55.34167	134
55.35000	135
55.35833	136
55.36667	136
55.37500	135
55.38333	133
55.39167	131
55.40000	129
55.40833	129
55.41667	129
55.42500	130
55.43333	131
55.44167	131
55.45000	130
55.45833	130
55.46667	131
55.47500	132
55.48333	132
55.49167	130
55.50000	127
55.50833	121
55.51667	117
55.52500	115
55.53333	116
55.54167	120
55.55000	125
55.55833	128
55.56667	131
55.57500	131
55.58333	130
55.59167	129
55.60000	129
55.60833	130
55.61667	131
55.62500	133
55.63333	136
55.64167	139
55.65000	141
55.65833	140
55.66667	135
55.67500	130
55.68333	124
55.69167	120
55.70000	118
55.70833	118
55.71667	117
55.72500	115
55.73333	113
55.74167	111
55.75000	110
55.75833	109
55.76667	111
55.77500	114
55.78333	115
55.79167	116
55.80000	116
55.80833	114
55.81667	113
55.82500	114
55.83333	115
55.84167	116
55.85000	115
55.85833	114
55.86667	113
55.87500	112
55.88333	112
55.89167	111
55.90000	109
55.90833	105
55.91667	102
55.92500	100
55.93333	101
55.94167	103
55.95000	105
55.95833	106
55.96667	105
55.97500	105
55.98333	105
55.99167	106
56.00000	106
56.00833	107
56.01667	107
56.02500	105
56.03333	104
56.04167	104
56.05000	104
56.05833	103
56.06667	100
56.07500	96
56.08333	94
56.09167	92
56.10000	93
56.10833	95
56.11667	99
56.12500	102
56.13333	104
56.14167	105
56.15000	103
56.15833	99
56.16667	93
56.17500	89
56.18333	89
56.19167	89
56.20000	91
56.20833	92
56.21667	93
56.22500	92
56.23333	92
56.24167	91
56.25000	91
56.25833	89
56.26667	86
56.27500	85
56.28333	85
56.29167	87
56.30000	89
56.30833	91
56.31667	92
56.32500	91
56.33333	90
56.34167	90
56.35000	90
56.35833	91
56.36667	91
56.37500	91
56.38333	92
56.39167	92
56.40000	92
56.40833	91
56.41667	90
56.42500	90
56.43333	90
56.44167	93
56.45000	95
56.45833	97
56.46667	98
56.47500	99
56.48333	98
56.49167	96
56.50000	91
56.50833	84
56.51667	76
56.52500	68
56.53333	62
56.54167	60
56.55000	62
56.55833	66
56.56667	70
56.57500	74
56.58333	77
56.59167	80
56.60000	83
56.60833	87
56.61667	90
56.62500	91
56.63333	90
56.64167	87
56.65000	83
56.65833	82
56.66667	83
56.67500	85
56.68333	88
56.69167	90
56.70000	88
56.70833	85
56.71667	82
56.72500	80
56.73333	80
56.74167	82
56.75000	85
56.75833	88
56.76667	90
56.77500	91
56.78333	93
56.79167	95
56.80000	99
56.80833	101
56.81667	102
56.82500	101
56.83333	99
56.84167	95
56.85000	92
56.85833	89
56.86667	87
56.87500	85
56.88333	83
56.89167	82
56.90000	83
56.90833	85
56.91667	89
56.92500	93
56.93333	95
56.94167	97
56.95000	98
56.95833	99
56.96667	99
56.97500	99
56.98333	96
56.99167	93
57.00000	91
57.00833	89
57.01667	88
57.02500	87
57.03333	88
57.04167	88
57.05000	88
57.05833	87
57.06667	86
57.07500	85
57.08333	85
57.09167	85
57.10000	86
57.10833	88
57.11667	89
57.12500	89
57.13333	87
57.14167	83
57.15000	79
57.15833	76
57.16667	74
57.17500	75
57.18333	77
57.19167	81
57.20000	84
57.20833	86
57.21667	85
57.22500	82
57.23333	78
57.24167	73
57.25000	68
57.25833	66
57.26667	66
57.27500	67
57.28333	69
57.29167	71
57.30000	73
57.30833	75
57.31667	76
57.32500	75
57.33333	74
57.34167	74
57.35000	77
57.35833	83
57.36667	90
57.37500	94
57.38333	94
57.39167	90
57.40000	85
57.40833	80
57.41667	77
57.42500	78
57.43333	79
57.44167	78
57.45000	77
57.45833	76
57.46667	76
57.47500	79
57.48333	84
57.49167	90
57.50000	93
57.50833	93
57.51667	90
57.52500	87
57.53333	83
57.54167	80
57.55000	77
57.55833	75
57.56667	74
57.57500	73
57.58333	73
57.59167	74
57.60000	76
57.60833	78
57.61667	80
57.62500	82
57.63333	84
57.64167	86
57.65000	88
57.65833	88
57.66667	87
57.67500	86
57.68333	86
57.69167	88
57.70000	92
57.70833	97
57.71667	98
57.72500	96
57.73333	91
57.74167	84
57.75000	76
57.75833	69
57.76667	64
57.77500	62
57.78333	63
57.79167	68
57.80000	74
57.80833	80
57.81667	84
57.82500	85
57.83333	86
57.84167	85
57.85000	84
57.85833	84
57.86667	82
57.87500	80
57.88333	77
57.89167	75
57.90000	74
57.90833	76
57.91667	77
57.92500	77
57.93333	76
57.94167	73
57.95000	69
57.95833	67
57.96667	68
57.97500	69
57.98333	70
57.99167	70
58.00000	71
58.00833	72
58.01667	72
58.02500	71
58.03333	68
58.04167	67
58.05000	68
58.05833	72
58.06667	77
58.07500	80
58.08333	78
58.09167	73
58.10000	68
58.10833	64
58.11667	63
58.12500	64
58.13333	68
58.14167	70
58.15000	72
58.15833	73
58.16667	73
58.17500	72
58.18333	71
58.19167	70
58.20000	70
58.20833	70
58.21667	70
58.22500	68
58.23333	65
58.24167	62
58.25000	59
58.25833	58
58.26667	58
58.27500	60
58.28333	60
58.29167	59
58.30000	58
58.30833	57
58.31667	58
58.32500	59
58.33333	60
58.34167	61
58.35000	63
58.35833	66
58.36667	71
58.37500	76
58.38333	80
58.39167	83
58.40000	81
58.40833	75
58.41667	69
58.42500	62
58.43333	57
58.44167	52
58.45000	48
58.45833	46
58.46667	46
58.47500	48
58.48333	53
58.49167	57
58.50000	61
58.50833	62
58.51667	61
58.52500	60
58.53333	59
58.54167	59
58.55000	62
58.55833	65
58.56667	68
58.57500	70
58.58333	69
58.59167	67
58.60000	65
58.60833	65
58.61667	66
58.62500	67
58.63333	68
58.64167	69
58.65000	69
58.65833	68
58.66667	67
58.67500	64
58.68333	60
58.69167	56
58.70000	53
58.70833	53
58.71667	54
58.72500	57
58.73333	60
58.74167	62
58.75000	63
58.75833	63
58.76667	62
58.77500	62
58.78333	64
58.79167	67
58.80000	70
58.80833	72
58.81667	73
58.82500	73
58.83333	73
58.84167	72
58.85000	73
58.85833	73
58.86667	72
58.87500	71
58.88333	71
58.89167	72
58.90000	73
58.90833	75
58.91667	75
58.92500	73
58.93333	70
58.94167	68
58.95000	68
58.95833	68
58.96667	67
58.97500	66
58.98333	63
58.99167	61
59.00000	61
59.00833	63
59.01667	65
59.02500	66
59.03333	67
59.04167	67
59.05000	65
59.05833	64
59.06667	65
59.07500	66
59.08333	68
59.09167	69
59.10000	69
59.10833	68
59.11667	64
59.12500	60
59.13333	56
59.14167	53
59.15000	53
59.15833	56
59.16667	62
59.17500	68
59.18333	72
59.19167	73
59.20000	71
59.20833	67
59.21667	63
59.22500	60
59.23333	58
59.24167	57
59.25000	55
59.25833	54
59.26667	55
59.27500	57
59.28333	61
59.29167	63
59.30000	63
59.30833	63
59.31667	64
59.32500	66
59.33333	68
59.34167	69
59.35000	68
59.35833	65
59.36667	62
59.37500	60
59.38333	59
59.39167	58
59.40000	56
59.40833	53
59.41667	49
59.42500	47
59.43333	46
59.44167	47
59.45000	49
59.45833	51
59.46667	54
59.47500	55
59.48333	55
59.49167	55
59.50000	55
59.50833	55
59.51667	57
59.52500	59
59.53333	63
59.54167	66
59.55000	69
59.55833	70
59.56667	68
59.57500	65
59.58333	62
59.59167	60
59.60000	62
59.60833	65
59.61667	69
59.62500	73
59.63333	74
59.64167	73
59.65000	69
59.65833	64
59.66667	59
59.67500	55
59.68333	53
59.69167	51
59.70000	51
59.70833	52
59.71667	54
59.72500	56
59.73333	58
59.74167	56
59.75000	52
59.75833	50
59.76667	49
59.77500	49
59.78333	50
59.79167	51
59.80000	53
59.80833	54
59.81667	57
59.82500	60
59.83333	64
59.84167	67
59.85000	70
59.85833	72
59.86667	72
59.87500	72
59.88333	72
59.89167	73
59.90000	75
59.90833	76
59.91667	74
59.92500	69
59.93333	63
59.94167	57
59.95000	54
59.95833	53
59.96667	55
59.97500	57
59.98333	58
59.99167	59
60.00000	59

[LC Chromatogram(Detector A-Ch2)]
Interval(msec)	500
# of Points	7201
Start Time(min)	0.000
End Time(min)	60.000
Intensity Units	mV
Intensity Multiplier	0.001
Wavelength(nm)	230
R.Time (min)	Intensity
0.00000	-2
0.00833	-2
0.01667	-4
0.02500	-8
0.03333	-9
0.04167	-8
0.05000	-5
0.05833	-2
0.06667	-1
0.07500	-2
0.08333	-4
0.09167	-5
0.10000	-4
0.10833	-2
0.11667	1
0.12500	4
0.13333	6
0.14167	7
0.15000	6
0.15833	3
0.16667	-0
0.17500	-3
0.18333	-5
0.19167	-6
0.20000	-8
0.20833	-9
0.21667	-11
0.22500	-12
0.23333	-11
0.24167	-10
0.25000	-9
0.25833	-10
0.26667	-11
0.27500	-12
0.28333	-14
0.29167	-14
0.30000	-15
0.30833	-18
0.31667	-22
0.32500	-25
0.33333	-25
0.34167	-24
0.35000	-22
0.35833	-19
0.36667	-17
0.37500	-15
0.38333	-13
0.39167	-11
0.40000	-10
0.40833	-10
0.41667	-12
0.42500	-15
0.43333	-18
0.44167	-20
0.45000	-23
0.45833	-25
0.46667	-25
0.47500	-25
0.48333	-24
0.49167	-23
0.50000	-22
0.50833	-22
0.51667	-23
0.52500	-24
0.53333	-22
0.54167	-19
0.55000	-15
0.55833	-10
0.56667	-7
0.57500	-7
0.58333	-9
0.59167	-12
0.60000	-16
0.60833	-18
0.61667	-18
0.62500	-17
0.63333	-15
0.64167	-13
0.65000	-14
0.65833	-18
0.66667	-23
0.67500	-28
0.68333	-32
0.69167	-32
0.70000	-30
0.70833	-27
0.71667	-23
0.72500	-20
0.73333	-18
0.74167	-18
0.75000	-20
0.75833	-25
0.76667	-29
0.77500	-33
0.78333	-36
0.79167	-37
0.80000	-37
0.80833	-38
0.81667	-41
0.82500	-45
0.83333	-49
0.84167	-52
0.85000	-52
0.85833	-49
0.86667	-46
0.87500	-43
0.88333	-41
0.89167	-41
0.90000	-41
0.90833	-40
0.91667	-38
0.92500	-36
0.93333	-36
0.94167	-35
0.95000	-34
0.95833	-32
0.96667	-30
0.97500	-29
0.98333	-30
0.99167	-32
1.00000	-36
1.00833	-40
1.01667	-44
1.02500	-45
1.03333	-45
1.04167	-43
1.05000	-41
1.05833	-41
1.06667	-42
1.07500	-44
1.08333	-44
1.09167	-42
1.10000	-39
1.10833	-39
1.11667	-42
1.12500	-48
1.13333	-55
1.14167	-61
1.15000	-63
1.15833	-61
1.16667	-57
1.17500	-54
1.18333	-52
1.19167	-54
1.20000	-58
1.20833	-60
1.21667	-60
1.22500	-57
1.23333	-53
1.24167	-51
1.25000	-51
1.25833	-54
1.26667	-59
1.27500	-64
1.28333	-67
1.29167	-65
1.30000	-61
1.30833	-58
1.31667	-56
1.32500	-55
1.33333	-56
1.34167	-57
1.35000	-57
1.35833	-56
1.36667	-56
1.37500	-57
1.38333	-59
1.39167	-61
1.40000	-62
1.40833	-63
1.41667	-63
1.42500	-62
1.43333	-61
1.44167	-59
1.45000	-58
1.45833	-57
1.46667	-56
1.47500	-55
1.48333	-55
1.49167	-56
1.50000	-57
1.50833	-58
1.51667	-58
1.52500	-57
1.53333	-56
1.54167	-54
1.55000	-51
1.55833	-49
1.56667	-48
1.57500	-49
1.58333	-50
1.59167	-51
1.60000	-53
1.60833	-54
1.61667	-54
1.62500	-55
1.63333	-57
1.64167	-60
1.65000	-62
1.65833	-63
1.66667	-63
1.67500	-64
1.68333	-65
1.69167	-65
1.70000	-66
1.70833	-67
1.71667	-67
1.72500	-67
1.73333	-66
1.74167	-64
1.75000	-62
1.75833	-61
1.76667	-61
1.77500	-62
1.78333	-63
1.79167	-62
1.80000	-60
1.80833	-61
1.81667	-63
1.82500	-66
1.83333	-71
1.84167	-74
1.85000	-74
1.85833	-72
1.86667	-71
1.87500	-70
1.88333	-70
1.89167	-71
1.90000	-72
1.90833	-72
1.91667	-69
1.92500	-65
1.93333	-60
1.94167	-56
1.95000	-54
1.95833	-53
1.96667	-53
1.97500	-54
1.98333	-55
1.99167	-56
2.00000	-58
2.00833	-60
2.01667	-63
2.02500	-66
2.03333	-69
2.04167	-72
2.05000	-74
2.05833	-75
2.06667	-76
2.07500	-76
2.08333	-76
2.09167	-76
2.10000	-74
2.10833	-72
2.11667	-69
2.12500	-68
2.13333	-68
2.14167	-71
2.15000	-72
2.15833	-72
2.16667	-72
2.17500	-73
2.18333	-73
2.19167	-74
2.20000	-74
2.20833	-74
2.21667	-73
2.22500	-73
2.23333	-74
2.24167	-76
2.25000	-80
2.25833	-85
2.26667	-90
2.27500	-93
2.28333	-95
2.29167	-96
2.30000	-96
2.30833	-93
2.31667	-89
2.32500	-83
2.33333	-76
2.34167	-69
2.35000	-64
2.35833	-62
2.36667	-62
2.37500	-64
2.38333	-65
2.39167	-65
2.40000	-64
2.40833	-65
2.41667	-68
2.42500	-73
2.43333	-80
2.44167	-86
2.45000	-89
2.45833	-90
2.46667	-89
2.47500	-87
2.48333	-86
2.49167	-85
2.50000	-85
2.50833	-84
2.51667	-83
2.52500	-82
2.53333	-80
2.54167	-80
2.55000	-81
2.55833	-85
2.56667	-88
2.57500	-90
2.58333	-90
2.59167	-87
2.60000	-83
2.60833	-79
2.61667	-77
2.62500	-77
2.63333	-80
2.64167	-84
2.65000	-88
2.65833	-91
2.66667	-94
2.67500	-97
2.68333	-100
2.69167	-102
2.70000	-103
2.70833	-104
2.71667	-104
2.72500	-104
2.73333	-102
2.74167	-99
2.75000	-95
2.75833	-92
2.76667	-90
2.77500	-91
2.78333	-92
2.79167	-92
2.80000	-91
2.80833	-90
2.81667	-90
2.82500	-92
2.83333	-94
2.84167	-97
2.85000	-100
2.85833	-102
2.86667	-102
2.87500	-101
2.88333	-100
2.89167	-100
2.90000	-101
2.90833	-104
2.91667	-109
2.92500	-111
2.93333	-111
2.94167	-107
2.95000	-101
2.95833	-94
2.96667	-90
2.97500	-91
2.98333	-95
2.99167	-101
3.00000	-107
3.00833	-111
3.01667	-112
3.02500	-110
3.03333	-106
3.04167	-101
3.05000	-97
3.05833	-96
3.06667	-97
3.07500	-101
3.08333	-105
3.09167	-106
3.10000	-105
3.10833	-102
3.11667	-98
3.12500	-94
3.13333	-92
3.14167	-93
3.15000	-93
3.15833	-93
3.16667	-93
3.17500	-93
3.18333	-93
3.19167	-92
3.20000	-92
3.20833	-92
3.21667	-93
3.22500	-94
3.23333	-97
3.24167	-99
3.25000	-100
3.25833	-99
3.26667	-98
3.27500	-97
3.28333	-97
3.29167	-99
3.30000	-102
3.30833	-103
3.31667	-102
3.32500	-99
3.33333	-93
3.34167	-89
3.35000	-88
3.35833	-91
3.36667	-97
3.37500	-103
3.38333	-109
3.39167	-112
3.40000	-112
3.40833	-109
3.41667	-105
3.42500	-99
3.43333	-92
3.44167	-88
3.45000	-88
3.45833	-91
3.46667	-97
3.47500	-105
3.48333	-111
3.49167	-114
3.50000	-114
3.50833	-112
3.51667	-110
3.52500	-107
3.53333	-103
3.54167	-101
3.55000	-99
3.55833	-98
3.56667	-100
3.57500	-102
3.58333	-104
3.59167	-106
3.60000	-107
3.60833	-108
3.61667	-107
3.62500	-106
3.63333	-103
3.64167	-101
3.65000	-102
3.65833	-104
3.66667	-107
3.67500	-111
3.68333	-114
3.69167	-116
3.70000	-116
3.70833	-117
3.71667	-119
3.72500	-119
3.73333	-117
3.74167	-111
3.75000	-103
3.75833	-93
3.76667	-85
3.77500	-80
3.78333	-79
3.79167	-80
3.80000	-84
3.80833	-89
3.81667	-93
3.82500	-96
3.83333	-98
3.84167	-99
3.85000	-100
3.85833	-102
3.86667	-105
3.87500	-107
3.88333	-108
3.89167	-106
3.90000	-102
3.90833	-101
3.91667	-103
3.92500	-106
3.93333	-110
3.94167	-112
3.95000	-112
3.95833	-109
3.96667	-106
3.97500	-102
3.98333	-99
3.99167	-95
4.00000	-92
4.00833	-91
4.01667	-94
4.02500	-98
4.03333	-103
4.04167	-108
4.05000	-111
4.05833	-113
4.06667	-113
4.07500	-112
4.08333	-111
4.09167	-110
4.10000	-110
4.10833	-111
4.11667	-113
4.12500	-116
4.13333	-119
4.14167	-123
4.15000	-124
4.15833	-124
4.16667	-124
4.17500	-123
4.18333	-123
4.19167	-124
4.20000	-125
4.20833	-126
4.21667	-125
4.22500	-123
4.23333	-121
4.24167	-119
4.25000	-117
4.25833	-115
4.26667	-114
4.27500	-112
4.28333	-111
4.29167	-111
4.30000	-111
4.30833	-112
4.31667	-112
4.32500	-113
4.33333	-112
4.34167	-111
4.35000	-111
4.35833	-113
4.36667	-115
4.37500	-117
4.38333	-117
4.39167	-116
4.40000	-113
4.40833	-111
4.41667	-110
4.42500	-109
4.43333	-110
4.44167	-111
4.45000	-112
4.45833	-112
4.46667	-112
4.47500	-111
4.48333	-111
4.49167	-112
4.50000	-115
4.50833	-117
4.51667	-120
4.52500	-123
4.53333	-123
4.54167	-121
4.55000	-118
4.55833	-115
4.56667	-111
4.57500	-109
4.58333	-107
4.59167	-106
4.60000	-106
4.60833	-107
4.61667	-107
4.62500	-108
4.63333	-109
4.64167	-112
4.65000	-117
4.65833	-121
4.66667	-124
4.67500	-124
4.68333	-122
4.69167	-120
4.70000	-118
4.70833	-117
4.71667	-119
4.72500	-122
4.73333	-124
4.74167	-126
4.75000	-128
4.75833	-129
4.76667	-128
4.77500	-125
4.78333	-121
4.79167	-118
4.80000	-116
4.80833	-117
4.81667	-119
4.82500	-121
4.83333	-122
4.84167	-121
4.85000	-119
4.85833	-117
4.86667	-115
4.87500	-115
4.88333	-116
4.89167	-118
4.90000	-119
4.90833	-119
4.91667	-117
4.92500	-116
4.93333	-115
4.94167	-117
4.95000	-120
4.95833	-125
4.96667	-129
4.97500	-132
4.98333	-135
4.99167	-135
5.00000	-135
5.00833	-134
5.01667	-134
5.02500	-134
5.03333	-133
5.04167	-131
5.05000	-130
5.05833	-129
5.06667	-131
5.07500	-133
5.08333	-135
5.09167	-134
5.10000	-132
5.10833	-129
5.11667	-125
5.12500	-123
5.13333	-121
5.14167	-121
5.15000	-120
5.15833	-118
5.16667	-117
5.17500	-118
5.18333	-120
5.19167	-123
5.20000	-126
5.20833	-128
5.21667	-127
5.22500	-126
5.23333	-123
5.24167	-121
5.25000	-120
5.25833	-121
5.26667	-123
5.27500	-127
5.28333	-131
5.29167	-134
5.30000	-136
5.30833	-137
5.31667	-136
5.32500	-135
5.33333	-134
5.34167	-134
5.35000	-135
5.35833	-134
5.36667	-134
5.37500	-133
5.38333	-132
5.39167	-132
5.40000	-132
5.40833	-132
5.41667	-131
5.42500	-130
5.43333	-130
5.44167	-130
5.45000	-132
5.45833	-134
5.46667	-137
5.47500	-139
5.48333	-142
5.49167	-144
5.50000	-145
5.50833	-142
5.51667	-138
5.52500	-132
5.53333	-128
5.54167	-124
5.55000	-122
5.55833	-121
5.56667	-120
5.57500	-118
5.58333	-116
5.59167	-115
5.60000	-114
5.60833	-114
5.61667	-116
5.62500	-120
5.63333	-125
5.64167	-130
5.65000	-133
5.65833	-135
5.66667	-134
5.67500	-130
5.68333	-127
5.69167	-124
5.70000	-123
5.70833	-123
5.71667	-125
5.72500	-128
5.73333	-130
5.74167	-132
5.75000	-134
5.75833	-136
5.76667	-136
5.77500	-135
5.78333	-133
5.79167	-131
5.80000	-130
5.80833	-128
5.81667	-127
5.82500	-126
5.83333	-125
5.84167	-126
5.85000	-128
5.85833	-131
5.86667	-133
5.87500	-134
5.88333	-133
5.89167	-132
5.90000	-132
5.90833	-131
5.91667	-131
5.92500	-131
5.93333	-131
5.94167	-132
5.95000	-134
5.95833	-136
5.96667	-137
5.97500	-135
5.98333	-132
5.99167	-128
6.00000	-124
6.00833	-122
6.01667	-122
6.02500	-125
6.03333	-128
6.04167	-130
6.05000	-131
6.05833	-130
6.06667	-130
6.07500	-131
6.08333	-135
6.09167	-139
6.10000	-143
6.10833	-145
6.11667	-145
6.12500	-142
6.13333	-139
6.14167	-135
6.15000	-133
6.15833	-133
6.16667	-135
6.17500	-138
6.18333	-140
6.19167	-140
6.20000	-140
6.20833	-140
6.21667	-143
6.22500	-146
6.23333	-149
6.24167	-151
6.25000	-150
6.25833	-148
6.26667	-146
6.27500	-145
6.28333	-143
6.29167	-142
6.30000	-140
6.30833	-138
6.31667	-135
6.32500	-133
6.33333	-132
6.34167	-130
6.35000	-130
6.35833	-132
6.36667	-135
6.37500	-138
6.38333	-141
6.39167	-143
6.40000	-144
6.40833	-147
6.41667	-148
6.42500	-148
6.43333	-146
6.44167	-142
6.45000	-137
6.45833	-131
6.46667	-126
6.47500	-122
6.48333	-118
6.49167	-117
6.50000	-118
6.50833	-123
6.51667	-129
6.52500	-135
6.53333	-138
6.54167	-140
6.55000	-140
6.55833	-139
6.56667	-139
6.57500	-140
6.58333	-142
6.59167	-145
6.60000	-148
6.60833	-152
6.61667	-155
6.62500	-158
6.63333	-158
6.64167	-156
6.65000	-152
6.65833	-145
6.66667	-139
6.67500	-135
6.68333	-132
6.69167	-132
6.70000	-134
6.70833	-136
6.71667	-140
6.72500	-142
6.73333	-143
6.74167	-143
6.75000	-141
6.75833	-139
6.76667	-138
6.77500	-137
6.78333	-137
6.79167	-137
6.80000	-137
6.80833	-137
6.81667	-136
6.82500	-135
6.83333	-135
6.84167	-135
6.85000	-137
6.85833	-139
6.86667	-139
6.87500	-137
6.88333	-135
6.89167	-134
6.90000	-135
6.90833	-135
6.91667	-134
6.92500	-134
6.93333	-135
6.94167	-138
6.95000	-144
6.95833	-151
6.96667	-155
6.97500	-156
6.98333	-154
6.99167	-149
7.00000	-145
7.00833	-140
7.01667	-137
7.02500	-136
7.03333	-136
7.04167	-137
7.05000	-138
7.05833	-140
7.06667	-140
7.07500	-140
7.08333	-140
7.09167	-141
7.10000	-143
7.10833	-146
7.11667	-149
7.12500	-150
7.13333	-150
7.14167	-149
7.15000	-148
7.15833	-147
7.16667	-145
7.17500	-143
7.18333	-141
7.19167	-141
7.20000	-143
7.20833	-145
7.21667	-148
7.22500	-150
7.23333	-150
7.24167	-149
7.25000	-147
7.25833	-145
7.26667	-146
7.27500	-148
7.28333	-150
7.29167	-151
7.30000	-151
7.30833	-148
7.31667	-144
7.32500	-141
7.33333	-140
7.34167	-140
7.35000	-142
7.35833	-146
7.36667	-149
7.37500	-153
7.38333	-154
7.39167	-153
7.40000	-150
7.40833	-148
7.41667	-146
7.42500	-145
7.43333	-143
7.44167	-141
7.45000	-138
7.45833	-134
7.46667	-131
7.47500	-130
7.48333	-130
7.49167	-131
7.50000	-132
7.50833	-132
7.51667	-132
7.52500	-132
7.53333	-134
7.54167	-137
7.55000	-141
7.55833	-146
7.56667	-150
7.57500	-151
7.58333	-151
7.59167	-150
7.60000	-148
7.60833	-147
7.61667	-145
7.62500	-143
7.63333	-141
7.64167	-138
7.65000	-136
7.65833	-135
7.66667	-135
7.67500	-136
7.68333	-137
7.69167	-139
7.70000	-141
7.70833	-143
7.71667	-145
7.72500	-146
7.73333	-147
7.74167	-148
7.75000	-147
7.75833	-146
7.76667	-145
7.77500	-144
7.78333	-145
7.79167	-146
7.80000	-147
7.80833	-148
7.81667	-147
7.82500	-147
7.83333	-146
7.84167	-145
7.85000	-146
7.85833	-148
7.86667	-150
7.87500	-153
7.88333	-155
7.89167	-157
7.90000	-157
7.90833	-157
7.91667	-158
7.92500	-158
7.93333	-157
7.94167	-155
7.95000	-152
7.95833	-149
7.96667	-149
7.97500	-150
7.98333	-151
7.99167	-150
8.00000	-148
8.00833	-145
8.01667	-142
8.02500	-141
8.03333	-143
8.04167	-147
8.05000	-150
8.05833	-154
8.06667	-156
8.07500	-158
8.08333	-158
8.09167	-155
8.10000	-152
8.10833	-148
8.11667	-143
8.12500	-141
8.13333	-140
8.14167	-142
8.15000	-144
8.15833	-147
8.16667	-150
8.17500	-152
8.18333	-155
8.19167	-157
8.20000	-158
8.20833	-157
8.21667	-154
8.22500	-150
8.23333	-147
8.24167	-144
8.25000	-143
8.25833	-144
8.26667	-144
8.27500	-145
8.28333	-146
8.29167	-147
8.30000	-150
8.30833	-152
8.31667	-153
8.32500	-153
8.33333	-152
8.34167	-150
8.35000	-147
8.35833	-143
8.36667	-140
8.37500	-139
8.38333	-140
8.39167	-142
8.40000	-144
8.40833	-145
8.41667	-145
8.42500	-144
8.43333	-143
8.44167	-142
8.45000	-142
8.45833	-143
8.46667	-144
8.47500	-146
8.48333	-147
8.49167	-149
8.50000	-151
8.50833	-153
8.51667	-153
8.52500	-152
8.53333	-150
8.54167	-149
8.55000	-147
8.55833	-147
8.56667	-148
8.57500	-148
8.58333	-148
8.59167	-148
8.60000	-146
8.60833	-145
8.61667	-143
8.62500	-141
8.63333	-139
8.64167	-139
8.65000	-140
8.65833	-144
8.66667	-147
8.67500	-149
8.68333	-149
8.69167	-148
8.70000	-146
8.70833	-144
8.71667	-143
8.72500	-143
8.73333	-143
8.74167	-142
8.75000	-140
8.75833	-140
8.76667	-139
8.77500	-139
8.78333	-139
8.79167	-140
8.80000	-142
8.80833	-144
8.81667	-147
8.82500	-150
8.83333	-154
8.84167	-157
8.85000	-158
8.85833	-158
8.86667	-157
8.87500	-156
8.88333	-155
8.89167	-156
8.90000	-157
8.90833	-159
8.91667	-159
8.92500	-159
8.93333	-159
8.94167	-159
8.95000	-161
8.95833	-163
8.96667	-165
8.97500	-164
8.98333	-161
8.99167	-155
9.00000	-149
9.00833	-144
9.01667	-140
9.02500	-139
9.03333	-139
9.04167	-140
9.05000	-142
9.05833	-144
9.06667	-148
9.07500	-152
9.08333	-156
9.09167	-158
9.10000	-158
9.10833	-155
9.11667	-151
9.12500	-149
9.13333	-148
9.14167	-149
9.15000	-151
9.15833	-153
9.16667	-156
9.17500	-159
9.18333	-162
9.19167	-165
9.20000	-168
9.20833	-169
9.21667	-170
9.22500	-170
9.23333	-168
9.24167	-165
9.25000	-163
9.25833	-162
9.26667	-162
9.27500	-163
9.28333	-163
9.29167	-160
9.30000	-156
9.30833	-150
9.31667	-145
9.32500	-142
9.33333	-141
9.34167	-141
9.35000	-142
9.35833	-142
9.36667	-143
9.37500	-143
9.38333	-143
9.39167	-142
9.40000	-142
9.40833	-142
9.41667	-142
9.42500	-142
9.43333	-144
9.44167	-147
9.45000	-151
9.45833	-154
9.46667	-156
9.47500	-156
9.48333	-155
9.49167	-153
9.50000	-152
9.50833	-153
9.51667	-155
9.52500	-156
9.53333	-157
9.54167	-155
9.55000	-153
9.55833	-151
9.56667	-150
9.57500	-149
9.58333	-149
9.59167	-148
9.60000	-147
9.60833	-146
9.61667	-147
9.62500	-148
9.63333	-149
9.64167	-148
9.65000	-146
9.65833	-144
9.66667	-143
9.67500	-144
9.68333	-146
9.69167	-147
9.70000	-148
9.70833	-149
9.71667	-150
9.72500	-152
9.73333	-155
9.74167	-157
9.75000	-159
9.75833	-159
9.76667	-159
9.77500	-159
9.78333	-160
9.79167	-160
9.80000	-159
9.80833	-156
9.81667	-154
9.82500	-152
9.83333	-152
9.84167	-153
9.85000	-154
9.85833	-154
9.86667	-154
9.87500	-154
9.88333	-153
9.89167	-153
9.90000	-152
9.90833	-152
9.91667	-153
9.92500	-155
9.93333	-157
9.94167	-158
9.95000	-159
9.95833	-159
9.96667	-157
9.97500	-155
9.98333	-154
9.99167	-153
10.00000	-153
10.00833	-154
10.01667	-154
10.02500	-153
10.03333	-151
10.04167	-149
10.05000	-148
10.05833	-148
10.06667	-148
10.07500	-148
10.08333	-149
10.09167	-151
10.10000	-153
10.10833	-154
10.11667	-153
10.12500	-151
10.13333	-148
10.14167	-145
10.15000	-143
10.15833	-144
10.16667	-144
10.17500	-144
10.18333	-144
10.19167	-142
10.20000	-140
10.20833	-139
10.21667	-139
10.22500	-140
10.23333	-141
10.24167	-142
10.25000	-143
10.25833	-143
10.26667	-143
10.27500	-144
10.28333	-146
10.29167	-150
10.30000	-154
10.30833	-157
10.31667	-159
10.32500	-158
10.33333	-156
10.34167	-154
10.35000	-152
10.35833	-152
10.36667	-152
10.37500	-151
10.38333	-150
10.39167	-151
10.40000	-153
10.40833	-155
10.41667	-157
10.42500	-159
10.43333	-160
10.44167	-160
10.45000	-161
10.45833	-163
10.46667	-163
10.47500	-160
10.48333	-154
10.49167	-148
10.50000	-144
10.50833	-141
10.51667	-140
10.52500	-141
10.53333	-142
10.54167	-142
10.55000	-143
10.55833	-145
10.56667	-148
10.57500	-150
10.58333	-150
10.59167	-149
10.60000	-146
10.60833	-144
10.61667	-143
10.62500	-143
10.63333	-144
10.64167	-146
10.65000	-146
10.65833	-146
10.66667	-146
10.67500	-148
10.68333	-150
10.69167	-152
10.70000	-153
10.70833	-154
10.71667	-155
10.72500	-157
10.73333	-158
10.74167	-156
10.75000	-153
10.75833	-150
10.76667	-151
10.77500	-155
10.78333	-160
10.79167	-164
10.80000	-165
10.80833	-162
10.81667	-156
10.82500	-150
10.83333	-147
10.84167	-145
10.85000	-145
10.85833	-145
10.86667	-144
10.87500	-143
10.88333	-142
10.89167	-141
10.90000	-141
10.90833	-142
10.91667	-144
10.92500	-146
10.93333	-148
10.94167	-149
10.95000	-149
10.95833	-149
10.96667	-150
10.97500	-153
10.98333	-157
10.99167	-161
11.00000	-163
11.00833	-163
11.01667	-162
11.02500	-162
11.03333	-163
11.04167	-166
11.05000	-168
11.05833	-169
11.06667	-169
11.07500	-167
11.08333	-164
11.09167	-161
11.10000	-157
11.10833	-152
11.11667	-147
11.12500	-145
11.13333	-146
11.14167	-150
11.15000	-153
11.15833	-155
11.16667	-155
11.17500	-153
11.18333	-150
11.19167	-150
11.20000	-151
11.20833	-152
11.21667	-153
11.22500	-153
11.23333	-153
11.24167	-152
11.25000	-150
11.25833	-149
11.26667	-148
11.27500	-146
11.28333	-146
11.29167	-147
11.30000	-149
11.30833	-151
11.31667	-152
11.32500	-152
11.33333	-151
11.34167	-149
11.35000	-147
11.35833	-146
11.36667	-144
11.37500	-140
11.38333	-137
11.39167	-134
11.40000	-132
11.40833	-132
11.41667	-135
11.42500	-138
11.43333	-142
11.44167	-144
11.45000	-146
11.45833	-147
11.46667	-148
11.47500	-148
11.48333	-148
11.49167	-147
11.50000	-146
11.50833	-145
11.51667	-145
11.52500	-145
11.53333	-145
11.54167	-144
11.55000	-143
11.55833	-142
11.56667	-140
11.57500	-138
11.58333	-138
11.59167	-140
11.60000	-142
11.60833	-145
11.61667	-146
11.62500	-147
11.63333	-146
11.64167	-144
11.65000	-142
11.65833	-142
11.66667	-142
11.67500	-143
11.68333	-144
11.69167	-145
11.70000	-147
11.70833	-150
11.71667	-152
11.72500	-154
11.73333	-153
11.74167	-151
11.75000	-146
11.75833	-141
11.76667	-138
11.77500	-139
11.78333	-143
11.79167	-148
11.80000	-154
11.80833	-159
11.81667	-163
11.82500	-166
11.83333	-167
11.84167	-166
11.85000	-162
11.85833	-158
11.86667	-155
11.87500	-153
11.88333	-153
11.89167	-152
11.90000	-151
11.90833	-151
11.91667	-150
11.92500	-148
11.93333	-145
11.94167	-143
11.95000	-140
11.95833	-138
11.96667	-138
11.97500	-138
11.98333	-139
11.99167	-139
12.00000	-139
12.00833	-140
12.01667	-142
12.02500	-144
12.03333	-148
12.04167	-152
12.05000	-158
12.05833	-164
12.06667	-167
12.07500	-168
12.08333	-167
12.09167	-163
12.10000	-158
12.10833	-154
12.11667	-151
12.12500	-148
12.13333	-144
12.14167	-140
12.15000	-139
12.15833	-139
12.16667	-140
12.17500	-141
12.18333	-143
12.19167	-145
12.20000	-147
12.20833	-147
12.21667	-147
12.22500	-145
12.23333	-143
12.24167	-142
12.25000	-143
12.25833	-145
12.26667	-147
12.27500	-149
12.28333	-149
12.29167	-148
12.30000	-145
12.30833	-142
12.31667	-140
12.32500	-140
12.33333	-142
12.34167	-146
12.35000	-150
12.35833	-153
12.36667	-155
12.37500	-155
12.38333	-153
12.39167	-150
12.40000	-146
12.40833	-143
12.41667	-141
12.42500	-139
12.43333	-136
12.44167	-134
12.45000	-132
12.45833	-131
12.46667	-130
12.47500	-129
12.48333	-128
12.49167	-127
12.50000	-126
12.50833	-126
12.51667	-127
12.52500	-127
12.53333	-126
12.54167	-125
12.55000	-126
12.55833	-128
12.56667	-130
12.57500	-132
12.58333	-133
12.59167	-133
12.60000	-131
12.60833	-129
12.61667	-128
12.62500	-127
12.63333	-125
12.64167	-121
12.65000	-118
12.65833	-115
12.66667	-115
12.67500	-120
12.68333	-126
12.69167	-133
12.70000	-137
12.70833	-139
12.71667	-137
12.72500	-134
12.73333	-131
12.74167	-128
12.75000	-127
12.75833	-127
12.76667	-127
12.77500	-127
12.78333	-127
12.79167	-127
12.80000	-126
12.80833	-127
12.81667	-129
12.82500	-131
12.83333	-134
12.84167	-135
12.85000	-137
12.85833	-140
12.86667	-142
12.87500	-143
12.88333	-143
12.89167	-141
12.90000	-138
12.90833	-135
12.91667	-133
12.92500	-129
12.93333	-124
12.94167	-117
12.95000	-113
12.95833	-110
12.96667	-112
12.97500	-117
12.98333	-121
12.99167	-122
13.00000	-120
13.00833	-117
13.01667	-113
13.02500	-110
13.03333	-108
13.04167	-110
13.05000	-114
13.05833	-120
13.06667	-127
13.07500	-134
13.08333	-138
13.09167	-139
13.10000	-136
13.10833	-131
13.11667	-125
13.12500	-119
13.13333	-115
13.14167	-113
13.15000	-114
13.15833	-116
13.16667	-119
13.17500	-123
13.18333	-125
13.19167	-125
13.20000	-122
13.20833	-118
13.21667	-114
13.22500	-110
13.23333	-106
13.24167	-102
13.25000	-100
13.25833	-97
13.26667	-95
13.27500	-93
13.28333	-91
13.29167	-90
13.30000	-88
13.30833	-87
13.31667	-86
13.32500	-85
13.33333	-86
13.34167	-87
13.35000	-88
13.35833	-90
13.36667	-92
13.37500	-93
13.38333	-94
13.39167	-96
13.40000	-97
13.40833	-97
13.41667	-96
13.42500	-95
13.43333	-94
13.44167	-95
13.45000	-97
13.45833	-99
13.46667	-102
13.47500	-106
13.48333	-109
13.49167	-111
13.50000	-112
13.50833	-112
13.51667	-110
13.52500	-108
13.53333	-106
13.54167	-103
13.55000	-98
13.55833	-92
13.56667	-86
13.57500	-81
13.58333	-79
13.59167	-80
13.60000	-84
13.60833	-89
13.61667	-94
13.62500	-97
13.63333	-97
13.64167	-96
13.65000	-95
13.65833	-93
13.66667	-91
13.67500	-89
13.68333	-86
13.69167	-81
13.70000	-77
13.70833	-76
13.71667	-76
13.72500	-78
13.73333	-79
13.74167	-80
13.75000	-79
13.75833	-78
13.76667	-76
13.77500	-74
13.78333	-71
13.79167	-66
13.80000	-61
13.80833	-56
13.81667	-52
13.82500	-50
13.83333	-48
13.84167	-48
13.85000	-48
13.85833	-49
13.86667	-50
13.87500	-50
13.88333	-49
13.89167	-49
13.90000	-48
13.90833	-48
13.91667	-49
13.92500	-50
13.93333	-51
13.94167	-51
13.95000	-50
13.95833	-47
13.96667	-43
13.97500	-38
13.98333	-32
13.99167	-30
14.00000	-29
14.00833	-31
14.01667	-33
14.02500	-36
14.03333	-37
14.04167	-36
14.05000	-36
14.05833	-35
14.06667	-33
14.07500	-31
14.08333	-28
14.09167	-27
14.10000	-27
14.10833	-27
14.11667	-28
14.12500	-28
14.13333	-25
14.14167	-21
14.15000	-17
14.15833	-12
14.16667	-8
14.17500	-4
14.18333	-2
14.19167	-0
14.20000	-1
14.20833	-3
14.21667	-7
14.22500	-12
14.23333	-17
14.24167	-22
14.25000	-25
14.25833	-25
14.26667	-24
14.27500	-22
14.28333	-19
14.29167	-16
14.30000	-14
14.30833	-12
14.31667	-12
14.32500	-12
14.33333	-12
14.34167	-12
14.35000	-12
14.35833	-12
14.36667	-12
14.37500	-13
14.38333	-14
14.39167	-17
14.40000	-19
14.40833	-22
14.41667	-23
14.42500	-24
14.43333	-22
14.44167	-19
14.45000	-15
14.45833	-12
14.46667	-10
14.47500	-10
14.48333	-14
14.49167	-21
14.50000	-29
14.50833	-37
14.51667	-42
14.52500	-45
14.53333	-44
14.54167	-40
14.55000	-35
14.55833	-31
14.56667	-29
14.57500	-29
14.58333	-30
14.59167	-31
14.60000	-31
14.60833	-30
14.61667	-27
14.62500	-23
14.63333	-17
14.64167	-11
14.65000	-6
14.65833	-2
14.66667	-1
14.67500	-2
14.68333	-5
14.69167	-9
14.70000	-12
14.70833	-14
14.71667	-16
14.72500	-17
14.73333	-19
14.74167	-21
14.75000	-23
14.75833	-26
14.76667	-29
14.77500	-32
14.78333	-34
14.79167	-35
14.80000	-35
14.80833	-34
14.81667	-33
14.82500	-32
14.83333	-29
14.84167	-26
14.85000	-22
14.85833	-19
14.86667	-18
14.87500	-17
14.88333	-18
14.89167	-21
14.90000	-24
14.90833	-27
14.91667	-30
14.92500	-34
14.93333	-38
14.94167	-42
14.95000	-46
14.95833	-49
14.96667	-49
14.97500	-45
14.98333	-40
14.99167	-35
15.00000	-31
15.00833	-30
15.01667	-31
15.02500	-34
15.03333	-38
15.04167	-41
15.05000	-42
15.05833	-41
15.06667	-40
15.07500	-39
15.08333	-37
15.09167	-35
15.10000	-32
15.10833	-30
15.11667	-31
15.12500	-34
15.13333	-40
15.14167	-46
15.15000	-52
15.15833	-57
15.16667	-61
15.17500	-63
15.18333	-65
15.19167	-65
15.20000	-64
15.20833	-60
15.21667	-54
15.22500	-49
15.23333	-45
15.24167	-44
15.25000	-46
15.25833	-50
15.26667	-54
15.27500	-54
15.28333	-53
15.29167	-49
15.30000	-45
15.30833	-40
15.31667	-35
15.32500	-32
15.33333	-32
15.34167	-34
15.35000	-37
15.35833	-40
15.36667	-41
15.37500	-40
15.38333	-38
15.39167	-37
15.40000	-39
15.40833	-41
15.41667	-44
15.42500	-46
15.43333	-45
15.44167	-43
15.45000	-40
15.45833	-38
15.46667	-38
15.47500	-41
15.48333	-45
15.49167	-48
15.50000	-50
15.50833	-49
15.51667	-45
15.52500	-41
15.53333	-37
15.54167	-35
15.55000	-36
15.55833	-38
15.56667	-41
15.57500	-44
15.58333	-45
15.59167	-46
15.60000	-45
15.60833	-44
15.61667	-42
15.62500	-39
15.63333	-37
15.64167	-34
15.65000	-31
15.65833	-28
15.66667	-26
15.67500	-24
15.68333	-24
15.69167	-26
15.70000	-29
15.70833	-32
15.71667	-37
15.72500	-41
15.73333	-44
15.74167	-46
15.75000	-46
15.75833	-43
15.76667	-38
15.77500	-31
15.78333	-25
15.79167	-21
15.80000	-21
15.80833	-23
15.81667	-25
15.82500	-26
15.83333	-24
15.84167	-21
15.85000	-19
15.85833	-16
15.86667	-14
15.87500	-13
15.88333	-13
15.89167	-11
15.90000	-9
15.90833	-8
15.91667	-9
15.92500	-11
15.93333	-12
15.94167	-13
15.95000	-12
15.95833	-9
15.96667	-6
15.97500	-1
15.98333	3
15.99167	7
16.00000	9
16.00833	10
16.01667	8
16.02500	6
16.03333	2
16.04167	-0
16.05000	-2
16.05833	-0
16.06667	4
16.07500	10
16.08333	16
16.09167	24
16.10000	31
16.10833	35
16.11667	36
16.12500	35
16.13333	32
16.14167	29
16.15000	27
16.15833	24
16.16667	21
16.17500	19
16.18333	20
16.19167	26
16.20000	34
16.20833	41
16.21667	45
16.22500	48
16.23333	49
16.24167	50
16.25000	51
16.25833	54
16.26667	54
16.27500	52
16.28333	48
16.29167	43
16.30000	38
16.30833	34
16.31667	31
16.32500	30
16.33333	30
16.34167	33
16.35000	37
16.35833	40
16.36667	42
16.37500	41
16.38333	38
16.39167	35
16.40000	32
16.40833	30
16.41667	30
16.42500	31
16.43333	32
16.44167	32
16.45000	33
16.45833	36
16.46667	40
16.47500	43
16.48333	45
16.49167	43
16.50000	39
16.50833	36
16.51667	33
16.52500	32
16.53333	32
16.54167	33
16.55000	32
16.55833	27
16.56667	21
16.57500	16
16.58333	11
16.59167	9
16.60000	7
16.60833	7
16.61667	8
16.62500	10
16.63333	12
16.64167	14
16.65000	16
16.65833	18
16.66667	20
16.67500	21
16.68333	20
16.69167	18
16.70000	15
16.70833	14
16.71667	14
16.72500	14
16.73333	14
16.74167	12
16.75000	9
16.75833	6
16.76667	4
16.77500	5
16.78333	7
16.79167	8
16.80000	8
16.80833	5
16.81667	3
16.82500	2
16.83333	3
16.84167	5
16.85000	5
16.85833	4
16.86667	2
16.87500	0
16.88333	-1
16.89167	1
16.90000	4
16.90833	7
16.91667	8
16.92500	10
16.93333	14
16.94167	18
16.95000	21
16.95833	23
16.96667	24
16.97500	24
16.98333	23
16.99167	23
17.00000	22
17.00833	21
17.01667	20
17.02500	18
17.03333	18
17.04167	17
17.05000	17
17.05833	16
17.06667	15
17.07500	13
17.08333	11
17.09167	8
17.10000	6
17.10833	4
17.11667	4
17.12500	6
17.13333	11
17.14167	15
17.15000	18
17.15833	18
17.16667	17
17.17500	14
17.18333	13
17.19167	12
17.20000	12
17.20833	11
17.21667	9
17.22500	9
17.23333	11
17.24167	14
17.25000	16
17.25833	16
17.26667	12
17.27500	6
17.28333	-0
17.29167	-4
17.30000	-4
17.30833	-3
17.31667	-0
17.32500	2
17.33333	4
17.34167	6
17.35000	8
17.35833	8
17.36667	9
17.37500	12
17.38333	15
17.39167	18
17.40000	20
17.40833	21
17.41667	21
17.42500	21
17.43333	21
17.44167	22
17.45000	24
17.45833	24
17.46667	26
17.47500	28
17.48333	32
17.49167	34
17.50000	35
17.50833	35
17.51667	33
17.52500	31
17.53333	29
17.54167	28
17.55000	25
17.55833	22
17.56667	21
17.57500	21
17.58333	24
17.59167	28
17.60000	31
17.60833	32
17.61667	30
17.62500	26
17.63333	23
17.64167	21
17.65000	21
17.65833	23
17.66667	26
17.67500	30
17.68333	34
17.69167	37
17.70000	40
17.70833	41
17.71667	41
17.72500	41
17.73333	42
17.74167	43
17.75000	43
17.75833	41
17.76667	37
17.77500	33
17.78333	29
17.79167	27
17.80000	27
17.80833	28
17.81667	29
17.82500	29
17.83333	29
17.84167	28
17.85000	28
17.85833	29
17.86667	31
17.87500	34
17.88333	37
17.89167	39
17.90000	41
17.90833	44
17.91667	49
17.92500	54
17.93333	60
17.94167	64
17.95000	65
17.95833	63
17.96667	60
17.97500	59
17.98333	59
17.99167	59
18.00000	58
18.00833	57
18.01667	56
18.02500	56
18.03333	58
18.04167	60
18.05000	60
18.05833	59
18.06667	56
18.07500	53
18.08333	51
18.09167	49
18.10000	47
18.10833	47
18.11667	48
18.12500	51
18.13333	56
18.14167	61
18.15000	65
18.15833	68
18.16667	68
18.17500	67
18.18333	66
18.19167	64
18.20000	64
18.20833	65
18.21667	67
18.22500	70
18.23333	74
18.24167	77
18.25000	79
18.25833	78
18.26667	75
18.27500	71
18.28333	67
18.29167	66
18.30000	67
18.30833	70
18.31667	74
18.32500	77
18.33333	76
18.34167	73
18.35000	67
18.35833	62
18.36667	57
18.37500	56
18.38333	57
18.39167	61
18.40000	65
18.40833	69
18.41667	73
18.42500	75
18.43333	74
18.44167	71
18.45000	68
18.45833	67
18.46667	69
18.47500	73
18.48333	77
18.49167	79
18.50000	79
18.50833	78
18.51667	77
18.52500	78
18.53333	81
18.54167	87
18.55000	91
18.55833	93
18.56667	92
18.57500	88
18.58333	82
18.59167	78
18.60000	76
18.60833	78
18.61667	84
18.62500	89
18.63333	92
18.64167	91
18.65000	88
18.65833	83
18.66667	80
18.67500	79
18.68333	80
18.69167	80
18.70000	79
18.70833	78
18.71667	77
18.72500	78
18.73333	82
18.74167	87
18.75000	93
18.75833	99
18.76667	102
18.77500	102
18.78333	101
18.79167	100
18.80000	100
18.80833	103
18.81667	108
18.82500	113
18.83333	116
18.84167	119
18.85000	118
18.85833	114
18.86667	109
18.87500	105
18.88333	102
18.89167	101
18.90000	103
18.90833	107
18.91667	112
18.92500	117
18.93333	123
18.94167	128
18.95000	132
18.95833	135
18.96667	139
18.97500	142
18.98333	144
18.99167	146
19.00000	148
19.00833	148
19.01667	147
19.02500	146
19.03333	147
19.04167	151
19.05000	156
19.05833	163
19.06667	168
19.07500	172
19.08333	173
19.09167	173
19.10000	171
19.10833	172
19.11667	174
19.12500	179
19.13333	186
19.14167	193
19.15000	201
19.15833	209
19.16667	217
19.17500	226
19.18333	235
19.19167	242
19.20000	248
19.20833	254
19.21667	260
19.22500	266
19.23333	271
19.24167	276
19.25000	280
19.25833	285
19.26667	291
19.27500	300
19.28333	312
19.29167	326
19.30000	343
19.30833	361
19.31667	380
19.32500	398
19.33333	414
19.34167	429
19.35000	442
19.35833	456
19.36667	470
19.37500	487
19.38333	506
19.39167	527
19.40000	550
19.40833	574
19.41667	599
19.42500	627
19.43333	658
19.44167	691
19.45000	724
19.45833	757
19.46667	791
19.47500	828
19.48333	868
19.49167	912
19.50000	959
19.50833	1008
19.51667	1060
19.52500	1113
19.53333	1170
19.54167	1229
19.55000	1289
19.55833	1353
19.56667	1420
19.57500	1494
19.58333	1571
19.59167	1655
19.60000	1743
19.60833	1835
19.61667	1934
19.62500	2035
19.63333	2144
19.64167	2257
19.65000	2376
19.65833	2503
19.66667	2636
19.67500	2782
19.68333	2932
19.69167	3092
19.70000	3257
19.70833	3427
19.71667	3606
19.72500	3790
19.73333	3989
19.74167	4195
19.75000	4413
19.75833	4644
19.76667	4880
19.77500	5133
19.78333	5391
19.79167	5665
19.80000	5949
19.80833	6244
19.81667	6557
19.82500	6877
19.83333	7217
19.84167	7564
19.85000	7924
19.85833	8299
19.86667	8679
19.87500	9080
19.88333	9484
19.89167	9908
19.90000	10345
19.90833	10795
19.91667	11270
19.92500	11750
19.93333	12257
19.94167	12766
19.95000	13287
19.95833	13820
19.96667	14356
19.97500	14919
19.98333	15485
19.99167	16076
20.00000	16678
20.00833	17289
20.01667	17923
20.02500	18552
20.03333	19207
20.04167	19859
20.05000	20525
20.05833	21204
20.06667	21881
20.07500	22585
20.08333	23284
20.09167	24003
20.10000	24728
20.10833	25456
20.11667	26205
20.12500	26940
20.13333	27691
20.14167	28432
20.15000	29177
20.15833	29929
20.16667	30671
20.17500	31434
20.18333	32182
20.19167	32942
20.20000	33697
20.20833	34445
20.21667	35201
20.22500	35934
20.23333	36674
20.24167	37397
20.25000	38118
20.25833	38841
20.26667	39546
20.27500	40260
20.28333	40948
20.29167	41632
20.30000	42300
20.30833	42947
20.31667	43591
20.32500	44202
20.33333	44806
20.34167	45386
20.35000	45952
20.35833	46512
20.36667	47049
20.37500	47587
20.38333	48096
20.39167	48591
20.40000	49063
20.40833	49509
20.41667	49941
20.42500	50343
20.43333	50733
20.44167	51097
20.45000	51441
20.45833	51768
20.46667	52065
20.47500	52345
20.48333	52594
20.49167	52822
20.50000	53026
20.50833	53205
20.51667	53366
20.52500	53500
20.53333	53612
20.54167	53699
20.55000	53759
20.55833	53794
20.56667	53802
20.57500	53784
20.58333	53744
20.59167	53683
20.60000	53603
20.60833	53505
20.61667	53386
20.62500	53249
20.63333	53087
20.64167	52905
20.65000	52699
20.65833	52470
20.66667	52224
20.67500	51952
20.68333	51668
20.69167	51360
20.70000	51038
20.70833	50702
20.71667	50344
20.72500	49978
20.73333	49584
20.74167	49181
20.75000	48760
20.75833	48322
20.76667	47880
20.77500	47415
20.78333	46951
20.79167	46469
20.80000	45980
20.80833	45485
20.81667	44973
20.82500	44462
20.83333	43929
20.84167	43396
20.85000	42853
20.85833	42301
20.86667	41752
20.87500	41185
20.88333	40629
20.89167	40063
20.90000	39500
20.90833	38944
20.91667	38378
20.92500	37822
20.93333	37250
20.94167	36684
20.95000	36113
20.95833	35536
20.96667	34969
20.97500	34390
20.98333	33827
20.99167	33262
21.00000	32706
21.00833	32160
21.01667	31610
21.02500	31075
21.03333	30532
21.04167	30001
21.05000	29475
21.05833	28952
21.06667	28446
21.07500	27937
21.08333	27448
21.09167	26963
21.10000	26490
21.10833	26027
21.11667	25562
21.12500	25112
21.13333	24658
21.14167	24218
21.15000	23786
21.15833	23362
21.16667	22958
21.17500	22558
21.18333	22176
21.19167	21797
21.20000	21426
21.20833	21063
21.21667	20699
21.22500	20351
21.23333	20004
21.24167	19672
21.25000	19350
21.25833	19035
21.26667	18736
21.27500	18441
21.28333	18161
21.29167	17888
21.30000	17623
21.30833	17366
21.31667	17110
21.32500	16866
21.33333	16623
21.34167	16392
21.35000	16168
21.35833	15950
21.36667	15743
21.37500	15538
21.38333	15343
21.39167	15152
21.40000	14968
21.40833	14792
21.41667	14619
21.42500	14454
21.43333	14290
21.44167	14132
21.45000	13979
21.45833	13828
21.46667	13683
21.47500	13539
21.48333	13401
21.49167	13267
21.50000	13140
21.50833	13020
21.51667	12905
21.52500	12795
21.53333	12684
21.54167	12577
21.55000	12470
21.55833	12364
21.56667	12260
21.57500	12154
21.58333	12050
21.59167	11946
21.60000	11846
21.60833	11752
21.61667	11661
21.62500	11575
21.63333	11489
21.64167	11405
21.65000	11320
21.65833	11233
21.66667	11146
21.67500	11056
21.68333	10970
21.69167	10885
21.70000	10803
21.70833	10723
21.71667	10642
21.72500	10564
21.73333	10484
21.74167	10404
21.75000	10324
21.75833	10243
21.76667	10165
21.77500	10087
21.78333	10013
21.79167	9942
21.80000	9873
21.80833	9804
21.81667	9732
21.82500	9659
21.83333	9581
21.84167	9504
21.85000	9427
21.85833	9351
21.86667	9280
21.87500	9210
21.88333	9143
21.89167	9078
21.90000	9015
21.90833	8955
21.91667	8895
21.92500	8836
21.93333	8773
21.94167	8708
21.95000	8643
21.95833	8576
21.96667	8513
21.97500	8451
21.98333	8392
21.99167	8333
22.00000	8275
22.00833	8215
22.01667	8153
22.02500	8093
22.03333	8035
22.04167	7980
22.05000	7929
22.05833	7879
22.06667	7830
22.07500	7779
22.08333	7730
22.09167	7681
22.10000	7633
22.10833	7587
22.11667	7540
22.12500	7494
22.13333	7447
22.14167	7402
22.15000	7358
22.15833	7313
22.16667	7270
22.17500	7228
22.18333	7188
22.19167	7150
22.20000	7112
22.20833	7075
22.21667	7036
22.22500	6997
22.23333	6957
22.24167	6916
22.25000	6873
22.25833	6829
22.26667	6784
22.27500	6738
22.28333	6695
22.29167	6653
22.30000	6612
22.30833	6573
22.31667	6535
22.32500	6499
22.33333	6462
22.34167	6427
22.35000	6393
22.35833	6359
22.36667	6326
22.37500	6291
22.38333	6255
22.39167	6217
22.40000	6177
22.40833	6135
22.41667	6093
22.42500	6050
22.43333	6006
22.44167	5963
22.45000	5920
22.45833	5877
22.46667	5835
22.47500	5792
22.48333	5752
22.49167	5713
22.50000	5675
22.50833	5639
22.51667	5604
22.52500	5568
22.53333	5530
22.54167	5490
22.55000	5451
22.55833	5410
22.56667	5369
22.57500	5327
22.58333	5286
22.59167	5244
22.60000	5202
22.60833	5159
22.61667	5115
22.62500	5071
22.63333	5024
22.64167	4979
22.65000	4935
22.65833	4893
22.66667	4855
22.67500	4819
22.68333	4785
22.69167	4749
22.70000	4711
22.70833	4668
22.71667	4622
22.72500	4577
22.73333	4531
22.74167	4488
22.75000	4448
22.75833	4412
22.76667	4379
22.77500	4346
22.78333	4315
22.79167	4284
22.80000	4252
22.80833	4218
22.81667	4180
22.82500	4142
22.83333	4104
22.84167	4067
22.85000	4030
22.85833	3995
22.86667	3958
22.87500	3921
22.88333	3885
22.89167	3852
22.90000	3821
22.90833	3793
22.91667	3765
22.92500	3740
22.93333	3714
22.94167	3690
22.95000	3666
22.95833	3643
22.96667	3621
22.97500	3599
22.98333	3578
22.99167	3557
23.00000	3536
23.00833	3512
23.01667	3486
23.02500	3457
23.03333	3427
23.04167	3398
23.05000	3371
23.05833	3347
23.06667	3329
23.07500	3315
23.08333	3302
23.09167	3290
23.10000	3277
23.10833	3262
23.11667	3246
23.12500	3231
23.13333	3218
23.14167	3206
23.15000	3194
23.15833	3183
23.16667	3169
23.17500	3152
23.18333	3135
23.19167	3118
23.20000	3103
23.20833	3089
23.21667	3076
23.22500	3064
23.23333	3052
23.24167	3040
23.25000	3029
23.25833	3019
23.26667	3008
23.27500	2998
23.28333	2989
23.29167	2982
23.30000	2977
23.30833	2971
23.31667	2966
23.32500	2961
23.33333	2956
23.34167	2949
23.35000	2941
23.35833	2932
23.36667	2923
23.37500	2914
23.38333	2904
23.39167	2896
23.40000	2889
23.40833	2883
23.41667	2878
23.42500	2873
23.43333	2868
23.44167	2861
23.45000	2852
23.45833	2841
23.46667	2831
23.47500	2823
23.48333	2814
23.49167	2806
23.50000	2798
23.50833	2789
23.51667	2780
23.52500	2771
23.53333	2762
23.54167	2755
23.55000	2747
23.55833	2739
23.56667	2731
23.57500	2725
23.58333	2719
23.59167	2712
23.60000	2705
23.60833	2697
23.61667	2688
23.62500	2680
23.63333	2673
23.64167	2664
23.65000	2655
23.65833	2645
23.66667	2633
23.67500	2621
23.68333	2608
23.69167	2596
23.70000	2585
23.70833	2573
23.71667	2563
23.72500	2552
23.73333	2542
23.74167	2532
23.75000	2523
23.75833	2513
23.76667	2503
23.77500	2493
23.78333	2483
23.79167	2473
23.80000	2463
23.80833	2454
23.81667	2445
23.82500	2436
23.83333	2426
23.84167	2416
23.85000	2403
23.85833	2389
23.86667	2374
23.87500	2358
23.88333	2344
23.89167	2330
23.90000	2317
23.90833	2304
23.91667	2291
23.92500	2278
23.93333	2268
23.94167	2260
23.95000	2254
23.95833	2249
23.96667	2242
23.97500	2234
23.98333	2224
23.99167	2212
24.00000	2200
24.00833	2189
24.01667	2179
24.02500	2173
24.03333	2169
24.04167	2167
24.05000	2163
24.05833	2157
24.06667	2150
24.07500	2144
24.08333	2138
24.09167	2133
24.10000	2129
24.10833	2125
24.11667	2120
24.12500	2116
24.13333	2113
24.14167	2112
24.15000	2109
24.15833	2106
24.16667	2101
24.17500	2094
24.18333	2089
24.19167	2086
24.20000	2084
24.20833	2083
24.21667	2082
24.22500	2081
24.23333	2080
24.24167	2079
24.25000	2079
24.25833	2081
24.26667	2083
24.27500	2083
24.28333	2082
24.29167	2080
24.30000	2079
24.30833	2079
24.31667	2082
24.32500	2088
24.33333	2096
24.34167	2106
24.35000	2116
24.35833	2126
24.36667	2133
24.37500	2137
24.38333	2139
24.39167	2139
24.40000	2138
24.40833	2140
24.41667	2146
24.42500	2155
24.43333	2167
24.44167	2179
24.45000	2191
24.45833	2201
24.46667	2210
24.47500	2218
24.48333	2225
24.49167	2229
24.50000	2232
24.50833	2235
24.51667	2237
24.52500	2241
24.53333	2248
24.54167	2256
24.55000	2265
24.55833	2274
24.56667	2284
24.57500	2293
24.58333	2302
24.59167	2307
24.60000	2309
24.60833	2310
24.61667	2311
24.62500	2314
24.63333	2321
24.64167	2332
24.65000	2343
24.65833	2356
24.66667	2367
24.67500	2377
24.68333	2385
24.69167	2391
24.70000	2396
24.70833	2400
24.71667	2404
24.72500	2407
24.73333	2410
24.74167	2411
24.75000	2413
24.75833	2415
24.76667	2418
24.77500	2423
24.78333	2428
24.79167	2433
24.80000	2436
24.80833	2438
24.81667	2437
24.82500	2436
24.83333	2436
24.84167	2437
24.85000	2439
24.85833	2440
24.86667	2439
24.87500	2436
24.88333	2433
24.89167	2430
24.90000	2426
24.90833	2423
24.91667	2418
24.92500	2412
24.93333	2405
24.94167	2399
24.95000	2394
24.95833	2391
24.96667	2387
24.97500	2382
24.98333	2375
24.99167	2369
25.00000	2362
25.00833	2355
25.01667	2349
25.02500	2343
25.03333	2336
25.04167	2328
25.05000	2320
25.05833	2311
25.06667	2302
25.07500	2292
25.08333	2283
25.09167	2274
25.10000	2267
25.10833	2260
25.11667	2253
25.12500	2247
25.13333	2241
25.14167	2235
25.15000	2227
25.15833	2217
25.16667	2205
25.17500	2191
25.18333	2177
25.19167	2165
25.20000	2155
25.20833	2147
25.21667	2140
25.22500	2134
25.23333	2127
25.24167	2119
25.25000	2110
25.25833	2101
25.26667	2091
25.27500	2080
25.28333	2069
25.29167	2059
25.30000	2048
25.30833	2039
25.31667	2029
25.32500	2018
25.33333	2004
25.34167	1989
25.35000	1976
25.35833	1964
25.36667	1955
25.37500	1947
25.38333	1940
25.39167	1933
25.40000	1926
25.40833	1920
25.41667	1914
25.42500	1907
25.43333	1901
25.44167	1894
25.45000	1887
25.45833	1879
25.46667	1871
25.47500	1861
25.48333	1852
25.49167	1846
25.50000	1842
25.50833	1840
25.51667	1839
25.52500	1837
25.53333	1832
25.54167	1826
25.55000	1821
25.55833	1816
25.56667	1811
25.57500	1804
25.58333	1798
25.59167	1790
25.60000	1783
25.60833	1776
25.61667	1771
25.62500	1768
25.63333	1767
25.64167	1767
25.65000	1765
25.65833	1762
25.66667	1757
25.67500	1751
25.68333	1744
25.69167	1739
25.70000	1734
25.70833	1731
25.71667	1729
25.72500	1729
25.73333	1729
25.74167	1729
25.75000	1727
25.75833	1723
25.76667	1719
25.77500	1716
25.78333	1715
25.79167	1715
25.80000	1716
25.80833	1716
25.81667	1713
25.82500	1709
25.83333	1704
25.84167	1699
25.85000	1694
25.85833	1689
25.86667	1687
25.87500	1687
25.88333	1690
25.89167	1697
25.90000	1704
25.90833	1709
25.91667	1710
25.92500	1709
25.93333	1705
25.94167	1700
25.95000	1696
25.95833	1693
25.96667	1693
25.97500	1697
25.98333	1702
25.99167	1706
26.00000	1709
26.00833	1711
26.01667	1713
26.02500	1715
26.03333	1718
26.04167	1721
26.05000	1723
26.05833	1722
26.06667	1720
26.07500	1719
26.08333	1718
26.09167	1721
26.10000	1726
26.10833	1731
26.11667	1738
26.12500	1745
26.13333	1751
26.14167	1757
26.15000	1764
26.15833	1770
26.16667	1778
26.17500	1788
26.18333	1798
26.19167	1808
26.20000	1816
26.20833	1820
26.21667	1821
26.22500	1822
26.23333	1823
26.24167	1827
26.25000	1833
26.25833	1841
26.26667	1850
26.27500	1857
26.28333	1863
26.29167	1869
26.30000	1877
26.30833	1886
26.31667	1898
26.32500	1912
26.33333	1925
26.34167	1936
26.35000	1947
26.35833	1957
26.36667	1967
26.37500	1975
26.38333	1983
26.39167	1991
26.40000	1999
26.40833	2007
26.41667	2014
26.42500	2022
26.43333	2029
26.44167	2039
26.45000	2050
26.45833	2064
26.46667	2078
26.47500	2093
26.48333	2108
26.49167	2121
26.50000	2134
26.50833	2146
26.51667	2159
26.52500	2171
26.53333	2183
26.54167	2194
26.55000	2204
26.55833	2212
26.56667	2219
26.57500	2227
26.58333	2238
26.59167	2249
26.60000	2261
26.60833	2270
26.61667	2277
26.62500	2283
26.63333	2290
26.64167	2298
26.65000	2307
26.65833	2318
26.66667	2329
26.67500	2340
26.68333	2350
26.69167	2360
26.70000	2371
26.70833	2383
26.71667	2395
26.72500	2405
26.73333	2412
26.74167	2416
26.75000	2417
26.75833	2417
26.76667	2416
26.77500	2417
26.78333	2420
26.79167	2426
26.80000	2433
26.80833	2439
26.81667	2444
26.82500	2446
26.83333	2445
26.84167	2443
26.85000	2443
26.85833	2444
26.86667	2444
26.87500	2444
26.88333	2442
26.89167	2439
26.90000	2437
26.90833	2436
26.91667	2437
26.92500	2438
26.93333	2439
26.94167	2438
26.95000	2435
26.95833	2430
26.96667	2426
26.97500	2424
26.98333	2423
26.99167	2423
27.00000	2421
27.00833	2418
27.01667	2413
27.02500	2408
27.03333	2406
27.04167	2405
27.05000	2403
27.05833	2400
27.06667	2393
27.07500	2385
27.08333	2376
27.09167	2368
27.10000	2361
27.10833	2357
27.11667	2354
27.12500	2351
27.13333	2347
27.14167	2342
27.15000	2337
27.15833	2330
27.16667	2322
27.17500	2313
27.18333	2303
27.19167	2293
27.20000	2284
27.20833	2276
27.21667	2268
27.22500	2262
27.23333	2258
27.24167	2254
27.25000	2251
27.25833	2248
27.26667	2244
27.27500	2237
27.28333	2232
27.29167	2227
27.30000	2224
27.30833	2222
27.31667	2219
27.32500	2215
27.33333	2208
27.34167	2199
27.35000	2191
27.35833	2184
27.36667	2177
27.37500	2171
27.38333	2165
27.39167	2158
27.40000	2152
27.40833	2146
27.41667	2140
27.42500	2136
27.43333	2131
27.44167	2127
27.45000	2124
27.45833	2120
27.46667	2116
27.47500	2112
27.48333	2108
27.49167	2105
27.50000	2104
27.50833	2104
27.51667	2107
27.52500	2110
27.53333	2112
27.54167	2114
27.55000	2115
27.55833	2117
27.56667	2118
27.57500	2120
27.58333	2122
27.59167	2124
27.60000	2126
27.60833	2129
27.61667	2131
27.62500	2133
27.63333	2133
27.64167	2133
27.65000	2134
27.65833	2136
27.66667	2140
27.67500	2146
27.68333	2152
27.69167	2159
27.70000	2167
27.70833	2174
27.71667	2182
27.72500	2187
27.73333	2191
27.74167	2194
27.75000	2198
27.75833	2204
27.76667	2213
27.77500	2227
27.78333	2241
27.79167	2256
27.80000	2270
27.80833	2283
27.81667	2294
27.82500	2306
27.83333	2319
27.84167	2332
27.85000	2347
27.85833	2362
27.86667	2376
27.87500	2389
27.88333	2401
27.89167	2414
27.90000	2427
27.90833	2439
27.91667	2452
27.92500	2464
27.93333	2476
27.94167	2488
27.95000	2502
27.95833	2517
27.96667	2535
27.97500	2556
27.98333	2578
27.99167	2601
28.00000	2624
28.00833	2646
28.01667	2667
28.02500	2686
28.03333	2706
28.04167	2724
28.05000	2743
28.05833	2763
28.06667	2781
28.07500	2799
28.08333	2818
28.09167	2837
28.10000	2857
28.10833	2879
28.11667	2902
28.12500	2925
28.13333	2946
28.14167	2964
28.15000	2981
28.15833	2996
28.16667	3012
28.17500	3031
28.18333	3050
28.19167	3069
28.20000	3087
28.20833	3104
28.21667	3121
28.22500	3138
28.23333	3155
28.24167	3171
28.25000	3188
28.25833	3207
28.26667	3226
28.27500	3246
28.28333	3265
28.29167	3284
28.30000	3301
28.30833	3318
28.31667	3333
28.32500	3348
28.33333	3362
28.34167	3374
28.35000	3386
28.35833	3397
28.36667	3408
28.37500	3419
28.38333	3431
28.39167	3442
28.40000	3452
28.40833	3461
28.41667	3471
28.42500	3480
28.43333	3489
28.44167	3498
28.45000	3505
28.45833	3511
28.46667	3517
28.47500	3526
28.48333	3534
28.49167	3541
28.50000	3546
28.50833	3550
28.51667	3551
28.52500	3551
28.53333	3550
28.54167	3548
28.55000	3547
28.55833	3545
28.56667	3541
28.57500	3537
28.58333	3531
28.59167	3523
28.60000	3517
28.60833	3513
28.61667	3512
28.62500	3514
28.63333	3516
28.64167	3518
28.65000	3519
28.65833	3516
28.66667	3512
28.67500	3506
28.68333	3498
28.69167	3487
28.70000	3473
28.70833	3459
28.71667	3444
28.72500	3433
28.73333	3425
28.74167	3419
28.75000	3413
28.75833	3406
28.76667	3396
28.77500	3384
28.78333	3373
28.79167	3366
28.80000	3364
28.80833	3362
28.81667	3359
28.82500	3352
28.83333	3339
28.84167	3326
28.85000	3316
28.85833	3308
28.86667	3302
28.87500	3297
28.88333	3293
28.89167	3290
28.90000	3286
28.90833	3279
28.91667	3268
28.92500	3256
28.93333	3241
28.94167	3228
28.95000	3219
28.95833	3215
28.96667	3213
28.97500	3213
28.98333	3211
28.99167	3207
29.00000	3200
29.00833	3191
29.01667	3180
29.02500	3172
29.03333	3166
29.04167	3163
29.05000	3163
29.05833	3166
29.06667	3169
29.07500	3172
29.08333	3174
29.09167	3175
29.10000	3174
29.10833	3174
29.11667	3176
29.12500	3178
29.13333	3180
29.14167	3180
29.15000	3180
29.15833	3178
29.16667	3179
29.17500	3182
29.18333	3187
29.19167	3193
29.20000	3198
29.20833	3202
29.21667	3206
29.22500	3210
29.23333	3218
29.24167	3227
29.25000	3237
29.25833	3248
29.26667	3256
29.27500	3263
29.28333	3270
29.29167	3279
29.30000	3291
29.30833	3305
29.31667	3322
29.32500	3337
29.33333	3350
29.34167	3361
29.35000	3373
29.35833	3388
29.36667	3406
29.37500	3428
29.38333	3450
29.39167	3471
29.40000	3490
29.40833	3508
29.41667	3526
29.42500	3544
29.43333	3562
29.44167	3582
29.45000	3606
29.45833	3632
29.46667	3662
29.47500	3694
29.48333	3726
29.49167	3756
29.50000	3785
29.50833	3814
29.51667	3843
29.52500	3873
29.53333	3905
29.54167	3939
29.55000	3974
29.55833	4011
29.56667	4049
29.57500	4090
29.58333	4133
29.59167	4178
29.60000	4226
29.60833	4274
29.61667	4324
29.62500	4375
29.63333	4430
29.64167	4488
29.65000	4549
29.65833	4613
29.66667	4678
29.67500	4747
29.68333	4817
29.69167	4893
29.70000	4972
29.70833	5057
29.71667	5147
29.72500	5240
29.73333	5338
29.74167	5437
29.75000	5539
29.75833	5646
29.76667	5756
29.77500	5874
29.78333	5996
29.79167	6129
29.80000	6268
29.80833	6412
29.81667	6564
29.82500	6719
29.83333	6883
29.84167	7053
29.85000	7233
29.85833	7425
29.86667	7622
29.87500	7833
29.88333	8046
29.89167	8268
29.90000	8498
29.90833	8738
29.91667	8995
29.92500	9257
29.93333	9536
29.94167	9822
29.95000	10122
29.95833	10437
29.96667	10761
29.97500	11107
29.98333	11457
29.99167	11821
30.00000	12196
30.00833	12584
30.01667	12996
30.02500	13417
30.03333	13867
30.04167	14326
30.05000	14802
30.05833	15296
30.06667	15791
30.07500	16308
30.08333	16828
30.09167	17371
30.10000	17932
30.10833	18511
30.11667	19124
30.12500	19742
30.13333	20389
30.14167	21042
30.15000	21708
30.15833	22394
30.16667	23084
30.17500	23808
30.18333	24535
30.19167	25291
30.20000	26061
30.20833	26839
30.21667	27645
30.22500	28446
30.23333	29275
30.24167	30105
30.25000	30949
30.25833	31815
30.26667	32680
30.27500	33581
30.28333	34476
30.29167	35398
30.30000	36329
30.30833	37260
30.31667	38215
30.32500	39150
30.33333	40106
30.34167	41051
30.35000	42000
30.35833	42965
30.36667	43920
30.37500	44908
30.38333	45882
30.39167	46874
30.40000	47864
30.40833	48841
30.41667	49831
30.42500	50788
30.43333	51754
30.44167	52697
30.45000	53632
30.45833	54569
30.46667	55483
30.47500	56414
30.48333	57319
30.49167	58226
30.50000	59121
30.50833	59989
30.51667	60856
30.52500	61685
30.53333	62511
30.54167	63308
30.55000	64085
30.55833	64848
30.56667	65575
30.57500	66296
30.58333	66982
30.59167	67655
30.60000	68305
30.60833	68921
30.61667	69520
30.62500	70074
30.63333	70605
30.64167	71100
30.65000	71564
30.65833	72005
30.66667	72410
30.67500	72794
30.68333	73143
30.69167	73465
30.70000	73757
30.70833	74013
30.71667	74241
30.72500	74428
30.73333	74579
30.74167	74694
30.75000	74771
30.75833	74817
30.76667	74830
30.77500	74812
30.78333	74763
30.79167	74678
30.80000	74563
30.80833	74416
30.81667	74233
30.82500	74024
30.83333	73777
30.84167	73502
30.85000	73193
30.85833	72849
30.86667	72479
30.87500	72068
30.88333	71638
30.89167	71175
30.90000	70689
30.90833	70184
30.91667	69645
30.92500	69090
30.93333	68492
30.94167	67875
30.95000	67228
30.95833	66551
30.96667	65867
30.97500	65150
30.98333	64432
30.99167	63691
31.00000	62938
31.00833	62178
31.01667	61388
31.02500	60602
31.03333	59783
31.04167	58962
31.05000	58125
31.05833	57268
31.06667	56414
31.07500	55527
31.08333	54652
31.09167	53761
31.10000	52870
31.10833	51987
31.11667	51087
31.12500	50203
31.13333	49295
31.14167	48393
31.15000	47484
31.15833	46563
31.16667	45660
31.17500	44739
31.18333	43844
31.19167	42946
31.20000	42059
31.20833	41188
31.21667	40306
31.22500	39447
31.23333	38573
31.24167	37716
31.25000	36863
31.25833	36009
31.26667	35183
31.27500	34350
31.28333	33547
31.29167	32746
31.30000	31959
31.30833	31189
31.31667	30413
31.32500	29662
31.33333	28903
31.34167	28164
31.35000	27434
31.35833	26709
31.36667	26014
31.37500	25321
31.38333	24660
31.39167	24008
31.40000	23372
31.40833	22752
31.41667	22129
31.42500	21530
31.43333	20932
31.44167	20353
31.45000	19789
31.45833	19232
31.46667	18703
31.47500	18180
31.48333	17681
31.49167	17188
31.50000	16703
31.50833	16231
31.51667	15758
31.52500	15307
31.53333	14862
31.54167	14437
31.55000	14026
31.55833	13625
31.56667	13244
31.57500	12866
31.58333	12507
31.59167	12155
31.60000	11813
31.60833	11483
31.61667	11155
31.62500	10843
31.63333	10535
31.64167	10241
31.65000	9957
31.65833	9679
31.66667	9416
31.67500	9155
31.68333	8908
31.69167	8667
31.70000	8435
31.70833	8212
31.71667	7991
31.72500	7781
31.73333	7575
31.74167	7378
31.75000	7188
31.75833	7003
31.76667	6827
31.77500	6653
31.78333	6489
31.79167	6329
31.80000	6176
31.80833	6029
31.81667	5885
31.82500	5748
31.83333	5613
31.84167	5483
31.85000	5356
31.85833	5233
31.86667	5116
31.87500	5003
31.88333	4898
31.89167	4797
31.90000	4701
31.90833	4609
31.91667	4518
31.92500	4430
31.93333	4343
31.94167	4258
31.95000	4175
31.95833	4093
31.96667	4015
31.97500	3941
31.98333	3871
31.99167	3807
32.00000	3746
32.00833	3689
32.01667	3634
32.02500	3582
32.03333	3531
32.04167	3481
32.05000	3431
32.05833	3380
32.06667	3332
32.07500	3286
32.08333	3243
32.09167	3203
32.10000	3165
32.10833	3128
32.11667	3090
32.12500	3054
32.13333	3019
32.14167	2986
32.15000	2956
32.15833	2928
32.16667	2901
32.17500	2875
32.18333	2850
32.19167	2827
32.20000	2806
32.20833	2787
32.21667	2768
32.22500	2749
32.23333	2729
32.24167	2710
32.25000	2693
32.25833	2676
32.26667	2659
32.27500	2642
32.28333	2626
32.29167	2614
32.30000	2604
32.30833	2598
32.31667	2593
32.32500	2588
32.33333	2581
32.34167	2573
32.35000	2566
32.35833	2560
32.36667	2557
32.37500	2557
32.38333	2558
32.39167	2558
32.40000	2557
32.40833	2554
32.41667	2551
32.42500	2551
32.43333	2555
32.44167	2562
32.45000	2570
32.45833	2577
32.46667	2583
32.47500	2588
32.48333	2595
32.49167	2604
32.50000	2617
32.50833	2633
32.51667	2652
32.52500	2672
32.53333	2694
32.54167	2717
32.55000	2741
32.55833	2766
32.56667	2792
32.57500	2820
32.58333	2847
32.59167	2875
32.60000	2904
32.60833	2932
32.61667	2961
32.62500	2991
32.63333	3023
32.64167	3057
32.65000	3095
32.65833	3138
32.66667	3184
32.67500	3235
32.68333	3285
32.69167	3336
32.70000	3387
32.70833	3436
32.71667	3487
32.72500	3537
32.73333	3591
32.74167	3647
32.75000	3704
32.75833	3764
32.76667	3824
32.77500	3887
32.78333	3948
32.79167	4012
32.80000	4077
32.80833	4143
32.81667	4214
32.82500	4285
32.83333	4361
32.84167	4438
32.85000	4518
32.85833	4601
32.86667	4685
32.87500	4772
32.88333	4858
32.89167	4946
32.90000	5035
32.90833	5124
32.91667	5214
32.92500	5302
32.93333	5391
32.94167	5481
32.95000	5573
32.95833	5669
32.96667	5768
32.97500	5872
32.98333	5975
32.99167	6080
33.00000	6184
33.00833	6288
33.01667	6393
33.02500	6498
33.03333	6605
33.04167	6713
33.05000	6822
33.05833	6934
33.06667	7043
33.07500	7156
33.08333	7266
33.09167	7378
33.10000	7490
33.10833	7603
33.11667	7718
33.12500	7832
33.13333	7950
33.14167	8067
33.15000	8185
33.15833	8304
33.16667	8422
33.17500	8543
33.18333	8662
33.19167	8780
33.20000	8895
33.20833	9008
33.21667	9120
33.22500	9231
33.23333	9347
33.24167	9461
33.25000	9576
33.25833	9691
33.26667	9801
33.27500	9910
33.28333	10017
33.29167	10124
33.30000	10229
33.30833	10333
33.31667	10436
33.32500	10536
33.33333	10638
33.34167	10737
33.35000	10838
33.35833	10939
33.36667	11036
33.37500	11132
33.38333	11223
33.39167	11314
33.40000	11404
33.40833	11490
33.41667	11574
33.42500	11655
33.43333	11734
33.44167	11811
33.45000	11886
33.45833	11960
33.46667	12030
33.47500	12099
33.48333	12164
33.49167	12230
33.50000	12293
33.50833	12353
33.51667	12411
33.52500	12461
33.53333	12507
33.54167	12548
33.55000	12586
33.55833	12623
33.56667	12658
33.57500	12693
33.58333	12724
33.59167	12752
33.60000	12777
33.60833	12800
33.61667	12821
33.62500	12839
33.63333	12854
33.64167	12865
33.65000	12870
33.65833	12871
33.66667	12868
33.67500	12862
33.68333	12852
33.69167	12838
33.70000	12821
33.70833	12801
33.71667	12780
33.72500	12758
33.73333	12735
33.74167	12711
33.75000	12682
33.75833	12650
33.76667	12614
33.77500	12572
33.78333	12528
33.79167	12480
33.80000	12431
33.80833	12381
33.81667	12329
33.82500	12275
33.83333	12217
33.84167	12156
33.85000	12091
33.85833	12021
33.86667	11951
33.87500	11876
33.88333	11801
33.89167	11723
33.90000	11643
33.90833	11563
33.91667	11480
33.92500	11397
33.93333	11311
33.94167	11224
33.95000	11133
33.95833	11039
33.96667	10945
33.97500	10846
33.98333	10747
33.99167	10644
34.00000	10541
34.00833	10439
34.01667	10337
34.02500	10239
34.03333	10138
34.04167	10030
34.05000	9919
34.05833	9812
34.06667	9707
34.07500	9595
34.08333	9484
34.09167	9371
34.10000	9257
34.10833	9148
34.11667	9029
34.12500	8904
34.13333	8783
34.14167	8673
34.15000	8565
34.15833	8449
34.16667	8327
34.17500	8210
34.18333	8101
34.19167	7992
34.20000	7881
34.20833	7771
34.21667	7653
34.22500	7531
34.23333	7415
34.24167	7309
34.25000	7209
34.25833	7099
34.26667	6983
34.27500	6870
34.28333	6760
34.29167	6652
34.30000	6547
34.30833	6444
34.31667	6337
34.32500	6233
34.33333	6126
34.34167	6012
34.35000	5901
34.35833	5799
34.36667	5703
34.37500	5606
34.38333	5509
34.39167	5410
34.40000	5304
34.40833	5196
34.41667	5094
34.42500	5001
34.43333	4906
34.44167	4814
34.45000	4725
34.45833	4637
34.46667	4552
34.47500	4467
34.48333	4385
34.49167	4302
34.50000	4221
34.50833	4141
34.51667	4061
34.52500	3985
34.53333	3909
34.54167	3834
34.55000	3758
34.55833	3683
34.56667	3613
34.57500	3541
34.58333	3467
34.59167	3397
34.60000	3332
34.60833	3270
34.61667	3200
34.62500	3124
34.63333	3050
34.64167	2984
34.65000	2923
34.65833	2865
34.66667	2810
34.67500	2755
34.68333	2703
34.69167	2650
34.70000	2597
34.70833	2546
34.71667	2496
34.72500	2448
34.73333	2399
34.74167	2350
34.75000	2300
34.75833	2249
34.76667	2201
34.77500	2156
34.78333	2115
34.79167	2076
34.80000	2039
34.80833	2003
34.81667	1966
34.82500	1929
34.83333	1890
34.84167	1851
34.85000	1812
34.85833	1774
34.86667	1740
34.87500	1709
34.88333	1679
34.89167	1647
34.90000	1613
34.90833	1578
34.91667	1543
34.92500	1510
34.93333	1479
34.94167	1450
34.95000	1420
34.95833	1390
34.96667	1361
34.97500	1335
34.98333	1312
34.99167	1289
35.00000	1267
35.00833	1245
35.01667	1223
35.02500	1201
35.03333	1180
35.04167	1160
35.05000	1139
35.05833	1118
35.06667	1097
35.07500	1075
35.08333	1054
35.09167	1034
35.10000	1014
35.10833	996
35.11667	978
35.12500	962
35.13333	947
35.14167	932
35.15000	919
35.15833	906
35.16667	892
35.17500	876
35.18333	861
35.19167	846
35.20000	832
35.20833	820
35.21667	807
35.22500	793
35.23333	778
35.24167	762
35.25000	747
35.25833	733
35.26667	720
35.27500	708
35.28333	696
35.29167	685
35.30000	674
35.30833	664
35.31667	654
35.32500	644
35.33333	636
35.34167	627
35.35000	618
35.35833	608
35.36667	597
35.37500	585
35.38333	576
35.39167	570
35.40000	568
35.40833	566
35.41667	562
35.42500	554
35.43333	542
35.44167	530
35.45000	518
35.45833	509
35.46667	500
35.47500	491
35.48333	483
35.49167	474
35.50000	466
35.50833	462
35.51667	459
35.52500	457
35.53333	454
35.54167	448
35.55000	441
35.55833	434
35.56667	429
35.57500	428
35.58333	428
35.59167	429
35.60000	428
35.60833	424
35.61667	417
35.62500	409
35.63333	400
35.64167	392
35.65000	386
35.65833	381
35.66667	378
35.67500	375
35.68333	372
35.69167	369
35.70000	368
35.70833	368
35.71667	369
35.72500	370
35.73333	369
35.74167	366
35.75000	361
35.75833	355
35.76667	349
35.77500	345
35.78333	340
35.79167	336
35.80000	331
35.80833	326
35.81667	320
35.82500	315
35.83333	312
35.84167	309
35.85000	308
35.85833	306
35.86667	305
35.87500	303
35.88333	301
35.89167	301
35.90000	301
35.90833	300
35.91667	296
35.92500	291
35.93333	286
35.94167	282
35.95000	281
35.95833	282
35.96667	283
35.97500	283
35.98333	283
35.99167	285
36.00000	287
36.00833	289
36.01667	291
36.02500	292
36.03333	291
36.04167	289
36.05000	286
36.05833	284
36.06667	281
36.07500	279
36.08333	277
36.09167	276
36.10000	274
36.10833	270
36.11667	264
36.12500	258
36.13333	253
36.14167	249
36.15000	248
36.15833	248
36.16667	248
36.17500	248
36.18333	247
36.19167	245
36.20000	242
36.20833	238
36.21667	234
36.22500	230
36.23333	226
36.24167	224
36.25000	222
36.25833	222
36.26667	224
36.27500	227
36.28333	231
36.29167	234
36.30000	237
36.30833	241
36.31667	245
36.32500	249
36.33333	253
36.34167	255
36.35000	254
36.35833	249
36.36667	244
36.37500	239
36.38333	234
36.39167	230
36.40000	226
36.40833	224
36.41667	223
36.42500	224
36.43333	224
36.44167	222
36.45000	220
36.45833	217
36.46667	215
36.47500	216
36.48333	217
36.49167	215
36.50000	212
36.50833	207
36.51667	201
36.52500	199
36.53333	202
36.54167	207
36.55000	212
36.55833	214
36.56667	213
36.57500	211
36.58333	208
36.59167	206
36.60000	204
36.60833	204
36.61667	206
36.62500	209
36.63333	213
36.64167	216
36.65000	217
36.65833	216
36.66667	214
36.67500	212
36.68333	209
36.69167	207
36.70000	204
36.70833	204
36.71667	205
36.72500	207
36.73333	208
36.74167	208
36.75000	207
36.75833	204
36.76667	200
36.77500	197
36.78333	195
36.79167	196
36.80000	199
36.80833	202
36.81667	205
36.82500	207
36.83333	208
36.84167	209
36.85000	210
36.85833	211
36.86667	212
36.87500	211
36.88333	209
36.89167	206
36.90000	202
36.90833	199
36.91667	198
36.92500	198
36.93333	201
36.94167	203
36.95000	203
36.95833	200
36.96667	197
36.97500	194
36.98333	193
36.99167	194
37.00000	197
37.00833	198
37.01667	197
37.02500	196
37.03333	197
37.04167	200
37.05000	203
37.05833	205
37.06667	205
37.07500	201
37.08333	197
37.09167	195
37.10000	194
37.10833	194
37.11667	196
37.12500	198
37.13333	199
37.14167	201
37.15000	204
37.15833	208
37.16667	209
37.17500	208
37.18333	205
37.19167	202
37.20000	198
37.20833	194
37.21667	191
37.22500	189
37.23333	189
37.24167	191
37.25000	195
37.25833	199
37.26667	200
37.27500	199
37.28333	196
37.29167	193
37.30000	191
37.30833	192
37.31667	195
37.32500	199
37.33333	203
37.34167	206
37.35000	210
37.35833	213
37.36667	216
37.37500	217
37.38333	217
37.39167	219
37.40000	221
37.40833	225
37.41667	231
37.42500	235
37.43333	236
37.44167	236
37.45000	237
37.45833	239
37.46667	243
37.47500	249
37.48333	255
37.49167	260
37.50000	263
37.50833	266
37.51667	268
37.52500	270
37.53333	274
37.54167	278
37.55000	282
37.55833	286
37.56667	289
37.57500	292
37.58333	295
37.59167	298
37.60000	301
37.60833	303
37.61667	304
37.62500	306
37.63333	307
37.64167	307
37.65000	309
37.65833	313
37.66667	318
37.67500	326
37.68333	333
37.69167	340
37.70000	346
37.70833	349
37.71667	351
37.72500	352
37.73333	355
37.74167	359
37.75000	365
37.75833	372
37.76667	378
37.77500	383
37.78333	386
37.79167	390
37.80000	393
37.80833	398
37.81667	403
37.82500	405
37.83333	406
37.84167	405
37.85000	405
37.85833	408
37.86667	415
37.87500	425
37.88333	434
37.89167	441
37.90000	444
37.90833	447
37.91667	450
37.92500	454
37.93333	459
37.94167	464
37.95000	468
37.95833	472
37.96667	476
37.97500	481
37.98333	486
37.99167	494
38.00000	503
38.00833	511
38.01667	518
38.02500	523
38.03333	528
38.04167	531
38.05000	535
38.05833	538
38.06667	539
38.07500	538
38.08333	538
38.09167	541
38.10000	547
38.10833	555
38.11667	563
38.12500	570
38.13333	574
38.14167	575
38.15000	574
38.15833	571
38.16667	569
38.17500	568
38.18333	569
38.19167	568
38.20000	568
38.20833	569
38.21667	572
38.22500	576
38.23333	581
38.24167	584
38.25000	585
38.25833	584
38.26667	584
38.27500	586
38.28333	589
38.29167	593
38.30000	597
38.30833	599
38.31667	599
38.32500	598
38.33333	596
38.34167	594
38.35000	593
38.35833	591
38.36667	589
38.37500	586
38.38333	583
38.39167	581
38.40000	580
38.40833	580
38.41667	581
38.42500	583
38.43333	584
38.44167	585
38.45000	585
38.45833	586
38.46667	585
38.47500	582
38.48333	578
38.49167	573
38.50000	567
38.50833	562
38.51667	557
38.52500	554
38.53333	553
38.54167	553
38.55000	552
38.55833	550
38.56667	546
38.57500	543
38.58333	540
38.59167	539
38.60000	540
38.60833	541
38.61667	542
38.62500	543
38.63333	542
38.64167	541
38.65000	541
38.65833	542
38.66667	545
38.67500	549
38.68333	553
38.69167	555
38.70000	554
38.70833	551
38.71667	547
38.72500	541
38.73333	534
38.74167	527
38.75000	521
38.75833	517
38.76667	516
38.77500	516
38.78333	516
38.79167	515
38.80000	512
38.80833	509
38.81667	507
38.82500	505
38.83333	504
38.84167	503
38.85000	500
38.85833	495
38.86667	491
38.87500	488
38.88333	487
38.89167	488
38.90000	489
38.90833	490
38.91667	490
38.92500	490
38.93333	490
38.94167	491
38.95000	491
38.95833	489
38.96667	486
38.97500	484
38.98333	482
38.99167	482
39.00000	483
39.00833	484
39.01667	486
39.02500	486
39.03333	485
39.04167	482
39.05000	479
39.05833	475
39.06667	472
39.07500	471
39.08333	472
39.09167	475
39.10000	478
39.10833	481
39.11667	482
39.12500	480
39.13333	475
39.14167	469
39.15000	464
39.15833	459
39.16667	456
39.17500	455
39.18333	455
39.19167	454
39.20000	453
39.20833	451
39.21667	451
39.22500	451
39.23333	452
39.24167	453
39.25000	454
39.25833	453
39.26667	452
39.27500	450
39.28333	448
39.29167	448
39.30000	449
39.30833	451
39.31667	454
39.32500	457
39.33333	457
39.34167	456
39.35000	455
39.35833	453
39.36667	451
39.37500	448
39.38333	444
39.39167	440
39.40000	436
39.40833	432
39.41667	428
39.42500	424
39.43333	421
39.44167	419
39.45000	421
39.45833	425
39.46667	429
39.47500	432
39.48333	434
39.49167	436
39.50000	439
39.50833	443
39.51667	447
39.52500	449
39.53333	447
39.54167	442
39.55000	436
39.55833	430
39.56667	424
39.57500	419
39.58333	415
39.59167	413
39.60000	413
39.60833	414
39.61667	415
39.62500	416
39.63333	417
39.64167	418
39.65000	419
39.65833	419
39.66667	418
39.67500	417
39.68333	415
39.69167	412
39.70000	409
39.70833	407
39.71667	405
39.72500	405
39.73333	406
39.74167	409
39.75000	411
39.75833	412
39.76667	412
39.77500	412
39.78333	412
39.79167	414
39.80000	416
39.80833	418
39.81667	417
39.82500	415
39.83333	410
39.84167	405
39.85000	401
39.85833	398
39.86667	398
39.87500	401
39.88333	404
39.89167	406
39.90000	406
39.90833	404
39.91667	401
39.92500	398
39.93333	395
39.94167	393
39.95000	390
39.95833	388
39.96667	388
39.97500	389
39.98333	390
39.99167	392
40.00000	394
40.00833	396
40.01667	398
40.02500	401
40.03333	404
40.04167	407
40.05000	410
40.05833	411
40.06667	413
40.07500	414
40.08333	415
40.09167	414
40.10000	411
40.10833	407
40.11667	401
40.12500	396
40.13333	391
40.14167	388
40.15000	388
40.15833	391
40.16667	398
40.17500	406
40.18333	414
40.19167	422
40.20000	429
40.20833	433
40.21667	435
40.22500	436
40.23333	436
40.24167	437
40.25000	436
40.25833	434
40.26667	430
40.27500	426
40.28333	424
40.29167	427
40.30000	433
40.30833	441
40.31667	450
40.32500	456
40.33333	459
40.34167	459
40.35000	457
40.35833	455
40.36667	455
40.37500	460
40.38333	465
40.39167	471
40.40000	475
40.40833	477
40.41667	476
40.42500	476
40.43333	478
40.44167	484
40.45000	491
40.45833	499
40.46667	509
40.47500	519
40.48333	529
40.49167	538
40.50000	544
40.50833	548
40.51667	550
40.52500	553
40.53333	562
40.54167	575
40.55000	589
40.55833	603
40.56667	616
40.57500	628
40.58333	639
40.59167	651
40.60000	664
40.60833	678
40.61667	693
40.62500	708
40.63333	725
40.64167	744
40.65000	763
40.65833	784
40.66667	805
40.67500	828
40.68333	853
40.69167	881
40.70000	911
40.70833	940
40.71667	967
40.72500	993
40.73333	1019
40.74167	1047
40.75000	1080
40.75833	1119
40.76667	1159
40.77500	1202
40.78333	1245
40.79167	1289
40.80000	1333
40.80833	1378
40.81667	1425
40.82500	1473
40.83333	1524
40.84167	1579
40.85000	1639
40.85833	1705
40.86667	1773
40.87500	1848
40.88333	1925
40.89167	2007
40.90000	2091
40.90833	2178
40.91667	2269
40.92500	2359
40.93333	2454
40.94167	2549
40.95000	2649
40.95833	2753
40.96667	2862
40.97500	2980
40.98333	3100
40.99167	3225
41.00000	3353
41.00833	3480
41.01667	3610
41.02500	3742
41.03333	3882
41.04167	4026
41.05000	4178
41.05833	4338
41.06667	4499
41.07500	4668
41.08333	4836
41.09167	5007
41.10000	5180
41.10833	5354
41.11667	5534
41.12500	5715
41.13333	5907
41.14167	6100
41.15000	6295
41.15833	6494
41.16667	6690
41.17500	6893
41.18333	7097
41.19167	7311
41.20000	7529
41.20833	7748
41.21667	7972
41.22500	8191
41.23333	8414
41.24167	8635
41.25000	8858
41.25833	9089
41.26667	9317
41.27500	9553
41.28333	9786
41.29167	10024
41.30000	10261
41.30833	10495
41.31667	10730
41.32500	10957
41.33333	11188
41.34167	11414
41.35000	11641
41.35833	11870
41.36667	12090
41.37500	12311
41.38333	12525
41.39167	12740
41.40000	12954
41.40833	13167
41.41667	13384
41.42500	13594
41.43333	13804
41.44167	14005
41.45000	14199
41.45833	14391
41.46667	14574
41.47500	14756
41.48333	14931
41.49167	15105
41.50000	15276
41.50833	15442
41.51667	15607
41.52500	15762
41.53333	15913
41.54167	16055
41.55000	16186
41.55833	16310
41.56667	16426
41.57500	16538
41.58333	16646
41.59167	16754
41.60000	16858
41.60833	16954
41.61667	17044
41.62500	17125
41.63333	17200
41.64167	17267
41.65000	17325
41.65833	17376
41.66667	17418
41.67500	17450
41.68333	17475
41.69167	17494
41.70000	17508
41.70833	17516
41.71667	17518
41.72500	17516
41.73333	17509
41.74167	17496
41.75000	17476
41.75833	17448
41.76667	17414
41.77500	17370
41.78333	17320
41.79167	17260
41.80000	17193
41.80833	17118
41.81667	17035
41.82500	16948
41.83333	16855
41.84167	16760
41.85000	16658
41.85833	16549
41.86667	16434
41.87500	16308
41.88333	16178
41.89167	16044
41.90000	15907
41.90833	15768
41.91667	15623
41.92500	15474
41.93333	15311
41.94167	15129
41.95000	14944
41.95833	14765
41.96667	14588
41.97500	14412
41.98333	14245
41.99167	14075
42.00000	13883
42.00833	13684
42.01667	13481
42.02500	13276
42.03333	13072
42.04167	12875
42.05000	12677
42.05833	12464
42.06667	12241
42.07500	12025
42.08333	11824
42.09167	11617
42.10000	11391
42.10833	11157
42.11667	10929
42.12500	10708
42.13333	10493
42.14167	10291
42.15000	10094
42.15833	9875
42.16667	9647
42.17500	9423
42.18333	9204
42.19167	8990
42.20000	8788
42.20833	8599
42.21667	8396
42.22500	8183
42.23333	7972
42.24167	7765
42.25000	7559
42.25833	7352
42.26667	7148
42.27500	6955
42.28333	6777
42.29167	6598
42.30000	6419
42.30833	6241
42.31667	6053
42.32500	5862
42.33333	5683
42.34167	5524
42.35000	5371
42.35833	5208
42.36667	5043
42.37500	4885
42.38333	4741
42.39167	4598
42.40000	4455
42.40833	4315
42.41667	4168
42.42500	4019
42.43333	3880
42.44167	3759
42.45000	3646
42.45833	3533
42.46667	3423
42.47500	3310
42.48333	3200
42.49167	3090
42.50000	2982
42.50833	2880
42.51667	2775
42.52500	2672
42.53333	2577
42.54167	2494
42.55000	2414
42.55833	2336
42.56667	2260
42.57500	2183
42.58333	2108
42.59167	2035
42.60000	1963
42.60833	1893
42.61667	1823
42.62500	1758
42.63333	1694
42.64167	1633
42.65000	1573
42.65833	1514
42.66667	1458
42.67500	1401
42.68333	1347
42.69167	1295
42.70000	1244
42.70833	1196
42.71667	1150
42.72500	1109
42.73333	1070
42.74167	1034
42.75000	1001
42.75833	969
42.76667	940
42.77500	912
42.78333	886
42.79167	860
42.80000	835
42.80833	809
42.81667	783
42.82500	757
42.83333	729
42.84167	702
42.85000	676
42.85833	652
42.86667	630
42.87500	612
42.88333	594
42.89167	576
42.90000	558
42.90833	542
42.91667	527
42.92500	514
42.93333	502
42.94167	492
42.95000	484
42.95833	475
42.96667	466
42.97500	455
42.98333	441
42.99167	424
43.00000	405
43.00833	389
43.01667	376
43.02500	366
43.03333	358
43.04167	352
43.05000	347
43.05833	343
43.06667	338
43.07500	331
43.08333	322
43.09167	310
43.10000	298
43.10833	286
43.11667	276
43.12500	269
43.13333	265
43.14167	264
43.15000	261
43.15833	256
43.16667	248
43.17500	239
43.18333	229
43.19167	220
43.20000	212
43.20833	207
43.21667	205
43.22500	203
43.23333	202
43.24167	199
43.25000	195
43.25833	192
43.26667	189
43.27500	187
43.28333	185
43.29167	183
43.30000	180
43.30833	177
43.31667	173
43.32500	169
43.33333	166
43.34167	163
43.35000	161
43.35833	160
43.36667	160
43.37500	160
43.38333	159
43.39167	154
43.40000	147
43.40833	138
43.41667	130
43.42500	124
43.43333	121
43.44167	122
43.45000	124
43.45833	126
43.46667	130
43.47500	134
43.48333	137
43.49167	139
43.50000	138
43.50833	137
43.51667	137
43.52500	136
43.53333	133
43.54167	129
43.55000	125
43.55833	122
43.56667	120
43.57500	118
43.58333	116
43.59167	112
43.60000	106
43.60833	100
43.61667	97
43.62500	96
43.63333	98
43.64167	101
43.65000	105
43.65833	107
43.66667	107
43.67500	104
43.68333	99
43.69167	95
43.70000	93
43.70833	94
43.71667	98
43.72500	102
43.73333	105
43.74167	106
43.75000	106
43.75833	104
43.76667	102
43.77500	101
43.78333	101
43.79167	103
43.80000	106
43.80833	108
43.81667	107
43.82500	105
43.83333	102
43.84167	99
43.85000	100
43.85833	102
43.86667	103
43.87500	102
43.88333	99
43.89167	95
43.90000	90
43.90833	87
43.91667	86
43.92500	85
43.93333	86
43.94167	88
43.95000	91
43.95833	93
43.96667	94
43.97500	95
43.98333	94
43.99167	92
44.00000	88
44.00833	86
44.01667	86
44.02500	88
44.03333	92
44.04167	97
44.05000	101
44.05833	102
44.06667	102
44.07500	103
44.08333	104
44.09167	103
44.10000	100
44.10833	96
44.11667	91
44.12500	89
44.13333	90
44.14167	94
44.15000	97
44.15833	99
44.16667	97
44.17500	93
44.18333	90
44.19167	89
44.20000	92
44.20833	97
44.21667	103
44.22500	109
44.23333	115
44.24167	120
44.25000	122
44.25833	122
44.26667	121
44.27500	118
44.28333	115
44.29167	112
44.30000	111
44.30833	112
44.31667	116
44.32500	121
44.33333	128
44.34167	134
44.35000	140
44.35833	145
44.36667	149
44.37500	151
44.38333	153
44.39167	153
44.40000	153
44.40833	153
44.41667	152
44.42500	150
44.43333	147
44.44167	144
44.45000	144
44.45833	147
44.46667	151
44.47500	157
44.48333	163
44.49167	168
44.50000	173
44.50833	179
44.51667	184
44.52500	189
44.53333	191
44.54167	192
44.55000	189
44.55833	185
44.56667	181
44.57500	178
44.58333	177
44.59167	178
44.60000	180
44.60833	183
44.61667	185
44.62500	188
44.63333	190
44.64167	193
44.65000	196
44.65833	199
44.66667	201
44.67500	201
44.68333	199
44.69167	195
44.70000	190
44.70833	187
44.71667	188
44.72500	190
44.73333	192
44.74167	195
44.75000	199
44.75833	202
44.76667	206
44.77500	210
44.78333	213
44.79167	214
44.80000	214
44.80833	215
44.81667	216
44.82500	216
44.83333	215
44.84167	211
44.85000	207
44.85833	203
44.86667	201
44.87500	201
44.88333	203
44.89167	205
44.90000	206
44.90833	207
44.91667	206
44.92500	205
44.93333	204
44.94167	203
44.95000	202
44.95833	200
44.96667	197
44.97500	194
44.98333	191
44.99167	188
45.00000	186
45.00833	185
45.01667	187
45.02500	189
45.03333	189
45.04167	188
45.05000	185
45.05833	182
45.06667	179
45.07500	178
45.08333	179
45.09167	180
45.10000	183
45.10833	185
45.11667	187
45.12500	186
45.13333	183
45.14167	178
45.15000	173
45.15833	170
45.16667	167
45.17500	166
45.18333	165
45.19167	163
45.20000	159
45.20833	154
45.21667	148
45.22500	143
45.23333	138
45.24167	136
45.25000	136
45.25833	139
45.26667	142
45.27500	145
45.28333	145
45.29167	142
45.30000	136
45.30833	131
45.31667	126
45.32500	121
45.33333	118
45.34167	113
45.35000	108
45.35833	101
45.36667	97
45.37500	97
45.38333	99
45.39167	103
45.40000	108
45.40833	110
45.41667	109
45.42500	104
45.43333	98
45.44167	92
45.45000	87
45.45833	83
45.46667	81
45.47500	80
45.48333	80
45.49167	80
45.50000	79
45.50833	77
45.51667	73
45.52500	69
45.53333	64
45.54167	60
45.55000	56
45.55833	52
45.56667	47
45.57500	43
45.58333	39
45.59167	37
45.60000	37
45.60833	40
45.61667	45
45.62500	51
45.63333	57
45.64167	61
45.65000	61
45.65833	59
45.66667	55
45.67500	50
45.68333	44
45.69167	39
45.70000	36
45.70833	34
45.71667	34
45.72500	35
45.73333	34
45.74167	31
45.75000	28
45.75833	25
45.76667	22
45.77500	21
45.78333	20
45.79167	21
45.80000	20
45.80833	19
45.81667	16
45.82500	14
45.83333	11
45.84167	9
45.85000	9
45.85833	10
45.86667	11
45.87500	12
45.88333	11
45.89167	8
45.90000	4
45.90833	0
45.91667	-2
45.92500	-3
45.93333	-1
45.94167	-0
45.95000	-1
45.95833	-3
45.96667	-6
45.97500	-9
45.98333	-11
45.99167	-12
46.00000	-12
46.00833	-15
46.01667	-20
46.02500	-25
46.03333	-29
46.04167	-29
46.05000	-26
46.05833	-20
46.06667	-14
46.07500	-10
46.08333	-8
46.09167	-9
46.10000	-13
46.10833	-17
46.11667	-19
46.12500	-20
46.13333	-19
46.14167	-18
46.15000	-17
46.15833	-17
46.16667	-16
46.17500	-14
46.18333	-11
46.19167	-8
46.20000	-8
46.20833	-9
46.21667	-12
46.22500	-14
46.23333	-15
46.24167	-15
46.25000	-15
46.25833	-16
46.26667	-18
46.27500	-20
46.28333	-20
46.29167	-18
46.30000	-13
46.30833	-9
46.31667	-6
46.32500	-6
46.33333	-7
46.34167	-10
46.35000	-14
46.35833	-18
46.36667	-22
46.37500	-25
46.38333	-27
46.39167	-27
46.40000	-26
46.40833	-26
46.41667	-29
46.42500	-31
46.43333	-34
46.44167	-35
46.45000	-34
46.45833	-32
46.46667	-30
46.47500	-28
46.48333	-27
46.49167	-26
46.50000	-24
46.50833	-22
46.51667	-20
46.52500	-20
46.53333	-21
46.54167	-25
46.55000	-30
46.55833	-37
46.56667	-43
46.57500	-47
46.58333	-48
46.59167	-46
46.60000	-42
46.60833	-38
46.61667	-35
46.62500	-34
46.63333	-36
46.64167	-40
46.65000	-45
46.65833	-50
46.66667	-51
46.67500	-48
46.68333	-43
46.69167	-38
46.70000	-34
46.70833	-32
46.71667	-33
46.72500	-33
46.73333	-32
46.74167	-30
46.75000	-29
46.75833	-30
46.76667	-32
46.77500	-36
46.78333	-39
46.79167	-40
46.80000	-39
46.80833	-37
46.81667	-36
46.82500	-34
46.83333	-34
46.84167	-34
46.85000	-34
46.85833	-33
46.86667	-32
46.87500	-33
46.88333	-34
46.89167	-37
46.90000	-40
46.90833	-43
46.91667	-46
46.92500	-47
46.93333	-48
46.94167	-49
46.95000	-50
46.95833	-49
46.96667	-48
46.97500	-46
46.98333	-44
46.99167	-43
47.00000	-42
47.00833	-43
47.01667	-45
47.02500	-46
47.03333	-46
47.04167	-45
47.05000	-44
47.05833	-46
47.06667	-48
47.07500	-50
47.08333	-53
47.09167	-54
47.10000	-55
47.10833	-54
47.11667	-53
47.12500	-50
47.13333	-47
47.14167	-43
47.15000	-42
47.15833	-43
47.16667	-46
47.17500	-51
47.18333	-56
47.19167	-59
47.20000	-60
47.20833	-60
47.21667	-59
47.22500	-59
47.23333	-58
47.24167	-56
47.25000	-54
47.25833	-51
47.26667	-47
47.27500	-44
47.28333	-42
47.29167	-41
47.30000	-41
47.30833	-42
47.31667	-45
47.32500	-49
47.33333	-52
47.34167	-54
47.35000	-53
47.35833	-50
47.36667	-47
47.37500	-43
47.38333	-40
47.39167	-38
47.40000	-38
47.40833	-39
47.41667	-42
47.42500	-47
47.43333	-52
47.44167	-57
47.45000	-60
47.45833	-60
47.46667	-59
47.47500	-58
47.48333	-57
47.49167	-57
47.50000	-57
47.50833	-58
47.51667	-59
47.52500	-59
47.53333	-59
47.54167	-58
47.55000	-56
47.55833	-53
47.56667	-51
47.57500	-50
47.58333	-51
47.59167	-52
47.60000	-52
47.60833	-52
47.61667	-53
47.62500	-55
47.63333	-59
47.64167	-63
47.65000	-64
47.65833	-62
47.66667	-56
47.67500	-48
47.68333	-41
47.69167	-37
47.70000	-36
47.70833	-38
47.71667	-42
47.72500	-46
47.73333	-48
47.74167	-50
47.75000	-50
47.75833	-49
47.76667	-46
47.77500	-43
47.78333	-40
47.79167	-39
47.80000	-39
47.80833	-39
47.81667	-39
47.82500	-36
47.83333	-31
47.84167	-23
47.85000	-16
47.85833	-9
47.86667	-5
47.87500	-4
47.88333	-7
47.89167	-11
47.90000	-16
47.90833	-17
47.91667	-13
47.92500	-7
47.93333	-1
47.94167	4
47.95000	6
47.95833	5
47.96667	5
47.97500	8
47.98333	13
47.99167	19
48.00000	24
48.00833	28
48.01667	30
48.02500	30
48.03333	29
48.04167	28
48.05000	28
48.05833	29
48.06667	31
48.07500	33
48.08333	35
48.09167	38
48.10000	41
48.10833	43
48.11667	45
48.12500	48
48.13333	52
48.14167	58
48.15000	64
48.15833	71
48.16667	76
48.17500	78
48.18333	80
48.19167	83
48.20000	88
48.20833	93
48.21667	98
48.22500	102
48.23333	105
48.24167	107
48.25000	108
48.25833	110
48.26667	112
48.27500	113
48.28333	114
48.29167	115
48.30000	116
48.30833	117
48.31667	118
48.32500	121
48.33333	124
48.34167	129
48.35000	133
48.35833	138
48.36667	141
48.37500	143
48.38333	144
48.39167	148
48.40000	153
48.40833	159
48.41667	166
48.42500	172
48.43333	178
48.44167	182
48.45000	186
48.45833	188
48.46667	189
48.47500	187
48.48333	187
48.49167	188
48.50000	192
48.50833	197
48.51667	202
48.52500	206
48.53333	209
48.54167	211
48.55000	212
48.55833	211
48.56667	209
48.57500	207
48.58333	205
48.59167	206
48.60000	209
48.60833	215
48.61667	220
48.62500	223
48.63333	223
48.64167	221
48.65000	217
48.65833	215
48.66667	214
48.67500	216
48.68333	220
48.69167	227
48.70000	234
48.70833	238
48.71667	239
48.72500	238
48.73333	235
48.74167	232
48.75000	231
48.75833	232
48.76667	233
48.77500	234
48.78333	235
48.79167	238
48.80000	242
48.80833	245
48.81667	246
48.82500	246
48.83333	244
48.84167	241
48.85000	239
48.85833	238
48.86667	238
48.87500	238
48.88333	237
48.89167	235
48.90000	234
48.90833	234
48.91667	235
48.92500	235
48.93333	235
48.94167	233
48.95000	231
48.95833	229
48.96667	228
48.97500	229
48.98333	230
48.99167	231
49.00000	232
49.00833	232
49.01667	234
49.02500	236
49.03333	236
49.04167	236
49.05000	237
49.05833	238
49.06667	242
49.07500	246
49.08333	250
49.09167	251
49.10000	247
49.10833	240
49.11667	229
49.12500	220
49.13333	212
49.14167	207
49.15000	205
49.15833	204
49.16667	204
49.17500	202
49.18333	200
49.19167	200
49.20000	200
49.20833	200
49.21667	200
49.22500	197
49.23333	193
49.24167	188
49.25000	184
49.25833	180
49.26667	177
49.27500	176
49.28333	176
49.29167	174
49.30000	171
49.30833	168
49.31667	166
49.32500	164
49.33333	160
49.34167	156
49.35000	151
49.35833	147
49.36667	145
49.37500	145
49.38333	145
49.39167	144
49.40000	142
49.40833	139
49.41667	136
49.42500	134
49.43333	134
49.44167	135
49.45000	134
49.45833	131
49.46667	128
49.47500	125
49.48333	124
49.49167	125
49.50000	127
49.50833	127
49.51667	125
49.52500	123
49.53333	121
49.54167	119
49.55000	117
49.55833	113
49.56667	108
49.57500	104
49.58333	101
49.59167	99
49.60000	99
49.60833	99
49.61667	98
49.62500	94
49.63333	89
49.64167	83
49.65000	80
49.65833	79
49.66667	79
49.67500	81
49.68333	81
49.69167	77
49.70000	71
49.70833	65
49.71667	59
49.72500	55
49.73333	54
49.74167	55
49.75000	57
49.75833	58
49.76667	58
49.77500	57
49.78333	55
49.79167	55
49.80000	56
49.80833	57
49.81667	58
49.82500	58
49.83333	54
49.84167	49
49.85000	44
49.85833	42
49.86667	42
49.87500	43
49.88333	43
49.89167	42
49.90000	38
49.90833	33
49.91667	29
49.92500	27
49.93333	26
49.94167	29
49.95000	33
49.95833	37
49.96667	39
49.97500	40
49.98333	40
49.99167	38
50.00000	36
50.00833	33
50.01667	29
50.02500	26
50.03333	22
50.04167	19
50.05000	16
50.05833	12
50.06667	10
50.07500	8
50.08333	6
50.09167	5
50.10000	4
50.10833	0
50.11667	-5
50.12500	-11
50.13333	-15
50.14167	-16
50.15000	-14
50.15833	-11
50.16667	-7
50.17500	-4
50.18333	-1
50.19167	1
50.20000	3
50.20833	3
50.21667	4
50.22500	5
50.23333	5
50.24167	4
50.25000	2
50.25833	-2
50.26667	-5
50.27500	-8
50.28333	-9
50.29167	-9
50.30000	-9
50.30833	-9
50.31667	-11
50.32500	-13
50.33333	-16
50.34167	-19
50.35000	-20
50.35833	-20
50.36667	-18
50.37500	-13
50.38333	-7
50.39167	-3
50.40000	-1
50.40833	-2
50.41667	-5
50.42500	-10
50.43333	-14
50.44167	-17
50.45000	-19
50.45833	-20
50.46667	-21
50.47500	-23
50.48333	-25
50.49167	-27
50.50000	-27
50.50833	-27
50.51667	-27
50.52500	-27
50.53333	-29
50.54167	-32
50.55000	-34
50.55833	-33
50.56667	-32
50.57500	-29
50.58333	-26
50.59167	-22
50.60000	-20
50.60833	-19
50.61667	-20
50.62500	-22
50.63333	-26
50.64167	-28
50.65000	-29
50.65833	-27
50.66667	-25
50.67500	-25
50.68333	-26
50.69167	-27
50.70000	-28
50.70833	-29
50.71667	-29
50.72500	-29
50.73333	-29
50.74167	-28
50.75000	-26
50.75833	-24
50.76667	-22
50.77500	-21
50.78333	-21
50.79167	-20
50.80000	-19
50.80833	-19
50.81667	-20
50.82500	-21
50.83333	-21
50.84167	-21
50.85000	-21
50.85833	-21
50.86667	-21
50.87500	-20
50.88333	-18
50.89167	-15
50.90000	-13
50.90833	-11
50.91667	-10
50.92500	-10
50.93333	-9
50.94167	-7
50.95000	-5
50.95833	-3
50.96667	-2
50.97500	-3
50.98333	-5
50.99167	-7
51.00000	-7
51.00833	-6
51.01667	-3
51.02500	-1
51.03333	1
51.04167	2
51.05000	3
51.05833	6
51.06667	12
51.07500	20
51.08333	29
51.09167	39
51.10000	50
51.10833	60
51.11667	70
51.12500	80
51.13333	91
51.14167	100
51.15000	105
51.15833	108
51.16667	108
51.17500	108
51.18333	110
51.19167	117
51.20000	129
51.20833	144
51.21667	161
51.22500	177
51.23333	191
51.24167	205
51.25000	219
51.25833	233
51.26667	248
51.27500	264
51.28333	279
51.29167	295
51.30000	312
51.30833	329
51.31667	349
51.32500	371
51.33333	396
51.34167	422
51.35000	450
51.35833	479
51.36667	507
51.37500	535
51.38333	562
51.39167	591
51.40000	622
51.40833	656
51.41667	693
51.42500	730
51.43333	769
51.44167	809
51.45000	851
51.45833	897
51.46667	945
51.47500	996
51.48333	1048
51.49167	1101
51.50000	1156
51.50833	1211
51.51667	1268
51.52500	1327
51.53333	1389
51.54167	1453
51.55000	1519
51.55833	1589
51.56667	1660
51.57500	1737
51.58333	1814
51.59167	1893
51.60000	1975
51.60833	2058
51.61667	2146
51.62500	2236
51.63333	2333
51.64167	2432
51.65000	2533
51.65833	2637
51.66667	2741
51.67500	2851
51.68333	2963
51.69167	3078
51.70000	3197
51.70833	3316
51.71667	3442
51.72500	3569
51.73333	3701
51.74167	3838
51.75000	3979
51.75833	4127
51.76667	4273
51.77500	4424
51.78333	4572
51.79167	4723
51.80000	4877
51.80833	5033
51.81667	5199
51.82500	5368
51.83333	5547
51.84167	5730
51.85000	5917
51.85833	6111
51.86667	6301
51.87500	6496
51.88333	6688
51.89167	6883
51.90000	7081
51.90833	7281
51.91667	7491
51.92500	7700
51.93333	7917
51.94167	8135
51.95000	8355
51.95833	8581
51.96667	8804
51.97500	9037
51.98333	9269
51.99167	9507
52.00000	9750
52.00833	9991
52.01667	10241
52.02500	10486
52.03333	10738
52.04167	10991
52.05000	11247
52.05833	11513
52.06667	11775
52.07500	12046
52.08333	12313
52.09167	12581
52.10000	12851
52.10833	13119
52.11667	13396
52.12500	13670
52.13333	13950
52.14167	14229
52.15000	14507
52.15833	14788
52.16667	15064
52.17500	15349
52.18333	15632
52.19167	15920
52.20000	16212
52.20833	16500
52.21667	16793
52.22500	17079
52.23333	17370
52.24167	17659
52.25000	17946
52.25833	18238
52.26667	18522
52.27500	18811
52.28333	19094
52.29167	19381
52.30000	19669
52.30833	19953
52.31667	20243
52.32500	20525
52.33333	20810
52.34167	21091
52.35000	21369
52.35833	21649
52.36667	21921
52.37500	22197
52.38333	22467
52.39167	22738
52.40000	23009
52.40833	23273
52.41667	23540
52.42500	23796
52.43333	24052
52.44167	24303
52.45000	24552
52.45833	24804
52.46667	25048
52.47500	25295
52.48333	25534
52.49167	25769
52.50000	26002
52.50833	26227
52.51667	26454
52.52500	26672
52.53333	26888
52.54167	27097
52.55000	27300
52.55833	27502
52.56667	27695
52.57500	27887
52.58333	28073
52.59167	28256
52.60000	28436
52.60833	28609
52.61667	28782
52.62500	28946
52.63333	29107
52.64167	29261
52.65000	29407
52.65833	29550
52.66667	29683
52.67500	29812
52.68333	29936
52.69167	30056
52.70000	30172
52.70833	30281
52.71667	30386
52.72500	30482
52.73333	30572
52.74167	30655
52.75000	30732
52.75833	30805
52.76667	30872
52.77500	30935
52.78333	30992
52.79167	31046
52.80000	31096
52.80833	31140
52.81667	31179
52.82500	31210
52.83333	31235
52.84167	31253
52.85000	31263
52.85833	31266
52.86667	31264
52.87500	31256
52.88333	31244
52.89167	31226
52.90000	31203
52.90833	31175
52.91667	31141
52.92500	31104
52.93333	31061
52.94167	31011
52.95000	30954
52.95833	30888
52.96667	30818
52.97500	30743
52.98333	30666
52.99167	30582
53.00000	30493
53.00833	30401
53.01667	30302
53.02500	30202
53.03333	30099
53.04167	29993
53.05000	29882
53.05833	29763
53.06667	29642
53.07500	29512
53.08333	29380
53.09167	29241
53.10000	29097
53.10833	28951
53.11667	28800
53.12500	28650
53.13333	28496
53.14167	28341
53.15000	28184
53.15833	28021
53.16667	27859
53.17500	27689
53.18333	27519
53.19167	27343
53.20000	27161
53.20833	26979
53.21667	26789
53.22500	26600
53.23333	26405
53.24167	26210
53.25000	26017
53.25833	25823
53.26667	25632
53.27500	25435
53.28333	25238
53.29167	25037
53.30000	24831
53.30833	24626
53.31667	24415
53.32500	24208
53.33333	23996
53.34167	23786
53.35000	23578
53.35833	23367
53.36667	23159
53.37500	22944
53.38333	22732
53.39167	22516
53.40000	22299
53.40833	22086
53.41667	21866
53.42500	21650
53.43333	21429
53.44167	21210
53.45000	20994
53.45833	20777
53.46667	20567
53.47500	20353
53.48333	20143
53.49167	19932
53.50000	19720
53.50833	19512
53.51667	19299
53.52500	19090
53.53333	18877
53.54167	18666
53.55000	18458
53.55833	18250
53.56667	18046
53.57500	17840
53.58333	17636
53.59167	17429
53.60000	17221
53.60833	17017
53.61667	16809
53.62500	16607
53.63333	16405
53.64167	16205
53.65000	16006
53.65833	15806
53.66667	15612
53.67500	15416
53.68333	15226
53.69167	15039
53.70000	14854
53.70833	14672
53.71667	14486
53.72500	14305
53.73333	14122
53.74167	13942
53.75000	13766
53.75833	13591
53.76667	13423
53.77500	13256
53.78333	13094
53.79167	12932
53.80000	12769
53.80833	12609
53.81667	12445
53.82500	12283
53.83333	12120
53.84167	11959
53.85000	11802
53.85833	11645
53.86667	11494
53.87500	11342
53.88333	11194
53.89167	11047
53.90000	10899
53.90833	10755
53.91667	10610
53.92500	10470
53.93333	10330
53.94167	10194
53.95000	10061
53.95833	9927
53.96667	9799
53.97500	9670
53.98333	9544
53.99167	9420
54.00000	9296
54.00833	9174
54.01667	9050
54.02500	8930
54.03333	8812
54.04167	8697
54.05000	8585
54.05833	8474
54.06667	8367
54.07500	8258
54.08333	8151
54.09167	8043
54.10000	7933
54.10833	7826
54.11667	7719
54.12500	7617
54.13333	7518
54.14167	7423
54.15000	7330
54.15833	7237
54.16667	7146
54.17500	7054
54.18333	6964
54.19167	6875
54.20000	6786
54.20833	6699
54.21667	6612
54.22500	6529
54.23333	6446
54.24167	6364
54.25000	6285
54.25833	6205
54.26667	6129
54.27500	6052
54.28333	5976
54.29167	5899
54.30000	5821
54.30833	5745
54.31667	5670
54.32500	5599
54.33333	5529
54.34167	5463
54.35000	5400
54.35833	5336
54.36667	5275
54.37500	5212
54.38333	5150
54.39167	5086
54.40000	5021
54.40833	4957
54.41667	4892
54.42500	4831
54.43333	4771
54.44167	4715
54.45000	4662
54.45833	4611
54.46667	4562
54.47500	4512
54.48333	4462
54.49167	4410
54.50000	4357
54.50833	4305
54.51667	4252
54.52500	4201
54.53333	4151
54.54167	4103
54.55000	4057
54.55833	4012
54.56667	3969
54.57500	3925
54.58333	3882
54.59167	3838
54.60000	3793
54.60833	3749
54.61667	3704
54.62500	3662
54.63333	3621
54.64167	3582
54.65000	3544
54.65833	3506
54.66667	3469
54.67500	3432
54.68333	3397
54.69167	3362
54.70000	3328
54.70833	3295
54.71667	3263
54.72500	3232
54.73333	3200
54.74167	3167
54.75000	3132
54.75833	3095
54.76667	3058
54.77500	3022
54.78333	2988
54.79167	2958
54.80000	2930
54.80833	2902
54.81667	2871
54.82500	2841
54.83333	2810
54.84167	2781
54.85000	2754
54.85833	2728
54.86667	2703
54.87500	2678
54.88333	2653
54.89167	2629
54.90000	2604
54.90833	2580
54.91667	2554
54.92500	2528
54.93333	2502
54.94167	2476
54.95000	2451
54.95833	2428
54.96667	2406
54.97500	2383
54.98333	2361
54.99167	2339
55.00000	2318
55.00833	2297
55.01667	2276
55.02500	2256
55.03333	2236
55.04167	2217
55.05000	2198
55.05833	2179
55.06667	2160
55.07500	2141
55.08333	2123
55.09167	2105
55.10000	2086
55.10833	2068
55.11667	2050
55.12500	2032
55.13333	2014
55.14167	1997
55.15000	1980
55.15833	1963
55.16667	1946
55.17500	1930
55.18333	1913
55.19167	1897
55.20000	1881
55.20833	1864
55.21667	1847
55.22500	1831
55.23333	1814
55.24167	1798
55.25000	1783
55.25833	1769
55.26667	1755
55.27500	1740
55.28333	1724
55.29167	1707
55.30000	1690
55.30833	1673
55.31667	1658
55.32500	1644
55.33333	1630
55.34167	1616
55.35000	1605
55.35833	1595
55.36667	1586
55.37500	1576
55.38333	1565
55.39167	1554
55.40000	1542
55.40833	1530
55.41667	1517
55.42500	1504
55.43333	1489
55.44167	1474
55.45000	1461
55.45833	1450
55.46667	1439
55.47500	1429
55.48333	1418
55.49167	1405
55.50000	1392
55.50833	1379
55.51667	1367
55.52500	1356
55.53333	1348
55.54167	1340
55.55000	1331
55.55833	1322
55.56667	1314
55.57500	1306
55.58333	1300
55.59167	1296
55.60000	1291
55.60833	1285
55.61667	1277
55.62500	1267
55.63333	1254
55.64167	1242
55.65000	1232
55.65833	1223
55.66667	1216
55.67500	1210
55.68333	1203
55.69167	1194
55.70000	1183
55.70833	1172
55.71667	1160
55.72500	1151
55.73333	1143
55.74167	1137
55.75000	1130
55.75833	1124
55.76667	1119
55.77500	1114
55.78333	1108
55.79167	1101
55.80000	1092
55.80833	1081
55.81667	1069
55.82500	1058
55.83333	1050
55.84167	1044
55.85000	1038
55.85833	1032
55.86667	1025
55.87500	1018
55.88333	1012
55.89167	1007
55.90000	1001
55.90833	996
55.91667	991
55.92500	985
55.93333	978
55.94167	971
55.95000	964
55.95833	956
55.96667	950
55.97500	945
55.98333	940
55.99167	937
56.00000	935
56.00833	933
56.01667	929
56.02500	924
56.03333	917
56.04167	909
56.05000	900
56.05833	892
56.06667	884
56.07500	877
56.08333	870
56.09167	862
56.10000	855
56.10833	848
56.11667	842
56.12500	836
56.13333	832
56.14167	828
56.15000	823
56.15833	816
56.16667	809
56.17500	801
56.18333	795
56.19167	790
56.20000	788
56.20833	788
56.21667	788
56.22500	788
56.23333	785
56.24167	778
56.25000	769
56.25833	760
56.26667	751
56.27500	744
56.28333	738
56.29167	732
56.30000	726
56.30833	721
56.31667	716
56.32500	711
56.33333	706
56.34167	702
56.35000	698
56.35833	696
56.36667	693
56.37500	689
56.38333	686
56.39167	684
56.40000	684
56.40833	685
56.41667	686
56.42500	686
56.43333	684
56.44167	680
56.45000	675
56.45833	671
56.46667	665
56.47500	658
56.48333	650
56.49167	643
56.50000	637
56.50833	632
56.51667	630
56.52500	629
56.53333	626
56.54167	622
56.55000	616
56.55833	611
56.56667	605
56.57500	599
56.58333	595
56.59167	593
56.60000	592
56.60833	592
56.61667	591
56.62500	587
56.63333	582
56.64167	576
56.65000	570
56.65833	566
56.66667	564
56.67500	564
56.68333	564
56.69167	563
56.70000	560
56.70833	555
56.71667	549
56.72500	543
56.73333	538
56.74167	534
56.75000	531
56.75833	527
56.76667	524
56.77500	521
56.78333	519
56.79167	517
56.80000	517
56.80833	516
56.81667	515
56.82500	511
56.83333	507
56.84167	502
56.85000	500
56.85833	499
56.86667	498
56.87500	497
56.88333	496
56.89167	495
56.90000	496
56.90833	496
56.91667	496
56.92500	493
56.93333	487
56.94167	479
56.95000	471
56.95833	463
56.96667	455
56.97500	449
56.98333	445
56.99167	444
57.00000	447
57.00833	450
57.01667	454
57.02500	456
57.03333	455
57.04167	452
57.05000	448
57.05833	443
57.06667	439
57.07500	437
57.08333	437
57.09167	437
57.10000	436
57.10833	434
57.11667	430
57.12500	425
57.13333	419
57.14167	413
57.15000	408
57.15833	405
57.16667	403
57.17500	404
57.18333	405
57.19167	405
57.20000	404
57.20833	403
57.21667	402
57.22500	401
57.23333	398
57.24167	395
57.25000	392
57.25833	389
57.26667	387
57.27500	386
57.28333	386
57.29167	387
57.30000	386
57.30833	385
57.31667	384
57.32500	383
57.33333	382
57.34167	380
57.35000	378
57.35833	376
57.36667	373
57.37500	370
57.38333	365
57.39167	361
57.40000	357
57.40833	353
57.41667	349
57.42500	345
57.43333	342
57.44167	340
57.45000	340
57.45833	340
57.46667	342
57.47500	343
57.48333	344
57.49167	343
57.50000	342
57.50833	339
57.51667	337
57.52500	333
57.53333	328
57.54167	322
57.55000	316
57.55833	310
57.56667	306
57.57500	303
57.58333	300
57.59167	298
57.60000	297
57.60833	299
57.61667	303
57.62500	307
57.63333	310
57.64167	311
57.65000	309
57.65833	305
57.66667	300
57.67500	295
57.68333	289
57.69167	283
57.70000	278
57.70833	274
57.71667	273
57.72500	274
57.73333	276
57.74167	278
57.75000	280
57.75833	282
57.76667	284
57.77500	285
57.78333	286
57.79167	286
57.80000	286
57.80833	285
57.81667	283
57.82500	280
57.83333	274
57.84167	267
57.85000	261
57.85833	256
57.86667	251
57.87500	249
57.88333	247
57.89167	247
57.90000	249
57.90833	252
57.91667	255
57.92500	256
57.93333	255
57.94167	253
57.95000	251
57.95833	249
57.96667	248
57.97500	246
57.98333	246
57.99167	246
58.00000	249
58.00833	253
58.01667	258
58.02500	263
58.03333	264
58.04167	263
58.05000	259
58.05833	252
58.06667	244
58.07500	236
58.08333	231
58.09167	229
58.10000	231
58.10833	234
58.11667	237
58.12500	238
58.13333	237
58.14167	234
58.15000	232
58.15833	231
58.16667	231
58.17500	229
58.18333	227
58.19167	225
58.20000	224
58.20833	223
58.21667	223
58.22500	224
58.23333	223
58.24167	222
58.25000	218
58.25833	213
58.26667	207
58.27500	199
58.28333	192
58.29167	186
58.30000	181
58.30833	178
58.31667	177
58.32500	178
58.33333	182
58.34167	188
58.35000	192
58.35833	194
58.36667	194
58.37500	192
58.38333	190
58.39167	187
58.40000	184
58.40833	182
58.41667	182
58.42500	184
58.43333	187
58.44167	191
58.45000	194
58.45833	195
58.46667	194
58.47500	192
58.48333	189
58.49167	186
58.50000	184
58.50833	182
58.51667	181
58.52500	180
58.53333	179
58.54167	179
58.55000	177
58.55833	173
58.56667	170
58.57500	167
58.58333	166
58.59167	169
58.60000	174
58.60833	179
58.61667	183
58.62500	185
58.63333	184
58.64167	180
58.65000	174
58.65833	167
58.66667	161
58.67500	157
58.68333	155
58.69167	153
58.70000	152
58.70833	150
58.71667	149
58.72500	147
58.73333	147
58.74167	147
58.75000	147
58.75833	147
58.76667	147
58.77500	145
58.78333	144
58.79167	143
58.80000	143
58.80833	142
58.81667	142
58.82500	143
58.83333	145
58.84167	149
58.85000	151
58.85833	152
58.86667	152
58.87500	151
58.88333	149
58.89167	147
58.90000	145
58.90833	142
58.91667	139
58.92500	137
58.93333	139
58.94167	143
58.95000	147
58.95833	149
58.96667	150
58.97500	149
58.98333	148
58.99167	146
59.00000	144
59.00833	142
59.01667	140
59.02500	138
59.03333	135
59.04167	132
59.05000	129
59.05833	127
59.06667	124
59.07500	121
59.08333	117
59.09167	114
59.10000	112
59.10833	112
59.11667	114
59.12500	115
59.13333	115
59.14167	112
59.15000	108
59.15833	104
59.16667	101
59.17500	102
59.18333	105
59.19167	109
59.20000	112
59.20833	114
59.21667	114
59.22500	114
59.23333	113
59.24167	112
59.25000	109
59.25833	106
59.26667	103
59.27500	100
59.28333	99
59.29167	100
59.30000	103
59.30833	107
59.31667	110
59.32500	111
59.33333	110
59.34167	109
59.35000	109
59.35833	111
59.36667	113
59.37500	114
59.38333	113
59.39167	110
59.40000	106
59.40833	102
59.41667	100
59.42500	97
59.43333	94
59.44167	92
59.45000	90
59.45833	90
59.46667	91
59.47500	93
59.48333	95
59.49167	97
59.50000	98
59.50833	99
59.51667	100
59.52500	100
59.53333	100
59.54167	99
59.55000	98
59.55833	99
59.56667	100
59.57500	99
59.58333	97
59.59167	94
59.60000	91
59.60833	91
59.61667	93
59.62500	96
59.63333	96
59.64167	94
59.65000	89
59.65833	82
59.66667	76
59.67500	72
59.68333	69
59.69167	67
59.70000	66
59.70833	66
59.71667	66
59.72500	67
59.73333	69
59.74167	71
59.75000	72
59.75833	73
59.76667	74
59.77500	75
59.78333	76
59.79167	77
59.80000	79
59.80833	80
59.81667	80
59.82500	78
59.83333	76
59.84167	74
59.85000	73
59.85833	73
59.86667	73
59.87500	72
59.88333	71
59.89167	71
59.90000	73
59.90833	74
59.91667	75
59.92500	74
59.93333	73
59.94167	72
59.95000	70
59.95833	69
59.96667	67
59.97500	64
59.98333	62
59.99167	60
60.00000	59
