# Supplementary material for: How J-chain ensures the assembly of immunoglobulin IgM pentamers
Source: EMBO J. 2024 Dec 4;44(2):505–33. doi: 10.1038/s44318-024-00317-9 (PMC11729874; doi:10.1038/s44318-024-00317-9)
Supplement: Supplementary file 5 — Source data Fig. 3 [file 44318_2024_317_MOESM5_ESM.zip › Figure 3/3B/repeat 1 Cu4/20240104 Cu4tp_14h_1.txt]

[Header]
Application Name	LCsolution
Version	1.25
Data File Name	D:\Xenia\JC Oligomerisation kinetics\20240104 Cu4tp_14h_1.lcd
Output Date	05.01.2024
Output Time	09:51:05

[Configuration]
# of Detectors	2
Detector ID	Detector A	Detector B
Detector Name	Detector A	Detector B
# of Channels	2	1

[LC Chromatogram(Detector A-Ch1)]
Interval(msec)	500
# of Points	7201
Start Time(min)	0.000
End Time(min)	60.000
Intensity Units	mV
Intensity Multiplier	0.001
Wavelength(nm)	280
R.Time (min)	Intensity
0.00000	-2
0.00833	-2
0.01667	-1
0.02500	-0
0.03333	1
0.04167	3
0.05000	5
0.05833	7
0.06667	8
0.07500	7
0.08333	6
0.09167	4
0.10000	4
0.10833	4
0.11667	6
0.12500	6
0.13333	6
0.14167	5
0.15000	5
0.15833	6
0.16667	10
0.17500	14
0.18333	16
0.19167	16
0.20000	14
0.20833	11
0.21667	10
0.22500	11
0.23333	11
0.24167	9
0.25000	5
0.25833	-1
0.26667	-8
0.27500	-12
0.28333	-13
0.29167	-11
0.30000	-9
0.30833	-8
0.31667	-7
0.32500	-8
0.33333	-10
0.34167	-11
0.35000	-13
0.35833	-14
0.36667	-15
0.37500	-16
0.38333	-14
0.39167	-12
0.40000	-8
0.40833	-3
0.41667	3
0.42500	8
0.43333	12
0.44167	12
0.45000	9
0.45833	5
0.46667	0
0.47500	-3
0.48333	-3
0.49167	-2
0.50000	-1
0.50833	-0
0.51667	0
0.52500	1
0.53333	2
0.54167	2
0.55000	0
0.55833	-3
0.56667	-6
0.57500	-9
0.58333	-10
0.59167	-10
0.60000	-7
0.60833	-4
0.61667	0
0.62500	4
0.63333	7
0.64167	7
0.65000	5
0.65833	3
0.66667	1
0.67500	-0
0.68333	2
0.69167	6
0.70000	10
0.70833	14
0.71667	16
0.72500	16
0.73333	14
0.74167	9
0.75000	5
0.75833	4
0.76667	8
0.77500	12
0.78333	15
0.79167	16
0.80000	13
0.80833	9
0.81667	5
0.82500	1
0.83333	-2
0.84167	-2
0.85000	-1
0.85833	1
0.86667	2
0.87500	3
0.88333	1
0.89167	-0
0.90000	0
0.90833	3
0.91667	5
0.92500	7
0.93333	9
0.94167	8
0.95000	6
0.95833	3
0.96667	1
0.97500	-1
0.98333	-3
0.99167	-4
1.00000	-3
1.00833	-1
1.01667	1
1.02500	1
1.03333	0
1.04167	-1
1.05000	-3
1.05833	-3
1.06667	-0
1.07500	1
1.08333	1
1.09167	-1
1.10000	-3
1.10833	-5
1.11667	-4
1.12500	-1
1.13333	4
1.14167	8
1.15000	12
1.15833	14
1.16667	15
1.17500	13
1.18333	9
1.19167	5
1.20000	2
1.20833	2
1.21667	5
1.22500	9
1.23333	13
1.24167	13
1.25000	11
1.25833	7
1.26667	3
1.27500	-2
1.28333	-4
1.29167	-4
1.30000	-2
1.30833	1
1.31667	4
1.32500	6
1.33333	7
1.34167	4
1.35000	-1
1.35833	-4
1.36667	-4
1.37500	-1
1.38333	4
1.39167	8
1.40000	12
1.40833	14
1.41667	15
1.42500	13
1.43333	10
1.44167	6
1.45000	2
1.45833	-0
1.46667	0
1.47500	1
1.48333	0
1.49167	-2
1.50000	-4
1.50833	-7
1.51667	-8
1.52500	-8
1.53333	-7
1.54167	-6
1.55000	-5
1.55833	-6
1.56667	-7
1.57500	-8
1.58333	-7
1.59167	-6
1.60000	-4
1.60833	-5
1.61667	-7
1.62500	-10
1.63333	-12
1.64167	-12
1.65000	-9
1.65833	-6
1.66667	-3
1.67500	-0
1.68333	1
1.69167	1
1.70000	1
1.70833	0
1.71667	-0
1.72500	-1
1.73333	-1
1.74167	-0
1.75000	1
1.75833	-0
1.76667	-2
1.77500	-3
1.78333	-2
1.79167	1
1.80000	6
1.80833	11
1.81667	14
1.82500	15
1.83333	15
1.84167	15
1.85000	14
1.85833	12
1.86667	9
1.87500	7
1.88333	5
1.89167	3
1.90000	1
1.90833	-2
1.91667	-4
1.92500	-5
1.93333	-5
1.94167	-3
1.95000	-1
1.95833	-0
1.96667	-1
1.97500	-2
1.98333	-3
1.99167	-1
2.00000	3
2.00833	8
2.01667	13
2.02500	15
2.03333	16
2.04167	13
2.05000	8
2.05833	3
2.06667	1
2.07500	0
2.08333	0
2.09167	-0
2.10000	-3
2.10833	-8
2.11667	-12
2.12500	-14
2.13333	-14
2.14167	-11
2.15000	-7
2.15833	-4
2.16667	-3
2.17500	-4
2.18333	-4
2.19167	-4
2.20000	-1
2.20833	3
2.21667	6
2.22500	7
2.23333	5
2.24167	0
2.25000	-5
2.25833	-10
2.26667	-14
2.27500	-17
2.28333	-19
2.29167	-20
2.30000	-19
2.30833	-16
2.31667	-11
2.32500	-6
2.33333	-2
2.34167	-1
2.35000	-2
2.35833	-3
2.36667	-5
2.37500	-8
2.38333	-10
2.39167	-11
2.40000	-11
2.40833	-9
2.41667	-7
2.42500	-6
2.43333	-6
2.44167	-5
2.45000	-4
2.45833	-4
2.46667	-6
2.47500	-8
2.48333	-11
2.49167	-12
2.50000	-12
2.50833	-10
2.51667	-7
2.52500	-5
2.53333	-4
2.54167	-3
2.55000	-3
2.55833	-5
2.56667	-9
2.57500	-12
2.58333	-14
2.59167	-13
2.60000	-11
2.60833	-9
2.61667	-8
2.62500	-9
2.63333	-10
2.64167	-10
2.65000	-7
2.65833	-4
2.66667	-1
2.67500	-1
2.68333	-3
2.69167	-7
2.70000	-10
2.70833	-12
2.71667	-13
2.72500	-10
2.73333	-7
2.74167	-3
2.75000	-1
2.75833	0
2.76667	-1
2.77500	-3
2.78333	-6
2.79167	-9
2.80000	-11
2.80833	-12
2.81667	-12
2.82500	-12
2.83333	-11
2.84167	-8
2.85000	-5
2.85833	-2
2.86667	0
2.87500	-0
2.88333	-4
2.89167	-9
2.90000	-14
2.90833	-20
2.91667	-24
2.92500	-28
2.93333	-30
2.94167	-31
2.95000	-30
2.95833	-28
2.96667	-25
2.97500	-22
2.98333	-19
2.99167	-15
3.00000	-11
3.00833	-6
3.01667	-2
3.02500	-0
3.03333	-1
3.04167	-5
3.05000	-9
3.05833	-13
3.06667	-14
3.07500	-14
3.08333	-12
3.09167	-10
3.10000	-9
3.10833	-9
3.11667	-10
3.12500	-10
3.13333	-10
3.14167	-10
3.15000	-9
3.15833	-8
3.16667	-7
3.17500	-5
3.18333	-5
3.19167	-6
3.20000	-7
3.20833	-8
3.21667	-10
3.22500	-13
3.23333	-16
3.24167	-20
3.25000	-23
3.25833	-23
3.26667	-20
3.27500	-16
3.28333	-13
3.29167	-12
3.30000	-12
3.30833	-13
3.31667	-12
3.32500	-8
3.33333	-4
3.34167	-0
3.35000	2
3.35833	2
3.36667	0
3.37500	-1
3.38333	-1
3.39167	-0
3.40000	0
3.40833	-1
3.41667	-4
3.42500	-8
3.43333	-13
3.44167	-15
3.45000	-15
3.45833	-13
3.46667	-10
3.47500	-8
3.48333	-8
3.49167	-8
3.50000	-10
3.50833	-12
3.51667	-12
3.52500	-11
3.53333	-8
3.54167	-5
3.55000	-2
3.55833	2
3.56667	5
3.57500	7
3.58333	9
3.59167	8
3.60000	6
3.60833	1
3.61667	-5
3.62500	-12
3.63333	-18
3.64167	-19
3.65000	-17
3.65833	-10
3.66667	-1
3.67500	7
3.68333	12
3.69167	13
3.70000	10
3.70833	4
3.71667	-0
3.72500	-2
3.73333	-2
3.74167	-2
3.75000	-3
3.75833	-5
3.76667	-7
3.77500	-8
3.78333	-6
3.79167	-2
3.80000	0
3.80833	1
3.81667	-0
3.82500	-4
3.83333	-7
3.84167	-11
3.85000	-13
3.85833	-14
3.86667	-15
3.87500	-15
3.88333	-16
3.89167	-18
3.90000	-19
3.90833	-20
3.91667	-20
3.92500	-19
3.93333	-16
3.94167	-11
3.95000	-5
3.95833	-0
3.96667	3
3.97500	3
3.98333	0
3.99167	-4
4.00000	-9
4.00833	-13
4.01667	-16
4.02500	-19
4.03333	-20
4.04167	-20
4.05000	-18
4.05833	-16
4.06667	-15
4.07500	-16
4.08333	-18
4.09167	-21
4.10000	-23
4.10833	-23
4.11667	-23
4.12500	-23
4.13333	-21
4.14167	-17
4.15000	-11
4.15833	-7
4.16667	-4
4.17500	-4
4.18333	-8
4.19167	-11
4.20000	-13
4.20833	-13
4.21667	-13
4.22500	-14
4.23333	-16
4.24167	-18
4.25000	-20
4.25833	-20
4.26667	-16
4.27500	-12
4.28333	-9
4.29167	-9
4.30000	-9
4.30833	-10
4.31667	-10
4.32500	-7
4.33333	-5
4.34167	-3
4.35000	-4
4.35833	-6
4.36667	-8
4.37500	-11
4.38333	-13
4.39167	-13
4.40000	-14
4.40833	-14
4.41667	-15
4.42500	-15
4.43333	-14
4.44167	-13
4.45000	-12
4.45833	-13
4.46667	-16
4.47500	-19
4.48333	-21
4.49167	-21
4.50000	-17
4.50833	-12
4.51667	-8
4.52500	-3
4.53333	-1
4.54167	-0
4.55000	-1
4.55833	-3
4.56667	-6
4.57500	-7
4.58333	-7
4.59167	-6
4.60000	-6
4.60833	-7
4.61667	-8
4.62500	-8
4.63333	-8
4.64167	-8
4.65000	-8
4.65833	-7
4.66667	-7
4.67500	-8
4.68333	-9
4.69167	-10
4.70000	-10
4.70833	-10
4.71667	-7
4.72500	-3
4.73333	0
4.74167	1
4.75000	0
4.75833	-2
4.76667	-6
4.77500	-9
4.78333	-11
4.79167	-13
4.80000	-16
4.80833	-20
4.81667	-23
4.82500	-25
4.83333	-25
4.84167	-23
4.85000	-20
4.85833	-17
4.86667	-14
4.87500	-12
4.88333	-12
4.89167	-13
4.90000	-13
4.90833	-13
4.91667	-11
4.92500	-9
4.93333	-8
4.94167	-9
4.95000	-12
4.95833	-14
4.96667	-16
4.97500	-15
4.98333	-12
4.99167	-9
5.00000	-7
5.00833	-7
5.01667	-10
5.02500	-15
5.03333	-20
5.04167	-23
5.05000	-23
5.05833	-20
5.06667	-15
5.07500	-9
5.08333	-3
5.09167	2
5.10000	3
5.10833	-1
5.11667	-8
5.12500	-15
5.13333	-20
5.14167	-21
5.15000	-20
5.15833	-16
5.16667	-12
5.17500	-9
5.18333	-9
5.19167	-10
5.20000	-12
5.20833	-13
5.21667	-15
5.22500	-16
5.23333	-18
5.24167	-19
5.25000	-19
5.25833	-18
5.26667	-14
5.27500	-11
5.28333	-8
5.29167	-7
5.30000	-7
5.30833	-8
5.31667	-11
5.32500	-14
5.33333	-16
5.34167	-18
5.35000	-21
5.35833	-23
5.36667	-24
5.37500	-26
5.38333	-27
5.39167	-27
5.40000	-28
5.40833	-28
5.41667	-28
5.42500	-27
5.43333	-24
5.44167	-22
5.45000	-18
5.45833	-13
5.46667	-10
5.47500	-7
5.48333	-7
5.49167	-8
5.50000	-12
5.50833	-18
5.51667	-23
5.52500	-26
5.53333	-25
5.54167	-22
5.55000	-19
5.55833	-14
5.56667	-9
5.57500	-5
5.58333	-2
5.59167	-1
5.60000	-1
5.60833	-4
5.61667	-6
5.62500	-8
5.63333	-8
5.64167	-8
5.65000	-9
5.65833	-10
5.66667	-12
5.67500	-14
5.68333	-15
5.69167	-15
5.70000	-17
5.70833	-20
5.71667	-25
5.72500	-28
5.73333	-28
5.74167	-24
5.75000	-19
5.75833	-14
5.76667	-11
5.77500	-11
5.78333	-13
5.79167	-15
5.80000	-16
5.80833	-16
5.81667	-15
5.82500	-14
5.83333	-13
5.84167	-14
5.85000	-17
5.85833	-20
5.86667	-24
5.87500	-25
5.88333	-25
5.89167	-22
5.90000	-20
5.90833	-20
5.91667	-20
5.92500	-19
5.93333	-17
5.94167	-14
5.95000	-11
5.95833	-9
5.96667	-9
5.97500	-10
5.98333	-11
5.99167	-12
6.00000	-15
6.00833	-17
6.01667	-19
6.02500	-20
6.03333	-19
6.04167	-17
6.05000	-14
6.05833	-12
6.06667	-12
6.07500	-13
6.08333	-14
6.09167	-15
6.10000	-14
6.10833	-13
6.11667	-11
6.12500	-10
6.13333	-9
6.14167	-8
6.15000	-5
6.15833	-4
6.16667	-5
6.17500	-7
6.18333	-9
6.19167	-10
6.20000	-9
6.20833	-6
6.21667	-5
6.22500	-8
6.23333	-13
6.24167	-19
6.25000	-25
6.25833	-29
6.26667	-31
6.27500	-30
6.28333	-26
6.29167	-22
6.30000	-19
6.30833	-18
6.31667	-19
6.32500	-21
6.33333	-24
6.34167	-26
6.35000	-27
6.35833	-26
6.36667	-26
6.37500	-24
6.38333	-19
6.39167	-13
6.40000	-7
6.40833	-1
6.41667	4
6.42500	6
6.43333	7
6.44167	5
6.45000	2
6.45833	-3
6.46667	-9
6.47500	-13
6.48333	-15
6.49167	-15
6.50000	-15
6.50833	-16
6.51667	-18
6.52500	-19
6.53333	-18
6.54167	-17
6.55000	-16
6.55833	-16
6.56667	-18
6.57500	-19
6.58333	-18
6.59167	-16
6.60000	-12
6.60833	-9
6.61667	-6
6.62500	-4
6.63333	-5
6.64167	-7
6.65000	-11
6.65833	-15
6.66667	-19
6.67500	-22
6.68333	-23
6.69167	-22
6.70000	-20
6.70833	-18
6.71667	-15
6.72500	-14
6.73333	-14
6.74167	-14
6.75000	-13
6.75833	-12
6.76667	-12
6.77500	-12
6.78333	-10
6.79167	-6
6.80000	-2
6.80833	-0
6.81667	-1
6.82500	-7
6.83333	-13
6.84167	-16
6.85000	-15
6.85833	-13
6.86667	-10
6.87500	-8
6.88333	-8
6.89167	-10
6.90000	-12
6.90833	-13
6.91667	-14
6.92500	-15
6.93333	-17
6.94167	-19
6.95000	-20
6.95833	-19
6.96667	-17
6.97500	-14
6.98333	-12
6.99167	-10
7.00000	-8
7.00833	-6
7.01667	-4
7.02500	-2
7.03333	-1
7.04167	-0
7.05000	-2
7.05833	-6
7.06667	-11
7.07500	-15
7.08333	-18
7.09167	-17
7.10000	-15
7.10833	-12
7.11667	-10
7.12500	-10
7.13333	-11
7.14167	-11
7.15000	-11
7.15833	-12
7.16667	-14
7.17500	-17
7.18333	-20
7.19167	-22
7.20000	-23
7.20833	-23
7.21667	-21
7.22500	-19
7.23333	-17
7.24167	-16
7.25000	-16
7.25833	-16
7.26667	-14
7.27500	-12
7.28333	-11
7.29167	-9
7.30000	-8
7.30833	-9
7.31667	-11
7.32500	-15
7.33333	-18
7.34167	-21
7.35000	-22
7.35833	-23
7.36667	-23
7.37500	-22
7.38333	-21
7.39167	-20
7.40000	-20
7.40833	-19
7.41667	-19
7.42500	-20
7.43333	-21
7.44167	-23
7.45000	-24
7.45833	-25
7.46667	-25
7.47500	-23
7.48333	-21
7.49167	-18
7.50000	-16
7.50833	-16
7.51667	-16
7.52500	-18
7.53333	-19
7.54167	-19
7.55000	-19
7.55833	-19
7.56667	-21
7.57500	-25
7.58333	-28
7.59167	-32
7.60000	-35
7.60833	-37
7.61667	-38
7.62500	-39
7.63333	-38
7.64167	-38
7.65000	-38
7.65833	-38
7.66667	-38
7.67500	-38
7.68333	-40
7.69167	-42
7.70000	-45
7.70833	-47
7.71667	-47
7.72500	-45
7.73333	-41
7.74167	-37
7.75000	-34
7.75833	-32
7.76667	-31
7.77500	-31
7.78333	-31
7.79167	-28
7.80000	-24
7.80833	-19
7.81667	-15
7.82500	-12
7.83333	-13
7.84167	-17
7.85000	-22
7.85833	-28
7.86667	-34
7.87500	-37
7.88333	-37
7.89167	-34
7.90000	-31
7.90833	-30
7.91667	-31
7.92500	-33
7.93333	-36
7.94167	-36
7.95000	-35
7.95833	-33
7.96667	-32
7.97500	-32
7.98333	-35
7.99167	-39
8.00000	-42
8.00833	-44
8.01667	-45
8.02500	-45
8.03333	-45
8.04167	-44
8.05000	-43
8.05833	-40
8.06667	-38
8.07500	-36
8.08333	-35
8.09167	-35
8.10000	-36
8.10833	-35
8.11667	-34
8.12500	-31
8.13333	-28
8.14167	-27
8.15000	-26
8.15833	-25
8.16667	-24
8.17500	-23
8.18333	-22
8.19167	-22
8.20000	-23
8.20833	-26
8.21667	-28
8.22500	-30
8.23333	-32
8.24167	-33
8.25000	-35
8.25833	-36
8.26667	-39
8.27500	-41
8.28333	-43
8.29167	-45
8.30000	-45
8.30833	-44
8.31667	-41
8.32500	-37
8.33333	-33
8.34167	-32
8.35000	-32
8.35833	-33
8.36667	-35
8.37500	-37
8.38333	-39
8.39167	-40
8.40000	-41
8.40833	-41
8.41667	-41
8.42500	-41
8.43333	-41
8.44167	-40
8.45000	-38
8.45833	-34
8.46667	-31
8.47500	-30
8.48333	-32
8.49167	-36
8.50000	-38
8.50833	-39
8.51667	-38
8.52500	-34
8.53333	-31
8.54167	-28
8.55000	-27
8.55833	-27
8.56667	-28
8.57500	-31
8.58333	-36
8.59167	-42
8.60000	-47
8.60833	-51
8.61667	-51
8.62500	-48
8.63333	-43
8.64167	-38
8.65000	-34
8.65833	-31
8.66667	-31
8.67500	-32
8.68333	-34
8.69167	-34
8.70000	-33
8.70833	-31
8.71667	-28
8.72500	-27
8.73333	-28
8.74167	-32
8.75000	-39
8.75833	-44
8.76667	-48
8.77500	-50
8.78333	-51
8.79167	-50
8.80000	-51
8.80833	-53
8.81667	-54
8.82500	-54
8.83333	-51
8.84167	-48
8.85000	-44
8.85833	-40
8.86667	-38
8.87500	-37
8.88333	-37
8.89167	-37
8.90000	-37
8.90833	-37
8.91667	-35
8.92500	-33
8.93333	-31
8.94167	-30
8.95000	-30
8.95833	-30
8.96667	-29
8.97500	-28
8.98333	-26
8.99167	-24
9.00000	-22
9.00833	-20
9.01667	-20
9.02500	-22
9.03333	-25
9.04167	-31
9.05000	-35
9.05833	-36
9.06667	-34
9.07500	-30
9.08333	-26
9.09167	-24
9.10000	-24
9.10833	-26
9.11667	-28
9.12500	-29
9.13333	-29
9.14167	-28
9.15000	-29
9.15833	-30
9.16667	-33
9.17500	-36
9.18333	-38
9.19167	-37
9.20000	-34
9.20833	-31
9.21667	-29
9.22500	-29
9.23333	-32
9.24167	-35
9.25000	-38
9.25833	-39
9.26667	-37
9.27500	-34
9.28333	-32
9.29167	-31
9.30000	-31
9.30833	-33
9.31667	-35
9.32500	-37
9.33333	-36
9.34167	-35
9.35000	-33
9.35833	-32
9.36667	-31
9.37500	-32
9.38333	-35
9.39167	-38
9.40000	-40
9.40833	-41
9.41667	-41
9.42500	-40
9.43333	-38
9.44167	-36
9.45000	-33
9.45833	-30
9.46667	-27
9.47500	-27
9.48333	-30
9.49167	-34
9.50000	-38
9.50833	-41
9.51667	-42
9.52500	-40
9.53333	-36
9.54167	-32
9.55000	-29
9.55833	-27
9.56667	-29
9.57500	-31
9.58333	-34
9.59167	-37
9.60000	-39
9.60833	-41
9.61667	-42
9.62500	-42
9.63333	-41
9.64167	-40
9.65000	-37
9.65833	-36
9.66667	-36
9.67500	-36
9.68333	-35
9.69167	-33
9.70000	-32
9.70833	-31
9.71667	-31
9.72500	-31
9.73333	-29
9.74167	-27
9.75000	-25
9.75833	-23
9.76667	-21
9.77500	-22
9.78333	-25
9.79167	-29
9.80000	-35
9.80833	-39
9.81667	-42
9.82500	-42
9.83333	-41
9.84167	-42
9.85000	-45
9.85833	-49
9.86667	-53
9.87500	-55
9.88333	-53
9.89167	-49
9.90000	-45
9.90833	-42
9.91667	-40
9.92500	-40
9.93333	-39
9.94167	-37
9.95000	-34
9.95833	-31
9.96667	-31
9.97500	-32
9.98333	-36
9.99167	-42
10.00000	-47
10.00833	-52
10.01667	-54
10.02500	-54
10.03333	-51
10.04167	-47
10.05000	-43
10.05833	-41
10.06667	-41
10.07500	-43
10.08333	-46
10.09167	-50
10.10000	-52
10.10833	-53
10.11667	-51
10.12500	-48
10.13333	-45
10.14167	-41
10.15000	-39
10.15833	-38
10.16667	-38
10.17500	-39
10.18333	-40
10.19167	-42
10.20000	-43
10.20833	-43
10.21667	-42
10.22500	-42
10.23333	-44
10.24167	-46
10.25000	-48
10.25833	-50
10.26667	-51
10.27500	-53
10.28333	-54
10.29167	-55
10.30000	-55
10.30833	-55
10.31667	-56
10.32500	-55
10.33333	-53
10.34167	-50
10.35000	-47
10.35833	-46
10.36667	-47
10.37500	-47
10.38333	-46
10.39167	-43
10.40000	-39
10.40833	-36
10.41667	-33
10.42500	-33
10.43333	-35
10.44167	-37
10.45000	-40
10.45833	-41
10.46667	-43
10.47500	-43
10.48333	-44
10.49167	-43
10.50000	-41
10.50833	-39
10.51667	-38
10.52500	-36
10.53333	-34
10.54167	-33
10.55000	-33
10.55833	-34
10.56667	-36
10.57500	-38
10.58333	-40
10.59167	-42
10.60000	-41
10.60833	-39
10.61667	-37
10.62500	-37
10.63333	-39
10.64167	-43
10.65000	-48
10.65833	-51
10.66667	-52
10.67500	-49
10.68333	-44
10.69167	-38
10.70000	-32
10.70833	-27
10.71667	-25
10.72500	-27
10.73333	-32
10.74167	-36
10.75000	-40
10.75833	-41
10.76667	-41
10.77500	-39
10.78333	-37
10.79167	-34
10.80000	-33
10.80833	-33
10.81667	-34
10.82500	-38
10.83333	-43
10.84167	-47
10.85000	-49
10.85833	-50
10.86667	-48
10.87500	-46
10.88333	-45
10.89167	-45
10.90000	-46
10.90833	-48
10.91667	-47
10.92500	-44
10.93333	-40
10.94167	-35
10.95000	-30
10.95833	-28
10.96667	-28
10.97500	-30
10.98333	-32
10.99167	-34
11.00000	-37
11.00833	-41
11.01667	-43
11.02500	-45
11.03333	-47
11.04167	-47
11.05000	-47
11.05833	-47
11.06667	-48
11.07500	-49
11.08333	-48
11.09167	-46
11.10000	-46
11.10833	-47
11.11667	-50
11.12500	-54
11.13333	-56
11.14167	-56
11.15000	-53
11.15833	-50
11.16667	-46
11.17500	-43
11.18333	-40
11.19167	-38
11.20000	-36
11.20833	-35
11.21667	-35
11.22500	-36
11.23333	-38
11.24167	-39
11.25000	-41
11.25833	-41
11.26667	-39
11.27500	-37
11.28333	-35
11.29167	-34
11.30000	-35
11.30833	-39
11.31667	-42
11.32500	-46
11.33333	-49
11.34167	-52
11.35000	-55
11.35833	-58
11.36667	-60
11.37500	-62
11.38333	-61
11.39167	-57
11.40000	-51
11.40833	-43
11.41667	-37
11.42500	-34
11.43333	-35
11.44167	-39
11.45000	-44
11.45833	-48
11.46667	-49
11.47500	-48
11.48333	-49
11.49167	-50
11.50000	-53
11.50833	-54
11.51667	-55
11.52500	-55
11.53333	-54
11.54167	-53
11.55000	-51
11.55833	-50
11.56667	-48
11.57500	-47
11.58333	-45
11.59167	-43
11.60000	-38
11.60833	-33
11.61667	-29
11.62500	-28
11.63333	-31
11.64167	-36
11.65000	-43
11.65833	-48
11.66667	-52
11.67500	-55
11.68333	-56
11.69167	-58
11.70000	-59
11.70833	-60
11.71667	-61
11.72500	-60
11.73333	-58
11.74167	-56
11.75000	-52
11.75833	-50
11.76667	-47
11.77500	-45
11.78333	-43
11.79167	-43
11.80000	-46
11.80833	-50
11.81667	-56
11.82500	-61
11.83333	-64
11.84167	-64
11.85000	-62
11.85833	-58
11.86667	-53
11.87500	-48
11.88333	-44
11.89167	-40
11.90000	-38
11.90833	-37
11.91667	-38
11.92500	-39
11.93333	-40
11.94167	-40
11.95000	-38
11.95833	-37
11.96667	-37
11.97500	-38
11.98333	-40
11.99167	-42
12.00000	-45
12.00833	-47
12.01667	-49
12.02500	-51
12.03333	-51
12.04167	-51
12.05000	-50
12.05833	-50
12.06667	-52
12.07500	-55
12.08333	-57
12.09167	-60
12.10000	-60
12.10833	-59
12.11667	-56
12.12500	-50
12.13333	-44
12.14167	-38
12.15000	-34
12.15833	-32
12.16667	-34
12.17500	-38
12.18333	-42
12.19167	-46
12.20000	-50
12.20833	-53
12.21667	-56
12.22500	-60
12.23333	-64
12.24167	-66
12.25000	-66
12.25833	-63
12.26667	-57
12.27500	-50
12.28333	-45
12.29167	-41
12.30000	-39
12.30833	-40
12.31667	-43
12.32500	-48
12.33333	-52
12.34167	-55
12.35000	-56
12.35833	-54
12.36667	-49
12.37500	-45
12.38333	-41
12.39167	-38
12.40000	-35
12.40833	-35
12.41667	-35
12.42500	-38
12.43333	-41
12.44167	-46
12.45000	-49
12.45833	-51
12.46667	-49
12.47500	-46
12.48333	-42
12.49167	-38
12.50000	-36
12.50833	-36
12.51667	-36
12.52500	-37
12.53333	-38
12.54167	-39
12.55000	-39
12.55833	-40
12.56667	-41
12.57500	-42
12.58333	-42
12.59167	-40
12.60000	-38
12.60833	-36
12.61667	-34
12.62500	-33
12.63333	-31
12.64167	-30
12.65000	-27
12.65833	-25
12.66667	-24
12.67500	-22
12.68333	-20
12.69167	-18
12.70000	-18
12.70833	-19
12.71667	-22
12.72500	-24
12.73333	-26
12.74167	-27
12.75000	-26
12.75833	-25
12.76667	-23
12.77500	-21
12.78333	-19
12.79167	-18
12.80000	-17
12.80833	-18
12.81667	-19
12.82500	-21
12.83333	-24
12.84167	-28
12.85000	-33
12.85833	-39
12.86667	-45
12.87500	-48
12.88333	-48
12.89167	-44
12.90000	-37
12.90833	-31
12.91667	-26
12.92500	-25
12.93333	-25
12.94167	-27
12.95000	-28
12.95833	-29
12.96667	-29
12.97500	-29
12.98333	-29
12.99167	-28
13.00000	-28
13.00833	-27
13.01667	-25
13.02500	-23
13.03333	-21
13.04167	-19
13.05000	-18
13.05833	-18
13.06667	-21
13.07500	-24
13.08333	-28
13.09167	-30
13.10000	-31
13.10833	-28
13.11667	-25
13.12500	-21
13.13333	-17
13.14167	-15
13.15000	-15
13.15833	-16
13.16667	-17
13.17500	-20
13.18333	-21
13.19167	-22
13.20000	-24
13.20833	-26
13.21667	-28
13.22500	-29
13.23333	-30
13.24167	-28
13.25000	-25
13.25833	-21
13.26667	-16
13.27500	-12
13.28333	-10
13.29167	-10
13.30000	-11
13.30833	-13
13.31667	-12
13.32500	-10
13.33333	-6
13.34167	-4
13.35000	-3
13.35833	-6
13.36667	-11
13.37500	-16
13.38333	-22
13.39167	-27
13.40000	-30
13.40833	-32
13.41667	-32
13.42500	-31
13.43333	-30
13.44167	-29
13.45000	-28
13.45833	-28
13.46667	-27
13.47500	-25
13.48333	-25
13.49167	-25
13.50000	-25
13.50833	-27
13.51667	-29
13.52500	-33
13.53333	-37
13.54167	-39
13.55000	-39
13.55833	-37
13.56667	-33
13.57500	-29
13.58333	-27
13.59167	-25
13.60000	-24
13.60833	-22
13.61667	-20
13.62500	-16
13.63333	-13
13.64167	-10
13.65000	-9
13.65833	-9
13.66667	-11
13.67500	-14
13.68333	-18
13.69167	-21
13.70000	-22
13.70833	-22
13.71667	-21
13.72500	-20
13.73333	-19
13.74167	-18
13.75000	-17
13.75833	-15
13.76667	-12
13.77500	-10
13.78333	-8
13.79167	-7
13.80000	-7
13.80833	-7
13.81667	-7
13.82500	-5
13.83333	-2
13.84167	1
13.85000	3
13.85833	2
13.86667	-2
13.87500	-5
13.88333	-7
13.89167	-6
13.90000	-3
13.90833	1
13.91667	4
13.92500	3
13.93333	1
13.94167	-1
13.95000	-2
13.95833	-1
13.96667	3
13.97500	6
13.98333	7
13.99167	5
14.00000	1
14.00833	-3
14.01667	-6
14.02500	-7
14.03333	-6
14.04167	-4
14.05000	-0
14.05833	2
14.06667	4
14.07500	4
14.08333	4
14.09167	3
14.10000	3
14.10833	3
14.11667	4
14.12500	5
14.13333	7
14.14167	7
14.15000	7
14.15833	6
14.16667	5
14.17500	3
14.18333	0
14.19167	-3
14.20000	-4
14.20833	-6
14.21667	-5
14.22500	-4
14.23333	-2
14.24167	-0
14.25000	2
14.25833	5
14.26667	8
14.27500	11
14.28333	11
14.29167	9
14.30000	5
14.30833	0
14.31667	-2
14.32500	-2
14.33333	-1
14.34167	1
14.35000	4
14.35833	6
14.36667	8
14.37500	8
14.38333	8
14.39167	7
14.40000	5
14.40833	3
14.41667	2
14.42500	3
14.43333	5
14.44167	9
14.45000	12
14.45833	14
14.46667	15
14.47500	15
14.48333	15
14.49167	15
14.50000	13
14.50833	10
14.51667	7
14.52500	3
14.53333	2
14.54167	3
14.55000	7
14.55833	11
14.56667	15
14.57500	18
14.58333	19
14.59167	18
14.60000	17
14.60833	15
14.61667	14
14.62500	14
14.63333	14
14.64167	13
14.65000	9
14.65833	5
14.66667	-0
14.67500	-4
14.68333	-7
14.69167	-8
14.70000	-8
14.70833	-7
14.71667	-6
14.72500	-6
14.73333	-7
14.74167	-7
14.75000	-6
14.75833	-4
14.76667	-3
14.77500	-3
14.78333	-5
14.79167	-8
14.80000	-10
14.80833	-11
14.81667	-9
14.82500	-5
14.83333	-1
14.84167	3
14.85000	5
14.85833	5
14.86667	2
14.87500	-1
14.88333	-3
14.89167	-3
14.90000	-1
14.90833	2
14.91667	4
14.92500	6
14.93333	8
14.94167	11
14.95000	13
14.95833	13
14.96667	11
14.97500	6
14.98333	0
14.99167	-5
15.00000	-9
15.00833	-11
15.01667	-13
15.02500	-15
15.03333	-16
15.04167	-15
15.05000	-12
15.05833	-7
15.06667	-3
15.07500	0
15.08333	-1
15.09167	-4
15.10000	-7
15.10833	-9
15.11667	-10
15.12500	-9
15.13333	-7
15.14167	-5
15.15000	-2
15.15833	2
15.16667	6
15.17500	8
15.18333	8
15.19167	7
15.20000	4
15.20833	1
15.21667	-2
15.22500	-4
15.23333	-5
15.24167	-6
15.25000	-8
15.25833	-10
15.26667	-11
15.27500	-11
15.28333	-10
15.29167	-9
15.30000	-8
15.30833	-9
15.31667	-10
15.32500	-10
15.33333	-10
15.34167	-11
15.35000	-12
15.35833	-13
15.36667	-14
15.37500	-14
15.38333	-11
15.39167	-6
15.40000	-1
15.40833	2
15.41667	3
15.42500	-0
15.43333	-4
15.44167	-9
15.45000	-13
15.45833	-17
15.46667	-18
15.47500	-17
15.48333	-12
15.49167	-8
15.50000	-4
15.50833	-1
15.51667	0
15.52500	1
15.53333	1
15.54167	3
15.55000	5
15.55833	7
15.56667	7
15.57500	6
15.58333	5
15.59167	4
15.60000	4
15.60833	6
15.61667	8
15.62500	8
15.63333	6
15.64167	1
15.65000	-5
15.65833	-11
15.66667	-15
15.67500	-18
15.68333	-18
15.69167	-18
15.70000	-19
15.70833	-21
15.71667	-25
15.72500	-28
15.73333	-31
15.74167	-33
15.75000	-33
15.75833	-31
15.76667	-27
15.77500	-20
15.78333	-10
15.79167	-0
15.80000	8
15.80833	14
15.81667	16
15.82500	12
15.83333	5
15.84167	0
15.85000	-4
15.85833	-5
15.86667	-4
15.87500	-3
15.88333	-2
15.89167	-3
15.90000	-3
15.90833	-4
15.91667	-4
15.92500	-5
15.93333	-6
15.94167	-6
15.95000	-3
15.95833	-1
15.96667	2
15.97500	3
15.98333	2
15.99167	-2
16.00000	-6
16.00833	-10
16.01667	-12
16.02500	-11
16.03333	-9
16.04167	-8
16.05000	-7
16.05833	-8
16.06667	-9
16.07500	-11
16.08333	-10
16.09167	-7
16.10000	-3
16.10833	1
16.11667	4
16.12500	4
16.13333	2
16.14167	-1
16.15000	-5
16.15833	-8
16.16667	-9
16.17500	-8
16.18333	-6
16.19167	-3
16.20000	-0
16.20833	2
16.21667	4
16.22500	6
16.23333	7
16.24167	6
16.25000	4
16.25833	-0
16.26667	-6
16.27500	-11
16.28333	-15
16.29167	-17
16.30000	-15
16.30833	-11
16.31667	-7
16.32500	-4
16.33333	-2
16.34167	-2
16.35000	-3
16.35833	-3
16.36667	-2
16.37500	-3
16.38333	-7
16.39167	-12
16.40000	-18
16.40833	-23
16.41667	-25
16.42500	-24
16.43333	-20
16.44167	-16
16.45000	-11
16.45833	-6
16.46667	-1
16.47500	4
16.48333	9
16.49167	13
16.50000	13
16.50833	9
16.51667	6
16.52500	3
16.53333	2
16.54167	1
16.55000	-0
16.55833	-3
16.56667	-7
16.57500	-10
16.58333	-11
16.59167	-11
16.60000	-11
16.60833	-12
16.61667	-14
16.62500	-17
16.63333	-19
16.64167	-18
16.65000	-15
16.65833	-12
16.66667	-8
16.67500	-7
16.68333	-8
16.69167	-11
16.70000	-15
16.70833	-19
16.71667	-20
16.72500	-20
16.73333	-18
16.74167	-17
16.75000	-18
16.75833	-20
16.76667	-23
16.77500	-25
16.78333	-27
16.79167	-26
16.80000	-25
16.80833	-23
16.81667	-19
16.82500	-14
16.83333	-9
16.84167	-8
16.85000	-9
16.85833	-13
16.86667	-18
16.87500	-22
16.88333	-23
16.89167	-23
16.90000	-22
16.90833	-21
16.91667	-19
16.92500	-18
16.93333	-18
16.94167	-18
16.95000	-18
16.95833	-18
16.96667	-17
16.97500	-17
16.98333	-17
16.99167	-19
17.00000	-23
17.00833	-28
17.01667	-32
17.02500	-32
17.03333	-29
17.04167	-25
17.05000	-20
17.05833	-16
17.06667	-14
17.07500	-14
17.08333	-14
17.09167	-13
17.10000	-13
17.10833	-12
17.11667	-13
17.12500	-14
17.13333	-17
17.14167	-20
17.15000	-22
17.15833	-23
17.16667	-22
17.17500	-22
17.18333	-24
17.19167	-27
17.20000	-31
17.20833	-34
17.21667	-34
17.22500	-31
17.23333	-26
17.24167	-23
17.25000	-20
17.25833	-19
17.26667	-17
17.27500	-17
17.28333	-18
17.29167	-21
17.30000	-23
17.30833	-26
17.31667	-26
17.32500	-24
17.33333	-20
17.34167	-18
17.35000	-17
17.35833	-18
17.36667	-21
17.37500	-25
17.38333	-28
17.39167	-29
17.40000	-28
17.40833	-26
17.41667	-23
17.42500	-21
17.43333	-19
17.44167	-18
17.45000	-19
17.45833	-20
17.46667	-20
17.47500	-20
17.48333	-19
17.49167	-18
17.50000	-18
17.50833	-19
17.51667	-20
17.52500	-20
17.53333	-18
17.54167	-17
17.55000	-15
17.55833	-12
17.56667	-9
17.57500	-6
17.58333	-3
17.59167	-1
17.60000	-1
17.60833	-3
17.61667	-4
17.62500	-5
17.63333	-4
17.64167	-2
17.65000	-1
17.65833	-2
17.66667	-7
17.67500	-13
17.68333	-20
17.69167	-26
17.70000	-28
17.70833	-27
17.71667	-24
17.72500	-18
17.73333	-12
17.74167	-7
17.75000	-4
17.75833	-4
17.76667	-5
17.77500	-8
17.78333	-11
17.79167	-14
17.80000	-16
17.80833	-17
17.81667	-17
17.82500	-16
17.83333	-15
17.84167	-12
17.85000	-9
17.85833	-6
17.86667	-3
17.87500	-3
17.88333	-6
17.89167	-12
17.90000	-17
17.90833	-22
17.91667	-25
17.92500	-24
17.93333	-21
17.94167	-17
17.95000	-15
17.95833	-14
17.96667	-15
17.97500	-17
17.98333	-17
17.99167	-17
18.00000	-16
18.00833	-16
18.01667	-17
18.02500	-19
18.03333	-22
18.04167	-23
18.05000	-22
18.05833	-21
18.06667	-21
18.07500	-21
18.08333	-21
18.09167	-20
18.10000	-18
18.10833	-16
18.11667	-14
18.12500	-12
18.13333	-10
18.14167	-8
18.15000	-6
18.15833	-5
18.16667	-5
18.17500	-6
18.18333	-7
18.19167	-6
18.20000	-4
18.20833	-1
18.21667	0
18.22500	-2
18.23333	-7
18.24167	-13
18.25000	-18
18.25833	-19
18.26667	-17
18.27500	-13
18.28333	-9
18.29167	-6
18.30000	-5
18.30833	-7
18.31667	-9
18.32500	-11
18.33333	-12
18.34167	-12
18.35000	-9
18.35833	-6
18.36667	-3
18.37500	-2
18.38333	-3
18.39167	-6
18.40000	-8
18.40833	-8
18.41667	-8
18.42500	-9
18.43333	-9
18.44167	-7
18.45000	-4
18.45833	0
18.46667	5
18.47500	8
18.48333	7
18.49167	4
18.50000	1
18.50833	-2
18.51667	-4
18.52500	-7
18.53333	-10
18.54167	-13
18.55000	-14
18.55833	-15
18.56667	-15
18.57500	-14
18.58333	-11
18.59167	-8
18.60000	-5
18.60833	-4
18.61667	-3
18.62500	-5
18.63333	-8
18.64167	-11
18.65000	-14
18.65833	-17
18.66667	-20
18.67500	-21
18.68333	-22
18.69167	-19
18.70000	-15
18.70833	-8
18.71667	-2
18.72500	2
18.73333	3
18.74167	0
18.75000	-5
18.75833	-9
18.76667	-11
18.77500	-9
18.78333	-3
18.79167	3
18.80000	8
18.80833	10
18.81667	8
18.82500	4
18.83333	-1
18.84167	-6
18.85000	-10
18.85833	-11
18.86667	-11
18.87500	-10
18.88333	-10
18.89167	-11
18.90000	-12
18.90833	-13
18.91667	-14
18.92500	-12
18.93333	-10
18.94167	-6
18.95000	-2
18.95833	3
18.96667	8
18.97500	10
18.98333	10
18.99167	7
19.00000	5
19.00833	2
19.01667	0
19.02500	-2
19.03333	-3
19.04167	-3
19.05000	-3
19.05833	-2
19.06667	0
19.07500	1
19.08333	0
19.09167	-2
19.10000	-4
19.10833	-6
19.11667	-7
19.12500	-6
19.13333	-4
19.14167	1
19.15000	7
19.15833	12
19.16667	16
19.17500	18
19.18333	16
19.19167	13
19.20000	12
19.20833	13
19.21667	15
19.22500	19
19.23333	22
19.24167	26
19.25000	28
19.25833	28
19.26667	27
19.27500	25
19.28333	24
19.29167	24
19.30000	27
19.30833	32
19.31667	36
19.32500	41
19.33333	45
19.34167	49
19.35000	52
19.35833	57
19.36667	62
19.37500	66
19.38333	68
19.39167	70
19.40000	73
19.40833	77
19.41667	81
19.42500	85
19.43333	88
19.44167	90
19.45000	91
19.45833	95
19.46667	101
19.47500	108
19.48333	115
19.49167	122
19.50000	130
19.50833	138
19.51667	145
19.52500	151
19.53333	157
19.54167	164
19.55000	174
19.55833	187
19.56667	204
19.57500	220
19.58333	234
19.59167	246
19.60000	259
19.60833	273
19.61667	289
19.62500	307
19.63333	326
19.64167	344
19.65000	361
19.65833	381
19.66667	403
19.67500	428
19.68333	456
19.69167	485
19.70000	514
19.70833	544
19.71667	574
19.72500	607
19.73333	640
19.74167	675
19.75000	711
19.75833	749
19.76667	789
19.77500	830
19.78333	876
19.79167	923
19.80000	971
19.80833	1020
19.81667	1068
19.82500	1117
19.83333	1168
19.84167	1222
19.85000	1281
19.85833	1345
19.86667	1416
19.87500	1489
19.88333	1567
19.89167	1645
19.90000	1720
19.90833	1795
19.91667	1869
19.92500	1945
19.93333	2024
19.94167	2108
19.95000	2196
19.95833	2283
19.96667	2372
19.97500	2458
19.98333	2548
19.99167	2641
20.00000	2739
20.00833	2844
20.01667	2951
20.02500	3063
20.03333	3174
20.04167	3286
20.05000	3397
20.05833	3505
20.06667	3616
20.07500	3725
20.08333	3841
20.09167	3960
20.10000	4082
20.10833	4208
20.11667	4331
20.12500	4455
20.13333	4576
20.14167	4698
20.15000	4820
20.15833	4942
20.16667	5068
20.17500	5192
20.18333	5320
20.19167	5447
20.20000	5572
20.20833	5696
20.21667	5814
20.22500	5931
20.23333	6043
20.24167	6156
20.25000	6270
20.25833	6387
20.26667	6509
20.27500	6629
20.28333	6749
20.29167	6865
20.30000	6976
20.30833	7085
20.31667	7187
20.32500	7287
20.33333	7382
20.34167	7474
20.35000	7565
20.35833	7653
20.36667	7741
20.37500	7825
20.38333	7906
20.39167	7984
20.40000	8061
20.40833	8136
20.41667	8206
20.42500	8274
20.43333	8335
20.44167	8390
20.45000	8440
20.45833	8486
20.46667	8531
20.47500	8574
20.48333	8616
20.49167	8656
20.50000	8690
20.50833	8720
20.51667	8743
20.52500	8760
20.53333	8773
20.54167	8783
20.55000	8791
20.55833	8797
20.56667	8801
20.57500	8803
20.58333	8800
20.59167	8792
20.60000	8776
20.60833	8754
20.61667	8728
20.62500	8696
20.63333	8664
20.64167	8632
20.65000	8600
20.65833	8567
20.66667	8531
20.67500	8491
20.68333	8445
20.69167	8394
20.70000	8339
20.70833	8281
20.71667	8223
20.72500	8163
20.73333	8102
20.74167	8039
20.75000	7974
20.75833	7906
20.76667	7833
20.77500	7761
20.78333	7685
20.79167	7610
20.80000	7532
20.80833	7451
20.81667	7369
20.82500	7283
20.83333	7198
20.84167	7113
20.85000	7027
20.85833	6941
20.86667	6850
20.87500	6761
20.88333	6667
20.89167	6562
20.90000	6458
20.90833	6364
20.91667	6280
20.92500	6192
20.93333	6097
20.94167	6002
20.95000	5913
20.95833	5830
20.96667	5737
20.97500	5636
20.98333	5537
20.99167	5446
21.00000	5356
21.00833	5266
21.01667	5180
21.02500	5093
21.03333	5011
21.04167	4930
21.05000	4842
21.05833	4753
21.06667	4671
21.07500	4597
21.08333	4522
21.09167	4438
21.10000	4353
21.10833	4274
21.11667	4203
21.12500	4129
21.13333	4051
21.14167	3975
21.15000	3906
21.15833	3842
21.16667	3775
21.17500	3710
21.18333	3641
21.19167	3570
21.20000	3503
21.20833	3443
21.21667	3390
21.22500	3338
21.23333	3287
21.24167	3234
21.25000	3181
21.25833	3127
21.26667	3071
21.27500	3013
21.28333	2959
21.29167	2913
21.30000	2871
21.30833	2832
21.31667	2795
21.32500	2758
21.33333	2722
21.34167	2685
21.35000	2648
21.35833	2610
21.36667	2570
21.37500	2533
21.38333	2496
21.39167	2461
21.40000	2430
21.40833	2400
21.41667	2371
21.42500	2344
21.43333	2319
21.44167	2294
21.45000	2269
21.45833	2247
21.46667	2227
21.47500	2207
21.48333	2188
21.49167	2168
21.50000	2145
21.50833	2120
21.51667	2096
21.52500	2074
21.53333	2055
21.54167	2036
21.55000	2018
21.55833	1999
21.56667	1978
21.57500	1959
21.58333	1941
21.59167	1925
21.60000	1911
21.60833	1899
21.61667	1887
21.62500	1874
21.63333	1861
21.64167	1847
21.65000	1833
21.65833	1818
21.66667	1802
21.67500	1785
21.68333	1768
21.69167	1751
21.70000	1736
21.70833	1722
21.71667	1708
21.72500	1693
21.73333	1679
21.74167	1664
21.75000	1649
21.75833	1633
21.76667	1615
21.77500	1599
21.78333	1585
21.79167	1574
21.80000	1568
21.80833	1565
21.81667	1561
21.82500	1554
21.83333	1543
21.84167	1527
21.85000	1510
21.85833	1494
21.86667	1480
21.87500	1470
21.88333	1463
21.89167	1456
21.90000	1448
21.90833	1439
21.91667	1428
21.92500	1415
21.93333	1402
21.94167	1389
21.95000	1377
21.95833	1366
21.96667	1355
21.97500	1344
21.98333	1332
21.99167	1321
22.00000	1312
22.00833	1303
22.01667	1295
22.02500	1286
22.03333	1277
22.04167	1269
22.05000	1261
22.05833	1255
22.06667	1249
22.07500	1242
22.08333	1233
22.09167	1221
22.10000	1205
22.10833	1187
22.11667	1171
22.12500	1159
22.13333	1150
22.14167	1143
22.15000	1138
22.15833	1134
22.16667	1129
22.17500	1124
22.18333	1119
22.19167	1114
22.20000	1110
22.20833	1107
22.21667	1106
22.22500	1107
22.23333	1107
22.24167	1103
22.25000	1096
22.25833	1086
22.26667	1074
22.27500	1063
22.28333	1053
22.29167	1044
22.30000	1035
22.30833	1028
22.31667	1022
22.32500	1017
22.33333	1014
22.34167	1012
22.35000	1012
22.35833	1009
22.36667	1003
22.37500	996
22.38333	987
22.39167	977
22.40000	969
22.40833	963
22.41667	957
22.42500	952
22.43333	947
22.44167	940
22.45000	932
22.45833	922
22.46667	911
22.47500	901
22.48333	892
22.49167	883
22.50000	876
22.50833	869
22.51667	863
22.52500	857
22.53333	851
22.54167	845
22.55000	837
22.55833	829
22.56667	820
22.57500	811
22.58333	803
22.59167	796
22.60000	788
22.60833	780
22.61667	772
22.62500	764
22.63333	757
22.64167	753
22.65000	750
22.65833	745
22.66667	739
22.67500	732
22.68333	724
22.69167	718
22.70000	716
22.70833	716
22.71667	716
22.72500	713
22.73333	707
22.74167	698
22.75000	689
22.75833	681
22.76667	675
22.77500	670
22.78333	666
22.79167	662
22.80000	658
22.80833	652
22.81667	646
22.82500	639
22.83333	631
22.84167	620
22.85000	610
22.85833	602
22.86667	597
22.87500	594
22.88333	593
22.89167	593
22.90000	592
22.90833	588
22.91667	582
22.92500	574
22.93333	565
22.94167	555
22.95000	546
22.95833	539
22.96667	533
22.97500	529
22.98333	527
22.99167	526
23.00000	524
23.00833	520
23.01667	515
23.02500	511
23.03333	508
23.04167	506
23.05000	504
23.05833	502
23.06667	499
23.07500	494
23.08333	489
23.09167	485
23.10000	483
23.10833	483
23.11667	485
23.12500	486
23.13333	486
23.14167	483
23.15000	478
23.15833	472
23.16667	466
23.17500	460
23.18333	455
23.19167	451
23.20000	448
23.20833	448
23.21667	450
23.22500	452
23.23333	454
23.24167	453
23.25000	451
23.25833	450
23.26667	450
23.27500	452
23.28333	453
23.29167	453
23.30000	450
23.30833	446
23.31667	442
23.32500	438
23.33333	435
23.34167	432
23.35000	429
23.35833	426
23.36667	422
23.37500	420
23.38333	417
23.39167	415
23.40000	414
23.40833	414
23.41667	414
23.42500	413
23.43333	412
23.44167	411
23.45000	411
23.45833	410
23.46667	408
23.47500	407
23.48333	405
23.49167	404
23.50000	404
23.50833	405
23.51667	404
23.52500	402
23.53333	399
23.54167	397
23.55000	398
23.55833	400
23.56667	403
23.57500	405
23.58333	404
23.59167	400
23.60000	394
23.60833	386
23.61667	380
23.62500	377
23.63333	374
23.64167	372
23.65000	371
23.65833	370
23.66667	369
23.67500	368
23.68333	366
23.69167	362
23.70000	357
23.70833	351
23.71667	347
23.72500	346
23.73333	348
23.74167	351
23.75000	355
23.75833	359
23.76667	362
23.77500	364
23.78333	364
23.79167	363
23.80000	360
23.80833	356
23.81667	352
23.82500	346
23.83333	341
23.84167	338
23.85000	336
23.85833	334
23.86667	332
23.87500	330
23.88333	327
23.89167	324
23.90000	322
23.90833	320
23.91667	318
23.92500	315
23.93333	313
23.94167	311
23.95000	310
23.95833	311
23.96667	312
23.97500	314
23.98333	315
23.99167	315
24.00000	313
24.00833	310
24.01667	305
24.02500	300
24.03333	296
24.04167	294
24.05000	294
24.05833	295
24.06667	296
24.07500	297
24.08333	298
24.09167	298
24.10000	296
24.10833	291
24.11667	285
24.12500	280
24.13333	278
24.14167	281
24.15000	288
24.15833	294
24.16667	297
24.17500	297
24.18333	296
24.19167	294
24.20000	294
24.20833	295
24.21667	297
24.22500	297
24.23333	296
24.24167	293
24.25000	290
24.25833	287
24.26667	284
24.27500	282
24.28333	281
24.29167	282
24.30000	283
24.30833	284
24.31667	285
24.32500	286
24.33333	287
24.34167	290
24.35000	293
24.35833	296
24.36667	296
24.37500	294
24.38333	290
24.39167	284
24.40000	280
24.40833	276
24.41667	275
24.42500	276
24.43333	279
24.44167	283
24.45000	286
24.45833	288
24.46667	289
24.47500	289
24.48333	289
24.49167	289
24.50000	292
24.50833	297
24.51667	302
24.52500	305
24.53333	306
24.54167	307
24.55000	308
24.55833	309
24.56667	313
24.57500	317
24.58333	321
24.59167	325
24.60000	329
24.60833	333
24.61667	336
24.62500	336
24.63333	335
24.64167	333
24.65000	330
24.65833	326
24.66667	323
24.67500	320
24.68333	317
24.69167	315
24.70000	313
24.70833	311
24.71667	311
24.72500	313
24.73333	316
24.74167	321
24.75000	327
24.75833	329
24.76667	329
24.77500	328
24.78333	326
24.79167	325
24.80000	324
24.80833	324
24.81667	322
24.82500	318
24.83333	314
24.84167	313
24.85000	314
24.85833	318
24.86667	322
24.87500	326
24.88333	329
24.89167	330
24.90000	331
24.90833	332
24.91667	333
24.92500	334
24.93333	334
24.94167	333
24.95000	330
24.95833	326
24.96667	323
24.97500	320
24.98333	319
24.99167	320
25.00000	322
25.00833	325
25.01667	328
25.02500	330
25.03333	331
25.04167	330
25.05000	326
25.05833	321
25.06667	316
25.07500	312
25.08333	309
25.09167	307
25.10000	305
25.10833	304
25.11667	302
25.12500	300
25.13333	298
25.14167	296
25.15000	292
25.15833	289
25.16667	286
25.17500	282
25.18333	279
25.19167	277
25.20000	277
25.20833	278
25.21667	280
25.22500	281
25.23333	280
25.24167	277
25.25000	271
25.25833	267
25.26667	265
25.27500	266
25.28333	271
25.29167	277
25.30000	283
25.30833	287
25.31667	286
25.32500	278
25.33333	269
25.34167	260
25.35000	254
25.35833	251
25.36667	252
25.37500	253
25.38333	252
25.39167	250
25.40000	251
25.40833	254
25.41667	257
25.42500	260
25.43333	261
25.44167	257
25.45000	252
25.45833	248
25.46667	248
25.47500	251
25.48333	258
25.49167	264
25.50000	267
25.50833	267
25.51667	263
25.52500	257
25.53333	250
25.54167	244
25.55000	238
25.55833	234
25.56667	231
25.57500	229
25.58333	227
25.59167	227
25.60000	229
25.60833	235
25.61667	243
25.62500	252
25.63333	260
25.64167	263
25.65000	263
25.65833	258
25.66667	251
25.67500	244
25.68333	239
25.69167	235
25.70000	233
25.70833	233
25.71667	233
25.72500	232
25.73333	231
25.74167	228
25.75000	226
25.75833	224
25.76667	224
25.77500	224
25.78333	224
25.79167	225
25.80000	225
25.80833	223
25.81667	223
25.82500	224
25.83333	227
25.84167	229
25.85000	230
25.85833	228
25.86667	223
25.87500	218
25.88333	215
25.89167	214
25.90000	217
25.90833	221
25.91667	226
25.92500	229
25.93333	231
25.94167	232
25.95000	230
25.95833	228
25.96667	225
25.97500	223
25.98333	222
25.99167	222
26.00000	222
26.00833	222
26.01667	223
26.02500	223
26.03333	223
26.04167	222
26.05000	221
26.05833	220
26.06667	220
26.07500	222
26.08333	225
26.09167	227
26.10000	230
26.10833	232
26.11667	233
26.12500	234
26.13333	233
26.14167	231
26.15000	229
26.15833	229
26.16667	233
26.17500	237
26.18333	239
26.19167	240
26.20000	237
26.20833	234
26.21667	233
26.22500	234
26.23333	236
26.24167	238
26.25000	240
26.25833	241
26.26667	241
26.27500	240
26.28333	240
26.29167	241
26.30000	244
26.30833	248
26.31667	251
26.32500	254
26.33333	255
26.34167	256
26.35000	255
26.35833	256
26.36667	258
26.37500	262
26.38333	265
26.39167	269
26.40000	272
26.40833	273
26.41667	274
26.42500	274
26.43333	274
26.44167	274
26.45000	276
26.45833	277
26.46667	280
26.47500	281
26.48333	282
26.49167	282
26.50000	282
26.50833	284
26.51667	287
26.52500	290
26.53333	292
26.54167	293
26.55000	293
26.55833	293
26.56667	294
26.57500	294
26.58333	295
26.59167	294
26.60000	292
26.60833	289
26.61667	288
26.62500	290
26.63333	294
26.64167	302
26.65000	311
26.65833	318
26.66667	321
26.67500	320
26.68333	315
26.69167	309
26.70000	305
26.70833	304
26.71667	306
26.72500	312
26.73333	318
26.74167	323
26.75000	327
26.75833	330
26.76667	332
26.77500	333
26.78333	335
26.79167	336
26.80000	337
26.80833	337
26.81667	336
26.82500	334
26.83333	331
26.84167	327
26.85000	324
26.85833	322
26.86667	321
26.87500	322
26.88333	324
26.89167	325
26.90000	327
26.90833	329
26.91667	330
26.92500	332
26.93333	334
26.94167	336
26.95000	338
26.95833	340
26.96667	342
26.97500	344
26.98333	345
26.99167	344
27.00000	344
27.00833	345
27.01667	346
27.02500	346
27.03333	345
27.04167	344
27.05000	342
27.05833	340
27.06667	341
27.07500	342
27.08333	341
27.09167	339
27.10000	336
27.10833	333
27.11667	330
27.12500	330
27.13333	330
27.14167	331
27.15000	331
27.15833	331
27.16667	330
27.17500	330
27.18333	329
27.19167	328
27.20000	326
27.20833	325
27.21667	323
27.22500	322
27.23333	320
27.24167	320
27.25000	321
27.25833	323
27.26667	325
27.27500	325
27.28333	323
27.29167	319
27.30000	314
27.30833	310
27.31667	307
27.32500	305
27.33333	305
27.34167	305
27.35000	306
27.35833	308
27.36667	309
27.37500	309
27.38333	307
27.39167	304
27.40000	300
27.40833	297
27.41667	294
27.42500	290
27.43333	287
27.44167	284
27.45000	282
27.45833	281
27.46667	282
27.47500	282
27.48333	280
27.49167	276
27.50000	272
27.50833	270
27.51667	270
27.52500	273
27.53333	276
27.54167	278
27.55000	279
27.55833	278
27.56667	276
27.57500	274
27.58333	273
27.59167	274
27.60000	277
27.60833	281
27.61667	286
27.62500	292
27.63333	296
27.64167	298
27.65000	297
27.65833	297
27.66667	296
27.67500	297
27.68333	298
27.69167	301
27.70000	305
27.70833	309
27.71667	312
27.72500	315
27.73333	317
27.74167	318
27.75000	318
27.75833	317
27.76667	316
27.77500	315
27.78333	314
27.79167	312
27.80000	312
27.80833	313
27.81667	315
27.82500	318
27.83333	321
27.84167	322
27.85000	323
27.85833	322
27.86667	320
27.87500	319
27.88333	320
27.89167	322
27.90000	327
27.90833	333
27.91667	338
27.92500	342
27.93333	345
27.94167	345
27.95000	344
27.95833	343
27.96667	342
27.97500	342
27.98333	345
27.99167	349
28.00000	353
28.00833	358
28.01667	364
28.02500	371
28.03333	378
28.04167	385
28.05000	392
28.05833	396
28.06667	399
28.07500	400
28.08333	402
28.09167	406
28.10000	412
28.10833	421
28.11667	431
28.12500	441
28.13333	449
28.14167	455
28.15000	459
28.15833	462
28.16667	463
28.17500	463
28.18333	463
28.19167	461
28.20000	458
28.20833	456
28.21667	456
28.22500	457
28.23333	459
28.24167	461
28.25000	462
28.25833	465
28.26667	469
28.27500	474
28.28333	481
28.29167	488
28.30000	493
28.30833	498
28.31667	501
28.32500	503
28.33333	505
28.34167	507
28.35000	508
28.35833	510
28.36667	510
28.37500	511
28.38333	511
28.39167	512
28.40000	511
28.40833	510
28.41667	509
28.42500	508
28.43333	509
28.44167	511
28.45000	516
28.45833	520
28.46667	525
28.47500	529
28.48333	531
28.49167	531
28.50000	530
28.50833	527
28.51667	526
28.52500	525
28.53333	527
28.54167	529
28.55000	532
28.55833	533
28.56667	533
28.57500	530
28.58333	525
28.59167	520
28.60000	518
28.60833	520
28.61667	524
28.62500	530
28.63333	535
28.64167	537
28.65000	536
28.65833	532
28.66667	528
28.67500	523
28.68333	518
28.69167	514
28.70000	510
28.70833	506
28.71667	503
28.72500	501
28.73333	500
28.74167	499
28.75000	497
28.75833	496
28.76667	494
28.77500	493
28.78333	494
28.79167	497
28.80000	499
28.80833	498
28.81667	495
28.82500	491
28.83333	486
28.84167	483
28.85000	482
28.85833	482
28.86667	482
28.87500	482
28.88333	482
28.89167	481
28.90000	481
28.90833	484
28.91667	487
28.92500	489
28.93333	488
28.94167	485
28.95000	479
28.95833	473
28.96667	469
28.97500	466
28.98333	464
28.99167	463
29.00000	462
29.00833	462
29.01667	463
29.02500	463
29.03333	463
29.04167	464
29.05000	465
29.05833	466
29.06667	466
29.07500	464
29.08333	461
29.09167	456
29.10000	452
29.10833	451
29.11667	451
29.12500	452
29.13333	452
29.14167	452
29.15000	452
29.15833	454
29.16667	457
29.17500	459
29.18333	460
29.19167	460
29.20000	459
29.20833	459
29.21667	457
29.22500	453
29.23333	450
29.24167	450
29.25000	453
29.25833	460
29.26667	470
29.27500	480
29.28333	488
29.29167	495
29.30000	499
29.30833	499
29.31667	497
29.32500	493
29.33333	489
29.34167	487
29.35000	486
29.35833	486
29.36667	485
29.37500	486
29.38333	488
29.39167	493
29.40000	500
29.40833	510
29.41667	520
29.42500	528
29.43333	534
29.44167	539
29.45000	542
29.45833	544
29.46667	544
29.47500	543
29.48333	543
29.49167	543
29.50000	544
29.50833	545
29.51667	547
29.52500	550
29.53333	553
29.54167	558
29.55000	563
29.55833	568
29.56667	574
29.57500	582
29.58333	593
29.59167	604
29.60000	616
29.60833	628
29.61667	641
29.62500	655
29.63333	668
29.64167	680
29.65000	689
29.65833	697
29.66667	704
29.67500	711
29.68333	719
29.69167	728
29.70000	737
29.70833	746
29.71667	757
29.72500	771
29.73333	787
29.74167	804
29.75000	822
29.75833	841
29.76667	862
29.77500	882
29.78333	903
29.79167	926
29.80000	950
29.80833	977
29.81667	1003
29.82500	1030
29.83333	1058
29.84167	1085
29.85000	1114
29.85833	1144
29.86667	1175
29.87500	1206
29.88333	1238
29.89167	1271
29.90000	1306
29.90833	1345
29.91667	1385
29.92500	1429
29.93333	1474
29.94167	1523
29.95000	1574
29.95833	1626
29.96667	1680
29.97500	1734
29.98333	1791
29.99167	1848
30.00000	1907
30.00833	1967
30.01667	2028
30.02500	2093
30.03333	2159
30.04167	2230
30.05000	2306
30.05833	2383
30.06667	2465
30.07500	2548
30.08333	2634
30.09167	2721
30.10000	2810
30.10833	2903
30.11667	2997
30.12500	3096
30.13333	3194
30.14167	3293
30.15000	3395
30.15833	3497
30.16667	3606
30.17500	3716
30.18333	3832
30.19167	3949
30.20000	4068
30.20833	4189
30.21667	4309
30.22500	4434
30.23333	4560
30.24167	4691
30.25000	4825
30.25833	4961
30.26667	5101
30.27500	5238
30.28333	5376
30.29167	5511
30.30000	5644
30.30833	5780
30.31667	5918
30.32500	6063
30.33333	6209
30.34167	6357
30.35000	6505
30.35833	6651
30.36667	6801
30.37500	6946
30.38333	7094
30.39167	7239
30.40000	7382
30.40833	7526
30.41667	7667
30.42500	7810
30.43333	7953
30.44167	8096
30.45000	8241
30.45833	8381
30.46667	8521
30.47500	8656
30.48333	8791
30.49167	8922
30.50000	9050
30.50833	9176
30.51667	9296
30.52500	9415
30.53333	9529
30.54167	9642
30.55000	9755
30.55833	9863
30.56667	9971
30.57500	10073
30.58333	10173
30.59167	10268
30.60000	10357
30.60833	10444
30.61667	10524
30.62500	10604
30.63333	10678
30.64167	10749
30.65000	10816
30.65833	10876
30.66667	10931
30.67500	10981
30.68333	11029
30.69167	11074
30.70000	11114
30.70833	11150
30.71667	11179
30.72500	11202
30.73333	11218
30.74167	11231
30.75000	11239
30.75833	11241
30.76667	11238
30.77500	11230
30.78333	11217
30.79167	11200
30.80000	11179
30.80833	11155
30.81667	11126
30.82500	11092
30.83333	11055
30.84167	11015
30.85000	10971
30.85833	10921
30.86667	10864
30.87500	10803
30.88333	10737
30.89167	10668
30.90000	10596
30.90833	10519
30.91667	10439
30.92500	10350
30.93333	10259
30.94167	10166
30.95000	10071
30.95833	9973
30.96667	9870
30.97500	9765
30.98333	9654
30.99167	9541
31.00000	9427
31.00833	9311
31.01667	9196
31.02500	9076
31.03333	8957
31.04167	8836
31.05000	8715
31.05833	8595
31.06667	8471
31.07500	8347
31.08333	8219
31.09167	8089
31.10000	7961
31.10833	7832
31.11667	7705
31.12500	7574
31.13333	7443
31.14167	7309
31.15000	7173
31.15833	7037
31.16667	6898
31.17500	6762
31.18333	6624
31.19167	6487
31.20000	6352
31.20833	6218
31.21667	6089
31.22500	5960
31.23333	5835
31.24167	5710
31.25000	5584
31.25833	5461
31.26667	5335
31.27500	5214
31.28333	5093
31.29167	4975
31.30000	4860
31.30833	4745
31.31667	4632
31.32500	4518
31.33333	4408
31.34167	4297
31.35000	4188
31.35833	4081
31.36667	3975
31.37500	3872
31.38333	3770
31.39167	3671
31.40000	3576
31.40833	3483
31.41667	3394
31.42500	3306
31.43333	3220
31.44167	3135
31.45000	3052
31.45833	2970
31.46667	2887
31.47500	2807
31.48333	2727
31.49167	2650
31.50000	2576
31.50833	2503
31.51667	2431
31.52500	2357
31.53333	2286
31.54167	2217
31.55000	2151
31.55833	2091
31.56667	2035
31.57500	1983
31.58333	1931
31.59167	1880
31.60000	1830
31.60833	1780
31.61667	1731
31.62500	1683
31.63333	1635
31.64167	1587
31.65000	1540
31.65833	1496
31.66667	1454
31.67500	1416
31.68333	1379
31.69167	1344
31.70000	1309
31.70833	1275
31.71667	1242
31.72500	1210
31.73333	1179
31.74167	1147
31.75000	1114
31.75833	1083
31.76667	1052
31.77500	1023
31.78333	997
31.79167	973
31.80000	950
31.80833	927
31.81667	905
31.82500	885
31.83333	864
31.84167	843
31.85000	820
31.85833	798
31.86667	774
31.87500	753
31.88333	734
31.89167	717
31.90000	700
31.90833	685
31.91667	672
31.92500	659
31.93333	648
31.94167	638
31.95000	630
31.95833	621
31.96667	610
31.97500	599
31.98333	588
31.99167	577
32.00000	566
32.00833	554
32.01667	543
32.02500	534
32.03333	526
32.04167	518
32.05000	509
32.05833	499
32.06667	489
32.07500	480
32.08333	472
32.09167	466
32.10000	460
32.10833	455
32.11667	451
32.12500	447
32.13333	443
32.14167	436
32.15000	428
32.15833	422
32.16667	417
32.17500	413
32.18333	409
32.19167	406
32.20000	404
32.20833	403
32.21667	403
32.22500	404
32.23333	403
32.24167	403
32.25000	404
32.25833	405
32.26667	407
32.27500	406
32.28333	401
32.29167	394
32.30000	387
32.30833	382
32.31667	379
32.32500	377
32.33333	377
32.34167	376
32.35000	374
32.35833	373
32.36667	373
32.37500	375
32.38333	378
32.39167	381
32.40000	384
32.40833	387
32.41667	389
32.42500	392
32.43333	395
32.44167	399
32.45000	403
32.45833	407
32.46667	410
32.47500	413
32.48333	416
32.49167	418
32.50000	420
32.50833	422
32.51667	424
32.52500	427
32.53333	431
32.54167	433
32.55000	435
32.55833	436
32.56667	435
32.57500	435
32.58333	436
32.59167	441
32.60000	448
32.60833	459
32.61667	469
32.62500	478
32.63333	485
32.64167	490
32.65000	495
32.65833	505
32.66667	519
32.67500	536
32.68333	552
32.69167	568
32.70000	578
32.70833	585
32.71667	588
32.72500	591
32.73333	595
32.74167	601
32.75000	608
32.75833	614
32.76667	621
32.77500	630
32.78333	641
32.79167	655
32.80000	673
32.80833	693
32.81667	712
32.82500	729
32.83333	743
32.84167	755
32.85000	764
32.85833	774
32.86667	786
32.87500	798
32.88333	813
32.89167	829
32.90000	847
32.90833	866
32.91667	887
32.92500	908
32.93333	929
32.94167	949
32.95000	968
32.95833	984
32.96667	998
32.97500	1011
32.98333	1024
32.99167	1039
33.00000	1056
33.00833	1077
33.01667	1098
33.02500	1121
33.03333	1143
33.04167	1162
33.05000	1181
33.05833	1199
33.06667	1218
33.07500	1237
33.08333	1260
33.09167	1283
33.10000	1304
33.10833	1325
33.11667	1343
33.12500	1362
33.13333	1382
33.14167	1405
33.15000	1431
33.15833	1457
33.16667	1484
33.17500	1508
33.18333	1531
33.19167	1553
33.20000	1573
33.20833	1593
33.21667	1612
33.22500	1631
33.23333	1650
33.24167	1670
33.25000	1691
33.25833	1711
33.26667	1731
33.27500	1749
33.28333	1766
33.29167	1784
33.30000	1805
33.30833	1828
33.31667	1850
33.32500	1871
33.33333	1890
33.34167	1908
33.35000	1927
33.35833	1945
33.36667	1962
33.37500	1978
33.38333	1991
33.39167	2005
33.40000	2020
33.40833	2036
33.41667	2053
33.42500	2069
33.43333	2083
33.44167	2095
33.45000	2106
33.45833	2115
33.46667	2125
33.47500	2134
33.48333	2143
33.49167	2153
33.50000	2168
33.50833	2185
33.51667	2204
33.52500	2221
33.53333	2236
33.54167	2245
33.55000	2251
33.55833	2254
33.56667	2258
33.57500	2263
33.58333	2267
33.59167	2271
33.60000	2274
33.60833	2276
33.61667	2276
33.62500	2277
33.63333	2279
33.64167	2281
33.65000	2282
33.65833	2282
33.66667	2280
33.67500	2276
33.68333	2271
33.69167	2265
33.70000	2259
33.70833	2254
33.71667	2249
33.72500	2246
33.73333	2244
33.74167	2243
33.75000	2241
33.75833	2237
33.76667	2231
33.77500	2224
33.78333	2214
33.79167	2204
33.80000	2194
33.80833	2184
33.81667	2175
33.82500	2166
33.83333	2155
33.84167	2142
33.85000	2126
33.85833	2109
33.86667	2092
33.87500	2077
33.88333	2063
33.89167	2051
33.90000	2039
33.90833	2026
33.91667	2013
33.92500	1998
33.93333	1983
33.94167	1966
33.95000	1948
33.95833	1934
33.96667	1922
33.97500	1910
33.98333	1899
33.99167	1885
34.00000	1866
34.00833	1842
34.01667	1817
34.02500	1793
34.03333	1772
34.04167	1751
34.05000	1732
34.05833	1712
34.06667	1692
34.07500	1673
34.08333	1656
34.09167	1640
34.10000	1623
34.10833	1605
34.11667	1584
34.12500	1559
34.13333	1535
34.14167	1512
34.15000	1490
34.15833	1470
34.16667	1451
34.17500	1432
34.18333	1414
34.19167	1396
34.20000	1379
34.20833	1361
34.21667	1342
34.22500	1321
34.23333	1299
34.24167	1278
34.25000	1258
34.25833	1240
34.26667	1224
34.27500	1208
34.28333	1192
34.29167	1173
34.30000	1153
34.30833	1131
34.31667	1109
34.32500	1088
34.33333	1068
34.34167	1049
34.35000	1031
34.35833	1014
34.36667	996
34.37500	978
34.38333	961
34.39167	946
34.40000	933
34.40833	920
34.41667	905
34.42500	889
34.43333	871
34.44167	851
34.45000	831
34.45833	811
34.46667	791
34.47500	774
34.48333	759
34.49167	747
34.50000	738
34.50833	728
34.51667	716
34.52500	701
34.53333	685
34.54167	669
34.55000	655
34.55833	642
34.56667	630
34.57500	619
34.58333	607
34.59167	596
34.60000	585
34.60833	574
34.61667	563
34.62500	552
34.63333	542
34.64167	532
34.65000	521
34.65833	509
34.66667	496
34.67500	483
34.68333	470
34.69167	458
34.70000	449
34.70833	443
34.71667	440
34.72500	438
34.73333	436
34.74167	430
34.75000	423
34.75833	415
34.76667	408
34.77500	401
34.78333	392
34.79167	382
34.80000	371
34.80833	360
34.81667	351
34.82500	345
34.83333	340
34.84167	334
34.85000	326
34.85833	317
34.86667	309
34.87500	302
34.88333	297
34.89167	294
34.90000	291
34.90833	289
34.91667	285
34.92500	279
34.93333	271
34.94167	264
34.95000	258
34.95833	253
34.96667	249
34.97500	244
34.98333	237
34.99167	230
35.00000	223
35.00833	217
35.01667	214
35.02500	212
35.03333	212
35.04167	210
35.05000	208
35.05833	204
35.06667	200
35.07500	197
35.08333	194
35.09167	193
35.10000	193
35.10833	191
35.11667	189
35.12500	186
35.13333	183
35.14167	178
35.15000	173
35.15833	168
35.16667	163
35.17500	159
35.18333	157
35.19167	153
35.20000	148
35.20833	142
35.21667	137
35.22500	133
35.23333	130
35.24167	130
35.25000	131
35.25833	131
35.26667	130
35.27500	128
35.28333	126
35.29167	124
35.30000	122
35.30833	121
35.31667	121
35.32500	121
35.33333	119
35.34167	116
35.35000	112
35.35833	109
35.36667	108
35.37500	109
35.38333	110
35.39167	110
35.40000	108
35.40833	104
35.41667	100
35.42500	97
35.43333	95
35.44167	93
35.45000	91
35.45833	89
35.46667	85
35.47500	83
35.48333	83
35.49167	86
35.50000	91
35.50833	94
35.51667	96
35.52500	93
35.53333	90
35.54167	88
35.55000	88
35.55833	88
35.56667	89
35.57500	89
35.58333	89
35.59167	89
35.60000	89
35.60833	88
35.61667	87
35.62500	85
35.63333	83
35.64167	83
35.65000	84
35.65833	86
35.66667	86
35.67500	83
35.68333	78
35.69167	72
35.70000	67
35.70833	66
35.71667	67
35.72500	70
35.73333	73
35.74167	73
35.75000	72
35.75833	70
35.76667	67
35.77500	65
35.78333	64
35.79167	64
35.80000	65
35.80833	66
35.81667	67
35.82500	68
35.83333	70
35.84167	71
35.85000	72
35.85833	74
35.86667	74
35.87500	75
35.88333	74
35.89167	73
35.90000	73
35.90833	72
35.91667	72
35.92500	71
35.93333	70
35.94167	68
35.95000	66
35.95833	65
35.96667	64
35.97500	64
35.98333	63
35.99167	62
36.00000	63
36.00833	64
36.01667	66
36.02500	67
36.03333	68
36.04167	68
36.05000	66
36.05833	62
36.06667	58
36.07500	54
36.08333	50
36.09167	48
36.10000	46
36.10833	44
36.11667	43
36.12500	42
36.13333	41
36.14167	41
36.15000	43
36.15833	45
36.16667	47
36.17500	50
36.18333	53
36.19167	56
36.20000	58
36.20833	57
36.21667	55
36.22500	52
36.23333	50
36.24167	50
36.25000	51
36.25833	53
36.26667	54
36.27500	53
36.28333	52
36.29167	50
36.30000	50
36.30833	51
36.31667	53
36.32500	57
36.33333	60
36.34167	61
36.35000	61
36.35833	59
36.36667	57
36.37500	56
36.38333	56
36.39167	58
36.40000	58
36.40833	57
36.41667	56
36.42500	54
36.43333	54
36.44167	56
36.45000	58
36.45833	59
36.46667	57
36.47500	55
36.48333	52
36.49167	50
36.50000	50
36.50833	51
36.51667	52
36.52500	53
36.53333	52
36.54167	50
36.55000	50
36.55833	49
36.56667	47
36.57500	46
36.58333	44
36.59167	43
36.60000	44
36.60833	47
36.61667	52
36.62500	58
36.63333	63
36.64167	67
36.65000	69
36.65833	67
36.66667	64
36.67500	60
36.68333	57
36.69167	54
36.70000	51
36.70833	48
36.71667	45
36.72500	41
36.73333	38
36.74167	36
36.75000	37
36.75833	40
36.76667	43
36.77500	47
36.78333	50
36.79167	52
36.80000	52
36.80833	51
36.81667	49
36.82500	47
36.83333	45
36.84167	44
36.85000	44
36.85833	47
36.86667	50
36.87500	55
36.88333	61
36.89167	67
36.90000	70
36.90833	71
36.91667	69
36.92500	67
36.93333	64
36.94167	59
36.95000	55
36.95833	51
36.96667	48
36.97500	46
36.98333	47
36.99167	50
37.00000	54
37.00833	57
37.01667	61
37.02500	65
37.03333	68
37.04167	67
37.05000	63
37.05833	60
37.06667	58
37.07500	58
37.08333	62
37.09167	66
37.10000	71
37.10833	72
37.11667	70
37.12500	66
37.13333	59
37.14167	52
37.15000	46
37.15833	44
37.16667	45
37.17500	48
37.18333	52
37.19167	56
37.20000	58
37.20833	60
37.21667	62
37.22500	64
37.23333	66
37.24167	66
37.25000	65
37.25833	63
37.26667	60
37.27500	57
37.28333	54
37.29167	53
37.30000	54
37.30833	57
37.31667	63
37.32500	70
37.33333	75
37.34167	78
37.35000	78
37.35833	75
37.36667	69
37.37500	62
37.38333	58
37.39167	55
37.40000	54
37.40833	56
37.41667	59
37.42500	61
37.43333	61
37.44167	62
37.45000	63
37.45833	64
37.46667	63
37.47500	61
37.48333	60
37.49167	61
37.50000	64
37.50833	67
37.51667	70
37.52500	72
37.53333	72
37.54167	72
37.55000	73
37.55833	73
37.56667	74
37.57500	74
37.58333	75
37.59167	74
37.60000	74
37.60833	73
37.61667	72
37.62500	72
37.63333	74
37.64167	75
37.65000	77
37.65833	79
37.66667	80
37.67500	81
37.68333	82
37.69167	84
37.70000	84
37.70833	83
37.71667	82
37.72500	82
37.73333	82
37.74167	82
37.75000	80
37.75833	78
37.76667	74
37.77500	71
37.78333	69
37.79167	69
37.80000	69
37.80833	71
37.81667	73
37.82500	77
37.83333	82
37.84167	88
37.85000	95
37.85833	100
37.86667	105
37.87500	109
37.88333	114
37.89167	119
37.90000	121
37.90833	121
37.91667	119
37.92500	118
37.93333	116
37.94167	116
37.95000	116
37.95833	116
37.96667	113
37.97500	110
37.98333	111
37.99167	113
38.00000	118
38.00833	122
38.01667	123
38.02500	119
38.03333	113
38.04167	108
38.05000	106
38.05833	107
38.06667	112
38.07500	117
38.08333	122
38.09167	125
38.10000	127
38.10833	127
38.11667	126
38.12500	127
38.13333	130
38.14167	133
38.15000	137
38.15833	139
38.16667	138
38.17500	136
38.18333	133
38.19167	131
38.20000	129
38.20833	127
38.21667	126
38.22500	125
38.23333	126
38.24167	127
38.25000	130
38.25833	134
38.26667	140
38.27500	144
38.28333	147
38.29167	148
38.30000	147
38.30833	143
38.31667	140
38.32500	137
38.33333	134
38.34167	134
38.35000	136
38.35833	138
38.36667	137
38.37500	136
38.38333	134
38.39167	133
38.40000	134
38.40833	137
38.41667	140
38.42500	141
38.43333	141
38.44167	141
38.45000	141
38.45833	143
38.46667	146
38.47500	148
38.48333	150
38.49167	149
38.50000	147
38.50833	144
38.51667	142
38.52500	140
38.53333	139
38.54167	141
38.55000	144
38.55833	146
38.56667	148
38.57500	149
38.58333	149
38.59167	148
38.60000	147
38.60833	147
38.61667	147
38.62500	145
38.63333	143
38.64167	142
38.65000	143
38.65833	147
38.66667	155
38.67500	162
38.68333	167
38.69167	169
38.70000	167
38.70833	163
38.71667	160
38.72500	160
38.73333	162
38.74167	166
38.75000	172
38.75833	177
38.76667	181
38.77500	183
38.78333	183
38.79167	182
38.80000	179
38.80833	176
38.81667	173
38.82500	172
38.83333	172
38.84167	175
38.85000	180
38.85833	185
38.86667	190
38.87500	193
38.88333	194
38.89167	192
38.90000	190
38.90833	189
38.91667	187
38.92500	186
38.93333	186
38.94167	187
38.95000	188
38.95833	188
38.96667	186
38.97500	183
38.98333	181
38.99167	180
39.00000	183
39.00833	188
39.01667	194
39.02500	197
39.03333	200
39.04167	201
39.05000	200
39.05833	200
39.06667	200
39.07500	202
39.08333	205
39.09167	210
39.10000	216
39.10833	222
39.11667	227
39.12500	230
39.13333	230
39.14167	227
39.15000	222
39.15833	217
39.16667	213
39.17500	210
39.18333	209
39.19167	209
39.20000	211
39.20833	214
39.21667	217
39.22500	220
39.23333	223
39.24167	227
39.25000	231
39.25833	235
39.26667	239
39.27500	242
39.28333	244
39.29167	245
39.30000	244
39.30833	242
39.31667	240
39.32500	241
39.33333	244
39.34167	248
39.35000	252
39.35833	253
39.36667	250
39.37500	246
39.38333	241
39.39167	238
39.40000	236
39.40833	236
39.41667	237
39.42500	236
39.43333	235
39.44167	232
39.45000	228
39.45833	226
39.46667	223
39.47500	220
39.48333	216
39.49167	211
39.50000	207
39.50833	205
39.51667	205
39.52500	208
39.53333	212
39.54167	216
39.55000	221
39.55833	226
39.56667	230
39.57500	233
39.58333	235
39.59167	236
39.60000	235
39.60833	232
39.61667	227
39.62500	222
39.63333	219
39.64167	219
39.65000	221
39.65833	225
39.66667	229
39.67500	231
39.68333	231
39.69167	227
39.70000	224
39.70833	220
39.71667	217
39.72500	212
39.73333	208
39.74167	206
39.75000	206
39.75833	207
39.76667	208
39.77500	209
39.78333	209
39.79167	209
39.80000	208
39.80833	206
39.81667	203
39.82500	200
39.83333	197
39.84167	196
39.85000	196
39.85833	196
39.86667	198
39.87500	199
39.88333	200
39.89167	201
39.90000	201
39.90833	202
39.91667	203
39.92500	206
39.93333	209
39.94167	211
39.95000	211
39.95833	210
39.96667	207
39.97500	203
39.98333	199
39.99167	195
40.00000	191
40.00833	188
40.01667	187
40.02500	188
40.03333	191
40.04167	197
40.05000	203
40.05833	210
40.06667	215
40.07500	218
40.08333	215
40.09167	210
40.10000	205
40.10833	201
40.11667	200
40.12500	204
40.13333	209
40.14167	212
40.15000	213
40.15833	209
40.16667	202
40.17500	196
40.18333	193
40.19167	194
40.20000	198
40.20833	202
40.21667	206
40.22500	207
40.23333	207
40.24167	208
40.25000	208
40.25833	208
40.26667	205
40.27500	201
40.28333	194
40.29167	186
40.30000	182
40.30833	181
40.31667	184
40.32500	189
40.33333	194
40.34167	199
40.35000	204
40.35833	208
40.36667	211
40.37500	214
40.38333	215
40.39167	214
40.40000	212
40.40833	208
40.41667	205
40.42500	203
40.43333	202
40.44167	201
40.45000	201
40.45833	202
40.46667	203
40.47500	203
40.48333	203
40.49167	201
40.50000	200
40.50833	199
40.51667	198
40.52500	198
40.53333	198
40.54167	198
40.55000	198
40.55833	199
40.56667	202
40.57500	205
40.58333	208
40.59167	211
40.60000	212
40.60833	212
40.61667	210
40.62500	208
40.63333	207
40.64167	208
40.65000	210
40.65833	212
40.66667	212
40.67500	213
40.68333	214
40.69167	215
40.70000	216
40.70833	217
40.71667	219
40.72500	222
40.73333	226
40.74167	233
40.75000	239
40.75833	244
40.76667	247
40.77500	247
40.78333	247
40.79167	246
40.80000	244
40.80833	243
40.81667	242
40.82500	244
40.83333	249
40.84167	256
40.85000	265
40.85833	276
40.86667	286
40.87500	295
40.88333	300
40.89167	304
40.90000	306
40.90833	308
40.91667	311
40.92500	317
40.93333	323
40.94167	330
40.95000	337
40.95833	343
40.96667	346
40.97500	348
40.98333	348
40.99167	350
41.00000	354
41.00833	362
41.01667	371
41.02500	380
41.03333	388
41.04167	394
41.05000	398
41.05833	401
41.06667	404
41.07500	406
41.08333	409
41.09167	413
41.10000	420
41.10833	429
41.11667	440
41.12500	452
41.13333	462
41.14167	470
41.15000	477
41.15833	484
41.16667	492
41.17500	500
41.18333	508
41.19167	515
41.20000	521
41.20833	527
41.21667	533
41.22500	539
41.23333	547
41.24167	555
41.25000	565
41.25833	572
41.26667	579
41.27500	582
41.28333	583
41.29167	584
41.30000	588
41.30833	596
41.31667	607
41.32500	620
41.33333	631
41.34167	639
41.35000	644
41.35833	648
41.36667	653
41.37500	659
41.38333	667
41.39167	674
41.40000	682
41.40833	689
41.41667	697
41.42500	705
41.43333	713
41.44167	721
41.45000	728
41.45833	731
41.46667	730
41.47500	728
41.48333	726
41.49167	725
41.50000	727
41.50833	731
41.51667	736
41.52500	739
41.53333	740
41.54167	741
41.55000	742
41.55833	742
41.56667	742
41.57500	743
41.58333	742
41.59167	741
41.60000	740
41.60833	740
41.61667	741
41.62500	743
41.63333	745
41.64167	746
41.65000	747
41.65833	747
41.66667	747
41.67500	745
41.68333	743
41.69167	740
41.70000	736
41.70833	730
41.71667	723
41.72500	714
41.73333	707
41.74167	701
41.75000	697
41.75833	695
41.76667	695
41.77500	696
41.78333	694
41.79167	691
41.80000	686
41.80833	679
41.81667	671
41.82500	663
41.83333	656
41.84167	649
41.85000	643
41.85833	640
41.86667	639
41.87500	640
41.88333	638
41.89167	633
41.90000	622
41.90833	606
41.91667	592
41.92500	582
41.93333	574
41.94167	569
41.95000	566
41.95833	561
41.96667	553
41.97500	544
41.98333	535
41.99167	528
42.00000	522
42.00833	517
42.01667	512
42.02500	506
42.03333	499
42.04167	490
42.05000	479
42.05833	469
42.06667	459
42.07500	451
42.08333	444
42.09167	437
42.10000	430
42.10833	423
42.11667	415
42.12500	406
42.13333	397
42.14167	389
42.15000	380
42.15833	373
42.16667	365
42.17500	356
42.18333	345
42.19167	334
42.20000	325
42.20833	319
42.21667	315
42.22500	312
42.23333	309
42.24167	304
42.25000	298
42.25833	293
42.26667	289
42.27500	285
42.28333	281
42.29167	276
42.30000	270
42.30833	264
42.31667	258
42.32500	254
42.33333	250
42.34167	246
42.35000	242
42.35833	238
42.36667	232
42.37500	227
42.38333	223
42.39167	221
42.40000	218
42.40833	213
42.41667	207
42.42500	199
42.43333	191
42.44167	187
42.45000	186
42.45833	184
42.46667	181
42.47500	175
42.48333	166
42.49167	156
42.50000	147
42.50833	141
42.51667	137
42.52500	134
42.53333	133
42.54167	133
42.55000	133
42.55833	132
42.56667	130
42.57500	125
42.58333	120
42.59167	114
42.60000	107
42.60833	101
42.61667	95
42.62500	89
42.63333	86
42.64167	88
42.65000	92
42.65833	97
42.66667	100
42.67500	100
42.68333	97
42.69167	93
42.70000	89
42.70833	85
42.71667	81
42.72500	80
42.73333	78
42.74167	75
42.75000	71
42.75833	66
42.76667	63
42.77500	62
42.78333	64
42.79167	68
42.80000	69
42.80833	68
42.81667	66
42.82500	62
42.83333	57
42.84167	53
42.85000	48
42.85833	47
42.86667	49
42.87500	53
42.88333	56
42.89167	58
42.90000	58
42.90833	55
42.91667	52
42.92500	50
42.93333	49
42.94167	49
42.95000	47
42.95833	45
42.96667	41
42.97500	38
42.98333	37
42.99167	38
43.00000	43
43.00833	49
43.01667	54
43.02500	56
43.03333	56
43.04167	54
43.05000	52
43.05833	53
43.06667	56
43.07500	58
43.08333	58
43.09167	55
43.10000	50
43.10833	44
43.11667	40
43.12500	37
43.13333	37
43.14167	37
43.15000	37
43.15833	38
43.16667	40
43.17500	42
43.18333	41
43.19167	40
43.20000	38
43.20833	37
43.21667	37
43.22500	36
43.23333	36
43.24167	35
43.25000	32
43.25833	33
43.26667	38
43.27500	43
43.28333	48
43.29167	49
43.30000	46
43.30833	41
43.31667	37
43.32500	38
43.33333	41
43.34167	45
43.35000	47
43.35833	46
43.36667	40
43.37500	34
43.38333	29
43.39167	28
43.40000	31
43.40833	36
43.41667	41
43.42500	43
43.43333	43
43.44167	41
43.45000	37
43.45833	34
43.46667	33
43.47500	33
43.48333	33
43.49167	32
43.50000	30
43.50833	29
43.51667	29
43.52500	31
43.53333	33
43.54167	35
43.55000	36
43.55833	36
43.56667	36
43.57500	36
43.58333	34
43.59167	30
43.60000	25
43.60833	19
43.61667	15
43.62500	14
43.63333	16
43.64167	18
43.65000	21
43.65833	24
43.66667	26
43.67500	28
43.68333	31
43.69167	33
43.70000	34
43.70833	32
43.71667	29
43.72500	25
43.73333	21
43.74167	18
43.75000	17
43.75833	15
43.76667	12
43.77500	8
43.78333	5
43.79167	3
43.80000	3
43.80833	5
43.81667	7
43.82500	9
43.83333	12
43.84167	16
43.85000	20
43.85833	24
43.86667	25
43.87500	25
43.88333	26
43.89167	27
43.90000	30
43.90833	33
43.91667	34
43.92500	33
43.93333	30
43.94167	29
43.95000	29
43.95833	30
43.96667	32
43.97500	35
43.98333	37
43.99167	36
44.00000	33
44.00833	29
44.01667	26
44.02500	24
44.03333	24
44.04167	26
44.05000	30
44.05833	33
44.06667	33
44.07500	31
44.08333	28
44.09167	24
44.10000	20
44.10833	16
44.11667	13
44.12500	12
44.13333	14
44.14167	18
44.15000	24
44.15833	28
44.16667	29
44.17500	29
44.18333	27
44.19167	25
44.20000	24
44.20833	23
44.21667	21
44.22500	18
44.23333	14
44.24167	12
44.25000	11
44.25833	13
44.26667	17
44.27500	21
44.28333	24
44.29167	25
44.30000	23
44.30833	21
44.31667	17
44.32500	14
44.33333	13
44.34167	14
44.35000	16
44.35833	18
44.36667	19
44.37500	20
44.38333	20
44.39167	21
44.40000	24
44.40833	26
44.41667	27
44.42500	28
44.43333	27
44.44167	25
44.45000	24
44.45833	23
44.46667	21
44.47500	20
44.48333	21
44.49167	23
44.50000	25
44.50833	26
44.51667	27
44.52500	26
44.53333	25
44.54167	26
44.55000	28
44.55833	30
44.56667	30
44.57500	27
44.58333	22
44.59167	15
44.60000	12
44.60833	12
44.61667	13
44.62500	15
44.63333	17
44.64167	18
44.65000	20
44.65833	23
44.66667	28
44.67500	32
44.68333	35
44.69167	35
44.70000	34
44.70833	32
44.71667	29
44.72500	26
44.73333	22
44.74167	19
44.75000	16
44.75833	14
44.76667	14
44.77500	14
44.78333	13
44.79167	11
44.80000	9
44.80833	7
44.81667	8
44.82500	10
44.83333	13
44.84167	15
44.85000	17
44.85833	18
44.86667	20
44.87500	22
44.88333	23
44.89167	24
44.90000	23
44.90833	22
44.91667	20
44.92500	18
44.93333	17
44.94167	19
44.95000	22
44.95833	26
44.96667	27
44.97500	27
44.98333	25
44.99167	22
45.00000	20
45.00833	18
45.01667	17
45.02500	19
45.03333	21
45.04167	23
45.05000	25
45.05833	24
45.06667	22
45.07500	20
45.08333	17
45.09167	16
45.10000	15
45.10833	15
45.11667	15
45.12500	17
45.13333	19
45.14167	21
45.15000	23
45.15833	25
45.16667	26
45.17500	27
45.18333	28
45.19167	30
45.20000	30
45.20833	31
45.21667	29
45.22500	27
45.23333	24
45.24167	23
45.25000	24
45.25833	24
45.26667	25
45.27500	24
45.28333	21
45.29167	17
45.30000	13
45.30833	10
45.31667	7
45.32500	7
45.33333	7
45.34167	7
45.35000	7
45.35833	7
45.36667	8
45.37500	9
45.38333	9
45.39167	8
45.40000	8
45.40833	9
45.41667	10
45.42500	13
45.43333	16
45.44167	18
45.45000	17
45.45833	15
45.46667	11
45.47500	7
45.48333	4
45.49167	3
45.50000	4
45.50833	6
45.51667	8
45.52500	10
45.53333	10
45.54167	11
45.55000	11
45.55833	12
45.56667	13
45.57500	12
45.58333	10
45.59167	7
45.60000	4
45.60833	1
45.61667	0
45.62500	-1
45.63333	-1
45.64167	-2
45.65000	-3
45.65833	-3
45.66667	-2
45.67500	-0
45.68333	2
45.69167	4
45.70000	3
45.70833	2
45.71667	-1
45.72500	-2
45.73333	-1
45.74167	3
45.75000	8
45.75833	12
45.76667	13
45.77500	12
45.78333	9
45.79167	7
45.80000	6
45.80833	7
45.81667	9
45.82500	11
45.83333	12
45.84167	12
45.85000	9
45.85833	7
45.86667	7
45.87500	8
45.88333	11
45.89167	15
45.90000	19
45.90833	21
45.91667	20
45.92500	17
45.93333	13
45.94167	8
45.95000	3
45.95833	1
45.96667	0
45.97500	2
45.98333	3
45.99167	4
46.00000	4
46.00833	1
46.01667	-1
46.02500	-2
46.03333	0
46.04167	4
46.05000	7
46.05833	9
46.06667	7
46.07500	6
46.08333	5
46.09167	5
46.10000	5
46.10833	4
46.11667	2
46.12500	0
46.13333	-1
46.14167	-1
46.15000	2
46.15833	5
46.16667	9
46.17500	13
46.18333	15
46.19167	14
46.20000	13
46.20833	12
46.21667	12
46.22500	15
46.23333	20
46.24167	24
46.25000	25
46.25833	26
46.26667	25
46.27500	24
46.28333	22
46.29167	21
46.30000	19
46.30833	19
46.31667	18
46.32500	18
46.33333	17
46.34167	14
46.35000	12
46.35833	11
46.36667	11
46.37500	12
46.38333	13
46.39167	14
46.40000	15
46.40833	15
46.41667	14
46.42500	14
46.43333	12
46.44167	10
46.45000	6
46.45833	1
46.46667	-4
46.47500	-7
46.48333	-6
46.49167	-3
46.50000	0
46.50833	4
46.51667	8
46.52500	10
46.53333	13
46.54167	13
46.55000	12
46.55833	8
46.56667	2
46.57500	-4
46.58333	-8
46.59167	-10
46.60000	-10
46.60833	-7
46.61667	-3
46.62500	3
46.63333	7
46.64167	9
46.65000	8
46.65833	6
46.66667	5
46.67500	6
46.68333	8
46.69167	10
46.70000	13
46.70833	16
46.71667	20
46.72500	24
46.73333	27
46.74167	27
46.75000	25
46.75833	22
46.76667	20
46.77500	20
46.78333	21
46.79167	22
46.80000	23
46.80833	21
46.81667	18
46.82500	12
46.83333	8
46.84167	5
46.85000	4
46.85833	4
46.86667	6
46.87500	8
46.88333	10
46.89167	12
46.90000	12
46.90833	11
46.91667	8
46.92500	4
46.93333	1
46.94167	-0
46.95000	1
46.95833	3
46.96667	5
46.97500	7
46.98333	8
46.99167	7
47.00000	6
47.00833	5
47.01667	4
47.02500	4
47.03333	5
47.04167	5
47.05000	5
47.05833	5
47.06667	4
47.07500	3
47.08333	2
47.09167	2
47.10000	1
47.10833	-1
47.11667	-2
47.12500	-3
47.13333	-3
47.14167	-2
47.15000	1
47.15833	5
47.16667	8
47.17500	9
47.18333	9
47.19167	6
47.20000	4
47.20833	4
47.21667	5
47.22500	7
47.23333	8
47.24167	7
47.25000	5
47.25833	1
47.26667	-1
47.27500	-1
47.28333	3
47.29167	9
47.30000	15
47.30833	17
47.31667	17
47.32500	13
47.33333	9
47.34167	6
47.35000	6
47.35833	8
47.36667	10
47.37500	13
47.38333	17
47.39167	20
47.40000	20
47.40833	18
47.41667	13
47.42500	7
47.43333	2
47.44167	2
47.45000	7
47.45833	13
47.46667	17
47.47500	19
47.48333	18
47.49167	16
47.50000	14
47.50833	14
47.51667	15
47.52500	14
47.53333	12
47.54167	10
47.55000	7
47.55833	4
47.56667	2
47.57500	0
47.58333	-1
47.59167	-1
47.60000	-2
47.60833	-1
47.61667	1
47.62500	4
47.63333	7
47.64167	9
47.65000	9
47.65833	9
47.66667	8
47.67500	9
47.68333	11
47.69167	14
47.70000	13
47.70833	8
47.71667	2
47.72500	-4
47.73333	-9
47.74167	-11
47.75000	-10
47.75833	-8
47.76667	-5
47.77500	-3
47.78333	-1
47.79167	-0
47.80000	0
47.80833	0
47.81667	1
47.82500	3
47.83333	5
47.84167	6
47.85000	6
47.85833	4
47.86667	3
47.87500	3
47.88333	5
47.89167	9
47.90000	12
47.90833	13
47.91667	11
47.92500	7
47.93333	3
47.94167	1
47.95000	2
47.95833	5
47.96667	10
47.97500	14
47.98333	15
47.99167	14
48.00000	12
48.00833	9
48.01667	8
48.02500	10
48.03333	13
48.04167	15
48.05000	16
48.05833	14
48.06667	10
48.07500	4
48.08333	-0
48.09167	-3
48.10000	-4
48.10833	-4
48.11667	-4
48.12500	-5
48.13333	-5
48.14167	-3
48.15000	0
48.15833	4
48.16667	6
48.17500	7
48.18333	5
48.19167	3
48.20000	1
48.20833	2
48.21667	3
48.22500	5
48.23333	7
48.24167	9
48.25000	11
48.25833	13
48.26667	15
48.27500	16
48.28333	15
48.29167	10
48.30000	5
48.30833	0
48.31667	-4
48.32500	-6
48.33333	-7
48.34167	-5
48.35000	-3
48.35833	0
48.36667	4
48.37500	6
48.38333	4
48.39167	-1
48.40000	-6
48.40833	-10
48.41667	-12
48.42500	-12
48.43333	-10
48.44167	-11
48.45000	-13
48.45833	-15
48.46667	-16
48.47500	-15
48.48333	-11
48.49167	-7
48.50000	-5
48.50833	-4
48.51667	-4
48.52500	-4
48.53333	-4
48.54167	-4
48.55000	-3
48.55833	-1
48.56667	2
48.57500	4
48.58333	5
48.59167	4
48.60000	5
48.60833	7
48.61667	10
48.62500	15
48.63333	20
48.64167	22
48.65000	22
48.65833	18
48.66667	13
48.67500	7
48.68333	3
48.69167	1
48.70000	1
48.70833	4
48.71667	7
48.72500	11
48.73333	14
48.74167	16
48.75000	15
48.75833	12
48.76667	8
48.77500	5
48.78333	5
48.79167	8
48.80000	11
48.80833	15
48.81667	17
48.82500	16
48.83333	12
48.84167	8
48.85000	5
48.85833	3
48.86667	3
48.87500	5
48.88333	8
48.89167	10
48.90000	12
48.90833	14
48.91667	15
48.92500	16
48.93333	16
48.94167	15
48.95000	14
48.95833	13
48.96667	11
48.97500	9
48.98333	4
48.99167	0
49.00000	-2
49.00833	-2
49.01667	0
49.02500	4
49.03333	7
49.04167	11
49.05000	14
49.05833	17
49.06667	19
49.07500	20
49.08333	20
49.09167	17
49.10000	15
49.10833	14
49.11667	12
49.12500	10
49.13333	9
49.14167	10
49.15000	13
49.15833	17
49.16667	20
49.17500	21
49.18333	20
49.19167	16
49.20000	11
49.20833	4
49.21667	-2
49.22500	-5
49.23333	-5
49.24167	-3
49.25000	1
49.25833	4
49.26667	6
49.27500	7
49.28333	8
49.29167	6
49.30000	5
49.30833	5
49.31667	7
49.32500	10
49.33333	14
49.34167	15
49.35000	14
49.35833	12
49.36667	10
49.37500	9
49.38333	10
49.39167	14
49.40000	16
49.40833	16
49.41667	15
49.42500	13
49.43333	11
49.44167	11
49.45000	12
49.45833	14
49.46667	16
49.47500	17
49.48333	20
49.49167	22
49.50000	23
49.50833	22
49.51667	20
49.52500	17
49.53333	14
49.54167	13
49.55000	14
49.55833	13
49.56667	10
49.57500	6
49.58333	2
49.59167	1
49.60000	2
49.60833	8
49.61667	13
49.62500	18
49.63333	20
49.64167	20
49.65000	18
49.65833	14
49.66667	9
49.67500	5
49.68333	3
49.69167	3
49.70000	5
49.70833	9
49.71667	12
49.72500	12
49.73333	10
49.74167	6
49.75000	2
49.75833	1
49.76667	4
49.77500	8
49.78333	14
49.79167	19
49.80000	20
49.80833	17
49.81667	14
49.82500	11
49.83333	9
49.84167	9
49.85000	10
49.85833	11
49.86667	12
49.87500	12
49.88333	13
49.89167	14
49.90000	14
49.90833	11
49.91667	8
49.92500	5
49.93333	3
49.94167	2
49.95000	2
49.95833	1
49.96667	-0
49.97500	1
49.98333	5
49.99167	13
50.00000	19
50.00833	23
50.01667	25
50.02500	22
50.03333	17
50.04167	12
50.05000	7
50.05833	3
50.06667	-1
50.07500	-3
50.08333	-3
50.09167	-2
50.10000	-2
50.10833	-4
50.11667	-7
50.12500	-10
50.13333	-11
50.14167	-9
50.15000	-5
50.15833	-1
50.16667	1
50.17500	1
50.18333	-1
50.19167	-3
50.20000	-5
50.20833	-5
50.21667	-5
50.22500	-6
50.23333	-7
50.24167	-10
50.25000	-13
50.25833	-14
50.26667	-12
50.27500	-9
50.28333	-6
50.29167	-4
50.30000	-3
50.30833	-2
50.31667	-2
50.32500	-2
50.33333	-2
50.34167	-1
50.35000	0
50.35833	2
50.36667	3
50.37500	5
50.38333	7
50.39167	8
50.40000	7
50.40833	5
50.41667	2
50.42500	-2
50.43333	-3
50.44167	-2
50.45000	2
50.45833	5
50.46667	7
50.47500	7
50.48333	5
50.49167	1
50.50000	-1
50.50833	-4
50.51667	-6
50.52500	-8
50.53333	-10
50.54167	-9
50.55000	-7
50.55833	-4
50.56667	0
50.57500	3
50.58333	5
50.59167	5
50.60000	4
50.60833	1
50.61667	-3
50.62500	-8
50.63333	-11
50.64167	-13
50.65000	-12
50.65833	-9
50.66667	-4
50.67500	-0
50.68333	2
50.69167	1
50.70000	-2
50.70833	-6
50.71667	-9
50.72500	-9
50.73333	-7
50.74167	-3
50.75000	1
50.75833	3
50.76667	2
50.77500	-2
50.78333	-7
50.79167	-11
50.80000	-13
50.80833	-12
50.81667	-10
50.82500	-8
50.83333	-6
50.84167	-5
50.85000	-4
50.85833	-2
50.86667	1
50.87500	4
50.88333	6
50.89167	8
50.90000	8
50.90833	8
50.91667	8
50.92500	7
50.93333	5
50.94167	5
50.95000	6
50.95833	8
50.96667	8
50.97500	7
50.98333	5
50.99167	3
51.00000	0
51.00833	-1
51.01667	-2
51.02500	-4
51.03333	-6
51.04167	-6
51.05000	-2
51.05833	2
51.06667	8
51.07500	12
51.08333	13
51.09167	12
51.10000	10
51.10833	9
51.11667	8
51.12500	8
51.13333	7
51.14167	4
51.15000	-0
51.15833	-4
51.16667	-4
51.17500	-2
51.18333	1
51.19167	5
51.20000	8
51.20833	9
51.21667	9
51.22500	9
51.23333	10
51.24167	11
51.25000	11
51.25833	10
51.26667	9
51.27500	8
51.28333	8
51.29167	9
51.30000	11
51.30833	15
51.31667	18
51.32500	20
51.33333	20
51.34167	22
51.35000	25
51.35833	30
51.36667	36
51.37500	40
51.38333	39
51.39167	35
51.40000	29
51.40833	23
51.41667	20
51.42500	21
51.43333	25
51.44167	30
51.45000	36
51.45833	40
51.46667	43
51.47500	44
51.48333	46
51.49167	49
51.50000	53
51.50833	59
51.51667	64
51.52500	67
51.53333	70
51.54167	73
51.55000	75
51.55833	79
51.56667	83
51.57500	86
51.58333	88
51.59167	89
51.60000	90
51.60833	94
51.61667	101
51.62500	109
51.63333	117
51.64167	122
51.65000	125
51.65833	128
51.66667	131
51.67500	135
51.68333	140
51.69167	145
51.70000	152
51.70833	160
51.71667	169
51.72500	178
51.73333	187
51.74167	195
51.75000	202
51.75833	208
51.76667	213
51.77500	218
51.78333	223
51.79167	227
51.80000	234
51.80833	243
51.81667	252
51.82500	261
51.83333	270
51.84167	278
51.85000	286
51.85833	293
51.86667	301
51.87500	308
51.88333	315
51.89167	322
51.90000	329
51.90833	335
51.91667	342
51.92500	350
51.93333	358
51.94167	369
51.95000	381
51.95833	393
51.96667	405
51.97500	416
51.98333	425
51.99167	433
52.00000	440
52.00833	449
52.01667	460
52.02500	473
52.03333	487
52.04167	504
52.05000	523
52.05833	542
52.06667	559
52.07500	573
52.08333	585
52.09167	595
52.10000	606
52.10833	617
52.11667	628
52.12500	639
52.13333	651
52.14167	663
52.15000	677
52.15833	694
52.16667	712
52.17500	729
52.18333	742
52.19167	752
52.20000	759
52.20833	765
52.21667	773
52.22500	784
52.23333	798
52.24167	814
52.25000	832
52.25833	849
52.26667	865
52.27500	879
52.28333	890
52.29167	900
52.30000	910
52.30833	921
52.31667	934
52.32500	948
52.33333	964
52.34167	979
52.35000	992
52.35833	1004
52.36667	1017
52.37500	1028
52.38333	1041
52.39167	1054
52.40000	1068
52.40833	1084
52.41667	1098
52.42500	1111
52.43333	1123
52.44167	1131
52.45000	1135
52.45833	1139
52.46667	1146
52.47500	1155
52.48333	1167
52.49167	1181
52.50000	1194
52.50833	1206
52.51667	1216
52.52500	1226
52.53333	1236
52.54167	1245
52.55000	1255
52.55833	1265
52.56667	1275
52.57500	1283
52.58333	1290
52.59167	1296
52.60000	1302
52.60833	1308
52.61667	1314
52.62500	1322
52.63333	1329
52.64167	1336
52.65000	1344
52.65833	1352
52.66667	1360
52.67500	1369
52.68333	1378
52.69167	1385
52.70000	1390
52.70833	1392
52.71667	1393
52.72500	1394
52.73333	1396
52.74167	1401
52.75000	1406
52.75833	1411
52.76667	1415
52.77500	1418
52.78333	1421
52.79167	1424
52.80000	1427
52.80833	1432
52.81667	1437
52.82500	1442
52.83333	1445
52.84167	1445
52.85000	1441
52.85833	1435
52.86667	1427
52.87500	1419
52.88333	1412
52.89167	1407
52.90000	1406
52.90833	1410
52.91667	1415
52.92500	1420
52.93333	1423
52.94167	1424
52.95000	1422
52.95833	1419
52.96667	1416
52.97500	1411
52.98333	1405
52.99167	1397
53.00000	1389
53.00833	1382
53.01667	1376
53.02500	1371
53.03333	1367
53.04167	1361
53.05000	1355
53.05833	1348
53.06667	1342
53.07500	1335
53.08333	1328
53.09167	1319
53.10000	1313
53.10833	1309
53.11667	1306
53.12500	1302
53.13333	1297
53.14167	1291
53.15000	1284
53.15833	1279
53.16667	1275
53.17500	1269
53.18333	1260
53.19167	1248
53.20000	1235
53.20833	1221
53.21667	1208
53.22500	1197
53.23333	1188
53.24167	1180
53.25000	1172
53.25833	1166
53.26667	1159
53.27500	1153
53.28333	1146
53.29167	1139
53.30000	1133
53.30833	1126
53.31667	1119
53.32500	1110
53.33333	1099
53.34167	1085
53.35000	1070
53.35833	1056
53.36667	1044
53.37500	1033
53.38333	1025
53.39167	1019
53.40000	1013
53.40833	1006
53.41667	998
53.42500	990
53.43333	982
53.44167	974
53.45000	965
53.45833	954
53.46667	941
53.47500	925
53.48333	909
53.49167	893
53.50000	879
53.50833	867
53.51667	857
53.52500	847
53.53333	839
53.54167	832
53.55000	827
53.55833	823
53.56667	819
53.57500	813
53.58333	804
53.59167	792
53.60000	780
53.60833	768
53.61667	758
53.62500	750
53.63333	742
53.64167	734
53.65000	726
53.65833	717
53.66667	708
53.67500	700
53.68333	692
53.69167	684
53.70000	674
53.70833	663
53.71667	651
53.72500	639
53.73333	628
53.74167	617
53.75000	606
53.75833	594
53.76667	583
53.77500	572
53.78333	565
53.79167	560
53.80000	556
53.80833	554
53.81667	551
53.82500	545
53.83333	539
53.84167	534
53.85000	530
53.85833	527
53.86667	527
53.87500	527
53.88333	523
53.89167	515
53.90000	505
53.90833	493
53.91667	483
53.92500	477
53.93333	473
53.94167	471
53.95000	468
53.95833	463
53.96667	455
53.97500	445
53.98333	436
53.99167	426
54.00000	419
54.00833	414
54.01667	410
54.02500	405
54.03333	399
54.04167	395
54.05000	392
54.05833	390
54.06667	389
54.07500	387
54.08333	383
54.09167	378
54.10000	373
54.10833	367
54.11667	361
54.12500	355
54.13333	350
54.14167	347
54.15000	343
54.15833	341
54.16667	337
54.17500	333
54.18333	328
54.19167	322
54.20000	317
54.20833	312
54.21667	307
54.22500	303
54.23333	299
54.24167	296
54.25000	292
54.25833	289
54.26667	286
54.27500	282
54.28333	278
54.29167	273
54.30000	266
54.30833	259
54.31667	253
54.32500	248
54.33333	244
54.34167	242
54.35000	241
54.35833	240
54.36667	239
54.37500	239
54.38333	238
54.39167	238
54.40000	238
54.40833	237
54.41667	234
54.42500	229
54.43333	224
54.44167	218
54.45000	213
54.45833	209
54.46667	208
54.47500	208
54.48333	209
54.49167	209
54.50000	207
54.50833	203
54.51667	198
54.52500	195
54.53333	192
54.54167	189
54.55000	184
54.55833	176
54.56667	168
54.57500	161
54.58333	159
54.59167	161
54.60000	165
54.60833	170
54.61667	174
54.62500	177
54.63333	178
54.64167	177
54.65000	175
54.65833	172
54.66667	169
54.67500	166
54.68333	163
54.69167	161
54.70000	158
54.70833	155
54.71667	150
54.72500	145
54.73333	139
54.74167	134
54.75000	131
54.75833	128
54.76667	125
54.77500	123
54.78333	121
54.79167	121
54.80000	120
54.80833	120
54.81667	119
54.82500	117
54.83333	114
54.84167	112
54.85000	111
54.85833	111
54.86667	111
54.87500	111
54.88333	110
54.89167	108
54.90000	106
54.90833	103
54.91667	101
54.92500	98
54.93333	95
54.94167	91
54.95000	88
54.95833	87
54.96667	90
54.97500	95
54.98333	101
54.99167	107
55.00000	111
55.00833	112
55.01667	111
55.02500	108
55.03333	105
55.04167	101
55.05000	97
55.05833	93
55.06667	90
55.07500	86
55.08333	80
55.09167	74
55.10000	70
55.10833	69
55.11667	71
55.12500	76
55.13333	81
55.14167	84
55.15000	84
55.15833	82
55.16667	80
55.17500	78
55.18333	77
55.19167	75
55.20000	74
55.20833	72
55.21667	70
55.22500	70
55.23333	72
55.24167	76
55.25000	81
55.25833	86
55.26667	90
55.27500	92
55.28333	92
55.29167	90
55.30000	86
55.30833	82
55.31667	77
55.32500	72
55.33333	68
55.34167	67
55.35000	68
55.35833	71
55.36667	73
55.37500	75
55.38333	75
55.39167	73
55.40000	70
55.40833	67
55.41667	65
55.42500	65
55.43333	66
55.44167	67
55.45000	68
55.45833	67
55.46667	66
55.47500	65
55.48333	64
55.49167	64
55.50000	64
55.50833	64
55.51667	64
55.52500	62
55.53333	60
55.54167	59
55.55000	61
55.55833	63
55.56667	66
55.57500	68
55.58333	67
55.59167	64
55.60000	61
55.60833	59
55.61667	59
55.62500	60
55.63333	62
55.64167	62
55.65000	59
55.65833	52
55.66667	42
55.67500	32
55.68333	23
55.69167	18
55.70000	18
55.70833	23
55.71667	30
55.72500	40
55.73333	48
55.74167	51
55.75000	51
55.75833	48
55.76667	45
55.77500	42
55.78333	42
55.79167	43
55.80000	44
55.80833	45
55.81667	46
55.82500	46
55.83333	45
55.84167	43
55.85000	42
55.85833	42
55.86667	44
55.87500	46
55.88333	48
55.89167	50
55.90000	51
55.90833	50
55.91667	50
55.92500	49
55.93333	46
55.94167	44
55.95000	40
55.95833	35
55.96667	29
55.97500	24
55.98333	21
55.99167	21
56.00000	22
56.00833	23
56.01667	24
56.02500	23
56.03333	20
56.04167	19
56.05000	19
56.05833	22
56.06667	25
56.07500	29
56.08333	32
56.09167	35
56.10000	37
56.10833	37
56.11667	37
56.12500	37
56.13333	37
56.14167	36
56.15000	36
56.15833	35
56.16667	34
56.17500	33
56.18333	31
56.19167	28
56.20000	24
56.20833	21
56.21667	19
56.22500	19
56.23333	19
56.24167	19
56.25000	19
56.25833	17
56.26667	15
56.27500	14
56.28333	12
56.29167	11
56.30000	11
56.30833	13
56.31667	17
56.32500	21
56.33333	25
56.34167	28
56.35000	31
56.35833	32
56.36667	32
56.37500	31
56.38333	31
56.39167	31
56.40000	31
56.40833	30
56.41667	27
56.42500	22
56.43333	14
56.44167	7
56.45000	1
56.45833	-3
56.46667	-4
56.47500	-2
56.48333	3
56.49167	8
56.50000	14
56.50833	19
56.51667	24
56.52500	27
56.53333	29
56.54167	30
56.55000	30
56.55833	29
56.56667	27
56.57500	24
56.58333	19
56.59167	13
56.60000	8
56.60833	6
56.61667	8
56.62500	11
56.63333	15
56.64167	18
56.65000	20
56.65833	20
56.66667	19
56.67500	18
56.68333	17
56.69167	18
56.70000	18
56.70833	19
56.71667	20
56.72500	21
56.73333	22
56.74167	24
56.75000	25
56.75833	24
56.76667	20
56.77500	15
56.78333	13
56.79167	12
56.80000	12
56.80833	12
56.81667	11
56.82500	10
56.83333	8
56.84167	8
56.85000	9
56.85833	11
56.86667	11
56.87500	10
56.88333	6
56.89167	1
56.90000	-4
56.90833	-8
56.91667	-11
56.92500	-11
56.93333	-9
56.94167	-4
56.95000	2
56.95833	8
56.96667	12
56.97500	16
56.98333	19
56.99167	21
57.00000	22
57.00833	21
57.01667	19
57.02500	15
57.03333	12
57.04167	9
57.05000	7
57.05833	5
57.06667	3
57.07500	2
57.08333	1
57.09167	1
57.10000	1
57.10833	-0
57.11667	-1
57.12500	1
57.13333	3
57.14167	7
57.15000	10
57.15833	13
57.16667	15
57.17500	16
57.18333	16
57.19167	14
57.20000	10
57.20833	5
57.21667	1
57.22500	-4
57.23333	-9
57.24167	-15
57.25000	-21
57.25833	-24
57.26667	-23
57.27500	-19
57.28333	-13
57.29167	-7
57.30000	-3
57.30833	-2
57.31667	-2
57.32500	-2
57.33333	-3
57.34167	-5
57.35000	-7
57.35833	-9
57.36667	-8
57.37500	-5
57.38333	-2
57.39167	0
57.40000	1
57.40833	-1
57.41667	-4
57.42500	-5
57.43333	-4
57.44167	-1
57.45000	3
57.45833	7
57.46667	9
57.47500	8
57.48333	7
57.49167	5
57.50000	5
57.50833	6
57.51667	9
57.52500	11
57.53333	14
57.54167	16
57.55000	18
57.55833	19
57.56667	18
57.57500	17
57.58333	15
57.59167	13
57.60000	11
57.60833	10
57.61667	9
57.62500	9
57.63333	9
57.64167	9
57.65000	7
57.65833	4
57.66667	0
57.67500	-4
57.68333	-6
57.69167	-8
57.70000	-9
57.70833	-7
57.71667	-5
57.72500	-5
57.73333	-7
57.74167	-11
57.75000	-16
57.75833	-20
57.76667	-22
57.77500	-21
57.78333	-17
57.79167	-12
57.80000	-7
57.80833	-2
57.81667	0
57.82500	-0
57.83333	-3
57.84167	-6
57.85000	-9
57.85833	-11
57.86667	-11
57.87500	-11
57.88333	-10
57.89167	-10
57.90000	-10
57.90833	-11
57.91667	-13
57.92500	-15
57.93333	-16
57.94167	-17
57.95000	-17
57.95833	-15
57.96667	-12
57.97500	-9
57.98333	-8
57.99167	-9
58.00000	-12
58.00833	-16
58.01667	-18
58.02500	-19
58.03333	-18
58.04167	-17
58.05000	-16
58.05833	-14
58.06667	-11
58.07500	-9
58.08333	-7
58.09167	-7
58.10000	-9
58.10833	-12
58.11667	-15
58.12500	-16
58.13333	-16
58.14167	-14
58.15000	-11
58.15833	-10
58.16667	-9
58.17500	-10
58.18333	-11
58.19167	-12
58.20000	-12
58.20833	-9
58.21667	-7
58.22500	-5
58.23333	-5
58.24167	-5
58.25000	-5
58.25833	-5
58.26667	-4
58.27500	-3
58.28333	-2
58.29167	-1
58.30000	1
58.30833	0
58.31667	-1
58.32500	-2
58.33333	-4
58.34167	-6
58.35000	-8
58.35833	-10
58.36667	-11
58.37500	-13
58.38333	-15
58.39167	-16
58.40000	-18
58.40833	-18
58.41667	-16
58.42500	-14
58.43333	-10
58.44167	-7
58.45000	-4
58.45833	-3
58.46667	-4
58.47500	-5
58.48333	-5
58.49167	-4
58.50000	-2
58.50833	0
58.51667	1
58.52500	0
58.53333	-2
58.54167	-4
58.55000	-5
58.55833	-6
58.56667	-6
58.57500	-7
58.58333	-9
58.59167	-13
58.60000	-17
58.60833	-21
58.61667	-24
58.62500	-26
58.63333	-27
58.64167	-25
58.65000	-24
58.65833	-23
58.66667	-23
58.67500	-24
58.68333	-24
58.69167	-22
58.70000	-19
58.70833	-14
58.71667	-10
58.72500	-7
58.73333	-5
58.74167	-5
58.75000	-7
58.75833	-10
58.76667	-12
58.77500	-14
58.78333	-14
58.79167	-13
58.80000	-13
58.80833	-14
58.81667	-15
58.82500	-17
58.83333	-18
58.84167	-17
58.85000	-15
58.85833	-13
58.86667	-12
58.87500	-13
58.88333	-17
58.89167	-22
58.90000	-26
58.90833	-28
58.91667	-27
58.92500	-24
58.93333	-20
58.94167	-18
58.95000	-17
58.95833	-18
58.96667	-18
58.97500	-18
58.98333	-18
58.99167	-17
59.00000	-15
59.00833	-14
59.01667	-13
59.02500	-13
59.03333	-14
59.04167	-15
59.05000	-15
59.05833	-14
59.06667	-12
59.07500	-10
59.08333	-9
59.09167	-10
59.10000	-13
59.10833	-17
59.11667	-22
59.12500	-26
59.13333	-28
59.14167	-28
59.15000	-25
59.15833	-20
59.16667	-14
59.17500	-10
59.18333	-11
59.19167	-15
59.20000	-21
59.20833	-27
59.21667	-30
59.22500	-30
59.23333	-27
59.24167	-22
59.25000	-17
59.25833	-14
59.26667	-13
59.27500	-14
59.28333	-16
59.29167	-18
59.30000	-20
59.30833	-20
59.31667	-19
59.32500	-18
59.33333	-18
59.34167	-17
59.35000	-18
59.35833	-20
59.36667	-22
59.37500	-24
59.38333	-25
59.39167	-24
59.40000	-23
59.40833	-23
59.41667	-23
59.42500	-23
59.43333	-25
59.44167	-27
59.45000	-30
59.45833	-31
59.46667	-32
59.47500	-32
59.48333	-31
59.49167	-31
59.50000	-30
59.50833	-30
59.51667	-29
59.52500	-26
59.53333	-22
59.54167	-20
59.55000	-19
59.55833	-20
59.56667	-24
59.57500	-28
59.58333	-31
59.59167	-33
59.60000	-32
59.60833	-29
59.61667	-25
59.62500	-22
59.63333	-21
59.64167	-21
59.65000	-23
59.65833	-24
59.66667	-23
59.67500	-21
59.68333	-16
59.69167	-12
59.70000	-10
59.70833	-10
59.71667	-12
59.72500	-13
59.73333	-13
59.74167	-12
59.75000	-11
59.75833	-11
59.76667	-13
59.77500	-17
59.78333	-21
59.79167	-25
59.80000	-26
59.80833	-25
59.81667	-23
59.82500	-23
59.83333	-24
59.84167	-26
59.85000	-30
59.85833	-31
59.86667	-30
59.87500	-26
59.88333	-22
59.89167	-18
59.90000	-15
59.90833	-13
59.91667	-12
59.92500	-12
59.93333	-11
59.94167	-9
59.95000	-8
59.95833	-8
59.96667	-11
59.97500	-15
59.98333	-20
59.99167	-25
60.00000	-28

[LC Chromatogram(Detector A-Ch2)]
Interval(msec)	500
# of Points	7201
Start Time(min)	0.000
End Time(min)	60.000
Intensity Units	mV
Intensity Multiplier	0.001
Wavelength(nm)	230
R.Time (min)	Intensity
0.00000	8
0.00833	8
0.01667	2
0.02500	5
0.03333	3
0.04167	-1
0.05000	-6
0.05833	-11
0.06667	-15
0.07500	-19
0.08333	-22
0.09167	-24
0.10000	-27
0.10833	-29
0.11667	-30
0.12500	-31
0.13333	-32
0.14167	-33
0.15000	-34
0.15833	-34
0.16667	-34
0.17500	-32
0.18333	-29
0.19167	-26
0.20000	-25
0.20833	-23
0.21667	-21
0.22500	-19
0.23333	-16
0.24167	-12
0.25000	-12
0.25833	-16
0.26667	-21
0.27500	-26
0.28333	-30
0.29167	-32
0.30000	-32
0.30833	-32
0.31667	-32
0.32500	-33
0.33333	-34
0.34167	-35
0.35000	-36
0.35833	-36
0.36667	-36
0.37500	-35
0.38333	-35
0.39167	-36
0.40000	-36
0.40833	-35
0.41667	-33
0.42500	-30
0.43333	-27
0.44167	-23
0.45000	-21
0.45833	-20
0.46667	-20
0.47500	-21
0.48333	-22
0.49167	-22
0.50000	-22
0.50833	-23
0.51667	-26
0.52500	-31
0.53333	-36
0.54167	-41
0.55000	-45
0.55833	-49
0.56667	-52
0.57500	-53
0.58333	-52
0.59167	-49
0.60000	-46
0.60833	-43
0.61667	-41
0.62500	-39
0.63333	-38
0.64167	-39
0.65000	-42
0.65833	-46
0.66667	-51
0.67500	-56
0.68333	-60
0.69167	-61
0.70000	-59
0.70833	-55
0.71667	-48
0.72500	-42
0.73333	-40
0.74167	-41
0.75000	-44
0.75833	-49
0.76667	-51
0.77500	-50
0.78333	-47
0.79167	-45
0.80000	-43
0.80833	-44
0.81667	-46
0.82500	-50
0.83333	-54
0.84167	-58
0.85000	-61
0.85833	-64
0.86667	-65
0.87500	-62
0.88333	-58
0.89167	-54
0.90000	-50
0.90833	-48
0.91667	-46
0.92500	-45
0.93333	-44
0.94167	-44
0.95000	-44
0.95833	-45
0.96667	-45
0.97500	-47
0.98333	-49
0.99167	-51
1.00000	-55
1.00833	-58
1.01667	-60
1.02500	-60
1.03333	-59
1.04167	-56
1.05000	-53
1.05833	-52
1.06667	-54
1.07500	-57
1.08333	-60
1.09167	-62
1.10000	-63
1.10833	-60
1.11667	-55
1.12500	-50
1.13333	-44
1.14167	-40
1.15000	-39
1.15833	-40
1.16667	-43
1.17500	-48
1.18333	-54
1.19167	-59
1.20000	-63
1.20833	-63
1.21667	-60
1.22500	-56
1.23333	-54
1.24167	-54
1.25000	-56
1.25833	-58
1.26667	-61
1.27500	-62
1.28333	-62
1.29167	-63
1.30000	-65
1.30833	-66
1.31667	-66
1.32500	-66
1.33333	-67
1.34167	-69
1.35000	-70
1.35833	-71
1.36667	-70
1.37500	-68
1.38333	-66
1.39167	-65
1.40000	-65
1.40833	-66
1.41667	-66
1.42500	-66
1.43333	-66
1.44167	-65
1.45000	-66
1.45833	-68
1.46667	-72
1.47500	-77
1.48333	-81
1.49167	-84
1.50000	-85
1.50833	-85
1.51667	-85
1.52500	-85
1.53333	-86
1.54167	-87
1.55000	-86
1.55833	-84
1.56667	-81
1.57500	-78
1.58333	-75
1.59167	-73
1.60000	-71
1.60833	-72
1.61667	-75
1.62500	-80
1.63333	-83
1.64167	-85
1.65000	-84
1.65833	-81
1.66667	-76
1.67500	-73
1.68333	-70
1.69167	-68
1.70000	-68
1.70833	-69
1.71667	-72
1.72500	-75
1.73333	-78
1.74167	-80
1.75000	-80
1.75833	-78
1.76667	-75
1.77500	-71
1.78333	-66
1.79167	-64
1.80000	-63
1.80833	-63
1.81667	-63
1.82500	-65
1.83333	-66
1.84167	-68
1.85000	-71
1.85833	-73
1.86667	-75
1.87500	-76
1.88333	-77
1.89167	-78
1.90000	-80
1.90833	-80
1.91667	-80
1.92500	-79
1.93333	-79
1.94167	-80
1.95000	-81
1.95833	-80
1.96667	-79
1.97500	-76
1.98333	-75
1.99167	-77
2.00000	-82
2.00833	-86
2.01667	-87
2.02500	-86
2.03333	-83
2.04167	-79
2.05000	-76
2.05833	-75
2.06667	-75
2.07500	-73
2.08333	-71
2.09167	-68
2.10000	-67
2.10833	-68
2.11667	-71
2.12500	-75
2.13333	-80
2.14167	-84
2.15000	-87
2.15833	-88
2.16667	-88
2.17500	-85
2.18333	-82
2.19167	-79
2.20000	-77
2.20833	-77
2.21667	-79
2.22500	-82
2.23333	-84
2.24167	-87
2.25000	-89
2.25833	-91
2.26667	-93
2.27500	-96
2.28333	-98
2.29167	-100
2.30000	-101
2.30833	-100
2.31667	-96
2.32500	-90
2.33333	-84
2.34167	-78
2.35000	-75
2.35833	-74
2.36667	-75
2.37500	-75
2.38333	-75
2.39167	-74
2.40000	-74
2.40833	-74
2.41667	-75
2.42500	-78
2.43333	-81
2.44167	-85
2.45000	-90
2.45833	-94
2.46667	-97
2.47500	-100
2.48333	-101
2.49167	-100
2.50000	-97
2.50833	-94
2.51667	-90
2.52500	-87
2.53333	-85
2.54167	-84
2.55000	-85
2.55833	-86
2.56667	-88
2.57500	-91
2.58333	-93
2.59167	-94
2.60000	-96
2.60833	-98
2.61667	-101
2.62500	-103
2.63333	-103
2.64167	-102
2.65000	-98
2.65833	-94
2.66667	-91
2.67500	-89
2.68333	-90
2.69167	-93
2.70000	-96
2.70833	-98
2.71667	-98
2.72500	-97
2.73333	-95
2.74167	-94
2.75000	-93
2.75833	-94
2.76667	-96
2.77500	-99
2.78333	-102
2.79167	-104
2.80000	-104
2.80833	-104
2.81667	-103
2.82500	-103
2.83333	-104
2.84167	-106
2.85000	-108
2.85833	-109
2.86667	-109
2.87500	-108
2.88333	-107
2.89167	-107
2.90000	-108
2.90833	-110
2.91667	-112
2.92500	-112
2.93333	-110
2.94167	-106
2.95000	-101
2.95833	-96
2.96667	-92
2.97500	-90
2.98333	-90
2.99167	-91
3.00000	-93
3.00833	-96
3.01667	-101
3.02500	-107
3.03333	-112
3.04167	-116
3.05000	-117
3.05833	-115
3.06667	-111
3.07500	-106
3.08333	-101
3.09167	-96
3.10000	-93
3.10833	-93
3.11667	-96
3.12500	-100
3.13333	-104
3.14167	-107
3.15000	-108
3.15833	-106
3.16667	-103
3.17500	-101
3.18333	-100
3.19167	-99
3.20000	-98
3.20833	-100
3.21667	-105
3.22500	-110
3.23333	-115
3.24167	-117
3.25000	-118
3.25833	-118
3.26667	-118
3.27500	-120
3.28333	-124
3.29167	-128
3.30000	-130
3.30833	-129
3.31667	-123
3.32500	-116
3.33333	-106
3.34167	-98
3.35000	-93
3.35833	-93
3.36667	-96
3.37500	-101
3.38333	-107
3.39167	-113
3.40000	-118
3.40833	-121
3.41667	-124
3.42500	-125
3.43333	-125
3.44167	-123
3.45000	-121
3.45833	-119
3.46667	-117
3.47500	-116
3.48333	-116
3.49167	-116
3.50000	-117
3.50833	-119
3.51667	-122
3.52500	-123
3.53333	-122
3.54167	-119
3.55000	-115
3.55833	-111
3.56667	-107
3.57500	-105
3.58333	-104
3.59167	-103
3.60000	-102
3.60833	-103
3.61667	-104
3.62500	-106
3.63333	-108
3.64167	-109
3.65000	-110
3.65833	-110
3.66667	-109
3.67500	-110
3.68333	-111
3.69167	-113
3.70000	-114
3.70833	-115
3.71667	-116
3.72500	-118
3.73333	-121
3.74167	-123
3.75000	-126
3.75833	-128
3.76667	-129
3.77500	-129
3.78333	-130
3.79167	-130
3.80000	-129
3.80833	-129
3.81667	-128
3.82500	-127
3.83333	-126
3.84167	-125
3.85000	-124
3.85833	-123
3.86667	-121
3.87500	-119
3.88333	-117
3.89167	-116
3.90000	-116
3.90833	-118
3.91667	-121
3.92500	-123
3.93333	-123
3.94167	-122
3.95000	-120
3.95833	-117
3.96667	-114
3.97500	-112
3.98333	-110
3.99167	-110
4.00000	-111
4.00833	-113
4.01667	-114
4.02500	-115
4.03333	-115
4.04167	-114
4.05000	-115
4.05833	-117
4.06667	-120
4.07500	-125
4.08333	-128
4.09167	-129
4.10000	-128
4.10833	-126
4.11667	-123
4.12500	-120
4.13333	-118
4.14167	-117
4.15000	-118
4.15833	-121
4.16667	-127
4.17500	-132
4.18333	-137
4.19167	-139
4.20000	-137
4.20833	-135
4.21667	-132
4.22500	-128
4.23333	-124
4.24167	-118
4.25000	-113
4.25833	-109
4.26667	-107
4.27500	-108
4.28333	-110
4.29167	-113
4.30000	-116
4.30833	-119
4.31667	-122
4.32500	-126
4.33333	-128
4.34167	-129
4.35000	-127
4.35833	-124
4.36667	-121
4.37500	-120
4.38333	-120
4.39167	-121
4.40000	-122
4.40833	-124
4.41667	-125
4.42500	-127
4.43333	-129
4.44167	-132
4.45000	-134
4.45833	-137
4.46667	-138
4.47500	-138
4.48333	-137
4.49167	-137
4.50000	-136
4.50833	-136
4.51667	-136
4.52500	-134
4.53333	-131
4.54167	-128
4.55000	-127
4.55833	-128
4.56667	-131
4.57500	-132
4.58333	-132
4.59167	-132
4.60000	-133
4.60833	-133
4.61667	-133
4.62500	-132
4.63333	-131
4.64167	-131
4.65000	-132
4.65833	-133
4.66667	-136
4.67500	-139
4.68333	-141
4.69167	-143
4.70000	-144
4.70833	-143
4.71667	-141
4.72500	-139
4.73333	-138
4.74167	-138
4.75000	-138
4.75833	-137
4.76667	-136
4.77500	-136
4.78333	-137
4.79167	-138
4.80000	-140
4.80833	-140
4.81667	-138
4.82500	-136
4.83333	-133
4.84167	-131
4.85000	-130
4.85833	-132
4.86667	-135
4.87500	-140
4.88333	-144
4.89167	-145
4.90000	-143
4.90833	-138
4.91667	-134
4.92500	-130
4.93333	-130
4.94167	-132
4.95000	-134
4.95833	-136
4.96667	-138
4.97500	-139
4.98333	-140
4.99167	-140
5.00000	-138
5.00833	-136
5.01667	-134
5.02500	-132
5.03333	-129
5.04167	-128
5.05000	-128
5.05833	-130
5.06667	-133
5.07500	-136
5.08333	-137
5.09167	-137
5.10000	-134
5.10833	-131
5.11667	-129
5.12500	-129
5.13333	-132
5.14167	-136
5.15000	-138
5.15833	-139
5.16667	-138
5.17500	-135
5.18333	-133
5.19167	-133
5.20000	-135
5.20833	-137
5.21667	-137
5.22500	-135
5.23333	-134
5.24167	-134
5.25000	-135
5.25833	-136
5.26667	-137
5.27500	-137
5.28333	-136
5.29167	-135
5.30000	-136
5.30833	-140
5.31667	-144
5.32500	-149
5.33333	-153
5.34167	-153
5.35000	-149
5.35833	-142
5.36667	-134
5.37500	-129
5.38333	-125
5.39167	-125
5.40000	-127
5.40833	-129
5.41667	-129
5.42500	-127
5.43333	-126
5.44167	-126
5.45000	-128
5.45833	-131
5.46667	-135
5.47500	-139
5.48333	-142
5.49167	-142
5.50000	-141
5.50833	-139
5.51667	-138
5.52500	-137
5.53333	-139
5.54167	-141
5.55000	-143
5.55833	-143
5.56667	-142
5.57500	-140
5.58333	-138
5.59167	-139
5.60000	-142
5.60833	-146
5.61667	-149
5.62500	-151
5.63333	-150
5.64167	-148
5.65000	-146
5.65833	-146
5.66667	-147
5.67500	-149
5.68333	-151
5.69167	-151
5.70000	-151
5.70833	-150
5.71667	-149
5.72500	-149
5.73333	-149
5.74167	-150
5.75000	-150
5.75833	-150
5.76667	-147
5.77500	-144
5.78333	-140
5.79167	-137
5.80000	-135
5.80833	-135
5.81667	-139
5.82500	-145
5.83333	-153
5.84167	-161
5.85000	-167
5.85833	-170
5.86667	-169
5.87500	-166
5.88333	-161
5.89167	-158
5.90000	-156
5.90833	-154
5.91667	-151
5.92500	-148
5.93333	-145
5.94167	-143
5.95000	-143
5.95833	-146
5.96667	-149
5.97500	-152
5.98333	-154
5.99167	-156
6.00000	-157
6.00833	-157
6.01667	-157
6.02500	-157
6.03333	-156
6.04167	-155
6.05000	-153
6.05833	-153
6.06667	-154
6.07500	-157
6.08333	-159
6.09167	-161
6.10000	-160
6.10833	-159
6.11667	-157
6.12500	-156
6.13333	-156
6.14167	-157
6.15000	-157
6.15833	-156
6.16667	-154
6.17500	-153
6.18333	-153
6.19167	-153
6.20000	-152
6.20833	-150
6.21667	-143
6.22500	-137
6.23333	-131
6.24167	-128
6.25000	-129
6.25833	-134
6.26667	-140
6.27500	-147
6.28333	-153
6.29167	-155
6.30000	-155
6.30833	-154
6.31667	-151
6.32500	-148
6.33333	-144
6.34167	-141
6.35000	-140
6.35833	-141
6.36667	-144
6.37500	-148
6.38333	-151
6.39167	-153
6.40000	-154
6.40833	-152
6.41667	-149
6.42500	-145
6.43333	-141
6.44167	-136
6.45000	-133
6.45833	-131
6.46667	-133
6.47500	-138
6.48333	-145
6.49167	-150
6.50000	-153
6.50833	-154
6.51667	-152
6.52500	-150
6.53333	-149
6.54167	-149
6.55000	-151
6.55833	-154
6.56667	-158
6.57500	-162
6.58333	-165
6.59167	-165
6.60000	-165
6.60833	-164
6.61667	-163
6.62500	-162
6.63333	-161
6.64167	-161
6.65000	-160
6.65833	-158
6.66667	-156
6.67500	-154
6.68333	-153
6.69167	-153
6.70000	-155
6.70833	-158
6.71667	-161
6.72500	-163
6.73333	-162
6.74167	-160
6.75000	-159
6.75833	-158
6.76667	-158
6.77500	-157
6.78333	-155
6.79167	-154
6.80000	-154
6.80833	-156
6.81667	-159
6.82500	-162
6.83333	-163
6.84167	-162
6.85000	-160
6.85833	-155
6.86667	-151
6.87500	-148
6.88333	-146
6.89167	-147
6.90000	-150
6.90833	-153
6.91667	-154
6.92500	-155
6.93333	-155
6.94167	-154
6.95000	-153
6.95833	-154
6.96667	-155
6.97500	-157
6.98333	-159
6.99167	-160
7.00000	-160
7.00833	-159
7.01667	-158
7.02500	-157
7.03333	-156
7.04167	-155
7.05000	-155
7.05833	-154
7.06667	-154
7.07500	-154
7.08333	-155
7.09167	-157
7.10000	-160
7.10833	-162
7.11667	-162
7.12500	-159
7.13333	-156
7.14167	-151
7.15000	-148
7.15833	-145
7.16667	-146
7.17500	-149
7.18333	-154
7.19167	-158
7.20000	-162
7.20833	-165
7.21667	-166
7.22500	-166
7.23333	-166
7.24167	-167
7.25000	-167
7.25833	-165
7.26667	-163
7.27500	-161
7.28333	-159
7.29167	-157
7.30000	-156
7.30833	-155
7.31667	-155
7.32500	-156
7.33333	-157
7.34167	-159
7.35000	-161
7.35833	-164
7.36667	-167
7.37500	-170
7.38333	-171
7.39167	-171
7.40000	-171
7.40833	-169
7.41667	-165
7.42500	-162
7.43333	-158
7.44167	-156
7.45000	-154
7.45833	-153
7.46667	-153
7.47500	-155
7.48333	-159
7.49167	-162
7.50000	-164
7.50833	-166
7.51667	-166
7.52500	-166
7.53333	-168
7.54167	-171
7.55000	-173
7.55833	-173
7.56667	-171
7.57500	-168
7.58333	-165
7.59167	-165
7.60000	-167
7.60833	-169
7.61667	-171
7.62500	-172
7.63333	-170
7.64167	-167
7.65000	-164
7.65833	-162
7.66667	-161
7.67500	-163
7.68333	-166
7.69167	-169
7.70000	-172
7.70833	-173
7.71667	-172
7.72500	-169
7.73333	-165
7.74167	-161
7.75000	-158
7.75833	-158
7.76667	-159
7.77500	-162
7.78333	-166
7.79167	-169
7.80000	-172
7.80833	-171
7.81667	-168
7.82500	-164
7.83333	-161
7.84167	-161
7.85000	-163
7.85833	-167
7.86667	-171
7.87500	-174
7.88333	-175
7.89167	-173
7.90000	-170
7.90833	-167
7.91667	-165
7.92500	-165
7.93333	-167
7.94167	-171
7.95000	-173
7.95833	-174
7.96667	-174
7.97500	-175
7.98333	-177
7.99167	-180
8.00000	-183
8.00833	-184
8.01667	-181
8.02500	-176
8.03333	-168
8.04167	-162
8.05000	-159
8.05833	-159
8.06667	-160
8.07500	-160
8.08333	-159
8.09167	-159
8.10000	-158
8.10833	-159
8.11667	-162
8.12500	-165
8.13333	-167
8.14167	-167
8.15000	-168
8.15833	-169
8.16667	-169
8.17500	-167
8.18333	-165
8.19167	-163
8.20000	-163
8.20833	-164
8.21667	-167
8.22500	-170
8.23333	-173
8.24167	-176
8.25000	-180
8.25833	-184
8.26667	-188
8.27500	-190
8.28333	-191
8.29167	-190
8.30000	-189
8.30833	-186
8.31667	-183
8.32500	-181
8.33333	-178
8.34167	-177
8.35000	-175
8.35833	-174
8.36667	-173
8.37500	-174
8.38333	-177
8.39167	-179
8.40000	-181
8.40833	-181
8.41667	-178
8.42500	-174
8.43333	-170
8.44167	-167
8.45000	-164
8.45833	-162
8.46667	-162
8.47500	-164
8.48333	-167
8.49167	-170
8.50000	-173
8.50833	-173
8.51667	-172
8.52500	-169
8.53333	-167
8.54167	-166
8.55000	-167
8.55833	-169
8.56667	-173
8.57500	-177
8.58333	-181
8.59167	-184
8.60000	-185
8.60833	-185
8.61667	-184
8.62500	-182
8.63333	-181
8.64167	-180
8.65000	-180
8.65833	-181
8.66667	-182
8.67500	-182
8.68333	-182
8.69167	-181
8.70000	-180
8.70833	-179
8.71667	-180
8.72500	-181
8.73333	-181
8.74167	-182
8.75000	-181
8.75833	-181
8.76667	-182
8.77500	-183
8.78333	-184
8.79167	-186
8.80000	-186
8.80833	-185
8.81667	-182
8.82500	-178
8.83333	-176
8.84167	-176
8.85000	-178
8.85833	-181
8.86667	-183
8.87500	-183
8.88333	-182
8.89167	-180
8.90000	-177
8.90833	-176
8.91667	-177
8.92500	-179
8.93333	-180
8.94167	-181
8.95000	-181
8.95833	-179
8.96667	-177
8.97500	-175
8.98333	-172
8.99167	-170
9.00000	-169
9.00833	-168
9.01667	-170
9.02500	-172
9.03333	-173
9.04167	-175
9.05000	-175
9.05833	-175
9.06667	-175
9.07500	-177
9.08333	-179
9.09167	-180
9.10000	-178
9.10833	-177
9.11667	-177
9.12500	-179
9.13333	-183
9.14167	-186
9.15000	-188
9.15833	-187
9.16667	-185
9.17500	-186
9.18333	-187
9.19167	-190
9.20000	-192
9.20833	-192
9.21667	-189
9.22500	-185
9.23333	-180
9.24167	-174
9.25000	-169
9.25833	-164
9.26667	-162
9.27500	-162
9.28333	-165
9.29167	-169
9.30000	-174
9.30833	-177
9.31667	-177
9.32500	-175
9.33333	-172
9.34167	-171
9.35000	-171
9.35833	-175
9.36667	-180
9.37500	-185
9.38333	-189
9.39167	-192
9.40000	-193
9.40833	-192
9.41667	-188
9.42500	-184
9.43333	-181
9.44167	-178
9.45000	-177
9.45833	-178
9.46667	-179
9.47500	-180
9.48333	-180
9.49167	-179
9.50000	-177
9.50833	-176
9.51667	-176
9.52500	-179
9.53333	-184
9.54167	-189
9.55000	-192
9.55833	-192
9.56667	-190
9.57500	-187
9.58333	-185
9.59167	-185
9.60000	-187
9.60833	-188
9.61667	-187
9.62500	-185
9.63333	-183
9.64167	-181
9.65000	-180
9.65833	-180
9.66667	-182
9.67500	-184
9.68333	-186
9.69167	-188
9.70000	-189
9.70833	-190
9.71667	-189
9.72500	-186
9.73333	-184
9.74167	-181
9.75000	-180
9.75833	-178
9.76667	-176
9.77500	-173
9.78333	-170
9.79167	-167
9.80000	-166
9.80833	-167
9.81667	-169
9.82500	-173
9.83333	-176
9.84167	-178
9.85000	-181
9.85833	-183
9.86667	-185
9.87500	-187
9.88333	-189
9.89167	-189
9.90000	-188
9.90833	-186
9.91667	-184
9.92500	-182
9.93333	-181
9.94167	-180
9.95000	-180
9.95833	-181
9.96667	-183
9.97500	-185
9.98333	-187
9.99167	-189
10.00000	-190
10.00833	-192
10.01667	-195
10.02500	-197
10.03333	-198
10.04167	-198
10.05000	-197
10.05833	-195
10.06667	-192
10.07500	-191
10.08333	-192
10.09167	-193
10.10000	-195
10.10833	-197
10.11667	-198
10.12500	-199
10.13333	-199
10.14167	-198
10.15000	-197
10.15833	-195
10.16667	-192
10.17500	-189
10.18333	-185
10.19167	-184
10.20000	-184
10.20833	-186
10.21667	-189
10.22500	-192
10.23333	-193
10.24167	-193
10.25000	-191
10.25833	-190
10.26667	-190
10.27500	-189
10.28333	-190
10.29167	-191
10.30000	-192
10.30833	-192
10.31667	-189
10.32500	-186
10.33333	-181
10.34167	-177
10.35000	-175
10.35833	-174
10.36667	-176
10.37500	-179
10.38333	-184
10.39167	-189
10.40000	-192
10.40833	-194
10.41667	-195
10.42500	-194
10.43333	-193
10.44167	-193
10.45000	-194
10.45833	-195
10.46667	-196
10.47500	-197
10.48333	-198
10.49167	-199
10.50000	-201
10.50833	-202
10.51667	-202
10.52500	-200
10.53333	-196
10.54167	-193
10.55000	-192
10.55833	-195
10.56667	-199
10.57500	-203
10.58333	-205
10.59167	-204
10.60000	-200
10.60833	-197
10.61667	-194
10.62500	-192
10.63333	-191
10.64167	-191
10.65000	-190
10.65833	-190
10.66667	-190
10.67500	-194
10.68333	-198
10.69167	-202
10.70000	-203
10.70833	-202
10.71667	-197
10.72500	-192
10.73333	-189
10.74167	-188
10.75000	-188
10.75833	-190
10.76667	-192
10.77500	-194
10.78333	-195
10.79167	-196
10.80000	-197
10.80833	-199
10.81667	-200
10.82500	-201
10.83333	-202
10.84167	-202
10.85000	-201
10.85833	-199
10.86667	-197
10.87500	-195
10.88333	-194
10.89167	-193
10.90000	-194
10.90833	-195
10.91667	-195
10.92500	-195
10.93333	-196
10.94167	-196
10.95000	-197
10.95833	-197
10.96667	-196
10.97500	-194
10.98333	-191
10.99167	-189
11.00000	-188
11.00833	-189
11.01667	-192
11.02500	-195
11.03333	-198
11.04167	-200
11.05000	-203
11.05833	-205
11.06667	-207
11.07500	-208
11.08333	-207
11.09167	-206
11.10000	-204
11.10833	-201
11.11667	-197
11.12500	-193
11.13333	-191
11.14167	-190
11.15000	-192
11.15833	-194
11.16667	-196
11.17500	-197
11.18333	-197
11.19167	-198
11.20000	-200
11.20833	-203
11.21667	-205
11.22500	-205
11.23333	-204
11.24167	-202
11.25000	-201
11.25833	-201
11.26667	-202
11.27500	-203
11.28333	-204
11.29167	-203
11.30000	-201
11.30833	-200
11.31667	-201
11.32500	-203
11.33333	-205
11.34167	-207
11.35000	-208
11.35833	-207
11.36667	-206
11.37500	-206
11.38333	-207
11.39167	-208
11.40000	-208
11.40833	-209
11.41667	-208
11.42500	-207
11.43333	-206
11.44167	-204
11.45000	-202
11.45833	-199
11.46667	-197
11.47500	-197
11.48333	-199
11.49167	-203
11.50000	-206
11.50833	-207
11.51667	-205
11.52500	-202
11.53333	-200
11.54167	-199
11.55000	-200
11.55833	-200
11.56667	-200
11.57500	-198
11.58333	-195
11.59167	-191
11.60000	-186
11.60833	-182
11.61667	-180
11.62500	-180
11.63333	-184
11.64167	-189
11.65000	-193
11.65833	-196
11.66667	-198
11.67500	-199
11.68333	-200
11.69167	-200
11.70000	-201
11.70833	-202
11.71667	-204
11.72500	-207
11.73333	-210
11.74167	-212
11.75000	-212
11.75833	-210
11.76667	-207
11.77500	-204
11.78333	-201
11.79167	-199
11.80000	-197
11.80833	-196
11.81667	-196
11.82500	-195
11.83333	-194
11.84167	-194
11.85000	-195
11.85833	-196
11.86667	-198
11.87500	-200
11.88333	-200
11.89167	-199
11.90000	-196
11.90833	-193
11.91667	-191
11.92500	-189
11.93333	-190
11.94167	-192
11.95000	-195
11.95833	-198
11.96667	-200
11.97500	-201
11.98333	-200
11.99167	-199
12.00000	-198
12.00833	-197
12.01667	-198
12.02500	-199
12.03333	-199
12.04167	-198
12.05000	-196
12.05833	-194
12.06667	-192
12.07500	-190
12.08333	-187
12.09167	-185
12.10000	-184
12.10833	-184
12.11667	-185
12.12500	-188
12.13333	-191
12.14167	-194
12.15000	-195
12.15833	-197
12.16667	-197
12.17500	-196
12.18333	-194
12.19167	-193
12.20000	-191
12.20833	-192
12.21667	-195
12.22500	-198
12.23333	-201
12.24167	-201
12.25000	-200
12.25833	-197
12.26667	-194
12.27500	-193
12.28333	-193
12.29167	-195
12.30000	-198
12.30833	-200
12.31667	-201
12.32500	-202
12.33333	-202
12.34167	-201
12.35000	-199
12.35833	-197
12.36667	-196
12.37500	-195
12.38333	-196
12.39167	-197
12.40000	-197
12.40833	-197
12.41667	-195
12.42500	-193
12.43333	-192
12.44167	-191
12.45000	-192
12.45833	-193
12.46667	-194
12.47500	-194
12.48333	-194
12.49167	-193
12.50000	-192
12.50833	-193
12.51667	-195
12.52500	-199
12.53333	-203
12.54167	-207
12.55000	-207
12.55833	-204
12.56667	-200
12.57500	-195
12.58333	-192
12.59167	-190
12.60000	-191
12.60833	-192
12.61667	-192
12.62500	-192
12.63333	-192
12.64167	-192
12.65000	-191
12.65833	-188
12.66667	-186
12.67500	-183
12.68333	-183
12.69167	-184
12.70000	-188
12.70833	-191
12.71667	-194
12.72500	-195
12.73333	-194
12.74167	-191
12.75000	-188
12.75833	-186
12.76667	-186
12.77500	-189
12.78333	-192
12.79167	-195
12.80000	-197
12.80833	-197
12.81667	-197
12.82500	-196
12.83333	-195
12.84167	-195
12.85000	-195
12.85833	-194
12.86667	-193
12.87500	-190
12.88333	-187
12.89167	-182
12.90000	-177
12.90833	-174
12.91667	-172
12.92500	-172
12.93333	-174
12.94167	-178
12.95000	-182
12.95833	-186
12.96667	-188
12.97500	-188
12.98333	-188
12.99167	-186
13.00000	-183
13.00833	-180
13.01667	-177
13.02500	-174
13.03333	-172
13.04167	-170
13.05000	-169
13.05833	-169
13.06667	-167
13.07500	-164
13.08333	-159
13.09167	-154
13.10000	-152
13.10833	-152
13.11667	-156
13.12500	-160
13.13333	-162
13.14167	-162
13.15000	-161
13.15833	-160
13.16667	-159
13.17500	-160
13.18333	-162
13.19167	-164
13.20000	-167
13.20833	-169
13.21667	-170
13.22500	-172
13.23333	-174
13.24167	-176
13.25000	-178
13.25833	-177
13.26667	-175
13.27500	-170
13.28333	-165
13.29167	-160
13.30000	-154
13.30833	-150
13.31667	-146
13.32500	-145
13.33333	-146
13.34167	-150
13.35000	-154
13.35833	-158
13.36667	-160
13.37500	-160
13.38333	-156
13.39167	-152
13.40000	-147
13.40833	-144
13.41667	-142
13.42500	-141
13.43333	-140
13.44167	-139
13.45000	-140
13.45833	-142
13.46667	-146
13.47500	-150
13.48333	-153
13.49167	-155
13.50000	-156
13.50833	-155
13.51667	-152
13.52500	-149
13.53333	-145
13.54167	-140
13.55000	-136
13.55833	-132
13.56667	-129
13.57500	-127
13.58333	-126
13.59167	-126
13.60000	-129
13.60833	-132
13.61667	-135
13.62500	-136
13.63333	-135
13.64167	-132
13.65000	-130
13.65833	-127
13.66667	-126
13.67500	-127
13.68333	-128
13.69167	-129
13.70000	-127
13.70833	-126
13.71667	-126
13.72500	-127
13.73333	-127
13.74167	-126
13.75000	-122
13.75833	-118
13.76667	-115
13.77500	-113
13.78333	-113
13.79167	-113
13.80000	-111
13.80833	-109
13.81667	-107
13.82500	-104
13.83333	-102
13.84167	-102
13.85000	-103
13.85833	-106
13.86667	-110
13.87500	-115
13.88333	-118
13.89167	-118
13.90000	-116
13.90833	-110
13.91667	-102
13.92500	-94
13.93333	-88
13.94167	-85
13.95000	-85
13.95833	-86
13.96667	-88
13.97500	-91
13.98333	-93
13.99167	-96
14.00000	-99
14.00833	-100
14.01667	-100
14.02500	-98
14.03333	-95
14.04167	-92
14.05000	-91
14.05833	-90
14.06667	-91
14.07500	-91
14.08333	-90
14.09167	-88
14.10000	-86
14.10833	-83
14.11667	-82
14.12500	-80
14.13333	-80
14.14167	-79
14.15000	-78
14.15833	-78
14.16667	-80
14.17500	-83
14.18333	-86
14.19167	-87
14.20000	-85
14.20833	-81
14.21667	-78
14.22500	-74
14.23333	-72
14.24167	-72
14.25000	-73
14.25833	-73
14.26667	-74
14.27500	-75
14.28333	-75
14.29167	-77
14.30000	-80
14.30833	-82
14.31667	-83
14.32500	-82
14.33333	-78
14.34167	-71
14.35000	-63
14.35833	-57
14.36667	-53
14.37500	-53
14.38333	-56
14.39167	-59
14.40000	-61
14.40833	-63
14.41667	-64
14.42500	-64
14.43333	-65
14.44167	-66
14.45000	-67
14.45833	-69
14.46667	-70
14.47500	-72
14.48333	-74
14.49167	-76
14.50000	-79
14.50833	-81
14.51667	-79
14.52500	-77
14.53333	-73
14.54167	-70
14.55000	-69
14.55833	-71
14.56667	-73
14.57500	-75
14.58333	-77
14.59167	-78
14.60000	-78
14.60833	-75
14.61667	-72
14.62500	-68
14.63333	-65
14.64167	-64
14.65000	-65
14.65833	-68
14.66667	-73
14.67500	-79
14.68333	-84
14.69167	-87
14.70000	-88
14.70833	-86
14.71667	-83
14.72500	-80
14.73333	-79
14.74167	-80
14.75000	-82
14.75833	-84
14.76667	-85
14.77500	-83
14.78333	-80
14.79167	-76
14.80000	-72
14.80833	-70
14.81667	-70
14.82500	-70
14.83333	-69
14.84167	-68
14.85000	-67
14.85833	-68
14.86667	-70
14.87500	-71
14.88333	-73
14.89167	-76
14.90000	-80
14.90833	-84
14.91667	-88
14.92500	-91
14.93333	-92
14.94167	-91
14.95000	-89
14.95833	-90
14.96667	-90
14.97500	-91
14.98333	-90
14.99167	-89
15.00000	-89
15.00833	-90
15.01667	-94
15.02500	-99
15.03333	-102
15.04167	-103
15.05000	-101
15.05833	-99
15.06667	-97
15.07500	-96
15.08333	-98
15.09167	-102
15.10000	-106
15.10833	-108
15.11667	-108
15.12500	-107
15.13333	-105
15.14167	-104
15.15000	-105
15.15833	-107
15.16667	-110
15.17500	-111
15.18333	-111
15.19167	-112
15.20000	-113
15.20833	-114
15.21667	-115
15.22500	-116
15.23333	-116
15.24167	-115
15.25000	-113
15.25833	-112
15.26667	-109
15.27500	-107
15.28333	-104
15.29167	-103
15.30000	-102
15.30833	-102
15.31667	-101
15.32500	-100
15.33333	-97
15.34167	-94
15.35000	-91
15.35833	-90
15.36667	-90
15.37500	-93
15.38333	-97
15.39167	-101
15.40000	-105
15.40833	-107
15.41667	-108
15.42500	-107
15.43333	-107
15.44167	-107
15.45000	-108
15.45833	-109
15.46667	-108
15.47500	-106
15.48333	-103
15.49167	-101
15.50000	-102
15.50833	-103
15.51667	-105
15.52500	-106
15.53333	-105
15.54167	-103
15.55000	-101
15.55833	-100
15.56667	-99
15.57500	-98
15.58333	-97
15.59167	-96
15.60000	-95
15.60833	-96
15.61667	-97
15.62500	-99
15.63333	-98
15.64167	-96
15.65000	-95
15.65833	-95
15.66667	-95
15.67500	-94
15.68333	-91
15.69167	-90
15.70000	-89
15.70833	-92
15.71667	-98
15.72500	-104
15.73333	-108
15.74167	-109
15.75000	-108
15.75833	-104
15.76667	-98
15.77500	-93
15.78333	-89
15.79167	-88
15.80000	-90
15.80833	-94
15.81667	-97
15.82500	-100
15.83333	-99
15.84167	-96
15.85000	-91
15.85833	-84
15.86667	-79
15.87500	-77
15.88333	-77
15.89167	-78
15.90000	-79
15.90833	-79
15.91667	-76
15.92500	-73
15.93333	-70
15.94167	-66
15.95000	-65
15.95833	-63
15.96667	-62
15.97500	-60
15.98333	-57
15.99167	-53
16.00000	-48
16.00833	-46
16.01667	-46
16.02500	-49
16.03333	-53
16.04167	-57
16.05000	-59
16.05833	-59
16.06667	-56
16.07500	-52
16.08333	-47
16.09167	-45
16.10000	-46
16.10833	-48
16.11667	-49
16.12500	-48
16.13333	-45
16.14167	-40
16.15000	-37
16.15833	-35
16.16667	-35
16.17500	-34
16.18333	-32
16.19167	-30
16.20000	-27
16.20833	-25
16.21667	-26
16.22500	-26
16.23333	-26
16.24167	-25
16.25000	-24
16.25833	-23
16.26667	-22
16.27500	-24
16.28333	-27
16.29167	-30
16.30000	-33
16.30833	-34
16.31667	-33
16.32500	-31
16.33333	-27
16.34167	-22
16.35000	-18
16.35833	-16
16.36667	-17
16.37500	-20
16.38333	-23
16.39167	-25
16.40000	-26
16.40833	-27
16.41667	-27
16.42500	-27
16.43333	-27
16.44167	-29
16.45000	-34
16.45833	-40
16.46667	-45
16.47500	-48
16.48333	-49
16.49167	-48
16.50000	-48
16.50833	-47
16.51667	-48
16.52500	-49
16.53333	-51
16.54167	-52
16.55000	-54
16.55833	-58
16.56667	-61
16.57500	-63
16.58333	-63
16.59167	-62
16.60000	-60
16.60833	-59
16.61667	-59
16.62500	-60
16.63333	-62
16.64167	-64
16.65000	-66
16.65833	-68
16.66667	-68
16.67500	-65
16.68333	-62
16.69167	-59
16.70000	-59
16.70833	-60
16.71667	-61
16.72500	-64
16.73333	-65
16.74167	-66
16.75000	-66
16.75833	-66
16.76667	-64
16.77500	-63
16.78333	-61
16.79167	-59
16.80000	-58
16.80833	-57
16.81667	-57
16.82500	-56
16.83333	-58
16.84167	-61
16.85000	-65
16.85833	-70
16.86667	-73
16.87500	-72
16.88333	-68
16.89167	-63
16.90000	-57
16.90833	-54
16.91667	-53
16.92500	-55
16.93333	-57
16.94167	-59
16.95000	-59
16.95833	-58
16.96667	-57
16.97500	-57
16.98333	-59
16.99167	-59
17.00000	-60
17.00833	-60
17.01667	-61
17.02500	-63
17.03333	-66
17.04167	-70
17.05000	-72
17.05833	-72
17.06667	-70
17.07500	-68
17.08333	-64
17.09167	-61
17.10000	-58
17.10833	-56
17.11667	-56
17.12500	-58
17.13333	-61
17.14167	-64
17.15000	-65
17.15833	-64
17.16667	-62
17.17500	-60
17.18333	-59
17.19167	-60
17.20000	-62
17.20833	-65
17.21667	-68
17.22500	-71
17.23333	-72
17.24167	-71
17.25000	-68
17.25833	-63
17.26667	-60
17.27500	-59
17.28333	-60
17.29167	-62
17.30000	-64
17.30833	-66
17.31667	-69
17.32500	-71
17.33333	-73
17.34167	-75
17.35000	-75
17.35833	-74
17.36667	-71
17.37500	-69
17.38333	-67
17.39167	-66
17.40000	-66
17.40833	-68
17.41667	-70
17.42500	-71
17.43333	-72
17.44167	-71
17.45000	-69
17.45833	-66
17.46667	-63
17.47500	-58
17.48333	-54
17.49167	-51
17.50000	-50
17.50833	-52
17.51667	-56
17.52500	-60
17.53333	-63
17.54167	-64
17.55000	-63
17.55833	-61
17.56667	-58
17.57500	-57
17.58333	-56
17.59167	-56
17.60000	-56
17.60833	-54
17.61667	-52
17.62500	-49
17.63333	-48
17.64167	-47
17.65000	-47
17.65833	-47
17.66667	-48
17.67500	-51
17.68333	-54
17.69167	-56
17.70000	-56
17.70833	-53
17.71667	-49
17.72500	-45
17.73333	-43
17.74167	-40
17.75000	-38
17.75833	-37
17.76667	-35
17.77500	-35
17.78333	-36
17.79167	-38
17.80000	-40
17.80833	-41
17.81667	-41
17.82500	-39
17.83333	-36
17.84167	-33
17.85000	-30
17.85833	-28
17.86667	-27
17.87500	-29
17.88333	-32
17.89167	-31
17.90000	-28
17.90833	-24
17.91667	-19
17.92500	-16
17.93333	-17
17.94167	-20
17.95000	-24
17.95833	-25
17.96667	-24
17.97500	-22
17.98333	-19
17.99167	-16
18.00000	-13
18.00833	-10
18.01667	-7
18.02500	-4
18.03333	-1
18.04167	-1
18.05000	-3
18.05833	-7
18.06667	-13
18.07500	-18
18.08333	-22
18.09167	-24
18.10000	-24
18.10833	-21
18.11667	-18
18.12500	-13
18.13333	-9
18.14167	-4
18.15000	1
18.15833	4
18.16667	6
18.17500	6
18.18333	4
18.19167	3
18.20000	2
18.20833	3
18.21667	5
18.22500	8
18.23333	10
18.24167	12
18.25000	12
18.25833	12
18.26667	11
18.27500	11
18.28333	12
18.29167	13
18.30000	15
18.30833	16
18.31667	17
18.32500	16
18.33333	14
18.34167	11
18.35000	8
18.35833	5
18.36667	3
18.37500	1
18.38333	-1
18.39167	-3
18.40000	-4
18.40833	-5
18.41667	-6
18.42500	-5
18.43333	-4
18.44167	-1
18.45000	2
18.45833	6
18.46667	9
18.47500	10
18.48333	10
18.49167	9
18.50000	7
18.50833	7
18.51667	8
18.52500	10
18.53333	12
18.54167	13
18.55000	14
18.55833	15
18.56667	16
18.57500	16
18.58333	15
18.59167	12
18.60000	8
18.60833	5
18.61667	5
18.62500	8
18.63333	14
18.64167	22
18.65000	26
18.65833	26
18.66667	24
18.67500	22
18.68333	20
18.69167	21
18.70000	24
18.70833	28
18.71667	32
18.72500	35
18.73333	35
18.74167	34
18.75000	30
18.75833	27
18.76667	23
18.77500	21
18.78333	21
18.79167	23
18.80000	27
18.80833	32
18.81667	39
18.82500	44
18.83333	45
18.84167	43
18.85000	40
18.85833	36
18.86667	34
18.87500	33
18.88333	34
18.89167	35
18.90000	35
18.90833	35
18.91667	35
18.92500	35
18.93333	35
18.94167	36
18.95000	39
18.95833	45
18.96667	51
18.97500	57
18.98333	62
18.99167	64
19.00000	65
19.00833	66
19.01667	69
19.02500	75
19.03333	81
19.04167	88
19.05000	94
19.05833	97
19.06667	98
19.07500	99
19.08333	100
19.09167	100
19.10000	101
19.10833	101
19.11667	102
19.12500	105
19.13333	109
19.14167	115
19.15000	121
19.15833	128
19.16667	134
19.17500	141
19.18333	149
19.19167	158
19.20000	167
19.20833	175
19.21667	182
19.22500	189
19.23333	195
19.24167	201
19.25000	208
19.25833	219
19.26667	232
19.27500	247
19.28333	262
19.29167	276
19.30000	287
19.30833	298
19.31667	309
19.32500	321
19.33333	335
19.34167	351
19.35000	366
19.35833	383
19.36667	400
19.37500	420
19.38333	441
19.39167	463
19.40000	487
19.40833	511
19.41667	537
19.42500	564
19.43333	592
19.44167	622
19.45000	655
19.45833	692
19.46667	731
19.47500	775
19.48333	820
19.49167	865
19.50000	912
19.50833	961
19.51667	1012
19.52500	1065
19.53333	1122
19.54167	1183
19.55000	1249
19.55833	1321
19.56667	1396
19.57500	1477
19.58333	1560
19.59167	1647
19.60000	1738
19.60833	1831
19.61667	1931
19.62500	2035
19.63333	2146
19.64167	2265
19.65000	2391
19.65833	2527
19.66667	2668
19.67500	2820
19.68333	2978
19.69167	3146
19.70000	3323
19.70833	3505
19.71667	3699
19.72500	3898
19.73333	4109
19.74167	4330
19.75000	4558
19.75833	4801
19.76667	5048
19.77500	5310
19.78333	5579
19.79167	5859
19.80000	6153
19.80833	6455
19.81667	6779
19.82500	7112
19.83333	7465
19.84167	7833
19.85000	8210
19.85833	8609
19.86667	9011
19.87500	9434
19.88333	9863
19.89167	10306
19.90000	10766
19.90833	11231
19.91667	11723
19.92500	12219
19.93333	12737
19.94167	13269
19.95000	13812
19.95833	14380
19.96667	14947
19.97500	15539
19.98333	16136
19.99167	16746
20.00000	17377
20.00833	18011
20.01667	18675
20.02500	19338
20.03333	20021
20.04167	20714
20.05000	21410
20.05833	22129
20.06667	22839
20.07500	23570
20.08333	24300
20.09167	25037
20.10000	25791
20.10833	26538
20.11667	27313
20.12500	28080
20.13333	28861
20.14167	29645
20.15000	30422
20.15833	31213
20.16667	31984
20.17500	32765
20.18333	33534
20.19167	34302
20.20000	35080
20.20833	35844
20.21667	36627
20.22500	37394
20.23333	38164
20.24167	38926
20.25000	39668
20.25833	40413
20.26667	41129
20.27500	41847
20.28333	42547
20.29167	43237
20.30000	43927
20.30833	44591
20.31667	45259
20.32500	45900
20.33333	46531
20.34167	47144
20.35000	47732
20.35833	48313
20.36667	48862
20.37500	49401
20.38333	49915
20.39167	50410
20.40000	50893
20.40833	51345
20.41667	51786
20.42500	52198
20.43333	52592
20.44167	52966
20.45000	53311
20.45833	53637
20.46667	53931
20.47500	54203
20.48333	54451
20.49167	54679
20.50000	54890
20.50833	55073
20.51667	55234
20.52500	55366
20.53333	55471
20.54167	55550
20.55000	55603
20.55833	55634
20.56667	55642
20.57500	55625
20.58333	55584
20.59167	55520
20.60000	55433
20.60833	55324
20.61667	55190
20.62500	55037
20.63333	54861
20.64167	54664
20.65000	54447
20.65833	54206
20.66667	53950
20.67500	53668
20.68333	53372
20.69167	53059
20.70000	52725
20.70833	52380
20.71667	52007
20.72500	51625
20.73333	51223
20.74167	50807
20.75000	50381
20.75833	49935
20.76667	49484
20.77500	49010
20.78333	48529
20.79167	48037
20.80000	47531
20.80833	47024
20.81667	46496
20.82500	45968
20.83333	45425
20.84167	44875
20.85000	44325
20.85833	43758
20.86667	43202
20.87500	42622
20.88333	42000
20.89167	41375
20.90000	40790
20.90833	40240
20.91667	39661
20.92500	39045
20.93333	38435
20.94167	37868
20.95000	37322
20.95833	36738
20.96667	36121
20.97500	35521
20.98333	34965
20.99167	34417
21.00000	33860
21.00833	33312
21.01667	32753
21.02500	32211
21.03333	31665
21.04167	31087
21.05000	30506
21.05833	29965
21.06667	29467
21.07500	28959
21.08333	28419
21.09167	27888
21.10000	27402
21.10833	26951
21.11667	26484
21.12500	25994
21.13333	25517
21.14167	25079
21.15000	24667
21.15833	24251
21.16667	23848
21.17500	23440
21.18333	23044
21.19167	22662
21.20000	22249
21.20833	21827
21.21667	21435
21.22500	21087
21.23333	20752
21.24167	20422
21.25000	20102
21.25833	19779
21.26667	19475
21.27500	19170
21.28333	18843
21.29167	18527
21.30000	18244
21.30833	17987
21.31667	17734
21.32500	17489
21.33333	17245
21.34167	17003
21.35000	16769
21.35833	16537
21.36667	16317
21.37500	16100
21.38333	15892
21.39167	15691
21.40000	15483
21.40833	15277
21.41667	15088
21.42500	14919
21.43333	14755
21.44167	14594
21.45000	14439
21.45833	14278
21.46667	14116
21.47500	13964
21.48333	13828
21.49167	13696
21.50000	13563
21.50833	13434
21.51667	13303
21.52500	13177
21.53333	13053
21.54167	12932
21.55000	12815
21.55833	12696
21.56667	12582
21.57500	12468
21.58333	12357
21.59167	12250
21.60000	12146
21.60833	12047
21.61667	11948
21.62500	11852
21.63333	11756
21.64167	11660
21.65000	11568
21.65833	11475
21.66667	11386
21.67500	11297
21.68333	11211
21.69167	11125
21.70000	11038
21.70833	10953
21.71667	10867
21.72500	10784
21.73333	10701
21.74167	10620
21.75000	10539
21.75833	10455
21.76667	10373
21.77500	10287
21.78333	10204
21.79167	10124
21.80000	10045
21.80833	9970
21.81667	9895
21.82500	9822
21.83333	9748
21.84167	9673
21.85000	9599
21.85833	9524
21.86667	9450
21.87500	9373
21.88333	9297
21.89167	9222
21.90000	9146
21.90833	9074
21.91667	9003
21.92500	8935
21.93333	8869
21.94167	8804
21.95000	8741
21.95833	8676
21.96667	8613
21.97500	8550
21.98333	8487
21.99167	8425
22.00000	8362
22.00833	8302
22.01667	8241
22.02500	8182
22.03333	8125
22.04167	8070
22.05000	8018
22.05833	7967
22.06667	7917
22.07500	7867
22.08333	7815
22.09167	7762
22.10000	7706
22.10833	7651
22.11667	7595
22.12500	7541
22.13333	7490
22.14167	7442
22.15000	7397
22.15833	7354
22.16667	7311
22.17500	7267
22.18333	7222
22.19167	7177
22.20000	7132
22.20833	7090
22.21667	7047
22.22500	7007
22.23333	6967
22.24167	6927
22.25000	6887
22.25833	6847
22.26667	6809
22.27500	6771
22.28333	6733
22.29167	6694
22.30000	6652
22.30833	6610
22.31667	6568
22.32500	6527
22.33333	6488
22.34167	6450
22.35000	6410
22.35833	6367
22.36667	6323
22.37500	6279
22.38333	6235
22.39167	6193
22.40000	6151
22.40833	6111
22.41667	6071
22.42500	6031
22.43333	5993
22.44167	5954
22.45000	5916
22.45833	5877
22.46667	5839
22.47500	5801
22.48333	5762
22.49167	5723
22.50000	5682
22.50833	5641
22.51667	5600
22.52500	5560
22.53333	5519
22.54167	5478
22.55000	5436
22.55833	5392
22.56667	5349
22.57500	5305
22.58333	5263
22.59167	5220
22.60000	5177
22.60833	5134
22.61667	5090
22.62500	5046
22.63333	5004
22.64167	4963
22.65000	4925
22.65833	4886
22.66667	4849
22.67500	4812
22.68333	4774
22.69167	4734
22.70000	4692
22.70833	4650
22.71667	4608
22.72500	4568
22.73333	4530
22.74167	4494
22.75000	4459
22.75833	4423
22.76667	4387
22.77500	4349
22.78333	4309
22.79167	4269
22.80000	4227
22.80833	4187
22.81667	4147
22.82500	4110
22.83333	4073
22.84167	4038
22.85000	4003
22.85833	3969
22.86667	3937
22.87500	3905
22.88333	3875
22.89167	3844
22.90000	3813
22.90833	3782
22.91667	3750
22.92500	3720
22.93333	3691
22.94167	3663
22.95000	3636
22.95833	3608
22.96667	3582
22.97500	3557
22.98333	3532
22.99167	3506
23.00000	3481
23.00833	3458
23.01667	3435
23.02500	3413
23.03333	3393
23.04167	3372
23.05000	3352
23.05833	3330
23.06667	3309
23.07500	3288
23.08333	3268
23.09167	3246
23.10000	3223
23.10833	3200
23.11667	3178
23.12500	3159
23.13333	3144
23.14167	3132
23.15000	3120
23.15833	3108
23.16667	3094
23.17500	3079
23.18333	3064
23.19167	3049
23.20000	3035
23.20833	3024
23.21667	3014
23.22500	3003
23.23333	2991
23.24167	2977
23.25000	2965
23.25833	2953
23.26667	2944
23.27500	2936
23.28333	2929
23.29167	2920
23.30000	2910
23.30833	2901
23.31667	2891
23.32500	2881
23.33333	2870
23.34167	2858
23.35000	2846
23.35833	2833
23.36667	2822
23.37500	2812
23.38333	2804
23.39167	2798
23.40000	2793
23.40833	2788
23.41667	2783
23.42500	2779
23.43333	2773
23.44167	2766
23.45000	2758
23.45833	2749
23.46667	2740
23.47500	2731
23.48333	2720
23.49167	2709
23.50000	2697
23.50833	2686
23.51667	2676
23.52500	2668
23.53333	2661
23.54167	2655
23.55000	2650
23.55833	2646
23.56667	2641
23.57500	2634
23.58333	2626
23.59167	2618
23.60000	2608
23.60833	2596
23.61667	2582
23.62500	2568
23.63333	2555
23.64167	2543
23.65000	2532
23.65833	2523
23.66667	2514
23.67500	2505
23.68333	2495
23.69167	2486
23.70000	2475
23.70833	2466
23.71667	2456
23.72500	2446
23.73333	2437
23.74167	2429
23.75000	2419
23.75833	2407
23.76667	2395
23.77500	2383
23.78333	2370
23.79167	2359
23.80000	2348
23.80833	2337
23.81667	2325
23.82500	2313
23.83333	2301
23.84167	2288
23.85000	2278
23.85833	2269
23.86667	2261
23.87500	2253
23.88333	2244
23.89167	2231
23.90000	2215
23.90833	2199
23.91667	2183
23.92500	2169
23.93333	2156
23.94167	2146
23.95000	2137
23.95833	2130
23.96667	2123
23.97500	2116
23.98333	2109
23.99167	2101
24.00000	2092
24.00833	2082
24.01667	2073
24.02500	2065
24.03333	2055
24.04167	2046
24.05000	2037
24.05833	2030
24.06667	2024
24.07500	2020
24.08333	2017
24.09167	2013
24.10000	2009
24.10833	2004
24.11667	1998
24.12500	1992
24.13333	1984
24.14167	1976
24.15000	1968
24.15833	1962
24.16667	1957
24.17500	1955
24.18333	1953
24.19167	1951
24.20000	1946
24.20833	1941
24.21667	1936
24.22500	1932
24.23333	1929
24.24167	1928
24.25000	1929
24.25833	1933
24.26667	1937
24.27500	1941
24.28333	1943
24.29167	1944
24.30000	1943
24.30833	1941
24.31667	1939
24.32500	1940
24.33333	1943
24.34167	1949
24.35000	1955
24.35833	1961
24.36667	1968
24.37500	1975
24.38333	1981
24.39167	1987
24.40000	1993
24.40833	1998
24.41667	2004
24.42500	2011
24.43333	2017
24.44167	2024
24.45000	2032
24.45833	2042
24.46667	2051
24.47500	2060
24.48333	2066
24.49167	2069
24.50000	2069
24.50833	2068
24.51667	2070
24.52500	2075
24.53333	2084
24.54167	2095
24.55000	2105
24.55833	2116
24.56667	2125
24.57500	2131
24.58333	2135
24.59167	2138
24.60000	2140
24.60833	2142
24.61667	2148
24.62500	2155
24.63333	2164
24.64167	2173
24.65000	2180
24.65833	2185
24.66667	2188
24.67500	2190
24.68333	2191
24.69167	2194
24.70000	2198
24.70833	2204
24.71667	2210
24.72500	2217
24.73333	2225
24.74167	2233
24.75000	2240
24.75833	2247
24.76667	2252
24.77500	2253
24.78333	2252
24.79167	2253
24.80000	2256
24.80833	2258
24.81667	2259
24.82500	2257
24.83333	2254
24.84167	2250
24.85000	2247
24.85833	2245
24.86667	2245
24.87500	2243
24.88333	2242
24.89167	2241
24.90000	2241
24.90833	2241
24.91667	2241
24.92500	2239
24.93333	2235
24.94167	2231
24.95000	2225
24.95833	2219
24.96667	2212
24.97500	2206
24.98333	2200
24.99167	2193
25.00000	2186
25.00833	2178
25.01667	2170
25.02500	2163
25.03333	2157
25.04167	2150
25.05000	2141
25.05833	2130
25.06667	2119
25.07500	2109
25.08333	2101
25.09167	2098
25.10000	2098
25.10833	2098
25.11667	2096
25.12500	2091
25.13333	2082
25.14167	2071
25.15000	2058
25.15833	2046
25.16667	2033
25.17500	2021
25.18333	2008
25.19167	1994
25.20000	1980
25.20833	1965
25.21667	1952
25.22500	1940
25.23333	1931
25.24167	1925
25.25000	1921
25.25833	1918
25.26667	1915
25.27500	1910
25.28333	1904
25.29167	1897
25.30000	1888
25.30833	1877
25.31667	1862
25.32500	1847
25.33333	1835
25.34167	1826
25.35000	1821
25.35833	1820
25.36667	1818
25.37500	1812
25.38333	1803
25.39167	1794
25.40000	1784
25.40833	1775
25.41667	1768
25.42500	1761
25.43333	1754
25.44167	1747
25.45000	1740
25.45833	1732
25.46667	1725
25.47500	1717
25.48333	1710
25.49167	1706
25.50000	1703
25.50833	1700
25.51667	1695
25.52500	1688
25.53333	1680
25.54167	1671
25.55000	1663
25.55833	1656
25.56667	1649
25.57500	1642
25.58333	1636
25.59167	1631
25.60000	1626
25.60833	1621
25.61667	1617
25.62500	1612
25.63333	1608
25.64167	1604
25.65000	1601
25.65833	1599
25.66667	1596
25.67500	1593
25.68333	1590
25.69167	1586
25.70000	1583
25.70833	1580
25.71667	1578
25.72500	1575
25.73333	1571
25.74167	1564
25.75000	1555
25.75833	1546
25.76667	1538
25.77500	1533
25.78333	1531
25.79167	1532
25.80000	1534
25.80833	1537
25.81667	1540
25.82500	1542
25.83333	1543
25.84167	1541
25.85000	1538
25.85833	1533
25.86667	1530
25.87500	1529
25.88333	1531
25.89167	1535
25.90000	1541
25.90833	1545
25.91667	1547
25.92500	1546
25.93333	1543
25.94167	1538
25.95000	1535
25.95833	1534
25.96667	1534
25.97500	1535
25.98333	1535
25.99167	1537
26.00000	1538
26.00833	1542
26.01667	1546
26.02500	1551
26.03333	1555
26.04167	1559
26.05000	1562
26.05833	1565
26.06667	1567
26.07500	1567
26.08333	1567
26.09167	1568
26.10000	1572
26.10833	1579
26.11667	1587
26.12500	1595
26.13333	1601
26.14167	1606
26.15000	1610
26.15833	1615
26.16667	1619
26.17500	1623
26.18333	1628
26.19167	1634
26.20000	1641
26.20833	1648
26.21667	1656
26.22500	1664
26.23333	1672
26.24167	1679
26.25000	1685
26.25833	1690
26.26667	1696
26.27500	1701
26.28333	1708
26.29167	1715
26.30000	1721
26.30833	1728
26.31667	1735
26.32500	1743
26.33333	1753
26.34167	1765
26.35000	1776
26.35833	1788
26.36667	1798
26.37500	1807
26.38333	1814
26.39167	1822
26.40000	1831
26.40833	1839
26.41667	1847
26.42500	1855
26.43333	1864
26.44167	1875
26.45000	1890
26.45833	1907
26.46667	1924
26.47500	1940
26.48333	1953
26.49167	1964
26.50000	1973
26.50833	1982
26.51667	1990
26.52500	1999
26.53333	2010
26.54167	2022
26.55000	2035
26.55833	2047
26.56667	2058
26.57500	2068
26.58333	2077
26.59167	2086
26.60000	2093
26.60833	2101
26.61667	2111
26.62500	2120
26.63333	2129
26.64167	2138
26.65000	2145
26.65833	2151
26.66667	2159
26.67500	2169
26.68333	2180
26.69167	2189
26.70000	2197
26.70833	2204
26.71667	2212
26.72500	2220
26.73333	2229
26.74167	2238
26.75000	2245
26.75833	2251
26.76667	2256
26.77500	2260
26.78333	2264
26.79167	2268
26.80000	2273
26.80833	2277
26.81667	2281
26.82500	2284
26.83333	2289
26.84167	2293
26.85000	2296
26.85833	2297
26.86667	2297
26.87500	2297
26.88333	2297
26.89167	2298
26.90000	2300
26.90833	2303
26.91667	2306
26.92500	2308
26.93333	2308
26.94167	2307
26.95000	2303
26.95833	2297
26.96667	2292
26.97500	2288
26.98333	2284
26.99167	2281
27.00000	2277
27.00833	2274
27.01667	2272
27.02500	2270
27.03333	2268
27.04167	2264
27.05000	2258
27.05833	2249
27.06667	2238
27.07500	2226
27.08333	2216
27.09167	2208
27.10000	2202
27.10833	2197
27.11667	2193
27.12500	2190
27.13333	2188
27.14167	2187
27.15000	2186
27.15833	2182
27.16667	2176
27.17500	2168
27.18333	2159
27.19167	2152
27.20000	2146
27.20833	2142
27.21667	2138
27.22500	2134
27.23333	2131
27.24167	2127
27.25000	2123
27.25833	2117
27.26667	2109
27.27500	2100
27.28333	2090
27.29167	2080
27.30000	2070
27.30833	2061
27.31667	2053
27.32500	2046
27.33333	2042
27.34167	2039
27.35000	2036
27.35833	2031
27.36667	2026
27.37500	2018
27.38333	2009
27.39167	2002
27.40000	1996
27.40833	1992
27.41667	1989
27.42500	1988
27.43333	1987
27.44167	1985
27.45000	1983
27.45833	1980
27.46667	1978
27.47500	1974
27.48333	1971
27.49167	1970
27.50000	1969
27.50833	1970
27.51667	1970
27.52500	1970
27.53333	1968
27.54167	1964
27.55000	1959
27.55833	1952
27.56667	1948
27.57500	1947
27.58333	1949
27.59167	1952
27.60000	1957
27.60833	1961
27.61667	1964
27.62500	1965
27.63333	1966
27.64167	1968
27.65000	1970
27.65833	1972
27.66667	1977
27.67500	1984
27.68333	1992
27.69167	2001
27.70000	2009
27.70833	2018
27.71667	2026
27.72500	2034
27.73333	2040
27.74167	2046
27.75000	2051
27.75833	2056
27.76667	2061
27.77500	2067
27.78333	2076
27.79167	2086
27.80000	2099
27.80833	2110
27.81667	2120
27.82500	2131
27.83333	2144
27.84167	2159
27.85000	2175
27.85833	2193
27.86667	2209
27.87500	2224
27.88333	2238
27.89167	2253
27.90000	2269
27.90833	2283
27.91667	2297
27.92500	2310
27.93333	2324
27.94167	2339
27.95000	2357
27.95833	2376
27.96667	2396
27.97500	2415
27.98333	2433
27.99167	2448
28.00000	2461
28.00833	2474
28.01667	2489
28.02500	2505
28.03333	2524
28.04167	2544
28.05000	2564
28.05833	2584
28.06667	2603
28.07500	2625
28.08333	2646
28.09167	2668
28.10000	2690
28.10833	2711
28.11667	2731
28.12500	2751
28.13333	2771
28.14167	2792
28.15000	2811
28.15833	2829
28.16667	2845
28.17500	2860
28.18333	2875
28.19167	2893
28.20000	2914
28.20833	2934
28.21667	2954
28.22500	2972
28.23333	2987
28.24167	3001
28.25000	3015
28.25833	3030
28.26667	3047
28.27500	3067
28.28333	3087
28.29167	3106
28.30000	3124
28.30833	3138
28.31667	3152
28.32500	3166
28.33333	3183
28.34167	3201
28.35000	3218
28.35833	3234
28.36667	3248
28.37500	3260
28.38333	3271
28.39167	3280
28.40000	3287
28.40833	3294
28.41667	3301
28.42500	3308
28.43333	3315
28.44167	3323
28.45000	3329
28.45833	3334
28.46667	3339
28.47500	3344
28.48333	3350
28.49167	3354
28.50000	3358
28.50833	3361
28.51667	3363
28.52500	3364
28.53333	3366
28.54167	3368
28.55000	3370
28.55833	3372
28.56667	3374
28.57500	3375
28.58333	3373
28.59167	3369
28.60000	3363
28.60833	3357
28.61667	3353
28.62500	3350
28.63333	3347
28.64167	3344
28.65000	3339
28.65833	3333
28.66667	3327
28.67500	3321
28.68333	3316
28.69167	3310
28.70000	3303
28.70833	3295
28.71667	3284
28.72500	3272
28.73333	3261
28.74167	3252
28.75000	3246
28.75833	3242
28.76667	3238
28.77500	3233
28.78333	3227
28.79167	3220
28.80000	3213
28.80833	3207
28.81667	3201
28.82500	3194
28.83333	3185
28.84167	3176
28.85000	3167
28.85833	3158
28.86667	3150
28.87500	3141
28.88333	3132
28.89167	3125
28.90000	3119
28.90833	3113
28.91667	3105
28.92500	3095
28.93333	3083
28.94167	3073
28.95000	3066
28.95833	3065
28.96667	3067
28.97500	3067
28.98333	3062
28.99167	3055
29.00000	3049
29.00833	3045
29.01667	3044
29.02500	3045
29.03333	3044
29.04167	3040
29.05000	3034
29.05833	3029
29.06667	3025
29.07500	3023
29.08333	3022
29.09167	3020
29.10000	3018
29.10833	3017
29.11667	3016
29.12500	3017
29.13333	3019
29.14167	3021
29.15000	3023
29.15833	3024
29.16667	3025
29.17500	3026
29.18333	3028
29.19167	3032
29.20000	3039
29.20833	3046
29.21667	3055
29.22500	3063
29.23333	3069
29.24167	3074
29.25000	3079
29.25833	3086
29.26667	3095
29.27500	3106
29.28333	3118
29.29167	3132
29.30000	3148
29.30833	3164
29.31667	3181
29.32500	3196
29.33333	3208
29.34167	3218
29.35000	3227
29.35833	3238
29.36667	3251
29.37500	3267
29.38333	3285
29.39167	3303
29.40000	3322
29.40833	3341
29.41667	3361
29.42500	3381
29.43333	3401
29.44167	3421
29.45000	3442
29.45833	3464
29.46667	3487
29.47500	3514
29.48333	3543
29.49167	3573
29.50000	3605
29.50833	3638
29.51667	3673
29.52500	3708
29.53333	3744
29.54167	3780
29.55000	3815
29.55833	3851
29.56667	3886
29.57500	3924
29.58333	3965
29.59167	4008
29.60000	4055
29.60833	4103
29.61667	4154
29.62500	4207
29.63333	4264
29.64167	4323
29.65000	4385
29.65833	4451
29.66667	4520
29.67500	4593
29.68333	4669
29.69167	4747
29.70000	4828
29.70833	4909
29.71667	4994
29.72500	5082
29.73333	5176
29.74167	5275
29.75000	5379
29.75833	5492
29.76667	5608
29.77500	5732
29.78333	5861
29.79167	5997
29.80000	6142
29.80833	6291
29.81667	6451
29.82500	6614
29.83333	6781
29.84167	6955
29.85000	7132
29.85833	7323
29.86667	7519
29.87500	7729
29.88333	7946
29.89167	8171
29.90000	8406
29.90833	8647
29.91667	8905
29.92500	9172
29.93333	9457
29.94167	9757
29.95000	10065
29.95833	10390
29.96667	10719
29.97500	11067
29.98333	11424
29.99167	11792
30.00000	12180
30.00833	12571
30.01667	12985
30.02500	13407
30.03333	13848
30.04167	14310
30.05000	14783
30.05833	15285
30.06667	15791
30.07500	16323
30.08333	16863
30.09167	17413
30.10000	17986
30.10833	18562
30.11667	19170
30.12500	19785
30.13333	20425
30.14167	21086
30.15000	21754
30.15833	22454
30.16667	23152
30.17500	23877
30.18333	24610
30.19167	25351
30.20000	26115
30.20833	26878
30.21667	27674
30.22500	28472
30.23333	29294
30.24167	30137
30.25000	30980
30.25833	31854
30.26667	32718
30.27500	33604
30.28333	34492
30.29167	35383
30.30000	36297
30.30833	37200
30.31667	38134
30.32500	39060
30.33333	39999
30.34167	40949
30.35000	41887
30.35833	42850
30.36667	43788
30.37500	44738
30.38333	45677
30.39167	46608
30.40000	47553
30.40833	48481
30.41667	49434
30.42500	50372
30.43333	51312
30.44167	52250
30.45000	53160
30.45833	54076
30.46667	54957
30.47500	55838
30.48333	56699
30.49167	57541
30.50000	58384
30.50833	59195
30.51667	60010
30.52500	60797
30.53333	61572
30.54167	62332
30.55000	63060
30.55833	63780
30.56667	64463
30.57500	65132
30.58333	65776
30.59167	66392
30.60000	66996
30.60833	67562
30.61667	68113
30.62500	68629
30.63333	69120
30.64167	69586
30.65000	70017
30.65833	70429
30.66667	70803
30.67500	71152
30.68333	71471
30.69167	71757
30.70000	72017
30.70833	72240
30.71667	72433
30.72500	72590
30.73333	72712
30.74167	72801
30.75000	72859
30.75833	72888
30.76667	72889
30.77500	72860
30.78333	72803
30.79167	72710
30.80000	72584
30.80833	72430
30.81667	72242
30.82500	72030
30.83333	71786
30.84167	71512
30.85000	71215
30.85833	70882
30.86667	70527
30.87500	70135
30.88333	69715
30.89167	69265
30.90000	68779
30.90833	68278
30.91667	67743
30.92500	67198
30.93333	66630
30.94167	66041
30.95000	65441
30.95833	64808
30.96667	64168
30.97500	63493
30.98333	62802
30.99167	62096
31.00000	61363
31.00833	60633
31.01667	59873
31.02500	59116
31.03333	58343
31.04167	57556
31.05000	56770
31.05833	55954
31.06667	55144
31.07500	54307
31.08333	53467
31.09167	52622
31.10000	51757
31.10833	50908
31.11667	50037
31.12500	49183
31.13333	48324
31.14167	47461
31.15000	46610
31.15833	45738
31.16667	44884
31.17500	44013
31.18333	43149
31.19167	42292
31.20000	41424
31.20833	40581
31.21667	39726
31.22500	38895
31.23333	38067
31.24167	37243
31.25000	36437
31.25833	35616
31.26667	34820
31.27500	34018
31.28333	33229
31.29167	32452
31.30000	31673
31.30833	30921
31.31667	30166
31.32500	29436
31.33333	28714
31.34167	28001
31.35000	27307
31.35833	26607
31.36667	25933
31.37500	25260
31.38333	24603
31.39167	23964
31.40000	23327
31.40833	22718
31.41667	22110
31.42500	21525
31.43333	20949
31.44167	20380
31.45000	19830
31.45833	19278
31.46667	18751
31.47500	18231
31.48333	17728
31.49167	17242
31.50000	16762
31.50833	16302
31.51667	15843
31.52500	15402
31.53333	14968
31.54167	14542
31.55000	14134
31.55833	13729
31.56667	13345
31.57500	12964
31.58333	12596
31.59167	12241
31.60000	11890
31.60833	11559
31.61667	11236
31.62500	10928
31.63333	10627
31.64167	10332
31.65000	10047
31.65833	9760
31.66667	9487
31.67500	9217
31.68333	8958
31.69167	8711
31.70000	8470
31.70833	8243
31.71667	8019
31.72500	7804
31.73333	7595
31.74167	7391
31.75000	7197
31.75833	7006
31.76667	6825
31.77500	6649
31.78333	6481
31.79167	6321
31.80000	6164
31.80833	6015
31.81667	5867
31.82500	5725
31.83333	5588
31.84167	5455
31.85000	5330
31.85833	5208
31.86667	5091
31.87500	4975
31.88333	4862
31.89167	4753
31.90000	4646
31.90833	4546
31.91667	4450
31.92500	4361
31.93333	4277
31.94167	4196
31.95000	4117
31.95833	4037
31.96667	3959
31.97500	3880
31.98333	3804
31.99167	3734
32.00000	3667
32.00833	3606
32.01667	3545
32.02500	3488
32.03333	3432
32.04167	3376
32.05000	3324
32.05833	3272
32.06667	3224
32.07500	3177
32.08333	3132
32.09167	3089
32.10000	3046
32.10833	3006
32.11667	2967
32.12500	2930
32.13333	2894
32.14167	2860
32.15000	2827
32.15833	2794
32.16667	2764
32.17500	2734
32.18333	2708
32.19167	2684
32.20000	2661
32.20833	2640
32.21667	2617
32.22500	2595
32.23333	2572
32.24167	2551
32.25000	2531
32.25833	2513
32.26667	2497
32.27500	2482
32.28333	2469
32.29167	2459
32.30000	2451
32.30833	2446
32.31667	2442
32.32500	2439
32.33333	2435
32.34167	2430
32.35000	2423
32.35833	2416
32.36667	2409
32.37500	2405
32.38333	2403
32.39167	2404
32.40000	2406
32.40833	2409
32.41667	2413
32.42500	2417
32.43333	2424
32.44167	2433
32.45000	2444
32.45833	2457
32.46667	2471
32.47500	2486
32.48333	2500
32.49167	2514
32.50000	2528
32.50833	2544
32.51667	2562
32.52500	2582
32.53333	2603
32.54167	2625
32.55000	2648
32.55833	2670
32.56667	2694
32.57500	2719
32.58333	2746
32.59167	2776
32.60000	2809
32.60833	2844
32.61667	2883
32.62500	2922
32.63333	2961
32.64167	3001
32.65000	3042
32.65833	3084
32.66667	3126
32.67500	3170
32.68333	3216
32.69167	3264
32.70000	3315
32.70833	3367
32.71667	3424
32.72500	3481
32.73333	3539
32.74167	3598
32.75000	3659
32.75833	3723
32.76667	3788
32.77500	3857
32.78333	3926
32.79167	3997
32.80000	4068
32.80833	4136
32.81667	4204
32.82500	4272
32.83333	4340
32.84167	4411
32.85000	4485
32.85833	4564
32.86667	4643
32.87500	4727
32.88333	4813
32.89167	4902
32.90000	4995
32.90833	5088
32.91667	5185
32.92500	5280
32.93333	5376
32.94167	5472
32.95000	5567
32.95833	5666
32.96667	5764
32.97500	5866
32.98333	5967
32.99167	6069
33.00000	6173
33.00833	6276
33.01667	6383
33.02500	6491
33.03333	6599
33.04167	6708
33.05000	6815
33.05833	6926
33.06667	7038
33.07500	7156
33.08333	7276
33.09167	7395
33.10000	7514
33.10833	7627
33.11667	7741
33.12500	7852
33.13333	7963
33.14167	8076
33.15000	8190
33.15833	8308
33.16667	8424
33.17500	8541
33.18333	8656
33.19167	8771
33.20000	8887
33.20833	9001
33.21667	9119
33.22500	9235
33.23333	9352
33.24167	9466
33.25000	9575
33.25833	9682
33.26667	9784
33.27500	9887
33.28333	9990
33.29167	10093
33.30000	10199
33.30833	10302
33.31667	10404
33.32500	10504
33.33333	10608
33.34167	10713
33.35000	10815
33.35833	10919
33.36667	11015
33.37500	11105
33.38333	11190
33.39167	11272
33.40000	11354
33.40833	11434
33.41667	11517
33.42500	11599
33.43333	11679
33.44167	11758
33.45000	11833
33.45833	11906
33.46667	11973
33.47500	12037
33.48333	12098
33.49167	12156
33.50000	12212
33.50833	12265
33.51667	12317
33.52500	12366
33.53333	12411
33.54167	12453
33.55000	12491
33.55833	12528
33.56667	12559
33.57500	12587
33.58333	12610
33.59167	12629
33.60000	12645
33.60833	12660
33.61667	12676
33.62500	12693
33.63333	12710
33.64167	12724
33.65000	12732
33.65833	12734
33.66667	12730
33.67500	12724
33.68333	12716
33.69167	12706
33.70000	12694
33.70833	12679
33.71667	12659
33.72500	12636
33.73333	12609
33.74167	12579
33.75000	12544
33.75833	12504
33.76667	12462
33.77500	12417
33.78333	12372
33.79167	12325
33.80000	12275
33.80833	12224
33.81667	12168
33.82500	12111
33.83333	12052
33.84167	11990
33.85000	11927
33.85833	11858
33.86667	11788
33.87500	11713
33.88333	11636
33.89167	11559
33.90000	11479
33.90833	11399
33.91667	11314
33.92500	11229
33.93333	11140
33.94167	11048
33.95000	10957
33.95833	10863
33.96667	10772
33.97500	10683
33.98333	10594
33.99167	10504
34.00000	10410
34.00833	10315
34.01667	10212
34.02500	10109
34.03333	10003
34.04167	9896
34.05000	9791
34.05833	9681
34.06667	9570
34.07500	9455
34.08333	9339
34.09167	9224
34.10000	9109
34.10833	8997
34.11667	8885
34.12500	8774
34.13333	8660
34.14167	8543
34.15000	8430
34.15833	8317
34.16667	8210
34.17500	8105
34.18333	8001
34.19167	7893
34.20000	7780
34.20833	7666
34.21667	7548
34.22500	7432
34.23333	7317
34.24167	7204
34.25000	7093
34.25833	6980
34.26667	6869
34.27500	6755
34.28333	6643
34.29167	6534
34.30000	6427
34.30833	6323
34.31667	6218
34.32500	6115
34.33333	6014
34.34167	5913
34.35000	5815
34.35833	5716
34.36667	5619
34.37500	5519
34.38333	5421
34.39167	5323
34.40000	5225
34.40833	5130
34.41667	5034
34.42500	4941
34.43333	4849
34.44167	4758
34.45000	4671
34.45833	4581
34.46667	4494
34.47500	4406
34.48333	4318
34.49167	4232
34.50000	4148
34.50833	4067
34.51667	3987
34.52500	3910
34.53333	3834
34.54167	3758
34.55000	3685
34.55833	3610
34.56667	3539
34.57500	3466
34.58333	3395
34.59167	3325
34.60000	3255
34.60833	3187
34.61667	3118
34.62500	3050
34.63333	2983
34.64167	2916
34.65000	2854
34.65833	2794
34.66667	2740
34.67500	2689
34.68333	2640
34.69167	2589
34.70000	2534
34.70833	2480
34.71667	2423
34.72500	2368
34.73333	2315
34.74167	2263
34.75000	2214
34.75833	2164
34.76667	2117
34.77500	2072
34.78333	2028
34.79167	1984
34.80000	1940
34.80833	1897
34.81667	1853
34.82500	1810
34.83333	1770
34.84167	1731
34.85000	1696
34.85833	1663
34.86667	1631
34.87500	1600
34.88333	1568
34.89167	1537
34.90000	1504
34.90833	1471
34.91667	1437
34.92500	1405
34.93333	1375
34.94167	1349
34.95000	1326
34.95833	1303
34.96667	1279
34.97500	1253
34.98333	1226
34.99167	1198
35.00000	1170
35.00833	1143
35.01667	1116
35.02500	1091
35.03333	1066
35.04167	1043
35.05000	1022
35.05833	1002
35.06667	983
35.07500	964
35.08333	946
35.09167	929
35.10000	912
35.10833	896
35.11667	879
35.12500	863
35.13333	846
35.14167	828
35.15000	812
35.15833	795
35.16667	778
35.17500	761
35.18333	745
35.19167	732
35.20000	719
35.20833	706
35.21667	691
35.22500	675
35.23333	658
35.24167	642
35.25000	629
35.25833	618
35.26667	609
35.27500	599
35.28333	588
35.29167	576
35.30000	562
35.30833	549
35.31667	537
35.32500	527
35.33333	519
35.34167	512
35.35000	505
35.35833	497
35.36667	487
35.37500	475
35.38333	464
35.39167	456
35.40000	450
35.40833	445
35.41667	439
35.42500	434
35.43333	429
35.44167	424
35.45000	419
35.45833	414
35.46667	406
35.47500	396
35.48333	386
35.49167	376
35.50000	369
35.50833	364
35.51667	360
35.52500	357
35.53333	352
35.54167	348
35.55000	342
35.55833	336
35.56667	330
35.57500	325
35.58333	319
35.59167	313
35.60000	307
35.60833	300
35.61667	293
35.62500	286
35.63333	279
35.64167	274
35.65000	270
35.65833	266
35.66667	262
35.67500	259
35.68333	257
35.69167	255
35.70000	253
35.70833	251
35.71667	250
35.72500	249
35.73333	247
35.74167	245
35.75000	241
35.75833	233
35.76667	226
35.77500	219
35.78333	215
35.79167	215
35.80000	216
35.80833	219
35.81667	222
35.82500	224
35.83333	225
35.84167	223
35.85000	220
35.85833	215
35.86667	211
35.87500	206
35.88333	202
35.89167	198
35.90000	194
35.90833	190
35.91667	184
35.92500	179
35.93333	174
35.94167	170
35.95000	170
35.95833	171
35.96667	173
35.97500	171
35.98333	168
35.99167	165
36.00000	162
36.00833	162
36.01667	163
36.02500	166
36.03333	167
36.04167	167
36.05000	165
36.05833	161
36.06667	157
36.07500	152
36.08333	148
36.09167	146
36.10000	145
36.10833	144
36.11667	142
36.12500	140
36.13333	138
36.14167	135
36.15000	134
36.15833	133
36.16667	132
36.17500	132
36.18333	133
36.19167	133
36.20000	133
36.20833	131
36.21667	127
36.22500	123
36.23333	120
36.24167	118
36.25000	117
36.25833	117
36.26667	117
36.27500	117
36.28333	117
36.29167	118
36.30000	119
36.30833	121
36.31667	123
36.32500	124
36.33333	124
36.34167	122
36.35000	117
36.35833	111
36.36667	106
36.37500	100
36.38333	96
36.39167	92
36.40000	89
36.40833	87
36.41667	88
36.42500	91
36.43333	95
36.44167	100
36.45000	101
36.45833	100
36.46667	99
36.47500	99
36.48333	101
36.49167	105
36.50000	109
36.50833	112
36.51667	112
36.52500	110
36.53333	107
36.54167	103
36.55000	101
36.55833	100
36.56667	99
36.57500	98
36.58333	96
36.59167	93
36.60000	90
36.60833	87
36.61667	87
36.62500	87
36.63333	89
36.64167	92
36.65000	94
36.65833	95
36.66667	95
36.67500	94
36.68333	92
36.69167	91
36.70000	92
36.70833	93
36.71667	94
36.72500	95
36.73333	93
36.74167	88
36.75000	83
36.75833	81
36.76667	82
36.77500	85
36.78333	88
36.79167	89
36.80000	88
36.80833	86
36.81667	85
36.82500	85
36.83333	85
36.84167	85
36.85000	86
36.85833	87
36.86667	88
36.87500	91
36.88333	93
36.89167	96
36.90000	98
36.90833	101
36.91667	104
36.92500	107
36.93333	107
36.94167	102
36.95000	95
36.95833	88
36.96667	83
36.97500	81
36.98333	81
36.99167	82
37.00000	82
37.00833	83
37.01667	83
37.02500	82
37.03333	79
37.04167	77
37.05000	76
37.05833	78
37.06667	83
37.07500	91
37.08333	99
37.09167	105
37.10000	109
37.10833	107
37.11667	102
37.12500	95
37.13333	86
37.14167	79
37.15000	76
37.15833	79
37.16667	84
37.17500	91
37.18333	97
37.19167	101
37.20000	102
37.20833	101
37.21667	99
37.22500	96
37.23333	92
37.24167	88
37.25000	86
37.25833	88
37.26667	92
37.27500	97
37.28333	102
37.29167	107
37.30000	111
37.30833	114
37.31667	115
37.32500	115
37.33333	115
37.34167	114
37.35000	114
37.35833	116
37.36667	118
37.37500	120
37.38333	120
37.39167	121
37.40000	122
37.40833	124
37.41667	127
37.42500	130
37.43333	134
37.44167	138
37.45000	141
37.45833	144
37.46667	146
37.47500	149
37.48333	153
37.49167	158
37.50000	163
37.50833	169
37.51667	175
37.52500	180
37.53333	185
37.54167	190
37.55000	194
37.55833	196
37.56667	195
37.57500	191
37.58333	186
37.59167	182
37.60000	182
37.60833	184
37.61667	187
37.62500	193
37.63333	199
37.64167	205
37.65000	213
37.65833	222
37.66667	230
37.67500	237
37.68333	242
37.69167	246
37.70000	249
37.70833	252
37.71667	256
37.72500	260
37.73333	266
37.74167	271
37.75000	278
37.75833	285
37.76667	291
37.77500	295
37.78333	298
37.79167	300
37.80000	303
37.80833	308
37.81667	314
37.82500	320
37.83333	326
37.84167	330
37.85000	335
37.85833	339
37.86667	342
37.87500	344
37.88333	344
37.89167	345
37.90000	350
37.90833	356
37.91667	366
37.92500	375
37.93333	384
37.94167	391
37.95000	396
37.95833	399
37.96667	402
37.97500	405
37.98333	407
37.99167	409
38.00000	411
38.00833	412
38.01667	411
38.02500	409
38.03333	409
38.04167	410
38.05000	415
38.05833	422
38.06667	429
38.07500	435
38.08333	440
38.09167	442
38.10000	442
38.10833	442
38.11667	445
38.12500	449
38.13333	456
38.14167	465
38.15000	472
38.15833	477
38.16667	480
38.17500	481
38.18333	480
38.19167	478
38.20000	476
38.20833	476
38.21667	477
38.22500	479
38.23333	482
38.24167	484
38.25000	486
38.25833	486
38.26667	485
38.27500	485
38.28333	486
38.29167	487
38.30000	488
38.30833	488
38.31667	488
38.32500	489
38.33333	490
38.34167	492
38.35000	493
38.35833	492
38.36667	489
38.37500	485
38.38333	480
38.39167	476
38.40000	473
38.40833	470
38.41667	470
38.42500	470
38.43333	473
38.44167	475
38.45000	477
38.45833	477
38.46667	476
38.47500	473
38.48333	471
38.49167	471
38.50000	472
38.50833	475
38.51667	478
38.52500	481
38.53333	483
38.54167	484
38.55000	484
38.55833	484
38.56667	481
38.57500	477
38.58333	471
38.59167	466
38.60000	462
38.60833	460
38.61667	458
38.62500	455
38.63333	451
38.64167	445
38.65000	440
38.65833	437
38.66667	436
38.67500	437
38.68333	441
38.69167	445
38.70000	450
38.70833	453
38.71667	454
38.72500	453
38.73333	451
38.74167	449
38.75000	447
38.75833	445
38.76667	441
38.77500	438
38.78333	434
38.79167	431
38.80000	429
38.80833	427
38.81667	425
38.82500	423
38.83333	422
38.84167	420
38.85000	417
38.85833	413
38.86667	410
38.87500	408
38.88333	407
38.89167	406
38.90000	404
38.90833	401
38.91667	398
38.92500	395
38.93333	393
38.94167	392
38.95000	390
38.95833	388
38.96667	385
38.97500	384
38.98333	385
38.99167	386
39.00000	388
39.00833	389
39.01667	390
39.02500	390
39.03333	391
39.04167	390
39.05000	388
39.05833	386
39.06667	383
39.07500	380
39.08333	376
39.09167	373
39.10000	371
39.10833	372
39.11667	376
39.12500	380
39.13333	383
39.14167	383
39.15000	379
39.15833	370
39.16667	362
39.17500	356
39.18333	353
39.19167	354
39.20000	358
39.20833	362
39.21667	367
39.22500	371
39.23333	374
39.24167	376
39.25000	376
39.25833	372
39.26667	370
39.27500	369
39.28333	370
39.29167	372
39.30000	375
39.30833	377
39.31667	376
39.32500	375
39.33333	372
39.34167	369
39.35000	368
39.35833	369
39.36667	371
39.37500	374
39.38333	375
39.39167	374
39.40000	370
39.40833	366
39.41667	363
39.42500	361
39.43333	359
39.44167	358
39.45000	357
39.45833	359
39.46667	360
39.47500	360
39.48333	359
39.49167	358
39.50000	359
39.50833	360
39.51667	361
39.52500	362
39.53333	360
39.54167	355
39.55000	352
39.55833	351
39.56667	350
39.57500	348
39.58333	345
39.59167	344
39.60000	343
39.60833	343
39.61667	342
39.62500	340
39.63333	336
39.64167	333
39.65000	333
39.65833	336
39.66667	338
39.67500	339
39.68333	337
39.69167	332
39.70000	326
39.70833	320
39.71667	318
39.72500	319
39.73333	322
39.74167	326
39.75000	331
39.75833	334
39.76667	337
39.77500	339
39.78333	339
39.79167	335
39.80000	326
39.80833	318
39.81667	313
39.82500	313
39.83333	317
39.84167	322
39.85000	327
39.85833	328
39.86667	330
39.87500	333
39.88333	337
39.89167	339
39.90000	339
39.90833	337
39.91667	333
39.92500	328
39.93333	323
39.94167	319
39.95000	315
39.95833	310
39.96667	307
39.97500	306
39.98333	306
39.99167	306
40.00000	306
40.00833	304
40.01667	303
40.02500	302
40.03333	303
40.04167	308
40.05000	313
40.05833	320
40.06667	324
40.07500	327
40.08333	327
40.09167	326
40.10000	324
40.10833	324
40.11667	326
40.12500	329
40.13333	330
40.14167	329
40.15000	326
40.15833	321
40.16667	319
40.17500	321
40.18333	327
40.19167	335
40.20000	344
40.20833	351
40.21667	356
40.22500	359
40.23333	361
40.24167	363
40.25000	366
40.25833	370
40.26667	374
40.27500	377
40.28333	377
40.29167	376
40.30000	374
40.30833	373
40.31667	372
40.32500	372
40.33333	371
40.34167	370
40.35000	370
40.35833	373
40.36667	378
40.37500	384
40.38333	391
40.39167	397
40.40000	401
40.40833	403
40.41667	405
40.42500	408
40.43333	412
40.44167	418
40.45000	426
40.45833	436
40.46667	447
40.47500	458
40.48333	469
40.49167	479
40.50000	489
40.50833	497
40.51667	504
40.52500	511
40.53333	519
40.54167	528
40.55000	537
40.55833	547
40.56667	557
40.57500	569
40.58333	581
40.59167	596
40.60000	611
40.60833	627
40.61667	643
40.62500	658
40.63333	674
40.64167	691
40.65000	711
40.65833	735
40.66667	760
40.67500	787
40.68333	813
40.69167	836
40.70000	859
40.70833	883
40.71667	910
40.72500	940
40.73333	976
40.74167	1016
40.75000	1059
40.75833	1105
40.76667	1150
40.77500	1197
40.78333	1244
40.79167	1293
40.80000	1346
40.80833	1401
40.81667	1460
40.82500	1521
40.83333	1586
40.84167	1653
40.85000	1721
40.85833	1791
40.86667	1861
40.87500	1935
40.88333	2012
40.89167	2093
40.90000	2182
40.90833	2274
40.91667	2375
40.92500	2478
40.93333	2585
40.94167	2697
40.95000	2811
40.95833	2932
40.96667	3054
40.97500	3181
40.98333	3310
40.99167	3440
41.00000	3574
41.00833	3709
41.01667	3852
41.02500	3999
41.03333	4153
41.04167	4314
41.05000	4477
41.05833	4647
41.06667	4816
41.07500	4990
41.08333	5166
41.09167	5346
41.10000	5532
41.10833	5718
41.11667	5912
41.12500	6107
41.13333	6306
41.14167	6512
41.15000	6720
41.15833	6939
41.16667	7156
41.17500	7379
41.18333	7603
41.19167	7824
41.20000	8050
41.20833	8276
41.21667	8511
41.22500	8748
41.23333	8987
41.24167	9227
41.25000	9460
41.25833	9695
41.26667	9927
41.27500	10165
41.28333	10405
41.29167	10648
41.30000	10896
41.30833	11138
41.31667	11381
41.32500	11618
41.33333	11855
41.34167	12091
41.35000	12322
41.35833	12558
41.36667	12788
41.37500	13021
41.38333	13251
41.39167	13477
41.40000	13704
41.40833	13920
41.41667	14137
41.42500	14347
41.43333	14556
41.44167	14764
41.45000	14963
41.45833	15161
41.46667	15349
41.47500	15533
41.48333	15712
41.49167	15886
41.50000	16059
41.50833	16220
41.51667	16375
41.52500	16521
41.53333	16662
41.54167	16800
41.55000	16933
41.55833	17065
41.56667	17191
41.57500	17313
41.58333	17428
41.59167	17535
41.60000	17636
41.60833	17726
41.61667	17809
41.62500	17883
41.63333	17950
41.64167	18011
41.65000	18064
41.65833	18111
41.66667	18151
41.67500	18183
41.68333	18208
41.69167	18226
41.70000	18237
41.70833	18241
41.71667	18237
41.72500	18225
41.73333	18203
41.74167	18173
41.75000	18138
41.75833	18098
41.76667	18053
41.77500	18002
41.78333	17945
41.79167	17881
41.80000	17808
41.80833	17732
41.81667	17648
41.82500	17560
41.83333	17466
41.84167	17365
41.85000	17257
41.85833	17140
41.86667	17016
41.87500	16884
41.88333	16745
41.89167	16600
41.90000	16447
41.90833	16293
41.91667	16134
41.92500	15973
41.93333	15806
41.94167	15632
41.95000	15455
41.95833	15269
41.96667	15083
41.97500	14894
41.98333	14704
41.99167	14515
42.00000	14321
42.00833	14129
42.01667	13927
42.02500	13724
42.03333	13512
42.04167	13293
42.05000	13075
42.05833	12849
42.06667	12628
42.07500	12404
42.08333	12183
42.09167	11964
42.10000	11741
42.10833	11522
42.11667	11295
42.12500	11071
42.13333	10847
42.14167	10623
42.15000	10404
42.15833	10179
42.16667	9959
42.17500	9734
42.18333	9511
42.19167	9291
42.20000	9069
42.20833	8854
42.21667	8636
42.22500	8425
42.23333	8217
42.24167	8010
42.25000	7808
42.25833	7603
42.26667	7405
42.27500	7206
42.28333	7011
42.29167	6819
42.30000	6628
42.30833	6446
42.31667	6265
42.32500	6089
42.33333	5915
42.34167	5740
42.35000	5567
42.35833	5391
42.36667	5224
42.37500	5060
42.38333	4903
42.39167	4751
42.40000	4600
42.40833	4454
42.41667	4306
42.42500	4164
42.43333	4026
42.44167	3890
42.45000	3761
42.45833	3633
42.46667	3511
42.47500	3388
42.48333	3267
42.49167	3151
42.50000	3038
42.50833	2933
42.51667	2832
42.52500	2735
42.53333	2641
42.54167	2549
42.55000	2459
42.55833	2370
42.56667	2284
42.57500	2200
42.58333	2119
42.59167	2043
42.60000	1969
42.60833	1900
42.61667	1831
42.62500	1764
42.63333	1697
42.64167	1631
42.65000	1569
42.65833	1511
42.66667	1457
42.67500	1406
42.68333	1357
42.69167	1310
42.70000	1264
42.70833	1220
42.71667	1177
42.72500	1137
42.73333	1098
42.74167	1059
42.75000	1023
42.75833	987
42.76667	954
42.77500	921
42.78333	888
42.79167	852
42.80000	813
42.80833	777
42.81667	743
42.82500	713
42.83333	688
42.84167	664
42.85000	642
42.85833	618
42.86667	596
42.87500	575
42.88333	555
42.89167	538
42.90000	523
42.90833	508
42.91667	496
42.92500	485
42.93333	475
42.94167	465
42.95000	453
42.95833	440
42.96667	425
42.97500	410
42.98333	394
42.99167	379
43.00000	364
43.00833	350
43.01667	335
43.02500	321
43.03333	310
43.04167	299
43.05000	289
43.05833	277
43.06667	265
43.07500	255
43.08333	246
43.09167	240
43.10000	236
43.10833	234
43.11667	231
43.12500	228
43.13333	223
43.14167	217
43.15000	210
43.15833	202
43.16667	195
43.17500	189
43.18333	183
43.19167	178
43.20000	174
43.20833	171
43.21667	169
43.22500	168
43.23333	166
43.24167	162
43.25000	156
43.25833	149
43.26667	143
43.27500	138
43.28333	134
43.29167	129
43.30000	124
43.30833	119
43.31667	115
43.32500	111
43.33333	109
43.34167	108
43.35000	108
43.35833	108
43.36667	108
43.37500	106
43.38333	103
43.39167	99
43.40000	95
43.40833	93
43.41667	92
43.42500	92
43.43333	91
43.44167	88
43.45000	85
43.45833	80
43.46667	76
43.47500	71
43.48333	66
43.49167	63
43.50000	60
43.50833	59
43.51667	61
43.52500	63
43.53333	64
43.54167	62
43.55000	61
43.55833	60
43.56667	59
43.57500	59
43.58333	59
43.59167	56
43.60000	51
43.60833	46
43.61667	42
43.62500	39
43.63333	38
43.64167	38
43.65000	39
43.65833	39
43.66667	40
43.67500	41
43.68333	43
43.69167	46
43.70000	50
43.70833	51
43.71667	50
43.72500	47
43.73333	44
43.74167	41
43.75000	39
43.75833	39
43.76667	39
43.77500	38
43.78333	36
43.79167	33
43.80000	30
43.80833	28
43.81667	27
43.82500	28
43.83333	30
43.84167	33
43.85000	35
43.85833	37
43.86667	39
43.87500	41
43.88333	43
43.89167	44
43.90000	44
43.90833	42
43.91667	39
43.92500	34
43.93333	29
43.94167	24
43.95000	21
43.95833	21
43.96667	22
43.97500	24
43.98333	25
43.99167	25
44.00000	24
44.00833	22
44.01667	23
44.02500	25
44.03333	28
44.04167	31
44.05000	33
44.05833	33
44.06667	33
44.07500	33
44.08333	34
44.09167	38
44.10000	43
44.10833	47
44.11667	50
44.12500	49
44.13333	44
44.14167	38
44.15000	34
44.15833	33
44.16667	36
44.17500	41
44.18333	46
44.19167	48
44.20000	46
44.20833	43
44.21667	40
44.22500	37
44.23333	37
44.24167	38
44.25000	42
44.25833	47
44.26667	52
44.27500	58
44.28333	64
44.29167	68
44.30000	71
44.30833	73
44.31667	73
44.32500	72
44.33333	70
44.34167	69
44.35000	69
44.35833	72
44.36667	77
44.37500	82
44.38333	89
44.39167	93
44.40000	97
44.40833	98
44.41667	96
44.42500	93
44.43333	90
44.44167	88
44.45000	87
44.45833	89
44.46667	91
44.47500	94
44.48333	98
44.49167	101
44.50000	103
44.50833	105
44.51667	105
44.52500	105
44.53333	108
44.54167	112
44.55000	118
44.55833	124
44.56667	128
44.57500	129
44.58333	128
44.59167	127
44.60000	127
44.60833	126
44.61667	122
44.62500	118
44.63333	115
44.64167	113
44.65000	113
44.65833	116
44.66667	120
44.67500	124
44.68333	128
44.69167	132
44.70000	137
44.70833	142
44.71667	145
44.72500	147
44.73333	146
44.74167	145
44.75000	144
44.75833	143
44.76667	144
44.77500	145
44.78333	147
44.79167	147
44.80000	146
44.80833	145
44.81667	144
44.82500	144
44.83333	145
44.84167	146
44.85000	147
44.85833	146
44.86667	144
44.87500	143
44.88333	144
44.89167	147
44.90000	150
44.90833	152
44.91667	152
44.92500	149
44.93333	145
44.94167	141
44.95000	138
44.95833	137
44.96667	137
44.97500	137
44.98333	137
44.99167	136
45.00000	132
45.00833	127
45.01667	120
45.02500	113
45.03333	108
45.04167	105
45.05000	104
45.05833	106
45.06667	109
45.07500	110
45.08333	110
45.09167	110
45.10000	109
45.10833	109
45.11667	109
45.12500	109
45.13333	110
45.14167	112
45.15000	112
45.15833	111
45.16667	109
45.17500	106
45.18333	104
45.19167	104
45.20000	106
45.20833	108
45.21667	109
45.22500	107
45.23333	104
45.24167	100
45.25000	96
45.25833	95
45.26667	94
45.27500	93
45.28333	91
45.29167	87
45.30000	81
45.30833	76
45.31667	70
45.32500	64
45.33333	57
45.34167	50
45.35000	43
45.35833	39
45.36667	37
45.37500	38
45.38333	41
45.39167	43
45.40000	44
45.40833	45
45.41667	44
45.42500	44
45.43333	42
45.44167	40
45.45000	37
45.45833	31
45.46667	24
45.47500	18
45.48333	11
45.49167	6
45.50000	3
45.50833	1
45.51667	-1
45.52500	-2
45.53333	-3
45.54167	-6
45.55000	-10
45.55833	-15
45.56667	-21
45.57500	-25
45.58333	-28
45.59167	-29
45.60000	-27
45.60833	-24
45.61667	-18
45.62500	-13
45.63333	-9
45.64167	-7
45.65000	-7
45.65833	-10
45.66667	-13
45.67500	-18
45.68333	-22
45.69167	-25
45.70000	-25
45.70833	-25
45.71667	-24
45.72500	-23
45.73333	-26
45.74167	-31
45.75000	-36
45.75833	-40
45.76667	-44
45.77500	-44
45.78333	-43
45.79167	-42
45.80000	-40
45.80833	-37
45.81667	-35
45.82500	-34
45.83333	-36
45.84167	-41
45.85000	-46
45.85833	-50
45.86667	-51
45.87500	-48
45.88333	-42
45.89167	-39
45.90000	-38
45.90833	-39
45.91667	-41
45.92500	-45
45.93333	-50
45.94167	-55
45.95000	-61
45.95833	-67
45.96667	-71
45.97500	-72
45.98333	-70
45.99167	-69
46.00000	-68
46.00833	-68
46.01667	-66
46.02500	-63
46.03333	-58
46.04167	-54
46.05000	-51
46.05833	-51
46.06667	-53
46.07500	-57
46.08333	-62
46.09167	-66
46.10000	-69
46.10833	-71
46.11667	-71
46.12500	-71
46.13333	-71
46.14167	-72
46.15000	-72
46.15833	-72
46.16667	-71
46.17500	-71
46.18333	-72
46.19167	-71
46.20000	-70
46.20833	-69
46.21667	-68
46.22500	-69
46.23333	-71
46.24167	-73
46.25000	-76
46.25833	-78
46.26667	-79
46.27500	-79
46.28333	-79
46.29167	-78
46.30000	-75
46.30833	-72
46.31667	-70
46.32500	-69
46.33333	-72
46.34167	-78
46.35000	-82
46.35833	-83
46.36667	-80
46.37500	-74
46.38333	-67
46.39167	-62
46.40000	-60
46.40833	-60
46.41667	-59
46.42500	-59
46.43333	-59
46.44167	-61
46.45000	-63
46.45833	-65
46.46667	-67
46.47500	-70
46.48333	-72
46.49167	-73
46.50000	-74
46.50833	-73
46.51667	-71
46.52500	-70
46.53333	-69
46.54167	-70
46.55000	-71
46.55833	-71
46.56667	-70
46.57500	-69
46.58333	-69
46.59167	-68
46.60000	-69
46.60833	-69
46.61667	-68
46.62500	-65
46.63333	-62
46.64167	-59
46.65000	-58
46.65833	-61
46.66667	-67
46.67500	-73
46.68333	-79
46.69167	-83
46.70000	-84
46.70833	-84
46.71667	-82
46.72500	-81
46.73333	-81
46.74167	-82
46.75000	-82
46.75833	-79
46.76667	-76
46.77500	-72
46.78333	-69
46.79167	-69
46.80000	-71
46.80833	-74
46.81667	-75
46.82500	-74
46.83333	-72
46.84167	-70
46.85000	-68
46.85833	-68
46.86667	-69
46.87500	-68
46.88333	-66
46.89167	-65
46.90000	-66
46.90833	-68
46.91667	-72
46.92500	-76
46.93333	-77
46.94167	-76
46.95000	-74
46.95833	-74
46.96667	-74
46.97500	-75
46.98333	-74
46.99167	-73
47.00000	-72
47.00833	-72
47.01667	-73
47.02500	-77
47.03333	-82
47.04167	-88
47.05000	-92
47.05833	-94
47.06667	-94
47.07500	-93
47.08333	-92
47.09167	-92
47.10000	-94
47.10833	-96
47.11667	-97
47.12500	-96
47.13333	-96
47.14167	-96
47.15000	-96
47.15833	-98
47.16667	-98
47.17500	-98
47.18333	-97
47.19167	-98
47.20000	-99
47.20833	-102
47.21667	-103
47.22500	-104
47.23333	-103
47.24167	-101
47.25000	-100
47.25833	-101
47.26667	-102
47.27500	-104
47.28333	-104
47.29167	-103
47.30000	-99
47.30833	-95
47.31667	-94
47.32500	-95
47.33333	-97
47.34167	-99
47.35000	-103
47.35833	-107
47.36667	-112
47.37500	-117
47.38333	-122
47.39167	-123
47.40000	-120
47.40833	-115
47.41667	-109
47.42500	-102
47.43333	-98
47.44167	-96
47.45000	-96
47.45833	-99
47.46667	-104
47.47500	-110
47.48333	-115
47.49167	-119
47.50000	-121
47.50833	-123
47.51667	-124
47.52500	-123
47.53333	-121
47.54167	-118
47.55000	-115
47.55833	-111
47.56667	-108
47.57500	-106
47.58333	-104
47.59167	-102
47.60000	-99
47.60833	-98
47.61667	-97
47.62500	-99
47.63333	-101
47.64167	-105
47.65000	-108
47.65833	-108
47.66667	-106
47.67500	-100
47.68333	-92
47.69167	-85
47.70000	-81
47.70833	-80
47.71667	-82
47.72500	-84
47.73333	-86
47.74167	-86
47.75000	-84
47.75833	-81
47.76667	-77
47.77500	-74
47.78333	-72
47.79167	-73
47.80000	-76
47.80833	-80
47.81667	-82
47.82500	-82
47.83333	-77
47.84167	-71
47.85000	-63
47.85833	-55
47.86667	-48
47.87500	-42
47.88333	-39
47.89167	-38
47.90000	-40
47.90833	-43
47.91667	-45
47.92500	-46
47.93333	-46
47.94167	-45
47.95000	-43
47.95833	-41
47.96667	-39
47.97500	-36
47.98333	-32
47.99167	-28
48.00000	-23
48.00833	-18
48.01667	-13
48.02500	-9
48.03333	-8
48.04167	-9
48.05000	-11
48.05833	-12
48.06667	-12
48.07500	-11
48.08333	-7
48.09167	-2
48.10000	4
48.10833	10
48.11667	17
48.12500	24
48.13333	29
48.14167	32
48.15000	33
48.15833	32
48.16667	31
48.17500	33
48.18333	38
48.19167	45
48.20000	55
48.20833	62
48.21667	67
48.22500	70
48.23333	73
48.24167	78
48.25000	85
48.25833	93
48.26667	98
48.27500	99
48.28333	97
48.29167	93
48.30000	90
48.30833	87
48.31667	86
48.32500	87
48.33333	91
48.34167	97
48.35000	103
48.35833	108
48.36667	112
48.37500	114
48.38333	117
48.39167	120
48.40000	123
48.40833	125
48.41667	127
48.42500	127
48.43333	129
48.44167	132
48.45000	137
48.45833	142
48.46667	148
48.47500	153
48.48333	158
48.49167	162
48.50000	164
48.50833	166
48.51667	166
48.52500	164
48.53333	161
48.54167	159
48.55000	158
48.55833	159
48.56667	161
48.57500	163
48.58333	166
48.59167	169
48.60000	172
48.60833	174
48.61667	175
48.62500	177
48.63333	178
48.64167	180
48.65000	183
48.65833	187
48.66667	190
48.67500	193
48.68333	194
48.69167	194
48.70000	196
48.70833	198
48.71667	201
48.72500	205
48.73333	209
48.74167	213
48.75000	216
48.75833	217
48.76667	217
48.77500	216
48.78333	215
48.79167	212
48.80000	208
48.80833	205
48.81667	202
48.82500	200
48.83333	199
48.84167	201
48.85000	203
48.85833	206
48.86667	209
48.87500	212
48.88333	214
48.89167	215
48.90000	214
48.90833	213
48.91667	211
48.92500	210
48.93333	211
48.94167	215
48.95000	217
48.95833	219
48.96667	219
48.97500	216
48.98333	213
48.99167	212
49.00000	212
49.00833	213
49.01667	212
49.02500	210
49.03333	205
49.04167	199
49.05000	193
49.05833	186
49.06667	180
49.07500	176
49.08333	172
49.09167	169
49.10000	167
49.10833	168
49.11667	168
49.12500	170
49.13333	173
49.14167	176
49.15000	178
49.15833	177
49.16667	175
49.17500	173
49.18333	173
49.19167	175
49.20000	178
49.20833	181
49.21667	182
49.22500	180
49.23333	175
49.24167	169
49.25000	164
49.25833	160
49.26667	157
49.27500	154
49.28333	151
49.29167	147
49.30000	141
49.30833	136
49.31667	132
49.32500	130
49.33333	128
49.34167	125
49.35000	122
49.35833	118
49.36667	114
49.37500	112
49.38333	113
49.39167	115
49.40000	118
49.40833	119
49.41667	118
49.42500	114
49.43333	110
49.44167	106
49.45000	103
49.45833	102
49.46667	101
49.47500	99
49.48333	96
49.49167	92
49.50000	88
49.50833	84
49.51667	80
49.52500	76
49.53333	71
49.54167	66
49.55000	62
49.55833	58
49.56667	55
49.57500	53
49.58333	51
49.59167	48
49.60000	43
49.60833	38
49.61667	34
49.62500	32
49.63333	31
49.64167	33
49.65000	34
49.65833	34
49.66667	32
49.67500	29
49.68333	25
49.69167	24
49.70000	25
49.70833	28
49.71667	32
49.72500	37
49.73333	40
49.74167	40
49.75000	38
49.75833	33
49.76667	27
49.77500	19
49.78333	11
49.79167	2
49.80000	-6
49.80833	-11
49.81667	-13
49.82500	-12
49.83333	-10
49.84167	-7
49.85000	-5
49.85833	-5
49.86667	-7
49.87500	-8
49.88333	-9
49.89167	-9
49.90000	-9
49.90833	-8
49.91667	-8
49.92500	-10
49.93333	-14
49.94167	-19
49.95000	-24
49.95833	-27
49.96667	-29
49.97500	-29
49.98333	-27
49.99167	-25
50.00000	-24
50.00833	-27
50.01667	-32
50.02500	-38
50.03333	-43
50.04167	-47
50.05000	-49
50.05833	-50
50.06667	-50
50.07500	-50
50.08333	-50
50.09167	-50
50.10000	-47
50.10833	-45
50.11667	-44
50.12500	-45
50.13333	-48
50.14167	-51
50.15000	-52
50.15833	-51
50.16667	-48
50.17500	-44
50.18333	-39
50.19167	-37
50.20000	-37
50.20833	-39
50.21667	-44
50.22500	-49
50.23333	-54
50.24167	-58
50.25000	-62
50.25833	-65
50.26667	-68
50.27500	-69
50.28333	-69
50.29167	-67
50.30000	-64
50.30833	-61
50.31667	-61
50.32500	-64
50.33333	-68
50.34167	-72
50.35000	-74
50.35833	-72
50.36667	-68
50.37500	-65
50.38333	-64
50.39167	-65
50.40000	-66
50.40833	-66
50.41667	-64
50.42500	-62
50.43333	-59
50.44167	-55
50.45000	-52
50.45833	-51
50.46667	-52
50.47500	-56
50.48333	-60
50.49167	-63
50.50000	-65
50.50833	-66
50.51667	-66
50.52500	-66
50.53333	-66
50.54167	-68
50.55000	-71
50.55833	-76
50.56667	-79
50.57500	-81
50.58333	-82
50.59167	-82
50.60000	-82
50.60833	-81
50.61667	-83
50.62500	-86
50.63333	-88
50.64167	-88
50.65000	-89
50.65833	-89
50.66667	-91
50.67500	-94
50.68333	-98
50.69167	-100
50.70000	-101
50.70833	-100
50.71667	-96
50.72500	-92
50.73333	-87
50.74167	-83
50.75000	-80
50.75833	-77
50.76667	-77
50.77500	-79
50.78333	-83
50.79167	-88
50.80000	-92
50.80833	-94
50.81667	-92
50.82500	-88
50.83333	-84
50.84167	-81
50.85000	-78
50.85833	-77
50.86667	-75
50.87500	-72
50.88333	-69
50.89167	-69
50.90000	-72
50.90833	-74
50.91667	-74
50.92500	-73
50.93333	-71
50.94167	-70
50.95000	-68
50.95833	-65
50.96667	-61
50.97500	-57
50.98333	-54
50.99167	-53
51.00000	-54
51.00833	-55
51.01667	-54
51.02500	-50
51.03333	-46
51.04167	-41
51.05000	-37
51.05833	-32
51.06667	-28
51.07500	-25
51.08333	-22
51.09167	-20
51.10000	-17
51.10833	-13
51.11667	-8
51.12500	-3
51.13333	4
51.14167	13
51.15000	24
51.15833	37
51.16667	49
51.17500	61
51.18333	72
51.19167	82
51.20000	93
51.20833	104
51.21667	114
51.22500	125
51.23333	138
51.24167	151
51.25000	164
51.25833	180
51.26667	195
51.27500	211
51.28333	228
51.29167	246
51.30000	265
51.30833	286
51.31667	308
51.32500	330
51.33333	352
51.34167	374
51.35000	397
51.35833	423
51.36667	451
51.37500	481
51.38333	514
51.39167	549
51.40000	586
51.40833	625
51.41667	665
51.42500	704
51.43333	744
51.44167	783
51.45000	823
51.45833	864
51.46667	906
51.47500	951
51.48333	999
51.49167	1051
51.50000	1107
51.50833	1164
51.51667	1222
51.52500	1280
51.53333	1340
51.54167	1403
51.55000	1471
51.55833	1547
51.56667	1626
51.57500	1709
51.58333	1793
51.59167	1875
51.60000	1958
51.60833	2038
51.61667	2119
51.62500	2202
51.63333	2288
51.64167	2381
51.65000	2476
51.65833	2579
51.66667	2683
51.67500	2792
51.68333	2905
51.69167	3020
51.70000	3140
51.70833	3261
51.71667	3386
51.72500	3511
51.73333	3640
51.74167	3773
51.75000	3908
51.75833	4051
51.76667	4195
51.77500	4345
51.78333	4498
51.79167	4653
51.80000	4815
51.80833	4975
51.81667	5141
51.82500	5308
51.83333	5477
51.84167	5651
51.85000	5824
51.85833	6005
51.86667	6185
51.87500	6373
51.88333	6563
51.89167	6756
51.90000	6956
51.90833	7155
51.91667	7362
51.92500	7568
51.93333	7775
51.94167	7985
51.95000	8195
51.95833	8414
51.96667	8632
51.97500	8857
51.98333	9085
51.99167	9310
52.00000	9541
52.00833	9770
52.01667	10008
52.02500	10248
52.03333	10493
52.04167	10745
52.05000	10997
52.05833	11258
52.06667	11516
52.07500	11779
52.08333	12040
52.09167	12299
52.10000	12563
52.10833	12823
52.11667	13089
52.12500	13354
52.13333	13621
52.14167	13893
52.15000	14161
52.15833	14437
52.16667	14706
52.17500	14977
52.18333	15246
52.19167	15514
52.20000	15788
52.20833	16058
52.21667	16338
52.22500	16615
52.23333	16893
52.24167	17174
52.25000	17450
52.25833	17732
52.26667	18008
52.27500	18286
52.28333	18562
52.29167	18832
52.30000	19106
52.30833	19371
52.31667	19642
52.32500	19905
52.33333	20163
52.34167	20447
52.35000	20742
52.35833	21021
52.36667	21275
52.37500	21526
52.38333	21775
52.39167	22021
52.40000	22272
52.40833	22516
52.41667	22767
52.42500	23031
52.43333	23291
52.44167	23531
52.45000	23749
52.45833	23978
52.46667	24223
52.47500	24461
52.48333	24686
52.49167	24903
52.50000	25113
52.50833	25314
52.51667	25518
52.52500	25720
52.53333	25922
52.54167	26136
52.55000	26350
52.55833	26547
52.56667	26723
52.57500	26894
52.58333	27060
52.59167	27221
52.60000	27383
52.60833	27535
52.61667	27689
52.62500	27856
52.63333	28018
52.64167	28164
52.65000	28296
52.65833	28425
52.66667	28546
52.67500	28662
52.68333	28783
52.69167	28903
52.70000	29010
52.70833	29106
52.71667	29199
52.72500	29288
52.73333	29371
52.74167	29450
52.75000	29522
52.75833	29591
52.76667	29655
52.77500	29715
52.78333	29770
52.79167	29818
52.80000	29861
52.80833	29897
52.81667	29926
52.82500	29949
52.83333	29967
52.84167	29980
52.85000	29987
52.85833	29988
52.86667	29984
52.87500	29975
52.88333	29963
52.89167	29947
52.90000	29927
52.90833	29904
52.91667	29875
52.92500	29837
52.93333	29791
52.94167	29743
52.95000	29690
52.95833	29627
52.96667	29556
52.97500	29482
52.98333	29409
52.99167	29334
53.00000	29254
53.00833	29169
53.01667	29075
53.02500	28977
53.03333	28874
53.04167	28767
53.05000	28658
53.05833	28542
53.06667	28424
53.07500	28297
53.08333	28157
53.09167	28013
53.10000	27878
53.10833	27749
53.11667	27614
53.12500	27476
53.13333	27331
53.14167	27179
53.15000	27027
53.15833	26869
53.16667	26711
53.17500	26547
53.18333	26379
53.19167	26210
53.20000	26036
53.20833	25863
53.21667	25686
53.22500	25509
53.23333	25329
53.24167	25144
53.25000	24961
53.25833	24774
53.26667	24588
53.27500	24398
53.28333	24207
53.29167	24016
53.30000	23820
53.30833	23627
53.31667	23430
53.32500	23234
53.33333	23038
53.34167	22838
53.35000	22639
53.35833	22434
53.36667	22232
53.37500	22029
53.38333	21826
53.39167	21624
53.40000	21416
53.40833	21211
53.41667	20998
53.42500	20789
53.43333	20582
53.44167	20375
53.45000	20172
53.45833	19962
53.46667	19756
53.47500	19547
53.48333	19339
53.49167	19134
53.50000	18927
53.50833	18727
53.51667	18524
53.52500	18326
53.53333	18129
53.54167	17931
53.55000	17736
53.55833	17535
53.56667	17337
53.57500	17138
53.58333	16939
53.59167	16743
53.60000	16544
53.60833	16351
53.61667	16155
53.62500	15963
53.63333	15773
53.64167	15583
53.65000	15399
53.65833	15211
53.66667	15028
53.67500	14846
53.68333	14665
53.69167	14487
53.70000	14308
53.70833	14135
53.71667	13960
53.72500	13789
53.73333	13618
53.74167	13446
53.75000	13277
53.75833	13102
53.76667	12932
53.77500	12761
53.78333	12594
53.79167	12432
53.80000	12272
53.80833	12118
53.81667	11962
53.82500	11811
53.83333	11663
53.84167	11515
53.85000	11372
53.85833	11226
53.86667	11081
53.87500	10933
53.88333	10783
53.89167	10636
53.90000	10489
53.90833	10349
53.91667	10211
53.92500	10077
53.93333	9947
53.94167	9817
53.95000	9692
53.95833	9564
53.96667	9439
53.97500	9313
53.98333	9187
53.99167	9064
54.00000	8941
54.00833	8824
54.01667	8707
54.02500	8594
54.03333	8481
54.04167	8369
54.05000	8261
54.05833	8152
54.06667	8047
54.07500	7941
54.08333	7837
54.09167	7736
54.10000	7635
54.10833	7537
54.11667	7439
54.12500	7344
54.13333	7249
54.14167	7154
54.15000	7061
54.15833	6965
54.16667	6872
54.17500	6779
54.18333	6687
54.19167	6599
54.20000	6513
54.20833	6432
54.21667	6352
54.22500	6273
54.23333	6194
54.24167	6115
54.25000	6038
54.25833	5959
54.26667	5884
54.27500	5810
54.28333	5737
54.29167	5665
54.30000	5591
54.30833	5519
54.31667	5447
54.32500	5377
54.33333	5309
54.34167	5242
54.35000	5178
54.35833	5114
54.36667	5052
54.37500	4992
54.38333	4933
54.39167	4876
54.40000	4818
54.40833	4760
54.41667	4699
54.42500	4639
54.43333	4579
54.44167	4520
54.45000	4463
54.45833	4407
54.46667	4353
54.47500	4300
54.48333	4249
54.49167	4201
54.50000	4153
54.50833	4105
54.51667	4056
54.52500	4007
54.53333	3960
54.54167	3914
54.55000	3871
54.55833	3827
54.56667	3785
54.57500	3742
54.58333	3699
54.59167	3657
54.60000	3615
54.60833	3575
54.61667	3535
54.62500	3496
54.63333	3459
54.64167	3423
54.65000	3386
54.65833	3347
54.66667	3309
54.67500	3270
54.68333	3233
54.69167	3197
54.70000	3161
54.70833	3125
54.71667	3087
54.72500	3048
54.73333	3012
54.74167	2977
54.75000	2948
54.75833	2920
54.76667	2894
54.77500	2865
54.78333	2835
54.79167	2805
54.80000	2774
54.80833	2746
54.81667	2719
54.82500	2694
54.83333	2669
54.84167	2644
54.85000	2619
54.85833	2591
54.86667	2563
54.87500	2535
54.88333	2508
54.89167	2481
54.90000	2453
54.90833	2427
54.91667	2401
54.92500	2376
54.93333	2352
54.94167	2330
54.95000	2307
54.95833	2284
54.96667	2261
54.97500	2239
54.98333	2219
54.99167	2199
55.00000	2178
55.00833	2158
55.01667	2137
55.02500	2116
55.03333	2096
55.04167	2076
55.05000	2058
55.05833	2039
55.06667	2020
55.07500	2004
55.08333	1987
55.09167	1972
55.10000	1955
55.10833	1938
55.11667	1919
55.12500	1899
55.13333	1879
55.14167	1861
55.15000	1844
55.15833	1829
55.16667	1815
55.17500	1801
55.18333	1787
55.19167	1772
55.20000	1756
55.20833	1740
55.21667	1724
55.22500	1708
55.23333	1691
55.24167	1674
55.25000	1657
55.25833	1640
55.26667	1624
55.27500	1607
55.28333	1592
55.29167	1579
55.30000	1567
55.30833	1556
55.31667	1544
55.32500	1533
55.33333	1519
55.34167	1505
55.35000	1491
55.35833	1478
55.36667	1468
55.37500	1459
55.38333	1452
55.39167	1446
55.40000	1439
55.40833	1430
55.41667	1417
55.42500	1403
55.43333	1388
55.44167	1374
55.45000	1363
55.45833	1353
55.46667	1344
55.47500	1334
55.48333	1325
55.49167	1315
55.50000	1305
55.50833	1295
55.51667	1285
55.52500	1276
55.53333	1267
55.54167	1258
55.55000	1247
55.55833	1236
55.56667	1225
55.57500	1215
55.58333	1207
55.59167	1197
55.60000	1186
55.60833	1173
55.61667	1160
55.62500	1148
55.63333	1139
55.64167	1132
55.65000	1125
55.65833	1116
55.66667	1108
55.67500	1100
55.68333	1093
55.69167	1087
55.70000	1082
55.70833	1076
55.71667	1069
55.72500	1060
55.73333	1050
55.74167	1039
55.75000	1029
55.75833	1019
55.76667	1011
55.77500	1006
55.78333	1003
55.79167	1000
55.80000	995
55.80833	987
55.81667	976
55.82500	962
55.83333	948
55.84167	935
55.85000	924
55.85833	915
55.86667	910
55.87500	907
55.88333	907
55.89167	907
55.90000	906
55.90833	904
55.91667	898
55.92500	891
55.93333	881
55.94167	872
55.95000	863
55.95833	855
55.96667	848
55.97500	842
55.98333	836
55.99167	831
56.00000	826
56.00833	821
56.01667	816
56.02500	813
56.03333	809
56.04167	806
56.05000	804
56.05833	801
56.06667	797
56.07500	791
56.08333	783
56.09167	774
56.10000	765
56.10833	759
56.11667	756
56.12500	754
56.13333	751
56.14167	746
56.15000	740
56.15833	734
56.16667	728
56.17500	721
56.18333	714
56.19167	706
56.20000	699
56.20833	692
56.21667	686
56.22500	680
56.23333	675
56.24167	670
56.25000	663
56.25833	656
56.26667	649
56.27500	641
56.28333	635
56.29167	630
56.30000	629
56.30833	628
56.31667	629
56.32500	629
56.33333	629
56.34167	627
56.35000	625
56.35833	621
56.36667	616
56.37500	610
56.38333	602
56.39167	595
56.40000	587
56.40833	580
56.41667	575
56.42500	572
56.43333	570
56.44167	570
56.45000	570
56.45833	570
56.46667	567
56.47500	561
56.48333	554
56.49167	547
56.50000	542
56.50833	538
56.51667	538
56.52500	539
56.53333	538
56.54167	534
56.55000	529
56.55833	521
56.56667	513
56.57500	505
56.58333	497
56.59167	492
56.60000	488
56.60833	486
56.61667	487
56.62500	488
56.63333	487
56.64167	484
56.65000	481
56.65833	478
56.66667	476
56.67500	476
56.68333	476
56.69167	474
56.70000	471
56.70833	466
56.71667	460
56.72500	454
56.73333	449
56.74167	446
56.75000	444
56.75833	443
56.76667	444
56.77500	444
56.78333	443
56.79167	442
56.80000	440
56.80833	436
56.81667	432
56.82500	428
56.83333	422
56.84167	415
56.85000	409
56.85833	402
56.86667	397
56.87500	397
56.88333	401
56.89167	406
56.90000	411
56.90833	412
56.91667	407
56.92500	398
56.93333	388
56.94167	378
56.95000	370
56.95833	364
56.96667	359
56.97500	353
56.98333	347
56.99167	341
57.00000	337
57.00833	335
57.01667	338
57.02500	343
57.03333	349
57.04167	354
57.05000	357
57.05833	357
57.06667	357
57.07500	356
57.08333	354
57.09167	354
57.10000	353
57.10833	352
57.11667	348
57.12500	341
57.13333	332
57.14167	323
57.15000	315
57.15833	309
57.16667	305
57.17500	304
57.18333	305
57.19167	307
57.20000	307
57.20833	306
57.21667	303
57.22500	299
57.23333	296
57.24167	293
57.25000	290
57.25833	290
57.26667	290
57.27500	291
57.28333	293
57.29167	293
57.30000	292
57.30833	289
57.31667	284
57.32500	278
57.33333	274
57.34167	271
57.35000	271
57.35833	272
57.36667	274
57.37500	274
57.38333	274
57.39167	271
57.40000	267
57.40833	262
57.41667	257
57.42500	253
57.43333	251
57.44167	252
57.45000	254
57.45833	258
57.46667	259
57.47500	255
57.48333	248
57.49167	241
57.50000	237
57.50833	237
57.51667	241
57.52500	247
57.53333	249
57.54167	247
57.55000	242
57.55833	235
57.56667	228
57.57500	223
57.58333	219
57.59167	217
57.60000	217
57.60833	218
57.61667	217
57.62500	216
57.63333	213
57.64167	211
57.65000	210
57.65833	211
57.66667	213
57.67500	215
57.68333	217
57.69167	216
57.70000	213
57.70833	208
57.71667	201
57.72500	195
57.73333	189
57.74167	184
57.75000	182
57.75833	183
57.76667	186
57.77500	191
57.78333	196
57.79167	200
57.80000	200
57.80833	199
57.81667	197
57.82500	195
57.83333	193
57.84167	192
57.85000	190
57.85833	188
57.86667	186
57.87500	184
57.88333	182
57.89167	181
57.90000	180
57.90833	179
57.91667	178
57.92500	176
57.93333	175
57.94167	173
57.95000	172
57.95833	171
57.96667	170
57.97500	169
57.98333	166
57.99167	161
58.00000	154
58.00833	147
58.01667	139
58.02500	133
58.03333	129
58.04167	129
58.05000	131
58.05833	137
58.06667	142
58.07500	146
58.08333	148
58.09167	147
58.10000	142
58.10833	136
58.11667	132
58.12500	131
58.13333	131
58.14167	133
58.15000	135
58.15833	135
58.16667	134
58.17500	134
58.18333	133
58.19167	132
58.20000	132
58.20833	131
58.21667	130
58.22500	128
58.23333	124
58.24167	120
58.25000	116
58.25833	113
58.26667	110
58.27500	107
58.28333	104
58.29167	100
58.30000	96
58.30833	94
58.31667	93
58.32500	94
58.33333	96
58.34167	98
58.35000	100
58.35833	103
58.36667	105
58.37500	108
58.38333	112
58.39167	117
58.40000	121
58.40833	124
58.41667	123
58.42500	120
58.43333	113
58.44167	106
58.45000	99
58.45833	96
58.46667	94
58.47500	92
58.48333	90
58.49167	86
58.50000	82
58.50833	79
58.51667	80
58.52500	83
58.53333	87
58.54167	92
58.55000	95
58.55833	96
58.56667	94
58.57500	92
58.58333	90
58.59167	88
58.60000	88
58.60833	86
58.61667	82
58.62500	77
58.63333	72
58.64167	69
58.65000	67
58.65833	68
58.66667	70
58.67500	71
58.68333	72
58.69167	72
58.70000	70
58.70833	68
58.71667	65
58.72500	63
58.73333	62
58.74167	61
58.75000	60
58.75833	59
58.76667	57
58.77500	56
58.78333	55
58.79167	55
58.80000	55
58.80833	56
58.81667	57
58.82500	58
58.83333	59
58.84167	59
58.85000	60
58.85833	64
58.86667	68
58.87500	73
58.88333	76
58.89167	77
58.90000	75
58.90833	70
58.91667	64
58.92500	58
58.93333	52
58.94167	47
58.95000	44
58.95833	43
58.96667	44
58.97500	43
58.98333	41
58.99167	40
59.00000	41
59.00833	44
59.01667	46
59.02500	48
59.03333	46
59.04167	42
59.05000	38
59.05833	36
59.06667	36
59.07500	36
59.08333	37
59.09167	37
59.10000	36
59.10833	35
59.11667	35
59.12500	34
59.13333	31
59.14167	27
59.15000	20
59.15833	13
59.16667	7
59.17500	5
59.18333	5
59.19167	8
59.20000	11
59.20833	13
59.21667	12
59.22500	11
59.23333	11
59.24167	13
59.25000	16
59.25833	19
59.26667	20
59.27500	19
59.28333	16
59.29167	12
59.30000	11
59.30833	11
59.31667	12
59.32500	16
59.33333	19
59.34167	21
59.35000	21
59.35833	18
59.36667	14
59.37500	10
59.38333	6
59.39167	4
59.40000	4
59.40833	5
59.41667	7
59.42500	7
59.43333	7
59.44167	6
59.45000	5
59.45833	4
59.46667	2
59.47500	-0
59.48333	-3
59.49167	-5
59.50000	-4
59.50833	-2
59.51667	-1
59.52500	-2
59.53333	-5
59.54167	-10
59.55000	-14
59.55833	-15
59.56667	-15
59.57500	-15
59.58333	-15
59.59167	-15
59.60000	-14
59.60833	-11
59.61667	-7
59.62500	-2
59.63333	-0
59.64167	0
59.65000	-1
59.65833	-3
59.66667	-5
59.67500	-7
59.68333	-8
59.69167	-9
59.70000	-8
59.70833	-7
59.71667	-4
59.72500	0
59.73333	6
59.74167	11
59.75000	13
59.75833	12
59.76667	9
59.77500	5
59.78333	-1
59.79167	-6
59.80000	-11
59.80833	-18
59.81667	-25
59.82500	-30
59.83333	-30
59.84167	-26
59.85000	-21
59.85833	-16
59.86667	-13
59.87500	-12
59.88333	-12
59.89167	-12
59.90000	-13
59.90833	-14
59.91667	-16
59.92500	-19
59.93333	-21
59.94167	-22
59.95000	-20
59.95833	-18
59.96667	-14
59.97500	-12
59.98333	-11
59.99167	-13
60.00000	-15
