# Supplementary material for: How J-chain ensures the assembly of immunoglobulin IgM pentamers
Source: EMBO J. 2024 Dec 4;44(2):505–33. doi: 10.1038/s44318-024-00317-9 (PMC11729874; doi:10.1038/s44318-024-00317-9)
Supplement: Supplementary file 5 — Source data Fig. 3 [file 44318_2024_317_MOESM5_ESM.zip › Figure 3/3B/repeat 1 Cu4/20240104 Cu4tp_15h_1.txt]

[Header]
Application Name	LCsolution
Version	1.25
Data File Name	D:\Xenia\JC Oligomerisation kinetics\20240104 Cu4tp_15h_1.lcd
Output Date	05.01.2024
Output Time	09:51:15

[Configuration]
# of Detectors	2
Detector ID	Detector A	Detector B
Detector Name	Detector A	Detector B
# of Channels	2	1

[LC Chromatogram(Detector A-Ch1)]
Interval(msec)	500
# of Points	7201
Start Time(min)	0.000
End Time(min)	60.000
Intensity Units	mV
Intensity Multiplier	0.001
Wavelength(nm)	280
R.Time (min)	Intensity
0.00000	-21
0.00833	-21
0.01667	-5
0.02500	0
0.03333	2
0.04167	5
0.05000	9
0.05833	13
0.06667	18
0.07500	21
0.08333	24
0.09167	26
0.10000	27
0.10833	26
0.11667	24
0.12500	18
0.13333	11
0.14167	5
0.15000	2
0.15833	2
0.16667	7
0.17500	13
0.18333	19
0.19167	23
0.20000	25
0.20833	25
0.21667	24
0.22500	23
0.23333	21
0.24167	19
0.25000	18
0.25833	18
0.26667	19
0.27500	21
0.28333	22
0.29167	21
0.30000	18
0.30833	15
0.31667	12
0.32500	9
0.33333	8
0.34167	8
0.35000	10
0.35833	11
0.36667	10
0.37500	9
0.38333	6
0.39167	3
0.40000	2
0.40833	2
0.41667	2
0.42500	1
0.43333	-1
0.44167	-2
0.45000	-3
0.45833	-2
0.46667	0
0.47500	4
0.48333	8
0.49167	12
0.50000	13
0.50833	11
0.51667	9
0.52500	5
0.53333	2
0.54167	-0
0.55000	-1
0.55833	1
0.56667	4
0.57500	8
0.58333	12
0.59167	15
0.60000	14
0.60833	12
0.61667	10
0.62500	10
0.63333	9
0.64167	8
0.65000	7
0.65833	8
0.66667	10
0.67500	15
0.68333	20
0.69167	23
0.70000	23
0.70833	19
0.71667	14
0.72500	9
0.73333	4
0.74167	-1
0.75000	-6
0.75833	-9
0.76667	-9
0.77500	-8
0.78333	-5
0.79167	-1
0.80000	2
0.80833	5
0.81667	8
0.82500	10
0.83333	11
0.84167	13
0.85000	13
0.85833	13
0.86667	12
0.87500	10
0.88333	8
0.89167	7
0.90000	7
0.90833	9
0.91667	10
0.92500	10
0.93333	10
0.94167	11
0.95000	12
0.95833	13
0.96667	14
0.97500	15
0.98333	15
0.99167	15
1.00000	16
1.00833	17
1.01667	18
1.02500	19
1.03333	18
1.04167	16
1.05000	14
1.05833	14
1.06667	15
1.07500	17
1.08333	21
1.09167	24
1.10000	24
1.10833	22
1.11667	20
1.12500	19
1.13333	20
1.14167	23
1.15000	26
1.15833	26
1.16667	23
1.17500	20
1.18333	17
1.19167	15
1.20000	17
1.20833	19
1.21667	20
1.22500	20
1.23333	17
1.24167	11
1.25000	6
1.25833	3
1.26667	2
1.27500	4
1.28333	8
1.29167	12
1.30000	16
1.30833	20
1.31667	22
1.32500	24
1.33333	25
1.34167	24
1.35000	22
1.35833	20
1.36667	18
1.37500	15
1.38333	11
1.39167	7
1.40000	2
1.40833	-3
1.41667	-6
1.42500	-8
1.43333	-9
1.44167	-10
1.45000	-11
1.45833	-9
1.46667	-6
1.47500	-3
1.48333	-2
1.49167	-2
1.50000	-5
1.50833	-8
1.51667	-10
1.52500	-11
1.53333	-10
1.54167	-6
1.55000	-3
1.55833	-1
1.56667	-1
1.57500	-4
1.58333	-8
1.59167	-11
1.60000	-12
1.60833	-10
1.61667	-7
1.62500	-2
1.63333	2
1.64167	6
1.65000	7
1.65833	8
1.66667	8
1.67500	9
1.68333	11
1.69167	14
1.70000	16
1.70833	16
1.71667	14
1.72500	10
1.73333	6
1.74167	3
1.75000	1
1.75833	1
1.76667	3
1.77500	5
1.78333	7
1.79167	8
1.80000	10
1.80833	10
1.81667	11
1.82500	11
1.83333	9
1.84167	5
1.85000	2
1.85833	0
1.86667	0
1.87500	1
1.88333	2
1.89167	1
1.90000	-1
1.90833	-5
1.91667	-7
1.92500	-9
1.93333	-9
1.94167	-8
1.95000	-8
1.95833	-8
1.96667	-9
1.97500	-11
1.98333	-11
1.99167	-9
2.00000	-6
2.00833	-3
2.01667	-1
2.02500	1
2.03333	3
2.04167	3
2.05000	2
2.05833	1
2.06667	1
2.07500	2
2.08333	4
2.09167	7
2.10000	10
2.10833	14
2.11667	16
2.12500	17
2.13333	16
2.14167	14
2.15000	13
2.15833	12
2.16667	11
2.17500	10
2.18333	9
2.19167	8
2.20000	7
2.20833	6
2.21667	3
2.22500	0
2.23333	-2
2.24167	-2
2.25000	-0
2.25833	2
2.26667	4
2.27500	4
2.28333	3
2.29167	1
2.30000	-1
2.30833	-3
2.31667	-4
2.32500	-5
2.33333	-8
2.34167	-12
2.35000	-16
2.35833	-19
2.36667	-18
2.37500	-15
2.38333	-9
2.39167	-3
2.40000	-0
2.40833	1
2.41667	1
2.42500	1
2.43333	-0
2.44167	-1
2.45000	-2
2.45833	-3
2.46667	-4
2.47500	-4
2.48333	-4
2.49167	-1
2.50000	2
2.50833	7
2.51667	10
2.52500	12
2.53333	11
2.54167	7
2.55000	4
2.55833	2
2.56667	2
2.57500	3
2.58333	3
2.59167	4
2.60000	4
2.60833	5
2.61667	6
2.62500	3
2.63333	-1
2.64167	-8
2.65000	-14
2.65833	-15
2.66667	-12
2.67500	-4
2.68333	7
2.69167	15
2.70000	19
2.70833	18
2.71667	15
2.72500	11
2.73333	6
2.74167	4
2.75000	1
2.75833	-2
2.76667	-4
2.77500	-7
2.78333	-8
2.79167	-7
2.80000	-3
2.80833	2
2.81667	6
2.82500	9
2.83333	8
2.84167	4
2.85000	-1
2.85833	-4
2.86667	-6
2.87500	-7
2.88333	-9
2.89167	-12
2.90000	-12
2.90833	-11
2.91667	-9
2.92500	-5
2.93333	-3
2.94167	-3
2.95000	-5
2.95833	-8
2.96667	-11
2.97500	-14
2.98333	-17
2.99167	-20
3.00000	-21
3.00833	-20
3.01667	-16
3.02500	-11
3.03333	-5
3.04167	-0
3.05000	4
3.05833	7
3.06667	7
3.07500	5
3.08333	1
3.09167	-3
3.10000	-7
3.10833	-9
3.11667	-10
3.12500	-9
3.13333	-8
3.14167	-6
3.15000	-5
3.15833	-4
3.16667	-2
3.17500	-2
3.18333	-3
3.19167	-4
3.20000	-4
3.20833	-4
3.21667	-4
3.22500	-3
3.23333	-3
3.24167	-4
3.25000	-6
3.25833	-7
3.26667	-9
3.27500	-10
3.28333	-9
3.29167	-9
3.30000	-8
3.30833	-8
3.31667	-8
3.32500	-9
3.33333	-10
3.34167	-11
3.35000	-10
3.35833	-9
3.36667	-6
3.37500	-3
3.38333	-1
3.39167	-0
3.40000	-2
3.40833	-4
3.41667	-5
3.42500	-2
3.43333	1
3.44167	4
3.45000	7
3.45833	8
3.46667	6
3.47500	3
3.48333	-1
3.49167	-5
3.50000	-10
3.50833	-15
3.51667	-20
3.52500	-22
3.53333	-23
3.54167	-22
3.55000	-19
3.55833	-18
3.56667	-17
3.57500	-17
3.58333	-17
3.59167	-16
3.60000	-13
3.60833	-11
3.61667	-9
3.62500	-8
3.63333	-9
3.64167	-10
3.65000	-10
3.65833	-7
3.66667	-3
3.67500	-0
3.68333	0
3.69167	-3
3.70000	-8
3.70833	-14
3.71667	-16
3.72500	-16
3.73333	-14
3.74167	-11
3.75000	-8
3.75833	-6
3.76667	-5
3.77500	-5
3.78333	-7
3.79167	-9
3.80000	-12
3.80833	-14
3.81667	-16
3.82500	-16
3.83333	-16
3.84167	-15
3.85000	-14
3.85833	-13
3.86667	-13
3.87500	-12
3.88333	-14
3.89167	-16
3.90000	-18
3.90833	-19
3.91667	-19
3.92500	-19
3.93333	-18
3.94167	-17
3.95000	-16
3.95833	-17
3.96667	-18
3.97500	-19
3.98333	-18
3.99167	-17
4.00000	-15
4.00833	-13
4.01667	-11
4.02500	-10
4.03333	-9
4.04167	-7
4.05000	-4
4.05833	-4
4.06667	-6
4.07500	-8
4.08333	-10
4.09167	-10
4.10000	-7
4.10833	-3
4.11667	2
4.12500	7
4.13333	9
4.14167	9
4.15000	6
4.15833	1
4.16667	-5
4.17500	-10
4.18333	-13
4.19167	-13
4.20000	-12
4.20833	-10
4.21667	-8
4.22500	-7
4.23333	-5
4.24167	-4
4.25000	-3
4.25833	-3
4.26667	-5
4.27500	-7
4.28333	-9
4.29167	-11
4.30000	-13
4.30833	-15
4.31667	-17
4.32500	-19
4.33333	-20
4.34167	-21
4.35000	-20
4.35833	-17
4.36667	-13
4.37500	-9
4.38333	-4
4.39167	-2
4.40000	-3
4.40833	-8
4.41667	-14
4.42500	-20
4.43333	-25
4.44167	-26
4.45000	-24
4.45833	-22
4.46667	-19
4.47500	-15
4.48333	-10
4.49167	-5
4.50000	0
4.50833	4
4.51667	6
4.52500	6
4.53333	4
4.54167	1
4.55000	-4
4.55833	-10
4.56667	-15
4.57500	-18
4.58333	-18
4.59167	-15
4.60000	-11
4.60833	-7
4.61667	-5
4.62500	-5
4.63333	-7
4.64167	-11
4.65000	-14
4.65833	-15
4.66667	-14
4.67500	-12
4.68333	-9
4.69167	-5
4.70000	-2
4.70833	1
4.71667	1
4.72500	-0
4.73333	-2
4.74167	-5
4.75000	-8
4.75833	-9
4.76667	-9
4.77500	-9
4.78333	-8
4.79167	-9
4.80000	-9
4.80833	-9
4.81667	-8
4.82500	-6
4.83333	-3
4.84167	-1
4.85000	1
4.85833	2
4.86667	3
4.87500	2
4.88333	1
4.89167	-1
4.90000	-4
4.90833	-7
4.91667	-11
4.92500	-14
4.93333	-16
4.94167	-17
4.95000	-15
4.95833	-12
4.96667	-10
4.97500	-9
4.98333	-10
4.99167	-12
5.00000	-15
5.00833	-16
5.01667	-16
5.02500	-13
5.03333	-11
5.04167	-9
5.05000	-8
5.05833	-9
5.06667	-9
5.07500	-8
5.08333	-5
5.09167	-2
5.10000	-1
5.10833	-1
5.11667	-3
5.12500	-6
5.13333	-8
5.14167	-11
5.15000	-13
5.15833	-16
5.16667	-20
5.17500	-24
5.18333	-27
5.19167	-29
5.20000	-29
5.20833	-28
5.21667	-25
5.22500	-21
5.23333	-18
5.24167	-16
5.25000	-14
5.25833	-13
5.26667	-14
5.27500	-15
5.28333	-15
5.29167	-15
5.30000	-14
5.30833	-14
5.31667	-13
5.32500	-12
5.33333	-9
5.34167	-4
5.35000	1
5.35833	3
5.36667	1
5.37500	-2
5.38333	-7
5.39167	-10
5.40000	-11
5.40833	-9
5.41667	-8
5.42500	-6
5.43333	-6
5.44167	-6
5.45000	-8
5.45833	-11
5.46667	-14
5.47500	-16
5.48333	-17
5.49167	-16
5.50000	-13
5.50833	-8
5.51667	-4
5.52500	1
5.53333	3
5.54167	2
5.55000	0
5.55833	-0
5.56667	0
5.57500	1
5.58333	-0
5.59167	-3
5.60000	-6
5.60833	-9
5.61667	-12
5.62500	-15
5.63333	-19
5.64167	-23
5.65000	-26
5.65833	-25
5.66667	-22
5.67500	-18
5.68333	-16
5.69167	-16
5.70000	-17
5.70833	-19
5.71667	-19
5.72500	-17
5.73333	-15
5.74167	-14
5.75000	-12
5.75833	-10
5.76667	-8
5.77500	-4
5.78333	-0
5.79167	3
5.80000	5
5.80833	4
5.81667	2
5.82500	-1
5.83333	-2
5.84167	-2
5.85000	-0
5.85833	-0
5.86667	-2
5.87500	-4
5.88333	-6
5.89167	-6
5.90000	-4
5.90833	1
5.91667	5
5.92500	9
5.93333	9
5.94167	6
5.95000	1
5.95833	-5
5.96667	-11
5.97500	-12
5.98333	-9
5.99167	-4
6.00000	2
6.00833	6
6.01667	6
6.02500	2
6.03333	-5
6.04167	-12
6.05000	-17
6.05833	-18
6.06667	-16
6.07500	-13
6.08333	-10
6.09167	-8
6.10000	-8
6.10833	-9
6.11667	-9
6.12500	-8
6.13333	-5
6.14167	-3
6.15000	-1
6.15833	-2
6.16667	-5
6.17500	-9
6.18333	-14
6.19167	-18
6.20000	-21
6.20833	-22
6.21667	-23
6.22500	-22
6.23333	-20
6.24167	-17
6.25000	-15
6.25833	-12
6.26667	-9
6.27500	-7
6.28333	-6
6.29167	-5
6.30000	-7
6.30833	-9
6.31667	-12
6.32500	-15
6.33333	-18
6.34167	-19
6.35000	-19
6.35833	-18
6.36667	-17
6.37500	-15
6.38333	-14
6.39167	-13
6.40000	-14
6.40833	-16
6.41667	-18
6.42500	-20
6.43333	-21
6.44167	-22
6.45000	-23
6.45833	-25
6.46667	-26
6.47500	-26
6.48333	-25
6.49167	-23
6.50000	-21
6.50833	-19
6.51667	-18
6.52500	-17
6.53333	-17
6.54167	-20
6.55000	-24
6.55833	-26
6.56667	-26
6.57500	-23
6.58333	-20
6.59167	-16
6.60000	-12
6.60833	-10
6.61667	-10
6.62500	-11
6.63333	-14
6.64167	-15
6.65000	-15
6.65833	-14
6.66667	-14
6.67500	-15
6.68333	-17
6.69167	-20
6.70000	-21
6.70833	-20
6.71667	-20
6.72500	-19
6.73333	-17
6.74167	-15
6.75000	-14
6.75833	-12
6.76667	-10
6.77500	-9
6.78333	-9
6.79167	-11
6.80000	-15
6.80833	-20
6.81667	-22
6.82500	-23
6.83333	-22
6.84167	-21
6.85000	-19
6.85833	-18
6.86667	-16
6.87500	-14
6.88333	-12
6.89167	-10
6.90000	-8
6.90833	-8
6.91667	-9
6.92500	-12
6.93333	-17
6.94167	-23
6.95000	-28
6.95833	-31
6.96667	-31
6.97500	-29
6.98333	-26
6.99167	-23
7.00000	-20
7.00833	-17
7.01667	-16
7.02500	-15
7.03333	-12
7.04167	-6
7.05000	-0
7.05833	5
7.06667	7
7.07500	9
7.08333	9
7.09167	10
7.10000	10
7.10833	9
7.11667	7
7.12500	2
7.13333	-1
7.14167	-4
7.15000	-6
7.15833	-9
7.16667	-13
7.17500	-17
7.18333	-22
7.19167	-25
7.20000	-25
7.20833	-22
7.21667	-17
7.22500	-11
7.23333	-6
7.24167	-4
7.25000	-6
7.25833	-10
7.26667	-15
7.27500	-18
7.28333	-19
7.29167	-18
7.30000	-16
7.30833	-13
7.31667	-12
7.32500	-12
7.33333	-13
7.34167	-14
7.35000	-13
7.35833	-11
7.36667	-9
7.37500	-8
7.38333	-8
7.39167	-11
7.40000	-14
7.40833	-17
7.41667	-18
7.42500	-19
7.43333	-20
7.44167	-23
7.45000	-26
7.45833	-27
7.46667	-28
7.47500	-28
7.48333	-28
7.49167	-26
7.50000	-24
7.50833	-21
7.51667	-18
7.52500	-15
7.53333	-13
7.54167	-14
7.55000	-15
7.55833	-15
7.56667	-13
7.57500	-12
7.58333	-12
7.59167	-13
7.60000	-13
7.60833	-14
7.61667	-14
7.62500	-14
7.63333	-14
7.64167	-14
7.65000	-13
7.65833	-11
7.66667	-8
7.67500	-5
7.68333	-5
7.69167	-6
7.70000	-10
7.70833	-13
7.71667	-14
7.72500	-12
7.73333	-7
7.74167	-0
7.75000	4
7.75833	5
7.76667	1
7.77500	-3
7.78333	-4
7.79167	-4
7.80000	-4
7.80833	-3
7.81667	-4
7.82500	-7
7.83333	-10
7.84167	-11
7.85000	-11
7.85833	-10
7.86667	-11
7.87500	-12
7.88333	-13
7.89167	-15
7.90000	-16
7.90833	-16
7.91667	-14
7.92500	-12
7.93333	-10
7.94167	-8
7.95000	-7
7.95833	-8
7.96667	-10
7.97500	-12
7.98333	-13
7.99167	-13
8.00000	-12
8.00833	-11
8.01667	-9
8.02500	-6
8.03333	-4
8.04167	-4
8.05000	-5
8.05833	-6
8.06667	-6
8.07500	-5
8.08333	-2
8.09167	-1
8.10000	-2
8.10833	-6
8.11667	-11
8.12500	-14
8.13333	-16
8.14167	-14
8.15000	-11
8.15833	-7
8.16667	-4
8.17500	-3
8.18333	-2
8.19167	-1
8.20000	-2
8.20833	-5
8.21667	-7
8.22500	-11
8.23333	-15
8.24167	-19
8.25000	-22
8.25833	-24
8.26667	-23
8.27500	-21
8.28333	-17
8.29167	-13
8.30000	-10
8.30833	-6
8.31667	-2
8.32500	1
8.33333	2
8.34167	-1
8.35000	-6
8.35833	-11
8.36667	-16
8.37500	-18
8.38333	-18
8.39167	-18
8.40000	-17
8.40833	-16
8.41667	-15
8.42500	-11
8.43333	-9
8.44167	-9
8.45000	-11
8.45833	-14
8.46667	-19
8.47500	-24
8.48333	-28
8.49167	-32
8.50000	-34
8.50833	-35
8.51667	-35
8.52500	-33
8.53333	-28
8.54167	-21
8.55000	-14
8.55833	-8
8.56667	-3
8.57500	-2
8.58333	-4
8.59167	-5
8.60000	-4
8.60833	-1
8.61667	0
8.62500	-2
8.63333	-6
8.64167	-12
8.65000	-17
8.65833	-20
8.66667	-19
8.67500	-18
8.68333	-16
8.69167	-15
8.70000	-16
8.70833	-18
8.71667	-20
8.72500	-21
8.73333	-20
8.74167	-15
8.75000	-10
8.75833	-6
8.76667	-6
8.77500	-7
8.78333	-11
8.79167	-13
8.80000	-14
8.80833	-13
8.81667	-11
8.82500	-9
8.83333	-7
8.84167	-7
8.85000	-7
8.85833	-7
8.86667	-6
8.87500	-4
8.88333	-1
8.89167	0
8.90000	-1
8.90833	-3
8.91667	-8
8.92500	-13
8.93333	-19
8.94167	-23
8.95000	-26
8.95833	-26
8.96667	-23
8.97500	-20
8.98333	-16
8.99167	-13
9.00000	-10
9.00833	-10
9.01667	-11
9.02500	-16
9.03333	-20
9.04167	-25
9.05000	-27
9.05833	-25
9.06667	-20
9.07500	-13
9.08333	-8
9.09167	-5
9.10000	-5
9.10833	-7
9.11667	-9
9.12500	-11
9.13333	-11
9.14167	-9
9.15000	-8
9.15833	-7
9.16667	-7
9.17500	-9
9.18333	-12
9.19167	-15
9.20000	-17
9.20833	-19
9.21667	-20
9.22500	-19
9.23333	-17
9.24167	-16
9.25000	-14
9.25833	-13
9.26667	-11
9.27500	-10
9.28333	-8
9.29167	-6
9.30000	-5
9.30833	-4
9.31667	-5
9.32500	-8
9.33333	-12
9.34167	-15
9.35000	-17
9.35833	-17
9.36667	-15
9.37500	-11
9.38333	-7
9.39167	-3
9.40000	-0
9.40833	1
9.41667	1
9.42500	1
9.43333	-0
9.44167	-2
9.45000	-4
9.45833	-7
9.46667	-10
9.47500	-12
9.48333	-13
9.49167	-12
9.50000	-10
9.50833	-9
9.51667	-8
9.52500	-8
9.53333	-9
9.54167	-11
9.55000	-13
9.55833	-14
9.56667	-15
9.57500	-15
9.58333	-13
9.59167	-10
9.60000	-8
9.60833	-5
9.61667	-3
9.62500	-2
9.63333	-1
9.64167	1
9.65000	2
9.65833	2
9.66667	-1
9.67500	-6
9.68333	-11
9.69167	-14
9.70000	-13
9.70833	-9
9.71667	-5
9.72500	-3
9.73333	-3
9.74167	-6
9.75000	-9
9.75833	-12
9.76667	-13
9.77500	-13
9.78333	-13
9.79167	-12
9.80000	-11
9.80833	-9
9.81667	-7
9.82500	-5
9.83333	-5
9.84167	-6
9.85000	-9
9.85833	-13
9.86667	-17
9.87500	-18
9.88333	-17
9.89167	-16
9.90000	-15
9.90833	-15
9.91667	-16
9.92500	-16
9.93333	-15
9.94167	-12
9.95000	-7
9.95833	-3
9.96667	-0
9.97500	2
9.98333	3
9.99167	3
10.00000	3
10.00833	3
10.01667	3
10.02500	2
10.03333	1
10.04167	0
10.05000	-1
10.05833	-2
10.06667	-3
10.07500	-4
10.08333	-5
10.09167	-6
10.10000	-6
10.10833	-7
10.11667	-9
10.12500	-13
10.13333	-16
10.14167	-17
10.15000	-16
10.15833	-13
10.16667	-8
10.17500	-4
10.18333	-0
10.19167	3
10.20000	9
10.20833	14
10.21667	16
10.22500	16
10.23333	13
10.24167	8
10.25000	4
10.25833	2
10.26667	1
10.27500	1
10.28333	1
10.29167	1
10.30000	-0
10.30833	-2
10.31667	-5
10.32500	-7
10.33333	-7
10.34167	-6
10.35000	-4
10.35833	1
10.36667	5
10.37500	8
10.38333	8
10.39167	6
10.40000	2
10.40833	-1
10.41667	-4
10.42500	-4
10.43333	-6
10.44167	-10
10.45000	-15
10.45833	-22
10.46667	-27
10.47500	-27
10.48333	-22
10.49167	-14
10.50000	-7
10.50833	-1
10.51667	2
10.52500	1
10.53333	-2
10.54167	-5
10.55000	-7
10.55833	-10
10.56667	-11
10.57500	-11
10.58333	-10
10.59167	-10
10.60000	-12
10.60833	-14
10.61667	-15
10.62500	-17
10.63333	-19
10.64167	-22
10.65000	-26
10.65833	-29
10.66667	-31
10.67500	-30
10.68333	-26
10.69167	-22
10.70000	-18
10.70833	-15
10.71667	-13
10.72500	-11
10.73333	-10
10.74167	-9
10.75000	-10
10.75833	-10
10.76667	-9
10.77500	-7
10.78333	-3
10.79167	0
10.80000	3
10.80833	4
10.81667	4
10.82500	3
10.83333	2
10.84167	2
10.85000	3
10.85833	2
10.86667	-1
10.87500	-5
10.88333	-9
10.89167	-13
10.90000	-14
10.90833	-13
10.91667	-12
10.92500	-11
10.93333	-10
10.94167	-9
10.95000	-9
10.95833	-8
10.96667	-5
10.97500	-2
10.98333	2
10.99167	4
11.00000	4
11.00833	2
11.01667	-1
11.02500	-4
11.03333	-6
11.04167	-5
11.05000	-5
11.05833	-6
11.06667	-9
11.07500	-13
11.08333	-17
11.09167	-18
11.10000	-16
11.10833	-10
11.11667	-5
11.12500	-2
11.13333	0
11.14167	-0
11.15000	-3
11.15833	-4
11.16667	-4
11.17500	-4
11.18333	-4
11.19167	-6
11.20000	-8
11.20833	-10
11.21667	-11
11.22500	-10
11.23333	-7
11.24167	-4
11.25000	-2
11.25833	-4
11.26667	-9
11.27500	-15
11.28333	-21
11.29167	-24
11.30000	-23
11.30833	-21
11.31667	-19
11.32500	-17
11.33333	-15
11.34167	-15
11.35000	-14
11.35833	-12
11.36667	-10
11.37500	-5
11.38333	2
11.39167	8
11.40000	11
11.40833	11
11.41667	6
11.42500	-1
11.43333	-7
11.44167	-11
11.45000	-12
11.45833	-11
11.46667	-8
11.47500	-6
11.48333	-3
11.49167	-2
11.50000	-2
11.50833	-4
11.51667	-6
11.52500	-9
11.53333	-10
11.54167	-10
11.55000	-7
11.55833	-4
11.56667	-1
11.57500	1
11.58333	2
11.59167	-0
11.60000	-5
11.60833	-11
11.61667	-16
11.62500	-20
11.63333	-21
11.64167	-21
11.65000	-18
11.65833	-16
11.66667	-15
11.67500	-14
11.68333	-13
11.69167	-13
11.70000	-11
11.70833	-9
11.71667	-6
11.72500	-5
11.73333	-4
11.74167	-4
11.75000	-4
11.75833	-5
11.76667	-5
11.77500	-6
11.78333	-9
11.79167	-12
11.80000	-15
11.80833	-16
11.81667	-16
11.82500	-14
11.83333	-11
11.84167	-8
11.85000	-6
11.85833	-5
11.86667	-5
11.87500	-6
11.88333	-8
11.89167	-9
11.90000	-9
11.90833	-7
11.91667	-5
11.92500	-3
11.93333	-2
11.94167	0
11.95000	1
11.95833	2
11.96667	1
11.97500	-2
11.98333	-5
11.99167	-8
12.00000	-11
12.00833	-12
12.01667	-10
12.02500	-7
12.03333	-2
12.04167	1
12.05000	2
12.05833	0
12.06667	-3
12.07500	-7
12.08333	-10
12.09167	-11
12.10000	-10
12.10833	-9
12.11667	-8
12.12500	-7
12.13333	-8
12.14167	-9
12.15000	-10
12.15833	-11
12.16667	-11
12.17500	-12
12.18333	-15
12.19167	-18
12.20000	-20
12.20833	-20
12.21667	-16
12.22500	-9
12.23333	-3
12.24167	0
12.25000	2
12.25833	2
12.26667	1
12.27500	1
12.28333	2
12.29167	3
12.30000	3
12.30833	1
12.31667	-2
12.32500	-5
12.33333	-7
12.34167	-8
12.35000	-8
12.35833	-8
12.36667	-8
12.37500	-7
12.38333	-4
12.39167	-1
12.40000	3
12.40833	6
12.41667	8
12.42500	8
12.43333	8
12.44167	9
12.45000	9
12.45833	10
12.46667	9
12.47500	7
12.48333	5
12.49167	3
12.50000	3
12.50833	4
12.51667	6
12.52500	10
12.53333	12
12.54167	12
12.55000	10
12.55833	8
12.56667	5
12.57500	5
12.58333	7
12.59167	10
12.60000	11
12.60833	11
12.61667	10
12.62500	10
12.63333	11
12.64167	14
12.65000	16
12.65833	18
12.66667	18
12.67500	18
12.68333	20
12.69167	22
12.70000	25
12.70833	27
12.71667	26
12.72500	24
12.73333	19
12.74167	13
12.75000	6
12.75833	0
12.76667	-4
12.77500	-6
12.78333	-5
12.79167	-3
12.80000	1
12.80833	5
12.81667	8
12.82500	11
12.83333	11
12.84167	9
12.85000	5
12.85833	2
12.86667	0
12.87500	1
12.88333	3
12.89167	6
12.90000	9
12.90833	11
12.91667	13
12.92500	13
12.93333	13
12.94167	13
12.95000	13
12.95833	14
12.96667	16
12.97500	17
12.98333	17
12.99167	18
13.00000	19
13.00833	21
13.01667	23
13.02500	25
13.03333	27
13.04167	27
13.05000	27
13.05833	26
13.06667	26
13.07500	27
13.08333	28
13.09167	28
13.10000	27
13.10833	24
13.11667	20
13.12500	16
13.13333	12
13.14167	10
13.15000	10
13.15833	14
13.16667	19
13.17500	24
13.18333	28
13.19167	31
13.20000	33
13.20833	34
13.21667	33
13.22500	31
13.23333	28
13.24167	25
13.25000	23
13.25833	23
13.26667	24
13.27500	26
13.28333	27
13.29167	26
13.30000	24
13.30833	22
13.31667	20
13.32500	21
13.33333	23
13.34167	26
13.35000	29
13.35833	31
13.36667	31
13.37500	31
13.38333	31
13.39167	31
13.40000	30
13.40833	29
13.41667	28
13.42500	29
13.43333	30
13.44167	31
13.45000	31
13.45833	30
13.46667	28
13.47500	27
13.48333	27
13.49167	29
13.50000	32
13.50833	35
13.51667	37
13.52500	37
13.53333	34
13.54167	30
13.55000	27
13.55833	25
13.56667	25
13.57500	27
13.58333	29
13.59167	31
13.60000	32
13.60833	32
13.61667	33
13.62500	36
13.63333	38
13.64167	41
13.65000	42
13.65833	41
13.66667	39
13.67500	36
13.68333	34
13.69167	32
13.70000	32
13.70833	33
13.71667	37
13.72500	40
13.73333	44
13.74167	47
13.75000	49
13.75833	51
13.76667	53
13.77500	53
13.78333	52
13.79167	50
13.80000	49
13.80833	48
13.81667	46
13.82500	44
13.83333	42
13.84167	42
13.85000	44
13.85833	46
13.86667	48
13.87500	48
13.88333	48
13.89167	49
13.90000	49
13.90833	50
13.91667	49
13.92500	47
13.93333	47
13.94167	50
13.95000	55
13.95833	63
13.96667	70
13.97500	74
13.98333	72
13.99167	68
14.00000	60
14.00833	53
14.01667	48
14.02500	47
14.03333	50
14.04167	54
14.05000	59
14.05833	63
14.06667	66
14.07500	66
14.08333	66
14.09167	65
14.10000	62
14.10833	58
14.11667	55
14.12500	52
14.13333	51
14.14167	51
14.15000	53
14.15833	54
14.16667	56
14.17500	58
14.18333	60
14.19167	61
14.20000	60
14.20833	57
14.21667	53
14.22500	49
14.23333	45
14.24167	43
14.25000	43
14.25833	46
14.26667	50
14.27500	56
14.28333	63
14.29167	69
14.30000	72
14.30833	71
14.31667	68
14.32500	62
14.33333	57
14.34167	54
14.35000	52
14.35833	51
14.36667	50
14.37500	50
14.38333	51
14.39167	51
14.40000	49
14.40833	46
14.41667	43
14.42500	41
14.43333	42
14.44167	45
14.45000	51
14.45833	57
14.46667	63
14.47500	66
14.48333	67
14.49167	66
14.50000	63
14.50833	60
14.51667	57
14.52500	53
14.53333	50
14.54167	51
14.55000	53
14.55833	57
14.56667	60
14.57500	61
14.58333	59
14.59167	56
14.60000	54
14.60833	53
14.61667	53
14.62500	54
14.63333	56
14.64167	59
14.65000	61
14.65833	62
14.66667	62
14.67500	60
14.68333	58
14.69167	55
14.70000	54
14.70833	53
14.71667	51
14.72500	48
14.73333	46
14.74167	46
14.75000	49
14.75833	54
14.76667	60
14.77500	64
14.78333	65
14.79167	65
14.80000	62
14.80833	58
14.81667	54
14.82500	49
14.83333	45
14.84167	44
14.85000	45
14.85833	49
14.86667	52
14.87500	54
14.88333	55
14.89167	56
14.90000	57
14.90833	60
14.91667	63
14.92500	65
14.93333	67
14.94167	67
14.95000	67
14.95833	66
14.96667	65
14.97500	62
14.98333	58
14.99167	53
15.00000	48
15.00833	42
15.01667	38
15.02500	34
15.03333	31
15.04167	32
15.05000	36
15.05833	43
15.06667	51
15.07500	58
15.08333	62
15.09167	64
15.10000	63
15.10833	59
15.11667	55
15.12500	53
15.13333	52
15.14167	53
15.15000	54
15.15833	54
15.16667	53
15.17500	53
15.18333	54
15.19167	56
15.20000	58
15.20833	60
15.21667	62
15.22500	62
15.23333	61
15.24167	58
15.25000	55
15.25833	52
15.26667	50
15.27500	49
15.28333	50
15.29167	51
15.30000	53
15.30833	54
15.31667	55
15.32500	55
15.33333	52
15.34167	49
15.35000	45
15.35833	42
15.36667	41
15.37500	41
15.38333	42
15.39167	43
15.40000	42
15.40833	41
15.41667	40
15.42500	42
15.43333	44
15.44167	47
15.45000	50
15.45833	52
15.46667	52
15.47500	52
15.48333	53
15.49167	53
15.50000	53
15.50833	51
15.51667	52
15.52500	54
15.53333	58
15.54167	64
15.55000	68
15.55833	69
15.56667	64
15.57500	56
15.58333	48
15.59167	41
15.60000	36
15.60833	34
15.61667	35
15.62500	36
15.63333	38
15.64167	41
15.65000	44
15.65833	47
15.66667	49
15.67500	51
15.68333	53
15.69167	55
15.70000	56
15.70833	56
15.71667	56
15.72500	54
15.73333	52
15.74167	53
15.75000	55
15.75833	58
15.76667	62
15.77500	64
15.78333	64
15.79167	61
15.80000	56
15.80833	50
15.81667	46
15.82500	46
15.83333	48
15.84167	51
15.85000	54
15.85833	55
15.86667	52
15.87500	49
15.88333	46
15.89167	43
15.90000	42
15.90833	44
15.91667	46
15.92500	49
15.93333	51
15.94167	51
15.95000	51
15.95833	49
15.96667	47
15.97500	46
15.98333	45
15.99167	45
16.00000	46
16.00833	47
16.01667	49
16.02500	54
16.03333	58
16.04167	60
16.05000	61
16.05833	58
16.06667	53
16.07500	48
16.08333	44
16.09167	43
16.10000	41
16.10833	41
16.11667	41
16.12500	40
16.13333	40
16.14167	41
16.15000	43
16.15833	47
16.16667	52
16.17500	58
16.18333	62
16.19167	66
16.20000	67
16.20833	66
16.21667	64
16.22500	61
16.23333	59
16.24167	59
16.25000	60
16.25833	61
16.26667	62
16.27500	62
16.28333	61
16.29167	59
16.30000	58
16.30833	56
16.31667	53
16.32500	50
16.33333	49
16.34167	50
16.35000	54
16.35833	60
16.36667	67
16.37500	72
16.38333	73
16.39167	71
16.40000	67
16.40833	62
16.41667	59
16.42500	58
16.43333	58
16.44167	59
16.45000	62
16.45833	64
16.46667	66
16.47500	66
16.48333	66
16.49167	65
16.50000	63
16.50833	62
16.51667	62
16.52500	62
16.53333	63
16.54167	64
16.55000	65
16.55833	67
16.56667	69
16.57500	69
16.58333	66
16.59167	61
16.60000	54
16.60833	48
16.61667	45
16.62500	46
16.63333	50
16.64167	56
16.65000	60
16.65833	61
16.66667	60
16.67500	56
16.68333	51
16.69167	46
16.70000	43
16.70833	42
16.71667	42
16.72500	43
16.73333	45
16.74167	47
16.75000	50
16.75833	53
16.76667	54
16.77500	55
16.78333	53
16.79167	52
16.80000	51
16.80833	50
16.81667	51
16.82500	52
16.83333	54
16.84167	55
16.85000	54
16.85833	53
16.86667	51
16.87500	50
16.88333	51
16.89167	52
16.90000	54
16.90833	56
16.91667	58
16.92500	59
16.93333	60
16.94167	60
16.95000	59
16.95833	57
16.96667	53
16.97500	49
16.98333	44
16.99167	40
17.00000	39
17.00833	40
17.01667	42
17.02500	45
17.03333	47
17.04167	48
17.05000	48
17.05833	48
17.06667	46
17.07500	44
17.08333	41
17.09167	39
17.10000	37
17.10833	36
17.11667	39
17.12500	43
17.13333	48
17.14167	53
17.15000	56
17.15833	56
17.16667	54
17.17500	52
17.18333	49
17.19167	49
17.20000	53
17.20833	60
17.21667	66
17.22500	72
17.23333	75
17.24167	75
17.25000	72
17.25833	68
17.26667	64
17.27500	61
17.28333	58
17.29167	56
17.30000	55
17.30833	53
17.31667	52
17.32500	52
17.33333	53
17.34167	54
17.35000	55
17.35833	55
17.36667	53
17.37500	50
17.38333	47
17.39167	43
17.40000	39
17.40833	37
17.41667	37
17.42500	39
17.43333	42
17.44167	45
17.45000	47
17.45833	47
17.46667	45
17.47500	43
17.48333	41
17.49167	40
17.50000	39
17.50833	39
17.51667	40
17.52500	43
17.53333	47
17.54167	51
17.55000	54
17.55833	56
17.56667	57
17.57500	55
17.58333	53
17.59167	50
17.60000	47
17.60833	44
17.61667	43
17.62500	44
17.63333	46
17.64167	47
17.65000	49
17.65833	50
17.66667	52
17.67500	54
17.68333	56
17.69167	58
17.70000	60
17.70833	62
17.71667	63
17.72500	63
17.73333	62
17.74167	61
17.75000	61
17.75833	63
17.76667	66
17.77500	70
17.78333	72
17.79167	73
17.80000	71
17.80833	66
17.81667	61
17.82500	55
17.83333	52
17.84167	51
17.85000	54
17.85833	58
17.86667	61
17.87500	62
17.88333	59
17.89167	54
17.90000	47
17.90833	42
17.91667	41
17.92500	44
17.93333	49
17.94167	52
17.95000	54
17.95833	54
17.96667	50
17.97500	47
17.98333	46
17.99167	45
18.00000	45
18.00833	45
18.01667	44
18.02500	44
18.03333	44
18.04167	47
18.05000	52
18.05833	58
18.06667	62
18.07500	65
18.08333	65
18.09167	65
18.10000	64
18.10833	64
18.11667	65
18.12500	67
18.13333	69
18.14167	70
18.15000	69
18.15833	69
18.16667	68
18.17500	68
18.18333	69
18.19167	69
18.20000	67
18.20833	64
18.21667	61
18.22500	58
18.23333	56
18.24167	56
18.25000	56
18.25833	55
18.26667	54
18.27500	52
18.28333	52
18.29167	53
18.30000	55
18.30833	57
18.31667	59
18.32500	61
18.33333	62
18.34167	62
18.35000	62
18.35833	63
18.36667	66
18.37500	67
18.38333	67
18.39167	65
18.40000	64
18.40833	64
18.41667	64
18.42500	63
18.43333	61
18.44167	58
18.45000	55
18.45833	53
18.46667	53
18.47500	54
18.48333	55
18.49167	56
18.50000	58
18.50833	61
18.51667	65
18.52500	68
18.53333	70
18.54167	69
18.55000	67
18.55833	65
18.56667	64
18.57500	64
18.58333	63
18.59167	62
18.60000	61
18.60833	60
18.61667	59
18.62500	60
18.63333	61
18.64167	60
18.65000	58
18.65833	55
18.66667	51
18.67500	49
18.68333	51
18.69167	53
18.70000	56
18.70833	58
18.71667	59
18.72500	59
18.73333	58
18.74167	60
18.75000	61
18.75833	62
18.76667	60
18.77500	57
18.78333	52
18.79167	49
18.80000	47
18.80833	48
18.81667	50
18.82500	53
18.83333	57
18.84167	62
18.85000	68
18.85833	73
18.86667	77
18.87500	79
18.88333	77
18.89167	74
18.90000	71
18.90833	69
18.91667	66
18.92500	64
18.93333	62
18.94167	60
18.95000	59
18.95833	60
18.96667	63
18.97500	67
18.98333	72
18.99167	76
19.00000	76
19.00833	74
19.01667	72
19.02500	70
19.03333	69
19.04167	70
19.05000	71
19.05833	73
19.06667	75
19.07500	77
19.08333	81
19.09167	85
19.10000	89
19.10833	91
19.11667	90
19.12500	87
19.13333	83
19.14167	79
19.15000	76
19.15833	76
19.16667	78
19.17500	81
19.18333	83
19.19167	84
19.20000	85
19.20833	86
19.21667	86
19.22500	87
19.23333	88
19.24167	88
19.25000	88
19.25833	89
19.26667	90
19.27500	92
19.28333	96
19.29167	102
19.30000	107
19.30833	113
19.31667	117
19.32500	120
19.33333	122
19.34167	125
19.35000	128
19.35833	133
19.36667	137
19.37500	142
19.38333	145
19.39167	148
19.40000	151
19.40833	155
19.41667	159
19.42500	165
19.43333	171
19.44167	179
19.45000	186
19.45833	193
19.46667	198
19.47500	203
19.48333	207
19.49167	212
19.50000	219
19.50833	227
19.51667	237
19.52500	248
19.53333	258
19.54167	267
19.55000	276
19.55833	286
19.56667	296
19.57500	309
19.58333	324
19.59167	340
19.60000	357
19.60833	375
19.61667	396
19.62500	418
19.63333	439
19.64167	458
19.65000	478
19.65833	498
19.66667	522
19.67500	550
19.68333	584
19.69167	617
19.70000	648
19.70833	678
19.71667	707
19.72500	738
19.73333	771
19.74167	809
19.75000	849
19.75833	891
19.76667	934
19.77500	980
19.78333	1030
19.79167	1080
19.80000	1134
19.80833	1189
19.81667	1244
19.82500	1300
19.83333	1357
19.84167	1417
19.85000	1478
19.85833	1540
19.86667	1604
19.87500	1670
19.88333	1744
19.89167	1820
19.90000	1904
19.90833	1990
19.91667	2078
19.92500	2166
19.93333	2253
19.94167	2341
19.95000	2428
19.95833	2519
19.96667	2614
19.97500	2713
19.98333	2820
19.99167	2927
20.00000	3038
20.00833	3148
20.01667	3257
20.02500	3367
20.03333	3477
20.04167	3592
20.05000	3708
20.05833	3828
20.06667	3951
20.07500	4073
20.08333	4198
20.09167	4321
20.10000	4446
20.10833	4571
20.11667	4695
20.12500	4821
20.13333	4945
20.14167	5072
20.15000	5200
20.15833	5330
20.16667	5463
20.17500	5593
20.18333	5725
20.19167	5855
20.20000	5985
20.20833	6115
20.21667	6243
20.22500	6372
20.23333	6497
20.24167	6624
20.25000	6746
20.25833	6867
20.26667	6987
20.27500	7102
20.28333	7218
20.29167	7330
20.30000	7440
20.30833	7547
20.31667	7647
20.32500	7744
20.33333	7838
20.34167	7932
20.35000	8025
20.35833	8118
20.36667	8210
20.37500	8295
20.38333	8377
20.39167	8453
20.40000	8527
20.40833	8599
20.41667	8669
20.42500	8737
20.43333	8798
20.44167	8855
20.45000	8907
20.45833	8955
20.46667	9001
20.47500	9045
20.48333	9085
20.49167	9121
20.50000	9152
20.50833	9177
20.51667	9198
20.52500	9215
20.53333	9226
20.54167	9234
20.55000	9238
20.55833	9238
20.56667	9234
20.57500	9228
20.58333	9221
20.59167	9210
20.60000	9195
20.60833	9175
20.61667	9148
20.62500	9115
20.63333	9080
20.64167	9041
20.65000	9000
20.65833	8955
20.66667	8905
20.67500	8851
20.68333	8791
20.69167	8729
20.70000	8664
20.70833	8600
20.71667	8536
20.72500	8471
20.73333	8405
20.74167	8335
20.75000	8263
20.75833	8188
20.76667	8111
20.77500	8032
20.78333	7948
20.79167	7863
20.80000	7774
20.80833	7684
20.81667	7594
20.82500	7502
20.83333	7410
20.84167	7313
20.85000	7217
20.85833	7123
20.86667	7028
20.87500	6936
20.88333	6842
20.89167	6748
20.90000	6651
20.90833	6553
20.91667	6457
20.92500	6360
20.93333	6266
20.94167	6170
20.95000	6075
20.95833	5978
20.96667	5880
20.97500	5785
20.98333	5689
20.99167	5595
21.00000	5500
21.00833	5405
21.01667	5311
21.02500	5215
21.03333	5124
21.04167	5035
21.05000	4950
21.05833	4867
21.06667	4783
21.07500	4701
21.08333	4616
21.09167	4534
21.10000	4453
21.10833	4374
21.11667	4297
21.12500	4221
21.13333	4148
21.14167	4075
21.15000	4004
21.15833	3934
21.16667	3864
21.17500	3797
21.18333	3729
21.19167	3665
21.20000	3602
21.20833	3541
21.21667	3483
21.22500	3427
21.23333	3371
21.24167	3315
21.25000	3259
21.25833	3206
21.26667	3155
21.27500	3109
21.28333	3066
21.29167	3024
21.30000	2982
21.30833	2939
21.31667	2896
21.32500	2852
21.33333	2809
21.34167	2767
21.35000	2727
21.35833	2689
21.36667	2653
21.37500	2620
21.38333	2590
21.39167	2564
21.40000	2538
21.40833	2511
21.41667	2484
21.42500	2456
21.43333	2428
21.44167	2401
21.45000	2374
21.45833	2348
21.46667	2323
21.47500	2300
21.48333	2278
21.49167	2258
21.50000	2239
21.50833	2219
21.51667	2197
21.52500	2172
21.53333	2148
21.54167	2124
21.55000	2103
21.55833	2086
21.56667	2071
21.57500	2059
21.58333	2046
21.59167	2032
21.60000	2017
21.60833	2002
21.61667	1987
21.62500	1973
21.63333	1961
21.64167	1950
21.65000	1939
21.65833	1927
21.66667	1913
21.67500	1899
21.68333	1883
21.69167	1868
21.70000	1852
21.70833	1836
21.71667	1820
21.72500	1805
21.73333	1791
21.74167	1778
21.75000	1765
21.75833	1753
21.76667	1741
21.77500	1730
21.78333	1721
21.79167	1710
21.80000	1697
21.80833	1683
21.81667	1667
21.82500	1649
21.83333	1633
21.84167	1619
21.85000	1608
21.85833	1598
21.86667	1590
21.87500	1579
21.88333	1564
21.89167	1549
21.90000	1536
21.90833	1525
21.91667	1517
21.92500	1510
21.93333	1501
21.94167	1489
21.95000	1476
21.95833	1464
21.96667	1453
21.97500	1442
21.98333	1431
21.99167	1421
22.00000	1410
22.00833	1401
22.01667	1395
22.02500	1391
22.03333	1387
22.04167	1382
22.05000	1374
22.05833	1361
22.06667	1346
22.07500	1333
22.08333	1323
22.09167	1314
22.10000	1307
22.10833	1301
22.11667	1294
22.12500	1287
22.13333	1280
22.14167	1274
22.15000	1267
22.15833	1260
22.16667	1253
22.17500	1245
22.18333	1237
22.19167	1230
22.20000	1223
22.20833	1216
22.21667	1206
22.22500	1196
22.23333	1186
22.24167	1178
22.25000	1171
22.25833	1165
22.26667	1159
22.27500	1152
22.28333	1145
22.29167	1139
22.30000	1134
22.30833	1128
22.31667	1122
22.32500	1115
22.33333	1107
22.34167	1099
22.35000	1091
22.35833	1084
22.36667	1078
22.37500	1073
22.38333	1067
22.39167	1063
22.40000	1060
22.40833	1058
22.41667	1055
22.42500	1052
22.43333	1046
22.44167	1039
22.45000	1031
22.45833	1026
22.46667	1021
22.47500	1014
22.48333	1004
22.49167	993
22.50000	981
22.50833	969
22.51667	962
22.52500	958
22.53333	955
22.54167	953
22.55000	949
22.55833	943
22.56667	935
22.57500	927
22.58333	917
22.59167	906
22.60000	896
22.60833	887
22.61667	878
22.62500	870
22.63333	864
22.64167	859
22.65000	854
22.65833	851
22.66667	847
22.67500	842
22.68333	836
22.69167	827
22.70000	817
22.70833	808
22.71667	800
22.72500	796
22.73333	794
22.74167	793
22.75000	792
22.75833	788
22.76667	783
22.77500	778
22.78333	772
22.79167	767
22.80000	762
22.80833	757
22.81667	752
22.82500	747
22.83333	741
22.84167	734
22.85000	725
22.85833	715
22.86667	706
22.87500	697
22.88333	690
22.89167	683
22.90000	676
22.90833	671
22.91667	666
22.92500	662
22.93333	658
22.94167	654
22.95000	650
22.95833	645
22.96667	639
22.97500	634
22.98333	630
22.99167	628
23.00000	625
23.00833	623
23.01667	622
23.02500	622
23.03333	622
23.04167	622
23.05000	623
23.05833	623
23.06667	622
23.07500	619
23.08333	613
23.09167	606
23.10000	598
23.10833	591
23.11667	585
23.12500	581
23.13333	577
23.14167	573
23.15000	570
23.15833	569
23.16667	569
23.17500	570
23.18333	571
23.19167	571
23.20000	569
23.20833	566
23.21667	562
23.22500	557
23.23333	552
23.24167	548
23.25000	544
23.25833	542
23.26667	542
23.27500	543
23.28333	544
23.29167	545
23.30000	545
23.30833	543
23.31667	541
23.32500	537
23.33333	532
23.34167	527
23.35000	522
23.35833	518
23.36667	515
23.37500	512
23.38333	509
23.39167	507
23.40000	507
23.40833	508
23.41667	510
23.42500	512
23.43333	514
23.44167	515
23.45000	515
23.45833	513
23.46667	510
23.47500	507
23.48333	504
23.49167	501
23.50000	500
23.50833	500
23.51667	500
23.52500	500
23.53333	499
23.54167	499
23.55000	500
23.55833	500
23.56667	498
23.57500	495
23.58333	493
23.59167	491
23.60000	488
23.60833	483
23.61667	478
23.62500	474
23.63333	470
23.64167	468
23.65000	467
23.65833	465
23.66667	461
23.67500	457
23.68333	456
23.69167	456
23.70000	459
23.70833	462
23.71667	462
23.72500	460
23.73333	455
23.74167	450
23.75000	446
23.75833	443
23.76667	441
23.77500	441
23.78333	440
23.79167	440
23.80000	439
23.80833	437
23.81667	436
23.82500	436
23.83333	437
23.84167	436
23.85000	433
23.85833	428
23.86667	422
23.87500	418
23.88333	418
23.89167	421
23.90000	424
23.90833	428
23.91667	431
23.92500	432
23.93333	429
23.94167	423
23.95000	415
23.95833	406
23.96667	398
23.97500	391
23.98333	388
23.99167	387
24.00000	386
24.00833	384
24.01667	384
24.02500	384
24.03333	386
24.04167	388
24.05000	390
24.05833	391
24.06667	390
24.07500	388
24.08333	387
24.09167	385
24.10000	383
24.10833	382
24.11667	381
24.12500	380
24.13333	381
24.14167	381
24.15000	381
24.15833	383
24.16667	385
24.17500	388
24.18333	389
24.19167	390
24.20000	389
24.20833	386
24.21667	384
24.22500	383
24.23333	383
24.24167	386
24.25000	389
24.25833	391
24.26667	391
24.27500	389
24.28333	386
24.29167	383
24.30000	382
24.30833	382
24.31667	382
24.32500	384
24.33333	385
24.34167	386
24.35000	387
24.35833	387
24.36667	385
24.37500	384
24.38333	384
24.39167	384
24.40000	384
24.40833	382
24.41667	381
24.42500	382
24.43333	383
24.44167	386
24.45000	388
24.45833	389
24.46667	390
24.47500	391
24.48333	394
24.49167	399
24.50000	404
24.50833	408
24.51667	412
24.52500	415
24.53333	416
24.54167	415
24.55000	411
24.55833	407
24.56667	402
24.57500	400
24.58333	402
24.59167	405
24.60000	409
24.60833	413
24.61667	417
24.62500	421
24.63333	424
24.64167	425
24.65000	424
24.65833	420
24.66667	416
24.67500	413
24.68333	414
24.69167	417
24.70000	422
24.70833	428
24.71667	432
24.72500	435
24.73333	435
24.74167	432
24.75000	428
24.75833	423
24.76667	420
24.77500	419
24.78333	421
24.79167	425
24.80000	430
24.80833	435
24.81667	438
24.82500	437
24.83333	435
24.84167	432
24.85000	431
24.85833	430
24.86667	430
24.87500	431
24.88333	432
24.89167	433
24.90000	433
24.90833	433
24.91667	432
24.92500	431
24.93333	429
24.94167	428
24.95000	428
24.95833	428
24.96667	429
24.97500	430
24.98333	433
24.99167	434
25.00000	435
25.00833	434
25.01667	431
25.02500	425
25.03333	420
25.04167	415
25.05000	411
25.05833	410
25.06667	412
25.07500	414
25.08333	416
25.09167	417
25.10000	416
25.10833	413
25.11667	407
25.12500	401
25.13333	395
25.14167	389
25.15000	385
25.15833	384
25.16667	385
25.17500	386
25.18333	388
25.19167	388
25.20000	387
25.20833	385
25.21667	382
25.22500	381
25.23333	380
25.24167	380
25.25000	381
25.25833	382
25.26667	383
25.27500	382
25.28333	379
25.29167	376
25.30000	375
25.30833	376
25.31667	379
25.32500	382
25.33333	384
25.34167	383
25.35000	381
25.35833	377
25.36667	373
25.37500	369
25.38333	366
25.39167	363
25.40000	362
25.40833	362
25.41667	362
25.42500	361
25.43333	359
25.44167	358
25.45000	357
25.45833	357
25.46667	359
25.47500	361
25.48333	363
25.49167	364
25.50000	363
25.50833	360
25.51667	356
25.52500	352
25.53333	351
25.54167	352
25.55000	355
25.55833	359
25.56667	363
25.57500	367
25.58333	367
25.59167	366
25.60000	364
25.60833	361
25.61667	357
25.62500	354
25.63333	350
25.64167	345
25.65000	341
25.65833	338
25.66667	337
25.67500	336
25.68333	337
25.69167	337
25.70000	337
25.70833	336
25.71667	335
25.72500	336
25.73333	337
25.74167	337
25.75000	336
25.75833	336
25.76667	337
25.77500	337
25.78333	337
25.79167	335
25.80000	330
25.80833	326
25.81667	322
25.82500	320
25.83333	320
25.84167	321
25.85000	323
25.85833	327
25.86667	330
25.87500	333
25.88333	335
25.89167	336
25.90000	335
25.90833	333
25.91667	331
25.92500	330
25.93333	328
25.94167	329
25.95000	331
25.95833	333
25.96667	335
25.97500	336
25.98333	336
25.99167	336
26.00000	337
26.00833	340
26.01667	342
26.02500	342
26.03333	341
26.04167	338
26.05000	334
26.05833	331
26.06667	331
26.07500	331
26.08333	331
26.09167	332
26.10000	332
26.10833	335
26.11667	338
26.12500	343
26.13333	347
26.14167	349
26.15000	350
26.15833	350
26.16667	348
26.17500	345
26.18333	341
26.19167	337
26.20000	336
26.20833	337
26.21667	340
26.22500	344
26.23333	348
26.24167	351
26.25000	353
26.25833	353
26.26667	353
26.27500	353
26.28333	353
26.29167	353
26.30000	354
26.30833	355
26.31667	355
26.32500	355
26.33333	354
26.34167	355
26.35000	356
26.35833	358
26.36667	360
26.37500	361
26.38333	361
26.39167	363
26.40000	366
26.40833	370
26.41667	373
26.42500	375
26.43333	376
26.44167	375
26.45000	375
26.45833	375
26.46667	376
26.47500	378
26.48333	379
26.49167	379
26.50000	380
26.50833	381
26.51667	381
26.52500	381
26.53333	381
26.54167	384
26.55000	388
26.55833	394
26.56667	401
26.57500	406
26.58333	410
26.59167	414
26.60000	416
26.60833	418
26.61667	420
26.62500	420
26.63333	419
26.64167	418
26.65000	417
26.65833	417
26.66667	417
26.67500	418
26.68333	420
26.69167	422
26.70000	424
26.70833	426
26.71667	427
26.72500	427
26.73333	427
26.74167	428
26.75000	430
26.75833	432
26.76667	435
26.77500	438
26.78333	439
26.79167	439
26.80000	437
26.80833	434
26.81667	433
26.82500	435
26.83333	438
26.84167	441
26.85000	442
26.85833	442
26.86667	440
26.87500	439
26.88333	439
26.89167	439
26.90000	440
26.90833	439
26.91667	438
26.92500	436
26.93333	434
26.94167	432
26.95000	430
26.95833	427
26.96667	424
26.97500	423
26.98333	423
26.99167	424
27.00000	425
27.00833	427
27.01667	428
27.02500	426
27.03333	424
27.04167	423
27.05000	423
27.05833	424
27.06667	424
27.07500	424
27.08333	422
27.09167	419
27.10000	418
27.10833	418
27.11667	419
27.12500	421
27.13333	422
27.14167	423
27.15000	422
27.15833	420
27.16667	417
27.17500	415
27.18333	416
27.19167	418
27.20000	419
27.20833	420
27.21667	418
27.22500	413
27.23333	409
27.24167	405
27.25000	404
27.25833	403
27.26667	402
27.27500	402
27.28333	400
27.29167	399
27.30000	399
27.30833	402
27.31667	405
27.32500	408
27.33333	409
27.34167	407
27.35000	403
27.35833	400
27.36667	399
27.37500	399
27.38333	401
27.39167	403
27.40000	403
27.40833	401
27.41667	399
27.42500	398
27.43333	397
27.44167	395
27.45000	395
27.45833	396
27.46667	398
27.47500	400
27.48333	400
27.49167	399
27.50000	398
27.50833	397
27.51667	395
27.52500	394
27.53333	392
27.54167	388
27.55000	384
27.55833	382
27.56667	382
27.57500	384
27.58333	385
27.59167	385
27.60000	384
27.60833	382
27.61667	381
27.62500	381
27.63333	382
27.64167	385
27.65000	388
27.65833	392
27.66667	395
27.67500	397
27.68333	398
27.69167	396
27.70000	394
27.70833	392
27.71667	392
27.72500	394
27.73333	397
27.74167	401
27.75000	405
27.75833	409
27.76667	413
27.77500	417
27.78333	420
27.79167	423
27.80000	425
27.80833	426
27.81667	428
27.82500	432
27.83333	436
27.84167	442
27.85000	447
27.85833	449
27.86667	450
27.87500	450
27.88333	449
27.89167	447
27.90000	445
27.90833	445
27.91667	446
27.92500	448
27.93333	451
27.94167	455
27.95000	459
27.95833	462
27.96667	463
27.97500	463
27.98333	463
27.99167	466
28.00000	471
28.00833	478
28.01667	486
28.02500	493
28.03333	499
28.04167	504
28.05000	508
28.05833	511
28.06667	514
28.07500	515
28.08333	517
28.09167	518
28.10000	520
28.10833	523
28.11667	526
28.12500	528
28.13333	531
28.14167	536
28.15000	542
28.15833	548
28.16667	553
28.17500	556
28.18333	556
28.19167	554
28.20000	553
28.20833	553
28.21667	554
28.22500	557
28.23333	562
28.24167	568
28.25000	573
28.25833	576
28.26667	577
28.27500	578
28.28333	579
28.29167	581
28.30000	586
28.30833	593
28.31667	599
28.32500	604
28.33333	607
28.34167	608
28.35000	608
28.35833	607
28.36667	607
28.37500	607
28.38333	609
28.39167	612
28.40000	616
28.40833	621
28.41667	625
28.42500	628
28.43333	632
28.44167	636
28.45000	639
28.45833	640
28.46667	640
28.47500	639
28.48333	636
28.49167	633
28.50000	631
28.50833	632
28.51667	633
28.52500	633
28.53333	634
28.54167	636
28.55000	639
28.55833	641
28.56667	643
28.57500	642
28.58333	639
28.59167	635
28.60000	634
28.60833	634
28.61667	635
28.62500	637
28.63333	638
28.64167	638
28.65000	637
28.65833	635
28.66667	632
28.67500	627
28.68333	621
28.69167	614
28.70000	611
28.70833	610
28.71667	611
28.72500	614
28.73333	615
28.74167	614
28.75000	611
28.75833	608
28.76667	605
28.77500	605
28.78333	606
28.79167	609
28.80000	610
28.80833	610
28.81667	609
28.82500	608
28.83333	608
28.84167	609
28.85000	609
28.85833	607
28.86667	602
28.87500	596
28.88333	589
28.89167	583
28.90000	579
28.90833	576
28.91667	573
28.92500	570
28.93333	567
28.94167	565
28.95000	563
28.95833	563
28.96667	564
28.97500	564
28.98333	563
28.99167	561
29.00000	560
29.00833	558
29.01667	557
29.02500	558
29.03333	557
29.04167	555
29.05000	553
29.05833	552
29.06667	552
29.07500	553
29.08333	554
29.09167	555
29.10000	555
29.10833	554
29.11667	553
29.12500	554
29.13333	553
29.14167	551
29.15000	548
29.15833	546
29.16667	546
29.17500	549
29.18333	555
29.19167	561
29.20000	565
29.20833	567
29.21667	568
29.22500	568
29.23333	567
29.24167	566
29.25000	565
29.25833	564
29.26667	563
29.27500	561
29.28333	560
29.29167	559
29.30000	560
29.30833	562
29.31667	565
29.32500	569
29.33333	572
29.34167	574
29.35000	578
29.35833	583
29.36667	589
29.37500	594
29.38333	598
29.39167	601
29.40000	604
29.40833	607
29.41667	609
29.42500	611
29.43333	612
29.44167	612
29.45000	611
29.45833	610
29.46667	611
29.47500	614
29.48333	619
29.49167	626
29.50000	635
29.50833	644
29.51667	653
29.52500	663
29.53333	670
29.54167	677
29.55000	681
29.55833	686
29.56667	690
29.57500	694
29.58333	697
29.59167	701
29.60000	704
29.60833	708
29.61667	714
29.62500	721
29.63333	729
29.64167	737
29.65000	745
29.65833	753
29.66667	764
29.67500	776
29.68333	791
29.69167	806
29.70000	821
29.70833	838
29.71667	855
29.72500	874
29.73333	891
29.74167	906
29.75000	920
29.75833	932
29.76667	942
29.77500	954
29.78333	970
29.79167	989
29.80000	1012
29.80833	1038
29.81667	1067
29.82500	1097
29.83333	1125
29.84167	1151
29.85000	1176
29.85833	1199
29.86667	1224
29.87500	1253
29.88333	1288
29.89167	1325
29.90000	1365
29.90833	1406
29.91667	1445
29.92500	1485
29.93333	1524
29.94167	1568
29.95000	1613
29.95833	1659
29.96667	1707
29.97500	1755
29.98333	1806
29.99167	1859
30.00000	1915
30.00833	1973
30.01667	2034
30.02500	2097
30.03333	2162
30.04167	2232
30.05000	2303
30.05833	2380
30.06667	2461
30.07500	2544
30.08333	2631
30.09167	2717
30.10000	2804
30.10833	2891
30.11667	2978
30.12500	3067
30.13333	3157
30.14167	3252
30.15000	3351
30.15833	3454
30.16667	3563
30.17500	3675
30.18333	3794
30.19167	3913
30.20000	4035
30.20833	4157
30.21667	4275
30.22500	4394
30.23333	4509
30.24167	4629
30.25000	4751
30.25833	4880
30.26667	5017
30.27500	5155
30.28333	5300
30.29167	5443
30.30000	5588
30.30833	5731
30.31667	5873
30.32500	6018
30.33333	6159
30.34167	6303
30.35000	6444
30.35833	6586
30.36667	6730
30.37500	6872
30.38333	7018
30.39167	7160
30.40000	7305
30.40833	7448
30.41667	7589
30.42500	7732
30.43333	7871
30.44167	8013
30.45000	8153
30.45833	8291
30.46667	8430
30.47500	8566
30.48333	8705
30.49167	8839
30.50000	8974
30.50833	9105
30.51667	9229
30.52500	9352
30.53333	9468
30.54167	9583
30.55000	9694
30.55833	9803
30.56667	9911
30.57500	10014
30.58333	10115
30.59167	10209
30.60000	10298
30.60833	10384
30.61667	10465
30.62500	10545
30.63333	10619
30.64167	10692
30.65000	10760
30.65833	10825
30.66667	10888
30.67500	10945
30.68333	10998
30.69167	11043
30.70000	11082
30.70833	11114
30.71667	11141
30.72500	11164
30.73333	11183
30.74167	11199
30.75000	11211
30.75833	11217
30.76667	11218
30.77500	11213
30.78333	11202
30.79167	11188
30.80000	11169
30.80833	11147
30.81667	11119
30.82500	11085
30.83333	11047
30.84167	11004
30.85000	10959
30.85833	10911
30.86667	10859
30.87500	10804
30.88333	10742
30.89167	10676
30.90000	10605
30.90833	10530
30.91667	10453
30.92500	10374
30.93333	10291
30.94167	10200
30.95000	10105
30.95833	10004
30.96667	9897
30.97500	9792
30.98333	9685
30.99167	9580
31.00000	9471
31.00833	9359
31.01667	9246
31.02500	9129
31.03333	9011
31.04167	8887
31.05000	8763
31.05833	8636
31.06667	8507
31.07500	8380
31.08333	8251
31.09167	8123
31.10000	7991
31.10833	7859
31.11667	7727
31.12500	7593
31.13333	7462
31.14167	7330
31.15000	7198
31.15833	7066
31.16667	6931
31.17500	6798
31.18333	6663
31.19167	6532
31.20000	6403
31.20833	6276
31.21667	6150
31.22500	6020
31.23333	5891
31.24167	5756
31.25000	5624
31.25833	5497
31.26667	5366
31.27500	5235
31.28333	5114
31.29167	5002
31.30000	4890
31.30833	4778
31.31667	4668
31.32500	4559
31.33333	4455
31.34167	4350
31.35000	4248
31.35833	4145
31.36667	4040
31.37500	3941
31.38333	3834
31.39167	3720
31.40000	3611
31.40833	3515
31.41667	3428
31.42500	3337
31.43333	3241
31.44167	3151
31.45000	3072
31.45833	2999
31.46667	2921
31.47500	2838
31.48333	2756
31.49167	2676
31.50000	2600
31.50833	2530
31.51667	2463
31.52500	2397
31.53333	2334
31.54167	2272
31.55000	2213
31.55833	2157
31.56667	2098
31.57500	2038
31.58333	1980
31.59167	1923
31.60000	1868
31.60833	1817
31.61667	1769
31.62500	1720
31.63333	1670
31.64167	1623
31.65000	1582
31.65833	1543
31.66667	1505
31.67500	1469
31.68333	1433
31.69167	1398
31.70000	1364
31.70833	1331
31.71667	1299
31.72500	1268
31.73333	1238
31.74167	1208
31.75000	1178
31.75833	1149
31.76667	1119
31.77500	1093
31.78333	1068
31.79167	1043
31.80000	1019
31.80833	994
31.81667	968
31.82500	942
31.83333	918
31.84167	897
31.85000	878
31.85833	862
31.86667	848
31.87500	835
31.88333	823
31.89167	810
31.90000	795
31.90833	780
31.91667	766
31.92500	754
31.93333	742
31.94167	732
31.95000	721
31.95833	707
31.96667	691
31.97500	675
31.98333	660
31.99167	648
32.00000	640
32.00833	633
32.01667	627
32.02500	621
32.03333	616
32.04167	610
32.05000	604
32.05833	598
32.06667	592
32.07500	586
32.08333	580
32.09167	574
32.10000	568
32.10833	562
32.11667	555
32.12500	547
32.13333	538
32.14167	528
32.15000	518
32.15833	511
32.16667	508
32.17500	507
32.18333	509
32.19167	511
32.20000	512
32.20833	512
32.21667	511
32.22500	511
32.23333	510
32.24167	507
32.25000	502
32.25833	496
32.26667	489
32.27500	482
32.28333	475
32.29167	469
32.30000	462
32.30833	456
32.31667	453
32.32500	451
32.33333	453
32.34167	459
32.35000	466
32.35833	471
32.36667	475
32.37500	477
32.38333	477
32.39167	477
32.40000	476
32.40833	477
32.41667	479
32.42500	483
32.43333	487
32.44167	492
32.45000	497
32.45833	499
32.46667	500
32.47500	501
32.48333	501
32.49167	502
32.50000	504
32.50833	506
32.51667	509
32.52500	513
32.53333	517
32.54167	522
32.55000	526
32.55833	531
32.56667	536
32.57500	544
32.58333	555
32.59167	565
32.60000	574
32.60833	581
32.61667	585
32.62500	586
32.63333	587
32.64167	591
32.65000	597
32.65833	606
32.66667	615
32.67500	623
32.68333	630
32.69167	635
32.70000	640
32.70833	645
32.71667	651
32.72500	658
32.73333	667
32.74167	679
32.75000	694
32.75833	710
32.76667	727
32.77500	742
32.78333	756
32.79167	768
32.80000	778
32.80833	787
32.81667	797
32.82500	810
32.83333	825
32.84167	841
32.85000	858
32.85833	874
32.86667	889
32.87500	903
32.88333	916
32.89167	929
32.90000	942
32.90833	958
32.91667	974
32.92500	992
32.93333	1010
32.94167	1028
32.95000	1046
32.95833	1064
32.96667	1083
32.97500	1100
32.98333	1118
32.99167	1135
33.00000	1153
33.00833	1172
33.01667	1191
33.02500	1211
33.03333	1229
33.04167	1246
33.05000	1262
33.05833	1279
33.06667	1298
33.07500	1318
33.08333	1341
33.09167	1364
33.10000	1386
33.10833	1408
33.11667	1430
33.12500	1452
33.13333	1474
33.14167	1496
33.15000	1516
33.15833	1537
33.16667	1558
33.17500	1582
33.18333	1610
33.19167	1638
33.20000	1664
33.20833	1687
33.21667	1707
33.22500	1726
33.23333	1743
33.24167	1759
33.25000	1775
33.25833	1792
33.26667	1811
33.27500	1831
33.28333	1854
33.29167	1876
33.30000	1898
33.30833	1918
33.31667	1938
33.32500	1956
33.33333	1975
33.34167	1994
33.35000	2013
33.35833	2031
33.36667	2049
33.37500	2064
33.38333	2078
33.39167	2092
33.40000	2108
33.40833	2126
33.41667	2145
33.42500	2165
33.43333	2183
33.44167	2197
33.45000	2210
33.45833	2222
33.46667	2235
33.47500	2247
33.48333	2260
33.49167	2271
33.50000	2281
33.50833	2292
33.51667	2301
33.52500	2311
33.53333	2320
33.54167	2329
33.55000	2336
33.55833	2342
33.56667	2347
33.57500	2354
33.58333	2361
33.59167	2368
33.60000	2376
33.60833	2382
33.61667	2386
33.62500	2387
33.63333	2386
33.64167	2384
33.65000	2383
33.65833	2381
33.66667	2380
33.67500	2380
33.68333	2381
33.69167	2382
33.70000	2383
33.70833	2382
33.71667	2380
33.72500	2376
33.73333	2372
33.74167	2369
33.75000	2365
33.75833	2357
33.76667	2348
33.77500	2337
33.78333	2325
33.79167	2314
33.80000	2306
33.80833	2300
33.81667	2293
33.82500	2283
33.83333	2271
33.84167	2257
33.85000	2242
33.85833	2230
33.86667	2219
33.87500	2209
33.88333	2197
33.89167	2183
33.90000	2165
33.90833	2146
33.91667	2127
33.92500	2108
33.93333	2089
33.94167	2070
33.95000	2051
33.95833	2034
33.96667	2017
33.97500	2003
33.98333	1990
33.99167	1976
34.00000	1961
34.00833	1943
34.01667	1923
34.02500	1902
34.03333	1880
34.04167	1858
34.05000	1838
34.05833	1820
34.06667	1804
34.07500	1789
34.08333	1773
34.09167	1755
34.10000	1734
34.10833	1712
34.11667	1688
34.12500	1665
34.13333	1642
34.14167	1619
34.15000	1596
34.15833	1575
34.16667	1554
34.17500	1534
34.18333	1515
34.19167	1496
34.20000	1476
34.20833	1456
34.21667	1438
34.22500	1420
34.23333	1403
34.24167	1384
34.25000	1365
34.25833	1346
34.26667	1327
34.27500	1309
34.28333	1290
34.29167	1271
34.30000	1251
34.30833	1230
34.31667	1207
34.32500	1185
34.33333	1164
34.34167	1145
34.35000	1128
34.35833	1112
34.36667	1097
34.37500	1081
34.38333	1064
34.39167	1047
34.40000	1030
34.40833	1012
34.41667	992
34.42500	971
34.43333	952
34.44167	936
34.45000	922
34.45833	910
34.46667	898
34.47500	883
34.48333	866
34.49167	850
34.50000	837
34.50833	825
34.51667	813
34.52500	800
34.53333	783
34.54167	764
34.55000	744
34.55833	726
34.56667	710
34.57500	697
34.58333	686
34.59167	675
34.60000	664
34.60833	653
34.61667	642
34.62500	631
34.63333	620
34.64167	610
34.65000	600
34.65833	592
34.66667	584
34.67500	576
34.68333	565
34.69167	552
34.70000	538
34.70833	525
34.71667	516
34.72500	510
34.73333	507
34.74167	504
34.75000	500
34.75833	492
34.76667	482
34.77500	471
34.78333	462
34.79167	455
34.80000	450
34.80833	447
34.81667	443
34.82500	439
34.83333	434
34.84167	428
34.85000	421
34.85833	412
34.86667	402
34.87500	391
34.88333	382
34.89167	374
34.90000	368
34.90833	363
34.91667	360
34.92500	357
34.93333	356
34.94167	355
34.95000	357
34.95833	359
34.96667	362
34.97500	362
34.98333	359
34.99167	353
35.00000	344
35.00833	333
35.01667	324
35.02500	315
35.03333	307
35.04167	299
35.05000	293
35.05833	288
35.06667	284
35.07500	283
35.08333	284
35.09167	285
35.10000	284
35.10833	280
35.11667	275
35.12500	270
35.13333	265
35.14167	262
35.15000	259
35.15833	256
35.16667	252
35.17500	248
35.18333	245
35.19167	242
35.20000	239
35.20833	236
35.21667	233
35.22500	230
35.23333	229
35.24167	229
35.25000	231
35.25833	233
35.26667	235
35.27500	236
35.28333	237
35.29167	237
35.30000	235
35.30833	232
35.31667	227
35.32500	222
35.33333	215
35.34167	208
35.35000	201
35.35833	195
35.36667	191
35.37500	189
35.38333	189
35.39167	189
35.40000	190
35.40833	192
35.41667	192
35.42500	191
35.43333	189
35.44167	188
35.45000	187
35.45833	188
35.46667	190
35.47500	192
35.48333	192
35.49167	191
35.50000	190
35.50833	189
35.51667	188
35.52500	184
35.53333	181
35.54167	178
35.55000	176
35.55833	176
35.56667	177
35.57500	178
35.58333	178
35.59167	177
35.60000	176
35.60833	175
35.61667	174
35.62500	173
35.63333	173
35.64167	175
35.65000	177
35.65833	179
35.66667	180
35.67500	180
35.68333	179
35.69167	179
35.70000	178
35.70833	177
35.71667	174
35.72500	169
35.73333	164
35.74167	161
35.75000	161
35.75833	161
35.76667	164
35.77500	165
35.78333	166
35.79167	166
35.80000	166
35.80833	166
35.81667	164
35.82500	161
35.83333	157
35.84167	153
35.85000	149
35.85833	146
35.86667	144
35.87500	142
35.88333	141
35.89167	142
35.90000	146
35.90833	153
35.91667	157
35.92500	159
35.93333	158
35.94167	154
35.95000	148
35.95833	144
35.96667	142
35.97500	143
35.98333	146
35.99167	149
36.00000	150
36.00833	150
36.01667	148
36.02500	145
36.03333	142
36.04167	140
36.05000	138
36.05833	136
36.06667	135
36.07500	134
36.08333	135
36.09167	135
36.10000	135
36.10833	133
36.11667	131
36.12500	130
36.13333	131
36.14167	134
36.15000	137
36.15833	140
36.16667	141
36.17500	141
36.18333	141
36.19167	142
36.20000	142
36.20833	143
36.21667	144
36.22500	144
36.23333	142
36.24167	140
36.25000	138
36.25833	137
36.26667	138
36.27500	140
36.28333	142
36.29167	143
36.30000	144
36.30833	144
36.31667	143
36.32500	142
36.33333	138
36.34167	133
36.35000	127
36.35833	121
36.36667	116
36.37500	113
36.38333	112
36.39167	112
36.40000	115
36.40833	118
36.41667	124
36.42500	131
36.43333	138
36.44167	143
36.45000	146
36.45833	146
36.46667	144
36.47500	142
36.48333	139
36.49167	136
36.50000	134
36.50833	131
36.51667	129
36.52500	126
36.53333	123
36.54167	118
36.55000	112
36.55833	106
36.56667	103
36.57500	101
36.58333	102
36.59167	104
36.60000	109
36.60833	115
36.61667	121
36.62500	127
36.63333	131
36.64167	135
36.65000	138
36.65833	141
36.66667	144
36.67500	145
36.68333	143
36.69167	139
36.70000	133
36.70833	128
36.71667	122
36.72500	117
36.73333	113
36.74167	111
36.75000	111
36.75833	110
36.76667	111
36.77500	111
36.78333	111
36.79167	111
36.80000	111
36.80833	112
36.81667	115
36.82500	117
36.83333	120
36.84167	122
36.85000	123
36.85833	121
36.86667	118
36.87500	116
36.88333	116
36.89167	120
36.90000	125
36.90833	133
36.91667	141
36.92500	147
36.93333	150
36.94167	149
36.95000	143
36.95833	137
36.96667	133
36.97500	131
36.98333	134
36.99167	138
37.00000	138
37.00833	135
37.01667	132
37.02500	130
37.03333	129
37.04167	131
37.05000	135
37.05833	140
37.06667	145
37.07500	148
37.08333	150
37.09167	148
37.10000	143
37.10833	137
37.11667	131
37.12500	126
37.13333	124
37.14167	124
37.15000	127
37.15833	129
37.16667	130
37.17500	129
37.18333	127
37.19167	125
37.20000	123
37.20833	123
37.21667	121
37.22500	119
37.23333	116
37.24167	115
37.25000	115
37.25833	117
37.26667	120
37.27500	124
37.28333	126
37.29167	129
37.30000	131
37.30833	132
37.31667	133
37.32500	132
37.33333	130
37.34167	127
37.35000	125
37.35833	125
37.36667	126
37.37500	128
37.38333	130
37.39167	131
37.40000	132
37.40833	133
37.41667	136
37.42500	140
37.43333	144
37.44167	148
37.45000	152
37.45833	154
37.46667	156
37.47500	158
37.48333	161
37.49167	163
37.50000	162
37.50833	159
37.51667	154
37.52500	149
37.53333	145
37.54167	144
37.55000	144
37.55833	145
37.56667	147
37.57500	149
37.58333	152
37.59167	155
37.60000	157
37.60833	159
37.61667	160
37.62500	161
37.63333	162
37.64167	160
37.65000	158
37.65833	154
37.66667	150
37.67500	146
37.68333	144
37.69167	144
37.70000	146
37.70833	149
37.71667	151
37.72500	154
37.73333	157
37.74167	159
37.75000	161
37.75833	165
37.76667	169
37.77500	172
37.78333	174
37.79167	176
37.80000	175
37.80833	173
37.81667	170
37.82500	167
37.83333	165
37.84167	167
37.85000	170
37.85833	174
37.86667	178
37.87500	180
37.88333	181
37.89167	180
37.90000	179
37.90833	176
37.91667	173
37.92500	168
37.93333	164
37.94167	162
37.95000	161
37.95833	160
37.96667	161
37.97500	162
37.98333	162
37.99167	164
38.00000	168
38.00833	175
38.01667	181
38.02500	185
38.03333	188
38.04167	189
38.05000	189
38.05833	190
38.06667	194
38.07500	197
38.08333	197
38.09167	196
38.10000	196
38.10833	197
38.11667	199
38.12500	203
38.13333	205
38.14167	201
38.15000	195
38.15833	190
38.16667	187
38.17500	189
38.18333	196
38.19167	204
38.20000	209
38.20833	211
38.21667	208
38.22500	202
38.23333	196
38.24167	191
38.25000	187
38.25833	185
38.26667	184
38.27500	182
38.28333	181
38.29167	180
38.30000	181
38.30833	183
38.31667	183
38.32500	181
38.33333	179
38.34167	179
38.35000	181
38.35833	187
38.36667	194
38.37500	201
38.38333	204
38.39167	206
38.40000	206
38.40833	205
38.41667	205
38.42500	205
38.43333	207
38.44167	208
38.45000	211
38.45833	213
38.46667	215
38.47500	214
38.48333	209
38.49167	204
38.50000	199
38.50833	196
38.51667	196
38.52500	199
38.53333	203
38.54167	206
38.55000	210
38.55833	214
38.56667	217
38.57500	221
38.58333	224
38.59167	226
38.60000	225
38.60833	222
38.61667	218
38.62500	215
38.63333	212
38.64167	210
38.65000	208
38.65833	206
38.66667	205
38.67500	204
38.68333	206
38.69167	211
38.70000	218
38.70833	226
38.71667	234
38.72500	242
38.73333	246
38.74167	248
38.75000	247
38.75833	244
38.76667	239
38.77500	235
38.78333	232
38.79167	231
38.80000	232
38.80833	235
38.81667	239
38.82500	244
38.83333	247
38.84167	250
38.85000	251
38.85833	252
38.86667	254
38.87500	256
38.88333	257
38.89167	256
38.90000	256
38.90833	256
38.91667	259
38.92500	263
38.93333	266
38.94167	265
38.95000	262
38.95833	257
38.96667	252
38.97500	246
38.98333	241
38.99167	238
39.00000	237
39.00833	239
39.01667	244
39.02500	253
39.03333	260
39.04167	263
39.05000	264
39.05833	264
39.06667	264
39.07500	265
39.08333	268
39.09167	271
39.10000	270
39.10833	267
39.11667	264
39.12500	260
39.13333	257
39.14167	257
39.15000	259
39.15833	261
39.16667	262
39.17500	263
39.18333	266
39.19167	270
39.20000	275
39.20833	280
39.21667	284
39.22500	287
39.23333	289
39.24167	288
39.25000	285
39.25833	282
39.26667	278
39.27500	277
39.28333	279
39.29167	283
39.30000	285
39.30833	284
39.31667	280
39.32500	274
39.33333	269
39.34167	269
39.35000	271
39.35833	275
39.36667	280
39.37500	282
39.38333	281
39.39167	277
39.40000	274
39.40833	272
39.41667	272
39.42500	274
39.43333	277
39.44167	278
39.45000	277
39.45833	274
39.46667	271
39.47500	269
39.48333	271
39.49167	274
39.50000	278
39.50833	278
39.51667	276
39.52500	272
39.53333	269
39.54167	269
39.55000	272
39.55833	276
39.56667	280
39.57500	283
39.58333	285
39.59167	286
39.60000	285
39.60833	284
39.61667	281
39.62500	276
39.63333	272
39.64167	269
39.65000	268
39.65833	268
39.66667	267
39.67500	265
39.68333	263
39.69167	261
39.70000	261
39.70833	262
39.71667	263
39.72500	264
39.73333	264
39.74167	263
39.75000	261
39.75833	257
39.76667	252
39.77500	247
39.78333	244
39.79167	243
39.80000	247
39.80833	253
39.81667	258
39.82500	263
39.83333	265
39.84167	266
39.85000	264
39.85833	263
39.86667	264
39.87500	264
39.88333	264
39.89167	261
39.90000	257
39.90833	252
39.91667	247
39.92500	245
39.93333	245
39.94167	247
39.95000	249
39.95833	252
39.96667	254
39.97500	254
39.98333	254
39.99167	253
40.00000	255
40.00833	259
40.01667	264
40.02500	270
40.03333	274
40.04167	274
40.05000	271
40.05833	266
40.06667	260
40.07500	254
40.08333	248
40.09167	243
40.10000	241
40.10833	240
40.11667	240
40.12500	242
40.13333	243
40.14167	243
40.15000	241
40.15833	238
40.16667	234
40.17500	230
40.18333	226
40.19167	223
40.20000	221
40.20833	219
40.21667	219
40.22500	219
40.23333	220
40.24167	223
40.25000	226
40.25833	228
40.26667	229
40.27500	231
40.28333	235
40.29167	240
40.30000	246
40.30833	253
40.31667	258
40.32500	261
40.33333	261
40.34167	260
40.35000	258
40.35833	253
40.36667	247
40.37500	242
40.38333	238
40.39167	236
40.40000	236
40.40833	238
40.41667	240
40.42500	239
40.43333	238
40.44167	236
40.45000	235
40.45833	234
40.46667	233
40.47500	232
40.48333	231
40.49167	230
40.50000	228
40.50833	227
40.51667	228
40.52500	230
40.53333	235
40.54167	241
40.55000	248
40.55833	251
40.56667	252
40.57500	250
40.58333	246
40.59167	242
40.60000	240
40.60833	239
40.61667	240
40.62500	242
40.63333	245
40.64167	248
40.65000	252
40.65833	256
40.66667	261
40.67500	265
40.68333	269
40.69167	271
40.70000	270
40.70833	267
40.71667	264
40.72500	260
40.73333	257
40.74167	256
40.75000	257
40.75833	261
40.76667	268
40.77500	276
40.78333	283
40.79167	289
40.80000	292
40.80833	295
40.81667	297
40.82500	301
40.83333	307
40.84167	313
40.85000	318
40.85833	320
40.86667	321
40.87500	321
40.88333	321
40.89167	324
40.90000	329
40.90833	335
40.91667	343
40.92500	351
40.93333	360
40.94167	369
40.95000	378
40.95833	384
40.96667	388
40.97500	388
40.98333	387
40.99167	386
41.00000	387
41.00833	391
41.01667	397
41.02500	404
41.03333	411
41.04167	417
41.05000	422
41.05833	429
41.06667	437
41.07500	444
41.08333	452
41.09167	460
41.10000	467
41.10833	475
41.11667	484
41.12500	494
41.13333	504
41.14167	513
41.15000	522
41.15833	531
41.16667	539
41.17500	548
41.18333	558
41.19167	568
41.20000	577
41.20833	586
41.21667	593
41.22500	599
41.23333	604
41.24167	608
41.25000	612
41.25833	616
41.26667	618
41.27500	622
41.28333	627
41.29167	634
41.30000	642
41.30833	651
41.31667	657
41.32500	662
41.33333	667
41.34167	672
41.35000	678
41.35833	686
41.36667	696
41.37500	706
41.38333	717
41.39167	727
41.40000	734
41.40833	740
41.41667	744
41.42500	748
41.43333	752
41.44167	758
41.45000	765
41.45833	772
41.46667	780
41.47500	786
41.48333	789
41.49167	791
41.50000	791
41.50833	792
41.51667	794
41.52500	799
41.53333	804
41.54167	807
41.55000	809
41.55833	809
41.56667	808
41.57500	808
41.58333	808
41.59167	809
41.60000	810
41.60833	812
41.61667	813
41.62500	812
41.63333	810
41.64167	806
41.65000	802
41.65833	800
41.66667	799
41.67500	799
41.68333	798
41.69167	795
41.70000	790
41.70833	783
41.71667	778
41.72500	773
41.73333	770
41.74167	767
41.75000	765
41.75833	764
41.76667	763
41.77500	763
41.78333	764
41.79167	765
41.80000	764
41.80833	762
41.81667	758
41.82500	750
41.83333	738
41.84167	723
41.85000	707
41.85833	692
41.86667	679
41.87500	669
41.88333	663
41.89167	659
41.90000	654
41.90833	648
41.91667	643
41.92500	639
41.93333	634
41.94167	627
41.95000	619
41.95833	609
41.96667	598
41.97500	589
41.98333	582
41.99167	576
42.00000	569
42.00833	561
42.01667	552
42.02500	542
42.03333	531
42.04167	519
42.05000	509
42.05833	501
42.06667	495
42.07500	493
42.08333	492
42.09167	491
42.10000	486
42.10833	477
42.11667	464
42.12500	448
42.13333	435
42.14167	424
42.15000	415
42.15833	409
42.16667	404
42.17500	399
42.18333	392
42.19167	386
42.20000	379
42.20833	373
42.21667	366
42.22500	358
42.23333	349
42.24167	340
42.25000	331
42.25833	325
42.26667	320
42.27500	315
42.28333	308
42.29167	301
42.30000	295
42.30833	290
42.31667	284
42.32500	277
42.33333	272
42.34167	267
42.35000	262
42.35833	259
42.36667	258
42.37500	255
42.38333	249
42.39167	241
42.40000	232
42.40833	223
42.41667	215
42.42500	207
42.43333	202
42.44167	199
42.45000	197
42.45833	198
42.46667	199
42.47500	199
42.48333	194
42.49167	186
42.50000	176
42.50833	167
42.51667	164
42.52500	166
42.53333	170
42.54167	172
42.55000	171
42.55833	166
42.56667	158
42.57500	151
42.58333	148
42.59167	147
42.60000	147
42.60833	145
42.61667	140
42.62500	132
42.63333	125
42.64167	120
42.65000	116
42.65833	113
42.66667	108
42.67500	103
42.68333	98
42.69167	95
42.70000	95
42.70833	99
42.71667	104
42.72500	108
42.73333	112
42.74167	114
42.75000	114
42.75833	113
42.76667	112
42.77500	110
42.78333	104
42.79167	99
42.80000	94
42.80833	90
42.81667	88
42.82500	89
42.83333	89
42.84167	85
42.85000	80
42.85833	75
42.86667	71
42.87500	71
42.88333	73
42.89167	75
42.90000	75
42.90833	73
42.91667	72
42.92500	74
42.93333	77
42.94167	81
42.95000	84
42.95833	84
42.96667	81
42.97500	78
42.98333	76
42.99167	75
43.00000	75
43.00833	75
43.01667	76
43.02500	77
43.03333	79
43.04167	82
43.05000	85
43.05833	87
43.06667	88
43.07500	87
43.08333	84
43.09167	80
43.10000	77
43.10833	75
43.11667	72
43.12500	68
43.13333	63
43.14167	58
43.15000	55
43.15833	54
43.16667	57
43.17500	60
43.18333	64
43.19167	66
43.20000	68
43.20833	67
43.21667	66
43.22500	65
43.23333	64
43.24167	63
43.25000	62
43.25833	60
43.26667	57
43.27500	55
43.28333	52
43.29167	50
43.30000	49
43.30833	48
43.31667	48
43.32500	47
43.33333	48
43.34167	50
43.35000	54
43.35833	59
43.36667	65
43.37500	69
43.38333	71
43.39167	70
43.40000	66
43.40833	61
43.41667	55
43.42500	48
43.43333	44
43.44167	44
43.45000	46
43.45833	51
43.46667	58
43.47500	64
43.48333	67
43.49167	69
43.50000	68
43.50833	66
43.51667	64
43.52500	62
43.53333	59
43.54167	57
43.55000	56
43.55833	56
43.56667	57
43.57500	57
43.58333	55
43.59167	51
43.60000	46
43.60833	42
43.61667	40
43.62500	40
43.63333	40
43.64167	41
43.65000	42
43.65833	45
43.66667	49
43.67500	54
43.68333	57
43.69167	59
43.70000	59
43.70833	58
43.71667	58
43.72500	59
43.73333	60
43.74167	60
43.75000	57
43.75833	53
43.76667	48
43.77500	45
43.78333	45
43.79167	46
43.80000	50
43.80833	54
43.81667	59
43.82500	63
43.83333	67
43.84167	68
43.85000	67
43.85833	63
43.86667	58
43.87500	53
43.88333	48
43.89167	46
43.90000	44
43.90833	44
43.91667	45
43.92500	46
43.93333	47
43.94167	47
43.95000	49
43.95833	50
43.96667	51
43.97500	51
43.98333	51
43.99167	50
44.00000	47
44.00833	44
44.01667	43
44.02500	43
44.03333	45
44.04167	46
44.05000	47
44.05833	47
44.06667	45
44.07500	43
44.08333	40
44.09167	38
44.10000	37
44.10833	37
44.11667	39
44.12500	42
44.13333	45
44.14167	47
44.15000	47
44.15833	47
44.16667	45
44.17500	42
44.18333	38
44.19167	34
44.20000	33
44.20833	32
44.21667	32
44.22500	31
44.23333	31
44.24167	32
44.25000	34
44.25833	39
44.26667	43
44.27500	45
44.28333	44
44.29167	41
44.30000	38
44.30833	37
44.31667	37
44.32500	39
44.33333	42
44.34167	44
44.35000	46
44.35833	49
44.36667	53
44.37500	56
44.38333	58
44.39167	58
44.40000	55
44.40833	49
44.41667	44
44.42500	42
44.43333	41
44.44167	41
44.45000	41
44.45833	40
44.46667	37
44.47500	35
44.48333	34
44.49167	34
44.50000	36
44.50833	39
44.51667	42
44.52500	46
44.53333	47
44.54167	46
44.55000	43
44.55833	42
44.56667	43
44.57500	46
44.58333	50
44.59167	54
44.60000	57
44.60833	58
44.61667	58
44.62500	55
44.63333	52
44.64167	48
44.65000	45
44.65833	45
44.66667	46
44.67500	48
44.68333	48
44.69167	46
44.70000	40
44.70833	33
44.71667	28
44.72500	26
44.73333	28
44.74167	34
44.75000	42
44.75833	49
44.76667	56
44.77500	60
44.78333	61
44.79167	61
44.80000	58
44.80833	55
44.81667	49
44.82500	42
44.83333	35
44.84167	29
44.85000	25
44.85833	25
44.86667	29
44.87500	35
44.88333	41
44.89167	46
44.90000	48
44.90833	48
44.91667	45
44.92500	42
44.93333	39
44.94167	37
44.95000	36
44.95833	35
44.96667	33
44.97500	32
44.98333	31
44.99167	32
45.00000	34
45.00833	37
45.01667	39
45.02500	38
45.03333	37
45.04167	35
45.05000	32
45.05833	29
45.06667	26
45.07500	22
45.08333	17
45.09167	14
45.10000	14
45.10833	17
45.11667	21
45.12500	24
45.13333	26
45.14167	27
45.15000	28
45.15833	29
45.16667	31
45.17500	33
45.18333	35
45.19167	37
45.20000	38
45.20833	37
45.21667	34
45.22500	29
45.23333	24
45.24167	20
45.25000	17
45.25833	18
45.26667	21
45.27500	26
45.28333	33
45.29167	39
45.30000	42
45.30833	42
45.31667	39
45.32500	33
45.33333	27
45.34167	23
45.35000	22
45.35833	23
45.36667	26
45.37500	29
45.38333	33
45.39167	35
45.40000	33
45.40833	29
45.41667	23
45.42500	16
45.43333	11
45.44167	10
45.45000	12
45.45833	15
45.46667	18
45.47500	22
45.48333	24
45.49167	26
45.50000	27
45.50833	27
45.51667	27
45.52500	27
45.53333	27
45.54167	28
45.55000	29
45.55833	29
45.56667	27
45.57500	24
45.58333	20
45.59167	18
45.60000	17
45.60833	17
45.61667	18
45.62500	18
45.63333	18
45.64167	21
45.65000	23
45.65833	25
45.66667	26
45.67500	25
45.68333	22
45.69167	19
45.70000	17
45.70833	16
45.71667	16
45.72500	17
45.73333	18
45.74167	17
45.75000	16
45.75833	16
45.76667	17
45.77500	21
45.78333	26
45.79167	31
45.80000	36
45.80833	40
45.81667	41
45.82500	39
45.83333	34
45.84167	27
45.85000	20
45.85833	14
45.86667	12
45.87500	9
45.88333	7
45.89167	5
45.90000	4
45.90833	4
45.91667	5
45.92500	7
45.93333	9
45.94167	8
45.95000	7
45.95833	8
45.96667	11
45.97500	14
45.98333	17
45.99167	20
46.00000	21
46.00833	23
46.01667	26
46.02500	30
46.03333	33
46.04167	34
46.05000	35
46.05833	34
46.06667	31
46.07500	28
46.08333	23
46.09167	20
46.10000	16
46.10833	13
46.11667	12
46.12500	12
46.13333	13
46.14167	14
46.15000	15
46.15833	15
46.16667	14
46.17500	13
46.18333	14
46.19167	16
46.20000	19
46.20833	22
46.21667	25
46.22500	26
46.23333	25
46.24167	24
46.25000	22
46.25833	18
46.26667	15
46.27500	10
46.28333	7
46.29167	5
46.30000	6
46.30833	9
46.31667	13
46.32500	15
46.33333	17
46.34167	17
46.35000	17
46.35833	17
46.36667	18
46.37500	20
46.38333	19
46.39167	17
46.40000	14
46.40833	12
46.41667	8
46.42500	5
46.43333	2
46.44167	-2
46.45000	-6
46.45833	-8
46.46667	-8
46.47500	-6
46.48333	-1
46.49167	4
46.50000	8
46.50833	12
46.51667	14
46.52500	14
46.53333	12
46.54167	10
46.55000	7
46.55833	6
46.56667	5
46.57500	7
46.58333	10
46.59167	13
46.60000	14
46.60833	13
46.61667	13
46.62500	13
46.63333	14
46.64167	16
46.65000	17
46.65833	18
46.66667	18
46.67500	17
46.68333	17
46.69167	17
46.70000	16
46.70833	15
46.71667	15
46.72500	16
46.73333	18
46.74167	20
46.75000	21
46.75833	22
46.76667	22
46.77500	21
46.78333	22
46.79167	22
46.80000	21
46.80833	19
46.81667	16
46.82500	14
46.83333	13
46.84167	15
46.85000	17
46.85833	17
46.86667	14
46.87500	10
46.88333	5
46.89167	0
46.90000	-4
46.90833	-9
46.91667	-13
46.92500	-16
46.93333	-18
46.94167	-19
46.95000	-18
46.95833	-16
46.96667	-13
46.97500	-7
46.98333	-1
46.99167	6
47.00000	14
47.00833	22
47.01667	28
47.02500	32
47.03333	34
47.04167	32
47.05000	27
47.05833	21
47.06667	13
47.07500	7
47.08333	2
47.09167	-1
47.10000	-4
47.10833	-5
47.11667	-5
47.12500	-3
47.13333	-0
47.14167	4
47.15000	7
47.15833	9
47.16667	9
47.17500	7
47.18333	7
47.19167	8
47.20000	10
47.20833	14
47.21667	17
47.22500	19
47.23333	20
47.24167	20
47.25000	19
47.25833	19
47.26667	20
47.27500	21
47.28333	21
47.29167	19
47.30000	16
47.30833	12
47.31667	9
47.32500	8
47.33333	9
47.34167	10
47.35000	11
47.35833	10
47.36667	8
47.37500	6
47.38333	5
47.39167	8
47.40000	11
47.40833	15
47.41667	18
47.42500	20
47.43333	22
47.44167	23
47.45000	23
47.45833	21
47.46667	17
47.47500	13
47.48333	9
47.49167	7
47.50000	8
47.50833	12
47.51667	15
47.52500	17
47.53333	17
47.54167	16
47.55000	15
47.55833	15
47.56667	16
47.57500	16
47.58333	14
47.59167	11
47.60000	8
47.60833	5
47.61667	3
47.62500	0
47.63333	-3
47.64167	-7
47.65000	-12
47.65833	-14
47.66667	-13
47.67500	-9
47.68333	-3
47.69167	3
47.70000	7
47.70833	10
47.71667	11
47.72500	11
47.73333	13
47.74167	17
47.75000	21
47.75833	25
47.76667	28
47.77500	28
47.78333	25
47.79167	20
47.80000	16
47.80833	13
47.81667	9
47.82500	6
47.83333	3
47.84167	3
47.85000	4
47.85833	7
47.86667	9
47.87500	11
47.88333	10
47.89167	10
47.90000	10
47.90833	13
47.91667	15
47.92500	16
47.93333	15
47.94167	13
47.95000	11
47.95833	10
47.96667	9
47.97500	7
47.98333	5
47.99167	2
48.00000	-0
48.00833	-2
48.01667	-4
48.02500	-5
48.03333	-5
48.04167	-4
48.05000	-1
48.05833	3
48.06667	8
48.07500	11
48.08333	13
48.09167	13
48.10000	11
48.10833	9
48.11667	8
48.12500	8
48.13333	9
48.14167	7
48.15000	4
48.15833	2
48.16667	-0
48.17500	-0
48.18333	2
48.19167	6
48.20000	9
48.20833	10
48.21667	11
48.22500	12
48.23333	11
48.24167	10
48.25000	10
48.25833	9
48.26667	9
48.27500	10
48.28333	11
48.29167	13
48.30000	15
48.30833	17
48.31667	18
48.32500	19
48.33333	19
48.34167	19
48.35000	20
48.35833	19
48.36667	17
48.37500	13
48.38333	9
48.39167	6
48.40000	4
48.40833	5
48.41667	7
48.42500	11
48.43333	14
48.44167	16
48.45000	17
48.45833	15
48.46667	12
48.47500	8
48.48333	3
48.49167	-1
48.50000	-3
48.50833	-4
48.51667	-4
48.52500	-5
48.53333	-5
48.54167	-5
48.55000	-4
48.55833	-1
48.56667	3
48.57500	6
48.58333	8
48.59167	9
48.60000	12
48.60833	18
48.61667	22
48.62500	23
48.63333	21
48.64167	16
48.65000	9
48.65833	5
48.66667	4
48.67500	5
48.68333	8
48.69167	11
48.70000	12
48.70833	13
48.71667	12
48.72500	11
48.73333	10
48.74167	12
48.75000	15
48.75833	17
48.76667	16
48.77500	14
48.78333	9
48.79167	2
48.80000	-4
48.80833	-11
48.81667	-17
48.82500	-21
48.83333	-22
48.84167	-20
48.85000	-15
48.85833	-9
48.86667	-2
48.87500	3
48.88333	6
48.89167	6
48.90000	6
48.90833	5
48.91667	6
48.92500	8
48.93333	11
48.94167	13
48.95000	14
48.95833	14
48.96667	15
48.97500	16
48.98333	19
48.99167	21
49.00000	22
49.00833	21
49.01667	18
49.02500	14
49.03333	10
49.04167	8
49.05000	7
49.05833	6
49.06667	5
49.07500	3
49.08333	1
49.09167	-1
49.10000	-3
49.10833	-4
49.11667	-6
49.12500	-9
49.13333	-10
49.14167	-10
49.15000	-7
49.15833	-4
49.16667	-1
49.17500	1
49.18333	4
49.19167	6
49.20000	9
49.20833	11
49.21667	11
49.22500	9
49.23333	5
49.24167	2
49.25000	-1
49.25833	-4
49.26667	-7
49.27500	-10
49.28333	-13
49.29167	-15
49.30000	-14
49.30833	-12
49.31667	-8
49.32500	-4
49.33333	-1
49.34167	2
49.35000	5
49.35833	8
49.36667	10
49.37500	13
49.38333	13
49.39167	12
49.40000	6
49.40833	-1
49.41667	-9
49.42500	-14
49.43333	-17
49.44167	-15
49.45000	-12
49.45833	-9
49.46667	-6
49.47500	-4
49.48333	-2
49.49167	-0
49.50000	1
49.50833	3
49.51667	2
49.52500	0
49.53333	-2
49.54167	-2
49.55000	-3
49.55833	-3
49.56667	-5
49.57500	-9
49.58333	-14
49.59167	-18
49.60000	-18
49.60833	-16
49.61667	-12
49.62500	-8
49.63333	-6
49.64167	-7
49.65000	-12
49.65833	-18
49.66667	-24
49.67500	-29
49.68333	-33
49.69167	-34
49.70000	-32
49.70833	-28
49.71667	-25
49.72500	-23
49.73333	-23
49.74167	-23
49.75000	-23
49.75833	-22
49.76667	-19
49.77500	-16
49.78333	-15
49.79167	-14
49.80000	-16
49.80833	-18
49.81667	-19
49.82500	-16
49.83333	-11
49.84167	-5
49.85000	1
49.85833	1
49.86667	-3
49.87500	-10
49.88333	-17
49.89167	-23
49.90000	-26
49.90833	-26
49.91667	-24
49.92500	-20
49.93333	-15
49.94167	-10
49.95000	-7
49.95833	-6
49.96667	-7
49.97500	-10
49.98333	-14
49.99167	-18
50.00000	-20
50.00833	-20
50.01667	-19
50.02500	-18
50.03333	-17
50.04167	-17
50.05000	-19
50.05833	-21
50.06667	-24
50.07500	-27
50.08333	-30
50.09167	-31
50.10000	-30
50.10833	-27
50.11667	-23
50.12500	-18
50.13333	-15
50.14167	-11
50.15000	-9
50.15833	-7
50.16667	-6
50.17500	-7
50.18333	-7
50.19167	-8
50.20000	-6
50.20833	-4
50.21667	-3
50.22500	-4
50.23333	-7
50.24167	-12
50.25000	-17
50.25833	-19
50.26667	-18
50.27500	-16
50.28333	-13
50.29167	-10
50.30000	-10
50.30833	-12
50.31667	-14
50.32500	-17
50.33333	-19
50.34167	-20
50.35000	-19
50.35833	-18
50.36667	-16
50.37500	-16
50.38333	-16
50.39167	-17
50.40000	-17
50.40833	-15
50.41667	-13
50.42500	-13
50.43333	-14
50.44167	-18
50.45000	-22
50.45833	-25
50.46667	-26
50.47500	-26
50.48333	-26
50.49167	-27
50.50000	-27
50.50833	-27
50.51667	-26
50.52500	-24
50.53333	-23
50.54167	-23
50.55000	-24
50.55833	-26
50.56667	-28
50.57500	-27
50.58333	-23
50.59167	-18
50.60000	-12
50.60833	-8
50.61667	-7
50.62500	-10
50.63333	-15
50.64167	-18
50.65000	-18
50.65833	-16
50.66667	-13
50.67500	-10
50.68333	-10
50.69167	-11
50.70000	-13
50.70833	-13
50.71667	-14
50.72500	-13
50.73333	-12
50.74167	-9
50.75000	-7
50.75833	-5
50.76667	-3
50.77500	-3
50.78333	-6
50.79167	-9
50.80000	-12
50.80833	-14
50.81667	-14
50.82500	-12
50.83333	-11
50.84167	-12
50.85000	-14
50.85833	-16
50.86667	-17
50.87500	-17
50.88333	-14
50.89167	-10
50.90000	-10
50.90833	-12
50.91667	-15
50.92500	-18
50.93333	-19
50.94167	-18
50.95000	-14
50.95833	-10
50.96667	-7
50.97500	-6
50.98333	-7
50.99167	-10
51.00000	-14
51.00833	-16
51.01667	-17
51.02500	-15
51.03333	-12
51.04167	-7
51.05000	-3
51.05833	-0
51.06667	0
51.07500	-1
51.08333	-4
51.09167	-8
51.10000	-12
51.10833	-16
51.11667	-18
51.12500	-19
51.13333	-20
51.14167	-22
51.15000	-24
51.15833	-25
51.16667	-25
51.17500	-23
51.18333	-20
51.19167	-18
51.20000	-16
51.20833	-14
51.21667	-12
51.22500	-9
51.23333	-8
51.24167	-8
51.25000	-9
51.25833	-10
51.26667	-11
51.27500	-12
51.28333	-14
51.29167	-15
51.30000	-16
51.30833	-16
51.31667	-14
51.32500	-12
51.33333	-8
51.34167	-3
51.35000	2
51.35833	5
51.36667	8
51.37500	8
51.38333	7
51.39167	6
51.40000	8
51.40833	11
51.41667	15
51.42500	19
51.43333	22
51.44167	21
51.45000	20
51.45833	18
51.46667	17
51.47500	20
51.48333	26
51.49167	33
51.50000	39
51.50833	43
51.51667	46
51.52500	46
51.53333	46
51.54167	47
51.55000	50
51.55833	54
51.56667	59
51.57500	63
51.58333	67
51.59167	71
51.60000	76
51.60833	79
51.61667	83
51.62500	86
51.63333	89
51.64167	93
51.65000	96
51.65833	100
51.66667	103
51.67500	106
51.68333	108
51.69167	111
51.70000	115
51.70833	121
51.71667	128
51.72500	137
51.73333	147
51.74167	156
51.75000	166
51.75833	173
51.76667	178
51.77500	182
51.78333	184
51.79167	188
51.80000	193
51.80833	200
51.81667	207
51.82500	214
51.83333	220
51.84167	224
51.85000	229
51.85833	237
51.86667	247
51.87500	259
51.88333	274
51.89167	288
51.90000	299
51.90833	308
51.91667	315
51.92500	323
51.93333	331
51.94167	341
51.95000	352
51.95833	360
51.96667	367
51.97500	372
51.98333	378
51.99167	385
52.00000	395
52.00833	407
52.01667	421
52.02500	438
52.03333	454
52.04167	468
52.05000	480
52.05833	489
52.06667	497
52.07500	508
52.08333	522
52.09167	536
52.10000	548
52.10833	558
52.11667	566
52.12500	571
52.13333	578
52.14167	589
52.15000	601
52.15833	615
52.16667	628
52.17500	641
52.18333	653
52.19167	665
52.20000	677
52.20833	690
52.21667	702
52.22500	715
52.23333	727
52.24167	739
52.25000	753
52.25833	768
52.26667	784
52.27500	799
52.28333	814
52.29167	827
52.30000	839
52.30833	850
52.31667	862
52.32500	875
52.33333	889
52.34167	905
52.35000	921
52.35833	934
52.36667	944
52.37500	951
52.38333	958
52.39167	967
52.40000	981
52.40833	998
52.41667	1014
52.42500	1028
52.43333	1040
52.44167	1049
52.45000	1058
52.45833	1068
52.46667	1081
52.47500	1093
52.48333	1105
52.49167	1115
52.50000	1124
52.50833	1132
52.51667	1140
52.52500	1151
52.53333	1161
52.54167	1172
52.55000	1183
52.55833	1193
52.56667	1202
52.57500	1211
52.58333	1218
52.59167	1226
52.60000	1233
52.60833	1240
52.61667	1246
52.62500	1252
52.63333	1257
52.64167	1260
52.65000	1264
52.65833	1267
52.66667	1271
52.67500	1276
52.68333	1281
52.69167	1287
52.70000	1294
52.70833	1302
52.71667	1311
52.72500	1323
52.73333	1332
52.74167	1339
52.75000	1342
52.75833	1343
52.76667	1343
52.77500	1343
52.78333	1345
52.79167	1348
52.80000	1351
52.80833	1352
52.81667	1353
52.82500	1355
52.83333	1358
52.84167	1361
52.85000	1365
52.85833	1368
52.86667	1372
52.87500	1373
52.88333	1373
52.89167	1369
52.90000	1363
52.90833	1356
52.91667	1351
52.92500	1349
52.93333	1350
52.94167	1355
52.95000	1360
52.95833	1363
52.96667	1364
52.97500	1361
52.98333	1356
52.99167	1351
53.00000	1345
53.00833	1339
53.01667	1332
53.02500	1323
53.03333	1315
53.04167	1309
53.05000	1304
53.05833	1301
53.06667	1300
53.07500	1296
53.08333	1290
53.09167	1281
53.10000	1272
53.10833	1263
53.11667	1255
53.12500	1249
53.13333	1245
53.14167	1241
53.15000	1237
53.15833	1233
53.16667	1228
53.17500	1222
53.18333	1216
53.19167	1207
53.20000	1197
53.20833	1185
53.21667	1172
53.22500	1158
53.23333	1146
53.24167	1136
53.25000	1128
53.25833	1122
53.26667	1118
53.27500	1113
53.28333	1106
53.29167	1099
53.30000	1091
53.30833	1082
53.31667	1071
53.32500	1059
53.33333	1047
53.34167	1036
53.35000	1025
53.35833	1016
53.36667	1007
53.37500	999
53.38333	990
53.39167	980
53.40000	971
53.40833	961
53.41667	951
53.42500	939
53.43333	929
53.44167	921
53.45000	913
53.45833	906
53.46667	899
53.47500	891
53.48333	882
53.49167	872
53.50000	862
53.50833	851
53.51667	841
53.52500	830
53.53333	819
53.54167	808
53.55000	797
53.55833	786
53.56667	775
53.57500	764
53.58333	753
53.59167	742
53.60000	735
53.60833	730
53.61667	727
53.62500	725
53.63333	721
53.64167	713
53.65000	702
53.65833	689
53.66667	675
53.67500	664
53.68333	655
53.69167	648
53.70000	640
53.70833	632
53.71667	624
53.72500	614
53.73333	605
53.74167	598
53.75000	593
53.75833	589
53.76667	585
53.77500	579
53.78333	570
53.79167	559
53.80000	549
53.80833	540
53.81667	534
53.82500	530
53.83333	528
53.84167	524
53.85000	520
53.85833	516
53.86667	511
53.87500	505
53.88333	498
53.89167	489
53.90000	480
53.90833	471
53.91667	462
53.92500	454
53.93333	446
53.94167	436
53.95000	427
53.95833	418
53.96667	410
53.97500	402
53.98333	395
53.99167	388
54.00000	383
54.00833	378
54.01667	374
54.02500	372
54.03333	369
54.04167	361
54.05000	352
54.05833	342
54.06667	334
54.07500	329
54.08333	329
54.09167	330
54.10000	328
54.10833	323
54.11667	317
54.12500	309
54.13333	303
54.14167	299
54.15000	296
54.15833	292
54.16667	288
54.17500	283
54.18333	279
54.19167	275
54.20000	271
54.20833	267
54.21667	263
54.22500	262
54.23333	261
54.24167	261
54.25000	261
54.25833	259
54.26667	255
54.27500	251
54.28333	245
54.29167	240
54.30000	236
54.30833	233
54.31667	232
54.32500	233
54.33333	232
54.34167	228
54.35000	222
54.35833	214
54.36667	206
54.37500	199
54.38333	195
54.39167	192
54.40000	190
54.40833	188
54.41667	186
54.42500	183
54.43333	180
54.44167	177
54.45000	175
54.45833	173
54.46667	172
54.47500	172
54.48333	170
54.49167	168
54.50000	165
54.50833	160
54.51667	154
54.52500	147
54.53333	142
54.54167	140
54.55000	141
54.55833	143
54.56667	145
54.57500	145
54.58333	141
54.59167	137
54.60000	137
54.60833	139
54.61667	142
54.62500	145
54.63333	145
54.64167	140
54.65000	134
54.65833	129
54.66667	128
54.67500	128
54.68333	129
54.69167	131
54.70000	129
54.70833	126
54.71667	122
54.72500	118
54.73333	116
54.74167	114
54.75000	113
54.75833	112
54.76667	111
54.77500	110
54.78333	107
54.79167	103
54.80000	98
54.80833	93
54.81667	91
54.82500	91
54.83333	92
54.84167	92
54.85000	89
54.85833	85
54.86667	80
54.87500	75
54.88333	72
54.89167	70
54.90000	71
54.90833	73
54.91667	77
54.92500	82
54.93333	85
54.94167	85
54.95000	82
54.95833	80
54.96667	79
54.97500	80
54.98333	81
54.99167	79
55.00000	76
55.00833	70
55.01667	65
55.02500	61
55.03333	59
55.04167	58
55.05000	60
55.05833	61
55.06667	61
55.07500	61
55.08333	59
55.09167	58
55.10000	57
55.10833	57
55.11667	59
55.12500	64
55.13333	68
55.14167	71
55.15000	70
55.15833	68
55.16667	65
55.17500	63
55.18333	63
55.19167	62
55.20000	61
55.20833	59
55.21667	56
55.22500	53
55.23333	50
55.24167	47
55.25000	45
55.25833	45
55.26667	45
55.27500	46
55.28333	47
55.29167	46
55.30000	44
55.30833	42
55.31667	39
55.32500	36
55.33333	33
55.34167	31
55.35000	30
55.35833	32
55.36667	36
55.37500	41
55.38333	44
55.39167	46
55.40000	47
55.40833	47
55.41667	46
55.42500	42
55.43333	37
55.44167	29
55.45000	21
55.45833	14
55.46667	9
55.47500	7
55.48333	9
55.49167	12
55.50000	16
55.50833	20
55.51667	22
55.52500	23
55.53333	25
55.54167	27
55.55000	31
55.55833	34
55.56667	36
55.57500	35
55.58333	31
55.59167	24
55.60000	18
55.60833	15
55.61667	15
55.62500	19
55.63333	24
55.64167	29
55.65000	32
55.65833	33
55.66667	30
55.67500	26
55.68333	23
55.69167	20
55.70000	20
55.70833	20
55.71667	21
55.72500	21
55.73333	20
55.74167	17
55.75000	14
55.75833	14
55.76667	15
55.77500	17
55.78333	20
55.79167	23
55.80000	23
55.80833	21
55.81667	19
55.82500	18
55.83333	16
55.84167	15
55.85000	15
55.85833	13
55.86667	11
55.87500	8
55.88333	6
55.89167	4
55.90000	3
55.90833	3
55.91667	4
55.92500	4
55.93333	4
55.94167	5
55.95000	8
55.95833	11
55.96667	13
55.97500	15
55.98333	15
55.99167	14
56.00000	12
56.00833	8
56.01667	5
56.02500	0
56.03333	-3
56.04167	-5
56.05000	-5
56.05833	-5
56.06667	-4
56.07500	-4
56.08333	-5
56.09167	-7
56.10000	-7
56.10833	-7
56.11667	-8
56.12500	-9
56.13333	-11
56.14167	-13
56.15000	-15
56.15833	-16
56.16667	-16
56.17500	-13
56.18333	-7
56.19167	-1
56.20000	4
56.20833	7
56.21667	8
56.22500	4
56.23333	1
56.24167	-2
56.25000	-4
56.25833	-6
56.26667	-8
56.27500	-10
56.28333	-10
56.29167	-9
56.30000	-5
56.30833	-1
56.31667	2
56.32500	2
56.33333	0
56.34167	-2
56.35000	-4
56.35833	-6
56.36667	-9
56.37500	-10
56.38333	-11
56.39167	-11
56.40000	-11
56.40833	-12
56.41667	-15
56.42500	-19
56.43333	-22
56.44167	-26
56.45000	-29
56.45833	-30
56.46667	-27
56.47500	-23
56.48333	-17
56.49167	-12
56.50000	-10
56.50833	-11
56.51667	-13
56.52500	-14
56.53333	-14
56.54167	-13
56.55000	-12
56.55833	-9
56.56667	-7
56.57500	-3
56.58333	2
56.59167	5
56.60000	6
56.60833	4
56.61667	0
56.62500	-4
56.63333	-7
56.64167	-9
56.65000	-9
56.65833	-8
56.66667	-6
56.67500	-4
56.68333	-1
56.69167	1
56.70000	1
56.70833	1
56.71667	-1
56.72500	-4
56.73333	-8
56.74167	-9
56.75000	-10
56.75833	-11
56.76667	-12
56.77500	-14
56.78333	-17
56.79167	-19
56.80000	-21
56.80833	-22
56.81667	-23
56.82500	-23
56.83333	-23
56.84167	-23
56.85000	-24
56.85833	-24
56.86667	-25
56.87500	-25
56.88333	-24
56.89167	-22
56.90000	-20
56.90833	-19
56.91667	-19
56.92500	-18
56.93333	-18
56.94167	-18
56.95000	-17
56.95833	-15
56.96667	-13
56.97500	-12
56.98333	-12
56.99167	-14
57.00000	-15
57.00833	-16
57.01667	-15
57.02500	-13
57.03333	-11
57.04167	-10
57.05000	-10
57.05833	-13
57.06667	-17
57.07500	-21
57.08333	-22
57.09167	-22
57.10000	-20
57.10833	-17
57.11667	-15
57.12500	-15
57.13333	-15
57.14167	-16
57.15000	-15
57.15833	-15
57.16667	-16
57.17500	-17
57.18333	-19
57.19167	-20
57.20000	-22
57.20833	-23
57.21667	-24
57.22500	-25
57.23333	-26
57.24167	-27
57.25000	-28
57.25833	-29
57.26667	-29
57.27500	-29
57.28333	-27
57.29167	-24
57.30000	-22
57.30833	-23
57.31667	-25
57.32500	-28
57.33333	-30
57.34167	-31
57.35000	-29
57.35833	-25
57.36667	-20
57.37500	-16
57.38333	-16
57.39167	-18
57.40000	-22
57.40833	-25
57.41667	-26
57.42500	-24
57.43333	-20
57.44167	-16
57.45000	-14
57.45833	-15
57.46667	-18
57.47500	-22
57.48333	-23
57.49167	-23
57.50000	-23
57.50833	-24
57.51667	-24
57.52500	-24
57.53333	-23
57.54167	-21
57.55000	-21
57.55833	-23
57.56667	-29
57.57500	-34
57.58333	-37
57.59167	-38
57.60000	-37
57.60833	-36
57.61667	-34
57.62500	-33
57.63333	-32
57.64167	-29
57.65000	-27
57.65833	-25
57.66667	-23
57.67500	-22
57.68333	-22
57.69167	-23
57.70000	-24
57.70833	-26
57.71667	-28
57.72500	-30
57.73333	-31
57.74167	-30
57.75000	-29
57.75833	-28
57.76667	-28
57.77500	-29
57.78333	-29
57.79167	-28
57.80000	-26
57.80833	-23
57.81667	-22
57.82500	-23
57.83333	-26
57.84167	-31
57.85000	-35
57.85833	-37
57.86667	-36
57.87500	-32
57.88333	-27
57.89167	-23
57.90000	-20
57.90833	-21
57.91667	-22
57.92500	-25
57.93333	-27
57.94167	-29
57.95000	-31
57.95833	-32
57.96667	-30
57.97500	-27
57.98333	-24
57.99167	-22
58.00000	-20
58.00833	-19
58.01667	-19
58.02500	-22
58.03333	-25
58.04167	-30
58.05000	-34
58.05833	-36
58.06667	-35
58.07500	-34
58.08333	-34
58.09167	-35
58.10000	-37
58.10833	-40
58.11667	-41
58.12500	-40
58.13333	-38
58.14167	-35
58.15000	-33
58.15833	-29
58.16667	-26
58.17500	-22
58.18333	-18
58.19167	-15
58.20000	-16
58.20833	-19
58.21667	-23
58.22500	-28
58.23333	-33
58.24167	-36
58.25000	-37
58.25833	-35
58.26667	-32
58.27500	-28
58.28333	-24
58.29167	-21
58.30000	-20
58.30833	-22
58.31667	-25
58.32500	-28
58.33333	-31
58.34167	-32
58.35000	-33
58.35833	-34
58.36667	-34
58.37500	-33
58.38333	-33
58.39167	-31
58.40000	-30
58.40833	-28
58.41667	-26
58.42500	-25
58.43333	-25
58.44167	-27
58.45000	-32
58.45833	-37
58.46667	-42
58.47500	-46
58.48333	-49
58.49167	-51
58.50000	-52
58.50833	-51
58.51667	-48
58.52500	-44
58.53333	-40
58.54167	-38
58.55000	-38
58.55833	-41
58.56667	-46
58.57500	-48
58.58333	-48
58.59167	-44
58.60000	-38
58.60833	-32
58.61667	-29
58.62500	-28
58.63333	-30
58.64167	-32
58.65000	-34
58.65833	-32
58.66667	-28
58.67500	-24
58.68333	-20
58.69167	-18
58.70000	-19
58.70833	-22
58.71667	-27
58.72500	-31
58.73333	-35
58.74167	-36
58.75000	-34
58.75833	-33
58.76667	-31
58.77500	-31
58.78333	-33
58.79167	-36
58.80000	-41
58.80833	-45
58.81667	-48
58.82500	-47
58.83333	-43
58.84167	-36
58.85000	-29
58.85833	-27
58.86667	-29
58.87500	-33
58.88333	-38
58.89167	-42
58.90000	-42
58.90833	-39
58.91667	-35
58.92500	-32
58.93333	-31
58.94167	-32
58.95000	-34
58.95833	-36
58.96667	-36
58.97500	-34
58.98333	-32
58.99167	-30
59.00000	-29
59.00833	-31
59.01667	-34
59.02500	-37
59.03333	-41
59.04167	-43
59.05000	-43
59.05833	-43
59.06667	-40
59.07500	-37
59.08333	-34
59.09167	-31
59.10000	-29
59.10833	-28
59.11667	-28
59.12500	-30
59.13333	-32
59.14167	-34
59.15000	-37
59.15833	-39
59.16667	-40
59.17500	-40
59.18333	-38
59.19167	-35
59.20000	-31
59.20833	-27
59.21667	-23
59.22500	-22
59.23333	-22
59.24167	-23
59.25000	-25
59.25833	-28
59.26667	-30
59.27500	-31
59.28333	-30
59.29167	-27
59.30000	-25
59.30833	-24
59.31667	-25
59.32500	-28
59.33333	-32
59.34167	-33
59.35000	-33
59.35833	-31
59.36667	-29
59.37500	-27
59.38333	-26
59.39167	-25
59.40000	-25
59.40833	-26
59.41667	-27
59.42500	-28
59.43333	-29
59.44167	-32
59.45000	-37
59.45833	-40
59.46667	-41
59.47500	-39
59.48333	-34
59.49167	-29
59.50000	-26
59.50833	-26
59.51667	-29
59.52500	-35
59.53333	-40
59.54167	-42
59.55000	-41
59.55833	-40
59.56667	-40
59.57500	-43
59.58333	-47
59.59167	-52
59.60000	-54
59.60833	-53
59.61667	-50
59.62500	-47
59.63333	-43
59.64167	-39
59.65000	-36
59.65833	-35
59.66667	-37
59.67500	-39
59.68333	-39
59.69167	-37
59.70000	-33
59.70833	-28
59.71667	-25
59.72500	-25
59.73333	-27
59.74167	-31
59.75000	-35
59.75833	-38
59.76667	-40
59.77500	-42
59.78333	-44
59.79167	-46
59.80000	-48
59.80833	-50
59.81667	-52
59.82500	-52
59.83333	-51
59.84167	-51
59.85000	-52
59.85833	-53
59.86667	-54
59.87500	-55
59.88333	-56
59.89167	-56
59.90000	-55
59.90833	-50
59.91667	-45
59.92500	-39
59.93333	-35
59.94167	-34
59.95000	-34
59.95833	-36
59.96667	-37
59.97500	-39
59.98333	-40
59.99167	-42
60.00000	-43

[LC Chromatogram(Detector A-Ch2)]
Interval(msec)	500
# of Points	7201
Start Time(min)	0.000
End Time(min)	60.000
Intensity Units	mV
Intensity Multiplier	0.001
Wavelength(nm)	230
R.Time (min)	Intensity
0.00000	-12
0.00833	-12
0.01667	-6
0.02500	-3
0.03333	-3
0.04167	-2
0.05000	-0
0.05833	1
0.06667	1
0.07500	-1
0.08333	-3
0.09167	-4
0.10000	-3
0.10833	-4
0.11667	-8
0.12500	-13
0.13333	-18
0.14167	-20
0.15000	-20
0.15833	-18
0.16667	-16
0.17500	-15
0.18333	-15
0.19167	-14
0.20000	-12
0.20833	-11
0.21667	-10
0.22500	-10
0.23333	-11
0.24167	-13
0.25000	-15
0.25833	-16
0.26667	-16
0.27500	-16
0.28333	-15
0.29167	-14
0.30000	-13
0.30833	-14
0.31667	-15
0.32500	-17
0.33333	-18
0.34167	-20
0.35000	-20
0.35833	-22
0.36667	-24
0.37500	-27
0.38333	-29
0.39167	-30
0.40000	-30
0.40833	-29
0.41667	-27
0.42500	-26
0.43333	-25
0.44167	-25
0.45000	-24
0.45833	-22
0.46667	-21
0.47500	-21
0.48333	-22
0.49167	-25
0.50000	-26
0.50833	-27
0.51667	-26
0.52500	-26
0.53333	-28
0.54167	-31
0.55000	-34
0.55833	-37
0.56667	-37
0.57500	-34
0.58333	-30
0.59167	-27
0.60000	-26
0.60833	-28
0.61667	-33
0.62500	-37
0.63333	-40
0.64167	-41
0.65000	-40
0.65833	-38
0.66667	-36
0.67500	-33
0.68333	-32
0.69167	-31
0.70000	-33
0.70833	-34
0.71667	-36
0.72500	-38
0.73333	-41
0.74167	-44
0.75000	-46
0.75833	-46
0.76667	-45
0.77500	-42
0.78333	-39
0.79167	-37
0.80000	-37
0.80833	-38
0.81667	-41
0.82500	-45
0.83333	-49
0.84167	-52
0.85000	-54
0.85833	-55
0.86667	-55
0.87500	-55
0.88333	-54
0.89167	-54
0.90000	-52
0.90833	-51
0.91667	-51
0.92500	-52
0.93333	-53
0.94167	-53
0.95000	-50
0.95833	-44
0.96667	-40
0.97500	-37
0.98333	-37
0.99167	-41
1.00000	-46
1.00833	-50
1.01667	-53
1.02500	-54
1.03333	-51
1.04167	-46
1.05000	-40
1.05833	-36
1.06667	-35
1.07500	-38
1.08333	-42
1.09167	-47
1.10000	-51
1.10833	-53
1.11667	-54
1.12500	-55
1.13333	-56
1.14167	-57
1.15000	-60
1.15833	-64
1.16667	-66
1.17500	-67
1.18333	-66
1.19167	-63
1.20000	-61
1.20833	-61
1.21667	-63
1.22500	-66
1.23333	-68
1.24167	-69
1.25000	-67
1.25833	-64
1.26667	-62
1.27500	-61
1.28333	-62
1.29167	-63
1.30000	-64
1.30833	-64
1.31667	-61
1.32500	-59
1.33333	-57
1.34167	-59
1.35000	-63
1.35833	-69
1.36667	-73
1.37500	-74
1.38333	-73
1.39167	-69
1.40000	-67
1.40833	-66
1.41667	-67
1.42500	-68
1.43333	-69
1.44167	-69
1.45000	-67
1.45833	-66
1.46667	-65
1.47500	-67
1.48333	-70
1.49167	-73
1.50000	-75
1.50833	-74
1.51667	-71
1.52500	-68
1.53333	-66
1.54167	-66
1.55000	-67
1.55833	-69
1.56667	-71
1.57500	-72
1.58333	-72
1.59167	-72
1.60000	-72
1.60833	-73
1.61667	-74
1.62500	-78
1.63333	-82
1.64167	-85
1.65000	-84
1.65833	-81
1.66667	-77
1.67500	-73
1.68333	-71
1.69167	-72
1.70000	-75
1.70833	-78
1.71667	-79
1.72500	-79
1.73333	-77
1.74167	-74
1.75000	-69
1.75833	-64
1.76667	-59
1.77500	-55
1.78333	-53
1.79167	-54
1.80000	-55
1.80833	-55
1.81667	-55
1.82500	-55
1.83333	-56
1.84167	-58
1.85000	-62
1.85833	-66
1.86667	-70
1.87500	-73
1.88333	-75
1.89167	-77
1.90000	-80
1.90833	-82
1.91667	-82
1.92500	-82
1.93333	-82
1.94167	-82
1.95000	-82
1.95833	-81
1.96667	-80
1.97500	-79
1.98333	-79
1.99167	-81
2.00000	-85
2.00833	-90
2.01667	-94
2.02500	-95
2.03333	-93
2.04167	-89
2.05000	-85
2.05833	-80
2.06667	-78
2.07500	-79
2.08333	-79
2.09167	-78
2.10000	-76
2.10833	-75
2.11667	-75
2.12500	-76
2.13333	-79
2.14167	-82
2.15000	-83
2.15833	-81
2.16667	-77
2.17500	-73
2.18333	-70
2.19167	-71
2.20000	-75
2.20833	-80
2.21667	-86
2.22500	-91
2.23333	-93
2.24167	-93
2.25000	-90
2.25833	-86
2.26667	-83
2.27500	-81
2.28333	-81
2.29167	-81
2.30000	-82
2.30833	-83
2.31667	-86
2.32500	-90
2.33333	-94
2.34167	-96
2.35000	-97
2.35833	-96
2.36667	-94
2.37500	-91
2.38333	-88
2.39167	-86
2.40000	-87
2.40833	-89
2.41667	-92
2.42500	-93
2.43333	-91
2.44167	-88
2.45000	-85
2.45833	-83
2.46667	-84
2.47500	-85
2.48333	-87
2.49167	-87
2.50000	-86
2.50833	-84
2.51667	-81
2.52500	-79
2.53333	-77
2.54167	-77
2.55000	-78
2.55833	-81
2.56667	-84
2.57500	-87
2.58333	-90
2.59167	-91
2.60000	-91
2.60833	-90
2.61667	-90
2.62500	-91
2.63333	-91
2.64167	-90
2.65000	-88
2.65833	-87
2.66667	-85
2.67500	-85
2.68333	-87
2.69167	-89
2.70000	-92
2.70833	-93
2.71667	-93
2.72500	-91
2.73333	-90
2.74167	-89
2.75000	-88
2.75833	-87
2.76667	-87
2.77500	-86
2.78333	-85
2.79167	-85
2.80000	-87
2.80833	-89
2.81667	-92
2.82500	-93
2.83333	-93
2.84167	-92
2.85000	-90
2.85833	-89
2.86667	-91
2.87500	-95
2.88333	-100
2.89167	-104
2.90000	-106
2.90833	-105
2.91667	-101
2.92500	-97
2.93333	-96
2.94167	-97
2.95000	-101
2.95833	-105
2.96667	-107
2.97500	-108
2.98333	-107
2.99167	-105
3.00000	-103
3.00833	-102
3.01667	-102
3.02500	-102
3.03333	-101
3.04167	-100
3.05000	-100
3.05833	-100
3.06667	-101
3.07500	-103
3.08333	-105
3.09167	-108
3.10000	-111
3.10833	-112
3.11667	-111
3.12500	-108
3.13333	-105
3.14167	-102
3.15000	-102
3.15833	-104
3.16667	-106
3.17500	-106
3.18333	-106
3.19167	-105
3.20000	-103
3.20833	-103
3.21667	-104
3.22500	-105
3.23333	-103
3.24167	-101
3.25000	-100
3.25833	-100
3.26667	-102
3.27500	-104
3.28333	-105
3.29167	-104
3.30000	-103
3.30833	-103
3.31667	-106
3.32500	-108
3.33333	-111
3.34167	-112
3.35000	-111
3.35833	-108
3.36667	-106
3.37500	-104
3.38333	-105
3.39167	-106
3.40000	-108
3.40833	-109
3.41667	-109
3.42500	-108
3.43333	-107
3.44167	-106
3.45000	-105
3.45833	-105
3.46667	-106
3.47500	-110
3.48333	-113
3.49167	-115
3.50000	-115
3.50833	-113
3.51667	-109
3.52500	-105
3.53333	-101
3.54167	-97
3.55000	-95
3.55833	-95
3.56667	-97
3.57500	-103
3.58333	-110
3.59167	-117
3.60000	-122
3.60833	-125
3.61667	-126
3.62500	-125
3.63333	-122
3.64167	-120
3.65000	-118
3.65833	-117
3.66667	-115
3.67500	-113
3.68333	-110
3.69167	-106
3.70000	-102
3.70833	-98
3.71667	-97
3.72500	-98
3.73333	-102
3.74167	-107
3.75000	-112
3.75833	-117
3.76667	-121
3.77500	-125
3.78333	-129
3.79167	-133
3.80000	-135
3.80833	-136
3.81667	-136
3.82500	-133
3.83333	-128
3.84167	-123
3.85000	-117
3.85833	-113
3.86667	-113
3.87500	-116
3.88333	-120
3.89167	-124
3.90000	-127
3.90833	-128
3.91667	-127
3.92500	-126
3.93333	-126
3.94167	-127
3.95000	-128
3.95833	-128
3.96667	-129
3.97500	-128
3.98333	-126
3.99167	-122
4.00000	-118
4.00833	-113
4.01667	-110
4.02500	-110
4.03333	-114
4.04167	-120
4.05000	-126
4.05833	-131
4.06667	-133
4.07500	-134
4.08333	-133
4.09167	-132
4.10000	-130
4.10833	-127
4.11667	-124
4.12500	-122
4.13333	-121
4.14167	-121
4.15000	-122
4.15833	-123
4.16667	-122
4.17500	-119
4.18333	-115
4.19167	-111
4.20000	-107
4.20833	-105
4.21667	-107
4.22500	-110
4.23333	-116
4.24167	-121
4.25000	-126
4.25833	-129
4.26667	-131
4.27500	-131
4.28333	-129
4.29167	-128
4.30000	-126
4.30833	-125
4.31667	-124
4.32500	-122
4.33333	-121
4.34167	-121
4.35000	-121
4.35833	-123
4.36667	-124
4.37500	-127
4.38333	-129
4.39167	-131
4.40000	-132
4.40833	-133
4.41667	-133
4.42500	-133
4.43333	-132
4.44167	-131
4.45000	-132
4.45833	-133
4.46667	-134
4.47500	-134
4.48333	-132
4.49167	-129
4.50000	-125
4.50833	-124
4.51667	-124
4.52500	-125
4.53333	-126
4.54167	-127
4.55000	-126
4.55833	-123
4.56667	-120
4.57500	-117
4.58333	-114
4.59167	-112
4.60000	-111
4.60833	-110
4.61667	-112
4.62500	-114
4.63333	-119
4.64167	-124
4.65000	-128
4.65833	-132
4.66667	-134
4.67500	-133
4.68333	-132
4.69167	-130
4.70000	-129
4.70833	-130
4.71667	-131
4.72500	-131
4.73333	-132
4.74167	-131
4.75000	-131
4.75833	-130
4.76667	-130
4.77500	-131
4.78333	-131
4.79167	-130
4.80000	-128
4.80833	-126
4.81667	-127
4.82500	-129
4.83333	-133
4.84167	-135
4.85000	-136
4.85833	-135
4.86667	-133
4.87500	-132
4.88333	-132
4.89167	-133
4.90000	-135
4.90833	-136
4.91667	-136
4.92500	-135
4.93333	-134
4.94167	-133
4.95000	-133
4.95833	-134
4.96667	-135
4.97500	-134
4.98333	-133
4.99167	-133
5.00000	-135
5.00833	-138
5.01667	-141
5.02500	-144
5.03333	-146
5.04167	-147
5.05000	-146
5.05833	-144
5.06667	-140
5.07500	-137
5.08333	-135
5.09167	-134
5.10000	-134
5.10833	-134
5.11667	-135
5.12500	-134
5.13333	-133
5.14167	-132
5.15000	-130
5.15833	-128
5.16667	-126
5.17500	-124
5.18333	-123
5.19167	-123
5.20000	-125
5.20833	-127
5.21667	-129
5.22500	-131
5.23333	-132
5.24167	-132
5.25000	-132
5.25833	-133
5.26667	-135
5.27500	-137
5.28333	-140
5.29167	-143
5.30000	-145
5.30833	-144
5.31667	-141
5.32500	-137
5.33333	-134
5.34167	-132
5.35000	-132
5.35833	-134
5.36667	-136
5.37500	-136
5.38333	-134
5.39167	-131
5.40000	-128
5.40833	-125
5.41667	-123
5.42500	-122
5.43333	-124
5.44167	-127
5.45000	-133
5.45833	-139
5.46667	-145
5.47500	-147
5.48333	-148
5.49167	-146
5.50000	-142
5.50833	-139
5.51667	-137
5.52500	-135
5.53333	-135
5.54167	-135
5.55000	-135
5.55833	-134
5.56667	-134
5.57500	-134
5.58333	-135
5.59167	-136
5.60000	-138
5.60833	-141
5.61667	-144
5.62500	-146
5.63333	-146
5.64167	-144
5.65000	-139
5.65833	-135
5.66667	-134
5.67500	-135
5.68333	-137
5.69167	-140
5.70000	-141
5.70833	-142
5.71667	-142
5.72500	-142
5.73333	-141
5.74167	-140
5.75000	-140
5.75833	-141
5.76667	-142
5.77500	-143
5.78333	-144
5.79167	-144
5.80000	-144
5.80833	-144
5.81667	-145
5.82500	-147
5.83333	-148
5.84167	-150
5.85000	-150
5.85833	-150
5.86667	-148
5.87500	-147
5.88333	-146
5.89167	-145
5.90000	-144
5.90833	-143
5.91667	-143
5.92500	-144
5.93333	-144
5.94167	-145
5.95000	-145
5.95833	-144
5.96667	-143
5.97500	-143
5.98333	-143
5.99167	-144
6.00000	-145
6.00833	-146
6.01667	-147
6.02500	-148
6.03333	-148
6.04167	-149
6.05000	-148
6.05833	-147
6.06667	-146
6.07500	-144
6.08333	-142
6.09167	-140
6.10000	-138
6.10833	-136
6.11667	-134
6.12500	-132
6.13333	-132
6.14167	-134
6.15000	-137
6.15833	-141
6.16667	-143
6.17500	-143
6.18333	-142
6.19167	-140
6.20000	-139
6.20833	-139
6.21667	-141
6.22500	-142
6.23333	-142
6.24167	-141
6.25000	-139
6.25833	-138
6.26667	-137
6.27500	-138
6.28333	-139
6.29167	-141
6.30000	-142
6.30833	-141
6.31667	-139
6.32500	-135
6.33333	-131
6.34167	-127
6.35000	-126
6.35833	-128
6.36667	-132
6.37500	-138
6.38333	-143
6.39167	-146
6.40000	-147
6.40833	-145
6.41667	-142
6.42500	-139
6.43333	-134
6.44167	-132
6.45000	-131
6.45833	-132
6.46667	-134
6.47500	-136
6.48333	-137
6.49167	-139
6.50000	-139
6.50833	-140
6.51667	-141
6.52500	-142
6.53333	-143
6.54167	-143
6.55000	-141
6.55833	-138
6.56667	-136
6.57500	-136
6.58333	-140
6.59167	-146
6.60000	-152
6.60833	-156
6.61667	-157
6.62500	-156
6.63333	-153
6.64167	-148
6.65000	-143
6.65833	-139
6.66667	-136
6.67500	-135
6.68333	-134
6.69167	-134
6.70000	-133
6.70833	-132
6.71667	-131
6.72500	-131
6.73333	-133
6.74167	-137
6.75000	-141
6.75833	-145
6.76667	-147
6.77500	-148
6.78333	-147
6.79167	-147
6.80000	-145
6.80833	-144
6.81667	-144
6.82500	-145
6.83333	-147
6.84167	-150
6.85000	-153
6.85833	-157
6.86667	-159
6.87500	-159
6.88333	-159
6.89167	-160
6.90000	-162
6.90833	-164
6.91667	-166
6.92500	-165
6.93333	-161
6.94167	-156
6.95000	-152
6.95833	-150
6.96667	-149
6.97500	-150
6.98333	-151
6.99167	-152
7.00000	-152
7.00833	-150
7.01667	-146
7.02500	-143
7.03333	-141
7.04167	-140
7.05000	-140
7.05833	-142
7.06667	-144
7.07500	-145
7.08333	-146
7.09167	-147
7.10000	-148
7.10833	-148
7.11667	-148
7.12500	-148
7.13333	-147
7.14167	-146
7.15000	-145
7.15833	-145
7.16667	-146
7.17500	-147
7.18333	-148
7.19167	-148
7.20000	-147
7.20833	-146
7.21667	-145
7.22500	-145
7.23333	-146
7.24167	-148
7.25000	-148
7.25833	-147
7.26667	-145
7.27500	-142
7.28333	-140
7.29167	-139
7.30000	-139
7.30833	-139
7.31667	-140
7.32500	-141
7.33333	-142
7.34167	-144
7.35000	-146
7.35833	-147
7.36667	-148
7.37500	-148
7.38333	-150
7.39167	-152
7.40000	-154
7.40833	-157
7.41667	-159
7.42500	-160
7.43333	-160
7.44167	-160
7.45000	-158
7.45833	-156
7.46667	-152
7.47500	-147
7.48333	-143
7.49167	-140
7.50000	-140
7.50833	-142
7.51667	-145
7.52500	-148
7.53333	-150
7.54167	-152
7.55000	-152
7.55833	-152
7.56667	-151
7.57500	-150
7.58333	-150
7.59167	-150
7.60000	-151
7.60833	-152
7.61667	-153
7.62500	-152
7.63333	-151
7.64167	-150
7.65000	-149
7.65833	-148
7.66667	-146
7.67500	-143
7.68333	-141
7.69167	-139
7.70000	-139
7.70833	-141
7.71667	-144
7.72500	-147
7.73333	-149
7.74167	-150
7.75000	-151
7.75833	-150
7.76667	-149
7.77500	-148
7.78333	-149
7.79167	-152
7.80000	-156
7.80833	-159
7.81667	-160
7.82500	-158
7.83333	-154
7.84167	-149
7.85000	-146
7.85833	-145
7.86667	-146
7.87500	-148
7.88333	-150
7.89167	-152
7.90000	-153
7.90833	-152
7.91667	-149
7.92500	-146
7.93333	-144
7.94167	-145
7.95000	-150
7.95833	-157
7.96667	-163
7.97500	-167
7.98333	-167
7.99167	-163
8.00000	-157
8.00833	-153
8.01667	-150
8.02500	-149
8.03333	-150
8.04167	-153
8.05000	-156
8.05833	-158
8.06667	-160
8.07500	-160
8.08333	-159
8.09167	-159
8.10000	-158
8.10833	-157
8.11667	-155
8.12500	-153
8.13333	-150
8.14167	-147
8.15000	-146
8.15833	-145
8.16667	-145
8.17500	-145
8.18333	-147
8.19167	-148
8.20000	-149
8.20833	-149
8.21667	-148
8.22500	-146
8.23333	-144
8.24167	-143
8.25000	-142
8.25833	-144
8.26667	-146
8.27500	-147
8.28333	-148
8.29167	-148
8.30000	-148
8.30833	-146
8.31667	-144
8.32500	-142
8.33333	-141
8.34167	-142
8.35000	-144
8.35833	-146
8.36667	-147
8.37500	-148
8.38333	-148
8.39167	-147
8.40000	-147
8.40833	-147
8.41667	-149
8.42500	-151
8.43333	-153
8.44167	-154
8.45000	-153
8.45833	-152
8.46667	-151
8.47500	-153
8.48333	-155
8.49167	-156
8.50000	-157
8.50833	-156
8.51667	-154
8.52500	-153
8.53333	-154
8.54167	-154
8.55000	-154
8.55833	-152
8.56667	-152
8.57500	-152
8.58333	-154
8.59167	-158
8.60000	-161
8.60833	-164
8.61667	-164
8.62500	-163
8.63333	-159
8.64167	-154
8.65000	-150
8.65833	-146
8.66667	-145
8.67500	-145
8.68333	-147
8.69167	-149
8.70000	-152
8.70833	-154
8.71667	-155
8.72500	-156
8.73333	-155
8.74167	-153
8.75000	-151
8.75833	-149
8.76667	-147
8.77500	-146
8.78333	-146
8.79167	-147
8.80000	-149
8.80833	-150
8.81667	-151
8.82500	-152
8.83333	-151
8.84167	-151
8.85000	-151
8.85833	-151
8.86667	-152
8.87500	-154
8.88333	-156
8.89167	-159
8.90000	-160
8.90833	-160
8.91667	-159
8.92500	-156
8.93333	-154
8.94167	-152
8.95000	-151
8.95833	-152
8.96667	-155
8.97500	-159
8.98333	-163
8.99167	-164
9.00000	-163
9.00833	-161
9.01667	-158
9.02500	-156
9.03333	-153
9.04167	-151
9.05000	-148
9.05833	-145
9.06667	-142
9.07500	-141
9.08333	-140
9.09167	-141
9.10000	-142
9.10833	-144
9.11667	-145
9.12500	-147
9.13333	-148
9.14167	-150
9.15000	-152
9.15833	-152
9.16667	-152
9.17500	-153
9.18333	-154
9.19167	-154
9.20000	-154
9.20833	-154
9.21667	-153
9.22500	-152
9.23333	-152
9.24167	-152
9.25000	-153
9.25833	-155
9.26667	-158
9.27500	-160
9.28333	-161
9.29167	-160
9.30000	-158
9.30833	-155
9.31667	-152
9.32500	-150
9.33333	-149
9.34167	-147
9.35000	-146
9.35833	-145
9.36667	-145
9.37500	-146
9.38333	-148
9.39167	-149
9.40000	-150
9.40833	-151
9.41667	-152
9.42500	-154
9.43333	-156
9.44167	-159
9.45000	-161
9.45833	-162
9.46667	-163
9.47500	-163
9.48333	-163
9.49167	-161
9.50000	-159
9.50833	-158
9.51667	-157
9.52500	-157
9.53333	-159
9.54167	-162
9.55000	-164
9.55833	-165
9.56667	-164
9.57500	-162
9.58333	-160
9.59167	-160
9.60000	-160
9.60833	-160
9.61667	-160
9.62500	-159
9.63333	-158
9.64167	-157
9.65000	-155
9.65833	-154
9.66667	-153
9.67500	-152
9.68333	-150
9.69167	-147
9.70000	-145
9.70833	-143
9.71667	-142
9.72500	-142
9.73333	-144
9.74167	-147
9.75000	-150
9.75833	-153
9.76667	-155
9.77500	-155
9.78333	-155
9.79167	-153
9.80000	-152
9.80833	-152
9.81667	-154
9.82500	-158
9.83333	-162
9.84167	-167
9.85000	-171
9.85833	-174
9.86667	-175
9.87500	-174
9.88333	-170
9.89167	-165
9.90000	-161
9.90833	-159
9.91667	-159
9.92500	-160
9.93333	-161
9.94167	-163
9.95000	-164
9.95833	-163
9.96667	-162
9.97500	-159
9.98333	-156
9.99167	-153
10.00000	-150
10.00833	-149
10.01667	-151
10.02500	-152
10.03333	-152
10.04167	-151
10.05000	-149
10.05833	-148
10.06667	-148
10.07500	-150
10.08333	-154
10.09167	-159
10.10000	-163
10.10833	-167
10.11667	-168
10.12500	-168
10.13333	-167
10.14167	-165
10.15000	-164
10.15833	-164
10.16667	-164
10.17500	-165
10.18333	-165
10.19167	-163
10.20000	-160
10.20833	-158
10.21667	-156
10.22500	-154
10.23333	-155
10.24167	-157
10.25000	-159
10.25833	-159
10.26667	-158
10.27500	-156
10.28333	-152
10.29167	-149
10.30000	-145
10.30833	-142
10.31667	-141
10.32500	-142
10.33333	-144
10.34167	-147
10.35000	-150
10.35833	-153
10.36667	-154
10.37500	-152
10.38333	-149
10.39167	-146
10.40000	-143
10.40833	-143
10.41667	-144
10.42500	-147
10.43333	-149
10.44167	-151
10.45000	-153
10.45833	-155
10.46667	-157
10.47500	-159
10.48333	-160
10.49167	-160
10.50000	-158
10.50833	-157
10.51667	-155
10.52500	-154
10.53333	-154
10.54167	-154
10.55000	-155
10.55833	-155
10.56667	-154
10.57500	-154
10.58333	-154
10.59167	-154
10.60000	-154
10.60833	-153
10.61667	-154
10.62500	-155
10.63333	-157
10.64167	-159
10.65000	-161
10.65833	-161
10.66667	-159
10.67500	-157
10.68333	-154
10.69167	-151
10.70000	-150
10.70833	-150
10.71667	-151
10.72500	-155
10.73333	-160
10.74167	-166
10.75000	-170
10.75833	-172
10.76667	-173
10.77500	-171
10.78333	-168
10.79167	-164
10.80000	-160
10.80833	-157
10.81667	-153
10.82500	-151
10.83333	-150
10.84167	-151
10.85000	-154
10.85833	-156
10.86667	-157
10.87500	-158
10.88333	-158
10.89167	-157
10.90000	-155
10.90833	-154
10.91667	-151
10.92500	-148
10.93333	-146
10.94167	-145
10.95000	-145
10.95833	-147
10.96667	-149
10.97500	-152
10.98333	-153
10.99167	-152
11.00000	-151
11.00833	-152
11.01667	-156
11.02500	-161
11.03333	-167
11.04167	-172
11.05000	-174
11.05833	-172
11.06667	-169
11.07500	-164
11.08333	-159
11.09167	-156
11.10000	-156
11.10833	-158
11.11667	-162
11.12500	-165
11.13333	-167
11.14167	-168
11.15000	-166
11.15833	-164
11.16667	-160
11.17500	-156
11.18333	-153
11.19167	-151
11.20000	-150
11.20833	-152
11.21667	-155
11.22500	-159
11.23333	-162
11.24167	-163
11.25000	-163
11.25833	-161
11.26667	-158
11.27500	-156
11.28333	-155
11.29167	-153
11.30000	-152
11.30833	-151
11.31667	-150
11.32500	-149
11.33333	-148
11.34167	-150
11.35000	-151
11.35833	-153
11.36667	-154
11.37500	-155
11.38333	-155
11.39167	-156
11.40000	-156
11.40833	-156
11.41667	-157
11.42500	-158
11.43333	-160
11.44167	-162
11.45000	-163
11.45833	-163
11.46667	-162
11.47500	-160
11.48333	-157
11.49167	-156
11.50000	-155
11.50833	-154
11.51667	-153
11.52500	-153
11.53333	-154
11.54167	-155
11.55000	-156
11.55833	-155
11.56667	-152
11.57500	-148
11.58333	-144
11.59167	-143
11.60000	-144
11.60833	-145
11.61667	-146
11.62500	-147
11.63333	-147
11.64167	-148
11.65000	-149
11.65833	-151
11.66667	-153
11.67500	-154
11.68333	-154
11.69167	-154
11.70000	-154
11.70833	-154
11.71667	-152
11.72500	-150
11.73333	-148
11.74167	-147
11.75000	-148
11.75833	-150
11.76667	-151
11.77500	-152
11.78333	-151
11.79167	-150
11.80000	-148
11.80833	-149
11.81667	-152
11.82500	-155
11.83333	-158
11.84167	-159
11.85000	-159
11.85833	-158
11.86667	-155
11.87500	-152
11.88333	-150
11.89167	-148
11.90000	-147
11.90833	-149
11.91667	-152
11.92500	-156
11.93333	-159
11.94167	-161
11.95000	-163
11.95833	-164
11.96667	-165
11.97500	-167
11.98333	-169
11.99167	-170
12.00000	-170
12.00833	-169
12.01667	-167
12.02500	-165
12.03333	-165
12.04167	-164
12.05000	-163
12.05833	-161
12.06667	-161
12.07500	-162
12.08333	-164
12.09167	-166
12.10000	-166
12.10833	-165
12.11667	-162
12.12500	-158
12.13333	-154
12.14167	-151
12.15000	-150
12.15833	-150
12.16667	-151
12.17500	-154
12.18333	-156
12.19167	-158
12.20000	-158
12.20833	-157
12.21667	-156
12.22500	-155
12.23333	-154
12.24167	-154
12.25000	-154
12.25833	-154
12.26667	-153
12.27500	-153
12.28333	-153
12.29167	-151
12.30000	-149
12.30833	-147
12.31667	-145
12.32500	-145
12.33333	-146
12.34167	-148
12.35000	-149
12.35833	-150
12.36667	-150
12.37500	-151
12.38333	-152
12.39167	-153
12.40000	-153
12.40833	-152
12.41667	-152
12.42500	-153
12.43333	-154
12.44167	-154
12.45000	-154
12.45833	-153
12.46667	-151
12.47500	-150
12.48333	-149
12.49167	-147
12.50000	-144
12.50833	-141
12.51667	-138
12.52500	-138
12.53333	-140
12.54167	-143
12.55000	-144
12.55833	-143
12.56667	-138
12.57500	-132
12.58333	-126
12.59167	-123
12.60000	-122
12.60833	-124
12.61667	-128
12.62500	-132
12.63333	-135
12.64167	-137
12.65000	-138
12.65833	-138
12.66667	-136
12.67500	-132
12.68333	-129
12.69167	-126
12.70000	-126
12.70833	-127
12.71667	-132
12.72500	-135
12.73333	-138
12.74167	-138
12.75000	-138
12.75833	-137
12.76667	-136
12.77500	-136
12.78333	-137
12.79167	-136
12.80000	-135
12.80833	-132
12.81667	-130
12.82500	-129
12.83333	-127
12.84167	-125
12.85000	-125
12.85833	-126
12.86667	-127
12.87500	-129
12.88333	-130
12.89167	-131
12.90000	-132
12.90833	-132
12.91667	-131
12.92500	-129
12.93333	-128
12.94167	-127
12.95000	-127
12.95833	-128
12.96667	-129
12.97500	-131
12.98333	-132
12.99167	-133
13.00000	-134
13.00833	-132
13.01667	-128
13.02500	-125
13.03333	-122
13.04167	-121
13.05000	-121
13.05833	-120
13.06667	-119
13.07500	-117
13.08333	-116
13.09167	-117
13.10000	-120
13.10833	-124
13.11667	-127
13.12500	-128
13.13333	-127
13.14167	-124
13.15000	-120
13.15833	-116
13.16667	-114
13.17500	-113
13.18333	-114
13.19167	-115
13.20000	-115
13.20833	-112
13.21667	-106
13.22500	-100
13.23333	-96
13.24167	-96
13.25000	-98
13.25833	-102
13.26667	-106
13.27500	-107
13.28333	-106
13.29167	-106
13.30000	-106
13.30833	-108
13.31667	-110
13.32500	-110
13.33333	-108
13.34167	-106
13.35000	-103
13.35833	-101
13.36667	-102
13.37500	-106
13.38333	-111
13.39167	-113
13.40000	-113
13.40833	-111
13.41667	-107
13.42500	-104
13.43333	-101
13.44167	-100
13.45000	-100
13.45833	-100
13.46667	-100
13.47500	-99
13.48333	-97
13.49167	-94
13.50000	-89
13.50833	-87
13.51667	-87
13.52500	-90
13.53333	-95
13.54167	-98
13.55000	-101
13.55833	-101
13.56667	-99
13.57500	-97
13.58333	-95
13.59167	-93
13.60000	-90
13.60833	-86
13.61667	-81
13.62500	-77
13.63333	-75
13.64167	-76
13.65000	-79
13.65833	-82
13.66667	-85
13.67500	-85
13.68333	-84
13.69167	-82
13.70000	-79
13.70833	-77
13.71667	-74
13.72500	-70
13.73333	-66
13.74167	-61
13.75000	-57
13.75833	-54
13.76667	-52
13.77500	-52
13.78333	-51
13.79167	-51
13.80000	-52
13.80833	-53
13.81667	-55
13.82500	-57
13.83333	-59
13.84167	-61
13.85000	-63
13.85833	-65
13.86667	-64
13.87500	-61
13.88333	-55
13.89167	-48
13.90000	-41
13.90833	-36
13.91667	-32
13.92500	-31
13.93333	-31
13.94167	-33
13.95000	-34
13.95833	-35
13.96667	-34
13.97500	-32
13.98333	-29
13.99167	-27
14.00000	-26
14.00833	-26
14.01667	-27
14.02500	-29
14.03333	-30
14.04167	-32
14.05000	-32
14.05833	-32
14.06667	-30
14.07500	-28
14.08333	-26
14.09167	-26
14.10000	-27
14.10833	-28
14.11667	-30
14.12500	-31
14.13333	-32
14.14167	-34
14.15000	-35
14.15833	-35
14.16667	-34
14.17500	-31
14.18333	-29
14.19167	-30
14.20000	-32
14.20833	-34
14.21667	-34
14.22500	-32
14.23333	-27
14.24167	-22
14.25000	-17
14.25833	-14
14.26667	-13
14.27500	-13
14.28333	-14
14.29167	-14
14.30000	-13
14.30833	-11
14.31667	-9
14.32500	-9
14.33333	-12
14.34167	-16
14.35000	-21
14.35833	-26
14.36667	-30
14.37500	-33
14.38333	-36
14.39167	-36
14.40000	-33
14.40833	-30
14.41667	-25
14.42500	-20
14.43333	-15
14.44167	-12
14.45000	-12
14.45833	-14
14.46667	-17
14.47500	-19
14.48333	-19
14.49167	-17
14.50000	-15
14.50833	-14
14.51667	-16
14.52500	-19
14.53333	-21
14.54167	-22
14.55000	-22
14.55833	-21
14.56667	-21
14.57500	-21
14.58333	-21
14.59167	-18
14.60000	-15
14.60833	-13
14.61667	-13
14.62500	-15
14.63333	-19
14.64167	-22
14.65000	-23
14.65833	-23
14.66667	-21
14.67500	-19
14.68333	-17
14.69167	-16
14.70000	-17
14.70833	-21
14.71667	-27
14.72500	-33
14.73333	-38
14.74167	-40
14.75000	-40
14.75833	-37
14.76667	-34
14.77500	-31
14.78333	-30
14.79167	-30
14.80000	-32
14.80833	-34
14.81667	-34
14.82500	-33
14.83333	-30
14.84167	-26
14.85000	-24
14.85833	-22
14.86667	-22
14.87500	-23
14.88333	-24
14.89167	-26
14.90000	-27
14.90833	-30
14.91667	-32
14.92500	-35
14.93333	-37
14.94167	-40
14.95000	-40
14.95833	-39
14.96667	-38
14.97500	-38
14.98333	-39
14.99167	-42
15.00000	-47
15.00833	-52
15.01667	-57
15.02500	-61
15.03333	-64
15.04167	-65
15.05000	-64
15.05833	-60
15.06667	-54
15.07500	-46
15.08333	-39
15.09167	-35
15.10000	-35
15.10833	-37
15.11667	-41
15.12500	-44
15.13333	-46
15.14167	-46
15.15000	-46
15.15833	-46
15.16667	-47
15.17500	-49
15.18333	-50
15.19167	-50
15.20000	-49
15.20833	-47
15.21667	-43
15.22500	-40
15.23333	-39
15.24167	-40
15.25000	-42
15.25833	-45
15.26667	-48
15.27500	-51
15.28333	-54
15.29167	-56
15.30000	-57
15.30833	-58
15.31667	-57
15.32500	-56
15.33333	-54
15.34167	-51
15.35000	-47
15.35833	-43
15.36667	-40
15.37500	-38
15.38333	-36
15.39167	-35
15.40000	-33
15.40833	-32
15.41667	-34
15.42500	-37
15.43333	-43
15.44167	-49
15.45000	-53
15.45833	-56
15.46667	-57
15.47500	-55
15.48333	-51
15.49167	-48
15.50000	-45
15.50833	-43
15.51667	-42
15.52500	-41
15.53333	-37
15.54167	-34
15.55000	-32
15.55833	-31
15.56667	-32
15.57500	-35
15.58333	-38
15.59167	-40
15.60000	-41
15.60833	-41
15.61667	-40
15.62500	-38
15.63333	-36
15.64167	-33
15.65000	-31
15.65833	-30
15.66667	-30
15.67500	-28
15.68333	-27
15.69167	-26
15.70000	-27
15.70833	-30
15.71667	-33
15.72500	-37
15.73333	-40
15.74167	-42
15.75000	-40
15.75833	-37
15.76667	-33
15.77500	-31
15.78333	-30
15.79167	-29
15.80000	-26
15.80833	-22
15.81667	-19
15.82500	-16
15.83333	-13
15.84167	-11
15.85000	-9
15.85833	-7
15.86667	-7
15.87500	-9
15.88333	-11
15.89167	-9
15.90000	-4
15.90833	3
15.91667	9
15.92500	12
15.93333	11
15.94167	9
15.95000	6
15.95833	3
15.96667	0
15.97500	-1
15.98333	-1
15.99167	1
16.00000	5
16.00833	9
16.01667	11
16.02500	12
16.03333	11
16.04167	8
16.05000	6
16.05833	4
16.06667	6
16.07500	10
16.08333	16
16.09167	21
16.10000	26
16.10833	29
16.11667	30
16.12500	31
16.13333	31
16.14167	31
16.15000	31
16.15833	31
16.16667	33
16.17500	36
16.18333	39
16.19167	40
16.20000	41
16.20833	40
16.21667	41
16.22500	41
16.23333	41
16.24167	42
16.25000	44
16.25833	49
16.26667	53
16.27500	55
16.28333	55
16.29167	51
16.30000	47
16.30833	43
16.31667	40
16.32500	36
16.33333	32
16.34167	29
16.35000	28
16.35833	29
16.36667	30
16.37500	32
16.38333	34
16.39167	36
16.40000	38
16.40833	41
16.41667	44
16.42500	45
16.43333	43
16.44167	40
16.45000	36
16.45833	33
16.46667	31
16.47500	32
16.48333	33
16.49167	32
16.50000	30
16.50833	26
16.51667	21
16.52500	17
16.53333	13
16.54167	10
16.55000	8
16.55833	7
16.56667	6
16.57500	3
16.58333	1
16.59167	0
16.60000	3
16.60833	9
16.61667	18
16.62500	26
16.63333	29
16.64167	29
16.65000	23
16.65833	14
16.66667	6
16.67500	0
16.68333	-2
16.69167	0
16.70000	5
16.70833	9
16.71667	12
16.72500	12
16.73333	11
16.74167	9
16.75000	5
16.75833	1
16.76667	-3
16.77500	-4
16.78333	-3
16.79167	1
16.80000	5
16.80833	9
16.81667	11
16.82500	14
16.83333	16
16.84167	19
16.85000	20
16.85833	19
16.86667	18
16.87500	17
16.88333	15
16.89167	13
16.90000	12
16.90833	11
16.91667	11
16.92500	11
16.93333	11
16.94167	10
16.95000	7
16.95833	4
16.96667	2
16.97500	2
16.98333	4
16.99167	6
17.00000	8
17.00833	10
17.01667	10
17.02500	8
17.03333	6
17.04167	5
17.05000	5
17.05833	6
17.06667	7
17.07500	5
17.08333	3
17.09167	-1
17.10000	-3
17.10833	-3
17.11667	2
17.12500	7
17.13333	12
17.14167	16
17.15000	17
17.15833	16
17.16667	15
17.17500	13
17.18333	11
17.19167	10
17.20000	8
17.20833	8
17.21667	7
17.22500	7
17.23333	7
17.24167	7
17.25000	10
17.25833	15
17.26667	20
17.27500	25
17.28333	28
17.29167	27
17.30000	23
17.30833	19
17.31667	15
17.32500	12
17.33333	9
17.34167	7
17.35000	8
17.35833	10
17.36667	13
17.37500	15
17.38333	17
17.39167	17
17.40000	15
17.40833	15
17.41667	17
17.42500	18
17.43333	18
17.44167	16
17.45000	14
17.45833	12
17.46667	12
17.47500	14
17.48333	17
17.49167	19
17.50000	19
17.50833	20
17.51667	20
17.52500	22
17.53333	24
17.54167	27
17.55000	29
17.55833	29
17.56667	27
17.57500	24
17.58333	22
17.59167	21
17.60000	21
17.60833	22
17.61667	23
17.62500	25
17.63333	27
17.64167	30
17.65000	32
17.65833	35
17.66667	37
17.67500	40
17.68333	43
17.69167	44
17.70000	46
17.70833	48
17.71667	50
17.72500	52
17.73333	54
17.74167	55
17.75000	53
17.75833	50
17.76667	47
17.77500	45
17.78333	44
17.79167	43
17.80000	44
17.80833	44
17.81667	44
17.82500	44
17.83333	44
17.84167	45
17.85000	47
17.85833	50
17.86667	54
17.87500	59
17.88333	63
17.89167	65
17.90000	65
17.90833	65
17.91667	66
17.92500	68
17.93333	71
17.94167	74
17.95000	76
17.95833	75
17.96667	73
17.97500	71
17.98333	70
17.99167	68
18.00000	66
18.00833	64
18.01667	62
18.02500	62
18.03333	63
18.04167	65
18.05000	67
18.05833	69
18.06667	71
18.07500	73
18.08333	76
18.09167	79
18.10000	81
18.10833	82
18.11667	81
18.12500	79
18.13333	74
18.14167	69
18.15000	68
18.15833	68
18.16667	71
18.17500	75
18.18333	77
18.19167	76
18.20000	73
18.20833	70
18.21667	68
18.22500	70
18.23333	73
18.24167	78
18.25000	82
18.25833	84
18.26667	85
18.27500	82
18.28333	78
18.29167	75
18.30000	74
18.30833	74
18.31667	77
18.32500	81
18.33333	84
18.34167	88
18.35000	92
18.35833	96
18.36667	99
18.37500	98
18.38333	95
18.39167	91
18.40000	86
18.40833	84
18.41667	86
18.42500	90
18.43333	95
18.44167	97
18.45000	97
18.45833	93
18.46667	90
18.47500	87
18.48333	86
18.49167	86
18.50000	88
18.50833	90
18.51667	90
18.52500	89
18.53333	88
18.54167	88
18.55000	88
18.55833	90
18.56667	91
18.57500	90
18.58333	87
18.59167	83
18.60000	79
18.60833	78
18.61667	80
18.62500	85
18.63333	90
18.64167	95
18.65000	98
18.65833	100
18.66667	100
18.67500	98
18.68333	97
18.69167	97
18.70000	98
18.70833	101
18.71667	104
18.72500	107
18.73333	107
18.74167	106
18.75000	103
18.75833	100
18.76667	101
18.77500	104
18.78333	110
18.79167	118
18.80000	125
18.80833	128
18.81667	129
18.82500	126
18.83333	122
18.84167	119
18.85000	119
18.85833	120
18.86667	122
18.87500	125
18.88333	128
18.89167	131
18.90000	134
18.90833	137
18.91667	139
18.92500	140
18.93333	139
18.94167	137
18.95000	135
18.95833	133
18.96667	132
18.97500	133
18.98333	137
18.99167	142
19.00000	148
19.00833	154
19.01667	160
19.02500	164
19.03333	167
19.04167	169
19.05000	172
19.05833	177
19.06667	182
19.07500	188
19.08333	194
19.09167	199
19.10000	205
19.10833	209
19.11667	213
19.12500	217
19.13333	220
19.14167	223
19.15000	227
19.15833	232
19.16667	238
19.17500	246
19.18333	255
19.19167	265
19.20000	275
19.20833	284
19.21667	294
19.22500	302
19.23333	309
19.24167	315
19.25000	323
19.25833	332
19.26667	343
19.27500	358
19.28333	373
19.29167	387
19.30000	400
19.30833	412
19.31667	424
19.32500	438
19.33333	454
19.34167	473
19.35000	492
19.35833	513
19.36667	535
19.37500	558
19.38333	584
19.39167	612
19.40000	642
19.40833	671
19.41667	700
19.42500	728
19.43333	756
19.44167	786
19.45000	818
19.45833	853
19.46667	890
19.47500	932
19.48333	978
19.49167	1028
19.50000	1081
19.50833	1135
19.51667	1190
19.52500	1245
19.53333	1302
19.54167	1363
19.55000	1429
19.55833	1503
19.56667	1581
19.57500	1668
19.58333	1761
19.59167	1863
19.60000	1972
19.60833	2085
19.61667	2204
19.62500	2323
19.63333	2447
19.64167	2573
19.65000	2708
19.65833	2851
19.66667	3001
19.67500	3163
19.68333	3329
19.69167	3505
19.70000	3689
19.70833	3883
19.71667	4092
19.72500	4307
19.73333	4535
19.74167	4769
19.75000	5012
19.75833	5266
19.76667	5529
19.77500	5811
19.78333	6100
19.79167	6408
19.80000	6727
19.80833	7058
19.81667	7408
19.82500	7764
19.83333	8141
19.84167	8525
19.85000	8927
19.85833	9347
19.86667	9775
19.87500	10229
19.88333	10687
19.89167	11165
19.90000	11652
19.90833	12149
19.91667	12669
19.92500	13193
19.93333	13748
19.94167	14310
19.95000	14892
19.95833	15493
19.96667	16098
19.97500	16731
19.98333	17365
19.99167	18023
20.00000	18691
20.00833	19364
20.01667	20059
20.02500	20750
20.03333	21470
20.04167	22192
20.05000	22935
20.05833	23696
20.06667	24454
20.07500	25238
20.08333	26011
20.09167	26801
20.10000	27592
20.10833	28379
20.11667	29184
20.12500	29975
20.13333	30790
20.14167	31597
20.15000	32413
20.15833	33239
20.16667	34052
20.17500	34886
20.18333	35700
20.19167	36525
20.20000	37340
20.20833	38140
20.21667	38946
20.22500	39727
20.23333	40521
20.24167	41298
20.25000	42073
20.25833	42847
20.26667	43597
20.27500	44353
20.28333	45078
20.29167	45798
20.30000	46501
20.30833	47182
20.31667	47860
20.32500	48506
20.33333	49151
20.34167	49769
20.35000	50371
20.35833	50959
20.36667	51518
20.37500	52069
20.38333	52588
20.39167	53092
20.40000	53571
20.40833	54021
20.41667	54454
20.42500	54854
20.43333	55239
20.44167	55596
20.45000	55931
20.45833	56245
20.46667	56528
20.47500	56793
20.48333	57027
20.49167	57236
20.50000	57420
20.50833	57574
20.51667	57704
20.52500	57806
20.53333	57884
20.54167	57937
20.55000	57963
20.55833	57964
20.56667	57942
20.57500	57895
20.58333	57829
20.59167	57737
20.60000	57623
20.60833	57482
20.61667	57312
20.62500	57121
20.63333	56901
20.64167	56663
20.65000	56404
20.65833	56122
20.66667	55827
20.67500	55505
20.68333	55172
20.69167	54816
20.70000	54443
20.70833	54055
20.71667	53642
20.72500	53220
20.73333	52770
20.74167	52313
20.75000	51838
20.75833	51348
20.76667	50856
20.77500	50342
20.78333	49827
20.79167	49291
20.80000	48747
20.80833	48195
20.81667	47624
20.82500	47058
20.83333	46471
20.84167	45888
20.85000	45297
20.85833	44699
20.86667	44109
20.87500	43503
20.88333	42905
20.89167	42293
20.90000	41680
20.90833	41067
20.91667	40441
20.92500	39828
20.93333	39203
20.94167	38589
20.95000	37977
20.95833	37365
20.96667	36768
20.97500	36163
20.98333	35572
20.99167	34974
21.00000	34379
21.00833	33791
21.01667	33196
21.02500	32620
21.03333	32037
21.04167	31471
21.05000	30914
21.05833	30362
21.06667	29831
21.07500	29297
21.08333	28781
21.09167	28263
21.10000	27754
21.10833	27256
21.11667	26758
21.12500	26280
21.13333	25802
21.14167	25342
21.15000	24891
21.15833	24448
21.16667	24023
21.17500	23599
21.18333	23192
21.19167	22789
21.20000	22394
21.20833	22011
21.21667	21629
21.22500	21264
21.23333	20902
21.24167	20556
21.25000	20221
21.25833	19895
21.26667	19583
21.27500	19274
21.28333	18978
21.29167	18687
21.30000	18404
21.30833	18131
21.31667	17860
21.32500	17602
21.33333	17348
21.34167	17106
21.35000	16874
21.35833	16649
21.36667	16435
21.37500	16222
21.38333	16020
21.39167	15822
21.40000	15631
21.40833	15447
21.41667	15265
21.42500	15091
21.43333	14917
21.44167	14749
21.45000	14586
21.45833	14428
21.46667	14278
21.47500	14131
21.48333	13991
21.49167	13855
21.50000	13722
21.50833	13594
21.51667	13467
21.52500	13346
21.53333	13226
21.54167	13112
21.55000	13001
21.55833	12890
21.56667	12781
21.57500	12670
21.58333	12562
21.59167	12454
21.60000	12350
21.60833	12250
21.61667	12150
21.62500	12054
21.63333	11958
21.64167	11864
21.65000	11771
21.65833	11678
21.66667	11587
21.67500	11495
21.68333	11407
21.69167	11320
21.70000	11235
21.70833	11150
21.71667	11065
21.72500	10983
21.73333	10900
21.74167	10818
21.75000	10736
21.75833	10653
21.76667	10572
21.77500	10489
21.78333	10408
21.79167	10325
21.80000	10242
21.80833	10160
21.81667	10077
21.82500	9999
21.83333	9925
21.84167	9854
21.85000	9784
21.85833	9714
21.86667	9643
21.87500	9568
21.88333	9494
21.89167	9420
21.90000	9347
21.90833	9276
21.91667	9204
21.92500	9135
21.93333	9064
21.94167	8996
21.95000	8928
21.95833	8861
21.96667	8797
21.97500	8732
21.98333	8670
21.99167	8608
22.00000	8548
22.00833	8490
22.01667	8431
22.02500	8373
22.03333	8313
22.04167	8254
22.05000	8193
22.05833	8133
22.06667	8075
22.07500	8018
22.08333	7965
22.09167	7914
22.10000	7864
22.10833	7817
22.11667	7770
22.12500	7724
22.13333	7677
22.14167	7631
22.15000	7584
22.15833	7537
22.16667	7491
22.17500	7445
22.18333	7400
22.19167	7352
22.20000	7303
22.20833	7256
22.21667	7209
22.22500	7165
22.23333	7122
22.24167	7082
22.25000	7045
22.25833	7009
22.26667	6975
22.27500	6942
22.28333	6907
22.29167	6868
22.30000	6825
22.30833	6782
22.31667	6738
22.32500	6695
22.33333	6653
22.34167	6612
22.35000	6571
22.35833	6530
22.36667	6491
22.37500	6453
22.38333	6418
22.39167	6384
22.40000	6351
22.40833	6315
22.41667	6275
22.42500	6233
22.43333	6187
22.44167	6140
22.45000	6095
22.45833	6051
22.46667	6011
22.47500	5972
22.48333	5935
22.49167	5897
22.50000	5858
22.50833	5814
22.51667	5767
22.52500	5721
22.53333	5675
22.54167	5632
22.55000	5591
22.55833	5551
22.56667	5512
22.57500	5473
22.58333	5434
22.59167	5393
22.60000	5351
22.60833	5310
22.61667	5267
22.62500	5227
22.63333	5189
22.64167	5151
22.65000	5113
22.65833	5075
22.66667	5035
22.67500	4993
22.68333	4951
22.69167	4907
22.70000	4862
22.70833	4819
22.71667	4777
22.72500	4736
22.73333	4696
22.74167	4657
22.75000	4617
22.75833	4576
22.76667	4538
22.77500	4499
22.78333	4462
22.79167	4424
22.80000	4387
22.80833	4347
22.81667	4305
22.82500	4265
22.83333	4227
22.84167	4193
22.85000	4161
22.85833	4130
22.86667	4098
22.87500	4064
22.88333	4030
22.89167	3997
22.90000	3964
22.90833	3933
22.91667	3903
22.92500	3873
22.93333	3844
22.94167	3816
22.95000	3787
22.95833	3758
22.96667	3729
22.97500	3701
22.98333	3674
22.99167	3647
23.00000	3622
23.00833	3599
23.01667	3578
23.02500	3557
23.03333	3538
23.04167	3518
23.05000	3496
23.05833	3473
23.06667	3449
23.07500	3423
23.08333	3400
23.09167	3378
23.10000	3358
23.10833	3340
23.11667	3323
23.12500	3306
23.13333	3288
23.14167	3269
23.15000	3251
23.15833	3234
23.16667	3217
23.17500	3200
23.18333	3185
23.19167	3173
23.20000	3161
23.20833	3151
23.21667	3142
23.22500	3132
23.23333	3121
23.24167	3110
23.25000	3100
23.25833	3091
23.26667	3081
23.27500	3072
23.28333	3062
23.29167	3054
23.30000	3045
23.30833	3037
23.31667	3028
23.32500	3018
23.33333	3007
23.34167	2996
23.35000	2986
23.35833	2976
23.36667	2966
23.37500	2957
23.38333	2949
23.39167	2943
23.40000	2941
23.40833	2939
23.41667	2936
23.42500	2931
23.43333	2923
23.44167	2913
23.45000	2902
23.45833	2889
23.46667	2875
23.47500	2863
23.48333	2853
23.49167	2843
23.50000	2835
23.50833	2828
23.51667	2820
23.52500	2812
23.53333	2803
23.54167	2793
23.55000	2784
23.55833	2778
23.56667	2773
23.57500	2771
23.58333	2768
23.59167	2761
23.60000	2751
23.60833	2739
23.61667	2728
23.62500	2718
23.63333	2709
23.64167	2700
23.65000	2690
23.65833	2676
23.66667	2660
23.67500	2644
23.68333	2630
23.69167	2620
23.70000	2613
23.70833	2606
23.71667	2599
23.72500	2590
23.73333	2578
23.74167	2565
23.75000	2551
23.75833	2538
23.76667	2525
23.77500	2514
23.78333	2505
23.79167	2500
23.80000	2496
23.80833	2490
23.81667	2481
23.82500	2469
23.83333	2455
23.84167	2440
23.85000	2427
23.85833	2414
23.86667	2401
23.87500	2389
23.88333	2376
23.89167	2363
23.90000	2350
23.90833	2337
23.91667	2324
23.92500	2310
23.93333	2297
23.94167	2285
23.95000	2273
23.95833	2262
23.96667	2251
23.97500	2242
23.98333	2232
23.99167	2224
24.00000	2217
24.00833	2211
24.01667	2205
24.02500	2199
24.03333	2191
24.04167	2182
24.05000	2173
24.05833	2164
24.06667	2157
24.07500	2150
24.08333	2144
24.09167	2135
24.10000	2125
24.10833	2117
24.11667	2111
24.12500	2105
24.13333	2101
24.14167	2096
24.15000	2092
24.15833	2087
24.16667	2082
24.17500	2079
24.18333	2076
24.19167	2074
24.20000	2075
24.20833	2078
24.21667	2083
24.22500	2086
24.23333	2086
24.24167	2083
24.25000	2077
24.25833	2070
24.26667	2064
24.27500	2060
24.28333	2057
24.29167	2058
24.30000	2062
24.30833	2067
24.31667	2074
24.32500	2080
24.33333	2085
24.34167	2089
24.35000	2092
24.35833	2094
24.36667	2096
24.37500	2097
24.38333	2097
24.39167	2098
24.40000	2100
24.40833	2106
24.41667	2115
24.42500	2122
24.43333	2128
24.44167	2131
24.45000	2134
24.45833	2137
24.46667	2142
24.47500	2149
24.48333	2158
24.49167	2169
24.50000	2181
24.50833	2192
24.51667	2202
24.52500	2210
24.53333	2214
24.54167	2218
24.55000	2221
24.55833	2225
24.56667	2230
24.57500	2235
24.58333	2240
24.59167	2246
24.60000	2254
24.60833	2261
24.61667	2269
24.62500	2276
24.63333	2283
24.64167	2287
24.65000	2291
24.65833	2295
24.66667	2299
24.67500	2304
24.68333	2309
24.69167	2314
24.70000	2320
24.70833	2325
24.71667	2329
24.72500	2332
24.73333	2335
24.74167	2338
24.75000	2340
24.75833	2342
24.76667	2346
24.77500	2349
24.78333	2353
24.79167	2357
24.80000	2361
24.80833	2366
24.81667	2370
24.82500	2372
24.83333	2369
24.84167	2363
24.85000	2356
24.85833	2350
24.86667	2346
24.87500	2346
24.88333	2347
24.89167	2346
24.90000	2344
24.90833	2340
24.91667	2336
24.92500	2333
24.93333	2330
24.94167	2328
24.95000	2326
24.95833	2325
24.96667	2321
24.97500	2316
24.98333	2311
24.99167	2307
25.00000	2303
25.00833	2298
25.01667	2291
25.02500	2282
25.03333	2273
25.04167	2265
25.05000	2260
25.05833	2256
25.06667	2252
25.07500	2244
25.08333	2234
25.09167	2221
25.10000	2209
25.10833	2201
25.11667	2194
25.12500	2188
25.13333	2179
25.14167	2168
25.15000	2153
25.15833	2138
25.16667	2126
25.17500	2116
25.18333	2110
25.19167	2105
25.20000	2099
25.20833	2092
25.21667	2082
25.22500	2070
25.23333	2056
25.24167	2043
25.25000	2034
25.25833	2027
25.26667	2022
25.27500	2018
25.28333	2014
25.29167	2008
25.30000	2001
25.30833	1993
25.31667	1983
25.32500	1971
25.33333	1958
25.34167	1945
25.35000	1934
25.35833	1924
25.36667	1914
25.37500	1906
25.38333	1898
25.39167	1891
25.40000	1885
25.40833	1880
25.41667	1875
25.42500	1868
25.43333	1860
25.44167	1850
25.45000	1842
25.45833	1833
25.46667	1825
25.47500	1817
25.48333	1808
25.49167	1797
25.50000	1788
25.50833	1782
25.51667	1780
25.52500	1779
25.53333	1780
25.54167	1781
25.55000	1780
25.55833	1776
25.56667	1771
25.57500	1765
25.58333	1758
25.59167	1752
25.60000	1745
25.60833	1740
25.61667	1735
25.62500	1731
25.63333	1727
25.64167	1725
25.65000	1722
25.65833	1720
25.66667	1716
25.67500	1710
25.68333	1705
25.69167	1699
25.70000	1696
25.70833	1694
25.71667	1694
25.72500	1695
25.73333	1694
25.74167	1691
25.75000	1688
25.75833	1685
25.76667	1684
25.77500	1685
25.78333	1687
25.79167	1690
25.80000	1691
25.80833	1688
25.81667	1682
25.82500	1674
25.83333	1666
25.84167	1659
25.85000	1656
25.85833	1655
25.86667	1655
25.87500	1655
25.88333	1655
25.89167	1654
25.90000	1652
25.90833	1650
25.91667	1647
25.92500	1644
25.93333	1642
25.94167	1642
25.95000	1642
25.95833	1642
25.96667	1642
25.97500	1642
25.98333	1644
25.99167	1649
26.00000	1655
26.00833	1662
26.01667	1670
26.02500	1676
26.03333	1680
26.04167	1682
26.05000	1682
26.05833	1682
26.06667	1683
26.07500	1686
26.08333	1690
26.09167	1695
26.10000	1700
26.10833	1704
26.11667	1705
26.12500	1705
26.13333	1706
26.14167	1709
26.15000	1712
26.15833	1717
26.16667	1721
26.17500	1726
26.18333	1730
26.19167	1734
26.20000	1737
26.20833	1740
26.21667	1744
26.22500	1748
26.23333	1754
26.24167	1762
26.25000	1770
26.25833	1779
26.26667	1789
26.27500	1799
26.28333	1811
26.29167	1823
26.30000	1836
26.30833	1847
26.31667	1858
26.32500	1867
26.33333	1874
26.34167	1880
26.35000	1885
26.35833	1890
26.36667	1896
26.37500	1905
26.38333	1915
26.39167	1926
26.40000	1939
26.40833	1952
26.41667	1966
26.42500	1978
26.43333	1991
26.44167	2002
26.45000	2011
26.45833	2018
26.46667	2025
26.47500	2030
26.48333	2036
26.49167	2043
26.50000	2051
26.50833	2060
26.51667	2071
26.52500	2083
26.53333	2097
26.54167	2111
26.55000	2125
26.55833	2141
26.56667	2154
26.57500	2166
26.58333	2176
26.59167	2185
26.60000	2194
26.60833	2203
26.61667	2212
26.62500	2221
26.63333	2229
26.64167	2237
26.65000	2244
26.65833	2252
26.66667	2259
26.67500	2267
26.68333	2274
26.69167	2281
26.70000	2288
26.70833	2295
26.71667	2301
26.72500	2307
26.73333	2312
26.74167	2318
26.75000	2325
26.75833	2334
26.76667	2343
26.77500	2353
26.78333	2361
26.79167	2365
26.80000	2367
26.80833	2369
26.81667	2372
26.82500	2377
26.83333	2384
26.84167	2392
26.85000	2398
26.85833	2403
26.86667	2407
26.87500	2409
26.88333	2410
26.89167	2408
26.90000	2404
26.90833	2401
26.91667	2398
26.92500	2394
26.93333	2389
26.94167	2384
26.95000	2381
26.95833	2378
26.96667	2376
26.97500	2375
26.98333	2374
26.99167	2371
27.00000	2367
27.00833	2364
27.01667	2363
27.02500	2363
27.03333	2363
27.04167	2361
27.05000	2356
27.05833	2349
27.06667	2342
27.07500	2337
27.08333	2332
27.09167	2329
27.10000	2328
27.10833	2325
27.11667	2320
27.12500	2315
27.13333	2309
27.14167	2303
27.15000	2298
27.15833	2294
27.16667	2288
27.17500	2281
27.18333	2272
27.19167	2261
27.20000	2249
27.20833	2237
27.21667	2226
27.22500	2216
27.23333	2206
27.24167	2199
27.25000	2194
27.25833	2190
27.26667	2187
27.27500	2184
27.28333	2181
27.29167	2178
27.30000	2175
27.30833	2170
27.31667	2164
27.32500	2157
27.33333	2150
27.34167	2142
27.35000	2137
27.35833	2132
27.36667	2128
27.37500	2123
27.38333	2117
27.39167	2111
27.40000	2106
27.40833	2102
27.41667	2099
27.42500	2097
27.43333	2096
27.44167	2095
27.45000	2093
27.45833	2090
27.46667	2085
27.47500	2080
27.48333	2074
27.49167	2069
27.50000	2063
27.50833	2059
27.51667	2056
27.52500	2055
27.53333	2056
27.54167	2059
27.55000	2061
27.55833	2063
27.56667	2063
27.57500	2061
27.58333	2058
27.59167	2057
27.60000	2058
27.60833	2061
27.61667	2065
27.62500	2068
27.63333	2071
27.64167	2074
27.65000	2077
27.65833	2082
27.66667	2087
27.67500	2093
27.68333	2099
27.69167	2105
27.70000	2110
27.70833	2115
27.71667	2119
27.72500	2124
27.73333	2131
27.74167	2139
27.75000	2148
27.75833	2158
27.76667	2167
27.77500	2177
27.78333	2186
27.79167	2194
27.80000	2200
27.80833	2205
27.81667	2209
27.82500	2215
27.83333	2225
27.84167	2239
27.85000	2254
27.85833	2270
27.86667	2284
27.87500	2296
27.88333	2307
27.89167	2318
27.90000	2330
27.90833	2343
27.91667	2358
27.92500	2374
27.93333	2391
27.94167	2409
27.95000	2428
27.95833	2447
27.96667	2467
27.97500	2487
27.98333	2507
27.99167	2527
28.00000	2546
28.00833	2563
28.01667	2578
28.02500	2593
28.03333	2608
28.04167	2624
28.05000	2642
28.05833	2660
28.06667	2677
28.07500	2694
28.08333	2710
28.09167	2726
28.10000	2743
28.10833	2764
28.11667	2787
28.12500	2809
28.13333	2830
28.14167	2849
28.15000	2867
28.15833	2886
28.16667	2906
28.17500	2929
28.18333	2950
28.19167	2971
28.20000	2991
28.20833	3011
28.21667	3032
28.22500	3051
28.23333	3070
28.24167	3089
28.25000	3107
28.25833	3126
28.26667	3143
28.27500	3159
28.28333	3173
28.29167	3185
28.30000	3195
28.30833	3205
28.31667	3216
28.32500	3227
28.33333	3238
28.34167	3251
28.35000	3264
28.35833	3279
28.36667	3294
28.37500	3309
28.38333	3322
28.39167	3333
28.40000	3344
28.40833	3354
28.41667	3364
28.42500	3372
28.43333	3380
28.44167	3388
28.45000	3394
28.45833	3400
28.46667	3405
28.47500	3409
28.48333	3414
28.49167	3420
28.50000	3426
28.50833	3431
28.51667	3437
28.52500	3441
28.53333	3445
28.54167	3448
28.55000	3447
28.55833	3444
28.56667	3440
28.57500	3436
28.58333	3433
28.59167	3432
28.60000	3433
28.60833	3433
28.61667	3431
28.62500	3429
28.63333	3427
28.64167	3425
28.65000	3422
28.65833	3419
28.66667	3416
28.67500	3412
28.68333	3406
28.69167	3398
28.70000	3388
28.70833	3377
28.71667	3366
28.72500	3356
28.73333	3349
28.74167	3344
28.75000	3338
28.75833	3332
28.76667	3325
28.77500	3316
28.78333	3308
28.79167	3302
28.80000	3296
28.80833	3289
28.81667	3281
28.82500	3271
28.83333	3259
28.84167	3248
28.85000	3240
28.85833	3237
28.86667	3235
28.87500	3232
28.88333	3227
28.89167	3219
28.90000	3208
28.90833	3196
28.91667	3184
28.92500	3175
28.93333	3170
28.94167	3167
28.95000	3165
28.95833	3162
28.96667	3157
28.97500	3150
28.98333	3142
28.99167	3135
29.00000	3130
29.00833	3125
29.01667	3121
29.02500	3118
29.03333	3115
29.04167	3111
29.05000	3107
29.05833	3103
29.06667	3100
29.07500	3097
29.08333	3097
29.09167	3099
29.10000	3103
29.10833	3106
29.11667	3108
29.12500	3107
29.13333	3103
29.14167	3098
29.15000	3094
29.15833	3090
29.16667	3087
29.17500	3087
29.18333	3089
29.19167	3093
29.20000	3099
29.20833	3105
29.21667	3113
29.22500	3122
29.23333	3131
29.24167	3140
29.25000	3146
29.25833	3151
29.26667	3155
29.27500	3158
29.28333	3162
29.29167	3168
29.30000	3178
29.30833	3189
29.31667	3203
29.32500	3216
29.33333	3229
29.34167	3240
29.35000	3253
29.35833	3267
29.36667	3284
29.37500	3303
29.38333	3322
29.39167	3341
29.40000	3360
29.40833	3377
29.41667	3395
29.42500	3413
29.43333	3432
29.44167	3453
29.45000	3476
29.45833	3501
29.46667	3527
29.47500	3555
29.48333	3583
29.49167	3610
29.50000	3637
29.50833	3661
29.51667	3684
29.52500	3707
29.53333	3732
29.54167	3762
29.55000	3797
29.55833	3837
29.56667	3879
29.57500	3922
29.58333	3966
29.59167	4013
29.60000	4060
29.60833	4108
29.61667	4157
29.62500	4205
29.63333	4254
29.64167	4305
29.65000	4360
29.65833	4421
29.66667	4484
29.67500	4552
29.68333	4622
29.69167	4698
29.70000	4779
29.70833	4864
29.71667	4955
29.72500	5045
29.73333	5138
29.74167	5231
29.75000	5327
29.75833	5429
29.76667	5535
29.77500	5651
29.78333	5771
29.79167	5898
29.80000	6032
29.80833	6170
29.81667	6318
29.82500	6469
29.83333	6630
29.84167	6795
29.85000	6965
29.85833	7145
29.86667	7331
29.87500	7532
29.88333	7740
29.89167	7962
29.90000	8195
29.90833	8435
29.91667	8688
29.92500	8943
29.93333	9212
29.94167	9486
29.95000	9771
29.95833	10071
29.96667	10379
29.97500	10710
29.98333	11050
29.99167	11414
30.00000	11793
30.00833	12181
30.01667	12589
30.02500	12996
30.03333	13421
30.04167	13851
30.05000	14300
30.05833	14772
30.06667	15256
30.07500	15771
30.08333	16294
30.09167	16841
30.10000	17404
30.10833	17975
30.11667	18571
30.12500	19167
30.13333	19790
30.14167	20419
30.15000	21067
30.15833	21738
30.16667	22415
30.17500	23127
30.18333	23841
30.19167	24581
30.20000	25334
30.20833	26093
30.21667	26878
30.22500	27654
30.23333	28456
30.24167	29259
30.25000	30080
30.25833	30927
30.26667	31775
30.27500	32659
30.28333	33537
30.29167	34436
30.30000	35340
30.30833	36241
30.31667	37164
30.32500	38068
30.33333	38993
30.34167	39909
30.35000	40835
30.35833	41778
30.36667	42710
30.37500	43670
30.38333	44610
30.39167	45561
30.40000	46506
30.40833	47436
30.41667	48377
30.42500	49293
30.43333	50225
30.44167	51141
30.45000	52056
30.45833	52975
30.46667	53868
30.47500	54769
30.48333	55638
30.49167	56502
30.50000	57348
30.50833	58169
30.51667	58987
30.52500	59771
30.53333	60556
30.54167	61315
30.55000	62060
30.55833	62796
30.56667	63498
30.57500	64195
30.58333	64854
30.59167	65495
30.60000	66108
30.60833	66687
30.61667	67250
30.62500	67774
30.63333	68283
30.64167	68760
30.65000	69210
30.65833	69636
30.66667	70026
30.67500	70396
30.68333	70730
30.69167	71037
30.70000	71313
30.70833	71551
30.71667	71761
30.72500	71932
30.73333	72072
30.74167	72181
30.75000	72259
30.75833	72310
30.76667	72329
30.77500	72318
30.78333	72274
30.79167	72194
30.80000	72084
30.80833	71943
30.81667	71769
30.82500	71567
30.83333	71326
30.84167	71057
30.85000	70757
30.85833	70426
30.86667	70077
30.87500	69695
30.88333	69298
30.89167	68868
30.90000	68413
30.90833	67932
30.91667	67413
30.92500	66879
30.93333	66307
30.94167	65722
30.95000	65116
30.95833	64487
30.96667	63852
30.97500	63184
30.98333	62512
30.99167	61812
31.00000	61096
31.00833	60366
31.01667	59604
31.02500	58841
31.03333	58046
31.04167	57251
31.05000	56446
31.05833	55627
31.06667	54819
31.07500	53988
31.08333	53170
31.09167	52334
31.10000	51492
31.10833	50647
31.11667	49775
31.12500	48916
31.13333	48034
31.14167	47165
31.15000	46300
31.15833	45432
31.16667	44584
31.17500	43719
31.18333	42872
31.19167	42013
31.20000	41157
31.20833	40312
31.21667	39456
31.22500	38623
31.23333	37778
31.24167	36951
31.25000	36130
31.25833	35314
31.26667	34550
31.27500	33748
31.28333	32890
31.29167	32051
31.30000	31287
31.30833	30561
31.31667	29831
31.32500	29128
31.33333	28420
31.34167	27727
31.35000	27041
31.35833	26355
31.36667	25691
31.37500	25004
31.38333	24295
31.39167	23613
31.40000	22996
31.40833	22414
31.41667	21805
31.42500	21177
31.43333	20579
31.44167	20041
31.45000	19521
31.45833	18972
31.46667	18421
31.47500	17908
31.48333	17450
31.49167	17002
31.50000	16509
31.50833	16007
31.51667	15540
31.52500	15116
31.53333	14698
31.54167	14295
31.55000	13901
31.55833	13492
31.56667	13085
31.57500	12704
31.58333	12346
31.59167	12000
31.60000	11673
31.60833	11356
31.61667	11024
31.62500	10688
31.63333	10374
31.64167	10095
31.65000	9829
31.65833	9565
31.66667	9310
31.67500	9053
31.68333	8807
31.69167	8567
31.70000	8334
31.70833	8112
31.71667	7892
31.72500	7683
31.73333	7478
31.74167	7282
31.75000	7093
31.75833	6909
31.76667	6734
31.77500	6560
31.78333	6395
31.79167	6234
31.80000	6077
31.80833	5928
31.81667	5782
31.82500	5645
31.83333	5513
31.84167	5388
31.85000	5270
31.85833	5156
31.86667	5047
31.87500	4938
31.88333	4831
31.89167	4724
31.90000	4618
31.90833	4517
31.91667	4420
31.92500	4329
31.93333	4242
31.94167	4160
31.95000	4080
31.95833	4001
31.96667	3926
31.97500	3853
31.98333	3785
31.99167	3720
32.00000	3658
32.00833	3599
32.01667	3539
32.02500	3484
32.03333	3430
32.04167	3380
32.05000	3331
32.05833	3284
32.06667	3238
32.07500	3193
32.08333	3150
32.09167	3109
32.10000	3070
32.10833	3034
32.11667	2997
32.12500	2963
32.13333	2928
32.14167	2894
32.15000	2860
32.15833	2825
32.16667	2793
32.17500	2762
32.18333	2735
32.19167	2711
32.20000	2690
32.20833	2670
32.21667	2650
32.22500	2633
32.23333	2617
32.24167	2602
32.25000	2587
32.25833	2570
32.26667	2554
32.27500	2536
32.28333	2521
32.29167	2510
32.30000	2501
32.30833	2496
32.31667	2491
32.32500	2487
32.33333	2484
32.34167	2481
32.35000	2478
32.35833	2473
32.36667	2470
32.37500	2467
32.38333	2466
32.39167	2468
32.40000	2471
32.40833	2476
32.41667	2481
32.42500	2487
32.43333	2494
32.44167	2502
32.45000	2510
32.45833	2520
32.46667	2531
32.47500	2543
32.48333	2554
32.49167	2566
32.50000	2579
32.50833	2594
32.51667	2611
32.52500	2630
32.53333	2652
32.54167	2674
32.55000	2697
32.55833	2721
32.56667	2746
32.57500	2771
32.58333	2796
32.59167	2821
32.60000	2847
32.60833	2876
32.61667	2909
32.62500	2946
32.63333	2986
32.64167	3029
32.65000	3073
32.65833	3118
32.66667	3162
32.67500	3208
32.68333	3254
32.69167	3303
32.70000	3354
32.70833	3408
32.71667	3466
32.72500	3523
32.73333	3581
32.74167	3638
32.75000	3697
32.75833	3759
32.76667	3822
32.77500	3890
32.78333	3959
32.79167	4031
32.80000	4103
32.80833	4172
32.81667	4239
32.82500	4306
32.83333	4378
32.84167	4454
32.85000	4535
32.85833	4620
32.86667	4705
32.87500	4789
32.88333	4873
32.89167	4959
32.90000	5049
32.90833	5139
32.91667	5235
32.92500	5329
32.93333	5427
32.94167	5523
32.95000	5618
32.95833	5714
32.96667	5809
32.97500	5909
32.98333	6010
32.99167	6117
33.00000	6229
33.00833	6339
33.01667	6450
33.02500	6558
33.03333	6666
33.04167	6773
33.05000	6881
33.05833	6991
33.06667	7099
33.07500	7210
33.08333	7320
33.09167	7435
33.10000	7552
33.10833	7668
33.11667	7788
33.12500	7906
33.13333	8025
33.14167	8141
33.15000	8254
33.15833	8366
33.16667	8476
33.17500	8589
33.18333	8701
33.19167	8819
33.20000	8937
33.20833	9054
33.21667	9171
33.22500	9285
33.23333	9400
33.24167	9513
33.25000	9624
33.25833	9736
33.26667	9846
33.27500	9959
33.28333	10071
33.29167	10183
33.30000	10294
33.30833	10400
33.31667	10505
33.32500	10605
33.33333	10707
33.34167	10808
33.35000	10908
33.35833	11008
33.36667	11104
33.37500	11199
33.38333	11288
33.39167	11375
33.40000	11460
33.40833	11543
33.41667	11629
33.42500	11712
33.43333	11795
33.44167	11876
33.45000	11951
33.45833	12022
33.46667	12088
33.47500	12154
33.48333	12216
33.49167	12276
33.50000	12335
33.50833	12392
33.51667	12450
33.52500	12504
33.53333	12557
33.54167	12605
33.55000	12647
33.55833	12685
33.56667	12720
33.57500	12752
33.58333	12781
33.59167	12808
33.60000	12831
33.60833	12850
33.61667	12866
33.62500	12881
33.63333	12894
33.64167	12905
33.65000	12912
33.65833	12914
33.66667	12912
33.67500	12906
33.68333	12898
33.69167	12888
33.70000	12877
33.70833	12864
33.71667	12848
33.72500	12827
33.73333	12801
33.74167	12771
33.75000	12736
33.75833	12698
33.76667	12660
33.77500	12621
33.78333	12581
33.79167	12535
33.80000	12485
33.80833	12431
33.81667	12373
33.82500	12314
33.83333	12252
33.84167	12189
33.85000	12125
33.85833	12058
33.86667	11992
33.87500	11922
33.88333	11852
33.89167	11778
33.90000	11701
33.90833	11625
33.91667	11547
33.92500	11468
33.93333	11385
33.94167	11300
33.95000	11210
33.95833	11115
33.96667	11020
33.97500	10922
33.98333	10824
33.99167	10723
34.00000	10619
34.00833	10515
34.01667	10408
34.02500	10302
34.03333	10196
34.04167	10091
34.05000	9984
34.05833	9875
34.06667	9767
34.07500	9657
34.08333	9551
34.09167	9444
34.10000	9337
34.10833	9228
34.11667	9113
34.12500	8999
34.13333	8881
34.14167	8765
34.15000	8651
34.15833	8535
34.16667	8421
34.17500	8301
34.18333	8184
34.19167	8067
34.20000	7952
34.20833	7840
34.21667	7728
34.22500	7619
34.23333	7506
34.24167	7394
34.25000	7284
34.25833	7175
34.26667	7071
34.27500	6964
34.28333	6858
34.29167	6751
34.30000	6642
34.30833	6534
34.31667	6424
34.32500	6315
34.33333	6205
34.34167	6097
34.35000	5991
34.35833	5884
34.36667	5782
34.37500	5679
34.38333	5578
34.39167	5476
34.40000	5373
34.40833	5271
34.41667	5168
34.42500	5070
34.43333	4973
34.44167	4881
34.45000	4793
34.45833	4707
34.46667	4623
34.47500	4538
34.48333	4455
34.49167	4369
34.50000	4285
34.50833	4205
34.51667	4126
34.52500	4050
34.53333	3971
34.54167	3893
34.55000	3815
34.55833	3736
34.56667	3661
34.57500	3587
34.58333	3515
34.59167	3442
34.60000	3368
34.60833	3298
34.61667	3229
34.62500	3165
34.63333	3103
34.64167	3043
34.65000	2982
34.65833	2920
34.66667	2858
34.67500	2796
34.68333	2735
34.69167	2674
34.70000	2615
34.70833	2559
34.71667	2507
34.72500	2460
34.73333	2414
34.74167	2370
34.75000	2326
34.75833	2280
34.76667	2233
34.77500	2183
34.78333	2134
34.79167	2085
34.80000	2038
34.80833	1994
34.81667	1952
34.82500	1912
34.83333	1874
34.84167	1837
34.85000	1802
34.85833	1768
34.86667	1735
34.87500	1701
34.88333	1667
34.89167	1631
34.90000	1595
34.90833	1561
34.91667	1527
34.92500	1497
34.93333	1469
34.94167	1444
34.95000	1420
34.95833	1397
34.96667	1373
34.97500	1348
34.98333	1320
34.99167	1291
35.00000	1261
35.00833	1235
35.01667	1210
35.02500	1188
35.03333	1167
35.04167	1146
35.05000	1125
35.05833	1105
35.06667	1085
35.07500	1064
35.08333	1043
35.09167	1020
35.10000	999
35.10833	980
35.11667	964
35.12500	949
35.13333	933
35.14167	916
35.15000	896
35.15833	875
35.16667	856
35.17500	841
35.18333	829
35.19167	819
35.20000	809
35.20833	799
35.21667	788
35.22500	776
35.23333	763
35.24167	750
35.25000	738
35.25833	725
35.26667	713
35.27500	701
35.28333	688
35.29167	675
35.30000	661
35.30833	649
35.31667	639
35.32500	629
35.33333	618
35.34167	606
35.35000	591
35.35833	577
35.36667	564
35.37500	556
35.38333	550
35.39167	548
35.40000	546
35.40833	543
35.41667	537
35.42500	531
35.43333	523
35.44167	515
35.45000	507
35.45833	498
35.46667	491
35.47500	484
35.48333	477
35.49167	469
35.50000	461
35.50833	455
35.51667	451
35.52500	448
35.53333	448
35.54167	447
35.55000	441
35.55833	432
35.56667	421
35.57500	412
35.58333	404
35.59167	398
35.60000	395
35.60833	392
35.61667	387
35.62500	383
35.63333	379
35.64167	376
35.65000	373
35.65833	368
35.66667	362
35.67500	355
35.68333	348
35.69167	342
35.70000	336
35.70833	328
35.71667	319
35.72500	309
35.73333	299
35.74167	291
35.75000	286
35.75833	284
35.76667	285
35.77500	287
35.78333	289
35.79167	290
35.80000	289
35.80833	288
35.81667	287
35.82500	286
35.83333	285
35.84167	282
35.85000	278
35.85833	272
35.86667	267
35.87500	261
35.88333	258
35.89167	256
35.90000	256
35.90833	256
35.91667	254
35.92500	253
35.93333	250
35.94167	247
35.95000	243
35.95833	239
35.96667	236
35.97500	234
35.98333	233
35.99167	234
36.00000	236
36.00833	238
36.01667	239
36.02500	238
36.03333	236
36.04167	232
36.05000	228
36.05833	224
36.06667	220
36.07500	217
36.08333	213
36.09167	208
36.10000	204
36.10833	201
36.11667	201
36.12500	202
36.13333	204
36.14167	205
36.15000	205
36.15833	202
36.16667	199
36.17500	198
36.18333	198
36.19167	197
36.20000	197
36.20833	195
36.21667	193
36.22500	191
36.23333	190
36.24167	191
36.25000	192
36.25833	193
36.26667	194
36.27500	194
36.28333	195
36.29167	195
36.30000	196
36.30833	195
36.31667	192
36.32500	187
36.33333	181
36.34167	178
36.35000	179
36.35833	183
36.36667	187
36.37500	189
36.38333	188
36.39167	186
36.40000	183
36.40833	182
36.41667	185
36.42500	187
36.43333	188
36.44167	187
36.45000	184
36.45833	182
36.46667	181
36.47500	181
36.48333	182
36.49167	182
36.50000	182
36.50833	180
36.51667	180
36.52500	179
36.53333	180
36.54167	180
36.55000	180
36.55833	178
36.56667	175
36.57500	173
36.58333	171
36.59167	171
36.60000	171
36.60833	171
36.61667	171
36.62500	170
36.63333	168
36.64167	165
36.65000	163
36.65833	160
36.66667	158
36.67500	156
36.68333	155
36.69167	156
36.70000	159
36.70833	164
36.71667	170
36.72500	175
36.73333	177
36.74167	175
36.75000	171
36.75833	165
36.76667	160
36.77500	156
36.78333	154
36.79167	153
36.80000	152
36.80833	152
36.81667	151
36.82500	149
36.83333	146
36.84167	142
36.85000	138
36.85833	135
36.86667	135
36.87500	139
36.88333	146
36.89167	154
36.90000	162
36.90833	165
36.91667	165
36.92500	164
36.93333	163
36.94167	162
36.95000	163
36.95833	165
36.96667	166
36.97500	167
36.98333	167
36.99167	167
37.00000	166
37.00833	165
37.01667	162
37.02500	158
37.03333	155
37.04167	152
37.05000	152
37.05833	153
37.06667	156
37.07500	161
37.08333	165
37.09167	169
37.10000	171
37.10833	169
37.11667	165
37.12500	160
37.13333	157
37.14167	155
37.15000	157
37.15833	159
37.16667	162
37.17500	163
37.18333	162
37.19167	159
37.20000	154
37.20833	149
37.21667	145
37.22500	142
37.23333	143
37.24167	147
37.25000	154
37.25833	161
37.26667	168
37.27500	172
37.28333	174
37.29167	174
37.30000	173
37.30833	172
37.31667	173
37.32500	175
37.33333	176
37.34167	176
37.35000	176
37.35833	175
37.36667	174
37.37500	174
37.38333	177
37.39167	182
37.40000	187
37.40833	192
37.41667	196
37.42500	198
37.43333	199
37.44167	201
37.45000	202
37.45833	203
37.46667	205
37.47500	206
37.48333	209
37.49167	212
37.50000	215
37.50833	217
37.51667	216
37.52500	216
37.53333	217
37.54167	219
37.55000	224
37.55833	229
37.56667	235
37.57500	241
37.58333	247
37.59167	254
37.60000	260
37.60833	265
37.61667	270
37.62500	272
37.63333	273
37.64167	273
37.65000	273
37.65833	273
37.66667	276
37.67500	282
37.68333	290
37.69167	299
37.70000	308
37.70833	316
37.71667	326
37.72500	334
37.73333	342
37.74167	348
37.75000	350
37.75833	351
37.76667	351
37.77500	352
37.78333	356
37.79167	364
37.80000	373
37.80833	382
37.81667	389
37.82500	394
37.83333	397
37.84167	397
37.85000	398
37.85833	400
37.86667	402
37.87500	406
37.88333	410
37.89167	415
37.90000	421
37.90833	426
37.91667	430
37.92500	434
37.93333	438
37.94167	442
37.95000	444
37.95833	445
37.96667	447
37.97500	450
37.98333	455
37.99167	461
38.00000	466
38.00833	470
38.01667	474
38.02500	478
38.03333	486
38.04167	495
38.05000	506
38.05833	516
38.06667	523
38.07500	525
38.08333	524
38.09167	522
38.10000	519
38.10833	516
38.11667	514
38.12500	512
38.13333	511
38.14167	511
38.15000	511
38.15833	510
38.16667	511
38.17500	515
38.18333	520
38.19167	526
38.20000	531
38.20833	534
38.21667	535
38.22500	536
38.23333	538
38.24167	541
38.25000	542
38.25833	542
38.26667	542
38.27500	542
38.28333	543
38.29167	544
38.30000	547
38.30833	549
38.31667	552
38.32500	554
38.33333	555
38.34167	555
38.35000	554
38.35833	554
38.36667	554
38.37500	555
38.38333	557
38.39167	556
38.40000	554
38.40833	550
38.41667	546
38.42500	542
38.43333	539
38.44167	536
38.45000	534
38.45833	531
38.46667	531
38.47500	533
38.48333	536
38.49167	539
38.50000	540
38.50833	539
38.51667	534
38.52500	528
38.53333	523
38.54167	519
38.55000	517
38.55833	517
38.56667	519
38.57500	522
38.58333	523
38.59167	522
38.60000	519
38.60833	515
38.61667	511
38.62500	508
38.63333	506
38.64167	504
38.65000	500
38.65833	495
38.66667	490
38.67500	487
38.68333	486
38.69167	487
38.70000	491
38.70833	492
38.71667	491
38.72500	490
38.73333	488
38.74167	488
38.75000	489
38.75833	491
38.76667	495
38.77500	499
38.78333	503
38.79167	504
38.80000	501
38.80833	494
38.81667	482
38.82500	472
38.83333	467
38.84167	466
38.85000	470
38.85833	476
38.86667	481
38.87500	484
38.88333	486
38.89167	487
38.90000	486
38.90833	484
38.91667	482
38.92500	479
38.93333	474
38.94167	469
38.95000	466
38.95833	464
38.96667	465
38.97500	466
38.98333	468
38.99167	468
39.00000	466
39.00833	461
39.01667	455
39.02500	448
39.03333	443
39.04167	439
39.05000	437
39.05833	437
39.06667	438
39.07500	440
39.08333	442
39.09167	443
39.10000	443
39.10833	440
39.11667	437
39.12500	434
39.13333	433
39.14167	435
39.15000	436
39.15833	437
39.16667	437
39.17500	438
39.18333	441
39.19167	444
39.20000	447
39.20833	448
39.21667	446
39.22500	442
39.23333	438
39.24167	434
39.25000	431
39.25833	429
39.26667	428
39.27500	430
39.28333	433
39.29167	435
39.30000	433
39.30833	428
39.31667	422
39.32500	417
39.33333	415
39.34167	414
39.35000	416
39.35833	418
39.36667	420
39.37500	421
39.38333	421
39.39167	420
39.40000	418
39.40833	417
39.41667	416
39.42500	414
39.43333	410
39.44167	407
39.45000	404
39.45833	404
39.46667	405
39.47500	405
39.48333	405
39.49167	406
39.50000	407
39.50833	407
39.51667	406
39.52500	404
39.53333	400
39.54167	395
39.55000	391
39.55833	389
39.56667	389
39.57500	389
39.58333	390
39.59167	392
39.60000	395
39.60833	399
39.61667	405
39.62500	410
39.63333	415
39.64167	417
39.65000	418
39.65833	417
39.66667	415
39.67500	413
39.68333	410
39.69167	405
39.70000	399
39.70833	392
39.71667	387
39.72500	385
39.73333	385
39.74167	387
39.75000	388
39.75833	387
39.76667	383
39.77500	378
39.78333	375
39.79167	373
39.80000	373
39.80833	374
39.81667	375
39.82500	374
39.83333	372
39.84167	370
39.85000	370
39.85833	371
39.86667	374
39.87500	377
39.88333	378
39.89167	377
39.90000	374
39.90833	370
39.91667	369
39.92500	369
39.93333	371
39.94167	372
39.95000	372
39.95833	370
39.96667	367
39.97500	364
39.98333	361
39.99167	358
40.00000	357
40.00833	357
40.01667	359
40.02500	361
40.03333	363
40.04167	365
40.05000	367
40.05833	368
40.06667	370
40.07500	375
40.08333	379
40.09167	382
40.10000	382
40.10833	379
40.11667	375
40.12500	371
40.13333	368
40.14167	366
40.15000	366
40.15833	366
40.16667	366
40.17500	365
40.18333	363
40.19167	363
40.20000	365
40.20833	367
40.21667	369
40.22500	372
40.23333	376
40.24167	381
40.25000	388
40.25833	397
40.26667	406
40.27500	413
40.28333	418
40.29167	422
40.30000	425
40.30833	428
40.31667	430
40.32500	431
40.33333	430
40.34167	426
40.35000	421
40.35833	415
40.36667	410
40.37500	406
40.38333	405
40.39167	406
40.40000	410
40.40833	415
40.41667	422
40.42500	429
40.43333	439
40.44167	450
40.45000	461
40.45833	471
40.46667	481
40.47500	491
40.48333	499
40.49167	506
40.50000	512
40.50833	518
40.51667	525
40.52500	533
40.53333	542
40.54167	551
40.55000	559
40.55833	567
40.56667	576
40.57500	588
40.58333	600
40.59167	613
40.60000	627
40.60833	643
40.61667	660
40.62500	677
40.63333	693
40.64167	710
40.65000	727
40.65833	747
40.66667	770
40.67500	796
40.68333	824
40.69167	854
40.70000	884
40.70833	916
40.71667	949
40.72500	982
40.73333	1016
40.74167	1052
40.75000	1090
40.75833	1131
40.76667	1175
40.77500	1223
40.78333	1272
40.79167	1323
40.80000	1377
40.80833	1432
40.81667	1492
40.82500	1553
40.83333	1620
40.84167	1689
40.85000	1760
40.85833	1833
40.86667	1908
40.87500	1988
40.88333	2069
40.89167	2155
40.90000	2246
40.90833	2339
40.91667	2437
40.92500	2536
40.93333	2643
40.94167	2753
40.95000	2870
40.95833	2993
40.96667	3117
40.97500	3247
40.98333	3376
40.99167	3510
41.00000	3648
41.00833	3789
41.01667	3941
41.02500	4095
41.03333	4260
41.04167	4428
41.05000	4599
41.05833	4775
41.06667	4951
41.07500	5135
41.08333	5318
41.09167	5509
41.10000	5704
41.10833	5901
41.11667	6107
41.12500	6312
41.13333	6526
41.14167	6742
41.15000	6962
41.15833	7188
41.16667	7413
41.17500	7646
41.18333	7877
41.19167	8112
41.20000	8348
41.20833	8583
41.21667	8825
41.22500	9064
41.23333	9311
41.24167	9558
41.25000	9807
41.25833	10062
41.26667	10312
41.27500	10570
41.28333	10825
41.29167	11084
41.30000	11346
41.30833	11605
41.31667	11870
41.32500	12126
41.33333	12382
41.34167	12632
41.35000	12879
41.35833	13125
41.36667	13366
41.37500	13610
41.38333	13849
41.39167	14087
41.40000	14324
41.40833	14555
41.41667	14788
41.42500	15011
41.43333	15233
41.44167	15449
41.45000	15661
41.45833	15873
41.46667	16078
41.47500	16284
41.48333	16481
41.49167	16673
41.50000	16860
41.50833	17040
41.51667	17219
41.52500	17387
41.53333	17551
41.54167	17705
41.55000	17848
41.55833	17986
41.56667	18117
41.57500	18247
41.58333	18368
41.59167	18481
41.60000	18586
41.60833	18682
41.61667	18771
41.62500	18852
41.63333	18928
41.64167	18998
41.65000	19057
41.65833	19108
41.66667	19151
41.67500	19186
41.68333	19214
41.69167	19236
41.70000	19253
41.70833	19265
41.71667	19270
41.72500	19266
41.73333	19252
41.74167	19228
41.75000	19195
41.75833	19154
41.76667	19108
41.77500	19054
41.78333	18995
41.79167	18926
41.80000	18850
41.80833	18769
41.81667	18681
41.82500	18590
41.83333	18494
41.84167	18393
41.85000	18287
41.85833	18171
41.86667	18050
41.87500	17917
41.88333	17777
41.89167	17625
41.90000	17466
41.90833	17304
41.91667	17135
41.92500	16966
41.93333	16791
41.94167	16614
41.95000	16432
41.95833	16244
41.96667	16057
41.97500	15865
41.98333	15671
41.99167	15468
42.00000	15258
42.00833	15045
42.01667	14822
42.02500	14601
42.03333	14375
42.04167	14150
42.05000	13922
42.05833	13691
42.06667	13464
42.07500	13232
42.08333	13004
42.09167	12770
42.10000	12533
42.10833	12294
42.11667	12048
42.12500	11808
42.13333	11566
42.14167	11329
42.15000	11094
42.15833	10857
42.16667	10626
42.17500	10389
42.18333	10157
42.19167	9923
42.20000	9690
42.20833	9461
42.21667	9229
42.22500	9005
42.23333	8780
42.24167	8559
42.25000	8340
42.25833	8118
42.26667	7904
42.27500	7687
42.28333	7476
42.29167	7268
42.30000	7063
42.30833	6864
42.31667	6663
42.32500	6472
42.33333	6282
42.34167	6098
42.35000	5920
42.35833	5743
42.36667	5573
42.37500	5401
42.38333	5235
42.39167	5070
42.40000	4907
42.40833	4749
42.41667	4591
42.42500	4441
42.43333	4295
42.44167	4155
42.45000	4019
42.45833	3883
42.46667	3753
42.47500	3622
42.48333	3496
42.49167	3375
42.50000	3258
42.50833	3146
42.51667	3037
42.52500	2931
42.53333	2825
42.54167	2723
42.55000	2625
42.55833	2530
42.56667	2441
42.57500	2354
42.58333	2271
42.59167	2191
42.60000	2113
42.60833	2039
42.61667	1966
42.62500	1897
42.63333	1828
42.64167	1760
42.65000	1694
42.65833	1629
42.66667	1567
42.67500	1506
42.68333	1448
42.69167	1392
42.70000	1339
42.70833	1291
42.71667	1247
42.72500	1208
42.73333	1171
42.74167	1137
42.75000	1101
42.75833	1064
42.76667	1026
42.77500	986
42.78333	948
42.79167	912
42.80000	877
42.80833	845
42.81667	814
42.82500	784
42.83333	757
42.84167	732
42.85000	711
42.85833	694
42.86667	677
42.87500	659
42.88333	639
42.89167	615
42.90000	590
42.90833	566
42.91667	542
42.92500	519
42.93333	496
42.94167	474
42.95000	455
42.95833	439
42.96667	426
42.97500	416
42.98333	406
42.99167	395
43.00000	383
43.00833	371
43.01667	360
43.02500	350
43.03333	341
43.04167	333
43.05000	327
43.05833	321
43.06667	314
43.07500	308
43.08333	300
43.09167	292
43.10000	282
43.10833	272
43.11667	262
43.12500	252
43.13333	242
43.14167	232
43.15000	223
43.15833	215
43.16667	209
43.17500	205
43.18333	202
43.19167	200
43.20000	199
43.20833	198
43.21667	195
43.22500	190
43.23333	185
43.24167	179
43.25000	176
43.25833	174
43.26667	173
43.27500	169
43.28333	162
43.29167	154
43.30000	145
43.30833	138
43.31667	134
43.32500	132
43.33333	132
43.34167	131
43.35000	130
43.35833	128
43.36667	126
43.37500	123
43.38333	119
43.39167	114
43.40000	108
43.40833	102
43.41667	96
43.42500	91
43.43333	89
43.44167	90
43.45000	92
43.45833	96
43.46667	101
43.47500	107
43.48333	111
43.49167	113
43.50000	111
43.50833	107
43.51667	100
43.52500	94
43.53333	90
43.54167	88
43.55000	86
43.55833	83
43.56667	79
43.57500	75
43.58333	70
43.59167	64
43.60000	59
43.60833	55
43.61667	52
43.62500	49
43.63333	48
43.64167	47
43.65000	47
43.65833	50
43.66667	54
43.67500	59
43.68333	62
43.69167	62
43.70000	58
43.70833	53
43.71667	47
43.72500	42
43.73333	40
43.74167	40
43.75000	41
43.75833	44
43.76667	46
43.77500	48
43.78333	50
43.79167	50
43.80000	50
43.80833	49
43.81667	49
43.82500	50
43.83333	51
43.84167	51
43.85000	49
43.85833	44
43.86667	40
43.87500	38
43.88333	38
43.89167	38
43.90000	39
43.90833	39
43.91667	40
43.92500	42
43.93333	46
43.94167	51
43.95000	54
43.95833	55
43.96667	54
43.97500	52
43.98333	50
43.99167	47
44.00000	45
44.00833	45
44.01667	46
44.02500	48
44.03333	50
44.04167	50
44.05000	50
44.05833	48
44.06667	47
44.07500	46
44.08333	47
44.09167	50
44.10000	54
44.10833	58
44.11667	60
44.12500	62
44.13333	60
44.14167	58
44.15000	56
44.15833	55
44.16667	58
44.17500	63
44.18333	67
44.19167	70
44.20000	71
44.20833	69
44.21667	67
44.22500	65
44.23333	67
44.24167	70
44.25000	74
44.25833	77
44.26667	79
44.27500	80
44.28333	79
44.29167	79
44.30000	79
44.30833	80
44.31667	82
44.32500	84
44.33333	87
44.34167	91
44.35000	95
44.35833	99
44.36667	103
44.37500	107
44.38333	111
44.39167	113
44.40000	115
44.40833	118
44.41667	121
44.42500	125
44.43333	129
44.44167	133
44.45000	133
44.45833	130
44.46667	126
44.47500	120
44.48333	116
44.49167	115
44.50000	116
44.50833	118
44.51667	121
44.52500	123
44.53333	123
44.54167	122
44.55000	122
44.55833	124
44.56667	129
44.57500	136
44.58333	144
44.59167	151
44.60000	157
44.60833	159
44.61667	159
44.62500	157
44.63333	155
44.64167	153
44.65000	152
44.65833	154
44.66667	156
44.67500	160
44.68333	163
44.69167	165
44.70000	168
44.70833	170
44.71667	173
44.72500	175
44.73333	175
44.74167	175
44.75000	173
44.75833	172
44.76667	170
44.77500	171
44.78333	172
44.79167	175
44.80000	178
44.80833	181
44.81667	183
44.82500	183
44.83333	180
44.84167	174
44.85000	167
44.85833	159
44.86667	155
44.87500	155
44.88333	159
44.89167	163
44.90000	168
44.90833	172
44.91667	175
44.92500	176
44.93333	175
44.94167	172
44.95000	166
44.95833	159
44.96667	154
44.97500	152
44.98333	155
44.99167	159
45.00000	163
45.00833	165
45.01667	164
45.02500	161
45.03333	157
45.04167	152
45.05000	149
45.05833	148
45.06667	149
45.07500	152
45.08333	156
45.09167	160
45.10000	163
45.10833	165
45.11667	164
45.12500	162
45.13333	157
45.14167	152
45.15000	146
45.15833	140
45.16667	135
45.17500	132
45.18333	130
45.19167	126
45.20000	121
45.20833	117
45.21667	113
45.22500	112
45.23333	114
45.24167	117
45.25000	118
45.25833	115
45.26667	112
45.27500	109
45.28333	107
45.29167	106
45.30000	104
45.30833	101
45.31667	95
45.32500	90
45.33333	87
45.34167	86
45.35000	85
45.35833	83
45.36667	79
45.37500	74
45.38333	69
45.39167	66
45.40000	65
45.40833	65
45.41667	66
45.42500	66
45.43333	65
45.44167	62
45.45000	59
45.45833	57
45.46667	55
45.47500	54
45.48333	53
45.49167	51
45.50000	48
45.50833	44
45.51667	40
45.52500	38
45.53333	37
45.54167	38
45.55000	39
45.55833	38
45.56667	34
45.57500	27
45.58333	20
45.59167	14
45.60000	9
45.60833	6
45.61667	4
45.62500	4
45.63333	2
45.64167	0
45.65000	-1
45.65833	-2
45.66667	-3
45.67500	-4
45.68333	-6
45.69167	-9
45.70000	-11
45.70833	-12
45.71667	-11
45.72500	-9
45.73333	-7
45.74167	-8
45.75000	-10
45.75833	-15
45.76667	-19
45.77500	-24
45.78333	-27
45.79167	-30
45.80000	-33
45.80833	-34
45.81667	-35
45.82500	-34
45.83333	-32
45.84167	-31
45.85000	-30
45.85833	-31
45.86667	-31
45.87500	-32
45.88333	-31
45.89167	-32
45.90000	-33
45.90833	-35
45.91667	-35
45.92500	-36
45.93333	-36
45.94167	-35
45.95000	-34
45.95833	-34
45.96667	-35
45.97500	-36
45.98333	-39
45.99167	-42
46.00000	-45
46.00833	-45
46.01667	-44
46.02500	-41
46.03333	-39
46.04167	-38
46.05000	-40
46.05833	-46
46.06667	-50
46.07500	-52
46.08333	-51
46.09167	-47
46.10000	-42
46.10833	-40
46.11667	-41
46.12500	-44
46.13333	-50
46.14167	-56
46.15000	-58
46.15833	-57
46.16667	-54
46.17500	-50
46.18333	-47
46.19167	-46
46.20000	-47
46.20833	-48
46.21667	-49
46.22500	-50
46.23333	-51
46.24167	-51
46.25000	-49
46.25833	-46
46.26667	-43
46.27500	-39
46.28333	-38
46.29167	-38
46.30000	-40
46.30833	-44
46.31667	-47
46.32500	-48
46.33333	-47
46.34167	-43
46.35000	-40
46.35833	-38
46.36667	-36
46.37500	-35
46.38333	-34
46.39167	-32
46.40000	-29
46.40833	-27
46.41667	-24
46.42500	-22
46.43333	-20
46.44167	-18
46.45000	-19
46.45833	-23
46.46667	-28
46.47500	-33
46.48333	-38
46.49167	-41
46.50000	-41
46.50833	-41
46.51667	-42
46.52500	-44
46.53333	-45
46.54167	-47
46.55000	-49
46.55833	-51
46.56667	-53
46.57500	-53
46.58333	-52
46.59167	-52
46.60000	-53
46.60833	-55
46.61667	-56
46.62500	-56
46.63333	-53
46.64167	-49
46.65000	-44
46.65833	-41
46.66667	-40
46.67500	-42
46.68333	-45
46.69167	-50
46.70000	-56
46.70833	-59
46.71667	-58
46.72500	-55
46.73333	-51
46.74167	-46
46.75000	-44
46.75833	-43
46.76667	-44
46.77500	-45
46.78333	-46
46.79167	-47
46.80000	-48
46.80833	-50
46.81667	-53
46.82500	-55
46.83333	-55
46.84167	-55
46.85000	-53
46.85833	-50
46.86667	-49
46.87500	-49
46.88333	-51
46.89167	-53
46.90000	-55
46.90833	-59
46.91667	-62
46.92500	-64
46.93333	-62
46.94167	-58
46.95000	-53
46.95833	-49
46.96667	-48
46.97500	-50
46.98333	-54
46.99167	-59
47.00000	-64
47.00833	-68
47.01667	-71
47.02500	-71
47.03333	-68
47.04167	-63
47.05000	-58
47.05833	-55
47.06667	-55
47.07500	-58
47.08333	-62
47.09167	-65
47.10000	-67
47.10833	-67
47.11667	-64
47.12500	-61
47.13333	-58
47.14167	-55
47.15000	-53
47.15833	-53
47.16667	-56
47.17500	-60
47.18333	-65
47.19167	-69
47.20000	-70
47.20833	-70
47.21667	-70
47.22500	-70
47.23333	-73
47.24167	-78
47.25000	-82
47.25833	-83
47.26667	-82
47.27500	-80
47.28333	-78
47.29167	-76
47.30000	-74
47.30833	-72
47.31667	-68
47.32500	-65
47.33333	-62
47.34167	-60
47.35000	-60
47.35833	-62
47.36667	-67
47.37500	-72
47.38333	-78
47.39167	-81
47.40000	-83
47.40833	-82
47.41667	-79
47.42500	-75
47.43333	-72
47.44167	-71
47.45000	-72
47.45833	-74
47.46667	-77
47.47500	-80
47.48333	-84
47.49167	-88
47.50000	-93
47.50833	-96
47.51667	-96
47.52500	-94
47.53333	-90
47.54167	-86
47.55000	-82
47.55833	-80
47.56667	-78
47.57500	-78
47.58333	-78
47.59167	-79
47.60000	-79
47.60833	-78
47.61667	-74
47.62500	-69
47.63333	-64
47.64167	-61
47.65000	-60
47.65833	-61
47.66667	-63
47.67500	-64
47.68333	-64
47.69167	-65
47.70000	-67
47.70833	-69
47.71667	-72
47.72500	-74
47.73333	-73
47.74167	-69
47.75000	-65
47.75833	-60
47.76667	-57
47.77500	-54
47.78333	-51
47.79167	-47
47.80000	-42
47.80833	-37
47.81667	-32
47.82500	-29
47.83333	-29
47.84167	-31
47.85000	-35
47.85833	-40
47.86667	-42
47.87500	-41
47.88333	-39
47.89167	-35
47.90000	-31
47.90833	-28
47.91667	-25
47.92500	-24
47.93333	-25
47.94167	-26
47.95000	-28
47.95833	-30
47.96667	-28
47.97500	-24
47.98333	-17
47.99167	-12
48.00000	-9
48.00833	-7
48.01667	-6
48.02500	-4
48.03333	3
48.04167	11
48.05000	16
48.05833	19
48.06667	21
48.07500	22
48.08333	24
48.09167	29
48.10000	35
48.10833	38
48.11667	38
48.12500	38
48.13333	39
48.14167	43
48.15000	47
48.15833	54
48.16667	59
48.17500	64
48.18333	67
48.19167	71
48.20000	75
48.20833	79
48.21667	83
48.22500	87
48.23333	90
48.24167	93
48.25000	96
48.25833	98
48.26667	100
48.27500	101
48.28333	103
48.29167	106
48.30000	111
48.30833	117
48.31667	123
48.32500	128
48.33333	131
48.34167	131
48.35000	132
48.35833	132
48.36667	134
48.37500	135
48.38333	138
48.39167	140
48.40000	142
48.40833	147
48.41667	154
48.42500	162
48.43333	171
48.44167	178
48.45000	182
48.45833	184
48.46667	184
48.47500	186
48.48333	187
48.49167	189
48.50000	190
48.50833	190
48.51667	188
48.52500	187
48.53333	186
48.54167	187
48.55000	188
48.55833	189
48.56667	192
48.57500	195
48.58333	198
48.59167	200
48.60000	200
48.60833	199
48.61667	197
48.62500	195
48.63333	196
48.64167	198
48.65000	202
48.65833	207
48.66667	213
48.67500	221
48.68333	229
48.69167	235
48.70000	241
48.70833	244
48.71667	245
48.72500	244
48.73333	241
48.74167	239
48.75000	237
48.75833	238
48.76667	239
48.77500	241
48.78333	243
48.79167	242
48.80000	242
48.80833	243
48.81667	246
48.82500	250
48.83333	252
48.84167	252
48.85000	250
48.85833	246
48.86667	242
48.87500	240
48.88333	238
48.89167	237
48.90000	235
48.90833	232
48.91667	230
48.92500	227
48.93333	226
48.94167	226
48.95000	227
48.95833	229
48.96667	230
48.97500	230
48.98333	229
48.99167	227
49.00000	225
49.00833	224
49.01667	223
49.02500	222
49.03333	221
49.04167	219
49.05000	218
49.05833	217
49.06667	215
49.07500	214
49.08333	212
49.09167	212
49.10000	213
49.10833	213
49.11667	211
49.12500	207
49.13333	201
49.14167	195
49.15000	191
49.15833	187
49.16667	185
49.17500	185
49.18333	186
49.19167	189
49.20000	191
49.20833	192
49.21667	191
49.22500	188
49.23333	182
49.24167	175
49.25000	167
49.25833	159
49.26667	153
49.27500	149
49.28333	147
49.29167	146
49.30000	146
49.30833	146
49.31667	147
49.32500	147
49.33333	148
49.34167	150
49.35000	151
49.35833	150
49.36667	147
49.37500	142
49.38333	137
49.39167	132
49.40000	127
49.40833	122
49.41667	119
49.42500	116
49.43333	112
49.44167	109
49.45000	106
49.45833	102
49.46667	98
49.47500	94
49.48333	90
49.49167	87
49.50000	83
49.50833	81
49.51667	80
49.52500	80
49.53333	80
49.54167	80
49.55000	78
49.55833	75
49.56667	71
49.57500	66
49.58333	63
49.59167	63
49.60000	65
49.60833	67
49.61667	68
49.62500	68
49.63333	65
49.64167	61
49.65000	56
49.65833	51
49.66667	47
49.67500	44
49.68333	42
49.69167	40
49.70000	38
49.70833	37
49.71667	35
49.72500	33
49.73333	31
49.74167	29
49.75000	27
49.75833	26
49.76667	24
49.77500	24
49.78333	24
49.79167	24
49.80000	22
49.80833	18
49.81667	13
49.82500	6
49.83333	-0
49.84167	-6
49.85000	-10
49.85833	-13
49.86667	-14
49.87500	-12
49.88333	-9
49.89167	-4
49.90000	-1
49.90833	-0
49.91667	-3
49.92500	-7
49.93333	-11
49.94167	-13
49.95000	-13
49.95833	-12
49.96667	-11
49.97500	-14
49.98333	-18
49.99167	-22
50.00000	-25
50.00833	-26
50.01667	-23
50.02500	-20
50.03333	-17
50.04167	-18
50.05000	-22
50.05833	-29
50.06667	-36
50.07500	-42
50.08333	-45
50.09167	-46
50.10000	-45
50.10833	-45
50.11667	-47
50.12500	-50
50.13333	-51
50.14167	-52
50.15000	-51
50.15833	-51
50.16667	-51
50.17500	-52
50.18333	-53
50.19167	-54
50.20000	-54
50.20833	-53
50.21667	-53
50.22500	-52
50.23333	-52
50.24167	-53
50.25000	-55
50.25833	-59
50.26667	-64
50.27500	-68
50.28333	-71
50.29167	-72
50.30000	-72
50.30833	-71
50.31667	-71
50.32500	-72
50.33333	-74
50.34167	-76
50.35000	-78
50.35833	-79
50.36667	-80
50.37500	-81
50.38333	-82
50.39167	-82
50.40000	-81
50.40833	-78
50.41667	-73
50.42500	-69
50.43333	-67
50.44167	-68
50.45000	-69
50.45833	-70
50.46667	-71
50.47500	-71
50.48333	-71
50.49167	-71
50.50000	-72
50.50833	-74
50.51667	-77
50.52500	-80
50.53333	-83
50.54167	-86
50.55000	-87
50.55833	-87
50.56667	-85
50.57500	-83
50.58333	-82
50.59167	-83
50.60000	-86
50.60833	-89
50.61667	-92
50.62500	-94
50.63333	-94
50.64167	-93
50.65000	-93
50.65833	-94
50.66667	-95
50.67500	-95
50.68333	-92
50.69167	-87
50.70000	-82
50.70833	-77
50.71667	-74
50.72500	-72
50.73333	-73
50.74167	-76
50.75000	-79
50.75833	-82
50.76667	-84
50.77500	-84
50.78333	-84
50.79167	-84
50.80000	-85
50.80833	-86
50.81667	-86
50.82500	-87
50.83333	-88
50.84167	-89
50.85000	-91
50.85833	-92
50.86667	-93
50.87500	-91
50.88333	-89
50.89167	-89
50.90000	-90
50.90833	-91
50.91667	-91
50.92500	-88
50.93333	-83
50.94167	-79
50.95000	-77
50.95833	-76
50.96667	-76
50.97500	-75
50.98333	-73
50.99167	-69
51.00000	-66
51.00833	-64
51.01667	-66
51.02500	-68
51.03333	-69
51.04167	-67
51.05000	-62
51.05833	-55
51.06667	-47
51.07500	-40
51.08333	-36
51.09167	-33
51.10000	-32
51.10833	-31
51.11667	-29
51.12500	-26
51.13333	-21
51.14167	-14
51.15000	-5
51.15833	4
51.16667	15
51.17500	25
51.18333	36
51.19167	47
51.20000	57
51.20833	67
51.21667	78
51.22500	89
51.23333	102
51.24167	116
51.25000	130
51.25833	145
51.26667	158
51.27500	172
51.28333	185
51.29167	198
51.30000	211
51.30833	225
51.31667	241
51.32500	259
51.33333	279
51.34167	300
51.35000	323
51.35833	347
51.36667	372
51.37500	402
51.38333	434
51.39167	470
51.40000	507
51.40833	544
51.41667	582
51.42500	620
51.43333	657
51.44167	695
51.45000	731
51.45833	770
51.46667	809
51.47500	852
51.48333	897
51.49167	946
51.50000	997
51.50833	1049
51.51667	1103
51.52500	1156
51.53333	1213
51.54167	1271
51.55000	1330
51.55833	1391
51.56667	1453
51.57500	1520
51.58333	1589
51.59167	1665
51.60000	1745
51.60833	1828
51.61667	1914
51.62500	1998
51.63333	2084
51.64167	2169
51.65000	2256
51.65833	2347
51.66667	2440
51.67500	2539
51.68333	2641
51.69167	2748
51.70000	2860
51.70833	2972
51.71667	3091
51.72500	3210
51.73333	3333
51.74167	3457
51.75000	3582
51.75833	3712
51.76667	3844
51.77500	3983
51.78333	4125
51.79167	4272
51.80000	4422
51.80833	4572
51.81667	4726
51.82500	4880
51.83333	5041
51.84167	5205
51.85000	5375
51.85833	5552
51.86667	5729
51.87500	5912
51.88333	6093
51.89167	6277
51.90000	6462
51.90833	6645
51.91667	6834
51.92500	7021
51.93333	7216
51.94167	7415
51.95000	7619
51.95833	7832
51.96667	8046
51.97500	8269
51.98333	8490
51.99167	8715
52.00000	8942
52.00833	9165
52.01667	9395
52.02500	9621
52.03333	9853
52.04167	10085
52.05000	10317
52.05833	10555
52.06667	10790
52.07500	11034
52.08333	11277
52.09167	11526
52.10000	11781
52.10833	12035
52.11667	12298
52.12500	12554
52.13333	12814
52.14167	13072
52.15000	13328
52.15833	13590
52.16667	13847
52.17500	14114
52.18333	14376
52.19167	14642
52.20000	14910
52.20833	15174
52.21667	15445
52.22500	15709
52.23333	15977
52.24167	16241
52.25000	16505
52.25833	16773
52.26667	17037
52.27500	17309
52.28333	17577
52.29167	17844
52.30000	18112
52.30833	18374
52.31667	18642
52.32500	18903
52.33333	19167
52.34167	19427
52.35000	19685
52.35833	19944
52.36667	20198
52.37500	20456
52.38333	20708
52.39167	20957
52.40000	21203
52.40833	21442
52.41667	21684
52.42500	21919
52.43333	22157
52.44167	22393
52.45000	22626
52.45833	22861
52.46667	23088
52.47500	23317
52.48333	23539
52.49167	23758
52.50000	23976
52.50833	24187
52.51667	24399
52.52500	24602
52.53333	24805
52.54167	25002
52.55000	25195
52.55833	25388
52.56667	25572
52.57500	25757
52.58333	25933
52.59167	26106
52.60000	26274
52.60833	26434
52.61667	26594
52.62500	26746
52.63333	26897
52.64167	27044
52.65000	27185
52.65833	27324
52.66667	27454
52.67500	27580
52.68333	27699
52.69167	27813
52.70000	27924
52.70833	28029
52.71667	28131
52.72500	28226
52.73333	28316
52.74167	28399
52.75000	28476
52.75833	28547
52.76667	28613
52.77500	28678
52.78333	28738
52.79167	28795
52.80000	28848
52.80833	28895
52.81667	28936
52.82500	28970
52.83333	28997
52.84167	29020
52.85000	29037
52.85833	29050
52.86667	29056
52.87500	29055
52.88333	29047
52.89167	29032
52.90000	29012
52.90833	28990
52.91667	28966
52.92500	28939
52.93333	28908
52.94167	28872
52.95000	28830
52.95833	28781
52.96667	28727
52.97500	28667
52.98333	28603
52.99167	28533
53.00000	28457
53.00833	28377
53.01667	28290
53.02500	28199
53.03333	28103
53.04167	28004
53.05000	27903
53.05833	27797
53.06667	27690
53.07500	27577
53.08333	27462
53.09167	27343
53.10000	27219
53.10833	27093
53.11667	26960
53.12500	26825
53.13333	26685
53.14167	26544
53.15000	26402
53.15833	26256
53.16667	26109
53.17500	25956
53.18333	25801
53.19167	25640
53.20000	25475
53.20833	25309
53.21667	25138
53.22500	24968
53.23333	24795
53.24167	24621
53.25000	24445
53.25833	24265
53.26667	24086
53.27500	23903
53.28333	23722
53.29167	23537
53.30000	23348
53.30833	23160
53.31667	22966
53.32500	22777
53.33333	22586
53.34167	22396
53.35000	22205
53.35833	22009
53.36667	21816
53.37500	21617
53.38333	21421
53.39167	21223
53.40000	21023
53.40833	20826
53.41667	20625
53.42500	20427
53.43333	20224
53.44167	20022
53.45000	19820
53.45833	19615
53.46667	19416
53.47500	19214
53.48333	19017
53.49167	18817
53.50000	18616
53.50833	18419
53.51667	18219
53.52500	18026
53.53333	17833
53.54167	17641
53.55000	17451
53.55833	17258
53.56667	17068
53.57500	16873
53.58333	16681
53.59167	16488
53.60000	16294
53.60833	16106
53.61667	15915
53.62500	15730
53.63333	15545
53.64167	15362
53.65000	15179
53.65833	14993
53.66667	14811
53.67500	14625
53.68333	14445
53.69167	14267
53.70000	14091
53.70833	13920
53.71667	13745
53.72500	13576
53.73333	13404
53.74167	13236
53.75000	13070
53.75833	12904
53.76667	12742
53.77500	12578
53.78333	12417
53.79167	12256
53.80000	12095
53.80833	11940
53.81667	11784
53.82500	11634
53.83333	11484
53.84167	11337
53.85000	11191
53.85833	11042
53.86667	10898
53.87500	10750
53.88333	10608
53.89167	10468
53.90000	10330
53.90833	10195
53.91667	10059
53.92500	9926
53.93333	9792
53.94167	9661
53.95000	9536
53.95833	9412
53.96667	9291
53.97500	9168
53.98333	9046
53.99167	8923
54.00000	8800
54.00833	8683
54.01667	8569
54.02500	8459
54.03333	8349
54.04167	8239
54.05000	8127
54.05833	8013
54.06667	7902
54.07500	7793
54.08333	7689
54.09167	7588
54.10000	7490
54.10833	7396
54.11667	7302
54.12500	7210
54.13333	7117
54.14167	7024
54.15000	6930
54.15833	6833
54.16667	6740
54.17500	6648
54.18333	6560
54.19167	6474
54.20000	6390
54.20833	6308
54.21667	6224
54.22500	6143
54.23333	6060
54.24167	5980
54.25000	5903
54.25833	5827
54.26667	5756
54.27500	5687
54.28333	5620
54.29167	5553
54.30000	5486
54.30833	5418
54.31667	5348
54.32500	5280
54.33333	5211
54.34167	5145
54.35000	5080
54.35833	5016
54.36667	4953
54.37500	4888
54.38333	4823
54.39167	4758
54.40000	4693
54.40833	4631
54.41667	4569
54.42500	4511
54.43333	4454
54.44167	4398
54.45000	4347
54.45833	4296
54.46667	4248
54.47500	4200
54.48333	4152
54.49167	4102
54.50000	4050
54.50833	3999
54.51667	3949
54.52500	3902
54.53333	3858
54.54167	3816
54.55000	3774
54.55833	3731
54.56667	3688
54.57500	3645
54.58333	3603
54.59167	3563
54.60000	3525
54.60833	3488
54.61667	3451
54.62500	3414
54.63333	3375
54.64167	3335
54.65000	3295
54.65833	3254
54.66667	3214
54.67500	3175
54.68333	3138
54.69167	3102
54.70000	3068
54.70833	3037
54.71667	3006
54.72500	2977
54.73333	2948
54.74167	2919
54.75000	2890
54.75833	2860
54.76667	2832
54.77500	2803
54.78333	2774
54.79167	2744
54.80000	2712
54.80833	2680
54.81667	2647
54.82500	2615
54.83333	2585
54.84167	2555
54.85000	2528
54.85833	2501
54.86667	2476
54.87500	2452
54.88333	2429
54.89167	2407
54.90000	2387
54.90833	2367
54.91667	2346
54.92500	2322
54.93333	2297
54.94167	2273
54.95000	2250
54.95833	2227
54.96667	2202
54.97500	2179
54.98333	2156
54.99167	2135
55.00000	2113
55.00833	2091
55.01667	2071
55.02500	2053
55.03333	2036
55.04167	2017
55.05000	1998
55.05833	1981
55.06667	1964
55.07500	1947
55.08333	1927
55.09167	1909
55.10000	1893
55.10833	1877
55.11667	1859
55.12500	1839
55.13333	1819
55.14167	1800
55.15000	1783
55.15833	1766
55.16667	1747
55.17500	1729
55.18333	1713
55.19167	1698
55.20000	1683
55.20833	1667
55.21667	1651
55.22500	1634
55.23333	1615
55.24167	1595
55.25000	1579
55.25833	1569
55.26667	1562
55.27500	1556
55.28333	1549
55.29167	1539
55.30000	1527
55.30833	1515
55.31667	1503
55.32500	1490
55.33333	1477
55.34167	1463
55.35000	1450
55.35833	1435
55.36667	1419
55.37500	1404
55.38333	1392
55.39167	1380
55.40000	1368
55.40833	1357
55.41667	1346
55.42500	1336
55.43333	1324
55.44167	1314
55.45000	1304
55.45833	1294
55.46667	1286
55.47500	1276
55.48333	1264
55.49167	1253
55.50000	1243
55.50833	1233
55.51667	1223
55.52500	1213
55.53333	1202
55.54167	1192
55.55000	1185
55.55833	1180
55.56667	1175
55.57500	1171
55.58333	1164
55.59167	1155
55.60000	1143
55.60833	1129
55.61667	1116
55.62500	1104
55.63333	1094
55.64167	1086
55.65000	1079
55.65833	1071
55.66667	1064
55.67500	1056
55.68333	1049
55.69167	1042
55.70000	1034
55.70833	1027
55.71667	1018
55.72500	1009
55.73333	999
55.74167	990
55.75000	982
55.75833	976
55.76667	970
55.77500	963
55.78333	957
55.79167	951
55.80000	945
55.80833	939
55.81667	933
55.82500	926
55.83333	919
55.84167	911
55.85000	903
55.85833	895
55.86667	887
55.87500	879
55.88333	872
55.89167	867
55.90000	862
55.90833	858
55.91667	853
55.92500	848
55.93333	843
55.94167	839
55.95000	835
55.95833	830
55.96667	825
55.97500	819
55.98333	812
55.99167	805
56.00000	798
56.00833	791
56.01667	784
56.02500	776
56.03333	768
56.04167	759
56.05000	753
56.05833	749
56.06667	746
56.07500	743
56.08333	739
56.09167	733
56.10000	726
56.10833	719
56.11667	713
56.12500	706
56.13333	699
56.14167	693
56.15000	686
56.15833	680
56.16667	673
56.17500	666
56.18333	659
56.19167	653
56.20000	648
56.20833	646
56.21667	645
56.22500	645
56.23333	644
56.24167	641
56.25000	635
56.25833	627
56.26667	619
56.27500	611
56.28333	604
56.29167	600
56.30000	597
56.30833	595
56.31667	590
56.32500	585
56.33333	580
56.34167	576
56.35000	574
56.35833	574
56.36667	575
56.37500	575
56.38333	574
56.39167	571
56.40000	566
56.40833	560
56.41667	553
56.42500	547
56.43333	544
56.44167	542
56.45000	541
56.45833	540
56.46667	536
56.47500	531
56.48333	525
56.49167	518
56.50000	512
56.50833	507
56.51667	503
56.52500	501
56.53333	500
56.54167	499
56.55000	497
56.55833	493
56.56667	489
56.57500	485
56.58333	482
56.59167	479
56.60000	476
56.60833	471
56.61667	465
56.62500	457
56.63333	448
56.64167	440
56.65000	433
56.65833	429
56.66667	427
56.67500	427
56.68333	429
56.69167	433
56.70000	437
56.70833	442
56.71667	446
56.72500	448
56.73333	445
56.74167	440
56.75000	433
56.75833	425
56.76667	419
56.77500	415
56.78333	412
56.79167	408
56.80000	403
56.80833	398
56.81667	393
56.82500	389
56.83333	388
56.84167	389
56.85000	389
56.85833	388
56.86667	384
56.87500	378
56.88333	373
56.89167	368
56.90000	365
56.90833	363
56.91667	361
56.92500	360
56.93333	359
56.94167	358
56.95000	357
56.95833	355
56.96667	353
56.97500	349
56.98333	345
56.99167	342
57.00000	342
57.00833	342
57.01667	343
57.02500	343
57.03333	341
57.04167	338
57.05000	332
57.05833	326
57.06667	321
57.07500	317
57.08333	313
57.09167	310
57.10000	307
57.10833	305
57.11667	302
57.12500	300
57.13333	296
57.14167	292
57.15000	289
57.15833	286
57.16667	283
57.17500	282
57.18333	282
57.19167	281
57.20000	280
57.20833	278
57.21667	275
57.22500	272
57.23333	270
57.24167	269
57.25000	269
57.25833	270
57.26667	271
57.27500	269
57.28333	266
57.29167	261
57.30000	256
57.30833	253
57.31667	251
57.32500	251
57.33333	251
57.34167	252
57.35000	251
57.35833	249
57.36667	246
57.37500	242
57.38333	238
57.39167	233
57.40000	228
57.40833	226
57.41667	227
57.42500	229
57.43333	233
57.44167	237
57.45000	238
57.45833	237
57.46667	234
57.47500	231
57.48333	228
57.49167	226
57.50000	225
57.50833	226
57.51667	227
57.52500	227
57.53333	223
57.54167	218
57.55000	210
57.55833	201
57.56667	194
57.57500	188
57.58333	185
57.59167	185
57.60000	187
57.60833	190
57.61667	192
57.62500	194
57.63333	194
57.64167	191
57.65000	188
57.65833	185
57.66667	182
57.67500	178
57.68333	176
57.69167	175
57.70000	177
57.70833	181
57.71667	185
57.72500	188
57.73333	190
57.74167	188
57.75000	183
57.75833	177
57.76667	170
57.77500	164
57.78333	160
57.79167	157
57.80000	157
57.80833	157
57.81667	157
57.82500	158
57.83333	160
57.84167	163
57.85000	165
57.85833	164
57.86667	160
57.87500	154
57.88333	148
57.89167	143
57.90000	140
57.90833	139
57.91667	140
57.92500	142
57.93333	144
57.94167	144
57.95000	141
57.95833	137
57.96667	133
57.97500	130
57.98333	129
57.99167	130
58.00000	131
58.00833	131
58.01667	129
58.02500	127
58.03333	125
58.04167	123
58.05000	121
58.05833	120
58.06667	118
58.07500	117
58.08333	115
58.09167	113
58.10000	113
58.10833	113
58.11667	113
58.12500	113
58.13333	114
58.14167	115
58.15000	115
58.15833	113
58.16667	111
58.17500	108
58.18333	106
58.19167	105
58.20000	107
58.20833	109
58.21667	113
58.22500	115
58.23333	115
58.24167	113
58.25000	108
58.25833	101
58.26667	95
58.27500	92
58.28333	91
58.29167	92
58.30000	92
58.30833	90
58.31667	88
58.32500	86
58.33333	86
58.34167	89
58.35000	93
58.35833	97
58.36667	99
58.37500	98
58.38333	95
58.39167	92
58.40000	90
58.40833	88
58.41667	88
58.42500	87
58.43333	84
58.44167	79
58.45000	72
58.45833	64
58.46667	58
58.47500	55
58.48333	55
58.49167	58
58.50000	61
58.50833	63
58.51667	63
58.52500	62
58.53333	61
58.54167	60
58.55000	60
58.55833	60
58.56667	61
58.57500	60
58.58333	59
58.59167	58
58.60000	57
58.60833	55
58.61667	53
58.62500	51
58.63333	50
58.64167	50
58.65000	51
58.65833	52
58.66667	53
58.67500	54
58.68333	54
58.69167	53
58.70000	52
58.70833	51
58.71667	52
58.72500	53
58.73333	54
58.74167	53
58.75000	53
58.75833	54
58.76667	55
58.77500	56
58.78333	57
58.79167	55
58.80000	51
58.80833	46
58.81667	42
58.82500	37
58.83333	34
58.84167	31
58.85000	31
58.85833	33
58.86667	37
58.87500	41
58.88333	44
58.89167	45
58.90000	44
58.90833	40
58.91667	35
58.92500	29
58.93333	24
58.94167	21
58.95000	19
58.95833	21
58.96667	23
58.97500	26
58.98333	28
58.99167	28
59.00000	27
59.00833	26
59.01667	24
59.02500	24
59.03333	23
59.04167	23
59.05000	23
59.05833	22
59.06667	21
59.07500	21
59.08333	21
59.09167	20
59.10000	17
59.10833	14
59.11667	13
59.12500	13
59.13333	15
59.14167	17
59.15000	18
59.15833	16
59.16667	14
59.17500	12
59.18333	10
59.19167	10
59.20000	10
59.20833	11
59.21667	10
59.22500	8
59.23333	7
59.24167	5
59.25000	4
59.25833	3
59.26667	2
59.27500	0
59.28333	-1
59.29167	1
59.30000	3
59.30833	6
59.31667	7
59.32500	6
59.33333	4
59.34167	2
59.35000	2
59.35833	4
59.36667	7
59.37500	10
59.38333	13
59.39167	14
59.40000	13
59.40833	12
59.41667	11
59.42500	9
59.43333	6
59.44167	3
59.45000	2
59.45833	2
59.46667	2
59.47500	3
59.48333	2
59.49167	-1
59.50000	-6
59.50833	-12
59.51667	-17
59.52500	-20
59.53333	-21
59.54167	-19
59.55000	-16
59.55833	-14
59.56667	-13
59.57500	-11
59.58333	-11
59.59167	-10
59.60000	-9
59.60833	-7
59.61667	-5
59.62500	-3
59.63333	0
59.64167	3
59.65000	2
59.65833	-1
59.66667	-5
59.67500	-11
59.68333	-16
59.69167	-20
59.70000	-23
59.70833	-25
59.71667	-25
59.72500	-24
59.73333	-22
59.74167	-21
59.75000	-23
59.75833	-29
59.76667	-34
59.77500	-38
59.78333	-39
59.79167	-37
59.80000	-33
59.80833	-29
59.81667	-24
59.82500	-20
59.83333	-16
59.84167	-13
59.85000	-13
59.85833	-16
59.86667	-22
59.87500	-30
59.88333	-37
59.89167	-42
59.90000	-45
59.90833	-45
59.91667	-43
59.92500	-40
59.93333	-37
59.94167	-34
59.95000	-32
59.95833	-31
59.96667	-32
59.97500	-34
59.98333	-36
59.99167	-36
60.00000	-32
