# Supplementary material for: How J-chain ensures the assembly of immunoglobulin IgM pentamers
Source: EMBO J. 2024 Dec 4;44(2):505–33. doi: 10.1038/s44318-024-00317-9 (PMC11729874; doi:10.1038/s44318-024-00317-9)
Supplement: Supplementary file 5 — Source data Fig. 3 [file 44318_2024_317_MOESM5_ESM.zip › Figure 3/3B/repeat 1 Cu4/20240104 Cu4tp_1h_1.txt]

[Header]
Application Name	LCsolution
Version	1.25
Data File Name	D:\Xenia\JC Oligomerisation kinetics\20240104 Cu4tp_1h_1.lcd
Output Date	05.01.2024
Output Time	09:49:01

[Configuration]
# of Detectors	2
Detector ID	Detector A	Detector B
Detector Name	Detector A	Detector B
# of Channels	2	1

[LC Chromatogram(Detector A-Ch1)]
Interval(msec)	500
# of Points	7201
Start Time(min)	0.000
End Time(min)	60.000
Intensity Units	mV
Intensity Multiplier	0.001
Wavelength(nm)	280
R.Time (min)	Intensity
0.00000	-6
0.00833	-6
0.01667	-3
0.02500	-8
0.03333	-11
0.04167	-13
0.05000	-14
0.05833	-14
0.06667	-15
0.07500	-13
0.08333	-9
0.09167	-4
0.10000	3
0.10833	8
0.11667	12
0.12500	13
0.13333	13
0.14167	13
0.15000	12
0.15833	12
0.16667	13
0.17500	14
0.18333	15
0.19167	14
0.20000	11
0.20833	7
0.21667	2
0.22500	-2
0.23333	-5
0.24167	-4
0.25000	-1
0.25833	1
0.26667	2
0.27500	1
0.28333	-2
0.29167	-4
0.30000	-4
0.30833	-2
0.31667	-1
0.32500	-1
0.33333	-4
0.34167	-10
0.35000	-16
0.35833	-20
0.36667	-21
0.37500	-18
0.38333	-13
0.39167	-7
0.40000	-2
0.40833	3
0.41667	5
0.42500	4
0.43333	2
0.44167	-2
0.45000	-6
0.45833	-8
0.46667	-7
0.47500	-4
0.48333	-0
0.49167	2
0.50000	5
0.50833	6
0.51667	8
0.52500	9
0.53333	11
0.54167	11
0.55000	11
0.55833	10
0.56667	9
0.57500	7
0.58333	6
0.59167	4
0.60000	3
0.60833	2
0.61667	2
0.62500	3
0.63333	5
0.64167	9
0.65000	13
0.65833	15
0.66667	15
0.67500	12
0.68333	7
0.69167	2
0.70000	-2
0.70833	-5
0.71667	-6
0.72500	-5
0.73333	-3
0.74167	-1
0.75000	0
0.75833	2
0.76667	3
0.77500	4
0.78333	6
0.79167	6
0.80000	4
0.80833	2
0.81667	-1
0.82500	-2
0.83333	-2
0.84167	-1
0.85000	1
0.85833	1
0.86667	-1
0.87500	-4
0.88333	-7
0.89167	-10
0.90000	-12
0.90833	-11
0.91667	-9
0.92500	-7
0.93333	-6
0.94167	-6
0.95000	-5
0.95833	-2
0.96667	4
0.97500	10
0.98333	16
0.99167	20
1.00000	21
1.00833	19
1.01667	15
1.02500	10
1.03333	7
1.04167	5
1.05000	4
1.05833	4
1.06667	5
1.07500	6
1.08333	5
1.09167	5
1.10000	4
1.10833	4
1.11667	2
1.12500	-0
1.13333	-2
1.14167	-2
1.15000	-1
1.15833	1
1.16667	2
1.17500	2
1.18333	0
1.19167	-3
1.20000	-9
1.20833	-15
1.21667	-19
1.22500	-22
1.23333	-22
1.24167	-20
1.25000	-15
1.25833	-10
1.26667	-5
1.27500	-1
1.28333	2
1.29167	3
1.30000	3
1.30833	2
1.31667	4
1.32500	9
1.33333	12
1.34167	13
1.35000	10
1.35833	5
1.36667	-1
1.37500	-8
1.38333	-13
1.39167	-17
1.40000	-19
1.40833	-20
1.41667	-20
1.42500	-17
1.43333	-13
1.44167	-11
1.45000	-11
1.45833	-11
1.46667	-11
1.47500	-10
1.48333	-7
1.49167	-5
1.50000	-3
1.50833	-4
1.51667	-6
1.52500	-9
1.53333	-11
1.54167	-8
1.55000	-4
1.55833	-0
1.56667	2
1.57500	2
1.58333	-1
1.59167	-5
1.60000	-7
1.60833	-6
1.61667	-3
1.62500	3
1.63333	9
1.64167	13
1.65000	16
1.65833	14
1.66667	11
1.67500	6
1.68333	3
1.69167	-0
1.70000	-2
1.70833	-3
1.71667	-4
1.72500	-4
1.73333	-4
1.74167	-4
1.75000	-4
1.75833	-4
1.76667	-3
1.77500	-3
1.78333	-4
1.79167	-5
1.80000	-7
1.80833	-8
1.81667	-6
1.82500	-3
1.83333	0
1.84167	2
1.85000	2
1.85833	-1
1.86667	-5
1.87500	-8
1.88333	-9
1.89167	-7
1.90000	-3
1.90833	1
1.91667	5
1.92500	7
1.93333	8
1.94167	6
1.95000	4
1.95833	1
1.96667	-1
1.97500	-4
1.98333	-6
1.99167	-8
2.00000	-9
2.00833	-7
2.01667	-5
2.02500	-3
2.03333	-4
2.04167	-8
2.05000	-13
2.05833	-16
2.06667	-15
2.07500	-8
2.08333	2
2.09167	11
2.10000	15
2.10833	15
2.11667	10
2.12500	4
2.13333	-3
2.14167	-8
2.15000	-12
2.15833	-16
2.16667	-20
2.17500	-23
2.18333	-24
2.19167	-23
2.20000	-20
2.20833	-17
2.21667	-15
2.22500	-13
2.23333	-13
2.24167	-13
2.25000	-13
2.25833	-13
2.26667	-13
2.27500	-14
2.28333	-15
2.29167	-16
2.30000	-14
2.30833	-11
2.31667	-8
2.32500	-6
2.33333	-5
2.34167	-5
2.35000	-5
2.35833	-5
2.36667	-5
2.37500	-5
2.38333	-5
2.39167	-6
2.40000	-6
2.40833	-7
2.41667	-8
2.42500	-9
2.43333	-10
2.44167	-11
2.45000	-11
2.45833	-10
2.46667	-7
2.47500	-4
2.48333	-2
2.49167	-1
2.50000	-3
2.50833	-6
2.51667	-9
2.52500	-12
2.53333	-14
2.54167	-13
2.55000	-9
2.55833	-6
2.56667	-2
2.57500	0
2.58333	1
2.59167	1
2.60000	1
2.60833	0
2.61667	-1
2.62500	-2
2.63333	-3
2.64167	-4
2.65000	-4
2.65833	-4
2.66667	-3
2.67500	-3
2.68333	-5
2.69167	-7
2.70000	-8
2.70833	-6
2.71667	-4
2.72500	-0
2.73333	2
2.74167	1
2.75000	-1
2.75833	-3
2.76667	-5
2.77500	-8
2.78333	-10
2.79167	-11
2.80000	-11
2.80833	-10
2.81667	-9
2.82500	-8
2.83333	-8
2.84167	-10
2.85000	-12
2.85833	-14
2.86667	-14
2.87500	-14
2.88333	-13
2.89167	-11
2.90000	-9
2.90833	-8
2.91667	-6
2.92500	-6
2.93333	-6
2.94167	-6
2.95000	-6
2.95833	-4
2.96667	-1
2.97500	0
2.98333	-1
2.99167	-5
3.00000	-11
3.00833	-17
3.01667	-21
3.02500	-24
3.03333	-25
3.04167	-24
3.05000	-21
3.05833	-19
3.06667	-19
3.07500	-20
3.08333	-23
3.09167	-25
3.10000	-21
3.10833	-14
3.11667	-6
3.12500	1
3.13333	3
3.14167	-1
3.15000	-8
3.15833	-16
3.16667	-24
3.17500	-29
3.18333	-30
3.19167	-30
3.20000	-30
3.20833	-30
3.21667	-29
3.22500	-26
3.23333	-23
3.24167	-19
3.25000	-15
3.25833	-13
3.26667	-13
3.27500	-13
3.28333	-12
3.29167	-11
3.30000	-8
3.30833	-5
3.31667	-2
3.32500	-1
3.33333	-1
3.34167	-3
3.35000	-6
3.35833	-7
3.36667	-8
3.37500	-8
3.38333	-9
3.39167	-10
3.40000	-11
3.40833	-11
3.41667	-10
3.42500	-8
3.43333	-5
3.44167	-3
3.45000	-2
3.45833	-2
3.46667	-4
3.47500	-6
3.48333	-8
3.49167	-11
3.50000	-13
3.50833	-14
3.51667	-15
3.52500	-17
3.53333	-19
3.54167	-20
3.55000	-20
3.55833	-17
3.56667	-13
3.57500	-8
3.58333	-4
3.59167	-2
3.60000	-3
3.60833	-5
3.61667	-7
3.62500	-8
3.63333	-10
3.64167	-12
3.65000	-13
3.65833	-13
3.66667	-12
3.67500	-10
3.68333	-8
3.69167	-7
3.70000	-8
3.70833	-9
3.71667	-10
3.72500	-9
3.73333	-8
3.74167	-5
3.75000	-3
3.75833	0
3.76667	2
3.77500	3
3.78333	1
3.79167	-1
3.80000	-4
3.80833	-8
3.81667	-11
3.82500	-13
3.83333	-12
3.84167	-10
3.85000	-7
3.85833	-5
3.86667	-6
3.87500	-8
3.88333	-12
3.89167	-16
3.90000	-18
3.90833	-20
3.91667	-20
3.92500	-21
3.93333	-21
3.94167	-19
3.95000	-15
3.95833	-12
3.96667	-9
3.97500	-8
3.98333	-9
3.99167	-11
4.00000	-12
4.00833	-12
4.01667	-12
4.02500	-13
4.03333	-14
4.04167	-15
4.05000	-16
4.05833	-17
4.06667	-18
4.07500	-18
4.08333	-19
4.09167	-20
4.10000	-20
4.10833	-21
4.11667	-21
4.12500	-22
4.13333	-22
4.14167	-20
4.15000	-18
4.15833	-15
4.16667	-12
4.17500	-9
4.18333	-9
4.19167	-12
4.20000	-17
4.20833	-22
4.21667	-26
4.22500	-28
4.23333	-28
4.24167	-28
4.25000	-27
4.25833	-27
4.26667	-27
4.27500	-25
4.28333	-23
4.29167	-19
4.30000	-15
4.30833	-11
4.31667	-7
4.32500	-3
4.33333	-2
4.34167	-4
4.35000	-8
4.35833	-13
4.36667	-17
4.37500	-20
4.38333	-21
4.39167	-22
4.40000	-22
4.40833	-22
4.41667	-21
4.42500	-19
4.43333	-17
4.44167	-14
4.45000	-12
4.45833	-9
4.46667	-7
4.47500	-5
4.48333	-5
4.49167	-5
4.50000	-7
4.50833	-9
4.51667	-13
4.52500	-17
4.53333	-20
4.54167	-23
4.55000	-25
4.55833	-24
4.56667	-20
4.57500	-17
4.58333	-15
4.59167	-16
4.60000	-18
4.60833	-22
4.61667	-26
4.62500	-30
4.63333	-33
4.64167	-33
4.65000	-31
4.65833	-25
4.66667	-18
4.67500	-13
4.68333	-11
4.69167	-11
4.70000	-11
4.70833	-10
4.71667	-8
4.72500	-6
4.73333	-4
4.74167	-5
4.75000	-8
4.75833	-11
4.76667	-13
4.77500	-14
4.78333	-14
4.79167	-14
4.80000	-14
4.80833	-16
4.81667	-19
4.82500	-22
4.83333	-24
4.84167	-26
4.85000	-28
4.85833	-32
4.86667	-35
4.87500	-36
4.88333	-34
4.89167	-29
4.90000	-22
4.90833	-16
4.91667	-11
4.92500	-8
4.93333	-8
4.94167	-9
4.95000	-12
4.95833	-15
4.96667	-20
4.97500	-22
4.98333	-21
4.99167	-19
5.00000	-15
5.00833	-13
5.01667	-13
5.02500	-17
5.03333	-21
5.04167	-26
5.05000	-30
5.05833	-32
5.06667	-32
5.07500	-31
5.08333	-30
5.09167	-29
5.10000	-28
5.10833	-28
5.11667	-27
5.12500	-27
5.13333	-27
5.14167	-25
5.15000	-23
5.15833	-23
5.16667	-24
5.17500	-25
5.18333	-27
5.19167	-28
5.20000	-28
5.20833	-25
5.21667	-20
5.22500	-15
5.23333	-13
5.24167	-13
5.25000	-16
5.25833	-20
5.26667	-24
5.27500	-26
5.28333	-24
5.29167	-21
5.30000	-19
5.30833	-19
5.31667	-20
5.32500	-22
5.33333	-22
5.34167	-21
5.35000	-17
5.35833	-13
5.36667	-8
5.37500	-5
5.38333	-4
5.39167	-4
5.40000	-3
5.40833	-2
5.41667	-2
5.42500	-4
5.43333	-8
5.44167	-15
5.45000	-21
5.45833	-26
5.46667	-27
5.47500	-26
5.48333	-23
5.49167	-21
5.50000	-20
5.50833	-21
5.51667	-22
5.52500	-21
5.53333	-20
5.54167	-19
5.55000	-19
5.55833	-21
5.56667	-23
5.57500	-26
5.58333	-29
5.59167	-31
5.60000	-32
5.60833	-32
5.61667	-32
5.62500	-31
5.63333	-31
5.64167	-30
5.65000	-30
5.65833	-29
5.66667	-27
5.67500	-27
5.68333	-29
5.69167	-31
5.70000	-32
5.70833	-33
5.71667	-32
5.72500	-28
5.73333	-24
5.74167	-21
5.75000	-18
5.75833	-17
5.76667	-19
5.77500	-22
5.78333	-27
5.79167	-31
5.80000	-32
5.80833	-30
5.81667	-25
5.82500	-19
5.83333	-16
5.84167	-18
5.85000	-22
5.85833	-27
5.86667	-31
5.87500	-33
5.88333	-31
5.89167	-27
5.90000	-23
5.90833	-18
5.91667	-15
5.92500	-12
5.93333	-12
5.94167	-15
5.95000	-19
5.95833	-22
5.96667	-25
5.97500	-27
5.98333	-27
5.99167	-27
6.00000	-28
6.00833	-28
6.01667	-26
6.02500	-23
6.03333	-18
6.04167	-15
6.05000	-14
6.05833	-17
6.06667	-23
6.07500	-28
6.08333	-32
6.09167	-33
6.10000	-33
6.10833	-33
6.11667	-32
6.12500	-29
6.13333	-26
6.14167	-23
6.15000	-21
6.15833	-22
6.16667	-25
6.17500	-28
6.18333	-30
6.19167	-31
6.20000	-30
6.20833	-28
6.21667	-28
6.22500	-28
6.23333	-28
6.24167	-27
6.25000	-25
6.25833	-23
6.26667	-21
6.27500	-22
6.28333	-25
6.29167	-30
6.30000	-34
6.30833	-37
6.31667	-37
6.32500	-36
6.33333	-33
6.34167	-31
6.35000	-28
6.35833	-26
6.36667	-26
6.37500	-28
6.38333	-31
6.39167	-34
6.40000	-35
6.40833	-33
6.41667	-30
6.42500	-25
6.43333	-21
6.44167	-19
6.45000	-20
6.45833	-23
6.46667	-27
6.47500	-30
6.48333	-32
6.49167	-31
6.50000	-28
6.50833	-24
6.51667	-21
6.52500	-22
6.53333	-24
6.54167	-29
6.55000	-35
6.55833	-40
6.56667	-42
6.57500	-41
6.58333	-37
6.59167	-31
6.60000	-26
6.60833	-23
6.61667	-21
6.62500	-21
6.63333	-21
6.64167	-21
6.65000	-21
6.65833	-23
6.66667	-26
6.67500	-29
6.68333	-32
6.69167	-33
6.70000	-33
6.70833	-31
6.71667	-30
6.72500	-29
6.73333	-28
6.74167	-26
6.75000	-24
6.75833	-22
6.76667	-20
6.77500	-20
6.78333	-22
6.79167	-25
6.80000	-25
6.80833	-24
6.81667	-21
6.82500	-17
6.83333	-14
6.84167	-15
6.85000	-19
6.85833	-23
6.86667	-28
6.87500	-34
6.88333	-38
6.89167	-40
6.90000	-40
6.90833	-39
6.91667	-38
6.92500	-38
6.93333	-37
6.94167	-33
6.95000	-27
6.95833	-20
6.96667	-13
6.97500	-10
6.98333	-12
6.99167	-16
7.00000	-22
7.00833	-27
7.01667	-32
7.02500	-37
7.03333	-40
7.04167	-40
7.05000	-39
7.05833	-35
7.06667	-29
7.07500	-25
7.08333	-21
7.09167	-20
7.10000	-20
7.10833	-21
7.11667	-23
7.12500	-26
7.13333	-26
7.14167	-24
7.15000	-21
7.15833	-18
7.16667	-15
7.17500	-14
7.18333	-15
7.19167	-16
7.20000	-16
7.20833	-16
7.21667	-17
7.22500	-20
7.23333	-25
7.24167	-31
7.25000	-36
7.25833	-38
7.26667	-39
7.27500	-38
7.28333	-36
7.29167	-34
7.30000	-32
7.30833	-29
7.31667	-27
7.32500	-25
7.33333	-23
7.34167	-23
7.35000	-24
7.35833	-25
7.36667	-26
7.37500	-27
7.38333	-27
7.39167	-26
7.40000	-25
7.40833	-25
7.41667	-25
7.42500	-25
7.43333	-24
7.44167	-23
7.45000	-23
7.45833	-23
7.46667	-25
7.47500	-29
7.48333	-36
7.49167	-44
7.50000	-52
7.50833	-58
7.51667	-61
7.52500	-61
7.53333	-59
7.54167	-57
7.55000	-55
7.55833	-52
7.56667	-48
7.57500	-43
7.58333	-38
7.59167	-34
7.60000	-32
7.60833	-32
7.61667	-34
7.62500	-38
7.63333	-41
7.64167	-42
7.65000	-40
7.65833	-36
7.66667	-32
7.67500	-30
7.68333	-29
7.69167	-30
7.70000	-31
7.70833	-32
7.71667	-32
7.72500	-30
7.73333	-27
7.74167	-25
7.75000	-24
7.75833	-26
7.76667	-31
7.77500	-36
7.78333	-38
7.79167	-39
7.80000	-38
7.80833	-37
7.81667	-36
7.82500	-37
7.83333	-38
7.84167	-37
7.85000	-34
7.85833	-32
7.86667	-29
7.87500	-28
7.88333	-27
7.89167	-29
7.90000	-31
7.90833	-34
7.91667	-37
7.92500	-40
7.93333	-42
7.94167	-41
7.95000	-39
7.95833	-39
7.96667	-41
7.97500	-43
7.98333	-44
7.99167	-45
8.00000	-45
8.00833	-45
8.01667	-45
8.02500	-46
8.03333	-46
8.04167	-46
8.05000	-45
8.05833	-44
8.06667	-42
8.07500	-39
8.08333	-34
8.09167	-29
8.10000	-26
8.10833	-25
8.11667	-27
8.12500	-30
8.13333	-33
8.14167	-36
8.15000	-39
8.15833	-41
8.16667	-42
8.17500	-43
8.18333	-42
8.19167	-40
8.20000	-37
8.20833	-33
8.21667	-30
8.22500	-27
8.23333	-25
8.24167	-26
8.25000	-28
8.25833	-29
8.26667	-29
8.27500	-28
8.28333	-27
8.29167	-25
8.30000	-24
8.30833	-25
8.31667	-26
8.32500	-28
8.33333	-30
8.34167	-30
8.35000	-30
8.35833	-29
8.36667	-30
8.37500	-31
8.38333	-32
8.39167	-32
8.40000	-29
8.40833	-25
8.41667	-22
8.42500	-20
8.43333	-20
8.44167	-23
8.45000	-27
8.45833	-31
8.46667	-31
8.47500	-30
8.48333	-25
8.49167	-22
8.50000	-21
8.50833	-23
8.51667	-28
8.52500	-34
8.53333	-38
8.54167	-39
8.55000	-37
8.55833	-35
8.56667	-33
8.57500	-33
8.58333	-35
8.59167	-38
8.60000	-39
8.60833	-40
8.61667	-39
8.62500	-39
8.63333	-38
8.64167	-39
8.65000	-40
8.65833	-41
8.66667	-41
8.67500	-39
8.68333	-36
8.69167	-33
8.70000	-33
8.70833	-34
8.71667	-37
8.72500	-41
8.73333	-44
8.74167	-44
8.75000	-44
8.75833	-43
8.76667	-42
8.77500	-43
8.78333	-45
8.79167	-48
8.80000	-51
8.80833	-51
8.81667	-50
8.82500	-47
8.83333	-46
8.84167	-48
8.85000	-52
8.85833	-56
8.86667	-59
8.87500	-60
8.88333	-59
8.89167	-57
8.90000	-54
8.90833	-51
8.91667	-49
8.92500	-45
8.93333	-42
8.94167	-40
8.95000	-40
8.95833	-41
8.96667	-42
8.97500	-44
8.98333	-44
8.99167	-44
9.00000	-43
9.00833	-42
9.01667	-43
9.02500	-46
9.03333	-50
9.04167	-54
9.05000	-55
9.05833	-53
9.06667	-48
9.07500	-43
9.08333	-38
9.09167	-34
9.10000	-32
9.10833	-32
9.11667	-33
9.12500	-36
9.13333	-38
9.14167	-41
9.15000	-42
9.15833	-42
9.16667	-41
9.17500	-38
9.18333	-37
9.19167	-37
9.20000	-39
9.20833	-42
9.21667	-47
9.22500	-51
9.23333	-53
9.24167	-54
9.25000	-53
9.25833	-51
9.26667	-48
9.27500	-44
9.28333	-42
9.29167	-40
9.30000	-39
9.30833	-38
9.31667	-37
9.32500	-37
9.33333	-37
9.34167	-38
9.35000	-40
9.35833	-40
9.36667	-39
9.37500	-37
9.38333	-35
9.39167	-34
9.40000	-35
9.40833	-38
9.41667	-42
9.42500	-47
9.43333	-49
9.44167	-48
9.45000	-46
9.45833	-44
9.46667	-42
9.47500	-41
9.48333	-42
9.49167	-43
9.50000	-43
9.50833	-42
9.51667	-41
9.52500	-41
9.53333	-41
9.54167	-41
9.55000	-40
9.55833	-39
9.56667	-38
9.57500	-39
9.58333	-41
9.59167	-44
9.60000	-48
9.60833	-52
9.61667	-55
9.62500	-57
9.63333	-58
9.64167	-57
9.65000	-55
9.65833	-52
9.66667	-48
9.67500	-45
9.68333	-41
9.69167	-39
9.70000	-38
9.70833	-40
9.71667	-40
9.72500	-40
9.73333	-38
9.74167	-36
9.75000	-34
9.75833	-34
9.76667	-34
9.77500	-34
9.78333	-32
9.79167	-31
9.80000	-31
9.80833	-33
9.81667	-35
9.82500	-36
9.83333	-37
9.84167	-39
9.85000	-41
9.85833	-42
9.86667	-43
9.87500	-43
9.88333	-42
9.89167	-41
9.90000	-43
9.90833	-47
9.91667	-51
9.92500	-56
9.93333	-59
9.94167	-60
9.95000	-60
9.95833	-59
9.96667	-58
9.97500	-57
9.98333	-56
9.99167	-54
10.00000	-49
10.00833	-44
10.01667	-39
10.02500	-35
10.03333	-33
10.04167	-33
10.05000	-34
10.05833	-35
10.06667	-34
10.07500	-32
10.08333	-30
10.09167	-28
10.10000	-27
10.10833	-27
10.11667	-29
10.12500	-32
10.13333	-36
10.14167	-41
10.15000	-46
10.15833	-49
10.16667	-49
10.17500	-47
10.18333	-43
10.19167	-39
10.20000	-37
10.20833	-38
10.21667	-41
10.22500	-47
10.23333	-52
10.24167	-56
10.25000	-57
10.25833	-55
10.26667	-52
10.27500	-48
10.28333	-44
10.29167	-42
10.30000	-40
10.30833	-39
10.31667	-41
10.32500	-43
10.33333	-45
10.34167	-46
10.35000	-46
10.35833	-44
10.36667	-40
10.37500	-37
10.38333	-35
10.39167	-33
10.40000	-33
10.40833	-34
10.41667	-36
10.42500	-38
10.43333	-39
10.44167	-38
10.45000	-37
10.45833	-36
10.46667	-36
10.47500	-37
10.48333	-38
10.49167	-40
10.50000	-43
10.50833	-45
10.51667	-46
10.52500	-45
10.53333	-43
10.54167	-40
10.55000	-39
10.55833	-39
10.56667	-41
10.57500	-42
10.58333	-43
10.59167	-43
10.60000	-44
10.60833	-46
10.61667	-47
10.62500	-47
10.63333	-44
10.64167	-37
10.65000	-31
10.65833	-27
10.66667	-26
10.67500	-28
10.68333	-32
10.69167	-37
10.70000	-41
10.70833	-44
10.71667	-45
10.72500	-45
10.73333	-44
10.74167	-42
10.75000	-41
10.75833	-43
10.76667	-48
10.77500	-53
10.78333	-59
10.79167	-62
10.80000	-63
10.80833	-62
10.81667	-60
10.82500	-59
10.83333	-59
10.84167	-58
10.85000	-57
10.85833	-56
10.86667	-54
10.87500	-52
10.88333	-52
10.89167	-53
10.90000	-55
10.90833	-57
10.91667	-58
10.92500	-57
10.93333	-54
10.94167	-50
10.95000	-47
10.95833	-45
10.96667	-45
10.97500	-46
10.98333	-48
10.99167	-50
11.00000	-53
11.00833	-55
11.01667	-59
11.02500	-63
11.03333	-65
11.04167	-66
11.05000	-64
11.05833	-60
11.06667	-56
11.07500	-54
11.08333	-54
11.09167	-56
11.10000	-58
11.10833	-61
11.11667	-62
11.12500	-61
11.13333	-57
11.14167	-51
11.15000	-44
11.15833	-38
11.16667	-33
11.17500	-29
11.18333	-26
11.19167	-25
11.20000	-25
11.20833	-28
11.21667	-32
11.22500	-36
11.23333	-38
11.24167	-40
11.25000	-41
11.25833	-43
11.26667	-46
11.27500	-48
11.28333	-48
11.29167	-47
11.30000	-46
11.30833	-45
11.31667	-45
11.32500	-48
11.33333	-51
11.34167	-54
11.35000	-55
11.35833	-53
11.36667	-48
11.37500	-43
11.38333	-40
11.39167	-38
11.40000	-39
11.40833	-42
11.41667	-45
11.42500	-44
11.43333	-43
11.44167	-43
11.45000	-44
11.45833	-46
11.46667	-49
11.47500	-49
11.48333	-47
11.49167	-44
11.50000	-42
11.50833	-43
11.51667	-45
11.52500	-46
11.53333	-47
11.54167	-47
11.55000	-46
11.55833	-46
11.56667	-45
11.57500	-44
11.58333	-43
11.59167	-42
11.60000	-43
11.60833	-45
11.61667	-47
11.62500	-48
11.63333	-49
11.64167	-52
11.65000	-56
11.65833	-61
11.66667	-64
11.67500	-66
11.68333	-64
11.69167	-60
11.70000	-56
11.70833	-51
11.71667	-48
11.72500	-46
11.73333	-44
11.74167	-42
11.75000	-38
11.75833	-36
11.76667	-34
11.77500	-34
11.78333	-36
11.79167	-41
11.80000	-46
11.80833	-51
11.81667	-55
11.82500	-58
11.83333	-61
11.84167	-64
11.85000	-67
11.85833	-71
11.86667	-74
11.87500	-76
11.88333	-75
11.89167	-73
11.90000	-70
11.90833	-68
11.91667	-66
11.92500	-65
11.93333	-65
11.94167	-65
11.95000	-65
11.95833	-64
11.96667	-62
11.97500	-60
11.98333	-57
11.99167	-54
12.00000	-52
12.00833	-50
12.01667	-48
12.02500	-46
12.03333	-45
12.04167	-45
12.05000	-46
12.05833	-47
12.06667	-48
12.07500	-48
12.08333	-47
12.09167	-46
12.10000	-48
12.10833	-51
12.11667	-55
12.12500	-58
12.13333	-60
12.14167	-60
12.15000	-57
12.15833	-53
12.16667	-49
12.17500	-45
12.18333	-43
12.19167	-41
12.20000	-39
12.20833	-37
12.21667	-35
12.22500	-35
12.23333	-36
12.24167	-40
12.25000	-44
12.25833	-47
12.26667	-48
12.27500	-48
12.28333	-48
12.29167	-48
12.30000	-47
12.30833	-46
12.31667	-44
12.32500	-43
12.33333	-44
12.34167	-46
12.35000	-50
12.35833	-54
12.36667	-57
12.37500	-58
12.38333	-57
12.39167	-54
12.40000	-51
12.40833	-48
12.41667	-44
12.42500	-40
12.43333	-39
12.44167	-42
12.45000	-47
12.45833	-53
12.46667	-58
12.47500	-60
12.48333	-59
12.49167	-58
12.50000	-60
12.50833	-64
12.51667	-67
12.52500	-68
12.53333	-65
12.54167	-57
12.55000	-48
12.55833	-42
12.56667	-38
12.57500	-36
12.58333	-35
12.59167	-35
12.60000	-37
12.60833	-40
12.61667	-43
12.62500	-47
12.63333	-48
12.64167	-49
12.65000	-48
12.65833	-48
12.66667	-49
12.67500	-49
12.68333	-49
12.69167	-48
12.70000	-46
12.70833	-44
12.71667	-42
12.72500	-43
12.73333	-45
12.74167	-48
12.75000	-51
12.75833	-52
12.76667	-50
12.77500	-48
12.78333	-45
12.79167	-42
12.80000	-40
12.80833	-38
12.81667	-37
12.82500	-37
12.83333	-37
12.84167	-38
12.85000	-37
12.85833	-37
12.86667	-35
12.87500	-33
12.88333	-33
12.89167	-32
12.90000	-32
12.90833	-32
12.91667	-32
12.92500	-35
12.93333	-39
12.94167	-43
12.95000	-48
12.95833	-49
12.96667	-47
12.97500	-43
12.98333	-38
12.99167	-36
13.00000	-37
13.00833	-41
13.01667	-46
13.02500	-51
13.03333	-55
13.04167	-55
13.05000	-53
13.05833	-50
13.06667	-47
13.07500	-46
13.08333	-46
13.09167	-47
13.10000	-49
13.10833	-50
13.11667	-48
13.12500	-45
13.13333	-41
13.14167	-38
13.15000	-37
13.15833	-35
13.16667	-32
13.17500	-27
13.18333	-19
13.19167	-13
13.20000	-11
13.20833	-12
13.21667	-17
13.22500	-24
13.23333	-31
13.24167	-39
13.25000	-47
13.25833	-52
13.26667	-54
13.27500	-53
13.28333	-50
13.29167	-47
13.30000	-45
13.30833	-44
13.31667	-43
13.32500	-40
13.33333	-36
13.34167	-31
13.35000	-27
13.35833	-26
13.36667	-28
13.37500	-31
13.38333	-35
13.39167	-38
13.40000	-40
13.40833	-41
13.41667	-42
13.42500	-43
13.43333	-43
13.44167	-40
13.45000	-36
13.45833	-33
13.46667	-32
13.47500	-31
13.48333	-31
13.49167	-30
13.50000	-28
13.50833	-28
13.51667	-29
13.52500	-32
13.53333	-35
13.54167	-38
13.55000	-39
13.55833	-39
13.56667	-37
13.57500	-35
13.58333	-34
13.59167	-34
13.60000	-34
13.60833	-36
13.61667	-39
13.62500	-41
13.63333	-42
13.64167	-41
13.65000	-37
13.65833	-32
13.66667	-28
13.67500	-25
13.68333	-25
13.69167	-27
13.70000	-29
13.70833	-30
13.71667	-30
13.72500	-29
13.73333	-26
13.74167	-23
13.75000	-19
13.75833	-16
13.76667	-13
13.77500	-12
13.78333	-12
13.79167	-14
13.80000	-17
13.80833	-20
13.81667	-23
13.82500	-25
13.83333	-25
13.84167	-25
13.85000	-23
13.85833	-21
13.86667	-19
13.87500	-18
13.88333	-17
13.89167	-16
13.90000	-17
13.90833	-19
13.91667	-21
13.92500	-22
13.93333	-21
13.94167	-18
13.95000	-16
13.95833	-13
13.96667	-12
13.97500	-9
13.98333	-6
13.99167	-3
14.00000	-1
14.00833	-0
14.01667	-2
14.02500	-6
14.03333	-12
14.04167	-17
14.05000	-23
14.05833	-27
14.06667	-30
14.07500	-31
14.08333	-28
14.09167	-22
14.10000	-14
14.10833	-6
14.11667	0
14.12500	3
14.13333	3
14.14167	1
14.15000	-2
14.15833	-9
14.16667	-17
14.17500	-25
14.18333	-32
14.19167	-34
14.20000	-30
14.20833	-22
14.21667	-13
14.22500	-6
14.23333	-1
14.24167	1
14.25000	0
14.25833	-1
14.26667	-2
14.27500	-4
14.28333	-6
14.29167	-9
14.30000	-10
14.30833	-10
14.31667	-9
14.32500	-8
14.33333	-7
14.34167	-6
14.35000	-5
14.35833	-5
14.36667	-7
14.37500	-7
14.38333	-7
14.39167	-5
14.40000	-2
14.40833	2
14.41667	4
14.42500	5
14.43333	4
14.44167	2
14.45000	-1
14.45833	-4
14.46667	-7
14.47500	-8
14.48333	-9
14.49167	-9
14.50000	-6
14.50833	-2
14.51667	3
14.52500	6
14.53333	8
14.54167	8
14.55000	7
14.55833	7
14.56667	7
14.57500	7
14.58333	6
14.59167	5
14.60000	2
14.60833	-1
14.61667	-3
14.62500	-4
14.63333	-3
14.64167	-1
14.65000	3
14.65833	5
14.66667	7
14.67500	6
14.68333	4
14.69167	0
14.70000	-2
14.70833	-3
14.71667	-3
14.72500	-1
14.73333	1
14.74167	1
14.75000	0
14.75833	-1
14.76667	-2
14.77500	-3
14.78333	-4
14.79167	-6
14.80000	-6
14.80833	-6
14.81667	-5
14.82500	-5
14.83333	-7
14.84167	-10
14.85000	-13
14.85833	-15
14.86667	-17
14.87500	-18
14.88333	-20
14.89167	-21
14.90000	-22
14.90833	-22
14.91667	-22
14.92500	-24
14.93333	-27
14.94167	-29
14.95000	-29
14.95833	-27
14.96667	-23
14.97500	-19
14.98333	-16
14.99167	-15
15.00000	-14
15.00833	-14
15.01667	-13
15.02500	-12
15.03333	-12
15.04167	-12
15.05000	-13
15.05833	-13
15.06667	-13
15.07500	-15
15.08333	-18
15.09167	-23
15.10000	-26
15.10833	-26
15.11667	-23
15.12500	-19
15.13333	-15
15.14167	-12
15.15000	-11
15.15833	-9
15.16667	-7
15.17500	-5
15.18333	-3
15.19167	-1
15.20000	-0
15.20833	-1
15.21667	-3
15.22500	-4
15.23333	-6
15.24167	-8
15.25000	-11
15.25833	-12
15.26667	-14
15.27500	-13
15.28333	-9
15.29167	-5
15.30000	-2
15.30833	1
15.31667	0
15.32500	-2
15.33333	-5
15.34167	-8
15.35000	-11
15.35833	-12
15.36667	-13
15.37500	-14
15.38333	-16
15.39167	-20
15.40000	-23
15.40833	-25
15.41667	-27
15.42500	-26
15.43333	-24
15.44167	-20
15.45000	-16
15.45833	-11
15.46667	-7
15.47500	-4
15.48333	-3
15.49167	-3
15.50000	-3
15.50833	-4
15.51667	-5
15.52500	-6
15.53333	-6
15.54167	-6
15.55000	-5
15.55833	-4
15.56667	-4
15.57500	-4
15.58333	-4
15.59167	-4
15.60000	-4
15.60833	-5
15.61667	-6
15.62500	-6
15.63333	-7
15.64167	-9
15.65000	-13
15.65833	-20
15.66667	-28
15.67500	-35
15.68333	-39
15.69167	-41
15.70000	-40
15.70833	-36
15.71667	-33
15.72500	-29
15.73333	-24
15.74167	-19
15.75000	-15
15.75833	-10
15.76667	-5
15.77500	-2
15.78333	-0
15.79167	-1
15.80000	-3
15.80833	-5
15.81667	-8
15.82500	-10
15.83333	-13
15.84167	-15
15.85000	-17
15.85833	-19
15.86667	-21
15.87500	-22
15.88333	-22
15.89167	-21
15.90000	-20
15.90833	-19
15.91667	-18
15.92500	-18
15.93333	-19
15.94167	-19
15.95000	-20
15.95833	-21
15.96667	-22
15.97500	-24
15.98333	-24
15.99167	-23
16.00000	-20
16.00833	-17
16.01667	-12
16.02500	-7
16.03333	-3
16.04167	-2
16.05000	-4
16.05833	-7
16.06667	-11
16.07500	-16
16.08333	-21
16.09167	-26
16.10000	-29
16.10833	-31
16.11667	-30
16.12500	-27
16.13333	-22
16.14167	-19
16.15000	-16
16.15833	-14
16.16667	-12
16.17500	-11
16.18333	-10
16.19167	-10
16.20000	-12
16.20833	-14
16.21667	-16
16.22500	-17
16.23333	-16
16.24167	-14
16.25000	-12
16.25833	-13
16.26667	-15
16.27500	-19
16.28333	-21
16.29167	-23
16.30000	-23
16.30833	-22
16.31667	-20
16.32500	-18
16.33333	-15
16.34167	-12
16.35000	-9
16.35833	-8
16.36667	-7
16.37500	-7
16.38333	-8
16.39167	-8
16.40000	-7
16.40833	-5
16.41667	-4
16.42500	-4
16.43333	-6
16.44167	-9
16.45000	-11
16.45833	-11
16.46667	-9
16.47500	-8
16.48333	-8
16.49167	-10
16.50000	-15
16.50833	-20
16.51667	-23
16.52500	-23
16.53333	-21
16.54167	-18
16.55000	-16
16.55833	-16
16.56667	-19
16.57500	-25
16.58333	-31
16.59167	-36
16.60000	-36
16.60833	-32
16.61667	-26
16.62500	-17
16.63333	-10
16.64167	-6
16.65000	-6
16.65833	-8
16.66667	-11
16.67500	-14
16.68333	-16
16.69167	-15
16.70000	-13
16.70833	-10
16.71667	-11
16.72500	-16
16.73333	-22
16.74167	-29
16.75000	-34
16.75833	-36
16.76667	-34
16.77500	-31
16.78333	-29
16.79167	-27
16.80000	-27
16.80833	-29
16.81667	-31
16.82500	-34
16.83333	-35
16.84167	-34
16.85000	-32
16.85833	-29
16.86667	-26
16.87500	-23
16.88333	-20
16.89167	-17
16.90000	-16
16.90833	-18
16.91667	-20
16.92500	-22
16.93333	-24
16.94167	-24
16.95000	-25
16.95833	-27
16.96667	-31
16.97500	-34
16.98333	-35
16.99167	-35
17.00000	-33
17.00833	-30
17.01667	-28
17.02500	-28
17.03333	-29
17.04167	-30
17.05000	-31
17.05833	-33
17.06667	-34
17.07500	-36
17.08333	-38
17.09167	-40
17.10000	-42
17.10833	-41
17.11667	-38
17.12500	-33
17.13333	-27
17.14167	-22
17.15000	-17
17.15833	-15
17.16667	-16
17.17500	-17
17.18333	-17
17.19167	-17
17.20000	-17
17.20833	-20
17.21667	-23
17.22500	-26
17.23333	-27
17.24167	-25
17.25000	-22
17.25833	-20
17.26667	-18
17.27500	-16
17.28333	-15
17.29167	-16
17.30000	-19
17.30833	-25
17.31667	-31
17.32500	-37
17.33333	-40
17.34167	-39
17.35000	-34
17.35833	-29
17.36667	-25
17.37500	-24
17.38333	-26
17.39167	-29
17.40000	-33
17.40833	-36
17.41667	-36
17.42500	-34
17.43333	-31
17.44167	-29
17.45000	-30
17.45833	-32
17.46667	-34
17.47500	-37
17.48333	-39
17.49167	-40
17.50000	-38
17.50833	-35
17.51667	-32
17.52500	-29
17.53333	-27
17.54167	-27
17.55000	-28
17.55833	-28
17.56667	-27
17.57500	-26
17.58333	-24
17.59167	-23
17.60000	-22
17.60833	-22
17.61667	-23
17.62500	-23
17.63333	-25
17.64167	-29
17.65000	-33
17.65833	-36
17.66667	-38
17.67500	-38
17.68333	-36
17.69167	-32
17.70000	-27
17.70833	-23
17.71667	-20
17.72500	-16
17.73333	-14
17.74167	-12
17.75000	-11
17.75833	-13
17.76667	-18
17.77500	-23
17.78333	-27
17.79167	-29
17.80000	-29
17.80833	-26
17.81667	-23
17.82500	-19
17.83333	-16
17.84167	-14
17.85000	-15
17.85833	-16
17.86667	-18
17.87500	-18
17.88333	-16
17.89167	-13
17.90000	-10
17.90833	-9
17.91667	-9
17.92500	-12
17.93333	-15
17.94167	-17
17.95000	-19
17.95833	-20
17.96667	-23
17.97500	-26
17.98333	-29
17.99167	-31
18.00000	-32
18.00833	-31
18.01667	-28
18.02500	-25
18.03333	-23
18.04167	-23
18.05000	-25
18.05833	-27
18.06667	-28
18.07500	-27
18.08333	-22
18.09167	-17
18.10000	-15
18.10833	-14
18.11667	-15
18.12500	-17
18.13333	-19
18.14167	-20
18.15000	-20
18.15833	-19
18.16667	-18
18.17500	-18
18.18333	-19
18.19167	-22
18.20000	-25
18.20833	-27
18.21667	-28
18.22500	-27
18.23333	-26
18.24167	-25
18.25000	-24
18.25833	-22
18.26667	-21
18.27500	-18
18.28333	-15
18.29167	-12
18.30000	-9
18.30833	-7
18.31667	-9
18.32500	-14
18.33333	-19
18.34167	-22
18.35000	-23
18.35833	-22
18.36667	-19
18.37500	-19
18.38333	-21
18.39167	-23
18.40000	-26
18.40833	-28
18.41667	-29
18.42500	-27
18.43333	-24
18.44167	-21
18.45000	-19
18.45833	-17
18.46667	-15
18.47500	-16
18.48333	-18
18.49167	-21
18.50000	-26
18.50833	-29
18.51667	-31
18.52500	-29
18.53333	-27
18.54167	-23
18.55000	-20
18.55833	-18
18.56667	-15
18.57500	-13
18.58333	-11
18.59167	-11
18.60000	-13
18.60833	-16
18.61667	-20
18.62500	-24
18.63333	-27
18.64167	-30
18.65000	-31
18.65833	-30
18.66667	-28
18.67500	-26
18.68333	-24
18.69167	-23
18.70000	-23
18.70833	-23
18.71667	-21
18.72500	-17
18.73333	-14
18.74167	-13
18.75000	-15
18.75833	-20
18.76667	-25
18.77500	-29
18.78333	-32
18.79167	-31
18.80000	-29
18.80833	-25
18.81667	-22
18.82500	-19
18.83333	-19
18.84167	-21
18.85000	-23
18.85833	-25
18.86667	-26
18.87500	-25
18.88333	-24
18.89167	-22
18.90000	-21
18.90833	-20
18.91667	-17
18.92500	-13
18.93333	-11
18.94167	-11
18.95000	-12
18.95833	-16
18.96667	-21
18.97500	-25
18.98333	-28
18.99167	-28
19.00000	-28
19.00833	-27
19.01667	-27
19.02500	-28
19.03333	-29
19.04167	-30
19.05000	-29
19.05833	-29
19.06667	-27
19.07500	-25
19.08333	-21
19.09167	-18
19.10000	-17
19.10833	-19
19.11667	-24
19.12500	-32
19.13333	-38
19.14167	-41
19.15000	-40
19.15833	-37
19.16667	-33
19.17500	-28
19.18333	-24
19.19167	-21
19.20000	-20
19.20833	-19
19.21667	-18
19.22500	-16
19.23333	-13
19.24167	-10
19.25000	-10
19.25833	-12
19.26667	-16
19.27500	-20
19.28333	-21
19.29167	-20
19.30000	-15
19.30833	-11
19.31667	-8
19.32500	-9
19.33333	-11
19.34167	-12
19.35000	-13
19.35833	-11
19.36667	-8
19.37500	-6
19.38333	-8
19.39167	-13
19.40000	-20
19.40833	-25
19.41667	-26
19.42500	-21
19.43333	-14
19.44167	-6
19.45000	1
19.45833	4
19.46667	5
19.47500	5
19.48333	6
19.49167	9
19.50000	12
19.50833	14
19.51667	14
19.52500	11
19.53333	7
19.54167	4
19.55000	3
19.55833	6
19.56667	10
19.57500	14
19.58333	18
19.59167	19
19.60000	18
19.60833	15
19.61667	11
19.62500	6
19.63333	3
19.64167	1
19.65000	1
19.65833	4
19.66667	8
19.67500	14
19.68333	21
19.69167	27
19.70000	31
19.70833	33
19.71667	34
19.72500	34
19.73333	36
19.74167	40
19.75000	46
19.75833	53
19.76667	61
19.77500	66
19.78333	71
19.79167	75
19.80000	79
19.80833	84
19.81667	90
19.82500	97
19.83333	104
19.84167	111
19.85000	118
19.85833	125
19.86667	132
19.87500	139
19.88333	147
19.89167	156
19.90000	166
19.90833	176
19.91667	184
19.92500	192
19.93333	199
19.94167	204
19.95000	211
19.95833	220
19.96667	232
19.97500	244
19.98333	257
19.99167	267
20.00000	275
20.00833	283
20.01667	291
20.02500	301
20.03333	314
20.04167	329
20.05000	345
20.05833	361
20.06667	377
20.07500	393
20.08333	408
20.09167	426
20.10000	446
20.10833	468
20.11667	488
20.12500	505
20.13333	521
20.14167	536
20.15000	553
20.15833	574
20.16667	599
20.17500	625
20.18333	652
20.19167	677
20.20000	701
20.20833	724
20.21667	744
20.22500	762
20.23333	780
20.24167	801
20.25000	822
20.25833	843
20.26667	865
20.27500	886
20.28333	909
20.29167	932
20.30000	957
20.30833	982
20.31667	1006
20.32500	1029
20.33333	1052
20.34167	1074
20.35000	1097
20.35833	1119
20.36667	1142
20.37500	1162
20.38333	1181
20.39167	1198
20.40000	1216
20.40833	1235
20.41667	1256
20.42500	1278
20.43333	1299
20.44167	1316
20.45000	1330
20.45833	1341
20.46667	1350
20.47500	1360
20.48333	1370
20.49167	1382
20.50000	1397
20.50833	1413
20.51667	1430
20.52500	1446
20.53333	1459
20.54167	1469
20.55000	1478
20.55833	1485
20.56667	1491
20.57500	1495
20.58333	1499
20.59167	1503
20.60000	1506
20.60833	1506
20.61667	1506
20.62500	1506
20.63333	1505
20.64167	1507
20.65000	1509
20.65833	1512
20.66667	1514
20.67500	1513
20.68333	1508
20.69167	1502
20.70000	1495
20.70833	1488
20.71667	1482
20.72500	1478
20.73333	1475
20.74167	1470
20.75000	1464
20.75833	1456
20.76667	1445
20.77500	1433
20.78333	1418
20.79167	1402
20.80000	1385
20.80833	1368
20.81667	1351
20.82500	1333
20.83333	1317
20.84167	1303
20.85000	1290
20.85833	1277
20.86667	1263
20.87500	1250
20.88333	1235
20.89167	1220
20.90000	1204
20.90833	1187
20.91667	1170
20.92500	1152
20.93333	1136
20.94167	1122
20.95000	1108
20.95833	1096
20.96667	1082
20.97500	1069
20.98333	1054
20.99167	1039
21.00000	1023
21.00833	1008
21.01667	992
21.02500	977
21.03333	963
21.04167	949
21.05000	935
21.05833	920
21.06667	903
21.07500	887
21.08333	870
21.09167	856
21.10000	844
21.10833	834
21.11667	825
21.12500	815
21.13333	805
21.14167	792
21.15000	779
21.15833	765
21.16667	752
21.17500	741
21.18333	733
21.19167	726
21.20000	718
21.20833	709
21.21667	699
21.22500	688
21.23333	677
21.24167	666
21.25000	656
21.25833	646
21.26667	638
21.27500	629
21.28333	620
21.29167	612
21.30000	605
21.30833	597
21.31667	591
21.32500	584
21.33333	579
21.34167	575
21.35000	572
21.35833	569
21.36667	567
21.37500	563
21.38333	558
21.39167	554
21.40000	549
21.40833	545
21.41667	539
21.42500	532
21.43333	525
21.44167	517
21.45000	510
21.45833	504
21.46667	500
21.47500	499
21.48333	498
21.49167	498
21.50000	496
21.50833	492
21.51667	486
21.52500	480
21.53333	476
21.54167	474
21.55000	472
21.55833	470
21.56667	466
21.57500	463
21.58333	459
21.59167	456
21.60000	454
21.60833	451
21.61667	450
21.62500	449
21.63333	449
21.64167	449
21.65000	450
21.65833	450
21.66667	450
21.67500	450
21.68333	451
21.69167	451
21.70000	450
21.70833	447
21.71667	443
21.72500	438
21.73333	435
21.74167	433
21.75000	432
21.75833	430
21.76667	427
21.77500	425
21.78333	423
21.79167	422
21.80000	423
21.80833	424
21.81667	424
21.82500	424
21.83333	423
21.84167	421
21.85000	418
21.85833	414
21.86667	409
21.87500	404
21.88333	401
21.89167	400
21.90000	400
21.90833	402
21.91667	402
21.92500	399
21.93333	395
21.94167	390
21.95000	385
21.95833	384
21.96667	386
21.97500	388
21.98333	389
21.99167	389
22.00000	388
22.00833	387
22.01667	386
22.02500	384
22.03333	381
22.04167	378
22.05000	375
22.05833	371
22.06667	367
22.07500	363
22.08333	360
22.09167	358
22.10000	359
22.10833	362
22.11667	366
22.12500	370
22.13333	373
22.14167	373
22.15000	371
22.15833	368
22.16667	364
22.17500	361
22.18333	357
22.19167	353
22.20000	349
22.20833	343
22.21667	339
22.22500	335
22.23333	331
22.24167	329
22.25000	329
22.25833	330
22.26667	332
22.27500	334
22.28333	336
22.29167	337
22.30000	335
22.30833	331
22.31667	325
22.32500	319
22.33333	314
22.34167	311
22.35000	310
22.35833	309
22.36667	307
22.37500	306
22.38333	304
22.39167	304
22.40000	305
22.40833	306
22.41667	306
22.42500	303
22.43333	300
22.44167	297
22.45000	296
22.45833	295
22.46667	294
22.47500	292
22.48333	288
22.49167	285
22.50000	282
22.50833	280
22.51667	278
22.52500	276
22.53333	274
22.54167	273
22.55000	273
22.55833	272
22.56667	270
22.57500	267
22.58333	264
22.59167	262
22.60000	260
22.60833	258
22.61667	254
22.62500	249
22.63333	243
22.64167	238
22.65000	234
22.65833	231
22.66667	230
22.67500	229
22.68333	229
22.69167	227
22.70000	226
22.70833	225
22.71667	224
22.72500	223
22.73333	220
22.74167	215
22.75000	209
22.75833	204
22.76667	201
22.77500	199
22.78333	197
22.79167	197
22.80000	197
22.80833	198
22.81667	201
22.82500	205
22.83333	209
22.84167	211
22.85000	210
22.85833	206
22.86667	202
22.87500	197
22.88333	193
22.89167	190
22.90000	187
22.90833	184
22.91667	182
22.92500	180
22.93333	179
22.94167	177
22.95000	175
22.95833	173
22.96667	171
22.97500	169
22.98333	169
22.99167	170
23.00000	172
23.00833	173
23.01667	173
23.02500	170
23.03333	166
23.04167	161
23.05000	156
23.05833	150
23.06667	145
23.07500	141
23.08333	138
23.09167	136
23.10000	138
23.10833	142
23.11667	147
23.12500	152
23.13333	157
23.14167	159
23.15000	159
23.15833	158
23.16667	156
23.17500	150
23.18333	142
23.19167	133
23.20000	126
23.20833	122
23.21667	122
23.22500	127
23.23333	132
23.24167	136
23.25000	138
23.25833	136
23.26667	132
23.27500	128
23.28333	126
23.29167	125
23.30000	123
23.30833	120
23.31667	119
23.32500	119
23.33333	123
23.34167	129
23.35000	138
23.35833	145
23.36667	151
23.37500	152
23.38333	149
23.39167	143
23.40000	136
23.40833	129
23.41667	124
23.42500	122
23.43333	122
23.44167	122
23.45000	121
23.45833	122
23.46667	123
23.47500	125
23.48333	124
23.49167	122
23.50000	119
23.50833	116
23.51667	113
23.52500	112
23.53333	114
23.54167	118
23.55000	122
23.55833	125
23.56667	127
23.57500	125
23.58333	120
23.59167	114
23.60000	109
23.60833	106
23.61667	107
23.62500	111
23.63333	117
23.64167	121
23.65000	123
23.65833	123
23.66667	122
23.67500	121
23.68333	122
23.69167	125
23.70000	127
23.70833	127
23.71667	128
23.72500	128
23.73333	127
23.74167	123
23.75000	118
23.75833	112
23.76667	106
23.77500	102
23.78333	100
23.79167	98
23.80000	97
23.80833	96
23.81667	97
23.82500	100
23.83333	104
23.84167	108
23.85000	111
23.85833	112
23.86667	112
23.87500	112
23.88333	114
23.89167	116
23.90000	118
23.90833	118
23.91667	116
23.92500	112
23.93333	107
23.94167	101
23.95000	97
23.95833	94
23.96667	92
23.97500	92
23.98333	92
23.99167	94
24.00000	96
24.00833	100
24.01667	105
24.02500	112
24.03333	117
24.04167	119
24.05000	119
24.05833	117
24.06667	116
24.07500	114
24.08333	113
24.09167	112
24.10000	111
24.10833	109
24.11667	107
24.12500	108
24.13333	108
24.14167	106
24.15000	105
24.15833	106
24.16667	109
24.17500	113
24.18333	116
24.19167	118
24.20000	116
24.20833	111
24.21667	106
24.22500	103
24.23333	103
24.24167	105
24.25000	108
24.25833	111
24.26667	113
24.27500	114
24.28333	114
24.29167	114
24.30000	113
24.30833	111
24.31667	111
24.32500	112
24.33333	114
24.34167	116
24.35000	118
24.35833	116
24.36667	112
24.37500	110
24.38333	110
24.39167	114
24.40000	119
24.40833	124
24.41667	126
24.42500	126
24.43333	124
24.44167	122
24.45000	120
24.45833	119
24.46667	118
24.47500	119
24.48333	121
24.49167	123
24.50000	125
24.50833	127
24.51667	127
24.52500	127
24.53333	126
24.54167	125
24.55000	126
24.55833	128
24.56667	131
24.57500	135
24.58333	137
24.59167	139
24.60000	139
24.60833	137
24.61667	135
24.62500	136
24.63333	136
24.64167	137
24.65000	137
24.65833	136
24.66667	135
24.67500	132
24.68333	130
24.69167	127
24.70000	125
24.70833	125
24.71667	125
24.72500	126
24.73333	127
24.74167	127
24.75000	127
24.75833	127
24.76667	126
24.77500	124
24.78333	121
24.79167	118
24.80000	115
24.80833	113
24.81667	112
24.82500	112
24.83333	114
24.84167	115
24.85000	117
24.85833	118
24.86667	118
24.87500	116
24.88333	113
24.89167	109
24.90000	106
24.90833	104
24.91667	104
24.92500	104
24.93333	104
24.94167	104
24.95000	104
24.95833	105
24.96667	107
24.97500	110
24.98333	114
24.99167	118
25.00000	123
25.00833	128
25.01667	131
25.02500	131
25.03333	131
25.04167	129
25.05000	128
25.05833	128
25.06667	129
25.07500	131
25.08333	131
25.09167	130
25.10000	126
25.10833	121
25.11667	117
25.12500	114
25.13333	113
25.14167	114
25.15000	115
25.15833	116
25.16667	116
25.17500	115
25.18333	112
25.19167	109
25.20000	107
25.20833	107
25.21667	108
25.22500	109
25.23333	109
25.24167	107
25.25000	104
25.25833	102
25.26667	102
25.27500	101
25.28333	99
25.29167	96
25.30000	93
25.30833	89
25.31667	88
25.32500	90
25.33333	94
25.34167	98
25.35000	102
25.35833	105
25.36667	107
25.37500	110
25.38333	113
25.39167	114
25.40000	112
25.40833	107
25.41667	101
25.42500	94
25.43333	90
25.44167	89
25.45000	90
25.45833	92
25.46667	94
25.47500	97
25.48333	100
25.49167	101
25.50000	101
25.50833	98
25.51667	95
25.52500	90
25.53333	88
25.54167	87
25.55000	89
25.55833	91
25.56667	93
25.57500	94
25.58333	95
25.59167	95
25.60000	95
25.60833	96
25.61667	99
25.62500	102
25.63333	105
25.64167	106
25.65000	105
25.65833	105
25.66667	105
25.67500	106
25.68333	108
25.69167	107
25.70000	105
25.70833	100
25.71667	96
25.72500	93
25.73333	92
25.74167	91
25.75000	90
25.75833	89
25.76667	89
25.77500	90
25.78333	90
25.79167	90
25.80000	87
25.80833	84
25.81667	82
25.82500	82
25.83333	83
25.84167	86
25.85000	88
25.85833	88
25.86667	86
25.87500	83
25.88333	80
25.89167	80
25.90000	82
25.90833	88
25.91667	92
25.92500	96
25.93333	98
25.94167	98
25.95000	97
25.95833	99
25.96667	103
25.97500	106
25.98333	110
25.99167	113
26.00000	115
26.00833	117
26.01667	118
26.02500	118
26.03333	116
26.04167	113
26.05000	110
26.05833	109
26.06667	111
26.07500	112
26.08333	113
26.09167	112
26.10000	108
26.10833	103
26.11667	99
26.12500	96
26.13333	95
26.14167	96
26.15000	99
26.15833	104
26.16667	108
26.17500	111
26.18333	113
26.19167	113
26.20000	113
26.20833	113
26.21667	114
26.22500	116
26.23333	118
26.24167	117
26.25000	114
26.25833	110
26.26667	106
26.27500	104
26.28333	105
26.29167	107
26.30000	110
26.30833	112
26.31667	114
26.32500	118
26.33333	122
26.34167	126
26.35000	129
26.35833	130
26.36667	128
26.37500	124
26.38333	119
26.39167	115
26.40000	111
26.40833	110
26.41667	109
26.42500	110
26.43333	110
26.44167	108
26.45000	106
26.45833	106
26.46667	108
26.47500	114
26.48333	123
26.49167	130
26.50000	133
26.50833	131
26.51667	127
26.52500	122
26.53333	117
26.54167	116
26.55000	118
26.55833	121
26.56667	124
26.57500	125
26.58333	125
26.59167	124
26.60000	122
26.60833	120
26.61667	119
26.62500	120
26.63333	121
26.64167	121
26.65000	121
26.65833	120
26.66667	119
26.67500	118
26.68333	118
26.69167	118
26.70000	118
26.70833	117
26.71667	119
26.72500	124
26.73333	129
26.74167	133
26.75000	136
26.75833	137
26.76667	137
26.77500	139
26.78333	144
26.79167	151
26.80000	154
26.80833	155
26.81667	151
26.82500	144
26.83333	137
26.84167	133
26.85000	133
26.85833	134
26.86667	135
26.87500	136
26.88333	136
26.89167	136
26.90000	138
26.90833	142
26.91667	146
26.92500	149
26.93333	151
26.94167	150
26.95000	147
26.95833	144
26.96667	141
26.97500	140
26.98333	140
26.99167	141
27.00000	142
27.00833	142
27.01667	141
27.02500	139
27.03333	137
27.04167	135
27.05000	134
27.05833	134
27.06667	135
27.07500	136
27.08333	137
27.09167	137
27.10000	136
27.10833	133
27.11667	130
27.12500	130
27.13333	130
27.14167	131
27.15000	132
27.15833	133
27.16667	132
27.17500	131
27.18333	131
27.19167	133
27.20000	136
27.20833	141
27.21667	144
27.22500	144
27.23333	140
27.24167	133
27.25000	125
27.25833	121
27.26667	122
27.27500	128
27.28333	134
27.29167	140
27.30000	144
27.30833	145
27.31667	144
27.32500	141
27.33333	138
27.34167	135
27.35000	132
27.35833	130
27.36667	130
27.37500	133
27.38333	136
27.39167	139
27.40000	139
27.40833	138
27.41667	136
27.42500	135
27.43333	137
27.44167	142
27.45000	147
27.45833	152
27.46667	154
27.47500	154
27.48333	152
27.49167	151
27.50000	150
27.50833	152
27.51667	155
27.52500	160
27.53333	162
27.54167	161
27.55000	157
27.55833	152
27.56667	148
27.57500	147
27.58333	148
27.59167	151
27.60000	153
27.60833	155
27.61667	155
27.62500	156
27.63333	158
27.64167	160
27.65000	162
27.65833	165
27.66667	169
27.67500	172
27.68333	174
27.69167	174
27.70000	175
27.70833	176
27.71667	176
27.72500	176
27.73333	175
27.74167	174
27.75000	173
27.75833	174
27.76667	177
27.77500	180
27.78333	181
27.79167	180
27.80000	176
27.80833	170
27.81667	164
27.82500	159
27.83333	157
27.84167	158
27.85000	161
27.85833	166
27.86667	170
27.87500	175
27.88333	180
27.89167	184
27.90000	186
27.90833	185
27.91667	182
27.92500	179
27.93333	179
27.94167	182
27.95000	188
27.95833	193
27.96667	199
27.97500	204
27.98333	206
27.99167	207
28.00000	207
28.00833	205
28.01667	202
28.02500	200
28.03333	199
28.04167	199
28.05000	200
28.05833	202
28.06667	205
28.07500	208
28.08333	209
28.09167	209
28.10000	208
28.10833	206
28.11667	206
28.12500	208
28.13333	212
28.14167	215
28.15000	217
28.15833	216
28.16667	215
28.17500	214
28.18333	217
28.19167	222
28.20000	228
28.20833	233
28.21667	235
28.22500	233
28.23333	229
28.24167	223
28.25000	219
28.25833	218
28.26667	221
28.27500	227
28.28333	235
28.29167	243
28.30000	248
28.30833	252
28.31667	255
28.32500	258
28.33333	260
28.34167	261
28.35000	261
28.35833	261
28.36667	262
28.37500	263
28.38333	263
28.39167	260
28.40000	255
28.40833	249
28.41667	244
28.42500	241
28.43333	240
28.44167	239
28.45000	239
28.45833	240
28.46667	241
28.47500	240
28.48333	237
28.49167	233
28.50000	230
28.50833	230
28.51667	233
28.52500	240
28.53333	246
28.54167	250
28.55000	252
28.55833	251
28.56667	248
28.57500	246
28.58333	245
28.59167	245
28.60000	246
28.60833	248
28.61667	250
28.62500	251
28.63333	251
28.64167	247
28.65000	243
28.65833	239
28.66667	238
28.67500	240
28.68333	246
28.69167	251
28.70000	254
28.70833	256
28.71667	256
28.72500	257
28.73333	257
28.74167	257
28.75000	255
28.75833	253
28.76667	250
28.77500	246
28.78333	242
28.79167	239
28.80000	236
28.80833	234
28.81667	233
28.82500	232
28.83333	232
28.84167	233
28.85000	235
28.85833	238
28.86667	241
28.87500	243
28.88333	243
28.89167	242
28.90000	241
28.90833	242
28.91667	245
28.92500	250
28.93333	254
28.94167	256
28.95000	255
28.95833	253
28.96667	252
28.97500	251
28.98333	252
28.99167	253
29.00000	252
29.00833	249
29.01667	246
29.02500	243
29.03333	242
29.04167	244
29.05000	247
29.05833	249
29.06667	250
29.07500	249
29.08333	248
29.09167	247
29.10000	247
29.10833	247
29.11667	247
29.12500	245
29.13333	243
29.14167	242
29.15000	242
29.15833	244
29.16667	248
29.17500	252
29.18333	255
29.19167	258
29.20000	260
29.20833	262
29.21667	263
29.22500	262
29.23333	261
29.24167	261
29.25000	263
29.25833	266
29.26667	269
29.27500	272
29.28333	274
29.29167	276
29.30000	278
29.30833	279
29.31667	278
29.32500	273
29.33333	269
29.34167	266
29.35000	267
29.35833	270
29.36667	276
29.37500	282
29.38333	288
29.39167	292
29.40000	295
29.40833	297
29.41667	298
29.42500	300
29.43333	302
29.44167	305
29.45000	308
29.45833	310
29.46667	313
29.47500	315
29.48333	316
29.49167	316
29.50000	317
29.50833	317
29.51667	318
29.52500	319
29.53333	320
29.54167	320
29.55000	321
29.55833	322
29.56667	324
29.57500	328
29.58333	332
29.59167	338
29.60000	345
29.60833	355
29.61667	365
29.62500	374
29.63333	382
29.64167	386
29.65000	390
29.65833	395
29.66667	403
29.67500	412
29.68333	424
29.69167	435
29.70000	444
29.70833	453
29.71667	462
29.72500	473
29.73333	485
29.74167	497
29.75000	510
29.75833	525
29.76667	540
29.77500	554
29.78333	569
29.79167	583
29.80000	596
29.80833	609
29.81667	624
29.82500	642
29.83333	663
29.84167	688
29.85000	714
29.85833	743
29.86667	774
29.87500	804
29.88333	834
29.89167	863
29.90000	891
29.90833	919
29.91667	950
29.92500	985
29.93333	1023
29.94167	1063
29.95000	1106
29.95833	1149
29.96667	1195
29.97500	1241
29.98333	1290
29.99167	1340
30.00000	1392
30.00833	1446
30.01667	1501
30.02500	1559
30.03333	1616
30.04167	1674
30.05000	1733
30.05833	1796
30.06667	1863
30.07500	1933
30.08333	2009
30.09167	2086
30.10000	2165
30.10833	2246
30.11667	2326
30.12500	2410
30.13333	2494
30.14167	2582
30.15000	2672
30.15833	2763
30.16667	2857
30.17500	2950
30.18333	3047
30.19167	3145
30.20000	3245
30.20833	3347
30.21667	3450
30.22500	3558
30.23333	3665
30.24167	3777
30.25000	3889
30.25833	4002
30.26667	4119
30.27500	4236
30.28333	4358
30.29167	4479
30.30000	4599
30.30833	4720
30.31667	4838
30.32500	4958
30.33333	5077
30.34167	5198
30.35000	5318
30.35833	5439
30.36667	5560
30.37500	5678
30.38333	5797
30.39167	5912
30.40000	6024
30.40833	6136
30.41667	6246
30.42500	6360
30.43333	6472
30.44167	6585
30.45000	6696
30.45833	6805
30.46667	6913
30.47500	7015
30.48333	7116
30.49167	7212
30.50000	7304
30.50833	7395
30.51667	7484
30.52500	7574
30.53333	7662
30.54167	7748
30.55000	7830
30.55833	7903
30.56667	7970
30.57500	8030
30.58333	8089
30.59167	8146
30.60000	8202
30.60833	8257
30.61667	8306
30.62500	8351
30.63333	8390
30.64167	8425
30.65000	8456
30.65833	8482
30.66667	8505
30.67500	8523
30.68333	8537
30.69167	8547
30.70000	8554
30.70833	8557
30.71667	8556
30.72500	8551
30.73333	8543
30.74167	8531
30.75000	8515
30.75833	8494
30.76667	8466
30.77500	8434
30.78333	8397
30.79167	8357
30.80000	8314
30.80833	8268
30.81667	8221
30.82500	8168
30.83333	8113
30.84167	8051
30.85000	7985
30.85833	7915
30.86667	7841
30.87500	7768
30.88333	7693
30.89167	7618
30.90000	7541
30.90833	7461
30.91667	7379
30.92500	7290
30.93333	7200
30.94167	7105
30.95000	7009
30.95833	6912
30.96667	6812
30.97500	6714
30.98333	6614
30.99167	6515
31.00000	6415
31.00833	6313
31.01667	6210
31.02500	6101
31.03333	5994
31.04167	5887
31.05000	5781
31.05833	5675
31.06667	5567
31.07500	5460
31.08333	5349
31.09167	5240
31.10000	5132
31.10833	5027
31.11667	4926
31.12500	4824
31.13333	4725
31.14167	4625
31.15000	4524
31.15833	4425
31.16667	4326
31.17500	4231
31.18333	4135
31.19167	4043
31.20000	3950
31.20833	3855
31.21667	3762
31.22500	3666
31.23333	3576
31.24167	3487
31.25000	3403
31.25833	3321
31.26667	3240
31.27500	3162
31.28333	3082
31.29167	3005
31.30000	2928
31.30833	2852
31.31667	2778
31.32500	2705
31.33333	2635
31.34167	2565
31.35000	2498
31.35833	2434
31.36667	2369
31.37500	2306
31.38333	2242
31.39167	2179
31.40000	2117
31.40833	2059
31.41667	2007
31.42500	1960
31.43333	1920
31.44167	1882
31.45000	1845
31.45833	1809
31.46667	1772
31.47500	1736
31.48333	1702
31.49167	1671
31.50000	1642
31.50833	1614
31.51667	1587
31.52500	1556
31.53333	1524
31.54167	1490
31.55000	1457
31.55833	1426
31.56667	1396
31.57500	1370
31.58333	1346
31.59167	1324
31.60000	1301
31.60833	1277
31.61667	1251
31.62500	1224
31.63333	1200
31.64167	1181
31.65000	1165
31.65833	1152
31.66667	1141
31.67500	1128
31.68333	1111
31.69167	1093
31.70000	1075
31.70833	1057
31.71667	1044
31.72500	1034
31.73333	1029
31.74167	1028
31.75000	1029
31.75833	1029
31.76667	1026
31.77500	1022
31.78333	1016
31.79167	1010
31.80000	1004
31.80833	999
31.81667	994
31.82500	990
31.83333	986
31.84167	982
31.85000	978
31.85833	974
31.86667	968
31.87500	963
31.88333	959
31.89167	955
31.90000	952
31.90833	949
31.91667	945
31.92500	941
31.93333	938
31.94167	937
31.95000	938
31.95833	941
31.96667	946
31.97500	949
31.98333	951
31.99167	950
32.00000	948
32.00833	947
32.01667	947
32.02500	950
32.03333	954
32.04167	956
32.05000	957
32.05833	956
32.06667	956
32.07500	957
32.08333	961
32.09167	966
32.10000	971
32.10833	977
32.11667	982
32.12500	987
32.13333	991
32.14167	993
32.15000	994
32.15833	995
32.16667	996
32.17500	999
32.18333	1003
32.19167	1008
32.20000	1014
32.20833	1020
32.21667	1028
32.22500	1037
32.23333	1045
32.24167	1055
32.25000	1064
32.25833	1072
32.26667	1079
32.27500	1086
32.28333	1095
32.29167	1105
32.30000	1117
32.30833	1129
32.31667	1141
32.32500	1151
32.33333	1158
32.34167	1164
32.35000	1170
32.35833	1178
32.36667	1189
32.37500	1201
32.38333	1214
32.39167	1226
32.40000	1238
32.40833	1251
32.41667	1266
32.42500	1282
32.43333	1298
32.44167	1313
32.45000	1329
32.45833	1344
32.46667	1361
32.47500	1379
32.48333	1398
32.49167	1418
32.50000	1439
32.50833	1459
32.51667	1478
32.52500	1497
32.53333	1517
32.54167	1540
32.55000	1566
32.55833	1594
32.56667	1625
32.57500	1657
32.58333	1690
32.59167	1723
32.60000	1755
32.60833	1788
32.61667	1822
32.62500	1860
32.63333	1902
32.64167	1949
32.65000	1999
32.65833	2049
32.66667	2100
32.67500	2151
32.68333	2202
32.69167	2253
32.70000	2308
32.70833	2366
32.71667	2427
32.72500	2494
32.73333	2561
32.74167	2632
32.75000	2705
32.75833	2781
32.76667	2863
32.77500	2945
32.78333	3032
32.79167	3120
32.80000	3208
32.80833	3300
32.81667	3395
32.82500	3499
32.83333	3605
32.84167	3717
32.85000	3832
32.85833	3946
32.86667	4064
32.87500	4182
32.88333	4308
32.89167	4436
32.90000	4571
32.90833	4709
32.91667	4848
32.92500	4993
32.93333	5136
32.94167	5282
32.95000	5429
32.95833	5578
32.96667	5732
32.97500	5887
32.98333	6049
32.99167	6211
33.00000	6376
33.00833	6543
33.01667	6711
33.02500	6886
33.03333	7060
33.04167	7240
33.05000	7420
33.05833	7599
33.06667	7780
33.07500	7960
33.08333	8146
33.09167	8331
33.10000	8519
33.10833	8708
33.11667	8894
33.12500	9082
33.13333	9263
33.14167	9445
33.15000	9623
33.15833	9798
33.16667	9974
33.17500	10146
33.18333	10323
33.19167	10498
33.20000	10676
33.20833	10855
33.21667	11028
33.22500	11199
33.23333	11361
33.24167	11520
33.25000	11674
33.25833	11824
33.26667	11974
33.27500	12118
33.28333	12263
33.29167	12404
33.30000	12543
33.30833	12679
33.31667	12808
33.32500	12934
33.33333	13053
33.34167	13167
33.35000	13274
33.35833	13374
33.36667	13470
33.37500	13559
33.38333	13645
33.39167	13727
33.40000	13806
33.40833	13882
33.41667	13953
33.42500	14020
33.43333	14081
33.44167	14136
33.45000	14182
33.45833	14219
33.46667	14247
33.47500	14267
33.48333	14279
33.49167	14285
33.50000	14287
33.50833	14285
33.51667	14277
33.52500	14263
33.53333	14246
33.54167	14225
33.55000	14199
33.55833	14166
33.56667	14126
33.57500	14077
33.58333	14019
33.59167	13955
33.60000	13885
33.60833	13811
33.61667	13736
33.62500	13656
33.63333	13574
33.64167	13484
33.65000	13387
33.65833	13281
33.66667	13165
33.67500	13045
33.68333	12920
33.69167	12796
33.70000	12670
33.70833	12542
33.71667	12414
33.72500	12279
33.73333	12142
33.74167	11995
33.75000	11844
33.75833	11689
33.76667	11530
33.77500	11371
33.78333	11208
33.79167	11047
33.80000	10885
33.80833	10722
33.81667	10560
33.82500	10394
33.83333	10229
33.84167	10061
33.85000	9891
33.85833	9721
33.86667	9548
33.87500	9377
33.88333	9200
33.89167	9026
33.90000	8851
33.90833	8674
33.91667	8501
33.92500	8324
33.93333	8153
33.94167	7982
33.95000	7814
33.95833	7646
33.96667	7475
33.97500	7307
33.98333	7135
33.99167	6968
34.00000	6804
34.00833	6644
34.01667	6491
34.02500	6339
34.03333	6191
34.04167	6041
34.05000	5892
34.05833	5746
34.06667	5599
34.07500	5458
34.08333	5318
34.09167	5183
34.10000	5050
34.10833	4918
34.11667	4791
34.12500	4662
34.13333	4539
34.14167	4415
34.15000	4294
34.15833	4176
34.16667	4058
34.17500	3945
34.18333	3833
34.19167	3725
34.20000	3620
34.20833	3518
34.21667	3420
34.22500	3323
34.23333	3232
34.24167	3141
34.25000	3054
34.25833	2971
34.26667	2889
34.27500	2809
34.28333	2729
34.29167	2651
34.30000	2574
34.30833	2499
34.31667	2426
34.32500	2352
34.33333	2281
34.34167	2210
34.35000	2141
34.35833	2074
34.36667	2010
34.37500	1951
34.38333	1894
34.39167	1842
34.40000	1795
34.40833	1750
34.41667	1707
34.42500	1663
34.43333	1619
34.44167	1575
34.45000	1531
34.45833	1488
34.46667	1447
34.47500	1407
34.48333	1367
34.49167	1328
34.50000	1291
34.50833	1254
34.51667	1219
34.52500	1184
34.53333	1151
34.54167	1121
34.55000	1093
34.55833	1069
34.56667	1047
34.57500	1026
34.58333	1004
34.59167	981
34.60000	958
34.60833	934
34.61667	910
34.62500	887
34.63333	866
34.64167	848
34.65000	832
34.65833	815
34.66667	798
34.67500	779
34.68333	759
34.69167	739
34.70000	718
34.70833	698
34.71667	680
34.72500	662
34.73333	648
34.74167	638
34.75000	630
34.75833	623
34.76667	615
34.77500	606
34.78333	597
34.79167	587
34.80000	576
34.80833	566
34.81667	557
34.82500	548
34.83333	539
34.84167	531
34.85000	523
34.85833	516
34.86667	509
34.87500	502
34.88333	495
34.89167	487
34.90000	479
34.90833	472
34.91667	467
34.92500	465
34.93333	463
34.94167	458
34.95000	451
34.95833	441
34.96667	431
34.97500	421
34.98333	412
34.99167	404
35.00000	396
35.00833	391
35.01667	386
35.02500	380
35.03333	373
35.04167	364
35.05000	355
35.05833	349
35.06667	345
35.07500	343
35.08333	342
35.09167	342
35.10000	342
35.10833	342
35.11667	343
35.12500	343
35.13333	342
35.14167	338
35.15000	331
35.15833	324
35.16667	317
35.17500	311
35.18333	308
35.19167	307
35.20000	304
35.20833	301
35.21667	297
35.22500	297
35.23333	299
35.24167	303
35.25000	306
35.25833	308
35.26667	307
35.27500	305
35.28333	301
35.29167	297
35.30000	294
35.30833	291
35.31667	288
35.32500	286
35.33333	284
35.34167	282
35.35000	281
35.35833	281
35.36667	284
35.37500	288
35.38333	291
35.39167	294
35.40000	292
35.40833	286
35.41667	279
35.42500	272
35.43333	268
35.44167	267
35.45000	268
35.45833	269
35.46667	269
35.47500	269
35.48333	270
35.49167	272
35.50000	273
35.50833	274
35.51667	274
35.52500	272
35.53333	270
35.54167	270
35.55000	271
35.55833	272
35.56667	271
35.57500	268
35.58333	262
35.59167	256
35.60000	252
35.60833	252
35.61667	254
35.62500	258
35.63333	262
35.64167	263
35.65000	263
35.65833	260
35.66667	256
35.67500	251
35.68333	246
35.69167	243
35.70000	244
35.70833	249
35.71667	254
35.72500	257
35.73333	256
35.74167	251
35.75000	244
35.75833	238
35.76667	235
35.77500	235
35.78333	237
35.79167	240
35.80000	243
35.80833	246
35.81667	247
35.82500	245
35.83333	240
35.84167	234
35.85000	228
35.85833	226
35.86667	228
35.87500	231
35.88333	236
35.89167	240
35.90000	242
35.90833	243
35.91667	243
35.92500	243
35.93333	244
35.94167	245
35.95000	247
35.95833	246
35.96667	243
35.97500	240
35.98333	236
35.99167	232
36.00000	229
36.00833	226
36.01667	225
36.02500	226
36.03333	228
36.04167	231
36.05000	235
36.05833	238
36.06667	238
36.07500	236
36.08333	231
36.09167	225
36.10000	219
36.10833	215
36.11667	214
36.12500	216
36.13333	220
36.14167	225
36.15000	230
36.15833	232
36.16667	232
36.17500	231
36.18333	230
36.19167	231
36.20000	233
36.20833	234
36.21667	235
36.22500	235
36.23333	234
36.24167	233
36.25000	232
36.25833	232
36.26667	232
36.27500	232
36.28333	232
36.29167	231
36.30000	230
36.30833	229
36.31667	229
36.32500	229
36.33333	228
36.34167	226
36.35000	223
36.35833	221
36.36667	222
36.37500	224
36.38333	226
36.39167	228
36.40000	228
36.40833	227
36.41667	226
36.42500	225
36.43333	225
36.44167	225
36.45000	224
36.45833	223
36.46667	222
36.47500	222
36.48333	223
36.49167	226
36.50000	229
36.50833	232
36.51667	235
36.52500	238
36.53333	239
36.54167	239
36.55000	236
36.55833	234
36.56667	231
36.57500	230
36.58333	233
36.59167	236
36.60000	237
36.60833	236
36.61667	234
36.62500	232
36.63333	230
36.64167	231
36.65000	234
36.65833	237
36.66667	239
36.67500	239
36.68333	237
36.69167	234
36.70000	231
36.70833	230
36.71667	231
36.72500	232
36.73333	234
36.74167	236
36.75000	238
36.75833	240
36.76667	244
36.77500	246
36.78333	246
36.79167	243
36.80000	238
36.80833	231
36.81667	224
36.82500	220
36.83333	217
36.84167	217
36.85000	218
36.85833	219
36.86667	220
36.87500	220
36.88333	223
36.89167	228
36.90000	234
36.90833	241
36.91667	244
36.92500	243
36.93333	237
36.94167	231
36.95000	227
36.95833	228
36.96667	233
36.97500	239
36.98333	244
36.99167	247
37.00000	247
37.00833	245
37.01667	241
37.02500	238
37.03333	237
37.04167	237
37.05000	240
37.05833	243
37.06667	246
37.07500	247
37.08333	245
37.09167	241
37.10000	238
37.10833	237
37.11667	238
37.12500	239
37.13333	241
37.14167	243
37.15000	244
37.15833	244
37.16667	242
37.17500	239
37.18333	234
37.19167	230
37.20000	228
37.20833	228
37.21667	231
37.22500	235
37.23333	239
37.24167	241
37.25000	243
37.25833	244
37.26667	247
37.27500	252
37.28333	258
37.29167	265
37.30000	270
37.30833	273
37.31667	275
37.32500	274
37.33333	272
37.34167	268
37.35000	264
37.35833	259
37.36667	253
37.37500	249
37.38333	248
37.39167	250
37.40000	255
37.40833	261
37.41667	266
37.42500	268
37.43333	268
37.44167	267
37.45000	265
37.45833	261
37.46667	257
37.47500	254
37.48333	253
37.49167	253
37.50000	253
37.50833	254
37.51667	255
37.52500	256
37.53333	259
37.54167	262
37.55000	265
37.55833	265
37.56667	263
37.57500	260
37.58333	258
37.59167	257
37.60000	258
37.60833	260
37.61667	261
37.62500	262
37.63333	262
37.64167	264
37.65000	267
37.65833	271
37.66667	275
37.67500	278
37.68333	281
37.69167	283
37.70000	284
37.70833	287
37.71667	289
37.72500	292
37.73333	294
37.74167	296
37.75000	295
37.75833	294
37.76667	291
37.77500	289
37.78333	288
37.79167	288
37.80000	288
37.80833	288
37.81667	288
37.82500	288
37.83333	289
37.84167	290
37.85000	292
37.85833	294
37.86667	294
37.87500	293
37.88333	290
37.89167	287
37.90000	286
37.90833	287
37.91667	291
37.92500	297
37.93333	303
37.94167	307
37.95000	310
37.95833	312
37.96667	313
37.97500	314
37.98333	314
37.99167	314
38.00000	315
38.00833	316
38.01667	318
38.02500	321
38.03333	321
38.04167	320
38.05000	317
38.05833	314
38.06667	312
38.07500	313
38.08333	317
38.09167	323
38.10000	326
38.10833	326
38.11667	324
38.12500	320
38.13333	316
38.14167	316
38.15000	317
38.15833	319
38.16667	322
38.17500	325
38.18333	326
38.19167	325
38.20000	322
38.20833	318
38.21667	314
38.22500	312
38.23333	311
38.24167	309
38.25000	306
38.25833	306
38.26667	309
38.27500	313
38.28333	318
38.29167	323
38.30000	326
38.30833	327
38.31667	329
38.32500	332
38.33333	336
38.34167	338
38.35000	340
38.35833	340
38.36667	337
38.37500	333
38.38333	329
38.39167	324
38.40000	321
38.40833	320
38.41667	319
38.42500	319
38.43333	319
38.44167	319
38.45000	318
38.45833	318
38.46667	318
38.47500	320
38.48333	321
38.49167	323
38.50000	326
38.50833	329
38.51667	330
38.52500	330
38.53333	329
38.54167	326
38.55000	324
38.55833	322
38.56667	322
38.57500	325
38.58333	329
38.59167	334
38.60000	337
38.60833	338
38.61667	337
38.62500	335
38.63333	334
38.64167	334
38.65000	335
38.65833	336
38.66667	336
38.67500	335
38.68333	334
38.69167	333
38.70000	333
38.70833	335
38.71667	336
38.72500	335
38.73333	332
38.74167	329
38.75000	326
38.75833	323
38.76667	320
38.77500	319
38.78333	320
38.79167	324
38.80000	331
38.80833	339
38.81667	344
38.82500	346
38.83333	346
38.84167	343
38.85000	338
38.85833	333
38.86667	327
38.87500	323
38.88333	319
38.89167	316
38.90000	316
38.90833	317
38.91667	320
38.92500	322
38.93333	325
38.94167	331
38.95000	338
38.95833	347
38.96667	355
38.97500	359
38.98333	357
38.99167	353
39.00000	349
39.00833	345
39.01667	342
39.02500	339
39.03333	337
39.04167	336
39.05000	337
39.05833	341
39.06667	345
39.07500	349
39.08333	351
39.09167	351
39.10000	349
39.10833	348
39.11667	347
39.12500	348
39.13333	349
39.14167	351
39.15000	353
39.15833	356
39.16667	359
39.17500	361
39.18333	361
39.19167	359
39.20000	355
39.20833	350
39.21667	346
39.22500	345
39.23333	346
39.24167	345
39.25000	344
39.25833	342
39.26667	340
39.27500	338
39.28333	339
39.29167	340
39.30000	341
39.30833	341
39.31667	343
39.32500	346
39.33333	350
39.34167	352
39.35000	352
39.35833	353
39.36667	353
39.37500	355
39.38333	356
39.39167	358
39.40000	357
39.40833	355
39.41667	354
39.42500	356
39.43333	359
39.44167	365
39.45000	371
39.45833	374
39.46667	374
39.47500	372
39.48333	368
39.49167	364
39.50000	364
39.50833	367
39.51667	371
39.52500	374
39.53333	375
39.54167	372
39.55000	366
39.55833	361
39.56667	356
39.57500	354
39.58333	356
39.59167	360
39.60000	366
39.60833	372
39.61667	378
39.62500	382
39.63333	385
39.64167	387
39.65000	388
39.65833	385
39.66667	380
39.67500	375
39.68333	370
39.69167	369
39.70000	374
39.70833	382
39.71667	391
39.72500	398
39.73333	403
39.74167	403
39.75000	401
39.75833	399
39.76667	400
39.77500	402
39.78333	403
39.79167	402
39.80000	399
39.80833	396
39.81667	395
39.82500	398
39.83333	402
39.84167	407
39.85000	411
39.85833	412
39.86667	412
39.87500	411
39.88333	412
39.89167	414
39.90000	417
39.90833	419
39.91667	420
39.92500	421
39.93333	421
39.94167	422
39.95000	423
39.95833	423
39.96667	421
39.97500	419
39.98333	418
39.99167	420
40.00000	424
40.00833	428
40.01667	431
40.02500	431
40.03333	430
40.04167	427
40.05000	423
40.05833	421
40.06667	422
40.07500	424
40.08333	427
40.09167	429
40.10000	428
40.10833	425
40.11667	422
40.12500	420
40.13333	419
40.14167	421
40.15000	423
40.15833	426
40.16667	429
40.17500	431
40.18333	433
40.19167	434
40.20000	435
40.20833	434
40.21667	432
40.22500	427
40.23333	423
40.24167	420
40.25000	420
40.25833	421
40.26667	423
40.27500	424
40.28333	424
40.29167	423
40.30000	423
40.30833	423
40.31667	424
40.32500	424
40.33333	426
40.34167	430
40.35000	436
40.35833	442
40.36667	446
40.37500	448
40.38333	448
40.39167	446
40.40000	446
40.40833	448
40.41667	450
40.42500	451
40.43333	451
40.44167	450
40.45000	449
40.45833	449
40.46667	451
40.47500	454
40.48333	456
40.49167	457
40.50000	456
40.50833	453
40.51667	448
40.52500	442
40.53333	439
40.54167	438
40.55000	441
40.55833	446
40.56667	451
40.57500	456
40.58333	458
40.59167	457
40.60000	454
40.60833	451
40.61667	448
40.62500	445
40.63333	441
40.64167	439
40.65000	437
40.65833	436
40.66667	437
40.67500	439
40.68333	442
40.69167	444
40.70000	446
40.70833	448
40.71667	450
40.72500	453
40.73333	456
40.74167	458
40.75000	459
40.75833	458
40.76667	457
40.77500	455
40.78333	455
40.79167	457
40.80000	459
40.80833	461
40.81667	461
40.82500	459
40.83333	457
40.84167	456
40.85000	457
40.85833	459
40.86667	460
40.87500	460
40.88333	458
40.89167	456
40.90000	453
40.90833	451
40.91667	450
40.92500	451
40.93333	453
40.94167	457
40.95000	462
40.95833	465
40.96667	468
40.97500	469
40.98333	469
40.99167	469
41.00000	472
41.00833	476
41.01667	480
41.02500	482
41.03333	482
41.04167	481
41.05000	479
41.05833	478
41.06667	478
41.07500	477
41.08333	475
41.09167	473
41.10000	472
41.10833	472
41.11667	472
41.12500	473
41.13333	474
41.14167	475
41.15000	475
41.15833	478
41.16667	482
41.17500	487
41.18333	489
41.19167	489
41.20000	488
41.20833	487
41.21667	485
41.22500	482
41.23333	481
41.24167	481
41.25000	482
41.25833	485
41.26667	489
41.27500	492
41.28333	493
41.29167	494
41.30000	495
41.30833	496
41.31667	498
41.32500	498
41.33333	496
41.34167	493
41.35000	489
41.35833	486
41.36667	484
41.37500	482
41.38333	478
41.39167	474
41.40000	470
41.40833	466
41.41667	465
41.42500	465
41.43333	467
41.44167	469
41.45000	471
41.45833	472
41.46667	473
41.47500	474
41.48333	474
41.49167	474
41.50000	474
41.50833	473
41.51667	473
41.52500	474
41.53333	477
41.54167	482
41.55000	487
41.55833	490
41.56667	491
41.57500	487
41.58333	480
41.59167	471
41.60000	461
41.60833	451
41.61667	445
41.62500	444
41.63333	445
41.64167	447
41.65000	449
41.65833	451
41.66667	452
41.67500	451
41.68333	449
41.69167	446
41.70000	443
41.70833	441
41.71667	438
41.72500	434
41.73333	430
41.74167	429
41.75000	429
41.75833	432
41.76667	435
41.77500	437
41.78333	435
41.79167	432
41.80000	429
41.80833	426
41.81667	421
41.82500	414
41.83333	405
41.84167	397
41.85000	389
41.85833	385
41.86667	383
41.87500	384
41.88333	385
41.89167	387
41.90000	388
41.90833	388
41.91667	386
41.92500	381
41.93333	377
41.94167	373
41.95000	371
41.95833	372
41.96667	373
41.97500	373
41.98333	371
41.99167	368
42.00000	365
42.00833	363
42.01667	361
42.02500	357
42.03333	352
42.04167	345
42.05000	338
42.05833	331
42.06667	323
42.07500	315
42.08333	307
42.09167	300
42.10000	295
42.10833	293
42.11667	294
42.12500	297
42.13333	301
42.14167	302
42.15000	300
42.15833	297
42.16667	291
42.17500	285
42.18333	279
42.19167	273
42.20000	269
42.20833	265
42.21667	263
42.22500	261
42.23333	261
42.24167	260
42.25000	258
42.25833	256
42.26667	253
42.27500	250
42.28333	247
42.29167	243
42.30000	240
42.30833	238
42.31667	236
42.32500	236
42.33333	236
42.34167	235
42.35000	233
42.35833	231
42.36667	229
42.37500	228
42.38333	226
42.39167	223
42.40000	220
42.40833	217
42.41667	211
42.42500	203
42.43333	195
42.44167	187
42.45000	181
42.45833	177
42.46667	175
42.47500	176
42.48333	176
42.49167	176
42.50000	178
42.50833	182
42.51667	185
42.52500	187
42.53333	188
42.54167	186
42.55000	182
42.55833	176
42.56667	170
42.57500	164
42.58333	160
42.59167	157
42.60000	154
42.60833	152
42.61667	150
42.62500	148
42.63333	147
42.64167	146
42.65000	146
42.65833	146
42.66667	145
42.67500	144
42.68333	143
42.69167	142
42.70000	142
42.70833	144
42.71667	145
42.72500	146
42.73333	145
42.74167	142
42.75000	138
42.75833	133
42.76667	128
42.77500	125
42.78333	126
42.79167	129
42.80000	132
42.80833	135
42.81667	135
42.82500	132
42.83333	130
42.84167	129
42.85000	132
42.85833	135
42.86667	139
42.87500	142
42.88333	143
42.89167	142
42.90000	139
42.90833	133
42.91667	128
42.92500	123
42.93333	118
42.94167	116
42.95000	114
42.95833	114
42.96667	114
42.97500	117
42.98333	121
42.99167	125
43.00000	128
43.00833	129
43.01667	128
43.02500	125
43.03333	122
43.04167	118
43.05000	115
43.05833	113
43.06667	112
43.07500	114
43.08333	117
43.09167	121
43.10000	125
43.10833	129
43.11667	132
43.12500	134
43.13333	132
43.14167	127
43.15000	121
43.15833	116
43.16667	113
43.17500	112
43.18333	111
43.19167	112
43.20000	112
43.20833	112
43.21667	112
43.22500	112
43.23333	112
43.24167	110
43.25000	106
43.25833	102
43.26667	101
43.27500	104
43.28333	111
43.29167	118
43.30000	123
43.30833	124
43.31667	121
43.32500	115
43.33333	108
43.34167	100
43.35000	94
43.35833	90
43.36667	89
43.37500	90
43.38333	91
43.39167	91
43.40000	89
43.40833	86
43.41667	85
43.42500	87
43.43333	91
43.44167	95
43.45000	99
43.45833	101
43.46667	101
43.47500	100
43.48333	98
43.49167	96
43.50000	95
43.50833	96
43.51667	97
43.52500	97
43.53333	95
43.54167	93
43.55000	91
43.55833	90
43.56667	91
43.57500	93
43.58333	95
43.59167	95
43.60000	94
43.60833	91
43.61667	89
43.62500	88
43.63333	88
43.64167	89
43.65000	89
43.65833	88
43.66667	85
43.67500	82
43.68333	81
43.69167	80
43.70000	80
43.70833	80
43.71667	81
43.72500	82
43.73333	85
43.74167	89
43.75000	93
43.75833	94
43.76667	94
43.77500	92
43.78333	89
43.79167	87
43.80000	84
43.80833	82
43.81667	81
43.82500	81
43.83333	82
43.84167	83
43.85000	84
43.85833	85
43.86667	85
43.87500	87
43.88333	91
43.89167	94
43.90000	95
43.90833	93
43.91667	91
43.92500	90
43.93333	87
43.94167	85
43.95000	84
43.95833	83
43.96667	85
43.97500	87
43.98333	90
43.99167	91
44.00000	89
44.00833	84
44.01667	79
44.02500	76
44.03333	73
44.04167	71
44.05000	68
44.05833	66
44.06667	66
44.07500	69
44.08333	77
44.09167	85
44.10000	91
44.10833	95
44.11667	95
44.12500	91
44.13333	85
44.14167	81
44.15000	77
44.15833	76
44.16667	78
44.17500	80
44.18333	81
44.19167	79
44.20000	74
44.20833	68
44.21667	63
44.22500	60
44.23333	60
44.24167	62
44.25000	65
44.25833	67
44.26667	69
44.27500	69
44.28333	68
44.29167	66
44.30000	62
44.30833	58
44.31667	56
44.32500	57
44.33333	60
44.34167	65
44.35000	69
44.35833	72
44.36667	74
44.37500	74
44.38333	74
44.39167	74
44.40000	76
44.40833	78
44.41667	79
44.42500	78
44.43333	75
44.44167	70
44.45000	64
44.45833	60
44.46667	58
44.47500	57
44.48333	57
44.49167	56
44.50000	56
44.50833	57
44.51667	59
44.52500	62
44.53333	66
44.54167	70
44.55000	75
44.55833	80
44.56667	84
44.57500	88
44.58333	92
44.59167	93
44.60000	89
44.60833	82
44.61667	74
44.62500	65
44.63333	58
44.64167	54
44.65000	54
44.65833	54
44.66667	53
44.67500	50
44.68333	47
44.69167	43
44.70000	41
44.70833	42
44.71667	45
44.72500	50
44.73333	55
44.74167	60
44.75000	63
44.75833	65
44.76667	66
44.77500	66
44.78333	67
44.79167	68
44.80000	71
44.80833	73
44.81667	75
44.82500	74
44.83333	72
44.84167	70
44.85000	67
44.85833	63
44.86667	58
44.87500	54
44.88333	52
44.89167	52
44.90000	54
44.90833	57
44.91667	61
44.92500	63
44.93333	64
44.94167	63
44.95000	59
44.95833	54
44.96667	48
44.97500	44
44.98333	43
44.99167	44
45.00000	47
45.00833	53
45.01667	57
45.02500	60
45.03333	61
45.04167	60
45.05000	57
45.05833	56
45.06667	56
45.07500	58
45.08333	59
45.09167	59
45.10000	59
45.10833	60
45.11667	60
45.12500	62
45.13333	64
45.14167	66
45.15000	66
45.15833	66
45.16667	66
45.17500	65
45.18333	65
45.19167	65
45.20000	64
45.20833	62
45.21667	59
45.22500	57
45.23333	56
45.24167	57
45.25000	59
45.25833	60
45.26667	59
45.27500	56
45.28333	52
45.29167	49
45.30000	49
45.30833	51
45.31667	55
45.32500	58
45.33333	62
45.34167	63
45.35000	63
45.35833	62
45.36667	61
45.37500	60
45.38333	59
45.39167	58
45.40000	57
45.40833	56
45.41667	55
45.42500	56
45.43333	56
45.44167	57
45.45000	56
45.45833	54
45.46667	51
45.47500	48
45.48333	46
45.49167	46
45.50000	47
45.50833	48
45.51667	48
45.52500	47
45.53333	44
45.54167	42
45.55000	40
45.55833	38
45.56667	37
45.57500	36
45.58333	34
45.59167	33
45.60000	36
45.60833	41
45.61667	46
45.62500	50
45.63333	52
45.64167	51
45.65000	48
45.65833	44
45.66667	41
45.67500	39
45.68333	39
45.69167	40
45.70000	41
45.70833	43
45.71667	43
45.72500	42
45.73333	40
45.74167	38
45.75000	35
45.75833	33
45.76667	31
45.77500	32
45.78333	37
45.79167	43
45.80000	48
45.80833	49
45.81667	47
45.82500	41
45.83333	36
45.84167	32
45.85000	30
45.85833	31
45.86667	32
45.87500	33
45.88333	32
45.89167	30
45.90000	28
45.90833	26
45.91667	26
45.92500	28
45.93333	30
45.94167	32
45.95000	34
45.95833	36
45.96667	39
45.97500	41
45.98333	43
45.99167	43
46.00000	42
46.00833	40
46.01667	37
46.02500	36
46.03333	36
46.04167	38
46.05000	39
46.05833	41
46.06667	41
46.07500	40
46.08333	41
46.09167	42
46.10000	45
46.10833	49
46.11667	51
46.12500	51
46.13333	49
46.14167	45
46.15000	40
46.15833	37
46.16667	35
46.17500	35
46.18333	35
46.19167	34
46.20000	31
46.20833	25
46.21667	21
46.22500	17
46.23333	15
46.24167	16
46.25000	20
46.25833	25
46.26667	30
46.27500	33
46.28333	34
46.29167	33
46.30000	33
46.30833	34
46.31667	36
46.32500	39
46.33333	41
46.34167	41
46.35000	38
46.35833	34
46.36667	29
46.37500	25
46.38333	23
46.39167	21
46.40000	20
46.40833	19
46.41667	17
46.42500	16
46.43333	15
46.44167	14
46.45000	13
46.45833	14
46.46667	18
46.47500	23
46.48333	28
46.49167	32
46.50000	32
46.50833	28
46.51667	24
46.52500	22
46.53333	20
46.54167	19
46.55000	18
46.55833	18
46.56667	18
46.57500	20
46.58333	22
46.59167	25
46.60000	29
46.60833	32
46.61667	34
46.62500	34
46.63333	33
46.64167	33
46.65000	31
46.65833	29
46.66667	26
46.67500	23
46.68333	21
46.69167	19
46.70000	18
46.70833	18
46.71667	20
46.72500	23
46.73333	27
46.74167	32
46.75000	36
46.75833	39
46.76667	40
46.77500	39
46.78333	38
46.79167	35
46.80000	33
46.80833	30
46.81667	27
46.82500	24
46.83333	21
46.84167	21
46.85000	22
46.85833	23
46.86667	24
46.87500	23
46.88333	22
46.89167	21
46.90000	21
46.90833	22
46.91667	23
46.92500	23
46.93333	23
46.94167	22
46.95000	21
46.95833	20
46.96667	20
46.97500	20
46.98333	20
46.99167	18
47.00000	16
47.00833	14
47.01667	12
47.02500	11
47.03333	11
47.04167	12
47.05000	16
47.05833	20
47.06667	25
47.07500	28
47.08333	29
47.09167	29
47.10000	30
47.10833	31
47.11667	33
47.12500	33
47.13333	31
47.14167	27
47.15000	21
47.15833	17
47.16667	16
47.17500	16
47.18333	18
47.19167	20
47.20000	21
47.20833	20
47.21667	20
47.22500	21
47.23333	22
47.24167	22
47.25000	20
47.25833	17
47.26667	12
47.27500	7
47.28333	2
47.29167	-3
47.30000	-6
47.30833	-7
47.31667	-6
47.32500	-1
47.33333	6
47.34167	13
47.35000	19
47.35833	23
47.36667	25
47.37500	26
47.38333	27
47.39167	28
47.40000	29
47.40833	29
47.41667	27
47.42500	24
47.43333	21
47.44167	21
47.45000	23
47.45833	25
47.46667	27
47.47500	27
47.48333	25
47.49167	22
47.50000	19
47.50833	17
47.51667	15
47.52500	13
47.53333	11
47.54167	11
47.55000	12
47.55833	13
47.56667	14
47.57500	16
47.58333	17
47.59167	19
47.60000	22
47.60833	25
47.61667	26
47.62500	24
47.63333	21
47.64167	17
47.65000	13
47.65833	10
47.66667	10
47.67500	11
47.68333	11
47.69167	12
47.70000	12
47.70833	13
47.71667	14
47.72500	17
47.73333	19
47.74167	21
47.75000	22
47.75833	22
47.76667	20
47.77500	18
47.78333	17
47.79167	19
47.80000	22
47.80833	26
47.81667	29
47.82500	31
47.83333	31
47.84167	30
47.85000	28
47.85833	24
47.86667	19
47.87500	15
47.88333	11
47.89167	7
47.90000	4
47.90833	-0
47.91667	-4
47.92500	-5
47.93333	-5
47.94167	-2
47.95000	2
47.95833	5
47.96667	7
47.97500	8
47.98333	9
47.99167	11
48.00000	14
48.00833	17
48.01667	18
48.02500	17
48.03333	15
48.04167	12
48.05000	9
48.05833	6
48.06667	5
48.07500	7
48.08333	11
48.09167	15
48.10000	20
48.10833	22
48.11667	22
48.12500	19
48.13333	13
48.14167	8
48.15000	3
48.15833	1
48.16667	2
48.17500	5
48.18333	8
48.19167	11
48.20000	14
48.20833	18
48.21667	20
48.22500	20
48.23333	17
48.24167	12
48.25000	6
48.25833	2
48.26667	1
48.27500	1
48.28333	1
48.29167	2
48.30000	2
48.30833	2
48.31667	2
48.32500	3
48.33333	4
48.34167	7
48.35000	9
48.35833	11
48.36667	10
48.37500	8
48.38333	4
48.39167	0
48.40000	-1
48.40833	-1
48.41667	2
48.42500	7
48.43333	12
48.44167	16
48.45000	19
48.45833	21
48.46667	23
48.47500	23
48.48333	23
48.49167	22
48.50000	19
48.50833	16
48.51667	13
48.52500	12
48.53333	11
48.54167	9
48.55000	7
48.55833	5
48.56667	2
48.57500	0
48.58333	1
48.59167	4
48.60000	6
48.60833	7
48.61667	7
48.62500	5
48.63333	3
48.64167	2
48.65000	1
48.65833	1
48.66667	-1
48.67500	-2
48.68333	-2
48.69167	-1
48.70000	0
48.70833	1
48.71667	2
48.72500	0
48.73333	-2
48.74167	-5
48.75000	-8
48.75833	-9
48.76667	-8
48.77500	-6
48.78333	-3
48.79167	1
48.80000	5
48.80833	8
48.81667	9
48.82500	8
48.83333	4
48.84167	1
48.85000	-2
48.85833	-3
48.86667	-2
48.87500	-0
48.88333	-0
48.89167	0
48.90000	2
48.90833	5
48.91667	10
48.92500	16
48.93333	20
48.94167	18
48.95000	13
48.95833	5
48.96667	-3
48.97500	-10
48.98333	-13
48.99167	-14
49.00000	-11
49.00833	-6
49.01667	-2
49.02500	-1
49.03333	-2
49.04167	-6
49.05000	-10
49.05833	-12
49.06667	-11
49.07500	-8
49.08333	-5
49.09167	-2
49.10000	1
49.10833	4
49.11667	5
49.12500	5
49.13333	4
49.14167	1
49.15000	-2
49.15833	-4
49.16667	-3
49.17500	-1
49.18333	2
49.19167	4
49.20000	4
49.20833	1
49.21667	-2
49.22500	-6
49.23333	-8
49.24167	-7
49.25000	-6
49.25833	-5
49.26667	-4
49.27500	-5
49.28333	-5
49.29167	-6
49.30000	-7
49.30833	-9
49.31667	-14
49.32500	-19
49.33333	-24
49.34167	-28
49.35000	-30
49.35833	-31
49.36667	-30
49.37500	-27
49.38333	-24
49.39167	-21
49.40000	-19
49.40833	-17
49.41667	-17
49.42500	-15
49.43333	-12
49.44167	-9
49.45000	-5
49.45833	-2
49.46667	1
49.47500	2
49.48333	3
49.49167	3
49.50000	2
49.50833	1
49.51667	1
49.52500	1
49.53333	3
49.54167	3
49.55000	1
49.55833	-3
49.56667	-9
49.57500	-14
49.58333	-18
49.59167	-19
49.60000	-18
49.60833	-16
49.61667	-14
49.62500	-11
49.63333	-8
49.64167	-4
49.65000	0
49.65833	3
49.66667	3
49.67500	1
49.68333	-2
49.69167	-5
49.70000	-6
49.70833	-5
49.71667	-2
49.72500	0
49.73333	2
49.74167	0
49.75000	-3
49.75833	-9
49.76667	-15
49.77500	-20
49.78333	-21
49.79167	-19
49.80000	-16
49.80833	-13
49.81667	-11
49.82500	-11
49.83333	-12
49.84167	-14
49.85000	-15
49.85833	-15
49.86667	-14
49.87500	-13
49.88333	-10
49.89167	-8
49.90000	-6
49.90833	-7
49.91667	-9
49.92500	-13
49.93333	-17
49.94167	-19
49.95000	-20
49.95833	-20
49.96667	-20
49.97500	-21
49.98333	-20
49.99167	-18
50.00000	-18
50.00833	-19
50.01667	-20
50.02500	-22
50.03333	-23
50.04167	-24
50.05000	-24
50.05833	-25
50.06667	-28
50.07500	-28
50.08333	-25
50.09167	-20
50.10000	-17
50.10833	-16
50.11667	-17
50.12500	-19
50.13333	-20
50.14167	-20
50.15000	-20
50.15833	-20
50.16667	-22
50.17500	-23
50.18333	-21
50.19167	-16
50.20000	-9
50.20833	-2
50.21667	1
50.22500	0
50.23333	-5
50.24167	-13
50.25000	-21
50.25833	-28
50.26667	-31
50.27500	-30
50.28333	-27
50.29167	-22
50.30000	-17
50.30833	-12
50.31667	-9
50.32500	-10
50.33333	-14
50.34167	-19
50.35000	-24
50.35833	-26
50.36667	-23
50.37500	-20
50.38333	-18
50.39167	-18
50.40000	-20
50.40833	-24
50.41667	-27
50.42500	-26
50.43333	-24
50.44167	-22
50.45000	-20
50.45833	-19
50.46667	-19
50.47500	-18
50.48333	-15
50.49167	-10
50.50000	-6
50.50833	-3
50.51667	-2
50.52500	-3
50.53333	-6
50.54167	-9
50.55000	-12
50.55833	-14
50.56667	-13
50.57500	-13
50.58333	-13
50.59167	-13
50.60000	-13
50.60833	-11
50.61667	-7
50.62500	-2
50.63333	1
50.64167	0
50.65000	-4
50.65833	-10
50.66667	-17
50.67500	-23
50.68333	-27
50.69167	-27
50.70000	-27
50.70833	-25
50.71667	-24
50.72500	-22
50.73333	-20
50.74167	-15
50.75000	-10
50.75833	-7
50.76667	-7
50.77500	-10
50.78333	-14
50.79167	-19
50.80000	-21
50.80833	-21
50.81667	-19
50.82500	-18
50.83333	-17
50.84167	-16
50.85000	-16
50.85833	-15
50.86667	-14
50.87500	-13
50.88333	-13
50.89167	-14
50.90000	-15
50.90833	-15
50.91667	-15
50.92500	-15
50.93333	-15
50.94167	-16
50.95000	-17
50.95833	-18
50.96667	-15
50.97500	-12
50.98333	-8
50.99167	-5
51.00000	-4
51.00833	-6
51.01667	-9
51.02500	-12
51.03333	-14
51.04167	-15
51.05000	-17
51.05833	-19
51.06667	-20
51.07500	-20
51.08333	-18
51.09167	-14
51.10000	-13
51.10833	-13
51.11667	-15
51.12500	-19
51.13333	-22
51.14167	-21
51.15000	-19
51.15833	-16
51.16667	-13
51.17500	-12
51.18333	-11
51.19167	-11
51.20000	-11
51.20833	-11
51.21667	-10
51.22500	-10
51.23333	-10
51.24167	-8
51.25000	-4
51.25833	1
51.26667	4
51.27500	5
51.28333	4
51.29167	0
51.30000	-3
51.30833	-5
51.31667	-4
51.32500	-1
51.33333	5
51.34167	11
51.35000	16
51.35833	20
51.36667	20
51.37500	19
51.38333	18
51.39167	16
51.40000	15
51.40833	16
51.41667	18
51.42500	22
51.43333	27
51.44167	33
51.45000	38
51.45833	42
51.46667	45
51.47500	48
51.48333	53
51.49167	60
51.50000	67
51.50833	73
51.51667	78
51.52500	82
51.53333	87
51.54167	93
51.55000	101
51.55833	107
51.56667	113
51.57500	118
51.58333	124
51.59167	130
51.60000	137
51.60833	144
51.61667	150
51.62500	155
51.63333	161
51.64167	168
51.65000	176
51.65833	186
51.66667	197
51.67500	208
51.68333	221
51.69167	232
51.70000	241
51.70833	248
51.71667	255
51.72500	263
51.73333	273
51.74167	285
51.75000	299
51.75833	311
51.76667	322
51.77500	332
51.78333	344
51.79167	356
51.80000	369
51.80833	381
51.81667	392
51.82500	402
51.83333	413
51.84167	428
51.85000	447
51.85833	465
51.86667	483
51.87500	499
51.88333	513
51.89167	528
51.90000	544
51.90833	562
51.91667	579
51.92500	597
51.93333	614
51.94167	630
51.95000	647
51.95833	665
51.96667	686
51.97500	706
51.98333	728
51.99167	748
52.00000	768
52.00833	786
52.01667	802
52.02500	818
52.03333	833
52.04167	849
52.05000	866
52.05833	884
52.06667	903
52.07500	922
52.08333	942
52.09167	962
52.10000	983
52.10833	1005
52.11667	1028
52.12500	1052
52.13333	1075
52.14167	1097
52.15000	1118
52.15833	1138
52.16667	1159
52.17500	1180
52.18333	1200
52.19167	1221
52.20000	1240
52.20833	1261
52.21667	1284
52.22500	1310
52.23333	1337
52.24167	1364
52.25000	1392
52.25833	1418
52.26667	1443
52.27500	1465
52.28333	1484
52.29167	1501
52.30000	1520
52.30833	1541
52.31667	1564
52.32500	1589
52.33333	1613
52.34167	1634
52.35000	1652
52.35833	1670
52.36667	1689
52.37500	1707
52.38333	1727
52.39167	1746
52.40000	1766
52.40833	1787
52.41667	1807
52.42500	1828
52.43333	1849
52.44167	1868
52.45000	1887
52.45833	1903
52.46667	1919
52.47500	1933
52.48333	1946
52.49167	1959
52.50000	1974
52.50833	1990
52.51667	2007
52.52500	2025
52.53333	2044
52.54167	2062
52.55000	2078
52.55833	2093
52.56667	2105
52.57500	2115
52.58333	2126
52.59167	2137
52.60000	2149
52.60833	2163
52.61667	2178
52.62500	2194
52.63333	2209
52.64167	2224
52.65000	2237
52.65833	2249
52.66667	2259
52.67500	2269
52.68333	2278
52.69167	2287
52.70000	2295
52.70833	2301
52.71667	2306
52.72500	2308
52.73333	2308
52.74167	2308
52.75000	2309
52.75833	2313
52.76667	2319
52.77500	2325
52.78333	2329
52.79167	2332
52.80000	2333
52.80833	2335
52.81667	2337
52.82500	2343
52.83333	2350
52.84167	2356
52.85000	2361
52.85833	2365
52.86667	2367
52.87500	2367
52.88333	2364
52.89167	2357
52.90000	2347
52.90833	2335
52.91667	2324
52.92500	2317
52.93333	2312
52.94167	2309
52.95000	2308
52.95833	2307
52.96667	2306
52.97500	2302
52.98333	2295
52.99167	2286
53.00000	2274
53.00833	2261
53.01667	2250
53.02500	2243
53.03333	2238
53.04167	2232
53.05000	2222
53.05833	2209
53.06667	2191
53.07500	2174
53.08333	2157
53.09167	2143
53.10000	2130
53.10833	2118
53.11667	2107
53.12500	2096
53.13333	2086
53.14167	2075
53.15000	2064
53.15833	2052
53.16667	2037
53.17500	2022
53.18333	2008
53.19167	1994
53.20000	1981
53.20833	1969
53.21667	1956
53.22500	1941
53.23333	1925
53.24167	1909
53.25000	1893
53.25833	1880
53.26667	1867
53.27500	1856
53.28333	1845
53.29167	1834
53.30000	1822
53.30833	1809
53.31667	1794
53.32500	1776
53.33333	1759
53.34167	1742
53.35000	1725
53.35833	1710
53.36667	1695
53.37500	1680
53.38333	1664
53.39167	1648
53.40000	1630
53.40833	1610
53.41667	1589
53.42500	1568
53.43333	1548
53.44167	1530
53.45000	1514
53.45833	1500
53.46667	1486
53.47500	1473
53.48333	1459
53.49167	1445
53.50000	1431
53.50833	1415
53.51667	1400
53.52500	1385
53.53333	1370
53.54167	1353
53.55000	1335
53.55833	1315
53.56667	1295
53.57500	1276
53.58333	1257
53.59167	1240
53.60000	1224
53.60833	1209
53.61667	1195
53.62500	1181
53.63333	1168
53.64167	1154
53.65000	1142
53.65833	1130
53.66667	1119
53.67500	1106
53.68333	1090
53.69167	1074
53.70000	1057
53.70833	1041
53.71667	1027
53.72500	1013
53.73333	1000
53.74167	988
53.75000	977
53.75833	965
53.76667	952
53.77500	940
53.78333	928
53.79167	916
53.80000	905
53.80833	894
53.81667	883
53.82500	870
53.83333	858
53.84167	846
53.85000	834
53.85833	824
53.86667	814
53.87500	804
53.88333	791
53.89167	778
53.90000	764
53.90833	751
53.91667	739
53.92500	727
53.93333	716
53.94167	706
53.95000	696
53.95833	687
53.96667	679
53.97500	671
53.98333	662
53.99167	652
54.00000	642
54.00833	631
54.01667	620
54.02500	608
54.03333	596
54.04167	585
54.05000	574
54.05833	566
54.06667	561
54.07500	555
54.08333	548
54.09167	540
54.10000	531
54.10833	523
54.11667	518
54.12500	514
54.13333	511
54.14167	504
54.15000	495
54.15833	486
54.16667	477
54.17500	470
54.18333	467
54.19167	466
54.20000	465
54.20833	463
54.21667	458
54.22500	449
54.23333	439
54.24167	429
54.25000	419
54.25833	410
54.26667	403
54.27500	397
54.28333	391
54.29167	385
54.30000	380
54.30833	376
54.31667	372
54.32500	368
54.33333	365
54.34167	361
54.35000	358
54.35833	355
54.36667	352
54.37500	348
54.38333	342
54.39167	336
54.40000	329
54.40833	322
54.41667	316
54.42500	312
54.43333	309
54.44167	305
54.45000	300
54.45833	294
54.46667	289
54.47500	284
54.48333	278
54.49167	273
54.50000	267
54.50833	262
54.51667	258
54.52500	255
54.53333	254
54.54167	255
54.55000	258
54.55833	261
54.56667	262
54.57500	262
54.58333	260
54.59167	256
54.60000	251
54.60833	246
54.61667	240
54.62500	233
54.63333	227
54.64167	220
54.65000	213
54.65833	209
54.66667	207
54.67500	207
54.68333	207
54.69167	206
54.70000	203
54.70833	199
54.71667	195
54.72500	194
54.73333	194
54.74167	195
54.75000	196
54.75833	196
54.76667	196
54.77500	195
54.78333	192
54.79167	188
54.80000	183
54.80833	177
54.81667	172
54.82500	170
54.83333	168
54.84167	165
54.85000	161
54.85833	155
54.86667	150
54.87500	146
54.88333	147
54.89167	149
54.90000	151
54.90833	152
54.91667	151
54.92500	149
54.93333	146
54.94167	143
54.95000	138
54.95833	134
54.96667	130
54.97500	127
54.98333	125
54.99167	123
55.00000	121
55.00833	119
55.01667	118
55.02500	118
55.03333	119
55.04167	119
55.05000	118
55.05833	116
55.06667	114
55.07500	114
55.08333	115
55.09167	117
55.10000	118
55.10833	117
55.11667	115
55.12500	112
55.13333	109
55.14167	107
55.15000	106
55.15833	106
55.16667	108
55.17500	110
55.18333	112
55.19167	111
55.20000	109
55.20833	105
55.21667	101
55.22500	97
55.23333	92
55.24167	88
55.25000	83
55.25833	79
55.26667	77
55.27500	76
55.28333	80
55.29167	85
55.30000	90
55.30833	93
55.31667	94
55.32500	92
55.33333	88
55.34167	83
55.35000	78
55.35833	75
55.36667	72
55.37500	71
55.38333	71
55.39167	70
55.40000	68
55.40833	65
55.41667	61
55.42500	58
55.43333	55
55.44167	56
55.45000	59
55.45833	64
55.46667	68
55.47500	71
55.48333	70
55.49167	66
55.50000	63
55.50833	59
55.51667	54
55.52500	48
55.53333	41
55.54167	34
55.55000	29
55.55833	28
55.56667	30
55.57500	36
55.58333	43
55.59167	51
55.60000	57
55.60833	60
55.61667	59
55.62500	54
55.63333	48
55.64167	41
55.65000	35
55.65833	32
55.66667	32
55.67500	36
55.68333	42
55.69167	47
55.70000	49
55.70833	48
55.71667	43
55.72500	34
55.73333	26
55.74167	21
55.75000	19
55.75833	20
55.76667	23
55.77500	26
55.78333	28
55.79167	30
55.80000	33
55.80833	37
55.81667	40
55.82500	43
55.83333	44
55.84167	45
55.85000	44
55.85833	42
55.86667	40
55.87500	38
55.88333	37
55.89167	36
55.90000	36
55.90833	35
55.91667	33
55.92500	28
55.93333	24
55.94167	22
55.95000	21
55.95833	21
55.96667	22
55.97500	22
55.98333	22
55.99167	21
56.00000	20
56.00833	19
56.01667	18
56.02500	18
56.03333	18
56.04167	18
56.05000	17
56.05833	16
56.06667	15
56.07500	16
56.08333	18
56.09167	20
56.10000	21
56.10833	20
56.11667	18
56.12500	16
56.13333	14
56.14167	14
56.15000	16
56.15833	16
56.16667	15
56.17500	13
56.18333	11
56.19167	8
56.20000	6
56.20833	4
56.21667	1
56.22500	-2
56.23333	-3
56.24167	-3
56.25000	-0
56.25833	3
56.26667	7
56.27500	8
56.28333	7
56.29167	5
56.30000	4
56.30833	4
56.31667	7
56.32500	10
56.33333	12
56.34167	13
56.35000	13
56.35833	12
56.36667	13
56.37500	15
56.38333	16
56.39167	16
56.40000	14
56.40833	8
56.41667	2
56.42500	-2
56.43333	-5
56.44167	-4
56.45000	-1
56.45833	2
56.46667	5
56.47500	7
56.48333	5
56.49167	1
56.50000	-2
56.50833	-5
56.51667	-5
56.52500	-3
56.53333	-1
56.54167	1
56.55000	1
56.55833	2
56.56667	3
56.57500	4
56.58333	4
56.59167	3
56.60000	2
56.60833	1
56.61667	-0
56.62500	0
56.63333	1
56.64167	2
56.65000	3
56.65833	1
56.66667	-3
56.67500	-9
56.68333	-14
56.69167	-19
56.70000	-20
56.70833	-17
56.71667	-13
56.72500	-9
56.73333	-5
56.74167	-3
56.75000	-3
56.75833	-5
56.76667	-9
56.77500	-13
56.78333	-19
56.79167	-23
56.80000	-25
56.80833	-25
56.81667	-22
56.82500	-17
56.83333	-11
56.84167	-7
56.85000	-4
56.85833	-2
56.86667	-1
56.87500	-2
56.88333	-3
56.89167	-6
56.90000	-9
56.90833	-12
56.91667	-14
56.92500	-13
56.93333	-11
56.94167	-10
56.95000	-8
56.95833	-8
56.96667	-7
56.97500	-8
56.98333	-10
56.99167	-12
57.00000	-16
57.00833	-20
57.01667	-23
57.02500	-25
57.03333	-25
57.04167	-24
57.05000	-22
57.05833	-19
57.06667	-15
57.07500	-12
57.08333	-11
57.09167	-13
57.10000	-16
57.10833	-20
57.11667	-22
57.12500	-22
57.13333	-22
57.14167	-23
57.15000	-25
57.15833	-26
57.16667	-24
57.17500	-19
57.18333	-12
57.19167	-5
57.20000	-1
57.20833	0
57.21667	-1
57.22500	-4
57.23333	-10
57.24167	-17
57.25000	-24
57.25833	-28
57.26667	-29
57.27500	-27
57.28333	-24
57.29167	-20
57.30000	-19
57.30833	-21
57.31667	-26
57.32500	-32
57.33333	-39
57.34167	-43
57.35000	-44
57.35833	-41
57.36667	-34
57.37500	-27
57.38333	-23
57.39167	-22
57.40000	-23
57.40833	-26
57.41667	-28
57.42500	-30
57.43333	-32
57.44167	-34
57.45000	-35
57.45833	-35
57.46667	-36
57.47500	-37
57.48333	-38
57.49167	-38
57.50000	-35
57.50833	-29
57.51667	-22
57.52500	-16
57.53333	-12
57.54167	-10
57.55000	-10
57.55833	-12
57.56667	-14
57.57500	-18
57.58333	-24
57.59167	-29
57.60000	-33
57.60833	-36
57.61667	-38
57.62500	-41
57.63333	-42
57.64167	-43
57.65000	-42
57.65833	-40
57.66667	-36
57.67500	-32
57.68333	-29
57.69167	-27
57.70000	-27
57.70833	-28
57.71667	-31
57.72500	-35
57.73333	-38
57.74167	-41
57.75000	-41
57.75833	-41
57.76667	-42
57.77500	-42
57.78333	-42
57.79167	-40
57.80000	-38
57.80833	-35
57.81667	-33
57.82500	-30
57.83333	-27
57.84167	-25
57.85000	-24
57.85833	-23
57.86667	-24
57.87500	-26
57.88333	-29
57.89167	-33
57.90000	-37
57.90833	-40
57.91667	-42
57.92500	-44
57.93333	-46
57.94167	-47
57.95000	-47
57.95833	-46
57.96667	-43
57.97500	-39
57.98333	-36
57.99167	-34
58.00000	-34
58.00833	-34
58.01667	-35
58.02500	-37
58.03333	-38
58.04167	-41
58.05000	-44
58.05833	-46
58.06667	-46
58.07500	-45
58.08333	-43
58.09167	-40
58.10000	-36
58.10833	-32
58.11667	-28
58.12500	-26
58.13333	-24
58.14167	-24
58.15000	-25
58.15833	-26
58.16667	-27
58.17500	-28
58.18333	-30
58.19167	-33
58.20000	-35
58.20833	-38
58.21667	-41
58.22500	-43
58.23333	-44
58.24167	-45
58.25000	-45
58.25833	-46
58.26667	-48
58.27500	-50
58.28333	-51
58.29167	-51
58.30000	-48
58.30833	-44
58.31667	-40
58.32500	-37
58.33333	-35
58.34167	-33
58.35000	-32
58.35833	-31
58.36667	-30
58.37500	-29
58.38333	-29
58.39167	-29
58.40000	-29
58.40833	-29
58.41667	-26
58.42500	-22
58.43333	-18
58.44167	-17
58.45000	-18
58.45833	-22
58.46667	-27
58.47500	-31
58.48333	-33
58.49167	-34
58.50000	-36
58.50833	-38
58.51667	-40
58.52500	-42
58.53333	-42
58.54167	-39
58.55000	-34
58.55833	-31
58.56667	-30
58.57500	-32
58.58333	-36
58.59167	-41
58.60000	-45
58.60833	-47
58.61667	-47
58.62500	-45
58.63333	-43
58.64167	-41
58.65000	-40
58.65833	-42
58.66667	-44
58.67500	-47
58.68333	-48
58.69167	-47
58.70000	-46
58.70833	-45
58.71667	-44
58.72500	-42
58.73333	-41
58.74167	-38
58.75000	-35
58.75833	-31
58.76667	-28
58.77500	-27
58.78333	-27
58.79167	-29
58.80000	-31
58.80833	-32
58.81667	-33
58.82500	-35
58.83333	-37
58.84167	-40
58.85000	-44
58.85833	-48
58.86667	-51
58.87500	-53
58.88333	-54
58.89167	-54
58.90000	-54
58.90833	-54
58.91667	-52
58.92500	-49
58.93333	-45
58.94167	-43
58.95000	-42
58.95833	-43
58.96667	-45
58.97500	-47
58.98333	-48
58.99167	-48
59.00000	-49
59.00833	-52
59.01667	-55
59.02500	-55
59.03333	-52
59.04167	-48
59.05000	-45
59.05833	-44
59.06667	-46
59.07500	-49
59.08333	-52
59.09167	-53
59.10000	-51
59.10833	-46
59.11667	-40
59.12500	-35
59.13333	-32
59.14167	-32
59.15000	-34
59.15833	-38
59.16667	-41
59.17500	-43
59.18333	-44
59.19167	-43
59.20000	-41
59.20833	-40
59.21667	-39
59.22500	-38
59.23333	-37
59.24167	-36
59.25000	-35
59.25833	-37
59.26667	-43
59.27500	-50
59.28333	-58
59.29167	-65
59.30000	-69
59.30833	-70
59.31667	-69
59.32500	-67
59.33333	-63
59.34167	-56
59.35000	-49
59.35833	-44
59.36667	-42
59.37500	-44
59.38333	-48
59.39167	-52
59.40000	-53
59.40833	-51
59.41667	-49
59.42500	-49
59.43333	-49
59.44167	-49
59.45000	-48
59.45833	-46
59.46667	-43
59.47500	-42
59.48333	-45
59.49167	-50
59.50000	-54
59.50833	-55
59.51667	-55
59.52500	-53
59.53333	-50
59.54167	-47
59.55000	-44
59.55833	-40
59.56667	-36
59.57500	-33
59.58333	-30
59.59167	-29
59.60000	-30
59.60833	-32
59.61667	-35
59.62500	-38
59.63333	-39
59.64167	-40
59.65000	-39
59.65833	-40
59.66667	-43
59.67500	-46
59.68333	-48
59.69167	-48
59.70000	-46
59.70833	-44
59.71667	-42
59.72500	-42
59.73333	-43
59.74167	-44
59.75000	-46
59.75833	-47
59.76667	-48
59.77500	-49
59.78333	-50
59.79167	-52
59.80000	-52
59.80833	-51
59.81667	-49
59.82500	-48
59.83333	-49
59.84167	-50
59.85000	-52
59.85833	-53
59.86667	-52
59.87500	-51
59.88333	-51
59.89167	-53
59.90000	-55
59.90833	-58
59.91667	-59
59.92500	-58
59.93333	-58
59.94167	-59
59.95000	-62
59.95833	-65
59.96667	-66
59.97500	-65
59.98333	-62
59.99167	-56
60.00000	-50

[LC Chromatogram(Detector A-Ch2)]
Interval(msec)	500
# of Points	7201
Start Time(min)	0.000
End Time(min)	60.000
Intensity Units	mV
Intensity Multiplier	0.001
Wavelength(nm)	230
R.Time (min)	Intensity
0.00000	-30
0.00833	-30
0.01667	-0
0.02500	1
0.03333	3
0.04167	5
0.05000	7
0.05833	9
0.06667	11
0.07500	11
0.08333	11
0.09167	12
0.10000	12
0.10833	10
0.11667	6
0.12500	1
0.13333	-3
0.14167	-6
0.15000	-5
0.15833	-3
0.16667	-1
0.17500	-1
0.18333	-1
0.19167	-2
0.20000	-3
0.20833	-4
0.21667	-4
0.22500	-5
0.23333	-5
0.24167	-6
0.25000	-7
0.25833	-8
0.26667	-10
0.27500	-11
0.28333	-12
0.29167	-13
0.30000	-13
0.30833	-14
0.31667	-17
0.32500	-20
0.33333	-22
0.34167	-23
0.35000	-20
0.35833	-15
0.36667	-10
0.37500	-5
0.38333	-3
0.39167	-4
0.40000	-7
0.40833	-11
0.41667	-15
0.42500	-18
0.43333	-18
0.44167	-18
0.45000	-16
0.45833	-15
0.46667	-13
0.47500	-13
0.48333	-14
0.49167	-16
0.50000	-19
0.50833	-21
0.51667	-21
0.52500	-19
0.53333	-17
0.54167	-14
0.55000	-14
0.55833	-15
0.56667	-15
0.57500	-13
0.58333	-11
0.59167	-10
0.60000	-9
0.60833	-10
0.61667	-13
0.62500	-16
0.63333	-19
0.64167	-23
0.65000	-26
0.65833	-30
0.66667	-34
0.67500	-36
0.68333	-36
0.69167	-34
0.70000	-31
0.70833	-29
0.71667	-31
0.72500	-36
0.73333	-44
0.74167	-51
0.75000	-54
0.75833	-54
0.76667	-52
0.77500	-50
0.78333	-47
0.79167	-44
0.80000	-43
0.80833	-42
0.81667	-42
0.82500	-43
0.83333	-45
0.84167	-45
0.85000	-43
0.85833	-39
0.86667	-36
0.87500	-34
0.88333	-34
0.89167	-35
0.90000	-36
0.90833	-37
0.91667	-37
0.92500	-37
0.93333	-36
0.94167	-35
0.95000	-35
0.95833	-37
0.96667	-38
0.97500	-40
0.98333	-41
0.99167	-40
1.00000	-39
1.00833	-38
1.01667	-39
1.02500	-40
1.03333	-40
1.04167	-40
1.05000	-40
1.05833	-41
1.06667	-45
1.07500	-50
1.08333	-56
1.09167	-60
1.10000	-63
1.10833	-65
1.11667	-65
1.12500	-64
1.13333	-61
1.14167	-59
1.15000	-55
1.15833	-51
1.16667	-47
1.17500	-46
1.18333	-46
1.19167	-48
1.20000	-52
1.20833	-56
1.21667	-59
1.22500	-60
1.23333	-58
1.24167	-54
1.25000	-49
1.25833	-45
1.26667	-44
1.27500	-45
1.28333	-48
1.29167	-52
1.30000	-56
1.30833	-60
1.31667	-64
1.32500	-66
1.33333	-66
1.34167	-65
1.35000	-64
1.35833	-64
1.36667	-66
1.37500	-72
1.38333	-78
1.39167	-82
1.40000	-83
1.40833	-82
1.41667	-77
1.42500	-73
1.43333	-69
1.44167	-69
1.45000	-69
1.45833	-71
1.46667	-75
1.47500	-78
1.48333	-81
1.49167	-81
1.50000	-78
1.50833	-74
1.51667	-70
1.52500	-67
1.53333	-69
1.54167	-72
1.55000	-75
1.55833	-77
1.56667	-78
1.57500	-79
1.58333	-80
1.59167	-81
1.60000	-81
1.60833	-82
1.61667	-82
1.62500	-81
1.63333	-80
1.64167	-78
1.65000	-77
1.65833	-77
1.66667	-78
1.67500	-80
1.68333	-82
1.69167	-84
1.70000	-84
1.70833	-85
1.71667	-86
1.72500	-86
1.73333	-87
1.74167	-87
1.75000	-87
1.75833	-87
1.76667	-87
1.77500	-88
1.78333	-91
1.79167	-96
1.80000	-99
1.80833	-102
1.81667	-102
1.82500	-100
1.83333	-98
1.84167	-95
1.85000	-94
1.85833	-94
1.86667	-95
1.87500	-95
1.88333	-94
1.89167	-95
1.90000	-96
1.90833	-98
1.91667	-100
1.92500	-101
1.93333	-101
1.94167	-100
1.95000	-97
1.95833	-94
1.96667	-93
1.97500	-95
1.98333	-98
1.99167	-102
2.00000	-106
2.00833	-106
2.01667	-104
2.02500	-101
2.03333	-100
2.04167	-101
2.05000	-104
2.05833	-108
2.06667	-110
2.07500	-108
2.08333	-103
2.09167	-96
2.10000	-89
2.10833	-85
2.11667	-84
2.12500	-86
2.13333	-89
2.14167	-92
2.15000	-94
2.15833	-93
2.16667	-91
2.17500	-89
2.18333	-88
2.19167	-88
2.20000	-91
2.20833	-94
2.21667	-98
2.22500	-103
2.23333	-107
2.24167	-110
2.25000	-110
2.25833	-109
2.26667	-107
2.27500	-106
2.28333	-105
2.29167	-105
2.30000	-106
2.30833	-107
2.31667	-108
2.32500	-108
2.33333	-108
2.34167	-106
2.35000	-103
2.35833	-101
2.36667	-101
2.37500	-101
2.38333	-102
2.39167	-103
2.40000	-103
2.40833	-103
2.41667	-104
2.42500	-104
2.43333	-103
2.44167	-103
2.45000	-104
2.45833	-108
2.46667	-112
2.47500	-116
2.48333	-118
2.49167	-118
2.50000	-116
2.50833	-113
2.51667	-110
2.52500	-107
2.53333	-105
2.54167	-104
2.55000	-105
2.55833	-108
2.56667	-111
2.57500	-113
2.58333	-115
2.59167	-117
2.60000	-120
2.60833	-122
2.61667	-123
2.62500	-124
2.63333	-124
2.64167	-124
2.65000	-124
2.65833	-124
2.66667	-125
2.67500	-126
2.68333	-125
2.69167	-124
2.70000	-122
2.70833	-119
2.71667	-116
2.72500	-113
2.73333	-109
2.74167	-106
2.75000	-104
2.75833	-104
2.76667	-106
2.77500	-109
2.78333	-113
2.79167	-117
2.80000	-121
2.80833	-121
2.81667	-120
2.82500	-118
2.83333	-115
2.84167	-114
2.85000	-114
2.85833	-116
2.86667	-118
2.87500	-120
2.88333	-122
2.89167	-123
2.90000	-123
2.90833	-123
2.91667	-124
2.92500	-126
2.93333	-126
2.94167	-127
2.95000	-127
2.95833	-126
2.96667	-127
2.97500	-129
2.98333	-132
2.99167	-134
3.00000	-137
3.00833	-139
3.01667	-141
3.02500	-142
3.03333	-141
3.04167	-139
3.05000	-136
3.05833	-134
3.06667	-131
3.07500	-128
3.08333	-125
3.09167	-121
3.10000	-117
3.10833	-116
3.11667	-118
3.12500	-120
3.13333	-123
3.14167	-124
3.15000	-123
3.15833	-122
3.16667	-121
3.17500	-123
3.18333	-126
3.19167	-128
3.20000	-130
3.20833	-129
3.21667	-127
3.22500	-124
3.23333	-123
3.24167	-124
3.25000	-127
3.25833	-132
3.26667	-137
3.27500	-141
3.28333	-144
3.29167	-146
3.30000	-146
3.30833	-147
3.31667	-147
3.32500	-147
3.33333	-146
3.34167	-144
3.35000	-140
3.35833	-136
3.36667	-132
3.37500	-130
3.38333	-130
3.39167	-132
3.40000	-135
3.40833	-138
3.41667	-140
3.42500	-141
3.43333	-141
3.44167	-140
3.45000	-139
3.45833	-138
3.46667	-137
3.47500	-137
3.48333	-138
3.49167	-139
3.50000	-139
3.50833	-136
3.51667	-131
3.52500	-126
3.53333	-122
3.54167	-119
3.55000	-118
3.55833	-118
3.56667	-118
3.57500	-120
3.58333	-123
3.59167	-126
3.60000	-130
3.60833	-134
3.61667	-138
3.62500	-140
3.63333	-143
3.64167	-145
3.65000	-146
3.65833	-147
3.66667	-148
3.67500	-147
3.68333	-145
3.69167	-141
3.70000	-137
3.70833	-134
3.71667	-134
3.72500	-136
3.73333	-140
3.74167	-145
3.75000	-149
3.75833	-150
3.76667	-149
3.77500	-147
3.78333	-144
3.79167	-142
3.80000	-143
3.80833	-146
3.81667	-151
3.82500	-156
3.83333	-158
3.84167	-159
3.85000	-157
3.85833	-155
3.86667	-152
3.87500	-150
3.88333	-149
3.89167	-150
3.90000	-154
3.90833	-159
3.91667	-163
3.92500	-165
3.93333	-165
3.94167	-163
3.95000	-160
3.95833	-158
3.96667	-157
3.97500	-158
3.98333	-160
3.99167	-162
4.00000	-163
4.00833	-163
4.01667	-161
4.02500	-160
4.03333	-159
4.04167	-159
4.05000	-160
4.05833	-161
4.06667	-161
4.07500	-158
4.08333	-153
4.09167	-147
4.10000	-142
4.10833	-139
4.11667	-139
4.12500	-140
4.13333	-142
4.14167	-143
4.15000	-143
4.15833	-143
4.16667	-144
4.17500	-146
4.18333	-148
4.19167	-151
4.20000	-153
4.20833	-155
4.21667	-156
4.22500	-157
4.23333	-156
4.24167	-154
4.25000	-151
4.25833	-148
4.26667	-147
4.27500	-147
4.28333	-149
4.29167	-152
4.30000	-155
4.30833	-157
4.31667	-158
4.32500	-159
4.33333	-161
4.34167	-163
4.35000	-165
4.35833	-167
4.36667	-167
4.37500	-167
4.38333	-166
4.39167	-165
4.40000	-165
4.40833	-166
4.41667	-168
4.42500	-171
4.43333	-173
4.44167	-175
4.45000	-175
4.45833	-174
4.46667	-173
4.47500	-172
4.48333	-171
4.49167	-171
4.50000	-171
4.50833	-170
4.51667	-167
4.52500	-163
4.53333	-160
4.54167	-156
4.55000	-154
4.55833	-152
4.56667	-153
4.57500	-154
4.58333	-156
4.59167	-157
4.60000	-158
4.60833	-158
4.61667	-156
4.62500	-155
4.63333	-157
4.64167	-160
4.65000	-162
4.65833	-164
4.66667	-164
4.67500	-162
4.68333	-162
4.69167	-165
4.70000	-170
4.70833	-174
4.71667	-174
4.72500	-173
4.73333	-169
4.74167	-167
4.75000	-168
4.75833	-172
4.76667	-176
4.77500	-180
4.78333	-182
4.79167	-183
4.80000	-183
4.80833	-184
4.81667	-185
4.82500	-186
4.83333	-187
4.84167	-186
4.85000	-185
4.85833	-184
4.86667	-183
4.87500	-181
4.88333	-178
4.89167	-175
4.90000	-173
4.90833	-170
4.91667	-167
4.92500	-164
4.93333	-163
4.94167	-163
4.95000	-164
4.95833	-167
4.96667	-168
4.97500	-168
4.98333	-167
4.99167	-166
5.00000	-167
5.00833	-169
5.01667	-174
5.02500	-180
5.03333	-186
5.04167	-191
5.05000	-194
5.05833	-195
5.06667	-196
5.07500	-196
5.08333	-197
5.09167	-194
5.10000	-190
5.10833	-186
5.11667	-182
5.12500	-179
5.13333	-179
5.14167	-179
5.15000	-180
5.15833	-179
5.16667	-179
5.17500	-180
5.18333	-182
5.19167	-184
5.20000	-185
5.20833	-186
5.21667	-185
5.22500	-184
5.23333	-183
5.24167	-181
5.25000	-179
5.25833	-175
5.26667	-172
5.27500	-169
5.28333	-166
5.29167	-164
5.30000	-163
5.30833	-163
5.31667	-165
5.32500	-169
5.33333	-176
5.34167	-182
5.35000	-187
5.35833	-191
5.36667	-192
5.37500	-192
5.38333	-190
5.39167	-188
5.40000	-185
5.40833	-182
5.41667	-178
5.42500	-176
5.43333	-176
5.44167	-178
5.45000	-182
5.45833	-186
5.46667	-188
5.47500	-189
5.48333	-187
5.49167	-185
5.50000	-184
5.50833	-184
5.51667	-187
5.52500	-190
5.53333	-192
5.54167	-193
5.55000	-192
5.55833	-191
5.56667	-189
5.57500	-188
5.58333	-186
5.59167	-182
5.60000	-179
5.60833	-176
5.61667	-175
5.62500	-175
5.63333	-176
5.64167	-178
5.65000	-180
5.65833	-183
5.66667	-187
5.67500	-189
5.68333	-189
5.69167	-185
5.70000	-179
5.70833	-173
5.71667	-169
5.72500	-168
5.73333	-171
5.74167	-177
5.75000	-183
5.75833	-188
5.76667	-192
5.77500	-195
5.78333	-198
5.79167	-200
5.80000	-202
5.80833	-201
5.81667	-197
5.82500	-192
5.83333	-189
5.84167	-187
5.85000	-185
5.85833	-184
5.86667	-182
5.87500	-181
5.88333	-180
5.89167	-181
5.90000	-184
5.90833	-186
5.91667	-186
5.92500	-185
5.93333	-185
5.94167	-186
5.95000	-188
5.95833	-191
5.96667	-194
5.97500	-195
5.98333	-195
5.99167	-195
6.00000	-196
6.00833	-197
6.01667	-197
6.02500	-197
6.03333	-196
6.04167	-194
6.05000	-192
6.05833	-191
6.06667	-191
6.07500	-192
6.08333	-196
6.09167	-201
6.10000	-205
6.10833	-209
6.11667	-211
6.12500	-210
6.13333	-205
6.14167	-199
6.15000	-194
6.15833	-190
6.16667	-186
6.17500	-183
6.18333	-180
6.19167	-180
6.20000	-182
6.20833	-188
6.21667	-196
6.22500	-202
6.23333	-203
6.24167	-202
6.25000	-201
6.25833	-200
6.26667	-200
6.27500	-200
6.28333	-200
6.29167	-198
6.30000	-196
6.30833	-195
6.31667	-198
6.32500	-200
6.33333	-202
6.34167	-204
6.35000	-205
6.35833	-205
6.36667	-206
6.37500	-208
6.38333	-211
6.39167	-213
6.40000	-214
6.40833	-214
6.41667	-214
6.42500	-214
6.43333	-214
6.44167	-214
6.45000	-215
6.45833	-217
6.46667	-217
6.47500	-215
6.48333	-210
6.49167	-205
6.50000	-201
6.50833	-199
6.51667	-199
6.52500	-201
6.53333	-202
6.54167	-203
6.55000	-204
6.55833	-205
6.56667	-206
6.57500	-206
6.58333	-205
6.59167	-204
6.60000	-203
6.60833	-201
6.61667	-200
6.62500	-198
6.63333	-195
6.64167	-193
6.65000	-191
6.65833	-192
6.66667	-195
6.67500	-199
6.68333	-204
6.69167	-210
6.70000	-213
6.70833	-214
6.71667	-211
6.72500	-207
6.73333	-204
6.74167	-204
6.75000	-204
6.75833	-204
6.76667	-202
6.77500	-197
6.78333	-192
6.79167	-187
6.80000	-185
6.80833	-186
6.81667	-191
6.82500	-196
6.83333	-200
6.84167	-202
6.85000	-204
6.85833	-208
6.86667	-212
6.87500	-217
6.88333	-219
6.89167	-218
6.90000	-215
6.90833	-211
6.91667	-209
6.92500	-208
6.93333	-209
6.94167	-211
6.95000	-213
6.95833	-215
6.96667	-216
6.97500	-216
6.98333	-215
6.99167	-214
7.00000	-214
7.00833	-214
7.01667	-213
7.02500	-212
7.03333	-211
7.04167	-211
7.05000	-211
7.05833	-211
7.06667	-211
7.07500	-211
7.08333	-213
7.09167	-215
7.10000	-217
7.10833	-219
7.11667	-218
7.12500	-217
7.13333	-215
7.14167	-213
7.15000	-211
7.15833	-209
7.16667	-206
7.17500	-202
7.18333	-198
7.19167	-194
7.20000	-190
7.20833	-189
7.21667	-191
7.22500	-194
7.23333	-197
7.24167	-200
7.25000	-205
7.25833	-212
7.26667	-217
7.27500	-220
7.28333	-219
7.29167	-214
7.30000	-207
7.30833	-199
7.31667	-192
7.32500	-189
7.33333	-190
7.34167	-195
7.35000	-201
7.35833	-208
7.36667	-214
7.37500	-219
7.38333	-222
7.39167	-224
7.40000	-224
7.40833	-223
7.41667	-220
7.42500	-217
7.43333	-214
7.44167	-211
7.45000	-209
7.45833	-210
7.46667	-213
7.47500	-217
7.48333	-221
7.49167	-224
7.50000	-226
7.50833	-227
7.51667	-229
7.52500	-229
7.53333	-229
7.54167	-229
7.55000	-228
7.55833	-228
7.56667	-228
7.57500	-228
7.58333	-227
7.59167	-225
7.60000	-222
7.60833	-217
7.61667	-212
7.62500	-207
7.63333	-204
7.64167	-204
7.65000	-206
7.65833	-208
7.66667	-210
7.67500	-211
7.68333	-211
7.69167	-212
7.70000	-214
7.70833	-214
7.71667	-213
7.72500	-211
7.73333	-209
7.74167	-208
7.75000	-209
7.75833	-212
7.76667	-216
7.77500	-220
7.78333	-223
7.79167	-224
7.80000	-224
7.80833	-222
7.81667	-221
7.82500	-221
7.83333	-222
7.84167	-223
7.85000	-222
7.85833	-220
7.86667	-218
7.87500	-216
7.88333	-215
7.89167	-215
7.90000	-216
7.90833	-217
7.91667	-216
7.92500	-215
7.93333	-213
7.94167	-211
7.95000	-209
7.95833	-209
7.96667	-210
7.97500	-212
7.98333	-213
7.99167	-213
8.00000	-213
8.00833	-214
8.01667	-216
8.02500	-220
8.03333	-223
8.04167	-226
8.05000	-226
8.05833	-225
8.06667	-225
8.07500	-225
8.08333	-226
8.09167	-228
8.10000	-229
8.10833	-229
8.11667	-226
8.12500	-225
8.13333	-224
8.14167	-225
8.15000	-228
8.15833	-232
8.16667	-236
8.17500	-239
8.18333	-240
8.19167	-240
8.20000	-238
8.20833	-235
8.21667	-230
8.22500	-225
8.23333	-221
8.24167	-219
8.25000	-220
8.25833	-223
8.26667	-228
8.27500	-233
8.28333	-235
8.29167	-235
8.30000	-231
8.30833	-227
8.31667	-224
8.32500	-222
8.33333	-223
8.34167	-224
8.35000	-224
8.35833	-222
8.36667	-220
8.37500	-220
8.38333	-221
8.39167	-223
8.40000	-226
8.40833	-226
8.41667	-224
8.42500	-221
8.43333	-219
8.44167	-216
8.45000	-215
8.45833	-214
8.46667	-214
8.47500	-214
8.48333	-214
8.49167	-215
8.50000	-217
8.50833	-222
8.51667	-228
8.52500	-235
8.53333	-241
8.54167	-247
8.55000	-250
8.55833	-252
8.56667	-252
8.57500	-253
8.58333	-253
8.59167	-251
8.60000	-247
8.60833	-242
8.61667	-238
8.62500	-234
8.63333	-233
8.64167	-234
8.65000	-236
8.65833	-239
8.66667	-241
8.67500	-240
8.68333	-236
8.69167	-231
8.70000	-225
8.70833	-222
8.71667	-222
8.72500	-223
8.73333	-224
8.74167	-225
8.75000	-226
8.75833	-228
8.76667	-230
8.77500	-231
8.78333	-230
8.79167	-229
8.80000	-227
8.80833	-227
8.81667	-229
8.82500	-232
8.83333	-235
8.84167	-236
8.85000	-234
8.85833	-231
8.86667	-227
8.87500	-223
8.88333	-221
8.89167	-221
8.90000	-223
8.90833	-223
8.91667	-223
8.92500	-222
8.93333	-221
8.94167	-220
8.95000	-220
8.95833	-219
8.96667	-218
8.97500	-217
8.98333	-216
8.99167	-215
9.00000	-215
9.00833	-215
9.01667	-215
9.02500	-216
9.03333	-218
9.04167	-220
9.05000	-224
9.05833	-227
9.06667	-230
9.07500	-232
9.08333	-233
9.09167	-232
9.10000	-229
9.10833	-226
9.11667	-224
9.12500	-222
9.13333	-223
9.14167	-226
9.15000	-230
9.15833	-235
9.16667	-240
9.17500	-244
9.18333	-247
9.19167	-247
9.20000	-245
9.20833	-242
9.21667	-239
9.22500	-235
9.23333	-231
9.24167	-229
9.25000	-227
9.25833	-227
9.26667	-229
9.27500	-232
9.28333	-235
9.29167	-235
9.30000	-234
9.30833	-233
9.31667	-232
9.32500	-231
9.33333	-232
9.34167	-234
9.35000	-236
9.35833	-237
9.36667	-236
9.37500	-235
9.38333	-234
9.39167	-234
9.40000	-234
9.40833	-234
9.41667	-235
9.42500	-234
9.43333	-231
9.44167	-228
9.45000	-227
9.45833	-230
9.46667	-233
9.47500	-236
9.48333	-239
9.49167	-240
9.50000	-241
9.50833	-240
9.51667	-240
9.52500	-239
9.53333	-238
9.54167	-238
9.55000	-239
9.55833	-241
9.56667	-243
9.57500	-242
9.58333	-240
9.59167	-239
9.60000	-239
9.60833	-241
9.61667	-242
9.62500	-242
9.63333	-238
9.64167	-233
9.65000	-228
9.65833	-224
9.66667	-222
9.67500	-224
9.68333	-227
9.69167	-231
9.70000	-236
9.70833	-239
9.71667	-241
9.72500	-240
9.73333	-239
9.74167	-236
9.75000	-234
9.75833	-230
9.76667	-228
9.77500	-227
9.78333	-228
9.79167	-230
9.80000	-233
9.80833	-235
9.81667	-236
9.82500	-238
9.83333	-242
9.84167	-246
9.85000	-249
9.85833	-251
9.86667	-249
9.87500	-244
9.88333	-239
9.89167	-236
9.90000	-234
9.90833	-233
9.91667	-235
9.92500	-237
9.93333	-239
9.94167	-241
9.95000	-242
9.95833	-241
9.96667	-240
9.97500	-238
9.98333	-237
9.99167	-239
10.00000	-241
10.00833	-243
10.01667	-243
10.02500	-242
10.03333	-240
10.04167	-239
10.05000	-239
10.05833	-241
10.06667	-243
10.07500	-244
10.08333	-243
10.09167	-242
10.10000	-240
10.10833	-239
10.11667	-239
10.12500	-240
10.13333	-240
10.14167	-241
10.15000	-241
10.15833	-240
10.16667	-240
10.17500	-241
10.18333	-243
10.19167	-246
10.20000	-247
10.20833	-246
10.21667	-242
10.22500	-238
10.23333	-236
10.24167	-235
10.25000	-236
10.25833	-236
10.26667	-237
10.27500	-235
10.28333	-233
10.29167	-230
10.30000	-227
10.30833	-225
10.31667	-224
10.32500	-223
10.33333	-223
10.34167	-222
10.35000	-221
10.35833	-222
10.36667	-225
10.37500	-231
10.38333	-236
10.39167	-240
10.40000	-243
10.40833	-244
10.41667	-242
10.42500	-240
10.43333	-240
10.44167	-240
10.45000	-243
10.45833	-247
10.46667	-250
10.47500	-251
10.48333	-249
10.49167	-245
10.50000	-240
10.50833	-237
10.51667	-233
10.52500	-232
10.53333	-232
10.54167	-234
10.55000	-237
10.55833	-242
10.56667	-246
10.57500	-249
10.58333	-252
10.59167	-254
10.60000	-255
10.60833	-255
10.61667	-256
10.62500	-257
10.63333	-255
10.64167	-252
10.65000	-248
10.65833	-246
10.66667	-244
10.67500	-245
10.68333	-247
10.69167	-249
10.70000	-251
10.70833	-252
10.71667	-253
10.72500	-251
10.73333	-249
10.74167	-247
10.75000	-244
10.75833	-242
10.76667	-240
10.77500	-239
10.78333	-239
10.79167	-239
10.80000	-239
10.80833	-241
10.81667	-242
10.82500	-243
10.83333	-244
10.84167	-243
10.85000	-241
10.85833	-239
10.86667	-238
10.87500	-237
10.88333	-238
10.89167	-241
10.90000	-245
10.90833	-249
10.91667	-253
10.92500	-255
10.93333	-256
10.94167	-254
10.95000	-253
10.95833	-251
10.96667	-249
10.97500	-248
10.98333	-247
10.99167	-246
11.00000	-246
11.00833	-246
11.01667	-247
11.02500	-248
11.03333	-247
11.04167	-247
11.05000	-247
11.05833	-248
11.06667	-249
11.07500	-250
11.08333	-249
11.09167	-247
11.10000	-246
11.10833	-245
11.11667	-246
11.12500	-248
11.13333	-250
11.14167	-252
11.15000	-253
11.15833	-254
11.16667	-255
11.17500	-257
11.18333	-260
11.19167	-261
11.20000	-261
11.20833	-259
11.21667	-256
11.22500	-253
11.23333	-250
11.24167	-248
11.25000	-245
11.25833	-242
11.26667	-240
11.27500	-240
11.28333	-241
11.29167	-244
11.30000	-247
11.30833	-250
11.31667	-252
11.32500	-253
11.33333	-253
11.34167	-255
11.35000	-258
11.35833	-262
11.36667	-266
11.37500	-267
11.38333	-264
11.39167	-259
11.40000	-252
11.40833	-249
11.41667	-250
11.42500	-254
11.43333	-259
11.44167	-265
11.45000	-268
11.45833	-268
11.46667	-267
11.47500	-266
11.48333	-264
11.49167	-262
11.50000	-261
11.50833	-261
11.51667	-261
11.52500	-262
11.53333	-262
11.54167	-262
11.55000	-261
11.55833	-260
11.56667	-258
11.57500	-255
11.58333	-253
11.59167	-251
11.60000	-250
11.60833	-249
11.61667	-250
11.62500	-250
11.63333	-249
11.64167	-247
11.65000	-245
11.65833	-245
11.66667	-246
11.67500	-247
11.68333	-249
11.69167	-251
11.70000	-253
11.70833	-255
11.71667	-257
11.72500	-259
11.73333	-259
11.74167	-258
11.75000	-256
11.75833	-252
11.76667	-249
11.77500	-248
11.78333	-248
11.79167	-251
11.80000	-256
11.80833	-262
11.81667	-267
11.82500	-272
11.83333	-276
11.84167	-280
11.85000	-282
11.85833	-281
11.86667	-278
11.87500	-272
11.88333	-267
11.89167	-263
11.90000	-260
11.90833	-258
11.91667	-257
11.92500	-258
11.93333	-259
11.94167	-260
11.95000	-260
11.95833	-259
11.96667	-258
11.97500	-256
11.98333	-254
11.99167	-253
12.00000	-250
12.00833	-247
12.01667	-244
12.02500	-243
12.03333	-244
12.04167	-248
12.05000	-251
12.05833	-254
12.06667	-255
12.07500	-256
12.08333	-256
12.09167	-259
12.10000	-263
12.10833	-267
12.11667	-268
12.12500	-267
12.13333	-264
12.14167	-262
12.15000	-260
12.15833	-260
12.16667	-262
12.17500	-266
12.18333	-269
12.19167	-271
12.20000	-272
12.20833	-270
12.21667	-265
12.22500	-260
12.23333	-255
12.24167	-251
12.25000	-250
12.25833	-251
12.26667	-253
12.27500	-255
12.28333	-256
12.29167	-256
12.30000	-256
12.30833	-256
12.31667	-257
12.32500	-259
12.33333	-260
12.34167	-260
12.35000	-259
12.35833	-257
12.36667	-256
12.37500	-258
12.38333	-260
12.39167	-262
12.40000	-264
12.40833	-264
12.41667	-262
12.42500	-258
12.43333	-253
12.44167	-250
12.45000	-250
12.45833	-254
12.46667	-259
12.47500	-263
12.48333	-266
12.49167	-264
12.50000	-260
12.50833	-257
12.51667	-258
12.52500	-258
12.53333	-258
12.54167	-257
12.55000	-254
12.55833	-252
12.56667	-250
12.57500	-249
12.58333	-250
12.59167	-251
12.60000	-253
12.60833	-255
12.61667	-258
12.62500	-259
12.63333	-257
12.64167	-253
12.65000	-249
12.65833	-246
12.66667	-246
12.67500	-249
12.68333	-255
12.69167	-259
12.70000	-262
12.70833	-263
12.71667	-263
12.72500	-262
12.73333	-260
12.74167	-258
12.75000	-255
12.75833	-253
12.76667	-251
12.77500	-250
12.78333	-248
12.79167	-246
12.80000	-243
12.80833	-240
12.81667	-239
12.82500	-241
12.83333	-246
12.84167	-252
12.85000	-257
12.85833	-259
12.86667	-258
12.87500	-257
12.88333	-256
12.89167	-257
12.90000	-260
12.90833	-262
12.91667	-262
12.92500	-261
12.93333	-257
12.94167	-254
12.95000	-252
12.95833	-252
12.96667	-253
12.97500	-255
12.98333	-256
12.99167	-255
13.00000	-253
13.00833	-250
13.01667	-247
13.02500	-246
13.03333	-247
13.04167	-250
13.05000	-253
13.05833	-257
13.06667	-259
13.07500	-259
13.08333	-256
13.09167	-254
13.10000	-251
13.10833	-249
13.11667	-247
13.12500	-246
13.13333	-244
13.14167	-242
13.15000	-241
13.15833	-240
13.16667	-241
13.17500	-244
13.18333	-248
13.19167	-250
13.20000	-251
13.20833	-250
13.21667	-249
13.22500	-249
13.23333	-249
13.24167	-248
13.25000	-247
13.25833	-244
13.26667	-243
13.27500	-243
13.28333	-243
13.29167	-244
13.30000	-243
13.30833	-242
13.31667	-240
13.32500	-239
13.33333	-237
13.34167	-235
13.35000	-234
13.35833	-236
13.36667	-238
13.37500	-240
13.38333	-240
13.39167	-238
13.40000	-233
13.40833	-229
13.41667	-225
13.42500	-223
13.43333	-223
13.44167	-223
13.45000	-225
13.45833	-228
13.46667	-231
13.47500	-234
13.48333	-237
13.49167	-239
13.50000	-241
13.50833	-240
13.51667	-237
13.52500	-233
13.53333	-231
13.54167	-232
13.55000	-234
13.55833	-237
13.56667	-239
13.57500	-238
13.58333	-235
13.59167	-229
13.60000	-222
13.60833	-218
13.61667	-217
13.62500	-218
13.63333	-221
13.64167	-224
13.65000	-226
13.65833	-225
13.66667	-223
13.67500	-221
13.68333	-219
13.69167	-215
13.70000	-211
13.70833	-206
13.71667	-202
13.72500	-199
13.73333	-198
13.74167	-199
13.75000	-201
13.75833	-203
13.76667	-203
13.77500	-201
13.78333	-197
13.79167	-193
13.80000	-189
13.80833	-185
13.81667	-181
13.82500	-178
13.83333	-176
13.84167	-175
13.85000	-176
13.85833	-178
13.86667	-179
13.87500	-178
13.88333	-175
13.89167	-172
13.90000	-169
13.90833	-168
13.91667	-167
13.92500	-166
13.93333	-164
13.94167	-160
13.95000	-155
13.95833	-149
13.96667	-143
13.97500	-139
13.98333	-136
13.99167	-137
14.00000	-140
14.00833	-145
14.01667	-153
14.02500	-157
14.03333	-158
14.04167	-156
14.05000	-151
14.05833	-145
14.06667	-140
14.07500	-138
14.08333	-138
14.09167	-137
14.10000	-136
14.10833	-133
14.11667	-130
14.12500	-128
14.13333	-128
14.14167	-129
14.15000	-132
14.15833	-134
14.16667	-137
14.17500	-140
14.18333	-143
14.19167	-145
14.20000	-147
14.20833	-147
14.21667	-147
14.22500	-145
14.23333	-143
14.24167	-140
14.25000	-136
14.25833	-132
14.26667	-127
14.27500	-123
14.28333	-122
14.29167	-122
14.30000	-125
14.30833	-128
14.31667	-128
14.32500	-126
14.33333	-121
14.34167	-117
14.35000	-115
14.35833	-116
14.36667	-119
14.37500	-121
14.38333	-124
14.39167	-125
14.40000	-124
14.40833	-122
14.41667	-120
14.42500	-119
14.43333	-118
14.44167	-118
14.45000	-120
14.45833	-122
14.46667	-125
14.47500	-127
14.48333	-129
14.49167	-132
14.50000	-135
14.50833	-139
14.51667	-144
14.52500	-147
14.53333	-148
14.54167	-147
14.55000	-143
14.55833	-138
14.56667	-133
14.57500	-129
14.58333	-127
14.59167	-126
14.60000	-126
14.60833	-127
14.61667	-127
14.62500	-128
14.63333	-127
14.64167	-127
14.65000	-128
14.65833	-131
14.66667	-136
14.67500	-142
14.68333	-147
14.69167	-149
14.70000	-149
14.70833	-148
14.71667	-145
14.72500	-141
14.73333	-137
14.74167	-133
14.75000	-128
14.75833	-125
14.76667	-123
14.77500	-121
14.78333	-121
14.79167	-123
14.80000	-126
14.80833	-129
14.81667	-132
14.82500	-136
14.83333	-141
14.84167	-146
14.85000	-152
14.85833	-158
14.86667	-161
14.87500	-163
14.88333	-163
14.89167	-163
14.90000	-161
14.90833	-161
14.91667	-163
14.92500	-166
14.93333	-170
14.94167	-173
14.95000	-171
14.95833	-167
14.96667	-161
14.97500	-154
14.98333	-150
14.99167	-151
15.00000	-156
15.00833	-162
15.01667	-168
15.02500	-170
15.03333	-166
15.04167	-160
15.05000	-156
15.05833	-154
15.06667	-155
15.07500	-158
15.08333	-162
15.09167	-163
15.10000	-163
15.10833	-162
15.11667	-161
15.12500	-160
15.13333	-159
15.14167	-158
15.15000	-157
15.15833	-156
15.16667	-155
15.17500	-154
15.18333	-154
15.19167	-156
15.20000	-160
15.20833	-165
15.21667	-170
15.22500	-174
15.23333	-175
15.24167	-175
15.25000	-174
15.25833	-173
15.26667	-171
15.27500	-168
15.28333	-165
15.29167	-163
15.30000	-161
15.30833	-159
15.31667	-156
15.32500	-154
15.33333	-151
15.34167	-149
15.35000	-148
15.35833	-149
15.36667	-150
15.37500	-150
15.38333	-151
15.39167	-153
15.40000	-156
15.40833	-159
15.41667	-162
15.42500	-165
15.43333	-167
15.44167	-169
15.45000	-171
15.45833	-172
15.46667	-174
15.47500	-175
15.48333	-176
15.49167	-178
15.50000	-179
15.50833	-180
15.51667	-181
15.52500	-181
15.53333	-181
15.54167	-180
15.55000	-177
15.55833	-173
15.56667	-170
15.57500	-169
15.58333	-169
15.59167	-170
15.60000	-170
15.60833	-169
15.61667	-167
15.62500	-166
15.63333	-167
15.64167	-169
15.65000	-171
15.65833	-171
15.66667	-171
15.67500	-169
15.68333	-167
15.69167	-166
15.70000	-166
15.70833	-167
15.71667	-169
15.72500	-171
15.73333	-171
15.74167	-170
15.75000	-168
15.75833	-165
15.76667	-162
15.77500	-158
15.78333	-155
15.79167	-153
15.80000	-151
15.80833	-152
15.81667	-154
15.82500	-157
15.83333	-159
15.84167	-160
15.85000	-161
15.85833	-163
15.86667	-165
15.87500	-167
15.88333	-169
15.89167	-170
15.90000	-171
15.90833	-170
15.91667	-168
15.92500	-165
15.93333	-162
15.94167	-160
15.95000	-160
15.95833	-161
15.96667	-161
15.97500	-160
15.98333	-159
15.99167	-158
16.00000	-158
16.00833	-159
16.01667	-158
16.02500	-156
16.03333	-152
16.04167	-147
16.05000	-145
16.05833	-144
16.06667	-146
16.07500	-150
16.08333	-153
16.09167	-156
16.10000	-158
16.10833	-157
16.11667	-153
16.12500	-147
16.13333	-141
16.14167	-136
16.15000	-133
16.15833	-133
16.16667	-134
16.17500	-137
16.18333	-138
16.19167	-139
16.20000	-137
16.20833	-135
16.21667	-132
16.22500	-129
16.23333	-130
16.24167	-132
16.25000	-134
16.25833	-136
16.26667	-137
16.27500	-138
16.28333	-139
16.29167	-142
16.30000	-146
16.30833	-150
16.31667	-154
16.32500	-156
16.33333	-155
16.34167	-153
16.35000	-149
16.35833	-145
16.36667	-140
16.37500	-136
16.38333	-134
16.39167	-133
16.40000	-134
16.40833	-135
16.41667	-135
16.42500	-133
16.43333	-131
16.44167	-130
16.45000	-133
16.45833	-138
16.46667	-142
16.47500	-144
16.48333	-145
16.49167	-146
16.50000	-148
16.50833	-151
16.51667	-155
16.52500	-158
16.53333	-158
16.54167	-157
16.55000	-156
16.55833	-156
16.56667	-157
16.57500	-158
16.58333	-160
16.59167	-162
16.60000	-164
16.60833	-166
16.61667	-167
16.62500	-167
16.63333	-166
16.64167	-163
16.65000	-161
16.65833	-160
16.66667	-159
16.67500	-159
16.68333	-160
16.69167	-162
16.70000	-165
16.70833	-167
16.71667	-169
16.72500	-170
16.73333	-169
16.74167	-169
16.75000	-168
16.75833	-168
16.76667	-169
16.77500	-169
16.78333	-170
16.79167	-173
16.80000	-176
16.80833	-179
16.81667	-180
16.82500	-179
16.83333	-172
16.84167	-165
16.85000	-159
16.85833	-157
16.86667	-156
16.87500	-157
16.88333	-157
16.89167	-156
16.90000	-153
16.90833	-152
16.91667	-154
16.92500	-158
16.93333	-163
16.94167	-168
16.95000	-172
16.95833	-175
16.96667	-176
16.97500	-175
16.98333	-172
16.99167	-167
17.00000	-162
17.00833	-158
17.01667	-157
17.02500	-159
17.03333	-164
17.04167	-169
17.05000	-173
17.05833	-174
17.06667	-173
17.07500	-170
17.08333	-167
17.09167	-165
17.10000	-164
17.10833	-165
17.11667	-166
17.12500	-168
17.13333	-169
17.14167	-169
17.15000	-168
17.15833	-167
17.16667	-166
17.17500	-168
17.18333	-172
17.19167	-176
17.20000	-179
17.20833	-182
17.21667	-182
17.22500	-180
17.23333	-176
17.24167	-171
17.25000	-167
17.25833	-163
17.26667	-162
17.27500	-164
17.28333	-169
17.29167	-174
17.30000	-179
17.30833	-184
17.31667	-189
17.32500	-193
17.33333	-194
17.34167	-192
17.35000	-188
17.35833	-181
17.36667	-173
17.37500	-165
17.38333	-158
17.39167	-155
17.40000	-156
17.40833	-162
17.41667	-170
17.42500	-178
17.43333	-183
17.44167	-185
17.45000	-185
17.45833	-183
17.46667	-182
17.47500	-181
17.48333	-179
17.49167	-177
17.50000	-173
17.50833	-170
17.51667	-166
17.52500	-164
17.53333	-164
17.54167	-165
17.55000	-167
17.55833	-170
17.56667	-173
17.57500	-175
17.58333	-178
17.59167	-181
17.60000	-184
17.60833	-185
17.61667	-183
17.62500	-180
17.63333	-175
17.64167	-171
17.65000	-168
17.65833	-168
17.66667	-169
17.67500	-172
17.68333	-175
17.69167	-176
17.70000	-174
17.70833	-171
17.71667	-166
17.72500	-162
17.73333	-161
17.74167	-163
17.75000	-166
17.75833	-169
17.76667	-170
17.77500	-169
17.78333	-166
17.79167	-161
17.80000	-155
17.80833	-151
17.81667	-151
17.82500	-153
17.83333	-157
17.84167	-161
17.85000	-165
17.85833	-169
17.86667	-172
17.87500	-174
17.88333	-176
17.89167	-177
17.90000	-177
17.90833	-176
17.91667	-177
17.92500	-178
17.93333	-179
17.94167	-180
17.95000	-180
17.95833	-178
17.96667	-177
17.97500	-177
17.98333	-178
17.99167	-180
18.00000	-182
18.00833	-182
18.01667	-181
18.02500	-179
18.03333	-179
18.04167	-181
18.05000	-182
18.05833	-182
18.06667	-180
18.07500	-176
18.08333	-172
18.09167	-169
18.10000	-168
18.10833	-168
18.11667	-170
18.12500	-171
18.13333	-171
18.14167	-171
18.15000	-171
18.15833	-172
18.16667	-174
18.17500	-178
18.18333	-181
18.19167	-182
18.20000	-183
18.20833	-182
18.21667	-180
18.22500	-178
18.23333	-176
18.24167	-174
18.25000	-173
18.25833	-173
18.26667	-173
18.27500	-173
18.28333	-173
18.29167	-172
18.30000	-170
18.30833	-168
18.31667	-167
18.32500	-170
18.33333	-176
18.34167	-183
18.35000	-189
18.35833	-191
18.36667	-191
18.37500	-186
18.38333	-181
18.39167	-177
18.40000	-174
18.40833	-173
18.41667	-175
18.42500	-180
18.43333	-186
18.44167	-193
18.45000	-198
18.45833	-199
18.46667	-197
18.47500	-192
18.48333	-188
18.49167	-186
18.50000	-186
18.50833	-187
18.51667	-188
18.52500	-189
18.53333	-189
18.54167	-189
18.55000	-189
18.55833	-191
18.56667	-194
18.57500	-197
18.58333	-198
18.59167	-198
18.60000	-196
18.60833	-192
18.61667	-186
18.62500	-182
18.63333	-181
18.64167	-182
18.65000	-184
18.65833	-185
18.66667	-185
18.67500	-184
18.68333	-183
18.69167	-182
18.70000	-182
18.70833	-183
18.71667	-184
18.72500	-185
18.73333	-189
18.74167	-192
18.75000	-196
18.75833	-198
18.76667	-198
18.77500	-195
18.78333	-190
18.79167	-186
18.80000	-182
18.80833	-179
18.81667	-178
18.82500	-178
18.83333	-181
18.84167	-184
18.85000	-189
18.85833	-193
18.86667	-195
18.87500	-195
18.88333	-193
18.89167	-189
18.90000	-184
18.90833	-180
18.91667	-178
18.92500	-177
18.93333	-176
18.94167	-174
18.95000	-171
18.95833	-168
18.96667	-168
18.97500	-169
18.98333	-172
18.99167	-174
19.00000	-176
19.00833	-178
19.01667	-178
19.02500	-176
19.03333	-174
19.04167	-171
19.05000	-167
19.05833	-165
19.06667	-164
19.07500	-165
19.08333	-167
19.09167	-170
19.10000	-173
19.10833	-175
19.11667	-176
19.12500	-176
19.13333	-175
19.14167	-173
19.15000	-169
19.15833	-165
19.16667	-162
19.17500	-160
19.18333	-159
19.19167	-159
19.20000	-161
19.20833	-163
19.21667	-164
19.22500	-164
19.23333	-162
19.24167	-159
19.25000	-156
19.25833	-153
19.26667	-150
19.27500	-148
19.28333	-147
19.29167	-145
19.30000	-143
19.30833	-140
19.31667	-138
19.32500	-137
19.33333	-137
19.34167	-138
19.35000	-139
19.35833	-140
19.36667	-138
19.37500	-133
19.38333	-126
19.39167	-120
19.40000	-114
19.40833	-111
19.41667	-111
19.42500	-112
19.43333	-113
19.44167	-113
19.45000	-111
19.45833	-108
19.46667	-104
19.47500	-99
19.48333	-94
19.49167	-91
19.50000	-87
19.50833	-83
19.51667	-79
19.52500	-72
19.53333	-64
19.54167	-54
19.55000	-46
19.55833	-37
19.56667	-30
19.57500	-23
19.58333	-16
19.59167	-10
19.60000	-3
19.60833	4
19.61667	10
19.62500	18
19.63333	28
19.64167	40
19.65000	53
19.65833	69
19.66667	86
19.67500	103
19.68333	121
19.69167	138
19.70000	154
19.70833	168
19.71667	182
19.72500	196
19.73333	212
19.74167	230
19.75000	253
19.75833	279
19.76667	306
19.77500	334
19.78333	361
19.79167	389
19.80000	418
19.80833	448
19.81667	481
19.82500	515
19.83333	551
19.84167	587
19.85000	626
19.85833	668
19.86667	711
19.87500	757
19.88333	804
19.89167	852
19.90000	901
19.90833	950
19.91667	1002
19.92500	1056
19.93333	1113
19.94167	1172
19.95000	1233
19.95833	1297
19.96667	1361
19.97500	1429
19.98333	1499
19.99167	1573
20.00000	1651
20.00833	1730
20.01667	1813
20.02500	1894
20.03333	1979
20.04167	2064
20.05000	2151
20.05833	2243
20.06667	2336
20.07500	2435
20.08333	2535
20.09167	2637
20.10000	2741
20.10833	2849
20.11667	2963
20.12500	3078
20.13333	3197
20.14167	3315
20.15000	3432
20.15833	3550
20.16667	3668
20.17500	3791
20.18333	3915
20.19167	4044
20.20000	4176
20.20833	4306
20.21667	4437
20.22500	4564
20.23333	4694
20.24167	4822
20.25000	4952
20.25833	5086
20.26667	5220
20.27500	5360
20.28333	5499
20.29167	5638
20.30000	5776
20.30833	5910
20.31667	6047
20.32500	6179
20.33333	6313
20.34167	6445
20.35000	6573
20.35833	6703
20.36667	6829
20.37500	6960
20.38333	7088
20.39167	7213
20.40000	7334
20.40833	7449
20.41667	7563
20.42500	7674
20.43333	7786
20.44167	7896
20.45000	8003
20.45833	8107
20.46667	8203
20.47500	8294
20.48333	8378
20.49167	8459
20.50000	8539
20.50833	8615
20.51667	8690
20.52500	8759
20.53333	8823
20.54167	8880
20.55000	8929
20.55833	8973
20.56667	9011
20.57500	9045
20.58333	9076
20.59167	9105
20.60000	9131
20.60833	9154
20.61667	9172
20.62500	9186
20.63333	9195
20.64167	9198
20.65000	9195
20.65833	9186
20.66667	9171
20.67500	9148
20.68333	9120
20.69167	9086
20.70000	9049
20.70833	9010
20.71667	8969
20.72500	8928
20.73333	8886
20.74167	8840
20.75000	8788
20.75833	8730
20.76667	8668
20.77500	8601
20.78333	8533
20.79167	8461
20.80000	8387
20.80833	8309
20.81667	8224
20.82500	8139
20.83333	8051
20.84167	7962
20.85000	7872
20.85833	7781
20.86667	7690
20.87500	7595
20.88333	7502
20.89167	7406
20.90000	7310
20.90833	7213
20.91667	7112
20.92500	7014
20.93333	6914
20.94167	6816
20.95000	6721
20.95833	6626
20.96667	6533
20.97500	6437
20.98333	6341
20.99167	6241
21.00000	6140
21.00833	6041
21.01667	5943
21.02500	5848
21.03333	5753
21.04167	5660
21.05000	5569
21.05833	5478
21.06667	5389
21.07500	5301
21.08333	5217
21.09167	5136
21.10000	5056
21.10833	4979
21.11667	4902
21.12500	4827
21.13333	4752
21.14167	4679
21.15000	4606
21.15833	4534
21.16667	4463
21.17500	4391
21.18333	4322
21.19167	4254
21.20000	4188
21.20833	4125
21.21667	4063
21.22500	4003
21.23333	3945
21.24167	3889
21.25000	3837
21.25833	3787
21.26667	3739
21.27500	3692
21.28333	3645
21.29167	3598
21.30000	3550
21.30833	3505
21.31667	3461
21.32500	3421
21.33333	3384
21.34167	3351
21.35000	3318
21.35833	3287
21.36667	3256
21.37500	3224
21.38333	3193
21.39167	3163
21.40000	3134
21.40833	3106
21.41667	3078
21.42500	3051
21.43333	3023
21.44167	2997
21.45000	2972
21.45833	2949
21.46667	2927
21.47500	2906
21.48333	2886
21.49167	2865
21.50000	2845
21.50833	2826
21.51667	2809
21.52500	2794
21.53333	2781
21.54167	2768
21.55000	2756
21.55833	2743
21.56667	2729
21.57500	2713
21.58333	2698
21.59167	2683
21.60000	2668
21.60833	2654
21.61667	2640
21.62500	2626
21.63333	2611
21.64167	2597
21.65000	2586
21.65833	2576
21.66667	2569
21.67500	2561
21.68333	2553
21.69167	2542
21.70000	2530
21.70833	2519
21.71667	2511
21.72500	2504
21.73333	2498
21.74167	2493
21.75000	2488
21.75833	2482
21.76667	2477
21.77500	2473
21.78333	2468
21.79167	2463
21.80000	2458
21.80833	2450
21.81667	2441
21.82500	2431
21.83333	2421
21.84167	2412
21.85000	2403
21.85833	2395
21.86667	2385
21.87500	2375
21.88333	2364
21.89167	2354
21.90000	2345
21.90833	2338
21.91667	2332
21.92500	2327
21.93333	2321
21.94167	2314
21.95000	2305
21.95833	2295
21.96667	2285
21.97500	2275
21.98333	2265
21.99167	2256
22.00000	2249
22.00833	2242
22.01667	2237
22.02500	2232
22.03333	2228
22.04167	2222
22.05000	2215
22.05833	2205
22.06667	2194
22.07500	2183
22.08333	2171
22.09167	2161
22.10000	2152
22.10833	2143
22.11667	2134
22.12500	2127
22.13333	2119
22.14167	2111
22.15000	2102
22.15833	2091
22.16667	2079
22.17500	2067
22.18333	2055
22.19167	2045
22.20000	2035
22.20833	2025
22.21667	2014
22.22500	2003
22.23333	1993
22.24167	1983
22.25000	1974
22.25833	1964
22.26667	1953
22.27500	1941
22.28333	1929
22.29167	1918
22.30000	1908
22.30833	1897
22.31667	1885
22.32500	1873
22.33333	1859
22.34167	1845
22.35000	1831
22.35833	1817
22.36667	1803
22.37500	1789
22.38333	1776
22.39167	1765
22.40000	1755
22.40833	1745
22.41667	1733
22.42500	1719
22.43333	1704
22.44167	1687
22.45000	1669
22.45833	1650
22.46667	1632
22.47500	1615
22.48333	1601
22.49167	1587
22.50000	1575
22.50833	1561
22.51667	1546
22.52500	1531
22.53333	1516
22.54167	1500
22.55000	1483
22.55833	1466
22.56667	1451
22.57500	1438
22.58333	1427
22.59167	1416
22.60000	1405
22.60833	1392
22.61667	1377
22.62500	1362
22.63333	1347
22.64167	1333
22.65000	1318
22.65833	1304
22.66667	1290
22.67500	1277
22.68333	1265
22.69167	1255
22.70000	1245
22.70833	1236
22.71667	1228
22.72500	1218
22.73333	1206
22.74167	1192
22.75000	1177
22.75833	1161
22.76667	1147
22.77500	1135
22.78333	1123
22.79167	1110
22.80000	1096
22.80833	1083
22.81667	1070
22.82500	1059
22.83333	1051
22.84167	1044
22.85000	1037
22.85833	1029
22.86667	1020
22.87500	1012
22.88333	1004
22.89167	996
22.90000	990
22.90833	985
22.91667	980
22.92500	974
22.93333	966
22.94167	955
22.95000	942
22.95833	929
22.96667	918
22.97500	910
22.98333	905
22.99167	900
23.00000	895
23.00833	889
23.01667	882
23.02500	873
23.03333	863
23.04167	853
23.05000	841
23.05833	828
23.06667	817
23.07500	808
23.08333	802
23.09167	798
23.10000	795
23.10833	791
23.11667	786
23.12500	780
23.13333	774
23.14167	767
23.15000	759
23.15833	751
23.16667	744
23.17500	737
23.18333	732
23.19167	729
23.20000	727
23.20833	724
23.21667	720
23.22500	715
23.23333	710
23.24167	705
23.25000	700
23.25833	696
23.26667	692
23.27500	689
23.28333	687
23.29167	685
23.30000	684
23.30833	682
23.31667	681
23.32500	680
23.33333	679
23.34167	678
23.35000	678
23.35833	679
23.36667	678
23.37500	674
23.38333	669
23.39167	662
23.40000	655
23.40833	648
23.41667	643
23.42500	638
23.43333	633
23.44167	627
23.45000	622
23.45833	618
23.46667	614
23.47500	611
23.48333	608
23.49167	607
23.50000	605
23.50833	603
23.51667	602
23.52500	600
23.53333	600
23.54167	601
23.55000	601
23.55833	599
23.56667	596
23.57500	593
23.58333	589
23.59167	587
23.60000	584
23.60833	581
23.61667	580
23.62500	578
23.63333	576
23.64167	574
23.65000	571
23.65833	568
23.66667	565
23.67500	562
23.68333	560
23.69167	557
23.70000	554
23.70833	550
23.71667	546
23.72500	544
23.73333	546
23.74167	549
23.75000	555
23.75833	560
23.76667	563
23.77500	563
23.78333	561
23.79167	558
23.80000	555
23.80833	550
23.81667	546
23.82500	541
23.83333	536
23.84167	533
23.85000	529
23.85833	526
23.86667	522
23.87500	518
23.88333	513
23.89167	511
23.90000	511
23.90833	514
23.91667	519
23.92500	524
23.93333	527
23.94167	527
23.95000	525
23.95833	522
23.96667	519
23.97500	517
23.98333	517
23.99167	519
24.00000	522
24.00833	525
24.01667	527
24.02500	528
24.03333	529
24.04167	528
24.05000	526
24.05833	524
24.06667	523
24.07500	524
24.08333	526
24.09167	530
24.10000	533
24.10833	535
24.11667	533
24.12500	530
24.13333	526
24.14167	523
24.15000	520
24.15833	521
24.16667	523
24.17500	526
24.18333	530
24.19167	532
24.20000	533
24.20833	535
24.21667	539
24.22500	543
24.23333	546
24.24167	548
24.25000	548
24.25833	546
24.26667	545
24.27500	545
24.28333	546
24.29167	547
24.30000	550
24.30833	554
24.31667	558
24.32500	562
24.33333	565
24.34167	567
24.35000	568
24.35833	568
24.36667	567
24.37500	566
24.38333	566
24.39167	566
24.40000	566
24.40833	566
24.41667	567
24.42500	569
24.43333	574
24.44167	580
24.45000	584
24.45833	585
24.46667	583
24.47500	580
24.48333	577
24.49167	576
24.50000	577
24.50833	582
24.51667	588
24.52500	594
24.53333	599
24.54167	603
24.55000	604
24.55833	603
24.56667	601
24.57500	598
24.58333	597
24.59167	596
24.60000	597
24.60833	598
24.61667	597
24.62500	594
24.63333	590
24.64167	584
24.65000	579
24.65833	574
24.66667	572
24.67500	573
24.68333	575
24.69167	577
24.70000	579
24.70833	580
24.71667	578
24.72500	575
24.73333	572
24.74167	570
24.75000	571
24.75833	574
24.76667	576
24.77500	577
24.78333	575
24.79167	571
24.80000	566
24.80833	562
24.81667	560
24.82500	557
24.83333	556
24.84167	556
24.85000	554
24.85833	552
24.86667	549
24.87500	547
24.88333	546
24.89167	548
24.90000	550
24.90833	550
24.91667	548
24.92500	545
24.93333	539
24.94167	533
24.95000	526
24.95833	521
24.96667	516
24.97500	513
24.98333	511
24.99167	511
25.00000	512
25.00833	513
25.01667	513
25.02500	511
25.03333	507
25.04167	501
25.05000	495
25.05833	488
25.06667	483
25.07500	478
25.08333	475
25.09167	474
25.10000	474
25.10833	474
25.11667	473
25.12500	471
25.13333	470
25.14167	469
25.15000	470
25.15833	473
25.16667	475
25.17500	476
25.18333	474
25.19167	469
25.20000	461
25.20833	454
25.21667	449
25.22500	446
25.23333	447
25.24167	450
25.25000	452
25.25833	453
25.26667	453
25.27500	453
25.28333	453
25.29167	452
25.30000	450
25.30833	448
25.31667	446
25.32500	444
25.33333	442
25.34167	440
25.35000	438
25.35833	436
25.36667	435
25.37500	435
25.38333	436
25.39167	436
25.40000	433
25.40833	432
25.41667	431
25.42500	433
25.43333	436
25.44167	440
25.45000	441
25.45833	440
25.46667	437
25.47500	433
25.48333	428
25.49167	426
25.50000	424
25.50833	425
25.51667	426
25.52500	427
25.53333	428
25.54167	428
25.55000	428
25.55833	429
25.56667	431
25.57500	432
25.58333	432
25.59167	432
25.60000	432
25.60833	431
25.61667	430
25.62500	427
25.63333	423
25.64167	419
25.65000	417
25.65833	417
25.66667	420
25.67500	425
25.68333	429
25.69167	430
25.70000	429
25.70833	426
25.71667	423
25.72500	421
25.73333	421
25.74167	422
25.75000	424
25.75833	426
25.76667	427
25.77500	429
25.78333	431
25.79167	433
25.80000	436
25.80833	437
25.81667	435
25.82500	431
25.83333	424
25.84167	417
25.85000	410
25.85833	406
25.86667	404
25.87500	406
25.88333	410
25.89167	416
25.90000	422
25.90833	427
25.91667	429
25.92500	428
25.93333	426
25.94167	424
25.95000	422
25.95833	422
25.96667	423
25.97500	424
25.98333	424
25.99167	425
26.00000	425
26.00833	427
26.01667	429
26.02500	432
26.03333	435
26.04167	437
26.05000	440
26.05833	442
26.06667	443
26.07500	443
26.08333	442
26.09167	443
26.10000	447
26.10833	451
26.11667	456
26.12500	458
26.13333	457
26.14167	454
26.15000	453
26.15833	454
26.16667	456
26.17500	458
26.18333	459
26.19167	460
26.20000	461
26.20833	463
26.21667	467
26.22500	471
26.23333	474
26.24167	476
26.25000	477
26.25833	476
26.26667	475
26.27500	475
26.28333	476
26.29167	479
26.30000	483
26.30833	488
26.31667	495
26.32500	502
26.33333	510
26.34167	517
26.35000	521
26.35833	524
26.36667	524
26.37500	524
26.38333	523
26.39167	522
26.40000	521
26.40833	522
26.41667	523
26.42500	526
26.43333	530
26.44167	535
26.45000	541
26.45833	545
26.46667	548
26.47500	548
26.48333	547
26.49167	546
26.50000	546
26.50833	547
26.51667	550
26.52500	553
26.53333	557
26.54167	561
26.55000	566
26.55833	570
26.56667	575
26.57500	578
26.58333	581
26.59167	583
26.60000	585
26.60833	586
26.61667	586
26.62500	584
26.63333	582
26.64167	579
26.65000	578
26.65833	579
26.66667	580
26.67500	582
26.68333	582
26.69167	583
26.70000	583
26.70833	584
26.71667	586
26.72500	590
26.73333	594
26.74167	599
26.75000	604
26.75833	608
26.76667	612
26.77500	614
26.78333	613
26.79167	611
26.80000	609
26.80833	606
26.81667	605
26.82500	604
26.83333	604
26.84167	603
26.85000	604
26.85833	606
26.86667	610
26.87500	614
26.88333	617
26.89167	618
26.90000	617
26.90833	614
26.91667	611
26.92500	608
26.93333	606
26.94167	606
26.95000	606
26.95833	608
26.96667	610
26.97500	612
26.98333	614
26.99167	615
27.00000	615
27.00833	614
27.01667	613
27.02500	612
27.03333	610
27.04167	607
27.05000	605
27.05833	603
27.06667	600
27.07500	597
27.08333	595
27.09167	595
27.10000	597
27.10833	601
27.11667	606
27.12500	610
27.13333	612
27.14167	612
27.15000	610
27.15833	607
27.16667	603
27.17500	599
27.18333	597
27.19167	597
27.20000	600
27.20833	605
27.21667	610
27.22500	613
27.23333	613
27.24167	612
27.25000	610
27.25833	610
27.26667	611
27.27500	613
27.28333	615
27.29167	617
27.30000	617
27.30833	616
27.31667	614
27.32500	613
27.33333	612
27.34167	612
27.35000	611
27.35833	609
27.36667	607
27.37500	608
27.38333	611
27.39167	614
27.40000	617
27.40833	620
27.41667	622
27.42500	625
27.43333	627
27.44167	629
27.45000	628
27.45833	623
27.46667	618
27.47500	613
27.48333	612
27.49167	616
27.50000	624
27.50833	632
27.51667	641
27.52500	648
27.53333	652
27.54167	654
27.55000	655
27.55833	655
27.56667	657
27.57500	662
27.58333	667
27.59167	670
27.60000	670
27.60833	669
27.61667	666
27.62500	666
27.63333	668
27.64167	672
27.65000	676
27.65833	680
27.66667	683
27.67500	687
27.68333	692
27.69167	697
27.70000	703
27.70833	708
27.71667	715
27.72500	722
27.73333	728
27.74167	733
27.75000	734
27.75833	734
27.76667	733
27.77500	735
27.78333	739
27.79167	747
27.80000	757
27.80833	766
27.81667	775
27.82500	782
27.83333	787
27.84167	791
27.85000	794
27.85833	798
27.86667	804
27.87500	811
27.88333	820
27.89167	828
27.90000	834
27.90833	840
27.91667	846
27.92500	854
27.93333	864
27.94167	873
27.95000	881
27.95833	888
27.96667	894
27.97500	901
27.98333	909
27.99167	919
28.00000	930
28.00833	941
28.01667	952
28.02500	961
28.03333	968
28.04167	974
28.05000	980
28.05833	985
28.06667	991
28.07500	998
28.08333	1005
28.09167	1011
28.10000	1015
28.10833	1018
28.11667	1021
28.12500	1024
28.13333	1029
28.14167	1036
28.15000	1045
28.15833	1055
28.16667	1064
28.17500	1073
28.18333	1080
28.19167	1085
28.20000	1088
28.20833	1091
28.21667	1093
28.22500	1094
28.23333	1096
28.24167	1098
28.25000	1102
28.25833	1108
28.26667	1116
28.27500	1125
28.28333	1136
28.29167	1147
28.30000	1158
28.30833	1166
28.31667	1170
28.32500	1172
28.33333	1172
28.34167	1172
28.35000	1174
28.35833	1178
28.36667	1184
28.37500	1189
28.38333	1193
28.39167	1196
28.40000	1197
28.40833	1198
28.41667	1200
28.42500	1202
28.43333	1205
28.44167	1207
28.45000	1209
28.45833	1210
28.46667	1209
28.47500	1208
28.48333	1207
28.49167	1207
28.50000	1207
28.50833	1208
28.51667	1209
28.52500	1209
28.53333	1210
28.54167	1212
28.55000	1216
28.55833	1219
28.56667	1221
28.57500	1220
28.58333	1217
28.59167	1213
28.60000	1208
28.60833	1205
28.61667	1202
28.62500	1199
28.63333	1196
28.64167	1194
28.65000	1192
28.65833	1191
28.66667	1190
28.67500	1189
28.68333	1189
28.69167	1188
28.70000	1186
28.70833	1183
28.71667	1181
28.72500	1179
28.73333	1176
28.74167	1174
28.75000	1174
28.75833	1175
28.76667	1178
28.77500	1181
28.78333	1182
28.79167	1182
28.80000	1179
28.80833	1175
28.81667	1171
28.82500	1168
28.83333	1167
28.84167	1168
28.85000	1169
28.85833	1171
28.86667	1173
28.87500	1173
28.88333	1172
28.89167	1171
28.90000	1170
28.90833	1170
28.91667	1172
28.92500	1177
28.93333	1182
28.94167	1188
28.95000	1189
28.95833	1187
28.96667	1182
28.97500	1176
28.98333	1172
28.99167	1174
29.00000	1182
29.00833	1192
29.01667	1204
29.02500	1213
29.03333	1217
29.04167	1217
29.05000	1215
29.05833	1212
29.06667	1209
29.07500	1208
29.08333	1210
29.09167	1213
29.10000	1217
29.10833	1220
29.11667	1222
29.12500	1225
29.13333	1227
29.14167	1230
29.15000	1232
29.15833	1233
29.16667	1232
29.17500	1231
29.18333	1230
29.19167	1231
29.20000	1234
29.20833	1238
29.21667	1243
29.22500	1250
29.23333	1257
29.24167	1266
29.25000	1274
29.25833	1281
29.26667	1286
29.27500	1289
29.28333	1291
29.29167	1294
29.30000	1300
29.30833	1307
29.31667	1317
29.32500	1326
29.33333	1334
29.34167	1340
29.35000	1346
29.35833	1353
29.36667	1361
29.37500	1371
29.38333	1382
29.39167	1394
29.40000	1407
29.40833	1422
29.41667	1437
29.42500	1451
29.43333	1465
29.44167	1479
29.45000	1493
29.45833	1506
29.46667	1518
29.47500	1529
29.48333	1541
29.49167	1553
29.50000	1567
29.50833	1584
29.51667	1602
29.52500	1622
29.53333	1643
29.54167	1664
29.55000	1686
29.55833	1709
29.56667	1734
29.57500	1760
29.58333	1788
29.59167	1816
29.60000	1846
29.60833	1874
29.61667	1902
29.62500	1931
29.63333	1965
29.64167	2003
29.65000	2046
29.65833	2093
29.66667	2142
29.67500	2195
29.68333	2250
29.69167	2307
29.70000	2367
29.70833	2428
29.71667	2491
29.72500	2553
29.73333	2619
29.74167	2687
29.75000	2762
29.75833	2846
29.76667	2934
29.77500	3030
29.78333	3128
29.79167	3229
29.80000	3332
29.80833	3440
29.81667	3556
29.82500	3679
29.83333	3813
29.84167	3953
29.85000	4101
29.85833	4258
29.86667	4419
29.87500	4593
29.88333	4771
29.89167	4960
29.90000	5159
29.90833	5365
29.91667	5584
29.92500	5806
29.93333	6041
29.94167	6284
29.95000	6536
29.95833	6804
29.96667	7079
29.97500	7374
29.98333	7678
29.99167	7997
30.00000	8330
30.00833	8672
30.01667	9033
30.02500	9397
30.03333	9778
30.04167	10168
30.05000	10571
30.05833	10997
30.06667	11430
30.07500	11889
30.08333	12355
30.09167	12838
30.10000	13336
30.10833	13842
30.11667	14372
30.12500	14904
30.13333	15457
30.14167	16019
30.15000	16591
30.15833	17186
30.16667	17783
30.17500	18408
30.18333	19035
30.19167	19681
30.20000	20341
30.20833	21001
30.21667	21686
30.22500	22365
30.23333	23067
30.24167	23774
30.25000	24487
30.25833	25221
30.26667	25945
30.27500	26693
30.28333	27434
30.29167	28184
30.30000	28942
30.30833	29690
30.31667	30456
30.32500	31208
30.33333	31976
30.34167	32742
30.35000	33509
30.35833	34291
30.36667	35055
30.37500	35832
30.38333	36590
30.39167	37345
30.40000	38094
30.40833	38823
30.41667	39559
30.42500	40272
30.43333	40990
30.44167	41697
30.45000	42391
30.45833	43086
30.46667	43753
30.47500	44421
30.48333	45064
30.49167	45693
30.50000	46308
30.50833	46893
30.51667	47473
30.52500	48022
30.53333	48561
30.54167	49079
30.55000	49573
30.55833	50054
30.56667	50502
30.57500	50937
30.58333	51343
30.59167	51729
30.60000	52094
30.60833	52428
30.61667	52743
30.62500	53027
30.63333	53288
30.64167	53523
30.65000	53727
30.65833	53908
30.66667	54057
30.67500	54182
30.68333	54280
30.69167	54352
30.70000	54399
30.70833	54416
30.71667	54406
30.72500	54368
30.73333	54303
30.74167	54213
30.75000	54096
30.75833	53952
30.76667	53785
30.77500	53589
30.78333	53372
30.79167	53126
30.80000	52852
30.80833	52554
30.81667	52223
30.82500	51876
30.83333	51500
30.84167	51108
30.85000	50699
30.85833	50267
30.86667	49827
30.87500	49357
30.88333	48875
30.89167	48370
30.90000	47843
30.90833	47309
30.91667	46748
30.92500	46185
30.93333	45596
30.94167	44998
30.95000	44391
30.95833	43763
30.96667	43142
30.97500	42501
30.98333	41863
30.99167	41214
31.00000	40552
31.00833	39894
31.01667	39212
31.02500	38540
31.03333	37850
31.04167	37162
31.05000	36476
31.05833	35780
31.06667	35103
31.07500	34413
31.08333	33738
31.09167	33059
31.10000	32377
31.10833	31706
31.11667	31021
31.12500	30354
31.13333	29680
31.14167	29018
31.15000	28367
31.15833	27714
31.16667	27083
31.17500	26444
31.18333	25824
31.19167	25208
31.20000	24597
31.20833	24005
31.21667	23408
31.22500	22832
31.23333	22254
31.24167	21689
31.25000	21141
31.25833	20598
31.26667	20080
31.27500	19563
31.28333	19065
31.29167	18571
31.30000	18082
31.30833	17610
31.31667	17137
31.32500	16687
31.33333	16243
31.34167	15816
31.35000	15405
31.35833	14999
31.36667	14613
31.37500	14230
31.38333	13863
31.39167	13505
31.40000	13155
31.40833	12822
31.41667	12493
31.42500	12182
31.43333	11876
31.44167	11583
31.45000	11303
31.45833	11028
31.46667	10767
31.47500	10508
31.48333	10260
31.49167	10018
31.50000	9781
31.50833	9558
31.51667	9341
31.52500	9138
31.53333	8941
31.54167	8755
31.55000	8581
31.55833	8412
31.56667	8252
31.57500	8093
31.58333	7941
31.59167	7792
31.60000	7646
31.60833	7509
31.61667	7377
31.62500	7252
31.63333	7130
31.64167	7014
31.65000	6906
31.65833	6802
31.66667	6708
31.67500	6619
31.68333	6536
31.69167	6455
31.70000	6377
31.70833	6303
31.71667	6231
31.72500	6165
31.73333	6102
31.74167	6043
31.75000	5986
31.75833	5929
31.76667	5876
31.77500	5824
31.78333	5777
31.79167	5735
31.80000	5697
31.80833	5663
31.81667	5633
31.82500	5606
31.83333	5578
31.84167	5551
31.85000	5525
31.85833	5501
31.86667	5480
31.87500	5462
31.88333	5446
31.89167	5432
31.90000	5419
31.90833	5406
31.91667	5394
31.92500	5383
31.93333	5374
31.94167	5368
31.95000	5366
31.95833	5365
31.96667	5367
31.97500	5369
31.98333	5371
31.99167	5374
32.00000	5378
32.00833	5383
32.01667	5389
32.02500	5398
32.03333	5411
32.04167	5427
32.05000	5445
32.05833	5463
32.06667	5480
32.07500	5494
32.08333	5507
32.09167	5522
32.10000	5540
32.10833	5562
32.11667	5587
32.12500	5612
32.13333	5638
32.14167	5662
32.15000	5684
32.15833	5706
32.16667	5727
32.17500	5749
32.18333	5774
32.19167	5804
32.20000	5836
32.20833	5872
32.21667	5910
32.22500	5949
32.23333	5987
32.24167	6026
32.25000	6067
32.25833	6110
32.26667	6152
32.27500	6197
32.28333	6242
32.29167	6288
32.30000	6336
32.30833	6385
32.31667	6439
32.32500	6493
32.33333	6549
32.34167	6606
32.35000	6666
32.35833	6728
32.36667	6793
32.37500	6861
32.38333	6932
32.39167	7005
32.40000	7082
32.40833	7161
32.41667	7244
32.42500	7328
32.43333	7414
32.44167	7503
32.45000	7596
32.45833	7695
32.46667	7797
32.47500	7909
32.48333	8025
32.49167	8145
32.50000	8270
32.50833	8398
32.51667	8536
32.52500	8675
32.53333	8824
32.54167	8978
32.55000	9139
32.55833	9310
32.56667	9487
32.57500	9677
32.58333	9873
32.59167	10079
32.60000	10294
32.60833	10516
32.61667	10753
32.62500	10996
32.63333	11254
32.64167	11522
32.65000	11803
32.65833	12101
32.66667	12405
32.67500	12728
32.68333	13058
32.69167	13402
32.70000	13762
32.70833	14134
32.71667	14532
32.72500	14938
32.73333	15369
32.74167	15813
32.75000	16273
32.75833	16758
32.76667	17249
32.77500	17770
32.78333	18301
32.79167	18858
32.80000	19439
32.80833	20035
32.81667	20668
32.82500	21309
32.83333	21981
32.84167	22667
32.85000	23368
32.85833	24098
32.86667	24829
32.87500	25597
32.88333	26375
32.89167	27189
32.90000	28035
32.90833	28893
32.91667	29794
32.92500	30692
32.93333	31622
32.94167	32559
32.95000	33506
32.95833	34482
32.96667	35455
32.97500	36468
32.98333	37486
32.99167	38538
33.00000	39618
33.00833	40702
33.01667	41827
33.02500	42938
33.03333	44074
33.04167	45206
33.05000	46337
33.05833	47490
33.06667	48628
33.07500	49804
33.08333	50970
33.09167	52156
33.10000	53354
33.10833	54536
33.11667	55744
33.12500	56922
33.13333	58114
33.14167	59292
33.15000	60455
33.15833	61629
33.16667	62773
33.17500	63940
33.18333	65084
33.19167	66232
33.20000	67381
33.20833	68501
33.21667	69631
33.22500	70715
33.23333	71790
33.24167	72833
33.25000	73846
33.25833	74855
33.26667	75829
33.27500	76812
33.28333	77762
33.29167	78693
33.30000	79603
33.30833	80466
33.31667	81317
33.32500	82118
33.33333	82901
33.34167	83647
33.35000	84353
33.35833	85037
33.36667	85671
33.37500	86285
33.38333	86858
33.39167	87400
33.40000	87913
33.40833	88383
33.41667	88828
33.42500	89228
33.43333	89595
33.44167	89923
33.45000	90207
33.45833	90454
33.46667	90655
33.47500	90817
33.48333	90939
33.49167	91020
33.50000	91066
33.50833	91072
33.51667	91040
33.52500	90970
33.53333	90855
33.54167	90701
33.55000	90504
33.55833	90263
33.56667	89985
33.57500	89660
33.58333	89303
33.59167	88907
33.60000	88476
33.60833	88020
33.61667	87521
33.62500	86998
33.63333	86429
33.64167	85828
33.65000	85195
33.65833	84518
33.66667	83823
33.67500	83080
33.68333	82321
33.69167	81528
33.70000	80705
33.70833	79872
33.71667	78998
33.72500	78122
33.73333	77204
33.74167	76269
33.75000	75314
33.75833	74321
33.76667	73331
33.77500	72300
33.78333	71273
33.79167	70228
33.80000	69168
33.80833	68118
33.81667	67037
33.82500	65969
33.83333	64868
33.84167	63762
33.85000	62650
33.85833	61511
33.86667	60393
33.87500	59247
33.88333	58123
33.89167	56998
33.90000	55874
33.90833	54772
33.91667	53649
33.92500	52553
33.93333	51438
33.94167	50332
33.95000	49235
33.95833	48126
33.96667	47049
33.97500	45958
33.98333	44898
33.99167	43846
34.00000	42802
34.00833	41786
34.01667	40759
34.02500	39765
34.03333	38764
34.04167	37781
34.05000	36817
34.05833	35852
34.06667	34924
34.07500	33994
34.08333	33098
34.09167	32215
34.10000	31345
34.10833	30502
34.11667	29653
34.12500	28836
34.13333	28019
34.14167	27222
34.15000	26448
34.15833	25678
34.16667	24942
34.17500	24207
34.18333	23504
34.19167	22817
34.20000	22146
34.20833	21503
34.21667	20862
34.22500	20248
34.23333	19635
34.24167	19038
34.25000	18459
34.25833	17887
34.26667	17346
34.27500	16814
34.28333	16306
34.29167	15812
34.30000	15327
34.30833	14862
34.31667	14398
34.32500	13955
34.33333	13517
34.34167	13094
34.35000	12686
34.35833	12284
34.36667	11905
34.37500	11532
34.38333	11177
34.39167	10832
34.40000	10495
34.40833	10171
34.41667	9848
34.42500	9542
34.43333	9244
34.44167	8958
34.45000	8685
34.45833	8416
34.46667	8160
34.47500	7904
34.48333	7661
34.49167	7427
34.50000	7201
34.50833	6987
34.51667	6774
34.52500	6571
34.53333	6367
34.54167	6170
34.55000	5982
34.55833	5800
34.56667	5629
34.57500	5462
34.58333	5303
34.59167	5150
34.60000	5001
34.60833	4861
34.61667	4723
34.62500	4591
34.63333	4459
34.64167	4330
34.65000	4207
34.65833	4086
34.66667	3971
34.67500	3857
34.68333	3750
34.69167	3649
34.70000	3552
34.70833	3462
34.71667	3373
34.72500	3289
34.73333	3205
34.74167	3125
34.75000	3048
34.75833	2971
34.76667	2897
34.77500	2823
34.78333	2751
34.79167	2681
34.80000	2614
34.80833	2550
34.81667	2486
34.82500	2425
34.83333	2364
34.84167	2304
34.85000	2248
34.85833	2192
34.86667	2143
34.87500	2096
34.88333	2054
34.89167	2013
34.90000	1970
34.90833	1926
34.91667	1884
34.92500	1843
34.93333	1804
34.94167	1766
34.95000	1730
34.95833	1694
34.96667	1659
34.97500	1624
34.98333	1593
34.99167	1565
35.00000	1537
35.00833	1508
35.01667	1481
35.02500	1453
35.03333	1424
35.04167	1396
35.05000	1371
35.05833	1347
35.06667	1323
35.07500	1302
35.08333	1284
35.09167	1265
35.10000	1246
35.10833	1227
35.11667	1207
35.12500	1190
35.13333	1174
35.14167	1158
35.15000	1143
35.15833	1127
35.16667	1110
35.17500	1092
35.18333	1072
35.19167	1054
35.20000	1039
35.20833	1026
35.21667	1014
35.22500	1001
35.23333	988
35.24167	976
35.25000	964
35.25833	951
35.26667	938
35.27500	923
35.28333	908
35.29167	896
35.30000	884
35.30833	875
35.31667	868
35.32500	862
35.33333	855
35.34167	847
35.35000	836
35.35833	824
35.36667	813
35.37500	801
35.38333	791
35.39167	782
35.40000	773
35.40833	765
35.41667	757
35.42500	750
35.43333	744
35.44167	738
35.45000	732
35.45833	724
35.46667	718
35.47500	715
35.48333	714
35.49167	715
35.50000	716
35.50833	714
35.51667	706
35.52500	696
35.53333	685
35.54167	676
35.55000	668
35.55833	661
35.56667	654
35.57500	643
35.58333	633
35.59167	624
35.60000	618
35.60833	615
35.61667	615
35.62500	617
35.63333	619
35.64167	620
35.65000	617
35.65833	611
35.66667	603
35.67500	594
35.68333	586
35.69167	579
35.70000	574
35.70833	570
35.71667	566
35.72500	563
35.73333	560
35.74167	557
35.75000	553
35.75833	548
35.76667	543
35.77500	537
35.78333	533
35.79167	530
35.80000	529
35.80833	528
35.81667	527
35.82500	525
35.83333	522
35.84167	519
35.85000	516
35.85833	512
35.86667	507
35.87500	501
35.88333	496
35.89167	495
35.90000	498
35.90833	501
35.91667	505
35.92500	507
35.93333	508
35.94167	506
35.95000	503
35.95833	499
35.96667	493
35.97500	485
35.98333	477
35.99167	471
36.00000	466
36.00833	462
36.01667	460
36.02500	457
36.03333	456
36.04167	454
36.05000	454
36.05833	454
36.06667	454
36.07500	452
36.08333	449
36.09167	449
36.10000	449
36.10833	449
36.11667	448
36.12500	445
36.13333	439
36.14167	434
36.15000	430
36.15833	430
36.16667	431
36.17500	431
36.18333	432
36.19167	433
36.20000	434
36.20833	435
36.21667	433
36.22500	430
36.23333	426
36.24167	422
36.25000	419
36.25833	417
36.26667	415
36.27500	413
36.28333	409
36.29167	407
36.30000	405
36.30833	405
36.31667	406
36.32500	408
36.33333	408
36.34167	408
36.35000	408
36.35833	411
36.36667	415
36.37500	420
36.38333	424
36.39167	425
36.40000	423
36.40833	421
36.41667	420
36.42500	420
36.43333	420
36.44167	418
36.45000	414
36.45833	409
36.46667	404
36.47500	400
36.48333	397
36.49167	394
36.50000	391
36.50833	389
36.51667	387
36.52500	386
36.53333	385
36.54167	385
36.55000	385
36.55833	384
36.56667	383
36.57500	382
36.58333	382
36.59167	382
36.60000	383
36.60833	385
36.61667	386
36.62500	387
36.63333	387
36.64167	387
36.65000	386
36.65833	384
36.66667	383
36.67500	381
36.68333	382
36.69167	385
36.70000	391
36.70833	397
36.71667	401
36.72500	403
36.73333	401
36.74167	396
36.75000	392
36.75833	388
36.76667	385
36.77500	384
36.78333	385
36.79167	386
36.80000	386
36.80833	384
36.81667	378
36.82500	372
36.83333	367
36.84167	364
36.85000	363
36.85833	364
36.86667	366
36.87500	368
36.88333	369
36.89167	372
36.90000	375
36.90833	376
36.91667	376
36.92500	374
36.93333	374
36.94167	376
36.95000	378
36.95833	381
36.96667	383
36.97500	382
36.98333	379
36.99167	375
37.00000	370
37.00833	364
37.01667	359
37.02500	355
37.03333	353
37.04167	352
37.05000	354
37.05833	358
37.06667	362
37.07500	365
37.08333	368
37.09167	370
37.10000	373
37.10833	376
37.11667	378
37.12500	380
37.13333	381
37.14167	382
37.15000	383
37.15833	385
37.16667	386
37.17500	386
37.18333	384
37.19167	384
37.20000	384
37.20833	386
37.21667	388
37.22500	391
37.23333	394
37.24167	395
37.25000	397
37.25833	399
37.26667	399
37.27500	398
37.28333	395
37.29167	393
37.30000	390
37.30833	388
37.31667	386
37.32500	383
37.33333	381
37.34167	380
37.35000	382
37.35833	389
37.36667	396
37.37500	402
37.38333	407
37.39167	409
37.40000	409
37.40833	408
37.41667	410
37.42500	414
37.43333	421
37.44167	430
37.45000	440
37.45833	450
37.46667	459
37.47500	466
37.48333	472
37.49167	475
37.50000	477
37.50833	479
37.51667	479
37.52500	479
37.53333	478
37.54167	477
37.55000	478
37.55833	481
37.56667	487
37.57500	496
37.58333	504
37.59167	508
37.60000	510
37.60833	511
37.61667	513
37.62500	516
37.63333	522
37.64167	530
37.65000	537
37.65833	545
37.66667	551
37.67500	556
37.68333	560
37.69167	564
37.70000	569
37.70833	575
37.71667	582
37.72500	588
37.73333	592
37.74167	595
37.75000	598
37.75833	602
37.76667	606
37.77500	613
37.78333	620
37.79167	628
37.80000	635
37.80833	640
37.81667	642
37.82500	644
37.83333	646
37.84167	648
37.85000	651
37.85833	654
37.86667	659
37.87500	664
37.88333	672
37.89167	681
37.90000	692
37.90833	701
37.91667	709
37.92500	716
37.93333	721
37.94167	724
37.95000	723
37.95833	719
37.96667	714
37.97500	711
37.98333	712
37.99167	717
38.00000	725
38.00833	735
38.01667	745
38.02500	755
38.03333	767
38.04167	776
38.05000	781
38.05833	782
38.06667	779
38.07500	775
38.08333	772
38.09167	774
38.10000	781
38.10833	787
38.11667	791
38.12500	791
38.13333	788
38.14167	783
38.15000	779
38.15833	777
38.16667	777
38.17500	777
38.18333	777
38.19167	778
38.20000	779
38.20833	780
38.21667	782
38.22500	783
38.23333	784
38.24167	785
38.25000	790
38.25833	796
38.26667	801
38.27500	803
38.28333	802
38.29167	799
38.30000	795
38.30833	793
38.31667	792
38.32500	792
38.33333	791
38.34167	788
38.35000	786
38.35833	783
38.36667	780
38.37500	777
38.38333	775
38.39167	774
38.40000	772
38.40833	768
38.41667	762
38.42500	756
38.43333	750
38.44167	747
38.45000	746
38.45833	747
38.46667	748
38.47500	749
38.48333	749
38.49167	749
38.50000	750
38.50833	749
38.51667	744
38.52500	737
38.53333	727
38.54167	715
38.55000	705
38.55833	695
38.56667	688
38.57500	683
38.58333	683
38.59167	687
38.60000	696
38.60833	702
38.61667	705
38.62500	704
38.63333	698
38.64167	689
38.65000	680
38.65833	672
38.66667	666
38.67500	661
38.68333	657
38.69167	654
38.70000	652
38.70833	648
38.71667	644
38.72500	639
38.73333	634
38.74167	631
38.75000	628
38.75833	625
38.76667	622
38.77500	617
38.78333	613
38.79167	609
38.80000	607
38.80833	606
38.81667	606
38.82500	603
38.83333	598
38.84167	592
38.85000	585
38.85833	580
38.86667	576
38.87500	574
38.88333	573
38.89167	574
38.90000	575
38.90833	577
38.91667	580
38.92500	584
38.93333	588
38.94167	591
38.95000	591
38.95833	589
38.96667	585
38.97500	580
38.98333	576
38.99167	574
39.00000	576
39.00833	578
39.01667	581
39.02500	581
39.03333	578
39.04167	572
39.05000	568
39.05833	565
39.06667	564
39.07500	566
39.08333	567
39.09167	567
39.10000	565
39.10833	562
39.11667	560
39.12500	560
39.13333	562
39.14167	568
39.15000	577
39.15833	587
39.16667	593
39.17500	594
39.18333	591
39.19167	584
39.20000	575
39.20833	566
39.21667	557
39.22500	548
39.23333	538
39.24167	530
39.25000	525
39.25833	523
39.26667	524
39.27500	526
39.28333	530
39.29167	534
39.30000	540
39.30833	545
39.31667	551
39.32500	554
39.33333	556
39.34167	555
39.35000	551
39.35833	547
39.36667	546
39.37500	550
39.38333	556
39.39167	563
39.40000	570
39.40833	575
39.41667	576
39.42500	576
39.43333	576
39.44167	577
39.45000	579
39.45833	582
39.46667	584
39.47500	584
39.48333	582
39.49167	578
39.50000	574
39.50833	571
39.51667	570
39.52500	570
39.53333	570
39.54167	570
39.55000	570
39.55833	570
39.56667	569
39.57500	568
39.58333	567
39.59167	568
39.60000	570
39.60833	574
39.61667	579
39.62500	585
39.63333	589
39.64167	593
39.65000	596
39.65833	598
39.66667	597
39.67500	594
39.68333	590
39.69167	587
39.70000	584
39.70833	585
39.71667	589
39.72500	594
39.73333	598
39.74167	601
39.75000	602
39.75833	601
39.76667	600
39.77500	599
39.78333	597
39.79167	595
39.80000	591
39.80833	589
39.81667	589
39.82500	590
39.83333	591
39.84167	591
39.85000	589
39.85833	585
39.86667	583
39.87500	585
39.88333	592
39.89167	601
39.90000	613
39.90833	620
39.91667	623
39.92500	622
39.93333	622
39.94167	621
39.95000	622
39.95833	626
39.96667	628
39.97500	628
39.98333	625
39.99167	621
40.00000	618
40.00833	617
40.01667	618
40.02500	621
40.03333	626
40.04167	632
40.05000	635
40.05833	635
40.06667	636
40.07500	638
40.08333	642
40.09167	645
40.10000	647
40.10833	645
40.11667	640
40.12500	636
40.13333	636
40.14167	638
40.15000	641
40.15833	643
40.16667	644
40.17500	643
40.18333	641
40.19167	642
40.20000	644
40.20833	649
40.21667	654
40.22500	656
40.23333	655
40.24167	652
40.25000	648
40.25833	643
40.26667	638
40.27500	634
40.28333	632
40.29167	634
40.30000	640
40.30833	647
40.31667	656
40.32500	664
40.33333	670
40.34167	674
40.35000	680
40.35833	689
40.36667	697
40.37500	703
40.38333	707
40.39167	710
40.40000	712
40.40833	715
40.41667	719
40.42500	721
40.43333	722
40.44167	721
40.45000	720
40.45833	720
40.46667	720
40.47500	721
40.48333	721
40.49167	724
40.50000	727
40.50833	728
40.51667	727
40.52500	724
40.53333	721
40.54167	720
40.55000	723
40.55833	729
40.56667	738
40.57500	747
40.58333	756
40.59167	762
40.60000	765
40.60833	766
40.61667	766
40.62500	769
40.63333	776
40.64167	787
40.65000	798
40.65833	808
40.66667	816
40.67500	821
40.68333	824
40.69167	828
40.70000	833
40.70833	840
40.71667	849
40.72500	857
40.73333	864
40.74167	870
40.75000	876
40.75833	882
40.76667	888
40.77500	896
40.78333	904
40.79167	915
40.80000	927
40.80833	940
40.81667	953
40.82500	965
40.83333	975
40.84167	984
40.85000	994
40.85833	1008
40.86667	1023
40.87500	1042
40.88333	1061
40.89167	1079
40.90000	1098
40.90833	1116
40.91667	1135
40.92500	1154
40.93333	1175
40.94167	1198
40.95000	1220
40.95833	1242
40.96667	1263
40.97500	1283
40.98333	1303
40.99167	1324
41.00000	1346
41.00833	1370
41.01667	1397
41.02500	1425
41.03333	1454
41.04167	1484
41.05000	1512
41.05833	1538
41.06667	1565
41.07500	1595
41.08333	1625
41.09167	1655
41.10000	1684
41.10833	1710
41.11667	1734
41.12500	1760
41.13333	1791
41.14167	1826
41.15000	1866
41.15833	1911
41.16667	1953
41.17500	1994
41.18333	2033
41.19167	2071
41.20000	2108
41.20833	2145
41.21667	2185
41.22500	2224
41.23333	2265
41.24167	2307
41.25000	2348
41.25833	2389
41.26667	2430
41.27500	2472
41.28333	2513
41.29167	2553
41.30000	2593
41.30833	2631
41.31667	2670
41.32500	2709
41.33333	2749
41.34167	2790
41.35000	2831
41.35833	2872
41.36667	2911
41.37500	2947
41.38333	2982
41.39167	3016
41.40000	3050
41.40833	3082
41.41667	3114
41.42500	3143
41.43333	3171
41.44167	3197
41.45000	3224
41.45833	3253
41.46667	3281
41.47500	3311
41.48333	3340
41.49167	3369
41.50000	3398
41.50833	3427
41.51667	3456
41.52500	3484
41.53333	3511
41.54167	3536
41.55000	3557
41.55833	3576
41.56667	3592
41.57500	3605
41.58333	3616
41.59167	3625
41.60000	3634
41.60833	3641
41.61667	3645
41.62500	3649
41.63333	3654
41.64167	3659
41.65000	3665
41.65833	3671
41.66667	3675
41.67500	3674
41.68333	3672
41.69167	3669
41.70000	3666
41.70833	3662
41.71667	3658
41.72500	3654
41.73333	3648
41.74167	3643
41.75000	3638
41.75833	3632
41.76667	3623
41.77500	3609
41.78333	3594
41.79167	3578
41.80000	3560
41.80833	3539
41.81667	3514
41.82500	3486
41.83333	3454
41.84167	3423
41.85000	3395
41.85833	3370
41.86667	3346
41.87500	3320
41.88333	3292
41.89167	3262
41.90000	3230
41.90833	3198
41.91667	3165
41.92500	3133
41.93333	3102
41.94167	3070
41.95000	3037
41.95833	3003
41.96667	2967
41.97500	2929
41.98333	2888
41.99167	2845
42.00000	2801
42.00833	2756
42.01667	2711
42.02500	2667
42.03333	2624
42.04167	2583
42.05000	2544
42.05833	2506
42.06667	2468
42.07500	2430
42.08333	2394
42.09167	2357
42.10000	2320
42.10833	2279
42.11667	2235
42.12500	2189
42.13333	2139
42.14167	2088
42.15000	2040
42.15833	1994
42.16667	1953
42.17500	1914
42.18333	1877
42.19167	1841
42.20000	1805
42.20833	1768
42.21667	1729
42.22500	1690
42.23333	1650
42.24167	1610
42.25000	1573
42.25833	1537
42.26667	1501
42.27500	1461
42.28333	1421
42.29167	1380
42.30000	1340
42.30833	1303
42.31667	1269
42.32500	1236
42.33333	1204
42.34167	1172
42.35000	1139
42.35833	1104
42.36667	1072
42.37500	1043
42.38333	1017
42.39167	991
42.40000	965
42.40833	938
42.41667	909
42.42500	882
42.43333	858
42.44167	835
42.45000	812
42.45833	789
42.46667	766
42.47500	742
42.48333	719
42.49167	696
42.50000	673
42.50833	650
42.51667	627
42.52500	606
42.53333	587
42.54167	570
42.55000	554
42.55833	538
42.56667	522
42.57500	507
42.58333	492
42.59167	478
42.60000	463
42.60833	449
42.61667	437
42.62500	427
42.63333	419
42.64167	411
42.65000	402
42.65833	390
42.66667	378
42.67500	365
42.68333	354
42.69167	345
42.70000	339
42.70833	334
42.71667	330
42.72500	327
42.73333	325
42.74167	324
42.75000	319
42.75833	313
42.76667	307
42.77500	304
42.78333	304
42.79167	303
42.80000	300
42.80833	292
42.81667	278
42.82500	262
42.83333	250
42.84167	243
42.85000	241
42.85833	240
42.86667	239
42.87500	237
42.88333	233
42.89167	230
42.90000	226
42.90833	220
42.91667	211
42.92500	201
42.93333	192
42.94167	182
42.95000	175
42.95833	171
42.96667	169
42.97500	170
42.98333	173
42.99167	178
43.00000	183
43.00833	186
43.01667	186
43.02500	184
43.03333	179
43.04167	172
43.05000	165
43.05833	159
43.06667	154
43.07500	153
43.08333	153
43.09167	154
43.10000	154
43.10833	152
43.11667	149
43.12500	146
43.13333	145
43.14167	144
43.15000	141
43.15833	136
43.16667	131
43.17500	129
43.18333	131
43.19167	134
43.20000	138
43.20833	141
43.21667	143
43.22500	143
43.23333	144
43.24167	145
43.25000	144
43.25833	141
43.26667	137
43.27500	131
43.28333	126
43.29167	123
43.30000	122
43.30833	121
43.31667	118
43.32500	115
43.33333	113
43.34167	112
43.35000	115
43.35833	120
43.36667	126
43.37500	129
43.38333	129
43.39167	126
43.40000	121
43.40833	116
43.41667	112
43.42500	109
43.43333	107
43.44167	107
43.45000	110
43.45833	117
43.46667	125
43.47500	134
43.48333	139
43.49167	138
43.50000	130
43.50833	121
43.51667	114
43.52500	111
43.53333	111
43.54167	115
43.55000	119
43.55833	123
43.56667	126
43.57500	126
43.58333	126
43.59167	125
43.60000	125
43.60833	125
43.61667	127
43.62500	126
43.63333	124
43.64167	120
43.65000	117
43.65833	114
43.66667	112
43.67500	111
43.68333	111
43.69167	111
43.70000	111
43.70833	113
43.71667	116
43.72500	120
43.73333	123
43.74167	124
43.75000	126
43.75833	129
43.76667	131
43.77500	132
43.78333	130
43.79167	125
43.80000	117
43.80833	109
43.81667	103
43.82500	100
43.83333	100
43.84167	105
43.85000	112
43.85833	120
43.86667	128
43.87500	131
43.88333	131
43.89167	127
43.90000	121
43.90833	115
43.91667	110
43.92500	108
43.93333	109
43.94167	113
43.95000	117
43.95833	121
43.96667	123
43.97500	123
43.98333	121
43.99167	119
44.00000	117
44.00833	114
44.01667	110
44.02500	106
44.03333	102
44.04167	99
44.05000	98
44.05833	100
44.06667	102
44.07500	103
44.08333	104
44.09167	103
44.10000	102
44.10833	102
44.11667	101
44.12500	101
44.13333	101
44.14167	101
44.15000	102
44.15833	105
44.16667	107
44.17500	105
44.18333	101
44.19167	97
44.20000	92
44.20833	89
44.21667	87
44.22500	87
44.23333	87
44.24167	89
44.25000	92
44.25833	96
44.26667	99
44.27500	101
44.28333	100
44.29167	97
44.30000	92
44.30833	89
44.31667	87
44.32500	87
44.33333	89
44.34167	91
44.35000	91
44.35833	89
44.36667	87
44.37500	86
44.38333	86
44.39167	87
44.40000	89
44.40833	90
44.41667	92
44.42500	93
44.43333	95
44.44167	97
44.45000	97
44.45833	95
44.46667	91
44.47500	87
44.48333	82
44.49167	78
44.50000	75
44.50833	73
44.51667	71
44.52500	68
44.53333	66
44.54167	64
44.55000	62
44.55833	62
44.56667	63
44.57500	66
44.58333	69
44.59167	72
44.60000	75
44.60833	77
44.61667	81
44.62500	84
44.63333	85
44.64167	84
44.65000	81
44.65833	76
44.66667	73
44.67500	71
44.68333	70
44.69167	70
44.70000	69
44.70833	69
44.71667	71
44.72500	75
44.73333	78
44.74167	81
44.75000	81
44.75833	79
44.76667	75
44.77500	71
44.78333	68
44.79167	65
44.80000	62
44.80833	60
44.81667	58
44.82500	57
44.83333	55
44.84167	52
44.85000	49
44.85833	48
44.86667	48
44.87500	50
44.88333	51
44.89167	51
44.90000	49
44.90833	47
44.91667	45
44.92500	44
44.93333	46
44.94167	49
44.95000	52
44.95833	55
44.96667	56
44.97500	57
44.98333	57
44.99167	56
45.00000	56
45.00833	57
45.01667	59
45.02500	62
45.03333	65
45.04167	67
45.05000	68
45.05833	66
45.06667	63
45.07500	59
45.08333	53
45.09167	47
45.10000	40
45.10833	35
45.11667	32
45.12500	31
45.13333	32
45.14167	36
45.15000	39
45.15833	42
45.16667	45
45.17500	48
45.18333	52
45.19167	57
45.20000	60
45.20833	62
45.21667	62
45.22500	60
45.23333	58
45.24167	56
45.25000	53
45.25833	51
45.26667	49
45.27500	48
45.28333	48
45.29167	48
45.30000	49
45.30833	50
45.31667	51
45.32500	51
45.33333	49
45.34167	45
45.35000	42
45.35833	39
45.36667	36
45.37500	35
45.38333	34
45.39167	34
45.40000	33
45.40833	33
45.41667	34
45.42500	35
45.43333	35
45.44167	33
45.45000	29
45.45833	24
45.46667	21
45.47500	19
45.48333	19
45.49167	18
45.50000	15
45.50833	11
45.51667	6
45.52500	1
45.53333	0
45.54167	2
45.55000	4
45.55833	6
45.56667	7
45.57500	7
45.58333	6
45.59167	3
45.60000	-1
45.60833	-5
45.61667	-9
45.62500	-13
45.63333	-17
45.64167	-21
45.65000	-25
45.65833	-27
45.66667	-28
45.67500	-28
45.68333	-28
45.69167	-27
45.70000	-26
45.70833	-27
45.71667	-27
45.72500	-28
45.73333	-30
45.74167	-34
45.75000	-39
45.75833	-44
45.76667	-48
45.77500	-51
45.78333	-52
45.79167	-52
45.80000	-52
45.80833	-55
45.81667	-60
45.82500	-65
45.83333	-71
45.84167	-75
45.85000	-78
45.85833	-79
45.86667	-80
45.87500	-83
45.88333	-87
45.89167	-89
45.90000	-88
45.90833	-87
45.91667	-85
45.92500	-84
45.93333	-85
45.94167	-87
45.95000	-91
45.95833	-96
45.96667	-100
45.97500	-104
45.98333	-106
45.99167	-107
46.00000	-106
46.00833	-105
46.01667	-107
46.02500	-110
46.03333	-114
46.04167	-119
46.05000	-122
46.05833	-125
46.06667	-127
46.07500	-126
46.08333	-123
46.09167	-120
46.10000	-117
46.10833	-115
46.11667	-113
46.12500	-114
46.13333	-118
46.14167	-126
46.15000	-135
46.15833	-145
46.16667	-152
46.17500	-156
46.18333	-158
46.19167	-159
46.20000	-161
46.20833	-163
46.21667	-164
46.22500	-164
46.23333	-163
46.24167	-161
46.25000	-160
46.25833	-159
46.26667	-160
46.27500	-163
46.28333	-167
46.29167	-172
46.30000	-177
46.30833	-182
46.31667	-186
46.32500	-189
46.33333	-190
46.34167	-189
46.35000	-188
46.35833	-189
46.36667	-190
46.37500	-192
46.38333	-193
46.39167	-195
46.40000	-195
46.40833	-194
46.41667	-192
46.42500	-189
46.43333	-187
46.44167	-186
46.45000	-187
46.45833	-192
46.46667	-197
46.47500	-202
46.48333	-205
46.49167	-206
46.50000	-205
46.50833	-202
46.51667	-197
46.52500	-193
46.53333	-189
46.54167	-186
46.55000	-184
46.55833	-185
46.56667	-187
46.57500	-192
46.58333	-198
46.59167	-205
46.60000	-211
46.60833	-215
46.61667	-217
46.62500	-217
46.63333	-217
46.64167	-217
46.65000	-218
46.65833	-219
46.66667	-219
46.67500	-217
46.68333	-214
46.69167	-213
46.70000	-213
46.70833	-214
46.71667	-216
46.72500	-218
46.73333	-220
46.74167	-222
46.75000	-225
46.75833	-228
46.76667	-232
46.77500	-234
46.78333	-234
46.79167	-231
46.80000	-229
46.80833	-227
46.81667	-228
46.82500	-231
46.83333	-234
46.84167	-235
46.85000	-234
46.85833	-231
46.86667	-228
46.87500	-226
46.88333	-226
46.89167	-226
46.90000	-227
46.90833	-228
46.91667	-227
46.92500	-226
46.93333	-226
46.94167	-226
46.95000	-226
46.95833	-226
46.96667	-227
46.97500	-228
46.98333	-230
46.99167	-232
47.00000	-234
47.00833	-236
47.01667	-236
47.02500	-236
47.03333	-237
47.04167	-239
47.05000	-241
47.05833	-241
47.06667	-240
47.07500	-237
47.08333	-234
47.09167	-232
47.10000	-230
47.10833	-228
47.11667	-227
47.12500	-226
47.13333	-227
47.14167	-229
47.15000	-232
47.15833	-234
47.16667	-234
47.17500	-231
47.18333	-226
47.19167	-220
47.20000	-214
47.20833	-212
47.21667	-214
47.22500	-217
47.23333	-220
47.24167	-222
47.25000	-221
47.25833	-217
47.26667	-214
47.27500	-213
47.28333	-215
47.29167	-220
47.30000	-226
47.30833	-230
47.31667	-231
47.32500	-230
47.33333	-227
47.34167	-223
47.35000	-220
47.35833	-218
47.36667	-216
47.37500	-215
47.38333	-216
47.39167	-216
47.40000	-217
47.40833	-218
47.41667	-219
47.42500	-221
47.43333	-222
47.44167	-223
47.45000	-222
47.45833	-219
47.46667	-216
47.47500	-213
47.48333	-210
47.49167	-206
47.50000	-203
47.50833	-201
47.51667	-199
47.52500	-198
47.53333	-197
47.54167	-195
47.55000	-195
47.55833	-196
47.56667	-198
47.57500	-200
47.58333	-202
47.59167	-202
47.60000	-201
47.60833	-199
47.61667	-196
47.62500	-194
47.63333	-193
47.64167	-192
47.65000	-194
47.65833	-198
47.66667	-203
47.67500	-205
47.68333	-206
47.69167	-203
47.70000	-199
47.70833	-195
47.71667	-192
47.72500	-190
47.73333	-191
47.74167	-194
47.75000	-198
47.75833	-202
47.76667	-204
47.77500	-202
47.78333	-198
47.79167	-193
47.80000	-188
47.80833	-184
47.81667	-184
47.82500	-186
47.83333	-190
47.84167	-195
47.85000	-197
47.85833	-197
47.86667	-194
47.87500	-190
47.88333	-185
47.89167	-180
47.90000	-175
47.90833	-171
47.91667	-167
47.92500	-164
47.93333	-163
47.94167	-163
47.95000	-164
47.95833	-166
47.96667	-169
47.97500	-170
47.98333	-171
47.99167	-172
48.00000	-172
48.00833	-174
48.01667	-176
48.02500	-177
48.03333	-176
48.04167	-174
48.05000	-170
48.05833	-168
48.06667	-167
48.07500	-167
48.08333	-168
48.09167	-168
48.10000	-167
48.10833	-166
48.11667	-165
48.12500	-165
48.13333	-165
48.14167	-164
48.15000	-164
48.15833	-164
48.16667	-164
48.17500	-164
48.18333	-163
48.19167	-162
48.20000	-159
48.20833	-157
48.21667	-156
48.22500	-155
48.23333	-154
48.24167	-153
48.25000	-152
48.25833	-153
48.26667	-155
48.27500	-156
48.28333	-155
48.29167	-153
48.30000	-150
48.30833	-147
48.31667	-143
48.32500	-140
48.33333	-137
48.34167	-135
48.35000	-134
48.35833	-133
48.36667	-132
48.37500	-131
48.38333	-130
48.39167	-129
48.40000	-129
48.40833	-130
48.41667	-133
48.42500	-136
48.43333	-138
48.44167	-139
48.45000	-139
48.45833	-139
48.46667	-139
48.47500	-139
48.48333	-138
48.49167	-137
48.50000	-134
48.50833	-129
48.51667	-125
48.52500	-121
48.53333	-119
48.54167	-119
48.55000	-120
48.55833	-121
48.56667	-122
48.57500	-120
48.58333	-118
48.59167	-117
48.60000	-118
48.60833	-120
48.61667	-123
48.62500	-127
48.63333	-130
48.64167	-133
48.65000	-136
48.65833	-138
48.66667	-139
48.67500	-139
48.68333	-137
48.69167	-136
48.70000	-135
48.70833	-135
48.71667	-135
48.72500	-133
48.73333	-127
48.74167	-120
48.75000	-114
48.75833	-111
48.76667	-111
48.77500	-114
48.78333	-119
48.79167	-121
48.80000	-122
48.80833	-122
48.81667	-122
48.82500	-123
48.83333	-123
48.84167	-124
48.85000	-123
48.85833	-121
48.86667	-120
48.87500	-121
48.88333	-123
48.89167	-126
48.90000	-130
48.90833	-134
48.91667	-136
48.92500	-138
48.93333	-139
48.94167	-139
48.95000	-139
48.95833	-139
48.96667	-140
48.97500	-139
48.98333	-137
48.99167	-134
49.00000	-129
49.00833	-126
49.01667	-124
49.02500	-123
49.03333	-122
49.04167	-121
49.05000	-120
49.05833	-118
49.06667	-117
49.07500	-117
49.08333	-117
49.09167	-117
49.10000	-116
49.10833	-115
49.11667	-115
49.12500	-117
49.13333	-121
49.14167	-126
49.15000	-131
49.15833	-134
49.16667	-137
49.17500	-137
49.18333	-137
49.19167	-137
49.20000	-138
49.20833	-140
49.21667	-142
49.22500	-144
49.23333	-144
49.24167	-143
49.25000	-142
49.25833	-140
49.26667	-140
49.27500	-141
49.28333	-144
49.29167	-146
49.30000	-147
49.30833	-147
49.31667	-145
49.32500	-144
49.33333	-144
49.34167	-145
49.35000	-147
49.35833	-150
49.36667	-152
49.37500	-153
49.38333	-154
49.39167	-155
49.40000	-155
49.40833	-155
49.41667	-156
49.42500	-156
49.43333	-155
49.44167	-153
49.45000	-150
49.45833	-147
49.46667	-146
49.47500	-147
49.48333	-149
49.49167	-152
49.50000	-154
49.50833	-156
49.51667	-157
49.52500	-158
49.53333	-157
49.54167	-156
49.55000	-155
49.55833	-153
49.56667	-153
49.57500	-155
49.58333	-158
49.59167	-160
49.60000	-163
49.60833	-164
49.61667	-166
49.62500	-166
49.63333	-166
49.64167	-165
49.65000	-162
49.65833	-158
49.66667	-153
49.67500	-150
49.68333	-147
49.69167	-145
49.70000	-145
49.70833	-146
49.71667	-148
49.72500	-150
49.73333	-152
49.74167	-153
49.75000	-154
49.75833	-156
49.76667	-159
49.77500	-162
49.78333	-166
49.79167	-167
49.80000	-168
49.80833	-167
49.81667	-165
49.82500	-163
49.83333	-161
49.84167	-160
49.85000	-160
49.85833	-162
49.86667	-163
49.87500	-163
49.88333	-162
49.89167	-159
49.90000	-157
49.90833	-156
49.91667	-159
49.92500	-163
49.93333	-168
49.94167	-174
49.95000	-179
49.95833	-183
49.96667	-187
49.97500	-191
49.98333	-192
49.99167	-191
50.00000	-186
50.00833	-180
50.01667	-172
50.02500	-166
50.03333	-163
50.04167	-164
50.05000	-166
50.05833	-169
50.06667	-172
50.07500	-172
50.08333	-171
50.09167	-169
50.10000	-168
50.10833	-166
50.11667	-166
50.12500	-166
50.13333	-165
50.14167	-164
50.15000	-163
50.15833	-162
50.16667	-163
50.17500	-164
50.18333	-166
50.19167	-167
50.20000	-167
50.20833	-167
50.21667	-168
50.22500	-169
50.23333	-169
50.24167	-168
50.25000	-167
50.25833	-165
50.26667	-162
50.27500	-160
50.28333	-158
50.29167	-156
50.30000	-153
50.30833	-151
50.31667	-150
50.32500	-151
50.33333	-155
50.34167	-159
50.35000	-162
50.35833	-163
50.36667	-163
50.37500	-165
50.38333	-167
50.39167	-171
50.40000	-176
50.40833	-180
50.41667	-182
50.42500	-182
50.43333	-182
50.44167	-182
50.45000	-183
50.45833	-184
50.46667	-186
50.47500	-188
50.48333	-189
50.49167	-190
50.50000	-189
50.50833	-187
50.51667	-183
50.52500	-179
50.53333	-175
50.54167	-173
50.55000	-171
50.55833	-170
50.56667	-168
50.57500	-166
50.58333	-163
50.59167	-161
50.60000	-159
50.60833	-157
50.61667	-156
50.62500	-158
50.63333	-160
50.64167	-164
50.65000	-169
50.65833	-173
50.66667	-176
50.67500	-177
50.68333	-175
50.69167	-171
50.70000	-166
50.70833	-160
50.71667	-152
50.72500	-146
50.73333	-141
50.74167	-140
50.75000	-142
50.75833	-146
50.76667	-151
50.77500	-155
50.78333	-159
50.79167	-162
50.80000	-164
50.80833	-165
50.81667	-165
50.82500	-164
50.83333	-162
50.84167	-161
50.85000	-160
50.85833	-160
50.86667	-160
50.87500	-157
50.88333	-153
50.89167	-147
50.90000	-142
50.90833	-138
50.91667	-135
50.92500	-132
50.93333	-130
50.94167	-128
50.95000	-124
50.95833	-119
50.96667	-112
50.97500	-106
50.98333	-101
50.99167	-99
51.00000	-101
51.00833	-103
51.01667	-103
51.02500	-101
51.03333	-99
51.04167	-95
51.05000	-90
51.05833	-84
51.06667	-77
51.07500	-67
51.08333	-55
51.09167	-43
51.10000	-31
51.10833	-19
51.11667	-9
51.12500	0
51.13333	7
51.14167	15
51.15000	26
51.15833	41
51.16667	58
51.17500	78
51.18333	98
51.19167	117
51.20000	136
51.20833	154
51.21667	172
51.22500	189
51.23333	208
51.24167	229
51.25000	253
51.25833	277
51.26667	301
51.27500	327
51.28333	355
51.29167	386
51.30000	420
51.30833	454
51.31667	491
51.32500	529
51.33333	570
51.34167	613
51.35000	658
51.35833	706
51.36667	754
51.37500	804
51.38333	854
51.39167	905
51.40000	960
51.40833	1016
51.41667	1078
51.42500	1142
51.43333	1214
51.44167	1289
51.45000	1364
51.45833	1442
51.46667	1518
51.47500	1598
51.48333	1680
51.49167	1767
51.50000	1861
51.50833	1958
51.51667	2060
51.52500	2163
51.53333	2271
51.54167	2383
51.55000	2499
51.55833	2622
51.56667	2747
51.57500	2880
51.58333	3013
51.59167	3150
51.60000	3290
51.60833	3430
51.61667	3575
51.62500	3723
51.63333	3878
51.64167	4039
51.65000	4204
51.65833	4379
51.66667	4555
51.67500	4740
51.68333	4930
51.69167	5124
51.70000	5327
51.70833	5531
51.71667	5745
51.72500	5959
51.73333	6180
51.74167	6404
51.75000	6631
51.75833	6870
51.76667	7111
51.77500	7365
51.78333	7623
51.79167	7885
51.80000	8153
51.80833	8421
51.81667	8700
51.82500	8980
51.83333	9269
51.84167	9564
51.85000	9861
51.85833	10169
51.86667	10478
51.87500	10800
51.88333	11126
51.89167	11460
51.90000	11805
51.90833	12148
51.91667	12503
51.92500	12856
51.93333	13219
51.94167	13587
51.95000	13955
51.95833	14334
51.96667	14709
51.97500	15096
51.98333	15482
51.99167	15872
52.00000	16272
52.00833	16667
52.01667	17075
52.02500	17480
52.03333	17895
52.04167	18315
52.05000	18736
52.05833	19170
52.06667	19599
52.07500	20040
52.08333	20479
52.09167	20921
52.10000	21371
52.10833	21813
52.11667	22266
52.12500	22711
52.13333	23162
52.14167	23615
52.15000	24066
52.15833	24528
52.16667	24983
52.17500	25451
52.18333	25915
52.19167	26380
52.20000	26849
52.20833	27306
52.21667	27772
52.22500	28227
52.23333	28689
52.24167	29151
52.25000	29610
52.25833	30080
52.26667	30540
52.27500	31009
52.28333	31471
52.29167	31930
52.30000	32392
52.30833	32842
52.31667	33299
52.32500	33745
52.33333	34195
52.34167	34643
52.35000	35082
52.35833	35527
52.36667	35957
52.37500	36393
52.38333	36821
52.39167	37245
52.40000	37671
52.40833	38084
52.41667	38502
52.42500	38906
52.43333	39309
52.44167	39707
52.45000	40095
52.45833	40485
52.46667	40862
52.47500	41242
52.48333	41612
52.49167	41974
52.50000	42334
52.50833	42680
52.51667	43027
52.52500	43361
52.53333	43691
52.54167	44015
52.55000	44327
52.55833	44639
52.56667	44937
52.57500	45234
52.58333	45519
52.59167	45793
52.60000	46062
52.60833	46317
52.61667	46571
52.62500	46813
52.63333	47050
52.64167	47281
52.65000	47499
52.65833	47712
52.66667	47910
52.67500	48101
52.68333	48281
52.69167	48451
52.70000	48614
52.70833	48765
52.71667	48911
52.72500	49046
52.73333	49173
52.74167	49291
52.75000	49397
52.75833	49495
52.76667	49582
52.77500	49661
52.78333	49731
52.79167	49792
52.80000	49848
52.80833	49895
52.81667	49935
52.82500	49965
52.83333	49983
52.84167	49989
52.85000	49984
52.85833	49969
52.86667	49948
52.87500	49921
52.88333	49886
52.89167	49842
52.90000	49787
52.90833	49721
52.91667	49643
52.92500	49555
52.93333	49457
52.94167	49350
52.95000	49238
52.95833	49118
52.96667	48995
52.97500	48861
52.98333	48722
52.99167	48573
53.00000	48413
53.00833	48249
53.01667	48074
53.02500	47898
53.03333	47714
53.04167	47523
53.05000	47326
53.05833	47115
53.06667	46901
53.07500	46675
53.08333	46446
53.09167	46212
53.10000	45972
53.10833	45732
53.11667	45483
53.12500	45232
53.13333	44973
53.14167	44706
53.15000	44437
53.15833	44155
53.16667	43877
53.17500	43591
53.18333	43304
53.19167	43013
53.20000	42713
53.20833	42413
53.21667	42099
53.22500	41788
53.23333	41471
53.24167	41153
53.25000	40838
53.25833	40516
53.26667	40200
53.27500	39874
53.28333	39550
53.29167	39221
53.30000	38884
53.30833	38550
53.31667	38203
53.32500	37861
53.33333	37516
53.34167	37170
53.35000	36828
53.35833	36478
53.36667	36137
53.37500	35788
53.38333	35444
53.39167	35102
53.40000	34756
53.40833	34416
53.41667	34066
53.42500	33720
53.43333	33367
53.44167	33014
53.45000	32666
53.45833	32313
53.46667	31971
53.47500	31626
53.48333	31287
53.49167	30949
53.50000	30609
53.50833	30275
53.51667	29934
53.52500	29599
53.53333	29261
53.54167	28923
53.55000	28591
53.55833	28253
53.56667	27925
53.57500	27591
53.58333	27264
53.59167	26942
53.60000	26619
53.60833	26306
53.61667	25988
53.62500	25679
53.63333	25366
53.64167	25053
53.65000	24744
53.65833	24430
53.66667	24126
53.67500	23820
53.68333	23522
53.69167	23228
53.70000	22934
53.70833	22648
53.71667	22357
53.72500	22072
53.73333	21786
53.74167	21501
53.75000	21223
53.75833	20943
53.76667	20673
53.77500	20403
53.78333	20138
53.79167	19876
53.80000	19611
53.80833	19353
53.81667	19090
53.82500	18837
53.83333	18585
53.84167	18338
53.85000	18098
53.85833	17859
53.86667	17629
53.87500	17395
53.88333	17165
53.89167	16936
53.90000	16706
53.90833	16483
53.91667	16256
53.92500	16038
53.93333	15820
53.94167	15606
53.95000	15399
53.95833	15191
53.96667	14990
53.97500	14786
53.98333	14587
53.99167	14391
54.00000	14195
54.00833	14007
54.01667	13818
54.02500	13634
54.03333	13451
54.04167	13269
54.05000	13092
54.05833	12914
54.06667	12743
54.07500	12570
54.08333	12401
54.09167	12236
54.10000	12072
54.10833	11915
54.11667	11758
54.12500	11606
54.13333	11453
54.14167	11302
54.15000	11152
54.15833	11000
54.16667	10855
54.17500	10710
54.18333	10571
54.19167	10436
54.20000	10302
54.20833	10171
54.21667	10037
54.22500	9908
54.23333	9779
54.24167	9653
54.25000	9530
54.25833	9405
54.26667	9284
54.27500	9162
54.28333	9042
54.29167	8925
54.30000	8811
54.30833	8702
54.31667	8592
54.32500	8485
54.33333	8378
54.34167	8271
54.35000	8168
54.35833	8065
54.36667	7966
54.37500	7868
54.38333	7771
54.39167	7676
54.40000	7580
54.40833	7485
54.41667	7388
54.42500	7294
54.43333	7202
54.44167	7113
54.45000	7030
54.45833	6947
54.46667	6868
54.47500	6787
54.48333	6706
54.49167	6625
54.50000	6543
54.50833	6464
54.51667	6385
54.52500	6311
54.53333	6239
54.54167	6170
54.55000	6102
54.55833	6034
54.56667	5968
54.57500	5900
54.58333	5833
54.59167	5766
54.60000	5698
54.60833	5631
54.61667	5563
54.62500	5498
54.63333	5434
54.64167	5371
54.65000	5311
54.65833	5252
54.66667	5196
54.67500	5141
54.68333	5088
54.69167	5035
54.70000	4982
54.70833	4929
54.71667	4876
54.72500	4824
54.73333	4772
54.74167	4720
54.75000	4669
54.75833	4618
54.76667	4570
54.77500	4523
54.78333	4476
54.79167	4430
54.80000	4384
54.80833	4338
54.81667	4292
54.82500	4247
54.83333	4203
54.84167	4160
54.85000	4116
54.85833	4070
54.86667	4025
54.87500	3981
54.88333	3939
54.89167	3902
54.90000	3866
54.90833	3832
54.91667	3795
54.92500	3757
54.93333	3717
54.94167	3676
54.95000	3638
54.95833	3602
54.96667	3569
54.97500	3538
54.98333	3507
54.99167	3474
55.00000	3439
55.00833	3404
55.01667	3369
55.02500	3337
55.03333	3308
55.04167	3280
55.05000	3250
55.05833	3218
55.06667	3185
55.07500	3151
55.08333	3119
55.09167	3090
55.10000	3062
55.10833	3036
55.11667	3010
55.12500	2985
55.13333	2958
55.14167	2932
55.15000	2907
55.15833	2882
55.16667	2858
55.17500	2835
55.18333	2811
55.19167	2785
55.20000	2756
55.20833	2728
55.21667	2701
55.22500	2676
55.23333	2652
55.24167	2629
55.25000	2604
55.25833	2577
55.26667	2553
55.27500	2530
55.28333	2509
55.29167	2489
55.30000	2468
55.30833	2448
55.31667	2428
55.32500	2409
55.33333	2392
55.34167	2376
55.35000	2361
55.35833	2345
55.36667	2329
55.37500	2310
55.38333	2290
55.39167	2268
55.40000	2244
55.40833	2222
55.41667	2201
55.42500	2183
55.43333	2166
55.44167	2148
55.45000	2128
55.45833	2107
55.46667	2086
55.47500	2066
55.48333	2049
55.49167	2035
55.50000	2022
55.50833	2010
55.51667	1998
55.52500	1986
55.53333	1973
55.54167	1959
55.55000	1943
55.55833	1927
55.56667	1909
55.57500	1890
55.58333	1870
55.59167	1852
55.60000	1833
55.60833	1816
55.61667	1799
55.62500	1783
55.63333	1768
55.64167	1754
55.65000	1744
55.65833	1735
55.66667	1729
55.67500	1722
55.68333	1714
55.69167	1703
55.70000	1689
55.70833	1674
55.71667	1659
55.72500	1644
55.73333	1631
55.74167	1619
55.75000	1607
55.75833	1595
55.76667	1582
55.77500	1570
55.78333	1557
55.79167	1544
55.80000	1530
55.80833	1515
55.81667	1499
55.82500	1484
55.83333	1472
55.84167	1462
55.85000	1454
55.85833	1446
55.86667	1439
55.87500	1429
55.88333	1419
55.89167	1407
55.90000	1397
55.90833	1387
55.91667	1379
55.92500	1372
55.93333	1366
55.94167	1359
55.95000	1350
55.95833	1339
55.96667	1328
55.97500	1318
55.98333	1308
55.99167	1298
56.00000	1288
56.00833	1277
56.01667	1265
56.02500	1252
56.03333	1242
56.04167	1232
56.05000	1223
56.05833	1214
56.06667	1206
56.07500	1198
56.08333	1190
56.09167	1180
56.10000	1170
56.10833	1159
56.11667	1148
56.12500	1139
56.13333	1130
56.14167	1122
56.15000	1113
56.15833	1103
56.16667	1094
56.17500	1085
56.18333	1077
56.19167	1071
56.20000	1064
56.20833	1058
56.21667	1050
56.22500	1042
56.23333	1034
56.24167	1026
56.25000	1021
56.25833	1017
56.26667	1014
56.27500	1011
56.28333	1007
56.29167	1003
56.30000	997
56.30833	991
56.31667	986
56.32500	980
56.33333	974
56.34167	968
56.35000	961
56.35833	954
56.36667	947
56.37500	940
56.38333	934
56.39167	930
56.40000	927
56.40833	923
56.41667	917
56.42500	909
56.43333	901
56.44167	892
56.45000	885
56.45833	878
56.46667	872
56.47500	866
56.48333	859
56.49167	852
56.50000	843
56.50833	834
56.51667	826
56.52500	819
56.53333	813
56.54167	807
56.55000	801
56.55833	795
56.56667	789
56.57500	783
56.58333	779
56.59167	775
56.60000	771
56.60833	766
56.61667	761
56.62500	756
56.63333	753
56.64167	751
56.65000	750
56.65833	748
56.66667	744
56.67500	738
56.68333	731
56.69167	726
56.70000	721
56.70833	717
56.71667	711
56.72500	706
56.73333	700
56.74167	694
56.75000	689
56.75833	685
56.76667	680
56.77500	675
56.78333	668
56.79167	660
56.80000	652
56.80833	645
56.81667	640
56.82500	639
56.83333	640
56.84167	643
56.85000	643
56.85833	641
56.86667	636
56.87500	627
56.88333	618
56.89167	610
56.90000	603
56.90833	597
56.91667	591
56.92500	585
56.93333	580
56.94167	576
56.95000	573
56.95833	572
56.96667	572
56.97500	572
56.98333	571
56.99167	568
57.00000	564
57.00833	559
57.01667	552
57.02500	545
57.03333	541
57.04167	539
57.05000	538
57.05833	536
57.06667	533
57.07500	528
57.08333	523
57.09167	518
57.10000	513
57.10833	509
57.11667	506
57.12500	502
57.13333	498
57.14167	493
57.15000	490
57.15833	487
57.16667	485
57.17500	484
57.18333	484
57.19167	483
57.20000	481
57.20833	477
57.21667	472
57.22500	466
57.23333	460
57.24167	455
57.25000	452
57.25833	451
57.26667	452
57.27500	454
57.28333	455
57.29167	455
57.30000	452
57.30833	448
57.31667	443
57.32500	437
57.33333	431
57.34167	425
57.35000	422
57.35833	421
57.36667	423
57.37500	426
57.38333	429
57.39167	428
57.40000	424
57.40833	418
57.41667	409
57.42500	400
57.43333	394
57.44167	389
57.45000	386
57.45833	384
57.46667	382
57.47500	380
57.48333	376
57.49167	373
57.50000	369
57.50833	366
57.51667	362
57.52500	358
57.53333	356
57.54167	354
57.55000	352
57.55833	350
57.56667	348
57.57500	346
57.58333	344
57.59167	343
57.60000	344
57.60833	344
57.61667	342
57.62500	338
57.63333	331
57.64167	324
57.65000	320
57.65833	319
57.66667	320
57.67500	322
57.68333	324
57.69167	324
57.70000	323
57.70833	323
57.71667	324
57.72500	324
57.73333	322
57.74167	319
57.75000	314
57.75833	310
57.76667	305
57.77500	301
57.78333	298
57.79167	295
57.80000	293
57.80833	289
57.81667	285
57.82500	280
57.83333	274
57.84167	268
57.85000	264
57.85833	262
57.86667	262
57.87500	260
57.88333	258
57.89167	256
57.90000	254
57.90833	252
57.91667	249
57.92500	247
57.93333	245
57.94167	245
57.95000	245
57.95833	246
57.96667	247
57.97500	245
57.98333	242
57.99167	238
58.00000	234
58.00833	230
58.01667	227
58.02500	224
58.03333	222
58.04167	220
58.05000	219
58.05833	218
58.06667	216
58.07500	214
58.08333	212
58.09167	211
58.10000	212
58.10833	213
58.11667	215
58.12500	216
58.13333	215
58.14167	213
58.15000	209
58.15833	204
58.16667	199
58.17500	194
58.18333	190
58.19167	186
58.20000	182
58.20833	179
58.21667	179
58.22500	179
58.23333	179
58.24167	180
58.25000	180
58.25833	178
58.26667	174
58.27500	169
58.28333	164
58.29167	162
58.30000	163
58.30833	168
58.31667	176
58.32500	182
58.33333	185
58.34167	184
58.35000	180
58.35833	173
58.36667	166
58.37500	160
58.38333	154
58.39167	149
58.40000	145
58.40833	141
58.41667	137
58.42500	134
58.43333	131
58.44167	129
58.45000	127
58.45833	126
58.46667	127
58.47500	128
58.48333	129
58.49167	129
58.50000	127
58.50833	123
58.51667	118
58.52500	115
58.53333	113
58.54167	114
58.55000	115
58.55833	116
58.56667	117
58.57500	117
58.58333	115
58.59167	115
58.60000	116
58.60833	118
58.61667	119
58.62500	119
58.63333	117
58.64167	115
58.65000	114
58.65833	112
58.66667	110
58.67500	109
58.68333	108
58.69167	106
58.70000	103
58.70833	101
58.71667	100
58.72500	101
58.73333	102
58.74167	103
58.75000	101
58.75833	97
58.76667	93
58.77500	88
58.78333	85
58.79167	83
58.80000	82
58.80833	82
58.81667	82
58.82500	81
58.83333	78
58.84167	74
58.85000	72
58.85833	71
58.86667	73
58.87500	75
58.88333	77
58.89167	75
58.90000	70
58.90833	65
58.91667	61
58.92500	59
58.93333	61
58.94167	65
58.95000	68
58.95833	67
58.96667	64
58.97500	61
58.98333	59
58.99167	60
59.00000	63
59.00833	67
59.01667	69
59.02500	68
59.03333	66
59.04167	63
59.05000	60
59.05833	59
59.06667	59
59.07500	58
59.08333	55
59.09167	52
59.10000	49
59.10833	46
59.11667	44
59.12500	42
59.13333	40
59.14167	37
59.15000	35
59.15833	34
59.16667	33
59.17500	33
59.18333	33
59.19167	31
59.20000	28
59.20833	25
59.21667	23
59.22500	22
59.23333	24
59.24167	26
59.25000	28
59.25833	28
59.26667	26
59.27500	23
59.28333	20
59.29167	19
59.30000	19
59.30833	19
59.31667	20
59.32500	19
59.33333	15
59.34167	11
59.35000	8
59.35833	6
59.36667	8
59.37500	12
59.38333	15
59.39167	17
59.40000	17
59.40833	15
59.41667	12
59.42500	8
59.43333	5
59.44167	2
59.45000	-0
59.45833	-1
59.46667	0
59.47500	2
59.48333	4
59.49167	5
59.50000	4
59.50833	3
59.51667	-0
59.52500	-3
59.53333	-5
59.54167	-7
59.55000	-9
59.55833	-11
59.56667	-14
59.57500	-16
59.58333	-18
59.59167	-19
59.60000	-17
59.60833	-15
59.61667	-13
59.62500	-12
59.63333	-12
59.64167	-13
59.65000	-15
59.65833	-15
59.66667	-15
59.67500	-13
59.68333	-11
59.69167	-10
59.70000	-10
59.70833	-10
59.71667	-11
59.72500	-13
59.73333	-14
59.74167	-16
59.75000	-17
59.75833	-16
59.76667	-16
59.77500	-18
59.78333	-22
59.79167	-27
59.80000	-33
59.80833	-37
59.81667	-38
59.82500	-39
59.83333	-42
59.84167	-45
59.85000	-47
59.85833	-47
59.86667	-45
59.87500	-41
59.88333	-37
59.89167	-35
59.90000	-35
59.90833	-37
59.91667	-39
59.92500	-41
59.93333	-43
59.94167	-45
59.95000	-46
59.95833	-47
59.96667	-47
59.97500	-46
59.98333	-44
59.99167	-42
60.00000	-42
