# Supplementary material for: How J-chain ensures the assembly of immunoglobulin IgM pentamers
Source: EMBO J. 2024 Dec 4;44(2):505–33. doi: 10.1038/s44318-024-00317-9 (PMC11729874; doi:10.1038/s44318-024-00317-9)
Supplement: Supplementary file 5 — Source data Fig. 3 [file 44318_2024_317_MOESM5_ESM.zip › Figure 3/3B/repeat 1 Cu4/20240104 Cu4tp_24h_1.txt]

[Header]
Application Name	LCsolution
Version	1.25
Data File Name	D:\Xenia\JC Oligomerisation kinetics\20240105 Cu4tp_24h_1.lcd
Output Date	05.01.2024
Output Time	14:56:54

[Configuration]
# of Detectors	2
Detector ID	Detector A	Detector B
Detector Name	Detector A	Detector B
# of Channels	2	1

[LC Chromatogram(Detector A-Ch1)]
Interval(msec)	500
# of Points	7201
Start Time(min)	0.000
End Time(min)	60.000
Intensity Units	mV
Intensity Multiplier	0.001
Wavelength(nm)	280
R.Time (min)	Intensity
0.00000	2
0.00833	2
0.01667	-0
0.02500	0
0.03333	1
0.04167	0
0.05000	-3
0.05833	-8
0.06667	-14
0.07500	-16
0.08333	-15
0.09167	-11
0.10000	-6
0.10833	-2
0.11667	-1
0.12500	-1
0.13333	-3
0.14167	-3
0.15000	-4
0.15833	-6
0.16667	-9
0.17500	-11
0.18333	-12
0.19167	-10
0.20000	-6
0.20833	-1
0.21667	2
0.22500	2
0.23333	0
0.24167	-2
0.25000	-3
0.25833	-1
0.26667	2
0.27500	5
0.28333	7
0.29167	7
0.30000	7
0.30833	5
0.31667	3
0.32500	0
0.33333	-3
0.34167	-5
0.35000	-7
0.35833	-7
0.36667	-7
0.37500	-8
0.38333	-12
0.39167	-15
0.40000	-17
0.40833	-18
0.41667	-17
0.42500	-16
0.43333	-17
0.44167	-19
0.45000	-21
0.45833	-19
0.46667	-16
0.47500	-13
0.48333	-9
0.49167	-7
0.50000	-8
0.50833	-9
0.51667	-10
0.52500	-10
0.53333	-11
0.54167	-12
0.55000	-12
0.55833	-12
0.56667	-10
0.57500	-8
0.58333	-5
0.59167	-4
0.60000	-3
0.60833	-4
0.61667	-6
0.62500	-10
0.63333	-14
0.64167	-17
0.65000	-20
0.65833	-20
0.66667	-20
0.67500	-19
0.68333	-19
0.69167	-17
0.70000	-14
0.70833	-9
0.71667	-5
0.72500	-1
0.73333	-0
0.74167	-2
0.75000	-4
0.75833	-6
0.76667	-5
0.77500	-3
0.78333	0
0.79167	3
0.80000	3
0.80833	2
0.81667	-1
0.82500	-3
0.83333	-5
0.84167	-5
0.85000	-4
0.85833	-3
0.86667	-3
0.87500	-2
0.88333	-1
0.89167	-0
0.90000	-0
0.90833	-1
0.91667	-2
0.92500	-3
0.93333	-1
0.94167	2
0.95000	5
0.95833	6
0.96667	5
0.97500	3
0.98333	1
0.99167	-1
1.00000	-3
1.00833	-5
1.01667	-8
1.02500	-11
1.03333	-12
1.04167	-10
1.05000	-8
1.05833	-7
1.06667	-8
1.07500	-11
1.08333	-15
1.09167	-19
1.10000	-20
1.10833	-20
1.11667	-18
1.12500	-15
1.13333	-11
1.14167	-8
1.15000	-7
1.15833	-9
1.16667	-12
1.17500	-16
1.18333	-19
1.19167	-22
1.20000	-25
1.20833	-29
1.21667	-34
1.22500	-38
1.23333	-39
1.24167	-38
1.25000	-35
1.25833	-31
1.26667	-28
1.27500	-26
1.28333	-25
1.29167	-23
1.30000	-20
1.30833	-18
1.31667	-15
1.32500	-14
1.33333	-16
1.34167	-20
1.35000	-25
1.35833	-30
1.36667	-33
1.37500	-34
1.38333	-32
1.39167	-29
1.40000	-24
1.40833	-21
1.41667	-20
1.42500	-20
1.43333	-22
1.44167	-23
1.45000	-23
1.45833	-23
1.46667	-22
1.47500	-21
1.48333	-20
1.49167	-17
1.50000	-14
1.50833	-12
1.51667	-11
1.52500	-13
1.53333	-16
1.54167	-21
1.55000	-27
1.55833	-30
1.56667	-31
1.57500	-30
1.58333	-26
1.59167	-22
1.60000	-17
1.60833	-12
1.61667	-9
1.62500	-7
1.63333	-7
1.64167	-9
1.65000	-11
1.65833	-13
1.66667	-16
1.67500	-17
1.68333	-18
1.69167	-17
1.70000	-14
1.70833	-11
1.71667	-8
1.72500	-5
1.73333	-4
1.74167	-4
1.75000	-4
1.75833	-4
1.76667	-6
1.77500	-9
1.78333	-16
1.79167	-23
1.80000	-30
1.80833	-34
1.81667	-35
1.82500	-33
1.83333	-30
1.84167	-28
1.85000	-28
1.85833	-29
1.86667	-31
1.87500	-31
1.88333	-30
1.89167	-27
1.90000	-22
1.90833	-18
1.91667	-16
1.92500	-16
1.93333	-18
1.94167	-21
1.95000	-24
1.95833	-26
1.96667	-28
1.97500	-30
1.98333	-32
1.99167	-33
2.00000	-33
2.00833	-32
2.01667	-32
2.02500	-33
2.03333	-34
2.04167	-33
2.05000	-30
2.05833	-25
2.06667	-20
2.07500	-15
2.08333	-11
2.09167	-9
2.10000	-8
2.10833	-9
2.11667	-12
2.12500	-14
2.13333	-15
2.14167	-14
2.15000	-12
2.15833	-9
2.16667	-7
2.17500	-7
2.18333	-8
2.19167	-11
2.20000	-14
2.20833	-17
2.21667	-18
2.22500	-18
2.23333	-18
2.24167	-20
2.25000	-23
2.25833	-25
2.26667	-27
2.27500	-28
2.28333	-28
2.29167	-28
2.30000	-28
2.30833	-27
2.31667	-23
2.32500	-18
2.33333	-14
2.34167	-11
2.35000	-10
2.35833	-12
2.36667	-14
2.37500	-17
2.38333	-19
2.39167	-19
2.40000	-18
2.40833	-18
2.41667	-18
2.42500	-19
2.43333	-21
2.44167	-22
2.45000	-23
2.45833	-21
2.46667	-19
2.47500	-17
2.48333	-17
2.49167	-18
2.50000	-21
2.50833	-25
2.51667	-30
2.52500	-35
2.53333	-40
2.54167	-45
2.55000	-47
2.55833	-47
2.56667	-44
2.57500	-40
2.58333	-35
2.59167	-32
2.60000	-31
2.60833	-29
2.61667	-27
2.62500	-23
2.63333	-18
2.64167	-13
2.65000	-9
2.65833	-6
2.66667	-5
2.67500	-6
2.68333	-9
2.69167	-12
2.70000	-13
2.70833	-14
2.71667	-13
2.72500	-12
2.73333	-11
2.74167	-11
2.75000	-12
2.75833	-11
2.76667	-11
2.77500	-11
2.78333	-13
2.79167	-16
2.80000	-19
2.80833	-22
2.81667	-21
2.82500	-19
2.83333	-17
2.84167	-15
2.85000	-15
2.85833	-17
2.86667	-21
2.87500	-26
2.88333	-29
2.89167	-31
2.90000	-31
2.90833	-31
2.91667	-31
2.92500	-32
2.93333	-31
2.94167	-28
2.95000	-24
2.95833	-20
2.96667	-18
2.97500	-19
2.98333	-23
2.99167	-26
3.00000	-28
3.00833	-28
3.01667	-28
3.02500	-29
3.03333	-31
3.04167	-33
3.05000	-34
3.05833	-34
3.06667	-34
3.07500	-33
3.08333	-32
3.09167	-32
3.10000	-31
3.10833	-29
3.11667	-28
3.12500	-27
3.13333	-28
3.14167	-30
3.15000	-33
3.15833	-34
3.16667	-33
3.17500	-32
3.18333	-31
3.19167	-31
3.20000	-32
3.20833	-34
3.21667	-36
3.22500	-38
3.23333	-41
3.24167	-45
3.25000	-46
3.25833	-45
3.26667	-40
3.27500	-33
3.28333	-23
3.29167	-16
3.30000	-10
3.30833	-8
3.31667	-8
3.32500	-10
3.33333	-10
3.34167	-9
3.35000	-8
3.35833	-7
3.36667	-9
3.37500	-12
3.38333	-16
3.39167	-19
3.40000	-19
3.40833	-17
3.41667	-15
3.42500	-12
3.43333	-12
3.44167	-13
3.45000	-13
3.45833	-12
3.46667	-10
3.47500	-6
3.48333	-4
3.49167	-2
3.50000	-3
3.50833	-7
3.51667	-12
3.52500	-19
3.53333	-25
3.54167	-29
3.55000	-31
3.55833	-33
3.56667	-35
3.57500	-37
3.58333	-40
3.59167	-41
3.60000	-41
3.60833	-39
3.61667	-35
3.62500	-31
3.63333	-27
3.64167	-25
3.65000	-24
3.65833	-25
3.66667	-28
3.67500	-31
3.68333	-34
3.69167	-34
3.70000	-30
3.70833	-25
3.71667	-22
3.72500	-20
3.73333	-20
3.74167	-23
3.75000	-25
3.75833	-25
3.76667	-25
3.77500	-25
3.78333	-27
3.79167	-28
3.80000	-29
3.80833	-28
3.81667	-26
3.82500	-24
3.83333	-22
3.84167	-22
3.85000	-24
3.85833	-26
3.86667	-29
3.87500	-31
3.88333	-33
3.89167	-35
3.90000	-37
3.90833	-39
3.91667	-41
3.92500	-42
3.93333	-42
3.94167	-41
3.95000	-40
3.95833	-39
3.96667	-38
3.97500	-36
3.98333	-33
3.99167	-29
4.00000	-25
4.00833	-22
4.01667	-22
4.02500	-23
4.03333	-25
4.04167	-28
4.05000	-29
4.05833	-30
4.06667	-29
4.07500	-29
4.08333	-30
4.09167	-31
4.10000	-32
4.10833	-33
4.11667	-33
4.12500	-34
4.13333	-36
4.14167	-37
4.15000	-37
4.15833	-36
4.16667	-33
4.17500	-28
4.18333	-24
4.19167	-20
4.20000	-18
4.20833	-18
4.21667	-18
4.22500	-19
4.23333	-20
4.24167	-22
4.25000	-23
4.25833	-25
4.26667	-27
4.27500	-29
4.28333	-31
4.29167	-34
4.30000	-35
4.30833	-35
4.31667	-33
4.32500	-31
4.33333	-29
4.34167	-27
4.35000	-27
4.35833	-29
4.36667	-32
4.37500	-34
4.38333	-34
4.39167	-31
4.40000	-27
4.40833	-22
4.41667	-18
4.42500	-16
4.43333	-15
4.44167	-16
4.45000	-16
4.45833	-15
4.46667	-14
4.47500	-12
4.48333	-11
4.49167	-10
4.50000	-9
4.50833	-9
4.51667	-8
4.52500	-8
4.53333	-11
4.54167	-16
4.55000	-23
4.55833	-28
4.56667	-32
4.57500	-33
4.58333	-34
4.59167	-34
4.60000	-33
4.60833	-33
4.61667	-31
4.62500	-29
4.63333	-27
4.64167	-26
4.65000	-27
4.65833	-27
4.66667	-26
4.67500	-26
4.68333	-25
4.69167	-24
4.70000	-24
4.70833	-24
4.71667	-25
4.72500	-27
4.73333	-29
4.74167	-30
4.75000	-30
4.75833	-28
4.76667	-25
4.77500	-22
4.78333	-20
4.79167	-19
4.80000	-20
4.80833	-22
4.81667	-26
4.82500	-30
4.83333	-32
4.84167	-32
4.85000	-29
4.85833	-25
4.86667	-21
4.87500	-18
4.88333	-18
4.89167	-18
4.90000	-18
4.90833	-18
4.91667	-18
4.92500	-17
4.93333	-18
4.94167	-20
4.95000	-22
4.95833	-22
4.96667	-20
4.97500	-17
4.98333	-14
4.99167	-13
5.00000	-17
5.00833	-22
5.01667	-29
5.02500	-37
5.03333	-43
5.04167	-46
5.05000	-46
5.05833	-45
5.06667	-43
5.07500	-40
5.08333	-36
5.09167	-32
5.10000	-31
5.10833	-31
5.11667	-33
5.12500	-36
5.13333	-38
5.14167	-38
5.15000	-37
5.15833	-38
5.16667	-39
5.17500	-40
5.18333	-40
5.19167	-39
5.20000	-38
5.20833	-37
5.21667	-37
5.22500	-38
5.23333	-38
5.24167	-36
5.25000	-33
5.25833	-31
5.26667	-30
5.27500	-29
5.28333	-29
5.29167	-29
5.30000	-29
5.30833	-29
5.31667	-31
5.32500	-34
5.33333	-36
5.34167	-37
5.35000	-35
5.35833	-32
5.36667	-29
5.37500	-26
5.38333	-25
5.39167	-25
5.40000	-25
5.40833	-26
5.41667	-30
5.42500	-34
5.43333	-37
5.44167	-40
5.45000	-40
5.45833	-38
5.46667	-35
5.47500	-35
5.48333	-39
5.49167	-42
5.50000	-45
5.50833	-45
5.51667	-43
5.52500	-40
5.53333	-38
5.54167	-38
5.55000	-40
5.55833	-42
5.56667	-42
5.57500	-40
5.58333	-36
5.59167	-32
5.60000	-30
5.60833	-31
5.61667	-33
5.62500	-35
5.63333	-37
5.64167	-37
5.65000	-35
5.65833	-33
5.66667	-30
5.67500	-26
5.68333	-23
5.69167	-22
5.70000	-26
5.70833	-33
5.71667	-41
5.72500	-49
5.73333	-54
5.74167	-53
5.75000	-51
5.75833	-47
5.76667	-44
5.77500	-41
5.78333	-37
5.79167	-34
5.80000	-31
5.80833	-28
5.81667	-26
5.82500	-25
5.83333	-24
5.84167	-24
5.85000	-27
5.85833	-33
5.86667	-39
5.87500	-44
5.88333	-47
5.89167	-47
5.90000	-43
5.90833	-38
5.91667	-37
5.92500	-38
5.93333	-41
5.94167	-45
5.95000	-49
5.95833	-51
5.96667	-52
5.97500	-52
5.98333	-51
5.99167	-49
6.00000	-46
6.00833	-43
6.01667	-40
6.02500	-38
6.03333	-37
6.04167	-38
6.05000	-38
6.05833	-38
6.06667	-38
6.07500	-37
6.08333	-36
6.09167	-33
6.10000	-31
6.10833	-31
6.11667	-32
6.12500	-36
6.13333	-39
6.14167	-44
6.15000	-48
6.15833	-53
6.16667	-56
6.17500	-59
6.18333	-59
6.19167	-55
6.20000	-49
6.20833	-43
6.21667	-39
6.22500	-39
6.23333	-44
6.24167	-51
6.25000	-56
6.25833	-57
6.26667	-54
6.27500	-49
6.28333	-41
6.29167	-35
6.30000	-30
6.30833	-25
6.31667	-20
6.32500	-15
6.33333	-14
6.34167	-17
6.35000	-22
6.35833	-29
6.36667	-34
6.37500	-36
6.38333	-35
6.39167	-33
6.40000	-31
6.40833	-28
6.41667	-27
6.42500	-27
6.43333	-28
6.44167	-30
6.45000	-31
6.45833	-32
6.46667	-34
6.47500	-35
6.48333	-36
6.49167	-36
6.50000	-35
6.50833	-34
6.51667	-34
6.52500	-35
6.53333	-36
6.54167	-37
6.55000	-38
6.55833	-38
6.56667	-36
6.57500	-34
6.58333	-33
6.59167	-33
6.60000	-35
6.60833	-38
6.61667	-41
6.62500	-44
6.63333	-46
6.64167	-47
6.65000	-47
6.65833	-44
6.66667	-41
6.67500	-37
6.68333	-33
6.69167	-31
6.70000	-29
6.70833	-29
6.71667	-28
6.72500	-28
6.73333	-29
6.74167	-33
6.75000	-37
6.75833	-39
6.76667	-39
6.77500	-38
6.78333	-37
6.79167	-35
6.80000	-35
6.80833	-34
6.81667	-34
6.82500	-34
6.83333	-36
6.84167	-40
6.85000	-44
6.85833	-46
6.86667	-47
6.87500	-47
6.88333	-46
6.89167	-45
6.90000	-45
6.90833	-44
6.91667	-44
6.92500	-44
6.93333	-46
6.94167	-49
6.95000	-51
6.95833	-51
6.96667	-48
6.97500	-45
6.98333	-41
6.99167	-38
7.00000	-36
7.00833	-34
7.01667	-32
7.02500	-30
7.03333	-30
7.04167	-32
7.05000	-35
7.05833	-37
7.06667	-39
7.07500	-40
7.08333	-41
7.09167	-41
7.10000	-43
7.10833	-45
7.11667	-49
7.12500	-52
7.13333	-54
7.14167	-53
7.15000	-51
7.15833	-47
7.16667	-44
7.17500	-42
7.18333	-43
7.19167	-46
7.20000	-50
7.20833	-55
7.21667	-58
7.22500	-60
7.23333	-61
7.24167	-59
7.25000	-55
7.25833	-51
7.26667	-47
7.27500	-44
7.28333	-41
7.29167	-39
7.30000	-37
7.30833	-36
7.31667	-36
7.32500	-37
7.33333	-40
7.34167	-43
7.35000	-45
7.35833	-47
7.36667	-46
7.37500	-45
7.38333	-43
7.39167	-42
7.40000	-44
7.40833	-46
7.41667	-48
7.42500	-50
7.43333	-49
7.44167	-47
7.45000	-44
7.45833	-41
7.46667	-38
7.47500	-36
7.48333	-34
7.49167	-33
7.50000	-34
7.50833	-35
7.51667	-36
7.52500	-37
7.53333	-37
7.54167	-37
7.55000	-38
7.55833	-38
7.56667	-39
7.57500	-38
7.58333	-37
7.59167	-35
7.60000	-34
7.60833	-34
7.61667	-36
7.62500	-39
7.63333	-41
7.64167	-41
7.65000	-39
7.65833	-36
7.66667	-32
7.67500	-30
7.68333	-30
7.69167	-31
7.70000	-31
7.70833	-31
7.71667	-29
7.72500	-25
7.73333	-22
7.74167	-21
7.75000	-21
7.75833	-22
7.76667	-23
7.77500	-23
7.78333	-22
7.79167	-20
7.80000	-20
7.80833	-22
7.81667	-25
7.82500	-29
7.83333	-30
7.84167	-30
7.85000	-28
7.85833	-25
7.86667	-23
7.87500	-24
7.88333	-26
7.89167	-28
7.90000	-30
7.90833	-32
7.91667	-32
7.92500	-32
7.93333	-29
7.94167	-26
7.95000	-23
7.95833	-22
7.96667	-22
7.97500	-22
7.98333	-24
7.99167	-25
8.00000	-25
8.00833	-23
8.01667	-22
8.02500	-21
8.03333	-20
8.04167	-19
8.05000	-19
8.05833	-19
8.06667	-21
8.07500	-21
8.08333	-21
8.09167	-20
8.10000	-19
8.10833	-18
8.11667	-18
8.12500	-19
8.13333	-19
8.14167	-20
8.15000	-20
8.15833	-19
8.16667	-17
8.17500	-15
8.18333	-13
8.19167	-12
8.20000	-11
8.20833	-9
8.21667	-8
8.22500	-7
8.23333	-5
8.24167	-4
8.25000	-3
8.25833	-4
8.26667	-5
8.27500	-7
8.28333	-8
8.29167	-8
8.30000	-7
8.30833	-6
8.31667	-6
8.32500	-9
8.33333	-13
8.34167	-17
8.35000	-21
8.35833	-23
8.36667	-26
8.37500	-27
8.38333	-28
8.39167	-29
8.40000	-29
8.40833	-28
8.41667	-25
8.42500	-22
8.43333	-19
8.44167	-16
8.45000	-15
8.45833	-16
8.46667	-17
8.47500	-18
8.48333	-16
8.49167	-12
8.50000	-3
8.50833	5
8.51667	11
8.52500	14
8.53333	12
8.54167	7
8.55000	1
8.55833	-2
8.56667	-4
8.57500	-5
8.58333	-6
8.59167	-9
8.60000	-12
8.60833	-15
8.61667	-17
8.62500	-17
8.63333	-16
8.64167	-14
8.65000	-13
8.65833	-12
8.66667	-12
8.67500	-12
8.68333	-11
8.69167	-9
8.70000	-8
8.70833	-7
8.71667	-6
8.72500	-5
8.73333	-4
8.74167	-2
8.75000	-1
8.75833	-0
8.76667	-1
8.77500	-2
8.78333	-3
8.79167	-4
8.80000	-4
8.80833	-4
8.81667	-5
8.82500	-7
8.83333	-9
8.84167	-12
8.85000	-15
8.85833	-15
8.86667	-13
8.87500	-10
8.88333	-7
8.89167	-4
8.90000	-0
8.90833	3
8.91667	7
8.92500	10
8.93333	12
8.94167	10
8.95000	7
8.95833	2
8.96667	-4
8.97500	-7
8.98333	-8
8.99167	-6
9.00000	-2
9.00833	2
9.01667	3
9.02500	1
9.03333	-0
9.04167	-2
9.05000	-2
9.05833	1
9.06667	6
9.07500	12
9.08333	19
9.09167	25
9.10000	28
9.10833	27
9.11667	24
9.12500	18
9.13333	14
9.14167	10
9.15000	7
9.15833	6
9.16667	6
9.17500	7
9.18333	8
9.19167	8
9.20000	7
9.20833	7
9.21667	7
9.22500	9
9.23333	12
9.24167	16
9.25000	18
9.25833	18
9.26667	18
9.27500	18
9.28333	19
9.29167	21
9.30000	24
9.30833	26
9.31667	26
9.32500	25
9.33333	22
9.34167	19
9.35000	16
9.35833	14
9.36667	13
9.37500	16
9.38333	20
9.39167	25
9.40000	31
9.40833	35
9.41667	36
9.42500	35
9.43333	34
9.44167	33
9.45000	34
9.45833	34
9.46667	35
9.47500	35
9.48333	34
9.49167	33
9.50000	33
9.50833	34
9.51667	34
9.52500	34
9.53333	34
9.54167	33
9.55000	33
9.55833	34
9.56667	36
9.57500	36
9.58333	36
9.59167	34
9.60000	32
9.60833	30
9.61667	30
9.62500	31
9.63333	33
9.64167	35
9.65000	36
9.65833	36
9.66667	36
9.67500	35
9.68333	33
9.69167	33
9.70000	32
9.70833	33
9.71667	35
9.72500	38
9.73333	40
9.74167	42
9.75000	45
9.75833	50
9.76667	56
9.77500	63
9.78333	69
9.79167	74
9.80000	75
9.80833	72
9.81667	68
9.82500	62
9.83333	58
9.84167	57
9.85000	57
9.85833	59
9.86667	62
9.87500	63
9.88333	62
9.89167	61
9.90000	61
9.90833	63
9.91667	67
9.92500	71
9.93333	73
9.94167	74
9.95000	74
9.95833	76
9.96667	79
9.97500	84
9.98333	89
9.99167	93
10.00000	95
10.00833	96
10.01667	94
10.02500	91
10.03333	89
10.04167	88
10.05000	89
10.05833	90
10.06667	92
10.07500	91
10.08333	88
10.09167	85
10.10000	81
10.10833	78
10.11667	75
10.12500	74
10.13333	73
10.14167	75
10.15000	78
10.15833	83
10.16667	88
10.17500	91
10.18333	94
10.19167	95
10.20000	94
10.20833	92
10.21667	90
10.22500	88
10.23333	87
10.24167	88
10.25000	91
10.25833	97
10.26667	103
10.27500	107
10.28333	107
10.29167	105
10.30000	101
10.30833	98
10.31667	97
10.32500	98
10.33333	101
10.34167	105
10.35000	107
10.35833	107
10.36667	105
10.37500	103
10.38333	102
10.39167	100
10.40000	98
10.40833	96
10.41667	94
10.42500	93
10.43333	95
10.44167	99
10.45000	102
10.45833	102
10.46667	100
10.47500	96
10.48333	93
10.49167	92
10.50000	94
10.50833	97
10.51667	100
10.52500	101
10.53333	101
10.54167	102
10.55000	104
10.55833	106
10.56667	110
10.57500	113
10.58333	116
10.59167	119
10.60000	122
10.60833	124
10.61667	123
10.62500	121
10.63333	118
10.64167	114
10.65000	111
10.65833	108
10.66667	105
10.67500	102
10.68333	98
10.69167	95
10.70000	93
10.70833	92
10.71667	90
10.72500	87
10.73333	85
10.74167	85
10.75000	86
10.75833	89
10.76667	93
10.77500	98
10.78333	103
10.79167	107
10.80000	108
10.80833	106
10.81667	101
10.82500	94
10.83333	89
10.84167	84
10.85000	81
10.85833	79
10.86667	77
10.87500	75
10.88333	75
10.89167	76
10.90000	79
10.90833	83
10.91667	86
10.92500	88
10.93333	87
10.94167	84
10.95000	79
10.95833	75
10.96667	72
10.97500	70
10.98333	70
10.99167	71
11.00000	74
11.00833	77
11.01667	79
11.02500	80
11.03333	80
11.04167	79
11.05000	78
11.05833	78
11.06667	78
11.07500	77
11.08333	76
11.09167	75
11.10000	74
11.10833	73
11.11667	72
11.12500	72
11.13333	70
11.14167	66
11.15000	62
11.15833	56
11.16667	51
11.17500	48
11.18333	47
11.19167	47
11.20000	47
11.20833	49
11.21667	51
11.22500	54
11.23333	55
11.24167	56
11.25000	56
11.25833	57
11.26667	56
11.27500	54
11.28333	50
11.29167	46
11.30000	45
11.30833	46
11.31667	51
11.32500	57
11.33333	60
11.34167	59
11.35000	56
11.35833	50
11.36667	45
11.37500	40
11.38333	37
11.39167	37
11.40000	40
11.40833	43
11.41667	46
11.42500	47
11.43333	46
11.44167	43
11.45000	39
11.45833	35
11.46667	31
11.47500	26
11.48333	20
11.49167	16
11.50000	15
11.50833	16
11.51667	20
11.52500	24
11.53333	28
11.54167	30
11.55000	31
11.55833	31
11.56667	31
11.57500	29
11.58333	26
11.59167	22
11.60000	17
11.60833	12
11.61667	8
11.62500	5
11.63333	3
11.64167	3
11.65000	5
11.65833	8
11.66667	13
11.67500	16
11.68333	17
11.69167	15
11.70000	12
11.70833	7
11.71667	3
11.72500	-0
11.73333	-4
11.74167	-8
11.75000	-11
11.75833	-14
11.76667	-16
11.77500	-15
11.78333	-12
11.79167	-8
11.80000	-5
11.80833	-4
11.81667	-6
11.82500	-12
11.83333	-17
11.84167	-22
11.85000	-23
11.85833	-20
11.86667	-15
11.87500	-11
11.88333	-8
11.89167	-8
11.90000	-10
11.90833	-14
11.91667	-20
11.92500	-25
11.93333	-29
11.94167	-31
11.95000	-32
11.95833	-31
11.96667	-30
11.97500	-31
11.98333	-34
11.99167	-36
12.00000	-37
12.00833	-37
12.01667	-36
12.02500	-36
12.03333	-36
12.04167	-38
12.05000	-39
12.05833	-38
12.06667	-36
12.07500	-33
12.08333	-32
12.09167	-31
12.10000	-31
12.10833	-31
12.11667	-31
12.12500	-29
12.13333	-28
12.14167	-27
12.15000	-27
12.15833	-29
12.16667	-31
12.17500	-33
12.18333	-34
12.19167	-34
12.20000	-34
12.20833	-36
12.21667	-37
12.22500	-40
12.23333	-41
12.24167	-41
12.25000	-41
12.25833	-41
12.26667	-41
12.27500	-39
12.28333	-35
12.29167	-30
12.30000	-24
12.30833	-20
12.31667	-19
12.32500	-21
12.33333	-23
12.34167	-26
12.35000	-28
12.35833	-28
12.36667	-27
12.37500	-25
12.38333	-22
12.39167	-21
12.40000	-20
12.40833	-20
12.41667	-22
12.42500	-24
12.43333	-27
12.44167	-29
12.45000	-31
12.45833	-34
12.46667	-36
12.47500	-38
12.48333	-38
12.49167	-37
12.50000	-35
12.50833	-33
12.51667	-33
12.52500	-35
12.53333	-37
12.54167	-39
12.55000	-41
12.55833	-44
12.56667	-46
12.57500	-46
12.58333	-45
12.59167	-43
12.60000	-40
12.60833	-39
12.61667	-41
12.62500	-43
12.63333	-45
12.64167	-43
12.65000	-41
12.65833	-40
12.66667	-42
12.67500	-45
12.68333	-49
12.69167	-53
12.70000	-53
12.70833	-53
12.71667	-51
12.72500	-50
12.73333	-48
12.74167	-46
12.75000	-43
12.75833	-39
12.76667	-34
12.77500	-29
12.78333	-24
12.79167	-22
12.80000	-22
12.80833	-24
12.81667	-28
12.82500	-31
12.83333	-33
12.84167	-32
12.85000	-30
12.85833	-27
12.86667	-24
12.87500	-23
12.88333	-23
12.89167	-25
12.90000	-27
12.90833	-28
12.91667	-28
12.92500	-27
12.93333	-25
12.94167	-23
12.95000	-22
12.95833	-22
12.96667	-24
12.97500	-26
12.98333	-28
12.99167	-30
13.00000	-31
13.00833	-32
13.01667	-35
13.02500	-38
13.03333	-42
13.04167	-46
13.05000	-49
13.05833	-50
13.06667	-49
13.07500	-48
13.08333	-47
13.09167	-46
13.10000	-44
13.10833	-44
13.11667	-44
13.12500	-45
13.13333	-44
13.14167	-41
13.15000	-36
13.15833	-32
13.16667	-29
13.17500	-27
13.18333	-28
13.19167	-27
13.20000	-23
13.20833	-19
13.21667	-15
13.22500	-13
13.23333	-14
13.24167	-18
13.25000	-22
13.25833	-26
13.26667	-29
13.27500	-30
13.28333	-27
13.29167	-23
13.30000	-19
13.30833	-14
13.31667	-12
13.32500	-12
13.33333	-13
13.34167	-14
13.35000	-15
13.35833	-17
13.36667	-19
13.37500	-23
13.38333	-26
13.39167	-29
13.40000	-31
13.40833	-30
13.41667	-26
13.42500	-21
13.43333	-16
13.44167	-10
13.45000	-7
13.45833	-5
13.46667	-5
13.47500	-8
13.48333	-11
13.49167	-12
13.50000	-12
13.50833	-12
13.51667	-12
13.52500	-13
13.53333	-15
13.54167	-19
13.55000	-21
13.55833	-22
13.56667	-22
13.57500	-22
13.58333	-23
13.59167	-25
13.60000	-29
13.60833	-31
13.61667	-31
13.62500	-27
13.63333	-21
13.64167	-13
13.65000	-5
13.65833	0
13.66667	4
13.67500	6
13.68333	7
13.69167	7
13.70000	5
13.70833	3
13.71667	2
13.72500	2
13.73333	2
13.74167	4
13.75000	5
13.75833	7
13.76667	9
13.77500	11
13.78333	12
13.79167	12
13.80000	10
13.80833	6
13.81667	-1
13.82500	-9
13.83333	-17
13.84167	-23
13.85000	-26
13.85833	-25
13.86667	-21
13.87500	-16
13.88333	-11
13.89167	-7
13.90000	-4
13.90833	-2
13.91667	0
13.92500	1
13.93333	0
13.94167	-2
13.95000	-5
13.95833	-5
13.96667	-5
13.97500	-4
13.98333	-4
13.99167	-5
14.00000	-6
14.00833	-7
14.01667	-6
14.02500	-3
14.03333	1
14.04167	4
14.05000	5
14.05833	5
14.06667	2
14.07500	-1
14.08333	-4
14.09167	-7
14.10000	-6
14.10833	-5
14.11667	-5
14.12500	-6
14.13333	-8
14.14167	-10
14.15000	-10
14.15833	-9
14.16667	-8
14.17500	-7
14.18333	-6
14.19167	-6
14.20000	-6
14.20833	-7
14.21667	-7
14.22500	-8
14.23333	-8
14.24167	-8
14.25000	-7
14.25833	-7
14.26667	-6
14.27500	-4
14.28333	-1
14.29167	2
14.30000	3
14.30833	4
14.31667	3
14.32500	2
14.33333	1
14.34167	-1
14.35000	-3
14.35833	-7
14.36667	-10
14.37500	-12
14.38333	-14
14.39167	-16
14.40000	-18
14.40833	-18
14.41667	-14
14.42500	-8
14.43333	-1
14.44167	4
14.45000	7
14.45833	5
14.46667	1
14.47500	-4
14.48333	-9
14.49167	-12
14.50000	-13
14.50833	-12
14.51667	-9
14.52500	-5
14.53333	-3
14.54167	-3
14.55000	-7
14.55833	-13
14.56667	-19
14.57500	-24
14.58333	-27
14.59167	-29
14.60000	-29
14.60833	-27
14.61667	-25
14.62500	-23
14.63333	-21
14.64167	-18
14.65000	-15
14.65833	-12
14.66667	-11
14.67500	-10
14.68333	-10
14.69167	-8
14.70000	-4
14.70833	2
14.71667	6
14.72500	7
14.73333	4
14.74167	-2
14.75000	-8
14.75833	-13
14.76667	-16
14.77500	-16
14.78333	-14
14.79167	-12
14.80000	-14
14.80833	-16
14.81667	-19
14.82500	-21
14.83333	-20
14.84167	-17
14.85000	-14
14.85833	-13
14.86667	-13
14.87500	-14
14.88333	-16
14.89167	-19
14.90000	-21
14.90833	-23
14.91667	-23
14.92500	-23
14.93333	-23
14.94167	-24
14.95000	-25
14.95833	-26
14.96667	-25
14.97500	-24
14.98333	-22
14.99167	-20
15.00000	-17
15.00833	-15
15.01667	-12
15.02500	-11
15.03333	-13
15.04167	-16
15.05000	-21
15.05833	-26
15.06667	-30
15.07500	-33
15.08333	-34
15.09167	-34
15.10000	-34
15.10833	-35
15.11667	-37
15.12500	-37
15.13333	-35
15.14167	-30
15.15000	-24
15.15833	-20
15.16667	-17
15.17500	-17
15.18333	-20
15.19167	-24
15.20000	-28
15.20833	-31
15.21667	-31
15.22500	-30
15.23333	-27
15.24167	-22
15.25000	-17
15.25833	-13
15.26667	-11
15.27500	-11
15.28333	-11
15.29167	-12
15.30000	-12
15.30833	-13
15.31667	-13
15.32500	-14
15.33333	-14
15.34167	-15
15.35000	-14
15.35833	-10
15.36667	-5
15.37500	-2
15.38333	-1
15.39167	-4
15.40000	-10
15.40833	-18
15.41667	-23
15.42500	-25
15.43333	-24
15.44167	-20
15.45000	-17
15.45833	-15
15.46667	-16
15.47500	-17
15.48333	-18
15.49167	-19
15.50000	-18
15.50833	-15
15.51667	-12
15.52500	-8
15.53333	-5
15.54167	-4
15.55000	-5
15.55833	-8
15.56667	-13
15.57500	-18
15.58333	-23
15.59167	-27
15.60000	-28
15.60833	-28
15.61667	-27
15.62500	-26
15.63333	-24
15.64167	-23
15.65000	-21
15.65833	-18
15.66667	-15
15.67500	-14
15.68333	-15
15.69167	-17
15.70000	-20
15.70833	-22
15.71667	-23
15.72500	-25
15.73333	-26
15.74167	-27
15.75000	-28
15.75833	-28
15.76667	-26
15.77500	-23
15.78333	-20
15.79167	-17
15.80000	-15
15.80833	-14
15.81667	-17
15.82500	-20
15.83333	-23
15.84167	-22
15.85000	-18
15.85833	-12
15.86667	-5
15.87500	-1
15.88333	-1
15.89167	-3
15.90000	-7
15.90833	-12
15.91667	-15
15.92500	-17
15.93333	-16
15.94167	-14
15.95000	-11
15.95833	-9
15.96667	-10
15.97500	-11
15.98333	-11
15.99167	-11
16.00000	-10
16.00833	-9
16.01667	-11
16.02500	-14
16.03333	-17
16.04167	-19
16.05000	-20
16.05833	-20
16.06667	-20
16.07500	-20
16.08333	-19
16.09167	-17
16.10000	-15
16.10833	-13
16.11667	-14
16.12500	-16
16.13333	-20
16.14167	-23
16.15000	-26
16.15833	-27
16.16667	-26
16.17500	-22
16.18333	-16
16.19167	-10
16.20000	-5
16.20833	-1
16.21667	-0
16.22500	-1
16.23333	-3
16.24167	-6
16.25000	-8
16.25833	-8
16.26667	-7
16.27500	-6
16.28333	-6
16.29167	-6
16.30000	-7
16.30833	-8
16.31667	-9
16.32500	-9
16.33333	-11
16.34167	-12
16.35000	-14
16.35833	-13
16.36667	-12
16.37500	-11
16.38333	-11
16.39167	-14
16.40000	-18
16.40833	-21
16.41667	-23
16.42500	-23
16.43333	-20
16.44167	-16
16.45000	-11
16.45833	-8
16.46667	-7
16.47500	-8
16.48333	-12
16.49167	-16
16.50000	-18
16.50833	-19
16.51667	-16
16.52500	-12
16.53333	-9
16.54167	-11
16.55000	-15
16.55833	-23
16.56667	-30
16.57500	-35
16.58333	-37
16.59167	-36
16.60000	-34
16.60833	-30
16.61667	-26
16.62500	-20
16.63333	-14
16.64167	-7
16.65000	-2
16.65833	2
16.66667	3
16.67500	1
16.68333	-3
16.69167	-8
16.70000	-13
16.70833	-18
16.71667	-20
16.72500	-20
16.73333	-19
16.74167	-15
16.75000	-13
16.75833	-12
16.76667	-13
16.77500	-16
16.78333	-20
16.79167	-23
16.80000	-27
16.80833	-29
16.81667	-31
16.82500	-30
16.83333	-28
16.84167	-25
16.85000	-23
16.85833	-23
16.86667	-25
16.87500	-29
16.88333	-33
16.89167	-35
16.90000	-34
16.90833	-31
16.91667	-26
16.92500	-21
16.93333	-17
16.94167	-16
16.95000	-16
16.95833	-16
16.96667	-17
16.97500	-17
16.98333	-18
16.99167	-19
17.00000	-21
17.00833	-23
17.01667	-23
17.02500	-21
17.03333	-17
17.04167	-13
17.05000	-10
17.05833	-9
17.06667	-9
17.07500	-10
17.08333	-11
17.09167	-13
17.10000	-14
17.10833	-15
17.11667	-16
17.12500	-15
17.13333	-12
17.14167	-10
17.15000	-9
17.15833	-10
17.16667	-12
17.17500	-15
17.18333	-17
17.19167	-16
17.20000	-13
17.20833	-10
17.21667	-8
17.22500	-9
17.23333	-14
17.24167	-20
17.25000	-27
17.25833	-32
17.26667	-35
17.27500	-35
17.28333	-32
17.29167	-28
17.30000	-23
17.30833	-20
17.31667	-21
17.32500	-25
17.33333	-30
17.34167	-35
17.35000	-38
17.35833	-40
17.36667	-40
17.37500	-40
17.38333	-38
17.39167	-36
17.40000	-32
17.40833	-28
17.41667	-25
17.42500	-22
17.43333	-21
17.44167	-23
17.45000	-24
17.45833	-25
17.46667	-24
17.47500	-21
17.48333	-18
17.49167	-16
17.50000	-15
17.50833	-14
17.51667	-12
17.52500	-10
17.53333	-8
17.54167	-6
17.55000	-6
17.55833	-8
17.56667	-10
17.57500	-14
17.58333	-17
17.59167	-19
17.60000	-18
17.60833	-15
17.61667	-11
17.62500	-6
17.63333	-4
17.64167	-4
17.65000	-5
17.65833	-7
17.66667	-8
17.67500	-9
17.68333	-10
17.69167	-11
17.70000	-11
17.70833	-11
17.71667	-11
17.72500	-11
17.73333	-12
17.74167	-14
17.75000	-15
17.75833	-16
17.76667	-15
17.77500	-14
17.78333	-12
17.79167	-12
17.80000	-13
17.80833	-15
17.81667	-18
17.82500	-19
17.83333	-18
17.84167	-14
17.85000	-9
17.85833	-4
17.86667	-1
17.87500	-1
17.88333	-5
17.89167	-10
17.90000	-15
17.90833	-18
17.91667	-18
17.92500	-16
17.93333	-14
17.94167	-11
17.95000	-10
17.95833	-10
17.96667	-11
17.97500	-11
17.98333	-10
17.99167	-8
18.00000	-7
18.00833	-6
18.01667	-5
18.02500	-5
18.03333	-4
18.04167	-4
18.05000	-3
18.05833	-4
18.06667	-5
18.07500	-8
18.08333	-11
18.09167	-14
18.10000	-16
18.10833	-16
18.11667	-15
18.12500	-13
18.13333	-10
18.14167	-6
18.15000	-2
18.15833	1
18.16667	4
18.17500	6
18.18333	6
18.19167	6
18.20000	6
18.20833	7
18.21667	8
18.22500	10
18.23333	10
18.24167	9
18.25000	7
18.25833	3
18.26667	-1
18.27500	-5
18.28333	-7
18.29167	-9
18.30000	-12
18.30833	-13
18.31667	-11
18.32500	-6
18.33333	1
18.34167	7
18.35000	13
18.35833	16
18.36667	16
18.37500	15
18.38333	13
18.39167	9
18.40000	5
18.40833	2
18.41667	1
18.42500	2
18.43333	2
18.44167	0
18.45000	-2
18.45833	-5
18.46667	-6
18.47500	-5
18.48333	-3
18.49167	0
18.50000	2
18.50833	2
18.51667	2
18.52500	1
18.53333	1
18.54167	1
18.55000	2
18.55833	4
18.56667	5
18.57500	5
18.58333	4
18.59167	3
18.60000	1
18.60833	-2
18.61667	-3
18.62500	-5
18.63333	-7
18.64167	-8
18.65000	-8
18.65833	-5
18.66667	-0
18.67500	6
18.68333	12
18.69167	15
18.70000	16
18.70833	15
18.71667	12
18.72500	9
18.73333	6
18.74167	4
18.75000	2
18.75833	0
18.76667	-1
18.77500	-3
18.78333	-3
18.79167	-4
18.80000	-5
18.80833	-7
18.81667	-7
18.82500	-6
18.83333	-3
18.84167	2
18.85000	6
18.85833	6
18.86667	5
18.87500	2
18.88333	-1
18.89167	-1
18.90000	1
18.90833	5
18.91667	8
18.92500	10
18.93333	10
18.94167	6
18.95000	2
18.95833	-2
18.96667	-4
18.97500	-3
18.98333	1
18.99167	5
19.00000	9
19.00833	12
19.01667	12
19.02500	11
19.03333	10
19.04167	10
19.05000	10
19.05833	11
19.06667	12
19.07500	13
19.08333	14
19.09167	14
19.10000	13
19.10833	11
19.11667	8
19.12500	6
19.13333	6
19.14167	9
19.15000	13
19.15833	18
19.16667	22
19.17500	24
19.18333	25
19.19167	25
19.20000	27
19.20833	29
19.21667	33
19.22500	36
19.23333	38
19.24167	38
19.25000	39
19.25833	42
19.26667	46
19.27500	51
19.28333	56
19.29167	58
19.30000	58
19.30833	57
19.31667	56
19.32500	57
19.33333	60
19.34167	64
19.35000	70
19.35833	75
19.36667	81
19.37500	88
19.38333	96
19.39167	104
19.40000	113
19.40833	121
19.41667	127
19.42500	132
19.43333	137
19.44167	142
19.45000	148
19.45833	157
19.46667	166
19.47500	177
19.48333	188
19.49167	197
19.50000	204
19.50833	211
19.51667	218
19.52500	227
19.53333	238
19.54167	252
19.55000	267
19.55833	283
19.56667	299
19.57500	315
19.58333	332
19.59167	349
19.60000	368
19.60833	390
19.61667	413
19.62500	439
19.63333	466
19.64167	495
19.65000	523
19.65833	553
19.66667	583
19.67500	614
19.68333	647
19.69167	681
19.70000	719
19.70833	758
19.71667	800
19.72500	843
19.73333	887
19.74167	933
19.75000	980
19.75833	1031
19.76667	1084
19.77500	1140
19.78333	1199
19.79167	1259
19.80000	1322
19.80833	1387
19.81667	1454
19.82500	1524
19.83333	1597
19.84167	1676
19.85000	1757
19.85833	1843
19.86667	1931
19.87500	2022
19.88333	2116
19.89167	2209
19.90000	2306
19.90833	2403
19.91667	2504
19.92500	2607
19.93333	2712
19.94167	2823
19.95000	2935
19.95833	3051
19.96667	3170
19.97500	3292
19.98333	3419
19.99167	3548
20.00000	3682
20.00833	3816
20.01667	3953
20.02500	4091
20.03333	4230
20.04167	4373
20.05000	4514
20.05833	4660
20.06667	4804
20.07500	4952
20.08333	5103
20.09167	5252
20.10000	5406
20.10833	5557
20.11667	5708
20.12500	5860
20.13333	6012
20.14167	6169
20.15000	6325
20.15833	6488
20.16667	6650
20.17500	6810
20.18333	6971
20.19167	7125
20.20000	7284
20.20833	7451
20.21667	7611
20.22500	7757
20.23333	7897
20.24167	8038
20.25000	8177
20.25833	8319
20.26667	8459
20.27500	8595
20.28333	8741
20.29167	8888
20.30000	9027
20.30833	9157
20.31667	9283
20.32500	9403
20.33333	9518
20.34167	9634
20.35000	9744
20.35833	9854
20.36667	9959
20.37500	10058
20.38333	10161
20.39167	10262
20.40000	10352
20.40833	10428
20.41667	10500
20.42500	10576
20.43333	10650
20.44167	10717
20.45000	10776
20.45833	10830
20.46667	10879
20.47500	10922
20.48333	10962
20.49167	10996
20.50000	11027
20.50833	11054
20.51667	11078
20.52500	11098
20.53333	11111
20.54167	11117
20.55000	11117
20.55833	11111
20.56667	11100
20.57500	11085
20.58333	11065
20.59167	11042
20.60000	11018
20.60833	10992
20.61667	10963
20.62500	10930
20.63333	10890
20.64167	10842
20.65000	10790
20.65833	10733
20.66667	10673
20.67500	10610
20.68333	10543
20.69167	10474
20.70000	10400
20.70833	10327
20.71667	10251
20.72500	10164
20.73333	10070
20.74167	9978
20.75000	9888
20.75833	9796
20.76667	9702
20.77500	9604
20.78333	9503
20.79167	9402
20.80000	9296
20.80833	9184
20.81667	9074
20.82500	8969
20.83333	8865
20.84167	8755
20.85000	8644
20.85833	8529
20.86667	8414
20.87500	8300
20.88333	8185
20.89167	8072
20.90000	7958
20.90833	7844
20.91667	7729
20.92500	7612
20.93333	7496
20.94167	7378
20.95000	7262
20.95833	7143
20.96667	7026
20.97500	6909
20.98333	6791
20.99167	6677
21.00000	6563
21.00833	6454
21.01667	6347
21.02500	6243
21.03333	6141
21.04167	6037
21.05000	5933
21.05833	5824
21.06667	5715
21.07500	5605
21.08333	5496
21.09167	5393
21.10000	5293
21.10833	5200
21.11667	5111
21.12500	5026
21.13333	4941
21.14167	4854
21.15000	4768
21.15833	4678
21.16667	4591
21.17500	4505
21.18333	4422
21.19167	4343
21.20000	4264
21.20833	4190
21.21667	4120
21.22500	4053
21.23333	3990
21.24167	3928
21.25000	3866
21.25833	3800
21.26667	3735
21.27500	3670
21.28333	3606
21.29167	3546
21.30000	3488
21.30833	3433
21.31667	3380
21.32500	3328
21.33333	3281
21.34167	3235
21.35000	3191
21.35833	3146
21.36667	3100
21.37500	3054
21.38333	3007
21.39167	2965
21.40000	2925
21.40833	2889
21.41667	2855
21.42500	2822
21.43333	2789
21.44167	2757
21.45000	2724
21.45833	2692
21.46667	2660
21.47500	2629
21.48333	2598
21.49167	2568
21.50000	2538
21.50833	2510
21.51667	2486
21.52500	2464
21.53333	2445
21.54167	2428
21.55000	2411
21.55833	2392
21.56667	2371
21.57500	2348
21.58333	2324
21.59167	2300
21.60000	2275
21.60833	2252
21.61667	2230
21.62500	2209
21.63333	2190
21.64167	2171
21.65000	2151
21.65833	2129
21.66667	2107
21.67500	2086
21.68333	2066
21.69167	2050
21.70000	2035
21.70833	2022
21.71667	2009
21.72500	1996
21.73333	1983
21.74167	1968
21.75000	1953
21.75833	1937
21.76667	1920
21.77500	1903
21.78333	1886
21.79167	1871
21.80000	1856
21.80833	1842
21.81667	1828
21.82500	1813
21.83333	1797
21.84167	1780
21.85000	1764
21.85833	1748
21.86667	1733
21.87500	1720
21.88333	1708
21.89167	1697
21.90000	1689
21.90833	1681
21.91667	1670
21.92500	1658
21.93333	1645
21.94167	1631
21.95000	1617
21.95833	1604
21.96667	1590
21.97500	1576
21.98333	1561
21.99167	1547
22.00000	1533
22.00833	1521
22.01667	1508
22.02500	1496
22.03333	1483
22.04167	1469
22.05000	1456
22.05833	1443
22.06667	1431
22.07500	1420
22.08333	1407
22.09167	1394
22.10000	1381
22.10833	1368
22.11667	1359
22.12500	1352
22.13333	1346
22.14167	1341
22.15000	1334
22.15833	1326
22.16667	1317
22.17500	1307
22.18333	1297
22.19167	1287
22.20000	1277
22.20833	1267
22.21667	1258
22.22500	1249
22.23333	1241
22.24167	1233
22.25000	1227
22.25833	1221
22.26667	1216
22.27500	1210
22.28333	1204
22.29167	1197
22.30000	1189
22.30833	1180
22.31667	1172
22.32500	1165
22.33333	1158
22.34167	1151
22.35000	1143
22.35833	1135
22.36667	1125
22.37500	1115
22.38333	1105
22.39167	1094
22.40000	1083
22.40833	1073
22.41667	1065
22.42500	1059
22.43333	1053
22.44167	1049
22.45000	1044
22.45833	1038
22.46667	1032
22.47500	1024
22.48333	1015
22.49167	1007
22.50000	998
22.50833	990
22.51667	982
22.52500	975
22.53333	966
22.54167	955
22.55000	945
22.55833	936
22.56667	929
22.57500	924
22.58333	920
22.59167	914
22.60000	906
22.60833	897
22.61667	888
22.62500	880
22.63333	873
22.64167	868
22.65000	862
22.65833	855
22.66667	846
22.67500	835
22.68333	825
22.69167	816
22.70000	811
22.70833	807
22.71667	804
22.72500	801
22.73333	796
22.74167	789
22.75000	782
22.75833	774
22.76667	768
22.77500	762
22.78333	755
22.79167	748
22.80000	740
22.80833	731
22.81667	723
22.82500	714
22.83333	705
22.84167	698
22.85000	691
22.85833	683
22.86667	675
22.87500	667
22.88333	659
22.89167	652
22.90000	645
22.90833	640
22.91667	636
22.92500	633
22.93333	630
22.94167	627
22.95000	622
22.95833	615
22.96667	608
22.97500	603
22.98333	599
22.99167	597
23.00000	597
23.00833	595
23.01667	592
23.02500	586
23.03333	580
23.04167	575
23.05000	571
23.05833	570
23.06667	569
23.07500	566
23.08333	559
23.09167	550
23.10000	538
23.10833	527
23.11667	520
23.12500	516
23.13333	513
23.14167	511
23.15000	509
23.15833	506
23.16667	504
23.17500	503
23.18333	502
23.19167	501
23.20000	498
23.20833	493
23.21667	488
23.22500	482
23.23333	476
23.24167	470
23.25000	466
23.25833	465
23.26667	466
23.27500	467
23.28333	468
23.29167	470
23.30000	474
23.30833	476
23.31667	478
23.32500	477
23.33333	475
23.34167	471
23.35000	467
23.35833	464
23.36667	462
23.37500	461
23.38333	460
23.39167	460
23.40000	461
23.40833	462
23.41667	462
23.42500	461
23.43333	459
23.44167	455
23.45000	451
23.45833	446
23.46667	441
23.47500	436
23.48333	431
23.49167	426
23.50000	420
23.50833	416
23.51667	414
23.52500	415
23.53333	419
23.54167	425
23.55000	429
23.55833	430
23.56667	429
23.57500	428
23.58333	426
23.59167	424
23.60000	423
23.60833	421
23.61667	419
23.62500	416
23.63333	414
23.64167	412
23.65000	409
23.65833	405
23.66667	401
23.67500	396
23.68333	391
23.69167	388
23.70000	388
23.70833	388
23.71667	388
23.72500	385
23.73333	381
23.74167	376
23.75000	371
23.75833	367
23.76667	365
23.77500	364
23.78333	364
23.79167	365
23.80000	366
23.80833	365
23.81667	363
23.82500	360
23.83333	357
23.84167	357
23.85000	357
23.85833	359
23.86667	361
23.87500	364
23.88333	366
23.89167	367
23.90000	365
23.90833	360
23.91667	355
23.92500	349
23.93333	345
23.94167	341
23.95000	337
23.95833	330
23.96667	325
23.97500	322
23.98333	322
23.99167	323
24.00000	326
24.00833	327
24.01667	325
24.02500	321
24.03333	316
24.04167	312
24.05000	308
24.05833	306
24.06667	304
24.07500	302
24.08333	299
24.09167	296
24.10000	294
24.10833	292
24.11667	292
24.12500	292
24.13333	291
24.14167	288
24.15000	284
24.15833	281
24.16667	278
24.17500	276
24.18333	277
24.19167	279
24.20000	282
24.20833	286
24.21667	289
24.22500	290
24.23333	289
24.24167	286
24.25000	282
24.25833	280
24.26667	279
24.27500	281
24.28333	284
24.29167	287
24.30000	289
24.30833	291
24.31667	292
24.32500	291
24.33333	291
24.34167	289
24.35000	288
24.35833	287
24.36667	286
24.37500	288
24.38333	292
24.39167	295
24.40000	295
24.40833	293
24.41667	290
24.42500	286
24.43333	284
24.44167	284
24.45000	285
24.45833	286
24.46667	288
24.47500	290
24.48333	292
24.49167	293
24.50000	292
24.50833	289
24.51667	285
24.52500	280
24.53333	276
24.54167	273
24.55000	272
24.55833	275
24.56667	279
24.57500	284
24.58333	289
24.59167	293
24.60000	296
24.60833	299
24.61667	302
24.62500	305
24.63333	307
24.64167	307
24.65000	304
24.65833	300
24.66667	295
24.67500	292
24.68333	290
24.69167	290
24.70000	291
24.70833	294
24.71667	299
24.72500	304
24.73333	308
24.74167	312
24.75000	313
24.75833	313
24.76667	311
24.77500	310
24.78333	309
24.79167	310
24.80000	313
24.80833	316
24.81667	321
24.82500	325
24.83333	326
24.84167	324
24.85000	321
24.85833	318
24.86667	315
24.87500	314
24.88333	313
24.89167	313
24.90000	315
24.90833	316
24.91667	318
24.92500	319
24.93333	318
24.94167	316
24.95000	313
24.95833	311
24.96667	310
24.97500	309
24.98333	307
24.99167	304
25.00000	301
25.00833	298
25.01667	296
25.02500	297
25.03333	298
25.04167	301
25.05000	303
25.05833	303
25.06667	303
25.07500	302
25.08333	301
25.09167	301
25.10000	300
25.10833	301
25.11667	301
25.12500	300
25.13333	298
25.14167	295
25.15000	291
25.15833	287
25.16667	282
25.17500	278
25.18333	275
25.19167	274
25.20000	275
25.20833	275
25.21667	274
25.22500	272
25.23333	270
25.24167	267
25.25000	266
25.25833	266
25.26667	268
25.27500	270
25.28333	270
25.29167	269
25.30000	267
25.30833	264
25.31667	260
25.32500	257
25.33333	256
25.34167	256
25.35000	258
25.35833	260
25.36667	262
25.37500	262
25.38333	259
25.39167	257
25.40000	255
25.40833	255
25.41667	255
25.42500	256
25.43333	255
25.44167	252
25.45000	249
25.45833	245
25.46667	242
25.47500	238
25.48333	234
25.49167	231
25.50000	230
25.50833	228
25.51667	229
25.52500	230
25.53333	231
25.54167	232
25.55000	232
25.55833	232
25.56667	233
25.57500	234
25.58333	234
25.59167	232
25.60000	230
25.60833	228
25.61667	227
25.62500	228
25.63333	228
25.64167	227
25.65000	226
25.65833	223
25.66667	220
25.67500	218
25.68333	218
25.69167	219
25.70000	221
25.70833	223
25.71667	224
25.72500	224
25.73333	224
25.74167	223
25.75000	222
25.75833	221
25.76667	219
25.77500	217
25.78333	214
25.79167	213
25.80000	214
25.80833	217
25.81667	221
25.82500	226
25.83333	230
25.84167	232
25.85000	233
25.85833	233
25.86667	231
25.87500	229
25.88333	226
25.89167	221
25.90000	216
25.90833	211
25.91667	207
25.92500	204
25.93333	205
25.94167	209
25.95000	213
25.95833	217
25.96667	219
25.97500	219
25.98333	218
25.99167	216
26.00000	213
26.00833	209
26.01667	204
26.02500	199
26.03333	195
26.04167	193
26.05000	193
26.05833	194
26.06667	198
26.07500	203
26.08333	209
26.09167	213
26.10000	214
26.10833	212
26.11667	210
26.12500	208
26.13333	208
26.14167	211
26.15000	214
26.15833	215
26.16667	216
26.17500	216
26.18333	216
26.19167	217
26.20000	218
26.20833	219
26.21667	221
26.22500	222
26.23333	224
26.24167	226
26.25000	228
26.25833	231
26.26667	234
26.27500	238
26.28333	241
26.29167	243
26.30000	244
26.30833	244
26.31667	242
26.32500	240
26.33333	238
26.34167	236
26.35000	236
26.35833	235
26.36667	235
26.37500	236
26.38333	237
26.39167	241
26.40000	247
26.40833	252
26.41667	255
26.42500	256
26.43333	255
26.44167	255
26.45000	255
26.45833	257
26.46667	260
26.47500	263
26.48333	266
26.49167	269
26.50000	270
26.50833	271
26.51667	272
26.52500	272
26.53333	273
26.54167	275
26.55000	277
26.55833	279
26.56667	281
26.57500	285
26.58333	288
26.59167	291
26.60000	292
26.60833	292
26.61667	291
26.62500	290
26.63333	289
26.64167	290
26.65000	292
26.65833	293
26.66667	293
26.67500	292
26.68333	292
26.69167	294
26.70000	298
26.70833	302
26.71667	307
26.72500	312
26.73333	314
26.74167	313
26.75000	311
26.75833	309
26.76667	307
26.77500	306
26.78333	306
26.79167	309
26.80000	312
26.80833	317
26.81667	321
26.82500	324
26.83333	327
26.84167	327
26.85000	327
26.85833	329
26.86667	331
26.87500	332
26.88333	333
26.89167	331
26.90000	329
26.90833	325
26.91667	320
26.92500	316
26.93333	314
26.94167	314
26.95000	315
26.95833	316
26.96667	315
26.97500	313
26.98333	309
26.99167	307
27.00000	308
27.00833	311
27.01667	314
27.02500	316
27.03333	317
27.04167	316
27.05000	313
27.05833	310
27.06667	306
27.07500	305
27.08333	304
27.09167	305
27.10000	306
27.10833	307
27.11667	305
27.12500	303
27.13333	301
27.14167	300
27.15000	300
27.15833	301
27.16667	302
27.17500	300
27.18333	297
27.19167	294
27.20000	293
27.20833	293
27.21667	294
27.22500	294
27.23333	294
27.24167	294
27.25000	293
27.25833	293
27.26667	292
27.27500	292
27.28333	293
27.29167	294
27.30000	294
27.30833	293
27.31667	291
27.32500	288
27.33333	287
27.34167	288
27.35000	292
27.35833	296
27.36667	300
27.37500	301
27.38333	301
27.39167	299
27.40000	296
27.40833	294
27.41667	291
27.42500	288
27.43333	286
27.44167	285
27.45000	285
27.45833	286
27.46667	287
27.47500	289
27.48333	290
27.49167	291
27.50000	290
27.50833	287
27.51667	282
27.52500	275
27.53333	267
27.54167	259
27.55000	253
27.55833	250
27.56667	251
27.57500	254
27.58333	258
27.59167	262
27.60000	265
27.60833	268
27.61667	272
27.62500	276
27.63333	278
27.64167	280
27.65000	281
27.65833	279
27.66667	277
27.67500	275
27.68333	274
27.69167	273
27.70000	272
27.70833	271
27.71667	271
27.72500	271
27.73333	271
27.74167	271
27.75000	271
27.75833	269
27.76667	268
27.77500	266
27.78333	266
27.79167	268
27.80000	272
27.80833	277
27.81667	283
27.82500	288
27.83333	292
27.84167	296
27.85000	298
27.85833	300
27.86667	301
27.87500	302
27.88333	301
27.89167	301
27.90000	302
27.90833	305
27.91667	310
27.92500	316
27.93333	320
27.94167	323
27.95000	325
27.95833	325
27.96667	327
27.97500	330
27.98333	337
27.99167	344
28.00000	350
28.00833	354
28.01667	354
28.02500	353
28.03333	351
28.04167	350
28.05000	351
28.05833	352
28.06667	355
28.07500	358
28.08333	361
28.09167	364
28.10000	368
28.10833	374
28.11667	379
28.12500	384
28.13333	388
28.14167	391
28.15000	393
28.15833	395
28.16667	397
28.17500	398
28.18333	400
28.19167	401
28.20000	402
28.20833	403
28.21667	404
28.22500	408
28.23333	411
28.24167	414
28.25000	416
28.25833	418
28.26667	421
28.27500	426
28.28333	432
28.29167	439
28.30000	446
28.30833	452
28.31667	457
28.32500	460
28.33333	462
28.34167	464
28.35000	465
28.35833	468
28.36667	471
28.37500	474
28.38333	478
28.39167	482
28.40000	484
28.40833	485
28.41667	484
28.42500	481
28.43333	478
28.44167	477
28.45000	479
28.45833	484
28.46667	490
28.47500	494
28.48333	495
28.49167	493
28.50000	487
28.50833	480
28.51667	476
28.52500	474
28.53333	476
28.54167	482
28.55000	489
28.55833	495
28.56667	500
28.57500	503
28.58333	506
28.59167	507
28.60000	508
28.60833	507
28.61667	504
28.62500	501
28.63333	497
28.64167	493
28.65000	490
28.65833	489
28.66667	490
28.67500	491
28.68333	492
28.69167	491
28.70000	489
28.70833	487
28.71667	486
28.72500	486
28.73333	488
28.74167	490
28.75000	491
28.75833	488
28.76667	484
28.77500	480
28.78333	477
28.79167	474
28.80000	473
28.80833	471
28.81667	468
28.82500	464
28.83333	460
28.84167	457
28.85000	454
28.85833	454
28.86667	456
28.87500	459
28.88333	461
28.89167	461
28.90000	458
28.90833	455
28.91667	453
28.92500	452
28.93333	452
28.94167	451
28.95000	449
28.95833	445
28.96667	441
28.97500	439
28.98333	440
28.99167	441
29.00000	441
29.00833	439
29.01667	435
29.02500	430
29.03333	426
29.04167	424
29.05000	425
29.05833	427
29.06667	428
29.07500	430
29.08333	431
29.09167	431
29.10000	428
29.10833	423
29.11667	417
29.12500	412
29.13333	408
29.14167	406
29.15000	406
29.15833	406
29.16667	407
29.17500	408
29.18333	408
29.19167	408
29.20000	407
29.20833	407
29.21667	410
29.22500	413
29.23333	416
29.24167	420
29.25000	422
29.25833	423
29.26667	424
29.27500	426
29.28333	428
29.29167	429
29.30000	427
29.30833	424
29.31667	421
29.32500	421
29.33333	424
29.34167	429
29.35000	436
29.35833	442
29.36667	446
29.37500	451
29.38333	456
29.39167	461
29.40000	466
29.40833	471
29.41667	474
29.42500	477
29.43333	479
29.44167	481
29.45000	483
29.45833	486
29.46667	489
29.47500	491
29.48333	492
29.49167	493
29.50000	494
29.50833	497
29.51667	502
29.52500	508
29.53333	514
29.54167	520
29.55000	526
29.55833	531
29.56667	535
29.57500	539
29.58333	542
29.59167	546
29.60000	551
29.60833	556
29.61667	562
29.62500	567
29.63333	573
29.64167	579
29.65000	585
29.65833	592
29.66667	601
29.67500	610
29.68333	621
29.69167	634
29.70000	650
29.70833	665
29.71667	680
29.72500	694
29.73333	707
29.74167	722
29.75000	737
29.75833	751
29.76667	765
29.77500	778
29.78333	790
29.79167	803
29.80000	821
29.80833	841
29.81667	864
29.82500	889
29.83333	915
29.84167	942
29.85000	968
29.85833	995
29.86667	1022
29.87500	1050
29.88333	1080
29.89167	1112
29.90000	1147
29.90833	1182
29.91667	1218
29.92500	1255
29.93333	1291
29.94167	1329
29.95000	1367
29.95833	1408
29.96667	1451
29.97500	1496
29.98333	1545
29.99167	1595
30.00000	1649
30.00833	1704
30.01667	1761
30.02500	1819
30.03333	1878
30.04167	1941
30.05000	2003
30.05833	2068
30.06667	2134
30.07500	2200
30.08333	2270
30.09167	2342
30.10000	2421
30.10833	2501
30.11667	2584
30.12500	2669
30.13333	2753
30.14167	2839
30.15000	2926
30.15833	3016
30.16667	3110
30.17500	3207
30.18333	3309
30.19167	3413
30.20000	3523
30.20833	3633
30.21667	3745
30.22500	3858
30.23333	3971
30.24167	4087
30.25000	4202
30.25833	4320
30.26667	4438
30.27500	4556
30.28333	4676
30.29167	4794
30.30000	4917
30.30833	5040
30.31667	5165
30.32500	5292
30.33333	5419
30.34167	5550
30.35000	5679
30.35833	5812
30.36667	5944
30.37500	6074
30.38333	6205
30.39167	6333
30.40000	6462
30.40833	6588
30.41667	6715
30.42500	6843
30.43333	6968
30.44167	7096
30.45000	7221
30.45833	7350
30.46667	7478
30.47500	7604
30.48333	7731
30.49167	7851
30.50000	7972
30.50833	8087
30.51667	8202
30.52500	8316
30.53333	8426
30.54167	8536
30.55000	8641
30.55833	8744
30.56667	8844
30.57500	8938
30.58333	9030
30.59167	9116
30.60000	9201
30.60833	9281
30.61667	9360
30.62500	9437
30.63333	9511
30.64167	9585
30.65000	9652
30.65833	9715
30.66667	9773
30.67500	9826
30.68333	9876
30.69167	9921
30.70000	9963
30.70833	10000
30.71667	10034
30.72500	10064
30.73333	10090
30.74167	10111
30.75000	10128
30.75833	10139
30.76667	10148
30.77500	10153
30.78333	10154
30.79167	10151
30.80000	10144
30.80833	10132
30.81667	10116
30.82500	10096
30.83333	10070
30.84167	10036
30.85000	9999
30.85833	9958
30.86667	9914
30.87500	9867
30.88333	9815
30.89167	9760
30.90000	9699
30.90833	9638
30.91667	9574
30.92500	9509
30.93333	9440
30.94167	9364
30.95000	9285
30.95833	9203
30.96667	9119
30.97500	9033
30.98333	8945
30.99167	8857
31.00000	8764
31.00833	8671
31.01667	8574
31.02500	8474
31.03333	8372
31.04167	8265
31.05000	8158
31.05833	8049
31.06667	7941
31.07500	7835
31.08333	7729
31.09167	7624
31.10000	7513
31.10833	7400
31.11667	7281
31.12500	7160
31.13333	7040
31.14167	6918
31.15000	6801
31.15833	6681
31.16667	6563
31.17500	6445
31.18333	6326
31.19167	6210
31.20000	6092
31.20833	5976
31.21667	5857
31.22500	5739
31.23333	5622
31.24167	5505
31.25000	5392
31.25833	5279
31.26667	5169
31.27500	5060
31.28333	4950
31.29167	4843
31.30000	4735
31.30833	4631
31.31667	4528
31.32500	4426
31.33333	4324
31.34167	4219
31.35000	4116
31.35833	4009
31.36667	3904
31.37500	3802
31.38333	3702
31.39167	3607
31.40000	3514
31.40833	3425
31.41667	3340
31.42500	3257
31.43333	3176
31.44167	3093
31.45000	3014
31.45833	2936
31.46667	2860
31.47500	2788
31.48333	2715
31.49167	2645
31.50000	2574
31.50833	2504
31.51667	2435
31.52500	2367
31.53333	2302
31.54167	2238
31.55000	2175
31.55833	2112
31.56667	2049
31.57500	1989
31.58333	1931
31.59167	1879
31.60000	1829
31.60833	1783
31.61667	1739
31.62500	1696
31.63333	1653
31.64167	1608
31.65000	1565
31.65833	1521
31.66667	1478
31.67500	1436
31.68333	1396
31.69167	1358
31.70000	1322
31.70833	1287
31.71667	1254
31.72500	1222
31.73333	1191
31.74167	1161
31.75000	1131
31.75833	1101
31.76667	1072
31.77500	1045
31.78333	1018
31.79167	995
31.80000	973
31.80833	954
31.81667	935
31.82500	916
31.83333	896
31.84167	873
31.85000	851
31.85833	829
31.86667	809
31.87500	788
31.88333	768
31.89167	748
31.90000	728
31.90833	709
31.91667	693
31.92500	679
31.93333	668
31.94167	657
31.95000	646
31.95833	635
31.96667	624
31.97500	613
31.98333	602
31.99167	591
32.00000	580
32.00833	568
32.01667	557
32.02500	545
32.03333	535
32.04167	524
32.05000	514
32.05833	505
32.06667	496
32.07500	488
32.08333	482
32.09167	475
32.10000	468
32.10833	460
32.11667	451
32.12500	443
32.13333	438
32.14167	438
32.15000	443
32.15833	450
32.16667	456
32.17500	459
32.18333	456
32.19167	448
32.20000	438
32.20833	426
32.21667	415
32.22500	407
32.23333	402
32.24167	400
32.25000	399
32.25833	397
32.26667	394
32.27500	391
32.28333	389
32.29167	388
32.30000	388
32.30833	388
32.31667	386
32.32500	383
32.33333	379
32.34167	376
32.35000	373
32.35833	372
32.36667	374
32.37500	378
32.38333	383
32.39167	387
32.40000	389
32.40833	389
32.41667	389
32.42500	388
32.43333	388
32.44167	388
32.45000	389
32.45833	390
32.46667	392
32.47500	395
32.48333	400
32.49167	405
32.50000	411
32.50833	417
32.51667	422
32.52500	428
32.53333	433
32.54167	438
32.55000	442
32.55833	448
32.56667	454
32.57500	459
32.58333	465
32.59167	470
32.60000	474
32.60833	479
32.61667	486
32.62500	495
32.63333	504
32.64167	513
32.65000	522
32.65833	531
32.66667	540
32.67500	549
32.68333	558
32.69167	565
32.70000	572
32.70833	579
32.71667	589
32.72500	601
32.73333	612
32.74167	623
32.75000	634
32.75833	645
32.76667	655
32.77500	665
32.78333	675
32.79167	687
32.80000	701
32.80833	716
32.81667	733
32.82500	752
32.83333	769
32.84167	784
32.85000	797
32.85833	806
32.86667	814
32.87500	823
32.88333	833
32.89167	845
32.90000	862
32.90833	880
32.91667	899
32.92500	918
32.93333	936
32.94167	954
32.95000	973
32.95833	994
32.96667	1015
32.97500	1036
32.98333	1059
32.99167	1082
33.00000	1104
33.00833	1126
33.01667	1146
33.02500	1164
33.03333	1181
33.04167	1198
33.05000	1214
33.05833	1230
33.06667	1247
33.07500	1265
33.08333	1283
33.09167	1302
33.10000	1323
33.10833	1346
33.11667	1370
33.12500	1395
33.13333	1419
33.14167	1444
33.15000	1467
33.15833	1489
33.16667	1509
33.17500	1529
33.18333	1548
33.19167	1568
33.20000	1590
33.20833	1613
33.21667	1636
33.22500	1660
33.23333	1682
33.24167	1704
33.25000	1726
33.25833	1748
33.26667	1770
33.27500	1793
33.28333	1815
33.29167	1835
33.30000	1853
33.30833	1869
33.31667	1887
33.32500	1906
33.33333	1926
33.34167	1947
33.35000	1968
33.35833	1988
33.36667	2007
33.37500	2025
33.38333	2042
33.39167	2059
33.40000	2077
33.40833	2094
33.41667	2111
33.42500	2127
33.43333	2141
33.44167	2155
33.45000	2170
33.45833	2188
33.46667	2205
33.47500	2220
33.48333	2232
33.49167	2241
33.50000	2249
33.50833	2258
33.51667	2268
33.52500	2280
33.53333	2291
33.54167	2301
33.55000	2311
33.55833	2319
33.56667	2327
33.57500	2335
33.58333	2344
33.59167	2353
33.60000	2363
33.60833	2371
33.61667	2377
33.62500	2380
33.63333	2379
33.64167	2375
33.65000	2371
33.65833	2369
33.66667	2368
33.67500	2367
33.68333	2367
33.69167	2367
33.70000	2368
33.70833	2370
33.71667	2371
33.72500	2370
33.73333	2369
33.74167	2366
33.75000	2363
33.75833	2360
33.76667	2356
33.77500	2348
33.78333	2338
33.79167	2328
33.80000	2318
33.80833	2309
33.81667	2300
33.82500	2290
33.83333	2278
33.84167	2263
33.85000	2249
33.85833	2237
33.86667	2226
33.87500	2217
33.88333	2208
33.89167	2196
33.90000	2181
33.90833	2164
33.91667	2146
33.92500	2128
33.93333	2113
33.94167	2100
33.95000	2087
33.95833	2071
33.96667	2053
33.97500	2035
33.98333	2017
33.99167	1998
34.00000	1979
34.00833	1959
34.01667	1939
34.02500	1919
34.03333	1900
34.04167	1881
34.05000	1862
34.05833	1843
34.06667	1823
34.07500	1803
34.08333	1783
34.09167	1763
34.10000	1742
34.10833	1722
34.11667	1704
34.12500	1687
34.13333	1669
34.14167	1648
34.15000	1626
34.15833	1603
34.16667	1579
34.17500	1556
34.18333	1533
34.19167	1512
34.20000	1492
34.20833	1473
34.21667	1456
34.22500	1440
34.23333	1422
34.24167	1399
34.25000	1376
34.25833	1350
34.26667	1326
34.27500	1305
34.28333	1288
34.29167	1272
34.30000	1258
34.30833	1243
34.31667	1228
34.32500	1211
34.33333	1194
34.34167	1176
34.35000	1158
34.35833	1141
34.36667	1122
34.37500	1100
34.38333	1076
34.39167	1052
34.40000	1028
34.40833	1007
34.41667	990
34.42500	976
34.43333	964
34.44167	951
34.45000	938
34.45833	924
34.46667	909
34.47500	893
34.48333	877
34.49167	860
34.50000	842
34.50833	823
34.51667	805
34.52500	786
34.53333	768
34.54167	751
34.55000	737
34.55833	725
34.56667	715
34.57500	707
34.58333	698
34.59167	686
34.60000	672
34.60833	656
34.61667	640
34.62500	625
34.63333	613
34.64167	601
34.65000	590
34.65833	578
34.66667	567
34.67500	556
34.68333	546
34.69167	537
34.70000	527
34.70833	517
34.71667	504
34.72500	490
34.73333	476
34.74167	463
34.75000	453
34.75833	446
34.76667	440
34.77500	433
34.78333	423
34.79167	413
34.80000	404
34.80833	396
34.81667	391
34.82500	389
34.83333	387
34.84167	383
34.85000	377
34.85833	371
34.86667	362
34.87500	351
34.88333	339
34.89167	328
34.90000	318
34.90833	311
34.91667	305
34.92500	300
34.93333	296
34.94167	292
34.95000	288
34.95833	284
34.96667	278
34.97500	272
34.98333	264
34.99167	259
35.00000	256
35.00833	254
35.01667	252
35.02500	248
35.03333	244
35.04167	240
35.05000	237
35.05833	235
35.06667	233
35.07500	231
35.08333	229
35.09167	228
35.10000	228
35.10833	230
35.11667	230
35.12500	228
35.13333	225
35.14167	221
35.15000	216
35.15833	209
35.16667	202
35.17500	195
35.18333	189
35.19167	183
35.20000	179
35.20833	175
35.21667	172
35.22500	169
35.23333	167
35.24167	165
35.25000	163
35.25833	162
35.26667	160
35.27500	159
35.28333	158
35.29167	157
35.30000	155
35.30833	154
35.31667	154
35.32500	154
35.33333	155
35.34167	156
35.35000	157
35.35833	158
35.36667	157
35.37500	156
35.38333	153
35.39167	148
35.40000	143
35.40833	137
35.41667	132
35.42500	128
35.43333	127
35.44167	127
35.45000	127
35.45833	125
35.46667	122
35.47500	119
35.48333	115
35.49167	113
35.50000	111
35.50833	109
35.51667	106
35.52500	102
35.53333	99
35.54167	98
35.55000	98
35.55833	100
35.56667	102
35.57500	104
35.58333	107
35.59167	108
35.60000	109
35.60833	108
35.61667	105
35.62500	100
35.63333	96
35.64167	94
35.65000	94
35.65833	96
35.66667	99
35.67500	101
35.68333	103
35.69167	105
35.70000	106
35.70833	104
35.71667	101
35.72500	96
35.73333	91
35.74167	87
35.75000	84
35.75833	84
35.76667	85
35.77500	86
35.78333	85
35.79167	83
35.80000	78
35.80833	74
35.81667	74
35.82500	76
35.83333	78
35.84167	78
35.85000	75
35.85833	72
35.86667	68
35.87500	66
35.88333	67
35.89167	68
35.90000	68
35.90833	70
35.91667	72
35.92500	76
35.93333	81
35.94167	86
35.95000	91
35.95833	93
35.96667	91
35.97500	89
35.98333	86
35.99167	84
36.00000	82
36.00833	80
36.01667	76
36.02500	72
36.03333	69
36.04167	65
36.05000	60
36.05833	55
36.06667	51
36.07500	49
36.08333	49
36.09167	51
36.10000	55
36.10833	60
36.11667	63
36.12500	62
36.13333	61
36.14167	61
36.15000	61
36.15833	61
36.16667	59
36.17500	56
36.18333	52
36.19167	49
36.20000	48
36.20833	50
36.21667	54
36.22500	58
36.23333	63
36.24167	67
36.25000	70
36.25833	72
36.26667	73
36.27500	70
36.28333	65
36.29167	60
36.30000	57
36.30833	56
36.31667	56
36.32500	55
36.33333	53
36.34167	50
36.35000	48
36.35833	48
36.36667	49
36.37500	52
36.38333	55
36.39167	59
36.40000	60
36.40833	59
36.41667	56
36.42500	52
36.43333	48
36.44167	46
36.45000	46
36.45833	47
36.46667	48
36.47500	48
36.48333	48
36.49167	47
36.50000	46
36.50833	45
36.51667	45
36.52500	47
36.53333	50
36.54167	54
36.55000	59
36.55833	64
36.56667	68
36.57500	71
36.58333	71
36.59167	70
36.60000	66
36.60833	61
36.61667	57
36.62500	55
36.63333	53
36.64167	53
36.65000	56
36.65833	60
36.66667	63
36.67500	65
36.68333	64
36.69167	60
36.70000	55
36.70833	50
36.71667	48
36.72500	48
36.73333	52
36.74167	57
36.75000	62
36.75833	65
36.76667	67
36.77500	65
36.78333	60
36.79167	56
36.80000	54
36.80833	55
36.81667	58
36.82500	61
36.83333	63
36.84167	63
36.85000	62
36.85833	63
36.86667	66
36.87500	69
36.88333	71
36.89167	71
36.90000	70
36.90833	67
36.91667	63
36.92500	61
36.93333	59
36.94167	60
36.95000	59
36.95833	58
36.96667	55
36.97500	53
36.98333	52
36.99167	52
37.00000	52
37.00833	51
37.01667	49
37.02500	48
37.03333	48
37.04167	50
37.05000	52
37.05833	53
37.06667	52
37.07500	49
37.08333	47
37.09167	46
37.10000	47
37.10833	51
37.11667	54
37.12500	57
37.13333	57
37.14167	54
37.15000	52
37.15833	52
37.16667	55
37.17500	58
37.18333	61
37.19167	64
37.20000	66
37.20833	68
37.21667	71
37.22500	75
37.23333	77
37.24167	78
37.25000	77
37.25833	74
37.26667	70
37.27500	64
37.28333	58
37.29167	54
37.30000	55
37.30833	59
37.31667	65
37.32500	71
37.33333	74
37.34167	73
37.35000	71
37.35833	69
37.36667	68
37.37500	70
37.38333	74
37.39167	79
37.40000	83
37.40833	87
37.41667	89
37.42500	89
37.43333	87
37.44167	83
37.45000	79
37.45833	75
37.46667	72
37.47500	72
37.48333	74
37.49167	76
37.50000	78
37.50833	79
37.51667	80
37.52500	83
37.53333	86
37.54167	90
37.55000	93
37.55833	93
37.56667	91
37.57500	87
37.58333	81
37.59167	77
37.60000	75
37.60833	76
37.61667	80
37.62500	86
37.63333	92
37.64167	99
37.65000	104
37.65833	104
37.66667	102
37.67500	96
37.68333	90
37.69167	87
37.70000	89
37.70833	95
37.71667	102
37.72500	109
37.73333	112
37.74167	112
37.75000	111
37.75833	111
37.76667	112
37.77500	113
37.78333	113
37.79167	112
37.80000	111
37.80833	109
37.81667	109
37.82500	110
37.83333	112
37.84167	115
37.85000	117
37.85833	117
37.86667	114
37.87500	111
37.88333	106
37.89167	103
37.90000	104
37.90833	106
37.91667	108
37.92500	111
37.93333	112
37.94167	113
37.95000	112
37.95833	112
37.96667	113
37.97500	114
37.98333	117
37.99167	119
38.00000	121
38.00833	124
38.01667	125
38.02500	127
38.03333	127
38.04167	126
38.05000	125
38.05833	125
38.06667	126
38.07500	126
38.08333	126
38.09167	123
38.10000	119
38.10833	116
38.11667	114
38.12500	114
38.13333	113
38.14167	111
38.15000	109
38.15833	109
38.16667	111
38.17500	115
38.18333	120
38.19167	123
38.20000	124
38.20833	126
38.21667	129
38.22500	135
38.23333	140
38.24167	143
38.25000	142
38.25833	139
38.26667	135
38.27500	131
38.28333	128
38.29167	126
38.30000	124
38.30833	124
38.31667	127
38.32500	132
38.33333	138
38.34167	144
38.35000	148
38.35833	149
38.36667	148
38.37500	145
38.38333	143
38.39167	141
38.40000	141
38.40833	142
38.41667	145
38.42500	148
38.43333	153
38.44167	157
38.45000	161
38.45833	162
38.46667	162
38.47500	161
38.48333	160
38.49167	159
38.50000	158
38.50833	157
38.51667	157
38.52500	157
38.53333	158
38.54167	158
38.55000	156
38.55833	152
38.56667	149
38.57500	148
38.58333	150
38.59167	155
38.60000	161
38.60833	168
38.61667	176
38.62500	183
38.63333	188
38.64167	190
38.65000	187
38.65833	181
38.66667	174
38.67500	169
38.68333	169
38.69167	172
38.70000	178
38.70833	183
38.71667	186
38.72500	188
38.73333	188
38.74167	186
38.75000	185
38.75833	184
38.76667	185
38.77500	188
38.78333	193
38.79167	196
38.80000	197
38.80833	195
38.81667	192
38.82500	190
38.83333	191
38.84167	197
38.85000	203
38.85833	208
38.86667	212
38.87500	214
38.88333	215
38.89167	217
38.90000	221
38.90833	227
38.91667	231
38.92500	235
38.93333	237
38.94167	238
38.95000	238
38.95833	238
38.96667	238
38.97500	237
38.98333	236
38.99167	235
39.00000	235
39.00833	236
39.01667	235
39.02500	234
39.03333	232
39.04167	231
39.05000	230
39.05833	233
39.06667	238
39.07500	244
39.08333	251
39.09167	256
39.10000	258
39.10833	257
39.11667	255
39.12500	251
39.13333	246
39.14167	241
39.15000	237
39.15833	237
39.16667	238
39.17500	241
39.18333	244
39.19167	247
39.20000	248
39.20833	248
39.21667	247
39.22500	246
39.23333	244
39.24167	242
39.25000	242
39.25833	243
39.26667	247
39.27500	251
39.28333	256
39.29167	260
39.30000	262
39.30833	262
39.31667	259
39.32500	255
39.33333	252
39.34167	250
39.35000	250
39.35833	252
39.36667	256
39.37500	259
39.38333	262
39.39167	263
39.40000	263
39.40833	262
39.41667	261
39.42500	261
39.43333	262
39.44167	263
39.45000	264
39.45833	266
39.46667	268
39.47500	269
39.48333	270
39.49167	270
39.50000	266
39.50833	259
39.51667	253
39.52500	247
39.53333	244
39.54167	245
39.55000	248
39.55833	251
39.56667	252
39.57500	253
39.58333	252
39.59167	250
39.60000	249
39.60833	249
39.61667	247
39.62500	245
39.63333	243
39.64167	243
39.65000	243
39.65833	242
39.66667	240
39.67500	238
39.68333	236
39.69167	236
39.70000	239
39.70833	243
39.71667	244
39.72500	243
39.73333	240
39.74167	237
39.75000	234
39.75833	234
39.76667	237
39.77500	241
39.78333	245
39.79167	247
39.80000	245
39.80833	240
39.81667	235
39.82500	230
39.83333	228
39.84167	230
39.85000	234
39.85833	238
39.86667	240
39.87500	239
39.88333	236
39.89167	234
39.90000	233
39.90833	235
39.91667	237
39.92500	240
39.93333	240
39.94167	238
39.95000	236
39.95833	233
39.96667	232
39.97500	232
39.98333	235
39.99167	237
40.00000	239
40.00833	239
40.01667	237
40.02500	234
40.03333	230
40.04167	226
40.05000	223
40.05833	222
40.06667	222
40.07500	223
40.08333	224
40.09167	225
40.10000	226
40.10833	227
40.11667	227
40.12500	227
40.13333	226
40.14167	225
40.15000	225
40.15833	225
40.16667	225
40.17500	224
40.18333	224
40.19167	223
40.20000	221
40.20833	220
40.21667	218
40.22500	218
40.23333	220
40.24167	223
40.25000	225
40.25833	223
40.26667	218
40.27500	212
40.28333	205
40.29167	202
40.30000	202
40.30833	205
40.31667	209
40.32500	214
40.33333	217
40.34167	218
40.35000	216
40.35833	214
40.36667	212
40.37500	213
40.38333	217
40.39167	220
40.40000	219
40.40833	216
40.41667	211
40.42500	206
40.43333	203
40.44167	205
40.45000	210
40.45833	215
40.46667	220
40.47500	226
40.48333	231
40.49167	234
40.50000	235
40.50833	234
40.51667	232
40.52500	230
40.53333	226
40.54167	222
40.55000	218
40.55833	215
40.56667	214
40.57500	216
40.58333	222
40.59167	228
40.60000	235
40.60833	242
40.61667	248
40.62500	252
40.63333	254
40.64167	256
40.65000	257
40.65833	259
40.66667	261
40.67500	264
40.68333	267
40.69167	269
40.70000	269
40.70833	268
40.71667	266
40.72500	262
40.73333	259
40.74167	258
40.75000	258
40.75833	261
40.76667	265
40.77500	271
40.78333	278
40.79167	286
40.80000	294
40.80833	301
40.81667	308
40.82500	314
40.83333	319
40.84167	322
40.85000	326
40.85833	330
40.86667	336
40.87500	341
40.88333	347
40.89167	353
40.90000	357
40.90833	362
40.91667	366
40.92500	371
40.93333	377
40.94167	385
40.95000	394
40.95833	403
40.96667	412
40.97500	418
40.98333	424
40.99167	428
41.00000	433
41.00833	439
41.01667	447
41.02500	457
41.03333	468
41.04167	480
41.05000	491
41.05833	500
41.06667	507
41.07500	513
41.08333	519
41.09167	526
41.10000	536
41.10833	547
41.11667	558
41.12500	567
41.13333	576
41.14167	585
41.15000	593
41.15833	601
41.16667	609
41.17500	615
41.18333	619
41.19167	625
41.20000	633
41.20833	644
41.21667	659
41.22500	675
41.23333	689
41.24167	700
41.25000	709
41.25833	714
41.26667	719
41.27500	727
41.28333	737
41.29167	748
41.30000	760
41.30833	771
41.31667	782
41.32500	792
41.33333	802
41.34167	812
41.35000	822
41.35833	832
41.36667	842
41.37500	848
41.38333	852
41.39167	854
41.40000	856
41.40833	861
41.41667	870
41.42500	882
41.43333	895
41.44167	908
41.45000	919
41.45833	925
41.46667	928
41.47500	928
41.48333	926
41.49167	925
41.50000	926
41.50833	930
41.51667	935
41.52500	942
41.53333	947
41.54167	951
41.55000	954
41.55833	958
41.56667	961
41.57500	964
41.58333	966
41.59167	968
41.60000	970
41.60833	972
41.61667	974
41.62500	974
41.63333	974
41.64167	974
41.65000	974
41.65833	976
41.66667	978
41.67500	978
41.68333	976
41.69167	973
41.70000	970
41.70833	966
41.71667	960
41.72500	953
41.73333	945
41.74167	937
41.75000	929
41.75833	923
41.76667	919
41.77500	917
41.78333	915
41.79167	912
41.80000	907
41.80833	900
41.81667	891
41.82500	881
41.83333	872
41.84167	865
41.85000	859
41.85833	854
41.86667	848
41.87500	840
41.88333	829
41.89167	818
41.90000	809
41.90833	800
41.91667	792
41.92500	783
41.93333	775
41.94167	767
41.95000	759
41.95833	751
41.96667	741
41.97500	729
41.98333	714
41.99167	700
42.00000	688
42.00833	677
42.01667	668
42.02500	660
42.03333	651
42.04167	643
42.05000	634
42.05833	625
42.06667	617
42.07500	608
42.08333	598
42.09167	588
42.10000	575
42.10833	563
42.11667	551
42.12500	541
42.13333	533
42.14167	527
42.15000	520
42.15833	511
42.16667	500
42.17500	488
42.18333	476
42.19167	464
42.20000	452
42.20833	442
42.21667	432
42.22500	423
42.23333	414
42.24167	405
42.25000	396
42.25833	386
42.26667	376
42.27500	367
42.28333	357
42.29167	349
42.30000	343
42.30833	336
42.31667	330
42.32500	322
42.33333	315
42.34167	307
42.35000	299
42.35833	292
42.36667	286
42.37500	283
42.38333	281
42.39167	280
42.40000	277
42.40833	272
42.41667	263
42.42500	253
42.43333	244
42.44167	238
42.45000	236
42.45833	236
42.46667	237
42.47500	237
42.48333	235
42.49167	231
42.50000	225
42.50833	218
42.51667	211
42.52500	206
42.53333	200
42.54167	196
42.55000	191
42.55833	185
42.56667	179
42.57500	175
42.58333	173
42.59167	173
42.60000	174
42.60833	175
42.61667	173
42.62500	169
42.63333	161
42.64167	152
42.65000	142
42.65833	134
42.66667	128
42.67500	125
42.68333	125
42.69167	127
42.70000	132
42.70833	135
42.71667	136
42.72500	133
42.73333	127
42.74167	119
42.75000	113
42.75833	110
42.76667	109
42.77500	110
42.78333	109
42.79167	108
42.80000	105
42.80833	103
42.81667	103
42.82500	105
42.83333	108
42.84167	111
42.85000	113
42.85833	115
42.86667	114
42.87500	113
42.88333	109
42.89167	105
42.90000	99
42.90833	94
42.91667	91
42.92500	90
42.93333	92
42.94167	97
42.95000	101
42.95833	103
42.96667	102
42.97500	100
42.98333	98
42.99167	97
43.00000	98
43.00833	98
43.01667	98
43.02500	95
43.03333	91
43.04167	84
43.05000	79
43.05833	75
43.06667	73
43.07500	74
43.08333	77
43.09167	81
43.10000	86
43.10833	89
43.11667	90
43.12500	87
43.13333	83
43.14167	79
43.15000	77
43.15833	79
43.16667	82
43.17500	84
43.18333	84
43.19167	81
43.20000	75
43.20833	68
43.21667	63
43.22500	59
43.23333	58
43.24167	61
43.25000	66
43.25833	69
43.26667	71
43.27500	70
43.28333	67
43.29167	64
43.30000	60
43.30833	57
43.31667	54
43.32500	51
43.33333	49
43.34167	49
43.35000	50
43.35833	53
43.36667	55
43.37500	56
43.38333	57
43.39167	57
43.40000	58
43.40833	60
43.41667	62
43.42500	65
43.43333	68
43.44167	70
43.45000	70
43.45833	68
43.46667	65
43.47500	64
43.48333	66
43.49167	68
43.50000	70
43.50833	72
43.51667	72
43.52500	71
43.53333	71
43.54167	72
43.55000	74
43.55833	73
43.56667	71
43.57500	67
43.58333	62
43.59167	58
43.60000	57
43.60833	57
43.61667	58
43.62500	59
43.63333	61
43.64167	63
43.65000	65
43.65833	68
43.66667	69
43.67500	68
43.68333	65
43.69167	62
43.70000	59
43.70833	57
43.71667	56
43.72500	55
43.73333	54
43.74167	52
43.75000	53
43.75833	56
43.76667	60
43.77500	65
43.78333	68
43.79167	68
43.80000	64
43.80833	60
43.81667	57
43.82500	56
43.83333	57
43.84167	57
43.85000	57
43.85833	57
43.86667	58
43.87500	59
43.88333	59
43.89167	59
43.90000	58
43.90833	57
43.91667	57
43.92500	58
43.93333	57
43.94167	53
43.95000	49
43.95833	47
43.96667	48
43.97500	51
43.98333	57
43.99167	61
44.00000	63
44.00833	62
44.01667	59
44.02500	56
44.03333	53
44.04167	51
44.05000	49
44.05833	49
44.06667	50
44.07500	51
44.08333	52
44.09167	52
44.10000	50
44.10833	48
44.11667	46
44.12500	46
44.13333	46
44.14167	49
44.15000	51
44.15833	52
44.16667	52
44.17500	52
44.18333	53
44.19167	54
44.20000	54
44.20833	54
44.21667	52
44.22500	50
44.23333	47
44.24167	43
44.25000	39
44.25833	36
44.26667	34
44.27500	34
44.28333	38
44.29167	43
44.30000	47
44.30833	51
44.31667	54
44.32500	58
44.33333	60
44.34167	62
44.35000	62
44.35833	61
44.36667	59
44.37500	57
44.38333	55
44.39167	54
44.40000	54
44.40833	55
44.41667	55
44.42500	53
44.43333	49
44.44167	45
44.45000	41
44.45833	39
44.46667	40
44.47500	43
44.48333	47
44.49167	52
44.50000	55
44.50833	57
44.51667	58
44.52500	56
44.53333	54
44.54167	53
44.55000	52
44.55833	52
44.56667	51
44.57500	51
44.58333	52
44.59167	54
44.60000	55
44.60833	55
44.61667	52
44.62500	49
44.63333	46
44.64167	46
44.65000	47
44.65833	49
44.66667	52
44.67500	53
44.68333	51
44.69167	48
44.70000	46
44.70833	45
44.71667	47
44.72500	50
44.73333	53
44.74167	56
44.75000	58
44.75833	59
44.76667	60
44.77500	60
44.78333	59
44.79167	58
44.80000	55
44.80833	53
44.81667	52
44.82500	53
44.83333	54
44.84167	54
44.85000	53
44.85833	51
44.86667	48
44.87500	46
44.88333	42
44.89167	39
44.90000	37
44.90833	36
44.91667	37
44.92500	38
44.93333	38
44.94167	36
44.95000	33
44.95833	29
44.96667	27
44.97500	29
44.98333	34
44.99167	40
45.00000	46
45.00833	50
45.01667	51
45.02500	49
45.03333	46
45.04167	45
45.05000	45
45.05833	47
45.06667	49
45.07500	50
45.08333	49
45.09167	44
45.10000	37
45.10833	29
45.11667	22
45.12500	18
45.13333	18
45.14167	24
45.15000	31
45.15833	38
45.16667	43
45.17500	46
45.18333	47
45.19167	47
45.20000	46
45.20833	45
45.21667	43
45.22500	41
45.23333	40
45.24167	40
45.25000	41
45.25833	42
45.26667	44
45.27500	45
45.28333	45
45.29167	44
45.30000	43
45.30833	41
45.31667	37
45.32500	34
45.33333	32
45.34167	33
45.35000	34
45.35833	36
45.36667	36
45.37500	36
45.38333	37
45.39167	38
45.40000	39
45.40833	41
45.41667	40
45.42500	37
45.43333	35
45.44167	34
45.45000	34
45.45833	37
45.46667	39
45.47500	40
45.48333	38
45.49167	35
45.50000	32
45.50833	30
45.51667	31
45.52500	34
45.53333	38
45.54167	41
45.55000	44
45.55833	45
45.56667	44
45.57500	42
45.58333	40
45.59167	37
45.60000	34
45.60833	31
45.61667	28
45.62500	25
45.63333	22
45.64167	20
45.65000	19
45.65833	20
45.66667	22
45.67500	24
45.68333	25
45.69167	25
45.70000	24
45.70833	23
45.71667	24
45.72500	27
45.73333	29
45.74167	31
45.75000	32
45.75833	33
45.76667	34
45.77500	36
45.78333	40
45.79167	44
45.80000	45
45.80833	45
45.81667	44
45.82500	42
45.83333	40
45.84167	37
45.85000	34
45.85833	29
45.86667	25
45.87500	24
45.88333	24
45.89167	26
45.90000	29
45.90833	31
45.91667	32
45.92500	31
45.93333	32
45.94167	33
45.95000	35
45.95833	35
45.96667	33
45.97500	29
45.98333	23
45.99167	17
46.00000	14
46.00833	12
46.01667	11
46.02500	9
46.03333	7
46.04167	7
46.05000	8
46.05833	10
46.06667	13
46.07500	16
46.08333	19
46.09167	23
46.10000	27
46.10833	31
46.11667	36
46.12500	39
46.13333	42
46.14167	42
46.15000	41
46.15833	38
46.16667	36
46.17500	33
46.18333	32
46.19167	33
46.20000	35
46.20833	37
46.21667	37
46.22500	35
46.23333	31
46.24167	26
46.25000	24
46.25833	25
46.26667	29
46.27500	32
46.28333	33
46.29167	33
46.30000	34
46.30833	35
46.31667	37
46.32500	40
46.33333	41
46.34167	39
46.35000	36
46.35833	33
46.36667	33
46.37500	34
46.38333	39
46.39167	42
46.40000	43
46.40833	42
46.41667	42
46.42500	42
46.43333	42
46.44167	43
46.45000	44
46.45833	42
46.46667	39
46.47500	37
46.48333	35
46.49167	34
46.50000	32
46.50833	30
46.51667	29
46.52500	29
46.53333	29
46.54167	28
46.55000	27
46.55833	24
46.56667	22
46.57500	22
46.58333	24
46.59167	26
46.60000	29
46.60833	31
46.61667	33
46.62500	34
46.63333	34
46.64167	33
46.65000	32
46.65833	32
46.66667	34
46.67500	36
46.68333	39
46.69167	40
46.70000	40
46.70833	39
46.71667	37
46.72500	36
46.73333	36
46.74167	37
46.75000	41
46.75833	47
46.76667	53
46.77500	58
46.78333	59
46.79167	58
46.80000	53
46.80833	49
46.81667	46
46.82500	45
46.83333	43
46.84167	41
46.85000	37
46.85833	32
46.86667	28
46.87500	25
46.88333	23
46.89167	23
46.90000	22
46.90833	22
46.91667	23
46.92500	26
46.93333	30
46.94167	33
46.95000	35
46.95833	36
46.96667	35
46.97500	33
46.98333	32
46.99167	31
47.00000	32
47.00833	34
47.01667	35
47.02500	36
47.03333	36
47.04167	35
47.05000	32
47.05833	31
47.06667	30
47.07500	32
47.08333	36
47.09167	40
47.10000	43
47.10833	44
47.11667	42
47.12500	39
47.13333	34
47.14167	30
47.15000	26
47.15833	23
47.16667	20
47.17500	19
47.18333	21
47.19167	26
47.20000	32
47.20833	38
47.21667	43
47.22500	45
47.23333	44
47.24167	41
47.25000	37
47.25833	33
47.26667	30
47.27500	29
47.28333	30
47.29167	31
47.30000	34
47.30833	36
47.31667	37
47.32500	37
47.33333	36
47.34167	35
47.35000	34
47.35833	34
47.36667	35
47.37500	35
47.38333	36
47.39167	36
47.40000	35
47.40833	32
47.41667	31
47.42500	30
47.43333	28
47.44167	25
47.45000	21
47.45833	18
47.46667	17
47.47500	18
47.48333	21
47.49167	25
47.50000	28
47.50833	29
47.51667	30
47.52500	30
47.53333	28
47.54167	26
47.55000	22
47.55833	19
47.56667	16
47.57500	14
47.58333	15
47.59167	16
47.60000	18
47.60833	19
47.61667	18
47.62500	16
47.63333	14
47.64167	13
47.65000	13
47.65833	12
47.66667	10
47.67500	5
47.68333	0
47.69167	-4
47.70000	-5
47.70833	-3
47.71667	1
47.72500	5
47.73333	8
47.74167	11
47.75000	12
47.75833	12
47.76667	13
47.77500	14
47.78333	17
47.79167	19
47.80000	21
47.80833	21
47.81667	21
47.82500	20
47.83333	19
47.84167	18
47.85000	15
47.85833	12
47.86667	9
47.87500	7
47.88333	8
47.89167	9
47.90000	11
47.90833	13
47.91667	14
47.92500	14
47.93333	13
47.94167	12
47.95000	11
47.95833	10
47.96667	9
47.97500	10
47.98333	11
47.99167	13
48.00000	15
48.00833	15
48.01667	14
48.02500	11
48.03333	7
48.04167	5
48.05000	6
48.05833	10
48.06667	17
48.07500	24
48.08333	29
48.09167	31
48.10000	30
48.10833	27
48.11667	25
48.12500	24
48.13333	24
48.14167	25
48.15000	28
48.15833	31
48.16667	33
48.17500	32
48.18333	29
48.19167	24
48.20000	20
48.20833	16
48.21667	16
48.22500	19
48.23333	22
48.24167	23
48.25000	24
48.25833	24
48.26667	24
48.27500	25
48.28333	27
48.29167	28
48.30000	29
48.30833	28
48.31667	28
48.32500	28
48.33333	29
48.34167	31
48.35000	33
48.35833	33
48.36667	31
48.37500	28
48.38333	25
48.39167	22
48.40000	21
48.40833	22
48.41667	24
48.42500	26
48.43333	27
48.44167	27
48.45000	24
48.45833	21
48.46667	18
48.47500	18
48.48333	20
48.49167	24
48.50000	29
48.50833	33
48.51667	35
48.52500	35
48.53333	33
48.54167	29
48.55000	23
48.55833	15
48.56667	8
48.57500	5
48.58333	6
48.59167	9
48.60000	15
48.60833	21
48.61667	26
48.62500	28
48.63333	30
48.64167	31
48.65000	32
48.65833	33
48.66667	34
48.67500	34
48.68333	34
48.69167	34
48.70000	33
48.70833	31
48.71667	29
48.72500	25
48.73333	22
48.74167	18
48.75000	16
48.75833	14
48.76667	14
48.77500	13
48.78333	12
48.79167	12
48.80000	11
48.80833	12
48.81667	14
48.82500	16
48.83333	21
48.84167	27
48.85000	31
48.85833	33
48.86667	33
48.87500	30
48.88333	27
48.89167	26
48.90000	25
48.90833	26
48.91667	26
48.92500	24
48.93333	23
48.94167	22
48.95000	22
48.95833	21
48.96667	21
48.97500	21
48.98333	22
48.99167	24
49.00000	26
49.00833	27
49.01667	27
49.02500	25
49.03333	23
49.04167	20
49.05000	19
49.05833	19
49.06667	22
49.07500	25
49.08333	27
49.09167	26
49.10000	23
49.10833	18
49.11667	15
49.12500	14
49.13333	14
49.14167	15
49.15000	16
49.15833	16
49.16667	15
49.17500	14
49.18333	13
49.19167	15
49.20000	17
49.20833	21
49.21667	25
49.22500	29
49.23333	30
49.24167	27
49.25000	23
49.25833	19
49.26667	16
49.27500	14
49.28333	14
49.29167	16
49.30000	18
49.30833	20
49.31667	21
49.32500	20
49.33333	18
49.34167	16
49.35000	15
49.35833	15
49.36667	16
49.37500	17
49.38333	17
49.39167	17
49.40000	18
49.40833	20
49.41667	21
49.42500	23
49.43333	23
49.44167	24
49.45000	23
49.45833	23
49.46667	22
49.47500	20
49.48333	18
49.49167	16
49.50000	13
49.50833	11
49.51667	10
49.52500	11
49.53333	13
49.54167	16
49.55000	18
49.55833	18
49.56667	16
49.57500	15
49.58333	14
49.59167	14
49.60000	14
49.60833	15
49.61667	16
49.62500	18
49.63333	20
49.64167	22
49.65000	23
49.65833	24
49.66667	23
49.67500	21
49.68333	19
49.69167	14
49.70000	8
49.70833	1
49.71667	-2
49.72500	-3
49.73333	-1
49.74167	2
49.75000	4
49.75833	5
49.76667	6
49.77500	7
49.78333	9
49.79167	11
49.80000	13
49.80833	15
49.81667	15
49.82500	15
49.83333	16
49.84167	18
49.85000	20
49.85833	22
49.86667	24
49.87500	24
49.88333	23
49.89167	19
49.90000	15
49.90833	11
49.91667	8
49.92500	5
49.93333	3
49.94167	-0
49.95000	-2
49.95833	-2
49.96667	-1
49.97500	1
49.98333	3
49.99167	5
50.00000	6
50.00833	8
50.01667	10
50.02500	12
50.03333	13
50.04167	12
50.05000	10
50.05833	7
50.06667	4
50.07500	3
50.08333	3
50.09167	3
50.10000	4
50.10833	3
50.11667	4
50.12500	5
50.13333	9
50.14167	15
50.15000	20
50.15833	23
50.16667	23
50.17500	20
50.18333	15
50.19167	10
50.20000	6
50.20833	3
50.21667	1
50.22500	-0
50.23333	-3
50.24167	-6
50.25000	-9
50.25833	-8
50.26667	-6
50.27500	-2
50.28333	1
50.29167	4
50.30000	6
50.30833	6
50.31667	5
50.32500	4
50.33333	3
50.34167	3
50.35000	5
50.35833	7
50.36667	10
50.37500	10
50.38333	10
50.39167	10
50.40000	11
50.40833	14
50.41667	18
50.42500	23
50.43333	26
50.44167	27
50.45000	26
50.45833	23
50.46667	20
50.47500	17
50.48333	16
50.49167	16
50.50000	15
50.50833	14
50.51667	12
50.52500	10
50.53333	9
50.54167	8
50.55000	8
50.55833	8
50.56667	9
50.57500	10
50.58333	10
50.59167	10
50.60000	10
50.60833	9
50.61667	9
50.62500	8
50.63333	7
50.64167	5
50.65000	5
50.65833	6
50.66667	10
50.67500	15
50.68333	21
50.69167	25
50.70000	28
50.70833	29
50.71667	28
50.72500	27
50.73333	24
50.74167	21
50.75000	17
50.75833	14
50.76667	11
50.77500	9
50.78333	8
50.79167	7
50.80000	6
50.80833	5
50.81667	6
50.82500	9
50.83333	12
50.84167	14
50.85000	13
50.85833	10
50.86667	7
50.87500	5
50.88333	6
50.89167	8
50.90000	11
50.90833	12
50.91667	9
50.92500	3
50.93333	-5
50.94167	-12
50.95000	-18
50.95833	-18
50.96667	-15
50.97500	-9
50.98333	-3
50.99167	0
51.00000	0
51.00833	-2
51.01667	-3
51.02500	-4
51.03333	-2
51.04167	0
51.05000	4
51.05833	6
51.06667	8
51.07500	10
51.08333	12
51.09167	14
51.10000	16
51.10833	17
51.11667	17
51.12500	18
51.13333	18
51.14167	18
51.15000	16
51.15833	14
51.16667	11
51.17500	9
51.18333	8
51.19167	6
51.20000	5
51.20833	4
51.21667	5
51.22500	8
51.23333	11
51.24167	14
51.25000	16
51.25833	16
51.26667	15
51.27500	13
51.28333	11
51.29167	9
51.30000	8
51.30833	10
51.31667	13
51.32500	17
51.33333	22
51.34167	27
51.35000	33
51.35833	40
51.36667	46
51.37500	50
51.38333	50
51.39167	48
51.40000	44
51.40833	39
51.41667	37
51.42500	38
51.43333	40
51.44167	42
51.45000	43
51.45833	43
51.46667	41
51.47500	40
51.48333	40
51.49167	42
51.50000	46
51.50833	50
51.51667	54
51.52500	58
51.53333	61
51.54167	63
51.55000	62
51.55833	62
51.56667	60
51.57500	58
51.58333	55
51.59167	53
51.60000	53
51.60833	56
51.61667	63
51.62500	72
51.63333	82
51.64167	91
51.65000	98
51.65833	105
51.66667	110
51.67500	115
51.68333	118
51.69167	120
51.70000	121
51.70833	121
51.71667	123
51.72500	128
51.73333	136
51.74167	144
51.75000	150
51.75833	156
51.76667	162
51.77500	168
51.78333	176
51.79167	184
51.80000	192
51.80833	201
51.81667	211
51.82500	222
51.83333	231
51.84167	237
51.85000	242
51.85833	246
51.86667	250
51.87500	257
51.88333	265
51.89167	274
51.90000	280
51.90833	285
51.91667	288
51.92500	290
51.93333	292
51.94167	297
51.95000	303
51.95833	314
51.96667	327
51.97500	343
51.98333	357
51.99167	368
52.00000	375
52.00833	378
52.01667	381
52.02500	386
52.03333	394
52.04167	406
52.05000	418
52.05833	431
52.06667	445
52.07500	459
52.08333	475
52.09167	492
52.10000	505
52.10833	516
52.11667	525
52.12500	533
52.13333	541
52.14167	551
52.15000	561
52.15833	571
52.16667	579
52.17500	586
52.18333	595
52.19167	605
52.20000	616
52.20833	628
52.21667	641
52.22500	655
52.23333	668
52.24167	680
52.25000	690
52.25833	699
52.26667	707
52.27500	716
52.28333	726
52.29167	737
52.30000	746
52.30833	754
52.31667	762
52.32500	770
52.33333	781
52.34167	793
52.35000	807
52.35833	822
52.36667	836
52.37500	847
52.38333	855
52.39167	863
52.40000	872
52.40833	882
52.41667	894
52.42500	908
52.43333	920
52.44167	931
52.45000	940
52.45833	948
52.46667	955
52.47500	961
52.48333	967
52.49167	973
52.50000	980
52.50833	987
52.51667	994
52.52500	1000
52.53333	1005
52.54167	1010
52.55000	1016
52.55833	1025
52.56667	1034
52.57500	1044
52.58333	1053
52.59167	1062
52.60000	1070
52.60833	1079
52.61667	1088
52.62500	1097
52.63333	1105
52.64167	1112
52.65000	1115
52.65833	1115
52.66667	1114
52.67500	1115
52.68333	1118
52.69167	1124
52.70000	1131
52.70833	1137
52.71667	1141
52.72500	1144
52.73333	1147
52.74167	1150
52.75000	1153
52.75833	1153
52.76667	1153
52.77500	1152
52.78333	1153
52.79167	1154
52.80000	1154
52.80833	1155
52.81667	1155
52.82500	1156
52.83333	1159
52.84167	1163
52.85000	1166
52.85833	1167
52.86667	1165
52.87500	1163
52.88333	1161
52.89167	1159
52.90000	1160
52.90833	1162
52.91667	1162
52.92500	1161
52.93333	1159
52.94167	1155
52.95000	1151
52.95833	1146
52.96667	1142
52.97500	1139
52.98333	1136
52.99167	1134
53.00000	1132
53.00833	1131
53.01667	1129
53.02500	1127
53.03333	1124
53.04167	1121
53.05000	1118
53.05833	1113
53.06667	1108
53.07500	1102
53.08333	1095
53.09167	1089
53.10000	1086
53.10833	1085
53.11667	1086
53.12500	1086
53.13333	1084
53.14167	1079
53.15000	1072
53.15833	1063
53.16667	1052
53.17500	1040
53.18333	1027
53.19167	1015
53.20000	1004
53.20833	996
53.21667	991
53.22500	989
53.23333	986
53.24167	983
53.25000	979
53.25833	972
53.26667	964
53.27500	954
53.28333	942
53.29167	930
53.30000	917
53.30833	904
53.31667	892
53.32500	882
53.33333	875
53.34167	871
53.35000	869
53.35833	868
53.36667	865
53.37500	861
53.38333	857
53.39167	851
53.40000	844
53.40833	836
53.41667	827
53.42500	815
53.43333	803
53.44167	791
53.45000	779
53.45833	769
53.46667	760
53.47500	752
53.48333	745
53.49167	739
53.50000	732
53.50833	727
53.51667	722
53.52500	718
53.53333	714
53.54167	708
53.55000	701
53.55833	692
53.56667	681
53.57500	671
53.58333	660
53.59167	650
53.60000	640
53.60833	631
53.61667	622
53.62500	611
53.63333	600
53.64167	591
53.65000	584
53.65833	579
53.66667	576
53.67500	571
53.68333	566
53.69167	559
53.70000	550
53.70833	541
53.71667	532
53.72500	524
53.73333	518
53.74167	514
53.75000	511
53.75833	505
53.76667	497
53.77500	486
53.78333	474
53.79167	465
53.80000	460
53.80833	457
53.81667	452
53.82500	445
53.83333	438
53.84167	430
53.85000	422
53.85833	417
53.86667	413
53.87500	408
53.88333	402
53.89167	396
53.90000	391
53.90833	387
53.91667	385
53.92500	384
53.93333	382
53.94167	378
53.95000	372
53.95833	366
53.96667	360
53.97500	356
53.98333	352
53.99167	346
54.00000	339
54.00833	331
54.01667	325
54.02500	319
54.03333	315
54.04167	314
54.05000	313
54.05833	310
54.06667	306
54.07500	300
54.08333	294
54.09167	288
54.10000	282
54.10833	277
54.11667	272
54.12500	268
54.13333	265
54.14167	262
54.15000	260
54.15833	259
54.16667	259
54.17500	261
54.18333	262
54.19167	262
54.20000	258
54.20833	252
54.21667	245
54.22500	238
54.23333	232
54.24167	226
54.25000	221
54.25833	216
54.26667	212
54.27500	209
54.28333	208
54.29167	208
54.30000	208
54.30833	207
54.31667	206
54.32500	205
54.33333	205
54.34167	205
54.35000	205
54.35833	204
54.36667	201
54.37500	197
54.38333	193
54.39167	189
54.40000	186
54.40833	185
54.41667	185
54.42500	187
54.43333	187
54.44167	185
54.45000	180
54.45833	174
54.46667	166
54.47500	159
54.48333	155
54.49167	151
54.50000	150
54.50833	151
54.51667	152
54.52500	153
54.53333	154
54.54167	154
54.55000	153
54.55833	152
54.56667	151
54.57500	150
54.58333	149
54.59167	147
54.60000	144
54.60833	140
54.61667	136
54.62500	131
54.63333	127
54.64167	122
54.65000	119
54.65833	117
54.66667	115
54.67500	114
54.68333	115
54.69167	116
54.70000	118
54.70833	120
54.71667	122
54.72500	122
54.73333	121
54.74167	120
54.75000	118
54.75833	114
54.76667	109
54.77500	104
54.78333	100
54.79167	97
54.80000	95
54.80833	93
54.81667	90
54.82500	88
54.83333	87
54.84167	87
54.85000	89
54.85833	91
54.86667	93
54.87500	95
54.88333	96
54.89167	97
54.90000	99
54.90833	101
54.91667	101
54.92500	100
54.93333	97
54.94167	92
54.95000	87
54.95833	85
54.96667	86
54.97500	87
54.98333	88
54.99167	89
55.00000	89
55.00833	88
55.01667	87
55.02500	85
55.03333	83
55.04167	80
55.05000	78
55.05833	76
55.06667	76
55.07500	76
55.08333	77
55.09167	79
55.10000	81
55.10833	83
55.11667	82
55.12500	79
55.13333	74
55.14167	68
55.15000	62
55.15833	58
55.16667	56
55.17500	58
55.18333	62
55.19167	67
55.20000	73
55.20833	77
55.21667	79
55.22500	78
55.23333	77
55.24167	75
55.25000	73
55.25833	70
55.26667	66
55.27500	61
55.28333	57
55.29167	54
55.30000	51
55.30833	49
55.31667	46
55.32500	45
55.33333	44
55.34167	45
55.35000	47
55.35833	49
55.36667	51
55.37500	52
55.38333	51
55.39167	47
55.40000	40
55.40833	33
55.41667	30
55.42500	31
55.43333	33
55.44167	36
55.45000	38
55.45833	35
55.46667	31
55.47500	28
55.48333	28
55.49167	31
55.50000	37
55.50833	41
55.51667	43
55.52500	40
55.53333	35
55.54167	27
55.55000	19
55.55833	13
55.56667	10
55.57500	9
55.58333	10
55.59167	14
55.60000	18
55.60833	22
55.61667	24
55.62500	24
55.63333	23
55.64167	23
55.65000	24
55.65833	28
55.66667	31
55.67500	34
55.68333	34
55.69167	33
55.70000	31
55.70833	29
55.71667	27
55.72500	26
55.73333	26
55.74167	28
55.75000	31
55.75833	34
55.76667	35
55.77500	34
55.78333	30
55.79167	26
55.80000	23
55.80833	20
55.81667	20
55.82500	22
55.83333	25
55.84167	29
55.85000	30
55.85833	28
55.86667	23
55.87500	17
55.88333	11
55.89167	7
55.90000	8
55.90833	11
55.91667	16
55.92500	21
55.93333	27
55.94167	32
55.95000	36
55.95833	36
55.96667	34
55.97500	29
55.98333	22
55.99167	16
56.00000	14
56.00833	14
56.01667	15
56.02500	14
56.03333	12
56.04167	8
56.05000	4
56.05833	1
56.06667	-0
56.07500	1
56.08333	3
56.09167	6
56.10000	10
56.10833	14
56.11667	17
56.12500	19
56.13333	19
56.14167	17
56.15000	13
56.15833	9
56.16667	5
56.17500	4
56.18333	6
56.19167	10
56.20000	14
56.20833	17
56.21667	17
56.22500	15
56.23333	12
56.24167	10
56.25000	7
56.25833	4
56.26667	1
56.27500	2
56.28333	5
56.29167	10
56.30000	13
56.30833	16
56.31667	17
56.32500	16
56.33333	16
56.34167	15
56.35000	14
56.35833	11
56.36667	7
56.37500	4
56.38333	2
56.39167	1
56.40000	1
56.40833	2
56.41667	3
56.42500	1
56.43333	-1
56.44167	-3
56.45000	-4
56.45833	-4
56.46667	-1
56.47500	3
56.48333	7
56.49167	9
56.50000	8
56.50833	5
56.51667	2
56.52500	-1
56.53333	-1
56.54167	2
56.55000	6
56.55833	11
56.56667	16
56.57500	18
56.58333	18
56.59167	15
56.60000	11
56.60833	6
56.61667	3
56.62500	0
56.63333	-2
56.64167	-3
56.65000	-4
56.65833	-5
56.66667	-4
56.67500	-3
56.68333	-3
56.69167	-3
56.70000	-3
56.70833	-4
56.71667	-4
56.72500	-4
56.73333	-3
56.74167	-2
56.75000	-1
56.75833	-3
56.76667	-5
56.77500	-9
56.78333	-11
56.79167	-10
56.80000	-6
56.80833	-1
56.81667	2
56.82500	2
56.83333	0
56.84167	-5
56.85000	-10
56.85833	-15
56.86667	-18
56.87500	-20
56.88333	-20
56.89167	-18
56.90000	-14
56.90833	-10
56.91667	-7
56.92500	-4
56.93333	-4
56.94167	-5
56.95000	-9
56.95833	-14
56.96667	-19
56.97500	-21
56.98333	-21
56.99167	-19
57.00000	-16
57.00833	-15
57.01667	-16
57.02500	-19
57.03333	-22
57.04167	-24
57.05000	-23
57.05833	-21
57.06667	-17
57.07500	-14
57.08333	-12
57.09167	-10
57.10000	-11
57.10833	-12
57.11667	-12
57.12500	-11
57.13333	-9
57.14167	-5
57.15000	-1
57.15833	1
57.16667	0
57.17500	-2
57.18333	-5
57.19167	-8
57.20000	-9
57.20833	-11
57.21667	-12
57.22500	-12
57.23333	-11
57.24167	-8
57.25000	-5
57.25833	-3
57.26667	-3
57.27500	-4
57.28333	-7
57.29167	-8
57.30000	-7
57.30833	-4
57.31667	-1
57.32500	1
57.33333	4
57.34167	6
57.35000	6
57.35833	5
57.36667	1
57.37500	-3
57.38333	-8
57.39167	-10
57.40000	-9
57.40833	-7
57.41667	-8
57.42500	-11
57.43333	-15
57.44167	-20
57.45000	-24
57.45833	-26
57.46667	-27
57.47500	-26
57.48333	-25
57.49167	-24
57.50000	-24
57.50833	-26
57.51667	-28
57.52500	-29
57.53333	-26
57.54167	-20
57.55000	-13
57.55833	-8
57.56667	-4
57.57500	-4
57.58333	-7
57.59167	-11
57.60000	-13
57.60833	-13
57.61667	-13
57.62500	-13
57.63333	-14
57.64167	-16
57.65000	-18
57.65833	-19
57.66667	-18
57.67500	-17
57.68333	-14
57.69167	-10
57.70000	-6
57.70833	-3
57.71667	-3
57.72500	-7
57.73333	-11
57.74167	-17
57.75000	-20
57.75833	-19
57.76667	-15
57.77500	-8
57.78333	-2
57.79167	1
57.80000	-0
57.80833	-6
57.81667	-14
57.82500	-22
57.83333	-26
57.84167	-27
57.85000	-25
57.85833	-22
57.86667	-18
57.87500	-16
57.88333	-16
57.89167	-15
57.90000	-14
57.90833	-13
57.91667	-13
57.92500	-14
57.93333	-14
57.94167	-13
57.95000	-11
57.95833	-8
57.96667	-5
57.97500	-5
57.98333	-7
57.99167	-9
58.00000	-11
58.00833	-12
58.01667	-14
58.02500	-16
58.03333	-17
58.04167	-17
58.05000	-17
58.05833	-18
58.06667	-22
58.07500	-27
58.08333	-32
58.09167	-36
58.10000	-36
58.10833	-35
58.11667	-33
58.12500	-31
58.13333	-29
58.14167	-30
58.15000	-30
58.15833	-31
58.16667	-30
58.17500	-28
58.18333	-26
58.19167	-24
58.20000	-25
58.20833	-26
58.21667	-28
58.22500	-28
58.23333	-27
58.24167	-24
58.25000	-20
58.25833	-16
58.26667	-14
58.27500	-14
58.28333	-16
58.29167	-19
58.30000	-23
58.30833	-27
58.31667	-29
58.32500	-29
58.33333	-26
58.34167	-21
58.35000	-16
58.35833	-12
58.36667	-11
58.37500	-15
58.38333	-23
58.39167	-32
58.40000	-39
58.40833	-43
58.41667	-42
58.42500	-39
58.43333	-35
58.44167	-32
58.45000	-30
58.45833	-29
58.46667	-29
58.47500	-29
58.48333	-28
58.49167	-26
58.50000	-23
58.50833	-21
58.51667	-20
58.52500	-18
58.53333	-16
58.54167	-15
58.55000	-15
58.55833	-18
58.56667	-21
58.57500	-26
58.58333	-29
58.59167	-30
58.60000	-27
58.60833	-21
58.61667	-16
58.62500	-11
58.63333	-9
58.64167	-10
58.65000	-12
58.65833	-14
58.66667	-17
58.67500	-21
58.68333	-26
58.69167	-31
58.70000	-35
58.70833	-37
58.71667	-35
58.72500	-31
58.73333	-28
58.74167	-26
58.75000	-26
58.75833	-28
58.76667	-30
58.77500	-31
58.78333	-31
58.79167	-30
58.80000	-29
58.80833	-27
58.81667	-25
58.82500	-23
58.83333	-23
58.84167	-24
58.85000	-27
58.85833	-29
58.86667	-30
58.87500	-30
58.88333	-28
58.89167	-26
58.90000	-25
58.90833	-24
58.91667	-22
58.92500	-19
58.93333	-17
58.94167	-17
58.95000	-18
58.95833	-20
58.96667	-22
58.97500	-24
58.98333	-26
58.99167	-26
59.00000	-25
59.00833	-23
59.01667	-20
59.02500	-19
59.03333	-20
59.04167	-24
59.05000	-28
59.05833	-31
59.06667	-33
59.07500	-32
59.08333	-31
59.09167	-28
59.10000	-25
59.10833	-23
59.11667	-24
59.12500	-28
59.13333	-31
59.14167	-34
59.15000	-33
59.15833	-27
59.16667	-21
59.17500	-17
59.18333	-19
59.19167	-23
59.20000	-29
59.20833	-33
59.21667	-34
59.22500	-31
59.23333	-28
59.24167	-25
59.25000	-24
59.25833	-25
59.26667	-27
59.27500	-29
59.28333	-30
59.29167	-30
59.30000	-28
59.30833	-27
59.31667	-26
59.32500	-26
59.33333	-28
59.34167	-31
59.35000	-34
59.35833	-37
59.36667	-40
59.37500	-41
59.38333	-40
59.39167	-38
59.40000	-35
59.40833	-33
59.41667	-34
59.42500	-38
59.43333	-42
59.44167	-44
59.45000	-44
59.45833	-40
59.46667	-34
59.47500	-30
59.48333	-30
59.49167	-31
59.50000	-32
59.50833	-31
59.51667	-28
59.52500	-24
59.53333	-21
59.54167	-21
59.55000	-22
59.55833	-24
59.56667	-25
59.57500	-27
59.58333	-27
59.59167	-27
59.60000	-28
59.60833	-30
59.61667	-34
59.62500	-39
59.63333	-40
59.64167	-38
59.65000	-35
59.65833	-33
59.66667	-32
59.67500	-32
59.68333	-32
59.69167	-33
59.70000	-32
59.70833	-30
59.71667	-26
59.72500	-23
59.73333	-20
59.74167	-17
59.75000	-17
59.75833	-21
59.76667	-28
59.77500	-33
59.78333	-34
59.79167	-33
59.80000	-32
59.80833	-32
59.81667	-33
59.82500	-35
59.83333	-36
59.84167	-35
59.85000	-34
59.85833	-33
59.86667	-33
59.87500	-34
59.88333	-34
59.89167	-35
59.90000	-37
59.90833	-41
59.91667	-46
59.92500	-51
59.93333	-55
59.94167	-58
59.95000	-57
59.95833	-55
59.96667	-51
59.97500	-50
59.98333	-51
59.99167	-52
60.00000	-52

[LC Chromatogram(Detector A-Ch2)]
Interval(msec)	500
# of Points	7201
Start Time(min)	0.000
End Time(min)	60.000
Intensity Units	mV
Intensity Multiplier	0.001
Wavelength(nm)	230
R.Time (min)	Intensity
0.00000	7
0.00833	7
0.01667	-1
0.02500	-3
0.03333	-6
0.04167	-8
0.05000	-9
0.05833	-8
0.06667	-8
0.07500	-8
0.08333	-9
0.09167	-12
0.10000	-15
0.10833	-19
0.11667	-22
0.12500	-23
0.13333	-21
0.14167	-16
0.15000	-9
0.15833	-3
0.16667	1
0.17500	3
0.18333	3
0.19167	2
0.20000	1
0.20833	1
0.21667	2
0.22500	3
0.23333	3
0.24167	2
0.25000	-1
0.25833	-4
0.26667	-8
0.27500	-12
0.28333	-14
0.29167	-14
0.30000	-12
0.30833	-8
0.31667	-3
0.32500	0
0.33333	2
0.34167	1
0.35000	-4
0.35833	-10
0.36667	-15
0.37500	-18
0.38333	-18
0.39167	-15
0.40000	-11
0.40833	-8
0.41667	-5
0.42500	-3
0.43333	-2
0.44167	-0
0.45000	0
0.45833	0
0.46667	-0
0.47500	-2
0.48333	-5
0.49167	-8
0.50000	-10
0.50833	-13
0.51667	-16
0.52500	-19
0.53333	-21
0.54167	-22
0.55000	-24
0.55833	-24
0.56667	-24
0.57500	-22
0.58333	-19
0.59167	-16
0.60000	-13
0.60833	-12
0.61667	-15
0.62500	-20
0.63333	-26
0.64167	-31
0.65000	-34
0.65833	-34
0.66667	-32
0.67500	-29
0.68333	-23
0.69167	-16
0.70000	-10
0.70833	-6
0.71667	-4
0.72500	-5
0.73333	-8
0.74167	-12
0.75000	-14
0.75833	-15
0.76667	-16
0.77500	-15
0.78333	-13
0.79167	-9
0.80000	-6
0.80833	-3
0.81667	-2
0.82500	-6
0.83333	-12
0.84167	-18
0.85000	-22
0.85833	-23
0.86667	-23
0.87500	-21
0.88333	-19
0.89167	-17
0.90000	-18
0.90833	-19
0.91667	-21
0.92500	-22
0.93333	-21
0.94167	-20
0.95000	-19
0.95833	-18
0.96667	-19
0.97500	-20
0.98333	-21
0.99167	-21
1.00000	-21
1.00833	-21
1.01667	-22
1.02500	-25
1.03333	-29
1.04167	-33
1.05000	-35
1.05833	-34
1.06667	-31
1.07500	-27
1.08333	-24
1.09167	-23
1.10000	-22
1.10833	-21
1.11667	-21
1.12500	-20
1.13333	-22
1.14167	-23
1.15000	-24
1.15833	-24
1.16667	-20
1.17500	-17
1.18333	-16
1.19167	-18
1.20000	-20
1.20833	-22
1.21667	-21
1.22500	-17
1.23333	-12
1.24167	-8
1.25000	-7
1.25833	-8
1.26667	-9
1.27500	-11
1.28333	-12
1.29167	-12
1.30000	-13
1.30833	-14
1.31667	-16
1.32500	-18
1.33333	-21
1.34167	-24
1.35000	-26
1.35833	-27
1.36667	-25
1.37500	-22
1.38333	-18
1.39167	-14
1.40000	-11
1.40833	-10
1.41667	-10
1.42500	-11
1.43333	-12
1.44167	-14
1.45000	-17
1.45833	-20
1.46667	-22
1.47500	-23
1.48333	-23
1.49167	-24
1.50000	-24
1.50833	-23
1.51667	-21
1.52500	-20
1.53333	-20
1.54167	-21
1.55000	-22
1.55833	-23
1.56667	-24
1.57500	-26
1.58333	-30
1.59167	-35
1.60000	-39
1.60833	-42
1.61667	-44
1.62500	-44
1.63333	-42
1.64167	-40
1.65000	-39
1.65833	-37
1.66667	-36
1.67500	-34
1.68333	-32
1.69167	-31
1.70000	-31
1.70833	-32
1.71667	-35
1.72500	-37
1.73333	-37
1.74167	-35
1.75000	-30
1.75833	-25
1.76667	-21
1.77500	-19
1.78333	-20
1.79167	-24
1.80000	-29
1.80833	-33
1.81667	-36
1.82500	-36
1.83333	-35
1.84167	-33
1.85000	-33
1.85833	-33
1.86667	-30
1.87500	-26
1.88333	-23
1.89167	-22
1.90000	-24
1.90833	-28
1.91667	-32
1.92500	-34
1.93333	-33
1.94167	-31
1.95000	-30
1.95833	-31
1.96667	-33
1.97500	-35
1.98333	-37
1.99167	-40
2.00000	-43
2.00833	-47
2.01667	-51
2.02500	-55
2.03333	-56
2.04167	-55
2.05000	-50
2.05833	-44
2.06667	-39
2.07500	-34
2.08333	-30
2.09167	-26
2.10000	-22
2.10833	-20
2.11667	-18
2.12500	-18
2.13333	-20
2.14167	-22
2.15000	-24
2.15833	-26
2.16667	-26
2.17500	-25
2.18333	-25
2.19167	-25
2.20000	-25
2.20833	-25
2.21667	-25
2.22500	-26
2.23333	-27
2.24167	-29
2.25000	-32
2.25833	-34
2.26667	-34
2.27500	-33
2.28333	-31
2.29167	-31
2.30000	-31
2.30833	-31
2.31667	-30
2.32500	-30
2.33333	-29
2.34167	-29
2.35000	-29
2.35833	-30
2.36667	-29
2.37500	-29
2.38333	-28
2.39167	-27
2.40000	-27
2.40833	-29
2.41667	-31
2.42500	-33
2.43333	-32
2.44167	-31
2.45000	-30
2.45833	-31
2.46667	-33
2.47500	-34
2.48333	-35
2.49167	-33
2.50000	-31
2.50833	-30
2.51667	-28
2.52500	-25
2.53333	-23
2.54167	-22
2.55000	-23
2.55833	-26
2.56667	-29
2.57500	-32
2.58333	-34
2.59167	-36
2.60000	-37
2.60833	-38
2.61667	-36
2.62500	-32
2.63333	-26
2.64167	-22
2.65000	-21
2.65833	-21
2.66667	-22
2.67500	-22
2.68333	-22
2.69167	-22
2.70000	-22
2.70833	-23
2.71667	-25
2.72500	-27
2.73333	-28
2.74167	-29
2.75000	-32
2.75833	-36
2.76667	-38
2.77500	-39
2.78333	-39
2.79167	-38
2.80000	-37
2.80833	-37
2.81667	-38
2.82500	-38
2.83333	-36
2.84167	-33
2.85000	-30
2.85833	-27
2.86667	-25
2.87500	-23
2.88333	-23
2.89167	-24
2.90000	-26
2.90833	-28
2.91667	-30
2.92500	-31
2.93333	-33
2.94167	-34
2.95000	-34
2.95833	-33
2.96667	-29
2.97500	-25
2.98333	-23
2.99167	-21
3.00000	-22
3.00833	-22
3.01667	-24
3.02500	-26
3.03333	-27
3.04167	-30
3.05000	-34
3.05833	-37
3.06667	-39
3.07500	-38
3.08333	-37
3.09167	-36
3.10000	-35
3.10833	-34
3.11667	-33
3.12500	-32
3.13333	-33
3.14167	-34
3.15000	-35
3.15833	-35
3.16667	-31
3.17500	-25
3.18333	-20
3.19167	-17
3.20000	-17
3.20833	-18
3.21667	-21
3.22500	-25
3.23333	-28
3.24167	-30
3.25000	-30
3.25833	-29
3.26667	-27
3.27500	-26
3.28333	-27
3.29167	-29
3.30000	-32
3.30833	-34
3.31667	-34
3.32500	-33
3.33333	-31
3.34167	-29
3.35000	-27
3.35833	-26
3.36667	-26
3.37500	-27
3.38333	-29
3.39167	-31
3.40000	-32
3.40833	-32
3.41667	-30
3.42500	-27
3.43333	-22
3.44167	-19
3.45000	-18
3.45833	-19
3.46667	-23
3.47500	-28
3.48333	-33
3.49167	-36
3.50000	-35
3.50833	-31
3.51667	-27
3.52500	-23
3.53333	-21
3.54167	-23
3.55000	-28
3.55833	-34
3.56667	-39
3.57500	-42
3.58333	-43
3.59167	-41
3.60000	-39
3.60833	-37
3.61667	-35
3.62500	-34
3.63333	-33
3.64167	-33
3.65000	-35
3.65833	-38
3.66667	-40
3.67500	-41
3.68333	-40
3.69167	-37
3.70000	-34
3.70833	-29
3.71667	-25
3.72500	-22
3.73333	-22
3.74167	-23
3.75000	-28
3.75833	-33
3.76667	-39
3.77500	-44
3.78333	-44
3.79167	-39
3.80000	-32
3.80833	-26
3.81667	-22
3.82500	-21
3.83333	-23
3.84167	-25
3.85000	-26
3.85833	-25
3.86667	-25
3.87500	-24
3.88333	-24
3.89167	-25
3.90000	-28
3.90833	-33
3.91667	-38
3.92500	-41
3.93333	-41
3.94167	-40
3.95000	-38
3.95833	-38
3.96667	-39
3.97500	-44
3.98333	-47
3.99167	-50
4.00000	-50
4.00833	-49
4.01667	-47
4.02500	-45
4.03333	-43
4.04167	-42
4.05000	-42
4.05833	-41
4.06667	-40
4.07500	-37
4.08333	-32
4.09167	-27
4.10000	-23
4.10833	-20
4.11667	-20
4.12500	-21
4.13333	-24
4.14167	-27
4.15000	-30
4.15833	-31
4.16667	-31
4.17500	-28
4.18333	-26
4.19167	-25
4.20000	-26
4.20833	-26
4.21667	-25
4.22500	-23
4.23333	-22
4.24167	-20
4.25000	-21
4.25833	-23
4.26667	-25
4.27500	-27
4.28333	-28
4.29167	-27
4.30000	-27
4.30833	-29
4.31667	-32
4.32500	-36
4.33333	-40
4.34167	-43
4.35000	-43
4.35833	-43
4.36667	-42
4.37500	-41
4.38333	-39
4.39167	-38
4.40000	-36
4.40833	-34
4.41667	-33
4.42500	-32
4.43333	-33
4.44167	-34
4.45000	-34
4.45833	-33
4.46667	-31
4.47500	-30
4.48333	-29
4.49167	-29
4.50000	-30
4.50833	-30
4.51667	-29
4.52500	-27
4.53333	-26
4.54167	-26
4.55000	-29
4.55833	-35
4.56667	-40
4.57500	-44
4.58333	-45
4.59167	-42
4.60000	-37
4.60833	-32
4.61667	-29
4.62500	-27
4.63333	-28
4.64167	-31
4.65000	-33
4.65833	-35
4.66667	-37
4.67500	-41
4.68333	-45
4.69167	-50
4.70000	-54
4.70833	-55
4.71667	-53
4.72500	-49
4.73333	-42
4.74167	-35
4.75000	-30
4.75833	-27
4.76667	-26
4.77500	-26
4.78333	-28
4.79167	-28
4.80000	-29
4.80833	-31
4.81667	-34
4.82500	-36
4.83333	-39
4.84167	-41
4.85000	-43
4.85833	-42
4.86667	-39
4.87500	-34
4.88333	-30
4.89167	-26
4.90000	-25
4.90833	-26
4.91667	-29
4.92500	-31
4.93333	-31
4.94167	-31
4.95000	-32
4.95833	-34
4.96667	-35
4.97500	-37
4.98333	-37
4.99167	-38
5.00000	-39
5.00833	-39
5.01667	-38
5.02500	-37
5.03333	-36
5.04167	-34
5.05000	-33
5.05833	-33
5.06667	-33
5.07500	-32
5.08333	-31
5.09167	-31
5.10000	-32
5.10833	-33
5.11667	-31
5.12500	-30
5.13333	-31
5.14167	-33
5.15000	-36
5.15833	-39
5.16667	-41
5.17500	-42
5.18333	-42
5.19167	-44
5.20000	-46
5.20833	-48
5.21667	-49
5.22500	-50
5.23333	-50
5.24167	-50
5.25000	-52
5.25833	-54
5.26667	-54
5.27500	-53
5.28333	-52
5.29167	-50
5.30000	-50
5.30833	-51
5.31667	-53
5.32500	-55
5.33333	-57
5.34167	-56
5.35000	-55
5.35833	-53
5.36667	-50
5.37500	-47
5.38333	-45
5.39167	-43
5.40000	-40
5.40833	-36
5.41667	-32
5.42500	-30
5.43333	-32
5.44167	-36
5.45000	-42
5.45833	-48
5.46667	-51
5.47500	-50
5.48333	-48
5.49167	-46
5.50000	-44
5.50833	-42
5.51667	-42
5.52500	-44
5.53333	-48
5.54167	-53
5.55000	-55
5.55833	-55
5.56667	-51
5.57500	-45
5.58333	-40
5.59167	-37
5.60000	-37
5.60833	-39
5.61667	-43
5.62500	-45
5.63333	-46
5.64167	-46
5.65000	-48
5.65833	-50
5.66667	-53
5.67500	-56
5.68333	-58
5.69167	-59
5.70000	-59
5.70833	-60
5.71667	-61
5.72500	-63
5.73333	-63
5.74167	-62
5.75000	-60
5.75833	-58
5.76667	-57
5.77500	-55
5.78333	-54
5.79167	-52
5.80000	-52
5.80833	-51
5.81667	-49
5.82500	-47
5.83333	-44
5.84167	-41
5.85000	-39
5.85833	-38
5.86667	-39
5.87500	-40
5.88333	-42
5.89167	-42
5.90000	-41
5.90833	-40
5.91667	-39
5.92500	-39
5.93333	-41
5.94167	-45
5.95000	-48
5.95833	-51
5.96667	-51
5.97500	-49
5.98333	-46
5.99167	-42
6.00000	-40
6.00833	-39
6.01667	-40
6.02500	-40
6.03333	-40
6.04167	-40
6.05000	-39
6.05833	-38
6.06667	-39
6.07500	-40
6.08333	-43
6.09167	-46
6.10000	-50
6.10833	-53
6.11667	-55
6.12500	-55
6.13333	-54
6.14167	-51
6.15000	-49
6.15833	-47
6.16667	-44
6.17500	-43
6.18333	-45
6.19167	-49
6.20000	-53
6.20833	-56
6.21667	-56
6.22500	-54
6.23333	-50
6.24167	-46
6.25000	-43
6.25833	-41
6.26667	-40
6.27500	-40
6.28333	-40
6.29167	-43
6.30000	-46
6.30833	-49
6.31667	-51
6.32500	-52
6.33333	-51
6.34167	-51
6.35000	-51
6.35833	-53
6.36667	-55
6.37500	-57
6.38333	-59
6.39167	-59
6.40000	-57
6.40833	-54
6.41667	-50
6.42500	-48
6.43333	-48
6.44167	-50
6.45000	-53
6.45833	-56
6.46667	-56
6.47500	-54
6.48333	-50
6.49167	-44
6.50000	-39
6.50833	-36
6.51667	-36
6.52500	-39
6.53333	-44
6.54167	-49
6.55000	-54
6.55833	-58
6.56667	-61
6.57500	-61
6.58333	-60
6.59167	-58
6.60000	-57
6.60833	-57
6.61667	-57
6.62500	-58
6.63333	-57
6.64167	-55
6.65000	-52
6.65833	-48
6.66667	-44
6.67500	-40
6.68333	-37
6.69167	-35
6.70000	-34
6.70833	-35
6.71667	-38
6.72500	-41
6.73333	-42
6.74167	-42
6.75000	-41
6.75833	-40
6.76667	-39
6.77500	-39
6.78333	-41
6.79167	-44
6.80000	-48
6.80833	-51
6.81667	-53
6.82500	-53
6.83333	-51
6.84167	-49
6.85000	-47
6.85833	-47
6.86667	-47
6.87500	-47
6.88333	-48
6.89167	-48
6.90000	-46
6.90833	-44
6.91667	-41
6.92500	-38
6.93333	-34
6.94167	-33
6.95000	-34
6.95833	-36
6.96667	-38
6.97500	-40
6.98333	-41
6.99167	-41
7.00000	-41
7.00833	-42
7.01667	-44
7.02500	-47
7.03333	-49
7.04167	-50
7.05000	-50
7.05833	-48
7.06667	-45
7.07500	-42
7.08333	-39
7.09167	-38
7.10000	-38
7.10833	-38
7.11667	-39
7.12500	-40
7.13333	-40
7.14167	-40
7.15000	-40
7.15833	-41
7.16667	-41
7.17500	-41
7.18333	-41
7.19167	-40
7.20000	-40
7.20833	-39
7.21667	-40
7.22500	-41
7.23333	-43
7.24167	-46
7.25000	-48
7.25833	-50
7.26667	-50
7.27500	-47
7.28333	-44
7.29167	-41
7.30000	-38
7.30833	-34
7.31667	-31
7.32500	-29
7.33333	-28
7.34167	-29
7.35000	-30
7.35833	-31
7.36667	-32
7.37500	-33
7.38333	-34
7.39167	-35
7.40000	-37
7.40833	-38
7.41667	-39
7.42500	-40
7.43333	-39
7.44167	-36
7.45000	-32
7.45833	-27
7.46667	-24
7.47500	-23
7.48333	-24
7.49167	-24
7.50000	-26
7.50833	-27
7.51667	-29
7.52500	-29
7.53333	-28
7.54167	-26
7.55000	-23
7.55833	-20
7.56667	-18
7.57500	-18
7.58333	-20
7.59167	-22
7.60000	-24
7.60833	-25
7.61667	-24
7.62500	-21
7.63333	-17
7.64167	-13
7.65000	-10
7.65833	-7
7.66667	-4
7.67500	0
7.68333	3
7.69167	5
7.70000	6
7.70833	5
7.71667	3
7.72500	2
7.73333	2
7.74167	2
7.75000	2
7.75833	1
7.76667	0
7.77500	1
7.78333	2
7.79167	5
7.80000	8
7.80833	13
7.81667	17
7.82500	21
7.83333	25
7.84167	27
7.85000	28
7.85833	28
7.86667	27
7.87500	26
7.88333	25
7.89167	24
7.90000	24
7.90833	25
7.91667	26
7.92500	29
7.93333	33
7.94167	37
7.95000	42
7.95833	45
7.96667	48
7.97500	49
7.98333	50
7.99167	51
8.00000	52
8.00833	53
8.01667	55
8.02500	57
8.03333	60
8.04167	63
8.05000	66
8.05833	68
8.06667	68
8.07500	67
8.08333	66
8.09167	66
8.10000	66
8.10833	67
8.11667	66
8.12500	65
8.13333	64
8.14167	66
8.15000	69
8.15833	74
8.16667	77
8.17500	79
8.18333	80
8.19167	81
8.20000	81
8.20833	80
8.21667	79
8.22500	79
8.23333	82
8.24167	87
8.25000	94
8.25833	100
8.26667	105
8.27500	108
8.28333	111
8.29167	113
8.30000	116
8.30833	117
8.31667	118
8.32500	117
8.33333	116
8.34167	114
8.35000	114
8.35833	115
8.36667	117
8.37500	119
8.38333	122
8.39167	124
8.40000	126
8.40833	129
8.41667	131
8.42500	133
8.43333	135
8.44167	137
8.45000	138
8.45833	140
8.46667	143
8.47500	148
8.48333	151
8.49167	154
8.50000	156
8.50833	154
8.51667	151
8.52500	146
8.53333	142
8.54167	141
8.55000	143
8.55833	149
8.56667	156
8.57500	163
8.58333	168
8.59167	169
8.60000	169
8.60833	170
8.61667	174
8.62500	180
8.63333	189
8.64167	197
8.65000	205
8.65833	211
8.66667	215
8.67500	219
8.68333	223
8.69167	226
8.70000	230
8.70833	234
8.71667	239
8.72500	245
8.73333	250
8.74167	254
8.75000	257
8.75833	261
8.76667	266
8.77500	272
8.78333	279
8.79167	285
8.80000	291
8.80833	297
8.81667	302
8.82500	306
8.83333	309
8.84167	312
8.85000	314
8.85833	317
8.86667	321
8.87500	326
8.88333	333
8.89167	340
8.90000	347
8.90833	354
8.91667	362
8.92500	371
8.93333	381
8.94167	393
8.95000	406
8.95833	419
8.96667	429
8.97500	438
8.98333	446
8.99167	454
9.00000	463
9.00833	472
9.01667	483
9.02500	493
9.03333	504
9.04167	516
9.05000	529
9.05833	542
9.06667	555
9.07500	567
9.08333	577
9.09167	586
9.10000	595
9.10833	606
9.11667	617
9.12500	629
9.13333	642
9.14167	656
9.15000	670
9.15833	685
9.16667	700
9.17500	715
9.18333	729
9.19167	744
9.20000	759
9.20833	777
9.21667	797
9.22500	817
9.23333	838
9.24167	856
9.25000	872
9.25833	887
9.26667	901
9.27500	916
9.28333	931
9.29167	947
9.30000	964
9.30833	982
9.31667	1002
9.32500	1022
9.33333	1043
9.34167	1065
9.35000	1088
9.35833	1111
9.36667	1134
9.37500	1154
9.38333	1171
9.39167	1187
9.40000	1204
9.40833	1225
9.41667	1248
9.42500	1273
9.43333	1299
9.44167	1322
9.45000	1344
9.45833	1365
9.46667	1385
9.47500	1406
9.48333	1428
9.49167	1453
9.50000	1478
9.50833	1502
9.51667	1526
9.52500	1548
9.53333	1570
9.54167	1592
9.55000	1616
9.55833	1640
9.56667	1665
9.57500	1691
9.58333	1717
9.59167	1745
9.60000	1772
9.60833	1801
9.61667	1829
9.62500	1856
9.63333	1882
9.64167	1905
9.65000	1926
9.65833	1947
9.66667	1969
9.67500	1994
9.68333	2022
9.69167	2053
9.70000	2084
9.70833	2115
9.71667	2145
9.72500	2173
9.73333	2201
9.74167	2228
9.75000	2254
9.75833	2279
9.76667	2304
9.77500	2329
9.78333	2354
9.79167	2381
9.80000	2408
9.80833	2435
9.81667	2463
9.82500	2489
9.83333	2515
9.84167	2539
9.85000	2563
9.85833	2586
9.86667	2608
9.87500	2630
9.88333	2652
9.89167	2675
9.90000	2697
9.90833	2719
9.91667	2742
9.92500	2767
9.93333	2793
9.94167	2819
9.95000	2843
9.95833	2867
9.96667	2889
9.97500	2913
9.98333	2937
9.99167	2962
10.00000	2986
10.00833	3008
10.01667	3031
10.02500	3053
10.03333	3076
10.04167	3098
10.05000	3119
10.05833	3139
10.06667	3156
10.07500	3172
10.08333	3189
10.09167	3208
10.10000	3227
10.10833	3246
10.11667	3265
10.12500	3283
10.13333	3301
10.14167	3319
10.15000	3339
10.15833	3360
10.16667	3380
10.17500	3398
10.18333	3415
10.19167	3429
10.20000	3441
10.20833	3452
10.21667	3463
10.22500	3474
10.23333	3487
10.24167	3502
10.25000	3519
10.25833	3536
10.26667	3552
10.27500	3566
10.28333	3577
10.29167	3586
10.30000	3592
10.30833	3599
10.31667	3605
10.32500	3611
10.33333	3617
10.34167	3625
10.35000	3635
10.35833	3644
10.36667	3654
10.37500	3663
10.38333	3671
10.39167	3679
10.40000	3688
10.40833	3695
10.41667	3702
10.42500	3705
10.43333	3705
10.44167	3704
10.45000	3703
10.45833	3703
10.46667	3706
10.47500	3709
10.48333	3712
10.49167	3715
10.50000	3717
10.50833	3718
10.51667	3717
10.52500	3715
10.53333	3711
10.54167	3706
10.55000	3702
10.55833	3697
10.56667	3691
10.57500	3686
10.58333	3682
10.59167	3679
10.60000	3677
10.60833	3674
10.61667	3669
10.62500	3662
10.63333	3653
10.64167	3645
10.65000	3638
10.65833	3630
10.66667	3622
10.67500	3614
10.68333	3607
10.69167	3602
10.70000	3598
10.70833	3592
10.71667	3584
10.72500	3572
10.73333	3557
10.74167	3540
10.75000	3521
10.75833	3503
10.76667	3485
10.77500	3469
10.78333	3456
10.79167	3447
10.80000	3438
10.80833	3429
10.81667	3418
10.82500	3402
10.83333	3383
10.84167	3363
10.85000	3344
10.85833	3326
10.86667	3310
10.87500	3294
10.88333	3279
10.89167	3261
10.90000	3244
10.90833	3227
10.91667	3210
10.92500	3193
10.93333	3174
10.94167	3155
10.95000	3135
10.95833	3116
10.96667	3098
10.97500	3081
10.98333	3063
10.99167	3044
11.00000	3025
11.00833	3004
11.01667	2982
11.02500	2960
11.03333	2938
11.04167	2916
11.05000	2894
11.05833	2872
11.06667	2850
11.07500	2827
11.08333	2804
11.09167	2781
11.10000	2760
11.10833	2738
11.11667	2718
11.12500	2698
11.13333	2679
11.14167	2659
11.15000	2639
11.15833	2618
11.16667	2597
11.17500	2574
11.18333	2552
11.19167	2528
11.20000	2504
11.20833	2478
11.21667	2452
11.22500	2426
11.23333	2400
11.24167	2375
11.25000	2350
11.25833	2326
11.26667	2303
11.27500	2280
11.28333	2256
11.29167	2232
11.30000	2209
11.30833	2184
11.31667	2160
11.32500	2136
11.33333	2114
11.34167	2093
11.35000	2073
11.35833	2053
11.36667	2034
11.37500	2015
11.38333	1995
11.39167	1974
11.40000	1953
11.40833	1931
11.41667	1908
11.42500	1885
11.43333	1862
11.44167	1839
11.45000	1817
11.45833	1795
11.46667	1774
11.47500	1753
11.48333	1731
11.49167	1708
11.50000	1686
11.50833	1663
11.51667	1642
11.52500	1623
11.53333	1603
11.54167	1583
11.55000	1562
11.55833	1542
11.56667	1524
11.57500	1507
11.58333	1491
11.59167	1477
11.60000	1462
11.60833	1445
11.61667	1427
11.62500	1409
11.63333	1390
11.64167	1371
11.65000	1352
11.65833	1334
11.66667	1318
11.67500	1301
11.68333	1285
11.69167	1268
11.70000	1251
11.70833	1234
11.71667	1217
11.72500	1202
11.73333	1187
11.74167	1171
11.75000	1153
11.75833	1134
11.76667	1116
11.77500	1098
11.78333	1082
11.79167	1067
11.80000	1053
11.80833	1040
11.81667	1028
11.82500	1015
11.83333	1001
11.84167	986
11.85000	970
11.85833	953
11.86667	936
11.87500	918
11.88333	901
11.89167	886
11.90000	871
11.90833	859
11.91667	847
11.92500	836
11.93333	825
11.94167	813
11.95000	802
11.95833	790
11.96667	776
11.97500	762
11.98333	749
11.99167	735
12.00000	724
12.00833	713
12.01667	704
12.02500	694
12.03333	683
12.04167	671
12.05000	659
12.05833	648
12.06667	638
12.07500	630
12.08333	623
12.09167	617
12.10000	611
12.10833	603
12.11667	593
12.12500	583
12.13333	571
12.14167	561
12.15000	554
12.15833	546
12.16667	539
12.17500	530
12.18333	520
12.19167	507
12.20000	495
12.20833	484
12.21667	475
12.22500	468
12.23333	463
12.24167	458
12.25000	452
12.25833	445
12.26667	437
12.27500	428
12.28333	421
12.29167	416
12.30000	411
12.30833	405
12.31667	398
12.32500	391
12.33333	383
12.34167	376
12.35000	372
12.35833	370
12.36667	366
12.37500	362
12.38333	358
12.39167	354
12.40000	350
12.40833	347
12.41667	343
12.42500	336
12.43333	325
12.44167	313
12.45000	301
12.45833	292
12.46667	286
12.47500	281
12.48333	276
12.49167	271
12.50000	267
12.50833	263
12.51667	261
12.52500	258
12.53333	256
12.54167	255
12.55000	253
12.55833	252
12.56667	251
12.57500	248
12.58333	244
12.59167	238
12.60000	232
12.60833	227
12.61667	221
12.62500	217
12.63333	215
12.64167	216
12.65000	216
12.65833	215
12.66667	211
12.67500	204
12.68333	195
12.69167	187
12.70000	181
12.70833	176
12.71667	173
12.72500	170
12.73333	170
12.74167	170
12.75000	170
12.75833	170
12.76667	168
12.77500	166
12.78333	165
12.79167	165
12.80000	167
12.80833	168
12.81667	168
12.82500	165
12.83333	159
12.84167	153
12.85000	148
12.85833	145
12.86667	145
12.87500	148
12.88333	149
12.89167	149
12.90000	147
12.90833	142
12.91667	136
12.92500	132
12.93333	129
12.94167	127
12.95000	127
12.95833	127
12.96667	127
12.97500	127
12.98333	126
12.99167	126
13.00000	125
13.00833	126
13.01667	126
13.02500	126
13.03333	124
13.04167	121
13.05000	115
13.05833	110
13.06667	107
13.07500	106
13.08333	106
13.09167	108
13.10000	108
13.10833	107
13.11667	103
13.12500	98
13.13333	94
13.14167	91
13.15000	90
13.15833	90
13.16667	91
13.17500	91
13.18333	90
13.19167	90
13.20000	90
13.20833	92
13.21667	94
13.22500	96
13.23333	96
13.24167	94
13.25000	91
13.25833	86
13.26667	82
13.27500	77
13.28333	73
13.29167	70
13.30000	67
13.30833	65
13.31667	64
13.32500	64
13.33333	66
13.34167	70
13.35000	74
13.35833	77
13.36667	79
13.37500	78
13.38333	76
13.39167	76
13.40000	77
13.40833	79
13.41667	81
13.42500	83
13.43333	86
13.44167	88
13.45000	89
13.45833	90
13.46667	90
13.47500	86
13.48333	81
13.49167	75
13.50000	71
13.50833	69
13.51667	70
13.52500	73
13.53333	76
13.54167	78
13.55000	79
13.55833	77
13.56667	75
13.57500	73
13.58333	71
13.59167	72
13.60000	74
13.60833	76
13.61667	78
13.62500	77
13.63333	74
13.64167	70
13.65000	68
13.65833	68
13.66667	71
13.67500	76
13.68333	81
13.69167	83
13.70000	82
13.70833	77
13.71667	71
13.72500	66
13.73333	64
13.74167	66
13.75000	71
13.75833	78
13.76667	83
13.77500	86
13.78333	88
13.79167	89
13.80000	88
13.80833	88
13.81667	89
13.82500	90
13.83333	91
13.84167	92
13.85000	93
13.85833	93
13.86667	93
13.87500	92
13.88333	91
13.89167	91
13.90000	90
13.90833	89
13.91667	86
13.92500	84
13.93333	81
13.94167	80
13.95000	81
13.95833	83
13.96667	87
13.97500	90
13.98333	95
13.99167	99
14.00000	103
14.00833	105
14.01667	105
14.02500	103
14.03333	100
14.04167	97
14.05000	96
14.05833	96
14.06667	97
14.07500	98
14.08333	98
14.09167	97
14.10000	96
14.10833	96
14.11667	99
14.12500	102
14.13333	104
14.14167	106
14.15000	106
14.15833	105
14.16667	106
14.17500	109
14.18333	112
14.19167	115
14.20000	117
14.20833	118
14.21667	118
14.22500	117
14.23333	116
14.24167	115
14.25000	114
14.25833	115
14.26667	115
14.27500	115
14.28333	115
14.29167	115
14.30000	117
14.30833	118
14.31667	120
14.32500	119
14.33333	118
14.34167	116
14.35000	114
14.35833	113
14.36667	110
14.37500	105
14.38333	100
14.39167	94
14.40000	89
14.40833	87
14.41667	87
14.42500	89
14.43333	92
14.44167	96
14.45000	98
14.45833	98
14.46667	95
14.47500	93
14.48333	91
14.49167	92
14.50000	94
14.50833	96
14.51667	95
14.52500	94
14.53333	91
14.54167	87
14.55000	83
14.55833	79
14.56667	76
14.57500	75
14.58333	75
14.59167	75
14.60000	76
14.60833	75
14.61667	74
14.62500	76
14.63333	79
14.64167	81
14.65000	80
14.65833	77
14.66667	73
14.67500	67
14.68333	62
14.69167	58
14.70000	56
14.70833	56
14.71667	58
14.72500	63
14.73333	69
14.74167	73
14.75000	74
14.75833	73
14.76667	73
14.77500	75
14.78333	77
14.79167	79
14.80000	78
14.80833	76
14.81667	72
14.82500	68
14.83333	65
14.84167	62
14.85000	60
14.85833	58
14.86667	55
14.87500	53
14.88333	49
14.89167	46
14.90000	44
14.90833	45
14.91667	48
14.92500	51
14.93333	53
14.94167	54
14.95000	53
14.95833	53
14.96667	54
14.97500	57
14.98333	60
14.99167	61
15.00000	60
15.00833	59
15.01667	59
15.02500	58
15.03333	59
15.04167	60
15.05000	59
15.05833	56
15.06667	53
15.07500	50
15.08333	47
15.09167	46
15.10000	45
15.10833	44
15.11667	44
15.12500	44
15.13333	43
15.14167	42
15.15000	42
15.15833	42
15.16667	42
15.17500	43
15.18333	44
15.19167	43
15.20000	42
15.20833	41
15.21667	39
15.22500	38
15.23333	37
15.24167	37
15.25000	36
15.25833	34
15.26667	33
15.27500	33
15.28333	32
15.29167	29
15.30000	26
15.30833	22
15.31667	19
15.32500	19
15.33333	22
15.34167	27
15.35000	33
15.35833	38
15.36667	41
15.37500	43
15.38333	43
15.39167	39
15.40000	35
15.40833	31
15.41667	30
15.42500	32
15.43333	35
15.44167	36
15.45000	35
15.45833	34
15.46667	33
15.47500	34
15.48333	36
15.49167	38
15.50000	41
15.50833	42
15.51667	44
15.52500	46
15.53333	48
15.54167	50
15.55000	50
15.55833	48
15.56667	47
15.57500	48
15.58333	48
15.59167	47
15.60000	46
15.60833	44
15.61667	44
15.62500	46
15.63333	48
15.64167	51
15.65000	53
15.65833	54
15.66667	57
15.67500	60
15.68333	61
15.69167	59
15.70000	55
15.70833	49
15.71667	43
15.72500	41
15.73333	41
15.74167	44
15.75000	47
15.75833	51
15.76667	53
15.77500	55
15.78333	57
15.79167	57
15.80000	57
15.80833	57
15.81667	57
15.82500	56
15.83333	56
15.84167	55
15.85000	55
15.85833	56
15.86667	58
15.87500	61
15.88333	63
15.89167	65
15.90000	67
15.90833	71
15.91667	77
15.92500	82
15.93333	87
15.94167	91
15.95000	92
15.95833	93
15.96667	94
15.97500	95
15.98333	97
15.99167	97
16.00000	96
16.00833	93
16.01667	90
16.02500	88
16.03333	88
16.04167	90
16.05000	94
16.05833	99
16.06667	102
16.07500	104
16.08333	105
16.09167	105
16.10000	104
16.10833	104
16.11667	104
16.12500	105
16.13333	106
16.14167	108
16.15000	111
16.15833	114
16.16667	116
16.17500	117
16.18333	118
16.19167	118
16.20000	118
16.20833	117
16.21667	116
16.22500	115
16.23333	113
16.24167	113
16.25000	115
16.25833	118
16.26667	121
16.27500	122
16.28333	122
16.29167	120
16.30000	119
16.30833	119
16.31667	120
16.32500	121
16.33333	122
16.34167	122
16.35000	122
16.35833	121
16.36667	121
16.37500	121
16.38333	122
16.39167	122
16.40000	122
16.40833	122
16.41667	123
16.42500	124
16.43333	127
16.44167	129
16.45000	131
16.45833	132
16.46667	132
16.47500	129
16.48333	123
16.49167	117
16.50000	111
16.50833	109
16.51667	108
16.52500	108
16.53333	107
16.54167	104
16.55000	99
16.55833	93
16.56667	89
16.57500	88
16.58333	90
16.59167	94
16.60000	99
16.60833	102
16.61667	103
16.62500	102
16.63333	100
16.64167	98
16.65000	97
16.65833	99
16.66667	102
16.67500	105
16.68333	106
16.69167	106
16.70000	104
16.70833	102
16.71667	100
16.72500	99
16.73333	97
16.74167	94
16.75000	90
16.75833	85
16.76667	82
16.77500	81
16.78333	81
16.79167	82
16.80000	83
16.80833	83
16.81667	81
16.82500	78
16.83333	75
16.84167	74
16.85000	75
16.85833	77
16.86667	80
16.87500	84
16.88333	87
16.89167	89
16.90000	88
16.90833	86
16.91667	83
16.92500	82
16.93333	83
16.94167	85
16.95000	87
16.95833	88
16.96667	88
16.97500	86
16.98333	84
16.99167	83
17.00000	83
17.00833	85
17.01667	88
17.02500	90
17.03333	92
17.04167	94
17.05000	96
17.05833	98
17.06667	99
17.07500	98
17.08333	98
17.09167	96
17.10000	94
17.10833	91
17.11667	89
17.12500	87
17.13333	86
17.14167	86
17.15000	87
17.15833	89
17.16667	91
17.17500	93
17.18333	95
17.19167	95
17.20000	95
17.20833	95
17.21667	96
17.22500	97
17.23333	97
17.24167	96
17.25000	95
17.25833	93
17.26667	94
17.27500	95
17.28333	98
17.29167	101
17.30000	103
17.30833	103
17.31667	102
17.32500	102
17.33333	102
17.34167	104
17.35000	106
17.35833	108
17.36667	108
17.37500	106
17.38333	102
17.39167	97
17.40000	94
17.40833	96
17.41667	100
17.42500	105
17.43333	109
17.44167	110
17.45000	109
17.45833	107
17.46667	107
17.47500	108
17.48333	110
17.49167	112
17.50000	113
17.50833	115
17.51667	116
17.52500	118
17.53333	118
17.54167	119
17.55000	119
17.55833	120
17.56667	122
17.57500	127
17.58333	132
17.59167	138
17.60000	141
17.60833	141
17.61667	137
17.62500	133
17.63333	130
17.64167	130
17.65000	133
17.65833	138
17.66667	145
17.67500	151
17.68333	155
17.69167	156
17.70000	157
17.70833	156
17.71667	157
17.72500	160
17.73333	165
17.74167	170
17.75000	175
17.75833	178
17.76667	179
17.77500	179
17.78333	179
17.79167	180
17.80000	183
17.80833	185
17.81667	185
17.82500	185
17.83333	184
17.84167	183
17.85000	182
17.85833	182
17.86667	181
17.87500	180
17.88333	179
17.89167	181
17.90000	186
17.90833	193
17.91667	201
17.92500	207
17.93333	212
17.94167	214
17.95000	213
17.95833	211
17.96667	209
17.97500	207
17.98333	207
17.99167	210
18.00000	215
18.00833	219
18.01667	223
18.02500	224
18.03333	223
18.04167	221
18.05000	220
18.05833	221
18.06667	223
18.07500	225
18.08333	228
18.09167	231
18.10000	234
18.10833	237
18.11667	240
18.12500	242
18.13333	243
18.14167	242
18.15000	239
18.15833	235
18.16667	232
18.17500	230
18.18333	229
18.19167	229
18.20000	231
18.20833	232
18.21667	234
18.22500	236
18.23333	238
18.24167	240
18.25000	241
18.25833	241
18.26667	241
18.27500	242
18.28333	242
18.29167	242
18.30000	241
18.30833	239
18.31667	238
18.32500	238
18.33333	241
18.34167	243
18.35000	245
18.35833	246
18.36667	246
18.37500	247
18.38333	248
18.39167	248
18.40000	247
18.40833	243
18.41667	240
18.42500	239
18.43333	242
18.44167	247
18.45000	253
18.45833	261
18.46667	266
18.47500	268
18.48333	269
18.49167	269
18.50000	268
18.50833	267
18.51667	267
18.52500	266
18.53333	264
18.54167	261
18.55000	257
18.55833	252
18.56667	249
18.57500	249
18.58333	249
18.59167	248
18.60000	248
18.60833	246
18.61667	244
18.62500	245
18.63333	247
18.64167	250
18.65000	254
18.65833	257
18.66667	260
18.67500	263
18.68333	265
18.69167	267
18.70000	267
18.70833	265
18.71667	262
18.72500	259
18.73333	257
18.74167	258
18.75000	260
18.75833	264
18.76667	268
18.77500	272
18.78333	275
18.79167	276
18.80000	277
18.80833	279
18.81667	281
18.82500	283
18.83333	285
18.84167	285
18.85000	284
18.85833	281
18.86667	279
18.87500	278
18.88333	280
18.89167	284
18.90000	289
18.90833	294
18.91667	298
18.92500	301
18.93333	303
18.94167	305
18.95000	307
18.95833	309
18.96667	311
18.97500	312
18.98333	313
18.99167	314
19.00000	316
19.00833	321
19.01667	329
19.02500	337
19.03333	347
19.04167	355
19.05000	363
19.05833	369
19.06667	375
19.07500	380
19.08333	383
19.09167	386
19.10000	388
19.10833	392
19.11667	397
19.12500	402
19.13333	408
19.14167	415
19.15000	423
19.15833	431
19.16667	439
19.17500	447
19.18333	454
19.19167	462
19.20000	472
19.20833	485
19.21667	501
19.22500	517
19.23333	533
19.24167	548
19.25000	561
19.25833	574
19.26667	586
19.27500	597
19.28333	609
19.29167	622
19.30000	636
19.30833	652
19.31667	670
19.32500	692
19.33333	718
19.34167	745
19.35000	774
19.35833	802
19.36667	830
19.37500	859
19.38333	887
19.39167	917
19.40000	948
19.40833	981
19.41667	1017
19.42500	1054
19.43333	1094
19.44167	1137
19.45000	1184
19.45833	1234
19.46667	1288
19.47500	1347
19.48333	1408
19.49167	1473
19.50000	1537
19.50833	1603
19.51667	1671
19.52500	1742
19.53333	1820
19.54167	1904
19.55000	1996
19.55833	2094
19.56667	2201
19.57500	2315
19.58333	2433
19.59167	2561
19.60000	2691
19.60833	2827
19.61667	2968
19.62500	3115
19.63333	3272
19.64167	3433
19.65000	3608
19.65833	3789
19.66667	3983
19.67500	4189
19.68333	4404
19.69167	4635
19.70000	4869
19.70833	5114
19.71667	5366
19.72500	5627
19.73333	5906
19.74167	6196
19.75000	6510
19.75833	6835
19.76667	7175
19.77500	7531
19.78333	7894
19.79167	8278
19.80000	8668
19.80833	9081
19.81667	9509
19.82500	9952
19.83333	10422
19.84167	10898
19.85000	11403
19.85833	11919
19.86667	12456
19.87500	13017
19.88333	13586
19.89167	14184
19.90000	14786
19.90833	15414
19.91667	16057
19.92500	16714
19.93333	17402
19.94167	18092
19.95000	18817
19.95833	19550
19.96667	20304
19.97500	21084
19.98333	21864
19.99167	22677
20.00000	23486
20.00833	24319
20.01667	25167
20.02500	26026
20.03333	26923
20.04167	27816
20.05000	28744
20.05833	29672
20.06667	30610
20.07500	31565
20.08333	32508
20.09167	33480
20.10000	34437
20.10833	35412
20.11667	36392
20.12500	37370
20.13333	38376
20.14167	39366
20.15000	40381
20.15833	41385
20.16667	42389
20.17500	43400
20.18333	44387
20.19167	45388
20.20000	46342
20.20833	47295
20.21667	48347
20.22500	49418
20.23333	50416
20.24167	51335
20.25000	52255
20.25833	53150
20.26667	54042
20.27500	54989
20.28333	55942
20.29167	56825
20.30000	57606
20.30833	58365
20.31667	59200
20.32500	60046
20.33333	60830
20.34167	61540
20.35000	62238
20.35833	62913
20.36667	63570
20.37500	64250
20.38333	64917
20.39167	65520
20.40000	66048
20.40833	66557
20.41667	67082
20.42500	67590
20.43333	68042
20.44167	68435
20.45000	68805
20.45833	69147
20.46667	69462
20.47500	69754
20.48333	70010
20.49167	70240
20.50000	70437
20.50833	70607
20.51667	70750
20.52500	70861
20.53333	70944
20.54167	70992
20.55000	71006
20.55833	70989
20.56667	70940
20.57500	70863
20.58333	70763
20.59167	70626
20.60000	70447
20.60833	70241
20.61667	70023
20.62500	69785
20.63333	69514
20.64167	69222
20.65000	68897
20.65833	68550
20.66667	68178
20.67500	67778
20.68333	67361
20.69167	66910
20.70000	66446
20.70833	65953
20.71667	65406
20.72500	64841
20.73333	64295
20.74167	63767
20.75000	63208
20.75833	62633
20.76667	62034
20.77500	61407
20.78333	60775
20.79167	60112
20.80000	59461
20.80833	58796
20.81667	58049
20.82500	57280
20.83333	56558
20.84167	55886
20.85000	55200
20.85833	54509
20.86667	53802
20.87500	53072
20.88333	52346
20.89167	51598
20.90000	50861
20.90833	50114
20.91667	49366
20.92500	48624
20.93333	47865
20.94167	47127
20.95000	46380
20.95833	45647
20.96667	44919
20.97500	44184
20.98333	43466
20.99167	42731
21.00000	42015
21.00833	41298
21.01667	40589
21.02500	39898
21.03333	39200
21.04167	38527
21.05000	37848
21.05833	37185
21.06667	36531
21.07500	35875
21.08333	35239
21.09167	34597
21.10000	33976
21.10833	33360
21.11667	32757
21.12500	32176
21.13333	31598
21.14167	31044
21.15000	30489
21.15833	29950
21.16667	29418
21.17500	28889
21.18333	28379
21.19167	27868
21.20000	27379
21.20833	26900
21.21667	26435
21.22500	25990
21.23333	25550
21.24167	25130
21.25000	24711
21.25833	24306
21.26667	23909
21.27500	23516
21.28333	23140
21.29167	22766
21.30000	22409
21.30833	22060
21.31667	21722
21.32500	21399
21.33333	21081
21.34167	20780
21.35000	20483
21.35833	20197
21.36667	19917
21.37500	19641
21.38333	19380
21.39167	19121
21.40000	18876
21.40833	18637
21.41667	18404
21.42500	18180
21.43333	17955
21.44167	17743
21.45000	17534
21.45833	17335
21.46667	17142
21.47500	16951
21.48333	16768
21.49167	16585
21.50000	16410
21.50833	16239
21.51667	16075
21.52500	15919
21.53333	15765
21.54167	15619
21.55000	15475
21.55833	15334
21.56667	15196
21.57500	15058
21.58333	14925
21.59167	14791
21.60000	14661
21.60833	14532
21.61667	14406
21.62500	14282
21.63333	14159
21.64167	14041
21.65000	13923
21.65833	13808
21.66667	13693
21.67500	13578
21.68333	13467
21.69167	13356
21.70000	13250
21.70833	13146
21.71667	13044
21.72500	12943
21.73333	12839
21.74167	12740
21.75000	12640
21.75833	12543
21.76667	12445
21.77500	12345
21.78333	12247
21.79167	12147
21.80000	12048
21.80833	11949
21.81667	11851
21.82500	11754
21.83333	11655
21.84167	11560
21.85000	11465
21.85833	11373
21.86667	11283
21.87500	11193
21.88333	11107
21.89167	11021
21.90000	10936
21.90833	10850
21.91667	10763
21.92500	10677
21.93333	10590
21.94167	10507
21.95000	10423
21.95833	10341
21.96667	10259
21.97500	10178
21.98333	10101
21.99167	10025
22.00000	9952
22.00833	9878
22.01667	9803
22.02500	9728
22.03333	9652
22.04167	9578
22.05000	9505
22.05833	9434
22.06667	9365
22.07500	9296
22.08333	9229
22.09167	9162
22.10000	9097
22.10833	9033
22.11667	8969
22.12500	8909
22.13333	8848
22.14167	8790
22.15000	8732
22.15833	8675
22.16667	8620
22.17500	8565
22.18333	8514
22.19167	8461
22.20000	8409
22.20833	8355
22.21667	8299
22.22500	8244
22.23333	8187
22.24167	8133
22.25000	8079
22.25833	8026
22.26667	7973
22.27500	7918
22.28333	7867
22.29167	7818
22.30000	7771
22.30833	7725
22.31667	7679
22.32500	7633
22.33333	7584
22.34167	7535
22.35000	7484
22.35833	7434
22.36667	7383
22.37500	7332
22.38333	7284
22.39167	7238
22.40000	7194
22.40833	7149
22.41667	7104
22.42500	7059
22.43333	7014
22.44167	6969
22.45000	6924
22.45833	6880
22.46667	6835
22.47500	6789
22.48333	6743
22.49167	6696
22.50000	6651
22.50833	6606
22.51667	6562
22.52500	6517
22.53333	6470
22.54167	6425
22.55000	6379
22.55833	6333
22.56667	6287
22.57500	6240
22.58333	6192
22.59167	6144
22.60000	6095
22.60833	6046
22.61667	5995
22.62500	5944
22.63333	5892
22.64167	5841
22.65000	5792
22.65833	5744
22.66667	5696
22.67500	5649
22.68333	5603
22.69167	5556
22.70000	5511
22.70833	5466
22.71667	5421
22.72500	5377
22.73333	5332
22.74167	5289
22.75000	5247
22.75833	5206
22.76667	5165
22.77500	5122
22.78333	5079
22.79167	5034
22.80000	4989
22.80833	4943
22.81667	4897
22.82500	4851
22.83333	4805
22.84167	4761
22.85000	4718
22.85833	4676
22.86667	4634
22.87500	4593
22.88333	4554
22.89167	4514
22.90000	4476
22.90833	4439
22.91667	4401
22.92500	4365
22.93333	4329
22.94167	4295
22.95000	4261
22.95833	4229
22.96667	4196
22.97500	4164
22.98333	4133
22.99167	4103
23.00000	4075
23.00833	4048
23.01667	4022
23.02500	3995
23.03333	3968
23.04167	3942
23.05000	3915
23.05833	3889
23.06667	3862
23.07500	3835
23.08333	3809
23.09167	3784
23.10000	3761
23.10833	3737
23.11667	3715
23.12500	3695
23.13333	3674
23.14167	3654
23.15000	3631
23.15833	3608
23.16667	3584
23.17500	3559
23.18333	3537
23.19167	3518
23.20000	3502
23.20833	3490
23.21667	3480
23.22500	3470
23.23333	3460
23.24167	3448
23.25000	3434
23.25833	3420
23.26667	3403
23.27500	3385
23.28333	3368
23.29167	3354
23.30000	3342
23.30833	3334
23.31667	3326
23.32500	3316
23.33333	3304
23.34167	3290
23.35000	3277
23.35833	3265
23.36667	3253
23.37500	3241
23.38333	3231
23.39167	3222
23.40000	3213
23.40833	3205
23.41667	3196
23.42500	3188
23.43333	3180
23.44167	3171
23.45000	3162
23.45833	3151
23.46667	3139
23.47500	3126
23.48333	3112
23.49167	3098
23.50000	3084
23.50833	3069
23.51667	3055
23.52500	3043
23.53333	3034
23.54167	3026
23.55000	3019
23.55833	3010
23.56667	3000
23.57500	2988
23.58333	2977
23.59167	2967
23.60000	2958
23.60833	2948
23.61667	2937
23.62500	2926
23.63333	2914
23.64167	2902
23.65000	2892
23.65833	2881
23.66667	2869
23.67500	2855
23.68333	2841
23.69167	2826
23.70000	2813
23.70833	2804
23.71667	2797
23.72500	2790
23.73333	2782
23.74167	2774
23.75000	2765
23.75833	2753
23.76667	2740
23.77500	2726
23.78333	2711
23.79167	2696
23.80000	2680
23.80833	2665
23.81667	2650
23.82500	2636
23.83333	2623
23.84167	2612
23.85000	2603
23.85833	2594
23.86667	2585
23.87500	2575
23.88333	2564
23.89167	2549
23.90000	2533
23.90833	2516
23.91667	2498
23.92500	2480
23.93333	2462
23.94167	2446
23.95000	2431
23.95833	2417
23.96667	2406
23.97500	2397
23.98333	2389
23.99167	2382
24.00000	2375
24.00833	2365
24.01667	2355
24.02500	2343
24.03333	2331
24.04167	2319
24.05000	2307
24.05833	2297
24.06667	2286
24.07500	2276
24.08333	2268
24.09167	2261
24.10000	2256
24.10833	2252
24.11667	2248
24.12500	2242
24.13333	2234
24.14167	2226
24.15000	2217
24.15833	2208
24.16667	2202
24.17500	2196
24.18333	2193
24.19167	2191
24.20000	2188
24.20833	2185
24.21667	2179
24.22500	2172
24.23333	2163
24.24167	2156
24.25000	2149
24.25833	2144
24.26667	2140
24.27500	2137
24.28333	2134
24.29167	2131
24.30000	2128
24.30833	2125
24.31667	2125
24.32500	2126
24.33333	2129
24.34167	2133
24.35000	2135
24.35833	2137
24.36667	2139
24.37500	2140
24.38333	2141
24.39167	2142
24.40000	2144
24.40833	2147
24.41667	2150
24.42500	2152
24.43333	2152
24.44167	2152
24.45000	2153
24.45833	2156
24.46667	2162
24.47500	2171
24.48333	2180
24.49167	2189
24.50000	2198
24.50833	2205
24.51667	2210
24.52500	2214
24.53333	2216
24.54167	2217
24.55000	2217
24.55833	2219
24.56667	2220
24.57500	2223
24.58333	2227
24.59167	2232
24.60000	2238
24.60833	2245
24.61667	2253
24.62500	2260
24.63333	2265
24.64167	2271
24.65000	2277
24.65833	2283
24.66667	2289
24.67500	2294
24.68333	2298
24.69167	2302
24.70000	2306
24.70833	2309
24.71667	2313
24.72500	2318
24.73333	2323
24.74167	2328
24.75000	2333
24.75833	2338
24.76667	2342
24.77500	2344
24.78333	2347
24.79167	2349
24.80000	2351
24.80833	2353
24.81667	2353
24.82500	2352
24.83333	2351
24.84167	2350
24.85000	2349
24.85833	2348
24.86667	2349
24.87500	2350
24.88333	2352
24.89167	2353
24.90000	2355
24.90833	2356
24.91667	2357
24.92500	2356
24.93333	2354
24.94167	2348
24.95000	2338
24.95833	2328
24.96667	2319
24.97500	2312
24.98333	2308
24.99167	2304
25.00000	2301
25.00833	2296
25.01667	2291
25.02500	2287
25.03333	2282
25.04167	2276
25.05000	2268
25.05833	2259
25.06667	2248
25.07500	2236
25.08333	2224
25.09167	2213
25.10000	2204
25.10833	2197
25.11667	2191
25.12500	2186
25.13333	2181
25.14167	2178
25.15000	2174
25.15833	2169
25.16667	2161
25.17500	2150
25.18333	2136
25.19167	2122
25.20000	2109
25.20833	2102
25.21667	2097
25.22500	2093
25.23333	2088
25.24167	2081
25.25000	2071
25.25833	2061
25.26667	2051
25.27500	2043
25.28333	2036
25.29167	2029
25.30000	2023
25.30833	2016
25.31667	2010
25.32500	2003
25.33333	1994
25.34167	1984
25.35000	1973
25.35833	1962
25.36667	1954
25.37500	1947
25.38333	1941
25.39167	1936
25.40000	1932
25.40833	1928
25.41667	1922
25.42500	1916
25.43333	1907
25.44167	1898
25.45000	1888
25.45833	1879
25.46667	1870
25.47500	1862
25.48333	1853
25.49167	1845
25.50000	1837
25.50833	1831
25.51667	1825
25.52500	1821
25.53333	1816
25.54167	1811
25.55000	1803
25.55833	1795
25.56667	1786
25.57500	1776
25.58333	1768
25.59167	1763
25.60000	1758
25.60833	1754
25.61667	1752
25.62500	1749
25.63333	1747
25.64167	1743
25.65000	1739
25.65833	1733
25.66667	1727
25.67500	1722
25.68333	1717
25.69167	1711
25.70000	1707
25.70833	1704
25.71667	1702
25.72500	1703
25.73333	1706
25.74167	1709
25.75000	1709
25.75833	1707
25.76667	1700
25.77500	1691
25.78333	1685
25.79167	1684
25.80000	1686
25.80833	1690
25.81667	1693
25.82500	1695
25.83333	1695
25.84167	1694
25.85000	1691
25.85833	1687
25.86667	1679
25.87500	1670
25.88333	1662
25.89167	1657
25.90000	1652
25.90833	1649
25.91667	1647
25.92500	1646
25.93333	1645
25.94167	1648
25.95000	1652
25.95833	1656
25.96667	1659
25.97500	1660
25.98333	1660
25.99167	1660
26.00000	1660
26.00833	1659
26.01667	1656
26.02500	1651
26.03333	1644
26.04167	1638
26.05000	1635
26.05833	1637
26.06667	1643
26.07500	1652
26.08333	1661
26.09167	1669
26.10000	1676
26.10833	1682
26.11667	1687
26.12500	1691
26.13333	1693
26.14167	1695
26.15000	1695
26.15833	1695
26.16667	1697
26.17500	1701
26.18333	1706
26.19167	1711
26.20000	1715
26.20833	1721
26.21667	1727
26.22500	1734
26.23333	1741
26.24167	1750
26.25000	1760
26.25833	1770
26.26667	1781
26.27500	1791
26.28333	1799
26.29167	1803
26.30000	1806
26.30833	1810
26.31667	1815
26.32500	1822
26.33333	1831
26.34167	1839
26.35000	1845
26.35833	1850
26.36667	1855
26.37500	1862
26.38333	1872
26.39167	1885
26.40000	1899
26.40833	1910
26.41667	1918
26.42500	1924
26.43333	1928
26.44167	1934
26.45000	1944
26.45833	1957
26.46667	1971
26.47500	1985
26.48333	2001
26.49167	2018
26.50000	2034
26.50833	2048
26.51667	2060
26.52500	2067
26.53333	2070
26.54167	2075
26.55000	2082
26.55833	2091
26.56667	2104
26.57500	2118
26.58333	2133
26.59167	2146
26.60000	2158
26.60833	2168
26.61667	2177
26.62500	2186
26.63333	2195
26.64167	2206
26.65000	2216
26.65833	2227
26.66667	2237
26.67500	2246
26.68333	2254
26.69167	2260
26.70000	2265
26.70833	2270
26.71667	2277
26.72500	2286
26.73333	2297
26.74167	2309
26.75000	2319
26.75833	2327
26.76667	2331
26.77500	2333
26.78333	2333
26.79167	2335
26.80000	2337
26.80833	2341
26.81667	2346
26.82500	2351
26.83333	2355
26.84167	2359
26.85000	2363
26.85833	2368
26.86667	2372
26.87500	2377
26.88333	2380
26.89167	2382
26.90000	2381
26.90833	2380
26.91667	2379
26.92500	2377
26.93333	2374
26.94167	2370
26.95000	2365
26.95833	2360
26.96667	2356
26.97500	2355
26.98333	2353
26.99167	2352
27.00000	2350
27.00833	2350
27.01667	2350
27.02500	2352
27.03333	2353
27.04167	2353
27.05000	2350
27.05833	2346
27.06667	2341
27.07500	2338
27.08333	2336
27.09167	2333
27.10000	2328
27.10833	2321
27.11667	2312
27.12500	2303
27.13333	2295
27.14167	2289
27.15000	2283
27.15833	2278
27.16667	2273
27.17500	2267
27.18333	2262
27.19167	2256
27.20000	2251
27.20833	2247
27.21667	2243
27.22500	2238
27.23333	2231
27.24167	2224
27.25000	2216
27.25833	2209
27.26667	2201
27.27500	2195
27.28333	2189
27.29167	2183
27.30000	2177
27.30833	2171
27.31667	2166
27.32500	2160
27.33333	2153
27.34167	2145
27.35000	2138
27.35833	2133
27.36667	2129
27.37500	2128
27.38333	2127
27.39167	2125
27.40000	2120
27.40833	2113
27.41667	2105
27.42500	2097
27.43333	2090
27.44167	2084
27.45000	2080
27.45833	2077
27.46667	2073
27.47500	2069
27.48333	2065
27.49167	2063
27.50000	2060
27.50833	2056
27.51667	2053
27.52500	2049
27.53333	2047
27.54167	2044
27.55000	2043
27.55833	2041
27.56667	2040
27.57500	2038
27.58333	2037
27.59167	2034
27.60000	2032
27.60833	2031
27.61667	2031
27.62500	2033
27.63333	2037
27.64167	2042
27.65000	2048
27.65833	2054
27.66667	2059
27.67500	2063
27.68333	2064
27.69167	2063
27.70000	2060
27.70833	2059
27.71667	2060
27.72500	2064
27.73333	2069
27.74167	2076
27.75000	2083
27.75833	2091
27.76667	2099
27.77500	2109
27.78333	2119
27.79167	2127
27.80000	2134
27.80833	2141
27.81667	2149
27.82500	2158
27.83333	2169
27.84167	2180
27.85000	2192
27.85833	2204
27.86667	2217
27.87500	2229
27.88333	2239
27.89167	2247
27.90000	2254
27.90833	2264
27.91667	2275
27.92500	2289
27.93333	2306
27.94167	2323
27.95000	2339
27.95833	2354
27.96667	2369
27.97500	2384
27.98333	2401
27.99167	2419
28.00000	2438
28.00833	2456
28.01667	2473
28.02500	2488
28.03333	2503
28.04167	2516
28.05000	2529
28.05833	2543
28.06667	2559
28.07500	2575
28.08333	2591
28.09167	2609
28.10000	2627
28.10833	2644
28.11667	2661
28.12500	2677
28.13333	2694
28.14167	2711
28.15000	2730
28.15833	2751
28.16667	2773
28.17500	2795
28.18333	2817
28.19167	2838
28.20000	2857
28.20833	2874
28.21667	2892
28.22500	2907
28.23333	2919
28.24167	2929
28.25000	2939
28.25833	2951
28.26667	2966
28.27500	2986
28.28333	3007
28.29167	3026
28.30000	3043
28.30833	3056
28.31667	3067
28.32500	3077
28.33333	3089
28.34167	3102
28.35000	3117
28.35833	3133
28.36667	3150
28.37500	3165
28.38333	3178
28.39167	3190
28.40000	3202
28.40833	3214
28.41667	3227
28.42500	3239
28.43333	3249
28.44167	3257
28.45000	3264
28.45833	3271
28.46667	3279
28.47500	3286
28.48333	3292
28.49167	3297
28.50000	3301
28.50833	3303
28.51667	3306
28.52500	3309
28.53333	3315
28.54167	3321
28.55000	3325
28.55833	3328
28.56667	3327
28.57500	3323
28.58333	3319
28.59167	3316
28.60000	3315
28.60833	3314
28.61667	3314
28.62500	3315
28.63333	3314
28.64167	3312
28.65000	3310
28.65833	3310
28.66667	3308
28.67500	3305
28.68333	3299
28.69167	3291
28.70000	3282
28.70833	3273
28.71667	3264
28.72500	3258
28.73333	3256
28.74167	3255
28.75000	3255
28.75833	3253
28.76667	3249
28.77500	3243
28.78333	3237
28.79167	3232
28.80000	3225
28.80833	3216
28.81667	3204
28.82500	3193
28.83333	3183
28.84167	3174
28.85000	3169
28.85833	3163
28.86667	3157
28.87500	3149
28.88333	3140
28.89167	3130
28.90000	3120
28.90833	3112
28.91667	3104
28.92500	3095
28.93333	3086
28.94167	3078
28.95000	3072
28.95833	3066
28.96667	3061
28.97500	3056
28.98333	3052
28.99167	3048
29.00000	3044
29.00833	3040
29.01667	3036
29.02500	3032
29.03333	3026
29.04167	3020
29.05000	3014
29.05833	3008
29.06667	3003
29.07500	3000
29.08333	2997
29.09167	2995
29.10000	2993
29.10833	2991
29.11667	2990
29.12500	2991
29.13333	2994
29.14167	2995
29.15000	2993
29.15833	2989
29.16667	2987
29.17500	2988
29.18333	2993
29.19167	3001
29.20000	3009
29.20833	3015
29.21667	3020
29.22500	3025
29.23333	3030
29.24167	3035
29.25000	3040
29.25833	3045
29.26667	3051
29.27500	3057
29.28333	3064
29.29167	3072
29.30000	3079
29.30833	3083
29.31667	3088
29.32500	3093
29.33333	3101
29.34167	3112
29.35000	3128
29.35833	3146
29.36667	3164
29.37500	3181
29.38333	3195
29.39167	3208
29.40000	3221
29.40833	3233
29.41667	3248
29.42500	3264
29.43333	3284
29.44167	3304
29.45000	3325
29.45833	3346
29.46667	3365
29.47500	3383
29.48333	3403
29.49167	3428
29.50000	3455
29.50833	3485
29.51667	3516
29.52500	3545
29.53333	3573
29.54167	3600
29.55000	3629
29.55833	3660
29.56667	3694
29.57500	3731
29.58333	3771
29.59167	3813
29.60000	3856
29.60833	3898
29.61667	3941
29.62500	3984
29.63333	4030
29.64167	4078
29.65000	4130
29.65833	4185
29.66667	4241
29.67500	4300
29.68333	4363
29.69167	4432
29.70000	4504
29.70833	4582
29.71667	4664
29.72500	4747
29.73333	4834
29.74167	4922
29.75000	5013
29.75833	5106
29.76667	5202
29.77500	5304
29.78333	5409
29.79167	5523
29.80000	5642
29.80833	5769
29.81667	5903
29.82500	6041
29.83333	6187
29.84167	6335
29.85000	6493
29.85833	6655
29.86667	6826
29.87500	7008
29.88333	7197
29.89167	7402
29.90000	7612
29.90833	7834
29.91667	8064
29.92500	8296
29.93333	8540
29.94167	8788
29.95000	9052
29.95833	9324
29.96667	9607
29.97500	9905
29.98333	10207
29.99167	10529
30.00000	10857
30.00833	11201
30.01667	11559
30.02500	11926
30.03333	12314
30.04167	12708
30.05000	13125
30.05833	13552
30.06667	13993
30.07500	14452
30.08333	14914
30.09167	15398
30.10000	15885
30.10833	16391
30.11667	16913
30.12500	17446
30.13333	18008
30.14167	18574
30.15000	19165
30.15833	19766
30.16667	20381
30.17500	21018
30.18333	21654
30.19167	22315
30.20000	22974
30.20833	23650
30.21667	24340
30.22500	25037
30.23333	25767
30.24167	26497
30.25000	27256
30.25833	28021
30.26667	28794
30.27500	29586
30.28333	30367
30.29167	31170
30.30000	31963
30.30833	32768
30.31667	33584
30.32500	34401
30.33333	35247
30.34167	36082
30.35000	36936
30.35833	37785
30.36667	38631
30.37500	39488
30.38333	40323
30.39167	41174
30.40000	42009
30.40833	42854
30.41667	43702
30.42500	44540
30.43333	45397
30.44167	46231
30.45000	47075
30.45833	47903
30.46667	48719
30.47500	49536
30.48333	50324
30.49167	51117
30.50000	51887
30.50833	52656
30.51667	53419
30.52500	54158
30.53333	54899
30.54167	55606
30.55000	56308
30.55833	56983
30.56667	57636
30.57500	58276
30.58333	58882
30.59167	59480
30.60000	60049
30.60833	60607
30.61667	61151
30.62500	61667
30.63333	62173
30.64167	62643
30.65000	63094
30.65833	63514
30.66667	63904
30.67500	64274
30.68333	64609
30.69167	64927
30.70000	65214
30.70833	65476
30.71667	65713
30.72500	65916
30.73333	66095
30.74167	66240
30.75000	66357
30.75833	66445
30.76667	66503
30.77500	66535
30.78333	66539
30.79167	66517
30.80000	66469
30.80833	66391
30.81667	66287
30.82500	66157
30.83333	65997
30.84167	65815
30.85000	65602
30.85833	65367
30.86667	65107
30.87500	64817
30.88333	64506
30.89167	64159
30.90000	63793
30.90833	63394
30.91667	62971
30.92500	62530
30.93333	62060
30.94167	61582
30.95000	61078
30.95833	60562
30.96667	60027
30.97500	59465
30.98333	58894
30.99167	58291
31.00000	57682
31.00833	57053
31.01667	56408
31.02500	55759
31.03333	55084
31.04167	54414
31.05000	53722
31.05833	53027
31.06667	52324
31.07500	51601
31.08333	50882
31.09167	50135
31.10000	49392
31.10833	48634
31.11667	47868
31.12500	47109
31.13333	46333
31.14167	45574
31.15000	44801
31.15833	44035
31.16667	43267
31.17500	42486
31.18333	41720
31.19167	40935
31.20000	40165
31.20833	39389
31.21667	38615
31.22500	37857
31.23333	37088
31.24167	36344
31.25000	35594
31.25833	34858
31.26667	34128
31.27500	33391
31.28333	32672
31.29167	31939
31.30000	31225
31.30833	30515
31.31667	29814
31.32500	29137
31.33333	28459
31.34167	27807
31.35000	27153
31.35833	26511
31.36667	25876
31.37500	25237
31.38333	24619
31.39167	23997
31.40000	23396
31.40833	22803
31.41667	22220
31.42500	21658
31.43333	21097
31.44167	20563
31.45000	20031
31.45833	19515
31.46667	19010
31.47500	18505
31.48333	18020
31.49167	17533
31.50000	17067
31.50833	16611
31.51667	16168
31.52500	15744
31.53333	15322
31.54167	14919
31.55000	14518
31.55833	14129
31.56667	13751
31.57500	13376
31.58333	13017
31.59167	12657
31.60000	12312
31.60833	11974
31.61667	11645
31.62500	11332
31.63333	11023
31.64167	10728
31.65000	10434
31.65833	10150
31.66667	9876
31.67500	9607
31.68333	9352
31.69167	9102
31.70000	8865
31.70833	8636
31.71667	8413
31.72500	8200
31.73333	7989
31.74167	7786
31.75000	7584
31.75833	7389
31.76667	7202
31.77500	7020
31.78333	6849
31.79167	6682
31.80000	6525
31.80833	6370
31.81667	6220
31.82500	6077
31.83333	5936
31.84167	5804
31.85000	5673
31.85833	5547
31.86667	5424
31.87500	5301
31.88333	5185
31.89167	5070
31.90000	4960
31.90833	4852
31.91667	4748
31.92500	4649
31.93333	4553
31.94167	4462
31.95000	4374
31.95833	4290
31.96667	4211
31.97500	4134
31.98333	4062
31.99167	3991
32.00000	3925
32.00833	3860
32.01667	3797
32.02500	3734
32.03333	3670
32.04167	3608
32.05000	3547
32.05833	3489
32.06667	3436
32.07500	3386
32.08333	3340
32.09167	3296
32.10000	3255
32.10833	3216
32.11667	3178
32.12500	3141
32.13333	3103
32.14167	3066
32.15000	3030
32.15833	2996
32.16667	2966
32.17500	2939
32.18333	2914
32.19167	2890
32.20000	2866
32.20833	2840
32.21667	2812
32.22500	2787
32.23333	2762
32.24167	2741
32.25000	2722
32.25833	2706
32.26667	2692
32.27500	2680
32.28333	2670
32.29167	2662
32.30000	2653
32.30833	2644
32.31667	2635
32.32500	2626
32.33333	2619
32.34167	2612
32.35000	2606
32.35833	2600
32.36667	2595
32.37500	2589
32.38333	2587
32.39167	2589
32.40000	2594
32.40833	2602
32.41667	2612
32.42500	2622
32.43333	2631
32.44167	2641
32.45000	2650
32.45833	2660
32.46667	2670
32.47500	2682
32.48333	2694
32.49167	2709
32.50000	2726
32.50833	2745
32.51667	2767
32.52500	2789
32.53333	2813
32.54167	2837
32.55000	2862
32.55833	2888
32.56667	2915
32.57500	2944
32.58333	2974
32.59167	3007
32.60000	3041
32.60833	3079
32.61667	3118
32.62500	3159
32.63333	3202
32.64167	3246
32.65000	3291
32.65833	3336
32.66667	3383
32.67500	3431
32.68333	3477
32.69167	3524
32.70000	3572
32.70833	3624
32.71667	3679
32.72500	3739
32.73333	3802
32.74167	3865
32.75000	3929
32.75833	3992
32.76667	4054
32.77500	4118
32.78333	4183
32.79167	4253
32.80000	4324
32.80833	4399
32.81667	4477
32.82500	4555
32.83333	4635
32.84167	4714
32.85000	4798
32.85833	4882
32.86667	4968
32.87500	5058
32.88333	5148
32.89167	5243
32.90000	5338
32.90833	5435
32.91667	5532
32.92500	5628
32.93333	5726
32.94167	5822
32.95000	5922
32.95833	6022
32.96667	6123
32.97500	6228
32.98333	6333
32.99167	6444
33.00000	6554
33.00833	6664
33.01667	6774
33.02500	6881
33.03333	6990
33.04167	7099
33.05000	7213
33.05833	7328
33.06667	7444
33.07500	7561
33.08333	7676
33.09167	7792
33.10000	7907
33.10833	8023
33.11667	8140
33.12500	8256
33.13333	8373
33.14167	8489
33.15000	8608
33.15833	8729
33.16667	8852
33.17500	8978
33.18333	9101
33.19167	9223
33.20000	9343
33.20833	9462
33.21667	9582
33.22500	9701
33.23333	9822
33.24167	9939
33.25000	10055
33.25833	10170
33.26667	10285
33.27500	10402
33.28333	10517
33.29167	10631
33.30000	10743
33.30833	10853
33.31667	10962
33.32500	11068
33.33333	11174
33.34167	11278
33.35000	11382
33.35833	11483
33.36667	11584
33.37500	11684
33.38333	11779
33.39167	11874
33.40000	11963
33.40833	12048
33.41667	12132
33.42500	12212
33.43333	12295
33.44167	12377
33.45000	12462
33.45833	12546
33.46667	12627
33.47500	12705
33.48333	12777
33.49167	12844
33.50000	12906
33.50833	12963
33.51667	13018
33.52500	13072
33.53333	13125
33.54167	13177
33.55000	13229
33.55833	13278
33.56667	13323
33.57500	13365
33.58333	13402
33.59167	13437
33.60000	13468
33.60833	13496
33.61667	13520
33.62500	13540
33.63333	13557
33.64167	13570
33.65000	13579
33.65833	13584
33.66667	13586
33.67500	13584
33.68333	13579
33.69167	13571
33.70000	13562
33.70833	13550
33.71667	13537
33.72500	13522
33.73333	13505
33.74167	13485
33.75000	13460
33.75833	13431
33.76667	13397
33.77500	13359
33.78333	13318
33.79167	13274
33.80000	13229
33.80833	13182
33.81667	13131
33.82500	13078
33.83333	13021
33.84167	12963
33.85000	12903
33.85833	12842
33.86667	12780
33.87500	12715
33.88333	12647
33.89167	12574
33.90000	12497
33.90833	12417
33.91667	12334
33.92500	12252
33.93333	12168
33.94167	12083
33.95000	11993
33.95833	11902
33.96667	11810
33.97500	11716
33.98333	11623
33.99167	11527
34.00000	11432
34.00833	11334
34.01667	11234
34.02500	11137
34.03333	11036
34.04167	10935
34.05000	10826
34.05833	10714
34.06667	10600
34.07500	10484
34.08333	10371
34.09167	10258
34.10000	10148
34.10833	10038
34.11667	9927
34.12500	9815
34.13333	9695
34.14167	9573
34.15000	9445
34.15833	9318
34.16667	9196
34.17500	9076
34.18333	8961
34.19167	8845
34.20000	8729
34.20833	8612
34.21667	8493
34.22500	8378
34.23333	8263
34.24167	8151
34.25000	8036
34.25833	7920
34.26667	7803
34.27500	7684
34.28333	7568
34.29167	7449
34.30000	7333
34.30833	7218
34.31667	7104
34.32500	6994
34.33333	6882
34.34167	6774
34.35000	6665
34.35833	6556
34.36667	6449
34.37500	6341
34.38333	6236
34.39167	6130
34.40000	6027
34.40833	5925
34.41667	5824
34.42500	5728
34.43333	5630
34.44167	5537
34.45000	5442
34.45833	5349
34.46667	5257
34.47500	5163
34.48333	5070
34.49167	4975
34.50000	4882
34.50833	4787
34.51667	4693
34.52500	4604
34.53333	4517
34.54167	4436
34.55000	4357
34.55833	4280
34.56667	4205
34.57500	4130
34.58333	4055
34.59167	3977
34.60000	3899
34.60833	3819
34.61667	3739
34.62500	3664
34.63333	3594
34.64167	3529
34.65000	3468
34.65833	3408
34.66667	3347
34.67500	3281
34.68333	3214
34.69167	3142
34.70000	3072
34.70833	3005
34.71667	2943
34.72500	2886
34.73333	2831
34.74167	2779
34.75000	2725
34.75833	2672
34.76667	2619
34.77500	2567
34.78333	2518
34.79167	2470
34.80000	2423
34.80833	2376
34.81667	2327
34.82500	2280
34.83333	2231
34.84167	2185
34.85000	2140
34.85833	2097
34.86667	2057
34.87500	2017
34.88333	1978
34.89167	1937
34.90000	1898
34.90833	1858
34.91667	1820
34.92500	1784
34.93333	1750
34.94167	1718
34.95000	1686
34.95833	1653
34.96667	1620
34.97500	1585
34.98333	1553
34.99167	1522
35.00000	1495
35.00833	1470
35.01667	1446
35.02500	1423
35.03333	1399
35.04167	1375
35.05000	1351
35.05833	1327
35.06667	1301
35.07500	1273
35.08333	1246
35.09167	1220
35.10000	1195
35.10833	1173
35.11667	1155
35.12500	1138
35.13333	1123
35.14167	1109
35.15000	1094
35.15833	1077
35.16667	1058
35.17500	1037
35.18333	1016
35.19167	996
35.20000	978
35.20833	962
35.21667	947
35.22500	931
35.23333	913
35.24167	895
35.25000	878
35.25833	863
35.26667	852
35.27500	843
35.28333	834
35.29167	824
35.30000	810
35.30833	791
35.31667	770
35.32500	750
35.33333	731
35.34167	717
35.35000	709
35.35833	704
35.36667	699
35.37500	693
35.38333	685
35.39167	673
35.40000	662
35.40833	651
35.41667	642
35.42500	635
35.43333	630
35.44167	625
35.45000	618
35.45833	610
35.46667	601
35.47500	591
35.48333	581
35.49167	569
35.50000	556
35.50833	544
35.51667	533
35.52500	526
35.53333	522
35.54167	520
35.55000	518
35.55833	514
35.56667	509
35.57500	502
35.58333	495
35.59167	488
35.60000	483
35.60833	478
35.61667	474
35.62500	469
35.63333	463
35.64167	456
35.65000	449
35.65833	442
35.66667	436
35.67500	431
35.68333	426
35.69167	421
35.70000	416
35.70833	411
35.71667	405
35.72500	398
35.73333	391
35.74167	385
35.75000	381
35.75833	379
35.76667	378
35.77500	377
35.78333	375
35.79167	372
35.80000	368
35.80833	364
35.81667	358
35.82500	353
35.83333	347
35.84167	342
35.85000	338
35.85833	335
35.86667	331
35.87500	328
35.88333	324
35.89167	321
35.90000	319
35.90833	319
35.91667	320
35.92500	322
35.93333	327
35.94167	332
35.95000	336
35.95833	337
35.96667	334
35.97500	326
35.98333	315
35.99167	304
36.00000	296
36.00833	291
36.01667	289
36.02500	288
36.03333	289
36.04167	289
36.05000	288
36.05833	286
36.06667	285
36.07500	287
36.08333	289
36.09167	289
36.10000	287
36.10833	283
36.11667	279
36.12500	275
36.13333	273
36.14167	273
36.15000	273
36.15833	273
36.16667	271
36.17500	268
36.18333	264
36.19167	260
36.20000	257
36.20833	255
36.21667	255
36.22500	255
36.23333	253
36.24167	250
36.25000	247
36.25833	246
36.26667	247
36.27500	250
36.28333	253
36.29167	254
36.30000	254
36.30833	252
36.31667	251
36.32500	250
36.33333	250
36.34167	251
36.35000	249
36.35833	246
36.36667	241
36.37500	237
36.38333	232
36.39167	228
36.40000	225
36.40833	222
36.41667	219
36.42500	218
36.43333	219
36.44167	222
36.45000	224
36.45833	227
36.46667	229
36.47500	230
36.48333	229
36.49167	227
36.50000	224
36.50833	221
36.51667	218
36.52500	217
36.53333	218
36.54167	219
36.55000	219
36.55833	217
36.56667	213
36.57500	208
36.58333	205
36.59167	204
36.60000	206
36.60833	210
36.61667	214
36.62500	218
36.63333	220
36.64167	220
36.65000	218
36.65833	215
36.66667	212
36.67500	209
36.68333	206
36.69167	204
36.70000	203
36.70833	202
36.71667	202
36.72500	202
36.73333	204
36.74167	206
36.75000	207
36.75833	207
36.76667	205
36.77500	201
36.78333	196
36.79167	189
36.80000	182
36.80833	178
36.81667	178
36.82500	182
36.83333	190
36.84167	198
36.85000	203
36.85833	207
36.86667	206
36.87500	201
36.88333	195
36.89167	189
36.90000	184
36.90833	181
36.91667	182
36.92500	185
36.93333	191
36.94167	197
36.95000	202
36.95833	207
36.96667	209
36.97500	209
36.98333	208
36.99167	207
37.00000	205
37.00833	203
37.01667	203
37.02500	203
37.03333	201
37.04167	198
37.05000	194
37.05833	191
37.06667	191
37.07500	194
37.08333	200
37.09167	206
37.10000	211
37.10833	211
37.11667	208
37.12500	204
37.13333	200
37.14167	198
37.15000	199
37.15833	202
37.16667	204
37.17500	205
37.18333	204
37.19167	203
37.20000	202
37.20833	204
37.21667	208
37.22500	212
37.23333	213
37.24167	212
37.25000	209
37.25833	206
37.26667	204
37.27500	203
37.28333	203
37.29167	205
37.30000	207
37.30833	212
37.31667	218
37.32500	224
37.33333	229
37.34167	233
37.35000	235
37.35833	236
37.36667	237
37.37500	238
37.38333	240
37.39167	242
37.40000	244
37.40833	243
37.41667	242
37.42500	238
37.43333	235
37.44167	232
37.45000	230
37.45833	230
37.46667	231
37.47500	235
37.48333	241
37.49167	248
37.50000	256
37.50833	264
37.51667	272
37.52500	277
37.53333	281
37.54167	283
37.55000	283
37.55833	281
37.56667	280
37.57500	280
37.58333	282
37.59167	286
37.60000	290
37.60833	293
37.61667	294
37.62500	295
37.63333	298
37.64167	304
37.65000	314
37.65833	324
37.66667	333
37.67500	340
37.68333	343
37.69167	342
37.70000	342
37.70833	346
37.71667	354
37.72500	365
37.73333	376
37.74167	387
37.75000	395
37.75833	400
37.76667	403
37.77500	405
37.78333	408
37.79167	411
37.80000	417
37.80833	423
37.81667	430
37.82500	435
37.83333	438
37.84167	439
37.85000	441
37.85833	444
37.86667	450
37.87500	459
37.88333	469
37.89167	479
37.90000	487
37.90833	490
37.91667	490
37.92500	488
37.93333	487
37.94167	487
37.95000	490
37.95833	495
37.96667	501
37.97500	507
37.98333	511
37.99167	512
38.00000	512
38.00833	513
38.01667	516
38.02500	522
38.03333	529
38.04167	536
38.05000	543
38.05833	550
38.06667	557
38.07500	564
38.08333	569
38.09167	573
38.10000	576
38.10833	577
38.11667	579
38.12500	580
38.13333	580
38.14167	582
38.15000	584
38.15833	587
38.16667	589
38.17500	591
38.18333	592
38.19167	593
38.20000	592
38.20833	591
38.21667	590
38.22500	590
38.23333	588
38.24167	587
38.25000	588
38.25833	590
38.26667	593
38.27500	597
38.28333	600
38.29167	602
38.30000	605
38.30833	606
38.31667	605
38.32500	602
38.33333	598
38.34167	596
38.35000	598
38.35833	603
38.36667	609
38.37500	616
38.38333	622
38.39167	626
38.40000	629
38.40833	629
38.41667	626
38.42500	620
38.43333	614
38.44167	609
38.45000	606
38.45833	605
38.46667	604
38.47500	603
38.48333	602
38.49167	602
38.50000	603
38.50833	604
38.51667	605
38.52500	606
38.53333	607
38.54167	607
38.55000	607
38.55833	608
38.56667	608
38.57500	607
38.58333	605
38.59167	603
38.60000	600
38.60833	594
38.61667	588
38.62500	583
38.63333	580
38.64167	579
38.65000	579
38.65833	580
38.66667	581
38.67500	579
38.68333	578
38.69167	576
38.70000	575
38.70833	574
38.71667	572
38.72500	569
38.73333	566
38.74167	561
38.75000	556
38.75833	552
38.76667	550
38.77500	551
38.78333	555
38.79167	559
38.80000	564
38.80833	568
38.81667	571
38.82500	571
38.83333	568
38.84167	564
38.85000	558
38.85833	554
38.86667	553
38.87500	555
38.88333	558
38.89167	560
38.90000	561
38.90833	563
38.91667	565
38.92500	567
38.93333	565
38.94167	562
38.95000	558
38.95833	554
38.96667	551
38.97500	550
38.98333	548
38.99167	545
39.00000	543
39.00833	544
39.01667	547
39.02500	548
39.03333	548
39.04167	544
39.05000	540
39.05833	537
39.06667	539
39.07500	545
39.08333	549
39.09167	551
39.10000	550
39.10833	545
39.11667	538
39.12500	533
39.13333	529
39.14167	526
39.15000	524
39.15833	523
39.16667	523
39.17500	526
39.18333	530
39.19167	534
39.20000	537
39.20833	539
39.21667	539
39.22500	537
39.23333	534
39.24167	530
39.25000	527
39.25833	525
39.26667	526
39.27500	529
39.28333	534
39.29167	539
39.30000	542
39.30833	541
39.31667	537
39.32500	531
39.33333	523
39.34167	516
39.35000	512
39.35833	512
39.36667	514
39.37500	517
39.38333	519
39.39167	521
39.40000	520
39.40833	518
39.41667	514
39.42500	508
39.43333	503
39.44167	498
39.45000	495
39.45833	494
39.46667	494
39.47500	496
39.48333	498
39.49167	500
39.50000	503
39.50833	505
39.51667	507
39.52500	509
39.53333	511
39.54167	512
39.55000	511
39.55833	508
39.56667	505
39.57500	501
39.58333	498
39.59167	495
39.60000	492
39.60833	490
39.61667	490
39.62500	491
39.63333	492
39.64167	492
39.65000	488
39.65833	484
39.66667	481
39.67500	481
39.68333	484
39.69167	489
39.70000	495
39.70833	500
39.71667	503
39.72500	502
39.73333	498
39.74167	493
39.75000	488
39.75833	485
39.76667	482
39.77500	478
39.78333	475
39.79167	472
39.80000	470
39.80833	469
39.81667	469
39.82500	469
39.83333	469
39.84167	468
39.85000	467
39.85833	465
39.86667	459
39.87500	452
39.88333	447
39.89167	444
39.90000	444
39.90833	447
39.91667	450
39.92500	453
39.93333	455
39.94167	457
39.95000	458
39.95833	459
39.96667	460
39.97500	459
39.98333	459
39.99167	458
40.00000	458
40.00833	458
40.01667	458
40.02500	458
40.03333	458
40.04167	457
40.05000	455
40.05833	454
40.06667	455
40.07500	457
40.08333	462
40.09167	468
40.10000	474
40.10833	480
40.11667	483
40.12500	484
40.13333	481
40.14167	477
40.15000	473
40.15833	470
40.16667	466
40.17500	464
40.18333	462
40.19167	461
40.20000	461
40.20833	462
40.21667	463
40.22500	465
40.23333	468
40.24167	472
40.25000	478
40.25833	484
40.26667	489
40.27500	493
40.28333	496
40.29167	498
40.30000	497
40.30833	495
40.31667	490
40.32500	486
40.33333	482
40.34167	481
40.35000	482
40.35833	486
40.36667	490
40.37500	495
40.38333	502
40.39167	514
40.40000	526
40.40833	539
40.41667	550
40.42500	558
40.43333	563
40.44167	566
40.45000	569
40.45833	574
40.46667	578
40.47500	584
40.48333	590
40.49167	597
40.50000	604
40.50833	611
40.51667	619
40.52500	628
40.53333	640
40.54167	653
40.55000	667
40.55833	681
40.56667	695
40.57500	708
40.58333	722
40.59167	739
40.60000	757
40.60833	777
40.61667	799
40.62500	821
40.63333	844
40.64167	868
40.65000	892
40.65833	918
40.66667	944
40.67500	973
40.68333	1005
40.69167	1043
40.70000	1084
40.70833	1129
40.71667	1175
40.72500	1220
40.73333	1265
40.74167	1311
40.75000	1360
40.75833	1411
40.76667	1467
40.77500	1528
40.78333	1590
40.79167	1656
40.80000	1723
40.80833	1793
40.81667	1865
40.82500	1941
40.83333	2022
40.84167	2106
40.85000	2197
40.85833	2293
40.86667	2394
40.87500	2503
40.88333	2615
40.89167	2735
40.90000	2858
40.90833	2986
40.91667	3118
40.92500	3254
40.93333	3397
40.94167	3542
40.95000	3695
40.95833	3851
40.96667	4012
40.97500	4180
40.98333	4349
40.99167	4528
41.00000	4708
41.00833	4895
41.01667	5089
41.02500	5288
41.03333	5500
41.04167	5715
41.05000	5940
41.05833	6168
41.06667	6398
41.07500	6635
41.08333	6873
41.09167	7124
41.10000	7377
41.10833	7638
41.11667	7906
41.12500	8174
41.13333	8453
41.14167	8732
41.15000	9022
41.15833	9317
41.16667	9615
41.17500	9922
41.18333	10225
41.19167	10538
41.20000	10847
41.20833	11161
41.21667	11479
41.22500	11795
41.23333	12122
41.24167	12444
41.25000	12775
41.25833	13106
41.26667	13435
41.27500	13770
41.28333	14097
41.29167	14430
41.30000	14758
41.30833	15089
41.31667	15424
41.32500	15754
41.33333	16089
41.34167	16414
41.35000	16738
41.35833	17056
41.36667	17370
41.37500	17687
41.38333	17997
41.39167	18314
41.40000	18621
41.40833	18924
41.41667	19222
41.42500	19509
41.43333	19795
41.44167	20069
41.45000	20342
41.45833	20606
41.46667	20863
41.47500	21119
41.48333	21363
41.49167	21606
41.50000	21836
41.50833	22058
41.51667	22274
41.52500	22478
41.53333	22681
41.54167	22874
41.55000	23063
41.55833	23243
41.56667	23413
41.57500	23574
41.58333	23723
41.59167	23866
41.60000	23999
41.60833	24122
41.61667	24238
41.62500	24342
41.63333	24438
41.64167	24521
41.65000	24593
41.65833	24654
41.66667	24702
41.67500	24742
41.68333	24773
41.69167	24797
41.70000	24813
41.70833	24816
41.71667	24809
41.72500	24791
41.73333	24764
41.74167	24729
41.75000	24686
41.75833	24634
41.76667	24569
41.77500	24491
41.78333	24405
41.79167	24309
41.80000	24206
41.80833	24092
41.81667	23968
41.82500	23835
41.83333	23688
41.84167	23538
41.85000	23380
41.85833	23217
41.86667	23048
41.87500	22868
41.88333	22683
41.89167	22484
41.90000	22281
41.90833	22069
41.91667	21849
41.92500	21626
41.93333	21390
41.94167	21153
41.95000	20905
41.95833	20653
41.96667	20397
41.97500	20131
41.98333	19867
41.99167	19593
42.00000	19321
42.00833	19044
42.01667	18762
42.02500	18480
42.03333	18186
42.04167	17895
42.05000	17596
42.05833	17296
42.06667	16996
42.07500	16689
42.08333	16387
42.09167	16076
42.10000	15768
42.10833	15457
42.11667	15145
42.12500	14840
42.13333	14531
42.14167	14230
42.15000	13924
42.15833	13621
42.16667	13318
42.17500	13009
42.18333	12709
42.19167	12404
42.20000	12107
42.20833	11812
42.21667	11519
42.22500	11233
42.23333	10942
42.24167	10661
42.25000	10379
42.25833	10103
42.26667	9834
42.27500	9565
42.28333	9306
42.29167	9044
42.30000	8788
42.30833	8534
42.31667	8281
42.32500	8037
42.33333	7793
42.34167	7564
42.35000	7341
42.35833	7127
42.36667	6919
42.37500	6709
42.38333	6504
42.39167	6293
42.40000	6089
42.40833	5890
42.41667	5697
42.42500	5516
42.43333	5340
42.44167	5170
42.45000	4999
42.45833	4830
42.46667	4665
42.47500	4502
42.48333	4349
42.49167	4201
42.50000	4061
42.50833	3922
42.51667	3787
42.52500	3657
42.53333	3530
42.54167	3411
42.55000	3297
42.55833	3187
42.56667	3081
42.57500	2974
42.58333	2873
42.59167	2772
42.60000	2675
42.60833	2580
42.61667	2488
42.62500	2399
42.63333	2312
42.64167	2231
42.65000	2156
42.65833	2085
42.66667	2018
42.67500	1952
42.68333	1889
42.69167	1825
42.70000	1764
42.70833	1707
42.71667	1653
42.72500	1601
42.73333	1549
42.74167	1498
42.75000	1447
42.75833	1398
42.76667	1352
42.77500	1310
42.78333	1271
42.79167	1234
42.80000	1198
42.80833	1164
42.81667	1130
42.82500	1097
42.83333	1064
42.84167	1033
42.85000	1004
42.85833	975
42.86667	945
42.87500	916
42.88333	889
42.89167	865
42.90000	844
42.90833	824
42.91667	804
42.92500	785
42.93333	765
42.94167	745
42.95000	727
42.95833	711
42.96667	696
42.97500	681
42.98333	668
42.99167	655
43.00000	642
43.00833	627
43.01667	610
43.02500	592
43.03333	574
43.04167	557
43.05000	543
43.05833	531
43.06667	521
43.07500	512
43.08333	505
43.09167	499
43.10000	493
43.10833	486
43.11667	478
43.12500	470
43.13333	463
43.14167	456
43.15000	448
43.15833	439
43.16667	429
43.17500	418
43.18333	409
43.19167	401
43.20000	395
43.20833	390
43.21667	384
43.22500	379
43.23333	374
43.24167	369
43.25000	364
43.25833	359
43.26667	351
43.27500	342
43.28333	334
43.29167	327
43.30000	322
43.30833	320
43.31667	320
43.32500	320
43.33333	317
43.34167	313
43.35000	307
43.35833	301
43.36667	296
43.37500	292
43.38333	289
43.39167	287
43.40000	285
43.40833	282
43.41667	279
43.42500	275
43.43333	270
43.44167	265
43.45000	261
43.45833	257
43.46667	255
43.47500	255
43.48333	257
43.49167	260
43.50000	264
43.50833	264
43.51667	262
43.52500	257
43.53333	251
43.54167	246
43.55000	242
43.55833	240
43.56667	237
43.57500	235
43.58333	232
43.59167	230
43.60000	229
43.60833	229
43.61667	230
43.62500	229
43.63333	226
43.64167	221
43.65000	214
43.65833	207
43.66667	202
43.67500	201
43.68333	201
43.69167	204
43.70000	207
43.70833	208
43.71667	209
43.72500	208
43.73333	207
43.74167	205
43.75000	203
43.75833	201
43.76667	198
43.77500	196
43.78333	196
43.79167	198
43.80000	200
43.80833	202
43.81667	204
43.82500	204
43.83333	202
43.84167	200
43.85000	199
43.85833	200
43.86667	201
43.87500	201
43.88333	199
43.89167	196
43.90000	193
43.90833	191
43.91667	191
43.92500	193
43.93333	195
43.94167	197
43.95000	197
43.95833	197
43.96667	196
43.97500	195
43.98333	195
43.99167	196
44.00000	196
44.00833	196
44.01667	196
44.02500	196
44.03333	196
44.04167	196
44.05000	197
44.05833	201
44.06667	205
44.07500	210
44.08333	213
44.09167	215
44.10000	215
44.10833	215
44.11667	214
44.12500	214
44.13333	216
44.14167	218
44.15000	220
44.15833	220
44.16667	217
44.17500	212
44.18333	207
44.19167	204
44.20000	206
44.20833	211
44.21667	220
44.22500	230
44.23333	238
44.24167	244
44.25000	250
44.25833	255
44.26667	259
44.27500	263
44.28333	266
44.29167	268
44.30000	271
44.30833	273
44.31667	276
44.32500	279
44.33333	282
44.34167	285
44.35000	289
44.35833	292
44.36667	294
44.37500	294
44.38333	294
44.39167	294
44.40000	295
44.40833	299
44.41667	304
44.42500	308
44.43333	311
44.44167	313
44.45000	314
44.45833	314
44.46667	312
44.47500	310
44.48333	308
44.49167	307
44.50000	307
44.50833	311
44.51667	318
44.52500	326
44.53333	331
44.54167	335
44.55000	335
44.55833	333
44.56667	331
44.57500	331
44.58333	331
44.59167	331
44.60000	330
44.60833	330
44.61667	330
44.62500	331
44.63333	335
44.64167	339
44.65000	343
44.65833	346
44.66667	346
44.67500	344
44.68333	342
44.69167	342
44.70000	345
44.70833	352
44.71667	360
44.72500	366
44.73333	369
44.74167	369
44.75000	367
44.75833	363
44.76667	360
44.77500	358
44.78333	358
44.79167	360
44.80000	364
44.80833	368
44.81667	372
44.82500	374
44.83333	376
44.84167	378
44.85000	380
44.85833	382
44.86667	382
44.87500	379
44.88333	376
44.89167	372
44.90000	370
44.90833	369
44.91667	370
44.92500	371
44.93333	370
44.94167	369
44.95000	368
44.95833	366
44.96667	364
44.97500	361
44.98333	358
44.99167	357
45.00000	357
45.00833	358
45.01667	361
45.02500	362
45.03333	361
45.04167	358
45.05000	353
45.05833	348
45.06667	345
45.07500	343
45.08333	341
45.09167	339
45.10000	337
45.10833	335
45.11667	334
45.12500	333
45.13333	332
45.14167	331
45.15000	330
45.15833	328
45.16667	326
45.17500	325
45.18333	322
45.19167	320
45.20000	317
45.20833	316
45.21667	316
45.22500	316
45.23333	313
45.24167	310
45.25000	305
45.25833	300
45.26667	296
45.27500	294
45.28333	294
45.29167	294
45.30000	295
45.30833	295
45.31667	293
45.32500	289
45.33333	282
45.34167	274
45.35000	265
45.35833	257
45.36667	249
45.37500	242
45.38333	237
45.39167	234
45.40000	235
45.40833	236
45.41667	237
45.42500	236
45.43333	231
45.44167	224
45.45000	217
45.45833	211
45.46667	207
45.47500	204
45.48333	202
45.49167	199
45.50000	197
45.50833	194
45.51667	193
45.52500	192
45.53333	192
45.54167	193
45.55000	194
45.55833	192
45.56667	189
45.57500	183
45.58333	177
45.59167	169
45.60000	161
45.60833	154
45.61667	149
45.62500	147
45.63333	150
45.64167	155
45.65000	159
45.65833	161
45.66667	161
45.67500	159
45.68333	155
45.69167	152
45.70000	149
45.70833	147
45.71667	148
45.72500	148
45.73333	149
45.74167	151
45.75000	151
45.75833	151
45.76667	152
45.77500	154
45.78333	156
45.79167	158
45.80000	158
45.80833	157
45.81667	153
45.82500	148
45.83333	143
45.84167	138
45.85000	136
45.85833	135
45.86667	136
45.87500	138
45.88333	139
45.89167	139
45.90000	139
45.90833	138
45.91667	137
45.92500	139
45.93333	142
45.94167	145
45.95000	147
45.95833	147
45.96667	146
45.97500	147
45.98333	149
45.99167	152
46.00000	155
46.00833	158
46.01667	159
46.02500	158
46.03333	154
46.04167	149
46.05000	146
46.05833	144
46.06667	145
46.07500	147
46.08333	148
46.09167	147
46.10000	145
46.10833	143
46.11667	142
46.12500	141
46.13333	141
46.14167	140
46.15000	140
46.15833	141
46.16667	142
46.17500	143
46.18333	145
46.19167	148
46.20000	152
46.20833	156
46.21667	160
46.22500	164
46.23333	166
46.24167	167
46.25000	165
46.25833	161
46.26667	157
46.27500	154
46.28333	151
46.29167	150
46.30000	149
46.30833	149
46.31667	149
46.32500	151
46.33333	157
46.34167	165
46.35000	175
46.35833	184
46.36667	190
46.37500	192
46.38333	190
46.39167	185
46.40000	178
46.40833	172
46.41667	168
46.42500	166
46.43333	166
46.44167	168
46.45000	173
46.45833	178
46.46667	183
46.47500	185
46.48333	187
46.49167	187
46.50000	188
46.50833	190
46.51667	194
46.52500	197
46.53333	200
46.54167	202
46.55000	203
46.55833	204
46.56667	204
46.57500	203
46.58333	202
46.59167	202
46.60000	204
46.60833	206
46.61667	208
46.62500	211
46.63333	213
46.64167	214
46.65000	215
46.65833	214
46.66667	212
46.67500	208
46.68333	204
46.69167	202
46.70000	202
46.70833	205
46.71667	209
46.72500	213
46.73333	217
46.74167	220
46.75000	222
46.75833	221
46.76667	220
46.77500	217
46.78333	215
46.79167	214
46.80000	214
46.80833	215
46.81667	217
46.82500	218
46.83333	216
46.84167	213
46.85000	211
46.85833	209
46.86667	207
46.87500	206
46.88333	205
46.89167	204
46.90000	203
46.90833	201
46.91667	200
46.92500	199
46.93333	199
46.94167	201
46.95000	203
46.95833	205
46.96667	206
46.97500	205
46.98333	202
46.99167	198
47.00000	193
47.00833	189
47.01667	188
47.02500	190
47.03333	193
47.04167	195
47.05000	196
47.05833	195
47.06667	194
47.07500	193
47.08333	191
47.09167	189
47.10000	187
47.10833	184
47.11667	181
47.12500	180
47.13333	181
47.14167	183
47.15000	184
47.15833	183
47.16667	180
47.17500	175
47.18333	172
47.19167	173
47.20000	175
47.20833	179
47.21667	182
47.22500	183
47.23333	181
47.24167	179
47.25000	175
47.25833	171
47.26667	166
47.27500	161
47.28333	156
47.29167	150
47.30000	146
47.30833	144
47.31667	143
47.32500	145
47.33333	149
47.34167	151
47.35000	151
47.35833	149
47.36667	145
47.37500	140
47.38333	137
47.39167	134
47.40000	133
47.40833	133
47.41667	135
47.42500	137
47.43333	139
47.44167	141
47.45000	142
47.45833	141
47.46667	139
47.47500	135
47.48333	131
47.49167	127
47.50000	123
47.50833	121
47.51667	120
47.52500	120
47.53333	120
47.54167	117
47.55000	112
47.55833	107
47.56667	102
47.57500	100
47.58333	100
47.59167	102
47.60000	105
47.60833	108
47.61667	110
47.62500	110
47.63333	110
47.64167	109
47.65000	108
47.65833	108
47.66667	107
47.67500	105
47.68333	103
47.69167	101
47.70000	101
47.70833	104
47.71667	109
47.72500	112
47.73333	111
47.74167	109
47.75000	108
47.75833	107
47.76667	109
47.77500	111
47.78333	113
47.79167	114
47.80000	115
47.80833	120
47.81667	127
47.82500	135
47.83333	141
47.84167	145
47.85000	147
47.85833	147
47.86667	146
47.87500	144
47.88333	143
47.89167	143
47.90000	144
47.90833	147
47.91667	152
47.92500	157
47.93333	161
47.94167	164
47.95000	167
47.95833	170
47.96667	173
47.97500	176
47.98333	180
47.99167	185
48.00000	191
48.00833	198
48.01667	204
48.02500	209
48.03333	212
48.04167	214
48.05000	215
48.05833	216
48.06667	219
48.07500	224
48.08333	231
48.09167	239
48.10000	247
48.10833	254
48.11667	259
48.12500	263
48.13333	268
48.14167	273
48.15000	279
48.15833	285
48.16667	291
48.17500	296
48.18333	301
48.19167	305
48.20000	310
48.20833	314
48.21667	318
48.22500	323
48.23333	327
48.24167	331
48.25000	335
48.25833	338
48.26667	341
48.27500	343
48.28333	346
48.29167	351
48.30000	355
48.30833	360
48.31667	364
48.32500	368
48.33333	371
48.34167	375
48.35000	381
48.35833	388
48.36667	396
48.37500	403
48.38333	410
48.39167	415
48.40000	419
48.40833	425
48.41667	431
48.42500	436
48.43333	440
48.44167	442
48.45000	442
48.45833	442
48.46667	444
48.47500	447
48.48333	452
48.49167	460
48.50000	468
48.50833	475
48.51667	480
48.52500	483
48.53333	484
48.54167	485
48.55000	487
48.55833	491
48.56667	495
48.57500	499
48.58333	502
48.59167	506
48.60000	511
48.60833	516
48.61667	519
48.62500	522
48.63333	524
48.64167	527
48.65000	530
48.65833	534
48.66667	536
48.67500	535
48.68333	533
48.69167	531
48.70000	529
48.70833	529
48.71667	531
48.72500	534
48.73333	536
48.74167	539
48.75000	542
48.75833	545
48.76667	546
48.77500	545
48.78333	543
48.79167	541
48.80000	540
48.80833	542
48.81667	546
48.82500	551
48.83333	555
48.84167	557
48.85000	559
48.85833	559
48.86667	557
48.87500	556
48.88333	552
48.89167	548
48.90000	544
48.90833	539
48.91667	535
48.92500	533
48.93333	531
48.94167	531
48.95000	529
48.95833	528
48.96667	527
48.97500	528
48.98333	530
48.99167	530
49.00000	529
49.00833	525
49.01667	522
49.02500	520
49.03333	519
49.04167	519
49.05000	516
49.05833	511
49.06667	507
49.07500	503
49.08333	500
49.09167	497
49.10000	492
49.10833	485
49.11667	477
49.12500	472
49.13333	471
49.14167	472
49.15000	473
49.15833	473
49.16667	469
49.17500	463
49.18333	457
49.19167	453
49.20000	451
49.20833	451
49.21667	450
49.22500	450
49.23333	450
49.24167	447
49.25000	442
49.25833	435
49.26667	428
49.27500	421
49.28333	415
49.29167	412
49.30000	410
49.30833	407
49.31667	404
49.32500	401
49.33333	399
49.34167	397
49.35000	394
49.35833	390
49.36667	387
49.37500	385
49.38333	383
49.39167	383
49.40000	383
49.40833	381
49.41667	377
49.42500	370
49.43333	361
49.44167	351
49.45000	344
49.45833	338
49.46667	334
49.47500	333
49.48333	332
49.49167	330
49.50000	328
49.50833	327
49.51667	326
49.52500	326
49.53333	325
49.54167	322
49.55000	316
49.55833	309
49.56667	303
49.57500	297
49.58333	293
49.59167	292
49.60000	292
49.60833	292
49.61667	292
49.62500	289
49.63333	283
49.64167	276
49.65000	269
49.65833	263
49.66667	259
49.67500	255
49.68333	253
49.69167	252
49.70000	251
49.70833	248
49.71667	243
49.72500	237
49.73333	231
49.74167	226
49.75000	224
49.75833	225
49.76667	227
49.77500	228
49.78333	226
49.79167	221
49.80000	214
49.80833	206
49.81667	200
49.82500	199
49.83333	201
49.84167	206
49.85000	211
49.85833	214
49.86667	215
49.87500	212
49.88333	207
49.89167	200
49.90000	194
49.90833	189
49.91667	184
49.92500	180
49.93333	177
49.94167	174
49.95000	170
49.95833	166
49.96667	161
49.97500	156
49.98333	153
49.99167	152
50.00000	153
50.00833	154
50.01667	154
50.02500	153
50.03333	149
50.04167	146
50.05000	143
50.05833	142
50.06667	143
50.07500	146
50.08333	149
50.09167	151
50.10000	151
50.10833	149
50.11667	143
50.12500	138
50.13333	132
50.14167	129
50.15000	128
50.15833	128
50.16667	128
50.17500	127
50.18333	124
50.19167	121
50.20000	117
50.20833	112
50.21667	106
50.22500	100
50.23333	95
50.24167	92
50.25000	95
50.25833	99
50.26667	104
50.27500	107
50.28333	108
50.29167	105
50.30000	101
50.30833	98
50.31667	96
50.32500	96
50.33333	96
50.34167	96
50.35000	96
50.35833	94
50.36667	91
50.37500	89
50.38333	86
50.39167	84
50.40000	83
50.40833	84
50.41667	87
50.42500	91
50.43333	96
50.44167	98
50.45000	98
50.45833	96
50.46667	94
50.47500	92
50.48333	91
50.49167	91
50.50000	92
50.50833	92
50.51667	90
50.52500	87
50.53333	84
50.54167	82
50.55000	80
50.55833	78
50.56667	77
50.57500	74
50.58333	72
50.59167	70
50.60000	68
50.60833	68
50.61667	68
50.62500	68
50.63333	67
50.64167	65
50.65000	65
50.65833	66
50.66667	68
50.67500	68
50.68333	68
50.69167	67
50.70000	67
50.70833	66
50.71667	67
50.72500	66
50.73333	64
50.74167	61
50.75000	58
50.75833	56
50.76667	55
50.77500	57
50.78333	60
50.79167	65
50.80000	69
50.80833	71
50.81667	71
50.82500	69
50.83333	65
50.84167	61
50.85000	60
50.85833	60
50.86667	60
50.87500	59
50.88333	58
50.89167	57
50.90000	57
50.90833	59
50.91667	62
50.92500	64
50.93333	64
50.94167	63
50.95000	62
50.95833	64
50.96667	69
50.97500	76
50.98333	82
50.99167	85
51.00000	87
51.00833	89
51.01667	91
51.02500	93
51.03333	95
51.04167	97
51.05000	97
51.05833	97
51.06667	98
51.07500	101
51.08333	105
51.09167	109
51.10000	113
51.10833	118
51.11667	122
51.12500	127
51.13333	132
51.14167	138
51.15000	144
51.15833	152
51.16667	160
51.17500	168
51.18333	176
51.19167	183
51.20000	190
51.20833	199
51.21667	209
51.22500	220
51.23333	233
51.24167	245
51.25000	257
51.25833	269
51.26667	282
51.27500	296
51.28333	310
51.29167	324
51.30000	338
51.30833	352
51.31667	366
51.32500	380
51.33333	397
51.34167	416
51.35000	438
51.35833	463
51.36667	490
51.37500	519
51.38333	546
51.39167	572
51.40000	598
51.40833	625
51.41667	654
51.42500	684
51.43333	716
51.44167	749
51.45000	782
51.45833	816
51.46667	851
51.47500	888
51.48333	926
51.49167	968
51.50000	1012
51.50833	1058
51.51667	1106
51.52500	1155
51.53333	1204
51.54167	1254
51.55000	1305
51.55833	1358
51.56667	1413
51.57500	1472
51.58333	1534
51.59167	1600
51.60000	1668
51.60833	1741
51.61667	1816
51.62500	1891
51.63333	1967
51.64167	2042
51.65000	2120
51.65833	2199
51.66667	2280
51.67500	2365
51.68333	2451
51.69167	2540
51.70000	2630
51.70833	2724
51.71667	2829
51.72500	2939
51.73333	3048
51.74167	3151
51.75000	3258
51.75833	3377
51.76667	3501
51.77500	3621
51.78333	3734
51.79167	3854
51.80000	3989
51.80833	4124
51.81667	4259
51.82500	4396
51.83333	4534
51.84167	4669
51.85000	4810
51.85833	4965
51.86667	5123
51.87500	5273
51.88333	5411
51.89167	5558
51.90000	5724
51.90833	5897
51.91667	6061
51.92500	6216
51.93333	6384
51.94167	6570
51.95000	6756
51.95833	6931
51.96667	7097
51.97500	7279
51.98333	7471
51.99167	7659
52.00000	7847
52.00833	8037
52.01667	8234
52.02500	8434
52.03333	8632
52.04167	8822
52.05000	9019
52.05833	9220
52.06667	9424
52.07500	9647
52.08333	9878
52.09167	10099
52.10000	10301
52.10833	10501
52.11667	10705
52.12500	10911
52.13333	11132
52.14167	11367
52.15000	11596
52.15833	11810
52.16667	12020
52.17500	12237
52.18333	12450
52.19167	12674
52.20000	12921
52.20833	13169
52.21667	13398
52.22500	13612
52.23333	13836
52.24167	14073
52.25000	14307
52.25833	14525
52.26667	14737
52.27500	14954
52.28333	15163
52.29167	15379
52.30000	15616
52.30833	15851
52.31667	16069
52.32500	16276
52.33333	16489
52.34167	16701
52.35000	16918
52.35833	17135
52.36667	17349
52.37500	17564
52.38333	17773
52.39167	17983
52.40000	18190
52.40833	18396
52.41667	18603
52.42500	18803
52.43333	19005
52.44167	19200
52.45000	19396
52.45833	19588
52.46667	19776
52.47500	19964
52.48333	20146
52.49167	20329
52.50000	20507
52.50833	20680
52.51667	20853
52.52500	21021
52.53333	21192
52.54167	21357
52.55000	21521
52.55833	21679
52.56667	21827
52.57500	21971
52.58333	22110
52.59167	22251
52.60000	22390
52.60833	22529
52.61667	22668
52.62500	22798
52.63333	22924
52.64167	23041
52.65000	23153
52.65833	23261
52.66667	23363
52.67500	23463
52.68333	23555
52.69167	23645
52.70000	23729
52.70833	23811
52.71667	23891
52.72500	23969
52.73333	24047
52.74167	24122
52.75000	24192
52.75833	24256
52.76667	24311
52.77500	24360
52.78333	24402
52.79167	24440
52.80000	24474
52.80833	24505
52.81667	24534
52.82500	24559
52.83333	24581
52.84167	24596
52.85000	24604
52.85833	24604
52.86667	24598
52.87500	24588
52.88333	24574
52.89167	24558
52.90000	24537
52.90833	24512
52.91667	24482
52.92500	24448
52.93333	24411
52.94167	24372
52.95000	24331
52.95833	24288
52.96667	24242
52.97500	24190
52.98333	24134
52.99167	24071
53.00000	24004
53.00833	23934
53.01667	23861
53.02500	23785
53.03333	23705
53.04167	23621
53.05000	23532
53.05833	23440
53.06667	23345
53.07500	23247
53.08333	23149
53.09167	23045
53.10000	22939
53.10833	22828
53.11667	22710
53.12500	22592
53.13333	22469
53.14167	22348
53.15000	22225
53.15833	22101
53.16667	21974
53.17500	21839
53.18333	21702
53.19167	21557
53.20000	21411
53.20833	21264
53.21667	21115
53.22500	20971
53.23333	20825
53.24167	20680
53.25000	20533
53.25833	20383
53.26667	20231
53.27500	20073
53.28333	19918
53.29167	19760
53.30000	19604
53.30833	19446
53.31667	19284
53.32500	19121
53.33333	18951
53.34167	18786
53.35000	18622
53.35833	18459
53.36667	18299
53.37500	18134
53.38333	17971
53.39167	17801
53.40000	17633
53.40833	17464
53.41667	17295
53.42500	17131
53.43333	16963
53.44167	16796
53.45000	16625
53.45833	16451
53.46667	16277
53.47500	16101
53.48333	15932
53.49167	15764
53.50000	15601
53.50833	15439
53.51667	15276
53.52500	15113
53.53333	14944
53.54167	14778
53.55000	14612
53.55833	14448
53.56667	14288
53.57500	14127
53.58333	13969
53.59167	13806
53.60000	13643
53.60833	13481
53.61667	13318
53.62500	13162
53.63333	13004
53.64167	12853
53.65000	12703
53.65833	12554
53.66667	12405
53.67500	12252
53.68333	12102
53.69167	11947
53.70000	11796
53.70833	11650
53.71667	11505
53.72500	11366
53.73333	11223
53.74167	11084
53.75000	10944
53.75833	10805
53.76667	10671
53.77500	10537
53.78333	10406
53.79167	10273
53.80000	10142
53.80833	10014
53.81667	9886
53.82500	9759
53.83333	9629
53.84167	9500
53.85000	9370
53.85833	9242
53.86667	9121
53.87500	9003
53.88333	8892
53.89167	8781
53.90000	8672
53.90833	8562
53.91667	8449
53.92500	8337
53.93333	8222
53.94167	8112
53.95000	8005
53.95833	7901
53.96667	7802
53.97500	7704
53.98333	7608
53.99167	7511
54.00000	7416
54.00833	7322
54.01667	7229
54.02500	7139
54.03333	7045
54.04167	6954
54.05000	6861
54.05833	6769
54.06667	6679
54.07500	6590
54.08333	6504
54.09167	6417
54.10000	6333
54.10833	6250
54.11667	6166
54.12500	6085
54.13333	6002
54.14167	5922
54.15000	5842
54.15833	5765
54.16667	5691
54.17500	5619
54.18333	5551
54.19167	5484
54.20000	5418
54.20833	5353
54.21667	5287
54.22500	5222
54.23333	5154
54.24167	5089
54.25000	5025
54.25833	4964
54.26667	4904
54.27500	4844
54.28333	4784
54.29167	4723
54.30000	4663
54.30833	4603
54.31667	4544
54.32500	4486
54.33333	4428
54.34167	4373
54.35000	4320
54.35833	4270
54.36667	4221
54.37500	4171
54.38333	4123
54.39167	4073
54.40000	4025
54.40833	3975
54.41667	3926
54.42500	3880
54.43333	3835
54.44167	3794
54.45000	3752
54.45833	3710
54.46667	3666
54.47500	3620
54.48333	3578
54.49167	3539
54.50000	3502
54.50833	3464
54.51667	3424
54.52500	3382
54.53333	3339
54.54167	3297
54.55000	3258
54.55833	3220
54.56667	3184
54.57500	3148
54.58333	3113
54.59167	3079
54.60000	3044
54.60833	3009
54.61667	2973
54.62500	2940
54.63333	2906
54.64167	2876
54.65000	2847
54.65833	2818
54.66667	2791
54.67500	2763
54.68333	2735
54.69167	2707
54.70000	2679
54.70833	2652
54.71667	2624
54.72500	2597
54.73333	2568
54.74167	2539
54.75000	2510
54.75833	2481
54.76667	2453
54.77500	2426
54.78333	2402
54.79167	2379
54.80000	2358
54.80833	2338
54.81667	2318
54.82500	2297
54.83333	2275
54.84167	2254
54.85000	2231
54.85833	2208
54.86667	2183
54.87500	2158
54.88333	2135
54.89167	2115
54.90000	2098
54.90833	2083
54.91667	2070
54.92500	2056
54.93333	2039
54.94167	2019
54.95000	1996
54.95833	1973
54.96667	1952
54.97500	1931
54.98333	1912
54.99167	1894
55.00000	1876
55.00833	1859
55.01667	1842
55.02500	1828
55.03333	1814
55.04167	1800
55.05000	1783
55.05833	1764
55.06667	1745
55.07500	1727
55.08333	1711
55.09167	1698
55.10000	1687
55.10833	1676
55.11667	1664
55.12500	1649
55.13333	1632
55.14167	1616
55.15000	1600
55.15833	1586
55.16667	1575
55.17500	1564
55.18333	1553
55.19167	1542
55.20000	1530
55.20833	1516
55.21667	1500
55.22500	1485
55.23333	1470
55.24167	1455
55.25000	1443
55.25833	1431
55.26667	1420
55.27500	1410
55.28333	1401
55.29167	1394
55.30000	1386
55.30833	1380
55.31667	1372
55.32500	1363
55.33333	1351
55.34167	1338
55.35000	1324
55.35833	1310
55.36667	1298
55.37500	1288
55.38333	1279
55.39167	1269
55.40000	1260
55.40833	1252
55.41667	1245
55.42500	1238
55.43333	1232
55.44167	1225
55.45000	1217
55.45833	1207
55.46667	1195
55.47500	1183
55.48333	1172
55.49167	1164
55.50000	1158
55.50833	1153
55.51667	1149
55.52500	1144
55.53333	1137
55.54167	1130
55.55000	1122
55.55833	1112
55.56667	1101
55.57500	1088
55.58333	1075
55.59167	1063
55.60000	1052
55.60833	1042
55.61667	1035
55.62500	1029
55.63333	1024
55.64167	1020
55.65000	1017
55.65833	1014
55.66667	1009
55.67500	1003
55.68333	995
55.69167	987
55.70000	978
55.70833	972
55.71667	969
55.72500	966
55.73333	964
55.74167	960
55.75000	956
55.75833	949
55.76667	942
55.77500	933
55.78333	923
55.79167	912
55.80000	902
55.80833	892
55.81667	885
55.82500	881
55.83333	879
55.84167	876
55.85000	873
55.85833	867
55.86667	859
55.87500	850
55.88333	843
55.89167	840
55.90000	840
55.90833	838
55.91667	835
55.92500	829
55.93333	820
55.94167	811
55.95000	803
55.95833	796
55.96667	789
55.97500	782
55.98333	775
55.99167	769
56.00000	763
56.00833	758
56.01667	753
56.02500	750
56.03333	747
56.04167	745
56.05000	743
56.05833	740
56.06667	735
56.07500	727
56.08333	721
56.09167	716
56.10000	714
56.10833	712
56.11667	710
56.12500	706
56.13333	701
56.14167	696
56.15000	690
56.15833	683
56.16667	678
56.17500	674
56.18333	669
56.19167	664
56.20000	658
56.20833	652
56.21667	645
56.22500	641
56.23333	638
56.24167	636
56.25000	633
56.25833	628
56.26667	624
56.27500	620
56.28333	617
56.29167	617
56.30000	618
56.30833	619
56.31667	619
56.32500	617
56.33333	614
56.34167	610
56.35000	606
56.35833	600
56.36667	594
56.37500	586
56.38333	580
56.39167	574
56.40000	570
56.40833	568
56.41667	567
56.42500	567
56.43333	566
56.44167	565
56.45000	564
56.45833	561
56.46667	557
56.47500	551
56.48333	544
56.49167	537
56.50000	531
56.50833	527
56.51667	524
56.52500	521
56.53333	519
56.54167	517
56.55000	513
56.55833	509
56.56667	506
56.57500	502
56.58333	499
56.59167	494
56.60000	490
56.60833	486
56.61667	483
56.62500	481
56.63333	481
56.64167	483
56.65000	486
56.65833	488
56.66667	490
56.67500	490
56.68333	489
56.69167	488
56.70000	486
56.70833	483
56.71667	480
56.72500	475
56.73333	469
56.74167	463
56.75000	457
56.75833	451
56.76667	446
56.77500	443
56.78333	441
56.79167	441
56.80000	441
56.80833	439
56.81667	435
56.82500	431
56.83333	426
56.84167	422
56.85000	420
56.85833	419
56.86667	418
56.87500	417
56.88333	416
56.89167	415
56.90000	414
56.90833	411
56.91667	407
56.92500	403
56.93333	399
56.94167	396
56.95000	394
56.95833	394
56.96667	393
56.97500	392
56.98333	390
56.99167	389
57.00000	387
57.00833	385
57.01667	382
57.02500	377
57.03333	372
57.04167	368
57.05000	364
57.05833	361
57.06667	359
57.07500	357
57.08333	356
57.09167	354
57.10000	351
57.10833	346
57.11667	340
57.12500	334
57.13333	329
57.14167	327
57.15000	327
57.15833	329
57.16667	331
57.17500	332
57.18333	332
57.19167	331
57.20000	329
57.20833	326
57.21667	324
57.22500	322
57.23333	322
57.24167	322
57.25000	321
57.25833	319
57.26667	317
57.27500	318
57.28333	320
57.29167	324
57.30000	327
57.30833	328
57.31667	326
57.32500	322
57.33333	317
57.34167	312
57.35000	306
57.35833	300
57.36667	295
57.37500	292
57.38333	290
57.39167	289
57.40000	287
57.40833	285
57.41667	282
57.42500	281
57.43333	283
57.44167	285
57.45000	286
57.45833	286
57.46667	285
57.47500	285
57.48333	286
57.49167	289
57.50000	292
57.50833	291
57.51667	288
57.52500	285
57.53333	282
57.54167	280
57.55000	279
57.55833	277
57.56667	274
57.57500	269
57.58333	262
57.59167	255
57.60000	249
57.60833	245
57.61667	243
57.62500	243
57.63333	245
57.64167	248
57.65000	252
57.65833	256
57.66667	259
57.67500	261
57.68333	261
57.69167	260
57.70000	258
57.70833	257
57.71667	255
57.72500	252
57.73333	248
57.74167	243
57.75000	240
57.75833	239
57.76667	239
57.77500	238
57.78333	238
57.79167	238
57.80000	240
57.80833	242
57.81667	244
57.82500	243
57.83333	239
57.84167	234
57.85000	228
57.85833	223
57.86667	218
57.87500	215
57.88333	213
57.89167	211
57.90000	209
57.90833	209
57.91667	210
57.92500	211
57.93333	212
57.94167	213
57.95000	214
57.95833	213
57.96667	209
57.97500	205
57.98333	200
57.99167	196
58.00000	195
58.00833	196
58.01667	200
58.02500	203
58.03333	204
58.04167	202
58.05000	198
58.05833	192
58.06667	188
58.07500	185
58.08333	184
58.09167	184
58.10000	185
58.10833	185
58.11667	185
58.12500	185
58.13333	184
58.14167	184
58.15000	183
58.15833	181
58.16667	177
58.17500	172
58.18333	166
58.19167	162
58.20000	160
58.20833	160
58.21667	163
58.22500	166
58.23333	170
58.24167	173
58.25000	175
58.25833	177
58.26667	180
58.27500	182
58.28333	184
58.29167	184
58.30000	182
58.30833	179
58.31667	176
58.32500	174
58.33333	172
58.34167	172
58.35000	170
58.35833	167
58.36667	163
58.37500	161
58.38333	159
58.39167	157
58.40000	156
58.40833	152
58.41667	147
58.42500	142
58.43333	139
58.44167	138
58.45000	139
58.45833	140
58.46667	140
58.47500	138
58.48333	136
58.49167	134
58.50000	134
58.50833	135
58.51667	138
58.52500	141
58.53333	145
58.54167	148
58.55000	149
58.55833	148
58.56667	146
58.57500	143
58.58333	139
58.59167	136
58.60000	132
58.60833	130
58.61667	127
58.62500	124
58.63333	120
58.64167	116
58.65000	114
58.65833	115
58.66667	116
58.67500	119
58.68333	121
58.69167	123
58.70000	124
58.70833	126
58.71667	127
58.72500	127
58.73333	126
58.74167	124
58.75000	122
58.75833	121
58.76667	119
58.77500	119
58.78333	122
58.79167	128
58.80000	134
58.80833	137
58.81667	138
58.82500	135
58.83333	130
58.84167	125
58.85000	123
58.85833	123
58.86667	123
58.87500	123
58.88333	121
58.89167	118
58.90000	114
58.90833	107
58.91667	100
58.92500	94
58.93333	91
58.94167	90
58.95000	92
58.95833	96
58.96667	100
58.97500	103
58.98333	104
58.99167	104
59.00000	102
59.00833	99
59.01667	94
59.02500	90
59.03333	87
59.04167	86
59.05000	89
59.05833	93
59.06667	97
59.07500	101
59.08333	104
59.09167	107
59.10000	109
59.10833	109
59.11667	106
59.12500	102
59.13333	97
59.14167	92
59.15000	91
59.15833	91
59.16667	93
59.17500	94
59.18333	95
59.19167	95
59.20000	94
59.20833	92
59.21667	88
59.22500	86
59.23333	83
59.24167	81
59.25000	80
59.25833	81
59.26667	83
59.27500	87
59.28333	89
59.29167	88
59.30000	86
59.30833	81
59.31667	76
59.32500	73
59.33333	73
59.34167	74
59.35000	76
59.35833	78
59.36667	79
59.37500	80
59.38333	81
59.39167	82
59.40000	83
59.40833	82
59.41667	80
59.42500	78
59.43333	77
59.44167	76
59.45000	74
59.45833	71
59.46667	69
59.47500	67
59.48333	66
59.49167	66
59.50000	67
59.50833	67
59.51667	67
59.52500	66
59.53333	66
59.54167	67
59.55000	67
59.55833	68
59.56667	67
59.57500	66
59.58333	63
59.59167	58
59.60000	55
59.60833	53
59.61667	54
59.62500	57
59.63333	62
59.64167	67
59.65000	69
59.65833	67
59.66667	63
59.67500	58
59.68333	52
59.69167	48
59.70000	46
59.70833	45
59.71667	45
59.72500	48
59.73333	52
59.74167	55
59.75000	56
59.75833	55
59.76667	51
59.77500	47
59.78333	45
59.79167	43
59.80000	43
59.80833	42
59.81667	40
59.82500	38
59.83333	39
59.84167	44
59.85000	53
59.85833	63
59.86667	71
59.87500	76
59.88333	78
59.89167	74
59.90000	67
59.90833	60
59.91667	56
59.92500	53
59.93333	53
59.94167	53
59.95000	52
59.95833	50
59.96667	47
59.97500	42
59.98333	38
59.99167	35
60.00000	33
