# Supplementary material for: How J-chain ensures the assembly of immunoglobulin IgM pentamers
Source: EMBO J. 2024 Dec 4;44(2):505–33. doi: 10.1038/s44318-024-00317-9 (PMC11729874; doi:10.1038/s44318-024-00317-9)
Supplement: Supplementary file 5 — Source data Fig. 3 [file 44318_2024_317_MOESM5_ESM.zip › Figure 3/3B/repeat 1 Cu4/20240104 Cu4tp_2h_1.txt]

[Header]
Application Name	LCsolution
Version	1.25
Data File Name	D:\Xenia\JC Oligomerisation kinetics\20240104 Cu4tp_2h_1.lcd
Output Date	05.01.2024
Output Time	09:49:10

[Configuration]
# of Detectors	2
Detector ID	Detector A	Detector B
Detector Name	Detector A	Detector B
# of Channels	2	1

[LC Chromatogram(Detector A-Ch1)]
Interval(msec)	500
# of Points	7201
Start Time(min)	0.000
End Time(min)	60.000
Intensity Units	mV
Intensity Multiplier	0.001
Wavelength(nm)	280
R.Time (min)	Intensity
0.00000	2
0.00833	2
0.01667	-0
0.02500	-0
0.03333	-1
0.04167	-3
0.05000	-3
0.05833	-3
0.06667	-0
0.07500	4
0.08333	7
0.09167	9
0.10000	8
0.10833	4
0.11667	-1
0.12500	-4
0.13333	-6
0.14167	-7
0.15000	-6
0.15833	-5
0.16667	-4
0.17500	-5
0.18333	-6
0.19167	-7
0.20000	-7
0.20833	-7
0.21667	-6
0.22500	-6
0.23333	-6
0.24167	-7
0.25000	-7
0.25833	-7
0.26667	-7
0.27500	-7
0.28333	-8
0.29167	-9
0.30000	-9
0.30833	-9
0.31667	-7
0.32500	-4
0.33333	-0
0.34167	3
0.35000	6
0.35833	6
0.36667	2
0.37500	-4
0.38333	-9
0.39167	-13
0.40000	-16
0.40833	-17
0.41667	-16
0.42500	-13
0.43333	-10
0.44167	-6
0.45000	-3
0.45833	-1
0.46667	1
0.47500	1
0.48333	1
0.49167	2
0.50000	1
0.50833	-2
0.51667	-5
0.52500	-7
0.53333	-7
0.54167	-6
0.55000	-5
0.55833	-5
0.56667	-6
0.57500	-9
0.58333	-11
0.59167	-12
0.60000	-13
0.60833	-15
0.61667	-17
0.62500	-19
0.63333	-19
0.64167	-18
0.65000	-16
0.65833	-15
0.66667	-15
0.67500	-15
0.68333	-15
0.69167	-14
0.70000	-13
0.70833	-11
0.71667	-11
0.72500	-11
0.73333	-12
0.74167	-13
0.75000	-13
0.75833	-12
0.76667	-10
0.77500	-10
0.78333	-10
0.79167	-11
0.80000	-13
0.80833	-13
0.81667	-12
0.82500	-9
0.83333	-6
0.84167	-3
0.85000	-1
0.85833	-1
0.86667	-1
0.87500	-3
0.88333	-5
0.89167	-7
0.90000	-10
0.90833	-11
0.91667	-11
0.92500	-12
0.93333	-13
0.94167	-14
0.95000	-15
0.95833	-15
0.96667	-11
0.97500	-7
0.98333	-2
0.99167	2
1.00000	3
1.00833	2
1.01667	-1
1.02500	-4
1.03333	-9
1.04167	-13
1.05000	-16
1.05833	-18
1.06667	-19
1.07500	-18
1.08333	-17
1.09167	-14
1.10000	-12
1.10833	-10
1.11667	-7
1.12500	-5
1.13333	-3
1.14167	-1
1.15000	-2
1.15833	-4
1.16667	-4
1.17500	-4
1.18333	-4
1.19167	-3
1.20000	-4
1.20833	-6
1.21667	-10
1.22500	-14
1.23333	-17
1.24167	-19
1.25000	-21
1.25833	-22
1.26667	-21
1.27500	-19
1.28333	-16
1.29167	-15
1.30000	-16
1.30833	-18
1.31667	-21
1.32500	-24
1.33333	-28
1.34167	-29
1.35000	-28
1.35833	-23
1.36667	-14
1.37500	-6
1.38333	-0
1.39167	1
1.40000	-1
1.40833	-6
1.41667	-11
1.42500	-14
1.43333	-15
1.44167	-16
1.45000	-16
1.45833	-15
1.46667	-13
1.47500	-11
1.48333	-9
1.49167	-8
1.50000	-6
1.50833	-6
1.51667	-6
1.52500	-7
1.53333	-9
1.54167	-10
1.55000	-12
1.55833	-13
1.56667	-12
1.57500	-12
1.58333	-13
1.59167	-16
1.60000	-19
1.60833	-22
1.61667	-24
1.62500	-24
1.63333	-23
1.64167	-20
1.65000	-16
1.65833	-12
1.66667	-7
1.67500	-3
1.68333	-1
1.69167	0
1.70000	-1
1.70833	-3
1.71667	-7
1.72500	-11
1.73333	-16
1.74167	-19
1.75000	-21
1.75833	-20
1.76667	-19
1.77500	-18
1.78333	-19
1.79167	-21
1.80000	-23
1.80833	-23
1.81667	-22
1.82500	-21
1.83333	-21
1.84167	-23
1.85000	-26
1.85833	-28
1.86667	-29
1.87500	-27
1.88333	-24
1.89167	-20
1.90000	-16
1.90833	-14
1.91667	-12
1.92500	-12
1.93333	-14
1.94167	-18
1.95000	-22
1.95833	-25
1.96667	-27
1.97500	-27
1.98333	-26
1.99167	-23
2.00000	-20
2.00833	-16
2.01667	-12
2.02500	-10
2.03333	-10
2.04167	-12
2.05000	-13
2.05833	-13
2.06667	-10
2.07500	-7
2.08333	-5
2.09167	-6
2.10000	-9
2.10833	-13
2.11667	-16
2.12500	-17
2.13333	-16
2.14167	-15
2.15000	-17
2.15833	-22
2.16667	-28
2.17500	-34
2.18333	-36
2.19167	-35
2.20000	-31
2.20833	-25
2.21667	-20
2.22500	-16
2.23333	-15
2.24167	-16
2.25000	-19
2.25833	-23
2.26667	-25
2.27500	-25
2.28333	-24
2.29167	-23
2.30000	-22
2.30833	-23
2.31667	-23
2.32500	-24
2.33333	-23
2.34167	-22
2.35000	-22
2.35833	-22
2.36667	-21
2.37500	-20
2.38333	-18
2.39167	-17
2.40000	-16
2.40833	-16
2.41667	-16
2.42500	-16
2.43333	-15
2.44167	-14
2.45000	-13
2.45833	-12
2.46667	-11
2.47500	-13
2.48333	-17
2.49167	-21
2.50000	-23
2.50833	-22
2.51667	-19
2.52500	-15
2.53333	-13
2.54167	-13
2.55000	-15
2.55833	-18
2.56667	-19
2.57500	-20
2.58333	-22
2.59167	-26
2.60000	-29
2.60833	-30
2.61667	-32
2.62500	-33
2.63333	-35
2.64167	-36
2.65000	-37
2.65833	-36
2.66667	-32
2.67500	-27
2.68333	-21
2.69167	-17
2.70000	-15
2.70833	-16
2.71667	-19
2.72500	-21
2.73333	-23
2.74167	-22
2.75000	-19
2.75833	-16
2.76667	-14
2.77500	-14
2.78333	-15
2.79167	-16
2.80000	-18
2.80833	-20
2.81667	-23
2.82500	-25
2.83333	-29
2.84167	-33
2.85000	-37
2.85833	-40
2.86667	-41
2.87500	-38
2.88333	-33
2.89167	-26
2.90000	-22
2.90833	-21
2.91667	-23
2.92500	-27
2.93333	-30
2.94167	-32
2.95000	-31
2.95833	-27
2.96667	-21
2.97500	-15
2.98333	-9
2.99167	-3
3.00000	0
3.00833	2
3.01667	0
3.02500	-3
3.03333	-6
3.04167	-9
3.05000	-11
3.05833	-13
3.06667	-13
3.07500	-12
3.08333	-11
3.09167	-11
3.10000	-13
3.10833	-16
3.11667	-21
3.12500	-26
3.13333	-30
3.14167	-32
3.15000	-31
3.15833	-29
3.16667	-25
3.17500	-22
3.18333	-21
3.19167	-21
3.20000	-21
3.20833	-21
3.21667	-20
3.22500	-19
3.23333	-18
3.24167	-19
3.25000	-20
3.25833	-21
3.26667	-20
3.27500	-19
3.28333	-18
3.29167	-18
3.30000	-18
3.30833	-16
3.31667	-14
3.32500	-11
3.33333	-9
3.34167	-9
3.35000	-10
3.35833	-11
3.36667	-14
3.37500	-16
3.38333	-18
3.39167	-19
3.40000	-19
3.40833	-17
3.41667	-15
3.42500	-14
3.43333	-15
3.44167	-18
3.45000	-22
3.45833	-26
3.46667	-28
3.47500	-31
3.48333	-32
3.49167	-32
3.50000	-32
3.50833	-31
3.51667	-29
3.52500	-29
3.53333	-29
3.54167	-29
3.55000	-28
3.55833	-26
3.56667	-25
3.57500	-24
3.58333	-25
3.59167	-29
3.60000	-33
3.60833	-36
3.61667	-37
3.62500	-33
3.63333	-27
3.64167	-21
3.65000	-15
3.65833	-12
3.66667	-13
3.67500	-15
3.68333	-17
3.69167	-17
3.70000	-16
3.70833	-12
3.71667	-9
3.72500	-6
3.73333	-4
3.74167	-3
3.75000	-5
3.75833	-8
3.76667	-11
3.77500	-13
3.78333	-14
3.79167	-15
3.80000	-16
3.80833	-20
3.81667	-25
3.82500	-28
3.83333	-29
3.84167	-26
3.85000	-19
3.85833	-13
3.86667	-10
3.87500	-10
3.88333	-10
3.89167	-12
3.90000	-13
3.90833	-12
3.91667	-10
3.92500	-7
3.93333	-5
3.94167	-4
3.95000	-4
3.95833	-7
3.96667	-14
3.97500	-23
3.98333	-31
3.99167	-37
4.00000	-39
4.00833	-38
4.01667	-34
4.02500	-30
4.03333	-26
4.04167	-23
4.05000	-21
4.05833	-20
4.06667	-20
4.07500	-21
4.08333	-21
4.09167	-22
4.10000	-21
4.10833	-20
4.11667	-19
4.12500	-19
4.13333	-20
4.14167	-19
4.15000	-18
4.15833	-16
4.16667	-14
4.17500	-12
4.18333	-12
4.19167	-14
4.20000	-18
4.20833	-21
4.21667	-24
4.22500	-26
4.23333	-27
4.24167	-27
4.25000	-27
4.25833	-27
4.26667	-28
4.27500	-30
4.28333	-30
4.29167	-29
4.30000	-26
4.30833	-23
4.31667	-19
4.32500	-16
4.33333	-15
4.34167	-17
4.35000	-20
4.35833	-22
4.36667	-24
4.37500	-23
4.38333	-23
4.39167	-24
4.40000	-25
4.40833	-26
4.41667	-28
4.42500	-32
4.43333	-37
4.44167	-40
4.45000	-43
4.45833	-43
4.46667	-39
4.47500	-34
4.48333	-29
4.49167	-25
4.50000	-23
4.50833	-23
4.51667	-24
4.52500	-25
4.53333	-27
4.54167	-27
4.55000	-25
4.55833	-22
4.56667	-19
4.57500	-16
4.58333	-14
4.59167	-14
4.60000	-15
4.60833	-17
4.61667	-19
4.62500	-22
4.63333	-24
4.64167	-26
4.65000	-26
4.65833	-24
4.66667	-21
4.67500	-16
4.68333	-12
4.69167	-9
4.70000	-7
4.70833	-8
4.71667	-11
4.72500	-15
4.73333	-18
4.74167	-19
4.75000	-19
4.75833	-18
4.76667	-17
4.77500	-18
4.78333	-21
4.79167	-24
4.80000	-26
4.80833	-25
4.81667	-21
4.82500	-18
4.83333	-15
4.84167	-16
4.85000	-20
4.85833	-26
4.86667	-30
4.87500	-33
4.88333	-35
4.89167	-37
4.90000	-39
4.90833	-40
4.91667	-42
4.92500	-42
4.93333	-41
4.94167	-39
4.95000	-38
4.95833	-36
4.96667	-35
4.97500	-34
4.98333	-32
4.99167	-30
5.00000	-28
5.00833	-27
5.01667	-27
5.02500	-27
5.03333	-28
5.04167	-27
5.05000	-25
5.05833	-22
5.06667	-18
5.07500	-16
5.08333	-16
5.09167	-19
5.10000	-22
5.10833	-25
5.11667	-27
5.12500	-27
5.13333	-25
5.14167	-23
5.15000	-21
5.15833	-21
5.16667	-22
5.17500	-23
5.18333	-24
5.19167	-23
5.20000	-23
5.20833	-22
5.21667	-22
5.22500	-23
5.23333	-25
5.24167	-28
5.25000	-32
5.25833	-35
5.26667	-36
5.27500	-36
5.28333	-34
5.29167	-33
5.30000	-32
5.30833	-32
5.31667	-32
5.32500	-32
5.33333	-30
5.34167	-28
5.35000	-25
5.35833	-23
5.36667	-21
5.37500	-21
5.38333	-21
5.39167	-22
5.40000	-24
5.40833	-25
5.41667	-27
5.42500	-29
5.43333	-31
5.44167	-33
5.45000	-33
5.45833	-32
5.46667	-29
5.47500	-25
5.48333	-23
5.49167	-23
5.50000	-23
5.50833	-24
5.51667	-23
5.52500	-20
5.53333	-17
5.54167	-14
5.55000	-13
5.55833	-16
5.56667	-21
5.57500	-26
5.58333	-30
5.59167	-31
5.60000	-29
5.60833	-25
5.61667	-21
5.62500	-19
5.63333	-17
5.64167	-18
5.65000	-20
5.65833	-23
5.66667	-26
5.67500	-31
5.68333	-35
5.69167	-40
5.70000	-43
5.70833	-44
5.71667	-42
5.72500	-38
5.73333	-34
5.74167	-31
5.75000	-31
5.75833	-32
5.76667	-32
5.77500	-31
5.78333	-28
5.79167	-25
5.80000	-24
5.80833	-24
5.81667	-26
5.82500	-28
5.83333	-29
5.84167	-28
5.85000	-23
5.85833	-17
5.86667	-11
5.87500	-7
5.88333	-7
5.89167	-11
5.90000	-15
5.90833	-19
5.91667	-22
5.92500	-25
5.93333	-27
5.94167	-30
5.95000	-34
5.95833	-37
5.96667	-38
5.97500	-37
5.98333	-35
5.99167	-32
6.00000	-30
6.00833	-29
6.01667	-30
6.02500	-29
6.03333	-28
6.04167	-24
6.05000	-19
6.05833	-14
6.06667	-11
6.07500	-11
6.08333	-12
6.09167	-15
6.10000	-16
6.10833	-18
6.11667	-18
6.12500	-19
6.13333	-21
6.14167	-24
6.15000	-26
6.15833	-28
6.16667	-29
6.17500	-28
6.18333	-28
6.19167	-29
6.20000	-29
6.20833	-28
6.21667	-26
6.22500	-25
6.23333	-26
6.24167	-29
6.25000	-34
6.25833	-40
6.26667	-43
6.27500	-45
6.28333	-45
6.29167	-43
6.30000	-41
6.30833	-37
6.31667	-33
6.32500	-28
6.33333	-25
6.34167	-22
6.35000	-21
6.35833	-21
6.36667	-22
6.37500	-23
6.38333	-24
6.39167	-25
6.40000	-26
6.40833	-27
6.41667	-27
6.42500	-25
6.43333	-22
6.44167	-18
6.45000	-14
6.45833	-11
6.46667	-12
6.47500	-16
6.48333	-20
6.49167	-23
6.50000	-24
6.50833	-21
6.51667	-19
6.52500	-18
6.53333	-19
6.54167	-21
6.55000	-24
6.55833	-25
6.56667	-25
6.57500	-23
6.58333	-21
6.59167	-21
6.60000	-20
6.60833	-19
6.61667	-17
6.62500	-15
6.63333	-15
6.64167	-17
6.65000	-21
6.65833	-25
6.66667	-29
6.67500	-31
6.68333	-32
6.69167	-30
6.70000	-28
6.70833	-24
6.71667	-21
6.72500	-19
6.73333	-19
6.74167	-20
6.75000	-20
6.75833	-20
6.76667	-21
6.77500	-21
6.78333	-22
6.79167	-23
6.80000	-23
6.80833	-23
6.81667	-22
6.82500	-21
6.83333	-19
6.84167	-19
6.85000	-20
6.85833	-22
6.86667	-23
6.87500	-22
6.88333	-21
6.89167	-19
6.90000	-16
6.90833	-14
6.91667	-13
6.92500	-12
6.93333	-11
6.94167	-11
6.95000	-12
6.95833	-14
6.96667	-18
6.97500	-23
6.98333	-27
6.99167	-31
7.00000	-33
7.00833	-31
7.01667	-28
7.02500	-25
7.03333	-23
7.04167	-21
7.05000	-20
7.05833	-20
7.06667	-22
7.07500	-26
7.08333	-30
7.09167	-34
7.10000	-36
7.10833	-37
7.11667	-36
7.12500	-37
7.13333	-37
7.14167	-36
7.15000	-34
7.15833	-30
7.16667	-27
7.17500	-25
7.18333	-24
7.19167	-26
7.20000	-29
7.20833	-32
7.21667	-34
7.22500	-34
7.23333	-31
7.24167	-28
7.25000	-27
7.25833	-27
7.26667	-27
7.27500	-28
7.28333	-28
7.29167	-27
7.30000	-27
7.30833	-29
7.31667	-32
7.32500	-33
7.33333	-32
7.34167	-30
7.35000	-28
7.35833	-25
7.36667	-24
7.37500	-23
7.38333	-23
7.39167	-21
7.40000	-21
7.40833	-23
7.41667	-26
7.42500	-27
7.43333	-28
7.44167	-27
7.45000	-26
7.45833	-25
7.46667	-24
7.47500	-24
7.48333	-23
7.49167	-21
7.50000	-20
7.50833	-20
7.51667	-22
7.52500	-23
7.53333	-24
7.54167	-24
7.55000	-24
7.55833	-23
7.56667	-23
7.57500	-23
7.58333	-22
7.59167	-21
7.60000	-21
7.60833	-22
7.61667	-25
7.62500	-29
7.63333	-33
7.64167	-36
7.65000	-37
7.65833	-36
7.66667	-34
7.67500	-31
7.68333	-29
7.69167	-28
7.70000	-27
7.70833	-26
7.71667	-24
7.72500	-23
7.73333	-21
7.74167	-20
7.75000	-21
7.75833	-22
7.76667	-23
7.77500	-24
7.78333	-25
7.79167	-24
7.80000	-23
7.80833	-23
7.81667	-22
7.82500	-23
7.83333	-25
7.84167	-26
7.85000	-26
7.85833	-25
7.86667	-24
7.87500	-24
7.88333	-26
7.89167	-29
7.90000	-32
7.90833	-35
7.91667	-38
7.92500	-40
7.93333	-39
7.94167	-38
7.95000	-36
7.95833	-34
7.96667	-33
7.97500	-33
7.98333	-33
7.99167	-33
8.00000	-32
8.00833	-32
8.01667	-33
8.02500	-34
8.03333	-35
8.04167	-36
8.05000	-35
8.05833	-34
8.06667	-35
8.07500	-38
8.08333	-40
8.09167	-39
8.10000	-37
8.10833	-35
8.11667	-33
8.12500	-32
8.13333	-33
8.14167	-34
8.15000	-35
8.15833	-36
8.16667	-39
8.17500	-41
8.18333	-43
8.19167	-42
8.20000	-40
8.20833	-37
8.21667	-33
8.22500	-30
8.23333	-29
8.24167	-30
8.25000	-33
8.25833	-38
8.26667	-43
8.27500	-47
8.28333	-49
8.29167	-48
8.30000	-44
8.30833	-39
8.31667	-35
8.32500	-32
8.33333	-30
8.34167	-28
8.35000	-27
8.35833	-24
8.36667	-20
8.37500	-17
8.38333	-16
8.39167	-17
8.40000	-19
8.40833	-21
8.41667	-25
8.42500	-28
8.43333	-31
8.44167	-33
8.45000	-35
8.45833	-35
8.46667	-35
8.47500	-36
8.48333	-37
8.49167	-40
8.50000	-41
8.50833	-38
8.51667	-34
8.52500	-28
8.53333	-23
8.54167	-21
8.55000	-22
8.55833	-25
8.56667	-28
8.57500	-31
8.58333	-32
8.59167	-32
8.60000	-30
8.60833	-30
8.61667	-30
8.62500	-33
8.63333	-36
8.64167	-37
8.65000	-35
8.65833	-31
8.66667	-27
8.67500	-22
8.68333	-19
8.69167	-18
8.70000	-19
8.70833	-19
8.71667	-19
8.72500	-20
8.73333	-22
8.74167	-27
8.75000	-32
8.75833	-38
8.76667	-41
8.77500	-43
8.78333	-43
8.79167	-41
8.80000	-40
8.80833	-41
8.81667	-43
8.82500	-42
8.83333	-39
8.84167	-33
8.85000	-25
8.85833	-20
8.86667	-18
8.87500	-20
8.88333	-22
8.89167	-25
8.90000	-27
8.90833	-29
8.91667	-30
8.92500	-31
8.93333	-33
8.94167	-34
8.95000	-36
8.95833	-37
8.96667	-39
8.97500	-41
8.98333	-42
8.99167	-42
9.00000	-41
9.00833	-38
9.01667	-35
9.02500	-32
9.03333	-29
9.04167	-28
9.05000	-28
9.05833	-29
9.06667	-30
9.07500	-31
9.08333	-31
9.09167	-31
9.10000	-32
9.10833	-35
9.11667	-40
9.12500	-44
9.13333	-48
9.14167	-47
9.15000	-44
9.15833	-39
9.16667	-34
9.17500	-29
9.18333	-26
9.19167	-23
9.20000	-20
9.20833	-18
9.21667	-17
9.22500	-16
9.23333	-17
9.24167	-18
9.25000	-19
9.25833	-20
9.26667	-20
9.27500	-20
9.28333	-21
9.29167	-23
9.30000	-26
9.30833	-30
9.31667	-33
9.32500	-36
9.33333	-37
9.34167	-36
9.35000	-34
9.35833	-32
9.36667	-29
9.37500	-26
9.38333	-26
9.39167	-28
9.40000	-31
9.40833	-35
9.41667	-39
9.42500	-43
9.43333	-45
9.44167	-47
9.45000	-46
9.45833	-42
9.46667	-35
9.47500	-28
9.48333	-24
9.49167	-23
9.50000	-23
9.50833	-23
9.51667	-22
9.52500	-18
9.53333	-13
9.54167	-10
9.55000	-10
9.55833	-11
9.56667	-14
9.57500	-17
9.58333	-21
9.59167	-25
9.60000	-29
9.60833	-32
9.61667	-35
9.62500	-35
9.63333	-34
9.64167	-32
9.65000	-32
9.65833	-32
9.66667	-32
9.67500	-32
9.68333	-32
9.69167	-30
9.70000	-29
9.70833	-28
9.71667	-29
9.72500	-30
9.73333	-30
9.74167	-30
9.75000	-31
9.75833	-31
9.76667	-30
9.77500	-29
9.78333	-27
9.79167	-25
9.80000	-25
9.80833	-27
9.81667	-30
9.82500	-34
9.83333	-36
9.84167	-37
9.85000	-36
9.85833	-33
9.86667	-32
9.87500	-32
9.88333	-33
9.89167	-34
9.90000	-35
9.90833	-36
9.91667	-35
9.92500	-34
9.93333	-30
9.94167	-26
9.95000	-21
9.95833	-17
9.96667	-14
9.97500	-12
9.98333	-13
9.99167	-17
10.00000	-21
10.00833	-28
10.01667	-33
10.02500	-36
10.03333	-37
10.04167	-36
10.05000	-34
10.05833	-33
10.06667	-33
10.07500	-34
10.08333	-36
10.09167	-36
10.10000	-36
10.10833	-35
10.11667	-33
10.12500	-32
10.13333	-30
10.14167	-29
10.15000	-29
10.15833	-29
10.16667	-29
10.17500	-28
10.18333	-27
10.19167	-25
10.20000	-24
10.20833	-23
10.21667	-23
10.22500	-24
10.23333	-25
10.24167	-27
10.25000	-27
10.25833	-26
10.26667	-23
10.27500	-21
10.28333	-20
10.29167	-20
10.30000	-21
10.30833	-21
10.31667	-21
10.32500	-19
10.33333	-17
10.34167	-16
10.35000	-17
10.35833	-19
10.36667	-22
10.37500	-25
10.38333	-27
10.39167	-27
10.40000	-25
10.40833	-22
10.41667	-19
10.42500	-17
10.43333	-17
10.44167	-20
10.45000	-27
10.45833	-32
10.46667	-35
10.47500	-36
10.48333	-34
10.49167	-31
10.50000	-29
10.50833	-29
10.51667	-30
10.52500	-31
10.53333	-33
10.54167	-35
10.55000	-37
10.55833	-38
10.56667	-39
10.57500	-41
10.58333	-42
10.59167	-42
10.60000	-42
10.60833	-41
10.61667	-39
10.62500	-39
10.63333	-40
10.64167	-41
10.65000	-43
10.65833	-44
10.66667	-45
10.67500	-46
10.68333	-45
10.69167	-43
10.70000	-41
10.70833	-39
10.71667	-38
10.72500	-38
10.73333	-39
10.74167	-39
10.75000	-37
10.75833	-34
10.76667	-31
10.77500	-28
10.78333	-25
10.79167	-22
10.80000	-20
10.80833	-19
10.81667	-20
10.82500	-21
10.83333	-23
10.84167	-25
10.85000	-25
10.85833	-26
10.86667	-27
10.87500	-30
10.88333	-32
10.89167	-32
10.90000	-32
10.90833	-29
10.91667	-25
10.92500	-21
10.93333	-19
10.94167	-19
10.95000	-21
10.95833	-24
10.96667	-29
10.97500	-34
10.98333	-38
10.99167	-41
11.00000	-42
11.00833	-43
11.01667	-42
11.02500	-41
11.03333	-40
11.04167	-40
11.05000	-38
11.05833	-37
11.06667	-35
11.07500	-34
11.08333	-33
11.09167	-33
11.10000	-33
11.10833	-34
11.11667	-35
11.12500	-37
11.13333	-40
11.14167	-43
11.15000	-45
11.15833	-44
11.16667	-41
11.17500	-35
11.18333	-30
11.19167	-26
11.20000	-24
11.20833	-24
11.21667	-26
11.22500	-29
11.23333	-31
11.24167	-32
11.25000	-32
11.25833	-31
11.26667	-31
11.27500	-31
11.28333	-32
11.29167	-34
11.30000	-34
11.30833	-32
11.31667	-29
11.32500	-26
11.33333	-25
11.34167	-26
11.35000	-28
11.35833	-30
11.36667	-31
11.37500	-30
11.38333	-30
11.39167	-31
11.40000	-32
11.40833	-35
11.41667	-38
11.42500	-39
11.43333	-40
11.44167	-40
11.45000	-39
11.45833	-38
11.46667	-38
11.47500	-39
11.48333	-40
11.49167	-42
11.50000	-42
11.50833	-40
11.51667	-37
11.52500	-32
11.53333	-28
11.54167	-24
11.55000	-22
11.55833	-23
11.56667	-27
11.57500	-32
11.58333	-36
11.59167	-38
11.60000	-38
11.60833	-36
11.61667	-34
11.62500	-33
11.63333	-33
11.64167	-34
11.65000	-35
11.65833	-35
11.66667	-32
11.67500	-28
11.68333	-26
11.69167	-25
11.70000	-25
11.70833	-27
11.71667	-29
11.72500	-31
11.73333	-31
11.74167	-31
11.75000	-31
11.75833	-30
11.76667	-30
11.77500	-30
11.78333	-33
11.79167	-37
11.80000	-40
11.80833	-42
11.81667	-41
11.82500	-39
11.83333	-36
11.84167	-35
11.85000	-35
11.85833	-36
11.86667	-35
11.87500	-32
11.88333	-30
11.89167	-29
11.90000	-29
11.90833	-30
11.91667	-33
11.92500	-34
11.93333	-35
11.94167	-33
11.95000	-31
11.95833	-29
11.96667	-28
11.97500	-30
11.98333	-31
11.99167	-31
12.00000	-30
12.00833	-28
12.01667	-27
12.02500	-27
12.03333	-29
12.04167	-31
12.05000	-33
12.05833	-33
12.06667	-33
12.07500	-34
12.08333	-35
12.09167	-37
12.10000	-38
12.10833	-38
12.11667	-38
12.12500	-36
12.13333	-35
12.14167	-34
12.15000	-34
12.15833	-33
12.16667	-29
12.17500	-23
12.18333	-18
12.19167	-15
12.20000	-13
12.20833	-13
12.21667	-15
12.22500	-17
12.23333	-18
12.24167	-21
12.25000	-25
12.25833	-30
12.26667	-35
12.27500	-40
12.28333	-42
12.29167	-43
12.30000	-43
12.30833	-42
12.31667	-40
12.32500	-36
12.33333	-31
12.34167	-25
12.35000	-20
12.35833	-17
12.36667	-20
12.37500	-25
12.38333	-30
12.39167	-35
12.40000	-39
12.40833	-39
12.41667	-37
12.42500	-33
12.43333	-29
12.44167	-25
12.45000	-21
12.45833	-18
12.46667	-16
12.47500	-17
12.48333	-18
12.49167	-21
12.50000	-23
12.50833	-23
12.51667	-22
12.52500	-21
12.53333	-20
12.54167	-21
12.55000	-22
12.55833	-25
12.56667	-28
12.57500	-32
12.58333	-35
12.59167	-38
12.60000	-39
12.60833	-37
12.61667	-35
12.62500	-33
12.63333	-31
12.64167	-31
12.65000	-33
12.65833	-35
12.66667	-37
12.67500	-38
12.68333	-37
12.69167	-37
12.70000	-36
12.70833	-35
12.71667	-32
12.72500	-28
12.73333	-23
12.74167	-20
12.75000	-19
12.75833	-21
12.76667	-26
12.77500	-31
12.78333	-34
12.79167	-34
12.80000	-34
12.80833	-34
12.81667	-34
12.82500	-35
12.83333	-34
12.84167	-31
12.85000	-28
12.85833	-26
12.86667	-26
12.87500	-29
12.88333	-34
12.89167	-39
12.90000	-42
12.90833	-41
12.91667	-37
12.92500	-32
12.93333	-26
12.94167	-22
12.95000	-20
12.95833	-19
12.96667	-20
12.97500	-21
12.98333	-23
12.99167	-25
13.00000	-27
13.00833	-28
13.01667	-28
13.02500	-26
13.03333	-22
13.04167	-17
13.05000	-14
13.05833	-11
13.06667	-11
13.07500	-12
13.08333	-12
13.09167	-12
13.10000	-12
13.10833	-13
13.11667	-16
13.12500	-20
13.13333	-24
13.14167	-29
13.15000	-32
13.15833	-33
13.16667	-31
13.17500	-28
13.18333	-24
13.19167	-21
13.20000	-19
13.20833	-18
13.21667	-18
13.22500	-19
13.23333	-21
13.24167	-24
13.25000	-27
13.25833	-30
13.26667	-32
13.27500	-33
13.28333	-35
13.29167	-38
13.30000	-41
13.30833	-43
13.31667	-43
13.32500	-40
13.33333	-37
13.34167	-33
13.35000	-31
13.35833	-29
13.36667	-28
13.37500	-27
13.38333	-24
13.39167	-20
13.40000	-15
13.40833	-11
13.41667	-9
13.42500	-8
13.43333	-9
13.44167	-11
13.45000	-15
13.45833	-18
13.46667	-21
13.47500	-22
13.48333	-21
13.49167	-19
13.50000	-15
13.50833	-12
13.51667	-8
13.52500	-4
13.53333	-1
13.54167	2
13.55000	3
13.55833	3
13.56667	2
13.57500	1
13.58333	-2
13.59167	-4
13.60000	-7
13.60833	-9
13.61667	-11
13.62500	-12
13.63333	-14
13.64167	-15
13.65000	-13
13.65833	-11
13.66667	-7
13.67500	-4
13.68333	-1
13.69167	-1
13.70000	-2
13.70833	-4
13.71667	-6
13.72500	-7
13.73333	-7
13.74167	-7
13.75000	-8
13.75833	-10
13.76667	-11
13.77500	-12
13.78333	-11
13.79167	-8
13.80000	-5
13.80833	-2
13.81667	-1
13.82500	-1
13.83333	-2
13.84167	-4
13.85000	-6
13.85833	-7
13.86667	-6
13.87500	-4
13.88333	-2
13.89167	2
13.90000	4
13.90833	6
13.91667	5
13.92500	4
13.93333	3
13.94167	2
13.95000	2
13.95833	3
13.96667	6
13.97500	8
13.98333	9
13.99167	8
14.00000	5
14.00833	1
14.01667	-3
14.02500	-3
14.03333	1
14.04167	6
14.05000	10
14.05833	14
14.06667	15
14.07500	13
14.08333	11
14.09167	10
14.10000	10
14.10833	13
14.11667	18
14.12500	23
14.13333	26
14.14167	27
14.15000	25
14.15833	22
14.16667	19
14.17500	18
14.18333	16
14.19167	13
14.20000	8
14.20833	4
14.21667	-0
14.22500	-1
14.23333	-0
14.24167	1
14.25000	2
14.25833	3
14.26667	4
14.27500	7
14.28333	12
14.29167	18
14.30000	24
14.30833	30
14.31667	34
14.32500	36
14.33333	36
14.34167	33
14.35000	27
14.35833	21
14.36667	18
14.37500	17
14.38333	18
14.39167	21
14.40000	23
14.40833	25
14.41667	25
14.42500	24
14.43333	21
14.44167	20
14.45000	20
14.45833	20
14.46667	19
14.47500	18
14.48333	17
14.49167	16
14.50000	16
14.50833	18
14.51667	20
14.52500	22
14.53333	22
14.54167	23
14.55000	24
14.55833	24
14.56667	24
14.57500	24
14.58333	23
14.59167	21
14.60000	19
14.60833	18
14.61667	16
14.62500	16
14.63333	17
14.64167	18
14.65000	17
14.65833	16
14.66667	13
14.67500	11
14.68333	10
14.69167	9
14.70000	8
14.70833	6
14.71667	3
14.72500	-1
14.73333	-4
14.74167	-6
14.75000	-5
14.75833	-4
14.76667	-2
14.77500	-1
14.78333	0
14.79167	1
14.80000	3
14.80833	8
14.81667	13
14.82500	17
14.83333	18
14.84167	16
14.85000	13
14.85833	9
14.86667	8
14.87500	10
14.88333	12
14.89167	14
14.90000	15
14.90833	14
14.91667	12
14.92500	11
14.93333	12
14.94167	14
14.95000	15
14.95833	16
14.96667	15
14.97500	13
14.98333	12
14.99167	13
15.00000	15
15.00833	17
15.01667	19
15.02500	20
15.03333	22
15.04167	24
15.05000	25
15.05833	27
15.06667	29
15.07500	30
15.08333	30
15.09167	29
15.10000	26
15.10833	20
15.11667	14
15.12500	9
15.13333	5
15.14167	4
15.15000	7
15.15833	10
15.16667	12
15.17500	11
15.18333	9
15.19167	5
15.20000	1
15.20833	-1
15.21667	-3
15.22500	-2
15.23333	-0
15.24167	2
15.25000	4
15.25833	5
15.26667	4
15.27500	2
15.28333	-2
15.29167	-8
15.30000	-12
15.30833	-13
15.31667	-12
15.32500	-9
15.33333	-7
15.34167	-5
15.35000	-4
15.35833	-2
15.36667	3
15.37500	11
15.38333	18
15.39167	22
15.40000	22
15.40833	18
15.41667	13
15.42500	10
15.43333	10
15.44167	12
15.45000	15
15.45833	17
15.46667	18
15.47500	19
15.48333	19
15.49167	19
15.50000	18
15.50833	15
15.51667	13
15.52500	13
15.53333	14
15.54167	15
15.55000	15
15.55833	13
15.56667	11
15.57500	9
15.58333	9
15.59167	10
15.60000	12
15.60833	12
15.61667	12
15.62500	14
15.63333	17
15.64167	19
15.65000	18
15.65833	16
15.66667	11
15.67500	7
15.68333	3
15.69167	2
15.70000	3
15.70833	5
15.71667	7
15.72500	8
15.73333	9
15.74167	10
15.75000	13
15.75833	16
15.76667	21
15.77500	24
15.78333	23
15.79167	19
15.80000	14
15.80833	9
15.81667	4
15.82500	1
15.83333	-1
15.84167	-1
15.85000	-1
15.85833	-1
15.86667	1
15.87500	2
15.88333	3
15.89167	3
15.90000	2
15.90833	1
15.91667	0
15.92500	-0
15.93333	-1
15.94167	-1
15.95000	-1
15.95833	1
15.96667	2
15.97500	2
15.98333	3
15.99167	4
16.00000	7
16.00833	11
16.01667	14
16.02500	15
16.03333	13
16.04167	10
16.05000	7
16.05833	5
16.06667	3
16.07500	3
16.08333	3
16.09167	4
16.10000	6
16.10833	10
16.11667	14
16.12500	16
16.13333	15
16.14167	13
16.15000	11
16.15833	10
16.16667	12
16.17500	14
16.18333	15
16.19167	13
16.20000	10
16.20833	5
16.21667	1
16.22500	1
16.23333	3
16.24167	6
16.25000	8
16.25833	9
16.26667	10
16.27500	11
16.28333	12
16.29167	14
16.30000	16
16.30833	17
16.31667	19
16.32500	21
16.33333	22
16.34167	22
16.35000	20
16.35833	17
16.36667	14
16.37500	11
16.38333	9
16.39167	8
16.40000	8
16.40833	10
16.41667	11
16.42500	12
16.43333	11
16.44167	7
16.45000	3
16.45833	-2
16.46667	-4
16.47500	-4
16.48333	-2
16.49167	1
16.50000	4
16.50833	7
16.51667	8
16.52500	8
16.53333	6
16.54167	3
16.55000	-0
16.55833	-2
16.56667	-0
16.57500	4
16.58333	8
16.59167	12
16.60000	15
16.60833	17
16.61667	17
16.62500	16
16.63333	13
16.64167	8
16.65000	1
16.65833	-5
16.66667	-8
16.67500	-8
16.68333	-6
16.69167	-3
16.70000	-1
16.70833	-1
16.71667	-2
16.72500	-2
16.73333	-1
16.74167	0
16.75000	2
16.75833	4
16.76667	3
16.77500	1
16.78333	-0
16.79167	-1
16.80000	-0
16.80833	2
16.81667	3
16.82500	2
16.83333	-1
16.84167	-4
16.85000	-6
16.85833	-7
16.86667	-7
16.87500	-5
16.88333	-4
16.89167	-4
16.90000	-2
16.90833	1
16.91667	6
16.92500	11
16.93333	14
16.94167	15
16.95000	11
16.95833	6
16.96667	1
16.97500	-3
16.98333	-7
16.99167	-9
17.00000	-10
17.00833	-10
17.01667	-8
17.02500	-5
17.03333	-2
17.04167	1
17.05000	2
17.05833	3
17.06667	5
17.07500	7
17.08333	9
17.09167	9
17.10000	7
17.10833	1
17.11667	-4
17.12500	-6
17.13333	-6
17.14167	-4
17.15000	-2
17.15833	-1
17.16667	-5
17.17500	-9
17.18333	-13
17.19167	-14
17.20000	-12
17.20833	-10
17.21667	-7
17.22500	-5
17.23333	-3
17.24167	-3
17.25000	-3
17.25833	-3
17.26667	-2
17.27500	-0
17.28333	2
17.29167	5
17.30000	7
17.30833	7
17.31667	5
17.32500	4
17.33333	2
17.34167	3
17.35000	4
17.35833	5
17.36667	6
17.37500	6
17.38333	5
17.39167	5
17.40000	4
17.40833	2
17.41667	0
17.42500	-2
17.43333	-5
17.44167	-9
17.45000	-12
17.45833	-17
17.46667	-21
17.47500	-24
17.48333	-24
17.49167	-20
17.50000	-15
17.50833	-11
17.51667	-7
17.52500	-6
17.53333	-7
17.54167	-8
17.55000	-7
17.55833	-6
17.56667	-2
17.57500	1
17.58333	3
17.59167	3
17.60000	1
17.60833	-3
17.61667	-6
17.62500	-9
17.63333	-12
17.64167	-14
17.65000	-16
17.65833	-17
17.66667	-19
17.67500	-19
17.68333	-20
17.69167	-20
17.70000	-19
17.70833	-16
17.71667	-12
17.72500	-7
17.73333	-4
17.74167	-1
17.75000	0
17.75833	1
17.76667	0
17.77500	-1
17.78333	-3
17.79167	-6
17.80000	-9
17.80833	-12
17.81667	-15
17.82500	-19
17.83333	-22
17.84167	-23
17.85000	-23
17.85833	-20
17.86667	-17
17.87500	-14
17.88333	-11
17.89167	-9
17.90000	-9
17.90833	-10
17.91667	-12
17.92500	-14
17.93333	-15
17.94167	-16
17.95000	-16
17.95833	-16
17.96667	-16
17.97500	-15
17.98333	-14
17.99167	-14
18.00000	-14
18.00833	-15
18.01667	-17
18.02500	-17
18.03333	-15
18.04167	-14
18.05000	-12
18.05833	-11
18.06667	-11
18.07500	-12
18.08333	-13
18.09167	-15
18.10000	-17
18.10833	-16
18.11667	-12
18.12500	-7
18.13333	-1
18.14167	3
18.15000	4
18.15833	4
18.16667	3
18.17500	3
18.18333	1
18.19167	-3
18.20000	-9
18.20833	-15
18.21667	-19
18.22500	-19
18.23333	-14
18.24167	-10
18.25000	-7
18.25833	-6
18.26667	-9
18.27500	-13
18.28333	-15
18.29167	-14
18.30000	-12
18.30833	-8
18.31667	-4
18.32500	-2
18.33333	-2
18.34167	-2
18.35000	-3
18.35833	-4
18.36667	-5
18.37500	-6
18.38333	-5
18.39167	-3
18.40000	-1
18.40833	-3
18.41667	-5
18.42500	-9
18.43333	-12
18.44167	-13
18.45000	-11
18.45833	-8
18.46667	-5
18.47500	-0
18.48333	3
18.49167	5
18.50000	5
18.50833	3
18.51667	0
18.52500	-2
18.53333	-2
18.54167	-2
18.55000	-2
18.55833	-2
18.56667	-3
18.57500	-3
18.58333	-3
18.59167	-1
18.60000	2
18.60833	3
18.61667	1
18.62500	-2
18.63333	-8
18.64167	-12
18.65000	-13
18.65833	-13
18.66667	-9
18.67500	-5
18.68333	-1
18.69167	2
18.70000	3
18.70833	0
18.71667	-4
18.72500	-9
18.73333	-14
18.74167	-16
18.75000	-16
18.75833	-14
18.76667	-11
18.77500	-9
18.78333	-6
18.79167	-4
18.80000	-2
18.80833	-0
18.81667	-0
18.82500	-1
18.83333	-4
18.84167	-7
18.85000	-10
18.85833	-13
18.86667	-14
18.87500	-14
18.88333	-13
18.89167	-12
18.90000	-12
18.90833	-14
18.91667	-17
18.92500	-20
18.93333	-24
18.94167	-26
18.95000	-28
18.95833	-29
18.96667	-29
18.97500	-28
18.98333	-26
18.99167	-22
19.00000	-18
19.00833	-15
19.01667	-12
19.02500	-10
19.03333	-9
19.04167	-8
19.05000	-8
19.05833	-8
19.06667	-8
19.07500	-9
19.08333	-8
19.09167	-7
19.10000	-5
19.10833	-4
19.11667	-3
19.12500	-1
19.13333	1
19.14167	2
19.15000	0
19.15833	-3
19.16667	-7
19.17500	-11
19.18333	-13
19.19167	-13
19.20000	-12
19.20833	-11
19.21667	-8
19.22500	-6
19.23333	-3
19.24167	-1
19.25000	1
19.25833	0
19.26667	-3
19.27500	-8
19.28333	-13
19.29167	-16
19.30000	-19
19.30833	-19
19.31667	-18
19.32500	-16
19.33333	-14
19.34167	-11
19.35000	-8
19.35833	-3
19.36667	2
19.37500	8
19.38333	13
19.39167	17
19.40000	18
19.40833	15
19.41667	11
19.42500	8
19.43333	7
19.44167	8
19.45000	11
19.45833	13
19.46667	13
19.47500	10
19.48333	8
19.49167	6
19.50000	4
19.50833	5
19.51667	7
19.52500	9
19.53333	13
19.54167	17
19.55000	22
19.55833	26
19.56667	28
19.57500	28
19.58333	29
19.59167	31
19.60000	33
19.60833	34
19.61667	35
19.62500	38
19.63333	42
19.64167	46
19.65000	48
19.65833	50
19.66667	50
19.67500	49
19.68333	51
19.69167	55
19.70000	60
19.70833	65
19.71667	70
19.72500	75
19.73333	80
19.74167	86
19.75000	93
19.75833	99
19.76667	107
19.77500	115
19.78333	124
19.79167	133
19.80000	143
19.80833	152
19.81667	161
19.82500	171
19.83333	182
19.84167	193
19.85000	204
19.85833	216
19.86667	227
19.87500	239
19.88333	253
19.89167	270
19.90000	286
19.90833	300
19.91667	312
19.92500	321
19.93333	327
19.94167	335
19.95000	345
19.95833	358
19.96667	375
19.97500	394
19.98333	414
19.99167	435
20.00000	455
20.00833	476
20.01667	496
20.02500	514
20.03333	532
20.04167	549
20.05000	567
20.05833	588
20.06667	613
20.07500	639
20.08333	665
20.09167	690
20.10000	713
20.10833	735
20.11667	756
20.12500	777
20.13333	799
20.14167	822
20.15000	848
20.15833	875
20.16667	903
20.17500	932
20.18333	960
20.19167	989
20.20000	1017
20.20833	1046
20.21667	1074
20.22500	1102
20.23333	1130
20.24167	1159
20.25000	1188
20.25833	1215
20.26667	1241
20.27500	1267
20.28333	1291
20.29167	1316
20.30000	1342
20.30833	1372
20.31667	1404
20.32500	1437
20.33333	1469
20.34167	1499
20.35000	1528
20.35833	1554
20.36667	1579
20.37500	1604
20.38333	1629
20.39167	1655
20.40000	1681
20.40833	1706
20.41667	1729
20.42500	1750
20.43333	1769
20.44167	1787
20.45000	1804
20.45833	1819
20.46667	1832
20.47500	1844
20.48333	1857
20.49167	1871
20.50000	1886
20.50833	1900
20.51667	1914
20.52500	1929
20.53333	1943
20.54167	1956
20.55000	1968
20.55833	1976
20.56667	1981
20.57500	1984
20.58333	1985
20.59167	1987
20.60000	1988
20.60833	1988
20.61667	1987
20.62500	1987
20.63333	1986
20.64167	1984
20.65000	1980
20.65833	1974
20.66667	1967
20.67500	1960
20.68333	1954
20.69167	1949
20.70000	1943
20.70833	1937
20.71667	1930
20.72500	1920
20.73333	1909
20.74167	1897
20.75000	1885
20.75833	1873
20.76667	1860
20.77500	1845
20.78333	1828
20.79167	1809
20.80000	1791
20.80833	1775
20.81667	1761
20.82500	1748
20.83333	1735
20.84167	1720
20.85000	1701
20.85833	1681
20.86667	1660
20.87500	1639
20.88333	1620
20.89167	1602
20.90000	1583
20.90833	1563
20.91667	1540
20.92500	1516
20.93333	1491
20.94167	1466
20.95000	1443
20.95833	1423
20.96667	1404
20.97500	1386
20.98333	1369
20.99167	1353
21.00000	1337
21.00833	1321
21.01667	1304
21.02500	1286
21.03333	1265
21.04167	1245
21.05000	1224
21.05833	1205
21.06667	1188
21.07500	1173
21.08333	1157
21.09167	1139
21.10000	1122
21.10833	1105
21.11667	1090
21.12500	1076
21.13333	1063
21.14167	1049
21.15000	1032
21.15833	1015
21.16667	999
21.17500	985
21.18333	972
21.19167	959
21.20000	948
21.20833	937
21.21667	926
21.22500	916
21.23333	907
21.24167	898
21.25000	891
21.25833	883
21.26667	876
21.27500	869
21.28333	860
21.29167	850
21.30000	837
21.30833	824
21.31667	811
21.32500	802
21.33333	798
21.34167	798
21.35000	799
21.35833	800
21.36667	797
21.37500	790
21.38333	780
21.39167	769
21.40000	760
21.40833	752
21.41667	747
21.42500	742
21.43333	737
21.44167	729
21.45000	720
21.45833	712
21.46667	707
21.47500	706
21.48333	705
21.49167	705
21.50000	705
21.50833	703
21.51667	700
21.52500	699
21.53333	698
21.54167	697
21.55000	694
21.55833	691
21.56667	687
21.57500	683
21.58333	680
21.59167	678
21.60000	675
21.60833	672
21.61667	669
21.62500	665
21.63333	661
21.64167	657
21.65000	652
21.65833	646
21.66667	642
21.67500	638
21.68333	634
21.69167	632
21.70000	630
21.70833	630
21.71667	632
21.72500	635
21.73333	638
21.74167	639
21.75000	638
21.75833	635
21.76667	632
21.77500	628
21.78333	625
21.79167	622
21.80000	620
21.80833	618
21.81667	616
21.82500	615
21.83333	613
21.84167	611
21.85000	608
21.85833	605
21.86667	602
21.87500	598
21.88333	594
21.89167	590
21.90000	586
21.90833	582
21.91667	580
21.92500	580
21.93333	582
21.94167	584
21.95000	584
21.95833	582
21.96667	578
21.97500	573
21.98333	568
21.99167	564
22.00000	560
22.00833	558
22.01667	557
22.02500	557
22.03333	556
22.04167	553
22.05000	550
22.05833	543
22.06667	535
22.07500	527
22.08333	520
22.09167	515
22.10000	511
22.10833	508
22.11667	506
22.12500	503
22.13333	500
22.14167	500
22.15000	501
22.15833	504
22.16667	505
22.17500	505
22.18333	504
22.19167	501
22.20000	498
22.20833	495
22.21667	493
22.22500	490
22.23333	486
22.24167	483
22.25000	480
22.25833	477
22.26667	472
22.27500	468
22.28333	463
22.29167	459
22.30000	456
22.30833	453
22.31667	451
22.32500	449
22.33333	448
22.34167	447
22.35000	444
22.35833	441
22.36667	437
22.37500	432
22.38333	426
22.39167	419
22.40000	414
22.40833	409
22.41667	407
22.42500	405
22.43333	405
22.44167	405
22.45000	405
22.45833	402
22.46667	397
22.47500	390
22.48333	383
22.49167	376
22.50000	371
22.50833	370
22.51667	371
22.52500	372
22.53333	373
22.54167	370
22.55000	365
22.55833	357
22.56667	348
22.57500	341
22.58333	337
22.59167	337
22.60000	340
22.60833	342
22.61667	344
22.62500	343
22.63333	340
22.64167	336
22.65000	331
22.65833	327
22.66667	325
22.67500	324
22.68333	323
22.69167	324
22.70000	323
22.70833	320
22.71667	315
22.72500	306
22.73333	296
22.74167	288
22.75000	283
22.75833	281
22.76667	283
22.77500	288
22.78333	291
22.79167	291
22.80000	288
22.80833	283
22.81667	277
22.82500	272
22.83333	267
22.84167	264
22.85000	263
22.85833	264
22.86667	267
22.87500	268
22.88333	266
22.89167	261
22.90000	253
22.90833	245
22.91667	239
22.92500	235
22.93333	233
22.94167	232
22.95000	232
22.95833	232
22.96667	231
22.97500	228
22.98333	225
22.99167	222
23.00000	220
23.00833	219
23.01667	219
23.02500	219
23.03333	217
23.04167	216
23.05000	217
23.05833	218
23.06667	220
23.07500	222
23.08333	221
23.09167	218
23.10000	213
23.10833	208
23.11667	204
23.12500	203
23.13333	203
23.14167	204
23.15000	205
23.15833	206
23.16667	204
23.17500	200
23.18333	194
23.19167	187
23.20000	181
23.20833	177
23.21667	176
23.22500	179
23.23333	183
23.24167	187
23.25000	188
23.25833	189
23.26667	190
23.27500	191
23.28333	192
23.29167	193
23.30000	193
23.30833	192
23.31667	191
23.32500	190
23.33333	190
23.34167	189
23.35000	185
23.35833	182
23.36667	180
23.37500	181
23.38333	181
23.39167	181
23.40000	181
23.40833	177
23.41667	173
23.42500	169
23.43333	166
23.44167	164
23.45000	163
23.45833	162
23.46667	162
23.47500	162
23.48333	161
23.49167	160
23.50000	159
23.50833	162
23.51667	166
23.52500	170
23.53333	174
23.54167	176
23.55000	174
23.55833	170
23.56667	166
23.57500	161
23.58333	156
23.59167	151
23.60000	147
23.60833	145
23.61667	145
23.62500	145
23.63333	147
23.64167	147
23.65000	145
23.65833	144
23.66667	144
23.67500	148
23.68333	153
23.69167	159
23.70000	163
23.70833	163
23.71667	160
23.72500	156
23.73333	150
23.74167	147
23.75000	146
23.75833	146
23.76667	146
23.77500	144
23.78333	141
23.79167	137
23.80000	135
23.80833	138
23.81667	143
23.82500	150
23.83333	157
23.84167	162
23.85000	164
23.85833	163
23.86667	162
23.87500	159
23.88333	155
23.89167	150
23.90000	146
23.90833	141
23.91667	137
23.92500	135
23.93333	134
23.94167	134
23.95000	134
23.95833	134
23.96667	134
23.97500	134
23.98333	134
23.99167	135
24.00000	138
24.00833	140
24.01667	142
24.02500	144
24.03333	147
24.04167	149
24.05000	150
24.05833	150
24.06667	150
24.07500	151
24.08333	154
24.09167	158
24.10000	160
24.10833	160
24.11667	159
24.12500	158
24.13333	158
24.14167	159
24.15000	160
24.15833	160
24.16667	159
24.17500	159
24.18333	159
24.19167	159
24.20000	160
24.20833	161
24.21667	161
24.22500	162
24.23333	163
24.24167	164
24.25000	163
24.25833	162
24.26667	161
24.27500	161
24.28333	162
24.29167	163
24.30000	164
24.30833	164
24.31667	162
24.32500	160
24.33333	156
24.34167	154
24.35000	153
24.35833	154
24.36667	156
24.37500	159
24.38333	161
24.39167	163
24.40000	164
24.40833	166
24.41667	168
24.42500	170
24.43333	172
24.44167	174
24.45000	174
24.45833	172
24.46667	169
24.47500	166
24.48333	165
24.49167	167
24.50000	171
24.50833	176
24.51667	181
24.52500	185
24.53333	189
24.54167	191
24.55000	192
24.55833	192
24.56667	192
24.57500	192
24.58333	192
24.59167	190
24.60000	189
24.60833	188
24.61667	186
24.62500	185
24.63333	184
24.64167	181
24.65000	177
24.65833	172
24.66667	167
24.67500	163
24.68333	162
24.69167	164
24.70000	168
24.70833	174
24.71667	180
24.72500	186
24.73333	190
24.74167	193
24.75000	193
24.75833	192
24.76667	190
24.77500	189
24.78333	190
24.79167	191
24.80000	192
24.80833	191
24.81667	189
24.82500	187
24.83333	185
24.84167	183
24.85000	183
24.85833	184
24.86667	184
24.87500	182
24.88333	179
24.89167	174
24.90000	171
24.90833	170
24.91667	171
24.92500	175
24.93333	178
24.94167	180
24.95000	179
24.95833	176
24.96667	173
24.97500	169
24.98333	167
24.99167	167
25.00000	168
25.00833	170
25.01667	172
25.02500	171
25.03333	169
25.04167	164
25.05000	159
25.05833	155
25.06667	152
25.07500	150
25.08333	148
25.09167	146
25.10000	143
25.10833	140
25.11667	139
25.12500	140
25.13333	144
25.14167	148
25.15000	152
25.15833	156
25.16667	157
25.17500	156
25.18333	153
25.19167	149
25.20000	146
25.20833	146
25.21667	148
25.22500	150
25.23333	153
25.24167	152
25.25000	147
25.25833	141
25.26667	134
25.27500	129
25.28333	126
25.29167	125
25.30000	125
25.30833	125
25.31667	124
25.32500	124
25.33333	125
25.34167	128
25.35000	132
25.35833	138
25.36667	143
25.37500	147
25.38333	150
25.39167	150
25.40000	150
25.40833	149
25.41667	147
25.42500	147
25.43333	148
25.44167	150
25.45000	153
25.45833	153
25.46667	150
25.47500	144
25.48333	138
25.49167	132
25.50000	127
25.50833	126
25.51667	127
25.52500	129
25.53333	130
25.54167	132
25.55000	133
25.55833	133
25.56667	133
25.57500	131
25.58333	129
25.59167	126
25.60000	123
25.60833	121
25.61667	120
25.62500	121
25.63333	123
25.64167	125
25.65000	127
25.65833	128
25.66667	130
25.67500	131
25.68333	132
25.69167	133
25.70000	133
25.70833	132
25.71667	129
25.72500	125
25.73333	120
25.74167	115
25.75000	111
25.75833	109
25.76667	109
25.77500	110
25.78333	111
25.79167	111
25.80000	112
25.80833	113
25.81667	116
25.82500	121
25.83333	125
25.84167	128
25.85000	128
25.85833	128
25.86667	128
25.87500	129
25.88333	132
25.89167	136
25.90000	139
25.90833	141
25.91667	141
25.92500	139
25.93333	137
25.94167	136
25.95000	134
25.95833	133
25.96667	133
25.97500	135
25.98333	137
25.99167	138
26.00000	140
26.00833	141
26.01667	143
26.02500	144
26.03333	144
26.04167	143
26.05000	140
26.05833	137
26.06667	136
26.07500	137
26.08333	140
26.09167	144
26.10000	147
26.10833	147
26.11667	146
26.12500	145
26.13333	145
26.14167	144
26.15000	140
26.15833	136
26.16667	132
26.17500	130
26.18333	129
26.19167	132
26.20000	136
26.20833	140
26.21667	144
26.22500	146
26.23333	148
26.24167	150
26.25000	150
26.25833	150
26.26667	150
26.27500	152
26.28333	155
26.29167	158
26.30000	161
26.30833	164
26.31667	166
26.32500	169
26.33333	172
26.34167	174
26.35000	175
26.35833	175
26.36667	174
26.37500	173
26.38333	171
26.39167	169
26.40000	165
26.40833	162
26.41667	159
26.42500	160
26.43333	163
26.44167	166
26.45000	169
26.45833	172
26.46667	173
26.47500	173
26.48333	172
26.49167	172
26.50000	172
26.50833	172
26.51667	172
26.52500	172
26.53333	172
26.54167	172
26.55000	172
26.55833	170
26.56667	169
26.57500	168
26.58333	167
26.59167	167
26.60000	166
26.60833	166
26.61667	168
26.62500	170
26.63333	173
26.64167	175
26.65000	176
26.65833	176
26.66667	175
26.67500	176
26.68333	176
26.69167	176
26.70000	177
26.70833	177
26.71667	176
26.72500	176
26.73333	177
26.74167	180
26.75000	184
26.75833	187
26.76667	187
26.77500	185
26.78333	183
26.79167	181
26.80000	179
26.80833	177
26.81667	175
26.82500	172
26.83333	170
26.84167	170
26.85000	171
26.85833	174
26.86667	177
26.87500	181
26.88333	186
26.89167	191
26.90000	195
26.90833	195
26.91667	193
26.92500	189
26.93333	184
26.94167	181
26.95000	181
26.95833	183
26.96667	184
26.97500	183
26.98333	180
26.99167	177
27.00000	176
27.00833	177
27.01667	179
27.02500	181
27.03333	180
27.04167	179
27.05000	177
27.05833	176
27.06667	178
27.07500	183
27.08333	188
27.09167	193
27.10000	197
27.10833	199
27.11667	200
27.12500	199
27.13333	199
27.14167	198
27.15000	198
27.15833	199
27.16667	199
27.17500	197
27.18333	192
27.19167	187
27.20000	183
27.20833	182
27.21667	182
27.22500	183
27.23333	184
27.24167	185
27.25000	185
27.25833	184
27.26667	184
27.27500	185
27.28333	186
27.29167	186
27.30000	185
27.30833	182
27.31667	178
27.32500	176
27.33333	174
27.34167	174
27.35000	176
27.35833	178
27.36667	178
27.37500	177
27.38333	175
27.39167	173
27.40000	173
27.40833	175
27.41667	178
27.42500	181
27.43333	183
27.44167	183
27.45000	181
27.45833	180
27.46667	181
27.47500	183
27.48333	184
27.49167	186
27.50000	186
27.50833	187
27.51667	190
27.52500	193
27.53333	198
27.54167	203
27.55000	206
27.55833	208
27.56667	207
27.57500	205
27.58333	204
27.59167	206
27.60000	208
27.60833	211
27.61667	214
27.62500	215
27.63333	213
27.64167	210
27.65000	205
27.65833	201
27.66667	199
27.67500	198
27.68333	199
27.69167	202
27.70000	205
27.70833	207
27.71667	209
27.72500	210
27.73333	210
27.74167	208
27.75000	207
27.75833	206
27.76667	205
27.77500	206
27.78333	209
27.79167	212
27.80000	216
27.80833	221
27.81667	225
27.82500	226
27.83333	226
27.84167	226
27.85000	227
27.85833	230
27.86667	234
27.87500	238
27.88333	240
27.89167	242
27.90000	244
27.90833	245
27.91667	246
27.92500	248
27.93333	250
27.94167	252
27.95000	255
27.95833	258
27.96667	259
27.97500	259
27.98333	259
27.99167	259
28.00000	261
28.00833	265
28.01667	271
28.02500	277
28.03333	283
28.04167	286
28.05000	286
28.05833	282
28.06667	275
28.07500	267
28.08333	260
28.09167	257
28.10000	258
28.10833	262
28.11667	269
28.12500	276
28.13333	283
28.14167	288
28.15000	292
28.15833	294
28.16667	296
28.17500	297
28.18333	298
28.19167	298
28.20000	299
28.20833	299
28.21667	301
28.22500	306
28.23333	312
28.24167	316
28.25000	318
28.25833	318
28.26667	319
28.27500	320
28.28333	322
28.29167	323
28.30000	323
28.30833	324
28.31667	324
28.32500	324
28.33333	325
28.34167	325
28.35000	323
28.35833	321
28.36667	319
28.37500	319
28.38333	320
28.39167	321
28.40000	322
28.40833	323
28.41667	324
28.42500	323
28.43333	321
28.44167	320
28.45000	321
28.45833	324
28.46667	326
28.47500	327
28.48333	324
28.49167	318
28.50000	312
28.50833	306
28.51667	302
28.52500	301
28.53333	302
28.54167	304
28.55000	307
28.55833	311
28.56667	315
28.57500	320
28.58333	323
28.59167	326
28.60000	327
28.60833	327
28.61667	325
28.62500	326
28.63333	328
28.64167	331
28.65000	331
28.65833	330
28.66667	328
28.67500	326
28.68333	325
28.69167	325
28.70000	325
28.70833	327
28.71667	328
28.72500	328
28.73333	326
28.74167	323
28.75000	319
28.75833	317
28.76667	318
28.77500	321
28.78333	326
28.79167	330
28.80000	331
28.80833	329
28.81667	325
28.82500	321
28.83333	319
28.84167	318
28.85000	319
28.85833	319
28.86667	318
28.87500	316
28.88333	316
28.89167	318
28.90000	320
28.90833	321
28.91667	323
28.92500	324
28.93333	323
28.94167	322
28.95000	320
28.95833	319
28.96667	318
28.97500	319
28.98333	321
28.99167	324
29.00000	326
29.00833	327
29.01667	328
29.02500	329
29.03333	332
29.04167	335
29.05000	337
29.05833	336
29.06667	334
29.07500	331
29.08333	329
29.09167	329
29.10000	330
29.10833	330
29.11667	329
29.12500	328
29.13333	328
29.14167	330
29.15000	334
29.15833	338
29.16667	340
29.17500	341
29.18333	339
29.19167	338
29.20000	338
29.20833	341
29.21667	347
29.22500	352
29.23333	357
29.24167	358
29.25000	356
29.25833	353
29.26667	351
29.27500	351
29.28333	352
29.29167	356
29.30000	359
29.30833	362
29.31667	364
29.32500	365
29.33333	366
29.34167	366
29.35000	366
29.35833	366
29.36667	366
29.37500	366
29.38333	366
29.39167	367
29.40000	369
29.40833	373
29.41667	378
29.42500	383
29.43333	389
29.44167	396
29.45000	404
29.45833	412
29.46667	418
29.47500	423
29.48333	426
29.49167	427
29.50000	429
29.50833	431
29.51667	436
29.52500	442
29.53333	448
29.54167	453
29.55000	458
29.55833	461
29.56667	463
29.57500	465
29.58333	468
29.59167	474
29.60000	482
29.60833	491
29.61667	499
29.62500	505
29.63333	511
29.64167	518
29.65000	530
29.65833	545
29.66667	559
29.67500	572
29.68333	582
29.69167	592
29.70000	604
29.70833	618
29.71667	635
29.72500	652
29.73333	671
29.74167	688
29.75000	703
29.75833	718
29.76667	735
29.77500	754
29.78333	776
29.79167	805
29.80000	837
29.80833	869
29.81667	899
29.82500	930
29.83333	962
29.84167	993
29.85000	1025
29.85833	1057
29.86667	1088
29.87500	1120
29.88333	1154
29.89167	1194
29.90000	1240
29.90833	1290
29.91667	1340
29.92500	1393
29.93333	1448
29.94167	1504
29.95000	1563
29.95833	1626
29.96667	1686
29.97500	1741
29.98333	1795
29.99167	1854
30.00000	1916
30.00833	1984
30.01667	2055
30.02500	2130
30.03333	2215
30.04167	2306
30.05000	2398
30.05833	2487
30.06667	2578
30.07500	2672
30.08333	2763
30.09167	2864
30.10000	2973
30.10833	3082
30.11667	3187
30.12500	3292
30.13333	3403
30.14167	3518
30.15000	3644
30.15833	3780
30.16667	3914
30.17500	4039
30.18333	4160
30.19167	4285
30.20000	4412
30.20833	4546
30.21667	4681
30.22500	4819
30.23333	4960
30.24167	5099
30.25000	5244
30.25833	5387
30.26667	5536
30.27500	5687
30.28333	5836
30.29167	5987
30.30000	6134
30.30833	6282
30.31667	6427
30.32500	6574
30.33333	6725
30.34167	6876
30.35000	7033
30.35833	7188
30.36667	7343
30.37500	7496
30.38333	7643
30.39167	7791
30.40000	7933
30.40833	8075
30.41667	8213
30.42500	8348
30.43333	8483
30.44167	8616
30.45000	8751
30.45833	8881
30.46667	9008
30.47500	9130
30.48333	9248
30.49167	9364
30.50000	9476
30.50833	9587
30.51667	9694
30.52500	9796
30.53333	9895
30.54167	9988
30.55000	10079
30.55833	10164
30.56667	10244
30.57500	10320
30.58333	10389
30.59167	10457
30.60000	10519
30.60833	10580
30.61667	10634
30.62500	10681
30.63333	10721
30.64167	10753
30.65000	10780
30.65833	10803
30.66667	10826
30.67500	10847
30.68333	10863
30.69167	10873
30.70000	10876
30.70833	10871
30.71667	10861
30.72500	10845
30.73333	10824
30.74167	10798
30.75000	10765
30.75833	10727
30.76667	10683
30.77500	10637
30.78333	10586
30.79167	10531
30.80000	10472
30.80833	10408
30.81667	10340
30.82500	10267
30.83333	10189
30.84167	10109
30.85000	10023
30.85833	9934
30.86667	9842
30.87500	9747
30.88333	9651
30.89167	9550
30.90000	9450
30.90833	9344
30.91667	9235
30.92500	9120
30.93333	8998
30.94167	8874
30.95000	8744
30.95833	8616
30.96667	8486
30.97500	8357
30.98333	8230
30.99167	8102
31.00000	7976
31.00833	7848
31.01667	7718
31.02500	7584
31.03333	7445
31.04167	7306
31.05000	7163
31.05833	7024
31.06667	6886
31.07500	6750
31.08333	6617
31.09167	6484
31.10000	6353
31.10833	6221
31.11667	6089
31.12500	5957
31.13333	5822
31.14167	5688
31.15000	5553
31.15833	5422
31.16667	5294
31.17500	5170
31.18333	5049
31.19167	4927
31.20000	4810
31.20833	4692
31.21667	4576
31.22500	4458
31.23333	4339
31.24167	4222
31.25000	4106
31.25833	3994
31.26667	3887
31.27500	3783
31.28333	3686
31.29167	3590
31.30000	3499
31.30833	3409
31.31667	3322
31.32500	3238
31.33333	3155
31.34167	3077
31.35000	2999
31.35833	2922
31.36667	2845
31.37500	2767
31.38333	2694
31.39167	2621
31.40000	2551
31.40833	2482
31.41667	2414
31.42500	2348
31.43333	2284
31.44167	2224
31.45000	2167
31.45833	2113
31.46667	2061
31.47500	2009
31.48333	1958
31.49167	1907
31.50000	1857
31.50833	1808
31.51667	1761
31.52500	1719
31.53333	1680
31.54167	1645
31.55000	1611
31.55833	1579
31.56667	1545
31.57500	1511
31.58333	1476
31.59167	1441
31.60000	1408
31.60833	1377
31.61667	1349
31.62500	1323
31.63333	1298
31.64167	1273
31.65000	1247
31.65833	1223
31.66667	1201
31.67500	1181
31.68333	1164
31.69167	1148
31.70000	1131
31.70833	1113
31.71667	1094
31.72500	1075
31.73333	1058
31.74167	1043
31.75000	1030
31.75833	1020
31.76667	1012
31.77500	1005
31.78333	998
31.79167	990
31.80000	981
31.80833	972
31.81667	963
31.82500	954
31.83333	944
31.84167	934
31.85000	923
31.85833	913
31.86667	904
31.87500	895
31.88333	886
31.89167	879
31.90000	873
31.90833	868
31.91667	863
31.92500	857
31.93333	851
31.94167	844
31.95000	837
31.95833	831
31.96667	826
31.97500	823
31.98333	822
31.99167	825
32.00000	828
32.00833	830
32.01667	831
32.02500	829
32.03333	827
32.04167	827
32.05000	830
32.05833	834
32.06667	838
32.07500	840
32.08333	840
32.09167	838
32.10000	836
32.10833	834
32.11667	835
32.12500	837
32.13333	840
32.14167	842
32.15000	841
32.15833	840
32.16667	840
32.17500	841
32.18333	845
32.19167	849
32.20000	853
32.20833	855
32.21667	857
32.22500	862
32.23333	870
32.24167	879
32.25000	886
32.25833	892
32.26667	895
32.27500	897
32.28333	901
32.29167	906
32.30000	912
32.30833	919
32.31667	927
32.32500	934
32.33333	941
32.34167	947
32.35000	953
32.35833	958
32.36667	964
32.37500	970
32.38333	976
32.39167	982
32.40000	989
32.40833	999
32.41667	1010
32.42500	1022
32.43333	1034
32.44167	1046
32.45000	1058
32.45833	1069
32.46667	1082
32.47500	1095
32.48333	1109
32.49167	1124
32.50000	1140
32.50833	1158
32.51667	1178
32.52500	1199
32.53333	1220
32.54167	1240
32.55000	1260
32.55833	1279
32.56667	1299
32.57500	1321
32.58333	1344
32.59167	1371
32.60000	1400
32.60833	1432
32.61667	1467
32.62500	1502
32.63333	1539
32.64167	1576
32.65000	1615
32.65833	1655
32.66667	1697
32.67500	1739
32.68333	1781
32.69167	1824
32.70000	1868
32.70833	1917
32.71667	1968
32.72500	2022
32.73333	2080
32.74167	2139
32.75000	2202
32.75833	2266
32.76667	2332
32.77500	2400
32.78333	2470
32.79167	2545
32.80000	2622
32.80833	2704
32.81667	2788
32.82500	2874
32.83333	2963
32.84167	3052
32.85000	3145
32.85833	3237
32.86667	3333
32.87500	3430
32.88333	3528
32.89167	3631
32.90000	3736
32.90833	3846
32.91667	3957
32.92500	4070
32.93333	4185
32.94167	4302
32.95000	4424
32.95833	4548
32.96667	4676
32.97500	4806
32.98333	4935
32.99167	5069
33.00000	5199
33.00833	5332
33.01667	5464
33.02500	5596
33.03333	5731
33.04167	5865
33.05000	6003
33.05833	6138
33.06667	6276
33.07500	6415
33.08333	6553
33.09167	6696
33.10000	6838
33.10833	6985
33.11667	7133
33.12500	7280
33.13333	7430
33.14167	7575
33.15000	7721
33.15833	7859
33.16667	7993
33.17500	8124
33.18333	8254
33.19167	8388
33.20000	8522
33.20833	8661
33.21667	8798
33.22500	8929
33.23333	9057
33.24167	9176
33.25000	9292
33.25833	9401
33.26667	9508
33.27500	9614
33.28333	9717
33.29167	9823
33.30000	9927
33.30833	10031
33.31667	10132
33.32500	10227
33.33333	10318
33.34167	10402
33.35000	10481
33.35833	10555
33.36667	10627
33.37500	10697
33.38333	10763
33.39167	10827
33.40000	10883
33.40833	10933
33.41667	10977
33.42500	11014
33.43333	11047
33.44167	11075
33.45000	11099
33.45833	11119
33.46667	11136
33.47500	11149
33.48333	11159
33.49167	11165
33.50000	11168
33.50833	11164
33.51667	11154
33.52500	11141
33.53333	11123
33.54167	11102
33.55000	11076
33.55833	11046
33.56667	11010
33.57500	10967
33.58333	10918
33.59167	10861
33.60000	10800
33.60833	10735
33.61667	10668
33.62500	10601
33.63333	10532
33.64167	10463
33.65000	10389
33.65833	10312
33.66667	10228
33.67500	10138
33.68333	10045
33.69167	9945
33.70000	9844
33.70833	9738
33.71667	9632
33.72500	9525
33.73333	9417
33.74167	9311
33.75000	9203
33.75833	9093
33.76667	8976
33.77500	8854
33.78333	8729
33.79167	8600
33.80000	8473
33.80833	8345
33.81667	8219
33.82500	8091
33.83333	7961
33.84167	7833
33.85000	7701
33.85833	7571
33.86667	7440
33.87500	7308
33.88333	7179
33.89167	7049
33.90000	6923
33.90833	6795
33.91667	6666
33.92500	6536
33.93333	6401
33.94167	6269
33.95000	6135
33.95833	6005
33.96667	5876
33.97500	5749
33.98333	5625
33.99167	5499
34.00000	5377
34.00833	5253
34.01667	5133
34.02500	5015
34.03333	4898
34.04167	4785
34.05000	4671
34.05833	4561
34.06667	4450
34.07500	4340
34.08333	4235
34.09167	4131
34.10000	4032
34.10833	3931
34.11667	3830
34.12500	3728
34.13333	3625
34.14167	3526
34.15000	3430
34.15833	3339
34.16667	3251
34.17500	3164
34.18333	3081
34.19167	2998
34.20000	2920
34.20833	2841
34.21667	2764
34.22500	2689
34.23333	2615
34.24167	2544
34.25000	2473
34.25833	2406
34.26667	2338
34.27500	2271
34.28333	2207
34.29167	2143
34.30000	2085
34.30833	2029
34.31667	1977
34.32500	1927
34.33333	1878
34.34167	1830
34.35000	1779
34.35833	1730
34.36667	1681
34.37500	1632
34.38333	1585
34.39167	1537
34.40000	1494
34.40833	1455
34.41667	1419
34.42500	1386
34.43333	1353
34.44167	1319
34.45000	1282
34.45833	1246
34.46667	1212
34.47500	1181
34.48333	1151
34.49167	1122
34.50000	1094
34.50833	1066
34.51667	1037
34.52500	1011
34.53333	987
34.54167	966
34.55000	947
34.55833	929
34.56667	908
34.57500	886
34.58333	864
34.59167	842
34.60000	822
34.60833	805
34.61667	788
34.62500	769
34.63333	748
34.64167	727
34.65000	707
34.65833	689
34.66667	674
34.67500	660
34.68333	648
34.69167	636
34.70000	626
34.70833	616
34.71667	606
34.72500	596
34.73333	586
34.74167	577
34.75000	568
34.75833	558
34.76667	548
34.77500	536
34.78333	524
34.79167	510
34.80000	497
34.80833	484
34.81667	473
34.82500	465
34.83333	460
34.84167	455
34.85000	450
34.85833	445
34.86667	439
34.87500	433
34.88333	428
34.89167	423
34.90000	418
34.90833	411
34.91667	403
34.92500	394
34.93333	386
34.94167	378
34.95000	371
34.95833	365
34.96667	361
34.97500	357
34.98333	354
34.99167	351
35.00000	349
35.00833	348
35.01667	347
35.02500	344
35.03333	340
35.04167	336
35.05000	331
35.05833	327
35.06667	325
35.07500	325
35.08333	325
35.09167	324
35.10000	322
35.10833	319
35.11667	315
35.12500	312
35.13333	310
35.14167	308
35.15000	307
35.15833	305
35.16667	304
35.17500	303
35.18333	301
35.19167	297
35.20000	292
35.20833	284
35.21667	277
35.22500	272
35.23333	271
35.24167	273
35.25000	277
35.25833	280
35.26667	281
35.27500	279
35.28333	275
35.29167	272
35.30000	269
35.30833	266
35.31667	264
35.32500	261
35.33333	258
35.34167	255
35.35000	253
35.35833	252
35.36667	251
35.37500	250
35.38333	248
35.39167	244
35.40000	241
35.40833	238
35.41667	237
35.42500	237
35.43333	238
35.44167	239
35.45000	241
35.45833	243
35.46667	245
35.47500	246
35.48333	246
35.49167	242
35.50000	238
35.50833	234
35.51667	231
35.52500	231
35.53333	231
35.54167	232
35.55000	232
35.55833	232
35.56667	231
35.57500	230
35.58333	229
35.59167	230
35.60000	229
35.60833	227
35.61667	224
35.62500	221
35.63333	219
35.64167	220
35.65000	223
35.65833	228
35.66667	233
35.67500	237
35.68333	240
35.69167	241
35.70000	242
35.70833	242
35.71667	242
35.72500	242
35.73333	241
35.74167	240
35.75000	236
35.75833	232
35.76667	227
35.77500	222
35.78333	216
35.79167	212
35.80000	207
35.80833	201
35.81667	196
35.82500	193
35.83333	192
35.84167	195
35.85000	199
35.85833	203
35.86667	205
35.87500	207
35.88333	208
35.89167	208
35.90000	209
35.90833	210
35.91667	211
35.92500	211
35.93333	212
35.94167	213
35.95000	215
35.95833	216
35.96667	217
35.97500	218
35.98333	219
35.99167	220
36.00000	222
36.00833	225
36.01667	228
36.02500	230
36.03333	230
36.04167	228
36.05000	225
36.05833	222
36.06667	220
36.07500	220
36.08333	222
36.09167	224
36.10000	224
36.10833	222
36.11667	217
36.12500	214
36.13333	211
36.14167	212
36.15000	217
36.15833	223
36.16667	231
36.17500	239
36.18333	244
36.19167	245
36.20000	243
36.20833	239
36.21667	232
36.22500	225
36.23333	218
36.24167	212
36.25000	206
36.25833	203
36.26667	203
36.27500	205
36.28333	208
36.29167	211
36.30000	214
36.30833	216
36.31667	217
36.32500	218
36.33333	219
36.34167	220
36.35000	219
36.35833	217
36.36667	214
36.37500	211
36.38333	211
36.39167	213
36.40000	214
36.40833	214
36.41667	214
36.42500	214
36.43333	216
36.44167	219
36.45000	222
36.45833	223
36.46667	222
36.47500	220
36.48333	218
36.49167	219
36.50000	221
36.50833	224
36.51667	226
36.52500	227
36.53333	226
36.54167	224
36.55000	223
36.55833	222
36.56667	224
36.57500	227
36.58333	231
36.59167	235
36.60000	238
36.60833	240
36.61667	240
36.62500	241
36.63333	241
36.64167	241
36.65000	238
36.65833	233
36.66667	226
36.67500	219
36.68333	216
36.69167	216
36.70000	218
36.70833	219
36.71667	217
36.72500	212
36.73333	206
36.74167	202
36.75000	202
36.75833	204
36.76667	207
36.77500	211
36.78333	215
36.79167	218
36.80000	220
36.80833	218
36.81667	214
36.82500	209
36.83333	204
36.84167	204
36.85000	209
36.85833	217
36.86667	225
36.87500	233
36.88333	239
36.89167	244
36.90000	248
36.90833	251
36.91667	251
36.92500	247
36.93333	239
36.94167	230
36.95000	219
36.95833	211
36.96667	207
36.97500	206
36.98333	208
36.99167	212
37.00000	216
37.00833	222
37.01667	227
37.02500	229
37.03333	227
37.04167	224
37.05000	221
37.05833	220
37.06667	223
37.07500	228
37.08333	231
37.09167	232
37.10000	231
37.10833	228
37.11667	225
37.12500	224
37.13333	226
37.14167	229
37.15000	233
37.15833	235
37.16667	236
37.17500	236
37.18333	235
37.19167	236
37.20000	236
37.20833	236
37.21667	237
37.22500	239
37.23333	241
37.24167	244
37.25000	248
37.25833	251
37.26667	252
37.27500	252
37.28333	251
37.29167	251
37.30000	251
37.30833	250
37.31667	247
37.32500	243
37.33333	239
37.34167	237
37.35000	238
37.35833	241
37.36667	244
37.37500	247
37.38333	249
37.39167	249
37.40000	247
37.40833	244
37.41667	241
37.42500	238
37.43333	237
37.44167	237
37.45000	240
37.45833	244
37.46667	249
37.47500	253
37.48333	256
37.49167	258
37.50000	260
37.50833	265
37.51667	272
37.52500	278
37.53333	281
37.54167	281
37.55000	278
37.55833	274
37.56667	270
37.57500	266
37.58333	263
37.59167	261
37.60000	260
37.60833	262
37.61667	265
37.62500	268
37.63333	270
37.64167	271
37.65000	271
37.65833	273
37.66667	277
37.67500	285
37.68333	294
37.69167	301
37.70000	304
37.70833	303
37.71667	297
37.72500	290
37.73333	285
37.74167	282
37.75000	285
37.75833	290
37.76667	295
37.77500	299
37.78333	301
37.79167	302
37.80000	302
37.80833	304
37.81667	307
37.82500	309
37.83333	311
37.84167	313
37.85000	313
37.85833	313
37.86667	311
37.87500	309
37.88333	309
37.89167	311
37.90000	314
37.90833	317
37.91667	319
37.92500	319
37.93333	316
37.94167	313
37.95000	310
37.95833	310
37.96667	314
37.97500	321
37.98333	328
37.99167	335
38.00000	339
38.00833	340
38.01667	338
38.02500	336
38.03333	333
38.04167	332
38.05000	332
38.05833	332
38.06667	329
38.07500	326
38.08333	322
38.09167	320
38.10000	321
38.10833	324
38.11667	328
38.12500	331
38.13333	333
38.14167	334
38.15000	336
38.15833	337
38.16667	337
38.17500	335
38.18333	332
38.19167	328
38.20000	326
38.20833	328
38.21667	333
38.22500	339
38.23333	346
38.24167	351
38.25000	355
38.25833	356
38.26667	356
38.27500	355
38.28333	354
38.29167	353
38.30000	353
38.30833	355
38.31667	357
38.32500	359
38.33333	362
38.34167	363
38.35000	363
38.35833	363
38.36667	362
38.37500	361
38.38333	360
38.39167	360
38.40000	360
38.40833	360
38.41667	361
38.42500	361
38.43333	361
38.44167	361
38.45000	360
38.45833	359
38.46667	355
38.47500	352
38.48333	349
38.49167	349
38.50000	350
38.50833	353
38.51667	356
38.52500	357
38.53333	355
38.54167	352
38.55000	350
38.55833	347
38.56667	344
38.57500	342
38.58333	341
38.59167	342
38.60000	346
38.60833	350
38.61667	354
38.62500	356
38.63333	357
38.64167	357
38.65000	357
38.65833	356
38.66667	356
38.67500	355
38.68333	353
38.69167	351
38.70000	348
38.70833	346
38.71667	345
38.72500	346
38.73333	349
38.74167	351
38.75000	351
38.75833	350
38.76667	349
38.77500	348
38.78333	349
38.79167	351
38.80000	353
38.80833	354
38.81667	354
38.82500	353
38.83333	354
38.84167	355
38.85000	356
38.85833	358
38.86667	359
38.87500	360
38.88333	362
38.89167	364
38.90000	366
38.90833	367
38.91667	367
38.92500	367
38.93333	368
38.94167	371
38.95000	376
38.95833	380
38.96667	384
38.97500	388
38.98333	392
38.99167	396
39.00000	397
39.00833	395
39.01667	392
39.02500	387
39.03333	383
39.04167	381
39.05000	384
39.05833	388
39.06667	391
39.07500	393
39.08333	394
39.09167	392
39.10000	389
39.10833	387
39.11667	385
39.12500	386
39.13333	387
39.14167	389
39.15000	390
39.15833	390
39.16667	389
39.17500	386
39.18333	383
39.19167	380
39.20000	377
39.20833	376
39.21667	377
39.22500	379
39.23333	382
39.24167	384
39.25000	384
39.25833	383
39.26667	381
39.27500	381
39.28333	383
39.29167	389
39.30000	395
39.30833	401
39.31667	404
39.32500	402
39.33333	398
39.34167	392
39.35000	386
39.35833	382
39.36667	382
39.37500	385
39.38333	391
39.39167	400
39.40000	410
39.40833	421
39.41667	429
39.42500	434
39.43333	435
39.44167	433
39.45000	428
39.45833	423
39.46667	417
39.47500	413
39.48333	412
39.49167	414
39.50000	417
39.50833	421
39.51667	425
39.52500	429
39.53333	433
39.54167	436
39.55000	437
39.55833	438
39.56667	437
39.57500	437
39.58333	437
39.59167	436
39.60000	436
39.60833	437
39.61667	438
39.62500	438
39.63333	438
39.64167	437
39.65000	436
39.65833	435
39.66667	436
39.67500	437
39.68333	438
39.69167	438
39.70000	438
39.70833	439
39.71667	442
39.72500	445
39.73333	447
39.74167	447
39.75000	443
39.75833	438
39.76667	434
39.77500	432
39.78333	432
39.79167	435
39.80000	439
39.80833	442
39.81667	445
39.82500	447
39.83333	447
39.84167	446
39.85000	446
39.85833	447
39.86667	450
39.87500	456
39.88333	461
39.89167	466
39.90000	470
39.90833	471
39.91667	470
39.92500	470
39.93333	471
39.94167	473
39.95000	475
39.95833	475
39.96667	473
39.97500	469
39.98333	466
39.99167	464
40.00000	465
40.00833	470
40.01667	475
40.02500	480
40.03333	482
40.04167	482
40.05000	481
40.05833	479
40.06667	478
40.07500	479
40.08333	481
40.09167	485
40.10000	489
40.10833	491
40.11667	494
40.12500	496
40.13333	498
40.14167	501
40.15000	504
40.15833	507
40.16667	508
40.17500	507
40.18333	505
40.19167	504
40.20000	502
40.20833	501
40.21667	500
40.22500	499
40.23333	498
40.24167	499
40.25000	501
40.25833	504
40.26667	507
40.27500	511
40.28333	513
40.29167	515
40.30000	517
40.30833	518
40.31667	519
40.32500	517
40.33333	513
40.34167	510
40.35000	509
40.35833	509
40.36667	510
40.37500	510
40.38333	508
40.39167	506
40.40000	504
40.40833	503
40.41667	504
40.42500	505
40.43333	507
40.44167	511
40.45000	515
40.45833	520
40.46667	526
40.47500	531
40.48333	536
40.49167	540
40.50000	544
40.50833	545
40.51667	544
40.52500	540
40.53333	534
40.54167	527
40.55000	520
40.55833	515
40.56667	513
40.57500	513
40.58333	514
40.59167	515
40.60000	517
40.60833	521
40.61667	526
40.62500	531
40.63333	536
40.64167	540
40.65000	544
40.65833	548
40.66667	551
40.67500	554
40.68333	553
40.69167	547
40.70000	539
40.70833	532
40.71667	528
40.72500	528
40.73333	533
40.74167	540
40.75000	548
40.75833	553
40.76667	555
40.77500	554
40.78333	550
40.79167	546
40.80000	543
40.80833	544
40.81667	548
40.82500	553
40.83333	560
40.84167	565
40.85000	568
40.85833	567
40.86667	564
40.87500	558
40.88333	553
40.89167	549
40.90000	550
40.90833	556
40.91667	566
40.92500	575
40.93333	582
40.94167	588
40.95000	592
40.95833	594
40.96667	595
40.97500	595
40.98333	592
40.99167	589
41.00000	585
41.00833	581
41.01667	578
41.02500	575
41.03333	574
41.04167	575
41.05000	580
41.05833	588
41.06667	596
41.07500	605
41.08333	612
41.09167	617
41.10000	623
41.10833	630
41.11667	636
41.12500	643
41.13333	648
41.14167	652
41.15000	652
41.15833	649
41.16667	645
41.17500	639
41.18333	635
41.19167	631
41.20000	629
41.20833	632
41.21667	637
41.22500	643
41.23333	649
41.24167	654
41.25000	657
41.25833	657
41.26667	657
41.27500	655
41.28333	654
41.29167	655
41.30000	657
41.30833	659
41.31667	660
41.32500	660
41.33333	658
41.34167	655
41.35000	654
41.35833	652
41.36667	653
41.37500	654
41.38333	654
41.39167	651
41.40000	647
41.40833	643
41.41667	639
41.42500	637
41.43333	636
41.44167	636
41.45000	637
41.45833	638
41.46667	640
41.47500	643
41.48333	644
41.49167	644
41.50000	643
41.50833	641
41.51667	639
41.52500	637
41.53333	636
41.54167	636
41.55000	637
41.55833	639
41.56667	641
41.57500	643
41.58333	645
41.59167	647
41.60000	647
41.60833	646
41.61667	642
41.62500	639
41.63333	636
41.64167	634
41.65000	631
41.65833	627
41.66667	624
41.67500	621
41.68333	619
41.69167	618
41.70000	617
41.70833	614
41.71667	609
41.72500	605
41.73333	602
41.74167	600
41.75000	599
41.75833	596
41.76667	592
41.77500	587
41.78333	582
41.79167	578
41.80000	575
41.80833	571
41.81667	568
41.82500	566
41.83333	564
41.84167	563
41.85000	561
41.85833	557
41.86667	552
41.87500	546
41.88333	543
41.89167	543
41.90000	543
41.90833	541
41.91667	537
41.92500	531
41.93333	523
41.94167	516
41.95000	509
41.95833	504
41.96667	500
41.97500	495
41.98333	492
41.99167	489
42.00000	486
42.00833	482
42.01667	477
42.02500	472
42.03333	467
42.04167	464
42.05000	463
42.05833	463
42.06667	461
42.07500	459
42.08333	456
42.09167	454
42.10000	451
42.10833	446
42.11667	439
42.12500	431
42.13333	421
42.14167	413
42.15000	408
42.15833	406
42.16667	404
42.17500	402
42.18333	400
42.19167	396
42.20000	392
42.20833	388
42.21667	383
42.22500	378
42.23333	373
42.24167	367
42.25000	359
42.25833	352
42.26667	346
42.27500	341
42.28333	335
42.29167	329
42.30000	322
42.30833	315
42.31667	310
42.32500	306
42.33333	305
42.34167	302
42.35000	297
42.35833	291
42.36667	286
42.37500	283
42.38333	282
42.39167	283
42.40000	285
42.40833	285
42.41667	284
42.42500	283
42.43333	281
42.44167	278
42.45000	274
42.45833	270
42.46667	265
42.47500	261
42.48333	259
42.49167	259
42.50000	260
42.50833	259
42.51667	257
42.52500	251
42.53333	243
42.54167	235
42.55000	231
42.55833	229
42.56667	230
42.57500	231
42.58333	230
42.59167	226
42.60000	221
42.60833	216
42.61667	212
42.62500	210
42.63333	208
42.64167	206
42.65000	205
42.65833	204
42.66667	204
42.67500	204
42.68333	205
42.69167	205
42.70000	203
42.70833	199
42.71667	194
42.72500	191
42.73333	188
42.74167	188
42.75000	191
42.75833	194
42.76667	197
42.77500	198
42.78333	199
42.79167	200
42.80000	201
42.80833	202
42.81667	201
42.82500	200
42.83333	199
42.84167	198
42.85000	197
42.85833	196
42.86667	195
42.87500	195
42.88333	194
42.89167	192
42.90000	188
42.90833	182
42.91667	177
42.92500	174
42.93333	172
42.94167	173
42.95000	173
42.95833	173
42.96667	170
42.97500	166
42.98333	161
42.99167	157
43.00000	157
43.00833	161
43.01667	169
43.02500	175
43.03333	177
43.04167	175
43.05000	167
43.05833	160
43.06667	155
43.07500	154
43.08333	155
43.09167	158
43.10000	160
43.10833	161
43.11667	160
43.12500	159
43.13333	158
43.14167	159
43.15000	161
43.15833	162
43.16667	162
43.17500	159
43.18333	154
43.19167	148
43.20000	143
43.20833	140
43.21667	141
43.22500	143
43.23333	146
43.24167	150
43.25000	152
43.25833	153
43.26667	155
43.27500	157
43.28333	158
43.29167	159
43.30000	159
43.30833	159
43.31667	158
43.32500	156
43.33333	154
43.34167	152
43.35000	151
43.35833	150
43.36667	152
43.37500	155
43.38333	158
43.39167	160
43.40000	161
43.40833	158
43.41667	153
43.42500	146
43.43333	141
43.44167	137
43.45000	137
43.45833	141
43.46667	148
43.47500	156
43.48333	162
43.49167	165
43.50000	163
43.50833	158
43.51667	152
43.52500	148
43.53333	147
43.54167	148
43.55000	148
43.55833	149
43.56667	149
43.57500	147
43.58333	146
43.59167	144
43.60000	144
43.60833	145
43.61667	147
43.62500	149
43.63333	150
43.64167	150
43.65000	147
43.65833	144
43.66667	141
43.67500	140
43.68333	141
43.69167	142
43.70000	142
43.70833	141
43.71667	138
43.72500	134
43.73333	131
43.74167	129
43.75000	129
43.75833	130
43.76667	130
43.77500	127
43.78333	123
43.79167	119
43.80000	117
43.80833	118
43.81667	122
43.82500	126
43.83333	129
43.84167	132
43.85000	134
43.85833	136
43.86667	140
43.87500	143
43.88333	144
43.89167	143
43.90000	141
43.90833	139
43.91667	137
43.92500	134
43.93333	129
43.94167	124
43.95000	120
43.95833	119
43.96667	122
43.97500	127
43.98333	133
43.99167	137
44.00000	139
44.00833	137
44.01667	134
44.02500	131
44.03333	129
44.04167	130
44.05000	134
44.05833	137
44.06667	138
44.07500	137
44.08333	136
44.09167	134
44.10000	134
44.10833	135
44.11667	138
44.12500	141
44.13333	144
44.14167	147
44.15000	147
44.15833	146
44.16667	144
44.17500	141
44.18333	140
44.19167	139
44.20000	138
44.20833	138
44.21667	139
44.22500	138
44.23333	136
44.24167	133
44.25000	128
44.25833	124
44.26667	121
44.27500	121
44.28333	122
44.29167	125
44.30000	128
44.30833	131
44.31667	133
44.32500	133
44.33333	132
44.34167	129
44.35000	126
44.35833	123
44.36667	121
44.37500	119
44.38333	118
44.39167	119
44.40000	120
44.40833	122
44.41667	124
44.42500	127
44.43333	130
44.44167	132
44.45000	132
44.45833	132
44.46667	131
44.47500	130
44.48333	129
44.49167	127
44.50000	126
44.50833	126
44.51667	127
44.52500	132
44.53333	138
44.54167	143
44.55000	146
44.55833	148
44.56667	148
44.57500	147
44.58333	146
44.59167	144
44.60000	142
44.60833	138
44.61667	134
44.62500	131
44.63333	130
44.64167	131
44.65000	131
44.65833	130
44.66667	128
44.67500	126
44.68333	126
44.69167	127
44.70000	129
44.70833	130
44.71667	131
44.72500	132
44.73333	131
44.74167	131
44.75000	130
44.75833	129
44.76667	130
44.77500	132
44.78333	133
44.79167	132
44.80000	130
44.80833	126
44.81667	123
44.82500	122
44.83333	124
44.84167	126
44.85000	128
44.85833	129
44.86667	126
44.87500	122
44.88333	118
44.89167	115
44.90000	114
44.90833	116
44.91667	118
44.92500	120
44.93333	121
44.94167	123
44.95000	126
44.95833	129
44.96667	131
44.97500	132
44.98333	129
44.99167	125
45.00000	120
45.00833	116
45.01667	114
45.02500	113
45.03333	113
45.04167	115
45.05000	117
45.05833	119
45.06667	121
45.07500	124
45.08333	127
45.09167	130
45.10000	131
45.10833	131
45.11667	128
45.12500	123
45.13333	117
45.14167	112
45.15000	109
45.15833	108
45.16667	108
45.17500	110
45.18333	114
45.19167	118
45.20000	122
45.20833	122
45.21667	121
45.22500	118
45.23333	115
45.24167	114
45.25000	117
45.25833	121
45.26667	125
45.27500	128
45.28333	128
45.29167	126
45.30000	123
45.30833	123
45.31667	125
45.32500	127
45.33333	128
45.34167	127
45.35000	124
45.35833	119
45.36667	115
45.37500	112
45.38333	110
45.39167	109
45.40000	110
45.40833	112
45.41667	115
45.42500	117
45.43333	118
45.44167	120
45.45000	122
45.45833	126
45.46667	130
45.47500	133
45.48333	136
45.49167	137
45.50000	137
45.50833	137
45.51667	135
45.52500	133
45.53333	129
45.54167	126
45.55000	123
45.55833	121
45.56667	120
45.57500	121
45.58333	123
45.59167	126
45.60000	127
45.60833	127
45.61667	126
45.62500	123
45.63333	120
45.64167	118
45.65000	118
45.65833	121
45.66667	123
45.67500	123
45.68333	122
45.69167	120
45.70000	117
45.70833	115
45.71667	114
45.72500	113
45.73333	111
45.74167	110
45.75000	109
45.75833	110
45.76667	111
45.77500	113
45.78333	113
45.79167	110
45.80000	107
45.80833	104
45.81667	103
45.82500	103
45.83333	105
45.84167	107
45.85000	106
45.85833	104
45.86667	102
45.87500	99
45.88333	98
45.89167	97
45.90000	97
45.90833	97
45.91667	97
45.92500	97
45.93333	100
45.94167	103
45.95000	105
45.95833	106
45.96667	107
45.97500	108
45.98333	107
45.99167	105
46.00000	103
46.00833	99
46.01667	96
46.02500	95
46.03333	95
46.04167	96
46.05000	99
46.05833	102
46.06667	105
46.07500	107
46.08333	106
46.09167	102
46.10000	98
46.10833	97
46.11667	98
46.12500	101
46.13333	104
46.14167	107
46.15000	109
46.15833	109
46.16667	108
46.17500	107
46.18333	106
46.19167	104
46.20000	103
46.20833	101
46.21667	98
46.22500	95
46.23333	91
46.24167	89
46.25000	91
46.25833	94
46.26667	98
46.27500	100
46.28333	101
46.29167	100
46.30000	100
46.30833	99
46.31667	98
46.32500	97
46.33333	94
46.34167	90
46.35000	87
46.35833	86
46.36667	86
46.37500	90
46.38333	95
46.39167	101
46.40000	106
46.40833	107
46.41667	106
46.42500	103
46.43333	101
46.44167	99
46.45000	97
46.45833	95
46.46667	92
46.47500	90
46.48333	89
46.49167	88
46.50000	89
46.50833	90
46.51667	91
46.52500	93
46.53333	95
46.54167	96
46.55000	97
46.55833	96
46.56667	94
46.57500	92
46.58333	90
46.59167	90
46.60000	92
46.60833	94
46.61667	97
46.62500	100
46.63333	102
46.64167	105
46.65000	106
46.65833	107
46.66667	107
46.67500	105
46.68333	103
46.69167	100
46.70000	96
46.70833	90
46.71667	85
46.72500	84
46.73333	87
46.74167	91
46.75000	96
46.75833	98
46.76667	97
46.77500	94
46.78333	90
46.79167	87
46.80000	86
46.80833	87
46.81667	90
46.82500	92
46.83333	92
46.84167	91
46.85000	89
46.85833	86
46.86667	85
46.87500	84
46.88333	85
46.89167	87
46.90000	91
46.90833	94
46.91667	96
46.92500	97
46.93333	96
46.94167	94
46.95000	93
46.95833	92
46.96667	92
46.97500	93
46.98333	93
46.99167	93
47.00000	93
47.00833	93
47.01667	93
47.02500	94
47.03333	95
47.04167	96
47.05000	95
47.05833	93
47.06667	90
47.07500	86
47.08333	85
47.09167	85
47.10000	87
47.10833	91
47.11667	94
47.12500	96
47.13333	97
47.14167	96
47.15000	94
47.15833	92
47.16667	92
47.17500	93
47.18333	95
47.19167	98
47.20000	99
47.20833	99
47.21667	97
47.22500	95
47.23333	92
47.24167	91
47.25000	91
47.25833	92
47.26667	93
47.27500	93
47.28333	92
47.29167	88
47.30000	84
47.30833	81
47.31667	78
47.32500	76
47.33333	76
47.34167	76
47.35000	79
47.35833	83
47.36667	87
47.37500	90
47.38333	91
47.39167	89
47.40000	85
47.40833	83
47.41667	83
47.42500	83
47.43333	83
47.44167	84
47.45000	85
47.45833	86
47.46667	86
47.47500	85
47.48333	83
47.49167	80
47.50000	77
47.50833	77
47.51667	78
47.52500	80
47.53333	81
47.54167	83
47.55000	85
47.55833	86
47.56667	88
47.57500	89
47.58333	91
47.59167	91
47.60000	90
47.60833	89
47.61667	88
47.62500	85
47.63333	81
47.64167	77
47.65000	75
47.65833	73
47.66667	74
47.67500	76
47.68333	78
47.69167	78
47.70000	77
47.70833	75
47.71667	75
47.72500	77
47.73333	81
47.74167	86
47.75000	89
47.75833	89
47.76667	87
47.77500	84
47.78333	81
47.79167	78
47.80000	76
47.80833	76
47.81667	78
47.82500	82
47.83333	85
47.84167	88
47.85000	88
47.85833	88
47.86667	86
47.87500	83
47.88333	80
47.89167	78
47.90000	78
47.90833	81
47.91667	85
47.92500	89
47.93333	92
47.94167	92
47.95000	90
47.95833	85
47.96667	80
47.97500	76
47.98333	73
47.99167	72
48.00000	72
48.00833	74
48.01667	76
48.02500	78
48.03333	79
48.04167	81
48.05000	82
48.05833	84
48.06667	86
48.07500	86
48.08333	85
48.09167	81
48.10000	77
48.10833	73
48.11667	70
48.12500	70
48.13333	73
48.14167	75
48.15000	76
48.15833	75
48.16667	73
48.17500	70
48.18333	69
48.19167	71
48.20000	75
48.20833	79
48.21667	84
48.22500	88
48.23333	92
48.24167	94
48.25000	96
48.25833	97
48.26667	100
48.27500	103
48.28333	106
48.29167	106
48.30000	105
48.30833	100
48.31667	94
48.32500	88
48.33333	82
48.34167	78
48.35000	76
48.35833	75
48.36667	76
48.37500	80
48.38333	84
48.39167	87
48.40000	90
48.40833	92
48.41667	93
48.42500	91
48.43333	88
48.44167	83
48.45000	77
48.45833	72
48.46667	68
48.47500	66
48.48333	65
48.49167	64
48.50000	63
48.50833	64
48.51667	66
48.52500	69
48.53333	73
48.54167	77
48.55000	80
48.55833	81
48.56667	78
48.57500	72
48.58333	66
48.59167	62
48.60000	60
48.60833	62
48.61667	66
48.62500	72
48.63333	78
48.64167	83
48.65000	87
48.65833	90
48.66667	92
48.67500	92
48.68333	91
48.69167	91
48.70000	89
48.70833	85
48.71667	81
48.72500	77
48.73333	74
48.74167	74
48.75000	77
48.75833	80
48.76667	81
48.77500	81
48.78333	79
48.79167	76
48.80000	74
48.80833	72
48.81667	70
48.82500	65
48.83333	60
48.84167	57
48.85000	58
48.85833	62
48.86667	68
48.87500	73
48.88333	76
48.89167	77
48.90000	76
48.90833	74
48.91667	72
48.92500	71
48.93333	70
48.94167	71
48.95000	72
48.95833	73
48.96667	74
48.97500	76
48.98333	78
48.99167	81
49.00000	84
49.00833	87
49.01667	91
49.02500	93
49.03333	93
49.04167	90
49.05000	85
49.05833	80
49.06667	77
49.07500	77
49.08333	79
49.09167	83
49.10000	86
49.10833	87
49.11667	85
49.12500	82
49.13333	78
49.14167	72
49.15000	67
49.15833	64
49.16667	63
49.17500	65
49.18333	70
49.19167	75
49.20000	81
49.20833	84
49.21667	86
49.22500	85
49.23333	84
49.24167	83
49.25000	83
49.25833	83
49.26667	82
49.27500	79
49.28333	76
49.29167	72
49.30000	69
49.30833	67
49.31667	65
49.32500	64
49.33333	65
49.34167	67
49.35000	70
49.35833	72
49.36667	74
49.37500	75
49.38333	77
49.39167	77
49.40000	75
49.40833	71
49.41667	65
49.42500	60
49.43333	55
49.44167	52
49.45000	52
49.45833	54
49.46667	56
49.47500	59
49.48333	63
49.49167	68
49.50000	72
49.50833	74
49.51667	75
49.52500	76
49.53333	77
49.54167	78
49.55000	80
49.55833	82
49.56667	81
49.57500	78
49.58333	73
49.59167	68
49.60000	64
49.60833	60
49.61667	57
49.62500	58
49.63333	60
49.64167	63
49.65000	65
49.65833	66
49.66667	68
49.67500	69
49.68333	70
49.69167	68
49.70000	64
49.70833	59
49.71667	55
49.72500	53
49.73333	55
49.74167	58
49.75000	62
49.75833	66
49.76667	69
49.77500	69
49.78333	70
49.79167	71
49.80000	73
49.80833	76
49.81667	79
49.82500	79
49.83333	77
49.84167	74
49.85000	71
49.85833	68
49.86667	68
49.87500	70
49.88333	73
49.89167	76
49.90000	77
49.90833	75
49.91667	71
49.92500	66
49.93333	61
49.94167	59
49.95000	59
49.95833	61
49.96667	63
49.97500	65
49.98333	65
49.99167	63
50.00000	63
50.00833	65
50.01667	70
50.02500	77
50.03333	83
50.04167	87
50.05000	88
50.05833	86
50.06667	82
50.07500	79
50.08333	76
50.09167	75
50.10000	75
50.10833	74
50.11667	73
50.12500	68
50.13333	62
50.14167	57
50.15000	53
50.15833	50
50.16667	50
50.17500	51
50.18333	50
50.19167	48
50.20000	45
50.20833	43
50.21667	42
50.22500	45
50.23333	49
50.24167	54
50.25000	57
50.25833	60
50.26667	60
50.27500	59
50.28333	57
50.29167	53
50.30000	50
50.30833	47
50.31667	46
50.32500	48
50.33333	53
50.34167	58
50.35000	62
50.35833	64
50.36667	63
50.37500	61
50.38333	59
50.39167	57
50.40000	57
50.40833	60
50.41667	64
50.42500	68
50.43333	71
50.44167	72
50.45000	70
50.45833	66
50.46667	63
50.47500	62
50.48333	62
50.49167	62
50.50000	62
50.50833	59
50.51667	56
50.52500	54
50.53333	54
50.54167	55
50.55000	59
50.55833	63
50.56667	64
50.57500	64
50.58333	61
50.59167	59
50.60000	57
50.60833	57
50.61667	57
50.62500	58
50.63333	58
50.64167	59
50.65000	61
50.65833	66
50.66667	71
50.67500	76
50.68333	80
50.69167	81
50.70000	80
50.70833	78
50.71667	76
50.72500	72
50.73333	67
50.74167	63
50.75000	60
50.75833	60
50.76667	63
50.77500	66
50.78333	70
50.79167	70
50.80000	68
50.80833	64
50.81667	59
50.82500	54
50.83333	49
50.84167	45
50.85000	43
50.85833	43
50.86667	43
50.87500	43
50.88333	45
50.89167	49
50.90000	54
50.90833	58
50.91667	62
50.92500	64
50.93333	64
50.94167	62
50.95000	61
50.95833	59
50.96667	58
50.97500	58
50.98333	57
50.99167	56
51.00000	54
51.00833	52
51.01667	52
51.02500	54
51.03333	56
51.04167	59
51.05000	61
51.05833	62
51.06667	62
51.07500	60
51.08333	58
51.09167	54
51.10000	51
51.10833	50
51.11667	50
51.12500	54
51.13333	59
51.14167	63
51.15000	67
51.15833	68
51.16667	65
51.17500	60
51.18333	58
51.19167	59
51.20000	64
51.20833	71
51.21667	78
51.22500	83
51.23333	83
51.24167	82
51.25000	78
51.25833	75
51.26667	74
51.27500	75
51.28333	78
51.29167	83
51.30000	87
51.30833	90
51.31667	91
51.32500	90
51.33333	88
51.34167	85
51.35000	83
51.35833	83
51.36667	84
51.37500	86
51.38333	88
51.39167	89
51.40000	90
51.40833	92
51.41667	95
51.42500	101
51.43333	109
51.44167	117
51.45000	122
51.45833	127
51.46667	131
51.47500	135
51.48333	139
51.49167	142
51.50000	146
51.50833	149
51.51667	154
51.52500	162
51.53333	173
51.54167	184
51.55000	193
51.55833	200
51.56667	203
51.57500	203
51.58333	205
51.59167	209
51.60000	216
51.60833	225
51.61667	235
51.62500	244
51.63333	252
51.64167	258
51.65000	265
51.65833	271
51.66667	276
51.67500	281
51.68333	287
51.69167	295
51.70000	305
51.70833	318
51.71667	330
51.72500	341
51.73333	351
51.74167	361
51.75000	373
51.75833	384
51.76667	395
51.77500	406
51.78333	416
51.79167	426
51.80000	437
51.80833	449
51.81667	462
51.82500	474
51.83333	485
51.84167	497
51.85000	511
51.85833	525
51.86667	538
51.87500	551
51.88333	563
51.89167	577
51.90000	594
51.90833	616
51.91667	639
51.92500	659
51.93333	678
51.94167	693
51.95000	706
51.95833	719
51.96667	734
51.97500	750
51.98333	769
51.99167	791
52.00000	814
52.00833	837
52.01667	861
52.02500	883
52.03333	905
52.04167	925
52.05000	943
52.05833	959
52.06667	973
52.07500	988
52.08333	1004
52.09167	1022
52.10000	1041
52.10833	1062
52.11667	1083
52.12500	1106
52.13333	1129
52.14167	1152
52.15000	1175
52.15833	1198
52.16667	1221
52.17500	1245
52.18333	1270
52.19167	1297
52.20000	1321
52.20833	1343
52.21667	1361
52.22500	1379
52.23333	1396
52.24167	1415
52.25000	1437
52.25833	1459
52.26667	1480
52.27500	1499
52.28333	1518
52.29167	1536
52.30000	1556
52.30833	1576
52.31667	1597
52.32500	1618
52.33333	1639
52.34167	1659
52.35000	1679
52.35833	1697
52.36667	1713
52.37500	1729
52.38333	1744
52.39167	1758
52.40000	1773
52.40833	1790
52.41667	1808
52.42500	1827
52.43333	1849
52.44167	1870
52.45000	1891
52.45833	1910
52.46667	1927
52.47500	1943
52.48333	1958
52.49167	1973
52.50000	1987
52.50833	2001
52.51667	2015
52.52500	2028
52.53333	2040
52.54167	2053
52.55000	2068
52.55833	2083
52.56667	2099
52.57500	2115
52.58333	2129
52.59167	2143
52.60000	2155
52.60833	2165
52.61667	2175
52.62500	2184
52.63333	2193
52.64167	2202
52.65000	2211
52.65833	2220
52.66667	2227
52.67500	2233
52.68333	2240
52.69167	2248
52.70000	2257
52.70833	2267
52.71667	2276
52.72500	2284
52.73333	2291
52.74167	2295
52.75000	2297
52.75833	2297
52.76667	2296
52.77500	2295
52.78333	2295
52.79167	2296
52.80000	2300
52.80833	2304
52.81667	2308
52.82500	2311
52.83333	2313
52.84167	2314
52.85000	2315
52.85833	2315
52.86667	2315
52.87500	2315
52.88333	2313
52.89167	2309
52.90000	2305
52.90833	2301
52.91667	2297
52.92500	2294
52.93333	2291
52.94167	2288
52.95000	2282
52.95833	2276
52.96667	2269
52.97500	2261
52.98333	2252
52.99167	2242
53.00000	2231
53.00833	2219
53.01667	2208
53.02500	2200
53.03333	2194
53.04167	2190
53.05000	2186
53.05833	2182
53.06667	2173
53.07500	2161
53.08333	2146
53.09167	2129
53.10000	2113
53.10833	2098
53.11667	2083
53.12500	2070
53.13333	2058
53.14167	2047
53.15000	2037
53.15833	2027
53.16667	2016
53.17500	2004
53.18333	1991
53.19167	1977
53.20000	1963
53.20833	1948
53.21667	1933
53.22500	1918
53.23333	1903
53.24167	1888
53.25000	1874
53.25833	1859
53.26667	1844
53.27500	1827
53.28333	1810
53.29167	1791
53.30000	1774
53.30833	1757
53.31667	1741
53.32500	1726
53.33333	1711
53.34167	1696
53.35000	1680
53.35833	1664
53.36667	1647
53.37500	1631
53.38333	1615
53.39167	1598
53.40000	1582
53.40833	1567
53.41667	1554
53.42500	1545
53.43333	1537
53.44167	1530
53.45000	1519
53.45833	1505
53.46667	1488
53.47500	1470
53.48333	1452
53.49167	1434
53.50000	1415
53.50833	1393
53.51667	1371
53.52500	1352
53.53333	1334
53.54167	1318
53.55000	1305
53.55833	1294
53.56667	1284
53.57500	1273
53.58333	1262
53.59167	1250
53.60000	1235
53.60833	1217
53.61667	1200
53.62500	1182
53.63333	1166
53.64167	1152
53.65000	1139
53.65833	1128
53.66667	1117
53.67500	1105
53.68333	1091
53.69167	1076
53.70000	1060
53.70833	1043
53.71667	1027
53.72500	1014
53.73333	1002
53.74167	991
53.75000	980
53.75833	968
53.76667	954
53.77500	940
53.78333	927
53.79167	917
53.80000	907
53.80833	898
53.81667	888
53.82500	877
53.83333	863
53.84167	851
53.85000	840
53.85833	830
53.86667	820
53.87500	809
53.88333	799
53.89167	787
53.90000	776
53.90833	765
53.91667	755
53.92500	745
53.93333	736
53.94167	727
53.95000	719
53.95833	710
53.96667	701
53.97500	692
53.98333	681
53.99167	671
54.00000	662
54.00833	656
54.01667	651
54.02500	646
54.03333	640
54.04167	631
54.05000	619
54.05833	606
54.06667	595
54.07500	585
54.08333	578
54.09167	574
54.10000	571
54.10833	570
54.11667	566
54.12500	560
54.13333	552
54.14167	543
54.15000	534
54.15833	525
54.16667	516
54.17500	506
54.18333	497
54.19167	487
54.20000	477
54.20833	468
54.21667	461
54.22500	455
54.23333	451
54.24167	448
54.25000	445
54.25833	442
54.26667	441
54.27500	439
54.28333	438
54.29167	437
54.30000	435
54.30833	429
54.31667	421
54.32500	413
54.33333	404
54.34167	398
54.35000	393
54.35833	388
54.36667	383
54.37500	377
54.38333	373
54.39167	370
54.40000	367
54.40833	363
54.41667	359
54.42500	353
54.43333	348
54.44167	343
54.45000	341
54.45833	340
54.46667	339
54.47500	338
54.48333	336
54.49167	334
54.50000	330
54.50833	326
54.51667	321
54.52500	317
54.53333	314
54.54167	311
54.55000	309
54.55833	307
54.56667	304
54.57500	301
54.58333	298
54.59167	296
54.60000	295
54.60833	294
54.61667	294
54.62500	291
54.63333	287
54.64167	282
54.65000	277
54.65833	273
54.66667	270
54.67500	269
54.68333	267
54.69167	264
54.70000	261
54.70833	260
54.71667	259
54.72500	258
54.73333	256
54.74167	251
54.75000	244
54.75833	238
54.76667	233
54.77500	231
54.78333	230
54.79167	229
54.80000	228
54.80833	225
54.81667	223
54.82500	221
54.83333	222
54.84167	223
54.85000	223
54.85833	220
54.86667	215
54.87500	207
54.88333	200
54.89167	195
54.90000	190
54.90833	189
54.91667	189
54.92500	190
54.93333	192
54.94167	194
54.95000	196
54.95833	197
54.96667	197
54.97500	194
54.98333	190
54.99167	185
55.00000	180
55.00833	176
55.01667	174
55.02500	173
55.03333	175
55.04167	175
55.05000	174
55.05833	170
55.06667	166
55.07500	162
55.08333	159
55.09167	158
55.10000	159
55.10833	161
55.11667	164
55.12500	169
55.13333	174
55.14167	176
55.15000	175
55.15833	171
55.16667	166
55.17500	160
55.18333	156
55.19167	155
55.20000	155
55.20833	155
55.21667	153
55.22500	152
55.23333	150
55.24167	148
55.25000	147
55.25833	146
55.26667	143
55.27500	139
55.28333	135
55.29167	133
55.30000	132
55.30833	134
55.31667	136
55.32500	138
55.33333	139
55.34167	138
55.35000	136
55.35833	134
55.36667	132
55.37500	131
55.38333	129
55.39167	128
55.40000	125
55.40833	121
55.41667	116
55.42500	111
55.43333	106
55.44167	104
55.45000	105
55.45833	109
55.46667	115
55.47500	122
55.48333	126
55.49167	127
55.50000	125
55.50833	120
55.51667	113
55.52500	106
55.53333	99
55.54167	96
55.55000	96
55.55833	99
55.56667	103
55.57500	109
55.58333	113
55.59167	117
55.60000	119
55.60833	120
55.61667	120
55.62500	118
55.63333	115
55.64167	111
55.65000	108
55.65833	105
55.66667	100
55.67500	95
55.68333	91
55.69167	90
55.70000	91
55.70833	93
55.71667	96
55.72500	98
55.73333	99
55.74167	100
55.75000	102
55.75833	104
55.76667	105
55.77500	104
55.78333	102
55.79167	99
55.80000	96
55.80833	94
55.81667	93
55.82500	92
55.83333	90
55.84167	89
55.85000	89
55.85833	90
55.86667	90
55.87500	89
55.88333	87
55.89167	86
55.90000	85
55.90833	87
55.91667	91
55.92500	95
55.93333	99
55.94167	102
55.95000	102
55.95833	100
55.96667	97
55.97500	93
55.98333	88
55.99167	82
56.00000	76
56.00833	71
56.01667	68
56.02500	70
56.03333	77
56.04167	84
56.05000	91
56.05833	95
56.06667	96
56.07500	95
56.08333	92
56.09167	89
56.10000	86
56.10833	82
56.11667	78
56.12500	75
56.13333	73
56.14167	73
56.15000	77
56.15833	81
56.16667	85
56.17500	86
56.18333	84
56.19167	77
56.20000	70
56.20833	65
56.21667	62
56.22500	61
56.23333	64
56.24167	67
56.25000	68
56.25833	68
56.26667	67
56.27500	65
56.28333	64
56.29167	63
56.30000	65
56.30833	67
56.31667	70
56.32500	74
56.33333	77
56.34167	79
56.35000	79
56.35833	77
56.36667	74
56.37500	69
56.38333	65
56.39167	61
56.40000	59
56.40833	60
56.41667	61
56.42500	63
56.43333	64
56.44167	65
56.45000	68
56.45833	72
56.46667	75
56.47500	77
56.48333	76
56.49167	73
56.50000	68
56.50833	63
56.51667	60
56.52500	60
56.53333	62
56.54167	64
56.55000	66
56.55833	65
56.56667	63
56.57500	60
56.58333	56
56.59167	52
56.60000	48
56.60833	44
56.61667	41
56.62500	40
56.63333	40
56.64167	42
56.65000	45
56.65833	47
56.66667	49
56.67500	51
56.68333	53
56.69167	56
56.70000	58
56.70833	58
56.71667	56
56.72500	53
56.73333	49
56.74167	46
56.75000	46
56.75833	48
56.76667	50
56.77500	51
56.78333	52
56.79167	53
56.80000	54
56.80833	56
56.81667	58
56.82500	59
56.83333	58
56.84167	57
56.85000	55
56.85833	53
56.86667	52
56.87500	53
56.88333	52
56.89167	50
56.90000	47
56.90833	44
56.91667	42
56.92500	42
56.93333	44
56.94167	45
56.95000	45
56.95833	43
56.96667	42
56.97500	40
56.98333	40
56.99167	40
57.00000	41
57.00833	42
57.01667	44
57.02500	46
57.03333	47
57.04167	48
57.05000	48
57.05833	47
57.06667	48
57.07500	51
57.08333	53
57.09167	55
57.10000	54
57.10833	52
57.11667	50
57.12500	49
57.13333	49
57.14167	50
57.15000	50
57.15833	47
57.16667	44
57.17500	41
57.18333	38
57.19167	36
57.20000	36
57.20833	38
57.21667	43
57.22500	47
57.23333	52
57.24167	55
57.25000	58
57.25833	59
57.26667	60
57.27500	59
57.28333	55
57.29167	47
57.30000	40
57.30833	33
57.31667	28
57.32500	26
57.33333	27
57.34167	28
57.35000	28
57.35833	28
57.36667	27
57.37500	27
57.38333	26
57.39167	26
57.40000	26
57.40833	27
57.41667	28
57.42500	30
57.43333	32
57.44167	32
57.45000	31
57.45833	30
57.46667	30
57.47500	31
57.48333	34
57.49167	39
57.50000	44
57.50833	48
57.51667	50
57.52500	50
57.53333	49
57.54167	47
57.55000	43
57.55833	39
57.56667	36
57.57500	35
57.58333	36
57.59167	38
57.60000	40
57.60833	40
57.61667	38
57.62500	36
57.63333	34
57.64167	32
57.65000	31
57.65833	32
57.66667	33
57.67500	35
57.68333	38
57.69167	41
57.70000	43
57.70833	44
57.71667	43
57.72500	42
57.73333	41
57.74167	41
57.75000	41
57.75833	42
57.76667	42
57.77500	42
57.78333	41
57.79167	40
57.80000	38
57.80833	36
57.81667	34
57.82500	32
57.83333	31
57.84167	31
57.85000	31
57.85833	30
57.86667	28
57.87500	24
57.88333	21
57.89167	18
57.90000	18
57.90833	21
57.91667	26
57.92500	30
57.93333	32
57.94167	31
57.95000	29
57.95833	26
57.96667	25
57.97500	26
57.98333	26
57.99167	24
58.00000	20
58.00833	16
58.01667	12
58.02500	11
58.03333	11
58.04167	11
58.05000	12
58.05833	13
58.06667	16
58.07500	19
58.08333	20
58.09167	19
58.10000	17
58.10833	13
58.11667	11
58.12500	11
58.13333	14
58.14167	18
58.15000	21
58.15833	24
58.16667	24
58.17500	22
58.18333	20
58.19167	19
58.20000	18
58.20833	18
58.21667	19
58.22500	21
58.23333	25
58.24167	29
58.25000	33
58.25833	35
58.26667	34
58.27500	31
58.28333	28
58.29167	28
58.30000	28
58.30833	28
58.31667	26
58.32500	23
58.33333	20
58.34167	17
58.35000	16
58.35833	16
58.36667	18
58.37500	20
58.38333	22
58.39167	23
58.40000	23
58.40833	22
58.41667	19
58.42500	16
58.43333	12
58.44167	9
58.45000	6
58.45833	5
58.46667	7
58.47500	11
58.48333	18
58.49167	26
58.50000	33
58.50833	37
58.51667	38
58.52500	37
58.53333	36
58.54167	36
58.55000	39
58.55833	43
58.56667	45
58.57500	45
58.58333	43
58.59167	39
58.60000	34
58.60833	28
58.61667	23
58.62500	19
58.63333	15
58.64167	12
58.65000	9
58.65833	7
58.66667	3
58.67500	-0
58.68333	-1
58.69167	1
58.70000	7
58.70833	14
58.71667	22
58.72500	29
58.73333	32
58.74167	34
58.75000	36
58.75833	36
58.76667	33
58.77500	29
58.78333	26
58.79167	24
58.80000	26
58.80833	30
58.81667	34
58.82500	36
58.83333	35
58.84167	33
58.85000	29
58.85833	25
58.86667	23
58.87500	22
58.88333	22
58.89167	22
58.90000	23
58.90833	24
58.91667	24
58.92500	23
58.93333	21
58.94167	18
58.95000	15
58.95833	14
58.96667	16
58.97500	20
58.98333	24
58.99167	28
59.00000	31
59.00833	30
59.01667	28
59.02500	25
59.03333	23
59.04167	21
59.05000	20
59.05833	18
59.06667	16
59.07500	15
59.08333	13
59.09167	11
59.10000	10
59.10833	9
59.11667	10
59.12500	12
59.13333	16
59.14167	20
59.15000	22
59.15833	24
59.16667	25
59.17500	27
59.18333	28
59.19167	29
59.20000	28
59.20833	22
59.21667	15
59.22500	8
59.23333	3
59.24167	0
59.25000	1
59.25833	3
59.26667	6
59.27500	7
59.28333	8
59.29167	11
59.30000	14
59.30833	16
59.31667	18
59.32500	18
59.33333	17
59.34167	16
59.35000	16
59.35833	16
59.36667	15
59.37500	12
59.38333	9
59.39167	8
59.40000	8
59.40833	10
59.41667	13
59.42500	15
59.43333	16
59.44167	16
59.45000	17
59.45833	17
59.46667	17
59.47500	15
59.48333	12
59.49167	11
59.50000	10
59.50833	9
59.51667	10
59.52500	10
59.53333	11
59.54167	11
59.55000	9
59.55833	7
59.56667	5
59.57500	5
59.58333	7
59.59167	10
59.60000	12
59.60833	13
59.61667	12
59.62500	10
59.63333	9
59.64167	10
59.65000	13
59.65833	17
59.66667	19
59.67500	19
59.68333	16
59.69167	11
59.70000	7
59.70833	5
59.71667	5
59.72500	6
59.73333	6
59.74167	7
59.75000	7
59.75833	8
59.76667	8
59.77500	8
59.78333	9
59.79167	12
59.80000	16
59.80833	20
59.81667	25
59.82500	27
59.83333	27
59.84167	25
59.85000	22
59.85833	19
59.86667	17
59.87500	17
59.88333	19
59.89167	20
59.90000	20
59.90833	18
59.91667	15
59.92500	12
59.93333	12
59.94167	13
59.95000	15
59.95833	17
59.96667	18
59.97500	18
59.98333	19
59.99167	22
60.00000	25

[LC Chromatogram(Detector A-Ch2)]
Interval(msec)	500
# of Points	7201
Start Time(min)	0.000
End Time(min)	60.000
Intensity Units	mV
Intensity Multiplier	0.001
Wavelength(nm)	230
R.Time (min)	Intensity
0.00000	-11
0.00833	-11
0.01667	-2
0.02500	-3
0.03333	-8
0.04167	-14
0.05000	-19
0.05833	-20
0.06667	-19
0.07500	-16
0.08333	-12
0.09167	-9
0.10000	-6
0.10833	-4
0.11667	-4
0.12500	-5
0.13333	-7
0.14167	-8
0.15000	-9
0.15833	-10
0.16667	-12
0.17500	-15
0.18333	-19
0.19167	-22
0.20000	-24
0.20833	-24
0.21667	-23
0.22500	-21
0.23333	-21
0.24167	-21
0.25000	-23
0.25833	-24
0.26667	-27
0.27500	-29
0.28333	-32
0.29167	-35
0.30000	-40
0.30833	-44
0.31667	-46
0.32500	-46
0.33333	-45
0.34167	-44
0.35000	-43
0.35833	-44
0.36667	-47
0.37500	-49
0.38333	-49
0.39167	-48
0.40000	-45
0.40833	-42
0.41667	-39
0.42500	-36
0.43333	-33
0.44167	-29
0.45000	-26
0.45833	-22
0.46667	-20
0.47500	-18
0.48333	-18
0.49167	-20
0.50000	-22
0.50833	-25
0.51667	-29
0.52500	-33
0.53333	-36
0.54167	-36
0.55000	-35
0.55833	-36
0.56667	-38
0.57500	-42
0.58333	-47
0.59167	-51
0.60000	-53
0.60833	-54
0.61667	-54
0.62500	-55
0.63333	-55
0.64167	-55
0.65000	-53
0.65833	-51
0.66667	-49
0.67500	-49
0.68333	-51
0.69167	-53
0.70000	-56
0.70833	-57
0.71667	-58
0.72500	-58
0.73333	-58
0.74167	-59
0.75000	-62
0.75833	-63
0.76667	-64
0.77500	-63
0.78333	-60
0.79167	-58
0.80000	-57
0.80833	-57
0.81667	-56
0.82500	-55
0.83333	-55
0.84167	-56
0.85000	-59
0.85833	-62
0.86667	-64
0.87500	-66
0.88333	-68
0.89167	-69
0.90000	-71
0.90833	-72
0.91667	-73
0.92500	-74
0.93333	-75
0.94167	-75
0.95000	-74
0.95833	-73
0.96667	-71
0.97500	-70
0.98333	-71
0.99167	-72
1.00000	-73
1.00833	-74
1.01667	-74
1.02500	-73
1.03333	-72
1.04167	-72
1.05000	-73
1.05833	-75
1.06667	-78
1.07500	-81
1.08333	-84
1.09167	-86
1.10000	-86
1.10833	-84
1.11667	-81
1.12500	-77
1.13333	-73
1.14167	-69
1.15000	-66
1.15833	-65
1.16667	-65
1.17500	-66
1.18333	-68
1.19167	-70
1.20000	-72
1.20833	-73
1.21667	-73
1.22500	-74
1.23333	-76
1.24167	-77
1.25000	-79
1.25833	-80
1.26667	-80
1.27500	-80
1.28333	-79
1.29167	-78
1.30000	-78
1.30833	-78
1.31667	-79
1.32500	-81
1.33333	-82
1.34167	-83
1.35000	-83
1.35833	-81
1.36667	-79
1.37500	-76
1.38333	-75
1.39167	-75
1.40000	-74
1.40833	-74
1.41667	-75
1.42500	-78
1.43333	-82
1.44167	-88
1.45000	-93
1.45833	-96
1.46667	-96
1.47500	-96
1.48333	-96
1.49167	-97
1.50000	-100
1.50833	-103
1.51667	-104
1.52500	-102
1.53333	-99
1.54167	-95
1.55000	-92
1.55833	-91
1.56667	-92
1.57500	-94
1.58333	-97
1.59167	-100
1.60000	-104
1.60833	-106
1.61667	-105
1.62500	-101
1.63333	-96
1.64167	-90
1.65000	-87
1.65833	-87
1.66667	-90
1.67500	-93
1.68333	-96
1.69167	-97
1.70000	-98
1.70833	-97
1.71667	-97
1.72500	-98
1.73333	-99
1.74167	-100
1.75000	-102
1.75833	-103
1.76667	-105
1.77500	-106
1.78333	-107
1.79167	-107
1.80000	-105
1.80833	-104
1.81667	-104
1.82500	-106
1.83333	-110
1.84167	-114
1.85000	-118
1.85833	-120
1.86667	-121
1.87500	-121
1.88333	-120
1.89167	-118
1.90000	-115
1.90833	-110
1.91667	-107
1.92500	-105
1.93333	-105
1.94167	-108
1.95000	-111
1.95833	-114
1.96667	-117
1.97500	-118
1.98333	-117
1.99167	-116
2.00000	-114
2.00833	-113
2.01667	-112
2.02500	-112
2.03333	-111
2.04167	-109
2.05000	-108
2.05833	-108
2.06667	-109
2.07500	-108
2.08333	-107
2.09167	-106
2.10000	-107
2.10833	-109
2.11667	-113
2.12500	-117
2.13333	-119
2.14167	-116
2.15000	-112
2.15833	-106
2.16667	-103
2.17500	-102
2.18333	-103
2.19167	-105
2.20000	-106
2.20833	-106
2.21667	-106
2.22500	-108
2.23333	-112
2.24167	-118
2.25000	-122
2.25833	-123
2.26667	-121
2.27500	-117
2.28333	-112
2.29167	-107
2.30000	-105
2.30833	-104
2.31667	-104
2.32500	-106
2.33333	-108
2.34167	-113
2.35000	-117
2.35833	-120
2.36667	-121
2.37500	-121
2.38333	-120
2.39167	-120
2.40000	-120
2.40833	-120
2.41667	-121
2.42500	-121
2.43333	-122
2.44167	-123
2.45000	-125
2.45833	-126
2.46667	-127
2.47500	-128
2.48333	-127
2.49167	-125
2.50000	-123
2.50833	-120
2.51667	-117
2.52500	-114
2.53333	-110
2.54167	-108
2.55000	-107
2.55833	-108
2.56667	-110
2.57500	-115
2.58333	-121
2.59167	-127
2.60000	-133
2.60833	-137
2.61667	-139
2.62500	-139
2.63333	-139
2.64167	-140
2.65000	-141
2.65833	-140
2.66667	-138
2.67500	-135
2.68333	-131
2.69167	-127
2.70000	-123
2.70833	-120
2.71667	-118
2.72500	-118
2.73333	-121
2.74167	-124
2.75000	-126
2.75833	-128
2.76667	-128
2.77500	-128
2.78333	-127
2.79167	-125
2.80000	-123
2.80833	-121
2.81667	-121
2.82500	-122
2.83333	-126
2.84167	-129
2.85000	-132
2.85833	-133
2.86667	-133
2.87500	-132
2.88333	-131
2.89167	-132
2.90000	-134
2.90833	-135
2.91667	-135
2.92500	-134
2.93333	-131
2.94167	-129
2.95000	-129
2.95833	-131
2.96667	-135
2.97500	-138
2.98333	-140
2.99167	-139
3.00000	-137
3.00833	-134
3.01667	-131
3.02500	-131
3.03333	-132
3.04167	-135
3.05000	-139
3.05833	-142
3.06667	-144
3.07500	-145
3.08333	-144
3.09167	-143
3.10000	-143
3.10833	-146
3.11667	-149
3.12500	-153
3.13333	-156
3.14167	-155
3.15000	-152
3.15833	-147
3.16667	-141
3.17500	-135
3.18333	-130
3.19167	-126
3.20000	-121
3.20833	-119
3.21667	-119
3.22500	-123
3.23333	-130
3.24167	-138
3.25000	-146
3.25833	-152
3.26667	-155
3.27500	-156
3.28333	-155
3.29167	-153
3.30000	-151
3.30833	-150
3.31667	-150
3.32500	-150
3.33333	-150
3.34167	-148
3.35000	-146
3.35833	-146
3.36667	-146
3.37500	-148
3.38333	-150
3.39167	-152
3.40000	-152
3.40833	-151
3.41667	-148
3.42500	-145
3.43333	-142
3.44167	-142
3.45000	-144
3.45833	-148
3.46667	-152
3.47500	-156
3.48333	-158
3.49167	-159
3.50000	-159
3.50833	-159
3.51667	-157
3.52500	-155
3.53333	-154
3.54167	-154
3.55000	-156
3.55833	-159
3.56667	-162
3.57500	-163
3.58333	-164
3.59167	-164
3.60000	-163
3.60833	-161
3.61667	-159
3.62500	-157
3.63333	-154
3.64167	-152
3.65000	-150
3.65833	-147
3.66667	-145
3.67500	-143
3.68333	-142
3.69167	-142
3.70000	-143
3.70833	-146
3.71667	-150
3.72500	-153
3.73333	-155
3.74167	-157
3.75000	-158
3.75833	-159
3.76667	-159
3.77500	-159
3.78333	-158
3.79167	-156
3.80000	-153
3.80833	-150
3.81667	-148
3.82500	-147
3.83333	-147
3.84167	-147
3.85000	-148
3.85833	-149
3.86667	-151
3.87500	-153
3.88333	-157
3.89167	-161
3.90000	-163
3.90833	-164
3.91667	-162
3.92500	-159
3.93333	-156
3.94167	-155
3.95000	-155
3.95833	-155
3.96667	-155
3.97500	-155
3.98333	-155
3.99167	-157
4.00000	-160
4.00833	-163
4.01667	-165
4.02500	-166
4.03333	-166
4.04167	-166
4.05000	-166
4.05833	-164
4.06667	-162
4.07500	-159
4.08333	-156
4.09167	-153
4.10000	-152
4.10833	-152
4.11667	-152
4.12500	-153
4.13333	-155
4.14167	-156
4.15000	-158
4.15833	-159
4.16667	-160
4.17500	-159
4.18333	-160
4.19167	-161
4.20000	-162
4.20833	-162
4.21667	-163
4.22500	-165
4.23333	-166
4.24167	-166
4.25000	-164
4.25833	-159
4.26667	-155
4.27500	-155
4.28333	-158
4.29167	-162
4.30000	-167
4.30833	-171
4.31667	-171
4.32500	-169
4.33333	-165
4.34167	-160
4.35000	-157
4.35833	-156
4.36667	-156
4.37500	-157
4.38333	-159
4.39167	-161
4.40000	-164
4.40833	-168
4.41667	-174
4.42500	-181
4.43333	-186
4.44167	-188
4.45000	-185
4.45833	-181
4.46667	-175
4.47500	-172
4.48333	-171
4.49167	-171
4.50000	-173
4.50833	-176
4.51667	-179
4.52500	-181
4.53333	-182
4.54167	-182
4.55000	-180
4.55833	-179
4.56667	-179
4.57500	-180
4.58333	-181
4.59167	-180
4.60000	-178
4.60833	-176
4.61667	-174
4.62500	-174
4.63333	-175
4.64167	-177
4.65000	-177
4.65833	-176
4.66667	-174
4.67500	-171
4.68333	-168
4.69167	-165
4.70000	-161
4.70833	-159
4.71667	-157
4.72500	-157
4.73333	-158
4.74167	-160
4.75000	-162
4.75833	-164
4.76667	-166
4.77500	-168
4.78333	-170
4.79167	-171
4.80000	-173
4.80833	-176
4.81667	-180
4.82500	-184
4.83333	-187
4.84167	-190
4.85000	-192
4.85833	-194
4.86667	-195
4.87500	-195
4.88333	-193
4.89167	-189
4.90000	-183
4.90833	-178
4.91667	-175
4.92500	-174
4.93333	-174
4.94167	-174
4.95000	-174
4.95833	-172
4.96667	-171
4.97500	-170
4.98333	-171
4.99167	-173
5.00000	-177
5.00833	-182
5.01667	-186
5.02500	-189
5.03333	-191
5.04167	-192
5.05000	-192
5.05833	-193
5.06667	-196
5.07500	-200
5.08333	-204
5.09167	-207
5.10000	-206
5.10833	-203
5.11667	-198
5.12500	-193
5.13333	-189
5.14167	-187
5.15000	-187
5.15833	-186
5.16667	-185
5.17500	-184
5.18333	-182
5.19167	-180
5.20000	-179
5.20833	-180
5.21667	-182
5.22500	-183
5.23333	-184
5.24167	-183
5.25000	-184
5.25833	-186
5.26667	-191
5.27500	-195
5.28333	-198
5.29167	-199
5.30000	-197
5.30833	-194
5.31667	-192
5.32500	-191
5.33333	-188
5.34167	-182
5.35000	-175
5.35833	-169
5.36667	-164
5.37500	-162
5.38333	-164
5.39167	-166
5.40000	-169
5.40833	-172
5.41667	-175
5.42500	-178
5.43333	-180
5.44167	-181
5.45000	-181
5.45833	-180
5.46667	-179
5.47500	-178
5.48333	-177
5.49167	-176
5.50000	-175
5.50833	-174
5.51667	-175
5.52500	-178
5.53333	-181
5.54167	-184
5.55000	-187
5.55833	-188
5.56667	-188
5.57500	-190
5.58333	-193
5.59167	-196
5.60000	-197
5.60833	-196
5.61667	-192
5.62500	-187
5.63333	-185
5.64167	-185
5.65000	-187
5.65833	-189
5.66667	-190
5.67500	-190
5.68333	-189
5.69167	-188
5.70000	-187
5.70833	-186
5.71667	-183
5.72500	-180
5.73333	-178
5.74167	-178
5.75000	-179
5.75833	-182
5.76667	-185
5.77500	-186
5.78333	-186
5.79167	-185
5.80000	-185
5.80833	-184
5.81667	-182
5.82500	-180
5.83333	-178
5.84167	-176
5.85000	-176
5.85833	-178
5.86667	-181
5.87500	-183
5.88333	-184
5.89167	-184
5.90000	-183
5.90833	-182
5.91667	-180
5.92500	-179
5.93333	-178
5.94167	-178
5.95000	-179
5.95833	-181
5.96667	-185
5.97500	-189
5.98333	-192
5.99167	-193
6.00000	-192
6.00833	-189
6.01667	-186
6.02500	-184
6.03333	-183
6.04167	-183
6.05000	-183
6.05833	-183
6.06667	-183
6.07500	-183
6.08333	-184
6.09167	-186
6.10000	-190
6.10833	-193
6.11667	-196
6.12500	-200
6.13333	-203
6.14167	-205
6.15000	-206
6.15833	-205
6.16667	-202
6.17500	-198
6.18333	-195
6.19167	-193
6.20000	-192
6.20833	-193
6.21667	-195
6.22500	-196
6.23333	-197
6.24167	-197
6.25000	-196
6.25833	-197
6.26667	-199
6.27500	-201
6.28333	-202
6.29167	-202
6.30000	-201
6.30833	-199
6.31667	-197
6.32500	-196
6.33333	-195
6.34167	-192
6.35000	-189
6.35833	-187
6.36667	-186
6.37500	-187
6.38333	-190
6.39167	-193
6.40000	-195
6.40833	-198
6.41667	-200
6.42500	-201
6.43333	-201
6.44167	-199
6.45000	-198
6.45833	-197
6.46667	-198
6.47500	-200
6.48333	-202
6.49167	-204
6.50000	-205
6.50833	-206
6.51667	-206
6.52500	-204
6.53333	-201
6.54167	-198
6.55000	-194
6.55833	-193
6.56667	-193
6.57500	-193
6.58333	-193
6.59167	-191
6.60000	-189
6.60833	-188
6.61667	-189
6.62500	-194
6.63333	-199
6.64167	-205
6.65000	-211
6.65833	-214
6.66667	-215
6.67500	-215
6.68333	-215
6.69167	-216
6.70000	-217
6.70833	-217
6.71667	-216
6.72500	-213
6.73333	-211
6.74167	-208
6.75000	-207
6.75833	-206
6.76667	-205
6.77500	-203
6.78333	-202
6.79167	-200
6.80000	-199
6.80833	-197
6.81667	-196
6.82500	-195
6.83333	-194
6.84167	-194
6.85000	-193
6.85833	-193
6.86667	-194
6.87500	-195
6.88333	-197
6.89167	-198
6.90000	-199
6.90833	-200
6.91667	-201
6.92500	-201
6.93333	-201
6.94167	-200
6.95000	-200
6.95833	-202
6.96667	-204
6.97500	-206
6.98333	-209
6.99167	-211
7.00000	-212
7.00833	-213
7.01667	-215
7.02500	-216
7.03333	-216
7.04167	-215
7.05000	-211
7.05833	-208
7.06667	-204
7.07500	-202
7.08333	-202
7.09167	-202
7.10000	-202
7.10833	-200
7.11667	-197
7.12500	-194
7.13333	-193
7.14167	-194
7.15000	-198
7.15833	-202
7.16667	-205
7.17500	-205
7.18333	-203
7.19167	-199
7.20000	-196
7.20833	-195
7.21667	-197
7.22500	-200
7.23333	-203
7.24167	-205
7.25000	-204
7.25833	-203
7.26667	-200
7.27500	-198
7.28333	-197
7.29167	-198
7.30000	-200
7.30833	-204
7.31667	-206
7.32500	-206
7.33333	-205
7.34167	-203
7.35000	-202
7.35833	-202
7.36667	-202
7.37500	-203
7.38333	-203
7.39167	-204
7.40000	-206
7.40833	-209
7.41667	-214
7.42500	-218
7.43333	-221
7.44167	-221
7.45000	-221
7.45833	-220
7.46667	-219
7.47500	-216
7.48333	-213
7.49167	-211
7.50000	-211
7.50833	-213
7.51667	-215
7.52500	-217
7.53333	-216
7.54167	-212
7.55000	-208
7.55833	-204
7.56667	-202
7.57500	-200
7.58333	-197
7.59167	-195
7.60000	-195
7.60833	-196
7.61667	-200
7.62500	-205
7.63333	-208
7.64167	-210
7.65000	-210
7.65833	-209
7.66667	-209
7.67500	-210
7.68333	-213
7.69167	-215
7.70000	-217
7.70833	-218
7.71667	-217
7.72500	-214
7.73333	-212
7.74167	-209
7.75000	-207
7.75833	-206
7.76667	-205
7.77500	-204
7.78333	-203
7.79167	-203
7.80000	-204
7.80833	-207
7.81667	-208
7.82500	-208
7.83333	-207
7.84167	-205
7.85000	-206
7.85833	-210
7.86667	-217
7.87500	-222
7.88333	-226
7.89167	-227
7.90000	-225
7.90833	-221
7.91667	-217
7.92500	-213
7.93333	-209
7.94167	-206
7.95000	-204
7.95833	-202
7.96667	-201
7.97500	-200
7.98333	-201
7.99167	-202
8.00000	-203
8.00833	-204
8.01667	-202
8.02500	-200
8.03333	-199
8.04167	-199
8.05000	-201
8.05833	-204
8.06667	-207
8.07500	-211
8.08333	-215
8.09167	-219
8.10000	-223
8.10833	-227
8.11667	-230
8.12500	-233
8.13333	-234
8.14167	-233
8.15000	-229
8.15833	-225
8.16667	-221
8.17500	-218
8.18333	-216
8.19167	-216
8.20000	-216
8.20833	-216
8.21667	-216
8.22500	-217
8.23333	-218
8.24167	-219
8.25000	-220
8.25833	-220
8.26667	-218
8.27500	-217
8.28333	-217
8.29167	-216
8.30000	-216
8.30833	-215
8.31667	-212
8.32500	-208
8.33333	-206
8.34167	-206
8.35000	-208
8.35833	-212
8.36667	-216
8.37500	-218
8.38333	-218
8.39167	-218
8.40000	-218
8.40833	-217
8.41667	-218
8.42500	-219
8.43333	-222
8.44167	-225
8.45000	-226
8.45833	-226
8.46667	-224
8.47500	-222
8.48333	-220
8.49167	-220
8.50000	-221
8.50833	-223
8.51667	-223
8.52500	-221
8.53333	-219
8.54167	-217
8.55000	-216
8.55833	-216
8.56667	-217
8.57500	-217
8.58333	-215
8.59167	-215
8.60000	-215
8.60833	-218
8.61667	-222
8.62500	-227
8.63333	-232
8.64167	-234
8.65000	-235
8.65833	-235
8.66667	-233
8.67500	-233
8.68333	-235
8.69167	-236
8.70000	-238
8.70833	-239
8.71667	-238
8.72500	-233
8.73333	-229
8.74167	-224
8.75000	-221
8.75833	-222
8.76667	-226
8.77500	-229
8.78333	-232
8.79167	-233
8.80000	-232
8.80833	-230
8.81667	-228
8.82500	-228
8.83333	-229
8.84167	-230
8.85000	-231
8.85833	-231
8.86667	-231
8.87500	-229
8.88333	-228
8.89167	-226
8.90000	-224
8.90833	-222
8.91667	-219
8.92500	-217
8.93333	-215
8.94167	-215
8.95000	-217
8.95833	-220
8.96667	-223
8.97500	-224
8.98333	-222
8.99167	-219
9.00000	-217
9.00833	-216
9.01667	-217
9.02500	-219
9.03333	-220
9.04167	-219
9.05000	-217
9.05833	-214
9.06667	-211
9.07500	-211
9.08333	-214
9.09167	-219
9.10000	-225
9.10833	-230
9.11667	-233
9.12500	-232
9.13333	-231
9.14167	-231
9.15000	-231
9.15833	-232
9.16667	-232
9.17500	-229
9.18333	-224
9.19167	-219
9.20000	-215
9.20833	-213
9.21667	-214
9.22500	-217
9.23333	-222
9.24167	-226
9.25000	-229
9.25833	-230
9.26667	-230
9.27500	-229
9.28333	-226
9.29167	-224
9.30000	-221
9.30833	-217
9.31667	-214
9.32500	-212
9.33333	-210
9.34167	-210
9.35000	-212
9.35833	-215
9.36667	-219
9.37500	-221
9.38333	-222
9.39167	-221
9.40000	-220
9.40833	-219
9.41667	-220
9.42500	-221
9.43333	-224
9.44167	-228
9.45000	-231
9.45833	-232
9.46667	-231
9.47500	-229
9.48333	-228
9.49167	-228
9.50000	-231
9.50833	-234
9.51667	-236
9.52500	-237
9.53333	-238
9.54167	-239
9.55000	-241
9.55833	-244
9.56667	-246
9.57500	-247
9.58333	-248
9.59167	-248
9.60000	-247
9.60833	-246
9.61667	-243
9.62500	-238
9.63333	-231
9.64167	-225
9.65000	-221
9.65833	-221
9.66667	-223
9.67500	-225
9.68333	-225
9.69167	-222
9.70000	-216
9.70833	-211
9.71667	-209
9.72500	-210
9.73333	-213
9.74167	-218
9.75000	-224
9.75833	-228
9.76667	-230
9.77500	-230
9.78333	-227
9.79167	-225
9.80000	-223
9.80833	-222
9.81667	-222
9.82500	-222
9.83333	-223
9.84167	-224
9.85000	-227
9.85833	-231
9.86667	-235
9.87500	-238
9.88333	-238
9.89167	-236
9.90000	-233
9.90833	-230
9.91667	-229
9.92500	-231
9.93333	-233
9.94167	-235
9.95000	-237
9.95833	-239
9.96667	-240
9.97500	-241
9.98333	-241
9.99167	-242
10.00000	-244
10.00833	-247
10.01667	-248
10.02500	-247
10.03333	-243
10.04167	-237
10.05000	-233
10.05833	-231
10.06667	-231
10.07500	-233
10.08333	-234
10.09167	-233
10.10000	-231
10.10833	-227
10.11667	-225
10.12500	-226
10.13333	-228
10.14167	-230
10.15000	-233
10.15833	-234
10.16667	-233
10.17500	-232
10.18333	-230
10.19167	-228
10.20000	-227
10.20833	-227
10.21667	-227
10.22500	-227
10.23333	-228
10.24167	-228
10.25000	-227
10.25833	-227
10.26667	-228
10.27500	-229
10.28333	-231
10.29167	-233
10.30000	-234
10.30833	-234
10.31667	-233
10.32500	-231
10.33333	-230
10.34167	-229
10.35000	-229
10.35833	-230
10.36667	-231
10.37500	-231
10.38333	-232
10.39167	-233
10.40000	-234
10.40833	-234
10.41667	-235
10.42500	-236
10.43333	-238
10.44167	-238
10.45000	-236
10.45833	-233
10.46667	-228
10.47500	-224
10.48333	-222
10.49167	-221
10.50000	-222
10.50833	-226
10.51667	-230
10.52500	-234
10.53333	-237
10.54167	-237
10.55000	-236
10.55833	-236
10.56667	-238
10.57500	-242
10.58333	-245
10.59167	-248
10.60000	-247
10.60833	-243
10.61667	-239
10.62500	-234
10.63333	-230
10.64167	-229
10.65000	-229
10.65833	-230
10.66667	-232
10.67500	-233
10.68333	-234
10.69167	-233
10.70000	-232
10.70833	-229
10.71667	-227
10.72500	-224
10.73333	-223
10.74167	-223
10.75000	-224
10.75833	-225
10.76667	-225
10.77500	-224
10.78333	-221
10.79167	-219
10.80000	-221
10.80833	-225
10.81667	-229
10.82500	-232
10.83333	-232
10.84167	-229
10.85000	-226
10.85833	-225
10.86667	-225
10.87500	-225
10.88333	-226
10.89167	-227
10.90000	-229
10.90833	-231
10.91667	-233
10.92500	-234
10.93333	-233
10.94167	-232
10.95000	-230
10.95833	-231
10.96667	-232
10.97500	-233
10.98333	-233
10.99167	-231
11.00000	-229
11.00833	-227
11.01667	-226
11.02500	-226
11.03333	-226
11.04167	-225
11.05000	-224
11.05833	-224
11.06667	-225
11.07500	-227
11.08333	-230
11.09167	-232
11.10000	-232
11.10833	-231
11.11667	-229
11.12500	-227
11.13333	-226
11.14167	-227
11.15000	-230
11.15833	-233
11.16667	-236
11.17500	-237
11.18333	-238
11.19167	-237
11.20000	-235
11.20833	-232
11.21667	-228
11.22500	-224
11.23333	-223
11.24167	-225
11.25000	-229
11.25833	-233
11.26667	-238
11.27500	-241
11.28333	-243
11.29167	-245
11.30000	-246
11.30833	-248
11.31667	-250
11.32500	-250
11.33333	-249
11.34167	-246
11.35000	-242
11.35833	-240
11.36667	-239
11.37500	-241
11.38333	-244
11.39167	-245
11.40000	-244
11.40833	-242
11.41667	-240
11.42500	-238
11.43333	-237
11.44167	-238
11.45000	-240
11.45833	-243
11.46667	-245
11.47500	-248
11.48333	-250
11.49167	-251
11.50000	-251
11.50833	-249
11.51667	-245
11.52500	-242
11.53333	-239
11.54167	-238
11.55000	-237
11.55833	-237
11.56667	-236
11.57500	-234
11.58333	-231
11.59167	-229
11.60000	-229
11.60833	-230
11.61667	-232
11.62500	-234
11.63333	-236
11.64167	-238
11.65000	-240
11.65833	-240
11.66667	-240
11.67500	-240
11.68333	-240
11.69167	-241
11.70000	-241
11.70833	-241
11.71667	-239
11.72500	-236
11.73333	-232
11.74167	-230
11.75000	-227
11.75833	-225
11.76667	-224
11.77500	-223
11.78333	-225
11.79167	-228
11.80000	-232
11.80833	-237
11.81667	-241
11.82500	-242
11.83333	-241
11.84167	-241
11.85000	-240
11.85833	-239
11.86667	-239
11.87500	-238
11.88333	-238
11.89167	-238
11.90000	-241
11.90833	-244
11.91667	-247
11.92500	-249
11.93333	-251
11.94167	-252
11.95000	-252
11.95833	-251
11.96667	-250
11.97500	-247
11.98333	-242
11.99167	-237
12.00000	-233
12.00833	-230
12.01667	-232
12.02500	-236
12.03333	-241
12.04167	-244
12.05000	-245
12.05833	-244
12.06667	-242
12.07500	-239
12.08333	-237
12.09167	-234
12.10000	-232
12.10833	-229
12.11667	-226
12.12500	-223
12.13333	-221
12.14167	-221
12.15000	-221
12.15833	-222
12.16667	-224
12.17500	-226
12.18333	-228
12.19167	-231
12.20000	-234
12.20833	-237
12.21667	-239
12.22500	-240
12.23333	-242
12.24167	-245
12.25000	-247
12.25833	-249
12.26667	-249
12.27500	-247
12.28333	-243
12.29167	-238
12.30000	-235
12.30833	-232
12.31667	-230
12.32500	-230
12.33333	-230
12.34167	-233
12.35000	-237
12.35833	-241
12.36667	-244
12.37500	-246
12.38333	-247
12.39167	-246
12.40000	-244
12.40833	-242
12.41667	-238
12.42500	-234
12.43333	-229
12.44167	-225
12.45000	-221
12.45833	-217
12.46667	-215
12.47500	-216
12.48333	-220
12.49167	-227
12.50000	-233
12.50833	-238
12.51667	-240
12.52500	-240
12.53333	-239
12.54167	-237
12.55000	-235
12.55833	-234
12.56667	-234
12.57500	-234
12.58333	-234
12.59167	-235
12.60000	-235
12.60833	-234
12.61667	-233
12.62500	-232
12.63333	-231
12.64167	-231
12.65000	-231
12.65833	-230
12.66667	-227
12.67500	-223
12.68333	-219
12.69167	-216
12.70000	-216
12.70833	-216
12.71667	-218
12.72500	-221
12.73333	-224
12.74167	-227
12.75000	-229
12.75833	-230
12.76667	-229
12.77500	-228
12.78333	-228
12.79167	-228
12.80000	-229
12.80833	-231
12.81667	-230
12.82500	-228
12.83333	-224
12.84167	-218
12.85000	-212
12.85833	-208
12.86667	-207
12.87500	-210
12.88333	-216
12.89167	-223
12.90000	-229
12.90833	-234
12.91667	-237
12.92500	-238
12.93333	-236
12.94167	-234
12.95000	-230
12.95833	-227
12.96667	-224
12.97500	-222
12.98333	-223
12.99167	-223
13.00000	-223
13.00833	-222
13.01667	-221
13.02500	-222
13.03333	-223
13.04167	-223
13.05000	-224
13.05833	-223
13.06667	-222
13.07500	-222
13.08333	-225
13.09167	-229
13.10000	-231
13.10833	-232
13.11667	-231
13.12500	-227
13.13333	-224
13.14167	-223
13.15000	-223
13.15833	-225
13.16667	-227
13.17500	-227
13.18333	-225
13.19167	-225
13.20000	-227
13.20833	-231
13.21667	-235
13.22500	-239
13.23333	-240
13.24167	-237
13.25000	-232
13.25833	-226
13.26667	-222
13.27500	-219
13.28333	-217
13.29167	-218
13.30000	-221
13.30833	-224
13.31667	-228
13.32500	-233
13.33333	-236
13.34167	-237
13.35000	-236
13.35833	-231
13.36667	-225
13.37500	-218
13.38333	-213
13.39167	-209
13.40000	-208
13.40833	-208
13.41667	-210
13.42500	-212
13.43333	-214
13.44167	-216
13.45000	-218
13.45833	-217
13.46667	-215
13.47500	-213
13.48333	-210
13.49167	-207
13.50000	-206
13.50833	-206
13.51667	-205
13.52500	-204
13.53333	-203
13.54167	-201
13.55000	-200
13.55833	-201
13.56667	-204
13.57500	-206
13.58333	-208
13.59167	-208
13.60000	-205
13.60833	-200
13.61667	-196
13.62500	-192
13.63333	-190
13.64167	-189
13.65000	-190
13.65833	-190
13.66667	-192
13.67500	-195
13.68333	-198
13.69167	-198
13.70000	-196
13.70833	-191
13.71667	-184
13.72500	-176
13.73333	-171
13.74167	-170
13.75000	-171
13.75833	-172
13.76667	-173
13.77500	-174
13.78333	-177
13.79167	-179
13.80000	-180
13.80833	-179
13.81667	-178
13.82500	-176
13.83333	-174
13.84167	-171
13.85000	-167
13.85833	-163
13.86667	-160
13.87500	-158
13.88333	-158
13.89167	-159
13.90000	-159
13.90833	-159
13.91667	-157
13.92500	-152
13.93333	-146
13.94167	-142
13.95000	-139
13.95833	-139
13.96667	-141
13.97500	-141
13.98333	-139
13.99167	-136
14.00000	-134
14.00833	-134
14.01667	-135
14.02500	-138
14.03333	-140
14.04167	-141
14.05000	-141
14.05833	-140
14.06667	-138
14.07500	-134
14.08333	-130
14.09167	-125
14.10000	-121
14.10833	-119
14.11667	-118
14.12500	-119
14.13333	-121
14.14167	-123
14.15000	-125
14.15833	-126
14.16667	-128
14.17500	-130
14.18333	-133
14.19167	-135
14.20000	-137
14.20833	-138
14.21667	-138
14.22500	-137
14.23333	-134
14.24167	-128
14.25000	-122
14.25833	-118
14.26667	-116
14.27500	-115
14.28333	-114
14.29167	-112
14.30000	-111
14.30833	-109
14.31667	-108
14.32500	-107
14.33333	-104
14.34167	-101
14.35000	-99
14.35833	-99
14.36667	-101
14.37500	-105
14.38333	-110
14.39167	-113
14.40000	-113
14.40833	-110
14.41667	-106
14.42500	-103
14.43333	-101
14.44167	-102
14.45000	-105
14.45833	-107
14.46667	-109
14.47500	-110
14.48333	-109
14.49167	-110
14.50000	-112
14.50833	-115
14.51667	-118
14.52500	-120
14.53333	-121
14.54167	-120
14.55000	-118
14.55833	-117
14.56667	-116
14.57500	-115
14.58333	-114
14.59167	-114
14.60000	-114
14.60833	-114
14.61667	-112
14.62500	-109
14.63333	-108
14.64167	-110
14.65000	-114
14.65833	-120
14.66667	-126
14.67500	-131
14.68333	-133
14.69167	-134
14.70000	-134
14.70833	-133
14.71667	-131
14.72500	-130
14.73333	-128
14.74167	-126
14.75000	-124
14.75833	-123
14.76667	-124
14.77500	-128
14.78333	-135
14.79167	-140
14.80000	-141
14.80833	-139
14.81667	-133
14.82500	-126
14.83333	-121
14.84167	-118
14.85000	-118
14.85833	-119
14.86667	-122
14.87500	-124
14.88333	-125
14.89167	-127
14.90000	-130
14.90833	-134
14.91667	-137
14.92500	-141
14.93333	-142
14.94167	-142
14.95000	-140
14.95833	-138
14.96667	-135
14.97500	-133
14.98333	-131
14.99167	-131
15.00000	-132
15.00833	-135
15.01667	-139
15.02500	-142
15.03333	-144
15.04167	-144
15.05000	-144
15.05833	-143
15.06667	-143
15.07500	-143
15.08333	-143
15.09167	-142
15.10000	-142
15.10833	-144
15.11667	-145
15.12500	-146
15.13333	-148
15.14167	-149
15.15000	-150
15.15833	-150
15.16667	-148
15.17500	-146
15.18333	-144
15.19167	-142
15.20000	-141
15.20833	-141
15.21667	-141
15.22500	-140
15.23333	-139
15.24167	-138
15.25000	-137
15.25833	-138
15.26667	-140
15.27500	-143
15.28333	-145
15.29167	-148
15.30000	-149
15.30833	-150
15.31667	-150
15.32500	-149
15.33333	-148
15.34167	-148
15.35000	-147
15.35833	-147
15.36667	-148
15.37500	-149
15.38333	-148
15.39167	-146
15.40000	-145
15.40833	-144
15.41667	-144
15.42500	-145
15.43333	-144
15.44167	-143
15.45000	-141
15.45833	-140
15.46667	-142
15.47500	-146
15.48333	-151
15.49167	-153
15.50000	-152
15.50833	-149
15.51667	-144
15.52500	-139
15.53333	-138
15.54167	-140
15.55000	-145
15.55833	-149
15.56667	-152
15.57500	-153
15.58333	-153
15.59167	-152
15.60000	-151
15.60833	-151
15.61667	-152
15.62500	-153
15.63333	-155
15.64167	-157
15.65000	-159
15.65833	-158
15.66667	-155
15.67500	-153
15.68333	-150
15.69167	-147
15.70000	-143
15.70833	-139
15.71667	-135
15.72500	-132
15.73333	-131
15.74167	-132
15.75000	-133
15.75833	-134
15.76667	-134
15.77500	-133
15.78333	-133
15.79167	-133
15.80000	-134
15.80833	-135
15.81667	-136
15.82500	-136
15.83333	-134
15.84167	-130
15.85000	-127
15.85833	-125
15.86667	-125
15.87500	-126
15.88333	-127
15.89167	-130
15.90000	-132
15.90833	-132
15.91667	-130
15.92500	-126
15.93333	-120
15.94167	-114
15.95000	-110
15.95833	-109
15.96667	-110
15.97500	-113
15.98333	-116
15.99167	-118
16.00000	-119
16.00833	-119
16.01667	-118
16.02500	-117
16.03333	-115
16.04167	-113
16.05000	-108
16.05833	-103
16.06667	-97
16.07500	-93
16.08333	-93
16.09167	-94
16.10000	-98
16.10833	-101
16.11667	-103
16.12500	-104
16.13333	-103
16.14167	-101
16.15000	-99
16.15833	-97
16.16667	-95
16.17500	-94
16.18333	-93
16.19167	-93
16.20000	-93
16.20833	-94
16.21667	-93
16.22500	-92
16.23333	-92
16.24167	-92
16.25000	-93
16.25833	-94
16.26667	-95
16.27500	-96
16.28333	-98
16.29167	-101
16.30000	-103
16.30833	-105
16.31667	-104
16.32500	-101
16.33333	-98
16.34167	-97
16.35000	-97
16.35833	-97
16.36667	-97
16.37500	-96
16.38333	-95
16.39167	-93
16.40000	-91
16.40833	-90
16.41667	-89
16.42500	-91
16.43333	-94
16.44167	-99
16.45000	-105
16.45833	-111
16.46667	-115
16.47500	-117
16.48333	-115
16.49167	-111
16.50000	-108
16.50833	-107
16.51667	-109
16.52500	-113
16.53333	-116
16.54167	-118
16.55000	-118
16.55833	-118
16.56667	-116
16.57500	-115
16.58333	-115
16.59167	-115
16.60000	-116
16.60833	-117
16.61667	-118
16.62500	-120
16.63333	-121
16.64167	-122
16.65000	-121
16.65833	-121
16.66667	-121
16.67500	-121
16.68333	-121
16.69167	-121
16.70000	-121
16.70833	-121
16.71667	-122
16.72500	-124
16.73333	-125
16.74167	-124
16.75000	-122
16.75833	-119
16.76667	-115
16.77500	-113
16.78333	-113
16.79167	-115
16.80000	-118
16.80833	-121
16.81667	-123
16.82500	-123
16.83333	-123
16.84167	-123
16.85000	-123
16.85833	-122
16.86667	-121
16.87500	-119
16.88333	-118
16.89167	-117
16.90000	-118
16.90833	-120
16.91667	-122
16.92500	-122
16.93333	-123
16.94167	-126
16.95000	-130
16.95833	-134
16.96667	-138
16.97500	-141
16.98333	-142
16.99167	-141
17.00000	-140
17.00833	-139
17.01667	-136
17.02500	-133
17.03333	-131
17.04167	-131
17.05000	-132
17.05833	-133
17.06667	-133
17.07500	-131
17.08333	-128
17.09167	-127
17.10000	-127
17.10833	-129
17.11667	-131
17.12500	-133
17.13333	-133
17.14167	-132
17.15000	-130
17.15833	-129
17.16667	-127
17.17500	-125
17.18333	-123
17.19167	-120
17.20000	-117
17.20833	-115
17.21667	-115
17.22500	-116
17.23333	-116
17.24167	-114
17.25000	-111
17.25833	-109
17.26667	-109
17.27500	-112
17.28333	-116
17.29167	-120
17.30000	-124
17.30833	-127
17.31667	-129
17.32500	-131
17.33333	-133
17.34167	-134
17.35000	-134
17.35833	-133
17.36667	-133
17.37500	-132
17.38333	-130
17.39167	-129
17.40000	-128
17.40833	-128
17.41667	-129
17.42500	-132
17.43333	-135
17.44167	-137
17.45000	-138
17.45833	-138
17.46667	-136
17.47500	-135
17.48333	-136
17.49167	-138
17.50000	-140
17.50833	-141
17.51667	-142
17.52500	-141
17.53333	-140
17.54167	-139
17.55000	-138
17.55833	-138
17.56667	-138
17.57500	-140
17.58333	-142
17.59167	-143
17.60000	-142
17.60833	-140
17.61667	-138
17.62500	-137
17.63333	-138
17.64167	-140
17.65000	-143
17.65833	-145
17.66667	-147
17.67500	-149
17.68333	-152
17.69167	-154
17.70000	-154
17.70833	-151
17.71667	-148
17.72500	-144
17.73333	-141
17.74167	-139
17.75000	-138
17.75833	-138
17.76667	-139
17.77500	-139
17.78333	-140
17.79167	-139
17.80000	-138
17.80833	-137
17.81667	-137
17.82500	-138
17.83333	-140
17.84167	-141
17.85000	-141
17.85833	-141
17.86667	-140
17.87500	-140
17.88333	-140
17.89167	-140
17.90000	-138
17.90833	-136
17.91667	-137
17.92500	-139
17.93333	-142
17.94167	-144
17.95000	-144
17.95833	-142
17.96667	-137
17.97500	-133
17.98333	-130
17.99167	-128
18.00000	-126
18.00833	-125
18.01667	-124
18.02500	-125
18.03333	-127
18.04167	-131
18.05000	-135
18.05833	-137
18.06667	-137
18.07500	-135
18.08333	-132
18.09167	-129
18.10000	-127
18.10833	-127
18.11667	-129
18.12500	-134
18.13333	-138
18.14167	-141
18.15000	-143
18.15833	-141
18.16667	-138
18.17500	-136
18.18333	-136
18.19167	-140
18.20000	-146
18.20833	-151
18.21667	-154
18.22500	-153
18.23333	-149
18.24167	-143
18.25000	-138
18.25833	-136
18.26667	-137
18.27500	-139
18.28333	-140
18.29167	-140
18.30000	-139
18.30833	-138
18.31667	-137
18.32500	-136
18.33333	-136
18.34167	-136
18.35000	-137
18.35833	-135
18.36667	-132
18.37500	-129
18.38333	-128
18.39167	-128
18.40000	-130
18.40833	-134
18.41667	-139
18.42500	-142
18.43333	-143
18.44167	-142
18.45000	-141
18.45833	-139
18.46667	-137
18.47500	-138
18.48333	-140
18.49167	-142
18.50000	-144
18.50833	-145
18.51667	-147
18.52500	-149
18.53333	-151
18.54167	-153
18.55000	-155
18.55833	-153
18.56667	-149
18.57500	-146
18.58333	-142
18.59167	-140
18.60000	-140
18.60833	-141
18.61667	-142
18.62500	-143
18.63333	-142
18.64167	-141
18.65000	-139
18.65833	-137
18.66667	-136
18.67500	-136
18.68333	-139
18.69167	-142
18.70000	-142
18.70833	-141
18.71667	-138
18.72500	-135
18.73333	-135
18.74167	-137
18.75000	-142
18.75833	-148
18.76667	-153
18.77500	-156
18.78333	-158
18.79167	-159
18.80000	-158
18.80833	-157
18.81667	-154
18.82500	-151
18.83333	-148
18.84167	-145
18.85000	-142
18.85833	-142
18.86667	-144
18.87500	-148
18.88333	-154
18.89167	-160
18.90000	-164
18.90833	-165
18.91667	-166
18.92500	-164
18.93333	-161
18.94167	-156
18.95000	-151
18.95833	-148
18.96667	-148
18.97500	-150
18.98333	-153
18.99167	-154
19.00000	-152
19.00833	-147
19.01667	-143
19.02500	-139
19.03333	-137
19.04167	-137
19.05000	-138
19.05833	-140
19.06667	-142
19.07500	-142
19.08333	-141
19.09167	-138
19.10000	-134
19.10833	-130
19.11667	-127
19.12500	-125
19.13333	-123
19.14167	-120
19.15000	-117
19.15833	-116
19.16667	-115
19.17500	-116
19.18333	-117
19.19167	-119
19.20000	-121
19.20833	-124
19.21667	-126
19.22500	-128
19.23333	-127
19.24167	-122
19.25000	-117
19.25833	-112
19.26667	-107
19.27500	-104
19.28333	-102
19.29167	-101
19.30000	-101
19.30833	-101
19.31667	-101
19.32500	-99
19.33333	-96
19.34167	-93
19.35000	-90
19.35833	-87
19.36667	-85
19.37500	-81
19.38333	-76
19.39167	-71
19.40000	-65
19.40833	-59
19.41667	-54
19.42500	-49
19.43333	-43
19.44167	-36
19.45000	-28
19.45833	-21
19.46667	-15
19.47500	-11
19.48333	-7
19.49167	-5
19.50000	-1
19.50833	4
19.51667	13
19.52500	26
19.53333	40
19.54167	54
19.55000	66
19.55833	75
19.56667	82
19.57500	91
19.58333	101
19.59167	112
19.60000	125
19.60833	139
19.61667	154
19.62500	169
19.63333	187
19.64167	206
19.65000	226
19.65833	247
19.66667	270
19.67500	293
19.68333	316
19.69167	339
19.70000	362
19.70833	386
19.71667	414
19.72500	446
19.73333	480
19.74167	517
19.75000	556
19.75833	596
19.76667	637
19.77500	679
19.78333	723
19.79167	768
19.80000	816
19.80833	864
19.81667	915
19.82500	968
19.83333	1021
19.84167	1078
19.85000	1135
19.85833	1197
19.86667	1260
19.87500	1326
19.88333	1396
19.89167	1468
19.90000	1544
19.90833	1622
19.91667	1703
19.92500	1787
19.93333	1873
19.94167	1963
19.95000	2053
19.95833	2148
19.96667	2246
19.97500	2347
19.98333	2453
19.99167	2560
20.00000	2673
20.00833	2786
20.01667	2902
20.02500	3020
20.03333	3139
20.04167	3264
20.05000	3389
20.05833	3522
20.06667	3658
20.07500	3796
20.08333	3940
20.09167	4081
20.10000	4227
20.10833	4371
20.11667	4519
20.12500	4671
20.13333	4823
20.14167	4982
20.15000	5141
20.15833	5306
20.16667	5472
20.17500	5637
20.18333	5805
20.19167	5972
20.20000	6144
20.20833	6316
20.21667	6492
20.22500	6670
20.23333	6845
20.24167	7022
20.25000	7193
20.25833	7367
20.26667	7540
20.27500	7712
20.28333	7886
20.29167	8055
20.30000	8227
20.30833	8396
20.31667	8565
20.32500	8734
20.33333	8899
20.34167	9066
20.35000	9227
20.35833	9388
20.36667	9546
20.37500	9701
20.38333	9855
20.39167	10002
20.40000	10148
20.40833	10287
20.41667	10423
20.42500	10558
20.43333	10686
20.44167	10812
20.45000	10930
20.45833	11042
20.46667	11148
20.47500	11247
20.48333	11344
20.49167	11435
20.50000	11522
20.50833	11603
20.51667	11680
20.52500	11752
20.53333	11818
20.54167	11878
20.55000	11931
20.55833	11979
20.56667	12020
20.57500	12056
20.58333	12089
20.59167	12115
20.60000	12136
20.60833	12151
20.61667	12160
20.62500	12163
20.63333	12160
20.64167	12149
20.65000	12132
20.65833	12105
20.66667	12073
20.67500	12035
20.68333	11991
20.69167	11943
20.70000	11888
20.70833	11828
20.71667	11760
20.72500	11686
20.73333	11609
20.74167	11527
20.75000	11446
20.75833	11364
20.76667	11281
20.77500	11194
20.78333	11101
20.79167	11006
20.80000	10906
20.80833	10803
20.81667	10696
20.82500	10585
20.83333	10472
20.84167	10354
20.85000	10238
20.85833	10121
20.86667	10003
20.87500	9884
20.88333	9761
20.89167	9639
20.90000	9514
20.90833	9392
20.91667	9270
20.92500	9149
20.93333	9029
20.94167	8905
20.95000	8784
20.95833	8661
20.96667	8539
20.97500	8419
20.98333	8296
20.99167	8176
21.00000	8053
21.00833	7932
21.01667	7814
21.02500	7696
21.03333	7582
21.04167	7467
21.05000	7356
21.05833	7246
21.06667	7140
21.07500	7037
21.08333	6935
21.09167	6837
21.10000	6738
21.10833	6642
21.11667	6547
21.12500	6453
21.13333	6364
21.14167	6277
21.15000	6194
21.15833	6112
21.16667	6032
21.17500	5953
21.18333	5873
21.19167	5796
21.20000	5720
21.20833	5646
21.21667	5574
21.22500	5504
21.23333	5437
21.24167	5370
21.25000	5308
21.25833	5248
21.26667	5191
21.27500	5138
21.28333	5086
21.29167	5037
21.30000	4988
21.30833	4941
21.31667	4895
21.32500	4851
21.33333	4810
21.34167	4771
21.35000	4734
21.35833	4695
21.36667	4655
21.37500	4616
21.38333	4577
21.39167	4541
21.40000	4507
21.40833	4478
21.41667	4450
21.42500	4424
21.43333	4398
21.44167	4371
21.45000	4344
21.45833	4317
21.46667	4292
21.47500	4268
21.48333	4245
21.49167	4224
21.50000	4202
21.50833	4182
21.51667	4163
21.52500	4144
21.53333	4125
21.54167	4105
21.55000	4084
21.55833	4062
21.56667	4042
21.57500	4024
21.58333	4007
21.59167	3992
21.60000	3978
21.60833	3964
21.61667	3949
21.62500	3933
21.63333	3918
21.64167	3903
21.65000	3890
21.65833	3876
21.66667	3863
21.67500	3850
21.68333	3836
21.69167	3822
21.70000	3808
21.70833	3795
21.71667	3781
21.72500	3766
21.73333	3754
21.74167	3741
21.75000	3727
21.75833	3712
21.76667	3696
21.77500	3679
21.78333	3662
21.79167	3646
21.80000	3634
21.80833	3626
21.81667	3620
21.82500	3612
21.83333	3600
21.84167	3583
21.85000	3561
21.85833	3537
21.86667	3513
21.87500	3493
21.88333	3475
21.89167	3459
21.90000	3447
21.90833	3437
21.91667	3426
21.92500	3414
21.93333	3402
21.94167	3391
21.95000	3378
21.95833	3365
21.96667	3352
21.97500	3338
21.98333	3322
21.99167	3307
22.00000	3293
22.00833	3279
22.01667	3265
22.02500	3251
22.03333	3237
22.04167	3222
22.05000	3204
22.05833	3185
22.06667	3165
22.07500	3145
22.08333	3125
22.09167	3106
22.10000	3089
22.10833	3072
22.11667	3056
22.12500	3040
22.13333	3026
22.14167	3012
22.15000	2999
22.15833	2986
22.16667	2972
22.17500	2956
22.18333	2939
22.19167	2921
22.20000	2902
22.20833	2883
22.21667	2866
22.22500	2850
22.23333	2833
22.24167	2815
22.25000	2796
22.25833	2778
22.26667	2759
22.27500	2739
22.28333	2719
22.29167	2698
22.30000	2677
22.30833	2657
22.31667	2639
22.32500	2623
22.33333	2607
22.34167	2591
22.35000	2574
22.35833	2555
22.36667	2535
22.37500	2515
22.38333	2494
22.39167	2474
22.40000	2453
22.40833	2433
22.41667	2414
22.42500	2394
22.43333	2375
22.44167	2355
22.45000	2334
22.45833	2312
22.46667	2289
22.47500	2267
22.48333	2246
22.49167	2225
22.50000	2204
22.50833	2184
22.51667	2162
22.52500	2140
22.53333	2118
22.54167	2098
22.55000	2078
22.55833	2057
22.56667	2035
22.57500	2014
22.58333	1993
22.59167	1974
22.60000	1958
22.60833	1941
22.61667	1924
22.62500	1905
22.63333	1887
22.64167	1869
22.65000	1853
22.65833	1838
22.66667	1824
22.67500	1809
22.68333	1790
22.69167	1771
22.70000	1750
22.70833	1730
22.71667	1711
22.72500	1693
22.73333	1677
22.74167	1660
22.75000	1643
22.75833	1627
22.76667	1612
22.77500	1597
22.78333	1582
22.79167	1569
22.80000	1556
22.80833	1544
22.81667	1531
22.82500	1516
22.83333	1500
22.84167	1482
22.85000	1464
22.85833	1448
22.86667	1434
22.87500	1422
22.88333	1412
22.89167	1400
22.90000	1388
22.90833	1374
22.91667	1359
22.92500	1346
22.93333	1335
22.94167	1326
22.95000	1317
22.95833	1308
22.96667	1299
22.97500	1290
22.98333	1282
22.99167	1274
23.00000	1267
23.00833	1259
23.01667	1251
23.02500	1241
23.03333	1231
23.04167	1220
23.05000	1207
23.05833	1194
23.06667	1180
23.07500	1166
23.08333	1153
23.09167	1142
23.10000	1132
23.10833	1123
23.11667	1117
23.12500	1111
23.13333	1105
23.14167	1098
23.15000	1092
23.15833	1086
23.16667	1082
23.17500	1078
23.18333	1076
23.19167	1075
23.20000	1074
23.20833	1070
23.21667	1066
23.22500	1060
23.23333	1054
23.24167	1048
23.25000	1042
23.25833	1037
23.26667	1032
23.27500	1028
23.28333	1024
23.29167	1020
23.30000	1016
23.30833	1012
23.31667	1008
23.32500	1005
23.33333	1002
23.34167	1000
23.35000	997
23.35833	992
23.36667	986
23.37500	979
23.38333	972
23.39167	967
23.40000	963
23.40833	961
23.41667	959
23.42500	957
23.43333	954
23.44167	951
23.45000	947
23.45833	942
23.46667	937
23.47500	932
23.48333	928
23.49167	924
23.50000	920
23.50833	918
23.51667	915
23.52500	911
23.53333	906
23.54167	899
23.55000	892
23.55833	887
23.56667	884
23.57500	881
23.58333	878
23.59167	874
23.60000	869
23.60833	864
23.61667	861
23.62500	860
23.63333	860
23.64167	859
23.65000	857
23.65833	856
23.66667	856
23.67500	856
23.68333	855
23.69167	852
23.70000	848
23.70833	842
23.71667	837
23.72500	832
23.73333	828
23.74167	822
23.75000	817
23.75833	814
23.76667	812
23.77500	811
23.78333	813
23.79167	814
23.80000	813
23.80833	812
23.81667	810
23.82500	809
23.83333	809
23.84167	808
23.85000	807
23.85833	804
23.86667	801
23.87500	799
23.88333	798
23.89167	797
23.90000	797
23.90833	797
23.91667	795
23.92500	792
23.93333	787
23.94167	783
23.95000	780
23.95833	779
23.96667	779
23.97500	780
23.98333	782
23.99167	784
24.00000	788
24.00833	791
24.01667	795
24.02500	797
24.03333	799
24.04167	799
24.05000	798
24.05833	798
24.06667	796
24.07500	795
24.08333	794
24.09167	794
24.10000	796
24.10833	800
24.11667	805
24.12500	811
24.13333	817
24.14167	822
24.15000	825
24.15833	826
24.16667	825
24.17500	823
24.18333	822
24.19167	823
24.20000	825
24.20833	829
24.21667	836
24.22500	844
24.23333	851
24.24167	858
24.25000	863
24.25833	866
24.26667	868
24.27500	871
24.28333	876
24.29167	881
24.30000	885
24.30833	888
24.31667	888
24.32500	888
24.33333	890
24.34167	895
24.35000	901
24.35833	909
24.36667	916
24.37500	923
24.38333	928
24.39167	934
24.40000	940
24.40833	945
24.41667	949
24.42500	952
24.43333	954
24.44167	955
24.45000	956
24.45833	959
24.46667	963
24.47500	969
24.48333	976
24.49167	981
24.50000	986
24.50833	988
24.51667	989
24.52500	988
24.53333	986
24.54167	986
24.55000	987
24.55833	991
24.56667	996
24.57500	1000
24.58333	1005
24.59167	1008
24.60000	1009
24.60833	1009
24.61667	1010
24.62500	1012
24.63333	1012
24.64167	1011
24.65000	1010
24.65833	1008
24.66667	1007
24.67500	1005
24.68333	1005
24.69167	1004
24.70000	1002
24.70833	1000
24.71667	998
24.72500	996
24.73333	995
24.74167	994
24.75000	992
24.75833	990
24.76667	986
24.77500	983
24.78333	979
24.79167	975
24.80000	972
24.80833	969
24.81667	966
24.82500	963
24.83333	961
24.84167	959
24.85000	956
24.85833	952
24.86667	947
24.87500	942
24.88333	936
24.89167	931
24.90000	926
24.90833	922
24.91667	919
24.92500	917
24.93333	915
24.94167	913
24.95000	910
24.95833	905
24.96667	899
24.97500	894
24.98333	889
24.99167	885
25.00000	881
25.00833	877
25.01667	872
25.02500	866
25.03333	859
25.04167	851
25.05000	842
25.05833	834
25.06667	826
25.07500	820
25.08333	816
25.09167	812
25.10000	808
25.10833	806
25.11667	804
25.12500	804
25.13333	803
25.14167	803
25.15000	802
25.15833	796
25.16667	789
25.17500	781
25.18333	776
25.19167	773
25.20000	773
25.20833	775
25.21667	775
25.22500	773
25.23333	767
25.24167	759
25.25000	750
25.25833	742
25.26667	737
25.27500	734
25.28333	733
25.29167	733
25.30000	736
25.30833	738
25.31667	737
25.32500	734
25.33333	730
25.34167	725
25.35000	721
25.35833	718
25.36667	717
25.37500	716
25.38333	715
25.39167	715
25.40000	716
25.40833	717
25.41667	715
25.42500	711
25.43333	705
25.44167	699
25.45000	694
25.45833	690
25.46667	688
25.47500	686
25.48333	682
25.49167	679
25.50000	676
25.50833	673
25.51667	671
25.52500	669
25.53333	669
25.54167	670
25.55000	671
25.55833	673
25.56667	674
25.57500	672
25.58333	668
25.59167	664
25.60000	660
25.60833	657
25.61667	654
25.62500	653
25.63333	654
25.64167	657
25.65000	663
25.65833	669
25.66667	674
25.67500	676
25.68333	674
25.69167	670
25.70000	666
25.70833	662
25.71667	661
25.72500	661
25.73333	661
25.74167	661
25.75000	660
25.75833	659
25.76667	660
25.77500	663
25.78333	667
25.79167	670
25.80000	672
25.80833	672
25.81667	671
25.82500	669
25.83333	668
25.84167	669
25.85000	671
25.85833	672
25.86667	672
25.87500	671
25.88333	670
25.89167	670
25.90000	672
25.90833	675
25.91667	678
25.92500	682
25.93333	685
25.94167	686
25.95000	686
25.95833	685
25.96667	683
25.97500	682
25.98333	681
25.99167	682
26.00000	685
26.00833	690
26.01667	695
26.02500	701
26.03333	707
26.04167	712
26.05000	716
26.05833	716
26.06667	714
26.07500	710
26.08333	706
26.09167	703
26.10000	702
26.10833	702
26.11667	704
26.12500	707
26.13333	712
26.14167	719
26.15000	725
26.15833	730
26.16667	734
26.17500	736
26.18333	735
26.19167	732
26.20000	730
26.20833	729
26.21667	731
26.22500	736
26.23333	742
26.24167	747
26.25000	751
26.25833	754
26.26667	757
26.27500	761
26.28333	766
26.29167	773
26.30000	780
26.30833	788
26.31667	795
26.32500	800
26.33333	804
26.34167	805
26.35000	804
26.35833	804
26.36667	807
26.37500	811
26.38333	817
26.39167	823
26.40000	828
26.40833	833
26.41667	839
26.42500	845
26.43333	851
26.44167	856
26.45000	861
26.45833	863
26.46667	863
26.47500	862
26.48333	861
26.49167	861
26.50000	863
26.50833	868
26.51667	873
26.52500	877
26.53333	880
26.54167	881
26.55000	884
26.55833	889
26.56667	898
26.57500	909
26.58333	920
26.59167	927
26.60000	929
26.60833	925
26.61667	918
26.62500	910
26.63333	907
26.64167	907
26.65000	911
26.65833	916
26.66667	921
26.67500	925
26.68333	926
26.69167	926
26.70000	926
26.70833	928
26.71667	930
26.72500	933
26.73333	938
26.74167	943
26.75000	948
26.75833	950
26.76667	950
26.77500	948
26.78333	943
26.79167	939
26.80000	937
26.80833	936
26.81667	938
26.82500	942
26.83333	947
26.84167	953
26.85000	958
26.85833	961
26.86667	963
26.87500	962
26.88333	961
26.89167	959
26.90000	959
26.90833	959
26.91667	958
26.92500	956
26.93333	953
26.94167	949
26.95000	946
26.95833	946
26.96667	947
26.97500	949
26.98333	951
26.99167	953
27.00000	954
27.00833	953
27.01667	952
27.02500	950
27.03333	949
27.04167	951
27.05000	953
27.05833	956
27.06667	957
27.07500	955
27.08333	950
27.09167	946
27.10000	942
27.10833	938
27.11667	936
27.12500	934
27.13333	934
27.14167	936
27.15000	939
27.15833	943
27.16667	947
27.17500	949
27.18333	949
27.19167	948
27.20000	945
27.20833	944
27.21667	944
27.22500	946
27.23333	947
27.24167	946
27.25000	944
27.25833	942
27.26667	941
27.27500	941
27.28333	941
27.29167	941
27.30000	939
27.30833	937
27.31667	937
27.32500	940
27.33333	944
27.34167	949
27.35000	951
27.35833	950
27.36667	945
27.37500	940
27.38333	934
27.39167	931
27.40000	931
27.40833	935
27.41667	942
27.42500	950
27.43333	957
27.44167	962
27.45000	964
27.45833	964
27.46667	962
27.47500	961
27.48333	961
27.49167	963
27.50000	968
27.50833	973
27.51667	978
27.52500	981
27.53333	984
27.54167	986
27.55000	989
27.55833	992
27.56667	995
27.57500	997
27.58333	998
27.59167	1000
27.60000	1005
27.60833	1013
27.61667	1022
27.62500	1032
27.63333	1042
27.64167	1050
27.65000	1057
27.65833	1062
27.66667	1066
27.67500	1069
27.68333	1071
27.69167	1073
27.70000	1077
27.70833	1081
27.71667	1086
27.72500	1091
27.73333	1094
27.74167	1096
27.75000	1098
27.75833	1103
27.76667	1110
27.77500	1119
27.78333	1130
27.79167	1141
27.80000	1151
27.80833	1160
27.81667	1167
27.82500	1173
27.83333	1180
27.84167	1188
27.85000	1195
27.85833	1202
27.86667	1208
27.87500	1213
27.88333	1218
27.89167	1225
27.90000	1234
27.90833	1246
27.91667	1259
27.92500	1272
27.93333	1285
27.94167	1299
27.95000	1312
27.95833	1326
27.96667	1339
27.97500	1350
27.98333	1360
27.99167	1369
28.00000	1378
28.00833	1386
28.01667	1395
28.02500	1403
28.03333	1411
28.04167	1418
28.05000	1426
28.05833	1434
28.06667	1443
28.07500	1450
28.08333	1458
28.09167	1466
28.10000	1475
28.10833	1486
28.11667	1497
28.12500	1507
28.13333	1517
28.14167	1528
28.15000	1540
28.15833	1556
28.16667	1571
28.17500	1583
28.18333	1589
28.19167	1592
28.20000	1592
28.20833	1592
28.21667	1593
28.22500	1595
28.23333	1599
28.24167	1603
28.25000	1610
28.25833	1619
28.26667	1628
28.27500	1637
28.28333	1645
28.29167	1652
28.30000	1658
28.30833	1663
28.31667	1669
28.32500	1674
28.33333	1679
28.34167	1683
28.35000	1686
28.35833	1687
28.36667	1688
28.37500	1690
28.38333	1691
28.39167	1693
28.40000	1694
28.40833	1695
28.41667	1697
28.42500	1699
28.43333	1701
28.44167	1703
28.45000	1705
28.45833	1706
28.46667	1706
28.47500	1707
28.48333	1710
28.49167	1715
28.50000	1719
28.50833	1723
28.51667	1725
28.52500	1725
28.53333	1725
28.54167	1725
28.55000	1724
28.55833	1723
28.56667	1722
28.57500	1721
28.58333	1720
28.59167	1718
28.60000	1716
28.60833	1714
28.61667	1714
28.62500	1715
28.63333	1717
28.64167	1718
28.65000	1717
28.65833	1714
28.66667	1709
28.67500	1704
28.68333	1700
28.69167	1696
28.70000	1693
28.70833	1691
28.71667	1690
28.72500	1690
28.73333	1691
28.74167	1691
28.75000	1691
28.75833	1692
28.76667	1695
28.77500	1699
28.78333	1704
28.79167	1708
28.80000	1712
28.80833	1713
28.81667	1712
28.82500	1709
28.83333	1704
28.84167	1699
28.85000	1695
28.85833	1692
28.86667	1690
28.87500	1689
28.88333	1689
28.89167	1689
28.90000	1689
28.90833	1688
28.91667	1688
28.92500	1690
28.93333	1693
28.94167	1696
28.95000	1698
28.95833	1700
28.96667	1700
28.97500	1701
28.98333	1703
28.99167	1704
29.00000	1705
29.00833	1705
29.01667	1707
29.02500	1710
29.03333	1715
29.04167	1721
29.05000	1727
29.05833	1732
29.06667	1738
29.07500	1743
29.08333	1749
29.09167	1754
29.10000	1759
29.10833	1763
29.11667	1765
29.12500	1767
29.13333	1772
29.14167	1780
29.15000	1791
29.15833	1805
29.16667	1820
29.17500	1834
29.18333	1845
29.19167	1855
29.20000	1862
29.20833	1869
29.21667	1874
29.22500	1881
29.23333	1888
29.24167	1896
29.25000	1904
29.25833	1911
29.26667	1917
29.27500	1923
29.28333	1930
29.29167	1939
29.30000	1950
29.30833	1961
29.31667	1972
29.32500	1983
29.33333	1994
29.34167	2009
29.35000	2025
29.35833	2043
29.36667	2061
29.37500	2077
29.38333	2092
29.39167	2107
29.40000	2125
29.40833	2144
29.41667	2163
29.42500	2183
29.43333	2202
29.44167	2220
29.45000	2238
29.45833	2259
29.46667	2281
29.47500	2304
29.48333	2329
29.49167	2354
29.50000	2380
29.50833	2407
29.51667	2434
29.52500	2461
29.53333	2488
29.54167	2516
29.55000	2548
29.55833	2584
29.56667	2624
29.57500	2664
29.58333	2709
29.59167	2757
29.60000	2804
29.60833	2848
29.61667	2895
29.62500	2949
29.63333	3009
29.64167	3069
29.65000	3126
29.65833	3184
29.66667	3252
29.67500	3326
29.68333	3403
29.69167	3484
29.70000	3568
29.70833	3652
29.71667	3740
29.72500	3834
29.73333	3928
29.74167	4034
29.75000	4154
29.75833	4279
29.76667	4399
29.77500	4523
29.78333	4663
29.79167	4817
29.80000	4974
29.80833	5128
29.81667	5291
29.82500	5464
29.83333	5644
29.84167	5840
29.85000	6042
29.85833	6254
29.86667	6475
29.87500	6704
29.88333	6949
29.89167	7197
29.90000	7468
29.90833	7783
29.91667	8111
29.92500	8427
29.93333	8737
29.94167	9065
29.95000	9396
29.95833	9746
29.96667	10154
29.97500	10590
29.98333	11014
29.99167	11426
30.00000	11863
30.00833	12316
30.01667	12792
30.02500	13292
30.03333	13784
30.04167	14319
30.05000	14911
30.05833	15513
30.06667	16087
30.07500	16663
30.08333	17304
30.09167	17996
30.10000	18684
30.10833	19335
30.11667	19997
30.12500	20692
30.13333	21397
30.14167	22140
30.15000	22875
30.15833	23624
30.16667	24467
30.17500	25349
30.18333	26201
30.19167	27012
30.20000	27853
30.20833	28702
30.21667	29569
30.22500	30460
30.23333	31344
30.24167	32259
30.25000	33164
30.25833	34092
30.26667	35029
30.27500	35966
30.28333	36933
30.29167	37887
30.30000	38868
30.30833	39841
30.31667	40810
30.32500	41787
30.33333	42741
30.34167	43714
30.35000	44669
30.35833	45638
30.36667	46608
30.37500	47564
30.38333	48534
30.39167	49472
30.40000	50419
30.40833	51343
30.41667	52252
30.42500	53160
30.43333	54034
30.44167	54915
30.45000	55764
30.45833	56608
30.46667	57438
30.47500	58239
30.48333	59036
30.49167	59793
30.50000	60539
30.50833	61253
30.51667	61942
30.52500	62613
30.53333	63245
30.54167	63864
30.55000	64444
30.55833	65004
30.56667	65537
30.57500	66035
30.58333	66513
30.59167	66949
30.60000	67359
30.60833	67733
30.61667	68070
30.62500	68379
30.63333	68648
30.64167	68891
30.65000	69099
30.65833	69277
30.66667	69425
30.67500	69535
30.68333	69611
30.69167	69648
30.70000	69645
30.70833	69608
30.71667	69536
30.72500	69434
30.73333	69303
30.74167	69137
30.75000	68944
30.75833	68713
30.76667	68449
30.77500	68152
30.78333	67817
30.79167	67462
30.80000	67074
30.80833	66664
30.81667	66224
30.82500	65750
30.83333	65254
30.84167	64714
30.85000	64159
30.85833	63571
30.86667	62962
30.87500	62338
30.88333	61682
30.89167	61022
30.90000	60329
30.90833	59625
30.91667	58901
30.92500	58148
30.93333	57392
30.94167	56598
30.95000	55806
30.95833	54993
30.96667	54170
30.97500	53350
30.98333	52507
30.99167	51677
31.00000	50824
31.00833	49974
31.01667	49115
31.02500	48238
31.03333	47371
31.04167	46477
31.05000	45598
31.05833	44708
31.06667	43818
31.07500	42944
31.08333	42057
31.09167	41196
31.10000	40326
31.10833	39470
31.11667	38617
31.12500	37756
31.13333	36914
31.14167	36055
31.15000	35221
31.15833	34389
31.16667	33569
31.17500	32773
31.18333	31974
31.19167	31203
31.20000	30425
31.20833	29664
31.21667	28913
31.22500	28165
31.23333	27443
31.24167	26717
31.25000	26020
31.25833	25330
31.26667	24654
31.27500	24002
31.28333	23353
31.29167	22731
31.30000	22109
31.30833	21506
31.31667	20916
31.32500	20332
31.33333	19774
31.34167	19217
31.35000	18686
31.35833	18166
31.36667	17660
31.37500	17176
31.38333	16697
31.39167	16242
31.40000	15791
31.40833	15357
31.41667	14937
31.42500	14524
31.43333	14133
31.44167	13744
31.45000	13372
31.45833	13006
31.46667	12649
31.47500	12310
31.48333	11976
31.49167	11662
31.50000	11354
31.50833	11060
31.51667	10777
31.52500	10501
31.53333	10242
31.54167	9988
31.55000	9749
31.55833	9515
31.56667	9289
31.57500	9074
31.58333	8863
31.59167	8664
31.60000	8471
31.60833	8287
31.61667	8111
31.62500	7939
31.63333	7778
31.64167	7620
31.65000	7471
31.65833	7325
31.66667	7184
31.67500	7051
31.68333	6924
31.69167	6806
31.70000	6692
31.70833	6584
31.71667	6479
31.72500	6377
31.73333	6282
31.74167	6189
31.75000	6101
31.75833	6014
31.76667	5929
31.77500	5851
31.78333	5777
31.79167	5709
31.80000	5644
31.80833	5581
31.81667	5520
31.82500	5460
31.83333	5405
31.84167	5354
31.85000	5307
31.85833	5263
31.86667	5222
31.87500	5182
31.88333	5143
31.89167	5106
31.90000	5071
31.90833	5038
31.91667	5007
31.92500	4977
31.93333	4949
31.94167	4923
31.95000	4900
31.95833	4878
31.96667	4857
31.97500	4837
31.98333	4817
31.99167	4801
32.00000	4788
32.00833	4775
32.01667	4763
32.02500	4751
32.03333	4739
32.04167	4730
32.05000	4723
32.05833	4721
32.06667	4721
32.07500	4723
32.08333	4725
32.09167	4726
32.10000	4727
32.10833	4726
32.11667	4726
32.12500	4728
32.13333	4732
32.14167	4738
32.15000	4746
32.15833	4754
32.16667	4762
32.17500	4772
32.18333	4783
32.19167	4793
32.20000	4804
32.20833	4815
32.21667	4830
32.22500	4847
32.23333	4868
32.24167	4891
32.25000	4916
32.25833	4942
32.26667	4968
32.27500	4996
32.28333	5026
32.29167	5057
32.30000	5089
32.30833	5122
32.31667	5156
32.32500	5189
32.33333	5223
32.34167	5258
32.35000	5295
32.35833	5337
32.36667	5384
32.37500	5433
32.38333	5485
32.39167	5536
32.40000	5589
32.40833	5642
32.41667	5697
32.42500	5757
32.43333	5821
32.44167	5892
32.45000	5968
32.45833	6051
32.46667	6138
32.47500	6228
32.48333	6322
32.49167	6416
32.50000	6513
32.50833	6612
32.51667	6716
32.52500	6829
32.53333	6949
32.54167	7082
32.55000	7218
32.55833	7361
32.56667	7508
32.57500	7658
32.58333	7817
32.59167	7979
32.60000	8155
32.60833	8337
32.61667	8528
32.62500	8732
32.63333	8942
32.64167	9169
32.65000	9401
32.65833	9645
32.66667	9899
32.67500	10161
32.68333	10438
32.69167	10722
32.70000	11024
32.70833	11335
32.71667	11662
32.72500	12005
32.73333	12355
32.74167	12727
32.75000	13103
32.75833	13498
32.76667	13906
32.77500	14325
32.78333	14767
32.79167	15215
32.80000	15689
32.80833	16175
32.81667	16681
32.82500	17211
32.83333	17749
32.84167	18317
32.85000	18888
32.85833	19479
32.86667	20084
32.87500	20696
32.88333	21336
32.89167	21977
32.90000	22650
32.90833	23333
32.91667	24033
32.92500	24758
32.93333	25485
32.94167	26243
32.95000	26999
32.95833	27775
32.96667	28563
32.97500	29352
32.98333	30169
32.99167	30979
33.00000	31820
33.00833	32663
33.01667	33517
33.02500	34392
33.03333	35257
33.04167	36150
33.05000	37031
33.05833	37926
33.06667	38823
33.07500	39710
33.08333	40617
33.09167	41509
33.10000	42425
33.10833	43337
33.11667	44252
33.12500	45179
33.13333	46085
33.14167	47008
33.15000	47904
33.15833	48799
33.16667	49683
33.17500	50548
33.18333	51422
33.19167	52270
33.20000	53130
33.20833	53972
33.21667	54799
33.22500	55622
33.23333	56412
33.24167	57203
33.25000	57964
33.25833	58716
33.26667	59454
33.27500	60167
33.28333	60877
33.29167	61551
33.30000	62216
33.30833	62852
33.31667	63462
33.32500	64057
33.33333	64617
33.34167	65167
33.35000	65682
33.35833	66177
33.36667	66648
33.37500	67084
33.38333	67501
33.39167	67881
33.40000	68241
33.40833	68571
33.41667	68872
33.42500	69149
33.43333	69390
33.44167	69605
33.45000	69786
33.45833	69935
33.46667	70053
33.47500	70140
33.48333	70201
33.49167	70235
33.50000	70243
33.50833	70224
33.51667	70173
33.52500	70090
33.53333	69977
33.54167	69827
33.55000	69651
33.55833	69442
33.56667	69205
33.57500	68943
33.58333	68648
33.59167	68334
33.60000	67987
33.60833	67620
33.61667	67225
33.62500	66800
33.63333	66357
33.64167	65877
33.65000	65383
33.65833	64861
33.66667	64317
33.67500	63758
33.68333	63165
33.69167	62567
33.70000	61935
33.70833	61293
33.71667	60636
33.72500	59956
33.73333	59272
33.74167	58555
33.75000	57835
33.75833	57089
33.76667	56328
33.77500	55565
33.78333	54777
33.79167	53999
33.80000	53197
33.80833	52397
33.81667	51588
33.82500	50760
33.83333	49943
33.84167	49103
33.85000	48276
33.85833	47436
33.86667	46591
33.87500	45750
33.88333	44888
33.89167	44046
33.90000	43190
33.90833	42348
33.91667	41514
33.92500	40675
33.93333	39858
33.94167	39024
33.95000	38208
33.95833	37384
33.96667	36562
33.97500	35755
33.98333	34936
33.99167	34147
34.00000	33354
34.00833	32582
34.01667	31824
34.02500	31068
34.03333	30335
34.04167	29589
34.05000	28864
34.05833	28138
34.06667	27421
34.07500	26726
34.08333	26031
34.09167	25367
34.10000	24705
34.10833	24062
34.11667	23432
34.12500	22805
34.13333	22200
34.14167	21591
34.15000	21002
34.15833	20417
34.16667	19842
34.17500	19286
34.18333	18732
34.19167	18206
34.20000	17686
34.20833	17186
34.21667	16701
34.22500	16221
34.23333	15760
34.24167	15297
34.25000	14851
34.25833	14412
34.26667	13984
34.27500	13573
34.28333	13167
34.29167	12784
34.30000	12407
34.30833	12046
34.31667	11696
34.32500	11350
34.33333	11018
34.34167	10684
34.35000	10364
34.35833	10050
34.36667	9745
34.37500	9453
34.38333	9163
34.39167	8890
34.40000	8622
34.40833	8366
34.41667	8122
34.42500	7884
34.43333	7655
34.44167	7424
34.45000	7202
34.45833	6983
34.46667	6770
34.47500	6569
34.48333	6372
34.49167	6187
34.50000	6005
34.50833	5830
34.51667	5661
34.52500	5495
34.53333	5339
34.54167	5185
34.55000	5038
34.55833	4894
34.56667	4753
34.57500	4617
34.58333	4483
34.59167	4356
34.60000	4232
34.60833	4115
34.61667	4001
34.62500	3888
34.63333	3779
34.64167	3670
34.65000	3567
34.65833	3467
34.66667	3371
34.67500	3280
34.68333	3191
34.69167	3108
34.70000	3028
34.70833	2953
34.71667	2879
34.72500	2807
34.73333	2735
34.74167	2662
34.75000	2593
34.75833	2528
34.76667	2469
34.77500	2415
34.78333	2363
34.79167	2313
34.80000	2260
34.80833	2206
34.81667	2151
34.82500	2097
34.83333	2047
34.84167	2002
34.85000	1960
34.85833	1921
34.86667	1883
34.87500	1844
34.88333	1802
34.89167	1761
34.90000	1719
34.90833	1679
34.91667	1643
34.92500	1609
34.93333	1578
34.94167	1546
34.95000	1513
34.95833	1478
34.96667	1443
34.97500	1410
34.98333	1381
34.99167	1357
35.00000	1335
35.00833	1315
35.01667	1294
35.02500	1272
35.03333	1250
35.04167	1226
35.05000	1203
35.05833	1184
35.06667	1166
35.07500	1149
35.08333	1132
35.09167	1113
35.10000	1093
35.10833	1072
35.11667	1052
35.12500	1034
35.13333	1017
35.14167	1000
35.15000	985
35.15833	970
35.16667	957
35.17500	945
35.18333	934
35.19167	922
35.20000	909
35.20833	895
35.21667	883
35.22500	873
35.23333	863
35.24167	853
35.25000	843
35.25833	831
35.26667	819
35.27500	808
35.28333	796
35.29167	785
35.30000	772
35.30833	759
35.31667	749
35.32500	740
35.33333	733
35.34167	728
35.35000	722
35.35833	714
35.36667	705
35.37500	697
35.38333	689
35.39167	682
35.40000	676
35.40833	671
35.41667	664
35.42500	657
35.43333	649
35.44167	641
35.45000	633
35.45833	625
35.46667	618
35.47500	614
35.48333	611
35.49167	610
35.50000	609
35.50833	606
35.51667	603
35.52500	598
35.53333	592
35.54167	583
35.55000	574
35.55833	564
35.56667	554
35.57500	547
35.58333	543
35.59167	541
35.60000	539
35.60833	539
35.61667	540
35.62500	543
35.63333	546
35.64167	548
35.65000	548
35.65833	542
35.66667	533
35.67500	523
35.68333	512
35.69167	504
35.70000	499
35.70833	496
35.71667	493
35.72500	489
35.73333	485
35.74167	481
35.75000	480
35.75833	480
35.76667	481
35.77500	481
35.78333	480
35.79167	476
35.80000	472
35.80833	466
35.81667	461
35.82500	456
35.83333	452
35.84167	450
35.85000	449
35.85833	449
35.86667	447
35.87500	445
35.88333	443
35.89167	440
35.90000	438
35.90833	436
35.91667	432
35.92500	428
35.93333	425
35.94167	423
35.95000	421
35.95833	421
35.96667	421
35.97500	421
35.98333	421
35.99167	421
36.00000	421
36.00833	420
36.01667	416
36.02500	410
36.03333	404
36.04167	397
36.05000	393
36.05833	392
36.06667	394
36.07500	397
36.08333	399
36.09167	400
36.10000	399
36.10833	397
36.11667	395
36.12500	395
36.13333	395
36.14167	395
36.15000	396
36.15833	396
36.16667	395
36.17500	395
36.18333	395
36.19167	396
36.20000	395
36.20833	393
36.21667	390
36.22500	385
36.23333	382
36.24167	382
36.25000	382
36.25833	382
36.26667	381
36.27500	379
36.28333	377
36.29167	376
36.30000	376
36.30833	376
36.31667	373
36.32500	368
36.33333	363
36.34167	358
36.35000	354
36.35833	352
36.36667	351
36.37500	350
36.38333	349
36.39167	349
36.40000	352
36.40833	357
36.41667	362
36.42500	366
36.43333	368
36.44167	366
36.45000	362
36.45833	358
36.46667	355
36.47500	354
36.48333	355
36.49167	358
36.50000	360
36.50833	362
36.51667	363
36.52500	362
36.53333	362
36.54167	362
36.55000	362
36.55833	363
36.56667	364
36.57500	362
36.58333	359
36.59167	356
36.60000	356
36.60833	357
36.61667	359
36.62500	362
36.63333	363
36.64167	361
36.65000	358
36.65833	357
36.66667	356
36.67500	357
36.68333	358
36.69167	358
36.70000	358
36.70833	357
36.71667	354
36.72500	352
36.73333	350
36.74167	350
36.75000	349
36.75833	347
36.76667	344
36.77500	340
36.78333	336
36.79167	332
36.80000	330
36.80833	331
36.81667	332
36.82500	335
36.83333	339
36.84167	345
36.85000	350
36.85833	354
36.86667	356
36.87500	357
36.88333	357
36.89167	358
36.90000	359
36.90833	361
36.91667	360
36.92500	358
36.93333	354
36.94167	349
36.95000	346
36.95833	346
36.96667	347
36.97500	348
36.98333	348
36.99167	348
37.00000	348
37.00833	348
37.01667	350
37.02500	351
37.03333	351
37.04167	351
37.05000	349
37.05833	348
37.06667	348
37.07500	350
37.08333	352
37.09167	354
37.10000	354
37.10833	353
37.11667	352
37.12500	350
37.13333	349
37.14167	351
37.15000	353
37.15833	353
37.16667	353
37.17500	353
37.18333	354
37.19167	356
37.20000	358
37.20833	360
37.21667	361
37.22500	360
37.23333	359
37.24167	358
37.25000	358
37.25833	359
37.26667	362
37.27500	366
37.28333	371
37.29167	375
37.30000	380
37.30833	384
37.31667	389
37.32500	393
37.33333	393
37.34167	388
37.35000	382
37.35833	378
37.36667	378
37.37500	383
37.38333	394
37.39167	406
37.40000	416
37.40833	424
37.41667	430
37.42500	435
37.43333	439
37.44167	444
37.45000	449
37.45833	454
37.46667	457
37.47500	459
37.48333	460
37.49167	461
37.50000	463
37.50833	467
37.51667	471
37.52500	474
37.53333	474
37.54167	472
37.55000	470
37.55833	470
37.56667	472
37.57500	477
37.58333	482
37.59167	488
37.60000	493
37.60833	497
37.61667	504
37.62500	512
37.63333	519
37.64167	524
37.65000	528
37.65833	530
37.66667	534
37.67500	540
37.68333	551
37.69167	562
37.70000	572
37.70833	580
37.71667	586
37.72500	590
37.73333	594
37.74167	599
37.75000	603
37.75833	606
37.76667	610
37.77500	615
37.78333	622
37.79167	629
37.80000	635
37.80833	640
37.81667	645
37.82500	649
37.83333	656
37.84167	666
37.85000	677
37.85833	684
37.86667	689
37.87500	691
37.88333	694
37.89167	699
37.90000	706
37.90833	714
37.91667	721
37.92500	726
37.93333	730
37.94167	732
37.95000	733
37.95833	736
37.96667	742
37.97500	747
37.98333	753
37.99167	759
38.00000	763
38.00833	768
38.01667	771
38.02500	774
38.03333	776
38.04167	776
38.05000	775
38.05833	774
38.06667	774
38.07500	775
38.08333	778
38.09167	781
38.10000	782
38.10833	782
38.11667	782
38.12500	785
38.13333	789
38.14167	794
38.15000	799
38.15833	800
38.16667	799
38.17500	797
38.18333	795
38.19167	794
38.20000	794
38.20833	795
38.21667	795
38.22500	793
38.23333	791
38.24167	788
38.25000	786
38.25833	786
38.26667	788
38.27500	792
38.28333	797
38.29167	801
38.30000	804
38.30833	805
38.31667	805
38.32500	807
38.33333	808
38.34167	809
38.35000	809
38.35833	809
38.36667	807
38.37500	804
38.38333	802
38.39167	798
38.40000	795
38.40833	791
38.41667	788
38.42500	784
38.43333	778
38.44167	771
38.45000	764
38.45833	757
38.46667	752
38.47500	748
38.48333	747
38.49167	748
38.50000	751
38.50833	754
38.51667	759
38.52500	763
38.53333	765
38.54167	763
38.55000	757
38.55833	749
38.56667	740
38.57500	731
38.58333	723
38.59167	717
38.60000	713
38.60833	711
38.61667	710
38.62500	711
38.63333	713
38.64167	716
38.65000	720
38.65833	722
38.66667	722
38.67500	720
38.68333	716
38.69167	710
38.70000	702
38.70833	692
38.71667	682
38.72500	672
38.73333	666
38.74167	664
38.75000	665
38.75833	668
38.76667	672
38.77500	674
38.78333	675
38.79167	674
38.80000	672
38.80833	669
38.81667	665
38.82500	662
38.83333	660
38.84167	661
38.85000	662
38.85833	661
38.86667	658
38.87500	653
38.88333	647
38.89167	643
38.90000	642
38.90833	643
38.91667	645
38.92500	647
38.93333	646
38.94167	641
38.95000	634
38.95833	626
38.96667	619
38.97500	616
38.98333	617
38.99167	619
39.00000	620
39.00833	620
39.01667	618
39.02500	618
39.03333	618
39.04167	620
39.05000	621
39.05833	621
39.06667	619
39.07500	617
39.08333	615
39.09167	614
39.10000	614
39.10833	613
39.11667	611
39.12500	607
39.13333	604
39.14167	604
39.15000	609
39.15833	617
39.16667	627
39.17500	635
39.18333	641
39.19167	643
39.20000	641
39.20833	636
39.21667	630
39.22500	625
39.23333	620
39.24167	616
39.25000	613
39.25833	611
39.26667	608
39.27500	607
39.28333	609
39.29167	613
39.30000	619
39.30833	625
39.31667	629
39.32500	630
39.33333	629
39.34167	626
39.35000	622
39.35833	618
39.36667	614
39.37500	609
39.38333	605
39.39167	602
39.40000	603
39.40833	606
39.41667	611
39.42500	618
39.43333	624
39.44167	628
39.45000	629
39.45833	627
39.46667	621
39.47500	616
39.48333	611
39.49167	608
39.50000	610
39.50833	615
39.51667	622
39.52500	629
39.53333	634
39.54167	636
39.55000	637
39.55833	637
39.56667	639
39.57500	641
39.58333	642
39.59167	643
39.60000	641
39.60833	637
39.61667	631
39.62500	625
39.63333	620
39.64167	618
39.65000	619
39.65833	624
39.66667	633
39.67500	640
39.68333	647
39.69167	650
39.70000	650
39.70833	648
39.71667	644
39.72500	642
39.73333	641
39.74167	642
39.75000	645
39.75833	648
39.76667	652
39.77500	656
39.78333	659
39.79167	663
39.80000	668
39.80833	672
39.81667	671
39.82500	666
39.83333	658
39.84167	649
39.85000	643
39.85833	643
39.86667	648
39.87500	655
39.88333	663
39.89167	671
39.90000	678
39.90833	684
39.91667	689
39.92500	694
39.93333	698
39.94167	699
39.95000	698
39.95833	694
39.96667	689
39.97500	683
39.98333	676
39.99167	672
40.00000	671
40.00833	673
40.01667	675
40.02500	678
40.03333	681
40.04167	684
40.05000	687
40.05833	693
40.06667	699
40.07500	705
40.08333	710
40.09167	713
40.10000	716
40.10833	716
40.11667	716
40.12500	715
40.13333	714
40.14167	714
40.15000	714
40.15833	714
40.16667	713
40.17500	714
40.18333	718
40.19167	725
40.20000	736
40.20833	748
40.21667	759
40.22500	767
40.23333	771
40.24167	771
40.25000	770
40.25833	769
40.26667	767
40.27500	765
40.28333	761
40.29167	757
40.30000	756
40.30833	759
40.31667	765
40.32500	773
40.33333	782
40.34167	790
40.35000	797
40.35833	803
40.36667	808
40.37500	812
40.38333	816
40.39167	819
40.40000	820
40.40833	820
40.41667	819
40.42500	817
40.43333	817
40.44167	820
40.45000	826
40.45833	835
40.46667	845
40.47500	854
40.48333	859
40.49167	859
40.50000	851
40.50833	842
40.51667	836
40.52500	836
40.53333	843
40.54167	857
40.55000	872
40.55833	885
40.56667	895
40.57500	903
40.58333	910
40.59167	917
40.60000	924
40.60833	933
40.61667	943
40.62500	954
40.63333	964
40.64167	970
40.65000	973
40.65833	973
40.66667	973
40.67500	977
40.68333	985
40.69167	996
40.70000	1011
40.70833	1028
40.71667	1044
40.72500	1060
40.73333	1076
40.74167	1091
40.75000	1107
40.75833	1125
40.76667	1144
40.77500	1163
40.78333	1181
40.79167	1200
40.80000	1219
40.80833	1238
40.81667	1257
40.82500	1278
40.83333	1299
40.84167	1321
40.85000	1345
40.85833	1371
40.86667	1398
40.87500	1425
40.88333	1453
40.89167	1479
40.90000	1503
40.90833	1528
40.91667	1555
40.92500	1588
40.93333	1624
40.94167	1664
40.95000	1705
40.95833	1742
40.96667	1777
40.97500	1810
40.98333	1842
40.99167	1875
41.00000	1910
41.00833	1947
41.01667	1987
41.02500	2031
41.03333	2080
41.04167	2133
41.05000	2187
41.05833	2242
41.06667	2296
41.07500	2348
41.08333	2400
41.09167	2452
41.10000	2505
41.10833	2557
41.11667	2606
41.12500	2654
41.13333	2701
41.14167	2752
41.15000	2804
41.15833	2860
41.16667	2917
41.17500	2974
41.18333	3032
41.19167	3091
41.20000	3153
41.20833	3216
41.21667	3279
41.22500	3342
41.23333	3404
41.24167	3466
41.25000	3527
41.25833	3588
41.26667	3649
41.27500	3711
41.28333	3773
41.29167	3835
41.30000	3898
41.30833	3960
41.31667	4021
41.32500	4083
41.33333	4142
41.34167	4202
41.35000	4261
41.35833	4318
41.36667	4374
41.37500	4428
41.38333	4483
41.39167	4537
41.40000	4592
41.40833	4647
41.41667	4700
41.42500	4753
41.43333	4801
41.44167	4848
41.45000	4893
41.45833	4937
41.46667	4980
41.47500	5021
41.48333	5062
41.49167	5100
41.50000	5137
41.50833	5173
41.51667	5208
41.52500	5241
41.53333	5270
41.54167	5296
41.55000	5320
41.55833	5344
41.56667	5367
41.57500	5390
41.58333	5413
41.59167	5435
41.60000	5459
41.60833	5480
41.61667	5497
41.62500	5509
41.63333	5515
41.64167	5517
41.65000	5517
41.65833	5520
41.66667	5524
41.67500	5525
41.68333	5521
41.69167	5514
41.70000	5503
41.70833	5492
41.71667	5480
41.72500	5467
41.73333	5453
41.74167	5436
41.75000	5418
41.75833	5401
41.76667	5381
41.77500	5358
41.78333	5329
41.79167	5297
41.80000	5263
41.80833	5229
41.81667	5194
41.82500	5158
41.83333	5121
41.84167	5082
41.85000	5042
41.85833	5001
41.86667	4959
41.87500	4915
41.88333	4870
41.89167	4826
41.90000	4780
41.90833	4734
41.91667	4687
41.92500	4638
41.93333	4588
41.94167	4534
41.95000	4479
41.95833	4422
41.96667	4364
41.97500	4308
41.98333	4252
41.99167	4197
42.00000	4140
42.00833	4080
42.01667	4016
42.02500	3948
42.03333	3881
42.04167	3813
42.05000	3748
42.05833	3685
42.06667	3622
42.07500	3558
42.08333	3492
42.09167	3427
42.10000	3362
42.10833	3298
42.11667	3234
42.12500	3170
42.13333	3106
42.14167	3039
42.15000	2972
42.15833	2905
42.16667	2839
42.17500	2776
42.18333	2712
42.19167	2651
42.20000	2591
42.20833	2532
42.21667	2474
42.22500	2416
42.23333	2357
42.24167	2295
42.25000	2234
42.25833	2173
42.26667	2114
42.27500	2060
42.28333	2009
42.29167	1962
42.30000	1915
42.30833	1868
42.31667	1819
42.32500	1769
42.33333	1721
42.34167	1675
42.35000	1632
42.35833	1590
42.36667	1549
42.37500	1508
42.38333	1464
42.39167	1420
42.40000	1375
42.40833	1331
42.41667	1289
42.42500	1247
42.43333	1208
42.44167	1171
42.45000	1137
42.45833	1105
42.46667	1073
42.47500	1043
42.48333	1014
42.49167	986
42.50000	959
42.50833	932
42.51667	904
42.52500	877
42.53333	852
42.54167	830
42.55000	809
42.55833	791
42.56667	772
42.57500	752
42.58333	729
42.59167	706
42.60000	682
42.60833	660
42.61667	641
42.62500	625
42.63333	611
42.64167	599
42.65000	587
42.65833	576
42.66667	564
42.67500	551
42.68333	537
42.69167	521
42.70000	503
42.70833	484
42.71667	466
42.72500	448
42.73333	433
42.74167	422
42.75000	414
42.75833	411
42.76667	410
42.77500	410
42.78333	410
42.79167	406
42.80000	398
42.80833	385
42.81667	372
42.82500	357
42.83333	345
42.84167	337
42.85000	331
42.85833	325
42.86667	319
42.87500	315
42.88333	312
42.89167	310
42.90000	309
42.90833	309
42.91667	308
42.92500	307
42.93333	306
42.94167	303
42.95000	300
42.95833	296
42.96667	290
42.97500	285
42.98333	279
42.99167	273
43.00000	266
43.00833	261
43.01667	256
43.02500	255
43.03333	254
43.04167	252
43.05000	250
43.05833	247
43.06667	245
43.07500	243
43.08333	244
43.09167	246
43.10000	247
43.10833	247
43.11667	246
43.12500	244
43.13333	241
43.14167	238
43.15000	235
43.15833	233
43.16667	231
43.17500	229
43.18333	228
43.19167	227
43.20000	226
43.20833	225
43.21667	223
43.22500	220
43.23333	216
43.24167	213
43.25000	211
43.25833	210
43.26667	210
43.27500	210
43.28333	208
43.29167	207
43.30000	206
43.30833	207
43.31667	207
43.32500	206
43.33333	205
43.34167	204
43.35000	205
43.35833	208
43.36667	213
43.37500	218
43.38333	222
43.39167	225
43.40000	227
43.40833	227
43.41667	226
43.42500	225
43.43333	220
43.44167	213
43.45000	205
43.45833	199
43.46667	197
43.47500	198
43.48333	202
43.49167	205
43.50000	206
43.50833	205
43.51667	204
43.52500	202
43.53333	201
43.54167	198
43.55000	196
43.55833	194
43.56667	194
43.57500	195
43.58333	198
43.59167	201
43.60000	204
43.60833	205
43.61667	205
43.62500	204
43.63333	203
43.64167	202
43.65000	202
43.65833	203
43.66667	204
43.67500	206
43.68333	207
43.69167	207
43.70000	205
43.70833	203
43.71667	202
43.72500	200
43.73333	199
43.74167	199
43.75000	200
43.75833	200
43.76667	201
43.77500	201
43.78333	203
43.79167	205
43.80000	208
43.80833	212
43.81667	216
43.82500	220
43.83333	222
43.84167	222
43.85000	220
43.85833	216
43.86667	210
43.87500	206
43.88333	203
43.89167	201
43.90000	200
43.90833	200
43.91667	201
43.92500	204
43.93333	207
43.94167	210
43.95000	213
43.95833	215
43.96667	217
43.97500	218
43.98333	216
43.99167	214
44.00000	213
44.00833	212
44.01667	213
44.02500	215
44.03333	216
44.04167	215
44.05000	213
44.05833	211
44.06667	211
44.07500	213
44.08333	214
44.09167	214
44.10000	212
44.10833	208
44.11667	204
44.12500	201
44.13333	199
44.14167	199
44.15000	199
44.15833	201
44.16667	204
44.17500	206
44.18333	206
44.19167	205
44.20000	203
44.20833	201
44.21667	201
44.22500	202
44.23333	204
44.24167	204
44.25000	203
44.25833	201
44.26667	199
44.27500	197
44.28333	198
44.29167	200
44.30000	205
44.30833	211
44.31667	216
44.32500	220
44.33333	220
44.34167	219
44.35000	216
44.35833	213
44.36667	211
44.37500	209
44.38333	206
44.39167	204
44.40000	203
44.40833	203
44.41667	203
44.42500	203
44.43333	201
44.44167	198
44.45000	195
44.45833	192
44.46667	189
44.47500	187
44.48333	187
44.49167	189
44.50000	190
44.50833	192
44.51667	194
44.52500	196
44.53333	199
44.54167	204
44.55000	208
44.55833	209
44.56667	209
44.57500	207
44.58333	205
44.59167	204
44.60000	204
44.60833	205
44.61667	204
44.62500	202
44.63333	198
44.64167	195
44.65000	193
44.65833	194
44.66667	197
44.67500	199
44.68333	200
44.69167	198
44.70000	192
44.70833	184
44.71667	177
44.72500	172
44.73333	171
44.74167	175
44.75000	181
44.75833	186
44.76667	190
44.77500	190
44.78333	188
44.79167	185
44.80000	182
44.80833	179
44.81667	175
44.82500	172
44.83333	169
44.84167	167
44.85000	168
44.85833	172
44.86667	177
44.87500	182
44.88333	186
44.89167	188
44.90000	186
44.90833	181
44.91667	176
44.92500	170
44.93333	166
44.94167	165
44.95000	165
44.95833	167
44.96667	169
44.97500	169
44.98333	167
44.99167	165
45.00000	164
45.00833	164
45.01667	165
45.02500	167
45.03333	170
45.04167	173
45.05000	176
45.05833	179
45.06667	182
45.07500	183
45.08333	184
45.09167	184
45.10000	183
45.10833	182
45.11667	180
45.12500	179
45.13333	176
45.14167	171
45.15000	166
45.15833	161
45.16667	156
45.17500	155
45.18333	158
45.19167	162
45.20000	166
45.20833	169
45.21667	168
45.22500	163
45.23333	157
45.24167	152
45.25000	148
45.25833	148
45.26667	151
45.27500	153
45.28333	155
45.29167	155
45.30000	154
45.30833	151
45.31667	148
45.32500	145
45.33333	144
45.34167	146
45.35000	150
45.35833	154
45.36667	154
45.37500	150
45.38333	141
45.39167	129
45.40000	119
45.40833	113
45.41667	111
45.42500	113
45.43333	117
45.44167	120
45.45000	123
45.45833	125
45.46667	125
45.47500	125
45.48333	125
45.49167	125
45.50000	124
45.50833	120
45.51667	114
45.52500	108
45.53333	102
45.54167	97
45.55000	93
45.55833	90
45.56667	89
45.57500	88
45.58333	85
45.59167	82
45.60000	80
45.60833	79
45.61667	80
45.62500	83
45.63333	86
45.64167	88
45.65000	89
45.65833	87
45.66667	82
45.67500	75
45.68333	67
45.69167	60
45.70000	55
45.70833	53
45.71667	53
45.72500	56
45.73333	61
45.74167	66
45.75000	68
45.75833	67
45.76667	63
45.77500	58
45.78333	52
45.79167	45
45.80000	39
45.80833	33
45.81667	28
45.82500	22
45.83333	18
45.84167	16
45.85000	15
45.85833	14
45.86667	12
45.87500	9
45.88333	6
45.89167	2
45.90000	-3
45.90833	-7
45.91667	-12
45.92500	-15
45.93333	-17
45.94167	-18
45.95000	-17
45.95833	-14
45.96667	-10
45.97500	-9
45.98333	-11
45.99167	-16
46.00000	-23
46.00833	-30
46.01667	-37
46.02500	-43
46.03333	-47
46.04167	-51
46.05000	-54
46.05833	-56
46.06667	-57
46.07500	-57
46.08333	-58
46.09167	-60
46.10000	-63
46.10833	-65
46.11667	-68
46.12500	-71
46.13333	-73
46.14167	-74
46.15000	-75
46.15833	-77
46.16667	-78
46.17500	-80
46.18333	-83
46.19167	-86
46.20000	-89
46.20833	-91
46.21667	-93
46.22500	-94
46.23333	-94
46.24167	-94
46.25000	-94
46.25833	-94
46.26667	-95
46.27500	-98
46.28333	-103
46.29167	-108
46.30000	-113
46.30833	-117
46.31667	-117
46.32500	-113
46.33333	-108
46.34167	-103
46.35000	-100
46.35833	-100
46.36667	-103
46.37500	-108
46.38333	-112
46.39167	-115
46.40000	-116
46.40833	-115
46.41667	-114
46.42500	-113
46.43333	-112
46.44167	-114
46.45000	-117
46.45833	-123
46.46667	-128
46.47500	-131
46.48333	-133
46.49167	-133
46.50000	-133
46.50833	-133
46.51667	-135
46.52500	-138
46.53333	-141
46.54167	-145
46.55000	-149
46.55833	-150
46.56667	-151
46.57500	-151
46.58333	-152
46.59167	-153
46.60000	-156
46.60833	-159
46.61667	-160
46.62500	-159
46.63333	-157
46.64167	-155
46.65000	-154
46.65833	-155
46.66667	-159
46.67500	-162
46.68333	-166
46.69167	-168
46.70000	-168
46.70833	-167
46.71667	-165
46.72500	-163
46.73333	-161
46.74167	-158
46.75000	-156
46.75833	-154
46.76667	-152
46.77500	-151
46.78333	-151
46.79167	-153
46.80000	-156
46.80833	-159
46.81667	-163
46.82500	-167
46.83333	-172
46.84167	-179
46.85000	-185
46.85833	-190
46.86667	-192
46.87500	-190
46.88333	-186
46.89167	-181
46.90000	-179
46.90833	-179
46.91667	-180
46.92500	-179
46.93333	-177
46.94167	-173
46.95000	-169
46.95833	-166
46.96667	-165
46.97500	-165
46.98333	-165
46.99167	-166
47.00000	-166
47.00833	-166
47.01667	-166
47.02500	-166
47.03333	-166
47.04167	-167
47.05000	-169
47.05833	-172
47.06667	-175
47.07500	-179
47.08333	-181
47.09167	-184
47.10000	-185
47.10833	-185
47.11667	-183
47.12500	-179
47.13333	-174
47.14167	-170
47.15000	-167
47.15833	-167
47.16667	-169
47.17500	-172
47.18333	-176
47.19167	-179
47.20000	-181
47.20833	-180
47.21667	-177
47.22500	-173
47.23333	-170
47.24167	-169
47.25000	-169
47.25833	-167
47.26667	-164
47.27500	-160
47.28333	-154
47.29167	-149
47.30000	-147
47.30833	-148
47.31667	-150
47.32500	-153
47.33333	-156
47.34167	-158
47.35000	-158
47.35833	-156
47.36667	-154
47.37500	-152
47.38333	-152
47.39167	-153
47.40000	-155
47.40833	-156
47.41667	-154
47.42500	-149
47.43333	-143
47.44167	-137
47.45000	-133
47.45833	-134
47.46667	-138
47.47500	-143
47.48333	-147
47.49167	-151
47.50000	-152
47.50833	-152
47.51667	-150
47.52500	-149
47.53333	-147
47.54167	-147
47.55000	-147
47.55833	-149
47.56667	-150
47.57500	-150
47.58333	-148
47.59167	-143
47.60000	-138
47.60833	-133
47.61667	-129
47.62500	-127
47.63333	-126
47.64167	-123
47.65000	-121
47.65833	-119
47.66667	-119
47.67500	-122
47.68333	-125
47.69167	-128
47.70000	-130
47.70833	-130
47.71667	-130
47.72500	-132
47.73333	-135
47.74167	-138
47.75000	-140
47.75833	-139
47.76667	-136
47.77500	-132
47.78333	-127
47.79167	-125
47.80000	-124
47.80833	-124
47.81667	-123
47.82500	-121
47.83333	-117
47.84167	-114
47.85000	-112
47.85833	-111
47.86667	-112
47.87500	-114
47.88333	-115
47.89167	-115
47.90000	-115
47.90833	-115
47.91667	-113
47.92500	-110
47.93333	-108
47.94167	-107
47.95000	-107
47.95833	-108
47.96667	-109
47.97500	-110
47.98333	-108
47.99167	-105
48.00000	-102
48.00833	-99
48.01667	-96
48.02500	-95
48.03333	-95
48.04167	-94
48.05000	-93
48.05833	-93
48.06667	-95
48.07500	-97
48.08333	-100
48.09167	-103
48.10000	-106
48.10833	-109
48.11667	-110
48.12500	-109
48.13333	-105
48.14167	-100
48.15000	-94
48.15833	-90
48.16667	-89
48.17500	-88
48.18333	-89
48.19167	-88
48.20000	-84
48.20833	-79
48.21667	-73
48.22500	-67
48.23333	-63
48.24167	-62
48.25000	-62
48.25833	-62
48.26667	-61
48.27500	-59
48.28333	-59
48.29167	-60
48.30000	-62
48.30833	-63
48.31667	-63
48.32500	-62
48.33333	-60
48.34167	-60
48.35000	-61
48.35833	-62
48.36667	-64
48.37500	-64
48.38333	-62
48.39167	-59
48.40000	-56
48.40833	-56
48.41667	-58
48.42500	-61
48.43333	-62
48.44167	-61
48.45000	-58
48.45833	-54
48.46667	-49
48.47500	-44
48.48333	-41
48.49167	-39
48.50000	-39
48.50833	-41
48.51667	-42
48.52500	-43
48.53333	-45
48.54167	-46
48.55000	-46
48.55833	-46
48.56667	-44
48.57500	-41
48.58333	-37
48.59167	-33
48.60000	-30
48.60833	-28
48.61667	-27
48.62500	-28
48.63333	-29
48.64167	-31
48.65000	-32
48.65833	-31
48.66667	-29
48.67500	-27
48.68333	-26
48.69167	-26
48.70000	-28
48.70833	-29
48.71667	-27
48.72500	-23
48.73333	-18
48.74167	-14
48.75000	-13
48.75833	-15
48.76667	-21
48.77500	-26
48.78333	-30
48.79167	-30
48.80000	-28
48.80833	-23
48.81667	-20
48.82500	-18
48.83333	-18
48.84167	-21
48.85000	-24
48.85833	-26
48.86667	-26
48.87500	-25
48.88333	-25
48.89167	-25
48.90000	-25
48.90833	-26
48.91667	-28
48.92500	-30
48.93333	-32
48.94167	-35
48.95000	-38
48.95833	-38
48.96667	-36
48.97500	-33
48.98333	-30
48.99167	-26
49.00000	-22
49.00833	-20
49.01667	-17
49.02500	-16
49.03333	-17
49.04167	-21
49.05000	-26
49.05833	-30
49.06667	-33
49.07500	-35
49.08333	-35
49.09167	-37
49.10000	-40
49.10833	-44
49.11667	-49
49.12500	-52
49.13333	-55
49.14167	-56
49.15000	-55
49.15833	-53
49.16667	-50
49.17500	-47
49.18333	-45
49.19167	-44
49.20000	-45
49.20833	-45
49.21667	-44
49.22500	-41
49.23333	-38
49.24167	-35
49.25000	-33
49.25833	-33
49.26667	-35
49.27500	-37
49.28333	-39
49.29167	-41
49.30000	-43
49.30833	-45
49.31667	-46
49.32500	-47
49.33333	-48
49.34167	-48
49.35000	-48
49.35833	-49
49.36667	-50
49.37500	-50
49.38333	-47
49.39167	-42
49.40000	-37
49.40833	-34
49.41667	-33
49.42500	-36
49.43333	-39
49.44167	-44
49.45000	-47
49.45833	-50
49.46667	-51
49.47500	-51
49.48333	-51
49.49167	-52
49.50000	-53
49.50833	-53
49.51667	-53
49.52500	-53
49.53333	-54
49.54167	-55
49.55000	-57
49.55833	-58
49.56667	-56
49.57500	-52
49.58333	-46
49.59167	-42
49.60000	-40
49.60833	-42
49.61667	-46
49.62500	-51
49.63333	-55
49.64167	-57
49.65000	-57
49.65833	-55
49.66667	-53
49.67500	-52
49.68333	-51
49.69167	-52
49.70000	-53
49.70833	-54
49.71667	-56
49.72500	-58
49.73333	-59
49.74167	-61
49.75000	-64
49.75833	-67
49.76667	-70
49.77500	-72
49.78333	-72
49.79167	-72
49.80000	-70
49.80833	-68
49.81667	-67
49.82500	-69
49.83333	-70
49.84167	-71
49.85000	-71
49.85833	-69
49.86667	-67
49.87500	-66
49.88333	-66
49.89167	-68
49.90000	-71
49.90833	-73
49.91667	-74
49.92500	-75
49.93333	-76
49.94167	-78
49.95000	-80
49.95833	-82
49.96667	-83
49.97500	-84
49.98333	-85
49.99167	-85
50.00000	-83
50.00833	-80
50.01667	-78
50.02500	-75
50.03333	-75
50.04167	-76
50.05000	-78
50.05833	-77
50.06667	-74
50.07500	-71
50.08333	-70
50.09167	-72
50.10000	-75
50.10833	-78
50.11667	-77
50.12500	-74
50.13333	-70
50.14167	-70
50.15000	-72
50.15833	-78
50.16667	-84
50.17500	-88
50.18333	-88
50.19167	-86
50.20000	-84
50.20833	-82
50.21667	-82
50.22500	-83
50.23333	-84
50.24167	-82
50.25000	-79
50.25833	-76
50.26667	-74
50.27500	-75
50.28333	-78
50.29167	-81
50.30000	-84
50.30833	-85
50.31667	-86
50.32500	-88
50.33333	-91
50.34167	-94
50.35000	-96
50.35833	-96
50.36667	-94
50.37500	-90
50.38333	-84
50.39167	-80
50.40000	-77
50.40833	-77
50.41667	-79
50.42500	-84
50.43333	-90
50.44167	-95
50.45000	-99
50.45833	-99
50.46667	-95
50.47500	-90
50.48333	-84
50.49167	-80
50.50000	-78
50.50833	-78
50.51667	-81
50.52500	-84
50.53333	-88
50.54167	-92
50.55000	-95
50.55833	-94
50.56667	-91
50.57500	-87
50.58333	-84
50.59167	-82
50.60000	-81
50.60833	-82
50.61667	-82
50.62500	-80
50.63333	-77
50.64167	-72
50.65000	-68
50.65833	-64
50.66667	-62
50.67500	-62
50.68333	-66
50.69167	-71
50.70000	-76
50.70833	-81
50.71667	-85
50.72500	-88
50.73333	-90
50.74167	-92
50.75000	-93
50.75833	-94
50.76667	-94
50.77500	-93
50.78333	-91
50.79167	-89
50.80000	-87
50.80833	-85
50.81667	-81
50.82500	-77
50.83333	-73
50.84167	-70
50.85000	-67
50.85833	-66
50.86667	-65
50.87500	-65
50.88333	-64
50.89167	-62
50.90000	-59
50.90833	-54
50.91667	-49
50.92500	-43
50.93333	-39
50.94167	-37
50.95000	-37
50.95833	-36
50.96667	-34
50.97500	-31
50.98333	-28
50.99167	-24
51.00000	-19
51.00833	-13
51.01667	-6
51.02500	1
51.03333	7
51.04167	12
51.05000	16
51.05833	19
51.06667	23
51.07500	28
51.08333	33
51.09167	40
51.10000	47
51.10833	56
51.11667	67
51.12500	80
51.13333	94
51.14167	108
51.15000	123
51.15833	138
51.16667	154
51.17500	172
51.18333	191
51.19167	210
51.20000	231
51.20833	251
51.21667	270
51.22500	290
51.23333	311
51.24167	335
51.25000	361
51.25833	387
51.26667	414
51.27500	440
51.28333	467
51.29167	494
51.30000	523
51.30833	554
51.31667	588
51.32500	625
51.33333	666
51.34167	710
51.35000	755
51.35833	801
51.36667	846
51.37500	892
51.38333	940
51.39167	990
51.40000	1044
51.40833	1102
51.41667	1163
51.42500	1228
51.43333	1295
51.44167	1367
51.45000	1441
51.45833	1518
51.46667	1599
51.47500	1681
51.48333	1769
51.49167	1859
51.50000	1953
51.50833	2049
51.51667	2147
51.52500	2250
51.53333	2353
51.54167	2462
51.55000	2573
51.55833	2689
51.56667	2811
51.57500	2936
51.58333	3070
51.59167	3204
51.60000	3344
51.60833	3486
51.61667	3632
51.62500	3786
51.63333	3942
51.64167	4109
51.65000	4278
51.65833	4453
51.66667	4633
51.67500	4814
51.68333	5003
51.69167	5191
51.70000	5388
51.70833	5589
51.71667	5795
51.72500	6011
51.73333	6226
51.74167	6451
51.75000	6675
51.75833	6906
51.76667	7143
51.77500	7383
51.78333	7636
51.79167	7889
51.80000	8154
51.80833	8423
51.81667	8697
51.82500	8982
51.83333	9264
51.84167	9555
51.85000	9846
51.85833	10145
51.86667	10451
51.87500	10759
51.88333	11080
51.89167	11398
51.90000	11727
51.90833	12058
51.91667	12394
51.92500	12742
51.93333	13087
51.94167	13446
51.95000	13803
51.95833	14167
51.96667	14536
51.97500	14905
51.98333	15288
51.99167	15666
52.00000	16055
52.00833	16445
52.01667	16838
52.02500	17241
52.03333	17640
52.04167	18052
52.05000	18460
52.05833	18875
52.06667	19294
52.07500	19708
52.08333	20133
52.09167	20551
52.10000	20980
52.10833	21410
52.11667	21842
52.12500	22284
52.13333	22718
52.14167	23162
52.15000	23599
52.15833	24038
52.16667	24481
52.17500	24918
52.18333	25367
52.19167	25809
52.20000	26260
52.20833	26709
52.21667	27155
52.22500	27608
52.23333	28050
52.24167	28501
52.25000	28942
52.25833	29385
52.26667	29828
52.27500	30263
52.28333	30708
52.29167	31142
52.30000	31581
52.30833	32016
52.31667	32446
52.32500	32881
52.33333	33303
52.34167	33733
52.35000	34154
52.35833	34574
52.36667	34994
52.37500	35402
52.38333	35815
52.39167	36214
52.40000	36614
52.40833	37007
52.41667	37392
52.42500	37780
52.43333	38155
52.44167	38536
52.45000	38907
52.45833	39277
52.46667	39642
52.47500	39993
52.48333	40343
52.49167	40677
52.50000	41008
52.50833	41330
52.51667	41644
52.52500	41959
52.53333	42261
52.54167	42565
52.55000	42857
52.55833	43145
52.56667	43427
52.57500	43695
52.58333	43961
52.59167	44213
52.60000	44460
52.60833	44699
52.61667	44930
52.62500	45159
52.63333	45374
52.64167	45586
52.65000	45786
52.65833	45977
52.66667	46160
52.67500	46332
52.68333	46499
52.69167	46653
52.70000	46799
52.70833	46935
52.71667	47061
52.72500	47180
52.73333	47288
52.74167	47390
52.75000	47482
52.75833	47565
52.76667	47640
52.77500	47705
52.78333	47761
52.79167	47807
52.80000	47845
52.80833	47874
52.81667	47894
52.82500	47906
52.83333	47911
52.84167	47908
52.85000	47896
52.85833	47874
52.86667	47843
52.87500	47802
52.88333	47749
52.89167	47690
52.90000	47622
52.90833	47547
52.91667	47465
52.92500	47374
52.93333	47277
52.94167	47171
52.95000	47059
52.95833	46937
52.96667	46805
52.97500	46666
52.98333	46517
52.99167	46364
53.00000	46201
53.00833	46033
53.01667	45857
53.02500	45670
53.03333	45482
53.04167	45286
53.05000	45089
53.05833	44886
53.06667	44676
53.07500	44463
53.08333	44238
53.09167	44010
53.10000	43770
53.10833	43525
53.11667	43275
53.12500	43017
53.13333	42760
53.14167	42494
53.15000	42230
53.15833	41961
53.16667	41688
53.17500	41416
53.18333	41133
53.19167	40851
53.20000	40558
53.20833	40262
53.21667	39966
53.22500	39662
53.23333	39361
53.24167	39051
53.25000	38743
53.25833	38430
53.26667	38114
53.27500	37801
53.28333	37480
53.29167	37162
53.30000	36834
53.30833	36506
53.31667	36179
53.32500	35847
53.33333	35524
53.34167	35193
53.35000	34868
53.35833	34539
53.36667	34206
53.37500	33878
53.38333	33541
53.39167	33212
53.40000	32878
53.40833	32546
53.41667	32214
53.42500	31878
53.43333	31548
53.44167	31211
53.45000	30880
53.45833	30548
53.46667	30217
53.47500	29893
53.48333	29565
53.49167	29252
53.50000	28934
53.50833	28583
53.51667	28228
53.52500	27890
53.53333	27566
53.54167	27251
53.55000	26959
53.55833	26671
53.56667	26348
53.57500	26013
53.58333	25690
53.59167	25379
53.60000	25075
53.60833	24789
53.61667	24514
53.62500	24210
53.63333	23887
53.64167	23580
53.65000	23300
53.65833	23023
53.66667	22725
53.67500	22420
53.68333	22130
53.69167	21862
53.70000	21595
53.70833	21330
53.71667	21069
53.72500	20789
53.73333	20503
53.74167	20228
53.75000	19967
53.75833	19713
53.76667	19467
53.77500	19226
53.78333	18968
53.79167	18697
53.80000	18437
53.80833	18204
53.81667	17984
53.82500	17762
53.83333	17543
53.84167	17312
53.85000	17065
53.85833	16823
53.86667	16601
53.87500	16393
53.88333	16184
53.89167	15978
53.90000	15767
53.90833	15555
53.91667	15347
53.92500	15138
53.93333	14939
53.94167	14741
53.95000	14548
53.95833	14357
53.96667	14166
53.97500	13980
53.98333	13791
53.99167	13608
54.00000	13423
54.00833	13242
54.01667	13065
54.02500	12890
54.03333	12721
54.04167	12551
54.05000	12384
54.05833	12218
54.06667	12052
54.07500	11893
54.08333	11736
54.09167	11586
54.10000	11434
54.10833	11283
54.11667	11133
54.12500	10980
54.13333	10832
54.14167	10684
54.15000	10541
54.15833	10401
54.16667	10263
54.17500	10131
54.18333	10000
54.19167	9873
54.20000	9747
54.20833	9622
54.21667	9499
54.22500	9374
54.23333	9254
54.24167	9134
54.25000	9018
54.25833	8906
54.26667	8794
54.27500	8685
54.28333	8575
54.29167	8468
54.30000	8361
54.30833	8257
54.31667	8157
54.32500	8058
54.33333	7962
54.34167	7863
54.35000	7765
54.35833	7667
54.36667	7569
54.37500	7476
54.38333	7385
54.39167	7298
54.40000	7210
54.40833	7124
54.41667	7038
54.42500	6952
54.43333	6868
54.44167	6785
54.45000	6705
54.45833	6627
54.46667	6551
54.47500	6477
54.48333	6403
54.49167	6329
54.50000	6254
54.50833	6178
54.51667	6103
54.52500	6027
54.53333	5955
54.54167	5884
54.55000	5816
54.55833	5752
54.56667	5689
54.57500	5626
54.58333	5560
54.59167	5497
54.60000	5434
54.60833	5374
54.61667	5319
54.62500	5265
54.63333	5211
54.64167	5153
54.65000	5095
54.65833	5035
54.66667	4975
54.67500	4917
54.68333	4862
54.69167	4810
54.70000	4761
54.70833	4714
54.71667	4669
54.72500	4623
54.73333	4577
54.74167	4530
54.75000	4483
54.75833	4435
54.76667	4387
54.77500	4339
54.78333	4291
54.79167	4244
54.80000	4198
54.80833	4154
54.81667	4112
54.82500	4072
54.83333	4034
54.84167	3996
54.85000	3959
54.85833	3920
54.86667	3881
54.87500	3841
54.88333	3800
54.89167	3761
54.90000	3722
54.90833	3684
54.91667	3649
54.92500	3614
54.93333	3581
54.94167	3547
54.95000	3515
54.95833	3482
54.96667	3451
54.97500	3422
54.98333	3394
54.99167	3366
55.00000	3336
55.00833	3304
55.01667	3271
55.02500	3235
55.03333	3202
55.04167	3171
55.05000	3142
55.05833	3115
55.06667	3088
55.07500	3060
55.08333	3031
55.09167	3003
55.10000	2978
55.10833	2956
55.11667	2934
55.12500	2912
55.13333	2889
55.14167	2863
55.15000	2837
55.15833	2811
55.16667	2786
55.17500	2760
55.18333	2734
55.19167	2708
55.20000	2682
55.20833	2657
55.21667	2633
55.22500	2609
55.23333	2587
55.24167	2564
55.25000	2542
55.25833	2521
55.26667	2501
55.27500	2481
55.28333	2461
55.29167	2441
55.30000	2420
55.30833	2400
55.31667	2382
55.32500	2364
55.33333	2348
55.34167	2331
55.35000	2314
55.35833	2294
55.36667	2273
55.37500	2251
55.38333	2228
55.39167	2209
55.40000	2192
55.40833	2177
55.41667	2163
55.42500	2148
55.43333	2132
55.44167	2112
55.45000	2092
55.45833	2073
55.46667	2056
55.47500	2041
55.48333	2027
55.49167	2013
55.50000	1997
55.50833	1979
55.51667	1961
55.52500	1943
55.53333	1926
55.54167	1911
55.55000	1898
55.55833	1888
55.56667	1880
55.57500	1873
55.58333	1865
55.59167	1856
55.60000	1844
55.60833	1831
55.61667	1815
55.62500	1799
55.63333	1781
55.64167	1764
55.65000	1747
55.65833	1734
55.66667	1722
55.67500	1711
55.68333	1699
55.69167	1687
55.70000	1673
55.70833	1658
55.71667	1644
55.72500	1629
55.73333	1615
55.74167	1600
55.75000	1586
55.75833	1574
55.76667	1562
55.77500	1552
55.78333	1542
55.79167	1533
55.80000	1523
55.80833	1512
55.81667	1501
55.82500	1488
55.83333	1477
55.84167	1466
55.85000	1456
55.85833	1449
55.86667	1443
55.87500	1438
55.88333	1432
55.89167	1424
55.90000	1415
55.90833	1405
55.91667	1394
55.92500	1384
55.93333	1373
55.94167	1362
55.95000	1353
55.95833	1345
55.96667	1337
55.97500	1328
55.98333	1318
55.99167	1305
56.00000	1291
56.00833	1278
56.01667	1267
56.02500	1258
56.03333	1251
56.04167	1246
56.05000	1239
56.05833	1232
56.06667	1222
56.07500	1213
56.08333	1203
56.09167	1195
56.10000	1188
56.10833	1182
56.11667	1177
56.12500	1172
56.13333	1167
56.14167	1163
56.15000	1156
56.15833	1148
56.16667	1137
56.17500	1125
56.18333	1112
56.19167	1101
56.20000	1094
56.20833	1089
56.21667	1085
56.22500	1080
56.23333	1075
56.24167	1068
56.25000	1060
56.25833	1052
56.26667	1044
56.27500	1037
56.28333	1032
56.29167	1027
56.30000	1023
56.30833	1019
56.31667	1013
56.32500	1006
56.33333	999
56.34167	993
56.35000	987
56.35833	982
56.36667	977
56.37500	971
56.38333	965
56.39167	959
56.40000	952
56.40833	945
56.41667	936
56.42500	926
56.43333	916
56.44167	909
56.45000	903
56.45833	900
56.46667	898
56.47500	894
56.48333	888
56.49167	881
56.50000	873
56.50833	864
56.51667	857
56.52500	852
56.53333	850
56.54167	848
56.55000	848
56.55833	846
56.56667	843
56.57500	839
56.58333	835
56.59167	831
56.60000	827
56.60833	823
56.61667	819
56.62500	814
56.63333	808
56.64167	801
56.65000	792
56.65833	785
56.66667	779
56.67500	776
56.68333	775
56.69167	773
56.70000	769
56.70833	764
56.71667	759
56.72500	754
56.73333	749
56.74167	746
56.75000	743
56.75833	738
56.76667	731
56.77500	724
56.78333	716
56.79167	710
56.80000	707
56.80833	705
56.81667	702
56.82500	697
56.83333	691
56.84167	685
56.85000	678
56.85833	673
56.86667	669
56.87500	666
56.88333	661
56.89167	657
56.90000	653
56.90833	649
56.91667	644
56.92500	638
56.93333	632
56.94167	628
56.95000	624
56.95833	620
56.96667	617
56.97500	613
56.98333	609
56.99167	606
57.00000	605
57.00833	606
57.01667	607
57.02500	606
57.03333	604
57.04167	600
57.05000	596
57.05833	592
57.06667	588
57.07500	585
57.08333	582
57.09167	578
57.10000	571
57.10833	562
57.11667	554
57.12500	547
57.13333	543
57.14167	541
57.15000	541
57.15833	540
57.16667	538
57.17500	536
57.18333	534
57.19167	533
57.20000	532
57.20833	533
57.21667	534
57.22500	535
57.23333	535
57.24167	535
57.25000	534
57.25833	530
57.26667	523
57.27500	514
57.28333	505
57.29167	498
57.30000	495
57.30833	494
57.31667	493
57.32500	491
57.33333	488
57.34167	484
57.35000	480
57.35833	477
57.36667	474
57.37500	470
57.38333	466
57.39167	462
57.40000	458
57.40833	454
57.41667	453
57.42500	453
57.43333	453
57.44167	454
57.45000	452
57.45833	447
57.46667	440
57.47500	434
57.48333	431
57.49167	430
57.50000	431
57.50833	432
57.51667	430
57.52500	425
57.53333	420
57.54167	415
57.55000	411
57.55833	406
57.56667	401
57.57500	396
57.58333	391
57.59167	387
57.60000	386
57.60833	387
57.61667	389
57.62500	392
57.63333	393
57.64167	393
57.65000	392
57.65833	388
57.66667	385
57.67500	381
57.68333	378
57.69167	375
57.70000	370
57.70833	364
57.71667	360
57.72500	357
57.73333	357
57.74167	358
57.75000	359
57.75833	357
57.76667	354
57.77500	351
57.78333	347
57.79167	344
57.80000	342
57.80833	342
57.81667	343
57.82500	345
57.83333	345
57.84167	344
57.85000	341
57.85833	339
57.86667	336
57.87500	334
57.88333	333
57.89167	331
57.90000	327
57.90833	324
57.91667	320
57.92500	316
57.93333	314
57.94167	313
57.95000	314
57.95833	315
57.96667	316
57.97500	316
57.98333	316
57.99167	316
58.00000	315
58.00833	313
58.01667	308
58.02500	303
58.03333	299
58.04167	296
58.05000	293
58.05833	292
58.06667	292
58.07500	293
58.08333	292
58.09167	291
58.10000	289
58.10833	285
58.11667	281
58.12500	274
58.13333	269
58.14167	264
58.15000	262
58.15833	262
58.16667	263
58.17500	265
58.18333	265
58.19167	264
58.20000	262
58.20833	260
58.21667	257
58.22500	254
58.23333	250
58.24167	247
58.25000	244
58.25833	242
58.26667	240
58.27500	237
58.28333	234
58.29167	231
58.30000	227
58.30833	225
58.31667	223
58.32500	223
58.33333	223
58.34167	224
58.35000	226
58.35833	228
58.36667	229
58.37500	229
58.38333	228
58.39167	225
58.40000	222
58.40833	219
58.41667	216
58.42500	214
58.43333	212
58.44167	209
58.45000	204
58.45833	198
58.46667	191
58.47500	186
58.48333	185
58.49167	186
58.50000	190
58.50833	194
58.51667	197
58.52500	199
58.53333	200
58.54167	200
58.55000	200
58.55833	200
58.56667	200
58.57500	199
58.58333	197
58.59167	196
58.60000	195
58.60833	194
58.61667	193
58.62500	190
58.63333	187
58.64167	184
58.65000	180
58.65833	177
58.66667	175
58.67500	172
58.68333	169
58.69167	167
58.70000	166
58.70833	167
58.71667	167
58.72500	165
58.73333	162
58.74167	157
58.75000	152
58.75833	148
58.76667	147
58.77500	147
58.78333	150
58.79167	154
58.80000	157
58.80833	159
58.81667	159
58.82500	156
58.83333	152
58.84167	150
58.85000	150
58.85833	151
58.86667	152
58.87500	152
58.88333	148
58.89167	143
58.90000	137
58.90833	131
58.91667	127
58.92500	124
58.93333	123
58.94167	122
58.95000	124
58.95833	128
58.96667	133
58.97500	137
58.98333	139
58.99167	139
59.00000	137
59.00833	133
59.01667	130
59.02500	126
59.03333	123
59.04167	121
59.05000	120
59.05833	119
59.06667	119
59.07500	118
59.08333	116
59.09167	113
59.10000	111
59.10833	109
59.11667	109
59.12500	110
59.13333	111
59.14167	112
59.15000	110
59.15833	108
59.16667	105
59.17500	101
59.18333	99
59.19167	97
59.20000	96
59.20833	96
59.21667	98
59.22500	101
59.23333	104
59.24167	106
59.25000	106
59.25833	106
59.26667	106
59.27500	106
59.28333	105
59.29167	104
59.30000	99
59.30833	94
59.31667	89
59.32500	86
59.33333	85
59.34167	85
59.35000	87
59.35833	89
59.36667	89
59.37500	89
59.38333	88
59.39167	88
59.40000	85
59.40833	81
59.41667	77
59.42500	75
59.43333	75
59.44167	78
59.45000	82
59.45833	86
59.46667	90
59.47500	92
59.48333	93
59.49167	93
59.50000	92
59.50833	88
59.51667	83
59.52500	78
59.53333	74
59.54167	70
59.55000	66
59.55833	63
59.56667	61
59.57500	62
59.58333	65
59.59167	69
59.60000	73
59.60833	75
59.61667	77
59.62500	76
59.63333	74
59.64167	72
59.65000	70
59.65833	68
59.66667	68
59.67500	66
59.68333	63
59.69167	58
59.70000	54
59.70833	49
59.71667	46
59.72500	45
59.73333	44
59.74167	44
59.75000	43
59.75833	42
59.76667	41
59.77500	41
59.78333	43
59.79167	45
59.80000	48
59.80833	51
59.81667	52
59.82500	53
59.83333	52
59.84167	50
59.85000	47
59.85833	44
59.86667	41
59.87500	38
59.88333	36
59.89167	35
59.90000	35
59.90833	35
59.91667	35
59.92500	34
59.93333	33
59.94167	32
59.95000	31
59.95833	32
59.96667	32
59.97500	32
59.98333	30
59.99167	27
60.00000	24
