# Supplementary material for: How J-chain ensures the assembly of immunoglobulin IgM pentamers
Source: EMBO J. 2024 Dec 4;44(2):505–33. doi: 10.1038/s44318-024-00317-9 (PMC11729874; doi:10.1038/s44318-024-00317-9)
Supplement: Supplementary file 5 — Source data Fig. 3 [file 44318_2024_317_MOESM5_ESM.zip › Figure 3/3B/repeat 1 Cu4/20240104 Cu4tp_3h_1.txt]

[Header]
Application Name	LCsolution
Version	1.25
Data File Name	D:\Xenia\JC Oligomerisation kinetics\20240104 Cu4tp_3h_1.lcd
Output Date	05.01.2024
Output Time	09:49:19

[Configuration]
# of Detectors	2
Detector ID	Detector A	Detector B
Detector Name	Detector A	Detector B
# of Channels	2	1

[LC Chromatogram(Detector A-Ch1)]
Interval(msec)	500
# of Points	7201
Start Time(min)	0.000
End Time(min)	60.000
Intensity Units	mV
Intensity Multiplier	0.001
Wavelength(nm)	280
R.Time (min)	Intensity
0.00000	7
0.00833	7
0.01667	3
0.02500	3
0.03333	1
0.04167	-2
0.05000	-4
0.05833	-6
0.06667	-8
0.07500	-9
0.08333	-10
0.09167	-11
0.10000	-12
0.10833	-11
0.11667	-10
0.12500	-8
0.13333	-6
0.14167	-5
0.15000	-4
0.15833	-3
0.16667	-5
0.17500	-6
0.18333	-8
0.19167	-9
0.20000	-8
0.20833	-7
0.21667	-4
0.22500	-1
0.23333	1
0.24167	3
0.25000	5
0.25833	6
0.26667	6
0.27500	4
0.28333	3
0.29167	1
0.30000	1
0.30833	1
0.31667	2
0.32500	2
0.33333	2
0.34167	2
0.35000	1
0.35833	1
0.36667	1
0.37500	1
0.38333	-1
0.39167	-5
0.40000	-10
0.40833	-14
0.41667	-15
0.42500	-13
0.43333	-8
0.44167	-0
0.45000	7
0.45833	12
0.46667	13
0.47500	11
0.48333	6
0.49167	1
0.50000	-4
0.50833	-7
0.51667	-11
0.52500	-15
0.53333	-20
0.54167	-24
0.55000	-24
0.55833	-20
0.56667	-11
0.57500	-2
0.58333	6
0.59167	11
0.60000	13
0.60833	13
0.61667	10
0.62500	7
0.63333	2
0.64167	-3
0.65000	-8
0.65833	-12
0.66667	-12
0.67500	-11
0.68333	-8
0.69167	-6
0.70000	-4
0.70833	-5
0.71667	-7
0.72500	-9
0.73333	-12
0.74167	-15
0.75000	-17
0.75833	-18
0.76667	-18
0.77500	-16
0.78333	-17
0.79167	-20
0.80000	-24
0.80833	-29
0.81667	-32
0.82500	-33
0.83333	-31
0.84167	-26
0.85000	-21
0.85833	-17
0.86667	-15
0.87500	-15
0.88333	-16
0.89167	-17
0.90000	-17
0.90833	-15
0.91667	-12
0.92500	-9
0.93333	-7
0.94167	-5
0.95000	-3
0.95833	-3
0.96667	-4
0.97500	-6
0.98333	-9
0.99167	-13
1.00000	-16
1.00833	-18
1.01667	-18
1.02500	-17
1.03333	-16
1.04167	-15
1.05000	-13
1.05833	-11
1.06667	-8
1.07500	-4
1.08333	-1
1.09167	2
1.10000	4
1.10833	4
1.11667	1
1.12500	-4
1.13333	-8
1.14167	-11
1.15000	-14
1.15833	-14
1.16667	-12
1.17500	-8
1.18333	-3
1.19167	2
1.20000	7
1.20833	11
1.21667	13
1.22500	14
1.23333	13
1.24167	11
1.25000	6
1.25833	3
1.26667	2
1.27500	3
1.28333	6
1.29167	9
1.30000	11
1.30833	11
1.31667	9
1.32500	5
1.33333	-0
1.34167	-6
1.35000	-11
1.35833	-13
1.36667	-12
1.37500	-8
1.38333	-5
1.39167	-2
1.40000	-1
1.40833	-1
1.41667	-2
1.42500	-3
1.43333	-3
1.44167	-3
1.45000	-2
1.45833	-4
1.46667	-6
1.47500	-10
1.48333	-12
1.49167	-14
1.50000	-15
1.50833	-16
1.51667	-15
1.52500	-13
1.53333	-10
1.54167	-8
1.55000	-6
1.55833	-4
1.56667	-3
1.57500	-2
1.58333	-3
1.59167	-5
1.60000	-8
1.60833	-10
1.61667	-11
1.62500	-8
1.63333	-4
1.64167	-1
1.65000	1
1.65833	2
1.66667	3
1.67500	3
1.68333	0
1.69167	-3
1.70000	-5
1.70833	-4
1.71667	-0
1.72500	5
1.73333	10
1.74167	11
1.75000	8
1.75833	3
1.76667	-3
1.77500	-8
1.78333	-10
1.79167	-8
1.80000	-4
1.80833	0
1.81667	2
1.82500	0
1.83333	-4
1.84167	-7
1.85000	-8
1.85833	-8
1.86667	-9
1.87500	-11
1.88333	-14
1.89167	-17
1.90000	-18
1.90833	-17
1.91667	-14
1.92500	-11
1.93333	-7
1.94167	-4
1.95000	-1
1.95833	1
1.96667	1
1.97500	0
1.98333	-1
1.99167	-2
2.00000	-5
2.00833	-7
2.01667	-10
2.02500	-12
2.03333	-14
2.04167	-15
2.05000	-15
2.05833	-15
2.06667	-13
2.07500	-11
2.08333	-9
2.09167	-6
2.10000	-5
2.10833	-5
2.11667	-8
2.12500	-11
2.13333	-14
2.14167	-15
2.15000	-15
2.15833	-14
2.16667	-12
2.17500	-9
2.18333	-6
2.19167	-3
2.20000	-3
2.20833	-4
2.21667	-6
2.22500	-9
2.23333	-11
2.24167	-10
2.25000	-8
2.25833	-7
2.26667	-9
2.27500	-13
2.28333	-18
2.29167	-22
2.30000	-23
2.30833	-21
2.31667	-16
2.32500	-10
2.33333	-6
2.34167	-5
2.35000	-6
2.35833	-8
2.36667	-9
2.37500	-8
2.38333	-6
2.39167	-4
2.40000	-2
2.40833	-3
2.41667	-4
2.42500	-7
2.43333	-10
2.44167	-13
2.45000	-15
2.45833	-17
2.46667	-16
2.47500	-14
2.48333	-12
2.49167	-9
2.50000	-6
2.50833	-3
2.51667	-1
2.52500	-2
2.53333	-4
2.54167	-7
2.55000	-11
2.55833	-14
2.56667	-15
2.57500	-14
2.58333	-9
2.59167	-5
2.60000	-3
2.60833	-5
2.61667	-10
2.62500	-17
2.63333	-22
2.64167	-24
2.65000	-23
2.65833	-19
2.66667	-13
2.67500	-7
2.68333	-2
2.69167	2
2.70000	5
2.70833	7
2.71667	8
2.72500	9
2.73333	9
2.74167	6
2.75000	2
2.75833	-4
2.76667	-10
2.77500	-14
2.78333	-14
2.79167	-12
2.80000	-10
2.80833	-10
2.81667	-12
2.82500	-15
2.83333	-17
2.84167	-14
2.85000	-8
2.85833	-1
2.86667	5
2.87500	9
2.88333	9
2.89167	5
2.90000	0
2.90833	-6
2.91667	-11
2.92500	-17
2.93333	-22
2.94167	-27
2.95000	-31
2.95833	-32
2.96667	-30
2.97500	-26
2.98333	-22
2.99167	-18
3.00000	-16
3.00833	-16
3.01667	-17
3.02500	-18
3.03333	-19
3.04167	-18
3.05000	-15
3.05833	-12
3.06667	-10
3.07500	-8
3.08333	-7
3.09167	-8
3.10000	-7
3.10833	-6
3.11667	-6
3.12500	-9
3.13333	-13
3.14167	-17
3.15000	-19
3.15833	-20
3.16667	-20
3.17500	-21
3.18333	-23
3.19167	-25
3.20000	-25
3.20833	-21
3.21667	-18
3.22500	-14
3.23333	-11
3.24167	-10
3.25000	-10
3.25833	-11
3.26667	-11
3.27500	-9
3.28333	-7
3.29167	-4
3.30000	1
3.30833	6
3.31667	8
3.32500	8
3.33333	5
3.34167	2
3.35000	-2
3.35833	-5
3.36667	-8
3.37500	-11
3.38333	-13
3.39167	-14
3.40000	-14
3.40833	-14
3.41667	-13
3.42500	-14
3.43333	-15
3.44167	-15
3.45000	-14
3.45833	-11
3.46667	-7
3.47500	-4
3.48333	-6
3.49167	-9
3.50000	-13
3.50833	-15
3.51667	-15
3.52500	-14
3.53333	-12
3.54167	-12
3.55000	-13
3.55833	-13
3.56667	-11
3.57500	-6
3.58333	-2
3.59167	2
3.60000	4
3.60833	5
3.61667	5
3.62500	3
3.63333	1
3.64167	-3
3.65000	-7
3.65833	-10
3.66667	-10
3.67500	-10
3.68333	-12
3.69167	-15
3.70000	-20
3.70833	-25
3.71667	-30
3.72500	-32
3.73333	-31
3.74167	-30
3.75000	-27
3.75833	-23
3.76667	-19
3.77500	-14
3.78333	-9
3.79167	-4
3.80000	-1
3.80833	0
3.81667	-0
3.82500	-1
3.83333	-3
3.84167	-3
3.85000	-3
3.85833	-3
3.86667	-3
3.87500	-4
3.88333	-5
3.89167	-5
3.90000	-7
3.90833	-10
3.91667	-12
3.92500	-13
3.93333	-14
3.94167	-15
3.95000	-18
3.95833	-19
3.96667	-20
3.97500	-19
3.98333	-16
3.99167	-14
4.00000	-12
4.00833	-10
4.01667	-8
4.02500	-7
4.03333	-5
4.04167	-4
4.05000	-3
4.05833	-2
4.06667	-1
4.07500	-0
4.08333	-0
4.09167	-1
4.10000	-3
4.10833	-5
4.11667	-6
4.12500	-8
4.13333	-10
4.14167	-11
4.15000	-11
4.15833	-11
4.16667	-9
4.17500	-7
4.18333	-4
4.19167	0
4.20000	4
4.20833	6
4.21667	8
4.22500	9
4.23333	9
4.24167	7
4.25000	5
4.25833	3
4.26667	-1
4.27500	-4
4.28333	-7
4.29167	-9
4.30000	-9
4.30833	-7
4.31667	-6
4.32500	-5
4.33333	-6
4.34167	-7
4.35000	-6
4.35833	-6
4.36667	-6
4.37500	-6
4.38333	-7
4.39167	-8
4.40000	-9
4.40833	-8
4.41667	-7
4.42500	-7
4.43333	-7
4.44167	-8
4.45000	-8
4.45833	-9
4.46667	-8
4.47500	-8
4.48333	-11
4.49167	-15
4.50000	-17
4.50833	-18
4.51667	-16
4.52500	-12
4.53333	-7
4.54167	-4
4.55000	-2
4.55833	-2
4.56667	-3
4.57500	-3
4.58333	-3
4.59167	-3
4.60000	-3
4.60833	-3
4.61667	-2
4.62500	-1
4.63333	1
4.64167	3
4.65000	4
4.65833	5
4.66667	5
4.67500	5
4.68333	4
4.69167	4
4.70000	3
4.70833	1
4.71667	-2
4.72500	-5
4.73333	-8
4.74167	-9
4.75000	-9
4.75833	-6
4.76667	-3
4.77500	-0
4.78333	1
4.79167	1
4.80000	-0
4.80833	-1
4.81667	-1
4.82500	0
4.83333	3
4.84167	4
4.85000	4
4.85833	0
4.86667	-5
4.87500	-10
4.88333	-12
4.89167	-11
4.90000	-7
4.90833	-2
4.91667	2
4.92500	4
4.93333	3
4.94167	0
4.95000	-3
4.95833	-7
4.96667	-11
4.97500	-15
4.98333	-20
4.99167	-24
5.00000	-26
5.00833	-25
5.01667	-23
5.02500	-21
5.03333	-18
5.04167	-14
5.05000	-10
5.05833	-9
5.06667	-9
5.07500	-11
5.08333	-15
5.09167	-18
5.10000	-21
5.10833	-23
5.11667	-23
5.12500	-22
5.13333	-18
5.14167	-11
5.15000	-4
5.15833	1
5.16667	2
5.17500	-1
5.18333	-8
5.19167	-15
5.20000	-18
5.20833	-18
5.21667	-14
5.22500	-8
5.23333	-2
5.24167	1
5.25000	1
5.25833	-0
5.26667	-1
5.27500	-2
5.28333	-3
5.29167	-4
5.30000	-5
5.30833	-5
5.31667	-4
5.32500	-3
5.33333	-2
5.34167	-1
5.35000	-3
5.35833	-5
5.36667	-7
5.37500	-9
5.38333	-9
5.39167	-9
5.40000	-8
5.40833	-9
5.41667	-10
5.42500	-10
5.43333	-10
5.44167	-9
5.45000	-6
5.45833	-4
5.46667	-2
5.47500	-1
5.48333	-3
5.49167	-6
5.50000	-9
5.50833	-12
5.51667	-13
5.52500	-12
5.53333	-10
5.54167	-7
5.55000	-6
5.55833	-4
5.56667	-4
5.57500	-4
5.58333	-3
5.59167	-0
5.60000	2
5.60833	4
5.61667	5
5.62500	6
5.63333	6
5.64167	6
5.65000	7
5.65833	7
5.66667	5
5.67500	3
5.68333	0
5.69167	-2
5.70000	-4
5.70833	-6
5.71667	-8
5.72500	-10
5.73333	-13
5.74167	-14
5.75000	-14
5.75833	-13
5.76667	-12
5.77500	-11
5.78333	-12
5.79167	-15
5.80000	-18
5.80833	-22
5.81667	-24
5.82500	-23
5.83333	-18
5.84167	-14
5.85000	-9
5.85833	-7
5.86667	-6
5.87500	-7
5.88333	-9
5.89167	-11
5.90000	-13
5.90833	-16
5.91667	-18
5.92500	-18
5.93333	-14
5.94167	-9
5.95000	-3
5.95833	2
5.96667	6
5.97500	10
5.98333	13
5.99167	15
6.00000	14
6.00833	10
6.01667	5
6.02500	-1
6.03333	-6
6.04167	-8
6.05000	-7
6.05833	-6
6.06667	-6
6.07500	-6
6.08333	-6
6.09167	-5
6.10000	-3
6.10833	-2
6.11667	-0
6.12500	0
6.13333	0
6.14167	-0
6.15000	-1
6.15833	-1
6.16667	-1
6.17500	-2
6.18333	-4
6.19167	-5
6.20000	-5
6.20833	-3
6.21667	0
6.22500	3
6.23333	6
6.24167	7
6.25000	6
6.25833	6
6.26667	7
6.27500	7
6.28333	6
6.29167	4
6.30000	2
6.30833	2
6.31667	3
6.32500	6
6.33333	8
6.34167	9
6.35000	9
6.35833	8
6.36667	6
6.37500	3
6.38333	-0
6.39167	-4
6.40000	-7
6.40833	-9
6.41667	-10
6.42500	-8
6.43333	-5
6.44167	-3
6.45000	-0
6.45833	0
6.46667	-0
6.47500	-1
6.48333	-2
6.49167	-4
6.50000	-5
6.50833	-5
6.51667	-5
6.52500	-4
6.53333	-5
6.54167	-6
6.55000	-8
6.55833	-8
6.56667	-8
6.57500	-6
6.58333	-3
6.59167	1
6.60000	4
6.60833	6
6.61667	8
6.62500	9
6.63333	8
6.64167	4
6.65000	-2
6.65833	-8
6.66667	-12
6.67500	-14
6.68333	-15
6.69167	-14
6.70000	-14
6.70833	-15
6.71667	-16
6.72500	-15
6.73333	-11
6.74167	-6
6.75000	-3
6.75833	-2
6.76667	-4
6.77500	-7
6.78333	-9
6.79167	-10
6.80000	-10
6.80833	-6
6.81667	-2
6.82500	2
6.83333	5
6.84167	7
6.85000	8
6.85833	9
6.86667	9
6.87500	9
6.88333	10
6.89167	10
6.90000	9
6.90833	5
6.91667	2
6.92500	-1
6.93333	-2
6.94167	-2
6.95000	-1
6.95833	0
6.96667	1
6.97500	-0
6.98333	-1
6.99167	-0
7.00000	1
7.00833	3
7.01667	4
7.02500	4
7.03333	1
7.04167	-2
7.05000	-6
7.05833	-8
7.06667	-9
7.07500	-7
7.08333	-5
7.09167	-3
7.10000	-1
7.10833	-0
7.11667	-1
7.12500	-3
7.13333	-6
7.14167	-6
7.15000	-6
7.15833	-6
7.16667	-5
7.17500	-4
7.18333	-2
7.19167	2
7.20000	5
7.20833	7
7.21667	7
7.22500	7
7.23333	4
7.24167	2
7.25000	0
7.25833	-1
7.26667	-3
7.27500	-4
7.28333	-2
7.29167	1
7.30000	3
7.30833	3
7.31667	2
7.32500	0
7.33333	-1
7.34167	-3
7.35000	-4
7.35833	-4
7.36667	-4
7.37500	-3
7.38333	-1
7.39167	3
7.40000	6
7.40833	8
7.41667	6
7.42500	2
7.43333	-4
7.44167	-8
7.45000	-9
7.45833	-8
7.46667	-2
7.47500	4
7.48333	8
7.49167	10
7.50000	10
7.50833	9
7.51667	7
7.52500	5
7.53333	3
7.54167	1
7.55000	-1
7.55833	-2
7.56667	-3
7.57500	-2
7.58333	-0
7.59167	2
7.60000	4
7.60833	6
7.61667	7
7.62500	5
7.63333	2
7.64167	0
7.65000	-1
7.65833	-0
7.66667	3
7.67500	7
7.68333	10
7.69167	12
7.70000	11
7.70833	6
7.71667	1
7.72500	-3
7.73333	-5
7.74167	-3
7.75000	2
7.75833	6
7.76667	8
7.77500	8
7.78333	7
7.79167	5
7.80000	3
7.80833	1
7.81667	-1
7.82500	-3
7.83333	-5
7.84167	-6
7.85000	-5
7.85833	-4
7.86667	-4
7.87500	-4
7.88333	-3
7.89167	-1
7.90000	1
7.90833	3
7.91667	5
7.92500	4
7.93333	3
7.94167	2
7.95000	2
7.95833	2
7.96667	3
7.97500	4
7.98333	3
7.99167	2
8.00000	0
8.00833	1
8.01667	3
8.02500	6
8.03333	7
8.04167	7
8.05000	4
8.05833	1
8.06667	-1
8.07500	-1
8.08333	1
8.09167	5
8.10000	10
8.10833	15
8.11667	19
8.12500	22
8.13333	23
8.14167	24
8.15000	25
8.15833	23
8.16667	20
8.17500	16
8.18333	12
8.19167	8
8.20000	5
8.20833	5
8.21667	5
8.22500	6
8.23333	7
8.24167	8
8.25000	8
8.25833	7
8.26667	5
8.27500	5
8.28333	5
8.29167	6
8.30000	9
8.30833	13
8.31667	15
8.32500	15
8.33333	13
8.34167	11
8.35000	9
8.35833	8
8.36667	9
8.37500	12
8.38333	16
8.39167	20
8.40000	22
8.40833	22
8.41667	21
8.42500	17
8.43333	13
8.44167	11
8.45000	11
8.45833	11
8.46667	11
8.47500	9
8.48333	5
8.49167	1
8.50000	-1
8.50833	-1
8.51667	0
8.52500	3
8.53333	6
8.54167	8
8.55000	9
8.55833	10
8.56667	8
8.57500	6
8.58333	3
8.59167	-1
8.60000	-4
8.60833	-7
8.61667	-9
8.62500	-9
8.63333	-8
8.64167	-4
8.65000	-1
8.65833	1
8.66667	0
8.67500	-1
8.68333	-2
8.69167	-1
8.70000	1
8.70833	5
8.71667	8
8.72500	9
8.73333	8
8.74167	5
8.75000	2
8.75833	-1
8.76667	-1
8.77500	-1
8.78333	-0
8.79167	-0
8.80000	1
8.80833	3
8.81667	7
8.82500	9
8.83333	11
8.84167	11
8.85000	10
8.85833	8
8.86667	8
8.87500	9
8.88333	12
8.89167	15
8.90000	17
8.90833	17
8.91667	15
8.92500	12
8.93333	8
8.94167	7
8.95000	9
8.95833	13
8.96667	15
8.97500	16
8.98333	14
8.99167	10
9.00000	6
9.00833	3
9.01667	1
9.02500	2
9.03333	4
9.04167	7
9.05000	10
9.05833	12
9.06667	13
9.07500	13
9.08333	14
9.09167	15
9.10000	13
9.10833	9
9.11667	5
9.12500	0
9.13333	-3
9.14167	-5
9.15000	-4
9.15833	-4
9.16667	-5
9.17500	-5
9.18333	-4
9.19167	-1
9.20000	6
9.20833	14
9.21667	21
9.22500	25
9.23333	26
9.24167	25
9.25000	22
9.25833	20
9.26667	18
9.27500	18
9.28333	17
9.29167	15
9.30000	11
9.30833	5
9.31667	-0
9.32500	-4
9.33333	-8
9.34167	-9
9.35000	-9
9.35833	-8
9.36667	-7
9.37500	-7
9.38333	-6
9.39167	-5
9.40000	-3
9.40833	-0
9.41667	4
9.42500	9
9.43333	14
9.44167	17
9.45000	17
9.45833	14
9.46667	10
9.47500	6
9.48333	5
9.49167	6
9.50000	10
9.50833	15
9.51667	20
9.52500	22
9.53333	23
9.54167	21
9.55000	19
9.55833	16
9.56667	14
9.57500	11
9.58333	6
9.59167	-1
9.60000	-8
9.60833	-14
9.61667	-17
9.62500	-18
9.63333	-15
9.64167	-9
9.65000	-2
9.65833	3
9.66667	7
9.67500	8
9.68333	6
9.69167	3
9.70000	1
9.70833	0
9.71667	2
9.72500	4
9.73333	6
9.74167	9
9.75000	10
9.75833	10
9.76667	9
9.77500	8
9.78333	7
9.79167	8
9.80000	11
9.80833	14
9.81667	18
9.82500	21
9.83333	24
9.84167	24
9.85000	21
9.85833	17
9.86667	12
9.87500	8
9.88333	5
9.89167	2
9.90000	-1
9.90833	-4
9.91667	-5
9.92500	-4
9.93333	0
9.94167	5
9.95000	11
9.95833	16
9.96667	20
9.97500	21
9.98333	21
9.99167	20
10.00000	18
10.00833	15
10.01667	12
10.02500	9
10.03333	5
10.04167	0
10.05000	-3
10.05833	-4
10.06667	-0
10.07500	6
10.08333	13
10.09167	20
10.10000	22
10.10833	20
10.11667	15
10.12500	10
10.13333	6
10.14167	5
10.15000	6
10.15833	6
10.16667	7
10.17500	6
10.18333	6
10.19167	7
10.20000	8
10.20833	9
10.21667	11
10.22500	11
10.23333	9
10.24167	6
10.25000	1
10.25833	-2
10.26667	-4
10.27500	-4
10.28333	-3
10.29167	-1
10.30000	0
10.30833	0
10.31667	-1
10.32500	-2
10.33333	-4
10.34167	-5
10.35000	-6
10.35833	-4
10.36667	-1
10.37500	3
10.38333	7
10.39167	9
10.40000	11
10.40833	12
10.41667	12
10.42500	13
10.43333	14
10.44167	16
10.45000	15
10.45833	15
10.46667	14
10.47500	14
10.48333	13
10.49167	10
10.50000	5
10.50833	-0
10.51667	-3
10.52500	-1
10.53333	5
10.54167	12
10.55000	19
10.55833	24
10.56667	24
10.57500	21
10.58333	18
10.59167	15
10.60000	13
10.60833	13
10.61667	14
10.62500	13
10.63333	11
10.64167	7
10.65000	2
10.65833	-1
10.66667	-2
10.67500	-1
10.68333	1
10.69167	3
10.70000	5
10.70833	6
10.71667	8
10.72500	9
10.73333	9
10.74167	9
10.75000	8
10.75833	8
10.76667	10
10.77500	13
10.78333	19
10.79167	25
10.80000	29
10.80833	31
10.81667	30
10.82500	27
10.83333	24
10.84167	20
10.85000	18
10.85833	16
10.86667	15
10.87500	16
10.88333	18
10.89167	19
10.90000	19
10.90833	17
10.91667	15
10.92500	15
10.93333	15
10.94167	17
10.95000	20
10.95833	22
10.96667	23
10.97500	21
10.98333	17
10.99167	12
11.00000	8
11.00833	3
11.01667	-1
11.02500	-4
11.03333	-5
11.04167	-3
11.05000	1
11.05833	6
11.06667	11
11.07500	15
11.08333	17
11.09167	17
11.10000	18
11.10833	19
11.11667	19
11.12500	16
11.13333	12
11.14167	8
11.15000	6
11.15833	5
11.16667	8
11.17500	11
11.18333	15
11.19167	20
11.20000	23
11.20833	26
11.21667	29
11.22500	32
11.23333	33
11.24167	33
11.25000	30
11.25833	27
11.26667	23
11.27500	19
11.28333	18
11.29167	18
11.30000	17
11.30833	15
11.31667	13
11.32500	11
11.33333	8
11.34167	6
11.35000	5
11.35833	5
11.36667	6
11.37500	9
11.38333	14
11.39167	20
11.40000	23
11.40833	23
11.41667	20
11.42500	14
11.43333	9
11.44167	5
11.45000	4
11.45833	4
11.46667	5
11.47500	5
11.48333	6
11.49167	7
11.50000	9
11.50833	10
11.51667	12
11.52500	13
11.53333	14
11.54167	17
11.55000	20
11.55833	22
11.56667	20
11.57500	16
11.58333	11
11.59167	6
11.60000	5
11.60833	7
11.61667	11
11.62500	14
11.63333	16
11.64167	14
11.65000	11
11.65833	7
11.66667	6
11.67500	7
11.68333	11
11.69167	14
11.70000	17
11.70833	19
11.71667	20
11.72500	21
11.73333	22
11.74167	25
11.75000	26
11.75833	26
11.76667	25
11.77500	22
11.78333	20
11.79167	18
11.80000	19
11.80833	21
11.81667	24
11.82500	25
11.83333	26
11.84167	24
11.85000	22
11.85833	18
11.86667	14
11.87500	11
11.88333	7
11.89167	4
11.90000	3
11.90833	3
11.91667	5
11.92500	9
11.93333	12
11.94167	15
11.95000	16
11.95833	18
11.96667	19
11.97500	22
11.98333	24
11.99167	25
12.00000	24
12.00833	23
12.01667	22
12.02500	22
12.03333	24
12.04167	28
12.05000	33
12.05833	35
12.06667	36
12.07500	34
12.08333	31
12.09167	27
12.10000	25
12.10833	24
12.11667	22
12.12500	20
12.13333	18
12.14167	17
12.15000	17
12.15833	18
12.16667	19
12.17500	20
12.18333	19
12.19167	16
12.20000	13
12.20833	11
12.21667	11
12.22500	12
12.23333	14
12.24167	16
12.25000	19
12.25833	21
12.26667	23
12.27500	23
12.28333	21
12.29167	18
12.30000	15
12.30833	14
12.31667	13
12.32500	13
12.33333	12
12.34167	11
12.35000	11
12.35833	13
12.36667	16
12.37500	20
12.38333	23
12.39167	24
12.40000	25
12.40833	23
12.41667	20
12.42500	17
12.43333	14
12.44167	11
12.45000	8
12.45833	8
12.46667	10
12.47500	13
12.48333	16
12.49167	19
12.50000	23
12.50833	26
12.51667	28
12.52500	29
12.53333	28
12.54167	26
12.55000	25
12.55833	24
12.56667	23
12.57500	22
12.58333	19
12.59167	15
12.60000	13
12.60833	15
12.61667	17
12.62500	19
12.63333	19
12.64167	17
12.65000	14
12.65833	13
12.66667	14
12.67500	17
12.68333	22
12.69167	28
12.70000	31
12.70833	32
12.71667	30
12.72500	26
12.73333	22
12.74167	21
12.75000	24
12.75833	27
12.76667	30
12.77500	30
12.78333	28
12.79167	24
12.80000	21
12.80833	20
12.81667	21
12.82500	23
12.83333	27
12.84167	29
12.85000	30
12.85833	31
12.86667	33
12.87500	36
12.88333	38
12.89167	38
12.90000	38
12.90833	37
12.91667	36
12.92500	34
12.93333	33
12.94167	31
12.95000	29
12.95833	29
12.96667	31
12.97500	32
12.98333	33
12.99167	31
13.00000	29
13.00833	26
13.01667	24
13.02500	23
13.03333	25
13.04167	30
13.05000	36
13.05833	42
13.06667	49
13.07500	54
13.08333	55
13.09167	54
13.10000	51
13.10833	45
13.11667	41
13.12500	38
13.13333	37
13.14167	38
13.15000	38
13.15833	36
13.16667	33
13.17500	30
13.18333	28
13.19167	29
13.20000	32
13.20833	38
13.21667	43
13.22500	49
13.23333	53
13.24167	55
13.25000	55
13.25833	55
13.26667	54
13.27500	53
13.28333	52
13.29167	51
13.30000	49
13.30833	48
13.31667	48
13.32500	47
13.33333	45
13.34167	42
13.35000	39
13.35833	37
13.36667	37
13.37500	38
13.38333	40
13.39167	42
13.40000	44
13.40833	46
13.41667	48
13.42500	49
13.43333	49
13.44167	51
13.45000	53
13.45833	56
13.46667	58
13.47500	58
13.48333	55
13.49167	49
13.50000	44
13.50833	41
13.51667	41
13.52500	43
13.53333	45
13.54167	44
13.55000	41
13.55833	37
13.56667	36
13.57500	38
13.58333	42
13.59167	47
13.60000	50
13.60833	49
13.61667	46
13.62500	42
13.63333	40
13.64167	40
13.65000	44
13.65833	49
13.66667	55
13.67500	60
13.68333	62
13.69167	63
13.70000	64
13.70833	64
13.71667	65
13.72500	66
13.73333	67
13.74167	67
13.75000	65
13.75833	62
13.76667	58
13.77500	55
13.78333	52
13.79167	50
13.80000	49
13.80833	50
13.81667	51
13.82500	52
13.83333	54
13.84167	57
13.85000	61
13.85833	64
13.86667	68
13.87500	71
13.88333	71
13.89167	68
13.90000	66
13.90833	65
13.91667	66
13.92500	71
13.93333	77
13.94167	81
13.95000	82
13.95833	80
13.96667	76
13.97500	72
13.98333	69
13.99167	70
14.00000	72
14.00833	75
14.01667	79
14.02500	81
14.03333	82
14.04167	83
14.05000	84
14.05833	85
14.06667	85
14.07500	84
14.08333	83
14.09167	81
14.10000	78
14.10833	75
14.11667	74
14.12500	74
14.13333	76
14.14167	79
14.15000	83
14.15833	86
14.16667	87
14.17500	87
14.18333	86
14.19167	85
14.20000	84
14.20833	84
14.21667	85
14.22500	86
14.23333	86
14.24167	88
14.25000	90
14.25833	93
14.26667	98
14.27500	101
14.28333	102
14.29167	101
14.30000	98
14.30833	92
14.31667	87
14.32500	84
14.33333	82
14.34167	82
14.35000	81
14.35833	81
14.36667	79
14.37500	76
14.38333	74
14.39167	74
14.40000	75
14.40833	76
14.41667	78
14.42500	79
14.43333	80
14.44167	81
14.45000	80
14.45833	79
14.46667	78
14.47500	77
14.48333	77
14.49167	79
14.50000	81
14.50833	83
14.51667	86
14.52500	90
14.53333	92
14.54167	94
14.55000	93
14.55833	92
14.56667	91
14.57500	91
14.58333	92
14.59167	93
14.60000	92
14.60833	88
14.61667	84
14.62500	81
14.63333	78
14.64167	78
14.65000	80
14.65833	82
14.66667	82
14.67500	83
14.68333	82
14.69167	83
14.70000	84
14.70833	87
14.71667	89
14.72500	90
14.73333	90
14.74167	89
14.75000	87
14.75833	84
14.76667	79
14.77500	73
14.78333	65
14.79167	56
14.80000	50
14.80833	47
14.81667	48
14.82500	52
14.83333	60
14.84167	68
14.85000	76
14.85833	81
14.86667	81
14.87500	80
14.88333	79
14.89167	78
14.90000	78
14.90833	80
14.91667	84
14.92500	88
14.93333	91
14.94167	95
14.95000	97
14.95833	97
14.96667	95
14.97500	91
14.98333	86
14.99167	81
15.00000	78
15.00833	76
15.01667	76
15.02500	76
15.03333	77
15.04167	75
15.05000	73
15.05833	70
15.06667	68
15.07500	67
15.08333	66
15.09167	67
15.10000	68
15.10833	67
15.11667	67
15.12500	66
15.13333	65
15.14167	64
15.15000	65
15.15833	67
15.16667	69
15.17500	72
15.18333	75
15.19167	76
15.20000	78
15.20833	78
15.21667	77
15.22500	76
15.23333	75
15.24167	75
15.25000	76
15.25833	79
15.26667	81
15.27500	82
15.28333	80
15.29167	74
15.30000	67
15.30833	61
15.31667	59
15.32500	63
15.33333	69
15.34167	75
15.35000	80
15.35833	83
15.36667	85
15.37500	85
15.38333	84
15.39167	82
15.40000	79
15.40833	75
15.41667	72
15.42500	71
15.43333	71
15.44167	72
15.45000	73
15.45833	76
15.46667	81
15.47500	87
15.48333	92
15.49167	95
15.50000	95
15.50833	92
15.51667	89
15.52500	84
15.53333	80
15.54167	75
15.55000	72
15.55833	69
15.56667	70
15.57500	72
15.58333	73
15.59167	73
15.60000	72
15.60833	70
15.61667	68
15.62500	68
15.63333	69
15.64167	71
15.65000	75
15.65833	79
15.66667	83
15.67500	85
15.68333	85
15.69167	83
15.70000	79
15.70833	75
15.71667	71
15.72500	67
15.73333	64
15.74167	63
15.75000	65
15.75833	67
15.76667	71
15.77500	74
15.78333	75
15.79167	75
15.80000	74
15.80833	73
15.81667	72
15.82500	69
15.83333	66
15.84167	64
15.85000	65
15.85833	66
15.86667	69
15.87500	71
15.88333	73
15.89167	74
15.90000	73
15.90833	71
15.91667	68
15.92500	65
15.93333	62
15.94167	60
15.95000	59
15.95833	57
15.96667	57
15.97500	58
15.98333	59
15.99167	60
16.00000	62
16.00833	63
16.01667	65
16.02500	68
16.03333	69
16.04167	69
16.05000	66
16.05833	63
16.06667	61
16.07500	63
16.08333	68
16.09167	74
16.10000	78
16.10833	81
16.11667	82
16.12500	81
16.13333	80
16.14167	79
16.15000	79
16.15833	79
16.16667	82
16.17500	85
16.18333	88
16.19167	90
16.20000	91
16.20833	90
16.21667	88
16.22500	84
16.23333	79
16.24167	76
16.25000	75
16.25833	75
16.26667	78
16.27500	81
16.28333	82
16.29167	81
16.30000	79
16.30833	79
16.31667	80
16.32500	82
16.33333	83
16.34167	83
16.35000	80
16.35833	76
16.36667	71
16.37500	68
16.38333	67
16.39167	68
16.40000	69
16.40833	67
16.41667	64
16.42500	60
16.43333	56
16.44167	54
16.45000	54
16.45833	56
16.46667	61
16.47500	67
16.48333	75
16.49167	83
16.50000	87
16.50833	85
16.51667	79
16.52500	73
16.53333	68
16.54167	66
16.55000	66
16.55833	68
16.56667	71
16.57500	73
16.58333	74
16.59167	75
16.60000	75
16.60833	74
16.61667	72
16.62500	71
16.63333	72
16.64167	72
16.65000	70
16.65833	69
16.66667	69
16.67500	69
16.68333	70
16.69167	71
16.70000	71
16.70833	67
16.71667	63
16.72500	58
16.73333	54
16.74167	51
16.75000	49
16.75833	51
16.76667	55
16.77500	60
16.78333	66
16.79167	71
16.80000	72
16.80833	69
16.81667	64
16.82500	60
16.83333	57
16.84167	59
16.85000	64
16.85833	70
16.86667	75
16.87500	78
16.88333	79
16.89167	77
16.90000	74
16.90833	71
16.91667	68
16.92500	65
16.93333	63
16.94167	61
16.95000	61
16.95833	62
16.96667	63
16.97500	64
16.98333	64
16.99167	64
17.00000	63
17.00833	64
17.01667	66
17.02500	69
17.03333	71
17.04167	71
17.05000	70
17.05833	67
17.06667	62
17.07500	59
17.08333	57
17.09167	58
17.10000	60
17.10833	62
17.11667	62
17.12500	61
17.13333	59
17.14167	57
17.15000	57
17.15833	57
17.16667	57
17.17500	56
17.18333	56
17.19167	57
17.20000	59
17.20833	61
17.21667	63
17.22500	65
17.23333	67
17.24167	70
17.25000	74
17.25833	77
17.26667	80
17.27500	81
17.28333	79
17.29167	76
17.30000	72
17.30833	66
17.31667	62
17.32500	58
17.33333	56
17.34167	57
17.35000	61
17.35833	65
17.36667	69
17.37500	70
17.38333	70
17.39167	70
17.40000	69
17.40833	70
17.41667	72
17.42500	73
17.43333	73
17.44167	71
17.45000	68
17.45833	65
17.46667	61
17.47500	59
17.48333	59
17.49167	62
17.50000	65
17.50833	69
17.51667	71
17.52500	71
17.53333	70
17.54167	68
17.55000	67
17.55833	67
17.56667	69
17.57500	72
17.58333	75
17.59167	78
17.60000	79
17.60833	78
17.61667	77
17.62500	75
17.63333	74
17.64167	74
17.65000	74
17.65833	76
17.66667	79
17.67500	82
17.68333	85
17.69167	87
17.70000	87
17.70833	84
17.71667	79
17.72500	72
17.73333	66
17.74167	61
17.75000	56
17.75833	54
17.76667	53
17.77500	53
17.78333	54
17.79167	53
17.80000	53
17.80833	52
17.81667	52
17.82500	54
17.83333	57
17.84167	62
17.85000	68
17.85833	72
17.86667	75
17.87500	77
17.88333	76
17.89167	72
17.90000	67
17.90833	63
17.91667	61
17.92500	61
17.93333	64
17.94167	70
17.95000	76
17.95833	83
17.96667	88
17.97500	92
17.98333	94
17.99167	94
18.00000	92
18.00833	90
18.01667	86
18.02500	81
18.03333	77
18.04167	73
18.05000	69
18.05833	66
18.06667	65
18.07500	65
18.08333	64
18.09167	63
18.10000	61
18.10833	58
18.11667	57
18.12500	57
18.13333	59
18.14167	60
18.15000	62
18.15833	65
18.16667	68
18.17500	71
18.18333	72
18.19167	71
18.20000	68
18.20833	65
18.21667	62
18.22500	61
18.23333	61
18.24167	63
18.25000	65
18.25833	66
18.26667	66
18.27500	64
18.28333	61
18.29167	57
18.30000	53
18.30833	51
18.31667	51
18.32500	51
18.33333	53
18.34167	56
18.35000	58
18.35833	60
18.36667	61
18.37500	61
18.38333	60
18.39167	60
18.40000	59
18.40833	59
18.41667	58
18.42500	58
18.43333	58
18.44167	60
18.45000	63
18.45833	66
18.46667	67
18.47500	67
18.48333	64
18.49167	60
18.50000	56
18.50833	53
18.51667	52
18.52500	53
18.53333	55
18.54167	58
18.55000	61
18.55833	63
18.56667	63
18.57500	61
18.58333	60
18.59167	60
18.60000	60
18.60833	60
18.61667	59
18.62500	59
18.63333	59
18.64167	59
18.65000	60
18.65833	60
18.66667	58
18.67500	55
18.68333	54
18.69167	54
18.70000	56
18.70833	59
18.71667	61
18.72500	61
18.73333	60
18.74167	60
18.75000	61
18.75833	62
18.76667	63
18.77500	62
18.78333	61
18.79167	59
18.80000	59
18.80833	61
18.81667	63
18.82500	65
18.83333	68
18.84167	69
18.85000	70
18.85833	70
18.86667	70
18.87500	70
18.88333	71
18.89167	72
18.90000	73
18.90833	74
18.91667	74
18.92500	72
18.93333	70
18.94167	68
18.95000	67
18.95833	66
18.96667	64
18.97500	62
18.98333	62
18.99167	63
19.00000	64
19.00833	63
19.01667	61
19.02500	58
19.03333	55
19.04167	53
19.05000	53
19.05833	54
19.06667	56
19.07500	57
19.08333	58
19.09167	58
19.10000	58
19.10833	58
19.11667	60
19.12500	60
19.13333	61
19.14167	62
19.15000	64
19.15833	67
19.16667	69
19.17500	71
19.18333	70
19.19167	66
19.20000	63
19.20833	61
19.21667	61
19.22500	62
19.23333	63
19.24167	64
19.25000	66
19.25833	69
19.26667	73
19.27500	76
19.28333	78
19.29167	78
19.30000	76
19.30833	74
19.31667	72
19.32500	73
19.33333	75
19.34167	78
19.35000	81
19.35833	81
19.36667	80
19.37500	78
19.38333	76
19.39167	76
19.40000	77
19.40833	80
19.41667	82
19.42500	84
19.43333	86
19.44167	87
19.45000	86
19.45833	87
19.46667	88
19.47500	90
19.48333	93
19.49167	96
19.50000	98
19.50833	99
19.51667	101
19.52500	102
19.53333	103
19.54167	103
19.55000	102
19.55833	101
19.56667	101
19.57500	102
19.58333	106
19.59167	111
19.60000	117
19.60833	123
19.61667	129
19.62500	136
19.63333	144
19.64167	151
19.65000	157
19.65833	162
19.66667	166
19.67500	168
19.68333	169
19.69167	172
19.70000	177
19.70833	185
19.71667	197
19.72500	211
19.73333	225
19.74167	238
19.75000	250
19.75833	260
19.76667	269
19.77500	276
19.78333	280
19.79167	284
19.80000	288
19.80833	296
19.81667	306
19.82500	319
19.83333	334
19.84167	350
19.85000	366
19.85833	382
19.86667	397
19.87500	412
19.88333	427
19.89167	442
19.90000	458
19.90833	475
19.91667	495
19.92500	517
19.93333	541
19.94167	567
19.95000	594
19.95833	619
19.96667	640
19.97500	660
19.98333	679
19.99167	699
20.00000	722
20.00833	750
20.01667	779
20.02500	809
20.03333	839
20.04167	868
20.05000	898
20.05833	928
20.06667	960
20.07500	994
20.08333	1029
20.09167	1065
20.10000	1100
20.10833	1134
20.11667	1166
20.12500	1198
20.13333	1230
20.14167	1264
20.15000	1299
20.15833	1333
20.16667	1367
20.17500	1401
20.18333	1435
20.19167	1470
20.20000	1509
20.20833	1552
20.21667	1594
20.22500	1636
20.23333	1675
20.24167	1713
20.25000	1750
20.25833	1786
20.26667	1825
20.27500	1864
20.28333	1901
20.29167	1939
20.30000	1978
20.30833	2018
20.31667	2058
20.32500	2097
20.33333	2133
20.34167	2167
20.35000	2198
20.35833	2228
20.36667	2258
20.37500	2287
20.38333	2316
20.39167	2346
20.40000	2375
20.40833	2404
20.41667	2433
20.42500	2462
20.43333	2490
20.44167	2518
20.45000	2545
20.45833	2569
20.46667	2592
20.47500	2612
20.48333	2628
20.49167	2641
20.50000	2653
20.50833	2667
20.51667	2681
20.52500	2696
20.53333	2711
20.54167	2723
20.55000	2734
20.55833	2745
20.56667	2755
20.57500	2764
20.58333	2768
20.59167	2769
20.60000	2767
20.60833	2764
20.61667	2761
20.62500	2760
20.63333	2760
20.64167	2760
20.65000	2757
20.65833	2752
20.66667	2746
20.67500	2737
20.68333	2726
20.69167	2714
20.70000	2701
20.70833	2687
20.71667	2671
20.72500	2654
20.73333	2636
20.74167	2616
20.75000	2593
20.75833	2568
20.76667	2541
20.77500	2514
20.78333	2488
20.79167	2464
20.80000	2442
20.80833	2422
20.81667	2402
20.82500	2380
20.83333	2357
20.84167	2333
20.85000	2307
20.85833	2280
20.86667	2250
20.87500	2220
20.88333	2191
20.89167	2162
20.90000	2137
20.90833	2113
20.91667	2091
20.92500	2067
20.93333	2042
20.94167	2014
20.95000	1985
20.95833	1957
20.96667	1930
20.97500	1905
20.98333	1880
20.99167	1855
21.00000	1831
21.00833	1806
21.01667	1782
21.02500	1756
21.03333	1729
21.04167	1701
21.05000	1672
21.05833	1644
21.06667	1618
21.07500	1595
21.08333	1576
21.09167	1559
21.10000	1543
21.10833	1526
21.11667	1509
21.12500	1489
21.13333	1468
21.14167	1447
21.15000	1429
21.15833	1412
21.16667	1397
21.17500	1382
21.18333	1363
21.19167	1343
21.20000	1322
21.20833	1303
21.21667	1287
21.22500	1273
21.23333	1260
21.24167	1245
21.25000	1230
21.25833	1216
21.26667	1202
21.27500	1190
21.28333	1178
21.29167	1168
21.30000	1158
21.30833	1147
21.31667	1136
21.32500	1124
21.33333	1112
21.34167	1100
21.35000	1090
21.35833	1081
21.36667	1075
21.37500	1069
21.38333	1064
21.39167	1059
21.40000	1054
21.40833	1050
21.41667	1046
21.42500	1043
21.43333	1040
21.44167	1034
21.45000	1027
21.45833	1018
21.46667	1009
21.47500	1000
21.48333	992
21.49167	985
21.50000	979
21.50833	973
21.51667	967
21.52500	962
21.53333	959
21.54167	955
21.55000	953
21.55833	952
21.56667	951
21.57500	951
21.58333	951
21.59167	951
21.60000	951
21.60833	950
21.61667	947
21.62500	941
21.63333	934
21.64167	927
21.65000	921
21.65833	917
21.66667	915
21.67500	913
21.68333	910
21.69167	904
21.70000	899
21.70833	895
21.71667	893
21.72500	894
21.73333	894
21.74167	892
21.75000	888
21.75833	881
21.76667	872
21.77500	862
21.78333	855
21.79167	849
21.80000	844
21.80833	839
21.81667	835
21.82500	833
21.83333	833
21.84167	833
21.85000	833
21.85833	832
21.86667	828
21.87500	823
21.88333	816
21.89167	809
21.90000	801
21.90833	793
21.91667	785
21.92500	779
21.93333	775
21.94167	774
21.95000	775
21.95833	776
21.96667	777
21.97500	776
21.98333	772
21.99167	767
22.00000	762
22.00833	759
22.01667	757
22.02500	754
22.03333	750
22.04167	745
22.05000	737
22.05833	731
22.06667	725
22.07500	720
22.08333	718
22.09167	717
22.10000	718
22.10833	719
22.11667	720
22.12500	719
22.13333	715
22.14167	711
22.15000	707
22.15833	704
22.16667	703
22.17500	703
22.18333	702
22.19167	698
22.20000	693
22.20833	687
22.21667	679
22.22500	672
22.23333	665
22.24167	660
22.25000	654
22.25833	649
22.26667	643
22.27500	636
22.28333	627
22.29167	619
22.30000	613
22.30833	608
22.31667	606
22.32500	606
22.33333	608
22.34167	610
22.35000	610
22.35833	606
22.36667	601
22.37500	594
22.38333	588
22.39167	582
22.40000	577
22.40833	573
22.41667	571
22.42500	569
22.43333	567
22.44167	565
22.45000	562
22.45833	559
22.46667	556
22.47500	553
22.48333	549
22.49167	543
22.50000	536
22.50833	528
22.51667	521
22.52500	516
22.53333	511
22.54167	506
22.55000	500
22.55833	494
22.56667	489
22.57500	483
22.58333	478
22.59167	473
22.60000	469
22.60833	464
22.61667	460
22.62500	456
22.63333	453
22.64167	448
22.65000	443
22.65833	439
22.66667	436
22.67500	435
22.68333	434
22.69167	433
22.70000	430
22.70833	425
22.71667	419
22.72500	414
22.73333	410
22.74167	406
22.75000	402
22.75833	399
22.76667	397
22.77500	395
22.78333	394
22.79167	393
22.80000	389
22.80833	382
22.81667	374
22.82500	367
22.83333	362
22.84167	358
22.85000	357
22.85833	355
22.86667	353
22.87500	350
22.88333	348
22.89167	347
22.90000	348
22.90833	349
22.91667	350
22.92500	351
22.93333	351
22.94167	350
22.95000	347
22.95833	344
22.96667	341
22.97500	340
22.98333	340
22.99167	342
23.00000	343
23.00833	342
23.01667	341
23.02500	339
23.03333	338
23.04167	336
23.05000	334
23.05833	332
23.06667	330
23.07500	326
23.08333	323
23.09167	319
23.10000	318
23.10833	318
23.11667	318
23.12500	317
23.13333	315
23.14167	312
23.15000	308
23.15833	305
23.16667	303
23.17500	301
23.18333	301
23.19167	302
23.20000	303
23.20833	302
23.21667	302
23.22500	302
23.23333	302
23.24167	302
23.25000	301
23.25833	298
23.26667	295
23.27500	293
23.28333	294
23.29167	296
23.30000	297
23.30833	295
23.31667	293
23.32500	293
23.33333	294
23.34167	296
23.35000	298
23.35833	297
23.36667	292
23.37500	286
23.38333	281
23.39167	277
23.40000	274
23.40833	271
23.41667	269
23.42500	268
23.43333	266
23.44167	266
23.45000	267
23.45833	268
23.46667	269
23.47500	270
23.48333	269
23.49167	269
23.50000	270
23.50833	272
23.51667	275
23.52500	277
23.53333	277
23.54167	276
23.55000	274
23.55833	273
23.56667	272
23.57500	272
23.58333	272
23.59167	271
23.60000	268
23.60833	265
23.61667	261
23.62500	257
23.63333	254
23.64167	254
23.65000	256
23.65833	260
23.66667	263
23.67500	266
23.68333	266
23.69167	264
23.70000	263
23.70833	262
23.71667	262
23.72500	262
23.73333	264
23.74167	263
23.75000	261
23.75833	257
23.76667	252
23.77500	248
23.78333	244
23.79167	243
23.80000	243
23.80833	245
23.81667	248
23.82500	252
23.83333	255
23.84167	257
23.85000	257
23.85833	255
23.86667	253
23.87500	249
23.88333	244
23.89167	238
23.90000	235
23.90833	235
23.91667	238
23.92500	243
23.93333	248
23.94167	250
23.95000	249
23.95833	245
23.96667	239
23.97500	234
23.98333	230
23.99167	229
24.00000	231
24.00833	235
24.01667	239
24.02500	242
24.03333	244
24.04167	246
24.05000	249
24.05833	251
24.06667	251
24.07500	249
24.08333	247
24.09167	245
24.10000	246
24.10833	249
24.11667	253
24.12500	254
24.13333	254
24.14167	251
24.15000	248
24.15833	245
24.16667	243
24.17500	241
24.18333	241
24.19167	241
24.20000	244
24.20833	248
24.21667	252
24.22500	255
24.23333	256
24.24167	256
24.25000	254
24.25833	253
24.26667	251
24.27500	249
24.28333	248
24.29167	247
24.30000	247
24.30833	248
24.31667	250
24.32500	251
24.33333	250
24.34167	249
24.35000	247
24.35833	246
24.36667	248
24.37500	251
24.38333	255
24.39167	260
24.40000	264
24.40833	265
24.41667	264
24.42500	265
24.43333	266
24.44167	268
24.45000	270
24.45833	272
24.46667	275
24.47500	279
24.48333	284
24.49167	288
24.50000	289
24.50833	288
24.51667	285
24.52500	283
24.53333	282
24.54167	282
24.55000	284
24.55833	288
24.56667	292
24.57500	295
24.58333	298
24.59167	300
24.60000	300
24.60833	296
24.61667	290
24.62500	285
24.63333	282
24.64167	280
24.65000	280
24.65833	280
24.66667	280
24.67500	280
24.68333	280
24.69167	281
24.70000	281
24.70833	279
24.71667	277
24.72500	277
24.73333	278
24.74167	282
24.75000	288
24.75833	293
24.76667	296
24.77500	296
24.78333	294
24.79167	291
24.80000	287
24.80833	283
24.81667	280
24.82500	280
24.83333	281
24.84167	283
24.85000	283
24.85833	281
24.86667	278
24.87500	276
24.88333	276
24.89167	278
24.90000	280
24.90833	281
24.91667	280
24.92500	277
24.93333	273
24.94167	270
24.95000	267
24.95833	265
24.96667	264
24.97500	263
24.98333	262
24.99167	260
25.00000	257
25.00833	253
25.01667	250
25.02500	250
25.03333	252
25.04167	257
25.05000	262
25.05833	265
25.06667	265
25.07500	262
25.08333	257
25.09167	252
25.10000	249
25.10833	248
25.11667	247
25.12500	246
25.13333	244
25.14167	243
25.15000	243
25.15833	246
25.16667	249
25.17500	252
25.18333	253
25.19167	250
25.20000	247
25.20833	243
25.21667	239
25.22500	237
25.23333	237
25.24167	238
25.25000	239
25.25833	241
25.26667	241
25.27500	241
25.28333	241
25.29167	240
25.30000	237
25.30833	233
25.31667	230
25.32500	227
25.33333	227
25.34167	230
25.35000	234
25.35833	238
25.36667	237
25.37500	234
25.38333	227
25.39167	219
25.40000	212
25.40833	206
25.41667	203
25.42500	203
25.43333	204
25.44167	207
25.45000	212
25.45833	217
25.46667	222
25.47500	226
25.48333	228
25.49167	228
25.50000	227
25.50833	225
25.51667	223
25.52500	221
25.53333	221
25.54167	220
25.55000	220
25.55833	220
25.56667	218
25.57500	216
25.58333	214
25.59167	214
25.60000	215
25.60833	216
25.61667	217
25.62500	216
25.63333	215
25.64167	212
25.65000	209
25.65833	206
25.66667	203
25.67500	201
25.68333	201
25.69167	204
25.70000	208
25.70833	212
25.71667	215
25.72500	217
25.73333	217
25.74167	218
25.75000	218
25.75833	218
25.76667	218
25.77500	218
25.78333	217
25.79167	216
25.80000	216
25.80833	216
25.81667	216
25.82500	215
25.83333	213
25.84167	213
25.85000	214
25.85833	218
25.86667	223
25.87500	229
25.88333	233
25.89167	235
25.90000	234
25.90833	230
25.91667	226
25.92500	223
25.93333	222
25.94167	222
25.95000	223
25.95833	223
25.96667	222
25.97500	220
25.98333	217
25.99167	214
26.00000	212
26.00833	212
26.01667	212
26.02500	213
26.03333	213
26.04167	212
26.05000	211
26.05833	210
26.06667	212
26.07500	215
26.08333	217
26.09167	220
26.10000	223
26.10833	225
26.11667	227
26.12500	227
26.13333	226
26.14167	223
26.15000	220
26.15833	217
26.16667	217
26.17500	217
26.18333	219
26.19167	221
26.20000	223
26.20833	224
26.21667	225
26.22500	226
26.23333	228
26.24167	229
26.25000	228
26.25833	227
26.26667	228
26.27500	230
26.28333	236
26.29167	243
26.30000	248
26.30833	251
26.31667	253
26.32500	255
26.33333	258
26.34167	261
26.35000	264
26.35833	266
26.36667	266
26.37500	264
26.38333	261
26.39167	259
26.40000	255
26.40833	250
26.41667	246
26.42500	242
26.43333	240
26.44167	239
26.45000	241
26.45833	243
26.46667	243
26.47500	243
26.48333	245
26.49167	250
26.50000	257
26.50833	264
26.51667	270
26.52500	274
26.53333	276
26.54167	276
26.55000	275
26.55833	272
26.56667	270
26.57500	268
26.58333	268
26.59167	268
26.60000	268
26.60833	267
26.61667	266
26.62500	265
26.63333	264
26.64167	265
26.65000	267
26.65833	270
26.66667	273
26.67500	276
26.68333	278
26.69167	277
26.70000	276
26.70833	276
26.71667	276
26.72500	275
26.73333	273
26.74167	270
26.75000	266
26.75833	263
26.76667	261
26.77500	261
26.78333	261
26.79167	262
26.80000	265
26.80833	268
26.81667	272
26.82500	275
26.83333	277
26.84167	278
26.85000	278
26.85833	278
26.86667	278
26.87500	278
26.88333	277
26.89167	275
26.90000	275
26.90833	276
26.91667	278
26.92500	279
26.93333	279
26.94167	277
26.95000	276
26.95833	273
26.96667	270
26.97500	267
26.98333	264
26.99167	261
27.00000	260
27.00833	262
27.01667	264
27.02500	267
27.03333	270
27.04167	270
27.05000	269
27.05833	267
27.06667	267
27.07500	267
27.08333	270
27.09167	274
27.10000	277
27.10833	280
27.11667	281
27.12500	280
27.13333	277
27.14167	274
27.15000	271
27.15833	270
27.16667	273
27.17500	276
27.18333	280
27.19167	282
27.20000	283
27.20833	282
27.21667	280
27.22500	276
27.23333	272
27.24167	270
27.25000	269
27.25833	268
27.26667	266
27.27500	264
27.28333	261
27.29167	260
27.30000	261
27.30833	264
27.31667	267
27.32500	267
27.33333	265
27.34167	262
27.35000	259
27.35833	258
27.36667	259
27.37500	261
27.38333	263
27.39167	265
27.40000	265
27.40833	263
27.41667	261
27.42500	259
27.43333	259
27.44167	260
27.45000	262
27.45833	264
27.46667	265
27.47500	264
27.48333	261
27.49167	258
27.50000	257
27.50833	259
27.51667	262
27.52500	266
27.53333	269
27.54167	273
27.55000	276
27.55833	279
27.56667	283
27.57500	286
27.58333	288
27.59167	288
27.60000	288
27.60833	288
27.61667	291
27.62500	295
27.63333	299
27.64167	302
27.65000	303
27.65833	302
27.66667	299
27.67500	296
27.68333	294
27.69167	293
27.70000	295
27.70833	298
27.71667	301
27.72500	305
27.73333	307
27.74167	306
27.75000	302
27.75833	301
27.76667	301
27.77500	304
27.78333	306
27.79167	308
27.80000	308
27.80833	305
27.81667	304
27.82500	305
27.83333	310
27.84167	316
27.85000	323
27.85833	330
27.86667	336
27.87500	342
27.88333	345
27.89167	346
27.90000	346
27.90833	346
27.91667	346
27.92500	347
27.93333	349
27.94167	350
27.95000	348
27.95833	346
27.96667	343
27.97500	343
27.98333	346
27.99167	350
28.00000	353
28.00833	355
28.01667	354
28.02500	353
28.03333	352
28.04167	352
28.05000	355
28.05833	359
28.06667	365
28.07500	371
28.08333	376
28.09167	381
28.10000	383
28.10833	383
28.11667	381
28.12500	379
28.13333	375
28.14167	374
28.15000	375
28.15833	377
28.16667	380
28.17500	383
28.18333	385
28.19167	386
28.20000	389
28.20833	392
28.21667	396
28.22500	400
28.23333	404
28.24167	406
28.25000	407
28.25833	408
28.26667	409
28.27500	412
28.28333	415
28.29167	417
28.30000	418
28.30833	418
28.31667	417
28.32500	415
28.33333	413
28.34167	411
28.35000	410
28.35833	412
28.36667	416
28.37500	420
28.38333	424
28.39167	427
28.40000	427
28.40833	426
28.41667	424
28.42500	423
28.43333	422
28.44167	421
28.45000	421
28.45833	421
28.46667	420
28.47500	419
28.48333	418
28.49167	416
28.50000	413
28.50833	411
28.51667	409
28.52500	411
28.53333	414
28.54167	416
28.55000	419
28.55833	421
28.56667	421
28.57500	420
28.58333	420
28.59167	420
28.60000	421
28.60833	421
28.61667	420
28.62500	419
28.63333	419
28.64167	418
28.65000	415
28.65833	413
28.66667	412
28.67500	413
28.68333	413
28.69167	414
28.70000	412
28.70833	408
28.71667	404
28.72500	401
28.73333	400
28.74167	400
28.75000	403
28.75833	408
28.76667	414
28.77500	419
28.78333	423
28.79167	424
28.80000	424
28.80833	424
28.81667	423
28.82500	424
28.83333	425
28.84167	426
28.85000	426
28.85833	426
28.86667	424
28.87500	422
28.88333	419
28.89167	415
28.90000	414
28.90833	414
28.91667	416
28.92500	419
28.93333	420
28.94167	418
28.95000	412
28.95833	406
28.96667	402
28.97500	400
28.98333	402
28.99167	408
29.00000	416
29.00833	423
29.01667	428
29.02500	431
29.03333	432
29.04167	431
29.05000	430
29.05833	429
29.06667	429
29.07500	430
29.08333	431
29.09167	431
29.10000	430
29.10833	428
29.11667	425
29.12500	424
29.13333	425
29.14167	427
29.15000	429
29.15833	432
29.16667	434
29.17500	436
29.18333	438
29.19167	441
29.20000	444
29.20833	448
29.21667	450
29.22500	450
29.23333	449
29.24167	447
29.25000	446
29.25833	445
29.26667	444
29.27500	445
29.28333	446
29.29167	446
29.30000	446
29.30833	448
29.31667	451
29.32500	457
29.33333	465
29.34167	472
29.35000	479
29.35833	485
29.36667	490
29.37500	494
29.38333	497
29.39167	501
29.40000	503
29.40833	504
29.41667	504
29.42500	506
29.43333	509
29.44167	514
29.45000	518
29.45833	522
29.46667	526
29.47500	529
29.48333	532
29.49167	535
29.50000	538
29.50833	540
29.51667	543
29.52500	546
29.53333	549
29.54167	556
29.55000	564
29.55833	575
29.56667	588
29.57500	600
29.58333	611
29.59167	620
29.60000	627
29.60833	632
29.61667	638
29.62500	645
29.63333	654
29.64167	666
29.65000	677
29.65833	687
29.66667	695
29.67500	703
29.68333	711
29.69167	721
29.70000	734
29.70833	752
29.71667	771
29.72500	791
29.73333	811
29.74167	831
29.75000	850
29.75833	869
29.76667	888
29.77500	908
29.78333	930
29.79167	953
29.80000	978
29.80833	1005
29.81667	1031
29.82500	1056
29.83333	1082
29.84167	1109
29.85000	1138
29.85833	1169
29.86667	1205
29.87500	1243
29.88333	1284
29.89167	1329
29.90000	1374
29.90833	1423
29.91667	1472
29.92500	1523
29.93333	1576
29.94167	1631
29.95000	1691
29.95833	1753
29.96667	1819
29.97500	1888
29.98333	1960
29.99167	2035
30.00000	2112
30.00833	2192
30.01667	2272
30.02500	2353
30.03333	2435
30.04167	2519
30.05000	2607
30.05833	2697
30.06667	2795
30.07500	2894
30.08333	2996
30.09167	3102
30.10000	3210
30.10833	3324
30.11667	3440
30.12500	3563
30.13333	3688
30.14167	3813
30.15000	3940
30.15833	4065
30.16667	4193
30.17500	4322
30.18333	4456
30.19167	4595
30.20000	4738
30.20833	4889
30.21667	5041
30.22500	5197
30.23333	5354
30.24167	5508
30.25000	5665
30.25833	5819
30.26667	5978
30.27500	6137
30.28333	6301
30.29167	6466
30.30000	6629
30.30833	6796
30.31667	6960
30.32500	7128
30.33333	7296
30.34167	7464
30.35000	7635
30.35833	7801
30.36667	7968
30.37500	8130
30.38333	8291
30.39167	8452
30.40000	8609
30.40833	8768
30.41667	8924
30.42500	9084
30.43333	9241
30.44167	9396
30.45000	9550
30.45833	9698
30.46667	9845
30.47500	9986
30.48333	10125
30.49167	10261
30.50000	10391
30.50833	10519
30.51667	10640
30.52500	10758
30.53333	10872
30.54167	10979
30.55000	11084
30.55833	11183
30.56667	11282
30.57500	11377
30.58333	11468
30.59167	11554
30.60000	11631
30.60833	11701
30.61667	11764
30.62500	11824
30.63333	11881
30.64167	11932
30.65000	11981
30.65833	12023
30.66667	12060
30.67500	12093
30.68333	12121
30.69167	12144
30.70000	12159
30.70833	12166
30.71667	12164
30.72500	12155
30.73333	12140
30.74167	12120
30.75000	12095
30.75833	12065
30.76667	12029
30.77500	11989
30.78333	11943
30.79167	11893
30.80000	11838
30.80833	11777
30.81667	11712
30.82500	11639
30.83333	11561
30.84167	11477
30.85000	11387
30.85833	11294
30.86667	11196
30.87500	11096
30.88333	10993
30.89167	10887
30.90000	10781
30.90833	10670
30.91667	10558
30.92500	10441
30.93333	10321
30.94167	10197
30.95000	10066
30.95833	9936
30.96667	9799
30.97500	9663
30.98333	9526
30.99167	9386
31.00000	9246
31.00833	9100
31.01667	8955
31.02500	8806
31.03333	8658
31.04167	8512
31.05000	8367
31.05833	8226
31.06667	8085
31.07500	7944
31.08333	7799
31.09167	7648
31.10000	7497
31.10833	7340
31.11667	7189
31.12500	7039
31.13333	6894
31.14167	6752
31.15000	6607
31.15833	6463
31.16667	6315
31.17500	6168
31.18333	6022
31.19167	5878
31.20000	5739
31.20833	5602
31.21667	5472
31.22500	5342
31.23333	5214
31.24167	5088
31.25000	4959
31.25833	4834
31.26667	4708
31.27500	4587
31.28333	4469
31.29167	4355
31.30000	4245
31.30833	4137
31.31667	4033
31.32500	3928
31.33333	3824
31.34167	3722
31.35000	3619
31.35833	3521
31.36667	3425
31.37500	3332
31.38333	3241
31.39167	3152
31.40000	3066
31.40833	2981
31.41667	2901
31.42500	2822
31.43333	2746
31.44167	2671
31.45000	2596
31.45833	2523
31.46667	2449
31.47500	2378
31.48333	2310
31.49167	2246
31.50000	2188
31.50833	2133
31.51667	2082
31.52500	2032
31.53333	1984
31.54167	1935
31.55000	1886
31.55833	1838
31.56667	1791
31.57500	1745
31.58333	1703
31.59167	1662
31.60000	1625
31.60833	1588
31.61667	1553
31.62500	1517
31.63333	1481
31.64167	1448
31.65000	1416
31.65833	1387
31.66667	1360
31.67500	1335
31.68333	1311
31.69167	1288
31.70000	1264
31.70833	1239
31.71667	1216
31.72500	1194
31.73333	1173
31.74167	1153
31.75000	1135
31.75833	1118
31.76667	1099
31.77500	1082
31.78333	1065
31.79167	1050
31.80000	1039
31.80833	1030
31.81667	1021
31.82500	1012
31.83333	1003
31.84167	991
31.85000	977
31.85833	964
31.86667	953
31.87500	943
31.88333	932
31.89167	921
31.90000	910
31.90833	900
31.91667	893
31.92500	887
31.93333	882
31.94167	878
31.95000	874
31.95833	870
31.96667	863
31.97500	854
31.98333	844
31.99167	835
32.00000	827
32.00833	820
32.01667	815
32.02500	809
32.03333	804
32.04167	800
32.05000	799
32.05833	800
32.06667	803
32.07500	807
32.08333	807
32.09167	803
32.10000	798
32.10833	791
32.11667	785
32.12500	780
32.13333	777
32.14167	774
32.15000	772
32.15833	770
32.16667	770
32.17500	771
32.18333	773
32.19167	777
32.20000	781
32.20833	785
32.21667	789
32.22500	795
32.23333	801
32.24167	805
32.25000	806
32.25833	805
32.26667	802
32.27500	799
32.28333	798
32.29167	799
32.30000	802
32.30833	807
32.31667	814
32.32500	820
32.33333	825
32.34167	829
32.35000	833
32.35833	838
32.36667	844
32.37500	849
32.38333	855
32.39167	862
32.40000	868
32.40833	876
32.41667	883
32.42500	889
32.43333	894
32.44167	900
32.45000	909
32.45833	919
32.46667	930
32.47500	939
32.48333	948
32.49167	956
32.50000	965
32.50833	974
32.51667	986
32.52500	998
32.53333	1012
32.54167	1026
32.55000	1041
32.55833	1056
32.56667	1073
32.57500	1093
32.58333	1113
32.59167	1133
32.60000	1153
32.60833	1177
32.61667	1204
32.62500	1235
32.63333	1268
32.64167	1298
32.65000	1327
32.65833	1355
32.66667	1383
32.67500	1411
32.68333	1442
32.69167	1476
32.70000	1512
32.70833	1550
32.71667	1588
32.72500	1628
32.73333	1667
32.74167	1708
32.75000	1752
32.75833	1799
32.76667	1846
32.77500	1894
32.78333	1946
32.79167	2003
32.80000	2064
32.80833	2130
32.81667	2196
32.82500	2262
32.83333	2328
32.84167	2393
32.85000	2460
32.85833	2527
32.86667	2597
32.87500	2666
32.88333	2736
32.89167	2807
32.90000	2878
32.90833	2953
32.91667	3030
32.92500	3112
32.93333	3198
32.94167	3285
32.95000	3376
32.95833	3466
32.96667	3558
32.97500	3649
32.98333	3744
32.99167	3842
33.00000	3942
33.00833	4046
33.01667	4150
33.02500	4256
33.03333	4362
33.04167	4469
33.05000	4577
33.05833	4683
33.06667	4790
33.07500	4897
33.08333	5005
33.09167	5114
33.10000	5221
33.10833	5328
33.11667	5433
33.12500	5538
33.13333	5642
33.14167	5746
33.15000	5852
33.15833	5956
33.16667	6062
33.17500	6165
33.18333	6266
33.19167	6366
33.20000	6462
33.20833	6559
33.21667	6654
33.22500	6750
33.23333	6845
33.24167	6940
33.25000	7035
33.25833	7126
33.26667	7215
33.27500	7299
33.28333	7381
33.29167	7461
33.30000	7538
33.30833	7616
33.31667	7690
33.32500	7762
33.33333	7831
33.34167	7898
33.35000	7964
33.35833	8027
33.36667	8086
33.37500	8141
33.38333	8193
33.39167	8243
33.40000	8290
33.40833	8335
33.41667	8375
33.42500	8411
33.43333	8442
33.44167	8469
33.45000	8494
33.45833	8517
33.46667	8536
33.47500	8553
33.48333	8565
33.49167	8574
33.50000	8578
33.50833	8579
33.51667	8578
33.52500	8575
33.53333	8569
33.54167	8559
33.55000	8545
33.55833	8527
33.56667	8505
33.57500	8481
33.58333	8457
33.59167	8431
33.60000	8401
33.60833	8366
33.61667	8325
33.62500	8279
33.63333	8229
33.64167	8178
33.65000	8125
33.65833	8072
33.66667	8014
33.67500	7954
33.68333	7892
33.69167	7828
33.70000	7761
33.70833	7691
33.71667	7620
33.72500	7546
33.73333	7471
33.74167	7396
33.75000	7319
33.75833	7239
33.76667	7154
33.77500	7067
33.78333	6976
33.79167	6882
33.80000	6787
33.80833	6690
33.81667	6595
33.82500	6501
33.83333	6409
33.84167	6321
33.85000	6233
33.85833	6147
33.86667	6059
33.87500	5971
33.88333	5878
33.89167	5783
33.90000	5686
33.90833	5584
33.91667	5485
33.92500	5385
33.93333	5287
33.94167	5189
33.95000	5091
33.95833	4995
33.96667	4898
33.97500	4803
33.98333	4709
33.99167	4615
34.00000	4524
34.00833	4434
34.01667	4346
34.02500	4257
34.03333	4168
34.04167	4079
34.05000	3986
34.05833	3896
34.06667	3805
34.07500	3717
34.08333	3632
34.09167	3549
34.10000	3469
34.10833	3389
34.11667	3313
34.12500	3236
34.13333	3159
34.14167	3084
34.15000	3009
34.15833	2936
34.16667	2863
34.17500	2790
34.18333	2717
34.19167	2644
34.20000	2574
34.20833	2505
34.21667	2442
34.22500	2383
34.23333	2325
34.24167	2267
34.25000	2206
34.25833	2147
34.26667	2088
34.27500	2034
34.28333	1986
34.29167	1942
34.30000	1899
34.30833	1855
34.31667	1811
34.32500	1768
34.33333	1725
34.34167	1683
34.35000	1641
34.35833	1599
34.36667	1554
34.37500	1510
34.38333	1469
34.39167	1431
34.40000	1395
34.40833	1359
34.41667	1323
34.42500	1287
34.43333	1250
34.44167	1215
34.45000	1182
34.45833	1150
34.46667	1118
34.47500	1088
34.48333	1059
34.49167	1031
34.50000	1005
34.50833	978
34.51667	954
34.52500	932
34.53333	912
34.54167	893
34.55000	875
34.55833	855
34.56667	833
34.57500	812
34.58333	792
34.59167	773
34.60000	757
34.60833	742
34.61667	727
34.62500	713
34.63333	699
34.64167	684
34.65000	670
34.65833	656
34.66667	642
34.67500	630
34.68333	619
34.69167	608
34.70000	596
34.70833	581
34.71667	564
34.72500	547
34.73333	530
34.74167	517
34.75000	507
34.75833	500
34.76667	496
34.77500	493
34.78333	490
34.79167	485
34.80000	479
34.80833	472
34.81667	464
34.82500	454
34.83333	444
34.84167	433
34.85000	420
34.85833	409
34.86667	400
34.87500	392
34.88333	385
34.89167	379
34.90000	372
34.90833	365
34.91667	358
34.92500	352
34.93333	346
34.94167	340
34.95000	334
34.95833	330
34.96667	327
34.97500	325
34.98333	324
34.99167	324
35.00000	323
35.00833	321
35.01667	318
35.02500	315
35.03333	312
35.04167	309
35.05000	303
35.05833	295
35.06667	286
35.07500	277
35.08333	270
35.09167	264
35.10000	260
35.10833	259
35.11667	258
35.12500	256
35.13333	254
35.14167	252
35.15000	252
35.15833	251
35.16667	251
35.17500	249
35.18333	247
35.19167	245
35.20000	244
35.20833	245
35.21667	245
35.22500	244
35.23333	241
35.24167	237
35.25000	233
35.25833	229
35.26667	227
35.27500	227
35.28333	227
35.29167	227
35.30000	224
35.30833	220
35.31667	217
35.32500	213
35.33333	211
35.34167	208
35.35000	206
35.35833	202
35.36667	198
35.37500	194
35.38333	193
35.39167	193
35.40000	193
35.40833	192
35.41667	191
35.42500	190
35.43333	191
35.44167	193
35.45000	197
35.45833	200
35.46667	203
35.47500	204
35.48333	206
35.49167	207
35.50000	205
35.50833	200
35.51667	195
35.52500	190
35.53333	185
35.54167	183
35.55000	181
35.55833	180
35.56667	177
35.57500	172
35.58333	167
35.59167	162
35.60000	159
35.60833	157
35.61667	156
35.62500	156
35.63333	155
35.64167	154
35.65000	154
35.65833	156
35.66667	160
35.67500	165
35.68333	168
35.69167	168
35.70000	167
35.70833	164
35.71667	161
35.72500	159
35.73333	158
35.74167	156
35.75000	154
35.75833	152
35.76667	151
35.77500	153
35.78333	156
35.79167	160
35.80000	163
35.80833	163
35.81667	162
35.82500	160
35.83333	158
35.84167	156
35.85000	155
35.85833	153
35.86667	152
35.87500	151
35.88333	151
35.89167	153
35.90000	152
35.90833	150
35.91667	145
35.92500	140
35.93333	135
35.94167	131
35.95000	130
35.95833	133
35.96667	138
35.97500	145
35.98333	152
35.99167	158
36.00000	161
36.00833	160
36.01667	158
36.02500	156
36.03333	155
36.04167	151
36.05000	145
36.05833	140
36.06667	137
36.07500	136
36.08333	138
36.09167	143
36.10000	148
36.10833	151
36.11667	152
36.12500	154
36.13333	156
36.14167	155
36.15000	152
36.15833	149
36.16667	146
36.17500	144
36.18333	144
36.19167	145
36.20000	147
36.20833	148
36.21667	149
36.22500	149
36.23333	149
36.24167	148
36.25000	148
36.25833	147
36.26667	147
36.27500	147
36.28333	146
36.29167	143
36.30000	140
36.30833	138
36.31667	136
36.32500	133
36.33333	131
36.34167	129
36.35000	128
36.35833	129
36.36667	133
36.37500	138
36.38333	142
36.39167	144
36.40000	145
36.40833	145
36.41667	143
36.42500	141
36.43333	139
36.44167	137
36.45000	135
36.45833	133
36.46667	134
36.47500	136
36.48333	140
36.49167	145
36.50000	150
36.50833	155
36.51667	158
36.52500	159
36.53333	158
36.54167	157
36.55000	154
36.55833	151
36.56667	147
36.57500	145
36.58333	145
36.59167	148
36.60000	151
36.60833	155
36.61667	156
36.62500	153
36.63333	148
36.64167	144
36.65000	141
36.65833	140
36.66667	142
36.67500	145
36.68333	149
36.69167	153
36.70000	156
36.70833	158
36.71667	158
36.72500	156
36.73333	153
36.74167	149
36.75000	146
36.75833	146
36.76667	149
36.77500	152
36.78333	153
36.79167	152
36.80000	150
36.80833	147
36.81667	144
36.82500	143
36.83333	144
36.84167	144
36.85000	144
36.85833	144
36.86667	144
36.87500	143
36.88333	140
36.89167	138
36.90000	139
36.90833	144
36.91667	152
36.92500	160
36.93333	166
36.94167	168
36.95000	166
36.95833	161
36.96667	154
36.97500	147
36.98333	144
36.99167	144
37.00000	146
37.00833	149
37.01667	151
37.02500	152
37.03333	151
37.04167	151
37.05000	152
37.05833	153
37.06667	152
37.07500	151
37.08333	150
37.09167	149
37.10000	147
37.10833	145
37.11667	143
37.12500	140
37.13333	139
37.14167	141
37.15000	144
37.15833	148
37.16667	151
37.17500	153
37.18333	154
37.19167	156
37.20000	157
37.20833	157
37.21667	154
37.22500	151
37.23333	147
37.24167	145
37.25000	145
37.25833	147
37.26667	148
37.27500	150
37.28333	153
37.29167	156
37.30000	160
37.30833	163
37.31667	165
37.32500	165
37.33333	164
37.34167	164
37.35000	166
37.35833	168
37.36667	170
37.37500	171
37.38333	169
37.39167	164
37.40000	159
37.40833	153
37.41667	149
37.42500	147
37.43333	147
37.44167	149
37.45000	153
37.45833	158
37.46667	163
37.47500	167
37.48333	170
37.49167	172
37.50000	172
37.50833	172
37.51667	172
37.52500	171
37.53333	169
37.54167	169
37.55000	170
37.55833	170
37.56667	170
37.57500	168
37.58333	166
37.59167	166
37.60000	168
37.60833	174
37.61667	181
37.62500	188
37.63333	194
37.64167	197
37.65000	197
37.65833	195
37.66667	191
37.67500	186
37.68333	181
37.69167	177
37.70000	175
37.70833	174
37.71667	174
37.72500	175
37.73333	177
37.74167	179
37.75000	183
37.75833	187
37.76667	191
37.77500	194
37.78333	196
37.79167	198
37.80000	199
37.80833	199
37.81667	198
37.82500	193
37.83333	187
37.84167	182
37.85000	181
37.85833	184
37.86667	191
37.87500	198
37.88333	203
37.89167	205
37.90000	207
37.90833	209
37.91667	212
37.92500	214
37.93333	216
37.94167	217
37.95000	216
37.95833	215
37.96667	214
37.97500	215
37.98333	218
37.99167	221
38.00000	225
38.00833	230
38.01667	234
38.02500	237
38.03333	239
38.04167	238
38.05000	235
38.05833	231
38.06667	227
38.07500	223
38.08333	220
38.09167	219
38.10000	216
38.10833	211
38.11667	206
38.12500	203
38.13333	202
38.14167	204
38.15000	207
38.15833	210
38.16667	212
38.17500	214
38.18333	215
38.19167	216
38.20000	218
38.20833	220
38.21667	223
38.22500	225
38.23333	228
38.24167	231
38.25000	236
38.25833	241
38.26667	244
38.27500	246
38.28333	246
38.29167	242
38.30000	238
38.30833	235
38.31667	232
38.32500	229
38.33333	227
38.34167	226
38.35000	229
38.35833	232
38.36667	236
38.37500	240
38.38333	242
38.39167	243
38.40000	243
38.40833	242
38.41667	239
38.42500	235
38.43333	230
38.44167	224
38.45000	220
38.45833	218
38.46667	221
38.47500	226
38.48333	231
38.49167	235
38.50000	238
38.50833	239
38.51667	239
38.52500	240
38.53333	241
38.54167	240
38.55000	238
38.55833	236
38.56667	234
38.57500	233
38.58333	233
38.59167	233
38.60000	233
38.60833	234
38.61667	236
38.62500	237
38.63333	236
38.64167	234
38.65000	231
38.65833	229
38.66667	231
38.67500	235
38.68333	240
38.69167	245
38.70000	248
38.70833	250
38.71667	251
38.72500	252
38.73333	254
38.74167	256
38.75000	257
38.75833	257
38.76667	255
38.77500	252
38.78333	248
38.79167	243
38.80000	238
38.80833	233
38.81667	228
38.82500	225
38.83333	222
38.84167	219
38.85000	217
38.85833	217
38.86667	217
38.87500	221
38.88333	228
38.89167	237
38.90000	248
38.90833	257
38.91667	264
38.92500	265
38.93333	263
38.94167	260
38.95000	257
38.95833	254
38.96667	251
38.97500	247
38.98333	244
38.99167	241
39.00000	239
39.00833	240
39.01667	242
39.02500	246
39.03333	250
39.04167	255
39.05000	260
39.05833	265
39.06667	269
39.07500	274
39.08333	278
39.09167	282
39.10000	284
39.10833	285
39.11667	286
39.12500	285
39.13333	283
39.14167	283
39.15000	283
39.15833	283
39.16667	284
39.17500	285
39.18333	286
39.19167	286
39.20000	286
39.20833	285
39.21667	286
39.22500	290
39.23333	294
39.24167	296
39.25000	295
39.25833	293
39.26667	292
39.27500	292
39.28333	293
39.29167	295
39.30000	295
39.30833	290
39.31667	284
39.32500	279
39.33333	275
39.34167	274
39.35000	276
39.35833	278
39.36667	280
39.37500	280
39.38333	278
39.39167	275
39.40000	272
39.40833	269
39.41667	269
39.42500	271
39.43333	275
39.44167	278
39.45000	281
39.45833	282
39.46667	282
39.47500	281
39.48333	283
39.49167	287
39.50000	292
39.50833	297
39.51667	302
39.52500	306
39.53333	310
39.54167	312
39.55000	314
39.55833	314
39.56667	313
39.57500	309
39.58333	305
39.59167	300
39.60000	296
39.60833	293
39.61667	293
39.62500	298
39.63333	304
39.64167	309
39.65000	312
39.65833	312
39.66667	307
39.67500	301
39.68333	296
39.69167	291
39.70000	288
39.70833	287
39.71667	288
39.72500	289
39.73333	290
39.74167	294
39.75000	300
39.75833	307
39.76667	313
39.77500	318
39.78333	321
39.79167	323
39.80000	323
39.80833	323
39.81667	322
39.82500	321
39.83333	319
39.84167	317
39.85000	315
39.85833	313
39.86667	312
39.87500	311
39.88333	311
39.89167	311
39.90000	312
39.90833	314
39.91667	317
39.92500	319
39.93333	322
39.94167	324
39.95000	326
39.95833	330
39.96667	334
39.97500	335
39.98333	333
39.99167	326
40.00000	320
40.00833	315
40.01667	312
40.02500	314
40.03333	317
40.04167	321
40.05000	324
40.05833	328
40.06667	332
40.07500	335
40.08333	337
40.09167	335
40.10000	331
40.10833	326
40.11667	322
40.12500	322
40.13333	324
40.14167	329
40.15000	334
40.15833	338
40.16667	341
40.17500	341
40.18333	340
40.19167	339
40.20000	337
40.20833	336
40.21667	336
40.22500	335
40.23333	334
40.24167	332
40.25000	331
40.25833	333
40.26667	337
40.27500	342
40.28333	345
40.29167	346
40.30000	346
40.30833	345
40.31667	342
40.32500	340
40.33333	338
40.34167	336
40.35000	336
40.35833	337
40.36667	340
40.37500	343
40.38333	344
40.39167	344
40.40000	343
40.40833	341
40.41667	342
40.42500	345
40.43333	351
40.44167	358
40.45000	365
40.45833	370
40.46667	373
40.47500	373
40.48333	370
40.49167	365
40.50000	360
40.50833	356
40.51667	352
40.52500	351
40.53333	352
40.54167	355
40.55000	359
40.55833	362
40.56667	365
40.57500	367
40.58333	369
40.59167	370
40.60000	371
40.60833	372
40.61667	371
40.62500	367
40.63333	361
40.64167	356
40.65000	351
40.65833	350
40.66667	354
40.67500	360
40.68333	367
40.69167	373
40.70000	378
40.70833	380
40.71667	379
40.72500	378
40.73333	377
40.74167	376
40.75000	375
40.75833	377
40.76667	382
40.77500	389
40.78333	397
40.79167	405
40.80000	413
40.80833	420
40.81667	425
40.82500	428
40.83333	428
40.84167	424
40.85000	419
40.85833	415
40.86667	414
40.87500	417
40.88333	423
40.89167	430
40.90000	437
40.90833	441
40.91667	443
40.92500	444
40.93333	446
40.94167	447
40.95000	449
40.95833	451
40.96667	452
40.97500	453
40.98333	455
40.99167	456
41.00000	456
41.00833	454
41.01667	452
41.02500	450
41.03333	450
41.04167	454
41.05000	461
41.05833	468
41.06667	474
41.07500	479
41.08333	482
41.09167	485
41.10000	489
41.10833	494
41.11667	500
41.12500	506
41.13333	512
41.14167	516
41.15000	519
41.15833	522
41.16667	525
41.17500	529
41.18333	532
41.19167	533
41.20000	533
41.20833	533
41.21667	534
41.22500	536
41.23333	539
41.24167	542
41.25000	542
41.25833	541
41.26667	540
41.27500	540
41.28333	540
41.29167	542
41.30000	546
41.30833	551
41.31667	557
41.32500	560
41.33333	561
41.34167	560
41.35000	558
41.35833	558
41.36667	560
41.37500	563
41.38333	565
41.39167	564
41.40000	564
41.40833	566
41.41667	569
41.42500	574
41.43333	579
41.44167	581
41.45000	579
41.45833	576
41.46667	574
41.47500	571
41.48333	571
41.49167	572
41.50000	574
41.50833	576
41.51667	578
41.52500	578
41.53333	577
41.54167	574
41.55000	571
41.55833	569
41.56667	570
41.57500	572
41.58333	574
41.59167	575
41.60000	574
41.60833	572
41.61667	568
41.62500	565
41.63333	562
41.64167	558
41.65000	555
41.65833	550
41.66667	546
41.67500	541
41.68333	538
41.69167	536
41.70000	536
41.70833	537
41.71667	539
41.72500	540
41.73333	539
41.74167	535
41.75000	529
41.75833	524
41.76667	521
41.77500	520
41.78333	519
41.79167	516
41.80000	510
41.80833	501
41.81667	493
41.82500	487
41.83333	485
41.84167	484
41.85000	484
41.85833	484
41.86667	481
41.87500	476
41.88333	471
41.89167	465
41.90000	458
41.90833	452
41.91667	445
41.92500	438
41.93333	432
41.94167	428
41.95000	426
41.95833	425
41.96667	427
41.97500	430
41.98333	429
41.99167	423
42.00000	413
42.00833	401
42.01667	390
42.02500	384
42.03333	382
42.04167	380
42.05000	376
42.05833	371
42.06667	365
42.07500	358
42.08333	353
42.09167	350
42.10000	345
42.10833	339
42.11667	334
42.12500	330
42.13333	328
42.14167	328
42.15000	330
42.15833	332
42.16667	332
42.17500	331
42.18333	328
42.19167	324
42.20000	318
42.20833	310
42.21667	302
42.22500	295
42.23333	288
42.24167	281
42.25000	274
42.25833	268
42.26667	261
42.27500	254
42.28333	248
42.29167	244
42.30000	242
42.30833	240
42.31667	238
42.32500	237
42.33333	234
42.34167	231
42.35000	225
42.35833	219
42.36667	215
42.37500	211
42.38333	208
42.39167	204
42.40000	199
42.40833	192
42.41667	185
42.42500	179
42.43333	174
42.44167	170
42.45000	167
42.45833	165
42.46667	165
42.47500	166
42.48333	167
42.49167	166
42.50000	163
42.50833	158
42.51667	153
42.52500	150
42.53333	148
42.54167	146
42.55000	144
42.55833	143
42.56667	142
42.57500	143
42.58333	143
42.59167	142
42.60000	142
42.60833	142
42.61667	142
42.62500	141
42.63333	139
42.64167	134
42.65000	127
42.65833	121
42.66667	117
42.67500	114
42.68333	113
42.69167	113
42.70000	113
42.70833	114
42.71667	115
42.72500	117
42.73333	119
42.74167	118
42.75000	115
42.75833	110
42.76667	104
42.77500	98
42.78333	94
42.79167	92
42.80000	90
42.80833	88
42.81667	86
42.82500	83
42.83333	81
42.84167	80
42.85000	81
42.85833	84
42.86667	86
42.87500	87
42.88333	87
42.89167	85
42.90000	83
42.90833	82
42.91667	83
42.92500	83
42.93333	84
42.94167	84
42.95000	83
42.95833	81
42.96667	79
42.97500	78
42.98333	78
42.99167	80
43.00000	83
43.00833	85
43.01667	85
43.02500	86
43.03333	87
43.04167	88
43.05000	90
43.05833	92
43.06667	92
43.07500	89
43.08333	85
43.09167	80
43.10000	76
43.10833	73
43.11667	72
43.12500	73
43.13333	75
43.14167	77
43.15000	78
43.15833	75
43.16667	70
43.17500	65
43.18333	61
43.19167	60
43.20000	61
43.20833	65
43.21667	68
43.22500	68
43.23333	66
43.24167	64
43.25000	63
43.25833	65
43.26667	68
43.27500	72
43.28333	75
43.29167	77
43.30000	78
43.30833	78
43.31667	76
43.32500	72
43.33333	67
43.34167	61
43.35000	56
43.35833	53
43.36667	52
43.37500	54
43.38333	56
43.39167	59
43.40000	60
43.40833	58
43.41667	55
43.42500	51
43.43333	49
43.44167	48
43.45000	48
43.45833	49
43.46667	48
43.47500	47
43.48333	46
43.49167	44
43.50000	44
43.50833	45
43.51667	48
43.52500	53
43.53333	58
43.54167	62
43.55000	64
43.55833	64
43.56667	64
43.57500	63
43.58333	63
43.59167	64
43.60000	63
43.60833	61
43.61667	59
43.62500	59
43.63333	61
43.64167	63
43.65000	64
43.65833	64
43.66667	63
43.67500	61
43.68333	59
43.69167	58
43.70000	58
43.70833	58
43.71667	60
43.72500	64
43.73333	66
43.74167	65
43.75000	61
43.75833	54
43.76667	48
43.77500	42
43.78333	37
43.79167	35
43.80000	35
43.80833	36
43.81667	39
43.82500	43
43.83333	47
43.84167	49
43.85000	49
43.85833	47
43.86667	45
43.87500	42
43.88333	39
43.89167	38
43.90000	38
43.90833	40
43.91667	43
43.92500	46
43.93333	49
43.94167	50
43.95000	48
43.95833	46
43.96667	46
43.97500	48
43.98333	50
43.99167	51
44.00000	50
44.00833	48
44.01667	46
44.02500	48
44.03333	52
44.04167	55
44.05000	57
44.05833	57
44.06667	55
44.07500	52
44.08333	50
44.09167	50
44.10000	50
44.10833	50
44.11667	49
44.12500	49
44.13333	49
44.14167	49
44.15000	47
44.15833	44
44.16667	40
44.17500	37
44.18333	35
44.19167	34
44.20000	35
44.20833	35
44.21667	36
44.22500	36
44.23333	35
44.24167	35
44.25000	35
44.25833	37
44.26667	40
44.27500	43
44.28333	44
44.29167	44
44.30000	42
44.30833	39
44.31667	37
44.32500	37
44.33333	39
44.34167	40
44.35000	39
44.35833	38
44.36667	35
44.37500	33
44.38333	32
44.39167	33
44.40000	36
44.40833	40
44.41667	44
44.42500	48
44.43333	49
44.44167	48
44.45000	45
44.45833	41
44.46667	38
44.47500	37
44.48333	38
44.49167	39
44.50000	40
44.50833	40
44.51667	38
44.52500	38
44.53333	38
44.54167	39
44.55000	38
44.55833	37
44.56667	37
44.57500	36
44.58333	37
44.59167	38
44.60000	41
44.60833	45
44.61667	47
44.62500	48
44.63333	47
44.64167	46
44.65000	44
44.65833	43
44.66667	41
44.67500	40
44.68333	39
44.69167	38
44.70000	39
44.70833	39
44.71667	38
44.72500	34
44.73333	28
44.74167	22
44.75000	19
44.75833	17
44.76667	18
44.77500	21
44.78333	26
44.79167	30
44.80000	34
44.80833	38
44.81667	40
44.82500	42
44.83333	42
44.84167	40
44.85000	37
44.85833	34
44.86667	33
44.87500	33
44.88333	34
44.89167	36
44.90000	37
44.90833	36
44.91667	34
44.92500	32
44.93333	30
44.94167	28
44.95000	27
44.95833	25
44.96667	23
44.97500	22
44.98333	24
44.99167	28
45.00000	32
45.00833	35
45.01667	36
45.02500	36
45.03333	34
45.04167	32
45.05000	33
45.05833	33
45.06667	34
45.07500	33
45.08333	33
45.09167	31
45.10000	30
45.10833	27
45.11667	25
45.12500	25
45.13333	25
45.14167	26
45.15000	28
45.15833	30
45.16667	31
45.17500	31
45.18333	33
45.19167	36
45.20000	37
45.20833	36
45.21667	32
45.22500	28
45.23333	23
45.24167	21
45.25000	21
45.25833	21
45.26667	20
45.27500	19
45.28333	19
45.29167	20
45.30000	22
45.30833	26
45.31667	29
45.32500	33
45.33333	36
45.34167	35
45.35000	31
45.35833	25
45.36667	20
45.37500	17
45.38333	16
45.39167	19
45.40000	22
45.40833	24
45.41667	27
45.42500	29
45.43333	31
45.44167	32
45.45000	32
45.45833	30
45.46667	29
45.47500	28
45.48333	28
45.49167	29
45.50000	30
45.50833	32
45.51667	34
45.52500	34
45.53333	33
45.54167	30
45.55000	27
45.55833	23
45.56667	21
45.57500	20
45.58333	19
45.59167	18
45.60000	17
45.60833	18
45.61667	19
45.62500	20
45.63333	19
45.64167	18
45.65000	17
45.65833	16
45.66667	17
45.67500	18
45.68333	19
45.69167	18
45.70000	18
45.70833	17
45.71667	16
45.72500	16
45.73333	17
45.74167	17
45.75000	16
45.75833	14
45.76667	11
45.77500	7
45.78333	5
45.79167	3
45.80000	3
45.80833	4
45.81667	8
45.82500	13
45.83333	19
45.84167	26
45.85000	33
45.85833	39
45.86667	42
45.87500	44
45.88333	42
45.89167	37
45.90000	32
45.90833	27
45.91667	23
45.92500	22
45.93333	23
45.94167	26
45.95000	30
45.95833	33
45.96667	34
45.97500	33
45.98333	31
45.99167	28
46.00000	27
46.00833	26
46.01667	26
46.02500	24
46.03333	19
46.04167	14
46.05000	9
46.05833	5
46.06667	4
46.07500	5
46.08333	6
46.09167	7
46.10000	6
46.10833	1
46.11667	-4
46.12500	-7
46.13333	-8
46.14167	-5
46.15000	0
46.15833	6
46.16667	11
46.17500	14
46.18333	17
46.19167	17
46.20000	17
46.20833	16
46.21667	15
46.22500	16
46.23333	17
46.24167	18
46.25000	16
46.25833	15
46.26667	15
46.27500	17
46.28333	20
46.29167	23
46.30000	23
46.30833	20
46.31667	15
46.32500	9
46.33333	3
46.34167	-2
46.35000	-6
46.35833	-8
46.36667	-8
46.37500	-7
46.38333	-5
46.39167	-2
46.40000	2
46.40833	6
46.41667	9
46.42500	11
46.43333	10
46.44167	8
46.45000	4
46.45833	0
46.46667	-2
46.47500	-3
46.48333	-2
46.49167	-0
46.50000	3
46.50833	7
46.51667	11
46.52500	14
46.53333	14
46.54167	13
46.55000	11
46.55833	10
46.56667	8
46.57500	6
46.58333	3
46.59167	-0
46.60000	-3
46.60833	-3
46.61667	-2
46.62500	1
46.63333	4
46.64167	7
46.65000	9
46.65833	11
46.66667	12
46.67500	13
46.68333	13
46.69167	12
46.70000	10
46.70833	8
46.71667	6
46.72500	3
46.73333	1
46.74167	-2
46.75000	-6
46.75833	-8
46.76667	-11
46.77500	-13
46.78333	-13
46.79167	-13
46.80000	-11
46.80833	-9
46.81667	-6
46.82500	-4
46.83333	-2
46.84167	-0
46.85000	0
46.85833	1
46.86667	3
46.87500	7
46.88333	11
46.89167	16
46.90000	19
46.90833	19
46.91667	18
46.92500	15
46.93333	13
46.94167	13
46.95000	14
46.95833	15
46.96667	14
46.97500	12
46.98333	8
46.99167	3
47.00000	1
47.00833	1
47.01667	1
47.02500	-0
47.03333	-3
47.04167	-6
47.05000	-9
47.05833	-11
47.06667	-9
47.07500	-5
47.08333	-1
47.09167	2
47.10000	4
47.10833	3
47.11667	2
47.12500	1
47.13333	3
47.14167	7
47.15000	13
47.15833	19
47.16667	25
47.17500	29
47.18333	28
47.19167	24
47.20000	19
47.20833	15
47.21667	13
47.22500	13
47.23333	14
47.24167	14
47.25000	12
47.25833	9
47.26667	7
47.27500	7
47.28333	9
47.29167	11
47.30000	10
47.30833	7
47.31667	1
47.32500	-5
47.33333	-11
47.34167	-15
47.35000	-15
47.35833	-13
47.36667	-9
47.37500	-5
47.38333	-1
47.39167	1
47.40000	2
47.40833	0
47.41667	-2
47.42500	-5
47.43333	-7
47.44167	-9
47.45000	-9
47.45833	-8
47.46667	-7
47.47500	-7
47.48333	-8
47.49167	-10
47.50000	-12
47.50833	-13
47.51667	-13
47.52500	-10
47.53333	-7
47.54167	-3
47.55000	-1
47.55833	1
47.56667	2
47.57500	2
47.58333	1
47.59167	-0
47.60000	-2
47.60833	-2
47.61667	-1
47.62500	0
47.63333	2
47.64167	4
47.65000	5
47.65833	6
47.66667	6
47.67500	4
47.68333	1
47.69167	-4
47.70000	-8
47.70833	-11
47.71667	-13
47.72500	-12
47.73333	-9
47.74167	-7
47.75000	-6
47.75833	-5
47.76667	-4
47.77500	-3
47.78333	-2
47.79167	0
47.80000	1
47.80833	-0
47.81667	-2
47.82500	-3
47.83333	-3
47.84167	-2
47.85000	0
47.85833	1
47.86667	-2
47.87500	-5
47.88333	-7
47.89167	-7
47.90000	-6
47.90833	-4
47.91667	-4
47.92500	-7
47.93333	-12
47.94167	-16
47.95000	-19
47.95833	-18
47.96667	-14
47.97500	-9
47.98333	-4
47.99167	-0
48.00000	3
48.00833	5
48.01667	6
48.02500	5
48.03333	2
48.04167	-3
48.05000	-9
48.05833	-13
48.06667	-16
48.07500	-15
48.08333	-12
48.09167	-6
48.10000	0
48.10833	4
48.11667	5
48.12500	4
48.13333	1
48.14167	-2
48.15000	-4
48.15833	-5
48.16667	-4
48.17500	-2
48.18333	1
48.19167	3
48.20000	3
48.20833	-0
48.21667	-5
48.22500	-9
48.23333	-13
48.24167	-14
48.25000	-14
48.25833	-11
48.26667	-10
48.27500	-9
48.28333	-9
48.29167	-10
48.30000	-10
48.30833	-8
48.31667	-6
48.32500	-5
48.33333	-5
48.34167	-5
48.35000	-5
48.35833	-5
48.36667	-6
48.37500	-8
48.38333	-9
48.39167	-8
48.40000	-5
48.40833	-1
48.41667	1
48.42500	1
48.43333	-1
48.44167	-3
48.45000	-5
48.45833	-6
48.46667	-6
48.47500	-6
48.48333	-4
48.49167	-3
48.50000	-1
48.50833	-1
48.51667	-1
48.52500	1
48.53333	4
48.54167	6
48.55000	5
48.55833	5
48.56667	4
48.57500	4
48.58333	5
48.59167	6
48.60000	5
48.60833	1
48.61667	-3
48.62500	-5
48.63333	-6
48.64167	-5
48.65000	-1
48.65833	3
48.66667	7
48.67500	9
48.68333	9
48.69167	7
48.70000	4
48.70833	2
48.71667	0
48.72500	-1
48.73333	0
48.74167	2
48.75000	4
48.75833	4
48.76667	2
48.77500	-1
48.78333	-4
48.79167	-7
48.80000	-7
48.80833	-6
48.81667	-5
48.82500	-5
48.83333	-6
48.84167	-7
48.85000	-7
48.85833	-7
48.86667	-6
48.87500	-5
48.88333	-5
48.89167	-5
48.90000	-4
48.90833	-0
48.91667	4
48.92500	7
48.93333	8
48.94167	5
48.95000	1
48.95833	-3
48.96667	-3
48.97500	-2
48.98333	-1
48.99167	-2
49.00000	-4
49.00833	-8
49.01667	-12
49.02500	-13
49.03333	-11
49.04167	-7
49.05000	-2
49.05833	3
49.06667	7
49.07500	8
49.08333	8
49.09167	7
49.10000	5
49.10833	3
49.11667	1
49.12500	1
49.13333	3
49.14167	6
49.15000	8
49.15833	8
49.16667	5
49.17500	0
49.18333	-2
49.19167	-2
49.20000	-1
49.20833	0
49.21667	-0
49.22500	-4
49.23333	-9
49.24167	-13
49.25000	-14
49.25833	-14
49.26667	-13
49.27500	-12
49.28333	-11
49.29167	-9
49.30000	-7
49.30833	-5
49.31667	-2
49.32500	0
49.33333	2
49.34167	3
49.35000	5
49.35833	7
49.36667	9
49.37500	11
49.38333	12
49.39167	12
49.40000	11
49.40833	9
49.41667	5
49.42500	2
49.43333	-1
49.44167	-3
49.45000	-5
49.45833	-7
49.46667	-11
49.47500	-15
49.48333	-19
49.49167	-22
49.50000	-23
49.50833	-21
49.51667	-17
49.52500	-11
49.53333	-6
49.54167	-3
49.55000	-3
49.55833	-6
49.56667	-8
49.57500	-10
49.58333	-12
49.59167	-12
49.60000	-11
49.60833	-10
49.61667	-7
49.62500	-4
49.63333	-1
49.64167	2
49.65000	2
49.65833	1
49.66667	-0
49.67500	-1
49.68333	-2
49.69167	-1
49.70000	-0
49.70833	1
49.71667	3
49.72500	4
49.73333	5
49.74167	7
49.75000	9
49.75833	11
49.76667	11
49.77500	10
49.78333	8
49.79167	6
49.80000	3
49.80833	0
49.81667	-2
49.82500	-5
49.83333	-8
49.84167	-11
49.85000	-12
49.85833	-12
49.86667	-10
49.87500	-7
49.88333	-4
49.89167	-1
49.90000	1
49.90833	2
49.91667	2
49.92500	-1
49.93333	-4
49.94167	-7
49.95000	-9
49.95833	-10
49.96667	-9
49.97500	-7
49.98333	-4
49.99167	-1
50.00000	1
50.00833	2
50.01667	3
50.02500	4
50.03333	5
50.04167	4
50.05000	3
50.05833	1
50.06667	-2
50.07500	-5
50.08333	-7
50.09167	-7
50.10000	-6
50.10833	-5
50.11667	-3
50.12500	0
50.13333	4
50.14167	7
50.15000	7
50.15833	6
50.16667	5
50.17500	4
50.18333	6
50.19167	10
50.20000	13
50.20833	14
50.21667	14
50.22500	10
50.23333	5
50.24167	-0
50.25000	-4
50.25833	-6
50.26667	-6
50.27500	-4
50.28333	-2
50.29167	-1
50.30000	-1
50.30833	-4
50.31667	-9
50.32500	-13
50.33333	-17
50.34167	-17
50.35000	-15
50.35833	-12
50.36667	-9
50.37500	-7
50.38333	-6
50.39167	-6
50.40000	-6
50.40833	-7
50.41667	-9
50.42500	-11
50.43333	-13
50.44167	-14
50.45000	-15
50.45833	-15
50.46667	-14
50.47500	-12
50.48333	-9
50.49167	-5
50.50000	-1
50.50833	3
50.51667	6
50.52500	7
50.53333	6
50.54167	3
50.55000	-1
50.55833	-4
50.56667	-3
50.57500	-1
50.58333	1
50.59167	1
50.60000	1
50.60833	0
50.61667	-1
50.62500	-3
50.63333	-6
50.64167	-8
50.65000	-11
50.65833	-14
50.66667	-16
50.67500	-17
50.68333	-15
50.69167	-10
50.70000	-5
50.70833	-1
50.71667	1
50.72500	1
50.73333	-1
50.74167	-1
50.75000	3
50.75833	6
50.76667	8
50.77500	7
50.78333	3
50.79167	-2
50.80000	-7
50.80833	-11
50.81667	-15
50.82500	-18
50.83333	-20
50.84167	-22
50.85000	-23
50.85833	-23
50.86667	-22
50.87500	-19
50.88333	-17
50.89167	-15
50.90000	-13
50.90833	-11
50.91667	-9
50.92500	-7
50.93333	-6
50.94167	-6
50.95000	-9
50.95833	-13
50.96667	-17
50.97500	-22
50.98333	-25
50.99167	-28
51.00000	-29
51.00833	-27
51.01667	-24
51.02500	-19
51.03333	-14
51.04167	-11
51.05000	-11
51.05833	-12
51.06667	-14
51.07500	-14
51.08333	-12
51.09167	-8
51.10000	-5
51.10833	-5
51.11667	-7
51.12500	-10
51.13333	-13
51.14167	-15
51.15000	-15
51.15833	-14
51.16667	-14
51.17500	-14
51.18333	-12
51.19167	-10
51.20000	-6
51.20833	-1
51.21667	3
51.22500	6
51.23333	7
51.24167	9
51.25000	11
51.25833	15
51.26667	20
51.27500	25
51.28333	28
51.29167	29
51.30000	29
51.30833	27
51.31667	26
51.32500	27
51.33333	28
51.34167	30
51.35000	31
51.35833	32
51.36667	32
51.37500	31
51.38333	29
51.39167	27
51.40000	25
51.40833	26
51.41667	28
51.42500	32
51.43333	37
51.44167	43
51.45000	49
51.45833	54
51.46667	58
51.47500	61
51.48333	64
51.49167	68
51.50000	74
51.50833	81
51.51667	87
51.52500	93
51.53333	99
51.54167	103
51.55000	107
51.55833	111
51.56667	115
51.57500	119
51.58333	123
51.59167	128
51.60000	134
51.60833	140
51.61667	146
51.62500	151
51.63333	156
51.64167	162
51.65000	172
51.65833	183
51.66667	195
51.67500	207
51.68333	218
51.69167	227
51.70000	235
51.70833	241
51.71667	248
51.72500	256
51.73333	265
51.74167	276
51.75000	289
51.75833	301
51.76667	312
51.77500	321
51.78333	331
51.79167	341
51.80000	352
51.80833	363
51.81667	374
51.82500	387
51.83333	401
51.84167	416
51.85000	430
51.85833	441
51.86667	451
51.87500	459
51.88333	470
51.89167	482
51.90000	497
51.90833	516
51.91667	536
51.92500	557
51.93333	578
51.94167	597
51.95000	615
51.95833	630
51.96667	645
51.97500	659
51.98333	674
51.99167	692
52.00000	710
52.00833	731
52.01667	753
52.02500	777
52.03333	799
52.04167	820
52.05000	838
52.05833	854
52.06667	869
52.07500	884
52.08333	900
52.09167	919
52.10000	937
52.10833	956
52.11667	974
52.12500	992
52.13333	1011
52.14167	1029
52.15000	1047
52.15833	1065
52.16667	1083
52.17500	1102
52.18333	1121
52.19167	1141
52.20000	1160
52.20833	1180
52.21667	1201
52.22500	1224
52.23333	1247
52.24167	1269
52.25000	1291
52.25833	1310
52.26667	1329
52.27500	1348
52.28333	1366
52.29167	1385
52.30000	1403
52.30833	1421
52.31667	1440
52.32500	1460
52.33333	1481
52.34167	1503
52.35000	1525
52.35833	1546
52.36667	1566
52.37500	1584
52.38333	1602
52.39167	1620
52.40000	1638
52.40833	1655
52.41667	1671
52.42500	1686
52.43333	1700
52.44167	1717
52.45000	1737
52.45833	1756
52.46667	1775
52.47500	1794
52.48333	1811
52.49167	1827
52.50000	1844
52.50833	1860
52.51667	1876
52.52500	1888
52.53333	1899
52.54167	1908
52.55000	1916
52.55833	1926
52.56667	1937
52.57500	1947
52.58333	1957
52.59167	1965
52.60000	1973
52.60833	1982
52.61667	1992
52.62500	2005
52.63333	2019
52.64167	2031
52.65000	2041
52.65833	2051
52.66667	2060
52.67500	2069
52.68333	2078
52.69167	2087
52.70000	2096
52.70833	2103
52.71667	2111
52.72500	2120
52.73333	2130
52.74167	2139
52.75000	2146
52.75833	2151
52.76667	2154
52.77500	2154
52.78333	2155
52.79167	2157
52.80000	2159
52.80833	2162
52.81667	2162
52.82500	2158
52.83333	2150
52.84167	2141
52.85000	2134
52.85833	2131
52.86667	2134
52.87500	2140
52.88333	2145
52.89167	2146
52.90000	2145
52.90833	2139
52.91667	2133
52.92500	2127
52.93333	2123
52.94167	2120
52.95000	2118
52.95833	2115
52.96667	2112
52.97500	2109
52.98333	2106
52.99167	2103
53.00000	2098
53.00833	2092
53.01667	2084
53.02500	2075
53.03333	2065
53.04167	2052
53.05000	2038
53.05833	2023
53.06667	2010
53.07500	1997
53.08333	1986
53.09167	1977
53.10000	1968
53.10833	1958
53.11667	1948
53.12500	1937
53.13333	1927
53.14167	1918
53.15000	1910
53.15833	1902
53.16667	1895
53.17500	1886
53.18333	1874
53.19167	1860
53.20000	1846
53.20833	1831
53.21667	1818
53.22500	1805
53.23333	1794
53.24167	1784
53.25000	1775
53.25833	1764
53.26667	1751
53.27500	1735
53.28333	1719
53.29167	1702
53.30000	1686
53.30833	1671
53.31667	1658
53.32500	1646
53.33333	1634
53.34167	1621
53.35000	1605
53.35833	1587
53.36667	1568
53.37500	1550
53.38333	1536
53.39167	1525
53.40000	1515
53.40833	1504
53.41667	1491
53.42500	1476
53.43333	1459
53.44167	1442
53.45000	1426
53.45833	1410
53.46667	1396
53.47500	1381
53.48333	1366
53.49167	1347
53.50000	1328
53.50833	1308
53.51667	1289
53.52500	1271
53.53333	1254
53.54167	1240
53.55000	1227
53.55833	1215
53.56667	1204
53.57500	1192
53.58333	1180
53.59167	1166
53.60000	1152
53.60833	1136
53.61667	1120
53.62500	1103
53.63333	1085
53.64167	1071
53.65000	1060
53.65833	1051
53.66667	1044
53.67500	1037
53.68333	1027
53.69167	1014
53.70000	1000
53.70833	986
53.71667	974
53.72500	963
53.73333	953
53.74167	944
53.75000	934
53.75833	924
53.76667	913
53.77500	901
53.78333	888
53.79167	873
53.80000	858
53.80833	843
53.81667	828
53.82500	815
53.83333	802
53.84167	789
53.85000	776
53.85833	764
53.86667	754
53.87500	745
53.88333	736
53.89167	727
53.90000	717
53.90833	705
53.91667	694
53.92500	683
53.93333	673
53.94167	663
53.95000	651
53.95833	639
53.96667	628
53.97500	617
53.98333	610
53.99167	605
54.00000	600
54.00833	595
54.01667	588
54.02500	579
54.03333	571
54.04167	564
54.05000	559
54.05833	555
54.06667	553
54.07500	551
54.08333	547
54.09167	541
54.10000	533
54.10833	523
54.11667	513
54.12500	503
54.13333	491
54.14167	480
54.15000	468
54.15833	459
54.16667	452
54.17500	449
54.18333	448
54.19167	450
54.20000	451
54.20833	450
54.21667	446
54.22500	439
54.23333	431
54.24167	423
54.25000	415
54.25833	408
54.26667	399
54.27500	391
54.28333	384
54.29167	379
54.30000	376
54.30833	374
54.31667	373
54.32500	370
54.33333	366
54.34167	361
54.35000	356
54.35833	350
54.36667	344
54.37500	337
54.38333	331
54.39167	327
54.40000	324
54.40833	321
54.41667	318
54.42500	315
54.43333	310
54.44167	306
54.45000	301
54.45833	298
54.46667	295
54.47500	293
54.48333	290
54.49167	286
54.50000	280
54.50833	273
54.51667	267
54.52500	265
54.53333	264
54.54167	264
54.55000	263
54.55833	259
54.56667	252
54.57500	243
54.58333	236
54.59167	232
54.60000	231
54.60833	235
54.61667	241
54.62500	246
54.63333	250
54.64167	252
54.65000	249
54.65833	243
54.66667	235
54.67500	226
54.68333	220
54.69167	218
54.70000	218
54.70833	219
54.71667	221
54.72500	222
54.73333	223
54.74167	222
54.75000	219
54.75833	213
54.76667	204
54.77500	195
54.78333	187
54.79167	180
54.80000	176
54.80833	174
54.81667	175
54.82500	178
54.83333	181
54.84167	180
54.85000	177
54.85833	172
54.86667	166
54.87500	162
54.88333	161
54.89167	163
54.90000	164
54.90833	164
54.91667	160
54.92500	155
54.93333	148
54.94167	143
54.95000	141
54.95833	143
54.96667	146
54.97500	149
54.98333	149
54.99167	146
55.00000	142
55.00833	137
55.01667	133
55.02500	131
55.03333	132
55.04167	133
55.05000	135
55.05833	136
55.06667	137
55.07500	135
55.08333	131
55.09167	125
55.10000	121
55.10833	119
55.11667	118
55.12500	118
55.13333	119
55.14167	120
55.15000	120
55.15833	119
55.16667	120
55.17500	121
55.18333	122
55.19167	124
55.20000	127
55.20833	131
55.21667	133
55.22500	132
55.23333	128
55.24167	121
55.25000	113
55.25833	106
55.26667	102
55.27500	100
55.28333	101
55.29167	103
55.30000	104
55.30833	103
55.31667	101
55.32500	100
55.33333	99
55.34167	102
55.35000	107
55.35833	112
55.36667	113
55.37500	111
55.38333	105
55.39167	98
55.40000	91
55.40833	86
55.41667	82
55.42500	80
55.43333	78
55.44167	76
55.45000	74
55.45833	71
55.46667	67
55.47500	64
55.48333	63
55.49167	64
55.50000	65
55.50833	66
55.51667	65
55.52500	63
55.53333	62
55.54167	63
55.55000	66
55.55833	70
55.56667	73
55.57500	76
55.58333	78
55.59167	78
55.60000	76
55.60833	72
55.61667	67
55.62500	63
55.63333	60
55.64167	60
55.65000	62
55.65833	64
55.66667	63
55.67500	62
55.68333	61
55.69167	61
55.70000	63
55.70833	67
55.71667	70
55.72500	73
55.73333	75
55.74167	76
55.75000	76
55.75833	74
55.76667	72
55.77500	69
55.78333	67
55.79167	65
55.80000	63
55.80833	60
55.81667	56
55.82500	52
55.83333	49
55.84167	47
55.85000	47
55.85833	47
55.86667	49
55.87500	51
55.88333	53
55.89167	55
55.90000	56
55.90833	57
55.91667	59
55.92500	62
55.93333	66
55.94167	69
55.95000	70
55.95833	68
55.96667	66
55.97500	63
55.98333	62
55.99167	63
56.00000	63
56.00833	62
56.01667	58
56.02500	52
56.03333	45
56.04167	40
56.05000	38
56.05833	40
56.06667	45
56.07500	51
56.08333	56
56.09167	58
56.10000	57
56.10833	54
56.11667	52
56.12500	51
56.13333	51
56.14167	53
56.15000	54
56.15833	54
56.16667	53
56.17500	51
56.18333	49
56.19167	47
56.20000	46
56.20833	48
56.21667	52
56.22500	57
56.23333	62
56.24167	65
56.25000	65
56.25833	62
56.26667	57
56.27500	53
56.28333	50
56.29167	47
56.30000	45
56.30833	44
56.31667	44
56.32500	44
56.33333	44
56.34167	43
56.35000	40
56.35833	37
56.36667	33
56.37500	30
56.38333	27
56.39167	25
56.40000	24
56.40833	24
56.41667	24
56.42500	25
56.43333	27
56.44167	29
56.45000	31
56.45833	34
56.46667	37
56.47500	40
56.48333	42
56.49167	42
56.50000	40
56.50833	36
56.51667	33
56.52500	31
56.53333	30
56.54167	32
56.55000	35
56.55833	38
56.56667	39
56.57500	40
56.58333	39
56.59167	39
56.60000	39
56.60833	39
56.61667	39
56.62500	40
56.63333	41
56.64167	40
56.65000	37
56.65833	33
56.66667	27
56.67500	23
56.68333	20
56.69167	18
56.70000	19
56.70833	20
56.71667	22
56.72500	23
56.73333	23
56.74167	22
56.75000	20
56.75833	17
56.76667	18
56.77500	20
56.78333	23
56.79167	27
56.80000	28
56.80833	26
56.81667	22
56.82500	21
56.83333	22
56.84167	24
56.85000	27
56.85833	30
56.86667	30
56.87500	29
56.88333	28
56.89167	28
56.90000	29
56.90833	30
56.91667	31
56.92500	31
56.93333	31
56.94167	30
56.95000	27
56.95833	23
56.96667	19
56.97500	16
56.98333	14
56.99167	15
57.00000	16
57.00833	16
57.01667	16
57.02500	17
57.03333	20
57.04167	21
57.05000	20
57.05833	17
57.06667	13
57.07500	9
57.08333	9
57.09167	13
57.10000	18
57.10833	22
57.11667	26
57.12500	27
57.13333	25
57.14167	22
57.15000	19
57.15833	16
57.16667	15
57.17500	15
57.18333	15
57.19167	17
57.20000	20
57.20833	24
57.21667	28
57.22500	30
57.23333	30
57.24167	27
57.25000	23
57.25833	19
57.26667	16
57.27500	13
57.28333	11
57.29167	10
57.30000	9
57.30833	10
57.31667	10
57.32500	10
57.33333	10
57.34167	9
57.35000	8
57.35833	8
57.36667	8
57.37500	9
57.38333	9
57.39167	9
57.40000	8
57.40833	9
57.41667	11
57.42500	14
57.43333	18
57.44167	22
57.45000	26
57.45833	29
57.46667	29
57.47500	28
57.48333	24
57.49167	20
57.50000	17
57.50833	17
57.51667	20
57.52500	25
57.53333	30
57.54167	35
57.55000	37
57.55833	37
57.56667	35
57.57500	32
57.58333	29
57.59167	25
57.60000	23
57.60833	22
57.61667	20
57.62500	19
57.63333	20
57.64167	21
57.65000	22
57.65833	23
57.66667	25
57.67500	26
57.68333	26
57.69167	25
57.70000	22
57.70833	20
57.71667	18
57.72500	17
57.73333	16
57.74167	16
57.75000	14
57.75833	13
57.76667	12
57.77500	11
57.78333	12
57.79167	13
57.80000	15
57.80833	17
57.81667	19
57.82500	20
57.83333	20
57.84167	18
57.85000	16
57.85833	12
57.86667	8
57.87500	5
57.88333	2
57.89167	1
57.90000	2
57.90833	6
57.91667	9
57.92500	13
57.93333	15
57.94167	15
57.95000	14
57.95833	12
57.96667	11
57.97500	12
57.98333	13
57.99167	14
58.00000	13
58.00833	11
58.01667	9
58.02500	8
58.03333	8
58.04167	9
58.05000	10
58.05833	12
58.06667	13
58.07500	15
58.08333	16
58.09167	19
58.10000	21
58.10833	25
58.11667	28
58.12500	29
58.13333	28
58.14167	25
58.15000	20
58.15833	15
58.16667	11
58.17500	8
58.18333	6
58.19167	5
58.20000	5
58.20833	7
58.21667	11
58.22500	15
58.23333	19
58.24167	21
58.25000	21
58.25833	19
58.26667	19
58.27500	19
58.28333	20
58.29167	21
58.30000	22
58.30833	20
58.31667	17
58.32500	13
58.33333	9
58.34167	5
58.35000	3
58.35833	1
58.36667	-1
58.37500	-3
58.38333	-3
58.39167	-2
58.40000	1
58.40833	6
58.41667	11
58.42500	14
58.43333	16
58.44167	14
58.45000	9
58.45833	5
58.46667	4
58.47500	6
58.48333	12
58.49167	19
58.50000	24
58.50833	27
58.51667	27
58.52500	25
58.53333	22
58.54167	17
58.55000	12
58.55833	9
58.56667	10
58.57500	12
58.58333	15
58.59167	18
58.60000	18
58.60833	16
58.61667	13
58.62500	12
58.63333	12
58.64167	13
58.65000	13
58.65833	11
58.66667	9
58.67500	7
58.68333	7
58.69167	7
58.70000	6
58.70833	3
58.71667	-2
58.72500	-6
58.73333	-6
58.74167	-4
58.75000	0
58.75833	4
58.76667	6
58.77500	6
58.78333	6
58.79167	6
58.80000	7
58.80833	9
58.81667	11
58.82500	14
58.83333	19
58.84167	22
58.85000	24
58.85833	23
58.86667	21
58.87500	18
58.88333	14
58.89167	11
58.90000	7
58.90833	2
58.91667	-3
58.92500	-4
58.93333	-2
58.94167	2
58.95000	6
58.95833	9
58.96667	10
58.97500	8
58.98333	6
58.99167	5
59.00000	3
59.00833	2
59.01667	1
59.02500	3
59.03333	5
59.04167	9
59.05000	13
59.05833	16
59.06667	18
59.07500	19
59.08333	19
59.09167	19
59.10000	19
59.10833	19
59.11667	19
59.12500	16
59.13333	13
59.14167	10
59.15000	8
59.15833	8
59.16667	7
59.17500	7
59.18333	7
59.19167	9
59.20000	13
59.20833	17
59.21667	21
59.22500	22
59.23333	22
59.24167	21
59.25000	20
59.25833	18
59.26667	16
59.27500	15
59.28333	15
59.29167	16
59.30000	18
59.30833	21
59.31667	23
59.32500	24
59.33333	23
59.34167	23
59.35000	23
59.35833	23
59.36667	21
59.37500	19
59.38333	15
59.39167	10
59.40000	6
59.40833	3
59.41667	1
59.42500	0
59.43333	1
59.44167	2
59.45000	5
59.45833	8
59.46667	10
59.47500	11
59.48333	12
59.49167	14
59.50000	17
59.50833	22
59.51667	25
59.52500	27
59.53333	26
59.54167	23
59.55000	17
59.55833	11
59.56667	7
59.57500	5
59.58333	4
59.59167	2
59.60000	0
59.60833	-3
59.61667	-5
59.62500	-7
59.63333	-8
59.64167	-10
59.65000	-10
59.65833	-11
59.66667	-10
59.67500	-8
59.68333	-5
59.69167	-1
59.70000	3
59.70833	6
59.71667	7
59.72500	7
59.73333	4
59.74167	1
59.75000	-1
59.75833	-2
59.76667	-3
59.77500	-4
59.78333	-6
59.79167	-9
59.80000	-12
59.80833	-14
59.81667	-14
59.82500	-12
59.83333	-7
59.84167	-3
59.85000	1
59.85833	3
59.86667	4
59.87500	4
59.88333	3
59.89167	3
59.90000	3
59.90833	3
59.91667	2
59.92500	-0
59.93333	-3
59.94167	-3
59.95000	-1
59.95833	2
59.96667	7
59.97500	11
59.98333	13
59.99167	13
60.00000	11

[LC Chromatogram(Detector A-Ch2)]
Interval(msec)	500
# of Points	7201
Start Time(min)	0.000
End Time(min)	60.000
Intensity Units	mV
Intensity Multiplier	0.001
Wavelength(nm)	230
R.Time (min)	Intensity
0.00000	-7
0.00833	-7
0.01667	-7
0.02500	-11
0.03333	-12
0.04167	-9
0.05000	-6
0.05833	-5
0.06667	-5
0.07500	-6
0.08333	-8
0.09167	-8
0.10000	-8
0.10833	-7
0.11667	-6
0.12500	-6
0.13333	-5
0.14167	-4
0.15000	-5
0.15833	-8
0.16667	-14
0.17500	-21
0.18333	-28
0.19167	-33
0.20000	-35
0.20833	-35
0.21667	-33
0.22500	-30
0.23333	-27
0.24167	-24
0.25000	-22
0.25833	-22
0.26667	-21
0.27500	-20
0.28333	-18
0.29167	-14
0.30000	-10
0.30833	-7
0.31667	-4
0.32500	-4
0.33333	-5
0.34167	-8
0.35000	-11
0.35833	-13
0.36667	-13
0.37500	-10
0.38333	-7
0.39167	-6
0.40000	-8
0.40833	-12
0.41667	-18
0.42500	-23
0.43333	-26
0.44167	-28
0.45000	-29
0.45833	-30
0.46667	-31
0.47500	-32
0.48333	-31
0.49167	-30
0.50000	-29
0.50833	-28
0.51667	-29
0.52500	-31
0.53333	-34
0.54167	-36
0.55000	-38
0.55833	-37
0.56667	-37
0.57500	-37
0.58333	-37
0.59167	-37
0.60000	-35
0.60833	-34
0.61667	-36
0.62500	-39
0.63333	-42
0.64167	-46
0.65000	-47
0.65833	-45
0.66667	-43
0.67500	-43
0.68333	-44
0.69167	-46
0.70000	-48
0.70833	-50
0.71667	-49
0.72500	-46
0.73333	-42
0.74167	-38
0.75000	-35
0.75833	-34
0.76667	-35
0.77500	-37
0.78333	-39
0.79167	-40
0.80000	-38
0.80833	-35
0.81667	-33
0.82500	-33
0.83333	-34
0.84167	-37
0.85000	-41
0.85833	-45
0.86667	-49
0.87500	-52
0.88333	-54
0.89167	-55
0.90000	-56
0.90833	-57
0.91667	-58
0.92500	-58
0.93333	-56
0.94167	-54
0.95000	-52
0.95833	-51
0.96667	-52
0.97500	-55
0.98333	-61
0.99167	-65
1.00000	-69
1.00833	-71
1.01667	-73
1.02500	-75
1.03333	-76
1.04167	-76
1.05000	-72
1.05833	-67
1.06667	-63
1.07500	-60
1.08333	-60
1.09167	-63
1.10000	-67
1.10833	-71
1.11667	-73
1.12500	-72
1.13333	-69
1.14167	-66
1.15000	-62
1.15833	-59
1.16667	-55
1.17500	-52
1.18333	-50
1.19167	-51
1.20000	-54
1.20833	-58
1.21667	-63
1.22500	-67
1.23333	-69
1.24167	-69
1.25000	-67
1.25833	-64
1.26667	-60
1.27500	-56
1.28333	-52
1.29167	-49
1.30000	-48
1.30833	-49
1.31667	-50
1.32500	-52
1.33333	-56
1.34167	-60
1.35000	-65
1.35833	-70
1.36667	-74
1.37500	-76
1.38333	-76
1.39167	-78
1.40000	-81
1.40833	-83
1.41667	-85
1.42500	-86
1.43333	-83
1.44167	-78
1.45000	-74
1.45833	-71
1.46667	-69
1.47500	-70
1.48333	-73
1.49167	-77
1.50000	-81
1.50833	-84
1.51667	-88
1.52500	-90
1.53333	-91
1.54167	-91
1.55000	-89
1.55833	-86
1.56667	-83
1.57500	-81
1.58333	-79
1.59167	-78
1.60000	-78
1.60833	-79
1.61667	-79
1.62500	-80
1.63333	-82
1.64167	-83
1.65000	-84
1.65833	-84
1.66667	-83
1.67500	-84
1.68333	-85
1.69167	-85
1.70000	-85
1.70833	-83
1.71667	-80
1.72500	-78
1.73333	-78
1.74167	-80
1.75000	-83
1.75833	-88
1.76667	-92
1.77500	-93
1.78333	-92
1.79167	-87
1.80000	-81
1.80833	-75
1.81667	-72
1.82500	-71
1.83333	-71
1.84167	-72
1.85000	-73
1.85833	-74
1.86667	-78
1.87500	-85
1.88333	-94
1.89167	-100
1.90000	-104
1.90833	-104
1.91667	-100
1.92500	-95
1.93333	-89
1.94167	-84
1.95000	-82
1.95833	-81
1.96667	-81
1.97500	-82
1.98333	-83
1.99167	-85
2.00000	-86
2.00833	-86
2.01667	-87
2.02500	-87
2.03333	-87
2.04167	-86
2.05000	-85
2.05833	-83
2.06667	-82
2.07500	-80
2.08333	-78
2.09167	-77
2.10000	-76
2.10833	-77
2.11667	-80
2.12500	-85
2.13333	-90
2.14167	-94
2.15000	-96
2.15833	-95
2.16667	-93
2.17500	-90
2.18333	-87
2.19167	-85
2.20000	-84
2.20833	-86
2.21667	-91
2.22500	-99
2.23333	-106
2.24167	-112
2.25000	-116
2.25833	-117
2.26667	-115
2.27500	-112
2.28333	-106
2.29167	-100
2.30000	-93
2.30833	-89
2.31667	-89
2.32500	-90
2.33333	-94
2.34167	-98
2.35000	-100
2.35833	-100
2.36667	-98
2.37500	-95
2.38333	-92
2.39167	-91
2.40000	-92
2.40833	-96
2.41667	-100
2.42500	-104
2.43333	-107
2.44167	-109
2.45000	-112
2.45833	-114
2.46667	-115
2.47500	-115
2.48333	-114
2.49167	-112
2.50000	-110
2.50833	-107
2.51667	-102
2.52500	-97
2.53333	-93
2.54167	-90
2.55000	-89
2.55833	-92
2.56667	-96
2.57500	-99
2.58333	-103
2.59167	-104
2.60000	-105
2.60833	-104
2.61667	-102
2.62500	-101
2.63333	-101
2.64167	-105
2.65000	-110
2.65833	-116
2.66667	-120
2.67500	-122
2.68333	-121
2.69167	-120
2.70000	-118
2.70833	-116
2.71667	-113
2.72500	-108
2.73333	-104
2.74167	-100
2.75000	-98
2.75833	-97
2.76667	-97
2.77500	-97
2.78333	-98
2.79167	-98
2.80000	-97
2.80833	-98
2.81667	-99
2.82500	-101
2.83333	-103
2.84167	-105
2.85000	-106
2.85833	-106
2.86667	-106
2.87500	-106
2.88333	-106
2.89167	-107
2.90000	-109
2.90833	-110
2.91667	-111
2.92500	-111
2.93333	-110
2.94167	-109
2.95000	-108
2.95833	-108
2.96667	-109
2.97500	-110
2.98333	-109
2.99167	-109
3.00000	-109
3.00833	-110
3.01667	-112
3.02500	-114
3.03333	-116
3.04167	-116
3.05000	-115
3.05833	-112
3.06667	-109
3.07500	-107
3.08333	-106
3.09167	-107
3.10000	-110
3.10833	-113
3.11667	-117
3.12500	-119
3.13333	-120
3.14167	-118
3.15000	-116
3.15833	-114
3.16667	-113
3.17500	-113
3.18333	-113
3.19167	-113
3.20000	-111
3.20833	-110
3.21667	-110
3.22500	-111
3.23333	-114
3.24167	-119
3.25000	-123
3.25833	-127
3.26667	-130
3.27500	-131
3.28333	-131
3.29167	-129
3.30000	-127
3.30833	-125
3.31667	-125
3.32500	-126
3.33333	-127
3.34167	-129
3.35000	-130
3.35833	-129
3.36667	-126
3.37500	-122
3.38333	-118
3.39167	-115
3.40000	-111
3.40833	-107
3.41667	-104
3.42500	-100
3.43333	-98
3.44167	-97
3.45000	-98
3.45833	-100
3.46667	-103
3.47500	-108
3.48333	-113
3.49167	-120
3.50000	-126
3.50833	-131
3.51667	-133
3.52500	-134
3.53333	-135
3.54167	-136
3.55000	-136
3.55833	-135
3.56667	-132
3.57500	-129
3.58333	-126
3.59167	-124
3.60000	-124
3.60833	-126
3.61667	-128
3.62500	-130
3.63333	-130
3.64167	-130
3.65000	-128
3.65833	-126
3.66667	-124
3.67500	-124
3.68333	-125
3.69167	-126
3.70000	-125
3.70833	-124
3.71667	-121
3.72500	-119
3.73333	-119
3.74167	-122
3.75000	-126
3.75833	-130
3.76667	-133
3.77500	-134
3.78333	-132
3.79167	-132
3.80000	-133
3.80833	-135
3.81667	-137
3.82500	-139
3.83333	-138
3.84167	-135
3.85000	-132
3.85833	-129
3.86667	-127
3.87500	-125
3.88333	-124
3.89167	-123
3.90000	-122
3.90833	-122
3.91667	-122
3.92500	-124
3.93333	-126
3.94167	-130
3.95000	-133
3.95833	-135
3.96667	-136
3.97500	-137
3.98333	-137
3.99167	-138
4.00000	-139
4.00833	-139
4.01667	-137
4.02500	-134
4.03333	-130
4.04167	-127
4.05000	-126
4.05833	-128
4.06667	-130
4.07500	-131
4.08333	-130
4.09167	-127
4.10000	-125
4.10833	-125
4.11667	-128
4.12500	-132
4.13333	-134
4.14167	-134
4.15000	-132
4.15833	-130
4.16667	-128
4.17500	-128
4.18333	-129
4.19167	-131
4.20000	-132
4.20833	-133
4.21667	-133
4.22500	-132
4.23333	-132
4.24167	-134
4.25000	-135
4.25833	-136
4.26667	-136
4.27500	-135
4.28333	-135
4.29167	-135
4.30000	-135
4.30833	-136
4.31667	-138
4.32500	-139
4.33333	-140
4.34167	-139
4.35000	-138
4.35833	-137
4.36667	-136
4.37500	-137
4.38333	-138
4.39167	-139
4.40000	-140
4.40833	-139
4.41667	-136
4.42500	-134
4.43333	-131
4.44167	-128
4.45000	-126
4.45833	-127
4.46667	-130
4.47500	-134
4.48333	-138
4.49167	-141
4.50000	-141
4.50833	-140
4.51667	-138
4.52500	-136
4.53333	-135
4.54167	-135
4.55000	-134
4.55833	-132
4.56667	-130
4.57500	-127
4.58333	-124
4.59167	-121
4.60000	-119
4.60833	-119
4.61667	-120
4.62500	-122
4.63333	-125
4.64167	-130
4.65000	-134
4.65833	-138
4.66667	-141
4.67500	-143
4.68333	-142
4.69167	-140
4.70000	-138
4.70833	-135
4.71667	-132
4.72500	-128
4.73333	-125
4.74167	-124
4.75000	-124
4.75833	-126
4.76667	-129
4.77500	-130
4.78333	-133
4.79167	-136
4.80000	-139
4.80833	-142
4.81667	-144
4.82500	-145
4.83333	-146
4.84167	-148
4.85000	-150
4.85833	-151
4.86667	-150
4.87500	-147
4.88333	-143
4.89167	-139
4.90000	-137
4.90833	-135
4.91667	-134
4.92500	-136
4.93333	-139
4.94167	-142
4.95000	-144
4.95833	-144
4.96667	-142
4.97500	-138
4.98333	-134
4.99167	-131
5.00000	-130
5.00833	-130
5.01667	-130
5.02500	-128
5.03333	-127
5.04167	-125
5.05000	-126
5.05833	-130
5.06667	-134
5.07500	-139
5.08333	-143
5.09167	-146
5.10000	-147
5.10833	-148
5.11667	-150
5.12500	-152
5.13333	-154
5.14167	-156
5.15000	-157
5.15833	-154
5.16667	-151
5.17500	-147
5.18333	-145
5.19167	-144
5.20000	-145
5.20833	-146
5.21667	-145
5.22500	-143
5.23333	-141
5.24167	-139
5.25000	-139
5.25833	-140
5.26667	-141
5.27500	-142
5.28333	-142
5.29167	-141
5.30000	-141
5.30833	-142
5.31667	-143
5.32500	-144
5.33333	-148
5.34167	-153
5.35000	-158
5.35833	-163
5.36667	-165
5.37500	-163
5.38333	-157
5.39167	-152
5.40000	-147
5.40833	-146
5.41667	-148
5.42500	-151
5.43333	-153
5.44167	-154
5.45000	-153
5.45833	-153
5.46667	-152
5.47500	-150
5.48333	-148
5.49167	-145
5.50000	-141
5.50833	-140
5.51667	-142
5.52500	-146
5.53333	-152
5.54167	-157
5.55000	-160
5.55833	-158
5.56667	-154
5.57500	-149
5.58333	-145
5.59167	-143
5.60000	-142
5.60833	-142
5.61667	-141
5.62500	-139
5.63333	-138
5.64167	-139
5.65000	-142
5.65833	-146
5.66667	-150
5.67500	-153
5.68333	-154
5.69167	-154
5.70000	-154
5.70833	-154
5.71667	-154
5.72500	-154
5.73333	-151
5.74167	-147
5.75000	-143
5.75833	-140
5.76667	-139
5.77500	-141
5.78333	-142
5.79167	-143
5.80000	-143
5.80833	-142
5.81667	-142
5.82500	-142
5.83333	-141
5.84167	-139
5.85000	-137
5.85833	-136
5.86667	-136
5.87500	-138
5.88333	-142
5.89167	-146
5.90000	-150
5.90833	-154
5.91667	-156
5.92500	-156
5.93333	-153
5.94167	-150
5.95000	-147
5.95833	-144
5.96667	-142
5.97500	-140
5.98333	-140
5.99167	-140
6.00000	-140
6.00833	-140
6.01667	-142
6.02500	-144
6.03333	-148
6.04167	-150
6.05000	-151
6.05833	-150
6.06667	-147
6.07500	-147
6.08333	-149
6.09167	-152
6.10000	-158
6.10833	-162
6.11667	-162
6.12500	-160
6.13333	-156
6.14167	-153
6.15000	-152
6.15833	-153
6.16667	-156
6.17500	-159
6.18333	-161
6.19167	-160
6.20000	-157
6.20833	-154
6.21667	-151
6.22500	-150
6.23333	-151
6.24167	-154
6.25000	-156
6.25833	-158
6.26667	-158
6.27500	-157
6.28333	-156
6.29167	-155
6.30000	-155
6.30833	-155
6.31667	-155
6.32500	-156
6.33333	-157
6.34167	-156
6.35000	-155
6.35833	-153
6.36667	-153
6.37500	-155
6.38333	-158
6.39167	-161
6.40000	-164
6.40833	-165
6.41667	-164
6.42500	-161
6.43333	-155
6.44167	-149
6.45000	-144
6.45833	-141
6.46667	-139
6.47500	-139
6.48333	-139
6.49167	-140
6.50000	-142
6.50833	-145
6.51667	-150
6.52500	-155
6.53333	-158
6.54167	-158
6.55000	-157
6.55833	-154
6.56667	-149
6.57500	-144
6.58333	-139
6.59167	-136
6.60000	-136
6.60833	-136
6.61667	-136
6.62500	-135
6.63333	-135
6.64167	-137
6.65000	-140
6.65833	-143
6.66667	-144
6.67500	-145
6.68333	-144
6.69167	-144
6.70000	-145
6.70833	-147
6.71667	-151
6.72500	-154
6.73333	-157
6.74167	-158
6.75000	-158
6.75833	-157
6.76667	-155
6.77500	-154
6.78333	-153
6.79167	-151
6.80000	-148
6.80833	-147
6.81667	-148
6.82500	-151
6.83333	-155
6.84167	-159
6.85000	-162
6.85833	-163
6.86667	-163
6.87500	-162
6.88333	-162
6.89167	-161
6.90000	-160
6.90833	-159
6.91667	-159
6.92500	-159
6.93333	-159
6.94167	-160
6.95000	-160
6.95833	-161
6.96667	-163
6.97500	-164
6.98333	-163
6.99167	-163
7.00000	-163
7.00833	-164
7.01667	-165
7.02500	-165
7.03333	-162
7.04167	-158
7.05000	-153
7.05833	-151
7.06667	-150
7.07500	-149
7.08333	-148
7.09167	-147
7.10000	-147
7.10833	-147
7.11667	-148
7.12500	-150
7.13333	-150
7.14167	-148
7.15000	-147
7.15833	-148
7.16667	-149
7.17500	-151
7.18333	-154
7.19167	-157
7.20000	-161
7.20833	-163
7.21667	-164
7.22500	-162
7.23333	-160
7.24167	-155
7.25000	-151
7.25833	-145
7.26667	-141
7.27500	-141
7.28333	-143
7.29167	-148
7.30000	-155
7.30833	-161
7.31667	-163
7.32500	-163
7.33333	-161
7.34167	-158
7.35000	-156
7.35833	-154
7.36667	-152
7.37500	-151
7.38333	-152
7.39167	-153
7.40000	-157
7.40833	-160
7.41667	-164
7.42500	-167
7.43333	-169
7.44167	-170
7.45000	-168
7.45833	-164
7.46667	-160
7.47500	-157
7.48333	-155
7.49167	-156
7.50000	-159
7.50833	-163
7.51667	-166
7.52500	-168
7.53333	-166
7.54167	-163
7.55000	-160
7.55833	-158
7.56667	-159
7.57500	-162
7.58333	-166
7.59167	-169
7.60000	-171
7.60833	-170
7.61667	-168
7.62500	-166
7.63333	-165
7.64167	-163
7.65000	-162
7.65833	-162
7.66667	-163
7.67500	-164
7.68333	-166
7.69167	-166
7.70000	-165
7.70833	-163
7.71667	-160
7.72500	-158
7.73333	-158
7.74167	-159
7.75000	-161
7.75833	-164
7.76667	-166
7.77500	-168
7.78333	-169
7.79167	-168
7.80000	-164
7.80833	-158
7.81667	-150
7.82500	-144
7.83333	-141
7.84167	-140
7.85000	-142
7.85833	-146
7.86667	-150
7.87500	-153
7.88333	-154
7.89167	-154
7.90000	-153
7.90833	-152
7.91667	-154
7.92500	-156
7.93333	-157
7.94167	-158
7.95000	-157
7.95833	-157
7.96667	-156
7.97500	-156
7.98333	-156
7.99167	-156
8.00000	-157
8.00833	-159
8.01667	-163
8.02500	-169
8.03333	-174
8.04167	-178
8.05000	-181
8.05833	-180
8.06667	-177
8.07500	-173
8.08333	-169
8.09167	-165
8.10000	-161
8.10833	-157
8.11667	-154
8.12500	-152
8.13333	-152
8.14167	-153
8.15000	-156
8.15833	-160
8.16667	-163
8.17500	-165
8.18333	-166
8.19167	-165
8.20000	-164
8.20833	-164
8.21667	-166
8.22500	-168
8.23333	-169
8.24167	-169
8.25000	-166
8.25833	-163
8.26667	-159
8.27500	-154
8.28333	-150
8.29167	-147
8.30000	-147
8.30833	-149
8.31667	-151
8.32500	-154
8.33333	-156
8.34167	-158
8.35000	-160
8.35833	-164
8.36667	-168
8.37500	-169
8.38333	-167
8.39167	-164
8.40000	-160
8.40833	-159
8.41667	-160
8.42500	-162
8.43333	-162
8.44167	-158
8.45000	-154
8.45833	-149
8.46667	-145
8.47500	-145
8.48333	-148
8.49167	-151
8.50000	-152
8.50833	-153
8.51667	-154
8.52500	-156
8.53333	-161
8.54167	-165
8.55000	-167
8.55833	-165
8.56667	-162
8.57500	-159
8.58333	-158
8.59167	-159
8.60000	-163
8.60833	-168
8.61667	-170
8.62500	-171
8.63333	-169
8.64167	-164
8.65000	-161
8.65833	-159
8.66667	-160
8.67500	-162
8.68333	-165
8.69167	-165
8.70000	-163
8.70833	-159
8.71667	-154
8.72500	-150
8.73333	-147
8.74167	-148
8.75000	-152
8.75833	-158
8.76667	-163
8.77500	-167
8.78333	-169
8.79167	-168
8.80000	-164
8.80833	-161
8.81667	-159
8.82500	-160
8.83333	-161
8.84167	-164
8.85000	-167
8.85833	-170
8.86667	-174
8.87500	-177
8.88333	-177
8.89167	-174
8.90000	-168
8.90833	-161
8.91667	-157
8.92500	-156
8.93333	-157
8.94167	-159
8.95000	-160
8.95833	-160
8.96667	-159
8.97500	-161
8.98333	-164
8.99167	-167
9.00000	-168
9.00833	-167
9.01667	-162
9.02500	-157
9.03333	-154
9.04167	-153
9.05000	-153
9.05833	-154
9.06667	-154
9.07500	-152
9.08333	-149
9.09167	-148
9.10000	-149
9.10833	-153
9.11667	-158
9.12500	-164
9.13333	-168
9.14167	-171
9.15000	-174
9.15833	-175
9.16667	-175
9.17500	-174
9.18333	-172
9.19167	-169
9.20000	-166
9.20833	-163
9.21667	-160
9.22500	-158
9.23333	-158
9.24167	-160
9.25000	-162
9.25833	-165
9.26667	-167
9.27500	-169
9.28333	-168
9.29167	-167
9.30000	-164
9.30833	-161
9.31667	-157
9.32500	-155
9.33333	-155
9.34167	-157
9.35000	-159
9.35833	-161
9.36667	-163
9.37500	-165
9.38333	-166
9.39167	-167
9.40000	-166
9.40833	-164
9.41667	-161
9.42500	-159
9.43333	-158
9.44167	-159
9.45000	-159
9.45833	-158
9.46667	-156
9.47500	-155
9.48333	-153
9.49167	-152
9.50000	-151
9.50833	-151
9.51667	-150
9.52500	-150
9.53333	-153
9.54167	-158
9.55000	-162
9.55833	-164
9.56667	-163
9.57500	-161
9.58333	-158
9.59167	-158
9.60000	-161
9.60833	-164
9.61667	-165
9.62500	-164
9.63333	-163
9.64167	-161
9.65000	-161
9.65833	-162
9.66667	-165
9.67500	-167
9.68333	-169
9.69167	-170
9.70000	-170
9.70833	-170
9.71667	-169
9.72500	-170
9.73333	-172
9.74167	-173
9.75000	-174
9.75833	-172
9.76667	-169
9.77500	-164
9.78333	-161
9.79167	-158
9.80000	-157
9.80833	-157
9.81667	-159
9.82500	-162
9.83333	-165
9.84167	-167
9.85000	-168
9.85833	-169
9.86667	-170
9.87500	-173
9.88333	-176
9.89167	-178
9.90000	-177
9.90833	-175
9.91667	-171
9.92500	-169
9.93333	-169
9.94167	-170
9.95000	-171
9.95833	-171
9.96667	-170
9.97500	-166
9.98333	-162
9.99167	-158
10.00000	-157
10.00833	-159
10.01667	-164
10.02500	-170
10.03333	-174
10.04167	-174
10.05000	-171
10.05833	-166
10.06667	-160
10.07500	-157
10.08333	-157
10.09167	-159
10.10000	-162
10.10833	-165
10.11667	-168
10.12500	-168
10.13333	-166
10.14167	-162
10.15000	-158
10.15833	-156
10.16667	-157
10.17500	-161
10.18333	-166
10.19167	-170
10.20000	-174
10.20833	-177
10.21667	-179
10.22500	-179
10.23333	-178
10.24167	-175
10.25000	-173
10.25833	-172
10.26667	-172
10.27500	-174
10.28333	-177
10.29167	-178
10.30000	-179
10.30833	-179
10.31667	-179
10.32500	-180
10.33333	-180
10.34167	-179
10.35000	-176
10.35833	-174
10.36667	-171
10.37500	-169
10.38333	-167
10.39167	-166
10.40000	-167
10.40833	-167
10.41667	-167
10.42500	-165
10.43333	-162
10.44167	-158
10.45000	-155
10.45833	-154
10.46667	-153
10.47500	-151
10.48333	-151
10.49167	-151
10.50000	-155
10.50833	-158
10.51667	-160
10.52500	-161
10.53333	-160
10.54167	-159
10.55000	-159
10.55833	-162
10.56667	-167
10.57500	-171
10.58333	-175
10.59167	-177
10.60000	-178
10.60833	-179
10.61667	-181
10.62500	-183
10.63333	-185
10.64167	-185
10.65000	-184
10.65833	-181
10.66667	-177
10.67500	-171
10.68333	-164
10.69167	-159
10.70000	-155
10.70833	-156
10.71667	-160
10.72500	-165
10.73333	-169
10.74167	-170
10.75000	-170
10.75833	-168
10.76667	-166
10.77500	-164
10.78333	-163
10.79167	-164
10.80000	-167
10.80833	-170
10.81667	-171
10.82500	-172
10.83333	-173
10.84167	-174
10.85000	-176
10.85833	-179
10.86667	-181
10.87500	-179
10.88333	-175
10.89167	-169
10.90000	-165
10.90833	-163
10.91667	-164
10.92500	-167
10.93333	-168
10.94167	-168
10.95000	-166
10.95833	-164
10.96667	-162
10.97500	-161
10.98333	-160
10.99167	-159
11.00000	-158
11.00833	-160
11.01667	-165
11.02500	-173
11.03333	-181
11.04167	-187
11.05000	-189
11.05833	-187
11.06667	-184
11.07500	-183
11.08333	-184
11.09167	-185
11.10000	-185
11.10833	-184
11.11667	-179
11.12500	-173
11.13333	-166
11.14167	-161
11.15000	-157
11.15833	-155
11.16667	-155
11.17500	-156
11.18333	-158
11.19167	-160
11.20000	-162
11.20833	-164
11.21667	-164
11.22500	-165
11.23333	-167
11.24167	-171
11.25000	-175
11.25833	-179
11.26667	-180
11.27500	-177
11.28333	-172
11.29167	-169
11.30000	-168
11.30833	-169
11.31667	-172
11.32500	-175
11.33333	-176
11.34167	-175
11.35000	-174
11.35833	-175
11.36667	-177
11.37500	-177
11.38333	-176
11.39167	-174
11.40000	-172
11.40833	-171
11.41667	-171
11.42500	-171
11.43333	-170
11.44167	-167
11.45000	-164
11.45833	-161
11.46667	-156
11.47500	-152
11.48333	-148
11.49167	-147
11.50000	-149
11.50833	-153
11.51667	-158
11.52500	-162
11.53333	-167
11.54167	-170
11.55000	-173
11.55833	-175
11.56667	-176
11.57500	-175
11.58333	-173
11.59167	-171
11.60000	-169
11.60833	-168
11.61667	-166
11.62500	-165
11.63333	-164
11.64167	-163
11.65000	-163
11.65833	-163
11.66667	-164
11.67500	-164
11.68333	-162
11.69167	-160
11.70000	-159
11.70833	-159
11.71667	-163
11.72500	-168
11.73333	-171
11.74167	-173
11.75000	-172
11.75833	-171
11.76667	-169
11.77500	-169
11.78333	-171
11.79167	-173
11.80000	-175
11.80833	-177
11.81667	-178
11.82500	-179
11.83333	-178
11.84167	-174
11.85000	-169
11.85833	-165
11.86667	-161
11.87500	-160
11.88333	-160
11.89167	-161
11.90000	-162
11.90833	-164
11.91667	-168
11.92500	-173
11.93333	-176
11.94167	-177
11.95000	-176
11.95833	-174
11.96667	-172
11.97500	-172
11.98333	-172
11.99167	-171
12.00000	-168
12.00833	-164
12.01667	-162
12.02500	-162
12.03333	-163
12.04167	-164
12.05000	-164
12.05833	-163
12.06667	-162
12.07500	-161
12.08333	-162
12.09167	-164
12.10000	-165
12.10833	-166
12.11667	-167
12.12500	-168
12.13333	-169
12.14167	-170
12.15000	-169
12.15833	-166
12.16667	-163
12.17500	-163
12.18333	-166
12.19167	-170
12.20000	-176
12.20833	-180
12.21667	-182
12.22500	-182
12.23333	-181
12.24167	-180
12.25000	-178
12.25833	-175
12.26667	-173
12.27500	-170
12.28333	-166
12.29167	-164
12.30000	-161
12.30833	-159
12.31667	-157
12.32500	-154
12.33333	-152
12.34167	-152
12.35000	-151
12.35833	-152
12.36667	-154
12.37500	-156
12.38333	-157
12.39167	-159
12.40000	-160
12.40833	-160
12.41667	-159
12.42500	-157
12.43333	-157
12.44167	-160
12.45000	-163
12.45833	-166
12.46667	-171
12.47500	-175
12.48333	-179
12.49167	-181
12.50000	-181
12.50833	-179
12.51667	-175
12.52500	-171
12.53333	-167
12.54167	-165
12.55000	-162
12.55833	-160
12.56667	-156
12.57500	-152
12.58333	-149
12.59167	-147
12.60000	-148
12.60833	-150
12.61667	-155
12.62500	-161
12.63333	-165
12.64167	-168
12.65000	-167
12.65833	-162
12.66667	-157
12.67500	-153
12.68333	-151
12.69167	-150
12.70000	-151
12.70833	-152
12.71667	-151
12.72500	-148
12.73333	-144
12.74167	-141
12.75000	-140
12.75833	-142
12.76667	-145
12.77500	-147
12.78333	-148
12.79167	-146
12.80000	-141
12.80833	-136
12.81667	-131
12.82500	-128
12.83333	-127
12.84167	-127
12.85000	-129
12.85833	-133
12.86667	-138
12.87500	-143
12.88333	-147
12.89167	-148
12.90000	-146
12.90833	-143
12.91667	-139
12.92500	-136
12.93333	-136
12.94167	-138
12.95000	-141
12.95833	-143
12.96667	-143
12.97500	-143
12.98333	-142
12.99167	-143
13.00000	-147
13.00833	-152
13.01667	-158
13.02500	-163
13.03333	-168
13.04167	-170
13.05000	-171
13.05833	-169
13.06667	-164
13.07500	-158
13.08333	-150
13.09167	-144
13.10000	-139
13.10833	-136
13.11667	-134
13.12500	-133
13.13333	-132
13.14167	-130
13.15000	-129
13.15833	-128
13.16667	-129
13.17500	-132
13.18333	-136
13.19167	-140
13.20000	-143
13.20833	-145
13.21667	-145
13.22500	-144
13.23333	-143
13.24167	-142
13.25000	-142
13.25833	-141
13.26667	-139
13.27500	-136
13.28333	-132
13.29167	-128
13.30000	-124
13.30833	-121
13.31667	-120
13.32500	-119
13.33333	-119
13.34167	-119
13.35000	-118
13.35833	-118
13.36667	-119
13.37500	-118
13.38333	-116
13.39167	-113
13.40000	-110
13.40833	-110
13.41667	-113
13.42500	-118
13.43333	-122
13.44167	-125
13.45000	-126
13.45833	-125
13.46667	-123
13.47500	-121
13.48333	-118
13.49167	-113
13.50000	-107
13.50833	-102
13.51667	-97
13.52500	-95
13.53333	-95
13.54167	-97
13.55000	-99
13.55833	-100
13.56667	-101
13.57500	-102
13.58333	-105
13.59167	-108
13.60000	-111
13.60833	-114
13.61667	-115
13.62500	-116
13.63333	-116
13.64167	-115
13.65000	-113
13.65833	-109
13.66667	-105
13.67500	-100
13.68333	-96
13.69167	-92
13.70000	-89
13.70833	-87
13.71667	-86
13.72500	-87
13.73333	-87
13.74167	-88
13.75000	-88
13.75833	-85
13.76667	-82
13.77500	-78
13.78333	-75
13.79167	-72
13.80000	-71
13.80833	-69
13.81667	-66
13.82500	-62
13.83333	-59
13.84167	-57
13.85000	-57
13.85833	-59
13.86667	-62
13.87500	-62
13.88333	-61
13.89167	-60
13.90000	-58
13.90833	-56
13.91667	-55
13.92500	-53
13.93333	-51
13.94167	-48
13.95000	-46
13.95833	-47
13.96667	-49
13.97500	-50
13.98333	-51
13.99167	-50
14.00000	-48
14.00833	-45
14.01667	-43
14.02500	-41
14.03333	-40
14.04167	-39
14.05000	-39
14.05833	-40
14.06667	-43
14.07500	-46
14.08333	-48
14.09167	-47
14.10000	-43
14.10833	-37
14.11667	-30
14.12500	-24
14.13333	-20
14.14167	-19
14.15000	-20
14.15833	-24
14.16667	-29
14.17500	-32
14.18333	-33
14.19167	-32
14.20000	-29
14.20833	-26
14.21667	-23
14.22500	-23
14.23333	-25
14.24167	-28
14.25000	-31
14.25833	-32
14.26667	-30
14.27500	-26
14.28333	-20
14.29167	-16
14.30000	-12
14.30833	-11
14.31667	-11
14.32500	-13
14.33333	-18
14.34167	-24
14.35000	-29
14.35833	-32
14.36667	-32
14.37500	-27
14.38333	-21
14.39167	-16
14.40000	-13
14.40833	-12
14.41667	-14
14.42500	-17
14.43333	-19
14.44167	-22
14.45000	-23
14.45833	-23
14.46667	-22
14.47500	-22
14.48333	-21
14.49167	-20
14.50000	-19
14.50833	-19
14.51667	-22
14.52500	-26
14.53333	-31
14.54167	-35
14.55000	-37
14.55833	-38
14.56667	-37
14.57500	-35
14.58333	-34
14.59167	-33
14.60000	-34
14.60833	-37
14.61667	-40
14.62500	-41
14.63333	-40
14.64167	-37
14.65000	-34
14.65833	-31
14.66667	-28
14.67500	-27
14.68333	-26
14.69167	-25
14.70000	-23
14.70833	-20
14.71667	-19
14.72500	-19
14.73333	-19
14.74167	-19
14.75000	-17
14.75833	-15
14.76667	-12
14.77500	-10
14.78333	-8
14.79167	-9
14.80000	-12
14.80833	-17
14.81667	-24
14.82500	-30
14.83333	-35
14.84167	-40
14.85000	-43
14.85833	-45
14.86667	-46
14.87500	-46
14.88333	-47
14.89167	-48
14.90000	-48
14.90833	-46
14.91667	-43
14.92500	-40
14.93333	-36
14.94167	-33
14.95000	-31
14.95833	-29
14.96667	-29
14.97500	-32
14.98333	-36
14.99167	-39
15.00000	-41
15.00833	-43
15.01667	-43
15.02500	-44
15.03333	-46
15.04167	-49
15.05000	-51
15.05833	-52
15.06667	-52
15.07500	-52
15.08333	-53
15.09167	-54
15.10000	-54
15.10833	-54
15.11667	-53
15.12500	-52
15.13333	-53
15.14167	-56
15.15000	-60
15.15833	-65
15.16667	-68
15.17500	-70
15.18333	-69
15.19167	-67
15.20000	-65
15.20833	-65
15.21667	-65
15.22500	-66
15.23333	-65
15.24167	-62
15.25000	-58
15.25833	-54
15.26667	-52
15.27500	-53
15.28333	-57
15.29167	-59
15.30000	-58
15.30833	-54
15.31667	-47
15.32500	-41
15.33333	-37
15.34167	-37
15.35000	-39
15.35833	-43
15.36667	-47
15.37500	-50
15.38333	-51
15.39167	-50
15.40000	-46
15.40833	-41
15.41667	-38
15.42500	-37
15.43333	-40
15.44167	-46
15.45000	-50
15.45833	-51
15.46667	-50
15.47500	-45
15.48333	-40
15.49167	-36
15.50000	-34
15.50833	-34
15.51667	-36
15.52500	-39
15.53333	-42
15.54167	-45
15.55000	-47
15.55833	-49
15.56667	-49
15.57500	-49
15.58333	-48
15.59167	-46
15.60000	-44
15.60833	-43
15.61667	-42
15.62500	-41
15.63333	-42
15.64167	-43
15.65000	-43
15.65833	-43
15.66667	-42
15.67500	-40
15.68333	-39
15.69167	-40
15.70000	-42
15.70833	-45
15.71667	-48
15.72500	-50
15.73333	-50
15.74167	-48
15.75000	-44
15.75833	-41
15.76667	-38
15.77500	-36
15.78333	-36
15.79167	-37
15.80000	-39
15.80833	-41
15.81667	-42
15.82500	-41
15.83333	-40
15.84167	-38
15.85000	-35
15.85833	-31
15.86667	-26
15.87500	-22
15.88333	-19
15.89167	-19
15.90000	-21
15.90833	-25
15.91667	-27
15.92500	-28
15.93333	-25
15.94167	-21
15.95000	-17
15.95833	-15
15.96667	-15
15.97500	-19
15.98333	-24
15.99167	-29
16.00000	-31
16.00833	-31
16.01667	-29
16.02500	-25
16.03333	-22
16.04167	-20
16.05000	-19
16.05833	-18
16.06667	-15
16.07500	-10
16.08333	-5
16.09167	-1
16.10000	0
16.10833	0
16.11667	-1
16.12500	-3
16.13333	-2
16.14167	1
16.15000	5
16.15833	6
16.16667	6
16.17500	6
16.18333	4
16.19167	4
16.20000	5
16.20833	7
16.21667	7
16.22500	7
16.23333	7
16.24167	8
16.25000	9
16.25833	10
16.26667	10
16.27500	10
16.28333	8
16.29167	7
16.30000	7
16.30833	7
16.31667	7
16.32500	5
16.33333	3
16.34167	1
16.35000	-1
16.35833	-3
16.36667	-5
16.37500	-6
16.38333	-7
16.39167	-8
16.40000	-6
16.40833	-5
16.41667	-3
16.42500	-2
16.43333	-2
16.44167	-3
16.45000	-6
16.45833	-11
16.46667	-16
16.47500	-20
16.48333	-21
16.49167	-20
16.50000	-17
16.50833	-13
16.51667	-11
16.52500	-12
16.53333	-13
16.54167	-14
16.55000	-16
16.55833	-19
16.56667	-20
16.57500	-22
16.58333	-23
16.59167	-24
16.60000	-26
16.60833	-27
16.61667	-28
16.62500	-29
16.63333	-29
16.64167	-30
16.65000	-30
16.65833	-29
16.66667	-27
16.67500	-25
16.68333	-24
16.69167	-24
16.70000	-27
16.70833	-31
16.71667	-32
16.72500	-33
16.73333	-32
16.74167	-30
16.75000	-29
16.75833	-28
16.76667	-30
16.77500	-32
16.78333	-34
16.79167	-36
16.80000	-36
16.80833	-35
16.81667	-35
16.82500	-36
16.83333	-38
16.84167	-41
16.85000	-43
16.85833	-42
16.86667	-41
16.87500	-41
16.88333	-43
16.89167	-46
16.90000	-50
16.90833	-52
16.91667	-51
16.92500	-49
16.93333	-46
16.94167	-45
16.95000	-45
16.95833	-46
16.96667	-49
16.97500	-51
16.98333	-53
16.99167	-53
17.00000	-53
17.00833	-50
17.01667	-47
17.02500	-44
17.03333	-43
17.04167	-42
17.05000	-42
17.05833	-42
17.06667	-42
17.07500	-41
17.08333	-41
17.09167	-41
17.10000	-43
17.10833	-46
17.11667	-48
17.12500	-48
17.13333	-45
17.14167	-40
17.15000	-35
17.15833	-30
17.16667	-27
17.17500	-26
17.18333	-25
17.19167	-24
17.20000	-20
17.20833	-17
17.21667	-16
17.22500	-16
17.23333	-18
17.24167	-21
17.25000	-25
17.25833	-28
17.26667	-32
17.27500	-36
17.28333	-41
17.29167	-44
17.30000	-46
17.30833	-45
17.31667	-42
17.32500	-36
17.33333	-31
17.34167	-25
17.35000	-22
17.35833	-22
17.36667	-24
17.37500	-27
17.38333	-30
17.39167	-33
17.40000	-36
17.40833	-38
17.41667	-40
17.42500	-41
17.43333	-39
17.44167	-37
17.45000	-34
17.45833	-34
17.46667	-34
17.47500	-35
17.48333	-36
17.49167	-38
17.50000	-40
17.50833	-41
17.51667	-43
17.52500	-43
17.53333	-42
17.54167	-39
17.55000	-37
17.55833	-36
17.56667	-36
17.57500	-36
17.58333	-36
17.59167	-35
17.60000	-34
17.60833	-33
17.61667	-34
17.62500	-35
17.63333	-36
17.64167	-36
17.65000	-35
17.65833	-33
17.66667	-32
17.67500	-33
17.68333	-37
17.69167	-41
17.70000	-45
17.70833	-48
17.71667	-49
17.72500	-47
17.73333	-43
17.74167	-38
17.75000	-32
17.75833	-28
17.76667	-26
17.77500	-27
17.78333	-30
17.79167	-33
17.80000	-36
17.80833	-37
17.81667	-36
17.82500	-36
17.83333	-36
17.84167	-38
17.85000	-41
17.85833	-42
17.86667	-43
17.87500	-44
17.88333	-45
17.89167	-48
17.90000	-52
17.90833	-55
17.91667	-54
17.92500	-51
17.93333	-46
17.94167	-41
17.95000	-36
17.95833	-33
17.96667	-31
17.97500	-31
17.98333	-31
17.99167	-32
18.00000	-32
18.00833	-32
18.01667	-33
18.02500	-36
18.03333	-38
18.04167	-40
18.05000	-40
18.05833	-37
18.06667	-33
18.07500	-33
18.08333	-35
18.09167	-39
18.10000	-42
18.10833	-45
18.11667	-45
18.12500	-44
18.13333	-42
18.14167	-42
18.15000	-42
18.15833	-42
18.16667	-42
18.17500	-42
18.18333	-41
18.19167	-39
18.20000	-37
18.20833	-34
18.21667	-33
18.22500	-34
18.23333	-36
18.24167	-38
18.25000	-39
18.25833	-37
18.26667	-33
18.27500	-29
18.28333	-27
18.29167	-28
18.30000	-33
18.30833	-38
18.31667	-41
18.32500	-41
18.33333	-39
18.34167	-35
18.35000	-32
18.35833	-29
18.36667	-26
18.37500	-23
18.38333	-22
18.39167	-23
18.40000	-26
18.40833	-32
18.41667	-38
18.42500	-42
18.43333	-44
18.44167	-43
18.45000	-41
18.45833	-39
18.46667	-38
18.47500	-38
18.48333	-40
18.49167	-44
18.50000	-47
18.50833	-48
18.51667	-47
18.52500	-46
18.53333	-45
18.54167	-46
18.55000	-46
18.55833	-45
18.56667	-44
18.57500	-43
18.58333	-43
18.59167	-44
18.60000	-46
18.60833	-48
18.61667	-49
18.62500	-48
18.63333	-48
18.64167	-48
18.65000	-48
18.65833	-46
18.66667	-43
18.67500	-37
18.68333	-32
18.69167	-30
18.70000	-31
18.70833	-34
18.71667	-36
18.72500	-37
18.73333	-38
18.74167	-38
18.75000	-38
18.75833	-39
18.76667	-41
18.77500	-42
18.78333	-43
18.79167	-43
18.80000	-44
18.80833	-43
18.81667	-42
18.82500	-40
18.83333	-38
18.84167	-37
18.85000	-38
18.85833	-38
18.86667	-39
18.87500	-38
18.88333	-37
18.89167	-34
18.90000	-31
18.90833	-28
18.91667	-26
18.92500	-26
18.93333	-29
18.94167	-33
18.95000	-36
18.95833	-37
18.96667	-35
18.97500	-32
18.98333	-27
18.99167	-23
19.00000	-21
19.00833	-20
19.01667	-20
19.02500	-20
19.03333	-22
19.04167	-24
19.05000	-27
19.05833	-29
19.06667	-29
19.07500	-27
19.08333	-23
19.09167	-18
19.10000	-13
19.10833	-10
19.11667	-9
19.12500	-10
19.13333	-11
19.14167	-12
19.15000	-11
19.15833	-8
19.16667	-6
19.17500	-5
19.18333	-5
19.19167	-5
19.20000	-4
19.20833	-3
19.21667	-2
19.22500	-1
19.23333	-0
19.24167	-1
19.25000	-2
19.25833	-2
19.26667	-1
19.27500	0
19.28333	1
19.29167	2
19.30000	4
19.30833	7
19.31667	10
19.32500	14
19.33333	18
19.34167	22
19.35000	26
19.35833	30
19.36667	34
19.37500	37
19.38333	39
19.39167	44
19.40000	52
19.40833	62
19.41667	74
19.42500	87
19.43333	98
19.44167	108
19.45000	116
19.45833	123
19.46667	130
19.47500	137
19.48333	145
19.49167	156
19.50000	170
19.50833	185
19.51667	198
19.52500	210
19.53333	222
19.54167	233
19.55000	247
19.55833	262
19.56667	277
19.57500	291
19.58333	305
19.59167	321
19.60000	340
19.60833	362
19.61667	388
19.62500	416
19.63333	444
19.64167	472
19.65000	501
19.65833	532
19.66667	564
19.67500	599
19.68333	636
19.69167	674
19.70000	714
19.70833	754
19.71667	797
19.72500	842
19.73333	890
19.74167	941
19.75000	993
19.75833	1048
19.76667	1105
19.77500	1164
19.78333	1227
19.79167	1291
19.80000	1360
19.80833	1431
19.81667	1506
19.82500	1584
19.83333	1667
19.84167	1757
19.85000	1848
19.85833	1944
19.86667	2042
19.87500	2142
19.88333	2245
19.89167	2350
19.90000	2460
19.90833	2572
19.91667	2692
19.92500	2815
19.93333	2942
19.94167	3075
19.95000	3207
19.95833	3344
19.96667	3481
19.97500	3624
19.98333	3771
19.99167	3923
20.00000	4084
20.00833	4247
20.01667	4417
20.02500	4590
20.03333	4765
20.04167	4945
20.05000	5124
20.05833	5310
20.06667	5497
20.07500	5690
20.08333	5888
20.09167	6087
20.10000	6295
20.10833	6500
20.11667	6712
20.12500	6922
20.13333	7132
20.14167	7345
20.15000	7557
20.15833	7777
20.16667	7998
20.17500	8226
20.18333	8458
20.19167	8688
20.20000	8924
20.20833	9155
20.21667	9391
20.22500	9626
20.23333	9861
20.24167	10101
20.25000	10336
20.25833	10575
20.26667	10810
20.27500	11044
20.28333	11276
20.29167	11505
20.30000	11738
20.30833	11965
20.31667	12194
20.32500	12419
20.33333	12638
20.34167	12856
20.35000	13062
20.35833	13268
20.36667	13466
20.37500	13660
20.38333	13852
20.39167	14039
20.40000	14227
20.40833	14407
20.41667	14585
20.42500	14755
20.43333	14917
20.44167	15075
20.45000	15223
20.45833	15367
20.46667	15503
20.47500	15632
20.48333	15755
20.49167	15869
20.50000	15977
20.50833	16076
20.51667	16167
20.52500	16250
20.53333	16324
20.54167	16393
20.55000	16453
20.55833	16506
20.56667	16550
20.57500	16586
20.58333	16613
20.59167	16632
20.60000	16643
20.60833	16645
20.61667	16638
20.62500	16622
20.63333	16598
20.64167	16567
20.65000	16531
20.65833	16489
20.66667	16441
20.67500	16386
20.68333	16323
20.69167	16252
20.70000	16173
20.70833	16086
20.71667	15989
20.72500	15886
20.73333	15776
20.74167	15660
20.75000	15542
20.75833	15419
20.76667	15294
20.77500	15163
20.78333	15027
20.79167	14889
20.80000	14744
20.80833	14600
20.81667	14450
20.82500	14299
20.83333	14144
20.84167	13983
20.85000	13822
20.85833	13655
20.86667	13488
20.87500	13317
20.88333	13144
20.89167	12974
20.90000	12799
20.90833	12629
20.91667	12456
20.92500	12286
20.93333	12115
20.94167	11941
20.95000	11772
20.95833	11600
20.96667	11434
20.97500	11269
20.98333	11104
20.99167	10943
21.00000	10779
21.00833	10620
21.01667	10461
21.02500	10304
21.03333	10151
21.04167	9997
21.05000	9850
21.05833	9703
21.06667	9561
21.07500	9421
21.08333	9282
21.09167	9146
21.10000	9008
21.10833	8875
21.11667	8742
21.12500	8612
21.13333	8486
21.14167	8360
21.15000	8241
21.15833	8125
21.16667	8014
21.17500	7907
21.18333	7803
21.19167	7702
21.20000	7601
21.20833	7504
21.21667	7407
21.22500	7316
21.23333	7229
21.24167	7145
21.25000	7067
21.25833	6991
21.26667	6919
21.27500	6848
21.28333	6777
21.29167	6708
21.30000	6638
21.30833	6571
21.31667	6506
21.32500	6443
21.33333	6382
21.34167	6321
21.35000	6263
21.35833	6207
21.36667	6155
21.37500	6106
21.38333	6060
21.39167	6018
21.40000	5977
21.40833	5938
21.41667	5900
21.42500	5862
21.43333	5825
21.44167	5788
21.45000	5752
21.45833	5717
21.46667	5683
21.47500	5649
21.48333	5616
21.49167	5586
21.50000	5557
21.50833	5531
21.51667	5507
21.52500	5484
21.53333	5462
21.54167	5438
21.55000	5413
21.55833	5386
21.56667	5360
21.57500	5333
21.58333	5307
21.59167	5283
21.60000	5259
21.60833	5235
21.61667	5209
21.62500	5183
21.63333	5158
21.64167	5134
21.65000	5112
21.65833	5092
21.66667	5073
21.67500	5052
21.68333	5030
21.69167	5008
21.70000	4985
21.70833	4964
21.71667	4944
21.72500	4924
21.73333	4903
21.74167	4882
21.75000	4860
21.75833	4838
21.76667	4817
21.77500	4796
21.78333	4777
21.79167	4758
21.80000	4739
21.80833	4720
21.81667	4700
21.82500	4679
21.83333	4658
21.84167	4637
21.85000	4617
21.85833	4597
21.86667	4577
21.87500	4557
21.88333	4537
21.89167	4516
21.90000	4496
21.90833	4475
21.91667	4454
21.92500	4433
21.93333	4411
21.94167	4388
21.95000	4365
21.95833	4342
21.96667	4317
21.97500	4292
21.98333	4267
21.99167	4243
22.00000	4220
22.00833	4198
22.01667	4178
22.02500	4160
22.03333	4142
22.04167	4124
22.05000	4105
22.05833	4085
22.06667	4063
22.07500	4039
22.08333	4013
22.09167	3987
22.10000	3963
22.10833	3942
22.11667	3923
22.12500	3906
22.13333	3887
22.14167	3867
22.15000	3846
22.15833	3823
22.16667	3800
22.17500	3777
22.18333	3754
22.19167	3730
22.20000	3706
22.20833	3682
22.21667	3660
22.22500	3641
22.23333	3624
22.24167	3609
22.25000	3594
22.25833	3576
22.26667	3555
22.27500	3529
22.28333	3500
22.29167	3471
22.30000	3441
22.30833	3415
22.31667	3391
22.32500	3368
22.33333	3344
22.34167	3318
22.35000	3293
22.35833	3268
22.36667	3244
22.37500	3219
22.38333	3194
22.39167	3167
22.40000	3138
22.40833	3110
22.41667	3084
22.42500	3058
22.43333	3032
22.44167	3003
22.45000	2976
22.45833	2948
22.46667	2922
22.47500	2897
22.48333	2873
22.49167	2848
22.50000	2819
22.50833	2789
22.51667	2757
22.52500	2727
22.53333	2700
22.54167	2675
22.55000	2652
22.55833	2629
22.56667	2607
22.57500	2584
22.58333	2562
22.59167	2541
22.60000	2522
22.60833	2503
22.61667	2484
22.62500	2463
22.63333	2441
22.64167	2418
22.65000	2395
22.65833	2371
22.66667	2347
22.67500	2324
22.68333	2300
22.69167	2276
22.70000	2252
22.70833	2229
22.71667	2207
22.72500	2185
22.73333	2163
22.74167	2142
22.75000	2123
22.75833	2105
22.76667	2088
22.77500	2070
22.78333	2052
22.79167	2033
22.80000	2014
22.80833	1996
22.81667	1980
22.82500	1964
22.83333	1947
22.84167	1928
22.85000	1908
22.85833	1886
22.86667	1867
22.87500	1851
22.88333	1839
22.89167	1828
22.90000	1818
22.90833	1807
22.91667	1793
22.92500	1778
22.93333	1762
22.94167	1748
22.95000	1734
22.95833	1720
22.96667	1707
22.97500	1695
22.98333	1685
22.99167	1676
23.00000	1668
23.00833	1660
23.01667	1651
23.02500	1641
23.03333	1630
23.04167	1617
23.05000	1604
23.05833	1591
23.06667	1580
23.07500	1571
23.08333	1565
23.09167	1559
23.10000	1553
23.10833	1547
23.11667	1541
23.12500	1536
23.13333	1531
23.14167	1525
23.15000	1519
23.15833	1511
23.16667	1502
23.17500	1490
23.18333	1479
23.19167	1468
23.20000	1459
23.20833	1451
23.21667	1445
23.22500	1440
23.23333	1435
23.24167	1429
23.25000	1423
23.25833	1417
23.26667	1412
23.27500	1408
23.28333	1404
23.29167	1400
23.30000	1394
23.30833	1387
23.31667	1378
23.32500	1370
23.33333	1363
23.34167	1358
23.35000	1354
23.35833	1351
23.36667	1348
23.37500	1343
23.38333	1338
23.39167	1332
23.40000	1327
23.40833	1322
23.41667	1318
23.42500	1313
23.43333	1308
23.44167	1304
23.45000	1300
23.45833	1297
23.46667	1293
23.47500	1288
23.48333	1282
23.49167	1275
23.50000	1267
23.50833	1261
23.51667	1257
23.52500	1255
23.53333	1253
23.54167	1248
23.55000	1241
23.55833	1231
23.56667	1221
23.57500	1215
23.58333	1213
23.59167	1213
23.60000	1214
23.60833	1214
23.61667	1211
23.62500	1206
23.63333	1202
23.64167	1199
23.65000	1195
23.65833	1191
23.66667	1186
23.67500	1182
23.68333	1177
23.69167	1172
23.70000	1166
23.70833	1160
23.71667	1154
23.72500	1148
23.73333	1140
23.74167	1133
23.75000	1127
23.75833	1123
23.76667	1121
23.77500	1122
23.78333	1126
23.79167	1129
23.80000	1130
23.80833	1131
23.81667	1131
23.82500	1131
23.83333	1130
23.84167	1128
23.85000	1126
23.85833	1123
23.86667	1119
23.87500	1115
23.88333	1111
23.89167	1107
23.90000	1103
23.90833	1101
23.91667	1098
23.92500	1096
23.93333	1092
23.94167	1088
23.95000	1083
23.95833	1081
23.96667	1080
23.97500	1081
23.98333	1085
23.99167	1088
24.00000	1089
24.00833	1088
24.01667	1087
24.02500	1086
24.03333	1086
24.04167	1088
24.05000	1090
24.05833	1091
24.06667	1091
24.07500	1090
24.08333	1088
24.09167	1086
24.10000	1084
24.10833	1085
24.11667	1089
24.12500	1095
24.13333	1103
24.14167	1111
24.15000	1117
24.15833	1121
24.16667	1125
24.17500	1127
24.18333	1129
24.19167	1130
24.20000	1132
24.20833	1134
24.21667	1137
24.22500	1140
24.23333	1143
24.24167	1146
24.25000	1149
24.25833	1152
24.26667	1155
24.27500	1157
24.28333	1159
24.29167	1164
24.30000	1171
24.30833	1181
24.31667	1193
24.32500	1204
24.33333	1213
24.34167	1220
24.35000	1225
24.35833	1227
24.36667	1228
24.37500	1230
24.38333	1234
24.39167	1242
24.40000	1253
24.40833	1265
24.41667	1276
24.42500	1285
24.43333	1292
24.44167	1296
24.45000	1300
24.45833	1305
24.46667	1311
24.47500	1315
24.48333	1319
24.49167	1321
24.50000	1323
24.50833	1325
24.51667	1330
24.52500	1336
24.53333	1343
24.54167	1347
24.55000	1351
24.55833	1356
24.56667	1361
24.57500	1368
24.58333	1375
24.59167	1382
24.60000	1387
24.60833	1390
24.61667	1390
24.62500	1388
24.63333	1384
24.64167	1379
24.65000	1375
24.65833	1371
24.66667	1367
24.67500	1367
24.68333	1370
24.69167	1376
24.70000	1382
24.70833	1387
24.71667	1387
24.72500	1385
24.73333	1379
24.74167	1372
24.75000	1365
24.75833	1361
24.76667	1359
24.77500	1359
24.78333	1359
24.79167	1358
24.80000	1355
24.80833	1351
24.81667	1346
24.82500	1340
24.83333	1336
24.84167	1332
24.85000	1328
24.85833	1325
24.86667	1322
24.87500	1319
24.88333	1317
24.89167	1313
24.90000	1308
24.90833	1301
24.91667	1294
24.92500	1286
24.93333	1281
24.94167	1277
24.95000	1273
24.95833	1268
24.96667	1261
24.97500	1253
24.98333	1244
24.99167	1235
25.00000	1227
25.00833	1218
25.01667	1209
25.02500	1201
25.03333	1195
25.04167	1193
25.05000	1193
25.05833	1196
25.06667	1197
25.07500	1194
25.08333	1186
25.09167	1175
25.10000	1164
25.10833	1154
25.11667	1149
25.12500	1146
25.13333	1145
25.14167	1142
25.15000	1137
25.15833	1130
25.16667	1121
25.17500	1112
25.18333	1106
25.19167	1102
25.20000	1102
25.20833	1102
25.21667	1101
25.22500	1096
25.23333	1088
25.24167	1077
25.25000	1068
25.25833	1061
25.26667	1055
25.27500	1052
25.28333	1049
25.29167	1046
25.30000	1044
25.30833	1042
25.31667	1043
25.32500	1044
25.33333	1044
25.34167	1042
25.35000	1037
25.35833	1031
25.36667	1024
25.37500	1019
25.38333	1016
25.39167	1015
25.40000	1015
25.40833	1015
25.41667	1016
25.42500	1015
25.43333	1015
25.44167	1014
25.45000	1012
25.45833	1007
25.46667	1002
25.47500	997
25.48333	993
25.49167	991
25.50000	989
25.50833	988
25.51667	985
25.52500	981
25.53333	976
25.54167	971
25.55000	967
25.55833	967
25.56667	968
25.57500	971
25.58333	974
25.59167	977
25.60000	979
25.60833	978
25.61667	976
25.62500	972
25.63333	966
25.64167	960
25.65000	954
25.65833	949
25.66667	945
25.67500	944
25.68333	946
25.69167	950
25.70000	955
25.70833	960
25.71667	961
25.72500	961
25.73333	958
25.74167	955
25.75000	952
25.75833	952
25.76667	953
25.77500	955
25.78333	957
25.79167	958
25.80000	958
25.80833	958
25.81667	958
25.82500	958
25.83333	958
25.84167	958
25.85000	958
25.85833	960
25.86667	962
25.87500	966
25.88333	970
25.89167	974
25.90000	976
25.90833	977
25.91667	977
25.92500	975
25.93333	973
25.94167	971
25.95000	970
25.95833	971
25.96667	974
25.97500	977
25.98333	979
25.99167	981
26.00000	980
26.00833	979
26.01667	980
26.02500	983
26.03333	986
26.04167	989
26.05000	993
26.05833	997
26.06667	1001
26.07500	1005
26.08333	1008
26.09167	1010
26.10000	1009
26.10833	1008
26.11667	1009
26.12500	1010
26.13333	1014
26.14167	1018
26.15000	1022
26.15833	1028
26.16667	1033
26.17500	1038
26.18333	1043
26.19167	1047
26.20000	1051
26.20833	1053
26.21667	1055
26.22500	1057
26.23333	1060
26.24167	1063
26.25000	1067
26.25833	1072
26.26667	1078
26.27500	1083
26.28333	1088
26.29167	1093
26.30000	1098
26.30833	1103
26.31667	1109
26.32500	1116
26.33333	1122
26.34167	1127
26.35000	1132
26.35833	1137
26.36667	1141
26.37500	1144
26.38333	1145
26.39167	1145
26.40000	1146
26.40833	1148
26.41667	1153
26.42500	1160
26.43333	1166
26.44167	1171
26.45000	1175
26.45833	1180
26.46667	1186
26.47500	1192
26.48333	1198
26.49167	1203
26.50000	1207
26.50833	1213
26.51667	1222
26.52500	1231
26.53333	1239
26.54167	1245
26.55000	1250
26.55833	1253
26.56667	1256
26.57500	1260
26.58333	1266
26.59167	1270
26.60000	1273
26.60833	1275
26.61667	1278
26.62500	1283
26.63333	1288
26.64167	1292
26.65000	1296
26.65833	1298
26.66667	1300
26.67500	1304
26.68333	1308
26.69167	1312
26.70000	1313
26.70833	1312
26.71667	1312
26.72500	1313
26.73333	1315
26.74167	1319
26.75000	1322
26.75833	1322
26.76667	1321
26.77500	1321
26.78333	1322
26.79167	1326
26.80000	1331
26.80833	1337
26.81667	1341
26.82500	1345
26.83333	1347
26.84167	1349
26.85000	1349
26.85833	1348
26.86667	1346
26.87500	1342
26.88333	1339
26.89167	1338
26.90000	1338
26.90833	1340
26.91667	1342
26.92500	1344
26.93333	1344
26.94167	1342
26.95000	1338
26.95833	1334
26.96667	1330
26.97500	1327
26.98333	1325
26.99167	1324
27.00000	1324
27.00833	1325
27.01667	1326
27.02500	1325
27.03333	1324
27.04167	1323
27.05000	1321
27.05833	1319
27.06667	1317
27.07500	1317
27.08333	1316
27.09167	1317
27.10000	1317
27.10833	1319
27.11667	1321
27.12500	1324
27.13333	1325
27.14167	1325
27.15000	1324
27.15833	1322
27.16667	1319
27.17500	1315
27.18333	1312
27.19167	1309
27.20000	1306
27.20833	1304
27.21667	1304
27.22500	1306
27.23333	1309
27.24167	1313
27.25000	1315
27.25833	1315
27.26667	1312
27.27500	1308
27.28333	1304
27.29167	1302
27.30000	1303
27.30833	1304
27.31667	1303
27.32500	1301
27.33333	1297
27.34167	1293
27.35000	1290
27.35833	1290
27.36667	1292
27.37500	1296
27.38333	1300
27.39167	1303
27.40000	1304
27.40833	1304
27.41667	1305
27.42500	1307
27.43333	1310
27.44167	1312
27.45000	1317
27.45833	1322
27.46667	1329
27.47500	1337
27.48333	1345
27.49167	1352
27.50000	1355
27.50833	1356
27.51667	1355
27.52500	1353
27.53333	1353
27.54167	1356
27.55000	1361
27.55833	1368
27.56667	1377
27.57500	1384
27.58333	1390
27.59167	1395
27.60000	1398
27.60833	1400
27.61667	1403
27.62500	1406
27.63333	1407
27.64167	1407
27.65000	1406
27.65833	1405
27.66667	1408
27.67500	1413
27.68333	1421
27.69167	1431
27.70000	1443
27.70833	1454
27.71667	1465
27.72500	1475
27.73333	1483
27.74167	1490
27.75000	1496
27.75833	1503
27.76667	1510
27.77500	1515
27.78333	1520
27.79167	1524
27.80000	1528
27.80833	1535
27.81667	1547
27.82500	1562
27.83333	1577
27.84167	1593
27.85000	1605
27.85833	1613
27.86667	1619
27.87500	1626
27.88333	1635
27.89167	1645
27.90000	1655
27.90833	1664
27.91667	1673
27.92500	1682
27.93333	1693
27.94167	1706
27.95000	1720
27.95833	1734
27.96667	1747
27.97500	1760
27.98333	1771
27.99167	1781
28.00000	1790
28.00833	1799
28.01667	1809
28.02500	1820
28.03333	1833
28.04167	1848
28.05000	1861
28.05833	1875
28.06667	1887
28.07500	1897
28.08333	1905
28.09167	1912
28.10000	1919
28.10833	1928
28.11667	1941
28.12500	1956
28.13333	1970
28.14167	1983
28.15000	1995
28.15833	2005
28.16667	2015
28.17500	2026
28.18333	2037
28.19167	2047
28.20000	2056
28.20833	2064
28.21667	2073
28.22500	2083
28.23333	2093
28.24167	2105
28.25000	2116
28.25833	2125
28.26667	2133
28.27500	2138
28.28333	2142
28.29167	2146
28.30000	2153
28.30833	2161
28.31667	2170
28.32500	2180
28.33333	2190
28.34167	2197
28.35000	2204
28.35833	2209
28.36667	2213
28.37500	2218
28.38333	2222
28.39167	2227
28.40000	2233
28.40833	2237
28.41667	2239
28.42500	2238
28.43333	2236
28.44167	2233
28.45000	2232
28.45833	2235
28.46667	2238
28.47500	2241
28.48333	2243
28.49167	2243
28.50000	2241
28.50833	2239
28.51667	2238
28.52500	2238
28.53333	2239
28.54167	2240
28.55000	2242
28.55833	2244
28.56667	2245
28.57500	2246
28.58333	2245
28.59167	2245
28.60000	2244
28.60833	2244
28.61667	2246
28.62500	2248
28.63333	2249
28.64167	2247
28.65000	2245
28.65833	2241
28.66667	2237
28.67500	2234
28.68333	2232
28.69167	2230
28.70000	2228
28.70833	2225
28.71667	2223
28.72500	2221
28.73333	2219
28.74167	2216
28.75000	2212
28.75833	2208
28.76667	2204
28.77500	2204
28.78333	2205
28.79167	2207
28.80000	2210
28.80833	2213
28.81667	2216
28.82500	2218
28.83333	2220
28.84167	2222
28.85000	2222
28.85833	2222
28.86667	2220
28.87500	2220
28.88333	2220
28.89167	2220
28.90000	2220
28.90833	2222
28.91667	2225
28.92500	2231
28.93333	2238
28.94167	2245
28.95000	2251
28.95833	2256
28.96667	2260
28.97500	2263
28.98333	2264
28.99167	2266
29.00000	2270
29.00833	2273
29.01667	2275
29.02500	2276
29.03333	2275
29.04167	2274
29.05000	2274
29.05833	2276
29.06667	2281
29.07500	2287
29.08333	2294
29.09167	2301
29.10000	2309
29.10833	2316
29.11667	2321
29.12500	2327
29.13333	2337
29.14167	2348
29.15000	2360
29.15833	2370
29.16667	2379
29.17500	2385
29.18333	2391
29.19167	2398
29.20000	2408
29.20833	2417
29.21667	2427
29.22500	2435
29.23333	2444
29.24167	2454
29.25000	2466
29.25833	2479
29.26667	2493
29.27500	2505
29.28333	2516
29.29167	2526
29.30000	2535
29.30833	2546
29.31667	2560
29.32500	2575
29.33333	2593
29.34167	2613
29.35000	2635
29.35833	2660
29.36667	2684
29.37500	2707
29.38333	2729
29.39167	2748
29.40000	2766
29.40833	2781
29.41667	2796
29.42500	2811
29.43333	2828
29.44167	2847
29.45000	2868
29.45833	2892
29.46667	2917
29.47500	2942
29.48333	2968
29.49167	2995
29.50000	3025
29.50833	3059
29.51667	3096
29.52500	3135
29.53333	3175
29.54167	3215
29.55000	3253
29.55833	3291
29.56667	3329
29.57500	3371
29.58333	3415
29.59167	3461
29.60000	3510
29.60833	3561
29.61667	3615
29.62500	3670
29.63333	3729
29.64167	3792
29.65000	3856
29.65833	3923
29.66667	3993
29.67500	4067
29.68333	4145
29.69167	4225
29.70000	4311
29.70833	4399
29.71667	4494
29.72500	4594
29.73333	4699
29.74167	4812
29.75000	4929
29.75833	5054
29.76667	5184
29.77500	5321
29.78333	5465
29.79167	5614
29.80000	5773
29.80833	5937
29.81667	6114
29.82500	6298
29.83333	6490
29.84167	6695
29.85000	6906
29.85833	7135
29.86667	7371
29.87500	7621
29.88333	7882
29.89167	8148
29.90000	8429
29.90833	8717
29.91667	9026
29.92500	9349
29.93333	9689
29.94167	10053
29.95000	10425
29.95833	10821
29.96667	11223
29.97500	11640
29.98333	12072
29.99167	12513
30.00000	12981
30.00833	13460
30.01667	13972
30.02500	14503
30.03333	15052
30.04167	15630
30.05000	16214
30.05833	16829
30.06667	17448
30.07500	18087
30.08333	18747
30.09167	19416
30.10000	20122
30.10833	20837
30.11667	21589
30.12500	22358
30.13333	23145
30.14167	23961
30.15000	24775
30.15833	25622
30.16667	26469
30.17500	27338
30.18333	28227
30.19167	29123
30.20000	30059
30.20833	30992
30.21667	31960
30.22500	32937
30.23333	33924
30.24167	34938
30.25000	35935
30.25833	36960
30.26667	37973
30.27500	38999
30.28333	40040
30.29167	41079
30.30000	42157
30.30833	43220
30.31667	44308
30.32500	45390
30.33333	46465
30.34167	47555
30.35000	48616
30.35833	49696
30.36667	50753
30.37500	51811
30.38333	52870
30.39167	53911
30.40000	54972
30.40833	56005
30.41667	57047
30.42500	58071
30.43333	59072
30.44167	60071
30.45000	61028
30.45833	61987
30.46667	62914
30.47500	63831
30.48333	64738
30.49167	65612
30.50000	66486
30.50833	67317
30.51667	68137
30.52500	68925
30.53333	69677
30.54167	70409
30.55000	71092
30.55833	71755
30.56667	72377
30.57500	72974
30.58333	73548
30.59167	74085
30.60000	74605
30.60833	75083
30.61667	75534
30.62500	75948
30.63333	76319
30.64167	76659
30.65000	76951
30.65833	77210
30.66667	77428
30.67500	77611
30.68333	77760
30.69167	77871
30.70000	77949
30.70833	77989
30.71667	77991
30.72500	77957
30.73333	77883
30.74167	77771
30.75000	77625
30.75833	77440
30.76667	77224
30.77500	76969
30.78333	76678
30.79167	76355
30.80000	75989
30.80833	75599
30.81667	75170
30.82500	74716
30.83333	74233
30.84167	73714
30.85000	73176
30.85833	72591
30.86667	71988
30.87500	71351
30.88333	70685
30.89167	70005
30.90000	69286
30.90833	68560
30.91667	67800
30.92500	67025
30.93333	66235
30.94167	65414
30.95000	64593
30.95833	63735
30.96667	62875
30.97500	61992
30.98333	61089
30.99167	60187
31.00000	59253
31.00833	58334
31.01667	57395
31.02500	56458
31.03333	55520
31.04167	54560
31.05000	53615
31.05833	52641
31.06667	51677
31.07500	50702
31.08333	49719
31.09167	48752
31.10000	47766
31.10833	46807
31.11667	45839
31.12500	44883
31.13333	43935
31.14167	42975
31.15000	42038
31.15833	41084
31.16667	40153
31.17500	39225
31.18333	38302
31.19167	37407
31.20000	36505
31.20833	35639
31.21667	34775
31.22500	33930
31.23333	33102
31.24167	32270
31.25000	31464
31.25833	30649
31.26667	29858
31.27500	29077
31.28333	28307
31.29167	27567
31.30000	26829
31.30833	26122
31.31667	25421
31.32500	24738
31.33333	24072
31.34167	23408
31.35000	22773
31.35833	22136
31.36667	21525
31.37500	20925
31.38333	20338
31.39167	19778
31.40000	19221
31.40833	18693
31.41667	18172
31.42500	17669
31.43333	17184
31.44167	16704
31.45000	16246
31.45833	15789
31.46667	15351
31.47500	14924
31.48333	14509
31.49167	14117
31.50000	13732
31.50833	13368
31.51667	13012
31.52500	12667
31.53333	12332
31.54167	11999
31.55000	11683
31.55833	11370
31.56667	11075
31.57500	10791
31.58333	10518
31.59167	10261
31.60000	10009
31.60833	9771
31.61667	9534
31.62500	9306
31.63333	9087
31.64167	8874
31.65000	8675
31.65833	8482
31.66667	8300
31.67500	8124
31.68333	7952
31.69167	7788
31.70000	7626
31.70833	7474
31.71667	7326
31.72500	7184
31.73333	7049
31.74167	6917
31.75000	6795
31.75833	6677
31.76667	6568
31.77500	6464
31.78333	6365
31.79167	6269
31.80000	6173
31.80833	6081
31.81667	5989
31.82500	5899
31.83333	5814
31.84167	5732
31.85000	5656
31.85833	5585
31.86667	5519
31.87500	5457
31.88333	5399
31.89167	5345
31.90000	5292
31.90833	5244
31.91667	5197
31.92500	5151
31.93333	5105
31.94167	5056
31.95000	5008
31.95833	4961
31.96667	4917
31.97500	4877
31.98333	4841
31.99167	4807
32.00000	4775
32.00833	4745
32.01667	4715
32.02500	4687
32.03333	4663
32.04167	4641
32.05000	4623
32.05833	4607
32.06667	4594
32.07500	4582
32.08333	4573
32.09167	4563
32.10000	4553
32.10833	4541
32.11667	4526
32.12500	4510
32.13333	4495
32.14167	4480
32.15000	4468
32.15833	4460
32.16667	4454
32.17500	4450
32.18333	4446
32.19167	4445
32.20000	4446
32.20833	4449
32.21667	4454
32.22500	4462
32.23333	4470
32.24167	4480
32.25000	4490
32.25833	4500
32.26667	4510
32.27500	4520
32.28333	4531
32.29167	4543
32.30000	4557
32.30833	4572
32.31667	4589
32.32500	4608
32.33333	4626
32.34167	4645
32.35000	4664
32.35833	4686
32.36667	4712
32.37500	4742
32.38333	4774
32.39167	4809
32.40000	4850
32.40833	4894
32.41667	4939
32.42500	4981
32.43333	5021
32.44167	5064
32.45000	5106
32.45833	5155
32.46667	5212
32.47500	5272
32.48333	5332
32.49167	5391
32.50000	5456
32.50833	5526
32.51667	5603
32.52500	5685
32.53333	5770
32.54167	5861
32.55000	5956
32.55833	6060
32.56667	6176
32.57500	6297
32.58333	6415
32.59167	6531
32.60000	6655
32.60833	6782
32.61667	6919
32.62500	7061
32.63333	7206
32.64167	7359
32.65000	7517
32.65833	7690
32.66667	7871
32.67500	8067
32.68333	8276
32.69167	8489
32.70000	8714
32.70833	8940
32.71667	9176
32.72500	9418
32.73333	9668
32.74167	9934
32.75000	10198
32.75833	10485
32.76667	10810
32.77500	11147
32.78333	11472
32.79167	11794
32.80000	12135
32.80833	12480
32.81667	12844
32.82500	13216
32.83333	13597
32.84167	13997
32.85000	14402
32.85833	14830
32.86667	15264
32.87500	15715
32.88333	16181
32.89167	16651
32.90000	17142
32.90833	17631
32.91667	18137
32.92500	18650
32.93333	19171
32.94167	19713
32.95000	20256
32.95833	20823
32.96667	21394
32.97500	21978
32.98333	22576
32.99167	23172
33.00000	23788
33.00833	24396
33.01667	25018
33.02500	25644
33.03333	26274
33.04167	26924
33.05000	27568
33.05833	28233
33.06667	28892
33.07500	29558
33.08333	30230
33.09167	30887
33.10000	31557
33.10833	32212
33.11667	32878
33.12500	33543
33.13333	34208
33.14167	34890
33.15000	35556
33.15833	36236
33.16667	36899
33.17500	37556
33.18333	38209
33.19167	38841
33.20000	39478
33.20833	40094
33.21667	40713
33.22500	41324
33.23333	41923
33.24167	42526
33.25000	43105
33.25833	43685
33.26667	44245
33.27500	44794
33.28333	45332
33.29167	45843
33.30000	46348
33.30833	46825
33.31667	47294
33.32500	47749
33.33333	48188
33.34167	48623
33.35000	49035
33.35833	49439
33.36667	49818
33.37500	50173
33.38333	50509
33.39167	50816
33.40000	51108
33.40833	51377
33.41667	51635
33.42500	51876
33.43333	52095
33.44167	52297
33.45000	52472
33.45833	52626
33.46667	52757
33.47500	52866
33.48333	52955
33.49167	53022
33.50000	53068
33.50833	53093
33.51667	53096
33.52500	53077
33.53333	53035
33.54167	52970
33.55000	52887
33.55833	52784
33.56667	52665
33.57500	52526
33.58333	52368
33.59167	52193
33.60000	51992
33.60833	51775
33.61667	51531
33.62500	51268
33.63333	50984
33.64167	50677
33.65000	50361
33.65833	50025
33.66667	49680
33.67500	49317
33.68333	48937
33.69167	48544
33.70000	48124
33.70833	47698
33.71667	47250
33.72500	46792
33.73333	46326
33.74167	45842
33.75000	45357
33.75833	44848
33.76667	44336
33.77500	43810
33.78333	43270
33.79167	42727
33.80000	42162
33.80833	41600
33.81667	41020
33.82500	40436
33.83333	39852
33.84167	39254
33.85000	38666
33.85833	38063
33.86667	37467
33.87500	36866
33.88333	36258
33.89167	35658
33.90000	35041
33.90833	34435
33.91667	33817
33.92500	33202
33.93333	32591
33.94167	31972
33.95000	31370
33.95833	30758
33.96667	30158
33.97500	29558
33.98333	28956
33.99167	28367
34.00000	27767
34.00833	27185
34.01667	26599
34.02500	26021
34.03333	25456
34.04167	24887
34.05000	24338
34.05833	23782
34.06667	23239
34.07500	22700
34.08333	22162
34.09167	21642
34.10000	21118
34.10833	20615
34.11667	20115
34.12500	19624
34.13333	19145
34.14167	18664
34.15000	18202
34.15833	17737
34.16667	17287
34.17500	16843
34.18333	16404
34.19167	15981
34.20000	15558
34.20833	15151
34.21667	14746
34.22500	14350
34.23333	13965
34.24167	13582
34.25000	13218
34.25833	12857
34.26667	12512
34.27500	12174
34.28333	11841
34.29167	11520
34.30000	11198
34.30833	10891
34.31667	10586
34.32500	10291
34.33333	10008
34.34167	9728
34.35000	9463
34.35833	9201
34.36667	8949
34.37500	8702
34.38333	8457
34.39167	8221
34.40000	7985
34.40833	7760
34.41667	7538
34.42500	7322
34.43333	7113
34.44167	6906
34.45000	6710
34.45833	6519
34.46667	6338
34.47500	6162
34.48333	5991
34.49167	5826
34.50000	5660
34.50833	5502
34.51667	5347
34.52500	5198
34.53333	5058
34.54167	4920
34.55000	4790
34.55833	4660
34.56667	4533
34.57500	4406
34.58333	4280
34.59167	4161
34.60000	4045
34.60833	3935
34.61667	3829
34.62500	3728
34.63333	3629
34.64167	3531
34.65000	3440
34.65833	3351
34.66667	3266
34.67500	3184
34.68333	3103
34.69167	3025
34.70000	2945
34.70833	2869
34.71667	2795
34.72500	2724
34.73333	2656
34.74167	2590
34.75000	2527
34.75833	2465
34.76667	2406
34.77500	2349
34.78333	2292
34.79167	2237
34.80000	2182
34.80833	2129
34.81667	2075
34.82500	2022
34.83333	1973
34.84167	1926
34.85000	1882
34.85833	1839
34.86667	1798
34.87500	1755
34.88333	1712
34.89167	1671
34.90000	1631
34.90833	1596
34.91667	1566
34.92500	1538
34.93333	1511
34.94167	1482
34.95000	1453
34.95833	1422
34.96667	1391
34.97500	1361
34.98333	1332
34.99167	1306
35.00000	1279
35.00833	1254
35.01667	1229
35.02500	1205
35.03333	1180
35.04167	1155
35.05000	1132
35.05833	1110
35.06667	1090
35.07500	1072
35.08333	1056
35.09167	1041
35.10000	1025
35.10833	1008
35.11667	991
35.12500	973
35.13333	956
35.14167	940
35.15000	927
35.15833	914
35.16667	902
35.17500	889
35.18333	876
35.19167	864
35.20000	853
35.20833	841
35.21667	829
35.22500	816
35.23333	802
35.24167	788
35.25000	774
35.25833	762
35.26667	751
35.27500	741
35.28333	731
35.29167	723
35.30000	715
35.30833	707
35.31667	698
35.32500	689
35.33333	679
35.34167	667
35.35000	655
35.35833	642
35.36667	630
35.37500	618
35.38333	607
35.39167	597
35.40000	588
35.40833	582
35.41667	580
35.42500	580
35.43333	579
35.44167	575
35.45000	569
35.45833	561
35.46667	552
35.47500	544
35.48333	537
35.49167	531
35.50000	527
35.50833	524
35.51667	521
35.52500	519
35.53333	514
35.54167	507
35.55000	500
35.55833	494
35.56667	489
35.57500	488
35.58333	487
35.59167	485
35.60000	480
35.60833	473
35.61667	464
35.62500	456
35.63333	449
35.64167	443
35.65000	439
35.65833	436
35.66667	434
35.67500	431
35.68333	428
35.69167	424
35.70000	419
35.70833	415
35.71667	412
35.72500	410
35.73333	410
35.74167	411
35.75000	413
35.75833	413
35.76667	411
35.77500	408
35.78333	405
35.79167	401
35.80000	398
35.80833	395
35.81667	391
35.82500	387
35.83333	383
35.84167	379
35.85000	377
35.85833	376
35.86667	376
35.87500	376
35.88333	374
35.89167	370
35.90000	364
35.90833	357
35.91667	352
35.92500	348
35.93333	345
35.94167	342
35.95000	337
35.95833	331
35.96667	326
35.97500	322
35.98333	322
35.99167	325
36.00000	330
36.00833	336
36.01667	340
36.02500	343
36.03333	345
36.04167	345
36.05000	344
36.05833	343
36.06667	341
36.07500	339
36.08333	339
36.09167	337
36.10000	333
36.10833	328
36.11667	321
36.12500	313
36.13333	308
36.14167	303
36.15000	300
36.15833	298
36.16667	296
36.17500	295
36.18333	296
36.19167	298
36.20000	302
36.20833	305
36.21667	304
36.22500	301
36.23333	297
36.24167	292
36.25000	288
36.25833	286
36.26667	287
36.27500	290
36.28333	295
36.29167	299
36.30000	300
36.30833	300
36.31667	298
36.32500	295
36.33333	292
36.34167	290
36.35000	288
36.35833	287
36.36667	287
36.37500	287
36.38333	286
36.39167	285
36.40000	282
36.40833	280
36.41667	279
36.42500	280
36.43333	279
36.44167	278
36.45000	275
36.45833	270
36.46667	266
36.47500	263
36.48333	263
36.49167	264
36.50000	267
36.50833	270
36.51667	273
36.52500	276
36.53333	277
36.54167	276
36.55000	273
36.55833	271
36.56667	268
36.57500	268
36.58333	269
36.59167	271
36.60000	271
36.60833	270
36.61667	269
36.62500	268
36.63333	267
36.64167	266
36.65000	267
36.65833	268
36.66667	271
36.67500	272
36.68333	273
36.69167	272
36.70000	270
36.70833	268
36.71667	267
36.72500	267
36.73333	267
36.74167	267
36.75000	266
36.75833	264
36.76667	261
36.77500	258
36.78333	257
36.79167	256
36.80000	257
36.80833	259
36.81667	261
36.82500	262
36.83333	262
36.84167	262
36.85000	262
36.85833	264
36.86667	265
36.87500	265
36.88333	264
36.89167	261
36.90000	260
36.90833	260
36.91667	263
36.92500	267
36.93333	271
36.94167	273
36.95000	275
36.95833	277
36.96667	279
36.97500	278
36.98333	275
36.99167	271
37.00000	266
37.00833	263
37.01667	262
37.02500	261
37.03333	260
37.04167	260
37.05000	260
37.05833	262
37.06667	264
37.07500	265
37.08333	265
37.09167	265
37.10000	266
37.10833	267
37.11667	269
37.12500	271
37.13333	274
37.14167	279
37.15000	284
37.15833	287
37.16667	286
37.17500	280
37.18333	271
37.19167	263
37.20000	257
37.20833	255
37.21667	257
37.22500	261
37.23333	265
37.24167	267
37.25000	268
37.25833	268
37.26667	266
37.27500	264
37.28333	262
37.29167	262
37.30000	264
37.30833	268
37.31667	274
37.32500	279
37.33333	280
37.34167	278
37.35000	276
37.35833	276
37.36667	278
37.37500	285
37.38333	295
37.39167	302
37.40000	307
37.40833	309
37.41667	310
37.42500	310
37.43333	310
37.44167	309
37.45000	308
37.45833	308
37.46667	310
37.47500	314
37.48333	318
37.49167	324
37.50000	330
37.50833	337
37.51667	348
37.52500	359
37.53333	368
37.54167	374
37.55000	378
37.55833	380
37.56667	380
37.57500	380
37.58333	380
37.59167	380
37.60000	382
37.60833	386
37.61667	392
37.62500	399
37.63333	405
37.64167	410
37.65000	414
37.65833	418
37.66667	423
37.67500	431
37.68333	441
37.69167	449
37.70000	453
37.70833	455
37.71667	455
37.72500	455
37.73333	458
37.74167	464
37.75000	471
37.75833	479
37.76667	485
37.77500	491
37.78333	496
37.79167	501
37.80000	507
37.80833	514
37.81667	520
37.82500	526
37.83333	530
37.84167	532
37.85000	534
37.85833	538
37.86667	543
37.87500	548
37.88333	553
37.89167	559
37.90000	568
37.90833	578
37.91667	588
37.92500	597
37.93333	603
37.94167	605
37.95000	606
37.95833	608
37.96667	611
37.97500	615
37.98333	620
37.99167	626
38.00000	632
38.00833	638
38.01667	643
38.02500	647
38.03333	650
38.04167	650
38.05000	647
38.05833	643
38.06667	638
38.07500	637
38.08333	638
38.09167	640
38.10000	642
38.10833	644
38.11667	643
38.12500	642
38.13333	643
38.14167	648
38.15000	655
38.15833	661
38.16667	665
38.17500	667
38.18333	667
38.19167	666
38.20000	665
38.20833	666
38.21667	668
38.22500	671
38.23333	673
38.24167	675
38.25000	675
38.25833	677
38.26667	678
38.27500	681
38.28333	684
38.29167	685
38.30000	684
38.30833	681
38.31667	675
38.32500	668
38.33333	660
38.34167	653
38.35000	648
38.35833	647
38.36667	650
38.37500	654
38.38333	658
38.39167	659
38.40000	659
38.40833	656
38.41667	651
38.42500	645
38.43333	639
38.44167	635
38.45000	629
38.45833	623
38.46667	619
38.47500	616
38.48333	616
38.49167	616
38.50000	616
38.50833	613
38.51667	609
38.52500	605
38.53333	604
38.54167	605
38.55000	608
38.55833	609
38.56667	608
38.57500	607
38.58333	605
38.59167	602
38.60000	598
38.60833	595
38.61667	592
38.62500	590
38.63333	587
38.64167	584
38.65000	582
38.65833	581
38.66667	579
38.67500	575
38.68333	568
38.69167	561
38.70000	554
38.70833	550
38.71667	550
38.72500	551
38.73333	552
38.74167	550
38.75000	546
38.75833	540
38.76667	533
38.77500	526
38.78333	521
38.79167	518
38.80000	518
38.80833	518
38.81667	518
38.82500	517
38.83333	517
38.84167	518
38.85000	519
38.85833	518
38.86667	513
38.87500	505
38.88333	494
38.89167	485
38.90000	478
38.90833	474
38.91667	474
38.92500	478
38.93333	484
38.94167	491
38.95000	496
38.95833	497
38.96667	496
38.97500	494
38.98333	492
38.99167	490
39.00000	490
39.00833	490
39.01667	488
39.02500	485
39.03333	481
39.04167	477
39.05000	473
39.05833	470
39.06667	469
39.07500	467
39.08333	466
39.09167	465
39.10000	466
39.10833	467
39.11667	466
39.12500	464
39.13333	463
39.14167	464
39.15000	467
39.15833	470
39.16667	472
39.17500	472
39.18333	471
39.19167	470
39.20000	470
39.20833	471
39.21667	472
39.22500	474
39.23333	474
39.24167	472
39.25000	469
39.25833	465
39.26667	461
39.27500	460
39.28333	461
39.29167	462
39.30000	463
39.30833	463
39.31667	464
39.32500	465
39.33333	467
39.34167	469
39.35000	470
39.35833	470
39.36667	469
39.37500	468
39.38333	467
39.39167	466
39.40000	465
39.40833	464
39.41667	464
39.42500	464
39.43333	465
39.44167	465
39.45000	464
39.45833	462
39.46667	461
39.47500	462
39.48333	466
39.49167	471
39.50000	476
39.50833	478
39.51667	479
39.52500	478
39.53333	477
39.54167	478
39.55000	479
39.55833	482
39.56667	485
39.57500	486
39.58333	484
39.59167	480
39.60000	474
39.60833	469
39.61667	468
39.62500	470
39.63333	475
39.64167	481
39.65000	486
39.65833	490
39.66667	492
39.67500	494
39.68333	493
39.69167	490
39.70000	486
39.70833	481
39.71667	478
39.72500	475
39.73333	472
39.74167	470
39.75000	471
39.75833	475
39.76667	482
39.77500	492
39.78333	503
39.79167	513
39.80000	523
39.80833	529
39.81667	531
39.82500	529
39.83333	524
39.84167	517
39.85000	510
39.85833	504
39.86667	498
39.87500	494
39.88333	492
39.89167	491
39.90000	493
39.90833	495
39.91667	498
39.92500	501
39.93333	506
39.94167	512
39.95000	517
39.95833	520
39.96667	522
39.97500	521
39.98333	518
39.99167	515
40.00000	510
40.00833	505
40.01667	504
40.02500	505
40.03333	507
40.04167	512
40.05000	518
40.05833	525
40.06667	531
40.07500	536
40.08333	538
40.09167	537
40.10000	532
40.10833	526
40.11667	522
40.12500	524
40.13333	528
40.14167	532
40.15000	536
40.15833	537
40.16667	538
40.17500	539
40.18333	542
40.19167	547
40.20000	555
40.20833	562
40.21667	565
40.22500	565
40.23333	565
40.24167	565
40.25000	567
40.25833	570
40.26667	572
40.27500	573
40.28333	570
40.29167	568
40.30000	568
40.30833	570
40.31667	574
40.32500	580
40.33333	585
40.34167	590
40.35000	594
40.35833	598
40.36667	602
40.37500	604
40.38333	605
40.39167	604
40.40000	602
40.40833	601
40.41667	604
40.42500	610
40.43333	621
40.44167	635
40.45000	648
40.45833	656
40.46667	660
40.47500	660
40.48333	658
40.49167	657
40.50000	659
40.50833	663
40.51667	669
40.52500	676
40.53333	683
40.54167	691
40.55000	700
40.55833	710
40.56667	718
40.57500	726
40.58333	733
40.59167	739
40.60000	744
40.60833	749
40.61667	755
40.62500	763
40.63333	771
40.64167	781
40.65000	792
40.65833	805
40.66667	820
40.67500	841
40.68333	864
40.69167	885
40.70000	902
40.70833	916
40.71667	928
40.72500	941
40.73333	956
40.74167	975
40.75000	993
40.75833	1012
40.76667	1032
40.77500	1052
40.78333	1075
40.79167	1097
40.80000	1121
40.80833	1144
40.81667	1169
40.82500	1193
40.83333	1218
40.84167	1245
40.85000	1274
40.85833	1307
40.86667	1341
40.87500	1375
40.88333	1410
40.89167	1446
40.90000	1486
40.90833	1527
40.91667	1570
40.92500	1614
40.93333	1657
40.94167	1698
40.95000	1739
40.95833	1782
40.96667	1824
40.97500	1866
40.98333	1909
40.99167	1955
41.00000	2007
41.00833	2060
41.01667	2115
41.02500	2173
41.03333	2233
41.04167	2298
41.05000	2365
41.05833	2438
41.06667	2510
41.07500	2582
41.08333	2652
41.09167	2720
41.10000	2790
41.10833	2857
41.11667	2925
41.12500	2993
41.13333	3060
41.14167	3128
41.15000	3195
41.15833	3265
41.16667	3337
41.17500	3411
41.18333	3487
41.19167	3562
41.20000	3640
41.20833	3718
41.21667	3798
41.22500	3879
41.23333	3958
41.24167	4038
41.25000	4117
41.25833	4199
41.26667	4281
41.27500	4365
41.28333	4450
41.29167	4534
41.30000	4618
41.30833	4699
41.31667	4777
41.32500	4855
41.33333	4931
41.34167	5008
41.35000	5084
41.35833	5159
41.36667	5232
41.37500	5302
41.38333	5370
41.39167	5439
41.40000	5511
41.40833	5583
41.41667	5656
41.42500	5728
41.43333	5795
41.44167	5859
41.45000	5919
41.45833	5977
41.46667	6034
41.47500	6089
41.48333	6142
41.49167	6190
41.50000	6237
41.50833	6283
41.51667	6332
41.52500	6383
41.53333	6433
41.54167	6482
41.55000	6522
41.55833	6555
41.56667	6583
41.57500	6611
41.58333	6639
41.59167	6667
41.60000	6694
41.60833	6719
41.61667	6741
41.62500	6758
41.63333	6771
41.64167	6781
41.65000	6788
41.65833	6793
41.66667	6796
41.67500	6799
41.68333	6800
41.69167	6801
41.70000	6800
41.70833	6798
41.71667	6793
41.72500	6785
41.73333	6771
41.74167	6753
41.75000	6731
41.75833	6706
41.76667	6678
41.77500	6647
41.78333	6613
41.79167	6575
41.80000	6535
41.80833	6494
41.81667	6453
41.82500	6413
41.83333	6374
41.84167	6335
41.85000	6294
41.85833	6249
41.86667	6203
41.87500	6155
41.88333	6105
41.89167	6052
41.90000	5993
41.90833	5931
41.91667	5864
41.92500	5796
41.93333	5729
41.94167	5662
41.95000	5597
41.95833	5530
41.96667	5462
41.97500	5394
41.98333	5324
41.99167	5252
42.00000	5175
42.00833	5099
42.01667	5021
42.02500	4944
42.03333	4867
42.04167	4787
42.05000	4708
42.05833	4625
42.06667	4542
42.07500	4461
42.08333	4380
42.09167	4301
42.10000	4221
42.10833	4143
42.11667	4064
42.12500	3987
42.13333	3911
42.14167	3835
42.15000	3761
42.15833	3683
42.16667	3606
42.17500	3527
42.18333	3447
42.19167	3369
42.20000	3290
42.20833	3215
42.21667	3139
42.22500	3064
42.23333	2990
42.24167	2915
42.25000	2841
42.25833	2763
42.26667	2688
42.27500	2615
42.28333	2545
42.29167	2480
42.30000	2416
42.30833	2355
42.31667	2293
42.32500	2231
42.33333	2171
42.34167	2111
42.35000	2053
42.35833	1994
42.36667	1936
42.37500	1877
42.38333	1817
42.39167	1760
42.40000	1705
42.40833	1654
42.41667	1607
42.42500	1561
42.43333	1513
42.44167	1463
42.45000	1413
42.45833	1362
42.46667	1314
42.47500	1268
42.48333	1224
42.49167	1184
42.50000	1148
42.50833	1114
42.51667	1083
42.52500	1053
42.53333	1022
42.54167	989
42.55000	957
42.55833	926
42.56667	894
42.57500	863
42.58333	833
42.59167	804
42.60000	776
42.60833	752
42.61667	730
42.62500	709
42.63333	689
42.64167	668
42.65000	650
42.65833	633
42.66667	617
42.67500	599
42.68333	580
42.69167	559
42.70000	537
42.70833	518
42.71667	503
42.72500	491
42.73333	480
42.74167	468
42.75000	455
42.75833	439
42.76667	424
42.77500	411
42.78333	399
42.79167	388
42.80000	378
42.80833	368
42.81667	356
42.82500	344
42.83333	332
42.84167	321
42.85000	312
42.85833	306
42.86667	302
42.87500	299
42.88333	296
42.89167	292
42.90000	286
42.90833	280
42.91667	275
42.92500	271
42.93333	266
42.94167	261
42.95000	255
42.95833	249
42.96667	243
42.97500	238
42.98333	232
42.99167	226
43.00000	219
43.00833	211
43.01667	205
43.02500	199
43.03333	194
43.04167	190
43.05000	186
43.05833	181
43.06667	177
43.07500	174
43.08333	174
43.09167	175
43.10000	179
43.10833	181
43.11667	182
43.12500	182
43.13333	179
43.14167	176
43.15000	173
43.15833	171
43.16667	171
43.17500	172
43.18333	174
43.19167	174
43.20000	172
43.20833	169
43.21667	166
43.22500	163
43.23333	161
43.24167	158
43.25000	157
43.25833	156
43.26667	156
43.27500	157
43.28333	156
43.29167	155
43.30000	152
43.30833	150
43.31667	150
43.32500	150
43.33333	151
43.34167	150
43.35000	149
43.35833	148
43.36667	147
43.37500	146
43.38333	146
43.39167	146
43.40000	145
43.40833	143
43.41667	141
43.42500	138
43.43333	138
43.44167	140
43.45000	143
43.45833	147
43.46667	150
43.47500	150
43.48333	148
43.49167	145
43.50000	142
43.50833	139
43.51667	139
43.52500	140
43.53333	141
43.54167	143
43.55000	144
43.55833	142
43.56667	139
43.57500	135
43.58333	133
43.59167	132
43.60000	132
43.60833	133
43.61667	136
43.62500	140
43.63333	143
43.64167	144
43.65000	144
43.65833	144
43.66667	145
43.67500	146
43.68333	146
43.69167	145
43.70000	142
43.70833	140
43.71667	138
43.72500	139
43.73333	140
43.74167	143
43.75000	147
43.75833	151
43.76667	156
43.77500	157
43.78333	156
43.79167	152
43.80000	148
43.80833	144
43.81667	143
43.82500	144
43.83333	143
43.84167	141
43.85000	138
43.85833	134
43.86667	131
43.87500	129
43.88333	131
43.89167	134
43.90000	137
43.90833	139
43.91667	140
43.92500	139
43.93333	137
43.94167	136
43.95000	136
43.95833	135
43.96667	133
43.97500	130
43.98333	125
43.99167	121
44.00000	119
44.00833	121
44.01667	125
44.02500	130
44.03333	134
44.04167	135
44.05000	136
44.05833	136
44.06667	139
44.07500	144
44.08333	150
44.09167	155
44.10000	157
44.10833	158
44.11667	157
44.12500	155
44.13333	154
44.14167	153
44.15000	152
44.15833	148
44.16667	143
44.17500	136
44.18333	131
44.19167	128
44.20000	128
44.20833	128
44.21667	128
44.22500	126
44.23333	124
44.24167	124
44.25000	125
44.25833	127
44.26667	129
44.27500	129
44.28333	126
44.29167	124
44.30000	123
44.30833	124
44.31667	128
44.32500	133
44.33333	136
44.34167	137
44.35000	135
44.35833	133
44.36667	130
44.37500	129
44.38333	130
44.39167	131
44.40000	132
44.40833	132
44.41667	133
44.42500	133
44.43333	134
44.44167	135
44.45000	136
44.45833	136
44.46667	135
44.47500	136
44.48333	138
44.49167	141
44.50000	144
44.50833	144
44.51667	141
44.52500	136
44.53333	133
44.54167	133
44.55000	134
44.55833	136
44.56667	138
44.57500	139
44.58333	139
44.59167	139
44.60000	138
44.60833	138
44.61667	137
44.62500	135
44.63333	132
44.64167	130
44.65000	128
44.65833	127
44.66667	129
44.67500	133
44.68333	138
44.69167	141
44.70000	142
44.70833	140
44.71667	137
44.72500	134
44.73333	131
44.74167	130
44.75000	129
44.75833	127
44.76667	125
44.77500	122
44.78333	120
44.79167	117
44.80000	114
44.80833	111
44.81667	108
44.82500	107
44.83333	108
44.84167	112
44.85000	117
44.85833	123
44.86667	128
44.87500	131
44.88333	133
44.89167	133
44.90000	135
44.90833	136
44.91667	136
44.92500	134
44.93333	130
44.94167	126
44.95000	122
44.95833	120
44.96667	119
44.97500	118
44.98333	116
44.99167	113
45.00000	109
45.00833	106
45.01667	107
45.02500	110
45.03333	113
45.04167	116
45.05000	117
45.05833	115
45.06667	112
45.07500	109
45.08333	107
45.09167	105
45.10000	101
45.10833	98
45.11667	95
45.12500	93
45.13333	92
45.14167	91
45.15000	90
45.15833	89
45.16667	89
45.17500	90
45.18333	93
45.19167	94
45.20000	94
45.20833	93
45.21667	92
45.22500	91
45.23333	92
45.24167	93
45.25000	94
45.25833	93
45.26667	91
45.27500	90
45.28333	90
45.29167	90
45.30000	91
45.30833	92
45.31667	93
45.32500	93
45.33333	93
45.34167	92
45.35000	88
45.35833	81
45.36667	73
45.37500	66
45.38333	61
45.39167	57
45.40000	54
45.40833	52
45.41667	51
45.42500	50
45.43333	50
45.44167	53
45.45000	55
45.45833	56
45.46667	54
45.47500	51
45.48333	48
45.49167	45
45.50000	42
45.50833	39
45.51667	36
45.52500	32
45.53333	30
45.54167	30
45.55000	30
45.55833	31
45.56667	32
45.57500	31
45.58333	28
45.59167	25
45.60000	21
45.60833	17
45.61667	13
45.62500	10
45.63333	6
45.64167	1
45.65000	-2
45.65833	-2
45.66667	-1
45.67500	1
45.68333	2
45.69167	1
45.70000	-3
45.70833	-9
45.71667	-14
45.72500	-20
45.73333	-25
45.74167	-29
45.75000	-32
45.75833	-35
45.76667	-38
45.77500	-43
45.78333	-49
45.79167	-56
45.80000	-63
45.80833	-69
45.81667	-71
45.82500	-69
45.83333	-67
45.84167	-65
45.85000	-62
45.85833	-60
45.86667	-60
45.87500	-62
45.88333	-65
45.89167	-69
45.90000	-73
45.90833	-77
45.91667	-80
45.92500	-83
45.93333	-85
45.94167	-87
45.95000	-88
45.95833	-87
45.96667	-86
45.97500	-88
45.98333	-91
45.99167	-94
46.00000	-96
46.00833	-97
46.01667	-99
46.02500	-103
46.03333	-109
46.04167	-117
46.05000	-124
46.05833	-130
46.06667	-133
46.07500	-133
46.08333	-130
46.09167	-126
46.10000	-124
46.10833	-122
46.11667	-123
46.12500	-126
46.13333	-130
46.14167	-134
46.15000	-138
46.15833	-143
46.16667	-148
46.17500	-152
46.18333	-155
46.19167	-157
46.20000	-157
46.20833	-157
46.21667	-156
46.22500	-155
46.23333	-155
46.24167	-158
46.25000	-162
46.25833	-167
46.26667	-171
46.27500	-174
46.28333	-174
46.29167	-175
46.30000	-176
46.30833	-177
46.31667	-179
46.32500	-182
46.33333	-185
46.34167	-188
46.35000	-191
46.35833	-194
46.36667	-197
46.37500	-200
46.38333	-202
46.39167	-203
46.40000	-204
46.40833	-203
46.41667	-201
46.42500	-199
46.43333	-197
46.44167	-195
46.45000	-194
46.45833	-191
46.46667	-189
46.47500	-186
46.48333	-185
46.49167	-185
46.50000	-187
46.50833	-191
46.51667	-196
46.52500	-201
46.53333	-206
46.54167	-211
46.55000	-215
46.55833	-218
46.56667	-221
46.57500	-224
46.58333	-226
46.59167	-231
46.60000	-237
46.60833	-242
46.61667	-244
46.62500	-243
46.63333	-238
46.64167	-232
46.65000	-226
46.65833	-222
46.66667	-222
46.67500	-225
46.68333	-230
46.69167	-235
46.70000	-238
46.70833	-240
46.71667	-240
46.72500	-238
46.73333	-236
46.74167	-235
46.75000	-235
46.75833	-236
46.76667	-237
46.77500	-237
46.78333	-236
46.79167	-235
46.80000	-237
46.80833	-239
46.81667	-242
46.82500	-245
46.83333	-247
46.84167	-248
46.85000	-248
46.85833	-246
46.86667	-245
46.87500	-243
46.88333	-243
46.89167	-244
46.90000	-247
46.90833	-250
46.91667	-251
46.92500	-250
46.93333	-247
46.94167	-244
46.95000	-241
46.95833	-239
46.96667	-239
46.97500	-241
46.98333	-244
46.99167	-246
47.00000	-246
47.00833	-244
47.01667	-242
47.02500	-239
47.03333	-237
47.04167	-234
47.05000	-232
47.05833	-230
47.06667	-228
47.07500	-227
47.08333	-225
47.09167	-224
47.10000	-223
47.10833	-223
47.11667	-225
47.12500	-228
47.13333	-232
47.14167	-236
47.15000	-240
47.15833	-241
47.16667	-241
47.17500	-240
47.18333	-239
47.19167	-237
47.20000	-235
47.20833	-233
47.21667	-233
47.22500	-233
47.23333	-232
47.24167	-231
47.25000	-229
47.25833	-226
47.26667	-224
47.27500	-223
47.28333	-224
47.29167	-224
47.30000	-223
47.30833	-222
47.31667	-222
47.32500	-224
47.33333	-227
47.34167	-228
47.35000	-227
47.35833	-222
47.36667	-216
47.37500	-210
47.38333	-207
47.39167	-206
47.40000	-209
47.40833	-211
47.41667	-211
47.42500	-207
47.43333	-202
47.44167	-198
47.45000	-196
47.45833	-197
47.46667	-200
47.47500	-204
47.48333	-207
47.49167	-210
47.50000	-214
47.50833	-218
47.51667	-221
47.52500	-223
47.53333	-221
47.54167	-217
47.55000	-212
47.55833	-208
47.56667	-206
47.57500	-205
47.58333	-205
47.59167	-205
47.60000	-204
47.60833	-203
47.61667	-202
47.62500	-200
47.63333	-198
47.64167	-197
47.65000	-195
47.65833	-194
47.66667	-192
47.67500	-191
47.68333	-188
47.69167	-187
47.70000	-187
47.70833	-189
47.71667	-193
47.72500	-197
47.73333	-199
47.74167	-198
47.75000	-196
47.75833	-191
47.76667	-187
47.77500	-184
47.78333	-184
47.79167	-185
47.80000	-186
47.80833	-186
47.81667	-183
47.82500	-179
47.83333	-177
47.84167	-178
47.85000	-181
47.85833	-184
47.86667	-185
47.87500	-183
47.88333	-179
47.89167	-174
47.90000	-171
47.90833	-170
47.91667	-171
47.92500	-172
47.93333	-174
47.94167	-177
47.95000	-180
47.95833	-182
47.96667	-185
47.97500	-185
47.98333	-183
47.99167	-179
48.00000	-175
48.00833	-170
48.01667	-164
48.02500	-159
48.03333	-153
48.04167	-145
48.05000	-137
48.05833	-132
48.06667	-129
48.07500	-128
48.08333	-131
48.09167	-137
48.10000	-146
48.10833	-153
48.11667	-158
48.12500	-160
48.13333	-158
48.14167	-152
48.15000	-145
48.15833	-139
48.16667	-132
48.17500	-127
48.18333	-121
48.19167	-117
48.20000	-113
48.20833	-111
48.21667	-109
48.22500	-109
48.23333	-110
48.24167	-111
48.25000	-113
48.25833	-113
48.26667	-112
48.27500	-113
48.28333	-114
48.29167	-117
48.30000	-120
48.30833	-121
48.31667	-119
48.32500	-114
48.33333	-108
48.34167	-102
48.35000	-97
48.35833	-93
48.36667	-90
48.37500	-90
48.38333	-91
48.39167	-93
48.40000	-94
48.40833	-94
48.41667	-92
48.42500	-91
48.43333	-91
48.44167	-93
48.45000	-95
48.45833	-96
48.46667	-95
48.47500	-94
48.48333	-92
48.49167	-91
48.50000	-90
48.50833	-89
48.51667	-88
48.52500	-85
48.53333	-81
48.54167	-78
48.55000	-74
48.55833	-68
48.56667	-63
48.57500	-60
48.58333	-59
48.59167	-61
48.60000	-63
48.60833	-66
48.61667	-67
48.62500	-66
48.63333	-63
48.64167	-59
48.65000	-53
48.65833	-47
48.66667	-42
48.67500	-38
48.68333	-36
48.69167	-35
48.70000	-38
48.70833	-43
48.71667	-49
48.72500	-57
48.73333	-64
48.74167	-70
48.75000	-75
48.75833	-78
48.76667	-77
48.77500	-73
48.78333	-68
48.79167	-64
48.80000	-62
48.80833	-62
48.81667	-61
48.82500	-60
48.83333	-57
48.84167	-52
48.85000	-48
48.85833	-45
48.86667	-45
48.87500	-47
48.88333	-52
48.89167	-57
48.90000	-62
48.90833	-66
48.91667	-69
48.92500	-69
48.93333	-69
48.94167	-69
48.95000	-68
48.95833	-67
48.96667	-66
48.97500	-66
48.98333	-66
48.99167	-67
49.00000	-67
49.00833	-67
49.01667	-67
49.02500	-65
49.03333	-64
49.04167	-63
49.05000	-64
49.05833	-66
49.06667	-69
49.07500	-73
49.08333	-78
49.09167	-81
49.10000	-82
49.10833	-81
49.11667	-78
49.12500	-74
49.13333	-71
49.14167	-69
49.15000	-67
49.15833	-67
49.16667	-68
49.17500	-70
49.18333	-72
49.19167	-73
49.20000	-72
49.20833	-71
49.21667	-73
49.22500	-77
49.23333	-83
49.24167	-88
49.25000	-91
49.25833	-91
49.26667	-89
49.27500	-88
49.28333	-87
49.29167	-86
49.30000	-86
49.30833	-85
49.31667	-83
49.32500	-81
49.33333	-80
49.34167	-81
49.35000	-83
49.35833	-85
49.36667	-87
49.37500	-89
49.38333	-91
49.39167	-94
49.40000	-98
49.40833	-101
49.41667	-104
49.42500	-105
49.43333	-104
49.44167	-102
49.45000	-98
49.45833	-95
49.46667	-92
49.47500	-89
49.48333	-88
49.49167	-87
49.50000	-89
49.50833	-91
49.51667	-93
49.52500	-96
49.53333	-97
49.54167	-97
49.55000	-96
49.55833	-96
49.56667	-97
49.57500	-99
49.58333	-102
49.59167	-103
49.60000	-103
49.60833	-102
49.61667	-101
49.62500	-101
49.63333	-101
49.64167	-102
49.65000	-104
49.65833	-106
49.66667	-109
49.67500	-110
49.68333	-109
49.69167	-108
49.70000	-107
49.70833	-108
49.71667	-110
49.72500	-113
49.73333	-114
49.74167	-112
49.75000	-109
49.75833	-107
49.76667	-106
49.77500	-108
49.78333	-113
49.79167	-118
49.80000	-121
49.80833	-124
49.81667	-125
49.82500	-126
49.83333	-128
49.84167	-132
49.85000	-135
49.85833	-137
49.86667	-137
49.87500	-135
49.88333	-132
49.89167	-127
49.90000	-121
49.90833	-117
49.91667	-114
49.92500	-114
49.93333	-116
49.94167	-118
49.95000	-119
49.95833	-120
49.96667	-120
49.97500	-120
49.98333	-122
49.99167	-123
50.00000	-123
50.00833	-121
50.01667	-118
50.02500	-115
50.03333	-114
50.04167	-115
50.05000	-116
50.05833	-118
50.06667	-119
50.07500	-119
50.08333	-118
50.09167	-118
50.10000	-119
50.10833	-122
50.11667	-126
50.12500	-129
50.13333	-130
50.14167	-127
50.15000	-124
50.15833	-121
50.16667	-118
50.17500	-116
50.18333	-114
50.19167	-113
50.20000	-113
50.20833	-116
50.21667	-120
50.22500	-126
50.23333	-130
50.24167	-131
50.25000	-131
50.25833	-129
50.26667	-128
50.27500	-129
50.28333	-133
50.29167	-138
50.30000	-143
50.30833	-145
50.31667	-146
50.32500	-145
50.33333	-142
50.34167	-140
50.35000	-138
50.35833	-136
50.36667	-134
50.37500	-133
50.38333	-133
50.39167	-133
50.40000	-132
50.40833	-130
50.41667	-127
50.42500	-124
50.43333	-123
50.44167	-124
50.45000	-125
50.45833	-124
50.46667	-122
50.47500	-120
50.48333	-119
50.49167	-119
50.50000	-120
50.50833	-122
50.51667	-123
50.52500	-122
50.53333	-121
50.54167	-122
50.55000	-123
50.55833	-126
50.56667	-129
50.57500	-132
50.58333	-135
50.59167	-136
50.60000	-135
50.60833	-132
50.61667	-129
50.62500	-125
50.63333	-122
50.64167	-119
50.65000	-117
50.65833	-117
50.66667	-118
50.67500	-122
50.68333	-127
50.69167	-132
50.70000	-134
50.70833	-134
50.71667	-131
50.72500	-128
50.73333	-127
50.74167	-128
50.75000	-128
50.75833	-127
50.76667	-125
50.77500	-122
50.78333	-118
50.79167	-115
50.80000	-114
50.80833	-113
50.81667	-111
50.82500	-109
50.83333	-108
50.84167	-109
50.85000	-111
50.85833	-112
50.86667	-111
50.87500	-107
50.88333	-102
50.89167	-97
50.90000	-92
50.90833	-88
50.91667	-84
50.92500	-81
50.93333	-81
50.94167	-85
50.95000	-90
50.95833	-95
50.96667	-99
50.97500	-99
50.98333	-96
50.99167	-89
51.00000	-81
51.00833	-73
51.01667	-64
51.02500	-56
51.03333	-50
51.04167	-45
51.05000	-40
51.05833	-34
51.06667	-27
51.07500	-20
51.08333	-10
51.09167	0
51.10000	11
51.10833	22
51.11667	30
51.12500	37
51.13333	44
51.14167	52
51.15000	61
51.15833	73
51.16667	86
51.17500	101
51.18333	117
51.19167	133
51.20000	149
51.20833	164
51.21667	181
51.22500	199
51.23333	221
51.24167	248
51.25000	276
51.25833	304
51.26667	332
51.27500	360
51.28333	388
51.29167	416
51.30000	444
51.30833	472
51.31667	500
51.32500	530
51.33333	564
51.34167	602
51.35000	642
51.35833	685
51.36667	728
51.37500	772
51.38333	818
51.39167	865
51.40000	917
51.40833	971
51.41667	1029
51.42500	1088
51.43333	1149
51.44167	1213
51.45000	1279
51.45833	1351
51.46667	1426
51.47500	1505
51.48333	1589
51.49167	1674
51.50000	1763
51.50833	1851
51.51667	1942
51.52500	2034
51.53333	2129
51.54167	2230
51.55000	2333
51.55833	2444
51.56667	2558
51.57500	2676
51.58333	2800
51.59167	2924
51.60000	3054
51.60833	3185
51.61667	3322
51.62500	3462
51.63333	3604
51.64167	3753
51.65000	3904
51.65833	4062
51.66667	4224
51.67500	4390
51.68333	4565
51.69167	4740
51.70000	4925
51.70833	5111
51.71667	5304
51.72500	5502
51.73333	5703
51.74167	5913
51.75000	6123
51.75833	6344
51.76667	6569
51.77500	6800
51.78333	7039
51.79167	7277
51.80000	7525
51.80833	7772
51.81667	8025
51.82500	8284
51.83333	8546
51.84167	8820
51.85000	9093
51.85833	9377
51.86667	9663
51.87500	9953
51.88333	10252
51.89167	10549
51.90000	10857
51.90833	11165
51.91667	11483
51.92500	11807
51.93333	12133
51.94167	12468
51.95000	12801
51.95833	13143
51.96667	13486
51.97500	13833
51.98333	14188
51.99167	14541
52.00000	14906
52.00833	15269
52.01667	15641
52.02500	16019
52.03333	16395
52.04167	16783
52.05000	17165
52.05833	17558
52.06667	17949
52.07500	18341
52.08333	18740
52.09167	19132
52.10000	19535
52.10833	19931
52.11667	20334
52.12500	20740
52.13333	21147
52.14167	21566
52.15000	21980
52.15833	22405
52.16667	22826
52.17500	23247
52.18333	23672
52.19167	24091
52.20000	24521
52.20833	24944
52.21667	25371
52.22500	25797
52.23333	26216
52.24167	26642
52.25000	27057
52.25833	27481
52.26667	27899
52.27500	28314
52.28333	28733
52.29167	29143
52.30000	29562
52.30833	29973
52.31667	30387
52.32500	30798
52.33333	31200
52.34167	31605
52.35000	31998
52.35833	32396
52.36667	32788
52.37500	33179
52.38333	33574
52.39167	33956
52.40000	34343
52.40833	34718
52.41667	35093
52.42500	35464
52.43333	35829
52.44167	36197
52.45000	36551
52.45833	36905
52.46667	37248
52.47500	37585
52.48333	37921
52.49167	38247
52.50000	38575
52.50833	38891
52.51667	39204
52.52500	39509
52.53333	39804
52.54167	40098
52.55000	40379
52.55833	40659
52.56667	40930
52.57500	41193
52.58333	41453
52.59167	41702
52.60000	41950
52.60833	42186
52.61667	42416
52.62500	42638
52.63333	42850
52.64167	43057
52.65000	43252
52.65833	43444
52.66667	43626
52.67500	43801
52.68333	43971
52.69167	44131
52.70000	44287
52.70833	44432
52.71667	44567
52.72500	44693
52.73333	44806
52.74167	44910
52.75000	45006
52.75833	45096
52.76667	45179
52.77500	45256
52.78333	45327
52.79167	45386
52.80000	45436
52.80833	45475
52.81667	45506
52.82500	45528
52.83333	45542
52.84167	45548
52.85000	45544
52.85833	45531
52.86667	45509
52.87500	45479
52.88333	45442
52.89167	45400
52.90000	45351
52.90833	45297
52.91667	45233
52.92500	45161
52.93333	45080
52.94167	44989
52.95000	44893
52.95833	44787
52.96667	44675
52.97500	44554
52.98333	44424
52.99167	44289
53.00000	44144
53.00833	43996
53.01667	43840
53.02500	43679
53.03333	43516
53.04167	43344
53.05000	43172
53.05833	42989
53.06667	42800
53.07500	42604
53.08333	42398
53.09167	42191
53.10000	41976
53.10833	41761
53.11667	41536
53.12500	41304
53.13333	41069
53.14167	40822
53.15000	40578
53.15833	40326
53.16667	40073
53.17500	39816
53.18333	39553
53.19167	39291
53.20000	39019
53.20833	38750
53.21667	38474
53.22500	38195
53.23333	37915
53.24167	37625
53.25000	37338
53.25833	37042
53.26667	36748
53.27500	36451
53.28333	36150
53.29167	35851
53.30000	35542
53.30833	35237
53.31667	34928
53.32500	34618
53.33333	34313
53.34167	34003
53.35000	33699
53.35833	33386
53.36667	33074
53.37500	32760
53.38333	32440
53.39167	32126
53.40000	31807
53.40833	31497
53.41667	31186
53.42500	30876
53.43333	30568
53.44167	30251
53.45000	29939
53.45833	29618
53.46667	29300
53.47500	28985
53.48333	28670
53.49167	28362
53.50000	28048
53.50833	27741
53.51667	27431
53.52500	27121
53.53333	26816
53.54167	26506
53.55000	26204
53.55833	25897
53.56667	25595
53.57500	25297
53.58333	24997
53.59167	24704
53.60000	24404
53.60833	24112
53.61667	23818
53.62500	23526
53.63333	23241
53.64167	22952
53.65000	22673
53.65833	22390
53.66667	22113
53.67500	21839
53.68333	21564
53.69167	21297
53.70000	21024
53.70833	20759
53.71667	20497
53.72500	20239
53.73333	19988
53.74167	19733
53.75000	19484
53.75833	19230
53.76667	18979
53.77500	18732
53.78333	18487
53.79167	18250
53.80000	18012
53.80833	17781
53.81667	17550
53.82500	17322
53.83333	17097
53.84167	16870
53.85000	16647
53.85833	16421
53.86667	16198
53.87500	15978
53.88333	15759
53.89167	15550
53.90000	15341
53.90833	15139
53.91667	14936
53.92500	14734
53.93333	14538
53.94167	14341
53.95000	14151
53.95833	13963
53.96667	13779
53.97500	13597
53.98333	13414
53.99167	13238
54.00000	13063
54.00833	12893
54.01667	12722
54.02500	12551
54.03333	12381
54.04167	12209
54.05000	12043
54.05833	11879
54.06667	11721
54.07500	11567
54.08333	11414
54.09167	11265
54.10000	11114
54.10833	10967
54.11667	10820
54.12500	10673
54.13333	10530
54.14167	10385
54.15000	10246
54.15833	10110
54.16667	9979
54.17500	9854
54.18333	9731
54.19167	9612
54.20000	9490
54.20833	9369
54.21667	9244
54.22500	9118
54.23333	8995
54.24167	8871
54.25000	8755
54.25833	8641
54.26667	8532
54.27500	8425
54.28333	8319
54.29167	8218
54.30000	8116
54.30833	8018
54.31667	7920
54.32500	7821
54.33333	7724
54.34167	7624
54.35000	7529
54.35833	7433
54.36667	7341
54.37500	7248
54.38333	7155
54.39167	7065
54.40000	6977
54.40833	6893
54.41667	6812
54.42500	6732
54.43333	6654
54.44167	6573
54.45000	6494
54.45833	6413
54.46667	6335
54.47500	6259
54.48333	6184
54.49167	6112
54.50000	6041
54.50833	5973
54.51667	5904
54.52500	5835
54.53333	5767
54.54167	5699
54.55000	5633
54.55833	5568
54.56667	5505
54.57500	5442
54.58333	5379
54.59167	5318
54.60000	5256
54.60833	5197
54.61667	5139
54.62500	5083
54.63333	5030
54.64167	4978
54.65000	4927
54.65833	4877
54.66667	4828
54.67500	4778
54.68333	4727
54.69167	4675
54.70000	4621
54.70833	4569
54.71667	4517
54.72500	4467
54.73333	4418
54.74167	4368
54.75000	4319
54.75833	4269
54.76667	4220
54.77500	4172
54.78333	4126
54.79167	4084
54.80000	4044
54.80833	4006
54.81667	3968
54.82500	3928
54.83333	3889
54.84167	3849
54.85000	3811
54.85833	3774
54.86667	3738
54.87500	3703
54.88333	3667
54.89167	3633
54.90000	3597
54.90833	3562
54.91667	3523
54.92500	3484
54.93333	3449
54.94167	3416
54.95000	3388
54.95833	3363
54.96667	3338
54.97500	3311
54.98333	3281
54.99167	3249
55.00000	3216
55.00833	3183
55.01667	3151
55.02500	3119
55.03333	3089
55.04167	3058
55.05000	3028
55.05833	2999
55.06667	2969
55.07500	2938
55.08333	2906
55.09167	2874
55.10000	2844
55.10833	2818
55.11667	2796
55.12500	2775
55.13333	2755
55.14167	2734
55.15000	2711
55.15833	2686
55.16667	2661
55.17500	2636
55.18333	2614
55.19167	2593
55.20000	2573
55.20833	2554
55.21667	2535
55.22500	2515
55.23333	2495
55.24167	2476
55.25000	2456
55.25833	2435
55.26667	2415
55.27500	2394
55.28333	2374
55.29167	2355
55.30000	2336
55.30833	2318
55.31667	2300
55.32500	2281
55.33333	2263
55.34167	2244
55.35000	2226
55.35833	2207
55.36667	2189
55.37500	2171
55.38333	2153
55.39167	2134
55.40000	2115
55.40833	2097
55.41667	2081
55.42500	2067
55.43333	2055
55.44167	2042
55.45000	2028
55.45833	2013
55.46667	1996
55.47500	1978
55.48333	1959
55.49167	1940
55.50000	1920
55.50833	1903
55.51667	1888
55.52500	1875
55.53333	1863
55.54167	1852
55.55000	1841
55.55833	1829
55.56667	1816
55.57500	1803
55.58333	1790
55.59167	1775
55.60000	1758
55.60833	1741
55.61667	1724
55.62500	1708
55.63333	1692
55.64167	1678
55.65000	1663
55.65833	1649
55.66667	1635
55.67500	1622
55.68333	1610
55.69167	1601
55.70000	1594
55.70833	1588
55.71667	1583
55.72500	1576
55.73333	1568
55.74167	1557
55.75000	1545
55.75833	1532
55.76667	1518
55.77500	1504
55.78333	1490
55.79167	1477
55.80000	1464
55.80833	1451
55.81667	1440
55.82500	1429
55.83333	1421
55.84167	1412
55.85000	1403
55.85833	1394
55.86667	1384
55.87500	1374
55.88333	1361
55.89167	1349
55.90000	1337
55.90833	1328
55.91667	1320
55.92500	1311
55.93333	1302
55.94167	1294
55.95000	1287
55.95833	1281
55.96667	1275
55.97500	1270
55.98333	1264
55.99167	1258
56.00000	1249
56.00833	1239
56.01667	1229
56.02500	1219
56.03333	1210
56.04167	1201
56.05000	1192
56.05833	1182
56.06667	1173
56.07500	1165
56.08333	1159
56.09167	1153
56.10000	1145
56.10833	1135
56.11667	1125
56.12500	1116
56.13333	1108
56.14167	1100
56.15000	1091
56.15833	1083
56.16667	1075
56.17500	1068
56.18333	1060
56.19167	1054
56.20000	1049
56.20833	1045
56.21667	1044
56.22500	1044
56.23333	1043
56.24167	1041
56.25000	1036
56.25833	1031
56.26667	1025
56.27500	1019
56.28333	1011
56.29167	1004
56.30000	997
56.30833	991
56.31667	986
56.32500	981
56.33333	975
56.34167	966
56.35000	957
56.35833	947
56.36667	937
56.37500	931
56.38333	926
56.39167	923
56.40000	919
56.40833	913
56.41667	905
56.42500	897
56.43333	889
56.44167	884
56.45000	880
56.45833	879
56.46667	878
56.47500	875
56.48333	870
56.49167	863
56.50000	854
56.50833	845
56.51667	837
56.52500	830
56.53333	825
56.54167	822
56.55000	821
56.55833	821
56.56667	818
56.57500	811
56.58333	802
56.59167	792
56.60000	783
56.60833	775
56.61667	768
56.62500	761
56.63333	756
56.64167	752
56.65000	749
56.65833	748
56.66667	749
56.67500	748
56.68333	747
56.69167	743
56.70000	740
56.70833	735
56.71667	731
56.72500	727
56.73333	721
56.74167	715
56.75000	710
56.75833	708
56.76667	706
56.77500	704
56.78333	701
56.79167	695
56.80000	687
56.80833	680
56.81667	674
56.82500	671
56.83333	669
56.84167	667
56.85000	665
56.85833	660
56.86667	655
56.87500	651
56.88333	646
56.89167	642
56.90000	639
56.90833	635
56.91667	629
56.92500	623
56.93333	617
56.94167	612
56.95000	607
56.95833	600
56.96667	594
56.97500	588
56.98333	584
56.99167	581
57.00000	579
57.00833	578
57.01667	577
57.02500	577
57.03333	578
57.04167	577
57.05000	575
57.05833	570
57.06667	563
57.07500	557
57.08333	551
57.09167	547
57.10000	544
57.10833	542
57.11667	541
57.12500	540
57.13333	540
57.14167	540
57.15000	541
57.15833	539
57.16667	535
57.17500	530
57.18333	524
57.19167	519
57.20000	516
57.20833	515
57.21667	513
57.22500	511
57.23333	509
57.24167	506
57.25000	502
57.25833	498
57.26667	493
57.27500	487
57.28333	481
57.29167	476
57.30000	474
57.30833	473
57.31667	471
57.32500	468
57.33333	465
57.34167	461
57.35000	458
57.35833	457
57.36667	458
57.37500	458
57.38333	458
57.39167	457
57.40000	453
57.40833	450
57.41667	446
57.42500	444
57.43333	444
57.44167	445
57.45000	448
57.45833	450
57.46667	451
57.47500	450
57.48333	447
57.49167	443
57.50000	437
57.50833	432
57.51667	427
57.52500	422
57.53333	418
57.54167	414
57.55000	409
57.55833	403
57.56667	397
57.57500	393
57.58333	390
57.59167	389
57.60000	391
57.60833	393
57.61667	394
57.62500	394
57.63333	393
57.64167	390
57.65000	387
57.65833	382
57.66667	377
57.67500	373
57.68333	372
57.69167	371
57.70000	370
57.70833	369
57.71667	368
57.72500	366
57.73333	364
57.74167	362
57.75000	358
57.75833	353
57.76667	349
57.77500	346
57.78333	344
57.79167	344
57.80000	345
57.80833	346
57.81667	347
57.82500	348
57.83333	346
57.84167	341
57.85000	334
57.85833	325
57.86667	317
57.87500	311
57.88333	307
57.89167	307
57.90000	308
57.90833	310
57.91667	311
57.92500	309
57.93333	306
57.94167	303
57.95000	301
57.95833	300
57.96667	302
57.97500	303
57.98333	302
57.99167	301
58.00000	301
58.00833	300
58.01667	299
58.02500	296
58.03333	293
58.04167	289
58.05000	286
58.05833	284
58.06667	283
58.07500	281
58.08333	278
58.09167	273
58.10000	268
58.10833	263
58.11667	259
58.12500	257
58.13333	255
58.14167	254
58.15000	254
58.15833	255
58.16667	258
58.17500	261
58.18333	264
58.19167	264
58.20000	262
58.20833	258
58.21667	255
58.22500	253
58.23333	253
58.24167	256
58.25000	259
58.25833	260
58.26667	258
58.27500	253
58.28333	246
58.29167	239
58.30000	234
58.30833	229
58.31667	226
58.32500	222
58.33333	219
58.34167	215
58.35000	211
58.35833	208
58.36667	207
58.37500	208
58.38333	213
58.39167	220
58.40000	227
58.40833	233
58.41667	235
58.42500	233
58.43333	230
58.44167	224
58.45000	219
58.45833	214
58.46667	211
58.47500	210
58.48333	211
58.49167	213
58.50000	214
58.50833	215
58.51667	213
58.52500	210
58.53333	206
58.54167	201
58.55000	197
58.55833	195
58.56667	195
58.57500	197
58.58333	201
58.59167	204
58.60000	204
58.60833	202
58.61667	200
58.62500	198
58.63333	198
58.64167	199
58.65000	200
58.65833	198
58.66667	196
58.67500	192
58.68333	189
58.69167	188
58.70000	188
58.70833	189
58.71667	191
58.72500	192
58.73333	191
58.74167	187
58.75000	182
58.75833	176
58.76667	170
58.77500	165
58.78333	161
58.79167	159
58.80000	158
58.80833	158
58.81667	158
58.82500	157
58.83333	155
58.84167	153
58.85000	152
58.85833	153
58.86667	156
58.87500	159
58.88333	161
58.89167	162
58.90000	162
58.90833	160
58.91667	157
58.92500	153
58.93333	149
58.94167	146
58.95000	143
58.95833	143
58.96667	145
58.97500	146
58.98333	146
58.99167	145
59.00000	143
59.00833	140
59.01667	138
59.02500	135
59.03333	135
59.04167	139
59.05000	143
59.05833	146
59.06667	146
59.07500	143
59.08333	136
59.09167	130
59.10000	125
59.10833	124
59.11667	125
59.12500	128
59.13333	132
59.14167	137
59.15000	140
59.15833	141
59.16667	138
59.17500	133
59.18333	126
59.19167	122
59.20000	121
59.20833	124
59.21667	128
59.22500	131
59.23333	131
59.24167	127
59.25000	122
59.25833	114
59.26667	107
59.27500	102
59.28333	100
59.29167	99
59.30000	100
59.30833	102
59.31667	105
59.32500	108
59.33333	111
59.34167	113
59.35000	114
59.35833	115
59.36667	115
59.37500	113
59.38333	112
59.39167	110
59.40000	109
59.40833	108
59.41667	107
59.42500	104
59.43333	100
59.44167	96
59.45000	93
59.45833	92
59.46667	93
59.47500	93
59.48333	93
59.49167	91
59.50000	88
59.50833	85
59.51667	81
59.52500	79
59.53333	78
59.54167	79
59.55000	82
59.55833	85
59.56667	88
59.57500	89
59.58333	89
59.59167	87
59.60000	85
59.60833	83
59.61667	82
59.62500	81
59.63333	80
59.64167	78
59.65000	75
59.65833	72
59.66667	69
59.67500	67
59.68333	69
59.69167	72
59.70000	77
59.70833	83
59.71667	88
59.72500	91
59.73333	92
59.74167	89
59.75000	85
59.75833	79
59.76667	73
59.77500	66
59.78333	58
59.79167	52
59.80000	48
59.80833	48
59.81667	51
59.82500	56
59.83333	61
59.84167	63
59.85000	63
59.85833	63
59.86667	61
59.87500	59
59.88333	59
59.89167	59
59.90000	60
59.90833	63
59.91667	65
59.92500	67
59.93333	67
59.94167	66
59.95000	66
59.95833	65
59.96667	64
59.97500	62
59.98333	59
59.99167	57
60.00000	57
