# Supplementary material for: How J-chain ensures the assembly of immunoglobulin IgM pentamers
Source: EMBO J. 2024 Dec 4;44(2):505–33. doi: 10.1038/s44318-024-00317-9 (PMC11729874; doi:10.1038/s44318-024-00317-9)
Supplement: Supplementary file 5 — Source data Fig. 3 [file 44318_2024_317_MOESM5_ESM.zip › Figure 3/3B/repeat 1 Cu4/20240104 Cu4tp_4h_1.txt]

[Header]
Application Name	LCsolution
Version	1.25
Data File Name	D:\Xenia\JC Oligomerisation kinetics\20240104 Cu4tp_4h_1.lcd
Output Date	05.01.2024
Output Time	09:49:29

[Configuration]
# of Detectors	2
Detector ID	Detector A	Detector B
Detector Name	Detector A	Detector B
# of Channels	2	1

[LC Chromatogram(Detector A-Ch1)]
Interval(msec)	500
# of Points	7201
Start Time(min)	0.000
End Time(min)	60.000
Intensity Units	mV
Intensity Multiplier	0.001
Wavelength(nm)	280
R.Time (min)	Intensity
0.00000	-10
0.00833	-10
0.01667	2
0.02500	5
0.03333	6
0.04167	6
0.05000	5
0.05833	3
0.06667	2
0.07500	2
0.08333	2
0.09167	0
0.10000	-3
0.10833	-5
0.11667	-7
0.12500	-8
0.13333	-7
0.14167	-5
0.15000	-2
0.15833	1
0.16667	4
0.17500	6
0.18333	6
0.19167	5
0.20000	3
0.20833	1
0.21667	1
0.22500	1
0.23333	4
0.24167	7
0.25000	11
0.25833	14
0.26667	14
0.27500	11
0.28333	5
0.29167	-1
0.30000	-8
0.30833	-12
0.31667	-14
0.32500	-14
0.33333	-14
0.34167	-13
0.35000	-11
0.35833	-9
0.36667	-7
0.37500	-4
0.38333	-1
0.39167	3
0.40000	5
0.40833	6
0.41667	4
0.42500	-0
0.43333	-5
0.44167	-9
0.45000	-10
0.45833	-8
0.46667	-3
0.47500	2
0.48333	7
0.49167	11
0.50000	12
0.50833	10
0.51667	6
0.52500	1
0.53333	-4
0.54167	-8
0.55000	-10
0.55833	-10
0.56667	-9
0.57500	-7
0.58333	-4
0.59167	-2
0.60000	-1
0.60833	-1
0.61667	-1
0.62500	-2
0.63333	-2
0.64167	-1
0.65000	2
0.65833	6
0.66667	9
0.67500	10
0.68333	9
0.69167	7
0.70000	5
0.70833	2
0.71667	1
0.72500	0
0.73333	1
0.74167	4
0.75000	7
0.75833	11
0.76667	15
0.77500	17
0.78333	18
0.79167	16
0.80000	13
0.80833	8
0.81667	3
0.82500	-1
0.83333	-3
0.84167	-2
0.85000	0
0.85833	3
0.86667	5
0.87500	5
0.88333	3
0.89167	-2
0.90000	-7
0.90833	-11
0.91667	-14
0.92500	-15
0.93333	-13
0.94167	-11
0.95000	-8
0.95833	-6
0.96667	-3
0.97500	-0
0.98333	3
0.99167	6
1.00000	8
1.00833	10
1.01667	11
1.02500	11
1.03333	11
1.04167	11
1.05000	12
1.05833	14
1.06667	13
1.07500	12
1.08333	10
1.09167	11
1.10000	12
1.10833	13
1.11667	14
1.12500	12
1.13333	7
1.14167	4
1.15000	5
1.15833	10
1.16667	14
1.17500	17
1.18333	16
1.19167	12
1.20000	8
1.20833	7
1.21667	11
1.22500	15
1.23333	20
1.24167	22
1.25000	20
1.25833	16
1.26667	10
1.27500	5
1.28333	1
1.29167	1
1.30000	4
1.30833	7
1.31667	10
1.32500	10
1.33333	7
1.34167	5
1.35000	5
1.35833	7
1.36667	10
1.37500	11
1.38333	11
1.39167	6
1.40000	1
1.40833	-1
1.41667	-0
1.42500	3
1.43333	6
1.44167	8
1.45000	6
1.45833	2
1.46667	-2
1.47500	-5
1.48333	-7
1.49167	-9
1.50000	-9
1.50833	-10
1.51667	-11
1.52500	-11
1.53333	-10
1.54167	-7
1.55000	-3
1.55833	0
1.56667	4
1.57500	8
1.58333	10
1.59167	12
1.60000	11
1.60833	7
1.61667	1
1.62500	-4
1.63333	-7
1.64167	-9
1.65000	-8
1.65833	-5
1.66667	-1
1.67500	5
1.68333	12
1.69167	19
1.70000	23
1.70833	23
1.71667	19
1.72500	14
1.73333	9
1.74167	4
1.75000	1
1.75833	-1
1.76667	-3
1.77500	-5
1.78333	-6
1.79167	-6
1.80000	-4
1.80833	-2
1.81667	1
1.82500	5
1.83333	9
1.84167	12
1.85000	13
1.85833	12
1.86667	9
1.87500	7
1.88333	5
1.89167	4
1.90000	4
1.90833	4
1.91667	3
1.92500	3
1.93333	5
1.94167	6
1.95000	6
1.95833	3
1.96667	-1
1.97500	-6
1.98333	-9
1.99167	-10
2.00000	-10
2.00833	-9
2.01667	-8
2.02500	-7
2.03333	-6
2.04167	-5
2.05000	-4
2.05833	-2
2.06667	1
2.07500	5
2.08333	9
2.09167	10
2.10000	8
2.10833	5
2.11667	0
2.12500	-3
2.13333	-3
2.14167	-1
2.15000	1
2.15833	4
2.16667	6
2.17500	7
2.18333	9
2.19167	11
2.20000	14
2.20833	15
2.21667	14
2.22500	11
2.23333	6
2.24167	1
2.25000	-1
2.25833	-2
2.26667	-2
2.27500	-2
2.28333	-2
2.29167	-1
2.30000	2
2.30833	5
2.31667	8
2.32500	10
2.33333	9
2.34167	6
2.35000	4
2.35833	3
2.36667	2
2.37500	4
2.38333	6
2.39167	8
2.40000	9
2.40833	8
2.41667	6
2.42500	3
2.43333	-0
2.44167	-2
2.45000	-3
2.45833	-2
2.46667	-1
2.47500	-1
2.48333	-1
2.49167	-1
2.50000	1
2.50833	4
2.51667	8
2.52500	11
2.53333	13
2.54167	12
2.55000	10
2.55833	6
2.56667	3
2.57500	1
2.58333	-1
2.59167	-0
2.60000	2
2.60833	5
2.61667	9
2.62500	12
2.63333	15
2.64167	17
2.65000	19
2.65833	19
2.66667	18
2.67500	16
2.68333	14
2.69167	13
2.70000	12
2.70833	11
2.71667	12
2.72500	14
2.73333	15
2.74167	15
2.75000	14
2.75833	12
2.76667	10
2.77500	8
2.78333	6
2.79167	4
2.80000	3
2.80833	4
2.81667	5
2.82500	7
2.83333	7
2.84167	5
2.85000	3
2.85833	1
2.86667	-0
2.87500	-1
2.88333	-1
2.89167	-2
2.90000	-3
2.90833	-3
2.91667	-3
2.92500	-2
2.93333	1
2.94167	4
2.95000	8
2.95833	12
2.96667	15
2.97500	17
2.98333	19
2.99167	20
3.00000	21
3.00833	22
3.01667	22
3.02500	21
3.03333	20
3.04167	19
3.05000	19
3.05833	21
3.06667	24
3.07500	26
3.08333	28
3.09167	27
3.10000	25
3.10833	21
3.11667	17
3.12500	14
3.13333	12
3.14167	10
3.15000	10
3.15833	12
3.16667	15
3.17500	17
3.18333	18
3.19167	17
3.20000	14
3.20833	9
3.21667	4
3.22500	-0
3.23333	-1
3.24167	0
3.25000	5
3.25833	10
3.26667	16
3.27500	19
3.28333	21
3.29167	22
3.30000	23
3.30833	22
3.31667	19
3.32500	15
3.33333	13
3.34167	13
3.35000	18
3.35833	24
3.36667	27
3.37500	25
3.38333	18
3.39167	9
3.40000	0
3.40833	-4
3.41667	-1
3.42500	8
3.43333	19
3.44167	28
3.45000	33
3.45833	33
3.46667	30
3.47500	26
3.48333	22
3.49167	19
3.50000	16
3.50833	12
3.51667	8
3.52500	4
3.53333	0
3.54167	-2
3.55000	-4
3.55833	-4
3.56667	-3
3.57500	1
3.58333	4
3.59167	9
3.60000	13
3.60833	16
3.61667	17
3.62500	19
3.63333	21
3.64167	23
3.65000	24
3.65833	24
3.66667	23
3.67500	21
3.68333	20
3.69167	18
3.70000	16
3.70833	13
3.71667	11
3.72500	9
3.73333	9
3.74167	10
3.75000	10
3.75833	11
3.76667	10
3.77500	9
3.78333	6
3.79167	4
3.80000	2
3.80833	3
3.81667	5
3.82500	8
3.83333	10
3.84167	11
3.85000	11
3.85833	11
3.86667	12
3.87500	15
3.88333	17
3.89167	17
3.90000	16
3.90833	16
3.91667	17
3.92500	18
3.93333	19
3.94167	18
3.95000	14
3.95833	7
3.96667	2
3.97500	-1
3.98333	-1
3.99167	2
4.00000	6
4.00833	9
4.01667	11
4.02500	11
4.03333	10
4.04167	8
4.05000	7
4.05833	6
4.06667	6
4.07500	8
4.08333	11
4.09167	15
4.10000	19
4.10833	20
4.11667	19
4.12500	17
4.13333	15
4.14167	12
4.15000	9
4.15833	7
4.16667	5
4.17500	3
4.18333	1
4.19167	1
4.20000	3
4.20833	6
4.21667	9
4.22500	11
4.23333	12
4.24167	12
4.25000	12
4.25833	13
4.26667	16
4.27500	21
4.28333	27
4.29167	29
4.30000	28
4.30833	25
4.31667	20
4.32500	17
4.33333	17
4.34167	19
4.35000	21
4.35833	22
4.36667	23
4.37500	22
4.38333	22
4.39167	22
4.40000	22
4.40833	24
4.41667	26
4.42500	28
4.43333	28
4.44167	27
4.45000	23
4.45833	17
4.46667	12
4.47500	9
4.48333	6
4.49167	5
4.50000	5
4.50833	7
4.51667	10
4.52500	14
4.53333	17
4.54167	20
4.55000	21
4.55833	20
4.56667	19
4.57500	18
4.58333	19
4.59167	20
4.60000	21
4.60833	22
4.61667	23
4.62500	22
4.63333	18
4.64167	14
4.65000	12
4.65833	13
4.66667	16
4.67500	21
4.68333	25
4.69167	28
4.70000	27
4.70833	24
4.71667	19
4.72500	14
4.73333	10
4.74167	8
4.75000	9
4.75833	13
4.76667	17
4.77500	20
4.78333	21
4.79167	20
4.80000	18
4.80833	14
4.81667	12
4.82500	10
4.83333	10
4.84167	13
4.85000	17
4.85833	22
4.86667	25
4.87500	26
4.88333	25
4.89167	24
4.90000	22
4.90833	19
4.91667	17
4.92500	15
4.93333	13
4.94167	13
4.95000	15
4.95833	18
4.96667	20
4.97500	19
4.98333	17
4.99167	14
5.00000	11
5.00833	10
5.01667	12
5.02500	14
5.03333	16
5.04167	17
5.05000	17
5.05833	16
5.06667	17
5.07500	19
5.08333	22
5.09167	24
5.10000	25
5.10833	25
5.11667	22
5.12500	19
5.13333	16
5.14167	12
5.15000	7
5.15833	1
5.16667	-5
5.17500	-11
5.18333	-13
5.19167	-11
5.20000	-6
5.20833	1
5.21667	7
5.22500	12
5.23333	15
5.24167	18
5.25000	21
5.25833	25
5.26667	28
5.27500	28
5.28333	26
5.29167	21
5.30000	15
5.30833	9
5.31667	4
5.32500	2
5.33333	2
5.34167	4
5.35000	5
5.35833	5
5.36667	5
5.37500	4
5.38333	3
5.39167	2
5.40000	2
5.40833	3
5.41667	5
5.42500	5
5.43333	3
5.44167	1
5.45000	-1
5.45833	-1
5.46667	0
5.47500	2
5.48333	5
5.49167	7
5.50000	9
5.50833	11
5.51667	12
5.52500	12
5.53333	9
5.54167	7
5.55000	7
5.55833	10
5.56667	12
5.57500	15
5.58333	17
5.59167	18
5.60000	19
5.60833	20
5.61667	21
5.62500	21
5.63333	19
5.64167	16
5.65000	14
5.65833	14
5.66667	16
5.67500	18
5.68333	19
5.69167	17
5.70000	12
5.70833	8
5.71667	6
5.72500	7
5.73333	11
5.74167	16
5.75000	20
5.75833	22
5.76667	23
5.77500	22
5.78333	19
5.79167	15
5.80000	10
5.80833	8
5.81667	7
5.82500	9
5.83333	12
5.84167	15
5.85000	18
5.85833	20
5.86667	20
5.87500	16
5.88333	14
5.89167	14
5.90000	16
5.90833	19
5.91667	22
5.92500	22
5.93333	19
5.94167	15
5.95000	12
5.95833	12
5.96667	11
5.97500	10
5.98333	9
5.99167	9
6.00000	10
6.00833	13
6.01667	17
6.02500	21
6.03333	23
6.04167	23
6.05000	20
6.05833	14
6.06667	9
6.07500	6
6.08333	6
6.09167	8
6.10000	12
6.10833	16
6.11667	21
6.12500	25
6.13333	28
6.14167	29
6.15000	28
6.15833	25
6.16667	21
6.17500	17
6.18333	16
6.19167	17
6.20000	21
6.20833	24
6.21667	26
6.22500	26
6.23333	23
6.24167	19
6.25000	14
6.25833	11
6.26667	10
6.27500	11
6.28333	13
6.29167	14
6.30000	16
6.30833	17
6.31667	17
6.32500	18
6.33333	18
6.34167	16
6.35000	13
6.35833	10
6.36667	7
6.37500	5
6.38333	3
6.39167	3
6.40000	4
6.40833	6
6.41667	7
6.42500	7
6.43333	5
6.44167	3
6.45000	2
6.45833	3
6.46667	7
6.47500	12
6.48333	17
6.49167	21
6.50000	24
6.50833	26
6.51667	28
6.52500	28
6.53333	27
6.54167	25
6.55000	21
6.55833	17
6.56667	14
6.57500	11
6.58333	9
6.59167	8
6.60000	7
6.60833	8
6.61667	9
6.62500	12
6.63333	15
6.64167	18
6.65000	17
6.65833	15
6.66667	12
6.67500	9
6.68333	8
6.69167	12
6.70000	18
6.70833	21
6.71667	22
6.72500	23
6.73333	23
6.74167	24
6.75000	25
6.75833	27
6.76667	26
6.77500	23
6.78333	20
6.79167	17
6.80000	15
6.80833	13
6.81667	10
6.82500	9
6.83333	8
6.84167	9
6.85000	10
6.85833	11
6.86667	12
6.87500	11
6.88333	10
6.89167	10
6.90000	11
6.90833	14
6.91667	18
6.92500	23
6.93333	27
6.94167	31
6.95000	34
6.95833	35
6.96667	34
6.97500	31
6.98333	26
6.99167	20
7.00000	15
7.00833	12
7.01667	13
7.02500	14
7.03333	15
7.04167	15
7.05000	12
7.05833	9
7.06667	7
7.07500	8
7.08333	9
7.09167	11
7.10000	12
7.10833	11
7.11667	8
7.12500	7
7.13333	8
7.14167	11
7.15000	16
7.15833	21
7.16667	23
7.17500	22
7.18333	20
7.19167	19
7.20000	19
7.20833	22
7.21667	25
7.22500	27
7.23333	28
7.24167	28
7.25000	27
7.25833	26
7.26667	25
7.27500	24
7.28333	23
7.29167	23
7.30000	24
7.30833	25
7.31667	25
7.32500	25
7.33333	26
7.34167	27
7.35000	29
7.35833	29
7.36667	26
7.37500	19
7.38333	12
7.39167	6
7.40000	2
7.40833	0
7.41667	1
7.42500	2
7.43333	3
7.44167	2
7.45000	1
7.45833	-1
7.46667	-3
7.47500	-4
7.48333	-3
7.49167	3
7.50000	10
7.50833	17
7.51667	24
7.52500	27
7.53333	29
7.54167	28
7.55000	27
7.55833	25
7.56667	21
7.57500	15
7.58333	10
7.59167	6
7.60000	4
7.60833	5
7.61667	6
7.62500	5
7.63333	3
7.64167	-0
7.65000	-1
7.65833	1
7.66667	4
7.67500	7
7.68333	10
7.69167	13
7.70000	15
7.70833	16
7.71667	17
7.72500	17
7.73333	16
7.74167	15
7.75000	14
7.75833	16
7.76667	19
7.77500	24
7.78333	28
7.79167	29
7.80000	29
7.80833	26
7.81667	22
7.82500	18
7.83333	15
7.84167	12
7.85000	8
7.85833	4
7.86667	1
7.87500	-0
7.88333	-0
7.89167	1
7.90000	2
7.90833	4
7.91667	6
7.92500	8
7.93333	12
7.94167	16
7.95000	19
7.95833	20
7.96667	20
7.97500	19
7.98333	17
7.99167	17
8.00000	19
8.00833	23
8.01667	28
8.02500	31
8.03333	30
8.04167	27
8.05000	23
8.05833	17
8.06667	13
8.07500	10
8.08333	7
8.09167	5
8.10000	3
8.10833	1
8.11667	2
8.12500	4
8.13333	7
8.14167	12
8.15000	18
8.15833	23
8.16667	26
8.17500	25
8.18333	21
8.19167	15
8.20000	10
8.20833	6
8.21667	5
8.22500	7
8.23333	12
8.24167	19
8.25000	26
8.25833	32
8.26667	34
8.27500	33
8.28333	29
8.29167	26
8.30000	21
8.30833	17
8.31667	14
8.32500	11
8.33333	9
8.34167	8
8.35000	8
8.35833	6
8.36667	5
8.37500	2
8.38333	1
8.39167	2
8.40000	4
8.40833	8
8.41667	10
8.42500	13
8.43333	16
8.44167	19
8.45000	23
8.45833	26
8.46667	29
8.47500	31
8.48333	32
8.49167	32
8.50000	30
8.50833	27
8.51667	23
8.52500	20
8.53333	17
8.54167	17
8.55000	20
8.55833	25
8.56667	31
8.57500	37
8.58333	41
8.59167	43
8.60000	42
8.60833	40
8.61667	39
8.62500	37
8.63333	36
8.64167	33
8.65000	28
8.65833	21
8.66667	15
8.67500	11
8.68333	11
8.69167	14
8.70000	18
8.70833	23
8.71667	26
8.72500	29
8.73333	30
8.74167	30
8.75000	27
8.75833	22
8.76667	16
8.77500	11
8.78333	6
8.79167	4
8.80000	4
8.80833	5
8.81667	6
8.82500	7
8.83333	7
8.84167	5
8.85000	1
8.85833	-2
8.86667	-4
8.87500	-3
8.88333	1
8.89167	5
8.90000	10
8.90833	14
8.91667	17
8.92500	18
8.93333	18
8.94167	17
8.95000	13
8.95833	9
8.96667	7
8.97500	6
8.98333	8
8.99167	12
9.00000	17
9.00833	20
9.01667	21
9.02500	21
9.03333	17
9.04167	13
9.05000	10
9.05833	7
9.06667	6
9.07500	6
9.08333	8
9.09167	10
9.10000	13
9.10833	15
9.11667	17
9.12500	18
9.13333	16
9.14167	14
9.15000	13
9.15833	12
9.16667	13
9.17500	15
9.18333	15
9.19167	15
9.20000	15
9.20833	15
9.21667	17
9.22500	20
9.23333	23
9.24167	25
9.25000	24
9.25833	21
9.26667	17
9.27500	16
9.28333	17
9.29167	21
9.30000	25
9.30833	27
9.31667	26
9.32500	23
9.33333	19
9.34167	14
9.35000	8
9.35833	1
9.36667	-4
9.37500	-9
9.38333	-11
9.39167	-11
9.40000	-8
9.40833	-5
9.41667	-0
9.42500	4
9.43333	8
9.44167	10
9.45000	10
9.45833	8
9.46667	7
9.47500	8
9.48333	10
9.49167	11
9.50000	12
9.50833	12
9.51667	11
9.52500	11
9.53333	14
9.54167	18
9.55000	22
9.55833	25
9.56667	26
9.57500	25
9.58333	23
9.59167	22
9.60000	21
9.60833	21
9.61667	20
9.62500	19
9.63333	17
9.64167	16
9.65000	15
9.65833	13
9.66667	10
9.67500	7
9.68333	4
9.69167	3
9.70000	5
9.70833	9
9.71667	13
9.72500	17
9.73333	19
9.74167	20
9.75000	19
9.75833	16
9.76667	13
9.77500	11
9.78333	10
9.79167	11
9.80000	14
9.80833	17
9.81667	19
9.82500	21
9.83333	22
9.84167	20
9.85000	18
9.85833	15
9.86667	14
9.87500	13
9.88333	15
9.89167	20
9.90000	24
9.90833	26
9.91667	25
9.92500	24
9.93333	22
9.94167	22
9.95000	23
9.95833	23
9.96667	22
9.97500	19
9.98333	16
9.99167	13
10.00000	13
10.00833	14
10.01667	16
10.02500	19
10.03333	22
10.04167	23
10.05000	22
10.05833	19
10.06667	15
10.07500	11
10.08333	8
10.09167	6
10.10000	5
10.10833	7
10.11667	9
10.12500	12
10.13333	15
10.14167	17
10.15000	18
10.15833	17
10.16667	14
10.17500	9
10.18333	5
10.19167	2
10.20000	0
10.20833	-1
10.21667	-1
10.22500	0
10.23333	2
10.24167	5
10.25000	8
10.25833	11
10.26667	14
10.27500	16
10.28333	17
10.29167	18
10.30000	18
10.30833	18
10.31667	17
10.32500	16
10.33333	15
10.34167	14
10.35000	13
10.35833	14
10.36667	16
10.37500	19
10.38333	21
10.39167	21
10.40000	20
10.40833	19
10.41667	19
10.42500	18
10.43333	17
10.44167	14
10.45000	11
10.45833	8
10.46667	7
10.47500	9
10.48333	13
10.49167	20
10.50000	27
10.50833	32
10.51667	34
10.52500	32
10.53333	27
10.54167	21
10.55000	16
10.55833	13
10.56667	10
10.57500	9
10.58333	8
10.59167	6
10.60000	4
10.60833	1
10.61667	-1
10.62500	-3
10.63333	-4
10.64167	-4
10.65000	-3
10.65833	-1
10.66667	1
10.67500	5
10.68333	9
10.69167	15
10.70000	21
10.70833	24
10.71667	26
10.72500	24
10.73333	21
10.74167	18
10.75000	16
10.75833	14
10.76667	12
10.77500	9
10.78333	5
10.79167	2
10.80000	-0
10.80833	-1
10.81667	1
10.82500	3
10.83333	5
10.84167	6
10.85000	7
10.85833	8
10.86667	10
10.87500	12
10.88333	14
10.89167	14
10.90000	12
10.90833	9
10.91667	6
10.92500	3
10.93333	3
10.94167	4
10.95000	4
10.95833	4
10.96667	4
10.97500	5
10.98333	9
10.99167	15
11.00000	23
11.00833	29
11.01667	33
11.02500	36
11.03333	37
11.04167	35
11.05000	31
11.05833	26
11.06667	20
11.07500	15
11.08333	11
11.09167	11
11.10000	13
11.10833	16
11.11667	18
11.12500	20
11.13333	20
11.14167	18
11.15000	17
11.15833	18
11.16667	20
11.17500	21
11.18333	20
11.19167	17
11.20000	12
11.20833	7
11.21667	3
11.22500	2
11.23333	3
11.24167	6
11.25000	9
11.25833	10
11.26667	10
11.27500	11
11.28333	12
11.29167	14
11.30000	16
11.30833	17
11.31667	16
11.32500	15
11.33333	14
11.34167	13
11.35000	11
11.35833	9
11.36667	7
11.37500	5
11.38333	5
11.39167	8
11.40000	12
11.40833	16
11.41667	18
11.42500	16
11.43333	12
11.44167	8
11.45000	6
11.45833	8
11.46667	12
11.47500	19
11.48333	25
11.49167	30
11.50000	34
11.50833	35
11.51667	34
11.52500	31
11.53333	27
11.54167	23
11.55000	20
11.55833	18
11.56667	16
11.57500	17
11.58333	18
11.59167	20
11.60000	22
11.60833	23
11.61667	25
11.62500	27
11.63333	29
11.64167	31
11.65000	32
11.65833	29
11.66667	26
11.67500	23
11.68333	20
11.69167	19
11.70000	19
11.70833	18
11.71667	17
11.72500	15
11.73333	13
11.74167	12
11.75000	12
11.75833	14
11.76667	17
11.77500	21
11.78333	24
11.79167	26
11.80000	27
11.80833	26
11.81667	26
11.82500	24
11.83333	22
11.84167	20
11.85000	19
11.85833	18
11.86667	20
11.87500	23
11.88333	25
11.89167	25
11.90000	22
11.90833	19
11.91667	15
11.92500	13
11.93333	14
11.94167	15
11.95000	14
11.95833	13
11.96667	11
11.97500	12
11.98333	14
11.99167	16
12.00000	18
12.00833	20
12.01667	20
12.02500	21
12.03333	23
12.04167	25
12.05000	27
12.05833	29
12.06667	29
12.07500	27
12.08333	23
12.09167	20
12.10000	18
12.10833	18
12.11667	21
12.12500	23
12.13333	24
12.14167	24
12.15000	24
12.15833	25
12.16667	26
12.17500	27
12.18333	28
12.19167	27
12.20000	24
12.20833	20
12.21667	16
12.22500	14
12.23333	14
12.24167	15
12.25000	17
12.25833	20
12.26667	22
12.27500	23
12.28333	22
12.29167	20
12.30000	18
12.30833	17
12.31667	16
12.32500	17
12.33333	20
12.34167	23
12.35000	25
12.35833	27
12.36667	28
12.37500	28
12.38333	27
12.39167	26
12.40000	24
12.40833	22
12.41667	18
12.42500	16
12.43333	13
12.44167	12
12.45000	12
12.45833	14
12.46667	15
12.47500	14
12.48333	12
12.49167	12
12.50000	14
12.50833	18
12.51667	23
12.52500	26
12.53333	25
12.54167	22
12.55000	19
12.55833	17
12.56667	18
12.57500	20
12.58333	22
12.59167	21
12.60000	20
12.60833	19
12.61667	19
12.62500	22
12.63333	25
12.64167	29
12.65000	31
12.65833	31
12.66667	29
12.67500	28
12.68333	26
12.69167	25
12.70000	24
12.70833	23
12.71667	23
12.72500	24
12.73333	26
12.74167	27
12.75000	27
12.75833	25
12.76667	24
12.77500	23
12.78333	22
12.79167	21
12.80000	20
12.80833	18
12.81667	18
12.82500	17
12.83333	18
12.84167	20
12.85000	20
12.85833	20
12.86667	22
12.87500	25
12.88333	28
12.89167	28
12.90000	26
12.90833	22
12.91667	18
12.92500	15
12.93333	14
12.94167	17
12.95000	20
12.95833	23
12.96667	26
12.97500	27
12.98333	27
12.99167	26
13.00000	26
13.00833	26
13.01667	26
13.02500	26
13.03333	24
13.04167	21
13.05000	17
13.05833	13
13.06667	10
13.07500	9
13.08333	10
13.09167	14
13.10000	19
13.10833	22
13.11667	24
13.12500	25
13.13333	25
13.14167	26
13.15000	26
13.15833	26
13.16667	27
13.17500	28
13.18333	30
13.19167	32
13.20000	35
13.20833	38
13.21667	40
13.22500	42
13.23333	44
13.24167	45
13.25000	45
13.25833	43
13.26667	41
13.27500	39
13.28333	38
13.29167	37
13.30000	36
13.30833	37
13.31667	38
13.32500	39
13.33333	40
13.34167	39
13.35000	38
13.35833	37
13.36667	37
13.37500	37
13.38333	37
13.39167	38
13.40000	38
13.40833	39
13.41667	40
13.42500	43
13.43333	47
13.44167	51
13.45000	55
13.45833	56
13.46667	56
13.47500	52
13.48333	49
13.49167	45
13.50000	42
13.50833	40
13.51667	38
13.52500	36
13.53333	35
13.54167	36
13.55000	36
13.55833	37
13.56667	38
13.57500	39
13.58333	40
13.59167	43
13.60000	47
13.60833	52
13.61667	58
13.62500	60
13.63333	58
13.64167	53
13.65000	47
13.65833	41
13.66667	38
13.67500	38
13.68333	40
13.69167	43
13.70000	45
13.70833	49
13.71667	53
13.72500	56
13.73333	58
13.74167	58
13.75000	54
13.75833	50
13.76667	47
13.77500	48
13.78333	50
13.79167	52
13.80000	53
13.80833	51
13.81667	47
13.82500	43
13.83333	41
13.84167	41
13.85000	42
13.85833	44
13.86667	46
13.87500	48
13.88333	51
13.89167	53
13.90000	55
13.90833	56
13.91667	56
13.92500	54
13.93333	53
13.94167	52
13.95000	52
13.95833	51
13.96667	51
13.97500	51
13.98333	52
13.99167	54
14.00000	57
14.00833	59
14.01667	62
14.02500	64
14.03333	66
14.04167	67
14.05000	71
14.05833	75
14.06667	79
14.07500	82
14.08333	83
14.09167	82
14.10000	78
14.10833	71
14.11667	64
14.12500	56
14.13333	51
14.14167	47
14.15000	46
14.15833	47
14.16667	48
14.17500	50
14.18333	52
14.19167	57
14.20000	63
14.20833	70
14.21667	76
14.22500	80
14.23333	83
14.24167	83
14.25000	82
14.25833	79
14.26667	77
14.27500	74
14.28333	72
14.29167	71
14.30000	70
14.30833	69
14.31667	68
14.32500	67
14.33333	65
14.34167	64
14.35000	64
14.35833	66
14.36667	70
14.37500	76
14.38333	81
14.39167	84
14.40000	84
14.40833	81
14.41667	75
14.42500	70
14.43333	66
14.44167	64
14.45000	65
14.45833	67
14.46667	69
14.47500	69
14.48333	67
14.49167	64
14.50000	61
14.50833	60
14.51667	61
14.52500	63
14.53333	66
14.54167	68
14.55000	69
14.55833	68
14.56667	67
14.57500	65
14.58333	64
14.59167	64
14.60000	65
14.60833	66
14.61667	68
14.62500	70
14.63333	71
14.64167	73
14.65000	75
14.65833	78
14.66667	80
14.67500	82
14.68333	83
14.69167	83
14.70000	82
14.70833	81
14.71667	80
14.72500	78
14.73333	76
14.74167	73
14.75000	72
14.75833	70
14.76667	69
14.77500	67
14.78333	64
14.79167	60
14.80000	55
14.80833	51
14.81667	50
14.82500	50
14.83333	53
14.84167	57
14.85000	61
14.85833	64
14.86667	66
14.87500	67
14.88333	66
14.89167	66
14.90000	66
14.90833	67
14.91667	71
14.92500	75
14.93333	78
14.94167	78
14.95000	78
14.95833	77
14.96667	74
14.97500	69
14.98333	63
14.99167	57
15.00000	51
15.00833	51
15.01667	55
15.02500	61
15.03333	66
15.04167	70
15.05000	71
15.05833	70
15.06667	66
15.07500	62
15.08333	58
15.09167	56
15.10000	56
15.10833	59
15.11667	64
15.12500	68
15.13333	69
15.14167	69
15.15000	69
15.15833	70
15.16667	71
15.17500	73
15.18333	75
15.19167	74
15.20000	73
15.20833	70
15.21667	66
15.22500	63
15.23333	62
15.24167	63
15.25000	65
15.25833	67
15.26667	68
15.27500	67
15.28333	64
15.29167	60
15.30000	57
15.30833	56
15.31667	58
15.32500	61
15.33333	63
15.34167	63
15.35000	60
15.35833	55
15.36667	51
15.37500	49
15.38333	50
15.39167	52
15.40000	54
15.40833	58
15.41667	61
15.42500	64
15.43333	66
15.44167	66
15.45000	65
15.45833	62
15.46667	59
15.47500	54
15.48333	51
15.49167	48
15.50000	46
15.50833	44
15.51667	45
15.52500	47
15.53333	49
15.54167	52
15.55000	53
15.55833	53
15.56667	52
15.57500	49
15.58333	46
15.59167	45
15.60000	45
15.60833	46
15.61667	49
15.62500	52
15.63333	54
15.64167	56
15.65000	58
15.65833	61
15.66667	64
15.67500	66
15.68333	66
15.69167	65
15.70000	62
15.70833	59
15.71667	56
15.72500	56
15.73333	60
15.74167	66
15.75000	73
15.75833	79
15.76667	81
15.77500	79
15.78333	74
15.79167	69
15.80000	63
15.80833	59
15.81667	56
15.82500	53
15.83333	51
15.84167	48
15.85000	46
15.85833	44
15.86667	43
15.87500	45
15.88333	47
15.89167	48
15.90000	48
15.90833	46
15.91667	44
15.92500	45
15.93333	50
15.94167	56
15.95000	61
15.95833	65
15.96667	68
15.97500	67
15.98333	66
15.99167	65
16.00000	65
16.00833	65
16.01667	67
16.02500	68
16.03333	69
16.04167	68
16.05000	67
16.05833	63
16.06667	58
16.07500	52
16.08333	47
16.09167	45
16.10000	45
16.10833	48
16.11667	53
16.12500	57
16.13333	60
16.14167	61
16.15000	62
16.15833	65
16.16667	66
16.17500	65
16.18333	63
16.19167	62
16.20000	61
16.20833	61
16.21667	61
16.22500	61
16.23333	60
16.24167	59
16.25000	59
16.25833	60
16.26667	60
16.27500	59
16.28333	58
16.29167	58
16.30000	59
16.30833	61
16.31667	63
16.32500	64
16.33333	63
16.34167	61
16.35000	61
16.35833	64
16.36667	67
16.37500	69
16.38333	70
16.39167	69
16.40000	67
16.40833	66
16.41667	68
16.42500	70
16.43333	71
16.44167	71
16.45000	69
16.45833	67
16.46667	66
16.47500	65
16.48333	62
16.49167	58
16.50000	53
16.50833	48
16.51667	46
16.52500	46
16.53333	45
16.54167	46
16.55000	46
16.55833	46
16.56667	49
16.57500	52
16.58333	55
16.59167	55
16.60000	54
16.60833	54
16.61667	54
16.62500	54
16.63333	55
16.64167	53
16.65000	50
16.65833	45
16.66667	43
16.67500	45
16.68333	48
16.69167	51
16.70000	53
16.70833	53
16.71667	50
16.72500	47
16.73333	44
16.74167	42
16.75000	41
16.75833	42
16.76667	45
16.77500	48
16.78333	51
16.79167	55
16.80000	57
16.80833	59
16.81667	59
16.82500	58
16.83333	56
16.84167	54
16.85000	52
16.85833	50
16.86667	48
16.87500	48
16.88333	47
16.89167	45
16.90000	43
16.90833	42
16.91667	44
16.92500	47
16.93333	51
16.94167	55
16.95000	57
16.95833	58
16.96667	57
16.97500	56
16.98333	54
16.99167	51
17.00000	47
17.00833	44
17.01667	43
17.02500	44
17.03333	46
17.04167	49
17.05000	51
17.05833	50
17.06667	49
17.07500	47
17.08333	46
17.09167	44
17.10000	43
17.10833	42
17.11667	42
17.12500	42
17.13333	43
17.14167	45
17.15000	45
17.15833	44
17.16667	42
17.17500	41
17.18333	40
17.19167	39
17.20000	40
17.20833	40
17.21667	40
17.22500	39
17.23333	39
17.24167	38
17.25000	38
17.25833	39
17.26667	41
17.27500	44
17.28333	48
17.29167	53
17.30000	57
17.30833	59
17.31667	58
17.32500	57
17.33333	56
17.34167	57
17.35000	58
17.35833	60
17.36667	60
17.37500	59
17.38333	57
17.39167	54
17.40000	52
17.40833	50
17.41667	48
17.42500	48
17.43333	49
17.44167	51
17.45000	53
17.45833	52
17.46667	51
17.47500	49
17.48333	47
17.49167	46
17.50000	46
17.50833	47
17.51667	46
17.52500	44
17.53333	41
17.54167	39
17.55000	39
17.55833	42
17.56667	47
17.57500	51
17.58333	54
17.59167	53
17.60000	48
17.60833	44
17.61667	39
17.62500	36
17.63333	35
17.64167	35
17.65000	37
17.65833	38
17.66667	39
17.67500	40
17.68333	40
17.69167	42
17.70000	46
17.70833	49
17.71667	52
17.72500	54
17.73333	55
17.74167	54
17.75000	54
17.75833	53
17.76667	54
17.77500	54
17.78333	54
17.79167	53
17.80000	51
17.80833	50
17.81667	50
17.82500	51
17.83333	52
17.84167	52
17.85000	50
17.85833	47
17.86667	44
17.87500	42
17.88333	43
17.89167	44
17.90000	45
17.90833	46
17.91667	46
17.92500	45
17.93333	43
17.94167	41
17.95000	39
17.95833	39
17.96667	39
17.97500	41
17.98333	44
17.99167	46
18.00000	49
18.00833	53
18.01667	58
18.02500	62
18.03333	63
18.04167	61
18.05000	54
18.05833	44
18.06667	36
18.07500	32
18.08333	30
18.09167	30
18.10000	31
18.10833	30
18.11667	28
18.12500	27
18.13333	27
18.14167	31
18.15000	36
18.15833	42
18.16667	49
18.17500	54
18.18333	56
18.19167	54
18.20000	50
18.20833	46
18.21667	41
18.22500	38
18.23333	38
18.24167	39
18.25000	43
18.25833	48
18.26667	53
18.27500	57
18.28333	59
18.29167	57
18.30000	53
18.30833	48
18.31667	43
18.32500	38
18.33333	35
18.34167	33
18.35000	32
18.35833	32
18.36667	33
18.37500	34
18.38333	35
18.39167	36
18.40000	37
18.40833	39
18.41667	40
18.42500	42
18.43333	43
18.44167	45
18.45000	45
18.45833	45
18.46667	45
18.47500	45
18.48333	45
18.49167	45
18.50000	44
18.50833	41
18.51667	38
18.52500	36
18.53333	36
18.54167	37
18.55000	37
18.55833	38
18.56667	38
18.57500	37
18.58333	35
18.59167	35
18.60000	36
18.60833	37
18.61667	39
18.62500	40
18.63333	40
18.64167	39
18.65000	39
18.65833	39
18.66667	40
18.67500	45
18.68333	50
18.69167	55
18.70000	58
18.70833	58
18.71667	56
18.72500	54
18.73333	52
18.74167	51
18.75000	49
18.75833	45
18.76667	42
18.77500	40
18.78333	40
18.79167	44
18.80000	48
18.80833	50
18.81667	50
18.82500	48
18.83333	46
18.84167	44
18.85000	42
18.85833	41
18.86667	38
18.87500	33
18.88333	28
18.89167	26
18.90000	27
18.90833	29
18.91667	33
18.92500	35
18.93333	35
18.94167	34
18.95000	34
18.95833	35
18.96667	37
18.97500	40
18.98333	43
18.99167	46
19.00000	48
19.00833	50
19.01667	51
19.02500	51
19.03333	51
19.04167	51
19.05000	51
19.05833	51
19.06667	51
19.07500	52
19.08333	53
19.09167	53
19.10000	52
19.10833	51
19.11667	51
19.12500	52
19.13333	55
19.14167	58
19.15000	59
19.15833	56
19.16667	53
19.17500	49
19.18333	46
19.19167	44
19.20000	43
19.20833	41
19.21667	38
19.22500	34
19.23333	32
19.24167	32
19.25000	34
19.25833	36
19.26667	39
19.27500	42
19.28333	46
19.29167	50
19.30000	52
19.30833	52
19.31667	49
19.32500	45
19.33333	41
19.34167	38
19.35000	39
19.35833	44
19.36667	52
19.37500	63
19.38333	73
19.39167	79
19.40000	81
19.40833	79
19.41667	74
19.42500	70
19.43333	67
19.44167	67
19.45000	67
19.45833	69
19.46667	72
19.47500	78
19.48333	83
19.49167	88
19.50000	92
19.50833	92
19.51667	89
19.52500	86
19.53333	85
19.54167	85
19.55000	86
19.55833	89
19.56667	92
19.57500	95
19.58333	99
19.59167	101
19.60000	104
19.60833	107
19.61667	112
19.62500	119
19.63333	127
19.64167	136
19.65000	144
19.65833	151
19.66667	158
19.67500	167
19.68333	177
19.69167	189
19.70000	200
19.70833	211
19.71667	221
19.72500	231
19.73333	239
19.74167	248
19.75000	256
19.75833	264
19.76667	273
19.77500	286
19.78333	301
19.79167	320
19.80000	339
19.80833	357
19.81667	374
19.82500	390
19.83333	405
19.84167	422
19.85000	440
19.85833	461
19.86667	481
19.87500	501
19.88333	520
19.89167	541
19.90000	563
19.90833	587
19.91667	615
19.92500	643
19.93333	672
19.94167	701
19.95000	731
19.95833	763
19.96667	796
19.97500	832
19.98333	869
19.99167	908
20.00000	946
20.00833	982
20.01667	1017
20.02500	1050
20.03333	1083
20.04167	1115
20.05000	1148
20.05833	1184
20.06667	1221
20.07500	1262
20.08333	1304
20.09167	1350
20.10000	1398
20.10833	1446
20.11667	1496
20.12500	1543
20.13333	1589
20.14167	1633
20.15000	1676
20.15833	1718
20.16667	1761
20.17500	1806
20.18333	1851
20.19167	1899
20.20000	1947
20.20833	1995
20.21667	2043
20.22500	2091
20.23333	2140
20.24167	2189
20.25000	2238
20.25833	2287
20.26667	2336
20.27500	2386
20.28333	2434
20.29167	2482
20.30000	2527
20.30833	2571
20.31667	2616
20.32500	2659
20.33333	2704
20.34167	2750
20.35000	2795
20.35833	2840
20.36667	2884
20.37500	2930
20.38333	2973
20.39167	3016
20.40000	3056
20.40833	3092
20.41667	3126
20.42500	3156
20.43333	3185
20.44167	3214
20.45000	3242
20.45833	3272
20.46667	3300
20.47500	3327
20.48333	3353
20.49167	3376
20.50000	3397
20.50833	3414
20.51667	3429
20.52500	3443
20.53333	3455
20.54167	3469
20.55000	3485
20.55833	3501
20.56667	3516
20.57500	3528
20.58333	3536
20.59167	3540
20.60000	3540
20.60833	3538
20.61667	3532
20.62500	3524
20.63333	3516
20.64167	3508
20.65000	3500
20.65833	3492
20.66667	3482
20.67500	3470
20.68333	3455
20.69167	3438
20.70000	3419
20.70833	3400
20.71667	3380
20.72500	3360
20.73333	3339
20.74167	3318
20.75000	3297
20.75833	3275
20.76667	3252
20.77500	3225
20.78333	3197
20.79167	3166
20.80000	3134
20.80833	3101
20.81667	3069
20.82500	3037
20.83333	3005
20.84167	2972
20.85000	2939
20.85833	2905
20.86667	2873
20.87500	2842
20.88333	2810
20.89167	2776
20.90000	2739
20.90833	2701
20.91667	2659
20.92500	2620
20.93333	2581
20.94167	2543
20.95000	2507
20.95833	2471
20.96667	2435
20.97500	2397
20.98333	2359
20.99167	2320
21.00000	2281
21.00833	2244
21.01667	2211
21.02500	2180
21.03333	2148
21.04167	2117
21.05000	2085
21.05833	2053
21.06667	2022
21.07500	1991
21.08333	1962
21.09167	1931
21.10000	1900
21.10833	1870
21.11667	1842
21.12500	1815
21.13333	1788
21.14167	1762
21.15000	1737
21.15833	1712
21.16667	1689
21.17500	1665
21.18333	1643
21.19167	1622
21.20000	1602
21.20833	1582
21.21667	1562
21.22500	1542
21.23333	1520
21.24167	1500
21.25000	1482
21.25833	1466
21.26667	1452
21.27500	1439
21.28333	1426
21.29167	1412
21.30000	1397
21.30833	1382
21.31667	1367
21.32500	1353
21.33333	1340
21.34167	1327
21.35000	1315
21.35833	1303
21.36667	1292
21.37500	1282
21.38333	1273
21.39167	1264
21.40000	1254
21.40833	1245
21.41667	1235
21.42500	1225
21.43333	1216
21.44167	1208
21.45000	1201
21.45833	1194
21.46667	1188
21.47500	1183
21.48333	1177
21.49167	1170
21.50000	1164
21.50833	1157
21.51667	1151
21.52500	1145
21.53333	1138
21.54167	1132
21.55000	1128
21.55833	1126
21.56667	1126
21.57500	1127
21.58333	1127
21.59167	1126
21.60000	1123
21.60833	1119
21.61667	1116
21.62500	1111
21.63333	1104
21.64167	1096
21.65000	1089
21.65833	1081
21.66667	1075
21.67500	1069
21.68333	1063
21.69167	1056
21.70000	1049
21.70833	1042
21.71667	1036
21.72500	1032
21.73333	1029
21.74167	1027
21.75000	1023
21.75833	1017
21.76667	1009
21.77500	1000
21.78333	991
21.79167	984
21.80000	978
21.80833	974
21.81667	970
21.82500	968
21.83333	967
21.84167	966
21.85000	964
21.85833	961
21.86667	955
21.87500	946
21.88333	936
21.89167	926
21.90000	918
21.90833	912
21.91667	909
21.92500	908
21.93333	906
21.94167	903
21.95000	902
21.95833	903
21.96667	903
21.97500	902
21.98333	899
21.99167	892
22.00000	885
22.00833	879
22.01667	874
22.02500	870
22.03333	865
22.04167	859
22.05000	852
22.05833	844
22.06667	836
22.07500	830
22.08333	825
22.09167	818
22.10000	812
22.10833	807
22.11667	804
22.12500	802
22.13333	803
22.14167	805
22.15000	804
22.15833	801
22.16667	795
22.17500	786
22.18333	777
22.19167	768
22.20000	761
22.20833	757
22.21667	755
22.22500	754
22.23333	752
22.24167	749
22.25000	743
22.25833	736
22.26667	729
22.27500	722
22.28333	715
22.29167	708
22.30000	702
22.30833	698
22.31667	694
22.32500	691
22.33333	688
22.34167	685
22.35000	681
22.35833	677
22.36667	674
22.37500	670
22.38333	666
22.39167	660
22.40000	652
22.40833	643
22.41667	633
22.42500	625
22.43333	619
22.44167	614
22.45000	609
22.45833	604
22.46667	599
22.47500	594
22.48333	589
22.49167	585
22.50000	581
22.50833	577
22.51667	574
22.52500	570
22.53333	567
22.54167	562
22.55000	557
22.55833	552
22.56667	547
22.57500	543
22.58333	540
22.59167	536
22.60000	531
22.60833	525
22.61667	517
22.62500	509
22.63333	502
22.64167	496
22.65000	493
22.65833	491
22.66667	490
22.67500	487
22.68333	482
22.69167	476
22.70000	469
22.70833	463
22.71667	459
22.72500	456
22.73333	456
22.74167	456
22.75000	458
22.75833	461
22.76667	461
22.77500	457
22.78333	452
22.79167	447
22.80000	442
22.80833	438
22.81667	434
22.82500	427
22.83333	417
22.84167	406
22.85000	398
22.85833	393
22.86667	390
22.87500	389
22.88333	390
22.89167	390
22.90000	390
22.90833	388
22.91667	385
22.92500	380
22.93333	375
22.94167	371
22.95000	366
22.95833	363
22.96667	360
22.97500	358
22.98333	357
22.99167	357
23.00000	358
23.00833	357
23.01667	355
23.02500	351
23.03333	346
23.04167	342
23.05000	338
23.05833	335
23.06667	334
23.07500	333
23.08333	334
23.09167	334
23.10000	334
23.10833	335
23.11667	334
23.12500	334
23.13333	333
23.14167	333
23.15000	334
23.15833	333
23.16667	332
23.17500	331
23.18333	329
23.19167	326
23.20000	323
23.20833	319
23.21667	314
23.22500	310
23.23333	309
23.24167	311
23.25000	314
23.25833	319
23.26667	321
23.27500	320
23.28333	318
23.29167	314
23.30000	311
23.30833	309
23.31667	309
23.32500	309
23.33333	309
23.34167	308
23.35000	306
23.35833	304
23.36667	303
23.37500	304
23.38333	306
23.39167	307
23.40000	308
23.40833	308
23.41667	306
23.42500	303
23.43333	299
23.44167	293
23.45000	286
23.45833	279
23.46667	274
23.47500	271
23.48333	273
23.49167	279
23.50000	288
23.50833	295
23.51667	300
23.52500	300
23.53333	296
23.54167	290
23.55000	285
23.55833	281
23.56667	279
23.57500	280
23.58333	281
23.59167	282
23.60000	281
23.60833	277
23.61667	272
23.62500	267
23.63333	264
23.64167	263
23.65000	264
23.65833	266
23.66667	268
23.67500	271
23.68333	273
23.69167	274
23.70000	274
23.70833	274
23.71667	272
23.72500	270
23.73333	268
23.74167	265
23.75000	263
23.75833	261
23.76667	258
23.77500	255
23.78333	251
23.79167	245
23.80000	239
23.80833	235
23.81667	234
23.82500	234
23.83333	236
23.84167	237
23.85000	238
23.85833	237
23.86667	238
23.87500	241
23.88333	245
23.89167	250
23.90000	254
23.90833	254
23.91667	250
23.92500	246
23.93333	244
23.94167	244
23.95000	248
23.95833	253
23.96667	256
23.97500	257
23.98333	255
23.99167	253
24.00000	251
24.00833	250
24.01667	251
24.02500	253
24.03333	256
24.04167	260
24.05000	262
24.05833	263
24.06667	264
24.07500	266
24.08333	268
24.09167	271
24.10000	273
24.10833	274
24.11667	273
24.12500	271
24.13333	268
24.14167	264
24.15000	259
24.15833	254
24.16667	250
24.17500	249
24.18333	250
24.19167	255
24.20000	260
24.20833	265
24.21667	269
24.22500	270
24.23333	268
24.24167	264
24.25000	260
24.25833	254
24.26667	250
24.27500	249
24.28333	251
24.29167	255
24.30000	261
24.30833	267
24.31667	273
24.32500	279
24.33333	284
24.34167	288
24.35000	289
24.35833	288
24.36667	287
24.37500	288
24.38333	292
24.39167	296
24.40000	302
24.40833	307
24.41667	311
24.42500	315
24.43333	317
24.44167	318
24.45000	314
24.45833	309
24.46667	305
24.47500	304
24.48333	304
24.49167	304
24.50000	302
24.50833	299
24.51667	294
24.52500	291
24.53333	291
24.54167	294
24.55000	298
24.55833	303
24.56667	308
24.57500	312
24.58333	316
24.59167	319
24.60000	322
24.60833	324
24.61667	325
24.62500	326
24.63333	324
24.64167	322
24.65000	322
24.65833	322
24.66667	322
24.67500	323
24.68333	324
24.69167	324
24.70000	324
24.70833	322
24.71667	320
24.72500	317
24.73333	313
24.74167	310
24.75000	309
24.75833	312
24.76667	315
24.77500	318
24.78333	318
24.79167	316
24.80000	313
24.80833	310
24.81667	307
24.82500	305
24.83333	301
24.84167	298
24.85000	296
24.85833	296
24.86667	299
24.87500	302
24.88333	305
24.89167	307
24.90000	308
24.90833	308
24.91667	310
24.92500	311
24.93333	313
24.94167	314
24.95000	313
24.95833	310
24.96667	306
24.97500	301
24.98333	297
24.99167	295
25.00000	294
25.00833	293
25.01667	293
25.02500	292
25.03333	292
25.04167	292
25.05000	290
25.05833	286
25.06667	281
25.07500	275
25.08333	271
25.09167	271
25.10000	273
25.10833	275
25.11667	275
25.12500	275
25.13333	274
25.14167	273
25.15000	273
25.15833	274
25.16667	275
25.17500	274
25.18333	272
25.19167	269
25.20000	265
25.20833	262
25.21667	260
25.22500	259
25.23333	259
25.24167	260
25.25000	260
25.25833	259
25.26667	255
25.27500	251
25.28333	247
25.29167	245
25.30000	246
25.30833	248
25.31667	250
25.32500	252
25.33333	251
25.34167	250
25.35000	247
25.35833	244
25.36667	241
25.37500	240
25.38333	239
25.39167	239
25.40000	239
25.40833	241
25.41667	242
25.42500	245
25.43333	248
25.44167	250
25.45000	249
25.45833	245
25.46667	240
25.47500	234
25.48333	231
25.49167	232
25.50000	237
25.50833	242
25.51667	246
25.52500	246
25.53333	241
25.54167	234
25.55000	227
25.55833	222
25.56667	220
25.57500	222
25.58333	225
25.59167	228
25.60000	230
25.60833	230
25.61667	230
25.62500	229
25.63333	227
25.64167	226
25.65000	226
25.65833	227
25.66667	230
25.67500	234
25.68333	236
25.69167	237
25.70000	236
25.70833	233
25.71667	228
25.72500	223
25.73333	218
25.74167	215
25.75000	213
25.75833	214
25.76667	216
25.77500	218
25.78333	218
25.79167	217
25.80000	214
25.80833	212
25.81667	213
25.82500	216
25.83333	222
25.84167	228
25.85000	233
25.85833	237
25.86667	238
25.87500	238
25.88333	237
25.89167	237
25.90000	237
25.90833	238
25.91667	238
25.92500	236
25.93333	232
25.94167	227
25.95000	221
25.95833	217
25.96667	215
25.97500	216
25.98333	219
25.99167	222
26.00000	224
26.00833	226
26.01667	228
26.02500	230
26.03333	232
26.04167	235
26.05000	239
26.05833	244
26.06667	249
26.07500	252
26.08333	255
26.09167	257
26.10000	259
26.10833	260
26.11667	259
26.12500	257
26.13333	254
26.14167	250
26.15000	247
26.15833	245
26.16667	245
26.17500	246
26.18333	246
26.19167	247
26.20000	247
26.20833	249
26.21667	252
26.22500	254
26.23333	255
26.24167	255
26.25000	256
26.25833	257
26.26667	260
26.27500	263
26.28333	266
26.29167	268
26.30000	270
26.30833	273
26.31667	275
26.32500	277
26.33333	279
26.34167	281
26.35000	284
26.35833	286
26.36667	287
26.37500	285
26.38333	283
26.39167	280
26.40000	279
26.40833	280
26.41667	282
26.42500	283
26.43333	280
26.44167	277
26.45000	273
26.45833	271
26.46667	271
26.47500	274
26.48333	279
26.49167	283
26.50000	285
26.50833	289
26.51667	292
26.52500	295
26.53333	296
26.54167	294
26.55000	289
26.55833	283
26.56667	279
26.57500	279
26.58333	281
26.59167	286
26.60000	291
26.60833	295
26.61667	297
26.62500	299
26.63333	300
26.64167	301
26.65000	300
26.65833	298
26.66667	296
26.67500	295
26.68333	297
26.69167	303
26.70000	310
26.70833	315
26.71667	318
26.72500	316
26.73333	311
26.74167	305
26.75000	298
26.75833	293
26.76667	290
26.77500	290
26.78333	291
26.79167	292
26.80000	294
26.80833	297
26.81667	299
26.82500	302
26.83333	304
26.84167	305
26.85000	306
26.85833	305
26.86667	305
26.87500	306
26.88333	309
26.89167	309
26.90000	307
26.90833	304
26.91667	300
26.92500	297
26.93333	294
26.94167	293
26.95000	294
26.95833	298
26.96667	304
26.97500	310
26.98333	314
26.99167	314
27.00000	312
27.00833	309
27.01667	306
27.02500	304
27.03333	303
27.04167	305
27.05000	307
27.05833	308
27.06667	309
27.07500	308
27.08333	307
27.09167	306
27.10000	306
27.10833	306
27.11667	307
27.12500	309
27.13333	311
27.14167	313
27.15000	316
27.15833	318
27.16667	318
27.17500	315
27.18333	310
27.19167	304
27.20000	299
27.20833	296
27.21667	293
27.22500	291
27.23333	291
27.24167	292
27.25000	294
27.25833	295
27.26667	296
27.27500	296
27.28333	296
27.29167	295
27.30000	295
27.30833	297
27.31667	301
27.32500	306
27.33333	312
27.34167	317
27.35000	320
27.35833	319
27.36667	316
27.37500	312
27.38333	307
27.39167	303
27.40000	299
27.40833	296
27.41667	296
27.42500	296
27.43333	298
27.44167	300
27.45000	302
27.45833	303
27.46667	303
27.47500	303
27.48333	302
27.49167	303
27.50000	305
27.50833	307
27.51667	310
27.52500	313
27.53333	315
27.54167	317
27.55000	317
27.55833	316
27.56667	313
27.57500	308
27.58333	303
27.59167	301
27.60000	301
27.60833	303
27.61667	307
27.62500	311
27.63333	313
27.64167	315
27.65000	317
27.65833	320
27.66667	322
27.67500	324
27.68333	324
27.69167	322
27.70000	319
27.70833	318
27.71667	317
27.72500	318
27.73333	320
27.74167	322
27.75000	324
27.75833	327
27.76667	329
27.77500	330
27.78333	331
27.79167	331
27.80000	332
27.80833	334
27.81667	337
27.82500	339
27.83333	342
27.84167	344
27.85000	345
27.85833	344
27.86667	342
27.87500	342
27.88333	345
27.89167	350
27.90000	359
27.90833	367
27.91667	374
27.92500	380
27.93333	384
27.94167	387
27.95000	388
27.95833	388
27.96667	386
27.97500	383
27.98333	381
27.99167	382
28.00000	385
28.00833	390
28.01667	395
28.02500	400
28.03333	401
28.04167	401
28.05000	400
28.05833	399
28.06667	400
28.07500	402
28.08333	405
28.09167	410
28.10000	416
28.10833	421
28.11667	426
28.12500	429
28.13333	430
28.14167	430
28.15000	431
28.15833	433
28.16667	436
28.17500	440
28.18333	445
28.19167	449
28.20000	453
28.20833	456
28.21667	458
28.22500	461
28.23333	463
28.24167	465
28.25000	467
28.25833	469
28.26667	469
28.27500	468
28.28333	465
28.29167	462
28.30000	460
28.30833	459
28.31667	461
28.32500	464
28.33333	468
28.34167	471
28.35000	474
28.35833	477
28.36667	480
28.37500	485
28.38333	489
28.39167	490
28.40000	490
28.40833	487
28.41667	485
28.42500	483
28.43333	483
28.44167	484
28.45000	485
28.45833	486
28.46667	486
28.47500	485
28.48333	482
28.49167	480
28.50000	477
28.50833	476
28.51667	477
28.52500	479
28.53333	482
28.54167	485
28.55000	486
28.55833	487
28.56667	487
28.57500	487
28.58333	487
28.59167	487
28.60000	485
28.60833	484
28.61667	481
28.62500	478
28.63333	476
28.64167	473
28.65000	470
28.65833	467
28.66667	464
28.67500	462
28.68333	461
28.69167	461
28.70000	463
28.70833	466
28.71667	471
28.72500	476
28.73333	479
28.74167	481
28.75000	479
28.75833	475
28.76667	472
28.77500	472
28.78333	475
28.79167	482
28.80000	490
28.80833	495
28.81667	497
28.82500	494
28.83333	488
28.84167	481
28.85000	477
28.85833	475
28.86667	476
28.87500	477
28.88333	478
28.89167	477
28.90000	475
28.90833	474
28.91667	475
28.92500	477
28.93333	480
28.94167	482
28.95000	483
28.95833	481
28.96667	478
28.97500	474
28.98333	471
28.99167	467
29.00000	465
29.00833	465
29.01667	468
29.02500	472
29.03333	476
29.04167	481
29.05000	487
29.05833	492
29.06667	496
29.07500	500
29.08333	502
29.09167	501
29.10000	499
29.10833	497
29.11667	496
29.12500	496
29.13333	496
29.14167	498
29.15000	499
29.15833	499
29.16667	499
29.17500	502
29.18333	505
29.19167	510
29.20000	515
29.20833	520
29.21667	525
29.22500	527
29.23333	526
29.24167	524
29.25000	523
29.25833	523
29.26667	523
29.27500	525
29.28333	526
29.29167	526
29.30000	525
29.30833	525
29.31667	528
29.32500	533
29.33333	539
29.34167	545
29.35000	550
29.35833	555
29.36667	558
29.37500	559
29.38333	558
29.39167	559
29.40000	560
29.40833	563
29.41667	566
29.42500	569
29.43333	573
29.44167	578
29.45000	586
29.45833	595
29.46667	604
29.47500	614
29.48333	622
29.49167	629
29.50000	635
29.50833	638
29.51667	639
29.52500	640
29.53333	643
29.54167	648
29.55000	656
29.55833	665
29.56667	674
29.57500	681
29.58333	687
29.59167	695
29.60000	703
29.60833	711
29.61667	719
29.62500	728
29.63333	740
29.64167	754
29.65000	770
29.65833	786
29.66667	801
29.67500	813
29.68333	825
29.69167	837
29.70000	850
29.70833	864
29.71667	880
29.72500	897
29.73333	917
29.74167	938
29.75000	960
29.75833	984
29.76667	1008
29.77500	1032
29.78333	1057
29.79167	1081
29.80000	1107
29.80833	1133
29.81667	1162
29.82500	1191
29.83333	1222
29.84167	1255
29.85000	1291
29.85833	1328
29.86667	1366
29.87500	1406
29.88333	1447
29.89167	1490
29.90000	1535
29.90833	1583
29.91667	1636
29.92500	1692
29.93333	1751
29.94167	1813
29.95000	1877
29.95833	1942
29.96667	2007
29.97500	2075
29.98333	2143
29.99167	2217
30.00000	2293
30.00833	2370
30.01667	2451
30.02500	2534
30.03333	2622
30.04167	2714
30.05000	2811
30.05833	2916
30.06667	3022
30.07500	3132
30.08333	3242
30.09167	3354
30.10000	3468
30.10833	3583
30.11667	3703
30.12500	3825
30.13333	3953
30.14167	4084
30.15000	4216
30.15833	4352
30.16667	4489
30.17500	4632
30.18333	4775
30.19167	4925
30.20000	5078
30.20833	5232
30.21667	5390
30.22500	5546
30.23333	5709
30.24167	5871
30.25000	6034
30.25833	6199
30.26667	6361
30.27500	6527
30.28333	6693
30.29167	6866
30.30000	7042
30.30833	7218
30.31667	7399
30.32500	7576
30.33333	7756
30.34167	7934
30.35000	8115
30.35833	8299
30.36667	8477
30.37500	8655
30.38333	8826
30.39167	8995
30.40000	9160
30.40833	9324
30.41667	9492
30.42500	9656
30.43333	9822
30.44167	9984
30.45000	10143
30.45833	10301
30.46667	10451
30.47500	10603
30.48333	10748
30.49167	10893
30.50000	11035
30.50833	11173
30.51667	11309
30.52500	11437
30.53333	11561
30.54167	11678
30.55000	11789
30.55833	11897
30.56667	12000
30.57500	12101
30.58333	12198
30.59167	12292
30.60000	12382
30.60833	12466
30.61667	12545
30.62500	12614
30.63333	12676
30.64167	12730
30.65000	12777
30.65833	12817
30.66667	12852
30.67500	12884
30.68333	12912
30.69167	12935
30.70000	12953
30.70833	12963
30.71667	12966
30.72500	12963
30.73333	12955
30.74167	12942
30.75000	12922
30.75833	12895
30.76667	12861
30.77500	12818
30.78333	12770
30.79167	12717
30.80000	12660
30.80833	12597
30.81667	12528
30.82500	12454
30.83333	12374
30.84167	12290
30.85000	12203
30.85833	12113
30.86667	12021
30.87500	11923
30.88333	11822
30.89167	11713
30.90000	11597
30.90833	11476
30.91667	11348
30.92500	11219
30.93333	11085
30.94167	10949
30.95000	10810
30.95833	10666
30.96667	10524
30.97500	10378
30.98333	10234
30.99167	10088
31.00000	9940
31.00833	9791
31.01667	9636
31.02500	9481
31.03333	9319
31.04167	9157
31.05000	8993
31.05833	8828
31.06667	8668
31.07500	8505
31.08333	8347
31.09167	8187
31.10000	8026
31.10833	7866
31.11667	7703
31.12500	7545
31.13333	7387
31.14167	7233
31.15000	7080
31.15833	6925
31.16667	6772
31.17500	6615
31.18333	6463
31.19167	6314
31.20000	6169
31.20833	6028
31.21667	5885
31.22500	5747
31.23333	5606
31.24167	5467
31.25000	5329
31.25833	5192
31.26667	5059
31.27500	4926
31.28333	4796
31.29167	4668
31.30000	4541
31.30833	4418
31.31667	4295
31.32500	4178
31.33333	4065
31.34167	3958
31.35000	3854
31.35833	3752
31.36667	3653
31.37500	3553
31.38333	3455
31.39167	3359
31.40000	3266
31.40833	3177
31.41667	3089
31.42500	3005
31.43333	2920
31.44167	2836
31.45000	2755
31.45833	2676
31.46667	2603
31.47500	2533
31.48333	2467
31.49167	2402
31.50000	2338
31.50833	2275
31.51667	2212
31.52500	2152
31.53333	2093
31.54167	2037
31.55000	1985
31.55833	1933
31.56667	1884
31.57500	1834
31.58333	1787
31.59167	1743
31.60000	1703
31.60833	1666
31.61667	1631
31.62500	1596
31.63333	1561
31.64167	1525
31.65000	1488
31.65833	1450
31.66667	1416
31.67500	1386
31.68333	1359
31.69167	1335
31.70000	1313
31.70833	1289
31.71667	1264
31.72500	1238
31.73333	1213
31.74167	1188
31.75000	1165
31.75833	1144
31.76667	1123
31.77500	1103
31.78333	1084
31.79167	1066
31.80000	1050
31.80833	1034
31.81667	1018
31.82500	1002
31.83333	987
31.84167	974
31.85000	963
31.85833	952
31.86667	940
31.87500	926
31.88333	911
31.89167	896
31.90000	882
31.90833	869
31.91667	858
31.92500	848
31.93333	839
31.94167	833
31.95000	829
31.95833	828
31.96667	826
31.97500	822
31.98333	816
31.99167	808
32.00000	799
32.00833	790
32.01667	783
32.02500	778
32.03333	774
32.04167	771
32.05000	770
32.05833	769
32.06667	768
32.07500	767
32.08333	765
32.09167	760
32.10000	754
32.10833	748
32.11667	742
32.12500	736
32.13333	732
32.14167	728
32.15000	723
32.15833	718
32.16667	713
32.17500	707
32.18333	703
32.19167	702
32.20000	704
32.20833	707
32.21667	710
32.22500	713
32.23333	715
32.24167	716
32.25000	718
32.25833	720
32.26667	720
32.27500	719
32.28333	717
32.29167	715
32.30000	715
32.30833	715
32.31667	717
32.32500	721
32.33333	727
32.34167	735
32.35000	741
32.35833	746
32.36667	749
32.37500	750
32.38333	751
32.39167	753
32.40000	757
32.40833	760
32.41667	763
32.42500	768
32.43333	774
32.44167	781
32.45000	790
32.45833	799
32.46667	809
32.47500	820
32.48333	832
32.49167	844
32.50000	857
32.50833	869
32.51667	881
32.52500	892
32.53333	905
32.54167	917
32.55000	930
32.55833	943
32.56667	957
32.57500	972
32.58333	987
32.59167	1003
32.60000	1020
32.60833	1037
32.61667	1055
32.62500	1073
32.63333	1092
32.64167	1112
32.65000	1133
32.65833	1157
32.66667	1183
32.67500	1213
32.68333	1243
32.69167	1274
32.70000	1305
32.70833	1338
32.71667	1373
32.72500	1409
32.73333	1445
32.74167	1481
32.75000	1517
32.75833	1553
32.76667	1589
32.77500	1627
32.78333	1666
32.79167	1706
32.80000	1748
32.80833	1791
32.81667	1835
32.82500	1880
32.83333	1928
32.84167	1977
32.85000	2031
32.85833	2088
32.86667	2145
32.87500	2205
32.88333	2265
32.89167	2325
32.90000	2386
32.90833	2447
32.91667	2511
32.92500	2575
32.93333	2643
32.94167	2712
32.95000	2781
32.95833	2851
32.96667	2919
32.97500	2988
32.98333	3056
32.99167	3127
33.00000	3199
33.00833	3273
33.01667	3352
33.02500	3430
33.03333	3512
33.04167	3593
33.05000	3674
33.05833	3756
33.06667	3837
33.07500	3921
33.08333	4004
33.09167	4087
33.10000	4170
33.10833	4251
33.11667	4333
33.12500	4413
33.13333	4494
33.14167	4574
33.15000	4653
33.15833	4732
33.16667	4810
33.17500	4891
33.18333	4972
33.19167	5053
33.20000	5133
33.20833	5210
33.21667	5285
33.22500	5358
33.23333	5432
33.24167	5505
33.25000	5577
33.25833	5648
33.26667	5715
33.27500	5780
33.28333	5843
33.29167	5907
33.30000	5970
33.30833	6031
33.31667	6090
33.32500	6145
33.33333	6196
33.34167	6243
33.35000	6287
33.35833	6330
33.36667	6369
33.37500	6408
33.38333	6445
33.39167	6481
33.40000	6516
33.40833	6547
33.41667	6576
33.42500	6601
33.43333	6624
33.44167	6645
33.45000	6663
33.45833	6679
33.46667	6691
33.47500	6702
33.48333	6712
33.49167	6722
33.50000	6732
33.50833	6738
33.51667	6742
33.52500	6740
33.53333	6732
33.54167	6721
33.55000	6708
33.55833	6693
33.56667	6679
33.57500	6665
33.58333	6649
33.59167	6630
33.60000	6607
33.60833	6580
33.61667	6549
33.62500	6516
33.63333	6482
33.64167	6448
33.65000	6411
33.65833	6373
33.66667	6332
33.67500	6287
33.68333	6240
33.69167	6189
33.70000	6136
33.70833	6082
33.71667	6027
33.72500	5973
33.73333	5918
33.74167	5865
33.75000	5810
33.75833	5753
33.76667	5694
33.77500	5631
33.78333	5567
33.79167	5498
33.80000	5426
33.80833	5353
33.81667	5278
33.82500	5205
33.83333	5132
33.84167	5061
33.85000	4990
33.85833	4918
33.86667	4847
33.87500	4774
33.88333	4703
33.89167	4632
33.90000	4561
33.90833	4490
33.91667	4416
33.92500	4341
33.93333	4263
33.94167	4186
33.95000	4110
33.95833	4034
33.96667	3963
33.97500	3892
33.98333	3823
33.99167	3754
34.00000	3685
34.00833	3616
34.01667	3545
34.02500	3475
34.03333	3405
34.04167	3337
34.05000	3270
34.05833	3202
34.06667	3136
34.07500	3068
34.08333	3002
34.09167	2935
34.10000	2869
34.10833	2806
34.11667	2742
34.12500	2682
34.13333	2622
34.14167	2563
34.15000	2507
34.15833	2451
34.16667	2397
34.17500	2342
34.18333	2289
34.19167	2235
34.20000	2181
34.20833	2128
34.21667	2076
34.22500	2027
34.23333	1979
34.24167	1935
34.25000	1892
34.25833	1850
34.26667	1810
34.27500	1770
34.28333	1730
34.29167	1692
34.30000	1654
34.30833	1617
34.31667	1577
34.32500	1538
34.33333	1497
34.34167	1457
34.35000	1419
34.35833	1384
34.36667	1354
34.37500	1328
34.38333	1304
34.39167	1278
34.40000	1250
34.40833	1221
34.41667	1191
34.42500	1162
34.43333	1134
34.44167	1107
34.45000	1080
34.45833	1053
34.46667	1028
34.47500	1004
34.48333	981
34.49167	959
34.50000	936
34.50833	912
34.51667	886
34.52500	864
34.53333	846
34.54167	831
34.55000	819
34.55833	807
34.56667	794
34.57500	780
34.58333	764
34.59167	747
34.60000	730
34.60833	713
34.61667	695
34.62500	678
34.63333	661
34.64167	646
34.65000	634
34.65833	623
34.66667	614
34.67500	607
34.68333	599
34.69167	589
34.70000	577
34.70833	564
34.71667	548
34.72500	531
34.73333	515
34.74167	504
34.75000	499
34.75833	499
34.76667	500
34.77500	501
34.78333	499
34.79167	494
34.80000	487
34.80833	477
34.81667	465
34.82500	452
34.83333	438
34.84167	424
34.85000	413
34.85833	405
34.86667	400
34.87500	397
34.88333	394
34.89167	389
34.90000	381
34.90833	375
34.91667	372
34.92500	372
34.93333	373
34.94167	374
34.95000	372
34.95833	365
34.96667	358
34.97500	351
34.98333	346
34.99167	341
35.00000	337
35.00833	334
35.01667	331
35.02500	328
35.03333	325
35.04167	322
35.05000	320
35.05833	318
35.06667	315
35.07500	311
35.08333	306
35.09167	300
35.10000	295
35.10833	291
35.11667	289
35.12500	287
35.13333	286
35.14167	286
35.15000	288
35.15833	291
35.16667	294
35.17500	295
35.18333	293
35.19167	288
35.20000	281
35.20833	274
35.21667	267
35.22500	262
35.23333	260
35.24167	260
35.25000	260
35.25833	261
35.26667	262
35.27500	261
35.28333	259
35.29167	257
35.30000	255
35.30833	252
35.31667	247
35.32500	241
35.33333	235
35.34167	229
35.35000	224
35.35833	221
35.36667	220
35.37500	223
35.38333	226
35.39167	230
35.40000	232
35.40833	232
35.41667	228
35.42500	223
35.43333	221
35.44167	221
35.45000	224
35.45833	228
35.46667	231
35.47500	233
35.48333	233
35.49167	233
35.50000	230
35.50833	228
35.51667	224
35.52500	221
35.53333	219
35.54167	219
35.55000	219
35.55833	221
35.56667	221
35.57500	220
35.58333	218
35.59167	215
35.60000	213
35.60833	211
35.61667	210
35.62500	210
35.63333	210
35.64167	211
35.65000	214
35.65833	217
35.66667	220
35.67500	221
35.68333	219
35.69167	216
35.70000	212
35.70833	210
35.71667	209
35.72500	209
35.73333	211
35.74167	213
35.75000	214
35.75833	215
35.76667	215
35.77500	215
35.78333	215
35.79167	214
35.80000	213
35.80833	212
35.81667	210
35.82500	206
35.83333	201
35.84167	196
35.85000	191
35.85833	188
35.86667	186
35.87500	188
35.88333	191
35.89167	192
35.90000	193
35.90833	194
35.91667	197
35.92500	201
35.93333	206
35.94167	210
35.95000	212
35.95833	210
35.96667	206
35.97500	201
35.98333	196
35.99167	191
36.00000	186
36.00833	185
36.01667	188
36.02500	192
36.03333	198
36.04167	203
36.05000	207
36.05833	209
36.06667	210
36.07500	212
36.08333	214
36.09167	217
36.10000	221
36.10833	223
36.11667	225
36.12500	225
36.13333	223
36.14167	221
36.15000	219
36.15833	216
36.16667	211
36.17500	207
36.18333	203
36.19167	201
36.20000	200
36.20833	202
36.21667	204
36.22500	207
36.23333	209
36.24167	209
36.25000	208
36.25833	206
36.26667	204
36.27500	203
36.28333	203
36.29167	205
36.30000	208
36.30833	210
36.31667	211
36.32500	211
36.33333	210
36.34167	208
36.35000	207
36.35833	206
36.36667	204
36.37500	201
36.38333	198
36.39167	196
36.40000	195
36.40833	196
36.41667	197
36.42500	200
36.43333	203
36.44167	206
36.45000	208
36.45833	210
36.46667	210
36.47500	208
36.48333	205
36.49167	203
36.50000	202
36.50833	204
36.51667	206
36.52500	209
36.53333	209
36.54167	209
36.55000	207
36.55833	206
36.56667	206
36.57500	208
36.58333	210
36.59167	211
36.60000	209
36.60833	207
36.61667	203
36.62500	199
36.63333	197
36.64167	197
36.65000	199
36.65833	202
36.66667	206
36.67500	210
36.68333	214
36.69167	216
36.70000	216
36.70833	214
36.71667	211
36.72500	206
36.73333	200
36.74167	194
36.75000	191
36.75833	192
36.76667	195
36.77500	198
36.78333	200
36.79167	203
36.80000	205
36.80833	206
36.81667	208
36.82500	209
36.83333	210
36.84167	210
36.85000	211
36.85833	213
36.86667	215
36.87500	218
36.88333	219
36.89167	219
36.90000	216
36.90833	213
36.91667	209
36.92500	207
36.93333	206
36.94167	206
36.95000	208
36.95833	211
36.96667	215
36.97500	220
36.98333	224
36.99167	225
37.00000	224
37.00833	221
37.01667	217
37.02500	214
37.03333	212
37.04167	213
37.05000	215
37.05833	219
37.06667	221
37.07500	221
37.08333	218
37.09167	214
37.10000	209
37.10833	205
37.11667	203
37.12500	204
37.13333	207
37.14167	212
37.15000	216
37.15833	218
37.16667	219
37.17500	216
37.18333	213
37.19167	212
37.20000	214
37.20833	214
37.21667	213
37.22500	211
37.23333	209
37.24167	208
37.25000	210
37.25833	214
37.26667	219
37.27500	223
37.28333	227
37.29167	228
37.30000	227
37.30833	226
37.31667	224
37.32500	223
37.33333	221
37.34167	220
37.35000	220
37.35833	221
37.36667	224
37.37500	228
37.38333	234
37.39167	239
37.40000	243
37.40833	246
37.41667	248
37.42500	247
37.43333	246
37.44167	244
37.45000	244
37.45833	246
37.46667	249
37.47500	252
37.48333	253
37.49167	253
37.50000	250
37.50833	245
37.51667	239
37.52500	233
37.53333	226
37.54167	221
37.55000	217
37.55833	217
37.56667	218
37.57500	220
37.58333	222
37.59167	224
37.60000	225
37.60833	227
37.61667	229
37.62500	231
37.63333	233
37.64167	235
37.65000	238
37.65833	242
37.66667	245
37.67500	249
37.68333	251
37.69167	254
37.70000	256
37.70833	258
37.71667	260
37.72500	262
37.73333	262
37.74167	261
37.75000	259
37.75833	257
37.76667	257
37.77500	259
37.78333	264
37.79167	271
37.80000	279
37.80833	285
37.81667	290
37.82500	293
37.83333	292
37.84167	288
37.85000	285
37.85833	283
37.86667	284
37.87500	287
37.88333	291
37.89167	293
37.90000	293
37.90833	292
37.91667	289
37.92500	285
37.93333	281
37.94167	278
37.95000	278
37.95833	281
37.96667	285
37.97500	289
37.98333	293
37.99167	294
38.00000	293
38.00833	291
38.01667	289
38.02500	288
38.03333	289
38.04167	290
38.05000	291
38.05833	292
38.06667	292
38.07500	292
38.08333	290
38.09167	290
38.10000	290
38.10833	290
38.11667	288
38.12500	286
38.13333	285
38.14167	286
38.15000	288
38.15833	293
38.16667	297
38.17500	302
38.18333	307
38.19167	312
38.20000	316
38.20833	319
38.21667	319
38.22500	318
38.23333	315
38.24167	313
38.25000	311
38.25833	309
38.26667	308
38.27500	308
38.28333	309
38.29167	310
38.30000	310
38.30833	310
38.31667	308
38.32500	308
38.33333	309
38.34167	311
38.35000	315
38.35833	318
38.36667	320
38.37500	320
38.38333	318
38.39167	316
38.40000	313
38.40833	312
38.41667	312
38.42500	314
38.43333	316
38.44167	318
38.45000	320
38.45833	321
38.46667	322
38.47500	323
38.48333	322
38.49167	321
38.50000	320
38.50833	318
38.51667	317
38.52500	315
38.53333	313
38.54167	309
38.55000	305
38.55833	301
38.56667	300
38.57500	302
38.58333	306
38.59167	310
38.60000	314
38.60833	316
38.61667	315
38.62500	314
38.63333	312
38.64167	312
38.65000	314
38.65833	318
38.66667	323
38.67500	327
38.68333	331
38.69167	333
38.70000	333
38.70833	333
38.71667	332
38.72500	332
38.73333	331
38.74167	329
38.75000	327
38.75833	326
38.76667	324
38.77500	324
38.78333	324
38.79167	326
38.80000	330
38.80833	332
38.81667	334
38.82500	335
38.83333	335
38.84167	335
38.85000	332
38.85833	328
38.86667	325
38.87500	323
38.88333	322
38.89167	324
38.90000	328
38.90833	330
38.91667	331
38.92500	330
38.93333	330
38.94167	330
38.95000	332
38.95833	333
38.96667	335
38.97500	336
38.98333	336
38.99167	336
39.00000	337
39.00833	338
39.01667	339
39.02500	340
39.03333	340
39.04167	339
39.05000	336
39.05833	332
39.06667	329
39.07500	329
39.08333	332
39.09167	337
39.10000	342
39.10833	346
39.11667	346
39.12500	345
39.13333	344
39.14167	343
39.15000	343
39.15833	343
39.16667	344
39.17500	344
39.18333	344
39.19167	343
39.20000	344
39.20833	345
39.21667	345
39.22500	345
39.23333	346
39.24167	348
39.25000	351
39.25833	352
39.26667	353
39.27500	352
39.28333	350
39.29167	348
39.30000	347
39.30833	346
39.31667	347
39.32500	348
39.33333	349
39.34167	350
39.35000	350
39.35833	352
39.36667	355
39.37500	358
39.38333	361
39.39167	363
39.40000	363
39.40833	361
39.41667	358
39.42500	355
39.43333	352
39.44167	351
39.45000	355
39.45833	364
39.46667	372
39.47500	379
39.48333	382
39.49167	380
39.50000	375
39.50833	367
39.51667	358
39.52500	350
39.53333	345
39.54167	346
39.55000	351
39.55833	358
39.56667	364
39.57500	367
39.58333	367
39.59167	368
39.60000	369
39.60833	370
39.61667	371
39.62500	371
39.63333	369
39.64167	367
39.65000	365
39.65833	364
39.66667	364
39.67500	364
39.68333	364
39.69167	363
39.70000	363
39.70833	363
39.71667	365
39.72500	368
39.73333	370
39.74167	371
39.75000	371
39.75833	368
39.76667	367
39.77500	366
39.78333	366
39.79167	365
39.80000	364
39.80833	363
39.81667	362
39.82500	362
39.83333	362
39.84167	364
39.85000	369
39.85833	374
39.86667	380
39.87500	385
39.88333	389
39.89167	391
39.90000	392
39.90833	392
39.91667	392
39.92500	391
39.93333	388
39.94167	385
39.95000	381
39.95833	379
39.96667	377
39.97500	377
39.98333	378
39.99167	378
40.00000	377
40.00833	377
40.01667	377
40.02500	379
40.03333	382
40.04167	385
40.05000	387
40.05833	387
40.06667	388
40.07500	391
40.08333	395
40.09167	397
40.10000	398
40.10833	396
40.11667	393
40.12500	391
40.13333	392
40.14167	395
40.15000	396
40.15833	396
40.16667	393
40.17500	390
40.18333	387
40.19167	386
40.20000	386
40.20833	390
40.21667	395
40.22500	402
40.23333	411
40.24167	419
40.25000	424
40.25833	424
40.26667	422
40.27500	417
40.28333	412
40.29167	408
40.30000	405
40.30833	403
40.31667	401
40.32500	398
40.33333	394
40.34167	388
40.35000	383
40.35833	378
40.36667	376
40.37500	377
40.38333	381
40.39167	388
40.40000	396
40.40833	405
40.41667	414
40.42500	421
40.43333	424
40.44167	424
40.45000	421
40.45833	414
40.46667	407
40.47500	402
40.48333	399
40.49167	401
40.50000	406
40.50833	410
40.51667	412
40.52500	412
40.53333	411
40.54167	410
40.55000	411
40.55833	415
40.56667	417
40.57500	419
40.58333	420
40.59167	420
40.60000	422
40.60833	424
40.61667	427
40.62500	429
40.63333	430
40.64167	432
40.65000	436
40.65833	440
40.66667	445
40.67500	448
40.68333	449
40.69167	451
40.70000	452
40.70833	454
40.71667	456
40.72500	458
40.73333	458
40.74167	458
40.75000	459
40.75833	463
40.76667	468
40.77500	472
40.78333	476
40.79167	479
40.80000	481
40.80833	483
40.81667	483
40.82500	482
40.83333	480
40.84167	478
40.85000	478
40.85833	480
40.86667	482
40.87500	484
40.88333	486
40.89167	488
40.90000	489
40.90833	490
40.91667	491
40.92500	490
40.93333	491
40.94167	493
40.95000	498
40.95833	505
40.96667	511
40.97500	516
40.98333	519
40.99167	520
41.00000	521
41.00833	523
41.01667	527
41.02500	534
41.03333	542
41.04167	550
41.05000	557
41.05833	562
41.06667	565
41.07500	568
41.08333	570
41.09167	574
41.10000	579
41.10833	584
41.11667	589
41.12500	593
41.13333	596
41.14167	598
41.15000	600
41.15833	602
41.16667	606
41.17500	609
41.18333	612
41.19167	614
41.20000	617
41.20833	620
41.21667	625
41.22500	631
41.23333	637
41.24167	642
41.25000	646
41.25833	647
41.26667	646
41.27500	644
41.28333	642
41.29167	642
41.30000	645
41.30833	651
41.31667	660
41.32500	669
41.33333	676
41.34167	680
41.35000	681
41.35833	680
41.36667	677
41.37500	674
41.38333	672
41.39167	670
41.40000	667
41.40833	664
41.41667	660
41.42500	657
41.43333	656
41.44167	657
41.45000	661
41.45833	667
41.46667	673
41.47500	677
41.48333	680
41.49167	682
41.50000	684
41.50833	685
41.51667	684
41.52500	681
41.53333	677
41.54167	671
41.55000	664
41.55833	659
41.56667	655
41.57500	654
41.58333	656
41.59167	662
41.60000	670
41.60833	675
41.61667	676
41.62500	672
41.63333	664
41.64167	655
41.65000	647
41.65833	643
41.66667	641
41.67500	642
41.68333	644
41.69167	644
41.70000	641
41.70833	638
41.71667	633
41.72500	629
41.73333	624
41.74167	620
41.75000	616
41.75833	613
41.76667	611
41.77500	609
41.78333	607
41.79167	602
41.80000	595
41.80833	590
41.81667	588
41.82500	587
41.83333	585
41.84167	580
41.85000	571
41.85833	560
41.86667	550
41.87500	544
41.88333	540
41.89167	539
41.90000	540
41.90833	540
41.91667	539
41.92500	537
41.93333	533
41.94167	527
41.95000	518
41.95833	507
41.96667	498
41.97500	491
41.98333	486
41.99167	485
42.00000	486
42.00833	485
42.01667	483
42.02500	479
42.03333	476
42.04167	471
42.05000	467
42.05833	462
42.06667	457
42.07500	449
42.08333	441
42.09167	432
42.10000	423
42.10833	416
42.11667	410
42.12500	405
42.13333	403
42.14167	402
42.15000	400
42.15833	397
42.16667	390
42.17500	381
42.18333	371
42.19167	362
42.20000	354
42.20833	348
42.21667	344
42.22500	341
42.23333	338
42.24167	334
42.25000	332
42.25833	332
42.26667	333
42.27500	332
42.28333	328
42.29167	320
42.30000	309
42.30833	300
42.31667	294
42.32500	290
42.33333	287
42.34167	284
42.35000	281
42.35833	276
42.36667	272
42.37500	267
42.38333	264
42.39167	260
42.40000	257
42.40833	253
42.41667	248
42.42500	244
42.43333	241
42.44167	238
42.45000	234
42.45833	231
42.46667	228
42.47500	226
42.48333	225
42.49167	224
42.50000	223
42.50833	222
42.51667	220
42.52500	217
42.53333	214
42.54167	210
42.55000	206
42.55833	200
42.56667	196
42.57500	192
42.58333	190
42.59167	190
42.60000	192
42.60833	193
42.61667	191
42.62500	189
42.63333	186
42.64167	182
42.65000	178
42.65833	175
42.66667	172
42.67500	169
42.68333	167
42.69167	166
42.70000	166
42.70833	166
42.71667	165
42.72500	165
42.73333	166
42.74167	169
42.75000	172
42.75833	174
42.76667	174
42.77500	170
42.78333	166
42.79167	162
42.80000	159
42.80833	155
42.81667	151
42.82500	148
42.83333	148
42.84167	150
42.85000	152
42.85833	155
42.86667	156
42.87500	154
42.88333	151
42.89167	149
42.90000	149
42.90833	150
42.91667	151
42.92500	151
42.93333	150
42.94167	148
42.95000	147
42.95833	145
42.96667	144
42.97500	146
42.98333	148
42.99167	149
43.00000	146
43.00833	141
43.01667	135
43.02500	131
43.03333	130
43.04167	131
43.05000	131
43.05833	129
43.06667	125
43.07500	121
43.08333	118
43.09167	118
43.10000	119
43.10833	120
43.11667	119
43.12500	118
43.13333	117
43.14167	117
43.15000	118
43.15833	119
43.16667	120
43.17500	120
43.18333	119
43.19167	118
43.20000	117
43.20833	116
43.21667	116
43.22500	117
43.23333	119
43.24167	121
43.25000	121
43.25833	120
43.26667	117
43.27500	114
43.28333	112
43.29167	113
43.30000	116
43.30833	121
43.31667	125
43.32500	128
43.33333	129
43.34167	129
43.35000	128
43.35833	127
43.36667	126
43.37500	124
43.38333	121
43.39167	119
43.40000	116
43.40833	112
43.41667	109
43.42500	106
43.43333	104
43.44167	104
43.45000	107
43.45833	111
43.46667	116
43.47500	119
43.48333	122
43.49167	123
43.50000	123
43.50833	123
43.51667	121
43.52500	119
43.53333	117
43.54167	116
43.55000	116
43.55833	116
43.56667	116
43.57500	116
43.58333	115
43.59167	114
43.60000	114
43.60833	115
43.61667	116
43.62500	118
43.63333	118
43.64167	115
43.65000	113
43.65833	110
43.66667	109
43.67500	110
43.68333	111
43.69167	110
43.70000	108
43.70833	106
43.71667	105
43.72500	106
43.73333	108
43.74167	110
43.75000	112
43.75833	113
43.76667	113
43.77500	111
43.78333	111
43.79167	111
43.80000	112
43.80833	112
43.81667	110
43.82500	107
43.83333	103
43.84167	100
43.85000	98
43.85833	99
43.86667	101
43.87500	103
43.88333	103
43.89167	101
43.90000	98
43.90833	96
43.91667	96
43.92500	99
43.93333	105
43.94167	113
43.95000	119
43.95833	123
43.96667	123
43.97500	119
43.98333	113
43.99167	107
44.00000	100
44.00833	96
44.01667	94
44.02500	93
44.03333	93
44.04167	92
44.05000	91
44.05833	92
44.06667	93
44.07500	95
44.08333	97
44.09167	98
44.10000	99
44.10833	100
44.11667	101
44.12500	103
44.13333	104
44.14167	103
44.15000	100
44.15833	97
44.16667	94
44.17500	94
44.18333	98
44.19167	103
44.20000	109
44.20833	112
44.21667	113
44.22500	110
44.23333	107
44.24167	104
44.25000	101
44.25833	99
44.26667	99
44.27500	101
44.28333	103
44.29167	103
44.30000	102
44.30833	99
44.31667	93
44.32500	88
44.33333	84
44.34167	82
44.35000	82
44.35833	83
44.36667	85
44.37500	87
44.38333	88
44.39167	88
44.40000	88
44.40833	87
44.41667	86
44.42500	86
44.43333	87
44.44167	89
44.45000	93
44.45833	98
44.46667	101
44.47500	102
44.48333	100
44.49167	97
44.50000	93
44.50833	92
44.51667	94
44.52500	96
44.53333	99
44.54167	100
44.55000	99
44.55833	95
44.56667	90
44.57500	86
44.58333	83
44.59167	83
44.60000	85
44.60833	87
44.61667	90
44.62500	91
44.63333	93
44.64167	94
44.65000	97
44.65833	99
44.66667	100
44.67500	99
44.68333	96
44.69167	94
44.70000	94
44.70833	97
44.71667	101
44.72500	104
44.73333	104
44.74167	101
44.75000	97
44.75833	93
44.76667	92
44.77500	93
44.78333	95
44.79167	95
44.80000	94
44.80833	92
44.81667	91
44.82500	92
44.83333	94
44.84167	98
44.85000	101
44.85833	102
44.86667	100
44.87500	97
44.88333	94
44.89167	92
44.90000	92
44.90833	93
44.91667	92
44.92500	90
44.93333	86
44.94167	81
44.95000	77
44.95833	74
44.96667	74
44.97500	74
44.98333	75
44.99167	75
45.00000	73
45.00833	73
45.01667	73
45.02500	73
45.03333	74
45.04167	74
45.05000	72
45.05833	70
45.06667	67
45.07500	65
45.08333	64
45.09167	65
45.10000	68
45.10833	70
45.11667	71
45.12500	72
45.13333	73
45.14167	76
45.15000	80
45.15833	84
45.16667	87
45.17500	87
45.18333	85
45.19167	84
45.20000	83
45.20833	84
45.21667	86
45.22500	88
45.23333	90
45.24167	91
45.25000	92
45.25833	91
45.26667	89
45.27500	87
45.28333	85
45.29167	84
45.30000	84
45.30833	84
45.31667	83
45.32500	80
45.33333	76
45.34167	72
45.35000	71
45.35833	72
45.36667	77
45.37500	83
45.38333	87
45.39167	88
45.40000	84
45.40833	78
45.41667	73
45.42500	69
45.43333	69
45.44167	72
45.45000	76
45.45833	81
45.46667	85
45.47500	88
45.48333	89
45.49167	89
45.50000	89
45.50833	88
45.51667	86
45.52500	85
45.53333	84
45.54167	84
45.55000	83
45.55833	82
45.56667	81
45.57500	82
45.58333	83
45.59167	85
45.60000	87
45.60833	88
45.61667	87
45.62500	86
45.63333	83
45.64167	80
45.65000	76
45.65833	72
45.66667	69
45.67500	68
45.68333	68
45.69167	68
45.70000	68
45.70833	67
45.71667	68
45.72500	72
45.73333	79
45.74167	87
45.75000	92
45.75833	94
45.76667	94
45.77500	92
45.78333	89
45.79167	86
45.80000	83
45.80833	80
45.81667	80
45.82500	82
45.83333	87
45.84167	93
45.85000	96
45.85833	96
45.86667	94
45.87500	91
45.88333	87
45.89167	83
45.90000	79
45.90833	76
45.91667	74
45.92500	74
45.93333	75
45.94167	76
45.95000	74
45.95833	69
45.96667	64
45.97500	61
45.98333	61
45.99167	64
46.00000	69
46.00833	73
46.01667	76
46.02500	78
46.03333	79
46.04167	78
46.05000	76
46.05833	75
46.06667	72
46.07500	69
46.08333	66
46.09167	66
46.10000	68
46.10833	70
46.11667	71
46.12500	69
46.13333	67
46.14167	66
46.15000	66
46.15833	68
46.16667	69
46.17500	70
46.18333	69
46.19167	67
46.20000	66
46.20833	65
46.21667	65
46.22500	64
46.23333	65
46.24167	66
46.25000	68
46.25833	71
46.26667	73
46.27500	73
46.28333	71
46.29167	69
46.30000	66
46.30833	64
46.31667	64
46.32500	65
46.33333	65
46.34167	66
46.35000	66
46.35833	66
46.36667	65
46.37500	62
46.38333	59
46.39167	56
46.40000	54
46.40833	53
46.41667	51
46.42500	49
46.43333	46
46.44167	43
46.45000	41
46.45833	42
46.46667	46
46.47500	51
46.48333	56
46.49167	60
46.50000	61
46.50833	60
46.51667	57
46.52500	54
46.53333	54
46.54167	56
46.55000	58
46.55833	62
46.56667	64
46.57500	65
46.58333	64
46.59167	63
46.60000	62
46.60833	62
46.61667	65
46.62500	68
46.63333	70
46.64167	70
46.65000	67
46.65833	63
46.66667	59
46.67500	56
46.68333	53
46.69167	49
46.70000	46
46.70833	44
46.71667	45
46.72500	48
46.73333	51
46.74167	53
46.75000	52
46.75833	50
46.76667	48
46.77500	48
46.78333	50
46.79167	56
46.80000	63
46.80833	69
46.81667	73
46.82500	73
46.83333	68
46.84167	60
46.85000	52
46.85833	46
46.86667	42
46.87500	42
46.88333	45
46.89167	48
46.90000	51
46.90833	54
46.91667	58
46.92500	61
46.93333	63
46.94167	62
46.95000	59
46.95833	55
46.96667	52
46.97500	53
46.98333	56
46.99167	60
47.00000	64
47.00833	66
47.01667	64
47.02500	60
47.03333	57
47.04167	55
47.05000	53
47.05833	53
47.06667	52
47.07500	51
47.08333	49
47.09167	48
47.10000	49
47.10833	52
47.11667	57
47.12500	64
47.13333	70
47.14167	76
47.15000	79
47.15833	79
47.16667	75
47.17500	68
47.18333	60
47.19167	53
47.20000	46
47.20833	41
47.21667	38
47.22500	36
47.23333	38
47.24167	42
47.25000	47
47.25833	53
47.26667	58
47.27500	61
47.28333	63
47.29167	65
47.30000	67
47.30833	69
47.31667	69
47.32500	69
47.33333	69
47.34167	69
47.35000	70
47.35833	70
47.36667	70
47.37500	68
47.38333	64
47.39167	60
47.40000	55
47.40833	53
47.41667	53
47.42500	55
47.43333	58
47.44167	61
47.45000	63
47.45833	63
47.46667	63
47.47500	63
47.48333	63
47.49167	64
47.50000	63
47.50833	62
47.51667	59
47.52500	57
47.53333	56
47.54167	56
47.55000	57
47.55833	58
47.56667	59
47.57500	61
47.58333	64
47.59167	65
47.60000	64
47.60833	61
47.61667	57
47.62500	54
47.63333	53
47.64167	54
47.65000	56
47.65833	57
47.66667	57
47.67500	57
47.68333	57
47.69167	59
47.70000	61
47.70833	64
47.71667	65
47.72500	65
47.73333	66
47.74167	66
47.75000	67
47.75833	69
47.76667	69
47.77500	68
47.78333	66
47.79167	64
47.80000	63
47.80833	62
47.81667	63
47.82500	64
47.83333	62
47.84167	60
47.85000	57
47.85833	54
47.86667	52
47.87500	52
47.88333	52
47.89167	51
47.90000	49
47.90833	48
47.91667	50
47.92500	54
47.93333	58
47.94167	62
47.95000	64
47.95833	64
47.96667	62
47.97500	61
47.98333	58
47.99167	55
48.00000	53
48.00833	51
48.01667	50
48.02500	50
48.03333	53
48.04167	57
48.05000	61
48.05833	65
48.06667	67
48.07500	67
48.08333	66
48.09167	63
48.10000	60
48.10833	58
48.11667	58
48.12500	60
48.13333	62
48.14167	65
48.15000	65
48.15833	63
48.16667	59
48.17500	55
48.18333	52
48.19167	52
48.20000	55
48.20833	58
48.21667	60
48.22500	62
48.23333	62
48.24167	60
48.25000	59
48.25833	57
48.26667	56
48.27500	55
48.28333	55
48.29167	56
48.30000	58
48.30833	59
48.31667	61
48.32500	62
48.33333	64
48.34167	65
48.35000	66
48.35833	65
48.36667	64
48.37500	63
48.38333	61
48.39167	61
48.40000	62
48.40833	63
48.41667	63
48.42500	62
48.43333	60
48.44167	57
48.45000	53
48.45833	47
48.46667	43
48.47500	40
48.48333	38
48.49167	39
48.50000	41
48.50833	42
48.51667	42
48.52500	40
48.53333	38
48.54167	36
48.55000	35
48.55833	35
48.56667	36
48.57500	37
48.58333	36
48.59167	35
48.60000	35
48.60833	38
48.61667	42
48.62500	49
48.63333	56
48.64167	62
48.65000	65
48.65833	64
48.66667	61
48.67500	55
48.68333	50
48.69167	47
48.70000	46
48.70833	47
48.71667	49
48.72500	51
48.73333	52
48.74167	51
48.75000	51
48.75833	51
48.76667	50
48.77500	47
48.78333	42
48.79167	39
48.80000	37
48.80833	37
48.81667	40
48.82500	43
48.83333	45
48.84167	45
48.85000	45
48.85833	44
48.86667	43
48.87500	42
48.88333	42
48.89167	42
48.90000	43
48.90833	45
48.91667	47
48.92500	50
48.93333	54
48.94167	58
48.95000	60
48.95833	60
48.96667	58
48.97500	54
48.98333	50
48.99167	49
49.00000	48
49.00833	48
49.01667	47
49.02500	46
49.03333	44
49.04167	41
49.05000	38
49.05833	35
49.06667	32
49.07500	31
49.08333	30
49.09167	31
49.10000	34
49.10833	39
49.11667	47
49.12500	55
49.13333	62
49.14167	65
49.15000	64
49.15833	58
49.16667	52
49.17500	48
49.18333	45
49.19167	46
49.20000	48
49.20833	50
49.21667	52
49.22500	53
49.23333	55
49.24167	56
49.25000	57
49.25833	56
49.26667	56
49.27500	56
49.28333	57
49.29167	56
49.30000	55
49.30833	52
49.31667	49
49.32500	47
49.33333	47
49.34167	48
49.35000	48
49.35833	47
49.36667	46
49.37500	45
49.38333	44
49.39167	44
49.40000	44
49.40833	46
49.41667	49
49.42500	52
49.43333	56
49.44167	58
49.45000	57
49.45833	54
49.46667	48
49.47500	41
49.48333	36
49.49167	32
49.50000	32
49.50833	34
49.51667	37
49.52500	41
49.53333	44
49.54167	45
49.55000	44
49.55833	41
49.56667	39
49.57500	40
49.58333	41
49.59167	42
49.60000	41
49.60833	40
49.61667	39
49.62500	39
49.63333	41
49.64167	44
49.65000	45
49.65833	44
49.66667	42
49.67500	42
49.68333	45
49.69167	48
49.70000	52
49.70833	54
49.71667	54
49.72500	53
49.73333	52
49.74167	51
49.75000	50
49.75833	47
49.76667	44
49.77500	39
49.78333	35
49.79167	32
49.80000	31
49.80833	32
49.81667	34
49.82500	35
49.83333	36
49.84167	35
49.85000	33
49.85833	31
49.86667	29
49.87500	26
49.88333	25
49.89167	25
49.90000	27
49.90833	30
49.91667	33
49.92500	36
49.93333	37
49.94167	38
49.95000	38
49.95833	38
49.96667	35
49.97500	31
49.98333	28
49.99167	26
50.00000	27
50.00833	30
50.01667	34
50.02500	37
50.03333	37
50.04167	36
50.05000	35
50.05833	34
50.06667	34
50.07500	33
50.08333	32
50.09167	31
50.10000	30
50.10833	31
50.11667	35
50.12500	39
50.13333	41
50.14167	41
50.15000	38
50.15833	35
50.16667	34
50.17500	35
50.18333	37
50.19167	38
50.20000	37
50.20833	36
50.21667	34
50.22500	34
50.23333	34
50.24167	35
50.25000	35
50.25833	33
50.26667	30
50.27500	25
50.28333	22
50.29167	22
50.30000	25
50.30833	29
50.31667	35
50.32500	40
50.33333	42
50.34167	42
50.35000	39
50.35833	36
50.36667	33
50.37500	33
50.38333	35
50.39167	38
50.40000	42
50.40833	47
50.41667	51
50.42500	54
50.43333	55
50.44167	54
50.45000	52
50.45833	50
50.46667	49
50.47500	48
50.48333	48
50.49167	46
50.50000	43
50.50833	38
50.51667	32
50.52500	25
50.53333	19
50.54167	14
50.55000	10
50.55833	10
50.56667	11
50.57500	11
50.58333	12
50.59167	15
50.60000	22
50.60833	30
50.61667	36
50.62500	39
50.63333	39
50.64167	36
50.65000	34
50.65833	34
50.66667	36
50.67500	38
50.68333	39
50.69167	38
50.70000	34
50.70833	30
50.71667	25
50.72500	22
50.73333	20
50.74167	20
50.75000	21
50.75833	23
50.76667	24
50.77500	25
50.78333	26
50.79167	27
50.80000	27
50.80833	27
50.81667	30
50.82500	33
50.83333	36
50.84167	38
50.85000	37
50.85833	34
50.86667	30
50.87500	25
50.88333	21
50.89167	19
50.90000	20
50.90833	22
50.91667	24
50.92500	26
50.93333	25
50.94167	23
50.95000	21
50.95833	20
50.96667	21
50.97500	22
50.98333	23
50.99167	22
51.00000	20
51.00833	16
51.01667	14
51.02500	13
51.03333	15
51.04167	20
51.05000	25
51.05833	29
51.06667	33
51.07500	36
51.08333	37
51.09167	36
51.10000	33
51.10833	30
51.11667	28
51.12500	29
51.13333	33
51.14167	38
51.15000	42
51.15833	43
51.16667	42
51.17500	39
51.18333	36
51.19167	33
51.20000	33
51.20833	34
51.21667	36
51.22500	40
51.23333	43
51.24167	46
51.25000	46
51.25833	43
51.26667	40
51.27500	37
51.28333	35
51.29167	37
51.30000	41
51.30833	47
51.31667	54
51.32500	61
51.33333	65
51.34167	67
51.35000	68
51.35833	70
51.36667	72
51.37500	75
51.38333	77
51.39167	79
51.40000	81
51.40833	84
51.41667	87
51.42500	87
51.43333	85
51.44167	80
51.45000	76
51.45833	74
51.46667	77
51.47500	85
51.48333	96
51.49167	106
51.50000	114
51.50833	117
51.51667	115
51.52500	112
51.53333	111
51.54167	112
51.55000	117
51.55833	124
51.56667	134
51.57500	143
51.58333	152
51.59167	158
51.60000	163
51.60833	168
51.61667	172
51.62500	178
51.63333	184
51.64167	192
51.65000	200
51.65833	209
51.66667	218
51.67500	228
51.68333	237
51.69167	244
51.70000	251
51.70833	256
51.71667	262
51.72500	269
51.73333	278
51.74167	288
51.75000	298
51.75833	308
51.76667	318
51.77500	326
51.78333	335
51.79167	346
51.80000	360
51.80833	375
51.81667	391
51.82500	407
51.83333	421
51.84167	433
51.85000	443
51.85833	453
51.86667	463
51.87500	475
51.88333	488
51.89167	503
51.90000	519
51.90833	534
51.91667	549
51.92500	561
51.93333	572
51.94167	581
51.95000	591
51.95833	602
51.96667	615
51.97500	630
51.98333	647
51.99167	666
52.00000	686
52.00833	707
52.01667	728
52.02500	749
52.03333	768
52.04167	787
52.05000	804
52.05833	821
52.06667	836
52.07500	850
52.08333	864
52.09167	879
52.10000	896
52.10833	914
52.11667	932
52.12500	951
52.13333	970
52.14167	990
52.15000	1010
52.15833	1030
52.16667	1049
52.17500	1066
52.18333	1083
52.19167	1100
52.20000	1117
52.20833	1135
52.21667	1154
52.22500	1174
52.23333	1195
52.24167	1216
52.25000	1236
52.25833	1256
52.26667	1274
52.27500	1293
52.28333	1310
52.29167	1326
52.30000	1343
52.30833	1360
52.31667	1378
52.32500	1396
52.33333	1416
52.34167	1436
52.35000	1455
52.35833	1473
52.36667	1491
52.37500	1509
52.38333	1530
52.39167	1552
52.40000	1576
52.40833	1600
52.41667	1622
52.42500	1641
52.43333	1656
52.44167	1668
52.45000	1681
52.45833	1694
52.46667	1707
52.47500	1719
52.48333	1730
52.49167	1741
52.50000	1752
52.50833	1768
52.51667	1788
52.52500	1808
52.53333	1828
52.54167	1845
52.55000	1857
52.55833	1866
52.56667	1874
52.57500	1883
52.58333	1894
52.59167	1906
52.60000	1919
52.60833	1932
52.61667	1944
52.62500	1954
52.63333	1963
52.64167	1970
52.65000	1979
52.65833	1989
52.66667	2000
52.67500	2010
52.68333	2019
52.69167	2026
52.70000	2031
52.70833	2033
52.71667	2035
52.72500	2036
52.73333	2039
52.74167	2043
52.75000	2049
52.75833	2056
52.76667	2064
52.77500	2070
52.78333	2075
52.79167	2078
52.80000	2081
52.80833	2083
52.81667	2085
52.82500	2088
52.83333	2090
52.84167	2091
52.85000	2092
52.85833	2093
52.86667	2094
52.87500	2095
52.88333	2096
52.89167	2097
52.90000	2095
52.90833	2093
52.91667	2090
52.92500	2086
52.93333	2081
52.94167	2077
52.95000	2073
52.95833	2069
52.96667	2066
52.97500	2064
52.98333	2060
52.99167	2056
53.00000	2049
53.00833	2040
53.01667	2030
53.02500	2020
53.03333	2008
53.04167	1998
53.05000	1990
53.05833	1983
53.06667	1977
53.07500	1968
53.08333	1959
53.09167	1949
53.10000	1940
53.10833	1932
53.11667	1924
53.12500	1915
53.13333	1903
53.14167	1890
53.15000	1878
53.15833	1868
53.16667	1857
53.17500	1846
53.18333	1834
53.19167	1820
53.20000	1803
53.20833	1788
53.21667	1772
53.22500	1759
53.23333	1747
53.24167	1737
53.25000	1726
53.25833	1714
53.26667	1700
53.27500	1686
53.28333	1672
53.29167	1661
53.30000	1651
53.30833	1640
53.31667	1627
53.32500	1612
53.33333	1593
53.34167	1574
53.35000	1556
53.35833	1541
53.36667	1528
53.37500	1518
53.38333	1507
53.39167	1495
53.40000	1482
53.40833	1470
53.41667	1458
53.42500	1447
53.43333	1436
53.44167	1424
53.45000	1410
53.45833	1393
53.46667	1378
53.47500	1362
53.48333	1347
53.49167	1331
53.50000	1315
53.50833	1301
53.51667	1288
53.52500	1277
53.53333	1266
53.54167	1254
53.55000	1239
53.55833	1222
53.56667	1205
53.57500	1187
53.58333	1170
53.59167	1157
53.60000	1147
53.60833	1139
53.61667	1132
53.62500	1123
53.63333	1111
53.64167	1097
53.65000	1081
53.65833	1065
53.66667	1051
53.67500	1039
53.68333	1028
53.69167	1018
53.70000	1006
53.70833	993
53.71667	977
53.72500	963
53.73333	950
53.74167	938
53.75000	927
53.75833	914
53.76667	901
53.77500	886
53.78333	872
53.79167	859
53.80000	849
53.80833	840
53.81667	830
53.82500	820
53.83333	810
53.84167	801
53.85000	792
53.85833	783
53.86667	775
53.87500	766
53.88333	757
53.89167	746
53.90000	734
53.90833	721
53.91667	707
53.92500	693
53.93333	680
53.94167	667
53.95000	656
53.95833	646
53.96667	637
53.97500	629
53.98333	621
53.99167	615
54.00000	608
54.00833	601
54.01667	592
54.02500	584
54.03333	575
54.04167	567
54.05000	561
54.05833	556
54.06667	551
54.07500	548
54.08333	544
54.09167	539
54.10000	533
54.10833	527
54.11667	522
54.12500	516
54.13333	509
54.14167	502
54.15000	493
54.15833	483
54.16667	473
54.17500	464
54.18333	455
54.19167	445
54.20000	436
54.20833	429
54.21667	424
54.22500	421
54.23333	419
54.24167	419
54.25000	418
54.25833	416
54.26667	414
54.27500	412
54.28333	408
54.29167	401
54.30000	392
54.30833	383
54.31667	374
54.32500	366
54.33333	361
54.34167	358
54.35000	356
54.35833	354
54.36667	352
54.37500	347
54.38333	342
54.39167	336
54.40000	330
54.40833	326
54.41667	324
54.42500	325
54.43333	327
54.44167	329
54.45000	328
54.45833	325
54.46667	321
54.47500	316
54.48333	311
54.49167	307
54.50000	302
54.50833	297
54.51667	290
54.52500	283
54.53333	278
54.54167	275
54.55000	274
54.55833	276
54.56667	279
54.57500	281
54.58333	280
54.59167	275
54.60000	268
54.60833	260
54.61667	253
54.62500	247
54.63333	243
54.64167	239
54.65000	234
54.65833	228
54.66667	223
54.67500	222
54.68333	222
54.69167	224
54.70000	225
54.70833	225
54.71667	223
54.72500	219
54.73333	215
54.74167	212
54.75000	210
54.75833	210
54.76667	212
54.77500	214
54.78333	216
54.79167	215
54.80000	213
54.80833	208
54.81667	201
54.82500	193
54.83333	184
54.84167	177
54.85000	171
54.85833	169
54.86667	169
54.87500	171
54.88333	173
54.89167	174
54.90000	174
54.90833	174
54.91667	174
54.92500	175
54.93333	174
54.94167	173
54.95000	172
54.95833	170
54.96667	168
54.97500	168
54.98333	168
54.99167	170
55.00000	172
55.00833	173
55.01667	174
55.02500	172
55.03333	168
55.04167	161
55.05000	153
55.05833	143
55.06667	135
55.07500	131
55.08333	129
55.09167	128
55.10000	127
55.10833	126
55.11667	126
55.12500	129
55.13333	132
55.14167	137
55.15000	141
55.15833	145
55.16667	149
55.17500	150
55.18333	151
55.19167	149
55.20000	146
55.20833	144
55.21667	142
55.22500	140
55.23333	137
55.24167	135
55.25000	133
55.25833	134
55.26667	134
55.27500	134
55.28333	132
55.29167	129
55.30000	124
55.30833	120
55.31667	116
55.32500	111
55.33333	106
55.34167	101
55.35000	96
55.35833	91
55.36667	88
55.37500	88
55.38333	91
55.39167	94
55.40000	97
55.40833	99
55.41667	98
55.42500	96
55.43333	93
55.44167	91
55.45000	88
55.45833	85
55.46667	82
55.47500	79
55.48333	77
55.49167	79
55.50000	85
55.50833	91
55.51667	96
55.52500	101
55.53333	103
55.54167	104
55.55000	103
55.55833	103
55.56667	101
55.57500	98
55.58333	94
55.59167	90
55.60000	85
55.60833	81
55.61667	78
55.62500	78
55.63333	80
55.64167	83
55.65000	86
55.65833	89
55.66667	89
55.67500	87
55.68333	83
55.69167	80
55.70000	79
55.70833	78
55.71667	78
55.72500	79
55.73333	80
55.74167	81
55.75000	80
55.75833	77
55.76667	75
55.77500	74
55.78333	74
55.79167	76
55.80000	79
55.80833	81
55.81667	79
55.82500	76
55.83333	71
55.84167	66
55.85000	62
55.85833	62
55.86667	63
55.87500	67
55.88333	71
55.89167	74
55.90000	76
55.90833	76
55.91667	77
55.92500	77
55.93333	77
55.94167	76
55.95000	74
55.95833	70
55.96667	65
55.97500	58
55.98333	51
55.99167	45
56.00000	40
56.00833	38
56.01667	39
56.02500	42
56.03333	46
56.04167	49
56.05000	53
56.05833	57
56.06667	60
56.07500	63
56.08333	66
56.09167	69
56.10000	71
56.10833	71
56.11667	70
56.12500	67
56.13333	62
56.14167	57
56.15000	53
56.15833	52
56.16667	51
56.17500	52
56.18333	51
56.19167	49
56.20000	44
56.20833	40
56.21667	39
56.22500	41
56.23333	45
56.24167	50
56.25000	53
56.25833	55
56.26667	56
56.27500	58
56.28333	58
56.29167	58
56.30000	56
56.30833	53
56.31667	49
56.32500	46
56.33333	45
56.34167	45
56.35000	46
56.35833	47
56.36667	48
56.37500	49
56.38333	50
56.39167	52
56.40000	54
56.40833	55
56.41667	56
56.42500	57
56.43333	56
56.44167	53
56.45000	51
56.45833	50
56.46667	50
56.47500	48
56.48333	44
56.49167	39
56.50000	33
56.50833	30
56.51667	28
56.52500	28
56.53333	30
56.54167	31
56.55000	32
56.55833	30
56.56667	28
56.57500	26
56.58333	24
56.59167	25
56.60000	27
56.60833	30
56.61667	34
56.62500	37
56.63333	39
56.64167	41
56.65000	42
56.65833	43
56.66667	43
56.67500	40
56.68333	36
56.69167	33
56.70000	30
56.70833	30
56.71667	31
56.72500	34
56.73333	35
56.74167	35
56.75000	33
56.75833	30
56.76667	27
56.77500	26
56.78333	26
56.79167	29
56.80000	31
56.80833	34
56.81667	34
56.82500	34
56.83333	33
56.84167	32
56.85000	31
56.85833	30
56.86667	29
56.87500	30
56.88333	33
56.89167	39
56.90000	45
56.90833	47
56.91667	46
56.92500	41
56.93333	33
56.94167	25
56.95000	19
56.95833	16
56.96667	15
56.97500	13
56.98333	11
56.99167	10
57.00000	10
57.00833	12
57.01667	15
57.02500	19
57.03333	23
57.04167	26
57.05000	28
57.05833	27
57.06667	25
57.07500	21
57.08333	17
57.09167	14
57.10000	13
57.10833	14
57.11667	16
57.12500	19
57.13333	22
57.14167	25
57.15000	27
57.15833	26
57.16667	23
57.17500	19
57.18333	15
57.19167	12
57.20000	11
57.20833	13
57.21667	16
57.22500	21
57.23333	25
57.24167	27
57.25000	27
57.25833	25
57.26667	23
57.27500	22
57.28333	20
57.29167	19
57.30000	19
57.30833	19
57.31667	19
57.32500	19
57.33333	18
57.34167	18
57.35000	19
57.35833	23
57.36667	28
57.37500	32
57.38333	36
57.39167	35
57.40000	33
57.40833	29
57.41667	24
57.42500	19
57.43333	15
57.44167	10
57.45000	6
57.45833	3
57.46667	2
57.47500	4
57.48333	10
57.49167	17
57.50000	24
57.50833	27
57.51667	26
57.52500	24
57.53333	22
57.54167	19
57.55000	17
57.55833	17
57.56667	17
57.57500	16
57.58333	17
57.59167	19
57.60000	23
57.60833	27
57.61667	28
57.62500	28
57.63333	25
57.64167	21
57.65000	18
57.65833	15
57.66667	12
57.67500	9
57.68333	6
57.69167	7
57.70000	9
57.70833	12
57.71667	15
57.72500	17
57.73333	20
57.74167	22
57.75000	24
57.75833	25
57.76667	24
57.77500	20
57.78333	16
57.79167	14
57.80000	14
57.80833	16
57.81667	17
57.82500	19
57.83333	21
57.84167	23
57.85000	26
57.85833	28
57.86667	29
57.87500	28
57.88333	25
57.89167	21
57.90000	15
57.90833	10
57.91667	4
57.92500	1
57.93333	0
57.94167	1
57.95000	1
57.95833	0
57.96667	-1
57.97500	-2
57.98333	-2
57.99167	-1
58.00000	-0
58.00833	-0
58.01667	-2
58.02500	-3
58.03333	-1
58.04167	1
58.05000	5
58.05833	10
58.06667	13
58.07500	15
58.08333	14
58.09167	12
58.10000	8
58.10833	3
58.11667	-3
58.12500	-8
58.13333	-10
58.14167	-11
58.15000	-8
58.15833	-2
58.16667	3
58.17500	7
58.18333	9
58.19167	10
58.20000	9
58.20833	8
58.21667	9
58.22500	10
58.23333	10
58.24167	12
58.25000	13
58.25833	14
58.26667	15
58.27500	15
58.28333	16
58.29167	16
58.30000	17
58.30833	17
58.31667	15
58.32500	13
58.33333	12
58.34167	14
58.35000	18
58.35833	21
58.36667	23
58.37500	22
58.38333	20
58.39167	17
58.40000	15
58.40833	13
58.41667	11
58.42500	9
58.43333	6
58.44167	4
58.45000	2
58.45833	3
58.46667	6
58.47500	9
58.48333	12
58.49167	13
58.50000	13
58.50833	12
58.51667	10
58.52500	6
58.53333	2
58.54167	-3
58.55000	-8
58.55833	-11
58.56667	-13
58.57500	-12
58.58333	-9
58.59167	-5
58.60000	0
58.60833	5
58.61667	7
58.62500	7
58.63333	4
58.64167	-0
58.65000	-4
58.65833	-5
58.66667	-5
58.67500	-4
58.68333	-3
58.69167	-3
58.70000	-4
58.70833	-3
58.71667	1
58.72500	6
58.73333	12
58.74167	16
58.75000	18
58.75833	18
58.76667	16
58.77500	14
58.78333	11
58.79167	8
58.80000	5
58.80833	2
58.81667	1
58.82500	1
58.83333	1
58.84167	0
58.85000	-2
58.85833	-6
58.86667	-10
58.87500	-13
58.88333	-16
58.89167	-15
58.90000	-12
58.90833	-8
58.91667	-3
58.92500	1
58.93333	4
58.94167	5
58.95000	6
58.95833	6
58.96667	7
58.97500	8
58.98333	7
58.99167	4
59.00000	-3
59.00833	-8
59.01667	-12
59.02500	-14
59.03333	-11
59.04167	-7
59.05000	-3
59.05833	1
59.06667	3
59.07500	4
59.08333	4
59.09167	2
59.10000	0
59.10833	0
59.11667	2
59.12500	4
59.13333	3
59.14167	0
59.15000	-5
59.15833	-10
59.16667	-13
59.17500	-14
59.18333	-14
59.19167	-14
59.20000	-15
59.20833	-15
59.21667	-15
59.22500	-13
59.23333	-10
59.24167	-7
59.25000	-5
59.25833	-4
59.26667	-5
59.27500	-6
59.28333	-7
59.29167	-8
59.30000	-9
59.30833	-9
59.31667	-8
59.32500	-6
59.33333	-3
59.34167	-0
59.35000	-1
59.35833	-4
59.36667	-9
59.37500	-14
59.38333	-18
59.39167	-18
59.40000	-15
59.40833	-10
59.41667	-5
59.42500	0
59.43333	3
59.44167	3
59.45000	1
59.45833	-1
59.46667	-3
59.47500	-6
59.48333	-8
59.49167	-11
59.50000	-14
59.50833	-16
59.51667	-18
59.52500	-18
59.53333	-18
59.54167	-19
59.55000	-21
59.55833	-23
59.56667	-23
59.57500	-23
59.58333	-21
59.59167	-19
59.60000	-16
59.60833	-15
59.61667	-15
59.62500	-16
59.63333	-16
59.64167	-15
59.65000	-13
59.65833	-9
59.66667	-6
59.67500	-6
59.68333	-7
59.69167	-8
59.70000	-10
59.70833	-11
59.71667	-10
59.72500	-8
59.73333	-6
59.74167	-5
59.75000	-3
59.75833	-1
59.76667	-0
59.77500	-1
59.78333	-4
59.79167	-7
59.80000	-10
59.80833	-13
59.81667	-15
59.82500	-16
59.83333	-17
59.84167	-16
59.85000	-14
59.85833	-12
59.86667	-9
59.87500	-7
59.88333	-5
59.89167	-3
59.90000	-1
59.90833	3
59.91667	8
59.92500	12
59.93333	12
59.94167	10
59.95000	6
59.95833	1
59.96667	-4
59.97500	-6
59.98333	-7
59.99167	-7
60.00000	-6

[LC Chromatogram(Detector A-Ch2)]
Interval(msec)	500
# of Points	7201
Start Time(min)	0.000
End Time(min)	60.000
Intensity Units	mV
Intensity Multiplier	0.001
Wavelength(nm)	230
R.Time (min)	Intensity
0.00000	-18
0.00833	-18
0.01667	0
0.02500	-0
0.03333	-2
0.04167	-4
0.05000	-6
0.05833	-6
0.06667	-4
0.07500	-1
0.08333	-0
0.09167	-1
0.10000	-1
0.10833	0
0.11667	2
0.12500	5
0.13333	6
0.14167	5
0.15000	2
0.15833	-2
0.16667	-5
0.17500	-8
0.18333	-11
0.19167	-14
0.20000	-18
0.20833	-21
0.21667	-25
0.22500	-27
0.23333	-28
0.24167	-27
0.25000	-25
0.25833	-22
0.26667	-20
0.27500	-19
0.28333	-22
0.29167	-26
0.30000	-29
0.30833	-32
0.31667	-34
0.32500	-34
0.33333	-33
0.34167	-31
0.35000	-27
0.35833	-22
0.36667	-16
0.37500	-12
0.38333	-12
0.39167	-14
0.40000	-17
0.40833	-21
0.41667	-23
0.42500	-25
0.43333	-25
0.44167	-24
0.45000	-24
0.45833	-24
0.46667	-25
0.47500	-26
0.48333	-27
0.49167	-28
0.50000	-29
0.50833	-30
0.51667	-30
0.52500	-30
0.53333	-30
0.54167	-31
0.55000	-32
0.55833	-35
0.56667	-38
0.57500	-41
0.58333	-42
0.59167	-43
0.60000	-43
0.60833	-43
0.61667	-42
0.62500	-42
0.63333	-42
0.64167	-41
0.65000	-42
0.65833	-42
0.66667	-42
0.67500	-43
0.68333	-44
0.69167	-45
0.70000	-46
0.70833	-44
0.71667	-42
0.72500	-39
0.73333	-36
0.74167	-36
0.75000	-37
0.75833	-37
0.76667	-35
0.77500	-33
0.78333	-32
0.79167	-33
0.80000	-36
0.80833	-41
0.81667	-46
0.82500	-49
0.83333	-51
0.84167	-52
0.85000	-51
0.85833	-50
0.86667	-50
0.87500	-50
0.88333	-50
0.89167	-51
0.90000	-52
0.90833	-53
0.91667	-54
0.92500	-58
0.93333	-62
0.94167	-65
0.95000	-66
0.95833	-64
0.96667	-58
0.97500	-53
0.98333	-49
0.99167	-49
1.00000	-51
1.00833	-56
1.01667	-60
1.02500	-62
1.03333	-61
1.04167	-58
1.05000	-56
1.05833	-55
1.06667	-56
1.07500	-59
1.08333	-65
1.09167	-71
1.10000	-74
1.10833	-74
1.11667	-71
1.12500	-64
1.13333	-56
1.14167	-51
1.15000	-49
1.15833	-48
1.16667	-49
1.17500	-51
1.18333	-52
1.19167	-52
1.20000	-51
1.20833	-49
1.21667	-48
1.22500	-50
1.23333	-53
1.24167	-57
1.25000	-60
1.25833	-63
1.26667	-65
1.27500	-65
1.28333	-65
1.29167	-66
1.30000	-67
1.30833	-69
1.31667	-72
1.32500	-74
1.33333	-75
1.34167	-74
1.35000	-71
1.35833	-68
1.36667	-66
1.37500	-65
1.38333	-64
1.39167	-64
1.40000	-66
1.40833	-69
1.41667	-72
1.42500	-75
1.43333	-77
1.44167	-77
1.45000	-74
1.45833	-70
1.46667	-66
1.47500	-63
1.48333	-61
1.49167	-60
1.50000	-60
1.50833	-62
1.51667	-65
1.52500	-68
1.53333	-70
1.54167	-72
1.55000	-74
1.55833	-76
1.56667	-78
1.57500	-80
1.58333	-82
1.59167	-84
1.60000	-84
1.60833	-84
1.61667	-82
1.62500	-80
1.63333	-79
1.64167	-80
1.65000	-83
1.65833	-85
1.66667	-88
1.67500	-89
1.68333	-90
1.69167	-90
1.70000	-89
1.70833	-88
1.71667	-88
1.72500	-89
1.73333	-91
1.74167	-91
1.75000	-90
1.75833	-88
1.76667	-84
1.77500	-81
1.78333	-79
1.79167	-79
1.80000	-80
1.80833	-82
1.81667	-83
1.82500	-83
1.83333	-83
1.84167	-83
1.85000	-84
1.85833	-85
1.86667	-86
1.87500	-86
1.88333	-86
1.89167	-85
1.90000	-86
1.90833	-89
1.91667	-90
1.92500	-91
1.93333	-89
1.94167	-86
1.95000	-82
1.95833	-80
1.96667	-79
1.97500	-81
1.98333	-84
1.99167	-88
2.00000	-91
2.00833	-93
2.01667	-93
2.02500	-92
2.03333	-91
2.04167	-91
2.05000	-93
2.05833	-94
2.06667	-95
2.07500	-94
2.08333	-94
2.09167	-93
2.10000	-91
2.10833	-88
2.11667	-85
2.12500	-84
2.13333	-84
2.14167	-85
2.15000	-86
2.15833	-87
2.16667	-87
2.17500	-88
2.18333	-91
2.19167	-95
2.20000	-99
2.20833	-103
2.21667	-103
2.22500	-99
2.23333	-93
2.24167	-89
2.25000	-87
2.25833	-88
2.26667	-92
2.27500	-97
2.28333	-102
2.29167	-105
2.30000	-106
2.30833	-103
2.31667	-100
2.32500	-98
2.33333	-96
2.34167	-96
2.35000	-97
2.35833	-98
2.36667	-97
2.37500	-95
2.38333	-94
2.39167	-95
2.40000	-96
2.40833	-98
2.41667	-101
2.42500	-103
2.43333	-107
2.44167	-112
2.45000	-117
2.45833	-120
2.46667	-120
2.47500	-119
2.48333	-116
2.49167	-112
2.50000	-107
2.50833	-101
2.51667	-93
2.52500	-86
2.53333	-81
2.54167	-82
2.55000	-87
2.55833	-92
2.56667	-98
2.57500	-101
2.58333	-101
2.59167	-99
2.60000	-95
2.60833	-92
2.61667	-89
2.62500	-88
2.63333	-88
2.64167	-89
2.65000	-91
2.65833	-94
2.66667	-99
2.67500	-104
2.68333	-110
2.69167	-114
2.70000	-116
2.70833	-115
2.71667	-113
2.72500	-111
2.73333	-108
2.74167	-107
2.75000	-106
2.75833	-105
2.76667	-104
2.77500	-103
2.78333	-101
2.79167	-100
2.80000	-97
2.80833	-94
2.81667	-92
2.82500	-92
2.83333	-94
2.84167	-99
2.85000	-104
2.85833	-108
2.86667	-112
2.87500	-113
2.88333	-114
2.89167	-113
2.90000	-110
2.90833	-107
2.91667	-105
2.92500	-105
2.93333	-106
2.94167	-108
2.95000	-111
2.95833	-112
2.96667	-111
2.97500	-109
2.98333	-105
2.99167	-101
3.00000	-96
3.00833	-92
3.01667	-89
3.02500	-88
3.03333	-90
3.04167	-94
3.05000	-98
3.05833	-103
3.06667	-106
3.07500	-109
3.08333	-112
3.09167	-115
3.10000	-118
3.10833	-119
3.11667	-119
3.12500	-119
3.13333	-120
3.14167	-120
3.15000	-119
3.15833	-117
3.16667	-115
3.17500	-113
3.18333	-112
3.19167	-113
3.20000	-116
3.20833	-119
3.21667	-123
3.22500	-127
3.23333	-129
3.24167	-129
3.25000	-128
3.25833	-126
3.26667	-123
3.27500	-120
3.28333	-119
3.29167	-119
3.30000	-121
3.30833	-124
3.31667	-127
3.32500	-129
3.33333	-129
3.34167	-128
3.35000	-125
3.35833	-123
3.36667	-121
3.37500	-121
3.38333	-120
3.39167	-119
3.40000	-116
3.40833	-113
3.41667	-111
3.42500	-109
3.43333	-109
3.44167	-111
3.45000	-113
3.45833	-115
3.46667	-115
3.47500	-115
3.48333	-114
3.49167	-113
3.50000	-114
3.50833	-116
3.51667	-117
3.52500	-116
3.53333	-114
3.54167	-111
3.55000	-108
3.55833	-108
3.56667	-110
3.57500	-114
3.58333	-116
3.59167	-118
3.60000	-119
3.60833	-120
3.61667	-122
3.62500	-123
3.63333	-124
3.64167	-124
3.65000	-123
3.65833	-121
3.66667	-119
3.67500	-116
3.68333	-113
3.69167	-110
3.70000	-108
3.70833	-108
3.71667	-109
3.72500	-112
3.73333	-115
3.74167	-120
3.75000	-125
3.75833	-128
3.76667	-130
3.77500	-130
3.78333	-128
3.79167	-125
3.80000	-123
3.80833	-123
3.81667	-124
3.82500	-125
3.83333	-126
3.84167	-125
3.85000	-123
3.85833	-121
3.86667	-121
3.87500	-121
3.88333	-123
3.89167	-125
3.90000	-127
3.90833	-129
3.91667	-129
3.92500	-129
3.93333	-127
3.94167	-126
3.95000	-124
3.95833	-124
3.96667	-125
3.97500	-127
3.98333	-128
3.99167	-126
4.00000	-124
4.00833	-121
4.01667	-118
4.02500	-118
4.03333	-118
4.04167	-119
4.05000	-119
4.05833	-119
4.06667	-121
4.07500	-122
4.08333	-124
4.09167	-125
4.10000	-125
4.10833	-123
4.11667	-122
4.12500	-122
4.13333	-124
4.14167	-125
4.15000	-126
4.15833	-127
4.16667	-130
4.17500	-132
4.18333	-136
4.19167	-139
4.20000	-141
4.20833	-141
4.21667	-140
4.22500	-139
4.23333	-138
4.24167	-137
4.25000	-136
4.25833	-135
4.26667	-133
4.27500	-134
4.28333	-137
4.29167	-140
4.30000	-143
4.30833	-143
4.31667	-142
4.32500	-138
4.33333	-135
4.34167	-132
4.35000	-131
4.35833	-129
4.36667	-127
4.37500	-125
4.38333	-124
4.39167	-125
4.40000	-125
4.40833	-125
4.41667	-124
4.42500	-123
4.43333	-122
4.44167	-121
4.45000	-121
4.45833	-122
4.46667	-123
4.47500	-125
4.48333	-127
4.49167	-131
4.50000	-134
4.50833	-138
4.51667	-139
4.52500	-137
4.53333	-133
4.54167	-128
4.55000	-123
4.55833	-121
4.56667	-121
4.57500	-123
4.58333	-126
4.59167	-130
4.60000	-134
4.60833	-140
4.61667	-145
4.62500	-150
4.63333	-153
4.64167	-153
4.65000	-151
4.65833	-147
4.66667	-142
4.67500	-137
4.68333	-133
4.69167	-129
4.70000	-128
4.70833	-129
4.71667	-132
4.72500	-137
4.73333	-141
4.74167	-142
4.75000	-141
4.75833	-139
4.76667	-136
4.77500	-135
4.78333	-135
4.79167	-136
4.80000	-136
4.80833	-133
4.81667	-131
4.82500	-131
4.83333	-132
4.84167	-131
4.85000	-129
4.85833	-125
4.86667	-120
4.87500	-115
4.88333	-115
4.89167	-118
4.90000	-121
4.90833	-125
4.91667	-129
4.92500	-133
4.93333	-138
4.94167	-141
4.95000	-142
4.95833	-142
4.96667	-141
4.97500	-140
4.98333	-142
4.99167	-145
5.00000	-145
5.00833	-143
5.01667	-140
5.02500	-139
5.03333	-139
5.04167	-140
5.05000	-142
5.05833	-143
5.06667	-143
5.07500	-143
5.08333	-142
5.09167	-141
5.10000	-138
5.10833	-133
5.11667	-128
5.12500	-124
5.13333	-122
5.14167	-124
5.15000	-129
5.15833	-135
5.16667	-141
5.17500	-146
5.18333	-150
5.19167	-152
5.20000	-151
5.20833	-146
5.21667	-141
5.22500	-135
5.23333	-132
5.24167	-132
5.25000	-135
5.25833	-139
5.26667	-144
5.27500	-149
5.28333	-152
5.29167	-154
5.30000	-155
5.30833	-154
5.31667	-150
5.32500	-145
5.33333	-139
5.34167	-136
5.35000	-136
5.35833	-138
5.36667	-141
5.37500	-144
5.38333	-146
5.39167	-147
5.40000	-147
5.40833	-145
5.41667	-144
5.42500	-143
5.43333	-142
5.44167	-143
5.45000	-145
5.45833	-145
5.46667	-143
5.47500	-140
5.48333	-138
5.49167	-138
5.50000	-140
5.50833	-142
5.51667	-142
5.52500	-140
5.53333	-138
5.54167	-138
5.55000	-141
5.55833	-143
5.56667	-146
5.57500	-147
5.58333	-145
5.59167	-143
5.60000	-142
5.60833	-143
5.61667	-145
5.62500	-147
5.63333	-149
5.64167	-148
5.65000	-145
5.65833	-143
5.66667	-140
5.67500	-140
5.68333	-143
5.69167	-147
5.70000	-149
5.70833	-150
5.71667	-149
5.72500	-146
5.73333	-144
5.74167	-143
5.75000	-144
5.75833	-145
5.76667	-147
5.77500	-148
5.78333	-148
5.79167	-149
5.80000	-151
5.80833	-153
5.81667	-154
5.82500	-153
5.83333	-150
5.84167	-146
5.85000	-142
5.85833	-140
5.86667	-141
5.87500	-143
5.88333	-147
5.89167	-150
5.90000	-153
5.90833	-156
5.91667	-155
5.92500	-153
5.93333	-148
5.94167	-142
5.95000	-136
5.95833	-133
5.96667	-134
5.97500	-137
5.98333	-141
5.99167	-143
6.00000	-143
6.00833	-140
6.01667	-136
6.02500	-136
6.03333	-138
6.04167	-143
6.05000	-149
6.05833	-152
6.06667	-152
6.07500	-151
6.08333	-148
6.09167	-144
6.10000	-141
6.10833	-138
6.11667	-135
6.12500	-134
6.13333	-134
6.14167	-136
6.15000	-139
6.15833	-143
6.16667	-147
6.17500	-151
6.18333	-154
6.19167	-155
6.20000	-154
6.20833	-151
6.21667	-149
6.22500	-148
6.23333	-148
6.24167	-147
6.25000	-145
6.25833	-143
6.26667	-142
6.27500	-142
6.28333	-144
6.29167	-149
6.30000	-154
6.30833	-160
6.31667	-164
6.32500	-164
6.33333	-163
6.34167	-160
6.35000	-157
6.35833	-154
6.36667	-153
6.37500	-152
6.38333	-151
6.39167	-149
6.40000	-147
6.40833	-145
6.41667	-144
6.42500	-142
6.43333	-141
6.44167	-141
6.45000	-141
6.45833	-143
6.46667	-147
6.47500	-151
6.48333	-155
6.49167	-160
6.50000	-164
6.50833	-167
6.51667	-168
6.52500	-167
6.53333	-165
6.54167	-161
6.55000	-157
6.55833	-154
6.56667	-152
6.57500	-151
6.58333	-150
6.59167	-148
6.60000	-147
6.60833	-146
6.61667	-145
6.62500	-146
6.63333	-146
6.64167	-146
6.65000	-144
6.65833	-143
6.66667	-143
6.67500	-142
6.68333	-141
6.69167	-141
6.70000	-141
6.70833	-143
6.71667	-147
6.72500	-154
6.73333	-160
6.74167	-164
6.75000	-166
6.75833	-165
6.76667	-164
6.77500	-164
6.78333	-163
6.79167	-162
6.80000	-158
6.80833	-153
6.81667	-148
6.82500	-146
6.83333	-144
6.84167	-143
6.85000	-142
6.85833	-139
6.86667	-135
6.87500	-132
6.88333	-134
6.89167	-139
6.90000	-145
6.90833	-151
6.91667	-155
6.92500	-155
6.93333	-154
6.94167	-154
6.95000	-156
6.95833	-158
6.96667	-160
6.97500	-162
6.98333	-162
6.99167	-161
7.00000	-160
7.00833	-160
7.01667	-160
7.02500	-160
7.03333	-159
7.04167	-156
7.05000	-154
7.05833	-154
7.06667	-156
7.07500	-160
7.08333	-164
7.09167	-167
7.10000	-168
7.10833	-167
7.11667	-164
7.12500	-162
7.13333	-159
7.14167	-156
7.15000	-152
7.15833	-150
7.16667	-148
7.17500	-149
7.18333	-150
7.19167	-152
7.20000	-152
7.20833	-152
7.21667	-153
7.22500	-154
7.23333	-155
7.24167	-156
7.25000	-156
7.25833	-154
7.26667	-151
7.27500	-149
7.28333	-148
7.29167	-150
7.30000	-150
7.30833	-148
7.31667	-145
7.32500	-141
7.33333	-138
7.34167	-136
7.35000	-136
7.35833	-140
7.36667	-146
7.37500	-153
7.38333	-159
7.39167	-163
7.40000	-163
7.40833	-161
7.41667	-156
7.42500	-153
7.43333	-150
7.44167	-148
7.45000	-148
7.45833	-149
7.46667	-150
7.47500	-152
7.48333	-155
7.49167	-159
7.50000	-164
7.50833	-168
7.51667	-171
7.52500	-171
7.53333	-168
7.54167	-163
7.55000	-155
7.55833	-149
7.56667	-146
7.57500	-146
7.58333	-147
7.59167	-149
7.60000	-150
7.60833	-150
7.61667	-152
7.62500	-157
7.63333	-162
7.64167	-165
7.65000	-165
7.65833	-162
7.66667	-157
7.67500	-154
7.68333	-154
7.69167	-155
7.70000	-156
7.70833	-157
7.71667	-156
7.72500	-157
7.73333	-158
7.74167	-161
7.75000	-164
7.75833	-164
7.76667	-161
7.77500	-157
7.78333	-153
7.79167	-150
7.80000	-149
7.80833	-148
7.81667	-149
7.82500	-149
7.83333	-150
7.84167	-152
7.85000	-155
7.85833	-158
7.86667	-162
7.87500	-165
7.88333	-167
7.89167	-168
7.90000	-165
7.90833	-161
7.91667	-157
7.92500	-153
7.93333	-151
7.94167	-151
7.95000	-153
7.95833	-156
7.96667	-158
7.97500	-160
7.98333	-159
7.99167	-158
8.00000	-156
8.00833	-154
8.01667	-152
8.02500	-151
8.03333	-149
8.04167	-148
8.05000	-147
8.05833	-147
8.06667	-150
8.07500	-153
8.08333	-155
8.09167	-155
8.10000	-153
8.10833	-150
8.11667	-147
8.12500	-146
8.13333	-147
8.14167	-147
8.15000	-148
8.15833	-148
8.16667	-146
8.17500	-145
8.18333	-146
8.19167	-148
8.20000	-151
8.20833	-155
8.21667	-159
8.22500	-162
8.23333	-164
8.24167	-164
8.25000	-163
8.25833	-161
8.26667	-160
8.27500	-160
8.28333	-164
8.29167	-169
8.30000	-174
8.30833	-177
8.31667	-178
8.32500	-176
8.33333	-172
8.34167	-168
8.35000	-164
8.35833	-161
8.36667	-159
8.37500	-159
8.38333	-162
8.39167	-165
8.40000	-169
8.40833	-173
8.41667	-175
8.42500	-176
8.43333	-175
8.44167	-171
8.45000	-165
8.45833	-160
8.46667	-154
8.47500	-151
8.48333	-151
8.49167	-152
8.50000	-153
8.50833	-153
8.51667	-153
8.52500	-152
8.53333	-152
8.54167	-154
8.55000	-156
8.55833	-158
8.56667	-158
8.57500	-157
8.58333	-156
8.59167	-154
8.60000	-156
8.60833	-159
8.61667	-162
8.62500	-164
8.63333	-165
8.64167	-163
8.65000	-162
8.65833	-161
8.66667	-163
8.67500	-165
8.68333	-167
8.69167	-170
8.70000	-171
8.70833	-173
8.71667	-173
8.72500	-171
8.73333	-169
8.74167	-166
8.75000	-164
8.75833	-163
8.76667	-163
8.77500	-165
8.78333	-167
8.79167	-171
8.80000	-174
8.80833	-177
8.81667	-179
8.82500	-179
8.83333	-178
8.84167	-176
8.85000	-175
8.85833	-173
8.86667	-170
8.87500	-167
8.88333	-163
8.89167	-160
8.90000	-157
8.90833	-156
8.91667	-157
8.92500	-157
8.93333	-158
8.94167	-159
8.95000	-161
8.95833	-163
8.96667	-165
8.97500	-167
8.98333	-169
8.99167	-168
9.00000	-167
9.00833	-167
9.01667	-166
9.02500	-164
9.03333	-162
9.04167	-160
9.05000	-159
9.05833	-160
9.06667	-163
9.07500	-166
9.08333	-170
9.09167	-172
9.10000	-171
9.10833	-168
9.11667	-165
9.12500	-163
9.13333	-163
9.14167	-167
9.15000	-173
9.15833	-177
9.16667	-178
9.17500	-176
9.18333	-173
9.19167	-170
9.20000	-168
9.20833	-169
9.21667	-170
9.22500	-169
9.23333	-168
9.24167	-166
9.25000	-165
9.25833	-163
9.26667	-163
9.27500	-162
9.28333	-162
9.29167	-164
9.30000	-165
9.30833	-167
9.31667	-169
9.32500	-169
9.33333	-169
9.34167	-168
9.35000	-168
9.35833	-168
9.36667	-169
9.37500	-170
9.38333	-172
9.39167	-173
9.40000	-172
9.40833	-170
9.41667	-168
9.42500	-165
9.43333	-163
9.44167	-162
9.45000	-162
9.45833	-162
9.46667	-161
9.47500	-159
9.48333	-156
9.49167	-155
9.50000	-155
9.50833	-158
9.51667	-161
9.52500	-163
9.53333	-164
9.54167	-163
9.55000	-161
9.55833	-160
9.56667	-161
9.57500	-163
9.58333	-166
9.59167	-168
9.60000	-170
9.60833	-172
9.61667	-174
9.62500	-174
9.63333	-172
9.64167	-169
9.65000	-165
9.65833	-162
9.66667	-160
9.67500	-161
9.68333	-165
9.69167	-170
9.70000	-172
9.70833	-172
9.71667	-170
9.72500	-165
9.73333	-161
9.74167	-158
9.75000	-157
9.75833	-157
9.76667	-159
9.77500	-161
9.78333	-163
9.79167	-164
9.80000	-165
9.80833	-165
9.81667	-164
9.82500	-162
9.83333	-158
9.84167	-156
9.85000	-154
9.85833	-154
9.86667	-156
9.87500	-157
9.88333	-156
9.89167	-154
9.90000	-151
9.90833	-149
9.91667	-150
9.92500	-154
9.93333	-159
9.94167	-164
9.95000	-168
9.95833	-169
9.96667	-167
9.97500	-165
9.98333	-162
9.99167	-161
10.00000	-160
10.00833	-160
10.01667	-160
10.02500	-160
10.03333	-161
10.04167	-163
10.05000	-167
10.05833	-172
10.06667	-178
10.07500	-182
10.08333	-183
10.09167	-182
10.10000	-180
10.10833	-179
10.11667	-178
10.12500	-177
10.13333	-174
10.14167	-173
10.15000	-172
10.15833	-172
10.16667	-174
10.17500	-177
10.18333	-178
10.19167	-177
10.20000	-177
10.20833	-176
10.21667	-174
10.22500	-171
10.23333	-167
10.24167	-163
10.25000	-159
10.25833	-158
10.26667	-160
10.27500	-163
10.28333	-168
10.29167	-173
10.30000	-178
10.30833	-181
10.31667	-183
10.32500	-183
10.33333	-183
10.34167	-182
10.35000	-180
10.35833	-179
10.36667	-179
10.37500	-179
10.38333	-182
10.39167	-185
10.40000	-188
10.40833	-191
10.41667	-191
10.42500	-187
10.43333	-183
10.44167	-180
10.45000	-178
10.45833	-177
10.46667	-176
10.47500	-174
10.48333	-171
10.49167	-167
10.50000	-164
10.50833	-164
10.51667	-166
10.52500	-170
10.53333	-174
10.54167	-178
10.55000	-179
10.55833	-179
10.56667	-176
10.57500	-173
10.58333	-170
10.59167	-169
10.60000	-170
10.60833	-173
10.61667	-177
10.62500	-182
10.63333	-186
10.64167	-188
10.65000	-188
10.65833	-188
10.66667	-187
10.67500	-185
10.68333	-184
10.69167	-184
10.70000	-186
10.70833	-188
10.71667	-189
10.72500	-189
10.73333	-187
10.74167	-183
10.75000	-179
10.75833	-175
10.76667	-171
10.77500	-167
10.78333	-165
10.79167	-163
10.80000	-160
10.80833	-158
10.81667	-156
10.82500	-156
10.83333	-158
10.84167	-161
10.85000	-164
10.85833	-166
10.86667	-167
10.87500	-168
10.88333	-170
10.89167	-172
10.90000	-175
10.90833	-178
10.91667	-180
10.92500	-181
10.93333	-181
10.94167	-182
10.95000	-183
10.95833	-183
10.96667	-181
10.97500	-179
10.98333	-176
10.99167	-174
11.00000	-174
11.00833	-174
11.01667	-173
11.02500	-170
11.03333	-165
11.04167	-162
11.05000	-161
11.05833	-162
11.06667	-164
11.07500	-168
11.08333	-170
11.09167	-170
11.10000	-172
11.10833	-175
11.11667	-179
11.12500	-184
11.13333	-189
11.14167	-193
11.15000	-196
11.15833	-199
11.16667	-200
11.17500	-199
11.18333	-196
11.19167	-193
11.20000	-191
11.20833	-192
11.21667	-193
11.22500	-192
11.23333	-190
11.24167	-186
11.25000	-180
11.25833	-174
11.26667	-171
11.27500	-170
11.28333	-168
11.29167	-165
11.30000	-164
11.30833	-164
11.31667	-165
11.32500	-166
11.33333	-167
11.34167	-168
11.35000	-168
11.35833	-167
11.36667	-168
11.37500	-169
11.38333	-173
11.39167	-176
11.40000	-180
11.40833	-183
11.41667	-186
11.42500	-187
11.43333	-187
11.44167	-186
11.45000	-184
11.45833	-182
11.46667	-181
11.47500	-180
11.48333	-181
11.49167	-183
11.50000	-184
11.50833	-186
11.51667	-185
11.52500	-183
11.53333	-180
11.54167	-176
11.55000	-175
11.55833	-176
11.56667	-179
11.57500	-182
11.58333	-183
11.59167	-181
11.60000	-179
11.60833	-178
11.61667	-176
11.62500	-176
11.63333	-176
11.64167	-178
11.65000	-180
11.65833	-182
11.66667	-184
11.67500	-185
11.68333	-184
11.69167	-182
11.70000	-181
11.70833	-181
11.71667	-182
11.72500	-181
11.73333	-179
11.74167	-176
11.75000	-173
11.75833	-170
11.76667	-169
11.77500	-169
11.78333	-169
11.79167	-168
11.80000	-165
11.80833	-160
11.81667	-156
11.82500	-155
11.83333	-156
11.84167	-159
11.85000	-163
11.85833	-166
11.86667	-167
11.87500	-168
11.88333	-169
11.89167	-172
11.90000	-173
11.90833	-174
11.91667	-173
11.92500	-171
11.93333	-169
11.94167	-168
11.95000	-167
11.95833	-167
11.96667	-165
11.97500	-163
11.98333	-161
11.99167	-159
12.00000	-157
12.00833	-158
12.01667	-159
12.02500	-161
12.03333	-163
12.04167	-167
12.05000	-171
12.05833	-175
12.06667	-177
12.07500	-177
12.08333	-176
12.09167	-175
12.10000	-174
12.10833	-173
12.11667	-174
12.12500	-175
12.13333	-176
12.14167	-176
12.15000	-175
12.15833	-173
12.16667	-170
12.17500	-169
12.18333	-170
12.19167	-173
12.20000	-176
12.20833	-177
12.21667	-177
12.22500	-176
12.23333	-176
12.24167	-177
12.25000	-178
12.25833	-178
12.26667	-176
12.27500	-174
12.28333	-173
12.29167	-173
12.30000	-173
12.30833	-174
12.31667	-175
12.32500	-178
12.33333	-183
12.34167	-188
12.35000	-195
12.35833	-198
12.36667	-198
12.37500	-196
12.38333	-194
12.39167	-192
12.40000	-191
12.40833	-189
12.41667	-188
12.42500	-186
12.43333	-184
12.44167	-181
12.45000	-177
12.45833	-174
12.46667	-173
12.47500	-174
12.48333	-175
12.49167	-176
12.50000	-176
12.50833	-174
12.51667	-172
12.52500	-169
12.53333	-167
12.54167	-166
12.55000	-167
12.55833	-168
12.56667	-170
12.57500	-172
12.58333	-173
12.59167	-172
12.60000	-172
12.60833	-173
12.61667	-174
12.62500	-174
12.63333	-174
12.64167	-175
12.65000	-176
12.65833	-177
12.66667	-178
12.67500	-176
12.68333	-173
12.69167	-169
12.70000	-166
12.70833	-164
12.71667	-163
12.72500	-163
12.73333	-165
12.74167	-166
12.75000	-167
12.75833	-168
12.76667	-168
12.77500	-167
12.78333	-163
12.79167	-157
12.80000	-150
12.80833	-144
12.81667	-140
12.82500	-141
12.83333	-144
12.84167	-149
12.85000	-154
12.85833	-159
12.86667	-162
12.87500	-163
12.88333	-165
12.89167	-165
12.90000	-164
12.90833	-162
12.91667	-159
12.92500	-158
12.93333	-159
12.94167	-162
12.95000	-166
12.95833	-169
12.96667	-168
12.97500	-165
12.98333	-159
12.99167	-152
13.00000	-146
13.00833	-143
13.01667	-142
13.02500	-144
13.03333	-148
13.04167	-151
13.05000	-152
13.05833	-152
13.06667	-151
13.07500	-150
13.08333	-150
13.09167	-149
13.10000	-150
13.10833	-151
13.11667	-153
13.12500	-156
13.13333	-159
13.14167	-160
13.15000	-160
13.15833	-160
13.16667	-160
13.17500	-159
13.18333	-158
13.19167	-155
13.20000	-152
13.20833	-151
13.21667	-152
13.22500	-153
13.23333	-155
13.24167	-155
13.25000	-152
13.25833	-151
13.26667	-150
13.27500	-151
13.28333	-151
13.29167	-149
13.30000	-146
13.30833	-141
13.31667	-136
13.32500	-131
13.33333	-126
13.34167	-122
13.35000	-120
13.35833	-117
13.36667	-115
13.37500	-113
13.38333	-112
13.39167	-113
13.40000	-117
13.40833	-122
13.41667	-126
13.42500	-127
13.43333	-125
13.44167	-123
13.45000	-121
13.45833	-122
13.46667	-125
13.47500	-129
13.48333	-132
13.49167	-133
13.50000	-132
13.50833	-129
13.51667	-125
13.52500	-121
13.53333	-119
13.54167	-118
13.55000	-120
13.55833	-123
13.56667	-126
13.57500	-129
13.58333	-131
13.59167	-131
13.60000	-130
13.60833	-126
13.61667	-122
13.62500	-118
13.63333	-116
13.64167	-115
13.65000	-116
13.65833	-117
13.66667	-119
13.67500	-119
13.68333	-119
13.69167	-117
13.70000	-114
13.70833	-111
13.71667	-108
13.72500	-105
13.73333	-103
13.74167	-103
13.75000	-104
13.75833	-105
13.76667	-105
13.77500	-105
13.78333	-106
13.79167	-107
13.80000	-108
13.80833	-107
13.81667	-105
13.82500	-102
13.83333	-98
13.84167	-94
13.85000	-91
13.85833	-87
13.86667	-84
13.87500	-81
13.88333	-80
13.89167	-80
13.90000	-79
13.90833	-78
13.91667	-79
13.92500	-82
13.93333	-87
13.94167	-92
13.95000	-95
13.95833	-95
13.96667	-91
13.97500	-85
13.98333	-78
13.99167	-73
14.00000	-70
14.00833	-69
14.01667	-70
14.02500	-71
14.03333	-73
14.04167	-72
14.05000	-69
14.05833	-63
14.06667	-55
14.07500	-47
14.08333	-42
14.09167	-38
14.10000	-37
14.10833	-39
14.11667	-41
14.12500	-43
14.13333	-44
14.14167	-45
14.15000	-47
14.15833	-49
14.16667	-52
14.17500	-54
14.18333	-53
14.19167	-52
14.20000	-48
14.20833	-44
14.21667	-41
14.22500	-39
14.23333	-36
14.24167	-35
14.25000	-35
14.25833	-36
14.26667	-39
14.27500	-42
14.28333	-46
14.29167	-48
14.30000	-49
14.30833	-48
14.31667	-46
14.32500	-47
14.33333	-47
14.34167	-47
14.35000	-44
14.35833	-41
14.36667	-37
14.37500	-33
14.38333	-32
14.39167	-32
14.40000	-33
14.40833	-35
14.41667	-38
14.42500	-43
14.43333	-47
14.44167	-49
14.45000	-49
14.45833	-48
14.46667	-46
14.47500	-45
14.48333	-45
14.49167	-47
14.50000	-50
14.50833	-51
14.51667	-51
14.52500	-49
14.53333	-46
14.54167	-42
14.55000	-39
14.55833	-37
14.56667	-38
14.57500	-41
14.58333	-46
14.59167	-51
14.60000	-55
14.60833	-58
14.61667	-61
14.62500	-64
14.63333	-66
14.64167	-66
14.65000	-64
14.65833	-59
14.66667	-53
14.67500	-47
14.68333	-42
14.69167	-39
14.70000	-38
14.70833	-38
14.71667	-38
14.72500	-40
14.73333	-41
14.74167	-44
14.75000	-47
14.75833	-50
14.76667	-53
14.77500	-56
14.78333	-59
14.79167	-61
14.80000	-62
14.80833	-63
14.81667	-62
14.82500	-61
14.83333	-61
14.84167	-60
14.85000	-61
14.85833	-62
14.86667	-64
14.87500	-66
14.88333	-67
14.89167	-67
14.90000	-65
14.90833	-61
14.91667	-58
14.92500	-57
14.93333	-58
14.94167	-62
14.95000	-66
14.95833	-71
14.96667	-74
14.97500	-77
14.98333	-76
14.99167	-75
15.00000	-74
15.00833	-73
15.01667	-74
15.02500	-74
15.03333	-74
15.04167	-73
15.05000	-70
15.05833	-67
15.06667	-64
15.07500	-61
15.08333	-60
15.09167	-60
15.10000	-60
15.10833	-60
15.11667	-61
15.12500	-62
15.13333	-64
15.14167	-68
15.15000	-73
15.15833	-77
15.16667	-79
15.17500	-80
15.18333	-81
15.19167	-84
15.20000	-86
15.20833	-85
15.21667	-82
15.22500	-75
15.23333	-69
15.24167	-67
15.25000	-70
15.25833	-74
15.26667	-78
15.27500	-81
15.28333	-83
15.29167	-84
15.30000	-85
15.30833	-86
15.31667	-87
15.32500	-87
15.33333	-86
15.34167	-84
15.35000	-82
15.35833	-80
15.36667	-79
15.37500	-80
15.38333	-82
15.39167	-83
15.40000	-82
15.40833	-78
15.41667	-74
15.42500	-71
15.43333	-70
15.44167	-72
15.45000	-77
15.45833	-83
15.46667	-89
15.47500	-94
15.48333	-97
15.49167	-98
15.50000	-95
15.50833	-90
15.51667	-84
15.52500	-77
15.53333	-73
15.54167	-72
15.55000	-73
15.55833	-75
15.56667	-78
15.57500	-81
15.58333	-83
15.59167	-86
15.60000	-87
15.60833	-89
15.61667	-89
15.62500	-88
15.63333	-86
15.64167	-85
15.65000	-85
15.65833	-84
15.66667	-82
15.67500	-79
15.68333	-76
15.69167	-73
15.70000	-72
15.70833	-73
15.71667	-74
15.72500	-74
15.73333	-74
15.74167	-73
15.75000	-74
15.75833	-75
15.76667	-78
15.77500	-79
15.78333	-79
15.79167	-77
15.80000	-73
15.80833	-70
15.81667	-69
15.82500	-70
15.83333	-73
15.84167	-75
15.85000	-75
15.85833	-74
15.86667	-72
15.87500	-69
15.88333	-65
15.89167	-61
15.90000	-58
15.90833	-57
15.91667	-59
15.92500	-63
15.93333	-66
15.94167	-65
15.95000	-60
15.95833	-53
15.96667	-45
15.97500	-39
15.98333	-38
15.99167	-39
16.00000	-40
16.00833	-40
16.01667	-40
16.02500	-41
16.03333	-42
16.04167	-43
16.05000	-44
16.05833	-44
16.06667	-41
16.07500	-39
16.08333	-37
16.09167	-35
16.10000	-32
16.10833	-28
16.11667	-26
16.12500	-26
16.13333	-28
16.14167	-32
16.15000	-36
16.15833	-38
16.16667	-36
16.17500	-32
16.18333	-29
16.19167	-26
16.20000	-24
16.20833	-22
16.21667	-21
16.22500	-20
16.23333	-20
16.24167	-22
16.25000	-25
16.25833	-26
16.26667	-27
16.27500	-27
16.28333	-29
16.29167	-31
16.30000	-34
16.30833	-34
16.31667	-33
16.32500	-30
16.33333	-26
16.34167	-21
16.35000	-17
16.35833	-14
16.36667	-13
16.37500	-13
16.38333	-16
16.39167	-20
16.40000	-23
16.40833	-24
16.41667	-24
16.42500	-25
16.43333	-27
16.44167	-30
16.45000	-34
16.45833	-39
16.46667	-45
16.47500	-50
16.48333	-53
16.49167	-55
16.50000	-55
16.50833	-54
16.51667	-53
16.52500	-52
16.53333	-51
16.54167	-50
16.55000	-49
16.55833	-48
16.56667	-49
16.57500	-49
16.58333	-48
16.59167	-46
16.60000	-45
16.60833	-43
16.61667	-43
16.62500	-43
16.63333	-43
16.64167	-43
16.65000	-42
16.65833	-42
16.66667	-43
16.67500	-44
16.68333	-44
16.69167	-43
16.70000	-40
16.70833	-39
16.71667	-38
16.72500	-40
16.73333	-43
16.74167	-47
16.75000	-52
16.75833	-57
16.76667	-59
16.77500	-60
16.78333	-60
16.79167	-58
16.80000	-58
16.80833	-60
16.81667	-62
16.82500	-65
16.83333	-66
16.84167	-67
16.85000	-66
16.85833	-64
16.86667	-61
16.87500	-58
16.88333	-53
16.89167	-47
16.90000	-43
16.90833	-42
16.91667	-43
16.92500	-47
16.93333	-52
16.94167	-56
16.95000	-59
16.95833	-60
16.96667	-60
16.97500	-59
16.98333	-58
16.99167	-57
17.00000	-59
17.00833	-61
17.01667	-64
17.02500	-66
17.03333	-67
17.04167	-66
17.05000	-63
17.05833	-60
17.06667	-58
17.07500	-58
17.08333	-57
17.09167	-57
17.10000	-57
17.10833	-57
17.11667	-58
17.12500	-59
17.13333	-61
17.14167	-62
17.15000	-63
17.15833	-65
17.16667	-67
17.17500	-70
17.18333	-71
17.19167	-70
17.20000	-67
17.20833	-62
17.21667	-57
17.22500	-52
17.23333	-49
17.24167	-49
17.25000	-51
17.25833	-54
17.26667	-55
17.27500	-55
17.28333	-53
17.29167	-50
17.30000	-49
17.30833	-49
17.31667	-50
17.32500	-50
17.33333	-50
17.34167	-48
17.35000	-47
17.35833	-46
17.36667	-47
17.37500	-48
17.38333	-49
17.39167	-50
17.40000	-52
17.40833	-55
17.41667	-57
17.42500	-56
17.43333	-52
17.44167	-48
17.45000	-45
17.45833	-46
17.46667	-51
17.47500	-57
17.48333	-62
17.49167	-66
17.50000	-70
17.50833	-74
17.51667	-77
17.52500	-79
17.53333	-80
17.54167	-77
17.55000	-73
17.55833	-68
17.56667	-65
17.57500	-64
17.58333	-64
17.59167	-65
17.60000	-66
17.60833	-65
17.61667	-64
17.62500	-61
17.63333	-60
17.64167	-59
17.65000	-60
17.65833	-62
17.66667	-65
17.67500	-66
17.68333	-67
17.69167	-68
17.70000	-68
17.70833	-68
17.71667	-68
17.72500	-69
17.73333	-69
17.74167	-71
17.75000	-75
17.75833	-77
17.76667	-78
17.77500	-77
17.78333	-75
17.79167	-73
17.80000	-73
17.80833	-74
17.81667	-76
17.82500	-78
17.83333	-78
17.84167	-75
17.85000	-71
17.85833	-67
17.86667	-64
17.87500	-64
17.88333	-65
17.89167	-67
17.90000	-70
17.90833	-74
17.91667	-78
17.92500	-81
17.93333	-83
17.94167	-83
17.95000	-80
17.95833	-79
17.96667	-79
17.97500	-81
17.98333	-82
17.99167	-82
18.00000	-83
18.00833	-83
18.01667	-84
18.02500	-84
18.03333	-83
18.04167	-79
18.05000	-74
18.05833	-71
18.06667	-70
18.07500	-71
18.08333	-72
18.09167	-72
18.10000	-70
18.10833	-66
18.11667	-62
18.12500	-58
18.13333	-56
18.14167	-56
18.15000	-57
18.15833	-59
18.16667	-62
18.17500	-64
18.18333	-67
18.19167	-70
18.20000	-72
18.20833	-73
18.21667	-72
18.22500	-69
18.23333	-66
18.24167	-63
18.25000	-60
18.25833	-57
18.26667	-56
18.27500	-56
18.28333	-59
18.29167	-65
18.30000	-72
18.30833	-79
18.31667	-85
18.32500	-90
18.33333	-92
18.34167	-92
18.35000	-89
18.35833	-83
18.36667	-75
18.37500	-67
18.38333	-62
18.39167	-60
18.40000	-60
18.40833	-61
18.41667	-63
18.42500	-64
18.43333	-65
18.44167	-66
18.45000	-66
18.45833	-68
18.46667	-69
18.47500	-71
18.48333	-73
18.49167	-73
18.50000	-71
18.50833	-67
18.51667	-63
18.52500	-62
18.53333	-63
18.54167	-67
18.55000	-73
18.55833	-77
18.56667	-80
18.57500	-80
18.58333	-79
18.59167	-78
18.60000	-77
18.60833	-77
18.61667	-78
18.62500	-77
18.63333	-75
18.64167	-71
18.65000	-66
18.65833	-64
18.66667	-64
18.67500	-66
18.68333	-69
18.69167	-72
18.70000	-74
18.70833	-72
18.71667	-70
18.72500	-67
18.73333	-65
18.74167	-64
18.75000	-65
18.75833	-67
18.76667	-69
18.77500	-69
18.78333	-65
18.79167	-59
18.80000	-52
18.80833	-47
18.81667	-44
18.82500	-45
18.83333	-47
18.84167	-49
18.85000	-52
18.85833	-56
18.86667	-61
18.87500	-65
18.88333	-67
18.89167	-67
18.90000	-64
18.90833	-58
18.91667	-52
18.92500	-47
18.93333	-42
18.94167	-39
18.95000	-39
18.95833	-40
18.96667	-41
18.97500	-42
18.98333	-44
18.99167	-45
19.00000	-46
19.00833	-47
19.01667	-48
19.02500	-49
19.03333	-50
19.04167	-51
19.05000	-52
19.05833	-50
19.06667	-47
19.07500	-41
19.08333	-36
19.09167	-33
19.10000	-34
19.10833	-39
19.11667	-43
19.12500	-45
19.13333	-44
19.14167	-40
19.15000	-35
19.15833	-30
19.16667	-26
19.17500	-25
19.18333	-26
19.19167	-29
19.20000	-32
19.20833	-33
19.21667	-31
19.22500	-27
19.23333	-22
19.24167	-18
19.25000	-14
19.25833	-11
19.26667	-9
19.27500	-5
19.28333	-3
19.29167	0
19.30000	2
19.30833	4
19.31667	6
19.32500	8
19.33333	11
19.34167	16
19.35000	23
19.35833	32
19.36667	41
19.37500	51
19.38333	60
19.39167	69
19.40000	77
19.40833	84
19.41667	91
19.42500	100
19.43333	110
19.44167	119
19.45000	128
19.45833	137
19.46667	146
19.47500	156
19.48333	168
19.49167	182
19.50000	197
19.50833	212
19.51667	227
19.52500	243
19.53333	257
19.54167	271
19.55000	287
19.55833	304
19.56667	326
19.57500	350
19.58333	379
19.59167	413
19.60000	449
19.60833	481
19.61667	511
19.62500	541
19.63333	573
19.64167	606
19.65000	643
19.65833	683
19.66667	727
19.67500	774
19.68333	826
19.69167	880
19.70000	935
19.70833	992
19.71667	1049
19.72500	1109
19.73333	1171
19.74167	1239
19.75000	1311
19.75833	1385
19.76667	1463
19.77500	1542
19.78333	1626
19.79167	1714
19.80000	1805
19.80833	1902
19.81667	2001
19.82500	2105
19.83333	2212
19.84167	2326
19.85000	2448
19.85833	2572
19.86667	2702
19.87500	2833
19.88333	2969
19.89167	3110
19.90000	3257
19.90833	3414
19.91667	3574
19.92500	3742
19.93333	3910
19.94167	4083
19.95000	4262
19.95833	4443
19.96667	4633
19.97500	4824
19.98333	5022
19.99167	5224
20.00000	5430
20.00833	5647
20.01667	5864
20.02500	6091
20.03333	6319
20.04167	6552
20.05000	6791
20.05833	7030
20.06667	7279
20.07500	7529
20.08333	7787
20.09167	8050
20.10000	8316
20.10833	8592
20.11667	8865
20.12500	9148
20.13333	9429
20.14167	9715
20.15000	10005
20.15833	10291
20.16667	10583
20.17500	10871
20.18333	11163
20.19167	11457
20.20000	11751
20.20833	12054
20.21667	12352
20.22500	12656
20.23333	12957
20.24167	13259
20.25000	13563
20.25833	13860
20.26667	14162
20.27500	14457
20.28333	14751
20.29167	15042
20.30000	15327
20.30833	15614
20.31667	15894
20.32500	16178
20.33333	16456
20.34167	16729
20.35000	17000
20.35833	17259
20.36667	17518
20.37500	17765
20.38333	18010
20.39167	18249
20.40000	18484
20.40833	18719
20.41667	18942
20.42500	19162
20.43333	19370
20.44167	19568
20.45000	19757
20.45833	19934
20.46667	20105
20.47500	20264
20.48333	20416
20.49167	20559
20.50000	20692
20.50833	20820
20.51667	20935
20.52500	21042
20.53333	21138
20.54167	21225
20.55000	21304
20.55833	21371
20.56667	21429
20.57500	21473
20.58333	21505
20.59167	21525
20.60000	21535
20.60833	21534
20.61667	21523
20.62500	21501
20.63333	21470
20.64167	21430
20.65000	21382
20.65833	21327
20.66667	21265
20.67500	21194
20.68333	21111
20.69167	21016
20.70000	20912
20.70833	20796
20.71667	20673
20.72500	20539
20.73333	20400
20.74167	20254
20.75000	20100
20.75833	19942
20.76667	19776
20.77500	19608
20.78333	19431
20.79167	19248
20.80000	19062
20.80833	18866
20.81667	18670
20.82500	18466
20.83333	18261
20.84167	18053
20.85000	17840
20.85833	17629
20.86667	17409
20.87500	17190
20.88333	16966
20.89167	16739
20.90000	16513
20.90833	16282
20.91667	16056
20.92500	15828
20.93333	15602
20.94167	15375
20.95000	15146
20.95833	14921
20.96667	14691
20.97500	14469
20.98333	14246
20.99167	14026
21.00000	13810
21.00833	13593
21.01667	13384
21.02500	13175
21.03333	12970
21.04167	12767
21.05000	12564
21.05833	12366
21.06667	12165
21.07500	11971
21.08333	11778
21.09167	11588
21.10000	11406
21.10833	11225
21.11667	11053
21.12500	10882
21.13333	10717
21.14167	10556
21.15000	10398
21.15833	10247
21.16667	10097
21.17500	9954
21.18333	9814
21.19167	9677
21.20000	9546
21.20833	9416
21.21667	9292
21.22500	9169
21.23333	9050
21.24167	8935
21.25000	8822
21.25833	8714
21.26667	8605
21.27500	8502
21.28333	8401
21.29167	8305
21.30000	8215
21.30833	8127
21.31667	8046
21.32500	7964
21.33333	7887
21.34167	7813
21.35000	7740
21.35833	7671
21.36667	7602
21.37500	7537
21.38333	7474
21.39167	7414
21.40000	7358
21.40833	7306
21.41667	7258
21.42500	7211
21.43333	7164
21.44167	7118
21.45000	7071
21.45833	7025
21.46667	6976
21.47500	6929
21.48333	6883
21.49167	6840
21.50000	6801
21.50833	6765
21.51667	6731
21.52500	6699
21.53333	6666
21.54167	6632
21.55000	6597
21.55833	6563
21.56667	6529
21.57500	6495
21.58333	6462
21.59167	6428
21.60000	6393
21.60833	6357
21.61667	6322
21.62500	6288
21.63333	6256
21.64167	6226
21.65000	6196
21.65833	6166
21.66667	6137
21.67500	6108
21.68333	6078
21.69167	6049
21.70000	6020
21.70833	5993
21.71667	5967
21.72500	5942
21.73333	5917
21.74167	5889
21.75000	5858
21.75833	5827
21.76667	5794
21.77500	5763
21.78333	5732
21.79167	5702
21.80000	5673
21.80833	5643
21.81667	5614
21.82500	5586
21.83333	5558
21.84167	5531
21.85000	5504
21.85833	5480
21.86667	5457
21.87500	5435
21.88333	5411
21.89167	5386
21.90000	5357
21.90833	5327
21.91667	5297
21.92500	5269
21.93333	5243
21.94167	5218
21.95000	5193
21.95833	5167
21.96667	5140
21.97500	5111
21.98333	5082
21.99167	5053
22.00000	5027
22.00833	5001
22.01667	4978
22.02500	4954
22.03333	4930
22.04167	4905
22.05000	4881
22.05833	4858
22.06667	4835
22.07500	4813
22.08333	4788
22.09167	4762
22.10000	4736
22.10833	4708
22.11667	4680
22.12500	4650
22.13333	4619
22.14167	4587
22.15000	4554
22.15833	4523
22.16667	4494
22.17500	4466
22.18333	4440
22.19167	4416
22.20000	4392
22.20833	4369
22.21667	4345
22.22500	4320
22.23333	4294
22.24167	4268
22.25000	4240
22.25833	4212
22.26667	4181
22.27500	4151
22.28333	4122
22.29167	4094
22.30000	4066
22.30833	4037
22.31667	4008
22.32500	3977
22.33333	3946
22.34167	3915
22.35000	3884
22.35833	3854
22.36667	3823
22.37500	3795
22.38333	3768
22.39167	3741
22.40000	3714
22.40833	3683
22.41667	3651
22.42500	3615
22.43333	3578
22.44167	3543
22.45000	3509
22.45833	3478
22.46667	3447
22.47500	3417
22.48333	3386
22.49167	3354
22.50000	3322
22.50833	3289
22.51667	3260
22.52500	3233
22.53333	3207
22.54167	3180
22.55000	3152
22.55833	3124
22.56667	3094
22.57500	3064
22.58333	3035
22.59167	3006
22.60000	2977
22.60833	2947
22.61667	2917
22.62500	2886
22.63333	2856
22.64167	2826
22.65000	2795
22.65833	2765
22.66667	2736
22.67500	2708
22.68333	2680
22.69167	2651
22.70000	2622
22.70833	2592
22.71667	2565
22.72500	2540
22.73333	2518
22.74167	2499
22.75000	2482
22.75833	2464
22.76667	2444
22.77500	2424
22.78333	2403
22.79167	2382
22.80000	2361
22.80833	2338
22.81667	2316
22.82500	2293
22.83333	2271
22.84167	2250
22.85000	2230
22.85833	2212
22.86667	2194
22.87500	2175
22.88333	2157
22.89167	2137
22.90000	2119
22.90833	2100
22.91667	2082
22.92500	2063
22.93333	2045
22.94167	2029
22.95000	2013
22.95833	2000
22.96667	1988
22.97500	1977
22.98333	1966
22.99167	1955
23.00000	1943
23.00833	1930
23.01667	1918
23.02500	1906
23.03333	1895
23.04167	1885
23.05000	1877
23.05833	1869
23.06667	1860
23.07500	1848
23.08333	1834
23.09167	1818
23.10000	1804
23.10833	1792
23.11667	1783
23.12500	1776
23.13333	1770
23.14167	1763
23.15000	1755
23.15833	1747
23.16667	1738
23.17500	1729
23.18333	1719
23.19167	1709
23.20000	1699
23.20833	1688
23.21667	1678
23.22500	1671
23.23333	1665
23.24167	1661
23.25000	1658
23.25833	1657
23.26667	1656
23.27500	1655
23.28333	1650
23.29167	1641
23.30000	1629
23.30833	1616
23.31667	1605
23.32500	1598
23.33333	1593
23.34167	1590
23.35000	1587
23.35833	1584
23.36667	1580
23.37500	1577
23.38333	1573
23.39167	1569
23.40000	1565
23.40833	1558
23.41667	1551
23.42500	1542
23.43333	1532
23.44167	1521
23.45000	1511
23.45833	1504
23.46667	1498
23.47500	1494
23.48333	1491
23.49167	1488
23.50000	1483
23.50833	1477
23.51667	1470
23.52500	1462
23.53333	1456
23.54167	1453
23.55000	1452
23.55833	1451
23.56667	1448
23.57500	1443
23.58333	1438
23.59167	1432
23.60000	1428
23.60833	1424
23.61667	1420
23.62500	1416
23.63333	1411
23.64167	1406
23.65000	1402
23.65833	1396
23.66667	1388
23.67500	1380
23.68333	1373
23.69167	1367
23.70000	1362
23.70833	1357
23.71667	1352
23.72500	1347
23.73333	1340
23.74167	1333
23.75000	1326
23.75833	1320
23.76667	1317
23.77500	1315
23.78333	1312
23.79167	1308
23.80000	1302
23.80833	1295
23.81667	1289
23.82500	1284
23.83333	1280
23.84167	1277
23.85000	1273
23.85833	1270
23.86667	1269
23.87500	1268
23.88333	1268
23.89167	1266
23.90000	1262
23.90833	1255
23.91667	1248
23.92500	1241
23.93333	1235
23.94167	1231
23.95000	1231
23.95833	1231
23.96667	1233
23.97500	1235
23.98333	1237
23.99167	1239
24.00000	1241
24.00833	1243
24.01667	1245
24.02500	1246
24.03333	1246
24.04167	1246
24.05000	1246
24.05833	1248
24.06667	1249
24.07500	1251
24.08333	1254
24.09167	1258
24.10000	1260
24.10833	1260
24.11667	1259
24.12500	1258
24.13333	1257
24.14167	1257
24.15000	1259
24.15833	1262
24.16667	1264
24.17500	1266
24.18333	1271
24.19167	1277
24.20000	1285
24.20833	1294
24.21667	1301
24.22500	1307
24.23333	1311
24.24167	1314
24.25000	1315
24.25833	1317
24.26667	1323
24.27500	1331
24.28333	1341
24.29167	1352
24.30000	1362
24.30833	1370
24.31667	1377
24.32500	1384
24.33333	1389
24.34167	1395
24.35000	1401
24.35833	1408
24.36667	1416
24.37500	1426
24.38333	1438
24.39167	1450
24.40000	1460
24.40833	1469
24.41667	1476
24.42500	1482
24.43333	1489
24.44167	1497
24.45000	1505
24.45833	1513
24.46667	1522
24.47500	1529
24.48333	1534
24.49167	1538
24.50000	1543
24.50833	1547
24.51667	1552
24.52500	1559
24.53333	1566
24.54167	1572
24.55000	1577
24.55833	1581
24.56667	1585
24.57500	1590
24.58333	1595
24.59167	1601
24.60000	1606
24.60833	1610
24.61667	1614
24.62500	1618
24.63333	1623
24.64167	1629
24.65000	1634
24.65833	1637
24.66667	1637
24.67500	1636
24.68333	1635
24.69167	1633
24.70000	1633
24.70833	1634
24.71667	1636
24.72500	1640
24.73333	1643
24.74167	1646
24.75000	1648
24.75833	1648
24.76667	1646
24.77500	1640
24.78333	1634
24.79167	1627
24.80000	1620
24.80833	1613
24.81667	1608
24.82500	1604
24.83333	1602
24.84167	1602
24.85000	1603
24.85833	1605
24.86667	1606
24.87500	1605
24.88333	1603
24.89167	1599
24.90000	1591
24.90833	1580
24.91667	1568
24.92500	1553
24.93333	1539
24.94167	1528
24.95000	1519
24.95833	1513
24.96667	1506
24.97500	1500
24.98333	1493
24.99167	1486
25.00000	1480
25.00833	1474
25.01667	1466
25.02500	1457
25.03333	1447
25.04167	1439
25.05000	1432
25.05833	1427
25.06667	1423
25.07500	1419
25.08333	1413
25.09167	1405
25.10000	1396
25.10833	1388
25.11667	1379
25.12500	1368
25.13333	1358
25.14167	1349
25.15000	1341
25.15833	1336
25.16667	1333
25.17500	1331
25.18333	1325
25.19167	1316
25.20000	1309
25.20833	1303
25.21667	1299
25.22500	1297
25.23333	1294
25.24167	1287
25.25000	1276
25.25833	1266
25.26667	1256
25.27500	1247
25.28333	1239
25.29167	1232
25.30000	1227
25.30833	1224
25.31667	1221
25.32500	1215
25.33333	1208
25.34167	1200
25.35000	1192
25.35833	1186
25.36667	1184
25.37500	1182
25.38333	1180
25.39167	1175
25.40000	1169
25.40833	1163
25.41667	1158
25.42500	1156
25.43333	1154
25.44167	1151
25.45000	1145
25.45833	1137
25.46667	1128
25.47500	1120
25.48333	1116
25.49167	1114
25.50000	1114
25.50833	1113
25.51667	1111
25.52500	1107
25.53333	1103
25.54167	1099
25.55000	1096
25.55833	1095
25.56667	1097
25.57500	1100
25.58333	1103
25.59167	1105
25.60000	1104
25.60833	1101
25.61667	1096
25.62500	1090
25.63333	1084
25.64167	1082
25.65000	1082
25.65833	1085
25.66667	1089
25.67500	1094
25.68333	1096
25.69167	1096
25.70000	1095
25.70833	1093
25.71667	1091
25.72500	1088
25.73333	1085
25.74167	1082
25.75000	1079
25.75833	1076
25.76667	1073
25.77500	1070
25.78333	1070
25.79167	1070
25.80000	1072
25.80833	1074
25.81667	1076
25.82500	1076
25.83333	1073
25.84167	1071
25.85000	1068
25.85833	1068
25.86667	1069
25.87500	1071
25.88333	1075
25.89167	1079
25.90000	1083
25.90833	1087
25.91667	1091
25.92500	1092
25.93333	1093
25.94167	1094
25.95000	1097
25.95833	1101
25.96667	1106
25.97500	1109
25.98333	1109
25.99167	1107
26.00000	1105
26.00833	1105
26.01667	1108
26.02500	1114
26.03333	1122
26.04167	1130
26.05000	1137
26.05833	1144
26.06667	1150
26.07500	1155
26.08333	1159
26.09167	1163
26.10000	1164
26.10833	1164
26.11667	1162
26.12500	1159
26.13333	1156
26.14167	1155
26.15000	1157
26.15833	1161
26.16667	1167
26.17500	1173
26.18333	1180
26.19167	1187
26.20000	1195
26.20833	1204
26.21667	1213
26.22500	1220
26.23333	1228
26.24167	1235
26.25000	1241
26.25833	1247
26.26667	1252
26.27500	1256
26.28333	1260
26.29167	1264
26.30000	1271
26.30833	1278
26.31667	1285
26.32500	1291
26.33333	1295
26.34167	1299
26.35000	1305
26.35833	1312
26.36667	1321
26.37500	1329
26.38333	1334
26.39167	1336
26.40000	1337
26.40833	1340
26.41667	1346
26.42500	1357
26.43333	1370
26.44167	1382
26.45000	1391
26.45833	1399
26.46667	1404
26.47500	1409
26.48333	1415
26.49167	1421
26.50000	1426
26.50833	1431
26.51667	1435
26.52500	1441
26.53333	1447
26.54167	1454
26.55000	1462
26.55833	1471
26.56667	1480
26.57500	1489
26.58333	1496
26.59167	1502
26.60000	1508
26.60833	1514
26.61667	1519
26.62500	1523
26.63333	1527
26.64167	1529
26.65000	1531
26.65833	1532
26.66667	1532
26.67500	1531
26.68333	1531
26.69167	1533
26.70000	1537
26.70833	1542
26.71667	1547
26.72500	1551
26.73333	1554
26.74167	1555
26.75000	1556
26.75833	1557
26.76667	1558
26.77500	1562
26.78333	1567
26.79167	1573
26.80000	1579
26.80833	1584
26.81667	1588
26.82500	1590
26.83333	1590
26.84167	1588
26.85000	1586
26.85833	1584
26.86667	1582
26.87500	1580
26.88333	1578
26.89167	1576
26.90000	1574
26.90833	1574
26.91667	1574
26.92500	1574
26.93333	1573
26.94167	1573
26.95000	1572
26.95833	1570
26.96667	1567
26.97500	1563
26.98333	1561
26.99167	1559
27.00000	1557
27.00833	1556
27.01667	1553
27.02500	1549
27.03333	1545
27.04167	1543
27.05000	1543
27.05833	1544
27.06667	1543
27.07500	1541
27.08333	1539
27.09167	1537
27.10000	1535
27.10833	1535
27.11667	1535
27.12500	1533
27.13333	1530
27.14167	1527
27.15000	1523
27.15833	1520
27.16667	1519
27.17500	1520
27.18333	1523
27.19167	1525
27.20000	1528
27.20833	1530
27.21667	1529
27.22500	1525
27.23333	1518
27.24167	1511
27.25000	1505
27.25833	1502
27.26667	1503
27.27500	1503
27.28333	1502
27.29167	1501
27.30000	1501
27.30833	1505
27.31667	1511
27.32500	1516
27.33333	1518
27.34167	1518
27.35000	1515
27.35833	1512
27.36667	1511
27.37500	1512
27.38333	1514
27.39167	1516
27.40000	1518
27.40833	1519
27.41667	1519
27.42500	1517
27.43333	1515
27.44167	1514
27.45000	1516
27.45833	1521
27.46667	1527
27.47500	1533
27.48333	1538
27.49167	1543
27.50000	1547
27.50833	1551
27.51667	1556
27.52500	1561
27.53333	1565
27.54167	1567
27.55000	1569
27.55833	1568
27.56667	1567
27.57500	1566
27.58333	1567
27.59167	1570
27.60000	1575
27.60833	1579
27.61667	1584
27.62500	1589
27.63333	1593
27.64167	1598
27.65000	1603
27.65833	1607
27.66667	1612
27.67500	1618
27.68333	1625
27.69167	1634
27.70000	1645
27.70833	1656
27.71667	1667
27.72500	1676
27.73333	1684
27.74167	1690
27.75000	1697
27.75833	1705
27.76667	1715
27.77500	1727
27.78333	1739
27.79167	1751
27.80000	1761
27.80833	1770
27.81667	1780
27.82500	1791
27.83333	1804
27.84167	1817
27.85000	1829
27.85833	1840
27.86667	1848
27.87500	1856
27.88333	1866
27.89167	1877
27.90000	1891
27.90833	1906
27.91667	1921
27.92500	1935
27.93333	1948
27.94167	1959
27.95000	1971
27.95833	1982
27.96667	1995
27.97500	2008
27.98333	2021
27.99167	2035
28.00000	2049
28.00833	2064
28.01667	2079
28.02500	2096
28.03333	2112
28.04167	2126
28.05000	2140
28.05833	2153
28.06667	2167
28.07500	2182
28.08333	2198
28.09167	2216
28.10000	2231
28.10833	2246
28.11667	2258
28.12500	2269
28.13333	2278
28.14167	2288
28.15000	2299
28.15833	2311
28.16667	2325
28.17500	2341
28.18333	2357
28.19167	2372
28.20000	2385
28.20833	2397
28.21667	2407
28.22500	2415
28.23333	2422
28.24167	2428
28.25000	2433
28.25833	2440
28.26667	2449
28.27500	2460
28.28333	2472
28.29167	2485
28.30000	2495
28.30833	2503
28.31667	2510
28.32500	2517
28.33333	2524
28.34167	2529
28.35000	2534
28.35833	2539
28.36667	2546
28.37500	2553
28.38333	2562
28.39167	2571
28.40000	2581
28.40833	2590
28.41667	2597
28.42500	2601
28.43333	2603
28.44167	2603
28.45000	2602
28.45833	2603
28.46667	2605
28.47500	2607
28.48333	2608
28.49167	2607
28.50000	2606
28.50833	2606
28.51667	2608
28.52500	2611
28.53333	2615
28.54167	2617
28.55000	2617
28.55833	2615
28.56667	2612
28.57500	2608
28.58333	2605
28.59167	2602
28.60000	2600
28.60833	2599
28.61667	2599
28.62500	2598
28.63333	2596
28.64167	2594
28.65000	2593
28.65833	2592
28.66667	2593
28.67500	2596
28.68333	2599
28.69167	2602
28.70000	2602
28.70833	2598
28.71667	2593
28.72500	2589
28.73333	2586
28.74167	2586
28.75000	2588
28.75833	2589
28.76667	2588
28.77500	2586
28.78333	2584
28.79167	2583
28.80000	2581
28.80833	2581
28.81667	2580
28.82500	2580
28.83333	2578
28.84167	2577
28.85000	2575
28.85833	2574
28.86667	2574
28.87500	2574
28.88333	2573
28.89167	2573
28.90000	2573
28.90833	2575
28.91667	2578
28.92500	2584
28.93333	2590
28.94167	2595
28.95000	2599
28.95833	2603
28.96667	2606
28.97500	2609
28.98333	2610
28.99167	2611
29.00000	2609
29.00833	2606
29.01667	2605
29.02500	2607
29.03333	2613
29.04167	2622
29.05000	2631
29.05833	2639
29.06667	2647
29.07500	2653
29.08333	2660
29.09167	2668
29.10000	2676
29.10833	2684
29.11667	2693
29.12500	2702
29.13333	2713
29.14167	2723
29.15000	2735
29.15833	2746
29.16667	2758
29.17500	2769
29.18333	2780
29.19167	2791
29.20000	2802
29.20833	2813
29.21667	2825
29.22500	2836
29.23333	2848
29.24167	2859
29.25000	2871
29.25833	2884
29.26667	2898
29.27500	2914
29.28333	2930
29.29167	2947
29.30000	2964
29.30833	2982
29.31667	3001
29.32500	3022
29.33333	3042
29.34167	3061
29.35000	3081
29.35833	3100
29.36667	3120
29.37500	3140
29.38333	3159
29.39167	3179
29.40000	3199
29.40833	3221
29.41667	3245
29.42500	3272
29.43333	3300
29.44167	3328
29.45000	3356
29.45833	3385
29.46667	3415
29.47500	3445
29.48333	3478
29.49167	3512
29.50000	3549
29.50833	3589
29.51667	3631
29.52500	3676
29.53333	3720
29.54167	3762
29.55000	3802
29.55833	3841
29.56667	3882
29.57500	3924
29.58333	3970
29.59167	4020
29.60000	4074
29.60833	4132
29.61667	4193
29.62500	4256
29.63333	4321
29.64167	4390
29.65000	4463
29.65833	4540
29.66667	4622
29.67500	4705
29.68333	4791
29.69167	4879
29.70000	4968
29.70833	5063
29.71667	5162
29.72500	5270
29.73333	5385
29.74167	5506
29.75000	5635
29.75833	5769
29.76667	5912
29.77500	6060
29.78333	6216
29.79167	6380
29.80000	6549
29.80833	6729
29.81667	6913
29.82500	7111
29.83333	7316
29.84167	7531
29.85000	7758
29.85833	7993
29.86667	8245
29.87500	8503
29.88333	8777
29.89167	9063
29.90000	9361
29.90833	9680
29.91667	10007
29.92500	10359
29.93333	10722
29.94167	11100
29.95000	11497
29.95833	11901
29.96667	12330
29.97500	12765
29.98333	13222
29.99167	13696
30.00000	14183
30.00833	14699
30.01667	15225
30.02500	15786
30.03333	16361
30.04167	16960
30.05000	17587
30.05833	18221
30.06667	18889
30.07500	19560
30.08333	20255
30.09167	20967
30.10000	21692
30.10833	22453
30.11667	23221
30.12500	24031
30.13333	24853
30.14167	25696
30.15000	26568
30.15833	27439
30.16667	28346
30.17500	29251
30.18333	30181
30.19167	31130
30.20000	32089
30.20833	33090
30.21667	34088
30.22500	35128
30.23333	36170
30.24167	37225
30.25000	38302
30.25833	39364
30.26667	40457
30.27500	41538
30.28333	42641
30.29167	43755
30.30000	44868
30.30833	46015
30.31667	47142
30.32500	48295
30.33333	49438
30.34167	50581
30.35000	51736
30.35833	52861
30.36667	54004
30.37500	55119
30.38333	56241
30.39167	57360
30.40000	58463
30.40833	59585
30.41667	60671
30.42500	61766
30.43333	62834
30.44167	63887
30.45000	64937
30.45833	65947
30.46667	66963
30.47500	67939
30.48333	68905
30.49167	69851
30.50000	70764
30.50833	71673
30.51667	72536
30.52500	73389
30.53333	74203
30.54167	74983
30.55000	75739
30.55833	76447
30.56667	77138
30.57500	77788
30.58333	78418
30.59167	79020
30.60000	79581
30.60833	80118
30.61667	80605
30.62500	81061
30.63333	81474
30.64167	81848
30.65000	82189
30.65833	82484
30.66667	82745
30.67500	82961
30.68333	83135
30.69167	83270
30.70000	83363
30.70833	83419
30.71667	83438
30.72500	83420
30.73333	83364
30.74167	83266
30.75000	83126
30.75833	82948
30.76667	82723
30.77500	82466
30.78333	82168
30.79167	81835
30.80000	81469
30.80833	81061
30.81667	80627
30.82500	80148
30.83333	79641
30.84167	79101
30.85000	78522
30.85833	77922
30.86667	77274
30.87500	76609
30.88333	75909
30.89167	75183
30.90000	74439
30.90833	73654
30.91667	72863
30.92500	72032
30.93333	71189
30.94167	70325
30.95000	69432
30.95833	68539
30.96667	67605
30.97500	66673
30.98333	65713
30.99167	64737
31.00000	63759
31.00833	62748
31.01667	61754
31.02500	60735
31.03333	59724
31.04167	58709
31.05000	57675
31.05833	56654
31.06667	55600
31.07500	54562
31.08333	53510
31.09167	52459
31.10000	51424
31.10833	50372
31.11667	49349
31.12500	48310
31.13333	47287
31.14167	46270
31.15000	45246
31.15833	44248
31.16667	43233
31.17500	42244
31.18333	41251
31.19167	40268
31.20000	39311
31.20833	38349
31.21667	37423
31.22500	36494
31.23333	35587
31.24167	34692
31.25000	33796
31.25833	32931
31.26667	32058
31.27500	31216
31.28333	30383
31.29167	29568
31.30000	28783
31.30833	28003
31.31667	27257
31.32500	26513
31.33333	25790
31.34167	25080
31.35000	24373
31.35833	23696
31.36667	23021
31.37500	22375
31.38333	21741
31.39167	21123
31.40000	20528
31.40833	19937
31.41667	19372
31.42500	18810
31.43333	18269
31.44167	17746
31.45000	17233
31.45833	16748
31.46667	16267
31.47500	15809
31.48333	15359
31.49167	14922
31.50000	14506
31.50833	14097
31.51667	13709
31.52500	13326
31.53333	12955
31.54167	12595
31.55000	12240
31.55833	11906
31.56667	11579
31.57500	11270
31.58333	10968
31.59167	10676
31.60000	10399
31.60833	10126
31.61667	9870
31.62500	9621
31.63333	9384
31.64167	9155
31.65000	8931
31.65833	8717
31.66667	8507
31.67500	8308
31.68333	8116
31.69167	7931
31.70000	7756
31.70833	7584
31.71667	7422
31.72500	7263
31.73333	7111
31.74167	6964
31.75000	6819
31.75833	6684
31.76667	6552
31.77500	6428
31.78333	6309
31.79167	6196
31.80000	6087
31.80833	5980
31.81667	5877
31.82500	5775
31.83333	5677
31.84167	5583
31.85000	5492
31.85833	5409
31.86667	5329
31.87500	5256
31.88333	5186
31.89167	5120
31.90000	5057
31.90833	4994
31.91667	4936
31.92500	4879
31.93333	4826
31.94167	4778
31.95000	4731
31.95833	4685
31.96667	4639
31.97500	4593
31.98333	4547
31.99167	4502
32.00000	4461
32.00833	4422
32.01667	4386
32.02500	4352
32.03333	4319
32.04167	4287
32.05000	4254
32.05833	4223
32.06667	4193
32.07500	4166
32.08333	4141
32.09167	4116
32.10000	4092
32.10833	4068
32.11667	4047
32.12500	4030
32.13333	4014
32.14167	4001
32.15000	3988
32.15833	3974
32.16667	3959
32.17500	3945
32.18333	3933
32.19167	3924
32.20000	3916
32.20833	3911
32.21667	3906
32.22500	3903
32.23333	3899
32.24167	3897
32.25000	3897
32.25833	3899
32.26667	3901
32.27500	3905
32.28333	3910
32.29167	3916
32.30000	3923
32.30833	3932
32.31667	3941
32.32500	3951
32.33333	3960
32.34167	3972
32.35000	3985
32.35833	3999
32.36667	4015
32.37500	4033
32.38333	4055
32.39167	4080
32.40000	4106
32.40833	4134
32.41667	4164
32.42500	4195
32.43333	4229
32.44167	4267
32.45000	4309
32.45833	4352
32.46667	4397
32.47500	4445
32.48333	4495
32.49167	4548
32.50000	4605
32.50833	4666
32.51667	4729
32.52500	4796
32.53333	4864
32.54167	4936
32.55000	5012
32.55833	5090
32.56667	5173
32.57500	5257
32.58333	5344
32.59167	5433
32.60000	5528
32.60833	5631
32.61667	5739
32.62500	5856
32.63333	5978
32.64167	6108
32.65000	6245
32.65833	6386
32.66667	6537
32.67500	6690
32.68333	6849
32.69167	7013
32.70000	7181
32.70833	7360
32.71667	7541
32.72500	7734
32.73333	7932
32.74167	8138
32.75000	8356
32.75833	8578
32.76667	8814
32.77500	9056
32.78333	9308
32.79167	9568
32.80000	9830
32.80833	10102
32.81667	10375
32.82500	10660
32.83333	10951
32.84167	11255
32.85000	11575
32.85833	11900
32.86667	12243
32.87500	12586
32.88333	12938
32.89167	13297
32.90000	13658
32.90833	14033
32.91667	14408
32.92500	14800
32.93333	15197
32.94167	15604
32.95000	16026
32.95833	16447
32.96667	16885
32.97500	17319
32.98333	17764
32.99167	18214
33.00000	18663
33.00833	19125
33.01667	19581
33.02500	20050
33.03333	20518
33.04167	20992
33.05000	21479
33.05833	21961
33.06667	22458
33.07500	22949
33.08333	23447
33.09167	23945
33.10000	24436
33.10833	24936
33.11667	25425
33.12500	25923
33.13333	26416
33.14167	26911
33.15000	27414
33.15833	27905
33.16667	28404
33.17500	28889
33.18333	29375
33.19167	29858
33.20000	30329
33.20833	30803
33.21667	31261
33.22500	31720
33.23333	32168
33.24167	32611
33.25000	33052
33.25833	33477
33.26667	33903
33.27500	34310
33.28333	34709
33.29167	35097
33.30000	35470
33.30833	35839
33.31667	36190
33.32500	36539
33.33333	36873
33.34167	37196
33.35000	37511
33.35833	37807
33.36667	38095
33.37500	38361
33.38333	38614
33.39167	38851
33.40000	39070
33.40833	39280
33.41667	39472
33.42500	39654
33.43333	39821
33.44167	39973
33.45000	40112
33.45833	40234
33.46667	40342
33.47500	40432
33.48333	40505
33.49167	40560
33.50000	40597
33.50833	40617
33.51667	40621
33.52500	40610
33.53333	40586
33.54167	40547
33.55000	40495
33.55833	40431
33.56667	40351
33.57500	40258
33.58333	40148
33.59167	40022
33.60000	39882
33.60833	39722
33.61667	39551
33.62500	39360
33.63333	39157
33.64167	38937
33.65000	38701
33.65833	38457
33.66667	38197
33.67500	37931
33.68333	37651
33.69167	37360
33.70000	37060
33.70833	36740
33.71667	36417
33.72500	36077
33.73333	35732
33.74167	35378
33.75000	35011
33.75833	34643
33.76667	34258
33.77500	33873
33.78333	33474
33.79167	33068
33.80000	32659
33.80833	32237
33.81667	31820
33.82500	31389
33.83333	30960
33.84167	30526
33.85000	30084
33.85833	29648
33.86667	29198
33.87500	28754
33.88333	28301
33.89167	27846
33.90000	27395
33.90833	26933
33.91667	26482
33.92500	26022
33.93333	25568
33.94167	25114
33.95000	24655
33.95833	24207
33.96667	23751
33.97500	23306
33.98333	22860
33.99167	22415
34.00000	21977
34.00833	21530
34.01667	21096
34.02500	20655
34.03333	20225
34.04167	19803
34.05000	19383
34.05833	18978
34.06667	18567
34.07500	18166
34.08333	17762
34.09167	17360
34.10000	16970
34.10833	16578
34.11667	16202
34.12500	15825
34.13333	15458
34.14167	15095
34.15000	14734
34.15833	14387
34.16667	14037
34.17500	13698
34.18333	13359
34.19167	13025
34.20000	12700
34.20833	12376
34.21667	12068
34.22500	11763
34.23333	11470
34.24167	11184
34.25000	10901
34.25833	10627
34.26667	10352
34.27500	10087
34.28333	9827
34.29167	9573
34.30000	9330
34.30833	9087
34.31667	8852
34.32500	8615
34.33333	8385
34.34167	8161
34.35000	7942
34.35833	7736
34.36667	7534
34.37500	7343
34.38333	7154
34.39167	6970
34.40000	6790
34.40833	6607
34.41667	6432
34.42500	6258
34.43333	6091
34.44167	5929
34.45000	5772
34.45833	5622
34.46667	5472
34.47500	5329
34.48333	5188
34.49167	5051
34.50000	4918
34.50833	4786
34.51667	4660
34.52500	4535
34.53333	4415
34.54167	4301
34.55000	4189
34.55833	4084
34.56667	3979
34.57500	3878
34.58333	3775
34.59167	3674
34.60000	3577
34.60833	3482
34.61667	3394
34.62500	3310
34.63333	3229
34.64167	3150
34.65000	3070
34.65833	2993
34.66667	2914
34.67500	2838
34.68333	2765
34.69167	2694
34.70000	2628
34.70833	2560
34.71667	2493
34.72500	2431
34.73333	2377
34.74167	2326
34.75000	2274
34.75833	2221
34.76667	2164
34.77500	2105
34.78333	2050
34.79167	2005
34.80000	1967
34.80833	1931
34.81667	1895
34.82500	1857
34.83333	1816
34.84167	1774
34.85000	1737
34.85833	1702
34.86667	1667
34.87500	1632
34.88333	1598
34.89167	1561
34.90000	1525
34.90833	1493
34.91667	1465
34.92500	1436
34.93333	1407
34.94167	1379
34.95000	1349
34.95833	1320
34.96667	1294
34.97500	1269
34.98333	1245
34.99167	1221
35.00000	1197
35.00833	1173
35.01667	1152
35.02500	1134
35.03333	1120
35.04167	1106
35.05000	1090
35.05833	1071
35.06667	1050
35.07500	1026
35.08333	1006
35.09167	989
35.10000	976
35.10833	965
35.11667	955
35.12500	945
35.13333	933
35.14167	919
35.15000	903
35.15833	886
35.16667	870
35.17500	855
35.18333	840
35.19167	826
35.20000	810
35.20833	794
35.21667	778
35.22500	765
35.23333	754
35.24167	746
35.25000	740
35.25833	733
35.26667	727
35.27500	718
35.28333	707
35.29167	695
35.30000	683
35.30833	672
35.31667	664
35.32500	660
35.33333	658
35.34167	655
35.35000	650
35.35833	642
35.36667	631
35.37500	620
35.38333	611
35.39167	604
35.40000	600
35.40833	596
35.41667	592
35.42500	586
35.43333	579
35.44167	569
35.45000	557
35.45833	545
35.46667	534
35.47500	524
35.48333	519
35.49167	517
35.50000	517
35.50833	517
35.51667	517
35.52500	514
35.53333	509
35.54167	502
35.55000	495
35.55833	489
35.56667	484
35.57500	481
35.58333	479
35.59167	478
35.60000	476
35.60833	473
35.61667	471
35.62500	468
35.63333	464
35.64167	458
35.65000	452
35.65833	446
35.66667	441
35.67500	436
35.68333	432
35.69167	430
35.70000	428
35.70833	427
35.71667	425
35.72500	424
35.73333	422
35.74167	420
35.75000	417
35.75833	413
35.76667	409
35.77500	405
35.78333	400
35.79167	395
35.80000	391
35.80833	389
35.81667	387
35.82500	385
35.83333	384
35.84167	383
35.85000	381
35.85833	378
35.86667	373
35.87500	367
35.88333	363
35.89167	359
35.90000	359
35.90833	360
35.91667	363
35.92500	367
35.93333	371
35.94167	373
35.95000	372
35.95833	368
35.96667	360
35.97500	351
35.98333	344
35.99167	339
36.00000	336
36.00833	335
36.01667	335
36.02500	336
36.03333	335
36.04167	336
36.05000	336
36.05833	336
36.06667	336
36.07500	336
36.08333	337
36.09167	339
36.10000	340
36.10833	340
36.11667	337
36.12500	333
36.13333	329
36.14167	325
36.15000	321
36.15833	317
36.16667	313
36.17500	310
36.18333	311
36.19167	314
36.20000	318
36.20833	323
36.21667	327
36.22500	328
36.23333	328
36.24167	325
36.25000	322
36.25833	318
36.26667	315
36.27500	313
36.28333	313
36.29167	314
36.30000	314
36.30833	313
36.31667	311
36.32500	310
36.33333	309
36.34167	310
36.35000	313
36.35833	316
36.36667	319
36.37500	320
36.38333	318
36.39167	314
36.40000	310
36.40833	306
36.41667	301
36.42500	298
36.43333	295
36.44167	295
36.45000	298
36.45833	303
36.46667	309
36.47500	315
36.48333	318
36.49167	320
36.50000	320
36.50833	318
36.51667	315
36.52500	312
36.53333	308
36.54167	304
36.55000	302
36.55833	302
36.56667	305
36.57500	310
36.58333	315
36.59167	318
36.60000	317
36.60833	313
36.61667	307
36.62500	302
36.63333	299
36.64167	299
36.65000	302
36.65833	306
36.66667	308
36.67500	309
36.68333	309
36.69167	310
36.70000	312
36.70833	315
36.71667	314
36.72500	310
36.73333	303
36.74167	297
36.75000	293
36.75833	291
36.76667	290
36.77500	292
36.78333	296
36.79167	301
36.80000	307
36.80833	314
36.81667	319
36.82500	323
36.83333	325
36.84167	325
36.85000	322
36.85833	317
36.86667	310
36.87500	305
36.88333	303
36.89167	306
36.90000	309
36.90833	312
36.91667	313
36.92500	311
36.93333	308
36.94167	306
36.95000	305
36.95833	306
36.96667	309
36.97500	312
36.98333	314
36.99167	315
37.00000	313
37.00833	309
37.01667	306
37.02500	305
37.03333	307
37.04167	311
37.05000	317
37.05833	321
37.06667	321
37.07500	319
37.08333	313
37.09167	306
37.10000	302
37.10833	302
37.11667	305
37.12500	309
37.13333	314
37.14167	319
37.15000	321
37.15833	321
37.16667	319
37.17500	315
37.18333	312
37.19167	310
37.20000	310
37.20833	312
37.21667	314
37.22500	316
37.23333	316
37.24167	316
37.25000	317
37.25833	319
37.26667	324
37.27500	328
37.28333	332
37.29167	333
37.30000	332
37.30833	329
37.31667	326
37.32500	326
37.33333	329
37.34167	334
37.35000	340
37.35833	347
37.36667	353
37.37500	357
37.38333	359
37.39167	360
37.40000	362
37.40833	366
37.41667	369
37.42500	370
37.43333	369
37.44167	367
37.45000	364
37.45833	364
37.46667	366
37.47500	369
37.48333	370
37.49167	370
37.50000	373
37.50833	379
37.51667	388
37.52500	399
37.53333	411
37.54167	419
37.55000	424
37.55833	427
37.56667	429
37.57500	431
37.58333	433
37.59167	435
37.60000	437
37.60833	442
37.61667	449
37.62500	458
37.63333	468
37.64167	476
37.65000	484
37.65833	489
37.66667	492
37.67500	494
37.68333	498
37.69167	502
37.70000	506
37.70833	509
37.71667	512
37.72500	515
37.73333	518
37.74167	524
37.75000	531
37.75833	539
37.76667	548
37.77500	558
37.78333	567
37.79167	576
37.80000	583
37.80833	587
37.81667	587
37.82500	584
37.83333	580
37.84167	577
37.85000	577
37.85833	581
37.86667	590
37.87500	601
37.88333	614
37.89167	626
37.90000	636
37.90833	642
37.91667	645
37.92500	646
37.93333	645
37.94167	646
37.95000	649
37.95833	653
37.96667	660
37.97500	667
37.98333	673
37.99167	679
38.00000	682
38.00833	683
38.01667	683
38.02500	684
38.03333	687
38.04167	693
38.05000	700
38.05833	707
38.06667	712
38.07500	716
38.08333	720
38.09167	723
38.10000	727
38.10833	730
38.11667	731
38.12500	730
38.13333	726
38.14167	723
38.15000	720
38.15833	720
38.16667	723
38.17500	728
38.18333	731
38.19167	734
38.20000	736
38.20833	736
38.21667	735
38.22500	733
38.23333	732
38.24167	730
38.25000	731
38.25833	734
38.26667	740
38.27500	747
38.28333	752
38.29167	755
38.30000	756
38.30833	754
38.31667	751
38.32500	746
38.33333	742
38.34167	737
38.35000	733
38.35833	730
38.36667	730
38.37500	730
38.38333	730
38.39167	730
38.40000	729
38.40833	728
38.41667	728
38.42500	729
38.43333	729
38.44167	727
38.45000	722
38.45833	717
38.46667	712
38.47500	707
38.48333	702
38.49167	697
38.50000	693
38.50833	693
38.51667	694
38.52500	696
38.53333	697
38.54167	692
38.55000	684
38.55833	677
38.56667	674
38.57500	674
38.58333	677
38.59167	680
38.60000	681
38.60833	679
38.61667	676
38.62500	674
38.63333	674
38.64167	674
38.65000	674
38.65833	671
38.66667	666
38.67500	659
38.68333	652
38.69167	644
38.70000	637
38.70833	632
38.71667	630
38.72500	631
38.73333	634
38.74167	637
38.75000	636
38.75833	631
38.76667	622
38.77500	612
38.78333	603
38.79167	596
38.80000	593
38.80833	593
38.81667	593
38.82500	591
38.83333	587
38.84167	581
38.85000	576
38.85833	574
38.86667	577
38.87500	581
38.88333	583
38.89167	582
38.90000	580
38.90833	577
38.91667	574
38.92500	572
38.93333	570
38.94167	567
38.95000	563
38.95833	558
38.96667	553
38.97500	550
38.98333	549
38.99167	550
39.00000	553
39.00833	556
39.01667	559
39.02500	561
39.03333	562
39.04167	563
39.05000	564
39.05833	563
39.06667	559
39.07500	554
39.08333	549
39.09167	545
39.10000	542
39.10833	542
39.11667	543
39.12500	545
39.13333	547
39.14167	549
39.15000	549
39.15833	549
39.16667	547
39.17500	545
39.18333	542
39.19167	540
39.20000	536
39.20833	531
39.21667	528
39.22500	527
39.23333	528
39.24167	530
39.25000	534
39.25833	537
39.26667	540
39.27500	542
39.28333	542
39.29167	540
39.30000	537
39.30833	535
39.31667	532
39.32500	531
39.33333	530
39.34167	529
39.35000	528
39.35833	526
39.36667	527
39.37500	529
39.38333	531
39.39167	534
39.40000	538
39.40833	543
39.41667	547
39.42500	549
39.43333	551
39.44167	552
39.45000	554
39.45833	554
39.46667	553
39.47500	551
39.48333	547
39.49167	544
39.50000	542
39.50833	544
39.51667	547
39.52500	552
39.53333	556
39.54167	557
39.55000	556
39.55833	552
39.56667	546
39.57500	541
39.58333	538
39.59167	536
39.60000	537
39.60833	542
39.61667	547
39.62500	550
39.63333	550
39.64167	544
39.65000	536
39.65833	529
39.66667	525
39.67500	525
39.68333	529
39.69167	535
39.70000	541
39.70833	548
39.71667	555
39.72500	561
39.73333	566
39.74167	569
39.75000	569
39.75833	567
39.76667	563
39.77500	557
39.78333	555
39.79167	554
39.80000	555
39.80833	557
39.81667	557
39.82500	555
39.83333	553
39.84167	552
39.85000	553
39.85833	555
39.86667	554
39.87500	552
39.88333	547
39.89167	542
39.90000	538
39.90833	537
39.91667	540
39.92500	546
39.93333	553
39.94167	559
39.95000	564
39.95833	567
39.96667	568
39.97500	566
39.98333	563
39.99167	559
40.00000	555
40.00833	552
40.01667	550
40.02500	550
40.03333	551
40.04167	552
40.05000	552
40.05833	553
40.06667	556
40.07500	563
40.08333	573
40.09167	584
40.10000	593
40.10833	598
40.11667	601
40.12500	602
40.13333	602
40.14167	604
40.15000	608
40.15833	613
40.16667	618
40.17500	622
40.18333	623
40.19167	622
40.20000	620
40.20833	620
40.21667	620
40.22500	622
40.23333	623
40.24167	623
40.25000	622
40.25833	622
40.26667	626
40.27500	630
40.28333	632
40.29167	633
40.30000	633
40.30833	633
40.31667	635
40.32500	637
40.33333	640
40.34167	642
40.35000	644
40.35833	646
40.36667	649
40.37500	654
40.38333	660
40.39167	667
40.40000	674
40.40833	682
40.41667	689
40.42500	695
40.43333	699
40.44167	699
40.45000	696
40.45833	689
40.46667	680
40.47500	674
40.48333	674
40.49167	680
40.50000	690
40.50833	702
40.51667	715
40.52500	729
40.53333	742
40.54167	756
40.55000	769
40.55833	779
40.56667	787
40.57500	793
40.58333	797
40.59167	801
40.60000	807
40.60833	818
40.61667	831
40.62500	848
40.63333	865
40.64167	878
40.65000	889
40.65833	899
40.66667	910
40.67500	922
40.68333	934
40.69167	947
40.70000	964
40.70833	985
40.71667	1010
40.72500	1038
40.73333	1066
40.74167	1091
40.75000	1114
40.75833	1137
40.76667	1163
40.77500	1189
40.78333	1218
40.79167	1247
40.80000	1275
40.80833	1303
40.81667	1330
40.82500	1360
40.83333	1390
40.84167	1423
40.85000	1458
40.85833	1496
40.86667	1538
40.87500	1583
40.88333	1630
40.89167	1677
40.90000	1723
40.90833	1769
40.91667	1816
40.92500	1866
40.93333	1918
40.94167	1973
40.95000	2030
40.95833	2087
40.96667	2143
40.97500	2201
40.98333	2263
40.99167	2329
41.00000	2398
41.00833	2470
41.01667	2540
41.02500	2611
41.03333	2681
41.04167	2752
41.05000	2826
41.05833	2900
41.06667	2980
41.07500	3062
41.08333	3146
41.09167	3232
41.10000	3317
41.10833	3402
41.11667	3487
41.12500	3577
41.13333	3668
41.14167	3760
41.15000	3854
41.15833	3945
41.16667	4037
41.17500	4127
41.18333	4217
41.19167	4308
41.20000	4399
41.20833	4494
41.21667	4590
41.22500	4689
41.23333	4789
41.24167	4887
41.25000	4985
41.25833	5080
41.26667	5178
41.27500	5275
41.28333	5375
41.29167	5478
41.30000	5581
41.30833	5687
41.31667	5790
41.32500	5893
41.33333	5993
41.34167	6089
41.35000	6185
41.35833	6278
41.36667	6372
41.37500	6462
41.38333	6548
41.39167	6631
41.40000	6711
41.40833	6791
41.41667	6870
41.42500	6953
41.43333	7035
41.44167	7115
41.45000	7195
41.45833	7272
41.46667	7349
41.47500	7422
41.48333	7492
41.49167	7557
41.50000	7615
41.50833	7669
41.51667	7719
41.52500	7768
41.53333	7815
41.54167	7861
41.55000	7905
41.55833	7947
41.56667	7988
41.57500	8027
41.58333	8064
41.59167	8099
41.60000	8129
41.60833	8155
41.61667	8176
41.62500	8193
41.63333	8208
41.64167	8219
41.65000	8228
41.65833	8233
41.66667	8236
41.67500	8236
41.68333	8235
41.69167	8233
41.70000	8226
41.70833	8216
41.71667	8200
41.72500	8178
41.73333	8153
41.74167	8127
41.75000	8100
41.75833	8073
41.76667	8045
41.77500	8013
41.78333	7975
41.79167	7933
41.80000	7887
41.80833	7837
41.81667	7787
41.82500	7735
41.83333	7683
41.84167	7632
41.85000	7577
41.85833	7521
41.86667	7459
41.87500	7397
41.88333	7334
41.89167	7269
41.90000	7201
41.90833	7128
41.91667	7051
41.92500	6966
41.93333	6879
41.94167	6793
41.95000	6707
41.95833	6622
41.96667	6534
41.97500	6448
41.98333	6361
41.99167	6274
42.00000	6187
42.00833	6097
42.01667	6008
42.02500	5914
42.03333	5820
42.04167	5727
42.05000	5631
42.05833	5535
42.06667	5434
42.07500	5333
42.08333	5229
42.09167	5124
42.10000	5023
42.10833	4923
42.11667	4827
42.12500	4731
42.13333	4635
42.14167	4539
42.15000	4440
42.15833	4343
42.16667	4243
42.17500	4146
42.18333	4051
42.19167	3957
42.20000	3865
42.20833	3773
42.21667	3684
42.22500	3596
42.23333	3513
42.24167	3432
42.25000	3350
42.25833	3267
42.26667	3177
42.27500	3088
42.28333	3000
42.29167	2914
42.30000	2833
42.30833	2753
42.31667	2678
42.32500	2602
42.33333	2529
42.34167	2458
42.35000	2387
42.35833	2318
42.36667	2248
42.37500	2181
42.38333	2115
42.39167	2051
42.40000	1991
42.40833	1932
42.41667	1876
42.42500	1822
42.43333	1770
42.44167	1720
42.45000	1670
42.45833	1619
42.46667	1566
42.47500	1513
42.48333	1460
42.49167	1410
42.50000	1363
42.50833	1319
42.51667	1278
42.52500	1236
42.53333	1194
42.54167	1153
42.55000	1111
42.55833	1074
42.56667	1039
42.57500	1008
42.58333	979
42.59167	951
42.60000	923
42.60833	897
42.61667	873
42.62500	848
42.63333	823
42.64167	797
42.65000	769
42.65833	742
42.66667	714
42.67500	687
42.68333	662
42.69167	640
42.70000	622
42.70833	606
42.71667	590
42.72500	574
42.73333	556
42.74167	539
42.75000	523
42.75833	510
42.76667	501
42.77500	492
42.78333	482
42.79167	471
42.80000	458
42.80833	446
42.81667	436
42.82500	429
42.83333	423
42.84167	417
42.85000	409
42.85833	399
42.86667	386
42.87500	373
42.88333	362
42.89167	354
42.90000	346
42.90833	339
42.91667	331
42.92500	325
42.93333	320
42.94167	317
42.95000	315
42.95833	313
42.96667	310
42.97500	307
42.98333	303
42.99167	297
43.00000	290
43.00833	282
43.01667	276
43.02500	272
43.03333	270
43.04167	266
43.05000	262
43.05833	256
43.06667	249
43.07500	241
43.08333	235
43.09167	230
43.10000	226
43.10833	223
43.11667	222
43.12500	222
43.13333	224
43.14167	225
43.15000	225
43.15833	224
43.16667	222
43.17500	222
43.18333	223
43.19167	224
43.20000	224
43.20833	222
43.21667	219
43.22500	215
43.23333	211
43.24167	209
43.25000	209
43.25833	212
43.26667	215
43.27500	218
43.28333	217
43.29167	212
43.30000	205
43.30833	198
43.31667	191
43.32500	187
43.33333	186
43.34167	186
43.35000	188
43.35833	191
43.36667	194
43.37500	195
43.38333	194
43.39167	190
43.40000	186
43.40833	183
43.41667	182
43.42500	183
43.43333	186
43.44167	188
43.45000	188
43.45833	187
43.46667	184
43.47500	181
43.48333	177
43.49167	172
43.50000	167
43.50833	164
43.51667	162
43.52500	164
43.53333	167
43.54167	170
43.55000	172
43.55833	174
43.56667	174
43.57500	174
43.58333	174
43.59167	174
43.60000	173
43.60833	170
43.61667	165
43.62500	159
43.63333	154
43.64167	151
43.65000	150
43.65833	152
43.66667	158
43.67500	165
43.68333	172
43.69167	180
43.70000	184
43.70833	186
43.71667	186
43.72500	185
43.73333	185
43.74167	185
43.75000	185
43.75833	183
43.76667	178
43.77500	172
43.78333	167
43.79167	165
43.80000	166
43.80833	168
43.81667	170
43.82500	168
43.83333	164
43.84167	161
43.85000	161
43.85833	164
43.86667	167
43.87500	170
43.88333	171
43.89167	170
43.90000	168
43.90833	166
43.91667	166
43.92500	167
43.93333	170
43.94167	173
43.95000	177
43.95833	180
43.96667	183
43.97500	185
43.98333	183
43.99167	178
44.00000	171
44.00833	164
44.01667	158
44.02500	154
44.03333	153
44.04167	153
44.05000	153
44.05833	154
44.06667	155
44.07500	156
44.08333	159
44.09167	162
44.10000	166
44.10833	170
44.11667	173
44.12500	175
44.13333	175
44.14167	173
44.15000	171
44.15833	168
44.16667	168
44.17500	168
44.18333	170
44.19167	173
44.20000	175
44.20833	175
44.21667	175
44.22500	176
44.23333	178
44.24167	180
44.25000	182
44.25833	183
44.26667	181
44.27500	178
44.28333	174
44.29167	171
44.30000	169
44.30833	166
44.31667	163
44.32500	160
44.33333	157
44.34167	155
44.35000	154
44.35833	154
44.36667	154
44.37500	156
44.38333	157
44.39167	159
44.40000	160
44.40833	161
44.41667	161
44.42500	161
44.43333	162
44.44167	163
44.45000	166
44.45833	168
44.46667	169
44.47500	171
44.48333	173
44.49167	175
44.50000	176
44.50833	177
44.51667	177
44.52500	177
44.53333	176
44.54167	176
44.55000	175
44.55833	175
44.56667	174
44.57500	174
44.58333	175
44.59167	177
44.60000	179
44.60833	180
44.61667	179
44.62500	178
44.63333	177
44.64167	175
44.65000	172
44.65833	169
44.66667	167
44.67500	165
44.68333	164
44.69167	165
44.70000	168
44.70833	173
44.71667	179
44.72500	185
44.73333	190
44.74167	193
44.75000	195
44.75833	197
44.76667	198
44.77500	198
44.78333	194
44.79167	188
44.80000	181
44.80833	175
44.81667	172
44.82500	173
44.83333	176
44.84167	180
44.85000	185
44.85833	188
44.86667	190
44.87500	191
44.88333	192
44.89167	192
44.90000	190
44.90833	186
44.91667	179
44.92500	173
44.93333	166
44.94167	161
44.95000	156
44.95833	153
44.96667	151
44.97500	151
44.98333	151
44.99167	151
45.00000	150
45.00833	148
45.01667	148
45.02500	151
45.03333	155
45.04167	158
45.05000	159
45.05833	158
45.06667	155
45.07500	151
45.08333	149
45.09167	149
45.10000	152
45.10833	157
45.11667	160
45.12500	161
45.13333	160
45.14167	158
45.15000	154
45.15833	150
45.16667	146
45.17500	142
45.18333	139
45.19167	138
45.20000	139
45.20833	140
45.21667	140
45.22500	138
45.23333	134
45.24167	131
45.25000	129
45.25833	129
45.26667	128
45.27500	127
45.28333	126
45.29167	124
45.30000	123
45.30833	125
45.31667	127
45.32500	128
45.33333	126
45.34167	122
45.35000	115
45.35833	107
45.36667	101
45.37500	97
45.38333	95
45.39167	94
45.40000	96
45.40833	98
45.41667	100
45.42500	100
45.43333	98
45.44167	94
45.45000	89
45.45833	85
45.46667	81
45.47500	79
45.48333	77
45.49167	77
45.50000	77
45.50833	77
45.51667	75
45.52500	73
45.53333	69
45.54167	64
45.55000	59
45.55833	55
45.56667	52
45.57500	50
45.58333	47
45.59167	43
45.60000	39
45.60833	36
45.61667	33
45.62500	32
45.63333	32
45.64167	32
45.65000	30
45.65833	29
45.66667	27
45.67500	25
45.68333	24
45.69167	24
45.70000	23
45.70833	21
45.71667	17
45.72500	13
45.73333	9
45.74167	5
45.75000	2
45.75833	-3
45.76667	-9
45.77500	-16
45.78333	-23
45.79167	-27
45.80000	-29
45.80833	-29
45.81667	-28
45.82500	-25
45.83333	-23
45.84167	-23
45.85000	-26
45.85833	-31
45.86667	-39
45.87500	-46
45.88333	-52
45.89167	-56
45.90000	-60
45.90833	-63
45.91667	-66
45.92500	-70
45.93333	-74
45.94167	-77
45.95000	-80
45.95833	-82
45.96667	-84
45.97500	-86
45.98333	-88
45.99167	-90
46.00000	-92
46.00833	-92
46.01667	-92
46.02500	-92
46.03333	-90
46.04167	-90
46.05000	-91
46.05833	-94
46.06667	-97
46.07500	-100
46.08333	-103
46.09167	-106
46.10000	-110
46.10833	-116
46.11667	-120
46.12500	-122
46.13333	-121
46.14167	-119
46.15000	-115
46.15833	-115
46.16667	-118
46.17500	-124
46.18333	-131
46.19167	-137
46.20000	-141
46.20833	-143
46.21667	-144
46.22500	-144
46.23333	-143
46.24167	-142
46.25000	-141
46.25833	-141
46.26667	-142
46.27500	-144
46.28333	-146
46.29167	-148
46.30000	-150
46.30833	-152
46.31667	-155
46.32500	-158
46.33333	-161
46.34167	-163
46.35000	-164
46.35833	-165
46.36667	-167
46.37500	-170
46.38333	-174
46.39167	-178
46.40000	-181
46.40833	-185
46.41667	-188
46.42500	-191
46.43333	-193
46.44167	-194
46.45000	-195
46.45833	-197
46.46667	-199
46.47500	-199
46.48333	-199
46.49167	-197
46.50000	-194
46.50833	-192
46.51667	-190
46.52500	-187
46.53333	-185
46.54167	-182
46.55000	-179
46.55833	-178
46.56667	-181
46.57500	-186
46.58333	-190
46.59167	-193
46.60000	-195
46.60833	-195
46.61667	-195
46.62500	-196
46.63333	-198
46.64167	-198
46.65000	-197
46.65833	-195
46.66667	-193
46.67500	-193
46.68333	-197
46.69167	-202
46.70000	-207
46.70833	-209
46.71667	-208
46.72500	-204
46.73333	-199
46.74167	-197
46.75000	-198
46.75833	-200
46.76667	-202
46.77500	-203
46.78333	-204
46.79167	-204
46.80000	-204
46.80833	-206
46.81667	-206
46.82500	-205
46.83333	-202
46.84167	-198
46.85000	-194
46.85833	-191
46.86667	-191
46.87500	-193
46.88333	-194
46.89167	-195
46.90000	-196
46.90833	-198
46.91667	-200
46.92500	-204
46.93333	-206
46.94167	-208
46.95000	-208
46.95833	-206
46.96667	-205
46.97500	-204
46.98333	-205
46.99167	-208
47.00000	-209
47.00833	-210
47.01667	-210
47.02500	-208
47.03333	-206
47.04167	-204
47.05000	-205
47.05833	-204
47.06667	-202
47.07500	-198
47.08333	-194
47.09167	-190
47.10000	-187
47.10833	-185
47.11667	-184
47.12500	-187
47.13333	-190
47.14167	-196
47.15000	-200
47.15833	-202
47.16667	-200
47.17500	-195
47.18333	-190
47.19167	-186
47.20000	-185
47.20833	-188
47.21667	-191
47.22500	-193
47.23333	-194
47.24167	-193
47.25000	-191
47.25833	-189
47.26667	-189
47.27500	-189
47.28333	-188
47.29167	-188
47.30000	-187
47.30833	-188
47.31667	-189
47.32500	-191
47.33333	-193
47.34167	-194
47.35000	-193
47.35833	-192
47.36667	-190
47.37500	-187
47.38333	-186
47.39167	-185
47.40000	-185
47.40833	-185
47.41667	-184
47.42500	-181
47.43333	-177
47.44167	-173
47.45000	-171
47.45833	-169
47.46667	-169
47.47500	-169
47.48333	-170
47.49167	-170
47.50000	-171
47.50833	-172
47.51667	-174
47.52500	-174
47.53333	-172
47.54167	-171
47.55000	-169
47.55833	-168
47.56667	-165
47.57500	-162
47.58333	-160
47.59167	-158
47.60000	-160
47.60833	-164
47.61667	-169
47.62500	-172
47.63333	-172
47.64167	-169
47.65000	-164
47.65833	-160
47.66667	-157
47.67500	-156
47.68333	-156
47.69167	-156
47.70000	-155
47.70833	-152
47.71667	-148
47.72500	-145
47.73333	-142
47.74167	-141
47.75000	-141
47.75833	-141
47.76667	-139
47.77500	-137
47.78333	-136
47.79167	-137
47.80000	-138
47.80833	-138
47.81667	-137
47.82500	-137
47.83333	-138
47.84167	-140
47.85000	-140
47.85833	-138
47.86667	-133
47.87500	-126
47.88333	-120
47.89167	-115
47.90000	-111
47.90833	-107
47.91667	-104
47.92500	-102
47.93333	-101
47.94167	-101
47.95000	-99
47.95833	-98
47.96667	-97
47.97500	-98
47.98333	-101
47.99167	-106
48.00000	-109
48.00833	-112
48.01667	-114
48.02500	-115
48.03333	-113
48.04167	-110
48.05000	-107
48.05833	-103
48.06667	-98
48.07500	-93
48.08333	-90
48.09167	-89
48.10000	-90
48.10833	-92
48.11667	-93
48.12500	-91
48.13333	-86
48.14167	-81
48.15000	-77
48.15833	-73
48.16667	-72
48.17500	-72
48.18333	-72
48.19167	-73
48.20000	-74
48.20833	-74
48.21667	-73
48.22500	-71
48.23333	-68
48.24167	-66
48.25000	-65
48.25833	-65
48.26667	-66
48.27500	-68
48.28333	-69
48.29167	-68
48.30000	-66
48.30833	-62
48.31667	-57
48.32500	-55
48.33333	-54
48.34167	-56
48.35000	-59
48.35833	-60
48.36667	-60
48.37500	-57
48.38333	-54
48.39167	-51
48.40000	-49
48.40833	-49
48.41667	-51
48.42500	-54
48.43333	-57
48.44167	-59
48.45000	-59
48.45833	-56
48.46667	-51
48.47500	-46
48.48333	-44
48.49167	-44
48.50000	-43
48.50833	-42
48.51667	-39
48.52500	-35
48.53333	-31
48.54167	-28
48.55000	-27
48.55833	-26
48.56667	-24
48.57500	-23
48.58333	-24
48.59167	-26
48.60000	-28
48.60833	-28
48.61667	-28
48.62500	-26
48.63333	-25
48.64167	-24
48.65000	-24
48.65833	-23
48.66667	-22
48.67500	-20
48.68333	-18
48.69167	-17
48.70000	-15
48.70833	-14
48.71667	-14
48.72500	-16
48.73333	-20
48.74167	-24
48.75000	-29
48.75833	-32
48.76667	-34
48.77500	-34
48.78333	-34
48.79167	-34
48.80000	-33
48.80833	-31
48.81667	-29
48.82500	-25
48.83333	-21
48.84167	-17
48.85000	-14
48.85833	-12
48.86667	-12
48.87500	-13
48.88333	-15
48.89167	-16
48.90000	-15
48.90833	-13
48.91667	-11
48.92500	-9
48.93333	-10
48.94167	-12
48.95000	-16
48.95833	-22
48.96667	-27
48.97500	-32
48.98333	-34
48.99167	-34
49.00000	-32
49.00833	-30
49.01667	-29
49.02500	-28
49.03333	-28
49.04167	-28
49.05000	-27
49.05833	-26
49.06667	-26
49.07500	-26
49.08333	-26
49.09167	-26
49.10000	-25
49.10833	-25
49.11667	-26
49.12500	-26
49.13333	-25
49.14167	-25
49.15000	-26
49.15833	-27
49.16667	-28
49.17500	-29
49.18333	-30
49.19167	-30
49.20000	-31
49.20833	-32
49.21667	-33
49.22500	-34
49.23333	-35
49.24167	-36
49.25000	-37
49.25833	-39
49.26667	-41
49.27500	-44
49.28333	-46
49.29167	-48
49.30000	-47
49.30833	-45
49.31667	-42
49.32500	-39
49.33333	-37
49.34167	-38
49.35000	-41
49.35833	-46
49.36667	-51
49.37500	-55
49.38333	-56
49.39167	-54
49.40000	-50
49.40833	-47
49.41667	-45
49.42500	-45
49.43333	-47
49.44167	-48
49.45000	-48
49.45833	-48
49.46667	-49
49.47500	-52
49.48333	-56
49.49167	-61
49.50000	-65
49.50833	-68
49.51667	-70
49.52500	-72
49.53333	-73
49.54167	-75
49.55000	-76
49.55833	-76
49.56667	-75
49.57500	-73
49.58333	-70
49.59167	-65
49.60000	-59
49.60833	-54
49.61667	-51
49.62500	-53
49.63333	-57
49.64167	-62
49.65000	-66
49.65833	-70
49.66667	-72
49.67500	-73
49.68333	-74
49.69167	-73
49.70000	-70
49.70833	-65
49.71667	-60
49.72500	-57
49.73333	-58
49.74167	-62
49.75000	-69
49.75833	-75
49.76667	-80
49.77500	-84
49.78333	-85
49.79167	-84
49.80000	-81
49.80833	-78
49.81667	-76
49.82500	-75
49.83333	-76
49.84167	-78
49.85000	-80
49.85833	-80
49.86667	-80
49.87500	-81
49.88333	-82
49.89167	-86
49.90000	-89
49.90833	-92
49.91667	-94
49.92500	-95
49.93333	-94
49.94167	-93
49.95000	-92
49.95833	-90
49.96667	-87
49.97500	-83
49.98333	-81
49.99167	-80
50.00000	-81
50.00833	-85
50.01667	-89
50.02500	-93
50.03333	-96
50.04167	-97
50.05000	-95
50.05833	-93
50.06667	-92
50.07500	-92
50.08333	-94
50.09167	-97
50.10000	-101
50.10833	-104
50.11667	-107
50.12500	-109
50.13333	-110
50.14167	-110
50.15000	-110
50.15833	-108
50.16667	-106
50.17500	-104
50.18333	-102
50.19167	-100
50.20000	-98
50.20833	-97
50.21667	-96
50.22500	-97
50.23333	-99
50.24167	-102
50.25000	-107
50.25833	-113
50.26667	-119
50.27500	-125
50.28333	-128
50.29167	-126
50.30000	-121
50.30833	-112
50.31667	-104
50.32500	-99
50.33333	-97
50.34167	-97
50.35000	-98
50.35833	-101
50.36667	-103
50.37500	-105
50.38333	-107
50.39167	-108
50.40000	-109
50.40833	-108
50.41667	-107
50.42500	-106
50.43333	-105
50.44167	-105
50.45000	-106
50.45833	-106
50.46667	-106
50.47500	-105
50.48333	-103
50.49167	-100
50.50000	-99
50.50833	-99
50.51667	-101
50.52500	-103
50.53333	-106
50.54167	-108
50.55000	-107
50.55833	-105
50.56667	-102
50.57500	-101
50.58333	-100
50.59167	-100
50.60000	-100
50.60833	-99
50.61667	-97
50.62500	-96
50.63333	-95
50.64167	-95
50.65000	-98
50.65833	-101
50.66667	-102
50.67500	-101
50.68333	-99
50.69167	-98
50.70000	-98
50.70833	-102
50.71667	-106
50.72500	-108
50.73333	-107
50.74167	-103
50.75000	-99
50.75833	-96
50.76667	-93
50.77500	-92
50.78333	-92
50.79167	-92
50.80000	-92
50.80833	-93
50.81667	-93
50.82500	-93
50.83333	-92
50.84167	-91
50.85000	-91
50.85833	-93
50.86667	-95
50.87500	-97
50.88333	-99
50.89167	-98
50.90000	-95
50.90833	-90
50.91667	-85
50.92500	-79
50.93333	-74
50.94167	-72
50.95000	-73
50.95833	-74
50.96667	-73
50.97500	-71
50.98333	-68
50.99167	-64
51.00000	-61
51.00833	-58
51.01667	-55
51.02500	-52
51.03333	-48
51.04167	-43
51.05000	-36
51.05833	-29
51.06667	-22
51.07500	-16
51.08333	-12
51.09167	-9
51.10000	-5
51.10833	4
51.11667	14
51.12500	26
51.13333	37
51.14167	46
51.15000	54
51.15833	62
51.16667	71
51.17500	81
51.18333	92
51.19167	105
51.20000	120
51.20833	138
51.21667	156
51.22500	176
51.23333	197
51.24167	218
51.25000	240
51.25833	262
51.26667	286
51.27500	310
51.28333	335
51.29167	361
51.30000	390
51.30833	422
51.31667	454
51.32500	489
51.33333	526
51.34167	563
51.35000	601
51.35833	638
51.36667	676
51.37500	715
51.38333	755
51.39167	799
51.40000	845
51.40833	896
51.41667	948
51.42500	1001
51.43333	1055
51.44167	1112
51.45000	1173
51.45833	1236
51.46667	1304
51.47500	1373
51.48333	1443
51.49167	1515
51.50000	1589
51.50833	1669
51.51667	1752
51.52500	1842
51.53333	1936
51.54167	2033
51.55000	2135
51.55833	2236
51.56667	2340
51.57500	2444
51.58333	2550
51.59167	2659
51.60000	2772
51.60833	2895
51.61667	3020
51.62500	3154
51.63333	3290
51.64167	3428
51.65000	3571
51.65833	3714
51.66667	3866
51.67500	4020
51.68333	4183
51.69167	4352
51.70000	4524
51.70833	4705
51.71667	4887
51.72500	5074
51.73333	5263
51.74167	5455
51.75000	5653
51.75833	5852
51.76667	6060
51.77500	6271
51.78333	6488
51.79167	6712
51.80000	6937
51.80833	7174
51.81667	7410
51.82500	7654
51.83333	7900
51.84167	8149
51.85000	8406
51.85833	8661
51.86667	8928
51.87500	9197
51.88333	9478
51.89167	9767
51.90000	10057
51.90833	10358
51.91667	10654
51.92500	10957
51.93333	11263
51.94167	11573
51.95000	11893
51.95833	12210
51.96667	12537
51.97500	12862
51.98333	13191
51.99167	13528
52.00000	13864
52.00833	14216
52.01667	14565
52.02500	14923
52.03333	15284
52.04167	15646
52.05000	16018
52.05833	16384
52.06667	16762
52.07500	17135
52.08333	17512
52.09167	17893
52.10000	18269
52.10833	18656
52.11667	19039
52.12500	19431
52.13333	19823
52.14167	20214
52.15000	20613
52.15833	21004
52.16667	21405
52.17500	21801
52.18333	22200
52.19167	22603
52.20000	23001
52.20833	23410
52.21667	23812
52.22500	24221
52.23333	24628
52.24167	25031
52.25000	25438
52.25833	25836
52.26667	26240
52.27500	26637
52.28333	27034
52.29167	27433
52.30000	27825
52.30833	28227
52.31667	28620
52.32500	29017
52.33333	29410
52.34167	29797
52.35000	30188
52.35833	30566
52.36667	30949
52.37500	31325
52.38333	31700
52.39167	32076
52.40000	32445
52.40833	32819
52.41667	33183
52.42500	33548
52.43333	33908
52.44167	34261
52.45000	34615
52.45833	34955
52.46667	35295
52.47500	35623
52.48333	35946
52.49167	36266
52.50000	36578
52.50833	36894
52.51667	37198
52.52500	37500
52.53333	37794
52.54167	38079
52.55000	38363
52.55833	38635
52.56667	38907
52.57500	39169
52.58333	39424
52.59167	39673
52.60000	39912
52.60833	40149
52.61667	40376
52.62500	40599
52.63333	40815
52.64167	41021
52.65000	41224
52.65833	41414
52.66667	41601
52.67500	41777
52.68333	41944
52.69167	42106
52.70000	42257
52.70833	42404
52.71667	42541
52.72500	42672
52.73333	42794
52.74167	42908
52.75000	43016
52.75833	43114
52.76667	43206
52.77500	43289
52.78333	43365
52.79167	43433
52.80000	43493
52.80833	43546
52.81667	43590
52.82500	43624
52.83333	43650
52.84167	43666
52.85000	43675
52.85833	43675
52.86667	43666
52.87500	43649
52.88333	43623
52.89167	43591
52.90000	43553
52.90833	43508
52.91667	43457
52.92500	43397
52.93333	43329
52.94167	43255
52.95000	43171
52.95833	43083
52.96667	42985
52.97500	42881
52.98333	42769
52.99167	42648
53.00000	42522
53.00833	42388
53.01667	42251
53.02500	42104
53.03333	41952
53.04167	41795
53.05000	41630
53.05833	41464
53.06667	41289
53.07500	41110
53.08333	40921
53.09167	40722
53.10000	40523
53.10833	40315
53.11667	40109
53.12500	39897
53.13333	39681
53.14167	39459
53.15000	39226
53.15833	38994
53.16667	38753
53.17500	38513
53.18333	38266
53.19167	38014
53.20000	37764
53.20833	37506
53.21667	37252
53.22500	36991
53.23333	36728
53.24167	36462
53.25000	36188
53.25833	35916
53.26667	35635
53.27500	35356
53.28333	35074
53.29167	34788
53.30000	34506
53.30833	34215
53.31667	33930
53.32500	33638
53.33333	33345
53.34167	33053
53.35000	32754
53.35833	32460
53.36667	32157
53.37500	31856
53.38333	31551
53.39167	31244
53.40000	30943
53.40833	30637
53.41667	30340
53.42500	30039
53.43333	29740
53.44167	29442
53.45000	29137
53.45833	28838
53.46667	28532
53.47500	28229
53.48333	27926
53.49167	27620
53.50000	27321
53.50833	27017
53.51667	26722
53.52500	26424
53.53333	26129
53.54167	25837
53.55000	25540
53.55833	25252
53.56667	24959
53.57500	24673
53.58333	24388
53.59167	24101
53.60000	23820
53.60833	23534
53.61667	23255
53.62500	22974
53.63333	22696
53.64167	22421
53.65000	22142
53.65833	21871
53.66667	21597
53.67500	21329
53.68333	21062
53.69167	20797
53.70000	20541
53.70833	20285
53.71667	20036
53.72500	19785
53.73333	19535
53.74167	19287
53.75000	19034
53.75833	18789
53.76667	18542
53.77500	18300
53.78333	18058
53.79167	17817
53.80000	17584
53.80833	17351
53.81667	17126
53.82500	16903
53.83333	16682
53.84167	16463
53.85000	16242
53.85833	16028
53.86667	15814
53.87500	15607
53.88333	15401
53.89167	15195
53.90000	14995
53.90833	14792
53.91667	14595
53.92500	14398
53.93333	14203
53.94167	14012
53.95000	13821
53.95833	13639
53.96667	13457
53.97500	13282
53.98333	13108
53.99167	12934
54.00000	12764
54.00833	12590
54.01667	12421
54.02500	12251
54.03333	12085
54.04167	11924
54.05000	11765
54.05833	11612
54.06667	11458
54.07500	11308
54.08333	11159
54.09167	11010
54.10000	10866
54.10833	10721
54.11667	10580
54.12500	10437
54.13333	10296
54.14167	10159
54.15000	10024
54.15833	9896
54.16667	9769
54.17500	9644
54.18333	9519
54.19167	9391
54.20000	9267
54.20833	9141
54.21667	9019
54.22500	8898
54.23333	8780
54.24167	8665
54.25000	8552
54.25833	8443
54.26667	8334
54.27500	8228
54.28333	8121
54.29167	8015
54.30000	7913
54.30833	7813
54.31667	7717
54.32500	7622
54.33333	7528
54.34167	7434
54.35000	7338
54.35833	7246
54.36667	7153
54.37500	7064
54.38333	6977
54.39167	6890
54.40000	6806
54.40833	6724
54.41667	6645
54.42500	6567
54.43333	6490
54.44167	6414
54.45000	6336
54.45833	6258
54.46667	6178
54.47500	6101
54.48333	6026
54.49167	5953
54.50000	5884
54.50833	5816
54.51667	5748
54.52500	5678
54.53333	5608
54.54167	5541
54.55000	5476
54.55833	5416
54.56667	5356
54.57500	5298
54.58333	5240
54.59167	5181
54.60000	5123
54.60833	5066
54.61667	5010
54.62500	4954
54.63333	4898
54.64167	4845
54.65000	4791
54.65833	4739
54.66667	4683
54.67500	4628
54.68333	4574
54.69167	4519
54.70000	4468
54.70833	4419
54.71667	4372
54.72500	4325
54.73333	4279
54.74167	4233
54.75000	4186
54.75833	4140
54.76667	4094
54.77500	4049
54.78333	4005
54.79167	3962
54.80000	3920
54.80833	3878
54.81667	3838
54.82500	3799
54.83333	3761
54.84167	3726
54.85000	3693
54.85833	3661
54.86667	3628
54.87500	3595
54.88333	3561
54.89167	3526
54.90000	3492
54.90833	3456
54.91667	3420
54.92500	3383
54.93333	3346
54.94167	3311
54.95000	3277
54.95833	3243
54.96667	3208
54.97500	3174
54.98333	3142
54.99167	3111
55.00000	3083
55.00833	3057
55.01667	3030
55.02500	3003
55.03333	2974
55.04167	2946
55.05000	2917
55.05833	2890
55.06667	2864
55.07500	2840
55.08333	2815
55.09167	2789
55.10000	2763
55.10833	2735
55.11667	2709
55.12500	2686
55.13333	2664
55.14167	2644
55.15000	2624
55.15833	2605
55.16667	2585
55.17500	2565
55.18333	2544
55.19167	2522
55.20000	2499
55.20833	2475
55.21667	2450
55.22500	2426
55.23333	2403
55.24167	2384
55.25000	2367
55.25833	2350
55.26667	2331
55.27500	2310
55.28333	2286
55.29167	2262
55.30000	2240
55.30833	2221
55.31667	2203
55.32500	2184
55.33333	2165
55.34167	2146
55.35000	2126
55.35833	2108
55.36667	2090
55.37500	2073
55.38333	2055
55.39167	2038
55.40000	2021
55.40833	2006
55.41667	1991
55.42500	1976
55.43333	1962
55.44167	1945
55.45000	1926
55.45833	1908
55.46667	1889
55.47500	1871
55.48333	1854
55.49167	1838
55.50000	1822
55.50833	1805
55.51667	1791
55.52500	1778
55.53333	1767
55.54167	1756
55.55000	1745
55.55833	1733
55.56667	1719
55.57500	1704
55.58333	1690
55.59167	1677
55.60000	1664
55.60833	1653
55.61667	1643
55.62500	1634
55.63333	1624
55.64167	1612
55.65000	1599
55.65833	1587
55.66667	1574
55.67500	1562
55.68333	1551
55.69167	1539
55.70000	1527
55.70833	1512
55.71667	1498
55.72500	1485
55.73333	1474
55.74167	1464
55.75000	1455
55.75833	1446
55.76667	1435
55.77500	1423
55.78333	1411
55.79167	1399
55.80000	1390
55.80833	1382
55.81667	1374
55.82500	1366
55.83333	1357
55.84167	1347
55.85000	1336
55.85833	1325
55.86667	1313
55.87500	1301
55.88333	1289
55.89167	1277
55.90000	1267
55.90833	1257
55.91667	1249
55.92500	1242
55.93333	1236
55.94167	1229
55.95000	1220
55.95833	1211
55.96667	1201
55.97500	1192
55.98333	1184
55.99167	1177
56.00000	1169
56.00833	1160
56.01667	1151
56.02500	1142
56.03333	1133
56.04167	1126
56.05000	1119
56.05833	1112
56.06667	1104
56.07500	1097
56.08333	1088
56.09167	1080
56.10000	1075
56.10833	1073
56.11667	1072
56.12500	1069
56.13333	1065
56.14167	1058
56.15000	1048
56.15833	1038
56.16667	1028
56.17500	1019
56.18333	1011
56.19167	1002
56.20000	994
56.20833	985
56.21667	978
56.22500	974
56.23333	971
56.24167	969
56.25000	966
56.25833	962
56.26667	954
56.27500	945
56.28333	935
56.29167	926
56.30000	916
56.30833	906
56.31667	897
56.32500	887
56.33333	878
56.34167	869
56.35000	863
56.35833	858
56.36667	854
56.37500	853
56.38333	852
56.39167	852
56.40000	851
56.40833	847
56.41667	842
56.42500	834
56.43333	825
56.44167	817
56.45000	809
56.45833	804
56.46667	800
56.47500	797
56.48333	794
56.49167	790
56.50000	786
56.50833	782
56.51667	778
56.52500	775
56.53333	774
56.54167	771
56.55000	768
56.55833	763
56.56667	757
56.57500	750
56.58333	743
56.59167	736
56.60000	728
56.60833	721
56.61667	714
56.62500	708
56.63333	704
56.64167	701
56.65000	699
56.65833	697
56.66667	694
56.67500	692
56.68333	689
56.69167	686
56.70000	683
56.70833	680
56.71667	676
56.72500	672
56.73333	667
56.74167	661
56.75000	656
56.75833	652
56.76667	648
56.77500	643
56.78333	638
56.79167	634
56.80000	630
56.80833	627
56.81667	625
56.82500	623
56.83333	621
56.84167	618
56.85000	612
56.85833	608
56.86667	604
56.87500	601
56.88333	598
56.89167	596
56.90000	592
56.90833	587
56.91667	581
56.92500	578
56.93333	575
56.94167	573
56.95000	571
56.95833	569
56.96667	567
56.97500	562
56.98333	555
56.99167	546
57.00000	539
57.00833	533
57.01667	530
57.02500	530
57.03333	530
57.04167	531
57.05000	530
57.05833	527
57.06667	524
57.07500	520
57.08333	516
57.09167	511
57.10000	507
57.10833	503
57.11667	500
57.12500	497
57.13333	493
57.14167	490
57.15000	485
57.15833	481
57.16667	478
57.17500	476
57.18333	474
57.19167	473
57.20000	472
57.20833	469
57.21667	466
57.22500	460
57.23333	454
57.24167	449
57.25000	444
57.25833	441
57.26667	441
57.27500	441
57.28333	442
57.29167	442
57.30000	441
57.30833	438
57.31667	434
57.32500	428
57.33333	423
57.34167	418
57.35000	414
57.35833	411
57.36667	408
57.37500	405
57.38333	402
57.39167	398
57.40000	394
57.40833	389
57.41667	386
57.42500	384
57.43333	384
57.44167	384
57.45000	383
57.45833	381
57.46667	377
57.47500	372
57.48333	367
57.49167	362
57.50000	358
57.50833	355
57.51667	353
57.52500	352
57.53333	350
57.54167	348
57.55000	345
57.55833	342
57.56667	340
57.57500	339
57.58333	338
57.59167	338
57.60000	338
57.60833	337
57.61667	337
57.62500	340
57.63333	342
57.64167	343
57.65000	341
57.65833	337
57.66667	330
57.67500	324
57.68333	321
57.69167	321
57.70000	321
57.70833	320
57.71667	319
57.72500	320
57.73333	321
57.74167	322
57.75000	321
57.75833	319
57.76667	315
57.77500	310
57.78333	306
57.79167	303
57.80000	302
57.80833	302
57.81667	302
57.82500	301
57.83333	299
57.84167	295
57.85000	290
57.85833	286
57.86667	284
57.87500	283
57.88333	283
57.89167	282
57.90000	281
57.90833	278
57.91667	275
57.92500	271
57.93333	266
57.94167	263
57.95000	260
57.95833	260
57.96667	262
57.97500	265
57.98333	266
57.99167	266
58.00000	263
58.00833	259
58.01667	255
58.02500	252
58.03333	251
58.04167	251
58.05000	250
58.05833	246
58.06667	239
58.07500	232
58.08333	224
58.09167	218
58.10000	214
58.10833	212
58.11667	212
58.12500	214
58.13333	216
58.14167	219
58.15000	222
58.15833	224
58.16667	222
58.17500	219
58.18333	214
58.19167	208
58.20000	204
58.20833	204
58.21667	206
58.22500	207
58.23333	208
58.24167	206
58.25000	201
58.25833	197
58.26667	192
58.27500	189
58.28333	187
58.29167	185
58.30000	184
58.30833	183
58.31667	183
58.32500	183
58.33333	183
58.34167	183
58.35000	181
58.35833	178
58.36667	175
58.37500	173
58.38333	173
58.39167	175
58.40000	178
58.40833	180
58.41667	181
58.42500	182
58.43333	183
58.44167	183
58.45000	181
58.45833	177
58.46667	174
58.47500	170
58.48333	167
58.49167	164
58.50000	162
58.50833	162
58.51667	163
58.52500	165
58.53333	166
58.54167	164
58.55000	157
58.55833	150
58.56667	143
58.57500	139
58.58333	139
58.59167	145
58.60000	151
58.60833	154
58.61667	154
58.62500	150
58.63333	144
58.64167	138
58.65000	134
58.65833	132
58.66667	133
58.67500	136
58.68333	140
58.69167	143
58.70000	143
58.70833	139
58.71667	134
58.72500	128
58.73333	124
58.74167	122
58.75000	121
58.75833	123
58.76667	125
58.77500	128
58.78333	129
58.79167	128
58.80000	126
58.80833	123
58.81667	120
58.82500	117
58.83333	112
58.84167	106
58.85000	98
58.85833	93
58.86667	91
58.87500	93
58.88333	97
58.89167	101
58.90000	104
58.90833	107
58.91667	109
58.92500	111
58.93333	111
58.94167	111
58.95000	109
58.95833	106
58.96667	102
58.97500	97
58.98333	93
58.99167	90
59.00000	87
59.00833	86
59.01667	86
59.02500	86
59.03333	85
59.04167	83
59.05000	80
59.05833	78
59.06667	78
59.07500	79
59.08333	80
59.09167	80
59.10000	79
59.10833	77
59.11667	75
59.12500	74
59.13333	74
59.14167	75
59.15000	75
59.15833	75
59.16667	72
59.17500	70
59.18333	68
59.19167	68
59.20000	70
59.20833	74
59.21667	79
59.22500	82
59.23333	84
59.24167	84
59.25000	82
59.25833	78
59.26667	73
59.27500	67
59.28333	62
59.29167	58
59.30000	55
59.30833	54
59.31667	53
59.32500	53
59.33333	54
59.34167	55
59.35000	55
59.35833	53
59.36667	51
59.37500	48
59.38333	45
59.39167	43
59.40000	43
59.40833	44
59.41667	45
59.42500	47
59.43333	49
59.44167	49
59.45000	49
59.45833	48
59.46667	47
59.47500	45
59.48333	43
59.49167	40
59.50000	36
59.50833	33
59.51667	31
59.52500	29
59.53333	29
59.54167	28
59.55000	25
59.55833	22
59.56667	20
59.57500	20
59.58333	21
59.59167	22
59.60000	21
59.60833	18
59.61667	16
59.62500	16
59.63333	18
59.64167	20
59.65000	21
59.65833	21
59.66667	19
59.67500	16
59.68333	12
59.69167	10
59.70000	8
59.70833	6
59.71667	4
59.72500	3
59.73333	2
59.74167	3
59.75000	5
59.75833	7
59.76667	11
59.77500	14
59.78333	17
59.79167	19
59.80000	21
59.80833	21
59.81667	19
59.82500	17
59.83333	15
59.84167	13
59.85000	11
59.85833	8
59.86667	5
59.87500	2
59.88333	0
59.89167	-1
59.90000	0
59.90833	3
59.91667	8
59.92500	12
59.93333	16
59.94167	16
59.95000	12
59.95833	6
59.96667	-2
59.97500	-9
59.98333	-14
59.99167	-16
60.00000	-17
