# Supplementary material for: How J-chain ensures the assembly of immunoglobulin IgM pentamers
Source: EMBO J. 2024 Dec 4;44(2):505–33. doi: 10.1038/s44318-024-00317-9 (PMC11729874; doi:10.1038/s44318-024-00317-9)
Supplement: Supplementary file 5 — Source data Fig. 3 [file 44318_2024_317_MOESM5_ESM.zip › Figure 3/3B/repeat 1 Cu4/20240104 Cu4tp_5h_1.txt]

[Header]
Application Name	LCsolution
Version	1.25
Data File Name	D:\Xenia\JC Oligomerisation kinetics\20240104 Cu4tp_5h_1.lcd
Output Date	05.01.2024
Output Time	09:49:40

[Configuration]
# of Detectors	2
Detector ID	Detector A	Detector B
Detector Name	Detector A	Detector B
# of Channels	2	1

[LC Chromatogram(Detector A-Ch1)]
Interval(msec)	500
# of Points	7201
Start Time(min)	0.000
End Time(min)	60.000
Intensity Units	mV
Intensity Multiplier	0.001
Wavelength(nm)	280
R.Time (min)	Intensity
0.00000	14
0.00833	14
0.01667	2
0.02500	5
0.03333	8
0.04167	11
0.05000	13
0.05833	14
0.06667	14
0.07500	14
0.08333	12
0.09167	9
0.10000	6
0.10833	4
0.11667	1
0.12500	-3
0.13333	-8
0.14167	-12
0.15000	-14
0.15833	-15
0.16667	-12
0.17500	-7
0.18333	-2
0.19167	1
0.20000	4
0.20833	4
0.21667	3
0.22500	1
0.23333	-2
0.24167	-5
0.25000	-7
0.25833	-9
0.26667	-8
0.27500	-5
0.28333	-1
0.29167	2
0.30000	4
0.30833	5
0.31667	4
0.32500	2
0.33333	-0
0.34167	-2
0.35000	-4
0.35833	-6
0.36667	-9
0.37500	-10
0.38333	-10
0.39167	-8
0.40000	-6
0.40833	-4
0.41667	-3
0.42500	-4
0.43333	-6
0.44167	-8
0.45000	-10
0.45833	-11
0.46667	-12
0.47500	-13
0.48333	-12
0.49167	-9
0.50000	-5
0.50833	1
0.51667	4
0.52500	4
0.53333	1
0.54167	-2
0.55000	-5
0.55833	-6
0.56667	-5
0.57500	-3
0.58333	-2
0.59167	0
0.60000	1
0.60833	2
0.61667	1
0.62500	-2
0.63333	-6
0.64167	-10
0.65000	-11
0.65833	-10
0.66667	-7
0.67500	-4
0.68333	-3
0.69167	-4
0.70000	-5
0.70833	-4
0.71667	-4
0.72500	-4
0.73333	-6
0.74167	-9
0.75000	-13
0.75833	-16
0.76667	-15
0.77500	-12
0.78333	-9
0.79167	-6
0.80000	-5
0.80833	-5
0.81667	-6
0.82500	-6
0.83333	-5
0.84167	-4
0.85000	-4
0.85833	-6
0.86667	-8
0.87500	-10
0.88333	-10
0.89167	-9
0.90000	-8
0.90833	-7
0.91667	-7
0.92500	-6
0.93333	-5
0.94167	-2
0.95000	2
0.95833	6
0.96667	9
0.97500	10
0.98333	9
0.99167	4
1.00000	-2
1.00833	-8
1.01667	-12
1.02500	-13
1.03333	-11
1.04167	-8
1.05000	-5
1.05833	-4
1.06667	-3
1.07500	-4
1.08333	-4
1.09167	-5
1.10000	-6
1.10833	-9
1.11667	-13
1.12500	-17
1.13333	-19
1.14167	-20
1.15000	-19
1.15833	-15
1.16667	-11
1.17500	-7
1.18333	-7
1.19167	-10
1.20000	-13
1.20833	-16
1.21667	-17
1.22500	-13
1.23333	-7
1.24167	-0
1.25000	4
1.25833	7
1.26667	6
1.27500	3
1.28333	1
1.29167	1
1.30000	2
1.30833	3
1.31667	4
1.32500	2
1.33333	-1
1.34167	-4
1.35000	-5
1.35833	-5
1.36667	-3
1.37500	-0
1.38333	1
1.39167	1
1.40000	-1
1.40833	-4
1.41667	-7
1.42500	-9
1.43333	-9
1.44167	-8
1.45000	-6
1.45833	-3
1.46667	0
1.47500	4
1.48333	7
1.49167	10
1.50000	12
1.50833	12
1.51667	11
1.52500	8
1.53333	4
1.54167	2
1.55000	-0
1.55833	-2
1.56667	-5
1.57500	-7
1.58333	-10
1.59167	-12
1.60000	-12
1.60833	-10
1.61667	-7
1.62500	-3
1.63333	0
1.64167	2
1.65000	2
1.65833	-0
1.66667	-4
1.67500	-9
1.68333	-14
1.69167	-19
1.70000	-23
1.70833	-25
1.71667	-25
1.72500	-25
1.73333	-24
1.74167	-22
1.75000	-17
1.75833	-13
1.76667	-8
1.77500	-3
1.78333	-2
1.79167	-4
1.80000	-7
1.80833	-10
1.81667	-9
1.82500	-7
1.83333	-4
1.84167	-1
1.85000	1
1.85833	2
1.86667	3
1.87500	4
1.88333	4
1.89167	4
1.90000	4
1.90833	3
1.91667	3
1.92500	3
1.93333	4
1.94167	3
1.95000	-1
1.95833	-5
1.96667	-10
1.97500	-13
1.98333	-15
1.99167	-15
2.00000	-14
2.00833	-12
2.01667	-9
2.02500	-6
2.03333	-4
2.04167	-3
2.05000	-2
2.05833	-3
2.06667	-5
2.07500	-8
2.08333	-12
2.09167	-14
2.10000	-16
2.10833	-16
2.11667	-14
2.12500	-13
2.13333	-13
2.14167	-14
2.15000	-15
2.15833	-17
2.16667	-20
2.17500	-23
2.18333	-25
2.19167	-25
2.20000	-23
2.20833	-20
2.21667	-17
2.22500	-14
2.23333	-11
2.24167	-8
2.25000	-4
2.25833	-2
2.26667	-2
2.27500	-4
2.28333	-6
2.29167	-8
2.30000	-10
2.30833	-9
2.31667	-7
2.32500	-6
2.33333	-5
2.34167	-5
2.35000	-5
2.35833	-5
2.36667	-5
2.37500	-5
2.38333	-4
2.39167	-3
2.40000	-2
2.40833	-2
2.41667	-3
2.42500	-4
2.43333	-5
2.44167	-4
2.45000	-2
2.45833	0
2.46667	4
2.47500	7
2.48333	9
2.49167	9
2.50000	7
2.50833	3
2.51667	-2
2.52500	-3
2.53333	-2
2.54167	-0
2.55000	1
2.55833	0
2.56667	-3
2.57500	-8
2.58333	-11
2.59167	-10
2.60000	-7
2.60833	-3
2.61667	-0
2.62500	2
2.63333	3
2.64167	4
2.65000	5
2.65833	7
2.66667	8
2.67500	7
2.68333	6
2.69167	3
2.70000	1
2.70833	-0
2.71667	-1
2.72500	-1
2.73333	-2
2.74167	-5
2.75000	-8
2.75833	-11
2.76667	-13
2.77500	-14
2.78333	-13
2.79167	-11
2.80000	-8
2.80833	-7
2.81667	-8
2.82500	-10
2.83333	-13
2.84167	-15
2.85000	-13
2.85833	-10
2.86667	-5
2.87500	-1
2.88333	3
2.89167	4
2.90000	5
2.90833	6
2.91667	7
2.92500	6
2.93333	4
2.94167	1
2.95000	-2
2.95833	-5
2.96667	-6
2.97500	-6
2.98333	-6
2.99167	-5
3.00000	-4
3.00833	-1
3.01667	1
3.02500	2
3.03333	3
3.04167	4
3.05000	3
3.05833	2
3.06667	1
3.07500	0
3.08333	-0
3.09167	-0
3.10000	-0
3.10833	-1
3.11667	-1
3.12500	-1
3.13333	2
3.14167	5
3.15000	9
3.15833	11
3.16667	9
3.17500	5
3.18333	0
3.19167	-2
3.20000	-3
3.20833	-1
3.21667	2
3.22500	3
3.23333	2
3.24167	0
3.25000	-2
3.25833	-3
3.26667	-2
3.27500	1
3.28333	5
3.29167	8
3.30000	9
3.30833	8
3.31667	5
3.32500	1
3.33333	-2
3.34167	-4
3.35000	-6
3.35833	-8
3.36667	-8
3.37500	-8
3.38333	-7
3.39167	-6
3.40000	-7
3.40833	-9
3.41667	-14
3.42500	-18
3.43333	-21
3.44167	-22
3.45000	-21
3.45833	-19
3.46667	-17
3.47500	-16
3.48333	-16
3.49167	-18
3.50000	-19
3.50833	-19
3.51667	-18
3.52500	-15
3.53333	-12
3.54167	-9
3.55000	-7
3.55833	-7
3.56667	-6
3.57500	-5
3.58333	-4
3.59167	-3
3.60000	-2
3.60833	-1
3.61667	0
3.62500	1
3.63333	0
3.64167	-2
3.65000	-5
3.65833	-8
3.66667	-12
3.67500	-16
3.68333	-17
3.69167	-17
3.70000	-16
3.70833	-13
3.71667	-10
3.72500	-8
3.73333	-7
3.74167	-7
3.75000	-8
3.75833	-8
3.76667	-9
3.77500	-8
3.78333	-8
3.79167	-8
3.80000	-8
3.80833	-7
3.81667	-4
3.82500	-1
3.83333	2
3.84167	5
3.85000	7
3.85833	9
3.86667	10
3.87500	9
3.88333	7
3.89167	3
3.90000	0
3.90833	-2
3.91667	-3
3.92500	-3
3.93333	-2
3.94167	-1
3.95000	0
3.95833	2
3.96667	3
3.97500	4
3.98333	3
3.99167	2
4.00000	-1
4.00833	-3
4.01667	-5
4.02500	-6
4.03333	-7
4.04167	-7
4.05000	-7
4.05833	-7
4.06667	-7
4.07500	-5
4.08333	-5
4.09167	-6
4.10000	-7
4.10833	-7
4.11667	-7
4.12500	-6
4.13333	-6
4.14167	-8
4.15000	-13
4.15833	-17
4.16667	-17
4.17500	-15
4.18333	-12
4.19167	-8
4.20000	-7
4.20833	-8
4.21667	-11
4.22500	-13
4.23333	-15
4.24167	-15
4.25000	-14
4.25833	-14
4.26667	-14
4.27500	-15
4.28333	-16
4.29167	-17
4.30000	-16
4.30833	-12
4.31667	-8
4.32500	-4
4.33333	-3
4.34167	-5
4.35000	-9
4.35833	-12
4.36667	-12
4.37500	-9
4.38333	-6
4.39167	-3
4.40000	-1
4.40833	-2
4.41667	-4
4.42500	-5
4.43333	-6
4.44167	-6
4.45000	-8
4.45833	-8
4.46667	-8
4.47500	-6
4.48333	-4
4.49167	-5
4.50000	-6
4.50833	-9
4.51667	-13
4.52500	-15
4.53333	-16
4.54167	-16
4.55000	-16
4.55833	-15
4.56667	-13
4.57500	-10
4.58333	-8
4.59167	-6
4.60000	-6
4.60833	-7
4.61667	-8
4.62500	-9
4.63333	-9
4.64167	-7
4.65000	-6
4.65833	-4
4.66667	-4
4.67500	-5
4.68333	-5
4.69167	-5
4.70000	-5
4.70833	-4
4.71667	-5
4.72500	-7
4.73333	-10
4.74167	-13
4.75000	-15
4.75833	-15
4.76667	-14
4.77500	-11
4.78333	-11
4.79167	-12
4.80000	-14
4.80833	-17
4.81667	-19
4.82500	-21
4.83333	-22
4.84167	-20
4.85000	-18
4.85833	-13
4.86667	-6
4.87500	2
4.88333	8
4.89167	13
4.90000	15
4.90833	15
4.91667	12
4.92500	8
4.93333	3
4.94167	-2
4.95000	-6
4.95833	-9
4.96667	-11
4.97500	-12
4.98333	-11
4.99167	-9
5.00000	-5
5.00833	-1
5.01667	3
5.02500	4
5.03333	4
5.04167	3
5.05000	2
5.05833	2
5.06667	2
5.07500	4
5.08333	4
5.09167	4
5.10000	2
5.10833	0
5.11667	-2
5.12500	-4
5.13333	-5
5.14167	-5
5.15000	-3
5.15833	-2
5.16667	-0
5.17500	1
5.18333	2
5.19167	4
5.20000	6
5.20833	8
5.21667	8
5.22500	3
5.23333	-3
5.24167	-6
5.25000	-4
5.25833	-1
5.26667	2
5.27500	3
5.28333	-1
5.29167	-10
5.30000	-17
5.30833	-20
5.31667	-20
5.32500	-17
5.33333	-12
5.34167	-7
5.35000	-3
5.35833	-1
5.36667	0
5.37500	-1
5.38333	-4
5.39167	-9
5.40000	-15
5.40833	-18
5.41667	-19
5.42500	-18
5.43333	-15
5.44167	-13
5.45000	-11
5.45833	-7
5.46667	-3
5.47500	1
5.48333	4
5.49167	5
5.50000	3
5.50833	1
5.51667	-1
5.52500	-3
5.53333	-4
5.54167	-4
5.55000	-2
5.55833	-1
5.56667	-0
5.57500	-1
5.58333	-1
5.59167	0
5.60000	2
5.60833	5
5.61667	7
5.62500	6
5.63333	2
5.64167	-3
5.65000	-6
5.65833	-6
5.66667	-2
5.67500	2
5.68333	5
5.69167	5
5.70000	2
5.70833	-3
5.71667	-7
5.72500	-9
5.73333	-8
5.74167	-7
5.75000	-7
5.75833	-7
5.76667	-8
5.77500	-10
5.78333	-9
5.79167	-7
5.80000	-4
5.80833	-3
5.81667	-4
5.82500	-7
5.83333	-13
5.84167	-19
5.85000	-22
5.85833	-23
5.86667	-22
5.87500	-20
5.88333	-17
5.89167	-14
5.90000	-11
5.90833	-7
5.91667	-3
5.92500	2
5.93333	5
5.94167	7
5.95000	6
5.95833	3
5.96667	-1
5.97500	-5
5.98333	-9
5.99167	-13
6.00000	-16
6.00833	-17
6.01667	-15
6.02500	-12
6.03333	-8
6.04167	-4
6.05000	-2
6.05833	-0
6.06667	1
6.07500	1
6.08333	1
6.09167	1
6.10000	2
6.10833	1
6.11667	-1
6.12500	-4
6.13333	-7
6.14167	-9
6.15000	-10
6.15833	-9
6.16667	-6
6.17500	-4
6.18333	-3
6.19167	-4
6.20000	-7
6.20833	-12
6.21667	-17
6.22500	-18
6.23333	-15
6.24167	-12
6.25000	-8
6.25833	-6
6.26667	-6
6.27500	-7
6.28333	-6
6.29167	-2
6.30000	3
6.30833	8
6.31667	11
6.32500	11
6.33333	8
6.34167	3
6.35000	-3
6.35833	-9
6.36667	-11
6.37500	-11
6.38333	-9
6.39167	-6
6.40000	-3
6.40833	-3
6.41667	-4
6.42500	-4
6.43333	-3
6.44167	-0
6.45000	2
6.45833	5
6.46667	6
6.47500	7
6.48333	5
6.49167	3
6.50000	2
6.50833	0
6.51667	-1
6.52500	-2
6.53333	-4
6.54167	-6
6.55000	-8
6.55833	-9
6.56667	-10
6.57500	-9
6.58333	-7
6.59167	-5
6.60000	-3
6.60833	-3
6.61667	-3
6.62500	-4
6.63333	-4
6.64167	-4
6.65000	-3
6.65833	-3
6.66667	-3
6.67500	-4
6.68333	-6
6.69167	-7
6.70000	-7
6.70833	-6
6.71667	-5
6.72500	-2
6.73333	-0
6.74167	1
6.75000	1
6.75833	-1
6.76667	-4
6.77500	-7
6.78333	-10
6.79167	-11
6.80000	-9
6.80833	-7
6.81667	-3
6.82500	0
6.83333	4
6.84167	7
6.85000	7
6.85833	5
6.86667	0
6.87500	-6
6.88333	-9
6.89167	-10
6.90000	-8
6.90833	-5
6.91667	-1
6.92500	3
6.93333	7
6.94167	9
6.95000	9
6.95833	6
6.96667	2
6.97500	-2
6.98333	-3
6.99167	-2
7.00000	-0
7.00833	0
7.01667	-0
7.02500	0
7.03333	2
7.04167	6
7.05000	12
7.05833	16
7.06667	16
7.07500	13
7.08333	8
7.09167	3
7.10000	-0
7.10833	-1
7.11667	1
7.12500	3
7.13333	5
7.14167	6
7.15000	6
7.15833	5
7.16667	5
7.17500	6
7.18333	6
7.19167	6
7.20000	5
7.20833	4
7.21667	3
7.22500	3
7.23333	3
7.24167	2
7.25000	-1
7.25833	-5
7.26667	-8
7.27500	-10
7.28333	-13
7.29167	-14
7.30000	-15
7.30833	-14
7.31667	-11
7.32500	-6
7.33333	0
7.34167	4
7.35000	5
7.35833	4
7.36667	0
7.37500	-4
7.38333	-7
7.39167	-9
7.40000	-7
7.40833	-4
7.41667	-0
7.42500	3
7.43333	4
7.44167	3
7.45000	-0
7.45833	-3
7.46667	-4
7.47500	-4
7.48333	-3
7.49167	-2
7.50000	-2
7.50833	-3
7.51667	-4
7.52500	-4
7.53333	-3
7.54167	-2
7.55000	-3
7.55833	-4
7.56667	-5
7.57500	-5
7.58333	-3
7.59167	-1
7.60000	1
7.60833	2
7.61667	3
7.62500	4
7.63333	4
7.64167	2
7.65000	-2
7.65833	-7
7.66667	-11
7.67500	-14
7.68333	-14
7.69167	-11
7.70000	-7
7.70833	-2
7.71667	1
7.72500	0
7.73333	-2
7.74167	-6
7.75000	-10
7.75833	-12
7.76667	-11
7.77500	-8
7.78333	-4
7.79167	-1
7.80000	2
7.80833	5
7.81667	8
7.82500	9
7.83333	8
7.84167	6
7.85000	4
7.85833	3
7.86667	4
7.87500	7
7.88333	6
7.89167	2
7.90000	-4
7.90833	-10
7.91667	-14
7.92500	-15
7.93333	-14
7.94167	-10
7.95000	-6
7.95833	-3
7.96667	-0
7.97500	1
7.98333	2
7.99167	0
8.00000	-2
8.00833	-5
8.01667	-6
8.02500	-5
8.03333	-1
8.04167	5
8.05000	11
8.05833	14
8.06667	15
8.07500	12
8.08333	7
8.09167	3
8.10000	1
8.10833	0
8.11667	2
8.12500	3
8.13333	4
8.14167	5
8.15000	5
8.15833	5
8.16667	5
8.17500	7
8.18333	10
8.19167	14
8.20000	17
8.20833	19
8.21667	18
8.22500	14
8.23333	9
8.24167	4
8.25000	-0
8.25833	-3
8.26667	-5
8.27500	-6
8.28333	-6
8.29167	-4
8.30000	-0
8.30833	4
8.31667	8
8.32500	10
8.33333	10
8.34167	8
8.35000	6
8.35833	6
8.36667	8
8.37500	13
8.38333	17
8.39167	21
8.40000	21
8.40833	19
8.41667	14
8.42500	9
8.43333	5
8.44167	3
8.45000	5
8.45833	10
8.46667	15
8.47500	20
8.48333	22
8.49167	22
8.50000	20
8.50833	16
8.51667	10
8.52500	5
8.53333	0
8.54167	-3
8.55000	-4
8.55833	-3
8.56667	-1
8.57500	2
8.58333	2
8.59167	0
8.60000	-2
8.60833	-4
8.61667	-4
8.62500	-2
8.63333	1
8.64167	2
8.65000	-0
8.65833	-3
8.66667	-5
8.67500	-7
8.68333	-7
8.69167	-7
8.70000	-7
8.70833	-6
8.71667	-4
8.72500	-1
8.73333	3
8.74167	7
8.75000	9
8.75833	11
8.76667	11
8.77500	11
8.78333	10
8.79167	9
8.80000	9
8.80833	9
8.81667	10
8.82500	11
8.83333	11
8.84167	13
8.85000	16
8.85833	20
8.86667	23
8.87500	26
8.88333	26
8.89167	24
8.90000	20
8.90833	16
8.91667	13
8.92500	11
8.93333	9
8.94167	8
8.95000	8
8.95833	11
8.96667	14
8.97500	18
8.98333	18
8.99167	15
9.00000	10
9.00833	4
9.01667	-1
9.02500	-3
9.03333	-0
9.04167	3
9.05000	7
9.05833	9
9.06667	9
9.07500	7
9.08333	2
9.09167	-3
9.10000	-8
9.10833	-11
9.11667	-11
9.12500	-8
9.13333	-1
9.14167	6
9.15000	13
9.15833	18
9.16667	20
9.17500	18
9.18333	14
9.19167	10
9.20000	7
9.20833	5
9.21667	4
9.22500	3
9.23333	1
9.24167	0
9.25000	2
9.25833	4
9.26667	6
9.27500	7
9.28333	7
9.29167	5
9.30000	4
9.30833	4
9.31667	6
9.32500	10
9.33333	15
9.34167	20
9.35000	22
9.35833	21
9.36667	17
9.37500	12
9.38333	9
9.39167	9
9.40000	11
9.40833	13
9.41667	14
9.42500	14
9.43333	11
9.44167	7
9.45000	2
9.45833	-3
9.46667	-8
9.47500	-10
9.48333	-11
9.49167	-9
9.50000	-8
9.50833	-9
9.51667	-11
9.52500	-10
9.53333	-6
9.54167	-1
9.55000	5
9.55833	10
9.56667	12
9.57500	11
9.58333	9
9.59167	8
9.60000	6
9.60833	3
9.61667	0
9.62500	-1
9.63333	-1
9.64167	2
9.65000	5
9.65833	8
9.66667	10
9.67500	12
9.68333	13
9.69167	15
9.70000	15
9.70833	15
9.71667	14
9.72500	11
9.73333	8
9.74167	5
9.75000	5
9.75833	5
9.76667	6
9.77500	8
9.78333	10
9.79167	13
9.80000	17
9.80833	19
9.81667	20
9.82500	18
9.83333	14
9.84167	10
9.85000	7
9.85833	4
9.86667	2
9.87500	0
9.88333	-1
9.89167	-2
9.90000	-2
9.90833	-3
9.91667	-4
9.92500	-3
9.93333	-0
9.94167	3
9.95000	6
9.95833	9
9.96667	11
9.97500	10
9.98333	9
9.99167	8
10.00000	8
10.00833	11
10.01667	16
10.02500	20
10.03333	23
10.04167	25
10.05000	24
10.05833	22
10.06667	19
10.07500	16
10.08333	13
10.09167	10
10.10000	7
10.10833	5
10.11667	3
10.12500	3
10.13333	4
10.14167	5
10.15000	7
10.15833	7
10.16667	8
10.17500	7
10.18333	6
10.19167	5
10.20000	6
10.20833	8
10.21667	11
10.22500	15
10.23333	20
10.24167	22
10.25000	21
10.25833	19
10.26667	15
10.27500	11
10.28333	8
10.29167	6
10.30000	5
10.30833	3
10.31667	2
10.32500	-1
10.33333	-4
10.34167	-6
10.35000	-7
10.35833	-6
10.36667	-1
10.37500	4
10.38333	8
10.39167	9
10.40000	9
10.40833	7
10.41667	4
10.42500	2
10.43333	1
10.44167	1
10.45000	1
10.45833	1
10.46667	2
10.47500	5
10.48333	7
10.49167	9
10.50000	10
10.50833	8
10.51667	5
10.52500	1
10.53333	-2
10.54167	-3
10.55000	-1
10.55833	2
10.56667	8
10.57500	13
10.58333	17
10.59167	19
10.60000	20
10.60833	19
10.61667	18
10.62500	16
10.63333	13
10.64167	11
10.65000	10
10.65833	9
10.66667	10
10.67500	11
10.68333	12
10.69167	12
10.70000	12
10.70833	12
10.71667	13
10.72500	12
10.73333	10
10.74167	7
10.75000	6
10.75833	6
10.76667	9
10.77500	13
10.78333	16
10.79167	18
10.80000	19
10.80833	20
10.81667	22
10.82500	23
10.83333	24
10.84167	22
10.85000	17
10.85833	10
10.86667	4
10.87500	-1
10.88333	-5
10.89167	-7
10.90000	-7
10.90833	-8
10.91667	-8
10.92500	-7
10.93333	-3
10.94167	0
10.95000	4
10.95833	6
10.96667	7
10.97500	5
10.98333	4
10.99167	3
11.00000	3
11.00833	4
11.01667	5
11.02500	7
11.03333	10
11.04167	13
11.05000	17
11.05833	20
11.06667	22
11.07500	23
11.08333	22
11.09167	20
11.10000	18
11.10833	15
11.11667	12
11.12500	9
11.13333	6
11.14167	5
11.15000	7
11.15833	10
11.16667	13
11.17500	16
11.18333	17
11.19167	17
11.20000	15
11.20833	13
11.21667	9
11.22500	5
11.23333	1
11.24167	-1
11.25000	-0
11.25833	3
11.26667	6
11.27500	10
11.28333	13
11.29167	14
11.30000	13
11.30833	13
11.31667	12
11.32500	13
11.33333	14
11.34167	17
11.35000	21
11.35833	24
11.36667	25
11.37500	24
11.38333	21
11.39167	16
11.40000	11
11.40833	8
11.41667	6
11.42500	7
11.43333	9
11.44167	12
11.45000	14
11.45833	14
11.46667	13
11.47500	10
11.48333	8
11.49167	6
11.50000	6
11.50833	6
11.51667	7
11.52500	8
11.53333	9
11.54167	10
11.55000	12
11.55833	13
11.56667	13
11.57500	11
11.58333	10
11.59167	10
11.60000	11
11.60833	11
11.61667	12
11.62500	12
11.63333	14
11.64167	15
11.65000	15
11.65833	12
11.66667	8
11.67500	3
11.68333	-1
11.69167	-3
11.70000	-2
11.70833	1
11.71667	4
11.72500	6
11.73333	5
11.74167	3
11.75000	1
11.75833	1
11.76667	3
11.77500	7
11.78333	9
11.79167	9
11.80000	8
11.80833	7
11.81667	7
11.82500	8
11.83333	9
11.84167	11
11.85000	12
11.85833	12
11.86667	11
11.87500	7
11.88333	2
11.89167	-3
11.90000	-7
11.90833	-8
11.91667	-5
11.92500	1
11.93333	7
11.94167	13
11.95000	17
11.95833	19
11.96667	19
11.97500	19
11.98333	20
11.99167	23
12.00000	25
12.00833	26
12.01667	24
12.02500	23
12.03333	20
12.04167	18
12.05000	16
12.05833	13
12.06667	9
12.07500	5
12.08333	3
12.09167	4
12.10000	7
12.10833	13
12.11667	18
12.12500	21
12.13333	22
12.14167	20
12.15000	17
12.15833	12
12.16667	8
12.17500	4
12.18333	1
12.19167	-1
12.20000	-2
12.20833	1
12.21667	5
12.22500	9
12.23333	12
12.24167	13
12.25000	13
12.25833	12
12.26667	11
12.27500	11
12.28333	12
12.29167	14
12.30000	17
12.30833	21
12.31667	24
12.32500	25
12.33333	24
12.34167	23
12.35000	21
12.35833	20
12.36667	19
12.37500	18
12.38333	17
12.39167	15
12.40000	12
12.40833	11
12.41667	9
12.42500	8
12.43333	6
12.44167	5
12.45000	6
12.45833	8
12.46667	10
12.47500	12
12.48333	13
12.49167	13
12.50000	13
12.50833	16
12.51667	20
12.52500	23
12.53333	26
12.54167	27
12.55000	26
12.55833	25
12.56667	24
12.57500	24
12.58333	25
12.59167	26
12.60000	28
12.60833	28
12.61667	28
12.62500	28
12.63333	27
12.64167	26
12.65000	24
12.65833	22
12.66667	20
12.67500	18
12.68333	17
12.69167	17
12.70000	16
12.70833	16
12.71667	16
12.72500	17
12.73333	19
12.74167	21
12.75000	24
12.75833	26
12.76667	27
12.77500	26
12.78333	26
12.79167	25
12.80000	24
12.80833	24
12.81667	24
12.82500	24
12.83333	22
12.84167	22
12.85000	23
12.85833	25
12.86667	27
12.87500	29
12.88333	29
12.89167	29
12.90000	28
12.90833	29
12.91667	31
12.92500	34
12.93333	36
12.94167	36
12.95000	33
12.95833	29
12.96667	26
12.97500	24
12.98333	24
12.99167	26
13.00000	28
13.00833	30
13.01667	32
13.02500	33
13.03333	33
13.04167	32
13.05000	28
13.05833	23
13.06667	17
13.07500	11
13.08333	7
13.09167	5
13.10000	8
13.10833	15
13.11667	25
13.12500	36
13.13333	45
13.14167	48
13.15000	46
13.15833	40
13.16667	35
13.17500	31
13.18333	30
13.19167	31
13.20000	32
13.20833	34
13.21667	36
13.22500	38
13.23333	39
13.24167	40
13.25000	41
13.25833	41
13.26667	41
13.27500	42
13.28333	43
13.29167	44
13.30000	45
13.30833	47
13.31667	48
13.32500	48
13.33333	45
13.34167	41
13.35000	37
13.35833	34
13.36667	32
13.37500	33
13.38333	36
13.39167	41
13.40000	46
13.40833	48
13.41667	49
13.42500	49
13.43333	49
13.44167	49
13.45000	51
13.45833	53
13.46667	54
13.47500	53
13.48333	50
13.49167	46
13.50000	44
13.50833	43
13.51667	45
13.52500	47
13.53333	50
13.54167	53
13.55000	55
13.55833	58
13.56667	60
13.57500	62
13.58333	62
13.59167	61
13.60000	58
13.60833	54
13.61667	51
13.62500	48
13.63333	45
13.64167	44
13.65000	45
13.65833	46
13.66667	49
13.67500	50
13.68333	52
13.69167	52
13.70000	53
13.70833	55
13.71667	58
13.72500	60
13.73333	61
13.74167	59
13.75000	55
13.75833	51
13.76667	50
13.77500	52
13.78333	57
13.79167	62
13.80000	68
13.80833	72
13.81667	75
13.82500	76
13.83333	77
13.84167	77
13.85000	78
13.85833	78
13.86667	78
13.87500	75
13.88333	72
13.89167	66
13.90000	60
13.90833	52
13.91667	45
13.92500	40
13.93333	37
13.94167	35
13.95000	35
13.95833	37
13.96667	40
13.97500	43
13.98333	48
13.99167	55
14.00000	60
14.00833	65
14.01667	67
14.02500	69
14.03333	70
14.04167	72
14.05000	75
14.05833	78
14.06667	81
14.07500	83
14.08333	84
14.09167	83
14.10000	81
14.10833	80
14.11667	79
14.12500	79
14.13333	77
14.14167	73
14.15000	70
14.15833	67
14.16667	66
14.17500	65
14.18333	65
14.19167	66
14.20000	67
14.20833	68
14.21667	70
14.22500	73
14.23333	77
14.24167	80
14.25000	82
14.25833	82
14.26667	81
14.27500	79
14.28333	76
14.29167	74
14.30000	72
14.30833	71
14.31667	70
14.32500	70
14.33333	71
14.34167	73
14.35000	77
14.35833	79
14.36667	79
14.37500	77
14.38333	74
14.39167	69
14.40000	65
14.40833	65
14.41667	67
14.42500	71
14.43333	75
14.44167	79
14.45000	83
14.45833	85
14.46667	85
14.47500	82
14.48333	79
14.49167	76
14.50000	75
14.50833	78
14.51667	82
14.52500	87
14.53333	92
14.54167	94
14.55000	94
14.55833	92
14.56667	90
14.57500	88
14.58333	87
14.59167	86
14.60000	85
14.60833	84
14.61667	84
14.62500	84
14.63333	86
14.64167	87
14.65000	88
14.65833	88
14.66667	87
14.67500	85
14.68333	83
14.69167	81
14.70000	80
14.70833	80
14.71667	80
14.72500	79
14.73333	75
14.74167	70
14.75000	66
14.75833	63
14.76667	64
14.77500	69
14.78333	75
14.79167	81
14.80000	87
14.80833	90
14.81667	91
14.82500	89
14.83333	86
14.84167	82
14.85000	79
14.85833	75
14.86667	73
14.87500	70
14.88333	68
14.89167	65
14.90000	64
14.90833	66
14.91667	69
14.92500	72
14.93333	74
14.94167	76
14.95000	77
14.95833	79
14.96667	83
14.97500	86
14.98333	89
14.99167	89
15.00000	88
15.00833	86
15.01667	84
15.02500	84
15.03333	85
15.04167	85
15.05000	83
15.05833	79
15.06667	76
15.07500	75
15.08333	75
15.09167	77
15.10000	78
15.10833	79
15.11667	79
15.12500	81
15.13333	84
15.14167	88
15.15000	91
15.15833	93
15.16667	95
15.17500	96
15.18333	96
15.19167	93
15.20000	88
15.20833	82
15.21667	76
15.22500	73
15.23333	74
15.24167	76
15.25000	78
15.25833	79
15.26667	79
15.27500	77
15.28333	77
15.29167	77
15.30000	79
15.30833	79
15.31667	78
15.32500	77
15.33333	76
15.34167	76
15.35000	76
15.35833	75
15.36667	74
15.37500	72
15.38333	71
15.39167	73
15.40000	75
15.40833	78
15.41667	81
15.42500	84
15.43333	87
15.44167	90
15.45000	92
15.45833	92
15.46667	92
15.47500	90
15.48333	87
15.49167	85
15.50000	82
15.50833	80
15.51667	78
15.52500	78
15.53333	79
15.54167	80
15.55000	81
15.55833	82
15.56667	84
15.57500	87
15.58333	90
15.59167	93
15.60000	94
15.60833	93
15.61667	90
15.62500	84
15.63333	76
15.64167	71
15.65000	68
15.65833	68
15.66667	70
15.67500	74
15.68333	77
15.69167	79
15.70000	81
15.70833	83
15.71667	85
15.72500	87
15.73333	89
15.74167	91
15.75000	93
15.75833	94
15.76667	95
15.77500	95
15.78333	93
15.79167	90
15.80000	87
15.80833	81
15.81667	76
15.82500	72
15.83333	69
15.84167	68
15.85000	67
15.85833	69
15.86667	72
15.87500	77
15.88333	81
15.89167	85
15.90000	87
15.90833	86
15.91667	84
15.92500	82
15.93333	81
15.94167	80
15.95000	80
15.95833	81
15.96667	81
15.97500	80
15.98333	80
15.99167	81
16.00000	84
16.00833	88
16.01667	92
16.02500	93
16.03333	90
16.04167	84
16.05000	75
16.05833	68
16.06667	65
16.07500	66
16.08333	68
16.09167	72
16.10000	76
16.10833	78
16.11667	80
16.12500	81
16.13333	81
16.14167	81
16.15000	79
16.15833	78
16.16667	78
16.17500	79
16.18333	80
16.19167	80
16.20000	79
16.20833	76
16.21667	73
16.22500	70
16.23333	69
16.24167	69
16.25000	71
16.25833	74
16.26667	76
16.27500	77
16.28333	78
16.29167	80
16.30000	83
16.30833	86
16.31667	89
16.32500	90
16.33333	89
16.34167	88
16.35000	88
16.35833	89
16.36667	89
16.37500	90
16.38333	90
16.39167	90
16.40000	90
16.40833	88
16.41667	84
16.42500	80
16.43333	74
16.44167	70
16.45000	67
16.45833	66
16.46667	68
16.47500	71
16.48333	74
16.49167	78
16.50000	81
16.50833	82
16.51667	83
16.52500	81
16.53333	79
16.54167	78
16.55000	79
16.55833	82
16.56667	83
16.57500	84
16.58333	84
16.59167	83
16.60000	82
16.60833	81
16.61667	82
16.62500	82
16.63333	82
16.64167	80
16.65000	77
16.65833	73
16.66667	69
16.67500	66
16.68333	64
16.69167	64
16.70000	65
16.70833	67
16.71667	68
16.72500	69
16.73333	68
16.74167	66
16.75000	66
16.75833	66
16.76667	66
16.77500	66
16.78333	66
16.79167	67
16.80000	68
16.80833	70
16.81667	70
16.82500	70
16.83333	70
16.84167	71
16.85000	76
16.85833	81
16.86667	86
16.87500	91
16.88333	95
16.89167	98
16.90000	101
16.90833	102
16.91667	101
16.92500	97
16.93333	92
16.94167	88
16.95000	85
16.95833	83
16.96667	82
16.97500	80
16.98333	77
16.99167	75
17.00000	73
17.00833	73
17.01667	73
17.02500	75
17.03333	78
17.04167	81
17.05000	84
17.05833	86
17.06667	87
17.07500	87
17.08333	87
17.09167	87
17.10000	88
17.10833	87
17.11667	86
17.12500	84
17.13333	81
17.14167	80
17.15000	80
17.15833	81
17.16667	82
17.17500	83
17.18333	83
17.19167	84
17.20000	86
17.20833	89
17.21667	90
17.22500	88
17.23333	84
17.24167	79
17.25000	74
17.25833	71
17.26667	69
17.27500	70
17.28333	71
17.29167	72
17.30000	72
17.30833	71
17.31667	70
17.32500	69
17.33333	71
17.34167	73
17.35000	76
17.35833	78
17.36667	77
17.37500	73
17.38333	68
17.39167	63
17.40000	59
17.40833	58
17.41667	59
17.42500	62
17.43333	65
17.44167	68
17.45000	71
17.45833	73
17.46667	71
17.47500	68
17.48333	65
17.49167	62
17.50000	62
17.50833	65
17.51667	68
17.52500	72
17.53333	75
17.54167	77
17.55000	80
17.55833	82
17.56667	84
17.57500	86
17.58333	87
17.59167	86
17.60000	83
17.60833	79
17.61667	75
17.62500	71
17.63333	67
17.64167	64
17.65000	64
17.65833	66
17.66667	72
17.67500	79
17.68333	83
17.69167	83
17.70000	80
17.70833	77
17.71667	72
17.72500	70
17.73333	69
17.74167	69
17.75000	68
17.75833	67
17.76667	64
17.77500	62
17.78333	61
17.79167	61
17.80000	63
17.80833	66
17.81667	70
17.82500	73
17.83333	74
17.84167	75
17.85000	76
17.85833	77
17.86667	78
17.87500	78
17.88333	78
17.89167	79
17.90000	80
17.90833	81
17.91667	82
17.92500	82
17.93333	81
17.94167	79
17.95000	76
17.95833	73
17.96667	71
17.97500	71
17.98333	72
17.99167	74
18.00000	75
18.00833	74
18.01667	73
18.02500	72
18.03333	74
18.04167	77
18.05000	81
18.05833	85
18.06667	87
18.07500	88
18.08333	88
18.09167	86
18.10000	85
18.10833	84
18.11667	84
18.12500	85
18.13333	88
18.14167	89
18.15000	88
18.15833	85
18.16667	81
18.17500	77
18.18333	75
18.19167	75
18.20000	76
18.20833	78
18.21667	78
18.22500	76
18.23333	73
18.24167	69
18.25000	68
18.25833	68
18.26667	71
18.27500	74
18.28333	76
18.29167	76
18.30000	75
18.30833	74
18.31667	72
18.32500	71
18.33333	71
18.34167	72
18.35000	74
18.35833	78
18.36667	81
18.37500	84
18.38333	85
18.39167	84
18.40000	82
18.40833	80
18.41667	77
18.42500	74
18.43333	71
18.44167	68
18.45000	67
18.45833	69
18.46667	73
18.47500	77
18.48333	82
18.49167	87
18.50000	89
18.50833	88
18.51667	85
18.52500	83
18.53333	84
18.54167	85
18.55000	88
18.55833	90
18.56667	90
18.57500	88
18.58333	85
18.59167	82
18.60000	80
18.60833	79
18.61667	78
18.62500	77
18.63333	75
18.64167	72
18.65000	70
18.65833	69
18.66667	70
18.67500	74
18.68333	77
18.69167	79
18.70000	79
18.70833	79
18.71667	79
18.72500	79
18.73333	77
18.74167	75
18.75000	72
18.75833	70
18.76667	69
18.77500	70
18.78333	72
18.79167	75
18.80000	77
18.80833	77
18.81667	76
18.82500	75
18.83333	74
18.84167	76
18.85000	80
18.85833	83
18.86667	85
18.87500	85
18.88333	84
18.89167	83
18.90000	82
18.90833	81
18.91667	81
18.92500	81
18.93333	81
18.94167	80
18.95000	81
18.95833	81
18.96667	81
18.97500	79
18.98333	77
18.99167	76
19.00000	77
19.00833	80
19.01667	83
19.02500	85
19.03333	85
19.04167	83
19.05000	82
19.05833	82
19.06667	84
19.07500	87
19.08333	88
19.09167	87
19.10000	83
19.10833	79
19.11667	75
19.12500	72
19.13333	71
19.14167	69
19.15000	67
19.15833	65
19.16667	66
19.17500	70
19.18333	76
19.19167	84
19.20000	92
19.20833	97
19.21667	101
19.22500	103
19.23333	102
19.24167	100
19.25000	96
19.25833	92
19.26667	91
19.27500	92
19.28333	93
19.29167	94
19.30000	95
19.30833	95
19.31667	94
19.32500	93
19.33333	95
19.34167	98
19.35000	104
19.35833	110
19.36667	115
19.37500	119
19.38333	121
19.39167	122
19.40000	121
19.40833	121
19.41667	123
19.42500	125
19.43333	128
19.44167	132
19.45000	135
19.45833	137
19.46667	139
19.47500	140
19.48333	143
19.49167	146
19.50000	149
19.50833	152
19.51667	154
19.52500	156
19.53333	158
19.54167	163
19.55000	170
19.55833	178
19.56667	185
19.57500	190
19.58333	194
19.59167	197
19.60000	200
19.60833	206
19.61667	214
19.62500	222
19.63333	230
19.64167	236
19.65000	242
19.65833	248
19.66667	256
19.67500	265
19.68333	276
19.69167	287
19.70000	299
19.70833	310
19.71667	322
19.72500	333
19.73333	343
19.74167	354
19.75000	365
19.75833	378
19.76667	392
19.77500	409
19.78333	428
19.79167	450
19.80000	475
19.80833	500
19.81667	526
19.82500	552
19.83333	577
19.84167	602
19.85000	629
19.85833	653
19.86667	676
19.87500	698
19.88333	720
19.89167	745
19.90000	775
19.90833	811
19.91667	850
19.92500	892
19.93333	934
19.94167	974
19.95000	1012
19.95833	1047
19.96667	1083
19.97500	1120
19.98333	1160
19.99167	1204
20.00000	1249
20.00833	1296
20.01667	1343
20.02500	1391
20.03333	1439
20.04167	1486
20.05000	1534
20.05833	1582
20.06667	1630
20.07500	1679
20.08333	1730
20.09167	1785
20.10000	1841
20.10833	1899
20.11667	1959
20.12500	2020
20.13333	2083
20.14167	2145
20.15000	2206
20.15833	2265
20.16667	2322
20.17500	2378
20.18333	2433
20.19167	2489
20.20000	2545
20.20833	2602
20.21667	2661
20.22500	2722
20.23333	2786
20.24167	2848
20.25000	2909
20.25833	2967
20.26667	3023
20.27500	3077
20.28333	3132
20.29167	3189
20.30000	3245
20.30833	3301
20.31667	3355
20.32500	3407
20.33333	3459
20.34167	3509
20.35000	3560
20.35833	3612
20.36667	3665
20.37500	3719
20.38333	3771
20.39167	3823
20.40000	3869
20.40833	3909
20.41667	3944
20.42500	3977
20.43333	4010
20.44167	4042
20.45000	4076
20.45833	4109
20.46667	4141
20.47500	4172
20.48333	4201
20.49167	4231
20.50000	4259
20.50833	4285
20.51667	4307
20.52500	4326
20.53333	4341
20.54167	4353
20.55000	4362
20.55833	4369
20.56667	4376
20.57500	4382
20.58333	4384
20.59167	4384
20.60000	4382
20.60833	4378
20.61667	4372
20.62500	4367
20.63333	4362
20.64167	4353
20.65000	4338
20.65833	4320
20.66667	4301
20.67500	4280
20.68333	4260
20.69167	4240
20.70000	4218
20.70833	4195
20.71667	4170
20.72500	4143
20.73333	4114
20.74167	4084
20.75000	4052
20.75833	4019
20.76667	3984
20.77500	3946
20.78333	3907
20.79167	3865
20.80000	3824
20.80833	3781
20.81667	3739
20.82500	3696
20.83333	3653
20.84167	3612
20.85000	3571
20.85833	3532
20.86667	3492
20.87500	3452
20.88333	3412
20.89167	3370
20.90000	3326
20.90833	3279
20.91667	3229
20.92500	3178
20.93333	3125
20.94167	3076
20.95000	3030
20.95833	2988
20.96667	2948
20.97500	2907
20.98333	2864
20.99167	2820
21.00000	2775
21.00833	2730
21.01667	2684
21.02500	2641
21.03333	2598
21.04167	2558
21.05000	2517
21.05833	2479
21.06667	2441
21.07500	2404
21.08333	2367
21.09167	2328
21.10000	2288
21.10833	2248
21.11667	2208
21.12500	2171
21.13333	2136
21.14167	2105
21.15000	2075
21.15833	2047
21.16667	2018
21.17500	1989
21.18333	1961
21.19167	1933
21.20000	1907
21.20833	1882
21.21667	1859
21.22500	1835
21.23333	1811
21.24167	1788
21.25000	1766
21.25833	1746
21.26667	1728
21.27500	1710
21.28333	1691
21.29167	1670
21.30000	1649
21.30833	1627
21.31667	1608
21.32500	1593
21.33333	1582
21.34167	1572
21.35000	1562
21.35833	1551
21.36667	1539
21.37500	1525
21.38333	1511
21.39167	1498
21.40000	1485
21.40833	1473
21.41667	1461
21.42500	1451
21.43333	1441
21.44167	1433
21.45000	1424
21.45833	1415
21.46667	1405
21.47500	1394
21.48333	1384
21.49167	1373
21.50000	1363
21.50833	1353
21.51667	1345
21.52500	1339
21.53333	1334
21.54167	1330
21.55000	1328
21.55833	1327
21.56667	1325
21.57500	1321
21.58333	1314
21.59167	1306
21.60000	1297
21.60833	1286
21.61667	1275
21.62500	1267
21.63333	1260
21.64167	1256
21.65000	1252
21.65833	1248
21.66667	1243
21.67500	1236
21.68333	1229
21.69167	1223
21.70000	1218
21.70833	1210
21.71667	1202
21.72500	1195
21.73333	1189
21.74167	1184
21.75000	1179
21.75833	1175
21.76667	1169
21.77500	1163
21.78333	1157
21.79167	1150
21.80000	1142
21.80833	1136
21.81667	1131
21.82500	1125
21.83333	1119
21.84167	1112
21.85000	1104
21.85833	1096
21.86667	1090
21.87500	1084
21.88333	1081
21.89167	1079
21.90000	1080
21.90833	1082
21.91667	1084
21.92500	1084
21.93333	1082
21.94167	1077
21.95000	1071
21.95833	1064
21.96667	1057
21.97500	1048
21.98333	1039
21.99167	1030
22.00000	1022
22.00833	1015
22.01667	1010
22.02500	1006
22.03333	1004
22.04167	1002
22.05000	997
22.05833	991
22.06667	983
22.07500	976
22.08333	970
22.09167	966
22.10000	962
22.10833	959
22.11667	956
22.12500	954
22.13333	952
22.14167	950
22.15000	946
22.15833	941
22.16667	934
22.17500	927
22.18333	921
22.19167	915
22.20000	909
22.20833	901
22.21667	893
22.22500	885
22.23333	879
22.24167	875
22.25000	875
22.25833	876
22.26667	874
22.27500	870
22.28333	863
22.29167	855
22.30000	848
22.30833	841
22.31667	834
22.32500	828
22.33333	823
22.34167	819
22.35000	816
22.35833	813
22.36667	807
22.37500	799
22.38333	790
22.39167	781
22.40000	773
22.40833	767
22.41667	761
22.42500	756
22.43333	750
22.44167	746
22.45000	742
22.45833	739
22.46667	736
22.47500	733
22.48333	728
22.49167	721
22.50000	713
22.50833	705
22.51667	697
22.52500	690
22.53333	683
22.54167	678
22.55000	674
22.55833	671
22.56667	669
22.57500	669
22.58333	668
22.59167	664
22.60000	657
22.60833	649
22.61667	641
22.62500	633
22.63333	628
22.64167	624
22.65000	621
22.65833	617
22.66667	611
22.67500	604
22.68333	595
22.69167	586
22.70000	577
22.70833	569
22.71667	563
22.72500	558
22.73333	555
22.74167	552
22.75000	551
22.75833	550
22.76667	550
22.77500	550
22.78333	550
22.79167	548
22.80000	545
22.80833	539
22.81667	531
22.82500	523
22.83333	516
22.84167	512
22.85000	510
22.85833	509
22.86667	505
22.87500	500
22.88333	494
22.89167	487
22.90000	480
22.90833	475
22.91667	471
22.92500	467
22.93333	463
22.94167	461
22.95000	458
22.95833	456
22.96667	454
22.97500	452
22.98333	452
22.99167	453
23.00000	455
23.00833	459
23.01667	463
23.02500	465
23.03333	465
23.04167	461
23.05000	454
23.05833	447
23.06667	442
23.07500	438
23.08333	436
23.09167	435
23.10000	435
23.10833	433
23.11667	430
23.12500	425
23.13333	419
23.14167	414
23.15000	412
23.15833	412
23.16667	416
23.17500	420
23.18333	421
23.19167	418
23.20000	414
23.20833	409
23.21667	404
23.22500	400
23.23333	397
23.24167	395
23.25000	395
23.25833	397
23.26667	401
23.27500	406
23.28333	407
23.29167	403
23.30000	398
23.30833	391
23.31667	385
23.32500	380
23.33333	378
23.34167	377
23.35000	378
23.35833	380
23.36667	382
23.37500	385
23.38333	387
23.39167	389
23.40000	391
23.40833	393
23.41667	395
23.42500	397
23.43333	398
23.44167	400
23.45000	400
23.45833	399
23.46667	396
23.47500	390
23.48333	383
23.49167	376
23.50000	369
23.50833	365
23.51667	362
23.52500	362
23.53333	363
23.54167	364
23.55000	363
23.55833	361
23.56667	357
23.57500	354
23.58333	351
23.59167	350
23.60000	350
23.60833	351
23.61667	352
23.62500	353
23.63333	352
23.64167	351
23.65000	350
23.65833	349
23.66667	347
23.67500	345
23.68333	343
23.69167	342
23.70000	341
23.70833	341
23.71667	341
23.72500	339
23.73333	337
23.74167	334
23.75000	331
23.75833	330
23.76667	329
23.77500	330
23.78333	332
23.79167	336
23.80000	340
23.80833	343
23.81667	346
23.82500	348
23.83333	350
23.84167	350
23.85000	348
23.85833	345
23.86667	342
23.87500	338
23.88333	335
23.89167	334
23.90000	335
23.90833	335
23.91667	335
23.92500	335
23.93333	337
23.94167	337
23.95000	336
23.95833	332
23.96667	327
23.97500	321
23.98333	316
23.99167	314
24.00000	313
24.00833	315
24.01667	317
24.02500	321
24.03333	326
24.04167	330
24.05000	333
24.05833	335
24.06667	337
24.07500	339
24.08333	339
24.09167	339
24.10000	339
24.10833	338
24.11667	336
24.12500	336
24.13333	337
24.14167	338
24.15000	339
24.15833	340
24.16667	341
24.17500	342
24.18333	343
24.19167	344
24.20000	345
24.20833	345
24.21667	345
24.22500	345
24.23333	347
24.24167	349
24.25000	351
24.25833	353
24.26667	353
24.27500	352
24.28333	350
24.29167	350
24.30000	350
24.30833	351
24.31667	351
24.32500	348
24.33333	344
24.34167	339
24.35000	336
24.35833	336
24.36667	340
24.37500	347
24.38333	354
24.39167	362
24.40000	367
24.40833	369
24.41667	369
24.42500	368
24.43333	368
24.44167	369
24.45000	374
24.45833	379
24.46667	385
24.47500	389
24.48333	393
24.49167	396
24.50000	398
24.50833	400
24.51667	400
24.52500	397
24.53333	391
24.54167	384
24.55000	379
24.55833	376
24.56667	377
24.57500	379
24.58333	381
24.59167	381
24.60000	381
24.60833	382
24.61667	384
24.62500	386
24.63333	387
24.64167	388
24.65000	388
24.65833	388
24.66667	389
24.67500	390
24.68333	391
24.69167	391
24.70000	390
24.70833	387
24.71667	383
24.72500	380
24.73333	377
24.74167	377
24.75000	380
24.75833	383
24.76667	387
24.77500	391
24.78333	394
24.79167	397
24.80000	400
24.80833	402
24.81667	403
24.82500	405
24.83333	407
24.84167	410
24.85000	413
24.85833	416
24.86667	416
24.87500	413
24.88333	408
24.89167	403
24.90000	400
24.90833	399
24.91667	400
24.92500	401
24.93333	403
24.94167	403
24.95000	400
24.95833	394
24.96667	387
24.97500	378
24.98333	371
24.99167	365
25.00000	360
25.00833	358
25.01667	356
25.02500	356
25.03333	355
25.04167	354
25.05000	353
25.05833	352
25.06667	353
25.07500	354
25.08333	354
25.09167	352
25.10000	350
25.10833	347
25.11667	345
25.12500	344
25.13333	344
25.14167	345
25.15000	345
25.15833	345
25.16667	345
25.17500	344
25.18333	343
25.19167	342
25.20000	340
25.20833	339
25.21667	339
25.22500	338
25.23333	337
25.24167	336
25.25000	334
25.25833	333
25.26667	332
25.27500	332
25.28333	332
25.29167	331
25.30000	331
25.30833	330
25.31667	329
25.32500	327
25.33333	324
25.34167	320
25.35000	318
25.35833	318
25.36667	318
25.37500	320
25.38333	320
25.39167	317
25.40000	312
25.40833	307
25.41667	303
25.42500	302
25.43333	304
25.44167	308
25.45000	316
25.45833	324
25.46667	329
25.47500	330
25.48333	327
25.49167	320
25.50000	312
25.50833	305
25.51667	300
25.52500	297
25.53333	295
25.54167	293
25.55000	290
25.55833	288
25.56667	288
25.57500	290
25.58333	295
25.59167	299
25.60000	302
25.60833	302
25.61667	301
25.62500	299
25.63333	298
25.64167	299
25.65000	299
25.65833	299
25.66667	299
25.67500	300
25.68333	300
25.69167	300
25.70000	300
25.70833	298
25.71667	295
25.72500	292
25.73333	289
25.74167	288
25.75000	289
25.75833	290
25.76667	292
25.77500	292
25.78333	290
25.79167	288
25.80000	286
25.80833	287
25.81667	291
25.82500	296
25.83333	302
25.84167	307
25.85000	310
25.85833	311
25.86667	309
25.87500	304
25.88333	300
25.89167	296
25.90000	295
25.90833	298
25.91667	302
25.92500	304
25.93333	303
25.94167	300
25.95000	296
25.95833	294
25.96667	292
25.97500	293
25.98333	295
25.99167	298
26.00000	301
26.00833	303
26.01667	303
26.02500	300
26.03333	295
26.04167	290
26.05000	287
26.05833	285
26.06667	285
26.07500	286
26.08333	290
26.09167	294
26.10000	299
26.10833	303
26.11667	306
26.12500	306
26.13333	305
26.14167	305
26.15000	306
26.15833	308
26.16667	311
26.17500	313
26.18333	315
26.19167	316
26.20000	316
26.20833	316
26.21667	318
26.22500	318
26.23333	318
26.24167	319
26.25000	320
26.25833	323
26.26667	326
26.27500	329
26.28333	331
26.29167	333
26.30000	333
26.30833	334
26.31667	336
26.32500	339
26.33333	341
26.34167	344
26.35000	346
26.35833	347
26.36667	349
26.37500	349
26.38333	347
26.39167	345
26.40000	343
26.40833	341
26.41667	342
26.42500	344
26.43333	347
26.44167	352
26.45000	356
26.45833	360
26.46667	363
26.47500	364
26.48333	363
26.49167	359
26.50000	354
26.50833	350
26.51667	347
26.52500	346
26.53333	346
26.54167	348
26.55000	351
26.55833	353
26.56667	355
26.57500	354
26.58333	354
26.59167	355
26.60000	358
26.60833	362
26.61667	367
26.62500	372
26.63333	378
26.64167	383
26.65000	386
26.65833	388
26.66667	388
26.67500	386
26.68333	384
26.69167	384
26.70000	383
26.70833	383
26.71667	380
26.72500	378
26.73333	375
26.74167	373
26.75000	373
26.75833	375
26.76667	380
26.77500	385
26.78333	391
26.79167	396
26.80000	399
26.80833	399
26.81667	397
26.82500	394
26.83333	391
26.84167	388
26.85000	387
26.85833	385
26.86667	382
26.87500	378
26.88333	374
26.89167	369
26.90000	365
26.90833	365
26.91667	368
26.92500	372
26.93333	376
26.94167	378
26.95000	379
26.95833	378
26.96667	378
26.97500	379
26.98333	380
26.99167	379
27.00000	377
27.00833	374
27.01667	370
27.02500	368
27.03333	369
27.04167	372
27.05000	375
27.05833	377
27.06667	377
27.07500	376
27.08333	373
27.09167	371
27.10000	369
27.10833	368
27.11667	367
27.12500	367
27.13333	366
27.14167	366
27.15000	367
27.15833	369
27.16667	372
27.17500	374
27.18333	375
27.19167	375
27.20000	373
27.20833	371
27.21667	370
27.22500	369
27.23333	369
27.24167	370
27.25000	370
27.25833	370
27.26667	370
27.27500	369
27.28333	368
27.29167	366
27.30000	366
27.30833	368
27.31667	371
27.32500	375
27.33333	377
27.34167	378
27.35000	376
27.35833	375
27.36667	375
27.37500	377
27.38333	378
27.39167	376
27.40000	373
27.40833	369
27.41667	365
27.42500	361
27.43333	359
27.44167	357
27.45000	357
27.45833	358
27.46667	359
27.47500	359
27.48333	358
27.49167	358
27.50000	359
27.50833	360
27.51667	361
27.52500	360
27.53333	358
27.54167	356
27.55000	354
27.55833	353
27.56667	351
27.57500	349
27.58333	349
27.59167	352
27.60000	356
27.60833	363
27.61667	370
27.62500	375
27.63333	378
27.64167	380
27.65000	381
27.65833	382
27.66667	385
27.67500	388
27.68333	393
27.69167	397
27.70000	399
27.70833	398
27.71667	394
27.72500	388
27.73333	383
27.74167	379
27.75000	380
27.75833	383
27.76667	389
27.77500	395
27.78333	402
27.79167	408
27.80000	411
27.80833	412
27.81667	411
27.82500	409
27.83333	409
27.84167	410
27.85000	415
27.85833	420
27.86667	427
27.87500	433
27.88333	437
27.89167	438
27.90000	438
27.90833	437
27.91667	438
27.92500	441
27.93333	445
27.94167	449
27.95000	452
27.95833	454
27.96667	457
27.97500	461
27.98333	464
27.99167	466
28.00000	467
28.00833	468
28.01667	469
28.02500	470
28.03333	471
28.04167	473
28.05000	474
28.05833	476
28.06667	479
28.07500	481
28.08333	483
28.09167	485
28.10000	488
28.10833	493
28.11667	498
28.12500	503
28.13333	509
28.14167	516
28.15000	523
28.15833	529
28.16667	533
28.17500	535
28.18333	534
28.19167	530
28.20000	526
28.20833	524
28.21667	525
28.22500	529
28.23333	535
28.24167	542
28.25000	549
28.25833	553
28.26667	555
28.27500	553
28.28333	550
28.29167	548
28.30000	545
28.30833	544
28.31667	543
28.32500	544
28.33333	548
28.34167	553
28.35000	558
28.35833	564
28.36667	567
28.37500	568
28.38333	569
28.39167	569
28.40000	569
28.40833	569
28.41667	569
28.42500	571
28.43333	573
28.44167	575
28.45000	578
28.45833	579
28.46667	579
28.47500	578
28.48333	575
28.49167	572
28.50000	570
28.50833	569
28.51667	570
28.52500	575
28.53333	581
28.54167	586
28.55000	589
28.55833	589
28.56667	588
28.57500	586
28.58333	585
28.59167	586
28.60000	586
28.60833	585
28.61667	582
28.62500	581
28.63333	579
28.64167	577
28.65000	574
28.65833	571
28.66667	568
28.67500	564
28.68333	561
28.69167	558
28.70000	556
28.70833	555
28.71667	555
28.72500	555
28.73333	553
28.74167	552
28.75000	551
28.75833	551
28.76667	554
28.77500	559
28.78333	563
28.79167	565
28.80000	565
28.80833	563
28.81667	560
28.82500	557
28.83333	555
28.84167	552
28.85000	550
28.85833	548
28.86667	546
28.87500	546
28.88333	547
28.89167	548
28.90000	547
28.90833	546
28.91667	543
28.92500	543
28.93333	545
28.94167	548
28.95000	552
28.95833	556
28.96667	558
28.97500	557
28.98333	554
28.99167	550
29.00000	547
29.00833	544
29.01667	543
29.02500	543
29.03333	544
29.04167	545
29.05000	545
29.05833	545
29.06667	547
29.07500	550
29.08333	553
29.09167	555
29.10000	556
29.10833	557
29.11667	558
29.12500	561
29.13333	564
29.14167	567
29.15000	567
29.15833	565
29.16667	563
29.17500	563
29.18333	564
29.19167	569
29.20000	575
29.20833	581
29.21667	586
29.22500	589
29.23333	589
29.24167	589
29.25000	589
29.25833	590
29.26667	590
29.27500	591
29.28333	592
29.29167	596
29.30000	600
29.30833	604
29.31667	609
29.32500	613
29.33333	618
29.34167	622
29.35000	625
29.35833	628
29.36667	629
29.37500	630
29.38333	630
29.39167	630
29.40000	631
29.40833	636
29.41667	645
29.42500	655
29.43333	665
29.44167	671
29.45000	673
29.45833	674
29.46667	675
29.47500	678
29.48333	684
29.49167	694
29.50000	704
29.50833	714
29.51667	726
29.52500	735
29.53333	743
29.54167	748
29.55000	754
29.55833	759
29.56667	763
29.57500	769
29.58333	774
29.59167	779
29.60000	785
29.60833	792
29.61667	799
29.62500	808
29.63333	818
29.64167	828
29.65000	840
29.65833	854
29.66667	869
29.67500	885
29.68333	900
29.69167	918
29.70000	936
29.70833	953
29.71667	969
29.72500	983
29.73333	1000
29.74167	1018
29.75000	1037
29.75833	1057
29.76667	1078
29.77500	1101
29.78333	1127
29.79167	1156
29.80000	1184
29.80833	1212
29.81667	1240
29.82500	1268
29.83333	1300
29.84167	1333
29.85000	1371
29.85833	1409
29.86667	1448
29.87500	1487
29.88333	1528
29.89167	1573
29.90000	1622
29.90833	1674
29.91667	1728
29.92500	1781
29.93333	1835
29.94167	1888
29.95000	1944
29.95833	2002
29.96667	2064
29.97500	2139
29.98333	2221
29.99167	2301
30.00000	2377
30.00833	2455
30.01667	2535
30.02500	2619
30.03333	2708
30.04167	2799
30.05000	2896
30.05833	2996
30.06667	3099
30.07500	3205
30.08333	3311
30.09167	3421
30.10000	3530
30.10833	3644
30.11667	3761
30.12500	3882
30.13333	4008
30.14167	4137
30.15000	4274
30.15833	4414
30.16667	4558
30.17500	4705
30.18333	4850
30.19167	4999
30.20000	5144
30.20833	5292
30.21667	5442
30.22500	5595
30.23333	5756
30.24167	5918
30.25000	6086
30.25833	6255
30.26667	6426
30.27500	6601
30.28333	6774
30.29167	6953
30.30000	7127
30.30833	7304
30.31667	7479
30.32500	7654
30.33333	7833
30.34167	8010
30.35000	8191
30.35833	8369
30.36667	8549
30.37500	8728
30.38333	8903
30.39167	9080
30.40000	9253
30.40833	9430
30.41667	9608
30.42500	9785
30.43333	9964
30.44167	10137
30.45000	10310
30.45833	10475
30.46667	10634
30.47500	10789
30.48333	10937
30.49167	11085
30.50000	11229
30.50833	11375
30.51667	11519
30.52500	11658
30.53333	11794
30.54167	11922
30.55000	12045
30.55833	12162
30.56667	12273
30.57500	12381
30.58333	12481
30.59167	12579
30.60000	12672
30.60833	12763
30.61667	12851
30.62500	12934
30.63333	13012
30.64167	13081
30.65000	13142
30.65833	13195
30.66667	13242
30.67500	13285
30.68333	13321
30.69167	13352
30.70000	13377
30.70833	13395
30.71667	13407
30.72500	13412
30.73333	13411
30.74167	13400
30.75000	13380
30.75833	13354
30.76667	13323
30.77500	13289
30.78333	13251
30.79167	13207
30.80000	13157
30.80833	13098
30.81667	13033
30.82500	12965
30.83333	12895
30.84167	12821
30.85000	12741
30.85833	12656
30.86667	12564
30.87500	12466
30.88333	12365
30.89167	12259
30.90000	12150
30.90833	12035
30.91667	11915
30.92500	11790
30.93333	11657
30.94167	11524
30.95000	11387
30.95833	11250
30.96667	11112
30.97500	10971
30.98333	10828
30.99167	10676
31.00000	10523
31.00833	10364
31.01667	10206
31.02500	10048
31.03333	9887
31.04167	9728
31.05000	9564
31.05833	9400
31.06667	9232
31.07500	9060
31.08333	8892
31.09167	8720
31.10000	8555
31.10833	8391
31.11667	8229
31.12500	8071
31.13333	7910
31.14167	7751
31.15000	7588
31.15833	7427
31.16667	7266
31.17500	7103
31.18333	6945
31.19167	6784
31.20000	6627
31.20833	6467
31.21667	6309
31.22500	6155
31.23333	6001
31.24167	5855
31.25000	5712
31.25833	5575
31.26667	5439
31.27500	5303
31.28333	5170
31.29167	5036
31.30000	4905
31.30833	4773
31.31667	4644
31.32500	4519
31.33333	4395
31.34167	4279
31.35000	4166
31.35833	4059
31.36667	3953
31.37500	3847
31.38333	3743
31.39167	3638
31.40000	3537
31.40833	3437
31.41667	3339
31.42500	3245
31.43333	3151
31.44167	3063
31.45000	2976
31.45833	2894
31.46667	2815
31.47500	2738
31.48333	2664
31.49167	2590
31.50000	2519
31.50833	2449
31.51667	2382
31.52500	2319
31.53333	2256
31.54167	2197
31.55000	2137
31.55833	2079
31.56667	2022
31.57500	1966
31.58333	1913
31.59167	1861
31.60000	1812
31.60833	1766
31.61667	1722
31.62500	1682
31.63333	1643
31.64167	1606
31.65000	1568
31.65833	1530
31.66667	1491
31.67500	1452
31.68333	1414
31.69167	1377
31.70000	1342
31.70833	1308
31.71667	1278
31.72500	1251
31.73333	1226
31.74167	1203
31.75000	1181
31.75833	1158
31.76667	1132
31.77500	1105
31.78333	1080
31.79167	1057
31.80000	1037
31.80833	1020
31.81667	1004
31.82500	989
31.83333	974
31.84167	959
31.85000	941
31.85833	923
31.86667	905
31.87500	889
31.88333	876
31.89167	868
31.90000	861
31.90833	853
31.91667	844
31.92500	835
31.93333	825
31.94167	816
31.95000	807
31.95833	797
31.96667	786
31.97500	774
31.98333	765
31.99167	758
32.00000	751
32.00833	745
32.01667	739
32.02500	733
32.03333	727
32.04167	721
32.05000	715
32.05833	708
32.06667	702
32.07500	695
32.08333	688
32.09167	683
32.10000	678
32.10833	675
32.11667	672
32.12500	669
32.13333	668
32.14167	667
32.15000	666
32.15833	663
32.16667	659
32.17500	653
32.18333	645
32.19167	638
32.20000	632
32.20833	629
32.21667	630
32.22500	633
32.23333	639
32.24167	644
32.25000	648
32.25833	651
32.26667	654
32.27500	657
32.28333	659
32.29167	661
32.30000	661
32.30833	657
32.31667	651
32.32500	646
32.33333	644
32.34167	644
32.35000	648
32.35833	653
32.36667	658
32.37500	661
32.38333	664
32.39167	664
32.40000	664
32.40833	664
32.41667	664
32.42500	666
32.43333	670
32.44167	677
32.45000	685
32.45833	694
32.46667	703
32.47500	712
32.48333	720
32.49167	727
32.50000	733
32.50833	738
32.51667	743
32.52500	749
32.53333	757
32.54167	767
32.55000	780
32.55833	795
32.56667	810
32.57500	826
32.58333	840
32.59167	853
32.60000	865
32.60833	874
32.61667	884
32.62500	895
32.63333	909
32.64167	925
32.65000	945
32.65833	964
32.66667	983
32.67500	1003
32.68333	1023
32.69167	1046
32.70000	1070
32.70833	1095
32.71667	1120
32.72500	1147
32.73333	1175
32.74167	1205
32.75000	1237
32.75833	1269
32.76667	1301
32.77500	1333
32.78333	1366
32.79167	1399
32.80000	1434
32.80833	1470
32.81667	1507
32.82500	1544
32.83333	1582
32.84167	1619
32.85000	1658
32.85833	1696
32.86667	1736
32.87500	1778
32.88333	1822
32.89167	1869
32.90000	1916
32.90833	1964
32.91667	2012
32.92500	2061
32.93333	2110
32.94167	2160
32.95000	2213
32.95833	2266
32.96667	2320
32.97500	2375
32.98333	2429
32.99167	2485
33.00000	2541
33.00833	2598
33.01667	2655
33.02500	2711
33.03333	2767
33.04167	2823
33.05000	2881
33.05833	2940
33.06667	3001
33.07500	3063
33.08333	3125
33.09167	3189
33.10000	3253
33.10833	3321
33.11667	3389
33.12500	3455
33.13333	3520
33.14167	3581
33.15000	3642
33.15833	3700
33.16667	3759
33.17500	3818
33.18333	3877
33.19167	3935
33.20000	3992
33.20833	4048
33.21667	4105
33.22500	4159
33.23333	4213
33.24167	4264
33.25000	4314
33.25833	4362
33.26667	4410
33.27500	4459
33.28333	4509
33.29167	4560
33.30000	4610
33.30833	4656
33.31667	4699
33.32500	4739
33.33333	4777
33.34167	4814
33.35000	4850
33.35833	4885
33.36667	4921
33.37500	4958
33.38333	4992
33.39167	5026
33.40000	5056
33.40833	5084
33.41667	5109
33.42500	5133
33.43333	5157
33.44167	5177
33.45000	5196
33.45833	5211
33.46667	5223
33.47500	5235
33.48333	5245
33.49167	5255
33.50000	5264
33.50833	5272
33.51667	5277
33.52500	5278
33.53333	5276
33.54167	5270
33.55000	5261
33.55833	5250
33.56667	5240
33.57500	5231
33.58333	5221
33.59167	5211
33.60000	5198
33.60833	5182
33.61667	5163
33.62500	5142
33.63333	5119
33.64167	5095
33.65000	5069
33.65833	5041
33.66667	5009
33.67500	4975
33.68333	4942
33.69167	4908
33.70000	4877
33.70833	4845
33.71667	4812
33.72500	4775
33.73333	4733
33.74167	4690
33.75000	4645
33.75833	4601
33.76667	4559
33.77500	4519
33.78333	4480
33.79167	4439
33.80000	4395
33.80833	4347
33.81667	4295
33.82500	4241
33.83333	4184
33.84167	4129
33.85000	4072
33.85833	4017
33.86667	3962
33.87500	3908
33.88333	3855
33.89167	3801
33.90000	3748
33.90833	3693
33.91667	3637
33.92500	3583
33.93333	3528
33.94167	3477
33.95000	3425
33.95833	3373
33.96667	3318
33.97500	3260
33.98333	3202
33.99167	3143
34.00000	3085
34.00833	3028
34.01667	2974
34.02500	2922
34.03333	2869
34.04167	2818
34.05000	2768
34.05833	2719
34.06667	2670
34.07500	2620
34.08333	2571
34.09167	2521
34.10000	2471
34.10833	2421
34.11667	2371
34.12500	2320
34.13333	2269
34.14167	2220
34.15000	2170
34.15833	2123
34.16667	2076
34.17500	2031
34.18333	1990
34.19167	1950
34.20000	1913
34.20833	1877
34.21667	1841
34.22500	1805
34.23333	1766
34.24167	1729
34.25000	1690
34.25833	1654
34.26667	1618
34.27500	1584
34.28333	1549
34.29167	1514
34.30000	1481
34.30833	1449
34.31667	1418
34.32500	1388
34.33333	1357
34.34167	1327
34.35000	1298
34.35833	1271
34.36667	1245
34.37500	1221
34.38333	1195
34.39167	1167
34.40000	1139
34.40833	1109
34.41667	1081
34.42500	1055
34.43333	1033
34.44167	1013
34.45000	995
34.45833	977
34.46667	955
34.47500	930
34.48333	905
34.49167	880
34.50000	857
34.50833	839
34.51667	824
34.52500	810
34.53333	797
34.54167	783
34.55000	770
34.55833	756
34.56667	744
34.57500	731
34.58333	716
34.59167	699
34.60000	680
34.60833	661
34.61667	643
34.62500	627
34.63333	613
34.64167	600
34.65000	589
34.65833	579
34.66667	570
34.67500	562
34.68333	553
34.69167	543
34.70000	534
34.70833	525
34.71667	518
34.72500	512
34.73333	507
34.74167	501
34.75000	493
34.75833	484
34.76667	473
34.77500	461
34.78333	449
34.79167	437
34.80000	426
34.80833	418
34.81667	410
34.82500	403
34.83333	395
34.84167	388
34.85000	379
34.85833	371
34.86667	364
34.87500	359
34.88333	355
34.89167	351
34.90000	348
34.90833	344
34.91667	340
34.92500	336
34.93333	333
34.94167	330
34.95000	327
34.95833	324
34.96667	321
34.97500	319
34.98333	316
34.99167	314
35.00000	311
35.00833	306
35.01667	301
35.02500	298
35.03333	298
35.04167	299
35.05000	300
35.05833	299
35.06667	295
35.07500	288
35.08333	281
35.09167	276
35.10000	272
35.10833	268
35.11667	264
35.12500	261
35.13333	257
35.14167	253
35.15000	250
35.15833	246
35.16667	242
35.17500	237
35.18333	234
35.19167	232
35.20000	231
35.20833	232
35.21667	233
35.22500	235
35.23333	235
35.24167	233
35.25000	229
35.25833	224
35.26667	220
35.27500	217
35.28333	214
35.29167	213
35.30000	212
35.30833	215
35.31667	219
35.32500	224
35.33333	229
35.34167	231
35.35000	230
35.35833	226
35.36667	221
35.37500	217
35.38333	214
35.39167	212
35.40000	209
35.40833	206
35.41667	204
35.42500	205
35.43333	208
35.44167	213
35.45000	216
35.45833	217
35.46667	215
35.47500	212
35.48333	210
35.49167	208
35.50000	208
35.50833	209
35.51667	209
35.52500	206
35.53333	201
35.54167	196
35.55000	192
35.55833	190
35.56667	191
35.57500	194
35.58333	196
35.59167	195
35.60000	192
35.60833	188
35.61667	185
35.62500	184
35.63333	184
35.64167	185
35.65000	185
35.65833	185
35.66667	184
35.67500	182
35.68333	179
35.69167	175
35.70000	172
35.70833	168
35.71667	165
35.72500	166
35.73333	171
35.74167	176
35.75000	180
35.75833	182
35.76667	181
35.77500	177
35.78333	173
35.79167	169
35.80000	167
35.80833	165
35.81667	164
35.82500	164
35.83333	164
35.84167	164
35.85000	163
35.85833	163
35.86667	164
35.87500	167
35.88333	169
35.89167	169
35.90000	169
35.90833	167
35.91667	164
35.92500	164
35.93333	166
35.94167	166
35.95000	163
35.95833	159
35.96667	157
35.97500	157
35.98333	158
35.99167	159
36.00000	161
36.00833	163
36.01667	165
36.02500	168
36.03333	171
36.04167	172
36.05000	171
36.05833	168
36.06667	167
36.07500	168
36.08333	168
36.09167	169
36.10000	169
36.10833	168
36.11667	167
36.12500	166
36.13333	165
36.14167	163
36.15000	159
36.15833	154
36.16667	150
36.17500	146
36.18333	145
36.19167	146
36.20000	149
36.20833	152
36.21667	154
36.22500	156
36.23333	158
36.24167	159
36.25000	158
36.25833	157
36.26667	157
36.27500	159
36.28333	160
36.29167	160
36.30000	160
36.30833	159
36.31667	159
36.32500	159
36.33333	160
36.34167	161
36.35000	160
36.35833	159
36.36667	160
36.37500	161
36.38333	162
36.39167	163
36.40000	165
36.40833	166
36.41667	165
36.42500	163
36.43333	158
36.44167	153
36.45000	151
36.45833	153
36.46667	157
36.47500	163
36.48333	167
36.49167	167
36.50000	164
36.50833	160
36.51667	155
36.52500	153
36.53333	154
36.54167	157
36.55000	161
36.55833	164
36.56667	165
36.57500	165
36.58333	164
36.59167	162
36.60000	159
36.60833	155
36.61667	152
36.62500	150
36.63333	150
36.64167	151
36.65000	153
36.65833	154
36.66667	156
36.67500	158
36.68333	158
36.69167	156
36.70000	154
36.70833	151
36.71667	150
36.72500	149
36.73333	150
36.74167	153
36.75000	158
36.75833	162
36.76667	167
36.77500	169
36.78333	169
36.79167	166
36.80000	162
36.80833	159
36.81667	156
36.82500	155
36.83333	156
36.84167	158
36.85000	161
36.85833	163
36.86667	164
36.87500	163
36.88333	161
36.89167	159
36.90000	157
36.90833	157
36.91667	160
36.92500	163
36.93333	166
36.94167	169
36.95000	171
36.95833	174
36.96667	177
36.97500	180
36.98333	181
36.99167	179
37.00000	176
37.00833	172
37.01667	170
37.02500	170
37.03333	171
37.04167	172
37.05000	172
37.05833	170
37.06667	167
37.07500	164
37.08333	163
37.09167	164
37.10000	167
37.10833	170
37.11667	171
37.12500	172
37.13333	172
37.14167	171
37.15000	171
37.15833	171
37.16667	173
37.17500	176
37.18333	179
37.19167	180
37.20000	179
37.20833	175
37.21667	170
37.22500	166
37.23333	164
37.24167	164
37.25000	166
37.25833	169
37.26667	173
37.27500	175
37.28333	177
37.29167	178
37.30000	177
37.30833	177
37.31667	176
37.32500	176
37.33333	176
37.34167	176
37.35000	177
37.35833	178
37.36667	180
37.37500	180
37.38333	180
37.39167	178
37.40000	174
37.40833	171
37.41667	171
37.42500	173
37.43333	179
37.44167	185
37.45000	191
37.45833	195
37.46667	197
37.47500	195
37.48333	193
37.49167	192
37.50000	192
37.50833	193
37.51667	192
37.52500	189
37.53333	185
37.54167	181
37.55000	179
37.55833	179
37.56667	182
37.57500	187
37.58333	193
37.59167	198
37.60000	203
37.60833	205
37.61667	205
37.62500	206
37.63333	207
37.64167	210
37.65000	212
37.65833	214
37.66667	214
37.67500	212
37.68333	210
37.69167	208
37.70000	206
37.70833	207
37.71667	211
37.72500	215
37.73333	218
37.74167	219
37.75000	217
37.75833	214
37.76667	213
37.77500	215
37.78333	219
37.79167	223
37.80000	225
37.80833	227
37.81667	228
37.82500	230
37.83333	233
37.84167	235
37.85000	234
37.85833	231
37.86667	227
37.87500	223
37.88333	220
37.89167	219
37.90000	219
37.90833	219
37.91667	220
37.92500	221
37.93333	223
37.94167	226
37.95000	229
37.95833	232
37.96667	234
37.97500	236
37.98333	237
37.99167	238
38.00000	240
38.00833	243
38.01667	245
38.02500	246
38.03333	247
38.04167	247
38.05000	246
38.05833	245
38.06667	243
38.07500	241
38.08333	239
38.09167	238
38.10000	238
38.10833	241
38.11667	244
38.12500	248
38.13333	252
38.14167	256
38.15000	259
38.15833	261
38.16667	261
38.17500	259
38.18333	259
38.19167	259
38.20000	260
38.20833	261
38.21667	260
38.22500	257
38.23333	254
38.24167	254
38.25000	256
38.25833	260
38.26667	263
38.27500	266
38.28333	266
38.29167	264
38.30000	262
38.30833	261
38.31667	262
38.32500	264
38.33333	267
38.34167	269
38.35000	270
38.35833	269
38.36667	268
38.37500	269
38.38333	270
38.39167	272
38.40000	274
38.40833	276
38.41667	278
38.42500	277
38.43333	275
38.44167	271
38.45000	267
38.45833	264
38.46667	261
38.47500	260
38.48333	261
38.49167	264
38.50000	268
38.50833	273
38.51667	277
38.52500	279
38.53333	278
38.54167	276
38.55000	274
38.55833	274
38.56667	275
38.57500	277
38.58333	280
38.59167	283
38.60000	286
38.60833	288
38.61667	289
38.62500	287
38.63333	283
38.64167	277
38.65000	271
38.65833	267
38.66667	266
38.67500	268
38.68333	273
38.69167	278
38.70000	284
38.70833	291
38.71667	298
38.72500	303
38.73333	304
38.74167	301
38.75000	293
38.75833	283
38.76667	275
38.77500	270
38.78333	269
38.79167	274
38.80000	281
38.80833	289
38.81667	297
38.82500	301
38.83333	300
38.84167	295
38.85000	288
38.85833	282
38.86667	279
38.87500	280
38.88333	281
38.89167	282
38.90000	282
38.90833	280
38.91667	279
38.92500	280
38.93333	284
38.94167	287
38.95000	289
38.95833	288
38.96667	289
38.97500	293
38.98333	301
38.99167	312
39.00000	321
39.00833	323
39.01667	321
39.02500	316
39.03333	311
39.04167	307
39.05000	305
39.05833	304
39.06667	303
39.07500	300
39.08333	298
39.09167	298
39.10000	299
39.10833	299
39.11667	298
39.12500	296
39.13333	295
39.14167	296
39.15000	300
39.15833	307
39.16667	316
39.17500	325
39.18333	333
39.19167	339
39.20000	342
39.20833	340
39.21667	335
39.22500	328
39.23333	321
39.24167	316
39.25000	315
39.25833	317
39.26667	321
39.27500	325
39.28333	329
39.29167	333
39.30000	335
39.30833	337
39.31667	338
39.32500	339
39.33333	339
39.34167	340
39.35000	342
39.35833	344
39.36667	346
39.37500	346
39.38333	346
39.39167	345
39.40000	344
39.40833	346
39.41667	348
39.42500	348
39.43333	345
39.44167	341
39.45000	336
39.45833	334
39.46667	335
39.47500	339
39.48333	342
39.49167	346
39.50000	347
39.50833	346
39.51667	344
39.52500	341
39.53333	339
39.54167	338
39.55000	338
39.55833	339
39.56667	340
39.57500	342
39.58333	344
39.59167	347
39.60000	351
39.60833	354
39.61667	356
39.62500	357
39.63333	357
39.64167	356
39.65000	355
39.65833	354
39.66667	355
39.67500	357
39.68333	359
39.69167	362
39.70000	363
39.70833	361
39.71667	358
39.72500	355
39.73333	353
39.74167	355
39.75000	362
39.75833	371
39.76667	380
39.77500	388
39.78333	390
39.79167	388
39.80000	383
39.80833	379
39.81667	376
39.82500	372
39.83333	370
39.84167	368
39.85000	367
39.85833	367
39.86667	369
39.87500	373
39.88333	376
39.89167	379
39.90000	382
39.90833	383
39.91667	383
39.92500	383
39.93333	383
39.94167	384
39.95000	386
39.95833	389
39.96667	392
39.97500	394
39.98333	395
39.99167	395
40.00000	393
40.00833	391
40.01667	388
40.02500	385
40.03333	381
40.04167	377
40.05000	374
40.05833	373
40.06667	373
40.07500	376
40.08333	378
40.09167	379
40.10000	380
40.10833	381
40.11667	382
40.12500	384
40.13333	387
40.14167	389
40.15000	391
40.15833	393
40.16667	394
40.17500	395
40.18333	396
40.19167	396
40.20000	394
40.20833	391
40.21667	388
40.22500	386
40.23333	386
40.24167	388
40.25000	392
40.25833	396
40.26667	398
40.27500	397
40.28333	395
40.29167	391
40.30000	385
40.30833	379
40.31667	374
40.32500	372
40.33333	375
40.34167	382
40.35000	393
40.35833	401
40.36667	406
40.37500	406
40.38333	404
40.39167	402
40.40000	400
40.40833	400
40.41667	400
40.42500	401
40.43333	400
40.44167	401
40.45000	403
40.45833	407
40.46667	413
40.47500	420
40.48333	425
40.49167	428
40.50000	428
40.50833	427
40.51667	425
40.52500	425
40.53333	426
40.54167	428
40.55000	430
40.55833	432
40.56667	432
40.57500	430
40.58333	427
40.59167	424
40.60000	420
40.60833	416
40.61667	414
40.62500	413
40.63333	416
40.64167	421
40.65000	430
40.65833	439
40.66667	446
40.67500	451
40.68333	452
40.69167	449
40.70000	444
40.70833	441
40.71667	440
40.72500	441
40.73333	445
40.74167	448
40.75000	452
40.75833	455
40.76667	456
40.77500	455
40.78333	455
40.79167	454
40.80000	455
40.80833	459
40.81667	464
40.82500	470
40.83333	476
40.84167	482
40.85000	489
40.85833	495
40.86667	500
40.87500	502
40.88333	501
40.89167	499
40.90000	497
40.90833	497
40.91667	500
40.92500	505
40.93333	513
40.94167	523
40.95000	538
40.95833	552
40.96667	562
40.97500	569
40.98333	571
40.99167	569
41.00000	564
41.00833	561
41.01667	559
41.02500	558
41.03333	558
41.04167	560
41.05000	566
41.05833	574
41.06667	584
41.07500	596
41.08333	605
41.09167	612
41.10000	618
41.10833	624
41.11667	630
41.12500	636
41.13333	641
41.14167	645
41.15000	646
41.15833	647
41.16667	649
41.17500	653
41.18333	658
41.19167	664
41.20000	670
41.20833	677
41.21667	683
41.22500	690
41.23333	696
41.24167	702
41.25000	705
41.25833	705
41.26667	704
41.27500	701
41.28333	700
41.29167	700
41.30000	703
41.30833	708
41.31667	713
41.32500	716
41.33333	716
41.34167	715
41.35000	712
41.35833	711
41.36667	712
41.37500	715
41.38333	720
41.39167	725
41.40000	729
41.40833	732
41.41667	733
41.42500	735
41.43333	737
41.44167	740
41.45000	742
41.45833	744
41.46667	747
41.47500	751
41.48333	754
41.49167	758
41.50000	760
41.50833	762
41.51667	764
41.52500	765
41.53333	767
41.54167	768
41.55000	767
41.55833	765
41.56667	762
41.57500	759
41.58333	755
41.59167	751
41.60000	747
41.60833	742
41.61667	737
41.62500	733
41.63333	730
41.64167	729
41.65000	728
41.65833	729
41.66667	730
41.67500	730
41.68333	728
41.69167	724
41.70000	720
41.70833	715
41.71667	711
41.72500	708
41.73333	708
41.74167	707
41.75000	706
41.75833	704
41.76667	701
41.77500	698
41.78333	695
41.79167	692
41.80000	688
41.80833	683
41.81667	676
41.82500	667
41.83333	658
41.84167	650
41.85000	642
41.85833	637
41.86667	633
41.87500	631
41.88333	629
41.89167	623
41.90000	617
41.90833	609
41.91667	602
41.92500	598
41.93333	597
41.94167	597
41.95000	597
41.95833	594
41.96667	590
41.97500	583
41.98333	575
41.99167	566
42.00000	555
42.00833	544
42.01667	531
42.02500	519
42.03333	507
42.04167	500
42.05000	498
42.05833	500
42.06667	503
42.07500	505
42.08333	501
42.09167	491
42.10000	479
42.10833	467
42.11667	456
42.12500	448
42.13333	442
42.14167	436
42.15000	428
42.15833	420
42.16667	412
42.17500	404
42.18333	397
42.19167	391
42.20000	385
42.20833	378
42.21667	371
42.22500	365
42.23333	360
42.24167	357
42.25000	355
42.25833	352
42.26667	348
42.27500	343
42.28333	339
42.29167	335
42.30000	332
42.30833	330
42.31667	327
42.32500	323
42.33333	319
42.34167	314
42.35000	307
42.35833	299
42.36667	291
42.37500	283
42.38333	276
42.39167	270
42.40000	263
42.40833	256
42.41667	249
42.42500	243
42.43333	239
42.44167	237
42.45000	237
42.45833	237
42.46667	237
42.47500	235
42.48333	232
42.49167	228
42.50000	224
42.50833	219
42.51667	214
42.52500	209
42.53333	205
42.54167	201
42.55000	197
42.55833	193
42.56667	190
42.57500	187
42.58333	186
42.59167	188
42.60000	189
42.60833	189
42.61667	188
42.62500	185
42.63333	182
42.64167	180
42.65000	177
42.65833	174
42.66667	171
42.67500	168
42.68333	165
42.69167	162
42.70000	159
42.70833	156
42.71667	155
42.72500	154
42.73333	155
42.74167	155
42.75000	153
42.75833	149
42.76667	145
42.77500	141
42.78333	138
42.79167	134
42.80000	130
42.80833	125
42.81667	120
42.82500	117
42.83333	117
42.84167	119
42.85000	122
42.85833	124
42.86667	122
42.87500	118
42.88333	115
42.89167	114
42.90000	115
42.90833	117
42.91667	120
42.92500	121
42.93333	120
42.94167	119
42.95000	118
42.95833	119
42.96667	119
42.97500	119
42.98333	119
42.99167	121
43.00000	123
43.00833	124
43.01667	125
43.02500	123
43.03333	119
43.04167	113
43.05000	106
43.05833	101
43.06667	97
43.07500	96
43.08333	96
43.09167	96
43.10000	94
43.10833	90
43.11667	86
43.12500	85
43.13333	87
43.14167	92
43.15000	98
43.15833	104
43.16667	108
43.17500	110
43.18333	111
43.19167	112
43.20000	114
43.20833	114
43.21667	112
43.22500	108
43.23333	102
43.24167	98
43.25000	99
43.25833	102
43.26667	106
43.27500	108
43.28333	109
43.29167	108
43.30000	105
43.30833	104
43.31667	103
43.32500	103
43.33333	102
43.34167	101
43.35000	99
43.35833	97
43.36667	97
43.37500	97
43.38333	97
43.39167	97
43.40000	95
43.40833	91
43.41667	84
43.42500	79
43.43333	77
43.44167	77
43.45000	78
43.45833	80
43.46667	82
43.47500	84
43.48333	87
43.49167	92
43.50000	97
43.50833	102
43.51667	106
43.52500	109
43.53333	109
43.54167	107
43.55000	103
43.55833	99
43.56667	97
43.57500	94
43.58333	90
43.59167	86
43.60000	81
43.60833	76
43.61667	72
43.62500	70
43.63333	72
43.64167	74
43.65000	76
43.65833	77
43.66667	77
43.67500	76
43.68333	76
43.69167	79
43.70000	83
43.70833	86
43.71667	89
43.72500	88
43.73333	86
43.74167	85
43.75000	87
43.75833	90
43.76667	95
43.77500	100
43.78333	102
43.79167	100
43.80000	95
43.80833	89
43.81667	83
43.82500	80
43.83333	81
43.84167	84
43.85000	86
43.85833	86
43.86667	85
43.87500	82
43.88333	80
43.89167	78
43.90000	76
43.90833	73
43.91667	70
43.92500	68
43.93333	68
43.94167	71
43.95000	77
43.95833	83
43.96667	86
43.97500	86
43.98333	84
43.99167	80
44.00000	74
44.00833	68
44.01667	63
44.02500	59
44.03333	57
44.04167	57
44.05000	60
44.05833	63
44.06667	67
44.07500	72
44.08333	77
44.09167	82
44.10000	85
44.10833	85
44.11667	81
44.12500	76
44.13333	71
44.14167	69
44.15000	71
44.15833	75
44.16667	78
44.17500	78
44.18333	77
44.19167	74
44.20000	71
44.20833	71
44.21667	73
44.22500	77
44.23333	81
44.24167	83
44.25000	81
44.25833	78
44.26667	75
44.27500	72
44.28333	72
44.29167	73
44.30000	75
44.30833	74
44.31667	71
44.32500	68
44.33333	67
44.34167	69
44.35000	73
44.35833	78
44.36667	83
44.37500	87
44.38333	89
44.39167	88
44.40000	85
44.40833	81
44.41667	77
44.42500	74
44.43333	73
44.44167	75
44.45000	79
44.45833	83
44.46667	86
44.47500	88
44.48333	90
44.49167	91
44.50000	90
44.50833	88
44.51667	83
44.52500	78
44.53333	72
44.54167	67
44.55000	64
44.55833	64
44.56667	64
44.57500	65
44.58333	66
44.59167	65
44.60000	64
44.60833	64
44.61667	67
44.62500	71
44.63333	75
44.64167	77
44.65000	77
44.65833	76
44.66667	73
44.67500	72
44.68333	72
44.69167	76
44.70000	80
44.70833	85
44.71667	88
44.72500	89
44.73333	88
44.74167	84
44.75000	79
44.75833	74
44.76667	69
44.77500	65
44.78333	62
44.79167	61
44.80000	61
44.80833	62
44.81667	64
44.82500	65
44.83333	66
44.84167	67
44.85000	66
44.85833	65
44.86667	64
44.87500	64
44.88333	64
44.89167	62
44.90000	60
44.90833	58
44.91667	58
44.92500	58
44.93333	58
44.94167	57
44.95000	56
44.95833	55
44.96667	54
44.97500	55
44.98333	55
44.99167	54
45.00000	53
45.00833	55
45.01667	58
45.02500	61
45.03333	62
45.04167	62
45.05000	59
45.05833	55
45.06667	54
45.07500	55
45.08333	57
45.09167	62
45.10000	66
45.10833	69
45.11667	71
45.12500	73
45.13333	73
45.14167	74
45.15000	75
45.15833	77
45.16667	78
45.17500	77
45.18333	75
45.19167	70
45.20000	65
45.20833	61
45.21667	59
45.22500	59
45.23333	59
45.24167	59
45.25000	59
45.25833	59
45.26667	59
45.27500	58
45.28333	57
45.29167	57
45.30000	60
45.30833	66
45.31667	73
45.32500	77
45.33333	76
45.34167	71
45.35000	65
45.35833	59
45.36667	56
45.37500	56
45.38333	58
45.39167	59
45.40000	58
45.40833	59
45.41667	60
45.42500	62
45.43333	63
45.44167	61
45.45000	56
45.45833	50
45.46667	46
45.47500	45
45.48333	49
45.49167	56
45.50000	61
45.50833	64
45.51667	63
45.52500	60
45.53333	56
45.54167	53
45.55000	53
45.55833	54
45.56667	56
45.57500	57
45.58333	57
45.59167	56
45.60000	56
45.60833	56
45.61667	58
45.62500	59
45.63333	58
45.64167	56
45.65000	54
45.65833	51
45.66667	49
45.67500	48
45.68333	47
45.69167	45
45.70000	44
45.70833	44
45.71667	45
45.72500	44
45.73333	42
45.74167	41
45.75000	42
45.75833	46
45.76667	51
45.77500	56
45.78333	61
45.79167	65
45.80000	68
45.80833	71
45.81667	72
45.82500	73
45.83333	72
45.84167	70
45.85000	65
45.85833	61
45.86667	57
45.87500	55
45.88333	55
45.89167	58
45.90000	62
45.90833	63
45.91667	63
45.92500	62
45.93333	64
45.94167	66
45.95000	69
45.95833	73
45.96667	76
45.97500	79
45.98333	82
45.99167	85
46.00000	87
46.00833	86
46.01667	83
46.02500	80
46.03333	77
46.04167	73
46.05000	69
46.05833	64
46.06667	58
46.07500	52
46.08333	48
46.09167	45
46.10000	44
46.10833	44
46.11667	44
46.12500	45
46.13333	44
46.14167	44
46.15000	46
46.15833	49
46.16667	52
46.17500	55
46.18333	55
46.19167	53
46.20000	50
46.20833	47
46.21667	43
46.22500	40
46.23333	38
46.24167	37
46.25000	36
46.25833	36
46.26667	34
46.27500	30
46.28333	27
46.29167	26
46.30000	28
46.30833	34
46.31667	41
46.32500	47
46.33333	50
46.34167	52
46.35000	54
46.35833	57
46.36667	64
46.37500	71
46.38333	76
46.39167	76
46.40000	72
46.40833	64
46.41667	56
46.42500	51
46.43333	51
46.44167	55
46.45000	59
46.45833	64
46.46667	66
46.47500	67
46.48333	67
46.49167	68
46.50000	68
46.50833	68
46.51667	67
46.52500	64
46.53333	62
46.54167	60
46.55000	58
46.55833	56
46.56667	53
46.57500	50
46.58333	47
46.59167	43
46.60000	39
46.60833	35
46.61667	31
46.62500	29
46.63333	28
46.64167	29
46.65000	30
46.65833	33
46.66667	36
46.67500	40
46.68333	43
46.69167	46
46.70000	49
46.70833	52
46.71667	56
46.72500	61
46.73333	66
46.74167	70
46.75000	69
46.75833	67
46.76667	63
46.77500	58
46.78333	55
46.79167	54
46.80000	54
46.80833	53
46.81667	51
46.82500	49
46.83333	48
46.84167	46
46.85000	42
46.85833	38
46.86667	33
46.87500	29
46.88333	27
46.89167	30
46.90000	35
46.90833	38
46.91667	41
46.92500	42
46.93333	42
46.94167	42
46.95000	44
46.95833	46
46.96667	48
46.97500	50
46.98333	50
46.99167	51
47.00000	51
47.00833	52
47.01667	51
47.02500	50
47.03333	48
47.04167	48
47.05000	50
47.05833	54
47.06667	56
47.07500	56
47.08333	53
47.09167	49
47.10000	46
47.10833	44
47.11667	44
47.12500	45
47.13333	45
47.14167	46
47.15000	49
47.15833	53
47.16667	56
47.17500	56
47.18333	54
47.19167	50
47.20000	46
47.20833	44
47.21667	43
47.22500	43
47.23333	42
47.24167	42
47.25000	42
47.25833	43
47.26667	45
47.27500	47
47.28333	50
47.29167	54
47.30000	57
47.30833	60
47.31667	62
47.32500	62
47.33333	60
47.34167	59
47.35000	57
47.35833	56
47.36667	57
47.37500	58
47.38333	60
47.39167	61
47.40000	61
47.40833	61
47.41667	60
47.42500	59
47.43333	58
47.44167	57
47.45000	57
47.45833	58
47.46667	57
47.47500	56
47.48333	54
47.49167	52
47.50000	51
47.50833	53
47.51667	56
47.52500	59
47.53333	60
47.54167	59
47.55000	57
47.55833	54
47.56667	53
47.57500	52
47.58333	51
47.59167	48
47.60000	45
47.60833	44
47.61667	44
47.62500	47
47.63333	51
47.64167	56
47.65000	60
47.65833	62
47.66667	61
47.67500	59
47.68333	57
47.69167	56
47.70000	59
47.70833	62
47.71667	65
47.72500	66
47.73333	65
47.74167	63
47.75000	63
47.75833	64
47.76667	65
47.77500	65
47.78333	64
47.79167	62
47.80000	61
47.80833	62
47.81667	65
47.82500	68
47.83333	68
47.84167	67
47.85000	62
47.85833	57
47.86667	55
47.87500	54
47.88333	55
47.89167	56
47.90000	57
47.90833	55
47.91667	52
47.92500	48
47.93333	45
47.94167	44
47.95000	45
47.95833	48
47.96667	51
47.97500	53
47.98333	53
47.99167	52
48.00000	51
48.00833	52
48.01667	54
48.02500	57
48.03333	57
48.04167	56
48.05000	53
48.05833	49
48.06667	47
48.07500	45
48.08333	47
48.09167	51
48.10000	58
48.10833	67
48.11667	77
48.12500	82
48.13333	82
48.14167	79
48.15000	75
48.15833	70
48.16667	66
48.17500	65
48.18333	64
48.19167	63
48.20000	60
48.20833	59
48.21667	57
48.22500	57
48.23333	57
48.24167	58
48.25000	59
48.25833	57
48.26667	53
48.27500	48
48.28333	45
48.29167	43
48.30000	44
48.30833	47
48.31667	50
48.32500	53
48.33333	54
48.34167	54
48.35000	53
48.35833	51
48.36667	50
48.37500	50
48.38333	50
48.39167	50
48.40000	50
48.40833	49
48.41667	49
48.42500	48
48.43333	48
48.44167	49
48.45000	51
48.45833	54
48.46667	58
48.47500	62
48.48333	64
48.49167	63
48.50000	61
48.50833	58
48.51667	55
48.52500	53
48.53333	51
48.54167	49
48.55000	47
48.55833	46
48.56667	47
48.57500	49
48.58333	53
48.59167	58
48.60000	62
48.60833	65
48.61667	66
48.62500	65
48.63333	61
48.64167	58
48.65000	55
48.65833	53
48.66667	52
48.67500	53
48.68333	54
48.69167	55
48.70000	56
48.70833	56
48.71667	57
48.72500	59
48.73333	63
48.74167	67
48.75000	70
48.75833	70
48.76667	68
48.77500	65
48.78333	61
48.79167	59
48.80000	57
48.80833	56
48.81667	54
48.82500	53
48.83333	51
48.84167	50
48.85000	51
48.85833	52
48.86667	52
48.87500	52
48.88333	50
48.89167	49
48.90000	48
48.90833	47
48.91667	48
48.92500	48
48.93333	48
48.94167	48
48.95000	49
48.95833	52
48.96667	54
48.97500	56
48.98333	56
48.99167	55
49.00000	52
49.00833	49
49.01667	47
49.02500	45
49.03333	44
49.04167	45
49.05000	46
49.05833	48
49.06667	50
49.07500	54
49.08333	56
49.09167	57
49.10000	56
49.10833	57
49.11667	57
49.12500	59
49.13333	60
49.14167	61
49.15000	59
49.15833	57
49.16667	56
49.17500	56
49.18333	58
49.19167	60
49.20000	61
49.20833	59
49.21667	55
49.22500	50
49.23333	44
49.24167	40
49.25000	37
49.25833	38
49.26667	41
49.27500	46
49.28333	50
49.29167	52
49.30000	53
49.30833	51
49.31667	50
49.32500	52
49.33333	57
49.34167	63
49.35000	68
49.35833	73
49.36667	74
49.37500	72
49.38333	68
49.39167	64
49.40000	60
49.40833	58
49.41667	57
49.42500	56
49.43333	57
49.44167	59
49.45000	59
49.45833	59
49.46667	59
49.47500	58
49.48333	57
49.49167	57
49.50000	57
49.50833	55
49.51667	52
49.52500	48
49.53333	46
49.54167	45
49.55000	47
49.55833	50
49.56667	51
49.57500	50
49.58333	48
49.59167	46
49.60000	43
49.60833	43
49.61667	44
49.62500	46
49.63333	49
49.64167	51
49.65000	52
49.65833	53
49.66667	53
49.67500	54
49.68333	54
49.69167	55
49.70000	56
49.70833	57
49.71667	58
49.72500	59
49.73333	59
49.74167	57
49.75000	55
49.75833	53
49.76667	50
49.77500	48
49.78333	48
49.79167	49
49.80000	50
49.80833	51
49.81667	51
49.82500	51
49.83333	52
49.84167	55
49.85000	60
49.85833	64
49.86667	65
49.87500	63
49.88333	58
49.89167	52
49.90000	47
49.90833	45
49.91667	44
49.92500	44
49.93333	43
49.94167	41
49.95000	40
49.95833	39
49.96667	40
49.97500	43
49.98333	47
49.99167	53
50.00000	57
50.00833	59
50.01667	58
50.02500	55
50.03333	50
50.04167	46
50.05000	44
50.05833	45
50.06667	45
50.07500	45
50.08333	46
50.09167	47
50.10000	48
50.10833	49
50.11667	48
50.12500	47
50.13333	45
50.14167	43
50.15000	42
50.15833	42
50.16667	42
50.17500	42
50.18333	41
50.19167	40
50.20000	40
50.20833	40
50.21667	41
50.22500	42
50.23333	43
50.24167	45
50.25000	48
50.25833	51
50.26667	53
50.27500	54
50.28333	53
50.29167	51
50.30000	49
50.30833	50
50.31667	52
50.32500	55
50.33333	58
50.34167	59
50.35000	58
50.35833	55
50.36667	52
50.37500	51
50.38333	51
50.39167	51
50.40000	52
50.40833	52
50.41667	52
50.42500	52
50.43333	53
50.44167	55
50.45000	57
50.45833	58
50.46667	57
50.47500	54
50.48333	49
50.49167	43
50.50000	38
50.50833	34
50.51667	33
50.52500	34
50.53333	37
50.54167	39
50.55000	40
50.55833	40
50.56667	40
50.57500	42
50.58333	44
50.59167	48
50.60000	51
50.60833	53
50.61667	52
50.62500	51
50.63333	50
50.64167	50
50.65000	51
50.65833	53
50.66667	55
50.67500	56
50.68333	58
50.69167	59
50.70000	60
50.70833	60
50.71667	57
50.72500	52
50.73333	47
50.74167	41
50.75000	36
50.75833	33
50.76667	33
50.77500	37
50.78333	44
50.79167	53
50.80000	60
50.80833	65
50.81667	66
50.82500	66
50.83333	64
50.84167	62
50.85000	62
50.85833	62
50.86667	63
50.87500	63
50.88333	63
50.89167	62
50.90000	61
50.90833	59
50.91667	57
50.92500	54
50.93333	51
50.94167	49
50.95000	49
50.95833	49
50.96667	47
50.97500	44
50.98333	41
50.99167	39
51.00000	37
51.00833	37
51.01667	38
51.02500	38
51.03333	37
51.04167	37
51.05000	37
51.05833	39
51.06667	41
51.07500	45
51.08333	49
51.09167	55
51.10000	60
51.10833	62
51.11667	62
51.12500	61
51.13333	60
51.14167	61
51.15000	64
51.15833	68
51.16667	70
51.17500	70
51.18333	69
51.19167	66
51.20000	62
51.20833	57
51.21667	51
51.22500	47
51.23333	45
51.24167	46
51.25000	50
51.25833	56
51.26667	61
51.27500	65
51.28333	70
51.29167	74
51.30000	79
51.30833	84
51.31667	90
51.32500	94
51.33333	97
51.34167	98
51.35000	97
51.35833	95
51.36667	93
51.37500	92
51.38333	92
51.39167	91
51.40000	90
51.40833	89
51.41667	89
51.42500	91
51.43333	94
51.44167	97
51.45000	101
51.45833	105
51.46667	107
51.47500	109
51.48333	109
51.49167	110
51.50000	112
51.50833	118
51.51667	124
51.52500	132
51.53333	138
51.54167	144
51.55000	148
51.55833	153
51.56667	157
51.57500	163
51.58333	169
51.59167	178
51.60000	186
51.60833	193
51.61667	199
51.62500	204
51.63333	209
51.64167	215
51.65000	224
51.65833	233
51.66667	241
51.67500	247
51.68333	252
51.69167	257
51.70000	263
51.70833	270
51.71667	278
51.72500	287
51.73333	297
51.74167	307
51.75000	318
51.75833	328
51.76667	335
51.77500	342
51.78333	349
51.79167	358
51.80000	367
51.80833	378
51.81667	391
51.82500	405
51.83333	420
51.84167	435
51.85000	450
51.85833	464
51.86667	475
51.87500	485
51.88333	495
51.89167	506
51.90000	519
51.90833	533
51.91667	550
51.92500	566
51.93333	584
51.94167	600
51.95000	616
51.95833	633
51.96667	651
51.97500	670
51.98333	687
51.99167	702
52.00000	716
52.00833	730
52.01667	744
52.02500	759
52.03333	776
52.04167	792
52.05000	808
52.05833	824
52.06667	841
52.07500	859
52.08333	877
52.09167	896
52.10000	913
52.10833	928
52.11667	942
52.12500	956
52.13333	973
52.14167	993
52.15000	1017
52.15833	1041
52.16667	1062
52.17500	1082
52.18333	1100
52.19167	1118
52.20000	1135
52.20833	1152
52.21667	1168
52.22500	1183
52.23333	1197
52.24167	1211
52.25000	1227
52.25833	1246
52.26667	1266
52.27500	1288
52.28333	1309
52.29167	1331
52.30000	1352
52.30833	1373
52.31667	1394
52.32500	1414
52.33333	1434
52.34167	1453
52.35000	1472
52.35833	1490
52.36667	1506
52.37500	1522
52.38333	1536
52.39167	1551
52.40000	1566
52.40833	1581
52.41667	1598
52.42500	1614
52.43333	1631
52.44167	1648
52.45000	1665
52.45833	1683
52.46667	1700
52.47500	1717
52.48333	1733
52.49167	1748
52.50000	1761
52.50833	1773
52.51667	1783
52.52500	1793
52.53333	1804
52.54167	1815
52.55000	1829
52.55833	1842
52.56667	1855
52.57500	1867
52.58333	1879
52.59167	1891
52.60000	1902
52.60833	1912
52.61667	1922
52.62500	1932
52.63333	1941
52.64167	1950
52.65000	1958
52.65833	1966
52.66667	1974
52.67500	1981
52.68333	1988
52.69167	1995
52.70000	2002
52.70833	2009
52.71667	2017
52.72500	2025
52.73333	2032
52.74167	2039
52.75000	2043
52.75833	2045
52.76667	2046
52.77500	2045
52.78333	2044
52.79167	2043
52.80000	2045
52.80833	2047
52.81667	2050
52.82500	2052
52.83333	2051
52.84167	2048
52.85000	2044
52.85833	2040
52.86667	2038
52.87500	2038
52.88333	2039
52.89167	2041
52.90000	2043
52.90833	2043
52.91667	2042
52.92500	2039
52.93333	2034
52.94167	2029
52.95000	2023
52.95833	2016
52.96667	2010
52.97500	2005
52.98333	2000
52.99167	1995
53.00000	1990
53.00833	1984
53.01667	1976
53.02500	1969
53.03333	1963
53.04167	1957
53.05000	1949
53.05833	1940
53.06667	1930
53.07500	1917
53.08333	1903
53.09167	1892
53.10000	1883
53.10833	1874
53.11667	1866
53.12500	1858
53.13333	1850
53.14167	1842
53.15000	1832
53.15833	1821
53.16667	1808
53.17500	1792
53.18333	1774
53.19167	1759
53.20000	1748
53.20833	1739
53.21667	1732
53.22500	1725
53.23333	1718
53.24167	1711
53.25000	1702
53.25833	1691
53.26667	1676
53.27500	1659
53.28333	1642
53.29167	1626
53.30000	1611
53.30833	1598
53.31667	1588
53.32500	1579
53.33333	1569
53.34167	1556
53.35000	1541
53.35833	1527
53.36667	1512
53.37500	1498
53.38333	1483
53.39167	1469
53.40000	1453
53.40833	1437
53.41667	1421
53.42500	1406
53.43333	1392
53.44167	1378
53.45000	1365
53.45833	1350
53.46667	1333
53.47500	1315
53.48333	1298
53.49167	1282
53.50000	1269
53.50833	1259
53.51667	1251
53.52500	1243
53.53333	1233
53.54167	1221
53.55000	1206
53.55833	1191
53.56667	1175
53.57500	1158
53.58333	1143
53.59167	1131
53.60000	1120
53.60833	1110
53.61667	1099
53.62500	1088
53.63333	1076
53.64167	1064
53.65000	1050
53.65833	1036
53.66667	1022
53.67500	1008
53.68333	997
53.69167	987
53.70000	979
53.70833	968
53.71667	956
53.72500	943
53.73333	929
53.74167	915
53.75000	902
53.75833	889
53.76667	876
53.77500	863
53.78333	850
53.79167	838
53.80000	828
53.80833	819
53.81667	811
53.82500	804
53.83333	796
53.84167	788
53.85000	777
53.85833	767
53.86667	756
53.87500	746
53.88333	737
53.89167	729
53.90000	721
53.90833	715
53.91667	708
53.92500	703
53.93333	697
53.94167	690
53.95000	681
53.95833	670
53.96667	658
53.97500	646
53.98333	636
53.99167	628
54.00000	623
54.00833	619
54.01667	617
54.02500	614
54.03333	609
54.04167	601
54.05000	593
54.05833	584
54.06667	576
54.07500	568
54.08333	560
54.09167	552
54.10000	544
54.10833	536
54.11667	528
54.12500	521
54.13333	516
54.14167	511
54.15000	506
54.15833	500
54.16667	493
54.17500	484
54.18333	477
54.19167	470
54.20000	464
54.20833	460
54.21667	459
54.22500	457
54.23333	454
54.24167	449
54.25000	441
54.25833	432
54.26667	424
54.27500	418
54.28333	415
54.29167	415
54.30000	416
54.30833	416
54.31667	414
54.32500	409
54.33333	402
54.34167	394
54.35000	387
54.35833	380
54.36667	374
54.37500	369
54.38333	365
54.39167	362
54.40000	359
54.40833	357
54.41667	355
54.42500	353
54.43333	350
54.44167	346
54.45000	339
54.45833	332
54.46667	324
54.47500	316
54.48333	310
54.49167	308
54.50000	309
54.50833	311
54.51667	314
54.52500	317
54.53333	318
54.54167	319
54.55000	318
54.55833	316
54.56667	314
54.57500	311
54.58333	309
54.59167	308
54.60000	307
54.60833	303
54.61667	297
54.62500	291
54.63333	284
54.64167	278
54.65000	273
54.65833	270
54.66667	266
54.67500	264
54.68333	264
54.69167	265
54.70000	268
54.70833	268
54.71667	266
54.72500	262
54.73333	255
54.74167	248
54.75000	242
54.75833	237
54.76667	235
54.77500	234
54.78333	235
54.79167	238
54.80000	240
54.80833	240
54.81667	237
54.82500	232
54.83333	226
54.84167	220
54.85000	216
54.85833	214
54.86667	212
54.87500	210
54.88333	209
54.89167	208
54.90000	208
54.90833	210
54.91667	213
54.92500	215
54.93333	215
54.94167	213
54.95000	210
54.95833	207
54.96667	205
54.97500	204
54.98333	202
54.99167	200
55.00000	196
55.00833	192
55.01667	187
55.02500	183
55.03333	181
55.04167	181
55.05000	184
55.05833	188
55.06667	192
55.07500	194
55.08333	194
55.09167	193
55.10000	191
55.10833	190
55.11667	190
55.12500	189
55.13333	187
55.14167	185
55.15000	183
55.15833	180
55.16667	176
55.17500	173
55.18333	170
55.19167	168
55.20000	167
55.20833	167
55.21667	169
55.22500	169
55.23333	168
55.24167	166
55.25000	164
55.25833	163
55.26667	163
55.27500	162
55.28333	159
55.29167	155
55.30000	151
55.30833	149
55.31667	148
55.32500	149
55.33333	150
55.34167	150
55.35000	150
55.35833	148
55.36667	146
55.37500	142
55.38333	141
55.39167	142
55.40000	144
55.40833	146
55.41667	146
55.42500	145
55.43333	142
55.44167	141
55.45000	143
55.45833	146
55.46667	147
55.47500	147
55.48333	146
55.49167	144
55.50000	143
55.50833	144
55.51667	148
55.52500	150
55.53333	151
55.54167	150
55.55000	147
55.55833	144
55.56667	141
55.57500	138
55.58333	137
55.59167	139
55.60000	142
55.60833	144
55.61667	145
55.62500	144
55.63333	142
55.64167	140
55.65000	139
55.65833	141
55.66667	143
55.67500	146
55.68333	148
55.69167	149
55.70000	148
55.70833	145
55.71667	139
55.72500	132
55.73333	123
55.74167	115
55.75000	108
55.75833	103
55.76667	101
55.77500	101
55.78333	102
55.79167	105
55.80000	108
55.80833	111
55.81667	115
55.82500	116
55.83333	115
55.84167	113
55.85000	113
55.85833	114
55.86667	117
55.87500	120
55.88333	123
55.89167	124
55.90000	124
55.90833	124
55.91667	122
55.92500	120
55.93333	117
55.94167	115
55.95000	113
55.95833	113
55.96667	112
55.97500	110
55.98333	108
55.99167	105
56.00000	102
56.00833	100
56.01667	101
56.02500	103
56.03333	105
56.04167	107
56.05000	109
56.05833	111
56.06667	115
56.07500	118
56.08333	121
56.09167	121
56.10000	119
56.10833	113
56.11667	105
56.12500	99
56.13333	95
56.14167	94
56.15000	95
56.15833	97
56.16667	98
56.17500	97
56.18333	95
56.19167	93
56.20000	93
56.20833	95
56.21667	97
56.22500	98
56.23333	99
56.24167	101
56.25000	104
56.25833	109
56.26667	111
56.27500	112
56.28333	112
56.29167	110
56.30000	109
56.30833	108
56.31667	109
56.32500	109
56.33333	108
56.34167	106
56.35000	105
56.35833	106
56.36667	106
56.37500	107
56.38333	107
56.39167	106
56.40000	104
56.40833	102
56.41667	100
56.42500	99
56.43333	100
56.44167	101
56.45000	100
56.45833	98
56.46667	95
56.47500	93
56.48333	93
56.49167	95
56.50000	99
56.50833	102
56.51667	104
56.52500	104
56.53333	102
56.54167	100
56.55000	97
56.55833	94
56.56667	90
56.57500	86
56.58333	83
56.59167	81
56.60000	81
56.60833	81
56.61667	81
56.62500	80
56.63333	81
56.64167	84
56.65000	87
56.65833	90
56.66667	93
56.67500	94
56.68333	92
56.69167	88
56.70000	84
56.70833	80
56.71667	78
56.72500	78
56.73333	79
56.74167	80
56.75000	81
56.75833	80
56.76667	78
56.77500	75
56.78333	73
56.79167	71
56.80000	68
56.80833	66
56.81667	63
56.82500	62
56.83333	62
56.84167	64
56.85000	67
56.85833	71
56.86667	75
56.87500	79
56.88333	82
56.89167	83
56.90000	83
56.90833	82
56.91667	80
56.92500	78
56.93333	76
56.94167	74
56.95000	73
56.95833	72
56.96667	71
56.97500	72
56.98333	73
56.99167	74
57.00000	75
57.00833	76
57.01667	76
57.02500	77
57.03333	78
57.04167	80
57.05000	83
57.05833	86
57.06667	87
57.07500	86
57.08333	84
57.09167	84
57.10000	85
57.10833	87
57.11667	89
57.12500	89
57.13333	87
57.14167	84
57.15000	80
57.15833	76
57.16667	73
57.17500	71
57.18333	72
57.19167	76
57.20000	80
57.20833	86
57.21667	90
57.22500	94
57.23333	96
57.24167	95
57.25000	92
57.25833	89
57.26667	86
57.27500	83
57.28333	81
57.29167	77
57.30000	72
57.30833	67
57.31667	61
57.32500	59
57.33333	59
57.34167	60
57.35000	62
57.35833	65
57.36667	66
57.37500	67
57.38333	66
57.39167	65
57.40000	64
57.40833	63
57.41667	62
57.42500	60
57.43333	58
57.44167	54
57.45000	48
57.45833	43
57.46667	41
57.47500	42
57.48333	46
57.49167	54
57.50000	62
57.50833	69
57.51667	73
57.52500	74
57.53333	71
57.54167	68
57.55000	68
57.55833	71
57.56667	75
57.57500	80
57.58333	84
57.59167	86
57.60000	86
57.60833	85
57.61667	82
57.62500	79
57.63333	75
57.64167	72
57.65000	70
57.65833	70
57.66667	71
57.67500	72
57.68333	75
57.69167	77
57.70000	78
57.70833	79
57.71667	78
57.72500	79
57.73333	80
57.74167	82
57.75000	84
57.75833	85
57.76667	83
57.77500	78
57.78333	73
57.79167	69
57.80000	66
57.80833	64
57.81667	63
57.82500	62
57.83333	61
57.84167	61
57.85000	62
57.85833	62
57.86667	62
57.87500	61
57.88333	60
57.89167	58
57.90000	58
57.90833	58
57.91667	60
57.92500	62
57.93333	64
57.94167	67
57.95000	70
57.95833	73
57.96667	74
57.97500	72
57.98333	70
57.99167	69
58.00000	68
58.00833	67
58.01667	67
58.02500	66
58.03333	64
58.04167	61
58.05000	59
58.05833	58
58.06667	58
58.07500	61
58.08333	65
58.09167	70
58.10000	73
58.10833	73
58.11667	70
58.12500	67
58.13333	63
58.14167	61
58.15000	60
58.15833	60
58.16667	59
58.17500	58
58.18333	58
58.19167	59
58.20000	62
58.20833	65
58.21667	68
58.22500	69
58.23333	69
58.24167	67
58.25000	64
58.25833	61
58.26667	57
58.27500	53
58.28333	51
58.29167	51
58.30000	52
58.30833	55
58.31667	59
58.32500	61
58.33333	62
58.34167	63
58.35000	64
58.35833	64
58.36667	65
58.37500	64
58.38333	62
58.39167	60
58.40000	57
58.40833	56
58.41667	56
58.42500	57
58.43333	60
58.44167	63
58.45000	66
58.45833	68
58.46667	69
58.47500	69
58.48333	68
58.49167	66
58.50000	64
58.50833	61
58.51667	59
58.52500	58
58.53333	60
58.54167	62
58.55000	66
58.55833	69
58.56667	71
58.57500	71
58.58333	69
58.59167	66
58.60000	63
58.60833	61
58.61667	59
58.62500	58
58.63333	56
58.64167	54
58.65000	52
58.65833	52
58.66667	53
58.67500	54
58.68333	55
58.69167	56
58.70000	56
58.70833	57
58.71667	58
58.72500	59
58.73333	60
58.74167	61
58.75000	63
58.75833	65
58.76667	64
58.77500	62
58.78333	57
58.79167	51
58.80000	45
58.80833	41
58.81667	39
58.82500	40
58.83333	42
58.84167	45
58.85000	50
58.85833	56
58.86667	63
58.87500	71
58.88333	77
58.89167	79
58.90000	77
58.90833	72
58.91667	66
58.92500	61
58.93333	59
58.94167	58
58.95000	58
58.95833	58
58.96667	58
58.97500	59
58.98333	59
58.99167	59
59.00000	59
59.00833	60
59.01667	61
59.02500	62
59.03333	62
59.04167	60
59.05000	57
59.05833	54
59.06667	51
59.07500	49
59.08333	48
59.09167	47
59.10000	46
59.10833	45
59.11667	45
59.12500	46
59.13333	47
59.14167	50
59.15000	55
59.15833	60
59.16667	64
59.17500	66
59.18333	64
59.19167	60
59.20000	56
59.20833	52
59.21667	50
59.22500	48
59.23333	48
59.24167	48
59.25000	48
59.25833	49
59.26667	51
59.27500	53
59.28333	54
59.29167	54
59.30000	52
59.30833	47
59.31667	41
59.32500	38
59.33333	38
59.34167	40
59.35000	44
59.35833	47
59.36667	50
59.37500	50
59.38333	49
59.39167	49
59.40000	49
59.40833	51
59.41667	52
59.42500	53
59.43333	51
59.44167	48
59.45000	46
59.45833	45
59.46667	47
59.47500	50
59.48333	54
59.49167	57
59.50000	59
59.50833	60
59.51667	60
59.52500	58
59.53333	55
59.54167	53
59.55000	52
59.55833	51
59.56667	50
59.57500	48
59.58333	46
59.59167	45
59.60000	46
59.60833	49
59.61667	52
59.62500	53
59.63333	53
59.64167	53
59.65000	53
59.65833	54
59.66667	55
59.67500	54
59.68333	53
59.69167	50
59.70000	48
59.70833	47
59.71667	47
59.72500	49
59.73333	51
59.74167	53
59.75000	55
59.75833	55
59.76667	55
59.77500	54
59.78333	54
59.79167	53
59.80000	52
59.80833	51
59.81667	51
59.82500	51
59.83333	50
59.84167	49
59.85000	48
59.85833	49
59.86667	51
59.87500	54
59.88333	57
59.89167	58
59.90000	58
59.90833	57
59.91667	55
59.92500	53
59.93333	52
59.94167	52
59.95000	50
59.95833	46
59.96667	40
59.97500	34
59.98333	31
59.99167	33
60.00000	37

[LC Chromatogram(Detector A-Ch2)]
Interval(msec)	500
# of Points	7201
Start Time(min)	0.000
End Time(min)	60.000
Intensity Units	mV
Intensity Multiplier	0.001
Wavelength(nm)	230
R.Time (min)	Intensity
0.00000	-37
0.00833	-37
0.01667	2
0.02500	8
0.03333	13
0.04167	15
0.05000	15
0.05833	14
0.06667	12
0.07500	12
0.08333	14
0.09167	16
0.10000	18
0.10833	18
0.11667	18
0.12500	16
0.13333	14
0.14167	12
0.15000	11
0.15833	11
0.16667	12
0.17500	14
0.18333	13
0.19167	11
0.20000	5
0.20833	-1
0.21667	-6
0.22500	-7
0.23333	-6
0.24167	-1
0.25000	4
0.25833	9
0.26667	12
0.27500	14
0.28333	14
0.29167	13
0.30000	12
0.30833	10
0.31667	8
0.32500	6
0.33333	5
0.34167	4
0.35000	5
0.35833	4
0.36667	3
0.37500	0
0.38333	-4
0.39167	-6
0.40000	-7
0.40833	-7
0.41667	-6
0.42500	-6
0.43333	-8
0.44167	-11
0.45000	-15
0.45833	-18
0.46667	-22
0.47500	-24
0.48333	-24
0.49167	-23
0.50000	-20
0.50833	-17
0.51667	-16
0.52500	-16
0.53333	-16
0.54167	-16
0.55000	-15
0.55833	-12
0.56667	-9
0.57500	-8
0.58333	-11
0.59167	-14
0.60000	-18
0.60833	-20
0.61667	-20
0.62500	-18
0.63333	-16
0.64167	-14
0.65000	-14
0.65833	-17
0.66667	-20
0.67500	-24
0.68333	-27
0.69167	-29
0.70000	-27
0.70833	-25
0.71667	-22
0.72500	-19
0.73333	-16
0.74167	-15
0.75000	-16
0.75833	-19
0.76667	-22
0.77500	-24
0.78333	-23
0.79167	-21
0.80000	-18
0.80833	-15
0.81667	-15
0.82500	-16
0.83333	-19
0.84167	-23
0.85000	-26
0.85833	-27
0.86667	-26
0.87500	-26
0.88333	-28
0.89167	-30
0.90000	-31
0.90833	-32
0.91667	-32
0.92500	-31
0.93333	-32
0.94167	-34
0.95000	-37
0.95833	-39
0.96667	-41
0.97500	-42
0.98333	-44
0.99167	-45
1.00000	-46
1.00833	-47
1.01667	-46
1.02500	-44
1.03333	-42
1.04167	-41
1.05000	-42
1.05833	-43
1.06667	-44
1.07500	-46
1.08333	-47
1.09167	-48
1.10000	-50
1.10833	-50
1.11667	-49
1.12500	-46
1.13333	-41
1.14167	-35
1.15000	-31
1.15833	-31
1.16667	-33
1.17500	-36
1.18333	-40
1.19167	-42
1.20000	-43
1.20833	-43
1.21667	-42
1.22500	-43
1.23333	-43
1.24167	-44
1.25000	-45
1.25833	-45
1.26667	-44
1.27500	-43
1.28333	-42
1.29167	-42
1.30000	-43
1.30833	-46
1.31667	-49
1.32500	-52
1.33333	-53
1.34167	-52
1.35000	-50
1.35833	-47
1.36667	-44
1.37500	-42
1.38333	-41
1.39167	-41
1.40000	-40
1.40833	-40
1.41667	-40
1.42500	-42
1.43333	-45
1.44167	-48
1.45000	-50
1.45833	-49
1.46667	-45
1.47500	-42
1.48333	-41
1.49167	-43
1.50000	-48
1.50833	-53
1.51667	-56
1.52500	-56
1.53333	-54
1.54167	-50
1.55000	-47
1.55833	-46
1.56667	-46
1.57500	-46
1.58333	-46
1.59167	-46
1.60000	-46
1.60833	-46
1.61667	-47
1.62500	-49
1.63333	-52
1.64167	-54
1.65000	-55
1.65833	-55
1.66667	-53
1.67500	-51
1.68333	-49
1.69167	-48
1.70000	-50
1.70833	-53
1.71667	-58
1.72500	-62
1.73333	-66
1.74167	-67
1.75000	-66
1.75833	-64
1.76667	-61
1.77500	-59
1.78333	-58
1.79167	-57
1.80000	-58
1.80833	-59
1.81667	-59
1.82500	-59
1.83333	-60
1.84167	-63
1.85000	-66
1.85833	-68
1.86667	-68
1.87500	-68
1.88333	-67
1.89167	-66
1.90000	-68
1.90833	-71
1.91667	-72
1.92500	-73
1.93333	-73
1.94167	-74
1.95000	-75
1.95833	-75
1.96667	-75
1.97500	-73
1.98333	-72
1.99167	-73
2.00000	-76
2.00833	-80
2.01667	-85
2.02500	-89
2.03333	-91
2.04167	-91
2.05000	-91
2.05833	-89
2.06667	-87
2.07500	-85
2.08333	-82
2.09167	-79
2.10000	-74
2.10833	-70
2.11667	-68
2.12500	-68
2.13333	-72
2.14167	-79
2.15000	-86
2.15833	-91
2.16667	-94
2.17500	-94
2.18333	-90
2.19167	-84
2.20000	-79
2.20833	-75
2.21667	-73
2.22500	-73
2.23333	-74
2.24167	-74
2.25000	-73
2.25833	-71
2.26667	-69
2.27500	-67
2.28333	-65
2.29167	-64
2.30000	-65
2.30833	-66
2.31667	-69
2.32500	-72
2.33333	-74
2.34167	-74
2.35000	-73
2.35833	-70
2.36667	-67
2.37500	-65
2.38333	-66
2.39167	-67
2.40000	-69
2.40833	-71
2.41667	-73
2.42500	-75
2.43333	-77
2.44167	-78
2.45000	-80
2.45833	-79
2.46667	-77
2.47500	-74
2.48333	-69
2.49167	-65
2.50000	-62
2.50833	-61
2.51667	-65
2.52500	-71
2.53333	-75
2.54167	-78
2.55000	-79
2.55833	-78
2.56667	-76
2.57500	-75
2.58333	-77
2.59167	-79
2.60000	-81
2.60833	-83
2.61667	-84
2.62500	-85
2.63333	-86
2.64167	-89
2.65000	-92
2.65833	-95
2.66667	-96
2.67500	-96
2.68333	-93
2.69167	-89
2.70000	-85
2.70833	-81
2.71667	-79
2.72500	-78
2.73333	-79
2.74167	-81
2.75000	-85
2.75833	-88
2.76667	-92
2.77500	-94
2.78333	-95
2.79167	-94
2.80000	-93
2.80833	-92
2.81667	-90
2.82500	-89
2.83333	-88
2.84167	-87
2.85000	-86
2.85833	-85
2.86667	-83
2.87500	-82
2.88333	-82
2.89167	-83
2.90000	-85
2.90833	-88
2.91667	-91
2.92500	-95
2.93333	-100
2.94167	-106
2.95000	-110
2.95833	-110
2.96667	-107
2.97500	-102
2.98333	-96
2.99167	-92
3.00000	-92
3.00833	-93
3.01667	-94
3.02500	-93
3.03333	-91
3.04167	-90
3.05000	-90
3.05833	-92
3.06667	-93
3.07500	-93
3.08333	-90
3.09167	-87
3.10000	-84
3.10833	-81
3.11667	-79
3.12500	-78
3.13333	-78
3.14167	-78
3.15000	-79
3.15833	-82
3.16667	-85
3.17500	-88
3.18333	-90
3.19167	-90
3.20000	-89
3.20833	-88
3.21667	-86
3.22500	-86
3.23333	-87
3.24167	-89
3.25000	-91
3.25833	-93
3.26667	-93
3.27500	-92
3.28333	-89
3.29167	-86
3.30000	-84
3.30833	-82
3.31667	-81
3.32500	-81
3.33333	-82
3.34167	-84
3.35000	-88
3.35833	-91
3.36667	-93
3.37500	-94
3.38333	-93
3.39167	-91
3.40000	-89
3.40833	-89
3.41667	-91
3.42500	-94
3.43333	-97
3.44167	-100
3.45000	-102
3.45833	-101
3.46667	-98
3.47500	-95
3.48333	-92
3.49167	-91
3.50000	-93
3.50833	-97
3.51667	-100
3.52500	-103
3.53333	-105
3.54167	-104
3.55000	-102
3.55833	-98
3.56667	-93
3.57500	-89
3.58333	-84
3.59167	-82
3.60000	-84
3.60833	-89
3.61667	-94
3.62500	-98
3.63333	-101
3.64167	-103
3.65000	-104
3.65833	-105
3.66667	-105
3.67500	-105
3.68333	-104
3.69167	-104
3.70000	-106
3.70833	-109
3.71667	-112
3.72500	-115
3.73333	-117
3.74167	-117
3.75000	-116
3.75833	-115
3.76667	-116
3.77500	-116
3.78333	-116
3.79167	-113
3.80000	-109
3.80833	-105
3.81667	-100
3.82500	-97
3.83333	-94
3.84167	-93
3.85000	-94
3.85833	-95
3.86667	-95
3.87500	-96
3.88333	-98
3.89167	-99
3.90000	-100
3.90833	-101
3.91667	-102
3.92500	-103
3.93333	-104
3.94167	-106
3.95000	-109
3.95833	-111
3.96667	-113
3.97500	-113
3.98333	-112
3.99167	-110
4.00000	-108
4.00833	-105
4.01667	-104
4.02500	-103
4.03333	-103
4.04167	-105
4.05000	-108
4.05833	-113
4.06667	-117
4.07500	-120
4.08333	-120
4.09167	-118
4.10000	-115
4.10833	-112
4.11667	-110
4.12500	-108
4.13333	-106
4.14167	-103
4.15000	-102
4.15833	-102
4.16667	-103
4.17500	-103
4.18333	-102
4.19167	-102
4.20000	-102
4.20833	-104
4.21667	-107
4.22500	-111
4.23333	-114
4.24167	-116
4.25000	-116
4.25833	-114
4.26667	-112
4.27500	-111
4.28333	-110
4.29167	-111
4.30000	-115
4.30833	-118
4.31667	-119
4.32500	-117
4.33333	-114
4.34167	-112
4.35000	-112
4.35833	-113
4.36667	-116
4.37500	-119
4.38333	-122
4.39167	-124
4.40000	-125
4.40833	-125
4.41667	-123
4.42500	-121
4.43333	-119
4.44167	-117
4.45000	-114
4.45833	-112
4.46667	-110
4.47500	-110
4.48333	-112
4.49167	-115
4.50000	-119
4.50833	-123
4.51667	-125
4.52500	-125
4.53333	-123
4.54167	-119
4.55000	-117
4.55833	-116
4.56667	-117
4.57500	-117
4.58333	-114
4.59167	-110
4.60000	-105
4.60833	-100
4.61667	-98
4.62500	-98
4.63333	-98
4.64167	-97
4.65000	-98
4.65833	-101
4.66667	-107
4.67500	-112
4.68333	-114
4.69167	-114
4.70000	-111
4.70833	-108
4.71667	-105
4.72500	-105
4.73333	-107
4.74167	-112
4.75000	-117
4.75833	-124
4.76667	-130
4.77500	-133
4.78333	-132
4.79167	-128
4.80000	-123
4.80833	-117
4.81667	-114
4.82500	-112
4.83333	-111
4.84167	-111
4.85000	-110
4.85833	-108
4.86667	-104
4.87500	-100
4.88333	-98
4.89167	-97
4.90000	-99
4.90833	-102
4.91667	-104
4.92500	-106
4.93333	-107
4.94167	-108
4.95000	-110
4.95833	-112
4.96667	-115
4.97500	-118
4.98333	-122
4.99167	-124
5.00000	-125
5.00833	-123
5.01667	-120
5.02500	-115
5.03333	-112
5.04167	-111
5.05000	-111
5.05833	-113
5.06667	-117
5.07500	-121
5.08333	-125
5.09167	-129
5.10000	-132
5.10833	-135
5.11667	-137
5.12500	-137
5.13333	-137
5.14167	-137
5.15000	-136
5.15833	-136
5.16667	-136
5.17500	-135
5.18333	-131
5.19167	-127
5.20000	-122
5.20833	-118
5.21667	-117
5.22500	-118
5.23333	-120
5.24167	-121
5.25000	-123
5.25833	-125
5.26667	-128
5.27500	-131
5.28333	-133
5.29167	-134
5.30000	-133
5.30833	-131
5.31667	-128
5.32500	-126
5.33333	-124
5.34167	-123
5.35000	-123
5.35833	-124
5.36667	-125
5.37500	-125
5.38333	-122
5.39167	-119
5.40000	-117
5.40833	-117
5.41667	-118
5.42500	-120
5.43333	-121
5.44167	-120
5.45000	-117
5.45833	-113
5.46667	-110
5.47500	-108
5.48333	-110
5.49167	-114
5.50000	-120
5.50833	-125
5.51667	-127
5.52500	-126
5.53333	-124
5.54167	-121
5.55000	-118
5.55833	-116
5.56667	-116
5.57500	-117
5.58333	-120
5.59167	-124
5.60000	-127
5.60833	-130
5.61667	-132
5.62500	-131
5.63333	-130
5.64167	-128
5.65000	-127
5.65833	-126
5.66667	-124
5.67500	-120
5.68333	-115
5.69167	-110
5.70000	-105
5.70833	-101
5.71667	-100
5.72500	-103
5.73333	-110
5.74167	-118
5.75000	-126
5.75833	-131
5.76667	-134
5.77500	-133
5.78333	-130
5.79167	-128
5.80000	-128
5.80833	-129
5.81667	-130
5.82500	-128
5.83333	-126
5.84167	-123
5.85000	-119
5.85833	-115
5.86667	-112
5.87500	-109
5.88333	-107
5.89167	-108
5.90000	-112
5.90833	-119
5.91667	-125
5.92500	-130
5.93333	-132
5.94167	-132
5.95000	-132
5.95833	-133
5.96667	-136
5.97500	-139
5.98333	-141
5.99167	-142
6.00000	-144
6.00833	-146
6.01667	-148
6.02500	-150
6.03333	-150
6.04167	-146
6.05000	-141
6.05833	-134
6.06667	-127
6.07500	-121
6.08333	-116
6.09167	-112
6.10000	-111
6.10833	-111
6.11667	-113
6.12500	-114
6.13333	-114
6.14167	-114
6.15000	-113
6.15833	-113
6.16667	-113
6.17500	-115
6.18333	-117
6.19167	-119
6.20000	-121
6.20833	-123
6.21667	-124
6.22500	-125
6.23333	-124
6.24167	-121
6.25000	-118
6.25833	-116
6.26667	-116
6.27500	-117
6.28333	-120
6.29167	-123
6.30000	-126
6.30833	-129
6.31667	-131
6.32500	-132
6.33333	-130
6.34167	-127
6.35000	-125
6.35833	-123
6.36667	-124
6.37500	-126
6.38333	-129
6.39167	-132
6.40000	-133
6.40833	-132
6.41667	-131
6.42500	-128
6.43333	-124
6.44167	-120
6.45000	-117
6.45833	-114
6.46667	-112
6.47500	-113
6.48333	-116
6.49167	-120
6.50000	-123
6.50833	-126
6.51667	-128
6.52500	-130
6.53333	-132
6.54167	-132
6.55000	-131
6.55833	-129
6.56667	-126
6.57500	-124
6.58333	-124
6.59167	-125
6.60000	-127
6.60833	-129
6.61667	-128
6.62500	-127
6.63333	-126
6.64167	-127
6.65000	-129
6.65833	-131
6.66667	-132
6.67500	-133
6.68333	-131
6.69167	-129
6.70000	-128
6.70833	-127
6.71667	-125
6.72500	-123
6.73333	-122
6.74167	-122
6.75000	-123
6.75833	-124
6.76667	-125
6.77500	-123
6.78333	-119
6.79167	-115
6.80000	-111
6.80833	-110
6.81667	-113
6.82500	-119
6.83333	-127
6.84167	-135
6.85000	-142
6.85833	-147
6.86667	-150
6.87500	-151
6.88333	-151
6.89167	-150
6.90000	-148
6.90833	-145
6.91667	-141
6.92500	-135
6.93333	-131
6.94167	-128
6.95000	-125
6.95833	-124
6.96667	-124
6.97500	-125
6.98333	-127
6.99167	-129
7.00000	-132
7.00833	-134
7.01667	-135
7.02500	-134
7.03333	-135
7.04167	-138
7.05000	-140
7.05833	-140
7.06667	-138
7.07500	-133
7.08333	-126
7.09167	-119
7.10000	-116
7.10833	-115
7.11667	-118
7.12500	-122
7.13333	-128
7.14167	-134
7.15000	-140
7.15833	-144
7.16667	-147
7.17500	-148
7.18333	-147
7.19167	-145
7.20000	-141
7.20833	-136
7.21667	-130
7.22500	-125
7.23333	-123
7.24167	-123
7.25000	-126
7.25833	-130
7.26667	-133
7.27500	-136
7.28333	-138
7.29167	-141
7.30000	-142
7.30833	-142
7.31667	-142
7.32500	-141
7.33333	-140
7.34167	-137
7.35000	-133
7.35833	-130
7.36667	-128
7.37500	-126
7.38333	-126
7.39167	-127
7.40000	-127
7.40833	-127
7.41667	-130
7.42500	-135
7.43333	-141
7.44167	-145
7.45000	-146
7.45833	-144
7.46667	-140
7.47500	-138
7.48333	-138
7.49167	-139
7.50000	-141
7.50833	-141
7.51667	-140
7.52500	-138
7.53333	-136
7.54167	-135
7.55000	-134
7.55833	-132
7.56667	-128
7.57500	-124
7.58333	-121
7.59167	-119
7.60000	-121
7.60833	-125
7.61667	-129
7.62500	-132
7.63333	-135
7.64167	-137
7.65000	-139
7.65833	-140
7.66667	-142
7.67500	-143
7.68333	-144
7.69167	-147
7.70000	-149
7.70833	-151
7.71667	-150
7.72500	-146
7.73333	-141
7.74167	-137
7.75000	-133
7.75833	-131
7.76667	-132
7.77500	-134
7.78333	-136
7.79167	-137
7.80000	-135
7.80833	-132
7.81667	-127
7.82500	-122
7.83333	-119
7.84167	-119
7.85000	-121
7.85833	-123
7.86667	-126
7.87500	-127
7.88333	-128
7.89167	-129
7.90000	-130
7.90833	-132
7.91667	-134
7.92500	-135
7.93333	-135
7.94167	-134
7.95000	-132
7.95833	-131
7.96667	-132
7.97500	-134
7.98333	-137
7.99167	-139
8.00000	-141
8.00833	-142
8.01667	-140
8.02500	-135
8.03333	-131
8.04167	-126
8.05000	-123
8.05833	-123
8.06667	-124
8.07500	-128
8.08333	-134
8.09167	-139
8.10000	-143
8.10833	-144
8.11667	-142
8.12500	-137
8.13333	-133
8.14167	-130
8.15000	-129
8.15833	-131
8.16667	-133
8.17500	-135
8.18333	-137
8.19167	-136
8.20000	-136
8.20833	-135
8.21667	-136
8.22500	-138
8.23333	-141
8.24167	-145
8.25000	-149
8.25833	-150
8.26667	-150
8.27500	-148
8.28333	-144
8.29167	-140
8.30000	-139
8.30833	-139
8.31667	-139
8.32500	-140
8.33333	-140
8.34167	-139
8.35000	-139
8.35833	-138
8.36667	-136
8.37500	-133
8.38333	-131
8.39167	-130
8.40000	-132
8.40833	-137
8.41667	-142
8.42500	-146
8.43333	-150
8.44167	-150
8.45000	-149
8.45833	-146
8.46667	-143
8.47500	-140
8.48333	-138
8.49167	-136
8.50000	-136
8.50833	-137
8.51667	-138
8.52500	-137
8.53333	-135
8.54167	-134
8.55000	-133
8.55833	-131
8.56667	-130
8.57500	-129
8.58333	-130
8.59167	-133
8.60000	-138
8.60833	-143
8.61667	-146
8.62500	-148
8.63333	-149
8.64167	-150
8.65000	-151
8.65833	-151
8.66667	-149
8.67500	-144
8.68333	-136
8.69167	-128
8.70000	-123
8.70833	-120
8.71667	-120
8.72500	-122
8.73333	-124
8.74167	-124
8.75000	-123
8.75833	-121
8.76667	-120
8.77500	-120
8.78333	-122
8.79167	-124
8.80000	-126
8.80833	-127
8.81667	-128
8.82500	-128
8.83333	-129
8.84167	-131
8.85000	-133
8.85833	-135
8.86667	-135
8.87500	-135
8.88333	-137
8.89167	-139
8.90000	-141
8.90833	-144
8.91667	-144
8.92500	-142
8.93333	-139
8.94167	-136
8.95000	-134
8.95833	-132
8.96667	-130
8.97500	-132
8.98333	-135
8.99167	-140
9.00000	-145
9.00833	-150
9.01667	-151
9.02500	-151
9.03333	-148
9.04167	-144
9.05000	-140
9.05833	-137
9.06667	-134
9.07500	-132
9.08333	-130
9.09167	-128
9.10000	-127
9.10833	-127
9.11667	-127
9.12500	-128
9.13333	-128
9.14167	-127
9.15000	-125
9.15833	-123
9.16667	-122
9.17500	-123
9.18333	-125
9.19167	-128
9.20000	-130
9.20833	-130
9.21667	-129
9.22500	-128
9.23333	-128
9.24167	-132
9.25000	-137
9.25833	-141
9.26667	-143
9.27500	-142
9.28333	-138
9.29167	-133
9.30000	-129
9.30833	-127
9.31667	-125
9.32500	-126
9.33333	-128
9.34167	-131
9.35000	-134
9.35833	-136
9.36667	-138
9.37500	-138
9.38333	-139
9.39167	-140
9.40000	-141
9.40833	-144
9.41667	-146
9.42500	-149
9.43333	-150
9.44167	-149
9.45000	-147
9.45833	-144
9.46667	-141
9.47500	-137
9.48333	-135
9.49167	-133
9.50000	-133
9.50833	-135
9.51667	-138
9.52500	-142
9.53333	-147
9.54167	-151
9.55000	-153
9.55833	-154
9.56667	-151
9.57500	-147
9.58333	-143
9.59167	-140
9.60000	-140
9.60833	-142
9.61667	-143
9.62500	-143
9.63333	-141
9.64167	-138
9.65000	-134
9.65833	-131
9.66667	-128
9.67500	-126
9.68333	-125
9.69167	-127
9.70000	-131
9.70833	-136
9.71667	-140
9.72500	-143
9.73333	-144
9.74167	-142
9.75000	-139
9.75833	-137
9.76667	-137
9.77500	-136
9.78333	-136
9.79167	-134
9.80000	-132
9.80833	-130
9.81667	-130
9.82500	-133
9.83333	-135
9.84167	-137
9.85000	-138
9.85833	-137
9.86667	-137
9.87500	-138
9.88333	-139
9.89167	-141
9.90000	-141
9.90833	-140
9.91667	-139
9.92500	-139
9.93333	-141
9.94167	-145
9.95000	-149
9.95833	-151
9.96667	-152
9.97500	-151
9.98333	-149
9.99167	-147
10.00000	-145
10.00833	-143
10.01667	-142
10.02500	-142
10.03333	-143
10.04167	-145
10.05000	-147
10.05833	-147
10.06667	-146
10.07500	-145
10.08333	-144
10.09167	-144
10.10000	-142
10.10833	-140
10.11667	-137
10.12500	-134
10.13333	-133
10.14167	-133
10.15000	-135
10.15833	-139
10.16667	-143
10.17500	-146
10.18333	-148
10.19167	-148
10.20000	-146
10.20833	-144
10.21667	-142
10.22500	-140
10.23333	-140
10.24167	-140
10.25000	-140
10.25833	-142
10.26667	-145
10.27500	-146
10.28333	-144
10.29167	-140
10.30000	-135
10.30833	-132
10.31667	-132
10.32500	-134
10.33333	-136
10.34167	-136
10.35000	-133
10.35833	-130
10.36667	-128
10.37500	-126
10.38333	-126
10.39167	-127
10.40000	-128
10.40833	-128
10.41667	-128
10.42500	-129
10.43333	-130
10.44167	-133
10.45000	-137
10.45833	-143
10.46667	-149
10.47500	-152
10.48333	-154
10.49167	-153
10.50000	-150
10.50833	-147
10.51667	-146
10.52500	-147
10.53333	-148
10.54167	-150
10.55000	-150
10.55833	-150
10.56667	-150
10.57500	-148
10.58333	-146
10.59167	-144
10.60000	-142
10.60833	-141
10.61667	-139
10.62500	-136
10.63333	-134
10.64167	-134
10.65000	-136
10.65833	-139
10.66667	-142
10.67500	-143
10.68333	-143
10.69167	-141
10.70000	-139
10.70833	-137
10.71667	-134
10.72500	-132
10.73333	-131
10.74167	-131
10.75000	-132
10.75833	-134
10.76667	-137
10.77500	-141
10.78333	-146
10.79167	-151
10.80000	-154
10.80833	-155
10.81667	-157
10.82500	-158
10.83333	-158
10.84167	-158
10.85000	-156
10.85833	-152
10.86667	-147
10.87500	-143
10.88333	-139
10.89167	-137
10.90000	-136
10.90833	-137
10.91667	-140
10.92500	-145
10.93333	-150
10.94167	-156
10.95000	-160
10.95833	-162
10.96667	-161
10.97500	-158
10.98333	-155
10.99167	-151
11.00000	-147
11.00833	-143
11.01667	-139
11.02500	-135
11.03333	-133
11.04167	-133
11.05000	-134
11.05833	-137
11.06667	-140
11.07500	-141
11.08333	-140
11.09167	-137
11.10000	-133
11.10833	-129
11.11667	-126
11.12500	-126
11.13333	-128
11.14167	-133
11.15000	-139
11.15833	-144
11.16667	-149
11.17500	-152
11.18333	-154
11.19167	-154
11.20000	-155
11.20833	-156
11.21667	-156
11.22500	-153
11.23333	-150
11.24167	-145
11.25000	-141
11.25833	-137
11.26667	-134
11.27500	-132
11.28333	-130
11.29167	-130
11.30000	-133
11.30833	-137
11.31667	-143
11.32500	-149
11.33333	-153
11.34167	-154
11.35000	-152
11.35833	-148
11.36667	-144
11.37500	-141
11.38333	-140
11.39167	-140
11.40000	-143
11.40833	-147
11.41667	-151
11.42500	-155
11.43333	-157
11.44167	-157
11.45000	-155
11.45833	-153
11.46667	-150
11.47500	-148
11.48333	-146
11.49167	-144
11.50000	-143
11.50833	-144
11.51667	-144
11.52500	-145
11.53333	-145
11.54167	-145
11.55000	-145
11.55833	-147
11.56667	-149
11.57500	-152
11.58333	-154
11.59167	-154
11.60000	-153
11.60833	-149
11.61667	-143
11.62500	-137
11.63333	-133
11.64167	-132
11.65000	-133
11.65833	-136
11.66667	-138
11.67500	-140
11.68333	-142
11.69167	-144
11.70000	-147
11.70833	-149
11.71667	-150
11.72500	-151
11.73333	-153
11.74167	-154
11.75000	-155
11.75833	-155
11.76667	-154
11.77500	-154
11.78333	-154
11.79167	-155
11.80000	-153
11.80833	-149
11.81667	-145
11.82500	-143
11.83333	-142
11.84167	-144
11.85000	-147
11.85833	-148
11.86667	-149
11.87500	-149
11.88333	-151
11.89167	-154
11.90000	-156
11.90833	-157
11.91667	-155
11.92500	-151
11.93333	-146
11.94167	-143
11.95000	-141
11.95833	-140
11.96667	-140
11.97500	-139
11.98333	-137
11.99167	-136
12.00000	-138
12.00833	-142
12.01667	-146
12.02500	-149
12.03333	-150
12.04167	-149
12.05000	-147
12.05833	-144
12.06667	-141
12.07500	-138
12.08333	-136
12.09167	-135
12.10000	-136
12.10833	-138
12.11667	-139
12.12500	-140
12.13333	-141
12.14167	-142
12.15000	-142
12.15833	-140
12.16667	-136
12.17500	-133
12.18333	-131
12.19167	-130
12.20000	-132
12.20833	-134
12.21667	-134
12.22500	-133
12.23333	-131
12.24167	-129
12.25000	-127
12.25833	-126
12.26667	-127
12.27500	-129
12.28333	-131
12.29167	-134
12.30000	-135
12.30833	-136
12.31667	-135
12.32500	-131
12.33333	-127
12.34167	-124
12.35000	-123
12.35833	-123
12.36667	-124
12.37500	-125
12.38333	-126
12.39167	-128
12.40000	-130
12.40833	-132
12.41667	-134
12.42500	-137
12.43333	-140
12.44167	-143
12.45000	-145
12.45833	-147
12.46667	-149
12.47500	-150
12.48333	-149
12.49167	-147
12.50000	-142
12.50833	-137
12.51667	-132
12.52500	-127
12.53333	-125
12.54167	-125
12.55000	-128
12.55833	-132
12.56667	-138
12.57500	-143
12.58333	-148
12.59167	-150
12.60000	-149
12.60833	-147
12.61667	-144
12.62500	-141
12.63333	-138
12.64167	-135
12.65000	-132
12.65833	-130
12.66667	-128
12.67500	-128
12.68333	-129
12.69167	-130
12.70000	-131
12.70833	-129
12.71667	-125
12.72500	-120
12.73333	-115
12.74167	-113
12.75000	-114
12.75833	-115
12.76667	-118
12.77500	-118
12.78333	-117
12.79167	-116
12.80000	-115
12.80833	-117
12.81667	-121
12.82500	-125
12.83333	-128
12.84167	-127
12.85000	-125
12.85833	-125
12.86667	-127
12.87500	-131
12.88333	-134
12.89167	-135
12.90000	-131
12.90833	-125
12.91667	-119
12.92500	-114
12.93333	-113
12.94167	-114
12.95000	-117
12.95833	-121
12.96667	-124
12.97500	-124
12.98333	-122
12.99167	-118
13.00000	-114
13.00833	-109
13.01667	-105
13.02500	-102
13.03333	-103
13.04167	-108
13.05000	-116
13.05833	-125
13.06667	-133
13.07500	-136
13.08333	-133
13.09167	-127
13.10000	-120
13.10833	-114
13.11667	-109
13.12500	-106
13.13333	-104
13.14167	-102
13.15000	-102
13.15833	-100
13.16667	-98
13.17500	-97
13.18333	-98
13.19167	-99
13.20000	-101
13.20833	-104
13.21667	-106
13.22500	-109
13.23333	-110
13.24167	-110
13.25000	-108
13.25833	-105
13.26667	-102
13.27500	-100
13.28333	-99
13.29167	-99
13.30000	-100
13.30833	-101
13.31667	-103
13.32500	-105
13.33333	-108
13.34167	-109
13.35000	-111
13.35833	-113
13.36667	-114
13.37500	-114
13.38333	-113
13.39167	-111
13.40000	-109
13.40833	-105
13.41667	-102
13.42500	-99
13.43333	-97
13.44167	-97
13.45000	-99
13.45833	-101
13.46667	-101
13.47500	-98
13.48333	-92
13.49167	-86
13.50000	-81
13.50833	-77
13.51667	-74
13.52500	-73
13.53333	-73
13.54167	-71
13.55000	-71
13.55833	-72
13.56667	-75
13.57500	-79
13.58333	-83
13.59167	-86
13.60000	-87
13.60833	-86
13.61667	-83
13.62500	-78
13.63333	-74
13.64167	-71
13.65000	-69
13.65833	-68
13.66667	-69
13.67500	-70
13.68333	-70
13.69167	-70
13.70000	-69
13.70833	-68
13.71667	-66
13.72500	-64
13.73333	-61
13.74167	-58
13.75000	-56
13.75833	-57
13.76667	-61
13.77500	-66
13.78333	-71
13.79167	-75
13.80000	-74
13.80833	-69
13.81667	-63
13.82500	-57
13.83333	-51
13.84167	-47
13.85000	-43
13.85833	-42
13.86667	-41
13.87500	-40
13.88333	-38
13.89167	-35
13.90000	-32
13.90833	-30
13.91667	-29
13.92500	-31
13.93333	-34
13.94167	-36
13.95000	-37
13.95833	-36
13.96667	-33
13.97500	-29
13.98333	-23
13.99167	-16
14.00000	-12
14.00833	-8
14.01667	-5
14.02500	-2
14.03333	2
14.04167	7
14.05000	11
14.05833	13
14.06667	11
14.07500	7
14.08333	1
14.09167	-5
14.10000	-8
14.10833	-10
14.11667	-11
14.12500	-13
14.13333	-14
14.14167	-13
14.15000	-11
14.15833	-6
14.16667	-1
14.17500	2
14.18333	2
14.19167	-1
14.20000	-5
14.20833	-9
14.21667	-13
14.22500	-16
14.23333	-18
14.24167	-17
14.25000	-15
14.25833	-11
14.26667	-7
14.27500	-4
14.28333	-0
14.29167	5
14.30000	11
14.30833	17
14.31667	20
14.32500	21
14.33333	18
14.34167	12
14.35000	5
14.35833	2
14.36667	2
14.37500	4
14.38333	9
14.39167	13
14.40000	15
14.40833	14
14.41667	11
14.42500	7
14.43333	3
14.44167	2
14.45000	2
14.45833	1
14.46667	0
14.47500	-2
14.48333	-5
14.49167	-6
14.50000	-6
14.50833	-4
14.51667	-2
14.52500	-1
14.53333	1
14.54167	2
14.55000	3
14.55833	3
14.56667	1
14.57500	-2
14.58333	-7
14.59167	-10
14.60000	-11
14.60833	-9
14.61667	-6
14.62500	-2
14.63333	1
14.64167	2
14.65000	2
14.65833	1
14.66667	0
14.67500	0
14.68333	2
14.69167	5
14.70000	6
14.70833	5
14.71667	2
14.72500	-2
14.73333	-6
14.74167	-9
14.75000	-9
14.75833	-6
14.76667	-2
14.77500	2
14.78333	4
14.79167	4
14.80000	0
14.80833	-5
14.81667	-10
14.82500	-15
14.83333	-20
14.84167	-25
14.85000	-28
14.85833	-29
14.86667	-26
14.87500	-21
14.88333	-14
14.89167	-7
14.90000	-4
14.90833	-3
14.91667	-5
14.92500	-8
14.93333	-12
14.94167	-15
14.95000	-18
14.95833	-20
14.96667	-21
14.97500	-23
14.98333	-26
14.99167	-28
15.00000	-29
15.00833	-27
15.01667	-25
15.02500	-22
15.03333	-21
15.04167	-23
15.05000	-25
15.05833	-26
15.06667	-27
15.07500	-26
15.08333	-25
15.09167	-23
15.10000	-20
15.10833	-19
15.11667	-19
15.12500	-21
15.13333	-23
15.14167	-24
15.15000	-24
15.15833	-23
15.16667	-22
15.17500	-21
15.18333	-23
15.19167	-25
15.20000	-28
15.20833	-31
15.21667	-35
15.22500	-38
15.23333	-41
15.24167	-43
15.25000	-41
15.25833	-37
15.26667	-31
15.27500	-26
15.28333	-23
15.29167	-21
15.30000	-20
15.30833	-19
15.31667	-16
15.32500	-13
15.33333	-9
15.34167	-7
15.35000	-8
15.35833	-11
15.36667	-15
15.37500	-18
15.38333	-19
15.39167	-20
15.40000	-20
15.40833	-21
15.41667	-22
15.42500	-26
15.43333	-29
15.44167	-31
15.45000	-31
15.45833	-28
15.46667	-24
15.47500	-21
15.48333	-20
15.49167	-19
15.50000	-19
15.50833	-19
15.51667	-20
15.52500	-22
15.53333	-25
15.54167	-29
15.55000	-32
15.55833	-32
15.56667	-31
15.57500	-28
15.58333	-25
15.59167	-23
15.60000	-23
15.60833	-24
15.61667	-26
15.62500	-26
15.63333	-26
15.64167	-26
15.65000	-26
15.65833	-27
15.66667	-27
15.67500	-27
15.68333	-24
15.69167	-18
15.70000	-11
15.70833	-3
15.71667	2
15.72500	4
15.73333	3
15.74167	0
15.75000	-3
15.75833	-3
15.76667	-3
15.77500	-2
15.78333	-2
15.79167	-4
15.80000	-8
15.80833	-11
15.81667	-13
15.82500	-13
15.83333	-11
15.84167	-8
15.85000	-3
15.85833	2
15.86667	7
15.87500	10
15.88333	10
15.89167	7
15.90000	4
15.90833	-0
15.91667	-3
15.92500	-3
15.93333	-2
15.94167	0
15.95000	2
15.95833	2
15.96667	1
15.97500	0
15.98333	-1
15.99167	-1
16.00000	0
16.00833	3
16.01667	6
16.02500	9
16.03333	12
16.04167	13
16.05000	15
16.05833	17
16.06667	20
16.07500	23
16.08333	26
16.09167	29
16.10000	32
16.10833	34
16.11667	34
16.12500	33
16.13333	31
16.14167	29
16.15000	29
16.15833	30
16.16667	31
16.17500	33
16.18333	34
16.19167	37
16.20000	39
16.20833	41
16.21667	40
16.22500	38
16.23333	34
16.24167	30
16.25000	26
16.25833	23
16.26667	20
16.27500	20
16.28333	23
16.29167	28
16.30000	33
16.30833	38
16.31667	41
16.32500	42
16.33333	42
16.34167	40
16.35000	36
16.35833	32
16.36667	29
16.37500	30
16.38333	33
16.39167	38
16.40000	41
16.40833	42
16.41667	40
16.42500	34
16.43333	30
16.44167	27
16.45000	28
16.45833	30
16.46667	33
16.47500	34
16.48333	33
16.49167	30
16.50000	28
16.50833	27
16.51667	28
16.52500	32
16.53333	36
16.54167	39
16.55000	40
16.55833	40
16.56667	38
16.57500	36
16.58333	33
16.59167	29
16.60000	25
16.60833	21
16.61667	17
16.62500	13
16.63333	9
16.64167	7
16.65000	4
16.65833	3
16.66667	3
16.67500	2
16.68333	1
16.69167	-1
16.70000	-2
16.70833	-2
16.71667	0
16.72500	3
16.73333	5
16.74167	6
16.75000	7
16.75833	9
16.76667	12
16.77500	14
16.78333	14
16.79167	14
16.80000	14
16.80833	15
16.81667	16
16.82500	17
16.83333	17
16.84167	16
16.85000	14
16.85833	12
16.86667	10
16.87500	8
16.88333	5
16.89167	3
16.90000	1
16.90833	0
16.91667	-1
16.92500	-3
16.93333	-5
16.94167	-4
16.95000	-3
16.95833	-1
16.96667	1
16.97500	3
16.98333	5
16.99167	7
17.00000	8
17.00833	10
17.01667	11
17.02500	13
17.03333	14
17.04167	12
17.05000	10
17.05833	9
17.06667	9
17.07500	12
17.08333	17
17.09167	22
17.10000	23
17.10833	21
17.11667	16
17.12500	9
17.13333	4
17.14167	1
17.15000	0
17.15833	2
17.16667	4
17.17500	5
17.18333	5
17.19167	5
17.20000	5
17.20833	6
17.21667	8
17.22500	9
17.23333	10
17.24167	11
17.25000	12
17.25833	13
17.26667	14
17.27500	15
17.28333	14
17.29167	12
17.30000	8
17.30833	4
17.31667	-0
17.32500	-5
17.33333	-9
17.34167	-12
17.35000	-13
17.35833	-13
17.36667	-11
17.37500	-9
17.38333	-7
17.39167	-5
17.40000	-4
17.40833	-2
17.41667	3
17.42500	10
17.43333	16
17.44167	21
17.45000	22
17.45833	20
17.46667	14
17.47500	9
17.48333	4
17.49167	0
17.50000	-2
17.50833	-3
17.51667	-2
17.52500	1
17.53333	5
17.54167	8
17.55000	9
17.55833	4
17.56667	-4
17.57500	-12
17.58333	-18
17.59167	-22
17.60000	-21
17.60833	-17
17.61667	-12
17.62500	-7
17.63333	-3
17.64167	1
17.65000	5
17.65833	8
17.66667	8
17.67500	7
17.68333	6
17.69167	5
17.70000	5
17.70833	7
17.71667	9
17.72500	12
17.73333	14
17.74167	16
17.75000	16
17.75833	16
17.76667	13
17.77500	11
17.78333	9
17.79167	8
17.80000	7
17.80833	8
17.81667	10
17.82500	11
17.83333	11
17.84167	10
17.85000	8
17.85833	6
17.86667	4
17.87500	3
17.88333	4
17.89167	6
17.90000	9
17.90833	13
17.91667	16
17.92500	19
17.93333	22
17.94167	24
17.95000	24
17.95833	24
17.96667	22
17.97500	20
17.98333	18
17.99167	16
18.00000	15
18.00833	15
18.01667	16
18.02500	17
18.03333	18
18.04167	19
18.05000	20
18.05833	20
18.06667	20
18.07500	17
18.08333	13
18.09167	9
18.10000	5
18.10833	3
18.11667	4
18.12500	7
18.13333	9
18.14167	9
18.15000	7
18.15833	4
18.16667	1
18.17500	1
18.18333	2
18.19167	5
18.20000	7
18.20833	9
18.21667	10
18.22500	10
18.23333	9
18.24167	10
18.25000	11
18.25833	12
18.26667	13
18.27500	13
18.28333	13
18.29167	12
18.30000	12
18.30833	13
18.31667	14
18.32500	15
18.33333	16
18.34167	16
18.35000	16
18.35833	16
18.36667	17
18.37500	19
18.38333	20
18.39167	20
18.40000	19
18.40833	16
18.41667	15
18.42500	13
18.43333	13
18.44167	14
18.45000	15
18.45833	15
18.46667	17
18.47500	19
18.48333	22
18.49167	25
18.50000	29
18.50833	33
18.51667	33
18.52500	30
18.53333	26
18.54167	21
18.55000	16
18.55833	11
18.56667	6
18.57500	3
18.58333	1
18.59167	1
18.60000	3
18.60833	6
18.61667	8
18.62500	11
18.63333	12
18.64167	13
18.65000	15
18.65833	16
18.66667	17
18.67500	19
18.68333	22
18.69167	23
18.70000	22
18.70833	19
18.71667	16
18.72500	15
18.73333	17
18.74167	22
18.75000	28
18.75833	31
18.76667	31
18.77500	30
18.78333	27
18.79167	24
18.80000	23
18.80833	23
18.81667	23
18.82500	24
18.83333	24
18.84167	24
18.85000	22
18.85833	20
18.86667	19
18.87500	20
18.88333	25
18.89167	30
18.90000	34
18.90833	36
18.91667	37
18.92500	36
18.93333	36
18.94167	37
18.95000	39
18.95833	41
18.96667	43
18.97500	45
18.98333	47
18.99167	47
19.00000	46
19.00833	44
19.01667	43
19.02500	43
19.03333	46
19.04167	50
19.05000	56
19.05833	61
19.06667	65
19.07500	69
19.08333	73
19.09167	76
19.10000	77
19.10833	77
19.11667	77
19.12500	78
19.13333	77
19.14167	76
19.15000	75
19.15833	74
19.16667	73
19.17500	74
19.18333	77
19.19167	80
19.20000	85
19.20833	89
19.21667	92
19.22500	94
19.23333	95
19.24167	96
19.25000	97
19.25833	100
19.26667	106
19.27500	112
19.28333	118
19.29167	123
19.30000	126
19.30833	129
19.31667	132
19.32500	137
19.33333	143
19.34167	150
19.35000	158
19.35833	166
19.36667	175
19.37500	184
19.38333	194
19.39167	204
19.40000	213
19.40833	223
19.41667	231
19.42500	241
19.43333	252
19.44167	266
19.45000	281
19.45833	295
19.46667	310
19.47500	324
19.48333	339
19.49167	356
19.50000	376
19.50833	398
19.51667	419
19.52500	440
19.53333	463
19.54167	489
19.55000	517
19.55833	546
19.56667	577
19.57500	608
19.58333	643
19.59167	680
19.60000	722
19.60833	766
19.61667	812
19.62500	859
19.63333	907
19.64167	959
19.65000	1012
19.65833	1069
19.66667	1128
19.67500	1187
19.68333	1248
19.69167	1311
19.70000	1380
19.70833	1452
19.71667	1529
19.72500	1613
19.73333	1700
19.74167	1796
19.75000	1895
19.75833	1999
19.76667	2107
19.77500	2217
19.78333	2332
19.79167	2448
19.80000	2571
19.80833	2696
19.81667	2824
19.82500	2959
19.83333	3097
19.84167	3247
19.85000	3401
19.85833	3565
19.86667	3737
19.87500	3913
19.88333	4099
19.89167	4287
19.90000	4486
19.90833	4689
19.91667	4896
19.92500	5110
19.93333	5327
19.94167	5557
19.95000	5789
19.95833	6031
19.96667	6280
19.97500	6531
19.98333	6794
19.99167	7057
20.00000	7329
20.00833	7603
20.01667	7882
20.02500	8171
20.03333	8462
20.04167	8768
20.05000	9075
20.05833	9390
20.06667	9710
20.07500	10028
20.08333	10356
20.09167	10681
20.10000	11017
20.10833	11356
20.11667	11701
20.12500	12058
20.13333	12412
20.14167	12779
20.15000	13141
20.15833	13508
20.16667	13876
20.17500	14237
20.18333	14604
20.19167	14962
20.20000	15328
20.20833	15693
20.21667	16060
20.22500	16434
20.23333	16800
20.24167	17174
20.25000	17539
20.25833	17906
20.26667	18273
20.27500	18629
20.28333	18987
20.29167	19333
20.30000	19680
20.30833	20021
20.31667	20359
20.32500	20698
20.33333	21026
20.34167	21356
20.35000	21674
20.35833	21991
20.36667	22302
20.37500	22600
20.38333	22896
20.39167	23173
20.40000	23442
20.40833	23701
20.41667	23953
20.42500	24203
20.43333	24440
20.44167	24675
20.45000	24893
20.45833	25097
20.46667	25287
20.47500	25462
20.48333	25630
20.49167	25784
20.50000	25930
20.50833	26062
20.51667	26180
20.52500	26288
20.53333	26382
20.54167	26467
20.55000	26540
20.55833	26602
20.56667	26653
20.57500	26688
20.58333	26710
20.59167	26717
20.60000	26711
20.60833	26693
20.61667	26663
20.62500	26622
20.63333	26571
20.64167	26507
20.65000	26434
20.65833	26349
20.66667	26253
20.67500	26147
20.68333	26025
20.69167	25893
20.70000	25745
20.70833	25589
20.71667	25426
20.72500	25256
20.73333	25082
20.74167	24898
20.75000	24707
20.75833	24502
20.76667	24286
20.77500	24061
20.78333	23821
20.79167	23579
20.80000	23328
20.80833	23076
20.81667	22822
20.82500	22562
20.83333	22304
20.84167	22038
20.85000	21773
20.85833	21502
20.86667	21225
20.87500	20946
20.88333	20656
20.89167	20370
20.90000	20078
20.90833	19789
20.91667	19501
20.92500	19210
20.93333	18925
20.94167	18634
20.95000	18348
20.95833	18060
20.96667	17773
20.97500	17491
20.98333	17207
20.99167	16932
21.00000	16655
21.00833	16384
21.01667	16116
21.02500	15846
21.03333	15588
21.04167	15330
21.05000	15082
21.05833	14840
21.06667	14602
21.07500	14370
21.08333	14134
21.09167	13905
21.10000	13672
21.10833	13444
21.11667	13222
21.12500	13002
21.13333	12792
21.14167	12583
21.15000	12384
21.15833	12188
21.16667	11997
21.17500	11815
21.18333	11635
21.19167	11466
21.20000	11301
21.20833	11142
21.21667	10988
21.22500	10836
21.23333	10690
21.24167	10546
21.25000	10408
21.25833	10275
21.26667	10146
21.27500	10023
21.28333	9900
21.29167	9783
21.30000	9669
21.30833	9559
21.31667	9455
21.32500	9353
21.33333	9258
21.34167	9164
21.35000	9075
21.35833	8988
21.36667	8905
21.37500	8827
21.38333	8752
21.39167	8682
21.40000	8611
21.40833	8544
21.41667	8478
21.42500	8413
21.43333	8352
21.44167	8291
21.45000	8232
21.45833	8172
21.46667	8114
21.47500	8057
21.48333	8001
21.49167	7949
21.50000	7901
21.50833	7856
21.51667	7814
21.52500	7773
21.53333	7733
21.54167	7692
21.55000	7653
21.55833	7614
21.56667	7576
21.57500	7540
21.58333	7498
21.59167	7453
21.60000	7407
21.60833	7365
21.61667	7327
21.62500	7289
21.63333	7253
21.64167	7214
21.65000	7172
21.65833	7132
21.66667	7095
21.67500	7061
21.68333	7028
21.69167	6997
21.70000	6965
21.70833	6932
21.71667	6898
21.72500	6863
21.73333	6829
21.74167	6795
21.75000	6761
21.75833	6729
21.76667	6700
21.77500	6672
21.78333	6643
21.79167	6612
21.80000	6580
21.80833	6542
21.81667	6503
21.82500	6463
21.83333	6424
21.84167	6388
21.85000	6356
21.85833	6325
21.86667	6294
21.87500	6260
21.88333	6225
21.89167	6189
21.90000	6154
21.90833	6120
21.91667	6091
21.92500	6064
21.93333	6038
21.94167	6012
21.95000	5984
21.95833	5951
21.96667	5915
21.97500	5881
21.98333	5848
21.99167	5817
22.00000	5788
22.00833	5758
22.01667	5728
22.02500	5694
22.03333	5661
22.04167	5628
22.05000	5596
22.05833	5567
22.06667	5540
22.07500	5514
22.08333	5488
22.09167	5461
22.10000	5433
22.10833	5404
22.11667	5373
22.12500	5341
22.13333	5307
22.14167	5271
22.15000	5237
22.15833	5204
22.16667	5175
22.17500	5150
22.18333	5127
22.19167	5105
22.20000	5081
22.20833	5055
22.21667	5025
22.22500	4991
22.23333	4958
22.24167	4925
22.25000	4893
22.25833	4862
22.26667	4830
22.27500	4797
22.28333	4760
22.29167	4725
22.30000	4690
22.30833	4656
22.31667	4624
22.32500	4591
22.33333	4559
22.34167	4527
22.35000	4495
22.35833	4463
22.36667	4430
22.37500	4396
22.38333	4360
22.39167	4325
22.40000	4289
22.40833	4255
22.41667	4224
22.42500	4194
22.43333	4166
22.44167	4138
22.45000	4109
22.45833	4080
22.46667	4049
22.47500	4016
22.48333	3980
22.49167	3943
22.50000	3905
22.50833	3868
22.51667	3833
22.52500	3799
22.53333	3765
22.54167	3729
22.55000	3691
22.55833	3652
22.56667	3613
22.57500	3576
22.58333	3539
22.59167	3504
22.60000	3472
22.60833	3441
22.61667	3412
22.62500	3383
22.63333	3351
22.64167	3317
22.65000	3282
22.65833	3246
22.66667	3212
22.67500	3182
22.68333	3153
22.69167	3126
22.70000	3099
22.70833	3072
22.71667	3044
22.72500	3015
22.73333	2985
22.74167	2955
22.75000	2926
22.75833	2896
22.76667	2866
22.77500	2837
22.78333	2809
22.79167	2781
22.80000	2753
22.80833	2725
22.81667	2699
22.82500	2675
22.83333	2655
22.84167	2638
22.85000	2622
22.85833	2606
22.86667	2590
22.87500	2573
22.88333	2556
22.89167	2541
22.90000	2526
22.90833	2512
22.91667	2497
22.92500	2479
22.93333	2458
22.94167	2434
22.95000	2409
22.95833	2386
22.96667	2364
22.97500	2346
22.98333	2331
22.99167	2317
23.00000	2303
23.00833	2289
23.01667	2275
23.02500	2260
23.03333	2248
23.04167	2237
23.05000	2229
23.05833	2221
23.06667	2213
23.07500	2203
23.08333	2189
23.09167	2174
23.10000	2159
23.10833	2145
23.11667	2134
23.12500	2125
23.13333	2116
23.14167	2108
23.15000	2100
23.15833	2093
23.16667	2086
23.17500	2080
23.18333	2073
23.19167	2066
23.20000	2058
23.20833	2050
23.21667	2042
23.22500	2035
23.23333	2029
23.24167	2023
23.25000	2018
23.25833	2012
23.26667	2006
23.27500	1998
23.28333	1990
23.29167	1981
23.30000	1974
23.30833	1966
23.31667	1960
23.32500	1955
23.33333	1950
23.34167	1946
23.35000	1943
23.35833	1940
23.36667	1936
23.37500	1930
23.38333	1923
23.39167	1914
23.40000	1903
23.40833	1892
23.41667	1882
23.42500	1872
23.43333	1863
23.44167	1855
23.45000	1850
23.45833	1845
23.46667	1841
23.47500	1836
23.48333	1830
23.49167	1823
23.50000	1816
23.50833	1808
23.51667	1800
23.52500	1794
23.53333	1788
23.54167	1782
23.55000	1777
23.55833	1771
23.56667	1764
23.57500	1756
23.58333	1749
23.59167	1742
23.60000	1738
23.60833	1736
23.61667	1735
23.62500	1733
23.63333	1729
23.64167	1724
23.65000	1716
23.65833	1707
23.66667	1698
23.67500	1692
23.68333	1688
23.69167	1687
23.70000	1685
23.70833	1681
23.71667	1675
23.72500	1667
23.73333	1657
23.74167	1647
23.75000	1637
23.75833	1629
23.76667	1622
23.77500	1618
23.78333	1617
23.79167	1618
23.80000	1619
23.80833	1619
23.81667	1618
23.82500	1614
23.83333	1608
23.84167	1600
23.85000	1591
23.85833	1582
23.86667	1573
23.87500	1566
23.88333	1559
23.89167	1554
23.90000	1550
23.90833	1546
23.91667	1544
23.92500	1543
23.93333	1541
23.94167	1539
23.95000	1534
23.95833	1528
23.96667	1522
23.97500	1517
23.98333	1514
23.99167	1513
24.00000	1513
24.00833	1512
24.01667	1510
24.02500	1508
24.03333	1506
24.04167	1506
24.05000	1508
24.05833	1511
24.06667	1512
24.07500	1513
24.08333	1512
24.09167	1512
24.10000	1512
24.10833	1514
24.11667	1515
24.12500	1516
24.13333	1516
24.14167	1515
24.15000	1514
24.15833	1515
24.16667	1520
24.17500	1529
24.18333	1543
24.19167	1556
24.20000	1569
24.20833	1579
24.21667	1586
24.22500	1590
24.23333	1592
24.24167	1594
24.25000	1597
24.25833	1601
24.26667	1606
24.27500	1611
24.28333	1618
24.29167	1626
24.30000	1636
24.30833	1647
24.31667	1658
24.32500	1668
24.33333	1676
24.34167	1682
24.35000	1688
24.35833	1695
24.36667	1705
24.37500	1715
24.38333	1726
24.39167	1736
24.40000	1744
24.40833	1752
24.41667	1763
24.42500	1777
24.43333	1793
24.44167	1811
24.45000	1827
24.45833	1841
24.46667	1851
24.47500	1861
24.48333	1872
24.49167	1882
24.50000	1893
24.50833	1903
24.51667	1911
24.52500	1916
24.53333	1919
24.54167	1922
24.55000	1925
24.55833	1929
24.56667	1934
24.57500	1940
24.58333	1948
24.59167	1957
24.60000	1965
24.60833	1972
24.61667	1980
24.62500	1987
24.63333	1995
24.64167	2002
24.65000	2009
24.65833	2014
24.66667	2016
24.67500	2017
24.68333	2019
24.69167	2021
24.70000	2023
24.70833	2026
24.71667	2027
24.72500	2026
24.73333	2025
24.74167	2025
24.75000	2025
24.75833	2025
24.76667	2025
24.77500	2025
24.78333	2025
24.79167	2025
24.80000	2022
24.80833	2016
24.81667	2010
24.82500	2002
24.83333	1996
24.84167	1993
24.85000	1990
24.85833	1986
24.86667	1980
24.87500	1975
24.88333	1969
24.89167	1964
24.90000	1960
24.90833	1957
24.91667	1952
24.92500	1946
24.93333	1938
24.94167	1927
24.95000	1917
24.95833	1907
24.96667	1898
24.97500	1892
24.98333	1887
24.99167	1882
25.00000	1876
25.00833	1867
25.01667	1857
25.02500	1844
25.03333	1831
25.04167	1818
25.05000	1807
25.05833	1798
25.06667	1790
25.07500	1783
25.08333	1776
25.09167	1769
25.10000	1760
25.10833	1749
25.11667	1737
25.12500	1724
25.13333	1712
25.14167	1702
25.15000	1694
25.15833	1688
25.16667	1683
25.17500	1676
25.18333	1667
25.19167	1656
25.20000	1646
25.20833	1635
25.21667	1625
25.22500	1616
25.23333	1605
25.24167	1594
25.25000	1583
25.25833	1574
25.26667	1567
25.27500	1561
25.28333	1555
25.29167	1548
25.30000	1541
25.30833	1535
25.31667	1531
25.32500	1527
25.33333	1523
25.34167	1517
25.35000	1508
25.35833	1499
25.36667	1489
25.37500	1480
25.38333	1474
25.39167	1468
25.40000	1461
25.40833	1453
25.41667	1446
25.42500	1438
25.43333	1432
25.44167	1429
25.45000	1427
25.45833	1426
25.46667	1424
25.47500	1422
25.48333	1420
25.49167	1418
25.50000	1416
25.50833	1413
25.51667	1408
25.52500	1403
25.53333	1397
25.54167	1392
25.55000	1386
25.55833	1381
25.56667	1375
25.57500	1371
25.58333	1368
25.59167	1366
25.60000	1364
25.60833	1363
25.61667	1360
25.62500	1358
25.63333	1358
25.64167	1359
25.65000	1361
25.65833	1363
25.66667	1364
25.67500	1363
25.68333	1362
25.69167	1359
25.70000	1357
25.70833	1354
25.71667	1353
25.72500	1352
25.73333	1352
25.74167	1351
25.75000	1349
25.75833	1345
25.76667	1340
25.77500	1335
25.78333	1331
25.79167	1329
25.80000	1329
25.80833	1331
25.81667	1333
25.82500	1335
25.83333	1337
25.84167	1339
25.85000	1340
25.85833	1341
25.86667	1342
25.87500	1346
25.88333	1351
25.89167	1357
25.90000	1360
25.90833	1362
25.91667	1361
25.92500	1360
25.93333	1360
25.94167	1362
25.95000	1364
25.95833	1365
25.96667	1364
25.97500	1365
25.98333	1368
25.99167	1372
26.00000	1375
26.00833	1377
26.01667	1378
26.02500	1377
26.03333	1377
26.04167	1377
26.05000	1379
26.05833	1382
26.06667	1384
26.07500	1388
26.08333	1392
26.09167	1398
26.10000	1404
26.10833	1411
26.11667	1419
26.12500	1429
26.13333	1438
26.14167	1447
26.15000	1454
26.15833	1457
26.16667	1458
26.17500	1459
26.18333	1460
26.19167	1464
26.20000	1470
26.20833	1479
26.21667	1488
26.22500	1499
26.23333	1507
26.24167	1515
26.25000	1522
26.25833	1527
26.26667	1532
26.27500	1537
26.28333	1545
26.29167	1554
26.30000	1564
26.30833	1574
26.31667	1582
26.32500	1588
26.33333	1594
26.34167	1600
26.35000	1607
26.35833	1615
26.36667	1624
26.37500	1631
26.38333	1639
26.39167	1646
26.40000	1653
26.40833	1662
26.41667	1672
26.42500	1684
26.43333	1695
26.44167	1703
26.45000	1709
26.45833	1711
26.46667	1712
26.47500	1715
26.48333	1720
26.49167	1727
26.50000	1735
26.50833	1742
26.51667	1748
26.52500	1752
26.53333	1755
26.54167	1758
26.55000	1763
26.55833	1771
26.56667	1781
26.57500	1791
26.58333	1802
26.59167	1811
26.60000	1820
26.60833	1829
26.61667	1838
26.62500	1846
26.63333	1852
26.64167	1857
26.65000	1861
26.65833	1866
26.66667	1871
26.67500	1875
26.68333	1879
26.69167	1882
26.70000	1886
26.70833	1890
26.71667	1893
26.72500	1897
26.73333	1900
26.74167	1902
26.75000	1905
26.75833	1910
26.76667	1915
26.77500	1918
26.78333	1921
26.79167	1922
26.80000	1921
26.80833	1918
26.81667	1915
26.82500	1913
26.83333	1910
26.84167	1909
26.85000	1909
26.85833	1910
26.86667	1914
26.87500	1916
26.88333	1917
26.89167	1916
26.90000	1914
26.90833	1911
26.91667	1907
26.92500	1903
26.93333	1897
26.94167	1889
26.95000	1882
26.95833	1879
26.96667	1880
26.97500	1883
26.98333	1887
26.99167	1889
27.00000	1889
27.00833	1887
27.01667	1885
27.02500	1884
27.03333	1883
27.04167	1881
27.05000	1879
27.05833	1876
27.06667	1874
27.07500	1871
27.08333	1868
27.09167	1867
27.10000	1868
27.10833	1870
27.11667	1870
27.12500	1868
27.13333	1864
27.14167	1857
27.15000	1851
27.15833	1846
27.16667	1843
27.17500	1839
27.18333	1834
27.19167	1829
27.20000	1825
27.20833	1822
27.21667	1820
27.22500	1820
27.23333	1821
27.24167	1821
27.25000	1820
27.25833	1818
27.26667	1816
27.27500	1813
27.28333	1809
27.29167	1807
27.30000	1807
27.30833	1808
27.31667	1808
27.32500	1808
27.33333	1806
27.34167	1804
27.35000	1803
27.35833	1805
27.36667	1810
27.37500	1814
27.38333	1817
27.39167	1819
27.40000	1819
27.40833	1817
27.41667	1816
27.42500	1815
27.43333	1814
27.44167	1814
27.45000	1814
27.45833	1813
27.46667	1811
27.47500	1808
27.48333	1805
27.49167	1802
27.50000	1800
27.50833	1800
27.51667	1803
27.52500	1809
27.53333	1816
27.54167	1824
27.55000	1832
27.55833	1838
27.56667	1842
27.57500	1848
27.58333	1856
27.59167	1864
27.60000	1873
27.60833	1882
27.61667	1889
27.62500	1895
27.63333	1898
27.64167	1900
27.65000	1902
27.65833	1907
27.66667	1914
27.67500	1924
27.68333	1935
27.69167	1944
27.70000	1949
27.70833	1952
27.71667	1956
27.72500	1962
27.73333	1971
27.74167	1981
27.75000	1990
27.75833	1999
27.76667	2006
27.77500	2013
27.78333	2020
27.79167	2030
27.80000	2044
27.80833	2061
27.81667	2078
27.82500	2095
27.83333	2110
27.84167	2122
27.85000	2135
27.85833	2149
27.86667	2164
27.87500	2179
27.88333	2194
27.89167	2206
27.90000	2215
27.90833	2225
27.91667	2236
27.92500	2248
27.93333	2261
27.94167	2275
27.95000	2289
27.95833	2302
27.96667	2317
27.97500	2332
27.98333	2348
27.99167	2364
28.00000	2381
28.00833	2398
28.01667	2414
28.02500	2431
28.03333	2446
28.04167	2461
28.05000	2475
28.05833	2489
28.06667	2503
28.07500	2517
28.08333	2532
28.09167	2548
28.10000	2566
28.10833	2584
28.11667	2601
28.12500	2617
28.13333	2632
28.14167	2647
28.15000	2661
28.15833	2675
28.16667	2688
28.17500	2702
28.18333	2717
28.19167	2733
28.20000	2749
28.20833	2765
28.21667	2778
28.22500	2788
28.23333	2797
28.24167	2807
28.25000	2817
28.25833	2828
28.26667	2841
28.27500	2853
28.28333	2864
28.29167	2875
28.30000	2884
28.30833	2893
28.31667	2901
28.32500	2910
28.33333	2919
28.34167	2929
28.35000	2939
28.35833	2947
28.36667	2953
28.37500	2959
28.38333	2964
28.39167	2970
28.40000	2978
28.40833	2986
28.41667	2995
28.42500	3003
28.43333	3009
28.44167	3012
28.45000	3012
28.45833	3011
28.46667	3010
28.47500	3011
28.48333	3014
28.49167	3018
28.50000	3020
28.50833	3021
28.51667	3021
28.52500	3019
28.53333	3018
28.54167	3018
28.55000	3018
28.55833	3019
28.56667	3019
28.57500	3021
28.58333	3024
28.59167	3027
28.60000	3032
28.60833	3035
28.61667	3036
28.62500	3035
28.63333	3032
28.64167	3029
28.65000	3025
28.65833	3020
28.66667	3015
28.67500	3009
28.68333	3002
28.69167	2996
28.70000	2992
28.70833	2988
28.71667	2987
28.72500	2987
28.73333	2986
28.74167	2985
28.75000	2983
28.75833	2983
28.76667	2983
28.77500	2984
28.78333	2985
28.79167	2985
28.80000	2982
28.80833	2977
28.81667	2973
28.82500	2970
28.83333	2969
28.84167	2968
28.85000	2967
28.85833	2967
28.86667	2965
28.87500	2963
28.88333	2961
28.89167	2959
28.90000	2958
28.90833	2958
28.91667	2960
28.92500	2964
28.93333	2968
28.94167	2972
28.95000	2976
28.95833	2979
28.96667	2981
28.97500	2984
28.98333	2987
28.99167	2991
29.00000	2996
29.00833	3000
29.01667	3004
29.02500	3007
29.03333	3010
29.04167	3013
29.05000	3016
29.05833	3019
29.06667	3023
29.07500	3028
29.08333	3036
29.09167	3046
29.10000	3057
29.10833	3068
29.11667	3078
29.12500	3085
29.13333	3091
29.14167	3094
29.15000	3099
29.15833	3107
29.16667	3118
29.17500	3131
29.18333	3146
29.19167	3160
29.20000	3175
29.20833	3189
29.21667	3203
29.22500	3219
29.23333	3233
29.24167	3246
29.25000	3257
29.25833	3270
29.26667	3284
29.27500	3302
29.28333	3322
29.29167	3342
29.30000	3360
29.30833	3377
29.31667	3392
29.32500	3407
29.33333	3424
29.34167	3444
29.35000	3466
29.35833	3487
29.36667	3511
29.37500	3534
29.38333	3555
29.39167	3575
29.40000	3597
29.40833	3619
29.41667	3642
29.42500	3668
29.43333	3696
29.44167	3723
29.45000	3750
29.45833	3780
29.46667	3814
29.47500	3851
29.48333	3885
29.49167	3918
29.50000	3951
29.50833	3989
29.51667	4029
29.52500	4071
29.53333	4112
29.54167	4156
29.55000	4200
29.55833	4244
29.56667	4291
29.57500	4339
29.58333	4393
29.59167	4449
29.60000	4510
29.60833	4572
29.61667	4634
29.62500	4697
29.63333	4761
29.64167	4829
29.65000	4900
29.65833	4976
29.66667	5058
29.67500	5142
29.68333	5233
29.69167	5334
29.70000	5437
29.70833	5536
29.71667	5639
29.72500	5753
29.73333	5878
29.74167	6004
29.75000	6126
29.75833	6254
29.76667	6391
29.77500	6531
29.78333	6682
29.79167	6838
29.80000	7006
29.80833	7184
29.81667	7374
29.82500	7577
29.83333	7785
29.84167	8005
29.85000	8229
29.85833	8462
29.86667	8707
29.87500	8961
29.88333	9238
29.89167	9523
29.90000	9827
29.90833	10141
29.91667	10465
29.92500	10806
29.93333	11153
29.94167	11525
29.95000	11907
29.95833	12313
29.96667	12767
29.97500	13244
29.98333	13710
29.99167	14159
30.00000	14631
30.00833	15124
30.01667	15638
30.02500	16185
30.03333	16741
30.04167	17334
30.05000	17939
30.05833	18569
30.06667	19225
30.07500	19891
30.08333	20593
30.09167	21298
30.10000	22034
30.10833	22783
30.11667	23545
30.12500	24339
30.13333	25140
30.14167	25987
30.15000	26844
30.15833	27729
30.16667	28642
30.17500	29557
30.18333	30509
30.19167	31456
30.20000	32433
30.20833	33419
30.21667	34411
30.22500	35435
30.23333	36454
30.24167	37518
30.25000	38584
30.25833	39676
30.26667	40792
30.27500	41900
30.28333	43040
30.29167	44158
30.30000	45292
30.30833	46424
30.31667	47555
30.32500	48716
30.33333	49862
30.34167	51044
30.35000	52213
30.35833	53386
30.36667	54565
30.37500	55718
30.38333	56890
30.39167	58029
30.40000	59176
30.40833	60308
30.41667	61424
30.42500	62552
30.43333	63648
30.44167	64760
30.45000	65844
30.45833	66920
30.46667	67987
30.47500	69013
30.48333	70038
30.49167	71019
30.50000	71989
30.50833	72934
30.51667	73851
30.52500	74762
30.53333	75626
30.54167	76480
30.55000	77293
30.55833	78078
30.56667	78841
30.57500	79558
30.58333	80258
30.59167	80906
30.60000	81525
30.60833	82106
30.61667	82649
30.62500	83170
30.63333	83646
30.64167	84097
30.65000	84503
30.65833	84868
30.66667	85193
30.67500	85470
30.68333	85710
30.69167	85905
30.70000	86060
30.70833	86176
30.71667	86250
30.72500	86286
30.73333	86283
30.74167	86240
30.75000	86159
30.75833	86034
30.76667	85869
30.77500	85666
30.78333	85418
30.79167	85140
30.80000	84819
30.80833	84463
30.81667	84071
30.82500	83633
30.83333	83168
30.84167	82653
30.85000	82114
30.85833	81541
30.86667	80935
30.87500	80312
30.88333	79646
30.89167	78963
30.90000	78234
30.90833	77477
30.91667	76694
30.92500	75869
30.93333	75039
30.94167	74168
30.95000	73292
30.95833	72396
30.96667	71478
30.97500	70558
30.98333	69598
30.99167	68640
31.00000	67646
31.00833	66639
31.01667	65624
31.02500	64578
31.03333	63546
31.04167	62483
31.05000	61431
31.05833	60372
31.06667	59304
31.07500	58252
31.08333	57170
31.09167	56108
31.10000	55023
31.10833	53939
31.11667	52865
31.12500	51774
31.13333	50715
31.14167	49642
31.15000	48593
31.15833	47547
31.16667	46498
31.17500	45470
31.18333	44421
31.19167	43400
31.20000	42374
31.20833	41363
31.21667	40373
31.22500	39380
31.23333	38422
31.24167	37459
31.25000	36525
31.25833	35604
31.26667	34689
31.27500	33805
31.28333	32914
31.29167	32056
31.30000	31198
31.30833	30357
31.31667	29540
31.32500	28726
31.33333	27948
31.34167	27171
31.35000	26423
31.35833	25690
31.36667	24968
31.37500	24273
31.38333	23578
31.39167	22913
31.40000	22255
31.40833	21615
31.41667	20995
31.42500	20381
31.43333	19797
31.44167	19217
31.45000	18662
31.45833	18122
31.46667	17594
31.47500	17090
31.48333	16590
31.49167	16116
31.50000	15650
31.50833	15199
31.51667	14767
31.52500	14339
31.53333	13934
31.54167	13533
31.55000	13148
31.55833	12772
31.56667	12403
31.57500	12053
31.58333	11707
31.59167	11383
31.60000	11068
31.60833	10767
31.61667	10479
31.62500	10195
31.63333	9927
31.64167	9661
31.65000	9408
31.65833	9163
31.66667	8923
31.67500	8698
31.68333	8476
31.69167	8267
31.70000	8063
31.70833	7868
31.71667	7680
31.72500	7496
31.73333	7322
31.74167	7151
31.75000	6986
31.75833	6825
31.76667	6668
31.77500	6522
31.78333	6382
31.79167	6252
31.80000	6129
31.80833	6011
31.81667	5897
31.82500	5782
31.83333	5674
31.84167	5568
31.85000	5469
31.85833	5375
31.86667	5285
31.87500	5198
31.88333	5111
31.89167	5027
31.90000	4944
31.90833	4864
31.91667	4789
31.92500	4717
31.93333	4649
31.94167	4584
31.95000	4523
31.95833	4466
31.96667	4412
31.97500	4361
31.98333	4312
31.99167	4264
32.00000	4215
32.00833	4167
32.01667	4121
32.02500	4076
32.03333	4033
32.04167	3991
32.05000	3952
32.05833	3915
32.06667	3880
32.07500	3848
32.08333	3819
32.09167	3793
32.10000	3770
32.10833	3748
32.11667	3726
32.12500	3704
32.13333	3682
32.14167	3659
32.15000	3637
32.15833	3618
32.16667	3599
32.17500	3581
32.18333	3562
32.19167	3545
32.20000	3528
32.20833	3513
32.21667	3501
32.22500	3490
32.23333	3481
32.24167	3473
32.25000	3467
32.25833	3463
32.26667	3459
32.27500	3456
32.28333	3452
32.29167	3448
32.30000	3446
32.30833	3446
32.31667	3449
32.32500	3455
32.33333	3463
32.34167	3472
32.35000	3483
32.35833	3496
32.36667	3511
32.37500	3526
32.38333	3541
32.39167	3555
32.40000	3568
32.40833	3582
32.41667	3598
32.42500	3619
32.43333	3642
32.44167	3668
32.45000	3696
32.45833	3725
32.46667	3755
32.47500	3787
32.48333	3821
32.49167	3855
32.50000	3890
32.50833	3928
32.51667	3968
32.52500	4013
32.53333	4061
32.54167	4114
32.55000	4171
32.55833	4232
32.56667	4299
32.57500	4366
32.58333	4438
32.59167	4511
32.60000	4586
32.60833	4664
32.61667	4745
32.62500	4832
32.63333	4923
32.64167	5022
32.65000	5123
32.65833	5228
32.66667	5336
32.67500	5447
32.68333	5566
32.69167	5687
32.70000	5819
32.70833	5956
32.71667	6097
32.72500	6247
32.73333	6400
32.74167	6563
32.75000	6729
32.75833	6902
32.76667	7080
32.77500	7258
32.78333	7443
32.79167	7628
32.80000	7820
32.80833	8018
32.81667	8223
32.82500	8441
32.83333	8662
32.84167	8893
32.85000	9127
32.85833	9367
32.86667	9615
32.87500	9865
32.88333	10129
32.89167	10393
32.90000	10666
32.90833	10941
32.91667	11217
32.92500	11502
32.93333	11785
32.94167	12081
32.95000	12379
32.95833	12684
32.96667	12998
32.97500	13312
32.98333	13640
32.99167	13965
33.00000	14301
33.00833	14639
33.01667	14975
33.02500	15318
33.03333	15654
33.04167	16000
33.05000	16343
33.05833	16692
33.06667	17049
33.07500	17402
33.08333	17767
33.09167	18124
33.10000	18488
33.10833	18851
33.11667	19211
33.12500	19578
33.13333	19936
33.14167	20303
33.15000	20662
33.15833	21021
33.16667	21380
33.17500	21731
33.18333	22088
33.19167	22435
33.20000	22784
33.20833	23128
33.21667	23466
33.22500	23805
33.23333	24133
33.24167	24464
33.25000	24784
33.25833	25098
33.26667	25408
33.27500	25706
33.28333	26003
33.29167	26287
33.30000	26568
33.30833	26841
33.31667	27105
33.32500	27367
33.33333	27618
33.34167	27868
33.35000	28107
33.35833	28339
33.36667	28563
33.37500	28770
33.38333	28970
33.39167	29153
33.40000	29327
33.40833	29490
33.41667	29644
33.42500	29792
33.43333	29929
33.44167	30060
33.45000	30180
33.45833	30288
33.46667	30387
33.47500	30471
33.48333	30543
33.49167	30604
33.50000	30655
33.50833	30696
33.51667	30728
33.52500	30750
33.53333	30758
33.54167	30751
33.55000	30731
33.55833	30698
33.56667	30653
33.57500	30597
33.58333	30528
33.59167	30450
33.60000	30362
33.60833	30266
33.61667	30163
33.62500	30051
33.63333	29931
33.64167	29795
33.65000	29650
33.65833	29493
33.66667	29325
33.67500	29152
33.68333	28967
33.69167	28778
33.70000	28578
33.70833	28371
33.71667	28157
33.72500	27930
33.73333	27702
33.74167	27461
33.75000	27218
33.75833	26966
33.76667	26706
33.77500	26443
33.78333	26167
33.79167	25892
33.80000	25608
33.80833	25321
33.81667	25030
33.82500	24727
33.83333	24426
33.84167	24113
33.85000	23803
33.85833	23490
33.86667	23173
33.87500	22860
33.88333	22536
33.89167	22217
33.90000	21892
33.90833	21568
33.91667	21247
33.92500	20922
33.93333	20603
33.94167	20276
33.95000	19953
33.95833	19624
33.96667	19291
33.97500	18963
33.98333	18629
33.99167	18303
34.00000	17975
34.00833	17650
34.01667	17329
34.02500	17003
34.03333	16686
34.04167	16363
34.05000	16049
34.05833	15737
34.06667	15427
34.07500	15126
34.08333	14824
34.09167	14533
34.10000	14241
34.10833	13953
34.11667	13669
34.12500	13380
34.13333	13099
34.14167	12815
34.15000	12540
34.15833	12268
34.16667	12000
34.17500	11740
34.18333	11478
34.19167	11223
34.20000	10967
34.20833	10714
34.21667	10467
34.22500	10222
34.23333	9990
34.24167	9760
34.25000	9539
34.25833	9320
34.26667	9104
34.27500	8893
34.28333	8679
34.29167	8474
34.30000	8272
34.30833	8075
34.31667	7884
34.32500	7692
34.33333	7507
34.34167	7321
34.35000	7142
34.35833	6967
34.36667	6797
34.37500	6636
34.38333	6478
34.39167	6326
34.40000	6176
34.40833	6027
34.41667	5877
34.42500	5725
34.43333	5577
34.44167	5429
34.45000	5290
34.45833	5157
34.46667	5030
34.47500	4909
34.48333	4789
34.49167	4673
34.50000	4557
34.50833	4443
34.51667	4333
34.52500	4224
34.53333	4120
34.54167	4017
34.55000	3920
34.55833	3825
34.56667	3733
34.57500	3645
34.58333	3557
34.59167	3473
34.60000	3388
34.60833	3305
34.61667	3224
34.62500	3143
34.63333	3066
34.64167	2990
34.65000	2918
34.65833	2850
34.66667	2786
34.67500	2724
34.68333	2663
34.69167	2602
34.70000	2542
34.70833	2483
34.71667	2425
34.72500	2366
34.73333	2310
34.74167	2254
34.75000	2201
34.75833	2151
34.76667	2102
34.77500	2056
34.78333	2009
34.79167	1964
34.80000	1920
34.80833	1878
34.81667	1837
34.82500	1798
34.83333	1760
34.84167	1723
34.85000	1688
34.85833	1653
34.86667	1617
34.87500	1583
34.88333	1549
34.89167	1516
34.90000	1484
34.90833	1453
34.91667	1422
34.92500	1392
34.93333	1366
34.94167	1342
34.95000	1319
34.95833	1297
34.96667	1274
34.97500	1251
34.98333	1227
34.99167	1204
35.00000	1180
35.00833	1157
35.01667	1134
35.02500	1113
35.03333	1094
35.04167	1079
35.05000	1064
35.05833	1050
35.06667	1034
35.07500	1017
35.08333	997
35.09167	977
35.10000	957
35.10833	939
35.11667	924
35.12500	911
35.13333	898
35.14167	882
35.15000	866
35.15833	849
35.16667	832
35.17500	816
35.18333	800
35.19167	786
35.20000	775
35.20833	764
35.21667	756
35.22500	748
35.23333	740
35.24167	731
35.25000	720
35.25833	710
35.26667	700
35.27500	689
35.28333	678
35.29167	669
35.30000	663
35.30833	660
35.31667	659
35.32500	658
35.33333	653
35.34167	644
35.35000	631
35.35833	618
35.36667	607
35.37500	599
35.38333	594
35.39167	592
35.40000	590
35.40833	587
35.41667	581
35.42500	574
35.43333	566
35.44167	557
35.45000	547
35.45833	538
35.46667	530
35.47500	523
35.48333	516
35.49167	509
35.50000	501
35.50833	492
35.51667	483
35.52500	476
35.53333	472
35.54167	471
35.55000	471
35.55833	470
35.56667	466
35.57500	460
35.58333	452
35.59167	443
35.60000	434
35.60833	425
35.61667	419
35.62500	416
35.63333	417
35.64167	420
35.65000	424
35.65833	428
35.66667	429
35.67500	427
35.68333	420
35.69167	411
35.70000	402
35.70833	394
35.71667	388
35.72500	385
35.73333	384
35.74167	383
35.75000	381
35.75833	380
35.76667	379
35.77500	378
35.78333	374
35.79167	369
35.80000	364
35.80833	359
35.81667	356
35.82500	354
35.83333	352
35.84167	349
35.85000	345
35.85833	342
35.86667	339
35.87500	338
35.88333	339
35.89167	340
35.90000	341
35.90833	340
35.91667	339
35.92500	338
35.93333	336
35.94167	334
35.95000	332
35.95833	332
35.96667	334
35.97500	334
35.98333	334
35.99167	332
36.00000	330
36.00833	327
36.01667	325
36.02500	324
36.03333	323
36.04167	321
36.05000	320
36.05833	320
36.06667	320
36.07500	321
36.08333	322
36.09167	322
36.10000	321
36.10833	319
36.11667	316
36.12500	313
36.13333	311
36.14167	308
36.15000	304
36.15833	299
36.16667	294
36.17500	289
36.18333	285
36.19167	284
36.20000	287
36.20833	291
36.21667	296
36.22500	298
36.23333	298
36.24167	295
36.25000	291
36.25833	288
36.26667	287
36.27500	289
36.28333	292
36.29167	294
36.30000	293
36.30833	289
36.31667	283
36.32500	278
36.33333	274
36.34167	275
36.35000	277
36.35833	282
36.36667	285
36.37500	286
36.38333	283
36.39167	279
36.40000	275
36.40833	272
36.41667	274
36.42500	279
36.43333	285
36.44167	288
36.45000	289
36.45833	288
36.46667	286
36.47500	284
36.48333	283
36.49167	283
36.50000	283
36.50833	283
36.51667	280
36.52500	276
36.53333	269
36.54167	262
36.55000	255
36.55833	251
36.56667	250
36.57500	251
36.58333	252
36.59167	255
36.60000	259
36.60833	263
36.61667	268
36.62500	273
36.63333	276
36.64167	278
36.65000	279
36.65833	277
36.66667	274
36.67500	270
36.68333	266
36.69167	264
36.70000	266
36.70833	270
36.71667	275
36.72500	280
36.73333	282
36.74167	280
36.75000	274
36.75833	268
36.76667	261
36.77500	258
36.78333	257
36.79167	259
36.80000	260
36.80833	261
36.81667	258
36.82500	253
36.83333	249
36.84167	247
36.85000	250
36.85833	256
36.86667	265
36.87500	271
36.88333	274
36.89167	273
36.90000	270
36.90833	268
36.91667	267
36.92500	268
36.93333	270
36.94167	272
36.95000	272
36.95833	270
36.96667	266
36.97500	263
36.98333	262
36.99167	262
37.00000	263
37.00833	265
37.01667	267
37.02500	269
37.03333	272
37.04167	275
37.05000	279
37.05833	280
37.06667	280
37.07500	277
37.08333	272
37.09167	267
37.10000	263
37.10833	261
37.11667	260
37.12500	263
37.13333	265
37.14167	267
37.15000	267
37.15833	268
37.16667	269
37.17500	271
37.18333	274
37.19167	276
37.20000	277
37.20833	276
37.21667	274
37.22500	272
37.23333	272
37.24167	274
37.25000	279
37.25833	286
37.26667	292
37.27500	297
37.28333	300
37.29167	300
37.30000	298
37.30833	295
37.31667	293
37.32500	293
37.33333	293
37.34167	294
37.35000	294
37.35833	292
37.36667	290
37.37500	291
37.38333	297
37.39167	307
37.40000	317
37.40833	325
37.41667	329
37.42500	329
37.43333	329
37.44167	330
37.45000	333
37.45833	339
37.46667	346
37.47500	352
37.48333	356
37.49167	358
37.50000	359
37.50833	361
37.51667	363
37.52500	364
37.53333	367
37.54167	371
37.55000	375
37.55833	379
37.56667	382
37.57500	385
37.58333	386
37.59167	386
37.60000	388
37.60833	393
37.61667	399
37.62500	405
37.63333	411
37.64167	415
37.65000	419
37.65833	423
37.66667	425
37.67500	428
37.68333	431
37.69167	436
37.70000	444
37.70833	456
37.71667	469
37.72500	482
37.73333	492
37.74167	499
37.75000	503
37.75833	506
37.76667	510
37.77500	514
37.78333	519
37.79167	522
37.80000	525
37.80833	527
37.81667	528
37.82500	527
37.83333	526
37.84167	527
37.85000	531
37.85833	535
37.86667	540
37.87500	545
37.88333	549
37.89167	554
37.90000	563
37.90833	573
37.91667	581
37.92500	588
37.93333	592
37.94167	593
37.95000	592
37.95833	593
37.96667	596
37.97500	600
37.98333	605
37.99167	610
38.00000	613
38.00833	616
38.01667	620
38.02500	624
38.03333	630
38.04167	636
38.05000	643
38.05833	649
38.06667	655
38.07500	662
38.08333	672
38.09167	680
38.10000	686
38.10833	690
38.11667	692
38.12500	690
38.13333	689
38.14167	689
38.15000	690
38.15833	690
38.16667	689
38.17500	687
38.18333	686
38.19167	686
38.20000	687
38.20833	690
38.21667	692
38.22500	692
38.23333	692
38.24167	692
38.25000	693
38.25833	697
38.26667	702
38.27500	706
38.28333	708
38.29167	709
38.30000	709
38.30833	710
38.31667	711
38.32500	712
38.33333	713
38.34167	712
38.35000	710
38.35833	708
38.36667	705
38.37500	701
38.38333	695
38.39167	690
38.40000	686
38.40833	682
38.41667	677
38.42500	672
38.43333	667
38.44167	663
38.45000	661
38.45833	663
38.46667	667
38.47500	671
38.48333	673
38.49167	672
38.50000	668
38.50833	663
38.51667	659
38.52500	658
38.53333	659
38.54167	660
38.55000	662
38.55833	662
38.56667	660
38.57500	657
38.58333	653
38.59167	648
38.60000	642
38.60833	637
38.61667	635
38.62500	635
38.63333	636
38.64167	636
38.65000	635
38.65833	631
38.66667	626
38.67500	621
38.68333	617
38.69167	613
38.70000	613
38.70833	614
38.71667	615
38.72500	615
38.73333	613
38.74167	609
38.75000	605
38.75833	604
38.76667	604
38.77500	605
38.78333	603
38.79167	600
38.80000	597
38.80833	594
38.81667	591
38.82500	590
38.83333	588
38.84167	585
38.85000	581
38.85833	575
38.86667	569
38.87500	565
38.88333	563
38.89167	563
38.90000	564
38.90833	566
38.91667	568
38.92500	568
38.93333	567
38.94167	566
38.95000	564
38.95833	559
38.96667	551
38.97500	542
38.98333	535
38.99167	530
39.00000	530
39.00833	533
39.01667	537
39.02500	540
39.03333	542
39.04167	542
39.05000	542
39.05833	544
39.06667	550
39.07500	555
39.08333	559
39.09167	562
39.10000	561
39.10833	558
39.11667	557
39.12500	559
39.13333	562
39.14167	567
39.15000	571
39.15833	575
39.16667	577
39.17500	576
39.18333	573
39.19167	568
39.20000	560
39.20833	554
39.21667	552
39.22500	554
39.23333	558
39.24167	563
39.25000	567
39.25833	567
39.26667	564
39.27500	560
39.28333	556
39.29167	552
39.30000	550
39.30833	549
39.31667	549
39.32500	550
39.33333	552
39.34167	555
39.35000	556
39.35833	555
39.36667	551
39.37500	547
39.38333	543
39.39167	542
39.40000	545
39.40833	551
39.41667	556
39.42500	559
39.43333	560
39.44167	560
39.45000	559
39.45833	559
39.46667	560
39.47500	562
39.48333	565
39.49167	568
39.50000	569
39.50833	569
39.51667	568
39.52500	565
39.53333	565
39.54167	567
39.55000	569
39.55833	568
39.56667	564
39.57500	559
39.58333	555
39.59167	553
39.60000	554
39.60833	558
39.61667	561
39.62500	565
39.63333	568
39.64167	569
39.65000	569
39.65833	569
39.66667	569
39.67500	571
39.68333	574
39.69167	576
39.70000	578
39.70833	578
39.71667	577
39.72500	575
39.73333	574
39.74167	573
39.75000	573
39.75833	573
39.76667	573
39.77500	574
39.78333	575
39.79167	577
39.80000	583
39.80833	589
39.81667	593
39.82500	594
39.83333	593
39.84167	591
39.85000	590
39.85833	591
39.86667	593
39.87500	594
39.88333	594
39.89167	593
39.90000	595
39.90833	599
39.91667	604
39.92500	610
39.93333	615
39.94167	618
39.95000	620
39.95833	620
39.96667	620
39.97500	620
39.98333	621
39.99167	620
40.00000	617
40.00833	612
40.01667	609
40.02500	606
40.03333	605
40.04167	607
40.05000	610
40.05833	612
40.06667	613
40.07500	613
40.08333	613
40.09167	615
40.10000	616
40.10833	619
40.11667	620
40.12500	621
40.13333	622
40.14167	625
40.15000	628
40.15833	628
40.16667	627
40.17500	624
40.18333	623
40.19167	623
40.20000	625
40.20833	627
40.21667	629
40.22500	629
40.23333	631
40.24167	634
40.25000	638
40.25833	643
40.26667	648
40.27500	652
40.28333	655
40.29167	657
40.30000	660
40.30833	664
40.31667	668
40.32500	674
40.33333	680
40.34167	683
40.35000	686
40.35833	689
40.36667	692
40.37500	695
40.38333	698
40.39167	700
40.40000	701
40.40833	700
40.41667	701
40.42500	703
40.43333	708
40.44167	716
40.45000	726
40.45833	736
40.46667	747
40.47500	758
40.48333	769
40.49167	780
40.50000	792
40.50833	802
40.51667	809
40.52500	812
40.53333	813
40.54167	813
40.55000	813
40.55833	814
40.56667	816
40.57500	821
40.58333	828
40.59167	836
40.60000	848
40.60833	861
40.61667	876
40.62500	891
40.63333	907
40.64167	923
40.65000	939
40.65833	956
40.66667	973
40.67500	989
40.68333	1007
40.69167	1025
40.70000	1044
40.70833	1064
40.71667	1085
40.72500	1107
40.73333	1130
40.74167	1153
40.75000	1178
40.75833	1204
40.76667	1231
40.77500	1258
40.78333	1285
40.79167	1311
40.80000	1337
40.80833	1363
40.81667	1394
40.82500	1430
40.83333	1470
40.84167	1513
40.85000	1558
40.85833	1604
40.86667	1651
40.87500	1697
40.88333	1741
40.89167	1785
40.90000	1829
40.90833	1876
40.91667	1929
40.92500	1988
40.93333	2051
40.94167	2118
40.95000	2186
40.95833	2255
40.96667	2327
40.97500	2399
40.98333	2476
40.99167	2552
41.00000	2628
41.00833	2703
41.01667	2777
41.02500	2852
41.03333	2928
41.04167	3008
41.05000	3091
41.05833	3177
41.06667	3266
41.07500	3355
41.08333	3447
41.09167	3539
41.10000	3632
41.10833	3726
41.11667	3822
41.12500	3924
41.13333	4027
41.14167	4136
41.15000	4245
41.15833	4355
41.16667	4466
41.17500	4577
41.18333	4690
41.19167	4802
41.20000	4917
41.20833	5032
41.21667	5145
41.22500	5259
41.23333	5372
41.24167	5489
41.25000	5605
41.25833	5723
41.26667	5842
41.27500	5959
41.28333	6079
41.29167	6195
41.30000	6310
41.30833	6423
41.31667	6534
41.32500	6645
41.33333	6754
41.34167	6866
41.35000	6977
41.35833	7089
41.36667	7204
41.37500	7317
41.38333	7432
41.39167	7540
41.40000	7645
41.40833	7745
41.41667	7842
41.42500	7940
41.43333	8035
41.44167	8132
41.45000	8224
41.45833	8314
41.46667	8403
41.47500	8487
41.48333	8571
41.49167	8650
41.50000	8726
41.50833	8798
41.51667	8867
41.52500	8935
41.53333	9000
41.54167	9064
41.55000	9124
41.55833	9179
41.56667	9231
41.57500	9278
41.58333	9323
41.59167	9364
41.60000	9402
41.60833	9435
41.61667	9464
41.62500	9490
41.63333	9513
41.64167	9534
41.65000	9552
41.65833	9568
41.66667	9581
41.67500	9591
41.68333	9597
41.69167	9600
41.70000	9600
41.70833	9595
41.71667	9585
41.72500	9568
41.73333	9547
41.74167	9523
41.75000	9496
41.75833	9466
41.76667	9434
41.77500	9398
41.78333	9355
41.79167	9310
41.80000	9261
41.80833	9210
41.81667	9158
41.82500	9102
41.83333	9045
41.84167	8983
41.85000	8917
41.85833	8848
41.86667	8775
41.87500	8704
41.88333	8630
41.89167	8556
41.90000	8478
41.90833	8397
41.91667	8310
41.92500	8216
41.93333	8123
41.94167	8028
41.95000	7934
41.95833	7838
41.96667	7739
41.97500	7639
41.98333	7534
41.99167	7431
42.00000	7326
42.00833	7221
42.01667	7113
42.02500	7001
42.03333	6889
42.04167	6775
42.05000	6661
42.05833	6547
42.06667	6433
42.07500	6321
42.08333	6207
42.09167	6095
42.10000	5979
42.10833	5863
42.11667	5747
42.12500	5628
42.13333	5514
42.14167	5400
42.15000	5289
42.15833	5179
42.16667	5069
42.17500	4962
42.18333	4854
42.19167	4747
42.20000	4638
42.20833	4526
42.21667	4412
42.22500	4296
42.23333	4183
42.24167	4072
42.25000	3965
42.25833	3861
42.26667	3760
42.27500	3663
42.28333	3566
42.29167	3472
42.30000	3377
42.30833	3284
42.31667	3193
42.32500	3100
42.33333	3012
42.34167	2924
42.35000	2840
42.35833	2759
42.36667	2680
42.37500	2604
42.38333	2528
42.39167	2454
42.40000	2380
42.40833	2307
42.41667	2233
42.42500	2159
42.43333	2088
42.44167	2019
42.45000	1954
42.45833	1895
42.46667	1839
42.47500	1783
42.48333	1726
42.49167	1670
42.50000	1613
42.50833	1557
42.51667	1504
42.52500	1453
42.53333	1404
42.54167	1357
42.55000	1313
42.55833	1271
42.56667	1231
42.57500	1193
42.58333	1154
42.59167	1118
42.60000	1082
42.60833	1046
42.61667	1013
42.62500	981
42.63333	949
42.64167	915
42.65000	883
42.65833	853
42.66667	826
42.67500	802
42.68333	781
42.69167	762
42.70000	742
42.70833	722
42.71667	703
42.72500	683
42.73333	664
42.74167	645
42.75000	626
42.75833	606
42.76667	584
42.77500	563
42.78333	544
42.79167	527
42.80000	515
42.80833	505
42.81667	494
42.82500	483
42.83333	471
42.84167	458
42.85000	445
42.85833	433
42.86667	421
42.87500	410
42.88333	399
42.89167	388
42.90000	378
42.90833	368
42.91667	361
42.92500	355
42.93333	352
42.94167	351
42.95000	350
42.95833	348
42.96667	343
42.97500	336
42.98333	327
42.99167	318
43.00000	310
43.00833	304
43.01667	299
43.02500	295
43.03333	290
43.04167	283
43.05000	275
43.05833	268
43.06667	263
43.07500	259
43.08333	256
43.09167	254
43.10000	252
43.10833	250
43.11667	250
43.12500	253
43.13333	256
43.14167	256
43.15000	254
43.15833	250
43.16667	246
43.17500	242
43.18333	238
43.19167	235
43.20000	234
43.20833	233
43.21667	231
43.22500	227
43.23333	222
43.24167	218
43.25000	214
43.25833	212
43.26667	211
43.27500	209
43.28333	205
43.29167	200
43.30000	197
43.30833	196
43.31667	197
43.32500	199
43.33333	199
43.34167	195
43.35000	189
43.35833	183
43.36667	176
43.37500	172
43.38333	172
43.39167	174
43.40000	177
43.40833	180
43.41667	182
43.42500	183
43.43333	181
43.44167	179
43.45000	176
43.45833	173
43.46667	171
43.47500	169
43.48333	167
43.49167	166
43.50000	165
43.50833	164
43.51667	163
43.52500	162
43.53333	162
43.54167	162
43.55000	162
43.55833	162
43.56667	163
43.57500	164
43.58333	164
43.59167	163
43.60000	161
43.60833	161
43.61667	162
43.62500	165
43.63333	168
43.64167	169
43.65000	169
43.65833	168
43.66667	167
43.67500	169
43.68333	174
43.69167	180
43.70000	184
43.70833	187
43.71667	186
43.72500	181
43.73333	176
43.74167	173
43.75000	172
43.75833	174
43.76667	178
43.77500	181
43.78333	181
43.79167	178
43.80000	173
43.80833	166
43.81667	161
43.82500	158
43.83333	155
43.84167	154
43.85000	153
43.85833	154
43.86667	156
43.87500	159
43.88333	163
43.89167	167
43.90000	170
43.90833	172
43.91667	175
43.92500	178
43.93333	182
43.94167	184
43.95000	186
43.95833	186
43.96667	184
43.97500	183
43.98333	183
43.99167	185
44.00000	187
44.00833	189
44.01667	189
44.02500	188
44.03333	186
44.04167	185
44.05000	183
44.05833	183
44.06667	182
44.07500	184
44.08333	187
44.09167	190
44.10000	191
44.10833	189
44.11667	187
44.12500	186
44.13333	186
44.14167	188
44.15000	191
44.15833	194
44.16667	195
44.17500	193
44.18333	188
44.19167	182
44.20000	175
44.20833	170
44.21667	168
44.22500	169
44.23333	172
44.24167	176
44.25000	180
44.25833	185
44.26667	189
44.27500	192
44.28333	194
44.29167	195
44.30000	194
44.30833	193
44.31667	191
44.32500	188
44.33333	184
44.34167	181
44.35000	178
44.35833	176
44.36667	177
44.37500	179
44.38333	183
44.39167	187
44.40000	189
44.40833	190
44.41667	192
44.42500	195
44.43333	199
44.44167	201
44.45000	201
44.45833	197
44.46667	191
44.47500	186
44.48333	185
44.49167	186
44.50000	187
44.50833	187
44.51667	185
44.52500	180
44.53333	176
44.54167	172
44.55000	170
44.55833	170
44.56667	171
44.57500	174
44.58333	176
44.59167	179
44.60000	180
44.60833	181
44.61667	183
44.62500	186
44.63333	190
44.64167	193
44.65000	195
44.65833	197
44.66667	199
44.67500	202
44.68333	208
44.69167	214
44.70000	217
44.70833	219
44.71667	218
44.72500	215
44.73333	212
44.74167	211
44.75000	211
44.75833	213
44.76667	216
44.77500	218
44.78333	217
44.79167	215
44.80000	212
44.80833	208
44.81667	207
44.82500	210
44.83333	214
44.84167	216
44.85000	216
44.85833	213
44.86667	210
44.87500	207
44.88333	206
44.89167	204
44.90000	201
44.90833	195
44.91667	191
44.92500	189
44.93333	189
44.94167	193
44.95000	197
44.95833	199
44.96667	200
44.97500	200
44.98333	199
44.99167	198
45.00000	196
45.00833	194
45.01667	193
45.02500	194
45.03333	195
45.04167	194
45.05000	192
45.05833	190
45.06667	189
45.07500	189
45.08333	190
45.09167	192
45.10000	192
45.10833	191
45.11667	188
45.12500	183
45.13333	179
45.14167	176
45.15000	174
45.15833	175
45.16667	178
45.17500	180
45.18333	182
45.19167	183
45.20000	182
45.20833	180
45.21667	177
45.22500	173
45.23333	167
45.24167	162
45.25000	157
45.25833	154
45.26667	150
45.27500	147
45.28333	144
45.29167	141
45.30000	139
45.30833	138
45.31667	137
45.32500	137
45.33333	137
45.34167	137
45.35000	137
45.35833	136
45.36667	135
45.37500	131
45.38333	127
45.39167	123
45.40000	121
45.40833	120
45.41667	120
45.42500	120
45.43333	120
45.44167	120
45.45000	119
45.45833	116
45.46667	112
45.47500	106
45.48333	101
45.49167	96
45.50000	92
45.50833	90
45.51667	88
45.52500	86
45.53333	83
45.54167	80
45.55000	78
45.55833	77
45.56667	77
45.57500	77
45.58333	76
45.59167	74
45.60000	72
45.60833	69
45.61667	66
45.62500	65
45.63333	63
45.64167	61
45.65000	59
45.65833	59
45.66667	60
45.67500	60
45.68333	58
45.69167	52
45.70000	44
45.70833	34
45.71667	25
45.72500	18
45.73333	14
45.74167	11
45.75000	11
45.75833	12
45.76667	14
45.77500	17
45.78333	20
45.79167	20
45.80000	19
45.80833	17
45.81667	15
45.82500	15
45.83333	14
45.84167	11
45.85000	6
45.85833	0
45.86667	-5
45.87500	-8
45.88333	-10
45.89167	-11
45.90000	-13
45.90833	-15
45.91667	-18
45.92500	-19
45.93333	-19
45.94167	-19
45.95000	-19
45.95833	-20
45.96667	-23
45.97500	-27
45.98333	-30
45.99167	-33
46.00000	-36
46.00833	-38
46.01667	-41
46.02500	-46
46.03333	-49
46.04167	-51
46.05000	-51
46.05833	-50
46.06667	-47
46.07500	-47
46.08333	-50
46.09167	-56
46.10000	-63
46.10833	-70
46.11667	-74
46.12500	-77
46.13333	-80
46.14167	-84
46.15000	-89
46.15833	-94
46.16667	-99
46.17500	-103
46.18333	-104
46.19167	-105
46.20000	-105
46.20833	-105
46.21667	-105
46.22500	-106
46.23333	-109
46.24167	-114
46.25000	-119
46.25833	-123
46.26667	-125
46.27500	-125
46.28333	-124
46.29167	-122
46.30000	-119
46.30833	-116
46.31667	-113
46.32500	-110
46.33333	-108
46.34167	-110
46.35000	-113
46.35833	-116
46.36667	-119
46.37500	-120
46.38333	-121
46.39167	-121
46.40000	-123
46.40833	-127
46.41667	-131
46.42500	-135
46.43333	-139
46.44167	-140
46.45000	-140
46.45833	-141
46.46667	-141
46.47500	-142
46.48333	-144
46.49167	-144
46.50000	-143
46.50833	-141
46.51667	-139
46.52500	-137
46.53333	-136
46.54167	-138
46.55000	-141
46.55833	-146
46.56667	-150
46.57500	-153
46.58333	-154
46.59167	-153
46.60000	-152
46.60833	-151
46.61667	-150
46.62500	-150
46.63333	-152
46.64167	-154
46.65000	-157
46.65833	-160
46.66667	-164
46.67500	-168
46.68333	-172
46.69167	-175
46.70000	-177
46.70833	-178
46.71667	-177
46.72500	-173
46.73333	-170
46.74167	-167
46.75000	-165
46.75833	-163
46.76667	-161
46.77500	-160
46.78333	-160
46.79167	-160
46.80000	-162
46.80833	-166
46.81667	-170
46.82500	-172
46.83333	-173
46.84167	-172
46.85000	-170
46.85833	-169
46.86667	-168
46.87500	-168
46.88333	-169
46.89167	-170
46.90000	-171
46.90833	-172
46.91667	-174
46.92500	-174
46.93333	-174
46.94167	-173
46.95000	-170
46.95833	-168
46.96667	-165
46.97500	-163
46.98333	-162
46.99167	-163
47.00000	-164
47.00833	-167
47.01667	-170
47.02500	-174
47.03333	-178
47.04167	-182
47.05000	-185
47.05833	-187
47.06667	-186
47.07500	-183
47.08333	-178
47.09167	-173
47.10000	-167
47.10833	-162
47.11667	-160
47.12500	-160
47.13333	-162
47.14167	-165
47.15000	-169
47.15833	-172
47.16667	-175
47.17500	-177
47.18333	-178
47.19167	-178
47.20000	-177
47.20833	-176
47.21667	-175
47.22500	-175
47.23333	-174
47.24167	-172
47.25000	-167
47.25833	-163
47.26667	-160
47.27500	-158
47.28333	-160
47.29167	-163
47.30000	-165
47.30833	-165
47.31667	-166
47.32500	-167
47.33333	-168
47.34167	-168
47.35000	-167
47.35833	-162
47.36667	-157
47.37500	-153
47.38333	-151
47.39167	-152
47.40000	-154
47.40833	-155
47.41667	-156
47.42500	-155
47.43333	-154
47.44167	-151
47.45000	-149
47.45833	-147
47.46667	-146
47.47500	-147
47.48333	-148
47.49167	-149
47.50000	-149
47.50833	-148
47.51667	-146
47.52500	-144
47.53333	-142
47.54167	-140
47.55000	-139
47.55833	-137
47.56667	-136
47.57500	-133
47.58333	-129
47.59167	-125
47.60000	-122
47.60833	-120
47.61667	-121
47.62500	-125
47.63333	-130
47.64167	-132
47.65000	-131
47.65833	-128
47.66667	-124
47.67500	-121
47.68333	-119
47.69167	-119
47.70000	-120
47.70833	-121
47.71667	-121
47.72500	-121
47.73333	-119
47.74167	-117
47.75000	-116
47.75833	-116
47.76667	-119
47.77500	-122
47.78333	-127
47.79167	-130
47.80000	-129
47.80833	-126
47.81667	-118
47.82500	-109
47.83333	-101
47.84167	-95
47.85000	-93
47.85833	-94
47.86667	-97
47.87500	-100
47.88333	-101
47.89167	-100
47.90000	-99
47.90833	-98
47.91667	-96
47.92500	-94
47.93333	-93
47.94167	-91
47.95000	-89
47.95833	-85
47.96667	-81
47.97500	-78
47.98333	-75
47.99167	-74
48.00000	-73
48.00833	-73
48.01667	-74
48.02500	-75
48.03333	-76
48.04167	-76
48.05000	-74
48.05833	-69
48.06667	-64
48.07500	-59
48.08333	-57
48.09167	-57
48.10000	-58
48.10833	-60
48.11667	-62
48.12500	-62
48.13333	-62
48.14167	-62
48.15000	-61
48.15833	-58
48.16667	-56
48.17500	-53
48.18333	-51
48.19167	-49
48.20000	-47
48.20833	-45
48.21667	-43
48.22500	-41
48.23333	-38
48.24167	-35
48.25000	-33
48.25833	-32
48.26667	-34
48.27500	-37
48.28333	-42
48.29167	-45
48.30000	-46
48.30833	-44
48.31667	-39
48.32500	-32
48.33333	-25
48.34167	-18
48.35000	-13
48.35833	-12
48.36667	-12
48.37500	-12
48.38333	-11
48.39167	-8
48.40000	-3
48.40833	1
48.41667	4
48.42500	5
48.43333	5
48.44167	5
48.45000	6
48.45833	8
48.46667	11
48.47500	13
48.48333	16
48.49167	17
48.50000	18
48.50833	17
48.51667	15
48.52500	14
48.53333	15
48.54167	18
48.55000	22
48.55833	25
48.56667	28
48.57500	27
48.58333	25
48.59167	22
48.60000	21
48.60833	22
48.61667	24
48.62500	28
48.63333	31
48.64167	32
48.65000	31
48.65833	31
48.66667	33
48.67500	35
48.68333	40
48.69167	42
48.70000	42
48.70833	40
48.71667	36
48.72500	33
48.73333	32
48.74167	32
48.75000	34
48.75833	36
48.76667	38
48.77500	40
48.78333	43
48.79167	44
48.80000	44
48.80833	42
48.81667	41
48.82500	40
48.83333	41
48.84167	42
48.85000	44
48.85833	44
48.86667	43
48.87500	42
48.88333	43
48.89167	46
48.90000	51
48.90833	56
48.91667	59
48.92500	59
48.93333	55
48.94167	48
48.95000	39
48.95833	31
48.96667	25
48.97500	21
48.98333	19
48.99167	19
49.00000	20
49.00833	23
49.01667	28
49.02500	35
49.03333	40
49.04167	42
49.05000	42
49.05833	39
49.06667	35
49.07500	33
49.08333	32
49.09167	32
49.10000	32
49.10833	32
49.11667	31
49.12500	31
49.13333	30
49.14167	30
49.15000	30
49.15833	32
49.16667	34
49.17500	34
49.18333	33
49.19167	30
49.20000	25
49.20833	20
49.21667	17
49.22500	18
49.23333	19
49.24167	19
49.25000	17
49.25833	15
49.26667	14
49.27500	14
49.28333	17
49.29167	20
49.30000	23
49.30833	25
49.31667	25
49.32500	23
49.33333	19
49.34167	13
49.35000	6
49.35833	2
49.36667	-1
49.37500	-1
49.38333	0
49.39167	2
49.40000	3
49.40833	3
49.41667	2
49.42500	3
49.43333	4
49.44167	6
49.45000	8
49.45833	10
49.46667	11
49.47500	9
49.48333	4
49.49167	-2
49.50000	-7
49.50833	-11
49.51667	-12
49.52500	-11
49.53333	-11
49.54167	-11
49.55000	-12
49.55833	-12
49.56667	-10
49.57500	-9
49.58333	-8
49.59167	-9
49.60000	-13
49.60833	-18
49.61667	-20
49.62500	-19
49.63333	-16
49.64167	-13
49.65000	-10
49.65833	-10
49.66667	-14
49.67500	-19
49.68333	-24
49.69167	-27
49.70000	-30
49.70833	-30
49.71667	-29
49.72500	-28
49.73333	-26
49.74167	-26
49.75000	-26
49.75833	-28
49.76667	-30
49.77500	-33
49.78333	-36
49.79167	-39
49.80000	-40
49.80833	-39
49.81667	-37
49.82500	-35
49.83333	-34
49.84167	-33
49.85000	-33
49.85833	-33
49.86667	-34
49.87500	-36
49.88333	-41
49.89167	-45
49.90000	-46
49.90833	-45
49.91667	-42
49.92500	-40
49.93333	-39
49.94167	-43
49.95000	-48
49.95833	-52
49.96667	-56
49.97500	-57
49.98333	-56
49.99167	-53
50.00000	-52
50.00833	-52
50.01667	-53
50.02500	-53
50.03333	-51
50.04167	-46
50.05000	-40
50.05833	-36
50.06667	-34
50.07500	-35
50.08333	-38
50.09167	-41
50.10000	-43
50.10833	-43
50.11667	-43
50.12500	-42
50.13333	-41
50.14167	-41
50.15000	-42
50.15833	-44
50.16667	-47
50.17500	-51
50.18333	-55
50.19167	-57
50.20000	-57
50.20833	-55
50.21667	-53
50.22500	-49
50.23333	-46
50.24167	-44
50.25000	-44
50.25833	-47
50.26667	-53
50.27500	-59
50.28333	-65
50.29167	-70
50.30000	-74
50.30833	-75
50.31667	-75
50.32500	-73
50.33333	-68
50.34167	-63
50.35000	-58
50.35833	-55
50.36667	-54
50.37500	-54
50.38333	-55
50.39167	-54
50.40000	-53
50.40833	-52
50.41667	-51
50.42500	-51
50.43333	-54
50.44167	-58
50.45000	-61
50.45833	-62
50.46667	-61
50.47500	-59
50.48333	-56
50.49167	-54
50.50000	-51
50.50833	-49
50.51667	-47
50.52500	-46
50.53333	-46
50.54167	-46
50.55000	-46
50.55833	-44
50.56667	-42
50.57500	-40
50.58333	-39
50.59167	-40
50.60000	-42
50.60833	-43
50.61667	-43
50.62500	-41
50.63333	-39
50.64167	-37
50.65000	-35
50.65833	-33
50.66667	-32
50.67500	-31
50.68333	-32
50.69167	-37
50.70000	-44
50.70833	-53
50.71667	-60
50.72500	-65
50.73333	-67
50.74167	-65
50.75000	-61
50.75833	-53
50.76667	-44
50.77500	-35
50.78333	-28
50.79167	-24
50.80000	-25
50.80833	-30
50.81667	-35
50.82500	-40
50.83333	-44
50.84167	-46
50.85000	-48
50.85833	-50
50.86667	-51
50.87500	-51
50.88333	-47
50.89167	-42
50.90000	-37
50.90833	-32
50.91667	-29
50.92500	-27
50.93333	-25
50.94167	-21
50.95000	-19
50.95833	-18
50.96667	-20
50.97500	-21
50.98333	-20
50.99167	-18
51.00000	-15
51.00833	-10
51.01667	-6
51.02500	-1
51.03333	4
51.04167	11
51.05000	19
51.05833	27
51.06667	34
51.07500	42
51.08333	50
51.09167	59
51.10000	69
51.10833	79
51.11667	89
51.12500	97
51.13333	106
51.14167	116
51.15000	127
51.15833	137
51.16667	148
51.17500	159
51.18333	173
51.19167	188
51.20000	202
51.20833	216
51.21667	228
51.22500	241
51.23333	255
51.24167	273
51.25000	293
51.25833	315
51.26667	338
51.27500	361
51.28333	385
51.29167	410
51.30000	437
51.30833	467
51.31667	500
51.32500	537
51.33333	574
51.34167	614
51.35000	652
51.35833	689
51.36667	726
51.37500	763
51.38333	802
51.39167	844
51.40000	889
51.40833	936
51.41667	987
51.42500	1041
51.43333	1098
51.44167	1157
51.45000	1219
51.45833	1283
51.46667	1350
51.47500	1416
51.48333	1485
51.49167	1555
51.50000	1630
51.50833	1709
51.51667	1792
51.52500	1882
51.53333	1973
51.54167	2071
51.55000	2171
51.55833	2274
51.56667	2380
51.57500	2485
51.58333	2592
51.59167	2700
51.60000	2813
51.60833	2931
51.61667	3052
51.62500	3181
51.63333	3312
51.64167	3449
51.65000	3587
51.65833	3730
51.66667	3879
51.67500	4030
51.68333	4190
51.69167	4351
51.70000	4518
51.70833	4692
51.71667	4870
51.72500	5057
51.73333	5242
51.74167	5432
51.75000	5623
51.75833	5819
51.76667	6023
51.77500	6230
51.78333	6451
51.79167	6672
51.80000	6900
51.80833	7130
51.81667	7362
51.82500	7603
51.83333	7842
51.84167	8091
51.85000	8341
51.85833	8595
51.86667	8856
51.87500	9116
51.88333	9390
51.89167	9665
51.90000	9950
51.90833	10240
51.91667	10531
51.92500	10831
51.93333	11127
51.94167	11431
51.95000	11736
51.95833	12046
51.96667	12366
51.97500	12683
51.98333	13014
51.99167	13342
52.00000	13677
52.00833	14015
52.01667	14352
52.02500	14699
52.03333	15041
52.04167	15392
52.05000	15741
52.05833	16092
52.06667	16452
52.07500	16807
52.08333	17174
52.09167	17537
52.10000	17909
52.10833	18285
52.11667	18660
52.12500	19045
52.13333	19424
52.14167	19812
52.15000	20197
52.15833	20583
52.16667	20974
52.17500	21358
52.18333	21751
52.19167	22137
52.20000	22528
52.20833	22920
52.21667	23308
52.22500	23703
52.23333	24090
52.24167	24484
52.25000	24875
52.25833	25267
52.26667	25663
52.27500	26050
52.28333	26441
52.29167	26820
52.30000	27199
52.30833	27578
52.31667	27954
52.32500	28341
52.33333	28719
52.34167	29102
52.35000	29477
52.35833	29847
52.36667	30217
52.37500	30577
52.38333	30944
52.39167	31300
52.40000	31656
52.40833	32008
52.41667	32351
52.42500	32696
52.43333	33030
52.44167	33368
52.45000	33699
52.45833	34026
52.46667	34354
52.47500	34669
52.48333	34984
52.49167	35286
52.50000	35583
52.50833	35875
52.51667	36158
52.52500	36441
52.53333	36716
52.54167	36995
52.55000	37266
52.55833	37530
52.56667	37791
52.57500	38038
52.58333	38281
52.59167	38513
52.60000	38740
52.60833	38962
52.61667	39175
52.62500	39386
52.63333	39586
52.64167	39783
52.65000	39972
52.65833	40153
52.66667	40330
52.67500	40492
52.68333	40648
52.69167	40790
52.70000	40923
52.70833	41049
52.71667	41168
52.72500	41284
52.73333	41393
52.74167	41499
52.75000	41597
52.75833	41686
52.76667	41767
52.77500	41836
52.78333	41896
52.79167	41947
52.80000	41991
52.80833	42028
52.81667	42058
52.82500	42081
52.83333	42096
52.84167	42102
52.85000	42101
52.85833	42093
52.86667	42079
52.87500	42058
52.88333	42029
52.89167	41993
52.90000	41946
52.90833	41892
52.91667	41830
52.92500	41759
52.93333	41682
52.94167	41596
52.95000	41503
52.95833	41404
52.96667	41298
52.97500	41190
52.98333	41075
52.99167	40958
53.00000	40831
53.00833	40688
53.01667	40535
53.02500	40384
53.03333	40239
53.04167	40082
53.05000	39899
53.05833	39709
53.06667	39519
53.07500	39332
53.08333	39145
53.09167	38966
53.10000	38782
53.10833	38569
53.11667	38343
53.12500	38124
53.13333	37915
53.14167	37700
53.15000	37481
53.15833	37257
53.16667	37014
53.17500	36759
53.18333	36511
53.19167	36276
53.20000	36036
53.20833	35789
53.21667	35546
53.22500	35277
53.23333	34988
53.24167	34708
53.25000	34449
53.25833	34191
53.26667	33923
53.27500	33656
53.28333	33371
53.29167	33069
53.30000	32773
53.30833	32500
53.31667	32236
53.32500	31961
53.33333	31691
53.34167	31407
53.35000	31091
53.35833	30776
53.36667	30485
53.37500	30212
53.38333	29934
53.39167	29662
53.40000	29386
53.40833	29077
53.41667	28755
53.42500	28450
53.43333	28166
53.44167	27877
53.45000	27568
53.45833	27261
53.46667	26974
53.47500	26701
53.48333	26418
53.49167	26139
53.50000	25854
53.50833	25551
53.51667	25249
53.52500	24967
53.53333	24704
53.54167	24436
53.55000	24166
53.55833	23892
53.56667	23596
53.57500	23293
53.58333	23008
53.59167	22749
53.60000	22493
53.60833	22235
53.61667	21976
53.62500	21709
53.63333	21446
53.64167	21177
53.65000	20913
53.65833	20655
53.66667	20398
53.67500	20149
53.68333	19896
53.69167	19647
53.70000	19394
53.70833	19142
53.71667	18897
53.72500	18651
53.73333	18414
53.74167	18176
53.75000	17943
53.75833	17713
53.76667	17483
53.77500	17262
53.78333	17038
53.79167	16821
53.80000	16603
53.80833	16384
53.81667	16171
53.82500	15955
53.83333	15748
53.84167	15539
53.85000	15334
53.85833	15131
53.86667	14928
53.87500	14732
53.88333	14533
53.89167	14341
53.90000	14151
53.90833	13964
53.91667	13781
53.92500	13598
53.93333	13420
53.94167	13241
53.95000	13065
53.95833	12890
53.96667	12713
53.97500	12542
53.98333	12370
53.99167	12204
54.00000	12041
54.00833	11882
54.01667	11730
54.02500	11578
54.03333	11431
54.04167	11283
54.05000	11136
54.05833	10989
54.06667	10839
54.07500	10695
54.08333	10552
54.09167	10415
54.10000	10278
54.10833	10143
54.11667	10013
54.12500	9881
54.13333	9754
54.14167	9627
54.15000	9502
54.15833	9378
54.16667	9254
54.17500	9134
54.18333	9014
54.19167	8897
54.20000	8781
54.20833	8666
54.21667	8554
54.22500	8442
54.23333	8335
54.24167	8228
54.25000	8123
54.25833	8020
54.26667	7916
54.27500	7815
54.28333	7711
54.29167	7612
54.30000	7515
54.30833	7422
54.31667	7331
54.32500	7239
54.33333	7150
54.34167	7060
54.35000	6974
54.35833	6891
54.36667	6811
54.37500	6731
54.38333	6648
54.39167	6566
54.40000	6484
54.40833	6402
54.41667	6324
54.42500	6248
54.43333	6175
54.44167	6103
54.45000	6032
54.45833	5961
54.46667	5891
54.47500	5822
54.48333	5752
54.49167	5684
54.50000	5618
54.50833	5554
54.51667	5492
54.52500	5430
54.53333	5370
54.54167	5310
54.55000	5252
54.55833	5196
54.56667	5140
54.57500	5084
54.58333	5028
54.59167	4972
54.60000	4917
54.60833	4861
54.61667	4807
54.62500	4754
54.63333	4702
54.64167	4650
54.65000	4600
54.65833	4550
54.66667	4501
54.67500	4453
54.68333	4404
54.69167	4355
54.70000	4305
54.70833	4256
54.71667	4211
54.72500	4168
54.73333	4128
54.74167	4088
54.75000	4049
54.75833	4010
54.76667	3969
54.77500	3929
54.78333	3889
54.79167	3850
54.80000	3811
54.80833	3771
54.81667	3732
54.82500	3691
54.83333	3653
54.84167	3615
54.85000	3581
54.85833	3547
54.86667	3514
54.87500	3481
54.88333	3448
54.89167	3415
54.90000	3381
54.90833	3347
54.91667	3313
54.92500	3280
54.93333	3248
54.94167	3217
54.95000	3188
54.95833	3157
54.96667	3126
54.97500	3095
54.98333	3062
54.99167	3031
55.00000	3001
55.00833	2973
55.01667	2946
55.02500	2919
55.03333	2892
55.04167	2864
55.05000	2839
55.05833	2816
55.06667	2795
55.07500	2775
55.08333	2754
55.09167	2732
55.10000	2707
55.10833	2681
55.11667	2655
55.12500	2630
55.13333	2605
55.14167	2582
55.15000	2560
55.15833	2539
55.16667	2519
55.17500	2500
55.18333	2481
55.19167	2463
55.20000	2444
55.20833	2426
55.21667	2407
55.22500	2387
55.23333	2368
55.24167	2348
55.25000	2328
55.25833	2309
55.26667	2290
55.27500	2273
55.28333	2257
55.29167	2243
55.30000	2229
55.30833	2214
55.31667	2197
55.32500	2177
55.33333	2155
55.34167	2133
55.35000	2112
55.35833	2092
55.36667	2074
55.37500	2058
55.38333	2041
55.39167	2024
55.40000	2004
55.40833	1982
55.41667	1961
55.42500	1940
55.43333	1923
55.44167	1911
55.45000	1903
55.45833	1893
55.46667	1883
55.47500	1871
55.48333	1858
55.49167	1846
55.50000	1833
55.50833	1822
55.51667	1809
55.52500	1795
55.53333	1782
55.54167	1771
55.55000	1759
55.55833	1748
55.56667	1735
55.57500	1723
55.58333	1711
55.59167	1699
55.60000	1687
55.60833	1674
55.61667	1659
55.62500	1642
55.63333	1626
55.64167	1611
55.65000	1599
55.65833	1589
55.66667	1581
55.67500	1573
55.68333	1566
55.69167	1558
55.70000	1549
55.70833	1539
55.71667	1526
55.72500	1509
55.73333	1492
55.74167	1475
55.75000	1461
55.75833	1448
55.76667	1438
55.77500	1429
55.78333	1421
55.79167	1413
55.80000	1405
55.80833	1395
55.81667	1386
55.82500	1375
55.83333	1366
55.84167	1357
55.85000	1350
55.85833	1342
55.86667	1333
55.87500	1324
55.88333	1314
55.89167	1304
55.90000	1293
55.90833	1283
55.91667	1273
55.92500	1264
55.93333	1256
55.94167	1252
55.95000	1249
55.95833	1246
55.96667	1242
55.97500	1237
55.98333	1229
55.99167	1222
56.00000	1215
56.00833	1208
56.01667	1203
56.02500	1198
56.03333	1192
56.04167	1186
56.05000	1177
56.05833	1168
56.06667	1158
56.07500	1150
56.08333	1143
56.09167	1135
56.10000	1127
56.10833	1118
56.11667	1108
56.12500	1097
56.13333	1087
56.14167	1081
56.15000	1076
56.15833	1071
56.16667	1065
56.17500	1058
56.18333	1052
56.19167	1046
56.20000	1041
56.20833	1037
56.21667	1032
56.22500	1025
56.23333	1018
56.24167	1010
56.25000	1003
56.25833	998
56.26667	996
56.27500	995
56.28333	992
56.29167	987
56.30000	977
56.30833	963
56.31667	950
56.32500	939
56.33333	931
56.34167	926
56.35000	924
56.35833	921
56.36667	917
56.37500	912
56.38333	906
56.39167	901
56.40000	897
56.40833	894
56.41667	890
56.42500	886
56.43333	881
56.44167	875
56.45000	868
56.45833	860
56.46667	852
56.47500	845
56.48333	838
56.49167	831
56.50000	826
56.50833	822
56.51667	820
56.52500	819
56.53333	818
56.54167	817
56.55000	814
56.55833	811
56.56667	806
56.57500	801
56.58333	796
56.59167	791
56.60000	786
56.60833	779
56.61667	771
56.62500	762
56.63333	755
56.64167	751
56.65000	750
56.65833	749
56.66667	747
56.67500	744
56.68333	741
56.69167	739
56.70000	739
56.70833	740
56.71667	740
56.72500	737
56.73333	730
56.74167	722
56.75000	714
56.75833	706
56.76667	699
56.77500	694
56.78333	691
56.79167	690
56.80000	689
56.80833	688
56.81667	685
56.82500	681
56.83333	675
56.84167	667
56.85000	659
56.85833	651
56.86667	646
56.87500	643
56.88333	643
56.89167	643
56.90000	643
56.90833	641
56.91667	637
56.92500	633
56.93333	629
56.94167	626
56.95000	625
56.95833	624
56.96667	622
56.97500	619
56.98333	616
56.99167	613
57.00000	609
57.00833	605
57.01667	599
57.02500	590
57.03333	582
57.04167	575
57.05000	572
57.05833	571
57.06667	572
57.07500	574
57.08333	573
57.09167	571
57.10000	567
57.10833	562
57.11667	557
57.12500	554
57.13333	550
57.14167	546
57.15000	542
57.15833	537
57.16667	532
57.17500	530
57.18333	530
57.19167	532
57.20000	535
57.20833	537
57.21667	537
57.22500	533
57.23333	525
57.24167	515
57.25000	506
57.25833	500
57.26667	496
57.27500	495
57.28333	494
57.29167	495
57.30000	493
57.30833	491
57.31667	489
57.32500	488
57.33333	489
57.34167	488
57.35000	487
57.35833	484
57.36667	481
57.37500	478
57.38333	477
57.39167	475
57.40000	473
57.40833	469
57.41667	464
57.42500	459
57.43333	454
57.44167	449
57.45000	445
57.45833	442
57.46667	442
57.47500	443
57.48333	447
57.49167	450
57.50000	451
57.50833	450
57.51667	447
57.52500	444
57.53333	442
57.54167	442
57.55000	442
57.55833	443
57.56667	443
57.57500	440
57.58333	436
57.59167	431
57.60000	427
57.60833	423
57.61667	419
57.62500	415
57.63333	409
57.64167	404
57.65000	400
57.65833	398
57.66667	398
57.67500	399
57.68333	398
57.69167	395
57.70000	387
57.70833	379
57.71667	372
57.72500	370
57.73333	373
57.74167	379
57.75000	386
57.75833	389
57.76667	388
57.77500	385
57.78333	381
57.79167	375
57.80000	370
57.80833	366
57.81667	362
57.82500	360
57.83333	360
57.84167	363
57.85000	366
57.85833	367
57.86667	365
57.87500	361
57.88333	355
57.89167	348
57.90000	342
57.90833	336
57.91667	332
57.92500	328
57.93333	324
57.94167	323
57.95000	322
57.95833	322
57.96667	321
57.97500	320
57.98333	320
57.99167	320
58.00000	322
58.00833	324
58.01667	324
58.02500	321
58.03333	317
58.04167	312
58.05000	308
58.05833	306
58.06667	306
58.07500	307
58.08333	309
58.09167	311
58.10000	312
58.10833	312
58.11667	310
58.12500	307
58.13333	304
58.14167	301
58.15000	299
58.15833	298
58.16667	297
58.17500	298
58.18333	300
58.19167	302
58.20000	303
58.20833	303
58.21667	300
58.22500	295
58.23333	290
58.24167	287
58.25000	284
58.25833	283
58.26667	282
58.27500	282
58.28333	280
58.29167	277
58.30000	273
58.30833	268
58.31667	265
58.32500	263
58.33333	261
58.34167	262
58.35000	264
58.35833	266
58.36667	269
58.37500	272
58.38333	275
58.39167	277
58.40000	276
58.40833	271
58.41667	264
58.42500	256
58.43333	247
58.44167	241
58.45000	235
58.45833	232
58.46667	231
58.47500	231
58.48333	231
58.49167	233
58.50000	234
58.50833	235
58.51667	237
58.52500	238
58.53333	238
58.54167	236
58.55000	233
58.55833	230
58.56667	229
58.57500	229
58.58333	229
58.59167	230
58.60000	229
58.60833	229
58.61667	231
58.62500	233
58.63333	235
58.64167	234
58.65000	231
58.65833	226
58.66667	220
58.67500	217
58.68333	217
58.69167	219
58.70000	222
58.70833	224
58.71667	225
58.72500	226
58.73333	225
58.74167	222
58.75000	218
58.75833	215
58.76667	212
58.77500	211
58.78333	212
58.79167	214
58.80000	215
58.80833	215
58.81667	215
58.82500	213
58.83333	209
58.84167	201
58.85000	193
58.85833	186
58.86667	181
58.87500	179
58.88333	180
58.89167	182
58.90000	182
58.90833	181
58.91667	179
58.92500	178
58.93333	178
58.94167	182
58.95000	185
58.95833	188
58.96667	188
58.97500	187
58.98333	186
58.99167	186
59.00000	186
59.00833	184
59.01667	180
59.02500	175
59.03333	171
59.04167	170
59.05000	172
59.05833	174
59.06667	176
59.07500	177
59.08333	176
59.09167	174
59.10000	174
59.10833	174
59.11667	174
59.12500	174
59.13333	174
59.14167	174
59.15000	175
59.15833	174
59.16667	172
59.17500	168
59.18333	164
59.19167	160
59.20000	158
59.20833	156
59.21667	154
59.22500	151
59.23333	147
59.24167	144
59.25000	142
59.25833	140
59.26667	141
59.27500	142
59.28333	144
59.29167	147
59.30000	149
59.30833	151
59.31667	151
59.32500	151
59.33333	149
59.34167	145
59.35000	141
59.35833	137
59.36667	133
59.37500	131
59.38333	130
59.39167	131
59.40000	132
59.40833	134
59.41667	135
59.42500	135
59.43333	135
59.44167	135
59.45000	135
59.45833	136
59.46667	137
59.47500	138
59.48333	139
59.49167	138
59.50000	135
59.50833	131
59.51667	127
59.52500	123
59.53333	121
59.54167	119
59.55000	118
59.55833	117
59.56667	118
59.57500	120
59.58333	124
59.59167	127
59.60000	128
59.60833	125
59.61667	121
59.62500	116
59.63333	112
59.64167	111
59.65000	112
59.65833	115
59.66667	119
59.67500	122
59.68333	124
59.69167	122
59.70000	119
59.70833	114
59.71667	109
59.72500	104
59.73333	100
59.74167	98
59.75000	98
59.75833	98
59.76667	98
59.77500	99
59.78333	101
59.79167	103
59.80000	103
59.80833	103
59.81667	103
59.82500	103
59.83333	103
59.84167	102
59.85000	99
59.85833	96
59.86667	94
59.87500	94
59.88333	98
59.89167	103
59.90000	106
59.90833	106
59.91667	104
59.92500	100
59.93333	95
59.94167	90
59.95000	85
59.95833	80
59.96667	75
59.97500	73
59.98333	73
59.99167	76
60.00000	81
