# Supplementary material for: How J-chain ensures the assembly of immunoglobulin IgM pentamers
Source: EMBO J. 2024 Dec 4;44(2):505–33. doi: 10.1038/s44318-024-00317-9 (PMC11729874; doi:10.1038/s44318-024-00317-9)
Supplement: Supplementary file 5 — Source data Fig. 3 [file 44318_2024_317_MOESM5_ESM.zip › Figure 3/3B/repeat 1 Cu4/20240104 Cu4tp_6h_1.txt]

[Header]
Application Name	LCsolution
Version	1.25
Data File Name	D:\Xenia\JC Oligomerisation kinetics\20240104 Cu4tp_6h_1.lcd
Output Date	05.01.2024
Output Time	09:49:51

[Configuration]
# of Detectors	2
Detector ID	Detector A	Detector B
Detector Name	Detector A	Detector B
# of Channels	2	1

[LC Chromatogram(Detector A-Ch1)]
Interval(msec)	500
# of Points	7201
Start Time(min)	0.000
End Time(min)	60.000
Intensity Units	mV
Intensity Multiplier	0.001
Wavelength(nm)	280
R.Time (min)	Intensity
0.00000	14
0.00833	14
0.01667	3
0.02500	-1
0.03333	-2
0.04167	-3
0.05000	-6
0.05833	-10
0.06667	-15
0.07500	-20
0.08333	-23
0.09167	-24
0.10000	-23
0.10833	-20
0.11667	-16
0.12500	-14
0.13333	-14
0.14167	-13
0.15000	-14
0.15833	-15
0.16667	-16
0.17500	-17
0.18333	-18
0.19167	-20
0.20000	-19
0.20833	-17
0.21667	-15
0.22500	-14
0.23333	-14
0.24167	-16
0.25000	-19
0.25833	-21
0.26667	-22
0.27500	-23
0.28333	-24
0.29167	-24
0.30000	-24
0.30833	-25
0.31667	-24
0.32500	-20
0.33333	-14
0.34167	-9
0.35000	-5
0.35833	-4
0.36667	-5
0.37500	-7
0.38333	-10
0.39167	-12
0.40000	-15
0.40833	-17
0.41667	-19
0.42500	-21
0.43333	-22
0.44167	-23
0.45000	-22
0.45833	-22
0.46667	-23
0.47500	-25
0.48333	-26
0.49167	-26
0.50000	-23
0.50833	-19
0.51667	-13
0.52500	-7
0.53333	-2
0.54167	0
0.55000	1
0.55833	-0
0.56667	-1
0.57500	-3
0.58333	-4
0.59167	-5
0.60000	-6
0.60833	-8
0.61667	-10
0.62500	-10
0.63333	-10
0.64167	-9
0.65000	-8
0.65833	-5
0.66667	-2
0.67500	1
0.68333	3
0.69167	4
0.70000	2
0.70833	-2
0.71667	-8
0.72500	-13
0.73333	-18
0.74167	-21
0.75000	-24
0.75833	-23
0.76667	-20
0.77500	-15
0.78333	-9
0.79167	-3
0.80000	-1
0.80833	-3
0.81667	-8
0.82500	-15
0.83333	-20
0.84167	-22
0.85000	-22
0.85833	-19
0.86667	-15
0.87500	-12
0.88333	-11
0.89167	-12
0.90000	-15
0.90833	-18
0.91667	-20
0.92500	-22
0.93333	-21
0.94167	-19
0.95000	-16
0.95833	-13
0.96667	-9
0.97500	-8
0.98333	-8
0.99167	-9
1.00000	-10
1.00833	-11
1.01667	-12
1.02500	-13
1.03333	-15
1.04167	-16
1.05000	-16
1.05833	-15
1.06667	-13
1.07500	-12
1.08333	-13
1.09167	-14
1.10000	-17
1.10833	-19
1.11667	-20
1.12500	-20
1.13333	-20
1.14167	-19
1.15000	-18
1.15833	-17
1.16667	-16
1.17500	-15
1.18333	-15
1.19167	-16
1.20000	-18
1.20833	-20
1.21667	-24
1.22500	-29
1.23333	-33
1.24167	-36
1.25000	-38
1.25833	-37
1.26667	-32
1.27500	-25
1.28333	-17
1.29167	-10
1.30000	-6
1.30833	-5
1.31667	-7
1.32500	-11
1.33333	-15
1.34167	-19
1.35000	-22
1.35833	-25
1.36667	-26
1.37500	-26
1.38333	-25
1.39167	-23
1.40000	-23
1.40833	-22
1.41667	-23
1.42500	-23
1.43333	-22
1.44167	-22
1.45000	-20
1.45833	-19
1.46667	-18
1.47500	-18
1.48333	-19
1.49167	-22
1.50000	-27
1.50833	-32
1.51667	-36
1.52500	-39
1.53333	-41
1.54167	-42
1.55000	-42
1.55833	-42
1.56667	-41
1.57500	-41
1.58333	-39
1.59167	-37
1.60000	-36
1.60833	-35
1.61667	-35
1.62500	-34
1.63333	-31
1.64167	-28
1.65000	-23
1.65833	-19
1.66667	-17
1.67500	-16
1.68333	-16
1.69167	-15
1.70000	-16
1.70833	-17
1.71667	-18
1.72500	-18
1.73333	-17
1.74167	-14
1.75000	-12
1.75833	-10
1.76667	-9
1.77500	-10
1.78333	-13
1.79167	-17
1.80000	-20
1.80833	-24
1.81667	-27
1.82500	-28
1.83333	-29
1.84167	-28
1.85000	-27
1.85833	-24
1.86667	-19
1.87500	-15
1.88333	-12
1.89167	-12
1.90000	-13
1.90833	-16
1.91667	-18
1.92500	-20
1.93333	-20
1.94167	-20
1.95000	-21
1.95833	-21
1.96667	-22
1.97500	-22
1.98333	-23
1.99167	-25
2.00000	-25
2.00833	-26
2.01667	-27
2.02500	-28
2.03333	-28
2.04167	-28
2.05000	-28
2.05833	-27
2.06667	-28
2.07500	-29
2.08333	-29
2.09167	-30
2.10000	-29
2.10833	-28
2.11667	-27
2.12500	-28
2.13333	-30
2.14167	-32
2.15000	-33
2.15833	-33
2.16667	-30
2.17500	-25
2.18333	-20
2.19167	-15
2.20000	-10
2.20833	-8
2.21667	-7
2.22500	-9
2.23333	-12
2.24167	-16
2.25000	-20
2.25833	-22
2.26667	-22
2.27500	-21
2.28333	-22
2.29167	-23
2.30000	-24
2.30833	-25
2.31667	-26
2.32500	-24
2.33333	-21
2.34167	-18
2.35000	-14
2.35833	-12
2.36667	-13
2.37500	-16
2.38333	-19
2.39167	-22
2.40000	-23
2.40833	-22
2.41667	-20
2.42500	-20
2.43333	-21
2.44167	-24
2.45000	-26
2.45833	-27
2.46667	-26
2.47500	-24
2.48333	-22
2.49167	-20
2.50000	-17
2.50833	-15
2.51667	-14
2.52500	-15
2.53333	-18
2.54167	-23
2.55000	-28
2.55833	-31
2.56667	-32
2.57500	-31
2.58333	-29
2.59167	-26
2.60000	-23
2.60833	-20
2.61667	-18
2.62500	-16
2.63333	-15
2.64167	-14
2.65000	-14
2.65833	-15
2.66667	-15
2.67500	-15
2.68333	-15
2.69167	-15
2.70000	-14
2.70833	-13
2.71667	-11
2.72500	-8
2.73333	-4
2.74167	-2
2.75000	-1
2.75833	-2
2.76667	-3
2.77500	-5
2.78333	-5
2.79167	-5
2.80000	-4
2.80833	-4
2.81667	-2
2.82500	-1
2.83333	1
2.84167	0
2.85000	-2
2.85833	-4
2.86667	-7
2.87500	-10
2.88333	-12
2.89167	-13
2.90000	-14
2.90833	-17
2.91667	-20
2.92500	-23
2.93333	-25
2.94167	-28
2.95000	-32
2.95833	-35
2.96667	-39
2.97500	-41
2.98333	-40
2.99167	-37
3.00000	-35
3.00833	-33
3.01667	-33
3.02500	-35
3.03333	-38
3.04167	-40
3.05000	-40
3.05833	-40
3.06667	-40
3.07500	-41
3.08333	-42
3.09167	-43
3.10000	-43
3.10833	-43
3.11667	-42
3.12500	-41
3.13333	-41
3.14167	-40
3.15000	-38
3.15833	-37
3.16667	-37
3.17500	-37
3.18333	-37
3.19167	-38
3.20000	-39
3.20833	-41
3.21667	-42
3.22500	-41
3.23333	-40
3.24167	-38
3.25000	-36
3.25833	-34
3.26667	-33
3.27500	-31
3.28333	-28
3.29167	-27
3.30000	-25
3.30833	-24
3.31667	-22
3.32500	-19
3.33333	-17
3.34167	-16
3.35000	-19
3.35833	-24
3.36667	-30
3.37500	-35
3.38333	-38
3.39167	-39
3.40000	-39
3.40833	-40
3.41667	-40
3.42500	-40
3.43333	-38
3.44167	-35
3.45000	-32
3.45833	-28
3.46667	-24
3.47500	-20
3.48333	-17
3.49167	-15
3.50000	-14
3.50833	-15
3.51667	-17
3.52500	-21
3.53333	-26
3.54167	-31
3.55000	-37
3.55833	-42
3.56667	-45
3.57500	-47
3.58333	-46
3.59167	-44
3.60000	-41
3.60833	-38
3.61667	-35
3.62500	-31
3.63333	-27
3.64167	-24
3.65000	-22
3.65833	-21
3.66667	-20
3.67500	-21
3.68333	-21
3.69167	-21
3.70000	-24
3.70833	-28
3.71667	-33
3.72500	-38
3.73333	-41
3.74167	-42
3.75000	-41
3.75833	-40
3.76667	-40
3.77500	-41
3.78333	-43
3.79167	-45
3.80000	-44
3.80833	-43
3.81667	-40
3.82500	-37
3.83333	-34
3.84167	-31
3.85000	-28
3.85833	-26
3.86667	-24
3.87500	-22
3.88333	-22
3.89167	-23
3.90000	-23
3.90833	-24
3.91667	-25
3.92500	-25
3.93333	-24
3.94167	-25
3.95000	-29
3.95833	-33
3.96667	-38
3.97500	-42
3.98333	-43
3.99167	-44
4.00000	-43
4.00833	-43
4.01667	-42
4.02500	-42
4.03333	-43
4.04167	-44
4.05000	-44
4.05833	-43
4.06667	-42
4.07500	-40
4.08333	-38
4.09167	-36
4.10000	-35
4.10833	-36
4.11667	-38
4.12500	-41
4.13333	-45
4.14167	-45
4.15000	-42
4.15833	-35
4.16667	-25
4.17500	-18
4.18333	-15
4.19167	-15
4.20000	-18
4.20833	-21
4.21667	-23
4.22500	-26
4.23333	-27
4.24167	-28
4.25000	-27
4.25833	-27
4.26667	-26
4.27500	-26
4.28333	-28
4.29167	-31
4.30000	-32
4.30833	-30
4.31667	-28
4.32500	-26
4.33333	-26
4.34167	-28
4.35000	-32
4.35833	-36
4.36667	-40
4.37500	-42
4.38333	-42
4.39167	-42
4.40000	-40
4.40833	-38
4.41667	-36
4.42500	-33
4.43333	-30
4.44167	-28
4.45000	-28
4.45833	-29
4.46667	-31
4.47500	-35
4.48333	-40
4.49167	-45
4.50000	-47
4.50833	-47
4.51667	-43
4.52500	-35
4.53333	-27
4.54167	-21
4.55000	-17
4.55833	-14
4.56667	-14
4.57500	-16
4.58333	-20
4.59167	-24
4.60000	-28
4.60833	-32
4.61667	-35
4.62500	-38
4.63333	-42
4.64167	-44
4.65000	-45
4.65833	-44
4.66667	-39
4.67500	-35
4.68333	-33
4.69167	-33
4.70000	-33
4.70833	-33
4.71667	-33
4.72500	-32
4.73333	-31
4.74167	-33
4.75000	-36
4.75833	-39
4.76667	-41
4.77500	-40
4.78333	-38
4.79167	-34
4.80000	-29
4.80833	-23
4.81667	-18
4.82500	-14
4.83333	-13
4.84167	-14
4.85000	-18
4.85833	-24
4.86667	-30
4.87500	-35
4.88333	-38
4.89167	-38
4.90000	-37
4.90833	-36
4.91667	-35
4.92500	-35
4.93333	-37
4.94167	-41
4.95000	-48
4.95833	-53
4.96667	-58
4.97500	-60
4.98333	-58
4.99167	-53
5.00000	-49
5.00833	-44
5.01667	-40
5.02500	-34
5.03333	-30
5.04167	-27
5.05000	-25
5.05833	-24
5.06667	-23
5.07500	-21
5.08333	-18
5.09167	-17
5.10000	-17
5.10833	-21
5.11667	-26
5.12500	-30
5.13333	-34
5.14167	-37
5.15000	-39
5.15833	-40
5.16667	-40
5.17500	-39
5.18333	-38
5.19167	-37
5.20000	-35
5.20833	-33
5.21667	-31
5.22500	-30
5.23333	-31
5.24167	-33
5.25000	-37
5.25833	-39
5.26667	-40
5.27500	-40
5.28333	-39
5.29167	-38
5.30000	-36
5.30833	-34
5.31667	-33
5.32500	-32
5.33333	-32
5.34167	-32
5.35000	-30
5.35833	-30
5.36667	-31
5.37500	-33
5.38333	-34
5.39167	-35
5.40000	-35
5.40833	-34
5.41667	-33
5.42500	-35
5.43333	-38
5.44167	-41
5.45000	-43
5.45833	-44
5.46667	-44
5.47500	-43
5.48333	-41
5.49167	-38
5.50000	-35
5.50833	-34
5.51667	-33
5.52500	-33
5.53333	-35
5.54167	-36
5.55000	-37
5.55833	-37
5.56667	-39
5.57500	-40
5.58333	-41
5.59167	-41
5.60000	-40
5.60833	-41
5.61667	-43
5.62500	-46
5.63333	-49
5.64167	-50
5.65000	-51
5.65833	-50
5.66667	-50
5.67500	-49
5.68333	-49
5.69167	-47
5.70000	-44
5.70833	-40
5.71667	-34
5.72500	-28
5.73333	-21
5.74167	-15
5.75000	-11
5.75833	-12
5.76667	-20
5.77500	-31
5.78333	-42
5.79167	-51
5.80000	-55
5.80833	-54
5.81667	-51
5.82500	-47
5.83333	-44
5.84167	-42
5.85000	-41
5.85833	-38
5.86667	-35
5.87500	-32
5.88333	-32
5.89167	-33
5.90000	-37
5.90833	-41
5.91667	-44
5.92500	-45
5.93333	-44
5.94167	-44
5.95000	-43
5.95833	-43
5.96667	-43
5.97500	-42
5.98333	-40
5.99167	-37
6.00000	-36
6.00833	-37
6.01667	-41
6.02500	-44
6.03333	-47
6.04167	-49
6.05000	-49
6.05833	-49
6.06667	-48
6.07500	-47
6.08333	-47
6.09167	-49
6.10000	-52
6.10833	-56
6.11667	-60
6.12500	-62
6.13333	-62
6.14167	-59
6.15000	-56
6.15833	-52
6.16667	-48
6.17500	-45
6.18333	-42
6.19167	-40
6.20000	-39
6.20833	-40
6.21667	-41
6.22500	-42
6.23333	-42
6.24167	-41
6.25000	-40
6.25833	-39
6.26667	-39
6.27500	-39
6.28333	-39
6.29167	-39
6.30000	-40
6.30833	-43
6.31667	-44
6.32500	-44
6.33333	-42
6.34167	-39
6.35000	-36
6.35833	-34
6.36667	-34
6.37500	-35
6.38333	-36
6.39167	-38
6.40000	-42
6.40833	-46
6.41667	-50
6.42500	-51
6.43333	-50
6.44167	-48
6.45000	-44
6.45833	-42
6.46667	-39
6.47500	-37
6.48333	-36
6.49167	-37
6.50000	-38
6.50833	-40
6.51667	-40
6.52500	-39
6.53333	-36
6.54167	-33
6.55000	-30
6.55833	-30
6.56667	-32
6.57500	-35
6.58333	-36
6.59167	-37
6.60000	-37
6.60833	-37
6.61667	-38
6.62500	-41
6.63333	-45
6.64167	-50
6.65000	-53
6.65833	-55
6.66667	-53
6.67500	-49
6.68333	-45
6.69167	-41
6.70000	-41
6.70833	-43
6.71667	-46
6.72500	-48
6.73333	-49
6.74167	-48
6.75000	-46
6.75833	-46
6.76667	-47
6.77500	-48
6.78333	-48
6.79167	-47
6.80000	-44
6.80833	-40
6.81667	-35
6.82500	-33
6.83333	-31
6.84167	-31
6.85000	-33
6.85833	-34
6.86667	-35
6.87500	-35
6.88333	-35
6.89167	-37
6.90000	-40
6.90833	-44
6.91667	-48
6.92500	-49
6.93333	-48
6.94167	-47
6.95000	-46
6.95833	-46
6.96667	-48
6.97500	-51
6.98333	-51
6.99167	-49
7.00000	-45
7.00833	-41
7.01667	-37
7.02500	-35
7.03333	-35
7.04167	-37
7.05000	-39
7.05833	-41
7.06667	-41
7.07500	-40
7.08333	-37
7.09167	-34
7.10000	-32
7.10833	-31
7.11667	-31
7.12500	-34
7.13333	-38
7.14167	-42
7.15000	-46
7.15833	-48
7.16667	-48
7.17500	-48
7.18333	-47
7.19167	-46
7.20000	-46
7.20833	-46
7.21667	-47
7.22500	-49
7.23333	-51
7.24167	-52
7.25000	-52
7.25833	-53
7.26667	-56
7.27500	-59
7.28333	-63
7.29167	-64
7.30000	-63
7.30833	-58
7.31667	-52
7.32500	-47
7.33333	-42
7.34167	-39
7.35000	-38
7.35833	-39
7.36667	-41
7.37500	-43
7.38333	-45
7.39167	-47
7.40000	-49
7.40833	-50
7.41667	-51
7.42500	-52
7.43333	-53
7.44167	-54
7.45000	-54
7.45833	-54
7.46667	-53
7.47500	-51
7.48333	-49
7.49167	-47
7.50000	-46
7.50833	-47
7.51667	-50
7.52500	-54
7.53333	-58
7.54167	-62
7.55000	-65
7.55833	-66
7.56667	-65
7.57500	-63
7.58333	-63
7.59167	-63
7.60000	-62
7.60833	-60
7.61667	-56
7.62500	-51
7.63333	-46
7.64167	-43
7.65000	-44
7.65833	-45
7.66667	-46
7.67500	-46
7.68333	-46
7.69167	-47
7.70000	-46
7.70833	-45
7.71667	-42
7.72500	-37
7.73333	-34
7.74167	-35
7.75000	-38
7.75833	-42
7.76667	-45
7.77500	-47
7.78333	-47
7.79167	-46
7.80000	-45
7.80833	-44
7.81667	-43
7.82500	-41
7.83333	-39
7.84167	-39
7.85000	-40
7.85833	-42
7.86667	-46
7.87500	-49
7.88333	-50
7.89167	-50
7.90000	-49
7.90833	-46
7.91667	-42
7.92500	-39
7.93333	-36
7.94167	-35
7.95000	-35
7.95833	-37
7.96667	-39
7.97500	-40
7.98333	-39
7.99167	-38
8.00000	-37
8.00833	-38
8.01667	-40
8.02500	-42
8.03333	-44
8.04167	-45
8.05000	-45
8.05833	-46
8.06667	-48
8.07500	-50
8.08333	-51
8.09167	-53
8.10000	-53
8.10833	-52
8.11667	-50
8.12500	-47
8.13333	-44
8.14167	-42
8.15000	-41
8.15833	-43
8.16667	-48
8.17500	-52
8.18333	-56
8.19167	-57
8.20000	-55
8.20833	-51
8.21667	-47
8.22500	-45
8.23333	-45
8.24167	-46
8.25000	-48
8.25833	-50
8.26667	-51
8.27500	-52
8.28333	-52
8.29167	-52
8.30000	-53
8.30833	-55
8.31667	-58
8.32500	-60
8.33333	-61
8.34167	-59
8.35000	-56
8.35833	-52
8.36667	-48
8.37500	-46
8.38333	-49
8.39167	-55
8.40000	-61
8.40833	-65
8.41667	-67
8.42500	-67
8.43333	-65
8.44167	-62
8.45000	-60
8.45833	-57
8.46667	-55
8.47500	-54
8.48333	-54
8.49167	-56
8.50000	-59
8.50833	-62
8.51667	-63
8.52500	-63
8.53333	-62
8.54167	-61
8.55000	-61
8.55833	-63
8.56667	-66
8.57500	-67
8.58333	-66
8.59167	-62
8.60000	-57
8.60833	-54
8.61667	-51
8.62500	-51
8.63333	-53
8.64167	-54
8.65000	-55
8.65833	-56
8.66667	-59
8.67500	-62
8.68333	-65
8.69167	-66
8.70000	-64
8.70833	-62
8.71667	-60
8.72500	-60
8.73333	-62
8.74167	-65
8.75000	-68
8.75833	-70
8.76667	-72
8.77500	-74
8.78333	-76
8.79167	-78
8.80000	-80
8.80833	-82
8.81667	-82
8.82500	-81
8.83333	-78
8.84167	-72
8.85000	-64
8.85833	-57
8.86667	-52
8.87500	-50
8.88333	-51
8.89167	-54
8.90000	-56
8.90833	-56
8.91667	-55
8.92500	-54
8.93333	-54
8.94167	-54
8.95000	-55
8.95833	-57
8.96667	-59
8.97500	-61
8.98333	-63
8.99167	-63
9.00000	-61
9.00833	-57
9.01667	-53
9.02500	-51
9.03333	-50
9.04167	-50
9.05000	-51
9.05833	-51
9.06667	-49
9.07500	-47
9.08333	-43
9.09167	-39
9.10000	-34
9.10833	-30
9.11667	-28
9.12500	-28
9.13333	-30
9.14167	-33
9.15000	-35
9.15833	-37
9.16667	-39
9.17500	-42
9.18333	-45
9.19167	-50
9.20000	-55
9.20833	-59
9.21667	-60
9.22500	-57
9.23333	-53
9.24167	-47
9.25000	-42
9.25833	-39
9.26667	-40
9.27500	-43
9.28333	-47
9.29167	-51
9.30000	-55
9.30833	-59
9.31667	-62
9.32500	-66
9.33333	-70
9.34167	-71
9.35000	-71
9.35833	-70
9.36667	-68
9.37500	-66
9.38333	-65
9.39167	-65
9.40000	-65
9.40833	-65
9.41667	-63
9.42500	-62
9.43333	-60
9.44167	-58
9.45000	-55
9.45833	-53
9.46667	-52
9.47500	-51
9.48333	-50
9.49167	-51
9.50000	-51
9.50833	-52
9.51667	-54
9.52500	-58
9.53333	-63
9.54167	-65
9.55000	-67
9.55833	-67
9.56667	-67
9.57500	-67
9.58333	-68
9.59167	-68
9.60000	-66
9.60833	-62
9.61667	-59
9.62500	-56
9.63333	-55
9.64167	-55
9.65000	-56
9.65833	-55
9.66667	-53
9.67500	-50
9.68333	-48
9.69167	-47
9.70000	-48
9.70833	-52
9.71667	-55
9.72500	-59
9.73333	-61
9.74167	-62
9.75000	-61
9.75833	-58
9.76667	-53
9.77500	-49
9.78333	-46
9.79167	-45
9.80000	-47
9.80833	-49
9.81667	-51
9.82500	-53
9.83333	-56
9.84167	-59
9.85000	-64
9.85833	-68
9.86667	-70
9.87500	-69
9.88333	-65
9.89167	-59
9.90000	-54
9.90833	-51
9.91667	-51
9.92500	-55
9.93333	-60
9.94167	-66
9.95000	-71
9.95833	-73
9.96667	-72
9.97500	-69
9.98333	-66
9.99167	-66
10.00000	-67
10.00833	-70
10.01667	-72
10.02500	-72
10.03333	-72
10.04167	-70
10.05000	-68
10.05833	-67
10.06667	-68
10.07500	-68
10.08333	-69
10.09167	-68
10.10000	-67
10.10833	-67
10.11667	-67
10.12500	-67
10.13333	-68
10.14167	-67
10.15000	-65
10.15833	-61
10.16667	-57
10.17500	-53
10.18333	-50
10.19167	-49
10.20000	-50
10.20833	-53
10.21667	-55
10.22500	-57
10.23333	-59
10.24167	-63
10.25000	-66
10.25833	-69
10.26667	-70
10.27500	-69
10.28333	-66
10.29167	-62
10.30000	-59
10.30833	-58
10.31667	-59
10.32500	-61
10.33333	-63
10.34167	-64
10.35000	-63
10.35833	-61
10.36667	-58
10.37500	-56
10.38333	-56
10.39167	-58
10.40000	-62
10.40833	-66
10.41667	-70
10.42500	-73
10.43333	-76
10.44167	-77
10.45000	-76
10.45833	-73
10.46667	-68
10.47500	-63
10.48333	-59
10.49167	-57
10.50000	-56
10.50833	-55
10.51667	-54
10.52500	-51
10.53333	-48
10.54167	-46
10.55000	-46
10.55833	-48
10.56667	-51
10.57500	-55
10.58333	-60
10.59167	-65
10.60000	-68
10.60833	-68
10.61667	-66
10.62500	-62
10.63333	-58
10.64167	-56
10.65000	-57
10.65833	-61
10.66667	-66
10.67500	-73
10.68333	-79
10.69167	-85
10.70000	-88
10.70833	-90
10.71667	-89
10.72500	-87
10.73333	-84
10.74167	-82
10.75000	-80
10.75833	-77
10.76667	-73
10.77500	-68
10.78333	-63
10.79167	-59
10.80000	-58
10.80833	-62
10.81667	-66
10.82500	-69
10.83333	-71
10.84167	-70
10.85000	-67
10.85833	-65
10.86667	-65
10.87500	-65
10.88333	-65
10.89167	-64
10.90000	-62
10.90833	-62
10.91667	-62
10.92500	-63
10.93333	-63
10.94167	-63
10.95000	-63
10.95833	-62
10.96667	-63
10.97500	-63
10.98333	-63
10.99167	-63
11.00000	-63
11.00833	-65
11.01667	-66
11.02500	-68
11.03333	-69
11.04167	-68
11.05000	-65
11.05833	-62
11.06667	-58
11.07500	-55
11.08333	-54
11.09167	-56
11.10000	-58
11.10833	-61
11.11667	-63
11.12500	-63
11.13333	-62
11.14167	-60
11.15000	-60
11.15833	-62
11.16667	-64
11.17500	-66
11.18333	-66
11.19167	-64
11.20000	-61
11.20833	-58
11.21667	-57
11.22500	-59
11.23333	-62
11.24167	-65
11.25000	-67
11.25833	-68
11.26667	-67
11.27500	-65
11.28333	-64
11.29167	-64
11.30000	-63
11.30833	-61
11.31667	-59
11.32500	-56
11.33333	-53
11.34167	-51
11.35000	-50
11.35833	-50
11.36667	-51
11.37500	-51
11.38333	-51
11.39167	-51
11.40000	-51
11.40833	-50
11.41667	-52
11.42500	-56
11.43333	-62
11.44167	-68
11.45000	-72
11.45833	-73
11.46667	-70
11.47500	-65
11.48333	-60
11.49167	-56
11.50000	-53
11.50833	-53
11.51667	-53
11.52500	-53
11.53333	-53
11.54167	-53
11.55000	-52
11.55833	-52
11.56667	-54
11.57500	-56
11.58333	-59
11.59167	-62
11.60000	-63
11.60833	-61
11.61667	-59
11.62500	-58
11.63333	-57
11.64167	-58
11.65000	-59
11.65833	-59
11.66667	-58
11.67500	-56
11.68333	-54
11.69167	-53
11.70000	-52
11.70833	-50
11.71667	-49
11.72500	-47
11.73333	-46
11.74167	-47
11.75000	-49
11.75833	-52
11.76667	-55
11.77500	-57
11.78333	-54
11.79167	-50
11.80000	-44
11.80833	-40
11.81667	-37
11.82500	-37
11.83333	-38
11.84167	-37
11.85000	-36
11.85833	-36
11.86667	-39
11.87500	-44
11.88333	-52
11.89167	-60
11.90000	-67
11.90833	-71
11.91667	-74
11.92500	-75
11.93333	-74
11.94167	-72
11.95000	-67
11.95833	-62
11.96667	-57
11.97500	-53
11.98333	-51
11.99167	-52
12.00000	-53
12.00833	-54
12.01667	-55
12.02500	-57
12.03333	-58
12.04167	-59
12.05000	-61
12.05833	-63
12.06667	-66
12.07500	-70
12.08333	-72
12.09167	-74
12.10000	-74
12.10833	-73
12.11667	-70
12.12500	-67
12.13333	-63
12.14167	-57
12.15000	-49
12.15833	-42
12.16667	-36
12.17500	-34
12.18333	-35
12.19167	-39
12.20000	-44
12.20833	-50
12.21667	-54
12.22500	-56
12.23333	-57
12.24167	-57
12.25000	-58
12.25833	-59
12.26667	-61
12.27500	-63
12.28333	-64
12.29167	-63
12.30000	-62
12.30833	-61
12.31667	-61
12.32500	-61
12.33333	-63
12.34167	-63
12.35000	-61
12.35833	-60
12.36667	-60
12.37500	-61
12.38333	-61
12.39167	-60
12.40000	-58
12.40833	-56
12.41667	-54
12.42500	-54
12.43333	-54
12.44167	-53
12.45000	-50
12.45833	-47
12.46667	-44
12.47500	-43
12.48333	-43
12.49167	-45
12.50000	-47
12.50833	-48
12.51667	-50
12.52500	-50
12.53333	-50
12.54167	-49
12.55000	-49
12.55833	-50
12.56667	-53
12.57500	-57
12.58333	-59
12.59167	-61
12.60000	-60
12.60833	-58
12.61667	-56
12.62500	-55
12.63333	-55
12.64167	-54
12.65000	-52
12.65833	-52
12.66667	-53
12.67500	-56
12.68333	-59
12.69167	-61
12.70000	-60
12.70833	-57
12.71667	-54
12.72500	-51
12.73333	-48
12.74167	-45
12.75000	-43
12.75833	-41
12.76667	-40
12.77500	-42
12.78333	-45
12.79167	-48
12.80000	-48
12.80833	-45
12.81667	-41
12.82500	-38
12.83333	-37
12.84167	-39
12.85000	-44
12.85833	-47
12.86667	-48
12.87500	-47
12.88333	-44
12.89167	-40
12.90000	-38
12.90833	-37
12.91667	-36
12.92500	-35
12.93333	-34
12.94167	-35
12.95000	-36
12.95833	-38
12.96667	-38
12.97500	-37
12.98333	-37
12.99167	-38
13.00000	-39
13.00833	-38
13.01667	-36
13.02500	-31
13.03333	-27
13.04167	-25
13.05000	-24
13.05833	-25
13.06667	-27
13.07500	-29
13.08333	-32
13.09167	-34
13.10000	-37
13.10833	-40
13.11667	-43
13.12500	-46
13.13333	-47
13.14167	-47
13.15000	-46
13.15833	-46
13.16667	-46
13.17500	-48
13.18333	-50
13.19167	-50
13.20000	-49
13.20833	-47
13.21667	-44
13.22500	-42
13.23333	-40
13.24167	-38
13.25000	-37
13.25833	-36
13.26667	-35
13.27500	-33
13.28333	-32
13.29167	-32
13.30000	-31
13.30833	-31
13.31667	-28
13.32500	-23
13.33333	-17
13.34167	-12
13.35000	-8
13.35833	-8
13.36667	-11
13.37500	-17
13.38333	-26
13.39167	-35
13.40000	-42
13.40833	-46
13.41667	-47
13.42500	-45
13.43333	-40
13.44167	-36
13.45000	-32
13.45833	-29
13.46667	-27
13.47500	-26
13.48333	-26
13.49167	-24
13.50000	-23
13.50833	-21
13.51667	-21
13.52500	-24
13.53333	-28
13.54167	-33
13.55000	-37
13.55833	-38
13.56667	-36
13.57500	-34
13.58333	-32
13.59167	-32
13.60000	-32
13.60833	-31
13.61667	-29
13.62500	-27
13.63333	-26
13.64167	-26
13.65000	-28
13.65833	-29
13.66667	-28
13.67500	-27
13.68333	-27
13.69167	-27
13.70000	-27
13.70833	-26
13.71667	-25
13.72500	-23
13.73333	-19
13.74167	-15
13.75000	-11
13.75833	-7
13.76667	-6
13.77500	-7
13.78333	-10
13.79167	-15
13.80000	-20
13.80833	-24
13.81667	-28
13.82500	-30
13.83333	-29
13.84167	-26
13.85000	-20
13.85833	-16
13.86667	-12
13.87500	-11
13.88333	-10
13.89167	-9
13.90000	-9
13.90833	-11
13.91667	-14
13.92500	-17
13.93333	-19
13.94167	-18
13.95000	-16
13.95833	-12
13.96667	-9
13.97500	-7
13.98333	-6
13.99167	-5
14.00000	-5
14.00833	-7
14.01667	-8
14.02500	-10
14.03333	-11
14.04167	-12
14.05000	-11
14.05833	-11
14.06667	-11
14.07500	-11
14.08333	-12
14.09167	-10
14.10000	-7
14.10833	-3
14.11667	1
14.12500	5
14.13333	8
14.14167	10
14.15000	11
14.15833	11
14.16667	11
14.17500	11
14.18333	8
14.19167	4
14.20000	-2
14.20833	-9
14.21667	-13
14.22500	-15
14.23333	-15
14.24167	-13
14.25000	-11
14.25833	-9
14.26667	-6
14.27500	-2
14.28333	2
14.29167	6
14.30000	9
14.30833	9
14.31667	7
14.32500	4
14.33333	2
14.34167	1
14.35000	3
14.35833	6
14.36667	10
14.37500	13
14.38333	16
14.39167	17
14.40000	17
14.40833	17
14.41667	16
14.42500	16
14.43333	16
14.44167	15
14.45000	14
14.45833	12
14.46667	11
14.47500	9
14.48333	8
14.49167	7
14.50000	5
14.50833	2
14.51667	0
14.52500	1
14.53333	3
14.54167	6
14.55000	10
14.55833	11
14.56667	10
14.57500	8
14.58333	6
14.59167	4
14.60000	3
14.60833	3
14.61667	2
14.62500	1
14.63333	-2
14.64167	-5
14.65000	-8
14.65833	-10
14.66667	-10
14.67500	-10
14.68333	-8
14.69167	-5
14.70000	-2
14.70833	2
14.71667	6
14.72500	9
14.73333	10
14.74167	7
14.75000	2
14.75833	-3
14.76667	-7
14.77500	-10
14.78333	-9
14.79167	-7
14.80000	-4
14.80833	-3
14.81667	-1
14.82500	1
14.83333	4
14.84167	7
14.85000	10
14.85833	11
14.86667	10
14.87500	7
14.88333	3
14.89167	-1
14.90000	-4
14.90833	-6
14.91667	-5
14.92500	-3
14.93333	-1
14.94167	-2
14.95000	-4
14.95833	-8
14.96667	-11
14.97500	-14
14.98333	-14
14.99167	-12
15.00000	-10
15.00833	-8
15.01667	-6
15.02500	-3
15.03333	-1
15.04167	0
15.05000	1
15.05833	1
15.06667	1
15.07500	3
15.08333	5
15.09167	6
15.10000	6
15.10833	5
15.11667	5
15.12500	8
15.13333	11
15.14167	12
15.15000	11
15.15833	8
15.16667	4
15.17500	-0
15.18333	-1
15.19167	-1
15.20000	0
15.20833	1
15.21667	-0
15.22500	-4
15.23333	-9
15.24167	-12
15.25000	-12
15.25833	-10
15.26667	-6
15.27500	-2
15.28333	-0
15.29167	0
15.30000	-1
15.30833	-4
15.31667	-6
15.32500	-7
15.33333	-6
15.34167	-3
15.35000	1
15.35833	4
15.36667	6
15.37500	6
15.38333	4
15.39167	3
15.40000	2
15.40833	1
15.41667	1
15.42500	1
15.43333	1
15.44167	-2
15.45000	-6
15.45833	-10
15.46667	-11
15.47500	-11
15.48333	-9
15.49167	-7
15.50000	-7
15.50833	-10
15.51667	-13
15.52500	-16
15.53333	-17
15.54167	-17
15.55000	-14
15.55833	-10
15.56667	-7
15.57500	-5
15.58333	-6
15.59167	-7
15.60000	-11
15.60833	-16
15.61667	-20
15.62500	-23
15.63333	-24
15.64167	-24
15.65000	-23
15.65833	-23
15.66667	-21
15.67500	-20
15.68333	-18
15.69167	-17
15.70000	-16
15.70833	-13
15.71667	-9
15.72500	-3
15.73333	4
15.74167	8
15.75000	7
15.75833	4
15.76667	-2
15.77500	-8
15.78333	-9
15.79167	-6
15.80000	-1
15.80833	5
15.81667	9
15.82500	9
15.83333	6
15.84167	2
15.85000	-1
15.85833	-5
15.86667	-10
15.87500	-15
15.88333	-20
15.89167	-23
15.90000	-23
15.90833	-23
15.91667	-22
15.92500	-23
15.93333	-24
15.94167	-24
15.95000	-22
15.95833	-18
15.96667	-12
15.97500	-6
15.98333	-1
15.99167	2
16.00000	3
16.00833	2
16.01667	-0
16.02500	-2
16.03333	-3
16.04167	-3
16.05000	-2
16.05833	-1
16.06667	1
16.07500	3
16.08333	4
16.09167	5
16.10000	5
16.10833	5
16.11667	3
16.12500	0
16.13333	-3
16.14167	-5
16.15000	-5
16.15833	-4
16.16667	-2
16.17500	-1
16.18333	-2
16.19167	-4
16.20000	-6
16.20833	-6
16.21667	-3
16.22500	1
16.23333	6
16.24167	9
16.25000	10
16.25833	9
16.26667	8
16.27500	6
16.28333	5
16.29167	5
16.30000	4
16.30833	4
16.31667	2
16.32500	1
16.33333	-1
16.34167	-3
16.35000	-6
16.35833	-8
16.36667	-9
16.37500	-10
16.38333	-12
16.39167	-13
16.40000	-14
16.40833	-14
16.41667	-12
16.42500	-8
16.43333	-4
16.44167	0
16.45000	3
16.45833	5
16.46667	6
16.47500	6
16.48333	4
16.49167	-1
16.50000	-6
16.50833	-11
16.51667	-13
16.52500	-12
16.53333	-10
16.54167	-9
16.55000	-11
16.55833	-14
16.56667	-18
16.57500	-21
16.58333	-23
16.59167	-23
16.60000	-21
16.60833	-17
16.61667	-13
16.62500	-8
16.63333	-4
16.64167	-2
16.65000	-2
16.65833	-4
16.66667	-8
16.67500	-12
16.68333	-15
16.69167	-17
16.70000	-16
16.70833	-12
16.71667	-8
16.72500	-6
16.73333	-6
16.74167	-7
16.75000	-10
16.75833	-14
16.76667	-16
16.77500	-17
16.78333	-17
16.79167	-16
16.80000	-13
16.80833	-10
16.81667	-7
16.82500	-7
16.83333	-10
16.84167	-16
16.85000	-23
16.85833	-27
16.86667	-26
16.87500	-21
16.88333	-15
16.89167	-8
16.90000	-4
16.90833	-1
16.91667	-0
16.92500	1
16.93333	2
16.94167	2
16.95000	2
16.95833	-2
16.96667	-8
16.97500	-14
16.98333	-20
16.99167	-23
17.00000	-22
17.00833	-19
17.01667	-17
17.02500	-18
17.03333	-21
17.04167	-25
17.05000	-28
17.05833	-29
17.06667	-25
17.07500	-21
17.08333	-17
17.09167	-15
17.10000	-14
17.10833	-14
17.11667	-14
17.12500	-15
17.13333	-15
17.14167	-15
17.15000	-15
17.15833	-14
17.16667	-14
17.17500	-12
17.18333	-8
17.19167	-3
17.20000	2
17.20833	8
17.21667	13
17.22500	14
17.23333	14
17.24167	11
17.25000	8
17.25833	4
17.26667	0
17.27500	-3
17.28333	-5
17.29167	-7
17.30000	-9
17.30833	-10
17.31667	-12
17.32500	-13
17.33333	-14
17.34167	-12
17.35000	-10
17.35833	-7
17.36667	-5
17.37500	-2
17.38333	-1
17.39167	0
17.40000	1
17.40833	1
17.41667	-1
17.42500	-4
17.43333	-9
17.44167	-12
17.45000	-13
17.45833	-13
17.46667	-11
17.47500	-9
17.48333	-9
17.49167	-10
17.50000	-11
17.50833	-9
17.51667	-7
17.52500	-6
17.53333	-5
17.54167	-4
17.55000	-5
17.55833	-6
17.56667	-6
17.57500	-6
17.58333	-7
17.59167	-9
17.60000	-9
17.60833	-9
17.61667	-8
17.62500	-5
17.63333	-2
17.64167	-1
17.65000	-2
17.65833	-5
17.66667	-8
17.67500	-12
17.68333	-15
17.69167	-19
17.70000	-22
17.70833	-24
17.71667	-25
17.72500	-24
17.73333	-22
17.74167	-20
17.75000	-20
17.75833	-19
17.76667	-18
17.77500	-15
17.78333	-12
17.79167	-8
17.80000	-5
17.80833	-2
17.81667	1
17.82500	3
17.83333	4
17.84167	4
17.85000	4
17.85833	7
17.86667	12
17.87500	17
17.88333	20
17.89167	19
17.90000	12
17.90833	1
17.91667	-9
17.92500	-17
17.93333	-20
17.94167	-20
17.95000	-18
17.95833	-15
17.96667	-13
17.97500	-12
17.98333	-9
17.99167	-5
18.00000	-1
18.00833	2
18.01667	6
18.02500	9
18.03333	11
18.04167	11
18.05000	9
18.05833	7
18.06667	4
18.07500	1
18.08333	-1
18.09167	-3
18.10000	-3
18.10833	-2
18.11667	-1
18.12500	1
18.13333	1
18.14167	-1
18.15000	-4
18.15833	-7
18.16667	-10
18.17500	-11
18.18333	-12
18.19167	-10
18.20000	-9
18.20833	-7
18.21667	-6
18.22500	-7
18.23333	-9
18.24167	-11
18.25000	-13
18.25833	-14
18.26667	-14
18.27500	-13
18.28333	-12
18.29167	-10
18.30000	-8
18.30833	-8
18.31667	-8
18.32500	-10
18.33333	-12
18.34167	-12
18.35000	-9
18.35833	-5
18.36667	1
18.37500	6
18.38333	8
18.39167	7
18.40000	6
18.40833	6
18.41667	7
18.42500	10
18.43333	13
18.44167	16
18.45000	19
18.45833	19
18.46667	17
18.47500	14
18.48333	11
18.49167	8
18.50000	7
18.50833	7
18.51667	6
18.52500	5
18.53333	2
18.54167	-1
18.55000	-4
18.55833	-6
18.56667	-7
18.57500	-7
18.58333	-5
18.59167	-3
18.60000	-1
18.60833	-1
18.61667	-0
18.62500	2
18.63333	5
18.64167	9
18.65000	14
18.65833	17
18.66667	19
18.67500	18
18.68333	17
18.69167	15
18.70000	13
18.70833	9
18.71667	7
18.72500	6
18.73333	7
18.74167	8
18.75000	8
18.75833	6
18.76667	3
18.77500	1
18.78333	2
18.79167	3
18.80000	3
18.80833	0
18.81667	-4
18.82500	-8
18.83333	-10
18.84167	-9
18.85000	-5
18.85833	-2
18.86667	1
18.87500	1
18.88333	1
18.89167	1
18.90000	2
18.90833	5
18.91667	8
18.92500	8
18.93333	7
18.94167	4
18.95000	1
18.95833	-0
18.96667	-0
18.97500	0
18.98333	0
18.99167	-0
19.00000	-0
19.00833	1
19.01667	2
19.02500	4
19.03333	6
19.04167	7
19.05000	7
19.05833	5
19.06667	3
19.07500	-1
19.08333	-3
19.09167	-5
19.10000	-3
19.10833	2
19.11667	7
19.12500	13
19.13333	17
19.14167	21
19.15000	23
19.15833	23
19.16667	23
19.17500	21
19.18333	19
19.19167	16
19.20000	15
19.20833	17
19.21667	20
19.22500	23
19.23333	26
19.24167	28
19.25000	27
19.25833	27
19.26667	28
19.27500	30
19.28333	33
19.29167	34
19.30000	34
19.30833	30
19.31667	26
19.32500	22
19.33333	19
19.34167	19
19.35000	22
19.35833	25
19.36667	28
19.37500	31
19.38333	33
19.39167	35
19.40000	37
19.40833	37
19.41667	36
19.42500	36
19.43333	38
19.44167	42
19.45000	46
19.45833	50
19.46667	54
19.47500	57
19.48333	60
19.49167	63
19.50000	64
19.50833	66
19.51667	69
19.52500	76
19.53333	85
19.54167	95
19.55000	104
19.55833	112
19.56667	119
19.57500	126
19.58333	135
19.59167	145
19.60000	154
19.60833	161
19.61667	168
19.62500	174
19.63333	180
19.64167	187
19.65000	194
19.65833	204
19.66667	216
19.67500	229
19.68333	244
19.69167	259
19.70000	274
19.70833	289
19.71667	304
19.72500	321
19.73333	338
19.74167	356
19.75000	374
19.75833	391
19.76667	407
19.77500	424
19.78333	441
19.79167	460
19.80000	482
19.80833	507
19.81667	534
19.82500	562
19.83333	590
19.84167	620
19.85000	651
19.85833	683
19.86667	717
19.87500	752
19.88333	786
19.89167	821
19.90000	857
19.90833	894
19.91667	933
19.92500	973
19.93333	1014
19.94167	1055
19.95000	1096
19.95833	1139
19.96667	1186
19.97500	1235
19.98333	1286
19.99167	1340
20.00000	1395
20.00833	1453
20.01667	1511
20.02500	1573
20.03333	1634
20.04167	1693
20.05000	1751
20.05833	1808
20.06667	1865
20.07500	1922
20.08333	1982
20.09167	2044
20.10000	2107
20.10833	2172
20.11667	2235
20.12500	2298
20.13333	2360
20.14167	2423
20.15000	2488
20.15833	2555
20.16667	2626
20.17500	2696
20.18333	2768
20.19167	2839
20.20000	2909
20.20833	2981
20.21667	3051
20.22500	3121
20.23333	3191
20.24167	3260
20.25000	3330
20.25833	3397
20.26667	3464
20.27500	3527
20.28333	3590
20.29167	3652
20.30000	3716
20.30833	3784
20.31667	3850
20.32500	3916
20.33333	3979
20.34167	4039
20.35000	4099
20.35833	4158
20.36667	4220
20.37500	4280
20.38333	4337
20.39167	4389
20.40000	4435
20.40833	4477
20.41667	4517
20.42500	4558
20.43333	4598
20.44167	4636
20.45000	4671
20.45833	4703
20.46667	4735
20.47500	4765
20.48333	4798
20.49167	4831
20.50000	4860
20.50833	4887
20.51667	4908
20.52500	4924
20.53333	4937
20.54167	4949
20.55000	4960
20.55833	4969
20.56667	4977
20.57500	4983
20.58333	4988
20.59167	4991
20.60000	4993
20.60833	4994
20.61667	4992
20.62500	4988
20.63333	4981
20.64167	4970
20.65000	4955
20.65833	4937
20.66667	4915
20.67500	4892
20.68333	4867
20.69167	4841
20.70000	4815
20.70833	4788
20.71667	4760
20.72500	4728
20.73333	4693
20.74167	4657
20.75000	4619
20.75833	4580
20.76667	4540
20.77500	4499
20.78333	4455
20.79167	4411
20.80000	4366
20.80833	4320
20.81667	4273
20.82500	4224
20.83333	4173
20.84167	4122
20.85000	4070
20.85833	4018
20.86667	3964
20.87500	3911
20.88333	3857
20.89167	3802
20.90000	3748
20.90833	3694
20.91667	3640
20.92500	3586
20.93333	3532
20.94167	3479
20.95000	3426
20.95833	3376
20.96667	3324
20.97500	3274
20.98333	3224
20.99167	3174
21.00000	3125
21.00833	3075
21.01667	3027
21.02500	2977
21.03333	2928
21.04167	2877
21.05000	2825
21.05833	2773
21.06667	2721
21.07500	2673
21.08333	2630
21.09167	2590
21.10000	2552
21.10833	2515
21.11667	2475
21.12500	2431
21.13333	2386
21.14167	2342
21.15000	2300
21.15833	2262
21.16667	2227
21.17500	2195
21.18333	2164
21.19167	2133
21.20000	2102
21.20833	2070
21.21667	2038
21.22500	2005
21.23333	1973
21.24167	1943
21.25000	1915
21.25833	1890
21.26667	1866
21.27500	1845
21.28333	1826
21.29167	1809
21.30000	1791
21.30833	1773
21.31667	1753
21.32500	1730
21.33333	1706
21.34167	1682
21.35000	1659
21.35833	1638
21.36667	1620
21.37500	1604
21.38333	1590
21.39167	1577
21.40000	1564
21.40833	1551
21.41667	1538
21.42500	1524
21.43333	1511
21.44167	1497
21.45000	1484
21.45833	1472
21.46667	1461
21.47500	1452
21.48333	1443
21.49167	1434
21.50000	1426
21.50833	1418
21.51667	1409
21.52500	1401
21.53333	1391
21.54167	1382
21.55000	1371
21.55833	1361
21.56667	1352
21.57500	1344
21.58333	1336
21.59167	1330
21.60000	1324
21.60833	1320
21.61667	1315
21.62500	1309
21.63333	1303
21.64167	1294
21.65000	1284
21.65833	1275
21.66667	1269
21.67500	1263
21.68333	1258
21.69167	1252
21.70000	1245
21.70833	1237
21.71667	1230
21.72500	1224
21.73333	1219
21.74167	1213
21.75000	1207
21.75833	1200
21.76667	1193
21.77500	1187
21.78333	1181
21.79167	1177
21.80000	1173
21.80833	1170
21.81667	1165
21.82500	1158
21.83333	1149
21.84167	1139
21.85000	1130
21.85833	1123
21.86667	1116
21.87500	1110
21.88333	1103
21.89167	1097
21.90000	1090
21.90833	1084
21.91667	1077
21.92500	1069
21.93333	1063
21.94167	1058
21.95000	1054
21.95833	1050
21.96667	1045
21.97500	1039
21.98333	1033
21.99167	1026
22.00000	1020
22.00833	1015
22.01667	1011
22.02500	1008
22.03333	1006
22.04167	1005
22.05000	1005
22.05833	1003
22.06667	997
22.07500	989
22.08333	978
22.09167	967
22.10000	958
22.10833	950
22.11667	943
22.12500	937
22.13333	932
22.14167	928
22.15000	926
22.15833	924
22.16667	920
22.17500	916
22.18333	909
22.19167	902
22.20000	897
22.20833	894
22.21667	894
22.22500	894
22.23333	893
22.24167	888
22.25000	880
22.25833	870
22.26667	857
22.27500	846
22.28333	836
22.29167	829
22.30000	824
22.30833	820
22.31667	818
22.32500	816
22.33333	817
22.34167	818
22.35000	819
22.35833	817
22.36667	810
22.37500	801
22.38333	790
22.39167	780
22.40000	771
22.40833	764
22.41667	758
22.42500	751
22.43333	744
22.44167	736
22.45000	727
22.45833	719
22.46667	713
22.47500	709
22.48333	708
22.49167	708
22.50000	707
22.50833	704
22.51667	698
22.52500	689
22.53333	679
22.54167	672
22.55000	667
22.55833	663
22.56667	660
22.57500	657
22.58333	652
22.59167	645
22.60000	636
22.60833	625
22.61667	615
22.62500	607
22.63333	600
22.64167	594
22.65000	589
22.65833	585
22.66667	581
22.67500	577
22.68333	573
22.69167	569
22.70000	563
22.70833	556
22.71667	548
22.72500	541
22.73333	535
22.74167	529
22.75000	525
22.75833	522
22.76667	520
22.77500	518
22.78333	514
22.79167	508
22.80000	500
22.80833	492
22.81667	485
22.82500	480
22.83333	478
22.84167	476
22.85000	475
22.85833	471
22.86667	466
22.87500	462
22.88333	460
22.89167	459
22.90000	458
22.90833	456
22.91667	452
22.92500	449
22.93333	446
22.94167	442
22.95000	439
22.95833	435
22.96667	430
22.97500	426
22.98333	424
22.99167	424
23.00000	426
23.00833	427
23.01667	428
23.02500	426
23.03333	421
23.04167	413
23.05000	402
23.05833	394
23.06667	388
23.07500	386
23.08333	389
23.09167	394
23.10000	399
23.10833	402
23.11667	400
23.12500	394
23.13333	388
23.14167	383
23.15000	380
23.15833	380
23.16667	379
23.17500	380
23.18333	380
23.19167	379
23.20000	379
23.20833	378
23.21667	377
23.22500	376
23.23333	375
23.24167	374
23.25000	373
23.25833	371
23.26667	367
23.27500	364
23.28333	363
23.29167	364
23.30000	367
23.30833	372
23.31667	377
23.32500	380
23.33333	379
23.34167	375
23.35000	367
23.35833	360
23.36667	354
23.37500	351
23.38333	350
23.39167	351
23.40000	351
23.40833	350
23.41667	350
23.42500	348
23.43333	346
23.44167	344
23.45000	343
23.45833	342
23.46667	342
23.47500	342
23.48333	340
23.49167	336
23.50000	332
23.50833	326
23.51667	322
23.52500	320
23.53333	321
23.54167	322
23.55000	324
23.55833	324
23.56667	321
23.57500	317
23.58333	316
23.59167	317
23.60000	320
23.60833	323
23.61667	326
23.62500	326
23.63333	323
23.64167	319
23.65000	313
23.65833	308
23.66667	303
23.67500	301
23.68333	301
23.69167	303
23.70000	305
23.70833	307
23.71667	309
23.72500	309
23.73333	309
23.74167	308
23.75000	307
23.75833	307
23.76667	307
23.77500	307
23.78333	308
23.79167	309
23.80000	310
23.80833	309
23.81667	307
23.82500	304
23.83333	300
23.84167	295
23.85000	291
23.85833	287
23.86667	285
23.87500	287
23.88333	291
23.89167	297
23.90000	302
23.90833	306
23.91667	308
23.92500	308
23.93333	306
23.94167	304
23.95000	302
23.95833	300
23.96667	296
23.97500	293
23.98333	289
23.99167	286
24.00000	284
24.00833	282
24.01667	281
24.02500	282
24.03333	283
24.04167	282
24.05000	280
24.05833	277
24.06667	275
24.07500	273
24.08333	275
24.09167	278
24.10000	281
24.10833	283
24.11667	284
24.12500	285
24.13333	286
24.14167	287
24.15000	287
24.15833	287
24.16667	285
24.17500	282
24.18333	280
24.19167	281
24.20000	283
24.20833	287
24.21667	291
24.22500	295
24.23333	300
24.24167	305
24.25000	310
24.25833	314
24.26667	317
24.27500	319
24.28333	319
24.29167	317
24.30000	315
24.30833	314
24.31667	315
24.32500	316
24.33333	317
24.34167	316
24.35000	314
24.35833	313
24.36667	315
24.37500	319
24.38333	325
24.39167	331
24.40000	333
24.40833	332
24.41667	331
24.42500	330
24.43333	331
24.44167	334
24.45000	337
24.45833	338
24.46667	338
24.47500	338
24.48333	340
24.49167	343
24.50000	346
24.50833	348
24.51667	348
24.52500	347
24.53333	345
24.54167	345
24.55000	347
24.55833	351
24.56667	356
24.57500	361
24.58333	365
24.59167	366
24.60000	365
24.60833	363
24.61667	362
24.62500	364
24.63333	366
24.64167	369
24.65000	370
24.65833	371
24.66667	371
24.67500	370
24.68333	370
24.69167	370
24.70000	373
24.70833	379
24.71667	386
24.72500	394
24.73333	400
24.74167	400
24.75000	396
24.75833	391
24.76667	388
24.77500	388
24.78333	390
24.79167	392
24.80000	392
24.80833	388
24.81667	384
24.82500	379
24.83333	374
24.84167	372
24.85000	371
24.85833	373
24.86667	374
24.87500	375
24.88333	374
24.89167	373
24.90000	373
24.90833	375
24.91667	377
24.92500	380
24.93333	382
24.94167	381
24.95000	378
24.95833	375
24.96667	371
24.97500	368
24.98333	364
24.99167	360
25.00000	355
25.00833	350
25.01667	345
25.02500	342
25.03333	340
25.04167	341
25.05000	344
25.05833	347
25.06667	349
25.07500	349
25.08333	346
25.09167	341
25.10000	337
25.10833	334
25.11667	332
25.12500	331
25.13333	330
25.14167	329
25.15000	328
25.15833	326
25.16667	325
25.17500	323
25.18333	319
25.19167	313
25.20000	308
25.20833	304
25.21667	300
25.22500	298
25.23333	296
25.24167	294
25.25000	293
25.25833	294
25.26667	298
25.27500	301
25.28333	301
25.29167	300
25.30000	297
25.30833	295
25.31667	293
25.32500	293
25.33333	293
25.34167	292
25.35000	290
25.35833	287
25.36667	284
25.37500	281
25.38333	278
25.39167	277
25.40000	277
25.40833	278
25.41667	281
25.42500	283
25.43333	285
25.44167	287
25.45000	287
25.45833	287
25.46667	285
25.47500	283
25.48333	282
25.49167	282
25.50000	282
25.50833	282
25.51667	283
25.52500	283
25.53333	282
25.54167	282
25.55000	283
25.55833	284
25.56667	283
25.57500	280
25.58333	273
25.59167	267
25.60000	262
25.60833	262
25.61667	264
25.62500	270
25.63333	275
25.64167	279
25.65000	280
25.65833	280
25.66667	278
25.67500	277
25.68333	276
25.69167	275
25.70000	273
25.70833	270
25.71667	267
25.72500	264
25.73333	263
25.74167	264
25.75000	268
25.75833	273
25.76667	277
25.77500	279
25.78333	279
25.79167	277
25.80000	274
25.80833	272
25.81667	272
25.82500	272
25.83333	273
25.84167	273
25.85000	273
25.85833	274
25.86667	275
25.87500	276
25.88333	276
25.89167	276
25.90000	275
25.90833	275
25.91667	277
25.92500	280
25.93333	283
25.94167	283
25.95000	280
25.95833	277
25.96667	273
25.97500	270
25.98333	271
25.99167	274
26.00000	277
26.00833	280
26.01667	282
26.02500	283
26.03333	283
26.04167	281
26.05000	277
26.05833	272
26.06667	266
26.07500	262
26.08333	262
26.09167	266
26.10000	270
26.10833	275
26.11667	279
26.12500	282
26.13333	284
26.14167	286
26.15000	289
26.15833	290
26.16667	292
26.17500	292
26.18333	293
26.19167	295
26.20000	296
26.20833	296
26.21667	294
26.22500	292
26.23333	289
26.24167	289
26.25000	292
26.25833	295
26.26667	297
26.27500	298
26.28333	298
26.29167	295
26.30000	294
26.30833	294
26.31667	296
26.32500	298
26.33333	300
26.34167	302
26.35000	304
26.35833	305
26.36667	305
26.37500	305
26.38333	305
26.39167	308
26.40000	312
26.40833	318
26.41667	325
26.42500	329
26.43333	331
26.44167	331
26.45000	329
26.45833	330
26.46667	332
26.47500	337
26.48333	342
26.49167	347
26.50000	351
26.50833	354
26.51667	355
26.52500	353
26.53333	350
26.54167	347
26.55000	345
26.55833	344
26.56667	346
26.57500	349
26.58333	352
26.59167	355
26.60000	357
26.60833	358
26.61667	359
26.62500	361
26.63333	363
26.64167	364
26.65000	363
26.65833	360
26.66667	357
26.67500	356
26.68333	357
26.69167	360
26.70000	364
26.70833	368
26.71667	372
26.72500	375
26.73333	377
26.74167	377
26.75000	376
26.75833	374
26.76667	372
26.77500	370
26.78333	369
26.79167	369
26.80000	371
26.80833	373
26.81667	375
26.82500	377
26.83333	376
26.84167	372
26.85000	367
26.85833	363
26.86667	359
26.87500	357
26.88333	359
26.89167	364
26.90000	370
26.90833	375
26.91667	380
26.92500	382
26.93333	381
26.94167	379
26.95000	376
26.95833	373
26.96667	370
26.97500	369
26.98333	370
26.99167	372
27.00000	376
27.00833	378
27.01667	379
27.02500	378
27.03333	374
27.04167	369
27.05000	364
27.05833	360
27.06667	358
27.07500	358
27.08333	358
27.09167	358
27.10000	356
27.10833	355
27.11667	355
27.12500	357
27.13333	361
27.14167	364
27.15000	364
27.15833	364
27.16667	361
27.17500	359
27.18333	358
27.19167	358
27.20000	359
27.20833	359
27.21667	358
27.22500	356
27.23333	352
27.24167	346
27.25000	338
27.25833	332
27.26667	327
27.27500	325
27.28333	327
27.29167	330
27.30000	335
27.30833	340
27.31667	344
27.32500	347
27.33333	347
27.34167	347
27.35000	346
27.35833	344
27.36667	342
27.37500	341
27.38333	342
27.39167	347
27.40000	354
27.40833	363
27.41667	370
27.42500	372
27.43333	369
27.44167	365
27.45000	360
27.45833	356
27.46667	355
27.47500	356
27.48333	357
27.49167	357
27.50000	357
27.50833	358
27.51667	360
27.52500	361
27.53333	362
27.54167	363
27.55000	364
27.55833	364
27.56667	363
27.57500	362
27.58333	362
27.59167	363
27.60000	366
27.60833	369
27.61667	372
27.62500	373
27.63333	374
27.64167	375
27.65000	378
27.65833	382
27.66667	386
27.67500	391
27.68333	395
27.69167	399
27.70000	400
27.70833	399
27.71667	396
27.72500	391
27.73333	387
27.74167	386
27.75000	389
27.75833	393
27.76667	398
27.77500	401
27.78333	401
27.79167	397
27.80000	394
27.80833	393
27.81667	394
27.82500	397
27.83333	400
27.84167	401
27.85000	401
27.85833	401
27.86667	402
27.87500	405
27.88333	409
27.89167	415
27.90000	422
27.90833	430
27.91667	436
27.92500	441
27.93333	443
27.94167	443
27.95000	442
27.95833	442
27.96667	444
27.97500	448
27.98333	452
27.99167	455
28.00000	456
28.00833	455
28.01667	455
28.02500	456
28.03333	459
28.04167	463
28.05000	468
28.05833	472
28.06667	474
28.07500	476
28.08333	480
28.09167	486
28.10000	491
28.10833	496
28.11667	500
28.12500	504
28.13333	509
28.14167	516
28.15000	523
28.15833	530
28.16667	534
28.17500	536
28.18333	536
28.19167	537
28.20000	537
28.20833	540
28.21667	542
28.22500	544
28.23333	545
28.24167	545
28.25000	547
28.25833	549
28.26667	554
28.27500	560
28.28333	565
28.29167	569
28.30000	572
28.30833	572
28.31667	571
28.32500	570
28.33333	569
28.34167	568
28.35000	569
28.35833	573
28.36667	579
28.37500	585
28.38333	591
28.39167	594
28.40000	592
28.40833	587
28.41667	581
28.42500	577
28.43333	575
28.44167	576
28.45000	577
28.45833	580
28.46667	583
28.47500	585
28.48333	585
28.49167	584
28.50000	582
28.50833	579
28.51667	578
28.52500	578
28.53333	579
28.54167	579
28.55000	579
28.55833	580
28.56667	583
28.57500	586
28.58333	587
28.59167	587
28.60000	587
28.60833	586
28.61667	587
28.62500	590
28.63333	592
28.64167	594
28.65000	593
28.65833	592
28.66667	591
28.67500	589
28.68333	586
28.69167	582
28.70000	576
28.70833	570
28.71667	564
28.72500	559
28.73333	556
28.74167	554
28.75000	553
28.75833	553
28.76667	554
28.77500	555
28.78333	555
28.79167	554
28.80000	553
28.80833	552
28.81667	551
28.82500	552
28.83333	554
28.84167	557
28.85000	561
28.85833	566
28.86667	571
28.87500	575
28.88333	577
28.89167	576
28.90000	574
28.90833	571
28.91667	567
28.92500	564
28.93333	561
28.94167	562
28.95000	565
28.95833	567
28.96667	566
28.97500	563
28.98333	559
28.99167	554
29.00000	552
29.00833	553
29.01667	555
29.02500	557
29.03333	559
29.04167	561
29.05000	563
29.05833	566
29.06667	568
29.07500	570
29.08333	571
29.09167	572
29.10000	573
29.10833	572
29.11667	572
29.12500	572
29.13333	573
29.14167	574
29.15000	576
29.15833	578
29.16667	581
29.17500	585
29.18333	588
29.19167	591
29.20000	593
29.20833	593
29.21667	593
29.22500	594
29.23333	595
29.24167	595
29.25000	595
29.25833	594
29.26667	595
29.27500	597
29.28333	600
29.29167	604
29.30000	608
29.30833	609
29.31667	611
29.32500	615
29.33333	622
29.34167	631
29.35000	642
29.35833	651
29.36667	656
29.37500	659
29.38333	660
29.39167	661
29.40000	664
29.40833	668
29.41667	674
29.42500	681
29.43333	687
29.44167	693
29.45000	699
29.45833	705
29.46667	711
29.47500	718
29.48333	726
29.49167	734
29.50000	741
29.50833	747
29.51667	752
29.52500	755
29.53333	758
29.54167	761
29.55000	766
29.55833	771
29.56667	777
29.57500	783
29.58333	790
29.59167	798
29.60000	808
29.60833	820
29.61667	833
29.62500	845
29.63333	857
29.64167	869
29.65000	881
29.65833	894
29.66667	907
29.67500	921
29.68333	935
29.69167	950
29.70000	964
29.70833	980
29.71667	995
29.72500	1012
29.73333	1029
29.74167	1047
29.75000	1066
29.75833	1086
29.76667	1108
29.77500	1132
29.78333	1158
29.79167	1186
29.80000	1215
29.80833	1245
29.81667	1277
29.82500	1312
29.83333	1348
29.84167	1385
29.85000	1423
29.85833	1462
29.86667	1502
29.87500	1545
29.88333	1592
29.89167	1642
29.90000	1694
29.90833	1748
29.91667	1800
29.92500	1852
29.93333	1903
29.94167	1955
29.95000	2010
29.95833	2069
29.96667	2133
29.97500	2201
29.98333	2274
29.99167	2350
30.00000	2428
30.00833	2509
30.01667	2592
30.02500	2680
30.03333	2772
30.04167	2866
30.05000	2965
30.05833	3063
30.06667	3166
30.07500	3270
30.08333	3379
30.09167	3492
30.10000	3606
30.10833	3727
30.11667	3850
30.12500	3981
30.13333	4114
30.14167	4247
30.15000	4382
30.15833	4514
30.16667	4650
30.17500	4786
30.18333	4929
30.19167	5077
30.20000	5229
30.20833	5388
30.21667	5548
30.22500	5713
30.23333	5877
30.24167	6040
30.25000	6205
30.25833	6367
30.26667	6537
30.27500	6707
30.28333	6885
30.29167	7068
30.30000	7249
30.30833	7433
30.31667	7610
30.32500	7789
30.33333	7966
30.34167	8144
30.35000	8326
30.35833	8503
30.36667	8685
30.37500	8862
30.38333	9042
30.39167	9223
30.40000	9402
30.40833	9585
30.41667	9762
30.42500	9939
30.43333	10112
30.44167	10284
30.45000	10457
30.45833	10623
30.46667	10790
30.47500	10949
30.48333	11103
30.49167	11253
30.50000	11400
30.50833	11547
30.51667	11688
30.52500	11830
30.53333	11967
30.54167	12101
30.55000	12233
30.55833	12356
30.56667	12476
30.57500	12588
30.58333	12694
30.59167	12795
30.60000	12890
30.60833	12982
30.61667	13067
30.62500	13148
30.63333	13223
30.64167	13293
30.65000	13357
30.65833	13413
30.66667	13462
30.67500	13503
30.68333	13538
30.69167	13569
30.70000	13595
30.70833	13618
30.71667	13635
30.72500	13647
30.73333	13651
30.74167	13647
30.75000	13637
30.75833	13619
30.76667	13595
30.77500	13565
30.78333	13529
30.79167	13487
30.80000	13439
30.80833	13383
30.81667	13322
30.82500	13253
30.83333	13180
30.84167	13104
30.85000	13023
30.85833	12939
30.86667	12850
30.87500	12758
30.88333	12658
30.89167	12554
30.90000	12445
30.90833	12330
30.91667	12211
30.92500	12081
30.93333	11948
30.94167	11811
30.95000	11671
30.95833	11535
30.96667	11398
30.97500	11261
30.98333	11117
30.99167	10967
31.00000	10814
31.00833	10655
31.01667	10498
31.02500	10339
31.03333	10180
31.04167	10019
31.05000	9853
31.05833	9690
31.06667	9522
31.07500	9355
31.08333	9187
31.09167	9018
31.10000	8853
31.10833	8686
31.11667	8523
31.12500	8357
31.13333	8191
31.14167	8023
31.15000	7853
31.15833	7688
31.16667	7520
31.17500	7359
31.18333	7199
31.19167	7040
31.20000	6883
31.20833	6723
31.21667	6568
31.22500	6411
31.23333	6257
31.24167	6106
31.25000	5955
31.25833	5810
31.26667	5663
31.27500	5522
31.28333	5383
31.29167	5245
31.30000	5111
31.30833	4976
31.31667	4845
31.32500	4713
31.33333	4584
31.34167	4458
31.35000	4333
31.35833	4213
31.36667	4095
31.37500	3982
31.38333	3872
31.39167	3767
31.40000	3667
31.40833	3567
31.41667	3472
31.42500	3376
31.43333	3283
31.44167	3192
31.45000	3102
31.45833	3016
31.46667	2930
31.47500	2849
31.48333	2768
31.49167	2690
31.50000	2614
31.50833	2538
31.51667	2465
31.52500	2392
31.53333	2322
31.54167	2254
31.55000	2186
31.55833	2123
31.56667	2062
31.57500	2005
31.58333	1951
31.59167	1901
31.60000	1854
31.60833	1806
31.61667	1760
31.62500	1713
31.63333	1667
31.64167	1624
31.65000	1582
31.65833	1543
31.66667	1505
31.67500	1470
31.68333	1436
31.69167	1403
31.70000	1370
31.70833	1336
31.71667	1304
31.72500	1271
31.73333	1239
31.74167	1210
31.75000	1181
31.75833	1154
31.76667	1128
31.77500	1104
31.78333	1082
31.79167	1060
31.80000	1037
31.80833	1013
31.81667	990
31.82500	968
31.83333	948
31.84167	931
31.85000	915
31.85833	900
31.86667	885
31.87500	869
31.88333	853
31.89167	838
31.90000	824
31.90833	811
31.91667	800
31.92500	791
31.93333	782
31.94167	774
31.95000	764
31.95833	752
31.96667	737
31.97500	721
31.98333	709
31.99167	701
32.00000	696
32.00833	693
32.01667	690
32.02500	685
32.03333	676
32.04167	667
32.05000	659
32.05833	652
32.06667	645
32.07500	637
32.08333	629
32.09167	619
32.10000	609
32.10833	601
32.11667	594
32.12500	590
32.13333	588
32.14167	588
32.15000	589
32.15833	589
32.16667	586
32.17500	584
32.18333	582
32.19167	584
32.20000	588
32.20833	592
32.21667	596
32.22500	596
32.23333	592
32.24167	586
32.25000	576
32.25833	568
32.26667	564
32.27500	564
32.28333	565
32.29167	567
32.30000	569
32.30833	568
32.31667	567
32.32500	567
32.33333	568
32.34167	568
32.35000	569
32.35833	569
32.36667	570
32.37500	571
32.38333	572
32.39167	574
32.40000	578
32.40833	585
32.41667	592
32.42500	601
32.43333	609
32.44167	613
32.45000	614
32.45833	614
32.46667	615
32.47500	616
32.48333	618
32.49167	620
32.50000	625
32.50833	631
32.51667	640
32.52500	651
32.53333	663
32.54167	675
32.55000	686
32.55833	698
32.56667	711
32.57500	723
32.58333	733
32.59167	742
32.60000	749
32.60833	758
32.61667	768
32.62500	782
32.63333	797
32.64167	811
32.65000	824
32.65833	836
32.66667	849
32.67500	863
32.68333	882
32.69167	905
32.70000	927
32.70833	951
32.71667	973
32.72500	993
32.73333	1012
32.74167	1031
32.75000	1051
32.75833	1071
32.76667	1093
32.77500	1118
32.78333	1146
32.79167	1177
32.80000	1210
32.80833	1244
32.81667	1278
32.82500	1310
32.83333	1342
32.84167	1372
32.85000	1402
32.85833	1432
32.86667	1463
32.87500	1495
32.88333	1527
32.89167	1561
32.90000	1595
32.90833	1632
32.91667	1669
32.92500	1709
32.93333	1748
32.94167	1786
32.95000	1825
32.95833	1863
32.96667	1902
32.97500	1943
32.98333	1985
32.99167	2030
33.00000	2074
33.00833	2121
33.01667	2169
33.02500	2219
33.03333	2269
33.04167	2316
33.05000	2361
33.05833	2403
33.06667	2446
33.07500	2487
33.08333	2530
33.09167	2573
33.10000	2616
33.10833	2660
33.11667	2704
33.12500	2749
33.13333	2795
33.14167	2841
33.15000	2887
33.15833	2931
33.16667	2976
33.17500	3018
33.18333	3058
33.19167	3098
33.20000	3138
33.20833	3180
33.21667	3221
33.22500	3264
33.23333	3305
33.24167	3345
33.25000	3383
33.25833	3421
33.26667	3460
33.27500	3498
33.28333	3533
33.29167	3567
33.30000	3599
33.30833	3631
33.31667	3663
33.32500	3696
33.33333	3728
33.34167	3759
33.35000	3787
33.35833	3814
33.36667	3841
33.37500	3868
33.38333	3894
33.39167	3917
33.40000	3938
33.40833	3957
33.41667	3971
33.42500	3981
33.43333	3990
33.44167	3998
33.45000	4007
33.45833	4018
33.46667	4032
33.47500	4044
33.48333	4054
33.49167	4062
33.50000	4067
33.50833	4072
33.51667	4076
33.52500	4080
33.53333	4083
33.54167	4084
33.55000	4081
33.55833	4076
33.56667	4069
33.57500	4061
33.58333	4051
33.59167	4040
33.60000	4027
33.60833	4011
33.61667	3995
33.62500	3979
33.63333	3963
33.64167	3947
33.65000	3930
33.65833	3911
33.66667	3890
33.67500	3868
33.68333	3845
33.69167	3821
33.70000	3795
33.70833	3765
33.71667	3735
33.72500	3706
33.73333	3679
33.74167	3653
33.75000	3628
33.75833	3602
33.76667	3574
33.77500	3544
33.78333	3514
33.79167	3484
33.80000	3451
33.80833	3416
33.81667	3381
33.82500	3345
33.83333	3308
33.84167	3272
33.85000	3236
33.85833	3200
33.86667	3162
33.87500	3124
33.88333	3085
33.89167	3045
33.90000	3006
33.90833	2966
33.91667	2927
33.92500	2888
33.93333	2850
33.94167	2812
33.95000	2773
33.95833	2733
33.96667	2690
33.97500	2647
33.98333	2605
33.99167	2563
34.00000	2523
34.00833	2485
34.01667	2447
34.02500	2409
34.03333	2371
34.04167	2330
34.05000	2288
34.05833	2247
34.06667	2206
34.07500	2166
34.08333	2128
34.09167	2090
34.10000	2053
34.10833	2015
34.11667	1980
34.12500	1947
34.13333	1915
34.14167	1884
34.15000	1854
34.15833	1824
34.16667	1793
34.17500	1760
34.18333	1726
34.19167	1690
34.20000	1655
34.20833	1621
34.21667	1591
34.22500	1564
34.23333	1538
34.24167	1511
34.25000	1481
34.25833	1450
34.26667	1417
34.27500	1386
34.28333	1357
34.29167	1330
34.30000	1304
34.30833	1279
34.31667	1254
34.32500	1231
34.33333	1208
34.34167	1187
34.35000	1164
34.35833	1140
34.36667	1112
34.37500	1085
34.38333	1059
34.39167	1034
34.40000	1012
34.40833	991
34.41667	972
34.42500	953
34.43333	935
34.44167	919
34.45000	905
34.45833	891
34.46667	875
34.47500	857
34.48333	838
34.49167	819
34.50000	802
34.50833	786
34.51667	771
34.52500	757
34.53333	744
34.54167	730
34.55000	716
34.55833	702
34.56667	689
34.57500	675
34.58333	660
34.59167	645
34.60000	632
34.60833	621
34.61667	609
34.62500	598
34.63333	586
34.64167	574
34.65000	561
34.65833	549
34.66667	538
34.67500	527
34.68333	515
34.69167	501
34.70000	487
34.70833	475
34.71667	465
34.72500	459
34.73333	456
34.74167	454
34.75000	451
34.75833	447
34.76667	442
34.77500	437
34.78333	433
34.79167	429
34.80000	424
34.80833	417
34.81667	408
34.82500	398
34.83333	389
34.84167	382
34.85000	376
34.85833	370
34.86667	363
34.87500	356
34.88333	348
34.89167	342
34.90000	337
34.90833	335
34.91667	333
34.92500	329
34.93333	323
34.94167	316
34.95000	309
34.95833	304
34.96667	299
34.97500	296
34.98333	293
34.99167	291
35.00000	288
35.00833	285
35.01667	282
35.02500	281
35.03333	281
35.04167	283
35.05000	285
35.05833	285
35.06667	281
35.07500	275
35.08333	267
35.09167	259
35.10000	251
35.10833	244
35.11667	238
35.12500	234
35.13333	233
35.14167	233
35.15000	234
35.15833	235
35.16667	235
35.17500	236
35.18333	239
35.19167	244
35.20000	247
35.20833	249
35.21667	247
35.22500	243
35.23333	237
35.24167	232
35.25000	228
35.25833	226
35.26667	225
35.27500	224
35.28333	222
35.29167	219
35.30000	215
35.30833	210
35.31667	206
35.32500	201
35.33333	196
35.34167	191
35.35000	187
35.35833	186
35.36667	187
35.37500	191
35.38333	195
35.39167	200
35.40000	203
35.40833	203
35.41667	201
35.42500	197
35.43333	194
35.44167	190
35.45000	187
35.45833	184
35.46667	182
35.47500	180
35.48333	177
35.49167	174
35.50000	173
35.50833	173
35.51667	174
35.52500	176
35.53333	179
35.54167	180
35.55000	182
35.55833	182
35.56667	181
35.57500	179
35.58333	179
35.59167	180
35.60000	181
35.60833	182
35.61667	181
35.62500	177
35.63333	172
35.64167	169
35.65000	169
35.65833	169
35.66667	169
35.67500	167
35.68333	165
35.69167	163
35.70000	163
35.70833	166
35.71667	168
35.72500	169
35.73333	167
35.74167	163
35.75000	158
35.75833	155
35.76667	154
35.77500	154
35.78333	154
35.79167	152
35.80000	150
35.80833	146
35.81667	144
35.82500	144
35.83333	146
35.84167	149
35.85000	152
35.85833	154
35.86667	153
35.87500	152
35.88333	151
35.89167	154
35.90000	158
35.90833	164
35.91667	168
35.92500	170
35.93333	167
35.94167	162
35.95000	156
35.95833	149
35.96667	143
35.97500	138
35.98333	135
35.99167	134
36.00000	135
36.00833	137
36.01667	141
36.02500	144
36.03333	148
36.04167	149
36.05000	149
36.05833	149
36.06667	149
36.07500	151
36.08333	153
36.09167	155
36.10000	156
36.10833	154
36.11667	152
36.12500	150
36.13333	149
36.14167	147
36.15000	146
36.15833	146
36.16667	148
36.17500	149
36.18333	149
36.19167	148
36.20000	146
36.20833	146
36.21667	148
36.22500	153
36.23333	160
36.24167	164
36.25000	164
36.25833	161
36.26667	156
36.27500	151
36.28333	146
36.29167	143
36.30000	141
36.30833	142
36.31667	143
36.32500	144
36.33333	146
36.34167	148
36.35000	152
36.35833	156
36.36667	159
36.37500	162
36.38333	164
36.39167	165
36.40000	165
36.40833	165
36.41667	163
36.42500	158
36.43333	151
36.44167	142
36.45000	132
36.45833	125
36.46667	122
36.47500	122
36.48333	125
36.49167	129
36.50000	132
36.50833	135
36.51667	138
36.52500	141
36.53333	143
36.54167	142
36.55000	137
36.55833	133
36.56667	130
36.57500	131
36.58333	134
36.59167	138
36.60000	140
36.60833	139
36.61667	137
36.62500	136
36.63333	136
36.64167	139
36.65000	142
36.65833	146
36.66667	148
36.67500	151
36.68333	153
36.69167	155
36.70000	156
36.70833	155
36.71667	152
36.72500	147
36.73333	142
36.74167	139
36.75000	138
36.75833	139
36.76667	142
36.77500	143
36.78333	144
36.79167	143
36.80000	143
36.80833	144
36.81667	146
36.82500	146
36.83333	144
36.84167	141
36.85000	139
36.85833	138
36.86667	140
36.87500	142
36.88333	144
36.89167	145
36.90000	145
36.90833	145
36.91667	145
36.92500	143
36.93333	141
36.94167	140
36.95000	140
36.95833	142
36.96667	145
36.97500	147
36.98333	148
36.99167	147
37.00000	146
37.00833	146
37.01667	146
37.02500	145
37.03333	143
37.04167	139
37.05000	133
37.05833	127
37.06667	123
37.07500	121
37.08333	123
37.09167	128
37.10000	134
37.10833	138
37.11667	142
37.12500	145
37.13333	148
37.14167	152
37.15000	155
37.15833	157
37.16667	156
37.17500	153
37.18333	149
37.19167	145
37.20000	141
37.20833	138
37.21667	136
37.22500	134
37.23333	133
37.24167	133
37.25000	134
37.25833	134
37.26667	133
37.27500	131
37.28333	129
37.29167	129
37.30000	130
37.30833	133
37.31667	136
37.32500	139
37.33333	140
37.34167	142
37.35000	143
37.35833	145
37.36667	147
37.37500	149
37.38333	153
37.39167	156
37.40000	159
37.40833	160
37.41667	159
37.42500	158
37.43333	156
37.44167	154
37.45000	153
37.45833	152
37.46667	152
37.47500	153
37.48333	155
37.49167	158
37.50000	160
37.50833	160
37.51667	160
37.52500	160
37.53333	161
37.54167	162
37.55000	164
37.55833	165
37.56667	166
37.57500	166
37.58333	167
37.59167	169
37.60000	170
37.60833	171
37.61667	172
37.62500	170
37.63333	167
37.64167	163
37.65000	159
37.65833	156
37.66667	156
37.67500	157
37.68333	159
37.69167	162
37.70000	165
37.70833	168
37.71667	171
37.72500	173
37.73333	174
37.74167	175
37.75000	178
37.75833	182
37.76667	185
37.77500	190
37.78333	194
37.79167	197
37.80000	197
37.80833	192
37.81667	186
37.82500	179
37.83333	174
37.84167	174
37.85000	179
37.85833	183
37.86667	186
37.87500	188
37.88333	188
37.89167	188
37.90000	188
37.90833	189
37.91667	192
37.92500	195
37.93333	199
37.94167	203
37.95000	205
37.95833	205
37.96667	202
37.97500	198
37.98333	195
37.99167	192
38.00000	190
38.00833	191
38.01667	192
38.02500	194
38.03333	195
38.04167	196
38.05000	197
38.05833	200
38.06667	206
38.07500	211
38.08333	214
38.09167	214
38.10000	213
38.10833	211
38.11667	210
38.12500	210
38.13333	212
38.14167	216
38.15000	220
38.15833	224
38.16667	228
38.17500	230
38.18333	231
38.19167	230
38.20000	230
38.20833	231
38.21667	232
38.22500	233
38.23333	234
38.24167	235
38.25000	233
38.25833	230
38.26667	227
38.27500	223
38.28333	220
38.29167	219
38.30000	218
38.30833	220
38.31667	222
38.32500	225
38.33333	227
38.34167	230
38.35000	234
38.35833	237
38.36667	240
38.37500	241
38.38333	240
38.39167	236
38.40000	231
38.40833	227
38.41667	225
38.42500	224
38.43333	225
38.44167	227
38.45000	229
38.45833	231
38.46667	233
38.47500	234
38.48333	235
38.49167	235
38.50000	235
38.50833	232
38.51667	227
38.52500	219
38.53333	211
38.54167	206
38.55000	204
38.55833	207
38.56667	213
38.57500	221
38.58333	229
38.59167	235
38.60000	239
38.60833	241
38.61667	243
38.62500	243
38.63333	242
38.64167	241
38.65000	239
38.65833	236
38.66667	232
38.67500	228
38.68333	225
38.69167	222
38.70000	220
38.70833	217
38.71667	215
38.72500	214
38.73333	215
38.74167	219
38.75000	223
38.75833	226
38.76667	227
38.77500	227
38.78333	227
38.79167	228
38.80000	228
38.80833	226
38.81667	226
38.82500	228
38.83333	233
38.84167	240
38.85000	249
38.85833	256
38.86667	259
38.87500	259
38.88333	258
38.89167	255
38.90000	251
38.90833	247
38.91667	245
38.92500	247
38.93333	250
38.94167	253
38.95000	255
38.95833	255
38.96667	254
38.97500	253
38.98333	253
38.99167	255
39.00000	256
39.00833	255
39.01667	253
39.02500	251
39.03333	249
39.04167	250
39.05000	252
39.05833	254
39.06667	254
39.07500	253
39.08333	251
39.09167	249
39.10000	247
39.10833	246
39.11667	245
39.12500	245
39.13333	246
39.14167	249
39.15000	252
39.15833	254
39.16667	255
39.17500	255
39.18333	255
39.19167	257
39.20000	261
39.20833	266
39.21667	269
39.22500	268
39.23333	265
39.24167	262
39.25000	261
39.25833	262
39.26667	266
39.27500	270
39.28333	271
39.29167	271
39.30000	270
39.30833	271
39.31667	273
39.32500	276
39.33333	279
39.34167	281
39.35000	283
39.35833	283
39.36667	282
39.37500	281
39.38333	278
39.39167	277
39.40000	276
39.40833	276
39.41667	276
39.42500	276
39.43333	276
39.44167	277
39.45000	279
39.45833	280
39.46667	279
39.47500	276
39.48333	272
39.49167	268
39.50000	267
39.50833	268
39.51667	271
39.52500	273
39.53333	277
39.54167	280
39.55000	283
39.55833	286
39.56667	287
39.57500	286
39.58333	283
39.59167	280
39.60000	281
39.60833	285
39.61667	291
39.62500	295
39.63333	297
39.64167	296
39.65000	293
39.65833	290
39.66667	290
39.67500	290
39.68333	290
39.69167	291
39.70000	292
39.70833	293
39.71667	294
39.72500	298
39.73333	301
39.74167	304
39.75000	305
39.75833	303
39.76667	298
39.77500	294
39.78333	291
39.79167	291
39.80000	291
39.80833	291
39.81667	290
39.82500	290
39.83333	292
39.84167	295
39.85000	300
39.85833	303
39.86667	303
39.87500	301
39.88333	296
39.89167	289
39.90000	286
39.90833	288
39.91667	294
39.92500	303
39.93333	312
39.94167	316
39.95000	313
39.95833	306
39.96667	299
39.97500	294
39.98333	294
39.99167	297
40.00000	303
40.00833	308
40.01667	311
40.02500	313
40.03333	313
40.04167	312
40.05000	311
40.05833	310
40.06667	308
40.07500	305
40.08333	302
40.09167	299
40.10000	296
40.10833	295
40.11667	296
40.12500	298
40.13333	301
40.14167	303
40.15000	304
40.15833	303
40.16667	303
40.17500	304
40.18333	306
40.19167	311
40.20000	315
40.20833	317
40.21667	317
40.22500	315
40.23333	312
40.24167	310
40.25000	308
40.25833	307
40.26667	305
40.27500	302
40.28333	299
40.29167	298
40.30000	299
40.30833	304
40.31667	311
40.32500	319
40.33333	326
40.34167	331
40.35000	333
40.35833	333
40.36667	333
40.37500	330
40.38333	326
40.39167	319
40.40000	313
40.40833	307
40.41667	303
40.42500	304
40.43333	308
40.44167	314
40.45000	321
40.45833	325
40.46667	325
40.47500	324
40.48333	325
40.49167	327
40.50000	330
40.50833	333
40.51667	333
40.52500	332
40.53333	329
40.54167	328
40.55000	329
40.55833	329
40.56667	326
40.57500	322
40.58333	317
40.59167	312
40.60000	310
40.60833	312
40.61667	315
40.62500	320
40.63333	323
40.64167	324
40.65000	322
40.65833	320
40.66667	318
40.67500	319
40.68333	324
40.69167	330
40.70000	335
40.70833	339
40.71667	341
40.72500	343
40.73333	346
40.74167	350
40.75000	357
40.75833	362
40.76667	366
40.77500	367
40.78333	367
40.79167	366
40.80000	365
40.80833	363
40.81667	360
40.82500	356
40.83333	354
40.84167	354
40.85000	359
40.85833	367
40.86667	380
40.87500	391
40.88333	399
40.89167	403
40.90000	404
40.90833	403
40.91667	403
40.92500	405
40.93333	407
40.94167	410
40.95000	412
40.95833	415
40.96667	419
40.97500	422
40.98333	425
40.99167	427
41.00000	427
41.00833	426
41.01667	425
41.02500	428
41.03333	433
41.04167	440
41.05000	448
41.05833	455
41.06667	460
41.07500	465
41.08333	469
41.09167	473
41.10000	477
41.10833	481
41.11667	485
41.12500	488
41.13333	491
41.14167	494
41.15000	497
41.15833	503
41.16667	511
41.17500	519
41.18333	526
41.19167	531
41.20000	532
41.20833	531
41.21667	530
41.22500	529
41.23333	530
41.24167	531
41.25000	533
41.25833	536
41.26667	542
41.27500	548
41.28333	554
41.29167	559
41.30000	562
41.30833	562
41.31667	560
41.32500	559
41.33333	559
41.34167	563
41.35000	568
41.35833	575
41.36667	584
41.37500	593
41.38333	600
41.39167	606
41.40000	609
41.40833	609
41.41667	610
41.42500	612
41.43333	616
41.44167	622
41.45000	627
41.45833	630
41.46667	630
41.47500	628
41.48333	626
41.49167	624
41.50000	625
41.50833	629
41.51667	633
41.52500	637
41.53333	639
41.54167	640
41.55000	638
41.55833	636
41.56667	634
41.57500	631
41.58333	627
41.59167	622
41.60000	616
41.60833	610
41.61667	605
41.62500	603
41.63333	603
41.64167	604
41.65000	606
41.65833	608
41.66667	611
41.67500	613
41.68333	615
41.69167	614
41.70000	611
41.70833	606
41.71667	599
41.72500	591
41.73333	583
41.74167	578
41.75000	576
41.75833	575
41.76667	575
41.77500	575
41.78333	571
41.79167	565
41.80000	557
41.80833	549
41.81667	542
41.82500	537
41.83333	532
41.84167	529
41.85000	525
41.85833	522
41.86667	518
41.87500	514
41.88333	508
41.89167	501
41.90000	492
41.90833	482
41.91667	473
41.92500	466
41.93333	461
41.94167	458
41.95000	458
41.95833	457
41.96667	454
41.97500	448
41.98333	441
41.99167	433
42.00000	426
42.00833	420
42.01667	415
42.02500	409
42.03333	403
42.04167	398
42.05000	393
42.05833	388
42.06667	384
42.07500	380
42.08333	377
42.09167	375
42.10000	372
42.10833	368
42.11667	364
42.12500	357
42.13333	349
42.14167	340
42.15000	331
42.15833	322
42.16667	316
42.17500	311
42.18333	308
42.19167	304
42.20000	298
42.20833	289
42.21667	279
42.22500	270
42.23333	261
42.24167	254
42.25000	250
42.25833	247
42.26667	245
42.27500	244
42.28333	243
42.29167	241
42.30000	237
42.30833	233
42.31667	227
42.32500	220
42.33333	214
42.34167	210
42.35000	208
42.35833	206
42.36667	205
42.37500	202
42.38333	198
42.39167	194
42.40000	190
42.40833	186
42.41667	181
42.42500	175
42.43333	170
42.44167	166
42.45000	164
42.45833	164
42.46667	164
42.47500	164
42.48333	163
42.49167	160
42.50000	156
42.50833	151
42.51667	146
42.52500	141
42.53333	137
42.54167	133
42.55000	129
42.55833	126
42.56667	123
42.57500	119
42.58333	115
42.59167	109
42.60000	102
42.60833	95
42.61667	92
42.62500	95
42.63333	101
42.64167	107
42.65000	113
42.65833	117
42.66667	116
42.67500	114
42.68333	111
42.69167	107
42.70000	103
42.70833	98
42.71667	93
42.72500	90
42.73333	88
42.74167	88
42.75000	90
42.75833	93
42.76667	94
42.77500	94
42.78333	92
42.79167	90
42.80000	87
42.80833	86
42.81667	85
42.82500	84
42.83333	83
42.84167	79
42.85000	73
42.85833	66
42.86667	59
42.87500	54
42.88333	51
42.89167	50
42.90000	51
42.90833	53
42.91667	56
42.92500	57
42.93333	57
42.94167	55
42.95000	53
42.95833	52
42.96667	53
42.97500	56
42.98333	58
42.99167	58
43.00000	57
43.00833	54
43.01667	52
43.02500	49
43.03333	47
43.04167	47
43.05000	48
43.05833	51
43.06667	53
43.07500	56
43.08333	58
43.09167	59
43.10000	60
43.10833	60
43.11667	58
43.12500	56
43.13333	54
43.14167	53
43.15000	54
43.15833	55
43.16667	56
43.17500	55
43.18333	53
43.19167	51
43.20000	49
43.20833	48
43.21667	46
43.22500	43
43.23333	39
43.24167	36
43.25000	37
43.25833	41
43.26667	48
43.27500	55
43.28333	59
43.29167	60
43.30000	59
43.30833	54
43.31667	50
43.32500	46
43.33333	44
43.34167	43
43.35000	43
43.35833	44
43.36667	46
43.37500	48
43.38333	51
43.39167	54
43.40000	55
43.40833	54
43.41667	51
43.42500	48
43.43333	44
43.44167	40
43.45000	36
43.45833	32
43.46667	29
43.47500	26
43.48333	23
43.49167	20
43.50000	18
43.50833	17
43.51667	16
43.52500	16
43.53333	16
43.54167	18
43.55000	23
43.55833	31
43.56667	40
43.57500	47
43.58333	50
43.59167	49
43.60000	46
43.60833	43
43.61667	40
43.62500	39
43.63333	40
43.64167	40
43.65000	41
43.65833	42
43.66667	42
43.67500	44
43.68333	45
43.69167	46
43.70000	48
43.70833	48
43.71667	48
43.72500	47
43.73333	44
43.74167	40
43.75000	37
43.75833	35
43.76667	34
43.77500	32
43.78333	31
43.79167	30
43.80000	27
43.80833	23
43.81667	19
43.82500	17
43.83333	16
43.84167	17
43.85000	19
43.85833	21
43.86667	23
43.87500	24
43.88333	24
43.89167	22
43.90000	21
43.90833	22
43.91667	27
43.92500	33
43.93333	39
43.94167	40
43.95000	38
43.95833	34
43.96667	31
43.97500	28
43.98333	27
43.99167	27
44.00000	27
44.00833	27
44.01667	27
44.02500	26
44.03333	25
44.04167	24
44.05000	22
44.05833	21
44.06667	21
44.07500	21
44.08333	19
44.09167	17
44.10000	15
44.10833	14
44.11667	14
44.12500	18
44.13333	22
44.14167	26
44.15000	28
44.15833	28
44.16667	28
44.17500	27
44.18333	24
44.19167	19
44.20000	13
44.20833	6
44.21667	1
44.22500	0
44.23333	3
44.24167	7
44.25000	11
44.25833	15
44.26667	18
44.27500	21
44.28333	25
44.29167	29
44.30000	32
44.30833	33
44.31667	32
44.32500	29
44.33333	25
44.34167	21
44.35000	17
44.35833	14
44.36667	12
44.37500	11
44.38333	10
44.39167	11
44.40000	11
44.40833	11
44.41667	10
44.42500	8
44.43333	7
44.44167	6
44.45000	4
44.45833	3
44.46667	0
44.47500	-2
44.48333	-2
44.49167	-1
44.50000	2
44.50833	6
44.51667	10
44.52500	15
44.53333	19
44.54167	22
44.55000	24
44.55833	24
44.56667	22
44.57500	19
44.58333	17
44.59167	15
44.60000	14
44.60833	12
44.61667	13
44.62500	15
44.63333	20
44.64167	24
44.65000	27
44.65833	29
44.66667	28
44.67500	26
44.68333	24
44.69167	24
44.70000	23
44.70833	21
44.71667	19
44.72500	18
44.73333	16
44.74167	16
44.75000	18
44.75833	21
44.76667	23
44.77500	25
44.78333	24
44.79167	21
44.80000	18
44.80833	15
44.81667	12
44.82500	8
44.83333	4
44.84167	0
44.85000	-3
44.85833	-3
44.86667	1
44.87500	6
44.88333	7
44.89167	5
44.90000	3
44.90833	1
44.91667	1
44.92500	4
44.93333	8
44.94167	10
44.95000	9
44.95833	7
44.96667	4
44.97500	2
44.98333	1
44.99167	0
45.00000	0
45.00833	1
45.01667	2
45.02500	5
45.03333	7
45.04167	9
45.05000	10
45.05833	10
45.06667	10
45.07500	8
45.08333	7
45.09167	5
45.10000	4
45.10833	4
45.11667	4
45.12500	4
45.13333	3
45.14167	0
45.15000	-3
45.15833	-4
45.16667	-4
45.17500	-3
45.18333	-1
45.19167	1
45.20000	2
45.20833	2
45.21667	0
45.22500	-1
45.23333	-1
45.24167	1
45.25000	4
45.25833	8
45.26667	10
45.27500	11
45.28333	6
45.29167	-1
45.30000	-9
45.30833	-14
45.31667	-16
45.32500	-13
45.33333	-6
45.34167	1
45.35000	5
45.35833	8
45.36667	8
45.37500	7
45.38333	3
45.39167	-1
45.40000	-6
45.40833	-12
45.41667	-17
45.42500	-19
45.43333	-18
45.44167	-13
45.45000	-7
45.45833	-2
45.46667	1
45.47500	1
45.48333	-1
45.49167	-4
45.50000	-5
45.50833	-3
45.51667	0
45.52500	5
45.53333	10
45.54167	15
45.55000	20
45.55833	21
45.56667	18
45.57500	13
45.58333	5
45.59167	-2
45.60000	-6
45.60833	-6
45.61667	-6
45.62500	-6
45.63333	-9
45.64167	-12
45.65000	-17
45.65833	-19
45.66667	-17
45.67500	-14
45.68333	-12
45.69167	-11
45.70000	-11
45.70833	-11
45.71667	-10
45.72500	-8
45.73333	-6
45.74167	-4
45.75000	-3
45.75833	-2
45.76667	-1
45.77500	0
45.78333	0
45.79167	-1
45.80000	-2
45.80833	-2
45.81667	-1
45.82500	0
45.83333	1
45.84167	-1
45.85000	-5
45.85833	-10
45.86667	-15
45.87500	-20
45.88333	-22
45.89167	-23
45.90000	-23
45.90833	-23
45.91667	-23
45.92500	-21
45.93333	-19
45.94167	-14
45.95000	-9
45.95833	-7
45.96667	-10
45.97500	-14
45.98333	-19
45.99167	-21
46.00000	-21
46.00833	-17
46.01667	-13
46.02500	-10
46.03333	-11
46.04167	-14
46.05000	-18
46.05833	-22
46.06667	-24
46.07500	-24
46.08333	-22
46.09167	-19
46.10000	-16
46.10833	-13
46.11667	-10
46.12500	-5
46.13333	-1
46.14167	2
46.15000	4
46.15833	3
46.16667	1
46.17500	-3
46.18333	-7
46.19167	-10
46.20000	-12
46.20833	-10
46.21667	-7
46.22500	-2
46.23333	3
46.24167	4
46.25000	2
46.25833	-2
46.26667	-7
46.27500	-11
46.28333	-14
46.29167	-14
46.30000	-12
46.30833	-9
46.31667	-7
46.32500	-5
46.33333	-5
46.34167	-6
46.35000	-8
46.35833	-10
46.36667	-13
46.37500	-16
46.38333	-19
46.39167	-20
46.40000	-20
46.40833	-18
46.41667	-16
46.42500	-17
46.43333	-20
46.44167	-24
46.45000	-28
46.45833	-30
46.46667	-30
46.47500	-28
46.48333	-24
46.49167	-19
46.50000	-14
46.50833	-9
46.51667	-5
46.52500	-1
46.53333	2
46.54167	3
46.55000	3
46.55833	0
46.56667	-4
46.57500	-7
46.58333	-10
46.59167	-11
46.60000	-11
46.60833	-10
46.61667	-10
46.62500	-10
46.63333	-12
46.64167	-16
46.65000	-22
46.65833	-28
46.66667	-35
46.67500	-41
46.68333	-44
46.69167	-43
46.70000	-37
46.70833	-27
46.71667	-16
46.72500	-5
46.73333	2
46.74167	5
46.75000	4
46.75833	-0
46.76667	-8
46.77500	-15
46.78333	-20
46.79167	-22
46.80000	-23
46.80833	-23
46.81667	-22
46.82500	-21
46.83333	-20
46.84167	-18
46.85000	-15
46.85833	-14
46.86667	-15
46.87500	-18
46.88333	-20
46.89167	-22
46.90000	-22
46.90833	-20
46.91667	-17
46.92500	-13
46.93333	-11
46.94167	-10
46.95000	-11
46.95833	-12
46.96667	-12
46.97500	-12
46.98333	-12
46.99167	-14
47.00000	-17
47.00833	-21
47.01667	-23
47.02500	-21
47.03333	-18
47.04167	-14
47.05000	-10
47.05833	-7
47.06667	-7
47.07500	-8
47.08333	-9
47.09167	-10
47.10000	-10
47.10833	-9
47.11667	-8
47.12500	-8
47.13333	-10
47.14167	-12
47.15000	-16
47.15833	-19
47.16667	-23
47.17500	-25
47.18333	-28
47.19167	-30
47.20000	-32
47.20833	-34
47.21667	-35
47.22500	-35
47.23333	-35
47.24167	-35
47.25000	-34
47.25833	-33
47.26667	-33
47.27500	-30
47.28333	-26
47.29167	-19
47.30000	-14
47.30833	-8
47.31667	-6
47.32500	-6
47.33333	-10
47.34167	-15
47.35000	-21
47.35833	-26
47.36667	-27
47.37500	-27
47.38333	-26
47.39167	-24
47.40000	-22
47.40833	-22
47.41667	-21
47.42500	-20
47.43333	-20
47.44167	-22
47.45000	-25
47.45833	-28
47.46667	-30
47.47500	-31
47.48333	-30
47.49167	-28
47.50000	-25
47.50833	-23
47.51667	-22
47.52500	-22
47.53333	-21
47.54167	-21
47.55000	-22
47.55833	-24
47.56667	-26
47.57500	-28
47.58333	-28
47.59167	-27
47.60000	-25
47.60833	-23
47.61667	-21
47.62500	-21
47.63333	-22
47.64167	-22
47.65000	-21
47.65833	-20
47.66667	-18
47.67500	-16
47.68333	-16
47.69167	-16
47.70000	-17
47.70833	-19
47.71667	-20
47.72500	-21
47.73333	-20
47.74167	-18
47.75000	-14
47.75833	-11
47.76667	-10
47.77500	-14
47.78333	-21
47.79167	-30
47.80000	-39
47.80833	-45
47.81667	-47
47.82500	-45
47.83333	-41
47.84167	-35
47.85000	-31
47.85833	-29
47.86667	-29
47.87500	-30
47.88333	-28
47.89167	-25
47.90000	-20
47.90833	-15
47.91667	-10
47.92500	-9
47.93333	-12
47.94167	-18
47.95000	-25
47.95833	-31
47.96667	-37
47.97500	-41
47.98333	-41
47.99167	-38
48.00000	-34
48.00833	-32
48.01667	-33
48.02500	-36
48.03333	-41
48.04167	-46
48.05000	-47
48.05833	-45
48.06667	-40
48.07500	-34
48.08333	-27
48.09167	-20
48.10000	-14
48.10833	-11
48.11667	-10
48.12500	-10
48.13333	-10
48.14167	-9
48.15000	-7
48.15833	-4
48.16667	-4
48.17500	-4
48.18333	-6
48.19167	-9
48.20000	-11
48.20833	-15
48.21667	-18
48.22500	-21
48.23333	-23
48.24167	-26
48.25000	-29
48.25833	-32
48.26667	-36
48.27500	-38
48.28333	-38
48.29167	-36
48.30000	-34
48.30833	-33
48.31667	-33
48.32500	-34
48.33333	-34
48.34167	-34
48.35000	-31
48.35833	-29
48.36667	-27
48.37500	-25
48.38333	-25
48.39167	-27
48.40000	-28
48.40833	-27
48.41667	-24
48.42500	-22
48.43333	-20
48.44167	-20
48.45000	-21
48.45833	-24
48.46667	-28
48.47500	-33
48.48333	-36
48.49167	-37
48.50000	-37
48.50833	-36
48.51667	-35
48.52500	-34
48.53333	-34
48.54167	-32
48.55000	-28
48.55833	-25
48.56667	-24
48.57500	-24
48.58333	-25
48.59167	-27
48.60000	-28
48.60833	-26
48.61667	-23
48.62500	-19
48.63333	-15
48.64167	-12
48.65000	-10
48.65833	-11
48.66667	-14
48.67500	-18
48.68333	-23
48.69167	-26
48.70000	-26
48.70833	-24
48.71667	-21
48.72500	-18
48.73333	-17
48.74167	-20
48.75000	-25
48.75833	-33
48.76667	-40
48.77500	-46
48.78333	-48
48.79167	-46
48.80000	-42
48.80833	-38
48.81667	-36
48.82500	-34
48.83333	-35
48.84167	-36
48.85000	-37
48.85833	-37
48.86667	-36
48.87500	-36
48.88333	-35
48.89167	-36
48.90000	-36
48.90833	-35
48.91667	-34
48.92500	-33
48.93333	-32
48.94167	-31
48.95000	-29
48.95833	-26
48.96667	-24
48.97500	-23
48.98333	-23
48.99167	-24
49.00000	-26
49.00833	-28
49.01667	-29
49.02500	-30
49.03333	-30
49.04167	-32
49.05000	-35
49.05833	-39
49.06667	-44
49.07500	-47
49.08333	-48
49.09167	-47
49.10000	-44
49.10833	-40
49.11667	-36
49.12500	-32
49.13333	-29
49.14167	-27
49.15000	-26
49.15833	-26
49.16667	-26
49.17500	-27
49.18333	-27
49.19167	-25
49.20000	-24
49.20833	-24
49.21667	-26
49.22500	-28
49.23333	-31
49.24167	-33
49.25000	-32
49.25833	-30
49.26667	-29
49.27500	-29
49.28333	-29
49.29167	-30
49.30000	-31
49.30833	-32
49.31667	-35
49.32500	-39
49.33333	-43
49.34167	-46
49.35000	-49
49.35833	-49
49.36667	-47
49.37500	-44
49.38333	-41
49.39167	-40
49.40000	-40
49.40833	-43
49.41667	-46
49.42500	-47
49.43333	-47
49.44167	-46
49.45000	-45
49.45833	-42
49.46667	-38
49.47500	-35
49.48333	-32
49.49167	-29
49.50000	-28
49.50833	-29
49.51667	-32
49.52500	-36
49.53333	-39
49.54167	-42
49.55000	-42
49.55833	-40
49.56667	-39
49.57500	-38
49.58333	-40
49.59167	-43
49.60000	-46
49.60833	-48
49.61667	-49
49.62500	-48
49.63333	-44
49.64167	-40
49.65000	-35
49.65833	-32
49.66667	-31
49.67500	-32
49.68333	-35
49.69167	-40
49.70000	-43
49.70833	-45
49.71667	-43
49.72500	-38
49.73333	-33
49.74167	-30
49.75000	-29
49.75833	-30
49.76667	-31
49.77500	-33
49.78333	-35
49.79167	-37
49.80000	-39
49.80833	-40
49.81667	-40
49.82500	-38
49.83333	-35
49.84167	-32
49.85000	-32
49.85833	-35
49.86667	-42
49.87500	-50
49.88333	-54
49.89167	-55
49.90000	-53
49.90833	-47
49.91667	-42
49.92500	-40
49.93333	-41
49.94167	-44
49.95000	-48
49.95833	-52
49.96667	-55
49.97500	-55
49.98333	-51
49.99167	-46
50.00000	-41
50.00833	-37
50.01667	-36
50.02500	-37
50.03333	-39
50.04167	-42
50.05000	-44
50.05833	-49
50.06667	-55
50.07500	-61
50.08333	-66
50.09167	-67
50.10000	-67
50.10833	-65
50.11667	-63
50.12500	-61
50.13333	-60
50.14167	-57
50.15000	-53
50.15833	-49
50.16667	-45
50.17500	-42
50.18333	-41
50.19167	-41
50.20000	-43
50.20833	-44
50.21667	-46
50.22500	-46
50.23333	-44
50.24167	-41
50.25000	-37
50.25833	-35
50.26667	-35
50.27500	-37
50.28333	-41
50.29167	-46
50.30000	-50
50.30833	-51
50.31667	-49
50.32500	-46
50.33333	-41
50.34167	-39
50.35000	-38
50.35833	-40
50.36667	-44
50.37500	-49
50.38333	-53
50.39167	-56
50.40000	-60
50.40833	-63
50.41667	-66
50.42500	-68
50.43333	-69
50.44167	-67
50.45000	-64
50.45833	-60
50.46667	-56
50.47500	-52
50.48333	-49
50.49167	-46
50.50000	-44
50.50833	-44
50.51667	-43
50.52500	-42
50.53333	-39
50.54167	-35
50.55000	-31
50.55833	-30
50.56667	-33
50.57500	-38
50.58333	-42
50.59167	-44
50.60000	-44
50.60833	-40
50.61667	-34
50.62500	-29
50.63333	-25
50.64167	-23
50.65000	-25
50.65833	-29
50.66667	-34
50.67500	-40
50.68333	-44
50.69167	-48
50.70000	-51
50.70833	-55
50.71667	-56
50.72500	-55
50.73333	-51
50.74167	-44
50.75000	-37
50.75833	-31
50.76667	-29
50.77500	-30
50.78333	-34
50.79167	-40
50.80000	-47
50.80833	-54
50.81667	-58
50.82500	-59
50.83333	-56
50.84167	-53
50.85000	-50
50.85833	-49
50.86667	-49
50.87500	-51
50.88333	-53
50.89167	-53
50.90000	-54
50.90833	-53
50.91667	-52
50.92500	-50
50.93333	-48
50.94167	-45
50.95000	-43
50.95833	-42
50.96667	-44
50.97500	-46
50.98333	-49
50.99167	-50
51.00000	-51
51.00833	-51
51.01667	-51
51.02500	-51
51.03333	-50
51.04167	-49
51.05000	-47
51.05833	-45
51.06667	-45
51.07500	-45
51.08333	-46
51.09167	-47
51.10000	-47
51.10833	-47
51.11667	-46
51.12500	-46
51.13333	-45
51.14167	-45
51.15000	-47
51.15833	-50
51.16667	-55
51.17500	-57
51.18333	-56
51.19167	-52
51.20000	-47
51.20833	-42
51.21667	-39
51.22500	-37
51.23333	-36
51.24167	-33
51.25000	-28
51.25833	-24
51.26667	-22
51.27500	-24
51.28333	-27
51.29167	-30
51.30000	-33
51.30833	-34
51.31667	-35
51.32500	-35
51.33333	-35
51.34167	-34
51.35000	-32
51.35833	-30
51.36667	-29
51.37500	-29
51.38333	-28
51.39167	-26
51.40000	-23
51.40833	-20
51.41667	-16
51.42500	-11
51.43333	-5
51.44167	1
51.45000	6
51.45833	10
51.46667	14
51.47500	16
51.48333	17
51.49167	17
51.50000	18
51.50833	19
51.51667	22
51.52500	28
51.53333	36
51.54167	43
51.55000	50
51.55833	55
51.56667	60
51.57500	63
51.58333	65
51.59167	66
51.60000	67
51.60833	69
51.61667	71
51.62500	73
51.63333	76
51.64167	82
51.65000	90
51.65833	101
51.66667	115
51.67500	130
51.68333	141
51.69167	150
51.70000	158
51.70833	167
51.71667	177
51.72500	187
51.73333	197
51.74167	205
51.75000	212
51.75833	219
51.76667	225
51.77500	232
51.78333	240
51.79167	249
51.80000	258
51.80833	268
51.81667	277
51.82500	285
51.83333	295
51.84167	306
51.85000	318
51.85833	330
51.86667	342
51.87500	354
51.88333	367
51.89167	381
51.90000	394
51.90833	406
51.91667	417
51.92500	427
51.93333	437
51.94167	451
51.95000	468
51.95833	486
51.96667	505
51.97500	522
51.98333	537
51.99167	550
52.00000	564
52.00833	580
52.01667	595
52.02500	611
52.03333	626
52.04167	643
52.05000	659
52.05833	674
52.06667	689
52.07500	704
52.08333	722
52.09167	741
52.10000	759
52.10833	777
52.11667	794
52.12500	809
52.13333	823
52.14167	836
52.15000	850
52.15833	864
52.16667	878
52.17500	891
52.18333	906
52.19167	922
52.20000	937
52.20833	952
52.21667	966
52.22500	982
52.23333	998
52.24167	1015
52.25000	1032
52.25833	1051
52.26667	1073
52.27500	1096
52.28333	1120
52.29167	1143
52.30000	1163
52.30833	1180
52.31667	1195
52.32500	1209
52.33333	1223
52.34167	1239
52.35000	1257
52.35833	1276
52.36667	1296
52.37500	1315
52.38333	1331
52.39167	1346
52.40000	1361
52.40833	1375
52.41667	1390
52.42500	1405
52.43333	1422
52.44167	1438
52.45000	1455
52.45833	1471
52.46667	1488
52.47500	1504
52.48333	1521
52.49167	1538
52.50000	1555
52.50833	1571
52.51667	1585
52.52500	1597
52.53333	1608
52.54167	1619
52.55000	1629
52.55833	1639
52.56667	1648
52.57500	1657
52.58333	1666
52.59167	1675
52.60000	1686
52.60833	1698
52.61667	1710
52.62500	1722
52.63333	1733
52.64167	1742
52.65000	1749
52.65833	1755
52.66667	1760
52.67500	1765
52.68333	1772
52.69167	1780
52.70000	1789
52.70833	1798
52.71667	1805
52.72500	1811
52.73333	1815
52.74167	1820
52.75000	1825
52.75833	1830
52.76667	1835
52.77500	1839
52.78333	1842
52.79167	1844
52.80000	1845
52.80833	1845
52.81667	1845
52.82500	1846
52.83333	1847
52.84167	1847
52.85000	1846
52.85833	1845
52.86667	1845
52.87500	1847
52.88333	1849
52.89167	1852
52.90000	1853
52.90833	1850
52.91667	1848
52.92500	1846
52.93333	1845
52.94167	1844
52.95000	1840
52.95833	1834
52.96667	1826
52.97500	1819
52.98333	1814
52.99167	1813
53.00000	1810
53.00833	1805
53.01667	1798
53.02500	1789
53.03333	1780
53.04167	1770
53.05000	1761
53.05833	1753
53.06667	1744
53.07500	1737
53.08333	1733
53.09167	1731
53.10000	1728
53.10833	1722
53.11667	1714
53.12500	1703
53.13333	1691
53.14167	1681
53.15000	1670
53.15833	1658
53.16667	1646
53.17500	1633
53.18333	1620
53.19167	1608
53.20000	1596
53.20833	1586
53.21667	1576
53.22500	1565
53.23333	1556
53.24167	1547
53.25000	1539
53.25833	1530
53.26667	1522
53.27500	1513
53.28333	1502
53.29167	1490
53.30000	1478
53.30833	1464
53.31667	1450
53.32500	1436
53.33333	1421
53.34167	1408
53.35000	1395
53.35833	1382
53.36667	1370
53.37500	1358
53.38333	1345
53.39167	1331
53.40000	1317
53.40833	1304
53.41667	1290
53.42500	1277
53.43333	1264
53.44167	1251
53.45000	1236
53.45833	1222
53.46667	1206
53.47500	1192
53.48333	1178
53.49167	1165
53.50000	1152
53.50833	1139
53.51667	1125
53.52500	1113
53.53333	1101
53.54167	1091
53.55000	1081
53.55833	1071
53.56667	1060
53.57500	1048
53.58333	1034
53.59167	1020
53.60000	1007
53.60833	995
53.61667	984
53.62500	972
53.63333	960
53.64167	948
53.65000	935
53.65833	920
53.66667	903
53.67500	886
53.68333	870
53.69167	858
53.70000	849
53.70833	844
53.71667	840
53.72500	834
53.73333	827
53.74167	818
53.75000	809
53.75833	797
53.76667	783
53.77500	767
53.78333	750
53.79167	735
53.80000	722
53.80833	712
53.81667	703
53.82500	693
53.83333	683
53.84167	672
53.85000	662
53.85833	654
53.86667	648
53.87500	644
53.88333	637
53.89167	628
53.90000	616
53.90833	602
53.91667	589
53.92500	577
53.93333	567
53.94167	558
53.95000	550
53.95833	541
53.96667	531
53.97500	522
53.98333	514
53.99167	508
54.00000	504
54.00833	501
54.01667	496
54.02500	488
54.03333	479
54.04167	471
54.05000	464
54.05833	458
54.06667	451
54.07500	446
54.08333	441
54.09167	437
54.10000	434
54.10833	431
54.11667	427
54.12500	419
54.13333	410
54.14167	401
54.15000	392
54.15833	385
54.16667	380
54.17500	376
54.18333	371
54.19167	366
54.20000	360
54.20833	352
54.21667	345
54.22500	339
54.23333	332
54.24167	326
54.25000	318
54.25833	312
54.26667	306
54.27500	300
54.28333	295
54.29167	290
54.30000	286
54.30833	284
54.31667	283
54.32500	284
54.33333	286
54.34167	287
54.35000	286
54.35833	283
54.36667	279
54.37500	274
54.38333	267
54.39167	261
54.40000	254
54.40833	247
54.41667	240
54.42500	232
54.43333	225
54.44167	218
54.45000	214
54.45833	213
54.46667	214
54.47500	216
54.48333	218
54.49167	219
54.50000	218
54.50833	216
54.51667	213
54.52500	210
54.53333	207
54.54167	203
54.55000	198
54.55833	193
54.56667	188
54.57500	183
54.58333	180
54.59167	180
54.60000	179
54.60833	177
54.61667	174
54.62500	172
54.63333	170
54.64167	168
54.65000	167
54.65833	164
54.66667	158
54.67500	152
54.68333	148
54.69167	145
54.70000	143
54.70833	141
54.71667	137
54.72500	131
54.73333	125
54.74167	119
54.75000	114
54.75833	110
54.76667	109
54.77500	110
54.78333	110
54.79167	111
54.80000	110
54.80833	109
54.81667	107
54.82500	106
54.83333	106
54.84167	106
54.85000	104
54.85833	102
54.86667	99
54.87500	96
54.88333	92
54.89167	88
54.90000	86
54.90833	87
54.91667	89
54.92500	92
54.93333	95
54.94167	95
54.95000	93
54.95833	90
54.96667	85
54.97500	80
54.98333	76
54.99167	74
55.00000	72
55.00833	70
55.01667	68
55.02500	66
55.03333	64
55.04167	63
55.05000	63
55.05833	63
55.06667	62
55.07500	61
55.08333	62
55.09167	64
55.10000	67
55.10833	70
55.11667	71
55.12500	70
55.13333	68
55.14167	67
55.15000	66
55.15833	66
55.16667	65
55.17500	63
55.18333	61
55.19167	60
55.20000	58
55.20833	58
55.21667	58
55.22500	56
55.23333	54
55.24167	52
55.25000	50
55.25833	48
55.26667	47
55.27500	46
55.28333	46
55.29167	46
55.30000	46
55.30833	47
55.31667	48
55.32500	46
55.33333	43
55.34167	38
55.35000	34
55.35833	31
55.36667	32
55.37500	34
55.38333	37
55.39167	39
55.40000	40
55.40833	40
55.41667	39
55.42500	38
55.43333	35
55.44167	32
55.45000	28
55.45833	24
55.46667	22
55.47500	21
55.48333	21
55.49167	20
55.50000	19
55.50833	17
55.51667	16
55.52500	15
55.53333	16
55.54167	17
55.55000	19
55.55833	21
55.56667	21
55.57500	20
55.58333	18
55.59167	16
55.60000	14
55.60833	14
55.61667	15
55.62500	15
55.63333	13
55.64167	9
55.65000	5
55.65833	2
55.66667	-0
55.67500	-1
55.68333	-1
55.69167	-0
55.70000	0
55.70833	-0
55.71667	-0
55.72500	0
55.73333	3
55.74167	7
55.75000	11
55.75833	14
55.76667	13
55.77500	10
55.78333	5
55.79167	-1
55.80000	-5
55.80833	-6
55.81667	-6
55.82500	-5
55.83333	-3
55.84167	-1
55.85000	-2
55.85833	-3
55.86667	-4
55.87500	-5
55.88333	-5
55.89167	-5
55.90000	-3
55.90833	-2
55.91667	-2
55.92500	-2
55.93333	-4
55.94167	-6
55.95000	-6
55.95833	-6
55.96667	-5
55.97500	-6
55.98333	-8
55.99167	-12
56.00000	-17
56.00833	-21
56.01667	-25
56.02500	-26
56.03333	-26
56.04167	-25
56.05000	-23
56.05833	-22
56.06667	-18
56.07500	-14
56.08333	-11
56.09167	-10
56.10000	-10
56.10833	-12
56.11667	-14
56.12500	-17
56.13333	-19
56.14167	-21
56.15000	-22
56.15833	-23
56.16667	-22
56.17500	-20
56.18333	-18
56.19167	-14
56.20000	-9
56.20833	-4
56.21667	-2
56.22500	-6
56.23333	-12
56.24167	-20
56.25000	-27
56.25833	-30
56.26667	-27
56.27500	-21
56.28333	-16
56.29167	-13
56.30000	-14
56.30833	-18
56.31667	-24
56.32500	-29
56.33333	-32
56.34167	-33
56.35000	-33
56.35833	-33
56.36667	-33
56.37500	-35
56.38333	-36
56.39167	-36
56.40000	-37
56.40833	-38
56.41667	-39
56.42500	-40
56.43333	-41
56.44167	-41
56.45000	-41
56.45833	-40
56.46667	-40
56.47500	-40
56.48333	-41
56.49167	-42
56.50000	-42
56.50833	-40
56.51667	-36
56.52500	-33
56.53333	-31
56.54167	-30
56.55000	-31
56.55833	-33
56.56667	-35
56.57500	-36
56.58333	-37
56.59167	-37
56.60000	-37
56.60833	-37
56.61667	-37
56.62500	-36
56.63333	-34
56.64167	-33
56.65000	-33
56.65833	-33
56.66667	-32
56.67500	-31
56.68333	-29
56.69167	-27
56.70000	-27
56.70833	-29
56.71667	-32
56.72500	-35
56.73333	-39
56.74167	-41
56.75000	-42
56.75833	-43
56.76667	-43
56.77500	-44
56.78333	-45
56.79167	-48
56.80000	-50
56.80833	-50
56.81667	-48
56.82500	-45
56.83333	-42
56.84167	-39
56.85000	-38
56.85833	-38
56.86667	-38
56.87500	-38
56.88333	-38
56.89167	-39
56.90000	-39
56.90833	-41
56.91667	-43
56.92500	-43
56.93333	-42
56.94167	-41
56.95000	-41
56.95833	-42
56.96667	-42
56.97500	-41
56.98333	-40
56.99167	-37
57.00000	-34
57.00833	-31
57.01667	-29
57.02500	-27
57.03333	-28
57.04167	-32
57.05000	-38
57.05833	-43
57.06667	-45
57.07500	-46
57.08333	-46
57.09167	-46
57.10000	-48
57.10833	-50
57.11667	-50
57.12500	-49
57.13333	-46
57.14167	-43
57.15000	-41
57.15833	-38
57.16667	-36
57.17500	-34
57.18333	-34
57.19167	-36
57.20000	-38
57.20833	-39
57.21667	-40
57.22500	-42
57.23333	-45
57.24167	-51
57.25000	-59
57.25833	-65
57.26667	-67
57.27500	-66
57.28333	-62
57.29167	-58
57.30000	-55
57.30833	-55
57.31667	-55
57.32500	-57
57.33333	-58
57.34167	-59
57.35000	-58
57.35833	-57
57.36667	-55
57.37500	-55
57.38333	-57
57.39167	-61
57.40000	-63
57.40833	-64
57.41667	-63
57.42500	-61
57.43333	-60
57.44167	-60
57.45000	-63
57.45833	-65
57.46667	-65
57.47500	-64
57.48333	-61
57.49167	-58
57.50000	-56
57.50833	-54
57.51667	-54
57.52500	-52
57.53333	-51
57.54167	-49
57.55000	-49
57.55833	-50
57.56667	-50
57.57500	-49
57.58333	-50
57.59167	-50
57.60000	-52
57.60833	-53
57.61667	-54
57.62500	-55
57.63333	-54
57.64167	-53
57.65000	-52
57.65833	-49
57.66667	-46
57.67500	-41
57.68333	-38
57.69167	-38
57.70000	-38
57.70833	-40
57.71667	-43
57.72500	-45
57.73333	-47
57.74167	-47
57.75000	-46
57.75833	-45
57.76667	-44
57.77500	-44
57.78333	-45
57.79167	-49
57.80000	-53
57.80833	-58
57.81667	-63
57.82500	-65
57.83333	-66
57.84167	-64
57.85000	-60
57.85833	-56
57.86667	-53
57.87500	-52
57.88333	-53
57.89167	-57
57.90000	-62
57.90833	-69
57.91667	-73
57.92500	-74
57.93333	-71
57.94167	-66
57.95000	-60
57.95833	-55
57.96667	-53
57.97500	-52
57.98333	-54
57.99167	-57
58.00000	-61
58.00833	-65
58.01667	-68
58.02500	-68
58.03333	-68
58.04167	-67
58.05000	-68
58.05833	-69
58.06667	-69
58.07500	-68
58.08333	-66
58.09167	-63
58.10000	-59
58.10833	-57
58.11667	-56
58.12500	-56
58.13333	-57
58.14167	-60
58.15000	-64
58.15833	-67
58.16667	-67
58.17500	-66
58.18333	-63
58.19167	-61
58.20000	-58
58.20833	-56
58.21667	-56
58.22500	-56
58.23333	-59
58.24167	-64
58.25000	-70
58.25833	-75
58.26667	-77
58.27500	-76
58.28333	-74
58.29167	-71
58.30000	-68
58.30833	-68
58.31667	-68
58.32500	-66
58.33333	-62
58.34167	-58
58.35000	-54
58.35833	-51
58.36667	-51
58.37500	-53
58.38333	-56
58.39167	-59
58.40000	-62
58.40833	-63
58.41667	-63
58.42500	-61
58.43333	-59
58.44167	-56
58.45000	-56
58.45833	-57
58.46667	-60
58.47500	-64
58.48333	-68
58.49167	-71
58.50000	-72
58.50833	-71
58.51667	-68
58.52500	-66
58.53333	-64
58.54167	-63
58.55000	-64
58.55833	-66
58.56667	-68
58.57500	-70
58.58333	-70
58.59167	-69
58.60000	-66
58.60833	-62
58.61667	-59
58.62500	-58
58.63333	-58
58.64167	-61
58.65000	-65
58.65833	-69
58.66667	-72
58.67500	-75
58.68333	-76
58.69167	-75
58.70000	-73
58.70833	-70
58.71667	-66
58.72500	-64
58.73333	-65
58.74167	-68
58.75000	-75
58.75833	-81
58.76667	-87
58.77500	-90
58.78333	-89
58.79167	-84
58.80000	-79
58.80833	-73
58.81667	-68
58.82500	-64
58.83333	-61
58.84167	-58
58.85000	-55
58.85833	-54
58.86667	-56
58.87500	-60
58.88333	-64
58.89167	-67
58.90000	-69
58.90833	-66
58.91667	-63
58.92500	-60
58.93333	-59
58.94167	-61
58.95000	-66
58.95833	-71
58.96667	-73
58.97500	-71
58.98333	-66
58.99167	-60
59.00000	-55
59.00833	-54
59.01667	-55
59.02500	-58
59.03333	-61
59.04167	-63
59.05000	-65
59.05833	-66
59.06667	-70
59.07500	-74
59.08333	-78
59.09167	-82
59.10000	-84
59.10833	-84
59.11667	-82
59.12500	-80
59.13333	-76
59.14167	-72
59.15000	-68
59.15833	-65
59.16667	-63
59.17500	-63
59.18333	-65
59.19167	-68
59.20000	-71
59.20833	-71
59.21667	-70
59.22500	-68
59.23333	-66
59.24167	-66
59.25000	-67
59.25833	-69
59.26667	-69
59.27500	-67
59.28333	-64
59.29167	-62
59.30000	-62
59.30833	-63
59.31667	-64
59.32500	-66
59.33333	-65
59.34167	-64
59.35000	-61
59.35833	-60
59.36667	-61
59.37500	-65
59.38333	-70
59.39167	-75
59.40000	-78
59.40833	-78
59.41667	-76
59.42500	-75
59.43333	-76
59.44167	-76
59.45000	-75
59.45833	-72
59.46667	-67
59.47500	-61
59.48333	-57
59.49167	-57
59.50000	-60
59.50833	-67
59.51667	-74
59.52500	-79
59.53333	-81
59.54167	-81
59.55000	-78
59.55833	-75
59.56667	-73
59.57500	-72
59.58333	-71
59.59167	-70
59.60000	-67
59.60833	-63
59.61667	-58
59.62500	-54
59.63333	-52
59.64167	-51
59.65000	-53
59.65833	-56
59.66667	-59
59.67500	-62
59.68333	-66
59.69167	-70
59.70000	-73
59.70833	-75
59.71667	-77
59.72500	-76
59.73333	-75
59.74167	-73
59.75000	-71
59.75833	-70
59.76667	-70
59.77500	-72
59.78333	-75
59.79167	-78
59.80000	-79
59.80833	-78
59.81667	-77
59.82500	-77
59.83333	-77
59.84167	-78
59.85000	-80
59.85833	-81
59.86667	-81
59.87500	-81
59.88333	-82
59.89167	-84
59.90000	-85
59.90833	-84
59.91667	-83
59.92500	-81
59.93333	-78
59.94167	-78
59.95000	-78
59.95833	-78
59.96667	-77
59.97500	-75
59.98333	-74
59.99167	-73
60.00000	-72

[LC Chromatogram(Detector A-Ch2)]
Interval(msec)	500
# of Points	7201
Start Time(min)	0.000
End Time(min)	60.000
Intensity Units	mV
Intensity Multiplier	0.001
Wavelength(nm)	230
R.Time (min)	Intensity
0.00000	-14
0.00833	-14
0.01667	-6
0.02500	-2
0.03333	-3
0.04167	-4
0.05000	-7
0.05833	-10
0.06667	-13
0.07500	-17
0.08333	-22
0.09167	-25
0.10000	-27
0.10833	-29
0.11667	-30
0.12500	-30
0.13333	-28
0.14167	-24
0.15000	-20
0.15833	-17
0.16667	-16
0.17500	-16
0.18333	-19
0.19167	-21
0.20000	-21
0.20833	-22
0.21667	-23
0.22500	-24
0.23333	-25
0.24167	-27
0.25000	-28
0.25833	-30
0.26667	-32
0.27500	-32
0.28333	-31
0.29167	-31
0.30000	-30
0.30833	-31
0.31667	-31
0.32500	-31
0.33333	-30
0.34167	-28
0.35000	-27
0.35833	-28
0.36667	-30
0.37500	-32
0.38333	-34
0.39167	-36
0.40000	-37
0.40833	-38
0.41667	-40
0.42500	-41
0.43333	-41
0.44167	-39
0.45000	-38
0.45833	-37
0.46667	-37
0.47500	-35
0.48333	-33
0.49167	-30
0.50000	-27
0.50833	-24
0.51667	-24
0.52500	-26
0.53333	-30
0.54167	-34
0.55000	-38
0.55833	-40
0.56667	-41
0.57500	-41
0.58333	-41
0.59167	-42
0.60000	-45
0.60833	-47
0.61667	-50
0.62500	-53
0.63333	-52
0.64167	-49
0.65000	-44
0.65833	-38
0.66667	-33
0.67500	-31
0.68333	-33
0.69167	-39
0.70000	-44
0.70833	-48
0.71667	-49
0.72500	-45
0.73333	-38
0.74167	-31
0.75000	-27
0.75833	-27
0.76667	-31
0.77500	-36
0.78333	-43
0.79167	-48
0.80000	-52
0.80833	-55
0.81667	-59
0.82500	-62
0.83333	-65
0.84167	-65
0.85000	-64
0.85833	-60
0.86667	-57
0.87500	-53
0.88333	-51
0.89167	-50
0.90000	-50
0.90833	-50
0.91667	-50
0.92500	-51
0.93333	-52
0.94167	-54
0.95000	-56
0.95833	-57
0.96667	-56
0.97500	-55
0.98333	-54
0.99167	-53
1.00000	-55
1.00833	-57
1.01667	-60
1.02500	-62
1.03333	-63
1.04167	-62
1.05000	-60
1.05833	-58
1.06667	-58
1.07500	-61
1.08333	-67
1.09167	-75
1.10000	-81
1.10833	-84
1.11667	-81
1.12500	-76
1.13333	-73
1.14167	-71
1.15000	-70
1.15833	-69
1.16667	-69
1.17500	-68
1.18333	-68
1.19167	-69
1.20000	-74
1.20833	-78
1.21667	-81
1.22500	-81
1.23333	-77
1.24167	-72
1.25000	-67
1.25833	-65
1.26667	-64
1.27500	-66
1.28333	-68
1.29167	-69
1.30000	-68
1.30833	-68
1.31667	-71
1.32500	-75
1.33333	-79
1.34167	-83
1.35000	-85
1.35833	-86
1.36667	-86
1.37500	-87
1.38333	-88
1.39167	-88
1.40000	-86
1.40833	-84
1.41667	-81
1.42500	-78
1.43333	-77
1.44167	-77
1.45000	-77
1.45833	-77
1.46667	-78
1.47500	-79
1.48333	-81
1.49167	-83
1.50000	-86
1.50833	-90
1.51667	-92
1.52500	-93
1.53333	-92
1.54167	-90
1.55000	-88
1.55833	-87
1.56667	-85
1.57500	-84
1.58333	-84
1.59167	-85
1.60000	-85
1.60833	-84
1.61667	-84
1.62500	-83
1.63333	-82
1.64167	-81
1.65000	-80
1.65833	-79
1.66667	-79
1.67500	-79
1.68333	-81
1.69167	-83
1.70000	-86
1.70833	-88
1.71667	-88
1.72500	-87
1.73333	-85
1.74167	-84
1.75000	-82
1.75833	-82
1.76667	-83
1.77500	-85
1.78333	-87
1.79167	-88
1.80000	-87
1.80833	-85
1.81667	-83
1.82500	-83
1.83333	-85
1.84167	-88
1.85000	-91
1.85833	-92
1.86667	-92
1.87500	-92
1.88333	-93
1.89167	-94
1.90000	-94
1.90833	-95
1.91667	-95
1.92500	-94
1.93333	-93
1.94167	-92
1.95000	-92
1.95833	-93
1.96667	-95
1.97500	-100
1.98333	-105
1.99167	-110
2.00000	-112
2.00833	-113
2.01667	-110
2.02500	-107
2.03333	-105
2.04167	-104
2.05000	-103
2.05833	-100
2.06667	-96
2.07500	-91
2.08333	-87
2.09167	-86
2.10000	-88
2.10833	-90
2.11667	-93
2.12500	-95
2.13333	-96
2.14167	-97
2.15000	-99
2.15833	-101
2.16667	-103
2.17500	-105
2.18333	-107
2.19167	-107
2.20000	-106
2.20833	-103
2.21667	-100
2.22500	-97
2.23333	-95
2.24167	-95
2.25000	-95
2.25833	-94
2.26667	-93
2.27500	-92
2.28333	-94
2.29167	-96
2.30000	-99
2.30833	-101
2.31667	-100
2.32500	-98
2.33333	-97
2.34167	-97
2.35000	-98
2.35833	-100
2.36667	-102
2.37500	-103
2.38333	-103
2.39167	-103
2.40000	-103
2.40833	-104
2.41667	-104
2.42500	-104
2.43333	-105
2.44167	-108
2.45000	-111
2.45833	-114
2.46667	-115
2.47500	-113
2.48333	-111
2.49167	-109
2.50000	-109
2.50833	-110
2.51667	-111
2.52500	-113
2.53333	-115
2.54167	-116
2.55000	-116
2.55833	-115
2.56667	-113
2.57500	-109
2.58333	-106
2.59167	-105
2.60000	-106
2.60833	-108
2.61667	-111
2.62500	-113
2.63333	-114
2.64167	-113
2.65000	-113
2.65833	-114
2.66667	-117
2.67500	-122
2.68333	-126
2.69167	-130
2.70000	-131
2.70833	-131
2.71667	-129
2.72500	-126
2.73333	-123
2.74167	-119
2.75000	-117
2.75833	-116
2.76667	-116
2.77500	-118
2.78333	-119
2.79167	-118
2.80000	-116
2.80833	-114
2.81667	-113
2.82500	-114
2.83333	-119
2.84167	-126
2.85000	-131
2.85833	-132
2.86667	-131
2.87500	-128
2.88333	-124
2.89167	-120
2.90000	-117
2.90833	-116
2.91667	-118
2.92500	-121
2.93333	-126
2.94167	-130
2.95000	-132
2.95833	-131
2.96667	-128
2.97500	-125
2.98333	-122
2.99167	-118
3.00000	-115
3.00833	-112
3.01667	-111
3.02500	-113
3.03333	-116
3.04167	-120
3.05000	-124
3.05833	-127
3.06667	-130
3.07500	-132
3.08333	-133
3.09167	-133
3.10000	-131
3.10833	-129
3.11667	-126
3.12500	-124
3.13333	-124
3.14167	-126
3.15000	-129
3.15833	-131
3.16667	-132
3.17500	-130
3.18333	-126
3.19167	-122
3.20000	-118
3.20833	-116
3.21667	-115
3.22500	-115
3.23333	-116
3.24167	-120
3.25000	-124
3.25833	-128
3.26667	-130
3.27500	-131
3.28333	-130
3.29167	-130
3.30000	-130
3.30833	-131
3.31667	-133
3.32500	-135
3.33333	-136
3.34167	-135
3.35000	-133
3.35833	-129
3.36667	-126
3.37500	-124
3.38333	-123
3.39167	-124
3.40000	-126
3.40833	-128
3.41667	-130
3.42500	-131
3.43333	-132
3.44167	-133
3.45000	-132
3.45833	-132
3.46667	-131
3.47500	-132
3.48333	-135
3.49167	-139
3.50000	-143
3.50833	-146
3.51667	-147
3.52500	-148
3.53333	-148
3.54167	-147
3.55000	-145
3.55833	-142
3.56667	-139
3.57500	-135
3.58333	-130
3.59167	-128
3.60000	-128
3.60833	-129
3.61667	-131
3.62500	-133
3.63333	-135
3.64167	-136
3.65000	-136
3.65833	-137
3.66667	-137
3.67500	-137
3.68333	-135
3.69167	-134
3.70000	-132
3.70833	-130
3.71667	-131
3.72500	-133
3.73333	-137
3.74167	-141
3.75000	-144
3.75833	-147
3.76667	-147
3.77500	-146
3.78333	-144
3.79167	-141
3.80000	-138
3.80833	-137
3.81667	-137
3.82500	-139
3.83333	-142
3.84167	-146
3.85000	-149
3.85833	-150
3.86667	-151
3.87500	-150
3.88333	-149
3.89167	-149
3.90000	-149
3.90833	-149
3.91667	-149
3.92500	-149
3.93333	-149
3.94167	-150
3.95000	-153
3.95833	-157
3.96667	-160
3.97500	-160
3.98333	-159
3.99167	-155
4.00000	-151
4.00833	-148
4.01667	-148
4.02500	-149
4.03333	-149
4.04167	-149
4.05000	-149
4.05833	-150
4.06667	-152
4.07500	-156
4.08333	-159
4.09167	-163
4.10000	-167
4.10833	-170
4.11667	-172
4.12500	-172
4.13333	-170
4.14167	-165
4.15000	-160
4.15833	-156
4.16667	-153
4.17500	-151
4.18333	-151
4.19167	-153
4.20000	-154
4.20833	-157
4.21667	-159
4.22500	-161
4.23333	-161
4.24167	-157
4.25000	-152
4.25833	-146
4.26667	-141
4.27500	-140
4.28333	-141
4.29167	-143
4.30000	-148
4.30833	-153
4.31667	-156
4.32500	-159
4.33333	-161
4.34167	-161
4.35000	-160
4.35833	-160
4.36667	-162
4.37500	-164
4.38333	-166
4.39167	-164
4.40000	-159
4.40833	-153
4.41667	-147
4.42500	-143
4.43333	-143
4.44167	-145
4.45000	-147
4.45833	-149
4.46667	-149
4.47500	-148
4.48333	-146
4.49167	-144
4.50000	-144
4.50833	-146
4.51667	-148
4.52500	-152
4.53333	-157
4.54167	-162
4.55000	-166
4.55833	-170
4.56667	-172
4.57500	-173
4.58333	-173
4.59167	-172
4.60000	-171
4.60833	-171
4.61667	-169
4.62500	-168
4.63333	-167
4.64167	-169
4.65000	-171
4.65833	-174
4.66667	-176
4.67500	-176
4.68333	-175
4.69167	-173
4.70000	-173
4.70833	-172
4.71667	-172
4.72500	-173
4.73333	-172
4.74167	-170
4.75000	-167
4.75833	-163
4.76667	-160
4.77500	-159
4.78333	-159
4.79167	-160
4.80000	-163
4.80833	-166
4.81667	-168
4.82500	-168
4.83333	-168
4.84167	-165
4.85000	-164
4.85833	-163
4.86667	-163
4.87500	-163
4.88333	-164
4.89167	-164
4.90000	-165
4.90833	-167
4.91667	-171
4.92500	-174
4.93333	-176
4.94167	-175
4.95000	-173
4.95833	-170
4.96667	-168
4.97500	-168
4.98333	-170
4.99167	-172
5.00000	-174
5.00833	-176
5.01667	-177
5.02500	-177
5.03333	-176
5.04167	-174
5.05000	-172
5.05833	-170
5.06667	-167
5.07500	-165
5.08333	-163
5.09167	-162
5.10000	-163
5.10833	-165
5.11667	-169
5.12500	-172
5.13333	-173
5.14167	-173
5.15000	-170
5.15833	-167
5.16667	-164
5.17500	-162
5.18333	-162
5.19167	-164
5.20000	-167
5.20833	-169
5.21667	-168
5.22500	-164
5.23333	-157
5.24167	-149
5.25000	-144
5.25833	-141
5.26667	-141
5.27500	-145
5.28333	-150
5.29167	-153
5.30000	-155
5.30833	-156
5.31667	-156
5.32500	-157
5.33333	-158
5.34167	-159
5.35000	-160
5.35833	-159
5.36667	-157
5.37500	-157
5.38333	-157
5.39167	-156
5.40000	-156
5.40833	-156
5.41667	-159
5.42500	-162
5.43333	-166
5.44167	-170
5.45000	-172
5.45833	-172
5.46667	-171
5.47500	-173
5.48333	-176
5.49167	-178
5.50000	-178
5.50833	-176
5.51667	-172
5.52500	-168
5.53333	-166
5.54167	-165
5.55000	-166
5.55833	-169
5.56667	-174
5.57500	-181
5.58333	-187
5.59167	-191
5.60000	-190
5.60833	-186
5.61667	-180
5.62500	-176
5.63333	-175
5.64167	-177
5.65000	-180
5.65833	-183
5.66667	-183
5.67500	-181
5.68333	-178
5.69167	-177
5.70000	-179
5.70833	-180
5.71667	-180
5.72500	-178
5.73333	-174
5.74167	-170
5.75000	-168
5.75833	-170
5.76667	-175
5.77500	-180
5.78333	-183
5.79167	-183
5.80000	-180
5.80833	-178
5.81667	-177
5.82500	-179
5.83333	-181
5.84167	-184
5.85000	-186
5.85833	-188
5.86667	-189
5.87500	-189
5.88333	-189
5.89167	-189
5.90000	-189
5.90833	-191
5.91667	-193
5.92500	-195
5.93333	-197
5.94167	-197
5.95000	-195
5.95833	-193
5.96667	-191
5.97500	-190
5.98333	-190
5.99167	-190
6.00000	-190
6.00833	-187
6.01667	-184
6.02500	-181
6.03333	-180
6.04167	-180
6.05000	-181
6.05833	-181
6.06667	-181
6.07500	-180
6.08333	-181
6.09167	-182
6.10000	-182
6.10833	-181
6.11667	-179
6.12500	-178
6.13333	-178
6.14167	-180
6.15000	-182
6.15833	-183
6.16667	-183
6.17500	-182
6.18333	-180
6.19167	-178
6.20000	-177
6.20833	-176
6.21667	-177
6.22500	-179
6.23333	-181
6.24167	-181
6.25000	-180
6.25833	-177
6.26667	-175
6.27500	-174
6.28333	-176
6.29167	-179
6.30000	-182
6.30833	-184
6.31667	-184
6.32500	-181
6.33333	-177
6.34167	-171
6.35000	-168
6.35833	-169
6.36667	-173
6.37500	-180
6.38333	-188
6.39167	-193
6.40000	-196
6.40833	-196
6.41667	-196
6.42500	-195
6.43333	-197
6.44167	-200
6.45000	-203
6.45833	-204
6.46667	-204
6.47500	-203
6.48333	-202
6.49167	-201
6.50000	-202
6.50833	-201
6.51667	-199
6.52500	-196
6.53333	-194
6.54167	-192
6.55000	-191
6.55833	-192
6.56667	-194
6.57500	-194
6.58333	-193
6.59167	-191
6.60000	-189
6.60833	-187
6.61667	-185
6.62500	-183
6.63333	-184
6.64167	-186
6.65000	-188
6.65833	-189
6.66667	-189
6.67500	-188
6.68333	-187
6.69167	-187
6.70000	-188
6.70833	-190
6.71667	-192
6.72500	-195
6.73333	-198
6.74167	-202
6.75000	-204
6.75833	-203
6.76667	-201
6.77500	-198
6.78333	-197
6.79167	-197
6.80000	-198
6.80833	-198
6.81667	-196
6.82500	-193
6.83333	-190
6.84167	-187
6.85000	-184
6.85833	-182
6.86667	-181
6.87500	-181
6.88333	-183
6.89167	-185
6.90000	-188
6.90833	-191
6.91667	-194
6.92500	-196
6.93333	-197
6.94167	-197
6.95000	-195
6.95833	-191
6.96667	-188
6.97500	-185
6.98333	-184
6.99167	-185
7.00000	-189
7.00833	-192
7.01667	-194
7.02500	-193
7.03333	-192
7.04167	-190
7.05000	-191
7.05833	-194
7.06667	-197
7.07500	-198
7.08333	-198
7.09167	-196
7.10000	-193
7.10833	-192
7.11667	-194
7.12500	-197
7.13333	-199
7.14167	-200
7.15000	-200
7.15833	-200
7.16667	-201
7.17500	-202
7.18333	-203
7.19167	-204
7.20000	-204
7.20833	-204
7.21667	-204
7.22500	-205
7.23333	-204
7.24167	-202
7.25000	-200
7.25833	-198
7.26667	-195
7.27500	-192
7.28333	-188
7.29167	-184
7.30000	-178
7.30833	-175
7.31667	-175
7.32500	-178
7.33333	-183
7.34167	-188
7.35000	-192
7.35833	-194
7.36667	-194
7.37500	-194
7.38333	-193
7.39167	-192
7.40000	-193
7.40833	-194
7.41667	-195
7.42500	-197
7.43333	-198
7.44167	-198
7.45000	-198
7.45833	-197
7.46667	-197
7.47500	-197
7.48333	-198
7.49167	-199
7.50000	-201
7.50833	-203
7.51667	-205
7.52500	-207
7.53333	-209
7.54167	-210
7.55000	-210
7.55833	-209
7.56667	-206
7.57500	-202
7.58333	-200
7.59167	-199
7.60000	-202
7.60833	-206
7.61667	-211
7.62500	-215
7.63333	-218
7.64167	-218
7.65000	-218
7.65833	-217
7.66667	-215
7.67500	-214
7.68333	-214
7.69167	-214
7.70000	-212
7.70833	-208
7.71667	-202
7.72500	-197
7.73333	-192
7.74167	-189
7.75000	-188
7.75833	-188
7.76667	-189
7.77500	-189
7.78333	-187
7.79167	-185
7.80000	-182
7.80833	-180
7.81667	-178
7.82500	-178
7.83333	-180
7.84167	-185
7.85000	-190
7.85833	-195
7.86667	-200
7.87500	-203
7.88333	-206
7.89167	-207
7.90000	-207
7.90833	-205
7.91667	-203
7.92500	-200
7.93333	-197
7.94167	-195
7.95000	-196
7.95833	-198
7.96667	-202
7.97500	-206
7.98333	-209
7.99167	-212
8.00000	-215
8.00833	-217
8.01667	-218
8.02500	-217
8.03333	-213
8.04167	-206
8.05000	-202
8.05833	-200
8.06667	-201
8.07500	-205
8.08333	-208
8.09167	-211
8.10000	-212
8.10833	-210
8.11667	-209
8.12500	-207
8.13333	-207
8.14167	-209
8.15000	-212
8.15833	-214
8.16667	-216
8.17500	-217
8.18333	-216
8.19167	-213
8.20000	-211
8.20833	-208
8.21667	-205
8.22500	-203
8.23333	-200
8.24167	-197
8.25000	-196
8.25833	-196
8.26667	-197
8.27500	-199
8.28333	-202
8.29167	-205
8.30000	-206
8.30833	-208
8.31667	-208
8.32500	-207
8.33333	-206
8.34167	-206
8.35000	-207
8.35833	-208
8.36667	-209
8.37500	-210
8.38333	-210
8.39167	-210
8.40000	-212
8.40833	-216
8.41667	-221
8.42500	-225
8.43333	-228
8.44167	-230
8.45000	-229
8.45833	-228
8.46667	-227
8.47500	-226
8.48333	-224
8.49167	-222
8.50000	-218
8.50833	-215
8.51667	-211
8.52500	-209
8.53333	-208
8.54167	-208
8.55000	-208
8.55833	-207
8.56667	-204
8.57500	-201
8.58333	-197
8.59167	-195
8.60000	-195
8.60833	-197
8.61667	-201
8.62500	-206
8.63333	-209
8.64167	-212
8.65000	-213
8.65833	-215
8.66667	-216
8.67500	-218
8.68333	-220
8.69167	-221
8.70000	-220
8.70833	-219
8.71667	-219
8.72500	-219
8.73333	-220
8.74167	-221
8.75000	-222
8.75833	-223
8.76667	-224
8.77500	-226
8.78333	-229
8.79167	-230
8.80000	-231
8.80833	-230
8.81667	-229
8.82500	-228
8.83333	-228
8.84167	-228
8.85000	-226
8.85833	-221
8.86667	-216
8.87500	-210
8.88333	-205
8.89167	-203
8.90000	-203
8.90833	-204
8.91667	-205
8.92500	-205
8.93333	-204
8.94167	-202
8.95000	-199
8.95833	-199
8.96667	-201
8.97500	-206
8.98333	-211
8.99167	-213
9.00000	-211
9.00833	-207
9.01667	-200
9.02500	-196
9.03333	-196
9.04167	-201
9.05000	-209
9.05833	-217
9.06667	-223
9.07500	-225
9.08333	-224
9.09167	-221
9.10000	-217
9.10833	-213
9.11667	-211
9.12500	-211
9.13333	-213
9.14167	-216
9.15000	-219
9.15833	-221
9.16667	-221
9.17500	-220
9.18333	-217
9.19167	-213
9.20000	-209
9.20833	-207
9.21667	-206
9.22500	-207
9.23333	-208
9.24167	-209
9.25000	-210
9.25833	-210
9.26667	-212
9.27500	-218
9.28333	-225
9.29167	-230
9.30000	-233
9.30833	-234
9.31667	-234
9.32500	-233
9.33333	-231
9.34167	-228
9.35000	-225
9.35833	-222
9.36667	-220
9.37500	-221
9.38333	-224
9.39167	-228
9.40000	-231
9.40833	-233
9.41667	-233
9.42500	-230
9.43333	-227
9.44167	-223
9.45000	-222
9.45833	-223
9.46667	-225
9.47500	-226
9.48333	-226
9.49167	-224
9.50000	-223
9.50833	-223
9.51667	-225
9.52500	-228
9.53333	-231
9.54167	-231
9.55000	-230
9.55833	-229
9.56667	-227
9.57500	-224
9.58333	-220
9.59167	-217
9.60000	-213
9.60833	-211
9.61667	-211
9.62500	-212
9.63333	-214
9.64167	-215
9.65000	-216
9.65833	-216
9.66667	-216
9.67500	-216
9.68333	-219
9.69167	-221
9.70000	-225
9.70833	-229
9.71667	-234
9.72500	-239
9.73333	-242
9.74167	-243
9.75000	-241
9.75833	-235
9.76667	-229
9.77500	-224
9.78333	-221
9.79167	-221
9.80000	-222
9.80833	-224
9.81667	-225
9.82500	-226
9.83333	-226
9.84167	-228
9.85000	-230
9.85833	-233
9.86667	-234
9.87500	-232
9.88333	-230
9.89167	-227
9.90000	-226
9.90833	-228
9.91667	-232
9.92500	-236
9.93333	-238
9.94167	-237
9.95000	-235
9.95833	-231
9.96667	-226
9.97500	-220
9.98333	-215
9.99167	-213
10.00000	-213
10.00833	-215
10.01667	-217
10.02500	-217
10.03333	-215
10.04167	-212
10.05000	-210
10.05833	-212
10.06667	-216
10.07500	-223
10.08333	-229
10.09167	-232
10.10000	-231
10.10833	-229
10.11667	-227
10.12500	-224
10.13333	-224
10.14167	-224
10.15000	-224
10.15833	-222
10.16667	-219
10.17500	-216
10.18333	-214
10.19167	-214
10.20000	-218
10.20833	-222
10.21667	-227
10.22500	-231
10.23333	-231
10.24167	-229
10.25000	-228
10.25833	-228
10.26667	-229
10.27500	-231
10.28333	-232
10.29167	-232
10.30000	-231
10.30833	-229
10.31667	-228
10.32500	-228
10.33333	-227
10.34167	-226
10.35000	-226
10.35833	-226
10.36667	-226
10.37500	-228
10.38333	-231
10.39167	-234
10.40000	-237
10.40833	-240
10.41667	-242
10.42500	-242
10.43333	-239
10.44167	-236
10.45000	-231
10.45833	-224
10.46667	-220
10.47500	-218
10.48333	-219
10.49167	-222
10.50000	-224
10.50833	-226
10.51667	-225
10.52500	-225
10.53333	-225
10.54167	-228
10.55000	-230
10.55833	-231
10.56667	-230
10.57500	-228
10.58333	-226
10.59167	-225
10.60000	-225
10.60833	-225
10.61667	-223
10.62500	-222
10.63333	-222
10.64167	-226
10.65000	-233
10.65833	-242
10.66667	-249
10.67500	-253
10.68333	-253
10.69167	-252
10.70000	-250
10.70833	-248
10.71667	-246
10.72500	-244
10.73333	-241
10.74167	-237
10.75000	-233
10.75833	-230
10.76667	-228
10.77500	-228
10.78333	-228
10.79167	-229
10.80000	-231
10.80833	-232
10.81667	-232
10.82500	-232
10.83333	-232
10.84167	-233
10.85000	-234
10.85833	-235
10.86667	-236
10.87500	-238
10.88333	-239
10.89167	-242
10.90000	-247
10.90833	-250
10.91667	-252
10.92500	-250
10.93333	-246
10.94167	-239
10.95000	-232
10.95833	-225
10.96667	-221
10.97500	-220
10.98333	-222
10.99167	-225
11.00000	-229
11.00833	-231
11.01667	-230
11.02500	-227
11.03333	-222
11.04167	-218
11.05000	-214
11.05833	-213
11.06667	-214
11.07500	-217
11.08333	-221
11.09167	-226
11.10000	-231
11.10833	-234
11.11667	-235
11.12500	-234
11.13333	-233
11.14167	-234
11.15000	-235
11.15833	-236
11.16667	-238
11.17500	-238
11.18333	-237
11.19167	-236
11.20000	-235
11.20833	-235
11.21667	-235
11.22500	-236
11.23333	-237
11.24167	-236
11.25000	-234
11.25833	-231
11.26667	-228
11.27500	-227
11.28333	-227
11.29167	-228
11.30000	-228
11.30833	-228
11.31667	-226
11.32500	-223
11.33333	-221
11.34167	-219
11.35000	-218
11.35833	-217
11.36667	-217
11.37500	-217
11.38333	-219
11.39167	-223
11.40000	-229
11.40833	-234
11.41667	-238
11.42500	-239
11.43333	-240
11.44167	-241
11.45000	-241
11.45833	-240
11.46667	-240
11.47500	-240
11.48333	-241
11.49167	-243
11.50000	-244
11.50833	-244
11.51667	-243
11.52500	-241
11.53333	-239
11.54167	-237
11.55000	-235
11.55833	-234
11.56667	-235
11.57500	-235
11.58333	-234
11.59167	-232
11.60000	-230
11.60833	-228
11.61667	-226
11.62500	-225
11.63333	-223
11.64167	-222
11.65000	-223
11.65833	-226
11.66667	-229
11.67500	-230
11.68333	-230
11.69167	-228
11.70000	-223
11.70833	-219
11.71667	-215
11.72500	-213
11.73333	-211
11.74167	-211
11.75000	-212
11.75833	-214
11.76667	-217
11.77500	-220
11.78333	-223
11.79167	-226
11.80000	-228
11.80833	-229
11.81667	-228
11.82500	-227
11.83333	-226
11.84167	-226
11.85000	-228
11.85833	-231
11.86667	-235
11.87500	-239
11.88333	-243
11.89167	-244
11.90000	-242
11.90833	-239
11.91667	-236
11.92500	-234
11.93333	-234
11.94167	-236
11.95000	-238
11.95833	-239
11.96667	-239
11.97500	-239
11.98333	-239
11.99167	-238
12.00000	-238
12.00833	-236
12.01667	-232
12.02500	-228
12.03333	-224
12.04167	-222
12.05000	-222
12.05833	-226
12.06667	-229
12.07500	-232
12.08333	-233
12.09167	-234
12.10000	-235
12.10833	-237
12.11667	-238
12.12500	-238
12.13333	-236
12.14167	-232
12.15000	-228
12.15833	-224
12.16667	-222
12.17500	-221
12.18333	-222
12.19167	-224
12.20000	-227
12.20833	-228
12.21667	-226
12.22500	-224
12.23333	-221
12.24167	-218
12.25000	-219
12.25833	-222
12.26667	-226
12.27500	-229
12.28333	-229
12.29167	-226
12.30000	-223
12.30833	-221
12.31667	-222
12.32500	-224
12.33333	-225
12.34167	-226
12.35000	-226
12.35833	-226
12.36667	-227
12.37500	-230
12.38333	-234
12.39167	-238
12.40000	-240
12.40833	-241
12.41667	-240
12.42500	-236
12.43333	-233
12.44167	-230
12.45000	-228
12.45833	-228
12.46667	-229
12.47500	-230
12.48333	-230
12.49167	-228
12.50000	-224
12.50833	-219
12.51667	-215
12.52500	-214
12.53333	-216
12.54167	-221
12.55000	-226
12.55833	-230
12.56667	-231
12.57500	-230
12.58333	-226
12.59167	-223
12.60000	-221
12.60833	-221
12.61667	-225
12.62500	-231
12.63333	-238
12.64167	-246
12.65000	-251
12.65833	-252
12.66667	-249
12.67500	-243
12.68333	-237
12.69167	-231
12.70000	-226
12.70833	-224
12.71667	-223
12.72500	-223
12.73333	-224
12.74167	-223
12.75000	-221
12.75833	-218
12.76667	-215
12.77500	-214
12.78333	-216
12.79167	-219
12.80000	-223
12.80833	-227
12.81667	-230
12.82500	-233
12.83333	-234
12.84167	-235
12.85000	-233
12.85833	-230
12.86667	-226
12.87500	-223
12.88333	-221
12.89167	-220
12.90000	-221
12.90833	-224
12.91667	-227
12.92500	-230
12.93333	-231
12.94167	-230
12.95000	-226
12.95833	-221
12.96667	-216
12.97500	-213
12.98333	-212
12.99167	-212
13.00000	-213
13.00833	-214
13.01667	-214
13.02500	-212
13.03333	-209
13.04167	-206
13.05000	-204
13.05833	-203
13.06667	-204
13.07500	-206
13.08333	-208
13.09167	-208
13.10000	-207
13.10833	-206
13.11667	-206
13.12500	-206
13.13333	-208
13.14167	-210
13.15000	-209
13.15833	-206
13.16667	-202
13.17500	-200
13.18333	-200
13.19167	-201
13.20000	-204
13.20833	-205
13.21667	-205
13.22500	-203
13.23333	-202
13.24167	-200
13.25000	-198
13.25833	-196
13.26667	-195
13.27500	-195
13.28333	-196
13.29167	-198
13.30000	-201
13.30833	-203
13.31667	-204
13.32500	-204
13.33333	-202
13.34167	-201
13.35000	-198
13.35833	-196
13.36667	-195
13.37500	-195
13.38333	-196
13.39167	-196
13.40000	-194
13.40833	-192
13.41667	-191
13.42500	-190
13.43333	-191
13.44167	-191
13.45000	-191
13.45833	-189
13.46667	-187
13.47500	-188
13.48333	-189
13.49167	-189
13.50000	-187
13.50833	-183
13.51667	-178
13.52500	-173
13.53333	-169
13.54167	-168
13.55000	-167
13.55833	-167
13.56667	-168
13.57500	-168
13.58333	-168
13.59167	-167
13.60000	-168
13.60833	-169
13.61667	-170
13.62500	-172
13.63333	-173
13.64167	-173
13.65000	-173
13.65833	-171
13.66667	-168
13.67500	-166
13.68333	-164
13.69167	-164
13.70000	-166
13.70833	-169
13.71667	-172
13.72500	-175
13.73333	-176
13.74167	-176
13.75000	-174
13.75833	-170
13.76667	-167
13.77500	-165
13.78333	-165
13.79167	-166
13.80000	-168
13.80833	-170
13.81667	-169
13.82500	-167
13.83333	-163
13.84167	-159
13.85000	-154
13.85833	-149
13.86667	-145
13.87500	-141
13.88333	-139
13.89167	-137
13.90000	-136
13.90833	-135
13.91667	-133
13.92500	-131
13.93333	-129
13.94167	-126
13.95000	-124
13.95833	-123
13.96667	-123
13.97500	-122
13.98333	-120
13.99167	-118
14.00000	-116
14.00833	-115
14.01667	-114
14.02500	-114
14.03333	-115
14.04167	-116
14.05000	-117
14.05833	-115
14.06667	-113
14.07500	-109
14.08333	-106
14.09167	-106
14.10000	-107
14.10833	-109
14.11667	-110
14.12500	-109
14.13333	-107
14.14167	-103
14.15000	-100
14.15833	-97
14.16667	-95
14.17500	-93
14.18333	-91
14.19167	-89
14.20000	-87
14.20833	-86
14.21667	-86
14.22500	-89
14.23333	-93
14.24167	-99
14.25000	-104
14.25833	-109
14.26667	-112
14.27500	-112
14.28333	-110
14.29167	-107
14.30000	-103
14.30833	-100
14.31667	-97
14.32500	-96
14.33333	-94
14.34167	-94
14.35000	-95
14.35833	-96
14.36667	-98
14.37500	-100
14.38333	-101
14.39167	-102
14.40000	-104
14.40833	-106
14.41667	-108
14.42500	-108
14.43333	-106
14.44167	-102
14.45000	-98
14.45833	-96
14.46667	-96
14.47500	-96
14.48333	-96
14.49167	-96
14.50000	-96
14.50833	-95
14.51667	-94
14.52500	-94
14.53333	-94
14.54167	-92
14.55000	-92
14.55833	-92
14.56667	-94
14.57500	-95
14.58333	-95
14.59167	-96
14.60000	-97
14.60833	-100
14.61667	-103
14.62500	-106
14.63333	-108
14.64167	-110
14.65000	-111
14.65833	-112
14.66667	-113
14.67500	-113
14.68333	-111
14.69167	-109
14.70000	-107
14.70833	-108
14.71667	-112
14.72500	-119
14.73333	-125
14.74167	-130
14.75000	-130
14.75833	-127
14.76667	-123
14.77500	-121
14.78333	-122
14.79167	-123
14.80000	-125
14.80833	-126
14.81667	-126
14.82500	-123
14.83333	-121
14.84167	-118
14.85000	-114
14.85833	-111
14.86667	-108
14.87500	-107
14.88333	-105
14.89167	-104
14.90000	-104
14.90833	-107
14.91667	-111
14.92500	-116
14.93333	-122
14.94167	-128
14.95000	-130
14.95833	-130
14.96667	-127
14.97500	-123
14.98333	-119
14.99167	-117
15.00000	-118
15.00833	-120
15.01667	-124
15.02500	-128
15.03333	-130
15.04167	-129
15.05000	-126
15.05833	-122
15.06667	-118
15.07500	-116
15.08333	-116
15.09167	-117
15.10000	-117
15.10833	-119
15.11667	-121
15.12500	-125
15.13333	-130
15.14167	-135
15.15000	-138
15.15833	-138
15.16667	-135
15.17500	-133
15.18333	-130
15.19167	-129
15.20000	-130
15.20833	-131
15.21667	-129
15.22500	-127
15.23333	-124
15.24167	-122
15.25000	-123
15.25833	-128
15.26667	-135
15.27500	-141
15.28333	-146
15.29167	-149
15.30000	-148
15.30833	-147
15.31667	-144
15.32500	-140
15.33333	-136
15.34167	-130
15.35000	-124
15.35833	-117
15.36667	-112
15.37500	-110
15.38333	-111
15.39167	-113
15.40000	-115
15.40833	-117
15.41667	-116
15.42500	-116
15.43333	-116
15.44167	-118
15.45000	-121
15.45833	-126
15.46667	-131
15.47500	-137
15.48333	-143
15.49167	-148
15.50000	-150
15.50833	-148
15.51667	-145
15.52500	-140
15.53333	-134
15.54167	-130
15.55000	-126
15.55833	-125
15.56667	-125
15.57500	-128
15.58333	-131
15.59167	-133
15.60000	-134
15.60833	-133
15.61667	-133
15.62500	-133
15.63333	-134
15.64167	-137
15.65000	-139
15.65833	-141
15.66667	-142
15.67500	-142
15.68333	-140
15.69167	-137
15.70000	-133
15.70833	-131
15.71667	-130
15.72500	-128
15.73333	-125
15.74167	-121
15.75000	-118
15.75833	-115
15.76667	-113
15.77500	-112
15.78333	-112
15.79167	-110
15.80000	-106
15.80833	-102
15.81667	-101
15.82500	-102
15.83333	-106
15.84167	-113
15.85000	-118
15.85833	-119
15.86667	-116
15.87500	-110
15.88333	-102
15.89167	-96
15.90000	-92
15.90833	-92
15.91667	-93
15.92500	-96
15.93333	-99
15.94167	-101
15.95000	-103
15.95833	-103
15.96667	-102
15.97500	-98
15.98333	-95
15.99167	-92
16.00000	-90
16.00833	-88
16.01667	-86
16.02500	-84
16.03333	-83
16.04167	-84
16.05000	-86
16.05833	-88
16.06667	-89
16.07500	-89
16.08333	-88
16.09167	-86
16.10000	-84
16.10833	-81
16.11667	-79
16.12500	-78
16.13333	-78
16.14167	-79
16.15000	-81
16.15833	-82
16.16667	-83
16.17500	-83
16.18333	-83
16.19167	-82
16.20000	-79
16.20833	-75
16.21667	-70
16.22500	-64
16.23333	-59
16.24167	-57
16.25000	-55
16.25833	-53
16.26667	-52
16.27500	-52
16.28333	-52
16.29167	-54
16.30000	-55
16.30833	-56
16.31667	-56
16.32500	-56
16.33333	-56
16.34167	-56
16.35000	-57
16.35833	-60
16.36667	-64
16.37500	-69
16.38333	-73
16.39167	-75
16.40000	-74
16.40833	-72
16.41667	-72
16.42500	-72
16.43333	-72
16.44167	-73
16.45000	-72
16.45833	-69
16.46667	-67
16.47500	-67
16.48333	-68
16.49167	-70
16.50000	-72
16.50833	-74
16.51667	-74
16.52500	-75
16.53333	-79
16.54167	-85
16.55000	-92
16.55833	-97
16.56667	-98
16.57500	-94
16.58333	-88
16.59167	-83
16.60000	-80
16.60833	-80
16.61667	-81
16.62500	-82
16.63333	-84
16.64167	-84
16.65000	-84
16.65833	-84
16.66667	-85
16.67500	-86
16.68333	-86
16.69167	-87
16.70000	-91
16.70833	-96
16.71667	-100
16.72500	-102
16.73333	-100
16.74167	-95
16.75000	-90
16.75833	-88
16.76667	-87
16.77500	-87
16.78333	-88
16.79167	-90
16.80000	-93
16.80833	-96
16.81667	-99
16.82500	-102
16.83333	-105
16.84167	-106
16.85000	-107
16.85833	-109
16.86667	-110
16.87500	-108
16.88333	-104
16.89167	-97
16.90000	-89
16.90833	-84
16.91667	-82
16.92500	-83
16.93333	-87
16.94167	-91
16.95000	-95
16.95833	-96
16.96667	-96
16.97500	-94
16.98333	-91
16.99167	-89
17.00000	-89
17.00833	-90
17.01667	-91
17.02500	-91
17.03333	-91
17.04167	-90
17.05000	-90
17.05833	-92
17.06667	-94
17.07500	-97
17.08333	-99
17.09167	-100
17.10000	-100
17.10833	-99
17.11667	-99
17.12500	-98
17.13333	-97
17.14167	-95
17.15000	-91
17.15833	-86
17.16667	-82
17.17500	-80
17.18333	-82
17.19167	-85
17.20000	-90
17.20833	-94
17.21667	-96
17.22500	-97
17.23333	-96
17.24167	-95
17.25000	-94
17.25833	-93
17.26667	-92
17.27500	-91
17.28333	-90
17.29167	-90
17.30000	-90
17.30833	-92
17.31667	-94
17.32500	-97
17.33333	-100
17.34167	-104
17.35000	-104
17.35833	-102
17.36667	-99
17.37500	-96
17.38333	-94
17.39167	-93
17.40000	-94
17.40833	-93
17.41667	-90
17.42500	-85
17.43333	-78
17.44167	-72
17.45000	-68
17.45833	-67
17.46667	-69
17.47500	-73
17.48333	-77
17.49167	-82
17.50000	-84
17.50833	-85
17.51667	-85
17.52500	-85
17.53333	-88
17.54167	-92
17.55000	-96
17.55833	-98
17.56667	-98
17.57500	-96
17.58333	-95
17.59167	-95
17.60000	-96
17.60833	-98
17.61667	-99
17.62500	-99
17.63333	-97
17.64167	-93
17.65000	-89
17.65833	-85
17.66667	-81
17.67500	-80
17.68333	-80
17.69167	-81
17.70000	-83
17.70833	-86
17.71667	-89
17.72500	-92
17.73333	-94
17.74167	-94
17.75000	-92
17.75833	-88
17.76667	-84
17.77500	-82
17.78333	-83
17.79167	-86
17.80000	-91
17.80833	-95
17.81667	-97
17.82500	-96
17.83333	-94
17.84167	-90
17.85000	-86
17.85833	-82
17.86667	-78
17.87500	-76
17.88333	-76
17.89167	-77
17.90000	-80
17.90833	-83
17.91667	-85
17.92500	-86
17.93333	-86
17.94167	-84
17.95000	-83
17.95833	-84
17.96667	-86
17.97500	-89
17.98333	-92
17.99167	-94
18.00000	-93
18.00833	-91
18.01667	-90
18.02500	-90
18.03333	-90
18.04167	-90
18.05000	-90
18.05833	-91
18.06667	-92
18.07500	-91
18.08333	-89
18.09167	-84
18.10000	-78
18.10833	-73
18.11667	-70
18.12500	-69
18.13333	-72
18.14167	-75
18.15000	-77
18.15833	-78
18.16667	-79
18.17500	-80
18.18333	-82
18.19167	-85
18.20000	-87
18.20833	-89
18.21667	-88
18.22500	-86
18.23333	-82
18.24167	-78
18.25000	-77
18.25833	-78
18.26667	-80
18.27500	-82
18.28333	-83
18.29167	-83
18.30000	-82
18.30833	-82
18.31667	-84
18.32500	-86
18.33333	-89
18.34167	-92
18.35000	-94
18.35833	-95
18.36667	-93
18.37500	-89
18.38333	-83
18.39167	-79
18.40000	-76
18.40833	-76
18.41667	-76
18.42500	-76
18.43333	-76
18.44167	-75
18.45000	-76
18.45833	-79
18.46667	-82
18.47500	-82
18.48333	-80
18.49167	-78
18.50000	-75
18.50833	-73
18.51667	-73
18.52500	-76
18.53333	-80
18.54167	-86
18.55000	-91
18.55833	-96
18.56667	-99
18.57500	-99
18.58333	-95
18.59167	-90
18.60000	-85
18.60833	-81
18.61667	-78
18.62500	-76
18.63333	-75
18.64167	-75
18.65000	-75
18.65833	-73
18.66667	-70
18.67500	-67
18.68333	-64
18.69167	-61
18.70000	-59
18.70833	-58
18.71667	-57
18.72500	-58
18.73333	-58
18.74167	-58
18.75000	-57
18.75833	-58
18.76667	-59
18.77500	-59
18.78333	-58
18.79167	-55
18.80000	-51
18.80833	-49
18.81667	-49
18.82500	-50
18.83333	-51
18.84167	-51
18.85000	-49
18.85833	-46
18.86667	-44
18.87500	-44
18.88333	-45
18.89167	-48
18.90000	-51
18.90833	-53
18.91667	-54
18.92500	-53
18.93333	-51
18.94167	-49
18.95000	-49
18.95833	-49
18.96667	-50
18.97500	-51
18.98333	-50
18.99167	-48
19.00000	-44
19.00833	-41
19.01667	-37
19.02500	-32
19.03333	-28
19.04167	-25
19.05000	-23
19.05833	-21
19.06667	-20
19.07500	-20
19.08333	-21
19.09167	-20
19.10000	-19
19.10833	-16
19.11667	-12
19.12500	-8
19.13333	-4
19.14167	-1
19.15000	1
19.15833	2
19.16667	2
19.17500	3
19.18333	5
19.19167	7
19.20000	10
19.20833	13
19.21667	15
19.22500	18
19.23333	22
19.24167	28
19.25000	34
19.25833	38
19.26667	42
19.27500	45
19.28333	49
19.29167	54
19.30000	61
19.30833	69
19.31667	76
19.32500	83
19.33333	89
19.34167	95
19.35000	103
19.35833	113
19.36667	125
19.37500	139
19.38333	154
19.39167	165
19.40000	174
19.40833	181
19.41667	186
19.42500	192
19.43333	201
19.44167	214
19.45000	231
19.45833	252
19.46667	274
19.47500	298
19.48333	322
19.49167	345
19.50000	369
19.50833	392
19.51667	416
19.52500	443
19.53333	472
19.54167	504
19.55000	537
19.55833	572
19.56667	607
19.57500	643
19.58333	681
19.59167	724
19.60000	773
19.60833	824
19.61667	880
19.62500	936
19.63333	993
19.64167	1051
19.65000	1109
19.65833	1171
19.66667	1234
19.67500	1303
19.68333	1376
19.69167	1452
19.70000	1534
19.70833	1617
19.71667	1707
19.72500	1803
19.73333	1908
19.74167	2021
19.75000	2139
19.75833	2266
19.76667	2394
19.77500	2526
19.78333	2663
19.79167	2806
19.80000	2960
19.80833	3115
19.81667	3279
19.82500	3445
19.83333	3616
19.84167	3794
19.85000	3977
19.85833	4171
19.86667	4370
19.87500	4580
19.88333	4796
19.89167	5019
19.90000	5254
19.90833	5493
19.91667	5746
19.92500	6003
19.93333	6267
19.94167	6540
19.95000	6814
19.95833	7099
19.96667	7385
19.97500	7683
19.98333	7990
19.99167	8303
20.00000	8630
20.00833	8957
20.01667	9297
20.02500	9637
20.03333	9982
20.04167	10335
20.05000	10689
20.05833	11060
20.06667	11431
20.07500	11815
20.08333	12204
20.09167	12594
20.10000	12997
20.10833	13394
20.11667	13802
20.12500	14207
20.13333	14615
20.14167	15030
20.15000	15441
20.15833	15868
20.16667	16290
20.17500	16721
20.18333	17152
20.19167	17581
20.20000	18018
20.20833	18443
20.21667	18875
20.22500	19298
20.23333	19720
20.24167	20145
20.25000	20561
20.25833	20988
20.26667	21404
20.27500	21821
20.28333	22233
20.29167	22635
20.30000	23041
20.30833	23431
20.31667	23823
20.32500	24202
20.33333	24574
20.34167	24944
20.35000	25303
20.35833	25666
20.36667	26017
20.37500	26363
20.38333	26700
20.39167	27023
20.40000	27339
20.40833	27634
20.41667	27920
20.42500	28191
20.43333	28453
20.44167	28708
20.45000	28949
20.45833	29187
20.46667	29407
20.47500	29615
20.48333	29808
20.49167	29984
20.50000	30150
20.50833	30297
20.51667	30433
20.52500	30553
20.53333	30658
20.54167	30750
20.55000	30825
20.55833	30888
20.56667	30936
20.57500	30970
20.58333	30992
20.59167	31000
20.60000	30995
20.60833	30977
20.61667	30944
20.62500	30899
20.63333	30836
20.64167	30759
20.65000	30671
20.65833	30568
20.66667	30457
20.67500	30331
20.68333	30194
20.69167	30044
20.70000	29878
20.70833	29703
20.71667	29514
20.72500	29316
20.73333	29105
20.74167	28880
20.75000	28648
20.75833	28400
20.76667	28147
20.77500	27883
20.78333	27613
20.79167	27339
20.80000	27054
20.80833	26770
20.81667	26472
20.82500	26173
20.83333	25866
20.84167	25551
20.85000	25238
20.85833	24913
20.86667	24591
20.87500	24264
20.88333	23935
20.89167	23611
20.90000	23280
20.90833	22956
20.91667	22621
20.92500	22287
20.93333	21946
20.94167	21599
20.95000	21257
20.95833	20909
20.96667	20571
20.97500	20233
20.98333	19898
20.99167	19571
21.00000	19242
21.00833	18924
21.01667	18604
21.02500	18292
21.03333	17984
21.04167	17677
21.05000	17379
21.05833	17077
21.06667	16784
21.07500	16493
21.08333	16206
21.09167	15929
21.10000	15651
21.10833	15384
21.11667	15114
21.12500	14854
21.13333	14600
21.14167	14350
21.15000	14114
21.15833	13879
21.16667	13656
21.17500	13437
21.18333	13223
21.19167	13016
21.20000	12809
21.20833	12613
21.21667	12418
21.22500	12231
21.23333	12049
21.24167	11871
21.25000	11703
21.25833	11538
21.26667	11384
21.27500	11237
21.28333	11097
21.29167	10960
21.30000	10823
21.30833	10691
21.31667	10561
21.32500	10436
21.33333	10317
21.34167	10201
21.35000	10090
21.35833	9980
21.36667	9876
21.37500	9775
21.38333	9679
21.39167	9588
21.40000	9499
21.40833	9414
21.41667	9330
21.42500	9250
21.43333	9172
21.44167	9096
21.45000	9024
21.45833	8952
21.46667	8884
21.47500	8816
21.48333	8750
21.49167	8687
21.50000	8625
21.50833	8569
21.51667	8513
21.52500	8461
21.53333	8411
21.54167	8363
21.55000	8317
21.55833	8272
21.56667	8229
21.57500	8185
21.58333	8140
21.59167	8095
21.60000	8049
21.60833	8003
21.61667	7957
21.62500	7911
21.63333	7867
21.64167	7822
21.65000	7778
21.65833	7732
21.66667	7687
21.67500	7642
21.68333	7599
21.69167	7559
21.70000	7520
21.70833	7482
21.71667	7443
21.72500	7406
21.73333	7368
21.74167	7330
21.75000	7292
21.75833	7253
21.76667	7212
21.77500	7170
21.78333	7128
21.79167	7088
21.80000	7048
21.80833	7012
21.81667	6976
21.82500	6941
21.83333	6905
21.84167	6867
21.85000	6829
21.85833	6789
21.86667	6750
21.87500	6712
21.88333	6675
21.89167	6638
21.90000	6600
21.90833	6561
21.91667	6520
21.92500	6481
21.93333	6446
21.94167	6413
21.95000	6381
21.95833	6350
21.96667	6319
21.97500	6285
21.98333	6251
21.99167	6217
22.00000	6184
22.00833	6151
22.01667	6116
22.02500	6082
22.03333	6050
22.04167	6020
22.05000	5992
22.05833	5967
22.06667	5940
22.07500	5911
22.08333	5879
22.09167	5846
22.10000	5811
22.10833	5775
22.11667	5738
22.12500	5701
22.13333	5665
22.14167	5631
22.15000	5600
22.15833	5571
22.16667	5542
22.17500	5509
22.18333	5475
22.19167	5442
22.20000	5409
22.20833	5380
22.21667	5354
22.22500	5329
22.23333	5304
22.24167	5278
22.25000	5249
22.25833	5215
22.26667	5179
22.27500	5141
22.28333	5104
22.29167	5068
22.30000	5033
22.30833	4999
22.31667	4964
22.32500	4930
22.33333	4896
22.34167	4861
22.35000	4828
22.35833	4792
22.36667	4756
22.37500	4718
22.38333	4680
22.39167	4641
22.40000	4603
22.40833	4567
22.41667	4531
22.42500	4496
22.43333	4460
22.44167	4424
22.45000	4388
22.45833	4353
22.46667	4317
22.47500	4282
22.48333	4246
22.49167	4210
22.50000	4174
22.50833	4138
22.51667	4099
22.52500	4059
22.53333	4019
22.54167	3980
22.55000	3945
22.55833	3911
22.56667	3877
22.57500	3840
22.58333	3802
22.59167	3764
22.60000	3724
22.60833	3687
22.61667	3649
22.62500	3613
22.63333	3576
22.64167	3540
22.65000	3507
22.65833	3475
22.66667	3446
22.67500	3416
22.68333	3386
22.69167	3354
22.70000	3317
22.70833	3280
22.71667	3241
22.72500	3204
22.73333	3172
22.74167	3144
22.75000	3119
22.75833	3094
22.76667	3068
22.77500	3039
22.78333	3011
22.79167	2984
22.80000	2958
22.80833	2933
22.81667	2908
22.82500	2883
22.83333	2860
22.84167	2836
22.85000	2813
22.85833	2788
22.86667	2763
22.87500	2736
22.88333	2710
22.89167	2685
22.90000	2663
22.90833	2643
22.91667	2625
22.92500	2608
22.93333	2592
22.94167	2575
22.95000	2556
22.95833	2534
22.96667	2513
22.97500	2493
22.98333	2474
22.99167	2460
23.00000	2448
23.00833	2439
23.01667	2430
23.02500	2419
23.03333	2405
23.04167	2389
23.05000	2372
23.05833	2355
23.06667	2340
23.07500	2328
23.08333	2318
23.09167	2309
23.10000	2300
23.10833	2290
23.11667	2277
23.12500	2264
23.13333	2252
23.14167	2241
23.15000	2231
23.15833	2220
23.16667	2208
23.17500	2195
23.18333	2181
23.19167	2170
23.20000	2161
23.20833	2155
23.21667	2151
23.22500	2146
23.23333	2140
23.24167	2132
23.25000	2125
23.25833	2118
23.26667	2115
23.27500	2115
23.28333	2116
23.29167	2116
23.30000	2114
23.30833	2109
23.31667	2100
23.32500	2088
23.33333	2076
23.34167	2063
23.35000	2052
23.35833	2044
23.36667	2037
23.37500	2031
23.38333	2024
23.39167	2016
23.40000	2008
23.40833	2000
23.41667	1993
23.42500	1986
23.43333	1980
23.44167	1974
23.45000	1969
23.45833	1963
23.46667	1957
23.47500	1949
23.48333	1941
23.49167	1932
23.50000	1923
23.50833	1914
23.51667	1905
23.52500	1898
23.53333	1893
23.54167	1889
23.55000	1886
23.55833	1884
23.56667	1880
23.57500	1873
23.58333	1866
23.59167	1859
23.60000	1855
23.60833	1851
23.61667	1848
23.62500	1843
23.63333	1835
23.64167	1823
23.65000	1811
23.65833	1797
23.66667	1785
23.67500	1776
23.68333	1768
23.69167	1762
23.70000	1756
23.70833	1750
23.71667	1744
23.72500	1739
23.73333	1735
23.74167	1729
23.75000	1721
23.75833	1709
23.76667	1696
23.77500	1684
23.78333	1676
23.79167	1671
23.80000	1669
23.80833	1667
23.81667	1664
23.82500	1660
23.83333	1655
23.84167	1650
23.85000	1642
23.85833	1632
23.86667	1623
23.87500	1615
23.88333	1608
23.89167	1604
23.90000	1603
23.90833	1602
23.91667	1599
23.92500	1596
23.93333	1592
23.94167	1588
23.95000	1585
23.95833	1582
23.96667	1580
23.97500	1578
23.98333	1576
23.99167	1575
24.00000	1575
24.00833	1575
24.01667	1574
24.02500	1572
24.03333	1570
24.04167	1568
24.05000	1566
24.05833	1564
24.06667	1564
24.07500	1565
24.08333	1568
24.09167	1573
24.10000	1578
24.10833	1582
24.11667	1586
24.12500	1588
24.13333	1589
24.14167	1590
24.15000	1593
24.15833	1595
24.16667	1598
24.17500	1601
24.18333	1603
24.19167	1605
24.20000	1607
24.20833	1613
24.21667	1622
24.22500	1632
24.23333	1641
24.24167	1649
24.25000	1655
24.25833	1661
24.26667	1666
24.27500	1674
24.28333	1684
24.29167	1695
24.30000	1709
24.30833	1725
24.31667	1739
24.32500	1752
24.33333	1764
24.34167	1775
24.35000	1785
24.35833	1795
24.36667	1805
24.37500	1812
24.38333	1818
24.39167	1823
24.40000	1829
24.40833	1838
24.41667	1849
24.42500	1863
24.43333	1874
24.44167	1884
24.45000	1892
24.45833	1900
24.46667	1909
24.47500	1921
24.48333	1933
24.49167	1943
24.50000	1952
24.50833	1961
24.51667	1971
24.52500	1983
24.53333	1995
24.54167	2007
24.55000	2017
24.55833	2026
24.56667	2036
24.57500	2046
24.58333	2058
24.59167	2070
24.60000	2081
24.60833	2091
24.61667	2099
24.62500	2106
24.63333	2111
24.64167	2114
24.65000	2115
24.65833	2114
24.66667	2113
24.67500	2115
24.68333	2120
24.69167	2126
24.70000	2134
24.70833	2140
24.71667	2144
24.72500	2146
24.73333	2148
24.74167	2150
24.75000	2151
24.75833	2150
24.76667	2149
24.77500	2149
24.78333	2149
24.79167	2150
24.80000	2152
24.80833	2153
24.81667	2152
24.82500	2149
24.83333	2145
24.84167	2142
24.85000	2137
24.85833	2132
24.86667	2124
24.87500	2115
24.88333	2107
24.89167	2100
24.90000	2097
24.90833	2096
24.91667	2095
24.92500	2093
24.93333	2088
24.94167	2081
24.95000	2073
24.95833	2064
24.96667	2056
24.97500	2048
24.98333	2040
24.99167	2031
25.00000	2020
25.00833	2009
25.01667	1997
25.02500	1985
25.03333	1974
25.04167	1962
25.05000	1951
25.05833	1941
25.06667	1932
25.07500	1925
25.08333	1918
25.09167	1912
25.10000	1904
25.10833	1894
25.11667	1881
25.12500	1868
25.13333	1855
25.14167	1842
25.15000	1830
25.15833	1817
25.16667	1805
25.17500	1792
25.18333	1780
25.19167	1768
25.20000	1759
25.20833	1750
25.21667	1742
25.22500	1734
25.23333	1725
25.24167	1716
25.25000	1707
25.25833	1698
25.26667	1690
25.27500	1681
25.28333	1671
25.29167	1659
25.30000	1645
25.30833	1631
25.31667	1618
25.32500	1607
25.33333	1597
25.34167	1588
25.35000	1580
25.35833	1573
25.36667	1567
25.37500	1561
25.38333	1556
25.39167	1552
25.40000	1548
25.40833	1543
25.41667	1538
25.42500	1532
25.43333	1524
25.44167	1514
25.45000	1506
25.45833	1498
25.46667	1491
25.47500	1485
25.48333	1478
25.49167	1472
25.50000	1467
25.50833	1462
25.51667	1457
25.52500	1453
25.53333	1448
25.54167	1443
25.55000	1439
25.55833	1436
25.56667	1433
25.57500	1432
25.58333	1431
25.59167	1431
25.60000	1430
25.60833	1426
25.61667	1418
25.62500	1409
25.63333	1402
25.64167	1397
25.65000	1396
25.65833	1399
25.66667	1405
25.67500	1410
25.68333	1414
25.69167	1415
25.70000	1413
25.70833	1408
25.71667	1402
25.72500	1396
25.73333	1391
25.74167	1388
25.75000	1386
25.75833	1386
25.76667	1388
25.77500	1391
25.78333	1393
25.79167	1395
25.80000	1396
25.80833	1395
25.81667	1393
25.82500	1389
25.83333	1385
25.84167	1381
25.85000	1379
25.85833	1378
25.86667	1378
25.87500	1377
25.88333	1376
25.89167	1376
25.90000	1376
25.90833	1376
25.91667	1377
25.92500	1380
25.93333	1383
25.94167	1387
25.95000	1392
25.95833	1398
25.96667	1403
25.97500	1406
25.98333	1407
25.99167	1406
26.00000	1405
26.00833	1405
26.01667	1408
26.02500	1413
26.03333	1421
26.04167	1429
26.05000	1438
26.05833	1447
26.06667	1455
26.07500	1461
26.08333	1466
26.09167	1470
26.10000	1473
26.10833	1475
26.11667	1476
26.12500	1476
26.13333	1476
26.14167	1479
26.15000	1484
26.15833	1493
26.16667	1502
26.17500	1509
26.18333	1515
26.19167	1519
26.20000	1522
26.20833	1528
26.21667	1536
26.22500	1546
26.23333	1558
26.24167	1571
26.25000	1583
26.25833	1594
26.26667	1604
26.27500	1611
26.28333	1618
26.29167	1626
26.30000	1635
26.30833	1644
26.31667	1652
26.32500	1660
26.33333	1666
26.34167	1672
26.35000	1680
26.35833	1689
26.36667	1698
26.37500	1705
26.38333	1710
26.39167	1716
26.40000	1725
26.40833	1735
26.41667	1748
26.42500	1761
26.43333	1772
26.44167	1781
26.45000	1789
26.45833	1795
26.46667	1801
26.47500	1809
26.48333	1820
26.49167	1832
26.50000	1847
26.50833	1860
26.51667	1873
26.52500	1883
26.53333	1892
26.54167	1899
26.55000	1904
26.55833	1906
26.56667	1907
26.57500	1909
26.58333	1912
26.59167	1916
26.60000	1921
26.60833	1926
26.61667	1931
26.62500	1937
26.63333	1945
26.64167	1953
26.65000	1960
26.65833	1966
26.66667	1970
26.67500	1972
26.68333	1975
26.69167	1980
26.70000	1988
26.70833	1999
26.71667	2009
26.72500	2019
26.73333	2026
26.74167	2032
26.75000	2036
26.75833	2038
26.76667	2038
26.77500	2035
26.78333	2032
26.79167	2030
26.80000	2029
26.80833	2032
26.81667	2036
26.82500	2041
26.83333	2045
26.84167	2048
26.85000	2049
26.85833	2049
26.86667	2047
26.87500	2045
26.88333	2043
26.89167	2041
26.90000	2040
26.90833	2040
26.91667	2040
26.92500	2041
26.93333	2040
26.94167	2038
26.95000	2036
26.95833	2035
26.96667	2034
26.97500	2031
26.98333	2026
26.99167	2019
27.00000	2012
27.00833	2007
27.01667	2004
27.02500	2003
27.03333	2005
27.04167	2007
27.05000	2006
27.05833	2002
27.06667	1995
27.07500	1985
27.08333	1973
27.09167	1962
27.10000	1954
27.10833	1948
27.11667	1945
27.12500	1944
27.13333	1945
27.14167	1946
27.15000	1947
27.15833	1947
27.16667	1947
27.17500	1944
27.18333	1938
27.19167	1930
27.20000	1920
27.20833	1912
27.21667	1906
27.22500	1903
27.23333	1900
27.24167	1898
27.25000	1897
27.25833	1897
27.26667	1897
27.27500	1898
27.28333	1897
27.29167	1895
27.30000	1891
27.30833	1887
27.31667	1882
27.32500	1877
27.33333	1874
27.34167	1874
27.35000	1875
27.35833	1877
27.36667	1878
27.37500	1879
27.38333	1878
27.39167	1879
27.40000	1882
27.40833	1886
27.41667	1891
27.42500	1896
27.43333	1899
27.44167	1901
27.45000	1902
27.45833	1903
27.46667	1904
27.47500	1904
27.48333	1903
27.49167	1903
27.50000	1904
27.50833	1905
27.51667	1905
27.52500	1905
27.53333	1905
27.54167	1906
27.55000	1910
27.55833	1916
27.56667	1922
27.57500	1925
27.58333	1926
27.59167	1929
27.60000	1933
27.60833	1941
27.61667	1952
27.62500	1965
27.63333	1975
27.64167	1985
27.65000	1993
27.65833	2001
27.66667	2009
27.67500	2016
27.68333	2021
27.69167	2025
27.70000	2028
27.70833	2031
27.71667	2037
27.72500	2047
27.73333	2060
27.74167	2074
27.75000	2087
27.75833	2100
27.76667	2111
27.77500	2121
27.78333	2130
27.79167	2140
27.80000	2151
27.80833	2163
27.81667	2177
27.82500	2190
27.83333	2203
27.84167	2214
27.85000	2224
27.85833	2235
27.86667	2246
27.87500	2260
27.88333	2276
27.89167	2293
27.90000	2310
27.90833	2327
27.91667	2344
27.92500	2359
27.93333	2374
27.94167	2389
27.95000	2403
27.95833	2417
27.96667	2431
27.97500	2449
27.98333	2468
27.99167	2488
28.00000	2508
28.00833	2526
28.01667	2542
28.02500	2556
28.03333	2569
28.04167	2582
28.05000	2596
28.05833	2612
28.06667	2630
28.07500	2650
28.08333	2670
28.09167	2691
28.10000	2710
28.10833	2728
28.11667	2745
28.12500	2762
28.13333	2778
28.14167	2794
28.15000	2810
28.15833	2827
28.16667	2844
28.17500	2862
28.18333	2880
28.19167	2896
28.20000	2910
28.20833	2923
28.21667	2935
28.22500	2948
28.23333	2962
28.24167	2978
28.25000	2993
28.25833	3006
28.26667	3018
28.27500	3029
28.28333	3041
28.29167	3052
28.30000	3065
28.30833	3079
28.31667	3092
28.32500	3104
28.33333	3115
28.34167	3125
28.35000	3133
28.35833	3140
28.36667	3146
28.37500	3153
28.38333	3161
28.39167	3170
28.40000	3180
28.40833	3189
28.41667	3196
28.42500	3202
28.43333	3206
28.44167	3208
28.45000	3209
28.45833	3212
28.46667	3217
28.47500	3221
28.48333	3224
28.49167	3227
28.50000	3228
28.50833	3228
28.51667	3228
28.52500	3227
28.53333	3226
28.54167	3226
28.55000	3226
28.55833	3227
28.56667	3228
28.57500	3226
28.58333	3224
28.59167	3220
28.60000	3216
28.60833	3212
28.61667	3211
28.62500	3212
28.63333	3213
28.64167	3216
28.65000	3219
28.65833	3222
28.66667	3223
28.67500	3223
28.68333	3221
28.69167	3217
28.70000	3214
28.70833	3212
28.71667	3210
28.72500	3209
28.73333	3206
28.74167	3200
28.75000	3193
28.75833	3185
28.76667	3179
28.77500	3173
28.78333	3168
28.79167	3163
28.80000	3158
28.80833	3152
28.81667	3146
28.82500	3141
28.83333	3140
28.84167	3142
28.85000	3147
28.85833	3153
28.86667	3158
28.87500	3161
28.88333	3161
28.89167	3159
28.90000	3157
28.90833	3153
28.91667	3150
28.92500	3148
28.93333	3147
28.94167	3149
28.95000	3151
28.95833	3154
28.96667	3158
28.97500	3161
28.98333	3165
28.99167	3169
29.00000	3173
29.00833	3178
29.01667	3184
29.02500	3189
29.03333	3195
29.04167	3201
29.05000	3206
29.05833	3209
29.06667	3212
29.07500	3217
29.08333	3221
29.09167	3226
29.10000	3231
29.10833	3238
29.11667	3247
29.12500	3258
29.13333	3269
29.14167	3280
29.15000	3290
29.15833	3299
29.16667	3308
29.17500	3319
29.18333	3330
29.19167	3343
29.20000	3356
29.20833	3370
29.21667	3385
29.22500	3399
29.23333	3414
29.24167	3430
29.25000	3446
29.25833	3462
29.26667	3477
29.27500	3491
29.28333	3505
29.29167	3520
29.30000	3536
29.30833	3555
29.31667	3577
29.32500	3601
29.33333	3625
29.34167	3650
29.35000	3674
29.35833	3698
29.36667	3721
29.37500	3746
29.38333	3771
29.39167	3794
29.40000	3818
29.40833	3843
29.41667	3870
29.42500	3898
29.43333	3927
29.44167	3958
29.45000	3988
29.45833	4020
29.46667	4052
29.47500	4085
29.48333	4118
29.49167	4151
29.50000	4186
29.50833	4223
29.51667	4265
29.52500	4310
29.53333	4358
29.54167	4407
29.55000	4454
29.55833	4500
29.56667	4545
29.57500	4595
29.58333	4650
29.59167	4709
29.60000	4774
29.60833	4840
29.61667	4907
29.62500	4974
29.63333	5045
29.64167	5120
29.65000	5198
29.65833	5279
29.66667	5361
29.67500	5445
29.68333	5532
29.69167	5623
29.70000	5724
29.70833	5829
29.71667	5943
29.72500	6062
29.73333	6185
29.74167	6315
29.75000	6446
29.75833	6586
29.76667	6728
29.77500	6879
29.78333	7037
29.79167	7204
29.80000	7385
29.80833	7572
29.81667	7774
29.82500	7983
29.83333	8200
29.84167	8428
29.85000	8658
29.85833	8901
29.86667	9149
29.87500	9410
29.88333	9684
29.89167	9972
29.90000	10284
29.90833	10606
29.91667	10952
29.92500	11307
29.93333	11675
29.94167	12058
29.95000	12446
29.95833	12856
29.96667	13273
29.97500	13712
29.98333	14172
29.99167	14647
30.00000	15153
30.00833	15667
30.01667	16210
30.02500	16764
30.03333	17338
30.04167	17937
30.05000	18546
30.05833	19191
30.06667	19843
30.07500	20524
30.08333	21225
30.09167	21939
30.10000	22691
30.10833	23449
30.11667	24248
30.12500	25057
30.13333	25885
30.14167	26739
30.15000	27592
30.15833	28483
30.16667	29374
30.17500	30299
30.18333	31245
30.19167	32205
30.20000	33206
30.20833	34204
30.21667	35240
30.22500	36277
30.23333	37325
30.24167	38395
30.25000	39455
30.25833	40553
30.26667	41645
30.27500	42770
30.28333	43911
30.29167	45054
30.30000	46231
30.30833	47386
30.31667	48563
30.32500	49726
30.33333	50886
30.34167	52059
30.35000	53210
30.35833	54393
30.36667	55554
30.37500	56731
30.38333	57908
30.39167	59071
30.40000	60253
30.40833	61401
30.41667	62560
30.42500	63694
30.43333	64811
30.44167	65927
30.45000	67008
30.45833	68104
30.46667	69165
30.47500	70226
30.48333	71272
30.49167	72285
30.50000	73296
30.50833	74257
30.51667	75205
30.52500	76113
30.53333	76991
30.54167	77854
30.55000	78677
30.55833	79496
30.56667	80274
30.57500	81028
30.58333	81751
30.59167	82428
30.60000	83082
30.60833	83683
30.61667	84256
30.62500	84786
30.63333	85276
30.64167	85734
30.65000	86146
30.65833	86529
30.66667	86868
30.67500	87171
30.68333	87437
30.69167	87661
30.70000	87850
30.70833	87992
30.71667	88092
30.72500	88148
30.73333	88158
30.74167	88127
30.75000	88056
30.75833	87945
30.76667	87799
30.77500	87612
30.78333	87387
30.79167	87123
30.80000	86811
30.80833	86467
30.81667	86075
30.82500	85652
30.83333	85194
30.84167	84699
30.85000	84181
30.85833	83618
30.86667	83032
30.87500	82401
30.88333	81738
30.89167	81052
30.90000	80323
30.90833	79584
30.91667	78801
30.92500	78000
30.93333	77169
30.94167	76300
30.95000	75424
30.95833	74503
30.96667	73583
30.97500	72636
30.98333	71674
30.99167	70710
31.00000	69713
31.00833	68722
31.01667	67695
31.02500	66664
31.03333	65620
31.04167	64551
31.05000	63492
31.05833	62397
31.06667	61319
31.07500	60226
31.08333	59135
31.09167	58061
31.10000	56970
31.10833	55902
31.11667	54809
31.12500	53726
31.13333	52640
31.14167	51541
31.15000	50467
31.15833	49371
31.16667	48305
31.17500	47238
31.18333	46181
31.19167	45148
31.20000	44105
31.20833	43094
31.21667	42071
31.22500	41069
31.23333	40078
31.24167	39085
31.25000	38123
31.25833	37150
31.26667	36211
31.27500	35281
31.28333	34368
31.29167	33484
31.30000	32598
31.30833	31746
31.31667	30888
31.32500	30051
31.33333	29230
31.34167	28414
31.35000	27632
31.35833	26851
31.36667	26105
31.37500	25369
31.38333	24651
31.39167	23961
31.40000	23273
31.40833	22618
31.41667	21966
31.42500	21334
31.43333	20717
31.44167	20105
31.45000	19521
31.45833	18942
31.46667	18391
31.47500	17852
31.48333	17331
31.49167	16830
31.50000	16334
31.50833	15861
31.51667	15390
31.52500	14935
31.53333	14494
31.54167	14062
31.55000	13654
31.55833	13254
31.56667	12876
31.57500	12507
31.58333	12149
31.59167	11807
31.60000	11469
31.60833	11148
31.61667	10830
31.62500	10524
31.63333	10227
31.64167	9935
31.65000	9658
31.65833	9386
31.66667	9129
31.67500	8879
31.68333	8638
31.69167	8409
31.70000	8183
31.70833	7971
31.71667	7763
31.72500	7567
31.73333	7383
31.74167	7205
31.75000	7037
31.75833	6870
31.76667	6710
31.77500	6551
31.78333	6396
31.79167	6249
31.80000	6107
31.80833	5975
31.81667	5844
31.82500	5720
31.83333	5600
31.84167	5483
31.85000	5374
31.85833	5268
31.86667	5167
31.87500	5067
31.88333	4969
31.89167	4874
31.90000	4782
31.90833	4695
31.91667	4611
31.92500	4531
31.93333	4455
31.94167	4380
31.95000	4310
31.95833	4240
31.96667	4174
31.97500	4111
31.98333	4045
31.99167	3980
32.00000	3922
32.00833	3872
32.01667	3825
32.02500	3782
32.03333	3741
32.04167	3698
32.05000	3655
32.05833	3616
32.06667	3581
32.07500	3547
32.08333	3509
32.09167	3469
32.10000	3429
32.10833	3393
32.11667	3357
32.12500	3319
32.13333	3287
32.14167	3263
32.15000	3246
32.15833	3232
32.16667	3218
32.17500	3204
32.18333	3188
32.19167	3169
32.20000	3148
32.20833	3127
32.21667	3107
32.22500	3088
32.23333	3072
32.24167	3060
32.25000	3051
32.25833	3044
32.26667	3039
32.27500	3035
32.28333	3032
32.29167	3030
32.30000	3028
32.30833	3026
32.31667	3024
32.32500	3021
32.33333	3019
32.34167	3017
32.35000	3017
32.35833	3021
32.36667	3027
32.37500	3034
32.38333	3040
32.39167	3047
32.40000	3054
32.40833	3066
32.41667	3083
32.42500	3104
32.43333	3125
32.44167	3148
32.45000	3170
32.45833	3190
32.46667	3209
32.47500	3233
32.48333	3261
32.49167	3293
32.50000	3330
32.50833	3366
32.51667	3403
32.52500	3440
32.53333	3479
32.54167	3520
32.55000	3563
32.55833	3610
32.56667	3660
32.57500	3715
32.58333	3772
32.59167	3833
32.60000	3897
32.60833	3963
32.61667	4031
32.62500	4101
32.63333	4177
32.64167	4259
32.65000	4343
32.65833	4432
32.66667	4521
32.67500	4613
32.68333	4707
32.69167	4803
32.70000	4906
32.70833	5010
32.71667	5119
32.72500	5232
32.73333	5350
32.74167	5474
32.75000	5601
32.75833	5735
32.76667	5869
32.77500	6008
32.78333	6151
32.79167	6296
32.80000	6448
32.80833	6600
32.81667	6760
32.82500	6922
32.83333	7088
32.84167	7262
32.85000	7438
32.85833	7626
32.86667	7817
32.87500	8015
32.88333	8217
32.89167	8419
32.90000	8626
32.90833	8831
32.91667	9041
32.92500	9252
32.93333	9466
32.94167	9686
32.95000	9905
32.95833	10133
32.96667	10361
32.97500	10591
32.98333	10823
32.99167	11054
33.00000	11294
33.00833	11534
33.01667	11783
33.02500	12033
33.03333	12281
33.04167	12532
33.05000	12781
33.05833	13038
33.06667	13293
33.07500	13551
33.08333	13810
33.09167	14062
33.10000	14317
33.10833	14563
33.11667	14812
33.12500	15059
33.13333	15306
33.14167	15557
33.15000	15805
33.15833	16059
33.16667	16307
33.17500	16556
33.18333	16802
33.19167	17044
33.20000	17291
33.20833	17531
33.21667	17774
33.22500	18012
33.23333	18246
33.24167	18478
33.25000	18698
33.25833	18916
33.26667	19125
33.27500	19331
33.28333	19533
33.29167	19729
33.30000	19927
33.30833	20116
33.31667	20304
33.32500	20484
33.33333	20656
33.34167	20822
33.35000	20978
33.35833	21132
33.36667	21280
33.37500	21426
33.38333	21568
33.39167	21700
33.40000	21825
33.40833	21937
33.41667	22041
33.42500	22137
33.43333	22226
33.44167	22313
33.45000	22392
33.45833	22466
33.46667	22533
33.47500	22593
33.48333	22646
33.49167	22688
33.50000	22724
33.50833	22750
33.51667	22767
33.52500	22777
33.53333	22779
33.54167	22774
33.55000	22762
33.55833	22742
33.56667	22716
33.57500	22682
33.58333	22640
33.59167	22591
33.60000	22534
33.60833	22470
33.61667	22396
33.62500	22315
33.63333	22226
33.64167	22130
33.65000	22032
33.65833	21928
33.66667	21823
33.67500	21712
33.68333	21595
33.69167	21471
33.70000	21336
33.70833	21196
33.71667	21046
33.72500	20890
33.73333	20729
33.74167	20562
33.75000	20396
33.75833	20226
33.76667	20055
33.77500	19879
33.78333	19698
33.79167	19513
33.80000	19319
33.80833	19125
33.81667	18926
33.82500	18727
33.83333	18527
33.84167	18322
33.85000	18117
33.85833	17904
33.86667	17692
33.87500	17473
33.88333	17252
33.89167	17033
33.90000	16809
33.90833	16588
33.91667	16362
33.92500	16138
33.93333	15915
33.94167	15689
33.95000	15469
33.95833	15244
33.96667	15022
33.97500	14797
33.98333	14570
33.99167	14345
34.00000	14115
34.00833	13892
34.01667	13667
34.02500	13447
34.03333	13227
34.04167	13005
34.05000	12786
34.05833	12561
34.06667	12342
34.07500	12123
34.08333	11907
34.09167	11696
34.10000	11484
34.10833	11279
34.11667	11074
34.12500	10871
34.13333	10670
34.14167	10464
34.15000	10262
34.15833	10057
34.16667	9859
34.17500	9666
34.18333	9476
34.19167	9293
34.20000	9108
34.20833	8931
34.21667	8754
34.22500	8580
34.23333	8408
34.24167	8234
34.25000	8064
34.25833	7893
34.26667	7729
34.27500	7569
34.28333	7412
34.29167	7259
34.30000	7104
34.30833	6953
34.31667	6799
34.32500	6647
34.33333	6499
34.34167	6351
34.35000	6212
34.35833	6075
34.36667	5944
34.37500	5815
34.38333	5687
34.39167	5561
34.40000	5433
34.40833	5310
34.41667	5190
34.42500	5074
34.43333	4963
34.44167	4853
34.45000	4746
34.45833	4636
34.46667	4528
34.47500	4421
34.48333	4317
34.49167	4217
34.50000	4119
34.50833	4028
34.51667	3939
34.52500	3853
34.53333	3769
34.54167	3683
34.55000	3599
34.55833	3515
34.56667	3433
34.57500	3354
34.58333	3277
34.59167	3205
34.60000	3134
34.60833	3065
34.61667	2996
34.62500	2929
34.63333	2864
34.64167	2799
34.65000	2736
34.65833	2670
34.66667	2606
34.67500	2543
34.68333	2483
34.69167	2427
34.70000	2373
34.70833	2321
34.71667	2269
34.72500	2217
34.73333	2166
34.74167	2116
34.75000	2068
34.75833	2021
34.76667	1978
34.77500	1937
34.78333	1899
34.79167	1862
34.80000	1825
34.80833	1787
34.81667	1748
34.82500	1709
34.83333	1671
34.84167	1635
34.85000	1601
34.85833	1569
34.86667	1538
34.87500	1507
34.88333	1477
34.89167	1448
34.90000	1420
34.90833	1394
34.91667	1370
34.92500	1347
34.93333	1325
34.94167	1303
34.95000	1280
34.95833	1256
34.96667	1231
34.97500	1207
34.98333	1182
34.99167	1158
35.00000	1132
35.00833	1107
35.01667	1083
35.02500	1061
35.03333	1043
35.04167	1028
35.05000	1015
35.05833	1002
35.06667	988
35.07500	971
35.08333	953
35.09167	933
35.10000	912
35.10833	892
35.11667	874
35.12500	858
35.13333	844
35.14167	831
35.15000	819
35.15833	809
35.16667	799
35.17500	792
35.18333	785
35.19167	779
35.20000	772
35.20833	763
35.21667	751
35.22500	737
35.23333	723
35.24167	709
35.25000	696
35.25833	686
35.26667	675
35.27500	664
35.28333	653
35.29167	642
35.30000	632
35.30833	622
35.31667	614
35.32500	607
35.33333	601
35.34167	596
35.35000	590
35.35833	585
35.36667	579
35.37500	573
35.38333	567
35.39167	562
35.40000	557
35.40833	552
35.41667	544
35.42500	536
35.43333	529
35.44167	521
35.45000	514
35.45833	506
35.46667	498
35.47500	489
35.48333	480
35.49167	471
35.50000	464
35.50833	458
35.51667	454
35.52500	449
35.53333	446
35.54167	442
35.55000	437
35.55833	431
35.56667	424
35.57500	416
35.58333	409
35.59167	404
35.60000	402
35.60833	402
35.61667	403
35.62500	406
35.63333	408
35.64167	410
35.65000	409
35.65833	405
35.66667	398
35.67500	389
35.68333	380
35.69167	370
35.70000	361
35.70833	355
35.71667	351
35.72500	350
35.73333	349
35.74167	349
35.75000	347
35.75833	344
35.76667	341
35.77500	339
35.78333	338
35.79167	338
35.80000	337
35.80833	337
35.81667	339
35.82500	342
35.83333	346
35.84167	350
35.85000	351
35.85833	347
35.86667	341
35.87500	331
35.88333	321
35.89167	312
35.90000	305
35.90833	300
35.91667	295
35.92500	291
35.93333	287
35.94167	284
35.95000	282
35.95833	284
35.96667	285
35.97500	286
35.98333	286
35.99167	286
36.00000	287
36.00833	291
36.01667	296
36.02500	300
36.03333	301
36.04167	299
36.05000	295
36.05833	289
36.06667	284
36.07500	280
36.08333	278
36.09167	278
36.10000	279
36.10833	280
36.11667	281
36.12500	279
36.13333	275
36.14167	269
36.15000	264
36.15833	260
36.16667	258
36.17500	260
36.18333	262
36.19167	264
36.20000	265
36.20833	263
36.21667	259
36.22500	255
36.23333	253
36.24167	253
36.25000	255
36.25833	257
36.26667	259
36.27500	257
36.28333	254
36.29167	251
36.30000	250
36.30833	252
36.31667	257
36.32500	262
36.33333	265
36.34167	265
36.35000	264
36.35833	264
36.36667	263
36.37500	263
36.38333	261
36.39167	258
36.40000	254
36.40833	249
36.41667	244
36.42500	240
36.43333	240
36.44167	242
36.45000	245
36.45833	249
36.46667	251
36.47500	252
36.48333	251
36.49167	251
36.50000	251
36.50833	251
36.51667	250
36.52500	248
36.53333	245
36.54167	241
36.55000	237
36.55833	235
36.56667	234
36.57500	236
36.58333	240
36.59167	243
36.60000	244
36.60833	242
36.61667	238
36.62500	234
36.63333	231
36.64167	230
36.65000	230
36.65833	228
36.66667	225
36.67500	221
36.68333	217
36.69167	214
36.70000	213
36.70833	212
36.71667	210
36.72500	208
36.73333	209
36.74167	213
36.75000	219
36.75833	226
36.76667	232
36.77500	236
36.78333	238
36.79167	237
36.80000	235
36.80833	232
36.81667	229
36.82500	225
36.83333	223
36.84167	221
36.85000	221
36.85833	222
36.86667	224
36.87500	225
36.88333	224
36.89167	224
36.90000	224
36.90833	226
36.91667	229
36.92500	232
36.93333	232
36.94167	230
36.95000	228
36.95833	227
36.96667	227
36.97500	229
36.98333	230
36.99167	232
37.00000	232
37.00833	232
37.01667	232
37.02500	230
37.03333	225
37.04167	215
37.05000	206
37.05833	199
37.06667	196
37.07500	198
37.08333	204
37.09167	210
37.10000	215
37.10833	217
37.11667	217
37.12500	217
37.13333	216
37.14167	217
37.15000	217
37.15833	216
37.16667	214
37.17500	210
37.18333	207
37.19167	206
37.20000	209
37.20833	214
37.21667	221
37.22500	228
37.23333	233
37.24167	237
37.25000	241
37.25833	244
37.26667	246
37.27500	246
37.28333	243
37.29167	241
37.30000	240
37.30833	242
37.31667	247
37.32500	254
37.33333	261
37.34167	267
37.35000	272
37.35833	275
37.36667	276
37.37500	275
37.38333	272
37.39167	270
37.40000	268
37.40833	267
37.41667	268
37.42500	270
37.43333	272
37.44167	274
37.45000	276
37.45833	277
37.46667	277
37.47500	276
37.48333	275
37.49167	276
37.50000	278
37.50833	282
37.51667	288
37.52500	294
37.53333	300
37.54167	305
37.55000	309
37.55833	313
37.56667	317
37.57500	323
37.58333	328
37.59167	333
37.60000	336
37.60833	339
37.61667	343
37.62500	348
37.63333	353
37.64167	358
37.65000	361
37.65833	360
37.66667	360
37.67500	361
37.68333	365
37.69167	370
37.70000	377
37.70833	384
37.71667	391
37.72500	400
37.73333	407
37.74167	414
37.75000	421
37.75833	429
37.76667	438
37.77500	448
37.78333	458
37.79167	465
37.80000	470
37.80833	474
37.81667	477
37.82500	480
37.83333	483
37.84167	487
37.85000	491
37.85833	494
37.86667	498
37.87500	502
37.88333	507
37.89167	512
37.90000	518
37.90833	522
37.91667	526
37.92500	529
37.93333	534
37.94167	541
37.95000	549
37.95833	557
37.96667	564
37.97500	569
37.98333	572
37.99167	575
38.00000	577
38.00833	579
38.01667	581
38.02500	582
38.03333	583
38.04167	585
38.05000	587
38.05833	591
38.06667	593
38.07500	595
38.08333	595
38.09167	596
38.10000	597
38.10833	598
38.11667	600
38.12500	602
38.13333	603
38.14167	605
38.15000	607
38.15833	612
38.16667	617
38.17500	625
38.18333	633
38.19167	639
38.20000	643
38.20833	645
38.21667	644
38.22500	644
38.23333	645
38.24167	649
38.25000	653
38.25833	655
38.26667	654
38.27500	649
38.28333	641
38.29167	635
38.30000	631
38.30833	629
38.31667	627
38.32500	624
38.33333	620
38.34167	616
38.35000	612
38.35833	610
38.36667	608
38.37500	609
38.38333	610
38.39167	612
38.40000	613
38.40833	613
38.41667	615
38.42500	618
38.43333	621
38.44167	624
38.45000	624
38.45833	620
38.46667	614
38.47500	608
38.48333	602
38.49167	598
38.50000	597
38.50833	597
38.51667	595
38.52500	593
38.53333	588
38.54167	584
38.55000	580
38.55833	577
38.56667	574
38.57500	571
38.58333	569
38.59167	567
38.60000	565
38.60833	564
38.61667	563
38.62500	560
38.63333	557
38.64167	553
38.65000	549
38.65833	546
38.66667	544
38.67500	542
38.68333	539
38.69167	535
38.70000	531
38.70833	527
38.71667	527
38.72500	528
38.73333	531
38.74167	532
38.75000	531
38.75833	525
38.76667	520
38.77500	516
38.78333	514
38.79167	515
38.80000	515
38.80833	515
38.81667	512
38.82500	509
38.83333	506
38.84167	505
38.85000	505
38.85833	508
38.86667	511
38.87500	515
38.88333	519
38.89167	521
38.90000	521
38.90833	519
38.91667	517
38.92500	514
38.93333	508
38.94167	502
38.95000	494
38.95833	485
38.96667	479
38.97500	477
38.98333	478
38.99167	480
39.00000	481
39.00833	481
39.01667	478
39.02500	473
39.03333	469
39.04167	466
39.05000	464
39.05833	463
39.06667	462
39.07500	463
39.08333	464
39.09167	463
39.10000	460
39.10833	456
39.11667	452
39.12500	449
39.13333	449
39.14167	452
39.15000	454
39.15833	454
39.16667	452
39.17500	451
39.18333	451
39.19167	452
39.20000	452
39.20833	453
39.21667	453
39.22500	453
39.23333	452
39.24167	451
39.25000	449
39.25833	444
39.26667	440
39.27500	438
39.28333	437
39.29167	437
39.30000	439
39.30833	440
39.31667	439
39.32500	437
39.33333	435
39.34167	433
39.35000	433
39.35833	435
39.36667	438
39.37500	442
39.38333	446
39.39167	448
39.40000	450
39.40833	451
39.41667	453
39.42500	455
39.43333	456
39.44167	454
39.45000	451
39.45833	446
39.46667	442
39.47500	440
39.48333	440
39.49167	443
39.50000	445
39.50833	447
39.51667	449
39.52500	450
39.53333	451
39.54167	451
39.55000	451
39.55833	451
39.56667	450
39.57500	448
39.58333	445
39.59167	441
39.60000	438
39.60833	436
39.61667	436
39.62500	437
39.63333	437
39.64167	437
39.65000	437
39.65833	439
39.66667	443
39.67500	448
39.68333	453
39.69167	458
39.70000	460
39.70833	462
39.71667	465
39.72500	469
39.73333	474
39.74167	480
39.75000	484
39.75833	485
39.76667	482
39.77500	475
39.78333	466
39.79167	459
39.80000	455
39.80833	454
39.81667	457
39.82500	463
39.83333	470
39.84167	477
39.85000	482
39.85833	486
39.86667	489
39.87500	490
39.88333	488
39.89167	485
39.90000	479
39.90833	472
39.91667	468
39.92500	467
39.93333	468
39.94167	471
39.95000	474
39.95833	473
39.96667	468
39.97500	463
39.98333	459
39.99167	456
40.00000	456
40.00833	459
40.01667	464
40.02500	471
40.03333	478
40.04167	486
40.05000	492
40.05833	498
40.06667	502
40.07500	503
40.08333	501
40.09167	496
40.10000	491
40.10833	488
40.11667	488
40.12500	490
40.13333	492
40.14167	495
40.15000	496
40.15833	496
40.16667	494
40.17500	494
40.18333	496
40.19167	499
40.20000	502
40.20833	505
40.21667	507
40.22500	510
40.23333	511
40.24167	512
40.25000	513
40.25833	514
40.26667	516
40.27500	521
40.28333	527
40.29167	535
40.30000	542
40.30833	548
40.31667	552
40.32500	554
40.33333	556
40.34167	558
40.35000	562
40.35833	567
40.36667	572
40.37500	575
40.38333	576
40.39167	576
40.40000	576
40.40833	577
40.41667	582
40.42500	588
40.43333	594
40.44167	599
40.45000	600
40.45833	598
40.46667	595
40.47500	595
40.48333	599
40.49167	607
40.50000	618
40.50833	630
40.51667	640
40.52500	650
40.53333	659
40.54167	669
40.55000	678
40.55833	688
40.56667	696
40.57500	704
40.58333	712
40.59167	717
40.60000	721
40.60833	726
40.61667	734
40.62500	745
40.63333	761
40.64167	782
40.65000	802
40.65833	822
40.66667	842
40.67500	863
40.68333	884
40.69167	903
40.70000	920
40.70833	935
40.71667	949
40.72500	966
40.73333	987
40.74167	1014
40.75000	1041
40.75833	1071
40.76667	1100
40.77500	1131
40.78333	1164
40.79167	1198
40.80000	1233
40.80833	1270
40.81667	1310
40.82500	1350
40.83333	1391
40.84167	1433
40.85000	1475
40.85833	1519
40.86667	1564
40.87500	1612
40.88333	1662
40.89167	1712
40.90000	1764
40.90833	1816
40.91667	1871
40.92500	1929
40.93333	1992
40.94167	2061
40.95000	2132
40.95833	2209
40.96667	2285
40.97500	2362
40.98333	2440
40.99167	2517
41.00000	2599
41.00833	2680
41.01667	2764
41.02500	2849
41.03333	2936
41.04167	3027
41.05000	3119
41.05833	3217
41.06667	3314
41.07500	3413
41.08333	3512
41.09167	3610
41.10000	3711
41.10833	3815
41.11667	3928
41.12500	4045
41.13333	4168
41.14167	4296
41.15000	4422
41.15833	4548
41.16667	4670
41.17500	4791
41.18333	4912
41.19167	5032
41.20000	5156
41.20833	5278
41.21667	5405
41.22500	5532
41.23333	5661
41.24167	5795
41.25000	5927
41.25833	6065
41.26667	6198
41.27500	6330
41.28333	6459
41.29167	6585
41.30000	6713
41.30833	6839
41.31667	6970
41.32500	7101
41.33333	7233
41.34167	7367
41.35000	7497
41.35833	7625
41.36667	7747
41.37500	7865
41.38333	7981
41.39167	8095
41.40000	8213
41.40833	8328
41.41667	8443
41.42500	8555
41.43333	8663
41.44167	8770
41.45000	8872
41.45833	8973
41.46667	9072
41.47500	9171
41.48333	9270
41.49167	9367
41.50000	9463
41.50833	9550
41.51667	9631
41.52500	9707
41.53333	9778
41.54167	9849
41.55000	9916
41.55833	9981
41.56667	10042
41.57500	10098
41.58333	10151
41.59167	10200
41.60000	10248
41.60833	10293
41.61667	10334
41.62500	10371
41.63333	10404
41.64167	10433
41.65000	10457
41.65833	10474
41.66667	10487
41.67500	10495
41.68333	10499
41.69167	10499
41.70000	10496
41.70833	10491
41.71667	10482
41.72500	10470
41.73333	10452
41.74167	10429
41.75000	10401
41.75833	10367
41.76667	10332
41.77500	10298
41.78333	10262
41.79167	10223
41.80000	10178
41.80833	10129
41.81667	10076
41.82500	10019
41.83333	9962
41.84167	9901
41.85000	9838
41.85833	9771
41.86667	9701
41.87500	9625
41.88333	9542
41.89167	9454
41.90000	9358
41.90833	9262
41.91667	9164
41.92500	9065
41.93333	8965
41.94167	8861
41.95000	8758
41.95833	8651
41.96667	8546
41.97500	8439
41.98333	8331
41.99167	8223
42.00000	8110
42.00833	7997
42.01667	7880
42.02500	7763
42.03333	7644
42.04167	7520
42.05000	7397
42.05833	7269
42.06667	7142
42.07500	7016
42.08333	6890
42.09167	6766
42.10000	6638
42.10833	6512
42.11667	6382
42.12500	6253
42.13333	6124
42.14167	5992
42.15000	5864
42.15833	5732
42.16667	5605
42.17500	5479
42.18333	5354
42.19167	5231
42.20000	5107
42.20833	4986
42.21667	4864
42.22500	4744
42.23333	4625
42.24167	4505
42.25000	4391
42.25833	4278
42.26667	4169
42.27500	4061
42.28333	3954
42.29167	3849
42.30000	3741
42.30833	3637
42.31667	3531
42.32500	3427
42.33333	3325
42.34167	3223
42.35000	3127
42.35833	3032
42.36667	2942
42.37500	2854
42.38333	2768
42.39167	2687
42.40000	2606
42.40833	2527
42.41667	2445
42.42500	2364
42.43333	2284
42.44167	2206
42.45000	2133
42.45833	2060
42.46667	1991
42.47500	1921
42.48333	1853
42.49167	1789
42.50000	1728
42.50833	1670
42.51667	1614
42.52500	1561
42.53333	1512
42.54167	1466
42.55000	1421
42.55833	1374
42.56667	1326
42.57500	1276
42.58333	1226
42.59167	1179
42.60000	1136
42.60833	1097
42.61667	1061
42.62500	1028
42.63333	996
42.64167	964
42.65000	934
42.65833	901
42.66667	870
42.67500	840
42.68333	812
42.69167	786
42.70000	759
42.70833	733
42.71667	706
42.72500	680
42.73333	656
42.74167	635
42.75000	615
42.75833	596
42.76667	576
42.77500	556
42.78333	536
42.79167	517
42.80000	500
42.80833	485
42.81667	473
42.82500	461
42.83333	449
42.84167	436
42.85000	423
42.85833	407
42.86667	393
42.87500	380
42.88333	369
42.89167	361
42.90000	355
42.90833	350
42.91667	346
42.92500	340
42.93333	330
42.94167	316
42.95000	301
42.95833	285
42.96667	271
42.97500	259
42.98333	250
42.99167	243
43.00000	238
43.00833	234
43.01667	232
43.02500	231
43.03333	230
43.04167	228
43.05000	226
43.05833	223
43.06667	220
43.07500	218
43.08333	217
43.09167	215
43.10000	211
43.10833	206
43.11667	200
43.12500	194
43.13333	190
43.14167	188
43.15000	188
43.15833	187
43.16667	185
43.17500	181
43.18333	177
43.19167	173
43.20000	170
43.20833	168
43.21667	169
43.22500	171
43.23333	173
43.24167	174
43.25000	173
43.25833	170
43.26667	166
43.27500	160
43.28333	154
43.29167	148
43.30000	144
43.30833	142
43.31667	142
43.32500	144
43.33333	145
43.34167	145
43.35000	145
43.35833	143
43.36667	139
43.37500	134
43.38333	127
43.39167	122
43.40000	119
43.40833	118
43.41667	119
43.42500	119
43.43333	118
43.44167	116
43.45000	115
43.45833	116
43.46667	118
43.47500	121
43.48333	123
43.49167	122
43.50000	119
43.50833	116
43.51667	113
43.52500	112
43.53333	112
43.54167	114
43.55000	116
43.55833	118
43.56667	119
43.57500	119
43.58333	117
43.59167	112
43.60000	107
43.60833	102
43.61667	100
43.62500	101
43.63333	103
43.64167	104
43.65000	104
43.65833	102
43.66667	99
43.67500	97
43.68333	96
43.69167	97
43.70000	99
43.70833	102
43.71667	105
43.72500	106
43.73333	108
43.74167	108
43.75000	106
43.75833	104
43.76667	101
43.77500	99
43.78333	96
43.79167	94
43.80000	93
43.80833	95
43.81667	98
43.82500	102
43.83333	106
43.84167	110
43.85000	112
43.85833	112
43.86667	110
43.87500	107
43.88333	105
43.89167	103
43.90000	102
43.90833	100
43.91667	98
43.92500	96
43.93333	94
43.94167	93
43.95000	92
43.95833	94
43.96667	97
43.97500	100
43.98333	102
43.99167	104
44.00000	103
44.00833	103
44.01667	102
44.02500	103
44.03333	105
44.04167	107
44.05000	110
44.05833	111
44.06667	111
44.07500	110
44.08333	109
44.09167	107
44.10000	105
44.10833	104
44.11667	103
44.12500	102
44.13333	101
44.14167	102
44.15000	103
44.15833	106
44.16667	107
44.17500	106
44.18333	103
44.19167	100
44.20000	98
44.20833	98
44.21667	100
44.22500	104
44.23333	106
44.24167	107
44.25000	107
44.25833	108
44.26667	109
44.27500	108
44.28333	107
44.29167	105
44.30000	105
44.30833	106
44.31667	110
44.32500	114
44.33333	117
44.34167	118
44.35000	117
44.35833	114
44.36667	112
44.37500	111
44.38333	111
44.39167	112
44.40000	114
44.40833	116
44.41667	118
44.42500	118
44.43333	117
44.44167	115
44.45000	112
44.45833	108
44.46667	106
44.47500	107
44.48333	110
44.49167	113
44.50000	117
44.50833	118
44.51667	118
44.52500	117
44.53333	118
44.54167	121
44.55000	127
44.55833	134
44.56667	141
44.57500	143
44.58333	143
44.59167	140
44.60000	136
44.60833	134
44.61667	133
44.62500	133
44.63333	135
44.64167	136
44.65000	135
44.65833	132
44.66667	127
44.67500	125
44.68333	126
44.69167	131
44.70000	137
44.70833	142
44.71667	143
44.72500	141
44.73333	138
44.74167	134
44.75000	131
44.75833	128
44.76667	125
44.77500	122
44.78333	120
44.79167	120
44.80000	121
44.80833	124
44.81667	128
44.82500	132
44.83333	134
44.84167	136
44.85000	136
44.85833	135
44.86667	134
44.87500	132
44.88333	131
44.89167	129
44.90000	126
44.90833	122
44.91667	119
44.92500	117
44.93333	117
44.94167	118
44.95000	119
44.95833	118
44.96667	117
44.97500	118
44.98333	120
44.99167	122
45.00000	125
45.00833	127
45.01667	127
45.02500	126
45.03333	126
45.04167	127
45.05000	128
45.05833	130
45.06667	132
45.07500	134
45.08333	135
45.09167	134
45.10000	131
45.10833	126
45.11667	120
45.12500	115
45.13333	112
45.14167	110
45.15000	108
45.15833	103
45.16667	99
45.17500	96
45.18333	96
45.19167	96
45.20000	98
45.20833	100
45.21667	102
45.22500	105
45.23333	107
45.24167	107
45.25000	105
45.25833	99
45.26667	93
45.27500	88
45.28333	84
45.29167	82
45.30000	81
45.30833	80
45.31667	78
45.32500	75
45.33333	72
45.34167	70
45.35000	67
45.35833	63
45.36667	59
45.37500	52
45.38333	44
45.39167	39
45.40000	35
45.40833	32
45.41667	32
45.42500	35
45.43333	39
45.44167	44
45.45000	48
45.45833	50
45.46667	48
45.47500	45
45.48333	39
45.49167	32
45.50000	25
45.50833	19
45.51667	16
45.52500	14
45.53333	12
45.54167	9
45.55000	6
45.55833	4
45.56667	2
45.57500	1
45.58333	-1
45.59167	-6
45.60000	-12
45.60833	-18
45.61667	-21
45.62500	-22
45.63333	-22
45.64167	-22
45.65000	-23
45.65833	-28
45.66667	-33
45.67500	-36
45.68333	-37
45.69167	-39
45.70000	-43
45.70833	-48
45.71667	-55
45.72500	-60
45.73333	-64
45.74167	-65
45.75000	-64
45.75833	-64
45.76667	-63
45.77500	-62
45.78333	-62
45.79167	-63
45.80000	-63
45.80833	-64
45.81667	-68
45.82500	-75
45.83333	-84
45.84167	-93
45.85000	-101
45.85833	-105
45.86667	-106
45.87500	-105
45.88333	-104
45.89167	-103
45.90000	-103
45.90833	-104
45.91667	-106
45.92500	-108
45.93333	-110
45.94167	-112
45.95000	-114
45.95833	-114
45.96667	-115
45.97500	-115
45.98333	-117
45.99167	-121
46.00000	-125
46.00833	-129
46.01667	-132
46.02500	-135
46.03333	-137
46.04167	-137
46.05000	-138
46.05833	-141
46.06667	-145
46.07500	-151
46.08333	-158
46.09167	-163
46.10000	-164
46.10833	-163
46.11667	-161
46.12500	-158
46.13333	-156
46.14167	-156
46.15000	-157
46.15833	-160
46.16667	-163
46.17500	-169
46.18333	-176
46.19167	-182
46.20000	-186
46.20833	-190
46.21667	-191
46.22500	-191
46.23333	-192
46.24167	-195
46.25000	-198
46.25833	-200
46.26667	-202
46.27500	-202
46.28333	-202
46.29167	-201
46.30000	-201
46.30833	-200
46.31667	-200
46.32500	-201
46.33333	-203
46.34167	-205
46.35000	-208
46.35833	-210
46.36667	-211
46.37500	-211
46.38333	-209
46.39167	-209
46.40000	-210
46.40833	-212
46.41667	-214
46.42500	-217
46.43333	-220
46.44167	-223
46.45000	-228
46.45833	-234
46.46667	-239
46.47500	-242
46.48333	-242
46.49167	-241
46.50000	-240
46.50833	-239
46.51667	-240
46.52500	-241
46.53333	-242
46.54167	-241
46.55000	-239
46.55833	-236
46.56667	-234
46.57500	-234
46.58333	-237
46.59167	-240
46.60000	-243
46.60833	-246
46.61667	-247
46.62500	-246
46.63333	-246
46.64167	-246
46.65000	-246
46.65833	-244
46.66667	-241
46.67500	-238
46.68333	-235
46.69167	-234
46.70000	-235
46.70833	-238
46.71667	-240
46.72500	-243
46.73333	-246
46.74167	-249
46.75000	-252
46.75833	-255
46.76667	-256
46.77500	-255
46.78333	-252
46.79167	-250
46.80000	-248
46.80833	-248
46.81667	-248
46.82500	-248
46.83333	-249
46.84167	-251
46.85000	-254
46.85833	-256
46.86667	-257
46.87500	-257
46.88333	-255
46.89167	-254
46.90000	-255
46.90833	-257
46.91667	-257
46.92500	-258
46.93333	-259
46.94167	-261
46.95000	-264
46.95833	-269
46.96667	-273
46.97500	-276
46.98333	-276
46.99167	-276
47.00000	-274
47.00833	-271
47.01667	-267
47.02500	-263
47.03333	-261
47.04167	-261
47.05000	-261
47.05833	-262
47.06667	-263
47.07500	-262
47.08333	-260
47.09167	-259
47.10000	-259
47.10833	-259
47.11667	-257
47.12500	-254
47.13333	-251
47.14167	-248
47.15000	-246
47.15833	-243
47.16667	-243
47.17500	-245
47.18333	-249
47.19167	-255
47.20000	-261
47.20833	-264
47.21667	-262
47.22500	-258
47.23333	-254
47.24167	-250
47.25000	-248
47.25833	-248
47.26667	-248
47.27500	-247
47.28333	-243
47.29167	-240
47.30000	-237
47.30833	-236
47.31667	-236
47.32500	-238
47.33333	-240
47.34167	-242
47.35000	-243
47.35833	-242
47.36667	-240
47.37500	-239
47.38333	-238
47.39167	-238
47.40000	-239
47.40833	-241
47.41667	-243
47.42500	-246
47.43333	-249
47.44167	-253
47.45000	-255
47.45833	-255
47.46667	-253
47.47500	-250
47.48333	-247
47.49167	-244
47.50000	-242
47.50833	-240
47.51667	-235
47.52500	-228
47.53333	-223
47.54167	-221
47.55000	-221
47.55833	-224
47.56667	-228
47.57500	-229
47.58333	-228
47.59167	-225
47.60000	-220
47.60833	-216
47.61667	-213
47.62500	-213
47.63333	-215
47.64167	-218
47.65000	-222
47.65833	-225
47.66667	-228
47.67500	-231
47.68333	-234
47.69167	-237
47.70000	-238
47.70833	-237
47.71667	-234
47.72500	-229
47.73333	-223
47.74167	-218
47.75000	-214
47.75833	-212
47.76667	-212
47.77500	-212
47.78333	-213
47.79167	-213
47.80000	-215
47.80833	-216
47.81667	-217
47.82500	-215
47.83333	-213
47.84167	-210
47.85000	-207
47.85833	-203
47.86667	-196
47.87500	-190
47.88333	-184
47.89167	-180
47.90000	-181
47.90833	-183
47.91667	-185
47.92500	-184
47.93333	-180
47.94167	-175
47.95000	-169
47.95833	-165
47.96667	-163
47.97500	-163
47.98333	-165
47.99167	-167
48.00000	-168
48.00833	-167
48.01667	-166
48.02500	-164
48.03333	-163
48.04167	-160
48.05000	-157
48.05833	-153
48.06667	-149
48.07500	-146
48.08333	-143
48.09167	-142
48.10000	-141
48.10833	-141
48.11667	-140
48.12500	-139
48.13333	-138
48.14167	-137
48.15000	-138
48.15833	-140
48.16667	-142
48.17500	-143
48.18333	-142
48.19167	-140
48.20000	-138
48.20833	-138
48.21667	-139
48.22500	-142
48.23333	-143
48.24167	-143
48.25000	-140
48.25833	-137
48.26667	-134
48.27500	-130
48.28333	-126
48.29167	-121
48.30000	-117
48.30833	-115
48.31667	-116
48.32500	-119
48.33333	-119
48.34167	-115
48.35000	-109
48.35833	-100
48.36667	-93
48.37500	-90
48.38333	-89
48.39167	-89
48.40000	-88
48.40833	-85
48.41667	-82
48.42500	-79
48.43333	-77
48.44167	-76
48.45000	-74
48.45833	-72
48.46667	-70
48.47500	-69
48.48333	-70
48.49167	-72
48.50000	-76
48.50833	-79
48.51667	-82
48.52500	-82
48.53333	-80
48.54167	-75
48.55000	-70
48.55833	-65
48.56667	-62
48.57500	-62
48.58333	-64
48.59167	-67
48.60000	-69
48.60833	-70
48.61667	-68
48.62500	-64
48.63333	-60
48.64167	-56
48.65000	-53
48.65833	-49
48.66667	-45
48.67500	-42
48.68333	-40
48.69167	-39
48.70000	-40
48.70833	-42
48.71667	-44
48.72500	-46
48.73333	-50
48.74167	-55
48.75000	-58
48.75833	-58
48.76667	-55
48.77500	-52
48.78333	-48
48.79167	-46
48.80000	-49
48.80833	-53
48.81667	-57
48.82500	-60
48.83333	-59
48.84167	-56
48.85000	-53
48.85833	-49
48.86667	-45
48.87500	-44
48.88333	-45
48.89167	-47
48.90000	-49
48.90833	-50
48.91667	-50
48.92500	-48
48.93333	-45
48.94167	-42
48.95000	-39
48.95833	-38
48.96667	-40
48.97500	-43
48.98333	-47
48.99167	-52
49.00000	-56
49.00833	-58
49.01667	-59
49.02500	-57
49.03333	-53
49.04167	-48
49.05000	-44
49.05833	-41
49.06667	-41
49.07500	-43
49.08333	-48
49.09167	-52
49.10000	-54
49.10833	-54
49.11667	-53
49.12500	-51
49.13333	-50
49.14167	-50
49.15000	-51
49.15833	-54
49.16667	-57
49.17500	-60
49.18333	-64
49.19167	-67
49.20000	-68
49.20833	-69
49.21667	-69
49.22500	-69
49.23333	-68
49.24167	-66
49.25000	-64
49.25833	-63
49.26667	-63
49.27500	-64
49.28333	-64
49.29167	-64
49.30000	-63
49.30833	-64
49.31667	-67
49.32500	-73
49.33333	-78
49.34167	-81
49.35000	-84
49.35833	-84
49.36667	-83
49.37500	-81
49.38333	-80
49.39167	-79
49.40000	-80
49.40833	-83
49.41667	-88
49.42500	-93
49.43333	-97
49.44167	-100
49.45000	-101
49.45833	-99
49.46667	-95
49.47500	-90
49.48333	-86
49.49167	-86
49.50000	-89
49.50833	-95
49.51667	-101
49.52500	-106
49.53333	-109
49.54167	-108
49.55000	-104
49.55833	-100
49.56667	-94
49.57500	-89
49.58333	-84
49.59167	-82
49.60000	-84
49.60833	-89
49.61667	-98
49.62500	-106
49.63333	-113
49.64167	-117
49.65000	-117
49.65833	-117
49.66667	-115
49.67500	-114
49.68333	-114
49.69167	-115
49.70000	-117
49.70833	-119
49.71667	-121
49.72500	-123
49.73333	-125
49.74167	-126
49.75000	-129
49.75833	-131
49.76667	-134
49.77500	-136
49.78333	-138
49.79167	-138
49.80000	-137
49.80833	-134
49.81667	-131
49.82500	-128
49.83333	-126
49.84167	-126
49.85000	-129
49.85833	-133
49.86667	-137
49.87500	-141
49.88333	-145
49.89167	-148
49.90000	-150
49.90833	-150
49.91667	-147
49.92500	-143
49.93333	-140
49.94167	-137
49.95000	-136
49.95833	-136
49.96667	-137
49.97500	-137
49.98333	-137
49.99167	-137
50.00000	-137
50.00833	-138
50.01667	-140
50.02500	-142
50.03333	-144
50.04167	-145
50.05000	-146
50.05833	-146
50.06667	-144
50.07500	-144
50.08333	-144
50.09167	-146
50.10000	-149
50.10833	-152
50.11667	-154
50.12500	-154
50.13333	-152
50.14167	-149
50.15000	-145
50.15833	-141
50.16667	-139
50.17500	-139
50.18333	-142
50.19167	-145
50.20000	-146
50.20833	-147
50.21667	-148
50.22500	-149
50.23333	-150
50.24167	-152
50.25000	-154
50.25833	-157
50.26667	-161
50.27500	-163
50.28333	-163
50.29167	-161
50.30000	-157
50.30833	-153
50.31667	-151
50.32500	-150
50.33333	-150
50.34167	-150
50.35000	-149
50.35833	-148
50.36667	-148
50.37500	-149
50.38333	-151
50.39167	-154
50.40000	-157
50.40833	-159
50.41667	-161
50.42500	-163
50.43333	-165
50.44167	-167
50.45000	-167
50.45833	-166
50.46667	-165
50.47500	-164
50.48333	-164
50.49167	-165
50.50000	-165
50.50833	-165
50.51667	-164
50.52500	-163
50.53333	-162
50.54167	-162
50.55000	-161
50.55833	-160
50.56667	-159
50.57500	-159
50.58333	-160
50.59167	-161
50.60000	-163
50.60833	-166
50.61667	-168
50.62500	-171
50.63333	-173
50.64167	-175
50.65000	-176
50.65833	-176
50.66667	-177
50.67500	-178
50.68333	-179
50.69167	-179
50.70000	-177
50.70833	-174
50.71667	-171
50.72500	-169
50.73333	-167
50.74167	-165
50.75000	-161
50.75833	-156
50.76667	-150
50.77500	-147
50.78333	-147
50.79167	-149
50.80000	-154
50.80833	-158
50.81667	-161
50.82500	-162
50.83333	-161
50.84167	-157
50.85000	-153
50.85833	-149
50.86667	-146
50.87500	-146
50.88333	-147
50.89167	-149
50.90000	-151
50.90833	-151
50.91667	-151
50.92500	-149
50.93333	-146
50.94167	-142
50.95000	-138
50.95833	-134
50.96667	-131
50.97500	-129
50.98333	-129
50.99167	-129
51.00000	-127
51.00833	-122
51.01667	-117
51.02500	-111
51.03333	-105
51.04167	-98
51.05000	-91
51.05833	-84
51.06667	-77
51.07500	-72
51.08333	-66
51.09167	-61
51.10000	-55
51.10833	-49
51.11667	-44
51.12500	-38
51.13333	-32
51.14167	-23
51.15000	-15
51.15833	-5
51.16667	4
51.17500	14
51.18333	24
51.19167	35
51.20000	49
51.20833	64
51.21667	80
51.22500	98
51.23333	116
51.24167	135
51.25000	155
51.25833	174
51.26667	193
51.27500	212
51.28333	232
51.29167	253
51.30000	276
51.30833	300
51.31667	326
51.32500	353
51.33333	382
51.34167	414
51.35000	447
51.35833	482
51.36667	518
51.37500	554
51.38333	592
51.39167	631
51.40000	674
51.40833	719
51.41667	769
51.42500	820
51.43333	872
51.44167	926
51.45000	980
51.45833	1037
51.46667	1096
51.47500	1158
51.48333	1222
51.49167	1288
51.50000	1356
51.50833	1427
51.51667	1502
51.52500	1581
51.53333	1661
51.54167	1746
51.55000	1831
51.55833	1922
51.56667	2015
51.57500	2111
51.58333	2211
51.59167	2313
51.60000	2420
51.60833	2527
51.61667	2638
51.62500	2752
51.63333	2870
51.64167	2994
51.65000	3121
51.65833	3256
51.66667	3394
51.67500	3534
51.68333	3678
51.69167	3824
51.70000	3976
51.70833	4130
51.71667	4292
51.72500	4458
51.73333	4629
51.74167	4808
51.75000	4989
51.75833	5179
51.76667	5369
51.77500	5562
51.78333	5758
51.79167	5952
51.80000	6154
51.80833	6355
51.81667	6564
51.82500	6778
51.83333	6997
51.84167	7226
51.85000	7457
51.85833	7700
51.86667	7945
51.87500	8197
51.88333	8455
51.89167	8711
51.90000	8975
51.90833	9237
51.91667	9506
51.92500	9778
51.93333	10053
51.94167	10337
51.95000	10619
51.95833	10910
51.96667	11201
51.97500	11498
51.98333	11803
51.99167	12107
52.00000	12425
52.00833	12740
52.01667	13064
52.02500	13389
52.03333	13714
52.04167	14045
52.05000	14370
52.05833	14705
52.06667	15037
52.07500	15373
52.08333	15716
52.09167	16057
52.10000	16410
52.10833	16758
52.11667	17113
52.12500	17467
52.13333	17821
52.14167	18184
52.15000	18541
52.15833	18908
52.16667	19272
52.17500	19640
52.18333	20010
52.19167	20375
52.20000	20749
52.20833	21116
52.21667	21489
52.22500	21861
52.23333	22230
52.24167	22604
52.25000	22969
52.25833	23340
52.26667	23705
52.27500	24071
52.28333	24440
52.29167	24804
52.30000	25177
52.30833	25541
52.31667	25909
52.32500	26273
52.33333	26630
52.34167	26990
52.35000	27340
52.35833	27697
52.36667	28049
52.37500	28403
52.38333	28759
52.39167	29106
52.40000	29458
52.40833	29797
52.41667	30134
52.42500	30465
52.43333	30788
52.44167	31114
52.45000	31430
52.45833	31752
52.46667	32066
52.47500	32380
52.48333	32692
52.49167	32994
52.50000	33296
52.50833	33584
52.51667	33869
52.52500	34147
52.53333	34418
52.54167	34688
52.55000	34947
52.55833	35205
52.56667	35455
52.57500	35701
52.58333	35943
52.59167	36176
52.60000	36409
52.60833	36631
52.61667	36849
52.62500	37060
52.63333	37263
52.64167	37464
52.65000	37652
52.65833	37836
52.66667	38011
52.67500	38180
52.68333	38345
52.69167	38501
52.70000	38655
52.70833	38799
52.71667	38939
52.72500	39070
52.73333	39194
52.74167	39313
52.75000	39421
52.75833	39521
52.76667	39610
52.77500	39688
52.78333	39757
52.79167	39818
52.80000	39873
52.80833	39922
52.81667	39967
52.82500	40007
52.83333	40041
52.84167	40070
52.85000	40092
52.85833	40107
52.86667	40114
52.87500	40111
52.88333	40099
52.89167	40078
52.90000	40046
52.90833	40007
52.91667	39961
52.92500	39911
52.93333	39858
52.94167	39800
52.95000	39737
52.95833	39667
52.96667	39590
52.97500	39503
52.98333	39407
52.99167	39305
53.00000	39193
53.00833	39078
53.01667	38956
53.02500	38829
53.03333	38696
53.04167	38554
53.05000	38408
53.05833	38251
53.06667	38091
53.07500	37926
53.08333	37755
53.09167	37585
53.10000	37409
53.10833	37233
53.11667	37049
53.12500	36862
53.13333	36670
53.14167	36469
53.15000	36268
53.15833	36057
53.16667	35845
53.17500	35628
53.18333	35405
53.19167	35183
53.20000	34952
53.20833	34723
53.21667	34486
53.22500	34249
53.23333	34010
53.24167	33766
53.25000	33523
53.25833	33270
53.26667	33017
53.27500	32757
53.28333	32491
53.29167	32229
53.30000	31962
53.30833	31701
53.31667	31438
53.32500	31176
53.33333	30914
53.34167	30644
53.35000	30378
53.35833	30105
53.36667	29834
53.37500	29562
53.38333	29285
53.39167	29013
53.40000	28734
53.40833	28460
53.41667	28182
53.42500	27904
53.43333	27629
53.44167	27350
53.45000	27077
53.45833	26799
53.46667	26525
53.47500	26249
53.48333	25970
53.49167	25698
53.50000	25421
53.50833	25151
53.51667	24877
53.52500	24604
53.53333	24332
53.54167	24057
53.55000	23789
53.55833	23517
53.56667	23250
53.57500	22982
53.58333	22712
53.59167	22448
53.60000	22180
53.60833	21919
53.61667	21657
53.62500	21397
53.63333	21141
53.64167	20882
53.65000	20630
53.65833	20374
53.66667	20124
53.67500	19876
53.68333	19629
53.69167	19390
53.70000	19147
53.70833	18911
53.71667	18672
53.72500	18434
53.73333	18198
53.74167	17959
53.75000	17729
53.75833	17498
53.76667	17275
53.77500	17056
53.78333	16840
53.79167	16627
53.80000	16408
53.80833	16195
53.81667	15981
53.82500	15770
53.83333	15566
53.84167	15362
53.85000	15164
53.85833	14962
53.86667	14764
53.87500	14565
53.88333	14368
53.89167	14176
53.90000	13984
53.90833	13801
53.91667	13619
53.92500	13441
53.93333	13267
53.94167	13090
53.95000	12918
53.95833	12741
53.96667	12567
53.97500	12395
53.98333	12226
53.99167	12065
54.00000	11906
54.00833	11753
54.01667	11597
54.02500	11442
54.03333	11287
54.04167	11130
54.05000	10977
54.05833	10825
54.06667	10680
54.07500	10539
54.08333	10401
54.09167	10268
54.10000	10133
54.10833	10000
54.11667	9865
54.12500	9730
54.13333	9601
54.14167	9475
54.15000	9354
54.15833	9232
54.16667	9113
54.17500	8991
54.18333	8868
54.19167	8748
54.20000	8627
54.20833	8513
54.21667	8401
54.22500	8292
54.23333	8186
54.24167	8079
54.25000	7974
54.25833	7868
54.26667	7766
54.27500	7668
54.28333	7573
54.29167	7481
54.30000	7387
54.30833	7295
54.31667	7199
54.32500	7104
54.33333	7012
54.34167	6922
54.35000	6839
54.35833	6757
54.36667	6679
54.37500	6600
54.38333	6520
54.39167	6440
54.40000	6357
54.40833	6276
54.41667	6192
54.42500	6110
54.43333	6030
54.44167	5953
54.45000	5879
54.45833	5806
54.46667	5734
54.47500	5663
54.48333	5593
54.49167	5526
54.50000	5461
54.50833	5399
54.51667	5338
54.52500	5279
54.53333	5220
54.54167	5161
54.55000	5103
54.55833	5044
54.56667	4985
54.57500	4925
54.58333	4865
54.59167	4808
54.60000	4752
54.60833	4697
54.61667	4643
54.62500	4590
54.63333	4537
54.64167	4484
54.65000	4433
54.65833	4382
54.66667	4332
54.67500	4282
54.68333	4231
54.69167	4184
54.70000	4139
54.70833	4097
54.71667	4055
54.72500	4014
54.73333	3972
54.74167	3928
54.75000	3887
54.75833	3846
54.76667	3805
54.77500	3763
54.78333	3720
54.79167	3678
54.80000	3635
54.80833	3594
54.81667	3554
54.82500	3516
54.83333	3480
54.84167	3445
54.85000	3412
54.85833	3379
54.86667	3347
54.87500	3314
54.88333	3281
54.89167	3248
54.90000	3215
54.90833	3182
54.91667	3148
54.92500	3113
54.93333	3078
54.94167	3041
54.95000	3006
54.95833	2972
54.96667	2940
54.97500	2912
54.98333	2885
54.99167	2859
55.00000	2833
55.00833	2806
55.01667	2778
55.02500	2749
55.03333	2722
55.04167	2695
55.05000	2669
55.05833	2644
55.06667	2621
55.07500	2598
55.08333	2575
55.09167	2551
55.10000	2528
55.10833	2505
55.11667	2484
55.12500	2464
55.13333	2444
55.14167	2424
55.15000	2405
55.15833	2385
55.16667	2364
55.17500	2340
55.18333	2315
55.19167	2290
55.20000	2265
55.20833	2242
55.21667	2223
55.22500	2207
55.23333	2192
55.24167	2176
55.25000	2160
55.25833	2141
55.26667	2120
55.27500	2100
55.28333	2079
55.29167	2061
55.30000	2044
55.30833	2027
55.31667	2010
55.32500	1992
55.33333	1972
55.34167	1952
55.35000	1932
55.35833	1914
55.36667	1897
55.37500	1880
55.38333	1862
55.39167	1844
55.40000	1825
55.40833	1807
55.41667	1793
55.42500	1781
55.43333	1771
55.44167	1761
55.45000	1750
55.45833	1738
55.46667	1725
55.47500	1710
55.48333	1695
55.49167	1681
55.50000	1668
55.50833	1654
55.51667	1641
55.52500	1627
55.53333	1610
55.54167	1592
55.55000	1574
55.55833	1558
55.56667	1541
55.57500	1527
55.58333	1515
55.59167	1505
55.60000	1494
55.60833	1483
55.61667	1474
55.62500	1465
55.63333	1456
55.64167	1448
55.65000	1437
55.65833	1425
55.66667	1413
55.67500	1400
55.68333	1387
55.69167	1375
55.70000	1366
55.70833	1358
55.71667	1348
55.72500	1338
55.73333	1326
55.74167	1313
55.75000	1300
55.75833	1288
55.76667	1278
55.77500	1269
55.78333	1261
55.79167	1253
55.80000	1246
55.80833	1239
55.81667	1231
55.82500	1222
55.83333	1212
55.84167	1202
55.85000	1194
55.85833	1187
55.86667	1179
55.87500	1172
55.88333	1166
55.89167	1160
55.90000	1153
55.90833	1144
55.91667	1132
55.92500	1120
55.93333	1109
55.94167	1098
55.95000	1090
55.95833	1082
55.96667	1074
55.97500	1066
55.98333	1056
55.99167	1047
56.00000	1039
56.00833	1033
56.01667	1028
56.02500	1024
56.03333	1020
56.04167	1017
56.05000	1013
56.05833	1006
56.06667	996
56.07500	986
56.08333	978
56.09167	971
56.10000	966
56.10833	961
56.11667	954
56.12500	945
56.13333	935
56.14167	926
56.15000	920
56.15833	914
56.16667	910
56.17500	905
56.18333	899
56.19167	892
56.20000	883
56.20833	873
56.21667	865
56.22500	859
56.23333	854
56.24167	851
56.25000	847
56.25833	843
56.26667	839
56.27500	836
56.28333	832
56.29167	826
56.30000	817
56.30833	806
56.31667	795
56.32500	784
56.33333	776
56.34167	769
56.35000	764
56.35833	759
56.36667	754
56.37500	749
56.38333	745
56.39167	741
56.40000	739
56.40833	736
56.41667	733
56.42500	727
56.43333	718
56.44167	707
56.45000	698
56.45833	691
56.46667	687
56.47500	686
56.48333	688
56.49167	691
56.50000	692
56.50833	691
56.51667	687
56.52500	681
56.53333	675
56.54167	667
56.55000	661
56.55833	657
56.56667	654
56.57500	652
56.58333	650
56.59167	646
56.60000	641
56.60833	634
56.61667	626
56.62500	617
56.63333	608
56.64167	600
56.65000	593
56.65833	588
56.66667	584
56.67500	582
56.68333	579
56.69167	576
56.70000	572
56.70833	568
56.71667	566
56.72500	565
56.73333	565
56.74167	563
56.75000	559
56.75833	554
56.76667	548
56.77500	543
56.78333	540
56.79167	536
56.80000	532
56.80833	528
56.81667	525
56.82500	522
56.83333	521
56.84167	519
56.85000	516
56.85833	511
56.86667	506
56.87500	500
56.88333	494
56.89167	488
56.90000	484
56.90833	481
56.91667	479
56.92500	479
56.93333	478
56.94167	476
56.95000	473
56.95833	468
56.96667	463
56.97500	458
56.98333	453
56.99167	451
57.00000	450
57.00833	449
57.01667	448
57.02500	445
57.03333	443
57.04167	441
57.05000	439
57.05833	436
57.06667	433
57.07500	428
57.08333	421
57.09167	413
57.10000	406
57.10833	400
57.11667	397
57.12500	395
57.13333	393
57.14167	390
57.15000	387
57.15833	383
57.16667	379
57.17500	377
57.18333	376
57.19167	376
57.20000	375
57.20833	375
57.21667	373
57.22500	371
57.23333	368
57.24167	365
57.25000	361
57.25833	359
57.26667	356
57.27500	352
57.28333	349
57.29167	345
57.30000	341
57.30833	339
57.31667	340
57.32500	341
57.33333	344
57.34167	346
57.35000	347
57.35833	344
57.36667	340
57.37500	336
57.38333	334
57.39167	333
57.40000	332
57.40833	331
57.41667	328
57.42500	325
57.43333	321
57.44167	318
57.45000	313
57.45833	308
57.46667	303
57.47500	299
57.48333	296
57.49167	294
57.50000	293
57.50833	292
57.51667	290
57.52500	287
57.53333	284
57.54167	280
57.55000	276
57.55833	273
57.56667	269
57.57500	268
57.58333	268
57.59167	269
57.60000	271
57.60833	272
57.61667	270
57.62500	267
57.63333	261
57.64167	255
57.65000	249
57.65833	244
57.66667	242
57.67500	242
57.68333	243
57.69167	242
57.70000	239
57.70833	233
57.71667	226
57.72500	220
57.73333	216
57.74167	214
57.75000	213
57.75833	212
57.76667	210
57.77500	208
57.78333	207
57.79167	207
57.80000	206
57.80833	204
57.81667	204
57.82500	206
57.83333	208
57.84167	211
57.85000	211
57.85833	209
57.86667	206
57.87500	204
57.88333	204
57.89167	205
57.90000	206
57.90833	206
57.91667	203
57.92500	199
57.93333	196
57.94167	196
57.95000	198
57.95833	201
57.96667	203
57.97500	202
57.98333	198
57.99167	195
58.00000	192
58.00833	190
58.01667	190
58.02500	191
58.03333	192
58.04167	189
58.05000	184
58.05833	177
58.06667	170
58.07500	165
58.08333	162
58.09167	160
58.10000	158
58.10833	155
58.11667	151
58.12500	147
58.13333	144
58.14167	144
58.15000	144
58.15833	145
58.16667	146
58.17500	146
58.18333	146
58.19167	145
58.20000	145
58.20833	145
58.21667	144
58.22500	142
58.23333	138
58.24167	134
58.25000	131
58.25833	129
58.26667	130
58.27500	132
58.28333	134
58.29167	135
58.30000	134
58.30833	132
58.31667	131
58.32500	130
58.33333	130
58.34167	131
58.35000	130
58.35833	128
58.36667	124
58.37500	119
58.38333	115
58.39167	111
58.40000	107
58.40833	104
58.41667	102
58.42500	101
58.43333	100
58.44167	99
58.45000	97
58.45833	97
58.46667	96
58.47500	96
58.48333	94
58.49167	92
58.50000	90
58.50833	88
58.51667	89
58.52500	90
58.53333	91
58.54167	92
58.55000	92
58.55833	92
58.56667	91
58.57500	89
58.58333	87
58.59167	84
58.60000	82
58.60833	80
58.61667	79
58.62500	79
58.63333	78
58.64167	76
58.65000	72
58.65833	68
58.66667	64
58.67500	62
58.68333	62
58.69167	64
58.70000	67
58.70833	70
58.71667	69
58.72500	67
58.73333	65
58.74167	63
58.75000	63
58.75833	62
58.76667	60
58.77500	57
58.78333	54
58.79167	51
58.80000	50
58.80833	52
58.81667	54
58.82500	56
58.83333	58
58.84167	59
58.85000	58
58.85833	54
58.86667	49
58.87500	43
58.88333	38
58.89167	34
58.90000	32
58.90833	31
58.91667	27
58.92500	23
58.93333	20
58.94167	18
58.95000	19
58.95833	22
58.96667	25
58.97500	31
58.98333	36
58.99167	40
59.00000	41
59.00833	39
59.01667	34
59.02500	29
59.03333	27
59.04167	27
59.05000	28
59.05833	29
59.06667	28
59.07500	27
59.08333	24
59.09167	22
59.10000	20
59.10833	18
59.11667	18
59.12500	17
59.13333	16
59.14167	14
59.15000	11
59.15833	9
59.16667	8
59.17500	7
59.18333	8
59.19167	10
59.20000	15
59.20833	20
59.21667	23
59.22500	25
59.23333	24
59.24167	21
59.25000	18
59.25833	18
59.26667	19
59.27500	19
59.28333	18
59.29167	16
59.30000	11
59.30833	5
59.31667	-0
59.32500	-5
59.33333	-7
59.34167	-6
59.35000	-5
59.35833	-2
59.36667	0
59.37500	2
59.38333	2
59.39167	1
59.40000	1
59.40833	1
59.41667	-1
59.42500	-4
59.43333	-7
59.44167	-12
59.45000	-15
59.45833	-17
59.46667	-16
59.47500	-15
59.48333	-15
59.49167	-16
59.50000	-20
59.50833	-25
59.51667	-29
59.52500	-31
59.53333	-29
59.54167	-22
59.55000	-16
59.55833	-13
59.56667	-13
59.57500	-15
59.58333	-20
59.59167	-24
59.60000	-28
59.60833	-31
59.61667	-33
59.62500	-35
59.63333	-35
59.64167	-32
59.65000	-28
59.65833	-26
59.66667	-25
59.67500	-25
59.68333	-26
59.69167	-28
59.70000	-28
59.70833	-28
59.71667	-28
59.72500	-30
59.73333	-33
59.74167	-38
59.75000	-43
59.75833	-47
59.76667	-49
59.77500	-49
59.78333	-46
59.79167	-44
59.80000	-43
59.80833	-44
59.81667	-45
59.82500	-44
59.83333	-42
59.84167	-38
59.85000	-34
59.85833	-32
59.86667	-34
59.87500	-36
59.88333	-40
59.89167	-44
59.90000	-46
59.90833	-48
59.91667	-49
59.92500	-51
59.93333	-52
59.94167	-53
59.95000	-54
59.95833	-53
59.96667	-51
59.97500	-49
59.98333	-46
59.99167	-45
60.00000	-47
