# Supplementary material for: How J-chain ensures the assembly of immunoglobulin IgM pentamers
Source: EMBO J. 2024 Dec 4;44(2):505–33. doi: 10.1038/s44318-024-00317-9 (PMC11729874; doi:10.1038/s44318-024-00317-9)
Supplement: Supplementary file 5 — Source data Fig. 3 [file 44318_2024_317_MOESM5_ESM.zip › Figure 3/3B/repeat 1 Cu4/20240104 Cu4tp_7h_1.txt]

[Header]
Application Name	LCsolution
Version	1.25
Data File Name	D:\Xenia\JC Oligomerisation kinetics\20240104 Cu4tp_7h_1.lcd
Output Date	05.01.2024
Output Time	09:50:01

[Configuration]
# of Detectors	2
Detector ID	Detector A	Detector B
Detector Name	Detector A	Detector B
# of Channels	2	1

[LC Chromatogram(Detector A-Ch1)]
Interval(msec)	500
# of Points	7201
Start Time(min)	0.000
End Time(min)	60.000
Intensity Units	mV
Intensity Multiplier	0.001
Wavelength(nm)	280
R.Time (min)	Intensity
0.00000	11
0.00833	11
0.01667	-2
0.02500	-6
0.03333	-10
0.04167	-13
0.05000	-14
0.05833	-14
0.06667	-15
0.07500	-15
0.08333	-16
0.09167	-16
0.10000	-14
0.10833	-10
0.11667	-6
0.12500	-4
0.13333	-4
0.14167	-6
0.15000	-9
0.15833	-12
0.16667	-14
0.17500	-14
0.18333	-12
0.19167	-8
0.20000	-5
0.20833	-4
0.21667	-5
0.22500	-8
0.23333	-10
0.24167	-11
0.25000	-10
0.25833	-11
0.26667	-13
0.27500	-15
0.28333	-16
0.29167	-15
0.30000	-13
0.30833	-10
0.31667	-9
0.32500	-11
0.33333	-14
0.34167	-17
0.35000	-17
0.35833	-18
0.36667	-20
0.37500	-22
0.38333	-21
0.39167	-17
0.40000	-11
0.40833	-5
0.41667	-0
0.42500	0
0.43333	-2
0.44167	-5
0.45000	-7
0.45833	-7
0.46667	-7
0.47500	-6
0.48333	-7
0.49167	-9
0.50000	-10
0.50833	-10
0.51667	-8
0.52500	-9
0.53333	-10
0.54167	-14
0.55000	-18
0.55833	-22
0.56667	-25
0.57500	-26
0.58333	-27
0.59167	-26
0.60000	-23
0.60833	-19
0.61667	-15
0.62500	-11
0.63333	-7
0.64167	-4
0.65000	-1
0.65833	0
0.66667	1
0.67500	-1
0.68333	-4
0.69167	-9
0.70000	-15
0.70833	-20
0.71667	-25
0.72500	-28
0.73333	-30
0.74167	-31
0.75000	-32
0.75833	-31
0.76667	-29
0.77500	-27
0.78333	-24
0.79167	-20
0.80000	-15
0.80833	-9
0.81667	-4
0.82500	-0
0.83333	1
0.84167	-0
0.85000	-4
0.85833	-8
0.86667	-10
0.87500	-9
0.88333	-8
0.89167	-7
0.90000	-6
0.90833	-6
0.91667	-7
0.92500	-8
0.93333	-9
0.94167	-12
0.95000	-16
0.95833	-22
0.96667	-28
0.97500	-33
0.98333	-34
0.99167	-32
1.00000	-29
1.00833	-25
1.01667	-22
1.02500	-22
1.03333	-25
1.04167	-28
1.05000	-31
1.05833	-31
1.06667	-25
1.07500	-18
1.08333	-10
1.09167	-4
1.10000	-2
1.10833	-5
1.11667	-9
1.12500	-12
1.13333	-13
1.14167	-13
1.15000	-12
1.15833	-10
1.16667	-9
1.17500	-8
1.18333	-9
1.19167	-10
1.20000	-13
1.20833	-15
1.21667	-19
1.22500	-23
1.23333	-27
1.24167	-30
1.25000	-31
1.25833	-30
1.26667	-25
1.27500	-19
1.28333	-12
1.29167	-5
1.30000	0
1.30833	3
1.31667	4
1.32500	1
1.33333	-4
1.34167	-10
1.35000	-16
1.35833	-21
1.36667	-23
1.37500	-24
1.38333	-26
1.39167	-30
1.40000	-34
1.40833	-38
1.41667	-40
1.42500	-37
1.43333	-30
1.44167	-21
1.45000	-12
1.45833	-4
1.46667	3
1.47500	7
1.48333	7
1.49167	4
1.50000	-1
1.50833	-8
1.51667	-13
1.52500	-15
1.53333	-16
1.54167	-16
1.55000	-16
1.55833	-16
1.56667	-18
1.57500	-21
1.58333	-22
1.59167	-23
1.60000	-22
1.60833	-21
1.61667	-20
1.62500	-22
1.63333	-23
1.64167	-23
1.65000	-20
1.65833	-14
1.66667	-7
1.67500	0
1.68333	5
1.69167	8
1.70000	8
1.70833	6
1.71667	2
1.72500	-1
1.73333	-5
1.74167	-8
1.75000	-11
1.75833	-12
1.76667	-13
1.77500	-11
1.78333	-9
1.79167	-5
1.80000	-3
1.80833	-3
1.81667	-5
1.82500	-8
1.83333	-12
1.84167	-16
1.85000	-19
1.85833	-23
1.86667	-27
1.87500	-32
1.88333	-36
1.89167	-39
1.90000	-40
1.90833	-38
1.91667	-35
1.92500	-30
1.93333	-26
1.94167	-22
1.95000	-19
1.95833	-16
1.96667	-13
1.97500	-10
1.98333	-9
1.99167	-8
2.00000	-8
2.00833	-7
2.01667	-7
2.02500	-8
2.03333	-10
2.04167	-13
2.05000	-15
2.05833	-15
2.06667	-12
2.07500	-8
2.08333	-6
2.09167	-5
2.10000	-6
2.10833	-5
2.11667	-5
2.12500	-4
2.13333	-3
2.14167	-4
2.15000	-4
2.15833	-2
2.16667	1
2.17500	5
2.18333	6
2.19167	5
2.20000	2
2.20833	0
2.21667	-2
2.22500	-4
2.23333	-6
2.24167	-8
2.25000	-9
2.25833	-8
2.26667	-5
2.27500	-3
2.28333	-3
2.29167	-5
2.30000	-8
2.30833	-9
2.31667	-9
2.32500	-7
2.33333	-6
2.34167	-6
2.35000	-8
2.35833	-12
2.36667	-16
2.37500	-19
2.38333	-21
2.39167	-21
2.40000	-19
2.40833	-14
2.41667	-9
2.42500	-4
2.43333	0
2.44167	1
2.45000	-1
2.45833	-4
2.46667	-6
2.47500	-6
2.48333	-5
2.49167	-2
2.50000	-1
2.50833	-2
2.51667	-4
2.52500	-6
2.53333	-6
2.54167	-5
2.55000	-5
2.55833	-5
2.56667	-6
2.57500	-9
2.58333	-13
2.59167	-17
2.60000	-19
2.60833	-19
2.61667	-17
2.62500	-13
2.63333	-9
2.64167	-8
2.65000	-8
2.65833	-9
2.66667	-10
2.67500	-9
2.68333	-7
2.69167	-5
2.70000	-5
2.70833	-7
2.71667	-9
2.72500	-10
2.73333	-11
2.74167	-13
2.75000	-16
2.75833	-20
2.76667	-23
2.77500	-25
2.78333	-25
2.79167	-24
2.80000	-22
2.80833	-21
2.81667	-19
2.82500	-16
2.83333	-13
2.84167	-12
2.85000	-12
2.85833	-13
2.86667	-14
2.87500	-15
2.88333	-15
2.89167	-15
2.90000	-14
2.90833	-13
2.91667	-12
2.92500	-11
2.93333	-12
2.94167	-14
2.95000	-17
2.95833	-18
2.96667	-17
2.97500	-16
2.98333	-16
2.99167	-18
3.00000	-20
3.00833	-24
3.01667	-26
3.02500	-27
3.03333	-25
3.04167	-23
3.05000	-20
3.05833	-16
3.06667	-13
3.07500	-10
3.08333	-10
3.09167	-12
3.10000	-15
3.10833	-16
3.11667	-16
3.12500	-12
3.13333	-7
3.14167	-2
3.15000	2
3.15833	3
3.16667	1
3.17500	-4
3.18333	-10
3.19167	-18
3.20000	-25
3.20833	-29
3.21667	-31
3.22500	-31
3.23333	-29
3.24167	-25
3.25000	-20
3.25833	-15
3.26667	-12
3.27500	-10
3.28333	-9
3.29167	-8
3.30000	-7
3.30833	-6
3.31667	-5
3.32500	-4
3.33333	-2
3.34167	-1
3.35000	-1
3.35833	-2
3.36667	-3
3.37500	-5
3.38333	-6
3.39167	-6
3.40000	-6
3.40833	-8
3.41667	-10
3.42500	-12
3.43333	-13
3.44167	-14
3.45000	-14
3.45833	-12
3.46667	-10
3.47500	-8
3.48333	-7
3.49167	-6
3.50000	-6
3.50833	-5
3.51667	-3
3.52500	1
3.53333	4
3.54167	5
3.55000	5
3.55833	2
3.56667	-4
3.57500	-9
3.58333	-12
3.59167	-12
3.60000	-9
3.60833	-5
3.61667	-2
3.62500	-2
3.63333	-4
3.64167	-7
3.65000	-9
3.65833	-11
3.66667	-12
3.67500	-12
3.68333	-11
3.69167	-10
3.70000	-7
3.70833	-5
3.71667	-3
3.72500	-3
3.73333	-4
3.74167	-5
3.75000	-4
3.75833	-3
3.76667	-1
3.77500	1
3.78333	1
3.79167	-1
3.80000	-4
3.80833	-6
3.81667	-8
3.82500	-8
3.83333	-8
3.84167	-7
3.85000	-7
3.85833	-7
3.86667	-10
3.87500	-13
3.88333	-14
3.89167	-14
3.90000	-14
3.90833	-13
3.91667	-13
3.92500	-13
3.93333	-14
3.94167	-13
3.95000	-10
3.95833	-7
3.96667	-4
3.97500	-2
3.98333	-3
3.99167	-5
4.00000	-7
4.00833	-9
4.01667	-10
4.02500	-10
4.03333	-9
4.04167	-11
4.05000	-14
4.05833	-19
4.06667	-22
4.07500	-24
4.08333	-25
4.09167	-23
4.10000	-21
4.10833	-20
4.11667	-18
4.12500	-18
4.13333	-16
4.14167	-13
4.15000	-7
4.15833	-1
4.16667	5
4.17500	11
4.18333	13
4.19167	13
4.20000	11
4.20833	8
4.21667	5
4.22500	3
4.23333	2
4.24167	2
4.25000	1
4.25833	-1
4.26667	-5
4.27500	-7
4.28333	-6
4.29167	-4
4.30000	-2
4.30833	0
4.31667	2
4.32500	4
4.33333	6
4.34167	7
4.35000	7
4.35833	6
4.36667	4
4.37500	3
4.38333	2
4.39167	1
4.40000	-1
4.40833	-3
4.41667	-5
4.42500	-5
4.43333	-3
4.44167	1
4.45000	4
4.45833	4
4.46667	1
4.47500	-5
4.48333	-11
4.49167	-16
4.50000	-18
4.50833	-17
4.51667	-12
4.52500	-6
4.53333	1
4.54167	7
4.55000	12
4.55833	13
4.56667	10
4.57500	4
4.58333	-4
4.59167	-10
4.60000	-13
4.60833	-12
4.61667	-9
4.62500	-5
4.63333	-2
4.64167	-2
4.65000	-4
4.65833	-6
4.66667	-8
4.67500	-9
4.68333	-8
4.69167	-5
4.70000	-3
4.70833	-1
4.71667	-1
4.72500	-1
4.73333	-3
4.74167	-5
4.75000	-7
4.75833	-9
4.76667	-9
4.77500	-9
4.78333	-9
4.79167	-9
4.80000	-10
4.80833	-12
4.81667	-12
4.82500	-11
4.83333	-9
4.84167	-5
4.85000	-1
4.85833	2
4.86667	3
4.87500	4
4.88333	6
4.89167	10
4.90000	13
4.90833	16
4.91667	16
4.92500	13
4.93333	6
4.94167	-2
4.95000	-11
4.95833	-17
4.96667	-20
4.97500	-20
4.98333	-18
4.99167	-15
5.00000	-13
5.00833	-13
5.01667	-13
5.02500	-11
5.03333	-7
5.04167	0
5.05000	8
5.05833	12
5.06667	10
5.07500	6
5.08333	-0
5.09167	-6
5.10000	-10
5.10833	-10
5.11667	-10
5.12500	-11
5.13333	-13
5.14167	-14
5.15000	-14
5.15833	-12
5.16667	-7
5.17500	-2
5.18333	1
5.19167	2
5.20000	2
5.20833	3
5.21667	4
5.22500	4
5.23333	5
5.24167	4
5.25000	1
5.25833	-2
5.26667	-5
5.27500	-8
5.28333	-11
5.29167	-12
5.30000	-13
5.30833	-12
5.31667	-11
5.32500	-11
5.33333	-11
5.34167	-12
5.35000	-13
5.35833	-14
5.36667	-15
5.37500	-14
5.38333	-12
5.39167	-8
5.40000	-6
5.40833	-5
5.41667	-7
5.42500	-10
5.43333	-13
5.44167	-14
5.45000	-12
5.45833	-9
5.46667	-6
5.47500	-3
5.48333	2
5.49167	7
5.50000	12
5.50833	17
5.51667	20
5.52500	20
5.53333	18
5.54167	15
5.55000	12
5.55833	9
5.56667	8
5.57500	5
5.58333	1
5.59167	-4
5.60000	-9
5.60833	-12
5.61667	-14
5.62500	-14
5.63333	-14
5.64167	-14
5.65000	-15
5.65833	-17
5.66667	-17
5.67500	-18
5.68333	-18
5.69167	-19
5.70000	-20
5.70833	-19
5.71667	-18
5.72500	-16
5.73333	-14
5.74167	-11
5.75000	-8
5.75833	-6
5.76667	-4
5.77500	-4
5.78333	-6
5.79167	-8
5.80000	-10
5.80833	-11
5.81667	-9
5.82500	-5
5.83333	-1
5.84167	0
5.85000	-0
5.85833	-3
5.86667	-7
5.87500	-11
5.88333	-11
5.89167	-8
5.90000	-5
5.90833	-0
5.91667	4
5.92500	7
5.93333	8
5.94167	8
5.95000	5
5.95833	1
5.96667	-5
5.97500	-10
5.98333	-15
5.99167	-18
6.00000	-18
6.00833	-17
6.01667	-14
6.02500	-13
6.03333	-13
6.04167	-13
6.05000	-13
6.05833	-13
6.06667	-12
6.07500	-12
6.08333	-13
6.09167	-15
6.10000	-17
6.10833	-17
6.11667	-16
6.12500	-14
6.13333	-14
6.14167	-16
6.15000	-21
6.15833	-25
6.16667	-27
6.17500	-27
6.18333	-25
6.19167	-22
6.20000	-21
6.20833	-20
6.21667	-20
6.22500	-20
6.23333	-19
6.24167	-17
6.25000	-14
6.25833	-11
6.26667	-7
6.27500	-5
6.28333	-4
6.29167	-3
6.30000	-3
6.30833	-2
6.31667	-1
6.32500	0
6.33333	0
6.34167	-1
6.35000	-3
6.35833	-5
6.36667	-5
6.37500	-6
6.38333	-7
6.39167	-8
6.40000	-11
6.40833	-14
6.41667	-15
6.42500	-14
6.43333	-12
6.44167	-10
6.45000	-8
6.45833	-8
6.46667	-8
6.47500	-8
6.48333	-7
6.49167	-4
6.50000	-3
6.50833	-3
6.51667	-4
6.52500	-4
6.53333	-3
6.54167	0
6.55000	4
6.55833	8
6.56667	10
6.57500	11
6.58333	11
6.59167	10
6.60000	8
6.60833	7
6.61667	8
6.62500	12
6.63333	16
6.64167	19
6.65000	19
6.65833	17
6.66667	16
6.67500	14
6.68333	13
6.69167	10
6.70000	6
6.70833	1
6.71667	-3
6.72500	-5
6.73333	-5
6.74167	-6
6.75000	-7
6.75833	-6
6.76667	-3
6.77500	3
6.78333	9
6.79167	15
6.80000	18
6.80833	16
6.81667	13
6.82500	9
6.83333	4
6.84167	-1
6.85000	-6
6.85833	-9
6.86667	-10
6.87500	-7
6.88333	-1
6.89167	4
6.90000	6
6.90833	5
6.91667	1
6.92500	-3
6.93333	-6
6.94167	-8
6.95000	-8
6.95833	-8
6.96667	-10
6.97500	-10
6.98333	-9
6.99167	-5
7.00000	2
7.00833	11
7.01667	18
7.02500	23
7.03333	24
7.04167	23
7.05000	21
7.05833	17
7.06667	13
7.07500	8
7.08333	3
7.09167	-1
7.10000	-3
7.10833	-2
7.11667	-1
7.12500	-1
7.13333	-3
7.14167	-7
7.15000	-10
7.15833	-11
7.16667	-6
7.17500	1
7.18333	8
7.19167	14
7.20000	17
7.20833	16
7.21667	13
7.22500	9
7.23333	5
7.24167	0
7.25000	-4
7.25833	-5
7.26667	-3
7.27500	1
7.28333	6
7.29167	11
7.30000	14
7.30833	14
7.31667	13
7.32500	10
7.33333	6
7.34167	3
7.35000	1
7.35833	1
7.36667	4
7.37500	7
7.38333	9
7.39167	8
7.40000	7
7.40833	7
7.41667	8
7.42500	10
7.43333	12
7.44167	13
7.45000	13
7.45833	12
7.46667	12
7.47500	13
7.48333	15
7.49167	17
7.50000	20
7.50833	23
7.51667	25
7.52500	24
7.53333	21
7.54167	18
7.55000	15
7.55833	13
7.56667	12
7.57500	11
7.58333	9
7.59167	7
7.60000	5
7.60833	5
7.61667	5
7.62500	3
7.63333	0
7.64167	-2
7.65000	-5
7.65833	-6
7.66667	-4
7.67500	0
7.68333	4
7.69167	7
7.70000	7
7.70833	5
7.71667	3
7.72500	2
7.73333	2
7.74167	3
7.75000	4
7.75833	4
7.76667	1
7.77500	-1
7.78333	-1
7.79167	1
7.80000	4
7.80833	8
7.81667	11
7.82500	14
7.83333	17
7.84167	20
7.85000	23
7.85833	24
7.86667	23
7.87500	20
7.88333	16
7.89167	13
7.90000	12
7.90833	12
7.91667	13
7.92500	15
7.93333	16
7.94167	18
7.95000	21
7.95833	24
7.96667	27
7.97500	29
7.98333	29
7.99167	28
8.00000	25
8.00833	23
8.01667	21
8.02500	19
8.03333	18
8.04167	18
8.05000	19
8.05833	21
8.06667	24
8.07500	28
8.08333	29
8.09167	29
8.10000	25
8.10833	17
8.11667	10
8.12500	5
8.13333	1
8.14167	0
8.15000	2
8.15833	4
8.16667	4
8.17500	4
8.18333	3
8.19167	1
8.20000	1
8.20833	2
8.21667	6
8.22500	10
8.23333	14
8.24167	13
8.25000	8
8.25833	2
8.26667	-4
8.27500	-7
8.28333	-5
8.29167	1
8.30000	8
8.30833	14
8.31667	19
8.32500	21
8.33333	22
8.34167	21
8.35000	18
8.35833	17
8.36667	16
8.37500	16
8.38333	17
8.39167	18
8.40000	18
8.40833	17
8.41667	15
8.42500	13
8.43333	10
8.44167	8
8.45000	5
8.45833	4
8.46667	4
8.47500	6
8.48333	7
8.49167	8
8.50000	8
8.50833	9
8.51667	10
8.52500	10
8.53333	10
8.54167	7
8.55000	1
8.55833	-5
8.56667	-10
8.57500	-14
8.58333	-16
8.59167	-16
8.60000	-15
8.60833	-12
8.61667	-8
8.62500	-2
8.63333	4
8.64167	8
8.65000	10
8.65833	9
8.66667	7
8.67500	4
8.68333	2
8.69167	0
8.70000	-0
8.70833	2
8.71667	4
8.72500	8
8.73333	11
8.74167	12
8.75000	11
8.75833	11
8.76667	11
8.77500	11
8.78333	10
8.79167	9
8.80000	6
8.80833	3
8.81667	3
8.82500	6
8.83333	12
8.84167	17
8.85000	21
8.85833	23
8.86667	21
8.87500	18
8.88333	17
8.89167	16
8.90000	14
8.90833	11
8.91667	8
8.92500	5
8.93333	4
8.94167	4
8.95000	5
8.95833	6
8.96667	4
8.97500	1
8.98333	-4
8.99167	-8
9.00000	-11
9.00833	-14
9.01667	-14
9.02500	-12
9.03333	-9
9.04167	-6
9.05000	-3
9.05833	0
9.06667	3
9.07500	5
9.08333	7
9.09167	7
9.10000	7
9.10833	8
9.11667	8
9.12500	9
9.13333	9
9.14167	10
9.15000	12
9.15833	16
9.16667	23
9.17500	29
9.18333	33
9.19167	34
9.20000	33
9.20833	30
9.21667	28
9.22500	27
9.23333	27
9.24167	28
9.25000	28
9.25833	27
9.26667	24
9.27500	19
9.28333	13
9.29167	8
9.30000	4
9.30833	3
9.31667	3
9.32500	5
9.33333	8
9.34167	10
9.35000	10
9.35833	9
9.36667	7
9.37500	5
9.38333	3
9.39167	-0
9.40000	-5
9.40833	-10
9.41667	-13
9.42500	-14
9.43333	-12
9.44167	-10
9.45000	-9
9.45833	-8
9.46667	-8
9.47500	-6
9.48333	-1
9.49167	5
9.50000	9
9.50833	11
9.51667	12
9.52500	13
9.53333	14
9.54167	15
9.55000	15
9.55833	15
9.56667	13
9.57500	9
9.58333	7
9.59167	5
9.60000	3
9.60833	2
9.61667	1
9.62500	1
9.63333	1
9.64167	2
9.65000	3
9.65833	4
9.66667	4
9.67500	2
9.68333	-1
9.69167	-4
9.70000	-6
9.70833	-5
9.71667	-2
9.72500	4
9.73333	10
9.74167	13
9.75000	15
9.75833	16
9.76667	16
9.77500	15
9.78333	14
9.79167	15
9.80000	15
9.80833	13
9.81667	10
9.82500	7
9.83333	3
9.84167	-0
9.85000	-1
9.85833	0
9.86667	3
9.87500	7
9.88333	10
9.89167	11
9.90000	10
9.90833	7
9.91667	5
9.92500	4
9.93333	4
9.94167	5
9.95000	7
9.95833	8
9.96667	9
9.97500	9
9.98333	10
9.99167	11
10.00000	10
10.00833	8
10.01667	5
10.02500	4
10.03333	5
10.04167	7
10.05000	10
10.05833	14
10.06667	17
10.07500	19
10.08333	20
10.09167	18
10.10000	15
10.10833	12
10.11667	8
10.12500	6
10.13333	6
10.14167	7
10.15000	11
10.15833	17
10.16667	24
10.17500	29
10.18333	31
10.19167	30
10.20000	28
10.20833	27
10.21667	27
10.22500	28
10.23333	30
10.24167	31
10.25000	30
10.25833	27
10.26667	23
10.27500	19
10.28333	13
10.29167	8
10.30000	5
10.30833	3
10.31667	3
10.32500	4
10.33333	5
10.34167	6
10.35000	7
10.35833	9
10.36667	12
10.37500	16
10.38333	18
10.39167	18
10.40000	14
10.40833	9
10.41667	4
10.42500	-0
10.43333	-4
10.44167	-6
10.45000	-8
10.45833	-9
10.46667	-10
10.47500	-11
10.48333	-10
10.49167	-7
10.50000	-3
10.50833	3
10.51667	9
10.52500	15
10.53333	19
10.54167	19
10.55000	17
10.55833	15
10.56667	13
10.57500	12
10.58333	12
10.59167	13
10.60000	13
10.60833	13
10.61667	12
10.62500	12
10.63333	13
10.64167	14
10.65000	15
10.65833	15
10.66667	13
10.67500	11
10.68333	9
10.69167	8
10.70000	8
10.70833	10
10.71667	12
10.72500	12
10.73333	12
10.74167	14
10.75000	17
10.75833	20
10.76667	22
10.77500	22
10.78333	19
10.79167	14
10.80000	9
10.80833	7
10.81667	8
10.82500	9
10.83333	11
10.84167	11
10.85000	11
10.85833	11
10.86667	12
10.87500	13
10.88333	16
10.89167	18
10.90000	20
10.90833	20
10.91667	18
10.92500	14
10.93333	9
10.94167	7
10.95000	7
10.95833	10
10.96667	11
10.97500	12
10.98333	11
10.99167	7
11.00000	5
11.00833	5
11.01667	7
11.02500	11
11.03333	16
11.04167	22
11.05000	28
11.05833	31
11.06667	33
11.07500	32
11.08333	29
11.09167	23
11.10000	15
11.10833	8
11.11667	3
11.12500	-1
11.13333	-2
11.14167	-1
11.15000	3
11.15833	7
11.16667	8
11.17500	5
11.18333	0
11.19167	-4
11.20000	-5
11.20833	-1
11.21667	5
11.22500	11
11.23333	17
11.24167	20
11.25000	22
11.25833	22
11.26667	23
11.27500	23
11.28333	21
11.29167	17
11.30000	12
11.30833	7
11.31667	4
11.32500	4
11.33333	7
11.34167	11
11.35000	16
11.35833	21
11.36667	23
11.37500	24
11.38333	24
11.39167	23
11.40000	22
11.40833	18
11.41667	14
11.42500	12
11.43333	13
11.44167	15
11.45000	18
11.45833	22
11.46667	23
11.47500	22
11.48333	21
11.49167	20
11.50000	20
11.50833	21
11.51667	21
11.52500	21
11.53333	19
11.54167	18
11.55000	17
11.55833	17
11.56667	18
11.57500	19
11.58333	20
11.59167	19
11.60000	19
11.60833	21
11.61667	22
11.62500	23
11.63333	22
11.64167	20
11.65000	18
11.65833	16
11.66667	15
11.67500	14
11.68333	13
11.69167	13
11.70000	14
11.70833	15
11.71667	16
11.72500	16
11.73333	16
11.74167	16
11.75000	17
11.75833	17
11.76667	17
11.77500	17
11.78333	16
11.79167	16
11.80000	13
11.80833	9
11.81667	7
11.82500	7
11.83333	9
11.84167	13
11.85000	17
11.85833	19
11.86667	20
11.87500	20
11.88333	20
11.89167	20
11.90000	20
11.90833	19
11.91667	17
11.92500	15
11.93333	15
11.94167	17
11.95000	20
11.95833	24
11.96667	28
11.97500	30
11.98333	30
11.99167	28
12.00000	26
12.00833	24
12.01667	23
12.02500	20
12.03333	14
12.04167	7
12.05000	-0
12.05833	-4
12.06667	-2
12.07500	3
12.08333	9
12.09167	16
12.10000	20
12.10833	22
12.11667	22
12.12500	22
12.13333	23
12.14167	23
12.15000	23
12.15833	22
12.16667	22
12.17500	23
12.18333	24
12.19167	24
12.20000	22
12.20833	18
12.21667	13
12.22500	10
12.23333	9
12.24167	9
12.25000	8
12.25833	7
12.26667	6
12.27500	6
12.28333	10
12.29167	15
12.30000	19
12.30833	22
12.31667	22
12.32500	21
12.33333	19
12.34167	17
12.35000	16
12.35833	15
12.36667	14
12.37500	14
12.38333	17
12.39167	22
12.40000	26
12.40833	30
12.41667	32
12.42500	33
12.43333	34
12.44167	35
12.45000	38
12.45833	40
12.46667	39
12.47500	38
12.48333	37
12.49167	37
12.50000	37
12.50833	36
12.51667	33
12.52500	30
12.53333	26
12.54167	24
12.55000	24
12.55833	23
12.56667	23
12.57500	21
12.58333	18
12.59167	17
12.60000	18
12.60833	23
12.61667	29
12.62500	34
12.63333	37
12.64167	37
12.65000	34
12.65833	31
12.66667	27
12.67500	24
12.68333	21
12.69167	20
12.70000	20
12.70833	21
12.71667	23
12.72500	26
12.73333	29
12.74167	31
12.75000	32
12.75833	34
12.76667	37
12.77500	38
12.78333	38
12.79167	36
12.80000	32
12.80833	29
12.81667	28
12.82500	29
12.83333	31
12.84167	34
12.85000	36
12.85833	39
12.86667	41
12.87500	43
12.88333	43
12.89167	41
12.90000	38
12.90833	35
12.91667	34
12.92500	35
12.93333	37
12.94167	37
12.95000	34
12.95833	32
12.96667	29
12.97500	28
12.98333	28
12.99167	29
13.00000	30
13.00833	30
13.01667	31
13.02500	32
13.03333	35
13.04167	37
13.05000	38
13.05833	39
13.06667	39
13.07500	41
13.08333	42
13.09167	43
13.10000	43
13.10833	42
13.11667	39
13.12500	37
13.13333	35
13.14167	34
13.15000	34
13.15833	35
13.16667	37
13.17500	40
13.18333	45
13.19167	51
13.20000	56
13.20833	59
13.21667	59
13.22500	55
13.23333	48
13.24167	41
13.25000	35
13.25833	31
13.26667	29
13.27500	30
13.28333	31
13.29167	34
13.30000	39
13.30833	43
13.31667	47
13.32500	50
13.33333	51
13.34167	51
13.35000	51
13.35833	50
13.36667	51
13.37500	51
13.38333	51
13.39167	50
13.40000	50
13.40833	52
13.41667	53
13.42500	54
13.43333	55
13.44167	55
13.45000	56
13.45833	58
13.46667	61
13.47500	65
13.48333	68
13.49167	69
13.50000	67
13.50833	63
13.51667	60
13.52500	59
13.53333	60
13.54167	63
13.55000	68
13.55833	72
13.56667	71
13.57500	68
13.58333	64
13.59167	60
13.60000	57
13.60833	57
13.61667	59
13.62500	63
13.63333	67
13.64167	70
13.65000	72
13.65833	72
13.66667	70
13.67500	68
13.68333	67
13.69167	67
13.70000	67
13.70833	67
13.71667	66
13.72500	64
13.73333	63
13.74167	63
13.75000	65
13.75833	66
13.76667	67
13.77500	65
13.78333	62
13.79167	60
13.80000	58
13.80833	58
13.81667	60
13.82500	62
13.83333	64
13.84167	63
13.85000	60
13.85833	56
13.86667	53
13.87500	51
13.88333	49
13.89167	50
13.90000	53
13.90833	57
13.91667	62
13.92500	68
13.93333	72
13.94167	74
13.95000	75
13.95833	74
13.96667	74
13.97500	74
13.98333	73
13.99167	71
14.00000	70
14.00833	70
14.01667	72
14.02500	75
14.03333	79
14.04167	82
14.05000	84
14.05833	85
14.06667	87
14.07500	88
14.08333	89
14.09167	89
14.10000	89
14.10833	90
14.11667	91
14.12500	93
14.13333	95
14.14167	95
14.15000	94
14.15833	91
14.16667	89
14.17500	87
14.18333	88
14.19167	89
14.20000	90
14.20833	91
14.21667	91
14.22500	92
14.23333	95
14.24167	100
14.25000	106
14.25833	109
14.26667	107
14.27500	103
14.28333	97
14.29167	90
14.30000	85
14.30833	82
14.31667	80
14.32500	79
14.33333	80
14.34167	82
14.35000	84
14.35833	86
14.36667	86
14.37500	86
14.38333	86
14.39167	86
14.40000	86
14.40833	86
14.41667	83
14.42500	79
14.43333	75
14.44167	72
14.45000	72
14.45833	74
14.46667	76
14.47500	80
14.48333	84
14.49167	88
14.50000	93
14.50833	99
14.51667	103
14.52500	107
14.53333	110
14.54167	112
14.55000	112
14.55833	111
14.56667	109
14.57500	105
14.58333	101
14.59167	97
14.60000	94
14.60833	91
14.61667	88
14.62500	84
14.63333	79
14.64167	77
14.65000	76
14.65833	78
14.66667	83
14.67500	87
14.68333	91
14.69167	93
14.70000	93
14.70833	91
14.71667	85
14.72500	76
14.73333	66
14.74167	59
14.75000	56
14.75833	58
14.76667	65
14.77500	73
14.78333	80
14.79167	87
14.80000	93
14.80833	99
14.81667	104
14.82500	107
14.83333	108
14.84167	109
14.85000	108
14.85833	104
14.86667	98
14.87500	90
14.88333	84
14.89167	80
14.90000	80
14.90833	83
14.91667	87
14.92500	88
14.93333	88
14.94167	87
14.95000	84
14.95833	83
14.96667	84
14.97500	87
14.98333	91
14.99167	94
15.00000	96
15.00833	96
15.01667	95
15.02500	94
15.03333	95
15.04167	96
15.05000	97
15.05833	97
15.06667	95
15.07500	91
15.08333	87
15.09167	84
15.10000	82
15.10833	80
15.11667	79
15.12500	80
15.13333	82
15.14167	84
15.15000	86
15.15833	86
15.16667	84
15.17500	82
15.18333	82
15.19167	83
15.20000	84
15.20833	83
15.21667	83
15.22500	82
15.23333	83
15.24167	84
15.25000	85
15.25833	85
15.26667	85
15.27500	86
15.28333	87
15.29167	89
15.30000	92
15.30833	94
15.31667	95
15.32500	94
15.33333	93
15.34167	90
15.35000	87
15.35833	83
15.36667	80
15.37500	78
15.38333	76
15.39167	76
15.40000	77
15.40833	79
15.41667	80
15.42500	80
15.43333	79
15.44167	78
15.45000	78
15.45833	80
15.46667	83
15.47500	88
15.48333	94
15.49167	99
15.50000	102
15.50833	102
15.51667	99
15.52500	94
15.53333	88
15.54167	83
15.55000	79
15.55833	75
15.56667	73
15.57500	72
15.58333	70
15.59167	69
15.60000	68
15.60833	68
15.61667	71
15.62500	75
15.63333	80
15.64167	85
15.65000	89
15.65833	91
15.66667	92
15.67500	91
15.68333	89
15.69167	86
15.70000	84
15.70833	85
15.71667	86
15.72500	88
15.73333	88
15.74167	87
15.75000	86
15.75833	85
15.76667	86
15.77500	87
15.78333	87
15.79167	84
15.80000	80
15.80833	75
15.81667	70
15.82500	65
15.83333	62
15.84167	60
15.85000	60
15.85833	63
15.86667	69
15.87500	76
15.88333	82
15.89167	86
15.90000	87
15.90833	84
15.91667	80
15.92500	77
15.93333	75
15.94167	75
15.95000	77
15.95833	78
15.96667	78
15.97500	79
15.98333	81
15.99167	86
16.00000	90
16.00833	93
16.01667	94
16.02500	91
16.03333	87
16.04167	83
16.05000	82
16.05833	84
16.06667	88
16.07500	91
16.08333	93
16.09167	92
16.10000	90
16.10833	86
16.11667	84
16.12500	83
16.13333	83
16.14167	83
16.15000	82
16.15833	82
16.16667	83
16.17500	85
16.18333	88
16.19167	92
16.20000	95
16.20833	96
16.21667	95
16.22500	92
16.23333	87
16.24167	83
16.25000	78
16.25833	75
16.26667	73
16.27500	74
16.28333	75
16.29167	78
16.30000	81
16.30833	84
16.31667	87
16.32500	91
16.33333	94
16.34167	95
16.35000	94
16.35833	90
16.36667	84
16.37500	79
16.38333	76
16.39167	76
16.40000	78
16.40833	80
16.41667	82
16.42500	84
16.43333	86
16.44167	88
16.45000	91
16.45833	92
16.46667	94
16.47500	95
16.48333	97
16.49167	97
16.50000	97
16.50833	95
16.51667	94
16.52500	95
16.53333	97
16.54167	98
16.55000	98
16.55833	96
16.56667	94
16.57500	92
16.58333	91
16.59167	93
16.60000	93
16.60833	93
16.61667	92
16.62500	91
16.63333	91
16.64167	92
16.65000	93
16.65833	94
16.66667	91
16.67500	87
16.68333	81
16.69167	74
16.70000	70
16.70833	69
16.71667	71
16.72500	76
16.73333	81
16.74167	85
16.75000	89
16.75833	91
16.76667	91
16.77500	90
16.78333	86
16.79167	83
16.80000	79
16.80833	75
16.81667	72
16.82500	71
16.83333	72
16.84167	74
16.85000	75
16.85833	77
16.86667	79
16.87500	80
16.88333	81
16.89167	83
16.90000	84
16.90833	85
16.91667	86
16.92500	87
16.93333	86
16.94167	84
16.95000	82
16.95833	81
16.96667	80
16.97500	80
16.98333	80
16.99167	79
17.00000	77
17.00833	77
17.01667	77
17.02500	80
17.03333	83
17.04167	87
17.05000	88
17.05833	88
17.06667	86
17.07500	84
17.08333	83
17.09167	84
17.10000	85
17.10833	86
17.11667	88
17.12500	89
17.13333	90
17.14167	91
17.15000	93
17.15833	94
17.16667	95
17.17500	96
17.18333	96
17.19167	94
17.20000	90
17.20833	87
17.21667	84
17.22500	82
17.23333	82
17.24167	84
17.25000	87
17.25833	91
17.26667	94
17.27500	97
17.28333	97
17.29167	96
17.30000	95
17.30833	92
17.31667	90
17.32500	88
17.33333	86
17.34167	88
17.35000	91
17.35833	95
17.36667	97
17.37500	96
17.38333	93
17.39167	88
17.40000	83
17.40833	78
17.41667	76
17.42500	78
17.43333	82
17.44167	88
17.45000	93
17.45833	97
17.46667	99
17.47500	99
17.48333	97
17.49167	94
17.50000	90
17.50833	85
17.51667	82
17.52500	79
17.53333	79
17.54167	79
17.55000	81
17.55833	82
17.56667	84
17.57500	85
17.58333	85
17.59167	83
17.60000	81
17.60833	79
17.61667	77
17.62500	77
17.63333	77
17.64167	78
17.65000	79
17.65833	80
17.66667	81
17.67500	81
17.68333	83
17.69167	84
17.70000	86
17.70833	85
17.71667	83
17.72500	80
17.73333	77
17.74167	75
17.75000	77
17.75833	81
17.76667	85
17.77500	90
17.78333	93
17.79167	94
17.80000	93
17.80833	93
17.81667	92
17.82500	91
17.83333	89
17.84167	86
17.85000	82
17.85833	79
17.86667	78
17.87500	79
17.88333	82
17.89167	86
17.90000	91
17.90833	94
17.91667	95
17.92500	92
17.93333	87
17.94167	80
17.95000	73
17.95833	68
17.96667	67
17.97500	68
17.98333	71
17.99167	75
18.00000	79
18.00833	83
18.01667	86
18.02500	89
18.03333	92
18.04167	94
18.05000	95
18.05833	95
18.06667	94
18.07500	91
18.08333	89
18.09167	86
18.10000	84
18.10833	83
18.11667	84
18.12500	87
18.13333	91
18.14167	94
18.15000	94
18.15833	92
18.16667	87
18.17500	82
18.18333	77
18.19167	73
18.20000	72
18.20833	74
18.21667	78
18.22500	81
18.23333	83
18.24167	84
18.25000	84
18.25833	86
18.26667	89
18.27500	93
18.28333	94
18.29167	94
18.30000	92
18.30833	91
18.31667	91
18.32500	93
18.33333	96
18.34167	98
18.35000	96
18.35833	93
18.36667	89
18.37500	86
18.38333	85
18.39167	86
18.40000	88
18.40833	90
18.41667	92
18.42500	92
18.43333	91
18.44167	88
18.45000	86
18.45833	85
18.46667	87
18.47500	90
18.48333	93
18.49167	95
18.50000	94
18.50833	91
18.51667	88
18.52500	85
18.53333	84
18.54167	84
18.55000	86
18.55833	88
18.56667	91
18.57500	92
18.58333	90
18.59167	85
18.60000	81
18.60833	77
18.61667	75
18.62500	73
18.63333	72
18.64167	73
18.65000	77
18.65833	82
18.66667	90
18.67500	96
18.68333	99
18.69167	100
18.70000	101
18.70833	103
18.71667	107
18.72500	110
18.73333	112
18.74167	111
18.75000	107
18.75833	102
18.76667	97
18.77500	92
18.78333	89
18.79167	87
18.80000	85
18.80833	84
18.81667	82
18.82500	80
18.83333	77
18.84167	76
18.85000	79
18.85833	82
18.86667	87
18.87500	91
18.88333	93
18.89167	94
18.90000	95
18.90833	96
18.91667	98
18.92500	99
18.93333	98
18.94167	95
18.95000	89
18.95833	85
18.96667	84
18.97500	85
18.98333	88
18.99167	92
19.00000	96
19.00833	99
19.01667	102
19.02500	102
19.03333	101
19.04167	100
19.05000	99
19.05833	99
19.06667	101
19.07500	102
19.08333	101
19.09167	99
19.10000	99
19.10833	101
19.11667	106
19.12500	111
19.13333	116
19.14167	116
19.15000	112
19.15833	108
19.16667	105
19.17500	104
19.18333	104
19.19167	106
19.20000	108
19.20833	110
19.21667	113
19.22500	117
19.23333	121
19.24167	124
19.25000	125
19.25833	126
19.26667	125
19.27500	124
19.28333	122
19.29167	121
19.30000	119
19.30833	119
19.31667	120
19.32500	120
19.33333	121
19.34167	123
19.35000	124
19.35833	125
19.36667	124
19.37500	123
19.38333	121
19.39167	119
19.40000	120
19.40833	124
19.41667	129
19.42500	133
19.43333	138
19.44167	144
19.45000	151
19.45833	158
19.46667	167
19.47500	175
19.48333	182
19.49167	187
19.50000	191
19.50833	192
19.51667	191
19.52500	191
19.53333	190
19.54167	192
19.55000	195
19.55833	200
19.56667	207
19.57500	215
19.58333	222
19.59167	231
19.60000	240
19.60833	251
19.61667	262
19.62500	274
19.63333	285
19.64167	296
19.65000	306
19.65833	317
19.66667	332
19.67500	347
19.68333	362
19.69167	377
19.70000	393
19.70833	410
19.71667	428
19.72500	447
19.73333	466
19.74167	486
19.75000	506
19.75833	528
19.76667	552
19.77500	577
19.78333	605
19.79167	634
19.80000	665
19.80833	699
19.81667	733
19.82500	767
19.83333	800
19.84167	834
19.85000	869
19.85833	905
19.86667	945
19.87500	986
19.88333	1028
19.89167	1071
19.90000	1113
19.90833	1157
19.91667	1202
19.92500	1250
19.93333	1301
19.94167	1353
19.95000	1408
19.95833	1464
19.96667	1522
19.97500	1581
19.98333	1643
19.99167	1706
20.00000	1769
20.00833	1833
20.01667	1896
20.02500	1960
20.03333	2024
20.04167	2090
20.05000	2158
20.05833	2227
20.06667	2298
20.07500	2368
20.08333	2439
20.09167	2511
20.10000	2583
20.10833	2659
20.11667	2736
20.12500	2816
20.13333	2897
20.14167	2979
20.15000	3061
20.15833	3140
20.16667	3217
20.17500	3292
20.18333	3366
20.19167	3441
20.20000	3518
20.20833	3598
20.21667	3678
20.22500	3759
20.23333	3838
20.24167	3916
20.25000	3995
20.25833	4072
20.26667	4152
20.27500	4230
20.28333	4308
20.29167	4384
20.30000	4458
20.30833	4532
20.31667	4603
20.32500	4672
20.33333	4739
20.34167	4801
20.35000	4862
20.35833	4920
20.36667	4978
20.37500	5033
20.38333	5088
20.39167	5143
20.40000	5197
20.40833	5252
20.41667	5306
20.42500	5360
20.43333	5410
20.44167	5458
20.45000	5503
20.45833	5543
20.46667	5581
20.47500	5615
20.48333	5646
20.49167	5675
20.50000	5700
20.50833	5724
20.51667	5746
20.52500	5765
20.53333	5783
20.54167	5798
20.55000	5812
20.55833	5823
20.56667	5830
20.57500	5834
20.58333	5833
20.59167	5830
20.60000	5825
20.60833	5818
20.61667	5810
20.62500	5798
20.63333	5783
20.64167	5764
20.65000	5742
20.65833	5717
20.66667	5691
20.67500	5662
20.68333	5632
20.69167	5599
20.70000	5566
20.70833	5531
20.71667	5494
20.72500	5454
20.73333	5410
20.74167	5363
20.75000	5312
20.75833	5262
20.76667	5210
20.77500	5160
20.78333	5111
20.79167	5062
20.80000	5012
20.80833	4959
20.81667	4904
20.82500	4845
20.83333	4785
20.84167	4725
20.85000	4664
20.85833	4605
20.86667	4543
20.87500	4483
20.88333	4423
20.89167	4362
20.90000	4302
20.90833	4239
20.91667	4176
20.92500	4111
20.93333	4045
20.94167	3981
20.95000	3918
20.95833	3857
20.96667	3796
20.97500	3734
20.98333	3672
20.99167	3608
21.00000	3547
21.00833	3486
21.01667	3429
21.02500	3372
21.03333	3317
21.04167	3262
21.05000	3206
21.05833	3150
21.06667	3091
21.07500	3032
21.08333	2975
21.09167	2919
21.10000	2869
21.10833	2823
21.11667	2779
21.12500	2734
21.13333	2689
21.14167	2644
21.15000	2597
21.15833	2552
21.16667	2508
21.17500	2464
21.18333	2419
21.19167	2374
21.20000	2331
21.20833	2290
21.21667	2252
21.22500	2216
21.23333	2185
21.24167	2156
21.25000	2129
21.25833	2103
21.26667	2078
21.27500	2052
21.28333	2026
21.29167	1999
21.30000	1972
21.30833	1945
21.31667	1920
21.32500	1896
21.33333	1874
21.34167	1852
21.35000	1831
21.35833	1810
21.36667	1790
21.37500	1773
21.38333	1759
21.39167	1749
21.40000	1740
21.40833	1731
21.41667	1720
21.42500	1707
21.43333	1691
21.44167	1673
21.45000	1655
21.45833	1639
21.46667	1625
21.47500	1614
21.48333	1605
21.49167	1597
21.50000	1590
21.50833	1581
21.51667	1571
21.52500	1557
21.53333	1544
21.54167	1533
21.55000	1524
21.55833	1518
21.56667	1512
21.57500	1505
21.58333	1495
21.59167	1483
21.60000	1470
21.60833	1456
21.61667	1444
21.62500	1436
21.63333	1431
21.64167	1427
21.65000	1426
21.65833	1423
21.66667	1417
21.67500	1408
21.68333	1398
21.69167	1388
21.70000	1377
21.70833	1367
21.71667	1359
21.72500	1351
21.73333	1344
21.74167	1339
21.75000	1335
21.75833	1331
21.76667	1325
21.77500	1317
21.78333	1308
21.79167	1299
21.80000	1290
21.80833	1283
21.81667	1278
21.82500	1273
21.83333	1269
21.84167	1265
21.85000	1262
21.85833	1259
21.86667	1254
21.87500	1247
21.88333	1238
21.89167	1227
21.90000	1217
21.90833	1209
21.91667	1204
21.92500	1200
21.93333	1197
21.94167	1192
21.95000	1186
21.95833	1179
21.96667	1171
21.97500	1163
21.98333	1156
21.99167	1148
22.00000	1141
22.00833	1133
22.01667	1126
22.02500	1119
22.03333	1112
22.04167	1106
22.05000	1101
22.05833	1095
22.06667	1089
22.07500	1082
22.08333	1075
22.09167	1070
22.10000	1065
22.10833	1063
22.11667	1060
22.12500	1057
22.13333	1052
22.14167	1047
22.15000	1041
22.15833	1035
22.16667	1029
22.17500	1022
22.18333	1016
22.19167	1011
22.20000	1004
22.20833	997
22.21667	988
22.22500	980
22.23333	974
22.24167	972
22.25000	973
22.25833	976
22.26667	979
22.27500	979
22.28333	975
22.29167	967
22.30000	957
22.30833	945
22.31667	935
22.32500	928
22.33333	924
22.34167	921
22.35000	919
22.35833	915
22.36667	910
22.37500	905
22.38333	901
22.39167	897
22.40000	893
22.40833	888
22.41667	883
22.42500	876
22.43333	867
22.44167	860
22.45000	853
22.45833	846
22.46667	841
22.47500	836
22.48333	830
22.49167	824
22.50000	815
22.50833	806
22.51667	796
22.52500	787
22.53333	778
22.54167	771
22.55000	767
22.55833	763
22.56667	760
22.57500	755
22.58333	747
22.59167	737
22.60000	726
22.60833	713
22.61667	703
22.62500	696
22.63333	692
22.64167	690
22.65000	687
22.65833	683
22.66667	679
22.67500	673
22.68333	666
22.69167	658
22.70000	651
22.70833	645
22.71667	639
22.72500	633
22.73333	627
22.74167	620
22.75000	614
22.75833	609
22.76667	608
22.77500	608
22.78333	608
22.79167	608
22.80000	608
22.80833	605
22.81667	601
22.82500	595
22.83333	589
22.84167	583
22.85000	579
22.85833	574
22.86667	567
22.87500	559
22.88333	550
22.89167	541
22.90000	536
22.90833	533
22.91667	532
22.92500	531
22.93333	527
22.94167	521
22.95000	514
22.95833	508
22.96667	504
22.97500	502
22.98333	503
22.99167	505
23.00000	506
23.00833	505
23.01667	503
23.02500	501
23.03333	500
23.04167	500
23.05000	501
23.05833	502
23.06667	500
23.07500	495
23.08333	490
23.09167	484
23.10000	480
23.10833	478
23.11667	478
23.12500	476
23.13333	474
23.14167	471
23.15000	467
23.15833	464
23.16667	462
23.17500	460
23.18333	458
23.19167	458
23.20000	458
23.20833	460
23.21667	462
23.22500	464
23.23333	466
23.24167	467
23.25000	467
23.25833	465
23.26667	463
23.27500	460
23.28333	456
23.29167	452
23.30000	449
23.30833	446
23.31667	444
23.32500	442
23.33333	441
23.34167	442
23.35000	444
23.35833	446
23.36667	448
23.37500	449
23.38333	449
23.39167	447
23.40000	448
23.40833	451
23.41667	455
23.42500	455
23.43333	453
23.44167	446
23.45000	438
23.45833	430
23.46667	424
23.47500	420
23.48333	416
23.49167	414
23.50000	414
23.50833	415
23.51667	418
23.52500	419
23.53333	418
23.54167	414
23.55000	408
23.55833	402
23.56667	399
23.57500	399
23.58333	400
23.59167	403
23.60000	404
23.60833	404
23.61667	404
23.62500	404
23.63333	406
23.64167	411
23.65000	417
23.65833	421
23.66667	423
23.67500	420
23.68333	414
23.69167	406
23.70000	399
23.70833	396
23.71667	396
23.72500	398
23.73333	400
23.74167	401
23.75000	400
23.75833	398
23.76667	395
23.77500	391
23.78333	387
23.79167	383
23.80000	381
23.80833	381
23.81667	381
23.82500	380
23.83333	377
23.84167	374
23.85000	371
23.85833	368
23.86667	367
23.87500	364
23.88333	362
23.89167	358
23.90000	356
23.90833	355
23.91667	356
23.92500	359
23.93333	363
23.94167	366
23.95000	369
23.95833	370
23.96667	369
23.97500	366
23.98333	364
23.99167	361
24.00000	360
24.00833	360
24.01667	360
24.02500	360
24.03333	358
24.04167	357
24.05000	355
24.05833	353
24.06667	351
24.07500	351
24.08333	352
24.09167	355
24.10000	359
24.10833	364
24.11667	368
24.12500	369
24.13333	369
24.14167	368
24.15000	366
24.15833	363
24.16667	360
24.17500	358
24.18333	357
24.19167	358
24.20000	361
24.20833	366
24.21667	372
24.22500	375
24.23333	377
24.24167	377
24.25000	375
24.25833	374
24.26667	373
24.27500	373
24.28333	374
24.29167	374
24.30000	374
24.30833	377
24.31667	379
24.32500	380
24.33333	379
24.34167	376
24.35000	373
24.35833	372
24.36667	374
24.37500	380
24.38333	386
24.39167	392
24.40000	396
24.40833	398
24.41667	398
24.42500	399
24.43333	402
24.44167	405
24.45000	408
24.45833	411
24.46667	413
24.47500	416
24.48333	419
24.49167	423
24.50000	426
24.50833	427
24.51667	427
24.52500	426
24.53333	426
24.54167	428
24.55000	432
24.55833	436
24.56667	439
24.57500	443
24.58333	447
24.59167	451
24.60000	455
24.60833	459
24.61667	461
24.62500	461
24.63333	460
24.64167	457
24.65000	453
24.65833	450
24.66667	449
24.67500	450
24.68333	453
24.69167	458
24.70000	461
24.70833	463
24.71667	463
24.72500	462
24.73333	461
24.74167	461
24.75000	462
24.75833	464
24.76667	464
24.77500	462
24.78333	458
24.79167	454
24.80000	451
24.80833	448
24.81667	447
24.82500	450
24.83333	454
24.84167	458
24.85000	459
24.85833	458
24.86667	453
24.87500	449
24.88333	445
24.89167	443
24.90000	442
24.90833	441
24.91667	441
24.92500	440
24.93333	439
24.94167	437
24.95000	434
24.95833	432
24.96667	431
24.97500	432
24.98333	433
24.99167	433
25.00000	431
25.00833	427
25.01667	421
25.02500	416
25.03333	412
25.04167	411
25.05000	412
25.05833	414
25.06667	414
25.07500	411
25.08333	406
25.09167	398
25.10000	391
25.10833	388
25.11667	388
25.12500	394
25.13333	401
25.14167	407
25.15000	411
25.15833	410
25.16667	408
25.17500	404
25.18333	400
25.19167	397
25.20000	396
25.20833	395
25.21667	396
25.22500	396
25.23333	397
25.24167	397
25.25000	396
25.25833	394
25.26667	393
25.27500	391
25.28333	387
25.29167	382
25.30000	376
25.30833	370
25.31667	364
25.32500	358
25.33333	353
25.34167	350
25.35000	348
25.35833	349
25.36667	350
25.37500	352
25.38333	353
25.39167	352
25.40000	352
25.40833	353
25.41667	354
25.42500	355
25.43333	357
25.44167	359
25.45000	362
25.45833	365
25.46667	366
25.47500	364
25.48333	361
25.49167	356
25.50000	351
25.50833	345
25.51667	340
25.52500	335
25.53333	332
25.54167	331
25.55000	334
25.55833	338
25.56667	343
25.57500	346
25.58333	346
25.59167	344
25.60000	341
25.60833	338
25.61667	337
25.62500	337
25.63333	340
25.64167	342
25.65000	343
25.65833	343
25.66667	343
25.67500	344
25.68333	344
25.69167	345
25.70000	344
25.70833	342
25.71667	339
25.72500	335
25.73333	332
25.74167	330
25.75000	330
25.75833	329
25.76667	328
25.77500	327
25.78333	326
25.79167	326
25.80000	328
25.80833	331
25.81667	334
25.82500	336
25.83333	339
25.84167	342
25.85000	345
25.85833	346
25.86667	345
25.87500	343
25.88333	339
25.89167	336
25.90000	332
25.90833	330
25.91667	328
25.92500	328
25.93333	329
25.94167	332
25.95000	336
25.95833	340
25.96667	341
25.97500	341
25.98333	339
25.99167	338
26.00000	337
26.00833	336
26.01667	335
26.02500	336
26.03333	338
26.04167	341
26.05000	345
26.05833	348
26.06667	349
26.07500	350
26.08333	349
26.09167	349
26.10000	348
26.10833	349
26.11667	350
26.12500	353
26.13333	356
26.14167	358
26.15000	359
26.15833	357
26.16667	354
26.17500	352
26.18333	350
26.19167	349
26.20000	350
26.20833	351
26.21667	352
26.22500	354
26.23333	357
26.24167	359
26.25000	361
26.25833	362
26.26667	361
26.27500	359
26.28333	357
26.29167	356
26.30000	358
26.30833	363
26.31667	370
26.32500	376
26.33333	382
26.34167	384
26.35000	381
26.35833	377
26.36667	371
26.37500	367
26.38333	363
26.39167	360
26.40000	359
26.40833	361
26.41667	364
26.42500	367
26.43333	371
26.44167	375
26.45000	380
26.45833	386
26.46667	393
26.47500	399
26.48333	403
26.49167	405
26.50000	407
26.50833	409
26.51667	410
26.52500	412
26.53333	413
26.54167	413
26.55000	414
26.55833	415
26.56667	417
26.57500	420
26.58333	423
26.59167	425
26.60000	427
26.60833	428
26.61667	429
26.62500	430
26.63333	432
26.64167	433
26.65000	433
26.65833	432
26.66667	431
26.67500	430
26.68333	431
26.69167	434
26.70000	436
26.70833	434
26.71667	430
26.72500	425
26.73333	422
26.74167	419
26.75000	418
26.75833	417
26.76667	419
26.77500	423
26.78333	427
26.79167	432
26.80000	436
26.80833	439
26.81667	441
26.82500	442
26.83333	442
26.84167	441
26.85000	440
26.85833	438
26.86667	436
26.87500	433
26.88333	430
26.89167	428
26.90000	426
26.90833	426
26.91667	428
26.92500	433
26.93333	439
26.94167	444
26.95000	447
26.95833	446
26.96667	443
26.97500	438
26.98333	435
26.99167	435
27.00000	435
27.00833	435
27.01667	434
27.02500	432
27.03333	430
27.04167	431
27.05000	434
27.05833	439
27.06667	442
27.07500	444
27.08333	444
27.09167	442
27.10000	438
27.10833	434
27.11667	428
27.12500	423
27.13333	418
27.14167	415
27.15000	413
27.15833	413
27.16667	413
27.17500	412
27.18333	409
27.19167	407
27.20000	405
27.20833	404
27.21667	402
27.22500	401
27.23333	399
27.24167	398
27.25000	398
27.25833	399
27.26667	400
27.27500	401
27.28333	401
27.29167	401
27.30000	402
27.30833	403
27.31667	404
27.32500	403
27.33333	400
27.34167	399
27.35000	400
27.35833	401
27.36667	403
27.37500	404
27.38333	404
27.39167	402
27.40000	402
27.40833	404
27.41667	405
27.42500	406
27.43333	405
27.44167	401
27.45000	397
27.45833	395
27.46667	396
27.47500	398
27.48333	403
27.49167	409
27.50000	411
27.50833	410
27.51667	406
27.52500	402
27.53333	398
27.54167	397
27.55000	400
27.55833	404
27.56667	409
27.57500	412
27.58333	413
27.59167	412
27.60000	410
27.60833	408
27.61667	406
27.62500	403
27.63333	400
27.64167	399
27.65000	400
27.65833	403
27.66667	407
27.67500	411
27.68333	413
27.69167	414
27.70000	416
27.70833	419
27.71667	424
27.72500	429
27.73333	434
27.74167	438
27.75000	441
27.75833	445
27.76667	450
27.77500	456
27.78333	461
27.79167	465
27.80000	468
27.80833	468
27.81667	468
27.82500	466
27.83333	465
27.84167	463
27.85000	461
27.85833	461
27.86667	463
27.87500	468
27.88333	475
27.89167	483
27.90000	488
27.90833	492
27.91667	493
27.92500	493
27.93333	492
27.94167	490
27.95000	490
27.95833	492
27.96667	496
27.97500	501
27.98333	509
27.99167	516
28.00000	523
28.00833	527
28.01667	529
28.02500	530
28.03333	530
28.04167	531
28.05000	535
28.05833	539
28.06667	544
28.07500	549
28.08333	552
28.09167	554
28.10000	556
28.10833	558
28.11667	562
28.12500	567
28.13333	572
28.14167	576
28.15000	578
28.15833	581
28.16667	583
28.17500	586
28.18333	594
28.19167	604
28.20000	613
28.20833	621
28.21667	625
28.22500	626
28.23333	625
28.24167	622
28.25000	620
28.25833	619
28.26667	620
28.27500	621
28.28333	622
28.29167	624
28.30000	627
28.30833	629
28.31667	632
28.32500	635
28.33333	638
28.34167	639
28.35000	640
28.35833	640
28.36667	640
28.37500	641
28.38333	643
28.39167	644
28.40000	646
28.40833	649
28.41667	651
28.42500	652
28.43333	651
28.44167	650
28.45000	649
28.45833	647
28.46667	645
28.47500	642
28.48333	639
28.49167	635
28.50000	633
28.50833	632
28.51667	634
28.52500	639
28.53333	647
28.54167	655
28.55000	663
28.55833	669
28.56667	672
28.57500	671
28.58333	668
28.59167	663
28.60000	659
28.60833	656
28.61667	654
28.62500	653
28.63333	651
28.64167	649
28.65000	645
28.65833	641
28.66667	637
28.67500	634
28.68333	634
28.69167	635
28.70000	636
28.70833	637
28.71667	637
28.72500	634
28.73333	629
28.74167	625
28.75000	621
28.75833	618
28.76667	618
28.77500	620
28.78333	623
28.79167	627
28.80000	630
28.80833	633
28.81667	635
28.82500	635
28.83333	635
28.84167	633
28.85000	631
28.85833	628
28.86667	625
28.87500	622
28.88333	623
28.89167	625
28.90000	627
28.90833	626
28.91667	623
28.92500	620
28.93333	617
28.94167	618
28.95000	623
28.95833	629
28.96667	632
28.97500	634
28.98333	632
28.99167	628
29.00000	623
29.00833	619
29.01667	617
29.02500	618
29.03333	621
29.04167	624
29.05000	628
29.05833	630
29.06667	631
29.07500	629
29.08333	626
29.09167	623
29.10000	621
29.10833	620
29.11667	619
29.12500	619
29.13333	619
29.14167	620
29.15000	623
29.15833	628
29.16667	634
29.17500	639
29.18333	644
29.19167	646
29.20000	645
29.20833	642
29.21667	639
29.22500	638
29.23333	639
29.24167	642
29.25000	646
29.25833	652
29.26667	657
29.27500	663
29.28333	669
29.29167	676
29.30000	680
29.30833	682
29.31667	680
29.32500	678
29.33333	675
29.34167	674
29.35000	676
29.35833	679
29.36667	684
29.37500	691
29.38333	697
29.39167	703
29.40000	708
29.40833	712
29.41667	716
29.42500	721
29.43333	727
29.44167	732
29.45000	738
29.45833	742
29.46667	744
29.47500	746
29.48333	749
29.49167	754
29.50000	762
29.50833	771
29.51667	781
29.52500	789
29.53333	796
29.54167	803
29.55000	809
29.55833	814
29.56667	820
29.57500	826
29.58333	833
29.59167	842
29.60000	852
29.60833	864
29.61667	876
29.62500	887
29.63333	898
29.64167	911
29.65000	925
29.65833	940
29.66667	958
29.67500	975
29.68333	991
29.69167	1006
29.70000	1019
29.70833	1032
29.71667	1044
29.72500	1058
29.73333	1074
29.74167	1093
29.75000	1115
29.75833	1139
29.76667	1164
29.77500	1189
29.78333	1214
29.79167	1240
29.80000	1267
29.80833	1297
29.81667	1328
29.82500	1361
29.83333	1396
29.84167	1432
29.85000	1471
29.85833	1512
29.86667	1557
29.87500	1603
29.88333	1647
29.89167	1692
29.90000	1736
29.90833	1783
29.91667	1832
29.92500	1886
29.93333	1943
29.94167	2005
29.95000	2070
29.95833	2135
29.96667	2202
29.97500	2268
29.98333	2335
29.99167	2404
30.00000	2474
30.00833	2548
30.01667	2625
30.02500	2710
30.03333	2801
30.04167	2898
30.05000	3002
30.05833	3104
30.06667	3208
30.07500	3311
30.08333	3414
30.09167	3520
30.10000	3630
30.10833	3747
30.11667	3867
30.12500	3992
30.13333	4121
30.14167	4253
30.15000	4392
30.15833	4530
30.16667	4674
30.17500	4817
30.18333	4963
30.19167	5113
30.20000	5265
30.20833	5423
30.21667	5580
30.22500	5742
30.23333	5903
30.24167	6065
30.25000	6229
30.25833	6392
30.26667	6561
30.27500	6730
30.28333	6903
30.29167	7081
30.30000	7257
30.30833	7437
30.31667	7615
30.32500	7795
30.33333	7975
30.34167	8155
30.35000	8340
30.35833	8521
30.36667	8705
30.37500	8886
30.38333	9065
30.39167	9244
30.40000	9420
30.40833	9599
30.41667	9774
30.42500	9951
30.43333	10128
30.44167	10302
30.45000	10477
30.45833	10646
30.46667	10816
30.47500	10980
30.48333	11141
30.49167	11298
30.50000	11449
30.50833	11599
30.51667	11744
30.52500	11889
30.53333	12031
30.54167	12167
30.55000	12300
30.55833	12424
30.56667	12543
30.57500	12655
30.58333	12760
30.59167	12862
30.60000	12959
30.60833	13055
30.61667	13147
30.62500	13237
30.63333	13321
30.64167	13397
30.65000	13467
30.65833	13528
30.66667	13584
30.67500	13634
30.68333	13678
30.69167	13715
30.70000	13743
30.70833	13764
30.71667	13779
30.72500	13786
30.73333	13788
30.74167	13784
30.75000	13777
30.75833	13765
30.76667	13747
30.77500	13722
30.78333	13690
30.79167	13650
30.80000	13605
30.80833	13555
30.81667	13501
30.82500	13441
30.83333	13377
30.84167	13306
30.85000	13228
30.85833	13147
30.86667	13060
30.87500	12967
30.88333	12868
30.89167	12761
30.90000	12649
30.90833	12527
30.91667	12404
30.92500	12274
30.93333	12143
30.94167	12011
30.95000	11876
30.95833	11741
30.96667	11599
30.97500	11456
30.98333	11309
30.99167	11157
31.00000	11007
31.00833	10851
31.01667	10698
31.02500	10541
31.03333	10383
31.04167	10223
31.05000	10056
31.05833	9891
31.06667	9720
31.07500	9551
31.08333	9382
31.09167	9211
31.10000	9043
31.10833	8871
31.11667	8702
31.12500	8529
31.13333	8357
31.14167	8186
31.15000	8013
31.15833	7847
31.16667	7680
31.17500	7518
31.18333	7355
31.19167	7192
31.20000	7033
31.20833	6873
31.21667	6717
31.22500	6561
31.23333	6406
31.24167	6254
31.25000	6101
31.25833	5953
31.26667	5803
31.27500	5656
31.28333	5510
31.29167	5364
31.30000	5224
31.30833	5086
31.31667	4955
31.32500	4825
31.33333	4698
31.34167	4574
31.35000	4451
31.35833	4333
31.36667	4215
31.37500	4102
31.38333	3991
31.39167	3881
31.40000	3776
31.40833	3670
31.41667	3568
31.42500	3466
31.43333	3366
31.44167	3270
31.45000	3176
31.45833	3085
31.46667	2994
31.47500	2905
31.48333	2817
31.49167	2728
31.50000	2643
31.50833	2560
31.51667	2483
31.52500	2410
31.53333	2343
31.54167	2278
31.55000	2215
31.55833	2154
31.56667	2093
31.57500	2035
31.58333	1980
31.59167	1927
31.60000	1877
31.60833	1826
31.61667	1779
31.62500	1732
31.63333	1687
31.64167	1643
31.65000	1599
31.65833	1556
31.66667	1512
31.67500	1470
31.68333	1433
31.69167	1398
31.70000	1367
31.70833	1337
31.71667	1307
31.72500	1273
31.73333	1239
31.74167	1206
31.75000	1174
31.75833	1145
31.76667	1117
31.77500	1089
31.78333	1062
31.79167	1034
31.80000	1009
31.80833	987
31.81667	967
31.82500	950
31.83333	933
31.84167	915
31.85000	897
31.85833	879
31.86667	862
31.87500	845
31.88333	830
31.89167	816
31.90000	802
31.90833	787
31.91667	773
31.92500	760
31.93333	749
31.94167	739
31.95000	730
31.95833	721
31.96667	710
31.97500	699
31.98333	686
31.99167	673
32.00000	660
32.00833	647
32.01667	637
32.02500	629
32.03333	624
32.04167	621
32.05000	619
32.05833	617
32.06667	614
32.07500	609
32.08333	603
32.09167	596
32.10000	589
32.10833	582
32.11667	576
32.12500	571
32.13333	567
32.14167	563
32.15000	558
32.15833	553
32.16667	546
32.17500	538
32.18333	531
32.19167	524
32.20000	520
32.20833	519
32.21667	520
32.22500	523
32.23333	527
32.24167	530
32.25000	533
32.25833	535
32.26667	536
32.27500	535
32.28333	533
32.29167	531
32.30000	531
32.30833	532
32.31667	533
32.32500	535
32.33333	537
32.34167	537
32.35000	537
32.35833	537
32.36667	538
32.37500	539
32.38333	539
32.39167	539
32.40000	538
32.40833	538
32.41667	539
32.42500	541
32.43333	544
32.44167	547
32.45000	551
32.45833	557
32.46667	564
32.47500	571
32.48333	575
32.49167	577
32.50000	577
32.50833	574
32.51667	573
32.52500	575
32.53333	581
32.54167	588
32.55000	597
32.55833	607
32.56667	617
32.57500	627
32.58333	637
32.59167	647
32.60000	655
32.60833	662
32.61667	668
32.62500	674
32.63333	679
32.64167	686
32.65000	696
32.65833	707
32.66667	721
32.67500	736
32.68333	754
32.69167	773
32.70000	792
32.70833	813
32.71667	832
32.72500	849
32.73333	866
32.74167	883
32.75000	902
32.75833	923
32.76667	946
32.77500	968
32.78333	988
32.79167	1007
32.80000	1026
32.80833	1048
32.81667	1070
32.82500	1093
32.83333	1115
32.84167	1137
32.85000	1159
32.85833	1183
32.86667	1210
32.87500	1238
32.88333	1267
32.89167	1296
32.90000	1323
32.90833	1349
32.91667	1375
32.92500	1402
32.93333	1430
32.94167	1458
32.95000	1486
32.95833	1513
32.96667	1539
32.97500	1566
32.98333	1596
32.99167	1629
33.00000	1664
33.00833	1700
33.01667	1735
33.02500	1768
33.03333	1800
33.04167	1833
33.05000	1866
33.05833	1899
33.06667	1933
33.07500	1966
33.08333	1998
33.09167	2030
33.10000	2063
33.10833	2097
33.11667	2129
33.12500	2161
33.13333	2191
33.14167	2220
33.15000	2249
33.15833	2280
33.16667	2314
33.17500	2348
33.18333	2382
33.19167	2415
33.20000	2445
33.20833	2475
33.21667	2502
33.22500	2528
33.23333	2553
33.24167	2579
33.25000	2607
33.25833	2635
33.26667	2665
33.27500	2694
33.28333	2722
33.29167	2748
33.30000	2771
33.30833	2793
33.31667	2813
33.32500	2832
33.33333	2851
33.34167	2869
33.35000	2888
33.35833	2905
33.36667	2923
33.37500	2940
33.38333	2955
33.39167	2970
33.40000	2985
33.40833	3000
33.41667	3015
33.42500	3030
33.43333	3044
33.44167	3056
33.45000	3066
33.45833	3077
33.46667	3089
33.47500	3101
33.48333	3110
33.49167	3116
33.50000	3117
33.50833	3114
33.51667	3112
33.52500	3114
33.53333	3118
33.54167	3121
33.55000	3122
33.55833	3120
33.56667	3114
33.57500	3108
33.58333	3101
33.59167	3096
33.60000	3090
33.60833	3084
33.61667	3076
33.62500	3067
33.63333	3057
33.64167	3046
33.65000	3035
33.65833	3024
33.66667	3011
33.67500	2996
33.68333	2979
33.69167	2960
33.70000	2942
33.70833	2924
33.71667	2907
33.72500	2892
33.73333	2875
33.74167	2856
33.75000	2834
33.75833	2811
33.76667	2789
33.77500	2767
33.78333	2745
33.79167	2724
33.80000	2703
33.80833	2681
33.81667	2659
33.82500	2636
33.83333	2612
33.84167	2586
33.85000	2559
33.85833	2534
33.86667	2511
33.87500	2488
33.88333	2466
33.89167	2443
33.90000	2418
33.90833	2392
33.91667	2366
33.92500	2339
33.93333	2311
33.94167	2283
33.95000	2253
33.95833	2223
33.96667	2193
33.97500	2163
33.98333	2132
33.99167	2101
34.00000	2071
34.00833	2042
34.01667	2015
34.02500	1989
34.03333	1966
34.04167	1942
34.05000	1918
34.05833	1893
34.06667	1869
34.07500	1844
34.08333	1820
34.09167	1796
34.10000	1771
34.10833	1743
34.11667	1714
34.12500	1682
34.13333	1651
34.14167	1621
34.15000	1592
34.15833	1565
34.16667	1540
34.17500	1517
34.18333	1494
34.19167	1471
34.20000	1447
34.20833	1422
34.21667	1397
34.22500	1371
34.23333	1345
34.24167	1322
34.25000	1299
34.25833	1278
34.26667	1257
34.27500	1238
34.28333	1219
34.29167	1200
34.30000	1181
34.30833	1162
34.31667	1143
34.32500	1123
34.33333	1102
34.34167	1082
34.35000	1063
34.35833	1044
34.36667	1026
34.37500	1008
34.38333	987
34.39167	965
34.40000	942
34.40833	921
34.41667	903
34.42500	891
34.43333	882
34.44167	873
34.45000	862
34.45833	849
34.46667	831
34.47500	812
34.48333	792
34.49167	774
34.50000	757
34.50833	741
34.51667	726
34.52500	711
34.53333	698
34.54167	687
34.55000	679
34.55833	671
34.56667	661
34.57500	649
34.58333	634
34.59167	617
34.60000	601
34.60833	585
34.61667	571
34.62500	558
34.63333	547
34.64167	537
34.65000	528
34.65833	519
34.66667	509
34.67500	499
34.68333	489
34.69167	480
34.70000	474
34.70833	470
34.71667	465
34.72500	460
34.73333	454
34.74167	449
34.75000	447
34.75833	445
34.76667	440
34.77500	433
34.78333	421
34.79167	406
34.80000	392
34.80833	380
34.81667	371
34.82500	365
34.83333	360
34.84167	358
34.85000	357
34.85833	357
34.86667	358
34.87500	360
34.88333	361
34.89167	360
34.90000	357
34.90833	353
34.91667	348
34.92500	345
34.93333	343
34.94167	340
34.95000	337
34.95833	333
34.96667	326
34.97500	317
34.98333	307
34.99167	297
35.00000	288
35.00833	281
35.01667	278
35.02500	279
35.03333	282
35.04167	285
35.05000	287
35.05833	286
35.06667	283
35.07500	277
35.08333	269
35.09167	261
35.10000	253
35.10833	246
35.11667	240
35.12500	235
35.13333	233
35.14167	233
35.15000	236
35.15833	241
35.16667	247
35.17500	252
35.18333	255
35.19167	255
35.20000	252
35.20833	245
35.21667	236
35.22500	225
35.23333	215
35.24167	206
35.25000	199
35.25833	196
35.26667	196
35.27500	198
35.28333	202
35.29167	206
35.30000	208
35.30833	209
35.31667	209
35.32500	207
35.33333	205
35.34167	203
35.35000	200
35.35833	197
35.36667	196
35.37500	197
35.38333	199
35.39167	201
35.40000	202
35.40833	202
35.41667	201
35.42500	198
35.43333	195
35.44167	191
35.45000	189
35.45833	187
35.46667	186
35.47500	186
35.48333	185
35.49167	183
35.50000	182
35.50833	180
35.51667	179
35.52500	177
35.53333	174
35.54167	172
35.55000	169
35.55833	167
35.56667	165
35.57500	164
35.58333	163
35.59167	163
35.60000	163
35.60833	163
35.61667	163
35.62500	165
35.63333	167
35.64167	169
35.65000	172
35.65833	174
35.66667	175
35.67500	177
35.68333	178
35.69167	178
35.70000	177
35.70833	175
35.71667	174
35.72500	174
35.73333	176
35.74167	177
35.75000	178
35.75833	176
35.76667	171
35.77500	166
35.78333	161
35.79167	158
35.80000	157
35.80833	160
35.81667	163
35.82500	165
35.83333	166
35.84167	167
35.85000	170
35.85833	173
35.86667	177
35.87500	180
35.88333	183
35.89167	184
35.90000	183
35.90833	178
35.91667	172
35.92500	163
35.93333	154
35.94167	148
35.95000	146
35.95833	147
35.96667	149
35.97500	151
35.98333	153
35.99167	155
36.00000	160
36.00833	166
36.01667	172
36.02500	175
36.03333	176
36.04167	173
36.05000	168
36.05833	163
36.06667	160
36.07500	159
36.08333	159
36.09167	159
36.10000	158
36.10833	154
36.11667	151
36.12500	149
36.13333	149
36.14167	149
36.15000	149
36.15833	149
36.16667	148
36.17500	148
36.18333	149
36.19167	149
36.20000	148
36.20833	145
36.21667	141
36.22500	138
36.23333	136
36.24167	135
36.25000	134
36.25833	134
36.26667	136
36.27500	140
36.28333	145
36.29167	151
36.30000	155
36.30833	156
36.31667	156
36.32500	155
36.33333	155
36.34167	156
36.35000	159
36.35833	161
36.36667	161
36.37500	159
36.38333	157
36.39167	155
36.40000	154
36.40833	154
36.41667	155
36.42500	155
36.43333	155
36.44167	155
36.45000	156
36.45833	158
36.46667	157
36.47500	155
36.48333	153
36.49167	151
36.50000	149
36.50833	148
36.51667	148
36.52500	148
36.53333	147
36.54167	146
36.55000	147
36.55833	148
36.56667	149
36.57500	148
36.58333	148
36.59167	149
36.60000	151
36.60833	154
36.61667	156
36.62500	156
36.63333	155
36.64167	155
36.65000	157
36.65833	161
36.66667	164
36.67500	166
36.68333	165
36.69167	162
36.70000	157
36.70833	153
36.71667	149
36.72500	146
36.73333	143
36.74167	141
36.75000	141
36.75833	143
36.76667	147
36.77500	152
36.78333	155
36.79167	155
36.80000	154
36.80833	152
36.81667	150
36.82500	150
36.83333	151
36.84167	153
36.85000	154
36.85833	154
36.86667	153
36.87500	150
36.88333	147
36.89167	145
36.90000	143
36.90833	142
36.91667	141
36.92500	140
36.93333	139
36.94167	140
36.95000	144
36.95833	148
36.96667	152
36.97500	155
36.98333	158
36.99167	160
37.00000	163
37.00833	166
37.01667	168
37.02500	167
37.03333	164
37.04167	162
37.05000	160
37.05833	157
37.06667	155
37.07500	152
37.08333	150
37.09167	149
37.10000	148
37.10833	149
37.11667	150
37.12500	150
37.13333	149
37.14167	148
37.15000	148
37.15833	149
37.16667	152
37.17500	156
37.18333	161
37.19167	163
37.20000	164
37.20833	162
37.21667	159
37.22500	158
37.23333	159
37.24167	160
37.25000	161
37.25833	163
37.26667	163
37.27500	163
37.28333	161
37.29167	157
37.30000	155
37.30833	156
37.31667	160
37.32500	168
37.33333	175
37.34167	179
37.35000	178
37.35833	174
37.36667	169
37.37500	164
37.38333	162
37.39167	162
37.40000	163
37.40833	164
37.41667	165
37.42500	165
37.43333	165
37.44167	166
37.45000	169
37.45833	172
37.46667	173
37.47500	171
37.48333	168
37.49167	164
37.50000	161
37.50833	163
37.51667	166
37.52500	170
37.53333	174
37.54167	176
37.55000	176
37.55833	175
37.56667	175
37.57500	177
37.58333	179
37.59167	182
37.60000	185
37.60833	186
37.61667	185
37.62500	182
37.63333	179
37.64167	177
37.65000	177
37.65833	180
37.66667	183
37.67500	187
37.68333	190
37.69167	192
37.70000	193
37.70833	194
37.71667	196
37.72500	200
37.73333	204
37.74167	206
37.75000	206
37.75833	204
37.76667	199
37.77500	194
37.78333	190
37.79167	187
37.80000	186
37.80833	187
37.81667	189
37.82500	191
37.83333	194
37.84167	196
37.85000	196
37.85833	195
37.86667	193
37.87500	191
37.88333	190
37.89167	191
37.90000	193
37.90833	196
37.91667	199
37.92500	200
37.93333	201
37.94167	200
37.95000	201
37.95833	203
37.96667	206
37.97500	210
37.98333	215
37.99167	221
38.00000	226
38.00833	230
38.01667	233
38.02500	235
38.03333	236
38.04167	237
38.05000	240
38.05833	243
38.06667	245
38.07500	246
38.08333	246
38.09167	244
38.10000	243
38.10833	243
38.11667	242
38.12500	241
38.13333	238
38.14167	237
38.15000	236
38.15833	235
38.16667	234
38.17500	231
38.18333	227
38.19167	222
38.20000	220
38.20833	219
38.21667	220
38.22500	220
38.23333	220
38.24167	219
38.25000	218
38.25833	218
38.26667	220
38.27500	224
38.28333	227
38.29167	230
38.30000	232
38.30833	232
38.31667	232
38.32500	232
38.33333	233
38.34167	234
38.35000	236
38.35833	237
38.36667	239
38.37500	240
38.38333	240
38.39167	239
38.40000	238
38.40833	239
38.41667	241
38.42500	244
38.43333	247
38.44167	249
38.45000	251
38.45833	251
38.46667	251
38.47500	249
38.48333	248
38.49167	248
38.50000	247
38.50833	247
38.51667	245
38.52500	243
38.53333	241
38.54167	241
38.55000	243
38.55833	245
38.56667	247
38.57500	246
38.58333	245
38.59167	243
38.60000	243
38.60833	245
38.61667	247
38.62500	251
38.63333	255
38.64167	259
38.65000	263
38.65833	266
38.66667	268
38.67500	267
38.68333	264
38.69167	260
38.70000	257
38.70833	255
38.71667	254
38.72500	254
38.73333	253
38.74167	252
38.75000	249
38.75833	245
38.76667	243
38.77500	243
38.78333	244
38.79167	247
38.80000	251
38.80833	257
38.81667	262
38.82500	265
38.83333	267
38.84167	267
38.85000	266
38.85833	265
38.86667	266
38.87500	268
38.88333	270
38.89167	270
38.90000	268
38.90833	265
38.91667	262
38.92500	262
38.93333	263
38.94167	264
38.95000	265
38.95833	267
38.96667	270
38.97500	274
38.98333	278
38.99167	280
39.00000	280
39.00833	279
39.01667	277
39.02500	277
39.03333	279
39.04167	283
39.05000	288
39.05833	291
39.06667	292
39.07500	291
39.08333	289
39.09167	287
39.10000	285
39.10833	284
39.11667	282
39.12500	281
39.13333	281
39.14167	282
39.15000	287
39.15833	291
39.16667	293
39.17500	292
39.18333	289
39.19167	285
39.20000	282
39.20833	279
39.21667	277
39.22500	275
39.23333	273
39.24167	271
39.25000	270
39.25833	270
39.26667	268
39.27500	267
39.28333	267
39.29167	270
39.30000	274
39.30833	278
39.31667	281
39.32500	283
39.33333	284
39.34167	287
39.35000	291
39.35833	294
39.36667	295
39.37500	294
39.38333	295
39.39167	298
39.40000	301
39.40833	305
39.41667	307
39.42500	307
39.43333	305
39.44167	301
39.45000	297
39.45833	293
39.46667	291
39.47500	290
39.48333	292
39.49167	296
39.50000	301
39.50833	306
39.51667	311
39.52500	315
39.53333	318
39.54167	318
39.55000	315
39.55833	311
39.56667	305
39.57500	300
39.58333	298
39.59167	300
39.60000	303
39.60833	305
39.61667	305
39.62500	302
39.63333	297
39.64167	294
39.65000	293
39.65833	293
39.66667	296
39.67500	299
39.68333	303
39.69167	305
39.70000	307
39.70833	306
39.71667	304
39.72500	301
39.73333	299
39.74167	298
39.75000	299
39.75833	302
39.76667	307
39.77500	313
39.78333	318
39.79167	322
39.80000	325
39.80833	325
39.81667	324
39.82500	319
39.83333	314
39.84167	311
39.85000	310
39.85833	313
39.86667	318
39.87500	323
39.88333	326
39.89167	326
39.90000	323
39.90833	319
39.91667	315
39.92500	312
39.93333	310
39.94167	310
39.95000	312
39.95833	314
39.96667	316
39.97500	318
39.98333	320
39.99167	322
40.00000	323
40.00833	322
40.01667	319
40.02500	315
40.03333	311
40.04167	308
40.05000	305
40.05833	303
40.06667	304
40.07500	307
40.08333	310
40.09167	314
40.10000	316
40.10833	319
40.11667	321
40.12500	325
40.13333	328
40.14167	330
40.15000	330
40.15833	329
40.16667	328
40.17500	328
40.18333	328
40.19167	328
40.20000	328
40.20833	326
40.21667	326
40.22500	326
40.23333	328
40.24167	330
40.25000	331
40.25833	333
40.26667	336
40.27500	340
40.28333	343
40.29167	345
40.30000	346
40.30833	345
40.31667	342
40.32500	340
40.33333	337
40.34167	335
40.35000	334
40.35833	332
40.36667	329
40.37500	326
40.38333	325
40.39167	326
40.40000	329
40.40833	334
40.41667	339
40.42500	342
40.43333	342
40.44167	340
40.45000	336
40.45833	332
40.46667	329
40.47500	328
40.48333	329
40.49167	334
40.50000	340
40.50833	347
40.51667	352
40.52500	355
40.53333	356
40.54167	355
40.55000	355
40.55833	355
40.56667	355
40.57500	355
40.58333	354
40.59167	353
40.60000	352
40.60833	352
40.61667	353
40.62500	354
40.63333	354
40.64167	354
40.65000	353
40.65833	352
40.66667	352
40.67500	353
40.68333	354
40.69167	356
40.70000	356
40.70833	356
40.71667	355
40.72500	354
40.73333	352
40.74167	352
40.75000	354
40.75833	357
40.76667	360
40.77500	363
40.78333	364
40.79167	364
40.80000	364
40.80833	367
40.81667	372
40.82500	379
40.83333	386
40.84167	391
40.85000	394
40.85833	395
40.86667	393
40.87500	390
40.88333	390
40.89167	392
40.90000	395
40.90833	399
40.91667	404
40.92500	410
40.93333	416
40.94167	424
40.95000	432
40.95833	439
40.96667	445
40.97500	450
40.98333	454
40.99167	458
41.00000	461
41.00833	464
41.01667	468
41.02500	474
41.03333	481
41.04167	487
41.05000	492
41.05833	496
41.06667	497
41.07500	497
41.08333	500
41.09167	506
41.10000	512
41.10833	516
41.11667	521
41.12500	526
41.13333	533
41.14167	540
41.15000	547
41.15833	553
41.16667	556
41.17500	557
41.18333	561
41.19167	567
41.20000	576
41.20833	587
41.21667	597
41.22500	602
41.23333	604
41.24167	603
41.25000	601
41.25833	600
41.26667	602
41.27500	605
41.28333	608
41.29167	612
41.30000	618
41.30833	624
41.31667	630
41.32500	636
41.33333	641
41.34167	646
41.35000	650
41.35833	655
41.36667	661
41.37500	667
41.38333	670
41.39167	672
41.40000	673
41.40833	675
41.41667	678
41.42500	683
41.43333	688
41.44167	690
41.45000	690
41.45833	688
41.46667	685
41.47500	682
41.48333	680
41.49167	680
41.50000	680
41.50833	678
41.51667	676
41.52500	675
41.53333	676
41.54167	679
41.55000	684
41.55833	688
41.56667	689
41.57500	688
41.58333	686
41.59167	685
41.60000	685
41.60833	686
41.61667	688
41.62500	689
41.63333	691
41.64167	691
41.65000	689
41.65833	685
41.66667	678
41.67500	671
41.68333	665
41.69167	660
41.70000	657
41.70833	655
41.71667	653
41.72500	651
41.73333	649
41.74167	645
41.75000	640
41.75833	635
41.76667	631
41.77500	628
41.78333	626
41.79167	625
41.80000	623
41.80833	619
41.81667	615
41.82500	610
41.83333	605
41.84167	598
41.85000	591
41.85833	583
41.86667	574
41.87500	566
41.88333	559
41.89167	553
41.90000	548
41.90833	542
41.91667	537
41.92500	531
41.93333	525
41.94167	519
41.95000	514
41.95833	509
41.96667	504
41.97500	500
41.98333	497
41.99167	494
42.00000	490
42.00833	484
42.01667	477
42.02500	469
42.03333	461
42.04167	454
42.05000	448
42.05833	442
42.06667	436
42.07500	429
42.08333	421
42.09167	414
42.10000	406
42.10833	400
42.11667	395
42.12500	392
42.13333	391
42.14167	388
42.15000	382
42.15833	373
42.16667	362
42.17500	351
42.18333	343
42.19167	336
42.20000	331
42.20833	325
42.21667	319
42.22500	313
42.23333	307
42.24167	301
42.25000	297
42.25833	294
42.26667	290
42.27500	287
42.28333	283
42.29167	279
42.30000	276
42.30833	274
42.31667	273
42.32500	272
42.33333	269
42.34167	265
42.35000	260
42.35833	255
42.36667	250
42.37500	247
42.38333	245
42.39167	242
42.40000	239
42.40833	234
42.41667	229
42.42500	223
42.43333	218
42.44167	213
42.45000	210
42.45833	207
42.46667	206
42.47500	206
42.48333	206
42.49167	205
42.50000	202
42.50833	197
42.51667	192
42.52500	188
42.53333	186
42.54167	186
42.55000	188
42.55833	190
42.56667	190
42.57500	187
42.58333	182
42.59167	176
42.60000	171
42.60833	168
42.61667	166
42.62500	166
42.63333	168
42.64167	169
42.65000	168
42.65833	167
42.66667	166
42.67500	166
42.68333	166
42.69167	166
42.70000	164
42.70833	157
42.71667	148
42.72500	139
42.73333	132
42.74167	130
42.75000	133
42.75833	138
42.76667	145
42.77500	150
42.78333	153
42.79167	151
42.80000	146
42.80833	141
42.81667	137
42.82500	136
42.83333	136
42.84167	137
42.85000	136
42.85833	134
42.86667	134
42.87500	133
42.88333	133
42.89167	132
42.90000	129
42.90833	126
42.91667	122
42.92500	118
42.93333	115
42.94167	113
42.95000	112
42.95833	112
42.96667	113
42.97500	115
42.98333	117
42.99167	119
43.00000	120
43.00833	119
43.01667	117
43.02500	112
43.03333	107
43.04167	104
43.05000	104
43.05833	104
43.06667	105
43.07500	107
43.08333	111
43.09167	117
43.10000	123
43.10833	127
43.11667	128
43.12500	123
43.13333	117
43.14167	114
43.15000	115
43.15833	116
43.16667	117
43.17500	116
43.18333	114
43.19167	112
43.20000	112
43.20833	118
43.21667	124
43.22500	128
43.23333	129
43.24167	128
43.25000	125
43.25833	123
43.26667	124
43.27500	125
43.28333	125
43.29167	124
43.30000	121
43.30833	117
43.31667	114
43.32500	111
43.33333	110
43.34167	110
43.35000	113
43.35833	116
43.36667	120
43.37500	123
43.38333	121
43.39167	115
43.40000	107
43.40833	98
43.41667	90
43.42500	85
43.43333	82
43.44167	81
43.45000	82
43.45833	86
43.46667	90
43.47500	96
43.48333	101
43.49167	107
43.50000	112
43.50833	115
43.51667	115
43.52500	112
43.53333	107
43.54167	102
43.55000	97
43.55833	95
43.56667	96
43.57500	100
43.58333	104
43.59167	109
43.60000	112
43.60833	113
43.61667	111
43.62500	107
43.63333	103
43.64167	100
43.65000	98
43.65833	97
43.66667	97
43.67500	98
43.68333	99
43.69167	100
43.70000	101
43.70833	100
43.71667	99
43.72500	99
43.73333	99
43.74167	101
43.75000	102
43.75833	103
43.76667	102
43.77500	100
43.78333	100
43.79167	101
43.80000	102
43.80833	103
43.81667	103
43.82500	102
43.83333	102
43.84167	104
43.85000	109
43.85833	114
43.86667	117
43.87500	117
43.88333	116
43.89167	114
43.90000	112
43.90833	112
43.91667	112
43.92500	110
43.93333	108
43.94167	105
43.95000	103
43.95833	101
43.96667	102
43.97500	104
43.98333	107
43.99167	110
44.00000	109
44.00833	104
44.01667	97
44.02500	90
44.03333	84
44.04167	84
44.05000	90
44.05833	95
44.06667	96
44.07500	93
44.08333	86
44.09167	78
44.10000	74
44.10833	74
44.11667	77
44.12500	79
44.13333	81
44.14167	83
44.15000	84
44.15833	86
44.16667	88
44.17500	90
44.18333	92
44.19167	93
44.20000	94
44.20833	94
44.21667	94
44.22500	94
44.23333	95
44.24167	97
44.25000	100
44.25833	103
44.26667	104
44.27500	103
44.28333	101
44.29167	98
44.30000	96
44.30833	95
44.31667	95
44.32500	96
44.33333	98
44.34167	100
44.35000	101
44.35833	101
44.36667	100
44.37500	97
44.38333	92
44.39167	87
44.40000	84
44.40833	82
44.41667	83
44.42500	85
44.43333	87
44.44167	88
44.45000	88
44.45833	86
44.46667	85
44.47500	85
44.48333	87
44.49167	91
44.50000	96
44.50833	101
44.51667	104
44.52500	105
44.53333	103
44.54167	101
44.55000	98
44.55833	96
44.56667	96
44.57500	97
44.58333	97
44.59167	97
44.60000	96
44.60833	97
44.61667	99
44.62500	100
44.63333	100
44.64167	99
44.65000	96
44.65833	95
44.66667	94
44.67500	94
44.68333	92
44.69167	89
44.70000	86
44.70833	84
44.71667	83
44.72500	83
44.73333	85
44.74167	85
44.75000	85
44.75833	84
44.76667	83
44.77500	81
44.78333	79
44.79167	76
44.80000	75
44.80833	77
44.81667	80
44.82500	85
44.83333	89
44.84167	92
44.85000	93
44.85833	94
44.86667	94
44.87500	94
44.88333	91
44.89167	86
44.90000	81
44.90833	78
44.91667	76
44.92500	77
44.93333	78
44.94167	80
44.95000	82
44.95833	83
44.96667	85
44.97500	86
44.98333	87
44.99167	88
45.00000	89
45.00833	90
45.01667	91
45.02500	92
45.03333	92
45.04167	92
45.05000	91
45.05833	89
45.06667	87
45.07500	86
45.08333	85
45.09167	84
45.10000	84
45.10833	81
45.11667	79
45.12500	78
45.13333	79
45.14167	81
45.15000	83
45.15833	86
45.16667	88
45.17500	89
45.18333	87
45.19167	83
45.20000	79
45.20833	76
45.21667	75
45.22500	76
45.23333	79
45.24167	80
45.25000	79
45.25833	77
45.26667	76
45.27500	76
45.28333	76
45.29167	76
45.30000	76
45.30833	75
45.31667	74
45.32500	73
45.33333	71
45.34167	69
45.35000	67
45.35833	65
45.36667	65
45.37500	65
45.38333	67
45.39167	70
45.40000	74
45.40833	79
45.41667	82
45.42500	82
45.43333	79
45.44167	74
45.45000	69
45.45833	66
45.46667	67
45.47500	71
45.48333	74
45.49167	75
45.50000	73
45.50833	69
45.51667	65
45.52500	63
45.53333	63
45.54167	65
45.55000	68
45.55833	71
45.56667	72
45.57500	73
45.58333	74
45.59167	77
45.60000	81
45.60833	86
45.61667	89
45.62500	89
45.63333	87
45.64167	82
45.65000	77
45.65833	73
45.66667	70
45.67500	69
45.68333	70
45.69167	72
45.70000	75
45.70833	79
45.71667	84
45.72500	89
45.73333	93
45.74167	95
45.75000	97
45.75833	98
45.76667	98
45.77500	97
45.78333	95
45.79167	94
45.80000	92
45.80833	90
45.81667	87
45.82500	84
45.83333	80
45.84167	78
45.85000	79
45.85833	81
45.86667	83
45.87500	85
45.88333	86
45.89167	86
45.90000	85
45.90833	84
45.91667	81
45.92500	77
45.93333	72
45.94167	69
45.95000	68
45.95833	68
45.96667	69
45.97500	72
45.98333	74
45.99167	77
46.00000	79
46.00833	80
46.01667	79
46.02500	76
46.03333	73
46.04167	71
46.05000	73
46.05833	76
46.06667	80
46.07500	84
46.08333	86
46.09167	86
46.10000	87
46.10833	89
46.11667	92
46.12500	93
46.13333	92
46.14167	89
46.15000	85
46.15833	82
46.16667	79
46.17500	77
46.18333	75
46.19167	75
46.20000	74
46.20833	71
46.21667	69
46.22500	69
46.23333	70
46.24167	72
46.25000	75
46.25833	76
46.26667	75
46.27500	74
46.28333	75
46.29167	79
46.30000	84
46.30833	90
46.31667	93
46.32500	93
46.33333	90
46.34167	87
46.35000	87
46.35833	88
46.36667	88
46.37500	87
46.38333	84
46.39167	78
46.40000	72
46.40833	65
46.41667	58
46.42500	53
46.43333	50
46.44167	50
46.45000	55
46.45833	61
46.46667	68
46.47500	75
46.48333	81
46.49167	85
46.50000	89
46.50833	91
46.51667	92
46.52500	91
46.53333	87
46.54167	82
46.55000	75
46.55833	70
46.56667	68
46.57500	68
46.58333	71
46.59167	75
46.60000	79
46.60833	82
46.61667	84
46.62500	84
46.63333	83
46.64167	82
46.65000	80
46.65833	80
46.66667	82
46.67500	84
46.68333	81
46.69167	75
46.70000	67
46.70833	59
46.71667	54
46.72500	55
46.73333	59
46.74167	64
46.75000	68
46.75833	71
46.76667	72
46.77500	70
46.78333	68
46.79167	65
46.80000	64
46.80833	66
46.81667	68
46.82500	71
46.83333	74
46.84167	76
46.85000	77
46.85833	77
46.86667	75
46.87500	72
46.88333	68
46.89167	62
46.90000	58
46.90833	55
46.91667	54
46.92500	56
46.93333	60
46.94167	65
46.95000	71
46.95833	75
46.96667	78
46.97500	79
46.98333	79
46.99167	79
47.00000	79
47.00833	80
47.01667	82
47.02500	83
47.03333	83
47.04167	80
47.05000	75
47.05833	68
47.06667	62
47.07500	57
47.08333	56
47.09167	58
47.10000	62
47.10833	67
47.11667	72
47.12500	75
47.13333	77
47.14167	77
47.15000	78
47.15833	77
47.16667	78
47.17500	78
47.18333	77
47.19167	77
47.20000	76
47.20833	76
47.21667	75
47.22500	75
47.23333	74
47.24167	74
47.25000	74
47.25833	76
47.26667	80
47.27500	84
47.28333	85
47.29167	84
47.30000	81
47.30833	76
47.31667	72
47.32500	70
47.33333	69
47.34167	70
47.35000	71
47.35833	73
47.36667	75
47.37500	76
47.38333	78
47.39167	80
47.40000	81
47.40833	81
47.41667	80
47.42500	77
47.43333	73
47.44167	70
47.45000	69
47.45833	69
47.46667	71
47.47500	72
47.48333	74
47.49167	74
47.50000	73
47.50833	73
47.51667	72
47.52500	71
47.53333	67
47.54167	64
47.55000	61
47.55833	59
47.56667	60
47.57500	62
47.58333	64
47.59167	67
47.60000	70
47.60833	73
47.61667	75
47.62500	78
47.63333	79
47.64167	79
47.65000	77
47.65833	74
47.66667	70
47.67500	67
47.68333	65
47.69167	66
47.70000	69
47.70833	74
47.71667	78
47.72500	78
47.73333	76
47.74167	71
47.75000	64
47.75833	56
47.76667	49
47.77500	45
47.78333	43
47.79167	47
47.80000	54
47.80833	63
47.81667	72
47.82500	80
47.83333	84
47.84167	86
47.85000	85
47.85833	82
47.86667	79
47.87500	76
47.88333	73
47.89167	71
47.90000	68
47.90833	66
47.91667	64
47.92500	64
47.93333	65
47.94167	67
47.95000	68
47.95833	69
47.96667	71
47.97500	73
47.98333	76
47.99167	78
48.00000	77
48.00833	74
48.01667	68
48.02500	64
48.03333	61
48.04167	59
48.05000	59
48.05833	60
48.06667	61
48.07500	61
48.08333	62
48.09167	63
48.10000	66
48.10833	68
48.11667	69
48.12500	70
48.13333	71
48.14167	71
48.15000	71
48.15833	71
48.16667	71
48.17500	72
48.18333	73
48.19167	76
48.20000	78
48.20833	79
48.21667	79
48.22500	80
48.23333	80
48.24167	80
48.25000	80
48.25833	81
48.26667	80
48.27500	79
48.28333	79
48.29167	81
48.30000	83
48.30833	85
48.31667	86
48.32500	84
48.33333	81
48.34167	77
48.35000	72
48.35833	67
48.36667	64
48.37500	63
48.38333	62
48.39167	61
48.40000	59
48.40833	58
48.41667	58
48.42500	61
48.43333	66
48.44167	71
48.45000	75
48.45833	75
48.46667	72
48.47500	67
48.48333	64
48.49167	62
48.50000	64
48.50833	67
48.51667	71
48.52500	74
48.53333	76
48.54167	78
48.55000	80
48.55833	81
48.56667	83
48.57500	84
48.58333	84
48.59167	83
48.60000	82
48.60833	82
48.61667	83
48.62500	85
48.63333	86
48.64167	86
48.65000	86
48.65833	84
48.66667	82
48.67500	78
48.68333	72
48.69167	66
48.70000	60
48.70833	55
48.71667	51
48.72500	49
48.73333	50
48.74167	53
48.75000	56
48.75833	60
48.76667	62
48.77500	65
48.78333	66
48.79167	68
48.80000	69
48.80833	68
48.81667	66
48.82500	63
48.83333	59
48.84167	57
48.85000	57
48.85833	58
48.86667	58
48.87500	57
48.88333	55
48.89167	53
48.90000	52
48.90833	56
48.91667	61
48.92500	66
48.93333	70
48.94167	71
48.95000	71
48.95833	71
48.96667	73
48.97500	76
48.98333	80
48.99167	85
49.00000	88
49.00833	88
49.01667	88
49.02500	88
49.03333	89
49.04167	91
49.05000	92
49.05833	93
49.06667	92
49.07500	89
49.08333	84
49.09167	79
49.10000	73
49.10833	69
49.11667	65
49.12500	63
49.13333	61
49.14167	58
49.15000	56
49.15833	55
49.16667	58
49.17500	64
49.18333	69
49.19167	73
49.20000	74
49.20833	73
49.21667	72
49.22500	73
49.23333	75
49.24167	77
49.25000	78
49.25833	78
49.26667	76
49.27500	73
49.28333	70
49.29167	68
49.30000	67
49.30833	68
49.31667	69
49.32500	69
49.33333	67
49.34167	65
49.35000	64
49.35833	63
49.36667	64
49.37500	65
49.38333	67
49.39167	70
49.40000	72
49.40833	74
49.41667	74
49.42500	71
49.43333	68
49.44167	64
49.45000	61
49.45833	59
49.46667	57
49.47500	57
49.48333	59
49.49167	63
49.50000	67
49.50833	70
49.51667	70
49.52500	67
49.53333	63
49.54167	60
49.55000	61
49.55833	65
49.56667	71
49.57500	76
49.58333	78
49.59167	77
49.60000	75
49.60833	72
49.61667	70
49.62500	70
49.63333	72
49.64167	76
49.65000	81
49.65833	84
49.66667	85
49.67500	84
49.68333	83
49.69167	82
49.70000	82
49.70833	80
49.71667	77
49.72500	74
49.73333	71
49.74167	70
49.75000	70
49.75833	70
49.76667	71
49.77500	71
49.78333	71
49.79167	71
49.80000	71
49.80833	71
49.81667	71
49.82500	71
49.83333	72
49.84167	73
49.85000	74
49.85833	75
49.86667	75
49.87500	74
49.88333	73
49.89167	72
49.90000	70
49.90833	69
49.91667	67
49.92500	64
49.93333	62
49.94167	59
49.95000	56
49.95833	55
49.96667	56
49.97500	58
49.98333	62
49.99167	65
50.00000	68
50.00833	68
50.01667	68
50.02500	66
50.03333	65
50.04167	64
50.05000	66
50.05833	68
50.06667	73
50.07500	77
50.08333	80
50.09167	81
50.10000	80
50.10833	76
50.11667	72
50.12500	70
50.13333	69
50.14167	69
50.15000	70
50.15833	71
50.16667	72
50.17500	71
50.18333	69
50.19167	67
50.20000	65
50.20833	65
50.21667	66
50.22500	68
50.23333	70
50.24167	69
50.25000	66
50.25833	62
50.26667	59
50.27500	60
50.28333	63
50.29167	69
50.30000	72
50.30833	73
50.31667	72
50.32500	70
50.33333	67
50.34167	65
50.35000	63
50.35833	61
50.36667	58
50.37500	54
50.38333	51
50.39167	50
50.40000	50
50.40833	52
50.41667	56
50.42500	61
50.43333	67
50.44167	70
50.45000	70
50.45833	68
50.46667	65
50.47500	63
50.48333	64
50.49167	69
50.50000	74
50.50833	78
50.51667	81
50.52500	81
50.53333	80
50.54167	80
50.55000	80
50.55833	81
50.56667	80
50.57500	77
50.58333	74
50.59167	71
50.60000	68
50.60833	66
50.61667	65
50.62500	64
50.63333	64
50.64167	67
50.65000	73
50.65833	78
50.66667	81
50.67500	81
50.68333	77
50.69167	72
50.70000	68
50.70833	68
50.71667	71
50.72500	74
50.73333	76
50.74167	76
50.75000	73
50.75833	70
50.76667	69
50.77500	69
50.78333	71
50.79167	74
50.80000	78
50.80833	82
50.81667	84
50.82500	86
50.83333	88
50.84167	89
50.85000	88
50.85833	87
50.86667	86
50.87500	85
50.88333	84
50.89167	83
50.90000	82
50.90833	80
50.91667	78
50.92500	76
50.93333	74
50.94167	73
50.95000	72
50.95833	72
50.96667	72
50.97500	73
50.98333	73
50.99167	72
51.00000	70
51.00833	68
51.01667	67
51.02500	67
51.03333	69
51.04167	74
51.05000	79
51.05833	83
51.06667	82
51.07500	78
51.08333	71
51.09167	64
51.10000	60
51.10833	61
51.11667	64
51.12500	67
51.13333	68
51.14167	69
51.15000	69
51.15833	70
51.16667	72
51.17500	74
51.18333	75
51.19167	76
51.20000	77
51.20833	79
51.21667	82
51.22500	84
51.23333	84
51.24167	82
51.25000	79
51.25833	76
51.26667	73
51.27500	72
51.28333	74
51.29167	78
51.30000	83
51.30833	87
51.31667	91
51.32500	93
51.33333	95
51.34167	98
51.35000	102
51.35833	105
51.36667	106
51.37500	106
51.38333	105
51.39167	104
51.40000	105
51.40833	109
51.41667	114
51.42500	121
51.43333	128
51.44167	134
51.45000	138
51.45833	140
51.46667	140
51.47500	139
51.48333	137
51.49167	135
51.50000	133
51.50833	131
51.51667	131
51.52500	133
51.53333	139
51.54167	145
51.55000	151
51.55833	156
51.56667	159
51.57500	163
51.58333	167
51.59167	173
51.60000	181
51.60833	190
51.61667	200
51.62500	211
51.63333	222
51.64167	231
51.65000	239
51.65833	245
51.66667	250
51.67500	254
51.68333	259
51.69167	266
51.70000	274
51.70833	282
51.71667	291
51.72500	299
51.73333	307
51.74167	316
51.75000	325
51.75833	333
51.76667	339
51.77500	345
51.78333	350
51.79167	357
51.80000	366
51.80833	376
51.81667	388
51.82500	399
51.83333	410
51.84167	420
51.85000	431
51.85833	441
51.86667	450
51.87500	459
51.88333	467
51.89167	476
51.90000	487
51.90833	501
51.91667	516
51.92500	532
51.93333	548
51.94167	564
51.95000	578
51.95833	592
51.96667	606
51.97500	619
51.98333	633
51.99167	647
52.00000	661
52.00833	676
52.01667	690
52.02500	704
52.03333	719
52.04167	734
52.05000	750
52.05833	766
52.06667	783
52.07500	800
52.08333	818
52.09167	836
52.10000	854
52.10833	871
52.11667	888
52.12500	904
52.13333	919
52.14167	933
52.15000	945
52.15833	958
52.16667	971
52.17500	987
52.18333	1004
52.19167	1022
52.20000	1041
52.20833	1061
52.21667	1081
52.22500	1102
52.23333	1123
52.24167	1143
52.25000	1162
52.25833	1180
52.26667	1199
52.27500	1217
52.28333	1234
52.29167	1248
52.30000	1262
52.30833	1277
52.31667	1294
52.32500	1313
52.33333	1333
52.34167	1353
52.35000	1371
52.35833	1389
52.36667	1406
52.37500	1422
52.38333	1438
52.39167	1452
52.40000	1464
52.40833	1474
52.41667	1484
52.42500	1495
52.43333	1506
52.44167	1518
52.45000	1531
52.45833	1544
52.46667	1558
52.47500	1571
52.48333	1586
52.49167	1601
52.50000	1615
52.50833	1630
52.51667	1645
52.52500	1662
52.53333	1679
52.54167	1696
52.55000	1713
52.55833	1729
52.56667	1743
52.57500	1755
52.58333	1765
52.59167	1774
52.60000	1781
52.60833	1789
52.61667	1797
52.62500	1805
52.63333	1815
52.64167	1823
52.65000	1831
52.65833	1837
52.66667	1843
52.67500	1849
52.68333	1854
52.69167	1858
52.70000	1861
52.70833	1864
52.71667	1866
52.72500	1868
52.73333	1870
52.74167	1873
52.75000	1878
52.75833	1884
52.76667	1889
52.77500	1895
52.78333	1901
52.79167	1909
52.80000	1916
52.80833	1922
52.81667	1925
52.82500	1925
52.83333	1923
52.84167	1920
52.85000	1918
52.85833	1916
52.86667	1913
52.87500	1909
52.88333	1905
52.89167	1900
52.90000	1896
52.90833	1893
52.91667	1890
52.92500	1889
52.93333	1886
52.94167	1881
52.95000	1874
52.95833	1866
52.96667	1858
52.97500	1851
52.98333	1848
52.99167	1847
53.00000	1847
53.00833	1848
53.01667	1848
53.02500	1846
53.03333	1840
53.04167	1833
53.05000	1825
53.05833	1817
53.06667	1810
53.07500	1803
53.08333	1796
53.09167	1787
53.10000	1779
53.10833	1770
53.11667	1760
53.12500	1751
53.13333	1742
53.14167	1731
53.15000	1718
53.15833	1704
53.16667	1691
53.17500	1677
53.18333	1665
53.19167	1653
53.20000	1643
53.20833	1634
53.21667	1625
53.22500	1617
53.23333	1607
53.24167	1595
53.25000	1581
53.25833	1567
53.26667	1554
53.27500	1541
53.28333	1529
53.29167	1518
53.30000	1507
53.30833	1495
53.31667	1482
53.32500	1470
53.33333	1459
53.34167	1447
53.35000	1434
53.35833	1421
53.36667	1407
53.37500	1394
53.38333	1382
53.39167	1373
53.40000	1364
53.40833	1357
53.41667	1349
53.42500	1340
53.43333	1328
53.44167	1313
53.45000	1295
53.45833	1277
53.46667	1260
53.47500	1246
53.48333	1236
53.49167	1230
53.50000	1224
53.50833	1216
53.51667	1205
53.52500	1190
53.53333	1173
53.54167	1156
53.55000	1141
53.55833	1127
53.56667	1114
53.57500	1101
53.58333	1087
53.59167	1073
53.60000	1059
53.60833	1046
53.61667	1033
53.62500	1019
53.63333	1006
53.64167	994
53.65000	983
53.65833	973
53.66667	963
53.67500	954
53.68333	945
53.69167	935
53.70000	926
53.70833	917
53.71667	908
53.72500	898
53.73333	888
53.74167	878
53.75000	868
53.75833	857
53.76667	846
53.77500	836
53.78333	825
53.79167	814
53.80000	804
53.80833	796
53.81667	787
53.82500	777
53.83333	766
53.84167	755
53.85000	743
53.85833	731
53.86667	720
53.87500	710
53.88333	700
53.89167	690
53.90000	679
53.90833	668
53.91667	658
53.92500	648
53.93333	640
53.94167	634
53.95000	628
53.95833	624
53.96667	622
53.97500	622
53.98333	622
53.99167	620
54.00000	614
54.00833	604
54.01667	592
54.02500	578
54.03333	565
54.04167	557
54.05000	552
54.05833	548
54.06667	545
54.07500	540
54.08333	532
54.09167	523
54.10000	515
54.10833	507
54.11667	501
54.12500	497
54.13333	492
54.14167	488
54.15000	485
54.15833	482
54.16667	481
54.17500	481
54.18333	479
54.19167	474
54.20000	467
54.20833	457
54.21667	445
54.22500	432
54.23333	420
54.24167	411
54.25000	406
54.25833	402
54.26667	400
54.27500	399
54.28333	397
54.29167	393
54.30000	388
54.30833	382
54.31667	376
54.32500	371
54.33333	366
54.34167	362
54.35000	360
54.35833	358
54.36667	357
54.37500	355
54.38333	353
54.39167	352
54.40000	349
54.40833	346
54.41667	342
54.42500	336
54.43333	328
54.44167	321
54.45000	315
54.45833	311
54.46667	312
54.47500	314
54.48333	316
54.49167	316
54.50000	314
54.50833	310
54.51667	306
54.52500	303
54.53333	300
54.54167	298
54.55000	295
54.55833	292
54.56667	288
54.57500	284
54.58333	281
54.59167	279
54.60000	277
54.60833	277
54.61667	278
54.62500	278
54.63333	277
54.64167	274
54.65000	269
54.65833	263
54.66667	257
54.67500	251
54.68333	246
54.69167	242
54.70000	240
54.70833	240
54.71667	242
54.72500	245
54.73333	248
54.74167	249
54.75000	248
54.75833	244
54.76667	236
54.77500	226
54.78333	219
54.79167	215
54.80000	214
54.80833	214
54.81667	214
54.82500	212
54.83333	208
54.84167	206
54.85000	208
54.85833	212
54.86667	218
54.87500	222
54.88333	222
54.89167	218
54.90000	214
54.90833	210
54.91667	208
54.92500	207
54.93333	207
54.94167	205
54.95000	201
54.95833	196
54.96667	192
54.97500	189
54.98333	187
54.99167	186
55.00000	186
55.00833	188
55.01667	190
55.02500	191
55.03333	191
55.04167	189
55.05000	185
55.05833	181
55.06667	178
55.07500	177
55.08333	175
55.09167	173
55.10000	171
55.10833	170
55.11667	169
55.12500	170
55.13333	173
55.14167	175
55.15000	176
55.15833	174
55.16667	171
55.17500	166
55.18333	163
55.19167	161
55.20000	159
55.20833	159
55.21667	159
55.22500	158
55.23333	156
55.24167	158
55.25000	163
55.25833	168
55.26667	171
55.27500	172
55.28333	171
55.29167	168
55.30000	165
55.30833	164
55.31667	162
55.32500	160
55.33333	157
55.34167	154
55.35000	153
55.35833	152
55.36667	149
55.37500	147
55.38333	145
55.39167	143
55.40000	142
55.40833	143
55.41667	145
55.42500	147
55.43333	149
55.44167	150
55.45000	148
55.45833	146
55.46667	144
55.47500	142
55.48333	141
55.49167	140
55.50000	139
55.50833	139
55.51667	140
55.52500	140
55.53333	138
55.54167	133
55.55000	128
55.55833	124
55.56667	122
55.57500	123
55.58333	125
55.59167	128
55.60000	129
55.60833	128
55.61667	127
55.62500	129
55.63333	133
55.64167	138
55.65000	140
55.65833	140
55.66667	137
55.67500	131
55.68333	125
55.69167	120
55.70000	116
55.70833	116
55.71667	116
55.72500	116
55.73333	114
55.74167	112
55.75000	111
55.75833	111
55.76667	114
55.77500	117
55.78333	120
55.79167	121
55.80000	121
55.80833	120
55.81667	118
55.82500	117
55.83333	117
55.84167	116
55.85000	113
55.85833	110
55.86667	108
55.87500	106
55.88333	105
55.89167	107
55.90000	108
55.90833	109
55.91667	110
55.92500	112
55.93333	114
55.94167	115
55.95000	115
55.95833	114
55.96667	111
55.97500	108
55.98333	107
55.99167	109
56.00000	111
56.00833	112
56.01667	111
56.02500	107
56.03333	103
56.04167	100
56.05000	99
56.05833	100
56.06667	101
56.07500	102
56.08333	101
56.09167	98
56.10000	96
56.10833	96
56.11667	97
56.12500	99
56.13333	102
56.14167	103
56.15000	104
56.15833	105
56.16667	108
56.17500	112
56.18333	116
56.19167	119
56.20000	120
56.20833	117
56.21667	113
56.22500	110
56.23333	107
56.24167	105
56.25000	104
56.25833	101
56.26667	97
56.27500	91
56.28333	87
56.29167	84
56.30000	84
56.30833	84
56.31667	86
56.32500	87
56.33333	87
56.34167	87
56.35000	88
56.35833	90
56.36667	93
56.37500	95
56.38333	97
56.39167	96
56.40000	94
56.40833	91
56.41667	88
56.42500	89
56.43333	91
56.44167	94
56.45000	97
56.45833	100
56.46667	102
56.47500	102
56.48333	102
56.49167	102
56.50000	101
56.50833	98
56.51667	95
56.52500	92
56.53333	90
56.54167	89
56.55000	88
56.55833	89
56.56667	90
56.57500	92
56.58333	93
56.59167	92
56.60000	90
56.60833	88
56.61667	87
56.62500	89
56.63333	91
56.64167	93
56.65000	92
56.65833	91
56.66667	89
56.67500	87
56.68333	86
56.69167	86
56.70000	86
56.70833	86
56.71667	86
56.72500	85
56.73333	84
56.74167	84
56.75000	83
56.75833	83
56.76667	83
56.77500	84
56.78333	85
56.79167	85
56.80000	86
56.80833	88
56.81667	89
56.82500	88
56.83333	85
56.84167	83
56.85000	82
56.85833	81
56.86667	81
56.87500	80
56.88333	80
56.89167	81
56.90000	82
56.90833	85
56.91667	87
56.92500	89
56.93333	90
56.94167	92
56.95000	93
56.95833	94
56.96667	93
56.97500	92
56.98333	91
56.99167	92
57.00000	94
57.00833	97
57.01667	100
57.02500	101
57.03333	101
57.04167	99
57.05000	96
57.05833	93
57.06667	92
57.07500	91
57.08333	89
57.09167	84
57.10000	77
57.10833	69
57.11667	63
57.12500	61
57.13333	63
57.14167	67
57.15000	74
57.15833	81
57.16667	88
57.17500	92
57.18333	95
57.19167	95
57.20000	94
57.20833	93
57.21667	91
57.22500	90
57.23333	88
57.24167	83
57.25000	77
57.25833	70
57.26667	64
57.27500	59
57.28333	58
57.29167	60
57.30000	63
57.30833	67
57.31667	70
57.32500	73
57.33333	75
57.34167	75
57.35000	74
57.35833	71
57.36667	67
57.37500	64
57.38333	62
57.39167	62
57.40000	63
57.40833	66
57.41667	69
57.42500	72
57.43333	72
57.44167	72
57.45000	70
57.45833	71
57.46667	74
57.47500	79
57.48333	83
57.49167	85
57.50000	85
57.50833	83
57.51667	79
57.52500	76
57.53333	71
57.54167	67
57.55000	63
57.55833	61
57.56667	61
57.57500	64
57.58333	67
57.59167	70
57.60000	70
57.60833	69
57.61667	69
57.62500	71
57.63333	75
57.64167	80
57.65000	82
57.65833	83
57.66667	79
57.67500	74
57.68333	71
57.69167	71
57.70000	73
57.70833	77
57.71667	81
57.72500	82
57.73333	81
57.74167	78
57.75000	76
57.75833	73
57.76667	70
57.77500	67
57.78333	64
57.79167	61
57.80000	59
57.80833	60
57.81667	61
57.82500	63
57.83333	64
57.84167	65
57.85000	64
57.85833	63
57.86667	62
57.87500	61
57.88333	61
57.89167	62
57.90000	64
57.90833	66
57.91667	67
57.92500	69
57.93333	71
57.94167	72
57.95000	73
57.95833	72
57.96667	71
57.97500	71
57.98333	71
57.99167	73
58.00000	74
58.00833	73
58.01667	71
58.02500	65
58.03333	58
58.04167	54
58.05000	53
58.05833	54
58.06667	57
58.07500	60
58.08333	62
58.09167	63
58.10000	62
58.10833	60
58.11667	58
58.12500	54
58.13333	49
58.14167	46
58.15000	44
58.15833	44
58.16667	47
58.17500	51
58.18333	53
58.19167	53
58.20000	51
58.20833	48
58.21667	47
58.22500	48
58.23333	53
58.24167	60
58.25000	65
58.25833	70
58.26667	72
58.27500	74
58.28333	74
58.29167	73
58.30000	71
58.30833	69
58.31667	66
58.32500	63
58.33333	61
58.34167	58
58.35000	56
58.35833	55
58.36667	56
58.37500	58
58.38333	61
58.39167	64
58.40000	68
58.40833	72
58.41667	75
58.42500	78
58.43333	79
58.44167	79
58.45000	78
58.45833	76
58.46667	72
58.47500	67
58.48333	61
58.49167	54
58.50000	49
58.50833	46
58.51667	46
58.52500	47
58.53333	49
58.54167	52
58.55000	55
58.55833	59
58.56667	62
58.57500	64
58.58333	64
58.59167	61
58.60000	59
58.60833	59
58.61667	60
58.62500	62
58.63333	63
58.64167	63
58.65000	62
58.65833	61
58.66667	60
58.67500	61
58.68333	63
58.69167	65
58.70000	68
58.70833	71
58.71667	74
58.72500	75
58.73333	75
58.74167	74
58.75000	71
58.75833	68
58.76667	66
58.77500	63
58.78333	61
58.79167	57
58.80000	52
58.80833	45
58.81667	39
58.82500	35
58.83333	33
58.84167	33
58.85000	35
58.85833	38
58.86667	41
58.87500	42
58.88333	43
58.89167	41
58.90000	40
58.90833	38
58.91667	38
58.92500	40
58.93333	44
58.94167	48
58.95000	50
58.95833	51
58.96667	50
58.97500	49
58.98333	47
58.99167	44
59.00000	41
59.00833	39
59.01667	40
59.02500	45
59.03333	54
59.04167	63
59.05000	71
59.05833	76
59.06667	75
59.07500	71
59.08333	66
59.09167	61
59.10000	57
59.10833	55
59.11667	55
59.12500	54
59.13333	53
59.14167	53
59.15000	53
59.15833	54
59.16667	54
59.17500	53
59.18333	52
59.19167	52
59.20000	53
59.20833	54
59.21667	56
59.22500	55
59.23333	54
59.24167	51
59.25000	48
59.25833	44
59.26667	41
59.27500	38
59.28333	37
59.29167	36
59.30000	38
59.30833	40
59.31667	42
59.32500	44
59.33333	44
59.34167	44
59.35000	42
59.35833	41
59.36667	42
59.37500	44
59.38333	46
59.39167	48
59.40000	50
59.40833	52
59.41667	53
59.42500	54
59.43333	53
59.44167	51
59.45000	47
59.45833	45
59.46667	46
59.47500	50
59.48333	55
59.49167	60
59.50000	61
59.50833	59
59.51667	56
59.52500	53
59.53333	51
59.54167	49
59.55000	50
59.55833	51
59.56667	53
59.57500	53
59.58333	51
59.59167	47
59.60000	42
59.60833	38
59.61667	36
59.62500	38
59.63333	43
59.64167	49
59.65000	55
59.65833	59
59.66667	60
59.67500	57
59.68333	52
59.69167	44
59.70000	39
59.70833	37
59.71667	37
59.72500	39
59.73333	41
59.74167	42
59.75000	42
59.75833	41
59.76667	40
59.77500	38
59.78333	37
59.79167	37
59.80000	40
59.80833	44
59.81667	49
59.82500	52
59.83333	54
59.84167	54
59.85000	54
59.85833	53
59.86667	52
59.87500	51
59.88333	49
59.89167	47
59.90000	46
59.90833	44
59.91667	42
59.92500	41
59.93333	39
59.94167	40
59.95000	43
59.95833	46
59.96667	47
59.97500	47
59.98333	46
59.99167	45
60.00000	45

[LC Chromatogram(Detector A-Ch2)]
Interval(msec)	500
# of Points	7201
Start Time(min)	0.000
End Time(min)	60.000
Intensity Units	mV
Intensity Multiplier	0.001
Wavelength(nm)	230
R.Time (min)	Intensity
0.00000	-20
0.00833	-20
0.01667	0
0.02500	2
0.03333	3
0.04167	3
0.05000	3
0.05833	3
0.06667	2
0.07500	1
0.08333	-0
0.09167	-1
0.10000	-2
0.10833	-3
0.11667	-4
0.12500	-6
0.13333	-8
0.14167	-10
0.15000	-10
0.15833	-9
0.16667	-7
0.17500	-7
0.18333	-8
0.19167	-9
0.20000	-7
0.20833	-5
0.21667	-2
0.22500	0
0.23333	0
0.24167	-2
0.25000	-4
0.25833	-7
0.26667	-10
0.27500	-13
0.28333	-15
0.29167	-15
0.30000	-14
0.30833	-12
0.31667	-11
0.32500	-10
0.33333	-10
0.34167	-11
0.35000	-13
0.35833	-15
0.36667	-18
0.37500	-21
0.38333	-23
0.39167	-24
0.40000	-24
0.40833	-23
0.41667	-22
0.42500	-20
0.43333	-18
0.44167	-18
0.45000	-17
0.45833	-16
0.46667	-16
0.47500	-18
0.48333	-23
0.49167	-27
0.50000	-31
0.50833	-32
0.51667	-28
0.52500	-24
0.53333	-21
0.54167	-21
0.55000	-22
0.55833	-22
0.56667	-23
0.57500	-24
0.58333	-26
0.59167	-28
0.60000	-31
0.60833	-33
0.61667	-34
0.62500	-34
0.63333	-35
0.64167	-37
0.65000	-39
0.65833	-40
0.66667	-40
0.67500	-38
0.68333	-36
0.69167	-33
0.70000	-32
0.70833	-31
0.71667	-30
0.72500	-28
0.73333	-27
0.74167	-26
0.75000	-27
0.75833	-29
0.76667	-32
0.77500	-33
0.78333	-34
0.79167	-31
0.80000	-28
0.80833	-24
0.81667	-23
0.82500	-24
0.83333	-27
0.84167	-32
0.85000	-36
0.85833	-38
0.86667	-37
0.87500	-34
0.88333	-31
0.89167	-30
0.90000	-31
0.90833	-32
0.91667	-33
0.92500	-32
0.93333	-33
0.94167	-35
0.95000	-38
0.95833	-42
0.96667	-44
0.97500	-44
0.98333	-42
0.99167	-41
1.00000	-42
1.00833	-43
1.01667	-44
1.02500	-44
1.03333	-44
1.04167	-42
1.05000	-41
1.05833	-42
1.06667	-44
1.07500	-46
1.08333	-48
1.09167	-50
1.10000	-50
1.10833	-50
1.11667	-49
1.12500	-47
1.13333	-44
1.14167	-41
1.15000	-38
1.15833	-36
1.16667	-36
1.17500	-36
1.18333	-37
1.19167	-39
1.20000	-40
1.20833	-42
1.21667	-45
1.22500	-48
1.23333	-51
1.24167	-54
1.25000	-56
1.25833	-56
1.26667	-55
1.27500	-55
1.28333	-55
1.29167	-54
1.30000	-52
1.30833	-49
1.31667	-47
1.32500	-46
1.33333	-49
1.34167	-53
1.35000	-58
1.35833	-62
1.36667	-65
1.37500	-65
1.38333	-63
1.39167	-61
1.40000	-58
1.40833	-56
1.41667	-55
1.42500	-56
1.43333	-56
1.44167	-57
1.45000	-57
1.45833	-58
1.46667	-59
1.47500	-59
1.48333	-60
1.49167	-60
1.50000	-60
1.50833	-59
1.51667	-57
1.52500	-54
1.53333	-50
1.54167	-45
1.55000	-40
1.55833	-36
1.56667	-35
1.57500	-36
1.58333	-39
1.59167	-42
1.60000	-45
1.60833	-46
1.61667	-45
1.62500	-44
1.63333	-42
1.64167	-42
1.65000	-43
1.65833	-48
1.66667	-54
1.67500	-59
1.68333	-64
1.69167	-67
1.70000	-66
1.70833	-65
1.71667	-64
1.72500	-63
1.73333	-63
1.74167	-63
1.75000	-63
1.75833	-65
1.76667	-69
1.77500	-73
1.78333	-77
1.79167	-81
1.80000	-84
1.80833	-85
1.81667	-85
1.82500	-83
1.83333	-80
1.84167	-76
1.85000	-74
1.85833	-73
1.86667	-73
1.87500	-73
1.88333	-73
1.89167	-74
1.90000	-76
1.90833	-78
1.91667	-79
1.92500	-78
1.93333	-76
1.94167	-73
1.95000	-72
1.95833	-72
1.96667	-75
1.97500	-79
1.98333	-85
1.99167	-88
2.00000	-89
2.00833	-88
2.01667	-84
2.02500	-80
2.03333	-78
2.04167	-77
2.05000	-77
2.05833	-76
2.06667	-74
2.07500	-71
2.08333	-67
2.09167	-64
2.10000	-64
2.10833	-65
2.11667	-66
2.12500	-69
2.13333	-72
2.14167	-75
2.15000	-78
2.15833	-79
2.16667	-79
2.17500	-77
2.18333	-75
2.19167	-74
2.20000	-72
2.20833	-72
2.21667	-73
2.22500	-75
2.23333	-78
2.24167	-81
2.25000	-84
2.25833	-86
2.26667	-87
2.27500	-87
2.28333	-89
2.29167	-89
2.30000	-89
2.30833	-88
2.31667	-88
2.32500	-87
2.33333	-85
2.34167	-83
2.35000	-82
2.35833	-83
2.36667	-86
2.37500	-90
2.38333	-94
2.39167	-96
2.40000	-95
2.40833	-92
2.41667	-88
2.42500	-82
2.43333	-78
2.44167	-75
2.45000	-75
2.45833	-78
2.46667	-81
2.47500	-84
2.48333	-86
2.49167	-85
2.50000	-82
2.50833	-78
2.51667	-76
2.52500	-76
2.53333	-80
2.54167	-84
2.55000	-89
2.55833	-91
2.56667	-91
2.57500	-91
2.58333	-91
2.59167	-92
2.60000	-93
2.60833	-94
2.61667	-96
2.62500	-97
2.63333	-96
2.64167	-92
2.65000	-87
2.65833	-83
2.66667	-80
2.67500	-80
2.68333	-83
2.69167	-85
2.70000	-86
2.70833	-86
2.71667	-85
2.72500	-83
2.73333	-83
2.74167	-84
2.75000	-87
2.75833	-92
2.76667	-96
2.77500	-99
2.78333	-99
2.79167	-98
2.80000	-96
2.80833	-93
2.81667	-89
2.82500	-86
2.83333	-85
2.84167	-85
2.85000	-86
2.85833	-86
2.86667	-86
2.87500	-86
2.88333	-86
2.89167	-87
2.90000	-86
2.90833	-85
2.91667	-85
2.92500	-85
2.93333	-86
2.94167	-88
2.95000	-90
2.95833	-90
2.96667	-91
2.97500	-90
2.98333	-90
2.99167	-89
3.00000	-89
3.00833	-90
3.01667	-93
3.02500	-97
3.03333	-100
3.04167	-102
3.05000	-102
3.05833	-101
3.06667	-98
3.07500	-97
3.08333	-96
3.09167	-95
3.10000	-92
3.10833	-88
3.11667	-82
3.12500	-77
3.13333	-75
3.14167	-76
3.15000	-78
3.15833	-81
3.16667	-82
3.17500	-83
3.18333	-84
3.19167	-85
3.20000	-87
3.20833	-89
3.21667	-92
3.22500	-94
3.23333	-95
3.24167	-93
3.25000	-90
3.25833	-88
3.26667	-86
3.27500	-88
3.28333	-93
3.29167	-100
3.30000	-105
3.30833	-109
3.31667	-112
3.32500	-113
3.33333	-113
3.34167	-113
3.35000	-111
3.35833	-109
3.36667	-107
3.37500	-105
3.38333	-102
3.39167	-99
3.40000	-96
3.40833	-93
3.41667	-92
3.42500	-90
3.43333	-89
3.44167	-89
3.45000	-90
3.45833	-91
3.46667	-92
3.47500	-93
3.48333	-93
3.49167	-94
3.50000	-97
3.50833	-101
3.51667	-104
3.52500	-106
3.53333	-108
3.54167	-108
3.55000	-110
3.55833	-113
3.56667	-117
3.57500	-120
3.58333	-122
3.59167	-122
3.60000	-120
3.60833	-117
3.61667	-113
3.62500	-109
3.63333	-106
3.64167	-103
3.65000	-101
3.65833	-99
3.66667	-97
3.67500	-98
3.68333	-100
3.69167	-102
3.70000	-103
3.70833	-102
3.71667	-99
3.72500	-96
3.73333	-96
3.74167	-98
3.75000	-102
3.75833	-105
3.76667	-107
3.77500	-105
3.78333	-101
3.79167	-97
3.80000	-94
3.80833	-93
3.81667	-94
3.82500	-97
3.83333	-100
3.84167	-101
3.85000	-102
3.85833	-103
3.86667	-104
3.87500	-105
3.88333	-104
3.89167	-102
3.90000	-98
3.90833	-94
3.91667	-92
3.92500	-91
3.93333	-91
3.94167	-91
3.95000	-92
3.95833	-91
3.96667	-92
3.97500	-95
3.98333	-100
3.99167	-103
4.00000	-104
4.00833	-103
4.01667	-100
4.02500	-96
4.03333	-95
4.04167	-96
4.05000	-98
4.05833	-101
4.06667	-104
4.07500	-108
4.08333	-111
4.09167	-114
4.10000	-115
4.10833	-115
4.11667	-115
4.12500	-117
4.13333	-120
4.14167	-123
4.15000	-126
4.15833	-125
4.16667	-122
4.17500	-116
4.18333	-109
4.19167	-103
4.20000	-100
4.20833	-98
4.21667	-96
4.22500	-93
4.23333	-90
4.24167	-87
4.25000	-86
4.25833	-89
4.26667	-93
4.27500	-98
4.28333	-102
4.29167	-107
4.30000	-110
4.30833	-112
4.31667	-113
4.32500	-112
4.33333	-109
4.34167	-106
4.35000	-105
4.35833	-107
4.36667	-112
4.37500	-117
4.38333	-120
4.39167	-122
4.40000	-121
4.40833	-119
4.41667	-115
4.42500	-110
4.43333	-107
4.44167	-106
4.45000	-106
4.45833	-108
4.46667	-109
4.47500	-110
4.48333	-109
4.49167	-108
4.50000	-107
4.50833	-107
4.51667	-106
4.52500	-105
4.53333	-106
4.54167	-107
4.55000	-109
4.55833	-112
4.56667	-115
4.57500	-118
4.58333	-121
4.59167	-125
4.60000	-129
4.60833	-133
4.61667	-135
4.62500	-135
4.63333	-134
4.64167	-132
4.65000	-130
4.65833	-129
4.66667	-128
4.67500	-128
4.68333	-127
4.69167	-124
4.70000	-121
4.70833	-118
4.71667	-117
4.72500	-117
4.73333	-118
4.74167	-119
4.75000	-120
4.75833	-119
4.76667	-118
4.77500	-116
4.78333	-115
4.79167	-117
4.80000	-120
4.80833	-123
4.81667	-127
4.82500	-129
4.83333	-129
4.84167	-127
4.85000	-124
4.85833	-121
4.86667	-118
4.87500	-117
4.88333	-117
4.89167	-118
4.90000	-119
4.90833	-120
4.91667	-120
4.92500	-119
4.93333	-118
4.94167	-116
4.95000	-114
4.95833	-112
4.96667	-109
4.97500	-107
4.98333	-105
4.99167	-104
5.00000	-104
5.00833	-105
5.01667	-106
5.02500	-108
5.03333	-112
5.04167	-117
5.05000	-122
5.05833	-126
5.06667	-128
5.07500	-127
5.08333	-124
5.09167	-121
5.10000	-121
5.10833	-121
5.11667	-123
5.12500	-124
5.13333	-122
5.14167	-118
5.15000	-114
5.15833	-113
5.16667	-114
5.17500	-118
5.18333	-124
5.19167	-127
5.20000	-128
5.20833	-128
5.21667	-127
5.22500	-126
5.23333	-124
5.24167	-121
5.25000	-118
5.25833	-117
5.26667	-116
5.27500	-116
5.28333	-117
5.29167	-118
5.30000	-120
5.30833	-122
5.31667	-123
5.32500	-125
5.33333	-126
5.34167	-125
5.35000	-125
5.35833	-125
5.36667	-124
5.37500	-120
5.38333	-115
5.39167	-108
5.40000	-102
5.40833	-99
5.41667	-100
5.42500	-104
5.43333	-109
5.44167	-114
5.45000	-118
5.45833	-119
5.46667	-118
5.47500	-115
5.48333	-112
5.49167	-112
5.50000	-114
5.50833	-117
5.51667	-119
5.52500	-119
5.53333	-116
5.54167	-112
5.55000	-108
5.55833	-106
5.56667	-107
5.57500	-110
5.58333	-114
5.59167	-118
5.60000	-122
5.60833	-125
5.61667	-126
5.62500	-126
5.63333	-125
5.64167	-124
5.65000	-123
5.65833	-124
5.66667	-125
5.67500	-128
5.68333	-130
5.69167	-131
5.70000	-130
5.70833	-128
5.71667	-126
5.72500	-124
5.73333	-124
5.74167	-127
5.75000	-130
5.75833	-131
5.76667	-130
5.77500	-127
5.78333	-122
5.79167	-117
5.80000	-115
5.80833	-114
5.81667	-117
5.82500	-121
5.83333	-125
5.84167	-126
5.85000	-127
5.85833	-126
5.86667	-126
5.87500	-125
5.88333	-125
5.89167	-122
5.90000	-118
5.90833	-114
5.91667	-112
5.92500	-113
5.93333	-114
5.94167	-117
5.95000	-119
5.95833	-120
5.96667	-120
5.97500	-121
5.98333	-124
5.99167	-127
6.00000	-129
6.00833	-131
6.01667	-131
6.02500	-130
6.03333	-131
6.04167	-133
6.05000	-136
6.05833	-140
6.06667	-142
6.07500	-142
6.08333	-140
6.09167	-136
6.10000	-131
6.10833	-127
6.11667	-123
6.12500	-120
6.13333	-118
6.14167	-117
6.15000	-115
6.15833	-115
6.16667	-116
6.17500	-117
6.18333	-118
6.19167	-119
6.20000	-120
6.20833	-122
6.21667	-125
6.22500	-128
6.23333	-129
6.24167	-129
6.25000	-128
6.25833	-125
6.26667	-122
6.27500	-118
6.28333	-114
6.29167	-111
6.30000	-109
6.30833	-108
6.31667	-106
6.32500	-106
6.33333	-106
6.34167	-107
6.35000	-109
6.35833	-111
6.36667	-113
6.37500	-114
6.38333	-114
6.39167	-114
6.40000	-117
6.40833	-121
6.41667	-124
6.42500	-127
6.43333	-129
6.44167	-130
6.45000	-131
6.45833	-134
6.46667	-137
6.47500	-139
6.48333	-140
6.49167	-141
6.50000	-141
6.50833	-139
6.51667	-136
6.52500	-133
6.53333	-128
6.54167	-123
6.55000	-118
6.55833	-115
6.56667	-112
6.57500	-111
6.58333	-111
6.59167	-112
6.60000	-113
6.60833	-113
6.61667	-114
6.62500	-114
6.63333	-116
6.64167	-117
6.65000	-117
6.65833	-115
6.66667	-113
6.67500	-110
6.68333	-110
6.69167	-111
6.70000	-115
6.70833	-118
6.71667	-121
6.72500	-123
6.73333	-125
6.74167	-128
6.75000	-131
6.75833	-134
6.76667	-137
6.77500	-137
6.78333	-136
6.79167	-134
6.80000	-131
6.80833	-128
6.81667	-125
6.82500	-124
6.83333	-123
6.84167	-123
6.85000	-125
6.85833	-128
6.86667	-130
6.87500	-131
6.88333	-131
6.89167	-129
6.90000	-126
6.90833	-124
6.91667	-123
6.92500	-123
6.93333	-123
6.94167	-123
6.95000	-123
6.95833	-123
6.96667	-122
6.97500	-122
6.98333	-124
6.99167	-128
7.00000	-132
7.00833	-135
7.01667	-135
7.02500	-133
7.03333	-130
7.04167	-127
7.05000	-125
7.05833	-126
7.06667	-127
7.07500	-129
7.08333	-130
7.09167	-131
7.10000	-131
7.10833	-129
7.11667	-127
7.12500	-125
7.13333	-125
7.14167	-128
7.15000	-131
7.15833	-134
7.16667	-137
7.17500	-138
7.18333	-139
7.19167	-139
7.20000	-138
7.20833	-136
7.21667	-132
7.22500	-128
7.23333	-123
7.24167	-120
7.25000	-119
7.25833	-121
7.26667	-125
7.27500	-129
7.28333	-132
7.29167	-133
7.30000	-132
7.30833	-130
7.31667	-129
7.32500	-129
7.33333	-132
7.34167	-135
7.35000	-137
7.35833	-137
7.36667	-136
7.37500	-136
7.38333	-136
7.39167	-137
7.40000	-139
7.40833	-140
7.41667	-139
7.42500	-138
7.43333	-136
7.44167	-133
7.45000	-129
7.45833	-125
7.46667	-122
7.47500	-120
7.48333	-120
7.49167	-120
7.50000	-121
7.50833	-123
7.51667	-124
7.52500	-126
7.53333	-127
7.54167	-126
7.55000	-125
7.55833	-123
7.56667	-121
7.57500	-119
7.58333	-117
7.59167	-116
7.60000	-117
7.60833	-120
7.61667	-124
7.62500	-129
7.63333	-133
7.64167	-137
7.65000	-141
7.65833	-145
7.66667	-148
7.67500	-148
7.68333	-145
7.69167	-142
7.70000	-140
7.70833	-137
7.71667	-136
7.72500	-135
7.73333	-134
7.74167	-133
7.75000	-132
7.75833	-129
7.76667	-126
7.77500	-123
7.78333	-120
7.79167	-121
7.80000	-127
7.80833	-134
7.81667	-140
7.82500	-143
7.83333	-142
7.84167	-137
7.85000	-132
7.85833	-128
7.86667	-126
7.87500	-126
7.88333	-128
7.89167	-132
7.90000	-135
7.90833	-137
7.91667	-137
7.92500	-135
7.93333	-134
7.94167	-132
7.95000	-131
7.95833	-131
7.96667	-132
7.97500	-132
7.98333	-133
7.99167	-133
8.00000	-132
8.00833	-130
8.01667	-128
8.02500	-126
8.03333	-125
8.04167	-125
8.05000	-125
8.05833	-124
8.06667	-123
8.07500	-121
8.08333	-120
8.09167	-119
8.10000	-119
8.10833	-120
8.11667	-120
8.12500	-121
8.13333	-121
8.14167	-120
8.15000	-120
8.15833	-122
8.16667	-125
8.17500	-129
8.18333	-132
8.19167	-133
8.20000	-131
8.20833	-127
8.21667	-122
8.22500	-118
8.23333	-116
8.24167	-115
8.25000	-118
8.25833	-122
8.26667	-126
8.27500	-130
8.28333	-134
8.29167	-136
8.30000	-138
8.30833	-138
8.31667	-140
8.32500	-143
8.33333	-147
8.34167	-151
8.35000	-153
8.35833	-153
8.36667	-153
8.37500	-151
8.38333	-150
8.39167	-148
8.40000	-146
8.40833	-143
8.41667	-139
8.42500	-137
8.43333	-136
8.44167	-137
8.45000	-139
8.45833	-140
8.46667	-141
8.47500	-142
8.48333	-141
8.49167	-141
8.50000	-141
8.50833	-140
8.51667	-139
8.52500	-138
8.53333	-137
8.54167	-137
8.55000	-138
8.55833	-140
8.56667	-141
8.57500	-140
8.58333	-138
8.59167	-136
8.60000	-134
8.60833	-132
8.61667	-132
8.62500	-133
8.63333	-135
8.64167	-136
8.65000	-136
8.65833	-136
8.66667	-134
8.67500	-133
8.68333	-133
8.69167	-133
8.70000	-135
8.70833	-137
8.71667	-138
8.72500	-140
8.73333	-141
8.74167	-142
8.75000	-143
8.75833	-143
8.76667	-140
8.77500	-135
8.78333	-129
8.79167	-126
8.80000	-125
8.80833	-126
8.81667	-127
8.82500	-127
8.83333	-126
8.84167	-123
8.85000	-122
8.85833	-122
8.86667	-125
8.87500	-128
8.88333	-133
8.89167	-136
8.90000	-137
8.90833	-137
8.91667	-135
8.92500	-133
8.93333	-133
8.94167	-134
8.95000	-136
8.95833	-140
8.96667	-143
8.97500	-146
8.98333	-149
8.99167	-150
9.00000	-151
9.00833	-150
9.01667	-149
9.02500	-147
9.03333	-144
9.04167	-142
9.05000	-140
9.05833	-138
9.06667	-137
9.07500	-137
9.08333	-140
9.09167	-143
9.10000	-145
9.10833	-146
9.11667	-145
9.12500	-143
9.13333	-139
9.14167	-134
9.15000	-130
9.15833	-129
9.16667	-130
9.17500	-133
9.18333	-135
9.19167	-137
9.20000	-136
9.20833	-133
9.21667	-130
9.22500	-128
9.23333	-129
9.24167	-131
9.25000	-133
9.25833	-135
9.26667	-135
9.27500	-133
9.28333	-129
9.29167	-126
9.30000	-125
9.30833	-126
9.31667	-127
9.32500	-129
9.33333	-129
9.34167	-127
9.35000	-126
9.35833	-126
9.36667	-128
9.37500	-131
9.38333	-134
9.39167	-138
9.40000	-142
9.40833	-146
9.41667	-150
9.42500	-153
9.43333	-155
9.44167	-155
9.45000	-153
9.45833	-149
9.46667	-145
9.47500	-140
9.48333	-136
9.49167	-135
9.50000	-137
9.50833	-141
9.51667	-145
9.52500	-150
9.53333	-152
9.54167	-151
9.55000	-149
9.55833	-146
9.56667	-143
9.57500	-140
9.58333	-139
9.59167	-138
9.60000	-138
9.60833	-139
9.61667	-142
9.62500	-145
9.63333	-147
9.64167	-148
9.65000	-146
9.65833	-141
9.66667	-135
9.67500	-131
9.68333	-128
9.69167	-128
9.70000	-131
9.70833	-134
9.71667	-134
9.72500	-133
9.73333	-131
9.74167	-130
9.75000	-129
9.75833	-130
9.76667	-132
9.77500	-133
9.78333	-133
9.79167	-132
9.80000	-131
9.80833	-130
9.81667	-131
9.82500	-133
9.83333	-137
9.84167	-143
9.85000	-149
9.85833	-153
9.86667	-155
9.87500	-154
9.88333	-152
9.89167	-148
9.90000	-145
9.90833	-144
9.91667	-145
9.92500	-148
9.93333	-151
9.94167	-155
9.95000	-157
9.95833	-157
9.96667	-155
9.97500	-153
9.98333	-150
9.99167	-149
10.00000	-148
10.00833	-147
10.01667	-145
10.02500	-141
10.03333	-138
10.04167	-135
10.05000	-132
10.05833	-130
10.06667	-129
10.07500	-128
10.08333	-129
10.09167	-131
10.10000	-135
10.10833	-137
10.11667	-138
10.12500	-137
10.13333	-135
10.14167	-133
10.15000	-130
10.15833	-129
10.16667	-129
10.17500	-130
10.18333	-134
10.19167	-138
10.20000	-140
10.20833	-141
10.21667	-138
10.22500	-134
10.23333	-128
10.24167	-123
10.25000	-120
10.25833	-120
10.26667	-122
10.27500	-127
10.28333	-133
10.29167	-139
10.30000	-143
10.30833	-144
10.31667	-142
10.32500	-138
10.33333	-135
10.34167	-132
10.35000	-132
10.35833	-134
10.36667	-138
10.37500	-141
10.38333	-144
10.39167	-144
10.40000	-144
10.40833	-142
10.41667	-140
10.42500	-139
10.43333	-139
10.44167	-142
10.45000	-144
10.45833	-146
10.46667	-147
10.47500	-145
10.48333	-142
10.49167	-137
10.50000	-134
10.50833	-132
10.51667	-132
10.52500	-134
10.53333	-136
10.54167	-138
10.55000	-139
10.55833	-139
10.56667	-137
10.57500	-134
10.58333	-131
10.59167	-128
10.60000	-126
10.60833	-124
10.61667	-124
10.62500	-125
10.63333	-129
10.64167	-134
10.65000	-139
10.65833	-144
10.66667	-148
10.67500	-151
10.68333	-153
10.69167	-153
10.70000	-153
10.70833	-152
10.71667	-147
10.72500	-141
10.73333	-137
10.74167	-135
10.75000	-136
10.75833	-139
10.76667	-142
10.77500	-144
10.78333	-144
10.79167	-142
10.80000	-139
10.80833	-136
10.81667	-134
10.82500	-132
10.83333	-131
10.84167	-129
10.85000	-127
10.85833	-124
10.86667	-121
10.87500	-118
10.88333	-115
10.89167	-115
10.90000	-117
10.90833	-122
10.91667	-128
10.92500	-135
10.93333	-139
10.94167	-140
10.95000	-140
10.95833	-138
10.96667	-137
10.97500	-138
10.98333	-139
10.99167	-139
11.00000	-137
11.00833	-134
11.01667	-131
11.02500	-130
11.03333	-131
11.04167	-136
11.05000	-142
11.05833	-146
11.06667	-147
11.07500	-144
11.08333	-138
11.09167	-132
11.10000	-129
11.10833	-128
11.11667	-129
11.12500	-131
11.13333	-133
11.14167	-135
11.15000	-136
11.15833	-137
11.16667	-137
11.17500	-138
11.18333	-139
11.19167	-140
11.20000	-140
11.20833	-138
11.21667	-137
11.22500	-136
11.23333	-136
11.24167	-137
11.25000	-140
11.25833	-142
11.26667	-145
11.27500	-147
11.28333	-149
11.29167	-149
11.30000	-145
11.30833	-140
11.31667	-136
11.32500	-132
11.33333	-131
11.34167	-133
11.35000	-134
11.35833	-134
11.36667	-134
11.37500	-136
11.38333	-139
11.39167	-143
11.40000	-149
11.40833	-154
11.41667	-155
11.42500	-153
11.43333	-148
11.44167	-142
11.45000	-136
11.45833	-133
11.46667	-131
11.47500	-130
11.48333	-132
11.49167	-133
11.50000	-134
11.50833	-133
11.51667	-131
11.52500	-129
11.53333	-127
11.54167	-125
11.55000	-126
11.55833	-129
11.56667	-133
11.57500	-136
11.58333	-138
11.59167	-138
11.60000	-138
11.60833	-137
11.61667	-137
11.62500	-139
11.63333	-141
11.64167	-144
11.65000	-145
11.65833	-143
11.66667	-141
11.67500	-138
11.68333	-138
11.69167	-140
11.70000	-144
11.70833	-148
11.71667	-149
11.72500	-149
11.73333	-148
11.74167	-146
11.75000	-144
11.75833	-140
11.76667	-136
11.77500	-133
11.78333	-129
11.79167	-127
11.80000	-126
11.80833	-127
11.81667	-129
11.82500	-131
11.83333	-133
11.84167	-134
11.85000	-133
11.85833	-131
11.86667	-129
11.87500	-130
11.88333	-133
11.89167	-135
11.90000	-137
11.90833	-136
11.91667	-134
11.92500	-131
11.93333	-128
11.94167	-126
11.95000	-126
11.95833	-127
11.96667	-129
11.97500	-131
11.98333	-132
11.99167	-132
12.00000	-130
12.00833	-127
12.01667	-124
12.02500	-120
12.03333	-118
12.04167	-119
12.05000	-121
12.05833	-125
12.06667	-130
12.07500	-133
12.08333	-135
12.09167	-135
12.10000	-135
12.10833	-134
12.11667	-133
12.12500	-131
12.13333	-130
12.14167	-128
12.15000	-128
12.15833	-128
12.16667	-129
12.17500	-129
12.18333	-128
12.19167	-127
12.20000	-125
12.20833	-124
12.21667	-125
12.22500	-126
12.23333	-127
12.24167	-129
12.25000	-133
12.25833	-136
12.26667	-140
12.27500	-140
12.28333	-139
12.29167	-137
12.30000	-136
12.30833	-137
12.31667	-139
12.32500	-143
12.33333	-146
12.34167	-146
12.35000	-145
12.35833	-143
12.36667	-142
12.37500	-141
12.38333	-140
12.39167	-138
12.40000	-135
12.40833	-133
12.41667	-131
12.42500	-129
12.43333	-129
12.44167	-128
12.45000	-127
12.45833	-123
12.46667	-119
12.47500	-118
12.48333	-120
12.49167	-124
12.50000	-129
12.50833	-132
12.51667	-131
12.52500	-129
12.53333	-125
12.54167	-122
12.55000	-120
12.55833	-119
12.56667	-118
12.57500	-117
12.58333	-117
12.59167	-117
12.60000	-116
12.60833	-116
12.61667	-116
12.62500	-118
12.63333	-121
12.64167	-126
12.65000	-131
12.65833	-134
12.66667	-135
12.67500	-133
12.68333	-129
12.69167	-124
12.70000	-117
12.70833	-111
12.71667	-107
12.72500	-104
12.73333	-102
12.74167	-102
12.75000	-102
12.75833	-101
12.76667	-100
12.77500	-99
12.78333	-99
12.79167	-102
12.80000	-107
12.80833	-111
12.81667	-114
12.82500	-116
12.83333	-117
12.84167	-117
12.85000	-116
12.85833	-114
12.86667	-113
12.87500	-112
12.88333	-111
12.89167	-111
12.90000	-112
12.90833	-114
12.91667	-113
12.92500	-112
12.93333	-109
12.94167	-105
12.95000	-102
12.95833	-101
12.96667	-102
12.97500	-104
12.98333	-107
12.99167	-107
13.00000	-104
13.00833	-100
13.01667	-96
13.02500	-93
13.03333	-93
13.04167	-95
13.05000	-98
13.05833	-101
13.06667	-104
13.07500	-105
13.08333	-106
13.09167	-104
13.10000	-103
13.10833	-100
13.11667	-98
13.12500	-97
13.13333	-95
13.14167	-94
13.15000	-94
13.15833	-95
13.16667	-96
13.17500	-98
13.18333	-99
13.19167	-100
13.20000	-100
13.20833	-101
13.21667	-104
13.22500	-108
13.23333	-111
13.24167	-114
13.25000	-115
13.25833	-113
13.26667	-109
13.27500	-104
13.28333	-100
13.29167	-97
13.30000	-96
13.30833	-96
13.31667	-96
13.32500	-96
13.33333	-95
13.34167	-93
13.35000	-92
13.35833	-91
13.36667	-90
13.37500	-89
13.38333	-88
13.39167	-87
13.40000	-87
13.40833	-89
13.41667	-93
13.42500	-96
13.43333	-96
13.44167	-94
13.45000	-90
13.45833	-86
13.46667	-83
13.47500	-80
13.48333	-79
13.49167	-77
13.50000	-75
13.50833	-73
13.51667	-71
13.52500	-70
13.53333	-70
13.54167	-71
13.55000	-73
13.55833	-74
13.56667	-74
13.57500	-73
13.58333	-72
13.59167	-72
13.60000	-73
13.60833	-72
13.61667	-69
13.62500	-62
13.63333	-55
13.64167	-47
13.65000	-41
13.65833	-37
13.66667	-37
13.67500	-38
13.68333	-40
13.69167	-40
13.70000	-38
13.70833	-36
13.71667	-34
13.72500	-33
13.73333	-34
13.74167	-38
13.75000	-42
13.75833	-46
13.76667	-50
13.77500	-53
13.78333	-54
13.79167	-53
13.80000	-48
13.80833	-43
13.81667	-38
13.82500	-34
13.83333	-30
13.84167	-28
13.85000	-27
13.85833	-27
13.86667	-27
13.87500	-28
13.88333	-27
13.89167	-25
13.90000	-23
13.90833	-21
13.91667	-20
13.92500	-18
13.93333	-17
13.94167	-15
13.95000	-14
13.95833	-13
13.96667	-12
13.97500	-12
13.98333	-12
13.99167	-13
14.00000	-14
14.00833	-15
14.01667	-15
14.02500	-13
14.03333	-9
14.04167	-4
14.05000	1
14.05833	5
14.06667	8
14.07500	9
14.08333	8
14.09167	8
14.10000	10
14.10833	12
14.11667	13
14.12500	14
14.13333	14
14.14167	15
14.15000	16
14.15833	18
14.16667	20
14.17500	21
14.18333	22
14.19167	21
14.20000	19
14.20833	17
14.21667	16
14.22500	15
14.23333	17
14.24167	21
14.25000	26
14.25833	29
14.26667	31
14.27500	31
14.28333	30
14.29167	28
14.30000	27
14.30833	26
14.31667	23
14.32500	20
14.33333	17
14.34167	15
14.35000	14
14.35833	14
14.36667	17
14.37500	21
14.38333	26
14.39167	30
14.40000	33
14.40833	34
14.41667	34
14.42500	31
14.43333	28
14.44167	25
14.45000	22
14.45833	18
14.46667	15
14.47500	13
14.48333	14
14.49167	16
14.50000	19
14.50833	21
14.51667	22
14.52500	21
14.53333	18
14.54167	15
14.55000	12
14.55833	11
14.56667	10
14.57500	11
14.58333	12
14.59167	13
14.60000	13
14.60833	13
14.61667	12
14.62500	11
14.63333	9
14.64167	8
14.65000	6
14.65833	4
14.66667	2
14.67500	1
14.68333	1
14.69167	1
14.70000	2
14.70833	2
14.71667	1
14.72500	-1
14.73333	-4
14.74167	-7
14.75000	-8
14.75833	-6
14.76667	-2
14.77500	3
14.78333	8
14.79167	10
14.80000	8
14.80833	5
14.81667	2
14.82500	2
14.83333	4
14.84167	8
14.85000	11
14.85833	12
14.86667	11
14.87500	9
14.88333	6
14.89167	2
14.90000	-2
14.90833	-5
14.91667	-6
14.92500	-6
14.93333	-6
14.94167	-7
14.95000	-9
14.95833	-12
14.96667	-14
14.97500	-14
14.98333	-12
14.99167	-9
15.00000	-6
15.00833	-5
15.01667	-4
15.02500	-5
15.03333	-7
15.04167	-10
15.05000	-13
15.05833	-15
15.06667	-16
15.07500	-17
15.08333	-16
15.09167	-15
15.10000	-12
15.10833	-7
15.11667	-1
15.12500	5
15.13333	9
15.14167	12
15.15000	12
15.15833	10
15.16667	7
15.17500	3
15.18333	-1
15.19167	-5
15.20000	-8
15.20833	-11
15.21667	-11
15.22500	-9
15.23333	-9
15.24167	-11
15.25000	-15
15.25833	-21
15.26667	-27
15.27500	-29
15.28333	-28
15.29167	-25
15.30000	-23
15.30833	-20
15.31667	-18
15.32500	-17
15.33333	-16
15.34167	-15
15.35000	-16
15.35833	-16
15.36667	-16
15.37500	-12
15.38333	-6
15.39167	-2
15.40000	-1
15.40833	-4
15.41667	-10
15.42500	-18
15.43333	-21
15.44167	-21
15.45000	-18
15.45833	-15
15.46667	-11
15.47500	-9
15.48333	-7
15.49167	-6
15.50000	-4
15.50833	-1
15.51667	0
15.52500	2
15.53333	3
15.54167	3
15.55000	3
15.55833	3
15.56667	4
15.57500	4
15.58333	3
15.59167	1
15.60000	-2
15.60833	-5
15.61667	-7
15.62500	-9
15.63333	-11
15.64167	-13
15.65000	-14
15.65833	-14
15.66667	-11
15.67500	-5
15.68333	1
15.69167	7
15.70000	10
15.70833	10
15.71667	7
15.72500	2
15.73333	-3
15.74167	-6
15.75000	-7
15.75833	-6
15.76667	-3
15.77500	-1
15.78333	1
15.79167	2
15.80000	3
15.80833	4
15.81667	4
15.82500	2
15.83333	-1
15.84167	-5
15.85000	-6
15.85833	-6
15.86667	-3
15.87500	2
15.88333	7
15.89167	12
15.90000	17
15.90833	20
15.91667	21
15.92500	22
15.93333	21
15.94167	20
15.95000	20
15.95833	22
15.96667	26
15.97500	29
15.98333	32
15.99167	34
16.00000	35
16.00833	35
16.01667	35
16.02500	33
16.03333	31
16.04167	29
16.05000	29
16.05833	32
16.06667	36
16.07500	41
16.08333	45
16.09167	47
16.10000	46
16.10833	43
16.11667	38
16.12500	34
16.13333	32
16.14167	32
16.15000	35
16.15833	40
16.16667	44
16.17500	46
16.18333	45
16.19167	44
16.20000	44
16.20833	45
16.21667	47
16.22500	50
16.23333	53
16.24167	56
16.25000	59
16.25833	60
16.26667	61
16.27500	60
16.28333	59
16.29167	58
16.30000	58
16.30833	59
16.31667	58
16.32500	56
16.33333	55
16.34167	54
16.35000	56
16.35833	58
16.36667	60
16.37500	58
16.38333	55
16.39167	51
16.40000	49
16.40833	50
16.41667	53
16.42500	56
16.43333	57
16.44167	56
16.45000	53
16.45833	50
16.46667	48
16.47500	47
16.48333	47
16.49167	46
16.50000	44
16.50833	41
16.51667	38
16.52500	35
16.53333	33
16.54167	33
16.55000	33
16.55833	32
16.56667	32
16.57500	31
16.58333	31
16.59167	33
16.60000	36
16.60833	40
16.61667	44
16.62500	48
16.63333	49
16.64167	48
16.65000	46
16.65833	43
16.66667	41
16.67500	40
16.68333	39
16.69167	39
16.70000	37
16.70833	35
16.71667	34
16.72500	34
16.73333	34
16.74167	33
16.75000	33
16.75833	34
16.76667	37
16.77500	41
16.78333	43
16.79167	44
16.80000	44
16.80833	43
16.81667	42
16.82500	40
16.83333	39
16.84167	39
16.85000	39
16.85833	39
16.86667	40
16.87500	40
16.88333	39
16.89167	38
16.90000	39
16.90833	40
16.91667	40
16.92500	37
16.93333	32
16.94167	26
16.95000	20
16.95833	16
16.96667	14
16.97500	14
16.98333	15
16.99167	18
17.00000	22
17.00833	26
17.01667	29
17.02500	31
17.03333	33
17.04167	35
17.05000	36
17.05833	35
17.06667	33
17.07500	29
17.08333	26
17.09167	25
17.10000	27
17.10833	31
17.11667	36
17.12500	40
17.13333	43
17.14167	43
17.15000	41
17.15833	38
17.16667	34
17.17500	31
17.18333	29
17.19167	28
17.20000	29
17.20833	30
17.21667	33
17.22500	35
17.23333	35
17.24167	32
17.25000	28
17.25833	25
17.26667	24
17.27500	26
17.28333	31
17.29167	36
17.30000	41
17.30833	45
17.31667	45
17.32500	42
17.33333	38
17.34167	33
17.35000	30
17.35833	30
17.36667	31
17.37500	32
17.38333	33
17.39167	35
17.40000	37
17.40833	38
17.41667	39
17.42500	41
17.43333	42
17.44167	41
17.45000	38
17.45833	32
17.46667	27
17.47500	22
17.48333	21
17.49167	21
17.50000	22
17.50833	23
17.51667	22
17.52500	21
17.53333	20
17.54167	19
17.55000	19
17.55833	19
17.56667	20
17.57500	22
17.58333	25
17.59167	26
17.60000	27
17.60833	26
17.61667	26
17.62500	26
17.63333	26
17.64167	27
17.65000	29
17.65833	29
17.66667	29
17.67500	29
17.68333	29
17.69167	28
17.70000	27
17.70833	27
17.71667	27
17.72500	29
17.73333	30
17.74167	31
17.75000	33
17.75833	37
17.76667	41
17.77500	45
17.78333	49
17.79167	50
17.80000	49
17.80833	46
17.81667	44
17.82500	42
17.83333	40
17.84167	40
17.85000	40
17.85833	42
17.86667	43
17.87500	45
17.88333	47
17.89167	48
17.90000	49
17.90833	50
17.91667	51
17.92500	52
17.93333	54
17.94167	56
17.95000	56
17.95833	54
17.96667	51
17.97500	46
17.98333	42
17.99167	38
18.00000	34
18.00833	31
18.01667	26
18.02500	21
18.03333	17
18.04167	14
18.05000	15
18.05833	20
18.06667	26
18.07500	34
18.08333	42
18.09167	47
18.10000	48
18.10833	46
18.11667	42
18.12500	39
18.13333	37
18.14167	38
18.15000	41
18.15833	46
18.16667	51
18.17500	55
18.18333	57
18.19167	56
18.20000	52
18.20833	47
18.21667	41
18.22500	35
18.23333	30
18.24167	26
18.25000	25
18.25833	29
18.26667	36
18.27500	44
18.28333	51
18.29167	54
18.30000	51
18.30833	46
18.31667	39
18.32500	33
18.33333	28
18.34167	24
18.35000	20
18.35833	19
18.36667	20
18.37500	23
18.38333	27
18.39167	31
18.40000	34
18.40833	37
18.41667	39
18.42500	40
18.43333	42
18.44167	43
18.45000	43
18.45833	42
18.46667	40
18.47500	37
18.48333	35
18.49167	35
18.50000	37
18.50833	40
18.51667	42
18.52500	44
18.53333	45
18.54167	45
18.55000	47
18.55833	50
18.56667	54
18.57500	56
18.58333	56
18.59167	55
18.60000	54
18.60833	53
18.61667	53
18.62500	55
18.63333	57
18.64167	60
18.65000	62
18.65833	64
18.66667	66
18.67500	68
18.68333	69
18.69167	69
18.70000	70
18.70833	70
18.71667	69
18.72500	66
18.73333	63
18.74167	61
18.75000	58
18.75833	55
18.76667	52
18.77500	49
18.78333	47
18.79167	46
18.80000	47
18.80833	49
18.81667	52
18.82500	55
18.83333	59
18.84167	64
18.85000	68
18.85833	71
18.86667	74
18.87500	74
18.88333	73
18.89167	71
18.90000	70
18.90833	69
18.91667	69
18.92500	71
18.93333	72
18.94167	73
18.95000	74
18.95833	74
18.96667	74
18.97500	75
18.98333	79
18.99167	83
19.00000	86
19.00833	89
19.01667	90
19.02500	90
19.03333	89
19.04167	89
19.05000	91
19.05833	95
19.06667	100
19.07500	106
19.08333	112
19.09167	115
19.10000	115
19.10833	113
19.11667	110
19.12500	108
19.13333	109
19.14167	111
19.15000	115
19.15833	120
19.16667	125
19.17500	129
19.18333	133
19.19167	136
19.20000	140
19.20833	143
19.21667	145
19.22500	148
19.23333	152
19.24167	158
19.25000	166
19.25833	175
19.26667	184
19.27500	194
19.28333	204
19.29167	214
19.30000	223
19.30833	230
19.31667	234
19.32500	236
19.33333	240
19.34167	246
19.35000	254
19.35833	265
19.36667	277
19.37500	288
19.38333	300
19.39167	313
19.40000	327
19.40833	341
19.41667	354
19.42500	366
19.43333	379
19.44167	392
19.45000	409
19.45833	430
19.46667	454
19.47500	481
19.48333	509
19.49167	535
19.50000	560
19.50833	585
19.51667	610
19.52500	638
19.53333	669
19.54167	703
19.55000	742
19.55833	784
19.56667	829
19.57500	876
19.58333	924
19.59167	974
19.60000	1029
19.60833	1087
19.61667	1150
19.62500	1217
19.63333	1287
19.64167	1359
19.65000	1433
19.65833	1511
19.66667	1591
19.67500	1677
19.68333	1769
19.69167	1866
19.70000	1972
19.70833	2081
19.71667	2198
19.72500	2318
19.73333	2441
19.74167	2570
19.75000	2700
19.75833	2840
19.76667	2984
19.77500	3139
19.78333	3302
19.79167	3472
19.80000	3652
19.80833	3836
19.81667	4030
19.82500	4232
19.83333	4442
19.84167	4666
19.85000	4892
19.85833	5131
19.86667	5372
19.87500	5621
19.88333	5877
19.89167	6138
19.90000	6413
19.90833	6692
19.91667	6987
19.92500	7290
19.93333	7604
19.94167	7932
19.95000	8263
19.95833	8609
19.96667	8956
19.97500	9311
19.98333	9674
19.99167	10037
20.00000	10416
20.00833	10796
20.01667	11196
20.02500	11606
20.03333	12026
20.04167	12463
20.05000	12896
20.05833	13342
20.06667	13783
20.07500	14229
20.08333	14681
20.09167	15132
20.10000	15601
20.10833	16066
20.11667	16547
20.12500	17030
20.13333	17513
20.14167	18005
20.15000	18487
20.15833	18981
20.16667	19468
20.17500	19960
20.18333	20456
20.19167	20946
20.20000	21449
20.20833	21941
20.21667	22442
20.22500	22939
20.23333	23430
20.24167	23927
20.25000	24406
20.25833	24891
20.26667	25361
20.27500	25828
20.28333	26292
20.29167	26747
20.30000	27209
20.30833	27656
20.31667	28104
20.32500	28541
20.33333	28964
20.34167	29383
20.35000	29784
20.35833	30184
20.36667	30567
20.37500	30942
20.38333	31308
20.39167	31657
20.40000	32002
20.40833	32326
20.41667	32643
20.42500	32944
20.43333	33231
20.44167	33508
20.45000	33765
20.45833	34013
20.46667	34243
20.47500	34459
20.48333	34663
20.49167	34847
20.50000	35019
20.50833	35170
20.51667	35305
20.52500	35424
20.53333	35526
20.54167	35614
20.55000	35683
20.55833	35736
20.56667	35773
20.57500	35795
20.58333	35802
20.59167	35792
20.60000	35766
20.60833	35724
20.61667	35664
20.62500	35591
20.63333	35502
20.64167	35397
20.65000	35278
20.65833	35137
20.66667	34983
20.67500	34810
20.68333	34621
20.69167	34422
20.70000	34207
20.70833	33986
20.71667	33749
20.72500	33504
20.73333	33248
20.74167	32976
20.75000	32699
20.75833	32404
20.76667	32104
20.77500	31790
20.78333	31464
20.79167	31134
20.80000	30789
20.80833	30447
20.81667	30094
20.82500	29740
20.83333	29383
20.84167	29014
20.85000	28646
20.85833	28261
20.86667	27877
20.87500	27486
20.88333	27089
20.89167	26695
20.90000	26289
20.90833	25894
20.91667	25492
20.92500	25096
20.93333	24705
20.94167	24310
20.95000	23923
20.95833	23526
20.96667	23135
20.97500	22743
20.98333	22353
20.99167	21972
21.00000	21586
21.00833	21212
21.01667	20837
21.02500	20468
21.03333	20106
21.04167	19743
21.05000	19392
21.05833	19039
21.06667	18697
21.07500	18359
21.08333	18026
21.09167	17703
21.10000	17378
21.10833	17066
21.11667	16758
21.12500	16458
21.13333	16168
21.14167	15881
21.15000	15607
21.15833	15333
21.16667	15071
21.17500	14816
21.18333	14568
21.19167	14329
21.20000	14091
21.20833	13862
21.21667	13635
21.22500	13414
21.23333	13202
21.24167	12995
21.25000	12800
21.25833	12609
21.26667	12428
21.27500	12253
21.28333	12083
21.29167	11921
21.30000	11761
21.30833	11611
21.31667	11466
21.32500	11328
21.33333	11195
21.34167	11064
21.35000	10938
21.35833	10813
21.36667	10695
21.37500	10583
21.38333	10476
21.39167	10376
21.40000	10279
21.40833	10186
21.41667	10095
21.42500	10005
21.43333	9918
21.44167	9830
21.45000	9747
21.45833	9666
21.46667	9591
21.47500	9519
21.48333	9450
21.49167	9383
21.50000	9316
21.50833	9253
21.51667	9191
21.52500	9130
21.53333	9071
21.54167	9012
21.55000	8955
21.55833	8897
21.56667	8841
21.57500	8786
21.58333	8730
21.59167	8677
21.60000	8622
21.60833	8570
21.61667	8519
21.62500	8470
21.63333	8421
21.64167	8373
21.65000	8328
21.65833	8282
21.66667	8238
21.67500	8194
21.68333	8147
21.69167	8098
21.70000	8046
21.70833	7995
21.71667	7946
21.72500	7898
21.73333	7852
21.74167	7807
21.75000	7761
21.75833	7712
21.76667	7665
21.77500	7621
21.78333	7578
21.79167	7538
21.80000	7499
21.80833	7461
21.81667	7420
21.82500	7378
21.83333	7334
21.84167	7291
21.85000	7249
21.85833	7209
21.86667	7169
21.87500	7129
21.88333	7087
21.89167	7045
21.90000	7003
21.90833	6963
21.91667	6926
21.92500	6891
21.93333	6855
21.94167	6817
21.95000	6779
21.95833	6740
21.96667	6702
21.97500	6667
21.98333	6633
21.99167	6600
22.00000	6566
22.00833	6531
22.01667	6494
22.02500	6456
22.03333	6419
22.04167	6384
22.05000	6350
22.05833	6316
22.06667	6283
22.07500	6249
22.08333	6216
22.09167	6185
22.10000	6156
22.10833	6128
22.11667	6101
22.12500	6073
22.13333	6043
22.14167	6009
22.15000	5974
22.15833	5938
22.16667	5902
22.17500	5867
22.18333	5833
22.19167	5802
22.20000	5772
22.20833	5744
22.21667	5715
22.22500	5686
22.23333	5654
22.24167	5619
22.25000	5586
22.25833	5553
22.26667	5521
22.27500	5488
22.28333	5456
22.29167	5424
22.30000	5393
22.30833	5361
22.31667	5327
22.32500	5292
22.33333	5255
22.34167	5217
22.35000	5179
22.35833	5142
22.36667	5107
22.37500	5072
22.38333	5037
22.39167	5004
22.40000	4970
22.40833	4937
22.41667	4905
22.42500	4871
22.43333	4836
22.44167	4799
22.45000	4762
22.45833	4722
22.46667	4683
22.47500	4642
22.48333	4603
22.49167	4563
22.50000	4524
22.50833	4484
22.51667	4441
22.52500	4399
22.53333	4355
22.54167	4312
22.55000	4273
22.55833	4236
22.56667	4202
22.57500	4167
22.58333	4130
22.59167	4092
22.60000	4051
22.60833	4012
22.61667	3974
22.62500	3936
22.63333	3898
22.64167	3860
22.65000	3823
22.65833	3785
22.66667	3749
22.67500	3713
22.68333	3679
22.69167	3647
22.70000	3616
22.70833	3584
22.71667	3551
22.72500	3517
22.73333	3483
22.74167	3450
22.75000	3421
22.75833	3393
22.76667	3368
22.77500	3341
22.78333	3313
22.79167	3285
22.80000	3254
22.80833	3225
22.81667	3197
22.82500	3171
22.83333	3146
22.84167	3121
22.85000	3097
22.85833	3070
22.86667	3043
22.87500	3017
22.88333	2992
22.89167	2967
22.90000	2944
22.90833	2921
22.91667	2897
22.92500	2872
22.93333	2848
22.94167	2825
22.95000	2804
22.95833	2785
22.96667	2768
22.97500	2750
22.98333	2731
22.99167	2713
23.00000	2696
23.00833	2681
23.01667	2666
23.02500	2653
23.03333	2641
23.04167	2630
23.05000	2620
23.05833	2611
23.06667	2601
23.07500	2591
23.08333	2581
23.09167	2573
23.10000	2567
23.10833	2561
23.11667	2552
23.12500	2542
23.13333	2529
23.14167	2513
23.15000	2498
23.15833	2483
23.16667	2470
23.17500	2458
23.18333	2447
23.19167	2438
23.20000	2432
23.20833	2426
23.21667	2421
23.22500	2415
23.23333	2408
23.24167	2398
23.25000	2387
23.25833	2374
23.26667	2362
23.27500	2354
23.28333	2350
23.29167	2347
23.30000	2345
23.30833	2340
23.31667	2333
23.32500	2324
23.33333	2317
23.34167	2311
23.35000	2305
23.35833	2299
23.36667	2292
23.37500	2285
23.38333	2277
23.39167	2270
23.40000	2263
23.40833	2258
23.41667	2253
23.42500	2247
23.43333	2238
23.44167	2228
23.45000	2217
23.45833	2207
23.46667	2198
23.47500	2192
23.48333	2186
23.49167	2179
23.50000	2171
23.50833	2164
23.51667	2159
23.52500	2156
23.53333	2154
23.54167	2152
23.55000	2149
23.55833	2147
23.56667	2144
23.57500	2139
23.58333	2131
23.59167	2119
23.60000	2103
23.60833	2088
23.61667	2076
23.62500	2067
23.63333	2062
23.64167	2057
23.65000	2052
23.65833	2044
23.66667	2035
23.67500	2025
23.68333	2015
23.69167	2006
23.70000	1997
23.70833	1989
23.71667	1982
23.72500	1974
23.73333	1965
23.74167	1955
23.75000	1944
23.75833	1936
23.76667	1928
23.77500	1922
23.78333	1917
23.79167	1912
23.80000	1907
23.80833	1901
23.81667	1895
23.82500	1889
23.83333	1883
23.84167	1879
23.85000	1875
23.85833	1872
23.86667	1868
23.87500	1861
23.88333	1852
23.89167	1841
23.90000	1831
23.90833	1822
23.91667	1815
23.92500	1809
23.93333	1804
23.94167	1799
23.95000	1794
23.95833	1790
23.96667	1787
23.97500	1785
23.98333	1783
23.99167	1780
24.00000	1777
24.00833	1772
24.01667	1767
24.02500	1762
24.03333	1757
24.04167	1750
24.05000	1745
24.05833	1743
24.06667	1743
24.07500	1745
24.08333	1749
24.09167	1752
24.10000	1753
24.10833	1755
24.11667	1758
24.12500	1761
24.13333	1765
24.14167	1769
24.15000	1772
24.15833	1773
24.16667	1774
24.17500	1777
24.18333	1781
24.19167	1787
24.20000	1793
24.20833	1800
24.21667	1806
24.22500	1813
24.23333	1821
24.24167	1831
24.25000	1840
24.25833	1849
24.26667	1856
24.27500	1863
24.28333	1870
24.29167	1877
24.30000	1884
24.30833	1892
24.31667	1900
24.32500	1909
24.33333	1919
24.34167	1932
24.35000	1945
24.35833	1960
24.36667	1974
24.37500	1988
24.38333	2002
24.39167	2014
24.40000	2026
24.40833	2038
24.41667	2052
24.42500	2065
24.43333	2077
24.44167	2088
24.45000	2096
24.45833	2102
24.46667	2108
24.47500	2116
24.48333	2128
24.49167	2143
24.50000	2160
24.50833	2176
24.51667	2190
24.52500	2203
24.53333	2216
24.54167	2230
24.55000	2244
24.55833	2255
24.56667	2266
24.57500	2275
24.58333	2284
24.59167	2295
24.60000	2307
24.60833	2317
24.61667	2327
24.62500	2336
24.63333	2344
24.64167	2351
24.65000	2356
24.65833	2361
24.66667	2365
24.67500	2371
24.68333	2377
24.69167	2384
24.70000	2391
24.70833	2398
24.71667	2402
24.72500	2403
24.73333	2401
24.74167	2398
24.75000	2395
24.75833	2393
24.76667	2393
24.77500	2393
24.78333	2393
24.79167	2393
24.80000	2396
24.80833	2399
24.81667	2403
24.82500	2406
24.83333	2406
24.84167	2403
24.85000	2399
24.85833	2395
24.86667	2392
24.87500	2389
24.88333	2386
24.89167	2381
24.90000	2374
24.90833	2366
24.91667	2358
24.92500	2351
24.93333	2345
24.94167	2337
24.95000	2329
24.95833	2319
24.96667	2308
24.97500	2298
24.98333	2288
24.99167	2280
25.00000	2271
25.00833	2262
25.01667	2249
25.02500	2235
25.03333	2222
25.04167	2210
25.05000	2201
25.05833	2196
25.06667	2190
25.07500	2182
25.08333	2170
25.09167	2157
25.10000	2143
25.10833	2131
25.11667	2120
25.12500	2110
25.13333	2100
25.14167	2088
25.15000	2077
25.15833	2065
25.16667	2054
25.17500	2042
25.18333	2030
25.19167	2018
25.20000	2005
25.20833	1993
25.21667	1983
25.22500	1973
25.23333	1964
25.24167	1952
25.25000	1940
25.25833	1926
25.26667	1912
25.27500	1900
25.28333	1889
25.29167	1878
25.30000	1868
25.30833	1857
25.31667	1845
25.32500	1833
25.33333	1821
25.34167	1810
25.35000	1801
25.35833	1794
25.36667	1786
25.37500	1778
25.38333	1769
25.39167	1762
25.40000	1757
25.40833	1752
25.41667	1748
25.42500	1743
25.43333	1736
25.44167	1728
25.45000	1720
25.45833	1714
25.46667	1706
25.47500	1697
25.48333	1687
25.49167	1679
25.50000	1674
25.50833	1669
25.51667	1663
25.52500	1655
25.53333	1647
25.54167	1638
25.55000	1632
25.55833	1631
25.56667	1631
25.57500	1632
25.58333	1630
25.59167	1628
25.60000	1625
25.60833	1622
25.61667	1620
25.62500	1618
25.63333	1615
25.64167	1611
25.65000	1604
25.65833	1595
25.66667	1587
25.67500	1580
25.68333	1576
25.69167	1574
25.70000	1575
25.70833	1576
25.71667	1576
25.72500	1575
25.73333	1573
25.74167	1570
25.75000	1567
25.75833	1566
25.76667	1565
25.77500	1566
25.78333	1567
25.79167	1568
25.80000	1569
25.80833	1571
25.81667	1572
25.82500	1575
25.83333	1578
25.84167	1581
25.85000	1583
25.85833	1584
25.86667	1584
25.87500	1582
25.88333	1579
25.89167	1577
25.90000	1576
25.90833	1577
25.91667	1578
25.92500	1581
25.93333	1584
25.94167	1587
25.95000	1589
25.95833	1591
25.96667	1592
25.97500	1593
25.98333	1593
25.99167	1595
26.00000	1598
26.00833	1602
26.01667	1607
26.02500	1611
26.03333	1616
26.04167	1621
26.05000	1624
26.05833	1627
26.06667	1628
26.07500	1629
26.08333	1632
26.09167	1638
26.10000	1647
26.10833	1657
26.11667	1668
26.12500	1678
26.13333	1688
26.14167	1697
26.15000	1704
26.15833	1710
26.16667	1714
26.17500	1720
26.18333	1726
26.19167	1735
26.20000	1745
26.20833	1755
26.21667	1765
26.22500	1773
26.23333	1779
26.24167	1785
26.25000	1790
26.25833	1794
26.26667	1799
26.27500	1806
26.28333	1815
26.29167	1825
26.30000	1839
26.30833	1852
26.31667	1863
26.32500	1874
26.33333	1884
26.34167	1894
26.35000	1904
26.35833	1913
26.36667	1921
26.37500	1929
26.38333	1937
26.39167	1947
26.40000	1960
26.40833	1973
26.41667	1986
26.42500	1999
26.43333	2009
26.44167	2017
26.45000	2025
26.45833	2032
26.46667	2040
26.47500	2049
26.48333	2060
26.49167	2070
26.50000	2079
26.50833	2089
26.51667	2099
26.52500	2109
26.53333	2119
26.54167	2129
26.55000	2138
26.55833	2146
26.56667	2153
26.57500	2160
26.58333	2167
26.59167	2175
26.60000	2185
26.60833	2195
26.61667	2206
26.62500	2216
26.63333	2223
26.64167	2226
26.65000	2229
26.65833	2233
26.66667	2239
26.67500	2250
26.68333	2263
26.69167	2277
26.70000	2289
26.70833	2298
26.71667	2303
26.72500	2304
26.73333	2301
26.74167	2298
26.75000	2296
26.75833	2297
26.76667	2300
26.77500	2305
26.78333	2310
26.79167	2313
26.80000	2315
26.80833	2315
26.81667	2314
26.82500	2314
26.83333	2315
26.84167	2319
26.85000	2325
26.85833	2332
26.86667	2338
26.87500	2341
26.88333	2340
26.89167	2333
26.90000	2323
26.90833	2313
26.91667	2304
26.92500	2297
26.93333	2293
26.94167	2293
26.95000	2294
26.95833	2294
26.96667	2293
26.97500	2293
26.98333	2293
26.99167	2294
27.00000	2296
27.00833	2297
27.01667	2295
27.02500	2289
27.03333	2282
27.04167	2273
27.05000	2266
27.05833	2260
27.06667	2256
27.07500	2251
27.08333	2244
27.09167	2236
27.10000	2228
27.10833	2220
27.11667	2214
27.12500	2210
27.13333	2208
27.14167	2207
27.15000	2205
27.15833	2203
27.16667	2201
27.17500	2199
27.18333	2199
27.19167	2197
27.20000	2192
27.20833	2186
27.21667	2178
27.22500	2170
27.23333	2162
27.24167	2156
27.25000	2150
27.25833	2145
27.26667	2139
27.27500	2134
27.28333	2129
27.29167	2125
27.30000	2123
27.30833	2122
27.31667	2122
27.32500	2123
27.33333	2125
27.34167	2126
27.35000	2126
27.35833	2124
27.36667	2122
27.37500	2117
27.38333	2113
27.39167	2107
27.40000	2102
27.40833	2098
27.41667	2096
27.42500	2096
27.43333	2099
27.44167	2102
27.45000	2105
27.45833	2107
27.46667	2108
27.47500	2108
27.48333	2110
27.49167	2111
27.50000	2113
27.50833	2116
27.51667	2121
27.52500	2126
27.53333	2132
27.54167	2136
27.55000	2139
27.55833	2140
27.56667	2140
27.57500	2140
27.58333	2143
27.59167	2145
27.60000	2148
27.60833	2152
27.61667	2158
27.62500	2166
27.63333	2175
27.64167	2184
27.65000	2191
27.65833	2195
27.66667	2199
27.67500	2203
27.68333	2208
27.69167	2216
27.70000	2224
27.70833	2235
27.71667	2246
27.72500	2257
27.73333	2269
27.74167	2282
27.75000	2295
27.75833	2310
27.76667	2324
27.77500	2337
27.78333	2348
27.79167	2358
27.80000	2367
27.80833	2377
27.81667	2391
27.82500	2406
27.83333	2422
27.84167	2438
27.85000	2454
27.85833	2470
27.86667	2486
27.87500	2502
27.88333	2519
27.89167	2536
27.90000	2551
27.90833	2567
27.91667	2583
27.92500	2598
27.93333	2613
27.94167	2627
27.95000	2641
27.95833	2655
27.96667	2671
27.97500	2691
27.98333	2713
27.99167	2736
28.00000	2759
28.00833	2780
28.01667	2799
28.02500	2817
28.03333	2835
28.04167	2854
28.05000	2874
28.05833	2897
28.06667	2920
28.07500	2944
28.08333	2969
28.09167	2989
28.10000	3007
28.10833	3020
28.11667	3031
28.12500	3041
28.13333	3054
28.14167	3070
28.15000	3088
28.15833	3108
28.16667	3129
28.17500	3152
28.18333	3175
28.19167	3195
28.20000	3214
28.20833	3231
28.21667	3247
28.22500	3262
28.23333	3280
28.24167	3298
28.25000	3315
28.25833	3330
28.26667	3344
28.27500	3357
28.28333	3370
28.29167	3384
28.30000	3400
28.30833	3415
28.31667	3429
28.32500	3441
28.33333	3452
28.34167	3461
28.35000	3469
28.35833	3475
28.36667	3480
28.37500	3487
28.38333	3495
28.39167	3503
28.40000	3512
28.40833	3520
28.41667	3525
28.42500	3528
28.43333	3532
28.44167	3537
28.45000	3543
28.45833	3548
28.46667	3552
28.47500	3554
28.48333	3554
28.49167	3555
28.50000	3556
28.50833	3557
28.51667	3559
28.52500	3563
28.53333	3569
28.54167	3578
28.55000	3585
28.55833	3588
28.56667	3587
28.57500	3581
28.58333	3574
28.59167	3567
28.60000	3563
28.60833	3559
28.61667	3553
28.62500	3546
28.63333	3538
28.64167	3530
28.65000	3523
28.65833	3519
28.66667	3516
28.67500	3514
28.68333	3513
28.69167	3512
28.70000	3511
28.70833	3510
28.71667	3508
28.72500	3505
28.73333	3502
28.74167	3498
28.75000	3494
28.75833	3489
28.76667	3486
28.77500	3483
28.78333	3480
28.79167	3477
28.80000	3474
28.80833	3470
28.81667	3466
28.82500	3462
28.83333	3456
28.84167	3449
28.85000	3442
28.85833	3435
28.86667	3430
28.87500	3428
28.88333	3428
28.89167	3429
28.90000	3431
28.90833	3433
28.91667	3433
28.92500	3433
28.93333	3432
28.94167	3431
28.95000	3429
28.95833	3428
28.96667	3426
28.97500	3426
28.98333	3429
28.99167	3433
29.00000	3439
29.00833	3444
29.01667	3446
29.02500	3447
29.03333	3446
29.04167	3446
29.05000	3445
29.05833	3446
29.06667	3448
29.07500	3453
29.08333	3459
29.09167	3466
29.10000	3475
29.10833	3483
29.11667	3492
29.12500	3501
29.13333	3511
29.14167	3523
29.15000	3536
29.15833	3548
29.16667	3560
29.17500	3571
29.18333	3582
29.19167	3595
29.20000	3610
29.20833	3623
29.21667	3633
29.22500	3640
29.23333	3648
29.24167	3658
29.25000	3671
29.25833	3690
29.26667	3711
29.27500	3730
29.28333	3747
29.29167	3765
29.30000	3784
29.30833	3803
29.31667	3824
29.32500	3845
29.33333	3864
29.34167	3882
29.35000	3900
29.35833	3920
29.36667	3941
29.37500	3964
29.38333	3989
29.39167	4013
29.40000	4038
29.40833	4064
29.41667	4093
29.42500	4125
29.43333	4160
29.44167	4197
29.45000	4233
29.45833	4269
29.46667	4304
29.47500	4338
29.48333	4372
29.49167	4406
29.50000	4442
29.50833	4479
29.51667	4517
29.52500	4557
29.53333	4600
29.54167	4647
29.55000	4695
29.55833	4746
29.56667	4798
29.57500	4852
29.58333	4908
29.59167	4966
29.60000	5027
29.60833	5090
29.61667	5155
29.62500	5223
29.63333	5294
29.64167	5369
29.65000	5448
29.65833	5532
29.66667	5617
29.67500	5705
29.68333	5797
29.69167	5891
29.70000	5991
29.70833	6093
29.71667	6203
29.72500	6318
29.73333	6437
29.74167	6564
29.75000	6695
29.75833	6837
29.76667	6985
29.77500	7143
29.78333	7307
29.79167	7474
29.80000	7649
29.80833	7826
29.81667	8015
29.82500	8212
29.83333	8420
29.84167	8644
29.85000	8876
29.85833	9127
29.86667	9384
29.87500	9651
29.88333	9929
29.89167	10211
29.90000	10512
29.90833	10820
29.91667	11149
29.92500	11492
29.93333	11848
29.94167	12225
29.95000	12612
29.95833	13028
29.96667	13455
29.97500	13903
29.98333	14369
29.99167	14842
30.00000	15340
30.00833	15844
30.01667	16376
30.02500	16926
30.03333	17497
30.04167	18100
30.05000	18710
30.05833	19355
30.06667	20005
30.07500	20674
30.08333	21363
30.09167	22062
30.10000	22799
30.10833	23545
30.11667	24330
30.12500	25134
30.13333	25955
30.14167	26811
30.15000	27667
30.15833	28563
30.16667	29461
30.17500	30379
30.18333	31320
30.19167	32262
30.20000	33242
30.20833	34222
30.21667	35241
30.22500	36278
30.23333	37328
30.24167	38414
30.25000	39489
30.25833	40596
30.26667	41694
30.27500	42803
30.28333	43927
30.29167	45043
30.30000	46198
30.30833	47340
30.31667	48514
30.32500	49692
30.33333	50868
30.34167	52068
30.35000	53241
30.35833	54438
30.36667	55614
30.37500	56789
30.38333	57969
30.39167	59126
30.40000	60307
30.40833	61460
30.41667	62626
30.42500	63780
30.43333	64913
30.44167	66054
30.45000	67154
30.45833	68262
30.46667	69337
30.47500	70399
30.48333	71451
30.49167	72464
30.50000	73479
30.50833	74452
30.51667	75418
30.52500	76359
30.53333	77267
30.54167	78165
30.55000	79011
30.55833	79842
30.56667	80629
30.57500	81386
30.58333	82119
30.59167	82808
30.60000	83483
30.60833	84110
30.61667	84708
30.62500	85266
30.63333	85782
30.64167	86268
30.65000	86705
30.65833	87110
30.66667	87470
30.67500	87787
30.68333	88068
30.69167	88308
30.70000	88515
30.70833	88680
30.71667	88805
30.72500	88890
30.73333	88930
30.74167	88928
30.75000	88885
30.75833	88798
30.76667	88673
30.77500	88504
30.78333	88295
30.79167	88046
30.80000	87751
30.80833	87424
30.81667	87052
30.82500	86649
30.83333	86215
30.84167	85741
30.85000	85244
30.85833	84697
30.86667	84122
30.87500	83503
30.88333	82844
30.89167	82163
30.90000	81438
30.90833	80703
30.91667	79930
30.92500	79137
30.93333	78324
30.94167	77473
30.95000	76618
30.95833	75718
30.96667	74810
30.97500	73873
30.98333	72907
30.99167	71937
31.00000	70923
31.00833	69917
31.01667	68883
31.02500	67846
31.03333	66810
31.04167	65749
31.05000	64702
31.05833	63619
31.06667	62542
31.07500	61448
31.08333	60336
31.09167	59238
31.10000	58111
31.10833	57010
31.11667	55895
31.12500	54790
31.13333	53700
31.14167	52597
31.15000	51524
31.15833	50429
31.16667	49356
31.17500	48283
31.18333	47207
31.19167	46155
31.20000	45085
31.20833	44048
31.21667	43007
31.22500	41984
31.23333	40985
31.24167	39984
31.25000	39018
31.25833	38041
31.26667	37088
31.27500	36141
31.28333	35196
31.29167	34279
31.30000	33355
31.30833	32469
31.31667	31592
31.32500	30740
31.33333	29916
31.34167	29096
31.35000	28308
31.35833	27514
31.36667	26744
31.37500	25986
31.38333	25237
31.39167	24520
31.40000	23806
31.40833	23127
31.41667	22456
31.42500	21805
31.43333	21174
31.44167	20545
31.45000	19945
31.45833	19346
31.46667	18772
31.47500	18213
31.48333	17665
31.49167	17143
31.50000	16626
31.50833	16137
31.51667	15659
31.52500	15198
31.53333	14754
31.54167	14312
31.55000	13890
31.55833	13470
31.56667	13067
31.57500	12678
31.58333	12300
31.59167	11943
31.60000	11590
31.60833	11256
31.61667	10928
31.62500	10611
31.63333	10309
31.64167	10012
31.65000	9732
31.65833	9455
31.66667	9192
31.67500	8938
31.68333	8690
31.69167	8457
31.70000	8228
31.70833	8012
31.71667	7798
31.72500	7592
31.73333	7393
31.74167	7196
31.75000	7010
31.75833	6826
31.76667	6651
31.77500	6482
31.78333	6319
31.79167	6167
31.80000	6017
31.80833	5876
31.81667	5736
31.82500	5601
31.83333	5474
31.84167	5351
31.85000	5237
31.85833	5129
31.86667	5027
31.87500	4927
31.88333	4828
31.89167	4732
31.90000	4636
31.90833	4544
31.91667	4453
31.92500	4365
31.93333	4280
31.94167	4197
31.95000	4122
31.95833	4051
31.96667	3986
31.97500	3923
31.98333	3863
31.99167	3806
32.00000	3750
32.00833	3697
32.01667	3647
32.02500	3599
32.03333	3552
32.04167	3504
32.05000	3459
32.05833	3412
32.06667	3368
32.07500	3325
32.08333	3283
32.09167	3245
32.10000	3209
32.10833	3177
32.11667	3146
32.12500	3117
32.13333	3090
32.14167	3064
32.15000	3039
32.15833	3013
32.16667	2987
32.17500	2960
32.18333	2933
32.19167	2907
32.20000	2883
32.20833	2861
32.21667	2840
32.22500	2820
32.23333	2804
32.24167	2791
32.25000	2779
32.25833	2767
32.26667	2756
32.27500	2747
32.28333	2739
32.29167	2734
32.30000	2730
32.30833	2726
32.31667	2722
32.32500	2718
32.33333	2715
32.34167	2714
32.35000	2713
32.35833	2715
32.36667	2718
32.37500	2722
32.38333	2727
32.39167	2731
32.40000	2736
32.40833	2742
32.41667	2752
32.42500	2765
32.43333	2780
32.44167	2797
32.45000	2814
32.45833	2831
32.46667	2848
32.47500	2869
32.48333	2892
32.49167	2917
32.50000	2944
32.50833	2972
32.51667	3001
32.52500	3031
32.53333	3060
32.54167	3091
32.55000	3121
32.55833	3153
32.56667	3189
32.57500	3232
32.58333	3280
32.59167	3332
32.60000	3386
32.60833	3440
32.61667	3495
32.62500	3550
32.63333	3608
32.64167	3670
32.65000	3734
32.65833	3801
32.66667	3868
32.67500	3937
32.68333	4009
32.69167	4084
32.70000	4165
32.70833	4249
32.71667	4336
32.72500	4425
32.73333	4516
32.74167	4610
32.75000	4704
32.75833	4804
32.76667	4904
32.77500	5007
32.78333	5112
32.79167	5218
32.80000	5328
32.80833	5439
32.81667	5558
32.82500	5680
32.83333	5804
32.84167	5933
32.85000	6061
32.85833	6193
32.86667	6326
32.87500	6465
32.88333	6609
32.89167	6753
32.90000	6902
32.90833	7048
32.91667	7197
32.92500	7346
32.93333	7497
32.94167	7652
32.95000	7807
32.95833	7968
32.96667	8131
32.97500	8297
32.98333	8468
32.99167	8638
33.00000	8815
33.00833	8987
33.01667	9158
33.02500	9327
33.03333	9491
33.04167	9656
33.05000	9819
33.05833	9991
33.06667	10163
33.07500	10339
33.08333	10517
33.09167	10691
33.10000	10868
33.10833	11040
33.11667	11213
33.12500	11384
33.13333	11553
33.14167	11725
33.15000	11895
33.15833	12069
33.16667	12240
33.17500	12407
33.18333	12571
33.19167	12726
33.20000	12881
33.20833	13030
33.21667	13183
33.22500	13335
33.23333	13486
33.24167	13639
33.25000	13785
33.25833	13932
33.26667	14075
33.27500	14215
33.28333	14354
33.29167	14487
33.30000	14618
33.30833	14743
33.31667	14866
33.32500	14985
33.33333	15101
33.34167	15217
33.35000	15325
33.35833	15430
33.36667	15528
33.37500	15620
33.38333	15708
33.39167	15791
33.40000	15872
33.40833	15947
33.41667	16017
33.42500	16081
33.43333	16139
33.44167	16194
33.45000	16246
33.45833	16298
33.46667	16346
33.47500	16390
33.48333	16428
33.49167	16459
33.50000	16483
33.50833	16502
33.51667	16515
33.52500	16526
33.53333	16533
33.54167	16538
33.55000	16539
33.55833	16536
33.56667	16528
33.57500	16515
33.58333	16496
33.59167	16471
33.60000	16440
33.60833	16403
33.61667	16360
33.62500	16311
33.63333	16258
33.64167	16199
33.65000	16138
33.65833	16071
33.66667	16003
33.67500	15935
33.68333	15864
33.69167	15792
33.70000	15715
33.70833	15634
33.71667	15545
33.72500	15451
33.73333	15355
33.74167	15254
33.75000	15153
33.75833	15047
33.76667	14941
33.77500	14830
33.78333	14716
33.79167	14602
33.80000	14483
33.80833	14365
33.81667	14243
33.82500	14118
33.83333	13992
33.84167	13861
33.85000	13732
33.85833	13599
33.86667	13467
33.87500	13334
33.88333	13199
33.89167	13065
33.90000	12925
33.90833	12785
33.91667	12640
33.92500	12493
33.93333	12346
33.94167	12197
33.95000	12054
33.95833	11910
33.96667	11768
33.97500	11624
33.98333	11474
33.99167	11322
34.00000	11163
34.00833	11008
34.01667	10855
34.02500	10705
34.03333	10560
34.04167	10412
34.05000	10267
34.05833	10116
34.06667	9966
34.07500	9817
34.08333	9667
34.09167	9521
34.10000	9371
34.10833	9224
34.11667	9073
34.12500	8923
34.13333	8777
34.14167	8632
34.15000	8492
34.15833	8353
34.16667	8216
34.17500	8079
34.18333	7942
34.19167	7807
34.20000	7670
34.20833	7536
34.21667	7402
34.22500	7269
34.23333	7139
34.24167	7008
34.25000	6882
34.25833	6756
34.26667	6633
34.27500	6514
34.28333	6394
34.29167	6276
34.30000	6155
34.30833	6035
34.31667	5913
34.32500	5795
34.33333	5683
34.34167	5573
34.35000	5467
34.35833	5360
34.36667	5253
34.37500	5146
34.38333	5039
34.39167	4937
34.40000	4837
34.40833	4741
34.41667	4647
34.42500	4554
34.43333	4464
34.44167	4373
34.45000	4284
34.45833	4196
34.46667	4111
34.47500	4030
34.48333	3950
34.49167	3870
34.50000	3785
34.50833	3702
34.51667	3617
34.52500	3535
34.53333	3456
34.54167	3379
34.55000	3304
34.55833	3228
34.56667	3155
34.57500	3082
34.58333	3012
34.59167	2946
34.60000	2883
34.60833	2823
34.61667	2764
34.62500	2705
34.63333	2647
34.64167	2588
34.65000	2531
34.65833	2475
34.66667	2422
34.67500	2372
34.68333	2324
34.69167	2277
34.70000	2230
34.70833	2184
34.71667	2137
34.72500	2091
34.73333	2047
34.74167	2006
34.75000	1966
34.75833	1926
34.76667	1885
34.77500	1844
34.78333	1802
34.79167	1762
34.80000	1722
34.80833	1684
34.81667	1647
34.82500	1611
34.83333	1578
34.84167	1547
34.85000	1519
34.85833	1491
34.86667	1465
34.87500	1438
34.88333	1411
34.89167	1383
34.90000	1353
34.90833	1325
34.91667	1299
34.92500	1276
34.93333	1255
34.94167	1236
34.95000	1215
34.95833	1190
34.96667	1165
34.97500	1140
34.98333	1117
34.99167	1096
35.00000	1077
35.00833	1058
35.01667	1037
35.02500	1016
35.03333	996
35.04167	977
35.05000	959
35.05833	943
35.06667	929
35.07500	915
35.08333	903
35.09167	890
35.10000	876
35.10833	863
35.11667	850
35.12500	837
35.13333	823
35.14167	807
35.15000	792
35.15833	779
35.16667	768
35.17500	758
35.18333	749
35.19167	739
35.20000	727
35.20833	714
35.21667	701
35.22500	688
35.23333	675
35.24167	663
35.25000	652
35.25833	640
35.26667	630
35.27500	621
35.28333	614
35.29167	608
35.30000	602
35.30833	595
35.31667	588
35.32500	582
35.33333	575
35.34167	569
35.35000	563
35.35833	556
35.36667	548
35.37500	539
35.38333	528
35.39167	518
35.40000	508
35.40833	501
35.41667	495
35.42500	491
35.43333	488
35.44167	484
35.45000	480
35.45833	474
35.46667	468
35.47500	461
35.48333	452
35.49167	442
35.50000	431
35.50833	421
35.51667	414
35.52500	410
35.53333	410
35.54167	411
35.55000	413
35.55833	412
35.56667	411
35.57500	410
35.58333	409
35.59167	406
35.60000	399
35.60833	391
35.61667	381
35.62500	373
35.63333	366
35.64167	363
35.65000	363
35.65833	364
35.66667	364
35.67500	363
35.68333	359
35.69167	353
35.70000	345
35.70833	337
35.71667	330
35.72500	326
35.73333	325
35.74167	327
35.75000	329
35.75833	330
35.76667	330
35.77500	326
35.78333	321
35.79167	317
35.80000	314
35.80833	313
35.81667	313
35.82500	311
35.83333	309
35.84167	305
35.85000	302
35.85833	297
35.86667	293
35.87500	290
35.88333	287
35.89167	286
35.90000	287
35.90833	290
35.91667	292
35.92500	293
35.93333	293
35.94167	293
35.95000	293
35.95833	293
35.96667	291
35.97500	289
35.98333	286
35.99167	285
36.00000	287
36.00833	290
36.01667	294
36.02500	297
36.03333	297
36.04167	294
36.05000	291
36.05833	288
36.06667	285
36.07500	283
36.08333	281
36.09167	279
36.10000	277
36.10833	274
36.11667	270
36.12500	266
36.13333	261
36.14167	256
36.15000	252
36.15833	249
36.16667	246
36.17500	243
36.18333	240
36.19167	239
36.20000	239
36.20833	242
36.21667	248
36.22500	253
36.23333	257
36.24167	257
36.25000	256
36.25833	253
36.26667	250
36.27500	247
36.28333	246
36.29167	246
36.30000	244
36.30833	241
36.31667	240
36.32500	239
36.33333	240
36.34167	241
36.35000	241
36.35833	239
36.36667	236
36.37500	234
36.38333	233
36.39167	232
36.40000	232
36.40833	233
36.41667	235
36.42500	237
36.43333	239
36.44167	242
36.45000	243
36.45833	242
36.46667	241
36.47500	239
36.48333	238
36.49167	237
36.50000	235
36.50833	233
36.51667	229
36.52500	224
36.53333	221
36.54167	218
36.55000	216
36.55833	216
36.56667	216
36.57500	216
36.58333	217
36.59167	218
36.60000	219
36.60833	221
36.61667	223
36.62500	224
36.63333	225
36.64167	224
36.65000	223
36.65833	222
36.66667	221
36.67500	220
36.68333	219
36.69167	218
36.70000	215
36.70833	213
36.71667	212
36.72500	213
36.73333	215
36.74167	217
36.75000	218
36.75833	217
36.76667	214
36.77500	212
36.78333	211
36.79167	212
36.80000	215
36.80833	220
36.81667	225
36.82500	228
36.83333	229
36.84167	226
36.85000	221
36.85833	216
36.86667	211
36.87500	208
36.88333	209
36.89167	210
36.90000	212
36.90833	214
36.91667	216
36.92500	216
36.93333	216
36.94167	217
36.95000	219
36.95833	222
36.96667	225
36.97500	229
36.98333	233
36.99167	235
37.00000	237
37.00833	237
37.01667	236
37.02500	233
37.03333	231
37.04167	231
37.05000	232
37.05833	232
37.06667	231
37.07500	228
37.08333	225
37.09167	223
37.10000	222
37.10833	222
37.11667	219
37.12500	216
37.13333	214
37.14167	214
37.15000	216
37.15833	221
37.16667	225
37.17500	228
37.18333	228
37.19167	227
37.20000	226
37.20833	226
37.21667	230
37.22500	234
37.23333	237
37.24167	237
37.25000	236
37.25833	233
37.26667	231
37.27500	229
37.28333	229
37.29167	230
37.30000	233
37.30833	238
37.31667	244
37.32500	249
37.33333	252
37.34167	253
37.35000	253
37.35833	253
37.36667	254
37.37500	256
37.38333	257
37.39167	257
37.40000	256
37.40833	256
37.41667	258
37.42500	263
37.43333	270
37.44167	278
37.45000	285
37.45833	289
37.46667	292
37.47500	294
37.48333	296
37.49167	297
37.50000	298
37.50833	300
37.51667	303
37.52500	305
37.53333	308
37.54167	312
37.55000	316
37.55833	319
37.56667	322
37.57500	324
37.58333	327
37.59167	329
37.60000	331
37.60833	335
37.61667	338
37.62500	342
37.63333	346
37.64167	349
37.65000	353
37.65833	357
37.66667	362
37.67500	367
37.68333	372
37.69167	379
37.70000	386
37.70833	394
37.71667	402
37.72500	410
37.73333	416
37.74167	421
37.75000	424
37.75833	425
37.76667	425
37.77500	425
37.78333	426
37.79167	429
37.80000	436
37.80833	446
37.81667	457
37.82500	467
37.83333	476
37.84167	484
37.85000	490
37.85833	496
37.86667	501
37.87500	506
37.88333	511
37.89167	514
37.90000	516
37.90833	517
37.91667	518
37.92500	520
37.93333	523
37.94167	528
37.95000	534
37.95833	543
37.96667	552
37.97500	562
37.98333	571
37.99167	577
38.00000	578
38.00833	578
38.01667	577
38.02500	577
38.03333	581
38.04167	588
38.05000	594
38.05833	599
38.06667	600
38.07500	601
38.08333	601
38.09167	601
38.10000	601
38.10833	603
38.11667	605
38.12500	609
38.13333	613
38.14167	616
38.15000	618
38.15833	619
38.16667	618
38.17500	617
38.18333	617
38.19167	618
38.20000	620
38.20833	623
38.21667	627
38.22500	632
38.23333	638
38.24167	645
38.25000	649
38.25833	650
38.26667	647
38.27500	641
38.28333	634
38.29167	630
38.30000	629
38.30833	631
38.31667	633
38.32500	636
38.33333	639
38.34167	642
38.35000	644
38.35833	643
38.36667	641
38.37500	637
38.38333	633
38.39167	631
38.40000	630
38.40833	630
38.41667	630
38.42500	632
38.43333	634
38.44167	635
38.45000	634
38.45833	628
38.46667	619
38.47500	607
38.48333	594
38.49167	582
38.50000	572
38.50833	564
38.51667	560
38.52500	559
38.53333	561
38.54167	565
38.55000	569
38.55833	572
38.56667	574
38.57500	575
38.58333	575
38.59167	574
38.60000	570
38.60833	566
38.61667	561
38.62500	556
38.63333	553
38.64167	553
38.65000	555
38.65833	557
38.66667	560
38.67500	561
38.68333	560
38.69167	557
38.70000	553
38.70833	550
38.71667	547
38.72500	544
38.73333	541
38.74167	538
38.75000	534
38.75833	527
38.76667	519
38.77500	511
38.78333	503
38.79167	498
38.80000	496
38.80833	496
38.81667	497
38.82500	499
38.83333	500
38.84167	500
38.85000	497
38.85833	494
38.86667	492
38.87500	492
38.88333	495
38.89167	498
38.90000	500
38.90833	499
38.91667	497
38.92500	494
38.93333	492
38.94167	490
38.95000	488
38.95833	485
38.96667	480
38.97500	476
38.98333	472
38.99167	469
39.00000	468
39.00833	467
39.01667	466
39.02500	464
39.03333	462
39.04167	460
39.05000	458
39.05833	456
39.06667	455
39.07500	454
39.08333	453
39.09167	452
39.10000	452
39.10833	451
39.11667	450
39.12500	449
39.13333	447
39.14167	445
39.15000	444
39.15833	445
39.16667	447
39.17500	451
39.18333	455
39.19167	455
39.20000	452
39.20833	448
39.21667	444
39.22500	440
39.23333	440
39.24167	443
39.25000	446
39.25833	450
39.26667	452
39.27500	456
39.28333	459
39.29167	461
39.30000	462
39.30833	462
39.31667	461
39.32500	459
39.33333	455
39.34167	451
39.35000	447
39.35833	445
39.36667	444
39.37500	446
39.38333	449
39.39167	451
39.40000	451
39.40833	451
39.41667	453
39.42500	457
39.43333	461
39.44167	462
39.45000	461
39.45833	459
39.46667	457
39.47500	457
39.48333	458
39.49167	459
39.50000	459
39.50833	459
39.51667	459
39.52500	461
39.53333	465
39.54167	468
39.55000	470
39.55833	469
39.56667	466
39.57500	464
39.58333	462
39.59167	462
39.60000	465
39.60833	466
39.61667	463
39.62500	458
39.63333	453
39.64167	450
39.65000	451
39.65833	457
39.66667	465
39.67500	472
39.68333	478
39.69167	481
39.70000	481
39.70833	479
39.71667	473
39.72500	466
39.73333	460
39.74167	457
39.75000	455
39.75833	457
39.76667	459
39.77500	462
39.78333	464
39.79167	464
39.80000	463
39.80833	460
39.81667	456
39.82500	453
39.83333	451
39.84167	452
39.85000	452
39.85833	451
39.86667	448
39.87500	446
39.88333	444
39.89167	444
39.90000	447
39.90833	451
39.91667	454
39.92500	457
39.93333	458
39.94167	459
39.95000	459
39.95833	459
39.96667	459
39.97500	458
39.98333	456
39.99167	454
40.00000	453
40.00833	455
40.01667	460
40.02500	466
40.03333	470
40.04167	473
40.05000	474
40.05833	474
40.06667	473
40.07500	472
40.08333	470
40.09167	470
40.10000	471
40.10833	474
40.11667	477
40.12500	480
40.13333	481
40.14167	480
40.15000	479
40.15833	481
40.16667	485
40.17500	491
40.18333	500
40.19167	508
40.20000	515
40.20833	520
40.21667	521
40.22500	519
40.23333	517
40.24167	515
40.25000	515
40.25833	517
40.26667	520
40.27500	522
40.28333	523
40.29167	524
40.30000	525
40.30833	527
40.31667	530
40.32500	535
40.33333	540
40.34167	546
40.35000	552
40.35833	556
40.36667	559
40.37500	559
40.38333	556
40.39167	553
40.40000	552
40.40833	553
40.41667	556
40.42500	559
40.43333	562
40.44167	566
40.45000	570
40.45833	574
40.46667	578
40.47500	584
40.48333	591
40.49167	600
40.50000	609
40.50833	618
40.51667	626
40.52500	633
40.53333	640
40.54167	647
40.55000	656
40.55833	668
40.56667	680
40.57500	691
40.58333	702
40.59167	711
40.60000	721
40.60833	734
40.61667	752
40.62500	772
40.63333	791
40.64167	809
40.65000	825
40.65833	840
40.66667	855
40.67500	873
40.68333	892
40.69167	912
40.70000	933
40.70833	955
40.71667	979
40.72500	1005
40.73333	1032
40.74167	1060
40.75000	1088
40.75833	1116
40.76667	1144
40.77500	1175
40.78333	1209
40.79167	1248
40.80000	1292
40.80833	1338
40.81667	1383
40.82500	1428
40.83333	1470
40.84167	1511
40.85000	1554
40.85833	1603
40.86667	1655
40.87500	1710
40.88333	1769
40.89167	1826
40.90000	1884
40.90833	1943
40.91667	2006
40.92500	2073
40.93333	2145
40.94167	2222
40.95000	2300
40.95833	2381
40.96667	2463
40.97500	2547
40.98333	2633
40.99167	2722
41.00000	2816
41.00833	2912
41.01667	3014
41.02500	3118
41.03333	3221
41.04167	3325
41.05000	3427
41.05833	3534
41.06667	3642
41.07500	3752
41.08333	3866
41.09167	3980
41.10000	4099
41.10833	4220
41.11667	4348
41.12500	4479
41.13333	4607
41.14167	4734
41.15000	4858
41.15833	4984
41.16667	5112
41.17500	5247
41.18333	5390
41.19167	5532
41.20000	5679
41.20833	5825
41.21667	5975
41.22500	6125
41.23333	6273
41.24167	6424
41.25000	6569
41.25833	6716
41.26667	6861
41.27500	7009
41.28333	7159
41.29167	7307
41.30000	7459
41.30833	7608
41.31667	7758
41.32500	7907
41.33333	8053
41.34167	8200
41.35000	8344
41.35833	8491
41.36667	8635
41.37500	8777
41.38333	8916
41.39167	9048
41.40000	9179
41.40833	9305
41.41667	9434
41.42500	9563
41.43333	9689
41.44167	9814
41.45000	9932
41.45833	10046
41.46667	10155
41.47500	10262
41.48333	10370
41.49167	10475
41.50000	10580
41.50833	10677
41.51667	10768
41.52500	10852
41.53333	10930
41.54167	11006
41.55000	11077
41.55833	11147
41.56667	11213
41.57500	11277
41.58333	11340
41.59167	11399
41.60000	11457
41.60833	11509
41.61667	11555
41.62500	11595
41.63333	11628
41.64167	11655
41.65000	11678
41.65833	11695
41.66667	11709
41.67500	11720
41.68333	11729
41.69167	11731
41.70000	11724
41.70833	11711
41.71667	11692
41.72500	11668
41.73333	11641
41.74167	11612
41.75000	11580
41.75833	11546
41.76667	11509
41.77500	11468
41.78333	11422
41.79167	11372
41.80000	11317
41.80833	11259
41.81667	11199
41.82500	11135
41.83333	11067
41.84167	10992
41.85000	10914
41.85833	10828
41.86667	10740
41.87500	10650
41.88333	10556
41.89167	10463
41.90000	10365
41.90833	10264
41.91667	10156
41.92500	10045
41.93333	9932
41.94167	9816
41.95000	9701
41.95833	9583
41.96667	9463
41.97500	9339
41.98333	9210
41.99167	9080
42.00000	8945
42.00833	8811
42.01667	8675
42.02500	8538
42.03333	8401
42.04167	8261
42.05000	8124
42.05833	7985
42.06667	7845
42.07500	7703
42.08333	7555
42.09167	7409
42.10000	7259
42.10833	7113
42.11667	6970
42.12500	6829
42.13333	6691
42.14167	6551
42.15000	6413
42.15833	6273
42.16667	6134
42.17500	5994
42.18333	5854
42.19167	5716
42.20000	5575
42.20833	5438
42.21667	5304
42.22500	5173
42.23333	5045
42.24167	4917
42.25000	4790
42.25833	4659
42.26667	4530
42.27500	4404
42.28333	4280
42.29167	4164
42.30000	4050
42.30833	3940
42.31667	3829
42.32500	3717
42.33333	3608
42.34167	3499
42.35000	3397
42.35833	3295
42.36667	3190
42.37500	3087
42.38333	2992
42.39167	2905
42.40000	2813
42.40833	2714
42.41667	2618
42.42500	2530
42.43333	2448
42.44167	2372
42.45000	2302
42.45833	2231
42.46667	2162
42.47500	2092
42.48333	2022
42.49167	1957
42.50000	1890
42.50833	1821
42.51667	1756
42.52500	1698
42.53333	1646
42.54167	1591
42.55000	1533
42.55833	1479
42.56667	1430
42.57500	1386
42.58333	1346
42.59167	1306
42.60000	1264
42.60833	1222
42.61667	1178
42.62500	1135
42.63333	1095
42.64167	1053
42.65000	1012
42.65833	974
42.66667	942
42.67500	914
42.68333	885
42.69167	856
42.70000	828
42.70833	805
42.71667	783
42.72500	762
42.73333	741
42.74167	722
42.75000	705
42.75833	686
42.76667	667
42.77500	647
42.78333	625
42.79167	603
42.80000	582
42.80833	564
42.81667	548
42.82500	531
42.83333	514
42.84167	498
42.85000	484
42.85833	470
42.86667	456
42.87500	443
42.88333	432
42.89167	422
42.90000	411
42.90833	399
42.91667	388
42.92500	378
42.93333	371
42.94167	366
42.95000	362
42.95833	360
42.96667	357
42.97500	352
42.98333	345
42.99167	339
43.00000	332
43.00833	325
43.01667	321
43.02500	317
43.03333	314
43.04167	308
43.05000	302
43.05833	296
43.06667	291
43.07500	288
43.08333	286
43.09167	286
43.10000	286
43.10833	286
43.11667	281
43.12500	274
43.13333	264
43.14167	252
43.15000	242
43.15833	236
43.16667	231
43.17500	230
43.18333	231
43.19167	233
43.20000	234
43.20833	234
43.21667	232
43.22500	227
43.23333	225
43.24167	225
43.25000	226
43.25833	228
43.26667	229
43.27500	227
43.28333	222
43.29167	217
43.30000	213
43.30833	211
43.31667	210
43.32500	211
43.33333	214
43.34167	216
43.35000	216
43.35833	213
43.36667	208
43.37500	204
43.38333	201
43.39167	200
43.40000	200
43.40833	202
43.41667	204
43.42500	205
43.43333	206
43.44167	205
43.45000	204
43.45833	203
43.46667	202
43.47500	200
43.48333	198
43.49167	193
43.50000	188
43.50833	184
43.51667	182
43.52500	184
43.53333	185
43.54167	186
43.55000	186
43.55833	184
43.56667	182
43.57500	180
43.58333	178
43.59167	178
43.60000	179
43.60833	180
43.61667	182
43.62500	184
43.63333	185
43.64167	186
43.65000	186
43.65833	184
43.66667	181
43.67500	175
43.68333	169
43.69167	165
43.70000	163
43.70833	164
43.71667	166
43.72500	168
43.73333	170
43.74167	173
43.75000	174
43.75833	173
43.76667	172
43.77500	171
43.78333	170
43.79167	172
43.80000	176
43.80833	180
43.81667	183
43.82500	185
43.83333	186
43.84167	186
43.85000	183
43.85833	180
43.86667	176
43.87500	174
43.88333	173
43.89167	175
43.90000	178
43.90833	182
43.91667	187
43.92500	190
43.93333	189
43.94167	186
43.95000	181
43.95833	177
43.96667	175
43.97500	176
43.98333	179
43.99167	182
44.00000	182
44.00833	180
44.01667	177
44.02500	173
44.03333	170
44.04167	170
44.05000	171
44.05833	172
44.06667	174
44.07500	174
44.08333	173
44.09167	173
44.10000	174
44.10833	175
44.11667	177
44.12500	179
44.13333	181
44.14167	185
44.15000	190
44.15833	194
44.16667	198
44.17500	200
44.18333	198
44.19167	193
44.20000	185
44.20833	179
44.21667	175
44.22500	175
44.23333	178
44.24167	184
44.25000	189
44.25833	190
44.26667	189
44.27500	187
44.28333	183
44.29167	180
44.30000	179
44.30833	180
44.31667	180
44.32500	180
44.33333	180
44.34167	178
44.35000	177
44.35833	176
44.36667	177
44.37500	179
44.38333	182
44.39167	185
44.40000	188
44.40833	191
44.41667	195
44.42500	199
44.43333	201
44.44167	201
44.45000	200
44.45833	197
44.46667	194
44.47500	193
44.48333	194
44.49167	197
44.50000	201
44.50833	204
44.51667	205
44.52500	205
44.53333	205
44.54167	204
44.55000	203
44.55833	205
44.56667	207
44.57500	210
44.58333	212
44.59167	212
44.60000	211
44.60833	208
44.61667	206
44.62500	205
44.63333	205
44.64167	206
44.65000	208
44.65833	209
44.66667	209
44.67500	207
44.68333	206
44.69167	204
44.70000	204
44.70833	205
44.71667	207
44.72500	208
44.73333	209
44.74167	210
44.75000	209
44.75833	209
44.76667	210
44.77500	211
44.78333	213
44.79167	216
44.80000	219
44.80833	221
44.81667	222
44.82500	222
44.83333	222
44.84167	221
44.85000	221
44.85833	221
44.86667	222
44.87500	223
44.88333	224
44.89167	225
44.90000	227
44.90833	227
44.91667	224
44.92500	219
44.93333	214
44.94167	209
44.95000	206
44.95833	207
44.96667	209
44.97500	211
44.98333	211
44.99167	211
45.00000	211
45.00833	212
45.01667	212
45.02500	212
45.03333	212
45.04167	213
45.05000	215
45.05833	217
45.06667	220
45.07500	222
45.08333	223
45.09167	222
45.10000	221
45.10833	220
45.11667	221
45.12500	223
45.13333	225
45.14167	225
45.15000	223
45.15833	218
45.16667	212
45.17500	205
45.18333	200
45.19167	197
45.20000	196
45.20833	197
45.21667	198
45.22500	197
45.23333	194
45.24167	190
45.25000	186
45.25833	182
45.26667	177
45.27500	172
45.28333	165
45.29167	159
45.30000	156
45.30833	154
45.31667	157
45.32500	161
45.33333	165
45.34167	168
45.35000	170
45.35833	171
45.36667	172
45.37500	172
45.38333	169
45.39167	164
45.40000	158
45.40833	151
45.41667	145
45.42500	141
45.43333	136
45.44167	133
45.45000	129
45.45833	126
45.46667	124
45.47500	122
45.48333	120
45.49167	118
45.50000	115
45.50833	112
45.51667	110
45.52500	108
45.53333	106
45.54167	106
45.55000	105
45.55833	104
45.56667	101
45.57500	95
45.58333	88
45.59167	82
45.60000	77
45.60833	74
45.61667	73
45.62500	72
45.63333	72
45.64167	70
45.65000	68
45.65833	65
45.66667	62
45.67500	58
45.68333	56
45.69167	55
45.70000	57
45.70833	59
45.71667	62
45.72500	63
45.73333	62
45.74167	58
45.75000	53
45.75833	49
45.76667	44
45.77500	39
45.78333	35
45.79167	30
45.80000	25
45.80833	21
45.81667	18
45.82500	16
45.83333	16
45.84167	17
45.85000	19
45.85833	23
45.86667	26
45.87500	26
45.88333	24
45.89167	20
45.90000	15
45.90833	10
45.91667	5
45.92500	-0
45.93333	-6
45.94167	-12
45.95000	-18
45.95833	-23
45.96667	-27
45.97500	-30
45.98333	-31
45.99167	-30
46.00000	-26
46.00833	-21
46.01667	-17
46.02500	-13
46.03333	-10
46.04167	-9
46.05000	-10
46.05833	-11
46.06667	-15
46.07500	-20
46.08333	-27
46.09167	-33
46.10000	-39
46.10833	-43
46.11667	-45
46.12500	-46
46.13333	-46
46.14167	-47
46.15000	-49
46.15833	-51
46.16667	-53
46.17500	-53
46.18333	-53
46.19167	-54
46.20000	-58
46.20833	-64
46.21667	-70
46.22500	-75
46.23333	-78
46.24167	-79
46.25000	-78
46.25833	-77
46.26667	-77
46.27500	-76
46.28333	-76
46.29167	-76
46.30000	-76
46.30833	-76
46.31667	-74
46.32500	-72
46.33333	-69
46.34167	-69
46.35000	-71
46.35833	-76
46.36667	-84
46.37500	-92
46.38333	-101
46.39167	-106
46.40000	-108
46.40833	-107
46.41667	-105
46.42500	-103
46.43333	-103
46.44167	-103
46.45000	-104
46.45833	-103
46.46667	-102
46.47500	-102
46.48333	-105
46.49167	-107
46.50000	-108
46.50833	-109
46.51667	-109
46.52500	-110
46.53333	-114
46.54167	-120
46.55000	-125
46.55833	-129
46.56667	-132
46.57500	-133
46.58333	-134
46.59167	-135
46.60000	-135
46.60833	-133
46.61667	-128
46.62500	-123
46.63333	-118
46.64167	-114
46.65000	-113
46.65833	-113
46.66667	-115
46.67500	-116
46.68333	-115
46.69167	-113
46.70000	-111
46.70833	-110
46.71667	-112
46.72500	-115
46.73333	-120
46.74167	-125
46.75000	-130
46.75833	-135
46.76667	-138
46.77500	-140
46.78333	-139
46.79167	-136
46.80000	-134
46.80833	-131
46.81667	-129
46.82500	-129
46.83333	-130
46.84167	-131
46.85000	-133
46.85833	-135
46.86667	-137
46.87500	-137
46.88333	-135
46.89167	-133
46.90000	-131
46.90833	-131
46.91667	-131
46.92500	-132
46.93333	-132
46.94167	-129
46.95000	-124
46.95833	-119
46.96667	-115
46.97500	-114
46.98333	-114
46.99167	-117
47.00000	-121
47.00833	-125
47.01667	-127
47.02500	-127
47.03333	-127
47.04167	-127
47.05000	-127
47.05833	-128
47.06667	-129
47.07500	-130
47.08333	-131
47.09167	-132
47.10000	-133
47.10833	-134
47.11667	-135
47.12500	-136
47.13333	-138
47.14167	-138
47.15000	-139
47.15833	-139
47.16667	-139
47.17500	-139
47.18333	-138
47.19167	-135
47.20000	-132
47.20833	-128
47.21667	-125
47.22500	-125
47.23333	-127
47.24167	-130
47.25000	-132
47.25833	-131
47.26667	-128
47.27500	-124
47.28333	-121
47.29167	-119
47.30000	-119
47.30833	-120
47.31667	-121
47.32500	-121
47.33333	-121
47.34167	-120
47.35000	-121
47.35833	-122
47.36667	-127
47.37500	-132
47.38333	-138
47.39167	-142
47.40000	-143
47.40833	-141
47.41667	-139
47.42500	-135
47.43333	-132
47.44167	-128
47.45000	-123
47.45833	-118
47.46667	-111
47.47500	-104
47.48333	-98
47.49167	-93
47.50000	-92
47.50833	-92
47.51667	-92
47.52500	-93
47.53333	-93
47.54167	-95
47.55000	-99
47.55833	-104
47.56667	-109
47.57500	-112
47.58333	-111
47.59167	-109
47.60000	-106
47.60833	-104
47.61667	-104
47.62500	-106
47.63333	-109
47.64167	-111
47.65000	-112
47.65833	-112
47.66667	-111
47.67500	-111
47.68333	-112
47.69167	-113
47.70000	-113
47.70833	-112
47.71667	-110
47.72500	-107
47.73333	-103
47.74167	-98
47.75000	-93
47.75833	-89
47.76667	-85
47.77500	-81
47.78333	-79
47.79167	-78
47.80000	-79
47.80833	-79
47.81667	-81
47.82500	-82
47.83333	-80
47.84167	-75
47.85000	-69
47.85833	-64
47.86667	-61
47.87500	-59
47.88333	-59
47.89167	-59
47.90000	-58
47.90833	-57
47.91667	-58
47.92500	-60
47.93333	-62
47.94167	-60
47.95000	-56
47.95833	-49
47.96667	-41
47.97500	-36
47.98333	-34
47.99167	-35
48.00000	-40
48.00833	-44
48.01667	-45
48.02500	-44
48.03333	-41
48.04167	-38
48.05000	-35
48.05833	-35
48.06667	-37
48.07500	-38
48.08333	-38
48.09167	-36
48.10000	-30
48.10833	-24
48.11667	-19
48.12500	-16
48.13333	-13
48.14167	-12
48.15000	-10
48.15833	-7
48.16667	-3
48.17500	-2
48.18333	-3
48.19167	-6
48.20000	-11
48.20833	-14
48.21667	-16
48.22500	-14
48.23333	-7
48.24167	3
48.25000	12
48.25833	19
48.26667	23
48.27500	23
48.28333	19
48.29167	14
48.30000	11
48.30833	9
48.31667	8
48.32500	9
48.33333	11
48.34167	15
48.35000	19
48.35833	26
48.36667	32
48.37500	37
48.38333	40
48.39167	41
48.40000	40
48.40833	39
48.41667	38
48.42500	38
48.43333	39
48.44167	40
48.45000	42
48.45833	45
48.46667	49
48.47500	53
48.48333	57
48.49167	59
48.50000	58
48.50833	56
48.51667	54
48.52500	54
48.53333	55
48.54167	58
48.55000	61
48.55833	63
48.56667	66
48.57500	69
48.58333	74
48.59167	77
48.60000	80
48.60833	83
48.61667	84
48.62500	85
48.63333	86
48.64167	88
48.65000	89
48.65833	89
48.66667	88
48.67500	87
48.68333	86
48.69167	86
48.70000	86
48.70833	86
48.71667	86
48.72500	87
48.73333	87
48.74167	89
48.75000	91
48.75833	91
48.76667	89
48.77500	88
48.78333	87
48.79167	88
48.80000	90
48.80833	92
48.81667	93
48.82500	92
48.83333	91
48.84167	89
48.85000	88
48.85833	87
48.86667	86
48.87500	85
48.88333	84
48.89167	83
48.90000	85
48.90833	89
48.91667	94
48.92500	99
48.93333	102
48.94167	103
48.95000	101
48.95833	97
48.96667	92
48.97500	87
48.98333	83
48.99167	81
49.00000	81
49.00833	82
49.01667	84
49.02500	85
49.03333	87
49.04167	89
49.05000	91
49.05833	92
49.06667	92
49.07500	92
49.08333	90
49.09167	88
49.10000	85
49.10833	82
49.11667	80
49.12500	80
49.13333	82
49.14167	83
49.15000	84
49.15833	82
49.16667	79
49.17500	78
49.18333	78
49.19167	78
49.20000	79
49.20833	78
49.21667	74
49.22500	67
49.23333	61
49.24167	56
49.25000	53
49.25833	53
49.26667	55
49.27500	55
49.28333	55
49.29167	54
49.30000	55
49.30833	56
49.31667	57
49.32500	57
49.33333	54
49.34167	50
49.35000	45
49.35833	39
49.36667	33
49.37500	29
49.38333	27
49.39167	28
49.40000	32
49.40833	37
49.41667	41
49.42500	44
49.43333	45
49.44167	45
49.45000	44
49.45833	44
49.46667	44
49.47500	44
49.48333	43
49.49167	43
49.50000	45
49.50833	47
49.51667	49
49.52500	50
49.53333	49
49.54167	43
49.55000	36
49.55833	29
49.56667	21
49.57500	16
49.58333	13
49.59167	11
49.60000	8
49.60833	3
49.61667	-1
49.62500	-5
49.63333	-6
49.64167	-3
49.65000	1
49.65833	6
49.66667	10
49.67500	12
49.68333	12
49.69167	9
49.70000	6
49.70833	2
49.71667	-2
49.72500	-7
49.73333	-11
49.74167	-15
49.75000	-17
49.75833	-17
49.76667	-15
49.77500	-12
49.78333	-10
49.79167	-9
49.80000	-9
49.80833	-10
49.81667	-10
49.82500	-9
49.83333	-8
49.84167	-6
49.85000	-6
49.85833	-7
49.86667	-8
49.87500	-10
49.88333	-12
49.89167	-14
49.90000	-14
49.90833	-14
49.91667	-13
49.92500	-13
49.93333	-11
49.94167	-10
49.95000	-10
49.95833	-12
49.96667	-15
49.97500	-17
49.98333	-17
49.99167	-15
50.00000	-13
50.00833	-11
50.01667	-11
50.02500	-14
50.03333	-16
50.04167	-19
50.05000	-22
50.05833	-25
50.06667	-28
50.07500	-29
50.08333	-28
50.09167	-25
50.10000	-22
50.10833	-19
50.11667	-18
50.12500	-18
50.13333	-19
50.14167	-19
50.15000	-19
50.15833	-17
50.16667	-15
50.17500	-16
50.18333	-19
50.19167	-25
50.20000	-33
50.20833	-39
50.21667	-42
50.22500	-42
50.23333	-39
50.24167	-36
50.25000	-33
50.25833	-33
50.26667	-33
50.27500	-33
50.28333	-31
50.29167	-29
50.30000	-25
50.30833	-22
50.31667	-19
50.32500	-16
50.33333	-14
50.34167	-12
50.35000	-12
50.35833	-14
50.36667	-19
50.37500	-25
50.38333	-32
50.39167	-39
50.40000	-43
50.40833	-45
50.41667	-47
50.42500	-49
50.43333	-51
50.44167	-53
50.45000	-54
50.45833	-52
50.46667	-49
50.47500	-46
50.48333	-45
50.49167	-44
50.50000	-43
50.50833	-43
50.51667	-43
50.52500	-44
50.53333	-46
50.54167	-49
50.55000	-50
50.55833	-48
50.56667	-44
50.57500	-41
50.58333	-39
50.59167	-40
50.60000	-42
50.60833	-44
50.61667	-47
50.62500	-50
50.63333	-50
50.64167	-46
50.65000	-41
50.65833	-35
50.66667	-29
50.67500	-25
50.68333	-24
50.69167	-25
50.70000	-28
50.70833	-32
50.71667	-34
50.72500	-34
50.73333	-33
50.74167	-30
50.75000	-28
50.75833	-28
50.76667	-30
50.77500	-32
50.78333	-35
50.79167	-37
50.80000	-39
50.80833	-40
50.81667	-41
50.82500	-41
50.83333	-39
50.84167	-35
50.85000	-30
50.85833	-25
50.86667	-20
50.87500	-16
50.88333	-11
50.89167	-9
50.90000	-8
50.90833	-9
50.91667	-11
50.92500	-13
50.93333	-13
50.94167	-10
50.95000	-4
50.95833	1
50.96667	6
50.97500	8
50.98333	8
50.99167	6
51.00000	3
51.00833	0
51.01667	-0
51.02500	1
51.03333	5
51.04167	10
51.05000	15
51.05833	22
51.06667	28
51.07500	35
51.08333	41
51.09167	48
51.10000	56
51.10833	64
51.11667	72
51.12500	80
51.13333	89
51.14167	98
51.15000	108
51.15833	120
51.16667	134
51.17500	148
51.18333	163
51.19167	176
51.20000	187
51.20833	197
51.21667	209
51.22500	224
51.23333	244
51.24167	269
51.25000	295
51.25833	319
51.26667	340
51.27500	358
51.28333	375
51.29167	391
51.30000	412
51.30833	435
51.31667	463
51.32500	494
51.33333	527
51.34167	561
51.35000	596
51.35833	632
51.36667	668
51.37500	706
51.38333	745
51.39167	784
51.40000	825
51.40833	867
51.41667	911
51.42500	959
51.43333	1007
51.44167	1059
51.45000	1111
51.45833	1167
51.46667	1224
51.47500	1286
51.48333	1353
51.49167	1421
51.50000	1494
51.50833	1566
51.51667	1639
51.52500	1713
51.53333	1789
51.54167	1869
51.55000	1952
51.55833	2041
51.56667	2134
51.57500	2230
51.58333	2332
51.59167	2436
51.60000	2545
51.60833	2657
51.61667	2771
51.62500	2889
51.63333	3007
51.64167	3131
51.65000	3256
51.65833	3389
51.66667	3526
51.67500	3669
51.68333	3818
51.69167	3967
51.70000	4122
51.70833	4278
51.71667	4438
51.72500	4603
51.73333	4771
51.74167	4946
51.75000	5122
51.75833	5305
51.76667	5490
51.77500	5680
51.78333	5878
51.79167	6075
51.80000	6282
51.80833	6488
51.81667	6699
51.82500	6916
51.83333	7136
51.84167	7366
51.85000	7595
51.85833	7832
51.86667	8070
51.87500	8312
51.88333	8562
51.89167	8811
51.90000	9071
51.90833	9330
51.91667	9595
51.92500	9866
51.93333	10140
51.94167	10424
51.95000	10707
51.95833	10998
51.96667	11289
51.97500	11583
51.98333	11885
51.99167	12183
52.00000	12491
52.00833	12797
52.01667	13109
52.02500	13426
52.03333	13743
52.04167	14071
52.05000	14394
52.05833	14726
52.06667	15057
52.07500	15388
52.08333	15724
52.09167	16055
52.10000	16397
52.10833	16736
52.11667	17084
52.12500	17436
52.13333	17786
52.14167	18146
52.15000	18497
52.15833	18853
52.16667	19204
52.17500	19554
52.18333	19910
52.19167	20260
52.20000	20619
52.20833	20973
52.21667	21334
52.22500	21697
52.23333	22056
52.24167	22423
52.25000	22781
52.25833	23146
52.26667	23506
52.27500	23863
52.28333	24223
52.29167	24575
52.30000	24934
52.30833	25287
52.31667	25643
52.32500	25999
52.33333	26347
52.34167	26698
52.35000	27037
52.35833	27379
52.36667	27717
52.37500	28055
52.38333	28396
52.39167	28729
52.40000	29067
52.40833	29395
52.41667	29721
52.42500	30042
52.43333	30354
52.44167	30669
52.45000	30972
52.45833	31276
52.46667	31573
52.47500	31865
52.48333	32158
52.49167	32441
52.50000	32726
52.50833	33002
52.51667	33274
52.52500	33541
52.53333	33799
52.54167	34057
52.55000	34302
52.55833	34545
52.56667	34779
52.57500	35007
52.58333	35233
52.59167	35452
52.60000	35671
52.60833	35881
52.61667	36087
52.62500	36287
52.63333	36476
52.64167	36663
52.65000	36838
52.65833	37007
52.66667	37167
52.67500	37319
52.68333	37467
52.69167	37604
52.70000	37737
52.70833	37861
52.71667	37982
52.72500	38097
52.73333	38204
52.74167	38306
52.75000	38396
52.75833	38477
52.76667	38549
52.77500	38613
52.78333	38672
52.79167	38725
52.80000	38774
52.80833	38819
52.81667	38859
52.82500	38892
52.83333	38917
52.84167	38934
52.85000	38940
52.85833	38936
52.86667	38921
52.87500	38897
52.88333	38866
52.89167	38832
52.90000	38794
52.90833	38752
52.91667	38704
52.92500	38648
52.93333	38583
52.94167	38507
52.95000	38427
52.95833	38339
52.96667	38248
52.97500	38149
52.98333	38043
52.99167	37933
53.00000	37814
53.00833	37693
53.01667	37566
53.02500	37434
53.03333	37298
53.04167	37153
53.05000	37005
53.05833	36847
53.06667	36685
53.07500	36517
53.08333	36341
53.09167	36164
53.10000	35980
53.10833	35797
53.11667	35610
53.12500	35420
53.13333	35229
53.14167	35031
53.15000	34832
53.15833	34621
53.16667	34407
53.17500	34188
53.18333	33961
53.19167	33737
53.20000	33505
53.20833	33275
53.21667	33042
53.22500	32806
53.23333	32570
53.24167	32327
53.25000	32084
53.25833	31833
53.26667	31580
53.27500	31327
53.28333	31069
53.29167	30815
53.30000	30555
53.30833	30298
53.31667	30035
53.32500	29770
53.33333	29507
53.34167	29237
53.35000	28974
53.35833	28705
53.36667	28439
53.37500	28172
53.38333	27899
53.39167	27632
53.40000	27357
53.40833	27088
53.41667	26817
53.42500	26546
53.43333	26280
53.44167	26009
53.45000	25744
53.45833	25475
53.46667	25209
53.47500	24942
53.48333	24672
53.49167	24409
53.50000	24141
53.50833	23880
53.51667	23616
53.52500	23352
53.53333	23093
53.54167	22829
53.55000	22573
53.55833	22314
53.56667	22058
53.57500	21802
53.58333	21541
53.59167	21286
53.60000	21025
53.60833	20770
53.61667	20515
53.62500	20262
53.63333	20017
53.64167	19772
53.65000	19536
53.65833	19297
53.66667	19062
53.67500	18829
53.68333	18595
53.69167	18367
53.70000	18137
53.70833	17912
53.71667	17686
53.72500	17460
53.73333	17239
53.74167	17015
53.75000	16799
53.75833	16582
53.76667	16370
53.77500	16161
53.78333	15953
53.79167	15750
53.80000	15545
53.80833	15345
53.81667	15143
53.82500	14942
53.83333	14745
53.84167	14546
53.85000	14354
53.85833	14161
53.86667	13973
53.87500	13789
53.88333	13604
53.89167	13425
53.90000	13242
53.90833	13066
53.91667	12894
53.92500	12726
53.93333	12565
53.94167	12401
53.95000	12241
53.95833	12074
53.96667	11909
53.97500	11748
53.98333	11588
53.99167	11436
54.00000	11285
54.00833	11137
54.01667	10989
54.02500	10840
54.03333	10693
54.04167	10544
54.05000	10401
54.05833	10259
54.06667	10122
54.07500	9990
54.08333	9858
54.09167	9731
54.10000	9604
54.10833	9482
54.11667	9359
54.12500	9237
54.13333	9117
54.14167	8994
54.15000	8877
54.15833	8760
54.16667	8646
54.17500	8536
54.18333	8427
54.19167	8323
54.20000	8218
54.20833	8115
54.21667	8011
54.22500	7907
54.23333	7804
54.24167	7700
54.25000	7600
54.25833	7503
54.26667	7410
54.27500	7319
54.28333	7228
54.29167	7141
54.30000	7053
54.30833	6968
54.31667	6884
54.32500	6801
54.33333	6718
54.34167	6633
54.35000	6549
54.35833	6463
54.36667	6379
54.37500	6297
54.38333	6216
54.39167	6137
54.40000	6058
54.40833	5981
54.41667	5905
54.42500	5833
54.43333	5765
54.44167	5700
54.45000	5639
54.45833	5577
54.46667	5514
54.47500	5451
54.48333	5385
54.49167	5322
54.50000	5259
54.50833	5198
54.51667	5137
54.52500	5078
54.53333	5020
54.54167	4962
54.55000	4907
54.55833	4854
54.56667	4802
54.57500	4751
54.58333	4698
54.59167	4645
54.60000	4590
54.60833	4536
54.61667	4481
54.62500	4428
54.63333	4379
54.64167	4332
54.65000	4286
54.65833	4240
54.66667	4194
54.67500	4147
54.68333	4101
54.69167	4059
54.70000	4018
54.70833	3979
54.71667	3939
54.72500	3897
54.73333	3856
54.74167	3815
54.75000	3777
54.75833	3739
54.76667	3704
54.77500	3668
54.78333	3631
54.79167	3594
54.80000	3555
54.80833	3516
54.81667	3476
54.82500	3437
54.83333	3400
54.84167	3364
54.85000	3331
54.85833	3297
54.86667	3264
54.87500	3231
54.88333	3198
54.89167	3166
54.90000	3135
54.90833	3105
54.91667	3074
54.92500	3044
54.93333	3015
54.94167	2987
54.95000	2962
54.95833	2939
54.96667	2915
54.97500	2890
54.98333	2863
54.99167	2835
55.00000	2806
55.00833	2777
55.01667	2750
55.02500	2725
55.03333	2701
55.04167	2678
55.05000	2656
55.05833	2635
55.06667	2613
55.07500	2592
55.08333	2569
55.09167	2547
55.10000	2523
55.10833	2499
55.11667	2477
55.12500	2455
55.13333	2433
55.14167	2410
55.15000	2386
55.15833	2361
55.16667	2337
55.17500	2316
55.18333	2295
55.19167	2276
55.20000	2255
55.20833	2235
55.21667	2215
55.22500	2196
55.23333	2180
55.24167	2166
55.25000	2152
55.25833	2138
55.26667	2123
55.27500	2107
55.28333	2089
55.29167	2073
55.30000	2057
55.30833	2042
55.31667	2028
55.32500	2013
55.33333	1998
55.34167	1981
55.35000	1964
55.35833	1947
55.36667	1931
55.37500	1916
55.38333	1901
55.39167	1886
55.40000	1872
55.40833	1859
55.41667	1846
55.42500	1832
55.43333	1818
55.44167	1802
55.45000	1787
55.45833	1771
55.46667	1756
55.47500	1740
55.48333	1725
55.49167	1712
55.50000	1701
55.50833	1691
55.51667	1681
55.52500	1672
55.53333	1660
55.54167	1645
55.55000	1629
55.55833	1613
55.56667	1598
55.57500	1586
55.58333	1575
55.59167	1566
55.60000	1555
55.60833	1545
55.61667	1533
55.62500	1520
55.63333	1507
55.64167	1494
55.65000	1484
55.65833	1475
55.66667	1468
55.67500	1462
55.68333	1455
55.69167	1448
55.70000	1439
55.70833	1428
55.71667	1416
55.72500	1404
55.73333	1391
55.74167	1376
55.75000	1363
55.75833	1352
55.76667	1343
55.77500	1336
55.78333	1329
55.79167	1322
55.80000	1315
55.80833	1308
55.81667	1302
55.82500	1294
55.83333	1286
55.84167	1276
55.85000	1266
55.85833	1255
55.86667	1245
55.87500	1235
55.88333	1225
55.89167	1215
55.90000	1207
55.90833	1200
55.91667	1195
55.92500	1191
55.93333	1188
55.94167	1183
55.95000	1176
55.95833	1166
55.96667	1155
55.97500	1144
55.98333	1135
55.99167	1127
56.00000	1120
56.00833	1113
56.01667	1104
56.02500	1094
56.03333	1084
56.04167	1074
56.05000	1065
56.05833	1058
56.06667	1052
56.07500	1047
56.08333	1042
56.09167	1037
56.10000	1030
56.10833	1022
56.11667	1013
56.12500	1004
56.13333	998
56.14167	996
56.15000	995
56.15833	994
56.16667	992
56.17500	988
56.18333	983
56.19167	976
56.20000	968
56.20833	958
56.21667	948
56.22500	938
56.23333	929
56.24167	921
56.25000	915
56.25833	907
56.26667	900
56.27500	893
56.28333	889
56.29167	886
56.30000	886
56.30833	886
56.31667	886
56.32500	884
56.33333	878
56.34167	870
56.35000	863
56.35833	856
56.36667	851
56.37500	848
56.38333	844
56.39167	840
56.40000	834
56.40833	827
56.41667	820
56.42500	814
56.43333	808
56.44167	801
56.45000	795
56.45833	790
56.46667	786
56.47500	783
56.48333	782
56.49167	781
56.50000	778
56.50833	774
56.51667	770
56.52500	766
56.53333	762
56.54167	759
56.55000	755
56.55833	751
56.56667	746
56.57500	742
56.58333	740
56.59167	738
56.60000	734
56.60833	728
56.61667	720
56.62500	712
56.63333	704
56.64167	696
56.65000	691
56.65833	689
56.66667	689
56.67500	689
56.68333	687
56.69167	683
56.70000	676
56.70833	669
56.71667	662
56.72500	656
56.73333	651
56.74167	647
56.75000	644
56.75833	642
56.76667	640
56.77500	638
56.78333	635
56.79167	632
56.80000	628
56.80833	624
56.81667	618
56.82500	611
56.83333	604
56.84167	597
56.85000	590
56.85833	585
56.86667	580
56.87500	578
56.88333	578
56.89167	579
56.90000	579
56.90833	577
56.91667	573
56.92500	568
56.93333	565
56.94167	565
56.95000	566
56.95833	567
56.96667	568
56.97500	567
56.98333	564
56.99167	560
57.00000	556
57.00833	552
57.01667	547
57.02500	542
57.03333	537
57.04167	532
57.05000	526
57.05833	521
57.06667	517
57.07500	516
57.08333	516
57.09167	517
57.10000	517
57.10833	514
57.11667	511
57.12500	507
57.13333	504
57.14167	503
57.15000	504
57.15833	505
57.16667	507
57.17500	507
57.18333	505
57.19167	503
57.20000	498
57.20833	493
57.21667	489
57.22500	484
57.23333	481
57.24167	478
57.25000	473
57.25833	467
57.26667	459
57.27500	452
57.28333	446
57.29167	442
57.30000	440
57.30833	441
57.31667	440
57.32500	440
57.33333	440
57.34167	440
57.35000	441
57.35833	439
57.36667	435
57.37500	429
57.38333	422
57.39167	416
57.40000	413
57.40833	412
57.41667	413
57.42500	415
57.43333	417
57.44167	418
57.45000	418
57.45833	415
57.46667	411
57.47500	408
57.48333	405
57.49167	403
57.50000	401
57.50833	399
57.51667	396
57.52500	393
57.53333	389
57.54167	385
57.55000	381
57.55833	377
57.56667	374
57.57500	373
57.58333	374
57.59167	375
57.60000	375
57.60833	372
57.61667	369
57.62500	365
57.63333	361
57.64167	359
57.65000	356
57.65833	352
57.66667	348
57.67500	343
57.68333	338
57.69167	335
57.70000	334
57.70833	335
57.71667	338
57.72500	342
57.73333	346
57.74167	349
57.75000	351
57.75833	352
57.76667	353
57.77500	351
57.78333	347
57.79167	340
57.80000	333
57.80833	327
57.81667	323
57.82500	320
57.83333	319
57.84167	318
57.85000	316
57.85833	314
57.86667	311
57.87500	310
57.88333	308
57.89167	307
57.90000	305
57.90833	303
57.91667	299
57.92500	294
57.93333	290
57.94167	287
57.95000	285
57.95833	286
57.96667	288
57.97500	291
57.98333	294
57.99167	295
58.00000	295
58.00833	293
58.01667	291
58.02500	289
58.03333	285
58.04167	280
58.05000	274
58.05833	267
58.06667	261
58.07500	256
58.08333	253
58.09167	254
58.10000	258
58.10833	262
58.11667	266
58.12500	268
58.13333	268
58.14167	263
58.15000	258
58.15833	252
58.16667	248
58.17500	246
58.18333	246
58.19167	247
58.20000	248
58.20833	250
58.21667	251
58.22500	253
58.23333	254
58.24167	256
58.25000	257
58.25833	257
58.26667	256
58.27500	253
58.28333	250
58.29167	246
58.30000	243
58.30833	242
58.31667	240
58.32500	239
58.33333	239
58.34167	241
58.35000	243
58.35833	244
58.36667	243
58.37500	239
58.38333	234
58.39167	230
58.40000	227
58.40833	225
58.41667	223
58.42500	221
58.43333	219
58.44167	219
58.45000	221
58.45833	223
58.46667	226
58.47500	228
58.48333	225
58.49167	220
58.50000	214
58.50833	207
58.51667	201
58.52500	196
58.53333	193
58.54167	192
58.55000	191
58.55833	191
58.56667	191
58.57500	192
58.58333	193
58.59167	193
58.60000	191
58.60833	189
58.61667	187
58.62500	186
58.63333	188
58.64167	190
58.65000	191
58.65833	191
58.66667	187
58.67500	183
58.68333	180
58.69167	177
58.70000	175
58.70833	174
58.71667	176
58.72500	179
58.73333	183
58.74167	187
58.75000	190
58.75833	193
58.76667	194
58.77500	194
58.78333	190
58.79167	184
58.80000	176
58.80833	169
58.81667	163
58.82500	160
58.83333	158
58.84167	157
58.85000	157
58.85833	157
58.86667	157
58.87500	157
58.88333	157
58.89167	156
58.90000	155
58.90833	153
58.91667	152
58.92500	151
58.93333	150
58.94167	148
58.95000	147
58.95833	147
58.96667	148
58.97500	149
58.98333	149
58.99167	148
59.00000	145
59.00833	141
59.01667	140
59.02500	140
59.03333	142
59.04167	144
59.05000	145
59.05833	143
59.06667	138
59.07500	134
59.08333	130
59.09167	128
59.10000	128
59.10833	129
59.11667	131
59.12500	132
59.13333	134
59.14167	134
59.15000	135
59.15833	137
59.16667	139
59.17500	141
59.18333	143
59.19167	144
59.20000	144
59.20833	143
59.21667	142
59.22500	140
59.23333	138
59.24167	134
59.25000	131
59.25833	127
59.26667	123
59.27500	119
59.28333	115
59.29167	113
59.30000	112
59.30833	112
59.31667	111
59.32500	109
59.33333	108
59.34167	107
59.35000	108
59.35833	109
59.36667	111
59.37500	112
59.38333	112
59.39167	112
59.40000	111
59.40833	112
59.41667	112
59.42500	112
59.43333	111
59.44167	109
59.45000	107
59.45833	106
59.46667	105
59.47500	104
59.48333	103
59.49167	102
59.50000	101
59.50833	101
59.51667	102
59.52500	103
59.53333	105
59.54167	104
59.55000	102
59.55833	98
59.56667	94
59.57500	90
59.58333	87
59.59167	85
59.60000	85
59.60833	86
59.61667	88
59.62500	90
59.63333	92
59.64167	93
59.65000	93
59.65833	92
59.66667	90
59.67500	90
59.68333	90
59.69167	90
59.70000	90
59.70833	89
59.71667	86
59.72500	83
59.73333	79
59.74167	76
59.75000	74
59.75833	73
59.76667	72
59.77500	72
59.78333	70
59.79167	67
59.80000	65
59.80833	64
59.81667	65
59.82500	68
59.83333	71
59.84167	73
59.85000	73
59.85833	71
59.86667	67
59.87500	64
59.88333	64
59.89167	64
59.90000	65
59.90833	63
59.91667	59
59.92500	54
59.93333	51
59.94167	52
59.95000	54
59.95833	56
59.96667	55
59.97500	53
59.98333	51
59.99167	50
60.00000	54
