# Supplementary material for: How J-chain ensures the assembly of immunoglobulin IgM pentamers
Source: EMBO J. 2024 Dec 4;44(2):505–33. doi: 10.1038/s44318-024-00317-9 (PMC11729874; doi:10.1038/s44318-024-00317-9)
Supplement: Supplementary file 5 — Source data Fig. 3 [file 44318_2024_317_MOESM5_ESM.zip › Figure 3/3B/repeat 1 Cu4/20240104 Cu4tp_8h_1.txt]

[Header]
Application Name	LCsolution
Version	1.25
Data File Name	D:\Xenia\JC Oligomerisation kinetics\20240104 Cu4tp_8h_1.lcd
Output Date	05.01.2024
Output Time	09:50:10

[Configuration]
# of Detectors	2
Detector ID	Detector A	Detector B
Detector Name	Detector A	Detector B
# of Channels	2	1

[LC Chromatogram(Detector A-Ch1)]
Interval(msec)	500
# of Points	7201
Start Time(min)	0.000
End Time(min)	60.000
Intensity Units	mV
Intensity Multiplier	0.001
Wavelength(nm)	280
R.Time (min)	Intensity
0.00000	2
0.00833	2
0.01667	-0
0.02500	-1
0.03333	-1
0.04167	-0
0.05000	0
0.05833	0
0.06667	-1
0.07500	-2
0.08333	-4
0.09167	-7
0.10000	-10
0.10833	-13
0.11667	-15
0.12500	-16
0.13333	-15
0.14167	-13
0.15000	-10
0.15833	-9
0.16667	-10
0.17500	-12
0.18333	-12
0.19167	-10
0.20000	-6
0.20833	1
0.21667	6
0.22500	8
0.23333	8
0.24167	7
0.25000	6
0.25833	6
0.26667	8
0.27500	10
0.28333	11
0.29167	9
0.30000	8
0.30833	6
0.31667	4
0.32500	2
0.33333	1
0.34167	-0
0.35000	-2
0.35833	-4
0.36667	-7
0.37500	-8
0.38333	-8
0.39167	-4
0.40000	0
0.40833	6
0.41667	11
0.42500	12
0.43333	11
0.44167	7
0.45000	3
0.45833	1
0.46667	-0
0.47500	-1
0.48333	-2
0.49167	-4
0.50000	-7
0.50833	-9
0.51667	-10
0.52500	-9
0.53333	-6
0.54167	-4
0.55000	-3
0.55833	-5
0.56667	-7
0.57500	-10
0.58333	-12
0.59167	-13
0.60000	-12
0.60833	-7
0.61667	-2
0.62500	1
0.63333	1
0.64167	-1
0.65000	-5
0.65833	-9
0.66667	-11
0.67500	-13
0.68333	-13
0.69167	-12
0.70000	-10
0.70833	-9
0.71667	-8
0.72500	-6
0.73333	-5
0.74167	-4
0.75000	-3
0.75833	-4
0.76667	-6
0.77500	-8
0.78333	-7
0.79167	-4
0.80000	-0
0.80833	6
0.81667	11
0.82500	13
0.83333	14
0.84167	13
0.85000	11
0.85833	9
0.86667	8
0.87500	6
0.88333	3
0.89167	-1
0.90000	-5
0.90833	-10
0.91667	-14
0.92500	-19
0.93333	-23
0.94167	-26
0.95000	-26
0.95833	-24
0.96667	-19
0.97500	-15
0.98333	-13
0.99167	-12
1.00000	-15
1.00833	-20
1.01667	-23
1.02500	-23
1.03333	-20
1.04167	-17
1.05000	-14
1.05833	-12
1.06667	-11
1.07500	-11
1.08333	-10
1.09167	-7
1.10000	-4
1.10833	-2
1.11667	-1
1.12500	-2
1.13333	-5
1.14167	-7
1.15000	-8
1.15833	-7
1.16667	-5
1.17500	-2
1.18333	0
1.19167	-0
1.20000	-1
1.20833	-0
1.21667	1
1.22500	2
1.23333	2
1.24167	1
1.25000	-0
1.25833	-1
1.26667	-2
1.27500	-3
1.28333	-6
1.29167	-9
1.30000	-12
1.30833	-16
1.31667	-20
1.32500	-23
1.33333	-26
1.34167	-27
1.35000	-24
1.35833	-20
1.36667	-13
1.37500	-7
1.38333	-3
1.39167	-1
1.40000	-1
1.40833	-1
1.41667	-0
1.42500	1
1.43333	3
1.44167	3
1.45000	2
1.45833	-1
1.46667	-3
1.47500	-4
1.48333	-1
1.49167	4
1.50000	9
1.50833	12
1.51667	13
1.52500	12
1.53333	9
1.54167	6
1.55000	3
1.55833	-0
1.56667	-3
1.57500	-6
1.58333	-6
1.59167	-6
1.60000	-5
1.60833	-4
1.61667	-4
1.62500	-6
1.63333	-9
1.64167	-12
1.65000	-15
1.65833	-18
1.66667	-20
1.67500	-20
1.68333	-21
1.69167	-21
1.70000	-21
1.70833	-20
1.71667	-19
1.72500	-19
1.73333	-21
1.74167	-23
1.75000	-27
1.75833	-28
1.76667	-28
1.77500	-25
1.78333	-21
1.79167	-17
1.80000	-13
1.80833	-11
1.81667	-7
1.82500	-3
1.83333	1
1.84167	4
1.85000	6
1.85833	6
1.86667	5
1.87500	3
1.88333	1
1.89167	-1
1.90000	-4
1.90833	-5
1.91667	-6
1.92500	-7
1.93333	-8
1.94167	-9
1.95000	-9
1.95833	-10
1.96667	-11
1.97500	-14
1.98333	-19
1.99167	-24
2.00000	-26
2.00833	-24
2.01667	-20
2.02500	-14
2.03333	-8
2.04167	-4
2.05000	-3
2.05833	-4
2.06667	-6
2.07500	-8
2.08333	-7
2.09167	-4
2.10000	1
2.10833	5
2.11667	8
2.12500	8
2.13333	6
2.14167	2
2.15000	-2
2.15833	-6
2.16667	-10
2.17500	-13
2.18333	-15
2.19167	-16
2.20000	-17
2.20833	-18
2.21667	-19
2.22500	-21
2.23333	-23
2.24167	-25
2.25000	-28
2.25833	-29
2.26667	-28
2.27500	-25
2.28333	-18
2.29167	-11
2.30000	-6
2.30833	-3
2.31667	-3
2.32500	-4
2.33333	-5
2.34167	-5
2.35000	-4
2.35833	-3
2.36667	-5
2.37500	-9
2.38333	-13
2.39167	-17
2.40000	-19
2.40833	-19
2.41667	-19
2.42500	-19
2.43333	-21
2.44167	-24
2.45000	-27
2.45833	-29
2.46667	-29
2.47500	-27
2.48333	-24
2.49167	-21
2.50000	-18
2.50833	-16
2.51667	-13
2.52500	-8
2.53333	-4
2.54167	-1
2.55000	-2
2.55833	-5
2.56667	-8
2.57500	-11
2.58333	-11
2.59167	-9
2.60000	-8
2.60833	-9
2.61667	-13
2.62500	-17
2.63333	-20
2.64167	-20
2.65000	-19
2.65833	-17
2.66667	-16
2.67500	-18
2.68333	-20
2.69167	-23
2.70000	-25
2.70833	-26
2.71667	-25
2.72500	-23
2.73333	-21
2.74167	-19
2.75000	-17
2.75833	-14
2.76667	-12
2.77500	-10
2.78333	-8
2.79167	-5
2.80000	-4
2.80833	-5
2.81667	-7
2.82500	-10
2.83333	-13
2.84167	-16
2.85000	-19
2.85833	-21
2.86667	-23
2.87500	-23
2.88333	-20
2.89167	-15
2.90000	-10
2.90833	-6
2.91667	-5
2.92500	-9
2.93333	-16
2.94167	-21
2.95000	-25
2.95833	-26
2.96667	-25
2.97500	-23
2.98333	-21
2.99167	-19
3.00000	-20
3.00833	-22
3.01667	-24
3.02500	-24
3.03333	-22
3.04167	-18
3.05000	-13
3.05833	-11
3.06667	-13
3.07500	-16
3.08333	-21
3.09167	-25
3.10000	-28
3.10833	-28
3.11667	-26
3.12500	-24
3.13333	-22
3.14167	-19
3.15000	-15
3.15833	-11
3.16667	-10
3.17500	-12
3.18333	-19
3.19167	-27
3.20000	-32
3.20833	-33
3.21667	-29
3.22500	-23
3.23333	-15
3.24167	-9
3.25000	-4
3.25833	-2
3.26667	-2
3.27500	-4
3.28333	-7
3.29167	-9
3.30000	-11
3.30833	-10
3.31667	-9
3.32500	-8
3.33333	-8
3.34167	-7
3.35000	-7
3.35833	-6
3.36667	-6
3.37500	-6
3.38333	-8
3.39167	-13
3.40000	-17
3.40833	-20
3.41667	-21
3.42500	-21
3.43333	-19
3.44167	-17
3.45000	-14
3.45833	-12
3.46667	-12
3.47500	-13
3.48333	-15
3.49167	-16
3.50000	-17
3.50833	-17
3.51667	-16
3.52500	-18
3.53333	-22
3.54167	-26
3.55000	-28
3.55833	-31
3.56667	-33
3.57500	-34
3.58333	-34
3.59167	-34
3.60000	-33
3.60833	-31
3.61667	-29
3.62500	-29
3.63333	-28
3.64167	-27
3.65000	-25
3.65833	-23
3.66667	-22
3.67500	-23
3.68333	-24
3.69167	-27
3.70000	-29
3.70833	-29
3.71667	-28
3.72500	-24
3.73333	-18
3.74167	-11
3.75000	-5
3.75833	-1
3.76667	0
3.77500	-1
3.78333	-3
3.79167	-5
3.80000	-8
3.80833	-11
3.81667	-13
3.82500	-15
3.83333	-16
3.84167	-15
3.85000	-13
3.85833	-11
3.86667	-8
3.87500	-6
3.88333	-3
3.89167	-1
3.90000	0
3.90833	-1
3.91667	-4
3.92500	-8
3.93333	-11
3.94167	-14
3.95000	-16
3.95833	-16
3.96667	-16
3.97500	-16
3.98333	-16
3.99167	-18
4.00000	-19
4.00833	-21
4.01667	-21
4.02500	-21
4.03333	-21
4.04167	-23
4.05000	-29
4.05833	-35
4.06667	-41
4.07500	-45
4.08333	-43
4.09167	-39
4.10000	-34
4.10833	-31
4.11667	-27
4.12500	-23
4.13333	-18
4.14167	-15
4.15000	-13
4.15833	-13
4.16667	-15
4.17500	-17
4.18333	-18
4.19167	-17
4.20000	-16
4.20833	-17
4.21667	-19
4.22500	-23
4.23333	-28
4.24167	-32
4.25000	-34
4.25833	-34
4.26667	-32
4.27500	-30
4.28333	-27
4.29167	-27
4.30000	-27
4.30833	-28
4.31667	-28
4.32500	-26
4.33333	-24
4.34167	-23
4.35000	-24
4.35833	-26
4.36667	-31
4.37500	-35
4.38333	-38
4.39167	-39
4.40000	-39
4.40833	-37
4.41667	-36
4.42500	-35
4.43333	-34
4.44167	-34
4.45000	-35
4.45833	-36
4.46667	-36
4.47500	-36
4.48333	-33
4.49167	-30
4.50000	-26
4.50833	-21
4.51667	-18
4.52500	-17
4.53333	-19
4.54167	-21
4.55000	-23
4.55833	-24
4.56667	-23
4.57500	-20
4.58333	-17
4.59167	-14
4.60000	-12
4.60833	-11
4.61667	-11
4.62500	-12
4.63333	-12
4.64167	-13
4.65000	-13
4.65833	-12
4.66667	-10
4.67500	-7
4.68333	-4
4.69167	-1
4.70000	1
4.70833	3
4.71667	4
4.72500	5
4.73333	4
4.74167	2
4.75000	0
4.75833	-2
4.76667	-5
4.77500	-9
4.78333	-14
4.79167	-19
4.80000	-25
4.80833	-29
4.81667	-31
4.82500	-30
4.83333	-27
4.84167	-25
4.85000	-24
4.85833	-22
4.86667	-20
4.87500	-16
4.88333	-13
4.89167	-10
4.90000	-9
4.90833	-10
4.91667	-12
4.92500	-14
4.93333	-16
4.94167	-18
4.95000	-20
4.95833	-24
4.96667	-28
4.97500	-32
4.98333	-35
4.99167	-36
5.00000	-35
5.00833	-34
5.01667	-33
5.02500	-33
5.03333	-33
5.04167	-31
5.05000	-28
5.05833	-23
5.06667	-18
5.07500	-14
5.08333	-13
5.09167	-15
5.10000	-18
5.10833	-20
5.11667	-22
5.12500	-22
5.13333	-21
5.14167	-22
5.15000	-25
5.15833	-30
5.16667	-35
5.17500	-38
5.18333	-37
5.19167	-34
5.20000	-29
5.20833	-26
5.21667	-25
5.22500	-24
5.23333	-25
5.24167	-25
5.25000	-24
5.25833	-24
5.26667	-26
5.27500	-28
5.28333	-29
5.29167	-29
5.30000	-28
5.30833	-25
5.31667	-23
5.32500	-21
5.33333	-19
5.34167	-18
5.35000	-17
5.35833	-17
5.36667	-18
5.37500	-20
5.38333	-22
5.39167	-23
5.40000	-24
5.40833	-23
5.41667	-21
5.42500	-19
5.43333	-17
5.44167	-17
5.45000	-18
5.45833	-19
5.46667	-18
5.47500	-16
5.48333	-12
5.49167	-9
5.50000	-8
5.50833	-10
5.51667	-12
5.52500	-13
5.53333	-14
5.54167	-17
5.55000	-24
5.55833	-32
5.56667	-40
5.57500	-46
5.58333	-48
5.59167	-47
5.60000	-43
5.60833	-40
5.61667	-38
5.62500	-34
5.63333	-31
5.64167	-28
5.65000	-27
5.65833	-26
5.66667	-26
5.67500	-25
5.68333	-26
5.69167	-27
5.70000	-29
5.70833	-31
5.71667	-33
5.72500	-34
5.73333	-33
5.74167	-31
5.75000	-27
5.75833	-25
5.76667	-24
5.77500	-27
5.78333	-33
5.79167	-41
5.80000	-46
5.80833	-48
5.81667	-46
5.82500	-43
5.83333	-40
5.84167	-39
5.85000	-38
5.85833	-37
5.86667	-36
5.87500	-35
5.88333	-35
5.89167	-37
5.90000	-38
5.90833	-38
5.91667	-37
5.92500	-35
5.93333	-32
5.94167	-29
5.95000	-28
5.95833	-29
5.96667	-30
5.97500	-32
5.98333	-33
5.99167	-35
6.00000	-35
6.00833	-33
6.01667	-29
6.02500	-25
6.03333	-20
6.04167	-17
6.05000	-16
6.05833	-18
6.06667	-21
6.07500	-23
6.08333	-25
6.09167	-25
6.10000	-26
6.10833	-28
6.11667	-31
6.12500	-33
6.13333	-35
6.14167	-37
6.15000	-37
6.15833	-37
6.16667	-37
6.17500	-36
6.18333	-34
6.19167	-32
6.20000	-31
6.20833	-31
6.21667	-32
6.22500	-33
6.23333	-35
6.24167	-37
6.25000	-38
6.25833	-39
6.26667	-40
6.27500	-41
6.28333	-40
6.29167	-39
6.30000	-36
6.30833	-31
6.31667	-28
6.32500	-25
6.33333	-24
6.34167	-25
6.35000	-27
6.35833	-28
6.36667	-28
6.37500	-27
6.38333	-23
6.39167	-18
6.40000	-16
6.40833	-16
6.41667	-18
6.42500	-21
6.43333	-23
6.44167	-24
6.45000	-24
6.45833	-25
6.46667	-26
6.47500	-29
6.48333	-33
6.49167	-37
6.50000	-40
6.50833	-40
6.51667	-38
6.52500	-32
6.53333	-26
6.54167	-21
6.55000	-19
6.55833	-19
6.56667	-21
6.57500	-24
6.58333	-29
6.59167	-33
6.60000	-37
6.60833	-40
6.61667	-42
6.62500	-42
6.63333	-40
6.64167	-36
6.65000	-30
6.65833	-24
6.66667	-18
6.67500	-13
6.68333	-12
6.69167	-14
6.70000	-18
6.70833	-21
6.71667	-25
6.72500	-28
6.73333	-32
6.74167	-35
6.75000	-38
6.75833	-39
6.76667	-38
6.77500	-35
6.78333	-32
6.79167	-28
6.80000	-25
6.80833	-21
6.81667	-18
6.82500	-17
6.83333	-16
6.84167	-16
6.85000	-16
6.85833	-16
6.86667	-16
6.87500	-18
6.88333	-21
6.89167	-25
6.90000	-29
6.90833	-30
6.91667	-29
6.92500	-25
6.93333	-21
6.94167	-18
6.95000	-16
6.95833	-15
6.96667	-15
6.97500	-15
6.98333	-17
6.99167	-20
7.00000	-24
7.00833	-29
7.01667	-34
7.02500	-38
7.03333	-41
7.04167	-42
7.05000	-41
7.05833	-40
7.06667	-39
7.07500	-38
7.08333	-39
7.09167	-41
7.10000	-43
7.10833	-44
7.11667	-43
7.12500	-40
7.13333	-37
7.14167	-35
7.15000	-35
7.15833	-37
7.16667	-39
7.17500	-41
7.18333	-41
7.19167	-39
7.20000	-37
7.20833	-36
7.21667	-35
7.22500	-35
7.23333	-34
7.24167	-32
7.25000	-29
7.25833	-25
7.26667	-21
7.27500	-19
7.28333	-20
7.29167	-23
7.30000	-29
7.30833	-36
7.31667	-42
7.32500	-45
7.33333	-46
7.34167	-46
7.35000	-46
7.35833	-44
7.36667	-42
7.37500	-39
7.38333	-37
7.39167	-35
7.40000	-35
7.40833	-36
7.41667	-38
7.42500	-41
7.43333	-43
7.44167	-44
7.45000	-44
7.45833	-42
7.46667	-39
7.47500	-37
7.48333	-37
7.49167	-39
7.50000	-40
7.50833	-41
7.51667	-39
7.52500	-36
7.53333	-33
7.54167	-31
7.55000	-29
7.55833	-28
7.56667	-27
7.57500	-25
7.58333	-24
7.59167	-24
7.60000	-24
7.60833	-26
7.61667	-28
7.62500	-31
7.63333	-35
7.64167	-38
7.65000	-41
7.65833	-42
7.66667	-40
7.67500	-37
7.68333	-35
7.69167	-35
7.70000	-37
7.70833	-39
7.71667	-40
7.72500	-39
7.73333	-35
7.74167	-32
7.75000	-30
7.75833	-28
7.76667	-27
7.77500	-27
7.78333	-28
7.79167	-30
7.80000	-32
7.80833	-34
7.81667	-36
7.82500	-36
7.83333	-35
7.84167	-36
7.85000	-38
7.85833	-41
7.86667	-44
7.87500	-46
7.88333	-48
7.89167	-48
7.90000	-46
7.90833	-44
7.91667	-42
7.92500	-40
7.93333	-38
7.94167	-36
7.95000	-35
7.95833	-35
7.96667	-35
7.97500	-36
7.98333	-36
7.99167	-35
8.00000	-34
8.00833	-33
8.01667	-33
8.02500	-35
8.03333	-38
8.04167	-41
8.05000	-43
8.05833	-43
8.06667	-42
8.07500	-41
8.08333	-39
8.09167	-36
8.10000	-32
8.10833	-28
8.11667	-26
8.12500	-26
8.13333	-28
8.14167	-31
8.15000	-34
8.15833	-36
8.16667	-36
8.17500	-36
8.18333	-38
8.19167	-42
8.20000	-47
8.20833	-52
8.21667	-56
8.22500	-58
8.23333	-59
8.24167	-56
8.25000	-52
8.25833	-46
8.26667	-40
8.27500	-35
8.28333	-33
8.29167	-35
8.30000	-36
8.30833	-36
8.31667	-33
8.32500	-29
8.33333	-24
8.34167	-22
8.35000	-24
8.35833	-28
8.36667	-32
8.37500	-35
8.38333	-35
8.39167	-33
8.40000	-32
8.40833	-33
8.41667	-34
8.42500	-35
8.43333	-37
8.44167	-37
8.45000	-36
8.45833	-34
8.46667	-31
8.47500	-30
8.48333	-28
8.49167	-26
8.50000	-24
8.50833	-24
8.51667	-24
8.52500	-26
8.53333	-28
8.54167	-30
8.55000	-32
8.55833	-34
8.56667	-36
8.57500	-37
8.58333	-35
8.59167	-31
8.60000	-27
8.60833	-25
8.61667	-24
8.62500	-26
8.63333	-29
8.64167	-31
8.65000	-33
8.65833	-33
8.66667	-34
8.67500	-34
8.68333	-35
8.69167	-35
8.70000	-34
8.70833	-34
8.71667	-35
8.72500	-35
8.73333	-36
8.74167	-38
8.75000	-43
8.75833	-48
8.76667	-51
8.77500	-53
8.78333	-52
8.79167	-48
8.80000	-45
8.80833	-43
8.81667	-43
8.82500	-42
8.83333	-39
8.84167	-36
8.85000	-33
8.85833	-31
8.86667	-30
8.87500	-30
8.88333	-29
8.89167	-27
8.90000	-25
8.90833	-24
8.91667	-25
8.92500	-27
8.93333	-29
8.94167	-30
8.95000	-32
8.95833	-33
8.96667	-35
8.97500	-36
8.98333	-36
8.99167	-34
9.00000	-32
9.00833	-33
9.01667	-36
9.02500	-40
9.03333	-44
9.04167	-47
9.05000	-48
9.05833	-47
9.06667	-45
9.07500	-42
9.08333	-39
9.09167	-35
9.10000	-31
9.10833	-28
9.11667	-27
9.12500	-27
9.13333	-30
9.14167	-34
9.15000	-38
9.15833	-42
9.16667	-44
9.17500	-43
9.18333	-39
9.19167	-34
9.20000	-31
9.20833	-32
9.21667	-36
9.22500	-41
9.23333	-46
9.24167	-49
9.25000	-49
9.25833	-46
9.26667	-40
9.27500	-34
9.28333	-28
9.29167	-24
9.30000	-24
9.30833	-27
9.31667	-32
9.32500	-35
9.33333	-36
9.34167	-36
9.35000	-34
9.35833	-34
9.36667	-34
9.37500	-34
9.38333	-34
9.39167	-33
9.40000	-33
9.40833	-34
9.41667	-36
9.42500	-39
9.43333	-41
9.44167	-42
9.45000	-42
9.45833	-41
9.46667	-41
9.47500	-41
9.48333	-40
9.49167	-38
9.50000	-36
9.50833	-32
9.51667	-29
9.52500	-27
9.53333	-26
9.54167	-27
9.55000	-31
9.55833	-35
9.56667	-40
9.57500	-45
9.58333	-48
9.59167	-49
9.60000	-48
9.60833	-44
9.61667	-39
9.62500	-33
9.63333	-29
9.64167	-27
9.65000	-28
9.65833	-30
9.66667	-34
9.67500	-38
9.68333	-42
9.69167	-45
9.70000	-47
9.70833	-48
9.71667	-49
9.72500	-48
9.73333	-46
9.74167	-43
9.75000	-41
9.75833	-41
9.76667	-43
9.77500	-46
9.78333	-48
9.79167	-49
9.80000	-47
9.80833	-45
9.81667	-42
9.82500	-39
9.83333	-37
9.84167	-35
9.85000	-35
9.85833	-37
9.86667	-39
9.87500	-42
9.88333	-45
9.89167	-47
9.90000	-51
9.90833	-54
9.91667	-56
9.92500	-55
9.93333	-52
9.94167	-49
9.95000	-45
9.95833	-43
9.96667	-44
9.97500	-46
9.98333	-48
9.99167	-50
10.00000	-52
10.00833	-52
10.01667	-52
10.02500	-53
10.03333	-54
10.04167	-54
10.05000	-54
10.05833	-53
10.06667	-50
10.07500	-48
10.08333	-48
10.09167	-49
10.10000	-50
10.10833	-49
10.11667	-46
10.12500	-40
10.13333	-34
10.14167	-30
10.15000	-30
10.15833	-32
10.16667	-37
10.17500	-42
10.18333	-45
10.19167	-47
10.20000	-48
10.20833	-48
10.21667	-48
10.22500	-47
10.23333	-45
10.24167	-41
10.25000	-36
10.25833	-32
10.26667	-29
10.27500	-29
10.28333	-33
10.29167	-39
10.30000	-44
10.30833	-49
10.31667	-52
10.32500	-51
10.33333	-47
10.34167	-42
10.35000	-38
10.35833	-35
10.36667	-34
10.37500	-36
10.38333	-38
10.39167	-40
10.40000	-42
10.40833	-42
10.41667	-41
10.42500	-40
10.43333	-38
10.44167	-38
10.45000	-40
10.45833	-43
10.46667	-44
10.47500	-44
10.48333	-42
10.49167	-40
10.50000	-38
10.50833	-40
10.51667	-43
10.52500	-46
10.53333	-49
10.54167	-52
10.55000	-54
10.55833	-56
10.56667	-58
10.57500	-61
10.58333	-66
10.59167	-70
10.60000	-71
10.60833	-68
10.61667	-63
10.62500	-56
10.63333	-51
10.64167	-49
10.65000	-50
10.65833	-50
10.66667	-47
10.67500	-43
10.68333	-39
10.69167	-36
10.70000	-35
10.70833	-38
10.71667	-42
10.72500	-45
10.73333	-49
10.74167	-51
10.75000	-52
10.75833	-51
10.76667	-49
10.77500	-46
10.78333	-42
10.79167	-37
10.80000	-33
10.80833	-31
10.81667	-31
10.82500	-35
10.83333	-41
10.84167	-46
10.85000	-49
10.85833	-49
10.86667	-46
10.87500	-41
10.88333	-38
10.89167	-36
10.90000	-34
10.90833	-31
10.91667	-28
10.92500	-26
10.93333	-26
10.94167	-28
10.95000	-31
10.95833	-34
10.96667	-36
10.97500	-37
10.98333	-38
10.99167	-39
11.00000	-41
11.00833	-41
11.01667	-39
11.02500	-37
11.03333	-34
11.04167	-32
11.05000	-31
11.05833	-33
11.06667	-36
11.07500	-39
11.08333	-43
11.09167	-47
11.10000	-50
11.10833	-51
11.11667	-51
11.12500	-50
11.13333	-49
11.14167	-48
11.15000	-49
11.15833	-51
11.16667	-53
11.17500	-56
11.18333	-57
11.19167	-57
11.20000	-56
11.20833	-53
11.21667	-50
11.22500	-49
11.23333	-48
11.24167	-47
11.25000	-46
11.25833	-45
11.26667	-43
11.27500	-41
11.28333	-39
11.29167	-37
11.30000	-34
11.30833	-31
11.31667	-29
11.32500	-31
11.33333	-36
11.34167	-42
11.35000	-47
11.35833	-51
11.36667	-50
11.37500	-48
11.38333	-46
11.39167	-43
11.40000	-42
11.40833	-41
11.41667	-41
11.42500	-40
11.43333	-38
11.44167	-35
11.45000	-34
11.45833	-34
11.46667	-36
11.47500	-40
11.48333	-44
11.49167	-47
11.50000	-49
11.50833	-51
11.51667	-52
11.52500	-54
11.53333	-56
11.54167	-57
11.55000	-56
11.55833	-53
11.56667	-48
11.57500	-43
11.58333	-41
11.59167	-42
11.60000	-47
11.60833	-53
11.61667	-59
11.62500	-62
11.63333	-61
11.64167	-59
11.65000	-54
11.65833	-49
11.66667	-44
11.67500	-41
11.68333	-39
11.69167	-38
11.70000	-38
11.70833	-40
11.71667	-44
11.72500	-49
11.73333	-55
11.74167	-59
11.75000	-60
11.75833	-60
11.76667	-59
11.77500	-57
11.78333	-54
11.79167	-52
11.80000	-50
11.80833	-50
11.81667	-51
11.82500	-52
11.83333	-52
11.84167	-51
11.85000	-48
11.85833	-44
11.86667	-40
11.87500	-37
11.88333	-37
11.89167	-40
11.90000	-42
11.90833	-44
11.91667	-45
11.92500	-44
11.93333	-42
11.94167	-41
11.95000	-42
11.95833	-43
11.96667	-44
11.97500	-45
11.98333	-43
11.99167	-40
12.00000	-38
12.00833	-37
12.01667	-38
12.02500	-39
12.03333	-41
12.04167	-43
12.05000	-44
12.05833	-44
12.06667	-44
12.07500	-44
12.08333	-42
12.09167	-38
12.10000	-35
12.10833	-34
12.11667	-35
12.12500	-36
12.13333	-36
12.14167	-36
12.15000	-38
12.15833	-41
12.16667	-45
12.17500	-49
12.18333	-51
12.19167	-52
12.20000	-51
12.20833	-51
12.21667	-49
12.22500	-45
12.23333	-42
12.24167	-40
12.25000	-38
12.25833	-37
12.26667	-37
12.27500	-38
12.28333	-39
12.29167	-41
12.30000	-44
12.30833	-46
12.31667	-48
12.32500	-48
12.33333	-47
12.34167	-46
12.35000	-45
12.35833	-43
12.36667	-40
12.37500	-36
12.38333	-33
12.39167	-33
12.40000	-35
12.40833	-38
12.41667	-41
12.42500	-42
12.43333	-41
12.44167	-39
12.45000	-38
12.45833	-37
12.46667	-37
12.47500	-38
12.48333	-40
12.49167	-43
12.50000	-46
12.50833	-50
12.51667	-53
12.52500	-55
12.53333	-55
12.54167	-51
12.55000	-47
12.55833	-42
12.56667	-40
12.57500	-39
12.58333	-42
12.59167	-46
12.60000	-48
12.60833	-48
12.61667	-46
12.62500	-43
12.63333	-40
12.64167	-39
12.65000	-39
12.65833	-41
12.66667	-43
12.67500	-44
12.68333	-43
12.69167	-41
12.70000	-38
12.70833	-34
12.71667	-30
12.72500	-28
12.73333	-26
12.74167	-27
12.75000	-29
12.75833	-31
12.76667	-33
12.77500	-33
12.78333	-30
12.79167	-26
12.80000	-22
12.80833	-19
12.81667	-18
12.82500	-21
12.83333	-25
12.84167	-28
12.85000	-29
12.85833	-29
12.86667	-27
12.87500	-27
12.88333	-29
12.89167	-32
12.90000	-34
12.90833	-34
12.91667	-32
12.92500	-28
12.93333	-26
12.94167	-26
12.95000	-29
12.95833	-33
12.96667	-36
12.97500	-38
12.98333	-36
12.99167	-32
13.00000	-29
13.00833	-27
13.01667	-28
13.02500	-31
13.03333	-33
13.04167	-34
13.05000	-33
13.05833	-30
13.06667	-26
13.07500	-22
13.08333	-20
13.09167	-20
13.10000	-20
13.10833	-21
13.11667	-21
13.12500	-19
13.13333	-17
13.14167	-14
13.15000	-13
13.15833	-14
13.16667	-16
13.17500	-19
13.18333	-22
13.19167	-25
13.20000	-26
13.20833	-26
13.21667	-25
13.22500	-23
13.23333	-22
13.24167	-21
13.25000	-23
13.25833	-24
13.26667	-25
13.27500	-25
13.28333	-22
13.29167	-19
13.30000	-16
13.30833	-16
13.31667	-17
13.32500	-20
13.33333	-23
13.34167	-25
13.35000	-25
13.35833	-25
13.36667	-25
13.37500	-25
13.38333	-25
13.39167	-23
13.40000	-22
13.40833	-22
13.41667	-24
13.42500	-28
13.43333	-32
13.44167	-36
13.45000	-38
13.45833	-38
13.46667	-36
13.47500	-31
13.48333	-25
13.49167	-20
13.50000	-16
13.50833	-14
13.51667	-14
13.52500	-14
13.53333	-15
13.54167	-17
13.55000	-19
13.55833	-21
13.56667	-22
13.57500	-21
13.58333	-20
13.59167	-18
13.60000	-16
13.60833	-13
13.61667	-11
13.62500	-10
13.63333	-11
13.64167	-14
13.65000	-17
13.65833	-19
13.66667	-20
13.67500	-19
13.68333	-15
13.69167	-9
13.70000	-2
13.70833	5
13.71667	10
13.72500	12
13.73333	13
13.74167	10
13.75000	6
13.75833	1
13.76667	-5
13.77500	-9
13.78333	-10
13.79167	-8
13.80000	-5
13.80833	-3
13.81667	-1
13.82500	-2
13.83333	-5
13.84167	-8
13.85000	-9
13.85833	-7
13.86667	-4
13.87500	-0
13.88333	3
13.89167	6
13.90000	7
13.90833	7
13.91667	5
13.92500	0
13.93333	-4
13.94167	-8
13.95000	-9
13.95833	-8
13.96667	-7
13.97500	-5
13.98333	-3
13.99167	-3
14.00000	-5
14.00833	-8
14.01667	-10
14.02500	-10
14.03333	-8
14.04167	-4
14.05000	0
14.05833	3
14.06667	2
14.07500	-3
14.08333	-8
14.09167	-11
14.10000	-12
14.10833	-8
14.11667	-2
14.12500	5
14.13333	12
14.14167	16
14.15000	19
14.15833	20
14.16667	19
14.17500	18
14.18333	15
14.19167	13
14.20000	11
14.20833	9
14.21667	8
14.22500	7
14.23333	7
14.24167	6
14.25000	6
14.25833	6
14.26667	8
14.27500	10
14.28333	12
14.29167	13
14.30000	12
14.30833	9
14.31667	6
14.32500	3
14.33333	1
14.34167	2
14.35000	4
14.35833	8
14.36667	11
14.37500	14
14.38333	14
14.39167	11
14.40000	8
14.40833	4
14.41667	1
14.42500	0
14.43333	2
14.44167	5
14.45000	7
14.45833	8
14.46667	9
14.47500	10
14.48333	11
14.49167	12
14.50000	13
14.50833	13
14.51667	13
14.52500	12
14.53333	11
14.54167	10
14.55000	11
14.55833	13
14.56667	15
14.57500	17
14.58333	19
14.59167	19
14.60000	19
14.60833	18
14.61667	17
14.62500	15
14.63333	12
14.64167	10
14.65000	9
14.65833	10
14.66667	12
14.67500	16
14.68333	18
14.69167	20
14.70000	20
14.70833	16
14.71667	14
14.72500	13
14.73333	15
14.74167	17
14.75000	20
14.75833	22
14.76667	19
14.77500	15
14.78333	11
14.79167	8
14.80000	6
14.80833	5
14.81667	5
14.82500	5
14.83333	4
14.84167	1
14.85000	-3
14.85833	-8
14.86667	-12
14.87500	-15
14.88333	-15
14.89167	-14
14.90000	-11
14.90833	-6
14.91667	-2
14.92500	1
14.93333	3
14.94167	4
14.95000	2
14.95833	-0
14.96667	-2
14.97500	-4
14.98333	-5
14.99167	-6
15.00000	-5
15.00833	-5
15.01667	-4
15.02500	-3
15.03333	-3
15.04167	-2
15.05000	0
15.05833	2
15.06667	4
15.07500	5
15.08333	3
15.09167	-1
15.10000	-5
15.10833	-8
15.11667	-11
15.12500	-12
15.13333	-13
15.14167	-14
15.15000	-18
15.15833	-19
15.16667	-18
15.17500	-15
15.18333	-12
15.19167	-8
15.20000	-6
15.20833	-5
15.21667	-6
15.22500	-7
15.23333	-8
15.24167	-8
15.25000	-8
15.25833	-7
15.26667	-5
15.27500	-2
15.28333	3
15.29167	7
15.30000	10
15.30833	12
15.31667	11
15.32500	9
15.33333	6
15.34167	4
15.35000	2
15.35833	1
15.36667	1
15.37500	1
15.38333	1
15.39167	-2
15.40000	-6
15.40833	-12
15.41667	-18
15.42500	-22
15.43333	-26
15.44167	-28
15.45000	-27
15.45833	-24
15.46667	-20
15.47500	-16
15.48333	-13
15.49167	-11
15.50000	-9
15.50833	-9
15.51667	-9
15.52500	-6
15.53333	-2
15.54167	2
15.55000	6
15.55833	8
15.56667	8
15.57500	6
15.58333	4
15.59167	2
15.60000	1
15.60833	1
15.61667	1
15.62500	3
15.63333	4
15.64167	6
15.65000	8
15.65833	8
15.66667	6
15.67500	2
15.68333	-2
15.69167	-7
15.70000	-10
15.70833	-12
15.71667	-11
15.72500	-8
15.73333	-3
15.74167	4
15.75000	11
15.75833	17
15.76667	22
15.77500	23
15.78333	20
15.79167	14
15.80000	7
15.80833	2
15.81667	-2
15.82500	-1
15.83333	1
15.84167	2
15.85000	1
15.85833	-1
15.86667	-4
15.87500	-7
15.88333	-9
15.89167	-10
15.90000	-11
15.90833	-12
15.91667	-13
15.92500	-15
15.93333	-16
15.94167	-17
15.95000	-16
15.95833	-14
15.96667	-13
15.97500	-11
15.98333	-12
15.99167	-13
16.00000	-14
16.00833	-14
16.01667	-13
16.02500	-10
16.03333	-7
16.04167	-6
16.05000	-6
16.05833	-6
16.06667	-6
16.07500	-5
16.08333	-3
16.09167	-1
16.10000	1
16.10833	1
16.11667	1
16.12500	1
16.13333	2
16.14167	2
16.15000	2
16.15833	3
16.16667	4
16.17500	6
16.18333	6
16.19167	6
16.20000	4
16.20833	-0
16.21667	-3
16.22500	-4
16.23333	-4
16.24167	-2
16.25000	0
16.25833	2
16.26667	3
16.27500	4
16.28333	4
16.29167	2
16.30000	2
16.30833	5
16.31667	10
16.32500	15
16.33333	19
16.34167	17
16.35000	9
16.35833	-0
16.36667	-8
16.37500	-14
16.38333	-14
16.39167	-10
16.40000	-6
16.40833	-3
16.41667	-2
16.42500	-2
16.43333	-2
16.44167	-2
16.45000	-1
16.45833	1
16.46667	4
16.47500	7
16.48333	9
16.49167	9
16.50000	7
16.50833	5
16.51667	3
16.52500	2
16.53333	3
16.54167	2
16.55000	-2
16.55833	-7
16.56667	-13
16.57500	-18
16.58333	-20
16.59167	-20
16.60000	-18
16.60833	-15
16.61667	-12
16.62500	-9
16.63333	-8
16.64167	-7
16.65000	-9
16.65833	-11
16.66667	-14
16.67500	-16
16.68333	-18
16.69167	-17
16.70000	-14
16.70833	-11
16.71667	-8
16.72500	-6
16.73333	-4
16.74167	-2
16.75000	-2
16.75833	-1
16.76667	0
16.77500	3
16.78333	5
16.79167	6
16.80000	7
16.80833	6
16.81667	6
16.82500	6
16.83333	8
16.84167	9
16.85000	9
16.85833	6
16.86667	1
16.87500	-5
16.88333	-10
16.89167	-13
16.90000	-13
16.90833	-10
16.91667	-6
16.92500	-4
16.93333	-3
16.94167	-5
16.95000	-10
16.95833	-14
16.96667	-17
16.97500	-17
16.98333	-16
16.99167	-13
17.00000	-10
17.00833	-7
17.01667	-5
17.02500	-4
17.03333	-4
17.04167	-5
17.05000	-6
17.05833	-8
17.06667	-9
17.07500	-11
17.08333	-13
17.09167	-15
17.10000	-15
17.10833	-14
17.11667	-12
17.12500	-9
17.13333	-7
17.14167	-6
17.15000	-6
17.15833	-7
17.16667	-6
17.17500	-6
17.18333	-6
17.19167	-7
17.20000	-9
17.20833	-13
17.21667	-17
17.22500	-20
17.23333	-21
17.24167	-20
17.25000	-19
17.25833	-17
17.26667	-15
17.27500	-14
17.28333	-14
17.29167	-14
17.30000	-13
17.30833	-11
17.31667	-8
17.32500	-6
17.33333	-4
17.34167	-3
17.35000	-4
17.35833	-6
17.36667	-9
17.37500	-12
17.38333	-15
17.39167	-18
17.40000	-20
17.40833	-21
17.41667	-20
17.42500	-18
17.43333	-16
17.44167	-13
17.45000	-11
17.45833	-9
17.46667	-8
17.47500	-9
17.48333	-10
17.49167	-13
17.50000	-16
17.50833	-19
17.51667	-22
17.52500	-23
17.53333	-23
17.54167	-24
17.55000	-25
17.55833	-25
17.56667	-22
17.57500	-16
17.58333	-9
17.59167	-3
17.60000	2
17.60833	3
17.61667	2
17.62500	0
17.63333	-2
17.64167	-6
17.65000	-11
17.65833	-16
17.66667	-18
17.67500	-19
17.68333	-17
17.69167	-13
17.70000	-9
17.70833	-7
17.71667	-5
17.72500	-6
17.73333	-9
17.74167	-13
17.75000	-18
17.75833	-23
17.76667	-26
17.77500	-28
17.78333	-27
17.79167	-22
17.80000	-17
17.80833	-13
17.81667	-10
17.82500	-8
17.83333	-9
17.84167	-11
17.85000	-14
17.85833	-17
17.86667	-17
17.87500	-15
17.88333	-13
17.89167	-10
17.90000	-9
17.90833	-12
17.91667	-15
17.92500	-20
17.93333	-24
17.94167	-27
17.95000	-27
17.95833	-26
17.96667	-22
17.97500	-18
17.98333	-15
17.99167	-14
18.00000	-13
18.00833	-11
18.01667	-9
18.02500	-6
18.03333	-2
18.04167	-1
18.05000	-3
18.05833	-5
18.06667	-8
18.07500	-12
18.08333	-15
18.09167	-17
18.10000	-17
18.10833	-15
18.11667	-12
18.12500	-8
18.13333	-4
18.14167	-2
18.15000	-2
18.15833	-3
18.16667	-5
18.17500	-6
18.18333	-5
18.19167	-2
18.20000	-0
18.20833	-1
18.21667	-3
18.22500	-8
18.23333	-13
18.24167	-17
18.25000	-20
18.25833	-22
18.26667	-23
18.27500	-22
18.28333	-20
18.29167	-18
18.30000	-15
18.30833	-12
18.31667	-10
18.32500	-8
18.33333	-9
18.34167	-10
18.35000	-10
18.35833	-11
18.36667	-9
18.37500	-7
18.38333	-5
18.39167	-5
18.40000	-7
18.40833	-9
18.41667	-12
18.42500	-12
18.43333	-11
18.44167	-8
18.45000	-4
18.45833	-1
18.46667	0
18.47500	-0
18.48333	-1
18.49167	-3
18.50000	-7
18.50833	-13
18.51667	-20
18.52500	-25
18.53333	-29
18.54167	-30
18.55000	-27
18.55833	-24
18.56667	-22
18.57500	-19
18.58333	-16
18.59167	-13
18.60000	-10
18.60833	-8
18.61667	-6
18.62500	-5
18.63333	-4
18.64167	-4
18.65000	-4
18.65833	-5
18.66667	-7
18.67500	-8
18.68333	-9
18.69167	-7
18.70000	-3
18.70833	1
18.71667	3
18.72500	4
18.73333	1
18.74167	-2
18.75000	-6
18.75833	-10
18.76667	-12
18.77500	-12
18.78333	-12
18.79167	-11
18.80000	-11
18.80833	-12
18.81667	-14
18.82500	-17
18.83333	-21
18.84167	-23
18.85000	-25
18.85833	-25
18.86667	-23
18.87500	-21
18.88333	-17
18.89167	-13
18.90000	-11
18.90833	-11
18.91667	-12
18.92500	-15
18.93333	-17
18.94167	-19
18.95000	-19
18.95833	-17
18.96667	-16
18.97500	-14
18.98333	-14
18.99167	-13
19.00000	-13
19.00833	-12
19.01667	-10
19.02500	-7
19.03333	-4
19.04167	-1
19.05000	-0
19.05833	-1
19.06667	-2
19.07500	-3
19.08333	-4
19.09167	-4
19.10000	-4
19.10833	-5
19.11667	-7
19.12500	-10
19.13333	-13
19.14167	-14
19.15000	-12
19.15833	-9
19.16667	-4
19.17500	1
19.18333	5
19.19167	7
19.20000	10
19.20833	14
19.21667	18
19.22500	21
19.23333	23
19.24167	24
19.25000	22
19.25833	20
19.26667	17
19.27500	15
19.28333	14
19.29167	14
19.30000	16
19.30833	20
19.31667	23
19.32500	26
19.33333	27
19.34167	28
19.35000	28
19.35833	31
19.36667	34
19.37500	38
19.38333	39
19.39167	39
19.40000	37
19.40833	35
19.41667	35
19.42500	38
19.43333	41
19.44167	44
19.45000	45
19.45833	46
19.46667	49
19.47500	54
19.48333	63
19.49167	73
19.50000	82
19.50833	89
19.51667	95
19.52500	100
19.53333	106
19.54167	112
19.55000	119
19.55833	128
19.56667	138
19.57500	148
19.58333	159
19.59167	170
19.60000	181
19.60833	193
19.61667	205
19.62500	219
19.63333	234
19.64167	250
19.65000	268
19.65833	284
19.66667	300
19.67500	314
19.68333	326
19.69167	338
19.70000	352
19.70833	369
19.71667	389
19.72500	413
19.73333	439
19.74167	467
19.75000	497
19.75833	528
19.76667	560
19.77500	592
19.78333	625
19.79167	660
19.80000	694
19.80833	728
19.81667	763
19.82500	801
19.83333	841
19.84167	884
19.85000	931
19.85833	977
19.86667	1022
19.87500	1068
19.88333	1115
19.89167	1164
19.90000	1215
19.90833	1269
19.91667	1324
19.92500	1381
19.93333	1439
19.94167	1498
19.95000	1560
19.95833	1623
19.96667	1689
19.97500	1755
19.98333	1823
19.99167	1893
20.00000	1962
20.00833	2033
20.01667	2104
20.02500	2180
20.03333	2261
20.04167	2345
20.05000	2435
20.05833	2523
20.06667	2610
20.07500	2693
20.08333	2772
20.09167	2850
20.10000	2926
20.10833	3006
20.11667	3086
20.12500	3170
20.13333	3255
20.14167	3343
20.15000	3435
20.15833	3526
20.16667	3619
20.17500	3710
20.18333	3799
20.19167	3887
20.20000	3972
20.20833	4058
20.21667	4140
20.22500	4223
20.23333	4305
20.24167	4388
20.25000	4474
20.25833	4559
20.26667	4644
20.27500	4728
20.28333	4808
20.29167	4887
20.30000	4961
20.30833	5036
20.31667	5109
20.32500	5181
20.33333	5253
20.34167	5324
20.35000	5396
20.35833	5463
20.36667	5528
20.37500	5587
20.38333	5641
20.39167	5693
20.40000	5744
20.40833	5797
20.41667	5849
20.42500	5901
20.43333	5951
20.44167	5997
20.45000	6042
20.45833	6083
20.46667	6121
20.47500	6154
20.48333	6184
20.49167	6210
20.50000	6233
20.50833	6254
20.51667	6273
20.52500	6290
20.53333	6306
20.54167	6317
20.55000	6325
20.55833	6329
20.56667	6327
20.57500	6322
20.58333	6317
20.59167	6310
20.60000	6301
20.60833	6291
20.61667	6278
20.62500	6262
20.63333	6241
20.64167	6216
20.65000	6185
20.65833	6153
20.66667	6118
20.67500	6082
20.68333	6045
20.69167	6007
20.70000	5970
20.70833	5930
20.71667	5890
20.72500	5846
20.73333	5799
20.74167	5750
20.75000	5697
20.75833	5646
20.76667	5595
20.77500	5545
20.78333	5493
20.79167	5438
20.80000	5380
20.80833	5317
20.81667	5253
20.82500	5186
20.83333	5120
20.84167	5055
20.85000	4991
20.85833	4927
20.86667	4860
20.87500	4791
20.88333	4720
20.89167	4647
20.90000	4579
20.90833	4513
20.91667	4448
20.92500	4382
20.93333	4315
20.94167	4244
20.95000	4169
20.95833	4096
20.96667	4025
20.97500	3955
20.98333	3885
20.99167	3813
21.00000	3743
21.00833	3673
21.01667	3608
21.02500	3547
21.03333	3488
21.04167	3432
21.05000	3374
21.05833	3318
21.06667	3260
21.07500	3201
21.08333	3140
21.09167	3078
21.10000	3019
21.10833	2962
21.11667	2908
21.12500	2858
21.13333	2810
21.14167	2764
21.15000	2716
21.15833	2669
21.16667	2621
21.17500	2575
21.18333	2533
21.19167	2493
21.20000	2455
21.20833	2416
21.21667	2379
21.22500	2343
21.23333	2308
21.24167	2275
21.25000	2244
21.25833	2213
21.26667	2180
21.27500	2145
21.28333	2110
21.29167	2078
21.30000	2049
21.30833	2024
21.31667	1998
21.32500	1973
21.33333	1948
21.34167	1921
21.35000	1894
21.35833	1870
21.36667	1851
21.37500	1834
21.38333	1819
21.39167	1805
21.40000	1790
21.40833	1773
21.41667	1754
21.42500	1734
21.43333	1713
21.44167	1692
21.45000	1674
21.45833	1659
21.46667	1646
21.47500	1635
21.48333	1623
21.49167	1609
21.50000	1593
21.50833	1578
21.51667	1567
21.52500	1562
21.53333	1559
21.54167	1556
21.55000	1549
21.55833	1537
21.56667	1522
21.57500	1504
21.58333	1488
21.59167	1476
21.60000	1465
21.60833	1456
21.61667	1446
21.62500	1436
21.63333	1425
21.64167	1413
21.65000	1401
21.65833	1390
21.66667	1382
21.67500	1375
21.68333	1371
21.69167	1368
21.70000	1364
21.70833	1357
21.71667	1348
21.72500	1336
21.73333	1323
21.74167	1311
21.75000	1303
21.75833	1295
21.76667	1285
21.77500	1274
21.78333	1263
21.79167	1252
21.80000	1245
21.80833	1242
21.81667	1240
21.82500	1237
21.83333	1232
21.84167	1225
21.85000	1215
21.85833	1206
21.86667	1196
21.87500	1187
21.88333	1178
21.89167	1168
21.90000	1158
21.90833	1148
21.91667	1139
21.92500	1132
21.93333	1127
21.94167	1122
21.95000	1116
21.95833	1109
21.96667	1100
21.97500	1091
21.98333	1084
21.99167	1079
22.00000	1075
22.00833	1071
22.01667	1067
22.02500	1061
22.03333	1054
22.04167	1047
22.05000	1038
22.05833	1030
22.06667	1022
22.07500	1016
22.08333	1012
22.09167	1007
22.10000	1002
22.10833	995
22.11667	988
22.12500	981
22.13333	974
22.14167	968
22.15000	961
22.15833	954
22.16667	946
22.17500	938
22.18333	932
22.19167	927
22.20000	923
22.20833	921
22.21667	921
22.22500	921
22.23333	920
22.24167	919
22.25000	916
22.25833	910
22.26667	903
22.27500	894
22.28333	885
22.29167	877
22.30000	870
22.30833	866
22.31667	864
22.32500	863
22.33333	860
22.34167	857
22.35000	852
22.35833	847
22.36667	841
22.37500	834
22.38333	825
22.39167	815
22.40000	804
22.40833	791
22.41667	779
22.42500	771
22.43333	766
22.44167	762
22.45000	761
22.45833	759
22.46667	755
22.47500	748
22.48333	740
22.49167	730
22.50000	721
22.50833	712
22.51667	704
22.52500	695
22.53333	687
22.54167	681
22.55000	676
22.55833	673
22.56667	671
22.57500	669
22.58333	667
22.59167	663
22.60000	659
22.60833	654
22.61667	649
22.62500	643
22.63333	637
22.64167	631
22.65000	625
22.65833	618
22.66667	612
22.67500	605
22.68333	599
22.69167	594
22.70000	587
22.70833	577
22.71667	568
22.72500	560
22.73333	554
22.74167	549
22.75000	546
22.75833	543
22.76667	540
22.77500	536
22.78333	533
22.79167	529
22.80000	525
22.80833	519
22.81667	512
22.82500	505
22.83333	498
22.84167	492
22.85000	486
22.85833	481
22.86667	477
22.87500	474
22.88333	472
22.89167	471
22.90000	470
22.90833	468
22.91667	466
22.92500	467
22.93333	469
22.94167	470
22.95000	469
22.95833	466
22.96667	460
22.97500	453
22.98333	446
22.99167	439
23.00000	434
23.00833	429
23.01667	425
23.02500	425
23.03333	427
23.04167	428
23.05000	428
23.05833	427
23.06667	424
23.07500	420
23.08333	418
23.09167	416
23.10000	415
23.10833	412
23.11667	408
23.12500	403
23.13333	398
23.14167	393
23.15000	387
23.15833	383
23.16667	381
23.17500	380
23.18333	381
23.19167	381
23.20000	381
23.20833	379
23.21667	377
23.22500	375
23.23333	373
23.24167	371
23.25000	369
23.25833	366
23.26667	361
23.27500	356
23.28333	353
23.29167	353
23.30000	354
23.30833	355
23.31667	356
23.32500	355
23.33333	353
23.34167	352
23.35000	352
23.35833	354
23.36667	358
23.37500	361
23.38333	361
23.39167	359
23.40000	354
23.40833	347
23.41667	341
23.42500	338
23.43333	337
23.44167	338
23.45000	339
23.45833	340
23.46667	341
23.47500	340
23.48333	338
23.49167	335
23.50000	332
23.50833	330
23.51667	328
23.52500	327
23.53333	327
23.54167	328
23.55000	329
23.55833	330
23.56667	331
23.57500	331
23.58333	332
23.59167	334
23.60000	336
23.60833	338
23.61667	339
23.62500	338
23.63333	336
23.64167	335
23.65000	335
23.65833	335
23.66667	335
23.67500	333
23.68333	328
23.69167	322
23.70000	316
23.70833	312
23.71667	311
23.72500	310
23.73333	308
23.74167	305
23.75000	303
23.75833	300
23.76667	299
23.77500	300
23.78333	300
23.79167	301
23.80000	300
23.80833	298
23.81667	294
23.82500	290
23.83333	287
23.84167	285
23.85000	285
23.85833	286
23.86667	286
23.87500	287
23.88333	289
23.89167	291
23.90000	292
23.90833	293
23.91667	292
23.92500	291
23.93333	292
23.94167	293
23.95000	295
23.95833	294
23.96667	289
23.97500	280
23.98333	270
23.99167	261
24.00000	254
24.00833	250
24.01667	250
24.02500	252
24.03333	255
24.04167	258
24.05000	261
24.05833	263
24.06667	266
24.07500	269
24.08333	274
24.09167	279
24.10000	283
24.10833	286
24.11667	286
24.12500	282
24.13333	276
24.14167	270
24.15000	265
24.15833	261
24.16667	260
24.17500	261
24.18333	262
24.19167	264
24.20000	266
24.20833	267
24.21667	268
24.22500	267
24.23333	265
24.24167	264
24.25000	262
24.25833	263
24.26667	266
24.27500	270
24.28333	274
24.29167	276
24.30000	278
24.30833	279
24.31667	281
24.32500	283
24.33333	286
24.34167	289
24.35000	292
24.35833	296
24.36667	300
24.37500	305
24.38333	309
24.39167	312
24.40000	316
24.40833	318
24.41667	318
24.42500	317
24.43333	315
24.44167	315
24.45000	317
24.45833	322
24.46667	329
24.47500	335
24.48333	338
24.49167	338
24.50000	336
24.50833	334
24.51667	331
24.52500	330
24.53333	329
24.54167	330
24.55000	329
24.55833	330
24.56667	331
24.57500	334
24.58333	338
24.59167	344
24.60000	351
24.60833	360
24.61667	368
24.62500	373
24.63333	375
24.64167	375
24.65000	372
24.65833	369
24.66667	366
24.67500	363
24.68333	362
24.69167	362
24.70000	365
24.70833	369
24.71667	373
24.72500	373
24.73333	371
24.74167	368
24.75000	365
24.75833	365
24.76667	370
24.77500	375
24.78333	379
24.79167	379
24.80000	378
24.80833	375
24.81667	372
24.82500	372
24.83333	372
24.84167	374
24.85000	374
24.85833	374
24.86667	372
24.87500	370
24.88333	368
24.89167	366
24.90000	364
24.90833	361
24.91667	357
24.92500	354
24.93333	349
24.94167	344
24.95000	337
24.95833	331
24.96667	326
24.97500	323
24.98333	324
24.99167	327
25.00000	331
25.00833	333
25.01667	335
25.02500	333
25.03333	330
25.04167	327
25.05000	326
25.05833	326
25.06667	327
25.07500	328
25.08333	328
25.09167	326
25.10000	322
25.10833	317
25.11667	312
25.12500	308
25.13333	305
25.14167	303
25.15000	302
25.15833	301
25.16667	299
25.17500	296
25.18333	293
25.19167	290
25.20000	289
25.20833	289
25.21667	289
25.22500	290
25.23333	290
25.24167	288
25.25000	287
25.25833	286
25.26667	287
25.27500	289
25.28333	290
25.29167	289
25.30000	287
25.30833	285
25.31667	283
25.32500	282
25.33333	283
25.34167	284
25.35000	283
25.35833	281
25.36667	278
25.37500	275
25.38333	273
25.39167	272
25.40000	272
25.40833	272
25.41667	272
25.42500	270
25.43333	266
25.44167	261
25.45000	257
25.45833	254
25.46667	253
25.47500	254
25.48333	253
25.49167	249
25.50000	245
25.50833	240
25.51667	236
25.52500	234
25.53333	235
25.54167	237
25.55000	242
25.55833	247
25.56667	251
25.57500	254
25.58333	254
25.59167	253
25.60000	250
25.60833	248
25.61667	245
25.62500	243
25.63333	243
25.64167	242
25.65000	242
25.65833	241
25.66667	240
25.67500	240
25.68333	241
25.69167	244
25.70000	248
25.70833	251
25.71667	252
25.72500	250
25.73333	245
25.74167	240
25.75000	234
25.75833	229
25.76667	228
25.77500	230
25.78333	234
25.79167	239
25.80000	242
25.80833	241
25.81667	239
25.82500	234
25.83333	228
25.84167	223
25.85000	219
25.85833	218
25.86667	220
25.87500	225
25.88333	230
25.89167	236
25.90000	240
25.90833	243
25.91667	244
25.92500	244
25.93333	243
25.94167	241
25.95000	238
25.95833	237
25.96667	236
25.97500	237
25.98333	239
25.99167	241
26.00000	243
26.00833	244
26.01667	245
26.02500	244
26.03333	243
26.04167	241
26.05000	239
26.05833	237
26.06667	237
26.07500	238
26.08333	240
26.09167	243
26.10000	247
26.10833	254
26.11667	260
26.12500	264
26.13333	266
26.14167	266
26.15000	264
26.15833	263
26.16667	261
26.17500	260
26.18333	259
26.19167	259
26.20000	260
26.20833	260
26.21667	260
26.22500	262
26.23333	267
26.24167	274
26.25000	283
26.25833	290
26.26667	294
26.27500	295
26.28333	294
26.29167	292
26.30000	290
26.30833	288
26.31667	287
26.32500	286
26.33333	285
26.34167	286
26.35000	288
26.35833	291
26.36667	295
26.37500	300
26.38333	304
26.39167	307
26.40000	309
26.40833	310
26.41667	312
26.42500	314
26.43333	317
26.44167	320
26.45000	323
26.45833	325
26.46667	324
26.47500	322
26.48333	320
26.49167	318
26.50000	316
26.50833	315
26.51667	316
26.52500	317
26.53333	318
26.54167	320
26.55000	320
26.55833	320
26.56667	320
26.57500	321
26.58333	323
26.59167	326
26.60000	329
26.60833	332
26.61667	334
26.62500	339
26.63333	344
26.64167	350
26.65000	354
26.65833	356
26.66667	355
26.67500	353
26.68333	349
26.69167	346
26.70000	343
26.70833	342
26.71667	341
26.72500	339
26.73333	336
26.74167	336
26.75000	337
26.75833	340
26.76667	344
26.77500	347
26.78333	349
26.79167	350
26.80000	350
26.80833	349
26.81667	347
26.82500	342
26.83333	338
26.84167	335
26.85000	334
26.85833	336
26.86667	338
26.87500	341
26.88333	345
26.89167	349
26.90000	352
26.90833	353
26.91667	352
26.92500	350
26.93333	346
26.94167	344
26.95000	344
26.95833	345
26.96667	346
26.97500	344
26.98333	341
26.99167	335
27.00000	331
27.00833	328
27.01667	328
27.02500	332
27.03333	339
27.04167	344
27.05000	347
27.05833	347
27.06667	346
27.07500	343
27.08333	341
27.09167	338
27.10000	335
27.10833	333
27.11667	331
27.12500	331
27.13333	331
27.14167	332
27.15000	333
27.15833	333
27.16667	332
27.17500	329
27.18333	327
27.19167	325
27.20000	325
27.20833	327
27.21667	331
27.22500	335
27.23333	337
27.24167	338
27.25000	336
27.25833	333
27.26667	329
27.27500	324
27.28333	321
27.29167	319
27.30000	318
27.30833	317
27.31667	317
27.32500	317
27.33333	319
27.34167	321
27.35000	323
27.35833	323
27.36667	322
27.37500	321
27.38333	319
27.39167	319
27.40000	319
27.40833	319
27.41667	320
27.42500	321
27.43333	321
27.44167	320
27.45000	317
27.45833	315
27.46667	316
27.47500	318
27.48333	321
27.49167	324
27.50000	324
27.50833	322
27.51667	318
27.52500	315
27.53333	313
27.54167	312
27.55000	313
27.55833	313
27.56667	313
27.57500	312
27.58333	310
27.59167	310
27.60000	310
27.60833	312
27.61667	314
27.62500	315
27.63333	316
27.64167	316
27.65000	316
27.65833	317
27.66667	320
27.67500	324
27.68333	327
27.69167	330
27.70000	332
27.70833	334
27.71667	336
27.72500	341
27.73333	345
27.74167	349
27.75000	350
27.75833	349
27.76667	348
27.77500	348
27.78333	351
27.79167	357
27.80000	364
27.80833	372
27.81667	379
27.82500	382
27.83333	382
27.84167	379
27.85000	377
27.85833	377
27.86667	381
27.87500	387
27.88333	392
27.89167	395
27.90000	397
27.90833	398
27.91667	399
27.92500	402
27.93333	407
27.94167	413
27.95000	419
27.95833	423
27.96667	424
27.97500	424
27.98333	426
27.99167	431
28.00000	436
28.00833	440
28.01667	443
28.02500	444
28.03333	445
28.04167	449
28.05000	456
28.05833	463
28.06667	466
28.07500	467
28.08333	468
28.09167	470
28.10000	474
28.10833	481
28.11667	489
28.12500	494
28.13333	497
28.14167	499
28.15000	500
28.15833	501
28.16667	502
28.17500	502
28.18333	501
28.19167	500
28.20000	502
28.20833	508
28.21667	516
28.22500	527
28.23333	537
28.24167	547
28.25000	554
28.25833	560
28.26667	563
28.27500	566
28.28333	566
28.29167	564
28.30000	561
28.30833	557
28.31667	553
28.32500	550
28.33333	548
28.34167	548
28.35000	551
28.35833	555
28.36667	560
28.37500	564
28.38333	566
28.39167	565
28.40000	565
28.40833	567
28.41667	570
28.42500	573
28.43333	577
28.44167	580
28.45000	582
28.45833	583
28.46667	584
28.47500	585
28.48333	586
28.49167	589
28.50000	592
28.50833	597
28.51667	600
28.52500	600
28.53333	596
28.54167	591
28.55000	585
28.55833	580
28.56667	579
28.57500	578
28.58333	578
28.59167	578
28.60000	578
28.60833	577
28.61667	575
28.62500	573
28.63333	571
28.64167	571
28.65000	572
28.65833	574
28.66667	577
28.67500	578
28.68333	577
28.69167	572
28.70000	565
28.70833	559
28.71667	554
28.72500	552
28.73333	553
28.74167	555
28.75000	556
28.75833	556
28.76667	554
28.77500	550
28.78333	546
28.79167	542
28.80000	538
28.80833	536
28.81667	535
28.82500	535
28.83333	537
28.84167	539
28.85000	540
28.85833	540
28.86667	540
28.87500	539
28.88333	538
28.89167	539
28.90000	539
28.90833	540
28.91667	540
28.92500	539
28.93333	537
28.94167	534
28.95000	529
28.95833	525
28.96667	522
28.97500	521
28.98333	522
28.99167	524
29.00000	526
29.00833	529
29.01667	530
29.02500	532
29.03333	533
29.04167	534
29.05000	536
29.05833	538
29.06667	543
29.07500	548
29.08333	553
29.09167	557
29.10000	560
29.10833	562
29.11667	563
29.12500	561
29.13333	559
29.14167	555
29.15000	552
29.15833	549
29.16667	549
29.17500	552
29.18333	555
29.19167	557
29.20000	558
29.20833	559
29.21667	560
29.22500	563
29.23333	567
29.24167	572
29.25000	577
29.25833	581
29.26667	584
29.27500	586
29.28333	587
29.29167	590
29.30000	592
29.30833	594
29.31667	597
29.32500	600
29.33333	603
29.34167	605
29.35000	607
29.35833	610
29.36667	614
29.37500	619
29.38333	624
29.39167	629
29.40000	633
29.40833	637
29.41667	642
29.42500	647
29.43333	653
29.44167	658
29.45000	663
29.45833	669
29.46667	677
29.47500	687
29.48333	696
29.49167	703
29.50000	706
29.50833	707
29.51667	707
29.52500	710
29.53333	717
29.54167	726
29.55000	736
29.55833	745
29.56667	752
29.57500	759
29.58333	766
29.59167	774
29.60000	784
29.60833	798
29.61667	813
29.62500	830
29.63333	846
29.64167	861
29.65000	876
29.65833	891
29.66667	907
29.67500	921
29.68333	934
29.69167	947
29.70000	963
29.70833	984
29.71667	1006
29.72500	1030
29.73333	1055
29.74167	1078
29.75000	1101
29.75833	1124
29.76667	1151
29.77500	1179
29.78333	1210
29.79167	1241
29.80000	1273
29.80833	1307
29.81667	1340
29.82500	1374
29.83333	1410
29.84167	1448
29.85000	1489
29.85833	1531
29.86667	1576
29.87500	1621
29.88333	1669
29.89167	1720
29.90000	1771
29.90833	1824
29.91667	1878
29.92500	1934
29.93333	1993
29.94167	2056
29.95000	2125
29.95833	2197
29.96667	2274
29.97500	2352
29.98333	2434
29.99167	2520
30.00000	2605
30.00833	2691
30.01667	2776
30.02500	2862
30.03333	2951
30.04167	3043
30.05000	3143
30.05833	3245
30.06667	3353
30.07500	3463
30.08333	3576
30.09167	3694
30.10000	3813
30.10833	3939
30.11667	4066
30.12500	4198
30.13333	4334
30.14167	4471
30.15000	4612
30.15833	4752
30.16667	4899
30.17500	5046
30.18333	5197
30.19167	5353
30.20000	5507
30.20833	5666
30.21667	5824
30.22500	5986
30.23333	6150
30.24167	6314
30.25000	6482
30.25833	6648
30.26667	6819
30.27500	6991
30.28333	7164
30.29167	7341
30.30000	7514
30.30833	7691
30.31667	7864
30.32500	8038
30.33333	8212
30.34167	8384
30.35000	8561
30.35833	8735
30.36667	8911
30.37500	9085
30.38333	9257
30.39167	9429
30.40000	9595
30.40833	9762
30.41667	9922
30.42500	10083
30.43333	10244
30.44167	10401
30.45000	10559
30.45833	10711
30.46667	10862
30.47500	11007
30.48333	11147
30.49167	11286
30.50000	11419
30.50833	11551
30.51667	11678
30.52500	11804
30.53333	11927
30.54167	12043
30.55000	12157
30.55833	12261
30.56667	12362
30.57500	12456
30.58333	12546
30.59167	12633
30.60000	12713
30.60833	12790
30.61667	12862
30.62500	12929
30.63333	12991
30.64167	13046
30.65000	13094
30.65833	13135
30.66667	13170
30.67500	13200
30.68333	13223
30.69167	13241
30.70000	13251
30.70833	13254
30.71667	13249
30.72500	13239
30.73333	13223
30.74167	13202
30.75000	13178
30.75833	13150
30.76667	13118
30.77500	13081
30.78333	13037
30.79167	12984
30.80000	12925
30.80833	12858
30.81667	12788
30.82500	12712
30.83333	12631
30.84167	12548
30.85000	12460
30.85833	12370
30.86667	12272
30.87500	12169
30.88333	12060
30.89167	11943
30.90000	11826
30.90833	11704
30.91667	11583
30.92500	11461
30.93333	11336
30.94167	11209
30.95000	11073
30.95833	10936
30.96667	10792
30.97500	10646
30.98333	10500
30.99167	10351
31.00000	10204
31.00833	10050
31.01667	9898
31.02500	9741
31.03333	9582
31.04167	9426
31.05000	9269
31.05833	9117
31.06667	8964
31.07500	8812
31.08333	8656
31.09167	8494
31.10000	8333
31.10833	8167
31.11667	8004
31.12500	7843
31.13333	7683
31.14167	7528
31.15000	7371
31.15833	7217
31.16667	7059
31.17500	6903
31.18333	6748
31.19167	6592
31.20000	6442
31.20833	6292
31.21667	6145
31.22500	5998
31.23333	5852
31.24167	5710
31.25000	5567
31.25833	5429
31.26667	5289
31.27500	5150
31.28333	5013
31.29167	4876
31.30000	4747
31.30833	4621
31.31667	4501
31.32500	4383
31.33333	4268
31.34167	4155
31.35000	4041
31.35833	3929
31.36667	3816
31.37500	3706
31.38333	3600
31.39167	3497
31.40000	3399
31.40833	3304
31.41667	3212
31.42500	3121
31.43333	3032
31.44167	2946
31.45000	2859
31.45833	2775
31.46667	2689
31.47500	2607
31.48333	2528
31.49167	2451
31.50000	2380
31.50833	2310
31.51667	2242
31.52500	2172
31.53333	2103
31.54167	2037
31.55000	1974
31.55833	1916
31.56667	1862
31.57500	1812
31.58333	1764
31.59167	1716
31.60000	1670
31.60833	1622
31.61667	1574
31.62500	1527
31.63333	1480
31.64167	1437
31.65000	1396
31.65833	1357
31.66667	1318
31.67500	1281
31.68333	1247
31.69167	1214
31.70000	1186
31.70833	1160
31.71667	1136
31.72500	1110
31.73333	1083
31.74167	1054
31.75000	1023
31.75833	994
31.76667	967
31.77500	942
31.78333	918
31.79167	895
31.80000	873
31.80833	851
31.81667	830
31.82500	808
31.83333	786
31.84167	765
31.85000	746
31.85833	729
31.86667	717
31.87500	706
31.88333	697
31.89167	688
31.90000	679
31.90833	669
31.91667	658
31.92500	647
31.93333	636
31.94167	625
31.95000	615
31.95833	608
31.96667	603
31.97500	598
31.98333	591
31.99167	581
32.00000	570
32.00833	557
32.01667	547
32.02500	539
32.03333	533
32.04167	526
32.05000	520
32.05833	512
32.06667	504
32.07500	496
32.08333	489
32.09167	482
32.10000	477
32.10833	473
32.11667	469
32.12500	466
32.13333	463
32.14167	461
32.15000	460
32.15833	457
32.16667	452
32.17500	448
32.18333	444
32.19167	441
32.20000	439
32.20833	439
32.21667	438
32.22500	434
32.23333	428
32.24167	420
32.25000	412
32.25833	406
32.26667	403
32.27500	402
32.28333	404
32.29167	407
32.30000	410
32.30833	412
32.31667	414
32.32500	414
32.33333	414
32.34167	415
32.35000	417
32.35833	420
32.36667	424
32.37500	428
32.38333	431
32.39167	431
32.40000	431
32.40833	428
32.41667	427
32.42500	426
32.43333	427
32.44167	430
32.45000	434
32.45833	438
32.46667	440
32.47500	441
32.48333	442
32.49167	444
32.50000	449
32.50833	457
32.51667	465
32.52500	472
32.53333	478
32.54167	484
32.55000	489
32.55833	494
32.56667	502
32.57500	511
32.58333	520
32.59167	529
32.60000	538
32.60833	549
32.61667	560
32.62500	572
32.63333	583
32.64167	592
32.65000	601
32.65833	609
32.66667	619
32.67500	630
32.68333	644
32.69167	660
32.70000	674
32.70833	686
32.71667	697
32.72500	709
32.73333	721
32.74167	735
32.75000	750
32.75833	765
32.76667	780
32.77500	795
32.78333	812
32.79167	831
32.80000	850
32.80833	868
32.81667	886
32.82500	904
32.83333	923
32.84167	940
32.85000	957
32.85833	972
32.86667	988
32.87500	1007
32.88333	1030
32.89167	1057
32.90000	1085
32.90833	1113
32.91667	1139
32.92500	1163
32.93333	1185
32.94167	1208
32.95000	1232
32.95833	1256
32.96667	1281
32.97500	1307
32.98333	1333
32.99167	1359
33.00000	1383
33.00833	1406
33.01667	1429
33.02500	1451
33.03333	1473
33.04167	1494
33.05000	1515
33.05833	1536
33.06667	1558
33.07500	1580
33.08333	1605
33.09167	1631
33.10000	1657
33.10833	1682
33.11667	1707
33.12500	1730
33.13333	1754
33.14167	1780
33.15000	1808
33.15833	1836
33.16667	1867
33.17500	1896
33.18333	1924
33.19167	1950
33.20000	1972
33.20833	1992
33.21667	2012
33.22500	2032
33.23333	2054
33.24167	2075
33.25000	2096
33.25833	2116
33.26667	2136
33.27500	2156
33.28333	2176
33.29167	2198
33.30000	2219
33.30833	2241
33.31667	2261
33.32500	2281
33.33333	2301
33.34167	2319
33.35000	2337
33.35833	2353
33.36667	2369
33.37500	2385
33.38333	2400
33.39167	2414
33.40000	2426
33.40833	2437
33.41667	2447
33.42500	2457
33.43333	2466
33.44167	2475
33.45000	2484
33.45833	2492
33.46667	2498
33.47500	2503
33.48333	2508
33.49167	2512
33.50000	2517
33.50833	2522
33.51667	2527
33.52500	2532
33.53333	2536
33.54167	2540
33.55000	2544
33.55833	2546
33.56667	2548
33.57500	2548
33.58333	2547
33.59167	2545
33.60000	2543
33.60833	2540
33.61667	2537
33.62500	2532
33.63333	2526
33.64167	2519
33.65000	2509
33.65833	2500
33.66667	2488
33.67500	2477
33.68333	2468
33.69167	2459
33.70000	2451
33.70833	2445
33.71667	2437
33.72500	2426
33.73333	2412
33.74167	2397
33.75000	2379
33.75833	2362
33.76667	2345
33.77500	2328
33.78333	2312
33.79167	2296
33.80000	2281
33.80833	2266
33.81667	2250
33.82500	2233
33.83333	2215
33.84167	2195
33.85000	2174
33.85833	2154
33.86667	2134
33.87500	2114
33.88333	2093
33.89167	2071
33.90000	2049
33.90833	2028
33.91667	2009
33.92500	1989
33.93333	1969
33.94167	1948
33.95000	1923
33.95833	1898
33.96667	1874
33.97500	1851
33.98333	1829
33.99167	1808
34.00000	1787
34.00833	1765
34.01667	1743
34.02500	1722
34.03333	1702
34.04167	1680
34.05000	1658
34.05833	1637
34.06667	1616
34.07500	1597
34.08333	1577
34.09167	1556
34.10000	1535
34.10833	1512
34.11667	1489
34.12500	1465
34.13333	1441
34.14167	1418
34.15000	1394
34.15833	1371
34.16667	1348
34.17500	1326
34.18333	1304
34.19167	1282
34.20000	1261
34.20833	1239
34.21667	1216
34.22500	1193
34.23333	1171
34.24167	1153
34.25000	1137
34.25833	1122
34.26667	1107
34.27500	1092
34.28333	1074
34.29167	1055
34.30000	1036
34.30833	1018
34.31667	1000
34.32500	981
34.33333	962
34.34167	941
34.35000	919
34.35833	899
34.36667	879
34.37500	863
34.38333	849
34.39167	837
34.40000	826
34.40833	812
34.41667	797
34.42500	780
34.43333	762
34.44167	746
34.45000	731
34.45833	717
34.46667	703
34.47500	687
34.48333	669
34.49167	650
34.50000	634
34.50833	620
34.51667	610
34.52500	600
34.53333	591
34.54167	579
34.55000	565
34.55833	551
34.56667	538
34.57500	526
34.58333	514
34.59167	502
34.60000	490
34.60833	481
34.61667	472
34.62500	464
34.63333	455
34.64167	446
34.65000	435
34.65833	424
34.66667	415
34.67500	406
34.68333	399
34.69167	392
34.70000	387
34.70833	382
34.71667	377
34.72500	371
34.73333	364
34.74167	357
34.75000	349
34.75833	341
34.76667	333
34.77500	327
34.78333	322
34.79167	319
34.80000	316
34.80833	314
34.81667	312
34.82500	309
34.83333	305
34.84167	301
34.85000	295
34.85833	288
34.86667	282
34.87500	277
34.88333	273
34.89167	271
34.90000	269
34.90833	264
34.91667	257
34.92500	249
34.93333	241
34.94167	233
34.95000	227
34.95833	222
34.96667	218
34.97500	215
34.98333	212
34.99167	210
35.00000	208
35.00833	206
35.01667	204
35.02500	203
35.03333	203
35.04167	201
35.05000	198
35.05833	193
35.06667	188
35.07500	182
35.08333	177
35.09167	172
35.10000	168
35.10833	166
35.11667	165
35.12500	167
35.13333	172
35.14167	176
35.15000	180
35.15833	182
35.16667	178
35.17500	172
35.18333	165
35.19167	158
35.20000	152
35.20833	150
35.21667	148
35.22500	146
35.23333	142
35.24167	139
35.25000	135
35.25833	134
35.26667	136
35.27500	140
35.28333	144
35.29167	148
35.30000	149
35.30833	147
35.31667	143
35.32500	138
35.33333	132
35.34167	127
35.35000	125
35.35833	124
35.36667	123
35.37500	123
35.38333	121
35.39167	117
35.40000	114
35.40833	112
35.41667	111
35.42500	111
35.43333	110
35.44167	109
35.45000	106
35.45833	103
35.46667	101
35.47500	100
35.48333	100
35.49167	100
35.50000	101
35.50833	100
35.51667	98
35.52500	95
35.53333	91
35.54167	87
35.55000	84
35.55833	81
35.56667	79
35.57500	79
35.58333	81
35.59167	85
35.60000	89
35.60833	93
35.61667	94
35.62500	95
35.63333	95
35.64167	96
35.65000	100
35.65833	103
35.66667	103
35.67500	101
35.68333	96
35.69167	90
35.70000	84
35.70833	79
35.71667	75
35.72500	75
35.73333	77
35.74167	81
35.75000	86
35.75833	90
35.76667	92
35.77500	91
35.78333	89
35.79167	86
35.80000	83
35.80833	80
35.81667	78
35.82500	76
35.83333	73
35.84167	71
35.85000	71
35.85833	73
35.86667	75
35.87500	76
35.88333	77
35.89167	77
35.90000	76
35.90833	77
35.91667	78
35.92500	79
35.93333	80
35.94167	80
35.95000	81
35.95833	83
35.96667	84
35.97500	85
35.98333	85
35.99167	83
36.00000	81
36.00833	78
36.01667	76
36.02500	75
36.03333	75
36.04167	73
36.05000	69
36.05833	64
36.06667	61
36.07500	60
36.08333	62
36.09167	67
36.10000	73
36.10833	78
36.11667	82
36.12500	84
36.13333	84
36.14167	82
36.15000	78
36.15833	74
36.16667	71
36.17500	70
36.18333	71
36.19167	72
36.20000	73
36.20833	74
36.21667	75
36.22500	76
36.23333	77
36.24167	77
36.25000	76
36.25833	73
36.26667	70
36.27500	68
36.28333	68
36.29167	69
36.30000	71
36.30833	73
36.31667	74
36.32500	76
36.33333	79
36.34167	81
36.35000	84
36.35833	87
36.36667	90
36.37500	92
36.38333	94
36.39167	94
36.40000	93
36.40833	92
36.41667	90
36.42500	88
36.43333	87
36.44167	86
36.45000	87
36.45833	86
36.46667	83
36.47500	78
36.48333	72
36.49167	66
36.50000	63
36.50833	64
36.51667	66
36.52500	70
36.53333	73
36.54167	75
36.55000	76
36.55833	74
36.56667	71
36.57500	68
36.58333	65
36.59167	63
36.60000	63
36.60833	66
36.61667	71
36.62500	77
36.63333	84
36.64167	90
36.65000	93
36.65833	93
36.66667	90
36.67500	86
36.68333	82
36.69167	79
36.70000	78
36.70833	78
36.71667	79
36.72500	79
36.73333	78
36.74167	77
36.75000	78
36.75833	80
36.76667	85
36.77500	90
36.78333	95
36.79167	97
36.80000	95
36.80833	91
36.81667	87
36.82500	83
36.83333	80
36.84167	79
36.85000	79
36.85833	80
36.86667	80
36.87500	80
36.88333	79
36.89167	78
36.90000	77
36.90833	77
36.91667	77
36.92500	76
36.93333	74
36.94167	72
36.95000	69
36.95833	68
36.96667	72
36.97500	79
36.98333	85
36.99167	91
37.00000	93
37.00833	92
37.01667	88
37.02500	84
37.03333	81
37.04167	78
37.05000	76
37.05833	74
37.06667	74
37.07500	73
37.08333	74
37.09167	74
37.10000	75
37.10833	75
37.11667	74
37.12500	72
37.13333	71
37.14167	69
37.15000	69
37.15833	71
37.16667	74
37.17500	78
37.18333	83
37.19167	88
37.20000	92
37.20833	95
37.21667	97
37.22500	96
37.23333	92
37.24167	89
37.25000	89
37.25833	91
37.26667	95
37.27500	98
37.28333	98
37.29167	96
37.30000	94
37.30833	94
37.31667	96
37.32500	100
37.33333	103
37.34167	105
37.35000	104
37.35833	102
37.36667	101
37.37500	102
37.38333	103
37.39167	105
37.40000	107
37.40833	108
37.41667	108
37.42500	104
37.43333	98
37.44167	90
37.45000	83
37.45833	79
37.46667	80
37.47500	83
37.48333	86
37.49167	87
37.50000	88
37.50833	88
37.51667	90
37.52500	95
37.53333	100
37.54167	104
37.55000	108
37.55833	110
37.56667	113
37.57500	116
37.58333	118
37.59167	121
37.60000	122
37.60833	123
37.61667	122
37.62500	120
37.63333	117
37.64167	115
37.65000	113
37.65833	114
37.66667	116
37.67500	119
37.68333	121
37.69167	122
37.70000	122
37.70833	122
37.71667	124
37.72500	128
37.73333	132
37.74167	135
37.75000	138
37.75833	140
37.76667	138
37.77500	134
37.78333	130
37.79167	126
37.80000	124
37.80833	123
37.81667	123
37.82500	124
37.83333	126
37.84167	129
37.85000	134
37.85833	138
37.86667	142
37.87500	146
37.88333	149
37.89167	151
37.90000	152
37.90833	150
37.91667	148
37.92500	147
37.93333	145
37.94167	144
37.95000	143
37.95833	142
37.96667	141
37.97500	142
37.98333	145
37.99167	149
38.00000	153
38.00833	158
38.01667	161
38.02500	162
38.03333	160
38.04167	156
38.05000	151
38.05833	146
38.06667	142
38.07500	139
38.08333	140
38.09167	143
38.10000	147
38.10833	151
38.11667	154
38.12500	156
38.13333	156
38.14167	158
38.15000	160
38.15833	164
38.16667	168
38.17500	172
38.18333	175
38.19167	178
38.20000	178
38.20833	173
38.21667	168
38.22500	164
38.23333	162
38.24167	164
38.25000	167
38.25833	171
38.26667	173
38.27500	174
38.28333	175
38.29167	175
38.30000	174
38.30833	173
38.31667	173
38.32500	174
38.33333	176
38.34167	179
38.35000	182
38.35833	184
38.36667	183
38.37500	181
38.38333	178
38.39167	175
38.40000	172
38.40833	170
38.41667	169
38.42500	168
38.43333	167
38.44167	167
38.45000	168
38.45833	170
38.46667	170
38.47500	170
38.48333	171
38.49167	173
38.50000	175
38.50833	178
38.51667	181
38.52500	183
38.53333	185
38.54167	185
38.55000	186
38.55833	186
38.56667	185
38.57500	184
38.58333	182
38.59167	180
38.60000	179
38.60833	179
38.61667	179
38.62500	179
38.63333	178
38.64167	175
38.65000	171
38.65833	168
38.66667	166
38.67500	167
38.68333	169
38.69167	173
38.70000	177
38.70833	181
38.71667	184
38.72500	188
38.73333	192
38.74167	195
38.75000	197
38.75833	199
38.76667	197
38.77500	193
38.78333	189
38.79167	186
38.80000	185
38.80833	186
38.81667	188
38.82500	191
38.83333	193
38.84167	193
38.85000	191
38.85833	188
38.86667	186
38.87500	186
38.88333	187
38.89167	189
38.90000	191
38.90833	192
38.91667	193
38.92500	194
38.93333	196
38.94167	198
38.95000	201
38.95833	204
38.96667	207
38.97500	209
38.98333	210
38.99167	210
39.00000	209
39.00833	210
39.01667	211
39.02500	212
39.03333	213
39.04167	213
39.05000	212
39.05833	209
39.06667	206
39.07500	203
39.08333	201
39.09167	202
39.10000	205
39.10833	209
39.11667	214
39.12500	219
39.13333	224
39.14167	226
39.15000	226
39.15833	224
39.16667	222
39.17500	219
39.18333	218
39.19167	218
39.20000	219
39.20833	218
39.21667	216
39.22500	213
39.23333	211
39.24167	211
39.25000	211
39.25833	213
39.26667	214
39.27500	216
39.28333	217
39.29167	219
39.30000	221
39.30833	225
39.31667	231
39.32500	239
39.33333	247
39.34167	255
39.35000	261
39.35833	262
39.36667	259
39.37500	251
39.38333	241
39.39167	232
39.40000	227
39.40833	226
39.41667	229
39.42500	234
39.43333	240
39.44167	243
39.45000	246
39.45833	247
39.46667	248
39.47500	248
39.48333	247
39.49167	245
39.50000	242
39.50833	237
39.51667	231
39.52500	227
39.53333	224
39.54167	225
39.55000	229
39.55833	232
39.56667	232
39.57500	229
39.58333	226
39.59167	224
39.60000	224
39.60833	228
39.61667	235
39.62500	242
39.63333	248
39.64167	252
39.65000	254
39.65833	253
39.66667	251
39.67500	248
39.68333	245
39.69167	243
39.70000	241
39.70833	238
39.71667	235
39.72500	236
39.73333	239
39.74167	243
39.75000	247
39.75833	248
39.76667	246
39.77500	241
39.78333	234
39.79167	227
39.80000	223
39.80833	224
39.81667	227
39.82500	232
39.83333	237
39.84167	241
39.85000	244
39.85833	245
39.86667	246
39.87500	248
39.88333	247
39.89167	244
39.90000	240
39.90833	238
39.91667	237
39.92500	239
39.93333	242
39.94167	244
39.95000	244
39.95833	243
39.96667	239
39.97500	235
39.98333	233
39.99167	234
40.00000	236
40.00833	239
40.01667	242
40.02500	243
40.03333	244
40.04167	245
40.05000	246
40.05833	247
40.06667	248
40.07500	248
40.08333	247
40.09167	247
40.10000	246
40.10833	244
40.11667	243
40.12500	242
40.13333	242
40.14167	242
40.15000	242
40.15833	241
40.16667	240
40.17500	238
40.18333	236
40.19167	234
40.20000	232
40.20833	232
40.21667	233
40.22500	234
40.23333	235
40.24167	234
40.25000	230
40.25833	227
40.26667	226
40.27500	227
40.28333	228
40.29167	229
40.30000	229
40.30833	232
40.31667	236
40.32500	243
40.33333	251
40.34167	257
40.35000	259
40.35833	259
40.36667	258
40.37500	256
40.38333	254
40.39167	252
40.40000	251
40.40833	250
40.41667	250
40.42500	249
40.43333	248
40.44167	247
40.45000	247
40.45833	247
40.46667	249
40.47500	252
40.48333	252
40.49167	251
40.50000	249
40.50833	248
40.51667	248
40.52500	250
40.53333	253
40.54167	257
40.55000	260
40.55833	263
40.56667	267
40.57500	269
40.58333	270
40.59167	269
40.60000	268
40.60833	266
40.61667	265
40.62500	265
40.63333	267
40.64167	270
40.65000	273
40.65833	277
40.66667	281
40.67500	284
40.68333	285
40.69167	283
40.70000	282
40.70833	281
40.71667	282
40.72500	283
40.73333	285
40.74167	287
40.75000	289
40.75833	291
40.76667	292
40.77500	292
40.78333	292
40.79167	294
40.80000	298
40.80833	304
40.81667	311
40.82500	317
40.83333	321
40.84167	323
40.85000	323
40.85833	321
40.86667	319
40.87500	318
40.88333	318
40.89167	321
40.90000	325
40.90833	330
40.91667	334
40.92500	338
40.93333	340
40.94167	342
40.95000	345
40.95833	348
40.96667	351
40.97500	353
40.98333	354
40.99167	355
41.00000	357
41.00833	363
41.01667	371
41.02500	382
41.03333	393
41.04167	404
41.05000	412
41.05833	419
41.06667	425
41.07500	430
41.08333	436
41.09167	442
41.10000	449
41.10833	457
41.11667	463
41.12500	467
41.13333	470
41.14167	472
41.15000	474
41.15833	477
41.16667	482
41.17500	490
41.18333	500
41.19167	511
41.20000	523
41.20833	534
41.21667	544
41.22500	552
41.23333	557
41.24167	560
41.25000	561
41.25833	562
41.26667	565
41.27500	569
41.28333	575
41.29167	582
41.30000	589
41.30833	594
41.31667	597
41.32500	597
41.33333	595
41.34167	593
41.35000	593
41.35833	594
41.36667	596
41.37500	597
41.38333	598
41.39167	598
41.40000	600
41.40833	605
41.41667	612
41.42500	619
41.43333	624
41.44167	630
41.45000	634
41.45833	638
41.46667	642
41.47500	645
41.48333	647
41.49167	648
41.50000	648
41.50833	648
41.51667	649
41.52500	650
41.53333	649
41.54167	649
41.55000	648
41.55833	647
41.56667	645
41.57500	642
41.58333	637
41.59167	631
41.60000	627
41.60833	623
41.61667	622
41.62500	622
41.63333	626
41.64167	629
41.65000	631
41.65833	631
41.66667	628
41.67500	624
41.68333	620
41.69167	616
41.70000	613
41.70833	608
41.71667	604
41.72500	599
41.73333	594
41.74167	590
41.75000	586
41.75833	582
41.76667	575
41.77500	568
41.78333	563
41.79167	560
41.80000	560
41.80833	561
41.81667	563
41.82500	562
41.83333	558
41.84167	552
41.85000	543
41.85833	534
41.86667	525
41.87500	517
41.88333	508
41.89167	498
41.90000	490
41.90833	482
41.91667	478
41.92500	476
41.93333	478
41.94167	477
41.95000	474
41.95833	467
41.96667	459
41.97500	450
41.98333	443
41.99167	436
42.00000	429
42.00833	420
42.01667	411
42.02500	401
42.03333	391
42.04167	385
42.05000	381
42.05833	379
42.06667	376
42.07500	372
42.08333	367
42.09167	364
42.10000	360
42.10833	357
42.11667	351
42.12500	344
42.13333	337
42.14167	330
42.15000	325
42.15833	319
42.16667	311
42.17500	302
42.18333	293
42.19167	285
42.20000	280
42.20833	278
42.21667	278
42.22500	277
42.23333	273
42.24167	268
42.25000	263
42.25833	256
42.26667	249
42.27500	243
42.28333	236
42.29167	230
42.30000	224
42.30833	220
42.31667	215
42.32500	210
42.33333	204
42.34167	198
42.35000	193
42.35833	188
42.36667	185
42.37500	183
42.38333	180
42.39167	176
42.40000	171
42.40833	164
42.41667	158
42.42500	155
42.43333	154
42.44167	154
42.45000	154
42.45833	154
42.46667	151
42.47500	147
42.48333	145
42.49167	145
42.50000	146
42.50833	146
42.51667	144
42.52500	139
42.53333	133
42.54167	127
42.55000	121
42.55833	117
42.56667	116
42.57500	116
42.58333	115
42.59167	113
42.60000	110
42.60833	105
42.61667	102
42.62500	100
42.63333	101
42.64167	103
42.65000	105
42.65833	106
42.66667	107
42.67500	105
42.68333	104
42.69167	102
42.70000	99
42.70833	97
42.71667	95
42.72500	93
42.73333	92
42.74167	91
42.75000	91
42.75833	92
42.76667	91
42.77500	89
42.78333	85
42.79167	82
42.80000	78
42.80833	75
42.81667	73
42.82500	74
42.83333	77
42.84167	81
42.85000	85
42.85833	87
42.86667	86
42.87500	81
42.88333	76
42.89167	70
42.90000	66
42.90833	63
42.91667	62
42.92500	63
42.93333	66
42.94167	68
42.95000	70
42.95833	71
42.96667	71
42.97500	70
42.98333	70
42.99167	70
43.00000	69
43.00833	67
43.01667	63
43.02500	59
43.03333	55
43.04167	52
43.05000	50
43.05833	50
43.06667	52
43.07500	54
43.08333	57
43.09167	59
43.10000	61
43.10833	61
43.11667	60
43.12500	59
43.13333	58
43.14167	58
43.15000	58
43.15833	58
43.16667	57
43.17500	55
43.18333	53
43.19167	50
43.20000	46
43.20833	41
43.21667	37
43.22500	35
43.23333	35
43.24167	37
43.25000	40
43.25833	43
43.26667	44
43.27500	45
43.28333	46
43.29167	49
43.30000	53
43.30833	57
43.31667	59
43.32500	59
43.33333	56
43.34167	52
43.35000	48
43.35833	44
43.36667	41
43.37500	41
43.38333	44
43.39167	48
43.40000	51
43.40833	52
43.41667	51
43.42500	51
43.43333	51
43.44167	53
43.45000	55
43.45833	56
43.46667	55
43.47500	54
43.48333	52
43.49167	50
43.50000	49
43.50833	48
43.51667	49
43.52500	51
43.53333	53
43.54167	54
43.55000	53
43.55833	51
43.56667	48
43.57500	45
43.58333	43
43.59167	42
43.60000	41
43.60833	39
43.61667	37
43.62500	36
43.63333	35
43.64167	35
43.65000	37
43.65833	39
43.66667	40
43.67500	39
43.68333	37
43.69167	34
43.70000	34
43.70833	36
43.71667	39
43.72500	42
43.73333	43
43.74167	42
43.75000	39
43.75833	37
43.76667	35
43.77500	34
43.78333	32
43.79167	29
43.80000	27
43.80833	27
43.81667	28
43.82500	30
43.83333	32
43.84167	35
43.85000	35
43.85833	36
43.86667	36
43.87500	38
43.88333	40
43.89167	42
43.90000	44
43.90833	45
43.91667	45
43.92500	44
43.93333	40
43.94167	37
43.95000	35
43.95833	35
43.96667	37
43.97500	40
43.98333	42
43.99167	43
44.00000	41
44.00833	38
44.01667	35
44.02500	33
44.03333	34
44.04167	36
44.05000	39
44.05833	43
44.06667	45
44.07500	46
44.08333	47
44.09167	47
44.10000	46
44.10833	43
44.11667	40
44.12500	36
44.13333	32
44.14167	28
44.15000	24
44.15833	23
44.16667	23
44.17500	26
44.18333	32
44.19167	39
44.20000	45
44.20833	48
44.21667	48
44.22500	46
44.23333	43
44.24167	41
44.25000	40
44.25833	41
44.26667	43
44.27500	46
44.28333	49
44.29167	52
44.30000	54
44.30833	53
44.31667	52
44.32500	50
44.33333	50
44.34167	51
44.35000	52
44.35833	52
44.36667	49
44.37500	46
44.38333	41
44.39167	37
44.40000	34
44.40833	33
44.41667	34
44.42500	35
44.43333	37
44.44167	36
44.45000	33
44.45833	30
44.46667	29
44.47500	31
44.48333	36
44.49167	42
44.50000	46
44.50833	48
44.51667	49
44.52500	50
44.53333	51
44.54167	53
44.55000	55
44.55833	56
44.56667	55
44.57500	52
44.58333	48
44.59167	45
44.60000	41
44.60833	38
44.61667	35
44.62500	34
44.63333	34
44.64167	36
44.65000	38
44.65833	38
44.66667	36
44.67500	32
44.68333	29
44.69167	28
44.70000	29
44.70833	33
44.71667	38
44.72500	41
44.73333	43
44.74167	44
44.75000	43
44.75833	41
44.76667	38
44.77500	36
44.78333	36
44.79167	37
44.80000	40
44.80833	44
44.81667	47
44.82500	48
44.83333	48
44.84167	47
44.85000	44
44.85833	41
44.86667	41
44.87500	44
44.88333	47
44.89167	50
44.90000	51
44.90833	47
44.91667	41
44.92500	37
44.93333	33
44.94167	31
44.95000	32
44.95833	33
44.96667	34
44.97500	34
44.98333	34
44.99167	33
45.00000	33
45.00833	35
45.01667	39
45.02500	43
45.03333	46
45.04167	48
45.05000	47
45.05833	43
45.06667	40
45.07500	38
45.08333	36
45.09167	34
45.10000	30
45.10833	26
45.11667	22
45.12500	18
45.13333	16
45.14167	16
45.15000	19
45.15833	23
45.16667	28
45.17500	34
45.18333	40
45.19167	45
45.20000	46
45.20833	44
45.21667	40
45.22500	34
45.23333	27
45.24167	23
45.25000	23
45.25833	27
45.26667	30
45.27500	31
45.28333	30
45.29167	27
45.30000	26
45.30833	27
45.31667	30
45.32500	32
45.33333	33
45.34167	31
45.35000	28
45.35833	26
45.36667	25
45.37500	26
45.38333	25
45.39167	23
45.40000	21
45.40833	22
45.41667	25
45.42500	30
45.43333	35
45.44167	39
45.45000	41
45.45833	41
45.46667	40
45.47500	40
45.48333	39
45.49167	36
45.50000	32
45.50833	27
45.51667	22
45.52500	19
45.53333	18
45.54167	19
45.55000	22
45.55833	24
45.56667	23
45.57500	21
45.58333	19
45.59167	16
45.60000	15
45.60833	15
45.61667	17
45.62500	17
45.63333	17
45.64167	17
45.65000	18
45.65833	21
45.66667	26
45.67500	31
45.68333	34
45.69167	35
45.70000	34
45.70833	33
45.71667	32
45.72500	30
45.73333	29
45.74167	28
45.75000	29
45.75833	30
45.76667	29
45.77500	26
45.78333	21
45.79167	15
45.80000	9
45.80833	5
45.81667	2
45.82500	0
45.83333	-1
45.84167	-1
45.85000	-2
45.85833	-1
45.86667	1
45.87500	5
45.88333	12
45.89167	20
45.90000	26
45.90833	28
45.91667	27
45.92500	22
45.93333	16
45.94167	14
45.95000	17
45.95833	23
45.96667	29
45.97500	33
45.98333	33
45.99167	28
46.00000	22
46.00833	18
46.01667	17
46.02500	17
46.03333	18
46.04167	19
46.05000	19
46.05833	18
46.06667	17
46.07500	16
46.08333	15
46.09167	14
46.10000	15
46.10833	19
46.11667	24
46.12500	27
46.13333	29
46.14167	27
46.15000	24
46.15833	21
46.16667	19
46.17500	20
46.18333	22
46.19167	24
46.20000	25
46.20833	24
46.21667	21
46.22500	18
46.23333	15
46.24167	14
46.25000	17
46.25833	20
46.26667	24
46.27500	27
46.28333	28
46.29167	27
46.30000	24
46.30833	21
46.31667	18
46.32500	13
46.33333	9
46.34167	5
46.35000	3
46.35833	4
46.36667	8
46.37500	13
46.38333	18
46.39167	23
46.40000	25
46.40833	25
46.41667	24
46.42500	22
46.43333	20
46.44167	20
46.45000	20
46.45833	21
46.46667	22
46.47500	23
46.48333	22
46.49167	18
46.50000	13
46.50833	8
46.51667	5
46.52500	4
46.53333	7
46.54167	10
46.55000	12
46.55833	12
46.56667	12
46.57500	12
46.58333	13
46.59167	16
46.60000	20
46.60833	23
46.61667	26
46.62500	26
46.63333	25
46.64167	23
46.65000	22
46.65833	23
46.66667	24
46.67500	25
46.68333	25
46.69167	24
46.70000	22
46.70833	21
46.71667	21
46.72500	21
46.73333	20
46.74167	17
46.75000	12
46.75833	7
46.76667	3
46.77500	-0
46.78333	-3
46.79167	-4
46.80000	-5
46.80833	-3
46.81667	-1
46.82500	2
46.83333	6
46.84167	9
46.85000	11
46.85833	13
46.86667	15
46.87500	18
46.88333	21
46.89167	24
46.90000	27
46.90833	31
46.91667	33
46.92500	32
46.93333	28
46.94167	23
46.95000	16
46.95833	10
46.96667	6
46.97500	5
46.98333	7
46.99167	11
47.00000	15
47.00833	16
47.01667	17
47.02500	17
47.03333	16
47.04167	16
47.05000	17
47.05833	18
47.06667	20
47.07500	21
47.08333	23
47.09167	23
47.10000	23
47.10833	22
47.11667	20
47.12500	20
47.13333	22
47.14167	24
47.15000	28
47.15833	31
47.16667	34
47.17500	35
47.18333	33
47.19167	30
47.20000	26
47.20833	24
47.21667	23
47.22500	24
47.23333	25
47.24167	26
47.25000	26
47.25833	24
47.26667	22
47.27500	19
47.28333	17
47.29167	14
47.30000	11
47.30833	9
47.31667	7
47.32500	6
47.33333	4
47.34167	4
47.35000	7
47.35833	10
47.36667	12
47.37500	12
47.38333	9
47.39167	4
47.40000	-1
47.40833	-3
47.41667	-2
47.42500	1
47.43333	4
47.44167	8
47.45000	11
47.45833	12
47.46667	12
47.47500	9
47.48333	6
47.49167	4
47.50000	5
47.50833	9
47.51667	15
47.52500	19
47.53333	20
47.54167	18
47.55000	12
47.55833	6
47.56667	3
47.57500	3
47.58333	5
47.59167	8
47.60000	11
47.60833	13
47.61667	15
47.62500	16
47.63333	15
47.64167	13
47.65000	11
47.65833	10
47.66667	11
47.67500	14
47.68333	19
47.69167	24
47.70000	28
47.70833	30
47.71667	29
47.72500	25
47.73333	18
47.74167	14
47.75000	13
47.75833	16
47.76667	21
47.77500	27
47.78333	31
47.79167	33
47.80000	34
47.80833	35
47.81667	36
47.82500	36
47.83333	34
47.84167	30
47.85000	27
47.85833	25
47.86667	26
47.87500	28
47.88333	29
47.89167	28
47.90000	27
47.90833	26
47.91667	26
47.92500	27
47.93333	29
47.94167	31
47.95000	33
47.95833	34
47.96667	33
47.97500	31
47.98333	27
47.99167	22
48.00000	16
48.00833	10
48.01667	4
48.02500	-0
48.03333	-3
48.04167	-4
48.05000	-2
48.05833	2
48.06667	5
48.07500	7
48.08333	8
48.09167	8
48.10000	8
48.10833	8
48.11667	9
48.12500	13
48.13333	19
48.14167	26
48.15000	33
48.15833	38
48.16667	41
48.17500	40
48.18333	37
48.19167	33
48.20000	29
48.20833	27
48.21667	27
48.22500	29
48.23333	32
48.24167	34
48.25000	34
48.25833	31
48.26667	28
48.27500	24
48.28333	22
48.29167	23
48.30000	25
48.30833	25
48.31667	25
48.32500	24
48.33333	23
48.34167	20
48.35000	17
48.35833	15
48.36667	13
48.37500	12
48.38333	12
48.39167	13
48.40000	15
48.40833	17
48.41667	18
48.42500	20
48.43333	21
48.44167	20
48.45000	17
48.45833	14
48.46667	12
48.47500	14
48.48333	18
48.49167	25
48.50000	30
48.50833	32
48.51667	31
48.52500	29
48.53333	27
48.54167	26
48.55000	28
48.55833	30
48.56667	33
48.57500	35
48.58333	35
48.59167	33
48.60000	29
48.60833	26
48.61667	25
48.62500	26
48.63333	29
48.64167	33
48.65000	36
48.65833	39
48.66667	38
48.67500	37
48.68333	35
48.69167	32
48.70000	31
48.70833	32
48.71667	33
48.72500	34
48.73333	33
48.74167	30
48.75000	26
48.75833	20
48.76667	13
48.77500	6
48.78333	-0
48.79167	-4
48.80000	-5
48.80833	-2
48.81667	2
48.82500	6
48.83333	8
48.84167	11
48.85000	12
48.85833	14
48.86667	15
48.87500	17
48.88333	19
48.89167	21
48.90000	23
48.90833	25
48.91667	27
48.92500	28
48.93333	26
48.94167	22
48.95000	17
48.95833	12
48.96667	11
48.97500	11
48.98333	13
48.99167	17
49.00000	19
49.00833	19
49.01667	17
49.02500	16
49.03333	16
49.04167	18
49.05000	21
49.05833	23
49.06667	24
49.07500	24
49.08333	24
49.09167	24
49.10000	25
49.10833	27
49.11667	28
49.12500	27
49.13333	25
49.14167	23
49.15000	20
49.15833	19
49.16667	18
49.17500	18
49.18333	17
49.19167	13
49.20000	10
49.20833	6
49.21667	3
49.22500	2
49.23333	5
49.24167	9
49.25000	13
49.25833	16
49.26667	18
49.27500	20
49.28333	22
49.29167	25
49.30000	26
49.30833	26
49.31667	25
49.32500	22
49.33333	19
49.34167	15
49.35000	10
49.35833	6
49.36667	3
49.37500	0
49.38333	-0
49.39167	1
49.40000	4
49.40833	8
49.41667	12
49.42500	16
49.43333	19
49.44167	20
49.45000	20
49.45833	20
49.46667	22
49.47500	24
49.48333	26
49.49167	26
49.50000	24
49.50833	21
49.51667	17
49.52500	16
49.53333	16
49.54167	15
49.55000	13
49.55833	9
49.56667	5
49.57500	1
49.58333	-1
49.59167	-1
49.60000	0
49.60833	4
49.61667	8
49.62500	11
49.63333	13
49.64167	13
49.65000	10
49.65833	6
49.66667	3
49.67500	2
49.68333	3
49.69167	6
49.70000	9
49.70833	13
49.71667	17
49.72500	20
49.73333	21
49.74167	20
49.75000	17
49.75833	13
49.76667	11
49.77500	10
49.78333	12
49.79167	16
49.80000	20
49.80833	24
49.81667	28
49.82500	31
49.83333	34
49.84167	34
49.85000	33
49.85833	29
49.86667	24
49.87500	19
49.88333	16
49.89167	17
49.90000	18
49.90833	18
49.91667	17
49.92500	15
49.93333	13
49.94167	13
49.95000	14
49.95833	15
49.96667	15
49.97500	14
49.98333	13
49.99167	13
50.00000	14
50.00833	16
50.01667	18
50.02500	18
50.03333	16
50.04167	13
50.05000	8
50.05833	4
50.06667	2
50.07500	1
50.08333	2
50.09167	4
50.10000	6
50.10833	9
50.11667	11
50.12500	12
50.13333	12
50.14167	13
50.15000	15
50.15833	18
50.16667	23
50.17500	26
50.18333	26
50.19167	23
50.20000	19
50.20833	16
50.21667	14
50.22500	13
50.23333	12
50.24167	13
50.25000	14
50.25833	15
50.26667	16
50.27500	17
50.28333	19
50.29167	20
50.30000	22
50.30833	22
50.31667	21
50.32500	16
50.33333	9
50.34167	2
50.35000	-3
50.35833	-5
50.36667	-5
50.37500	-2
50.38333	3
50.39167	8
50.40000	12
50.40833	16
50.41667	18
50.42500	20
50.43333	20
50.44167	19
50.45000	18
50.45833	16
50.46667	15
50.47500	14
50.48333	12
50.49167	11
50.50000	10
50.50833	8
50.51667	7
50.52500	7
50.53333	8
50.54167	10
50.55000	11
50.55833	11
50.56667	9
50.57500	5
50.58333	2
50.59167	0
50.60000	1
50.60833	4
50.61667	8
50.62500	11
50.63333	12
50.64167	12
50.65000	12
50.65833	13
50.66667	15
50.67500	18
50.68333	21
50.69167	22
50.70000	21
50.70833	18
50.71667	14
50.72500	10
50.73333	7
50.74167	6
50.75000	8
50.75833	10
50.76667	11
50.77500	10
50.78333	9
50.79167	7
50.80000	8
50.80833	12
50.81667	16
50.82500	18
50.83333	17
50.84167	16
50.85000	15
50.85833	15
50.86667	16
50.87500	18
50.88333	18
50.89167	16
50.90000	14
50.90833	14
50.91667	16
50.92500	19
50.93333	21
50.94167	22
50.95000	20
50.95833	16
50.96667	10
50.97500	6
50.98333	3
50.99167	3
51.00000	5
51.00833	9
51.01667	12
51.02500	13
51.03333	12
51.04167	9
51.05000	6
51.05833	3
51.06667	2
51.07500	4
51.08333	7
51.09167	10
51.10000	14
51.10833	19
51.11667	23
51.12500	25
51.13333	24
51.14167	23
51.15000	22
51.15833	22
51.16667	23
51.17500	24
51.18333	24
51.19167	22
51.20000	20
51.20833	21
51.21667	24
51.22500	26
51.23333	28
51.24167	28
51.25000	28
51.25833	27
51.26667	27
51.27500	28
51.28333	29
51.29167	30
51.30000	31
51.30833	32
51.31667	32
51.32500	32
51.33333	34
51.34167	37
51.35000	40
51.35833	44
51.36667	47
51.37500	51
51.38333	55
51.39167	58
51.40000	60
51.40833	61
51.41667	61
51.42500	61
51.43333	63
51.44167	67
51.45000	71
51.45833	76
51.46667	80
51.47500	82
51.48333	84
51.49167	84
51.50000	85
51.50833	87
51.51667	91
51.52500	96
51.53333	102
51.54167	107
51.55000	113
51.55833	118
51.56667	123
51.57500	127
51.58333	131
51.59167	134
51.60000	138
51.60833	143
51.61667	147
51.62500	152
51.63333	159
51.64167	166
51.65000	174
51.65833	182
51.66667	190
51.67500	197
51.68333	205
51.69167	213
51.70000	220
51.70833	228
51.71667	235
51.72500	244
51.73333	252
51.74167	259
51.75000	264
51.75833	270
51.76667	277
51.77500	284
51.78333	293
51.79167	304
51.80000	314
51.80833	322
51.81667	329
51.82500	335
51.83333	342
51.84167	351
51.85000	363
51.85833	377
51.86667	392
51.87500	407
51.88333	421
51.89167	432
51.90000	443
51.90833	453
51.91667	463
51.92500	473
51.93333	484
51.94167	495
51.95000	507
51.95833	520
51.96667	537
51.97500	555
51.98333	570
51.99167	583
52.00000	594
52.00833	604
52.01667	616
52.02500	631
52.03333	649
52.04167	667
52.05000	684
52.05833	700
52.06667	716
52.07500	733
52.08333	750
52.09167	767
52.10000	783
52.10833	798
52.11667	812
52.12500	825
52.13333	838
52.14167	851
52.15000	867
52.15833	882
52.16667	900
52.17500	918
52.18333	938
52.19167	960
52.20000	981
52.20833	1002
52.21667	1022
52.22500	1039
52.23333	1055
52.24167	1070
52.25000	1085
52.25833	1101
52.26667	1118
52.27500	1136
52.28333	1152
52.29167	1166
52.30000	1177
52.30833	1186
52.31667	1196
52.32500	1208
52.33333	1222
52.34167	1238
52.35000	1254
52.35833	1270
52.36667	1286
52.37500	1301
52.38333	1314
52.39167	1326
52.40000	1339
52.40833	1355
52.41667	1372
52.42500	1391
52.43333	1410
52.44167	1427
52.45000	1442
52.45833	1456
52.46667	1470
52.47500	1483
52.48333	1494
52.49167	1503
52.50000	1511
52.50833	1519
52.51667	1527
52.52500	1537
52.53333	1547
52.54167	1559
52.55000	1571
52.55833	1585
52.56667	1600
52.57500	1615
52.58333	1627
52.59167	1637
52.60000	1644
52.60833	1650
52.61667	1656
52.62500	1664
52.63333	1674
52.64167	1685
52.65000	1696
52.65833	1707
52.66667	1718
52.67500	1728
52.68333	1735
52.69167	1739
52.70000	1740
52.70833	1740
52.71667	1741
52.72500	1744
52.73333	1750
52.74167	1756
52.75000	1763
52.75833	1769
52.76667	1773
52.77500	1777
52.78333	1778
52.79167	1777
52.80000	1776
52.80833	1775
52.81667	1775
52.82500	1775
52.83333	1774
52.84167	1773
52.85000	1771
52.85833	1770
52.86667	1771
52.87500	1773
52.88333	1775
52.89167	1775
52.90000	1773
52.90833	1770
52.91667	1767
52.92500	1764
52.93333	1761
52.94167	1758
52.95000	1753
52.95833	1748
52.96667	1741
52.97500	1734
52.98333	1728
52.99167	1723
53.00000	1720
53.00833	1717
53.01667	1713
53.02500	1707
53.03333	1700
53.04167	1693
53.05000	1685
53.05833	1677
53.06667	1669
53.07500	1661
53.08333	1653
53.09167	1643
53.10000	1634
53.10833	1624
53.11667	1615
53.12500	1606
53.13333	1595
53.14167	1583
53.15000	1570
53.15833	1559
53.16667	1547
53.17500	1534
53.18333	1524
53.19167	1516
53.20000	1510
53.20833	1504
53.21667	1497
53.22500	1489
53.23333	1479
53.24167	1468
53.25000	1457
53.25833	1447
53.26667	1437
53.27500	1427
53.28333	1416
53.29167	1403
53.30000	1389
53.30833	1374
53.31667	1361
53.32500	1348
53.33333	1335
53.34167	1322
53.35000	1308
53.35833	1294
53.36667	1281
53.37500	1269
53.38333	1260
53.39167	1252
53.40000	1244
53.40833	1232
53.41667	1218
53.42500	1202
53.43333	1188
53.44167	1174
53.45000	1160
53.45833	1147
53.46667	1135
53.47500	1122
53.48333	1111
53.49167	1100
53.50000	1089
53.50833	1078
53.51667	1067
53.52500	1055
53.53333	1044
53.54167	1033
53.55000	1024
53.55833	1015
53.56667	1005
53.57500	994
53.58333	983
53.59167	970
53.60000	958
53.60833	947
53.61667	934
53.62500	920
53.63333	904
53.64167	888
53.65000	873
53.65833	860
53.66667	849
53.67500	840
53.68333	830
53.69167	819
53.70000	808
53.70833	797
53.71667	788
53.72500	781
53.73333	776
53.74167	769
53.75000	760
53.75833	751
53.76667	741
53.77500	730
53.78333	721
53.79167	712
53.80000	703
53.80833	695
53.81667	687
53.82500	678
53.83333	667
53.84167	657
53.85000	645
53.85833	634
53.86667	623
53.87500	613
53.88333	602
53.89167	592
53.90000	583
53.90833	577
53.91667	573
53.92500	569
53.93333	566
53.94167	560
53.95000	552
53.95833	543
53.96667	532
53.97500	521
53.98333	511
53.99167	502
54.00000	494
54.00833	489
54.01667	485
54.02500	481
54.03333	478
54.04167	473
54.05000	466
54.05833	458
54.06667	450
54.07500	443
54.08333	438
54.09167	434
54.10000	429
54.10833	425
54.11667	420
54.12500	415
54.13333	410
54.14167	405
54.15000	400
54.15833	396
54.16667	391
54.17500	387
54.18333	383
54.19167	379
54.20000	375
54.20833	371
54.21667	368
54.22500	363
54.23333	358
54.24167	351
54.25000	344
54.25833	338
54.26667	334
54.27500	333
54.28333	331
54.29167	328
54.30000	323
54.30833	317
54.31667	310
54.32500	303
54.33333	297
54.34167	292
54.35000	289
54.35833	288
54.36667	289
54.37500	290
54.38333	290
54.39167	288
54.40000	283
54.40833	278
54.41667	274
54.42500	270
54.43333	267
54.44167	263
54.45000	257
54.45833	251
54.46667	245
54.47500	241
54.48333	236
54.49167	230
54.50000	225
54.50833	220
54.51667	216
54.52500	215
54.53333	218
54.54167	221
54.55000	223
54.55833	222
54.56667	221
54.57500	218
54.58333	216
54.59167	213
54.60000	211
54.60833	209
54.61667	208
54.62500	208
54.63333	206
54.64167	203
54.65000	199
54.65833	195
54.66667	192
54.67500	189
54.68333	187
54.69167	186
54.70000	184
54.70833	183
54.71667	181
54.72500	179
54.73333	177
54.74167	176
54.75000	176
54.75833	177
54.76667	178
54.77500	179
54.78333	178
54.79167	176
54.80000	171
54.80833	165
54.81667	160
54.82500	157
54.83333	157
54.84167	157
54.85000	158
54.85833	157
54.86667	153
54.87500	148
54.88333	145
54.89167	144
54.90000	145
54.90833	146
54.91667	146
54.92500	145
54.93333	142
54.94167	139
54.95000	136
54.95833	134
54.96667	133
54.97500	132
54.98333	132
54.99167	131
55.00000	131
55.00833	131
55.01667	131
55.02500	130
55.03333	129
55.04167	126
55.05000	122
55.05833	118
55.06667	116
55.07500	114
55.08333	114
55.09167	113
55.10000	113
55.10833	111
55.11667	110
55.12500	109
55.13333	110
55.14167	112
55.15000	115
55.15833	116
55.16667	114
55.17500	110
55.18333	105
55.19167	100
55.20000	95
55.20833	93
55.21667	93
55.22500	95
55.23333	97
55.24167	99
55.25000	101
55.25833	102
55.26667	103
55.27500	103
55.28333	104
55.29167	104
55.30000	103
55.30833	99
55.31667	95
55.32500	90
55.33333	86
55.34167	85
55.35000	87
55.35833	91
55.36667	96
55.37500	99
55.38333	100
55.39167	98
55.40000	95
55.40833	91
55.41667	88
55.42500	85
55.43333	83
55.44167	81
55.45000	80
55.45833	78
55.46667	77
55.47500	75
55.48333	75
55.49167	77
55.50000	78
55.50833	78
55.51667	77
55.52500	75
55.53333	72
55.54167	69
55.55000	66
55.55833	63
55.56667	60
55.57500	57
55.58333	55
55.59167	56
55.60000	57
55.60833	58
55.61667	58
55.62500	59
55.63333	60
55.64167	62
55.65000	64
55.65833	66
55.66667	67
55.67500	69
55.68333	71
55.69167	74
55.70000	76
55.70833	78
55.71667	78
55.72500	75
55.73333	69
55.74167	62
55.75000	55
55.75833	49
55.76667	48
55.77500	50
55.78333	51
55.79167	51
55.80000	50
55.80833	47
55.81667	45
55.82500	45
55.83333	46
55.84167	49
55.85000	52
55.85833	55
55.86667	58
55.87500	60
55.88333	61
55.89167	61
55.90000	60
55.90833	58
55.91667	57
55.92500	55
55.93333	53
55.94167	51
55.95000	50
55.95833	50
55.96667	50
55.97500	49
55.98333	48
55.99167	49
56.00000	51
56.00833	53
56.01667	53
56.02500	49
56.03333	43
56.04167	37
56.05000	32
56.05833	30
56.06667	31
56.07500	35
56.08333	39
56.09167	43
56.10000	46
56.10833	47
56.11667	47
56.12500	47
56.13333	46
56.14167	45
56.15000	44
56.15833	43
56.16667	43
56.17500	46
56.18333	49
56.19167	52
56.20000	53
56.20833	53
56.21667	52
56.22500	51
56.23333	52
56.24167	53
56.25000	53
56.25833	51
56.26667	47
56.27500	41
56.28333	38
56.29167	37
56.30000	38
56.30833	40
56.31667	42
56.32500	41
56.33333	36
56.34167	31
56.35000	26
56.35833	21
56.36667	18
56.37500	16
56.38333	15
56.39167	15
56.40000	17
56.40833	20
56.41667	23
56.42500	26
56.43333	27
56.44167	27
56.45000	24
56.45833	20
56.46667	18
56.47500	18
56.48333	21
56.49167	28
56.50000	35
56.50833	40
56.51667	42
56.52500	40
56.53333	34
56.54167	27
56.55000	22
56.55833	18
56.56667	18
56.57500	20
56.58333	22
56.59167	23
56.60000	23
56.60833	22
56.61667	20
56.62500	17
56.63333	15
56.64167	13
56.65000	14
56.65833	17
56.66667	19
56.67500	21
56.68333	23
56.69167	24
56.70000	26
56.70833	28
56.71667	30
56.72500	30
56.73333	29
56.74167	26
56.75000	23
56.75833	21
56.76667	20
56.77500	20
56.78333	20
56.79167	19
56.80000	17
56.80833	14
56.81667	12
56.82500	12
56.83333	14
56.84167	17
56.85000	20
56.85833	24
56.86667	29
56.87500	33
56.88333	36
56.89167	36
56.90000	34
56.90833	30
56.91667	26
56.92500	25
56.93333	26
56.94167	27
56.95000	28
56.95833	28
56.96667	25
56.97500	21
56.98333	18
56.99167	16
57.00000	15
57.00833	16
57.01667	18
57.02500	20
57.03333	19
57.04167	16
57.05000	12
57.05833	10
57.06667	11
57.07500	14
57.08333	17
57.09167	20
57.10000	20
57.10833	19
57.11667	16
57.12500	12
57.13333	8
57.14167	4
57.15000	1
57.15833	-1
57.16667	-1
57.17500	2
57.18333	5
57.19167	9
57.20000	12
57.20833	13
57.21667	13
57.22500	13
57.23333	15
57.24167	18
57.25000	22
57.25833	26
57.26667	26
57.27500	24
57.28333	20
57.29167	15
57.30000	10
57.30833	7
57.31667	5
57.32500	2
57.33333	-1
57.34167	-2
57.35000	-2
57.35833	1
57.36667	4
57.37500	8
57.38333	11
57.39167	14
57.40000	16
57.40833	18
57.41667	19
57.42500	19
57.43333	17
57.44167	15
57.45000	15
57.45833	17
57.46667	20
57.47500	24
57.48333	25
57.49167	25
57.50000	23
57.50833	21
57.51667	18
57.52500	16
57.53333	13
57.54167	10
57.55000	8
57.55833	6
57.56667	5
57.57500	4
57.58333	4
57.59167	6
57.60000	7
57.60833	7
57.61667	5
57.62500	1
57.63333	-3
57.64167	-6
57.65000	-6
57.65833	-4
57.66667	-4
57.67500	-5
57.68333	-7
57.69167	-9
57.70000	-9
57.70833	-6
57.71667	-1
57.72500	5
57.73333	9
57.74167	13
57.75000	15
57.75833	16
57.76667	17
57.77500	17
57.78333	16
57.79167	14
57.80000	11
57.80833	7
57.81667	4
57.82500	0
57.83333	-2
57.84167	-2
57.85000	-0
57.85833	3
57.86667	6
57.87500	8
57.88333	9
57.89167	8
57.90000	7
57.90833	5
57.91667	4
57.92500	2
57.93333	0
57.94167	-2
57.95000	-3
57.95833	-3
57.96667	-1
57.97500	1
57.98333	3
57.99167	2
58.00000	1
58.00833	-0
58.01667	1
58.02500	3
58.03333	7
58.04167	9
58.05000	10
58.05833	9
58.06667	8
58.07500	7
58.08333	6
58.09167	6
58.10000	7
58.10833	9
58.11667	11
58.12500	11
58.13333	8
58.14167	3
58.15000	-2
58.15833	-6
58.16667	-7
58.17500	-6
58.18333	-5
58.19167	-5
58.20000	-7
58.20833	-10
58.21667	-13
58.22500	-15
58.23333	-15
58.24167	-15
58.25000	-15
58.25833	-15
58.26667	-15
58.27500	-15
58.28333	-14
58.29167	-11
58.30000	-6
58.30833	1
58.31667	7
58.32500	10
58.33333	11
58.34167	9
58.35000	7
58.35833	6
58.36667	4
58.37500	4
58.38333	4
58.39167	3
58.40000	2
58.40833	1
58.41667	-0
58.42500	-3
58.43333	-8
58.44167	-12
58.45000	-15
58.45833	-16
58.46667	-13
58.47500	-9
58.48333	-6
58.49167	-5
58.50000	-6
58.50833	-9
58.51667	-13
58.52500	-16
58.53333	-18
58.54167	-17
58.55000	-15
58.55833	-11
58.56667	-6
58.57500	-2
58.58333	1
58.59167	2
58.60000	0
58.60833	-3
58.61667	-8
58.62500	-11
58.63333	-14
58.64167	-16
58.65000	-17
58.65833	-18
58.66667	-19
58.67500	-18
58.68333	-17
58.69167	-15
58.70000	-14
58.70833	-12
58.71667	-10
58.72500	-6
58.73333	-2
58.74167	2
58.75000	2
58.75833	1
58.76667	-3
58.77500	-7
58.78333	-9
58.79167	-8
58.80000	-6
58.80833	-4
58.81667	-2
58.82500	0
58.83333	2
58.84167	2
58.85000	0
58.85833	-3
58.86667	-6
58.87500	-9
58.88333	-10
58.89167	-9
58.90000	-6
58.90833	-2
58.91667	0
58.92500	2
58.93333	2
58.94167	-1
58.95000	-4
58.95833	-7
58.96667	-10
58.97500	-11
58.98333	-11
58.99167	-10
59.00000	-9
59.00833	-9
59.01667	-9
59.02500	-9
59.03333	-8
59.04167	-7
59.05000	-5
59.05833	-3
59.06667	-2
59.07500	0
59.08333	2
59.09167	2
59.10000	1
59.10833	-1
59.11667	-4
59.12500	-7
59.13333	-9
59.14167	-10
59.15000	-11
59.15833	-12
59.16667	-14
59.17500	-17
59.18333	-19
59.19167	-19
59.20000	-18
59.20833	-16
59.21667	-14
59.22500	-14
59.23333	-16
59.24167	-19
59.25000	-22
59.25833	-24
59.26667	-22
59.27500	-17
59.28333	-11
59.29167	-4
59.30000	-1
59.30833	-3
59.31667	-8
59.32500	-13
59.33333	-18
59.34167	-21
59.35000	-22
59.35833	-21
59.36667	-19
59.37500	-15
59.38333	-11
59.39167	-5
59.40000	-1
59.40833	-0
59.41667	-1
59.42500	-3
59.43333	-5
59.44167	-6
59.45000	-7
59.45833	-9
59.46667	-13
59.47500	-17
59.48333	-21
59.49167	-24
59.50000	-27
59.50833	-27
59.51667	-25
59.52500	-23
59.53333	-20
59.54167	-18
59.55000	-15
59.55833	-13
59.56667	-12
59.57500	-12
59.58333	-13
59.59167	-14
59.60000	-15
59.60833	-13
59.61667	-11
59.62500	-11
59.63333	-15
59.64167	-18
59.65000	-21
59.65833	-22
59.66667	-19
59.67500	-14
59.68333	-9
59.69167	-6
59.70000	-4
59.70833	-3
59.71667	-2
59.72500	-0
59.73333	0
59.74167	0
59.75000	-1
59.75833	-4
59.76667	-8
59.77500	-12
59.78333	-15
59.79167	-16
59.80000	-17
59.80833	-19
59.81667	-22
59.82500	-26
59.83333	-30
59.84167	-30
59.85000	-27
59.85833	-21
59.86667	-16
59.87500	-13
59.88333	-12
59.89167	-13
59.90000	-15
59.90833	-16
59.91667	-16
59.92500	-16
59.93333	-16
59.94167	-18
59.95000	-20
59.95833	-22
59.96667	-24
59.97500	-26
59.98333	-28
59.99167	-30
60.00000	-32

[LC Chromatogram(Detector A-Ch2)]
Interval(msec)	500
# of Points	7201
Start Time(min)	0.000
End Time(min)	60.000
Intensity Units	mV
Intensity Multiplier	0.001
Wavelength(nm)	230
R.Time (min)	Intensity
0.00000	-4
0.00833	-4
0.01667	-1
0.02500	-2
0.03333	-3
0.04167	-5
0.05000	-6
0.05833	-6
0.06667	-5
0.07500	-3
0.08333	0
0.09167	3
0.10000	6
0.10833	9
0.11667	12
0.12500	14
0.13333	14
0.14167	13
0.15000	11
0.15833	9
0.16667	7
0.17500	5
0.18333	5
0.19167	4
0.20000	5
0.20833	5
0.21667	5
0.22500	5
0.23333	4
0.24167	3
0.25000	2
0.25833	-1
0.26667	-5
0.27500	-8
0.28333	-10
0.29167	-9
0.30000	-5
0.30833	-1
0.31667	1
0.32500	-1
0.33333	-5
0.34167	-12
0.35000	-18
0.35833	-22
0.36667	-25
0.37500	-26
0.38333	-24
0.39167	-21
0.40000	-16
0.40833	-11
0.41667	-10
0.42500	-11
0.43333	-14
0.44167	-18
0.45000	-21
0.45833	-20
0.46667	-16
0.47500	-11
0.48333	-6
0.49167	-4
0.50000	-4
0.50833	-8
0.51667	-14
0.52500	-21
0.53333	-26
0.54167	-30
0.55000	-31
0.55833	-29
0.56667	-26
0.57500	-24
0.58333	-22
0.59167	-22
0.60000	-23
0.60833	-24
0.61667	-24
0.62500	-23
0.63333	-21
0.64167	-20
0.65000	-18
0.65833	-18
0.66667	-20
0.67500	-23
0.68333	-26
0.69167	-29
0.70000	-31
0.70833	-33
0.71667	-33
0.72500	-33
0.73333	-33
0.74167	-34
0.75000	-35
0.75833	-36
0.76667	-38
0.77500	-39
0.78333	-37
0.79167	-34
0.80000	-28
0.80833	-24
0.81667	-23
0.82500	-26
0.83333	-31
0.84167	-36
0.85000	-38
0.85833	-38
0.86667	-34
0.87500	-31
0.88333	-28
0.89167	-28
0.90000	-29
0.90833	-32
0.91667	-35
0.92500	-38
0.93333	-39
0.94167	-40
0.95000	-40
0.95833	-41
0.96667	-42
0.97500	-42
0.98333	-41
0.99167	-40
1.00000	-39
1.00833	-38
1.01667	-38
1.02500	-38
1.03333	-39
1.04167	-40
1.05000	-41
1.05833	-41
1.06667	-41
1.07500	-41
1.08333	-41
1.09167	-41
1.10000	-42
1.10833	-44
1.11667	-45
1.12500	-44
1.13333	-44
1.14167	-43
1.15000	-43
1.15833	-44
1.16667	-45
1.17500	-45
1.18333	-43
1.19167	-40
1.20000	-37
1.20833	-36
1.21667	-36
1.22500	-39
1.23333	-43
1.24167	-47
1.25000	-51
1.25833	-55
1.26667	-58
1.27500	-59
1.28333	-58
1.29167	-55
1.30000	-52
1.30833	-49
1.31667	-45
1.32500	-43
1.33333	-43
1.34167	-47
1.35000	-51
1.35833	-57
1.36667	-63
1.37500	-68
1.38333	-70
1.39167	-71
1.40000	-70
1.40833	-68
1.41667	-65
1.42500	-61
1.43333	-59
1.44167	-57
1.45000	-56
1.45833	-55
1.46667	-54
1.47500	-51
1.48333	-48
1.49167	-45
1.50000	-42
1.50833	-39
1.51667	-39
1.52500	-40
1.53333	-42
1.54167	-44
1.55000	-47
1.55833	-48
1.56667	-48
1.57500	-50
1.58333	-52
1.59167	-55
1.60000	-58
1.60833	-60
1.61667	-62
1.62500	-61
1.63333	-60
1.64167	-60
1.65000	-59
1.65833	-59
1.66667	-60
1.67500	-60
1.68333	-61
1.69167	-64
1.70000	-68
1.70833	-73
1.71667	-77
1.72500	-80
1.73333	-79
1.74167	-78
1.75000	-76
1.75833	-76
1.76667	-76
1.77500	-75
1.78333	-72
1.79167	-68
1.80000	-63
1.80833	-59
1.81667	-58
1.82500	-60
1.83333	-62
1.84167	-65
1.85000	-68
1.85833	-71
1.86667	-73
1.87500	-74
1.88333	-73
1.89167	-71
1.90000	-69
1.90833	-65
1.91667	-62
1.92500	-59
1.93333	-59
1.94167	-62
1.95000	-65
1.95833	-66
1.96667	-66
1.97500	-65
1.98333	-64
1.99167	-65
2.00000	-68
2.00833	-72
2.01667	-74
2.02500	-73
2.03333	-71
2.04167	-69
2.05000	-68
2.05833	-69
2.06667	-69
2.07500	-68
2.08333	-65
2.09167	-61
2.10000	-57
2.10833	-53
2.11667	-51
2.12500	-51
2.13333	-52
2.14167	-53
2.15000	-55
2.15833	-57
2.16667	-59
2.17500	-62
2.18333	-66
2.19167	-69
2.20000	-73
2.20833	-76
2.21667	-80
2.22500	-83
2.23333	-86
2.24167	-87
2.25000	-88
2.25833	-86
2.26667	-83
2.27500	-82
2.28333	-81
2.29167	-79
2.30000	-76
2.30833	-73
2.31667	-69
2.32500	-67
2.33333	-68
2.34167	-70
2.35000	-75
2.35833	-80
2.36667	-85
2.37500	-89
2.38333	-92
2.39167	-92
2.40000	-90
2.40833	-87
2.41667	-84
2.42500	-81
2.43333	-79
2.44167	-79
2.45000	-80
2.45833	-82
2.46667	-86
2.47500	-89
2.48333	-91
2.49167	-91
2.50000	-88
2.50833	-86
2.51667	-87
2.52500	-89
2.53333	-93
2.54167	-98
2.55000	-100
2.55833	-98
2.56667	-94
2.57500	-90
2.58333	-87
2.59167	-85
2.60000	-86
2.60833	-89
2.61667	-92
2.62500	-95
2.63333	-95
2.64167	-93
2.65000	-91
2.65833	-90
2.66667	-91
2.67500	-93
2.68333	-95
2.69167	-96
2.70000	-93
2.70833	-89
2.71667	-86
2.72500	-85
2.73333	-85
2.74167	-87
2.75000	-90
2.75833	-94
2.76667	-96
2.77500	-97
2.78333	-96
2.79167	-95
2.80000	-94
2.80833	-92
2.81667	-92
2.82500	-93
2.83333	-94
2.84167	-97
2.85000	-100
2.85833	-102
2.86667	-103
2.87500	-100
2.88333	-95
2.89167	-91
2.90000	-89
2.90833	-89
2.91667	-93
2.92500	-98
2.93333	-102
2.94167	-105
2.95000	-106
2.95833	-105
2.96667	-103
2.97500	-101
2.98333	-98
2.99167	-96
3.00000	-97
3.00833	-99
3.01667	-101
3.02500	-104
3.03333	-105
3.04167	-105
3.05000	-106
3.05833	-106
3.06667	-107
3.07500	-108
3.08333	-109
3.09167	-108
3.10000	-105
3.10833	-101
3.11667	-98
3.12500	-95
3.13333	-93
3.14167	-94
3.15000	-95
3.15833	-98
3.16667	-101
3.17500	-103
3.18333	-105
3.19167	-106
3.20000	-107
3.20833	-106
3.21667	-103
3.22500	-100
3.23333	-96
3.24167	-93
3.25000	-91
3.25833	-90
3.26667	-91
3.27500	-93
3.28333	-96
3.29167	-100
3.30000	-104
3.30833	-106
3.31667	-107
3.32500	-107
3.33333	-106
3.34167	-105
3.35000	-103
3.35833	-99
3.36667	-96
3.37500	-94
3.38333	-94
3.39167	-96
3.40000	-99
3.40833	-101
3.41667	-100
3.42500	-96
3.43333	-92
3.44167	-89
3.45000	-88
3.45833	-89
3.46667	-92
3.47500	-95
3.48333	-98
3.49167	-100
3.50000	-100
3.50833	-98
3.51667	-96
3.52500	-94
3.53333	-93
3.54167	-95
3.55000	-98
3.55833	-100
3.56667	-101
3.57500	-100
3.58333	-99
3.59167	-98
3.60000	-98
3.60833	-100
3.61667	-103
3.62500	-107
3.63333	-111
3.64167	-115
3.65000	-117
3.65833	-119
3.66667	-119
3.67500	-121
3.68333	-123
3.69167	-125
3.70000	-126
3.70833	-125
3.71667	-122
3.72500	-118
3.73333	-115
3.74167	-112
3.75000	-111
3.75833	-109
3.76667	-108
3.77500	-106
3.78333	-105
3.79167	-105
3.80000	-109
3.80833	-113
3.81667	-118
3.82500	-122
3.83333	-125
3.84167	-127
3.85000	-128
3.85833	-128
3.86667	-127
3.87500	-124
3.88333	-120
3.89167	-117
3.90000	-114
3.90833	-112
3.91667	-110
3.92500	-107
3.93333	-103
3.94167	-99
3.95000	-99
3.95833	-102
3.96667	-110
3.97500	-120
3.98333	-129
3.99167	-134
4.00000	-135
4.00833	-133
4.01667	-128
4.02500	-122
4.03333	-116
4.04167	-112
4.05000	-110
4.05833	-110
4.06667	-113
4.07500	-117
4.08333	-120
4.09167	-122
4.10000	-120
4.10833	-116
4.11667	-113
4.12500	-110
4.13333	-108
4.14167	-107
4.15000	-106
4.15833	-104
4.16667	-102
4.17500	-101
4.18333	-102
4.19167	-103
4.20000	-104
4.20833	-105
4.21667	-105
4.22500	-106
4.23333	-110
4.24167	-115
4.25000	-121
4.25833	-125
4.26667	-127
4.27500	-128
4.28333	-127
4.29167	-127
4.30000	-129
4.30833	-131
4.31667	-132
4.32500	-132
4.33333	-131
4.34167	-131
4.35000	-131
4.35833	-130
4.36667	-129
4.37500	-126
4.38333	-122
4.39167	-118
4.40000	-115
4.40833	-113
4.41667	-113
4.42500	-115
4.43333	-119
4.44167	-124
4.45000	-128
4.45833	-130
4.46667	-131
4.47500	-131
4.48333	-131
4.49167	-131
4.50000	-130
4.50833	-130
4.51667	-128
4.52500	-125
4.53333	-124
4.54167	-123
4.55000	-124
4.55833	-127
4.56667	-130
4.57500	-132
4.58333	-132
4.59167	-130
4.60000	-128
4.60833	-126
4.61667	-124
4.62500	-121
4.63333	-120
4.64167	-119
4.65000	-118
4.65833	-118
4.66667	-118
4.67500	-118
4.68333	-118
4.69167	-120
4.70000	-125
4.70833	-129
4.71667	-133
4.72500	-134
4.73333	-132
4.74167	-126
4.75000	-123
4.75833	-125
4.76667	-128
4.77500	-132
4.78333	-134
4.79167	-133
4.80000	-130
4.80833	-126
4.81667	-124
4.82500	-124
4.83333	-124
4.84167	-124
4.85000	-124
4.85833	-125
4.86667	-127
4.87500	-129
4.88333	-130
4.89167	-130
4.90000	-129
4.90833	-129
4.91667	-129
4.92500	-128
4.93333	-126
4.94167	-124
4.95000	-124
4.95833	-126
4.96667	-130
4.97500	-135
4.98333	-141
4.99167	-146
5.00000	-149
5.00833	-150
5.01667	-149
5.02500	-145
5.03333	-138
5.04167	-130
5.05000	-123
5.05833	-117
5.06667	-115
5.07500	-115
5.08333	-118
5.09167	-121
5.10000	-124
5.10833	-126
5.11667	-125
5.12500	-124
5.13333	-123
5.14167	-123
5.15000	-125
5.15833	-130
5.16667	-135
5.17500	-139
5.18333	-142
5.19167	-143
5.20000	-142
5.20833	-140
5.21667	-137
5.22500	-133
5.23333	-130
5.24167	-127
5.25000	-126
5.25833	-128
5.26667	-131
5.27500	-135
5.28333	-139
5.29167	-141
5.30000	-140
5.30833	-139
5.31667	-137
5.32500	-135
5.33333	-134
5.34167	-134
5.35000	-135
5.35833	-136
5.36667	-137
5.37500	-137
5.38333	-135
5.39167	-132
5.40000	-128
5.40833	-125
5.41667	-123
5.42500	-123
5.43333	-125
5.44167	-128
5.45000	-131
5.45833	-133
5.46667	-135
5.47500	-135
5.48333	-135
5.49167	-135
5.50000	-136
5.50833	-139
5.51667	-141
5.52500	-144
5.53333	-146
5.54167	-146
5.55000	-145
5.55833	-144
5.56667	-142
5.57500	-143
5.58333	-146
5.59167	-148
5.60000	-151
5.60833	-153
5.61667	-154
5.62500	-153
5.63333	-152
5.64167	-153
5.65000	-152
5.65833	-149
5.66667	-145
5.67500	-141
5.68333	-138
5.69167	-136
5.70000	-136
5.70833	-138
5.71667	-140
5.72500	-143
5.73333	-144
5.74167	-145
5.75000	-143
5.75833	-139
5.76667	-134
5.77500	-131
5.78333	-130
5.79167	-132
5.80000	-138
5.80833	-145
5.81667	-152
5.82500	-156
5.83333	-156
5.84167	-154
5.85000	-152
5.85833	-150
5.86667	-150
5.87500	-151
5.88333	-151
5.89167	-151
5.90000	-151
5.90833	-152
5.91667	-154
5.92500	-158
5.93333	-161
5.94167	-162
5.95000	-161
5.95833	-158
5.96667	-155
5.97500	-152
5.98333	-147
5.99167	-143
6.00000	-140
6.00833	-138
6.01667	-139
6.02500	-141
6.03333	-143
6.04167	-146
6.05000	-147
6.05833	-146
6.06667	-144
6.07500	-142
6.08333	-141
6.09167	-141
6.10000	-143
6.10833	-145
6.11667	-146
6.12500	-146
6.13333	-144
6.14167	-141
6.15000	-139
6.15833	-138
6.16667	-139
6.17500	-142
6.18333	-147
6.19167	-151
6.20000	-154
6.20833	-154
6.21667	-154
6.22500	-152
6.23333	-151
6.24167	-152
6.25000	-154
6.25833	-157
6.26667	-160
6.27500	-162
6.28333	-162
6.29167	-163
6.30000	-163
6.30833	-161
6.31667	-159
6.32500	-157
6.33333	-154
6.34167	-151
6.35000	-149
6.35833	-148
6.36667	-147
6.37500	-145
6.38333	-141
6.39167	-138
6.40000	-136
6.40833	-136
6.41667	-140
6.42500	-145
6.43333	-149
6.44167	-153
6.45000	-155
6.45833	-155
6.46667	-155
6.47500	-156
6.48333	-156
6.49167	-156
6.50000	-156
6.50833	-154
6.51667	-151
6.52500	-148
6.53333	-146
6.54167	-145
6.55000	-146
6.55833	-147
6.56667	-149
6.57500	-152
6.58333	-156
6.59167	-160
6.60000	-162
6.60833	-163
6.61667	-162
6.62500	-160
6.63333	-159
6.64167	-160
6.65000	-162
6.65833	-164
6.66667	-165
6.67500	-165
6.68333	-165
6.69167	-164
6.70000	-163
6.70833	-164
6.71667	-165
6.72500	-166
6.73333	-167
6.74167	-166
6.75000	-164
6.75833	-161
6.76667	-159
6.77500	-159
6.78333	-160
6.79167	-162
6.80000	-162
6.80833	-162
6.81667	-161
6.82500	-160
6.83333	-159
6.84167	-157
6.85000	-155
6.85833	-153
6.86667	-150
6.87500	-149
6.88333	-149
6.89167	-150
6.90000	-152
6.90833	-153
6.91667	-153
6.92500	-151
6.93333	-148
6.94167	-145
6.95000	-143
6.95833	-143
6.96667	-144
6.97500	-145
6.98333	-147
6.99167	-149
7.00000	-153
7.00833	-157
7.01667	-161
7.02500	-165
7.03333	-166
7.04167	-165
7.05000	-164
7.05833	-164
7.06667	-164
7.07500	-163
7.08333	-162
7.09167	-159
7.10000	-156
7.10833	-154
7.11667	-154
7.12500	-156
7.13333	-159
7.14167	-164
7.15000	-168
7.15833	-171
7.16667	-171
7.17500	-170
7.18333	-169
7.19167	-168
7.20000	-166
7.20833	-162
7.21667	-159
7.22500	-155
7.23333	-155
7.24167	-157
7.25000	-159
7.25833	-161
7.26667	-162
7.27500	-163
7.28333	-163
7.29167	-166
7.30000	-171
7.30833	-175
7.31667	-177
7.32500	-178
7.33333	-178
7.34167	-178
7.35000	-179
7.35833	-180
7.36667	-181
7.37500	-179
7.38333	-175
7.39167	-170
7.40000	-165
7.40833	-160
7.41667	-156
7.42500	-154
7.43333	-153
7.44167	-155
7.45000	-158
7.45833	-163
7.46667	-167
7.47500	-171
7.48333	-173
7.49167	-173
7.50000	-171
7.50833	-167
7.51667	-163
7.52500	-159
7.53333	-157
7.54167	-157
7.55000	-159
7.55833	-160
7.56667	-162
7.57500	-165
7.58333	-168
7.59167	-170
7.60000	-172
7.60833	-172
7.61667	-172
7.62500	-172
7.63333	-173
7.64167	-174
7.65000	-175
7.65833	-173
7.66667	-171
7.67500	-168
7.68333	-167
7.69167	-165
7.70000	-163
7.70833	-160
7.71667	-158
7.72500	-157
7.73333	-159
7.74167	-163
7.75000	-167
7.75833	-170
7.76667	-172
7.77500	-172
7.78333	-173
7.79167	-172
7.80000	-173
7.80833	-173
7.81667	-172
7.82500	-170
7.83333	-168
7.84167	-166
7.85000	-164
7.85833	-162
7.86667	-160
7.87500	-160
7.88333	-161
7.89167	-162
7.90000	-161
7.90833	-160
7.91667	-159
7.92500	-158
7.93333	-158
7.94167	-159
7.95000	-161
7.95833	-163
7.96667	-164
7.97500	-165
7.98333	-166
7.99167	-165
8.00000	-163
8.00833	-159
8.01667	-155
8.02500	-152
8.03333	-150
8.04167	-151
8.05000	-152
8.05833	-154
8.06667	-157
8.07500	-159
8.08333	-161
8.09167	-163
8.10000	-164
8.10833	-166
8.11667	-169
8.12500	-172
8.13333	-174
8.14167	-176
8.15000	-177
8.15833	-176
8.16667	-175
8.17500	-173
8.18333	-172
8.19167	-170
8.20000	-170
8.20833	-170
8.21667	-170
8.22500	-171
8.23333	-172
8.24167	-173
8.25000	-175
8.25833	-174
8.26667	-174
8.27500	-174
8.28333	-176
8.29167	-179
8.30000	-182
8.30833	-184
8.31667	-184
8.32500	-182
8.33333	-179
8.34167	-177
8.35000	-176
8.35833	-175
8.36667	-175
8.37500	-174
8.38333	-173
8.39167	-173
8.40000	-176
8.40833	-180
8.41667	-184
8.42500	-187
8.43333	-187
8.44167	-184
8.45000	-180
8.45833	-178
8.46667	-177
8.47500	-177
8.48333	-176
8.49167	-176
8.50000	-177
8.50833	-179
8.51667	-182
8.52500	-185
8.53333	-185
8.54167	-182
8.55000	-179
8.55833	-177
8.56667	-175
8.57500	-173
8.58333	-173
8.59167	-173
8.60000	-172
8.60833	-171
8.61667	-171
8.62500	-171
8.63333	-172
8.64167	-174
8.65000	-175
8.65833	-177
8.66667	-178
8.67500	-177
8.68333	-176
8.69167	-173
8.70000	-171
8.70833	-169
8.71667	-168
8.72500	-167
8.73333	-168
8.74167	-171
8.75000	-175
8.75833	-179
8.76667	-182
8.77500	-182
8.78333	-181
8.79167	-180
8.80000	-180
8.80833	-182
8.81667	-182
8.82500	-181
8.83333	-178
8.84167	-173
8.85000	-169
8.85833	-168
8.86667	-170
8.87500	-174
8.88333	-179
8.89167	-182
8.90000	-181
8.90833	-178
8.91667	-175
8.92500	-173
8.93333	-172
8.94167	-173
8.95000	-174
8.95833	-172
8.96667	-171
8.97500	-172
8.98333	-175
8.99167	-179
9.00000	-184
9.00833	-188
9.01667	-191
9.02500	-190
9.03333	-187
9.04167	-182
9.05000	-176
9.05833	-171
9.06667	-167
9.07500	-165
9.08333	-165
9.09167	-168
9.10000	-170
9.10833	-172
9.11667	-173
9.12500	-171
9.13333	-169
9.14167	-168
9.15000	-167
9.15833	-169
9.16667	-171
9.17500	-173
9.18333	-174
9.19167	-175
9.20000	-176
9.20833	-176
9.21667	-177
9.22500	-180
9.23333	-184
9.24167	-187
9.25000	-189
9.25833	-189
9.26667	-188
9.27500	-187
9.28333	-184
9.29167	-183
9.30000	-184
9.30833	-186
9.31667	-187
9.32500	-187
9.33333	-185
9.34167	-182
9.35000	-178
9.35833	-175
9.36667	-172
9.37500	-168
9.38333	-164
9.39167	-162
9.40000	-164
9.40833	-169
9.41667	-176
9.42500	-185
9.43333	-191
9.44167	-194
9.45000	-195
9.45833	-195
9.46667	-194
9.47500	-193
9.48333	-193
9.49167	-194
9.50000	-195
9.50833	-195
9.51667	-192
9.52500	-187
9.53333	-183
9.54167	-180
9.55000	-177
9.55833	-177
9.56667	-178
9.57500	-179
9.58333	-181
9.59167	-182
9.60000	-182
9.60833	-180
9.61667	-178
9.62500	-177
9.63333	-178
9.64167	-182
9.65000	-185
9.65833	-188
9.66667	-189
9.67500	-188
9.68333	-187
9.69167	-186
9.70000	-186
9.70833	-187
9.71667	-187
9.72500	-185
9.73333	-182
9.74167	-178
9.75000	-175
9.75833	-175
9.76667	-178
9.77500	-182
9.78333	-185
9.79167	-187
9.80000	-187
9.80833	-187
9.81667	-189
9.82500	-192
9.83333	-195
9.84167	-198
9.85000	-199
9.85833	-200
9.86667	-199
9.87500	-199
9.88333	-198
9.89167	-198
9.90000	-198
9.90833	-199
9.91667	-201
9.92500	-202
9.93333	-200
9.94167	-196
9.95000	-192
9.95833	-190
9.96667	-191
9.97500	-196
9.98333	-203
9.99167	-209
10.00000	-212
10.00833	-211
10.01667	-208
10.02500	-204
10.03333	-201
10.04167	-198
10.05000	-195
10.05833	-190
10.06667	-186
10.07500	-185
10.08333	-185
10.09167	-188
10.10000	-192
10.10833	-194
10.11667	-194
10.12500	-192
10.13333	-190
10.14167	-187
10.15000	-185
10.15833	-182
10.16667	-181
10.17500	-182
10.18333	-184
10.19167	-185
10.20000	-187
10.20833	-188
10.21667	-189
10.22500	-190
10.23333	-191
10.24167	-190
10.25000	-189
10.25833	-188
10.26667	-187
10.27500	-189
10.28333	-194
10.29167	-198
10.30000	-201
10.30833	-202
10.31667	-201
10.32500	-199
10.33333	-196
10.34167	-194
10.35000	-191
10.35833	-189
10.36667	-187
10.37500	-186
10.38333	-185
10.39167	-183
10.40000	-179
10.40833	-176
10.41667	-172
10.42500	-170
10.43333	-170
10.44167	-171
10.45000	-174
10.45833	-178
10.46667	-182
10.47500	-186
10.48333	-190
10.49167	-194
10.50000	-198
10.50833	-200
10.51667	-201
10.52500	-201
10.53333	-199
10.54167	-197
10.55000	-194
10.55833	-191
10.56667	-189
10.57500	-188
10.58333	-190
10.59167	-193
10.60000	-195
10.60833	-197
10.61667	-199
10.62500	-199
10.63333	-198
10.64167	-197
10.65000	-196
10.65833	-196
10.66667	-195
10.67500	-195
10.68333	-195
10.69167	-195
10.70000	-193
10.70833	-192
10.71667	-194
10.72500	-196
10.73333	-199
10.74167	-200
10.75000	-198
10.75833	-193
10.76667	-189
10.77500	-188
10.78333	-189
10.79167	-192
10.80000	-194
10.80833	-195
10.81667	-194
10.82500	-191
10.83333	-189
10.84167	-189
10.85000	-190
10.85833	-191
10.86667	-192
10.87500	-193
10.88333	-193
10.89167	-194
10.90000	-193
10.90833	-192
10.91667	-189
10.92500	-186
10.93333	-186
10.94167	-188
10.95000	-191
10.95833	-194
10.96667	-195
10.97500	-194
10.98333	-191
10.99167	-187
11.00000	-184
11.00833	-181
11.01667	-179
11.02500	-179
11.03333	-181
11.04167	-183
11.05000	-184
11.05833	-184
11.06667	-183
11.07500	-182
11.08333	-183
11.09167	-185
11.10000	-187
11.10833	-189
11.11667	-189
11.12500	-187
11.13333	-184
11.14167	-181
11.15000	-179
11.15833	-178
11.16667	-179
11.17500	-180
11.18333	-182
11.19167	-183
11.20000	-182
11.20833	-181
11.21667	-181
11.22500	-184
11.23333	-187
11.24167	-192
11.25000	-196
11.25833	-199
11.26667	-201
11.27500	-201
11.28333	-200
11.29167	-198
11.30000	-195
11.30833	-192
11.31667	-191
11.32500	-192
11.33333	-192
11.34167	-191
11.35000	-191
11.35833	-193
11.36667	-196
11.37500	-200
11.38333	-204
11.39167	-206
11.40000	-206
11.40833	-203
11.41667	-200
11.42500	-196
11.43333	-195
11.44167	-196
11.45000	-199
11.45833	-202
11.46667	-204
11.47500	-202
11.48333	-198
11.49167	-193
11.50000	-188
11.50833	-185
11.51667	-186
11.52500	-189
11.53333	-191
11.54167	-193
11.55000	-193
11.55833	-193
11.56667	-194
11.57500	-197
11.58333	-202
11.59167	-205
11.60000	-205
11.60833	-203
11.61667	-199
11.62500	-195
11.63333	-193
11.64167	-193
11.65000	-195
11.65833	-199
11.66667	-204
11.67500	-209
11.68333	-212
11.69167	-213
11.70000	-211
11.70833	-208
11.71667	-206
11.72500	-204
11.73333	-202
11.74167	-202
11.75000	-203
11.75833	-204
11.76667	-204
11.77500	-202
11.78333	-199
11.79167	-195
11.80000	-191
11.80833	-188
11.81667	-189
11.82500	-192
11.83333	-196
11.84167	-201
11.85000	-204
11.85833	-204
11.86667	-202
11.87500	-199
11.88333	-197
11.89167	-196
11.90000	-198
11.90833	-200
11.91667	-202
11.92500	-202
11.93333	-201
11.94167	-199
11.95000	-195
11.95833	-191
11.96667	-188
11.97500	-186
11.98333	-186
11.99167	-188
12.00000	-191
12.00833	-194
12.01667	-197
12.02500	-199
12.03333	-201
12.04167	-201
12.05000	-200
12.05833	-198
12.06667	-195
12.07500	-193
12.08333	-192
12.09167	-192
12.10000	-194
12.10833	-196
12.11667	-197
12.12500	-198
12.13333	-202
12.14167	-206
12.15000	-210
12.15833	-212
12.16667	-211
12.17500	-209
12.18333	-205
12.19167	-201
12.20000	-199
12.20833	-197
12.21667	-196
12.22500	-197
12.23333	-198
12.24167	-199
12.25000	-200
12.25833	-200
12.26667	-200
12.27500	-201
12.28333	-202
12.29167	-203
12.30000	-203
12.30833	-202
12.31667	-200
12.32500	-198
12.33333	-194
12.34167	-190
12.35000	-185
12.35833	-180
12.36667	-176
12.37500	-175
12.38333	-177
12.39167	-180
12.40000	-185
12.40833	-190
12.41667	-195
12.42500	-198
12.43333	-199
12.44167	-199
12.45000	-198
12.45833	-198
12.46667	-198
12.47500	-199
12.48333	-200
12.49167	-200
12.50000	-198
12.50833	-196
12.51667	-194
12.52500	-192
12.53333	-191
12.54167	-190
12.55000	-189
12.55833	-186
12.56667	-181
12.57500	-174
12.58333	-167
12.59167	-163
12.60000	-164
12.60833	-167
12.61667	-171
12.62500	-175
12.63333	-179
12.64167	-181
12.65000	-182
12.65833	-181
12.66667	-180
12.67500	-180
12.68333	-182
12.69167	-185
12.70000	-191
12.70833	-195
12.71667	-195
12.72500	-191
12.73333	-184
12.74167	-176
12.75000	-168
12.75833	-163
12.76667	-159
12.77500	-157
12.78333	-156
12.79167	-156
12.80000	-156
12.80833	-156
12.81667	-159
12.82500	-163
12.83333	-167
12.84167	-171
12.85000	-173
12.85833	-174
12.86667	-173
12.87500	-173
12.88333	-172
12.89167	-170
12.90000	-167
12.90833	-163
12.91667	-159
12.92500	-157
12.93333	-157
12.94167	-159
12.95000	-163
12.95833	-168
12.96667	-172
12.97500	-175
12.98333	-174
12.99167	-172
13.00000	-169
13.00833	-165
13.01667	-161
13.02500	-158
13.03333	-156
13.04167	-155
13.05000	-156
13.05833	-158
13.06667	-160
13.07500	-162
13.08333	-162
13.09167	-162
13.10000	-163
13.10833	-164
13.11667	-166
13.12500	-167
13.13333	-167
13.14167	-166
13.15000	-166
13.15833	-166
13.16667	-166
13.17500	-166
13.18333	-164
13.19167	-162
13.20000	-158
13.20833	-155
13.21667	-153
13.22500	-151
13.23333	-153
13.24167	-157
13.25000	-161
13.25833	-164
13.26667	-162
13.27500	-156
13.28333	-149
13.29167	-144
13.30000	-146
13.30833	-150
13.31667	-155
13.32500	-159
13.33333	-159
13.34167	-155
13.35000	-151
13.35833	-148
13.36667	-146
13.37500	-146
13.38333	-145
13.39167	-146
13.40000	-147
13.40833	-150
13.41667	-155
13.42500	-161
13.43333	-165
13.44167	-167
13.45000	-166
13.45833	-163
13.46667	-159
13.47500	-155
13.48333	-151
13.49167	-148
13.50000	-147
13.50833	-146
13.51667	-144
13.52500	-142
13.53333	-141
13.54167	-141
13.55000	-143
13.55833	-147
13.56667	-152
13.57500	-157
13.58333	-159
13.59167	-159
13.60000	-156
13.60833	-152
13.61667	-146
13.62500	-142
13.63333	-139
13.64167	-137
13.65000	-135
13.65833	-132
13.66667	-130
13.67500	-128
13.68333	-126
13.69167	-125
13.70000	-125
13.70833	-125
13.71667	-123
13.72500	-121
13.73333	-118
13.74167	-115
13.75000	-113
13.75833	-112
13.76667	-113
13.77500	-116
13.78333	-120
13.79167	-123
13.80000	-124
13.80833	-121
13.81667	-115
13.82500	-109
13.83333	-103
13.84167	-99
13.85000	-95
13.85833	-91
13.86667	-88
13.87500	-86
13.88333	-86
13.89167	-87
13.90000	-88
13.90833	-88
13.91667	-87
13.92500	-85
13.93333	-82
13.94167	-80
13.95000	-78
13.95833	-76
13.96667	-74
13.97500	-73
13.98333	-72
13.99167	-72
14.00000	-70
14.00833	-67
14.01667	-65
14.02500	-63
14.03333	-64
14.04167	-66
14.05000	-69
14.05833	-71
14.06667	-74
14.07500	-76
14.08333	-77
14.09167	-75
14.10000	-71
14.10833	-66
14.11667	-61
14.12500	-57
14.13333	-55
14.14167	-54
14.15000	-54
14.15833	-53
14.16667	-53
14.17500	-54
14.18333	-56
14.19167	-58
14.20000	-58
14.20833	-57
14.21667	-57
14.22500	-56
14.23333	-57
14.24167	-59
14.25000	-62
14.25833	-66
14.26667	-69
14.27500	-72
14.28333	-74
14.29167	-74
14.30000	-71
14.30833	-68
14.31667	-66
14.32500	-66
14.33333	-66
14.34167	-65
14.35000	-63
14.35833	-59
14.36667	-55
14.37500	-50
14.38333	-45
14.39167	-42
14.40000	-41
14.40833	-43
14.41667	-45
14.42500	-47
14.43333	-50
14.44167	-52
14.45000	-55
14.45833	-59
14.46667	-63
14.47500	-66
14.48333	-70
14.49167	-73
14.50000	-74
14.50833	-74
14.51667	-73
14.52500	-72
14.53333	-71
14.54167	-70
14.55000	-71
14.55833	-71
14.56667	-71
14.57500	-70
14.58333	-68
14.59167	-65
14.60000	-61
14.60833	-57
14.61667	-53
14.62500	-50
14.63333	-50
14.64167	-53
14.65000	-57
14.65833	-60
14.66667	-63
14.67500	-64
14.68333	-66
14.69167	-70
14.70000	-74
14.70833	-78
14.71667	-78
14.72500	-76
14.73333	-72
14.74167	-67
14.75000	-63
14.75833	-62
14.76667	-63
14.77500	-65
14.78333	-68
14.79167	-70
14.80000	-73
14.80833	-76
14.81667	-78
14.82500	-79
14.83333	-77
14.84167	-75
14.85000	-74
14.85833	-73
14.86667	-73
14.87500	-73
14.88333	-74
14.89167	-74
14.90000	-74
14.90833	-75
14.91667	-77
14.92500	-81
14.93333	-84
14.94167	-87
14.95000	-89
14.95833	-89
14.96667	-88
14.97500	-87
14.98333	-88
14.99167	-89
15.00000	-90
15.00833	-91
15.01667	-93
15.02500	-94
15.03333	-94
15.04167	-93
15.05000	-91
15.05833	-87
15.06667	-82
15.07500	-78
15.08333	-77
15.09167	-77
15.10000	-79
15.10833	-82
15.11667	-84
15.12500	-86
15.13333	-88
15.14167	-91
15.15000	-94
15.15833	-96
15.16667	-98
15.17500	-98
15.18333	-95
15.19167	-91
15.20000	-86
15.20833	-82
15.21667	-80
15.22500	-82
15.23333	-84
15.24167	-87
15.25000	-89
15.25833	-88
15.26667	-86
15.27500	-85
15.28333	-85
15.29167	-88
15.30000	-92
15.30833	-97
15.31667	-99
15.32500	-97
15.33333	-95
15.34167	-91
15.35000	-90
15.35833	-90
15.36667	-92
15.37500	-94
15.38333	-96
15.39167	-96
15.40000	-95
15.40833	-93
15.41667	-93
15.42500	-95
15.43333	-99
15.44167	-105
15.45000	-110
15.45833	-113
15.46667	-112
15.47500	-109
15.48333	-105
15.49167	-101
15.50000	-98
15.50833	-96
15.51667	-94
15.52500	-93
15.53333	-93
15.54167	-92
15.55000	-91
15.55833	-90
15.56667	-90
15.57500	-91
15.58333	-92
15.59167	-94
15.60000	-99
15.60833	-104
15.61667	-109
15.62500	-115
15.63333	-118
15.64167	-119
15.65000	-117
15.65833	-113
15.66667	-108
15.67500	-103
15.68333	-101
15.69167	-101
15.70000	-104
15.70833	-106
15.71667	-105
15.72500	-101
15.73333	-95
15.74167	-87
15.75000	-80
15.75833	-74
15.76667	-68
15.77500	-64
15.78333	-60
15.79167	-58
15.80000	-59
15.80833	-61
15.81667	-64
15.82500	-68
15.83333	-73
15.84167	-78
15.85000	-84
15.85833	-87
15.86667	-87
15.87500	-85
15.88333	-81
15.89167	-77
15.90000	-74
15.90833	-71
15.91667	-69
15.92500	-67
15.93333	-65
15.94167	-64
15.95000	-62
15.95833	-59
15.96667	-55
15.97500	-51
15.98333	-49
15.99167	-48
16.00000	-49
16.00833	-51
16.01667	-53
16.02500	-54
16.03333	-56
16.04167	-57
16.05000	-58
16.05833	-58
16.06667	-57
16.07500	-54
16.08333	-50
16.09167	-45
16.10000	-40
16.10833	-36
16.11667	-35
16.12500	-36
16.13333	-37
16.14167	-39
16.15000	-39
16.15833	-38
16.16667	-36
16.17500	-36
16.18333	-38
16.19167	-41
16.20000	-45
16.20833	-46
16.21667	-44
16.22500	-39
16.23333	-33
16.24167	-29
16.25000	-25
16.25833	-22
16.26667	-20
16.27500	-18
16.28333	-15
16.29167	-14
16.30000	-13
16.30833	-15
16.31667	-18
16.32500	-22
16.33333	-25
16.34167	-27
16.35000	-29
16.35833	-31
16.36667	-33
16.37500	-34
16.38333	-34
16.39167	-31
16.40000	-27
16.40833	-25
16.41667	-25
16.42500	-29
16.43333	-33
16.44167	-36
16.45000	-38
16.45833	-39
16.46667	-38
16.47500	-37
16.48333	-36
16.49167	-36
16.50000	-39
16.50833	-43
16.51667	-47
16.52500	-51
16.53333	-51
16.54167	-50
16.55000	-50
16.55833	-53
16.56667	-58
16.57500	-62
16.58333	-65
16.59167	-67
16.60000	-67
16.60833	-66
16.61667	-66
16.62500	-65
16.63333	-64
16.64167	-61
16.65000	-58
16.65833	-55
16.66667	-52
16.67500	-49
16.68333	-47
16.69167	-47
16.70000	-49
16.70833	-52
16.71667	-55
16.72500	-57
16.73333	-57
16.74167	-55
16.75000	-53
16.75833	-54
16.76667	-55
16.77500	-57
16.78333	-59
16.79167	-59
16.80000	-59
16.80833	-58
16.81667	-57
16.82500	-58
16.83333	-59
16.84167	-60
16.85000	-61
16.85833	-61
16.86667	-60
16.87500	-58
16.88333	-56
16.89167	-54
16.90000	-54
16.90833	-55
16.91667	-56
16.92500	-58
16.93333	-60
16.94167	-60
16.95000	-59
16.95833	-57
16.96667	-55
16.97500	-52
16.98333	-50
16.99167	-49
17.00000	-50
17.00833	-52
17.01667	-53
17.02500	-54
17.03333	-55
17.04167	-54
17.05000	-53
17.05833	-51
17.06667	-48
17.07500	-47
17.08333	-47
17.09167	-49
17.10000	-51
17.10833	-54
17.11667	-55
17.12500	-56
17.13333	-58
17.14167	-62
17.15000	-65
17.15833	-67
17.16667	-67
17.17500	-64
17.18333	-61
17.19167	-59
17.20000	-59
17.20833	-61
17.21667	-63
17.22500	-65
17.23333	-67
17.24167	-69
17.25000	-71
17.25833	-72
17.26667	-74
17.27500	-73
17.28333	-72
17.29167	-71
17.30000	-70
17.30833	-71
17.31667	-71
17.32500	-72
17.33333	-74
17.34167	-75
17.35000	-76
17.35833	-76
17.36667	-75
17.37500	-73
17.38333	-70
17.39167	-67
17.40000	-65
17.40833	-63
17.41667	-62
17.42500	-60
17.43333	-59
17.44167	-58
17.45000	-58
17.45833	-58
17.46667	-58
17.47500	-57
17.48333	-56
17.49167	-56
17.50000	-58
17.50833	-61
17.51667	-64
17.52500	-67
17.53333	-69
17.54167	-68
17.55000	-68
17.55833	-69
17.56667	-71
17.57500	-72
17.58333	-72
17.59167	-70
17.60000	-67
17.60833	-65
17.61667	-64
17.62500	-65
17.63333	-67
17.64167	-69
17.65000	-70
17.65833	-67
17.66667	-62
17.67500	-56
17.68333	-52
17.69167	-52
17.70000	-56
17.70833	-62
17.71667	-67
17.72500	-71
17.73333	-72
17.74167	-70
17.75000	-66
17.75833	-63
17.76667	-60
17.77500	-58
17.78333	-59
17.79167	-60
17.80000	-61
17.80833	-61
17.81667	-56
17.82500	-50
17.83333	-45
17.84167	-42
17.85000	-42
17.85833	-45
17.86667	-49
17.87500	-52
17.88333	-55
17.89167	-56
17.90000	-55
17.90833	-53
17.91667	-50
17.92500	-46
17.93333	-44
17.94167	-43
17.95000	-43
17.95833	-45
17.96667	-47
17.97500	-48
17.98333	-49
17.99167	-47
18.00000	-45
18.00833	-42
18.01667	-41
18.02500	-42
18.03333	-44
18.04167	-47
18.05000	-49
18.05833	-49
18.06667	-48
18.07500	-46
18.08333	-44
18.09167	-42
18.10000	-41
18.10833	-40
18.11667	-41
18.12500	-43
18.13333	-44
18.14167	-44
18.15000	-43
18.15833	-40
18.16667	-39
18.17500	-39
18.18333	-41
18.19167	-44
18.20000	-47
18.20833	-50
18.21667	-51
18.22500	-50
18.23333	-49
18.24167	-46
18.25000	-44
18.25833	-42
18.26667	-42
18.27500	-43
18.28333	-43
18.29167	-43
18.30000	-43
18.30833	-41
18.31667	-40
18.32500	-39
18.33333	-41
18.34167	-44
18.35000	-48
18.35833	-49
18.36667	-49
18.37500	-46
18.38333	-44
18.39167	-44
18.40000	-47
18.40833	-51
18.41667	-53
18.42500	-54
18.43333	-53
18.44167	-50
18.45000	-48
18.45833	-46
18.46667	-44
18.47500	-41
18.48333	-39
18.49167	-39
18.50000	-41
18.50833	-44
18.51667	-46
18.52500	-46
18.53333	-44
18.54167	-42
18.55000	-41
18.55833	-45
18.56667	-51
18.57500	-55
18.58333	-56
18.59167	-54
18.60000	-50
18.60833	-46
18.61667	-44
18.62500	-44
18.63333	-45
18.64167	-48
18.65000	-50
18.65833	-51
18.66667	-51
18.67500	-50
18.68333	-49
18.69167	-47
18.70000	-46
18.70833	-44
18.71667	-41
18.72500	-39
18.73333	-37
18.74167	-35
18.75000	-34
18.75833	-34
18.76667	-36
18.77500	-37
18.78333	-37
18.79167	-36
18.80000	-33
18.80833	-31
18.81667	-32
18.82500	-33
18.83333	-34
18.84167	-33
18.85000	-31
18.85833	-28
18.86667	-24
18.87500	-22
18.88333	-21
18.89167	-21
18.90000	-22
18.90833	-23
18.91667	-25
18.92500	-25
18.93333	-24
18.94167	-21
18.95000	-18
18.95833	-13
18.96667	-10
18.97500	-6
18.98333	-2
18.99167	1
19.00000	4
19.00833	6
19.01667	8
19.02500	10
19.03333	11
19.04167	10
19.05000	9
19.05833	7
19.06667	8
19.07500	13
19.08333	21
19.09167	27
19.10000	30
19.10833	29
19.11667	23
19.12500	17
19.13333	15
19.14167	18
19.15000	24
19.15833	30
19.16667	35
19.17500	40
19.18333	45
19.19167	51
19.20000	60
19.20833	69
19.21667	76
19.22500	83
19.23333	88
19.24167	92
19.25000	97
19.25833	103
19.26667	109
19.27500	115
19.28333	120
19.29167	124
19.30000	128
19.30833	133
19.31667	140
19.32500	150
19.33333	160
19.34167	172
19.35000	184
19.35833	196
19.36667	208
19.37500	218
19.38333	229
19.39167	243
19.40000	260
19.40833	279
19.41667	300
19.42500	322
19.43333	343
19.44167	363
19.45000	384
19.45833	408
19.46667	434
19.47500	462
19.48333	492
19.49167	522
19.50000	554
19.50833	587
19.51667	624
19.52500	663
19.53333	705
19.54167	752
19.55000	800
19.55833	851
19.56667	905
19.57500	960
19.58333	1017
19.59167	1077
19.60000	1142
19.60833	1209
19.61667	1281
19.62500	1357
19.63333	1437
19.64167	1524
19.65000	1614
19.65833	1711
19.66667	1813
19.67500	1921
19.68333	2037
19.69167	2157
19.70000	2285
19.70833	2415
19.71667	2553
19.72500	2698
19.73333	2848
19.74167	3011
19.75000	3177
19.75833	3355
19.76667	3537
19.77500	3728
19.78333	3927
19.79167	4129
19.80000	4343
19.80833	4558
19.81667	4785
19.82500	5020
19.83333	5265
19.84167	5526
19.85000	5793
19.85833	6076
19.86667	6365
19.87500	6662
19.88333	6971
19.89167	7283
19.90000	7611
19.90833	7943
19.91667	8292
19.92500	8652
19.93333	9020
19.94167	9406
19.95000	9793
19.95833	10197
19.96667	10603
19.97500	11017
19.98333	11443
19.99167	11870
20.00000	12315
20.00833	12760
20.01667	13222
20.02500	13690
20.03333	14164
20.04167	14655
20.05000	15143
20.05833	15650
20.06667	16155
20.07500	16665
20.08333	17184
20.09167	17696
20.10000	18224
20.10833	18748
20.11667	19286
20.12500	19830
20.13333	20373
20.14167	20930
20.15000	21474
20.15833	22032
20.16667	22581
20.17500	23132
20.18333	23688
20.19167	24232
20.20000	24785
20.20833	25325
20.21667	25868
20.22500	26409
20.23333	26941
20.24167	27480
20.25000	28004
20.25833	28535
20.26667	29051
20.27500	29558
20.28333	30060
20.29167	30544
20.30000	31030
20.30833	31500
20.31667	31970
20.32500	32433
20.33333	32882
20.34167	33330
20.35000	33755
20.35833	34175
20.36667	34575
20.37500	34960
20.38333	35335
20.39167	35690
20.40000	36040
20.40833	36368
20.41667	36685
20.42500	36987
20.43333	37273
20.44167	37550
20.45000	37807
20.45833	38051
20.46667	38274
20.47500	38477
20.48333	38665
20.49167	38833
20.50000	38989
20.50833	39128
20.51667	39251
20.52500	39356
20.53333	39440
20.54167	39506
20.55000	39552
20.55833	39579
20.56667	39589
20.57500	39582
20.58333	39560
20.59167	39523
20.60000	39468
20.60833	39397
20.61667	39303
20.62500	39190
20.63333	39058
20.64167	38905
20.65000	38742
20.65833	38563
20.66667	38375
20.67500	38174
20.68333	37958
20.69167	37732
20.70000	37486
20.70833	37231
20.71667	36958
20.72500	36674
20.73333	36379
20.74167	36067
20.75000	35752
20.75833	35422
20.76667	35086
20.77500	34741
20.78333	34382
20.79167	34020
20.80000	33637
20.80833	33255
20.81667	32861
20.82500	32463
20.83333	32063
20.84167	31652
20.85000	31244
20.85833	30820
20.86667	30397
20.87500	29969
20.88333	29533
20.89167	29103
20.90000	28660
20.90833	28226
20.91667	27786
20.92500	27350
20.93333	26920
20.94167	26485
20.95000	26063
20.95833	25635
20.96667	25214
20.97500	24793
20.98333	24368
20.99167	23952
21.00000	23529
21.00833	23121
21.01667	22716
21.02500	22319
21.03333	21933
21.04167	21544
21.05000	21168
21.05833	20785
21.06667	20410
21.07500	20039
21.08333	19669
21.09167	19315
21.10000	18961
21.10833	18624
21.11667	18291
21.12500	17967
21.13333	17654
21.14167	17342
21.15000	17045
21.15833	16750
21.16667	16465
21.17500	16188
21.18333	15914
21.19167	15651
21.20000	15389
21.20833	15139
21.21667	14894
21.22500	14658
21.23333	14434
21.24167	14214
21.25000	14004
21.25833	13796
21.26667	13597
21.27500	13407
21.28333	13202
21.29167	12996
21.30000	12807
21.30833	12644
21.31667	12492
21.32500	12332
21.33333	12176
21.34167	12029
21.35000	11890
21.35833	11755
21.36667	11629
21.37500	11508
21.38333	11376
21.39167	11243
21.40000	11122
21.40833	11018
21.41667	10920
21.42500	10826
21.43333	10735
21.44167	10635
21.45000	10529
21.45833	10429
21.46667	10340
21.47500	10258
21.48333	10178
21.49167	10105
21.50000	10029
21.50833	9948
21.51667	9868
21.52500	9794
21.53333	9724
21.54167	9658
21.55000	9597
21.55833	9533
21.56667	9465
21.57500	9396
21.58333	9331
21.59167	9269
21.60000	9206
21.60833	9145
21.61667	9086
21.62500	9022
21.63333	8959
21.64167	8902
21.65000	8848
21.65833	8793
21.66667	8736
21.67500	8679
21.68333	8616
21.69167	8551
21.70000	8491
21.70833	8438
21.71667	8385
21.72500	8334
21.73333	8284
21.74167	8233
21.75000	8180
21.75833	8130
21.76667	8085
21.77500	8038
21.78333	7988
21.79167	7939
21.80000	7888
21.80833	7838
21.81667	7786
21.82500	7733
21.83333	7681
21.84167	7627
21.85000	7577
21.85833	7527
21.86667	7480
21.87500	7434
21.88333	7387
21.89167	7342
21.90000	7297
21.90833	7251
21.91667	7203
21.92500	7154
21.93333	7106
21.94167	7058
21.95000	7013
21.95833	6971
21.96667	6931
21.97500	6893
21.98333	6856
21.99167	6819
22.00000	6781
22.00833	6743
22.01667	6703
22.02500	6663
22.03333	6624
22.04167	6585
22.05000	6547
22.05833	6510
22.06667	6474
22.07500	6441
22.08333	6407
22.09167	6375
22.10000	6341
22.10833	6306
22.11667	6268
22.12500	6230
22.13333	6195
22.14167	6163
22.15000	6132
22.15833	6101
22.16667	6070
22.17500	6036
22.18333	6002
22.19167	5968
22.20000	5936
22.20833	5906
22.21667	5877
22.22500	5848
22.23333	5819
22.24167	5788
22.25000	5755
22.25833	5718
22.26667	5679
22.27500	5639
22.28333	5599
22.29167	5563
22.30000	5529
22.30833	5497
22.31667	5465
22.32500	5433
22.33333	5399
22.34167	5363
22.35000	5328
22.35833	5294
22.36667	5263
22.37500	5231
22.38333	5197
22.39167	5161
22.40000	5121
22.40833	5081
22.41667	5040
22.42500	5000
22.43333	4962
22.44167	4923
22.45000	4885
22.45833	4846
22.46667	4807
22.47500	4769
22.48333	4731
22.49167	4693
22.50000	4652
22.50833	4611
22.51667	4570
22.52500	4530
22.53333	4492
22.54167	4455
22.55000	4419
22.55833	4381
22.56667	4343
22.57500	4305
22.58333	4264
22.59167	4224
22.60000	4183
22.60833	4142
22.61667	4102
22.62500	4062
22.63333	4024
22.64167	3985
22.65000	3948
22.65833	3912
22.66667	3879
22.67500	3846
22.68333	3814
22.69167	3782
22.70000	3747
22.70833	3713
22.71667	3679
22.72500	3645
22.73333	3610
22.74167	3573
22.75000	3537
22.75833	3501
22.76667	3466
22.77500	3431
22.78333	3396
22.79167	3364
22.80000	3332
22.80833	3303
22.81667	3277
22.82500	3251
22.83333	3225
22.84167	3198
22.85000	3172
22.85833	3147
22.86667	3124
22.87500	3103
22.88333	3083
22.89167	3061
22.90000	3035
22.90833	3010
22.91667	2986
22.92500	2964
22.93333	2947
22.94167	2932
22.95000	2917
22.95833	2899
22.96667	2879
22.97500	2856
22.98333	2832
22.99167	2809
23.00000	2787
23.00833	2768
23.01667	2752
23.02500	2739
23.03333	2727
23.04167	2715
23.05000	2704
23.05833	2691
23.06667	2677
23.07500	2663
23.08333	2648
23.09167	2634
23.10000	2620
23.10833	2608
23.11667	2598
23.12500	2590
23.13333	2581
23.14167	2572
23.15000	2563
23.15833	2552
23.16667	2541
23.17500	2531
23.18333	2520
23.19167	2509
23.20000	2496
23.20833	2485
23.21667	2474
23.22500	2467
23.23333	2462
23.24167	2461
23.25000	2461
23.25833	2460
23.26667	2456
23.27500	2447
23.28333	2432
23.29167	2416
23.30000	2399
23.30833	2385
23.31667	2376
23.32500	2372
23.33333	2369
23.34167	2367
23.35000	2364
23.35833	2361
23.36667	2358
23.37500	2355
23.38333	2352
23.39167	2347
23.40000	2341
23.40833	2335
23.41667	2329
23.42500	2322
23.43333	2314
23.44167	2306
23.45000	2297
23.45833	2286
23.46667	2277
23.47500	2269
23.48333	2262
23.49167	2256
23.50000	2252
23.50833	2247
23.51667	2241
23.52500	2233
23.53333	2223
23.54167	2211
23.55000	2199
23.55833	2187
23.56667	2178
23.57500	2169
23.58333	2163
23.59167	2159
23.60000	2157
23.60833	2156
23.61667	2154
23.62500	2148
23.63333	2139
23.64167	2127
23.65000	2116
23.65833	2106
23.66667	2097
23.67500	2087
23.68333	2076
23.69167	2065
23.70000	2054
23.70833	2045
23.71667	2038
23.72500	2032
23.73333	2025
23.74167	2016
23.75000	2006
23.75833	1993
23.76667	1980
23.77500	1965
23.78333	1951
23.79167	1938
23.80000	1928
23.80833	1918
23.81667	1911
23.82500	1905
23.83333	1900
23.84167	1897
23.85000	1893
23.85833	1887
23.86667	1881
23.87500	1874
23.88333	1866
23.89167	1859
23.90000	1855
23.90833	1850
23.91667	1844
23.92500	1837
23.93333	1829
23.94167	1821
23.95000	1814
23.95833	1809
23.96667	1806
23.97500	1802
23.98333	1797
23.99167	1790
24.00000	1780
24.00833	1771
24.01667	1765
24.02500	1762
24.03333	1762
24.04167	1764
24.05000	1766
24.05833	1767
24.06667	1768
24.07500	1771
24.08333	1774
24.09167	1778
24.10000	1782
24.10833	1783
24.11667	1782
24.12500	1779
24.13333	1777
24.14167	1775
24.15000	1777
24.15833	1782
24.16667	1789
24.17500	1795
24.18333	1801
24.19167	1806
24.20000	1810
24.20833	1812
24.21667	1815
24.22500	1817
24.23333	1818
24.24167	1820
24.25000	1823
24.25833	1830
24.26667	1840
24.27500	1854
24.28333	1871
24.29167	1886
24.30000	1898
24.30833	1909
24.31667	1919
24.32500	1928
24.33333	1938
24.34167	1948
24.35000	1958
24.35833	1967
24.36667	1977
24.37500	1988
24.38333	2002
24.39167	2017
24.40000	2032
24.40833	2046
24.41667	2059
24.42500	2071
24.43333	2082
24.44167	2093
24.45000	2106
24.45833	2121
24.46667	2136
24.47500	2151
24.48333	2165
24.49167	2177
24.50000	2187
24.50833	2195
24.51667	2203
24.52500	2211
24.53333	2220
24.54167	2230
24.55000	2241
24.55833	2254
24.56667	2268
24.57500	2281
24.58333	2295
24.59167	2307
24.60000	2318
24.60833	2328
24.61667	2335
24.62500	2340
24.63333	2345
24.64167	2351
24.65000	2357
24.65833	2366
24.66667	2376
24.67500	2386
24.68333	2397
24.69167	2406
24.70000	2413
24.70833	2418
24.71667	2420
24.72500	2419
24.73333	2417
24.74167	2416
24.75000	2416
24.75833	2417
24.76667	2419
24.77500	2422
24.78333	2425
24.79167	2428
24.80000	2430
24.80833	2431
24.81667	2429
24.82500	2425
24.83333	2420
24.84167	2415
24.85000	2411
24.85833	2409
24.86667	2408
24.87500	2405
24.88333	2399
24.89167	2391
24.90000	2382
24.90833	2373
24.91667	2365
24.92500	2357
24.93333	2350
24.94167	2342
24.95000	2333
24.95833	2324
24.96667	2314
24.97500	2304
24.98333	2295
24.99167	2286
25.00000	2279
25.00833	2271
25.01667	2262
25.02500	2251
25.03333	2239
25.04167	2225
25.05000	2212
25.05833	2198
25.06667	2186
25.07500	2174
25.08333	2164
25.09167	2152
25.10000	2139
25.10833	2125
25.11667	2110
25.12500	2097
25.13333	2085
25.14167	2075
25.15000	2066
25.15833	2057
25.16667	2046
25.17500	2034
25.18333	2020
25.19167	2006
25.20000	1990
25.20833	1975
25.21667	1961
25.22500	1949
25.23333	1940
25.24167	1933
25.25000	1926
25.25833	1920
25.26667	1912
25.27500	1901
25.28333	1889
25.29167	1876
25.30000	1863
25.30833	1851
25.31667	1841
25.32500	1832
25.33333	1824
25.34167	1817
25.35000	1812
25.35833	1807
25.36667	1801
25.37500	1794
25.38333	1786
25.39167	1777
25.40000	1769
25.40833	1761
25.41667	1753
25.42500	1744
25.43333	1736
25.44167	1726
25.45000	1717
25.45833	1708
25.46667	1699
25.47500	1689
25.48333	1678
25.49167	1668
25.50000	1660
25.50833	1655
25.51667	1650
25.52500	1646
25.53333	1639
25.54167	1632
25.55000	1626
25.55833	1624
25.56667	1623
25.57500	1621
25.58333	1617
25.59167	1610
25.60000	1600
25.60833	1591
25.61667	1587
25.62500	1587
25.63333	1588
25.64167	1589
25.65000	1589
25.65833	1587
25.66667	1582
25.67500	1578
25.68333	1575
25.69167	1571
25.70000	1567
25.70833	1564
25.71667	1561
25.72500	1561
25.73333	1562
25.74167	1563
25.75000	1563
25.75833	1561
25.76667	1557
25.77500	1553
25.78333	1550
25.79167	1550
25.80000	1553
25.80833	1559
25.81667	1567
25.82500	1575
25.83333	1579
25.84167	1579
25.85000	1577
25.85833	1574
25.86667	1571
25.87500	1569
25.88333	1569
25.89167	1570
25.90000	1571
25.90833	1572
25.91667	1572
25.92500	1572
25.93333	1572
25.94167	1572
25.95000	1573
25.95833	1576
25.96667	1581
25.97500	1584
25.98333	1587
25.99167	1591
26.00000	1598
26.00833	1606
26.01667	1615
26.02500	1624
26.03333	1631
26.04167	1635
26.05000	1638
26.05833	1641
26.06667	1644
26.07500	1649
26.08333	1653
26.09167	1657
26.10000	1660
26.10833	1662
26.11667	1664
26.12500	1666
26.13333	1670
26.14167	1676
26.15000	1684
26.15833	1695
26.16667	1707
26.17500	1720
26.18333	1732
26.19167	1741
26.20000	1748
26.20833	1755
26.21667	1762
26.22500	1769
26.23333	1778
26.24167	1789
26.25000	1798
26.25833	1807
26.26667	1816
26.27500	1826
26.28333	1838
26.29167	1848
26.30000	1858
26.30833	1866
26.31667	1875
26.32500	1884
26.33333	1893
26.34167	1904
26.35000	1914
26.35833	1925
26.36667	1936
26.37500	1948
26.38333	1962
26.39167	1976
26.40000	1989
26.40833	2002
26.41667	2013
26.42500	2024
26.43333	2034
26.44167	2043
26.45000	2052
26.45833	2059
26.46667	2068
26.47500	2080
26.48333	2094
26.49167	2110
26.50000	2128
26.50833	2145
26.51667	2159
26.52500	2171
26.53333	2182
26.54167	2191
26.55000	2198
26.55833	2204
26.56667	2209
26.57500	2214
26.58333	2219
26.59167	2225
26.60000	2230
26.60833	2236
26.61667	2243
26.62500	2250
26.63333	2257
26.64167	2266
26.65000	2275
26.65833	2282
26.66667	2289
26.67500	2294
26.68333	2299
26.69167	2303
26.70000	2308
26.70833	2314
26.71667	2319
26.72500	2324
26.73333	2328
26.74167	2331
26.75000	2333
26.75833	2336
26.76667	2339
26.77500	2343
26.78333	2349
26.79167	2353
26.80000	2354
26.80833	2355
26.81667	2354
26.82500	2354
26.83333	2355
26.84167	2358
26.85000	2361
26.85833	2362
26.86667	2361
26.87500	2359
26.88333	2355
26.89167	2351
26.90000	2346
26.90833	2340
26.91667	2333
26.92500	2326
26.93333	2320
26.94167	2316
26.95000	2315
26.95833	2316
26.96667	2317
26.97500	2315
26.98333	2311
26.99167	2305
27.00000	2297
27.00833	2289
27.01667	2283
27.02500	2280
27.03333	2279
27.04167	2280
27.05000	2281
27.05833	2278
27.06667	2273
27.07500	2265
27.08333	2255
27.09167	2247
27.10000	2240
27.10833	2234
27.11667	2228
27.12500	2222
27.13333	2214
27.14167	2205
27.15000	2195
27.15833	2186
27.16667	2179
27.17500	2173
27.18333	2169
27.19167	2164
27.20000	2159
27.20833	2154
27.21667	2150
27.22500	2147
27.23333	2143
27.24167	2139
27.25000	2134
27.25833	2126
27.26667	2118
27.27500	2110
27.28333	2104
27.29167	2099
27.30000	2097
27.30833	2095
27.31667	2093
27.32500	2090
27.33333	2086
27.34167	2083
27.35000	2081
27.35833	2081
27.36667	2082
27.37500	2082
27.38333	2082
27.39167	2079
27.40000	2076
27.40833	2074
27.41667	2075
27.42500	2078
27.43333	2081
27.44167	2084
27.45000	2085
27.45833	2083
27.46667	2080
27.47500	2076
27.48333	2073
27.49167	2071
27.50000	2072
27.50833	2074
27.51667	2077
27.52500	2080
27.53333	2084
27.54167	2089
27.55000	2095
27.55833	2103
27.56667	2113
27.57500	2123
27.58333	2133
27.59167	2139
27.60000	2141
27.60833	2140
27.61667	2139
27.62500	2139
27.63333	2143
27.64167	2151
27.65000	2161
27.65833	2172
27.66667	2183
27.67500	2192
27.68333	2200
27.69167	2207
27.70000	2214
27.70833	2222
27.71667	2233
27.72500	2246
27.73333	2258
27.74167	2271
27.75000	2283
27.75833	2295
27.76667	2308
27.77500	2321
27.78333	2336
27.79167	2349
27.80000	2362
27.80833	2375
27.81667	2389
27.82500	2404
27.83333	2421
27.84167	2441
27.85000	2460
27.85833	2480
27.86667	2498
27.87500	2516
27.88333	2534
27.89167	2552
27.90000	2572
27.90833	2591
27.91667	2609
27.92500	2628
27.93333	2646
27.94167	2666
27.95000	2685
27.95833	2705
27.96667	2725
27.97500	2743
27.98333	2760
27.99167	2777
28.00000	2795
28.00833	2814
28.01667	2835
28.02500	2857
28.03333	2880
28.04167	2903
28.05000	2926
28.05833	2948
28.06667	2968
28.07500	2989
28.08333	3010
28.09167	3031
28.10000	3053
28.10833	3075
28.11667	3094
28.12500	3111
28.13333	3127
28.14167	3144
28.15000	3160
28.15833	3177
28.16667	3193
28.17500	3208
28.18333	3224
28.19167	3239
28.20000	3256
28.20833	3273
28.21667	3289
28.22500	3305
28.23333	3321
28.24167	3336
28.25000	3351
28.25833	3367
28.26667	3383
28.27500	3400
28.28333	3419
28.29167	3437
28.30000	3455
28.30833	3471
28.31667	3483
28.32500	3494
28.33333	3502
28.34167	3511
28.35000	3520
28.35833	3530
28.36667	3540
28.37500	3550
28.38333	3558
28.39167	3565
28.40000	3569
28.40833	3569
28.41667	3568
28.42500	3566
28.43333	3564
28.44167	3564
28.45000	3567
28.45833	3572
28.46667	3580
28.47500	3589
28.48333	3596
28.49167	3603
28.50000	3607
28.50833	3608
28.51667	3606
28.52500	3601
28.53333	3596
28.54167	3591
28.55000	3588
28.55833	3587
28.56667	3586
28.57500	3587
28.58333	3586
28.59167	3585
28.60000	3582
28.60833	3578
28.61667	3574
28.62500	3569
28.63333	3565
28.64167	3564
28.65000	3563
28.65833	3561
28.66667	3557
28.67500	3553
28.68333	3549
28.69167	3544
28.70000	3539
28.70833	3532
28.71667	3524
28.72500	3514
28.73333	3507
28.74167	3501
28.75000	3498
28.75833	3496
28.76667	3493
28.77500	3489
28.78333	3483
28.79167	3477
28.80000	3472
28.80833	3468
28.81667	3464
28.82500	3461
28.83333	3456
28.84167	3451
28.85000	3446
28.85833	3442
28.86667	3438
28.87500	3433
28.88333	3428
28.89167	3422
28.90000	3416
28.90833	3413
28.91667	3412
28.92500	3415
28.93333	3419
28.94167	3423
28.95000	3425
28.95833	3422
28.96667	3418
28.97500	3414
28.98333	3412
28.99167	3414
29.00000	3420
29.00833	3426
29.01667	3431
29.02500	3434
29.03333	3434
29.04167	3434
29.05000	3435
29.05833	3438
29.06667	3443
29.07500	3450
29.08333	3458
29.09167	3467
29.10000	3475
29.10833	3484
29.11667	3494
29.12500	3503
29.13333	3511
29.14167	3519
29.15000	3527
29.15833	3536
29.16667	3545
29.17500	3554
29.18333	3564
29.19167	3573
29.20000	3584
29.20833	3596
29.21667	3612
29.22500	3629
29.23333	3645
29.24167	3660
29.25000	3674
29.25833	3688
29.26667	3704
29.27500	3724
29.28333	3745
29.29167	3766
29.30000	3785
29.30833	3801
29.31667	3817
29.32500	3834
29.33333	3852
29.34167	3872
29.35000	3892
29.35833	3914
29.36667	3940
29.37500	3969
29.38333	3998
29.39167	4026
29.40000	4057
29.40833	4087
29.41667	4118
29.42500	4152
29.43333	4187
29.44167	4224
29.45000	4258
29.45833	4291
29.46667	4322
29.47500	4354
29.48333	4395
29.49167	4441
29.50000	4490
29.50833	4537
29.51667	4582
29.52500	4630
29.53333	4679
29.54167	4726
29.55000	4772
29.55833	4824
29.56667	4884
29.57500	4947
29.58333	5009
29.59167	5072
29.60000	5139
29.60833	5208
29.61667	5280
29.62500	5361
29.63333	5446
29.64167	5526
29.65000	5603
29.65833	5686
29.66667	5775
29.67500	5873
29.68333	5981
29.69167	6092
29.70000	6209
29.70833	6326
29.71667	6447
29.72500	6572
29.73333	6701
29.74167	6841
29.75000	6985
29.75833	7139
29.76667	7301
29.77500	7472
29.78333	7654
29.79167	7839
29.80000	8038
29.80833	8240
29.81667	8452
29.82500	8673
29.83333	8902
29.84167	9149
29.85000	9404
29.85833	9677
29.86667	9961
29.87500	10258
29.88333	10572
29.89167	10893
29.90000	11235
29.90833	11583
29.91667	11947
29.92500	12324
29.93333	12711
29.94167	13123
29.95000	13542
29.95833	13987
29.96667	14447
29.97500	14926
29.98333	15432
29.99167	15944
30.00000	16483
30.00833	17027
30.01667	17590
30.02500	18173
30.03333	18771
30.04167	19408
30.05000	20053
30.05833	20735
30.06667	21430
30.07500	22144
30.08333	22887
30.09167	23629
30.10000	24405
30.10833	25182
30.11667	25985
30.12500	26811
30.13333	27651
30.14167	28535
30.15000	29421
30.15833	30347
30.16667	31282
30.17500	32229
30.18333	33203
30.19167	34167
30.20000	35164
30.20833	36155
30.21667	37175
30.22500	38214
30.23333	39259
30.24167	40344
30.25000	41417
30.25833	42518
30.26667	43614
30.27500	44709
30.28333	45824
30.29167	46919
30.30000	48045
30.30833	49157
30.31667	50288
30.32500	51431
30.33333	52565
30.34167	53728
30.35000	54863
30.35833	56013
30.36667	57141
30.37500	58249
30.38333	59357
30.39167	60432
30.40000	61524
30.40833	62593
30.41667	63673
30.42500	64752
30.43333	65805
30.44167	66865
30.45000	67880
30.45833	68887
30.46667	69861
30.47500	70804
30.48333	71736
30.49167	72625
30.50000	73515
30.50833	74370
30.51667	75214
30.52500	76039
30.53333	76823
30.54167	77593
30.55000	78312
30.55833	79008
30.56667	79665
30.57500	80284
30.58333	80878
30.59167	81429
30.60000	81961
30.60833	82454
30.61667	82918
30.62500	83349
30.63333	83734
30.64167	84089
30.65000	84397
30.65833	84672
30.66667	84906
30.67500	85099
30.68333	85254
30.69167	85368
30.70000	85445
30.70833	85484
30.71667	85485
30.72500	85450
30.73333	85375
30.74167	85257
30.75000	85104
30.75833	84909
30.76667	84680
30.77500	84414
30.78333	84111
30.79167	83777
30.80000	83400
30.80833	82997
30.81667	82557
30.82500	82086
30.83333	81589
30.84167	81052
30.85000	80497
30.85833	79899
30.86667	79277
30.87500	78626
30.88333	77937
30.89167	77236
30.90000	76490
30.90833	75733
30.91667	74943
30.92500	74128
30.93333	73301
30.94167	72437
30.95000	71575
30.95833	70681
30.96667	69780
30.97500	68864
30.98333	67920
30.99167	66979
31.00000	65998
31.00833	65020
31.01667	64021
31.02500	63009
31.03333	62006
31.04167	60976
31.05000	59966
31.05833	58934
31.06667	57907
31.07500	56877
31.08333	55827
31.09167	54796
31.10000	53739
31.10833	52703
31.11667	51661
31.12500	50620
31.13333	49600
31.14167	48562
31.15000	47554
31.15833	46532
31.16667	45524
31.17500	44522
31.18333	43511
31.19167	42529
31.20000	41534
31.20833	40568
31.21667	39605
31.22500	38652
31.23333	37724
31.24167	36790
31.25000	35889
31.25833	34984
31.26667	34098
31.27500	33226
31.28333	32353
31.29167	31512
31.30000	30667
31.30833	29854
31.31667	29052
31.32500	28265
31.33333	27505
31.34167	26745
31.35000	26018
31.35833	25293
31.36667	24588
31.37500	23899
31.38333	23214
31.39167	22557
31.40000	21900
31.40833	21272
31.41667	20657
31.42500	20057
31.43333	19481
31.44167	18907
31.45000	18360
31.45833	17816
31.46667	17291
31.47500	16781
31.48333	16277
31.49167	15797
31.50000	15318
31.50833	14861
31.51667	14416
31.52500	13984
31.53333	13572
31.54167	13165
31.55000	12779
31.55833	12399
31.56667	12033
31.57500	11681
31.58333	11336
31.59167	11010
31.60000	10688
31.60833	10383
31.61667	10085
31.62500	9795
31.63333	9517
31.64167	9239
31.65000	8977
31.65833	8720
31.66667	8475
31.67500	8242
31.68333	8015
31.69167	7801
31.70000	7589
31.70833	7388
31.71667	7194
31.72500	7006
31.73333	6826
31.74167	6647
31.75000	6477
31.75833	6309
31.76667	6149
31.77500	5996
31.78333	5849
31.79167	5711
31.80000	5574
31.80833	5445
31.81667	5319
31.82500	5198
31.83333	5083
31.84167	4971
31.85000	4864
31.85833	4759
31.86667	4658
31.87500	4559
31.88333	4463
31.89167	4374
31.90000	4289
31.90833	4208
31.91667	4130
31.92500	4054
31.93333	3982
31.94167	3911
31.95000	3844
31.95833	3776
31.96667	3710
31.97500	3645
31.98333	3581
31.99167	3522
32.00000	3467
32.00833	3418
32.01667	3371
32.02500	3326
32.03333	3282
32.04167	3238
32.05000	3194
32.05833	3151
32.06667	3111
32.07500	3072
32.08333	3035
32.09167	2999
32.10000	2965
32.10833	2933
32.11667	2900
32.12500	2869
32.13333	2840
32.14167	2814
32.15000	2792
32.15833	2772
32.16667	2753
32.17500	2732
32.18333	2709
32.19167	2686
32.20000	2663
32.20833	2642
32.21667	2623
32.22500	2607
32.23333	2594
32.24167	2584
32.25000	2575
32.25833	2566
32.26667	2557
32.27500	2548
32.28333	2539
32.29167	2530
32.30000	2522
32.30833	2515
32.31667	2509
32.32500	2504
32.33333	2500
32.34167	2497
32.35000	2495
32.35833	2495
32.36667	2497
32.37500	2502
32.38333	2509
32.39167	2518
32.40000	2529
32.40833	2541
32.41667	2554
32.42500	2567
32.43333	2579
32.44167	2593
32.45000	2609
32.45833	2627
32.46667	2646
32.47500	2665
32.48333	2683
32.49167	2703
32.50000	2727
32.50833	2753
32.51667	2785
32.52500	2818
32.53333	2851
32.54167	2884
32.55000	2915
32.55833	2947
32.56667	2980
32.57500	3015
32.58333	3053
32.59167	3093
32.60000	3136
32.60833	3181
32.61667	3229
32.62500	3280
32.63333	3331
32.64167	3385
32.65000	3438
32.65833	3494
32.66667	3550
32.67500	3609
32.68333	3673
32.69167	3739
32.70000	3811
32.70833	3885
32.71667	3963
32.72500	4041
32.73333	4119
32.74167	4198
32.75000	4275
32.75833	4354
32.76667	4434
32.77500	4516
32.78333	4601
32.79167	4689
32.80000	4783
32.80833	4880
32.81667	4983
32.82500	5089
32.83333	5195
32.84167	5304
32.85000	5410
32.85833	5519
32.86667	5628
32.87500	5738
32.88333	5852
32.89167	5965
32.90000	6082
32.90833	6197
32.91667	6314
32.92500	6433
32.93333	6551
32.94167	6674
32.95000	6799
32.95833	6929
32.96667	7061
32.97500	7193
32.98333	7327
32.99167	7457
33.00000	7590
33.00833	7719
33.01667	7851
33.02500	7984
33.03333	8115
33.04167	8251
33.05000	8385
33.05833	8523
33.06667	8661
33.07500	8798
33.08333	8936
33.09167	9072
33.10000	9212
33.10833	9349
33.11667	9486
33.12500	9622
33.13333	9752
33.14167	9880
33.15000	10005
33.15833	10132
33.16667	10259
33.17500	10388
33.18333	10520
33.19167	10649
33.20000	10782
33.20833	10911
33.21667	11040
33.22500	11166
33.23333	11288
33.24167	11408
33.25000	11522
33.25833	11633
33.26667	11742
33.27500	11851
33.28333	11960
33.29167	12067
33.30000	12175
33.30833	12279
33.31667	12381
33.32500	12478
33.33333	12569
33.34167	12658
33.35000	12739
33.35833	12819
33.36667	12895
33.37500	12972
33.38333	13049
33.39167	13121
33.40000	13189
33.40833	13252
33.41667	13311
33.42500	13368
33.43333	13422
33.44167	13475
33.45000	13524
33.45833	13570
33.46667	13614
33.47500	13655
33.48333	13692
33.49167	13725
33.50000	13755
33.50833	13781
33.51667	13804
33.52500	13824
33.53333	13839
33.54167	13848
33.55000	13853
33.55833	13853
33.56667	13851
33.57500	13846
33.58333	13837
33.59167	13826
33.60000	13811
33.60833	13793
33.61667	13771
33.62500	13747
33.63333	13721
33.64167	13691
33.65000	13657
33.65833	13617
33.66667	13574
33.67500	13526
33.68333	13474
33.69167	13421
33.70000	13367
33.70833	13312
33.71667	13252
33.72500	13189
33.73333	13121
33.74167	13048
33.75000	12973
33.75833	12894
33.76667	12815
33.77500	12736
33.78333	12656
33.79167	12577
33.80000	12496
33.80833	12414
33.81667	12326
33.82500	12234
33.83333	12138
33.84167	12037
33.85000	11937
33.85833	11834
33.86667	11731
33.87500	11625
33.88333	11515
33.89167	11404
33.90000	11289
33.90833	11174
33.91667	11060
33.92500	10946
33.93333	10834
33.94167	10719
33.95000	10605
33.95833	10485
33.96667	10365
33.97500	10245
33.98333	10124
33.99167	10006
34.00000	9886
34.00833	9768
34.01667	9647
34.02500	9525
34.03333	9403
34.04167	9276
34.05000	9153
34.05833	9029
34.06667	8908
34.07500	8788
34.08333	8666
34.09167	8545
34.10000	8419
34.10833	8296
34.11667	8172
34.12500	8048
34.13333	7927
34.14167	7805
34.15000	7686
34.15833	7564
34.16667	7443
34.17500	7322
34.18333	7200
34.19167	7083
34.20000	6966
34.20833	6854
34.21667	6743
34.22500	6631
34.23333	6517
34.24167	6399
34.25000	6283
34.25833	6167
34.26667	6055
34.27500	5947
34.28333	5839
34.29167	5734
34.30000	5625
34.30833	5519
34.31667	5416
34.32500	5314
34.33333	5216
34.34167	5117
34.35000	5020
34.35833	4920
34.36667	4821
34.37500	4726
34.38333	4632
34.39167	4543
34.40000	4454
34.40833	4366
34.41667	4274
34.42500	4181
34.43333	4091
34.44167	4003
34.45000	3921
34.45833	3841
34.46667	3766
34.47500	3693
34.48333	3620
34.49167	3549
34.50000	3477
34.50833	3406
34.51667	3335
34.52500	3264
34.53333	3195
34.54167	3125
34.55000	3057
34.55833	2988
34.56667	2920
34.57500	2853
34.58333	2788
34.59167	2727
34.60000	2669
34.60833	2614
34.61667	2561
34.62500	2508
34.63333	2456
34.64167	2404
34.65000	2354
34.65833	2303
34.66667	2253
34.67500	2204
34.68333	2155
34.69167	2106
34.70000	2058
34.70833	2011
34.71667	1965
34.72500	1921
34.73333	1880
34.74167	1840
34.75000	1803
34.75833	1765
34.76667	1729
34.77500	1693
34.78333	1656
34.79167	1620
34.80000	1583
34.80833	1547
34.81667	1514
34.82500	1483
34.83333	1453
34.84167	1423
34.85000	1394
34.85833	1365
34.86667	1337
34.87500	1309
34.88333	1281
34.89167	1253
34.90000	1224
34.90833	1196
34.91667	1169
34.92500	1144
34.93333	1122
34.94167	1102
34.95000	1084
34.95833	1068
34.96667	1051
34.97500	1032
34.98333	1009
34.99167	986
35.00000	962
35.00833	940
35.01667	918
35.02500	898
35.03333	881
35.04167	866
35.05000	852
35.05833	840
35.06667	827
35.07500	813
35.08333	796
35.09167	778
35.10000	759
35.10833	741
35.11667	725
35.12500	713
35.13333	702
35.14167	692
35.15000	681
35.15833	669
35.16667	655
35.17500	642
35.18333	629
35.19167	617
35.20000	605
35.20833	594
35.21667	585
35.22500	577
35.23333	569
35.24167	562
35.25000	554
35.25833	544
35.26667	535
35.27500	526
35.28333	518
35.29167	511
35.30000	506
35.30833	503
35.31667	500
35.32500	496
35.33333	489
35.34167	479
35.35000	468
35.35833	457
35.36667	447
35.37500	438
35.38333	430
35.39167	423
35.40000	416
35.40833	410
35.41667	405
35.42500	402
35.43333	397
35.44167	391
35.45000	384
35.45833	376
35.46667	368
35.47500	363
35.48333	360
35.49167	358
35.50000	356
35.50833	352
35.51667	349
35.52500	346
35.53333	344
35.54167	342
35.55000	341
35.55833	340
35.56667	338
35.57500	334
35.58333	328
35.59167	321
35.60000	311
35.60833	301
35.61667	293
35.62500	286
35.63333	283
35.64167	283
35.65000	286
35.65833	288
35.66667	290
35.67500	287
35.68333	281
35.69167	273
35.70000	265
35.70833	258
35.71667	253
35.72500	251
35.73333	250
35.74167	249
35.75000	248
35.75833	246
35.76667	244
35.77500	242
35.78333	241
35.79167	240
35.80000	237
35.80833	233
35.81667	227
35.82500	220
35.83333	216
35.84167	214
35.85000	213
35.85833	212
35.86667	211
35.87500	211
35.88333	213
35.89167	214
35.90000	214
35.90833	212
35.91667	209
35.92500	206
35.93333	207
35.94167	212
35.95000	216
35.95833	218
35.96667	217
35.97500	216
35.98333	214
35.99167	211
36.00000	207
36.00833	201
36.01667	193
36.02500	184
36.03333	176
36.04167	170
36.05000	164
36.05833	162
36.06667	161
36.07500	162
36.08333	164
36.09167	166
36.10000	166
36.10833	164
36.11667	159
36.12500	154
36.13333	150
36.14167	148
36.15000	148
36.15833	150
36.16667	153
36.17500	155
36.18333	157
36.19167	160
36.20000	163
36.20833	165
36.21667	166
36.22500	165
36.23333	161
36.24167	155
36.25000	149
36.25833	141
36.26667	134
36.27500	130
36.28333	131
36.29167	136
36.30000	143
36.30833	149
36.31667	152
36.32500	152
36.33333	150
36.34167	148
36.35000	147
36.35833	148
36.36667	151
36.37500	154
36.38333	159
36.39167	161
36.40000	162
36.40833	161
36.41667	160
36.42500	160
36.43333	160
36.44167	158
36.45000	156
36.45833	151
36.46667	146
36.47500	141
36.48333	139
36.49167	137
36.50000	136
36.50833	135
36.51667	135
36.52500	137
36.53333	138
36.54167	137
36.55000	137
36.55833	139
36.56667	142
36.57500	145
36.58333	147
36.59167	147
36.60000	143
36.60833	139
36.61667	137
36.62500	138
36.63333	140
36.64167	143
36.65000	146
36.65833	147
36.66667	147
36.67500	148
36.68333	150
36.69167	152
36.70000	150
36.70833	147
36.71667	142
36.72500	137
36.73333	133
36.74167	129
36.75000	128
36.75833	129
36.76667	131
36.77500	135
36.78333	139
36.79167	141
36.80000	141
36.80833	139
36.81667	136
36.82500	133
36.83333	130
36.84167	128
36.85000	128
36.85833	130
36.86667	134
36.87500	140
36.88333	146
36.89167	149
36.90000	150
36.90833	148
36.91667	146
36.92500	143
36.93333	140
36.94167	137
36.95000	135
36.95833	132
36.96667	130
36.97500	129
36.98333	129
36.99167	130
37.00000	129
37.00833	128
37.01667	127
37.02500	128
37.03333	130
37.04167	134
37.05000	138
37.05833	142
37.06667	145
37.07500	147
37.08333	149
37.09167	149
37.10000	149
37.10833	149
37.11667	149
37.12500	150
37.13333	150
37.14167	148
37.15000	143
37.15833	138
37.16667	133
37.17500	131
37.18333	133
37.19167	136
37.20000	138
37.20833	139
37.21667	139
37.22500	137
37.23333	137
37.24167	139
37.25000	144
37.25833	150
37.26667	155
37.27500	160
37.28333	163
37.29167	165
37.30000	167
37.30833	169
37.31667	171
37.32500	171
37.33333	169
37.34167	164
37.35000	160
37.35833	158
37.36667	159
37.37500	164
37.38333	173
37.39167	182
37.40000	188
37.40833	192
37.41667	196
37.42500	200
37.43333	205
37.44167	212
37.45000	218
37.45833	221
37.46667	221
37.47500	220
37.48333	220
37.49167	221
37.50000	222
37.50833	223
37.51667	223
37.52500	224
37.53333	227
37.54167	236
37.55000	246
37.55833	257
37.56667	267
37.57500	274
37.58333	275
37.59167	273
37.60000	270
37.60833	268
37.61667	270
37.62500	276
37.63333	285
37.64167	296
37.65000	308
37.65833	317
37.66667	322
37.67500	326
37.68333	328
37.69167	330
37.70000	331
37.70833	332
37.71667	335
37.72500	342
37.73333	348
37.74167	355
37.75000	360
37.75833	364
37.76667	365
37.77500	366
37.78333	368
37.79167	370
37.80000	370
37.80833	372
37.81667	375
37.82500	382
37.83333	391
37.84167	401
37.85000	412
37.85833	422
37.86667	431
37.87500	438
37.88333	443
37.89167	445
37.90000	447
37.90833	448
37.91667	450
37.92500	454
37.93333	458
37.94167	462
37.95000	467
37.95833	472
37.96667	477
37.97500	482
37.98333	486
37.99167	491
38.00000	496
38.00833	502
38.01667	510
38.02500	518
38.03333	525
38.04167	529
38.05000	531
38.05833	529
38.06667	524
38.07500	520
38.08333	518
38.09167	517
38.10000	519
38.10833	523
38.11667	526
38.12500	529
38.13333	531
38.14167	532
38.15000	532
38.15833	531
38.16667	532
38.17500	534
38.18333	539
38.19167	544
38.20000	547
38.20833	548
38.21667	549
38.22500	549
38.23333	551
38.24167	553
38.25000	555
38.25833	555
38.26667	553
38.27500	551
38.28333	549
38.29167	548
38.30000	550
38.30833	553
38.31667	556
38.32500	557
38.33333	556
38.34167	553
38.35000	551
38.35833	551
38.36667	552
38.37500	553
38.38333	554
38.39167	553
38.40000	550
38.40833	545
38.41667	541
38.42500	538
38.43333	536
38.44167	535
38.45000	533
38.45833	529
38.46667	524
38.47500	521
38.48333	520
38.49167	520
38.50000	522
38.50833	522
38.51667	520
38.52500	516
38.53333	511
38.54167	507
38.55000	504
38.55833	504
38.56667	506
38.57500	507
38.58333	507
38.59167	506
38.60000	502
38.60833	498
38.61667	495
38.62500	492
38.63333	488
38.64167	484
38.65000	479
38.65833	474
38.66667	469
38.67500	463
38.68333	458
38.69167	454
38.70000	454
38.70833	457
38.71667	460
38.72500	464
38.73333	464
38.74167	460
38.75000	455
38.75833	451
38.76667	448
38.77500	446
38.78333	446
38.79167	445
38.80000	443
38.80833	442
38.81667	444
38.82500	447
38.83333	450
38.84167	453
38.85000	454
38.85833	454
38.86667	453
38.87500	450
38.88333	447
38.89167	442
38.90000	434
38.90833	425
38.91667	418
38.92500	413
38.93333	409
38.94167	405
38.95000	400
38.95833	397
38.96667	396
38.97500	398
38.98333	402
38.99167	405
39.00000	404
39.00833	401
39.01667	397
39.02500	392
39.03333	391
39.04167	393
39.05000	395
39.05833	397
39.06667	398
39.07500	398
39.08333	397
39.09167	397
39.10000	397
39.10833	398
39.11667	398
39.12500	398
39.13333	397
39.14167	396
39.15000	396
39.15833	396
39.16667	398
39.17500	400
39.18333	401
39.19167	401
39.20000	397
39.20833	390
39.21667	381
39.22500	372
39.23333	367
39.24167	366
39.25000	368
39.25833	371
39.26667	374
39.27500	378
39.28333	382
39.29167	386
39.30000	390
39.30833	393
39.31667	395
39.32500	395
39.33333	393
39.34167	391
39.35000	387
39.35833	383
39.36667	380
39.37500	380
39.38333	381
39.39167	384
39.40000	385
39.40833	386
39.41667	387
39.42500	389
39.43333	392
39.44167	395
39.45000	398
39.45833	398
39.46667	397
39.47500	396
39.48333	396
39.49167	395
39.50000	394
39.50833	391
39.51667	387
39.52500	383
39.53333	381
39.54167	380
39.55000	382
39.55833	386
39.56667	390
39.57500	394
39.58333	397
39.59167	397
39.60000	393
39.60833	388
39.61667	382
39.62500	376
39.63333	372
39.64167	371
39.65000	372
39.65833	375
39.66667	377
39.67500	379
39.68333	379
39.69167	377
39.70000	375
39.70833	374
39.71667	376
39.72500	381
39.73333	386
39.74167	388
39.75000	388
39.75833	386
39.76667	383
39.77500	380
39.78333	378
39.79167	375
39.80000	374
39.80833	373
39.81667	374
39.82500	377
39.83333	380
39.84167	383
39.85000	385
39.85833	386
39.86667	387
39.87500	387
39.88333	385
39.89167	383
39.90000	382
39.90833	382
39.91667	382
39.92500	383
39.93333	383
39.94167	383
39.95000	384
39.95833	389
39.96667	396
39.97500	401
39.98333	403
39.99167	403
40.00000	400
40.00833	397
40.01667	397
40.02500	401
40.03333	405
40.04167	408
40.05000	409
40.05833	404
40.06667	397
40.07500	391
40.08333	387
40.09167	386
40.10000	388
40.10833	393
40.11667	398
40.12500	402
40.13333	405
40.14167	407
40.15000	407
40.15833	404
40.16667	399
40.17500	395
40.18333	393
40.19167	394
40.20000	396
40.20833	400
40.21667	407
40.22500	414
40.23333	422
40.24167	430
40.25000	434
40.25833	435
40.26667	433
40.27500	431
40.28333	430
40.29167	431
40.30000	434
40.30833	439
40.31667	442
40.32500	444
40.33333	443
40.34167	440
40.35000	438
40.35833	438
40.36667	441
40.37500	448
40.38333	457
40.39167	467
40.40000	478
40.40833	488
40.41667	496
40.42500	501
40.43333	504
40.44167	504
40.45000	503
40.45833	504
40.46667	508
40.47500	515
40.48333	524
40.49167	533
40.50000	541
40.50833	548
40.51667	555
40.52500	562
40.53333	569
40.54167	577
40.55000	586
40.55833	597
40.56667	609
40.57500	621
40.58333	632
40.59167	642
40.60000	651
40.60833	660
40.61667	669
40.62500	680
40.63333	694
40.64167	711
40.65000	729
40.65833	750
40.66667	769
40.67500	786
40.68333	802
40.69167	820
40.70000	842
40.70833	868
40.71667	899
40.72500	932
40.73333	965
40.74167	996
40.75000	1025
40.75833	1053
40.76667	1083
40.77500	1116
40.78333	1155
40.79167	1197
40.80000	1242
40.80833	1288
40.81667	1334
40.82500	1381
40.83333	1429
40.84167	1482
40.85000	1536
40.85833	1591
40.86667	1647
40.87500	1703
40.88333	1761
40.89167	1821
40.90000	1886
40.90833	1953
40.91667	2021
40.92500	2091
40.93333	2164
40.94167	2244
40.95000	2326
40.95833	2414
40.96667	2503
40.97500	2593
40.98333	2685
40.99167	2779
41.00000	2879
41.00833	2980
41.01667	3085
41.02500	3193
41.03333	3302
41.04167	3415
41.05000	3529
41.05833	3649
41.06667	3770
41.07500	3891
41.08333	4013
41.09167	4135
41.10000	4264
41.10833	4396
41.11667	4537
41.12500	4684
41.13333	4828
41.14167	4972
41.15000	5114
41.15833	5261
41.16667	5411
41.17500	5565
41.18333	5725
41.19167	5878
41.20000	6032
41.20833	6182
41.21667	6335
41.22500	6492
41.23333	6651
41.24167	6818
41.25000	6981
41.25833	7147
41.26667	7309
41.27500	7468
41.28333	7629
41.29167	7786
41.30000	7947
41.30833	8106
41.31667	8266
41.32500	8427
41.33333	8583
41.34167	8740
41.35000	8894
41.35833	9053
41.36667	9210
41.37500	9367
41.38333	9524
41.39167	9674
41.40000	9821
41.40833	9961
41.41667	10099
41.42500	10235
41.43333	10368
41.44167	10504
41.45000	10636
41.45833	10769
41.46667	10898
41.47500	11022
41.48333	11142
41.49167	11257
41.50000	11370
41.50833	11478
41.51667	11582
41.52500	11681
41.53333	11772
41.54167	11859
41.55000	11938
41.55833	12014
41.56667	12086
41.57500	12154
41.58333	12221
41.59167	12283
41.60000	12344
41.60833	12400
41.61667	12450
41.62500	12495
41.63333	12533
41.64167	12565
41.65000	12589
41.65833	12607
41.66667	12619
41.67500	12626
41.68333	12628
41.69167	12627
41.70000	12621
41.70833	12612
41.71667	12601
41.72500	12586
41.73333	12568
41.74167	12546
41.75000	12518
41.75833	12482
41.76667	12440
41.77500	12394
41.78333	12344
41.79167	12291
41.80000	12233
41.80833	12172
41.81667	12106
41.82500	12034
41.83333	11958
41.84167	11875
41.85000	11788
41.85833	11695
41.86667	11599
41.87500	11500
41.88333	11397
41.89167	11292
41.90000	11181
41.90833	11069
41.91667	10955
41.92500	10840
41.93333	10724
41.94167	10603
41.95000	10482
41.95833	10354
41.96667	10223
41.97500	10090
41.98333	9951
41.99167	9812
42.00000	9667
42.00833	9524
42.01667	9380
42.02500	9236
42.03333	9094
42.04167	8947
42.05000	8801
42.05833	8649
42.06667	8495
42.07500	8339
42.08333	8179
42.09167	8023
42.10000	7866
42.10833	7714
42.11667	7564
42.12500	7414
42.13333	7264
42.14167	7108
42.15000	6953
42.15833	6794
42.16667	6636
42.17500	6479
42.18333	6321
42.19167	6169
42.20000	6016
42.20833	5868
42.21667	5722
42.22500	5577
42.23333	5439
42.24167	5301
42.25000	5170
42.25833	5040
42.26667	4912
42.27500	4784
42.28333	4652
42.29167	4523
42.30000	4391
42.30833	4263
42.31667	4140
42.32500	4019
42.33333	3903
42.34167	3784
42.35000	3670
42.35833	3555
42.36667	3444
42.37500	3337
42.38333	3232
42.39167	3130
42.40000	3028
42.40833	2929
42.41667	2835
42.42500	2744
42.43333	2658
42.44167	2573
42.45000	2491
42.45833	2405
42.46667	2319
42.47500	2236
42.48333	2155
42.49167	2081
42.50000	2012
42.50833	1949
42.51667	1888
42.52500	1829
42.53333	1770
42.54167	1709
42.55000	1649
42.55833	1589
42.56667	1531
42.57500	1476
42.58333	1421
42.59167	1370
42.60000	1319
42.60833	1270
42.61667	1221
42.62500	1174
42.63333	1130
42.64167	1089
42.65000	1052
42.65833	1019
42.66667	987
42.67500	954
42.68333	918
42.69167	883
42.70000	850
42.70833	820
42.71667	793
42.72500	770
42.73333	748
42.74167	727
42.75000	707
42.75833	688
42.76667	670
42.77500	650
42.78333	629
42.79167	608
42.80000	586
42.80833	565
42.81667	546
42.82500	528
42.83333	511
42.84167	497
42.85000	485
42.85833	474
42.86667	463
42.87500	451
42.88333	437
42.89167	423
42.90000	409
42.90833	396
42.91667	386
42.92500	377
42.93333	370
42.94167	362
42.95000	354
42.95833	344
42.96667	335
42.97500	326
42.98333	317
42.99167	310
43.00000	305
43.00833	300
43.01667	294
43.02500	288
43.03333	283
43.04167	277
43.05000	272
43.05833	268
43.06667	264
43.07500	259
43.08333	253
43.09167	244
43.10000	234
43.10833	224
43.11667	214
43.12500	206
43.13333	199
43.14167	195
43.15000	192
43.15833	190
43.16667	188
43.17500	187
43.18333	188
43.19167	188
43.20000	187
43.20833	185
43.21667	182
43.22500	178
43.23333	174
43.24167	172
43.25000	170
43.25833	170
43.26667	172
43.27500	173
43.28333	171
43.29167	167
43.30000	161
43.30833	155
43.31667	152
43.32500	152
43.33333	153
43.34167	157
43.35000	158
43.35833	155
43.36667	150
43.37500	143
43.38333	137
43.39167	132
43.40000	130
43.40833	130
43.41667	131
43.42500	132
43.43333	131
43.44167	127
43.45000	122
43.45833	118
43.46667	115
43.47500	112
43.48333	112
43.49167	112
43.50000	112
43.50833	113
43.51667	115
43.52500	118
43.53333	119
43.54167	120
43.55000	119
43.55833	118
43.56667	117
43.57500	116
43.58333	118
43.59167	120
43.60000	123
43.60833	127
43.61667	130
43.62500	134
43.63333	136
43.64167	139
43.65000	140
43.65833	140
43.66667	139
43.67500	135
43.68333	130
43.69167	126
43.70000	122
43.70833	119
43.71667	117
43.72500	116
43.73333	114
43.74167	108
43.75000	102
43.75833	100
43.76667	101
43.77500	106
43.78333	112
43.79167	115
43.80000	112
43.80833	106
43.81667	98
43.82500	91
43.83333	89
43.84167	92
43.85000	97
43.85833	103
43.86667	108
43.87500	109
43.88333	106
43.89167	103
43.90000	100
43.90833	99
43.91667	99
43.92500	101
43.93333	102
43.94167	101
43.95000	101
43.95833	102
43.96667	105
43.97500	109
43.98333	114
43.99167	120
44.00000	125
44.00833	129
44.01667	130
44.02500	128
44.03333	125
44.04167	121
44.05000	117
44.05833	116
44.06667	117
44.07500	118
44.08333	118
44.09167	119
44.10000	119
44.10833	120
44.11667	121
44.12500	123
44.13333	126
44.14167	129
44.15000	133
44.15833	137
44.16667	139
44.17500	139
44.18333	135
44.19167	130
44.20000	125
44.20833	120
44.21667	117
44.22500	115
44.23333	115
44.24167	116
44.25000	117
44.25833	116
44.26667	116
44.27500	117
44.28333	119
44.29167	122
44.30000	123
44.30833	125
44.31667	126
44.32500	128
44.33333	132
44.34167	140
44.35000	148
44.35833	153
44.36667	157
44.37500	159
44.38333	159
44.39167	160
44.40000	161
44.40833	163
44.41667	162
44.42500	158
44.43333	152
44.44167	147
44.45000	144
44.45833	144
44.46667	146
44.47500	149
44.48333	150
44.49167	152
44.50000	154
44.50833	157
44.51667	160
44.52500	163
44.53333	165
44.54167	166
44.55000	166
44.55833	167
44.56667	170
44.57500	172
44.58333	174
44.59167	175
44.60000	174
44.60833	172
44.61667	169
44.62500	167
44.63333	166
44.64167	167
44.65000	168
44.65833	170
44.66667	171
44.67500	172
44.68333	171
44.69167	170
44.70000	169
44.70833	170
44.71667	175
44.72500	182
44.73333	189
44.74167	193
44.75000	196
44.75833	194
44.76667	191
44.77500	188
44.78333	184
44.79167	182
44.80000	179
44.80833	177
44.81667	176
44.82500	177
44.83333	177
44.84167	177
44.85000	176
44.85833	175
44.86667	173
44.87500	172
44.88333	172
44.89167	172
44.90000	171
44.90833	170
44.91667	170
44.92500	170
44.93333	171
44.94167	172
44.95000	172
44.95833	173
44.96667	175
44.97500	178
44.98333	180
44.99167	180
45.00000	178
45.00833	176
45.01667	175
45.02500	177
45.03333	180
45.04167	182
45.05000	182
45.05833	178
45.06667	171
45.07500	164
45.08333	159
45.09167	157
45.10000	158
45.10833	159
45.11667	158
45.12500	155
45.13333	150
45.14167	145
45.15000	140
45.15833	136
45.16667	134
45.17500	133
45.18333	134
45.19167	135
45.20000	136
45.20833	134
45.21667	132
45.22500	130
45.23333	128
45.24167	126
45.25000	125
45.25833	123
45.26667	120
45.27500	117
45.28333	113
45.29167	110
45.30000	108
45.30833	106
45.31667	104
45.32500	101
45.33333	99
45.34167	99
45.35000	101
45.35833	105
45.36667	109
45.37500	110
45.38333	107
45.39167	103
45.40000	98
45.40833	95
45.41667	94
45.42500	95
45.43333	96
45.44167	95
45.45000	91
45.45833	86
45.46667	80
45.47500	76
45.48333	72
45.49167	68
45.50000	64
45.50833	60
45.51667	57
45.52500	54
45.53333	53
45.54167	52
45.55000	53
45.55833	54
45.56667	57
45.57500	59
45.58333	62
45.59167	62
45.60000	58
45.60833	52
45.61667	44
45.62500	36
45.63333	30
45.64167	26
45.65000	24
45.65833	21
45.66667	18
45.67500	16
45.68333	14
45.69167	14
45.70000	15
45.70833	17
45.71667	17
45.72500	16
45.73333	14
45.74167	13
45.75000	11
45.75833	8
45.76667	5
45.77500	-1
45.78333	-8
45.79167	-14
45.80000	-17
45.80833	-19
45.81667	-20
45.82500	-23
45.83333	-27
45.84167	-33
45.85000	-39
45.85833	-43
45.86667	-45
45.87500	-45
45.88333	-44
45.89167	-42
45.90000	-40
45.90833	-40
45.91667	-42
45.92500	-45
45.93333	-49
45.94167	-52
45.95000	-55
45.95833	-56
45.96667	-57
45.97500	-57
45.98333	-59
45.99167	-62
46.00000	-66
46.00833	-70
46.01667	-72
46.02500	-73
46.03333	-72
46.04167	-70
46.05000	-69
46.05833	-68
46.06667	-69
46.07500	-72
46.08333	-77
46.09167	-82
46.10000	-87
46.10833	-90
46.11667	-92
46.12500	-93
46.13333	-95
46.14167	-99
46.15000	-103
46.15833	-106
46.16667	-106
46.17500	-104
46.18333	-101
46.19167	-97
46.20000	-93
46.20833	-90
46.21667	-90
46.22500	-92
46.23333	-96
46.24167	-102
46.25000	-108
46.25833	-113
46.26667	-118
46.27500	-121
46.28333	-123
46.29167	-124
46.30000	-123
46.30833	-121
46.31667	-121
46.32500	-122
46.33333	-124
46.34167	-127
46.35000	-129
46.35833	-130
46.36667	-130
46.37500	-129
46.38333	-128
46.39167	-128
46.40000	-131
46.40833	-134
46.41667	-138
46.42500	-141
46.43333	-144
46.44167	-146
46.45000	-149
46.45833	-151
46.46667	-153
46.47500	-154
46.48333	-155
46.49167	-155
46.50000	-155
46.50833	-154
46.51667	-153
46.52500	-152
46.53333	-151
46.54167	-150
46.55000	-148
46.55833	-146
46.56667	-146
46.57500	-148
46.58333	-153
46.59167	-157
46.60000	-160
46.60833	-161
46.61667	-162
46.62500	-163
46.63333	-166
46.64167	-170
46.65000	-172
46.65833	-173
46.66667	-171
46.67500	-170
46.68333	-169
46.69167	-169
46.70000	-172
46.70833	-176
46.71667	-179
46.72500	-180
46.73333	-178
46.74167	-174
46.75000	-170
46.75833	-167
46.76667	-164
46.77500	-163
46.78333	-164
46.79167	-165
46.80000	-167
46.80833	-168
46.81667	-167
46.82500	-164
46.83333	-161
46.84167	-159
46.85000	-159
46.85833	-161
46.86667	-165
46.87500	-168
46.88333	-171
46.89167	-172
46.90000	-172
46.90833	-171
46.91667	-171
46.92500	-173
46.93333	-176
46.94167	-179
46.95000	-182
46.95833	-183
46.96667	-184
46.97500	-184
46.98333	-185
46.99167	-185
47.00000	-183
47.00833	-179
47.01667	-177
47.02500	-175
47.03333	-173
47.04167	-171
47.05000	-170
47.05833	-171
47.06667	-173
47.07500	-175
47.08333	-178
47.09167	-180
47.10000	-181
47.10833	-180
47.11667	-179
47.12500	-176
47.13333	-174
47.14167	-170
47.15000	-167
47.15833	-163
47.16667	-161
47.17500	-161
47.18333	-164
47.19167	-167
47.20000	-171
47.20833	-173
47.21667	-175
47.22500	-176
47.23333	-177
47.24167	-179
47.25000	-180
47.25833	-179
47.26667	-176
47.27500	-173
47.28333	-171
47.29167	-171
47.30000	-173
47.30833	-177
47.31667	-179
47.32500	-181
47.33333	-180
47.34167	-179
47.35000	-176
47.35833	-172
47.36667	-167
47.37500	-164
47.38333	-163
47.39167	-165
47.40000	-169
47.40833	-173
47.41667	-175
47.42500	-175
47.43333	-174
47.44167	-171
47.45000	-169
47.45833	-168
47.46667	-168
47.47500	-167
47.48333	-166
47.49167	-164
47.50000	-163
47.50833	-161
47.51667	-160
47.52500	-159
47.53333	-158
47.54167	-158
47.55000	-159
47.55833	-160
47.56667	-160
47.57500	-157
47.58333	-152
47.59167	-146
47.60000	-139
47.60833	-134
47.61667	-132
47.62500	-132
47.63333	-134
47.64167	-136
47.65000	-139
47.65833	-142
47.66667	-146
47.67500	-149
47.68333	-153
47.69167	-155
47.70000	-154
47.70833	-151
47.71667	-147
47.72500	-144
47.73333	-140
47.74167	-137
47.75000	-135
47.75833	-134
47.76667	-134
47.77500	-134
47.78333	-133
47.79167	-130
47.80000	-127
47.80833	-124
47.81667	-122
47.82500	-122
47.83333	-120
47.84167	-117
47.85000	-114
47.85833	-110
47.86667	-107
47.87500	-106
47.88333	-106
47.89167	-107
47.90000	-107
47.90833	-107
47.91667	-107
47.92500	-107
47.93333	-108
47.94167	-109
47.95000	-109
47.95833	-108
47.96667	-104
47.97500	-101
47.98333	-98
47.99167	-97
48.00000	-97
48.00833	-98
48.01667	-98
48.02500	-97
48.03333	-94
48.04167	-90
48.05000	-85
48.05833	-81
48.06667	-77
48.07500	-75
48.08333	-76
48.09167	-76
48.10000	-76
48.10833	-73
48.11667	-69
48.12500	-64
48.13333	-60
48.14167	-59
48.15000	-59
48.15833	-59
48.16667	-60
48.17500	-59
48.18333	-56
48.19167	-53
48.20000	-50
48.20833	-46
48.21667	-40
48.22500	-34
48.23333	-28
48.24167	-22
48.25000	-18
48.25833	-15
48.26667	-12
48.27500	-9
48.28333	-7
48.29167	-6
48.30000	-9
48.30833	-14
48.31667	-19
48.32500	-22
48.33333	-24
48.34167	-24
48.35000	-23
48.35833	-24
48.36667	-24
48.37500	-22
48.38333	-18
48.39167	-12
48.40000	-5
48.40833	1
48.41667	6
48.42500	11
48.43333	16
48.44167	20
48.45000	24
48.45833	28
48.46667	32
48.47500	34
48.48333	37
48.49167	38
48.50000	38
48.50833	38
48.51667	37
48.52500	37
48.53333	37
48.54167	37
48.55000	38
48.55833	39
48.56667	42
48.57500	46
48.58333	50
48.59167	54
48.60000	56
48.60833	57
48.61667	55
48.62500	51
48.63333	47
48.64167	44
48.65000	43
48.65833	44
48.66667	47
48.67500	50
48.68333	51
48.69167	52
48.70000	53
48.70833	54
48.71667	58
48.72500	63
48.73333	67
48.74167	69
48.75000	68
48.75833	65
48.76667	61
48.77500	58
48.78333	56
48.79167	57
48.80000	61
48.80833	65
48.81667	70
48.82500	74
48.83333	76
48.84167	76
48.85000	75
48.85833	75
48.86667	75
48.87500	76
48.88333	77
48.89167	79
48.90000	79
48.90833	77
48.91667	75
48.92500	71
48.93333	67
48.94167	63
48.95000	59
48.95833	56
48.96667	56
48.97500	56
48.98333	56
48.99167	55
49.00000	52
49.00833	48
49.01667	44
49.02500	42
49.03333	42
49.04167	45
49.05000	48
49.05833	52
49.06667	55
49.07500	57
49.08333	57
49.09167	55
49.10000	52
49.10833	48
49.11667	47
49.12500	48
49.13333	50
49.14167	52
49.15000	54
49.15833	54
49.16667	51
49.17500	47
49.18333	42
49.19167	38
49.20000	36
49.20833	34
49.21667	31
49.22500	29
49.23333	26
49.24167	24
49.25000	23
49.25833	24
49.26667	27
49.27500	29
49.28333	32
49.29167	36
49.30000	39
49.30833	41
49.31667	40
49.32500	36
49.33333	31
49.34167	25
49.35000	20
49.35833	16
49.36667	12
49.37500	7
49.38333	3
49.39167	0
49.40000	-2
49.40833	-2
49.41667	1
49.42500	4
49.43333	5
49.44167	3
49.45000	-2
49.45833	-9
49.46667	-16
49.47500	-20
49.48333	-20
49.49167	-20
49.50000	-20
49.50833	-20
49.51667	-21
49.52500	-22
49.53333	-22
49.54167	-23
49.55000	-24
49.55833	-24
49.56667	-24
49.57500	-24
49.58333	-23
49.59167	-21
49.60000	-18
49.60833	-14
49.61667	-9
49.62500	-6
49.63333	-5
49.64167	-8
49.65000	-14
49.65833	-19
49.66667	-24
49.67500	-28
49.68333	-31
49.69167	-33
49.70000	-34
49.70833	-35
49.71667	-35
49.72500	-34
49.73333	-34
49.74167	-35
49.75000	-37
49.75833	-40
49.76667	-43
49.77500	-46
49.78333	-46
49.79167	-45
49.80000	-43
49.80833	-40
49.81667	-38
49.82500	-37
49.83333	-37
49.84167	-39
49.85000	-43
49.85833	-48
49.86667	-54
49.87500	-58
49.88333	-59
49.89167	-58
49.90000	-55
49.90833	-52
49.91667	-51
49.92500	-53
49.93333	-56
49.94167	-60
49.95000	-65
49.95833	-70
49.96667	-74
49.97500	-76
49.98333	-76
49.99167	-74
50.00000	-69
50.00833	-65
50.01667	-64
50.02500	-67
50.03333	-73
50.04167	-79
50.05000	-83
50.05833	-84
50.06667	-82
50.07500	-79
50.08333	-76
50.09167	-73
50.10000	-72
50.10833	-72
50.11667	-72
50.12500	-72
50.13333	-71
50.14167	-70
50.15000	-69
50.15833	-70
50.16667	-72
50.17500	-74
50.18333	-73
50.19167	-72
50.20000	-72
50.20833	-73
50.21667	-76
50.22500	-79
50.23333	-81
50.24167	-82
50.25000	-84
50.25833	-84
50.26667	-85
50.27500	-83
50.28333	-80
50.29167	-76
50.30000	-72
50.30833	-69
50.31667	-67
50.32500	-67
50.33333	-68
50.34167	-69
50.35000	-71
50.35833	-74
50.36667	-77
50.37500	-79
50.38333	-82
50.39167	-85
50.40000	-89
50.40833	-92
50.41667	-94
50.42500	-94
50.43333	-93
50.44167	-91
50.45000	-88
50.45833	-84
50.46667	-81
50.47500	-79
50.48333	-79
50.49167	-80
50.50000	-81
50.50833	-81
50.51667	-81
50.52500	-79
50.53333	-77
50.54167	-74
50.55000	-72
50.55833	-71
50.56667	-72
50.57500	-76
50.58333	-82
50.59167	-87
50.60000	-90
50.60833	-90
50.61667	-89
50.62500	-86
50.63333	-84
50.64167	-83
50.65000	-84
50.65833	-86
50.66667	-88
50.67500	-91
50.68333	-94
50.69167	-96
50.70000	-97
50.70833	-96
50.71667	-95
50.72500	-93
50.73333	-92
50.74167	-91
50.75000	-89
50.75833	-87
50.76667	-85
50.77500	-81
50.78333	-79
50.79167	-77
50.80000	-76
50.80833	-75
50.81667	-75
50.82500	-75
50.83333	-73
50.84167	-72
50.85000	-71
50.85833	-73
50.86667	-76
50.87500	-78
50.88333	-78
50.89167	-75
50.90000	-71
50.90833	-66
50.91667	-63
50.92500	-61
50.93333	-61
50.94167	-62
50.95000	-63
50.95833	-64
50.96667	-62
50.97500	-58
50.98333	-52
50.99167	-47
51.00000	-46
51.00833	-45
51.01667	-43
51.02500	-38
51.03333	-32
51.04167	-26
51.05000	-20
51.05833	-16
51.06667	-14
51.07500	-12
51.08333	-8
51.09167	-2
51.10000	5
51.10833	14
51.11667	22
51.12500	30
51.13333	38
51.14167	47
51.15000	57
51.15833	70
51.16667	84
51.17500	99
51.18333	114
51.19167	129
51.20000	145
51.20833	161
51.21667	177
51.22500	192
51.23333	206
51.24167	221
51.25000	238
51.25833	257
51.26667	277
51.27500	300
51.28333	324
51.29167	349
51.30000	377
51.30833	405
51.31667	434
51.32500	465
51.33333	496
51.34167	528
51.35000	562
51.35833	598
51.36667	635
51.37500	675
51.38333	716
51.39167	759
51.40000	804
51.40833	849
51.41667	897
51.42500	949
51.43333	1002
51.44167	1060
51.45000	1117
51.45833	1174
51.46667	1232
51.47500	1290
51.48333	1351
51.49167	1416
51.50000	1486
51.50833	1559
51.51667	1636
51.52500	1717
51.53333	1799
51.54167	1885
51.55000	1970
51.55833	2056
51.56667	2144
51.57500	2233
51.58333	2329
51.59167	2427
51.60000	2533
51.60833	2642
51.61667	2756
51.62500	2874
51.63333	2995
51.64167	3123
51.65000	3251
51.65833	3387
51.66667	3525
51.67500	3666
51.68333	3813
51.69167	3960
51.70000	4113
51.70833	4266
51.71667	4422
51.72500	4582
51.73333	4741
51.74167	4908
51.75000	5077
51.75833	5255
51.76667	5439
51.77500	5628
51.78333	5826
51.79167	6024
51.80000	6230
51.80833	6436
51.81667	6647
51.82500	6863
51.83333	7079
51.84167	7304
51.85000	7529
51.85833	7762
51.86667	8000
51.87500	8240
51.88333	8490
51.89167	8736
51.90000	8989
51.90833	9239
51.91667	9491
51.92500	9748
51.93333	10006
51.94167	10276
51.95000	10546
51.95833	10826
51.96667	11111
51.97500	11399
51.98333	11695
51.99167	11987
52.00000	12287
52.00833	12585
52.01667	12886
52.02500	13192
52.03333	13498
52.04167	13815
52.05000	14128
52.05833	14448
52.06667	14769
52.07500	15089
52.08333	15417
52.09167	15741
52.10000	16074
52.10833	16404
52.11667	16737
52.12500	17073
52.13333	17405
52.14167	17746
52.15000	18082
52.15833	18426
52.16667	18770
52.17500	19111
52.18333	19457
52.19167	19795
52.20000	20139
52.20833	20479
52.21667	20823
52.22500	21170
52.23333	21510
52.24167	21858
52.25000	22198
52.25833	22542
52.26667	22884
52.27500	23223
52.28333	23566
52.29167	23902
52.30000	24245
52.30833	24582
52.31667	24918
52.32500	25255
52.33333	25583
52.34167	25915
52.35000	26238
52.35833	26562
52.36667	26883
52.37500	27198
52.38333	27517
52.39167	27825
52.40000	28139
52.40833	28445
52.41667	28749
52.42500	29054
52.43333	29350
52.44167	29649
52.45000	29937
52.45833	30224
52.46667	30504
52.47500	30777
52.48333	31049
52.49167	31311
52.50000	31575
52.50833	31830
52.51667	32080
52.52500	32328
52.53333	32566
52.54167	32805
52.55000	33034
52.55833	33262
52.56667	33485
52.57500	33700
52.58333	33913
52.59167	34116
52.60000	34315
52.60833	34504
52.61667	34687
52.62500	34865
52.63333	35033
52.64167	35199
52.65000	35355
52.65833	35507
52.66667	35652
52.67500	35790
52.68333	35926
52.69167	36054
52.70000	36178
52.70833	36294
52.71667	36400
52.72500	36498
52.73333	36586
52.74167	36669
52.75000	36743
52.75833	36811
52.76667	36872
52.77500	36925
52.78333	36977
52.79167	37027
52.80000	37070
52.80833	37103
52.81667	37130
52.82500	37151
52.83333	37167
52.84167	37174
52.85000	37171
52.85833	37159
52.86667	37138
52.87500	37109
52.88333	37074
52.89167	37032
52.90000	36985
52.90833	36935
52.91667	36878
52.92500	36811
52.93333	36737
52.94167	36660
52.95000	36583
52.95833	36501
52.96667	36414
52.97500	36321
52.98333	36219
52.99167	36113
53.00000	35995
53.00833	35865
53.01667	35731
53.02500	35603
53.03333	35473
53.04167	35327
53.05000	35164
53.05833	34998
53.06667	34842
53.07500	34689
53.08333	34530
53.09167	34369
53.10000	34198
53.10833	34023
53.11667	33840
53.12500	33638
53.13333	33428
53.14167	33226
53.15000	33036
53.15833	32842
53.16667	32646
53.17500	32451
53.18333	32232
53.19167	31997
53.20000	31766
53.20833	31550
53.21667	31332
53.22500	31094
53.23333	30846
53.24167	30610
53.25000	30391
53.25833	30166
53.26667	29935
53.27500	29698
53.28333	29437
53.29167	29167
53.30000	28912
53.30833	28679
53.31667	28449
53.32500	28213
53.33333	27975
53.34167	27726
53.35000	27477
53.35833	27222
53.36667	26965
53.37500	26709
53.38333	26447
53.39167	26193
53.40000	25930
53.40833	25651
53.41667	25376
53.42500	25121
53.43333	24878
53.44167	24629
53.45000	24383
53.45833	24132
53.46667	23880
53.47500	23630
53.48333	23375
53.49167	23125
53.50000	22870
53.50833	22618
53.51667	22364
53.52500	22108
53.53333	21859
53.54167	21608
53.55000	21365
53.55833	21122
53.56667	20881
53.57500	20642
53.58333	20398
53.59167	20161
53.60000	19920
53.60833	19684
53.61667	19451
53.62500	19218
53.63333	18992
53.64167	18761
53.65000	18536
53.65833	18308
53.66667	18082
53.67500	17859
53.68333	17634
53.69167	17417
53.70000	17197
53.70833	16981
53.71667	16765
53.72500	16549
53.73333	16338
53.74167	16124
53.75000	15916
53.75833	15710
53.76667	15508
53.77500	15313
53.78333	15119
53.79167	14931
53.80000	14742
53.80833	14557
53.81667	14372
53.82500	14185
53.83333	14002
53.84167	13814
53.85000	13631
53.85833	13446
53.86667	13263
53.87500	13084
53.88333	12906
53.89167	12736
53.90000	12568
53.90833	12407
53.91667	12248
53.92500	12088
53.93333	11932
53.94167	11772
53.95000	11617
53.95833	11461
53.96667	11307
53.97500	11156
53.98333	11004
53.99167	10859
54.00000	10713
54.00833	10572
54.01667	10431
54.02500	10291
54.03333	10155
54.04167	10019
54.05000	9889
54.05833	9759
54.06667	9632
54.07500	9507
54.08333	9380
54.09167	9259
54.10000	9139
54.10833	9022
54.11667	8905
54.12500	8786
54.13333	8671
54.14167	8555
54.15000	8445
54.15833	8337
54.16667	8231
54.17500	8127
54.18333	8021
54.19167	7917
54.20000	7812
54.20833	7709
54.21667	7608
54.22500	7509
54.23333	7413
54.24167	7318
54.25000	7225
54.25833	7132
54.26667	7041
54.27500	6951
54.28333	6860
54.29167	6773
54.30000	6685
54.30833	6600
54.31667	6518
54.32500	6438
54.33333	6360
54.34167	6282
54.35000	6205
54.35833	6127
54.36667	6049
54.37500	5976
54.38333	5905
54.39167	5838
54.40000	5770
54.40833	5703
54.41667	5634
54.42500	5564
54.43333	5497
54.44167	5431
54.45000	5368
54.45833	5305
54.46667	5243
54.47500	5182
54.48333	5119
54.49167	5059
54.50000	4999
54.50833	4942
54.51667	4886
54.52500	4830
54.53333	4773
54.54167	4714
54.55000	4656
54.55833	4599
54.56667	4543
54.57500	4490
54.58333	4439
54.59167	4389
54.60000	4338
54.60833	4290
54.61667	4244
54.62500	4199
54.63333	4158
54.64167	4118
54.65000	4078
54.65833	4036
54.66667	3992
54.67500	3948
54.68333	3902
54.69167	3858
54.70000	3814
54.70833	3773
54.71667	3736
54.72500	3700
54.73333	3666
54.74167	3631
54.75000	3594
54.75833	3553
54.76667	3509
54.77500	3467
54.78333	3426
54.79167	3388
54.80000	3352
54.80833	3319
54.81667	3287
54.82500	3256
54.83333	3227
54.84167	3200
54.85000	3173
54.85833	3144
54.86667	3114
54.87500	3080
54.88333	3044
54.89167	3010
54.90000	2977
54.90833	2946
54.91667	2918
54.92500	2891
54.93333	2863
54.94167	2833
54.95000	2802
54.95833	2770
54.96667	2740
54.97500	2713
54.98333	2690
54.99167	2668
55.00000	2645
55.00833	2622
55.01667	2599
55.02500	2575
55.03333	2552
55.04167	2530
55.05000	2508
55.05833	2485
55.06667	2462
55.07500	2441
55.08333	2420
55.09167	2400
55.10000	2379
55.10833	2358
55.11667	2336
55.12500	2314
55.13333	2293
55.14167	2274
55.15000	2256
55.15833	2238
55.16667	2219
55.17500	2199
55.18333	2178
55.19167	2158
55.20000	2139
55.20833	2121
55.21667	2105
55.22500	2088
55.23333	2070
55.24167	2052
55.25000	2035
55.25833	2020
55.26667	2007
55.27500	1993
55.28333	1978
55.29167	1961
55.30000	1940
55.30833	1920
55.31667	1901
55.32500	1882
55.33333	1867
55.34167	1853
55.35000	1840
55.35833	1827
55.36667	1813
55.37500	1801
55.38333	1788
55.39167	1774
55.40000	1758
55.40833	1741
55.41667	1722
55.42500	1703
55.43333	1687
55.44167	1674
55.45000	1663
55.45833	1652
55.46667	1641
55.47500	1629
55.48333	1616
55.49167	1605
55.50000	1594
55.50833	1583
55.51667	1571
55.52500	1557
55.53333	1542
55.54167	1527
55.55000	1512
55.55833	1498
55.56667	1484
55.57500	1472
55.58333	1460
55.59167	1450
55.60000	1442
55.60833	1434
55.61667	1426
55.62500	1417
55.63333	1406
55.64167	1394
55.65000	1382
55.65833	1371
55.66667	1361
55.67500	1353
55.68333	1346
55.69167	1338
55.70000	1328
55.70833	1316
55.71667	1303
55.72500	1289
55.73333	1276
55.74167	1265
55.75000	1256
55.75833	1247
55.76667	1240
55.77500	1234
55.78333	1227
55.79167	1218
55.80000	1206
55.80833	1194
55.81667	1181
55.82500	1170
55.83333	1162
55.84167	1156
55.85000	1151
55.85833	1146
55.86667	1140
55.87500	1133
55.88333	1125
55.89167	1117
55.90000	1111
55.90833	1106
55.91667	1102
55.92500	1097
55.93333	1091
55.94167	1083
55.95000	1076
55.95833	1069
55.96667	1063
55.97500	1056
55.98333	1049
55.99167	1043
56.00000	1036
56.00833	1028
56.01667	1019
56.02500	1008
56.03333	998
56.04167	988
56.05000	979
56.05833	972
56.06667	966
56.07500	962
56.08333	958
56.09167	956
56.10000	953
56.10833	950
56.11667	943
56.12500	935
56.13333	928
56.14167	921
56.15000	914
56.15833	906
56.16667	897
56.17500	889
56.18333	882
56.19167	875
56.20000	868
56.20833	860
56.21667	852
56.22500	843
56.23333	836
56.24167	831
56.25000	827
56.25833	824
56.26667	820
56.27500	817
56.28333	814
56.29167	811
56.30000	808
56.30833	804
56.31667	799
56.32500	793
56.33333	787
56.34167	782
56.35000	777
56.35833	771
56.36667	764
56.37500	756
56.38333	747
56.39167	739
56.40000	733
56.40833	728
56.41667	724
56.42500	721
56.43333	718
56.44167	714
56.45000	712
56.45833	710
56.46667	710
56.47500	710
56.48333	709
56.49167	705
56.50000	699
56.50833	692
56.51667	686
56.52500	681
56.53333	675
56.54167	669
56.55000	662
56.55833	656
56.56667	651
56.57500	647
56.58333	644
56.59167	641
56.60000	637
56.60833	634
56.61667	630
56.62500	626
56.63333	622
56.64167	617
56.65000	613
56.65833	608
56.66667	604
56.67500	599
56.68333	595
56.69167	591
56.70000	588
56.70833	588
56.71667	591
56.72500	595
56.73333	598
56.74167	599
56.75000	597
56.75833	593
56.76667	588
56.77500	583
56.78333	577
56.79167	571
56.80000	564
56.80833	556
56.81667	549
56.82500	543
56.83333	540
56.84167	539
56.85000	539
56.85833	538
56.86667	537
56.87500	536
56.88333	534
56.89167	532
56.90000	530
56.90833	527
56.91667	524
56.92500	521
56.93333	518
56.94167	514
56.95000	511
56.95833	507
56.96667	504
56.97500	500
56.98333	496
56.99167	492
57.00000	488
57.00833	484
57.01667	478
57.02500	471
57.03333	465
57.04167	459
57.05000	455
57.05833	453
57.06667	453
57.07500	453
57.08333	451
57.09167	447
57.10000	443
57.10833	439
57.11667	435
57.12500	430
57.13333	426
57.14167	422
57.15000	419
57.15833	420
57.16667	422
57.17500	424
57.18333	425
57.19167	423
57.20000	417
57.20833	409
57.21667	403
57.22500	399
57.23333	397
57.24167	396
57.25000	393
57.25833	389
57.26667	385
57.27500	383
57.28333	382
57.29167	381
57.30000	378
57.30833	374
57.31667	369
57.32500	364
57.33333	361
57.34167	360
57.35000	362
57.35833	364
57.36667	367
57.37500	369
57.38333	368
57.39167	364
57.40000	358
57.40833	350
57.41667	342
57.42500	335
57.43333	329
57.44167	327
57.45000	327
57.45833	329
57.46667	333
57.47500	336
57.48333	339
57.49167	341
57.50000	340
57.50833	336
57.51667	330
57.52500	322
57.53333	314
57.54167	307
57.55000	302
57.55833	300
57.56667	301
57.57500	305
57.58333	309
57.59167	312
57.60000	312
57.60833	308
57.61667	303
57.62500	297
57.63333	294
57.64167	294
57.65000	294
57.65833	294
57.66667	292
57.67500	288
57.68333	284
57.69167	279
57.70000	274
57.70833	271
57.71667	269
57.72500	267
57.73333	268
57.74167	269
57.75000	271
57.75833	272
57.76667	272
57.77500	272
57.78333	270
57.79167	268
57.80000	266
57.80833	263
57.81667	260
57.82500	256
57.83333	253
57.84167	250
57.85000	247
57.85833	245
57.86667	244
57.87500	243
57.88333	243
57.89167	243
57.90000	240
57.90833	236
57.91667	232
57.92500	228
57.93333	226
57.94167	227
57.95000	229
57.95833	230
57.96667	230
57.97500	228
57.98333	227
57.99167	226
58.00000	227
58.00833	229
58.01667	230
58.02500	229
58.03333	228
58.04167	227
58.05000	226
58.05833	225
58.06667	224
58.07500	221
58.08333	216
58.09167	209
58.10000	205
58.10833	202
58.11667	202
58.12500	205
58.13333	209
58.14167	212
58.15000	214
58.15833	214
58.16667	212
58.17500	208
58.18333	203
58.19167	197
58.20000	194
58.20833	191
58.21667	190
58.22500	189
58.23333	188
58.24167	187
58.25000	186
58.25833	185
58.26667	185
58.27500	185
58.28333	183
58.29167	181
58.30000	181
58.30833	180
58.31667	178
58.32500	174
58.33333	170
58.34167	166
58.35000	163
58.35833	162
58.36667	164
58.37500	166
58.38333	168
58.39167	170
58.40000	172
58.40833	175
58.41667	176
58.42500	176
58.43333	174
58.44167	171
58.45000	167
58.45833	162
58.46667	157
58.47500	152
58.48333	146
58.49167	142
58.50000	139
58.50833	138
58.51667	140
58.52500	143
58.53333	145
58.54167	143
58.55000	138
58.55833	133
58.56667	128
58.57500	127
58.58333	130
58.59167	134
58.60000	138
58.60833	140
58.61667	140
58.62500	138
58.63333	136
58.64167	135
58.65000	135
58.65833	135
58.66667	134
58.67500	133
58.68333	133
58.69167	132
58.70000	130
58.70833	127
58.71667	124
58.72500	120
58.73333	117
58.74167	115
58.75000	112
58.75833	108
58.76667	104
58.77500	101
58.78333	100
58.79167	100
58.80000	101
58.80833	102
58.81667	101
58.82500	99
58.83333	98
58.84167	97
58.85000	98
58.85833	99
58.86667	100
58.87500	100
58.88333	100
58.89167	101
58.90000	104
58.90833	108
58.91667	111
58.92500	113
58.93333	111
58.94167	107
58.95000	101
58.95833	95
58.96667	89
58.97500	85
58.98333	84
58.99167	84
59.00000	84
59.00833	83
59.01667	83
59.02500	85
59.03333	87
59.04167	91
59.05000	94
59.05833	96
59.06667	96
59.07500	94
59.08333	92
59.09167	89
59.10000	87
59.10833	85
59.11667	81
59.12500	76
59.13333	72
59.14167	70
59.15000	67
59.15833	67
59.16667	68
59.17500	70
59.18333	72
59.19167	74
59.20000	77
59.20833	79
59.21667	78
59.22500	76
59.23333	73
59.24167	70
59.25000	67
59.25833	64
59.26667	61
59.27500	58
59.28333	56
59.29167	55
59.30000	55
59.30833	56
59.31667	57
59.32500	58
59.33333	60
59.34167	61
59.35000	60
59.35833	58
59.36667	54
59.37500	51
59.38333	51
59.39167	53
59.40000	58
59.40833	62
59.41667	63
59.42500	60
59.43333	54
59.44167	45
59.45000	38
59.45833	33
59.46667	31
59.47500	31
59.48333	32
59.49167	32
59.50000	32
59.50833	31
59.51667	32
59.52500	33
59.53333	36
59.54167	39
59.55000	42
59.55833	43
59.56667	43
59.57500	42
59.58333	41
59.59167	40
59.60000	39
59.60833	38
59.61667	37
59.62500	36
59.63333	35
59.64167	34
59.65000	33
59.65833	32
59.66667	33
59.67500	36
59.68333	38
59.69167	38
59.70000	35
59.70833	31
59.71667	28
59.72500	27
59.73333	28
59.74167	30
59.75000	31
59.75833	28
59.76667	24
59.77500	19
59.78333	15
59.79167	13
59.80000	12
59.80833	13
59.81667	14
59.82500	14
59.83333	14
59.84167	13
59.85000	12
59.85833	10
59.86667	8
59.87500	5
59.88333	3
59.89167	3
59.90000	3
59.90833	5
59.91667	6
59.92500	6
59.93333	5
59.94167	3
59.95000	1
59.95833	-1
59.96667	-3
59.97500	-4
59.98333	-3
59.99167	0
60.00000	6
