# Supplementary material for: How J-chain ensures the assembly of immunoglobulin IgM pentamers
Source: EMBO J. 2024 Dec 4;44(2):505–33. doi: 10.1038/s44318-024-00317-9 (PMC11729874; doi:10.1038/s44318-024-00317-9)
Supplement: Supplementary file 5 — Source data Fig. 3 [file 44318_2024_317_MOESM5_ESM.zip › Figure 3/3B/repeat 1 Cu4/20240104 Cu4tp_9h_1.txt]

[Header]
Application Name	LCsolution
Version	1.25
Data File Name	D:\Xenia\JC Oligomerisation kinetics\20240104 Cu4tp_9h_1.lcd
Output Date	05.01.2024
Output Time	09:50:19

[Configuration]
# of Detectors	2
Detector ID	Detector A	Detector B
Detector Name	Detector A	Detector B
# of Channels	2	1

[LC Chromatogram(Detector A-Ch1)]
Interval(msec)	500
# of Points	7201
Start Time(min)	0.000
End Time(min)	60.000
Intensity Units	mV
Intensity Multiplier	0.001
Wavelength(nm)	280
R.Time (min)	Intensity
0.00000	-7
0.00833	-7
0.01667	-2
0.02500	1
0.03333	5
0.04167	8
0.05000	10
0.05833	9
0.06667	7
0.07500	5
0.08333	3
0.09167	3
0.10000	4
0.10833	5
0.11667	6
0.12500	6
0.13333	5
0.14167	4
0.15000	3
0.15833	4
0.16667	6
0.17500	8
0.18333	10
0.19167	13
0.20000	16
0.20833	18
0.21667	19
0.22500	17
0.23333	14
0.24167	11
0.25000	8
0.25833	5
0.26667	4
0.27500	4
0.28333	7
0.29167	10
0.30000	13
0.30833	16
0.31667	16
0.32500	14
0.33333	10
0.34167	5
0.35000	1
0.35833	-1
0.36667	-3
0.37500	-3
0.38333	-2
0.39167	3
0.40000	6
0.40833	7
0.41667	4
0.42500	-3
0.43333	-10
0.44167	-13
0.45000	-9
0.45833	-2
0.46667	5
0.47500	8
0.48333	8
0.49167	4
0.50000	-1
0.50833	-5
0.51667	-8
0.52500	-11
0.53333	-12
0.54167	-11
0.55000	-7
0.55833	-2
0.56667	6
0.57500	13
0.58333	18
0.59167	21
0.60000	21
0.60833	18
0.61667	15
0.62500	12
0.63333	12
0.64167	13
0.65000	15
0.65833	18
0.66667	20
0.67500	21
0.68333	19
0.69167	15
0.70000	9
0.70833	3
0.71667	-2
0.72500	-3
0.73333	-1
0.74167	1
0.75000	4
0.75833	5
0.76667	4
0.77500	3
0.78333	3
0.79167	4
0.80000	6
0.80833	7
0.81667	9
0.82500	9
0.83333	7
0.84167	4
0.85000	-0
0.85833	-3
0.86667	-4
0.87500	-1
0.88333	3
0.89167	8
0.90000	11
0.90833	13
0.91667	12
0.92500	11
0.93333	9
0.94167	6
0.95000	4
0.95833	-0
0.96667	-5
0.97500	-10
0.98333	-13
0.99167	-15
1.00000	-12
1.00833	-6
1.01667	1
1.02500	7
1.03333	9
1.04167	9
1.05000	4
1.05833	-2
1.06667	-7
1.07500	-10
1.08333	-11
1.09167	-9
1.10000	-8
1.10833	-7
1.11667	-8
1.12500	-9
1.13333	-11
1.14167	-11
1.15000	-9
1.15833	-7
1.16667	-6
1.17500	-6
1.18333	-5
1.19167	-4
1.20000	-1
1.20833	2
1.21667	6
1.22500	7
1.23333	6
1.24167	3
1.25000	-2
1.25833	-8
1.26667	-12
1.27500	-15
1.28333	-17
1.29167	-17
1.30000	-17
1.30833	-16
1.31667	-13
1.32500	-10
1.33333	-6
1.34167	-3
1.35000	-2
1.35833	-1
1.36667	1
1.37500	3
1.38333	6
1.39167	8
1.40000	6
1.40833	0
1.41667	-7
1.42500	-14
1.43333	-19
1.44167	-21
1.45000	-20
1.45833	-17
1.46667	-14
1.47500	-12
1.48333	-10
1.49167	-11
1.50000	-12
1.50833	-15
1.51667	-17
1.52500	-16
1.53333	-12
1.54167	-7
1.55000	-1
1.55833	5
1.56667	8
1.57500	10
1.58333	10
1.59167	8
1.60000	5
1.60833	2
1.61667	-1
1.62500	-4
1.63333	-7
1.64167	-9
1.65000	-9
1.65833	-8
1.66667	-5
1.67500	-1
1.68333	3
1.69167	7
1.70000	10
1.70833	12
1.71667	12
1.72500	10
1.73333	5
1.74167	0
1.75000	-5
1.75833	-10
1.76667	-12
1.77500	-13
1.78333	-13
1.79167	-12
1.80000	-12
1.80833	-11
1.81667	-9
1.82500	-9
1.83333	-9
1.84167	-8
1.85000	-7
1.85833	-6
1.86667	-7
1.87500	-8
1.88333	-9
1.89167	-9
1.90000	-7
1.90833	-3
1.91667	2
1.92500	7
1.93333	12
1.94167	16
1.95000	18
1.95833	17
1.96667	14
1.97500	10
1.98333	6
1.99167	3
2.00000	-1
2.00833	-5
2.01667	-9
2.02500	-12
2.03333	-14
2.04167	-14
2.05000	-11
2.05833	-8
2.06667	-6
2.07500	-6
2.08333	-8
2.09167	-10
2.10000	-13
2.10833	-16
2.11667	-18
2.12500	-18
2.13333	-17
2.14167	-15
2.15000	-12
2.15833	-10
2.16667	-10
2.17500	-12
2.18333	-14
2.19167	-16
2.20000	-15
2.20833	-12
2.21667	-9
2.22500	-5
2.23333	-1
2.24167	3
2.25000	6
2.25833	11
2.26667	15
2.27500	18
2.28333	19
2.29167	18
2.30000	14
2.30833	8
2.31667	1
2.32500	-5
2.33333	-10
2.34167	-12
2.35000	-11
2.35833	-10
2.36667	-9
2.37500	-7
2.38333	-6
2.39167	-6
2.40000	-7
2.40833	-8
2.41667	-9
2.42500	-10
2.43333	-9
2.44167	-9
2.45000	-10
2.45833	-13
2.46667	-16
2.47500	-19
2.48333	-20
2.49167	-19
2.50000	-16
2.50833	-11
2.51667	-7
2.52500	-4
2.53333	-4
2.54167	-6
2.55000	-9
2.55833	-12
2.56667	-15
2.57500	-17
2.58333	-18
2.59167	-16
2.60000	-13
2.60833	-10
2.61667	-8
2.62500	-8
2.63333	-11
2.64167	-13
2.65000	-12
2.65833	-11
2.66667	-9
2.67500	-6
2.68333	-4
2.69167	-2
2.70000	1
2.70833	3
2.71667	6
2.72500	7
2.73333	7
2.74167	5
2.75000	3
2.75833	0
2.76667	-1
2.77500	-0
2.78333	1
2.79167	3
2.80000	4
2.80833	2
2.81667	-0
2.82500	-2
2.83333	-3
2.84167	-2
2.85000	-0
2.85833	1
2.86667	1
2.87500	0
2.88333	-3
2.89167	-6
2.90000	-9
2.90833	-12
2.91667	-13
2.92500	-11
2.93333	-7
2.94167	-3
2.95000	-0
2.95833	-0
2.96667	-2
2.97500	-5
2.98333	-5
2.99167	-3
3.00000	0
3.00833	2
3.01667	2
3.02500	-2
3.03333	-8
3.04167	-13
3.05000	-16
3.05833	-17
3.06667	-13
3.07500	-7
3.08333	-3
3.09167	-2
3.10000	-2
3.10833	-4
3.11667	-6
3.12500	-7
3.13333	-7
3.14167	-7
3.15000	-9
3.15833	-10
3.16667	-10
3.17500	-9
3.18333	-8
3.19167	-8
3.20000	-8
3.20833	-8
3.21667	-9
3.22500	-10
3.23333	-11
3.24167	-9
3.25000	-6
3.25833	-2
3.26667	2
3.27500	5
3.28333	5
3.29167	3
3.30000	-1
3.30833	-7
3.31667	-12
3.32500	-16
3.33333	-18
3.34167	-18
3.35000	-18
3.35833	-18
3.36667	-18
3.37500	-19
3.38333	-19
3.39167	-18
3.40000	-17
3.40833	-16
3.41667	-15
3.42500	-17
3.43333	-20
3.44167	-24
3.45000	-28
3.45833	-28
3.46667	-23
3.47500	-16
3.48333	-10
3.49167	-5
3.50000	-3
3.50833	-3
3.51667	-6
3.52500	-9
3.53333	-13
3.54167	-17
3.55000	-22
3.55833	-24
3.56667	-23
3.57500	-18
3.58333	-13
3.59167	-8
3.60000	-5
3.60833	-5
3.61667	-5
3.62500	-3
3.63333	1
3.64167	5
3.65000	8
3.65833	11
3.66667	11
3.67500	10
3.68333	8
3.69167	6
3.70000	5
3.70833	5
3.71667	4
3.72500	2
3.73333	-3
3.74167	-8
3.75000	-13
3.75833	-16
3.76667	-17
3.77500	-15
3.78333	-13
3.79167	-11
3.80000	-10
3.80833	-9
3.81667	-9
3.82500	-9
3.83333	-8
3.84167	-7
3.85000	-6
3.85833	-4
3.86667	-4
3.87500	-4
3.88333	-5
3.89167	-5
3.90000	-6
3.90833	-10
3.91667	-14
3.92500	-17
3.93333	-19
3.94167	-18
3.95000	-14
3.95833	-11
3.96667	-10
3.97500	-12
3.98333	-16
3.99167	-21
4.00000	-24
4.00833	-26
4.01667	-24
4.02500	-19
4.03333	-13
4.04167	-7
4.05000	-2
4.05833	1
4.06667	4
4.07500	5
4.08333	6
4.09167	6
4.10000	5
4.10833	2
4.11667	-1
4.12500	-3
4.13333	-3
4.14167	-5
4.15000	-8
4.15833	-12
4.16667	-14
4.17500	-16
4.18333	-14
4.19167	-10
4.20000	-6
4.20833	-2
4.21667	-0
4.22500	0
4.23333	-1
4.24167	-3
4.25000	-7
4.25833	-11
4.26667	-16
4.27500	-19
4.28333	-20
4.29167	-18
4.30000	-15
4.30833	-13
4.31667	-11
4.32500	-11
4.33333	-11
4.34167	-11
4.35000	-10
4.35833	-9
4.36667	-9
4.37500	-9
4.38333	-10
4.39167	-10
4.40000	-11
4.40833	-11
4.41667	-11
4.42500	-11
4.43333	-12
4.44167	-13
4.45000	-15
4.45833	-16
4.46667	-15
4.47500	-13
4.48333	-10
4.49167	-8
4.50000	-6
4.50833	-4
4.51667	-4
4.52500	-5
4.53333	-6
4.54167	-8
4.55000	-9
4.55833	-10
4.56667	-11
4.57500	-13
4.58333	-14
4.59167	-14
4.60000	-13
4.60833	-11
4.61667	-8
4.62500	-6
4.63333	-7
4.64167	-9
4.65000	-11
4.65833	-13
4.66667	-13
4.67500	-11
4.68333	-9
4.69167	-6
4.70000	-2
4.70833	2
4.71667	6
4.72500	6
4.73333	4
4.74167	-2
4.75000	-9
4.75833	-15
4.76667	-19
4.77500	-22
4.78333	-24
4.79167	-24
4.80000	-23
4.80833	-21
4.81667	-17
4.82500	-12
4.83333	-6
4.84167	-0
4.85000	5
4.85833	8
4.86667	9
4.87500	9
4.88333	8
4.89167	7
4.90000	5
4.90833	1
4.91667	-3
4.92500	-8
4.93333	-12
4.94167	-13
4.95000	-10
4.95833	-6
4.96667	-3
4.97500	-1
4.98333	-1
4.99167	-2
5.00000	-3
5.00833	-3
5.01667	-2
5.02500	-1
5.03333	-1
5.04167	-3
5.05000	-7
5.05833	-11
5.06667	-13
5.07500	-15
5.08333	-14
5.09167	-12
5.10000	-7
5.10833	0
5.11667	7
5.12500	13
5.13333	16
5.14167	14
5.15000	9
5.15833	4
5.16667	-0
5.17500	-3
5.18333	-5
5.19167	-8
5.20000	-10
5.20833	-14
5.21667	-16
5.22500	-17
5.23333	-15
5.24167	-13
5.25000	-10
5.25833	-7
5.26667	-3
5.27500	1
5.28333	5
5.29167	9
5.30000	13
5.30833	15
5.31667	17
5.32500	16
5.33333	15
5.34167	12
5.35000	8
5.35833	4
5.36667	-1
5.37500	-6
5.38333	-10
5.39167	-12
5.40000	-13
5.40833	-10
5.41667	-6
5.42500	-3
5.43333	-0
5.44167	0
5.45000	-1
5.45833	-4
5.46667	-8
5.47500	-13
5.48333	-18
5.49167	-22
5.50000	-25
5.50833	-27
5.51667	-26
5.52500	-24
5.53333	-21
5.54167	-17
5.55000	-12
5.55833	-8
5.56667	-6
5.57500	-7
5.58333	-9
5.59167	-11
5.60000	-11
5.60833	-8
5.61667	-4
5.62500	-1
5.63333	1
5.64167	0
5.65000	-3
5.65833	-8
5.66667	-13
5.67500	-17
5.68333	-19
5.69167	-19
5.70000	-17
5.70833	-16
5.71667	-14
5.72500	-14
5.73333	-14
5.74167	-12
5.75000	-10
5.75833	-7
5.76667	-4
5.77500	-1
5.78333	-1
5.79167	-3
5.80000	-5
5.80833	-5
5.81667	-5
5.82500	-5
5.83333	-5
5.84167	-6
5.85000	-7
5.85833	-8
5.86667	-8
5.87500	-8
5.88333	-7
5.89167	-8
5.90000	-8
5.90833	-8
5.91667	-8
5.92500	-8
5.93333	-10
5.94167	-11
5.95000	-11
5.95833	-10
5.96667	-7
5.97500	-4
5.98333	-3
5.99167	-4
6.00000	-7
6.00833	-11
6.01667	-14
6.02500	-16
6.03333	-16
6.04167	-15
6.05000	-12
6.05833	-9
6.06667	-7
6.07500	-5
6.08333	-3
6.09167	-1
6.10000	1
6.10833	5
6.11667	7
6.12500	8
6.13333	7
6.14167	4
6.15000	0
6.15833	-3
6.16667	-5
6.17500	-7
6.18333	-8
6.19167	-8
6.20000	-10
6.20833	-12
6.21667	-14
6.22500	-16
6.23333	-18
6.24167	-18
6.25000	-16
6.25833	-12
6.26667	-7
6.27500	-3
6.28333	-2
6.29167	-2
6.30000	-4
6.30833	-5
6.31667	-6
6.32500	-7
6.33333	-7
6.34167	-6
6.35000	-6
6.35833	-6
6.36667	-5
6.37500	-3
6.38333	-0
6.39167	2
6.40000	4
6.40833	4
6.41667	2
6.42500	-3
6.43333	-8
6.44167	-14
6.45000	-17
6.45833	-20
6.46667	-19
6.47500	-16
6.48333	-12
6.49167	-8
6.50000	-4
6.50833	-2
6.51667	-0
6.52500	0
6.53333	-0
6.54167	-1
6.55000	-2
6.55833	-4
6.56667	-7
6.57500	-9
6.58333	-11
6.59167	-10
6.60000	-8
6.60833	-2
6.61667	4
6.62500	8
6.63333	9
6.64167	6
6.65000	1
6.65833	-4
6.66667	-8
6.67500	-11
6.68333	-11
6.69167	-9
6.70000	-6
6.70833	-3
6.71667	-1
6.72500	1
6.73333	3
6.74167	2
6.75000	-1
6.75833	-4
6.76667	-6
6.77500	-7
6.78333	-5
6.79167	-3
6.80000	-2
6.80833	-3
6.81667	-7
6.82500	-11
6.83333	-15
6.84167	-18
6.85000	-19
6.85833	-20
6.86667	-19
6.87500	-18
6.88333	-16
6.89167	-13
6.90000	-9
6.90833	-5
6.91667	-2
6.92500	-1
6.93333	-1
6.94167	-1
6.95000	-1
6.95833	-0
6.96667	0
6.97500	1
6.98333	-0
6.99167	-2
7.00000	-5
7.00833	-8
7.01667	-9
7.02500	-9
7.03333	-8
7.04167	-6
7.05000	-4
7.05833	-4
7.06667	-6
7.07500	-8
7.08333	-9
7.09167	-8
7.10000	-5
7.10833	-3
7.11667	-3
7.12500	-4
7.13333	-6
7.14167	-8
7.15000	-10
7.15833	-12
7.16667	-13
7.17500	-15
7.18333	-16
7.19167	-16
7.20000	-14
7.20833	-12
7.21667	-10
7.22500	-10
7.23333	-11
7.24167	-12
7.25000	-14
7.25833	-15
7.26667	-13
7.27500	-11
7.28333	-9
7.29167	-7
7.30000	-5
7.30833	-2
7.31667	2
7.32500	6
7.33333	10
7.34167	12
7.35000	14
7.35833	13
7.36667	11
7.37500	8
7.38333	7
7.39167	8
7.40000	7
7.40833	5
7.41667	1
7.42500	-4
7.43333	-9
7.44167	-12
7.45000	-13
7.45833	-14
7.46667	-13
7.47500	-13
7.48333	-12
7.49167	-10
7.50000	-10
7.50833	-13
7.51667	-16
7.52500	-19
7.53333	-19
7.54167	-17
7.55000	-13
7.55833	-7
7.56667	-1
7.57500	3
7.58333	4
7.59167	2
7.60000	-2
7.60833	-7
7.61667	-12
7.62500	-13
7.63333	-13
7.64167	-11
7.65000	-9
7.65833	-7
7.66667	-8
7.67500	-9
7.68333	-10
7.69167	-11
7.70000	-11
7.70833	-9
7.71667	-7
7.72500	-5
7.73333	-3
7.74167	1
7.75000	7
7.75833	12
7.76667	14
7.77500	12
7.78333	10
7.79167	7
7.80000	6
7.80833	9
7.81667	12
7.82500	14
7.83333	15
7.84167	14
7.85000	13
7.85833	10
7.86667	8
7.87500	6
7.88333	4
7.89167	3
7.90000	1
7.90833	-2
7.91667	-5
7.92500	-8
7.93333	-10
7.94167	-9
7.95000	-7
7.95833	-3
7.96667	2
7.97500	6
7.98333	6
7.99167	1
8.00000	-4
8.00833	-8
8.01667	-11
8.02500	-10
8.03333	-7
8.04167	-6
8.05000	-8
8.05833	-11
8.06667	-12
8.07500	-12
8.08333	-10
8.09167	-8
8.10000	-6
8.10833	-4
8.11667	-4
8.12500	-3
8.13333	-2
8.14167	-1
8.15000	-1
8.15833	0
8.16667	2
8.17500	4
8.18333	6
8.19167	7
8.20000	6
8.20833	4
8.21667	1
8.22500	-3
8.23333	-7
8.24167	-12
8.25000	-16
8.25833	-17
8.26667	-16
8.27500	-13
8.28333	-9
8.29167	-5
8.30000	-2
8.30833	2
8.31667	5
8.32500	8
8.33333	10
8.34167	9
8.35000	3
8.35833	-3
8.36667	-8
8.37500	-9
8.38333	-8
8.39167	-4
8.40000	-1
8.40833	3
8.41667	7
8.42500	11
8.43333	14
8.44167	14
8.45000	10
8.45833	4
8.46667	-1
8.47500	-6
8.48333	-8
8.49167	-9
8.50000	-9
8.50833	-9
8.51667	-10
8.52500	-11
8.53333	-10
8.54167	-9
8.55000	-8
8.55833	-7
8.56667	-5
8.57500	-3
8.58333	-0
8.59167	1
8.60000	2
8.60833	1
8.61667	0
8.62500	-1
8.63333	-1
8.64167	2
8.65000	5
8.65833	9
8.66667	10
8.67500	10
8.68333	8
8.69167	5
8.70000	5
8.70833	8
8.71667	12
8.72500	14
8.73333	11
8.74167	6
8.75000	0
8.75833	-5
8.76667	-6
8.77500	-5
8.78333	-5
8.79167	-6
8.80000	-8
8.80833	-10
8.81667	-10
8.82500	-7
8.83333	-3
8.84167	-0
8.85000	0
8.85833	-1
8.86667	-3
8.87500	-6
8.88333	-8
8.89167	-9
8.90000	-9
8.90833	-10
8.91667	-12
8.92500	-13
8.93333	-14
8.94167	-14
8.95000	-11
8.95833	-9
8.96667	-10
8.97500	-13
8.98333	-16
8.99167	-21
9.00000	-25
9.00833	-28
9.01667	-29
9.02500	-25
9.03333	-17
9.04167	-10
9.05000	-3
9.05833	0
9.06667	-2
9.07500	-6
9.08333	-8
9.09167	-8
9.10000	-5
9.10833	-1
9.11667	4
9.12500	7
9.13333	7
9.14167	7
9.15000	6
9.15833	4
9.16667	2
9.17500	-1
9.18333	-4
9.19167	-9
9.20000	-13
9.20833	-16
9.21667	-18
9.22500	-18
9.23333	-17
9.24167	-15
9.25000	-13
9.25833	-11
9.26667	-9
9.27500	-7
9.28333	-2
9.29167	3
9.30000	8
9.30833	11
9.31667	11
9.32500	9
9.33333	6
9.34167	4
9.35000	4
9.35833	5
9.36667	6
9.37500	5
9.38333	3
9.39167	2
9.40000	0
9.40833	-2
9.41667	-3
9.42500	-5
9.43333	-6
9.44167	-6
9.45000	-6
9.45833	-6
9.46667	-8
9.47500	-9
9.48333	-10
9.49167	-10
9.50000	-9
9.50833	-9
9.51667	-9
9.52500	-10
9.53333	-12
9.54167	-15
9.55000	-17
9.55833	-18
9.56667	-18
9.57500	-16
9.58333	-13
9.59167	-10
9.60000	-8
9.60833	-7
9.61667	-6
9.62500	-5
9.63333	-4
9.64167	-3
9.65000	-2
9.65833	-1
9.66667	-3
9.67500	-6
9.68333	-9
9.69167	-12
9.70000	-15
9.70833	-17
9.71667	-20
9.72500	-20
9.73333	-19
9.74167	-15
9.75000	-11
9.75833	-6
9.76667	-2
9.77500	2
9.78333	3
9.79167	1
9.80000	-3
9.80833	-7
9.81667	-10
9.82500	-10
9.83333	-7
9.84167	-5
9.85000	-3
9.85833	-2
9.86667	-1
9.87500	2
9.88333	6
9.89167	11
9.90000	14
9.90833	16
9.91667	14
9.92500	12
9.93333	8
9.94167	4
9.95000	1
9.95833	-1
9.96667	-1
9.97500	-0
9.98333	1
9.99167	3
10.00000	4
10.00833	3
10.01667	2
10.02500	-0
10.03333	-2
10.04167	-4
10.05000	-5
10.05833	-7
10.06667	-8
10.07500	-8
10.08333	-7
10.09167	-5
10.10000	-2
10.10833	0
10.11667	3
10.12500	5
10.13333	5
10.14167	5
10.15000	4
10.15833	3
10.16667	1
10.17500	-2
10.18333	-4
10.19167	-6
10.20000	-7
10.20833	-7
10.21667	-6
10.22500	-4
10.23333	-1
10.24167	1
10.25000	4
10.25833	6
10.26667	8
10.27500	9
10.28333	9
10.29167	9
10.30000	7
10.30833	4
10.31667	1
10.32500	-2
10.33333	-3
10.34167	-5
10.35000	-5
10.35833	-6
10.36667	-7
10.37500	-9
10.38333	-11
10.39167	-12
10.40000	-12
10.40833	-9
10.41667	-5
10.42500	0
10.43333	5
10.44167	6
10.45000	4
10.45833	1
10.46667	-3
10.47500	-6
10.48333	-7
10.49167	-6
10.50000	-4
10.50833	-3
10.51667	-1
10.52500	1
10.53333	3
10.54167	5
10.55000	7
10.55833	8
10.56667	9
10.57500	9
10.58333	8
10.59167	7
10.60000	6
10.60833	5
10.61667	4
10.62500	1
10.63333	-2
10.64167	-4
10.65000	-6
10.65833	-6
10.66667	-5
10.67500	-4
10.68333	-5
10.69167	-9
10.70000	-12
10.70833	-15
10.71667	-15
10.72500	-13
10.73333	-9
10.74167	-5
10.75000	-2
10.75833	1
10.76667	6
10.77500	11
10.78333	13
10.79167	13
10.80000	9
10.80833	3
10.81667	-2
10.82500	-5
10.83333	-4
10.84167	-2
10.85000	1
10.85833	4
10.86667	5
10.87500	7
10.88333	10
10.89167	15
10.90000	20
10.90833	22
10.91667	22
10.92500	18
10.93333	13
10.94167	8
10.95000	5
10.95833	5
10.96667	7
10.97500	10
10.98333	14
10.99167	18
11.00000	21
11.00833	22
11.01667	22
11.02500	21
11.03333	18
11.04167	14
11.05000	10
11.05833	7
11.06667	6
11.07500	6
11.08333	5
11.09167	4
11.10000	2
11.10833	2
11.11667	1
11.12500	2
11.13333	2
11.14167	2
11.15000	0
11.15833	-2
11.16667	-5
11.17500	-6
11.18333	-6
11.19167	-3
11.20000	1
11.20833	4
11.21667	6
11.22500	6
11.23333	4
11.24167	-0
11.25000	-4
11.25833	-9
11.26667	-13
11.27500	-17
11.28333	-19
11.29167	-19
11.30000	-18
11.30833	-18
11.31667	-18
11.32500	-18
11.33333	-17
11.34167	-14
11.35000	-10
11.35833	-5
11.36667	1
11.37500	7
11.38333	11
11.39167	13
11.40000	12
11.40833	9
11.41667	4
11.42500	1
11.43333	0
11.44167	1
11.45000	4
11.45833	8
11.46667	11
11.47500	15
11.48333	16
11.49167	15
11.50000	12
11.50833	7
11.51667	3
11.52500	-1
11.53333	-3
11.54167	-4
11.55000	-4
11.55833	-3
11.56667	-1
11.57500	1
11.58333	2
11.59167	3
11.60000	4
11.60833	5
11.61667	5
11.62500	5
11.63333	6
11.64167	6
11.65000	6
11.65833	7
11.66667	9
11.67500	11
11.68333	11
11.69167	10
11.70000	9
11.70833	8
11.71667	7
11.72500	9
11.73333	11
11.74167	13
11.75000	14
11.75833	13
11.76667	8
11.77500	4
11.78333	0
11.79167	-1
11.80000	-1
11.80833	2
11.81667	4
11.82500	6
11.83333	6
11.84167	6
11.85000	6
11.85833	6
11.86667	5
11.87500	2
11.88333	-1
11.89167	-4
11.90000	-6
11.90833	-6
11.91667	-5
11.92500	-4
11.93333	-3
11.94167	0
11.95000	5
11.95833	10
11.96667	17
11.97500	22
11.98333	25
11.99167	24
12.00000	19
12.00833	14
12.01667	9
12.02500	6
12.03333	5
12.04167	6
12.05000	6
12.05833	5
12.06667	3
12.07500	1
12.08333	-0
12.09167	1
12.10000	4
12.10833	9
12.11667	13
12.12500	17
12.13333	17
12.14167	17
12.15000	15
12.15833	14
12.16667	15
12.17500	16
12.18333	17
12.19167	15
12.20000	11
12.20833	5
12.21667	-0
12.22500	-3
12.23333	-3
12.24167	0
12.25000	5
12.25833	10
12.26667	15
12.27500	20
12.28333	23
12.29167	25
12.30000	27
12.30833	28
12.31667	28
12.32500	28
12.33333	26
12.34167	23
12.35000	20
12.35833	18
12.36667	18
12.37500	19
12.38333	19
12.39167	19
12.40000	16
12.40833	13
12.41667	10
12.42500	7
12.43333	6
12.44167	5
12.45000	5
12.45833	5
12.46667	5
12.47500	4
12.48333	3
12.49167	3
12.50000	5
12.50833	8
12.51667	14
12.52500	20
12.53333	26
12.54167	29
12.55000	28
12.55833	24
12.56667	17
12.57500	11
12.58333	9
12.59167	11
12.60000	15
12.60833	19
12.61667	22
12.62500	21
12.63333	18
12.64167	16
12.65000	14
12.65833	12
12.66667	12
12.67500	11
12.68333	12
12.69167	14
12.70000	19
12.70833	25
12.71667	29
12.72500	31
12.73333	30
12.74167	27
12.75000	22
12.75833	20
12.76667	20
12.77500	21
12.78333	24
12.79167	26
12.80000	29
12.80833	31
12.81667	33
12.82500	33
12.83333	32
12.84167	30
12.85000	28
12.85833	27
12.86667	28
12.87500	30
12.88333	31
12.89167	29
12.90000	28
12.90833	28
12.91667	29
12.92500	30
12.93333	31
12.94167	30
12.95000	26
12.95833	22
12.96667	18
12.97500	15
12.98333	13
12.99167	13
13.00000	14
13.00833	14
13.01667	15
13.02500	14
13.03333	14
13.04167	13
13.05000	15
13.05833	17
13.06667	21
13.07500	25
13.08333	29
13.09167	31
13.10000	32
13.10833	33
13.11667	33
13.12500	32
13.13333	32
13.14167	31
13.15000	31
13.15833	31
13.16667	29
13.17500	27
13.18333	23
13.19167	19
13.20000	18
13.20833	21
13.21667	28
13.22500	35
13.23333	43
13.24167	49
13.25000	52
13.25833	53
13.26667	53
13.27500	52
13.28333	49
13.29167	45
13.30000	42
13.30833	38
13.31667	36
13.32500	35
13.33333	34
13.34167	32
13.35000	29
13.35833	27
13.36667	26
13.37500	27
13.38333	29
13.39167	32
13.40000	35
13.40833	35
13.41667	35
13.42500	35
13.43333	37
13.44167	42
13.45000	47
13.45833	53
13.46667	57
13.47500	59
13.48333	60
13.49167	59
13.50000	57
13.50833	57
13.51667	56
13.52500	56
13.53333	55
13.54167	54
13.55000	55
13.55833	55
13.56667	55
13.57500	55
13.58333	54
13.59167	55
13.60000	55
13.60833	53
13.61667	50
13.62500	47
13.63333	44
13.64167	43
13.65000	44
13.65833	45
13.66667	46
13.67500	45
13.68333	42
13.69167	38
13.70000	34
13.70833	32
13.71667	31
13.72500	32
13.73333	33
13.74167	34
13.75000	35
13.75833	35
13.76667	36
13.77500	38
13.78333	40
13.79167	43
13.80000	46
13.80833	50
13.81667	54
13.82500	56
13.83333	56
13.84167	55
13.85000	53
13.85833	52
13.86667	51
13.87500	49
13.88333	47
13.89167	44
13.90000	42
13.90833	44
13.91667	47
13.92500	51
13.93333	55
13.94167	56
13.95000	56
13.95833	55
13.96667	53
13.97500	53
13.98333	52
13.99167	52
14.00000	52
14.00833	53
14.01667	54
14.02500	56
14.03333	60
14.04167	65
14.05000	70
14.05833	72
14.06667	72
14.07500	70
14.08333	68
14.09167	65
14.10000	65
14.10833	66
14.11667	68
14.12500	69
14.13333	69
14.14167	68
14.15000	67
14.15833	67
14.16667	70
14.17500	73
14.18333	76
14.19167	76
14.20000	73
14.20833	69
14.21667	65
14.22500	63
14.23333	63
14.24167	64
14.25000	66
14.25833	68
14.26667	72
14.27500	75
14.28333	77
14.29167	79
14.30000	79
14.30833	76
14.31667	73
14.32500	69
14.33333	67
14.34167	66
14.35000	67
14.35833	69
14.36667	71
14.37500	72
14.38333	74
14.39167	75
14.40000	76
14.40833	75
14.41667	75
14.42500	77
14.43333	82
14.44167	86
14.45000	87
14.45833	86
14.46667	82
14.47500	77
14.48333	73
14.49167	71
14.50000	72
14.50833	75
14.51667	80
14.52500	85
14.53333	90
14.54167	93
14.55000	94
14.55833	92
14.56667	88
14.57500	83
14.58333	79
14.59167	75
14.60000	73
14.60833	72
14.61667	71
14.62500	70
14.63333	68
14.64167	69
14.65000	71
14.65833	73
14.66667	75
14.67500	75
14.68333	74
14.69167	73
14.70000	71
14.70833	70
14.71667	69
14.72500	67
14.73333	65
14.74167	63
14.75000	62
14.75833	62
14.76667	64
14.77500	66
14.78333	65
14.79167	62
14.80000	58
14.80833	53
14.81667	51
14.82500	51
14.83333	54
14.84167	58
14.85000	63
14.85833	67
14.86667	70
14.87500	73
14.88333	74
14.89167	73
14.90000	70
14.90833	66
14.91667	63
14.92500	62
14.93333	63
14.94167	65
14.95000	68
14.95833	70
14.96667	71
14.97500	70
14.98333	65
14.99167	59
15.00000	54
15.00833	53
15.01667	56
15.02500	61
15.03333	67
15.04167	72
15.05000	73
15.05833	72
15.06667	72
15.07500	72
15.08333	71
15.09167	68
15.10000	66
15.10833	65
15.11667	66
15.12500	70
15.13333	75
15.14167	79
15.15000	80
15.15833	79
15.16667	75
15.17500	71
15.18333	69
15.19167	68
15.20000	69
15.20833	69
15.21667	69
15.22500	67
15.23333	63
15.24167	59
15.25000	54
15.25833	50
15.26667	46
15.27500	44
15.28333	44
15.29167	47
15.30000	53
15.30833	62
15.31667	71
15.32500	78
15.33333	82
15.34167	81
15.35000	77
15.35833	72
15.36667	68
15.37500	66
15.38333	64
15.39167	61
15.40000	58
15.40833	55
15.41667	54
15.42500	55
15.43333	59
15.44167	63
15.45000	65
15.45833	65
15.46667	64
15.47500	61
15.48333	59
15.49167	56
15.50000	56
15.50833	57
15.51667	60
15.52500	64
15.53333	67
15.54167	68
15.55000	67
15.55833	64
15.56667	60
15.57500	58
15.58333	57
15.59167	59
15.60000	61
15.60833	61
15.61667	60
15.62500	57
15.63333	53
15.64167	51
15.65000	51
15.65833	53
15.66667	55
15.67500	58
15.68333	61
15.69167	62
15.70000	63
15.70833	63
15.71667	64
15.72500	66
15.73333	66
15.74167	64
15.75000	60
15.75833	56
15.76667	51
15.77500	48
15.78333	47
15.79167	48
15.80000	52
15.80833	57
15.81667	61
15.82500	66
15.83333	70
15.84167	72
15.85000	73
15.85833	71
15.86667	71
15.87500	71
15.88333	71
15.89167	72
15.90000	72
15.90833	71
15.91667	69
15.92500	68
15.93333	66
15.94167	64
15.95000	61
15.95833	57
15.96667	54
15.97500	52
15.98333	51
15.99167	52
16.00000	53
16.00833	53
16.01667	53
16.02500	51
16.03333	50
16.04167	49
16.05000	50
16.05833	52
16.06667	53
16.07500	54
16.08333	54
16.09167	53
16.10000	51
16.10833	50
16.11667	50
16.12500	51
16.13333	53
16.14167	56
16.15000	58
16.15833	60
16.16667	61
16.17500	62
16.18333	62
16.19167	63
16.20000	64
16.20833	64
16.21667	65
16.22500	66
16.23333	66
16.24167	66
16.25000	67
16.25833	68
16.26667	68
16.27500	67
16.28333	65
16.29167	63
16.30000	62
16.30833	61
16.31667	61
16.32500	63
16.33333	65
16.34167	68
16.35000	70
16.35833	72
16.36667	72
16.37500	69
16.38333	64
16.39167	58
16.40000	53
16.40833	51
16.41667	52
16.42500	54
16.43333	56
16.44167	58
16.45000	61
16.45833	64
16.46667	69
16.47500	74
16.48333	77
16.49167	78
16.50000	75
16.50833	70
16.51667	63
16.52500	57
16.53333	53
16.54167	50
16.55000	50
16.55833	51
16.56667	51
16.57500	49
16.58333	48
16.59167	48
16.60000	49
16.60833	51
16.61667	54
16.62500	56
16.63333	57
16.64167	57
16.65000	56
16.65833	55
16.66667	54
16.67500	53
16.68333	53
16.69167	52
16.70000	51
16.70833	50
16.71667	50
16.72500	48
16.73333	47
16.74167	46
16.75000	45
16.75833	44
16.76667	43
16.77500	43
16.78333	43
16.79167	44
16.80000	47
16.80833	51
16.81667	54
16.82500	55
16.83333	55
16.84167	52
16.85000	49
16.85833	47
16.86667	47
16.87500	49
16.88333	52
16.89167	55
16.90000	57
16.90833	56
16.91667	52
16.92500	46
16.93333	41
16.94167	37
16.95000	37
16.95833	39
16.96667	44
16.97500	49
16.98333	54
16.99167	57
17.00000	59
17.00833	60
17.01667	59
17.02500	56
17.03333	54
17.04167	53
17.05000	56
17.05833	60
17.06667	63
17.07500	66
17.08333	66
17.09167	63
17.10000	60
17.10833	56
17.11667	53
17.12500	52
17.13333	53
17.14167	54
17.15000	55
17.15833	54
17.16667	54
17.17500	54
17.18333	56
17.19167	59
17.20000	62
17.20833	63
17.21667	62
17.22500	59
17.23333	55
17.24167	52
17.25000	50
17.25833	51
17.26667	53
17.27500	56
17.28333	58
17.29167	57
17.30000	56
17.30833	56
17.31667	56
17.32500	55
17.33333	54
17.34167	53
17.35000	52
17.35833	52
17.36667	56
17.37500	62
17.38333	65
17.39167	64
17.40000	62
17.40833	60
17.41667	59
17.42500	61
17.43333	65
17.44167	66
17.45000	63
17.45833	58
17.46667	50
17.47500	43
17.48333	39
17.49167	39
17.50000	41
17.50833	44
17.51667	47
17.52500	48
17.53333	48
17.54167	49
17.55000	51
17.55833	54
17.56667	58
17.57500	61
17.58333	61
17.59167	59
17.60000	56
17.60833	51
17.61667	49
17.62500	49
17.63333	52
17.64167	57
17.65000	62
17.65833	67
17.66667	69
17.67500	69
17.68333	69
17.69167	67
17.70000	65
17.70833	62
17.71667	60
17.72500	58
17.73333	57
17.74167	59
17.75000	64
17.75833	70
17.76667	75
17.77500	79
17.78333	81
17.79167	81
17.80000	78
17.80833	72
17.81667	67
17.82500	61
17.83333	57
17.84167	54
17.85000	55
17.85833	56
17.86667	58
17.87500	59
17.88333	62
17.89167	67
17.90000	71
17.90833	74
17.91667	76
17.92500	76
17.93333	75
17.94167	73
17.95000	71
17.95833	68
17.96667	66
17.97500	65
17.98333	65
17.99167	67
18.00000	68
18.00833	67
18.01667	65
18.02500	62
18.03333	59
18.04167	56
18.05000	54
18.05833	53
18.06667	56
18.07500	60
18.08333	63
18.09167	65
18.10000	66
18.10833	66
18.11667	66
18.12500	67
18.13333	67
18.14167	67
18.15000	64
18.15833	61
18.16667	59
18.17500	60
18.18333	62
18.19167	66
18.20000	70
18.20833	73
18.21667	76
18.22500	77
18.23333	77
18.24167	74
18.25000	71
18.25833	67
18.26667	66
18.27500	66
18.28333	70
18.29167	75
18.30000	79
18.30833	80
18.31667	78
18.32500	76
18.33333	74
18.34167	72
18.35000	72
18.35833	72
18.36667	71
18.37500	70
18.38333	68
18.39167	66
18.40000	64
18.40833	64
18.41667	65
18.42500	67
18.43333	70
18.44167	72
18.45000	71
18.45833	69
18.46667	67
18.47500	66
18.48333	65
18.49167	64
18.50000	65
18.50833	67
18.51667	71
18.52500	72
18.53333	72
18.54167	70
18.55000	68
18.55833	66
18.56667	66
18.57500	66
18.58333	65
18.59167	64
18.60000	63
18.60833	64
18.61667	66
18.62500	69
18.63333	73
18.64167	77
18.65000	80
18.65833	84
18.66667	87
18.67500	90
18.68333	91
18.69167	91
18.70000	89
18.70833	87
18.71667	84
18.72500	80
18.73333	75
18.74167	72
18.75000	70
18.75833	72
18.76667	76
18.77500	81
18.78333	84
18.79167	83
18.80000	81
18.80833	79
18.81667	78
18.82500	79
18.83333	79
18.84167	78
18.85000	74
18.85833	70
18.86667	67
18.87500	66
18.88333	68
18.89167	71
18.90000	74
18.90833	75
18.91667	76
18.92500	77
18.93333	77
18.94167	77
18.95000	74
18.95833	71
18.96667	70
18.97500	70
18.98333	71
18.99167	71
19.00000	70
19.00833	68
19.01667	65
19.02500	63
19.03333	62
19.04167	62
19.05000	63
19.05833	64
19.06667	65
19.07500	66
19.08333	69
19.09167	72
19.10000	75
19.10833	77
19.11667	79
19.12500	78
19.13333	76
19.14167	73
19.15000	72
19.15833	73
19.16667	77
19.17500	81
19.18333	85
19.19167	88
19.20000	90
19.20833	91
19.21667	90
19.22500	88
19.23333	86
19.24167	85
19.25000	85
19.25833	86
19.26667	89
19.27500	93
19.28333	97
19.29167	101
19.30000	105
19.30833	108
19.31667	109
19.32500	110
19.33333	108
19.34167	107
19.35000	107
19.35833	107
19.36667	107
19.37500	107
19.38333	107
19.39167	107
19.40000	106
19.40833	107
19.41667	110
19.42500	116
19.43333	124
19.44167	131
19.45000	138
19.45833	143
19.46667	145
19.47500	145
19.48333	146
19.49167	148
19.50000	151
19.50833	156
19.51667	161
19.52500	165
19.53333	168
19.54167	172
19.55000	179
19.55833	187
19.56667	199
19.57500	212
19.58333	227
19.59167	242
19.60000	256
19.60833	268
19.61667	279
19.62500	289
19.63333	300
19.64167	312
19.65000	326
19.65833	342
19.66667	362
19.67500	384
19.68333	407
19.69167	430
19.70000	450
19.70833	469
19.71667	487
19.72500	505
19.73333	526
19.74167	550
19.75000	580
19.75833	611
19.76667	645
19.77500	679
19.78333	713
19.79167	745
19.80000	777
19.80833	810
19.81667	845
19.82500	884
19.83333	927
19.84167	975
19.85000	1028
19.85833	1082
19.86667	1136
19.87500	1188
19.88333	1240
19.89167	1293
19.90000	1346
19.90833	1402
19.91667	1457
19.92500	1514
19.93333	1574
19.94167	1636
19.95000	1701
19.95833	1767
19.96667	1834
19.97500	1902
19.98333	1970
19.99167	2041
20.00000	2115
20.00833	2195
20.01667	2277
20.02500	2361
20.03333	2448
20.04167	2533
20.05000	2621
20.05833	2708
20.06667	2797
20.07500	2886
20.08333	2974
20.09167	3062
20.10000	3149
20.10833	3238
20.11667	3327
20.12500	3417
20.13333	3509
20.14167	3600
20.15000	3695
20.15833	3791
20.16667	3891
20.17500	3992
20.18333	4094
20.19167	4196
20.20000	4295
20.20833	4394
20.21667	4489
20.22500	4584
20.23333	4677
20.24167	4767
20.25000	4859
20.25833	4948
20.26667	5038
20.27500	5128
20.28333	5216
20.29167	5304
20.30000	5391
20.30833	5478
20.31667	5564
20.32500	5649
20.33333	5733
20.34167	5812
20.35000	5889
20.35833	5961
20.36667	6033
20.37500	6103
20.38333	6170
20.39167	6237
20.40000	6299
20.40833	6361
20.41667	6421
20.42500	6479
20.43333	6536
20.44167	6588
20.45000	6638
20.45833	6685
20.46667	6729
20.47500	6771
20.48333	6808
20.49167	6842
20.50000	6872
20.50833	6899
20.51667	6922
20.52500	6941
20.53333	6957
20.54167	6968
20.55000	6977
20.55833	6984
20.56667	6990
20.57500	6995
20.58333	6996
20.59167	6993
20.60000	6986
20.60833	6977
20.61667	6966
20.62500	6954
20.63333	6941
20.64167	6924
20.65000	6904
20.65833	6879
20.66667	6851
20.67500	6820
20.68333	6786
20.69167	6748
20.70000	6710
20.70833	6669
20.71667	6626
20.72500	6579
20.73333	6529
20.74167	6476
20.75000	6419
20.75833	6362
20.76667	6302
20.77500	6243
20.78333	6182
20.79167	6118
20.80000	6054
20.80833	5988
20.81667	5921
20.82500	5853
20.83333	5783
20.84167	5714
20.85000	5642
20.85833	5571
20.86667	5497
20.87500	5423
20.88333	5350
20.89167	5275
20.90000	5203
20.90833	5130
20.91667	5058
20.92500	4984
20.93333	4909
20.94167	4836
20.95000	4762
20.95833	4690
20.96667	4617
20.97500	4545
20.98333	4472
20.99167	4398
21.00000	4322
21.00833	4242
21.01667	4162
21.02500	4083
21.03333	4005
21.04167	3934
21.05000	3866
21.05833	3802
21.06667	3738
21.07500	3674
21.08333	3612
21.09167	3548
21.10000	3487
21.10833	3426
21.11667	3367
21.12500	3312
21.13333	3258
21.14167	3207
21.15000	3156
21.15833	3104
21.16667	3048
21.17500	2991
21.18333	2938
21.19167	2887
21.20000	2841
21.20833	2797
21.21667	2754
21.22500	2708
21.23333	2660
21.24167	2613
21.25000	2568
21.25833	2527
21.26667	2488
21.27500	2453
21.28333	2419
21.29167	2386
21.30000	2354
21.30833	2323
21.31667	2293
21.32500	2264
21.33333	2235
21.34167	2209
21.35000	2182
21.35833	2157
21.36667	2130
21.37500	2104
21.38333	2078
21.39167	2053
21.40000	2030
21.40833	2007
21.41667	1986
21.42500	1966
21.43333	1946
21.44167	1928
21.45000	1909
21.45833	1891
21.46667	1874
21.47500	1856
21.48333	1838
21.49167	1819
21.50000	1802
21.50833	1786
21.51667	1773
21.52500	1762
21.53333	1752
21.54167	1742
21.55000	1731
21.55833	1720
21.56667	1709
21.57500	1697
21.58333	1685
21.59167	1673
21.60000	1660
21.60833	1645
21.61667	1630
21.62500	1616
21.63333	1603
21.64167	1593
21.65000	1585
21.65833	1578
21.66667	1571
21.67500	1563
21.68333	1555
21.69167	1547
21.70000	1538
21.70833	1529
21.71667	1519
21.72500	1507
21.73333	1494
21.74167	1481
21.75000	1468
21.75833	1455
21.76667	1444
21.77500	1435
21.78333	1427
21.79167	1419
21.80000	1411
21.80833	1402
21.81667	1392
21.82500	1382
21.83333	1372
21.84167	1364
21.85000	1356
21.85833	1348
21.86667	1340
21.87500	1333
21.88333	1328
21.89167	1322
21.90000	1316
21.90833	1307
21.91667	1297
21.92500	1287
21.93333	1278
21.94167	1270
21.95000	1263
21.95833	1255
21.96667	1246
21.97500	1235
21.98333	1224
21.99167	1213
22.00000	1204
22.00833	1198
22.01667	1193
22.02500	1190
22.03333	1187
22.04167	1183
22.05000	1179
22.05833	1173
22.06667	1163
22.07500	1151
22.08333	1138
22.09167	1125
22.10000	1114
22.10833	1107
22.11667	1103
22.12500	1099
22.13333	1094
22.14167	1089
22.15000	1083
22.15833	1078
22.16667	1074
22.17500	1070
22.18333	1067
22.19167	1063
22.20000	1058
22.20833	1052
22.21667	1046
22.22500	1041
22.23333	1038
22.24167	1036
22.25000	1036
22.25833	1036
22.26667	1035
22.27500	1032
22.28333	1027
22.29167	1019
22.30000	1009
22.30833	998
22.31667	989
22.32500	981
22.33333	975
22.34167	970
22.35000	964
22.35833	957
22.36667	949
22.37500	941
22.38333	933
22.39167	927
22.40000	920
22.40833	911
22.41667	901
22.42500	893
22.43333	886
22.44167	881
22.45000	879
22.45833	876
22.46667	871
22.47500	865
22.48333	857
22.49167	850
22.50000	845
22.50833	843
22.51667	844
22.52500	843
22.53333	840
22.54167	836
22.55000	830
22.55833	824
22.56667	818
22.57500	811
22.58333	801
22.59167	790
22.60000	781
22.60833	775
22.61667	770
22.62500	765
22.63333	759
22.64167	751
22.65000	741
22.65833	733
22.66667	728
22.67500	726
22.68333	724
22.69167	722
22.70000	718
22.70833	711
22.71667	704
22.72500	697
22.73333	691
22.74167	685
22.75000	678
22.75833	672
22.76667	665
22.77500	659
22.78333	652
22.79167	645
22.80000	639
22.80833	634
22.81667	630
22.82500	629
22.83333	629
22.84167	628
22.85000	627
22.85833	624
22.86667	620
22.87500	614
22.88333	607
22.89167	597
22.90000	587
22.90833	577
22.91667	568
22.92500	562
22.93333	558
22.94167	557
22.95000	558
22.95833	560
22.96667	560
22.97500	558
22.98333	554
22.99167	549
23.00000	545
23.00833	541
23.01667	537
23.02500	532
23.03333	528
23.04167	525
23.05000	525
23.05833	525
23.06667	524
23.07500	523
23.08333	521
23.09167	518
23.10000	515
23.10833	510
23.11667	506
23.12500	501
23.13333	497
23.14167	495
23.15000	494
23.15833	493
23.16667	492
23.17500	491
23.18333	490
23.19167	491
23.20000	494
23.20833	497
23.21667	499
23.22500	499
23.23333	497
23.24167	492
23.25000	486
23.25833	479
23.26667	472
23.27500	464
23.28333	459
23.29167	458
23.30000	458
23.30833	460
23.31667	460
23.32500	460
23.33333	459
23.34167	459
23.35000	460
23.35833	461
23.36667	464
23.37500	466
23.38333	466
23.39167	465
23.40000	462
23.40833	457
23.41667	451
23.42500	447
23.43333	444
23.44167	444
23.45000	445
23.45833	448
23.46667	451
23.47500	453
23.48333	453
23.49167	450
23.50000	447
23.50833	443
23.51667	440
23.52500	438
23.53333	436
23.54167	437
23.55000	439
23.55833	442
23.56667	445
23.57500	447
23.58333	446
23.59167	444
23.60000	441
23.60833	437
23.61667	434
23.62500	432
23.63333	432
23.64167	432
23.65000	431
23.65833	430
23.66667	430
23.67500	430
23.68333	430
23.69167	429
23.70000	427
23.70833	422
23.71667	416
23.72500	411
23.73333	407
23.74167	404
23.75000	402
23.75833	401
23.76667	401
23.77500	401
23.78333	400
23.79167	397
23.80000	393
23.80833	392
23.81667	392
23.82500	394
23.83333	396
23.84167	397
23.85000	395
23.85833	392
23.86667	389
23.87500	384
23.88333	380
23.89167	376
23.90000	375
23.90833	375
23.91667	377
23.92500	378
23.93333	378
23.94167	377
23.95000	375
23.95833	373
23.96667	372
23.97500	372
23.98333	372
23.99167	373
24.00000	374
24.00833	375
24.01667	376
24.02500	376
24.03333	375
24.04167	374
24.05000	373
24.05833	373
24.06667	373
24.07500	374
24.08333	375
24.09167	377
24.10000	378
24.10833	378
24.11667	376
24.12500	371
24.13333	364
24.14167	356
24.15000	352
24.15833	352
24.16667	354
24.17500	358
24.18333	363
24.19167	369
24.20000	373
24.20833	377
24.21667	381
24.22500	383
24.23333	384
24.24167	383
24.25000	382
24.25833	381
24.26667	378
24.27500	374
24.28333	370
24.29167	366
24.30000	364
24.30833	361
24.31667	359
24.32500	358
24.33333	359
24.34167	362
24.35000	365
24.35833	370
24.36667	376
24.37500	383
24.38333	390
24.39167	396
24.40000	399
24.40833	398
24.41667	394
24.42500	392
24.43333	390
24.44167	390
24.45000	390
24.45833	390
24.46667	391
24.47500	393
24.48333	394
24.49167	394
24.50000	393
24.50833	395
24.51667	398
24.52500	402
24.53333	407
24.54167	410
24.55000	412
24.55833	413
24.56667	415
24.57500	419
24.58333	422
24.59167	425
24.60000	427
24.60833	431
24.61667	435
24.62500	438
24.63333	439
24.64167	439
24.65000	438
24.65833	436
24.66667	436
24.67500	437
24.68333	438
24.69167	438
24.70000	438
24.70833	439
24.71667	440
24.72500	442
24.73333	444
24.74167	446
24.75000	449
24.75833	451
24.76667	453
24.77500	455
24.78333	456
24.79167	456
24.80000	456
24.80833	454
24.81667	454
24.82500	453
24.83333	454
24.84167	455
24.85000	454
24.85833	452
24.86667	447
24.87500	441
24.88333	437
24.89167	434
24.90000	432
24.90833	432
24.91667	434
24.92500	436
24.93333	437
24.94167	437
24.95000	435
24.95833	432
24.96667	430
24.97500	428
24.98333	425
24.99167	420
25.00000	416
25.00833	413
25.01667	411
25.02500	411
25.03333	414
25.04167	417
25.05000	420
25.05833	421
25.06667	422
25.07500	420
25.08333	417
25.09167	412
25.10000	407
25.10833	404
25.11667	402
25.12500	400
25.13333	400
25.14167	400
25.15000	401
25.15833	402
25.16667	405
25.17500	407
25.18333	409
25.19167	409
25.20000	409
25.20833	408
25.21667	408
25.22500	407
25.23333	405
25.24167	400
25.25000	394
25.25833	388
25.26667	383
25.27500	380
25.28333	378
25.29167	378
25.30000	379
25.30833	380
25.31667	380
25.32500	381
25.33333	379
25.34167	377
25.35000	374
25.35833	370
25.36667	366
25.37500	362
25.38333	360
25.39167	360
25.40000	361
25.40833	362
25.41667	362
25.42500	360
25.43333	359
25.44167	357
25.45000	355
25.45833	352
25.46667	349
25.47500	345
25.48333	341
25.49167	336
25.50000	332
25.50833	331
25.51667	331
25.52500	333
25.53333	335
25.54167	337
25.55000	337
25.55833	336
25.56667	335
25.57500	333
25.58333	332
25.59167	330
25.60000	330
25.60833	330
25.61667	331
25.62500	331
25.63333	330
25.64167	330
25.65000	329
25.65833	328
25.66667	328
25.67500	329
25.68333	331
25.69167	333
25.70000	334
25.70833	335
25.71667	336
25.72500	337
25.73333	336
25.74167	336
25.75000	336
25.75833	337
25.76667	339
25.77500	341
25.78333	343
25.79167	345
25.80000	346
25.80833	345
25.81667	342
25.82500	337
25.83333	331
25.84167	325
25.85000	320
25.85833	318
25.86667	320
25.87500	323
25.88333	324
25.89167	324
25.90000	323
25.90833	320
25.91667	319
25.92500	319
25.93333	322
25.94167	326
25.95000	332
25.95833	337
25.96667	342
25.97500	347
25.98333	349
25.99167	349
26.00000	347
26.00833	345
26.01667	342
26.02500	340
26.03333	339
26.04167	339
26.05000	340
26.05833	342
26.06667	344
26.07500	345
26.08333	346
26.09167	345
26.10000	344
26.10833	344
26.11667	345
26.12500	345
26.13333	345
26.14167	342
26.15000	336
26.15833	331
26.16667	329
26.17500	328
26.18333	330
26.19167	333
26.20000	337
26.20833	339
26.21667	340
26.22500	342
26.23333	344
26.24167	346
26.25000	347
26.25833	347
26.26667	347
26.27500	346
26.28333	346
26.29167	346
26.30000	348
26.30833	352
26.31667	358
26.32500	364
26.33333	369
26.34167	372
26.35000	371
26.35833	370
26.36667	370
26.37500	373
26.38333	380
26.39167	388
26.40000	395
26.40833	399
26.41667	401
26.42500	401
26.43333	400
26.44167	399
26.45000	399
26.45833	400
26.46667	402
26.47500	404
26.48333	407
26.49167	411
26.50000	415
26.50833	421
26.51667	426
26.52500	430
26.53333	430
26.54167	429
26.55000	426
26.55833	423
26.56667	422
26.57500	424
26.58333	425
26.59167	427
26.60000	428
26.60833	427
26.61667	426
26.62500	427
26.63333	428
26.64167	431
26.65000	434
26.65833	436
26.66667	435
26.67500	433
26.68333	432
26.69167	433
26.70000	436
26.70833	441
26.71667	445
26.72500	448
26.73333	451
26.74167	452
26.75000	454
26.75833	454
26.76667	452
26.77500	449
26.78333	447
26.79167	446
26.80000	447
26.80833	451
26.81667	455
26.82500	457
26.83333	456
26.84167	455
26.85000	454
26.85833	453
26.86667	456
26.87500	459
26.88333	462
26.89167	464
26.90000	464
26.90833	462
26.91667	459
26.92500	455
26.93333	450
26.94167	449
26.95000	450
26.95833	453
26.96667	458
26.97500	464
26.98333	467
26.99167	468
27.00000	466
27.00833	463
27.01667	459
27.02500	453
27.03333	446
27.04167	439
27.05000	433
27.05833	429
27.06667	429
27.07500	432
27.08333	437
27.09167	444
27.10000	449
27.10833	454
27.11667	457
27.12500	457
27.13333	456
27.14167	452
27.15000	444
27.15833	437
27.16667	430
27.17500	426
27.18333	423
27.19167	422
27.20000	421
27.20833	420
27.21667	420
27.22500	421
27.23333	425
27.24167	429
27.25000	431
27.25833	433
27.26667	432
27.27500	430
27.28333	429
27.29167	429
27.30000	430
27.30833	430
27.31667	428
27.32500	425
27.33333	421
27.34167	417
27.35000	414
27.35833	411
27.36667	408
27.37500	405
27.38333	403
27.39167	402
27.40000	401
27.40833	400
27.41667	398
27.42500	396
27.43333	395
27.44167	396
27.45000	399
27.45833	403
27.46667	407
27.47500	410
27.48333	412
27.49167	412
27.50000	411
27.50833	409
27.51667	406
27.52500	404
27.53333	401
27.54167	399
27.55000	397
27.55833	395
27.56667	394
27.57500	394
27.58333	395
27.59167	396
27.60000	396
27.60833	396
27.61667	398
27.62500	400
27.63333	404
27.64167	408
27.65000	414
27.65833	419
27.66667	422
27.67500	424
27.68333	425
27.69167	426
27.70000	429
27.70833	431
27.71667	435
27.72500	437
27.73333	438
27.74167	438
27.75000	439
27.75833	440
27.76667	441
27.77500	442
27.78333	442
27.79167	442
27.80000	442
27.80833	442
27.81667	442
27.82500	444
27.83333	449
27.84167	456
27.85000	465
27.85833	472
27.86667	477
27.87500	479
27.88333	479
27.89167	478
27.90000	477
27.90833	478
27.91667	481
27.92500	483
27.93333	484
27.94167	486
27.95000	487
27.95833	491
27.96667	496
27.97500	503
27.98333	510
27.99167	517
28.00000	522
28.00833	525
28.01667	528
28.02500	530
28.03333	533
28.04167	536
28.05000	540
28.05833	544
28.06667	550
28.07500	557
28.08333	565
28.09167	573
28.10000	579
28.10833	582
28.11667	583
28.12500	582
28.13333	581
28.14167	581
28.15000	583
28.15833	587
28.16667	594
28.17500	603
28.18333	610
28.19167	617
28.20000	622
28.20833	626
28.21667	629
28.22500	632
28.23333	634
28.24167	636
28.25000	637
28.25833	638
28.26667	639
28.27500	640
28.28333	641
28.29167	641
28.30000	641
28.30833	643
28.31667	647
28.32500	652
28.33333	658
28.34167	663
28.35000	667
28.35833	671
28.36667	675
28.37500	679
28.38333	680
28.39167	680
28.40000	679
28.40833	678
28.41667	679
28.42500	681
28.43333	685
28.44167	690
28.45000	696
28.45833	701
28.46667	705
28.47500	706
28.48333	703
28.49167	697
28.50000	691
28.50833	686
28.51667	683
28.52500	681
28.53333	681
28.54167	680
28.55000	677
28.55833	674
28.56667	671
28.57500	669
28.58333	670
28.59167	674
28.60000	680
28.60833	688
28.61667	693
28.62500	694
28.63333	693
28.64167	688
28.65000	683
28.65833	678
28.66667	675
28.67500	674
28.68333	673
28.69167	671
28.70000	669
28.70833	667
28.71667	664
28.72500	661
28.73333	658
28.74167	656
28.75000	656
28.75833	659
28.76667	663
28.77500	667
28.78333	668
28.79167	664
28.80000	659
28.80833	652
28.81667	647
28.82500	645
28.83333	644
28.84167	645
28.85000	644
28.85833	643
28.86667	641
28.87500	639
28.88333	637
28.89167	636
28.90000	634
28.90833	632
28.91667	631
28.92500	630
28.93333	631
28.94167	632
28.95000	632
28.95833	629
28.96667	624
28.97500	617
28.98333	611
28.99167	606
29.00000	602
29.00833	600
29.01667	601
29.02500	603
29.03333	608
29.04167	613
29.05000	618
29.05833	621
29.06667	619
29.07500	616
29.08333	614
29.09167	615
29.10000	617
29.10833	619
29.11667	622
29.12500	623
29.13333	624
29.14167	626
29.15000	629
29.15833	631
29.16667	632
29.17500	630
29.18333	629
29.19167	627
29.20000	627
29.20833	627
29.21667	629
29.22500	630
29.23333	631
29.24167	633
29.25000	636
29.25833	639
29.26667	641
29.27500	643
29.28333	646
29.29167	650
29.30000	656
29.30833	664
29.31667	670
29.32500	672
29.33333	671
29.34167	669
29.35000	668
29.35833	669
29.36667	671
29.37500	674
29.38333	674
29.39167	671
29.40000	669
29.40833	669
29.41667	672
29.42500	678
29.43333	686
29.44167	694
29.45000	701
29.45833	707
29.46667	712
29.47500	717
29.48333	721
29.49167	725
29.50000	729
29.50833	733
29.51667	738
29.52500	745
29.53333	753
29.54167	763
29.55000	774
29.55833	784
29.56667	795
29.57500	804
29.58333	812
29.59167	818
29.60000	823
29.60833	828
29.61667	832
29.62500	838
29.63333	845
29.64167	854
29.65000	865
29.65833	878
29.66667	894
29.67500	912
29.68333	929
29.69167	947
29.70000	964
29.70833	980
29.71667	996
29.72500	1013
29.73333	1031
29.74167	1052
29.75000	1076
29.75833	1100
29.76667	1122
29.77500	1142
29.78333	1158
29.79167	1173
29.80000	1189
29.80833	1210
29.81667	1236
29.82500	1265
29.83333	1298
29.84167	1331
29.85000	1366
29.85833	1399
29.86667	1432
29.87500	1466
29.88333	1502
29.89167	1541
29.90000	1582
29.90833	1627
29.91667	1672
29.92500	1721
29.93333	1773
29.94167	1824
29.95000	1878
29.95833	1932
29.96667	1989
29.97500	2048
29.98333	2113
29.99167	2184
30.00000	2257
30.00833	2334
30.01667	2412
30.02500	2491
30.03333	2570
30.04167	2648
30.05000	2729
30.05833	2810
30.06667	2895
30.07500	2985
30.08333	3079
30.09167	3181
30.10000	3284
30.10833	3392
30.11667	3502
30.12500	3616
30.13333	3733
30.14167	3852
30.15000	3975
30.15833	4098
30.16667	4223
30.17500	4349
30.18333	4476
30.19167	4608
30.20000	4739
30.20833	4878
30.21667	5020
30.22500	5166
30.23333	5315
30.24167	5464
30.25000	5617
30.25833	5769
30.26667	5925
30.27500	6083
30.28333	6242
30.29167	6405
30.30000	6565
30.30833	6729
30.31667	6890
30.32500	7054
30.33333	7222
30.34167	7389
30.35000	7562
30.35833	7734
30.36667	7908
30.37500	8080
30.38333	8247
30.39167	8412
30.40000	8572
30.40833	8737
30.41667	8900
30.42500	9067
30.43333	9234
30.44167	9396
30.45000	9557
30.45833	9712
30.46667	9869
30.47500	10024
30.48333	10177
30.49167	10331
30.50000	10480
30.50833	10627
30.51667	10767
30.52500	10903
30.53333	11036
30.54167	11164
30.55000	11293
30.55833	11417
30.56667	11539
30.57500	11656
30.58333	11766
30.59167	11873
30.60000	11974
30.60833	12073
30.61667	12166
30.62500	12255
30.63333	12340
30.64167	12418
30.65000	12492
30.65833	12559
30.66667	12620
30.67500	12675
30.68333	12724
30.69167	12769
30.70000	12808
30.70833	12844
30.71667	12874
30.72500	12897
30.73333	12914
30.74167	12925
30.75000	12929
30.75833	12928
30.76667	12922
30.77500	12910
30.78333	12888
30.79167	12858
30.80000	12821
30.80833	12777
30.81667	12732
30.82500	12683
30.83333	12633
30.84167	12579
30.85000	12520
30.85833	12458
30.86667	12389
30.87500	12315
30.88333	12236
30.89167	12150
30.90000	12058
30.90833	11955
30.91667	11847
30.92500	11736
30.93333	11621
30.94167	11507
30.95000	11389
30.95833	11271
30.96667	11147
30.97500	11019
30.98333	10888
30.99167	10751
31.00000	10614
31.00833	10469
31.01667	10325
31.02500	10179
31.03333	10030
31.04167	9883
31.05000	9731
31.05833	9581
31.06667	9429
31.07500	9276
31.08333	9121
31.09167	8962
31.10000	8807
31.10833	8648
31.11667	8492
31.12500	8337
31.13333	8183
31.14167	8029
31.15000	7871
31.15833	7716
31.16667	7559
31.17500	7402
31.18333	7244
31.19167	7082
31.20000	6925
31.20833	6767
31.21667	6615
31.22500	6468
31.23333	6324
31.24167	6184
31.25000	6040
31.25833	5902
31.26667	5763
31.27500	5626
31.28333	5492
31.29167	5356
31.30000	5224
31.30833	5091
31.31667	4961
31.32500	4831
31.33333	4702
31.34167	4578
31.35000	4455
31.35833	4338
31.36667	4223
31.37500	4112
31.38333	4002
31.39167	3891
31.40000	3786
31.40833	3682
31.41667	3583
31.42500	3486
31.43333	3390
31.44167	3296
31.45000	3202
31.45833	3111
31.46667	3022
31.47500	2935
31.48333	2852
31.49167	2770
31.50000	2692
31.50833	2615
31.51667	2542
31.52500	2470
31.53333	2398
31.54167	2329
31.55000	2259
31.55833	2193
31.56667	2129
31.57500	2068
31.58333	2009
31.59167	1953
31.60000	1900
31.60833	1847
31.61667	1798
31.62500	1751
31.63333	1706
31.64167	1663
31.65000	1620
31.65833	1579
31.66667	1537
31.67500	1496
31.68333	1457
31.69167	1420
31.70000	1386
31.70833	1353
31.71667	1317
31.72500	1279
31.73333	1241
31.74167	1206
31.75000	1175
31.75833	1150
31.76667	1129
31.77500	1110
31.78333	1089
31.79167	1065
31.80000	1039
31.80833	1013
31.81667	990
31.82500	968
31.83333	948
31.84167	929
31.85000	911
31.85833	893
31.86667	873
31.87500	853
31.88333	832
31.89167	812
31.90000	794
31.90833	779
31.91667	767
31.92500	755
31.93333	744
31.94167	732
31.95000	719
31.95833	707
31.96667	695
31.97500	684
31.98333	674
31.99167	665
32.00000	656
32.00833	647
32.01667	638
32.02500	630
32.03333	623
32.04167	617
32.05000	611
32.05833	606
32.06667	601
32.07500	595
32.08333	588
32.09167	579
32.10000	572
32.10833	567
32.11667	562
32.12500	558
32.13333	555
32.14167	549
32.15000	543
32.15833	536
32.16667	531
32.17500	527
32.18333	526
32.19167	527
32.20000	527
32.20833	524
32.21667	519
32.22500	513
32.23333	507
32.24167	503
32.25000	502
32.25833	502
32.26667	502
32.27500	502
32.28333	502
32.29167	501
32.30000	500
32.30833	501
32.31667	502
32.32500	504
32.33333	507
32.34167	509
32.35000	509
32.35833	509
32.36667	510
32.37500	509
32.38333	508
32.39167	504
32.40000	501
32.40833	497
32.41667	496
32.42500	496
32.43333	498
32.44167	501
32.45000	505
32.45833	509
32.46667	512
32.47500	515
32.48333	519
32.49167	523
32.50000	527
32.50833	529
32.51667	531
32.52500	531
32.53333	533
32.54167	536
32.55000	542
32.55833	548
32.56667	556
32.57500	565
32.58333	574
32.59167	582
32.60000	587
32.60833	591
32.61667	593
32.62500	598
32.63333	605
32.64167	614
32.65000	625
32.65833	636
32.66667	647
32.67500	658
32.68333	668
32.69167	676
32.70000	683
32.70833	687
32.71667	690
32.72500	695
32.73333	704
32.74167	717
32.75000	734
32.75833	752
32.76667	769
32.77500	784
32.78333	796
32.79167	804
32.80000	812
32.80833	822
32.81667	835
32.82500	851
32.83333	869
32.84167	885
32.85000	900
32.85833	913
32.86667	924
32.87500	934
32.88333	947
32.89167	962
32.90000	979
32.90833	998
32.91667	1018
32.92500	1038
32.93333	1057
32.94167	1077
32.95000	1098
32.95833	1120
32.96667	1143
32.97500	1165
32.98333	1186
32.99167	1206
33.00000	1224
33.00833	1244
33.01667	1264
33.02500	1287
33.03333	1310
33.04167	1332
33.05000	1353
33.05833	1371
33.06667	1388
33.07500	1405
33.08333	1425
33.09167	1447
33.10000	1470
33.10833	1493
33.11667	1517
33.12500	1541
33.13333	1565
33.14167	1587
33.15000	1610
33.15833	1631
33.16667	1652
33.17500	1673
33.18333	1697
33.19167	1723
33.20000	1748
33.20833	1774
33.21667	1798
33.22500	1819
33.23333	1840
33.24167	1859
33.25000	1879
33.25833	1898
33.26667	1917
33.27500	1937
33.28333	1958
33.29167	1981
33.30000	2003
33.30833	2026
33.31667	2049
33.32500	2071
33.33333	2092
33.34167	2114
33.35000	2136
33.35833	2155
33.36667	2171
33.37500	2184
33.38333	2196
33.39167	2207
33.40000	2220
33.40833	2235
33.41667	2250
33.42500	2264
33.43333	2277
33.44167	2290
33.45000	2303
33.45833	2316
33.46667	2329
33.47500	2342
33.48333	2355
33.49167	2367
33.50000	2377
33.50833	2387
33.51667	2395
33.52500	2402
33.53333	2408
33.54167	2413
33.55000	2416
33.55833	2417
33.56667	2417
33.57500	2416
33.58333	2416
33.59167	2418
33.60000	2421
33.60833	2425
33.61667	2429
33.62500	2433
33.63333	2437
33.64167	2439
33.65000	2438
33.65833	2434
33.66667	2427
33.67500	2420
33.68333	2415
33.69167	2412
33.70000	2410
33.70833	2406
33.71667	2400
33.72500	2393
33.73333	2385
33.74167	2379
33.75000	2373
33.75833	2367
33.76667	2359
33.77500	2348
33.78333	2338
33.79167	2326
33.80000	2314
33.80833	2302
33.81667	2290
33.82500	2275
33.83333	2259
33.84167	2241
33.85000	2221
33.85833	2202
33.86667	2185
33.87500	2170
33.88333	2155
33.89167	2141
33.90000	2125
33.90833	2107
33.91667	2088
33.92500	2069
33.93333	2050
33.94167	2034
33.95000	2019
33.95833	2004
33.96667	1987
33.97500	1968
33.98333	1949
33.99167	1929
34.00000	1911
34.00833	1893
34.01667	1874
34.02500	1854
34.03333	1832
34.04167	1811
34.05000	1790
34.05833	1769
34.06667	1746
34.07500	1721
34.08333	1695
34.09167	1669
34.10000	1645
34.10833	1625
34.11667	1609
34.12500	1594
34.13333	1579
34.14167	1563
34.15000	1545
34.15833	1526
34.16667	1506
34.17500	1486
34.18333	1464
34.19167	1442
34.20000	1419
34.20833	1394
34.21667	1370
34.22500	1349
34.23333	1330
34.24167	1311
34.25000	1291
34.25833	1268
34.26667	1242
34.27500	1215
34.28333	1190
34.29167	1168
34.30000	1149
34.30833	1132
34.31667	1116
34.32500	1098
34.33333	1080
34.34167	1062
34.35000	1045
34.35833	1028
34.36667	1009
34.37500	990
34.38333	972
34.39167	956
34.40000	941
34.40833	928
34.41667	915
34.42500	904
34.43333	892
34.44167	879
34.45000	865
34.45833	850
34.46667	832
34.47500	812
34.48333	793
34.49167	776
34.50000	762
34.50833	750
34.51667	740
34.52500	730
34.53333	718
34.54167	705
34.55000	689
34.55833	673
34.56667	658
34.57500	644
34.58333	632
34.59167	620
34.60000	609
34.60833	596
34.61667	584
34.62500	573
34.63333	565
34.64167	558
34.65000	552
34.65833	546
34.66667	537
34.67500	525
34.68333	512
34.69167	499
34.70000	488
34.70833	479
34.71667	471
34.72500	463
34.73333	455
34.74167	447
34.75000	440
34.75833	434
34.76667	430
34.77500	427
34.78333	425
34.79167	420
34.80000	413
34.80833	404
34.81667	395
34.82500	387
34.83333	381
34.84167	377
34.85000	375
34.85833	373
34.86667	369
34.87500	363
34.88333	356
34.89167	349
34.90000	343
34.90833	339
34.91667	334
34.92500	330
34.93333	325
34.94167	322
34.95000	320
34.95833	318
34.96667	315
34.97500	310
34.98333	304
34.99167	297
35.00000	292
35.00833	288
35.01667	286
35.02500	283
35.03333	279
35.04167	274
35.05000	267
35.05833	260
35.06667	252
35.07500	245
35.08333	240
35.09167	237
35.10000	236
35.10833	237
35.11667	240
35.12500	241
35.13333	241
35.14167	238
35.15000	235
35.15833	232
35.16667	230
35.17500	229
35.18333	228
35.19167	224
35.20000	220
35.20833	216
35.21667	212
35.22500	210
35.23333	210
35.24167	211
35.25000	212
35.25833	212
35.26667	210
35.27500	206
35.28333	201
35.29167	196
35.30000	191
35.30833	188
35.31667	187
35.32500	189
35.33333	193
35.34167	197
35.35000	201
35.35833	203
35.36667	202
35.37500	198
35.38333	192
35.39167	186
35.40000	182
35.40833	181
35.41667	182
35.42500	183
35.43333	183
35.44167	183
35.45000	183
35.45833	182
35.46667	180
35.47500	175
35.48333	170
35.49167	163
35.50000	158
35.50833	156
35.51667	154
35.52500	152
35.53333	148
35.54167	146
35.55000	148
35.55833	153
35.56667	157
35.57500	160
35.58333	161
35.59167	160
35.60000	159
35.60833	158
35.61667	157
35.62500	157
35.63333	157
35.64167	157
35.65000	156
35.65833	153
35.66667	149
35.67500	146
35.68333	146
35.69167	149
35.70000	153
35.70833	157
35.71667	160
35.72500	161
35.73333	160
35.74167	157
35.75000	154
35.75833	152
35.76667	152
35.77500	153
35.78333	155
35.79167	156
35.80000	157
35.80833	156
35.81667	154
35.82500	153
35.83333	152
35.84167	151
35.85000	149
35.85833	144
35.86667	139
35.87500	134
35.88333	131
35.89167	130
35.90000	133
35.90833	136
35.91667	139
35.92500	141
35.93333	142
35.94167	140
35.95000	137
35.95833	133
35.96667	128
35.97500	123
35.98333	120
35.99167	119
36.00000	120
36.00833	122
36.01667	124
36.02500	126
36.03333	128
36.04167	129
36.05000	129
36.05833	128
36.06667	127
36.07500	126
36.08333	126
36.09167	127
36.10000	129
36.10833	131
36.11667	134
36.12500	135
36.13333	135
36.14167	132
36.15000	128
36.15833	124
36.16667	120
36.17500	117
36.18333	116
36.19167	115
36.20000	115
36.20833	116
36.21667	116
36.22500	115
36.23333	113
36.24167	112
36.25000	112
36.25833	114
36.26667	116
36.27500	118
36.28333	119
36.29167	117
36.30000	114
36.30833	112
36.31667	111
36.32500	111
36.33333	113
36.34167	115
36.35000	116
36.35833	116
36.36667	115
36.37500	113
36.38333	112
36.39167	113
36.40000	114
36.40833	114
36.41667	115
36.42500	114
36.43333	114
36.44167	114
36.45000	115
36.45833	116
36.46667	116
36.47500	115
36.48333	114
36.49167	114
36.50000	115
36.50833	116
36.51667	117
36.52500	118
36.53333	118
36.54167	117
36.55000	117
36.55833	117
36.56667	119
36.57500	120
36.58333	122
36.59167	124
36.60000	124
36.60833	122
36.61667	119
36.62500	115
36.63333	112
36.64167	109
36.65000	109
36.65833	110
36.66667	112
36.67500	116
36.68333	118
36.69167	120
36.70000	122
36.70833	124
36.71667	125
36.72500	127
36.73333	128
36.74167	129
36.75000	129
36.75833	128
36.76667	126
36.77500	123
36.78333	119
36.79167	115
36.80000	111
36.80833	109
36.81667	108
36.82500	108
36.83333	110
36.84167	112
36.85000	114
36.85833	117
36.86667	120
36.87500	122
36.88333	124
36.89167	123
36.90000	120
36.90833	117
36.91667	115
36.92500	114
36.93333	114
36.94167	115
36.95000	117
36.95833	120
36.96667	124
36.97500	129
36.98333	132
36.99167	135
37.00000	137
37.00833	137
37.01667	136
37.02500	134
37.03333	132
37.04167	130
37.05000	128
37.05833	126
37.06667	124
37.07500	123
37.08333	123
37.09167	124
37.10000	125
37.10833	126
37.11667	128
37.12500	129
37.13333	132
37.14167	134
37.15000	135
37.15833	134
37.16667	131
37.17500	126
37.18333	121
37.19167	116
37.20000	113
37.20833	112
37.21667	113
37.22500	114
37.23333	114
37.24167	115
37.25000	115
37.25833	116
37.26667	117
37.27500	118
37.28333	118
37.29167	117
37.30000	117
37.30833	119
37.31667	121
37.32500	124
37.33333	127
37.34167	130
37.35000	132
37.35833	134
37.36667	134
37.37500	132
37.38333	129
37.39167	125
37.40000	123
37.40833	123
37.41667	124
37.42500	125
37.43333	124
37.44167	124
37.45000	123
37.45833	123
37.46667	123
37.47500	123
37.48333	122
37.49167	123
37.50000	124
37.50833	127
37.51667	130
37.52500	132
37.53333	134
37.54167	137
37.55000	140
37.55833	143
37.56667	147
37.57500	150
37.58333	150
37.59167	147
37.60000	144
37.60833	140
37.61667	138
37.62500	137
37.63333	136
37.64167	136
37.65000	134
37.65833	131
37.66667	130
37.67500	130
37.68333	132
37.69167	136
37.70000	141
37.70833	146
37.71667	152
37.72500	154
37.73333	153
37.74167	149
37.75000	144
37.75833	140
37.76667	136
37.77500	135
37.78333	136
37.79167	139
37.80000	142
37.80833	146
37.81667	150
37.82500	152
37.83333	153
37.84167	155
37.85000	159
37.85833	163
37.86667	168
37.87500	171
37.88333	171
37.89167	169
37.90000	166
37.90833	166
37.91667	165
37.92500	165
37.93333	164
37.94167	162
37.95000	162
37.95833	164
37.96667	169
37.97500	176
37.98333	180
37.99167	182
38.00000	180
38.00833	176
38.01667	171
38.02500	168
38.03333	167
38.04167	167
38.05000	169
38.05833	171
38.06667	174
38.07500	176
38.08333	179
38.09167	181
38.10000	184
38.10833	187
38.11667	190
38.12500	193
38.13333	196
38.14167	195
38.15000	192
38.15833	188
38.16667	185
38.17500	183
38.18333	182
38.19167	184
38.20000	187
38.20833	188
38.21667	187
38.22500	186
38.23333	185
38.24167	184
38.25000	184
38.25833	184
38.26667	183
38.27500	183
38.28333	183
38.29167	184
38.30000	186
38.30833	187
38.31667	187
38.32500	185
38.33333	182
38.34167	181
38.35000	181
38.35833	184
38.36667	188
38.37500	193
38.38333	196
38.39167	198
38.40000	198
38.40833	199
38.41667	200
38.42500	200
38.43333	199
38.44167	197
38.45000	193
38.45833	189
38.46667	187
38.47500	186
38.48333	188
38.49167	190
38.50000	193
38.50833	195
38.51667	198
38.52500	201
38.53333	204
38.54167	205
38.55000	204
38.55833	201
38.56667	199
38.57500	196
38.58333	196
38.59167	197
38.60000	200
38.60833	204
38.61667	207
38.62500	209
38.63333	209
38.64167	208
38.65000	205
38.65833	202
38.66667	201
38.67500	203
38.68333	205
38.69167	207
38.70000	208
38.70833	208
38.71667	208
38.72500	207
38.73333	206
38.74167	203
38.75000	199
38.75833	193
38.76667	187
38.77500	181
38.78333	178
38.79167	177
38.80000	178
38.80833	180
38.81667	183
38.82500	185
38.83333	189
38.84167	193
38.85000	199
38.85833	205
38.86667	209
38.87500	211
38.88333	212
38.89167	213
38.90000	213
38.90833	215
38.91667	217
38.92500	218
38.93333	218
38.94167	217
38.95000	216
38.95833	214
38.96667	211
38.97500	206
38.98333	202
38.99167	199
39.00000	200
39.00833	205
39.01667	212
39.02500	217
39.03333	221
39.04167	225
39.05000	229
39.05833	234
39.06667	240
39.07500	243
39.08333	243
39.09167	239
39.10000	234
39.10833	231
39.11667	229
39.12500	230
39.13333	234
39.14167	240
39.15000	247
39.15833	252
39.16667	255
39.17500	255
39.18333	253
39.19167	251
39.20000	250
39.20833	248
39.21667	246
39.22500	243
39.23333	240
39.24167	238
39.25000	237
39.25833	235
39.26667	233
39.27500	229
39.28333	225
39.29167	222
39.30000	221
39.30833	223
39.31667	227
39.32500	231
39.33333	235
39.34167	239
39.35000	242
39.35833	244
39.36667	245
39.37500	245
39.38333	244
39.39167	243
39.40000	241
39.40833	240
39.41667	238
39.42500	237
39.43333	237
39.44167	236
39.45000	235
39.45833	234
39.46667	233
39.47500	232
39.48333	232
39.49167	233
39.50000	234
39.50833	236
39.51667	238
39.52500	237
39.53333	235
39.54167	233
39.55000	232
39.55833	234
39.56667	237
39.57500	242
39.58333	245
39.59167	245
39.60000	243
39.60833	238
39.61667	233
39.62500	229
39.63333	227
39.64167	226
39.65000	226
39.65833	228
39.66667	231
39.67500	236
39.68333	244
39.69167	251
39.70000	257
39.70833	259
39.71667	260
39.72500	259
39.73333	256
39.74167	254
39.75000	253
39.75833	252
39.76667	250
39.77500	247
39.78333	244
39.79167	241
39.80000	239
39.80833	239
39.81667	239
39.82500	238
39.83333	236
39.84167	234
39.85000	234
39.85833	236
39.86667	239
39.87500	241
39.88333	241
39.89167	240
39.90000	238
39.90833	236
39.91667	234
39.92500	233
39.93333	233
39.94167	234
39.95000	237
39.95833	241
39.96667	245
39.97500	248
39.98333	250
39.99167	252
40.00000	252
40.00833	251
40.01667	246
40.02500	240
40.03333	234
40.04167	227
40.05000	222
40.05833	219
40.06667	220
40.07500	224
40.08333	228
40.09167	231
40.10000	232
40.10833	233
40.11667	233
40.12500	234
40.13333	236
40.14167	238
40.15000	240
40.15833	242
40.16667	243
40.17500	242
40.18333	241
40.19167	241
40.20000	243
40.20833	247
40.21667	251
40.22500	254
40.23333	254
40.24167	253
40.25000	252
40.25833	251
40.26667	249
40.27500	246
40.28333	243
40.29167	241
40.30000	238
40.30833	235
40.31667	233
40.32500	232
40.33333	232
40.34167	235
40.35000	240
40.35833	245
40.36667	248
40.37500	250
40.38333	249
40.39167	248
40.40000	247
40.40833	248
40.41667	248
40.42500	247
40.43333	244
40.44167	242
40.45000	240
40.45833	240
40.46667	242
40.47500	243
40.48333	245
40.49167	245
40.50000	244
40.50833	244
40.51667	245
40.52500	248
40.53333	253
40.54167	258
40.55000	262
40.55833	265
40.56667	266
40.57500	266
40.58333	265
40.59167	265
40.60000	264
40.60833	263
40.61667	261
40.62500	261
40.63333	261
40.64167	262
40.65000	262
40.65833	261
40.66667	260
40.67500	259
40.68333	260
40.69167	262
40.70000	264
40.70833	264
40.71667	263
40.72500	261
40.73333	259
40.74167	261
40.75000	265
40.75833	269
40.76667	273
40.77500	276
40.78333	278
40.79167	278
40.80000	279
40.80833	280
40.81667	283
40.82500	287
40.83333	292
40.84167	297
40.85000	301
40.85833	305
40.86667	308
40.87500	311
40.88333	314
40.89167	315
40.90000	316
40.90833	315
40.91667	315
40.92500	316
40.93333	319
40.94167	323
40.95000	327
40.95833	330
40.96667	331
40.97500	331
40.98333	334
40.99167	341
41.00000	350
41.00833	361
41.01667	370
41.02500	378
41.03333	383
41.04167	387
41.05000	393
41.05833	399
41.06667	404
41.07500	408
41.08333	412
41.09167	417
41.10000	423
41.10833	430
41.11667	439
41.12500	447
41.13333	454
41.14167	461
41.15000	469
41.15833	477
41.16667	485
41.17500	493
41.18333	501
41.19167	509
41.20000	516
41.20833	522
41.21667	524
41.22500	523
41.23333	520
41.24167	517
41.25000	518
41.25833	522
41.26667	530
41.27500	539
41.28333	546
41.29167	552
41.30000	555
41.30833	558
41.31667	562
41.32500	565
41.33333	569
41.34167	573
41.35000	575
41.35833	577
41.36667	579
41.37500	582
41.38333	587
41.39167	594
41.40000	604
41.40833	616
41.41667	627
41.42500	634
41.43333	637
41.44167	636
41.45000	634
41.45833	631
41.46667	630
41.47500	631
41.48333	632
41.49167	633
41.50000	634
41.50833	634
41.51667	632
41.52500	630
41.53333	627
41.54167	624
41.55000	623
41.55833	623
41.56667	625
41.57500	629
41.58333	636
41.59167	644
41.60000	651
41.60833	655
41.61667	656
41.62500	654
41.63333	651
41.64167	649
41.65000	648
41.65833	649
41.66667	652
41.67500	654
41.68333	655
41.69167	652
41.70000	648
41.70833	643
41.71667	637
41.72500	632
41.73333	627
41.74167	623
41.75000	618
41.75833	614
41.76667	611
41.77500	609
41.78333	607
41.79167	603
41.80000	597
41.80833	590
41.81667	582
41.82500	575
41.83333	569
41.84167	563
41.85000	560
41.85833	556
41.86667	552
41.87500	548
41.88333	542
41.89167	535
41.90000	529
41.90833	524
41.91667	520
41.92500	515
41.93333	510
41.94167	505
41.95000	498
41.95833	492
41.96667	487
41.97500	482
41.98333	476
41.99167	468
42.00000	460
42.00833	453
42.01667	445
42.02500	437
42.03333	428
42.04167	419
42.05000	410
42.05833	402
42.06667	395
42.07500	388
42.08333	380
42.09167	372
42.10000	365
42.10833	360
42.11667	358
42.12500	356
42.13333	353
42.14167	348
42.15000	341
42.15833	334
42.16667	329
42.17500	326
42.18333	324
42.19167	322
42.20000	318
42.20833	309
42.21667	298
42.22500	287
42.23333	277
42.24167	268
42.25000	261
42.25833	255
42.26667	249
42.27500	244
42.28333	242
42.29167	242
42.30000	241
42.30833	239
42.31667	233
42.32500	225
42.33333	215
42.34167	206
42.35000	198
42.35833	193
42.36667	189
42.37500	188
42.38333	185
42.39167	182
42.40000	175
42.40833	166
42.41667	157
42.42500	152
42.43333	150
42.44167	151
42.45000	154
42.45833	157
42.46667	159
42.47500	159
42.48333	159
42.49167	157
42.50000	154
42.50833	149
42.51667	143
42.52500	136
42.53333	131
42.54167	127
42.55000	125
42.55833	126
42.56667	129
42.57500	132
42.58333	131
42.59167	128
42.60000	122
42.60833	116
42.61667	110
42.62500	103
42.63333	97
42.64167	92
42.65000	89
42.65833	87
42.66667	86
42.67500	87
42.68333	87
42.69167	86
42.70000	84
42.70833	83
42.71667	82
42.72500	83
42.73333	84
42.74167	85
42.75000	84
42.75833	80
42.76667	74
42.77500	67
42.78333	62
42.79167	58
42.80000	58
42.80833	61
42.81667	66
42.82500	70
42.83333	72
42.84167	71
42.85000	67
42.85833	64
42.86667	63
42.87500	65
42.88333	67
42.89167	69
42.90000	71
42.90833	70
42.91667	70
42.92500	71
42.93333	74
42.94167	76
42.95000	76
42.95833	74
42.96667	70
42.97500	65
42.98333	61
42.99167	58
43.00000	58
43.00833	60
43.01667	63
43.02500	66
43.03333	70
43.04167	72
43.05000	71
43.05833	69
43.06667	66
43.07500	63
43.08333	59
43.09167	55
43.10000	52
43.10833	50
43.11667	48
43.12500	47
43.13333	48
43.14167	50
43.15000	53
43.15833	57
43.16667	62
43.17500	66
43.18333	67
43.19167	65
43.20000	60
43.20833	55
43.21667	50
43.22500	45
43.23333	40
43.24167	36
43.25000	35
43.25833	35
43.26667	36
43.27500	38
43.28333	38
43.29167	38
43.30000	38
43.30833	39
43.31667	41
43.32500	42
43.33333	43
43.34167	43
43.35000	44
43.35833	43
43.36667	42
43.37500	41
43.38333	42
43.39167	44
43.40000	46
43.40833	48
43.41667	48
43.42500	48
43.43333	49
43.44167	49
43.45000	49
43.45833	47
43.46667	43
43.47500	39
43.48333	37
43.49167	37
43.50000	37
43.50833	36
43.51667	34
43.52500	30
43.53333	26
43.54167	23
43.55000	23
43.55833	25
43.56667	27
43.57500	30
43.58333	31
43.59167	30
43.60000	28
43.60833	26
43.61667	25
43.62500	27
43.63333	30
43.64167	34
43.65000	36
43.65833	37
43.66667	36
43.67500	36
43.68333	37
43.69167	39
43.70000	41
43.70833	42
43.71667	43
43.72500	42
43.73333	40
43.74167	38
43.75000	34
43.75833	30
43.76667	26
43.77500	22
43.78333	22
43.79167	25
43.80000	28
43.80833	32
43.81667	36
43.82500	37
43.83333	37
43.84167	36
43.85000	36
43.85833	36
43.86667	36
43.87500	36
43.88333	35
43.89167	31
43.90000	27
43.90833	23
43.91667	21
43.92500	20
43.93333	22
43.94167	24
43.95000	24
43.95833	24
43.96667	23
43.97500	23
43.98333	23
43.99167	25
44.00000	28
44.00833	32
44.01667	34
44.02500	34
44.03333	32
44.04167	28
44.05000	24
44.05833	21
44.06667	19
44.07500	20
44.08333	22
44.09167	24
44.10000	26
44.10833	29
44.11667	30
44.12500	29
44.13333	26
44.14167	23
44.15000	21
44.15833	20
44.16667	20
44.17500	21
44.18333	21
44.19167	20
44.20000	19
44.20833	22
44.21667	27
44.22500	33
44.23333	40
44.24167	46
44.25000	49
44.25833	51
44.26667	51
44.27500	50
44.28333	45
44.29167	36
44.30000	27
44.30833	20
44.31667	16
44.32500	19
44.33333	25
44.34167	32
44.35000	36
44.35833	37
44.36667	36
44.37500	33
44.38333	30
44.39167	25
44.40000	22
44.40833	21
44.41667	22
44.42500	25
44.43333	28
44.44167	28
44.45000	24
44.45833	20
44.46667	16
44.47500	13
44.48333	10
44.49167	8
44.50000	8
44.50833	8
44.51667	11
44.52500	14
44.53333	18
44.54167	20
44.55000	21
44.55833	21
44.56667	20
44.57500	19
44.58333	18
44.59167	16
44.60000	16
44.60833	17
44.61667	18
44.62500	20
44.63333	20
44.64167	19
44.65000	13
44.65833	8
44.66667	5
44.67500	5
44.68333	8
44.69167	11
44.70000	12
44.70833	10
44.71667	5
44.72500	0
44.73333	-3
44.74167	-3
44.75000	0
44.75833	6
44.76667	12
44.77500	17
44.78333	19
44.79167	18
44.80000	17
44.80833	17
44.81667	18
44.82500	18
44.83333	18
44.84167	17
44.85000	16
44.85833	17
44.86667	20
44.87500	25
44.88333	27
44.89167	27
44.90000	26
44.90833	25
44.91667	23
44.92500	21
44.93333	19
44.94167	16
44.95000	15
44.95833	15
44.96667	18
44.97500	21
44.98333	23
44.99167	22
45.00000	21
45.00833	22
45.01667	25
45.02500	29
45.03333	33
45.04167	37
45.05000	39
45.05833	40
45.06667	37
45.07500	31
45.08333	24
45.09167	17
45.10000	11
45.10833	7
45.11667	4
45.12500	4
45.13333	7
45.14167	10
45.15000	12
45.15833	15
45.16667	16
45.17500	16
45.18333	17
45.19167	18
45.20000	19
45.20833	19
45.21667	18
45.22500	17
45.23333	19
45.24167	20
45.25000	21
45.25833	21
45.26667	21
45.27500	20
45.28333	19
45.29167	16
45.30000	13
45.30833	9
45.31667	7
45.32500	7
45.33333	11
45.34167	16
45.35000	23
45.35833	26
45.36667	25
45.37500	20
45.38333	13
45.39167	7
45.40000	4
45.40833	6
45.41667	10
45.42500	14
45.43333	16
45.44167	15
45.45000	11
45.45833	6
45.46667	2
45.47500	0
45.48333	-1
45.49167	-1
45.50000	0
45.50833	1
45.51667	3
45.52500	5
45.53333	8
45.54167	10
45.55000	12
45.55833	15
45.56667	17
45.57500	18
45.58333	17
45.59167	16
45.60000	14
45.60833	11
45.61667	8
45.62500	5
45.63333	1
45.64167	-2
45.65000	-4
45.65833	-6
45.66667	-10
45.67500	-14
45.68333	-15
45.69167	-14
45.70000	-11
45.70833	-6
45.71667	-1
45.72500	3
45.73333	5
45.74167	5
45.75000	5
45.75833	4
45.76667	2
45.77500	1
45.78333	3
45.79167	7
45.80000	12
45.80833	16
45.81667	19
45.82500	19
45.83333	16
45.84167	12
45.85000	8
45.85833	5
45.86667	2
45.87500	1
45.88333	2
45.89167	2
45.90000	3
45.90833	3
45.91667	4
45.92500	5
45.93333	8
45.94167	11
45.95000	14
45.95833	16
45.96667	16
45.97500	14
45.98333	12
45.99167	13
46.00000	14
46.00833	15
46.01667	17
46.02500	17
46.03333	16
46.04167	15
46.05000	14
46.05833	14
46.06667	13
46.07500	11
46.08333	9
46.09167	5
46.10000	1
46.10833	-2
46.11667	-6
46.12500	-9
46.13333	-11
46.14167	-11
46.15000	-9
46.15833	-8
46.16667	-6
46.17500	-3
46.18333	-1
46.19167	2
46.20000	5
46.20833	7
46.21667	10
46.22500	12
46.23333	13
46.24167	13
46.25000	10
46.25833	5
46.26667	0
46.27500	-5
46.28333	-9
46.29167	-11
46.30000	-12
46.30833	-14
46.31667	-14
46.32500	-13
46.33333	-9
46.34167	-5
46.35000	-3
46.35833	-2
46.36667	-1
46.37500	1
46.38333	5
46.39167	10
46.40000	14
46.40833	16
46.41667	15
46.42500	12
46.43333	8
46.44167	5
46.45000	3
46.45833	3
46.46667	4
46.47500	7
46.48333	8
46.49167	6
46.50000	4
46.50833	1
46.51667	-1
46.52500	-1
46.53333	-0
46.54167	3
46.55000	7
46.55833	12
46.56667	16
46.57500	20
46.58333	21
46.59167	19
46.60000	15
46.60833	12
46.61667	9
46.62500	7
46.63333	4
46.64167	1
46.65000	-3
46.65833	-6
46.66667	-11
46.67500	-15
46.68333	-19
46.69167	-21
46.70000	-21
46.70833	-20
46.71667	-17
46.72500	-16
46.73333	-18
46.74167	-20
46.75000	-23
46.75833	-25
46.76667	-26
46.77500	-26
46.78333	-25
46.79167	-25
46.80000	-26
46.80833	-26
46.81667	-27
46.82500	-26
46.83333	-24
46.84167	-22
46.85000	-20
46.85833	-17
46.86667	-13
46.87500	-7
46.88333	-1
46.89167	5
46.90000	9
46.90833	9
46.91667	8
46.92500	5
46.93333	2
46.94167	-1
46.95000	-3
46.95833	-3
46.96667	-4
46.97500	-4
46.98333	-3
46.99167	-3
47.00000	-3
47.00833	-5
47.01667	-7
47.02500	-10
47.03333	-11
47.04167	-11
47.05000	-8
47.05833	-6
47.06667	-5
47.07500	-5
47.08333	-8
47.09167	-12
47.10000	-14
47.10833	-15
47.11667	-14
47.12500	-11
47.13333	-8
47.14167	-6
47.15000	-7
47.15833	-10
47.16667	-14
47.17500	-18
47.18333	-20
47.19167	-19
47.20000	-17
47.20833	-12
47.21667	-7
47.22500	-3
47.23333	-3
47.24167	-4
47.25000	-6
47.25833	-7
47.26667	-6
47.27500	-2
47.28333	-1
47.29167	-2
47.30000	-6
47.30833	-13
47.31667	-20
47.32500	-25
47.33333	-27
47.34167	-26
47.35000	-23
47.35833	-20
47.36667	-17
47.37500	-15
47.38333	-17
47.39167	-22
47.40000	-27
47.40833	-28
47.41667	-27
47.42500	-23
47.43333	-17
47.44167	-13
47.45000	-11
47.45833	-11
47.46667	-12
47.47500	-14
47.48333	-15
47.49167	-16
47.50000	-15
47.50833	-14
47.51667	-13
47.52500	-11
47.53333	-10
47.54167	-11
47.55000	-14
47.55833	-19
47.56667	-25
47.57500	-30
47.58333	-33
47.59167	-32
47.60000	-29
47.60833	-26
47.61667	-22
47.62500	-18
47.63333	-15
47.64167	-13
47.65000	-12
47.65833	-12
47.66667	-11
47.67500	-10
47.68333	-10
47.69167	-12
47.70000	-14
47.70833	-17
47.71667	-20
47.72500	-20
47.73333	-19
47.74167	-18
47.75000	-17
47.75833	-16
47.76667	-13
47.77500	-10
47.78333	-8
47.79167	-9
47.80000	-11
47.80833	-14
47.81667	-17
47.82500	-19
47.83333	-18
47.84167	-16
47.85000	-16
47.85833	-17
47.86667	-19
47.87500	-22
47.88333	-24
47.89167	-24
47.90000	-23
47.90833	-21
47.91667	-19
47.92500	-17
47.93333	-16
47.94167	-15
47.95000	-16
47.95833	-17
47.96667	-19
47.97500	-20
47.98333	-22
47.99167	-24
48.00000	-25
48.00833	-25
48.01667	-23
48.02500	-21
48.03333	-19
48.04167	-17
48.05000	-14
48.05833	-12
48.06667	-12
48.07500	-12
48.08333	-16
48.09167	-22
48.10000	-28
48.10833	-32
48.11667	-34
48.12500	-32
48.13333	-27
48.14167	-21
48.15000	-16
48.15833	-11
48.16667	-9
48.17500	-8
48.18333	-7
48.19167	-7
48.20000	-7
48.20833	-7
48.21667	-8
48.22500	-11
48.23333	-13
48.24167	-14
48.25000	-13
48.25833	-10
48.26667	-5
48.27500	-1
48.28333	-1
48.29167	-5
48.30000	-10
48.30833	-15
48.31667	-18
48.32500	-18
48.33333	-16
48.34167	-14
48.35000	-15
48.35833	-18
48.36667	-22
48.37500	-23
48.38333	-22
48.39167	-18
48.40000	-13
48.40833	-7
48.41667	-2
48.42500	1
48.43333	2
48.44167	1
48.45000	-2
48.45833	-6
48.46667	-10
48.47500	-13
48.48333	-13
48.49167	-11
48.50000	-8
48.50833	-4
48.51667	-1
48.52500	0
48.53333	1
48.54167	-0
48.55000	-1
48.55833	-2
48.56667	-3
48.57500	-4
48.58333	-4
48.59167	-3
48.60000	-2
48.60833	-1
48.61667	-3
48.62500	-6
48.63333	-10
48.64167	-16
48.65000	-22
48.65833	-28
48.66667	-32
48.67500	-34
48.68333	-35
48.69167	-34
48.70000	-32
48.70833	-30
48.71667	-26
48.72500	-23
48.73333	-20
48.74167	-17
48.75000	-15
48.75833	-13
48.76667	-10
48.77500	-6
48.78333	-4
48.79167	-5
48.80000	-8
48.80833	-12
48.81667	-17
48.82500	-20
48.83333	-22
48.84167	-23
48.85000	-24
48.85833	-25
48.86667	-25
48.87500	-23
48.88333	-20
48.89167	-15
48.90000	-11
48.90833	-9
48.91667	-8
48.92500	-9
48.93333	-11
48.94167	-14
48.95000	-17
48.95833	-19
48.96667	-19
48.97500	-18
48.98333	-16
48.99167	-14
49.00000	-11
49.00833	-11
49.01667	-12
49.02500	-13
49.03333	-12
49.04167	-12
49.05000	-12
49.05833	-13
49.06667	-14
49.07500	-16
49.08333	-17
49.09167	-17
49.10000	-16
49.10833	-17
49.11667	-18
49.12500	-20
49.13333	-23
49.14167	-24
49.15000	-25
49.15833	-25
49.16667	-23
49.17500	-21
49.18333	-17
49.19167	-12
49.20000	-7
49.20833	-3
49.21667	-0
49.22500	0
49.23333	-1
49.24167	-2
49.25000	-4
49.25833	-6
49.26667	-10
49.27500	-15
49.28333	-21
49.29167	-27
49.30000	-30
49.30833	-28
49.31667	-23
49.32500	-17
49.33333	-11
49.34167	-8
49.35000	-9
49.35833	-11
49.36667	-14
49.37500	-16
49.38333	-17
49.39167	-18
49.40000	-17
49.40833	-16
49.41667	-16
49.42500	-15
49.43333	-14
49.44167	-13
49.45000	-12
49.45833	-11
49.46667	-10
49.47500	-9
49.48333	-8
49.49167	-9
49.50000	-12
49.50833	-15
49.51667	-18
49.52500	-21
49.53333	-22
49.54167	-22
49.55000	-22
49.55833	-21
49.56667	-20
49.57500	-21
49.58333	-23
49.59167	-25
49.60000	-26
49.60833	-27
49.61667	-27
49.62500	-27
49.63333	-26
49.64167	-26
49.65000	-26
49.65833	-27
49.66667	-27
49.67500	-27
49.68333	-26
49.69167	-24
49.70000	-21
49.70833	-18
49.71667	-16
49.72500	-16
49.73333	-19
49.74167	-21
49.75000	-24
49.75833	-24
49.76667	-23
49.77500	-20
49.78333	-17
49.79167	-14
49.80000	-12
49.80833	-13
49.81667	-16
49.82500	-20
49.83333	-26
49.84167	-30
49.85000	-32
49.85833	-32
49.86667	-32
49.87500	-34
49.88333	-35
49.89167	-34
49.90000	-32
49.90833	-27
49.91667	-22
49.92500	-20
49.93333	-21
49.94167	-23
49.95000	-25
49.95833	-27
49.96667	-27
49.97500	-26
49.98333	-27
49.99167	-32
50.00000	-38
50.00833	-41
50.01667	-43
50.02500	-42
50.03333	-40
50.04167	-37
50.05000	-36
50.05833	-35
50.06667	-33
50.07500	-29
50.08333	-26
50.09167	-23
50.10000	-20
50.10833	-18
50.11667	-17
50.12500	-17
50.13333	-20
50.14167	-25
50.15000	-31
50.15833	-36
50.16667	-39
50.17500	-39
50.18333	-38
50.19167	-36
50.20000	-34
50.20833	-32
50.21667	-30
50.22500	-30
50.23333	-32
50.24167	-35
50.25000	-39
50.25833	-42
50.26667	-43
50.27500	-42
50.28333	-38
50.29167	-32
50.30000	-26
50.30833	-21
50.31667	-17
50.32500	-18
50.33333	-21
50.34167	-25
50.35000	-28
50.35833	-31
50.36667	-31
50.37500	-31
50.38333	-32
50.39167	-34
50.40000	-37
50.40833	-37
50.41667	-36
50.42500	-31
50.43333	-25
50.44167	-19
50.45000	-16
50.45833	-18
50.46667	-23
50.47500	-29
50.48333	-34
50.49167	-36
50.50000	-34
50.50833	-28
50.51667	-23
50.52500	-20
50.53333	-21
50.54167	-24
50.55000	-26
50.55833	-28
50.56667	-28
50.57500	-26
50.58333	-24
50.59167	-23
50.60000	-24
50.60833	-25
50.61667	-27
50.62500	-30
50.63333	-33
50.64167	-35
50.65000	-34
50.65833	-32
50.66667	-28
50.67500	-26
50.68333	-25
50.69167	-27
50.70000	-31
50.70833	-34
50.71667	-36
50.72500	-36
50.73333	-34
50.74167	-31
50.75000	-30
50.75833	-30
50.76667	-33
50.77500	-38
50.78333	-44
50.79167	-49
50.80000	-54
50.80833	-57
50.81667	-57
50.82500	-56
50.83333	-54
50.84167	-52
50.85000	-50
50.85833	-48
50.86667	-47
50.87500	-47
50.88333	-47
50.89167	-45
50.90000	-42
50.90833	-38
50.91667	-36
50.92500	-36
50.93333	-41
50.94167	-47
50.95000	-54
50.95833	-58
50.96667	-57
50.97500	-52
50.98333	-45
50.99167	-38
51.00000	-33
51.00833	-30
51.01667	-28
51.02500	-27
51.03333	-25
51.04167	-23
51.05000	-21
51.05833	-22
51.06667	-26
51.07500	-32
51.08333	-37
51.09167	-39
51.10000	-38
51.10833	-35
51.11667	-32
51.12500	-29
51.13333	-28
51.14167	-28
51.15000	-27
51.15833	-25
51.16667	-23
51.17500	-21
51.18333	-21
51.19167	-23
51.20000	-24
51.20833	-24
51.21667	-22
51.22500	-20
51.23333	-19
51.24167	-18
51.25000	-18
51.25833	-19
51.26667	-20
51.27500	-19
51.28333	-18
51.29167	-18
51.30000	-18
51.30833	-18
51.31667	-16
51.32500	-13
51.33333	-9
51.34167	-6
51.35000	-2
51.35833	2
51.36667	6
51.37500	10
51.38333	14
51.39167	18
51.40000	21
51.40833	23
51.41667	25
51.42500	26
51.43333	25
51.44167	23
51.45000	19
51.45833	16
51.46667	14
51.47500	14
51.48333	17
51.49167	20
51.50000	24
51.50833	27
51.51667	31
51.52500	35
51.53333	38
51.54167	41
51.55000	44
51.55833	47
51.56667	49
51.57500	52
51.58333	55
51.59167	59
51.60000	63
51.60833	70
51.61667	78
51.62500	87
51.63333	97
51.64167	106
51.65000	114
51.65833	119
51.66667	123
51.67500	126
51.68333	128
51.69167	131
51.70000	135
51.70833	142
51.71667	150
51.72500	161
51.73333	172
51.74167	185
51.75000	199
51.75833	211
51.76667	219
51.77500	224
51.78333	228
51.79167	230
51.80000	233
51.80833	239
51.81667	248
51.82500	258
51.83333	269
51.84167	279
51.85000	286
51.85833	293
51.86667	300
51.87500	308
51.88333	319
51.89167	331
51.90000	343
51.90833	355
51.91667	366
51.92500	378
51.93333	390
51.94167	402
51.95000	415
51.95833	427
51.96667	438
51.97500	449
51.98333	462
51.99167	475
52.00000	490
52.00833	508
52.01667	525
52.02500	539
52.03333	551
52.04167	560
52.05000	568
52.05833	576
52.06667	588
52.07500	602
52.08333	619
52.09167	638
52.10000	657
52.10833	675
52.11667	693
52.12500	712
52.13333	732
52.14167	750
52.15000	767
52.15833	783
52.16667	798
52.17500	813
52.18333	828
52.19167	843
52.20000	858
52.20833	873
52.21667	888
52.22500	903
52.23333	918
52.24167	932
52.25000	943
52.25833	954
52.26667	966
52.27500	979
52.28333	993
52.29167	1008
52.30000	1024
52.30833	1043
52.31667	1061
52.32500	1080
52.33333	1099
52.34167	1117
52.35000	1135
52.35833	1152
52.36667	1168
52.37500	1185
52.38333	1201
52.39167	1217
52.40000	1232
52.40833	1247
52.41667	1260
52.42500	1272
52.43333	1283
52.44167	1294
52.45000	1306
52.45833	1320
52.46667	1334
52.47500	1349
52.48333	1364
52.49167	1378
52.50000	1390
52.50833	1401
52.51667	1413
52.52500	1425
52.53333	1438
52.54167	1450
52.55000	1462
52.55833	1473
52.56667	1482
52.57500	1491
52.58333	1501
52.59167	1511
52.60000	1522
52.60833	1532
52.61667	1542
52.62500	1550
52.63333	1557
52.64167	1563
52.65000	1571
52.65833	1579
52.66667	1586
52.67500	1593
52.68333	1599
52.69167	1605
52.70000	1611
52.70833	1618
52.71667	1623
52.72500	1627
52.73333	1629
52.74167	1632
52.75000	1638
52.75833	1644
52.76667	1651
52.77500	1657
52.78333	1662
52.79167	1664
52.80000	1663
52.80833	1661
52.81667	1659
52.82500	1657
52.83333	1656
52.84167	1656
52.85000	1658
52.85833	1660
52.86667	1660
52.87500	1658
52.88333	1657
52.89167	1655
52.90000	1655
52.90833	1654
52.91667	1654
52.92500	1651
52.93333	1647
52.94167	1644
52.95000	1643
52.95833	1642
52.96667	1640
52.97500	1638
52.98333	1634
52.99167	1628
53.00000	1624
53.00833	1620
53.01667	1616
53.02500	1610
53.03333	1601
53.04167	1593
53.05000	1584
53.05833	1575
53.06667	1567
53.07500	1560
53.08333	1553
53.09167	1546
53.10000	1539
53.10833	1532
53.11667	1525
53.12500	1517
53.13333	1510
53.14167	1504
53.15000	1499
53.15833	1495
53.16667	1488
53.17500	1480
53.18333	1470
53.19167	1459
53.20000	1449
53.20833	1438
53.21667	1429
53.22500	1420
53.23333	1413
53.24167	1405
53.25000	1397
53.25833	1388
53.26667	1376
53.27500	1363
53.28333	1352
53.29167	1342
53.30000	1332
53.30833	1323
53.31667	1312
53.32500	1299
53.33333	1285
53.34167	1273
53.35000	1262
53.35833	1252
53.36667	1244
53.37500	1236
53.38333	1226
53.39167	1213
53.40000	1197
53.40833	1179
53.41667	1160
53.42500	1144
53.43333	1131
53.44167	1120
53.45000	1112
53.45833	1103
53.46667	1093
53.47500	1082
53.48333	1069
53.49167	1055
53.50000	1042
53.50833	1030
53.51667	1019
53.52500	1010
53.53333	1001
53.54167	991
53.55000	979
53.55833	966
53.56667	951
53.57500	937
53.58333	924
53.59167	914
53.60000	906
53.60833	900
53.61667	892
53.62500	883
53.63333	871
53.64167	858
53.65000	845
53.65833	832
53.66667	822
53.67500	812
53.68333	801
53.69167	790
53.70000	778
53.70833	767
53.71667	757
53.72500	748
53.73333	738
53.74167	727
53.75000	715
53.75833	704
53.76667	696
53.77500	689
53.78333	682
53.79167	672
53.80000	660
53.80833	646
53.81667	632
53.82500	620
53.83333	611
53.84167	604
53.85000	598
53.85833	592
53.86667	586
53.87500	580
53.88333	576
53.89167	572
53.90000	567
53.90833	561
53.91667	555
53.92500	546
53.93333	535
53.94167	524
53.95000	513
53.95833	503
53.96667	495
53.97500	488
53.98333	481
53.99167	474
54.00000	467
54.00833	459
54.01667	450
54.02500	441
54.03333	432
54.04167	425
54.05000	419
54.05833	415
54.06667	413
54.07500	410
54.08333	407
54.09167	401
54.10000	394
54.10833	386
54.11667	378
54.12500	372
54.13333	365
54.14167	360
54.15000	353
54.15833	347
54.16667	339
54.17500	331
54.18333	326
54.19167	324
54.20000	324
54.20833	324
54.21667	323
54.22500	318
54.23333	311
54.24167	304
54.25000	299
54.25833	296
54.26667	293
54.27500	290
54.28333	284
54.29167	275
54.30000	266
54.30833	260
54.31667	255
54.32500	253
54.33333	252
54.34167	253
54.35000	254
54.35833	255
54.36667	255
54.37500	253
54.38333	250
54.39167	244
54.40000	240
54.40833	237
54.41667	236
54.42500	235
54.43333	233
54.44167	230
54.45000	225
54.45833	221
54.46667	217
54.47500	214
54.48333	211
54.49167	208
54.50000	205
54.50833	203
54.51667	201
54.52500	200
54.53333	199
54.54167	198
54.55000	195
54.55833	190
54.56667	184
54.57500	178
54.58333	172
54.59167	165
54.60000	160
54.60833	156
54.61667	154
54.62500	154
54.63333	155
54.64167	157
54.65000	158
54.65833	158
54.66667	158
54.67500	156
54.68333	152
54.69167	147
54.70000	141
54.70833	133
54.71667	125
54.72500	120
54.73333	117
54.74167	117
54.75000	117
54.75833	118
54.76667	119
54.77500	119
54.78333	120
54.79167	121
54.80000	121
54.80833	119
54.81667	116
54.82500	114
54.83333	113
54.84167	111
54.85000	108
54.85833	103
54.86667	97
54.87500	92
54.88333	91
54.89167	93
54.90000	95
54.90833	98
54.91667	100
54.92500	100
54.93333	98
54.94167	96
54.95000	95
54.95833	95
54.96667	96
54.97500	97
54.98333	99
54.99167	99
55.00000	98
55.00833	94
55.01667	89
55.02500	85
55.03333	83
55.04167	82
55.05000	82
55.05833	83
55.06667	83
55.07500	82
55.08333	81
55.09167	80
55.10000	79
55.10833	78
55.11667	76
55.12500	75
55.13333	75
55.14167	74
55.15000	73
55.15833	72
55.16667	70
55.17500	69
55.18333	69
55.19167	70
55.20000	70
55.20833	68
55.21667	66
55.22500	63
55.23333	63
55.24167	64
55.25000	66
55.25833	68
55.26667	66
55.27500	61
55.28333	55
55.29167	48
55.30000	44
55.30833	44
55.31667	46
55.32500	47
55.33333	48
55.34167	48
55.35000	49
55.35833	50
55.36667	51
55.37500	51
55.38333	48
55.39167	43
55.40000	38
55.40833	35
55.41667	35
55.42500	37
55.43333	41
55.44167	44
55.45000	47
55.45833	50
55.46667	50
55.47500	49
55.48333	48
55.49167	48
55.50000	49
55.50833	51
55.51667	52
55.52500	53
55.53333	51
55.54167	50
55.55000	48
55.55833	45
55.56667	42
55.57500	38
55.58333	34
55.59167	30
55.60000	28
55.60833	27
55.61667	26
55.62500	24
55.63333	21
55.64167	19
55.65000	19
55.65833	21
55.66667	24
55.67500	26
55.68333	28
55.69167	29
55.70000	29
55.70833	29
55.71667	30
55.72500	29
55.73333	26
55.74167	23
55.75000	20
55.75833	18
55.76667	15
55.77500	13
55.78333	11
55.79167	11
55.80000	13
55.80833	16
55.81667	20
55.82500	22
55.83333	23
55.84167	22
55.85000	20
55.85833	16
55.86667	12
55.87500	9
55.88333	7
55.89167	7
55.90000	8
55.90833	10
55.91667	12
55.92500	14
55.93333	14
55.94167	13
55.95000	11
55.95833	9
55.96667	8
55.97500	9
55.98333	10
55.99167	10
56.00000	9
56.00833	8
56.01667	7
56.02500	7
56.03333	8
56.04167	8
56.05000	6
56.05833	3
56.06667	1
56.07500	-1
56.08333	-1
56.09167	-1
56.10000	0
56.10833	-1
56.11667	-2
56.12500	-2
56.13333	-1
56.14167	1
56.15000	2
56.15833	3
56.16667	2
56.17500	0
56.18333	-2
56.19167	-5
56.20000	-7
56.20833	-9
56.21667	-10
56.22500	-10
56.23333	-9
56.24167	-8
56.25000	-9
56.25833	-12
56.26667	-16
56.27500	-20
56.28333	-24
56.29167	-27
56.30000	-28
56.30833	-28
56.31667	-28
56.32500	-27
56.33333	-27
56.34167	-27
56.35000	-27
56.35833	-26
56.36667	-24
56.37500	-22
56.38333	-19
56.39167	-17
56.40000	-15
56.40833	-14
56.41667	-12
56.42500	-10
56.43333	-9
56.44167	-9
56.45000	-11
56.45833	-13
56.46667	-14
56.47500	-14
56.48333	-13
56.49167	-11
56.50000	-9
56.50833	-7
56.51667	-5
56.52500	-2
56.53333	-0
56.54167	1
56.55000	1
56.55833	0
56.56667	-0
56.57500	-0
56.58333	0
56.59167	0
56.60000	0
56.60833	1
56.61667	3
56.62500	4
56.63333	6
56.64167	8
56.65000	8
56.65833	8
56.66667	7
56.67500	6
56.68333	3
56.69167	-1
56.70000	-5
56.70833	-10
56.71667	-13
56.72500	-14
56.73333	-13
56.74167	-12
56.75000	-11
56.75833	-11
56.76667	-11
56.77500	-12
56.78333	-12
56.79167	-11
56.80000	-9
56.80833	-8
56.81667	-8
56.82500	-9
56.83333	-10
56.84167	-11
56.85000	-13
56.85833	-14
56.86667	-14
56.87500	-14
56.88333	-13
56.89167	-12
56.90000	-12
56.90833	-11
56.91667	-11
56.92500	-12
56.93333	-12
56.94167	-12
56.95000	-10
56.95833	-8
56.96667	-7
56.97500	-8
56.98333	-9
56.99167	-10
57.00000	-10
57.00833	-8
57.01667	-4
57.02500	-0
57.03333	3
57.04167	4
57.05000	4
57.05833	2
57.06667	-1
57.07500	-4
57.08333	-9
57.09167	-14
57.10000	-19
57.10833	-25
57.11667	-30
57.12500	-31
57.13333	-29
57.14167	-26
57.15000	-25
57.15833	-25
57.16667	-26
57.17500	-28
57.18333	-28
57.19167	-26
57.20000	-23
57.20833	-22
57.21667	-22
57.22500	-21
57.23333	-19
57.24167	-16
57.25000	-14
57.25833	-12
57.26667	-12
57.27500	-13
57.28333	-14
57.29167	-13
57.30000	-13
57.30833	-14
57.31667	-17
57.32500	-22
57.33333	-27
57.34167	-32
57.35000	-33
57.35833	-31
57.36667	-27
57.37500	-22
57.38333	-18
57.39167	-17
57.40000	-19
57.40833	-21
57.41667	-23
57.42500	-25
57.43333	-27
57.44167	-28
57.45000	-28
57.45833	-27
57.46667	-25
57.47500	-23
57.48333	-22
57.49167	-22
57.50000	-22
57.50833	-23
57.51667	-25
57.52500	-26
57.53333	-28
57.54167	-28
57.55000	-28
57.55833	-26
57.56667	-24
57.57500	-23
57.58333	-23
57.59167	-24
57.60000	-26
57.60833	-28
57.61667	-28
57.62500	-28
57.63333	-28
57.64167	-29
57.65000	-31
57.65833	-33
57.66667	-33
57.67500	-30
57.68333	-27
57.69167	-23
57.70000	-19
57.70833	-17
57.71667	-17
57.72500	-19
57.73333	-21
57.74167	-24
57.75000	-29
57.75833	-33
57.76667	-34
57.77500	-34
57.78333	-30
57.79167	-24
57.80000	-18
57.80833	-14
57.81667	-12
57.82500	-14
57.83333	-20
57.84167	-26
57.85000	-32
57.85833	-36
57.86667	-38
57.87500	-39
57.88333	-39
57.89167	-38
57.90000	-37
57.90833	-35
57.91667	-32
57.92500	-28
57.93333	-22
57.94167	-16
57.95000	-11
57.95833	-9
57.96667	-10
57.97500	-15
57.98333	-21
57.99167	-27
58.00000	-31
58.00833	-31
58.01667	-27
58.02500	-24
58.03333	-21
58.04167	-21
58.05000	-24
58.05833	-29
58.06667	-33
58.07500	-35
58.08333	-34
58.09167	-31
58.10000	-27
58.10833	-22
58.11667	-16
58.12500	-11
58.13333	-6
58.14167	-3
58.15000	-3
58.15833	-6
58.16667	-9
58.17500	-13
58.18333	-17
58.19167	-20
58.20000	-22
58.20833	-24
58.21667	-26
58.22500	-25
58.23333	-22
58.24167	-19
58.25000	-18
58.25833	-18
58.26667	-20
58.27500	-24
58.28333	-28
58.29167	-31
58.30000	-34
58.30833	-36
58.31667	-36
58.32500	-35
58.33333	-32
58.34167	-28
58.35000	-24
58.35833	-22
58.36667	-20
58.37500	-21
58.38333	-21
58.39167	-22
58.40000	-22
58.40833	-20
58.41667	-17
58.42500	-13
58.43333	-9
58.44167	-8
58.45000	-11
58.45833	-16
58.46667	-21
58.47500	-26
58.48333	-28
58.49167	-28
58.50000	-26
58.50833	-26
58.51667	-25
58.52500	-24
58.53333	-24
58.54167	-23
58.55000	-25
58.55833	-26
58.56667	-27
58.57500	-27
58.58333	-26
58.59167	-25
58.60000	-26
58.60833	-27
58.61667	-29
58.62500	-30
58.63333	-30
58.64167	-31
58.65000	-32
58.65833	-34
58.66667	-36
58.67500	-37
58.68333	-36
58.69167	-33
58.70000	-29
58.70833	-24
58.71667	-20
58.72500	-18
58.73333	-17
58.74167	-17
58.75000	-16
58.75833	-15
58.76667	-14
58.77500	-14
58.78333	-16
58.79167	-18
58.80000	-21
58.80833	-22
58.81667	-23
58.82500	-23
58.83333	-24
58.84167	-24
58.85000	-25
58.85833	-24
58.86667	-22
58.87500	-21
58.88333	-20
58.89167	-21
58.90000	-22
58.90833	-23
58.91667	-24
58.92500	-24
58.93333	-22
58.94167	-20
58.95000	-19
58.95833	-17
58.96667	-17
58.97500	-18
58.98333	-19
58.99167	-21
59.00000	-23
59.00833	-23
59.01667	-22
59.02500	-20
59.03333	-17
59.04167	-16
59.05000	-17
59.05833	-19
59.06667	-20
59.07500	-20
59.08333	-19
59.09167	-16
59.10000	-15
59.10833	-15
59.11667	-16
59.12500	-17
59.13333	-19
59.14167	-21
59.15000	-22
59.15833	-22
59.16667	-22
59.17500	-20
59.18333	-17
59.19167	-16
59.20000	-15
59.20833	-15
59.21667	-17
59.22500	-19
59.23333	-21
59.24167	-20
59.25000	-18
59.25833	-15
59.26667	-13
59.27500	-13
59.28333	-15
59.29167	-20
59.30000	-24
59.30833	-28
59.31667	-32
59.32500	-36
59.33333	-40
59.34167	-43
59.35000	-44
59.35833	-44
59.36667	-42
59.37500	-41
59.38333	-40
59.39167	-41
59.40000	-43
59.40833	-43
59.41667	-40
59.42500	-34
59.43333	-26
59.44167	-19
59.45000	-14
59.45833	-12
59.46667	-12
59.47500	-14
59.48333	-17
59.49167	-20
59.50000	-22
59.50833	-24
59.51667	-25
59.52500	-23
59.53333	-20
59.54167	-18
59.55000	-18
59.55833	-19
59.56667	-20
59.57500	-20
59.58333	-19
59.59167	-17
59.60000	-17
59.60833	-18
59.61667	-20
59.62500	-21
59.63333	-22
59.64167	-22
59.65000	-22
59.65833	-22
59.66667	-24
59.67500	-27
59.68333	-29
59.69167	-30
59.70000	-30
59.70833	-29
59.71667	-27
59.72500	-27
59.73333	-28
59.74167	-30
59.75000	-31
59.75833	-32
59.76667	-30
59.77500	-27
59.78333	-24
59.79167	-21
59.80000	-20
59.80833	-23
59.81667	-28
59.82500	-31
59.83333	-33
59.84167	-32
59.85000	-29
59.85833	-24
59.86667	-19
59.87500	-14
59.88333	-13
59.89167	-15
59.90000	-18
59.90833	-21
59.91667	-21
59.92500	-20
59.93333	-17
59.94167	-16
59.95000	-17
59.95833	-20
59.96667	-22
59.97500	-22
59.98333	-22
59.99167	-21
60.00000	-22

[LC Chromatogram(Detector A-Ch2)]
Interval(msec)	500
# of Points	7201
Start Time(min)	0.000
End Time(min)	60.000
Intensity Units	mV
Intensity Multiplier	0.001
Wavelength(nm)	230
R.Time (min)	Intensity
0.00000	-10
0.00833	-10
0.01667	-5
0.02500	-4
0.03333	-6
0.04167	-8
0.05000	-8
0.05833	-8
0.06667	-7
0.07500	-6
0.08333	-4
0.09167	-2
0.10000	-0
0.10833	3
0.11667	6
0.12500	9
0.13333	12
0.14167	12
0.15000	10
0.15833	7
0.16667	4
0.17500	3
0.18333	3
0.19167	2
0.20000	-1
0.20833	-6
0.21667	-11
0.22500	-16
0.23333	-18
0.24167	-17
0.25000	-17
0.25833	-17
0.26667	-18
0.27500	-20
0.28333	-22
0.29167	-23
0.30000	-20
0.30833	-18
0.31667	-17
0.32500	-20
0.33333	-25
0.34167	-29
0.35000	-30
0.35833	-27
0.36667	-22
0.37500	-18
0.38333	-18
0.39167	-19
0.40000	-20
0.40833	-20
0.41667	-19
0.42500	-19
0.43333	-21
0.44167	-26
0.45000	-31
0.45833	-32
0.46667	-30
0.47500	-26
0.48333	-21
0.49167	-18
0.50000	-17
0.50833	-20
0.51667	-23
0.52500	-28
0.53333	-33
0.54167	-36
0.55000	-39
0.55833	-40
0.56667	-38
0.57500	-35
0.58333	-30
0.59167	-26
0.60000	-25
0.60833	-26
0.61667	-30
0.62500	-35
0.63333	-39
0.64167	-40
0.65000	-41
0.65833	-40
0.66667	-40
0.67500	-42
0.68333	-45
0.69167	-48
0.70000	-50
0.70833	-50
0.71667	-46
0.72500	-40
0.73333	-35
0.74167	-31
0.75000	-30
0.75833	-32
0.76667	-36
0.77500	-40
0.78333	-43
0.79167	-45
0.80000	-46
0.80833	-45
0.81667	-46
0.82500	-47
0.83333	-47
0.84167	-46
0.85000	-43
0.85833	-40
0.86667	-37
0.87500	-36
0.88333	-37
0.89167	-38
0.90000	-38
0.90833	-38
0.91667	-37
0.92500	-36
0.93333	-37
0.94167	-40
0.95000	-42
0.95833	-44
0.96667	-44
0.97500	-43
0.98333	-41
0.99167	-40
1.00000	-40
1.00833	-41
1.01667	-42
1.02500	-44
1.03333	-45
1.04167	-47
1.05000	-48
1.05833	-48
1.06667	-48
1.07500	-47
1.08333	-46
1.09167	-48
1.10000	-53
1.10833	-57
1.11667	-59
1.12500	-57
1.13333	-55
1.14167	-53
1.15000	-52
1.15833	-52
1.16667	-51
1.17500	-50
1.18333	-48
1.19167	-48
1.20000	-51
1.20833	-55
1.21667	-59
1.22500	-62
1.23333	-64
1.24167	-63
1.25000	-61
1.25833	-58
1.26667	-56
1.27500	-56
1.28333	-58
1.29167	-61
1.30000	-64
1.30833	-67
1.31667	-70
1.32500	-71
1.33333	-71
1.34167	-68
1.35000	-65
1.35833	-61
1.36667	-59
1.37500	-61
1.38333	-65
1.39167	-68
1.40000	-70
1.40833	-68
1.41667	-66
1.42500	-63
1.43333	-62
1.44167	-62
1.45000	-63
1.45833	-64
1.46667	-64
1.47500	-65
1.48333	-67
1.49167	-69
1.50000	-71
1.50833	-72
1.51667	-71
1.52500	-68
1.53333	-64
1.54167	-61
1.55000	-60
1.55833	-60
1.56667	-62
1.57500	-64
1.58333	-67
1.59167	-69
1.60000	-70
1.60833	-69
1.61667	-67
1.62500	-64
1.63333	-63
1.64167	-64
1.65000	-66
1.65833	-69
1.66667	-72
1.67500	-73
1.68333	-74
1.69167	-75
1.70000	-75
1.70833	-75
1.71667	-77
1.72500	-78
1.73333	-80
1.74167	-81
1.75000	-83
1.75833	-84
1.76667	-84
1.77500	-84
1.78333	-83
1.79167	-83
1.80000	-83
1.80833	-82
1.81667	-83
1.82500	-84
1.83333	-84
1.84167	-84
1.85000	-84
1.85833	-85
1.86667	-86
1.87500	-88
1.88333	-89
1.89167	-88
1.90000	-86
1.90833	-82
1.91667	-77
1.92500	-73
1.93333	-69
1.94167	-66
1.95000	-66
1.95833	-68
1.96667	-72
1.97500	-74
1.98333	-75
1.99167	-76
2.00000	-77
2.00833	-79
2.01667	-80
2.02500	-80
2.03333	-77
2.04167	-74
2.05000	-73
2.05833	-76
2.06667	-80
2.07500	-84
2.08333	-85
2.09167	-84
2.10000	-81
2.10833	-79
2.11667	-81
2.12500	-85
2.13333	-91
2.14167	-98
2.15000	-104
2.15833	-106
2.16667	-104
2.17500	-99
2.18333	-91
2.19167	-86
2.20000	-84
2.20833	-86
2.21667	-90
2.22500	-96
2.23333	-99
2.24167	-99
2.25000	-97
2.25833	-94
2.26667	-91
2.27500	-90
2.28333	-91
2.29167	-91
2.30000	-91
2.30833	-88
2.31667	-85
2.32500	-81
2.33333	-80
2.34167	-81
2.35000	-84
2.35833	-87
2.36667	-89
2.37500	-92
2.38333	-95
2.39167	-98
2.40000	-99
2.40833	-98
2.41667	-97
2.42500	-95
2.43333	-94
2.44167	-96
2.45000	-97
2.45833	-98
2.46667	-98
2.47500	-96
2.48333	-94
2.49167	-91
2.50000	-90
2.50833	-89
2.51667	-89
2.52500	-89
2.53333	-89
2.54167	-88
2.55000	-86
2.55833	-85
2.56667	-84
2.57500	-83
2.58333	-82
2.59167	-82
2.60000	-82
2.60833	-83
2.61667	-84
2.62500	-86
2.63333	-89
2.64167	-93
2.65000	-96
2.65833	-97
2.66667	-96
2.67500	-93
2.68333	-90
2.69167	-88
2.70000	-88
2.70833	-90
2.71667	-91
2.72500	-92
2.73333	-93
2.74167	-95
2.75000	-97
2.75833	-100
2.76667	-102
2.77500	-104
2.78333	-104
2.79167	-104
2.80000	-104
2.80833	-106
2.81667	-108
2.82500	-110
2.83333	-111
2.84167	-111
2.85000	-111
2.85833	-110
2.86667	-108
2.87500	-105
2.88333	-101
2.89167	-97
2.90000	-95
2.90833	-94
2.91667	-95
2.92500	-99
2.93333	-101
2.94167	-103
2.95000	-103
2.95833	-104
2.96667	-105
2.97500	-107
2.98333	-110
2.99167	-112
3.00000	-113
3.00833	-113
3.01667	-114
3.02500	-116
3.03333	-117
3.04167	-116
3.05000	-114
3.05833	-110
3.06667	-106
3.07500	-104
3.08333	-104
3.09167	-106
3.10000	-108
3.10833	-111
3.11667	-113
3.12500	-115
3.13333	-117
3.14167	-119
3.15000	-120
3.15833	-119
3.16667	-118
3.17500	-117
3.18333	-117
3.19167	-118
3.20000	-121
3.20833	-124
3.21667	-125
3.22500	-125
3.23333	-124
3.24167	-121
3.25000	-119
3.25833	-118
3.26667	-117
3.27500	-118
3.28333	-120
3.29167	-123
3.30000	-124
3.30833	-123
3.31667	-121
3.32500	-118
3.33333	-115
3.34167	-115
3.35000	-116
3.35833	-117
3.36667	-119
3.37500	-120
3.38333	-120
3.39167	-118
3.40000	-117
3.40833	-117
3.41667	-119
3.42500	-122
3.43333	-124
3.44167	-124
3.45000	-124
3.45833	-121
3.46667	-118
3.47500	-115
3.48333	-112
3.49167	-111
3.50000	-113
3.50833	-117
3.51667	-121
3.52500	-124
3.53333	-124
3.54167	-122
3.55000	-119
3.55833	-119
3.56667	-121
3.57500	-124
3.58333	-127
3.59167	-129
3.60000	-129
3.60833	-128
3.61667	-127
3.62500	-127
3.63333	-126
3.64167	-125
3.65000	-122
3.65833	-119
3.66667	-116
3.67500	-114
3.68333	-112
3.69167	-111
3.70000	-111
3.70833	-112
3.71667	-114
3.72500	-116
3.73333	-118
3.74167	-119
3.75000	-120
3.75833	-122
3.76667	-123
3.77500	-124
3.78333	-126
3.79167	-126
3.80000	-126
3.80833	-126
3.81667	-124
3.82500	-122
3.83333	-120
3.84167	-117
3.85000	-116
3.85833	-114
3.86667	-111
3.87500	-109
3.88333	-106
3.89167	-105
3.90000	-106
3.90833	-108
3.91667	-110
3.92500	-111
3.93333	-112
3.94167	-115
3.95000	-118
3.95833	-123
3.96667	-127
3.97500	-130
3.98333	-131
3.99167	-132
4.00000	-132
4.00833	-133
4.01667	-134
4.02500	-134
4.03333	-134
4.04167	-133
4.05000	-132
4.05833	-130
4.06667	-129
4.07500	-129
4.08333	-131
4.09167	-134
4.10000	-136
4.10833	-138
4.11667	-139
4.12500	-139
4.13333	-139
4.14167	-139
4.15000	-139
4.15833	-138
4.16667	-136
4.17500	-133
4.18333	-130
4.19167	-128
4.20000	-126
4.20833	-125
4.21667	-127
4.22500	-132
4.23333	-137
4.24167	-143
4.25000	-145
4.25833	-144
4.26667	-140
4.27500	-137
4.28333	-135
4.29167	-133
4.30000	-134
4.30833	-135
4.31667	-136
4.32500	-135
4.33333	-133
4.34167	-130
4.35000	-129
4.35833	-131
4.36667	-134
4.37500	-137
4.38333	-140
4.39167	-141
4.40000	-140
4.40833	-138
4.41667	-136
4.42500	-134
4.43333	-132
4.44167	-131
4.45000	-133
4.45833	-136
4.46667	-141
4.47500	-144
4.48333	-144
4.49167	-141
4.50000	-135
4.50833	-129
4.51667	-127
4.52500	-127
4.53333	-129
4.54167	-131
4.55000	-132
4.55833	-131
4.56667	-128
4.57500	-126
4.58333	-125
4.59167	-125
4.60000	-126
4.60833	-127
4.61667	-130
4.62500	-132
4.63333	-133
4.64167	-134
4.65000	-133
4.65833	-132
4.66667	-130
4.67500	-128
4.68333	-128
4.69167	-129
4.70000	-132
4.70833	-135
4.71667	-137
4.72500	-137
4.73333	-136
4.74167	-133
4.75000	-130
4.75833	-128
4.76667	-127
4.77500	-127
4.78333	-128
4.79167	-130
4.80000	-131
4.80833	-132
4.81667	-133
4.82500	-134
4.83333	-134
4.84167	-135
4.85000	-135
4.85833	-134
4.86667	-133
4.87500	-133
4.88333	-134
4.89167	-136
4.90000	-140
4.90833	-143
4.91667	-145
4.92500	-144
4.93333	-141
4.94167	-138
4.95000	-136
4.95833	-134
4.96667	-134
4.97500	-134
4.98333	-134
4.99167	-134
5.00000	-133
5.00833	-132
5.01667	-132
5.02500	-134
5.03333	-134
5.04167	-133
5.05000	-132
5.05833	-131
5.06667	-131
5.07500	-133
5.08333	-136
5.09167	-139
5.10000	-139
5.10833	-138
5.11667	-134
5.12500	-130
5.13333	-127
5.14167	-125
5.15000	-123
5.15833	-122
5.16667	-122
5.17500	-122
5.18333	-123
5.19167	-125
5.20000	-129
5.20833	-133
5.21667	-135
5.22500	-135
5.23333	-133
5.24167	-130
5.25000	-130
5.25833	-131
5.26667	-135
5.27500	-138
5.28333	-141
5.29167	-143
5.30000	-143
5.30833	-141
5.31667	-139
5.32500	-138
5.33333	-138
5.34167	-138
5.35000	-138
5.35833	-136
5.36667	-133
5.37500	-131
5.38333	-131
5.39167	-133
5.40000	-138
5.40833	-142
5.41667	-144
5.42500	-145
5.43333	-143
5.44167	-139
5.45000	-135
5.45833	-133
5.46667	-133
5.47500	-136
5.48333	-141
5.49167	-146
5.50000	-149
5.50833	-151
5.51667	-152
5.52500	-152
5.53333	-154
5.54167	-156
5.55000	-157
5.55833	-156
5.56667	-152
5.57500	-148
5.58333	-144
5.59167	-142
5.60000	-144
5.60833	-147
5.61667	-151
5.62500	-155
5.63333	-158
5.64167	-159
5.65000	-158
5.65833	-155
5.66667	-151
5.67500	-147
5.68333	-144
5.69167	-142
5.70000	-142
5.70833	-143
5.71667	-142
5.72500	-141
5.73333	-140
5.74167	-139
5.75000	-138
5.75833	-137
5.76667	-136
5.77500	-136
5.78333	-138
5.79167	-141
5.80000	-142
5.80833	-143
5.81667	-143
5.82500	-141
5.83333	-139
5.84167	-136
5.85000	-135
5.85833	-136
5.86667	-138
5.87500	-141
5.88333	-144
5.89167	-145
5.90000	-144
5.90833	-142
5.91667	-141
5.92500	-143
5.93333	-145
5.94167	-149
5.95000	-152
5.95833	-155
5.96667	-157
5.97500	-156
5.98333	-155
5.99167	-153
6.00000	-151
6.00833	-151
6.01667	-152
6.02500	-153
6.03333	-154
6.04167	-152
6.05000	-149
6.05833	-144
6.06667	-139
6.07500	-136
6.08333	-136
6.09167	-139
6.10000	-143
6.10833	-147
6.11667	-150
6.12500	-150
6.13333	-150
6.14167	-149
6.15000	-149
6.15833	-149
6.16667	-149
6.17500	-149
6.18333	-150
6.19167	-150
6.20000	-152
6.20833	-153
6.21667	-152
6.22500	-149
6.23333	-146
6.24167	-142
6.25000	-141
6.25833	-142
6.26667	-145
6.27500	-151
6.28333	-157
6.29167	-160
6.30000	-160
6.30833	-159
6.31667	-156
6.32500	-153
6.33333	-151
6.34167	-151
6.35000	-152
6.35833	-151
6.36667	-149
6.37500	-147
6.38333	-144
6.39167	-143
6.40000	-143
6.40833	-145
6.41667	-147
6.42500	-149
6.43333	-150
6.44167	-149
6.45000	-148
6.45833	-148
6.46667	-149
6.47500	-148
6.48333	-146
6.49167	-144
6.50000	-143
6.50833	-142
6.51667	-144
6.52500	-146
6.53333	-147
6.54167	-145
6.55000	-143
6.55833	-144
6.56667	-146
6.57500	-150
6.58333	-154
6.59167	-156
6.60000	-156
6.60833	-155
6.61667	-154
6.62500	-153
6.63333	-153
6.64167	-152
6.65000	-151
6.65833	-150
6.66667	-148
6.67500	-145
6.68333	-142
6.69167	-140
6.70000	-138
6.70833	-138
6.71667	-139
6.72500	-140
6.73333	-142
6.74167	-144
6.75000	-147
6.75833	-150
6.76667	-154
6.77500	-155
6.78333	-156
6.79167	-155
6.80000	-155
6.80833	-154
6.81667	-156
6.82500	-158
6.83333	-160
6.84167	-161
6.85000	-159
6.85833	-157
6.86667	-152
6.87500	-148
6.88333	-142
6.89167	-138
6.90000	-136
6.90833	-135
6.91667	-135
6.92500	-134
6.93333	-132
6.94167	-131
6.95000	-130
6.95833	-130
6.96667	-133
6.97500	-135
6.98333	-139
6.99167	-142
7.00000	-143
7.00833	-144
7.01667	-144
7.02500	-143
7.03333	-141
7.04167	-139
7.05000	-137
7.05833	-137
7.06667	-138
7.07500	-141
7.08333	-145
7.09167	-149
7.10000	-154
7.10833	-157
7.11667	-158
7.12500	-157
7.13333	-154
7.14167	-149
7.15000	-145
7.15833	-142
7.16667	-142
7.17500	-143
7.18333	-147
7.19167	-152
7.20000	-158
7.20833	-162
7.21667	-162
7.22500	-158
7.23333	-154
7.24167	-150
7.25000	-148
7.25833	-147
7.26667	-149
7.27500	-150
7.28333	-153
7.29167	-156
7.30000	-159
7.30833	-162
7.31667	-163
7.32500	-161
7.33333	-158
7.34167	-155
7.35000	-152
7.35833	-150
7.36667	-146
7.37500	-141
7.38333	-134
7.39167	-128
7.40000	-125
7.40833	-125
7.41667	-127
7.42500	-131
7.43333	-134
7.44167	-136
7.45000	-139
7.45833	-143
7.46667	-148
7.47500	-151
7.48333	-153
7.49167	-152
7.50000	-150
7.50833	-148
7.51667	-146
7.52500	-146
7.53333	-145
7.54167	-145
7.55000	-145
7.55833	-144
7.56667	-144
7.57500	-144
7.58333	-146
7.59167	-149
7.60000	-153
7.60833	-157
7.61667	-160
7.62500	-162
7.63333	-163
7.64167	-163
7.65000	-163
7.65833	-163
7.66667	-165
7.67500	-165
7.68333	-164
7.69167	-163
7.70000	-161
7.70833	-159
7.71667	-160
7.72500	-163
7.73333	-165
7.74167	-165
7.75000	-163
7.75833	-159
7.76667	-155
7.77500	-152
7.78333	-149
7.79167	-148
7.80000	-148
7.80833	-150
7.81667	-154
7.82500	-157
7.83333	-160
7.84167	-160
7.85000	-160
7.85833	-159
7.86667	-159
7.87500	-161
7.88333	-162
7.89167	-161
7.90000	-158
7.90833	-154
7.91667	-151
7.92500	-149
7.93333	-145
7.94167	-141
7.95000	-138
7.95833	-135
7.96667	-135
7.97500	-137
7.98333	-142
7.99167	-145
8.00000	-146
8.00833	-145
8.01667	-143
8.02500	-141
8.03333	-140
8.04167	-141
8.05000	-143
8.05833	-146
8.06667	-149
8.07500	-153
8.08333	-156
8.09167	-160
8.10000	-162
8.10833	-164
8.11667	-165
8.12500	-166
8.13333	-166
8.14167	-166
8.15000	-167
8.15833	-166
8.16667	-163
8.17500	-160
8.18333	-158
8.19167	-157
8.20000	-158
8.20833	-159
8.21667	-160
8.22500	-160
8.23333	-159
8.24167	-158
8.25000	-158
8.25833	-157
8.26667	-154
8.27500	-151
8.28333	-150
8.29167	-150
8.30000	-149
8.30833	-148
8.31667	-149
8.32500	-152
8.33333	-155
8.34167	-160
8.35000	-163
8.35833	-164
8.36667	-162
8.37500	-159
8.38333	-154
8.39167	-149
8.40000	-145
8.40833	-142
8.41667	-141
8.42500	-141
8.43333	-142
8.44167	-142
8.45000	-142
8.45833	-142
8.46667	-142
8.47500	-143
8.48333	-146
8.49167	-150
8.50000	-154
8.50833	-157
8.51667	-159
8.52500	-160
8.53333	-160
8.54167	-160
8.55000	-158
8.55833	-156
8.56667	-154
8.57500	-153
8.58333	-153
8.59167	-155
8.60000	-158
8.60833	-161
8.61667	-162
8.62500	-162
8.63333	-161
8.64167	-158
8.65000	-154
8.65833	-150
8.66667	-145
8.67500	-141
8.68333	-138
8.69167	-138
8.70000	-139
8.70833	-141
8.71667	-144
8.72500	-147
8.73333	-151
8.74167	-155
8.75000	-156
8.75833	-155
8.76667	-152
8.77500	-149
8.78333	-146
8.79167	-146
8.80000	-148
8.80833	-151
8.81667	-152
8.82500	-151
8.83333	-149
8.84167	-147
8.85000	-146
8.85833	-148
8.86667	-151
8.87500	-155
8.88333	-159
8.89167	-161
8.90000	-160
8.90833	-159
8.91667	-158
8.92500	-157
8.93333	-157
8.94167	-156
8.95000	-156
8.95833	-156
8.96667	-158
8.97500	-162
8.98333	-167
8.99167	-173
9.00000	-178
9.00833	-181
9.01667	-182
9.02500	-180
9.03333	-175
9.04167	-168
9.05000	-161
9.05833	-154
9.06667	-149
9.07500	-146
9.08333	-147
9.09167	-151
9.10000	-157
9.10833	-162
9.11667	-164
9.12500	-163
9.13333	-159
9.14167	-153
9.15000	-148
9.15833	-144
9.16667	-143
9.17500	-146
9.18333	-151
9.19167	-156
9.20000	-162
9.20833	-165
9.21667	-166
9.22500	-163
9.23333	-160
9.24167	-157
9.25000	-155
9.25833	-156
9.26667	-157
9.27500	-158
9.28333	-158
9.29167	-156
9.30000	-152
9.30833	-148
9.31667	-144
9.32500	-141
9.33333	-139
9.34167	-140
9.35000	-142
9.35833	-145
9.36667	-147
9.37500	-148
9.38333	-146
9.39167	-144
9.40000	-143
9.40833	-143
9.41667	-146
9.42500	-151
9.43333	-155
9.44167	-157
9.45000	-157
9.45833	-154
9.46667	-151
9.47500	-150
9.48333	-152
9.49167	-156
9.50000	-161
9.50833	-165
9.51667	-168
9.52500	-169
9.53333	-169
9.54167	-169
9.55000	-167
9.55833	-163
9.56667	-159
9.57500	-154
9.58333	-151
9.59167	-149
9.60000	-150
9.60833	-152
9.61667	-154
9.62500	-157
9.63333	-158
9.64167	-159
9.65000	-159
9.65833	-160
9.66667	-162
9.67500	-165
9.68333	-167
9.69167	-169
9.70000	-170
9.70833	-169
9.71667	-167
9.72500	-165
9.73333	-165
9.74167	-168
9.75000	-171
9.75833	-175
9.76667	-178
9.77500	-178
9.78333	-176
9.79167	-172
9.80000	-168
9.80833	-164
9.81667	-162
9.82500	-161
9.83333	-160
9.84167	-158
9.85000	-155
9.85833	-152
9.86667	-149
9.87500	-149
9.88333	-151
9.89167	-154
9.90000	-158
9.90833	-162
9.91667	-167
9.92500	-171
9.93333	-174
9.94167	-177
9.95000	-177
9.95833	-174
9.96667	-169
9.97500	-163
9.98333	-157
9.99167	-152
10.00000	-150
10.00833	-148
10.01667	-148
10.02500	-149
10.03333	-150
10.04167	-151
10.05000	-152
10.05833	-152
10.06667	-151
10.07500	-149
10.08333	-145
10.09167	-142
10.10000	-140
10.10833	-139
10.11667	-140
10.12500	-143
10.13333	-145
10.14167	-146
10.15000	-148
10.15833	-148
10.16667	-148
10.17500	-148
10.18333	-149
10.19167	-150
10.20000	-152
10.20833	-154
10.21667	-155
10.22500	-157
10.23333	-158
10.24167	-159
10.25000	-159
10.25833	-158
10.26667	-157
10.27500	-156
10.28333	-156
10.29167	-157
10.30000	-159
10.30833	-162
10.31667	-166
10.32500	-169
10.33333	-168
10.34167	-165
10.35000	-162
10.35833	-161
10.36667	-162
10.37500	-163
10.38333	-165
10.39167	-165
10.40000	-163
10.40833	-160
10.41667	-158
10.42500	-157
10.43333	-157
10.44167	-158
10.45000	-159
10.45833	-161
10.46667	-164
10.47500	-168
10.48333	-172
10.49167	-174
10.50000	-175
10.50833	-173
10.51667	-170
10.52500	-167
10.53333	-165
10.54167	-166
10.55000	-167
10.55833	-167
10.56667	-167
10.57500	-168
10.58333	-168
10.59167	-168
10.60000	-166
10.60833	-163
10.61667	-158
10.62500	-154
10.63333	-152
10.64167	-151
10.65000	-151
10.65833	-151
10.66667	-151
10.67500	-150
10.68333	-149
10.69167	-148
10.70000	-149
10.70833	-153
10.71667	-158
10.72500	-163
10.73333	-166
10.74167	-165
10.75000	-163
10.75833	-161
10.76667	-161
10.77500	-163
10.78333	-166
10.79167	-169
10.80000	-171
10.80833	-173
10.81667	-173
10.82500	-172
10.83333	-168
10.84167	-163
10.85000	-159
10.85833	-156
10.86667	-153
10.87500	-152
10.88333	-150
10.89167	-149
10.90000	-148
10.90833	-148
10.91667	-149
10.92500	-152
10.93333	-156
10.94167	-160
10.95000	-165
10.95833	-168
10.96667	-168
10.97500	-165
10.98333	-160
10.99167	-155
11.00000	-152
11.00833	-150
11.01667	-151
11.02500	-153
11.03333	-155
11.04167	-154
11.05000	-153
11.05833	-152
11.06667	-152
11.07500	-152
11.08333	-152
11.09167	-152
11.10000	-151
11.10833	-151
11.11667	-153
11.12500	-156
11.13333	-159
11.14167	-162
11.15000	-164
11.15833	-164
11.16667	-164
11.17500	-164
11.18333	-164
11.19167	-165
11.20000	-164
11.20833	-163
11.21667	-163
11.22500	-163
11.23333	-164
11.24167	-165
11.25000	-165
11.25833	-163
11.26667	-160
11.27500	-158
11.28333	-158
11.29167	-158
11.30000	-157
11.30833	-155
11.31667	-151
11.32500	-147
11.33333	-147
11.34167	-151
11.35000	-157
11.35833	-164
11.36667	-170
11.37500	-170
11.38333	-167
11.39167	-164
11.40000	-163
11.40833	-164
11.41667	-164
11.42500	-163
11.43333	-160
11.44167	-154
11.45000	-149
11.45833	-145
11.46667	-143
11.47500	-142
11.48333	-141
11.49167	-143
11.50000	-145
11.50833	-148
11.51667	-149
11.52500	-150
11.53333	-152
11.54167	-156
11.55000	-161
11.55833	-166
11.56667	-171
11.57500	-173
11.58333	-172
11.59167	-170
11.60000	-167
11.60833	-164
11.61667	-161
11.62500	-159
11.63333	-158
11.64167	-157
11.65000	-157
11.65833	-156
11.66667	-154
11.67500	-152
11.68333	-151
11.69167	-152
11.70000	-155
11.70833	-160
11.71667	-165
11.72500	-168
11.73333	-168
11.74167	-167
11.75000	-165
11.75833	-164
11.76667	-165
11.77500	-167
11.78333	-168
11.79167	-168
11.80000	-167
11.80833	-165
11.81667	-163
11.82500	-162
11.83333	-161
11.84167	-160
11.85000	-159
11.85833	-160
11.86667	-161
11.87500	-161
11.88333	-161
11.89167	-159
11.90000	-158
11.90833	-157
11.91667	-159
11.92500	-161
11.93333	-163
11.94167	-163
11.95000	-162
11.95833	-160
11.96667	-156
11.97500	-151
11.98333	-146
11.99167	-143
12.00000	-144
12.00833	-147
12.01667	-151
12.02500	-154
12.03333	-154
12.04167	-152
12.05000	-148
12.05833	-145
12.06667	-143
12.07500	-143
12.08333	-145
12.09167	-147
12.10000	-151
12.10833	-154
12.11667	-156
12.12500	-157
12.13333	-159
12.14167	-163
12.15000	-166
12.15833	-166
12.16667	-163
12.17500	-161
12.18333	-158
12.19167	-156
12.20000	-156
12.20833	-157
12.21667	-158
12.22500	-158
12.23333	-158
12.24167	-158
12.25000	-157
12.25833	-157
12.26667	-159
12.27500	-162
12.28333	-165
12.29167	-167
12.30000	-168
12.30833	-167
12.31667	-165
12.32500	-161
12.33333	-158
12.34167	-154
12.35000	-152
12.35833	-152
12.36667	-154
12.37500	-156
12.38333	-156
12.39167	-154
12.40000	-152
12.40833	-149
12.41667	-146
12.42500	-142
12.43333	-140
12.44167	-140
12.45000	-144
12.45833	-151
12.46667	-158
12.47500	-162
12.48333	-161
12.49167	-157
12.50000	-150
12.50833	-143
12.51667	-138
12.52500	-136
12.53333	-137
12.54167	-140
12.55000	-145
12.55833	-151
12.56667	-155
12.57500	-157
12.58333	-155
12.59167	-152
12.60000	-148
12.60833	-146
12.61667	-145
12.62500	-146
12.63333	-149
12.64167	-152
12.65000	-155
12.65833	-158
12.66667	-160
12.67500	-161
12.68333	-160
12.69167	-157
12.70000	-153
12.70833	-147
12.71667	-141
12.72500	-135
12.73333	-130
12.74167	-126
12.75000	-122
12.75833	-118
12.76667	-116
12.77500	-116
12.78333	-118
12.79167	-123
12.80000	-129
12.80833	-133
12.81667	-135
12.82500	-135
12.83333	-133
12.84167	-131
12.85000	-128
12.85833	-125
12.86667	-123
12.87500	-121
12.88333	-120
12.89167	-118
12.90000	-116
12.90833	-115
12.91667	-115
12.92500	-117
12.93333	-121
12.94167	-126
12.95000	-131
12.95833	-133
12.96667	-134
12.97500	-133
12.98333	-131
12.99167	-127
13.00000	-121
13.00833	-116
13.01667	-113
13.02500	-111
13.03333	-111
13.04167	-113
13.05000	-117
13.05833	-120
13.06667	-124
13.07500	-126
13.08333	-128
13.09167	-129
13.10000	-130
13.10833	-130
13.11667	-130
13.12500	-128
13.13333	-125
13.14167	-121
13.15000	-120
13.15833	-120
13.16667	-123
13.17500	-125
13.18333	-125
13.19167	-124
13.20000	-122
13.20833	-119
13.21667	-117
13.22500	-116
13.23333	-116
13.24167	-117
13.25000	-117
13.25833	-116
13.26667	-114
13.27500	-109
13.28333	-104
13.29167	-99
13.30000	-98
13.30833	-98
13.31667	-99
13.32500	-100
13.33333	-100
13.34167	-101
13.35000	-103
13.35833	-104
13.36667	-106
13.37500	-107
13.38333	-108
13.39167	-109
13.40000	-110
13.40833	-112
13.41667	-116
13.42500	-121
13.43333	-126
13.44167	-130
13.45000	-130
13.45833	-126
13.46667	-120
13.47500	-112
13.48333	-104
13.49167	-97
13.50000	-92
13.50833	-90
13.51667	-90
13.52500	-90
13.53333	-90
13.54167	-88
13.55000	-86
13.55833	-85
13.56667	-85
13.57500	-87
13.58333	-90
13.59167	-93
13.60000	-94
13.60833	-95
13.61667	-95
13.62500	-95
13.63333	-96
13.64167	-98
13.65000	-99
13.65833	-97
13.66667	-92
13.67500	-84
13.68333	-76
13.69167	-71
13.70000	-69
13.70833	-69
13.71667	-70
13.72500	-70
13.73333	-70
13.74167	-67
13.75000	-63
13.75833	-61
13.76667	-59
13.77500	-59
13.78333	-61
13.79167	-63
13.80000	-62
13.80833	-60
13.81667	-58
13.82500	-56
13.83333	-54
13.84167	-55
13.85000	-57
13.85833	-58
13.86667	-60
13.87500	-59
13.88333	-58
13.89167	-56
13.90000	-53
13.90833	-51
13.91667	-49
13.92500	-47
13.93333	-45
13.94167	-43
13.95000	-41
13.95833	-39
13.96667	-37
13.97500	-35
13.98333	-33
13.99167	-34
14.00000	-38
14.00833	-42
14.01667	-45
14.02500	-44
14.03333	-41
14.04167	-37
14.05000	-33
14.05833	-30
14.06667	-29
14.07500	-29
14.08333	-30
14.09167	-30
14.10000	-28
14.10833	-25
14.11667	-20
14.12500	-15
14.13333	-9
14.14167	-4
14.15000	-1
14.15833	-1
14.16667	-2
14.17500	-6
14.18333	-9
14.19167	-13
14.20000	-16
14.20833	-19
14.21667	-20
14.22500	-21
14.23333	-21
14.24167	-21
14.25000	-22
14.25833	-22
14.26667	-21
14.27500	-19
14.28333	-16
14.29167	-14
14.30000	-13
14.30833	-14
14.31667	-15
14.32500	-17
14.33333	-18
14.34167	-19
14.35000	-19
14.35833	-17
14.36667	-14
14.37500	-11
14.38333	-9
14.39167	-9
14.40000	-14
14.40833	-19
14.41667	-24
14.42500	-26
14.43333	-25
14.44167	-21
14.45000	-16
14.45833	-15
14.46667	-16
14.47500	-19
14.48333	-23
14.49167	-26
14.50000	-28
14.50833	-29
14.51667	-30
14.52500	-32
14.53333	-32
14.54167	-32
14.55000	-30
14.55833	-28
14.56667	-27
14.57500	-28
14.58333	-32
14.59167	-35
14.60000	-36
14.60833	-33
14.61667	-26
14.62500	-18
14.63333	-12
14.64167	-11
14.65000	-14
14.65833	-18
14.66667	-22
14.67500	-24
14.68333	-23
14.69167	-21
14.70000	-18
14.70833	-16
14.71667	-14
14.72500	-13
14.73333	-14
14.74167	-17
14.75000	-20
14.75833	-23
14.76667	-26
14.77500	-28
14.78333	-30
14.79167	-30
14.80000	-30
14.80833	-28
14.81667	-24
14.82500	-19
14.83333	-18
14.84167	-20
14.85000	-22
14.85833	-24
14.86667	-23
14.87500	-22
14.88333	-21
14.89167	-23
14.90000	-29
14.90833	-37
14.91667	-42
14.92500	-43
14.93333	-42
14.94167	-39
14.95000	-35
14.95833	-30
14.96667	-25
14.97500	-21
14.98333	-16
14.99167	-13
15.00000	-12
15.00833	-15
15.01667	-19
15.02500	-25
15.03333	-31
15.04167	-35
15.05000	-40
15.05833	-44
15.06667	-49
15.07500	-53
15.08333	-56
15.09167	-58
15.10000	-56
15.10833	-53
15.11667	-48
15.12500	-43
15.13333	-40
15.14167	-37
15.15000	-35
15.15833	-34
15.16667	-32
15.17500	-31
15.18333	-30
15.19167	-29
15.20000	-31
15.20833	-33
15.21667	-37
15.22500	-42
15.23333	-46
15.24167	-50
15.25000	-52
15.25833	-53
15.26667	-52
15.27500	-50
15.28333	-46
15.29167	-43
15.30000	-41
15.30833	-42
15.31667	-45
15.32500	-51
15.33333	-55
15.34167	-58
15.35000	-60
15.35833	-61
15.36667	-62
15.37500	-61
15.38333	-60
15.39167	-58
15.40000	-58
15.40833	-58
15.41667	-59
15.42500	-58
15.43333	-58
15.44167	-57
15.45000	-55
15.45833	-53
15.46667	-51
15.47500	-49
15.48333	-47
15.49167	-46
15.50000	-45
15.50833	-45
15.51667	-45
15.52500	-44
15.53333	-44
15.54167	-46
15.55000	-48
15.55833	-49
15.56667	-50
15.57500	-50
15.58333	-49
15.59167	-47
15.60000	-44
15.60833	-41
15.61667	-39
15.62500	-39
15.63333	-41
15.64167	-44
15.65000	-47
15.65833	-49
15.66667	-48
15.67500	-46
15.68333	-42
15.69167	-39
15.70000	-35
15.70833	-32
15.71667	-29
15.72500	-26
15.73333	-24
15.74167	-24
15.75000	-25
15.75833	-25
15.76667	-25
15.77500	-27
15.78333	-30
15.79167	-34
15.80000	-38
15.80833	-40
15.81667	-40
15.82500	-38
15.83333	-36
15.84167	-34
15.85000	-34
15.85833	-34
15.86667	-35
15.87500	-37
15.88333	-38
15.89167	-39
15.90000	-39
15.90833	-37
15.91667	-35
15.92500	-33
15.93333	-29
15.94167	-23
15.95000	-17
15.95833	-11
15.96667	-7
15.97500	-6
15.98333	-8
15.99167	-10
16.00000	-12
16.00833	-12
16.01667	-13
16.02500	-15
16.03333	-15
16.04167	-14
16.05000	-10
16.05833	-4
16.06667	4
16.07500	9
16.08333	11
16.09167	10
16.10000	11
16.10833	13
16.11667	14
16.12500	14
16.13333	14
16.14167	16
16.15000	18
16.15833	19
16.16667	18
16.17500	13
16.18333	5
16.19167	-3
16.20000	-7
16.20833	-7
16.21667	-3
16.22500	-0
16.23333	2
16.24167	3
16.25000	4
16.25833	5
16.26667	9
16.27500	14
16.28333	20
16.29167	25
16.30000	29
16.30833	30
16.31667	29
16.32500	28
16.33333	26
16.34167	26
16.35000	26
16.35833	27
16.36667	26
16.37500	25
16.38333	24
16.39167	22
16.40000	22
16.40833	23
16.41667	24
16.42500	23
16.43333	21
16.44167	17
16.45000	12
16.45833	8
16.46667	5
16.47500	3
16.48333	2
16.49167	2
16.50000	3
16.50833	5
16.51667	8
16.52500	11
16.53333	13
16.54167	12
16.55000	9
16.55833	4
16.56667	-2
16.57500	-6
16.58333	-9
16.59167	-10
16.60000	-9
16.60833	-7
16.61667	-4
16.62500	-1
16.63333	1
16.64167	0
16.65000	-2
16.65833	-3
16.66667	-5
16.67500	-6
16.68333	-8
16.69167	-10
16.70000	-14
16.70833	-17
16.71667	-17
16.72500	-15
16.73333	-13
16.74167	-12
16.75000	-12
16.75833	-15
16.76667	-17
16.77500	-19
16.78333	-19
16.79167	-15
16.80000	-8
16.80833	-1
16.81667	6
16.82500	11
16.83333	13
16.84167	10
16.85000	6
16.85833	1
16.86667	-4
16.87500	-7
16.88333	-9
16.89167	-9
16.90000	-9
16.90833	-9
16.91667	-10
16.92500	-12
16.93333	-14
16.94167	-14
16.95000	-14
16.95833	-12
16.96667	-10
16.97500	-9
16.98333	-8
16.99167	-9
17.00000	-9
17.00833	-10
17.01667	-10
17.02500	-9
17.03333	-7
17.04167	-6
17.05000	-5
17.05833	-4
17.06667	-3
17.07500	-4
17.08333	-5
17.09167	-6
17.10000	-7
17.10833	-8
17.11667	-9
17.12500	-10
17.13333	-12
17.14167	-13
17.15000	-14
17.15833	-14
17.16667	-16
17.17500	-18
17.18333	-21
17.19167	-23
17.20000	-24
17.20833	-24
17.21667	-23
17.22500	-23
17.23333	-23
17.24167	-22
17.25000	-20
17.25833	-17
17.26667	-14
17.27500	-13
17.28333	-16
17.29167	-21
17.30000	-25
17.30833	-29
17.31667	-30
17.32500	-30
17.33333	-28
17.34167	-25
17.35000	-21
17.35833	-17
17.36667	-12
17.37500	-9
17.38333	-7
17.39167	-6
17.40000	-5
17.40833	-6
17.41667	-8
17.42500	-10
17.43333	-13
17.44167	-16
17.45000	-18
17.45833	-19
17.46667	-19
17.47500	-19
17.48333	-19
17.49167	-19
17.50000	-16
17.50833	-12
17.51667	-8
17.52500	-3
17.53333	-3
17.54167	-7
17.55000	-13
17.55833	-18
17.56667	-22
17.57500	-22
17.58333	-19
17.59167	-14
17.60000	-10
17.60833	-8
17.61667	-8
17.62500	-11
17.63333	-14
17.64167	-18
17.65000	-19
17.65833	-17
17.66667	-11
17.67500	-5
17.68333	0
17.69167	4
17.70000	5
17.70833	2
17.71667	-2
17.72500	-8
17.73333	-13
17.74167	-16
17.75000	-16
17.75833	-13
17.76667	-8
17.77500	-2
17.78333	4
17.79167	8
17.80000	9
17.80833	9
17.81667	7
17.82500	6
17.83333	5
17.84167	4
17.85000	4
17.85833	4
17.86667	6
17.87500	8
17.88333	11
17.89167	15
17.90000	18
17.90833	21
17.91667	23
17.92500	24
17.93333	22
17.94167	19
17.95000	16
17.95833	12
17.96667	9
17.97500	6
17.98333	6
17.99167	6
18.00000	6
18.00833	6
18.01667	5
18.02500	3
18.03333	2
18.04167	1
18.05000	1
18.05833	2
18.06667	5
18.07500	8
18.08333	10
18.09167	10
18.10000	9
18.10833	8
18.11667	9
18.12500	13
18.13333	15
18.14167	16
18.15000	13
18.15833	9
18.16667	5
18.17500	4
18.18333	5
18.19167	7
18.20000	7
18.20833	7
18.21667	6
18.22500	6
18.23333	7
18.24167	10
18.25000	13
18.25833	15
18.26667	14
18.27500	11
18.28333	7
18.29167	4
18.30000	0
18.30833	-3
18.31667	-7
18.32500	-9
18.33333	-10
18.34167	-7
18.35000	-3
18.35833	4
18.36667	13
18.37500	20
18.38333	25
18.39167	27
18.40000	24
18.40833	20
18.41667	16
18.42500	13
18.43333	12
18.44167	12
18.45000	12
18.45833	9
18.46667	5
18.47500	2
18.48333	-1
18.49167	-0
18.50000	4
18.50833	10
18.51667	17
18.52500	23
18.53333	26
18.54167	25
18.55000	22
18.55833	18
18.56667	14
18.57500	13
18.58333	13
18.59167	15
18.60000	18
18.60833	20
18.61667	22
18.62500	24
18.63333	25
18.64167	26
18.65000	27
18.65833	30
18.66667	34
18.67500	38
18.68333	41
18.69167	45
18.70000	47
18.70833	48
18.71667	48
18.72500	45
18.73333	42
18.74167	39
18.75000	37
18.75833	37
18.76667	40
18.77500	44
18.78333	49
18.79167	52
18.80000	51
18.80833	49
18.81667	46
18.82500	43
18.83333	40
18.84167	39
18.85000	37
18.85833	35
18.86667	32
18.87500	31
18.88333	32
18.89167	35
18.90000	39
18.90833	42
18.91667	43
18.92500	43
18.93333	44
18.94167	48
18.95000	54
18.95833	60
18.96667	65
18.97500	67
18.98333	67
18.99167	66
19.00000	65
19.00833	66
19.01667	68
19.02500	71
19.03333	74
19.04167	74
19.05000	73
19.05833	72
19.06667	71
19.07500	71
19.08333	72
19.09167	75
19.10000	79
19.10833	84
19.11667	90
19.12500	95
19.13333	100
19.14167	104
19.15000	107
19.15833	108
19.16667	108
19.17500	107
19.18333	107
19.19167	107
19.20000	109
19.20833	114
19.21667	122
19.22500	131
19.23333	139
19.24167	146
19.25000	153
19.25833	160
19.26667	168
19.27500	177
19.28333	188
19.29167	198
19.30000	208
19.30833	218
19.31667	227
19.32500	236
19.33333	245
19.34167	256
19.35000	266
19.35833	275
19.36667	284
19.37500	293
19.38333	304
19.39167	316
19.40000	331
19.40833	349
19.41667	370
19.42500	393
19.43333	417
19.44167	442
19.45000	468
19.45833	495
19.46667	523
19.47500	552
19.48333	584
19.49167	615
19.50000	648
19.50833	682
19.51667	718
19.52500	755
19.53333	795
19.54167	838
19.55000	883
19.55833	934
19.56667	988
19.57500	1046
19.58333	1109
19.59167	1172
19.60000	1240
19.60833	1310
19.61667	1384
19.62500	1464
19.63333	1547
19.64167	1637
19.65000	1730
19.65833	1829
19.66667	1932
19.67500	2040
19.68333	2156
19.69167	2276
19.70000	2406
19.70833	2538
19.71667	2675
19.72500	2817
19.73333	2964
19.74167	3123
19.75000	3288
19.75833	3469
19.76667	3657
19.77500	3851
19.78333	4057
19.79167	4266
19.80000	4489
19.80833	4715
19.81667	4952
19.82500	5198
19.83333	5449
19.84167	5715
19.85000	5987
19.85833	6278
19.86667	6579
19.87500	6892
19.88333	7220
19.89167	7548
19.90000	7891
19.90833	8236
19.91667	8592
19.92500	8960
19.93333	9337
19.94167	9737
19.95000	10142
19.95833	10566
19.96667	10998
19.97500	11440
19.98333	11898
19.99167	12357
20.00000	12838
20.00833	13320
20.01667	13813
20.02500	14317
20.03333	14823
20.04167	15351
20.05000	15876
20.05833	16418
20.06667	16964
20.07500	17514
20.08333	18078
20.09167	18634
20.10000	19208
20.10833	19777
20.11667	20354
20.12500	20938
20.13333	21520
20.14167	22122
20.15000	22716
20.15833	23323
20.16667	23928
20.17500	24532
20.18333	25146
20.19167	25746
20.20000	26360
20.20833	26962
20.21667	27566
20.22500	28169
20.23333	28759
20.24167	29359
20.25000	29940
20.25833	30525
20.26667	31099
20.27500	31663
20.28333	32228
20.29167	32774
20.30000	33325
20.30833	33860
20.31667	34393
20.32500	34920
20.33333	35429
20.34167	35939
20.35000	36423
20.35833	36898
20.36667	37355
20.37500	37794
20.38333	38225
20.39167	38633
20.40000	39035
20.40833	39415
20.41667	39781
20.42500	40134
20.43333	40468
20.44167	40795
20.45000	41099
20.45833	41389
20.46667	41659
20.47500	41907
20.48333	42141
20.49167	42350
20.50000	42546
20.50833	42720
20.51667	42874
20.52500	43008
20.53333	43120
20.54167	43215
20.55000	43290
20.55833	43347
20.56667	43387
20.57500	43407
20.58333	43409
20.59167	43392
20.60000	43353
20.60833	43296
20.61667	43217
20.62500	43120
20.63333	43010
20.64167	42882
20.65000	42741
20.65833	42581
20.66667	42406
20.67500	42215
20.68333	42005
20.69167	41780
20.70000	41531
20.70833	41269
20.71667	40989
20.72500	40692
20.73333	40388
20.74167	40067
20.75000	39742
20.75833	39401
20.76667	39049
20.77500	38686
20.78333	38303
20.79167	37915
20.80000	37507
20.80833	37096
20.81667	36674
20.82500	36244
20.83333	35815
20.84167	35373
20.85000	34937
20.85833	34491
20.86667	34045
20.87500	33595
20.88333	33133
20.89167	32675
20.90000	32200
20.90833	31730
20.91667	31254
20.92500	30774
20.93333	30302
20.94167	29819
20.95000	29350
20.95833	28877
20.96667	28412
20.97500	27951
20.98333	27485
20.99167	27029
21.00000	26563
21.00833	26108
21.01667	25652
21.02500	25197
21.03333	24755
21.04167	24309
21.05000	23881
21.05833	23456
21.06667	23042
21.07500	22635
21.08333	22225
21.09167	21829
21.10000	21429
21.10833	21043
21.11667	20664
21.12500	20291
21.13333	19933
21.14167	19574
21.15000	19230
21.15833	18889
21.16667	18557
21.17500	18234
21.18333	17913
21.19167	17606
21.20000	17297
21.20833	17002
21.21667	16714
21.22500	16434
21.23333	16170
21.24167	15911
21.25000	15664
21.25833	15418
21.26667	15179
21.27500	14947
21.28333	14718
21.29167	14503
21.30000	14293
21.30833	14094
21.31667	13900
21.32500	13710
21.33333	13530
21.34167	13352
21.35000	13183
21.35833	13019
21.36667	12861
21.37500	12710
21.38333	12563
21.39167	12423
21.40000	12287
21.40833	12156
21.41667	12025
21.42500	11896
21.43333	11770
21.44167	11646
21.45000	11531
21.45833	11422
21.46667	11319
21.47500	11220
21.48333	11122
21.49167	11027
21.50000	10928
21.50833	10833
21.51667	10738
21.52500	10646
21.53333	10561
21.54167	10477
21.55000	10398
21.55833	10320
21.56667	10243
21.57500	10167
21.58333	10091
21.59167	10019
21.60000	9948
21.60833	9879
21.61667	9809
21.62500	9739
21.63333	9670
21.64167	9599
21.65000	9530
21.65833	9461
21.66667	9393
21.67500	9326
21.68333	9258
21.69167	9194
21.70000	9129
21.70833	9067
21.71667	9007
21.72500	8947
21.73333	8888
21.74167	8826
21.75000	8764
21.75833	8700
21.76667	8636
21.77500	8573
21.78333	8511
21.79167	8451
21.80000	8391
21.80833	8333
21.81667	8278
21.82500	8226
21.83333	8175
21.84167	8123
21.85000	8069
21.85833	8011
21.86667	7952
21.87500	7894
21.88333	7837
21.89167	7785
21.90000	7735
21.90833	7686
21.91667	7637
21.92500	7587
21.93333	7534
21.94167	7479
21.95000	7425
21.95833	7374
21.96667	7325
21.97500	7280
21.98333	7236
21.99167	7193
22.00000	7148
22.00833	7104
22.01667	7060
22.02500	7015
22.03333	6970
22.04167	6925
22.05000	6883
22.05833	6842
22.06667	6803
22.07500	6767
22.08333	6733
22.09167	6698
22.10000	6662
22.10833	6625
22.11667	6588
22.12500	6550
22.13333	6512
22.14167	6472
22.15000	6434
22.15833	6397
22.16667	6362
22.17500	6331
22.18333	6299
22.19167	6268
22.20000	6234
22.20833	6198
22.21667	6161
22.22500	6124
22.23333	6087
22.24167	6052
22.25000	6018
22.25833	5986
22.26667	5955
22.27500	5924
22.28333	5893
22.29167	5862
22.30000	5827
22.30833	5791
22.31667	5754
22.32500	5716
22.33333	5680
22.34167	5645
22.35000	5611
22.35833	5575
22.36667	5539
22.37500	5504
22.38333	5469
22.39167	5435
22.40000	5401
22.40833	5366
22.41667	5331
22.42500	5294
22.43333	5258
22.44167	5221
22.45000	5184
22.45833	5146
22.46667	5108
22.47500	5071
22.48333	5035
22.49167	5001
22.50000	4966
22.50833	4930
22.51667	4893
22.52500	4856
22.53333	4819
22.54167	4782
22.55000	4745
22.55833	4706
22.56667	4666
22.57500	4626
22.58333	4585
22.59167	4546
22.60000	4507
22.60833	4468
22.61667	4429
22.62500	4388
22.63333	4349
22.64167	4310
22.65000	4275
22.65833	4241
22.66667	4207
22.67500	4171
22.68333	4131
22.69167	4090
22.70000	4046
22.70833	4004
22.71667	3966
22.72500	3931
22.73333	3900
22.74167	3870
22.75000	3841
22.75833	3811
22.76667	3779
22.77500	3745
22.78333	3710
22.79167	3674
22.80000	3639
22.80833	3606
22.81667	3576
22.82500	3548
22.83333	3520
22.84167	3491
22.85000	3463
22.85833	3435
22.86667	3407
22.87500	3380
22.88333	3353
22.89167	3327
22.90000	3298
22.90833	3270
22.91667	3243
22.92500	3217
22.93333	3194
22.94167	3172
22.95000	3151
22.95833	3131
22.96667	3111
22.97500	3090
22.98333	3067
22.99167	3045
23.00000	3022
23.00833	2999
23.01667	2977
23.02500	2957
23.03333	2937
23.04167	2919
23.05000	2903
23.05833	2888
23.06667	2875
23.07500	2862
23.08333	2850
23.09167	2838
23.10000	2825
23.10833	2813
23.11667	2802
23.12500	2793
23.13333	2784
23.14167	2776
23.15000	2766
23.15833	2755
23.16667	2744
23.17500	2734
23.18333	2725
23.19167	2716
23.20000	2707
23.20833	2697
23.21667	2687
23.22500	2675
23.23333	2666
23.24167	2659
23.25000	2655
23.25833	2652
23.26667	2648
23.27500	2643
23.28333	2635
23.29167	2626
23.30000	2615
23.30833	2603
23.31667	2593
23.32500	2585
23.33333	2579
23.34167	2573
23.35000	2569
23.35833	2564
23.36667	2559
23.37500	2553
23.38333	2547
23.39167	2541
23.40000	2535
23.40833	2530
23.41667	2524
23.42500	2519
23.43333	2513
23.44167	2507
23.45000	2501
23.45833	2496
23.46667	2489
23.47500	2483
23.48333	2475
23.49167	2465
23.50000	2454
23.50833	2443
23.51667	2432
23.52500	2421
23.53333	2412
23.54167	2406
23.55000	2401
23.55833	2395
23.56667	2389
23.57500	2381
23.58333	2372
23.59167	2361
23.60000	2348
23.60833	2336
23.61667	2325
23.62500	2317
23.63333	2311
23.64167	2307
23.65000	2301
23.65833	2293
23.66667	2283
23.67500	2273
23.68333	2264
23.69167	2258
23.70000	2254
23.70833	2252
23.71667	2249
23.72500	2244
23.73333	2237
23.74167	2226
23.75000	2213
23.75833	2198
23.76667	2184
23.77500	2173
23.78333	2167
23.79167	2163
23.80000	2160
23.80833	2156
23.81667	2150
23.82500	2142
23.83333	2133
23.84167	2122
23.85000	2111
23.85833	2098
23.86667	2085
23.87500	2074
23.88333	2064
23.89167	2055
23.90000	2048
23.90833	2042
23.91667	2037
23.92500	2032
23.93333	2026
23.94167	2018
23.95000	2008
23.95833	1997
23.96667	1985
23.97500	1974
23.98333	1963
23.99167	1952
24.00000	1940
24.00833	1929
24.01667	1922
24.02500	1919
24.03333	1918
24.04167	1918
24.05000	1919
24.05833	1920
24.06667	1922
24.07500	1925
24.08333	1927
24.09167	1928
24.10000	1928
24.10833	1925
24.11667	1921
24.12500	1915
24.13333	1909
24.14167	1903
24.15000	1898
24.15833	1897
24.16667	1900
24.17500	1905
24.18333	1911
24.19167	1916
24.20000	1920
24.20833	1924
24.21667	1928
24.22500	1934
24.23333	1942
24.24167	1950
24.25000	1956
24.25833	1959
24.26667	1961
24.27500	1963
24.28333	1969
24.29167	1977
24.30000	1987
24.30833	1996
24.31667	2003
24.32500	2009
24.33333	2014
24.34167	2018
24.35000	2024
24.35833	2031
24.36667	2038
24.37500	2048
24.38333	2060
24.39167	2072
24.40000	2084
24.40833	2096
24.41667	2104
24.42500	2109
24.43333	2112
24.44167	2117
24.45000	2123
24.45833	2133
24.46667	2147
24.47500	2164
24.48333	2181
24.49167	2197
24.50000	2211
24.50833	2223
24.51667	2234
24.52500	2246
24.53333	2257
24.54167	2269
24.55000	2280
24.55833	2291
24.56667	2301
24.57500	2310
24.58333	2318
24.59167	2327
24.60000	2338
24.60833	2349
24.61667	2357
24.62500	2364
24.63333	2371
24.64167	2377
24.65000	2383
24.65833	2392
24.66667	2402
24.67500	2410
24.68333	2418
24.69167	2424
24.70000	2431
24.70833	2437
24.71667	2441
24.72500	2445
24.73333	2449
24.74167	2455
24.75000	2462
24.75833	2469
24.76667	2475
24.77500	2477
24.78333	2475
24.79167	2472
24.80000	2468
24.80833	2465
24.81667	2465
24.82500	2468
24.83333	2469
24.84167	2469
24.85000	2468
24.85833	2466
24.86667	2463
24.87500	2461
24.88333	2460
24.89167	2457
24.90000	2453
24.90833	2448
24.91667	2444
24.92500	2441
24.93333	2438
24.94167	2434
24.95000	2427
24.95833	2419
24.96667	2409
24.97500	2401
24.98333	2394
24.99167	2387
25.00000	2378
25.00833	2368
25.01667	2358
25.02500	2348
25.03333	2341
25.04167	2337
25.05000	2333
25.05833	2326
25.06667	2315
25.07500	2301
25.08333	2284
25.09167	2269
25.10000	2255
25.10833	2243
25.11667	2233
25.12500	2225
25.13333	2215
25.14167	2204
25.15000	2193
25.15833	2181
25.16667	2170
25.17500	2159
25.18333	2148
25.19167	2137
25.20000	2125
25.20833	2113
25.21667	2101
25.22500	2091
25.23333	2081
25.24167	2071
25.25000	2060
25.25833	2049
25.26667	2038
25.27500	2027
25.28333	2017
25.29167	2007
25.30000	1999
25.30833	1991
25.31667	1983
25.32500	1976
25.33333	1969
25.34167	1963
25.35000	1956
25.35833	1947
25.36667	1936
25.37500	1925
25.38333	1914
25.39167	1905
25.40000	1899
25.40833	1893
25.41667	1886
25.42500	1877
25.43333	1865
25.44167	1851
25.45000	1837
25.45833	1825
25.46667	1814
25.47500	1805
25.48333	1797
25.49167	1791
25.50000	1787
25.50833	1786
25.51667	1784
25.52500	1783
25.53333	1779
25.54167	1773
25.55000	1767
25.55833	1761
25.56667	1754
25.57500	1748
25.58333	1742
25.59167	1738
25.60000	1736
25.60833	1735
25.61667	1736
25.62500	1735
25.63333	1733
25.64167	1729
25.65000	1723
25.65833	1718
25.66667	1712
25.67500	1708
25.68333	1705
25.69167	1702
25.70000	1700
25.70833	1697
25.71667	1691
25.72500	1684
25.73333	1679
25.74167	1675
25.75000	1673
25.75833	1673
25.76667	1675
25.77500	1677
25.78333	1680
25.79167	1681
25.80000	1681
25.80833	1677
25.81667	1673
25.82500	1667
25.83333	1664
25.84167	1663
25.85000	1663
25.85833	1665
25.86667	1667
25.87500	1667
25.88333	1665
25.89167	1660
25.90000	1655
25.90833	1649
25.91667	1647
25.92500	1648
25.93333	1652
25.94167	1658
25.95000	1664
25.95833	1669
25.96667	1673
25.97500	1676
25.98333	1679
25.99167	1683
26.00000	1686
26.00833	1690
26.01667	1694
26.02500	1698
26.03333	1702
26.04167	1707
26.05000	1711
26.05833	1716
26.06667	1722
26.07500	1726
26.08333	1729
26.09167	1732
26.10000	1735
26.10833	1739
26.11667	1743
26.12500	1747
26.13333	1752
26.14167	1758
26.15000	1765
26.15833	1773
26.16667	1781
26.17500	1789
26.18333	1796
26.19167	1802
26.20000	1809
26.20833	1815
26.21667	1823
26.22500	1832
26.23333	1841
26.24167	1849
26.25000	1858
26.25833	1868
26.26667	1878
26.27500	1888
26.28333	1898
26.29167	1906
26.30000	1911
26.30833	1917
26.31667	1926
26.32500	1936
26.33333	1947
26.34167	1959
26.35000	1970
26.35833	1982
26.36667	1993
26.37500	2004
26.38333	2016
26.39167	2028
26.40000	2042
26.40833	2055
26.41667	2069
26.42500	2082
26.43333	2091
26.44167	2098
26.45000	2104
26.45833	2111
26.46667	2121
26.47500	2132
26.48333	2145
26.49167	2157
26.50000	2170
26.50833	2182
26.51667	2193
26.52500	2203
26.53333	2213
26.54167	2223
26.55000	2234
26.55833	2246
26.56667	2260
26.57500	2274
26.58333	2288
26.59167	2300
26.60000	2312
26.60833	2321
26.61667	2328
26.62500	2334
26.63333	2339
26.64167	2344
26.65000	2350
26.65833	2357
26.66667	2364
26.67500	2370
26.68333	2375
26.69167	2380
26.70000	2386
26.70833	2392
26.71667	2399
26.72500	2407
26.73333	2415
26.74167	2422
26.75000	2427
26.75833	2432
26.76667	2437
26.77500	2441
26.78333	2446
26.79167	2451
26.80000	2455
26.80833	2459
26.81667	2461
26.82500	2461
26.83333	2461
26.84167	2461
26.85000	2460
26.85833	2460
26.86667	2461
26.87500	2460
26.88333	2458
26.89167	2457
26.90000	2456
26.90833	2457
26.91667	2459
26.92500	2462
26.93333	2464
26.94167	2462
26.95000	2458
26.95833	2453
26.96667	2447
26.97500	2442
26.98333	2437
26.99167	2432
27.00000	2427
27.00833	2421
27.01667	2414
27.02500	2407
27.03333	2402
27.04167	2399
27.05000	2399
27.05833	2401
27.06667	2403
27.07500	2402
27.08333	2398
27.09167	2392
27.10000	2385
27.10833	2378
27.11667	2372
27.12500	2367
27.13333	2360
27.14167	2353
27.15000	2344
27.15833	2334
27.16667	2325
27.17500	2316
27.18333	2308
27.19167	2300
27.20000	2291
27.20833	2283
27.21667	2274
27.22500	2267
27.23333	2262
27.24167	2259
27.25000	2257
27.25833	2255
27.26667	2252
27.27500	2248
27.28333	2244
27.29167	2239
27.30000	2235
27.30833	2231
27.31667	2227
27.32500	2221
27.33333	2214
27.34167	2206
27.35000	2200
27.35833	2196
27.36667	2196
27.37500	2199
27.38333	2203
27.39167	2206
27.40000	2207
27.40833	2205
27.41667	2202
27.42500	2198
27.43333	2193
27.44167	2189
27.45000	2185
27.45833	2181
27.46667	2178
27.47500	2176
27.48333	2174
27.49167	2173
27.50000	2171
27.50833	2170
27.51667	2169
27.52500	2169
27.53333	2169
27.54167	2169
27.55000	2169
27.55833	2168
27.56667	2167
27.57500	2168
27.58333	2171
27.59167	2176
27.60000	2182
27.60833	2189
27.61667	2195
27.62500	2200
27.63333	2206
27.64167	2213
27.65000	2221
27.65833	2229
27.66667	2237
27.67500	2244
27.68333	2249
27.69167	2256
27.70000	2266
27.70833	2278
27.71667	2290
27.72500	2302
27.73333	2311
27.74167	2317
27.75000	2322
27.75833	2329
27.76667	2338
27.77500	2350
27.78333	2364
27.79167	2377
27.80000	2390
27.80833	2402
27.81667	2414
27.82500	2426
27.83333	2441
27.84167	2457
27.85000	2474
27.85833	2489
27.86667	2504
27.87500	2517
27.88333	2528
27.89167	2541
27.90000	2555
27.90833	2571
27.91667	2587
27.92500	2604
27.93333	2622
27.94167	2641
27.95000	2661
27.95833	2682
27.96667	2703
27.97500	2723
27.98333	2744
27.99167	2765
28.00000	2787
28.00833	2808
28.01667	2829
28.02500	2849
28.03333	2867
28.04167	2884
28.05000	2901
28.05833	2917
28.06667	2935
28.07500	2953
28.08333	2972
28.09167	2992
28.10000	3014
28.10833	3039
28.11667	3066
28.12500	3095
28.13333	3122
28.14167	3147
28.15000	3168
28.15833	3188
28.16667	3206
28.17500	3225
28.18333	3246
28.19167	3266
28.20000	3287
28.20833	3307
28.21667	3324
28.22500	3340
28.23333	3357
28.24167	3374
28.25000	3392
28.25833	3411
28.26667	3430
28.27500	3449
28.28333	3466
28.29167	3481
28.30000	3495
28.30833	3508
28.31667	3522
28.32500	3536
28.33333	3549
28.34167	3561
28.35000	3571
28.35833	3579
28.36667	3587
28.37500	3597
28.38333	3609
28.39167	3622
28.40000	3636
28.40833	3648
28.41667	3660
28.42500	3670
28.43333	3679
28.44167	3687
28.45000	3692
28.45833	3696
28.46667	3698
28.47500	3699
28.48333	3700
28.49167	3702
28.50000	3704
28.50833	3707
28.51667	3711
28.52500	3714
28.53333	3717
28.54167	3718
28.55000	3717
28.55833	3715
28.56667	3711
28.57500	3709
28.58333	3709
28.59167	3709
28.60000	3708
28.60833	3705
28.61667	3701
28.62500	3695
28.63333	3689
28.64167	3682
28.65000	3676
28.65833	3671
28.66667	3667
28.67500	3664
28.68333	3660
28.69167	3656
28.70000	3651
28.70833	3646
28.71667	3640
28.72500	3634
28.73333	3626
28.74167	3617
28.75000	3607
28.75833	3600
28.76667	3594
28.77500	3589
28.78333	3584
28.79167	3578
28.80000	3571
28.80833	3563
28.81667	3554
28.82500	3544
28.83333	3535
28.84167	3524
28.85000	3515
28.85833	3506
28.86667	3497
28.87500	3491
28.88333	3487
28.89167	3484
28.90000	3483
28.90833	3482
28.91667	3480
28.92500	3477
28.93333	3473
28.94167	3466
28.95000	3459
28.95833	3450
28.96667	3441
28.97500	3433
28.98333	3427
28.99167	3423
29.00000	3423
29.00833	3424
29.01667	3427
29.02500	3430
29.03333	3434
29.04167	3439
29.05000	3442
29.05833	3444
29.06667	3445
29.07500	3447
29.08333	3450
29.09167	3454
29.10000	3459
29.10833	3464
29.11667	3468
29.12500	3471
29.13333	3475
29.14167	3478
29.15000	3481
29.15833	3485
29.16667	3491
29.17500	3499
29.18333	3510
29.19167	3522
29.20000	3534
29.20833	3544
29.21667	3554
29.22500	3562
29.23333	3570
29.24167	3580
29.25000	3589
29.25833	3599
29.26667	3609
29.27500	3618
29.28333	3628
29.29167	3640
29.30000	3656
29.30833	3674
29.31667	3693
29.32500	3713
29.33333	3732
29.34167	3751
29.35000	3771
29.35833	3794
29.36667	3817
29.37500	3839
29.38333	3862
29.39167	3883
29.40000	3904
29.40833	3924
29.41667	3947
29.42500	3971
29.43333	3996
29.44167	4024
29.45000	4050
29.45833	4077
29.46667	4104
29.47500	4132
29.48333	4164
29.49167	4197
29.50000	4235
29.50833	4274
29.51667	4314
29.52500	4356
29.53333	4398
29.54167	4443
29.55000	4487
29.55833	4532
29.56667	4578
29.57500	4625
29.58333	4675
29.59167	4726
29.60000	4781
29.60833	4838
29.61667	4897
29.62500	4958
29.63333	5021
29.64167	5089
29.65000	5159
29.65833	5233
29.66667	5310
29.67500	5391
29.68333	5477
29.69167	5563
29.70000	5655
29.70833	5748
29.71667	5846
29.72500	5947
29.73333	6051
29.74167	6164
29.75000	6279
29.75833	6402
29.76667	6530
29.77500	6664
29.78333	6807
29.79167	6956
29.80000	7117
29.80833	7283
29.81667	7458
29.82500	7640
29.83333	7826
29.84167	8022
29.85000	8222
29.85833	8436
29.86667	8659
29.87500	8892
29.88333	9140
29.89167	9394
29.90000	9664
29.90833	9941
29.91667	10233
29.92500	10540
29.93333	10856
29.94167	11193
29.95000	11534
29.95833	11893
29.96667	12262
29.97500	12643
29.98333	13045
29.99167	13457
30.00000	13897
30.00833	14347
30.01667	14816
30.02500	15304
30.03333	15799
30.04167	16324
30.05000	16857
30.05833	17420
30.06667	18000
30.07500	18593
30.08333	19213
30.09167	19836
30.10000	20490
30.10833	21150
30.11667	21832
30.12500	22536
30.13333	23249
30.14167	23999
30.15000	24754
30.15833	25543
30.16667	26346
30.17500	27162
30.18333	28009
30.19167	28852
30.20000	29731
30.20833	30612
30.21667	31514
30.22500	32438
30.23333	33364
30.24167	34330
30.25000	35289
30.25833	36276
30.26667	37272
30.27500	38275
30.28333	39310
30.29167	40331
30.30000	41384
30.30833	42426
30.31667	43479
30.32500	44545
30.33333	45601
30.34167	46692
30.35000	47766
30.35833	48860
30.36667	49952
30.37500	51035
30.38333	52135
30.39167	53208
30.40000	54300
30.40833	55370
30.41667	56442
30.42500	57518
30.43333	58568
30.44167	59635
30.45000	60670
30.45833	61710
30.46667	62734
30.47500	63737
30.48333	64742
30.49167	65707
30.50000	66673
30.50833	67606
30.51667	68524
30.52500	69433
30.53333	70308
30.54167	71185
30.55000	72021
30.55833	72842
30.56667	73633
30.57500	74387
30.58333	75124
30.59167	75816
30.60000	76494
30.60833	77134
30.61667	77745
30.62500	78331
30.63333	78873
30.64167	79392
30.65000	79865
30.65833	80309
30.66667	80717
30.67500	81087
30.68333	81429
30.69167	81725
30.70000	81987
30.70833	82208
30.71667	82388
30.72500	82534
30.73333	82640
30.74167	82711
30.75000	82746
30.75833	82742
30.76667	82704
30.77500	82629
30.78333	82517
30.79167	82370
30.80000	82178
30.80833	81952
30.81667	81686
30.82500	81384
30.83333	81052
30.84167	80678
30.85000	80280
30.85833	79843
30.86667	79376
30.87500	78878
30.88333	78338
30.89167	77776
30.90000	77165
30.90833	76534
30.91667	75872
30.92500	75179
30.93333	74473
30.94167	73726
30.95000	72973
30.95833	72188
30.96667	71389
30.97500	70578
30.98333	69735
30.99167	68889
31.00000	67999
31.00833	67101
31.01667	66179
31.02500	65235
31.03333	64296
31.04167	63325
31.05000	62368
31.05833	61389
31.06667	60408
31.07500	59427
31.08333	58421
31.09167	57429
31.10000	56406
31.10833	55392
31.11667	54371
31.12500	53339
31.13333	52326
31.14167	51289
31.15000	50280
31.15833	49262
31.16667	48254
31.17500	47259
31.18333	46248
31.19167	45263
31.20000	44259
31.20833	43273
31.21667	42290
31.22500	41309
31.23333	40358
31.24167	39399
31.25000	38476
31.25833	37555
31.26667	36651
31.27500	35761
31.28333	34861
31.29167	33991
31.30000	33111
31.30833	32258
31.31667	31417
31.32500	30587
31.33333	29790
31.34167	28994
31.35000	28232
31.35833	27474
31.36667	26732
31.37500	26006
31.38333	25277
31.39167	24578
31.40000	23879
31.40833	23207
31.41667	22551
31.42500	21908
31.43333	21292
31.44167	20679
31.45000	20093
31.45833	19515
31.46667	18952
31.47500	18407
31.48333	17865
31.49167	17348
31.50000	16833
31.50833	16339
31.51667	15858
31.52500	15387
31.53333	14940
31.54167	14496
31.55000	14075
31.55833	13659
31.56667	13258
31.57500	12871
31.58333	12490
31.59167	12128
31.60000	11770
31.60833	11428
31.61667	11097
31.62500	10776
31.63333	10473
31.64167	10174
31.65000	9889
31.65833	9607
31.66667	9333
31.67500	9071
31.68333	8814
31.69167	8573
31.70000	8333
31.70833	8089
31.71667	7854
31.72500	7636
31.73333	7435
31.74167	7242
31.75000	7054
31.75833	6875
31.76667	6702
31.77500	6535
31.78333	6377
31.79167	6233
31.80000	6087
31.80833	5931
31.81667	5783
31.82500	5652
31.83333	5534
31.84167	5417
31.85000	5303
31.85833	5186
31.86667	5068
31.87500	4953
31.88333	4839
31.89167	4733
31.90000	4630
31.90833	4535
31.91667	4447
31.92500	4363
31.93333	4284
31.94167	4205
31.95000	4129
31.95833	4051
31.96667	3975
31.97500	3902
31.98333	3831
31.99167	3767
32.00000	3706
32.00833	3651
32.01667	3598
32.02500	3548
32.03333	3499
32.04167	3449
32.05000	3400
32.05833	3349
32.06667	3300
32.07500	3254
32.08333	3212
32.09167	3174
32.10000	3139
32.10833	3105
32.11667	3070
32.12500	3035
32.13333	3001
32.14167	2970
32.15000	2941
32.15833	2914
32.16667	2888
32.17500	2862
32.18333	2836
32.19167	2810
32.20000	2786
32.20833	2762
32.21667	2739
32.22500	2716
32.23333	2697
32.24167	2679
32.25000	2665
32.25833	2653
32.26667	2641
32.27500	2629
32.28333	2617
32.29167	2606
32.30000	2596
32.30833	2587
32.31667	2580
32.32500	2572
32.33333	2565
32.34167	2558
32.35000	2551
32.35833	2546
32.36667	2542
32.37500	2541
32.38333	2541
32.39167	2544
32.40000	2548
32.40833	2552
32.41667	2555
32.42500	2556
32.43333	2558
32.44167	2563
32.45000	2570
32.45833	2581
32.46667	2594
32.47500	2607
32.48333	2619
32.49167	2632
32.50000	2645
32.50833	2660
32.51667	2677
32.52500	2696
32.53333	2718
32.54167	2742
32.55000	2767
32.55833	2792
32.56667	2817
32.57500	2842
32.58333	2870
32.59167	2899
32.60000	2932
32.60833	2968
32.61667	3006
32.62500	3048
32.63333	3091
32.64167	3138
32.65000	3184
32.65833	3229
32.66667	3273
32.67500	3318
32.68333	3366
32.69167	3416
32.70000	3472
32.70833	3527
32.71667	3582
32.72500	3635
32.73333	3688
32.74167	3743
32.75000	3801
32.75833	3864
32.76667	3931
32.77500	4000
32.78333	4073
32.79167	4146
32.80000	4221
32.80833	4297
32.81667	4375
32.82500	4455
32.83333	4535
32.84167	4618
32.85000	4701
32.85833	4788
32.86667	4877
32.87500	4967
32.88333	5061
32.89167	5154
32.90000	5252
32.90833	5349
32.91667	5448
32.92500	5548
32.93333	5647
32.94167	5751
32.95000	5854
32.95833	5959
32.96667	6065
32.97500	6173
32.98333	6287
32.99167	6400
33.00000	6517
33.00833	6630
33.01667	6741
33.02500	6851
33.03333	6961
33.04167	7077
33.05000	7194
33.05833	7313
33.06667	7434
33.07500	7555
33.08333	7680
33.09167	7801
33.10000	7923
33.10833	8042
33.11667	8162
33.12500	8283
33.13333	8403
33.14167	8528
33.15000	8651
33.15833	8772
33.16667	8891
33.17500	9009
33.18333	9129
33.19167	9249
33.20000	9373
33.20833	9497
33.21667	9621
33.22500	9745
33.23333	9864
33.24167	9984
33.25000	10100
33.25833	10215
33.26667	10328
33.27500	10437
33.28333	10547
33.29167	10652
33.30000	10760
33.30833	10865
33.31667	10970
33.32500	11074
33.33333	11173
33.34167	11270
33.35000	11363
33.35833	11456
33.36667	11548
33.37500	11638
33.38333	11729
33.39167	11816
33.40000	11904
33.40833	11987
33.41667	12068
33.42500	12146
33.43333	12219
33.44167	12291
33.45000	12359
33.45833	12426
33.46667	12492
33.47500	12553
33.48333	12611
33.49167	12663
33.50000	12712
33.50833	12755
33.51667	12794
33.52500	12831
33.53333	12865
33.54167	12898
33.55000	12929
33.55833	12959
33.56667	12987
33.57500	13011
33.58333	13032
33.59167	13050
33.60000	13065
33.60833	13077
33.61667	13088
33.62500	13095
33.63333	13099
33.64167	13097
33.65000	13091
33.65833	13078
33.66667	13060
33.67500	13038
33.68333	13013
33.69167	12985
33.70000	12955
33.70833	12924
33.71667	12889
33.72500	12851
33.73333	12810
33.74167	12765
33.75000	12719
33.75833	12671
33.76667	12623
33.77500	12573
33.78333	12519
33.79167	12464
33.80000	12403
33.80833	12340
33.81667	12274
33.82500	12204
33.83333	12133
33.84167	12056
33.85000	11978
33.85833	11896
33.86667	11812
33.87500	11728
33.88333	11643
33.89167	11557
33.90000	11468
33.90833	11377
33.91667	11282
33.92500	11183
33.93333	11086
33.94167	10986
33.95000	10888
33.95833	10788
33.96667	10685
33.97500	10578
33.98333	10465
33.99167	10355
34.00000	10246
34.00833	10139
34.01667	10032
34.02500	9922
34.03333	9812
34.04167	9696
34.05000	9580
34.05833	9464
34.06667	9349
34.07500	9236
34.08333	9120
34.09167	9006
34.10000	8886
34.10833	8767
34.11667	8646
34.12500	8524
34.13333	8406
34.14167	8288
34.15000	8174
34.15833	8057
34.16667	7941
34.17500	7825
34.18333	7708
34.19167	7594
34.20000	7478
34.20833	7362
34.21667	7246
34.22500	7129
34.23333	7015
34.24167	6901
34.25000	6791
34.25833	6680
34.26667	6570
34.27500	6459
34.28333	6344
34.29167	6231
34.30000	6117
34.30833	6007
34.31667	5898
34.32500	5792
34.33333	5690
34.34167	5589
34.35000	5491
34.35833	5394
34.36667	5297
34.37500	5201
34.38333	5104
34.39167	5009
34.40000	4913
34.40833	4820
34.41667	4727
34.42500	4634
34.43333	4543
34.44167	4449
34.45000	4357
34.45833	4266
34.46667	4178
34.47500	4097
34.48333	4018
34.49167	3942
34.50000	3864
34.50833	3785
34.51667	3706
34.52500	3626
34.53333	3552
34.54167	3479
34.55000	3409
34.55833	3339
34.56667	3268
34.57500	3197
34.58333	3125
34.59167	3055
34.60000	2985
34.60833	2920
34.61667	2860
34.62500	2804
34.63333	2751
34.64167	2699
34.65000	2647
34.65833	2591
34.66667	2534
34.67500	2476
34.68333	2419
34.69167	2366
34.70000	2317
34.70833	2270
34.71667	2223
34.72500	2176
34.73333	2131
34.74167	2084
34.75000	2038
34.75833	1993
34.76667	1949
34.77500	1907
34.78333	1863
34.79167	1823
34.80000	1783
34.80833	1746
34.81667	1709
34.82500	1671
34.83333	1635
34.84167	1601
34.85000	1569
34.85833	1538
34.86667	1509
34.87500	1479
34.88333	1447
34.89167	1416
34.90000	1384
34.90833	1353
34.91667	1325
34.92500	1299
34.93333	1275
34.94167	1252
34.95000	1230
34.95833	1208
34.96667	1187
34.97500	1165
34.98333	1142
34.99167	1119
35.00000	1097
35.00833	1075
35.01667	1056
35.02500	1038
35.03333	1020
35.04167	1001
35.05000	982
35.05833	961
35.06667	940
35.07500	921
35.08333	902
35.09167	884
35.10000	866
35.10833	848
35.11667	831
35.12500	815
35.13333	800
35.14167	786
35.15000	775
35.15833	766
35.16667	759
35.17500	752
35.18333	744
35.19167	735
35.20000	723
35.20833	709
35.21667	694
35.22500	677
35.23333	661
35.24167	645
35.25000	630
35.25833	618
35.26667	608
35.27500	598
35.28333	589
35.29167	579
35.30000	568
35.30833	557
35.31667	547
35.32500	539
35.33333	531
35.34167	525
35.35000	519
35.35833	512
35.36667	505
35.37500	499
35.38333	493
35.39167	487
35.40000	482
35.40833	478
35.41667	474
35.42500	469
35.43333	463
35.44167	456
35.45000	449
35.45833	441
35.46667	432
35.47500	424
35.48333	415
35.49167	408
35.50000	402
35.50833	397
35.51667	393
35.52500	388
35.53333	384
35.54167	379
35.55000	376
35.55833	373
35.56667	371
35.57500	369
35.58333	366
35.59167	362
35.60000	355
35.60833	349
35.61667	343
35.62500	339
35.63333	336
35.64167	333
35.65000	329
35.65833	323
35.66667	318
35.67500	313
35.68333	309
35.69167	306
35.70000	302
35.70833	298
35.71667	293
35.72500	289
35.73333	287
35.74167	285
35.75000	285
35.75833	283
35.76667	280
35.77500	278
35.78333	275
35.79167	272
35.80000	269
35.80833	266
35.81667	263
35.82500	260
35.83333	258
35.84167	258
35.85000	259
35.85833	258
35.86667	256
35.87500	253
35.88333	249
35.89167	246
35.90000	243
35.90833	239
35.91667	234
35.92500	227
35.93333	222
35.94167	219
35.95000	219
35.95833	222
35.96667	225
35.97500	226
35.98333	225
35.99167	222
36.00000	218
36.00833	215
36.01667	214
36.02500	216
36.03333	219
36.04167	222
36.05000	223
36.05833	220
36.06667	216
36.07500	212
36.08333	210
36.09167	210
36.10000	211
36.10833	212
36.11667	210
36.12500	206
36.13333	200
36.14167	194
36.15000	188
36.15833	183
36.16667	181
36.17500	182
36.18333	188
36.19167	194
36.20000	199
36.20833	201
36.21667	199
36.22500	194
36.23333	189
36.24167	185
36.25000	183
36.25833	181
36.26667	180
36.27500	181
36.28333	182
36.29167	185
36.30000	187
36.30833	190
36.31667	191
36.32500	189
36.33333	187
36.34167	184
36.35000	181
36.35833	177
36.36667	174
36.37500	171
36.38333	169
36.39167	168
36.40000	170
36.40833	172
36.41667	172
36.42500	169
36.43333	165
36.44167	159
36.45000	154
36.45833	153
36.46667	153
36.47500	155
36.48333	157
36.49167	159
36.50000	161
36.50833	161
36.51667	160
36.52500	158
36.53333	156
36.54167	154
36.55000	153
36.55833	153
36.56667	155
36.57500	159
36.58333	163
36.59167	166
36.60000	169
36.60833	171
36.61667	172
36.62500	172
36.63333	171
36.64167	171
36.65000	170
36.65833	169
36.66667	166
36.67500	165
36.68333	164
36.69167	165
36.70000	168
36.70833	170
36.71667	169
36.72500	165
36.73333	158
36.74167	150
36.75000	144
36.75833	143
36.76667	145
36.77500	149
36.78333	152
36.79167	153
36.80000	152
36.80833	151
36.81667	150
36.82500	151
36.83333	152
36.84167	153
36.85000	154
36.85833	153
36.86667	150
36.87500	149
36.88333	150
36.89167	152
36.90000	154
36.90833	158
36.91667	160
36.92500	163
36.93333	164
36.94167	165
36.95000	165
36.95833	164
36.96667	162
36.97500	162
36.98333	163
36.99167	164
37.00000	164
37.00833	162
37.01667	158
37.02500	154
37.03333	150
37.04167	147
37.05000	146
37.05833	146
37.06667	147
37.07500	147
37.08333	148
37.09167	149
37.10000	150
37.10833	152
37.11667	153
37.12500	155
37.13333	154
37.14167	152
37.15000	150
37.15833	148
37.16667	147
37.17500	147
37.18333	148
37.19167	149
37.20000	150
37.20833	153
37.21667	156
37.22500	159
37.23333	161
37.24167	160
37.25000	157
37.25833	156
37.26667	157
37.27500	160
37.28333	164
37.29167	167
37.30000	166
37.30833	164
37.31667	163
37.32500	166
37.33333	171
37.34167	178
37.35000	183
37.35833	187
37.36667	189
37.37500	188
37.38333	185
37.39167	181
37.40000	180
37.40833	181
37.41667	185
37.42500	190
37.43333	195
37.44167	199
37.45000	201
37.45833	201
37.46667	199
37.47500	199
37.48333	201
37.49167	205
37.50000	210
37.50833	217
37.51667	224
37.52500	229
37.53333	232
37.54167	232
37.55000	230
37.55833	227
37.56667	225
37.57500	226
37.58333	231
37.59167	239
37.60000	248
37.60833	256
37.61667	264
37.62500	269
37.63333	274
37.64167	277
37.65000	279
37.65833	281
37.66667	283
37.67500	286
37.68333	290
37.69167	296
37.70000	304
37.70833	313
37.71667	322
37.72500	330
37.73333	336
37.74167	337
37.75000	336
37.75833	334
37.76667	333
37.77500	334
37.78333	338
37.79167	345
37.80000	355
37.80833	366
37.81667	376
37.82500	385
37.83333	392
37.84167	395
37.85000	397
37.85833	399
37.86667	402
37.87500	405
37.88333	407
37.89167	410
37.90000	415
37.90833	420
37.91667	427
37.92500	433
37.93333	436
37.94167	437
37.95000	436
37.95833	434
37.96667	435
37.97500	440
37.98333	449
37.99167	460
38.00000	472
38.00833	482
38.01667	489
38.02500	493
38.03333	496
38.04167	500
38.05000	503
38.05833	505
38.06667	508
38.07500	511
38.08333	515
38.09167	517
38.10000	516
38.10833	513
38.11667	509
38.12500	506
38.13333	506
38.14167	510
38.15000	517
38.15833	525
38.16667	532
38.17500	537
38.18333	540
38.19167	543
38.20000	546
38.20833	549
38.21667	552
38.22500	553
38.23333	553
38.24167	550
38.25000	546
38.25833	540
38.26667	536
38.27500	533
38.28333	533
38.29167	535
38.30000	538
38.30833	541
38.31667	543
38.32500	542
38.33333	540
38.34167	538
38.35000	536
38.35833	535
38.36667	535
38.37500	537
38.38333	539
38.39167	541
38.40000	541
38.40833	539
38.41667	539
38.42500	541
38.43333	544
38.44167	548
38.45000	550
38.45833	548
38.46667	544
38.47500	538
38.48333	532
38.49167	526
38.50000	519
38.50833	512
38.51667	506
38.52500	501
38.53333	498
38.54167	498
38.55000	500
38.55833	502
38.56667	504
38.57500	506
38.58333	508
38.59167	508
38.60000	507
38.60833	504
38.61667	499
38.62500	493
38.63333	488
38.64167	484
38.65000	482
38.65833	482
38.66667	482
38.67500	481
38.68333	478
38.69167	473
38.70000	468
38.70833	464
38.71667	461
38.72500	461
38.73333	461
38.74167	461
38.75000	459
38.75833	454
38.76667	449
38.77500	442
38.78333	435
38.79167	431
38.80000	431
38.80833	433
38.81667	433
38.82500	430
38.83333	426
38.84167	421
38.85000	417
38.85833	414
38.86667	412
38.87500	411
38.88333	410
38.89167	412
38.90000	415
38.90833	419
38.91667	421
38.92500	422
38.93333	421
38.94167	417
38.95000	413
38.95833	408
38.96667	402
38.97500	398
38.98333	397
38.99167	397
39.00000	397
39.00833	398
39.01667	398
39.02500	398
39.03333	397
39.04167	396
39.05000	394
39.05833	391
39.06667	388
39.07500	388
39.08333	392
39.09167	395
39.10000	397
39.10833	396
39.11667	395
39.12500	393
39.13333	393
39.14167	394
39.15000	395
39.15833	392
39.16667	388
39.17500	385
39.18333	383
39.19167	383
39.20000	385
39.20833	388
39.21667	391
39.22500	393
39.23333	394
39.24167	391
39.25000	386
39.25833	380
39.26667	373
39.27500	368
39.28333	365
39.29167	363
39.30000	363
39.30833	362
39.31667	362
39.32500	362
39.33333	362
39.34167	362
39.35000	365
39.35833	369
39.36667	375
39.37500	381
39.38333	388
39.39167	393
39.40000	395
39.40833	393
39.41667	390
39.42500	385
39.43333	380
39.44167	375
39.45000	371
39.45833	369
39.46667	367
39.47500	366
39.48333	367
39.49167	368
39.50000	368
39.50833	367
39.51667	367
39.52500	367
39.53333	366
39.54167	365
39.55000	364
39.55833	363
39.56667	364
39.57500	366
39.58333	369
39.59167	371
39.60000	371
39.60833	367
39.61667	362
39.62500	357
39.63333	354
39.64167	355
39.65000	358
39.65833	360
39.66667	362
39.67500	362
39.68333	361
39.69167	360
39.70000	358
39.70833	356
39.71667	353
39.72500	349
39.73333	348
39.74167	348
39.75000	351
39.75833	353
39.76667	353
39.77500	352
39.78333	349
39.79167	346
39.80000	344
39.80833	345
39.81667	346
39.82500	347
39.83333	348
39.84167	347
39.85000	345
39.85833	343
39.86667	342
39.87500	343
39.88333	345
39.89167	348
39.90000	351
39.90833	354
39.91667	355
39.92500	356
39.93333	357
39.94167	357
39.95000	356
39.95833	354
39.96667	353
39.97500	353
39.98333	357
39.99167	360
40.00000	363
40.00833	363
40.01667	362
40.02500	360
40.03333	361
40.04167	364
40.05000	369
40.05833	373
40.06667	376
40.07500	377
40.08333	375
40.09167	373
40.10000	372
40.10833	370
40.11667	367
40.12500	363
40.13333	361
40.14167	360
40.15000	361
40.15833	361
40.16667	362
40.17500	362
40.18333	364
40.19167	366
40.20000	370
40.20833	374
40.21667	375
40.22500	374
40.23333	373
40.24167	373
40.25000	373
40.25833	374
40.26667	375
40.27500	374
40.28333	371
40.29167	368
40.30000	366
40.30833	365
40.31667	368
40.32500	375
40.33333	384
40.34167	395
40.35000	405
40.35833	413
40.36667	420
40.37500	423
40.38333	424
40.39167	425
40.40000	430
40.40833	436
40.41667	441
40.42500	444
40.43333	445
40.44167	445
40.45000	448
40.45833	454
40.46667	462
40.47500	469
40.48333	475
40.49167	481
40.50000	486
40.50833	490
40.51667	493
40.52500	496
40.53333	500
40.54167	505
40.55000	513
40.55833	524
40.56667	538
40.57500	551
40.58333	564
40.59167	576
40.60000	587
40.60833	600
40.61667	616
40.62500	636
40.63333	655
40.64167	673
40.65000	690
40.65833	707
40.66667	723
40.67500	739
40.68333	757
40.69167	775
40.70000	793
40.70833	813
40.71667	835
40.72500	860
40.73333	889
40.74167	922
40.75000	956
40.75833	990
40.76667	1025
40.77500	1060
40.78333	1097
40.79167	1136
40.80000	1177
40.80833	1219
40.81667	1261
40.82500	1305
40.83333	1350
40.84167	1399
40.85000	1450
40.85833	1502
40.86667	1555
40.87500	1611
40.88333	1672
40.89167	1737
40.90000	1810
40.90833	1885
40.91667	1960
40.92500	2036
40.93333	2110
40.94167	2187
40.95000	2266
40.95833	2349
40.96667	2436
40.97500	2525
40.98333	2619
40.99167	2713
41.00000	2810
41.00833	2910
41.01667	3017
41.02500	3131
41.03333	3247
41.04167	3370
41.05000	3492
41.05833	3616
41.06667	3740
41.07500	3866
41.08333	3998
41.09167	4133
41.10000	4275
41.10833	4419
41.11667	4566
41.12500	4717
41.13333	4865
41.14167	5016
41.15000	5165
41.15833	5318
41.16667	5474
41.17500	5632
41.18333	5796
41.19167	5960
41.20000	6130
41.20833	6299
41.21667	6469
41.22500	6641
41.23333	6808
41.24167	6978
41.25000	7144
41.25833	7313
41.26667	7484
41.27500	7656
41.28333	7834
41.29167	8008
41.30000	8185
41.30833	8359
41.31667	8534
41.32500	8711
41.33333	8886
41.34167	9067
41.35000	9243
41.35833	9416
41.36667	9585
41.37500	9748
41.38333	9913
41.39167	10075
41.40000	10241
41.40833	10404
41.41667	10564
41.42500	10721
41.43333	10869
41.44167	11015
41.45000	11154
41.45833	11291
41.46667	11427
41.47500	11561
41.48333	11699
41.49167	11832
41.50000	11964
41.50833	12089
41.51667	12206
41.52500	12317
41.53333	12420
41.54167	12520
41.55000	12615
41.55833	12709
41.56667	12802
41.57500	12892
41.58333	12981
41.59167	13064
41.60000	13141
41.60833	13211
41.61667	13273
41.62500	13328
41.63333	13375
41.64167	13416
41.65000	13451
41.65833	13482
41.66667	13511
41.67500	13537
41.68333	13559
41.69167	13573
41.70000	13578
41.70833	13577
41.71667	13574
41.72500	13569
41.73333	13561
41.74167	13547
41.75000	13525
41.75833	13493
41.76667	13452
41.77500	13408
41.78333	13361
41.79167	13312
41.80000	13260
41.80833	13205
41.81667	13143
41.82500	13075
41.83333	13002
41.84167	12920
41.85000	12836
41.85833	12748
41.86667	12658
41.87500	12565
41.88333	12466
41.89167	12364
41.90000	12254
41.90833	12142
41.91667	12028
41.92500	11909
41.93333	11788
41.94167	11659
41.95000	11529
41.95833	11394
41.96667	11256
41.97500	11114
41.98333	10965
41.99167	10816
42.00000	10663
42.00833	10512
42.01667	10362
42.02500	10212
42.03333	10062
42.04167	9906
42.05000	9749
42.05833	9586
42.06667	9419
42.07500	9253
42.08333	9083
42.09167	8921
42.10000	8759
42.10833	8599
42.11667	8437
42.12500	8270
42.13333	8104
42.14167	7933
42.15000	7766
42.15833	7599
42.16667	7435
42.17500	7273
42.18333	7108
42.19167	6948
42.20000	6787
42.20833	6629
42.21667	6470
42.22500	6308
42.23333	6150
42.24167	5989
42.25000	5833
42.25833	5679
42.26667	5527
42.27500	5380
42.28333	5231
42.29167	5087
42.30000	4944
42.30833	4805
42.31667	4669
42.32500	4533
42.33333	4403
42.34167	4273
42.35000	4148
42.35833	4023
42.36667	3901
42.37500	3783
42.38333	3667
42.39167	3556
42.40000	3445
42.40833	3339
42.41667	3233
42.42500	3128
42.43333	3026
42.44167	2923
42.45000	2826
42.45833	2732
42.46667	2642
42.47500	2556
42.48333	2472
42.49167	2390
42.50000	2306
42.50833	2224
42.51667	2144
42.52500	2066
42.53333	1992
42.54167	1920
42.55000	1853
42.55833	1788
42.56667	1726
42.57500	1668
42.58333	1610
42.59167	1555
42.60000	1498
42.60833	1442
42.61667	1388
42.62500	1336
42.63333	1287
42.64167	1241
42.65000	1198
42.65833	1156
42.66667	1116
42.67500	1077
42.68333	1038
42.69167	1001
42.70000	965
42.70833	931
42.71667	899
42.72500	868
42.73333	838
42.74167	809
42.75000	782
42.75833	754
42.76667	729
42.77500	705
42.78333	683
42.79167	663
42.80000	643
42.80833	624
42.81667	604
42.82500	583
42.83333	562
42.84167	539
42.85000	516
42.85833	494
42.86667	473
42.87500	455
42.88333	440
42.89167	428
42.90000	418
42.90833	409
42.91667	399
42.92500	389
42.93333	379
42.94167	367
42.95000	356
42.95833	346
42.96667	337
42.97500	329
42.98333	319
42.99167	309
43.00000	299
43.00833	290
43.01667	284
43.02500	280
43.03333	275
43.04167	268
43.05000	260
43.05833	251
43.06667	242
43.07500	234
43.08333	227
43.09167	221
43.10000	215
43.10833	210
43.11667	205
43.12500	201
43.13333	197
43.14167	193
43.15000	189
43.15833	185
43.16667	180
43.17500	174
43.18333	166
43.19167	160
43.20000	155
43.20833	152
43.21667	150
43.22500	147
43.23333	144
43.24167	139
43.25000	135
43.25833	132
43.26667	129
43.27500	128
43.28333	126
43.29167	124
43.30000	121
43.30833	118
43.31667	115
43.32500	113
43.33333	111
43.34167	107
43.35000	102
43.35833	96
43.36667	91
43.37500	88
43.38333	88
43.39167	90
43.40000	93
43.40833	95
43.41667	98
43.42500	99
43.43333	99
43.44167	97
43.45000	93
43.45833	90
43.46667	88
43.47500	88
43.48333	92
43.49167	97
43.50000	100
43.50833	103
43.51667	102
43.52500	98
43.53333	92
43.54167	85
43.55000	79
43.55833	74
43.56667	71
43.57500	70
43.58333	72
43.59167	74
43.60000	77
43.60833	79
43.61667	80
43.62500	78
43.63333	74
43.64167	69
43.65000	64
43.65833	60
43.66667	59
43.67500	59
43.68333	59
43.69167	60
43.70000	61
43.70833	63
43.71667	68
43.72500	73
43.73333	76
43.74167	77
43.75000	76
43.75833	75
43.76667	74
43.77500	73
43.78333	71
43.79167	67
43.80000	62
43.80833	57
43.81667	56
43.82500	59
43.83333	62
43.84167	66
43.85000	67
43.85833	64
43.86667	59
43.87500	55
43.88333	55
43.89167	57
43.90000	59
43.90833	59
43.91667	58
43.92500	54
43.93333	51
43.94167	50
43.95000	50
43.95833	50
43.96667	50
43.97500	51
43.98333	54
43.99167	57
44.00000	63
44.00833	68
44.01667	73
44.02500	77
44.03333	80
44.04167	80
44.05000	78
44.05833	74
44.06667	70
44.07500	66
44.08333	65
44.09167	65
44.10000	66
44.10833	68
44.11667	69
44.12500	69
44.13333	70
44.14167	71
44.15000	72
44.15833	74
44.16667	76
44.17500	77
44.18333	76
44.19167	75
44.20000	73
44.20833	72
44.21667	71
44.22500	71
44.23333	71
44.24167	71
44.25000	71
44.25833	72
44.26667	75
44.27500	78
44.28333	80
44.29167	80
44.30000	78
44.30833	76
44.31667	76
44.32500	77
44.33333	78
44.34167	78
44.35000	77
44.35833	74
44.36667	71
44.37500	68
44.38333	67
44.39167	67
44.40000	67
44.40833	69
44.41667	72
44.42500	76
44.43333	81
44.44167	85
44.45000	87
44.45833	87
44.46667	85
44.47500	83
44.48333	84
44.49167	85
44.50000	88
44.50833	92
44.51667	95
44.52500	97
44.53333	99
44.54167	101
44.55000	103
44.55833	104
44.56667	105
44.57500	106
44.58333	106
44.59167	106
44.60000	106
44.60833	108
44.61667	109
44.62500	110
44.63333	110
44.64167	109
44.65000	109
44.65833	111
44.66667	115
44.67500	120
44.68333	125
44.69167	129
44.70000	131
44.70833	132
44.71667	130
44.72500	127
44.73333	124
44.74167	123
44.75000	124
44.75833	125
44.76667	127
44.77500	128
44.78333	128
44.79167	128
44.80000	130
44.80833	133
44.81667	134
44.82500	133
44.83333	130
44.84167	125
44.85000	120
44.85833	116
44.86667	115
44.87500	115
44.88333	116
44.89167	118
44.90000	119
44.90833	120
44.91667	121
44.92500	122
44.93333	124
44.94167	126
44.95000	130
44.95833	134
44.96667	137
44.97500	139
44.98333	140
44.99167	138
45.00000	135
45.00833	131
45.01667	127
45.02500	125
45.03333	123
45.04167	123
45.05000	124
45.05833	122
45.06667	119
45.07500	115
45.08333	111
45.09167	107
45.10000	104
45.10833	103
45.11667	102
45.12500	103
45.13333	104
45.14167	104
45.15000	105
45.15833	104
45.16667	103
45.17500	102
45.18333	101
45.19167	99
45.20000	97
45.20833	94
45.21667	91
45.22500	90
45.23333	91
45.24167	93
45.25000	95
45.25833	95
45.26667	92
45.27500	87
45.28333	79
45.29167	72
45.30000	65
45.30833	61
45.31667	57
45.32500	54
45.33333	53
45.34167	53
45.35000	56
45.35833	59
45.36667	61
45.37500	59
45.38333	55
45.39167	48
45.40000	42
45.40833	36
45.41667	32
45.42500	30
45.43333	28
45.44167	26
45.45000	24
45.45833	22
45.46667	22
45.47500	23
45.48333	25
45.49167	27
45.50000	27
45.50833	26
45.51667	25
45.52500	23
45.53333	22
45.54167	19
45.55000	17
45.55833	15
45.56667	14
45.57500	13
45.58333	14
45.59167	13
45.60000	9
45.60833	4
45.61667	-2
45.62500	-8
45.63333	-13
45.64167	-19
45.65000	-24
45.65833	-29
45.66667	-34
45.67500	-38
45.68333	-42
45.69167	-44
45.70000	-47
45.70833	-49
45.71667	-52
45.72500	-54
45.73333	-56
45.74167	-57
45.75000	-59
45.75833	-59
45.76667	-58
45.77500	-57
45.78333	-56
45.79167	-56
45.80000	-56
45.80833	-55
45.81667	-55
45.82500	-55
45.83333	-57
45.84167	-60
45.85000	-63
45.85833	-66
45.86667	-68
45.87500	-70
45.88333	-71
45.89167	-74
45.90000	-78
45.90833	-84
45.91667	-91
45.92500	-97
45.93333	-100
45.94167	-100
45.95000	-99
45.95833	-98
45.96667	-97
45.97500	-98
45.98333	-100
45.99167	-101
46.00000	-103
46.00833	-104
46.01667	-105
46.02500	-105
46.03333	-106
46.04167	-108
46.05000	-111
46.05833	-115
46.06667	-118
46.07500	-119
46.08333	-119
46.09167	-119
46.10000	-121
46.10833	-125
46.11667	-130
46.12500	-134
46.13333	-136
46.14167	-134
46.15000	-131
46.15833	-129
46.16667	-130
46.17500	-133
46.18333	-138
46.19167	-140
46.20000	-139
46.20833	-135
46.21667	-132
46.22500	-130
46.23333	-133
46.24167	-140
46.25000	-149
46.25833	-156
46.26667	-162
46.27500	-166
46.28333	-168
46.29167	-169
46.30000	-169
46.30833	-168
46.31667	-167
46.32500	-165
46.33333	-164
46.34167	-165
46.35000	-168
46.35833	-171
46.36667	-174
46.37500	-175
46.38333	-175
46.39167	-174
46.40000	-172
46.40833	-172
46.41667	-172
46.42500	-174
46.43333	-176
46.44167	-179
46.45000	-180
46.45833	-182
46.46667	-182
46.47500	-181
46.48333	-179
46.49167	-178
46.50000	-178
46.50833	-178
46.51667	-178
46.52500	-176
46.53333	-173
46.54167	-170
46.55000	-169
46.55833	-172
46.56667	-177
46.57500	-181
46.58333	-184
46.59167	-186
46.60000	-188
46.60833	-191
46.61667	-194
46.62500	-197
46.63333	-199
46.64167	-198
46.65000	-196
46.65833	-194
46.66667	-193
46.67500	-193
46.68333	-194
46.69167	-195
46.70000	-194
46.70833	-193
46.71667	-193
46.72500	-195
46.73333	-198
46.74167	-201
46.75000	-203
46.75833	-202
46.76667	-198
46.77500	-195
46.78333	-191
46.79167	-188
46.80000	-188
46.80833	-191
46.81667	-196
46.82500	-204
46.83333	-209
46.84167	-213
46.85000	-213
46.85833	-212
46.86667	-210
46.87500	-209
46.88333	-208
46.89167	-210
46.90000	-213
46.90833	-217
46.91667	-220
46.92500	-221
46.93333	-220
46.94167	-218
46.95000	-215
46.95833	-214
46.96667	-214
46.97500	-214
46.98333	-214
46.99167	-212
47.00000	-209
47.00833	-206
47.01667	-204
47.02500	-206
47.03333	-208
47.04167	-210
47.05000	-211
47.05833	-211
47.06667	-210
47.07500	-213
47.08333	-220
47.09167	-228
47.10000	-235
47.10833	-240
47.11667	-241
47.12500	-240
47.13333	-237
47.14167	-234
47.15000	-231
47.15833	-228
47.16667	-225
47.17500	-221
47.18333	-217
47.19167	-213
47.20000	-211
47.20833	-211
47.21667	-213
47.22500	-216
47.23333	-219
47.24167	-220
47.25000	-221
47.25833	-221
47.26667	-221
47.27500	-224
47.28333	-229
47.29167	-234
47.30000	-238
47.30833	-238
47.31667	-233
47.32500	-225
47.33333	-217
47.34167	-211
47.35000	-208
47.35833	-207
47.36667	-208
47.37500	-209
47.38333	-210
47.39167	-210
47.40000	-211
47.40833	-213
47.41667	-214
47.42500	-214
47.43333	-213
47.44167	-212
47.45000	-209
47.45833	-206
47.46667	-202
47.47500	-197
47.48333	-191
47.49167	-186
47.50000	-183
47.50833	-185
47.51667	-189
47.52500	-194
47.53333	-198
47.54167	-201
47.55000	-204
47.55833	-208
47.56667	-212
47.57500	-216
47.58333	-218
47.59167	-217
47.60000	-213
47.60833	-208
47.61667	-204
47.62500	-201
47.63333	-199
47.64167	-196
47.65000	-192
47.65833	-189
47.66667	-188
47.67500	-188
47.68333	-190
47.69167	-191
47.70000	-191
47.70833	-190
47.71667	-190
47.72500	-191
47.73333	-194
47.74167	-196
47.75000	-197
47.75833	-195
47.76667	-191
47.77500	-187
47.78333	-182
47.79167	-180
47.80000	-179
47.80833	-181
47.81667	-185
47.82500	-189
47.83333	-191
47.84167	-189
47.85000	-185
47.85833	-180
47.86667	-175
47.87500	-171
47.88333	-168
47.89167	-166
47.90000	-165
47.90833	-165
47.91667	-166
47.92500	-169
47.93333	-171
47.94167	-173
47.95000	-175
47.95833	-176
47.96667	-175
47.97500	-172
47.98333	-168
47.99167	-162
48.00000	-157
48.00833	-151
48.01667	-146
48.02500	-141
48.03333	-136
48.04167	-133
48.05000	-130
48.05833	-127
48.06667	-125
48.07500	-123
48.08333	-121
48.09167	-120
48.10000	-119
48.10833	-117
48.11667	-116
48.12500	-115
48.13333	-113
48.14167	-110
48.15000	-107
48.15833	-102
48.16667	-98
48.17500	-95
48.18333	-94
48.19167	-95
48.20000	-97
48.20833	-98
48.21667	-97
48.22500	-94
48.23333	-88
48.24167	-82
48.25000	-75
48.25833	-70
48.26667	-66
48.27500	-64
48.28333	-64
48.29167	-66
48.30000	-67
48.30833	-66
48.31667	-64
48.32500	-59
48.33333	-55
48.34167	-52
48.35000	-50
48.35833	-48
48.36667	-46
48.37500	-44
48.38333	-41
48.39167	-39
48.40000	-37
48.40833	-34
48.41667	-31
48.42500	-27
48.43333	-24
48.44167	-22
48.45000	-21
48.45833	-20
48.46667	-20
48.47500	-19
48.48333	-18
48.49167	-15
48.50000	-12
48.50833	-8
48.51667	-5
48.52500	-3
48.53333	-1
48.54167	-0
48.55000	0
48.55833	2
48.56667	4
48.57500	7
48.58333	10
48.59167	13
48.60000	16
48.60833	17
48.61667	19
48.62500	21
48.63333	22
48.64167	23
48.65000	23
48.65833	22
48.66667	21
48.67500	19
48.68333	20
48.69167	22
48.70000	25
48.70833	27
48.71667	28
48.72500	28
48.73333	29
48.74167	31
48.75000	34
48.75833	36
48.76667	36
48.77500	34
48.78333	32
48.79167	31
48.80000	34
48.80833	39
48.81667	44
48.82500	49
48.83333	51
48.84167	50
48.85000	47
48.85833	42
48.86667	38
48.87500	34
48.88333	32
48.89167	32
48.90000	32
48.90833	32
48.91667	33
48.92500	36
48.93333	38
48.94167	39
48.95000	41
48.95833	41
48.96667	40
48.97500	39
48.98333	37
48.99167	35
49.00000	32
49.00833	29
49.01667	26
49.02500	22
49.03333	18
49.04167	14
49.05000	10
49.05833	8
49.06667	6
49.07500	4
49.08333	4
49.09167	5
49.10000	7
49.10833	10
49.11667	14
49.12500	17
49.13333	20
49.14167	22
49.15000	20
49.15833	16
49.16667	9
49.17500	4
49.18333	-1
49.19167	-3
49.20000	-3
49.20833	-2
49.21667	-2
49.22500	-4
49.23333	-6
49.24167	-9
49.25000	-12
49.25833	-14
49.26667	-14
49.27500	-15
49.28333	-17
49.29167	-19
49.30000	-20
49.30833	-22
49.31667	-24
49.32500	-25
49.33333	-28
49.34167	-29
49.35000	-31
49.35833	-33
49.36667	-34
49.37500	-36
49.38333	-37
49.39167	-36
49.40000	-32
49.40833	-27
49.41667	-23
49.42500	-22
49.43333	-22
49.44167	-24
49.45000	-26
49.45833	-29
49.46667	-33
49.47500	-38
49.48333	-44
49.49167	-49
49.50000	-52
49.50833	-54
49.51667	-56
49.52500	-57
49.53333	-57
49.54167	-58
49.55000	-57
49.55833	-56
49.56667	-54
49.57500	-53
49.58333	-54
49.59167	-57
49.60000	-60
49.60833	-64
49.61667	-65
49.62500	-65
49.63333	-64
49.64167	-65
49.65000	-68
49.65833	-72
49.66667	-76
49.67500	-80
49.68333	-82
49.69167	-82
49.70000	-81
49.70833	-79
49.71667	-78
49.72500	-77
49.73333	-77
49.74167	-79
49.75000	-82
49.75833	-85
49.76667	-88
49.77500	-90
49.78333	-90
49.79167	-91
49.80000	-92
49.80833	-96
49.81667	-100
49.82500	-103
49.83333	-106
49.84167	-107
49.85000	-107
49.85833	-106
49.86667	-106
49.87500	-105
49.88333	-105
49.89167	-106
49.90000	-108
49.90833	-109
49.91667	-110
49.92500	-112
49.93333	-114
49.94167	-116
49.95000	-118
49.95833	-117
49.96667	-114
49.97500	-112
49.98333	-111
49.99167	-112
50.00000	-116
50.00833	-121
50.01667	-125
50.02500	-128
50.03333	-131
50.04167	-133
50.05000	-136
50.05833	-139
50.06667	-141
50.07500	-141
50.08333	-139
50.09167	-136
50.10000	-134
50.10833	-135
50.11667	-137
50.12500	-140
50.13333	-142
50.14167	-143
50.15000	-142
50.15833	-138
50.16667	-133
50.17500	-129
50.18333	-126
50.19167	-124
50.20000	-125
50.20833	-128
50.21667	-132
50.22500	-136
50.23333	-139
50.24167	-141
50.25000	-142
50.25833	-139
50.26667	-137
50.27500	-135
50.28333	-134
50.29167	-134
50.30000	-135
50.30833	-135
50.31667	-136
50.32500	-136
50.33333	-137
50.34167	-138
50.35000	-140
50.35833	-140
50.36667	-140
50.37500	-138
50.38333	-136
50.39167	-134
50.40000	-132
50.40833	-132
50.41667	-132
50.42500	-133
50.43333	-135
50.44167	-138
50.45000	-140
50.45833	-142
50.46667	-144
50.47500	-147
50.48333	-152
50.49167	-158
50.50000	-163
50.50833	-167
50.51667	-168
50.52500	-166
50.53333	-164
50.54167	-162
50.55000	-160
50.55833	-157
50.56667	-153
50.57500	-148
50.58333	-144
50.59167	-141
50.60000	-139
50.60833	-140
50.61667	-144
50.62500	-149
50.63333	-155
50.64167	-160
50.65000	-162
50.65833	-162
50.66667	-160
50.67500	-158
50.68333	-155
50.69167	-153
50.70000	-152
50.70833	-151
50.71667	-152
50.72500	-153
50.73333	-153
50.74167	-151
50.75000	-147
50.75833	-142
50.76667	-139
50.77500	-138
50.78333	-141
50.79167	-145
50.80000	-149
50.80833	-153
50.81667	-156
50.82500	-156
50.83333	-154
50.84167	-150
50.85000	-144
50.85833	-139
50.86667	-134
50.87500	-132
50.88333	-132
50.89167	-133
50.90000	-137
50.90833	-140
50.91667	-141
50.92500	-140
50.93333	-137
50.94167	-134
50.95000	-132
50.95833	-132
50.96667	-133
50.97500	-134
50.98333	-135
50.99167	-135
51.00000	-135
51.00833	-135
51.01667	-134
51.02500	-131
51.03333	-127
51.04167	-120
51.05000	-113
51.05833	-106
51.06667	-98
51.07500	-89
51.08333	-80
51.09167	-72
51.10000	-66
51.10833	-60
51.11667	-54
51.12500	-47
51.13333	-39
51.14167	-30
51.15000	-21
51.15833	-13
51.16667	-4
51.17500	6
51.18333	18
51.19167	31
51.20000	44
51.20833	58
51.21667	70
51.22500	82
51.23333	94
51.24167	106
51.25000	118
51.25833	132
51.26667	149
51.27500	170
51.28333	194
51.29167	218
51.30000	241
51.30833	263
51.31667	284
51.32500	307
51.33333	332
51.34167	360
51.35000	389
51.35833	418
51.36667	448
51.37500	480
51.38333	515
51.39167	553
51.40000	596
51.40833	639
51.41667	680
51.42500	721
51.43333	761
51.44167	803
51.45000	847
51.45833	895
51.46667	948
51.47500	1003
51.48333	1063
51.49167	1123
51.50000	1187
51.50833	1251
51.51667	1317
51.52500	1386
51.53333	1458
51.54167	1535
51.55000	1615
51.55833	1699
51.56667	1785
51.57500	1868
51.58333	1951
51.59167	2033
51.60000	2120
51.60833	2211
51.61667	2308
51.62500	2413
51.63333	2519
51.64167	2630
51.65000	2742
51.65833	2860
51.66667	2982
51.67500	3108
51.68333	3241
51.69167	3374
51.70000	3511
51.70833	3649
51.71667	3788
51.72500	3931
51.73333	4075
51.74167	4226
51.75000	4381
51.75833	4543
51.76667	4710
51.77500	4880
51.78333	5058
51.79167	5234
51.80000	5415
51.80833	5599
51.81667	5787
51.82500	5982
51.83333	6177
51.84167	6381
51.85000	6585
51.85833	6795
51.86667	7010
51.87500	7227
51.88333	7452
51.89167	7675
51.90000	7905
51.90833	8136
51.91667	8371
51.92500	8615
51.93333	8857
51.94167	9110
51.95000	9362
51.95833	9620
51.96667	9882
51.97500	10143
51.98333	10412
51.99167	10680
52.00000	10956
52.00833	11234
52.01667	11515
52.02500	11802
52.03333	12085
52.04167	12375
52.05000	12662
52.05833	12956
52.06667	13256
52.07500	13557
52.08333	13869
52.09167	14178
52.10000	14494
52.10833	14809
52.11667	15121
52.12500	15438
52.13333	15749
52.14167	16066
52.15000	16380
52.15833	16700
52.16667	17023
52.17500	17342
52.18333	17670
52.19167	17992
52.20000	18321
52.20833	18650
52.21667	18980
52.22500	19315
52.23333	19644
52.24167	19979
52.25000	20307
52.25833	20637
52.26667	20966
52.27500	21289
52.28333	21618
52.29167	21939
52.30000	22266
52.30833	22590
52.31667	22911
52.32500	23236
52.33333	23552
52.34167	23873
52.35000	24189
52.35833	24506
52.36667	24825
52.37500	25137
52.38333	25454
52.39167	25759
52.40000	26067
52.40833	26369
52.41667	26669
52.42500	26970
52.43333	27261
52.44167	27555
52.45000	27839
52.45833	28121
52.46667	28402
52.47500	28676
52.48333	28952
52.49167	29217
52.50000	29484
52.50833	29744
52.51667	29999
52.52500	30252
52.53333	30496
52.54167	30741
52.55000	30977
52.55833	31212
52.56667	31443
52.57500	31665
52.58333	31883
52.59167	32090
52.60000	32293
52.60833	32491
52.61667	32686
52.62500	32881
52.63333	33068
52.64167	33253
52.65000	33427
52.65833	33594
52.66667	33753
52.67500	33904
52.68333	34052
52.69167	34191
52.70000	34328
52.70833	34457
52.71667	34580
52.72500	34697
52.73333	34806
52.74167	34910
52.75000	35006
52.75833	35096
52.76667	35180
52.77500	35256
52.78333	35329
52.79167	35393
52.80000	35451
52.80833	35501
52.81667	35544
52.82500	35582
52.83333	35614
52.84167	35641
52.85000	35661
52.85833	35673
52.86667	35676
52.87500	35672
52.88333	35661
52.89167	35643
52.90000	35617
52.90833	35586
52.91667	35549
52.92500	35507
52.93333	35462
52.94167	35413
52.95000	35361
52.95833	35304
52.96667	35239
52.97500	35167
52.98333	35085
52.99167	34997
53.00000	34899
53.00833	34797
53.01667	34692
53.02500	34582
53.03333	34469
53.04167	34349
53.05000	34225
53.05833	34093
53.06667	33956
53.07500	33816
53.08333	33669
53.09167	33520
53.10000	33363
53.10833	33202
53.11667	33036
53.12500	32864
53.13333	32692
53.14167	32513
53.15000	32335
53.15833	32155
53.16667	31971
53.17500	31787
53.18333	31594
53.19167	31402
53.20000	31201
53.20833	30997
53.21667	30787
53.22500	30570
53.23333	30356
53.24167	30134
53.25000	29918
53.25833	29700
53.26667	29481
53.27500	29260
53.28333	29029
53.29167	28800
53.30000	28564
53.30833	28329
53.31667	28095
53.32500	27859
53.33333	27625
53.34167	27383
53.35000	27144
53.35833	26901
53.36667	26658
53.37500	26417
53.38333	26170
53.39167	25926
53.40000	25674
53.40833	25423
53.41667	25176
53.42500	24928
53.43333	24688
53.44167	24443
53.45000	24202
53.45833	23957
53.46667	23708
53.47500	23464
53.48333	23217
53.49167	22975
53.50000	22730
53.50833	22486
53.51667	22243
53.52500	21995
53.53333	21754
53.54167	21508
53.55000	21268
53.55833	21025
53.56667	20783
53.57500	20546
53.58333	20306
53.59167	20073
53.60000	19838
53.60833	19607
53.61667	19379
53.62500	19149
53.63333	18927
53.64167	18703
53.65000	18484
53.65833	18262
53.66667	18039
53.67500	17818
53.68333	17593
53.69167	17375
53.70000	17155
53.70833	16939
53.71667	16727
53.72500	16515
53.73333	16311
53.74167	16105
53.75000	15904
53.75833	15702
53.76667	15499
53.77500	15301
53.78333	15101
53.79167	14908
53.80000	14714
53.80833	14523
53.81667	14334
53.82500	14143
53.83333	13960
53.84167	13776
53.85000	13598
53.85833	13421
53.86667	13244
53.87500	13071
53.88333	12895
53.89167	12727
53.90000	12557
53.90833	12391
53.91667	12225
53.92500	12058
53.93333	11897
53.94167	11734
53.95000	11576
53.95833	11419
53.96667	11264
53.97500	11113
53.98333	10960
53.99167	10814
54.00000	10671
54.00833	10534
54.01667	10398
54.02500	10261
54.03333	10125
54.04167	9987
54.05000	9852
54.05833	9719
54.06667	9589
54.07500	9463
54.08333	9338
54.09167	9217
54.10000	9098
54.10833	8981
54.11667	8864
54.12500	8745
54.13333	8629
54.14167	8510
54.15000	8394
54.15833	8279
54.16667	8167
54.17500	8060
54.18333	7955
54.19167	7855
54.20000	7756
54.20833	7657
54.21667	7557
54.22500	7454
54.23333	7356
54.24167	7258
54.25000	7165
54.25833	7076
54.26667	6989
54.27500	6903
54.28333	6813
54.29167	6725
54.30000	6636
54.30833	6551
54.31667	6467
54.32500	6385
54.33333	6305
54.34167	6225
54.35000	6147
54.35833	6071
54.36667	5995
54.37500	5921
54.38333	5845
54.39167	5772
54.40000	5697
54.40833	5625
54.41667	5554
54.42500	5485
54.43333	5419
54.44167	5354
54.45000	5292
54.45833	5229
54.46667	5166
54.47500	5105
54.48333	5041
54.49167	4980
54.50000	4917
54.50833	4856
54.51667	4797
54.52500	4739
54.53333	4684
54.54167	4629
54.55000	4575
54.55833	4519
54.56667	4464
54.57500	4410
54.58333	4356
54.59167	4304
54.60000	4252
54.60833	4201
54.61667	4153
54.62500	4106
54.63333	4064
54.64167	4023
54.65000	3984
54.65833	3944
54.66667	3903
54.67500	3861
54.68333	3817
54.69167	3775
54.70000	3732
54.70833	3689
54.71667	3648
54.72500	3606
54.73333	3566
54.74167	3528
54.75000	3491
54.75833	3453
54.76667	3414
54.77500	3375
54.78333	3338
54.79167	3303
54.80000	3271
54.80833	3240
54.81667	3209
54.82500	3177
54.83333	3143
54.84167	3106
54.85000	3069
54.85833	3031
54.86667	2993
54.87500	2958
54.88333	2927
54.89167	2899
54.90000	2874
54.90833	2850
54.91667	2824
54.92500	2797
54.93333	2769
54.94167	2739
54.95000	2709
54.95833	2680
54.96667	2651
54.97500	2625
54.98333	2599
54.99167	2575
55.00000	2553
55.00833	2533
55.01667	2512
55.02500	2490
55.03333	2467
55.04167	2442
55.05000	2417
55.05833	2390
55.06667	2363
55.07500	2338
55.08333	2314
55.09167	2293
55.10000	2273
55.10833	2254
55.11667	2233
55.12500	2210
55.13333	2187
55.14167	2164
55.15000	2143
55.15833	2124
55.16667	2107
55.17500	2091
55.18333	2075
55.19167	2060
55.20000	2044
55.20833	2028
55.21667	2010
55.22500	1992
55.23333	1973
55.24167	1953
55.25000	1935
55.25833	1920
55.26667	1905
55.27500	1891
55.28333	1876
55.29167	1858
55.30000	1839
55.30833	1818
55.31667	1799
55.32500	1779
55.33333	1763
55.34167	1747
55.35000	1732
55.35833	1719
55.36667	1707
55.37500	1696
55.38333	1682
55.39167	1665
55.40000	1649
55.40833	1634
55.41667	1621
55.42500	1608
55.43333	1596
55.44167	1583
55.45000	1571
55.45833	1559
55.46667	1545
55.47500	1530
55.48333	1515
55.49167	1500
55.50000	1486
55.50833	1471
55.51667	1459
55.52500	1449
55.53333	1441
55.54167	1431
55.55000	1421
55.55833	1410
55.56667	1398
55.57500	1388
55.58333	1377
55.59167	1367
55.60000	1355
55.60833	1343
55.61667	1332
55.62500	1320
55.63333	1308
55.64167	1297
55.65000	1286
55.65833	1274
55.66667	1260
55.67500	1246
55.68333	1234
55.69167	1225
55.70000	1218
55.70833	1213
55.71667	1208
55.72500	1203
55.73333	1198
55.74167	1191
55.75000	1181
55.75833	1169
55.76667	1157
55.77500	1147
55.78333	1140
55.79167	1134
55.80000	1127
55.80833	1120
55.81667	1113
55.82500	1103
55.83333	1094
55.84167	1085
55.85000	1077
55.85833	1069
55.86667	1059
55.87500	1050
55.88333	1042
55.89167	1034
55.90000	1028
55.90833	1023
55.91667	1018
55.92500	1014
55.93333	1010
55.94167	1004
55.95000	996
55.95833	986
55.96667	976
55.97500	967
55.98333	959
55.99167	950
56.00000	942
56.00833	934
56.01667	926
56.02500	918
56.03333	910
56.04167	902
56.05000	895
56.05833	887
56.06667	880
56.07500	873
56.08333	869
56.09167	866
56.10000	863
56.10833	861
56.11667	858
56.12500	855
56.13333	851
56.14167	845
56.15000	837
56.15833	830
56.16667	823
56.17500	816
56.18333	808
56.19167	800
56.20000	791
56.20833	782
56.21667	775
56.22500	769
56.23333	764
56.24167	760
56.25000	756
56.25833	751
56.26667	746
56.27500	740
56.28333	732
56.29167	725
56.30000	719
56.30833	714
56.31667	710
56.32500	707
56.33333	701
56.34167	694
56.35000	685
56.35833	675
56.36667	666
56.37500	658
56.38333	651
56.39167	645
56.40000	639
56.40833	634
56.41667	630
56.42500	628
56.43333	626
56.44167	626
56.45000	627
56.45833	626
56.46667	624
56.47500	620
56.48333	616
56.49167	612
56.50000	608
56.50833	605
56.51667	601
56.52500	597
56.53333	592
56.54167	587
56.55000	583
56.55833	579
56.56667	575
56.57500	572
56.58333	569
56.59167	566
56.60000	564
56.60833	561
56.61667	559
56.62500	555
56.63333	551
56.64167	547
56.65000	543
56.65833	539
56.66667	535
56.67500	531
56.68333	528
56.69167	524
56.70000	520
56.70833	516
56.71667	511
56.72500	504
56.73333	498
56.74167	492
56.75000	488
56.75833	486
56.76667	487
56.77500	488
56.78333	489
56.79167	487
56.80000	483
56.80833	478
56.81667	474
56.82500	472
56.83333	469
56.84167	466
56.85000	460
56.85833	453
56.86667	445
56.87500	440
56.88333	437
56.89167	435
56.90000	433
56.90833	430
56.91667	427
56.92500	423
56.93333	420
56.94167	420
56.95000	420
56.95833	421
56.96667	421
56.97500	419
56.98333	413
56.99167	407
57.00000	401
57.00833	395
57.01667	391
57.02500	388
57.03333	386
57.04167	383
57.05000	380
57.05833	379
57.06667	378
57.07500	379
57.08333	380
57.09167	380
57.10000	380
57.10833	377
57.11667	372
57.12500	365
57.13333	358
57.14167	353
57.15000	351
57.15833	350
57.16667	351
57.17500	351
57.18333	350
57.19167	348
57.20000	344
57.20833	340
57.21667	334
57.22500	328
57.23333	323
57.24167	318
57.25000	314
57.25833	310
57.26667	306
57.27500	304
57.28333	303
57.29167	304
57.30000	305
57.30833	307
57.31667	306
57.32500	304
57.33333	300
57.34167	295
57.35000	292
57.35833	289
57.36667	288
57.37500	287
57.38333	285
57.39167	284
57.40000	282
57.40833	281
57.41667	281
57.42500	282
57.43333	283
57.44167	283
57.45000	280
57.45833	276
57.46667	270
57.47500	263
57.48333	257
57.49167	252
57.50000	250
57.50833	249
57.51667	247
57.52500	245
57.53333	243
57.54167	241
57.55000	239
57.55833	239
57.56667	239
57.57500	239
57.58333	238
57.59167	235
57.60000	233
57.60833	231
57.61667	229
57.62500	226
57.63333	223
57.64167	220
57.65000	218
57.65833	218
57.66667	219
57.67500	220
57.68333	218
57.69167	216
57.70000	215
57.70833	215
57.71667	216
57.72500	218
57.73333	219
57.74167	220
57.75000	220
57.75833	219
57.76667	218
57.77500	215
57.78333	212
57.79167	209
57.80000	210
57.80833	212
57.81667	213
57.82500	212
57.83333	209
57.84167	205
57.85000	199
57.85833	195
57.86667	192
57.87500	188
57.88333	183
57.89167	177
57.90000	173
57.90833	170
57.91667	168
57.92500	166
57.93333	165
57.94167	161
57.95000	159
57.95833	160
57.96667	163
57.97500	167
57.98333	169
57.99167	169
58.00000	164
58.00833	158
58.01667	152
58.02500	147
58.03333	145
58.04167	144
58.05000	144
58.05833	143
58.06667	141
58.07500	138
58.08333	137
58.09167	138
58.10000	141
58.10833	145
58.11667	148
58.12500	149
58.13333	148
58.14167	145
58.15000	141
58.15833	138
58.16667	136
58.17500	134
58.18333	134
58.19167	135
58.20000	137
58.20833	139
58.21667	140
58.22500	138
58.23333	135
58.24167	130
58.25000	126
58.25833	124
58.26667	124
58.27500	124
58.28333	124
58.29167	124
58.30000	122
58.30833	120
58.31667	117
58.32500	113
58.33333	108
58.34167	102
58.35000	97
58.35833	94
58.36667	93
58.37500	93
58.38333	93
58.39167	95
58.40000	96
58.40833	98
58.41667	100
58.42500	100
58.43333	100
58.44167	100
58.45000	101
58.45833	101
58.46667	100
58.47500	100
58.48333	99
58.49167	98
58.50000	97
58.50833	96
58.51667	94
58.52500	91
58.53333	89
58.54167	89
58.55000	89
58.55833	90
58.56667	89
58.57500	86
58.58333	84
58.59167	83
58.60000	85
58.60833	88
58.61667	91
58.62500	90
58.63333	87
58.64167	82
58.65000	77
58.65833	74
58.66667	72
58.67500	72
58.68333	70
58.69167	68
58.70000	66
58.70833	65
58.71667	65
58.72500	67
58.73333	70
58.74167	74
58.75000	77
58.75833	79
58.76667	80
58.77500	79
58.78333	77
58.79167	73
58.80000	70
58.80833	68
58.81667	66
58.82500	65
58.83333	64
58.84167	62
58.85000	60
58.85833	58
58.86667	58
58.87500	58
58.88333	58
58.89167	56
58.90000	54
58.90833	51
58.91667	47
58.92500	43
58.93333	38
58.94167	34
58.95000	31
58.95833	31
58.96667	34
58.97500	38
58.98333	42
58.99167	45
59.00000	48
59.00833	50
59.01667	51
59.02500	51
59.03333	50
59.04167	48
59.05000	45
59.05833	44
59.06667	43
59.07500	42
59.08333	40
59.09167	38
59.10000	35
59.10833	32
59.11667	28
59.12500	23
59.13333	19
59.14167	15
59.15000	13
59.15833	12
59.16667	12
59.17500	14
59.18333	16
59.19167	18
59.20000	20
59.20833	22
59.21667	21
59.22500	20
59.23333	19
59.24167	18
59.25000	18
59.25833	17
59.26667	15
59.27500	14
59.28333	15
59.29167	17
59.30000	22
59.30833	25
59.31667	26
59.32500	22
59.33333	16
59.34167	9
59.35000	3
59.35833	-1
59.36667	-3
59.37500	-4
59.38333	-4
59.39167	-4
59.40000	-5
59.40833	-6
59.41667	-8
59.42500	-9
59.43333	-9
59.44167	-10
59.45000	-9
59.45833	-7
59.46667	-5
59.47500	-4
59.48333	-2
59.49167	-1
59.50000	1
59.50833	4
59.51667	7
59.52500	9
59.53333	8
59.54167	5
59.55000	1
59.55833	-2
59.56667	-2
59.57500	0
59.58333	2
59.59167	3
59.60000	1
59.60833	-3
59.61667	-7
59.62500	-9
59.63333	-9
59.64167	-8
59.65000	-7
59.65833	-9
59.66667	-13
59.67500	-19
59.68333	-25
59.69167	-29
59.70000	-31
59.70833	-30
59.71667	-28
59.72500	-26
59.73333	-25
59.74167	-25
59.75000	-26
59.75833	-27
59.76667	-26
59.77500	-23
59.78333	-18
59.79167	-15
59.80000	-14
59.80833	-16
59.81667	-19
59.82500	-24
59.83333	-27
59.84167	-28
59.85000	-26
59.85833	-22
59.86667	-17
59.87500	-14
59.88333	-11
59.89167	-10
59.90000	-10
59.90833	-9
59.91667	-9
59.92500	-10
59.93333	-12
59.94167	-15
59.95000	-19
59.95833	-23
59.96667	-26
59.97500	-29
59.98333	-32
59.99167	-35
60.00000	-40
