# Supplementary material for: How J-chain ensures the assembly of immunoglobulin IgM pentamers
Source: EMBO J. 2024 Dec 4;44(2):505–33. doi: 10.1038/s44318-024-00317-9 (PMC11729874; doi:10.1038/s44318-024-00317-9)
Supplement: Supplementary file 5 — Source data Fig. 3 [file 44318_2024_317_MOESM5_ESM.zip › Figure 3/3B/repeat 2 Cu4 + JC/20231116 Cu4tp_JC_WT_0h_2.txt]

[Header]
Application Name	LCsolution
Version	1.25
Data File Name	D:\Xenia\JC Oligomerisation kinetics\20231116 Cu4tp_JC_WT_0h_2.lcd
Output Date	17.11.2023
Output Time	15:05:40

[Configuration]
# of Detectors	2
Detector ID	Detector A	Detector B
Detector Name	Detector A	Detector B
# of Channels	2	1

[LC Chromatogram(Detector A-Ch1)]
Interval(msec)	500
# of Points	7201
Start Time(min)	0.000
End Time(min)	60.000
Intensity Units	mV
Intensity Multiplier	0.001
Wavelength(nm)	280
R.Time (min)	Intensity
0.00000	-4
0.00833	-4
0.01667	1
0.02500	2
0.03333	2
0.04167	0
0.05000	-2
0.05833	-5
0.06667	-7
0.07500	-8
0.08333	-8
0.09167	-6
0.10000	-3
0.10833	1
0.11667	4
0.12500	7
0.13333	9
0.14167	11
0.15000	14
0.15833	16
0.16667	17
0.17500	18
0.18333	17
0.19167	15
0.20000	13
0.20833	10
0.21667	6
0.22500	2
0.23333	-4
0.24167	-9
0.25000	-13
0.25833	-13
0.26667	-9
0.27500	-5
0.28333	-1
0.29167	3
0.30000	5
0.30833	4
0.31667	4
0.32500	3
0.33333	2
0.34167	1
0.35000	1
0.35833	0
0.36667	-0
0.37500	-2
0.38333	-4
0.39167	-6
0.40000	-9
0.40833	-10
0.41667	-10
0.42500	-8
0.43333	-6
0.44167	-4
0.45000	-4
0.45833	-6
0.46667	-10
0.47500	-13
0.48333	-14
0.49167	-13
0.50000	-10
0.50833	-6
0.51667	-1
0.52500	3
0.53333	4
0.54167	4
0.55000	3
0.55833	2
0.56667	-0
0.57500	-1
0.58333	-0
0.59167	2
0.60000	5
0.60833	8
0.61667	12
0.62500	16
0.63333	18
0.64167	18
0.65000	15
0.65833	12
0.66667	8
0.67500	5
0.68333	4
0.69167	4
0.70000	2
0.70833	-1
0.71667	-3
0.72500	-5
0.73333	-6
0.74167	-6
0.75000	-5
0.75833	-4
0.76667	-2
0.77500	0
0.78333	2
0.79167	3
0.80000	3
0.80833	1
0.81667	0
0.82500	0
0.83333	2
0.84167	4
0.85000	5
0.85833	3
0.86667	-1
0.87500	-6
0.88333	-10
0.89167	-12
0.90000	-13
0.90833	-12
0.91667	-11
0.92500	-11
0.93333	-13
0.94167	-15
0.95000	-17
0.95833	-18
0.96667	-18
0.97500	-16
0.98333	-13
0.99167	-9
1.00000	-4
1.00833	0
1.01667	4
1.02500	7
1.03333	7
1.04167	5
1.05000	2
1.05833	-1
1.06667	-3
1.07500	-2
1.08333	-0
1.09167	2
1.10000	3
1.10833	3
1.11667	2
1.12500	0
1.13333	-2
1.14167	-4
1.15000	-5
1.15833	-3
1.16667	0
1.17500	3
1.18333	5
1.19167	6
1.20000	7
1.20833	9
1.21667	10
1.22500	8
1.23333	6
1.24167	2
1.25000	-2
1.25833	-4
1.26667	-4
1.27500	-3
1.28333	-2
1.29167	-2
1.30000	-1
1.30833	-1
1.31667	-0
1.32500	1
1.33333	2
1.34167	3
1.35000	4
1.35833	1
1.36667	-3
1.37500	-8
1.38333	-12
1.39167	-14
1.40000	-15
1.40833	-13
1.41667	-9
1.42500	-5
1.43333	-3
1.44167	-2
1.45000	-4
1.45833	-5
1.46667	-5
1.47500	-2
1.48333	2
1.49167	5
1.50000	7
1.50833	7
1.51667	4
1.52500	0
1.53333	-3
1.54167	-7
1.55000	-10
1.55833	-11
1.56667	-10
1.57500	-9
1.58333	-8
1.59167	-7
1.60000	-7
1.60833	-7
1.61667	-7
1.62500	-6
1.63333	-5
1.64167	-4
1.65000	-5
1.65833	-5
1.66667	-6
1.67500	-5
1.68333	-5
1.69167	-3
1.70000	-0
1.70833	2
1.71667	3
1.72500	3
1.73333	1
1.74167	-1
1.75000	-2
1.75833	-2
1.76667	1
1.77500	4
1.78333	7
1.79167	9
1.80000	11
1.80833	11
1.81667	11
1.82500	11
1.83333	10
1.84167	8
1.85000	5
1.85833	3
1.86667	-0
1.87500	-3
1.88333	-6
1.89167	-8
1.90000	-11
1.90833	-15
1.91667	-18
1.92500	-22
1.93333	-25
1.94167	-27
1.95000	-27
1.95833	-24
1.96667	-20
1.97500	-13
1.98333	-7
1.99167	-2
2.00000	-2
2.00833	-5
2.01667	-9
2.02500	-13
2.03333	-13
2.04167	-10
2.05000	-6
2.05833	-2
2.06667	-1
2.07500	-2
2.08333	-4
2.09167	-6
2.10000	-7
2.10833	-6
2.11667	-4
2.12500	-1
2.13333	1
2.14167	1
2.15000	-1
2.15833	-4
2.16667	-7
2.17500	-9
2.18333	-9
2.19167	-7
2.20000	-5
2.20833	-2
2.21667	0
2.22500	2
2.23333	4
2.24167	7
2.25000	7
2.25833	6
2.26667	2
2.27500	-2
2.28333	-4
2.29167	-3
2.30000	2
2.30833	8
2.31667	12
2.32500	14
2.33333	12
2.34167	8
2.35000	4
2.35833	-1
2.36667	-5
2.37500	-9
2.38333	-12
2.39167	-13
2.40000	-11
2.40833	-8
2.41667	-5
2.42500	-3
2.43333	-2
2.44167	-3
2.45000	-5
2.45833	-6
2.46667	-7
2.47500	-6
2.48333	-4
2.49167	-3
2.50000	-3
2.50833	-3
2.51667	-4
2.52500	-4
2.53333	-3
2.54167	-1
2.55000	0
2.55833	2
2.56667	2
2.57500	0
2.58333	-2
2.59167	-5
2.60000	-8
2.60833	-11
2.61667	-14
2.62500	-16
2.63333	-17
2.64167	-17
2.65000	-17
2.65833	-16
2.66667	-14
2.67500	-13
2.68333	-11
2.69167	-9
2.70000	-9
2.70833	-9
2.71667	-9
2.72500	-7
2.73333	-5
2.74167	-2
2.75000	0
2.75833	0
2.76667	-2
2.77500	-6
2.78333	-7
2.79167	-7
2.80000	-6
2.80833	-3
2.81667	-1
2.82500	-1
2.83333	-2
2.84167	-4
2.85000	-5
2.85833	-6
2.86667	-7
2.87500	-7
2.88333	-8
2.89167	-8
2.90000	-7
2.90833	-3
2.91667	1
2.92500	4
2.93333	6
2.94167	6
2.95000	5
2.95833	4
2.96667	3
2.97500	1
2.98333	-4
2.99167	-9
3.00000	-12
3.00833	-14
3.01667	-12
3.02500	-7
3.03333	-3
3.04167	0
3.05000	0
3.05833	0
3.06667	0
3.07500	2
3.08333	4
3.09167	7
3.10000	9
3.10833	10
3.11667	9
3.12500	7
3.13333	5
3.14167	4
3.15000	3
3.15833	2
3.16667	2
3.17500	1
3.18333	-0
3.19167	-1
3.20000	1
3.20833	4
3.21667	5
3.22500	5
3.23333	3
3.24167	2
3.25000	1
3.25833	1
3.26667	2
3.27500	2
3.28333	-1
3.29167	-4
3.30000	-6
3.30833	-7
3.31667	-5
3.32500	-1
3.33333	3
3.34167	5
3.35000	4
3.35833	2
3.36667	-0
3.37500	-2
3.38333	-3
3.39167	-2
3.40000	-1
3.40833	1
3.41667	2
3.42500	3
3.43333	4
3.44167	3
3.45000	1
3.45833	-3
3.46667	-8
3.47500	-12
3.48333	-14
3.49167	-13
3.50000	-11
3.50833	-8
3.51667	-6
3.52500	-5
3.53333	-5
3.54167	-6
3.55000	-7
3.55833	-8
3.56667	-8
3.57500	-9
3.58333	-9
3.59167	-8
3.60000	-7
3.60833	-6
3.61667	-4
3.62500	-3
3.63333	-2
3.64167	-0
3.65000	1
3.65833	3
3.66667	5
3.67500	6
3.68333	5
3.69167	4
3.70000	2
3.70833	-0
3.71667	-1
3.72500	-2
3.73333	-2
3.74167	-3
3.75000	-3
3.75833	-4
3.76667	-4
3.77500	-5
3.78333	-5
3.79167	-4
3.80000	-4
3.80833	-3
3.81667	-4
3.82500	-6
3.83333	-8
3.84167	-11
3.85000	-13
3.85833	-13
3.86667	-10
3.87500	-7
3.88333	-4
3.89167	-2
3.90000	-3
3.90833	-4
3.91667	-6
3.92500	-7
3.93333	-6
3.94167	-6
3.95000	-5
3.95833	-6
3.96667	-8
3.97500	-10
3.98333	-12
3.99167	-12
4.00000	-11
4.00833	-8
4.01667	-4
4.02500	0
4.03333	5
4.04167	7
4.05000	8
4.05833	8
4.06667	5
4.07500	2
4.08333	0
4.09167	-1
4.10000	-1
4.10833	0
4.11667	1
4.12500	1
4.13333	1
4.14167	1
4.15000	1
4.15833	2
4.16667	4
4.17500	6
4.18333	10
4.19167	13
4.20000	15
4.20833	17
4.21667	16
4.22500	12
4.23333	8
4.24167	4
4.25000	2
4.25833	2
4.26667	2
4.27500	3
4.28333	2
4.29167	1
4.30000	1
4.30833	0
4.31667	1
4.32500	3
4.33333	5
4.34167	6
4.35000	5
4.35833	2
4.36667	-0
4.37500	-3
4.38333	-5
4.39167	-6
4.40000	-5
4.40833	-4
4.41667	-1
4.42500	1
4.43333	2
4.44167	1
4.45000	0
4.45833	2
4.46667	5
4.47500	10
4.48333	14
4.49167	15
4.50000	13
4.50833	8
4.51667	3
4.52500	-1
4.53333	-4
4.54167	-5
4.55000	-5
4.55833	-7
4.56667	-11
4.57500	-15
4.58333	-18
4.59167	-20
4.60000	-17
4.60833	-12
4.61667	-7
4.62500	-3
4.63333	-1
4.64167	-1
4.65000	-4
4.65833	-6
4.66667	-8
4.67500	-9
4.68333	-9
4.69167	-8
4.70000	-7
4.70833	-7
4.71667	-7
4.72500	-8
4.73333	-8
4.74167	-7
4.75000	-6
4.75833	-6
4.76667	-7
4.77500	-8
4.78333	-7
4.79167	-4
4.80000	2
4.80833	10
4.81667	16
4.82500	21
4.83333	24
4.84167	25
4.85000	24
4.85833	22
4.86667	18
4.87500	14
4.88333	10
4.89167	7
4.90000	7
4.90833	8
4.91667	8
4.92500	6
4.93333	2
4.94167	-2
4.95000	-5
4.95833	-6
4.96667	-6
4.97500	-5
4.98333	-6
4.99167	-7
5.00000	-7
5.00833	-6
5.01667	-4
5.02500	-1
5.03333	2
5.04167	6
5.05000	8
5.05833	10
5.06667	12
5.07500	13
5.08333	12
5.09167	10
5.10000	7
5.10833	4
5.11667	2
5.12500	1
5.13333	0
5.14167	-0
5.15000	-1
5.15833	-2
5.16667	-4
5.17500	-4
5.18333	-1
5.19167	2
5.20000	6
5.20833	8
5.21667	10
5.22500	9
5.23333	9
5.24167	8
5.25000	9
5.25833	9
5.26667	9
5.27500	7
5.28333	5
5.29167	2
5.30000	-1
5.30833	-4
5.31667	-7
5.32500	-9
5.33333	-10
5.34167	-10
5.35000	-9
5.35833	-7
5.36667	-4
5.37500	-2
5.38333	-0
5.39167	0
5.40000	-2
5.40833	-6
5.41667	-11
5.42500	-15
5.43333	-17
5.44167	-19
5.45000	-18
5.45833	-15
5.46667	-10
5.47500	-3
5.48333	3
5.49167	8
5.50000	11
5.50833	11
5.51667	10
5.52500	6
5.53333	2
5.54167	-1
5.55000	-3
5.55833	-5
5.56667	-7
5.57500	-8
5.58333	-9
5.59167	-8
5.60000	-5
5.60833	0
5.61667	5
5.62500	10
5.63333	12
5.64167	12
5.65000	10
5.65833	9
5.66667	10
5.67500	12
5.68333	15
5.69167	16
5.70000	15
5.70833	12
5.71667	9
5.72500	5
5.73333	3
5.74167	1
5.75000	-1
5.75833	-2
5.76667	-3
5.77500	-2
5.78333	1
5.79167	4
5.80000	6
5.80833	7
5.81667	6
5.82500	5
5.83333	4
5.84167	2
5.85000	-2
5.85833	-6
5.86667	-10
5.87500	-12
5.88333	-11
5.89167	-8
5.90000	-4
5.90833	-0
5.91667	2
5.92500	3
5.93333	3
5.94167	4
5.95000	6
5.95833	8
5.96667	9
5.97500	10
5.98333	10
5.99167	9
6.00000	7
6.00833	4
6.01667	1
6.02500	-2
6.03333	-5
6.04167	-6
6.05000	-6
6.05833	-6
6.06667	-6
6.07500	-7
6.08333	-7
6.09167	-7
6.10000	-5
6.10833	-4
6.11667	-3
6.12500	-3
6.13333	-4
6.14167	-5
6.15000	-7
6.15833	-7
6.16667	-5
6.17500	-2
6.18333	2
6.19167	6
6.20000	8
6.20833	9
6.21667	9
6.22500	9
6.23333	10
6.24167	9
6.25000	7
6.25833	4
6.26667	-0
6.27500	-3
6.28333	-5
6.29167	-6
6.30000	-7
6.30833	-9
6.31667	-11
6.32500	-11
6.33333	-10
6.34167	-6
6.35000	-2
6.35833	2
6.36667	4
6.37500	5
6.38333	3
6.39167	1
6.40000	-3
6.40833	-5
6.41667	-7
6.42500	-7
6.43333	-5
6.44167	-1
6.45000	2
6.45833	4
6.46667	6
6.47500	5
6.48333	2
6.49167	-2
6.50000	-5
6.50833	-8
6.51667	-10
6.52500	-10
6.53333	-9
6.54167	-6
6.55000	-4
6.55833	-2
6.56667	-2
6.57500	-1
6.58333	2
6.59167	5
6.60000	9
6.60833	13
6.61667	16
6.62500	17
6.63333	16
6.64167	14
6.65000	13
6.65833	13
6.66667	14
6.67500	15
6.68333	13
6.69167	9
6.70000	3
6.70833	-3
6.71667	-7
6.72500	-7
6.73333	-7
6.74167	-6
6.75000	-5
6.75833	-6
6.76667	-7
6.77500	-8
6.78333	-8
6.79167	-7
6.80000	-3
6.80833	-1
6.81667	0
6.82500	-1
6.83333	-4
6.84167	-7
6.85000	-9
6.85833	-9
6.86667	-9
6.87500	-6
6.88333	-3
6.89167	1
6.90000	4
6.90833	7
6.91667	7
6.92500	6
6.93333	5
6.94167	3
6.95000	2
6.95833	1
6.96667	2
6.97500	2
6.98333	3
6.99167	4
7.00000	5
7.00833	4
7.01667	5
7.02500	6
7.03333	9
7.04167	11
7.05000	13
7.05833	14
7.06667	13
7.07500	12
7.08333	11
7.09167	11
7.10000	10
7.10833	8
7.11667	4
7.12500	-1
7.13333	-5
7.14167	-6
7.15000	-6
7.15833	-6
7.16667	-7
7.17500	-9
7.18333	-12
7.19167	-13
7.20000	-13
7.20833	-12
7.21667	-9
7.22500	-7
7.23333	-5
7.24167	-4
7.25000	-4
7.25833	-3
7.26667	-1
7.27500	0
7.28333	2
7.29167	3
7.30000	3
7.30833	2
7.31667	1
7.32500	1
7.33333	0
7.34167	1
7.35000	1
7.35833	1
7.36667	-1
7.37500	-2
7.38333	-2
7.39167	-2
7.40000	-0
7.40833	1
7.41667	1
7.42500	-1
7.43333	-3
7.44167	-5
7.45000	-5
7.45833	-3
7.46667	-0
7.47500	-0
7.48333	-3
7.49167	-8
7.50000	-14
7.50833	-19
7.51667	-21
7.52500	-20
7.53333	-18
7.54167	-15
7.55000	-13
7.55833	-10
7.56667	-9
7.57500	-7
7.58333	-4
7.59167	-2
7.60000	-1
7.60833	1
7.61667	4
7.62500	6
7.63333	8
7.64167	9
7.65000	9
7.65833	8
7.66667	6
7.67500	3
7.68333	-1
7.69167	-5
7.70000	-8
7.70833	-11
7.71667	-12
7.72500	-11
7.73333	-9
7.74167	-8
7.75000	-6
7.75833	-6
7.76667	-6
7.77500	-5
7.78333	-4
7.79167	-3
7.80000	-4
7.80833	-5
7.81667	-6
7.82500	-6
7.83333	-5
7.84167	-0
7.85000	5
7.85833	8
7.86667	9
7.87500	9
7.88333	9
7.89167	10
7.90000	9
7.90833	7
7.91667	5
7.92500	3
7.93333	2
7.94167	3
7.95000	4
7.95833	4
7.96667	1
7.97500	-3
7.98333	-5
7.99167	-6
8.00000	-5
8.00833	-2
8.01667	0
8.02500	1
8.03333	-1
8.04167	-3
8.05000	-6
8.05833	-8
8.06667	-8
8.07500	-7
8.08333	-4
8.09167	-3
8.10000	-5
8.10833	-7
8.11667	-9
8.12500	-9
8.13333	-7
8.14167	-4
8.15000	-1
8.15833	0
8.16667	-0
8.17500	-3
8.18333	-6
8.19167	-9
8.20000	-11
8.20833	-11
8.21667	-11
8.22500	-10
8.23333	-10
8.24167	-11
8.25000	-11
8.25833	-9
8.26667	-5
8.27500	-0
8.28333	5
8.29167	10
8.30000	14
8.30833	17
8.31667	17
8.32500	13
8.33333	8
8.34167	3
8.35000	-1
8.35833	-3
8.36667	-3
8.37500	-2
8.38333	-1
8.39167	-1
8.40000	-1
8.40833	-1
8.41667	-0
8.42500	1
8.43333	3
8.44167	4
8.45000	5
8.45833	6
8.46667	5
8.47500	3
8.48333	1
8.49167	-1
8.50000	-2
8.50833	-1
8.51667	2
8.52500	5
8.53333	6
8.54167	4
8.55000	-2
8.55833	-5
8.56667	-6
8.57500	-4
8.58333	-1
8.59167	2
8.60000	2
8.60833	0
8.61667	-1
8.62500	-2
8.63333	-2
8.64167	-3
8.65000	-4
8.65833	-7
8.66667	-11
8.67500	-14
8.68333	-13
8.69167	-10
8.70000	-4
8.70833	4
8.71667	9
8.72500	11
8.73333	11
8.74167	9
8.75000	6
8.75833	3
8.76667	1
8.77500	-2
8.78333	-5
8.79167	-8
8.80000	-10
8.80833	-10
8.81667	-8
8.82500	-5
8.83333	-3
8.84167	-2
8.85000	-3
8.85833	-6
8.86667	-10
8.87500	-14
8.88333	-18
8.89167	-20
8.90000	-22
8.90833	-23
8.91667	-22
8.92500	-18
8.93333	-12
8.94167	-7
8.95000	-3
8.95833	-2
8.96667	-2
8.97500	-3
8.98333	-3
8.99167	-2
9.00000	-1
9.00833	0
9.01667	1
9.02500	0
9.03333	0
9.04167	-0
9.05000	1
9.05833	4
9.06667	9
9.07500	11
9.08333	11
9.09167	8
9.10000	4
9.10833	0
9.11667	-2
9.12500	-3
9.13333	-3
9.14167	-6
9.15000	-10
9.15833	-13
9.16667	-14
9.17500	-12
9.18333	-9
9.19167	-5
9.20000	-1
9.20833	1
9.21667	3
9.22500	4
9.23333	4
9.24167	2
9.25000	-0
9.25833	-1
9.26667	0
9.27500	3
9.28333	6
9.29167	9
9.30000	11
9.30833	11
9.31667	10
9.32500	10
9.33333	10
9.34167	10
9.35000	11
9.35833	12
9.36667	13
9.37500	12
9.38333	10
9.39167	8
9.40000	6
9.40833	4
9.41667	4
9.42500	6
9.43333	8
9.44167	8
9.45000	7
9.45833	7
9.46667	7
9.47500	8
9.48333	9
9.49167	9
9.50000	8
9.50833	5
9.51667	1
9.52500	-2
9.53333	-5
9.54167	-6
9.55000	-6
9.55833	-6
9.56667	-6
9.57500	-6
9.58333	-5
9.59167	-3
9.60000	1
9.60833	5
9.61667	7
9.62500	6
9.63333	3
9.64167	-1
9.65000	-4
9.65833	-4
9.66667	-3
9.67500	-1
9.68333	-1
9.69167	-3
9.70000	-5
9.70833	-9
9.71667	-12
9.72500	-14
9.73333	-15
9.74167	-15
9.75000	-14
9.75833	-11
9.76667	-8
9.77500	-5
9.78333	-3
9.79167	-1
9.80000	0
9.80833	1
9.81667	-0
9.82500	-3
9.83333	-7
9.84167	-11
9.85000	-13
9.85833	-14
9.86667	-13
9.87500	-11
9.88333	-9
9.89167	-7
9.90000	-6
9.90833	-5
9.91667	-5
9.92500	-5
9.93333	-5
9.94167	-4
9.95000	-2
9.95833	1
9.96667	5
9.97500	7
9.98333	6
9.99167	4
10.00000	1
10.00833	-3
10.01667	-6
10.02500	-7
10.03333	-8
10.04167	-5
10.05000	-1
10.05833	4
10.06667	9
10.07500	13
10.08333	13
10.09167	11
10.10000	7
10.10833	3
10.11667	1
10.12500	2
10.13333	4
10.14167	7
10.15000	9
10.15833	10
10.16667	10
10.17500	8
10.18333	5
10.19167	2
10.20000	-1
10.20833	-3
10.21667	-5
10.22500	-6
10.23333	-5
10.24167	-4
10.25000	-2
10.25833	1
10.26667	4
10.27500	9
10.28333	13
10.29167	16
10.30000	17
10.30833	15
10.31667	12
10.32500	9
10.33333	7
10.34167	7
10.35000	8
10.35833	10
10.36667	10
10.37500	9
10.38333	6
10.39167	3
10.40000	2
10.40833	2
10.41667	4
10.42500	7
10.43333	9
10.44167	11
10.45000	12
10.45833	9
10.46667	5
10.47500	1
10.48333	-1
10.49167	-1
10.50000	1
10.50833	4
10.51667	5
10.52500	4
10.53333	2
10.54167	-1
10.55000	-2
10.55833	-3
10.56667	-3
10.57500	-1
10.58333	1
10.59167	4
10.60000	6
10.60833	7
10.61667	7
10.62500	6
10.63333	4
10.64167	1
10.65000	-2
10.65833	-4
10.66667	-4
10.67500	-3
10.68333	-0
10.69167	2
10.70000	5
10.70833	7
10.71667	9
10.72500	10
10.73333	10
10.74167	8
10.75000	6
10.75833	4
10.76667	4
10.77500	4
10.78333	3
10.79167	2
10.80000	-1
10.80833	-4
10.81667	-4
10.82500	-2
10.83333	2
10.84167	6
10.85000	10
10.85833	13
10.86667	14
10.87500	14
10.88333	12
10.89167	8
10.90000	3
10.90833	-1
10.91667	-3
10.92500	-2
10.93333	0
10.94167	4
10.95000	8
10.95833	8
10.96667	6
10.97500	4
10.98333	1
10.99167	-1
11.00000	-1
11.00833	0
11.01667	2
11.02500	3
11.03333	5
11.04167	5
11.05000	4
11.05833	2
11.06667	1
11.07500	1
11.08333	2
11.09167	3
11.10000	3
11.10833	2
11.11667	0
11.12500	-3
11.13333	-6
11.14167	-9
11.15000	-12
11.15833	-13
11.16667	-11
11.17500	-9
11.18333	-5
11.19167	-2
11.20000	0
11.20833	1
11.21667	-0
11.22500	-4
11.23333	-9
11.24167	-13
11.25000	-17
11.25833	-17
11.26667	-14
11.27500	-10
11.28333	-3
11.29167	2
11.30000	6
11.30833	8
11.31667	7
11.32500	4
11.33333	1
11.34167	-2
11.35000	-2
11.35833	-2
11.36667	0
11.37500	1
11.38333	0
11.39167	-2
11.40000	-2
11.40833	-2
11.41667	-1
11.42500	1
11.43333	2
11.44167	0
11.45000	-2
11.45833	-3
11.46667	-3
11.47500	-2
11.48333	-0
11.49167	1
11.50000	2
11.50833	1
11.51667	-0
11.52500	-1
11.53333	-2
11.54167	-2
11.55000	-0
11.55833	2
11.56667	5
11.57500	7
11.58333	7
11.59167	6
11.60000	5
11.60833	3
11.61667	3
11.62500	3
11.63333	4
11.64167	5
11.65000	3
11.65833	-1
11.66667	-6
11.67500	-11
11.68333	-13
11.69167	-13
11.70000	-12
11.70833	-10
11.71667	-8
11.72500	-8
11.73333	-7
11.74167	-5
11.75000	-2
11.75833	1
11.76667	3
11.77500	3
11.78333	3
11.79167	2
11.80000	3
11.80833	5
11.81667	8
11.82500	12
11.83333	16
11.84167	17
11.85000	19
11.85833	19
11.86667	20
11.87500	21
11.88333	21
11.89167	19
11.90000	16
11.90833	13
11.91667	10
11.92500	8
11.93333	5
11.94167	1
11.95000	-4
11.95833	-7
11.96667	-9
11.97500	-10
11.98333	-7
11.99167	-4
12.00000	-1
12.00833	1
12.01667	4
12.02500	6
12.03333	8
12.04167	10
12.05000	12
12.05833	13
12.06667	12
12.07500	9
12.08333	6
12.09167	4
12.10000	2
12.10833	2
12.11667	2
12.12500	2
12.13333	4
12.14167	6
12.15000	9
12.15833	10
12.16667	10
12.17500	10
12.18333	10
12.19167	8
12.20000	7
12.20833	5
12.21667	4
12.22500	4
12.23333	3
12.24167	2
12.25000	0
12.25833	-2
12.26667	-3
12.27500	-4
12.28333	-1
12.29167	1
12.30000	3
12.30833	4
12.31667	5
12.32500	5
12.33333	5
12.34167	5
12.35000	5
12.35833	4
12.36667	4
12.37500	4
12.38333	3
12.39167	2
12.40000	-0
12.40833	-2
12.41667	-4
12.42500	-4
12.43333	-3
12.44167	-1
12.45000	1
12.45833	5
12.46667	8
12.47500	12
12.48333	14
12.49167	16
12.50000	17
12.50833	16
12.51667	15
12.52500	13
12.53333	12
12.54167	10
12.55000	7
12.55833	6
12.56667	4
12.57500	2
12.58333	-1
12.59167	-3
12.60000	-5
12.60833	-7
12.61667	-8
12.62500	-9
12.63333	-10
12.64167	-10
12.65000	-9
12.65833	-6
12.66667	-2
12.67500	2
12.68333	5
12.69167	6
12.70000	7
12.70833	6
12.71667	4
12.72500	3
12.73333	2
12.74167	2
12.75000	2
12.75833	2
12.76667	3
12.77500	4
12.78333	4
12.79167	3
12.80000	1
12.80833	-0
12.81667	0
12.82500	4
12.83333	8
12.84167	11
12.85000	11
12.85833	8
12.86667	4
12.87500	-0
12.88333	-2
12.89167	-3
12.90000	-3
12.90833	-2
12.91667	-0
12.92500	1
12.93333	2
12.94167	2
12.95000	2
12.95833	1
12.96667	-0
12.97500	-1
12.98333	-1
12.99167	0
13.00000	3
13.00833	5
13.01667	6
13.02500	7
13.03333	7
13.04167	8
13.05000	10
13.05833	12
13.06667	13
13.07500	13
13.08333	13
13.09167	11
13.10000	9
13.10833	7
13.11667	5
13.12500	2
13.13333	0
13.14167	-1
13.15000	-3
13.15833	-5
13.16667	-7
13.17500	-9
13.18333	-9
13.19167	-8
13.20000	-6
13.20833	-3
13.21667	-0
13.22500	2
13.23333	2
13.24167	2
13.25000	1
13.25833	-1
13.26667	-1
13.27500	-3
13.28333	-6
13.29167	-8
13.30000	-10
13.30833	-9
13.31667	-7
13.32500	-5
13.33333	-3
13.34167	-1
13.35000	1
13.35833	4
13.36667	9
13.37500	12
13.38333	14
13.39167	14
13.40000	12
13.40833	8
13.41667	5
13.42500	2
13.43333	1
13.44167	1
13.45000	2
13.45833	2
13.46667	1
13.47500	-1
13.48333	-5
13.49167	-7
13.50000	-8
13.50833	-6
13.51667	-2
13.52500	2
13.53333	4
13.54167	2
13.55000	-2
13.55833	-5
13.56667	-6
13.57500	-7
13.58333	-6
13.59167	-6
13.60000	-6
13.60833	-8
13.61667	-8
13.62500	-7
13.63333	-6
13.64167	-5
13.65000	-3
13.65833	-0
13.66667	3
13.67500	6
13.68333	10
13.69167	13
13.70000	14
13.70833	13
13.71667	13
13.72500	12
13.73333	12
13.74167	12
13.75000	10
13.75833	7
13.76667	4
13.77500	2
13.78333	1
13.79167	2
13.80000	5
13.80833	9
13.81667	12
13.82500	13
13.83333	13
13.84167	11
13.85000	9
13.85833	6
13.86667	5
13.87500	4
13.88333	7
13.89167	11
13.90000	16
13.90833	21
13.91667	23
13.92500	21
13.93333	19
13.94167	15
13.95000	11
13.95833	9
13.96667	8
13.97500	8
13.98333	10
13.99167	10
14.00000	8
14.00833	5
14.01667	1
14.02500	-0
14.03333	0
14.04167	3
14.05000	6
14.05833	7
14.06667	6
14.07500	5
14.08333	7
14.09167	11
14.10000	16
14.10833	20
14.11667	23
14.12500	24
14.13333	22
14.14167	20
14.15000	18
14.15833	17
14.16667	17
14.17500	16
14.18333	15
14.19167	13
14.20000	11
14.20833	10
14.21667	11
14.22500	14
14.23333	16
14.24167	15
14.25000	12
14.25833	9
14.26667	5
14.27500	3
14.28333	3
14.29167	5
14.30000	8
14.30833	12
14.31667	15
14.32500	18
14.33333	19
14.34167	17
14.35000	14
14.35833	9
14.36667	5
14.37500	2
14.38333	-0
14.39167	-1
14.40000	-0
14.40833	2
14.41667	5
14.42500	9
14.43333	11
14.44167	12
14.45000	9
14.45833	7
14.46667	4
14.47500	3
14.48333	5
14.49167	8
14.50000	11
14.50833	11
14.51667	9
14.52500	6
14.53333	3
14.54167	1
14.55000	2
14.55833	6
14.56667	10
14.57500	13
14.58333	13
14.59167	12
14.60000	8
14.60833	5
14.61667	3
14.62500	3
14.63333	5
14.64167	8
14.65000	10
14.65833	10
14.66667	9
14.67500	7
14.68333	4
14.69167	2
14.70000	2
14.70833	3
14.71667	5
14.72500	6
14.73333	8
14.74167	9
14.75000	9
14.75833	11
14.76667	13
14.77500	14
14.78333	13
14.79167	10
14.80000	8
14.80833	6
14.81667	5
14.82500	6
14.83333	7
14.84167	9
14.85000	11
14.85833	13
14.86667	15
14.87500	15
14.88333	15
14.89167	14
14.90000	13
14.90833	13
14.91667	11
14.92500	8
14.93333	4
14.94167	2
14.95000	1
14.95833	3
14.96667	9
14.97500	13
14.98333	15
14.99167	14
15.00000	11
15.00833	7
15.01667	4
15.02500	4
15.03333	5
15.04167	7
15.05000	9
15.05833	10
15.06667	10
15.07500	9
15.08333	8
15.09167	5
15.10000	2
15.10833	-1
15.11667	-4
15.12500	-6
15.13333	-6
15.14167	-5
15.15000	-4
15.15833	-3
15.16667	-2
15.17500	-1
15.18333	2
15.19167	7
15.20000	12
15.20833	17
15.21667	21
15.22500	23
15.23333	22
15.24167	20
15.25000	17
15.25833	12
15.26667	9
15.27500	8
15.28333	10
15.29167	13
15.30000	17
15.30833	21
15.31667	22
15.32500	22
15.33333	20
15.34167	17
15.35000	14
15.35833	10
15.36667	7
15.37500	4
15.38333	2
15.39167	1
15.40000	0
15.40833	1
15.41667	3
15.42500	5
15.43333	7
15.44167	9
15.45000	11
15.45833	11
15.46667	10
15.47500	9
15.48333	9
15.49167	8
15.50000	8
15.50833	9
15.51667	11
15.52500	13
15.53333	15
15.54167	14
15.55000	12
15.55833	7
15.56667	1
15.57500	-3
15.58333	-5
15.59167	-5
15.60000	-3
15.60833	-0
15.61667	2
15.62500	4
15.63333	4
15.64167	3
15.65000	3
15.65833	4
15.66667	7
15.67500	10
15.68333	11
15.69167	10
15.70000	8
15.70833	5
15.71667	3
15.72500	3
15.73333	2
15.74167	1
15.75000	0
15.75833	0
15.76667	1
15.77500	3
15.78333	5
15.79167	8
15.80000	10
15.80833	12
15.81667	13
15.82500	14
15.83333	15
15.84167	17
15.85000	19
15.85833	20
15.86667	20
15.87500	20
15.88333	19
15.89167	18
15.90000	18
15.90833	19
15.91667	19
15.92500	15
15.93333	11
15.94167	6
15.95000	2
15.95833	1
15.96667	4
15.97500	8
15.98333	12
15.99167	15
16.00000	16
16.00833	15
16.01667	13
16.02500	11
16.03333	9
16.04167	9
16.05000	10
16.05833	11
16.06667	11
16.07500	10
16.08333	8
16.09167	7
16.10000	7
16.10833	8
16.11667	9
16.12500	8
16.13333	7
16.14167	5
16.15000	3
16.15833	2
16.16667	1
16.17500	-0
16.18333	0
16.19167	2
16.20000	4
16.20833	8
16.21667	12
16.22500	18
16.23333	22
16.24167	23
16.25000	22
16.25833	20
16.26667	18
16.27500	16
16.28333	15
16.29167	13
16.30000	9
16.30833	5
16.31667	2
16.32500	2
16.33333	4
16.34167	7
16.35000	11
16.35833	12
16.36667	12
16.37500	11
16.38333	9
16.39167	8
16.40000	9
16.40833	10
16.41667	12
16.42500	14
16.43333	15
16.44167	17
16.45000	19
16.45833	21
16.46667	24
16.47500	25
16.48333	26
16.49167	27
16.50000	27
16.50833	26
16.51667	24
16.52500	21
16.53333	18
16.54167	16
16.55000	13
16.55833	11
16.56667	8
16.57500	5
16.58333	2
16.59167	0
16.60000	2
16.60833	6
16.61667	10
16.62500	13
16.63333	15
16.64167	15
16.65000	15
16.65833	14
16.66667	15
16.67500	16
16.68333	17
16.69167	17
16.70000	15
16.70833	13
16.71667	11
16.72500	9
16.73333	8
16.74167	8
16.75000	8
16.75833	8
16.76667	7
16.77500	7
16.78333	9
16.79167	10
16.80000	10
16.80833	7
16.81667	2
16.82500	-4
16.83333	-9
16.84167	-10
16.85000	-7
16.85833	-5
16.86667	-2
16.87500	-2
16.88333	-3
16.89167	-4
16.90000	-5
16.90833	-5
16.91667	-4
16.92500	-3
16.93333	-1
16.94167	1
16.95000	2
16.95833	4
16.96667	7
16.97500	11
16.98333	15
16.99167	19
17.00000	22
17.00833	24
17.01667	25
17.02500	25
17.03333	24
17.04167	22
17.05000	19
17.05833	16
17.06667	14
17.07500	12
17.08333	11
17.09167	12
17.10000	13
17.10833	17
17.11667	20
17.12500	25
17.13333	29
17.14167	31
17.15000	32
17.15833	32
17.16667	30
17.17500	28
17.18333	25
17.19167	23
17.20000	21
17.20833	19
17.21667	18
17.22500	18
17.23333	19
17.24167	18
17.25000	17
17.25833	15
17.26667	13
17.27500	11
17.28333	9
17.29167	7
17.30000	6
17.30833	6
17.31667	7
17.32500	8
17.33333	8
17.34167	7
17.35000	5
17.35833	3
17.36667	2
17.37500	2
17.38333	4
17.39167	7
17.40000	9
17.40833	9
17.41667	7
17.42500	4
17.43333	1
17.44167	-0
17.45000	-0
17.45833	-0
17.46667	-1
17.47500	-3
17.48333	-3
17.49167	-3
17.50000	-1
17.50833	1
17.51667	4
17.52500	5
17.53333	7
17.54167	8
17.55000	10
17.55833	11
17.56667	11
17.57500	12
17.58333	11
17.59167	10
17.60000	9
17.60833	9
17.61667	9
17.62500	9
17.63333	9
17.64167	7
17.65000	6
17.65833	5
17.66667	5
17.67500	6
17.68333	5
17.69167	2
17.70000	-3
17.70833	-7
17.71667	-9
17.72500	-6
17.73333	-1
17.74167	5
17.75000	12
17.75833	17
17.76667	19
17.77500	19
17.78333	18
17.79167	16
17.80000	14
17.80833	14
17.81667	14
17.82500	14
17.83333	13
17.84167	10
17.85000	6
17.85833	2
17.86667	-2
17.87500	-2
17.88333	-1
17.89167	-0
17.90000	-1
17.90833	-4
17.91667	-7
17.92500	-9
17.93333	-8
17.94167	-4
17.95000	2
17.95833	7
17.96667	11
17.97500	12
17.98333	12
17.99167	11
18.00000	11
18.00833	13
18.01667	16
18.02500	19
18.03333	22
18.04167	22
18.05000	21
18.05833	20
18.06667	20
18.07500	19
18.08333	17
18.09167	14
18.10000	11
18.10833	7
18.11667	5
18.12500	4
18.13333	5
18.14167	7
18.15000	10
18.15833	12
18.16667	15
18.17500	17
18.18333	18
18.19167	17
18.20000	16
18.20833	13
18.21667	10
18.22500	7
18.23333	4
18.24167	1
18.25000	0
18.25833	1
18.26667	3
18.27500	5
18.28333	6
18.29167	6
18.30000	3
18.30833	-0
18.31667	-4
18.32500	-6
18.33333	-8
18.34167	-7
18.35000	-5
18.35833	-3
18.36667	-2
18.37500	-2
18.38333	-2
18.39167	-2
18.40000	-2
18.40833	-1
18.41667	-1
18.42500	-1
18.43333	-1
18.44167	-0
18.45000	1
18.45833	4
18.46667	7
18.47500	9
18.48333	8
18.49167	5
18.50000	1
18.50833	-3
18.51667	-4
18.52500	-4
18.53333	-2
18.54167	1
18.55000	5
18.55833	8
18.56667	11
18.57500	15
18.58333	19
18.59167	22
18.60000	25
18.60833	27
18.61667	26
18.62500	23
18.63333	20
18.64167	17
18.65000	15
18.65833	14
18.66667	13
18.67500	11
18.68333	10
18.69167	9
18.70000	7
18.70833	6
18.71667	6
18.72500	7
18.73333	10
18.74167	12
18.75000	15
18.75833	16
18.76667	15
18.77500	14
18.78333	13
18.79167	12
18.80000	13
18.80833	15
18.81667	16
18.82500	16
18.83333	13
18.84167	6
18.85000	-2
18.85833	-9
18.86667	-13
18.87500	-13
18.88333	-8
18.89167	-3
18.90000	3
18.90833	6
18.91667	8
18.92500	7
18.93333	5
18.94167	2
18.95000	0
18.95833	-0
18.96667	2
18.97500	6
18.98333	12
18.99167	16
19.00000	18
19.00833	18
19.01667	17
19.02500	16
19.03333	16
19.04167	16
19.05000	17
19.05833	18
19.06667	18
19.07500	16
19.08333	13
19.09167	9
19.10000	5
19.10833	3
19.11667	5
19.12500	10
19.13333	16
19.14167	21
19.15000	23
19.15833	23
19.16667	20
19.17500	16
19.18333	14
19.19167	14
19.20000	16
19.20833	18
19.21667	19
19.22500	18
19.23333	14
19.24167	9
19.25000	4
19.25833	1
19.26667	1
19.27500	3
19.28333	5
19.29167	7
19.30000	7
19.30833	6
19.31667	6
19.32500	6
19.33333	8
19.34167	10
19.35000	12
19.35833	14
19.36667	14
19.37500	14
19.38333	13
19.39167	12
19.40000	10
19.40833	8
19.41667	5
19.42500	2
19.43333	-0
19.44167	-1
19.45000	1
19.45833	4
19.46667	8
19.47500	12
19.48333	13
19.49167	14
19.50000	13
19.50833	11
19.51667	10
19.52500	9
19.53333	8
19.54167	8
19.55000	8
19.55833	8
19.56667	7
19.57500	6
19.58333	4
19.59167	2
19.60000	0
19.60833	-2
19.61667	-3
19.62500	-2
19.63333	-0
19.64167	3
19.65000	6
19.65833	9
19.66667	11
19.67500	12
19.68333	12
19.69167	11
19.70000	8
19.70833	4
19.71667	1
19.72500	0
19.73333	-0
19.74167	-1
19.75000	-2
19.75833	-4
19.76667	-5
19.77500	-5
19.78333	-5
19.79167	-4
19.80000	-5
19.80833	-7
19.81667	-9
19.82500	-8
19.83333	-7
19.84167	-5
19.85000	-2
19.85833	0
19.86667	2
19.87500	4
19.88333	6
19.89167	9
19.90000	11
19.90833	12
19.91667	13
19.92500	14
19.93333	15
19.94167	15
19.95000	14
19.95833	14
19.96667	14
19.97500	14
19.98333	13
19.99167	11
20.00000	9
20.00833	6
20.01667	4
20.02500	4
20.03333	4
20.04167	5
20.05000	6
20.05833	9
20.06667	13
20.07500	16
20.08333	17
20.09167	17
20.10000	15
20.10833	13
20.11667	14
20.12500	16
20.13333	20
20.14167	24
20.15000	26
20.15833	27
20.16667	26
20.17500	25
20.18333	24
20.19167	24
20.20000	23
20.20833	22
20.21667	22
20.22500	24
20.23333	27
20.24167	31
20.25000	33
20.25833	35
20.26667	35
20.27500	35
20.28333	36
20.29167	37
20.30000	37
20.30833	35
20.31667	34
20.32500	34
20.33333	36
20.34167	39
20.35000	43
20.35833	45
20.36667	47
20.37500	47
20.38333	46
20.39167	46
20.40000	47
20.40833	50
20.41667	55
20.42500	60
20.43333	66
20.44167	73
20.45000	80
20.45833	87
20.46667	93
20.47500	99
20.48333	104
20.49167	109
20.50000	113
20.50833	117
20.51667	121
20.52500	125
20.53333	130
20.54167	135
20.55000	140
20.55833	144
20.56667	146
20.57500	147
20.58333	145
20.59167	142
20.60000	140
20.60833	140
20.61667	140
20.62500	142
20.63333	143
20.64167	147
20.65000	152
20.65833	159
20.66667	167
20.67500	173
20.68333	176
20.69167	177
20.70000	176
20.70833	174
20.71667	171
20.72500	168
20.73333	166
20.74167	166
20.75000	168
20.75833	172
20.76667	177
20.77500	182
20.78333	186
20.79167	189
20.80000	192
20.80833	195
20.81667	198
20.82500	201
20.83333	204
20.84167	204
20.85000	203
20.85833	201
20.86667	200
20.87500	200
20.88333	204
20.89167	208
20.90000	212
20.90833	215
20.91667	216
20.92500	215
20.93333	212
20.94167	207
20.95000	202
20.95833	198
20.96667	196
20.97500	197
20.98333	202
20.99167	208
21.00000	211
21.00833	212
21.01667	211
21.02500	209
21.03333	206
21.04167	204
21.05000	201
21.05833	198
21.06667	195
21.07500	191
21.08333	188
21.09167	184
21.10000	181
21.10833	178
21.11667	176
21.12500	173
21.13333	170
21.14167	166
21.15000	163
21.15833	160
21.16667	158
21.17500	155
21.18333	153
21.19167	151
21.20000	151
21.20833	152
21.21667	153
21.22500	153
21.23333	152
21.24167	149
21.25000	146
21.25833	144
21.26667	142
21.27500	141
21.28333	139
21.29167	136
21.30000	132
21.30833	129
21.31667	126
21.32500	124
21.33333	124
21.34167	122
21.35000	120
21.35833	118
21.36667	116
21.37500	114
21.38333	112
21.39167	110
21.40000	108
21.40833	109
21.41667	109
21.42500	109
21.43333	107
21.44167	105
21.45000	103
21.45833	103
21.46667	104
21.47500	105
21.48333	106
21.49167	106
21.50000	107
21.50833	108
21.51667	108
21.52500	106
21.53333	102
21.54167	97
21.55000	91
21.55833	85
21.56667	80
21.57500	77
21.58333	76
21.59167	76
21.60000	78
21.60833	80
21.61667	80
21.62500	77
21.63333	73
21.64167	68
21.65000	64
21.65833	61
21.66667	58
21.67500	56
21.68333	54
21.69167	53
21.70000	54
21.70833	55
21.71667	56
21.72500	57
21.73333	58
21.74167	61
21.75000	65
21.75833	68
21.76667	70
21.77500	70
21.78333	70
21.79167	68
21.80000	66
21.80833	63
21.81667	60
21.82500	56
21.83333	55
21.84167	55
21.85000	56
21.85833	57
21.86667	57
21.87500	57
21.88333	57
21.89167	57
21.90000	58
21.90833	58
21.91667	58
21.92500	56
21.93333	54
21.94167	50
21.95000	47
21.95833	43
21.96667	42
21.97500	42
21.98333	45
21.99167	48
22.00000	51
22.00833	51
22.01667	48
22.02500	42
22.03333	37
22.04167	34
22.05000	34
22.05833	35
22.06667	36
22.07500	35
22.08333	31
22.09167	28
22.10000	26
22.10833	26
22.11667	28
22.12500	31
22.13333	33
22.14167	36
22.15000	38
22.15833	40
22.16667	43
22.17500	45
22.18333	47
22.19167	48
22.20000	47
22.20833	44
22.21667	41
22.22500	38
22.23333	37
22.24167	37
22.25000	39
22.25833	41
22.26667	41
22.27500	39
22.28333	38
22.29167	37
22.30000	37
22.30833	39
22.31667	41
22.32500	43
22.33333	46
22.34167	49
22.35000	52
22.35833	52
22.36667	51
22.37500	48
22.38333	46
22.39167	43
22.40000	42
22.40833	42
22.41667	43
22.42500	44
22.43333	46
22.44167	49
22.45000	53
22.45833	57
22.46667	60
22.47500	63
22.48333	63
22.49167	61
22.50000	58
22.50833	55
22.51667	53
22.52500	53
22.53333	54
22.54167	56
22.55000	58
22.55833	58
22.56667	58
22.57500	59
22.58333	60
22.59167	62
22.60000	64
22.60833	64
22.61667	63
22.62500	60
22.63333	58
22.64167	56
22.65000	56
22.65833	56
22.66667	56
22.67500	57
22.68333	57
22.69167	58
22.70000	59
22.70833	58
22.71667	55
22.72500	52
22.73333	48
22.74167	46
22.75000	45
22.75833	45
22.76667	48
22.77500	50
22.78333	51
22.79167	51
22.80000	53
22.80833	56
22.81667	62
22.82500	68
22.83333	73
22.84167	77
22.85000	78
22.85833	77
22.86667	74
22.87500	70
22.88333	65
22.89167	63
22.90000	63
22.90833	65
22.91667	66
22.92500	67
22.93333	66
22.94167	65
22.95000	63
22.95833	62
22.96667	62
22.97500	62
22.98333	62
22.99167	64
23.00000	65
23.00833	67
23.01667	67
23.02500	66
23.03333	65
23.04167	65
23.05000	67
23.05833	68
23.06667	69
23.07500	70
23.08333	71
23.09167	72
23.10000	73
23.10833	72
23.11667	70
23.12500	66
23.13333	61
23.14167	55
23.15000	50
23.15833	47
23.16667	47
23.17500	50
23.18333	56
23.19167	61
23.20000	65
23.20833	67
23.21667	68
23.22500	67
23.23333	67
23.24167	67
23.25000	68
23.25833	70
23.26667	71
23.27500	71
23.28333	69
23.29167	66
23.30000	63
23.30833	61
23.31667	60
23.32500	61
23.33333	63
23.34167	65
23.35000	67
23.35833	70
23.36667	72
23.37500	73
23.38333	74
23.39167	73
23.40000	71
23.40833	69
23.41667	67
23.42500	66
23.43333	65
23.44167	64
23.45000	64
23.45833	65
23.46667	65
23.47500	66
23.48333	65
23.49167	64
23.50000	61
23.50833	59
23.51667	58
23.52500	59
23.53333	62
23.54167	65
23.55000	68
23.55833	70
23.56667	72
23.57500	73
23.58333	74
23.59167	75
23.60000	76
23.60833	77
23.61667	78
23.62500	79
23.63333	81
23.64167	82
23.65000	83
23.65833	84
23.66667	85
23.67500	84
23.68333	81
23.69167	79
23.70000	78
23.70833	80
23.71667	84
23.72500	89
23.73333	91
23.74167	90
23.75000	85
23.75833	79
23.76667	73
23.77500	68
23.78333	66
23.79167	67
23.80000	69
23.80833	73
23.81667	78
23.82500	84
23.83333	91
23.84167	97
23.85000	101
23.85833	102
23.86667	98
23.87500	94
23.88333	90
23.89167	88
23.90000	89
23.90833	92
23.91667	94
23.92500	97
23.93333	98
23.94167	98
23.95000	98
23.95833	98
23.96667	98
23.97500	99
23.98333	99
23.99167	98
24.00000	97
24.00833	96
24.01667	96
24.02500	98
24.03333	101
24.04167	104
24.05000	106
24.05833	108
24.06667	110
24.07500	111
24.08333	112
24.09167	112
24.10000	112
24.10833	110
24.11667	108
24.12500	107
24.13333	107
24.14167	108
24.15000	111
24.15833	114
24.16667	117
24.17500	120
24.18333	120
24.19167	120
24.20000	119
24.20833	120
24.21667	120
24.22500	120
24.23333	119
24.24167	117
24.25000	115
24.25833	115
24.26667	117
24.27500	119
24.28333	120
24.29167	122
24.30000	126
24.30833	131
24.31667	135
24.32500	138
24.33333	141
24.34167	141
24.35000	140
24.35833	138
24.36667	138
24.37500	138
24.38333	141
24.39167	145
24.40000	148
24.40833	151
24.41667	155
24.42500	159
24.43333	162
24.44167	165
24.45000	167
24.45833	168
24.46667	168
24.47500	166
24.48333	164
24.49167	160
24.50000	156
24.50833	151
24.51667	147
24.52500	148
24.53333	150
24.54167	153
24.55000	156
24.55833	159
24.56667	160
24.57500	160
24.58333	159
24.59167	159
24.60000	160
24.60833	162
24.61667	163
24.62500	164
24.63333	164
24.64167	164
24.65000	163
24.65833	162
24.66667	159
24.67500	154
24.68333	147
24.69167	141
24.70000	139
24.70833	139
24.71667	140
24.72500	142
24.73333	145
24.74167	148
24.75000	150
24.75833	152
24.76667	155
24.77500	157
24.78333	159
24.79167	161
24.80000	164
24.80833	168
24.81667	172
24.82500	174
24.83333	176
24.84167	176
24.85000	176
24.85833	178
24.86667	181
24.87500	185
24.88333	185
24.89167	184
24.90000	181
24.90833	178
24.91667	177
24.92500	177
24.93333	178
24.94167	177
24.95000	176
24.95833	176
24.96667	177
24.97500	178
24.98333	179
24.99167	179
25.00000	179
25.00833	177
25.01667	176
25.02500	175
25.03333	174
25.04167	175
25.05000	176
25.05833	179
25.06667	182
25.07500	185
25.08333	185
25.09167	184
25.10000	182
25.10833	180
25.11667	179
25.12500	179
25.13333	180
25.14167	179
25.15000	178
25.15833	178
25.16667	180
25.17500	183
25.18333	186
25.19167	187
25.20000	185
25.20833	182
25.21667	179
25.22500	179
25.23333	180
25.24167	183
25.25000	187
25.25833	189
25.26667	190
25.27500	188
25.28333	185
25.29167	182
25.30000	180
25.30833	179
25.31667	180
25.32500	182
25.33333	183
25.34167	182
25.35000	179
25.35833	177
25.36667	176
25.37500	177
25.38333	179
25.39167	180
25.40000	181
25.40833	183
25.41667	185
25.42500	187
25.43333	190
25.44167	192
25.45000	194
25.45833	197
25.46667	200
25.47500	201
25.48333	200
25.49167	196
25.50000	191
25.50833	186
25.51667	183
25.52500	183
25.53333	184
25.54167	185
25.55000	185
25.55833	184
25.56667	181
25.57500	180
25.58333	179
25.59167	180
25.60000	182
25.60833	185
25.61667	189
25.62500	194
25.63333	198
25.64167	201
25.65000	202
25.65833	202
25.66667	202
25.67500	201
25.68333	199
25.69167	197
25.70000	194
25.70833	191
25.71667	188
25.72500	188
25.73333	188
25.74167	190
25.75000	193
25.75833	196
25.76667	199
25.77500	203
25.78333	205
25.79167	207
25.80000	208
25.80833	206
25.81667	205
25.82500	203
25.83333	203
25.84167	204
25.85000	208
25.85833	212
25.86667	217
25.87500	221
25.88333	223
25.89167	223
25.90000	220
25.90833	217
25.91667	215
25.92500	217
25.93333	220
25.94167	225
25.95000	229
25.95833	229
25.96667	225
25.97500	221
25.98333	217
25.99167	215
26.00000	214
26.00833	215
26.01667	216
26.02500	217
26.03333	219
26.04167	224
26.05000	228
26.05833	231
26.06667	234
26.07500	236
26.08333	238
26.09167	240
26.10000	243
26.10833	246
26.11667	248
26.12500	248
26.13333	247
26.14167	245
26.15000	242
26.15833	241
26.16667	242
26.17500	245
26.18333	248
26.19167	251
26.20000	251
26.20833	250
26.21667	249
26.22500	249
26.23333	252
26.24167	256
26.25000	261
26.25833	264
26.26667	264
26.27500	263
26.28333	261
26.29167	260
26.30000	259
26.30833	259
26.31667	259
26.32500	258
26.33333	257
26.34167	256
26.35000	257
26.35833	259
26.36667	261
26.37500	264
26.38333	268
26.39167	271
26.40000	274
26.40833	276
26.41667	277
26.42500	277
26.43333	278
26.44167	278
26.45000	277
26.45833	275
26.46667	270
26.47500	267
26.48333	266
26.49167	267
26.50000	269
26.50833	271
26.51667	271
26.52500	271
26.53333	272
26.54167	275
26.55000	279
26.55833	283
26.56667	285
26.57500	285
26.58333	284
26.59167	281
26.60000	279
26.60833	278
26.61667	279
26.62500	283
26.63333	287
26.64167	292
26.65000	296
26.65833	298
26.66667	299
26.67500	299
26.68333	299
26.69167	299
26.70000	300
26.70833	300
26.71667	301
26.72500	302
26.73333	304
26.74167	305
26.75000	307
26.75833	311
26.76667	315
26.77500	321
26.78333	327
26.79167	331
26.80000	332
26.80833	330
26.81667	326
26.82500	320
26.83333	316
26.84167	313
26.85000	313
26.85833	315
26.86667	319
26.87500	322
26.88333	327
26.89167	330
26.90000	333
26.90833	334
26.91667	335
26.92500	333
26.93333	331
26.94167	328
26.95000	326
26.95833	324
26.96667	324
26.97500	325
26.98333	328
26.99167	330
27.00000	333
27.00833	337
27.01667	340
27.02500	344
27.03333	346
27.04167	348
27.05000	350
27.05833	350
27.06667	350
27.07500	349
27.08333	348
27.09167	347
27.10000	349
27.10833	352
27.11667	356
27.12500	361
27.13333	365
27.14167	367
27.15000	368
27.15833	368
27.16667	368
27.17500	370
27.18333	374
27.19167	378
27.20000	380
27.20833	381
27.21667	382
27.22500	381
27.23333	380
27.24167	379
27.25000	377
27.25833	374
27.26667	372
27.27500	373
27.28333	376
27.29167	381
27.30000	388
27.30833	394
27.31667	399
27.32500	401
27.33333	402
27.34167	404
27.35000	406
27.35833	408
27.36667	409
27.37500	410
27.38333	409
27.39167	409
27.40000	411
27.40833	413
27.41667	415
27.42500	416
27.43333	416
27.44167	416
27.45000	416
27.45833	417
27.46667	419
27.47500	421
27.48333	423
27.49167	425
27.50000	425
27.50833	425
27.51667	424
27.52500	424
27.53333	425
27.54167	425
27.55000	424
27.55833	423
27.56667	421
27.57500	419
27.58333	420
27.59167	421
27.60000	421
27.60833	421
27.61667	421
27.62500	422
27.63333	423
27.64167	425
27.65000	426
27.65833	427
27.66667	427
27.67500	429
27.68333	431
27.69167	432
27.70000	432
27.70833	429
27.71667	427
27.72500	426
27.73333	428
27.74167	432
27.75000	438
27.75833	441
27.76667	443
27.77500	441
27.78333	437
27.79167	433
27.80000	429
27.80833	427
27.81667	428
27.82500	431
27.83333	435
27.84167	440
27.85000	443
27.85833	441
27.86667	435
27.87500	428
27.88333	420
27.89167	414
27.90000	411
27.90833	411
27.91667	412
27.92500	414
27.93333	418
27.94167	422
27.95000	426
27.95833	430
27.96667	433
27.97500	436
27.98333	440
27.99167	442
28.00000	443
28.00833	443
28.01667	441
28.02500	439
28.03333	439
28.04167	440
28.05000	444
28.05833	450
28.06667	455
28.07500	457
28.08333	455
28.09167	450
28.10000	443
28.10833	438
28.11667	435
28.12500	436
28.13333	440
28.14167	445
28.15000	451
28.15833	455
28.16667	458
28.17500	460
28.18333	460
28.19167	459
28.20000	457
28.20833	456
28.21667	456
28.22500	458
28.23333	462
28.24167	466
28.25000	470
28.25833	473
28.26667	473
28.27500	473
28.28333	472
28.29167	472
28.30000	472
28.30833	473
28.31667	476
28.32500	480
28.33333	486
28.34167	491
28.35000	495
28.35833	498
28.36667	500
28.37500	501
28.38333	502
28.39167	505
28.40000	508
28.40833	511
28.41667	515
28.42500	518
28.43333	522
28.44167	528
28.45000	534
28.45833	539
28.46667	544
28.47500	546
28.48333	547
28.49167	546
28.50000	546
28.50833	548
28.51667	551
28.52500	556
28.53333	562
28.54167	568
28.55000	573
28.55833	578
28.56667	583
28.57500	588
28.58333	593
28.59167	599
28.60000	607
28.60833	616
28.61667	626
28.62500	636
28.63333	643
28.64167	648
28.65000	650
28.65833	651
28.66667	651
28.67500	650
28.68333	651
28.69167	652
28.70000	653
28.70833	653
28.71667	653
28.72500	653
28.73333	654
28.74167	658
28.75000	664
28.75833	670
28.76667	677
28.77500	684
28.78333	691
28.79167	698
28.80000	705
28.80833	712
28.81667	716
28.82500	720
28.83333	722
28.84167	724
28.85000	723
28.85833	723
28.86667	723
28.87500	726
28.88333	730
28.89167	734
28.90000	737
28.90833	740
28.91667	742
28.92500	744
28.93333	747
28.94167	751
28.95000	757
28.95833	760
28.96667	763
28.97500	764
28.98333	766
28.99167	770
29.00000	777
29.00833	787
29.01667	795
29.02500	801
29.03333	806
29.04167	810
29.05000	814
29.05833	818
29.06667	822
29.07500	825
29.08333	827
29.09167	828
29.10000	830
29.10833	833
29.11667	837
29.12500	842
29.13333	845
29.14167	848
29.15000	851
29.15833	854
29.16667	858
29.17500	864
29.18333	871
29.19167	877
29.20000	882
29.20833	887
29.21667	893
29.22500	900
29.23333	906
29.24167	911
29.25000	915
29.25833	917
29.26667	918
29.27500	920
29.28333	927
29.29167	934
29.30000	941
29.30833	946
29.31667	950
29.32500	953
29.33333	959
29.34167	968
29.35000	977
29.35833	984
29.36667	991
29.37500	997
29.38333	1004
29.39167	1011
29.40000	1020
29.40833	1029
29.41667	1039
29.42500	1049
29.43333	1059
29.44167	1068
29.45000	1075
29.45833	1081
29.46667	1085
29.47500	1090
29.48333	1095
29.49167	1100
29.50000	1106
29.50833	1112
29.51667	1118
29.52500	1125
29.53333	1133
29.54167	1142
29.55000	1151
29.55833	1160
29.56667	1170
29.57500	1180
29.58333	1192
29.59167	1204
29.60000	1218
29.60833	1233
29.61667	1245
29.62500	1256
29.63333	1266
29.64167	1278
29.65000	1290
29.65833	1303
29.66667	1316
29.67500	1329
29.68333	1342
29.69167	1353
29.70000	1364
29.70833	1374
29.71667	1383
29.72500	1392
29.73333	1403
29.74167	1415
29.75000	1429
29.75833	1443
29.76667	1458
29.77500	1472
29.78333	1487
29.79167	1502
29.80000	1519
29.80833	1535
29.81667	1551
29.82500	1565
29.83333	1580
29.84167	1597
29.85000	1615
29.85833	1635
29.86667	1656
29.87500	1676
29.88333	1694
29.89167	1711
29.90000	1727
29.90833	1744
29.91667	1761
29.92500	1780
29.93333	1799
29.94167	1817
29.95000	1835
29.95833	1852
29.96667	1870
29.97500	1890
29.98333	1912
29.99167	1935
30.00000	1958
30.00833	1981
30.01667	2003
30.02500	2026
30.03333	2046
30.04167	2067
30.05000	2087
30.05833	2107
30.06667	2127
30.07500	2147
30.08333	2166
30.09167	2184
30.10000	2202
30.10833	2220
30.11667	2238
30.12500	2258
30.13333	2278
30.14167	2296
30.15000	2313
30.15833	2327
30.16667	2341
30.17500	2356
30.18333	2374
30.19167	2395
30.20000	2418
30.20833	2442
30.21667	2463
30.22500	2482
30.23333	2499
30.24167	2513
30.25000	2526
30.25833	2539
30.26667	2551
30.27500	2564
30.28333	2578
30.29167	2594
30.30000	2612
30.30833	2632
30.31667	2650
30.32500	2667
30.33333	2682
30.34167	2696
30.35000	2711
30.35833	2725
30.36667	2741
30.37500	2755
30.38333	2768
30.39167	2780
30.40000	2790
30.40833	2800
30.41667	2808
30.42500	2816
30.43333	2825
30.44167	2836
30.45000	2847
30.45833	2859
30.46667	2871
30.47500	2880
30.48333	2885
30.49167	2889
30.50000	2894
30.50833	2899
30.51667	2904
30.52500	2909
30.53333	2913
30.54167	2915
30.55000	2917
30.55833	2923
30.56667	2930
30.57500	2938
30.58333	2945
30.59167	2951
30.60000	2954
30.60833	2956
30.61667	2958
30.62500	2961
30.63333	2962
30.64167	2962
30.65000	2960
30.65833	2957
30.66667	2955
30.67500	2953
30.68333	2954
30.69167	2954
30.70000	2954
30.70833	2951
30.71667	2946
30.72500	2940
30.73333	2935
30.74167	2931
30.75000	2929
30.75833	2927
30.76667	2924
30.77500	2919
30.78333	2913
30.79167	2905
30.80000	2896
30.80833	2887
30.81667	2878
30.82500	2870
30.83333	2863
30.84167	2856
30.85000	2850
30.85833	2843
30.86667	2834
30.87500	2824
30.88333	2814
30.89167	2804
30.90000	2794
30.90833	2783
30.91667	2772
30.92500	2759
30.93333	2747
30.94167	2736
30.95000	2726
30.95833	2717
30.96667	2707
30.97500	2695
30.98333	2680
30.99167	2665
31.00000	2649
31.00833	2634
31.01667	2621
31.02500	2610
31.03333	2599
31.04167	2590
31.05000	2581
31.05833	2572
31.06667	2561
31.07500	2550
31.08333	2537
31.09167	2523
31.10000	2508
31.10833	2492
31.11667	2476
31.12500	2460
31.13333	2444
31.14167	2428
31.15000	2411
31.15833	2393
31.16667	2375
31.17500	2358
31.18333	2343
31.19167	2330
31.20000	2318
31.20833	2306
31.21667	2295
31.22500	2284
31.23333	2272
31.24167	2260
31.25000	2247
31.25833	2234
31.26667	2221
31.27500	2208
31.28333	2195
31.29167	2182
31.30000	2169
31.30833	2157
31.31667	2144
31.32500	2130
31.33333	2116
31.34167	2102
31.35000	2088
31.35833	2077
31.36667	2068
31.37500	2061
31.38333	2055
31.39167	2048
31.40000	2040
31.40833	2032
31.41667	2025
31.42500	2019
31.43333	2011
31.44167	2000
31.45000	1987
31.45833	1974
31.46667	1961
31.47500	1950
31.48333	1941
31.49167	1932
31.50000	1922
31.50833	1912
31.51667	1903
31.52500	1894
31.53333	1885
31.54167	1875
31.55000	1865
31.55833	1855
31.56667	1847
31.57500	1840
31.58333	1835
31.59167	1829
31.60000	1822
31.60833	1813
31.61667	1804
31.62500	1794
31.63333	1785
31.64167	1777
31.65000	1769
31.65833	1761
31.66667	1752
31.67500	1743
31.68333	1735
31.69167	1727
31.70000	1722
31.70833	1717
31.71667	1713
31.72500	1708
31.73333	1702
31.74167	1696
31.75000	1690
31.75833	1682
31.76667	1674
31.77500	1666
31.78333	1659
31.79167	1653
31.80000	1649
31.80833	1647
31.81667	1646
31.82500	1646
31.83333	1644
31.84167	1641
31.85000	1637
31.85833	1632
31.86667	1628
31.87500	1623
31.88333	1620
31.89167	1617
31.90000	1615
31.90833	1615
31.91667	1616
31.92500	1617
31.93333	1617
31.94167	1617
31.95000	1617
31.95833	1616
31.96667	1614
31.97500	1612
31.98333	1612
31.99167	1613
32.00000	1619
32.00833	1628
32.01667	1637
32.02500	1644
32.03333	1649
32.04167	1651
32.05000	1651
32.05833	1653
32.06667	1657
32.07500	1663
32.08333	1671
32.09167	1680
32.10000	1690
32.10833	1701
32.11667	1712
32.12500	1722
32.13333	1731
32.14167	1740
32.15000	1752
32.15833	1767
32.16667	1787
32.17500	1810
32.18333	1837
32.19167	1866
32.20000	1894
32.20833	1919
32.21667	1945
32.22500	1975
32.23333	2010
32.24167	2047
32.25000	2087
32.25833	2127
32.26667	2168
32.27500	2213
32.28333	2261
32.29167	2311
32.30000	2366
32.30833	2427
32.31667	2491
32.32500	2561
32.33333	2634
32.34167	2713
32.35000	2795
32.35833	2876
32.36667	2967
32.37500	3066
32.38333	3171
32.39167	3284
32.40000	3403
32.40833	3523
32.41667	3643
32.42500	3779
32.43333	3936
32.44167	4102
32.45000	4265
32.45833	4433
32.46667	4612
32.47500	4794
32.48333	4988
32.49167	5188
32.50000	5400
32.50833	5626
32.51667	5862
32.52500	6115
32.53333	6371
32.54167	6642
32.55000	6920
32.55833	7208
32.56667	7528
32.57500	7866
32.58333	8201
32.59167	8523
32.60000	8856
32.60833	9206
32.61667	9567
32.62500	9950
32.63333	10336
32.64167	10738
32.65000	11145
32.65833	11558
32.66667	12007
32.67500	12476
32.68333	12933
32.69167	13366
32.70000	13809
32.70833	14267
32.71667	14732
32.72500	15217
32.73333	15698
32.74167	16193
32.75000	16689
32.75833	17188
32.76667	17699
32.77500	18203
32.78333	18721
32.79167	19233
32.80000	19750
32.80833	20266
32.81667	20758
32.82500	21280
32.83333	21833
32.84167	22369
32.85000	22858
32.85833	23330
32.86667	23809
32.87500	24275
32.88333	24750
32.89167	25211
32.90000	25668
32.90833	26117
32.91667	26549
32.92500	26980
32.93333	27388
32.94167	27788
32.95000	28173
32.95833	28542
32.96667	28905
32.97500	29244
32.98333	29575
32.99167	29884
33.00000	30176
33.00833	30453
33.01667	30708
33.02500	30952
33.03333	31174
33.04167	31379
33.05000	31563
33.05833	31724
33.06667	31865
33.07500	31981
33.08333	32077
33.09167	32151
33.10000	32204
33.10833	32239
33.11667	32253
33.12500	32246
33.13333	32219
33.14167	32171
33.15000	32104
33.15833	32017
33.16667	31910
33.17500	31789
33.18333	31647
33.19167	31489
33.20000	31311
33.20833	31115
33.21667	30902
33.22500	30665
33.23333	30419
33.24167	30152
33.25000	29875
33.25833	29586
33.26667	29279
33.27500	28966
33.28333	28633
33.29167	28295
33.30000	27943
33.30833	27580
33.31667	27213
33.32500	26827
33.33333	26443
33.34167	26043
33.35000	25639
33.35833	25230
33.36667	24807
33.37500	24388
33.38333	23956
33.39167	23529
33.40000	23095
33.40833	22656
33.41667	22221
33.42500	21774
33.43333	21338
33.44167	20898
33.45000	20464
33.45833	20034
33.46667	19600
33.47500	19176
33.48333	18743
33.49167	18317
33.50000	17890
33.50833	17461
33.51667	17043
33.52500	16621
33.53333	16216
33.54167	15813
33.55000	15419
33.55833	15034
33.56667	14648
33.57500	14276
33.58333	13901
33.59167	13537
33.60000	13175
33.60833	12815
33.61667	12467
33.62500	12118
33.63333	11784
33.64167	11455
33.65000	11137
33.65833	10828
33.66667	10519
33.67500	10223
33.68333	9928
33.69167	9644
33.70000	9365
33.70833	9093
33.71667	8833
33.72500	8574
33.73333	8327
33.74167	8081
33.75000	7842
33.75833	7611
33.76667	7384
33.77500	7169
33.78333	6955
33.79167	6750
33.80000	6551
33.80833	6357
33.81667	6172
33.82500	5989
33.83333	5815
33.84167	5644
33.85000	5478
33.85833	5319
33.86667	5161
33.87500	5011
33.88333	4863
33.89167	4722
33.90000	4585
33.90833	4453
33.91667	4327
33.92500	4203
33.93333	4085
33.94167	3969
33.95000	3856
33.95833	3749
33.96667	3643
33.97500	3543
33.98333	3446
33.99167	3354
34.00000	3263
34.00833	3174
34.01667	3088
34.02500	3003
34.03333	2924
34.04167	2845
34.05000	2769
34.05833	2696
34.06667	2625
34.07500	2559
34.08333	2494
34.09167	2432
34.10000	2371
34.10833	2310
34.11667	2252
34.12500	2194
34.13333	2139
34.14167	2085
34.15000	2033
34.15833	1983
34.16667	1934
34.17500	1886
34.18333	1838
34.19167	1792
34.20000	1747
34.20833	1703
34.21667	1663
34.22500	1624
34.23333	1589
34.24167	1554
34.25000	1521
34.25833	1486
34.26667	1449
34.27500	1413
34.28333	1377
34.29167	1343
34.30000	1311
34.30833	1281
34.31667	1253
34.32500	1225
34.33333	1199
34.34167	1175
34.35000	1152
34.35833	1130
34.36667	1107
34.37500	1083
34.38333	1056
34.39167	1029
34.40000	1002
34.40833	977
34.41667	957
34.42500	939
34.43333	923
34.44167	907
34.45000	891
34.45833	876
34.46667	861
34.47500	846
34.48333	830
34.49167	813
34.50000	795
34.50833	776
34.51667	758
34.52500	742
34.53333	729
34.54167	717
34.55000	706
34.55833	693
34.56667	678
34.57500	663
34.58333	647
34.59167	633
34.60000	619
34.60833	607
34.61667	596
34.62500	586
34.63333	578
34.64167	572
34.65000	565
34.65833	558
34.66667	549
34.67500	540
34.68333	531
34.69167	522
34.70000	514
34.70833	506
34.71667	499
34.72500	492
34.73333	485
34.74167	477
34.75000	469
34.75833	460
34.76667	451
34.77500	443
34.78333	438
34.79167	433
34.80000	428
34.80833	421
34.81667	414
34.82500	407
34.83333	400
34.84167	395
34.85000	391
34.85833	387
34.86667	382
34.87500	377
34.88333	371
34.89167	365
34.90000	360
34.90833	356
34.91667	353
34.92500	349
34.93333	345
34.94167	338
34.95000	331
34.95833	323
34.96667	316
34.97500	311
34.98333	309
34.99167	310
35.00000	310
35.00833	308
35.01667	305
35.02500	301
35.03333	296
35.04167	291
35.05000	286
35.05833	280
35.06667	274
35.07500	269
35.08333	268
35.09167	268
35.10000	268
35.10833	268
35.11667	265
35.12500	262
35.13333	259
35.14167	255
35.15000	251
35.15833	247
35.16667	242
35.17500	239
35.18333	238
35.19167	237
35.20000	235
35.20833	232
35.21667	227
35.22500	222
35.23333	218
35.24167	216
35.25000	216
35.25833	219
35.26667	222
35.27500	224
35.28333	223
35.29167	220
35.30000	216
35.30833	214
35.31667	212
35.32500	212
35.33333	211
35.34167	210
35.35000	207
35.35833	206
35.36667	205
35.37500	205
35.38333	204
35.39167	203
35.40000	203
35.40833	202
35.41667	202
35.42500	203
35.43333	203
35.44167	201
35.45000	197
35.45833	191
35.46667	185
35.47500	180
35.48333	178
35.49167	177
35.50000	178
35.50833	178
35.51667	177
35.52500	174
35.53333	169
35.54167	165
35.55000	161
35.55833	160
35.56667	161
35.57500	163
35.58333	166
35.59167	168
35.60000	167
35.60833	165
35.61667	163
35.62500	161
35.63333	160
35.64167	160
35.65000	161
35.65833	162
35.66667	160
35.67500	157
35.68333	153
35.69167	148
35.70000	144
35.70833	140
35.71667	139
35.72500	140
35.73333	142
35.74167	144
35.75000	145
35.75833	145
35.76667	142
35.77500	138
35.78333	136
35.79167	134
35.80000	132
35.80833	130
35.81667	128
35.82500	128
35.83333	129
35.84167	130
35.85000	133
35.85833	135
35.86667	136
35.87500	135
35.88333	134
35.89167	131
35.90000	128
35.90833	124
35.91667	122
35.92500	120
35.93333	121
35.94167	123
35.95000	125
35.95833	126
35.96667	125
35.97500	123
35.98333	119
35.99167	114
36.00000	110
36.00833	106
36.01667	105
36.02500	106
36.03333	107
36.04167	109
36.05000	109
36.05833	109
36.06667	108
36.07500	107
36.08333	107
36.09167	107
36.10000	107
36.10833	106
36.11667	106
36.12500	107
36.13333	109
36.14167	111
36.15000	112
36.15833	112
36.16667	109
36.17500	107
36.18333	105
36.19167	104
36.20000	102
36.20833	100
36.21667	98
36.22500	96
36.23333	94
36.24167	93
36.25000	92
36.25833	92
36.26667	91
36.27500	91
36.28333	92
36.29167	95
36.30000	99
36.30833	104
36.31667	107
36.32500	107
36.33333	104
36.34167	99
36.35000	95
36.35833	93
36.36667	95
36.37500	98
36.38333	102
36.39167	107
36.40000	109
36.40833	110
36.41667	108
36.42500	104
36.43333	101
36.44167	97
36.45000	95
36.45833	93
36.46667	91
36.47500	88
36.48333	85
36.49167	82
36.50000	80
36.50833	82
36.51667	86
36.52500	93
36.53333	99
36.54167	102
36.55000	103
36.55833	102
36.56667	100
36.57500	97
36.58333	93
36.59167	90
36.60000	87
36.60833	85
36.61667	84
36.62500	83
36.63333	82
36.64167	81
36.65000	80
36.65833	79
36.66667	79
36.67500	79
36.68333	79
36.69167	78
36.70000	78
36.70833	77
36.71667	76
36.72500	77
36.73333	77
36.74167	76
36.75000	75
36.75833	73
36.76667	72
36.77500	72
36.78333	75
36.79167	80
36.80000	84
36.80833	88
36.81667	89
36.82500	89
36.83333	87
36.84167	84
36.85000	81
36.85833	80
36.86667	81
36.87500	83
36.88333	84
36.89167	85
36.90000	85
36.90833	85
36.91667	85
36.92500	87
36.93333	89
36.94167	90
36.95000	89
36.95833	86
36.96667	81
36.97500	78
36.98333	76
36.99167	76
37.00000	78
37.00833	79
37.01667	78
37.02500	75
37.03333	71
37.04167	70
37.05000	72
37.05833	76
37.06667	80
37.07500	84
37.08333	86
37.09167	87
37.10000	87
37.10833	86
37.11667	85
37.12500	83
37.13333	80
37.14167	78
37.15000	76
37.15833	75
37.16667	76
37.17500	78
37.18333	81
37.19167	84
37.20000	87
37.20833	88
37.21667	89
37.22500	90
37.23333	91
37.24167	91
37.25000	89
37.25833	87
37.26667	83
37.27500	80
37.28333	78
37.29167	76
37.30000	75
37.30833	73
37.31667	72
37.32500	70
37.33333	69
37.34167	68
37.35000	70
37.35833	71
37.36667	71
37.37500	72
37.38333	73
37.39167	74
37.40000	76
37.40833	79
37.41667	79
37.42500	78
37.43333	76
37.44167	72
37.45000	70
37.45833	70
37.46667	73
37.47500	77
37.48333	81
37.49167	85
37.50000	87
37.50833	88
37.51667	87
37.52500	84
37.53333	80
37.54167	77
37.55000	73
37.55833	70
37.56667	70
37.57500	72
37.58333	76
37.59167	81
37.60000	87
37.60833	91
37.61667	93
37.62500	91
37.63333	87
37.64167	82
37.65000	78
37.65833	75
37.66667	74
37.67500	75
37.68333	75
37.69167	76
37.70000	76
37.70833	76
37.71667	77
37.72500	79
37.73333	81
37.74167	83
37.75000	83
37.75833	83
37.76667	83
37.77500	84
37.78333	85
37.79167	86
37.80000	87
37.80833	88
37.81667	89
37.82500	90
37.83333	90
37.84167	90
37.85000	90
37.85833	89
37.86667	89
37.87500	90
37.88333	92
37.89167	95
37.90000	97
37.90833	99
37.91667	100
37.92500	99
37.93333	98
37.94167	95
37.95000	91
37.95833	89
37.96667	90
37.97500	91
37.98333	91
37.99167	91
38.00000	89
38.00833	88
38.01667	88
38.02500	91
38.03333	94
38.04167	95
38.05000	95
38.05833	93
38.06667	91
38.07500	89
38.08333	88
38.09167	88
38.10000	90
38.10833	92
38.11667	94
38.12500	95
38.13333	94
38.14167	93
38.15000	90
38.15833	88
38.16667	87
38.17500	86
38.18333	87
38.19167	89
38.20000	88
38.20833	87
38.21667	86
38.22500	86
38.23333	87
38.24167	87
38.25000	85
38.25833	85
38.26667	86
38.27500	89
38.28333	94
38.29167	99
38.30000	102
38.30833	103
38.31667	101
38.32500	98
38.33333	95
38.34167	93
38.35000	90
38.35833	89
38.36667	87
38.37500	85
38.38333	82
38.39167	81
38.40000	82
38.40833	86
38.41667	89
38.42500	92
38.43333	93
38.44167	93
38.45000	90
38.45833	88
38.46667	85
38.47500	83
38.48333	81
38.49167	79
38.50000	79
38.50833	80
38.51667	80
38.52500	80
38.53333	79
38.54167	77
38.55000	76
38.55833	77
38.56667	80
38.57500	84
38.58333	86
38.59167	86
38.60000	84
38.60833	81
38.61667	79
38.62500	78
38.63333	78
38.64167	78
38.65000	80
38.65833	82
38.66667	83
38.67500	86
38.68333	88
38.69167	90
38.70000	88
38.70833	84
38.71667	79
38.72500	75
38.73333	73
38.74167	74
38.75000	76
38.75833	75
38.76667	72
38.77500	69
38.78333	65
38.79167	62
38.80000	60
38.80833	57
38.81667	55
38.82500	53
38.83333	53
38.84167	55
38.85000	59
38.85833	63
38.86667	65
38.87500	67
38.88333	66
38.89167	65
38.90000	64
38.90833	64
38.91667	65
38.92500	65
38.93333	64
38.94167	62
38.95000	61
38.95833	62
38.96667	65
38.97500	69
38.98333	74
38.99167	77
39.00000	79
39.00833	78
39.01667	76
39.02500	73
39.03333	70
39.04167	67
39.05000	65
39.05833	64
39.06667	64
39.07500	63
39.08333	60
39.09167	57
39.10000	54
39.10833	52
39.11667	52
39.12500	53
39.13333	56
39.14167	57
39.15000	59
39.15833	60
39.16667	60
39.17500	58
39.18333	56
39.19167	55
39.20000	57
39.20833	60
39.21667	62
39.22500	63
39.23333	63
39.24167	62
39.25000	61
39.25833	61
39.26667	63
39.27500	67
39.28333	70
39.29167	73
39.30000	75
39.30833	75
39.31667	74
39.32500	73
39.33333	71
39.34167	70
39.35000	68
39.35833	66
39.36667	63
39.37500	60
39.38333	58
39.39167	57
39.40000	57
39.40833	59
39.41667	61
39.42500	63
39.43333	65
39.44167	67
39.45000	69
39.45833	70
39.46667	70
39.47500	68
39.48333	64
39.49167	61
39.50000	59
39.50833	57
39.51667	57
39.52500	58
39.53333	59
39.54167	59
39.55000	59
39.55833	58
39.56667	58
39.57500	57
39.58333	57
39.59167	58
39.60000	59
39.60833	58
39.61667	57
39.62500	55
39.63333	53
39.64167	53
39.65000	54
39.65833	58
39.66667	63
39.67500	67
39.68333	67
39.69167	66
39.70000	62
39.70833	59
39.71667	57
39.72500	57
39.73333	59
39.74167	59
39.75000	58
39.75833	54
39.76667	49
39.77500	45
39.78333	45
39.79167	47
39.80000	49
39.80833	52
39.81667	55
39.82500	57
39.83333	58
39.84167	60
39.85000	59
39.85833	56
39.86667	51
39.87500	47
39.88333	44
39.89167	43
39.90000	46
39.90833	51
39.91667	55
39.92500	57
39.93333	56
39.94167	53
39.95000	50
39.95833	49
39.96667	51
39.97500	53
39.98333	54
39.99167	53
40.00000	50
40.00833	47
40.01667	45
40.02500	46
40.03333	47
40.04167	48
40.05000	49
40.05833	49
40.06667	49
40.07500	50
40.08333	51
40.09167	52
40.10000	51
40.10833	50
40.11667	50
40.12500	51
40.13333	52
40.14167	52
40.15000	50
40.15833	49
40.16667	49
40.17500	53
40.18333	57
40.19167	62
40.20000	66
40.20833	67
40.21667	67
40.22500	64
40.23333	61
40.24167	59
40.25000	59
40.25833	62
40.26667	67
40.27500	72
40.28333	75
40.29167	75
40.30000	72
40.30833	68
40.31667	64
40.32500	62
40.33333	62
40.34167	62
40.35000	60
40.35833	59
40.36667	57
40.37500	56
40.38333	57
40.39167	58
40.40000	59
40.40833	61
40.41667	63
40.42500	66
40.43333	69
40.44167	72
40.45000	74
40.45833	74
40.46667	72
40.47500	69
40.48333	67
40.49167	66
40.50000	66
40.50833	69
40.51667	73
40.52500	78
40.53333	82
40.54167	83
40.55000	80
40.55833	77
40.56667	73
40.57500	69
40.58333	65
40.59167	60
40.60000	56
40.60833	53
40.61667	53
40.62500	54
40.63333	56
40.64167	59
40.65000	61
40.65833	64
40.66667	66
40.67500	68
40.68333	68
40.69167	66
40.70000	62
40.70833	58
40.71667	56
40.72500	55
40.73333	57
40.74167	60
40.75000	63
40.75833	66
40.76667	67
40.77500	67
40.78333	68
40.79167	71
40.80000	75
40.80833	81
40.81667	87
40.82500	91
40.83333	94
40.84167	95
40.85000	93
40.85833	90
40.86667	87
40.87500	83
40.88333	78
40.89167	74
40.90000	71
40.90833	71
40.91667	74
40.92500	77
40.93333	81
40.94167	84
40.95000	86
40.95833	86
40.96667	85
40.97500	84
40.98333	83
40.99167	82
41.00000	83
41.00833	84
41.01667	85
41.02500	84
41.03333	83
41.04167	81
41.05000	79
41.05833	80
41.06667	82
41.07500	85
41.08333	87
41.09167	87
41.10000	87
41.10833	86
41.11667	86
41.12500	87
41.13333	88
41.14167	89
41.15000	89
41.15833	90
41.16667	92
41.17500	94
41.18333	97
41.19167	98
41.20000	99
41.20833	99
41.21667	100
41.22500	102
41.23333	104
41.24167	105
41.25000	104
41.25833	100
41.26667	96
41.27500	92
41.28333	91
41.29167	92
41.30000	96
41.30833	100
41.31667	102
41.32500	102
41.33333	99
41.34167	95
41.35000	91
41.35833	88
41.36667	87
41.37500	87
41.38333	86
41.39167	84
41.40000	81
41.40833	76
41.41667	74
41.42500	75
41.43333	79
41.44167	84
41.45000	89
41.45833	92
41.46667	94
41.47500	95
41.48333	95
41.49167	95
41.50000	94
41.50833	92
41.51667	89
41.52500	88
41.53333	87
41.54167	87
41.55000	86
41.55833	84
41.56667	82
41.57500	81
41.58333	79
41.59167	78
41.60000	77
41.60833	76
41.61667	75
41.62500	75
41.63333	74
41.64167	73
41.65000	71
41.65833	70
41.66667	69
41.67500	69
41.68333	70
41.69167	72
41.70000	74
41.70833	76
41.71667	77
41.72500	75
41.73333	72
41.74167	69
41.75000	67
41.75833	67
41.76667	68
41.77500	70
41.78333	72
41.79167	72
41.80000	71
41.80833	70
41.81667	69
41.82500	68
41.83333	67
41.84167	67
41.85000	68
41.85833	68
41.86667	69
41.87500	69
41.88333	69
41.89167	68
41.90000	68
41.90833	70
41.91667	73
41.92500	78
41.93333	81
41.94167	82
41.95000	81
41.95833	78
41.96667	75
41.97500	73
41.98333	74
41.99167	75
42.00000	77
42.00833	77
42.01667	77
42.02500	77
42.03333	79
42.04167	80
42.05000	81
42.05833	80
42.06667	77
42.07500	74
42.08333	70
42.09167	67
42.10000	65
42.10833	64
42.11667	64
42.12500	65
42.13333	64
42.14167	63
42.15000	60
42.15833	58
42.16667	58
42.17500	60
42.18333	63
42.19167	65
42.20000	66
42.20833	65
42.21667	62
42.22500	60
42.23333	57
42.24167	56
42.25000	55
42.25833	56
42.26667	57
42.27500	59
42.28333	59
42.29167	59
42.30000	59
42.30833	58
42.31667	57
42.32500	55
42.33333	55
42.34167	56
42.35000	58
42.35833	61
42.36667	64
42.37500	67
42.38333	67
42.39167	66
42.40000	64
42.40833	63
42.41667	62
42.42500	62
42.43333	62
42.44167	63
42.45000	64
42.45833	64
42.46667	63
42.47500	61
42.48333	60
42.49167	61
42.50000	64
42.50833	67
42.51667	69
42.52500	70
42.53333	69
42.54167	67
42.55000	66
42.55833	64
42.56667	64
42.57500	64
42.58333	63
42.59167	62
42.60000	61
42.60833	61
42.61667	60
42.62500	60
42.63333	60
42.64167	61
42.65000	60
42.65833	61
42.66667	62
42.67500	63
42.68333	62
42.69167	60
42.70000	57
42.70833	54
42.71667	55
42.72500	58
42.73333	63
42.74167	67
42.75000	70
42.75833	71
42.76667	71
42.77500	71
42.78333	71
42.79167	72
42.80000	72
42.80833	71
42.81667	69
42.82500	67
42.83333	64
42.84167	62
42.85000	62
42.85833	63
42.86667	65
42.87500	66
42.88333	66
42.89167	66
42.90000	66
42.90833	67
42.91667	68
42.92500	68
42.93333	69
42.94167	69
42.95000	67
42.95833	67
42.96667	66
42.97500	66
42.98333	63
42.99167	59
43.00000	54
43.00833	50
43.01667	48
43.02500	49
43.03333	51
43.04167	55
43.05000	59
43.05833	62
43.06667	65
43.07500	66
43.08333	65
43.09167	62
43.10000	60
43.10833	59
43.11667	59
43.12500	60
43.13333	61
43.14167	62
43.15000	62
43.15833	61
43.16667	59
43.17500	59
43.18333	61
43.19167	65
43.20000	69
43.20833	72
43.21667	73
43.22500	73
43.23333	71
43.24167	71
43.25000	70
43.25833	69
43.26667	67
43.27500	64
43.28333	60
43.29167	57
43.30000	56
43.30833	56
43.31667	58
43.32500	58
43.33333	58
43.34167	58
43.35000	57
43.35833	56
43.36667	56
43.37500	55
43.38333	54
43.39167	52
43.40000	51
43.40833	51
43.41667	51
43.42500	52
43.43333	52
43.44167	53
43.45000	55
43.45833	57
43.46667	60
43.47500	63
43.48333	65
43.49167	67
43.50000	68
43.50833	68
43.51667	67
43.52500	67
43.53333	68
43.54167	69
43.55000	70
43.55833	71
43.56667	69
43.57500	65
43.58333	59
43.59167	53
43.60000	49
43.60833	48
43.61667	50
43.62500	53
43.63333	58
43.64167	62
43.65000	65
43.65833	65
43.66667	64
43.67500	60
43.68333	56
43.69167	51
43.70000	48
43.70833	46
43.71667	46
43.72500	46
43.73333	47
43.74167	49
43.75000	51
43.75833	54
43.76667	58
43.77500	60
43.78333	61
43.79167	60
43.80000	59
43.80833	58
43.81667	58
43.82500	60
43.83333	62
43.84167	62
43.85000	62
43.85833	61
43.86667	60
43.87500	61
43.88333	63
43.89167	66
43.90000	68
43.90833	66
43.91667	64
43.92500	60
43.93333	56
43.94167	53
43.95000	51
43.95833	49
43.96667	48
43.97500	48
43.98333	48
43.99167	50
44.00000	52
44.00833	54
44.01667	55
44.02500	55
44.03333	55
44.04167	54
44.05000	53
44.05833	53
44.06667	55
44.07500	56
44.08333	57
44.09167	56
44.10000	55
44.10833	54
44.11667	54
44.12500	55
44.13333	57
44.14167	59
44.15000	60
44.15833	61
44.16667	60
44.17500	59
44.18333	58
44.19167	57
44.20000	56
44.20833	55
44.21667	54
44.22500	53
44.23333	51
44.24167	50
44.25000	51
44.25833	52
44.26667	53
44.27500	55
44.28333	56
44.29167	58
44.30000	61
44.30833	64
44.31667	66
44.32500	66
44.33333	65
44.34167	63
44.35000	61
44.35833	59
44.36667	58
44.37500	58
44.38333	57
44.39167	55
44.40000	53
44.40833	51
44.41667	49
44.42500	47
44.43333	45
44.44167	43
44.45000	43
44.45833	44
44.46667	47
44.47500	52
44.48333	59
44.49167	65
44.50000	69
44.50833	70
44.51667	70
44.52500	69
44.53333	69
44.54167	71
44.55000	73
44.55833	74
44.56667	72
44.57500	70
44.58333	68
44.59167	67
44.60000	68
44.60833	70
44.61667	71
44.62500	68
44.63333	64
44.64167	59
44.65000	54
44.65833	50
44.66667	47
44.67500	46
44.68333	46
44.69167	47
44.70000	49
44.70833	51
44.71667	53
44.72500	55
44.73333	55
44.74167	54
44.75000	52
44.75833	49
44.76667	46
44.77500	45
44.78333	45
44.79167	47
44.80000	48
44.80833	48
44.81667	47
44.82500	47
44.83333	48
44.84167	51
44.85000	54
44.85833	56
44.86667	55
44.87500	54
44.88333	51
44.89167	49
44.90000	48
44.90833	50
44.91667	52
44.92500	55
44.93333	56
44.94167	56
44.95000	55
44.95833	55
44.96667	56
44.97500	59
44.98333	62
44.99167	64
45.00000	64
45.00833	62
45.01667	60
45.02500	59
45.03333	61
45.04167	65
45.05000	70
45.05833	72
45.06667	71
45.07500	68
45.08333	63
45.09167	57
45.10000	52
45.10833	48
45.11667	46
45.12500	44
45.13333	44
45.14167	45
45.15000	48
45.15833	49
45.16667	50
45.17500	49
45.18333	49
45.19167	49
45.20000	50
45.20833	53
45.21667	55
45.22500	56
45.23333	57
45.24167	57
45.25000	55
45.25833	54
45.26667	54
45.27500	54
45.28333	55
45.29167	55
45.30000	55
45.30833	56
45.31667	57
45.32500	59
45.33333	61
45.34167	61
45.35000	61
45.35833	59
45.36667	58
45.37500	57
45.38333	56
45.39167	56
45.40000	56
45.40833	55
45.41667	55
45.42500	55
45.43333	55
45.44167	54
45.45000	53
45.45833	51
45.46667	49
45.47500	47
45.48333	46
45.49167	46
45.50000	46
45.50833	45
45.51667	44
45.52500	44
45.53333	45
45.54167	47
45.55000	50
45.55833	52
45.56667	53
45.57500	54
45.58333	52
45.59167	49
45.60000	47
45.60833	46
45.61667	46
45.62500	46
45.63333	47
45.64167	47
45.65000	47
45.65833	48
45.66667	49
45.67500	49
45.68333	48
45.69167	46
45.70000	44
45.70833	42
45.71667	42
45.72500	43
45.73333	45
45.74167	46
45.75000	47
45.75833	49
45.76667	51
45.77500	54
45.78333	56
45.79167	57
45.80000	56
45.80833	54
45.81667	50
45.82500	46
45.83333	43
45.84167	42
45.85000	43
45.85833	46
45.86667	50
45.87500	53
45.88333	55
45.89167	55
45.90000	53
45.90833	51
45.91667	50
45.92500	51
45.93333	54
45.94167	56
45.95000	58
45.95833	59
45.96667	57
45.97500	55
45.98333	52
45.99167	48
46.00000	45
46.00833	43
46.01667	43
46.02500	44
46.03333	47
46.04167	48
46.05000	49
46.05833	48
46.06667	48
46.07500	49
46.08333	51
46.09167	53
46.10000	52
46.10833	48
46.11667	44
46.12500	41
46.13333	40
46.14167	41
46.15000	44
46.15833	44
46.16667	43
46.17500	42
46.18333	41
46.19167	41
46.20000	42
46.20833	44
46.21667	44
46.22500	43
46.23333	42
46.24167	41
46.25000	41
46.25833	42
46.26667	43
46.27500	45
46.28333	46
46.29167	48
46.30000	50
46.30833	53
46.31667	55
46.32500	55
46.33333	54
46.34167	52
46.35000	50
46.35833	48
46.36667	47
46.37500	48
46.38333	50
46.39167	52
46.40000	53
46.40833	54
46.41667	56
46.42500	57
46.43333	58
46.44167	59
46.45000	60
46.45833	60
46.46667	57
46.47500	54
46.48333	48
46.49167	43
46.50000	38
46.50833	36
46.51667	36
46.52500	39
46.53333	43
46.54167	46
46.55000	47
46.55833	47
46.56667	46
46.57500	45
46.58333	45
46.59167	46
46.60000	47
46.60833	48
46.61667	48
46.62500	47
46.63333	46
46.64167	44
46.65000	43
46.65833	42
46.66667	42
46.67500	41
46.68333	38
46.69167	33
46.70000	29
46.70833	25
46.71667	24
46.72500	27
46.73333	31
46.74167	35
46.75000	38
46.75833	38
46.76667	36
46.77500	34
46.78333	32
46.79167	30
46.80000	28
46.80833	28
46.81667	29
46.82500	31
46.83333	33
46.84167	34
46.85000	34
46.85833	34
46.86667	34
46.87500	36
46.88333	38
46.89167	40
46.90000	41
46.90833	42
46.91667	41
46.92500	40
46.93333	39
46.94167	39
46.95000	42
46.95833	44
46.96667	46
46.97500	47
46.98333	47
46.99167	45
47.00000	43
47.00833	41
47.01667	39
47.02500	37
47.03333	36
47.04167	34
47.05000	32
47.05833	32
47.06667	33
47.07500	36
47.08333	39
47.09167	42
47.10000	44
47.10833	42
47.11667	39
47.12500	35
47.13333	33
47.14167	33
47.15000	35
47.15833	39
47.16667	43
47.17500	46
47.18333	48
47.19167	49
47.20000	50
47.20833	50
47.21667	50
47.22500	50
47.23333	50
47.24167	50
47.25000	50
47.25833	49
47.26667	45
47.27500	40
47.28333	34
47.29167	29
47.30000	27
47.30833	29
47.31667	32
47.32500	36
47.33333	39
47.34167	42
47.35000	44
47.35833	45
47.36667	46
47.37500	47
47.38333	47
47.39167	48
47.40000	49
47.40833	52
47.41667	56
47.42500	58
47.43333	58
47.44167	55
47.45000	51
47.45833	48
47.46667	48
47.47500	51
47.48333	56
47.49167	61
47.50000	66
47.50833	69
47.51667	69
47.52500	66
47.53333	60
47.54167	53
47.55000	46
47.55833	41
47.56667	39
47.57500	40
47.58333	43
47.59167	47
47.60000	49
47.60833	48
47.61667	46
47.62500	42
47.63333	39
47.64167	39
47.65000	40
47.65833	40
47.66667	38
47.67500	35
47.68333	33
47.69167	31
47.70000	30
47.70833	31
47.71667	30
47.72500	29
47.73333	27
47.74167	27
47.75000	29
47.75833	32
47.76667	37
47.77500	41
47.78333	44
47.79167	45
47.80000	44
47.80833	42
47.81667	38
47.82500	35
47.83333	32
47.84167	31
47.85000	31
47.85833	33
47.86667	36
47.87500	38
47.88333	38
47.89167	37
47.90000	35
47.90833	33
47.91667	33
47.92500	34
47.93333	37
47.94167	39
47.95000	41
47.95833	42
47.96667	43
47.97500	45
47.98333	47
47.99167	49
48.00000	53
48.00833	56
48.01667	57
48.02500	56
48.03333	51
48.04167	45
48.05000	39
48.05833	35
48.06667	34
48.07500	36
48.08333	38
48.09167	40
48.10000	44
48.10833	49
48.11667	54
48.12500	57
48.13333	56
48.14167	54
48.15000	50
48.15833	44
48.16667	38
48.17500	33
48.18333	29
48.19167	30
48.20000	34
48.20833	40
48.21667	46
48.22500	49
48.23333	51
48.24167	52
48.25000	51
48.25833	50
48.26667	47
48.27500	45
48.28333	44
48.29167	45
48.30000	48
48.30833	51
48.31667	55
48.32500	59
48.33333	60
48.34167	58
48.35000	52
48.35833	45
48.36667	36
48.37500	29
48.38333	25
48.39167	24
48.40000	25
48.40833	27
48.41667	30
48.42500	35
48.43333	40
48.44167	45
48.45000	49
48.45833	49
48.46667	47
48.47500	42
48.48333	38
48.49167	36
48.50000	34
48.50833	34
48.51667	35
48.52500	36
48.53333	37
48.54167	38
48.55000	40
48.55833	41
48.56667	42
48.57500	44
48.58333	46
48.59167	49
48.60000	51
48.60833	50
48.61667	46
48.62500	41
48.63333	35
48.64167	29
48.65000	26
48.65833	25
48.66667	28
48.67500	33
48.68333	37
48.69167	41
48.70000	42
48.70833	42
48.71667	41
48.72500	39
48.73333	37
48.74167	36
48.75000	34
48.75833	33
48.76667	33
48.77500	33
48.78333	35
48.79167	36
48.80000	38
48.80833	41
48.81667	43
48.82500	45
48.83333	46
48.84167	46
48.85000	46
48.85833	46
48.86667	45
48.87500	44
48.88333	42
48.89167	39
48.90000	36
48.90833	32
48.91667	30
48.92500	30
48.93333	32
48.94167	36
48.95000	41
48.95833	45
48.96667	47
48.97500	47
48.98333	45
48.99167	42
49.00000	39
49.00833	37
49.01667	35
49.02500	36
49.03333	38
49.04167	43
49.05000	48
49.05833	51
49.06667	51
49.07500	49
49.08333	45
49.09167	42
49.10000	41
49.10833	43
49.11667	46
49.12500	48
49.13333	50
49.14167	51
49.15000	51
49.15833	52
49.16667	55
49.17500	56
49.18333	54
49.19167	50
49.20000	46
49.20833	43
49.21667	43
49.22500	46
49.23333	50
49.24167	54
49.25000	56
49.25833	58
49.26667	58
49.27500	57
49.28333	54
49.29167	50
49.30000	46
49.30833	43
49.31667	41
49.32500	42
49.33333	44
49.34167	45
49.35000	45
49.35833	45
49.36667	46
49.37500	48
49.38333	49
49.39167	50
49.40000	50
49.40833	49
49.41667	48
49.42500	49
49.43333	50
49.44167	51
49.45000	53
49.45833	54
49.46667	56
49.47500	57
49.48333	56
49.49167	54
49.50000	51
49.50833	46
49.51667	42
49.52500	38
49.53333	36
49.54167	38
49.55000	41
49.55833	45
49.56667	48
49.57500	49
49.58333	49
49.59167	47
49.60000	46
49.60833	46
49.61667	46
49.62500	45
49.63333	44
49.64167	43
49.65000	43
49.65833	42
49.66667	41
49.67500	41
49.68333	42
49.69167	44
49.70000	46
49.70833	48
49.71667	49
49.72500	49
49.73333	49
49.74167	50
49.75000	53
49.75833	57
49.76667	60
49.77500	62
49.78333	63
49.79167	63
49.80000	62
49.80833	60
49.81667	57
49.82500	55
49.83333	53
49.84167	53
49.85000	53
49.85833	54
49.86667	54
49.87500	53
49.88333	52
49.89167	51
49.90000	49
49.90833	46
49.91667	43
49.92500	41
49.93333	40
49.94167	41
49.95000	43
49.95833	46
49.96667	48
49.97500	49
49.98333	50
49.99167	49
50.00000	49
50.00833	51
50.01667	53
50.02500	56
50.03333	58
50.04167	59
50.05000	59
50.05833	60
50.06667	61
50.07500	62
50.08333	62
50.09167	60
50.10000	56
50.10833	51
50.11667	48
50.12500	46
50.13333	47
50.14167	49
50.15000	53
50.15833	55
50.16667	57
50.17500	58
50.18333	57
50.19167	55
50.20000	53
50.20833	51
50.21667	50
50.22500	49
50.23333	49
50.24167	49
50.25000	48
50.25833	48
50.26667	48
50.27500	50
50.28333	50
50.29167	50
50.30000	50
50.30833	50
50.31667	52
50.32500	55
50.33333	59
50.34167	63
50.35000	67
50.35833	70
50.36667	71
50.37500	72
50.38333	72
50.39167	70
50.40000	68
50.40833	68
50.41667	67
50.42500	66
50.43333	66
50.44167	66
50.45000	67
50.45833	69
50.46667	71
50.47500	73
50.48333	75
50.49167	77
50.50000	80
50.50833	81
50.51667	81
50.52500	79
50.53333	74
50.54167	69
50.55000	64
50.55833	62
50.56667	63
50.57500	67
50.58333	71
50.59167	75
50.60000	77
50.60833	78
50.61667	79
50.62500	81
50.63333	83
50.64167	86
50.65000	89
50.65833	91
50.66667	91
50.67500	91
50.68333	90
50.69167	88
50.70000	85
50.70833	82
50.71667	79
50.72500	78
50.73333	78
50.74167	79
50.75000	81
50.75833	82
50.76667	82
50.77500	81
50.78333	80
50.79167	79
50.80000	77
50.80833	77
50.81667	76
50.82500	77
50.83333	79
50.84167	83
50.85000	86
50.85833	89
50.86667	88
50.87500	87
50.88333	84
50.89167	82
50.90000	82
50.90833	84
50.91667	86
50.92500	88
50.93333	91
50.94167	93
50.95000	95
50.95833	96
50.96667	97
50.97500	97
50.98333	96
50.99167	94
51.00000	92
51.00833	91
51.01667	90
51.02500	91
51.03333	91
51.04167	91
51.05000	90
51.05833	85
51.06667	79
51.07500	72
51.08333	67
51.09167	63
51.10000	63
51.10833	66
51.11667	69
51.12500	70
51.13333	71
51.14167	70
51.15000	70
51.15833	71
51.16667	73
51.17500	75
51.18333	75
51.19167	74
51.20000	74
51.20833	75
51.21667	78
51.22500	82
51.23333	85
51.24167	86
51.25000	84
51.25833	82
51.26667	80
51.27500	77
51.28333	75
51.29167	73
51.30000	73
51.30833	74
51.31667	76
51.32500	78
51.33333	80
51.34167	81
51.35000	82
51.35833	83
51.36667	84
51.37500	85
51.38333	84
51.39167	82
51.40000	80
51.40833	77
51.41667	74
51.42500	71
51.43333	68
51.44167	65
51.45000	62
51.45833	59
51.46667	59
51.47500	60
51.48333	62
51.49167	66
51.50000	69
51.50833	71
51.51667	73
51.52500	75
51.53333	77
51.54167	77
51.55000	75
51.55833	72
51.56667	68
51.57500	65
51.58333	63
51.59167	63
51.60000	63
51.60833	62
51.61667	61
51.62500	60
51.63333	59
51.64167	59
51.65000	60
51.65833	63
51.66667	67
51.67500	70
51.68333	73
51.69167	74
51.70000	72
51.70833	68
51.71667	63
51.72500	60
51.73333	56
51.74167	52
51.75000	47
51.75833	43
51.76667	40
51.77500	38
51.78333	39
51.79167	41
51.80000	44
51.80833	46
51.81667	48
51.82500	50
51.83333	51
51.84167	51
51.85000	50
51.85833	48
51.86667	48
51.87500	47
51.88333	45
51.89167	41
51.90000	36
51.90833	32
51.91667	31
51.92500	32
51.93333	35
51.94167	39
51.95000	42
51.95833	45
51.96667	46
51.97500	48
51.98333	48
51.99167	48
52.00000	47
52.00833	47
52.01667	48
52.02500	49
52.03333	49
52.04167	49
52.05000	49
52.05833	48
52.06667	48
52.07500	49
52.08333	49
52.09167	49
52.10000	49
52.10833	48
52.11667	47
52.12500	47
52.13333	47
52.14167	45
52.15000	42
52.15833	39
52.16667	36
52.17500	35
52.18333	37
52.19167	39
52.20000	39
52.20833	36
52.21667	32
52.22500	28
52.23333	25
52.24167	24
52.25000	25
52.25833	26
52.26667	28
52.27500	30
52.28333	32
52.29167	34
52.30000	36
52.30833	38
52.31667	40
52.32500	42
52.33333	43
52.34167	42
52.35000	40
52.35833	38
52.36667	35
52.37500	34
52.38333	34
52.39167	35
52.40000	35
52.40833	34
52.41667	33
52.42500	32
52.43333	32
52.44167	34
52.45000	38
52.45833	41
52.46667	43
52.47500	42
52.48333	38
52.49167	35
52.50000	33
52.50833	34
52.51667	37
52.52500	42
52.53333	46
52.54167	47
52.55000	47
52.55833	43
52.56667	37
52.57500	31
52.58333	28
52.59167	26
52.60000	27
52.60833	30
52.61667	33
52.62500	36
52.63333	38
52.64167	40
52.65000	41
52.65833	42
52.66667	43
52.67500	43
52.68333	41
52.69167	39
52.70000	37
52.70833	36
52.71667	34
52.72500	31
52.73333	29
52.74167	28
52.75000	28
52.75833	30
52.76667	34
52.77500	36
52.78333	36
52.79167	32
52.80000	28
52.80833	24
52.81667	22
52.82500	22
52.83333	25
52.84167	28
52.85000	32
52.85833	35
52.86667	36
52.87500	37
52.88333	37
52.89167	39
52.90000	41
52.90833	44
52.91667	46
52.92500	48
52.93333	49
52.94167	49
52.95000	47
52.95833	44
52.96667	41
52.97500	39
52.98333	36
52.99167	34
53.00000	33
53.00833	33
53.01667	34
53.02500	36
53.03333	40
53.04167	45
53.05000	49
53.05833	51
53.06667	51
53.07500	51
53.08333	50
53.09167	50
53.10000	52
53.10833	54
53.11667	54
53.12500	52
53.13333	48
53.14167	44
53.15000	40
53.15833	38
53.16667	38
53.17500	40
53.18333	44
53.19167	48
53.20000	50
53.20833	50
53.21667	46
53.22500	42
53.23333	38
53.24167	37
53.25000	38
53.25833	42
53.26667	46
53.27500	50
53.28333	54
53.29167	57
53.30000	59
53.30833	62
53.31667	65
53.32500	69
53.33333	71
53.34167	72
53.35000	71
53.35833	69
53.36667	66
53.37500	64
53.38333	65
53.39167	67
53.40000	70
53.40833	73
53.41667	74
53.42500	75
53.43333	74
53.44167	73
53.45000	71
53.45833	68
53.46667	65
53.47500	64
53.48333	65
53.49167	68
53.50000	71
53.50833	73
53.51667	75
53.52500	76
53.53333	77
53.54167	79
53.55000	83
53.55833	88
53.56667	93
53.57500	97
53.58333	99
53.59167	100
53.60000	99
53.60833	99
53.61667	99
53.62500	103
53.63333	107
53.64167	112
53.65000	116
53.65833	119
53.66667	121
53.67500	123
53.68333	126
53.69167	131
53.70000	137
53.70833	145
53.71667	154
53.72500	163
53.73333	171
53.74167	176
53.75000	180
53.75833	183
53.76667	185
53.77500	187
53.78333	191
53.79167	196
53.80000	201
53.80833	205
53.81667	209
53.82500	215
53.83333	223
53.84167	233
53.85000	244
53.85833	254
53.86667	262
53.87500	268
53.88333	272
53.89167	275
53.90000	282
53.90833	291
53.91667	301
53.92500	313
53.93333	323
53.94167	331
53.95000	339
53.95833	347
53.96667	356
53.97500	365
53.98333	373
53.99167	380
54.00000	387
54.00833	394
54.01667	403
54.02500	414
54.03333	426
54.04167	438
54.05000	450
54.05833	462
54.06667	473
54.07500	485
54.08333	499
54.09167	514
54.10000	529
54.10833	542
54.11667	553
54.12500	562
54.13333	571
54.14167	580
54.15000	591
54.15833	605
54.16667	621
54.17500	637
54.18333	654
54.19167	670
54.20000	686
54.20833	702
54.21667	717
54.22500	731
54.23333	744
54.24167	755
54.25000	768
54.25833	781
54.26667	796
54.27500	809
54.28333	822
54.29167	834
54.30000	848
54.30833	864
54.31667	880
54.32500	897
54.33333	912
54.34167	926
54.35000	941
54.35833	957
54.36667	975
54.37500	993
54.38333	1010
54.39167	1026
54.40000	1039
54.40833	1051
54.41667	1065
54.42500	1080
54.43333	1097
54.44167	1116
54.45000	1137
54.45833	1159
54.46667	1180
54.47500	1199
54.48333	1217
54.49167	1232
54.50000	1247
54.50833	1263
54.51667	1278
54.52500	1293
54.53333	1308
54.54167	1325
54.55000	1342
54.55833	1360
54.56667	1379
54.57500	1395
54.58333	1411
54.59167	1426
54.60000	1441
54.60833	1457
54.61667	1473
54.62500	1490
54.63333	1508
54.64167	1526
54.65000	1544
54.65833	1560
54.66667	1575
54.67500	1588
54.68333	1600
54.69167	1613
54.70000	1625
54.70833	1638
54.71667	1650
54.72500	1663
54.73333	1675
54.74167	1689
54.75000	1703
54.75833	1719
54.76667	1737
54.77500	1753
54.78333	1768
54.79167	1779
54.80000	1788
54.80833	1795
54.81667	1803
54.82500	1813
54.83333	1824
54.84167	1835
54.85000	1847
54.85833	1859
54.86667	1871
54.87500	1880
54.88333	1887
54.89167	1894
54.90000	1900
54.90833	1906
54.91667	1914
54.92500	1923
54.93333	1932
54.94167	1940
54.95000	1946
54.95833	1952
54.96667	1957
54.97500	1962
54.98333	1968
54.99167	1974
55.00000	1980
55.00833	1986
55.01667	1993
55.02500	2000
55.03333	2008
55.04167	2014
55.05000	2019
55.05833	2023
55.06667	2027
55.07500	2031
55.08333	2035
55.09167	2038
55.10000	2036
55.10833	2029
55.11667	2021
55.12500	2015
55.13333	2012
55.14167	2014
55.15000	2020
55.15833	2025
55.16667	2030
55.17500	2034
55.18333	2036
55.19167	2036
55.20000	2035
55.20833	2032
55.21667	2028
55.22500	2025
55.23333	2023
55.24167	2023
55.25000	2023
55.25833	2024
55.26667	2022
55.27500	2019
55.28333	2015
55.29167	2010
55.30000	2006
55.30833	2002
55.31667	1999
55.32500	1997
55.33333	1997
55.34167	1995
55.35000	1992
55.35833	1987
55.36667	1979
55.37500	1973
55.38333	1966
55.39167	1960
55.40000	1953
55.40833	1946
55.41667	1938
55.42500	1929
55.43333	1921
55.44167	1916
55.45000	1912
55.45833	1907
55.46667	1901
55.47500	1894
55.48333	1885
55.49167	1875
55.50000	1865
55.50833	1855
55.51667	1847
55.52500	1839
55.53333	1832
55.54167	1824
55.55000	1815
55.55833	1805
55.56667	1793
55.57500	1781
55.58333	1770
55.59167	1760
55.60000	1752
55.60833	1746
55.61667	1739
55.62500	1733
55.63333	1728
55.64167	1722
55.65000	1716
55.65833	1709
55.66667	1699
55.67500	1688
55.68333	1676
55.69167	1664
55.70000	1653
55.70833	1643
55.71667	1633
55.72500	1622
55.73333	1612
55.74167	1603
55.75000	1595
55.75833	1587
55.76667	1579
55.77500	1570
55.78333	1561
55.79167	1551
55.80000	1541
55.80833	1531
55.81667	1522
55.82500	1514
55.83333	1505
55.84167	1496
55.85000	1487
55.85833	1477
55.86667	1467
55.87500	1455
55.88333	1443
55.89167	1432
55.90000	1423
55.90833	1415
55.91667	1406
55.92500	1395
55.93333	1382
55.94167	1369
55.95000	1357
55.95833	1347
55.96667	1339
55.97500	1331
55.98333	1323
55.99167	1314
56.00000	1306
56.00833	1298
56.01667	1290
56.02500	1281
56.03333	1272
56.04167	1263
56.05000	1254
56.05833	1243
56.06667	1231
56.07500	1220
56.08333	1208
56.09167	1196
56.10000	1185
56.10833	1176
56.11667	1168
56.12500	1159
56.13333	1149
56.14167	1139
56.15000	1128
56.15833	1118
56.16667	1109
56.17500	1100
56.18333	1094
56.19167	1090
56.20000	1085
56.20833	1081
56.21667	1075
56.22500	1068
56.23333	1060
56.24167	1053
56.25000	1046
56.25833	1039
56.26667	1031
56.27500	1022
56.28333	1012
56.29167	1000
56.30000	989
56.30833	978
56.31667	969
56.32500	961
56.33333	954
56.34167	947
56.35000	941
56.35833	934
56.36667	928
56.37500	923
56.38333	918
56.39167	912
56.40000	906
56.40833	900
56.41667	892
56.42500	884
56.43333	873
56.44167	862
56.45000	850
56.45833	839
56.46667	831
56.47500	825
56.48333	822
56.49167	820
56.50000	815
56.50833	809
56.51667	801
56.52500	793
56.53333	785
56.54167	778
56.55000	770
56.55833	763
56.56667	755
56.57500	748
56.58333	742
56.59167	738
56.60000	734
56.60833	731
56.61667	727
56.62500	723
56.63333	717
56.64167	710
56.65000	703
56.65833	695
56.66667	688
56.67500	682
56.68333	678
56.69167	675
56.70000	671
56.70833	667
56.71667	663
56.72500	660
56.73333	657
56.74167	653
56.75000	647
56.75833	641
56.76667	633
56.77500	625
56.78333	616
56.79167	606
56.80000	595
56.80833	585
56.81667	579
56.82500	577
56.83333	577
56.84167	578
56.85000	578
56.85833	576
56.86667	572
56.87500	567
56.88333	562
56.89167	558
56.90000	555
56.90833	553
56.91667	549
56.92500	544
56.93333	538
56.94167	533
56.95000	528
56.95833	524
56.96667	523
56.97500	521
56.98333	517
56.99167	513
57.00000	509
57.00833	505
57.01667	503
57.02500	501
57.03333	498
57.04167	494
57.05000	489
57.05833	483
57.06667	478
57.07500	472
57.08333	467
57.09167	462
57.10000	458
57.10833	454
57.11667	450
57.12500	445
57.13333	441
57.14167	436
57.15000	432
57.15833	428
57.16667	425
57.17500	423
57.18333	421
57.19167	419
57.20000	417
57.20833	415
57.21667	412
57.22500	409
57.23333	405
57.24167	401
57.25000	397
57.25833	394
57.26667	391
57.27500	388
57.28333	386
57.29167	385
57.30000	382
57.30833	379
57.31667	376
57.32500	372
57.33333	369
57.34167	367
57.35000	366
57.35833	366
57.36667	365
57.37500	363
57.38333	359
57.39167	354
57.40000	349
57.40833	343
57.41667	338
57.42500	334
57.43333	330
57.44167	326
57.45000	323
57.45833	322
57.46667	324
57.47500	327
57.48333	328
57.49167	328
57.50000	325
57.50833	321
57.51667	317
57.52500	314
57.53333	311
57.54167	309
57.55000	307
57.55833	303
57.56667	297
57.57500	291
57.58333	287
57.59167	284
57.60000	284
57.60833	286
57.61667	287
57.62500	288
57.63333	287
57.64167	286
57.65000	284
57.65833	283
57.66667	283
57.67500	283
57.68333	282
57.69167	280
57.70000	278
57.70833	276
57.71667	275
57.72500	275
57.73333	275
57.74167	274
57.75000	271
57.75833	269
57.76667	266
57.77500	264
57.78333	262
57.79167	261
57.80000	259
57.80833	258
57.81667	256
57.82500	253
57.83333	251
57.84167	248
57.85000	246
57.85833	245
57.86667	247
57.87500	249
57.88333	250
57.89167	250
57.90000	247
57.90833	244
57.91667	241
57.92500	239
57.93333	240
57.94167	242
57.95000	246
57.95833	248
57.96667	247
57.97500	243
57.98333	237
57.99167	231
58.00000	226
58.00833	222
58.01667	219
58.02500	216
58.03333	213
58.04167	210
58.05000	210
58.05833	210
58.06667	211
58.07500	212
58.08333	211
58.09167	210
58.10000	209
58.10833	206
58.11667	204
58.12500	202
58.13333	200
58.14167	201
58.15000	204
58.15833	207
58.16667	209
58.17500	209
58.18333	206
58.19167	201
58.20000	194
58.20833	187
58.21667	182
58.22500	178
58.23333	177
58.24167	178
58.25000	182
58.25833	187
58.26667	193
58.27500	197
58.28333	199
58.29167	197
58.30000	194
58.30833	190
58.31667	187
58.32500	185
58.33333	184
58.34167	182
58.35000	179
58.35833	176
58.36667	174
58.37500	173
58.38333	175
58.39167	177
58.40000	179
58.40833	180
58.41667	180
58.42500	179
58.43333	176
58.44167	173
58.45000	169
58.45833	166
58.46667	165
58.47500	164
58.48333	163
58.49167	161
58.50000	159
58.50833	156
58.51667	154
58.52500	152
58.53333	151
58.54167	151
58.55000	151
58.55833	152
58.56667	151
58.57500	150
58.58333	148
58.59167	146
58.60000	145
58.60833	146
58.61667	149
58.62500	151
58.63333	153
58.64167	155
58.65000	155
58.65833	156
58.66667	157
58.67500	158
58.68333	159
58.69167	158
58.70000	157
58.70833	154
58.71667	149
58.72500	144
58.73333	138
58.74167	132
58.75000	127
58.75833	125
58.76667	126
58.77500	129
58.78333	132
58.79167	134
58.80000	136
58.80833	138
58.81667	139
58.82500	140
58.83333	140
58.84167	141
58.85000	141
58.85833	141
58.86667	140
58.87500	138
58.88333	135
58.89167	132
58.90000	128
58.90833	124
58.91667	120
58.92500	117
58.93333	115
58.94167	114
58.95000	115
58.95833	118
58.96667	123
58.97500	128
58.98333	133
58.99167	136
59.00000	136
59.00833	135
59.01667	132
59.02500	129
59.03333	126
59.04167	122
59.05000	119
59.05833	118
59.06667	119
59.07500	121
59.08333	122
59.09167	121
59.10000	119
59.10833	117
59.11667	115
59.12500	115
59.13333	116
59.14167	121
59.15000	125
59.15833	128
59.16667	127
59.17500	124
59.18333	117
59.19167	110
59.20000	104
59.20833	101
59.21667	101
59.22500	101
59.23333	102
59.24167	102
59.25000	103
59.25833	103
59.26667	104
59.27500	104
59.28333	105
59.29167	107
59.30000	110
59.30833	115
59.31667	118
59.32500	119
59.33333	119
59.34167	119
59.35000	118
59.35833	116
59.36667	115
59.37500	113
59.38333	110
59.39167	107
59.40000	105
59.40833	103
59.41667	102
59.42500	100
59.43333	98
59.44167	95
59.45000	92
59.45833	91
59.46667	90
59.47500	90
59.48333	90
59.49167	91
59.50000	91
59.50833	91
59.51667	90
59.52500	89
59.53333	87
59.54167	86
59.55000	86
59.55833	86
59.56667	88
59.57500	88
59.58333	87
59.59167	86
59.60000	84
59.60833	85
59.61667	86
59.62500	89
59.63333	93
59.64167	96
59.65000	98
59.65833	101
59.66667	104
59.67500	107
59.68333	109
59.69167	109
59.70000	108
59.70833	105
59.71667	101
59.72500	96
59.73333	90
59.74167	82
59.75000	75
59.75833	70
59.76667	68
59.77500	70
59.78333	74
59.79167	79
59.80000	83
59.80833	86
59.81667	88
59.82500	89
59.83333	89
59.84167	86
59.85000	83
59.85833	81
59.86667	81
59.87500	81
59.88333	81
59.89167	83
59.90000	84
59.90833	86
59.91667	88
59.92500	91
59.93333	94
59.94167	95
59.95000	94
59.95833	92
59.96667	91
59.97500	90
59.98333	90
59.99167	91
60.00000	91

[LC Chromatogram(Detector A-Ch2)]
Interval(msec)	500
# of Points	7201
Start Time(min)	0.000
End Time(min)	60.000
Intensity Units	mV
Intensity Multiplier	0.001
Wavelength(nm)	230
R.Time (min)	Intensity
0.00000	9
0.00833	9
0.01667	1
0.02500	-1
0.03333	-1
0.04167	-1
0.05000	-2
0.05833	-4
0.06667	-7
0.07500	-8
0.08333	-9
0.09167	-8
0.10000	-6
0.10833	-2
0.11667	2
0.12500	5
0.13333	6
0.14167	5
0.15000	2
0.15833	-2
0.16667	-4
0.17500	-5
0.18333	-3
0.19167	-1
0.20000	2
0.20833	4
0.21667	5
0.22500	5
0.23333	5
0.24167	5
0.25000	5
0.25833	5
0.26667	5
0.27500	5
0.28333	6
0.29167	6
0.30000	6
0.30833	4
0.31667	2
0.32500	1
0.33333	-0
0.34167	-1
0.35000	-1
0.35833	-3
0.36667	-2
0.37500	-0
0.38333	2
0.39167	4
0.40000	3
0.40833	1
0.41667	-3
0.42500	-6
0.43333	-8
0.44167	-8
0.45000	-8
0.45833	-8
0.46667	-8
0.47500	-6
0.48333	-5
0.49167	-2
0.50000	1
0.50833	5
0.51667	8
0.52500	10
0.53333	10
0.54167	9
0.55000	8
0.55833	8
0.56667	7
0.57500	6
0.58333	3
0.59167	-1
0.60000	-3
0.60833	-3
0.61667	-0
0.62500	4
0.63333	8
0.64167	11
0.65000	13
0.65833	12
0.66667	11
0.67500	9
0.68333	7
0.69167	5
0.70000	3
0.70833	0
0.71667	-1
0.72500	-2
0.73333	-3
0.74167	-3
0.75000	-3
0.75833	-3
0.76667	-2
0.77500	-3
0.78333	-5
0.79167	-8
0.80000	-10
0.80833	-11
0.81667	-9
0.82500	-5
0.83333	-2
0.84167	1
0.85000	1
0.85833	-1
0.86667	-3
0.87500	-5
0.88333	-5
0.89167	-5
0.90000	-3
0.90833	-1
0.91667	-0
0.92500	-1
0.93333	-3
0.94167	-6
0.95000	-9
0.95833	-12
0.96667	-13
0.97500	-13
0.98333	-11
0.99167	-9
1.00000	-7
1.00833	-7
1.01667	-7
1.02500	-8
1.03333	-9
1.04167	-10
1.05000	-10
1.05833	-9
1.06667	-8
1.07500	-8
1.08333	-8
1.09167	-8
1.10000	-7
1.10833	-5
1.11667	-3
1.12500	-2
1.13333	-1
1.14167	-1
1.15000	-3
1.15833	-5
1.16667	-7
1.17500	-8
1.18333	-9
1.19167	-9
1.20000	-8
1.20833	-8
1.21667	-8
1.22500	-8
1.23333	-7
1.24167	-4
1.25000	-1
1.25833	2
1.26667	4
1.27500	5
1.28333	4
1.29167	2
1.30000	0
1.30833	-2
1.31667	-5
1.32500	-6
1.33333	-7
1.34167	-6
1.35000	-6
1.35833	-6
1.36667	-8
1.37500	-10
1.38333	-12
1.39167	-12
1.40000	-11
1.40833	-10
1.41667	-10
1.42500	-9
1.43333	-9
1.44167	-9
1.45000	-10
1.45833	-11
1.46667	-10
1.47500	-7
1.48333	-3
1.49167	-1
1.50000	-0
1.50833	-1
1.51667	-4
1.52500	-6
1.53333	-6
1.54167	-5
1.55000	-4
1.55833	-3
1.56667	-2
1.57500	0
1.58333	2
1.59167	3
1.60000	3
1.60833	0
1.61667	-4
1.62500	-8
1.63333	-10
1.64167	-11
1.65000	-10
1.65833	-9
1.66667	-7
1.67500	-6
1.68333	-5
1.69167	-6
1.70000	-7
1.70833	-9
1.71667	-10
1.72500	-11
1.73333	-11
1.74167	-10
1.75000	-7
1.75833	-4
1.76667	-1
1.77500	2
1.78333	4
1.79167	4
1.80000	4
1.80833	3
1.81667	2
1.82500	0
1.83333	-1
1.84167	-2
1.85000	-4
1.85833	-5
1.86667	-7
1.87500	-7
1.88333	-7
1.89167	-6
1.90000	-7
1.90833	-8
1.91667	-10
1.92500	-12
1.93333	-11
1.94167	-10
1.95000	-7
1.95833	-5
1.96667	-4
1.97500	-4
1.98333	-5
1.99167	-7
2.00000	-9
2.00833	-12
2.01667	-15
2.02500	-17
2.03333	-17
2.04167	-15
2.05000	-12
2.05833	-10
2.06667	-9
2.07500	-9
2.08333	-10
2.09167	-12
2.10000	-14
2.10833	-15
2.11667	-15
2.12500	-14
2.13333	-13
2.14167	-12
2.15000	-12
2.15833	-13
2.16667	-14
2.17500	-14
2.18333	-13
2.19167	-11
2.20000	-10
2.20833	-9
2.21667	-10
2.22500	-10
2.23333	-10
2.24167	-9
2.25000	-9
2.25833	-9
2.26667	-9
2.27500	-10
2.28333	-10
2.29167	-8
2.30000	-5
2.30833	-2
2.31667	-0
2.32500	0
2.33333	-2
2.34167	-4
2.35000	-7
2.35833	-10
2.36667	-11
2.37500	-11
2.38333	-10
2.39167	-9
2.40000	-8
2.40833	-8
2.41667	-9
2.42500	-10
2.43333	-11
2.44167	-11
2.45000	-11
2.45833	-12
2.46667	-13
2.47500	-13
2.48333	-13
2.49167	-12
2.50000	-11
2.50833	-9
2.51667	-8
2.52500	-7
2.53333	-6
2.54167	-6
2.55000	-7
2.55833	-8
2.56667	-9
2.57500	-9
2.58333	-9
2.59167	-8
2.60000	-7
2.60833	-8
2.61667	-10
2.62500	-12
2.63333	-14
2.64167	-16
2.65000	-17
2.65833	-18
2.66667	-19
2.67500	-18
2.68333	-16
2.69167	-14
2.70000	-14
2.70833	-14
2.71667	-15
2.72500	-16
2.73333	-14
2.74167	-12
2.75000	-9
2.75833	-8
2.76667	-8
2.77500	-10
2.78333	-12
2.79167	-12
2.80000	-10
2.80833	-7
2.81667	-4
2.82500	-1
2.83333	-0
2.84167	0
2.85000	1
2.85833	2
2.86667	3
2.87500	2
2.88333	-0
2.89167	-4
2.90000	-8
2.90833	-12
2.91667	-15
2.92500	-17
2.93333	-19
2.94167	-21
2.95000	-23
2.95833	-23
2.96667	-23
2.97500	-22
2.98333	-22
2.99167	-21
3.00000	-19
3.00833	-18
3.01667	-17
3.02500	-16
3.03333	-14
3.04167	-12
3.05000	-9
3.05833	-7
3.06667	-6
3.07500	-7
3.08333	-8
3.09167	-10
3.10000	-12
3.10833	-14
3.11667	-15
3.12500	-16
3.13333	-17
3.14167	-18
3.15000	-18
3.15833	-19
3.16667	-19
3.17500	-19
3.18333	-19
3.19167	-18
3.20000	-15
3.20833	-13
3.21667	-12
3.22500	-10
3.23333	-10
3.24167	-9
3.25000	-7
3.25833	-5
3.26667	-2
3.27500	-1
3.28333	-1
3.29167	-2
3.30000	-3
3.30833	-4
3.31667	-3
3.32500	-2
3.33333	-2
3.34167	-2
3.35000	-4
3.35833	-5
3.36667	-7
3.37500	-7
3.38333	-7
3.39167	-6
3.40000	-5
3.40833	-6
3.41667	-7
3.42500	-9
3.43333	-11
3.44167	-13
3.45000	-15
3.45833	-17
3.46667	-18
3.47500	-18
3.48333	-18
3.49167	-17
3.50000	-15
3.50833	-13
3.51667	-13
3.52500	-12
3.53333	-12
3.54167	-11
3.55000	-12
3.55833	-13
3.56667	-15
3.57500	-17
3.58333	-19
3.59167	-20
3.60000	-21
3.60833	-20
3.61667	-18
3.62500	-15
3.63333	-13
3.64167	-11
3.65000	-10
3.65833	-9
3.66667	-8
3.67500	-9
3.68333	-10
3.69167	-12
3.70000	-13
3.70833	-13
3.71667	-11
3.72500	-9
3.73333	-7
3.74167	-7
3.75000	-8
3.75833	-12
3.76667	-17
3.77500	-21
3.78333	-23
3.79167	-22
3.80000	-19
3.80833	-16
3.81667	-14
3.82500	-12
3.83333	-13
3.84167	-14
3.85000	-14
3.85833	-15
3.86667	-15
3.87500	-14
3.88333	-12
3.89167	-11
3.90000	-12
3.90833	-13
3.91667	-14
3.92500	-15
3.93333	-15
3.94167	-15
3.95000	-16
3.95833	-18
3.96667	-20
3.97500	-21
3.98333	-22
3.99167	-23
4.00000	-23
4.00833	-21
4.01667	-20
4.02500	-17
4.03333	-15
4.04167	-12
4.05000	-9
4.05833	-8
4.06667	-7
4.07500	-7
4.08333	-6
4.09167	-4
4.10000	-2
4.10833	-0
4.11667	-0
4.12500	-2
4.13333	-7
4.14167	-11
4.15000	-15
4.15833	-18
4.16667	-19
4.17500	-19
4.18333	-17
4.19167	-15
4.20000	-14
4.20833	-14
4.21667	-15
4.22500	-17
4.23333	-18
4.24167	-19
4.25000	-19
4.25833	-20
4.26667	-21
4.27500	-21
4.28333	-21
4.29167	-19
4.30000	-17
4.30833	-15
4.31667	-16
4.32500	-18
4.33333	-20
4.34167	-22
4.35000	-23
4.35833	-24
4.36667	-24
4.37500	-23
4.38333	-22
4.39167	-21
4.40000	-21
4.40833	-21
4.41667	-22
4.42500	-23
4.43333	-24
4.44167	-25
4.45000	-26
4.45833	-26
4.46667	-25
4.47500	-23
4.48333	-20
4.49167	-16
4.50000	-13
4.50833	-10
4.51667	-8
4.52500	-7
4.53333	-7
4.54167	-8
4.55000	-10
4.55833	-12
4.56667	-14
4.57500	-16
4.58333	-17
4.59167	-18
4.60000	-18
4.60833	-17
4.61667	-16
4.62500	-16
4.63333	-16
4.64167	-16
4.65000	-15
4.65833	-14
4.66667	-11
4.67500	-9
4.68333	-7
4.69167	-5
4.70000	-5
4.70833	-5
4.71667	-5
4.72500	-6
4.73333	-8
4.74167	-10
4.75000	-12
4.75833	-13
4.76667	-14
4.77500	-15
4.78333	-14
4.79167	-15
4.80000	-16
4.80833	-18
4.81667	-19
4.82500	-19
4.83333	-19
4.84167	-19
4.85000	-18
4.85833	-18
4.86667	-18
4.87500	-19
4.88333	-20
4.89167	-20
4.90000	-19
4.90833	-17
4.91667	-15
4.92500	-15
4.93333	-16
4.94167	-18
4.95000	-19
4.95833	-19
4.96667	-17
4.97500	-16
4.98333	-14
4.99167	-14
5.00000	-15
5.00833	-16
5.01667	-16
5.02500	-16
5.03333	-16
5.04167	-15
5.05000	-13
5.05833	-10
5.06667	-8
5.07500	-6
5.08333	-5
5.09167	-7
5.10000	-10
5.10833	-13
5.11667	-16
5.12500	-16
5.13333	-15
5.14167	-12
5.15000	-10
5.15833	-10
5.16667	-10
5.17500	-10
5.18333	-10
5.19167	-8
5.20000	-5
5.20833	-3
5.21667	-3
5.22500	-4
5.23333	-6
5.24167	-7
5.25000	-9
5.25833	-9
5.26667	-11
5.27500	-12
5.28333	-14
5.29167	-15
5.30000	-15
5.30833	-14
5.31667	-14
5.32500	-13
5.33333	-12
5.34167	-12
5.35000	-11
5.35833	-12
5.36667	-13
5.37500	-14
5.38333	-15
5.39167	-14
5.40000	-13
5.40833	-13
5.41667	-13
5.42500	-13
5.43333	-14
5.44167	-15
5.45000	-15
5.45833	-15
5.46667	-16
5.47500	-17
5.48333	-19
5.49167	-18
5.50000	-17
5.50833	-14
5.51667	-11
5.52500	-10
5.53333	-12
5.54167	-15
5.55000	-19
5.55833	-23
5.56667	-25
5.57500	-26
5.58333	-25
5.59167	-24
5.60000	-23
5.60833	-21
5.61667	-18
5.62500	-15
5.63333	-14
5.64167	-14
5.65000	-16
5.65833	-17
5.66667	-19
5.67500	-19
5.68333	-18
5.69167	-17
5.70000	-16
5.70833	-14
5.71667	-13
5.72500	-12
5.73333	-12
5.74167	-13
5.75000	-15
5.75833	-15
5.76667	-15
5.77500	-14
5.78333	-13
5.79167	-12
5.80000	-14
5.80833	-16
5.81667	-18
5.82500	-19
5.83333	-19
5.84167	-18
5.85000	-17
5.85833	-15
5.86667	-14
5.87500	-14
5.88333	-13
5.89167	-13
5.90000	-12
5.90833	-11
5.91667	-10
5.92500	-10
5.93333	-11
5.94167	-14
5.95000	-16
5.95833	-17
5.96667	-17
5.97500	-16
5.98333	-15
5.99167	-15
6.00000	-15
6.00833	-14
6.01667	-12
6.02500	-11
6.03333	-11
6.04167	-13
6.05000	-15
6.05833	-16
6.06667	-17
6.07500	-17
6.08333	-15
6.09167	-15
6.10000	-14
6.10833	-14
6.11667	-14
6.12500	-15
6.13333	-15
6.14167	-14
6.15000	-14
6.15833	-13
6.16667	-12
6.17500	-12
6.18333	-12
6.19167	-12
6.20000	-12
6.20833	-14
6.21667	-17
6.22500	-20
6.23333	-23
6.24167	-25
6.25000	-27
6.25833	-28
6.26667	-27
6.27500	-26
6.28333	-25
6.29167	-24
6.30000	-23
6.30833	-22
6.31667	-20
6.32500	-18
6.33333	-15
6.34167	-12
6.35000	-11
6.35833	-10
6.36667	-10
6.37500	-12
6.38333	-13
6.39167	-15
6.40000	-18
6.40833	-20
6.41667	-22
6.42500	-23
6.43333	-22
6.44167	-20
6.45000	-18
6.45833	-17
6.46667	-17
6.47500	-20
6.48333	-23
6.49167	-26
6.50000	-28
6.50833	-28
6.51667	-26
6.52500	-24
6.53333	-22
6.54167	-20
6.55000	-21
6.55833	-24
6.56667	-27
6.57500	-28
6.58333	-28
6.59167	-25
6.60000	-22
6.60833	-20
6.61667	-18
6.62500	-18
6.63333	-19
6.64167	-21
6.65000	-23
6.65833	-25
6.66667	-26
6.67500	-27
6.68333	-28
6.69167	-27
6.70000	-26
6.70833	-24
6.71667	-22
6.72500	-22
6.73333	-22
6.74167	-23
6.75000	-26
6.75833	-28
6.76667	-30
6.77500	-31
6.78333	-29
6.79167	-24
6.80000	-18
6.80833	-14
6.81667	-12
6.82500	-12
6.83333	-13
6.84167	-15
6.85000	-16
6.85833	-18
6.86667	-19
6.87500	-20
6.88333	-19
6.89167	-17
6.90000	-15
6.90833	-14
6.91667	-15
6.92500	-18
6.93333	-22
6.94167	-26
6.95000	-30
6.95833	-33
6.96667	-34
6.97500	-33
6.98333	-30
6.99167	-26
7.00000	-21
7.00833	-17
7.01667	-13
7.02500	-11
7.03333	-10
7.04167	-12
7.05000	-15
7.05833	-18
7.06667	-21
7.07500	-23
7.08333	-25
7.09167	-26
7.10000	-27
7.10833	-26
7.11667	-25
7.12500	-24
7.13333	-23
7.14167	-22
7.15000	-22
7.15833	-23
7.16667	-25
7.17500	-25
7.18333	-26
7.19167	-27
7.20000	-27
7.20833	-27
7.21667	-26
7.22500	-25
7.23333	-22
7.24167	-19
7.25000	-17
7.25833	-17
7.26667	-17
7.27500	-19
7.28333	-20
7.29167	-22
7.30000	-22
7.30833	-22
7.31667	-20
7.32500	-18
7.33333	-17
7.34167	-17
7.35000	-19
7.35833	-21
7.36667	-22
7.37500	-24
7.38333	-25
7.39167	-27
7.40000	-29
7.40833	-30
7.41667	-28
7.42500	-26
7.43333	-23
7.44167	-19
7.45000	-18
7.45833	-18
7.46667	-19
7.47500	-21
7.48333	-23
7.49167	-25
7.50000	-26
7.50833	-27
7.51667	-27
7.52500	-26
7.53333	-24
7.54167	-22
7.55000	-20
7.55833	-19
7.56667	-20
7.57500	-22
7.58333	-25
7.59167	-27
7.60000	-28
7.60833	-27
7.61667	-26
7.62500	-24
7.63333	-22
7.64167	-20
7.65000	-20
7.65833	-21
7.66667	-23
7.67500	-25
7.68333	-26
7.69167	-25
7.70000	-22
7.70833	-20
7.71667	-19
7.72500	-19
7.73333	-22
7.74167	-24
7.75000	-25
7.75833	-25
7.76667	-23
7.77500	-20
7.78333	-17
7.79167	-15
7.80000	-13
7.80833	-11
7.81667	-10
7.82500	-9
7.83333	-9
7.84167	-10
7.85000	-12
7.85833	-14
7.86667	-15
7.87500	-15
7.88333	-15
7.89167	-17
7.90000	-20
7.90833	-24
7.91667	-28
7.92500	-30
7.93333	-31
7.94167	-30
7.95000	-29
7.95833	-27
7.96667	-26
7.97500	-24
7.98333	-23
7.99167	-22
8.00000	-20
8.00833	-18
8.01667	-16
8.02500	-14
8.03333	-13
8.04167	-12
8.05000	-12
8.05833	-12
8.06667	-11
8.07500	-11
8.08333	-12
8.09167	-13
8.10000	-15
8.10833	-16
8.11667	-18
8.12500	-19
8.13333	-19
8.14167	-19
8.15000	-19
8.15833	-19
8.16667	-19
8.17500	-21
8.18333	-24
8.19167	-25
8.20000	-26
8.20833	-25
8.21667	-25
8.22500	-24
8.23333	-24
8.24167	-24
8.25000	-24
8.25833	-23
8.26667	-22
8.27500	-21
8.28333	-20
8.29167	-21
8.30000	-22
8.30833	-23
8.31667	-25
8.32500	-24
8.33333	-21
8.34167	-17
8.35000	-14
8.35833	-12
8.36667	-13
8.37500	-16
8.38333	-20
8.39167	-22
8.40000	-23
8.40833	-22
8.41667	-21
8.42500	-19
8.43333	-19
8.44167	-18
8.45000	-17
8.45833	-17
8.46667	-17
8.47500	-20
8.48333	-24
8.49167	-27
8.50000	-28
8.50833	-28
8.51667	-27
8.52500	-26
8.53333	-25
8.54167	-25
8.55000	-26
8.55833	-26
8.56667	-27
8.57500	-28
8.58333	-29
8.59167	-28
8.60000	-27
8.60833	-25
8.61667	-23
8.62500	-21
8.63333	-20
8.64167	-21
8.65000	-23
8.65833	-26
8.66667	-28
8.67500	-31
8.68333	-33
8.69167	-33
8.70000	-31
8.70833	-28
8.71667	-23
8.72500	-19
8.73333	-16
8.74167	-16
8.75000	-17
8.75833	-18
8.76667	-19
8.77500	-20
8.78333	-21
8.79167	-22
8.80000	-21
8.80833	-21
8.81667	-22
8.82500	-22
8.83333	-21
8.84167	-19
8.85000	-18
8.85833	-19
8.86667	-22
8.87500	-27
8.88333	-32
8.89167	-34
8.90000	-34
8.90833	-32
8.91667	-28
8.92500	-24
8.93333	-21
8.94167	-20
8.95000	-19
8.95833	-21
8.96667	-23
8.97500	-24
8.98333	-26
8.99167	-28
9.00000	-31
9.00833	-34
9.01667	-36
9.02500	-37
9.03333	-37
9.04167	-35
9.05000	-34
9.05833	-33
9.06667	-32
9.07500	-30
9.08333	-28
9.09167	-25
9.10000	-24
9.10833	-24
9.11667	-25
9.12500	-27
9.13333	-29
9.14167	-32
9.15000	-34
9.15833	-35
9.16667	-35
9.17500	-34
9.18333	-33
9.19167	-31
9.20000	-29
9.20833	-28
9.21667	-27
9.22500	-27
9.23333	-28
9.24167	-29
9.25000	-29
9.25833	-28
9.26667	-27
9.27500	-26
9.28333	-26
9.29167	-27
9.30000	-28
9.30833	-27
9.31667	-24
9.32500	-21
9.33333	-17
9.34167	-12
9.35000	-10
9.35833	-11
9.36667	-14
9.37500	-17
9.38333	-21
9.39167	-25
9.40000	-28
9.40833	-31
9.41667	-31
9.42500	-30
9.43333	-29
9.44167	-27
9.45000	-25
9.45833	-25
9.46667	-25
9.47500	-27
9.48333	-28
9.49167	-29
9.50000	-29
9.50833	-28
9.51667	-26
9.52500	-24
9.53333	-22
9.54167	-22
9.55000	-22
9.55833	-23
9.56667	-24
9.57500	-24
9.58333	-25
9.59167	-27
9.60000	-28
9.60833	-30
9.61667	-31
9.62500	-31
9.63333	-30
9.64167	-28
9.65000	-27
9.65833	-27
9.66667	-28
9.67500	-29
9.68333	-31
9.69167	-32
9.70000	-32
9.70833	-31
9.71667	-28
9.72500	-25
9.73333	-22
9.74167	-19
9.75000	-18
9.75833	-19
9.76667	-21
9.77500	-24
9.78333	-27
9.79167	-29
9.80000	-29
9.80833	-30
9.81667	-30
9.82500	-30
9.83333	-30
9.84167	-30
9.85000	-29
9.85833	-30
9.86667	-31
9.87500	-32
9.88333	-34
9.89167	-35
9.90000	-34
9.90833	-33
9.91667	-32
9.92500	-30
9.93333	-28
9.94167	-26
9.95000	-25
9.95833	-25
9.96667	-25
9.97500	-26
9.98333	-27
9.99167	-26
10.00000	-23
10.00833	-21
10.01667	-19
10.02500	-19
10.03333	-21
10.04167	-23
10.05000	-26
10.05833	-28
10.06667	-28
10.07500	-28
10.08333	-27
10.09167	-27
10.10000	-28
10.10833	-29
10.11667	-31
10.12500	-31
10.13333	-31
10.14167	-29
10.15000	-28
10.15833	-29
10.16667	-30
10.17500	-31
10.18333	-32
10.19167	-32
10.20000	-30
10.20833	-29
10.21667	-29
10.22500	-30
10.23333	-31
10.24167	-32
10.25000	-32
10.25833	-31
10.26667	-30
10.27500	-28
10.28333	-27
10.29167	-26
10.30000	-27
10.30833	-28
10.31667	-30
10.32500	-33
10.33333	-35
10.34167	-37
10.35000	-39
10.35833	-39
10.36667	-37
10.37500	-34
10.38333	-31
10.39167	-29
10.40000	-28
10.40833	-29
10.41667	-30
10.42500	-32
10.43333	-31
10.44167	-30
10.45000	-27
10.45833	-24
10.46667	-22
10.47500	-23
10.48333	-26
10.49167	-29
10.50000	-32
10.50833	-34
10.51667	-34
10.52500	-33
10.53333	-31
10.54167	-30
10.55000	-29
10.55833	-29
10.56667	-30
10.57500	-31
10.58333	-31
10.59167	-31
10.60000	-32
10.60833	-33
10.61667	-32
10.62500	-30
10.63333	-26
10.64167	-23
10.65000	-22
10.65833	-24
10.66667	-27
10.67500	-30
10.68333	-33
10.69167	-34
10.70000	-33
10.70833	-30
10.71667	-28
10.72500	-27
10.73333	-27
10.74167	-28
10.75000	-29
10.75833	-31
10.76667	-32
10.77500	-33
10.78333	-33
10.79167	-33
10.80000	-32
10.80833	-30
10.81667	-28
10.82500	-25
10.83333	-23
10.84167	-24
10.85000	-26
10.85833	-28
10.86667	-29
10.87500	-28
10.88333	-25
10.89167	-22
10.90000	-19
10.90833	-17
10.91667	-17
10.92500	-18
10.93333	-18
10.94167	-19
10.95000	-20
10.95833	-23
10.96667	-25
10.97500	-27
10.98333	-27
10.99167	-28
11.00000	-28
11.00833	-29
11.01667	-30
11.02500	-31
11.03333	-31
11.04167	-31
11.05000	-32
11.05833	-33
11.06667	-34
11.07500	-35
11.08333	-35
11.09167	-36
11.10000	-37
11.10833	-37
11.11667	-36
11.12500	-34
11.13333	-31
11.14167	-28
11.15000	-27
11.15833	-27
11.16667	-28
11.17500	-30
11.18333	-32
11.19167	-35
11.20000	-38
11.20833	-41
11.21667	-42
11.22500	-43
11.23333	-41
11.24167	-37
11.25000	-34
11.25833	-30
11.26667	-27
11.27500	-26
11.28333	-27
11.29167	-27
11.30000	-28
11.30833	-28
11.31667	-28
11.32500	-29
11.33333	-30
11.34167	-32
11.35000	-34
11.35833	-35
11.36667	-36
11.37500	-37
11.38333	-38
11.39167	-40
11.40000	-43
11.40833	-44
11.41667	-44
11.42500	-43
11.43333	-40
11.44167	-38
11.45000	-37
11.45833	-37
11.46667	-36
11.47500	-36
11.48333	-34
11.49167	-31
11.50000	-29
11.50833	-27
11.51667	-27
11.52500	-27
11.53333	-29
11.54167	-30
11.55000	-30
11.55833	-28
11.56667	-26
11.57500	-24
11.58333	-22
11.59167	-22
11.60000	-24
11.60833	-27
11.61667	-32
11.62500	-36
11.63333	-38
11.64167	-39
11.65000	-38
11.65833	-36
11.66667	-33
11.67500	-31
11.68333	-30
11.69167	-31
11.70000	-33
11.70833	-35
11.71667	-38
11.72500	-39
11.73333	-37
11.74167	-35
11.75000	-32
11.75833	-30
11.76667	-29
11.77500	-29
11.78333	-29
11.79167	-31
11.80000	-34
11.80833	-36
11.81667	-38
11.82500	-40
11.83333	-40
11.84167	-38
11.85000	-35
11.85833	-33
11.86667	-30
11.87500	-28
11.88333	-27
11.89167	-26
11.90000	-27
11.90833	-27
11.91667	-27
11.92500	-26
11.93333	-24
11.94167	-23
11.95000	-24
11.95833	-27
11.96667	-29
11.97500	-32
11.98333	-34
11.99167	-36
12.00000	-36
12.00833	-35
12.01667	-34
12.02500	-32
12.03333	-28
12.04167	-24
12.05000	-22
12.05833	-21
12.06667	-23
12.07500	-27
12.08333	-31
12.09167	-32
12.10000	-32
12.10833	-31
12.11667	-30
12.12500	-29
12.13333	-29
12.14167	-29
12.15000	-28
12.15833	-27
12.16667	-26
12.17500	-28
12.18333	-31
12.19167	-33
12.20000	-34
12.20833	-33
12.21667	-31
12.22500	-29
12.23333	-27
12.24167	-25
12.25000	-25
12.25833	-25
12.26667	-27
12.27500	-30
12.28333	-32
12.29167	-32
12.30000	-32
12.30833	-31
12.31667	-30
12.32500	-30
12.33333	-30
12.34167	-32
12.35000	-34
12.35833	-36
12.36667	-37
12.37500	-37
12.38333	-37
12.39167	-36
12.40000	-34
12.40833	-33
12.41667	-33
12.42500	-32
12.43333	-32
12.44167	-31
12.45000	-31
12.45833	-32
12.46667	-34
12.47500	-35
12.48333	-37
12.49167	-39
12.50000	-41
12.50833	-43
12.51667	-45
12.52500	-47
12.53333	-49
12.54167	-50
12.55000	-49
12.55833	-48
12.56667	-46
12.57500	-45
12.58333	-43
12.59167	-39
12.60000	-34
12.60833	-30
12.61667	-26
12.62500	-24
12.63333	-23
12.64167	-24
12.65000	-25
12.65833	-28
12.66667	-30
12.67500	-33
12.68333	-34
12.69167	-34
12.70000	-33
12.70833	-31
12.71667	-30
12.72500	-29
12.73333	-30
12.74167	-31
12.75000	-32
12.75833	-31
12.76667	-30
12.77500	-29
12.78333	-29
12.79167	-30
12.80000	-32
12.80833	-34
12.81667	-37
12.82500	-39
12.83333	-42
12.84167	-44
12.85000	-44
12.85833	-43
12.86667	-41
12.87500	-39
12.88333	-37
12.89167	-36
12.90000	-35
12.90833	-34
12.91667	-33
12.92500	-31
12.93333	-30
12.94167	-28
12.95000	-26
12.95833	-25
12.96667	-26
12.97500	-28
12.98333	-32
12.99167	-36
13.00000	-40
13.00833	-42
13.01667	-42
13.02500	-41
13.03333	-40
13.04167	-40
13.05000	-42
13.05833	-44
13.06667	-47
13.07500	-48
13.08333	-49
13.09167	-48
13.10000	-47
13.10833	-45
13.11667	-44
13.12500	-42
13.13333	-41
13.14167	-39
13.15000	-38
13.15833	-36
13.16667	-35
13.17500	-36
13.18333	-39
13.19167	-41
13.20000	-43
13.20833	-44
13.21667	-44
13.22500	-43
13.23333	-42
13.24167	-41
13.25000	-40
13.25833	-39
13.26667	-38
13.27500	-40
13.28333	-43
13.29167	-47
13.30000	-50
13.30833	-50
13.31667	-48
13.32500	-43
13.33333	-38
13.34167	-33
13.35000	-29
13.35833	-26
13.36667	-25
13.37500	-26
13.38333	-29
13.39167	-32
13.40000	-35
13.40833	-38
13.41667	-38
13.42500	-37
13.43333	-35
13.44167	-32
13.45000	-30
13.45833	-29
13.46667	-27
13.47500	-25
13.48333	-24
13.49167	-23
13.50000	-22
13.50833	-23
13.51667	-25
13.52500	-27
13.53333	-28
13.54167	-27
13.55000	-26
13.55833	-25
13.56667	-24
13.57500	-24
13.58333	-25
13.59167	-25
13.60000	-24
13.60833	-24
13.61667	-25
13.62500	-27
13.63333	-28
13.64167	-28
13.65000	-28
13.65833	-29
13.66667	-31
13.67500	-35
13.68333	-37
13.69167	-38
13.70000	-36
13.70833	-33
13.71667	-29
13.72500	-25
13.73333	-22
13.74167	-19
13.75000	-18
13.75833	-19
13.76667	-20
13.77500	-22
13.78333	-25
13.79167	-27
13.80000	-29
13.80833	-30
13.81667	-30
13.82500	-29
13.83333	-28
13.84167	-26
13.85000	-25
13.85833	-25
13.86667	-26
13.87500	-26
13.88333	-26
13.89167	-26
13.90000	-25
13.90833	-24
13.91667	-24
13.92500	-24
13.93333	-24
13.94167	-25
13.95000	-27
13.95833	-30
13.96667	-33
13.97500	-36
13.98333	-38
13.99167	-37
14.00000	-34
14.00833	-30
14.01667	-27
14.02500	-24
14.03333	-23
14.04167	-24
14.05000	-25
14.05833	-26
14.06667	-27
14.07500	-28
14.08333	-29
14.09167	-29
14.10000	-29
14.10833	-29
14.11667	-30
14.12500	-31
14.13333	-33
14.14167	-35
14.15000	-37
14.15833	-40
14.16667	-42
14.17500	-42
14.18333	-41
14.19167	-39
14.20000	-38
14.20833	-38
14.21667	-38
14.22500	-39
14.23333	-38
14.24167	-37
14.25000	-37
14.25833	-37
14.26667	-37
14.27500	-35
14.28333	-34
14.29167	-34
14.30000	-34
14.30833	-33
14.31667	-31
14.32500	-27
14.33333	-23
14.34167	-19
14.35000	-18
14.35833	-19
14.36667	-22
14.37500	-24
14.38333	-26
14.39167	-29
14.40000	-31
14.40833	-32
14.41667	-30
14.42500	-28
14.43333	-26
14.44167	-25
14.45000	-26
14.45833	-27
14.46667	-28
14.47500	-28
14.48333	-28
14.49167	-27
14.50000	-26
14.50833	-24
14.51667	-24
14.52500	-24
14.53333	-25
14.54167	-27
14.55000	-30
14.55833	-34
14.56667	-37
14.57500	-39
14.58333	-38
14.59167	-36
14.60000	-32
14.60833	-29
14.61667	-26
14.62500	-24
14.63333	-24
14.64167	-26
14.65000	-27
14.65833	-28
14.66667	-30
14.67500	-30
14.68333	-29
14.69167	-28
14.70000	-26
14.70833	-24
14.71667	-24
14.72500	-24
14.73333	-26
14.74167	-28
14.75000	-30
14.75833	-32
14.76667	-34
14.77500	-34
14.78333	-33
14.79167	-29
14.80000	-24
14.80833	-20
14.81667	-18
14.82500	-18
14.83333	-20
14.84167	-23
14.85000	-24
14.85833	-25
14.86667	-27
14.87500	-29
14.88333	-31
14.89167	-33
14.90000	-33
14.90833	-33
14.91667	-32
14.92500	-32
14.93333	-32
14.94167	-33
14.95000	-33
14.95833	-31
14.96667	-29
14.97500	-27
14.98333	-25
14.99167	-24
15.00000	-25
15.00833	-26
15.01667	-29
15.02500	-31
15.03333	-33
15.04167	-34
15.05000	-34
15.05833	-32
15.06667	-30
15.07500	-28
15.08333	-25
15.09167	-24
15.10000	-24
15.10833	-26
15.11667	-28
15.12500	-30
15.13333	-33
15.14167	-35
15.15000	-36
15.15833	-35
15.16667	-33
15.17500	-29
15.18333	-24
15.19167	-21
15.20000	-20
15.20833	-22
15.21667	-26
15.22500	-30
15.23333	-34
15.24167	-37
15.25000	-39
15.25833	-38
15.26667	-35
15.27500	-32
15.28333	-29
15.29167	-26
15.30000	-25
15.30833	-25
15.31667	-27
15.32500	-28
15.33333	-28
15.34167	-27
15.35000	-25
15.35833	-24
15.36667	-23
15.37500	-24
15.38333	-27
15.39167	-30
15.40000	-32
15.40833	-34
15.41667	-36
15.42500	-36
15.43333	-35
15.44167	-32
15.45000	-29
15.45833	-26
15.46667	-24
15.47500	-25
15.48333	-26
15.49167	-26
15.50000	-26
15.50833	-27
15.51667	-28
15.52500	-30
15.53333	-30
15.54167	-30
15.55000	-30
15.55833	-30
15.56667	-31
15.57500	-34
15.58333	-37
15.59167	-39
15.60000	-38
15.60833	-38
15.61667	-37
15.62500	-36
15.63333	-35
15.64167	-34
15.65000	-32
15.65833	-31
15.66667	-30
15.67500	-29
15.68333	-30
15.69167	-32
15.70000	-34
15.70833	-38
15.71667	-42
15.72500	-46
15.73333	-49
15.74167	-50
15.75000	-49
15.75833	-46
15.76667	-42
15.77500	-38
15.78333	-34
15.79167	-31
15.80000	-27
15.80833	-24
15.81667	-23
15.82500	-22
15.83333	-24
15.84167	-26
15.85000	-28
15.85833	-31
15.86667	-33
15.87500	-33
15.88333	-32
15.89167	-33
15.90000	-34
15.90833	-36
15.91667	-37
15.92500	-38
15.93333	-37
15.94167	-36
15.95000	-36
15.95833	-38
15.96667	-38
15.97500	-37
15.98333	-35
15.99167	-32
16.00000	-31
16.00833	-31
16.01667	-32
16.02500	-33
16.03333	-33
16.04167	-33
16.05000	-32
16.05833	-30
16.06667	-30
16.07500	-30
16.08333	-31
16.09167	-33
16.10000	-34
16.10833	-34
16.11667	-33
16.12500	-31
16.13333	-29
16.14167	-28
16.15000	-27
16.15833	-29
16.16667	-31
16.17500	-33
16.18333	-35
16.19167	-37
16.20000	-39
16.20833	-39
16.21667	-37
16.22500	-35
16.23333	-32
16.24167	-30
16.25000	-29
16.25833	-29
16.26667	-29
16.27500	-29
16.28333	-28
16.29167	-27
16.30000	-27
16.30833	-27
16.31667	-28
16.32500	-31
16.33333	-33
16.34167	-35
16.35000	-36
16.35833	-35
16.36667	-32
16.37500	-28
16.38333	-24
16.39167	-21
16.40000	-18
16.40833	-18
16.41667	-20
16.42500	-23
16.43333	-25
16.44167	-26
16.45000	-26
16.45833	-25
16.46667	-23
16.47500	-22
16.48333	-22
16.49167	-23
16.50000	-25
16.50833	-28
16.51667	-29
16.52500	-30
16.53333	-29
16.54167	-28
16.55000	-26
16.55833	-25
16.56667	-24
16.57500	-25
16.58333	-26
16.59167	-27
16.60000	-29
16.60833	-29
16.61667	-28
16.62500	-25
16.63333	-23
16.64167	-21
16.65000	-20
16.65833	-20
16.66667	-20
16.67500	-20
16.68333	-20
16.69167	-19
16.70000	-19
16.70833	-20
16.71667	-21
16.72500	-23
16.73333	-26
16.74167	-28
16.75000	-30
16.75833	-33
16.76667	-35
16.77500	-34
16.78333	-32
16.79167	-30
16.80000	-28
16.80833	-28
16.81667	-28
16.82500	-30
16.83333	-31
16.84167	-32
16.85000	-32
16.85833	-33
16.86667	-34
16.87500	-35
16.88333	-35
16.89167	-36
16.90000	-35
16.90833	-35
16.91667	-34
16.92500	-33
16.93333	-33
16.94167	-32
16.95000	-31
16.95833	-30
16.96667	-28
16.97500	-26
16.98333	-25
16.99167	-24
17.00000	-25
17.00833	-26
17.01667	-29
17.02500	-31
17.03333	-33
17.04167	-34
17.05000	-35
17.05833	-35
17.06667	-35
17.07500	-35
17.08333	-36
17.09167	-36
17.10000	-36
17.10833	-36
17.11667	-34
17.12500	-33
17.13333	-32
17.14167	-32
17.15000	-32
17.15833	-32
17.16667	-31
17.17500	-30
17.18333	-28
17.19167	-27
17.20000	-28
17.20833	-30
17.21667	-33
17.22500	-36
17.23333	-37
17.24167	-36
17.25000	-35
17.25833	-33
17.26667	-31
17.27500	-28
17.28333	-27
17.29167	-27
17.30000	-28
17.30833	-29
17.31667	-30
17.32500	-30
17.33333	-30
17.34167	-31
17.35000	-34
17.35833	-38
17.36667	-41
17.37500	-42
17.38333	-41
17.39167	-38
17.40000	-35
17.40833	-33
17.41667	-32
17.42500	-33
17.43333	-34
17.44167	-35
17.45000	-36
17.45833	-35
17.46667	-34
17.47500	-33
17.48333	-33
17.49167	-33
17.50000	-31
17.50833	-30
17.51667	-29
17.52500	-28
17.53333	-29
17.54167	-30
17.55000	-32
17.55833	-32
17.56667	-31
17.57500	-31
17.58333	-32
17.59167	-32
17.60000	-32
17.60833	-31
17.61667	-30
17.62500	-28
17.63333	-29
17.64167	-30
17.65000	-32
17.65833	-34
17.66667	-36
17.67500	-36
17.68333	-36
17.69167	-36
17.70000	-36
17.70833	-35
17.71667	-34
17.72500	-32
17.73333	-31
17.74167	-29
17.75000	-29
17.75833	-30
17.76667	-33
17.77500	-35
17.78333	-37
17.79167	-37
17.80000	-35
17.80833	-33
17.81667	-30
17.82500	-29
17.83333	-30
17.84167	-32
17.85000	-36
17.85833	-40
17.86667	-43
17.87500	-45
17.88333	-46
17.89167	-46
17.90000	-44
17.90833	-42
17.91667	-41
17.92500	-41
17.93333	-41
17.94167	-42
17.95000	-42
17.95833	-42
17.96667	-41
17.97500	-40
17.98333	-40
17.99167	-39
18.00000	-40
18.00833	-40
18.01667	-40
18.02500	-39
18.03333	-40
18.04167	-41
18.05000	-42
18.05833	-43
18.06667	-44
18.07500	-42
18.08333	-40
18.09167	-37
18.10000	-34
18.10833	-32
18.11667	-32
18.12500	-33
18.13333	-35
18.14167	-36
18.15000	-37
18.15833	-38
18.16667	-38
18.17500	-37
18.18333	-35
18.19167	-33
18.20000	-31
18.20833	-30
18.21667	-31
18.22500	-33
18.23333	-37
18.24167	-40
18.25000	-43
18.25833	-43
18.26667	-42
18.27500	-38
18.28333	-34
18.29167	-30
18.30000	-28
18.30833	-27
18.31667	-28
18.32500	-30
18.33333	-32
18.34167	-33
18.35000	-33
18.35833	-32
18.36667	-32
18.37500	-33
18.38333	-34
18.39167	-36
18.40000	-39
18.40833	-40
18.41667	-40
18.42500	-39
18.43333	-37
18.44167	-36
18.45000	-35
18.45833	-35
18.46667	-35
18.47500	-36
18.48333	-37
18.49167	-38
18.50000	-38
18.50833	-39
18.51667	-40
18.52500	-41
18.53333	-42
18.54167	-43
18.55000	-45
18.55833	-48
18.56667	-50
18.57500	-50
18.58333	-49
18.59167	-45
18.60000	-40
18.60833	-35
18.61667	-30
18.62500	-26
18.63333	-25
18.64167	-26
18.65000	-29
18.65833	-33
18.66667	-36
18.67500	-40
18.68333	-43
18.69167	-45
18.70000	-47
18.70833	-48
18.71667	-48
18.72500	-46
18.73333	-43
18.74167	-39
18.75000	-36
18.75833	-33
18.76667	-31
18.77500	-30
18.78333	-30
18.79167	-30
18.80000	-29
18.80833	-28
18.81667	-28
18.82500	-29
18.83333	-30
18.84167	-33
18.85000	-36
18.85833	-38
18.86667	-40
18.87500	-40
18.88333	-39
18.89167	-38
18.90000	-37
18.90833	-37
18.91667	-37
18.92500	-39
18.93333	-40
18.94167	-40
18.95000	-41
18.95833	-42
18.96667	-43
18.97500	-43
18.98333	-43
18.99167	-42
19.00000	-42
19.00833	-42
19.01667	-41
19.02500	-41
19.03333	-40
19.04167	-39
19.05000	-37
19.05833	-36
19.06667	-35
19.07500	-34
19.08333	-33
19.09167	-33
19.10000	-34
19.10833	-35
19.11667	-36
19.12500	-37
19.13333	-38
19.14167	-39
19.15000	-37
19.15833	-34
19.16667	-30
19.17500	-26
19.18333	-23
19.19167	-22
19.20000	-22
19.20833	-22
19.21667	-22
19.22500	-22
19.23333	-24
19.24167	-27
19.25000	-30
19.25833	-31
19.26667	-30
19.27500	-27
19.28333	-24
19.29167	-23
19.30000	-24
19.30833	-25
19.31667	-27
19.32500	-29
19.33333	-31
19.34167	-32
19.35000	-33
19.35833	-34
19.36667	-34
19.37500	-33
19.38333	-32
19.39167	-31
19.40000	-30
19.40833	-29
19.41667	-28
19.42500	-26
19.43333	-26
19.44167	-25
19.45000	-25
19.45833	-26
19.46667	-27
19.47500	-27
19.48333	-27
19.49167	-27
19.50000	-27
19.50833	-28
19.51667	-31
19.52500	-35
19.53333	-38
19.54167	-40
19.55000	-39
19.55833	-37
19.56667	-34
19.57500	-31
19.58333	-28
19.59167	-27
19.60000	-25
19.60833	-24
19.61667	-23
19.62500	-23
19.63333	-24
19.64167	-25
19.65000	-27
19.65833	-29
19.66667	-30
19.67500	-31
19.68333	-32
19.69167	-32
19.70000	-32
19.70833	-33
19.71667	-32
19.72500	-32
19.73333	-31
19.74167	-29
19.75000	-28
19.75833	-26
19.76667	-25
19.77500	-26
19.78333	-27
19.79167	-28
19.80000	-29
19.80833	-31
19.81667	-33
19.82500	-34
19.83333	-35
19.84167	-33
19.85000	-30
19.85833	-25
19.86667	-21
19.87500	-18
19.88333	-17
19.89167	-17
19.90000	-20
19.90833	-22
19.91667	-24
19.92500	-23
19.93333	-21
19.94167	-18
19.95000	-15
19.95833	-11
19.96667	-8
19.97500	-5
19.98333	-3
19.99167	-1
20.00000	1
20.00833	2
20.01667	4
20.02500	6
20.03333	8
20.04167	9
20.05000	10
20.05833	12
20.06667	16
20.07500	20
20.08333	23
20.09167	25
20.10000	26
20.10833	26
20.11667	27
20.12500	30
20.13333	34
20.14167	40
20.15000	47
20.15833	53
20.16667	58
20.17500	63
20.18333	67
20.19167	72
20.20000	77
20.20833	83
20.21667	92
20.22500	102
20.23333	113
20.24167	123
20.25000	131
20.25833	138
20.26667	144
20.27500	150
20.28333	157
20.29167	164
20.30000	173
20.30833	182
20.31667	192
20.32500	202
20.33333	213
20.34167	225
20.35000	238
20.35833	251
20.36667	266
20.37500	282
20.38333	297
20.39167	310
20.40000	323
20.40833	335
20.41667	347
20.42500	361
20.43333	378
20.44167	397
20.45000	416
20.45833	437
20.46667	456
20.47500	473
20.48333	490
20.49167	505
20.50000	522
20.50833	539
20.51667	558
20.52500	577
20.53333	595
20.54167	613
20.55000	629
20.55833	644
20.56667	659
20.57500	675
20.58333	692
20.59167	709
20.60000	725
20.60833	742
20.61667	759
20.62500	776
20.63333	794
20.64167	812
20.65000	830
20.65833	849
20.66667	867
20.67500	885
20.68333	902
20.69167	917
20.70000	930
20.70833	943
20.71667	956
20.72500	969
20.73333	983
20.74167	998
20.75000	1011
20.75833	1023
20.76667	1033
20.77500	1041
20.78333	1049
20.79167	1056
20.80000	1064
20.80833	1072
20.81667	1081
20.82500	1089
20.83333	1094
20.84167	1099
20.85000	1103
20.85833	1108
20.86667	1113
20.87500	1119
20.88333	1125
20.89167	1130
20.90000	1132
20.90833	1134
20.91667	1133
20.92500	1131
20.93333	1128
20.94167	1124
20.95000	1120
20.95833	1118
20.96667	1117
20.97500	1117
20.98333	1118
20.99167	1117
21.00000	1115
21.00833	1111
21.01667	1103
21.02500	1095
21.03333	1085
21.04167	1076
21.05000	1069
21.05833	1063
21.06667	1058
21.07500	1052
21.08333	1046
21.09167	1038
21.10000	1029
21.10833	1020
21.11667	1011
21.12500	1002
21.13333	993
21.14167	984
21.15000	975
21.15833	966
21.16667	957
21.17500	947
21.18333	937
21.19167	926
21.20000	913
21.20833	899
21.21667	885
21.22500	871
21.23333	858
21.24167	846
21.25000	836
21.25833	826
21.26667	817
21.27500	806
21.28333	795
21.29167	783
21.30000	770
21.30833	758
21.31667	747
21.32500	735
21.33333	724
21.34167	713
21.35000	701
21.35833	690
21.36667	680
21.37500	669
21.38333	659
21.39167	649
21.40000	637
21.40833	625
21.41667	613
21.42500	601
21.43333	590
21.44167	578
21.45000	566
21.45833	554
21.46667	544
21.47500	535
21.48333	527
21.49167	520
21.50000	515
21.50833	508
21.51667	501
21.52500	494
21.53333	486
21.54167	479
21.55000	471
21.55833	463
21.56667	453
21.57500	442
21.58333	431
21.59167	421
21.60000	412
21.60833	405
21.61667	399
21.62500	393
21.63333	387
21.64167	381
21.65000	376
21.65833	371
21.66667	367
21.67500	362
21.68333	357
21.69167	351
21.70000	347
21.70833	343
21.71667	341
21.72500	339
21.73333	335
21.74167	330
21.75000	324
21.75833	318
21.76667	313
21.77500	310
21.78333	309
21.79167	308
21.80000	305
21.80833	301
21.81667	295
21.82500	288
21.83333	282
21.84167	278
21.85000	275
21.85833	274
21.86667	273
21.87500	272
21.88333	270
21.89167	267
21.90000	264
21.90833	262
21.91667	260
21.92500	259
21.93333	258
21.94167	258
21.95000	258
21.95833	257
21.96667	255
21.97500	252
21.98333	249
21.99167	246
22.00000	243
22.00833	241
22.01667	238
22.02500	236
22.03333	236
22.04167	236
22.05000	238
22.05833	239
22.06667	240
22.07500	240
22.08333	238
22.09167	237
22.10000	236
22.10833	236
22.11667	238
22.12500	240
22.13333	242
22.14167	243
22.15000	242
22.15833	239
22.16667	237
22.17500	236
22.18333	237
22.19167	238
22.20000	239
22.20833	238
22.21667	236
22.22500	234
22.23333	234
22.24167	236
22.25000	239
22.25833	241
22.26667	243
22.27500	245
22.28333	248
22.29167	249
22.30000	250
22.30833	251
22.31667	250
22.32500	249
22.33333	249
22.34167	248
22.35000	248
22.35833	247
22.36667	247
22.37500	249
22.38333	252
22.39167	255
22.40000	258
22.40833	260
22.41667	260
22.42500	259
22.43333	260
22.44167	262
22.45000	265
22.45833	268
22.46667	269
22.47500	269
22.48333	267
22.49167	266
22.50000	264
22.50833	265
22.51667	267
22.52500	270
22.53333	272
22.54167	273
22.55000	273
22.55833	273
22.56667	273
22.57500	274
22.58333	274
22.59167	275
22.60000	274
22.60833	276
22.61667	280
22.62500	286
22.63333	292
22.64167	298
22.65000	300
22.65833	300
22.66667	299
22.67500	298
22.68333	299
22.69167	302
22.70000	305
22.70833	307
22.71667	307
22.72500	306
22.73333	304
22.74167	302
22.75000	300
22.75833	300
22.76667	301
22.77500	305
22.78333	310
22.79167	316
22.80000	322
22.80833	326
22.81667	327
22.82500	328
22.83333	330
22.84167	332
22.85000	333
22.85833	335
22.86667	337
22.87500	337
22.88333	337
22.89167	337
22.90000	336
22.90833	336
22.91667	335
22.92500	335
22.93333	336
22.94167	338
22.95000	340
22.95833	343
22.96667	345
22.97500	347
22.98333	348
22.99167	349
23.00000	351
23.00833	353
23.01667	356
23.02500	359
23.03333	362
23.04167	365
23.05000	369
23.05833	373
23.06667	376
23.07500	378
23.08333	379
23.09167	379
23.10000	379
23.10833	379
23.11667	380
23.12500	382
23.13333	384
23.14167	386
23.15000	389
23.15833	392
23.16667	394
23.17500	396
23.18333	397
23.19167	400
23.20000	404
23.20833	408
23.21667	411
23.22500	413
23.23333	412
23.24167	409
23.25000	406
23.25833	403
23.26667	403
23.27500	404
23.28333	407
23.29167	411
23.30000	415
23.30833	419
23.31667	422
23.32500	425
23.33333	428
23.34167	431
23.35000	433
23.35833	435
23.36667	437
23.37500	438
23.38333	440
23.39167	442
23.40000	444
23.40833	445
23.41667	446
23.42500	448
23.43333	450
23.44167	452
23.45000	455
23.45833	458
23.46667	461
23.47500	464
23.48333	466
23.49167	469
23.50000	471
23.50833	473
23.51667	475
23.52500	476
23.53333	477
23.54167	479
23.55000	481
23.55833	484
23.56667	486
23.57500	489
23.58333	491
23.59167	493
23.60000	496
23.60833	500
23.61667	503
23.62500	505
23.63333	506
23.64167	507
23.65000	509
23.65833	512
23.66667	516
23.67500	521
23.68333	526
23.69167	531
23.70000	535
23.70833	538
23.71667	539
23.72500	540
23.73333	542
23.74167	545
23.75000	550
23.75833	555
23.76667	559
23.77500	564
23.78333	567
23.79167	569
23.80000	570
23.80833	571
23.81667	573
23.82500	576
23.83333	580
23.84167	585
23.85000	589
23.85833	592
23.86667	596
23.87500	599
23.88333	601
23.89167	603
23.90000	605
23.90833	607
23.91667	610
23.92500	614
23.93333	619
23.94167	623
23.95000	628
23.95833	633
23.96667	638
23.97500	644
23.98333	649
23.99167	654
24.00000	658
24.00833	660
24.01667	663
24.02500	666
24.03333	670
24.04167	675
24.05000	680
24.05833	685
24.06667	690
24.07500	696
24.08333	702
24.09167	710
24.10000	717
24.10833	724
24.11667	731
24.12500	737
24.13333	742
24.14167	746
24.15000	751
24.15833	757
24.16667	763
24.17500	771
24.18333	779
24.19167	787
24.20000	793
24.20833	800
24.21667	807
24.22500	815
24.23333	823
24.24167	832
24.25000	839
24.25833	846
24.26667	851
24.27500	854
24.28333	857
24.29167	859
24.30000	862
24.30833	867
24.31667	876
24.32500	885
24.33333	895
24.34167	902
24.35000	908
24.35833	913
24.36667	919
24.37500	926
24.38333	934
24.39167	941
24.40000	950
24.40833	958
24.41667	965
24.42500	972
24.43333	978
24.44167	985
24.45000	990
24.45833	993
24.46667	995
24.47500	997
24.48333	998
24.49167	1000
24.50000	1003
24.50833	1007
24.51667	1011
24.52500	1015
24.53333	1020
24.54167	1025
24.55000	1031
24.55833	1038
24.56667	1044
24.57500	1050
24.58333	1054
24.59167	1058
24.60000	1061
24.60833	1063
24.61667	1063
24.62500	1061
24.63333	1057
24.64167	1053
24.65000	1050
24.65833	1050
24.66667	1052
24.67500	1057
24.68333	1064
24.69167	1070
24.70000	1076
24.70833	1081
24.71667	1083
24.72500	1085
24.73333	1087
24.74167	1088
24.75000	1090
24.75833	1091
24.76667	1092
24.77500	1092
24.78333	1092
24.79167	1093
24.80000	1096
24.80833	1099
24.81667	1101
24.82500	1102
24.83333	1102
24.84167	1101
24.85000	1100
24.85833	1101
24.86667	1101
24.87500	1099
24.88333	1098
24.89167	1096
24.90000	1095
24.90833	1096
24.91667	1098
24.92500	1102
24.93333	1107
24.94167	1112
24.95000	1118
24.95833	1122
24.96667	1125
24.97500	1128
24.98333	1129
24.99167	1130
25.00000	1130
25.00833	1130
25.01667	1131
25.02500	1135
25.03333	1139
25.04167	1143
25.05000	1147
25.05833	1149
25.06667	1150
25.07500	1149
25.08333	1148
25.09167	1149
25.10000	1152
25.10833	1155
25.11667	1159
25.12500	1163
25.13333	1166
25.14167	1168
25.15000	1172
25.15833	1176
25.16667	1179
25.17500	1182
25.18333	1185
25.19167	1187
25.20000	1189
25.20833	1191
25.21667	1193
25.22500	1195
25.23333	1196
25.24167	1198
25.25000	1201
25.25833	1205
25.26667	1212
25.27500	1219
25.28333	1227
25.29167	1233
25.30000	1239
25.30833	1243
25.31667	1245
25.32500	1246
25.33333	1248
25.34167	1250
25.35000	1255
25.35833	1260
25.36667	1265
25.37500	1269
25.38333	1272
25.39167	1276
25.40000	1279
25.40833	1283
25.41667	1287
25.42500	1291
25.43333	1296
25.44167	1300
25.45000	1304
25.45833	1306
25.46667	1308
25.47500	1308
25.48333	1307
25.49167	1307
25.50000	1308
25.50833	1310
25.51667	1313
25.52500	1317
25.53333	1322
25.54167	1327
25.55000	1332
25.55833	1337
25.56667	1341
25.57500	1345
25.58333	1348
25.59167	1350
25.60000	1353
25.60833	1357
25.61667	1361
25.62500	1365
25.63333	1369
25.64167	1372
25.65000	1377
25.65833	1384
25.66667	1392
25.67500	1400
25.68333	1407
25.69167	1412
25.70000	1414
25.70833	1416
25.71667	1417
25.72500	1418
25.73333	1420
25.74167	1424
25.75000	1429
25.75833	1434
25.76667	1438
25.77500	1441
25.78333	1443
25.79167	1445
25.80000	1448
25.80833	1452
25.81667	1457
25.82500	1462
25.83333	1465
25.84167	1467
25.85000	1469
25.85833	1472
25.86667	1476
25.87500	1481
25.88333	1487
25.89167	1493
25.90000	1498
25.90833	1502
25.91667	1506
25.92500	1510
25.93333	1515
25.94167	1520
25.95000	1526
25.95833	1532
25.96667	1537
25.97500	1543
25.98333	1547
25.99167	1551
26.00000	1555
26.00833	1559
26.01667	1563
26.02500	1569
26.03333	1575
26.04167	1582
26.05000	1588
26.05833	1593
26.06667	1597
26.07500	1601
26.08333	1605
26.09167	1611
26.10000	1619
26.10833	1628
26.11667	1637
26.12500	1645
26.13333	1648
26.14167	1650
26.15000	1652
26.15833	1656
26.16667	1662
26.17500	1672
26.18333	1682
26.19167	1691
26.20000	1699
26.20833	1706
26.21667	1713
26.22500	1721
26.23333	1730
26.24167	1738
26.25000	1745
26.25833	1751
26.26667	1755
26.27500	1758
26.28333	1761
26.29167	1764
26.30000	1768
26.30833	1772
26.31667	1776
26.32500	1781
26.33333	1787
26.34167	1794
26.35000	1801
26.35833	1808
26.36667	1814
26.37500	1818
26.38333	1823
26.39167	1829
26.40000	1836
26.40833	1845
26.41667	1855
26.42500	1864
26.43333	1872
26.44167	1879
26.45000	1884
26.45833	1889
26.46667	1895
26.47500	1902
26.48333	1909
26.49167	1917
26.50000	1924
26.50833	1930
26.51667	1937
26.52500	1943
26.53333	1950
26.54167	1958
26.55000	1967
26.55833	1976
26.56667	1984
26.57500	1990
26.58333	1996
26.59167	2001
26.60000	2006
26.60833	2010
26.61667	2015
26.62500	2020
26.63333	2026
26.64167	2032
26.65000	2040
26.65833	2048
26.66667	2058
26.67500	2068
26.68333	2078
26.69167	2088
26.70000	2098
26.70833	2107
26.71667	2116
26.72500	2123
26.73333	2129
26.74167	2136
26.75000	2143
26.75833	2152
26.76667	2162
26.77500	2172
26.78333	2182
26.79167	2190
26.80000	2198
26.80833	2205
26.81667	2213
26.82500	2220
26.83333	2227
26.84167	2236
26.85000	2246
26.85833	2258
26.86667	2270
26.87500	2283
26.88333	2296
26.89167	2307
26.90000	2316
26.90833	2324
26.91667	2332
26.92500	2342
26.93333	2353
26.94167	2365
26.95000	2377
26.95833	2389
26.96667	2401
26.97500	2413
26.98333	2425
26.99167	2436
27.00000	2447
27.00833	2457
27.01667	2466
27.02500	2475
27.03333	2484
27.04167	2495
27.05000	2507
27.05833	2521
27.06667	2534
27.07500	2547
27.08333	2559
27.09167	2570
27.10000	2580
27.10833	2591
27.11667	2603
27.12500	2615
27.13333	2627
27.14167	2639
27.15000	2651
27.15833	2663
27.16667	2676
27.17500	2688
27.18333	2701
27.19167	2715
27.20000	2729
27.20833	2742
27.21667	2754
27.22500	2765
27.23333	2774
27.24167	2785
27.25000	2796
27.25833	2807
27.26667	2818
27.27500	2829
27.28333	2839
27.29167	2850
27.30000	2862
27.30833	2874
27.31667	2887
27.32500	2899
27.33333	2911
27.34167	2921
27.35000	2932
27.35833	2942
27.36667	2951
27.37500	2959
27.38333	2968
27.39167	2977
27.40000	2986
27.40833	2995
27.41667	3004
27.42500	3013
27.43333	3022
27.44167	3030
27.45000	3038
27.45833	3046
27.46667	3054
27.47500	3062
27.48333	3069
27.49167	3076
27.50000	3080
27.50833	3084
27.51667	3088
27.52500	3092
27.53333	3095
27.54167	3099
27.55000	3102
27.55833	3105
27.56667	3109
27.57500	3114
27.58333	3119
27.59167	3126
27.60000	3133
27.60833	3139
27.61667	3144
27.62500	3147
27.63333	3149
27.64167	3152
27.65000	3156
27.65833	3160
27.66667	3163
27.67500	3166
27.68333	3167
27.69167	3168
27.70000	3167
27.70833	3165
27.71667	3163
27.72500	3160
27.73333	3160
27.74167	3160
27.75000	3162
27.75833	3163
27.76667	3164
27.77500	3165
27.78333	3166
27.79167	3166
27.80000	3165
27.80833	3162
27.81667	3158
27.82500	3153
27.83333	3150
27.84167	3147
27.85000	3146
27.85833	3145
27.86667	3145
27.87500	3144
27.88333	3142
27.89167	3141
27.90000	3141
27.90833	3142
27.91667	3142
27.92500	3141
27.93333	3140
27.94167	3140
27.95000	3139
27.95833	3140
27.96667	3141
27.97500	3141
27.98333	3141
27.99167	3140
28.00000	3139
28.00833	3140
28.01667	3142
28.02500	3144
28.03333	3146
28.04167	3147
28.05000	3149
28.05833	3150
28.06667	3151
28.07500	3152
28.08333	3152
28.09167	3152
28.10000	3153
28.10833	3155
28.11667	3158
28.12500	3161
28.13333	3164
28.14167	3168
28.15000	3174
28.15833	3182
28.16667	3191
28.17500	3199
28.18333	3207
28.19167	3214
28.20000	3220
28.20833	3226
28.21667	3233
28.22500	3240
28.23333	3247
28.24167	3254
28.25000	3263
28.25833	3273
28.26667	3284
28.27500	3297
28.28333	3311
28.29167	3327
28.30000	3343
28.30833	3357
28.31667	3371
28.32500	3384
28.33333	3397
28.34167	3410
28.35000	3425
28.35833	3441
28.36667	3459
28.37500	3479
28.38333	3498
28.39167	3517
28.40000	3535
28.40833	3554
28.41667	3572
28.42500	3592
28.43333	3613
28.44167	3635
28.45000	3657
28.45833	3679
28.46667	3702
28.47500	3725
28.48333	3747
28.49167	3770
28.50000	3793
28.50833	3817
28.51667	3843
28.52500	3868
28.53333	3894
28.54167	3919
28.55000	3943
28.55833	3969
28.56667	3995
28.57500	4022
28.58333	4049
28.59167	4077
28.60000	4106
28.60833	4134
28.61667	4163
28.62500	4191
28.63333	4219
28.64167	4247
28.65000	4275
28.65833	4304
28.66667	4332
28.67500	4360
28.68333	4388
28.69167	4416
28.70000	4444
28.70833	4471
28.71667	4498
28.72500	4524
28.73333	4551
28.74167	4578
28.75000	4606
28.75833	4636
28.76667	4665
28.77500	4696
28.78333	4724
28.79167	4750
28.80000	4775
28.80833	4800
28.81667	4828
28.82500	4857
28.83333	4890
28.84167	4924
28.85000	4956
28.85833	4985
28.86667	5012
28.87500	5038
28.88333	5064
28.89167	5091
28.90000	5120
28.90833	5149
28.91667	5178
28.92500	5208
28.93333	5240
28.94167	5271
28.95000	5303
28.95833	5334
28.96667	5364
28.97500	5394
28.98333	5424
28.99167	5454
29.00000	5484
29.00833	5515
29.01667	5546
29.02500	5578
29.03333	5612
29.04167	5647
29.05000	5682
29.05833	5717
29.06667	5751
29.07500	5785
29.08333	5819
29.09167	5855
29.10000	5892
29.10833	5928
29.11667	5965
29.12500	6000
29.13333	6037
29.14167	6073
29.15000	6112
29.15833	6152
29.16667	6193
29.17500	6234
29.18333	6274
29.19167	6315
29.20000	6356
29.20833	6395
29.21667	6436
29.22500	6477
29.23333	6521
29.24167	6565
29.25000	6612
29.25833	6661
29.26667	6708
29.27500	6757
29.28333	6804
29.29167	6851
29.30000	6898
29.30833	6945
29.31667	6995
29.32500	7045
29.33333	7096
29.34167	7147
29.35000	7200
29.35833	7255
29.36667	7311
29.37500	7370
29.38333	7428
29.39167	7486
29.40000	7544
29.40833	7602
29.41667	7662
29.42500	7722
29.43333	7784
29.44167	7845
29.45000	7907
29.45833	7970
29.46667	8033
29.47500	8099
29.48333	8165
29.49167	8232
29.50000	8300
29.50833	8369
29.51667	8442
29.52500	8514
29.53333	8590
29.54167	8665
29.55000	8741
29.55833	8818
29.56667	8894
29.57500	8974
29.58333	9055
29.59167	9138
29.60000	9223
29.60833	9308
29.61667	9396
29.62500	9483
29.63333	9574
29.64167	9666
29.65000	9759
29.65833	9855
29.66667	9949
29.67500	10045
29.68333	10142
29.69167	10242
29.70000	10345
29.70833	10450
29.71667	10559
29.72500	10668
29.73333	10780
29.74167	10893
29.75000	11007
29.75833	11123
29.76667	11238
29.77500	11357
29.78333	11475
29.79167	11596
29.80000	11719
29.80833	11840
29.81667	11966
29.82500	12092
29.83333	12224
29.84167	12357
29.85000	12492
29.85833	12632
29.86667	12768
29.87500	12906
29.88333	13042
29.89167	13179
29.90000	13317
29.90833	13457
29.91667	13602
29.92500	13748
29.93333	13899
29.94167	14050
29.95000	14202
29.95833	14356
29.96667	14506
29.97500	14661
29.98333	14812
29.99167	14965
30.00000	15119
30.00833	15271
30.01667	15426
30.02500	15578
30.03333	15733
30.04167	15886
30.05000	16039
30.05833	16194
30.06667	16345
30.07500	16501
30.08333	16654
30.09167	16809
30.10000	16965
30.10833	17118
30.11667	17273
30.12500	17425
30.13333	17579
30.14167	17732
30.15000	17885
30.15833	18041
30.16667	18192
30.17500	18344
30.18333	18491
30.19167	18636
30.20000	18780
30.20833	18920
30.21667	19062
30.22500	19199
30.23333	19339
30.24167	19476
30.25000	19612
30.25833	19747
30.26667	19877
30.27500	20007
30.28333	20135
30.29167	20263
30.30000	20390
30.30833	20514
30.31667	20638
30.32500	20757
30.33333	20874
30.34167	20988
30.35000	21098
30.35833	21208
30.36667	21312
30.37500	21414
30.38333	21511
30.39167	21606
30.40000	21701
30.40833	21793
30.41667	21885
30.42500	21972
30.43333	22057
30.44167	22138
30.45000	22216
30.45833	22292
30.46667	22364
30.47500	22435
30.48333	22502
30.49167	22567
30.50000	22628
30.50833	22685
30.51667	22739
30.52500	22789
30.53333	22837
30.54167	22882
30.55000	22925
30.55833	22966
30.56667	23003
30.57500	23035
30.58333	23063
30.59167	23087
30.60000	23108
30.60833	23126
30.61667	23142
30.62500	23154
30.63333	23163
30.64167	23169
30.65000	23171
30.65833	23170
30.66667	23166
30.67500	23159
30.68333	23149
30.69167	23135
30.70000	23118
30.70833	23096
30.71667	23072
30.72500	23044
30.73333	23013
30.74167	22980
30.75000	22942
30.75833	22900
30.76667	22855
30.77500	22806
30.78333	22754
30.79167	22700
30.80000	22642
30.80833	22583
30.81667	22519
30.82500	22454
30.83333	22386
30.84167	22315
30.85000	22241
30.85833	22163
30.86667	22084
30.87500	22000
30.88333	21915
30.89167	21827
30.90000	21736
30.90833	21644
30.91667	21548
30.92500	21452
30.93333	21352
30.94167	21252
30.95000	21151
30.95833	21047
30.96667	20943
30.97500	20834
30.98333	20725
30.99167	20614
31.00000	20500
31.00833	20388
31.01667	20274
31.02500	20162
31.03333	20048
31.04167	19934
31.05000	19817
31.05833	19698
31.06667	19580
31.07500	19459
31.08333	19340
31.09167	19219
31.10000	19099
31.10833	18980
31.11667	18859
31.12500	18742
31.13333	18624
31.14167	18509
31.15000	18394
31.15833	18277
31.16667	18161
31.17500	18041
31.18333	17924
31.19167	17807
31.20000	17691
31.20833	17578
31.21667	17463
31.22500	17351
31.23333	17238
31.24167	17127
31.25000	17019
31.25833	16912
31.26667	16808
31.27500	16702
31.28333	16600
31.29167	16497
31.30000	16395
31.30833	16294
31.31667	16189
31.32500	16087
31.33333	15982
31.34167	15879
31.35000	15779
31.35833	15681
31.36667	15588
31.37500	15497
31.38333	15408
31.39167	15319
31.40000	15230
31.40833	15140
31.41667	15047
31.42500	14957
31.43333	14865
31.44167	14775
31.45000	14685
31.45833	14595
31.46667	14508
31.47500	14421
31.48333	14338
31.49167	14256
31.50000	14176
31.50833	14098
31.51667	14019
31.52500	13942
31.53333	13862
31.54167	13782
31.55000	13702
31.55833	13620
31.56667	13543
31.57500	13467
31.58333	13394
31.59167	13322
31.60000	13251
31.60833	13180
31.61667	13108
31.62500	13038
31.63333	12965
31.64167	12894
31.65000	12824
31.65833	12755
31.66667	12690
31.67500	12626
31.68333	12564
31.69167	12502
31.70000	12440
31.70833	12378
31.71667	12315
31.72500	12252
31.73333	12189
31.74167	12128
31.75000	12070
31.75833	12013
31.76667	11957
31.77500	11902
31.78333	11849
31.79167	11797
31.80000	11746
31.80833	11697
31.81667	11647
31.82500	11599
31.83333	11552
31.84167	11506
31.85000	11463
31.85833	11423
31.86667	11386
31.87500	11352
31.88333	11319
31.89167	11285
31.90000	11252
31.90833	11220
31.91667	11187
31.92500	11160
31.93333	11137
31.94167	11118
31.95000	11103
31.95833	11089
31.96667	11076
31.97500	11063
31.98333	11053
31.99167	11046
32.00000	11045
32.00833	11049
32.01667	11058
32.02500	11069
32.03333	11083
32.04167	11099
32.05000	11118
32.05833	11140
32.06667	11166
32.07500	11197
32.08333	11234
32.09167	11277
32.10000	11326
32.10833	11380
32.11667	11441
32.12500	11507
32.13333	11581
32.14167	11660
32.15000	11747
32.15833	11842
32.16667	11945
32.17500	12060
32.18333	12180
32.19167	12310
32.20000	12468
32.20833	12644
32.21667	12822
32.22500	12997
32.23333	13187
32.24167	13413
32.25000	13655
32.25833	13911
32.26667	14176
32.27500	14461
32.28333	14777
32.29167	15113
32.30000	15456
32.30833	15815
32.31667	16209
32.32500	16625
32.33333	17081
32.34167	17565
32.35000	18082
32.35833	18670
32.36667	19305
32.37500	19956
32.38333	20623
32.39167	21316
32.40000	22025
32.40833	22769
32.41667	23622
32.42500	24568
32.43333	25538
32.44167	26485
32.45000	27473
32.45833	28540
32.46667	29653
32.47500	30865
32.48333	32120
32.49167	33451
32.50000	34851
32.50833	36295
32.51667	37839
32.52500	39412
32.53333	41081
32.54167	42803
32.55000	44589
32.55833	46471
32.56667	48328
32.57500	50344
32.58333	52613
32.59167	54947
32.60000	57180
32.60833	59388
32.61667	61720
32.62500	64081
32.63333	66571
32.64167	69122
32.65000	71743
32.65833	74477
32.66667	77139
32.67500	79984
32.68333	83133
32.69167	86319
32.70000	89321
32.70833	92239
32.71667	95275
32.72500	98308
32.73333	101460
32.74167	104644
32.75000	107864
32.75833	111176
32.76667	114443
32.77500	117808
32.78333	121129
32.79167	124483
32.80000	127859
32.80833	131185
32.81667	134703
32.82500	138339
32.83333	141827
32.84167	145016
32.85000	148118
32.85833	151278
32.86667	154377
32.87500	157545
32.88333	160636
32.89167	163706
32.90000	166740
32.90833	169658
32.91667	172570
32.92500	175343
32.93333	178082
32.94167	180725
32.95000	183269
32.95833	185769
32.96667	188119
32.97500	190418
32.98333	192576
32.99167	194634
33.00000	196589
33.00833	198388
33.01667	200099
33.02500	201651
33.03333	203099
33.04167	204418
33.05000	205602
33.05833	206680
33.06667	207604
33.07500	208411
33.08333	209075
33.09167	209601
33.10000	209999
33.10833	210252
33.11667	210373
33.12500	210356
33.13333	210193
33.14167	209901
33.15000	209470
33.15833	208903
33.16667	208224
33.17500	207403
33.18333	206483
33.19167	205436
33.20000	204271
33.20833	202999
33.21667	201576
33.22500	200070
33.23333	198419
33.24167	196682
33.25000	194858
33.25833	192918
33.26667	190936
33.27500	188822
33.28333	186666
33.29167	184411
33.30000	182071
33.30833	179692
33.31667	177190
33.32500	174687
33.33333	172085
33.34167	169456
33.35000	166798
33.35833	164062
33.36667	161356
33.37500	158558
33.38333	155785
33.39167	152969
33.40000	150117
33.40833	147289
33.41667	144379
33.42500	141524
33.43333	138614
33.44167	135725
33.45000	132856
33.45833	129949
33.46667	127119
33.47500	124240
33.48333	121427
33.49167	118619
33.50000	115816
33.50833	113079
33.51667	110303
33.52500	107617
33.53333	104919
33.54167	102275
33.55000	99685
33.55833	97094
33.56667	94600
33.57500	92089
33.58333	89658
33.59167	87250
33.60000	84867
33.60833	82563
33.61667	80252
33.62500	78038
33.63333	75838
33.64167	73700
33.65000	71624
33.65833	69564
33.66667	67598
33.67500	65636
33.68333	63752
33.69167	61902
33.70000	60086
33.70833	58344
33.71667	56607
33.72500	54953
33.73333	53316
33.74167	51735
33.75000	50210
33.75833	48705
33.76667	47277
33.77500	45860
33.78333	44505
33.79167	43180
33.80000	41886
33.80833	40650
33.81667	39426
33.82500	38265
33.83333	37124
33.84167	36026
33.85000	34969
33.85833	33929
33.86667	32944
33.87500	31969
33.88333	31040
33.89167	30134
33.90000	29250
33.90833	28408
33.91667	27574
33.92500	26786
33.93333	26011
33.94167	25267
33.95000	24554
33.95833	23854
33.96667	23192
33.97500	22538
33.98333	21915
33.99167	21308
34.00000	20716
34.00833	20152
34.01667	19594
34.02500	19065
34.03333	18545
34.04167	18043
34.05000	17562
34.05833	17090
34.06667	16643
34.07500	16201
34.08333	15780
34.09167	15371
34.10000	14972
34.10833	14592
34.11667	14215
34.12500	13857
34.13333	13505
34.14167	13165
34.15000	12837
34.15833	12513
34.16667	12206
34.17500	11900
34.18333	11609
34.19167	11326
34.20000	11049
34.20833	10784
34.21667	10522
34.22500	10275
34.23333	10031
34.24167	9797
34.25000	9570
34.25833	9345
34.26667	9130
34.27500	8918
34.28333	8715
34.29167	8516
34.30000	8321
34.30833	8134
34.31667	7948
34.32500	7771
34.33333	7597
34.34167	7430
34.35000	7270
34.35833	7113
34.36667	6963
34.37500	6814
34.38333	6670
34.39167	6527
34.40000	6387
34.40833	6252
34.41667	6117
34.42500	5988
34.43333	5861
34.44167	5739
34.45000	5623
34.45833	5509
34.46667	5400
34.47500	5293
34.48333	5190
34.49167	5089
34.50000	4990
34.50833	4893
34.51667	4798
34.52500	4706
34.53333	4616
34.54167	4528
34.55000	4442
34.55833	4357
34.56667	4274
34.57500	4191
34.58333	4111
34.59167	4033
34.60000	3957
34.60833	3883
34.61667	3811
34.62500	3742
34.63333	3674
34.64167	3609
34.65000	3548
34.65833	3488
34.66667	3431
34.67500	3373
34.68333	3316
34.69167	3258
34.70000	3199
34.70833	3144
34.71667	3090
34.72500	3040
34.73333	2990
34.74167	2941
34.75000	2893
34.75833	2843
34.76667	2795
34.77500	2748
34.78333	2704
34.79167	2661
34.80000	2620
34.80833	2582
34.81667	2546
34.82500	2511
34.83333	2474
34.84167	2437
34.85000	2400
34.85833	2362
34.86667	2328
34.87500	2297
34.88333	2267
34.89167	2237
34.90000	2208
34.90833	2178
34.91667	2148
34.92500	2119
34.93333	2092
34.94167	2065
34.95000	2039
34.95833	2013
34.96667	1989
34.97500	1965
34.98333	1944
34.99167	1922
35.00000	1901
35.00833	1879
35.01667	1857
35.02500	1835
35.03333	1813
35.04167	1791
35.05000	1769
35.05833	1747
35.06667	1727
35.07500	1709
35.08333	1693
35.09167	1679
35.10000	1665
35.10833	1651
35.11667	1635
35.12500	1620
35.13333	1604
35.14167	1589
35.15000	1572
35.15833	1553
35.16667	1534
35.17500	1514
35.18333	1496
35.19167	1481
35.20000	1468
35.20833	1456
35.21667	1446
35.22500	1435
35.23333	1423
35.24167	1409
35.25000	1395
35.25833	1380
35.26667	1366
35.27500	1354
35.28333	1343
35.29167	1331
35.30000	1319
35.30833	1307
35.31667	1294
35.32500	1281
35.33333	1269
35.34167	1257
35.35000	1246
35.35833	1236
35.36667	1226
35.37500	1217
35.38333	1207
35.39167	1195
35.40000	1183
35.40833	1172
35.41667	1161
35.42500	1151
35.43333	1142
35.44167	1132
35.45000	1123
35.45833	1114
35.46667	1104
35.47500	1094
35.48333	1084
35.49167	1074
35.50000	1064
35.50833	1054
35.51667	1044
35.52500	1034
35.53333	1024
35.54167	1012
35.55000	1001
35.55833	991
35.56667	981
35.57500	972
35.58333	963
35.59167	953
35.60000	943
35.60833	934
35.61667	926
35.62500	919
35.63333	911
35.64167	901
35.65000	891
35.65833	880
35.66667	869
35.67500	860
35.68333	852
35.69167	845
35.70000	838
35.70833	831
35.71667	824
35.72500	816
35.73333	807
35.74167	798
35.75000	789
35.75833	780
35.76667	774
35.77500	768
35.78333	763
35.79167	758
35.80000	753
35.80833	746
35.81667	739
35.82500	731
35.83333	722
35.84167	713
35.85000	705
35.85833	699
35.86667	695
35.87500	691
35.88333	687
35.89167	683
35.90000	678
35.90833	672
35.91667	666
35.92500	659
35.93333	652
35.94167	645
35.95000	639
35.95833	635
35.96667	631
35.97500	628
35.98333	624
35.99167	622
36.00000	621
36.00833	619
36.01667	616
36.02500	611
36.03333	604
36.04167	596
36.05000	589
36.05833	584
36.06667	580
36.07500	578
36.08333	576
36.09167	574
36.10000	573
36.10833	571
36.11667	568
36.12500	566
36.13333	562
36.14167	559
36.15000	557
36.15833	555
36.16667	553
36.17500	550
36.18333	547
36.19167	544
36.20000	541
36.20833	539
36.21667	538
36.22500	537
36.23333	536
36.24167	534
36.25000	532
36.25833	529
36.26667	526
36.27500	524
36.28333	522
36.29167	522
36.30000	522
36.30833	521
36.31667	518
36.32500	515
36.33333	510
36.34167	506
36.35000	502
36.35833	498
36.36667	496
36.37500	496
36.38333	496
36.39167	497
36.40000	497
36.40833	496
36.41667	496
36.42500	496
36.43333	496
36.44167	497
36.45000	497
36.45833	495
36.46667	491
36.47500	486
36.48333	481
36.49167	476
36.50000	473
36.50833	473
36.51667	474
36.52500	475
36.53333	476
36.54167	477
36.55000	476
36.55833	474
36.56667	472
36.57500	471
36.58333	470
36.59167	470
36.60000	470
36.60833	469
36.61667	467
36.62500	464
36.63333	460
36.64167	456
36.65000	453
36.65833	451
36.66667	449
36.67500	448
36.68333	446
36.69167	444
36.70000	441
36.70833	437
36.71667	432
36.72500	428
36.73333	424
36.74167	421
36.75000	419
36.75833	419
36.76667	420
36.77500	421
36.78333	424
36.79167	427
36.80000	431
36.80833	433
36.81667	432
36.82500	428
36.83333	423
36.84167	418
36.85000	414
36.85833	414
36.86667	414
36.87500	414
36.88333	412
36.89167	408
36.90000	402
36.90833	397
36.91667	393
36.92500	389
36.93333	387
36.94167	386
36.95000	387
36.95833	389
36.96667	391
36.97500	394
36.98333	397
36.99167	397
37.00000	397
37.00833	397
37.01667	398
37.02500	400
37.03333	401
37.04167	400
37.05000	396
37.05833	390
37.06667	384
37.07500	379
37.08333	375
37.09167	373
37.10000	374
37.10833	374
37.11667	372
37.12500	370
37.13333	367
37.14167	365
37.15000	365
37.15833	365
37.16667	365
37.17500	364
37.18333	363
37.19167	362
37.20000	363
37.20833	364
37.21667	365
37.22500	365
37.23333	364
37.24167	362
37.25000	359
37.25833	356
37.26667	353
37.27500	350
37.28333	347
37.29167	346
37.30000	347
37.30833	347
37.31667	347
37.32500	346
37.33333	345
37.34167	344
37.35000	343
37.35833	343
37.36667	342
37.37500	340
37.38333	339
37.39167	339
37.40000	340
37.40833	343
37.41667	345
37.42500	347
37.43333	348
37.44167	350
37.45000	352
37.45833	355
37.46667	357
37.47500	358
37.48333	359
37.49167	358
37.50000	356
37.50833	354
37.51667	352
37.52500	350
37.53333	350
37.54167	350
37.55000	350
37.55833	351
37.56667	352
37.57500	354
37.58333	358
37.59167	360
37.60000	362
37.60833	363
37.61667	363
37.62500	363
37.63333	364
37.64167	366
37.65000	368
37.65833	370
37.66667	372
37.67500	375
37.68333	378
37.69167	382
37.70000	387
37.70833	392
37.71667	396
37.72500	401
37.73333	405
37.74167	408
37.75000	409
37.75833	409
37.76667	408
37.77500	407
37.78333	407
37.79167	410
37.80000	414
37.80833	419
37.81667	425
37.82500	430
37.83333	434
37.84167	438
37.85000	441
37.85833	443
37.86667	445
37.87500	447
37.88333	449
37.89167	451
37.90000	455
37.90833	460
37.91667	465
37.92500	470
37.93333	473
37.94167	476
37.95000	477
37.95833	479
37.96667	481
37.97500	485
37.98333	490
37.99167	496
38.00000	503
38.00833	508
38.01667	512
38.02500	515
38.03333	517
38.04167	518
38.05000	518
38.05833	518
38.06667	518
38.07500	517
38.08333	518
38.09167	519
38.10000	522
38.10833	524
38.11667	526
38.12500	528
38.13333	529
38.14167	531
38.15000	532
38.15833	533
38.16667	535
38.17500	536
38.18333	537
38.19167	539
38.20000	540
38.20833	540
38.21667	538
38.22500	535
38.23333	532
38.24167	530
38.25000	529
38.25833	529
38.26667	529
38.27500	527
38.28333	523
38.29167	520
38.30000	517
38.30833	514
38.31667	513
38.32500	514
38.33333	515
38.34167	516
38.35000	517
38.35833	515
38.36667	511
38.37500	505
38.38333	499
38.39167	494
38.40000	489
38.40833	486
38.41667	485
38.42500	484
38.43333	484
38.44167	482
38.45000	479
38.45833	473
38.46667	467
38.47500	459
38.48333	453
38.49167	449
38.50000	446
38.50833	444
38.51667	441
38.52500	436
38.53333	429
38.54167	421
38.55000	414
38.55833	409
38.56667	404
38.57500	402
38.58333	400
38.59167	399
38.60000	399
38.60833	400
38.61667	400
38.62500	399
38.63333	397
38.64167	393
38.65000	389
38.65833	384
38.66667	380
38.67500	375
38.68333	370
38.69167	365
38.70000	359
38.70833	354
38.71667	351
38.72500	348
38.73333	347
38.74167	347
38.75000	346
38.75833	343
38.76667	340
38.77500	336
38.78333	332
38.79167	330
38.80000	329
38.80833	328
38.81667	325
38.82500	321
38.83333	317
38.84167	312
38.85000	307
38.85833	302
38.86667	299
38.87500	296
38.88333	294
38.89167	294
38.90000	295
38.90833	295
38.91667	292
38.92500	287
38.93333	282
38.94167	277
38.95000	273
38.95833	270
38.96667	267
38.97500	266
38.98333	264
38.99167	262
39.00000	260
39.00833	259
39.01667	259
39.02500	260
39.03333	262
39.04167	264
39.05000	265
39.05833	263
39.06667	260
39.07500	256
39.08333	253
39.09167	250
39.10000	248
39.10833	247
39.11667	244
39.12500	241
39.13333	237
39.14167	234
39.15000	233
39.15833	234
39.16667	235
39.17500	237
39.18333	238
39.19167	237
39.20000	237
39.20833	235
39.21667	234
39.22500	233
39.23333	231
39.24167	229
39.25000	227
39.25833	227
39.26667	226
39.27500	224
39.28333	221
39.29167	217
39.30000	213
39.30833	210
39.31667	209
39.32500	210
39.33333	212
39.34167	214
39.35000	216
39.35833	217
39.36667	218
39.37500	219
39.38333	219
39.39167	218
39.40000	216
39.40833	214
39.41667	213
39.42500	210
39.43333	207
39.44167	204
39.45000	202
39.45833	200
39.46667	200
39.47500	200
39.48333	201
39.49167	201
39.50000	200
39.50833	199
39.51667	198
39.52500	195
39.53333	192
39.54167	189
39.55000	186
39.55833	183
39.56667	182
39.57500	181
39.58333	180
39.59167	179
39.60000	177
39.60833	175
39.61667	174
39.62500	174
39.63333	175
39.64167	176
39.65000	178
39.65833	181
39.66667	184
39.67500	188
39.68333	190
39.69167	191
39.70000	189
39.70833	188
39.71667	186
39.72500	185
39.73333	185
39.74167	186
39.75000	187
39.75833	188
39.76667	187
39.77500	185
39.78333	184
39.79167	184
39.80000	186
39.80833	188
39.81667	189
39.82500	190
39.83333	188
39.84167	184
39.85000	181
39.85833	178
39.86667	177
39.87500	178
39.88333	180
39.89167	183
39.90000	186
39.90833	189
39.91667	191
39.92500	193
39.93333	196
39.94167	199
39.95000	201
39.95833	202
39.96667	201
39.97500	199
39.98333	197
39.99167	198
40.00000	199
40.00833	201
40.01667	201
40.02500	201
40.03333	200
40.04167	200
40.05000	201
40.05833	204
40.06667	206
40.07500	207
40.08333	208
40.09167	209
40.10000	210
40.10833	212
40.11667	215
40.12500	219
40.13333	223
40.14167	228
40.15000	231
40.15833	233
40.16667	234
40.17500	234
40.18333	233
40.19167	232
40.20000	231
40.20833	231
40.21667	231
40.22500	232
40.23333	233
40.24167	234
40.25000	236
40.25833	238
40.26667	240
40.27500	243
40.28333	245
40.29167	246
40.30000	245
40.30833	245
40.31667	246
40.32500	249
40.33333	252
40.34167	255
40.35000	258
40.35833	261
40.36667	264
40.37500	267
40.38333	270
40.39167	273
40.40000	277
40.40833	280
40.41667	283
40.42500	285
40.43333	288
40.44167	290
40.45000	293
40.45833	297
40.46667	302
40.47500	307
40.48333	313
40.49167	317
40.50000	322
40.50833	327
40.51667	332
40.52500	338
40.53333	344
40.54167	350
40.55000	356
40.55833	361
40.56667	368
40.57500	376
40.58333	387
40.59167	398
40.60000	411
40.60833	425
40.61667	439
40.62500	453
40.63333	467
40.64167	481
40.65000	494
40.65833	508
40.66667	522
40.67500	536
40.68333	550
40.69167	564
40.70000	580
40.70833	599
40.71667	619
40.72500	638
40.73333	658
40.74167	678
40.75000	696
40.75833	714
40.76667	732
40.77500	753
40.78333	774
40.79167	796
40.80000	818
40.80833	839
40.81667	861
40.82500	884
40.83333	909
40.84167	936
40.85000	964
40.85833	991
40.86667	1017
40.87500	1042
40.88333	1066
40.89167	1091
40.90000	1117
40.90833	1142
40.91667	1166
40.92500	1190
40.93333	1214
40.94167	1239
40.95000	1264
40.95833	1291
40.96667	1318
40.97500	1347
40.98333	1375
40.99167	1404
41.00000	1433
41.00833	1462
41.01667	1489
41.02500	1514
41.03333	1538
41.04167	1560
41.05000	1582
41.05833	1605
41.06667	1627
41.07500	1649
41.08333	1670
41.09167	1689
41.10000	1707
41.10833	1723
41.11667	1740
41.12500	1756
41.13333	1770
41.14167	1783
41.15000	1796
41.15833	1807
41.16667	1819
41.17500	1831
41.18333	1843
41.19167	1853
41.20000	1861
41.20833	1867
41.21667	1872
41.22500	1875
41.23333	1879
41.24167	1881
41.25000	1882
41.25833	1881
41.26667	1879
41.27500	1875
41.28333	1870
41.29167	1866
41.30000	1863
41.30833	1859
41.31667	1854
41.32500	1847
41.33333	1838
41.34167	1827
41.35000	1816
41.35833	1805
41.36667	1794
41.37500	1782
41.38333	1769
41.39167	1753
41.40000	1735
41.40833	1717
41.41667	1697
41.42500	1678
41.43333	1659
41.44167	1641
41.45000	1622
41.45833	1601
41.46667	1581
41.47500	1559
41.48333	1538
41.49167	1517
41.50000	1495
41.50833	1472
41.51667	1447
41.52500	1421
41.53333	1394
41.54167	1368
41.55000	1344
41.55833	1321
41.56667	1299
41.57500	1275
41.58333	1251
41.59167	1225
41.60000	1199
41.60833	1173
41.61667	1147
41.62500	1121
41.63333	1096
41.64167	1073
41.65000	1050
41.65833	1029
41.66667	1009
41.67500	991
41.68333	973
41.69167	954
41.70000	935
41.70833	915
41.71667	894
41.72500	873
41.73333	852
41.74167	833
41.75000	815
41.75833	798
41.76667	780
41.77500	761
41.78333	742
41.79167	721
41.80000	700
41.80833	680
41.81667	662
41.82500	646
41.83333	632
41.84167	619
41.85000	607
41.85833	595
41.86667	583
41.87500	570
41.88333	558
41.89167	543
41.90000	528
41.90833	513
41.91667	500
41.92500	488
41.93333	477
41.94167	466
41.95000	457
41.95833	447
41.96667	437
41.97500	428
41.98333	419
41.99167	409
42.00000	399
42.00833	390
42.01667	383
42.02500	377
42.03333	373
42.04167	369
42.05000	364
42.05833	358
42.06667	353
42.07500	347
42.08333	342
42.09167	336
42.10000	331
42.10833	326
42.11667	320
42.12500	315
42.13333	309
42.14167	304
42.15000	300
42.15833	297
42.16667	294
42.17500	290
42.18333	287
42.19167	283
42.20000	278
42.20833	274
42.21667	271
42.22500	268
42.23333	266
42.24167	264
42.25000	263
42.25833	261
42.26667	258
42.27500	255
42.28333	250
42.29167	245
42.30000	240
42.30833	237
42.31667	235
42.32500	235
42.33333	234
42.34167	232
42.35000	230
42.35833	227
42.36667	225
42.37500	222
42.38333	221
42.39167	220
42.40000	220
42.40833	219
42.41667	218
42.42500	216
42.43333	213
42.44167	209
42.45000	207
42.45833	206
42.46667	207
42.47500	209
42.48333	211
42.49167	211
42.50000	210
42.50833	207
42.51667	205
42.52500	203
42.53333	201
42.54167	199
42.55000	195
42.55833	190
42.56667	186
42.57500	183
42.58333	182
42.59167	183
42.60000	187
42.60833	192
42.61667	195
42.62500	196
42.63333	194
42.64167	190
42.65000	185
42.65833	181
42.66667	178
42.67500	178
42.68333	178
42.69167	178
42.70000	177
42.70833	176
42.71667	175
42.72500	175
42.73333	177
42.74167	180
42.75000	183
42.75833	184
42.76667	185
42.77500	185
42.78333	184
42.79167	182
42.80000	180
42.80833	178
42.81667	176
42.82500	174
42.83333	173
42.84167	173
42.85000	172
42.85833	169
42.86667	167
42.87500	165
42.88333	164
42.89167	165
42.90000	168
42.90833	169
42.91667	170
42.92500	170
42.93333	169
42.94167	167
42.95000	166
42.95833	165
42.96667	164
42.97500	163
42.98333	164
42.99167	167
43.00000	169
43.00833	171
43.01667	171
43.02500	170
43.03333	168
43.04167	166
43.05000	166
43.05833	167
43.06667	168
43.07500	169
43.08333	168
43.09167	167
43.10000	165
43.10833	162
43.11667	159
43.12500	156
43.13333	154
43.14167	153
43.15000	152
43.15833	151
43.16667	151
43.17500	153
43.18333	156
43.19167	160
43.20000	164
43.20833	167
43.21667	169
43.22500	170
43.23333	170
43.24167	171
43.25000	170
43.25833	169
43.26667	167
43.27500	165
43.28333	163
43.29167	161
43.30000	161
43.30833	161
43.31667	160
43.32500	159
43.33333	158
43.34167	157
43.35000	157
43.35833	157
43.36667	158
43.37500	156
43.38333	153
43.39167	150
43.40000	147
43.40833	147
43.41667	148
43.42500	151
43.43333	153
43.44167	153
43.45000	151
43.45833	147
43.46667	143
43.47500	141
43.48333	138
43.49167	138
43.50000	139
43.50833	141
43.51667	141
43.52500	141
43.53333	141
43.54167	142
43.55000	143
43.55833	143
43.56667	143
43.57500	142
43.58333	142
43.59167	141
43.60000	139
43.60833	137
43.61667	135
43.62500	133
43.63333	132
43.64167	130
43.65000	129
43.65833	129
43.66667	129
43.67500	130
43.68333	132
43.69167	132
43.70000	130
43.70833	129
43.71667	129
43.72500	131
43.73333	132
43.74167	133
43.75000	132
43.75833	129
43.76667	126
43.77500	122
43.78333	120
43.79167	120
43.80000	121
43.80833	123
43.81667	125
43.82500	125
43.83333	123
43.84167	120
43.85000	117
43.85833	115
43.86667	114
43.87500	114
43.88333	116
43.89167	118
43.90000	119
43.90833	120
43.91667	120
43.92500	118
43.93333	116
43.94167	114
43.95000	112
43.95833	111
43.96667	111
43.97500	113
43.98333	114
43.99167	115
44.00000	115
44.00833	113
44.01667	112
44.02500	110
44.03333	110
44.04167	112
44.05000	114
44.05833	115
44.06667	116
44.07500	117
44.08333	116
44.09167	114
44.10000	113
44.10833	112
44.11667	111
44.12500	110
44.13333	110
44.14167	110
44.15000	111
44.15833	112
44.16667	112
44.17500	110
44.18333	108
44.19167	105
44.20000	103
44.20833	102
44.21667	102
44.22500	104
44.23333	106
44.24167	108
44.25000	108
44.25833	106
44.26667	104
44.27500	102
44.28333	101
44.29167	102
44.30000	103
44.30833	104
44.31667	105
44.32500	105
44.33333	104
44.34167	102
44.35000	100
44.35833	99
44.36667	99
44.37500	100
44.38333	103
44.39167	105
44.40000	105
44.40833	104
44.41667	102
44.42500	100
44.43333	99
44.44167	100
44.45000	101
44.45833	104
44.46667	107
44.47500	110
44.48333	112
44.49167	113
44.50000	112
44.50833	111
44.51667	108
44.52500	106
44.53333	104
44.54167	104
44.55000	105
44.55833	105
44.56667	106
44.57500	105
44.58333	104
44.59167	103
44.60000	103
44.60833	102
44.61667	102
44.62500	102
44.63333	103
44.64167	103
44.65000	104
44.65833	107
44.66667	109
44.67500	110
44.68333	109
44.69167	106
44.70000	103
44.70833	100
44.71667	98
44.72500	96
44.73333	95
44.74167	95
44.75000	96
44.75833	99
44.76667	102
44.77500	107
44.78333	112
44.79167	114
44.80000	115
44.80833	114
44.81667	113
44.82500	112
44.83333	111
44.84167	110
44.85000	108
44.85833	107
44.86667	106
44.87500	107
44.88333	108
44.89167	110
44.90000	111
44.90833	112
44.91667	114
44.92500	115
44.93333	117
44.94167	121
44.95000	123
44.95833	124
44.96667	124
44.97500	122
44.98333	120
44.99167	118
45.00000	117
45.00833	117
45.01667	117
45.02500	118
45.03333	118
45.04167	117
45.05000	116
45.05833	116
45.06667	117
45.07500	119
45.08333	121
45.09167	123
45.10000	125
45.10833	126
45.11667	126
45.12500	126
45.13333	125
45.14167	123
45.15000	121
45.15833	120
45.16667	119
45.17500	120
45.18333	122
45.19167	123
45.20000	125
45.20833	127
45.21667	128
45.22500	129
45.23333	129
45.24167	129
45.25000	130
45.25833	131
45.26667	133
45.27500	135
45.28333	138
45.29167	141
45.30000	143
45.30833	145
45.31667	147
45.32500	147
45.33333	145
45.34167	142
45.35000	139
45.35833	137
45.36667	135
45.37500	134
45.38333	133
45.39167	131
45.40000	129
45.40833	129
45.41667	130
45.42500	132
45.43333	134
45.44167	136
45.45000	135
45.45833	133
45.46667	129
45.47500	124
45.48333	119
45.49167	116
45.50000	114
45.50833	115
45.51667	117
45.52500	120
45.53333	122
45.54167	124
45.55000	126
45.55833	128
45.56667	128
45.57500	128
45.58333	126
45.59167	125
45.60000	125
45.60833	126
45.61667	126
45.62500	125
45.63333	124
45.64167	122
45.65000	121
45.65833	122
45.66667	122
45.67500	121
45.68333	119
45.69167	115
45.70000	112
45.70833	110
45.71667	110
45.72500	111
45.73333	110
45.74167	109
45.75000	108
45.75833	106
45.76667	105
45.77500	105
45.78333	105
45.79167	106
45.80000	106
45.80833	106
45.81667	105
45.82500	105
45.83333	104
45.84167	104
45.85000	104
45.85833	104
45.86667	105
45.87500	107
45.88333	110
45.89167	113
45.90000	116
45.90833	118
45.91667	119
45.92500	118
45.93333	115
45.94167	111
45.95000	107
45.95833	103
45.96667	99
45.97500	97
45.98333	96
45.99167	95
46.00000	95
46.00833	94
46.01667	94
46.02500	95
46.03333	96
46.04167	98
46.05000	97
46.05833	95
46.06667	90
46.07500	85
46.08333	80
46.09167	77
46.10000	76
46.10833	75
46.11667	72
46.12500	70
46.13333	69
46.14167	71
46.15000	74
46.15833	78
46.16667	80
46.17500	80
46.18333	78
46.19167	76
46.20000	74
46.20833	74
46.21667	75
46.22500	76
46.23333	76
46.24167	76
46.25000	75
46.25833	74
46.26667	72
46.27500	68
46.28333	65
46.29167	62
46.30000	58
46.30833	56
46.31667	55
46.32500	56
46.33333	56
46.34167	57
46.35000	57
46.35833	56
46.36667	55
46.37500	53
46.38333	51
46.39167	50
46.40000	51
46.40833	52
46.41667	56
46.42500	59
46.43333	62
46.44167	64
46.45000	65
46.45833	64
46.46667	62
46.47500	60
46.48333	59
46.49167	57
46.50000	55
46.50833	54
46.51667	54
46.52500	55
46.53333	57
46.54167	58
46.55000	59
46.55833	61
46.56667	62
46.57500	61
46.58333	59
46.59167	56
46.60000	53
46.60833	50
46.61667	49
46.62500	48
46.63333	48
46.64167	46
46.65000	44
46.65833	44
46.66667	47
46.67500	51
46.68333	56
46.69167	59
46.70000	61
46.70833	60
46.71667	59
46.72500	57
46.73333	56
46.74167	56
46.75000	55
46.75833	54
46.76667	53
46.77500	51
46.78333	49
46.79167	47
46.80000	46
46.80833	45
46.81667	45
46.82500	45
46.83333	46
46.84167	47
46.85000	48
46.85833	49
46.86667	50
46.87500	49
46.88333	47
46.89167	46
46.90000	45
46.90833	44
46.91667	43
46.92500	40
46.93333	38
46.94167	36
46.95000	35
46.95833	36
46.96667	38
46.97500	41
46.98333	43
46.99167	45
47.00000	47
47.00833	48
47.01667	48
47.02500	46
47.03333	44
47.04167	42
47.05000	41
47.05833	42
47.06667	43
47.07500	45
47.08333	46
47.09167	48
47.10000	49
47.10833	50
47.11667	51
47.12500	52
47.13333	52
47.14167	53
47.15000	53
47.15833	51
47.16667	49
47.17500	48
47.18333	47
47.19167	46
47.20000	46
47.20833	44
47.21667	41
47.22500	38
47.23333	37
47.24167	37
47.25000	37
47.25833	38
47.26667	40
47.27500	41
47.28333	43
47.29167	45
47.30000	47
47.30833	49
47.31667	49
47.32500	49
47.33333	49
47.34167	50
47.35000	52
47.35833	54
47.36667	55
47.37500	55
47.38333	54
47.39167	53
47.40000	54
47.40833	56
47.41667	59
47.42500	62
47.43333	62
47.44167	61
47.45000	59
47.45833	57
47.46667	55
47.47500	54
47.48333	53
47.49167	52
47.50000	52
47.50833	53
47.51667	55
47.52500	57
47.53333	57
47.54167	56
47.55000	55
47.55833	54
47.56667	53
47.57500	54
47.58333	54
47.59167	55
47.60000	56
47.60833	58
47.61667	60
47.62500	63
47.63333	64
47.64167	66
47.65000	67
47.65833	67
47.66667	66
47.67500	65
47.68333	64
47.69167	63
47.70000	63
47.70833	62
47.71667	61
47.72500	60
47.73333	60
47.74167	61
47.75000	62
47.75833	64
47.76667	67
47.77500	69
47.78333	71
47.79167	73
47.80000	73
47.80833	73
47.81667	73
47.82500	73
47.83333	73
47.84167	72
47.85000	71
47.85833	71
47.86667	70
47.87500	70
47.88333	68
47.89167	65
47.90000	62
47.90833	59
47.91667	57
47.92500	57
47.93333	56
47.94167	55
47.95000	54
47.95833	55
47.96667	56
47.97500	57
47.98333	57
47.99167	56
48.00000	55
48.00833	55
48.01667	55
48.02500	57
48.03333	59
48.04167	62
48.05000	64
48.05833	66
48.06667	68
48.07500	68
48.08333	68
48.09167	67
48.10000	67
48.10833	67
48.11667	67
48.12500	65
48.13333	64
48.14167	62
48.15000	61
48.15833	60
48.16667	61
48.17500	61
48.18333	60
48.19167	58
48.20000	55
48.20833	53
48.21667	52
48.22500	52
48.23333	55
48.24167	58
48.25000	61
48.25833	62
48.26667	62
48.27500	61
48.28333	61
48.29167	61
48.30000	62
48.30833	63
48.31667	63
48.32500	63
48.33333	63
48.34167	64
48.35000	66
48.35833	69
48.36667	71
48.37500	72
48.38333	71
48.39167	69
48.40000	68
48.40833	66
48.41667	63
48.42500	61
48.43333	59
48.44167	57
48.45000	56
48.45833	56
48.46667	56
48.47500	56
48.48333	56
48.49167	57
48.50000	58
48.50833	60
48.51667	61
48.52500	62
48.53333	61
48.54167	59
48.55000	57
48.55833	55
48.56667	53
48.57500	51
48.58333	50
48.59167	50
48.60000	50
48.60833	50
48.61667	51
48.62500	51
48.63333	49
48.64167	46
48.65000	43
48.65833	40
48.66667	38
48.67500	37
48.68333	38
48.69167	40
48.70000	41
48.70833	40
48.71667	39
48.72500	36
48.73333	34
48.74167	33
48.75000	32
48.75833	33
48.76667	35
48.77500	36
48.78333	37
48.79167	37
48.80000	36
48.80833	36
48.81667	36
48.82500	37
48.83333	39
48.84167	41
48.85000	41
48.85833	40
48.86667	39
48.87500	38
48.88333	39
48.89167	39
48.90000	40
48.90833	41
48.91667	41
48.92500	42
48.93333	42
48.94167	43
48.95000	42
48.95833	41
48.96667	41
48.97500	40
48.98333	40
48.99167	40
49.00000	41
49.00833	41
49.01667	40
49.02500	38
49.03333	35
49.04167	32
49.05000	30
49.05833	29
49.06667	30
49.07500	32
49.08333	36
49.09167	40
49.10000	44
49.10833	45
49.11667	45
49.12500	41
49.13333	37
49.14167	32
49.15000	30
49.15833	29
49.16667	29
49.17500	29
49.18333	29
49.19167	28
49.20000	26
49.20833	25
49.21667	24
49.22500	25
49.23333	26
49.24167	27
49.25000	28
49.25833	30
49.26667	32
49.27500	32
49.28333	32
49.29167	33
49.30000	34
49.30833	36
49.31667	38
49.32500	40
49.33333	41
49.34167	41
49.35000	42
49.35833	44
49.36667	46
49.37500	49
49.38333	50
49.39167	50
49.40000	49
49.40833	46
49.41667	43
49.42500	39
49.43333	36
49.44167	34
49.45000	32
49.45833	31
49.46667	31
49.47500	32
49.48333	33
49.49167	33
49.50000	35
49.50833	36
49.51667	37
49.52500	38
49.53333	38
49.54167	36
49.55000	35
49.55833	34
49.56667	33
49.57500	34
49.58333	36
49.59167	37
49.60000	38
49.60833	38
49.61667	39
49.62500	40
49.63333	41
49.64167	40
49.65000	40
49.65833	39
49.66667	38
49.67500	37
49.68333	38
49.69167	38
49.70000	39
49.70833	40
49.71667	41
49.72500	41
49.73333	39
49.74167	36
49.75000	33
49.75833	30
49.76667	28
49.77500	29
49.78333	30
49.79167	31
49.80000	32
49.80833	34
49.81667	36
49.82500	38
49.83333	40
49.84167	40
49.85000	37
49.85833	34
49.86667	31
49.87500	29
49.88333	28
49.89167	29
49.90000	33
49.90833	39
49.91667	44
49.92500	48
49.93333	48
49.94167	45
49.95000	42
49.95833	39
49.96667	38
49.97500	38
49.98333	39
49.99167	39
50.00000	39
50.00833	39
50.01667	39
50.02500	41
50.03333	42
50.04167	43
50.05000	44
50.05833	44
50.06667	45
50.07500	47
50.08333	50
50.09167	51
50.10000	50
50.10833	48
50.11667	46
50.12500	45
50.13333	43
50.14167	42
50.15000	40
50.15833	38
50.16667	37
50.17500	37
50.18333	39
50.19167	42
50.20000	45
50.20833	47
50.21667	49
50.22500	51
50.23333	52
50.24167	52
50.25000	53
50.25833	53
50.26667	54
50.27500	56
50.28333	58
50.29167	60
50.30000	62
50.30833	62
50.31667	61
50.32500	58
50.33333	53
50.34167	48
50.35000	45
50.35833	45
50.36667	48
50.37500	52
50.38333	57
50.39167	60
50.40000	61
50.40833	61
50.41667	60
50.42500	60
50.43333	59
50.44167	60
50.45000	61
50.45833	61
50.46667	61
50.47500	62
50.48333	63
50.49167	65
50.50000	66
50.50833	66
50.51667	65
50.52500	64
50.53333	63
50.54167	62
50.55000	61
50.55833	60
50.56667	60
50.57500	60
50.58333	59
50.59167	59
50.60000	60
50.60833	62
50.61667	65
50.62500	68
50.63333	69
50.64167	69
50.65000	68
50.65833	65
50.66667	63
50.67500	63
50.68333	63
50.69167	64
50.70000	66
50.70833	67
50.71667	67
50.72500	67
50.73333	67
50.74167	68
50.75000	68
50.75833	68
50.76667	68
50.77500	68
50.78333	69
50.79167	70
50.80000	71
50.80833	73
50.81667	73
50.82500	73
50.83333	73
50.84167	72
50.85000	71
50.85833	70
50.86667	69
50.87500	70
50.88333	71
50.89167	71
50.90000	71
50.90833	71
50.91667	70
50.92500	69
50.93333	68
50.94167	69
50.95000	70
50.95833	72
50.96667	74
50.97500	74
50.98333	73
50.99167	71
51.00000	69
51.00833	68
51.01667	68
51.02500	69
51.03333	70
51.04167	71
51.05000	72
51.05833	72
51.06667	73
51.07500	73
51.08333	73
51.09167	73
51.10000	71
51.10833	70
51.11667	68
51.12500	67
51.13333	66
51.14167	66
51.15000	66
51.15833	67
51.16667	68
51.17500	69
51.18333	71
51.19167	70
51.20000	69
51.20833	67
51.21667	65
51.22500	64
51.23333	64
51.24167	65
51.25000	66
51.25833	66
51.26667	65
51.27500	62
51.28333	59
51.29167	57
51.30000	57
51.30833	57
51.31667	59
51.32500	60
51.33333	59
51.34167	56
51.35000	53
51.35833	49
51.36667	46
51.37500	44
51.38333	43
51.39167	42
51.40000	42
51.40833	43
51.41667	44
51.42500	45
51.43333	46
51.44167	45
51.45000	44
51.45833	43
51.46667	41
51.47500	41
51.48333	41
51.49167	41
51.50000	41
51.50833	39
51.51667	39
51.52500	38
51.53333	39
51.54167	40
51.55000	42
51.55833	43
51.56667	44
51.57500	42
51.58333	39
51.59167	35
51.60000	32
51.60833	30
51.61667	29
51.62500	30
51.63333	33
51.64167	37
51.65000	40
51.65833	42
51.66667	43
51.67500	41
51.68333	37
51.69167	34
51.70000	31
51.70833	30
51.71667	30
51.72500	31
51.73333	32
51.74167	32
51.75000	31
51.75833	27
51.76667	23
51.77500	20
51.78333	19
51.79167	21
51.80000	26
51.80833	31
51.81667	35
51.82500	38
51.83333	39
51.84167	38
51.85000	36
51.85833	34
51.86667	34
51.87500	35
51.88333	37
51.89167	38
51.90000	39
51.90833	38
51.91667	36
51.92500	32
51.93333	29
51.94167	25
51.95000	22
51.95833	21
51.96667	22
51.97500	24
51.98333	27
51.99167	29
52.00000	30
52.00833	30
52.01667	29
52.02500	29
52.03333	29
52.04167	31
52.05000	33
52.05833	35
52.06667	36
52.07500	35
52.08333	33
52.09167	32
52.10000	29
52.10833	27
52.11667	25
52.12500	24
52.13333	24
52.14167	23
52.15000	22
52.15833	21
52.16667	19
52.17500	17
52.18333	15
52.19167	14
52.20000	12
52.20833	10
52.21667	10
52.22500	11
52.23333	13
52.24167	16
52.25000	18
52.25833	20
52.26667	21
52.27500	23
52.28333	24
52.29167	24
52.30000	24
52.30833	24
52.31667	24
52.32500	24
52.33333	22
52.34167	19
52.35000	17
52.35833	17
52.36667	18
52.37500	19
52.38333	21
52.39167	22
52.40000	23
52.40833	24
52.41667	26
52.42500	28
52.43333	29
52.44167	28
52.45000	27
52.45833	26
52.46667	24
52.47500	21
52.48333	19
52.49167	16
52.50000	14
52.50833	13
52.51667	12
52.52500	13
52.53333	13
52.54167	14
52.55000	15
52.55833	15
52.56667	16
52.57500	18
52.58333	21
52.59167	23
52.60000	25
52.60833	26
52.61667	26
52.62500	26
52.63333	25
52.64167	26
52.65000	27
52.65833	28
52.66667	29
52.67500	28
52.68333	25
52.69167	22
52.70000	19
52.70833	16
52.71667	14
52.72500	14
52.73333	14
52.74167	15
52.75000	16
52.75833	19
52.76667	21
52.77500	22
52.78333	23
52.79167	24
52.80000	25
52.80833	26
52.81667	28
52.82500	28
52.83333	28
52.84167	25
52.85000	23
52.85833	21
52.86667	20
52.87500	19
52.88333	17
52.89167	16
52.90000	14
52.90833	14
52.91667	16
52.92500	19
52.93333	25
52.94167	31
52.95000	37
52.95833	42
52.96667	46
52.97500	50
52.98333	51
52.99167	52
53.00000	50
53.00833	49
53.01667	47
53.02500	46
53.03333	46
53.04167	48
53.05000	51
53.05833	54
53.06667	58
53.07500	62
53.08333	66
53.09167	70
53.10000	76
53.10833	81
53.11667	87
53.12500	92
53.13333	97
53.14167	101
53.15000	105
53.15833	109
53.16667	114
53.17500	121
53.18333	128
53.19167	135
53.20000	142
53.20833	148
53.21667	153
53.22500	159
53.23333	168
53.24167	178
53.25000	188
53.25833	199
53.26667	211
53.27500	222
53.28333	234
53.29167	246
53.30000	260
53.30833	273
53.31667	288
53.32500	303
53.33333	319
53.34167	334
53.35000	348
53.35833	363
53.36667	379
53.37500	396
53.38333	415
53.39167	436
53.40000	459
53.40833	481
53.41667	505
53.42500	529
53.43333	557
53.44167	586
53.45000	616
53.45833	649
53.46667	682
53.47500	716
53.48333	750
53.49167	785
53.50000	821
53.50833	857
53.51667	895
53.52500	932
53.53333	971
53.54167	1010
53.55000	1052
53.55833	1097
53.56667	1145
53.57500	1196
53.58333	1247
53.59167	1300
53.60000	1355
53.60833	1411
53.61667	1472
53.62500	1532
53.63333	1596
53.64167	1661
53.65000	1728
53.65833	1799
53.66667	1870
53.67500	1944
53.68333	2020
53.69167	2100
53.70000	2183
53.70833	2268
53.71667	2359
53.72500	2451
53.73333	2547
53.74167	2643
53.75000	2741
53.75833	2844
53.76667	2948
53.77500	3058
53.78333	3170
53.79167	3286
53.80000	3406
53.80833	3528
53.81667	3654
53.82500	3781
53.83333	3913
53.84167	4047
53.85000	4182
53.85833	4323
53.86667	4464
53.87500	4611
53.88333	4760
53.89167	4915
53.90000	5074
53.90833	5234
53.91667	5401
53.92500	5569
53.93333	5745
53.94167	5926
53.95000	6110
53.95833	6301
53.96667	6490
53.97500	6686
53.98333	6881
53.99167	7081
54.00000	7286
54.00833	7492
54.01667	7708
54.02500	7923
54.03333	8144
54.04167	8369
54.05000	8596
54.05833	8831
54.06667	9065
54.07500	9310
54.08333	9556
54.09167	9806
54.10000	10061
54.10833	10314
54.11667	10576
54.12500	10837
54.13333	11105
54.14167	11376
54.15000	11648
54.15833	11929
54.16667	12206
54.17500	12494
54.18333	12781
54.19167	13072
54.20000	13369
54.20833	13664
54.21667	13970
54.22500	14272
54.23333	14582
54.24167	14893
54.25000	15204
54.25833	15524
54.26667	15839
54.27500	16163
54.28333	16487
54.29167	16814
54.30000	17147
54.30833	17476
54.31667	17814
54.32500	18147
54.33333	18485
54.34167	18825
54.35000	19163
54.35833	19510
54.36667	19852
54.37500	20205
54.38333	20554
54.39167	20907
54.40000	21263
54.40833	21613
54.41667	21969
54.42500	22317
54.43333	22669
54.44167	23019
54.45000	23367
54.45833	23722
54.46667	24072
54.47500	24431
54.48333	24785
54.49167	25140
54.50000	25496
54.50833	25842
54.51667	26195
54.52500	26539
54.53333	26890
54.54167	27239
54.55000	27585
54.55833	27936
54.56667	28276
54.57500	28620
54.58333	28957
54.59167	29292
54.60000	29628
54.60833	29956
54.61667	30289
54.62500	30613
54.63333	30940
54.64167	31265
54.65000	31586
54.65833	31910
54.66667	32223
54.67500	32540
54.68333	32848
54.69167	33150
54.70000	33450
54.70833	33740
54.71667	34033
54.72500	34318
54.73333	34603
54.74167	34885
54.75000	35160
54.75833	35436
54.76667	35700
54.77500	35965
54.78333	36221
54.79167	36474
54.80000	36724
54.80833	36964
54.81667	37205
54.82500	37437
54.83333	37666
54.84167	37890
54.85000	38108
54.85833	38326
54.86667	38536
54.87500	38745
54.88333	38946
54.89167	39140
54.90000	39330
54.90833	39508
54.91667	39684
54.92500	39850
54.93333	40014
54.94167	40173
54.95000	40325
54.95833	40475
54.96667	40614
54.97500	40750
54.98333	40877
54.99167	40998
55.00000	41114
55.00833	41222
55.01667	41327
55.02500	41425
55.03333	41522
55.04167	41613
55.05000	41698
55.05833	41778
55.06667	41849
55.07500	41914
55.08333	41972
55.09167	42024
55.10000	42072
55.10833	42115
55.11667	42154
55.12500	42187
55.13333	42215
55.14167	42236
55.15000	42251
55.15833	42259
55.16667	42262
55.17500	42260
55.18333	42253
55.19167	42241
55.20000	42223
55.20833	42201
55.21667	42173
55.22500	42141
55.23333	42104
55.24167	42063
55.25000	42018
55.25833	41969
55.26667	41917
55.27500	41858
55.28333	41796
55.29167	41728
55.30000	41655
55.30833	41579
55.31667	41495
55.32500	41409
55.33333	41317
55.34167	41222
55.35000	41123
55.35833	41019
55.36667	40913
55.37500	40801
55.38333	40687
55.39167	40569
55.40000	40445
55.40833	40321
55.41667	40190
55.42500	40059
55.43333	39924
55.44167	39787
55.45000	39647
55.45833	39501
55.46667	39355
55.47500	39202
55.48333	39049
55.49167	38894
55.50000	38736
55.50833	38577
55.51667	38412
55.52500	38248
55.53333	38080
55.54167	37911
55.55000	37742
55.55833	37568
55.56667	37394
55.57500	37213
55.58333	37033
55.59167	36851
55.60000	36667
55.60833	36485
55.61667	36298
55.62500	36113
55.63333	35923
55.64167	35731
55.65000	35538
55.65833	35337
55.66667	35140
55.67500	34939
55.68333	34740
55.69167	34541
55.70000	34341
55.70833	34143
55.71667	33939
55.72500	33740
55.73333	33537
55.74167	33334
55.75000	33134
55.75833	32929
55.76667	32727
55.77500	32519
55.78333	32312
55.79167	32105
55.80000	31894
55.80833	31688
55.81667	31476
55.82500	31269
55.83333	31060
55.84167	30852
55.85000	30647
55.85833	30439
55.86667	30240
55.87500	30033
55.88333	29806
55.89167	29579
55.90000	29370
55.90833	29175
55.91667	28978
55.92500	28786
55.93333	28591
55.94167	28371
55.95000	28145
55.95833	27932
55.96667	27736
55.97500	27541
55.98333	27349
55.99167	27160
56.00000	26949
56.00833	26728
56.01667	26517
56.02500	26324
56.03333	26132
56.04167	25939
56.05000	25753
56.05833	25547
56.06667	25329
56.07500	25119
56.08333	24932
56.09167	24755
56.10000	24561
56.10833	24357
56.11667	24162
56.12500	23980
56.13333	23798
56.14167	23616
56.15000	23435
56.15833	23243
56.16667	23044
56.17500	22852
56.18333	22677
56.19167	22504
56.20000	22327
56.20833	22153
56.21667	21970
56.22500	21780
56.23333	21594
56.24167	21423
56.25000	21258
56.25833	21087
56.26667	20917
56.27500	20742
56.28333	20568
56.29167	20396
56.30000	20224
56.30833	20057
56.31667	19889
56.32500	19726
56.33333	19563
56.34167	19401
56.35000	19242
56.35833	19079
56.36667	18921
56.37500	18758
56.38333	18588
56.39167	18423
56.40000	18272
56.40833	18131
56.41667	17987
56.42500	17843
56.43333	17694
56.44167	17542
56.45000	17393
56.45833	17241
56.46667	17095
56.47500	16948
56.48333	16803
56.49167	16658
56.50000	16512
56.50833	16370
56.51667	16228
56.52500	16091
56.53333	15955
56.54167	15821
56.55000	15690
56.55833	15557
56.56667	15427
56.57500	15294
56.58333	15164
56.59167	15034
56.60000	14902
56.60833	14774
56.61667	14644
56.62500	14519
56.63333	14395
56.64167	14272
56.65000	14153
56.65833	14031
56.66667	13913
56.67500	13793
56.68333	13676
56.69167	13560
56.70000	13443
56.70833	13329
56.71667	13214
56.72500	13103
56.73333	12990
56.74167	12879
56.75000	12769
56.75833	12657
56.76667	12550
56.77500	12444
56.78333	12341
56.79167	12239
56.80000	12137
56.80833	12037
56.81667	11936
56.82500	11835
56.83333	11733
56.84167	11631
56.85000	11530
56.85833	11428
56.86667	11330
56.87500	11234
56.88333	11142
56.89167	11051
56.90000	10960
56.90833	10871
56.91667	10778
56.92500	10687
56.93333	10596
56.94167	10506
56.95000	10418
56.95833	10329
56.96667	10243
56.97500	10156
56.98333	10071
56.99167	9988
57.00000	9904
57.00833	9824
57.01667	9742
57.02500	9663
57.03333	9583
57.04167	9505
57.05000	9426
57.05833	9345
57.06667	9267
57.07500	9189
57.08333	9112
57.09167	9037
57.10000	8962
57.10833	8888
57.11667	8812
57.12500	8738
57.13333	8666
57.14167	8596
57.15000	8528
57.15833	8460
57.16667	8393
57.17500	8324
57.18333	8257
57.19167	8190
57.20000	8123
57.20833	8059
57.21667	7993
57.22500	7930
57.23333	7869
57.24167	7808
57.25000	7749
57.25833	7689
57.26667	7629
57.27500	7566
57.28333	7504
57.29167	7441
57.30000	7379
57.30833	7320
57.31667	7262
57.32500	7207
57.33333	7150
57.34167	7092
57.35000	7035
57.35833	6977
57.36667	6922
57.37500	6869
57.38333	6817
57.39167	6766
57.40000	6713
57.40833	6661
57.41667	6606
57.42500	6553
57.43333	6502
57.44167	6453
57.45000	6405
57.45833	6357
57.46667	6310
57.47500	6261
57.48333	6213
57.49167	6166
57.50000	6119
57.50833	6072
57.51667	6025
57.52500	5978
57.53333	5932
57.54167	5887
57.55000	5842
57.55833	5796
57.56667	5750
57.57500	5705
57.58333	5661
57.59167	5621
57.60000	5582
57.60833	5543
57.61667	5503
57.62500	5462
57.63333	5421
57.64167	5379
57.65000	5339
57.65833	5300
57.66667	5262
57.67500	5224
57.68333	5186
57.69167	5149
57.70000	5111
57.70833	5075
57.71667	5037
57.72500	5000
57.73333	4964
57.74167	4928
57.75000	4893
57.75833	4858
57.76667	4822
57.77500	4786
57.78333	4750
57.79167	4714
57.80000	4678
57.80833	4644
57.81667	4610
57.82500	4578
57.83333	4546
57.84167	4514
57.85000	4483
57.85833	4450
57.86667	4418
57.87500	4386
57.88333	4354
57.89167	4323
57.90000	4292
57.90833	4262
57.91667	4232
57.92500	4202
57.93333	4172
57.94167	4141
57.95000	4110
57.95833	4079
57.96667	4049
57.97500	4021
57.98333	3994
57.99167	3969
58.00000	3944
58.00833	3921
58.01667	3897
58.02500	3872
58.03333	3847
58.04167	3823
58.05000	3799
58.05833	3775
58.06667	3752
58.07500	3726
58.08333	3700
58.09167	3674
58.10000	3647
58.10833	3623
58.11667	3599
58.12500	3576
58.13333	3553
58.14167	3530
58.15000	3507
58.15833	3481
58.16667	3456
58.17500	3430
58.18333	3405
58.19167	3381
58.20000	3359
58.20833	3338
58.21667	3319
58.22500	3300
58.23333	3282
58.24167	3262
58.25000	3240
58.25833	3216
58.26667	3192
58.27500	3167
58.28333	3144
58.29167	3122
58.30000	3101
58.30833	3082
58.31667	3065
58.32500	3049
58.33333	3035
58.34167	3021
58.35000	3007
58.35833	2991
58.36667	2974
58.37500	2956
58.38333	2937
58.39167	2918
58.40000	2897
58.40833	2876
58.41667	2853
58.42500	2830
58.43333	2809
58.44167	2790
58.45000	2774
58.45833	2760
58.46667	2747
58.47500	2733
58.48333	2717
58.49167	2700
58.50000	2682
58.50833	2664
58.51667	2646
58.52500	2629
58.53333	2611
58.54167	2593
58.55000	2576
58.55833	2560
58.56667	2545
58.57500	2531
58.58333	2517
58.59167	2505
58.60000	2491
58.60833	2478
58.61667	2464
58.62500	2449
58.63333	2434
58.64167	2419
58.65000	2404
58.65833	2387
58.66667	2371
58.67500	2357
58.68333	2344
58.69167	2334
58.70000	2326
58.70833	2317
58.71667	2306
58.72500	2295
58.73333	2282
58.74167	2269
58.75000	2256
58.75833	2242
58.76667	2229
58.77500	2215
58.78333	2202
58.79167	2188
58.80000	2173
58.80833	2160
58.81667	2147
58.82500	2135
58.83333	2126
58.84167	2116
58.85000	2105
58.85833	2093
58.86667	2080
58.87500	2065
58.88333	2051
58.89167	2037
58.90000	2023
58.90833	2010
58.91667	1999
58.92500	1989
58.93333	1981
58.94167	1975
58.95000	1969
58.95833	1962
58.96667	1953
58.97500	1942
58.98333	1930
58.99167	1917
59.00000	1903
59.00833	1889
59.01667	1877
59.02500	1866
59.03333	1858
59.04167	1850
59.05000	1841
59.05833	1831
59.06667	1821
59.07500	1810
59.08333	1800
59.09167	1791
59.10000	1781
59.10833	1772
59.11667	1761
59.12500	1751
59.13333	1741
59.14167	1732
59.15000	1724
59.15833	1717
59.16667	1709
59.17500	1702
59.18333	1694
59.19167	1686
59.20000	1678
59.20833	1669
59.21667	1660
59.22500	1650
59.23333	1641
59.24167	1631
59.25000	1622
59.25833	1614
59.26667	1605
59.27500	1596
59.28333	1587
59.29167	1577
59.30000	1568
59.30833	1560
59.31667	1555
59.32500	1551
59.33333	1547
59.34167	1542
59.35000	1535
59.35833	1526
59.36667	1516
59.37500	1506
59.38333	1496
59.39167	1487
59.40000	1478
59.40833	1470
59.41667	1464
59.42500	1457
59.43333	1450
59.44167	1441
59.45000	1433
59.45833	1424
59.46667	1418
59.47500	1414
59.48333	1411
59.49167	1408
59.50000	1403
59.50833	1396
59.51667	1387
59.52500	1378
59.53333	1370
59.54167	1362
59.55000	1355
59.55833	1348
59.56667	1340
59.57500	1332
59.58333	1325
59.59167	1318
59.60000	1312
59.60833	1306
59.61667	1301
59.62500	1296
59.63333	1290
59.64167	1285
59.65000	1278
59.65833	1270
59.66667	1262
59.67500	1255
59.68333	1248
59.69167	1242
59.70000	1236
59.70833	1232
59.71667	1229
59.72500	1226
59.73333	1222
59.74167	1218
59.75000	1212
59.75833	1205
59.76667	1199
59.77500	1195
59.78333	1192
59.79167	1188
59.80000	1185
59.80833	1179
59.81667	1172
59.82500	1165
59.83333	1156
59.84167	1147
59.85000	1139
59.85833	1132
59.86667	1126
59.87500	1121
59.88333	1115
59.89167	1109
59.90000	1101
59.90833	1094
59.91667	1087
59.92500	1082
59.93333	1079
59.94167	1077
59.95000	1075
59.95833	1073
59.96667	1070
59.97500	1066
59.98333	1061
59.99167	1057
60.00000	1053
