# Supplementary material for: How J-chain ensures the assembly of immunoglobulin IgM pentamers
Source: EMBO J. 2024 Dec 4;44(2):505–33. doi: 10.1038/s44318-024-00317-9 (PMC11729874; doi:10.1038/s44318-024-00317-9)
Supplement: Supplementary file 5 — Source data Fig. 3 [file 44318_2024_317_MOESM5_ESM.zip › Figure 3/3B/repeat 2 Cu4 + JC/20231116 Cu4tp_JC_WT_10h_2.txt]

[Header]
Application Name	LCsolution
Version	1.25
Data File Name	D:\Xenia\JC Oligomerisation kinetics\20231116 Cu4tp_JC_WT_10h_2.lcd
Output Date	17.11.2023
Output Time	15:07:34

[Configuration]
# of Detectors	2
Detector ID	Detector A	Detector B
Detector Name	Detector A	Detector B
# of Channels	2	1

[LC Chromatogram(Detector A-Ch1)]
Interval(msec)	500
# of Points	7201
Start Time(min)	0.000
End Time(min)	60.000
Intensity Units	mV
Intensity Multiplier	0.001
Wavelength(nm)	280
R.Time (min)	Intensity
0.00000	1
0.00833	1
0.01667	1
0.02500	2
0.03333	2
0.04167	1
0.05000	-0
0.05833	-2
0.06667	-4
0.07500	-4
0.08333	-4
0.09167	-3
0.10000	-1
0.10833	1
0.11667	3
0.12500	6
0.13333	8
0.14167	8
0.15000	8
0.15833	6
0.16667	4
0.17500	2
0.18333	1
0.19167	2
0.20000	5
0.20833	8
0.21667	9
0.22500	8
0.23333	6
0.24167	5
0.25000	5
0.25833	5
0.26667	7
0.27500	8
0.28333	8
0.29167	7
0.30000	6
0.30833	5
0.31667	5
0.32500	5
0.33333	4
0.34167	1
0.35000	-3
0.35833	-9
0.36667	-13
0.37500	-16
0.38333	-16
0.39167	-15
0.40000	-14
0.40833	-13
0.41667	-14
0.42500	-14
0.43333	-14
0.44167	-13
0.45000	-12
0.45833	-11
0.46667	-10
0.47500	-10
0.48333	-10
0.49167	-11
0.50000	-10
0.50833	-10
0.51667	-9
0.52500	-7
0.53333	-5
0.54167	-3
0.55000	-2
0.55833	-3
0.56667	-5
0.57500	-8
0.58333	-11
0.59167	-14
0.60000	-15
0.60833	-15
0.61667	-13
0.62500	-10
0.63333	-8
0.64167	-7
0.65000	-7
0.65833	-10
0.66667	-13
0.67500	-16
0.68333	-17
0.69167	-17
0.70000	-15
0.70833	-13
0.71667	-9
0.72500	-4
0.73333	0
0.74167	6
0.75000	10
0.75833	14
0.76667	16
0.77500	14
0.78333	10
0.79167	4
0.80000	-3
0.80833	-10
0.81667	-14
0.82500	-17
0.83333	-18
0.84167	-18
0.85000	-16
0.85833	-13
0.86667	-10
0.87500	-8
0.88333	-7
0.89167	-7
0.90000	-7
0.90833	-8
0.91667	-10
0.92500	-12
0.93333	-15
0.94167	-16
0.95000	-16
0.95833	-15
0.96667	-13
0.97500	-12
0.98333	-11
0.99167	-11
1.00000	-11
1.00833	-11
1.01667	-11
1.02500	-11
1.03333	-11
1.04167	-10
1.05000	-9
1.05833	-8
1.06667	-8
1.07500	-8
1.08333	-9
1.09167	-8
1.10000	-6
1.10833	-4
1.11667	-3
1.12500	-5
1.13333	-9
1.14167	-14
1.15000	-18
1.15833	-21
1.16667	-22
1.17500	-23
1.18333	-23
1.19167	-22
1.20000	-20
1.20833	-18
1.21667	-16
1.22500	-15
1.23333	-15
1.24167	-13
1.25000	-11
1.25833	-8
1.26667	-7
1.27500	-9
1.28333	-14
1.29167	-19
1.30000	-23
1.30833	-25
1.31667	-23
1.32500	-20
1.33333	-15
1.34167	-11
1.35000	-9
1.35833	-9
1.36667	-11
1.37500	-12
1.38333	-13
1.39167	-12
1.40000	-9
1.40833	-6
1.41667	-5
1.42500	-7
1.43333	-10
1.44167	-15
1.45000	-20
1.45833	-23
1.46667	-25
1.47500	-25
1.48333	-22
1.49167	-20
1.50000	-17
1.50833	-14
1.51667	-11
1.52500	-8
1.53333	-6
1.54167	-5
1.55000	-5
1.55833	-6
1.56667	-7
1.57500	-8
1.58333	-9
1.59167	-11
1.60000	-12
1.60833	-13
1.61667	-12
1.62500	-10
1.63333	-8
1.64167	-8
1.65000	-10
1.65833	-12
1.66667	-16
1.67500	-18
1.68333	-20
1.69167	-20
1.70000	-20
1.70833	-20
1.71667	-19
1.72500	-18
1.73333	-17
1.74167	-17
1.75000	-16
1.75833	-15
1.76667	-16
1.77500	-20
1.78333	-25
1.79167	-29
1.80000	-31
1.80833	-30
1.81667	-26
1.82500	-20
1.83333	-14
1.84167	-10
1.85000	-6
1.85833	-5
1.86667	-4
1.87500	-5
1.88333	-5
1.89167	-6
1.90000	-6
1.90833	-8
1.91667	-10
1.92500	-14
1.93333	-18
1.94167	-23
1.95000	-27
1.95833	-31
1.96667	-32
1.97500	-33
1.98333	-32
1.99167	-31
2.00000	-29
2.00833	-28
2.01667	-27
2.02500	-28
2.03333	-27
2.04167	-26
2.05000	-24
2.05833	-21
2.06667	-18
2.07500	-15
2.08333	-13
2.09167	-11
2.10000	-11
2.10833	-11
2.11667	-10
2.12500	-9
2.13333	-7
2.14167	-6
2.15000	-5
2.15833	-5
2.16667	-8
2.17500	-11
2.18333	-16
2.19167	-22
2.20000	-28
2.20833	-33
2.21667	-36
2.22500	-39
2.23333	-40
2.24167	-41
2.25000	-41
2.25833	-42
2.26667	-42
2.27500	-42
2.28333	-40
2.29167	-37
2.30000	-32
2.30833	-27
2.31667	-21
2.32500	-18
2.33333	-16
2.34167	-16
2.35000	-17
2.35833	-19
2.36667	-20
2.37500	-20
2.38333	-20
2.39167	-20
2.40000	-20
2.40833	-22
2.41667	-24
2.42500	-27
2.43333	-29
2.44167	-31
2.45000	-31
2.45833	-30
2.46667	-29
2.47500	-27
2.48333	-26
2.49167	-27
2.50000	-30
2.50833	-32
2.51667	-33
2.52500	-32
2.53333	-29
2.54167	-25
2.55000	-20
2.55833	-16
2.56667	-12
2.57500	-11
2.58333	-12
2.59167	-14
2.60000	-16
2.60833	-19
2.61667	-21
2.62500	-24
2.63333	-28
2.64167	-30
2.65000	-32
2.65833	-33
2.66667	-32
2.67500	-32
2.68333	-33
2.69167	-34
2.70000	-34
2.70833	-32
2.71667	-30
2.72500	-27
2.73333	-25
2.74167	-26
2.75000	-28
2.75833	-33
2.76667	-37
2.77500	-39
2.78333	-40
2.79167	-40
2.80000	-38
2.80833	-36
2.81667	-35
2.82500	-32
2.83333	-30
2.84167	-26
2.85000	-23
2.85833	-21
2.86667	-19
2.87500	-17
2.88333	-15
2.89167	-16
2.90000	-19
2.90833	-22
2.91667	-25
2.92500	-28
2.93333	-30
2.94167	-31
2.95000	-32
2.95833	-33
2.96667	-34
2.97500	-32
2.98333	-30
2.99167	-26
3.00000	-22
3.00833	-18
3.01667	-15
3.02500	-13
3.03333	-13
3.04167	-14
3.05000	-16
3.05833	-18
3.06667	-21
3.07500	-23
3.08333	-25
3.09167	-27
3.10000	-28
3.10833	-29
3.11667	-29
3.12500	-28
3.13333	-28
3.14167	-27
3.15000	-26
3.15833	-26
3.16667	-26
3.17500	-28
3.18333	-30
3.19167	-31
3.20000	-32
3.20833	-32
3.21667	-31
3.22500	-30
3.23333	-30
3.24167	-30
3.25000	-28
3.25833	-26
3.26667	-24
3.27500	-24
3.28333	-25
3.29167	-27
3.30000	-30
3.30833	-32
3.31667	-33
3.32500	-33
3.33333	-34
3.34167	-34
3.35000	-33
3.35833	-29
3.36667	-25
3.37500	-23
3.38333	-23
3.39167	-23
3.40000	-24
3.40833	-24
3.41667	-24
3.42500	-24
3.43333	-26
3.44167	-29
3.45000	-31
3.45833	-33
3.46667	-33
3.47500	-31
3.48333	-28
3.49167	-26
3.50000	-26
3.50833	-28
3.51667	-33
3.52500	-37
3.53333	-40
3.54167	-39
3.55000	-36
3.55833	-33
3.56667	-32
3.57500	-34
3.58333	-37
3.59167	-40
3.60000	-42
3.60833	-41
3.61667	-37
3.62500	-31
3.63333	-26
3.64167	-22
3.65000	-20
3.65833	-21
3.66667	-24
3.67500	-27
3.68333	-30
3.69167	-32
3.70000	-32
3.70833	-31
3.71667	-29
3.72500	-28
3.73333	-28
3.74167	-29
3.75000	-32
3.75833	-35
3.76667	-36
3.77500	-37
3.78333	-37
3.79167	-36
3.80000	-35
3.80833	-34
3.81667	-33
3.82500	-33
3.83333	-35
3.84167	-37
3.85000	-40
3.85833	-42
3.86667	-42
3.87500	-41
3.88333	-37
3.89167	-33
3.90000	-27
3.90833	-23
3.91667	-18
3.92500	-15
3.93333	-14
3.94167	-14
3.95000	-16
3.95833	-17
3.96667	-19
3.97500	-22
3.98333	-24
3.99167	-25
4.00000	-25
4.00833	-24
4.01667	-24
4.02500	-26
4.03333	-29
4.04167	-32
4.05000	-34
4.05833	-33
4.06667	-31
4.07500	-29
4.08333	-28
4.09167	-29
4.10000	-32
4.10833	-33
4.11667	-33
4.12500	-31
4.13333	-28
4.14167	-24
4.15000	-23
4.15833	-24
4.16667	-25
4.17500	-25
4.18333	-25
4.19167	-24
4.20000	-25
4.20833	-27
4.21667	-29
4.22500	-31
4.23333	-33
4.24167	-33
4.25000	-33
4.25833	-34
4.26667	-36
4.27500	-38
4.28333	-40
4.29167	-41
4.30000	-41
4.30833	-39
4.31667	-34
4.32500	-29
4.33333	-23
4.34167	-18
4.35000	-13
4.35833	-9
4.36667	-7
4.37500	-9
4.38333	-11
4.39167	-14
4.40000	-16
4.40833	-16
4.41667	-15
4.42500	-14
4.43333	-15
4.44167	-19
4.45000	-24
4.45833	-30
4.46667	-36
4.47500	-40
4.48333	-44
4.49167	-46
4.50000	-46
4.50833	-45
4.51667	-41
4.52500	-36
4.53333	-31
4.54167	-25
4.55000	-21
4.55833	-19
4.56667	-19
4.57500	-21
4.58333	-23
4.59167	-24
4.60000	-23
4.60833	-20
4.61667	-18
4.62500	-17
4.63333	-19
4.64167	-25
4.65000	-31
4.65833	-35
4.66667	-35
4.67500	-33
4.68333	-30
4.69167	-27
4.70000	-27
4.70833	-28
4.71667	-30
4.72500	-33
4.73333	-36
4.74167	-40
4.75000	-44
4.75833	-48
4.76667	-50
4.77500	-50
4.78333	-48
4.79167	-45
4.80000	-43
4.80833	-42
4.81667	-39
4.82500	-36
4.83333	-33
4.84167	-32
4.85000	-32
4.85833	-35
4.86667	-39
4.87500	-40
4.88333	-40
4.89167	-39
4.90000	-37
4.90833	-35
4.91667	-35
4.92500	-37
4.93333	-40
4.94167	-45
4.95000	-49
4.95833	-51
4.96667	-51
4.97500	-50
4.98333	-47
4.99167	-44
5.00000	-40
5.00833	-36
5.01667	-31
5.02500	-27
5.03333	-23
5.04167	-21
5.05000	-19
5.05833	-18
5.06667	-17
5.07500	-16
5.08333	-16
5.09167	-18
5.10000	-22
5.10833	-26
5.11667	-29
5.12500	-31
5.13333	-32
5.14167	-32
5.15000	-33
5.15833	-35
5.16667	-38
5.17500	-41
5.18333	-43
5.19167	-43
5.20000	-42
5.20833	-39
5.21667	-35
5.22500	-32
5.23333	-29
5.24167	-28
5.25000	-28
5.25833	-29
5.26667	-29
5.27500	-28
5.28333	-26
5.29167	-25
5.30000	-24
5.30833	-25
5.31667	-26
5.32500	-26
5.33333	-26
5.34167	-25
5.35000	-25
5.35833	-27
5.36667	-29
5.37500	-31
5.38333	-34
5.39167	-36
5.40000	-36
5.40833	-36
5.41667	-35
5.42500	-34
5.43333	-32
5.44167	-29
5.45000	-27
5.45833	-25
5.46667	-24
5.47500	-23
5.48333	-23
5.49167	-22
5.50000	-19
5.50833	-17
5.51667	-15
5.52500	-16
5.53333	-17
5.54167	-19
5.55000	-23
5.55833	-29
5.56667	-34
5.57500	-38
5.58333	-41
5.59167	-42
5.60000	-43
5.60833	-44
5.61667	-45
5.62500	-46
5.63333	-45
5.64167	-41
5.65000	-38
5.65833	-35
5.66667	-33
5.67500	-31
5.68333	-30
5.69167	-28
5.70000	-27
5.70833	-29
5.71667	-33
5.72500	-40
5.73333	-45
5.74167	-48
5.75000	-49
5.75833	-47
5.76667	-43
5.77500	-38
5.78333	-33
5.79167	-29
5.80000	-27
5.80833	-28
5.81667	-31
5.82500	-34
5.83333	-36
5.84167	-37
5.85000	-38
5.85833	-38
5.86667	-38
5.87500	-38
5.88333	-37
5.89167	-35
5.90000	-33
5.90833	-30
5.91667	-28
5.92500	-27
5.93333	-26
5.94167	-25
5.95000	-26
5.95833	-29
5.96667	-32
5.97500	-35
5.98333	-37
5.99167	-38
6.00000	-38
6.00833	-37
6.01667	-38
6.02500	-39
6.03333	-40
6.04167	-38
6.05000	-34
6.05833	-27
6.06667	-21
6.07500	-17
6.08333	-14
6.09167	-15
6.10000	-19
6.10833	-23
6.11667	-27
6.12500	-30
6.13333	-31
6.14167	-30
6.15000	-28
6.15833	-27
6.16667	-26
6.17500	-25
6.18333	-25
6.19167	-27
6.20000	-29
6.20833	-31
6.21667	-31
6.22500	-29
6.23333	-27
6.24167	-26
6.25000	-25
6.25833	-26
6.26667	-27
6.27500	-28
6.28333	-28
6.29167	-27
6.30000	-27
6.30833	-26
6.31667	-23
6.32500	-21
6.33333	-18
6.34167	-15
6.35000	-14
6.35833	-15
6.36667	-17
6.37500	-20
6.38333	-23
6.39167	-27
6.40000	-31
6.40833	-34
6.41667	-35
6.42500	-34
6.43333	-30
6.44167	-25
6.45000	-23
6.45833	-23
6.46667	-26
6.47500	-32
6.48333	-39
6.49167	-43
6.50000	-44
6.50833	-44
6.51667	-44
6.52500	-43
6.53333	-42
6.54167	-40
6.55000	-37
6.55833	-34
6.56667	-31
6.57500	-31
6.58333	-33
6.59167	-35
6.60000	-37
6.60833	-36
6.61667	-33
6.62500	-29
6.63333	-26
6.64167	-25
6.65000	-27
6.65833	-31
6.66667	-36
6.67500	-41
6.68333	-45
6.69167	-47
6.70000	-47
6.70833	-44
6.71667	-40
6.72500	-36
6.73333	-33
6.74167	-30
6.75000	-28
6.75833	-27
6.76667	-26
6.77500	-25
6.78333	-26
6.79167	-28
6.80000	-30
6.80833	-32
6.81667	-33
6.82500	-35
6.83333	-38
6.84167	-41
6.85000	-41
6.85833	-38
6.86667	-33
6.87500	-25
6.88333	-17
6.89167	-12
6.90000	-11
6.90833	-12
6.91667	-14
6.92500	-17
6.93333	-19
6.94167	-20
6.95000	-21
6.95833	-23
6.96667	-25
6.97500	-27
6.98333	-29
6.99167	-30
7.00000	-29
7.00833	-28
7.01667	-28
7.02500	-30
7.03333	-30
7.04167	-29
7.05000	-29
7.05833	-31
7.06667	-33
7.07500	-34
7.08333	-32
7.09167	-29
7.10000	-24
7.10833	-21
7.11667	-19
7.12500	-18
7.13333	-16
7.14167	-13
7.15000	-11
7.15833	-9
7.16667	-8
7.17500	-9
7.18333	-11
7.19167	-15
7.20000	-20
7.20833	-25
7.21667	-28
7.22500	-31
7.23333	-32
7.24167	-32
7.25000	-33
7.25833	-35
7.26667	-36
7.27500	-34
7.28333	-31
7.29167	-27
7.30000	-25
7.30833	-24
7.31667	-25
7.32500	-28
7.33333	-29
7.34167	-29
7.35000	-26
7.35833	-23
7.36667	-20
7.37500	-18
7.38333	-19
7.39167	-21
7.40000	-25
7.40833	-28
7.41667	-30
7.42500	-31
7.43333	-29
7.44167	-26
7.45000	-23
7.45833	-21
7.46667	-20
7.47500	-20
7.48333	-20
7.49167	-20
7.50000	-19
7.50833	-19
7.51667	-20
7.52500	-22
7.53333	-24
7.54167	-26
7.55000	-28
7.55833	-29
7.56667	-30
7.57500	-31
7.58333	-31
7.59167	-31
7.60000	-30
7.60833	-29
7.61667	-29
7.62500	-29
7.63333	-32
7.64167	-34
7.65000	-36
7.65833	-37
7.66667	-35
7.67500	-32
7.68333	-29
7.69167	-26
7.70000	-26
7.70833	-27
7.71667	-28
7.72500	-30
7.73333	-31
7.74167	-32
7.75000	-32
7.75833	-32
7.76667	-31
7.77500	-30
7.78333	-30
7.79167	-31
7.80000	-32
7.80833	-33
7.81667	-34
7.82500	-35
7.83333	-35
7.84167	-35
7.85000	-33
7.85833	-31
7.86667	-29
7.87500	-26
7.88333	-24
7.89167	-24
7.90000	-25
7.90833	-27
7.91667	-31
7.92500	-34
7.93333	-37
7.94167	-38
7.95000	-39
7.95833	-39
7.96667	-39
7.97500	-39
7.98333	-40
7.99167	-42
8.00000	-44
8.00833	-45
8.01667	-43
8.02500	-39
8.03333	-34
8.04167	-29
8.05000	-26
8.05833	-27
8.06667	-27
8.07500	-27
8.08333	-24
8.09167	-23
8.10000	-22
8.10833	-23
8.11667	-26
8.12500	-29
8.13333	-31
8.14167	-31
8.15000	-31
8.15833	-32
8.16667	-33
8.17500	-36
8.18333	-39
8.19167	-42
8.20000	-44
8.20833	-43
8.21667	-41
8.22500	-37
8.23333	-36
8.24167	-36
8.25000	-37
8.25833	-39
8.26667	-40
8.27500	-42
8.28333	-43
8.29167	-43
8.30000	-44
8.30833	-44
8.31667	-43
8.32500	-43
8.33333	-42
8.34167	-42
8.35000	-42
8.35833	-40
8.36667	-39
8.37500	-37
8.38333	-36
8.39167	-34
8.40000	-31
8.40833	-28
8.41667	-25
8.42500	-24
8.43333	-24
8.44167	-27
8.45000	-29
8.45833	-30
8.46667	-29
8.47500	-27
8.48333	-23
8.49167	-22
8.50000	-23
8.50833	-26
8.51667	-30
8.52500	-35
8.53333	-39
8.54167	-43
8.55000	-46
8.55833	-49
8.56667	-50
8.57500	-49
8.58333	-46
8.59167	-43
8.60000	-40
8.60833	-37
8.61667	-37
8.62500	-36
8.63333	-34
8.64167	-31
8.65000	-29
8.65833	-30
8.66667	-34
8.67500	-39
8.68333	-43
8.69167	-42
8.70000	-36
8.70833	-31
8.71667	-26
8.72500	-22
8.73333	-22
8.74167	-23
8.75000	-25
8.75833	-27
8.76667	-29
8.77500	-31
8.78333	-32
8.79167	-33
8.80000	-34
8.80833	-35
8.81667	-38
8.82500	-41
8.83333	-44
8.84167	-46
8.85000	-48
8.85833	-47
8.86667	-45
8.87500	-43
8.88333	-41
8.89167	-41
8.90000	-41
8.90833	-41
8.91667	-40
8.92500	-38
8.93333	-36
8.94167	-34
8.95000	-34
8.95833	-35
8.96667	-37
8.97500	-40
8.98333	-42
8.99167	-44
9.00000	-45
9.00833	-45
9.01667	-43
9.02500	-41
9.03333	-39
9.04167	-38
9.05000	-38
9.05833	-39
9.06667	-41
9.07500	-43
9.08333	-46
9.09167	-47
9.10000	-49
9.10833	-50
9.11667	-51
9.12500	-51
9.13333	-51
9.14167	-51
9.15000	-52
9.15833	-54
9.16667	-57
9.17500	-60
9.18333	-60
9.19167	-57
9.20000	-51
9.20833	-44
9.21667	-36
9.22500	-30
9.23333	-28
9.24167	-28
9.25000	-29
9.25833	-29
9.26667	-29
9.27500	-27
9.28333	-26
9.29167	-26
9.30000	-28
9.30833	-30
9.31667	-32
9.32500	-33
9.33333	-35
9.34167	-39
9.35000	-43
9.35833	-48
9.36667	-52
9.37500	-54
9.38333	-53
9.39167	-50
9.40000	-45
9.40833	-39
9.41667	-33
9.42500	-30
9.43333	-31
9.44167	-36
9.45000	-40
9.45833	-43
9.46667	-44
9.47500	-41
9.48333	-37
9.49167	-34
9.50000	-34
9.50833	-34
9.51667	-36
9.52500	-37
9.53333	-38
9.54167	-38
9.55000	-37
9.55833	-35
9.56667	-34
9.57500	-33
9.58333	-34
9.59167	-36
9.60000	-39
9.60833	-42
9.61667	-42
9.62500	-41
9.63333	-38
9.64167	-36
9.65000	-35
9.65833	-37
9.66667	-39
9.67500	-41
9.68333	-42
9.69167	-42
9.70000	-40
9.70833	-37
9.71667	-35
9.72500	-33
9.73333	-32
9.74167	-32
9.75000	-33
9.75833	-34
9.76667	-35
9.77500	-34
9.78333	-33
9.79167	-30
9.80000	-28
9.80833	-29
9.81667	-33
9.82500	-38
9.83333	-44
9.84167	-49
9.85000	-49
9.85833	-45
9.86667	-39
9.87500	-32
9.88333	-27
9.89167	-24
9.90000	-24
9.90833	-25
9.91667	-25
9.92500	-25
9.93333	-26
9.94167	-29
9.95000	-32
9.95833	-35
9.96667	-37
9.97500	-37
9.98333	-35
9.99167	-33
10.00000	-33
10.00833	-34
10.01667	-36
10.02500	-38
10.03333	-40
10.04167	-42
10.05000	-44
10.05833	-47
10.06667	-48
10.07500	-47
10.08333	-44
10.09167	-40
10.10000	-35
10.10833	-32
10.11667	-29
10.12500	-28
10.13333	-27
10.14167	-27
10.15000	-27
10.15833	-29
10.16667	-32
10.17500	-35
10.18333	-37
10.19167	-40
10.20000	-41
10.20833	-42
10.21667	-41
10.22500	-38
10.23333	-35
10.24167	-32
10.25000	-30
10.25833	-30
10.26667	-32
10.27500	-36
10.28333	-40
10.29167	-41
10.30000	-40
10.30833	-36
10.31667	-31
10.32500	-26
10.33333	-25
10.34167	-26
10.35000	-28
10.35833	-31
10.36667	-34
10.37500	-38
10.38333	-41
10.39167	-43
10.40000	-45
10.40833	-45
10.41667	-45
10.42500	-45
10.43333	-45
10.44167	-46
10.45000	-46
10.45833	-47
10.46667	-46
10.47500	-45
10.48333	-42
10.49167	-38
10.50000	-34
10.50833	-30
10.51667	-28
10.52500	-27
10.53333	-29
10.54167	-33
10.55000	-37
10.55833	-40
10.56667	-42
10.57500	-41
10.58333	-39
10.59167	-36
10.60000	-33
10.60833	-30
10.61667	-29
10.62500	-28
10.63333	-27
10.64167	-24
10.65000	-22
10.65833	-22
10.66667	-24
10.67500	-31
10.68333	-38
10.69167	-45
10.70000	-49
10.70833	-52
10.71667	-52
10.72500	-51
10.73333	-48
10.74167	-44
10.75000	-40
10.75833	-37
10.76667	-34
10.77500	-33
10.78333	-34
10.79167	-34
10.80000	-34
10.80833	-34
10.81667	-35
10.82500	-38
10.83333	-41
10.84167	-46
10.85000	-50
10.85833	-52
10.86667	-52
10.87500	-50
10.88333	-46
10.89167	-42
10.90000	-38
10.90833	-35
10.91667	-33
10.92500	-31
10.93333	-29
10.94167	-28
10.95000	-27
10.95833	-29
10.96667	-31
10.97500	-34
10.98333	-36
10.99167	-37
11.00000	-37
11.00833	-37
11.01667	-38
11.02500	-39
11.03333	-38
11.04167	-37
11.05000	-35
11.05833	-33
11.06667	-33
11.07500	-34
11.08333	-36
11.09167	-38
11.10000	-40
11.10833	-42
11.11667	-43
11.12500	-44
11.13333	-45
11.14167	-46
11.15000	-45
11.15833	-42
11.16667	-38
11.17500	-33
11.18333	-29
11.19167	-26
11.20000	-26
11.20833	-27
11.21667	-29
11.22500	-31
11.23333	-33
11.24167	-36
11.25000	-40
11.25833	-43
11.26667	-46
11.27500	-46
11.28333	-45
11.29167	-42
11.30000	-39
11.30833	-35
11.31667	-33
11.32500	-30
11.33333	-27
11.34167	-25
11.35000	-22
11.35833	-20
11.36667	-20
11.37500	-22
11.38333	-25
11.39167	-30
11.40000	-36
11.40833	-40
11.41667	-43
11.42500	-45
11.43333	-45
11.44167	-45
11.45000	-44
11.45833	-43
11.46667	-42
11.47500	-41
11.48333	-40
11.49167	-39
11.50000	-39
11.50833	-39
11.51667	-40
11.52500	-40
11.53333	-41
11.54167	-41
11.55000	-41
11.55833	-40
11.56667	-39
11.57500	-39
11.58333	-38
11.59167	-38
11.60000	-37
11.60833	-36
11.61667	-36
11.62500	-37
11.63333	-38
11.64167	-41
11.65000	-43
11.65833	-46
11.66667	-47
11.67500	-47
11.68333	-46
11.69167	-43
11.70000	-41
11.70833	-40
11.71667	-40
11.72500	-41
11.73333	-42
11.74167	-42
11.75000	-41
11.75833	-39
11.76667	-38
11.77500	-38
11.78333	-39
11.79167	-41
11.80000	-44
11.80833	-46
11.81667	-46
11.82500	-45
11.83333	-44
11.84167	-43
11.85000	-43
11.85833	-44
11.86667	-45
11.87500	-45
11.88333	-44
11.89167	-44
11.90000	-46
11.90833	-48
11.91667	-50
11.92500	-51
11.93333	-49
11.94167	-46
11.95000	-44
11.95833	-43
11.96667	-43
11.97500	-45
11.98333	-45
11.99167	-44
12.00000	-41
12.00833	-38
12.01667	-35
12.02500	-34
12.03333	-34
12.04167	-35
12.05000	-36
12.05833	-36
12.06667	-35
12.07500	-33
12.08333	-32
12.09167	-31
12.10000	-31
12.10833	-31
12.11667	-31
12.12500	-32
12.13333	-36
12.14167	-42
12.15000	-49
12.15833	-53
12.16667	-55
12.17500	-51
12.18333	-45
12.19167	-39
12.20000	-35
12.20833	-33
12.21667	-33
12.22500	-36
12.23333	-39
12.24167	-42
12.25000	-45
12.25833	-47
12.26667	-47
12.27500	-46
12.28333	-45
12.29167	-45
12.30000	-45
12.30833	-46
12.31667	-45
12.32500	-43
12.33333	-41
12.34167	-41
12.35000	-43
12.35833	-49
12.36667	-54
12.37500	-57
12.38333	-57
12.39167	-55
12.40000	-51
12.40833	-47
12.41667	-45
12.42500	-44
12.43333	-42
12.44167	-40
12.45000	-38
12.45833	-38
12.46667	-40
12.47500	-42
12.48333	-45
12.49167	-47
12.50000	-47
12.50833	-46
12.51667	-44
12.52500	-43
12.53333	-42
12.54167	-42
12.55000	-43
12.55833	-44
12.56667	-46
12.57500	-46
12.58333	-44
12.59167	-40
12.60000	-36
12.60833	-32
12.61667	-28
12.62500	-26
12.63333	-25
12.64167	-26
12.65000	-29
12.65833	-33
12.66667	-36
12.67500	-38
12.68333	-41
12.69167	-42
12.70000	-44
12.70833	-44
12.71667	-43
12.72500	-40
12.73333	-36
12.74167	-31
12.75000	-27
12.75833	-24
12.76667	-24
12.77500	-25
12.78333	-28
12.79167	-32
12.80000	-35
12.80833	-39
12.81667	-43
12.82500	-46
12.83333	-47
12.84167	-44
12.85000	-39
12.85833	-34
12.86667	-31
12.87500	-31
12.88333	-34
12.89167	-38
12.90000	-42
12.90833	-45
12.91667	-47
12.92500	-49
12.93333	-50
12.94167	-50
12.95000	-50
12.95833	-50
12.96667	-51
12.97500	-50
12.98333	-47
12.99167	-44
13.00000	-39
13.00833	-36
13.01667	-34
13.02500	-35
13.03333	-36
13.04167	-37
13.05000	-38
13.05833	-40
13.06667	-41
13.07500	-40
13.08333	-39
13.09167	-37
13.10000	-36
13.10833	-36
13.11667	-39
13.12500	-42
13.13333	-45
13.14167	-46
13.15000	-45
13.15833	-44
13.16667	-44
13.17500	-43
13.18333	-44
13.19167	-45
13.20000	-46
13.20833	-47
13.21667	-48
13.22500	-48
13.23333	-48
13.24167	-49
13.25000	-50
13.25833	-49
13.26667	-45
13.27500	-41
13.28333	-37
13.29167	-35
13.30000	-36
13.30833	-39
13.31667	-42
13.32500	-45
13.33333	-47
13.34167	-48
13.35000	-49
13.35833	-48
13.36667	-46
13.37500	-44
13.38333	-42
13.39167	-42
13.40000	-43
13.40833	-42
13.41667	-39
13.42500	-36
13.43333	-31
13.44167	-27
13.45000	-25
13.45833	-26
13.46667	-28
13.47500	-29
13.48333	-30
13.49167	-30
13.50000	-29
13.50833	-30
13.51667	-32
13.52500	-34
13.53333	-36
13.54167	-38
13.55000	-38
13.55833	-37
13.56667	-34
13.57500	-30
13.58333	-25
13.59167	-23
13.60000	-24
13.60833	-28
13.61667	-33
13.62500	-38
13.63333	-41
13.64167	-43
13.65000	-44
13.65833	-42
13.66667	-41
13.67500	-40
13.68333	-41
13.69167	-44
13.70000	-47
13.70833	-50
13.71667	-52
13.72500	-51
13.73333	-48
13.74167	-44
13.75000	-40
13.75833	-36
13.76667	-34
13.77500	-35
13.78333	-38
13.79167	-42
13.80000	-45
13.80833	-47
13.81667	-46
13.82500	-41
13.83333	-36
13.84167	-30
13.85000	-26
13.85833	-23
13.86667	-22
13.87500	-24
13.88333	-26
13.89167	-30
13.90000	-33
13.90833	-35
13.91667	-36
13.92500	-35
13.93333	-33
13.94167	-31
13.95000	-28
13.95833	-25
13.96667	-22
13.97500	-21
13.98333	-22
13.99167	-24
14.00000	-26
14.00833	-27
14.01667	-27
14.02500	-25
14.03333	-24
14.04167	-22
14.05000	-19
14.05833	-14
14.06667	-10
14.07500	-7
14.08333	-4
14.09167	-3
14.10000	-4
14.10833	-6
14.11667	-8
14.12500	-10
14.13333	-11
14.14167	-11
14.15000	-10
14.15833	-8
14.16667	-8
14.17500	-10
14.18333	-12
14.19167	-14
14.20000	-13
14.20833	-9
14.21667	-3
14.22500	4
14.23333	9
14.24167	13
14.25000	15
14.25833	14
14.26667	11
14.27500	8
14.28333	4
14.29167	3
14.30000	5
14.30833	9
14.31667	15
14.32500	20
14.33333	23
14.34167	23
14.35000	20
14.35833	15
14.36667	10
14.37500	4
14.38333	0
14.39167	-2
14.40000	-3
14.40833	-2
14.41667	-0
14.42500	2
14.43333	4
14.44167	6
14.45000	7
14.45833	6
14.46667	4
14.47500	1
14.48333	-1
14.49167	-3
14.50000	-4
14.50833	-5
14.51667	-6
14.52500	-6
14.53333	-4
14.54167	-1
14.55000	0
14.55833	0
14.56667	-0
14.57500	-0
14.58333	-0
14.59167	-0
14.60000	-1
14.60833	-4
14.61667	-9
14.62500	-13
14.63333	-15
14.64167	-14
14.65000	-12
14.65833	-11
14.66667	-10
14.67500	-9
14.68333	-8
14.69167	-5
14.70000	-0
14.70833	3
14.71667	4
14.72500	2
14.73333	-2
14.74167	-8
14.75000	-12
14.75833	-12
14.76667	-11
14.77500	-9
14.78333	-7
14.79167	-5
14.80000	-4
14.80833	-3
14.81667	-4
14.82500	-5
14.83333	-9
14.84167	-13
14.85000	-17
14.85833	-19
14.86667	-20
14.87500	-17
14.88333	-14
14.89167	-12
14.90000	-12
14.90833	-14
14.91667	-18
14.92500	-21
14.93333	-22
14.94167	-22
14.95000	-21
14.95833	-20
14.96667	-19
14.97500	-17
14.98333	-15
14.99167	-12
15.00000	-9
15.00833	-6
15.01667	-6
15.02500	-7
15.03333	-9
15.04167	-12
15.05000	-15
15.05833	-18
15.06667	-20
15.07500	-23
15.08333	-26
15.09167	-27
15.10000	-29
15.10833	-29
15.11667	-28
15.12500	-27
15.13333	-26
15.14167	-26
15.15000	-26
15.15833	-28
15.16667	-29
15.17500	-30
15.18333	-32
15.19167	-33
15.20000	-33
15.20833	-33
15.21667	-33
15.22500	-33
15.23333	-31
15.24167	-28
15.25000	-25
15.25833	-22
15.26667	-22
15.27500	-22
15.28333	-23
15.29167	-23
15.30000	-23
15.30833	-22
15.31667	-22
15.32500	-22
15.33333	-21
15.34167	-18
15.35000	-17
15.35833	-16
15.36667	-17
15.37500	-18
15.38333	-20
15.39167	-21
15.40000	-21
15.40833	-20
15.41667	-21
15.42500	-23
15.43333	-26
15.44167	-29
15.45000	-30
15.45833	-29
15.46667	-25
15.47500	-22
15.48333	-20
15.49167	-21
15.50000	-24
15.50833	-27
15.51667	-30
15.52500	-31
15.53333	-30
15.54167	-30
15.55000	-28
15.55833	-26
15.56667	-23
15.57500	-19
15.58333	-16
15.59167	-15
15.60000	-16
15.60833	-18
15.61667	-20
15.62500	-21
15.63333	-23
15.64167	-25
15.65000	-28
15.65833	-31
15.66667	-34
15.67500	-36
15.68333	-37
15.69167	-38
15.70000	-40
15.70833	-41
15.71667	-40
15.72500	-37
15.73333	-31
15.74167	-23
15.75000	-16
15.75833	-12
15.76667	-10
15.77500	-10
15.78333	-13
15.79167	-17
15.80000	-22
15.80833	-28
15.81667	-33
15.82500	-38
15.83333	-39
15.84167	-38
15.85000	-35
15.85833	-31
15.86667	-28
15.87500	-26
15.88333	-26
15.89167	-28
15.90000	-31
15.90833	-34
15.91667	-36
15.92500	-37
15.93333	-38
15.94167	-37
15.95000	-37
15.95833	-35
15.96667	-34
15.97500	-32
15.98333	-30
15.99167	-27
16.00000	-25
16.00833	-23
16.01667	-23
16.02500	-23
16.03333	-22
16.04167	-21
16.05000	-21
16.05833	-20
16.06667	-19
16.07500	-20
16.08333	-21
16.09167	-22
16.10000	-24
16.10833	-24
16.11667	-24
16.12500	-23
16.13333	-22
16.14167	-21
16.15000	-21
16.15833	-22
16.16667	-24
16.17500	-26
16.18333	-28
16.19167	-27
16.20000	-26
16.20833	-24
16.21667	-22
16.22500	-21
16.23333	-23
16.24167	-28
16.25000	-31
16.25833	-32
16.26667	-32
16.27500	-34
16.28333	-37
16.29167	-42
16.30000	-47
16.30833	-50
16.31667	-50
16.32500	-46
16.33333	-39
16.34167	-31
16.35000	-25
16.35833	-22
16.36667	-23
16.37500	-27
16.38333	-32
16.39167	-35
16.40000	-36
16.40833	-34
16.41667	-28
16.42500	-23
16.43333	-19
16.44167	-16
16.45000	-15
16.45833	-15
16.46667	-16
16.47500	-19
16.48333	-21
16.49167	-25
16.50000	-28
16.50833	-31
16.51667	-33
16.52500	-33
16.53333	-30
16.54167	-26
16.55000	-21
16.55833	-18
16.56667	-17
16.57500	-20
16.58333	-24
16.59167	-27
16.60000	-30
16.60833	-32
16.61667	-33
16.62500	-33
16.63333	-31
16.64167	-28
16.65000	-24
16.65833	-20
16.66667	-16
16.67500	-13
16.68333	-12
16.69167	-12
16.70000	-12
16.70833	-13
16.71667	-14
16.72500	-15
16.73333	-18
16.74167	-21
16.75000	-24
16.75833	-27
16.76667	-29
16.77500	-31
16.78333	-33
16.79167	-35
16.80000	-36
16.80833	-36
16.81667	-37
16.82500	-37
16.83333	-37
16.84167	-36
16.85000	-34
16.85833	-32
16.86667	-30
16.87500	-30
16.88333	-31
16.89167	-33
16.90000	-36
16.90833	-38
16.91667	-38
16.92500	-36
16.93333	-34
16.94167	-31
16.95000	-30
16.95833	-31
16.96667	-34
16.97500	-40
16.98333	-45
16.99167	-47
17.00000	-47
17.00833	-43
17.01667	-37
17.02500	-30
17.03333	-25
17.04167	-22
17.05000	-19
17.05833	-18
17.06667	-18
17.07500	-17
17.08333	-17
17.09167	-19
17.10000	-22
17.10833	-25
17.11667	-26
17.12500	-26
17.13333	-25
17.14167	-24
17.15000	-24
17.15833	-26
17.16667	-29
17.17500	-32
17.18333	-34
17.19167	-34
17.20000	-31
17.20833	-28
17.21667	-27
17.22500	-27
17.23333	-27
17.24167	-27
17.25000	-27
17.25833	-26
17.26667	-25
17.27500	-27
17.28333	-30
17.29167	-32
17.30000	-32
17.30833	-31
17.31667	-32
17.32500	-33
17.33333	-35
17.34167	-36
17.35000	-37
17.35833	-37
17.36667	-38
17.37500	-39
17.38333	-41
17.39167	-42
17.40000	-42
17.40833	-41
17.41667	-41
17.42500	-41
17.43333	-42
17.44167	-44
17.45000	-46
17.45833	-48
17.46667	-47
17.47500	-43
17.48333	-37
17.49167	-32
17.50000	-30
17.50833	-31
17.51667	-35
17.52500	-40
17.53333	-44
17.54167	-48
17.55000	-51
17.55833	-52
17.56667	-53
17.57500	-51
17.58333	-49
17.59167	-45
17.60000	-39
17.60833	-34
17.61667	-30
17.62500	-27
17.63333	-28
17.64167	-30
17.65000	-33
17.65833	-35
17.66667	-36
17.67500	-34
17.68333	-30
17.69167	-27
17.70000	-25
17.70833	-26
17.71667	-27
17.72500	-29
17.73333	-33
17.74167	-37
17.75000	-43
17.75833	-48
17.76667	-52
17.77500	-54
17.78333	-53
17.79167	-50
17.80000	-46
17.80833	-43
17.81667	-41
17.82500	-40
17.83333	-39
17.84167	-36
17.85000	-34
17.85833	-32
17.86667	-31
17.87500	-30
17.88333	-31
17.89167	-33
17.90000	-35
17.90833	-38
17.91667	-43
17.92500	-47
17.93333	-51
17.94167	-52
17.95000	-51
17.95833	-49
17.96667	-46
17.97500	-44
17.98333	-42
17.99167	-39
18.00000	-35
18.00833	-31
18.01667	-29
18.02500	-28
18.03333	-30
18.04167	-34
18.05000	-37
18.05833	-40
18.06667	-41
18.07500	-40
18.08333	-36
18.09167	-33
18.10000	-31
18.10833	-32
18.11667	-37
18.12500	-42
18.13333	-45
18.14167	-46
18.15000	-45
18.15833	-42
18.16667	-40
18.17500	-37
18.18333	-35
18.19167	-36
18.20000	-37
18.20833	-37
18.21667	-36
18.22500	-34
18.23333	-31
18.24167	-28
18.25000	-26
18.25833	-26
18.26667	-26
18.27500	-22
18.28333	-16
18.29167	-10
18.30000	-6
18.30833	-4
18.31667	-5
18.32500	-7
18.33333	-10
18.34167	-12
18.35000	-13
18.35833	-12
18.36667	-11
18.37500	-12
18.38333	-15
18.39167	-19
18.40000	-23
18.40833	-27
18.41667	-27
18.42500	-27
18.43333	-25
18.44167	-23
18.45000	-21
18.45833	-20
18.46667	-20
18.47500	-19
18.48333	-17
18.49167	-15
18.50000	-14
18.50833	-13
18.51667	-15
18.52500	-17
18.53333	-17
18.54167	-17
18.55000	-16
18.55833	-15
18.56667	-15
18.57500	-16
18.58333	-19
18.59167	-21
18.60000	-21
18.60833	-20
18.61667	-18
18.62500	-15
18.63333	-11
18.64167	-7
18.65000	-4
18.65833	-2
18.66667	-4
18.67500	-7
18.68333	-10
18.69167	-12
18.70000	-14
18.70833	-15
18.71667	-15
18.72500	-16
18.73333	-16
18.74167	-14
18.75000	-11
18.75833	-7
18.76667	-4
18.77500	-2
18.78333	-3
18.79167	-4
18.80000	-5
18.80833	-6
18.81667	-6
18.82500	-6
18.83333	-7
18.84167	-8
18.85000	-9
18.85833	-9
18.86667	-8
18.87500	-9
18.88333	-10
18.89167	-12
18.90000	-12
18.90833	-12
18.91667	-9
18.92500	-5
18.93333	-1
18.94167	2
18.95000	4
18.95833	4
18.96667	2
18.97500	-2
18.98333	-6
18.99167	-10
19.00000	-14
19.00833	-16
19.01667	-16
19.02500	-15
19.03333	-14
19.04167	-12
19.05000	-9
19.05833	-4
19.06667	1
19.07500	6
19.08333	10
19.09167	11
19.10000	9
19.10833	8
19.11667	8
19.12500	9
19.13333	10
19.14167	9
19.15000	9
19.15833	9
19.16667	10
19.17500	11
19.18333	11
19.19167	10
19.20000	8
19.20833	5
19.21667	4
19.22500	4
19.23333	4
19.24167	6
19.25000	8
19.25833	9
19.26667	10
19.27500	11
19.28333	11
19.29167	11
19.30000	10
19.30833	9
19.31667	9
19.32500	9
19.33333	10
19.34167	11
19.35000	13
19.35833	15
19.36667	17
19.37500	19
19.38333	20
19.39167	22
19.40000	24
19.40833	26
19.41667	30
19.42500	32
19.43333	34
19.44167	35
19.45000	36
19.45833	37
19.46667	39
19.47500	41
19.48333	43
19.49167	44
19.50000	45
19.50833	44
19.51667	41
19.52500	38
19.53333	35
19.54167	33
19.55000	33
19.55833	37
19.56667	41
19.57500	47
19.58333	51
19.59167	55
19.60000	55
19.60833	54
19.61667	53
19.62500	51
19.63333	51
19.64167	52
19.65000	54
19.65833	57
19.66667	59
19.67500	61
19.68333	61
19.69167	61
19.70000	62
19.70833	62
19.71667	61
19.72500	61
19.73333	63
19.74167	66
19.75000	70
19.75833	72
19.76667	74
19.77500	74
19.78333	73
19.79167	73
19.80000	73
19.80833	75
19.81667	79
19.82500	82
19.83333	86
19.84167	89
19.85000	92
19.85833	93
19.86667	96
19.87500	100
19.88333	104
19.89167	106
19.90000	108
19.90833	108
19.91667	108
19.92500	108
19.93333	109
19.94167	111
19.95000	114
19.95833	118
19.96667	121
19.97500	124
19.98333	127
19.99167	131
20.00000	136
20.00833	142
20.01667	148
20.02500	155
20.03333	161
20.04167	167
20.05000	171
20.05833	175
20.06667	179
20.07500	184
20.08333	190
20.09167	196
20.10000	204
20.10833	211
20.11667	216
20.12500	221
20.13333	226
20.14167	232
20.15000	236
20.15833	238
20.16667	240
20.17500	242
20.18333	246
20.19167	251
20.20000	259
20.20833	268
20.21667	278
20.22500	288
20.23333	300
20.24167	312
20.25000	324
20.25833	333
20.26667	342
20.27500	348
20.28333	353
20.29167	360
20.30000	367
20.30833	376
20.31667	386
20.32500	396
20.33333	405
20.34167	414
20.35000	423
20.35833	431
20.36667	441
20.37500	455
20.38333	471
20.39167	490
20.40000	510
20.40833	528
20.41667	543
20.42500	556
20.43333	568
20.44167	578
20.45000	590
20.45833	604
20.46667	618
20.47500	633
20.48333	651
20.49167	670
20.50000	690
20.50833	710
20.51667	731
20.52500	751
20.53333	770
20.54167	786
20.55000	800
20.55833	813
20.56667	827
20.57500	844
20.58333	865
20.59167	889
20.60000	915
20.60833	940
20.61667	965
20.62500	988
20.63333	1011
20.64167	1036
20.65000	1063
20.65833	1091
20.66667	1118
20.67500	1146
20.68333	1173
20.69167	1199
20.70000	1226
20.70833	1256
20.71667	1285
20.72500	1315
20.73333	1346
20.74167	1379
20.75000	1413
20.75833	1450
20.76667	1488
20.77500	1523
20.78333	1555
20.79167	1586
20.80000	1620
20.80833	1654
20.81667	1692
20.82500	1735
20.83333	1777
20.84167	1816
20.85000	1855
20.85833	1895
20.86667	1936
20.87500	1979
20.88333	2026
20.89167	2074
20.90000	2120
20.90833	2166
20.91667	2214
20.92500	2264
20.93333	2315
20.94167	2369
20.95000	2422
20.95833	2471
20.96667	2517
20.97500	2565
20.98333	2614
20.99167	2667
21.00000	2723
21.00833	2779
21.01667	2837
21.02500	2894
21.03333	2953
21.04167	3011
21.05000	3070
21.05833	3134
21.06667	3200
21.07500	3263
21.08333	3322
21.09167	3383
21.10000	3448
21.10833	3513
21.11667	3582
21.12500	3651
21.13333	3719
21.14167	3787
21.15000	3855
21.15833	3925
21.16667	3995
21.17500	4067
21.18333	4140
21.19167	4214
21.20000	4291
21.20833	4367
21.21667	4443
21.22500	4519
21.23333	4594
21.24167	4672
21.25000	4751
21.25833	4834
21.26667	4916
21.27500	4999
21.28333	5082
21.29167	5165
21.30000	5249
21.30833	5332
21.31667	5419
21.32500	5506
21.33333	5595
21.34167	5685
21.35000	5774
21.35833	5864
21.36667	5951
21.37500	6039
21.38333	6128
21.39167	6218
21.40000	6312
21.40833	6405
21.41667	6499
21.42500	6591
21.43333	6683
21.44167	6776
21.45000	6868
21.45833	6961
21.46667	7052
21.47500	7143
21.48333	7233
21.49167	7321
21.50000	7409
21.50833	7495
21.51667	7583
21.52500	7670
21.53333	7755
21.54167	7840
21.55000	7920
21.55833	7998
21.56667	8073
21.57500	8148
21.58333	8222
21.59167	8294
21.60000	8364
21.60833	8431
21.61667	8497
21.62500	8561
21.63333	8624
21.64167	8685
21.65000	8745
21.65833	8803
21.66667	8858
21.67500	8912
21.68333	8962
21.69167	9008
21.70000	9051
21.70833	9090
21.71667	9126
21.72500	9159
21.73333	9189
21.74167	9215
21.75000	9239
21.75833	9259
21.76667	9275
21.77500	9287
21.78333	9294
21.79167	9299
21.80000	9299
21.80833	9295
21.81667	9287
21.82500	9276
21.83333	9262
21.84167	9244
21.85000	9224
21.85833	9199
21.86667	9171
21.87500	9139
21.88333	9104
21.89167	9067
21.90000	9028
21.90833	8988
21.91667	8944
21.92500	8896
21.93333	8843
21.94167	8784
21.95000	8723
21.95833	8657
21.96667	8591
21.97500	8523
21.98333	8456
21.99167	8387
22.00000	8316
22.00833	8245
22.01667	8171
22.02500	8096
22.03333	8017
22.04167	7936
22.05000	7854
22.05833	7768
22.06667	7682
22.07500	7594
22.08333	7505
22.09167	7417
22.10000	7328
22.10833	7240
22.11667	7151
22.12500	7064
22.13333	6978
22.14167	6893
22.15000	6809
22.15833	6721
22.16667	6634
22.17500	6543
22.18333	6453
22.19167	6365
22.20000	6279
22.20833	6196
22.21667	6113
22.22500	6032
22.23333	5952
22.24167	5872
22.25000	5793
22.25833	5713
22.26667	5636
22.27500	5559
22.28333	5483
22.29167	5410
22.30000	5337
22.30833	5268
22.31667	5199
22.32500	5134
22.33333	5071
22.34167	5009
22.35000	4948
22.35833	4884
22.36667	4822
22.37500	4760
22.38333	4700
22.39167	4644
22.40000	4590
22.40833	4539
22.41667	4490
22.42500	4443
22.43333	4396
22.44167	4350
22.45000	4304
22.45833	4257
22.46667	4214
22.47500	4172
22.48333	4134
22.49167	4097
22.50000	4061
22.50833	4024
22.51667	3984
22.52500	3945
22.53333	3908
22.54167	3874
22.55000	3843
22.55833	3816
22.56667	3790
22.57500	3766
22.58333	3743
22.59167	3721
22.60000	3700
22.60833	3678
22.61667	3655
22.62500	3633
22.63333	3611
22.64167	3591
22.65000	3574
22.65833	3560
22.66667	3548
22.67500	3537
22.68333	3527
22.69167	3515
22.70000	3501
22.70833	3487
22.71667	3471
22.72500	3456
22.73333	3442
22.74167	3428
22.75000	3415
22.75833	3404
22.76667	3395
22.77500	3386
22.78333	3377
22.79167	3369
22.80000	3361
22.80833	3352
22.81667	3341
22.82500	3331
22.83333	3321
22.84167	3313
22.85000	3308
22.85833	3306
22.86667	3305
22.87500	3304
22.88333	3303
22.89167	3300
22.90000	3296
22.90833	3292
22.91667	3287
22.92500	3284
22.93333	3281
22.94167	3280
22.95000	3281
22.95833	3283
22.96667	3285
22.97500	3286
22.98333	3285
22.99167	3282
23.00000	3276
23.00833	3269
23.01667	3261
23.02500	3254
23.03333	3250
23.04167	3247
23.05000	3247
23.05833	3248
23.06667	3251
23.07500	3255
23.08333	3260
23.09167	3263
23.10000	3264
23.10833	3262
23.11667	3259
23.12500	3255
23.13333	3253
23.14167	3255
23.15000	3258
23.15833	3262
23.16667	3265
23.17500	3267
23.18333	3268
23.19167	3267
23.20000	3266
23.20833	3265
23.21667	3265
23.22500	3266
23.23333	3265
23.24167	3264
23.25000	3262
23.25833	3262
23.26667	3265
23.27500	3271
23.28333	3279
23.29167	3284
23.30000	3287
23.30833	3287
23.31667	3285
23.32500	3283
23.33333	3282
23.34167	3282
23.35000	3282
23.35833	3282
23.36667	3281
23.37500	3281
23.38333	3281
23.39167	3283
23.40000	3287
23.40833	3291
23.41667	3297
23.42500	3304
23.43333	3310
23.44167	3314
23.45000	3316
23.45833	3316
23.46667	3314
23.47500	3312
23.48333	3310
23.49167	3309
23.50000	3309
23.50833	3310
23.51667	3309
23.52500	3308
23.53333	3308
23.54167	3309
23.55000	3311
23.55833	3314
23.56667	3317
23.57500	3318
23.58333	3318
23.59167	3317
23.60000	3316
23.60833	3314
23.61667	3314
23.62500	3314
23.63333	3314
23.64167	3313
23.65000	3313
23.65833	3312
23.66667	3313
23.67500	3315
23.68333	3318
23.69167	3320
23.70000	3321
23.70833	3322
23.71667	3325
23.72500	3329
23.73333	3334
23.74167	3338
23.75000	3339
23.75833	3336
23.76667	3330
23.77500	3325
23.78333	3320
23.79167	3314
23.80000	3309
23.80833	3304
23.81667	3298
23.82500	3293
23.83333	3289
23.84167	3287
23.85000	3285
23.85833	3283
23.86667	3281
23.87500	3280
23.88333	3278
23.89167	3274
23.90000	3269
23.90833	3263
23.91667	3257
23.92500	3251
23.93333	3246
23.94167	3241
23.95000	3236
23.95833	3231
23.96667	3226
23.97500	3221
23.98333	3215
23.99167	3208
24.00000	3201
24.00833	3193
24.01667	3183
24.02500	3173
24.03333	3161
24.04167	3148
24.05000	3138
24.05833	3129
24.06667	3122
24.07500	3115
24.08333	3107
24.09167	3099
24.10000	3090
24.10833	3081
24.11667	3071
24.12500	3062
24.13333	3053
24.14167	3043
24.15000	3033
24.15833	3020
24.16667	3007
24.17500	2993
24.18333	2981
24.19167	2970
24.20000	2958
24.20833	2947
24.21667	2934
24.22500	2921
24.23333	2907
24.24167	2892
24.25000	2876
24.25833	2859
24.26667	2843
24.27500	2830
24.28333	2820
24.29167	2811
24.30000	2803
24.30833	2794
24.31667	2783
24.32500	2771
24.33333	2758
24.34167	2745
24.35000	2735
24.35833	2726
24.36667	2719
24.37500	2711
24.38333	2702
24.39167	2690
24.40000	2675
24.40833	2661
24.41667	2647
24.42500	2633
24.43333	2619
24.44167	2607
24.45000	2596
24.45833	2586
24.46667	2577
24.47500	2567
24.48333	2558
24.49167	2550
24.50000	2541
24.50833	2531
24.51667	2520
24.52500	2508
24.53333	2496
24.54167	2484
24.55000	2474
24.55833	2464
24.56667	2453
24.57500	2441
24.58333	2427
24.59167	2413
24.60000	2399
24.60833	2387
24.61667	2376
24.62500	2366
24.63333	2356
24.64167	2346
24.65000	2335
24.65833	2324
24.66667	2313
24.67500	2301
24.68333	2290
24.69167	2279
24.70000	2269
24.70833	2261
24.71667	2253
24.72500	2245
24.73333	2237
24.74167	2228
24.75000	2218
24.75833	2205
24.76667	2191
24.77500	2175
24.78333	2160
24.79167	2146
24.80000	2135
24.80833	2122
24.81667	2108
24.82500	2092
24.83333	2075
24.84167	2059
24.85000	2045
24.85833	2032
24.86667	2021
24.87500	2009
24.88333	1996
24.89167	1982
24.90000	1967
24.90833	1952
24.91667	1937
24.92500	1923
24.93333	1911
24.94167	1898
24.95000	1885
24.95833	1870
24.96667	1853
24.97500	1837
24.98333	1820
24.99167	1806
25.00000	1792
25.00833	1780
25.01667	1770
25.02500	1761
25.03333	1751
25.04167	1739
25.05000	1726
25.05833	1710
25.06667	1696
25.07500	1683
25.08333	1673
25.09167	1664
25.10000	1655
25.10833	1645
25.11667	1634
25.12500	1623
25.13333	1611
25.14167	1599
25.15000	1585
25.15833	1571
25.16667	1556
25.17500	1543
25.18333	1530
25.19167	1517
25.20000	1504
25.20833	1492
25.21667	1479
25.22500	1468
25.23333	1459
25.24167	1453
25.25000	1449
25.25833	1445
25.26667	1440
25.27500	1433
25.28333	1424
25.29167	1413
25.30000	1400
25.30833	1388
25.31667	1378
25.32500	1369
25.33333	1362
25.34167	1357
25.35000	1353
25.35833	1350
25.36667	1347
25.37500	1345
25.38333	1342
25.39167	1339
25.40000	1335
25.40833	1332
25.41667	1330
25.42500	1326
25.43333	1320
25.44167	1313
25.45000	1305
25.45833	1297
25.46667	1292
25.47500	1287
25.48333	1284
25.49167	1281
25.50000	1278
25.50833	1276
25.51667	1274
25.52500	1272
25.53333	1270
25.54167	1268
25.55000	1265
25.55833	1262
25.56667	1258
25.57500	1253
25.58333	1246
25.59167	1239
25.60000	1233
25.60833	1228
25.61667	1225
25.62500	1222
25.63333	1219
25.64167	1216
25.65000	1213
25.65833	1208
25.66667	1205
25.67500	1203
25.68333	1203
25.69167	1204
25.70000	1206
25.70833	1207
25.71667	1205
25.72500	1202
25.73333	1198
25.74167	1196
25.75000	1194
25.75833	1194
25.76667	1195
25.77500	1194
25.78333	1192
25.79167	1187
25.80000	1181
25.80833	1176
25.81667	1173
25.82500	1171
25.83333	1170
25.84167	1172
25.85000	1173
25.85833	1172
25.86667	1171
25.87500	1171
25.88333	1172
25.89167	1173
25.90000	1174
25.90833	1175
25.91667	1174
25.92500	1172
25.93333	1170
25.94167	1166
25.95000	1162
25.95833	1158
25.96667	1155
25.97500	1153
25.98333	1151
25.99167	1149
26.00000	1147
26.00833	1146
26.01667	1146
26.02500	1146
26.03333	1144
26.04167	1141
26.05000	1137
26.05833	1132
26.06667	1128
26.07500	1125
26.08333	1121
26.09167	1117
26.10000	1112
26.10833	1108
26.11667	1104
26.12500	1100
26.13333	1097
26.14167	1094
26.15000	1091
26.15833	1087
26.16667	1085
26.17500	1085
26.18333	1086
26.19167	1087
26.20000	1086
26.20833	1083
26.21667	1077
26.22500	1070
26.23333	1065
26.24167	1060
26.25000	1057
26.25833	1055
26.26667	1054
26.27500	1055
26.28333	1058
26.29167	1060
26.30000	1061
26.30833	1060
26.31667	1058
26.32500	1055
26.33333	1053
26.34167	1050
26.35000	1047
26.35833	1044
26.36667	1042
26.37500	1042
26.38333	1042
26.39167	1043
26.40000	1042
26.40833	1041
26.41667	1039
26.42500	1037
26.43333	1036
26.44167	1035
26.45000	1035
26.45833	1034
26.46667	1030
26.47500	1025
26.48333	1018
26.49167	1013
26.50000	1010
26.50833	1009
26.51667	1011
26.52500	1014
26.53333	1015
26.54167	1016
26.55000	1016
26.55833	1015
26.56667	1014
26.57500	1012
26.58333	1010
26.59167	1007
26.60000	1003
26.60833	999
26.61667	998
26.62500	999
26.63333	1003
26.64167	1008
26.65000	1014
26.65833	1019
26.66667	1023
26.67500	1025
26.68333	1025
26.69167	1022
26.70000	1017
26.70833	1014
26.71667	1013
26.72500	1012
26.73333	1012
26.74167	1012
26.75000	1011
26.75833	1011
26.76667	1012
26.77500	1014
26.78333	1016
26.79167	1018
26.80000	1021
26.80833	1024
26.81667	1027
26.82500	1031
26.83333	1034
26.84167	1036
26.85000	1038
26.85833	1039
26.86667	1039
26.87500	1040
26.88333	1041
26.89167	1042
26.90000	1045
26.90833	1047
26.91667	1048
26.92500	1049
26.93333	1051
26.94167	1054
26.95000	1058
26.95833	1061
26.96667	1063
26.97500	1064
26.98333	1062
26.99167	1058
27.00000	1053
27.00833	1048
27.01667	1045
27.02500	1043
27.03333	1042
27.04167	1042
27.05000	1043
27.05833	1045
27.06667	1048
27.07500	1052
27.08333	1055
27.09167	1056
27.10000	1053
27.10833	1049
27.11667	1045
27.12500	1041
27.13333	1039
27.14167	1038
27.15000	1037
27.15833	1036
27.16667	1036
27.17500	1036
27.18333	1037
27.19167	1036
27.20000	1033
27.20833	1028
27.21667	1023
27.22500	1020
27.23333	1021
27.24167	1025
27.25000	1029
27.25833	1033
27.26667	1033
27.27500	1030
27.28333	1023
27.29167	1017
27.30000	1012
27.30833	1010
27.31667	1010
27.32500	1010
27.33333	1010
27.34167	1007
27.35000	1003
27.35833	999
27.36667	994
27.37500	992
27.38333	990
27.39167	991
27.40000	992
27.40833	993
27.41667	993
27.42500	992
27.43333	990
27.44167	988
27.45000	987
27.45833	986
27.46667	985
27.47500	983
27.48333	982
27.49167	981
27.50000	982
27.50833	983
27.51667	983
27.52500	981
27.53333	979
27.54167	977
27.55000	975
27.55833	973
27.56667	970
27.57500	967
27.58333	965
27.59167	965
27.60000	968
27.60833	972
27.61667	978
27.62500	982
27.63333	984
27.64167	983
27.65000	980
27.65833	974
27.66667	969
27.67500	967
27.68333	966
27.69167	967
27.70000	967
27.70833	968
27.71667	968
27.72500	967
27.73333	966
27.74167	966
27.75000	965
27.75833	966
27.76667	968
27.77500	970
27.78333	972
27.79167	972
27.80000	970
27.80833	968
27.81667	968
27.82500	968
27.83333	968
27.84167	967
27.85000	968
27.85833	969
27.86667	971
27.87500	973
27.88333	975
27.89167	975
27.90000	974
27.90833	973
27.91667	972
27.92500	974
27.93333	977
27.94167	980
27.95000	984
27.95833	986
27.96667	989
27.97500	992
27.98333	994
27.99167	995
28.00000	997
28.00833	998
28.01667	1000
28.02500	1005
28.03333	1013
28.04167	1022
28.05000	1030
28.05833	1037
28.06667	1042
28.07500	1043
28.08333	1044
28.09167	1045
28.10000	1048
28.10833	1051
28.11667	1054
28.12500	1056
28.13333	1056
28.14167	1055
28.15000	1053
28.15833	1053
28.16667	1053
28.17500	1052
28.18333	1051
28.19167	1051
28.20000	1053
28.20833	1056
28.21667	1060
28.22500	1064
28.23333	1067
28.24167	1068
28.25000	1070
28.25833	1071
28.26667	1074
28.27500	1077
28.28333	1080
28.29167	1082
28.30000	1082
28.30833	1082
28.31667	1082
28.32500	1082
28.33333	1084
28.34167	1086
28.35000	1087
28.35833	1089
28.36667	1092
28.37500	1096
28.38333	1103
28.39167	1111
28.40000	1118
28.40833	1124
28.41667	1126
28.42500	1126
28.43333	1125
28.44167	1124
28.45000	1124
28.45833	1124
28.46667	1124
28.47500	1125
28.48333	1124
28.49167	1124
28.50000	1123
28.50833	1122
28.51667	1121
28.52500	1121
28.53333	1122
28.54167	1125
28.55000	1127
28.55833	1129
28.56667	1130
28.57500	1130
28.58333	1129
28.59167	1130
28.60000	1133
28.60833	1137
28.61667	1141
28.62500	1144
28.63333	1147
28.64167	1150
28.65000	1152
28.65833	1156
28.66667	1159
28.67500	1162
28.68333	1164
28.69167	1166
28.70000	1168
28.70833	1170
28.71667	1173
28.72500	1175
28.73333	1176
28.74167	1175
28.75000	1172
28.75833	1168
28.76667	1164
28.77500	1162
28.78333	1161
28.79167	1163
28.80000	1167
28.80833	1170
28.81667	1173
28.82500	1176
28.83333	1178
28.84167	1182
28.85000	1187
28.85833	1192
28.86667	1197
28.87500	1201
28.88333	1202
28.89167	1203
28.90000	1203
28.90833	1204
28.91667	1206
28.92500	1208
28.93333	1210
28.94167	1211
28.95000	1210
28.95833	1208
28.96667	1207
28.97500	1206
28.98333	1206
28.99167	1209
29.00000	1212
29.00833	1217
29.01667	1222
29.02500	1228
29.03333	1233
29.04167	1237
29.05000	1241
29.05833	1245
29.06667	1249
29.07500	1252
29.08333	1255
29.09167	1257
29.10000	1259
29.10833	1262
29.11667	1264
29.12500	1267
29.13333	1270
29.14167	1273
29.15000	1277
29.15833	1282
29.16667	1286
29.17500	1291
29.18333	1295
29.19167	1299
29.20000	1302
29.20833	1306
29.21667	1310
29.22500	1315
29.23333	1322
29.24167	1330
29.25000	1338
29.25833	1347
29.26667	1354
29.27500	1361
29.28333	1366
29.29167	1371
29.30000	1377
29.30833	1382
29.31667	1386
29.32500	1391
29.33333	1396
29.34167	1402
29.35000	1409
29.35833	1418
29.36667	1428
29.37500	1438
29.38333	1447
29.39167	1457
29.40000	1467
29.40833	1478
29.41667	1489
29.42500	1500
29.43333	1511
29.44167	1522
29.45000	1532
29.45833	1543
29.46667	1556
29.47500	1572
29.48333	1590
29.49167	1608
29.50000	1624
29.50833	1639
29.51667	1653
29.52500	1668
29.53333	1686
29.54167	1707
29.55000	1729
29.55833	1752
29.56667	1774
29.57500	1797
29.58333	1820
29.59167	1843
29.60000	1868
29.60833	1895
29.61667	1924
29.62500	1955
29.63333	1990
29.64167	2026
29.65000	2060
29.65833	2092
29.66667	2124
29.67500	2156
29.68333	2191
29.69167	2227
29.70000	2265
29.70833	2303
29.71667	2345
29.72500	2389
29.73333	2438
29.74167	2491
29.75000	2544
29.75833	2599
29.76667	2653
29.77500	2708
29.78333	2764
29.79167	2823
29.80000	2886
29.80833	2950
29.81667	3016
29.82500	3082
29.83333	3149
29.84167	3218
29.85000	3287
29.85833	3360
29.86667	3433
29.87500	3508
29.88333	3584
29.89167	3664
29.90000	3748
29.90833	3834
29.91667	3924
29.92500	4014
29.93333	4104
29.94167	4193
29.95000	4282
29.95833	4374
29.96667	4467
29.97500	4563
29.98333	4660
29.99167	4757
30.00000	4857
30.00833	4956
30.01667	5057
30.02500	5158
30.03333	5259
30.04167	5361
30.05000	5461
30.05833	5563
30.06667	5665
30.07500	5768
30.08333	5872
30.09167	5975
30.10000	6079
30.10833	6178
30.11667	6277
30.12500	6373
30.13333	6469
30.14167	6564
30.15000	6656
30.15833	6747
30.16667	6835
30.17500	6923
30.18333	7011
30.19167	7098
30.20000	7187
30.20833	7268
30.21667	7345
30.22500	7416
30.23333	7483
30.24167	7546
30.25000	7608
30.25833	7671
30.26667	7730
30.27500	7787
30.28333	7840
30.29167	7889
30.30000	7935
30.30833	7977
30.31667	8017
30.32500	8053
30.33333	8087
30.34167	8117
30.35000	8143
30.35833	8165
30.36667	8183
30.37500	8194
30.38333	8201
30.39167	8204
30.40000	8203
30.40833	8198
30.41667	8190
30.42500	8179
30.43333	8164
30.44167	8146
30.45000	8124
30.45833	8098
30.46667	8068
30.47500	8033
30.48333	7996
30.49167	7956
30.50000	7914
30.50833	7870
30.51667	7821
30.52500	7770
30.53333	7715
30.54167	7657
30.55000	7596
30.55833	7531
30.56667	7465
30.57500	7396
30.58333	7324
30.59167	7250
30.60000	7172
30.60833	7095
30.61667	7015
30.62500	6937
30.63333	6859
30.64167	6781
30.65000	6702
30.65833	6619
30.66667	6536
30.67500	6450
30.68333	6364
30.69167	6276
30.70000	6183
30.70833	6091
30.71667	5994
30.72500	5899
30.73333	5805
30.74167	5711
30.75000	5621
30.75833	5529
30.76667	5441
30.77500	5352
30.78333	5265
30.79167	5180
30.80000	5094
30.80833	5010
30.81667	4924
30.82500	4839
30.83333	4755
30.84167	4671
30.85000	4588
30.85833	4502
30.86667	4418
30.87500	4331
30.88333	4246
30.89167	4164
30.90000	4082
30.90833	4005
30.91667	3929
30.92500	3857
30.93333	3788
30.94167	3721
30.95000	3657
30.95833	3591
30.96667	3526
30.97500	3459
30.98333	3392
30.99167	3328
31.00000	3264
31.00833	3203
31.01667	3142
31.02500	3082
31.03333	3022
31.04167	2961
31.05000	2902
31.05833	2843
31.06667	2786
31.07500	2730
31.08333	2676
31.09167	2626
31.10000	2578
31.10833	2534
31.11667	2489
31.12500	2447
31.13333	2406
31.14167	2365
31.15000	2325
31.15833	2287
31.16667	2249
31.17500	2212
31.18333	2175
31.19167	2138
31.20000	2101
31.20833	2066
31.21667	2031
31.22500	1998
31.23333	1967
31.24167	1936
31.25000	1906
31.25833	1876
31.26667	1847
31.27500	1817
31.28333	1788
31.29167	1760
31.30000	1734
31.30833	1710
31.31667	1688
31.32500	1667
31.33333	1645
31.34167	1621
31.35000	1598
31.35833	1574
31.36667	1552
31.37500	1532
31.38333	1514
31.39167	1496
31.40000	1477
31.40833	1456
31.41667	1434
31.42500	1413
31.43333	1394
31.44167	1376
31.45000	1360
31.45833	1347
31.46667	1336
31.47500	1326
31.48333	1315
31.49167	1305
31.50000	1295
31.50833	1283
31.51667	1269
31.52500	1255
31.53333	1241
31.54167	1227
31.55000	1216
31.55833	1207
31.56667	1198
31.57500	1188
31.58333	1178
31.59167	1167
31.60000	1156
31.60833	1144
31.61667	1132
31.62500	1120
31.63333	1109
31.64167	1098
31.65000	1088
31.65833	1079
31.66667	1071
31.67500	1064
31.68333	1057
31.69167	1052
31.70000	1047
31.70833	1042
31.71667	1038
31.72500	1033
31.73333	1026
31.74167	1020
31.75000	1014
31.75833	1011
31.76667	1010
31.77500	1008
31.78333	1007
31.79167	1003
31.80000	998
31.80833	993
31.81667	988
31.82500	984
31.83333	979
31.84167	975
31.85000	971
31.85833	970
31.86667	970
31.87500	971
31.88333	973
31.89167	975
31.90000	977
31.90833	979
31.91667	980
31.92500	980
31.93333	979
31.94167	975
31.95000	970
31.95833	966
31.96667	962
31.97500	960
31.98333	959
31.99167	960
32.00000	963
32.00833	968
32.01667	974
32.02500	982
32.03333	990
32.04167	999
32.05000	1005
32.05833	1010
32.06667	1012
32.07500	1014
32.08333	1017
32.09167	1023
32.10000	1031
32.10833	1042
32.11667	1055
32.12500	1067
32.13333	1079
32.14167	1088
32.15000	1096
32.15833	1102
32.16667	1108
32.17500	1115
32.18333	1122
32.19167	1130
32.20000	1140
32.20833	1152
32.21667	1167
32.22500	1184
32.23333	1201
32.24167	1219
32.25000	1236
32.25833	1253
32.26667	1270
32.27500	1288
32.28333	1308
32.29167	1328
32.30000	1348
32.30833	1368
32.31667	1388
32.32500	1409
32.33333	1429
32.34167	1451
32.35000	1473
32.35833	1497
32.36667	1521
32.37500	1548
32.38333	1576
32.39167	1602
32.40000	1628
32.40833	1652
32.41667	1677
32.42500	1703
32.43333	1733
32.44167	1764
32.45000	1797
32.45833	1830
32.46667	1863
32.47500	1896
32.48333	1929
32.49167	1961
32.50000	1994
32.50833	2025
32.51667	2058
32.52500	2090
32.53333	2125
32.54167	2161
32.55000	2199
32.55833	2238
32.56667	2278
32.57500	2319
32.58333	2361
32.59167	2403
32.60000	2446
32.60833	2488
32.61667	2532
32.62500	2577
32.63333	2624
32.64167	2673
32.65000	2720
32.65833	2768
32.66667	2814
32.67500	2860
32.68333	2907
32.69167	2955
32.70000	3005
32.70833	3056
32.71667	3108
32.72500	3160
32.73333	3211
32.74167	3263
32.75000	3313
32.75833	3362
32.76667	3410
32.77500	3459
32.78333	3508
32.79167	3558
32.80000	3610
32.80833	3663
32.81667	3718
32.82500	3773
32.83333	3827
32.84167	3881
32.85000	3933
32.85833	3985
32.86667	4036
32.87500	4087
32.88333	4138
32.89167	4189
32.90000	4241
32.90833	4291
32.91667	4342
32.92500	4392
32.93333	4441
32.94167	4489
32.95000	4534
32.95833	4580
32.96667	4623
32.97500	4665
32.98333	4706
32.99167	4747
33.00000	4788
33.00833	4828
33.01667	4868
33.02500	4906
33.03333	4943
33.04167	4978
33.05000	5010
33.05833	5040
33.06667	5068
33.07500	5096
33.08333	5123
33.09167	5151
33.10000	5179
33.10833	5205
33.11667	5228
33.12500	5248
33.13333	5265
33.14167	5279
33.15000	5291
33.15833	5301
33.16667	5310
33.17500	5318
33.18333	5326
33.19167	5332
33.20000	5337
33.20833	5340
33.21667	5340
33.22500	5337
33.23333	5334
33.24167	5330
33.25000	5326
33.25833	5320
33.26667	5311
33.27500	5298
33.28333	5282
33.29167	5265
33.30000	5247
33.30833	5228
33.31667	5207
33.32500	5184
33.33333	5158
33.34167	5128
33.35000	5098
33.35833	5067
33.36667	5036
33.37500	5004
33.38333	4970
33.39167	4935
33.40000	4898
33.40833	4860
33.41667	4820
33.42500	4780
33.43333	4739
33.44167	4698
33.45000	4656
33.45833	4612
33.46667	4569
33.47500	4525
33.48333	4479
33.49167	4431
33.50000	4380
33.50833	4328
33.51667	4272
33.52500	4217
33.53333	4161
33.54167	4106
33.55000	4053
33.55833	3998
33.56667	3946
33.57500	3895
33.58333	3844
33.59167	3794
33.60000	3742
33.60833	3692
33.61667	3642
33.62500	3593
33.63333	3544
33.64167	3494
33.65000	3443
33.65833	3386
33.66667	3330
33.67500	3274
33.68333	3218
33.69167	3164
33.70000	3109
33.70833	3057
33.71667	3005
33.72500	2955
33.73333	2907
33.74167	2860
33.75000	2814
33.75833	2767
33.76667	2720
33.77500	2673
33.78333	2626
33.79167	2579
33.80000	2530
33.80833	2482
33.81667	2431
33.82500	2381
33.83333	2332
33.84167	2285
33.85000	2241
33.85833	2200
33.86667	2161
33.87500	2121
33.88333	2081
33.89167	2041
33.90000	2000
33.90833	1959
33.91667	1919
33.92500	1881
33.93333	1845
33.94167	1809
33.95000	1774
33.95833	1737
33.96667	1701
33.97500	1666
33.98333	1631
33.99167	1597
34.00000	1563
34.00833	1531
34.01667	1500
34.02500	1470
34.03333	1440
34.04167	1409
34.05000	1379
34.05833	1347
34.06667	1318
34.07500	1291
34.08333	1265
34.09167	1241
34.10000	1216
34.10833	1191
34.11667	1164
34.12500	1136
34.13333	1109
34.14167	1084
34.15000	1062
34.15833	1043
34.16667	1025
34.17500	1008
34.18333	990
34.19167	972
34.20000	952
34.20833	930
34.21667	905
34.22500	879
34.23333	854
34.24167	830
34.25000	809
34.25833	793
34.26667	779
34.27500	767
34.28333	756
34.29167	744
34.30000	732
34.30833	718
34.31667	703
34.32500	687
34.33333	672
34.34167	657
34.35000	644
34.35833	633
34.36667	622
34.37500	612
34.38333	600
34.39167	587
34.40000	572
34.40833	558
34.41667	544
34.42500	531
34.43333	521
34.44167	512
34.45000	503
34.45833	495
34.46667	487
34.47500	478
34.48333	470
34.49167	460
34.50000	450
34.50833	440
34.51667	431
34.52500	423
34.53333	416
34.54167	410
34.55000	403
34.55833	395
34.56667	387
34.57500	378
34.58333	369
34.59167	363
34.60000	358
34.60833	353
34.61667	349
34.62500	344
34.63333	338
34.64167	331
34.65000	326
34.65833	322
34.66667	318
34.67500	312
34.68333	306
34.69167	299
34.70000	293
34.70833	288
34.71667	285
34.72500	285
34.73333	287
34.74167	288
34.75000	287
34.75833	284
34.76667	277
34.77500	269
34.78333	260
34.79167	254
34.80000	250
34.80833	248
34.81667	246
34.82500	243
34.83333	239
34.84167	236
34.85000	233
34.85833	231
34.86667	232
34.87500	234
34.88333	235
34.89167	236
34.90000	235
34.90833	233
34.91667	229
34.92500	224
34.93333	221
34.94167	218
34.95000	217
34.95833	217
34.96667	216
34.97500	213
34.98333	207
34.99167	202
35.00000	198
35.00833	195
35.01667	194
35.02500	195
35.03333	195
35.04167	196
35.05000	196
35.05833	197
35.06667	198
35.07500	198
35.08333	197
35.09167	196
35.10000	194
35.10833	194
35.11667	193
35.12500	193
35.13333	193
35.14167	192
35.15000	191
35.15833	190
35.16667	189
35.17500	189
35.18333	189
35.19167	189
35.20000	189
35.20833	188
35.21667	187
35.22500	186
35.23333	185
35.24167	183
35.25000	180
35.25833	175
35.26667	169
35.27500	164
35.28333	159
35.29167	157
35.30000	157
35.30833	158
35.31667	159
35.32500	161
35.33333	162
35.34167	164
35.35000	165
35.35833	167
35.36667	168
35.37500	169
35.38333	169
35.39167	168
35.40000	165
35.40833	162
35.41667	159
35.42500	158
35.43333	156
35.44167	154
35.45000	151
35.45833	147
35.46667	144
35.47500	145
35.48333	147
35.49167	151
35.50000	154
35.50833	155
35.51667	154
35.52500	152
35.53333	149
35.54167	145
35.55000	142
35.55833	139
35.56667	136
35.57500	134
35.58333	132
35.59167	131
35.60000	130
35.60833	128
35.61667	128
35.62500	127
35.63333	127
35.64167	126
35.65000	124
35.65833	121
35.66667	117
35.67500	113
35.68333	110
35.69167	108
35.70000	106
35.70833	106
35.71667	105
35.72500	104
35.73333	101
35.74167	98
35.75000	95
35.75833	93
35.76667	91
35.77500	91
35.78333	91
35.79167	91
35.80000	90
35.80833	90
35.81667	92
35.82500	93
35.83333	93
35.84167	90
35.85000	86
35.85833	83
35.86667	80
35.87500	79
35.88333	79
35.89167	78
35.90000	75
35.90833	72
35.91667	68
35.92500	66
35.93333	65
35.94167	68
35.95000	73
35.95833	80
35.96667	84
35.97500	85
35.98333	83
35.99167	77
36.00000	70
36.00833	65
36.01667	64
36.02500	65
36.03333	69
36.04167	73
36.05000	76
36.05833	78
36.06667	79
36.07500	79
36.08333	77
36.09167	75
36.10000	74
36.10833	72
36.11667	70
36.12500	67
36.13333	64
36.14167	60
36.15000	58
36.15833	57
36.16667	58
36.17500	60
36.18333	62
36.19167	65
36.20000	67
36.20833	69
36.21667	71
36.22500	73
36.23333	75
36.24167	75
36.25000	74
36.25833	71
36.26667	69
36.27500	68
36.28333	67
36.29167	65
36.30000	63
36.30833	61
36.31667	59
36.32500	58
36.33333	58
36.34167	59
36.35000	60
36.35833	62
36.36667	64
36.37500	66
36.38333	66
36.39167	65
36.40000	63
36.40833	60
36.41667	58
36.42500	58
36.43333	58
36.44167	60
36.45000	62
36.45833	63
36.46667	65
36.47500	66
36.48333	66
36.49167	65
36.50000	62
36.50833	60
36.51667	59
36.52500	60
36.53333	60
36.54167	59
36.55000	58
36.55833	56
36.56667	55
36.57500	54
36.58333	55
36.59167	58
36.60000	60
36.60833	62
36.61667	63
36.62500	63
36.63333	62
36.64167	59
36.65000	57
36.65833	56
36.66667	57
36.67500	60
36.68333	63
36.69167	66
36.70000	69
36.70833	71
36.71667	71
36.72500	70
36.73333	70
36.74167	71
36.75000	71
36.75833	69
36.76667	65
36.77500	59
36.78333	53
36.79167	48
36.80000	45
36.80833	44
36.81667	44
36.82500	44
36.83333	46
36.84167	49
36.85000	53
36.85833	57
36.86667	61
36.87500	64
36.88333	66
36.89167	67
36.90000	67
36.90833	67
36.91667	67
36.92500	66
36.93333	66
36.94167	66
36.95000	67
36.95833	69
36.96667	71
36.97500	72
36.98333	73
36.99167	73
37.00000	72
37.00833	70
37.01667	67
37.02500	65
37.03333	63
37.04167	61
37.05000	61
37.05833	62
37.06667	64
37.07500	66
37.08333	68
37.09167	70
37.10000	71
37.10833	71
37.11667	71
37.12500	72
37.13333	73
37.14167	73
37.15000	73
37.15833	72
37.16667	71
37.17500	69
37.18333	68
37.19167	66
37.20000	66
37.20833	67
37.21667	70
37.22500	73
37.23333	78
37.24167	83
37.25000	86
37.25833	88
37.26667	86
37.27500	81
37.28333	74
37.29167	68
37.30000	63
37.30833	61
37.31667	61
37.32500	64
37.33333	66
37.34167	67
37.35000	66
37.35833	63
37.36667	59
37.37500	56
37.38333	54
37.39167	54
37.40000	56
37.40833	59
37.41667	62
37.42500	66
37.43333	69
37.44167	72
37.45000	74
37.45833	73
37.46667	72
37.47500	69
37.48333	66
37.49167	63
37.50000	61
37.50833	59
37.51667	59
37.52500	61
37.53333	63
37.54167	66
37.55000	68
37.55833	71
37.56667	73
37.57500	75
37.58333	75
37.59167	75
37.60000	73
37.60833	70
37.61667	66
37.62500	62
37.63333	58
37.64167	55
37.65000	54
37.65833	55
37.66667	57
37.67500	59
37.68333	60
37.69167	61
37.70000	61
37.70833	60
37.71667	60
37.72500	59
37.73333	56
37.74167	51
37.75000	48
37.75833	48
37.76667	51
37.77500	56
37.78333	60
37.79167	63
37.80000	63
37.80833	63
37.81667	63
37.82500	64
37.83333	65
37.84167	66
37.85000	66
37.85833	66
37.86667	66
37.87500	66
37.88333	65
37.89167	64
37.90000	63
37.90833	61
37.91667	60
37.92500	57
37.93333	55
37.94167	54
37.95000	53
37.95833	53
37.96667	54
37.97500	55
37.98333	56
37.99167	57
38.00000	59
38.00833	60
38.01667	62
38.02500	63
38.03333	64
38.04167	63
38.05000	62
38.05833	59
38.06667	55
38.07500	51
38.08333	48
38.09167	48
38.10000	51
38.10833	55
38.11667	58
38.12500	60
38.13333	60
38.14167	58
38.15000	56
38.15833	55
38.16667	55
38.17500	53
38.18333	51
38.19167	48
38.20000	45
38.20833	44
38.21667	44
38.22500	46
38.23333	49
38.24167	53
38.25000	57
38.25833	60
38.26667	62
38.27500	64
38.28333	63
38.29167	63
38.30000	61
38.30833	60
38.31667	58
38.32500	56
38.33333	54
38.34167	53
38.35000	51
38.35833	52
38.36667	54
38.37500	57
38.38333	60
38.39167	63
38.40000	65
38.40833	64
38.41667	62
38.42500	58
38.43333	54
38.44167	52
38.45000	50
38.45833	51
38.46667	52
38.47500	51
38.48333	49
38.49167	46
38.50000	41
38.50833	36
38.51667	33
38.52500	32
38.53333	33
38.54167	33
38.55000	33
38.55833	33
38.56667	34
38.57500	35
38.58333	38
38.59167	40
38.60000	41
38.60833	40
38.61667	40
38.62500	40
38.63333	40
38.64167	42
38.65000	43
38.65833	44
38.66667	45
38.67500	46
38.68333	45
38.69167	44
38.70000	44
38.70833	44
38.71667	43
38.72500	42
38.73333	39
38.74167	37
38.75000	35
38.75833	33
38.76667	32
38.77500	30
38.78333	29
38.79167	27
38.80000	27
38.80833	28
38.81667	30
38.82500	31
38.83333	31
38.84167	29
38.85000	27
38.85833	26
38.86667	26
38.87500	27
38.88333	28
38.89167	29
38.90000	30
38.90833	31
38.91667	32
38.92500	30
38.93333	28
38.94167	25
38.95000	24
38.95833	25
38.96667	27
38.97500	31
38.98333	35
38.99167	40
39.00000	45
39.00833	47
39.01667	47
39.02500	44
39.03333	38
39.04167	31
39.05000	25
39.05833	22
39.06667	21
39.07500	23
39.08333	26
39.09167	29
39.10000	32
39.10833	36
39.11667	40
39.12500	44
39.13333	45
39.14167	45
39.15000	43
39.15833	41
39.16667	40
39.17500	41
39.18333	42
39.19167	42
39.20000	41
39.20833	39
39.21667	37
39.22500	35
39.23333	34
39.24167	34
39.25000	35
39.25833	35
39.26667	36
39.27500	38
39.28333	40
39.29167	41
39.30000	40
39.30833	37
39.31667	34
39.32500	31
39.33333	29
39.34167	30
39.35000	31
39.35833	32
39.36667	32
39.37500	33
39.38333	35
39.39167	36
39.40000	36
39.40833	34
39.41667	31
39.42500	27
39.43333	25
39.44167	25
39.45000	26
39.45833	26
39.46667	24
39.47500	22
39.48333	19
39.49167	18
39.50000	18
39.50833	20
39.51667	24
39.52500	30
39.53333	35
39.54167	40
39.55000	43
39.55833	44
39.56667	43
39.57500	41
39.58333	37
39.59167	33
39.60000	28
39.60833	24
39.61667	22
39.62500	22
39.63333	23
39.64167	26
39.65000	29
39.65833	31
39.66667	31
39.67500	32
39.68333	33
39.69167	33
39.70000	30
39.70833	27
39.71667	25
39.72500	23
39.73333	24
39.74167	27
39.75000	30
39.75833	30
39.76667	29
39.77500	27
39.78333	27
39.79167	28
39.80000	32
39.80833	35
39.81667	36
39.82500	36
39.83333	33
39.84167	30
39.85000	29
39.85833	28
39.86667	30
39.87500	33
39.88333	36
39.89167	38
39.90000	39
39.90833	40
39.91667	42
39.92500	45
39.93333	46
39.94167	47
39.95000	47
39.95833	46
39.96667	45
39.97500	44
39.98333	43
39.99167	41
40.00000	39
40.00833	36
40.01667	33
40.02500	33
40.03333	34
40.04167	38
40.05000	42
40.05833	46
40.06667	49
40.07500	51
40.08333	53
40.09167	54
40.10000	55
40.10833	58
40.11667	63
40.12500	68
40.13333	75
40.14167	82
40.15000	87
40.15833	91
40.16667	93
40.17500	95
40.18333	98
40.19167	100
40.20000	102
40.20833	105
40.21667	109
40.22500	114
40.23333	122
40.24167	131
40.25000	141
40.25833	150
40.26667	159
40.27500	167
40.28333	175
40.29167	182
40.30000	188
40.30833	194
40.31667	200
40.32500	207
40.33333	217
40.34167	230
40.35000	243
40.35833	255
40.36667	265
40.37500	272
40.38333	279
40.39167	287
40.40000	299
40.40833	314
40.41667	331
40.42500	350
40.43333	367
40.44167	385
40.45000	401
40.45833	417
40.46667	433
40.47500	450
40.48333	468
40.49167	485
40.50000	504
40.50833	522
40.51667	539
40.52500	556
40.53333	573
40.54167	591
40.55000	609
40.55833	629
40.56667	648
40.57500	669
40.58333	691
40.59167	713
40.60000	735
40.60833	755
40.61667	773
40.62500	790
40.63333	806
40.64167	822
40.65000	839
40.65833	860
40.66667	883
40.67500	910
40.68333	936
40.69167	959
40.70000	979
40.70833	997
40.71667	1012
40.72500	1028
40.73333	1044
40.74167	1062
40.75000	1079
40.75833	1096
40.76667	1114
40.77500	1131
40.78333	1149
40.79167	1168
40.80000	1186
40.80833	1202
40.81667	1216
40.82500	1228
40.83333	1236
40.84167	1241
40.85000	1246
40.85833	1253
40.86667	1262
40.87500	1272
40.88333	1282
40.89167	1292
40.90000	1300
40.90833	1307
40.91667	1313
40.92500	1318
40.93333	1321
40.94167	1322
40.95000	1321
40.95833	1319
40.96667	1318
40.97500	1318
40.98333	1320
40.99167	1322
41.00000	1322
41.00833	1319
41.01667	1314
41.02500	1308
41.03333	1303
41.04167	1299
41.05000	1295
41.05833	1290
41.06667	1286
41.07500	1281
41.08333	1275
41.09167	1268
41.10000	1261
41.10833	1254
41.11667	1247
41.12500	1238
41.13333	1229
41.14167	1217
41.15000	1203
41.15833	1186
41.16667	1170
41.17500	1154
41.18333	1140
41.19167	1126
41.20000	1113
41.20833	1100
41.21667	1086
41.22500	1073
41.23333	1058
41.24167	1042
41.25000	1025
41.25833	1007
41.26667	988
41.27500	969
41.28333	950
41.29167	932
41.30000	915
41.30833	898
41.31667	881
41.32500	865
41.33333	850
41.34167	835
41.35000	822
41.35833	809
41.36667	796
41.37500	782
41.38333	768
41.39167	752
41.40000	735
41.40833	719
41.41667	702
41.42500	686
41.43333	672
41.44167	658
41.45000	645
41.45833	630
41.46667	616
41.47500	601
41.48333	587
41.49167	573
41.50000	559
41.50833	547
41.51667	534
41.52500	522
41.53333	510
41.54167	498
41.55000	484
41.55833	469
41.56667	453
41.57500	439
41.58333	426
41.59167	417
41.60000	411
41.60833	405
41.61667	397
41.62500	388
41.63333	377
41.64167	364
41.65000	352
41.65833	340
41.66667	330
41.67500	320
41.68333	311
41.69167	302
41.70000	293
41.70833	285
41.71667	277
41.72500	270
41.73333	262
41.74167	254
41.75000	247
41.75833	239
41.76667	231
41.77500	224
41.78333	217
41.79167	210
41.80000	203
41.80833	198
41.81667	192
41.82500	187
41.83333	180
41.84167	173
41.85000	166
41.85833	161
41.86667	157
41.87500	154
41.88333	150
41.89167	146
41.90000	142
41.90833	139
41.91667	136
41.92500	134
41.93333	132
41.94167	128
41.95000	124
41.95833	121
41.96667	117
41.97500	113
41.98333	108
41.99167	104
42.00000	99
42.00833	95
42.01667	92
42.02500	90
42.03333	89
42.04167	88
42.05000	87
42.05833	85
42.06667	81
42.07500	77
42.08333	71
42.09167	65
42.10000	60
42.10833	56
42.11667	53
42.12500	51
42.13333	50
42.14167	50
42.15000	51
42.15833	51
42.16667	51
42.17500	51
42.18333	52
42.19167	52
42.20000	52
42.20833	51
42.21667	50
42.22500	50
42.23333	50
42.24167	51
42.25000	52
42.25833	50
42.26667	48
42.27500	46
42.28333	45
42.29167	43
42.30000	42
42.30833	41
42.31667	39
42.32500	37
42.33333	35
42.34167	32
42.35000	30
42.35833	26
42.36667	21
42.37500	16
42.38333	12
42.39167	10
42.40000	10
42.40833	12
42.41667	15
42.42500	18
42.43333	20
42.44167	20
42.45000	20
42.45833	20
42.46667	21
42.47500	22
42.48333	22
42.49167	22
42.50000	22
42.50833	24
42.51667	27
42.52500	30
42.53333	31
42.54167	29
42.55000	26
42.55833	20
42.56667	14
42.57500	9
42.58333	7
42.59167	6
42.60000	7
42.60833	10
42.61667	13
42.62500	17
42.63333	19
42.64167	20
42.65000	18
42.65833	14
42.66667	9
42.67500	3
42.68333	-3
42.69167	-6
42.70000	-5
42.70833	-2
42.71667	3
42.72500	8
42.73333	11
42.74167	11
42.75000	10
42.75833	8
42.76667	7
42.77500	6
42.78333	6
42.79167	6
42.80000	8
42.80833	10
42.81667	14
42.82500	17
42.83333	18
42.84167	17
42.85000	15
42.85833	12
42.86667	9
42.87500	9
42.88333	11
42.89167	13
42.90000	14
42.90833	15
42.91667	15
42.92500	16
42.93333	18
42.94167	20
42.95000	22
42.95833	23
42.96667	24
42.97500	22
42.98333	19
42.99167	14
43.00000	8
43.00833	3
43.01667	-0
43.02500	-1
43.03333	-1
43.04167	0
43.05000	1
43.05833	-1
43.06667	-3
43.07500	-5
43.08333	-7
43.09167	-7
43.10000	-5
43.10833	-2
43.11667	1
43.12500	4
43.13333	6
43.14167	9
43.15000	10
43.15833	11
43.16667	12
43.17500	12
43.18333	10
43.19167	8
43.20000	7
43.20833	6
43.21667	5
43.22500	5
43.23333	7
43.24167	8
43.25000	10
43.25833	12
43.26667	13
43.27500	14
43.28333	13
43.29167	12
43.30000	12
43.30833	11
43.31667	11
43.32500	10
43.33333	7
43.34167	4
43.35000	1
43.35833	-2
43.36667	-3
43.37500	-4
43.38333	-4
43.39167	-2
43.40000	-1
43.40833	0
43.41667	0
43.42500	-2
43.43333	-5
43.44167	-8
43.45000	-10
43.45833	-10
43.46667	-8
43.47500	-6
43.48333	-5
43.49167	-4
43.50000	-5
43.50833	-6
43.51667	-6
43.52500	-6
43.53333	-6
43.54167	-6
43.55000	-8
43.55833	-10
43.56667	-11
43.57500	-12
43.58333	-13
43.59167	-12
43.60000	-9
43.60833	-4
43.61667	0
43.62500	5
43.63333	8
43.64167	8
43.65000	8
43.65833	8
43.66667	8
43.67500	6
43.68333	2
43.69167	-1
43.70000	-4
43.70833	-5
43.71667	-5
43.72500	-4
43.73333	-4
43.74167	-6
43.75000	-9
43.75833	-11
43.76667	-12
43.77500	-14
43.78333	-16
43.79167	-19
43.80000	-20
43.80833	-21
43.81667	-18
43.82500	-14
43.83333	-9
43.84167	-5
43.85000	-1
43.85833	1
43.86667	4
43.87500	6
43.88333	8
43.89167	10
43.90000	10
43.90833	8
43.91667	6
43.92500	3
43.93333	2
43.94167	1
43.95000	1
43.95833	3
43.96667	5
43.97500	8
43.98333	11
43.99167	12
44.00000	11
44.00833	8
44.01667	3
44.02500	-0
44.03333	-1
44.04167	2
44.05000	4
44.05833	5
44.06667	4
44.07500	1
44.08333	-3
44.09167	-6
44.10000	-7
44.10833	-7
44.11667	-8
44.12500	-9
44.13333	-12
44.14167	-15
44.15000	-17
44.15833	-16
44.16667	-12
44.17500	-8
44.18333	-3
44.19167	1
44.20000	5
44.20833	7
44.21667	8
44.22500	7
44.23333	5
44.24167	2
44.25000	-2
44.25833	-8
44.26667	-14
44.27500	-18
44.28333	-20
44.29167	-22
44.30000	-22
44.30833	-21
44.31667	-22
44.32500	-22
44.33333	-18
44.34167	-11
44.35000	-3
44.35833	3
44.36667	4
44.37500	2
44.38333	-2
44.39167	-6
44.40000	-8
44.40833	-9
44.41667	-8
44.42500	-5
44.43333	-2
44.44167	2
44.45000	5
44.45833	7
44.46667	8
44.47500	5
44.48333	1
44.49167	-5
44.50000	-11
44.50833	-16
44.51667	-18
44.52500	-18
44.53333	-18
44.54167	-16
44.55000	-15
44.55833	-14
44.56667	-12
44.57500	-12
44.58333	-13
44.59167	-13
44.60000	-14
44.60833	-15
44.61667	-15
44.62500	-13
44.63333	-11
44.64167	-10
44.65000	-10
44.65833	-11
44.66667	-13
44.67500	-16
44.68333	-18
44.69167	-19
44.70000	-18
44.70833	-16
44.71667	-13
44.72500	-12
44.73333	-13
44.74167	-16
44.75000	-19
44.75833	-21
44.76667	-21
44.77500	-19
44.78333	-17
44.79167	-14
44.80000	-13
44.80833	-13
44.81667	-14
44.82500	-16
44.83333	-18
44.84167	-18
44.85000	-16
44.85833	-13
44.86667	-10
44.87500	-8
44.88333	-7
44.89167	-8
44.90000	-8
44.90833	-9
44.91667	-12
44.92500	-15
44.93333	-17
44.94167	-18
44.95000	-16
44.95833	-14
44.96667	-13
44.97500	-12
44.98333	-13
44.99167	-14
45.00000	-13
45.00833	-11
45.01667	-8
45.02500	-5
45.03333	-4
45.04167	-5
45.05000	-8
45.05833	-12
45.06667	-16
45.07500	-17
45.08333	-17
45.09167	-15
45.10000	-14
45.10833	-14
45.11667	-14
45.12500	-15
45.13333	-15
45.14167	-14
45.15000	-13
45.15833	-12
45.16667	-12
45.17500	-13
45.18333	-15
45.19167	-16
45.20000	-15
45.20833	-13
45.21667	-11
45.22500	-8
45.23333	-5
45.24167	-5
45.25000	-5
45.25833	-5
45.26667	-5
45.27500	-7
45.28333	-9
45.29167	-11
45.30000	-10
45.30833	-10
45.31667	-9
45.32500	-9
45.33333	-8
45.34167	-6
45.35000	-3
45.35833	1
45.36667	4
45.37500	7
45.38333	7
45.39167	8
45.40000	8
45.40833	7
45.41667	5
45.42500	2
45.43333	0
45.44167	-2
45.45000	-3
45.45833	-4
45.46667	-5
45.47500	-8
45.48333	-10
45.49167	-11
45.50000	-11
45.50833	-11
45.51667	-12
45.52500	-13
45.53333	-13
45.54167	-12
45.55000	-11
45.55833	-9
45.56667	-8
45.57500	-6
45.58333	-5
45.59167	-2
45.60000	-0
45.60833	2
45.61667	3
45.62500	2
45.63333	-0
45.64167	-3
45.65000	-6
45.65833	-9
45.66667	-11
45.67500	-11
45.68333	-10
45.69167	-8
45.70000	-5
45.70833	-3
45.71667	-1
45.72500	-2
45.73333	-3
45.74167	-4
45.75000	-4
45.75833	-0
45.76667	4
45.77500	6
45.78333	7
45.79167	4
45.80000	0
45.80833	-3
45.81667	-5
45.82500	-5
45.83333	-6
45.84167	-7
45.85000	-10
45.85833	-12
45.86667	-14
45.87500	-16
45.88333	-16
45.89167	-15
45.90000	-14
45.90833	-13
45.91667	-12
45.92500	-13
45.93333	-14
45.94167	-16
45.95000	-17
45.95833	-16
45.96667	-14
45.97500	-12
45.98333	-9
45.99167	-7
46.00000	-5
46.00833	-4
46.01667	-4
46.02500	-5
46.03333	-5
46.04167	-5
46.05000	-5
46.05833	-5
46.06667	-5
46.07500	-3
46.08333	-1
46.09167	1
46.10000	1
46.10833	-1
46.11667	-5
46.12500	-10
46.13333	-12
46.14167	-13
46.15000	-12
46.15833	-11
46.16667	-10
46.17500	-9
46.18333	-9
46.19167	-9
46.20000	-11
46.20833	-13
46.21667	-17
46.22500	-20
46.23333	-21
46.24167	-18
46.25000	-16
46.25833	-14
46.26667	-15
46.27500	-16
46.28333	-18
46.29167	-17
46.30000	-15
46.30833	-13
46.31667	-13
46.32500	-16
46.33333	-20
46.34167	-25
46.35000	-28
46.35833	-27
46.36667	-24
46.37500	-20
46.38333	-17
46.39167	-16
46.40000	-15
46.40833	-14
46.41667	-12
46.42500	-10
46.43333	-9
46.44167	-11
46.45000	-15
46.45833	-20
46.46667	-23
46.47500	-24
46.48333	-22
46.49167	-17
46.50000	-10
46.50833	-4
46.51667	0
46.52500	2
46.53333	1
46.54167	-2
46.55000	-7
46.55833	-11
46.56667	-14
46.57500	-14
46.58333	-13
46.59167	-13
46.60000	-13
46.60833	-15
46.61667	-17
46.62500	-18
46.63333	-19
46.64167	-20
46.65000	-21
46.65833	-24
46.66667	-27
46.67500	-28
46.68333	-27
46.69167	-25
46.70000	-22
46.70833	-18
46.71667	-14
46.72500	-12
46.73333	-10
46.74167	-11
46.75000	-13
46.75833	-17
46.76667	-21
46.77500	-22
46.78333	-22
46.79167	-21
46.80000	-20
46.80833	-19
46.81667	-20
46.82500	-21
46.83333	-20
46.84167	-18
46.85000	-16
46.85833	-13
46.86667	-11
46.87500	-9
46.88333	-7
46.89167	-6
46.90000	-6
46.90833	-6
46.91667	-6
46.92500	-7
46.93333	-7
46.94167	-6
46.95000	-6
46.95833	-6
46.96667	-8
46.97500	-9
46.98333	-11
46.99167	-14
47.00000	-18
47.00833	-20
47.01667	-22
47.02500	-21
47.03333	-20
47.04167	-19
47.05000	-18
47.05833	-16
47.06667	-15
47.07500	-13
47.08333	-11
47.09167	-9
47.10000	-9
47.10833	-10
47.11667	-13
47.12500	-15
47.13333	-17
47.14167	-18
47.15000	-18
47.15833	-18
47.16667	-16
47.17500	-13
47.18333	-9
47.19167	-5
47.20000	-2
47.20833	-1
47.21667	-3
47.22500	-7
47.23333	-10
47.24167	-13
47.25000	-15
47.25833	-17
47.26667	-18
47.27500	-19
47.28333	-19
47.29167	-18
47.30000	-16
47.30833	-14
47.31667	-14
47.32500	-16
47.33333	-17
47.34167	-19
47.35000	-19
47.35833	-17
47.36667	-15
47.37500	-13
47.38333	-13
47.39167	-13
47.40000	-13
47.40833	-14
47.41667	-14
47.42500	-12
47.43333	-9
47.44167	-4
47.45000	0
47.45833	3
47.46667	4
47.47500	1
47.48333	-3
47.49167	-6
47.50000	-8
47.50833	-9
47.51667	-12
47.52500	-17
47.53333	-23
47.54167	-28
47.55000	-30
47.55833	-30
47.56667	-29
47.57500	-28
47.58333	-28
47.59167	-29
47.60000	-30
47.60833	-30
47.61667	-28
47.62500	-24
47.63333	-19
47.64167	-15
47.65000	-11
47.65833	-9
47.66667	-8
47.67500	-11
47.68333	-16
47.69167	-22
47.70000	-28
47.70833	-32
47.71667	-33
47.72500	-33
47.73333	-31
47.74167	-29
47.75000	-27
47.75833	-26
47.76667	-25
47.77500	-23
47.78333	-20
47.79167	-17
47.80000	-14
47.80833	-12
47.81667	-10
47.82500	-9
47.83333	-9
47.84167	-9
47.85000	-10
47.85833	-13
47.86667	-16
47.87500	-19
47.88333	-22
47.89167	-25
47.90000	-26
47.90833	-24
47.91667	-21
47.92500	-16
47.93333	-13
47.94167	-11
47.95000	-12
47.95833	-14
47.96667	-17
47.97500	-20
47.98333	-22
47.99167	-25
48.00000	-28
48.00833	-30
48.01667	-30
48.02500	-27
48.03333	-23
48.04167	-18
48.05000	-12
48.05833	-6
48.06667	-1
48.07500	1
48.08333	2
48.09167	-0
48.10000	-4
48.10833	-8
48.11667	-10
48.12500	-11
48.13333	-12
48.14167	-15
48.15000	-18
48.15833	-20
48.16667	-21
48.17500	-21
48.18333	-18
48.19167	-15
48.20000	-12
48.20833	-10
48.21667	-9
48.22500	-9
48.23333	-10
48.24167	-11
48.25000	-12
48.25833	-13
48.26667	-12
48.27500	-12
48.28333	-13
48.29167	-16
48.30000	-21
48.30833	-25
48.31667	-28
48.32500	-29
48.33333	-26
48.34167	-23
48.35000	-19
48.35833	-15
48.36667	-11
48.37500	-8
48.38333	-6
48.39167	-6
48.40000	-7
48.40833	-9
48.41667	-10
48.42500	-12
48.43333	-12
48.44167	-12
48.45000	-12
48.45833	-12
48.46667	-13
48.47500	-14
48.48333	-15
48.49167	-16
48.50000	-15
48.50833	-14
48.51667	-12
48.52500	-10
48.53333	-8
48.54167	-8
48.55000	-10
48.55833	-14
48.56667	-18
48.57500	-21
48.58333	-24
48.59167	-24
48.60000	-23
48.60833	-21
48.61667	-19
48.62500	-18
48.63333	-17
48.64167	-17
48.65000	-18
48.65833	-19
48.66667	-20
48.67500	-23
48.68333	-26
48.69167	-30
48.70000	-33
48.70833	-35
48.71667	-32
48.72500	-28
48.73333	-24
48.74167	-21
48.75000	-21
48.75833	-22
48.76667	-24
48.77500	-25
48.78333	-25
48.79167	-26
48.80000	-27
48.80833	-30
48.81667	-32
48.82500	-33
48.83333	-33
48.84167	-31
48.85000	-29
48.85833	-27
48.86667	-25
48.87500	-26
48.88333	-27
48.89167	-30
48.90000	-32
48.90833	-34
48.91667	-33
48.92500	-32
48.93333	-33
48.94167	-35
48.95000	-36
48.95833	-36
48.96667	-34
48.97500	-31
48.98333	-29
48.99167	-29
49.00000	-31
49.00833	-33
49.01667	-33
49.02500	-31
49.03333	-29
49.04167	-28
49.05000	-28
49.05833	-30
49.06667	-32
49.07500	-33
49.08333	-34
49.09167	-34
49.10000	-32
49.10833	-28
49.11667	-23
49.12500	-19
49.13333	-16
49.14167	-14
49.15000	-13
49.15833	-13
49.16667	-14
49.17500	-15
49.18333	-18
49.19167	-22
49.20000	-26
49.20833	-29
49.21667	-30
49.22500	-29
49.23333	-28
49.24167	-27
49.25000	-24
49.25833	-21
49.26667	-18
49.27500	-16
49.28333	-16
49.29167	-17
49.30000	-18
49.30833	-20
49.31667	-21
49.32500	-23
49.33333	-26
49.34167	-29
49.35000	-32
49.35833	-33
49.36667	-31
49.37500	-29
49.38333	-27
49.39167	-25
49.40000	-24
49.40833	-23
49.41667	-22
49.42500	-20
49.43333	-19
49.44167	-19
49.45000	-19
49.45833	-21
49.46667	-24
49.47500	-27
49.48333	-29
49.49167	-31
49.50000	-31
49.50833	-31
49.51667	-31
49.52500	-31
49.53333	-32
49.54167	-33
49.55000	-34
49.55833	-35
49.56667	-34
49.57500	-32
49.58333	-30
49.59167	-29
49.60000	-30
49.60833	-32
49.61667	-34
49.62500	-36
49.63333	-39
49.64167	-40
49.65000	-41
49.65833	-40
49.66667	-37
49.67500	-31
49.68333	-24
49.69167	-18
49.70000	-14
49.70833	-13
49.71667	-14
49.72500	-17
49.73333	-19
49.74167	-20
49.75000	-20
49.75833	-20
49.76667	-21
49.77500	-23
49.78333	-25
49.79167	-27
49.80000	-29
49.80833	-31
49.81667	-32
49.82500	-33
49.83333	-33
49.84167	-32
49.85000	-29
49.85833	-24
49.86667	-19
49.87500	-13
49.88333	-9
49.89167	-6
49.90000	-6
49.90833	-8
49.91667	-11
49.92500	-15
49.93333	-18
49.94167	-19
49.95000	-20
49.95833	-19
49.96667	-20
49.97500	-22
49.98333	-27
49.99167	-31
50.00000	-35
50.00833	-36
50.01667	-33
50.02500	-28
50.03333	-22
50.04167	-17
50.05000	-14
50.05833	-12
50.06667	-12
50.07500	-13
50.08333	-16
50.09167	-19
50.10000	-22
50.10833	-24
50.11667	-26
50.12500	-27
50.13333	-26
50.14167	-23
50.15000	-20
50.15833	-19
50.16667	-19
50.17500	-20
50.18333	-23
50.19167	-25
50.20000	-26
50.20833	-25
50.21667	-23
50.22500	-20
50.23333	-16
50.24167	-12
50.25000	-10
50.25833	-9
50.26667	-9
50.27500	-7
50.28333	-5
50.29167	-3
50.30000	-3
50.30833	-5
50.31667	-10
50.32500	-14
50.33333	-15
50.34167	-14
50.35000	-11
50.35833	-7
50.36667	-4
50.37500	-2
50.38333	-1
50.39167	-0
50.40000	0
50.40833	1
50.41667	2
50.42500	3
50.43333	3
50.44167	2
50.45000	0
50.45833	-1
50.46667	-0
50.47500	4
50.48333	9
50.49167	16
50.50000	22
50.50833	26
50.51667	28
50.52500	28
50.53333	27
50.54167	27
50.55000	27
50.55833	27
50.56667	28
50.57500	30
50.58333	34
50.59167	38
50.60000	43
50.60833	47
50.61667	49
50.62500	50
50.63333	52
50.64167	53
50.65000	54
50.65833	55
50.66667	53
50.67500	50
50.68333	45
50.69167	42
50.70000	38
50.70833	37
50.71667	37
50.72500	38
50.73333	40
50.74167	43
50.75000	46
50.75833	50
50.76667	53
50.77500	54
50.78333	54
50.79167	54
50.80000	55
50.80833	57
50.81667	59
50.82500	59
50.83333	58
50.84167	54
50.85000	50
50.85833	49
50.86667	49
50.87500	51
50.88333	53
50.89167	54
50.90000	54
50.90833	52
50.91667	51
50.92500	51
50.93333	52
50.94167	57
50.95000	62
50.95833	67
50.96667	72
50.97500	76
50.98333	78
50.99167	80
51.00000	80
51.00833	79
51.01667	76
51.02500	72
51.03333	68
51.04167	65
51.05000	63
51.05833	63
51.06667	63
51.07500	64
51.08333	65
51.09167	66
51.10000	66
51.10833	68
51.11667	71
51.12500	75
51.13333	78
51.14167	79
51.15000	77
51.15833	74
51.16667	72
51.17500	71
51.18333	72
51.19167	74
51.20000	74
51.20833	73
51.21667	71
51.22500	69
51.23333	68
51.24167	70
51.25000	72
51.25833	73
51.26667	72
51.27500	68
51.28333	63
51.29167	58
51.30000	54
51.30833	51
51.31667	51
51.32500	52
51.33333	54
51.34167	56
51.35000	58
51.35833	58
51.36667	56
51.37500	55
51.38333	54
51.39167	53
51.40000	54
51.40833	55
51.41667	55
51.42500	54
51.43333	52
51.44167	51
51.45000	48
51.45833	44
51.46667	39
51.47500	34
51.48333	29
51.49167	27
51.50000	27
51.50833	30
51.51667	33
51.52500	36
51.53333	37
51.54167	35
51.55000	31
51.55833	27
51.56667	23
51.57500	20
51.58333	18
51.59167	17
51.60000	15
51.60833	13
51.61667	11
51.62500	10
51.63333	10
51.64167	11
51.65000	13
51.65833	15
51.66667	15
51.67500	16
51.68333	15
51.69167	15
51.70000	14
51.70833	13
51.71667	11
51.72500	8
51.73333	4
51.74167	0
51.75000	-3
51.75833	-5
51.76667	-5
51.77500	-5
51.78333	-3
51.79167	-2
51.80000	0
51.80833	3
51.81667	5
51.82500	7
51.83333	8
51.84167	7
51.85000	4
51.85833	-1
51.86667	-6
51.87500	-12
51.88333	-17
51.89167	-19
51.90000	-17
51.90833	-14
51.91667	-10
51.92500	-5
51.93333	-0
51.94167	4
51.95000	6
51.95833	6
51.96667	4
51.97500	-0
51.98333	-5
51.99167	-10
52.00000	-14
52.00833	-15
52.01667	-15
52.02500	-13
52.03333	-12
52.04167	-11
52.05000	-12
52.05833	-13
52.06667	-13
52.07500	-11
52.08333	-10
52.09167	-10
52.10000	-12
52.10833	-15
52.11667	-18
52.12500	-20
52.13333	-20
52.14167	-19
52.15000	-18
52.15833	-18
52.16667	-20
52.17500	-22
52.18333	-25
52.19167	-28
52.20000	-30
52.20833	-30
52.21667	-28
52.22500	-25
52.23333	-22
52.24167	-21
52.25000	-22
52.25833	-25
52.26667	-29
52.27500	-32
52.28333	-33
52.29167	-33
52.30000	-32
52.30833	-30
52.31667	-28
52.32500	-27
52.33333	-26
52.34167	-26
52.35000	-27
52.35833	-29
52.36667	-30
52.37500	-31
52.38333	-30
52.39167	-28
52.40000	-26
52.40833	-24
52.41667	-23
52.42500	-23
52.43333	-23
52.44167	-24
52.45000	-25
52.45833	-27
52.46667	-29
52.47500	-28
52.48333	-26
52.49167	-22
52.50000	-17
52.50833	-13
52.51667	-12
52.52500	-14
52.53333	-18
52.54167	-22
52.55000	-25
52.55833	-27
52.56667	-27
52.57500	-26
52.58333	-24
52.59167	-24
52.60000	-26
52.60833	-30
52.61667	-35
52.62500	-39
52.63333	-40
52.64167	-36
52.65000	-30
52.65833	-23
52.66667	-17
52.67500	-13
52.68333	-11
52.69167	-10
52.70000	-10
52.70833	-11
52.71667	-14
52.72500	-17
52.73333	-22
52.74167	-27
52.75000	-31
52.75833	-35
52.76667	-38
52.77500	-39
52.78333	-39
52.79167	-36
52.80000	-32
52.80833	-29
52.81667	-27
52.82500	-26
52.83333	-26
52.84167	-28
52.85000	-28
52.85833	-27
52.86667	-25
52.87500	-23
52.88333	-21
52.89167	-19
52.90000	-19
52.90833	-19
52.91667	-20
52.92500	-21
52.93333	-23
52.94167	-26
52.95000	-31
52.95833	-38
52.96667	-43
52.97500	-43
52.98333	-40
52.99167	-35
53.00000	-29
53.00833	-26
53.01667	-24
53.02500	-24
53.03333	-25
53.04167	-25
53.05000	-25
53.05833	-27
53.06667	-28
53.07500	-27
53.08333	-24
53.09167	-21
53.10000	-17
53.10833	-15
53.11667	-15
53.12500	-18
53.13333	-21
53.14167	-23
53.15000	-25
53.15833	-26
53.16667	-26
53.17500	-27
53.18333	-28
53.19167	-29
53.20000	-29
53.20833	-28
53.21667	-27
53.22500	-27
53.23333	-26
53.24167	-26
53.25000	-25
53.25833	-21
53.26667	-16
53.27500	-12
53.28333	-9
53.29167	-8
53.30000	-11
53.30833	-15
53.31667	-19
53.32500	-21
53.33333	-21
53.34167	-19
53.35000	-17
53.35833	-13
53.36667	-11
53.37500	-10
53.38333	-12
53.39167	-16
53.40000	-22
53.40833	-26
53.41667	-27
53.42500	-26
53.43333	-23
53.44167	-19
53.45000	-17
53.45833	-16
53.46667	-16
53.47500	-17
53.48333	-16
53.49167	-15
53.50000	-12
53.50833	-7
53.51667	-2
53.52500	3
53.53333	7
53.54167	8
53.55000	7
53.55833	5
53.56667	3
53.57500	2
53.58333	2
53.59167	3
53.60000	3
53.60833	4
53.61667	5
53.62500	7
53.63333	8
53.64167	10
53.65000	12
53.65833	13
53.66667	15
53.67500	17
53.68333	20
53.69167	22
53.70000	25
53.70833	29
53.71667	32
53.72500	37
53.73333	42
53.74167	48
53.75000	52
53.75833	54
53.76667	54
53.77500	53
53.78333	51
53.79167	53
53.80000	58
53.80833	66
53.81667	74
53.82500	80
53.83333	84
53.84167	84
53.85000	84
53.85833	86
53.86667	89
53.87500	94
53.88333	99
53.89167	103
53.90000	106
53.90833	108
53.91667	111
53.92500	115
53.93333	121
53.94167	129
53.95000	139
53.95833	149
53.96667	157
53.97500	162
53.98333	165
53.99167	166
54.00000	166
54.00833	168
54.01667	171
54.02500	177
54.03333	185
54.04167	194
54.05000	202
54.05833	209
54.06667	216
54.07500	222
54.08333	230
54.09167	240
54.10000	250
54.10833	257
54.11667	261
54.12500	263
54.13333	264
54.14167	267
54.15000	272
54.15833	279
54.16667	287
54.17500	296
54.18333	305
54.19167	315
54.20000	325
54.20833	336
54.21667	346
54.22500	356
54.23333	366
54.24167	375
54.25000	382
54.25833	389
54.26667	394
54.27500	400
54.28333	405
54.29167	412
54.30000	419
54.30833	427
54.31667	436
54.32500	445
54.33333	455
54.34167	466
54.35000	477
54.35833	489
54.36667	502
54.37500	513
54.38333	522
54.39167	531
54.40000	540
54.40833	550
54.41667	560
54.42500	570
54.43333	580
54.44167	590
54.45000	599
54.45833	608
54.46667	616
54.47500	625
54.48333	633
54.49167	640
54.50000	648
54.50833	658
54.51667	669
54.52500	682
54.53333	695
54.54167	708
54.55000	720
54.55833	731
54.56667	741
54.57500	749
54.58333	756
54.59167	763
54.60000	770
54.60833	778
54.61667	789
54.62500	799
54.63333	809
54.64167	819
54.65000	827
54.65833	837
54.66667	846
54.67500	856
54.68333	865
54.69167	875
54.70000	885
54.70833	894
54.71667	902
54.72500	910
54.73333	920
54.74167	929
54.75000	940
54.75833	950
54.76667	958
54.77500	963
54.78333	966
54.79167	970
54.80000	976
54.80833	983
54.81667	992
54.82500	1002
54.83333	1013
54.84167	1022
54.85000	1030
54.85833	1037
54.86667	1040
54.87500	1042
54.88333	1042
54.89167	1044
54.90000	1049
54.90833	1055
54.91667	1064
54.92500	1073
54.93333	1082
54.94167	1089
54.95000	1095
54.95833	1099
54.96667	1103
54.97500	1108
54.98333	1115
54.99167	1122
55.00000	1129
55.00833	1133
55.01667	1136
55.02500	1137
55.03333	1137
55.04167	1140
55.05000	1144
55.05833	1149
55.06667	1154
55.07500	1158
55.08333	1161
55.09167	1162
55.10000	1160
55.10833	1159
55.11667	1158
55.12500	1158
55.13333	1160
55.14167	1164
55.15000	1167
55.15833	1169
55.16667	1170
55.17500	1173
55.18333	1176
55.19167	1179
55.20000	1181
55.20833	1182
55.21667	1180
55.22500	1178
55.23333	1175
55.24167	1172
55.25000	1170
55.25833	1169
55.26667	1170
55.27500	1170
55.28333	1172
55.29167	1173
55.30000	1173
55.30833	1171
55.31667	1169
55.32500	1165
55.33333	1161
55.34167	1155
55.35000	1151
55.35833	1148
55.36667	1146
55.37500	1144
55.38333	1142
55.39167	1141
55.40000	1140
55.40833	1140
55.41667	1139
55.42500	1137
55.43333	1132
55.44167	1126
55.45000	1119
55.45833	1113
55.46667	1107
55.47500	1103
55.48333	1101
55.49167	1100
55.50000	1098
55.50833	1096
55.51667	1092
55.52500	1086
55.53333	1080
55.54167	1073
55.55000	1066
55.55833	1060
55.56667	1054
55.57500	1045
55.58333	1036
55.59167	1028
55.60000	1021
55.60833	1016
55.61667	1015
55.62500	1015
55.63333	1014
55.64167	1012
55.65000	1007
55.65833	1001
55.66667	995
55.67500	991
55.68333	988
55.69167	986
55.70000	984
55.70833	980
55.71667	975
55.72500	967
55.73333	958
55.74167	947
55.75000	937
55.75833	928
55.76667	920
55.77500	915
55.78333	910
55.79167	907
55.80000	904
55.80833	900
55.81667	896
55.82500	890
55.83333	885
55.84167	879
55.85000	873
55.85833	867
55.86667	859
55.87500	851
55.88333	844
55.89167	837
55.90000	833
55.90833	829
55.91667	826
55.92500	822
55.93333	820
55.94167	817
55.95000	814
55.95833	809
55.96667	803
55.97500	795
55.98333	786
55.99167	779
56.00000	775
56.00833	770
56.01667	766
56.02500	762
56.03333	757
56.04167	752
56.05000	748
56.05833	744
56.06667	740
56.07500	736
56.08333	732
56.09167	727
56.10000	721
56.10833	713
56.11667	702
56.12500	690
56.13333	680
56.14167	672
56.15000	667
56.15833	663
56.16667	659
56.17500	655
56.18333	649
56.19167	643
56.20000	639
56.20833	636
56.21667	634
56.22500	631
56.23333	628
56.24167	624
56.25000	619
56.25833	613
56.26667	608
56.27500	605
56.28333	602
56.29167	600
56.30000	597
56.30833	593
56.31667	589
56.32500	584
56.33333	577
56.34167	570
56.35000	564
56.35833	559
56.36667	555
56.37500	553
56.38333	549
56.39167	545
56.40000	538
56.40833	532
56.41667	526
56.42500	520
56.43333	515
56.44167	510
56.45000	505
56.45833	500
56.46667	495
56.47500	490
56.48333	485
56.49167	478
56.50000	470
56.50833	463
56.51667	457
56.52500	451
56.53333	447
56.54167	444
56.55000	441
56.55833	440
56.56667	438
56.57500	436
56.58333	434
56.59167	432
56.60000	428
56.60833	425
56.61667	423
56.62500	420
56.63333	417
56.64167	411
56.65000	404
56.65833	396
56.66667	389
56.67500	384
56.68333	383
56.69167	383
56.70000	383
56.70833	382
56.71667	379
56.72500	373
56.73333	368
56.74167	364
56.75000	361
56.75833	359
56.76667	358
56.77500	357
56.78333	357
56.79167	356
56.80000	354
56.80833	350
56.81667	345
56.82500	339
56.83333	333
56.84167	328
56.85000	325
56.85833	323
56.86667	322
56.87500	320
56.88333	316
56.89167	311
56.90000	306
56.90833	302
56.91667	299
56.92500	297
56.93333	293
56.94167	287
56.95000	281
56.95833	276
56.96667	274
56.97500	273
56.98333	275
56.99167	277
57.00000	278
57.00833	278
57.01667	274
57.02500	268
57.03333	263
57.04167	258
57.05000	257
57.05833	259
57.06667	261
57.07500	261
57.08333	257
57.09167	250
57.10000	243
57.10833	235
57.11667	229
57.12500	224
57.13333	220
57.14167	218
57.15000	217
57.15833	219
57.16667	223
57.17500	225
57.18333	225
57.19167	223
57.20000	220
57.20833	217
57.21667	214
57.22500	212
57.23333	211
57.24167	209
57.25000	206
57.25833	202
57.26667	197
57.27500	191
57.28333	185
57.29167	181
57.30000	180
57.30833	182
57.31667	185
57.32500	188
57.33333	189
57.34167	189
57.35000	189
57.35833	187
57.36667	186
57.37500	184
57.38333	183
57.39167	182
57.40000	181
57.40833	181
57.41667	182
57.42500	184
57.43333	184
57.44167	180
57.45000	174
57.45833	165
57.46667	156
57.47500	150
57.48333	144
57.49167	141
57.50000	141
57.50833	141
57.51667	142
57.52500	142
57.53333	142
57.54167	142
57.55000	142
57.55833	143
57.56667	143
57.57500	143
57.58333	142
57.59167	140
57.60000	139
57.60833	139
57.61667	139
57.62500	140
57.63333	142
57.64167	144
57.65000	145
57.65833	145
57.66667	143
57.67500	139
57.68333	134
57.69167	128
57.70000	123
57.70833	119
57.71667	115
57.72500	113
57.73333	112
57.74167	111
57.75000	110
57.75833	109
57.76667	108
57.77500	108
57.78333	110
57.79167	112
57.80000	113
57.80833	113
57.81667	112
57.82500	108
57.83333	106
57.84167	105
57.85000	104
57.85833	104
57.86667	104
57.87500	102
57.88333	98
57.89167	95
57.90000	91
57.90833	90
57.91667	91
57.92500	93
57.93333	94
57.94167	94
57.95000	92
57.95833	88
57.96667	85
57.97500	84
57.98333	85
57.99167	87
58.00000	87
58.00833	85
58.01667	82
58.02500	77
58.03333	72
58.04167	69
58.05000	66
58.05833	64
58.06667	65
58.07500	68
58.08333	72
58.09167	76
58.10000	77
58.10833	76
58.11667	70
58.12500	64
58.13333	59
58.14167	57
58.15000	57
58.15833	60
58.16667	63
58.17500	65
58.18333	66
58.19167	66
58.20000	66
58.20833	67
58.21667	68
58.22500	68
58.23333	67
58.24167	66
58.25000	65
58.25833	63
58.26667	60
58.27500	56
58.28333	52
58.29167	50
58.30000	48
58.30833	48
58.31667	48
58.32500	47
58.33333	47
58.34167	47
58.35000	48
58.35833	49
58.36667	50
58.37500	54
58.38333	58
58.39167	62
58.40000	67
58.40833	70
58.41667	73
58.42500	73
58.43333	72
58.44167	70
58.45000	67
58.45833	62
58.46667	56
58.47500	51
58.48333	46
58.49167	41
58.50000	38
58.50833	35
58.51667	33
58.52500	32
58.53333	33
58.54167	33
58.55000	34
58.55833	34
58.56667	34
58.57500	33
58.58333	33
58.59167	33
58.60000	32
58.60833	31
58.61667	31
58.62500	31
58.63333	32
58.64167	31
58.65000	30
58.65833	28
58.66667	27
58.67500	25
58.68333	25
58.69167	24
58.70000	25
58.70833	27
58.71667	30
58.72500	33
58.73333	34
58.74167	35
58.75000	34
58.75833	32
58.76667	30
58.77500	28
58.78333	26
58.79167	25
58.80000	24
58.80833	23
58.81667	22
58.82500	22
58.83333	22
58.84167	23
58.85000	25
58.85833	26
58.86667	27
58.87500	27
58.88333	26
58.89167	24
58.90000	22
58.90833	20
58.91667	20
58.92500	20
58.93333	20
58.94167	19
58.95000	19
58.95833	20
58.96667	23
58.97500	25
58.98333	27
58.99167	27
59.00000	24
59.00833	21
59.01667	17
59.02500	14
59.03333	11
59.04167	11
59.05000	11
59.05833	11
59.06667	12
59.07500	12
59.08333	12
59.09167	12
59.10000	10
59.10833	8
59.11667	4
59.12500	1
59.13333	-3
59.14167	-6
59.15000	-8
59.15833	-8
59.16667	-6
59.17500	-3
59.18333	1
59.19167	4
59.20000	7
59.20833	8
59.21667	6
59.22500	3
59.23333	-0
59.24167	-3
59.25000	-4
59.25833	-2
59.26667	2
59.27500	6
59.28333	10
59.29167	13
59.30000	14
59.30833	13
59.31667	11
59.32500	8
59.33333	5
59.34167	2
59.35000	-0
59.35833	-2
59.36667	-4
59.37500	-3
59.38333	-0
59.39167	4
59.40000	8
59.40833	13
59.41667	17
59.42500	19
59.43333	19
59.44167	16
59.45000	13
59.45833	10
59.46667	8
59.47500	6
59.48333	5
59.49167	4
59.50000	5
59.50833	6
59.51667	6
59.52500	6
59.53333	4
59.54167	0
59.55000	-3
59.55833	-4
59.56667	-5
59.57500	-4
59.58333	-3
59.59167	-1
59.60000	2
59.60833	5
59.61667	7
59.62500	8
59.63333	6
59.64167	0
59.65000	-6
59.65833	-12
59.66667	-15
59.67500	-13
59.68333	-9
59.69167	-5
59.70000	-1
59.70833	2
59.71667	3
59.72500	2
59.73333	-0
59.74167	-3
59.75000	-5
59.75833	-5
59.76667	-4
59.77500	-2
59.78333	-0
59.79167	0
59.80000	-1
59.80833	-2
59.81667	-1
59.82500	1
59.83333	2
59.84167	1
59.85000	-3
59.85833	-9
59.86667	-16
59.87500	-23
59.88333	-28
59.89167	-31
59.90000	-31
59.90833	-29
59.91667	-24
59.92500	-18
59.93333	-12
59.94167	-9
59.95000	-9
59.95833	-11
59.96667	-15
59.97500	-18
59.98333	-20
59.99167	-20
60.00000	-18

[LC Chromatogram(Detector A-Ch2)]
Interval(msec)	500
# of Points	7201
Start Time(min)	0.000
End Time(min)	60.000
Intensity Units	mV
Intensity Multiplier	0.001
Wavelength(nm)	230
R.Time (min)	Intensity
0.00000	-55
0.00833	-55
0.01667	-5
0.02500	-11
0.03333	-17
0.04167	-21
0.05000	-23
0.05833	-25
0.06667	-28
0.07500	-32
0.08333	-34
0.09167	-36
0.10000	-36
0.10833	-36
0.11667	-37
0.12500	-38
0.13333	-40
0.14167	-42
0.15000	-44
0.15833	-47
0.16667	-51
0.17500	-56
0.18333	-61
0.19167	-64
0.20000	-64
0.20833	-61
0.21667	-57
0.22500	-55
0.23333	-54
0.24167	-56
0.25000	-59
0.25833	-63
0.26667	-67
0.27500	-71
0.28333	-75
0.29167	-79
0.30000	-83
0.30833	-85
0.31667	-86
0.32500	-87
0.33333	-87
0.34167	-88
0.35000	-91
0.35833	-96
0.36667	-102
0.37500	-108
0.38333	-113
0.39167	-115
0.40000	-115
0.40833	-114
0.41667	-114
0.42500	-115
0.43333	-118
0.44167	-120
0.45000	-121
0.45833	-121
0.46667	-121
0.47500	-123
0.48333	-125
0.49167	-128
0.50000	-131
0.50833	-133
0.51667	-134
0.52500	-135
0.53333	-136
0.54167	-136
0.55000	-136
0.55833	-135
0.56667	-134
0.57500	-134
0.58333	-136
0.59167	-139
0.60000	-143
0.60833	-147
0.61667	-149
0.62500	-150
0.63333	-149
0.64167	-149
0.65000	-150
0.65833	-152
0.66667	-155
0.67500	-158
0.68333	-161
0.69167	-164
0.70000	-166
0.70833	-168
0.71667	-168
0.72500	-167
0.73333	-166
0.74167	-165
0.75000	-165
0.75833	-166
0.76667	-168
0.77500	-171
0.78333	-173
0.79167	-175
0.80000	-177
0.80833	-178
0.81667	-180
0.82500	-181
0.83333	-182
0.84167	-182
0.85000	-182
0.85833	-183
0.86667	-185
0.87500	-188
0.88333	-193
0.89167	-197
0.90000	-200
0.90833	-202
0.91667	-203
0.92500	-203
0.93333	-205
0.94167	-208
0.95000	-211
0.95833	-214
0.96667	-216
0.97500	-218
0.98333	-220
0.99167	-222
1.00000	-224
1.00833	-224
1.01667	-223
1.02500	-221
1.03333	-220
1.04167	-219
1.05000	-218
1.05833	-218
1.06667	-219
1.07500	-221
1.08333	-225
1.09167	-229
1.10000	-232
1.10833	-234
1.11667	-237
1.12500	-239
1.13333	-241
1.14167	-243
1.15000	-243
1.15833	-244
1.16667	-245
1.17500	-248
1.18333	-252
1.19167	-257
1.20000	-261
1.20833	-263
1.21667	-264
1.22500	-263
1.23333	-259
1.24167	-256
1.25000	-255
1.25833	-255
1.26667	-257
1.27500	-259
1.28333	-262
1.29167	-264
1.30000	-266
1.30833	-267
1.31667	-268
1.32500	-269
1.33333	-271
1.34167	-274
1.35000	-276
1.35833	-276
1.36667	-275
1.37500	-274
1.38333	-275
1.39167	-277
1.40000	-280
1.40833	-281
1.41667	-280
1.42500	-278
1.43333	-276
1.44167	-277
1.45000	-281
1.45833	-285
1.46667	-289
1.47500	-292
1.48333	-295
1.49167	-296
1.50000	-297
1.50833	-297
1.51667	-298
1.52500	-298
1.53333	-298
1.54167	-298
1.55000	-298
1.55833	-299
1.56667	-300
1.57500	-301
1.58333	-302
1.59167	-302
1.60000	-304
1.60833	-306
1.61667	-308
1.62500	-311
1.63333	-313
1.64167	-314
1.65000	-313
1.65833	-311
1.66667	-308
1.67500	-307
1.68333	-307
1.69167	-310
1.70000	-314
1.70833	-319
1.71667	-323
1.72500	-326
1.73333	-328
1.74167	-328
1.75000	-326
1.75833	-323
1.76667	-320
1.77500	-317
1.78333	-315
1.79167	-315
1.80000	-317
1.80833	-321
1.81667	-324
1.82500	-328
1.83333	-331
1.84167	-334
1.85000	-336
1.85833	-335
1.86667	-333
1.87500	-329
1.88333	-328
1.89167	-329
1.90000	-332
1.90833	-335
1.91667	-339
1.92500	-340
1.93333	-340
1.94167	-339
1.95000	-338
1.95833	-337
1.96667	-336
1.97500	-336
1.98333	-337
1.99167	-340
2.00000	-345
2.00833	-349
2.01667	-351
2.02500	-351
2.03333	-350
2.04167	-350
2.05000	-351
2.05833	-353
2.06667	-355
2.07500	-357
2.08333	-357
2.09167	-357
2.10000	-356
2.10833	-356
2.11667	-356
2.12500	-356
2.13333	-355
2.14167	-355
2.15000	-357
2.15833	-359
2.16667	-362
2.17500	-365
2.18333	-366
2.19167	-365
2.20000	-364
2.20833	-362
2.21667	-361
2.22500	-362
2.23333	-363
2.24167	-363
2.25000	-361
2.25833	-359
2.26667	-358
2.27500	-358
2.28333	-360
2.29167	-364
2.30000	-368
2.30833	-370
2.31667	-371
2.32500	-372
2.33333	-372
2.34167	-374
2.35000	-377
2.35833	-382
2.36667	-385
2.37500	-387
2.38333	-389
2.39167	-389
2.40000	-389
2.40833	-388
2.41667	-388
2.42500	-388
2.43333	-388
2.44167	-389
2.45000	-390
2.45833	-389
2.46667	-386
2.47500	-382
2.48333	-380
2.49167	-379
2.50000	-381
2.50833	-386
2.51667	-391
2.52500	-395
2.53333	-397
2.54167	-397
2.55000	-396
2.55833	-396
2.56667	-396
2.57500	-397
2.58333	-398
2.59167	-398
2.60000	-399
2.60833	-398
2.61667	-397
2.62500	-397
2.63333	-397
2.64167	-399
2.65000	-401
2.65833	-403
2.66667	-403
2.67500	-401
2.68333	-399
2.69167	-396
2.70000	-395
2.70833	-396
2.71667	-397
2.72500	-397
2.73333	-396
2.74167	-395
2.75000	-393
2.75833	-392
2.76667	-392
2.77500	-395
2.78333	-398
2.79167	-401
2.80000	-404
2.80833	-406
2.81667	-408
2.82500	-411
2.83333	-413
2.84167	-416
2.85000	-418
2.85833	-419
2.86667	-418
2.87500	-417
2.88333	-417
2.89167	-417
2.90000	-418
2.90833	-419
2.91667	-419
2.92500	-417
2.93333	-416
2.94167	-415
2.95000	-415
2.95833	-416
2.96667	-418
2.97500	-418
2.98333	-419
2.99167	-419
3.00000	-419
3.00833	-418
3.01667	-418
3.02500	-418
3.03333	-420
3.04167	-422
3.05000	-425
3.05833	-427
3.06667	-428
3.07500	-429
3.08333	-430
3.09167	-432
3.10000	-433
3.10833	-433
3.11667	-432
3.12500	-430
3.13333	-428
3.14167	-428
3.15000	-430
3.15833	-433
3.16667	-434
3.17500	-435
3.18333	-436
3.19167	-438
3.20000	-440
3.20833	-442
3.21667	-441
3.22500	-439
3.23333	-435
3.24167	-434
3.25000	-434
3.25833	-436
3.26667	-440
3.27500	-443
3.28333	-446
3.29167	-446
3.30000	-446
3.30833	-445
3.31667	-443
3.32500	-442
3.33333	-442
3.34167	-442
3.35000	-445
3.35833	-448
3.36667	-451
3.37500	-453
3.38333	-455
3.39167	-456
3.40000	-457
3.40833	-457
3.41667	-455
3.42500	-451
3.43333	-446
3.44167	-442
3.45000	-441
3.45833	-441
3.46667	-444
3.47500	-447
3.48333	-448
3.49167	-448
3.50000	-447
3.50833	-447
3.51667	-449
3.52500	-451
3.53333	-454
3.54167	-456
3.55000	-456
3.55833	-456
3.56667	-457
3.57500	-459
3.58333	-460
3.59167	-460
3.60000	-460
3.60833	-459
3.61667	-458
3.62500	-460
3.63333	-462
3.64167	-463
3.65000	-463
3.65833	-463
3.66667	-463
3.67500	-464
3.68333	-466
3.69167	-470
3.70000	-473
3.70833	-474
3.71667	-474
3.72500	-472
3.73333	-471
3.74167	-472
3.75000	-477
3.75833	-482
3.76667	-486
3.77500	-488
3.78333	-486
3.79167	-480
3.80000	-474
3.80833	-469
3.81667	-467
3.82500	-469
3.83333	-473
3.84167	-476
3.85000	-477
3.85833	-476
3.86667	-473
3.87500	-469
3.88333	-466
3.89167	-466
3.90000	-467
3.90833	-469
3.91667	-472
3.92500	-474
3.93333	-475
3.94167	-474
3.95000	-472
3.95833	-469
3.96667	-468
3.97500	-468
3.98333	-469
3.99167	-470
4.00000	-470
4.00833	-469
4.01667	-467
4.02500	-468
4.03333	-470
4.04167	-472
4.05000	-474
4.05833	-476
4.06667	-475
4.07500	-474
4.08333	-473
4.09167	-474
4.10000	-477
4.10833	-479
4.11667	-482
4.12500	-485
4.13333	-487
4.14167	-488
4.15000	-488
4.15833	-486
4.16667	-482
4.17500	-479
4.18333	-476
4.19167	-475
4.20000	-476
4.20833	-479
4.21667	-482
4.22500	-486
4.23333	-490
4.24167	-493
4.25000	-494
4.25833	-493
4.26667	-490
4.27500	-487
4.28333	-485
4.29167	-485
4.30000	-487
4.30833	-488
4.31667	-490
4.32500	-489
4.33333	-488
4.34167	-487
4.35000	-487
4.35833	-486
4.36667	-486
4.37500	-485
4.38333	-485
4.39167	-486
4.40000	-488
4.40833	-491
4.41667	-494
4.42500	-496
4.43333	-497
4.44167	-496
4.45000	-495
4.45833	-493
4.46667	-492
4.47500	-492
4.48333	-493
4.49167	-495
4.50000	-497
4.50833	-496
4.51667	-495
4.52500	-495
4.53333	-496
4.54167	-498
4.55000	-501
4.55833	-502
4.56667	-501
4.57500	-499
4.58333	-498
4.59167	-498
4.60000	-499
4.60833	-499
4.61667	-499
4.62500	-499
4.63333	-499
4.64167	-498
4.65000	-499
4.65833	-501
4.66667	-503
4.67500	-506
4.68333	-508
4.69167	-510
4.70000	-511
4.70833	-512
4.71667	-512
4.72500	-511
4.73333	-509
4.74167	-506
4.75000	-502
4.75833	-498
4.76667	-496
4.77500	-496
4.78333	-498
4.79167	-499
4.80000	-502
4.80833	-504
4.81667	-507
4.82500	-510
4.83333	-512
4.84167	-514
4.85000	-516
4.85833	-516
4.86667	-516
4.87500	-515
4.88333	-512
4.89167	-509
4.90000	-505
4.90833	-503
4.91667	-501
4.92500	-502
4.93333	-503
4.94167	-505
4.95000	-506
4.95833	-506
4.96667	-507
4.97500	-509
4.98333	-511
4.99167	-513
5.00000	-514
5.00833	-515
5.01667	-515
5.02500	-514
5.03333	-514
5.04167	-514
5.05000	-514
5.05833	-514
5.06667	-514
5.07500	-515
5.08333	-516
5.09167	-517
5.10000	-518
5.10833	-518
5.11667	-517
5.12500	-517
5.13333	-517
5.14167	-520
5.15000	-524
5.15833	-527
5.16667	-528
5.17500	-528
5.18333	-525
5.19167	-521
5.20000	-517
5.20833	-516
5.21667	-516
5.22500	-517
5.23333	-518
5.24167	-518
5.25000	-516
5.25833	-513
5.26667	-512
5.27500	-511
5.28333	-512
5.29167	-513
5.30000	-514
5.30833	-514
5.31667	-514
5.32500	-514
5.33333	-515
5.34167	-516
5.35000	-517
5.35833	-518
5.36667	-518
5.37500	-518
5.38333	-518
5.39167	-518
5.40000	-518
5.40833	-519
5.41667	-521
5.42500	-524
5.43333	-527
5.44167	-529
5.45000	-530
5.45833	-530
5.46667	-531
5.47500	-531
5.48333	-531
5.49167	-528
5.50000	-525
5.50833	-521
5.51667	-519
5.52500	-520
5.53333	-523
5.54167	-526
5.55000	-529
5.55833	-531
5.56667	-532
5.57500	-532
5.58333	-533
5.59167	-535
5.60000	-537
5.60833	-537
5.61667	-536
5.62500	-535
5.63333	-533
5.64167	-531
5.65000	-528
5.65833	-527
5.66667	-528
5.67500	-530
5.68333	-532
5.69167	-533
5.70000	-534
5.70833	-533
5.71667	-531
5.72500	-529
5.73333	-528
5.74167	-528
5.75000	-529
5.75833	-531
5.76667	-534
5.77500	-537
5.78333	-540
5.79167	-542
5.80000	-542
5.80833	-539
5.81667	-535
5.82500	-532
5.83333	-530
5.84167	-531
5.85000	-534
5.85833	-538
5.86667	-540
5.87500	-540
5.88333	-538
5.89167	-536
5.90000	-534
5.90833	-533
5.91667	-533
5.92500	-533
5.93333	-534
5.94167	-535
5.95000	-535
5.95833	-535
5.96667	-534
5.97500	-532
5.98333	-531
5.99167	-529
6.00000	-527
6.00833	-528
6.01667	-529
6.02500	-530
6.03333	-531
6.04167	-532
6.05000	-533
6.05833	-534
6.06667	-536
6.07500	-538
6.08333	-539
6.09167	-538
6.10000	-535
6.10833	-532
6.11667	-530
6.12500	-530
6.13333	-531
6.14167	-532
6.15000	-532
6.15833	-533
6.16667	-535
6.17500	-538
6.18333	-541
6.19167	-544
6.20000	-546
6.20833	-547
6.21667	-547
6.22500	-546
6.23333	-545
6.24167	-545
6.25000	-544
6.25833	-544
6.26667	-544
6.27500	-544
6.28333	-544
6.29167	-543
6.30000	-542
6.30833	-540
6.31667	-539
6.32500	-538
6.33333	-538
6.34167	-539
6.35000	-539
6.35833	-540
6.36667	-539
6.37500	-539
6.38333	-541
6.39167	-544
6.40000	-547
6.40833	-549
6.41667	-551
6.42500	-551
6.43333	-551
6.44167	-550
6.45000	-548
6.45833	-547
6.46667	-544
6.47500	-541
6.48333	-539
6.49167	-537
6.50000	-537
6.50833	-538
6.51667	-541
6.52500	-544
6.53333	-546
6.54167	-547
6.55000	-547
6.55833	-546
6.56667	-545
6.57500	-544
6.58333	-544
6.59167	-544
6.60000	-544
6.60833	-543
6.61667	-541
6.62500	-541
6.63333	-542
6.64167	-544
6.65000	-547
6.65833	-549
6.66667	-549
6.67500	-548
6.68333	-547
6.69167	-546
6.70000	-545
6.70833	-543
6.71667	-542
6.72500	-541
6.73333	-541
6.74167	-543
6.75000	-547
6.75833	-551
6.76667	-556
6.77500	-560
6.78333	-560
6.79167	-557
6.80000	-553
6.80833	-549
6.81667	-547
6.82500	-545
6.83333	-544
6.84167	-543
6.85000	-543
6.85833	-543
6.86667	-545
6.87500	-547
6.88333	-548
6.89167	-550
6.90000	-551
6.90833	-552
6.91667	-552
6.92500	-553
6.93333	-552
6.94167	-552
6.95000	-552
6.95833	-554
6.96667	-555
6.97500	-556
6.98333	-556
6.99167	-556
7.00000	-555
7.00833	-555
7.01667	-556
7.02500	-556
7.03333	-557
7.04167	-556
7.05000	-557
7.05833	-557
7.06667	-558
7.07500	-558
7.08333	-557
7.09167	-555
7.10000	-554
7.10833	-553
7.11667	-553
7.12500	-554
7.13333	-555
7.14167	-556
7.15000	-555
7.15833	-554
7.16667	-553
7.17500	-552
7.18333	-551
7.19167	-551
7.20000	-551
7.20833	-551
7.21667	-551
7.22500	-552
7.23333	-554
7.24167	-556
7.25000	-557
7.25833	-558
7.26667	-557
7.27500	-557
7.28333	-557
7.29167	-557
7.30000	-557
7.30833	-556
7.31667	-554
7.32500	-551
7.33333	-548
7.34167	-545
7.35000	-543
7.35833	-543
7.36667	-545
7.37500	-548
7.38333	-553
7.39167	-558
7.40000	-562
7.40833	-563
7.41667	-562
7.42500	-559
7.43333	-556
7.44167	-554
7.45000	-554
7.45833	-555
7.46667	-556
7.47500	-557
7.48333	-558
7.49167	-558
7.50000	-559
7.50833	-559
7.51667	-560
7.52500	-561
7.53333	-562
7.54167	-562
7.55000	-561
7.55833	-559
7.56667	-558
7.57500	-557
7.58333	-558
7.59167	-559
7.60000	-561
7.60833	-563
7.61667	-564
7.62500	-563
7.63333	-561
7.64167	-559
7.65000	-558
7.65833	-559
7.66667	-560
7.67500	-561
7.68333	-561
7.69167	-561
7.70000	-563
7.70833	-566
7.71667	-570
7.72500	-574
7.73333	-577
7.74167	-579
7.75000	-579
7.75833	-577
7.76667	-576
7.77500	-575
7.78333	-574
7.79167	-574
7.80000	-576
7.80833	-579
7.81667	-582
7.82500	-585
7.83333	-586
7.84167	-586
7.85000	-584
7.85833	-582
7.86667	-581
7.87500	-581
7.88333	-581
7.89167	-581
7.90000	-580
7.90833	-578
7.91667	-577
7.92500	-576
7.93333	-576
7.94167	-576
7.95000	-574
7.95833	-573
7.96667	-573
7.97500	-574
7.98333	-576
7.99167	-579
8.00000	-580
8.00833	-580
8.01667	-579
8.02500	-577
8.03333	-576
8.04167	-574
8.05000	-572
8.05833	-570
8.06667	-567
8.07500	-565
8.08333	-564
8.09167	-564
8.10000	-565
8.10833	-565
8.11667	-565
8.12500	-564
8.13333	-565
8.14167	-567
8.15000	-571
8.15833	-575
8.16667	-578
8.17500	-580
8.18333	-580
8.19167	-578
8.20000	-576
8.20833	-573
8.21667	-571
8.22500	-570
8.23333	-571
8.24167	-572
8.25000	-575
8.25833	-579
8.26667	-581
8.27500	-583
8.28333	-585
8.29167	-586
8.30000	-586
8.30833	-584
8.31667	-580
8.32500	-574
8.33333	-568
8.34167	-566
8.35000	-567
8.35833	-569
8.36667	-573
8.37500	-575
8.38333	-576
8.39167	-575
8.40000	-573
8.40833	-572
8.41667	-572
8.42500	-572
8.43333	-571
8.44167	-570
8.45000	-569
8.45833	-568
8.46667	-568
8.47500	-569
8.48333	-569
8.49167	-569
8.50000	-569
8.50833	-569
8.51667	-571
8.52500	-573
8.53333	-575
8.54167	-577
8.55000	-577
8.55833	-577
8.56667	-577
8.57500	-577
8.58333	-577
8.59167	-578
8.60000	-578
8.60833	-578
8.61667	-577
8.62500	-576
8.63333	-576
8.64167	-577
8.65000	-578
8.65833	-578
8.66667	-579
8.67500	-581
8.68333	-583
8.69167	-587
8.70000	-589
8.70833	-589
8.71667	-588
8.72500	-586
8.73333	-584
8.74167	-583
8.75000	-582
8.75833	-580
8.76667	-578
8.77500	-576
8.78333	-576
8.79167	-578
8.80000	-580
8.80833	-581
8.81667	-582
8.82500	-582
8.83333	-582
8.84167	-581
8.85000	-581
8.85833	-581
8.86667	-580
8.87500	-578
8.88333	-576
8.89167	-574
8.90000	-575
8.90833	-577
8.91667	-580
8.92500	-584
8.93333	-586
8.94167	-586
8.95000	-584
8.95833	-582
8.96667	-580
8.97500	-579
8.98333	-579
8.99167	-582
9.00000	-584
9.00833	-584
9.01667	-583
9.02500	-581
9.03333	-578
9.04167	-577
9.05000	-577
9.05833	-580
9.06667	-583
9.07500	-588
9.08333	-591
9.09167	-592
9.10000	-592
9.10833	-591
9.11667	-590
9.12500	-590
9.13333	-590
9.14167	-589
9.15000	-587
9.15833	-585
9.16667	-583
9.17500	-581
9.18333	-580
9.19167	-581
9.20000	-582
9.20833	-584
9.21667	-585
9.22500	-587
9.23333	-588
9.24167	-588
9.25000	-586
9.25833	-584
9.26667	-583
9.27500	-583
9.28333	-584
9.29167	-585
9.30000	-585
9.30833	-584
9.31667	-582
9.32500	-580
9.33333	-578
9.34167	-577
9.35000	-578
9.35833	-579
9.36667	-581
9.37500	-584
9.38333	-587
9.39167	-590
9.40000	-592
9.40833	-594
9.41667	-596
9.42500	-595
9.43333	-593
9.44167	-591
9.45000	-589
9.45833	-587
9.46667	-586
9.47500	-586
9.48333	-586
9.49167	-586
9.50000	-585
9.50833	-584
9.51667	-584
9.52500	-586
9.53333	-589
9.54167	-592
9.55000	-595
9.55833	-597
9.56667	-596
9.57500	-594
9.58333	-593
9.59167	-593
9.60000	-594
9.60833	-596
9.61667	-597
9.62500	-597
9.63333	-596
9.64167	-595
9.65000	-593
9.65833	-592
9.66667	-592
9.67500	-593
9.68333	-594
9.69167	-597
9.70000	-599
9.70833	-599
9.71667	-598
9.72500	-596
9.73333	-593
9.74167	-591
9.75000	-590
9.75833	-588
9.76667	-587
9.77500	-586
9.78333	-586
9.79167	-586
9.80000	-587
9.80833	-589
9.81667	-590
9.82500	-590
9.83333	-589
9.84167	-587
9.85000	-586
9.85833	-586
9.86667	-587
9.87500	-589
9.88333	-590
9.89167	-590
9.90000	-589
9.90833	-588
9.91667	-586
9.92500	-585
9.93333	-585
9.94167	-586
9.95000	-587
9.95833	-588
9.96667	-590
9.97500	-592
9.98333	-593
9.99167	-593
10.00000	-593
10.00833	-592
10.01667	-592
10.02500	-592
10.03333	-594
10.04167	-596
10.05000	-598
10.05833	-600
10.06667	-601
10.07500	-601
10.08333	-601
10.09167	-599
10.10000	-597
10.10833	-593
10.11667	-590
10.12500	-588
10.13333	-588
10.14167	-588
10.15000	-590
10.15833	-592
10.16667	-593
10.17500	-594
10.18333	-594
10.19167	-593
10.20000	-591
10.20833	-589
10.21667	-587
10.22500	-587
10.23333	-588
10.24167	-589
10.25000	-589
10.25833	-587
10.26667	-585
10.27500	-583
10.28333	-583
10.29167	-585
10.30000	-587
10.30833	-588
10.31667	-588
10.32500	-588
10.33333	-587
10.34167	-587
10.35000	-586
10.35833	-587
10.36667	-587
10.37500	-589
10.38333	-590
10.39167	-592
10.40000	-594
10.40833	-596
10.41667	-598
10.42500	-599
10.43333	-599
10.44167	-598
10.45000	-597
10.45833	-596
10.46667	-596
10.47500	-595
10.48333	-595
10.49167	-595
10.50000	-596
10.50833	-597
10.51667	-598
10.52500	-597
10.53333	-596
10.54167	-595
10.55000	-595
10.55833	-594
10.56667	-594
10.57500	-594
10.58333	-594
10.59167	-593
10.60000	-592
10.60833	-593
10.61667	-595
10.62500	-597
10.63333	-598
10.64167	-599
10.65000	-597
10.65833	-595
10.66667	-592
10.67500	-589
10.68333	-587
10.69167	-586
10.70000	-588
10.70833	-590
10.71667	-592
10.72500	-593
10.73333	-592
10.74167	-592
10.75000	-593
10.75833	-596
10.76667	-600
10.77500	-604
10.78333	-605
10.79167	-604
10.80000	-602
10.80833	-599
10.81667	-596
10.82500	-594
10.83333	-592
10.84167	-590
10.85000	-590
10.85833	-592
10.86667	-594
10.87500	-595
10.88333	-595
10.89167	-594
10.90000	-593
10.90833	-593
10.91667	-594
10.92500	-595
10.93333	-596
10.94167	-596
10.95000	-597
10.95833	-598
10.96667	-599
10.97500	-599
10.98333	-598
10.99167	-595
11.00000	-592
11.00833	-590
11.01667	-588
11.02500	-587
11.03333	-586
11.04167	-587
11.05000	-586
11.05833	-587
11.06667	-589
11.07500	-593
11.08333	-596
11.09167	-598
11.10000	-599
11.10833	-598
11.11667	-596
11.12500	-594
11.13333	-592
11.14167	-591
11.15000	-590
11.15833	-589
11.16667	-590
11.17500	-591
11.18333	-592
11.19167	-592
11.20000	-593
11.20833	-593
11.21667	-592
11.22500	-590
11.23333	-589
11.24167	-588
11.25000	-588
11.25833	-590
11.26667	-592
11.27500	-595
11.28333	-596
11.29167	-596
11.30000	-595
11.30833	-593
11.31667	-591
11.32500	-590
11.33333	-590
11.34167	-591
11.35000	-593
11.35833	-595
11.36667	-599
11.37500	-602
11.38333	-603
11.39167	-602
11.40000	-600
11.40833	-599
11.41667	-599
11.42500	-599
11.43333	-600
11.44167	-601
11.45000	-601
11.45833	-602
11.46667	-603
11.47500	-605
11.48333	-607
11.49167	-609
11.50000	-609
11.50833	-608
11.51667	-606
11.52500	-604
11.53333	-602
11.54167	-599
11.55000	-597
11.55833	-595
11.56667	-593
11.57500	-592
11.58333	-591
11.59167	-589
11.60000	-588
11.60833	-588
11.61667	-589
11.62500	-590
11.63333	-592
11.64167	-595
11.65000	-598
11.65833	-601
11.66667	-604
11.67500	-606
11.68333	-606
11.69167	-604
11.70000	-602
11.70833	-599
11.71667	-598
11.72500	-598
11.73333	-599
11.74167	-600
11.75000	-600
11.75833	-599
11.76667	-597
11.77500	-595
11.78333	-593
11.79167	-593
11.80000	-592
11.80833	-591
11.81667	-589
11.82500	-586
11.83333	-583
11.84167	-581
11.85000	-581
11.85833	-583
11.86667	-586
11.87500	-589
11.88333	-592
11.89167	-594
11.90000	-596
11.90833	-598
11.91667	-600
11.92500	-600
11.93333	-598
11.94167	-595
11.95000	-591
11.95833	-587
11.96667	-585
11.97500	-586
11.98333	-588
11.99167	-592
12.00000	-596
12.00833	-602
12.01667	-606
12.02500	-610
12.03333	-612
12.04167	-611
12.05000	-609
12.05833	-606
12.06667	-602
12.07500	-599
12.08333	-597
12.09167	-595
12.10000	-596
12.10833	-597
12.11667	-599
12.12500	-601
12.13333	-602
12.14167	-602
12.15000	-601
12.15833	-599
12.16667	-597
12.17500	-596
12.18333	-594
12.19167	-594
12.20000	-594
12.20833	-596
12.21667	-599
12.22500	-603
12.23333	-606
12.24167	-608
12.25000	-608
12.25833	-607
12.26667	-605
12.27500	-603
12.28333	-602
12.29167	-602
12.30000	-604
12.30833	-607
12.31667	-610
12.32500	-613
12.33333	-616
12.34167	-617
12.35000	-616
12.35833	-614
12.36667	-612
12.37500	-610
12.38333	-610
12.39167	-611
12.40000	-612
12.40833	-611
12.41667	-609
12.42500	-606
12.43333	-603
12.44167	-602
12.45000	-603
12.45833	-604
12.46667	-604
12.47500	-604
12.48333	-604
12.49167	-605
12.50000	-606
12.50833	-607
12.51667	-607
12.52500	-605
12.53333	-602
12.54167	-601
12.55000	-602
12.55833	-604
12.56667	-605
12.57500	-604
12.58333	-601
12.59167	-598
12.60000	-596
12.60833	-597
12.61667	-599
12.62500	-601
12.63333	-601
12.64167	-600
12.65000	-600
12.65833	-601
12.66667	-602
12.67500	-603
12.68333	-604
12.69167	-606
12.70000	-608
12.70833	-609
12.71667	-609
12.72500	-607
12.73333	-605
12.74167	-603
12.75000	-600
12.75833	-598
12.76667	-596
12.77500	-594
12.78333	-594
12.79167	-594
12.80000	-595
12.80833	-597
12.81667	-599
12.82500	-600
12.83333	-602
12.84167	-603
12.85000	-603
12.85833	-602
12.86667	-602
12.87500	-603
12.88333	-604
12.89167	-605
12.90000	-606
12.90833	-605
12.91667	-604
12.92500	-602
12.93333	-600
12.94167	-597
12.95000	-594
12.95833	-591
12.96667	-590
12.97500	-590
12.98333	-591
12.99167	-592
13.00000	-595
13.00833	-598
13.01667	-603
13.02500	-608
13.03333	-611
13.04167	-613
13.05000	-614
13.05833	-614
13.06667	-614
13.07500	-615
13.08333	-616
13.09167	-616
13.10000	-614
13.10833	-611
13.11667	-607
13.12500	-604
13.13333	-603
13.14167	-603
13.15000	-605
13.15833	-608
13.16667	-609
13.17500	-609
13.18333	-608
13.19167	-609
13.20000	-611
13.20833	-613
13.21667	-615
13.22500	-616
13.23333	-616
13.24167	-615
13.25000	-613
13.25833	-611
13.26667	-608
13.27500	-606
13.28333	-603
13.29167	-600
13.30000	-598
13.30833	-599
13.31667	-601
13.32500	-604
13.33333	-607
13.34167	-609
13.35000	-610
13.35833	-609
13.36667	-609
13.37500	-610
13.38333	-611
13.39167	-613
13.40000	-615
13.40833	-617
13.41667	-619
13.42500	-619
13.43333	-619
13.44167	-617
13.45000	-614
13.45833	-611
13.46667	-608
13.47500	-606
13.48333	-605
13.49167	-606
13.50000	-608
13.50833	-612
13.51667	-615
13.52500	-617
13.53333	-618
13.54167	-617
13.55000	-616
13.55833	-615
13.56667	-613
13.57500	-611
13.58333	-610
13.59167	-608
13.60000	-607
13.60833	-606
13.61667	-607
13.62500	-608
13.63333	-609
13.64167	-609
13.65000	-608
13.65833	-607
13.66667	-605
13.67500	-604
13.68333	-602
13.69167	-601
13.70000	-600
13.70833	-600
13.71667	-600
13.72500	-600
13.73333	-600
13.74167	-598
13.75000	-593
13.75833	-589
13.76667	-585
13.77500	-584
13.78333	-584
13.79167	-586
13.80000	-587
13.80833	-588
13.81667	-588
13.82500	-587
13.83333	-585
13.84167	-582
13.85000	-578
13.85833	-574
13.86667	-572
13.87500	-572
13.88333	-573
13.89167	-575
13.90000	-575
13.90833	-573
13.91667	-570
13.92500	-568
13.93333	-566
13.94167	-565
13.95000	-564
13.95833	-562
13.96667	-559
13.97500	-557
13.98333	-556
13.99167	-557
14.00000	-560
14.00833	-564
14.01667	-567
14.02500	-568
14.03333	-568
14.04167	-567
14.05000	-565
14.05833	-562
14.06667	-558
14.07500	-554
14.08333	-550
14.09167	-545
14.10000	-544
14.10833	-544
14.11667	-545
14.12500	-545
14.13333	-544
14.14167	-542
14.15000	-539
14.15833	-536
14.16667	-534
14.17500	-533
14.18333	-533
14.19167	-533
14.20000	-535
14.20833	-537
14.21667	-539
14.22500	-538
14.23333	-535
14.24167	-531
14.25000	-528
14.25833	-525
14.26667	-523
14.27500	-523
14.28333	-522
14.29167	-521
14.30000	-521
14.30833	-521
14.31667	-523
14.32500	-524
14.33333	-525
14.34167	-526
14.35000	-526
14.35833	-527
14.36667	-528
14.37500	-530
14.38333	-531
14.39167	-530
14.40000	-528
14.40833	-526
14.41667	-524
14.42500	-523
14.43333	-524
14.44167	-524
14.45000	-525
14.45833	-525
14.46667	-525
14.47500	-524
14.48333	-523
14.49167	-523
14.50000	-525
14.50833	-528
14.51667	-531
14.52500	-533
14.53333	-534
14.54167	-535
14.55000	-536
14.55833	-538
14.56667	-541
14.57500	-543
14.58333	-546
14.59167	-546
14.60000	-546
14.60833	-543
14.61667	-540
14.62500	-538
14.63333	-536
14.64167	-536
14.65000	-536
14.65833	-537
14.66667	-538
14.67500	-539
14.68333	-540
14.69167	-539
14.70000	-537
14.70833	-536
14.71667	-536
14.72500	-536
14.73333	-537
14.74167	-538
14.75000	-538
14.75833	-538
14.76667	-539
14.77500	-541
14.78333	-545
14.79167	-548
14.80000	-551
14.80833	-553
14.81667	-554
14.82500	-552
14.83333	-550
14.84167	-548
14.85000	-547
14.85833	-549
14.86667	-552
14.87500	-557
14.88333	-562
14.89167	-565
14.90000	-566
14.90833	-565
14.91667	-562
14.92500	-559
14.93333	-556
14.94167	-555
14.95000	-556
14.95833	-559
14.96667	-562
14.97500	-566
14.98333	-570
14.99167	-572
15.00000	-573
15.00833	-572
15.01667	-570
15.02500	-568
15.03333	-566
15.04167	-564
15.05000	-562
15.05833	-561
15.06667	-559
15.07500	-557
15.08333	-556
15.09167	-556
15.10000	-557
15.10833	-558
15.11667	-559
15.12500	-560
15.13333	-561
15.14167	-561
15.15000	-561
15.15833	-561
15.16667	-561
15.17500	-561
15.18333	-562
15.19167	-564
15.20000	-566
15.20833	-568
15.21667	-569
15.22500	-569
15.23333	-568
15.24167	-566
15.25000	-563
15.25833	-560
15.26667	-558
15.27500	-557
15.28333	-558
15.29167	-560
15.30000	-562
15.30833	-563
15.31667	-564
15.32500	-564
15.33333	-566
15.34167	-568
15.35000	-571
15.35833	-574
15.36667	-576
15.37500	-576
15.38333	-577
15.39167	-578
15.40000	-578
15.40833	-577
15.41667	-575
15.42500	-573
15.43333	-570
15.44167	-568
15.45000	-566
15.45833	-566
15.46667	-566
15.47500	-569
15.48333	-573
15.49167	-578
15.50000	-582
15.50833	-585
15.51667	-587
15.52500	-588
15.53333	-588
15.54167	-587
15.55000	-587
15.55833	-584
15.56667	-581
15.57500	-578
15.58333	-574
15.59167	-572
15.60000	-571
15.60833	-570
15.61667	-569
15.62500	-568
15.63333	-567
15.64167	-568
15.65000	-570
15.65833	-573
15.66667	-576
15.67500	-579
15.68333	-580
15.69167	-579
15.70000	-577
15.70833	-574
15.71667	-573
15.72500	-574
15.73333	-576
15.74167	-578
15.75000	-579
15.75833	-578
15.76667	-577
15.77500	-576
15.78333	-575
15.79167	-576
15.80000	-578
15.80833	-580
15.81667	-582
15.82500	-582
15.83333	-582
15.84167	-580
15.85000	-576
15.85833	-572
15.86667	-568
15.87500	-565
15.88333	-564
15.89167	-565
15.90000	-568
15.90833	-572
15.91667	-575
15.92500	-575
15.93333	-573
15.94167	-570
15.95000	-568
15.95833	-566
15.96667	-565
15.97500	-566
15.98333	-567
15.99167	-569
16.00000	-571
16.00833	-573
16.01667	-575
16.02500	-577
16.03333	-578
16.04167	-580
16.05000	-583
16.05833	-585
16.06667	-586
16.07500	-586
16.08333	-585
16.09167	-585
16.10000	-585
16.10833	-586
16.11667	-587
16.12500	-587
16.13333	-585
16.14167	-584
16.15000	-582
16.15833	-580
16.16667	-578
16.17500	-575
16.18333	-573
16.19167	-571
16.20000	-571
16.20833	-572
16.21667	-573
16.22500	-575
16.23333	-577
16.24167	-578
16.25000	-580
16.25833	-580
16.26667	-580
16.27500	-579
16.28333	-578
16.29167	-577
16.30000	-576
16.30833	-575
16.31667	-574
16.32500	-574
16.33333	-574
16.34167	-576
16.35000	-579
16.35833	-582
16.36667	-584
16.37500	-584
16.38333	-584
16.39167	-582
16.40000	-580
16.40833	-580
16.41667	-580
16.42500	-581
16.43333	-581
16.44167	-581
16.45000	-579
16.45833	-577
16.46667	-575
16.47500	-575
16.48333	-577
16.49167	-580
16.50000	-584
16.50833	-587
16.51667	-589
16.52500	-591
16.53333	-592
16.54167	-592
16.55000	-592
16.55833	-591
16.56667	-589
16.57500	-587
16.58333	-585
16.59167	-583
16.60000	-581
16.60833	-579
16.61667	-578
16.62500	-579
16.63333	-580
16.64167	-582
16.65000	-584
16.65833	-586
16.66667	-586
16.67500	-585
16.68333	-584
16.69167	-584
16.70000	-584
16.70833	-584
16.71667	-583
16.72500	-581
16.73333	-580
16.74167	-581
16.75000	-583
16.75833	-586
16.76667	-589
16.77500	-591
16.78333	-592
16.79167	-590
16.80000	-588
16.80833	-586
16.81667	-585
16.82500	-585
16.83333	-586
16.84167	-587
16.85000	-587
16.85833	-587
16.86667	-588
16.87500	-591
16.88333	-594
16.89167	-596
16.90000	-598
16.90833	-597
16.91667	-595
16.92500	-593
16.93333	-593
16.94167	-593
16.95000	-593
16.95833	-594
16.96667	-595
16.97500	-596
16.98333	-598
16.99167	-600
17.00000	-603
17.00833	-605
17.01667	-607
17.02500	-608
17.03333	-607
17.04167	-605
17.05000	-604
17.05833	-603
17.06667	-604
17.07500	-605
17.08333	-606
17.09167	-607
17.10000	-607
17.10833	-605
17.11667	-604
17.12500	-602
17.13333	-601
17.14167	-600
17.15000	-599
17.15833	-597
17.16667	-596
17.17500	-596
17.18333	-597
17.19167	-599
17.20000	-602
17.20833	-604
17.21667	-606
17.22500	-606
17.23333	-606
17.24167	-607
17.25000	-609
17.25833	-612
17.26667	-615
17.27500	-617
17.28333	-617
17.29167	-614
17.30000	-611
17.30833	-608
17.31667	-607
17.32500	-606
17.33333	-607
17.34167	-609
17.35000	-611
17.35833	-613
17.36667	-615
17.37500	-614
17.38333	-612
17.39167	-609
17.40000	-607
17.40833	-606
17.41667	-606
17.42500	-606
17.43333	-607
17.44167	-606
17.45000	-604
17.45833	-602
17.46667	-600
17.47500	-600
17.48333	-601
17.49167	-602
17.50000	-603
17.50833	-603
17.51667	-602
17.52500	-601
17.53333	-601
17.54167	-600
17.55000	-598
17.55833	-596
17.56667	-594
17.57500	-593
17.58333	-593
17.59167	-596
17.60000	-599
17.60833	-602
17.61667	-604
17.62500	-606
17.63333	-606
17.64167	-605
17.65000	-604
17.65833	-603
17.66667	-603
17.67500	-605
17.68333	-608
17.69167	-612
17.70000	-614
17.70833	-615
17.71667	-614
17.72500	-612
17.73333	-609
17.74167	-608
17.75000	-607
17.75833	-606
17.76667	-604
17.77500	-602
17.78333	-599
17.79167	-597
17.80000	-595
17.80833	-594
17.81667	-593
17.82500	-595
17.83333	-598
17.84167	-602
17.85000	-605
17.85833	-607
17.86667	-608
17.87500	-607
17.88333	-606
17.89167	-605
17.90000	-602
17.90833	-598
17.91667	-595
17.92500	-592
17.93333	-590
17.94167	-590
17.95000	-591
17.95833	-591
17.96667	-590
17.97500	-588
17.98333	-587
17.99167	-586
18.00000	-586
18.00833	-586
18.01667	-584
18.02500	-581
18.03333	-578
18.04167	-575
18.05000	-572
18.05833	-570
18.06667	-569
18.07500	-570
18.08333	-571
18.09167	-574
18.10000	-576
18.10833	-579
18.11667	-580
18.12500	-580
18.13333	-577
18.14167	-572
18.15000	-566
18.15833	-560
18.16667	-556
18.17500	-552
18.18333	-549
18.19167	-546
18.20000	-544
18.20833	-541
18.21667	-539
18.22500	-538
18.23333	-537
18.24167	-536
18.25000	-534
18.25833	-534
18.26667	-535
18.27500	-538
18.28333	-541
18.29167	-542
18.30000	-540
18.30833	-535
18.31667	-529
18.32500	-525
18.33333	-523
18.34167	-523
18.35000	-523
18.35833	-524
18.36667	-524
18.37500	-522
18.38333	-520
18.39167	-517
18.40000	-513
18.40833	-509
18.41667	-506
18.42500	-503
18.43333	-501
18.44167	-500
18.45000	-498
18.45833	-496
18.46667	-493
18.47500	-489
18.48333	-485
18.49167	-480
18.50000	-475
18.50833	-470
18.51667	-466
18.52500	-464
18.53333	-463
18.54167	-462
18.55000	-461
18.55833	-458
18.56667	-455
18.57500	-452
18.58333	-449
18.59167	-447
18.60000	-446
18.60833	-444
18.61667	-443
18.62500	-442
18.63333	-440
18.64167	-438
18.65000	-435
18.65833	-432
18.66667	-429
18.67500	-427
18.68333	-425
18.69167	-423
18.70000	-420
18.70833	-416
18.71667	-413
18.72500	-410
18.73333	-408
18.74167	-406
18.75000	-404
18.75833	-402
18.76667	-398
18.77500	-395
18.78333	-393
18.79167	-392
18.80000	-391
18.80833	-389
18.81667	-386
18.82500	-383
18.83333	-381
18.84167	-379
18.85000	-377
18.85833	-374
18.86667	-372
18.87500	-369
18.88333	-365
18.89167	-361
18.90000	-358
18.90833	-354
18.91667	-350
18.92500	-347
18.93333	-343
18.94167	-341
18.95000	-340
18.95833	-340
18.96667	-341
18.97500	-340
18.98333	-337
18.99167	-333
19.00000	-327
19.00833	-321
19.01667	-316
19.02500	-312
19.03333	-310
19.04167	-309
19.05000	-309
19.05833	-308
19.06667	-305
19.07500	-301
19.08333	-297
19.09167	-293
19.10000	-291
19.10833	-289
19.11667	-287
19.12500	-285
19.13333	-282
19.14167	-277
19.15000	-273
19.15833	-267
19.16667	-262
19.17500	-257
19.18333	-255
19.19167	-254
19.20000	-253
19.20833	-252
19.21667	-249
19.22500	-244
19.23333	-240
19.24167	-236
19.25000	-233
19.25833	-230
19.26667	-227
19.27500	-223
19.28333	-220
19.29167	-217
19.30000	-214
19.30833	-211
19.31667	-207
19.32500	-202
19.33333	-197
19.34167	-192
19.35000	-188
19.35833	-184
19.36667	-181
19.37500	-177
19.38333	-173
19.39167	-169
19.40000	-166
19.40833	-164
19.41667	-161
19.42500	-157
19.43333	-153
19.44167	-148
19.45000	-143
19.45833	-138
19.46667	-135
19.47500	-134
19.48333	-133
19.49167	-130
19.50000	-126
19.50833	-119
19.51667	-113
19.52500	-106
19.53333	-99
19.54167	-93
19.55000	-87
19.55833	-80
19.56667	-72
19.57500	-65
19.58333	-58
19.59167	-53
19.60000	-48
19.60833	-42
19.61667	-36
19.62500	-28
19.63333	-21
19.64167	-13
19.65000	-6
19.65833	1
19.66667	9
19.67500	16
19.68333	23
19.69167	30
19.70000	37
19.70833	44
19.71667	52
19.72500	61
19.73333	72
19.74167	84
19.75000	97
19.75833	111
19.76667	125
19.77500	138
19.78333	150
19.79167	164
19.80000	176
19.80833	189
19.81667	201
19.82500	212
19.83333	224
19.84167	237
19.85000	251
19.85833	266
19.86667	282
19.87500	299
19.88333	315
19.89167	333
19.90000	350
19.90833	368
19.91667	387
19.92500	407
19.93333	426
19.94167	445
19.95000	465
19.95833	484
19.96667	504
19.97500	523
19.98333	542
19.99167	561
20.00000	582
20.00833	605
20.01667	631
20.02500	660
20.03333	691
20.04167	722
20.05000	755
20.05833	786
20.06667	817
20.07500	846
20.08333	876
20.09167	906
20.10000	937
20.10833	971
20.11667	1007
20.12500	1044
20.13333	1084
20.14167	1124
20.15000	1165
20.15833	1206
20.16667	1248
20.17500	1292
20.18333	1336
20.19167	1381
20.20000	1425
20.20833	1472
20.21667	1519
20.22500	1569
20.23333	1619
20.24167	1671
20.25000	1725
20.25833	1779
20.26667	1836
20.27500	1893
20.28333	1953
20.29167	2015
20.30000	2079
20.30833	2146
20.31667	2214
20.32500	2283
20.33333	2354
20.34167	2424
20.35000	2497
20.35833	2570
20.36667	2645
20.37500	2722
20.38333	2800
20.39167	2880
20.40000	2960
20.40833	3044
20.41667	3127
20.42500	3211
20.43333	3306
20.44167	3406
20.45000	3502
20.45833	3594
20.46667	3692
20.47500	3799
20.48333	3910
20.49167	4016
20.50000	4116
20.50833	4224
20.51667	4346
20.52500	4469
20.53333	4594
20.54167	4720
20.55000	4844
20.55833	4965
20.56667	5089
20.57500	5215
20.58333	5342
20.59167	5487
20.60000	5644
20.60833	5797
20.61667	5940
20.62500	6086
20.63333	6247
20.64167	6414
20.65000	6576
20.65833	6732
20.66667	6893
20.67500	7058
20.68333	7228
20.69167	7414
20.70000	7611
20.70833	7803
20.71667	7984
20.72500	8168
20.73333	8360
20.74167	8558
20.75000	8768
20.75833	8975
20.76667	9189
20.77500	9429
20.78333	9674
20.79167	9908
20.80000	10133
20.80833	10374
20.81667	10637
20.82500	10900
20.83333	11148
20.84167	11389
20.85000	11644
20.85833	11901
20.86667	12171
20.87500	12443
20.88333	12713
20.89167	13011
20.90000	13330
20.90833	13641
20.91667	13934
20.92500	14230
20.93333	14533
20.94167	14829
20.95000	15156
20.95833	15511
20.96667	15865
20.97500	16195
20.98333	16522
20.99167	16861
21.00000	17202
21.00833	17559
21.01667	17916
21.02500	18281
21.03333	18653
21.04167	19027
21.05000	19417
21.05833	19797
21.06667	20189
21.07500	20625
21.08333	21073
21.09167	21495
21.10000	21897
21.10833	22310
21.11667	22724
21.12500	23150
21.13333	23588
21.14167	24026
21.15000	24481
21.15833	24932
21.16667	25396
21.17500	25864
21.18333	26337
21.19167	26824
21.20000	27307
21.20833	27804
21.21667	28298
21.22500	28798
21.23333	29306
21.24167	29812
21.25000	30337
21.25833	30857
21.26667	31392
21.27500	31926
21.28333	32463
21.29167	33012
21.30000	33554
21.30833	34115
21.31667	34670
21.32500	35232
21.33333	35801
21.34167	36364
21.35000	36945
21.35833	37516
21.36667	38100
21.37500	38682
21.38333	39263
21.39167	39854
21.40000	40435
21.40833	41031
21.41667	41617
21.42500	42206
21.43333	42797
21.44167	43379
21.45000	43975
21.45833	44558
21.46667	45150
21.47500	45737
21.48333	46316
21.49167	46901
21.50000	47468
21.50833	48044
21.51667	48603
21.52500	49157
21.53333	49706
21.54167	50237
21.55000	50773
21.55833	51288
21.56667	51805
21.57500	52311
21.58333	52803
21.59167	53291
21.60000	53754
21.60833	54212
21.61667	54648
21.62500	55073
21.63333	55486
21.64167	55877
21.65000	56260
21.65833	56618
21.66667	56966
21.67500	57296
21.68333	57608
21.69167	57909
21.70000	58183
21.70833	58439
21.71667	58669
21.72500	58876
21.73333	59063
21.74167	59225
21.75000	59370
21.75833	59491
21.76667	59593
21.77500	59672
21.78333	59725
21.79167	59755
21.80000	59762
21.80833	59746
21.81667	59709
21.82500	59649
21.83333	59566
21.84167	59460
21.85000	59328
21.85833	59176
21.86667	59000
21.87500	58804
21.88333	58588
21.89167	58347
21.90000	58091
21.90833	57809
21.91667	57511
21.92500	57191
21.93333	56851
21.94167	56501
21.95000	56128
21.95833	55749
21.96667	55346
21.97500	54930
21.98333	54497
21.99167	54042
22.00000	53584
22.00833	53104
22.01667	52622
22.02500	52126
22.03333	51620
22.04167	51113
22.05000	50587
22.05833	50063
22.06667	49520
22.07500	48973
22.08333	48423
22.09167	47860
22.10000	47308
22.10833	46745
22.11667	46190
22.12500	45629
22.13333	45063
22.14167	44505
22.15000	43935
22.15833	43380
22.16667	42819
22.17500	42265
22.18333	41717
22.19167	41162
22.20000	40622
22.20833	40073
22.21667	39539
22.22500	39008
22.23333	38483
22.24167	37975
22.25000	37463
22.25833	36970
22.26667	36476
22.27500	35992
22.28333	35519
22.29167	35047
22.30000	34594
22.30833	34141
22.31667	33704
22.32500	33275
22.33333	32853
22.34167	32448
22.35000	32044
22.35833	31658
22.36667	31276
22.37500	30906
22.38333	30547
22.39167	30192
22.40000	29854
22.40833	29517
22.41667	29194
22.42500	28879
22.43333	28570
22.44167	28277
22.45000	27987
22.45833	27714
22.46667	27447
22.47500	27191
22.48333	26946
22.49167	26706
22.50000	26479
22.50833	26253
22.51667	26037
22.52500	25825
22.53333	25620
22.54167	25428
22.55000	25240
22.55833	25065
22.56667	24893
22.57500	24728
22.58333	24569
22.59167	24412
22.60000	24266
22.60833	24123
22.61667	23988
22.62500	23860
22.63333	23736
22.64167	23621
22.65000	23508
22.65833	23402
22.66667	23299
22.67500	23201
22.68333	23108
22.69167	23017
22.70000	22933
22.70833	22850
22.71667	22771
22.72500	22695
22.73333	22620
22.74167	22549
22.75000	22481
22.75833	22420
22.76667	22362
22.77500	22309
22.78333	22261
22.79167	22215
22.80000	22173
22.80833	22132
22.81667	22094
22.82500	22057
22.83333	22021
22.84167	21988
22.85000	21956
22.85833	21927
22.86667	21900
22.87500	21875
22.88333	21851
22.89167	21827
22.90000	21806
22.90833	21786
22.91667	21768
22.92500	21752
22.93333	21740
22.94167	21728
22.95000	21717
22.95833	21706
22.96667	21693
22.97500	21679
22.98333	21667
22.99167	21656
23.00000	21646
23.00833	21638
23.01667	21632
23.02500	21628
23.03333	21626
23.04167	21627
23.05000	21630
23.05833	21632
23.06667	21634
23.07500	21635
23.08333	21635
23.09167	21635
23.10000	21634
23.10833	21635
23.11667	21636
23.12500	21637
23.13333	21639
23.14167	21642
23.15000	21646
23.15833	21650
23.16667	21655
23.17500	21660
23.18333	21665
23.19167	21671
23.20000	21676
23.20833	21681
23.21667	21687
23.22500	21695
23.23333	21705
23.24167	21715
23.25000	21725
23.25833	21734
23.26667	21743
23.27500	21751
23.28333	21759
23.29167	21766
23.30000	21771
23.30833	21775
23.31667	21778
23.32500	21782
23.33333	21787
23.34167	21794
23.35000	21801
23.35833	21809
23.36667	21819
23.37500	21830
23.38333	21843
23.39167	21857
23.40000	21870
23.40833	21883
23.41667	21895
23.42500	21907
23.43333	21918
23.44167	21928
23.45000	21937
23.45833	21947
23.46667	21958
23.47500	21970
23.48333	21981
23.49167	21992
23.50000	22001
23.50833	22010
23.51667	22019
23.52500	22029
23.53333	22037
23.54167	22045
23.55000	22053
23.55833	22062
23.56667	22073
23.57500	22085
23.58333	22098
23.59167	22109
23.60000	22118
23.60833	22124
23.61667	22127
23.62500	22129
23.63333	22133
23.64167	22137
23.65000	22141
23.65833	22146
23.66667	22151
23.67500	22156
23.68333	22159
23.69167	22159
23.70000	22158
23.70833	22155
23.71667	22151
23.72500	22146
23.73333	22140
23.74167	22135
23.75000	22128
23.75833	22121
23.76667	22112
23.77500	22100
23.78333	22087
23.79167	22072
23.80000	22056
23.80833	22039
23.81667	22020
23.82500	22001
23.83333	21980
23.84167	21958
23.85000	21935
23.85833	21910
23.86667	21883
23.87500	21854
23.88333	21822
23.89167	21788
23.90000	21754
23.90833	21719
23.91667	21682
23.92500	21644
23.93333	21604
23.94167	21563
23.95000	21521
23.95833	21479
23.96667	21435
23.97500	21388
23.98333	21338
23.99167	21284
24.00000	21228
24.00833	21169
24.01667	21109
24.02500	21050
24.03333	20991
24.04167	20934
24.05000	20875
24.05833	20816
24.06667	20755
24.07500	20693
24.08333	20630
24.09167	20563
24.10000	20497
24.10833	20429
24.11667	20362
24.12500	20292
24.13333	20219
24.14167	20145
24.15000	20068
24.15833	19991
24.16667	19913
24.17500	19836
24.18333	19758
24.19167	19678
24.20000	19598
24.20833	19518
24.21667	19440
24.22500	19362
24.23333	19283
24.24167	19204
24.25000	19123
24.25833	19043
24.26667	18962
24.27500	18883
24.28333	18806
24.29167	18728
24.30000	18652
24.30833	18575
24.31667	18497
24.32500	18418
24.33333	18336
24.34167	18256
24.35000	18174
24.35833	18095
24.36667	18015
24.37500	17937
24.38333	17861
24.39167	17784
24.40000	17709
24.40833	17633
24.41667	17557
24.42500	17481
24.43333	17404
24.44167	17328
24.45000	17250
24.45833	17175
24.46667	17100
24.47500	17025
24.48333	16951
24.49167	16875
24.50000	16800
24.50833	16724
24.51667	16650
24.52500	16579
24.53333	16507
24.54167	16435
24.55000	16358
24.55833	16282
24.56667	16203
24.57500	16125
24.58333	16050
24.59167	15975
24.60000	15902
24.60833	15828
24.61667	15754
24.62500	15677
24.63333	15599
24.64167	15522
24.65000	15444
24.65833	15368
24.66667	15291
24.67500	15214
24.68333	15138
24.69167	15059
24.70000	14982
24.70833	14903
24.71667	14825
24.72500	14745
24.73333	14663
24.74167	14581
24.75000	14496
24.75833	14412
24.76667	14326
24.77500	14240
24.78333	14154
24.79167	14066
24.80000	13980
24.80833	13893
24.81667	13807
24.82500	13722
24.83333	13636
24.84167	13551
24.85000	13462
24.85833	13373
24.86667	13282
24.87500	13192
24.88333	13102
24.89167	13011
24.90000	12921
24.90833	12830
24.91667	12739
24.92500	12646
24.93333	12552
24.94167	12460
24.95000	12366
24.95833	12276
24.96667	12186
24.97500	12097
24.98333	12010
24.99167	11920
25.00000	11832
25.00833	11740
25.01667	11649
25.02500	11558
25.03333	11468
25.04167	11380
25.05000	11293
25.05833	11209
25.06667	11125
25.07500	11043
25.08333	10962
25.09167	10880
25.10000	10801
25.10833	10721
25.11667	10643
25.12500	10564
25.13333	10487
25.14167	10413
25.15000	10337
25.15833	10265
25.16667	10193
25.17500	10122
25.18333	10053
25.19167	9983
25.20000	9915
25.20833	9845
25.21667	9778
25.22500	9711
25.23333	9645
25.24167	9583
25.25000	9523
25.25833	9467
25.26667	9413
25.27500	9360
25.28333	9309
25.29167	9258
25.30000	9208
25.30833	9156
25.31667	9105
25.32500	9053
25.33333	9001
25.34167	8954
25.35000	8909
25.35833	8868
25.36667	8827
25.37500	8788
25.38333	8749
25.39167	8710
25.40000	8673
25.40833	8638
25.41667	8606
25.42500	8574
25.43333	8542
25.44167	8510
25.45000	8477
25.45833	8446
25.46667	8417
25.47500	8389
25.48333	8362
25.49167	8336
25.50000	8313
25.50833	8291
25.51667	8269
25.52500	8248
25.53333	8227
25.54167	8207
25.55000	8187
25.55833	8168
25.56667	8148
25.57500	8128
25.58333	8111
25.59167	8094
25.60000	8080
25.60833	8066
25.61667	8053
25.62500	8040
25.63333	8026
25.64167	8012
25.65000	7998
25.65833	7984
25.66667	7970
25.67500	7956
25.68333	7943
25.69167	7930
25.70000	7919
25.70833	7909
25.71667	7899
25.72500	7887
25.73333	7874
25.74167	7860
25.75000	7845
25.75833	7831
25.76667	7820
25.77500	7810
25.78333	7801
25.79167	7792
25.80000	7783
25.80833	7774
25.81667	7765
25.82500	7756
25.83333	7746
25.84167	7735
25.85000	7724
25.85833	7712
25.86667	7700
25.87500	7689
25.88333	7678
25.89167	7667
25.90000	7655
25.90833	7642
25.91667	7628
25.92500	7613
25.93333	7597
25.94167	7582
25.95000	7568
25.95833	7556
25.96667	7544
25.97500	7532
25.98333	7518
25.99167	7503
26.00000	7487
26.00833	7470
26.01667	7454
26.02500	7438
26.03333	7423
26.04167	7406
26.05000	7387
26.05833	7368
26.06667	7348
26.07500	7328
26.08333	7309
26.09167	7289
26.10000	7271
26.10833	7254
26.11667	7237
26.12500	7222
26.13333	7207
26.14167	7191
26.15000	7175
26.15833	7158
26.16667	7141
26.17500	7124
26.18333	7107
26.19167	7090
26.20000	7073
26.20833	7056
26.21667	7038
26.22500	7021
26.23333	7003
26.24167	6985
26.25000	6967
26.25833	6950
26.26667	6932
26.27500	6916
26.28333	6899
26.29167	6883
26.30000	6868
26.30833	6853
26.31667	6839
26.32500	6824
26.33333	6810
26.34167	6795
26.35000	6781
26.35833	6768
26.36667	6756
26.37500	6745
26.38333	6735
26.39167	6727
26.40000	6719
26.40833	6712
26.41667	6705
26.42500	6697
26.43333	6689
26.44167	6682
26.45000	6674
26.45833	6666
26.46667	6659
26.47500	6651
26.48333	6645
26.49167	6639
26.50000	6635
26.50833	6631
26.51667	6629
26.52500	6627
26.53333	6626
26.54167	6625
26.55000	6624
26.55833	6622
26.56667	6619
26.57500	6617
26.58333	6615
26.59167	6614
26.60000	6615
26.60833	6617
26.61667	6620
26.62500	6625
26.63333	6630
26.64167	6636
26.65000	6641
26.65833	6646
26.66667	6651
26.67500	6657
26.68333	6662
26.69167	6668
26.70000	6674
26.70833	6681
26.71667	6688
26.72500	6695
26.73333	6702
26.74167	6710
26.75000	6717
26.75833	6724
26.76667	6730
26.77500	6736
26.78333	6741
26.79167	6747
26.80000	6753
26.80833	6759
26.81667	6766
26.82500	6773
26.83333	6780
26.84167	6788
26.85000	6797
26.85833	6806
26.86667	6814
26.87500	6820
26.88333	6826
26.89167	6832
26.90000	6837
26.90833	6842
26.91667	6848
26.92500	6854
26.93333	6860
26.94167	6867
26.95000	6873
26.95833	6879
26.96667	6885
26.97500	6890
26.98333	6895
26.99167	6900
27.00000	6903
27.00833	6904
27.01667	6903
27.02500	6902
27.03333	6900
27.04167	6899
27.05000	6900
27.05833	6901
27.06667	6902
27.07500	6903
27.08333	6902
27.09167	6901
27.10000	6899
27.10833	6897
27.11667	6895
27.12500	6894
27.13333	6892
27.14167	6890
27.15000	6887
27.15833	6884
27.16667	6879
27.17500	6873
27.18333	6867
27.19167	6858
27.20000	6849
27.20833	6838
27.21667	6828
27.22500	6819
27.23333	6810
27.24167	6801
27.25000	6792
27.25833	6784
27.26667	6775
27.27500	6767
27.28333	6759
27.29167	6753
27.30000	6746
27.30833	6737
27.31667	6728
27.32500	6719
27.33333	6709
27.34167	6699
27.35000	6687
27.35833	6675
27.36667	6661
27.37500	6646
27.38333	6633
27.39167	6621
27.40000	6610
27.40833	6599
27.41667	6590
27.42500	6580
27.43333	6571
27.44167	6562
27.45000	6553
27.45833	6543
27.46667	6532
27.47500	6522
27.48333	6513
27.49167	6505
27.50000	6498
27.50833	6493
27.51667	6487
27.52500	6479
27.53333	6470
27.54167	6460
27.55000	6451
27.55833	6442
27.56667	6435
27.57500	6430
27.58333	6424
27.59167	6419
27.60000	6415
27.60833	6411
27.61667	6407
27.62500	6404
27.63333	6400
27.64167	6395
27.65000	6390
27.65833	6386
27.66667	6382
27.67500	6378
27.68333	6377
27.69167	6379
27.70000	6382
27.70833	6385
27.71667	6389
27.72500	6392
27.73333	6394
27.74167	6397
27.75000	6399
27.75833	6401
27.76667	6403
27.77500	6405
27.78333	6407
27.79167	6409
27.80000	6411
27.80833	6414
27.81667	6419
27.82500	6425
27.83333	6432
27.84167	6440
27.85000	6447
27.85833	6455
27.86667	6464
27.87500	6474
27.88333	6485
27.89167	6496
27.90000	6508
27.90833	6519
27.91667	6529
27.92500	6540
27.93333	6550
27.94167	6560
27.95000	6571
27.95833	6582
27.96667	6593
27.97500	6604
27.98333	6614
27.99167	6626
28.00000	6637
28.00833	6649
28.01667	6662
28.02500	6676
28.03333	6692
28.04167	6709
28.05000	6726
28.05833	6743
28.06667	6759
28.07500	6774
28.08333	6788
28.09167	6801
28.10000	6813
28.10833	6825
28.11667	6837
28.12500	6849
28.13333	6862
28.14167	6876
28.15000	6891
28.15833	6906
28.16667	6920
28.17500	6935
28.18333	6949
28.19167	6963
28.20000	6977
28.20833	6990
28.21667	7004
28.22500	7018
28.23333	7033
28.24167	7047
28.25000	7062
28.25833	7076
28.26667	7090
28.27500	7103
28.28333	7117
28.29167	7131
28.30000	7144
28.30833	7155
28.31667	7164
28.32500	7173
28.33333	7182
28.34167	7191
28.35000	7201
28.35833	7211
28.36667	7220
28.37500	7229
28.38333	7237
28.39167	7247
28.40000	7258
28.40833	7271
28.41667	7284
28.42500	7297
28.43333	7309
28.44167	7319
28.45000	7326
28.45833	7333
28.46667	7339
28.47500	7346
28.48333	7355
28.49167	7364
28.50000	7373
28.50833	7382
28.51667	7389
28.52500	7396
28.53333	7403
28.54167	7410
28.55000	7420
28.55833	7430
28.56667	7441
28.57500	7450
28.58333	7459
28.59167	7467
28.60000	7475
28.60833	7482
28.61667	7489
28.62500	7496
28.63333	7504
28.64167	7513
28.65000	7523
28.65833	7533
28.66667	7543
28.67500	7554
28.68333	7565
28.69167	7576
28.70000	7588
28.70833	7598
28.71667	7607
28.72500	7615
28.73333	7623
28.74167	7632
28.75000	7641
28.75833	7651
28.76667	7661
28.77500	7672
28.78333	7682
28.79167	7691
28.80000	7699
28.80833	7709
28.81667	7721
28.82500	7734
28.83333	7749
28.84167	7762
28.85000	7775
28.85833	7786
28.86667	7796
28.87500	7806
28.88333	7815
28.89167	7825
28.90000	7835
28.90833	7846
28.91667	7859
28.92500	7871
28.93333	7885
28.94167	7898
28.95000	7911
28.95833	7925
28.96667	7939
28.97500	7955
28.98333	7972
28.99167	7990
29.00000	8009
29.00833	8028
29.01667	8044
29.02500	8060
29.03333	8074
29.04167	8088
29.05000	8103
29.05833	8118
29.06667	8135
29.07500	8154
29.08333	8175
29.09167	8199
29.10000	8222
29.10833	8246
29.11667	8269
29.12500	8289
29.13333	8310
29.14167	8331
29.15000	8354
29.15833	8378
29.16667	8404
29.17500	8435
29.18333	8467
29.19167	8497
29.20000	8527
29.20833	8559
29.21667	8592
29.22500	8625
29.23333	8660
29.24167	8695
29.25000	8730
29.25833	8765
29.26667	8801
29.27500	8838
29.28333	8878
29.29167	8923
29.30000	8969
29.30833	9019
29.31667	9069
29.32500	9119
29.33333	9169
29.34167	9219
29.35000	9269
29.35833	9320
29.36667	9374
29.37500	9431
29.38333	9492
29.39167	9558
29.40000	9626
29.40833	9698
29.41667	9772
29.42500	9849
29.43333	9930
29.44167	10013
29.45000	10101
29.45833	10191
29.46667	10284
29.47500	10380
29.48333	10478
29.49167	10582
29.50000	10688
29.50833	10799
29.51667	10912
29.52500	11030
29.53333	11153
29.54167	11279
29.55000	11412
29.55833	11546
29.56667	11689
29.57500	11837
29.58333	11993
29.59167	12161
29.60000	12333
29.60833	12517
29.61667	12704
29.62500	12899
29.63333	13101
29.64167	13307
29.65000	13525
29.65833	13747
29.66667	13982
29.67500	14225
29.68333	14475
29.69167	14739
29.70000	15005
29.70833	15286
29.71667	15573
29.72500	15871
29.73333	16184
29.74167	16502
29.75000	16840
29.75833	17182
29.76667	17542
29.77500	17912
29.78333	18291
29.79167	18688
29.80000	19088
29.80833	19511
29.81667	19939
29.82500	20382
29.83333	20841
29.84167	21302
29.85000	21786
29.85833	22269
29.86667	22772
29.87500	23284
29.88333	23803
29.89167	24342
29.90000	24879
29.90833	25441
29.91667	26004
29.92500	26582
29.93333	27174
29.94167	27766
29.95000	28382
29.95833	28992
29.96667	29620
29.97500	30252
29.98333	30887
29.99167	31539
30.00000	32184
30.00833	32850
30.01667	33511
30.02500	34181
30.03333	34859
30.04167	35527
30.05000	36212
30.05833	36883
30.06667	37564
30.07500	38240
30.08333	38911
30.09167	39593
30.10000	40256
30.10833	40928
30.11667	41585
30.12500	42237
30.13333	42886
30.14167	43515
30.15000	44149
30.15833	44761
30.16667	45371
30.17500	45970
30.18333	46554
30.19167	47139
30.20000	47697
30.20833	48252
30.21667	48782
30.22500	49293
30.23333	49789
30.24167	50258
30.25000	50720
30.25833	51152
30.26667	51570
30.27500	51966
30.28333	52336
30.29167	52691
30.30000	53015
30.30833	53323
30.31667	53603
30.32500	53860
30.33333	54096
30.34167	54305
30.35000	54493
30.35833	54652
30.36667	54785
30.37500	54892
30.38333	54972
30.39167	55029
30.40000	55059
30.40833	55063
30.41667	55042
30.42500	54993
30.43333	54919
30.44167	54821
30.45000	54695
30.45833	54549
30.46667	54376
30.47500	54182
30.48333	53966
30.49167	53725
30.50000	53467
30.50833	53181
30.51667	52879
30.52500	52556
30.53333	52212
30.54167	51855
30.55000	51472
30.55833	51079
30.56667	50661
30.57500	50228
30.58333	49784
30.59167	49317
30.60000	48848
30.60833	48354
30.61667	47857
30.62500	47347
30.63333	46825
30.64167	46304
30.65000	45762
30.65833	45224
30.66667	44669
30.67500	44108
30.68333	43544
30.69167	42964
30.70000	42393
30.70833	41805
30.71667	41225
30.72500	40640
30.73333	40049
30.74167	39466
30.75000	38869
30.75833	38285
30.76667	37694
30.77500	37106
30.78333	36523
30.79167	35931
30.80000	35354
30.80833	34766
30.81667	34190
30.82500	33617
30.83333	33045
30.84167	32490
30.85000	31928
30.85833	31384
30.86667	30838
30.87500	30299
30.88333	29769
30.89167	29235
30.90000	28718
30.90833	28199
30.91667	27695
30.92500	27197
30.93333	26704
30.94167	26227
30.95000	25748
30.95833	25286
30.96667	24826
30.97500	24377
30.98333	23938
30.99167	23498
31.00000	23074
31.00833	22649
31.01667	22238
31.02500	21834
31.03333	21436
31.04167	21054
31.05000	20673
31.05833	20307
31.06667	19944
31.07500	19590
31.08333	19245
31.09167	18901
31.10000	18573
31.10833	18246
31.11667	17931
31.12500	17624
31.13333	17322
31.14167	17032
31.15000	16743
31.15833	16467
31.16667	16193
31.17500	15927
31.18333	15669
31.19167	15412
31.20000	15168
31.20833	14926
31.21667	14693
31.22500	14466
31.23333	14243
31.24167	14029
31.25000	13814
31.25833	13609
31.26667	13405
31.27500	13208
31.28333	13017
31.29167	12828
31.30000	12650
31.30833	12475
31.31667	12306
31.32500	12142
31.33333	11979
31.34167	11821
31.35000	11662
31.35833	11510
31.36667	11361
31.37500	11217
31.38333	11078
31.39167	10940
31.40000	10809
31.40833	10679
31.41667	10553
31.42500	10430
31.43333	10309
31.44167	10192
31.45000	10075
31.45833	9964
31.46667	9856
31.47500	9751
31.48333	9650
31.49167	9549
31.50000	9453
31.50833	9357
31.51667	9263
31.52500	9169
31.53333	9076
31.54167	8988
31.55000	8901
31.55833	8819
31.56667	8739
31.57500	8661
31.58333	8585
31.59167	8508
31.60000	8434
31.60833	8360
31.61667	8289
31.62500	8219
31.63333	8150
31.64167	8085
31.65000	8020
31.65833	7959
31.66667	7898
31.67500	7838
31.68333	7781
31.69167	7724
31.70000	7671
31.70833	7619
31.71667	7568
31.72500	7517
31.73333	7467
31.74167	7418
31.75000	7370
31.75833	7325
31.76667	7280
31.77500	7238
31.78333	7198
31.79167	7160
31.80000	7125
31.80833	7089
31.81667	7055
31.82500	7021
31.83333	6989
31.84167	6959
31.85000	6932
31.85833	6907
31.86667	6882
31.87500	6859
31.88333	6838
31.89167	6819
31.90000	6803
31.90833	6789
31.91667	6776
31.92500	6765
31.93333	6756
31.94167	6748
31.95000	6743
31.95833	6739
31.96667	6736
31.97500	6736
31.98333	6739
31.99167	6744
32.00000	6750
32.00833	6758
32.01667	6769
32.02500	6782
32.03333	6800
32.04167	6820
32.05000	6844
32.05833	6871
32.06667	6900
32.07500	6931
32.08333	6964
32.09167	7000
32.10000	7037
32.10833	7077
32.11667	7120
32.12500	7165
32.13333	7215
32.14167	7267
32.15000	7324
32.15833	7383
32.16667	7446
32.17500	7514
32.18333	7584
32.19167	7659
32.20000	7734
32.20833	7815
32.21667	7898
32.22500	7986
32.23333	8078
32.24167	8173
32.25000	8275
32.25833	8378
32.26667	8487
32.27500	8598
32.28333	8710
32.29167	8827
32.30000	8944
32.30833	9069
32.31667	9196
32.32500	9331
32.33333	9472
32.34167	9614
32.35000	9762
32.35833	9910
32.36667	10065
32.37500	10222
32.38333	10382
32.39167	10549
32.40000	10716
32.40833	10891
32.41667	11067
32.42500	11250
32.43333	11440
32.44167	11631
32.45000	11830
32.45833	12028
32.46667	12232
32.47500	12439
32.48333	12649
32.49167	12868
32.50000	13086
32.50833	13315
32.51667	13544
32.52500	13776
32.53333	14014
32.54167	14252
32.55000	14501
32.55833	14750
32.56667	15009
32.57500	15271
32.58333	15535
32.59167	15808
32.60000	16077
32.60833	16358
32.61667	16638
32.62500	16923
32.63333	17212
32.64167	17497
32.65000	17792
32.65833	18083
32.66667	18383
32.67500	18686
32.68333	18992
32.69167	19307
32.70000	19619
32.70833	19941
32.71667	20260
32.72500	20583
32.73333	20909
32.74167	21231
32.75000	21562
32.75833	21888
32.76667	22222
32.77500	22556
32.78333	22890
32.79167	23230
32.80000	23564
32.80833	23906
32.81667	24244
32.82500	24583
32.83333	24925
32.84167	25261
32.85000	25602
32.85833	25934
32.86667	26269
32.87500	26600
32.88333	26926
32.89167	27256
32.90000	27576
32.90833	27900
32.91667	28216
32.92500	28531
32.93333	28844
32.94167	29149
32.95000	29456
32.95833	29751
32.96667	30044
32.97500	30328
32.98333	30604
32.99167	30878
33.00000	31140
33.00833	31401
33.01667	31652
33.02500	31895
33.03333	32132
33.04167	32355
33.05000	32573
33.05833	32778
33.06667	32975
33.07500	33163
33.08333	33340
33.09167	33511
33.10000	33669
33.10833	33821
33.11667	33961
33.12500	34090
33.13333	34209
33.14167	34312
33.15000	34405
33.15833	34483
33.16667	34551
33.17500	34607
33.18333	34651
33.19167	34684
33.20000	34705
33.20833	34714
33.21667	34710
33.22500	34694
33.23333	34668
33.24167	34631
33.25000	34581
33.25833	34521
33.26667	34448
33.27500	34362
33.28333	34265
33.29167	34155
33.30000	34037
33.30833	33905
33.31667	33765
33.32500	33614
33.33333	33452
33.34167	33282
33.35000	33099
33.35833	32909
33.36667	32706
33.37500	32496
33.38333	32277
33.39167	32046
33.40000	31812
33.40833	31565
33.41667	31315
33.42500	31057
33.43333	30790
33.44167	30520
33.45000	30236
33.45833	29953
33.46667	29660
33.47500	29363
33.48333	29063
33.49167	28755
33.50000	28449
33.50833	28132
33.51667	27816
33.52500	27493
33.53333	27163
33.54167	26835
33.55000	26496
33.55833	26162
33.56667	25822
33.57500	25483
33.58333	25146
33.59167	24802
33.60000	24464
33.60833	24117
33.61667	23774
33.62500	23430
33.63333	23081
33.64167	22740
33.65000	22391
33.65833	22050
33.66667	21705
33.67500	21361
33.68333	21021
33.69167	20677
33.70000	20342
33.70833	20005
33.71667	19675
33.72500	19348
33.73333	19021
33.74167	18700
33.75000	18373
33.75833	18054
33.76667	17733
33.77500	17415
33.78333	17103
33.79167	16790
33.80000	16487
33.80833	16181
33.81667	15884
33.82500	15588
33.83333	15293
33.84167	15006
33.85000	14716
33.85833	14436
33.86667	14156
33.87500	13881
33.88333	13612
33.89167	13341
33.90000	13080
33.90833	12817
33.91667	12561
33.92500	12309
33.93333	12059
33.94167	11815
33.95000	11570
33.95833	11333
33.96667	11096
33.97500	10865
33.98333	10641
33.99167	10418
34.00000	10203
34.00833	9987
34.01667	9777
34.02500	9569
34.03333	9362
34.04167	9164
34.05000	8966
34.05833	8777
34.06667	8590
34.07500	8407
34.08333	8229
34.09167	8052
34.10000	7881
34.10833	7710
34.11667	7545
34.12500	7382
34.13333	7221
34.14167	7067
34.15000	6913
34.15833	6764
34.16667	6616
34.17500	6471
34.18333	6329
34.19167	6189
34.20000	6055
34.20833	5922
34.21667	5794
34.22500	5669
34.23333	5545
34.24167	5426
34.25000	5306
34.25833	5192
34.26667	5081
34.27500	4974
34.28333	4869
34.29167	4765
34.30000	4662
34.30833	4557
34.31667	4455
34.32500	4356
34.33333	4260
34.34167	4169
34.35000	4079
34.35833	3993
34.36667	3907
34.37500	3824
34.38333	3745
34.39167	3667
34.40000	3592
34.40833	3518
34.41667	3447
34.42500	3375
34.43333	3302
34.44167	3231
34.45000	3159
34.45833	3092
34.46667	3027
34.47500	2965
34.48333	2906
34.49167	2847
34.50000	2791
34.50833	2734
34.51667	2678
34.52500	2622
34.53333	2568
34.54167	2516
34.55000	2466
34.55833	2419
34.56667	2374
34.57500	2330
34.58333	2287
34.59167	2243
34.60000	2200
34.60833	2156
34.61667	2114
34.62500	2072
34.63333	2032
34.64167	1995
34.65000	1960
34.65833	1928
34.66667	1897
34.67500	1866
34.68333	1834
34.69167	1801
34.70000	1769
34.70833	1739
34.71667	1711
34.72500	1683
34.73333	1655
34.74167	1628
34.75000	1602
34.75833	1577
34.76667	1553
34.77500	1529
34.78333	1505
34.79167	1480
34.80000	1456
34.80833	1434
34.81667	1413
34.82500	1392
34.83333	1372
34.84167	1354
34.85000	1337
34.85833	1321
34.86667	1305
34.87500	1290
34.88333	1276
34.89167	1261
34.90000	1248
34.90833	1236
34.91667	1225
34.92500	1214
34.93333	1200
34.94167	1188
34.95000	1175
34.95833	1164
34.96667	1155
34.97500	1147
34.98333	1140
34.99167	1131
35.00000	1122
35.00833	1112
35.01667	1102
35.02500	1093
35.03333	1085
35.04167	1077
35.05000	1071
35.05833	1066
35.06667	1062
35.07500	1057
35.08333	1053
35.09167	1049
35.10000	1045
35.10833	1040
35.11667	1035
35.12500	1030
35.13333	1025
35.14167	1022
35.15000	1018
35.15833	1015
35.16667	1010
35.17500	1005
35.18333	1001
35.19167	996
35.20000	992
35.20833	989
35.21667	986
35.22500	981
35.23333	975
35.24167	969
35.25000	962
35.25833	957
35.26667	954
35.27500	951
35.28333	948
35.29167	945
35.30000	941
35.30833	935
35.31667	928
35.32500	920
35.33333	913
35.34167	907
35.35000	901
35.35833	896
35.36667	892
35.37500	887
35.38333	881
35.39167	876
35.40000	869
35.40833	861
35.41667	853
35.42500	845
35.43333	837
35.44167	829
35.45000	821
35.45833	813
35.46667	805
35.47500	796
35.48333	790
35.49167	785
35.50000	781
35.50833	777
35.51667	771
35.52500	762
35.53333	752
35.54167	740
35.55000	728
35.55833	716
35.56667	705
35.57500	695
35.58333	685
35.59167	675
35.60000	665
35.60833	654
35.61667	643
35.62500	633
35.63333	622
35.64167	613
35.65000	605
35.65833	597
35.66667	590
35.67500	583
35.68333	575
35.69167	567
35.70000	558
35.70833	548
35.71667	537
35.72500	526
35.73333	516
35.74167	508
35.75000	500
35.75833	493
35.76667	485
35.77500	476
35.78333	466
35.79167	455
35.80000	445
35.80833	435
35.81667	426
35.82500	419
35.83333	412
35.84167	404
35.85000	395
35.85833	385
35.86667	376
35.87500	367
35.88333	360
35.89167	353
35.90000	346
35.90833	339
35.91667	332
35.92500	325
35.93333	319
35.94167	314
35.95000	309
35.95833	303
35.96667	295
35.97500	287
35.98333	279
35.99167	272
36.00000	265
36.00833	261
36.01667	256
36.02500	252
36.03333	247
36.04167	242
36.05000	236
36.05833	233
36.06667	231
36.07500	229
36.08333	226
36.09167	221
36.10000	216
36.10833	210
36.11667	206
36.12500	202
36.13333	201
36.14167	200
36.15000	199
36.15833	196
36.16667	193
36.17500	190
36.18333	186
36.19167	182
36.20000	180
36.20833	177
36.21667	176
36.22500	176
36.23333	178
36.24167	179
36.25000	178
36.25833	175
36.26667	172
36.27500	169
36.28333	166
36.29167	164
36.30000	162
36.30833	160
36.31667	157
36.32500	155
36.33333	153
36.34167	152
36.35000	152
36.35833	153
36.36667	154
36.37500	157
36.38333	159
36.39167	160
36.40000	160
36.40833	159
36.41667	156
36.42500	154
36.43333	152
36.44167	152
36.45000	154
36.45833	157
36.46667	159
36.47500	159
36.48333	157
36.49167	155
36.50000	153
36.50833	150
36.51667	147
36.52500	143
36.53333	139
36.54167	137
36.55000	137
36.55833	139
36.56667	142
36.57500	145
36.58333	146
36.59167	145
36.60000	144
36.60833	144
36.61667	147
36.62500	150
36.63333	154
36.64167	158
36.65000	160
36.65833	161
36.66667	162
36.67500	161
36.68333	160
36.69167	159
36.70000	158
36.70833	158
36.71667	159
36.72500	161
36.73333	164
36.74167	166
36.75000	168
36.75833	170
36.76667	171
36.77500	171
36.78333	172
36.79167	172
36.80000	172
36.80833	172
36.81667	173
36.82500	173
36.83333	173
36.84167	173
36.85000	173
36.85833	173
36.86667	175
36.87500	179
36.88333	182
36.89167	184
36.90000	186
36.90833	187
36.91667	187
36.92500	188
36.93333	190
36.94167	191
36.95000	191
36.95833	191
36.96667	191
36.97500	192
36.98333	194
36.99167	198
37.00000	200
37.00833	203
37.01667	204
37.02500	203
37.03333	202
37.04167	200
37.05000	199
37.05833	200
37.06667	202
37.07500	205
37.08333	207
37.09167	209
37.10000	209
37.10833	210
37.11667	211
37.12500	211
37.13333	210
37.14167	207
37.15000	205
37.15833	203
37.16667	203
37.17500	205
37.18333	208
37.19167	211
37.20000	212
37.20833	211
37.21667	209
37.22500	208
37.23333	206
37.24167	205
37.25000	206
37.25833	206
37.26667	205
37.27500	203
37.28333	200
37.29167	196
37.30000	193
37.30833	189
37.31667	185
37.32500	181
37.33333	176
37.34167	172
37.35000	170
37.35833	170
37.36667	170
37.37500	170
37.38333	169
37.39167	166
37.40000	162
37.40833	158
37.41667	154
37.42500	151
37.43333	147
37.44167	144
37.45000	140
37.45833	137
37.46667	135
37.47500	135
37.48333	134
37.49167	133
37.50000	130
37.50833	125
37.51667	120
37.52500	116
37.53333	113
37.54167	112
37.55000	112
37.55833	114
37.56667	116
37.57500	117
37.58333	116
37.59167	115
37.60000	113
37.60833	110
37.61667	106
37.62500	102
37.63333	99
37.64167	96
37.65000	94
37.65833	92
37.66667	90
37.67500	89
37.68333	89
37.69167	90
37.70000	91
37.70833	92
37.71667	93
37.72500	93
37.73333	94
37.74167	95
37.75000	96
37.75833	97
37.76667	98
37.77500	98
37.78333	98
37.79167	100
37.80000	103
37.80833	105
37.81667	108
37.82500	109
37.83333	108
37.84167	107
37.85000	106
37.85833	104
37.86667	103
37.87500	102
37.88333	102
37.89167	102
37.90000	102
37.90833	104
37.91667	107
37.92500	111
37.93333	114
37.94167	116
37.95000	117
37.95833	116
37.96667	115
37.97500	116
37.98333	116
37.99167	117
38.00000	118
38.00833	118
38.01667	118
38.02500	116
38.03333	115
38.04167	113
38.05000	112
38.05833	111
38.06667	112
38.07500	114
38.08333	116
38.09167	118
38.10000	120
38.10833	120
38.11667	119
38.12500	117
38.13333	114
38.14167	112
38.15000	110
38.15833	109
38.16667	109
38.17500	109
38.18333	110
38.19167	111
38.20000	111
38.20833	110
38.21667	108
38.22500	106
38.23333	102
38.24167	98
38.25000	93
38.25833	88
38.26667	84
38.27500	81
38.28333	79
38.29167	78
38.30000	78
38.30833	78
38.31667	76
38.32500	72
38.33333	68
38.34167	65
38.35000	61
38.35833	58
38.36667	54
38.37500	50
38.38333	47
38.39167	44
38.40000	42
38.40833	39
38.41667	37
38.42500	33
38.43333	27
38.44167	22
38.45000	18
38.45833	14
38.46667	11
38.47500	7
38.48333	3
38.49167	-3
38.50000	-9
38.50833	-15
38.51667	-21
38.52500	-25
38.53333	-28
38.54167	-30
38.55000	-32
38.55833	-36
38.56667	-41
38.57500	-47
38.58333	-51
38.59167	-55
38.60000	-57
38.60833	-59
38.61667	-60
38.62500	-62
38.63333	-65
38.64167	-69
38.65000	-73
38.65833	-77
38.66667	-80
38.67500	-83
38.68333	-85
38.69167	-86
38.70000	-87
38.70833	-90
38.71667	-93
38.72500	-98
38.73333	-102
38.74167	-107
38.75000	-110
38.75833	-114
38.76667	-119
38.77500	-125
38.78333	-131
38.79167	-137
38.80000	-142
38.80833	-146
38.81667	-150
38.82500	-152
38.83333	-153
38.84167	-153
38.85000	-153
38.85833	-155
38.86667	-158
38.87500	-162
38.88333	-167
38.89167	-173
38.90000	-177
38.90833	-181
38.91667	-182
38.92500	-181
38.93333	-178
38.94167	-176
38.95000	-175
38.95833	-176
38.96667	-179
38.97500	-183
38.98333	-185
38.99167	-185
39.00000	-184
39.00833	-183
39.01667	-183
39.02500	-186
39.03333	-190
39.04167	-194
39.05000	-199
39.05833	-202
39.06667	-203
39.07500	-204
39.08333	-203
39.09167	-204
39.10000	-205
39.10833	-206
39.11667	-207
39.12500	-208
39.13333	-209
39.14167	-210
39.15000	-210
39.15833	-210
39.16667	-211
39.17500	-212
39.18333	-215
39.19167	-219
39.20000	-222
39.20833	-225
39.21667	-228
39.22500	-229
39.23333	-228
39.24167	-228
39.25000	-229
39.25833	-231
39.26667	-233
39.27500	-236
39.28333	-238
39.29167	-240
39.30000	-242
39.30833	-244
39.31667	-247
39.32500	-248
39.33333	-249
39.34167	-249
39.35000	-249
39.35833	-248
39.36667	-248
39.37500	-249
39.38333	-250
39.39167	-252
39.40000	-253
39.40833	-255
39.41667	-256
39.42500	-255
39.43333	-253
39.44167	-251
39.45000	-251
39.45833	-252
39.46667	-254
39.47500	-256
39.48333	-259
39.49167	-261
39.50000	-262
39.50833	-264
39.51667	-265
39.52500	-266
39.53333	-267
39.54167	-268
39.55000	-269
39.55833	-271
39.56667	-273
39.57500	-275
39.58333	-276
39.59167	-278
39.60000	-281
39.60833	-284
39.61667	-286
39.62500	-289
39.63333	-291
39.64167	-292
39.65000	-293
39.65833	-292
39.66667	-292
39.67500	-292
39.68333	-292
39.69167	-294
39.70000	-296
39.70833	-297
39.71667	-296
39.72500	-294
39.73333	-292
39.74167	-288
39.75000	-285
39.75833	-283
39.76667	-281
39.77500	-280
39.78333	-281
39.79167	-284
39.80000	-287
39.80833	-290
39.81667	-293
39.82500	-295
39.83333	-296
39.84167	-297
39.85000	-296
39.85833	-295
39.86667	-294
39.87500	-293
39.88333	-292
39.89167	-290
39.90000	-288
39.90833	-284
39.91667	-281
39.92500	-278
39.93333	-275
39.94167	-272
39.95000	-267
39.95833	-261
39.96667	-254
39.97500	-246
39.98333	-239
39.99167	-232
40.00000	-227
40.00833	-222
40.01667	-216
40.02500	-208
40.03333	-198
40.04167	-186
40.05000	-173
40.05833	-160
40.06667	-148
40.07500	-135
40.08333	-120
40.09167	-103
40.10000	-86
40.10833	-67
40.11667	-48
40.12500	-28
40.13333	-7
40.14167	17
40.15000	45
40.15833	75
40.16667	108
40.17500	142
40.18333	177
40.19167	214
40.20000	251
40.20833	292
40.21667	336
40.22500	383
40.23333	434
40.24167	486
40.25000	542
40.25833	600
40.26667	662
40.27500	726
40.28333	791
40.29167	861
40.30000	932
40.30833	1007
40.31667	1085
40.32500	1167
40.33333	1254
40.34167	1344
40.35000	1442
40.35833	1542
40.36667	1646
40.37500	1754
40.38333	1864
40.39167	1981
40.40000	2100
40.40833	2228
40.41667	2359
40.42500	2496
40.43333	2638
40.44167	2782
40.45000	2935
40.45833	3089
40.46667	3251
40.47500	3418
40.48333	3588
40.49167	3765
40.50000	3942
40.50833	4126
40.51667	4312
40.52500	4505
40.53333	4706
40.54167	4907
40.55000	5118
40.55833	5328
40.56667	5544
40.57500	5763
40.58333	5984
40.59167	6213
40.60000	6442
40.60833	6680
40.61667	6919
40.62500	7163
40.63333	7412
40.64167	7660
40.65000	7915
40.65833	8168
40.66667	8426
40.67500	8685
40.68333	8946
40.69167	9212
40.70000	9474
40.70833	9740
40.71667	10004
40.72500	10270
40.73333	10541
40.74167	10808
40.75000	11083
40.75833	11351
40.76667	11620
40.77500	11888
40.78333	12153
40.79167	12422
40.80000	12684
40.80833	12949
40.81667	13208
40.82500	13465
40.83333	13721
40.84167	13970
40.85000	14221
40.85833	14464
40.86667	14707
40.87500	14945
40.88333	15177
40.89167	15409
40.90000	15631
40.90833	15852
40.91667	16063
40.92500	16269
40.93333	16471
40.94167	16664
40.95000	16855
40.95833	17035
40.96667	17211
40.97500	17379
40.98333	17539
40.99167	17693
41.00000	17838
41.00833	17979
41.01667	18112
41.02500	18237
41.03333	18355
41.04167	18460
41.05000	18556
41.05833	18641
41.06667	18717
41.07500	18784
41.08333	18843
41.09167	18894
41.10000	18936
41.10833	18970
41.11667	18994
41.12500	19007
41.13333	19010
41.14167	19003
41.15000	18987
41.15833	18963
41.16667	18930
41.17500	18889
41.18333	18839
41.19167	18779
41.20000	18712
41.20833	18635
41.21667	18551
41.22500	18461
41.23333	18363
41.24167	18258
41.25000	18143
41.25833	18021
41.26667	17887
41.27500	17744
41.28333	17595
41.29167	17437
41.30000	17276
41.30833	17106
41.31667	16934
41.32500	16755
41.33333	16570
41.34167	16382
41.35000	16184
41.35833	15985
41.36667	15779
41.37500	15570
41.38333	15357
41.39167	15137
41.40000	14916
41.40833	14687
41.41667	14459
41.42500	14229
41.43333	13995
41.44167	13763
41.45000	13524
41.45833	13287
41.46667	13045
41.47500	12803
41.48333	12561
41.49167	12315
41.50000	12074
41.50833	11827
41.51667	11584
41.52500	11341
41.53333	11096
41.54167	10857
41.55000	10613
41.55833	10374
41.56667	10131
41.57500	9890
41.58333	9655
41.59167	9419
41.60000	9191
41.60833	8960
41.61667	8735
41.62500	8511
41.63333	8287
41.64167	8071
41.65000	7852
41.65833	7641
41.66667	7430
41.67500	7222
41.68333	7021
41.69167	6819
41.70000	6626
41.70833	6433
41.71667	6246
41.72500	6063
41.73333	5880
41.74167	5704
41.75000	5528
41.75833	5360
41.76667	5194
41.77500	5032
41.78333	4876
41.79167	4719
41.80000	4569
41.80833	4419
41.81667	4273
41.82500	4131
41.83333	3989
41.84167	3854
41.85000	3719
41.85833	3592
41.86667	3469
41.87500	3352
41.88333	3239
41.89167	3129
41.90000	3023
41.90833	2918
41.91667	2818
41.92500	2720
41.93333	2623
41.94167	2531
41.95000	2438
41.95833	2349
41.96667	2261
41.97500	2176
41.98333	2097
41.99167	2020
42.00000	1949
42.00833	1878
42.01667	1810
42.02500	1742
42.03333	1674
42.04167	1610
42.05000	1546
42.05833	1485
42.06667	1426
42.07500	1370
42.08333	1317
42.09167	1265
42.10000	1216
42.10833	1167
42.11667	1120
42.12500	1074
42.13333	1028
42.14167	985
42.15000	943
42.15833	904
42.16667	866
42.17500	830
42.18333	795
42.19167	758
42.20000	724
42.20833	689
42.21667	657
42.22500	626
42.23333	597
42.24167	570
42.25000	544
42.25833	520
42.26667	496
42.27500	472
42.28333	448
42.29167	422
42.30000	397
42.30833	374
42.31667	352
42.32500	332
42.33333	313
42.34167	293
42.35000	272
42.35833	251
42.36667	230
42.37500	211
42.38333	194
42.39167	180
42.40000	167
42.40833	153
42.41667	139
42.42500	125
42.43333	110
42.44167	97
42.45000	84
42.45833	72
42.46667	61
42.47500	49
42.48333	37
42.49167	25
42.50000	14
42.50833	3
42.51667	-8
42.52500	-16
42.53333	-25
42.54167	-33
42.55000	-42
42.55833	-51
42.56667	-60
42.57500	-69
42.58333	-78
42.59167	-87
42.60000	-96
42.60833	-104
42.61667	-113
42.62500	-120
42.63333	-128
42.64167	-135
42.65000	-143
42.65833	-151
42.66667	-156
42.67500	-160
42.68333	-162
42.69167	-164
42.70000	-166
42.70833	-169
42.71667	-175
42.72500	-181
42.73333	-187
42.74167	-194
42.75000	-200
42.75833	-205
42.76667	-211
42.77500	-217
42.78333	-223
42.79167	-229
42.80000	-236
42.80833	-242
42.81667	-247
42.82500	-253
42.83333	-257
42.84167	-261
42.85000	-264
42.85833	-266
42.86667	-267
42.87500	-267
42.88333	-269
42.89167	-273
42.90000	-277
42.90833	-281
42.91667	-284
42.92500	-286
42.93333	-287
42.94167	-288
42.95000	-290
42.95833	-294
42.96667	-298
42.97500	-304
42.98333	-310
42.99167	-316
43.00000	-321
43.00833	-325
43.01667	-328
43.02500	-330
43.03333	-331
43.04167	-331
43.05000	-332
43.05833	-333
43.06667	-335
43.07500	-337
43.08333	-338
43.09167	-340
43.10000	-342
43.10833	-343
43.11667	-345
43.12500	-348
43.13333	-351
43.14167	-355
43.15000	-359
43.15833	-363
43.16667	-366
43.17500	-368
43.18333	-370
43.19167	-371
43.20000	-372
43.20833	-373
43.21667	-375
43.22500	-376
43.23333	-378
43.24167	-380
43.25000	-382
43.25833	-385
43.26667	-387
43.27500	-391
43.28333	-393
43.29167	-395
43.30000	-397
43.30833	-399
43.31667	-401
43.32500	-403
43.33333	-405
43.34167	-407
43.35000	-409
43.35833	-411
43.36667	-413
43.37500	-416
43.38333	-418
43.39167	-419
43.40000	-419
43.40833	-416
43.41667	-413
43.42500	-409
43.43333	-407
43.44167	-407
43.45000	-408
43.45833	-410
43.46667	-411
43.47500	-411
43.48333	-410
43.49167	-408
43.50000	-407
43.50833	-409
43.51667	-413
43.52500	-418
43.53333	-425
43.54167	-430
43.55000	-435
43.55833	-439
43.56667	-441
43.57500	-441
43.58333	-440
43.59167	-437
43.60000	-435
43.60833	-435
43.61667	-436
43.62500	-437
43.63333	-438
43.64167	-438
43.65000	-438
43.65833	-438
43.66667	-439
43.67500	-440
43.68333	-441
43.69167	-443
43.70000	-444
43.70833	-445
43.71667	-447
43.72500	-450
43.73333	-452
43.74167	-455
43.75000	-458
43.75833	-460
43.76667	-461
43.77500	-460
43.78333	-458
43.79167	-455
43.80000	-451
43.80833	-449
43.81667	-447
43.82500	-446
43.83333	-447
43.84167	-449
43.85000	-450
43.85833	-452
43.86667	-453
43.87500	-453
43.88333	-454
43.89167	-457
43.90000	-459
43.90833	-461
43.91667	-461
43.92500	-460
43.93333	-458
43.94167	-457
43.95000	-457
43.95833	-459
43.96667	-461
43.97500	-463
43.98333	-464
43.99167	-465
44.00000	-466
44.00833	-467
44.01667	-468
44.02500	-469
44.03333	-471
44.04167	-473
44.05000	-475
44.05833	-479
44.06667	-482
44.07500	-484
44.08333	-486
44.09167	-486
44.10000	-484
44.10833	-482
44.11667	-479
44.12500	-477
44.13333	-476
44.14167	-476
44.15000	-475
44.15833	-473
44.16667	-471
44.17500	-469
44.18333	-467
44.19167	-465
44.20000	-464
44.20833	-464
44.21667	-465
44.22500	-467
44.23333	-471
44.24167	-474
44.25000	-476
44.25833	-477
44.26667	-477
44.27500	-475
44.28333	-473
44.29167	-472
44.30000	-471
44.30833	-471
44.31667	-472
44.32500	-472
44.33333	-472
44.34167	-471
44.35000	-470
44.35833	-469
44.36667	-468
44.37500	-468
44.38333	-469
44.39167	-470
44.40000	-471
44.40833	-472
44.41667	-473
44.42500	-473
44.43333	-472
44.44167	-470
44.45000	-468
44.45833	-467
44.46667	-466
44.47500	-464
44.48333	-462
44.49167	-460
44.50000	-458
44.50833	-456
44.51667	-453
44.52500	-451
44.53333	-448
44.54167	-447
44.55000	-446
44.55833	-446
44.56667	-445
44.57500	-444
44.58333	-444
44.59167	-446
44.60000	-449
44.60833	-452
44.61667	-454
44.62500	-453
44.63333	-450
44.64167	-447
44.65000	-447
44.65833	-447
44.66667	-447
44.67500	-446
44.68333	-443
44.69167	-440
44.70000	-438
44.70833	-436
44.71667	-436
44.72500	-437
44.73333	-438
44.74167	-439
44.75000	-441
44.75833	-443
44.76667	-444
44.77500	-444
44.78333	-442
44.79167	-438
44.80000	-434
44.80833	-429
44.81667	-425
44.82500	-424
44.83333	-425
44.84167	-427
44.85000	-429
44.85833	-429
44.86667	-428
44.87500	-424
44.88333	-420
44.89167	-415
44.90000	-411
44.90833	-408
44.91667	-405
44.92500	-403
44.93333	-401
44.94167	-398
44.95000	-395
44.95833	-393
44.96667	-390
44.97500	-387
44.98333	-385
44.99167	-385
45.00000	-385
45.00833	-383
45.01667	-381
45.02500	-380
45.03333	-380
45.04167	-381
45.05000	-382
45.05833	-384
45.06667	-384
45.07500	-382
45.08333	-378
45.09167	-374
45.10000	-370
45.10833	-368
45.11667	-367
45.12500	-366
45.13333	-363
45.14167	-360
45.15000	-356
45.15833	-352
45.16667	-348
45.17500	-345
45.18333	-342
45.19167	-339
45.20000	-337
45.20833	-334
45.21667	-332
45.22500	-330
45.23333	-328
45.24167	-325
45.25000	-321
45.25833	-318
45.26667	-315
45.27500	-312
45.28333	-310
45.29167	-309
45.30000	-309
45.30833	-307
45.31667	-305
45.32500	-302
45.33333	-298
45.34167	-296
45.35000	-295
45.35833	-295
45.36667	-295
45.37500	-294
45.38333	-294
45.39167	-294
45.40000	-294
45.40833	-294
45.41667	-294
45.42500	-293
45.43333	-292
45.44167	-291
45.45000	-290
45.45833	-288
45.46667	-286
45.47500	-286
45.48333	-286
45.49167	-286
45.50000	-286
45.50833	-284
45.51667	-282
45.52500	-281
45.53333	-281
45.54167	-284
45.55000	-286
45.55833	-289
45.56667	-289
45.57500	-289
45.58333	-288
45.59167	-288
45.60000	-289
45.60833	-292
45.61667	-295
45.62500	-300
45.63333	-304
45.64167	-308
45.65000	-311
45.65833	-313
45.66667	-313
45.67500	-312
45.68333	-313
45.69167	-315
45.70000	-317
45.70833	-318
45.71667	-318
45.72500	-318
45.73333	-318
45.74167	-320
45.75000	-322
45.75833	-326
45.76667	-329
45.77500	-332
45.78333	-335
45.79167	-338
45.80000	-340
45.80833	-342
45.81667	-343
45.82500	-346
45.83333	-350
45.84167	-354
45.85000	-358
45.85833	-362
45.86667	-363
45.87500	-363
45.88333	-362
45.89167	-363
45.90000	-365
45.90833	-368
45.91667	-371
45.92500	-374
45.93333	-376
45.94167	-378
45.95000	-380
45.95833	-383
45.96667	-387
45.97500	-391
45.98333	-395
45.99167	-398
46.00000	-402
46.00833	-405
46.01667	-408
46.02500	-411
46.03333	-415
46.04167	-418
46.05000	-420
46.05833	-422
46.06667	-424
46.07500	-426
46.08333	-427
46.09167	-429
46.10000	-430
46.10833	-430
46.11667	-431
46.12500	-430
46.13333	-430
46.14167	-430
46.15000	-431
46.15833	-434
46.16667	-438
46.17500	-441
46.18333	-440
46.19167	-437
46.20000	-432
46.20833	-429
46.21667	-430
46.22500	-435
46.23333	-444
46.24167	-452
46.25000	-460
46.25833	-465
46.26667	-469
46.27500	-471
46.28333	-472
46.29167	-473
46.30000	-474
46.30833	-474
46.31667	-474
46.32500	-474
46.33333	-474
46.34167	-476
46.35000	-480
46.35833	-484
46.36667	-487
46.37500	-491
46.38333	-493
46.39167	-495
46.40000	-497
46.40833	-498
46.41667	-499
46.42500	-499
46.43333	-498
46.44167	-498
46.45000	-498
46.45833	-500
46.46667	-503
46.47500	-506
46.48333	-507
46.49167	-506
46.50000	-504
46.50833	-502
46.51667	-501
46.52500	-503
46.53333	-507
46.54167	-512
46.55000	-517
46.55833	-521
46.56667	-522
46.57500	-520
46.58333	-517
46.59167	-513
46.60000	-509
46.60833	-506
46.61667	-505
46.62500	-504
46.63333	-505
46.64167	-507
46.65000	-511
46.65833	-515
46.66667	-518
46.67500	-521
46.68333	-522
46.69167	-521
46.70000	-519
46.70833	-519
46.71667	-520
46.72500	-521
46.73333	-523
46.74167	-524
46.75000	-524
46.75833	-523
46.76667	-523
46.77500	-522
46.78333	-522
46.79167	-522
46.80000	-523
46.80833	-522
46.81667	-521
46.82500	-520
46.83333	-520
46.84167	-521
46.85000	-524
46.85833	-528
46.86667	-531
46.87500	-535
46.88333	-537
46.89167	-537
46.90000	-536
46.90833	-534
46.91667	-532
46.92500	-531
46.93333	-531
46.94167	-531
46.95000	-532
46.95833	-532
46.96667	-533
46.97500	-532
46.98333	-530
46.99167	-529
47.00000	-526
47.00833	-523
47.01667	-520
47.02500	-516
47.03333	-514
47.04167	-513
47.05000	-512
47.05833	-512
47.06667	-511
47.07500	-511
47.08333	-510
47.09167	-510
47.10000	-510
47.10833	-510
47.11667	-509
47.12500	-507
47.13333	-505
47.14167	-503
47.15000	-501
47.15833	-500
47.16667	-501
47.17500	-502
47.18333	-503
47.19167	-502
47.20000	-499
47.20833	-495
47.21667	-491
47.22500	-489
47.23333	-489
47.24167	-491
47.25000	-491
47.25833	-491
47.26667	-490
47.27500	-488
47.28333	-486
47.29167	-485
47.30000	-485
47.30833	-484
47.31667	-481
47.32500	-478
47.33333	-475
47.34167	-472
47.35000	-471
47.35833	-471
47.36667	-471
47.37500	-471
47.38333	-470
47.39167	-468
47.40000	-468
47.40833	-468
47.41667	-468
47.42500	-468
47.43333	-467
47.44167	-464
47.45000	-461
47.45833	-456
47.46667	-451
47.47500	-447
47.48333	-443
47.49167	-441
47.50000	-441
47.50833	-442
47.51667	-443
47.52500	-444
47.53333	-441
47.54167	-437
47.55000	-430
47.55833	-423
47.56667	-418
47.57500	-413
47.58333	-410
47.59167	-408
47.60000	-406
47.60833	-404
47.61667	-402
47.62500	-401
47.63333	-402
47.64167	-403
47.65000	-404
47.65833	-403
47.66667	-400
47.67500	-396
47.68333	-392
47.69167	-389
47.70000	-386
47.70833	-385
47.71667	-386
47.72500	-386
47.73333	-387
47.74167	-386
47.75000	-382
47.75833	-378
47.76667	-375
47.77500	-373
47.78333	-373
47.79167	-374
47.80000	-373
47.80833	-371
47.81667	-367
47.82500	-364
47.83333	-361
47.84167	-359
47.85000	-357
47.85833	-355
47.86667	-350
47.87500	-344
47.88333	-341
47.89167	-339
47.90000	-341
47.90833	-345
47.91667	-349
47.92500	-352
47.93333	-355
47.94167	-357
47.95000	-357
47.95833	-356
47.96667	-354
47.97500	-350
47.98333	-346
47.99167	-342
48.00000	-339
48.00833	-337
48.01667	-337
48.02500	-340
48.03333	-344
48.04167	-347
48.05000	-351
48.05833	-352
48.06667	-352
48.07500	-350
48.08333	-348
48.09167	-345
48.10000	-343
48.10833	-343
48.11667	-344
48.12500	-346
48.13333	-348
48.14167	-349
48.15000	-349
48.15833	-348
48.16667	-347
48.17500	-348
48.18333	-349
48.19167	-352
48.20000	-354
48.20833	-357
48.21667	-358
48.22500	-361
48.23333	-363
48.24167	-366
48.25000	-369
48.25833	-373
48.26667	-377
48.27500	-381
48.28333	-385
48.29167	-388
48.30000	-390
48.30833	-390
48.31667	-390
48.32500	-388
48.33333	-386
48.34167	-385
48.35000	-383
48.35833	-382
48.36667	-382
48.37500	-384
48.38333	-387
48.39167	-390
48.40000	-393
48.40833	-396
48.41667	-398
48.42500	-400
48.43333	-402
48.44167	-405
48.45000	-407
48.45833	-409
48.46667	-410
48.47500	-411
48.48333	-411
48.49167	-412
48.50000	-413
48.50833	-414
48.51667	-417
48.52500	-419
48.53333	-422
48.54167	-424
48.55000	-427
48.55833	-430
48.56667	-432
48.57500	-434
48.58333	-434
48.59167	-435
48.60000	-435
48.60833	-438
48.61667	-441
48.62500	-444
48.63333	-447
48.64167	-448
48.65000	-447
48.65833	-445
48.66667	-444
48.67500	-444
48.68333	-445
48.69167	-448
48.70000	-451
48.70833	-453
48.71667	-455
48.72500	-456
48.73333	-456
48.74167	-455
48.75000	-455
48.75833	-455
48.76667	-455
48.77500	-455
48.78333	-456
48.79167	-457
48.80000	-459
48.80833	-463
48.81667	-466
48.82500	-470
48.83333	-472
48.84167	-473
48.85000	-473
48.85833	-473
48.86667	-472
48.87500	-472
48.88333	-472
48.89167	-472
48.90000	-473
48.90833	-474
48.91667	-476
48.92500	-477
48.93333	-479
48.94167	-480
48.95000	-480
48.95833	-480
48.96667	-481
48.97500	-484
48.98333	-487
48.99167	-490
49.00000	-492
49.00833	-493
49.01667	-492
49.02500	-492
49.03333	-493
49.04167	-494
49.05000	-495
49.05833	-495
49.06667	-494
49.07500	-492
49.08333	-492
49.09167	-492
49.10000	-495
49.10833	-499
49.11667	-503
49.12500	-506
49.13333	-507
49.14167	-507
49.15000	-506
49.15833	-505
49.16667	-504
49.17500	-503
49.18333	-504
49.19167	-505
49.20000	-507
49.20833	-509
49.21667	-511
49.22500	-512
49.23333	-514
49.24167	-514
49.25000	-514
49.25833	-514
49.26667	-514
49.27500	-515
49.28333	-516
49.29167	-517
49.30000	-518
49.30833	-517
49.31667	-514
49.32500	-512
49.33333	-510
49.34167	-509
49.35000	-509
49.35833	-512
49.36667	-516
49.37500	-520
49.38333	-523
49.39167	-525
49.40000	-526
49.40833	-526
49.41667	-526
49.42500	-526
49.43333	-528
49.44167	-528
49.45000	-526
49.45833	-524
49.46667	-522
49.47500	-522
49.48333	-522
49.49167	-525
49.50000	-528
49.50833	-529
49.51667	-529
49.52500	-529
49.53333	-529
49.54167	-528
49.55000	-528
49.55833	-529
49.56667	-529
49.57500	-529
49.58333	-527
49.59167	-526
49.60000	-524
49.60833	-524
49.61667	-526
49.62500	-528
49.63333	-531
49.64167	-533
49.65000	-534
49.65833	-535
49.66667	-536
49.67500	-537
49.68333	-537
49.69167	-538
49.70000	-539
49.70833	-540
49.71667	-539
49.72500	-538
49.73333	-537
49.74167	-536
49.75000	-536
49.75833	-537
49.76667	-539
49.77500	-541
49.78333	-543
49.79167	-544
49.80000	-543
49.80833	-543
49.81667	-542
49.82500	-541
49.83333	-541
49.84167	-540
49.85000	-538
49.85833	-537
49.86667	-536
49.87500	-537
49.88333	-538
49.89167	-538
49.90000	-537
49.90833	-536
49.91667	-535
49.92500	-536
49.93333	-538
49.94167	-540
49.95000	-541
49.95833	-541
49.96667	-541
49.97500	-539
49.98333	-539
49.99167	-539
50.00000	-539
50.00833	-540
50.01667	-540
50.02500	-541
50.03333	-541
50.04167	-542
50.05000	-543
50.05833	-543
50.06667	-543
50.07500	-543
50.08333	-544
50.09167	-545
50.10000	-547
50.10833	-548
50.11667	-550
50.12500	-550
50.13333	-548
50.14167	-547
50.15000	-546
50.15833	-545
50.16667	-545
50.17500	-545
50.18333	-545
50.19167	-544
50.20000	-544
50.20833	-546
50.21667	-549
50.22500	-551
50.23333	-553
50.24167	-552
50.25000	-550
50.25833	-547
50.26667	-543
50.27500	-540
50.28333	-536
50.29167	-533
50.30000	-531
50.30833	-530
50.31667	-530
50.32500	-531
50.33333	-532
50.34167	-532
50.35000	-531
50.35833	-531
50.36667	-531
50.37500	-533
50.38333	-535
50.39167	-537
50.40000	-539
50.40833	-539
50.41667	-537
50.42500	-534
50.43333	-530
50.44167	-527
50.45000	-525
50.45833	-525
50.46667	-527
50.47500	-529
50.48333	-530
50.49167	-531
50.50000	-531
50.50833	-532
50.51667	-533
50.52500	-533
50.53333	-532
50.54167	-529
50.55000	-526
50.55833	-522
50.56667	-518
50.57500	-513
50.58333	-509
50.59167	-505
50.60000	-504
50.60833	-504
50.61667	-505
50.62500	-506
50.63333	-506
50.64167	-503
50.65000	-500
50.65833	-497
50.66667	-495
50.67500	-494
50.68333	-494
50.69167	-493
50.70000	-491
50.70833	-488
50.71667	-485
50.72500	-484
50.73333	-483
50.74167	-482
50.75000	-480
50.75833	-478
50.76667	-477
50.77500	-477
50.78333	-479
50.79167	-483
50.80000	-487
50.80833	-488
50.81667	-488
50.82500	-486
50.83333	-481
50.84167	-477
50.85000	-473
50.85833	-470
50.86667	-470
50.87500	-470
50.88333	-471
50.89167	-473
50.90000	-473
50.90833	-473
50.91667	-471
50.92500	-469
50.93333	-467
50.94167	-467
50.95000	-469
50.95833	-471
50.96667	-474
50.97500	-476
50.98333	-477
50.99167	-475
51.00000	-472
51.00833	-469
51.01667	-466
51.02500	-464
51.03333	-461
51.04167	-459
51.05000	-457
51.05833	-456
51.06667	-457
51.07500	-459
51.08333	-460
51.09167	-459
51.10000	-457
51.10833	-455
51.11667	-452
51.12500	-450
51.13333	-450
51.14167	-451
51.15000	-452
51.15833	-454
51.16667	-456
51.17500	-458
51.18333	-460
51.19167	-462
51.20000	-464
51.20833	-466
51.21667	-468
51.22500	-470
51.23333	-472
51.24167	-473
51.25000	-475
51.25833	-477
51.26667	-477
51.27500	-476
51.28333	-474
51.29167	-472
51.30000	-471
51.30833	-470
51.31667	-469
51.32500	-470
51.33333	-472
51.34167	-474
51.35000	-478
51.35833	-481
51.36667	-484
51.37500	-485
51.38333	-487
51.39167	-487
51.40000	-487
51.40833	-487
51.41667	-488
51.42500	-489
51.43333	-489
51.44167	-489
51.45000	-489
51.45833	-489
51.46667	-490
51.47500	-492
51.48333	-494
51.49167	-495
51.50000	-496
51.50833	-497
51.51667	-499
51.52500	-502
51.53333	-506
51.54167	-509
51.55000	-511
51.55833	-513
51.56667	-514
51.57500	-515
51.58333	-515
51.59167	-514
51.60000	-514
51.60833	-514
51.61667	-515
51.62500	-517
51.63333	-519
51.64167	-521
51.65000	-521
51.65833	-520
51.66667	-519
51.67500	-518
51.68333	-518
51.69167	-519
51.70000	-522
51.70833	-526
51.71667	-530
51.72500	-532
51.73333	-532
51.74167	-531
51.75000	-530
51.75833	-528
51.76667	-526
51.77500	-526
51.78333	-526
51.79167	-526
51.80000	-526
51.80833	-528
51.81667	-530
51.82500	-532
51.83333	-533
51.84167	-534
51.85000	-535
51.85833	-536
51.86667	-537
51.87500	-538
51.88333	-539
51.89167	-541
51.90000	-543
51.90833	-547
51.91667	-550
51.92500	-551
51.93333	-550
51.94167	-548
51.95000	-545
51.95833	-543
51.96667	-542
51.97500	-543
51.98333	-543
51.99167	-543
52.00000	-543
52.00833	-543
52.01667	-545
52.02500	-547
52.03333	-551
52.04167	-555
52.05000	-557
52.05833	-558
52.06667	-557
52.07500	-555
52.08333	-554
52.09167	-555
52.10000	-558
52.10833	-560
52.11667	-561
52.12500	-562
52.13333	-563
52.14167	-564
52.15000	-566
52.15833	-568
52.16667	-568
52.17500	-569
52.18333	-568
52.19167	-568
52.20000	-568
52.20833	-568
52.21667	-569
52.22500	-569
52.23333	-570
52.24167	-570
52.25000	-568
52.25833	-566
52.26667	-564
52.27500	-562
52.28333	-561
52.29167	-561
52.30000	-561
52.30833	-560
52.31667	-560
52.32500	-559
52.33333	-558
52.34167	-557
52.35000	-557
52.35833	-557
52.36667	-557
52.37500	-557
52.38333	-557
52.39167	-557
52.40000	-558
52.40833	-558
52.41667	-557
52.42500	-556
52.43333	-555
52.44167	-554
52.45000	-554
52.45833	-556
52.46667	-559
52.47500	-563
52.48333	-567
52.49167	-571
52.50000	-572
52.50833	-570
52.51667	-567
52.52500	-565
52.53333	-565
52.54167	-566
52.55000	-567
52.55833	-568
52.56667	-567
52.57500	-565
52.58333	-562
52.59167	-560
52.60000	-556
52.60833	-553
52.61667	-551
52.62500	-551
52.63333	-552
52.64167	-555
52.65000	-558
52.65833	-561
52.66667	-563
52.67500	-563
52.68333	-563
52.69167	-564
52.70000	-565
52.70833	-566
52.71667	-566
52.72500	-565
52.73333	-563
52.74167	-561
52.75000	-560
52.75833	-561
52.76667	-562
52.77500	-563
52.78333	-564
52.79167	-565
52.80000	-565
52.80833	-566
52.81667	-567
52.82500	-569
52.83333	-570
52.84167	-570
52.85000	-569
52.85833	-567
52.86667	-565
52.87500	-563
52.88333	-561
52.89167	-560
52.90000	-560
52.90833	-561
52.91667	-562
52.92500	-562
52.93333	-563
52.94167	-563
52.95000	-563
52.95833	-562
52.96667	-561
52.97500	-559
52.98333	-555
52.99167	-551
53.00000	-548
53.00833	-546
53.01667	-546
53.02500	-548
53.03333	-549
53.04167	-549
53.05000	-547
53.05833	-545
53.06667	-542
53.07500	-539
53.08333	-536
53.09167	-532
53.10000	-527
53.10833	-521
53.11667	-516
53.12500	-512
53.13333	-511
53.14167	-511
53.15000	-510
53.15833	-509
53.16667	-508
53.17500	-506
53.18333	-504
53.19167	-501
53.20000	-497
53.20833	-491
53.21667	-484
53.22500	-477
53.23333	-471
53.24167	-466
53.25000	-463
53.25833	-459
53.26667	-454
53.27500	-448
53.28333	-441
53.29167	-432
53.30000	-425
53.30833	-419
53.31667	-414
53.32500	-408
53.33333	-401
53.34167	-393
53.35000	-384
53.35833	-373
53.36667	-362
53.37500	-350
53.38333	-337
53.39167	-323
53.40000	-308
53.40833	-292
53.41667	-275
53.42500	-259
53.43333	-243
53.44167	-228
53.45000	-215
53.45833	-203
53.46667	-192
53.47500	-182
53.48333	-169
53.49167	-152
53.50000	-133
53.50833	-110
53.51667	-84
53.52500	-57
53.53333	-30
53.54167	-4
53.55000	21
53.55833	46
53.56667	72
53.57500	99
53.58333	128
53.59167	161
53.60000	194
53.60833	230
53.61667	267
53.62500	303
53.63333	341
53.64167	379
53.65000	417
53.65833	454
53.66667	493
53.67500	533
53.68333	574
53.69167	619
53.70000	665
53.70833	714
53.71667	764
53.72500	814
53.73333	865
53.74167	916
53.75000	969
53.75833	1024
53.76667	1082
53.77500	1143
53.78333	1206
53.79167	1272
53.80000	1339
53.80833	1409
53.81667	1479
53.82500	1551
53.83333	1625
53.84167	1699
53.85000	1776
53.85833	1853
53.86667	1934
53.87500	2017
53.88333	2101
53.89167	2189
53.90000	2278
53.90833	2371
53.91667	2465
53.92500	2560
53.93333	2658
53.94167	2757
53.95000	2861
53.95833	2965
53.96667	3072
53.97500	3180
53.98333	3288
53.99167	3400
54.00000	3512
54.00833	3629
54.01667	3748
54.02500	3870
54.03333	3997
54.04167	4124
54.05000	4258
54.05833	4392
54.06667	4527
54.07500	4662
54.08333	4795
54.09167	4931
54.10000	5068
54.10833	5212
54.11667	5359
54.12500	5511
54.13333	5668
54.14167	5825
54.15000	5986
54.15833	6144
54.16667	6305
54.17500	6467
54.18333	6627
54.19167	6793
54.20000	6957
54.20833	7125
54.21667	7294
54.22500	7464
54.23333	7640
54.24167	7816
54.25000	8000
54.25833	8182
54.26667	8367
54.27500	8555
54.28333	8740
54.29167	8929
54.30000	9115
54.30833	9307
54.31667	9500
54.32500	9695
54.33333	9893
54.34167	10087
54.35000	10286
54.35833	10482
54.36667	10681
54.37500	10882
54.38333	11080
54.39167	11283
54.40000	11483
54.40833	11687
54.41667	11891
54.42500	12096
54.43333	12307
54.44167	12514
54.45000	12726
54.45833	12934
54.46667	13144
54.47500	13355
54.48333	13563
54.49167	13776
54.50000	13982
54.50833	14190
54.51667	14396
54.52500	14600
54.53333	14806
54.54167	15008
54.55000	15215
54.55833	15418
54.56667	15623
54.57500	15829
54.58333	16031
54.59167	16236
54.60000	16437
54.60833	16640
54.61667	16839
54.62500	17036
54.63333	17233
54.64167	17425
54.65000	17620
54.65833	17812
54.66667	18005
54.67500	18199
54.68333	18389
54.69167	18581
54.70000	18765
54.70833	18950
54.71667	19131
54.72500	19309
54.73333	19488
54.74167	19661
54.75000	19836
54.75833	20005
54.76667	20173
54.77500	20340
54.78333	20503
54.79167	20668
54.80000	20827
54.80833	20985
54.81667	21138
54.82500	21287
54.83333	21435
54.84167	21578
54.85000	21723
54.85833	21862
54.86667	22000
54.87500	22134
54.88333	22263
54.89167	22391
54.90000	22513
54.90833	22635
54.91667	22753
54.92500	22868
54.93333	22981
54.94167	23089
54.95000	23197
54.95833	23300
54.96667	23399
54.97500	23495
54.98333	23586
54.99167	23675
55.00000	23760
55.00833	23844
55.01667	23925
55.02500	24002
55.03333	24076
55.04167	24146
55.05000	24214
55.05833	24277
55.06667	24337
55.07500	24394
55.08333	24447
55.09167	24498
55.10000	24545
55.10833	24590
55.11667	24633
55.12500	24672
55.13333	24708
55.14167	24739
55.15000	24767
55.15833	24789
55.16667	24807
55.17500	24821
55.18333	24833
55.19167	24843
55.20000	24850
55.20833	24855
55.21667	24858
55.22500	24857
55.23333	24852
55.24167	24845
55.25000	24834
55.25833	24821
55.26667	24804
55.27500	24783
55.28333	24759
55.29167	24732
55.30000	24703
55.30833	24673
55.31667	24642
55.32500	24608
55.33333	24572
55.34167	24532
55.35000	24488
55.35833	24442
55.36667	24393
55.37500	24342
55.38333	24289
55.39167	24232
55.40000	24174
55.40833	24112
55.41667	24049
55.42500	23984
55.43333	23915
55.44167	23844
55.45000	23769
55.45833	23693
55.46667	23616
55.47500	23538
55.48333	23462
55.49167	23382
55.50000	23302
55.50833	23217
55.51667	23129
55.52500	23040
55.53333	22948
55.54167	22858
55.55000	22765
55.55833	22673
55.56667	22579
55.57500	22484
55.58333	22388
55.59167	22288
55.60000	22189
55.60833	22086
55.61667	21981
55.62500	21876
55.63333	21768
55.64167	21661
55.65000	21550
55.65833	21441
55.66667	21332
55.67500	21222
55.68333	21112
55.69167	21000
55.70000	20889
55.70833	20776
55.71667	20662
55.72500	20549
55.73333	20433
55.74167	20317
55.75000	20197
55.75833	20078
55.76667	19958
55.77500	19839
55.78333	19722
55.79167	19603
55.80000	19487
55.80833	19369
55.81667	19249
55.82500	19128
55.83333	19003
55.84167	18880
55.85000	18755
55.85833	18632
55.86667	18509
55.87500	18385
55.88333	18264
55.89167	18140
55.90000	18019
55.90833	17898
55.91667	17777
55.92500	17657
55.93333	17534
55.94167	17413
55.95000	17287
55.95833	17164
55.96667	17040
55.97500	16917
55.98333	16797
55.99167	16675
56.00000	16555
56.00833	16432
56.01667	16311
56.02500	16190
56.03333	16068
56.04167	15949
56.05000	15827
56.05833	15708
56.06667	15588
56.07500	15468
56.08333	15350
56.09167	15231
56.10000	15115
56.10833	15000
56.11667	14886
56.12500	14773
56.13333	14659
56.14167	14545
56.15000	14426
56.15833	14309
56.16667	14192
56.17500	14075
56.18333	13961
56.19167	13846
56.20000	13735
56.20833	13622
56.21667	13512
56.22500	13403
56.23333	13294
56.24167	13187
56.25000	13079
56.25833	12973
56.26667	12867
56.27500	12762
56.28333	12660
56.29167	12555
56.30000	12453
56.30833	12348
56.31667	12245
56.32500	12141
56.33333	12036
56.34167	11933
56.35000	11828
56.35833	11726
56.36667	11624
56.37500	11522
56.38333	11423
56.39167	11323
56.40000	11226
56.40833	11127
56.41667	11031
56.42500	10936
56.43333	10842
56.44167	10751
56.45000	10660
56.45833	10571
56.46667	10479
56.47500	10386
56.48333	10294
56.49167	10203
56.50000	10114
56.50833	10026
56.51667	9940
56.52500	9854
56.53333	9767
56.54167	9684
56.55000	9600
56.55833	9519
56.56667	9436
56.57500	9352
56.58333	9269
56.59167	9183
56.60000	9099
56.60833	9015
56.61667	8935
56.62500	8856
56.63333	8778
56.64167	8703
56.65000	8627
56.65833	8553
56.66667	8478
56.67500	8401
56.68333	8326
56.69167	8249
56.70000	8175
56.70833	8101
56.71667	8029
56.72500	7959
56.73333	7890
56.74167	7823
56.75000	7755
56.75833	7688
56.76667	7620
56.77500	7550
56.78333	7480
56.79167	7407
56.80000	7337
56.80833	7268
56.81667	7200
56.82500	7134
56.83333	7069
56.84167	7006
56.85000	6943
56.85833	6883
56.86667	6824
56.87500	6764
56.88333	6703
56.89167	6640
56.90000	6578
56.90833	6516
56.91667	6457
56.92500	6400
56.93333	6343
56.94167	6287
56.95000	6230
56.95833	6173
56.96667	6117
56.97500	6061
56.98333	6007
56.99167	5953
57.00000	5901
57.00833	5848
57.01667	5796
57.02500	5745
57.03333	5694
57.04167	5644
57.05000	5593
57.05833	5542
57.06667	5491
57.07500	5440
57.08333	5388
57.09167	5336
57.10000	5284
57.10833	5233
57.11667	5184
57.12500	5140
57.13333	5096
57.14167	5055
57.15000	5012
57.15833	4969
57.16667	4925
57.17500	4880
57.18333	4836
57.19167	4792
57.20000	4750
57.20833	4706
57.21667	4663
57.22500	4619
57.23333	4576
57.24167	4534
57.25000	4493
57.25833	4453
57.26667	4414
57.27500	4374
57.28333	4336
57.29167	4298
57.30000	4261
57.30833	4224
57.31667	4186
57.32500	4148
57.33333	4109
57.34167	4070
57.35000	4031
57.35833	3992
57.36667	3955
57.37500	3920
57.38333	3887
57.39167	3854
57.40000	3822
57.40833	3788
57.41667	3755
57.42500	3722
57.43333	3690
57.44167	3660
57.45000	3630
57.45833	3600
57.46667	3569
57.47500	3538
57.48333	3506
57.49167	3475
57.50000	3444
57.50833	3413
57.51667	3381
57.52500	3350
57.53333	3318
57.54167	3287
57.55000	3256
57.55833	3228
57.56667	3201
57.57500	3175
57.58333	3151
57.59167	3125
57.60000	3098
57.60833	3070
57.61667	3042
57.62500	3015
57.63333	2989
57.64167	2964
57.65000	2940
57.65833	2915
57.66667	2889
57.67500	2861
57.68333	2834
57.69167	2806
57.70000	2779
57.70833	2754
57.71667	2731
57.72500	2708
57.73333	2685
57.74167	2662
57.75000	2638
57.75833	2614
57.76667	2593
57.77500	2572
57.78333	2552
57.79167	2531
57.80000	2508
57.80833	2483
57.81667	2457
57.82500	2430
57.83333	2402
57.84167	2378
57.85000	2356
57.85833	2337
57.86667	2319
57.87500	2302
57.88333	2284
57.89167	2265
57.90000	2245
57.90833	2225
57.91667	2204
57.92500	2186
57.93333	2168
57.94167	2151
57.95000	2134
57.95833	2116
57.96667	2098
57.97500	2080
57.98333	2061
57.99167	2043
58.00000	2025
58.00833	2008
58.01667	1990
58.02500	1972
58.03333	1953
58.04167	1935
58.05000	1917
58.05833	1900
58.06667	1885
58.07500	1870
58.08333	1856
58.09167	1841
58.10000	1826
58.10833	1810
58.11667	1794
58.12500	1777
58.13333	1760
58.14167	1744
58.15000	1730
58.15833	1716
58.16667	1702
58.17500	1688
58.18333	1674
58.19167	1659
58.20000	1644
58.20833	1628
58.21667	1610
58.22500	1593
58.23333	1575
58.24167	1559
58.25000	1544
58.25833	1531
58.26667	1518
58.27500	1506
58.28333	1495
58.29167	1483
58.30000	1472
58.30833	1460
58.31667	1449
58.32500	1438
58.33333	1427
58.34167	1416
58.35000	1404
58.35833	1391
58.36667	1377
58.37500	1363
58.38333	1348
58.39167	1333
58.40000	1319
58.40833	1306
58.41667	1294
58.42500	1284
58.43333	1276
58.44167	1268
58.45000	1258
58.45833	1248
58.46667	1237
58.47500	1226
58.48333	1216
58.49167	1206
58.50000	1196
58.50833	1184
58.51667	1171
58.52500	1158
58.53333	1145
58.54167	1133
58.55000	1121
58.55833	1109
58.56667	1096
58.57500	1084
58.58333	1071
58.59167	1059
58.60000	1048
58.60833	1039
58.61667	1030
58.62500	1023
58.63333	1016
58.64167	1010
58.65000	1002
58.65833	993
58.66667	984
58.67500	975
58.68333	967
58.69167	959
58.70000	951
58.70833	941
58.71667	931
58.72500	921
58.73333	911
58.74167	902
58.75000	894
58.75833	887
58.76667	879
58.77500	872
58.78333	864
58.79167	856
58.80000	847
58.80833	837
58.81667	828
58.82500	819
58.83333	812
58.84167	804
58.85000	795
58.85833	787
58.86667	779
58.87500	772
58.88333	766
58.89167	759
58.90000	752
58.90833	745
58.91667	738
58.92500	731
58.93333	724
58.94167	716
58.95000	707
58.95833	697
58.96667	688
58.97500	679
58.98333	671
58.99167	663
59.00000	658
59.00833	653
59.01667	649
59.02500	643
59.03333	636
59.04167	628
59.05000	620
59.05833	612
59.06667	605
59.07500	600
59.08333	595
59.09167	589
59.10000	584
59.10833	579
59.11667	575
59.12500	571
59.13333	566
59.14167	560
59.15000	552
59.15833	543
59.16667	534
59.17500	524
59.18333	516
59.19167	510
59.20000	506
59.20833	504
59.21667	503
59.22500	501
59.23333	498
59.24167	493
59.25000	486
59.25833	480
59.26667	474
59.27500	469
59.28333	464
59.29167	459
59.30000	454
59.30833	448
59.31667	443
59.32500	438
59.33333	433
59.34167	429
59.35000	423
59.35833	417
59.36667	411
59.37500	404
59.38333	399
59.39167	394
59.40000	390
59.40833	386
59.41667	382
59.42500	378
59.43333	372
59.44167	366
59.45000	360
59.45833	355
59.46667	353
59.47500	351
59.48333	349
59.49167	347
59.50000	343
59.50833	337
59.51667	332
59.52500	328
59.53333	324
59.54167	320
59.55000	317
59.55833	313
59.56667	308
59.57500	301
59.58333	294
59.59167	288
59.60000	282
59.60833	278
59.61667	274
59.62500	269
59.63333	265
59.64167	261
59.65000	258
59.65833	254
59.66667	250
59.67500	246
59.68333	242
59.69167	238
59.70000	235
59.70833	233
59.71667	232
59.72500	232
59.73333	231
59.74167	228
59.75000	224
59.75833	219
59.76667	214
59.77500	208
59.78333	203
59.79167	197
59.80000	190
59.80833	184
59.81667	179
59.82500	175
59.83333	173
59.84167	172
59.85000	169
59.85833	166
59.86667	161
59.87500	155
59.88333	151
59.89167	147
59.90000	144
59.90833	141
59.91667	137
59.92500	132
59.93333	127
59.94167	121
59.95000	115
59.95833	109
59.96667	105
59.97500	104
59.98333	104
59.99167	105
60.00000	106
