# Supplementary material for: How J-chain ensures the assembly of immunoglobulin IgM pentamers
Source: EMBO J. 2024 Dec 4;44(2):505–33. doi: 10.1038/s44318-024-00317-9 (PMC11729874; doi:10.1038/s44318-024-00317-9)
Supplement: Supplementary file 5 — Source data Fig. 3 [file 44318_2024_317_MOESM5_ESM.zip › Figure 3/3B/repeat 2 Cu4 + JC/20231116 Cu4tp_JC_WT_11h_2.txt]

[Header]
Application Name	LCsolution
Version	1.25
Data File Name	D:\Xenia\JC Oligomerisation kinetics\20231116 Cu4tp_JC_WT_11h_2.lcd
Output Date	17.11.2023
Output Time	15:07:43

[Configuration]
# of Detectors	2
Detector ID	Detector A	Detector B
Detector Name	Detector A	Detector B
# of Channels	2	1

[LC Chromatogram(Detector A-Ch1)]
Interval(msec)	500
# of Points	7201
Start Time(min)	0.000
End Time(min)	60.000
Intensity Units	mV
Intensity Multiplier	0.001
Wavelength(nm)	280
R.Time (min)	Intensity
0.00000	-8
0.00833	-8
0.01667	-2
0.02500	-4
0.03333	-5
0.04167	-5
0.05000	-3
0.05833	-0
0.06667	4
0.07500	7
0.08333	10
0.09167	13
0.10000	15
0.10833	16
0.11667	15
0.12500	13
0.13333	10
0.14167	7
0.15000	4
0.15833	3
0.16667	3
0.17500	5
0.18333	6
0.19167	8
0.20000	9
0.20833	11
0.21667	12
0.22500	13
0.23333	14
0.24167	14
0.25000	12
0.25833	9
0.26667	6
0.27500	4
0.28333	3
0.29167	4
0.30000	5
0.30833	6
0.31667	6
0.32500	7
0.33333	7
0.34167	7
0.35000	7
0.35833	7
0.36667	6
0.37500	6
0.38333	5
0.39167	5
0.40000	3
0.40833	0
0.41667	-4
0.42500	-8
0.43333	-10
0.44167	-11
0.45000	-10
0.45833	-11
0.46667	-12
0.47500	-14
0.48333	-16
0.49167	-18
0.50000	-19
0.50833	-18
0.51667	-18
0.52500	-18
0.53333	-18
0.54167	-16
0.55000	-14
0.55833	-12
0.56667	-10
0.57500	-8
0.58333	-6
0.59167	-4
0.60000	-3
0.60833	-3
0.61667	-4
0.62500	-8
0.63333	-11
0.64167	-13
0.65000	-12
0.65833	-11
0.66667	-9
0.67500	-9
0.68333	-10
0.69167	-12
0.70000	-14
0.70833	-13
0.71667	-12
0.72500	-9
0.73333	-7
0.74167	-5
0.75000	-3
0.75833	-1
0.76667	0
0.77500	2
0.78333	2
0.79167	2
0.80000	2
0.80833	3
0.81667	2
0.82500	1
0.83333	-0
0.84167	-1
0.85000	-2
0.85833	-3
0.86667	-4
0.87500	-6
0.88333	-9
0.89167	-13
0.90000	-14
0.90833	-14
0.91667	-13
0.92500	-10
0.93333	-8
0.94167	-6
0.95000	-5
0.95833	-4
0.96667	-6
0.97500	-8
0.98333	-10
0.99167	-11
1.00000	-12
1.00833	-11
1.01667	-10
1.02500	-9
1.03333	-9
1.04167	-10
1.05000	-11
1.05833	-12
1.06667	-12
1.07500	-11
1.08333	-10
1.09167	-8
1.10000	-7
1.10833	-6
1.11667	-5
1.12500	-4
1.13333	-2
1.14167	-0
1.15000	0
1.15833	-1
1.16667	-4
1.17500	-6
1.18333	-8
1.19167	-8
1.20000	-5
1.20833	-2
1.21667	-0
1.22500	-1
1.23333	-3
1.24167	-7
1.25000	-10
1.25833	-11
1.26667	-10
1.27500	-8
1.28333	-6
1.29167	-4
1.30000	-4
1.30833	-4
1.31667	-5
1.32500	-4
1.33333	-4
1.34167	-3
1.35000	-2
1.35833	-0
1.36667	1
1.37500	-0
1.38333	-3
1.39167	-6
1.40000	-9
1.40833	-11
1.41667	-10
1.42500	-8
1.43333	-5
1.44167	-3
1.45000	-2
1.45833	-2
1.46667	-3
1.47500	-4
1.48333	-6
1.49167	-7
1.50000	-9
1.50833	-10
1.51667	-11
1.52500	-11
1.53333	-10
1.54167	-9
1.55000	-8
1.55833	-8
1.56667	-8
1.57500	-7
1.58333	-5
1.59167	-2
1.60000	0
1.60833	2
1.61667	1
1.62500	-3
1.63333	-6
1.64167	-10
1.65000	-12
1.65833	-13
1.66667	-13
1.67500	-11
1.68333	-9
1.69167	-8
1.70000	-7
1.70833	-7
1.71667	-8
1.72500	-7
1.73333	-5
1.74167	-3
1.75000	-1
1.75833	-2
1.76667	-5
1.77500	-8
1.78333	-10
1.79167	-11
1.80000	-10
1.80833	-9
1.81667	-10
1.82500	-13
1.83333	-15
1.84167	-17
1.85000	-19
1.85833	-21
1.86667	-22
1.87500	-22
1.88333	-21
1.89167	-17
1.90000	-11
1.90833	-6
1.91667	-2
1.92500	-1
1.93333	-1
1.94167	-2
1.95000	-5
1.95833	-9
1.96667	-13
1.97500	-17
1.98333	-20
1.99167	-22
2.00000	-21
2.00833	-19
2.01667	-18
2.02500	-18
2.03333	-20
2.04167	-22
2.05000	-24
2.05833	-25
2.06667	-24
2.07500	-22
2.08333	-20
2.09167	-20
2.10000	-23
2.10833	-28
2.11667	-32
2.12500	-33
2.13333	-32
2.14167	-28
2.15000	-23
2.15833	-20
2.16667	-17
2.17500	-15
2.18333	-13
2.19167	-10
2.20000	-8
2.20833	-5
2.21667	-3
2.22500	-3
2.23333	-3
2.24167	-4
2.25000	-6
2.25833	-8
2.26667	-10
2.27500	-12
2.28333	-14
2.29167	-15
2.30000	-15
2.30833	-12
2.31667	-9
2.32500	-6
2.33333	-5
2.34167	-7
2.35000	-11
2.35833	-17
2.36667	-22
2.37500	-24
2.38333	-23
2.39167	-22
2.40000	-20
2.40833	-19
2.41667	-19
2.42500	-21
2.43333	-22
2.44167	-23
2.45000	-24
2.45833	-26
2.46667	-28
2.47500	-29
2.48333	-28
2.49167	-26
2.50000	-21
2.50833	-17
2.51667	-12
2.52500	-9
2.53333	-5
2.54167	-1
2.55000	1
2.55833	-1
2.56667	-7
2.57500	-13
2.58333	-20
2.59167	-24
2.60000	-25
2.60833	-24
2.61667	-23
2.62500	-22
2.63333	-21
2.64167	-21
2.65000	-23
2.65833	-26
2.66667	-29
2.67500	-31
2.68333	-30
2.69167	-26
2.70000	-20
2.70833	-14
2.71667	-9
2.72500	-8
2.73333	-8
2.74167	-10
2.75000	-12
2.75833	-13
2.76667	-13
2.77500	-12
2.78333	-12
2.79167	-12
2.80000	-14
2.80833	-17
2.81667	-19
2.82500	-20
2.83333	-19
2.84167	-18
2.85000	-18
2.85833	-20
2.86667	-23
2.87500	-25
2.88333	-25
2.89167	-23
2.90000	-20
2.90833	-18
2.91667	-17
2.92500	-18
2.93333	-19
2.94167	-18
2.95000	-15
2.95833	-11
2.96667	-8
2.97500	-7
2.98333	-10
2.99167	-14
3.00000	-19
3.00833	-23
3.01667	-25
3.02500	-25
3.03333	-24
3.04167	-22
3.05000	-20
3.05833	-20
3.06667	-22
3.07500	-25
3.08333	-29
3.09167	-32
3.10000	-33
3.10833	-31
3.11667	-27
3.12500	-24
3.13333	-20
3.14167	-16
3.15000	-14
3.15833	-14
3.16667	-15
3.17500	-17
3.18333	-20
3.19167	-22
3.20000	-23
3.20833	-22
3.21667	-20
3.22500	-18
3.23333	-16
3.24167	-16
3.25000	-17
3.25833	-20
3.26667	-24
3.27500	-28
3.28333	-32
3.29167	-36
3.30000	-38
3.30833	-40
3.31667	-42
3.32500	-43
3.33333	-42
3.34167	-40
3.35000	-36
3.35833	-31
3.36667	-25
3.37500	-21
3.38333	-18
3.39167	-16
3.40000	-14
3.40833	-13
3.41667	-14
3.42500	-16
3.43333	-19
3.44167	-21
3.45000	-23
3.45833	-24
3.46667	-24
3.47500	-23
3.48333	-22
3.49167	-20
3.50000	-19
3.50833	-18
3.51667	-17
3.52500	-18
3.53333	-19
3.54167	-19
3.55000	-18
3.55833	-15
3.56667	-12
3.57500	-9
3.58333	-7
3.59167	-5
3.60000	-6
3.60833	-7
3.61667	-9
3.62500	-10
3.63333	-9
3.64167	-6
3.65000	-4
3.65833	-4
3.66667	-5
3.67500	-8
3.68333	-11
3.69167	-13
3.70000	-13
3.70833	-11
3.71667	-8
3.72500	-6
3.73333	-6
3.74167	-7
3.75000	-9
3.75833	-11
3.76667	-14
3.77500	-15
3.78333	-15
3.79167	-16
3.80000	-18
3.80833	-20
3.81667	-24
3.82500	-29
3.83333	-33
3.84167	-35
3.85000	-35
3.85833	-35
3.86667	-34
3.87500	-33
3.88333	-32
3.89167	-32
3.90000	-31
3.90833	-28
3.91667	-26
3.92500	-24
3.93333	-23
3.94167	-22
3.95000	-23
3.95833	-23
3.96667	-25
3.97500	-27
3.98333	-30
3.99167	-32
4.00000	-32
4.00833	-31
4.01667	-28
4.02500	-24
4.03333	-20
4.04167	-16
4.05000	-15
4.05833	-17
4.06667	-20
4.07500	-23
4.08333	-24
4.09167	-23
4.10000	-20
4.10833	-17
4.11667	-18
4.12500	-20
4.13333	-24
4.14167	-27
4.15000	-29
4.15833	-29
4.16667	-29
4.17500	-29
4.18333	-30
4.19167	-31
4.20000	-31
4.20833	-30
4.21667	-27
4.22500	-21
4.23333	-14
4.24167	-7
4.25000	-3
4.25833	-3
4.26667	-6
4.27500	-12
4.28333	-19
4.29167	-24
4.30000	-27
4.30833	-28
4.31667	-29
4.32500	-28
4.33333	-27
4.34167	-27
4.35000	-26
4.35833	-25
4.36667	-23
4.37500	-21
4.38333	-20
4.39167	-19
4.40000	-20
4.40833	-23
4.41667	-27
4.42500	-31
4.43333	-34
4.44167	-35
4.45000	-36
4.45833	-36
4.46667	-35
4.47500	-34
4.48333	-33
4.49167	-32
4.50000	-30
4.50833	-29
4.51667	-28
4.52500	-26
4.53333	-25
4.54167	-24
4.55000	-23
4.55833	-22
4.56667	-21
4.57500	-20
4.58333	-19
4.59167	-19
4.60000	-22
4.60833	-25
4.61667	-28
4.62500	-30
4.63333	-31
4.64167	-31
4.65000	-32
4.65833	-35
4.66667	-39
4.67500	-43
4.68333	-47
4.69167	-50
4.70000	-50
4.70833	-47
4.71667	-44
4.72500	-41
4.73333	-39
4.74167	-38
4.75000	-38
4.75833	-37
4.76667	-36
4.77500	-33
4.78333	-30
4.79167	-27
4.80000	-25
4.80833	-24
4.81667	-26
4.82500	-29
4.83333	-31
4.84167	-32
4.85000	-32
4.85833	-32
4.86667	-30
4.87500	-27
4.88333	-24
4.89167	-20
4.90000	-17
4.90833	-16
4.91667	-18
4.92500	-23
4.93333	-28
4.94167	-34
4.95000	-37
4.95833	-40
4.96667	-40
4.97500	-39
4.98333	-36
4.99167	-34
5.00000	-33
5.00833	-33
5.01667	-33
5.02500	-33
5.03333	-32
5.04167	-32
5.05000	-33
5.05833	-34
5.06667	-34
5.07500	-34
5.08333	-32
5.09167	-29
5.10000	-27
5.10833	-26
5.11667	-25
5.12500	-24
5.13333	-23
5.14167	-23
5.15000	-24
5.15833	-25
5.16667	-25
5.17500	-26
5.18333	-28
5.19167	-30
5.20000	-32
5.20833	-34
5.21667	-35
5.22500	-35
5.23333	-35
5.24167	-34
5.25000	-32
5.25833	-31
5.26667	-31
5.27500	-31
5.28333	-31
5.29167	-32
5.30000	-34
5.30833	-36
5.31667	-37
5.32500	-37
5.33333	-34
5.34167	-29
5.35000	-24
5.35833	-21
5.36667	-20
5.37500	-19
5.38333	-19
5.39167	-18
5.40000	-17
5.40833	-18
5.41667	-20
5.42500	-22
5.43333	-23
5.44167	-23
5.45000	-23
5.45833	-23
5.46667	-26
5.47500	-31
5.48333	-36
5.49167	-41
5.50000	-44
5.50833	-46
5.51667	-45
5.52500	-43
5.53333	-40
5.54167	-38
5.55000	-37
5.55833	-36
5.56667	-35
5.57500	-33
5.58333	-30
5.59167	-27
5.60000	-25
5.60833	-24
5.61667	-24
5.62500	-26
5.63333	-28
5.64167	-28
5.65000	-29
5.65833	-29
5.66667	-31
5.67500	-33
5.68333	-33
5.69167	-32
5.70000	-30
5.70833	-28
5.71667	-28
5.72500	-29
5.73333	-30
5.74167	-32
5.75000	-34
5.75833	-37
5.76667	-39
5.77500	-41
5.78333	-42
5.79167	-41
5.80000	-40
5.80833	-39
5.81667	-39
5.82500	-40
5.83333	-39
5.84167	-38
5.85000	-36
5.85833	-34
5.86667	-33
5.87500	-33
5.88333	-36
5.89167	-37
5.90000	-36
5.90833	-35
5.91667	-34
5.92500	-35
5.93333	-36
5.94167	-38
5.95000	-38
5.95833	-37
5.96667	-35
5.97500	-34
5.98333	-33
5.99167	-32
6.00000	-31
6.00833	-28
6.01667	-24
6.02500	-20
6.03333	-18
6.04167	-20
6.05000	-24
6.05833	-29
6.06667	-35
6.07500	-37
6.08333	-36
6.09167	-34
6.10000	-32
6.10833	-32
6.11667	-35
6.12500	-39
6.13333	-41
6.14167	-41
6.15000	-39
6.15833	-35
6.16667	-30
6.17500	-26
6.18333	-21
6.19167	-18
6.20000	-16
6.20833	-16
6.21667	-18
6.22500	-21
6.23333	-24
6.24167	-25
6.25000	-26
6.25833	-26
6.26667	-25
6.27500	-24
6.28333	-22
6.29167	-20
6.30000	-18
6.30833	-17
6.31667	-17
6.32500	-18
6.33333	-21
6.34167	-25
6.35000	-28
6.35833	-29
6.36667	-29
6.37500	-28
6.38333	-26
6.39167	-24
6.40000	-23
6.40833	-22
6.41667	-21
6.42500	-21
6.43333	-24
6.44167	-28
6.45000	-32
6.45833	-36
6.46667	-38
6.47500	-36
6.48333	-33
6.49167	-30
6.50000	-29
6.50833	-29
6.51667	-29
6.52500	-29
6.53333	-28
6.54167	-27
6.55000	-27
6.55833	-27
6.56667	-29
6.57500	-31
6.58333	-32
6.59167	-32
6.60000	-29
6.60833	-26
6.61667	-22
6.62500	-19
6.63333	-18
6.64167	-19
6.65000	-21
6.65833	-22
6.66667	-22
6.67500	-22
6.68333	-21
6.69167	-20
6.70000	-19
6.70833	-18
6.71667	-18
6.72500	-20
6.73333	-23
6.74167	-27
6.75000	-30
6.75833	-33
6.76667	-35
6.77500	-35
6.78333	-34
6.79167	-32
6.80000	-30
6.80833	-26
6.81667	-23
6.82500	-20
6.83333	-19
6.84167	-20
6.85000	-22
6.85833	-26
6.86667	-30
6.87500	-32
6.88333	-32
6.89167	-32
6.90000	-31
6.90833	-31
6.91667	-30
6.92500	-30
6.93333	-29
6.94167	-27
6.95000	-24
6.95833	-22
6.96667	-21
6.97500	-21
6.98333	-22
6.99167	-24
7.00000	-24
7.00833	-25
7.01667	-24
7.02500	-24
7.03333	-23
7.04167	-22
7.05000	-20
7.05833	-18
7.06667	-15
7.07500	-12
7.08333	-11
7.09167	-12
7.10000	-14
7.10833	-18
7.11667	-21
7.12500	-24
7.13333	-26
7.14167	-26
7.15000	-25
7.15833	-25
7.16667	-26
7.17500	-27
7.18333	-27
7.19167	-27
7.20000	-27
7.20833	-27
7.21667	-28
7.22500	-31
7.23333	-33
7.24167	-36
7.25000	-39
7.25833	-42
7.26667	-44
7.27500	-44
7.28333	-42
7.29167	-37
7.30000	-32
7.30833	-26
7.31667	-22
7.32500	-20
7.33333	-21
7.34167	-25
7.35000	-30
7.35833	-35
7.36667	-37
7.37500	-35
7.38333	-31
7.39167	-27
7.40000	-25
7.40833	-25
7.41667	-27
7.42500	-29
7.43333	-30
7.44167	-29
7.45000	-28
7.45833	-28
7.46667	-29
7.47500	-31
7.48333	-33
7.49167	-35
7.50000	-36
7.50833	-35
7.51667	-34
7.52500	-33
7.53333	-31
7.54167	-31
7.55000	-31
7.55833	-31
7.56667	-31
7.57500	-31
7.58333	-33
7.59167	-35
7.60000	-38
7.60833	-40
7.61667	-42
7.62500	-42
7.63333	-42
7.64167	-41
7.65000	-40
7.65833	-37
7.66667	-34
7.67500	-30
7.68333	-26
7.69167	-23
7.70000	-22
7.70833	-23
7.71667	-23
7.72500	-24
7.73333	-24
7.74167	-24
7.75000	-23
7.75833	-23
7.76667	-24
7.77500	-25
7.78333	-28
7.79167	-31
7.80000	-34
7.80833	-37
7.81667	-37
7.82500	-34
7.83333	-31
7.84167	-27
7.85000	-24
7.85833	-23
7.86667	-22
7.87500	-22
7.88333	-23
7.89167	-27
7.90000	-33
7.90833	-40
7.91667	-45
7.92500	-50
7.93333	-50
7.94167	-47
7.95000	-40
7.95833	-33
7.96667	-29
7.97500	-29
7.98333	-32
7.99167	-37
8.00000	-42
8.00833	-45
8.01667	-46
8.02500	-45
8.03333	-43
8.04167	-42
8.05000	-41
8.05833	-41
8.06667	-42
8.07500	-43
8.08333	-43
8.09167	-42
8.10000	-41
8.10833	-40
8.11667	-40
8.12500	-40
8.13333	-40
8.14167	-40
8.15000	-39
8.15833	-39
8.16667	-39
8.17500	-38
8.18333	-37
8.19167	-35
8.20000	-32
8.20833	-30
8.21667	-29
8.22500	-30
8.23333	-32
8.24167	-35
8.25000	-37
8.25833	-38
8.26667	-38
8.27500	-38
8.28333	-37
8.29167	-37
8.30000	-38
8.30833	-41
8.31667	-44
8.32500	-46
8.33333	-47
8.34167	-45
8.35000	-43
8.35833	-40
8.36667	-37
8.37500	-35
8.38333	-32
8.39167	-30
8.40000	-29
8.40833	-28
8.41667	-27
8.42500	-27
8.43333	-27
8.44167	-27
8.45000	-26
8.45833	-26
8.46667	-26
8.47500	-27
8.48333	-27
8.49167	-27
8.50000	-28
8.50833	-30
8.51667	-33
8.52500	-36
8.53333	-39
8.54167	-41
8.55000	-43
8.55833	-42
8.56667	-39
8.57500	-36
8.58333	-33
8.59167	-31
8.60000	-30
8.60833	-31
8.61667	-33
8.62500	-36
8.63333	-39
8.64167	-39
8.65000	-37
8.65833	-33
8.66667	-29
8.67500	-28
8.68333	-30
8.69167	-34
8.70000	-40
8.70833	-45
8.71667	-46
8.72500	-45
8.73333	-42
8.74167	-38
8.75000	-35
8.75833	-36
8.76667	-38
8.77500	-40
8.78333	-42
8.79167	-45
8.80000	-47
8.80833	-49
8.81667	-53
8.82500	-58
8.83333	-61
8.84167	-62
8.85000	-60
8.85833	-58
8.86667	-54
8.87500	-50
8.88333	-46
8.89167	-41
8.90000	-37
8.90833	-33
8.91667	-30
8.92500	-28
8.93333	-28
8.94167	-31
8.95000	-35
8.95833	-41
8.96667	-46
8.97500	-48
8.98333	-47
8.99167	-44
9.00000	-41
9.00833	-40
9.01667	-41
9.02500	-45
9.03333	-47
9.04167	-46
9.05000	-43
9.05833	-39
9.06667	-36
9.07500	-36
9.08333	-38
9.09167	-42
9.10000	-46
9.10833	-49
9.11667	-51
9.12500	-51
9.13333	-49
9.14167	-47
9.15000	-44
9.15833	-40
9.16667	-37
9.17500	-33
9.18333	-29
9.19167	-26
9.20000	-26
9.20833	-27
9.21667	-30
9.22500	-31
9.23333	-33
9.24167	-33
9.25000	-33
9.25833	-33
9.26667	-33
9.27500	-32
9.28333	-31
9.29167	-30
9.30000	-31
9.30833	-31
9.31667	-32
9.32500	-34
9.33333	-35
9.34167	-37
9.35000	-38
9.35833	-39
9.36667	-38
9.37500	-34
9.38333	-30
9.39167	-26
9.40000	-25
9.40833	-27
9.41667	-30
9.42500	-35
9.43333	-38
9.44167	-39
9.45000	-40
9.45833	-40
9.46667	-41
9.47500	-43
9.48333	-44
9.49167	-45
9.50000	-43
9.50833	-39
9.51667	-36
9.52500	-34
9.53333	-33
9.54167	-34
9.55000	-36
9.55833	-39
9.56667	-42
9.57500	-45
9.58333	-49
9.59167	-51
9.60000	-51
9.60833	-49
9.61667	-44
9.62500	-39
9.63333	-35
9.64167	-33
9.65000	-33
9.65833	-34
9.66667	-36
9.67500	-37
9.68333	-37
9.69167	-38
9.70000	-40
9.70833	-42
9.71667	-42
9.72500	-41
9.73333	-38
9.74167	-35
9.75000	-33
9.75833	-32
9.76667	-33
9.77500	-35
9.78333	-37
9.79167	-40
9.80000	-45
9.80833	-49
9.81667	-51
9.82500	-51
9.83333	-49
9.84167	-46
9.85000	-43
9.85833	-42
9.86667	-41
9.87500	-40
9.88333	-38
9.89167	-35
9.90000	-33
9.90833	-31
9.91667	-29
9.92500	-28
9.93333	-29
9.94167	-31
9.95000	-35
9.95833	-41
9.96667	-47
9.97500	-51
9.98333	-53
9.99167	-52
10.00000	-49
10.00833	-45
10.01667	-41
10.02500	-37
10.03333	-36
10.04167	-37
10.05000	-39
10.05833	-40
10.06667	-41
10.07500	-41
10.08333	-40
10.09167	-39
10.10000	-39
10.10833	-39
10.11667	-40
10.12500	-40
10.13333	-40
10.14167	-40
10.15000	-38
10.15833	-38
10.16667	-37
10.17500	-37
10.18333	-40
10.19167	-44
10.20000	-50
10.20833	-56
10.21667	-60
10.22500	-60
10.23333	-59
10.24167	-56
10.25000	-53
10.25833	-52
10.26667	-51
10.27500	-50
10.28333	-47
10.29167	-44
10.30000	-42
10.30833	-40
10.31667	-40
10.32500	-41
10.33333	-42
10.34167	-42
10.35000	-41
10.35833	-40
10.36667	-38
10.37500	-35
10.38333	-32
10.39167	-30
10.40000	-30
10.40833	-32
10.41667	-36
10.42500	-39
10.43333	-40
10.44167	-37
10.45000	-34
10.45833	-32
10.46667	-33
10.47500	-35
10.48333	-39
10.49167	-43
10.50000	-45
10.50833	-45
10.51667	-47
10.52500	-51
10.53333	-54
10.54167	-56
10.55000	-58
10.55833	-57
10.56667	-55
10.57500	-53
10.58333	-52
10.59167	-50
10.60000	-48
10.60833	-47
10.61667	-46
10.62500	-45
10.63333	-44
10.64167	-45
10.65000	-46
10.65833	-46
10.66667	-45
10.67500	-42
10.68333	-40
10.69167	-39
10.70000	-39
10.70833	-40
10.71667	-40
10.72500	-39
10.73333	-37
10.74167	-35
10.75000	-34
10.75833	-34
10.76667	-35
10.77500	-36
10.78333	-35
10.79167	-33
10.80000	-31
10.80833	-30
10.81667	-31
10.82500	-34
10.83333	-37
10.84167	-39
10.85000	-41
10.85833	-43
10.86667	-45
10.87500	-47
10.88333	-49
10.89167	-52
10.90000	-53
10.90833	-54
10.91667	-52
10.92500	-50
10.93333	-49
10.94167	-49
10.95000	-50
10.95833	-51
10.96667	-52
10.97500	-51
10.98333	-50
10.99167	-49
11.00000	-49
11.00833	-50
11.01667	-50
11.02500	-50
11.03333	-49
11.04167	-47
11.05000	-44
11.05833	-39
11.06667	-34
11.07500	-31
11.08333	-32
11.09167	-35
11.10000	-40
11.10833	-46
11.11667	-50
11.12500	-53
11.13333	-53
11.14167	-50
11.15000	-46
11.15833	-41
11.16667	-38
11.17500	-38
11.18333	-41
11.19167	-44
11.20000	-46
11.20833	-45
11.21667	-44
11.22500	-42
11.23333	-42
11.24167	-44
11.25000	-47
11.25833	-50
11.26667	-51
11.27500	-51
11.28333	-50
11.29167	-48
11.30000	-46
11.30833	-45
11.31667	-45
11.32500	-44
11.33333	-43
11.34167	-41
11.35000	-39
11.35833	-38
11.36667	-39
11.37500	-39
11.38333	-40
11.39167	-42
11.40000	-44
11.40833	-46
11.41667	-45
11.42500	-44
11.43333	-43
11.44167	-42
11.45000	-43
11.45833	-45
11.46667	-47
11.47500	-48
11.48333	-48
11.49167	-47
11.50000	-47
11.50833	-47
11.51667	-46
11.52500	-45
11.53333	-44
11.54167	-44
11.55000	-43
11.55833	-43
11.56667	-43
11.57500	-44
11.58333	-44
11.59167	-45
11.60000	-47
11.60833	-50
11.61667	-53
11.62500	-55
11.63333	-55
11.64167	-53
11.65000	-51
11.65833	-48
11.66667	-46
11.67500	-43
11.68333	-39
11.69167	-35
11.70000	-32
11.70833	-32
11.71667	-35
11.72500	-40
11.73333	-44
11.74167	-46
11.75000	-46
11.75833	-44
11.76667	-40
11.77500	-38
11.78333	-37
11.79167	-37
11.80000	-37
11.80833	-38
11.81667	-38
11.82500	-37
11.83333	-37
11.84167	-38
11.85000	-40
11.85833	-42
11.86667	-43
11.87500	-42
11.88333	-40
11.89167	-38
11.90000	-38
11.90833	-40
11.91667	-44
11.92500	-48
11.93333	-50
11.94167	-50
11.95000	-49
11.95833	-49
11.96667	-48
11.97500	-49
11.98333	-51
11.99167	-53
12.00000	-53
12.00833	-53
12.01667	-53
12.02500	-52
12.03333	-52
12.04167	-51
12.05000	-50
12.05833	-48
12.06667	-45
12.07500	-44
12.08333	-43
12.09167	-44
12.10000	-45
12.10833	-47
12.11667	-47
12.12500	-46
12.13333	-44
12.14167	-42
12.15000	-41
12.15833	-41
12.16667	-41
12.17500	-41
12.18333	-41
12.19167	-41
12.20000	-42
12.20833	-43
12.21667	-43
12.22500	-42
12.23333	-42
12.24167	-43
12.25000	-46
12.25833	-51
12.26667	-56
12.27500	-59
12.28333	-58
12.29167	-55
12.30000	-51
12.30833	-47
12.31667	-46
12.32500	-46
12.33333	-48
12.34167	-49
12.35000	-50
12.35833	-49
12.36667	-46
12.37500	-43
12.38333	-40
12.39167	-38
12.40000	-38
12.40833	-39
12.41667	-41
12.42500	-42
12.43333	-44
12.44167	-46
12.45000	-50
12.45833	-54
12.46667	-58
12.47500	-63
12.48333	-67
12.49167	-69
12.50000	-67
12.50833	-63
12.51667	-56
12.52500	-49
12.53333	-45
12.54167	-44
12.55000	-46
12.55833	-49
12.56667	-51
12.57500	-53
12.58333	-52
12.59167	-50
12.60000	-49
12.60833	-49
12.61667	-49
12.62500	-47
12.63333	-47
12.64167	-46
12.65000	-47
12.65833	-47
12.66667	-47
12.67500	-46
12.68333	-46
12.69167	-46
12.70000	-47
12.70833	-49
12.71667	-52
12.72500	-55
12.73333	-59
12.74167	-61
12.75000	-62
12.75833	-61
12.76667	-58
12.77500	-56
12.78333	-55
12.79167	-54
12.80000	-52
12.80833	-49
12.81667	-46
12.82500	-43
12.83333	-43
12.84167	-46
12.85000	-48
12.85833	-49
12.86667	-47
12.87500	-44
12.88333	-41
12.89167	-40
12.90000	-41
12.90833	-43
12.91667	-44
12.92500	-45
12.93333	-44
12.94167	-42
12.95000	-41
12.95833	-42
12.96667	-45
12.97500	-47
12.98333	-49
12.99167	-49
13.00000	-49
13.00833	-48
13.01667	-47
13.02500	-48
13.03333	-50
13.04167	-52
13.05000	-54
13.05833	-56
13.06667	-56
13.07500	-54
13.08333	-51
13.09167	-49
13.10000	-46
13.10833	-45
13.11667	-46
13.12500	-48
13.13333	-51
13.14167	-55
13.15000	-58
13.15833	-61
13.16667	-62
13.17500	-63
13.18333	-64
13.19167	-66
13.20000	-68
13.20833	-69
13.21667	-68
13.22500	-66
13.23333	-65
13.24167	-64
13.25000	-65
13.25833	-67
13.26667	-70
13.27500	-70
13.28333	-69
13.29167	-66
13.30000	-62
13.30833	-58
13.31667	-55
13.32500	-52
13.33333	-50
13.34167	-49
13.35000	-47
13.35833	-47
13.36667	-48
13.37500	-49
13.38333	-51
13.39167	-52
13.40000	-53
13.40833	-52
13.41667	-52
13.42500	-52
13.43333	-52
13.44167	-51
13.45000	-48
13.45833	-44
13.46667	-40
13.47500	-38
13.48333	-40
13.49167	-43
13.50000	-47
13.50833	-50
13.51667	-49
13.52500	-45
13.53333	-39
13.54167	-33
13.55000	-27
13.55833	-23
13.56667	-22
13.57500	-23
13.58333	-26
13.59167	-29
13.60000	-33
13.60833	-36
13.61667	-37
13.62500	-36
13.63333	-33
13.64167	-30
13.65000	-27
13.65833	-24
13.66667	-21
13.67500	-19
13.68333	-19
13.69167	-20
13.70000	-23
13.70833	-28
13.71667	-35
13.72500	-42
13.73333	-49
13.74167	-53
13.75000	-55
13.75833	-54
13.76667	-49
13.77500	-41
13.78333	-31
13.79167	-23
13.80000	-17
13.80833	-14
13.81667	-15
13.82500	-19
13.83333	-24
13.84167	-28
13.85000	-29
13.85833	-27
13.86667	-24
13.87500	-22
13.88333	-20
13.89167	-20
13.90000	-20
13.90833	-21
13.91667	-21
13.92500	-21
13.93333	-21
13.94167	-21
13.95000	-21
13.95833	-22
13.96667	-23
13.97500	-23
13.98333	-23
13.99167	-21
14.00000	-20
14.00833	-18
14.01667	-17
14.02500	-16
14.03333	-17
14.04167	-18
14.05000	-19
14.05833	-20
14.06667	-19
14.07500	-18
14.08333	-16
14.09167	-15
14.10000	-13
14.10833	-12
14.11667	-11
14.12500	-10
14.13333	-11
14.14167	-12
14.15000	-14
14.15833	-16
14.16667	-18
14.17500	-19
14.18333	-19
14.19167	-18
14.20000	-18
14.20833	-18
14.21667	-18
14.22500	-18
14.23333	-15
14.24167	-11
14.25000	-6
14.25833	-2
14.26667	2
14.27500	5
14.28333	7
14.29167	8
14.30000	8
14.30833	7
14.31667	6
14.32500	7
14.33333	8
14.34167	10
14.35000	11
14.35833	9
14.36667	7
14.37500	6
14.38333	7
14.39167	9
14.40000	11
14.40833	12
14.41667	11
14.42500	9
14.43333	6
14.44167	4
14.45000	3
14.45833	3
14.46667	3
14.47500	3
14.48333	2
14.49167	-0
14.50000	-5
14.50833	-10
14.51667	-14
14.52500	-17
14.53333	-17
14.54167	-14
14.55000	-10
14.55833	-6
14.56667	-3
14.57500	-2
14.58333	-2
14.59167	-4
14.60000	-7
14.60833	-11
14.61667	-15
14.62500	-18
14.63333	-20
14.64167	-20
14.65000	-18
14.65833	-15
14.66667	-10
14.67500	-7
14.68333	-6
14.69167	-6
14.70000	-6
14.70833	-4
14.71667	-3
14.72500	-1
14.73333	-1
14.74167	-2
14.75000	-4
14.75833	-7
14.76667	-10
14.77500	-12
14.78333	-11
14.79167	-10
14.80000	-8
14.80833	-7
14.81667	-8
14.82500	-12
14.83333	-16
14.84167	-17
14.85000	-17
14.85833	-15
14.86667	-13
14.87500	-12
14.88333	-11
14.89167	-11
14.90000	-11
14.90833	-11
14.91667	-11
14.92500	-13
14.93333	-14
14.94167	-14
14.95000	-13
14.95833	-9
14.96667	-5
14.97500	-1
14.98333	2
14.99167	4
15.00000	4
15.00833	1
15.01667	-4
15.02500	-12
15.03333	-18
15.04167	-22
15.05000	-24
15.05833	-23
15.06667	-21
15.07500	-20
15.08333	-23
15.09167	-28
15.10000	-34
15.10833	-38
15.11667	-38
15.12500	-34
15.13333	-29
15.14167	-25
15.15000	-22
15.15833	-22
15.16667	-23
15.17500	-24
15.18333	-24
15.19167	-25
15.20000	-26
15.20833	-28
15.21667	-32
15.22500	-36
15.23333	-40
15.24167	-41
15.25000	-38
15.25833	-32
15.26667	-25
15.27500	-19
15.28333	-15
15.29167	-12
15.30000	-11
15.30833	-12
15.31667	-13
15.32500	-13
15.33333	-15
15.34167	-17
15.35000	-21
15.35833	-24
15.36667	-25
15.37500	-25
15.38333	-24
15.39167	-23
15.40000	-22
15.40833	-23
15.41667	-25
15.42500	-26
15.43333	-25
15.44167	-23
15.45000	-19
15.45833	-17
15.46667	-17
15.47500	-18
15.48333	-19
15.49167	-20
15.50000	-22
15.50833	-25
15.51667	-28
15.52500	-31
15.53333	-32
15.54167	-31
15.55000	-30
15.55833	-30
15.56667	-32
15.57500	-34
15.58333	-36
15.59167	-37
15.60000	-38
15.60833	-39
15.61667	-41
15.62500	-45
15.63333	-48
15.64167	-51
15.65000	-53
15.65833	-53
15.66667	-51
15.67500	-47
15.68333	-41
15.69167	-36
15.70000	-33
15.70833	-33
15.71667	-35
15.72500	-39
15.73333	-43
15.74167	-47
15.75000	-49
15.75833	-48
15.76667	-46
15.77500	-43
15.78333	-40
15.79167	-39
15.80000	-41
15.80833	-45
15.81667	-48
15.82500	-50
15.83333	-50
15.84167	-48
15.85000	-45
15.85833	-42
15.86667	-39
15.87500	-36
15.88333	-34
15.89167	-33
15.90000	-32
15.90833	-33
15.91667	-34
15.92500	-35
15.93333	-36
15.94167	-37
15.95000	-38
15.95833	-38
15.96667	-37
15.97500	-36
15.98333	-37
15.99167	-40
16.00000	-43
16.00833	-47
16.01667	-51
16.02500	-56
16.03333	-59
16.04167	-59
16.05000	-58
16.05833	-55
16.06667	-53
16.07500	-50
16.08333	-47
16.09167	-42
16.10000	-37
16.10833	-32
16.11667	-29
16.12500	-29
16.13333	-31
16.14167	-33
16.15000	-35
16.15833	-37
16.16667	-38
16.17500	-40
16.18333	-42
16.19167	-44
16.20000	-44
16.20833	-44
16.21667	-46
16.22500	-49
16.23333	-52
16.24167	-54
16.25000	-55
16.25833	-53
16.26667	-48
16.27500	-42
16.28333	-36
16.29167	-32
16.30000	-29
16.30833	-28
16.31667	-30
16.32500	-34
16.33333	-37
16.34167	-40
16.35000	-40
16.35833	-40
16.36667	-39
16.37500	-39
16.38333	-40
16.39167	-42
16.40000	-44
16.40833	-45
16.41667	-45
16.42500	-44
16.43333	-41
16.44167	-37
16.45000	-34
16.45833	-35
16.46667	-38
16.47500	-41
16.48333	-43
16.49167	-45
16.50000	-47
16.50833	-48
16.51667	-50
16.52500	-52
16.53333	-53
16.54167	-52
16.55000	-50
16.55833	-50
16.56667	-51
16.57500	-52
16.58333	-53
16.59167	-54
16.60000	-55
16.60833	-56
16.61667	-56
16.62500	-55
16.63333	-53
16.64167	-49
16.65000	-46
16.65833	-44
16.66667	-42
16.67500	-41
16.68333	-41
16.69167	-42
16.70000	-43
16.70833	-45
16.71667	-46
16.72500	-47
16.73333	-48
16.74167	-48
16.75000	-47
16.75833	-46
16.76667	-44
16.77500	-43
16.78333	-42
16.79167	-43
16.80000	-44
16.80833	-46
16.81667	-49
16.82500	-51
16.83333	-51
16.84167	-49
16.85000	-46
16.85833	-42
16.86667	-40
16.87500	-39
16.88333	-41
16.89167	-44
16.90000	-46
16.90833	-49
16.91667	-50
16.92500	-50
16.93333	-49
16.94167	-49
16.95000	-48
16.95833	-48
16.96667	-48
16.97500	-48
16.98333	-49
16.99167	-49
17.00000	-50
17.00833	-48
17.01667	-46
17.02500	-43
17.03333	-42
17.04167	-43
17.05000	-45
17.05833	-46
17.06667	-46
17.07500	-45
17.08333	-42
17.09167	-41
17.10000	-41
17.10833	-42
17.11667	-44
17.12500	-44
17.13333	-45
17.14167	-47
17.15000	-49
17.15833	-51
17.16667	-52
17.17500	-51
17.18333	-48
17.19167	-46
17.20000	-46
17.20833	-47
17.21667	-47
17.22500	-46
17.23333	-44
17.24167	-41
17.25000	-40
17.25833	-39
17.26667	-39
17.27500	-40
17.28333	-39
17.29167	-39
17.30000	-39
17.30833	-39
17.31667	-39
17.32500	-38
17.33333	-36
17.34167	-34
17.35000	-32
17.35833	-31
17.36667	-30
17.37500	-30
17.38333	-34
17.39167	-38
17.40000	-42
17.40833	-46
17.41667	-46
17.42500	-45
17.43333	-44
17.44167	-44
17.45000	-44
17.45833	-44
17.46667	-43
17.47500	-44
17.48333	-46
17.49167	-49
17.50000	-51
17.50833	-52
17.51667	-49
17.52500	-45
17.53333	-42
17.54167	-42
17.55000	-46
17.55833	-52
17.56667	-59
17.57500	-63
17.58333	-63
17.59167	-60
17.60000	-54
17.60833	-48
17.61667	-43
17.62500	-40
17.63333	-38
17.64167	-36
17.65000	-34
17.65833	-34
17.66667	-34
17.67500	-36
17.68333	-38
17.69167	-41
17.70000	-45
17.70833	-49
17.71667	-51
17.72500	-52
17.73333	-51
17.74167	-50
17.75000	-48
17.75833	-45
17.76667	-41
17.77500	-39
17.78333	-37
17.79167	-37
17.80000	-40
17.80833	-43
17.81667	-45
17.82500	-47
17.83333	-49
17.84167	-52
17.85000	-55
17.85833	-56
17.86667	-55
17.87500	-52
17.88333	-49
17.89167	-46
17.90000	-44
17.90833	-45
17.91667	-47
17.92500	-49
17.93333	-51
17.94167	-51
17.95000	-51
17.95833	-49
17.96667	-47
17.97500	-45
17.98333	-44
17.99167	-43
18.00000	-42
18.00833	-42
18.01667	-42
18.02500	-43
18.03333	-44
18.04167	-46
18.05000	-47
18.05833	-47
18.06667	-45
18.07500	-43
18.08333	-42
18.09167	-43
18.10000	-45
18.10833	-47
18.11667	-48
18.12500	-48
18.13333	-47
18.14167	-45
18.15000	-43
18.15833	-41
18.16667	-39
18.17500	-38
18.18333	-39
18.19167	-41
18.20000	-46
18.20833	-50
18.21667	-51
18.22500	-50
18.23333	-47
18.24167	-41
18.25000	-35
18.25833	-32
18.26667	-32
18.27500	-34
18.28333	-35
18.29167	-35
18.30000	-35
18.30833	-33
18.31667	-31
18.32500	-28
18.33333	-27
18.34167	-29
18.35000	-32
18.35833	-37
18.36667	-41
18.37500	-43
18.38333	-41
18.39167	-38
18.40000	-33
18.40833	-28
18.41667	-25
18.42500	-23
18.43333	-22
18.44167	-25
18.45000	-29
18.45833	-34
18.46667	-39
18.47500	-42
18.48333	-45
18.49167	-47
18.50000	-48
18.50833	-47
18.51667	-43
18.52500	-36
18.53333	-29
18.54167	-22
18.55000	-15
18.55833	-11
18.56667	-8
18.57500	-7
18.58333	-7
18.59167	-9
18.60000	-15
18.60833	-21
18.61667	-26
18.62500	-28
18.63333	-29
18.64167	-27
18.65000	-24
18.65833	-23
18.66667	-22
18.67500	-22
18.68333	-22
18.69167	-21
18.70000	-20
18.70833	-17
18.71667	-14
18.72500	-11
18.73333	-9
18.74167	-8
18.75000	-8
18.75833	-9
18.76667	-9
18.77500	-9
18.78333	-8
18.79167	-7
18.80000	-7
18.80833	-8
18.81667	-9
18.82500	-9
18.83333	-9
18.84167	-11
18.85000	-14
18.85833	-17
18.86667	-19
18.87500	-19
18.88333	-15
18.89167	-10
18.90000	-6
18.90833	-6
18.91667	-8
18.92500	-11
18.93333	-14
18.94167	-13
18.95000	-12
18.95833	-10
18.96667	-9
18.97500	-9
18.98333	-9
18.99167	-10
19.00000	-9
19.00833	-8
19.01667	-9
19.02500	-11
19.03333	-12
19.04167	-12
19.05000	-9
19.05833	-4
19.06667	2
19.07500	7
19.08333	12
19.09167	15
19.10000	14
19.10833	11
19.11667	8
19.12500	5
19.13333	6
19.14167	11
19.15000	15
19.15833	17
19.16667	16
19.17500	15
19.18333	14
19.19167	14
19.20000	16
19.20833	18
19.21667	17
19.22500	13
19.23333	9
19.24167	6
19.25000	6
19.25833	10
19.26667	16
19.27500	22
19.28333	26
19.29167	27
19.30000	26
19.30833	24
19.31667	22
19.32500	20
19.33333	19
19.34167	19
19.35000	21
19.35833	24
19.36667	26
19.37500	28
19.38333	29
19.39167	30
19.40000	31
19.40833	33
19.41667	35
19.42500	36
19.43333	37
19.44167	35
19.45000	33
19.45833	30
19.46667	28
19.47500	27
19.48333	28
19.49167	31
19.50000	34
19.50833	37
19.51667	39
19.52500	39
19.53333	41
19.54167	45
19.55000	49
19.55833	52
19.56667	54
19.57500	54
19.58333	51
19.59167	49
19.60000	48
19.60833	49
19.61667	48
19.62500	48
19.63333	47
19.64167	46
19.65000	47
19.65833	48
19.66667	52
19.67500	55
19.68333	59
19.69167	62
19.70000	65
19.70833	67
19.71667	68
19.72500	66
19.73333	65
19.74167	64
19.75000	64
19.75833	66
19.76667	71
19.77500	76
19.78333	81
19.79167	88
19.80000	94
19.80833	99
19.81667	102
19.82500	101
19.83333	98
19.84167	92
19.85000	88
19.85833	88
19.86667	89
19.87500	93
19.88333	98
19.89167	104
19.90000	109
19.90833	115
19.91667	121
19.92500	126
19.93333	129
19.94167	131
19.95000	131
19.95833	132
19.96667	133
19.97500	134
19.98333	135
19.99167	137
20.00000	141
20.00833	146
20.01667	155
20.02500	164
20.03333	174
20.04167	182
20.05000	190
20.05833	199
20.06667	206
20.07500	211
20.08333	213
20.09167	214
20.10000	215
20.10833	218
20.11667	223
20.12500	230
20.13333	237
20.14167	244
20.15000	250
20.15833	257
20.16667	264
20.17500	270
20.18333	277
20.19167	284
20.20000	291
20.20833	299
20.21667	308
20.22500	318
20.23333	328
20.24167	337
20.25000	345
20.25833	351
20.26667	357
20.27500	363
20.28333	372
20.29167	381
20.30000	394
20.30833	407
20.31667	418
20.32500	429
20.33333	441
20.34167	453
20.35000	465
20.35833	477
20.36667	488
20.37500	500
20.38333	511
20.39167	524
20.40000	541
20.40833	558
20.41667	576
20.42500	594
20.43333	611
20.44167	628
20.45000	646
20.45833	665
20.46667	685
20.47500	704
20.48333	721
20.49167	736
20.50000	749
20.50833	761
20.51667	775
20.52500	792
20.53333	810
20.54167	831
20.55000	851
20.55833	870
20.56667	889
20.57500	910
20.58333	933
20.59167	955
20.60000	978
20.60833	1001
20.61667	1023
20.62500	1047
20.63333	1071
20.64167	1097
20.65000	1125
20.65833	1155
20.66667	1186
20.67500	1216
20.68333	1245
20.69167	1273
20.70000	1300
20.70833	1329
20.71667	1359
20.72500	1391
20.73333	1424
20.74167	1460
20.75000	1497
20.75833	1536
20.76667	1576
20.77500	1616
20.78333	1655
20.79167	1691
20.80000	1725
20.80833	1759
20.81667	1797
20.82500	1838
20.83333	1882
20.84167	1929
20.85000	1976
20.85833	2022
20.86667	2066
20.87500	2108
20.88333	2150
20.89167	2193
20.90000	2238
20.90833	2286
20.91667	2335
20.92500	2386
20.93333	2435
20.94167	2486
20.95000	2537
20.95833	2589
20.96667	2641
20.97500	2694
20.98333	2750
20.99167	2807
21.00000	2869
21.00833	2932
21.01667	2995
21.02500	3058
21.03333	3118
21.04167	3179
21.05000	3240
21.05833	3303
21.06667	3367
21.07500	3431
21.08333	3496
21.09167	3558
21.10000	3620
21.10833	3681
21.11667	3745
21.12500	3814
21.13333	3885
21.14167	3962
21.15000	4039
21.15833	4117
21.16667	4195
21.17500	4273
21.18333	4353
21.19167	4432
21.20000	4513
21.20833	4593
21.21667	4674
21.22500	4755
21.23333	4837
21.24167	4921
21.25000	5004
21.25833	5086
21.26667	5168
21.27500	5249
21.28333	5334
21.29167	5419
21.30000	5510
21.30833	5600
21.31667	5691
21.32500	5782
21.33333	5873
21.34167	5966
21.35000	6060
21.35833	6155
21.36667	6251
21.37500	6346
21.38333	6441
21.39167	6534
21.40000	6629
21.40833	6722
21.41667	6816
21.42500	6912
21.43333	7006
21.44167	7102
21.45000	7196
21.45833	7292
21.46667	7387
21.47500	7482
21.48333	7578
21.49167	7673
21.50000	7768
21.50833	7862
21.51667	7953
21.52500	8042
21.53333	8127
21.54167	8211
21.55000	8293
21.55833	8377
21.56667	8461
21.57500	8544
21.58333	8628
21.59167	8707
21.60000	8784
21.60833	8856
21.61667	8924
21.62500	8991
21.63333	9055
21.64167	9121
21.65000	9184
21.65833	9245
21.66667	9304
21.67500	9356
21.68333	9405
21.69167	9449
21.70000	9491
21.70833	9531
21.71667	9567
21.72500	9601
21.73333	9631
21.74167	9658
21.75000	9681
21.75833	9700
21.76667	9716
21.77500	9727
21.78333	9734
21.79167	9736
21.80000	9734
21.80833	9728
21.81667	9720
21.82500	9709
21.83333	9696
21.84167	9682
21.85000	9665
21.85833	9643
21.86667	9617
21.87500	9589
21.88333	9556
21.89167	9522
21.90000	9483
21.90833	9440
21.91667	9391
21.92500	9336
21.93333	9278
21.94167	9216
21.95000	9154
21.95833	9089
21.96667	9023
21.97500	8955
21.98333	8881
21.99167	8805
22.00000	8725
22.00833	8644
22.01667	8563
22.02500	8480
22.03333	8400
22.04167	8318
22.05000	8237
22.05833	8154
22.06667	8069
22.07500	7982
22.08333	7890
22.09167	7800
22.10000	7708
22.10833	7618
22.11667	7528
22.12500	7437
22.13333	7346
22.14167	7251
22.15000	7156
22.15833	7059
22.16667	6961
22.17500	6867
22.18333	6773
22.19167	6683
22.20000	6592
22.20833	6503
22.21667	6415
22.22500	6326
22.23333	6241
22.24167	6154
22.25000	6071
22.25833	5989
22.26667	5908
22.27500	5829
22.28333	5749
22.29167	5671
22.30000	5591
22.30833	5513
22.31667	5439
22.32500	5367
22.33333	5300
22.34167	5235
22.35000	5172
22.35833	5111
22.36667	5049
22.37500	4987
22.38333	4924
22.39167	4864
22.40000	4805
22.40833	4749
22.41667	4697
22.42500	4647
22.43333	4599
22.44167	4550
22.45000	4501
22.45833	4452
22.46667	4404
22.47500	4357
22.48333	4310
22.49167	4266
22.50000	4225
22.50833	4186
22.51667	4147
22.52500	4109
22.53333	4072
22.54167	4036
22.55000	4003
22.55833	3973
22.56667	3946
22.57500	3920
22.58333	3894
22.59167	3870
22.60000	3847
22.60833	3826
22.61667	3807
22.62500	3788
22.63333	3769
22.64167	3750
22.65000	3731
22.65833	3713
22.66667	3696
22.67500	3679
22.68333	3663
22.69167	3645
22.70000	3627
22.70833	3608
22.71667	3591
22.72500	3574
22.73333	3559
22.74167	3547
22.75000	3535
22.75833	3523
22.76667	3511
22.77500	3501
22.78333	3491
22.79167	3484
22.80000	3478
22.80833	3472
22.81667	3465
22.82500	3457
22.83333	3450
22.84167	3444
22.85000	3438
22.85833	3433
22.86667	3427
22.87500	3420
22.88333	3412
22.89167	3404
22.90000	3398
22.90833	3395
22.91667	3394
22.92500	3394
22.93333	3394
22.94167	3393
22.95000	3390
22.95833	3384
22.96667	3378
22.97500	3374
22.98333	3372
22.99167	3373
23.00000	3375
23.00833	3378
23.01667	3378
23.02500	3377
23.03333	3374
23.04167	3370
23.05000	3366
23.05833	3363
23.06667	3361
23.07500	3360
23.08333	3361
23.09167	3362
23.10000	3363
23.10833	3364
23.11667	3364
23.12500	3362
23.13333	3360
23.14167	3357
23.15000	3355
23.15833	3354
23.16667	3355
23.17500	3357
23.18333	3360
23.19167	3361
23.20000	3360
23.20833	3358
23.21667	3355
23.22500	3354
23.23333	3354
23.24167	3358
23.25000	3361
23.25833	3362
23.26667	3360
23.27500	3357
23.28333	3355
23.29167	3355
23.30000	3356
23.30833	3359
23.31667	3362
23.32500	3362
23.33333	3362
23.34167	3360
23.35000	3359
23.35833	3358
23.36667	3359
23.37500	3362
23.38333	3365
23.39167	3367
23.40000	3368
23.40833	3366
23.41667	3363
23.42500	3362
23.43333	3362
23.44167	3366
23.45000	3370
23.45833	3374
23.46667	3377
23.47500	3378
23.48333	3379
23.49167	3379
23.50000	3379
23.50833	3381
23.51667	3382
23.52500	3384
23.53333	3388
23.54167	3392
23.55000	3397
23.55833	3403
23.56667	3410
23.57500	3415
23.58333	3417
23.59167	3418
23.60000	3416
23.60833	3413
23.61667	3408
23.62500	3403
23.63333	3398
23.64167	3394
23.65000	3392
23.65833	3394
23.66667	3398
23.67500	3401
23.68333	3402
23.69167	3401
23.70000	3398
23.70833	3395
23.71667	3393
23.72500	3393
23.73333	3393
23.74167	3394
23.75000	3394
23.75833	3392
23.76667	3389
23.77500	3385
23.78333	3380
23.79167	3375
23.80000	3371
23.80833	3369
23.81667	3368
23.82500	3368
23.83333	3368
23.84167	3367
23.85000	3363
23.85833	3357
23.86667	3349
23.87500	3342
23.88333	3337
23.89167	3334
23.90000	3335
23.90833	3337
23.91667	3337
23.92500	3334
23.93333	3327
23.94167	3316
23.95000	3304
23.95833	3293
23.96667	3283
23.97500	3275
23.98333	3269
23.99167	3263
24.00000	3256
24.00833	3249
24.01667	3240
24.02500	3231
24.03333	3222
24.04167	3212
24.05000	3201
24.05833	3190
24.06667	3177
24.07500	3165
24.08333	3154
24.09167	3144
24.10000	3136
24.10833	3129
24.11667	3121
24.12500	3111
24.13333	3099
24.14167	3086
24.15000	3073
24.15833	3062
24.16667	3050
24.17500	3037
24.18333	3023
24.19167	3009
24.20000	2996
24.20833	2985
24.21667	2977
24.22500	2970
24.23333	2962
24.24167	2950
24.25000	2937
24.25833	2922
24.26667	2907
24.27500	2893
24.28333	2879
24.29167	2865
24.30000	2851
24.30833	2837
24.31667	2824
24.32500	2810
24.33333	2798
24.34167	2787
24.35000	2777
24.35833	2769
24.36667	2760
24.37500	2750
24.38333	2739
24.39167	2728
24.40000	2717
24.40833	2707
24.41667	2696
24.42500	2684
24.43333	2672
24.44167	2657
24.45000	2642
24.45833	2627
24.46667	2612
24.47500	2598
24.48333	2584
24.49167	2573
24.50000	2563
24.50833	2554
24.51667	2544
24.52500	2535
24.53333	2525
24.54167	2515
24.55000	2504
24.55833	2493
24.56667	2480
24.57500	2465
24.58333	2447
24.59167	2429
24.60000	2411
24.60833	2394
24.61667	2380
24.62500	2369
24.63333	2360
24.64167	2352
24.65000	2346
24.65833	2339
24.66667	2330
24.67500	2321
24.68333	2308
24.69167	2296
24.70000	2284
24.70833	2271
24.71667	2260
24.72500	2248
24.73333	2238
24.74167	2227
24.75000	2217
24.75833	2206
24.76667	2195
24.77500	2184
24.78333	2171
24.79167	2158
24.80000	2143
24.80833	2129
24.81667	2114
24.82500	2100
24.83333	2087
24.84167	2075
24.85000	2063
24.85833	2050
24.86667	2037
24.87500	2023
24.88333	2008
24.89167	1992
24.90000	1976
24.90833	1961
24.91667	1947
24.92500	1934
24.93333	1921
24.94167	1909
24.95000	1897
24.95833	1885
24.96667	1872
24.97500	1858
24.98333	1842
24.99167	1826
25.00000	1808
25.00833	1792
25.01667	1777
25.02500	1763
25.03333	1751
25.04167	1738
25.05000	1726
25.05833	1716
25.06667	1705
25.07500	1695
25.08333	1685
25.09167	1674
25.10000	1662
25.10833	1649
25.11667	1636
25.12500	1623
25.13333	1610
25.14167	1598
25.15000	1585
25.15833	1574
25.16667	1564
25.17500	1554
25.18333	1543
25.19167	1533
25.20000	1521
25.20833	1509
25.21667	1497
25.22500	1486
25.23333	1476
25.24167	1467
25.25000	1459
25.25833	1453
25.26667	1446
25.27500	1438
25.28333	1428
25.29167	1418
25.30000	1408
25.30833	1398
25.31667	1392
25.32500	1388
25.33333	1384
25.34167	1379
25.35000	1374
25.35833	1367
25.36667	1360
25.37500	1353
25.38333	1345
25.39167	1337
25.40000	1328
25.40833	1320
25.41667	1313
25.42500	1306
25.43333	1300
25.44167	1296
25.45000	1294
25.45833	1291
25.46667	1289
25.47500	1286
25.48333	1283
25.49167	1279
25.50000	1275
25.50833	1272
25.51667	1268
25.52500	1265
25.53333	1262
25.54167	1261
25.55000	1260
25.55833	1257
25.56667	1254
25.57500	1249
25.58333	1243
25.59167	1237
25.60000	1232
25.60833	1228
25.61667	1226
25.62500	1224
25.63333	1223
25.64167	1222
25.65000	1219
25.65833	1217
25.66667	1214
25.67500	1211
25.68333	1209
25.69167	1208
25.70000	1208
25.70833	1209
25.71667	1209
25.72500	1208
25.73333	1206
25.74167	1203
25.75000	1201
25.75833	1199
25.76667	1196
25.77500	1194
25.78333	1193
25.79167	1191
25.80000	1189
25.80833	1188
25.81667	1187
25.82500	1188
25.83333	1190
25.84167	1192
25.85000	1194
25.85833	1196
25.86667	1198
25.87500	1197
25.88333	1194
25.89167	1190
25.90000	1184
25.90833	1179
25.91667	1176
25.92500	1174
25.93333	1172
25.94167	1169
25.95000	1164
25.95833	1158
25.96667	1151
25.97500	1147
25.98333	1145
25.99167	1145
26.00000	1145
26.00833	1144
26.01667	1141
26.02500	1136
26.03333	1131
26.04167	1127
26.05000	1124
26.05833	1120
26.06667	1116
26.07500	1112
26.08333	1109
26.09167	1108
26.10000	1108
26.10833	1109
26.11667	1107
26.12500	1103
26.13333	1097
26.14167	1090
26.15000	1084
26.15833	1082
26.16667	1081
26.17500	1080
26.18333	1077
26.19167	1072
26.20000	1067
26.20833	1064
26.21667	1062
26.22500	1063
26.23333	1065
26.24167	1068
26.25000	1071
26.25833	1073
26.26667	1072
26.27500	1068
26.28333	1062
26.29167	1056
26.30000	1050
26.30833	1046
26.31667	1042
26.32500	1038
26.33333	1035
26.34167	1033
26.35000	1033
26.35833	1037
26.36667	1042
26.37500	1046
26.38333	1046
26.39167	1045
26.40000	1042
26.40833	1038
26.41667	1035
26.42500	1032
26.43333	1029
26.44167	1025
26.45000	1023
26.45833	1021
26.46667	1021
26.47500	1020
26.48333	1018
26.49167	1016
26.50000	1014
26.50833	1012
26.51667	1011
26.52500	1012
26.53333	1013
26.54167	1014
26.55000	1015
26.55833	1016
26.56667	1015
26.57500	1013
26.58333	1011
26.59167	1010
26.60000	1011
26.60833	1014
26.61667	1017
26.62500	1020
26.63333	1021
26.64167	1021
26.65000	1020
26.65833	1020
26.66667	1020
26.67500	1018
26.68333	1014
26.69167	1010
26.70000	1005
26.70833	1002
26.71667	1002
26.72500	1005
26.73333	1008
26.74167	1011
26.75000	1015
26.75833	1021
26.76667	1027
26.77500	1031
26.78333	1033
26.79167	1033
26.80000	1031
26.80833	1028
26.81667	1028
26.82500	1030
26.83333	1033
26.84167	1038
26.85000	1042
26.85833	1045
26.86667	1046
26.87500	1045
26.88333	1042
26.89167	1040
26.90000	1039
26.90833	1039
26.91667	1040
26.92500	1042
26.93333	1044
26.94167	1044
26.95000	1044
26.95833	1044
26.96667	1044
26.97500	1045
26.98333	1044
26.99167	1044
27.00000	1043
27.00833	1043
27.01667	1045
27.02500	1046
27.03333	1049
27.04167	1053
27.05000	1056
27.05833	1059
27.06667	1059
27.07500	1059
27.08333	1057
27.09167	1055
27.10000	1054
27.10833	1052
27.11667	1051
27.12500	1050
27.13333	1050
27.14167	1050
27.15000	1051
27.15833	1051
27.16667	1050
27.17500	1049
27.18333	1047
27.19167	1046
27.20000	1044
27.20833	1043
27.21667	1043
27.22500	1043
27.23333	1043
27.24167	1046
27.25000	1047
27.25833	1046
27.26667	1041
27.27500	1035
27.28333	1028
27.29167	1023
27.30000	1020
27.30833	1018
27.31667	1017
27.32500	1017
27.33333	1016
27.34167	1017
27.35000	1018
27.35833	1019
27.36667	1019
27.37500	1019
27.38333	1018
27.39167	1016
27.40000	1011
27.40833	1006
27.41667	1000
27.42500	994
27.43333	990
27.44167	989
27.45000	990
27.45833	989
27.46667	987
27.47500	984
27.48333	981
27.49167	980
27.50000	981
27.50833	983
27.51667	984
27.52500	983
27.53333	981
27.54167	979
27.55000	977
27.55833	976
27.56667	975
27.57500	974
27.58333	972
27.59167	969
27.60000	965
27.60833	961
27.61667	957
27.62500	956
27.63333	956
27.64167	957
27.65000	958
27.65833	960
27.66667	963
27.67500	966
27.68333	968
27.69167	969
27.70000	970
27.70833	969
27.71667	969
27.72500	969
27.73333	970
27.74167	971
27.75000	973
27.75833	974
27.76667	976
27.77500	977
27.78333	978
27.79167	978
27.80000	978
27.80833	975
27.81667	972
27.82500	968
27.83333	966
27.84167	966
27.85000	969
27.85833	973
27.86667	976
27.87500	979
27.88333	981
27.89167	983
27.90000	984
27.90833	985
27.91667	987
27.92500	989
27.93333	993
27.94167	997
27.95000	1000
27.95833	1002
27.96667	1003
27.97500	1003
27.98333	1004
27.99167	1005
28.00000	1005
28.00833	1005
28.01667	1004
28.02500	1004
28.03333	1003
28.04167	1004
28.05000	1008
28.05833	1014
28.06667	1021
28.07500	1027
28.08333	1033
28.09167	1038
28.10000	1041
28.10833	1043
28.11667	1045
28.12500	1046
28.13333	1045
28.14167	1042
28.15000	1039
28.15833	1039
28.16667	1041
28.17500	1045
28.18333	1050
28.19167	1054
28.20000	1057
28.20833	1060
28.21667	1062
28.22500	1065
28.23333	1068
28.24167	1069
28.25000	1069
28.25833	1071
28.26667	1073
28.27500	1077
28.28333	1081
28.29167	1084
28.30000	1086
28.30833	1086
28.31667	1086
28.32500	1084
28.33333	1082
28.34167	1078
28.35000	1075
28.35833	1075
28.36667	1078
28.37500	1084
28.38333	1091
28.39167	1098
28.40000	1104
28.40833	1110
28.41667	1115
28.42500	1119
28.43333	1122
28.44167	1124
28.45000	1126
28.45833	1129
28.46667	1132
28.47500	1134
28.48333	1135
28.49167	1135
28.50000	1135
28.50833	1136
28.51667	1138
28.52500	1142
28.53333	1144
28.54167	1145
28.55000	1145
28.55833	1144
28.56667	1142
28.57500	1141
28.58333	1139
28.59167	1138
28.60000	1138
28.60833	1138
28.61667	1140
28.62500	1144
28.63333	1148
28.64167	1152
28.65000	1156
28.65833	1158
28.66667	1160
28.67500	1161
28.68333	1161
28.69167	1160
28.70000	1162
28.70833	1165
28.71667	1168
28.72500	1171
28.73333	1174
28.74167	1175
28.75000	1177
28.75833	1180
28.76667	1183
28.77500	1186
28.78333	1188
28.79167	1189
28.80000	1188
28.80833	1186
28.81667	1185
28.82500	1186
28.83333	1189
28.84167	1195
28.85000	1201
28.85833	1207
28.86667	1212
28.87500	1215
28.88333	1215
28.89167	1214
28.90000	1213
28.90833	1213
28.91667	1216
28.92500	1221
28.93333	1225
28.94167	1229
28.95000	1231
28.95833	1232
28.96667	1232
28.97500	1233
28.98333	1237
28.99167	1241
29.00000	1243
29.00833	1244
29.01667	1244
29.02500	1244
29.03333	1244
29.04167	1247
29.05000	1250
29.05833	1255
29.06667	1261
29.07500	1265
29.08333	1268
29.09167	1271
29.10000	1273
29.10833	1275
29.11667	1278
29.12500	1282
29.13333	1285
29.14167	1287
29.15000	1288
29.15833	1292
29.16667	1296
29.17500	1303
29.18333	1310
29.19167	1317
29.20000	1322
29.20833	1325
29.21667	1326
29.22500	1325
29.23333	1325
29.24167	1328
29.25000	1333
29.25833	1342
29.26667	1352
29.27500	1361
29.28333	1368
29.29167	1374
29.30000	1380
29.30833	1385
29.31667	1389
29.32500	1393
29.33333	1396
29.34167	1400
29.35000	1405
29.35833	1414
29.36667	1425
29.37500	1437
29.38333	1451
29.39167	1464
29.40000	1475
29.40833	1484
29.41667	1492
29.42500	1500
29.43333	1510
29.44167	1521
29.45000	1534
29.45833	1548
29.46667	1564
29.47500	1580
29.48333	1597
29.49167	1613
29.50000	1629
29.50833	1646
29.51667	1664
29.52500	1682
29.53333	1700
29.54167	1719
29.55000	1738
29.55833	1758
29.56667	1778
29.57500	1800
29.58333	1822
29.59167	1847
29.60000	1875
29.60833	1904
29.61667	1934
29.62500	1965
29.63333	1995
29.64167	2023
29.65000	2051
29.65833	2082
29.66667	2116
29.67500	2151
29.68333	2189
29.69167	2228
29.70000	2269
29.70833	2311
29.71667	2356
29.72500	2404
29.73333	2452
29.74167	2502
29.75000	2553
29.75833	2605
29.76667	2658
29.77500	2711
29.78333	2767
29.79167	2823
29.80000	2883
29.80833	2946
29.81667	3011
29.82500	3081
29.83333	3151
29.84167	3225
29.85000	3299
29.85833	3374
29.86667	3450
29.87500	3527
29.88333	3605
29.89167	3684
29.90000	3766
29.90833	3850
29.91667	3936
29.92500	4025
29.93333	4116
29.94167	4211
29.95000	4304
29.95833	4399
29.96667	4494
29.97500	4588
29.98333	4685
29.99167	4781
30.00000	4881
30.00833	4980
30.01667	5079
30.02500	5179
30.03333	5279
30.04167	5383
30.05000	5487
30.05833	5592
30.06667	5697
30.07500	5798
30.08333	5899
30.09167	5996
30.10000	6091
30.10833	6184
30.11667	6276
30.12500	6369
30.13333	6462
30.14167	6557
30.15000	6651
30.15833	6745
30.16667	6838
30.17500	6927
30.18333	7016
30.19167	7101
30.20000	7183
30.20833	7261
30.21667	7337
30.22500	7412
30.23333	7482
30.24167	7552
30.25000	7618
30.25833	7681
30.26667	7742
30.27500	7797
30.28333	7849
30.29167	7897
30.30000	7943
30.30833	7987
30.31667	8026
30.32500	8062
30.33333	8092
30.34167	8117
30.35000	8138
30.35833	8154
30.36667	8167
30.37500	8176
30.38333	8181
30.39167	8183
30.40000	8186
30.40833	8186
30.41667	8184
30.42500	8176
30.43333	8160
30.44167	8138
30.45000	8110
30.45833	8078
30.46667	8043
30.47500	8005
30.48333	7963
30.49167	7918
30.50000	7871
30.50833	7822
30.51667	7772
30.52500	7720
30.53333	7667
30.54167	7609
30.55000	7549
30.55833	7485
30.56667	7418
30.57500	7350
30.58333	7280
30.59167	7210
30.60000	7137
30.60833	7062
30.61667	6986
30.62500	6907
30.63333	6825
30.64167	6739
30.65000	6652
30.65833	6563
30.66667	6473
30.67500	6384
30.68333	6294
30.69167	6205
30.70000	6116
30.70833	6028
30.71667	5941
30.72500	5854
30.73333	5768
30.74167	5679
30.75000	5591
30.75833	5502
30.76667	5412
30.77500	5323
30.78333	5231
30.79167	5140
30.80000	5046
30.80833	4954
30.81667	4864
30.82500	4776
30.83333	4692
30.84167	4608
30.85000	4527
30.85833	4445
30.86667	4365
30.87500	4287
30.88333	4208
30.89167	4134
30.90000	4059
30.90833	3986
30.91667	3910
30.92500	3832
30.93333	3756
30.94167	3678
30.95000	3603
30.95833	3528
30.96667	3456
30.97500	3386
30.98333	3317
30.99167	3254
31.00000	3195
31.00833	3139
31.01667	3083
31.02500	3027
31.03333	2971
31.04167	2911
31.05000	2853
31.05833	2796
31.06667	2741
31.07500	2691
31.08333	2642
31.09167	2597
31.10000	2552
31.10833	2501
31.11667	2448
31.12500	2398
31.13333	2352
31.14167	2309
31.15000	2270
31.15833	2235
31.16667	2198
31.17500	2161
31.18333	2124
31.19167	2087
31.20000	2049
31.20833	2014
31.21667	1980
31.22500	1945
31.23333	1911
31.24167	1880
31.25000	1852
31.25833	1826
31.26667	1802
31.27500	1779
31.28333	1754
31.29167	1727
31.30000	1700
31.30833	1675
31.31667	1652
31.32500	1628
31.33333	1604
31.34167	1583
31.35000	1563
31.35833	1544
31.36667	1522
31.37500	1501
31.38333	1482
31.39167	1465
31.40000	1447
31.40833	1427
31.41667	1406
31.42500	1381
31.43333	1358
31.44167	1340
31.45000	1325
31.45833	1311
31.46667	1297
31.47500	1282
31.48333	1265
31.49167	1249
31.50000	1236
31.50833	1226
31.51667	1217
31.52500	1207
31.53333	1197
31.54167	1188
31.55000	1178
31.55833	1169
31.56667	1159
31.57500	1148
31.58333	1136
31.59167	1125
31.60000	1116
31.60833	1108
31.61667	1102
31.62500	1096
31.63333	1090
31.64167	1083
31.65000	1075
31.65833	1069
31.66667	1062
31.67500	1055
31.68333	1047
31.69167	1040
31.70000	1035
31.70833	1032
31.71667	1030
31.72500	1028
31.73333	1023
31.74167	1016
31.75000	1010
31.75833	1005
31.76667	1001
31.77500	998
31.78333	994
31.79167	988
31.80000	981
31.80833	974
31.81667	968
31.82500	963
31.83333	960
31.84167	959
31.85000	960
31.85833	963
31.86667	965
31.87500	967
31.88333	966
31.89167	965
31.90000	965
31.90833	967
31.91667	969
31.92500	972
31.93333	973
31.94167	972
31.95000	969
31.95833	966
31.96667	962
31.97500	961
31.98333	965
31.99167	971
32.00000	977
32.00833	982
32.01667	986
32.02500	988
32.03333	990
32.04167	993
32.05000	996
32.05833	999
32.06667	1003
32.07500	1008
32.08333	1013
32.09167	1019
32.10000	1024
32.10833	1030
32.11667	1036
32.12500	1043
32.13333	1053
32.14167	1063
32.15000	1075
32.15833	1086
32.16667	1098
32.17500	1109
32.18333	1120
32.19167	1130
32.20000	1141
32.20833	1151
32.21667	1163
32.22500	1175
32.23333	1187
32.24167	1201
32.25000	1215
32.25833	1231
32.26667	1247
32.27500	1263
32.28333	1280
32.29167	1297
32.30000	1317
32.30833	1338
32.31667	1359
32.32500	1381
32.33333	1403
32.34167	1425
32.35000	1447
32.35833	1469
32.36667	1492
32.37500	1514
32.38333	1537
32.39167	1562
32.40000	1589
32.40833	1616
32.41667	1643
32.42500	1670
32.43333	1695
32.44167	1720
32.45000	1745
32.45833	1770
32.46667	1795
32.47500	1820
32.48333	1847
32.49167	1874
32.50000	1903
32.50833	1934
32.51667	1968
32.52500	2004
32.53333	2041
32.54167	2079
32.55000	2116
32.55833	2152
32.56667	2188
32.57500	2224
32.58333	2261
32.59167	2298
32.60000	2336
32.60833	2374
32.61667	2412
32.62500	2451
32.63333	2490
32.64167	2530
32.65000	2569
32.65833	2609
32.66667	2649
32.67500	2689
32.68333	2730
32.69167	2770
32.70000	2810
32.70833	2851
32.71667	2893
32.72500	2935
32.73333	2978
32.74167	3023
32.75000	3068
32.75833	3112
32.76667	3156
32.77500	3200
32.78333	3244
32.79167	3288
32.80000	3333
32.80833	3379
32.81667	3426
32.82500	3473
32.83333	3519
32.84167	3564
32.85000	3607
32.85833	3649
32.86667	3690
32.87500	3731
32.88333	3774
32.89167	3816
32.90000	3859
32.90833	3901
32.91667	3942
32.92500	3984
32.93333	4024
32.94167	4066
32.95000	4108
32.95833	4149
32.96667	4190
32.97500	4229
32.98333	4268
32.99167	4304
33.00000	4339
33.00833	4373
33.01667	4405
33.02500	4437
33.03333	4467
33.04167	4498
33.05000	4527
33.05833	4555
33.06667	4584
33.07500	4612
33.08333	4639
33.09167	4665
33.10000	4688
33.10833	4710
33.11667	4729
33.12500	4746
33.13333	4762
33.14167	4776
33.15000	4790
33.15833	4802
33.16667	4815
33.17500	4826
33.18333	4835
33.19167	4842
33.20000	4846
33.20833	4847
33.21667	4846
33.22500	4844
33.23333	4841
33.24167	4837
33.25000	4832
33.25833	4826
33.26667	4819
33.27500	4811
33.28333	4802
33.29167	4792
33.30000	4780
33.30833	4766
33.31667	4750
33.32500	4732
33.33333	4715
33.34167	4697
33.35000	4679
33.35833	4659
33.36667	4637
33.37500	4612
33.38333	4583
33.39167	4552
33.40000	4519
33.40833	4486
33.41667	4453
33.42500	4420
33.43333	4387
33.44167	4353
33.45000	4317
33.45833	4278
33.46667	4236
33.47500	4192
33.48333	4147
33.49167	4103
33.50000	4057
33.50833	4012
33.51667	3969
33.52500	3927
33.53333	3887
33.54167	3845
33.55000	3804
33.55833	3762
33.56667	3718
33.57500	3675
33.58333	3630
33.59167	3585
33.60000	3538
33.60833	3489
33.61667	3440
33.62500	3390
33.63333	3342
33.64167	3296
33.65000	3251
33.65833	3206
33.66667	3160
33.67500	3115
33.68333	3068
33.69167	3021
33.70000	2973
33.70833	2925
33.71667	2878
33.72500	2832
33.73333	2788
33.74167	2743
33.75000	2699
33.75833	2653
33.76667	2605
33.77500	2559
33.78333	2512
33.79167	2467
33.80000	2423
33.80833	2380
33.81667	2339
33.82500	2300
33.83333	2261
33.84167	2222
33.85000	2183
33.85833	2143
33.86667	2104
33.87500	2065
33.88333	2025
33.89167	1986
33.90000	1947
33.90833	1908
33.91667	1870
33.92500	1831
33.93333	1795
33.94167	1759
33.95000	1726
33.95833	1695
33.96667	1664
33.97500	1631
33.98333	1597
33.99167	1563
34.00000	1528
34.00833	1494
34.01667	1463
34.02500	1434
34.03333	1406
34.04167	1377
34.05000	1349
34.05833	1321
34.06667	1294
34.07500	1269
34.08333	1244
34.09167	1220
34.10000	1196
34.10833	1171
34.11667	1144
34.12500	1117
34.13333	1089
34.14167	1061
34.15000	1035
34.15833	1010
34.16667	987
34.17500	966
34.18333	946
34.19167	928
34.20000	911
34.20833	895
34.21667	879
34.22500	862
34.23333	845
34.24167	828
34.25000	811
34.25833	795
34.26667	778
34.27500	762
34.28333	744
34.29167	726
34.30000	708
34.30833	691
34.31667	675
34.32500	661
34.33333	650
34.34167	640
34.35000	631
34.35833	622
34.36667	612
34.37500	602
34.38333	591
34.39167	580
34.40000	568
34.40833	556
34.41667	544
34.42500	532
34.43333	522
34.44167	515
34.45000	508
34.45833	501
34.46667	493
34.47500	485
34.48333	476
34.49167	466
34.50000	455
34.50833	443
34.51667	432
34.52500	420
34.53333	410
34.54167	401
34.55000	392
34.55833	384
34.56667	377
34.57500	373
34.58333	370
34.59167	367
34.60000	364
34.60833	358
34.61667	351
34.62500	342
34.63333	335
34.64167	329
34.65000	324
34.65833	319
34.66667	314
34.67500	310
34.68333	308
34.69167	305
34.70000	302
34.70833	299
34.71667	294
34.72500	289
34.73333	285
34.74167	279
34.75000	274
34.75833	270
34.76667	266
34.77500	263
34.78333	260
34.79167	256
34.80000	251
34.80833	247
34.81667	243
34.82500	240
34.83333	238
34.84167	237
34.85000	236
34.85833	234
34.86667	229
34.87500	223
34.88333	216
34.89167	210
34.90000	206
34.90833	204
34.91667	204
34.92500	203
34.93333	202
34.94167	201
34.95000	200
34.95833	199
34.96667	198
34.97500	197
34.98333	197
34.99167	198
35.00000	198
35.00833	197
35.01667	198
35.02500	199
35.03333	200
35.04167	200
35.05000	198
35.05833	194
35.06667	190
35.07500	187
35.08333	186
35.09167	187
35.10000	186
35.10833	185
35.11667	184
35.12500	183
35.13333	181
35.14167	179
35.15000	177
35.15833	176
35.16667	176
35.17500	177
35.18333	179
35.19167	179
35.20000	177
35.20833	174
35.21667	172
35.22500	174
35.23333	177
35.24167	183
35.25000	187
35.25833	189
35.26667	187
35.27500	183
35.28333	179
35.29167	175
35.30000	172
35.30833	168
35.31667	165
35.32500	163
35.33333	160
35.34167	156
35.35000	153
35.35833	149
35.36667	145
35.37500	141
35.38333	138
35.39167	138
35.40000	139
35.40833	142
35.41667	147
35.42500	152
35.43333	154
35.44167	154
35.45000	151
35.45833	148
35.46667	145
35.47500	145
35.48333	147
35.49167	150
35.50000	153
35.50833	154
35.51667	153
35.52500	150
35.53333	145
35.54167	139
35.55000	134
35.55833	129
35.56667	126
35.57500	125
35.58333	125
35.59167	127
35.60000	127
35.60833	127
35.61667	125
35.62500	121
35.63333	119
35.64167	118
35.65000	117
35.65833	116
35.66667	114
35.67500	111
35.68333	109
35.69167	106
35.70000	104
35.70833	103
35.71667	102
35.72500	100
35.73333	98
35.74167	98
35.75000	98
35.75833	99
35.76667	100
35.77500	101
35.78333	104
35.79167	105
35.80000	104
35.80833	103
35.81667	99
35.82500	96
35.83333	93
35.84167	93
35.85000	94
35.85833	95
35.86667	95
35.87500	93
35.88333	89
35.89167	85
35.90000	81
35.90833	78
35.91667	76
35.92500	74
35.93333	73
35.94167	72
35.95000	72
35.95833	71
35.96667	70
35.97500	68
35.98333	66
35.99167	64
36.00000	64
36.00833	65
36.01667	67
36.02500	70
36.03333	72
36.04167	71
36.05000	70
36.05833	68
36.06667	68
36.07500	68
36.08333	70
36.09167	72
36.10000	72
36.10833	71
36.11667	69
36.12500	67
36.13333	65
36.14167	63
36.15000	60
36.15833	58
36.16667	56
36.17500	55
36.18333	57
36.19167	59
36.20000	61
36.20833	60
36.21667	58
36.22500	54
36.23333	51
36.24167	50
36.25000	51
36.25833	53
36.26667	55
36.27500	56
36.28333	57
36.29167	59
36.30000	60
36.30833	61
36.31667	60
36.32500	57
36.33333	53
36.34167	50
36.35000	48
36.35833	47
36.36667	47
36.37500	48
36.38333	49
36.39167	49
36.40000	48
36.40833	47
36.41667	46
36.42500	46
36.43333	47
36.44167	48
36.45000	50
36.45833	50
36.46667	49
36.47500	47
36.48333	45
36.49167	44
36.50000	43
36.50833	44
36.51667	47
36.52500	50
36.53333	55
36.54167	59
36.55000	63
36.55833	66
36.56667	67
36.57500	65
36.58333	61
36.59167	56
36.60000	51
36.60833	47
36.61667	45
36.62500	45
36.63333	47
36.64167	49
36.65000	52
36.65833	53
36.66667	54
36.67500	54
36.68333	54
36.69167	55
36.70000	58
36.70833	61
36.71667	62
36.72500	61
36.73333	59
36.74167	57
36.75000	54
36.75833	53
36.76667	54
36.77500	56
36.78333	59
36.79167	60
36.80000	60
36.80833	58
36.81667	55
36.82500	52
36.83333	49
36.84167	47
36.85000	47
36.85833	50
36.86667	53
36.87500	57
36.88333	62
36.89167	65
36.90000	68
36.90833	70
36.91667	70
36.92500	69
36.93333	66
36.94167	62
36.95000	60
36.95833	59
36.96667	59
36.97500	60
36.98333	61
36.99167	62
37.00000	62
37.00833	62
37.01667	63
37.02500	65
37.03333	66
37.04167	68
37.05000	69
37.05833	68
37.06667	66
37.07500	63
37.08333	61
37.09167	59
37.10000	59
37.10833	60
37.11667	61
37.12500	61
37.13333	61
37.14167	62
37.15000	64
37.15833	67
37.16667	72
37.17500	75
37.18333	77
37.19167	78
37.20000	77
37.20833	75
37.21667	75
37.22500	75
37.23333	75
37.24167	74
37.25000	73
37.25833	70
37.26667	67
37.27500	63
37.28333	59
37.29167	57
37.30000	56
37.30833	56
37.31667	57
37.32500	58
37.33333	59
37.34167	59
37.35000	58
37.35833	57
37.36667	56
37.37500	56
37.38333	57
37.39167	58
37.40000	58
37.40833	57
37.41667	53
37.42500	49
37.43333	45
37.44167	44
37.45000	47
37.45833	52
37.46667	58
37.47500	62
37.48333	61
37.49167	58
37.50000	53
37.50833	49
37.51667	47
37.52500	49
37.53333	51
37.54167	53
37.55000	53
37.55833	52
37.56667	50
37.57500	50
37.58333	50
37.59167	51
37.60000	50
37.60833	48
37.61667	46
37.62500	44
37.63333	43
37.64167	43
37.65000	43
37.65833	43
37.66667	41
37.67500	38
37.68333	34
37.69167	31
37.70000	30
37.70833	31
37.71667	32
37.72500	32
37.73333	31
37.74167	30
37.75000	29
37.75833	30
37.76667	34
37.77500	39
37.78333	45
37.79167	50
37.80000	54
37.80833	56
37.81667	56
37.82500	55
37.83333	53
37.84167	52
37.85000	52
37.85833	52
37.86667	52
37.87500	52
37.88333	51
37.89167	52
37.90000	53
37.90833	56
37.91667	58
37.92500	59
37.93333	60
37.94167	58
37.95000	56
37.95833	54
37.96667	52
37.97500	51
37.98333	51
37.99167	53
38.00000	55
38.00833	57
38.01667	58
38.02500	57
38.03333	56
38.04167	55
38.05000	54
38.05833	54
38.06667	53
38.07500	51
38.08333	48
38.09167	45
38.10000	42
38.10833	39
38.11667	39
38.12500	40
38.13333	44
38.14167	49
38.15000	54
38.15833	57
38.16667	58
38.17500	57
38.18333	56
38.19167	55
38.20000	53
38.20833	52
38.21667	49
38.22500	44
38.23333	40
38.24167	36
38.25000	33
38.25833	32
38.26667	32
38.27500	35
38.28333	39
38.29167	42
38.30000	44
38.30833	44
38.31667	42
38.32500	40
38.33333	38
38.34167	36
38.35000	36
38.35833	34
38.36667	31
38.37500	30
38.38333	32
38.39167	34
38.40000	37
38.40833	39
38.41667	41
38.42500	40
38.43333	39
38.44167	38
38.45000	36
38.45833	35
38.46667	33
38.47500	32
38.48333	33
38.49167	33
38.50000	31
38.50833	28
38.51667	25
38.52500	22
38.53333	21
38.54167	20
38.55000	22
38.55833	26
38.56667	31
38.57500	36
38.58333	41
38.59167	43
38.60000	41
38.60833	35
38.61667	28
38.62500	20
38.63333	15
38.64167	12
38.65000	11
38.65833	12
38.66667	13
38.67500	14
38.68333	16
38.69167	19
38.70000	22
38.70833	25
38.71667	25
38.72500	23
38.73333	21
38.74167	19
38.75000	17
38.75833	16
38.76667	17
38.77500	17
38.78333	18
38.79167	18
38.80000	20
38.80833	22
38.81667	24
38.82500	24
38.83333	23
38.84167	22
38.85000	20
38.85833	20
38.86667	21
38.87500	21
38.88333	22
38.89167	22
38.90000	23
38.90833	23
38.91667	23
38.92500	23
38.93333	24
38.94167	25
38.95000	26
38.95833	27
38.96667	30
38.97500	33
38.98333	37
38.99167	39
39.00000	37
39.00833	33
39.01667	27
39.02500	22
39.03333	19
39.04167	18
39.05000	19
39.05833	21
39.06667	23
39.07500	24
39.08333	25
39.09167	26
39.10000	27
39.10833	28
39.11667	29
39.12500	30
39.13333	31
39.14167	29
39.15000	26
39.15833	23
39.16667	20
39.17500	19
39.18333	18
39.19167	16
39.20000	14
39.20833	14
39.21667	15
39.22500	19
39.23333	22
39.24167	25
39.25000	27
39.25833	27
39.26667	26
39.27500	25
39.28333	25
39.29167	25
39.30000	24
39.30833	22
39.31667	20
39.32500	19
39.33333	18
39.34167	19
39.35000	22
39.35833	25
39.36667	28
39.37500	30
39.38333	29
39.39167	27
39.40000	23
39.40833	20
39.41667	17
39.42500	16
39.43333	16
39.44167	18
39.45000	20
39.45833	20
39.46667	19
39.47500	18
39.48333	18
39.49167	18
39.50000	20
39.50833	21
39.51667	23
39.52500	26
39.53333	28
39.54167	29
39.55000	28
39.55833	25
39.56667	19
39.57500	14
39.58333	10
39.59167	7
39.60000	7
39.60833	8
39.61667	9
39.62500	11
39.63333	11
39.64167	12
39.65000	12
39.65833	11
39.66667	9
39.67500	7
39.68333	7
39.69167	8
39.70000	10
39.70833	11
39.71667	13
39.72500	14
39.73333	15
39.74167	14
39.75000	13
39.75833	13
39.76667	14
39.77500	16
39.78333	19
39.79167	21
39.80000	23
39.80833	23
39.81667	23
39.82500	23
39.83333	23
39.84167	23
39.85000	23
39.85833	23
39.86667	24
39.87500	26
39.88333	26
39.89167	25
39.90000	25
39.90833	25
39.91667	25
39.92500	24
39.93333	21
39.94167	19
39.95000	17
39.95833	16
39.96667	18
39.97500	19
39.98333	19
39.99167	18
40.00000	16
40.00833	15
40.01667	14
40.02500	15
40.03333	17
40.04167	18
40.05000	20
40.05833	23
40.06667	27
40.07500	32
40.08333	37
40.09167	41
40.10000	43
40.10833	42
40.11667	42
40.12500	42
40.13333	44
40.14167	48
40.15000	52
40.15833	58
40.16667	64
40.17500	71
40.18333	79
40.19167	86
40.20000	91
40.20833	95
40.21667	99
40.22500	103
40.23333	106
40.24167	110
40.25000	113
40.25833	116
40.26667	120
40.27500	126
40.28333	135
40.29167	144
40.30000	155
40.30833	167
40.31667	179
40.32500	191
40.33333	202
40.34167	214
40.35000	225
40.35833	237
40.36667	248
40.37500	260
40.38333	272
40.39167	282
40.40000	292
40.40833	302
40.41667	314
40.42500	328
40.43333	344
40.44167	360
40.45000	376
40.45833	390
40.46667	404
40.47500	417
40.48333	431
40.49167	447
40.50000	467
40.50833	490
40.51667	513
40.52500	538
40.53333	562
40.54167	585
40.55000	607
40.55833	628
40.56667	648
40.57500	666
40.58333	683
40.59167	700
40.60000	717
40.60833	734
40.61667	751
40.62500	770
40.63333	791
40.64167	816
40.65000	842
40.65833	868
40.66667	892
40.67500	914
40.68333	933
40.69167	952
40.70000	971
40.70833	990
40.71667	1010
40.72500	1030
40.73333	1050
40.74167	1070
40.75000	1089
40.75833	1105
40.76667	1119
40.77500	1133
40.78333	1147
40.79167	1160
40.80000	1175
40.80833	1191
40.81667	1206
40.82500	1221
40.83333	1234
40.84167	1247
40.85000	1258
40.85833	1269
40.86667	1279
40.87500	1289
40.88333	1300
40.89167	1311
40.90000	1319
40.90833	1326
40.91667	1331
40.92500	1335
40.93333	1338
40.94167	1340
40.95000	1343
40.95833	1347
40.96667	1351
40.97500	1355
40.98333	1358
40.99167	1360
41.00000	1359
41.00833	1355
41.01667	1351
41.02500	1347
41.03333	1342
41.04167	1337
41.05000	1332
41.05833	1328
41.06667	1323
41.07500	1316
41.08333	1306
41.09167	1295
41.10000	1282
41.10833	1269
41.11667	1257
41.12500	1245
41.13333	1233
41.14167	1220
41.15000	1207
41.15833	1195
41.16667	1182
41.17500	1170
41.18333	1159
41.19167	1148
41.20000	1137
41.20833	1126
41.21667	1115
41.22500	1103
41.23333	1089
41.24167	1073
41.25000	1055
41.25833	1035
41.26667	1015
41.27500	997
41.28333	980
41.29167	965
41.30000	949
41.30833	933
41.31667	917
41.32500	901
41.33333	884
41.34167	866
41.35000	848
41.35833	830
41.36667	810
41.37500	792
41.38333	776
41.39167	762
41.40000	749
41.40833	737
41.41667	724
41.42500	709
41.43333	694
41.44167	679
41.45000	665
41.45833	651
41.46667	637
41.47500	622
41.48333	607
41.49167	593
41.50000	580
41.50833	567
41.51667	552
41.52500	536
41.53333	521
41.54167	507
41.55000	494
41.55833	482
41.56667	468
41.57500	453
41.58333	436
41.59167	420
41.60000	406
41.60833	395
41.61667	385
41.62500	377
41.63333	367
41.64167	356
41.65000	344
41.65833	334
41.66667	325
41.67500	319
41.68333	315
41.69167	309
41.70000	300
41.70833	290
41.71667	279
41.72500	267
41.73333	256
41.74167	246
41.75000	237
41.75833	230
41.76667	224
41.77500	217
41.78333	210
41.79167	203
41.80000	198
41.80833	194
41.81667	190
41.82500	187
41.83333	183
41.84167	177
41.85000	170
41.85833	163
41.86667	156
41.87500	148
41.88333	140
41.89167	133
41.90000	128
41.90833	124
41.91667	121
41.92500	120
41.93333	120
41.94167	120
41.95000	120
41.95833	118
41.96667	114
41.97500	109
41.98333	104
41.99167	99
42.00000	94
42.00833	90
42.01667	85
42.02500	82
42.03333	78
42.04167	74
42.05000	70
42.05833	64
42.06667	58
42.07500	53
42.08333	51
42.09167	49
42.10000	48
42.10833	45
42.11667	40
42.12500	35
42.13333	31
42.14167	30
42.15000	31
42.15833	33
42.16667	34
42.17500	33
42.18333	31
42.19167	28
42.20000	27
42.20833	28
42.21667	30
42.22500	31
42.23333	30
42.24167	28
42.25000	24
42.25833	22
42.26667	20
42.27500	18
42.28333	16
42.29167	14
42.30000	12
42.30833	11
42.31667	9
42.32500	10
42.33333	10
42.34167	11
42.35000	11
42.35833	11
42.36667	10
42.37500	8
42.38333	6
42.39167	4
42.40000	2
42.40833	-1
42.41667	-4
42.42500	-6
42.43333	-8
42.44167	-9
42.45000	-10
42.45833	-10
42.46667	-9
42.47500	-7
42.48333	-5
42.49167	-2
42.50000	1
42.50833	3
42.51667	3
42.52500	2
42.53333	1
42.54167	-0
42.55000	-2
42.55833	-3
42.56667	-5
42.57500	-7
42.58333	-7
42.59167	-7
42.60000	-7
42.60833	-7
42.61667	-9
42.62500	-11
42.63333	-13
42.64167	-14
42.65000	-13
42.65833	-11
42.66667	-8
42.67500	-6
42.68333	-3
42.69167	-1
42.70000	-0
42.70833	-1
42.71667	-3
42.72500	-7
42.73333	-10
42.74167	-13
42.75000	-14
42.75833	-12
42.76667	-10
42.77500	-7
42.78333	-4
42.79167	-2
42.80000	-2
42.80833	-3
42.81667	-6
42.82500	-9
42.83333	-12
42.84167	-14
42.85000	-15
42.85833	-14
42.86667	-11
42.87500	-8
42.88333	-5
42.89167	-4
42.90000	-8
42.90833	-13
42.91667	-17
42.92500	-20
42.93333	-21
42.94167	-21
42.95000	-20
42.95833	-20
42.96667	-21
42.97500	-21
42.98333	-19
42.99167	-17
43.00000	-14
43.00833	-11
43.01667	-9
43.02500	-8
43.03333	-8
43.04167	-11
43.05000	-15
43.05833	-19
43.06667	-23
43.07500	-23
43.08333	-19
43.09167	-15
43.10000	-12
43.10833	-10
43.11667	-11
43.12500	-14
43.13333	-17
43.14167	-19
43.15000	-21
43.15833	-21
43.16667	-20
43.17500	-19
43.18333	-18
43.19167	-16
43.20000	-16
43.20833	-16
43.21667	-17
43.22500	-18
43.23333	-19
43.24167	-21
43.25000	-23
43.25833	-25
43.26667	-27
43.27500	-29
43.28333	-31
43.29167	-32
43.30000	-31
43.30833	-28
43.31667	-24
43.32500	-19
43.33333	-15
43.34167	-12
43.35000	-10
43.35833	-10
43.36667	-11
43.37500	-12
43.38333	-11
43.39167	-9
43.40000	-8
43.40833	-7
43.41667	-9
43.42500	-12
43.43333	-15
43.44167	-17
43.45000	-18
43.45833	-20
43.46667	-23
43.47500	-25
43.48333	-28
43.49167	-29
43.50000	-31
43.50833	-33
43.51667	-34
43.52500	-34
43.53333	-33
43.54167	-30
43.55000	-27
43.55833	-23
43.56667	-20
43.57500	-18
43.58333	-18
43.59167	-20
43.60000	-22
43.60833	-23
43.61667	-24
43.62500	-24
43.63333	-23
43.64167	-24
43.65000	-25
43.65833	-27
43.66667	-28
43.67500	-29
43.68333	-29
43.69167	-28
43.70000	-29
43.70833	-31
43.71667	-31
43.72500	-31
43.73333	-28
43.74167	-24
43.75000	-19
43.75833	-15
43.76667	-15
43.77500	-18
43.78333	-24
43.79167	-29
43.80000	-35
43.80833	-39
43.81667	-42
43.82500	-44
43.83333	-45
43.84167	-45
43.85000	-43
43.85833	-41
43.86667	-38
43.87500	-35
43.88333	-33
43.89167	-32
43.90000	-32
43.90833	-31
43.91667	-31
43.92500	-30
43.93333	-29
43.94167	-28
43.95000	-27
43.95833	-25
43.96667	-22
43.97500	-20
43.98333	-20
43.99167	-23
44.00000	-28
44.00833	-34
44.01667	-37
44.02500	-38
44.03333	-35
44.04167	-29
44.05000	-22
44.05833	-16
44.06667	-13
44.07500	-13
44.08333	-15
44.09167	-20
44.10000	-26
44.10833	-31
44.11667	-34
44.12500	-36
44.13333	-35
44.14167	-35
44.15000	-37
44.15833	-39
44.16667	-41
44.17500	-43
44.18333	-44
44.19167	-44
44.20000	-42
44.20833	-38
44.21667	-34
44.22500	-31
44.23333	-28
44.24167	-26
44.25000	-26
44.25833	-28
44.26667	-30
44.27500	-31
44.28333	-30
44.29167	-29
44.30000	-28
44.30833	-29
44.31667	-31
44.32500	-34
44.33333	-37
44.34167	-41
44.35000	-45
44.35833	-47
44.36667	-49
44.37500	-48
44.38333	-45
44.39167	-42
44.40000	-38
44.40833	-35
44.41667	-33
44.42500	-31
44.43333	-30
44.44167	-29
44.45000	-30
44.45833	-33
44.46667	-37
44.47500	-41
44.48333	-43
44.49167	-42
44.50000	-39
44.50833	-35
44.51667	-33
44.52500	-32
44.53333	-33
44.54167	-37
44.55000	-41
44.55833	-44
44.56667	-46
44.57500	-45
44.58333	-42
44.59167	-38
44.60000	-33
44.60833	-29
44.61667	-26
44.62500	-25
44.63333	-25
44.64167	-25
44.65000	-27
44.65833	-30
44.66667	-34
44.67500	-38
44.68333	-41
44.69167	-44
44.70000	-47
44.70833	-49
44.71667	-49
44.72500	-49
44.73333	-48
44.74167	-46
44.75000	-44
44.75833	-43
44.76667	-42
44.77500	-41
44.78333	-41
44.79167	-40
44.80000	-38
44.80833	-36
44.81667	-34
44.82500	-30
44.83333	-28
44.84167	-29
44.85000	-30
44.85833	-31
44.86667	-31
44.87500	-30
44.88333	-29
44.89167	-28
44.90000	-27
44.90833	-27
44.91667	-27
44.92500	-27
44.93333	-27
44.94167	-30
44.95000	-33
44.95833	-36
44.96667	-38
44.97500	-39
44.98333	-40
44.99167	-41
45.00000	-42
45.00833	-42
45.01667	-39
45.02500	-34
45.03333	-29
45.04167	-24
45.05000	-20
45.05833	-20
45.06667	-23
45.07500	-27
45.08333	-30
45.09167	-33
45.10000	-34
45.10833	-33
45.11667	-30
45.12500	-26
45.13333	-22
45.14167	-21
45.15000	-21
45.15833	-24
45.16667	-29
45.17500	-32
45.18333	-34
45.19167	-35
45.20000	-36
45.20833	-38
45.21667	-39
45.22500	-40
45.23333	-39
45.24167	-36
45.25000	-31
45.25833	-26
45.26667	-22
45.27500	-20
45.28333	-19
45.29167	-19
45.30000	-19
45.30833	-20
45.31667	-22
45.32500	-24
45.33333	-26
45.34167	-27
45.35000	-27
45.35833	-28
45.36667	-30
45.37500	-32
45.38333	-32
45.39167	-31
45.40000	-29
45.40833	-26
45.41667	-25
45.42500	-24
45.43333	-24
45.44167	-23
45.45000	-23
45.45833	-23
45.46667	-25
45.47500	-27
45.48333	-29
45.49167	-29
45.50000	-29
45.50833	-27
45.51667	-25
45.52500	-22
45.53333	-20
45.54167	-19
45.55000	-19
45.55833	-19
45.56667	-20
45.57500	-21
45.58333	-23
45.59167	-25
45.60000	-27
45.60833	-30
45.61667	-32
45.62500	-33
45.63333	-34
45.64167	-32
45.65000	-30
45.65833	-29
45.66667	-30
45.67500	-33
45.68333	-36
45.69167	-39
45.70000	-38
45.70833	-36
45.71667	-33
45.72500	-33
45.73333	-34
45.74167	-37
45.75000	-40
45.75833	-44
45.76667	-47
45.77500	-49
45.78333	-50
45.79167	-51
45.80000	-50
45.80833	-49
45.81667	-47
45.82500	-45
45.83333	-44
45.84167	-44
45.85000	-44
45.85833	-45
45.86667	-44
45.87500	-42
45.88333	-39
45.89167	-36
45.90000	-36
45.90833	-36
45.91667	-37
45.92500	-37
45.93333	-36
45.94167	-35
45.95000	-33
45.95833	-33
45.96667	-36
45.97500	-39
45.98333	-43
45.99167	-45
46.00000	-46
46.00833	-45
46.01667	-43
46.02500	-39
46.03333	-35
46.04167	-33
46.05000	-32
46.05833	-33
46.06667	-35
46.07500	-38
46.08333	-40
46.09167	-41
46.10000	-42
46.10833	-42
46.11667	-42
46.12500	-44
46.13333	-46
46.14167	-47
46.15000	-45
46.15833	-42
46.16667	-37
46.17500	-35
46.18333	-35
46.19167	-35
46.20000	-36
46.20833	-36
46.21667	-35
46.22500	-34
46.23333	-34
46.24167	-33
46.25000	-33
46.25833	-32
46.26667	-31
46.27500	-31
46.28333	-33
46.29167	-35
46.30000	-37
46.30833	-38
46.31667	-40
46.32500	-39
46.33333	-37
46.34167	-34
46.35000	-29
46.35833	-25
46.36667	-20
46.37500	-16
46.38333	-15
46.39167	-14
46.40000	-15
46.40833	-17
46.41667	-20
46.42500	-25
46.43333	-31
46.44167	-38
46.45000	-45
46.45833	-50
46.46667	-52
46.47500	-53
46.48333	-52
46.49167	-50
46.50000	-48
46.50833	-45
46.51667	-44
46.52500	-42
46.53333	-41
46.54167	-40
46.55000	-40
46.55833	-40
46.56667	-40
46.57500	-42
46.58333	-44
46.59167	-48
46.60000	-52
46.60833	-54
46.61667	-55
46.62500	-55
46.63333	-55
46.64167	-54
46.65000	-53
46.65833	-52
46.66667	-51
46.67500	-50
46.68333	-49
46.69167	-49
46.70000	-49
46.70833	-51
46.71667	-52
46.72500	-54
46.73333	-57
46.74167	-60
46.75000	-63
46.75833	-65
46.76667	-65
46.77500	-63
46.78333	-62
46.79167	-60
46.80000	-57
46.80833	-55
46.81667	-54
46.82500	-54
46.83333	-55
46.84167	-54
46.85000	-51
46.85833	-46
46.86667	-42
46.87500	-40
46.88333	-41
46.89167	-44
46.90000	-46
46.90833	-48
46.91667	-46
46.92500	-41
46.93333	-36
46.94167	-32
46.95000	-29
46.95833	-31
46.96667	-35
46.97500	-41
46.98333	-43
46.99167	-44
47.00000	-46
47.00833	-49
47.01667	-52
47.02500	-53
47.03333	-52
47.04167	-49
47.05000	-45
47.05833	-42
47.06667	-41
47.07500	-42
47.08333	-44
47.09167	-45
47.10000	-45
47.10833	-43
47.11667	-42
47.12500	-42
47.13333	-42
47.14167	-44
47.15000	-46
47.15833	-48
47.16667	-49
47.17500	-50
47.18333	-49
47.19167	-48
47.20000	-48
47.20833	-48
47.21667	-48
47.22500	-49
47.23333	-49
47.24167	-47
47.25000	-43
47.25833	-39
47.26667	-36
47.27500	-35
47.28333	-36
47.29167	-39
47.30000	-42
47.30833	-45
47.31667	-47
47.32500	-49
47.33333	-49
47.34167	-49
47.35000	-47
47.35833	-46
47.36667	-46
47.37500	-45
47.38333	-44
47.39167	-43
47.40000	-40
47.40833	-38
47.41667	-39
47.42500	-41
47.43333	-44
47.44167	-45
47.45000	-46
47.45833	-46
47.46667	-45
47.47500	-45
47.48333	-46
47.49167	-48
47.50000	-50
47.50833	-52
47.51667	-53
47.52500	-54
47.53333	-55
47.54167	-53
47.55000	-51
47.55833	-47
47.56667	-44
47.57500	-42
47.58333	-41
47.59167	-40
47.60000	-39
47.60833	-37
47.61667	-34
47.62500	-31
47.63333	-31
47.64167	-33
47.65000	-38
47.65833	-43
47.66667	-47
47.67500	-49
47.68333	-49
47.69167	-48
47.70000	-47
47.70833	-47
47.71667	-47
47.72500	-46
47.73333	-46
47.74167	-48
47.75000	-52
47.75833	-58
47.76667	-64
47.77500	-67
47.78333	-68
47.79167	-68
47.80000	-66
47.80833	-65
47.81667	-63
47.82500	-61
47.83333	-59
47.84167	-57
47.85000	-55
47.85833	-53
47.86667	-51
47.87500	-51
47.88333	-52
47.89167	-53
47.90000	-55
47.90833	-56
47.91667	-56
47.92500	-56
47.93333	-55
47.94167	-56
47.95000	-57
47.95833	-59
47.96667	-60
47.97500	-59
47.98333	-55
47.99167	-51
48.00000	-46
48.00833	-42
48.01667	-40
48.02500	-41
48.03333	-42
48.04167	-44
48.05000	-46
48.05833	-48
48.06667	-50
48.07500	-51
48.08333	-51
48.09167	-50
48.10000	-49
48.10833	-48
48.11667	-49
48.12500	-50
48.13333	-51
48.14167	-49
48.15000	-45
48.15833	-41
48.16667	-37
48.17500	-36
48.18333	-36
48.19167	-38
48.20000	-41
48.20833	-45
48.21667	-46
48.22500	-46
48.23333	-44
48.24167	-44
48.25000	-45
48.25833	-47
48.26667	-50
48.27500	-51
48.28333	-51
48.29167	-49
48.30000	-48
48.30833	-47
48.31667	-46
48.32500	-44
48.33333	-44
48.34167	-45
48.35000	-48
48.35833	-51
48.36667	-54
48.37500	-55
48.38333	-54
48.39167	-52
48.40000	-52
48.40833	-53
48.41667	-55
48.42500	-57
48.43333	-57
48.44167	-56
48.45000	-52
48.45833	-48
48.46667	-43
48.47500	-40
48.48333	-38
48.49167	-39
48.50000	-42
48.50833	-46
48.51667	-48
48.52500	-49
48.53333	-48
48.54167	-46
48.55000	-45
48.55833	-45
48.56667	-48
48.57500	-51
48.58333	-53
48.59167	-55
48.60000	-56
48.60833	-55
48.61667	-52
48.62500	-49
48.63333	-48
48.64167	-49
48.65000	-53
48.65833	-58
48.66667	-63
48.67500	-64
48.68333	-63
48.69167	-60
48.70000	-57
48.70833	-55
48.71667	-52
48.72500	-49
48.73333	-48
48.74167	-49
48.75000	-52
48.75833	-56
48.76667	-61
48.77500	-63
48.78333	-61
48.79167	-58
48.80000	-56
48.80833	-55
48.81667	-55
48.82500	-57
48.83333	-59
48.84167	-60
48.85000	-60
48.85833	-60
48.86667	-62
48.87500	-63
48.88333	-62
48.89167	-60
48.90000	-57
48.90833	-55
48.91667	-53
48.92500	-53
48.93333	-54
48.94167	-55
48.95000	-54
48.95833	-53
48.96667	-51
48.97500	-50
48.98333	-51
48.99167	-52
49.00000	-53
49.00833	-54
49.01667	-53
49.02500	-50
49.03333	-46
49.04167	-42
49.05000	-39
49.05833	-38
49.06667	-40
49.07500	-45
49.08333	-50
49.09167	-55
49.10000	-59
49.10833	-60
49.11667	-60
49.12500	-59
49.13333	-59
49.14167	-59
49.15000	-60
49.15833	-59
49.16667	-56
49.17500	-52
49.18333	-48
49.19167	-45
49.20000	-43
49.20833	-42
49.21667	-42
49.22500	-44
49.23333	-47
49.24167	-51
49.25000	-55
49.25833	-57
49.26667	-57
49.27500	-57
49.28333	-56
49.29167	-56
49.30000	-56
49.30833	-57
49.31667	-57
49.32500	-57
49.33333	-56
49.34167	-55
49.35000	-53
49.35833	-52
49.36667	-51
49.37500	-50
49.38333	-50
49.39167	-50
49.40000	-50
49.40833	-51
49.41667	-52
49.42500	-52
49.43333	-52
49.44167	-51
49.45000	-50
49.45833	-51
49.46667	-55
49.47500	-60
49.48333	-65
49.49167	-69
49.50000	-69
49.50833	-66
49.51667	-62
49.52500	-57
49.53333	-53
49.54167	-50
49.55000	-48
49.55833	-49
49.56667	-52
49.57500	-54
49.58333	-55
49.59167	-55
49.60000	-55
49.60833	-54
49.61667	-54
49.62500	-55
49.63333	-55
49.64167	-54
49.65000	-52
49.65833	-52
49.66667	-54
49.67500	-56
49.68333	-57
49.69167	-57
49.70000	-55
49.70833	-52
49.71667	-49
49.72500	-48
49.73333	-47
49.74167	-48
49.75000	-49
49.75833	-52
49.76667	-55
49.77500	-58
49.78333	-60
49.79167	-61
49.80000	-59
49.80833	-57
49.81667	-54
49.82500	-54
49.83333	-54
49.84167	-55
49.85000	-54
49.85833	-53
49.86667	-53
49.87500	-54
49.88333	-59
49.89167	-62
49.90000	-63
49.90833	-61
49.91667	-56
49.92500	-50
49.93333	-46
49.94167	-46
49.95000	-48
49.95833	-50
49.96667	-52
49.97500	-54
49.98333	-54
49.99167	-54
50.00000	-54
50.00833	-54
50.01667	-54
50.02500	-52
50.03333	-49
50.04167	-48
50.05000	-48
50.05833	-49
50.06667	-51
50.07500	-53
50.08333	-55
50.09167	-57
50.10000	-58
50.10833	-57
50.11667	-53
50.12500	-48
50.13333	-44
50.14167	-42
50.15000	-43
50.15833	-45
50.16667	-48
50.17500	-50
50.18333	-51
50.19167	-51
50.20000	-53
50.20833	-55
50.21667	-57
50.22500	-58
50.23333	-57
50.24167	-53
50.25000	-49
50.25833	-45
50.26667	-42
50.27500	-39
50.28333	-37
50.29167	-37
50.30000	-38
50.30833	-39
50.31667	-40
50.32500	-39
50.33333	-38
50.34167	-36
50.35000	-35
50.35833	-36
50.36667	-39
50.37500	-42
50.38333	-44
50.39167	-43
50.40000	-40
50.40833	-36
50.41667	-32
50.42500	-28
50.43333	-26
50.44167	-25
50.45000	-25
50.45833	-27
50.46667	-28
50.47500	-27
50.48333	-24
50.49167	-20
50.50000	-17
50.50833	-17
50.51667	-17
50.52500	-18
50.53333	-19
50.54167	-19
50.55000	-18
50.55833	-18
50.56667	-17
50.57500	-16
50.58333	-14
50.59167	-12
50.60000	-9
50.60833	-5
50.61667	-3
50.62500	-3
50.63333	-3
50.64167	-4
50.65000	-3
50.65833	-1
50.66667	4
50.67500	9
50.68333	13
50.69167	16
50.70000	17
50.70833	18
50.71667	17
50.72500	18
50.73333	20
50.74167	22
50.75000	25
50.75833	27
50.76667	29
50.77500	29
50.78333	28
50.79167	26
50.80000	24
50.80833	22
50.81667	22
50.82500	24
50.83333	26
50.84167	28
50.85000	30
50.85833	31
50.86667	31
50.87500	31
50.88333	32
50.89167	33
50.90000	35
50.90833	35
50.91667	36
50.92500	38
50.93333	40
50.94167	41
50.95000	42
50.95833	41
50.96667	39
50.97500	37
50.98333	38
50.99167	41
51.00000	43
51.00833	44
51.01667	44
51.02500	45
51.03333	45
51.04167	46
51.05000	45
51.05833	43
51.06667	41
51.07500	38
51.08333	37
51.09167	35
51.10000	34
51.10833	34
51.11667	35
51.12500	39
51.13333	42
51.14167	44
51.15000	45
51.15833	46
51.16667	45
51.17500	44
51.18333	41
51.19167	37
51.20000	31
51.20833	26
51.21667	25
51.22500	28
51.23333	33
51.24167	37
51.25000	40
51.25833	40
51.26667	39
51.27500	36
51.28333	34
51.29167	33
51.30000	32
51.30833	33
51.31667	35
51.32500	37
51.33333	37
51.34167	36
51.35000	33
51.35833	29
51.36667	24
51.37500	19
51.38333	14
51.39167	10
51.40000	7
51.40833	7
51.41667	9
51.42500	13
51.43333	18
51.44167	22
51.45000	25
51.45833	27
51.46667	26
51.47500	24
51.48333	20
51.49167	16
51.50000	10
51.50833	3
51.51667	-3
51.52500	-7
51.53333	-9
51.54167	-7
51.55000	-3
51.55833	3
51.56667	9
51.57500	13
51.58333	13
51.59167	10
51.60000	5
51.60833	1
51.61667	-2
51.62500	-3
51.63333	-3
51.64167	-2
51.65000	-2
51.65833	-3
51.66667	-5
51.67500	-9
51.68333	-14
51.69167	-18
51.70000	-21
51.70833	-23
51.71667	-22
51.72500	-21
51.73333	-20
51.74167	-19
51.75000	-20
51.75833	-21
51.76667	-23
51.77500	-24
51.78333	-25
51.79167	-26
51.80000	-27
51.80833	-28
51.81667	-29
51.82500	-30
51.83333	-31
51.84167	-35
51.85000	-39
51.85833	-43
51.86667	-45
51.87500	-43
51.88333	-37
51.89167	-29
51.90000	-24
51.90833	-21
51.91667	-23
51.92500	-27
51.93333	-33
51.94167	-38
51.95000	-42
51.95833	-43
51.96667	-43
51.97500	-43
51.98333	-44
51.99167	-43
52.00000	-39
52.00833	-34
52.01667	-29
52.02500	-27
52.03333	-29
52.04167	-34
52.05000	-40
52.05833	-41
52.06667	-40
52.07500	-38
52.08333	-37
52.09167	-37
52.10000	-40
52.10833	-44
52.11667	-46
52.12500	-45
52.13333	-44
52.14167	-44
52.15000	-47
52.15833	-51
52.16667	-56
52.17500	-58
52.18333	-58
52.19167	-56
52.20000	-55
52.20833	-55
52.21667	-56
52.22500	-57
52.23333	-57
52.24167	-57
52.25000	-55
52.25833	-53
52.26667	-51
52.27500	-49
52.28333	-48
52.29167	-46
52.30000	-46
52.30833	-46
52.31667	-47
52.32500	-47
52.33333	-47
52.34167	-48
52.35000	-50
52.35833	-51
52.36667	-51
52.37500	-51
52.38333	-52
52.39167	-53
52.40000	-54
52.40833	-54
52.41667	-53
52.42500	-50
52.43333	-48
52.44167	-47
52.45000	-47
52.45833	-49
52.46667	-51
52.47500	-53
52.48333	-54
52.49167	-56
52.50000	-56
52.50833	-55
52.51667	-54
52.52500	-53
52.53333	-52
52.54167	-52
52.55000	-53
52.55833	-54
52.56667	-56
52.57500	-58
52.58333	-59
52.59167	-59
52.60000	-60
52.60833	-61
52.61667	-64
52.62500	-67
52.63333	-69
52.64167	-70
52.65000	-68
52.65833	-65
52.66667	-61
52.67500	-58
52.68333	-56
52.69167	-56
52.70000	-56
52.70833	-54
52.71667	-52
52.72500	-50
52.73333	-50
52.74167	-54
52.75000	-60
52.75833	-65
52.76667	-69
52.77500	-70
52.78333	-70
52.79167	-68
52.80000	-67
52.80833	-65
52.81667	-63
52.82500	-61
52.83333	-58
52.84167	-56
52.85000	-54
52.85833	-53
52.86667	-53
52.87500	-52
52.88333	-51
52.89167	-51
52.90000	-52
52.90833	-54
52.91667	-55
52.92500	-57
52.93333	-58
52.94167	-59
52.95000	-60
52.95833	-62
52.96667	-63
52.97500	-64
52.98333	-65
52.99167	-64
53.00000	-61
53.00833	-57
53.01667	-53
53.02500	-51
53.03333	-52
53.04167	-57
53.05000	-62
53.05833	-67
53.06667	-70
53.07500	-70
53.08333	-69
53.09167	-66
53.10000	-63
53.10833	-60
53.11667	-57
53.12500	-56
53.13333	-57
53.14167	-59
53.15000	-60
53.15833	-59
53.16667	-57
53.17500	-54
53.18333	-50
53.19167	-47
53.20000	-45
53.20833	-44
53.21667	-44
53.22500	-46
53.23333	-49
53.24167	-51
53.25000	-53
53.25833	-52
53.26667	-48
53.27500	-45
53.28333	-43
53.29167	-43
53.30000	-42
53.30833	-41
53.31667	-39
53.32500	-37
53.33333	-35
53.34167	-34
53.35000	-34
53.35833	-35
53.36667	-36
53.37500	-36
53.38333	-36
53.39167	-35
53.40000	-34
53.40833	-35
53.41667	-35
53.42500	-36
53.43333	-36
53.44167	-35
53.45000	-34
53.45833	-33
53.46667	-33
53.47500	-33
53.48333	-35
53.49167	-36
53.50000	-37
53.50833	-37
53.51667	-36
53.52500	-35
53.53333	-34
53.54167	-34
53.55000	-33
53.55833	-32
53.56667	-30
53.57500	-27
53.58333	-24
53.59167	-22
53.60000	-20
53.60833	-18
53.61667	-18
53.62500	-19
53.63333	-21
53.64167	-22
53.65000	-21
53.65833	-17
53.66667	-12
53.67500	-7
53.68333	-0
53.69167	5
53.70000	9
53.70833	12
53.71667	14
53.72500	16
53.73333	17
53.74167	18
53.75000	20
53.75833	24
53.76667	27
53.77500	30
53.78333	31
53.79167	31
53.80000	31
53.80833	32
53.81667	34
53.82500	38
53.83333	43
53.84167	47
53.85000	52
53.85833	57
53.86667	61
53.87500	65
53.88333	68
53.89167	71
53.90000	75
53.90833	79
53.91667	86
53.92500	94
53.93333	103
53.94167	110
53.95000	116
53.95833	120
53.96667	121
53.97500	123
53.98333	126
53.99167	130
54.00000	136
54.00833	141
54.01667	147
54.02500	152
54.03333	159
54.04167	167
54.05000	177
54.05833	186
54.06667	195
54.07500	202
54.08333	207
54.09167	210
54.10000	212
54.10833	214
54.11667	218
54.12500	224
54.13333	232
54.14167	241
54.15000	250
54.15833	258
54.16667	265
54.17500	274
54.18333	284
54.19167	295
54.20000	304
54.20833	311
54.21667	316
54.22500	320
54.23333	326
54.24167	335
54.25000	345
54.25833	358
54.26667	370
54.27500	381
54.28333	390
54.29167	397
54.30000	402
54.30833	407
54.31667	412
54.32500	417
54.33333	422
54.34167	428
54.35000	435
54.35833	445
54.36667	458
54.37500	472
54.38333	487
54.39167	499
54.40000	509
54.40833	518
54.41667	527
54.42500	538
54.43333	549
54.44167	558
54.45000	567
54.45833	576
54.46667	584
54.47500	592
54.48333	601
54.49167	611
54.50000	621
54.50833	630
54.51667	640
54.52500	651
54.53333	660
54.54167	669
54.55000	676
54.55833	683
54.56667	689
54.57500	695
54.58333	703
54.59167	711
54.60000	720
54.60833	729
54.61667	737
54.62500	744
54.63333	750
54.64167	755
54.65000	762
54.65833	772
54.66667	785
54.67500	798
54.68333	810
54.69167	820
54.70000	827
54.70833	832
54.71667	838
54.72500	845
54.73333	852
54.74167	860
54.75000	869
54.75833	877
54.76667	886
54.77500	893
54.78333	900
54.79167	908
54.80000	916
54.80833	925
54.81667	934
54.82500	943
54.83333	951
54.84167	959
54.85000	965
54.85833	970
54.86667	973
54.87500	976
54.88333	980
54.89167	984
54.90000	989
54.90833	995
54.91667	1001
54.92500	1007
54.93333	1013
54.94167	1016
54.95000	1019
54.95833	1023
54.96667	1027
54.97500	1033
54.98333	1038
54.99167	1043
55.00000	1045
55.00833	1048
55.01667	1051
55.02500	1054
55.03333	1057
55.04167	1058
55.05000	1060
55.05833	1063
55.06667	1068
55.07500	1073
55.08333	1079
55.09167	1083
55.10000	1085
55.10833	1084
55.11667	1083
55.12500	1083
55.13333	1084
55.14167	1085
55.15000	1086
55.15833	1085
55.16667	1082
55.17500	1080
55.18333	1080
55.19167	1082
55.20000	1087
55.20833	1093
55.21667	1096
55.22500	1096
55.23333	1093
55.24167	1088
55.25000	1082
55.25833	1078
55.26667	1077
55.27500	1079
55.28333	1082
55.29167	1084
55.30000	1082
55.30833	1078
55.31667	1071
55.32500	1064
55.33333	1058
55.34167	1054
55.35000	1052
55.35833	1051
55.36667	1049
55.37500	1048
55.38333	1048
55.39167	1048
55.40000	1049
55.40833	1050
55.41667	1051
55.42500	1049
55.43333	1046
55.44167	1039
55.45000	1032
55.45833	1026
55.46667	1022
55.47500	1019
55.48333	1017
55.49167	1015
55.50000	1012
55.50833	1007
55.51667	1002
55.52500	997
55.53333	992
55.54167	986
55.55000	979
55.55833	973
55.56667	967
55.57500	961
55.58333	956
55.59167	951
55.60000	944
55.60833	938
55.61667	933
55.62500	928
55.63333	926
55.64167	926
55.65000	927
55.65833	928
55.66667	928
55.67500	926
55.68333	922
55.69167	916
55.70000	908
55.70833	899
55.71667	892
55.72500	886
55.73333	881
55.74167	877
55.75000	873
55.75833	868
55.76667	864
55.77500	859
55.78333	854
55.79167	848
55.80000	842
55.80833	835
55.81667	829
55.82500	823
55.83333	816
55.84167	810
55.85000	803
55.85833	799
55.86667	795
55.87500	792
55.88333	788
55.89167	784
55.90000	780
55.90833	775
55.91667	771
55.92500	765
55.93333	759
55.94167	753
55.95000	747
55.95833	742
55.96667	738
55.97500	733
55.98333	726
55.99167	718
56.00000	711
56.00833	705
56.01667	701
56.02500	699
56.03333	697
56.04167	695
56.05000	692
56.05833	688
56.06667	683
56.07500	677
56.08333	671
56.09167	665
56.10000	659
56.10833	654
56.11667	648
56.12500	641
56.13333	635
56.14167	628
56.15000	621
56.15833	615
56.16667	610
56.17500	607
56.18333	604
56.19167	601
56.20000	598
56.20833	594
56.21667	589
56.22500	584
56.23333	577
56.24167	570
56.25000	564
56.25833	557
56.26667	551
56.27500	544
56.28333	538
56.29167	533
56.30000	529
56.30833	527
56.31667	525
56.32500	522
56.33333	518
56.34167	513
56.35000	507
56.35833	502
56.36667	496
56.37500	490
56.38333	483
56.39167	478
56.40000	474
56.40833	471
56.41667	470
56.42500	470
56.43333	470
56.44167	468
56.45000	465
56.45833	460
56.46667	453
56.47500	446
56.48333	436
56.49167	428
56.50000	421
56.50833	416
56.51667	413
56.52500	412
56.53333	410
56.54167	406
56.55000	401
56.55833	396
56.56667	392
56.57500	390
56.58333	390
56.59167	390
56.60000	389
56.60833	387
56.61667	384
56.62500	381
56.63333	378
56.64167	375
56.65000	373
56.65833	370
56.66667	367
56.67500	363
56.68333	358
56.69167	352
56.70000	346
56.70833	340
56.71667	335
56.72500	329
56.73333	323
56.74167	317
56.75000	311
56.75833	307
56.76667	305
56.77500	305
56.78333	304
56.79167	302
56.80000	300
56.80833	298
56.81667	296
56.82500	294
56.83333	292
56.84167	287
56.85000	282
56.85833	279
56.86667	277
56.87500	277
56.88333	278
56.89167	278
56.90000	276
56.90833	274
56.91667	272
56.92500	272
56.93333	271
56.94167	269
56.95000	265
56.95833	261
56.96667	257
56.97500	253
56.98333	248
56.99167	242
57.00000	236
57.00833	230
57.01667	228
57.02500	229
57.03333	231
57.04167	233
57.05000	233
57.05833	232
57.06667	228
57.07500	223
57.08333	217
57.09167	212
57.10000	208
57.10833	205
57.11667	202
57.12500	202
57.13333	202
57.14167	203
57.15000	205
57.15833	207
57.16667	209
57.17500	209
57.18333	207
57.19167	204
57.20000	201
57.20833	197
57.21667	194
57.22500	191
57.23333	187
57.24167	182
57.25000	176
57.25833	173
57.26667	171
57.27500	170
57.28333	171
57.29167	172
57.30000	174
57.30833	175
57.31667	176
57.32500	176
57.33333	172
57.34167	167
57.35000	160
57.35833	155
57.36667	152
57.37500	152
57.38333	153
57.39167	156
57.40000	157
57.40833	156
57.41667	154
57.42500	150
57.43333	147
57.44167	145
57.45000	142
57.45833	140
57.46667	138
57.47500	137
57.48333	135
57.49167	134
57.50000	132
57.50833	130
57.51667	127
57.52500	123
57.53333	120
57.54167	118
57.55000	115
57.55833	112
57.56667	108
57.57500	106
57.58333	104
57.59167	102
57.60000	102
57.60833	103
57.61667	103
57.62500	102
57.63333	100
57.64167	98
57.65000	98
57.65833	99
57.66667	103
57.67500	105
57.68333	107
57.69167	107
57.70000	105
57.70833	102
57.71667	99
57.72500	96
57.73333	92
57.74167	88
57.75000	84
57.75833	81
57.76667	80
57.77500	81
57.78333	84
57.79167	86
57.80000	87
57.80833	85
57.81667	81
57.82500	76
57.83333	71
57.84167	68
57.85000	66
57.85833	65
57.86667	63
57.87500	63
57.88333	64
57.89167	67
57.90000	71
57.90833	74
57.91667	76
57.92500	75
57.93333	72
57.94167	70
57.95000	69
57.95833	70
57.96667	73
57.97500	77
57.98333	80
57.99167	83
58.00000	85
58.00833	85
58.01667	83
58.02500	81
58.03333	79
58.04167	78
58.05000	77
58.05833	76
58.06667	73
58.07500	70
58.08333	66
58.09167	62
58.10000	60
58.10833	58
58.11667	56
58.12500	55
58.13333	55
58.14167	54
58.15000	54
58.15833	53
58.16667	52
58.17500	52
58.18333	54
58.19167	57
58.20000	59
58.20833	59
58.21667	57
58.22500	52
58.23333	49
58.24167	47
58.25000	46
58.25833	46
58.26667	46
58.27500	46
58.28333	43
58.29167	40
58.30000	36
58.30833	34
58.31667	32
58.32500	32
58.33333	32
58.34167	31
58.35000	30
58.35833	30
58.36667	31
58.37500	32
58.38333	30
58.39167	26
58.40000	20
58.40833	13
58.41667	8
58.42500	5
58.43333	4
58.44167	6
58.45000	10
58.45833	14
58.46667	17
58.47500	20
58.48333	20
58.49167	19
58.50000	20
58.50833	23
58.51667	25
58.52500	27
58.53333	29
58.54167	29
58.55000	28
58.55833	28
58.56667	28
58.57500	28
58.58333	26
58.59167	23
58.60000	21
58.60833	21
58.61667	23
58.62500	27
58.63333	29
58.64167	30
58.65000	27
58.65833	24
58.66667	19
58.67500	15
58.68333	12
58.69167	10
58.70000	9
58.70833	10
58.71667	12
58.72500	15
58.73333	17
58.74167	18
58.75000	18
58.75833	17
58.76667	15
58.77500	13
58.78333	12
58.79167	13
58.80000	17
58.80833	23
58.81667	28
58.82500	32
58.83333	33
58.84167	31
58.85000	28
58.85833	24
58.86667	22
58.87500	19
58.88333	17
58.89167	14
58.90000	10
58.90833	6
58.91667	3
58.92500	1
58.93333	0
58.94167	2
58.95000	5
58.95833	8
58.96667	12
58.97500	16
58.98333	20
58.99167	24
59.00000	28
59.00833	29
59.01667	26
59.02500	19
59.03333	12
59.04167	5
59.05000	1
59.05833	0
59.06667	2
59.07500	4
59.08333	5
59.09167	5
59.10000	5
59.10833	4
59.11667	2
59.12500	-0
59.13333	-1
59.14167	1
59.15000	4
59.15833	6
59.16667	8
59.17500	8
59.18333	7
59.19167	5
59.20000	5
59.20833	5
59.21667	6
59.22500	9
59.23333	13
59.24167	16
59.25000	19
59.25833	19
59.26667	17
59.27500	12
59.28333	7
59.29167	3
59.30000	1
59.30833	0
59.31667	0
59.32500	-1
59.33333	-2
59.34167	-4
59.35000	-5
59.35833	-5
59.36667	-5
59.37500	-5
59.38333	-7
59.39167	-10
59.40000	-11
59.40833	-11
59.41667	-9
59.42500	-5
59.43333	-2
59.44167	-0
59.45000	-0
59.45833	-1
59.46667	-3
59.47500	-4
59.48333	-4
59.49167	-4
59.50000	-4
59.50833	-3
59.51667	-2
59.52500	0
59.53333	3
59.54167	5
59.55000	7
59.55833	5
59.56667	2
59.57500	-2
59.58333	-7
59.59167	-11
59.60000	-16
59.60833	-19
59.61667	-20
59.62500	-19
59.63333	-16
59.64167	-14
59.65000	-11
59.65833	-8
59.66667	-6
59.67500	-3
59.68333	-2
59.69167	-3
59.70000	-5
59.70833	-9
59.71667	-11
59.72500	-12
59.73333	-11
59.74167	-7
59.75000	-4
59.75833	-2
59.76667	-2
59.77500	-3
59.78333	-6
59.79167	-8
59.80000	-8
59.80833	-8
59.81667	-7
59.82500	-7
59.83333	-9
59.84167	-13
59.85000	-16
59.85833	-17
59.86667	-16
59.87500	-14
59.88333	-12
59.89167	-12
59.90000	-14
59.90833	-17
59.91667	-21
59.92500	-23
59.93333	-23
59.94167	-22
59.95000	-20
59.95833	-19
59.96667	-18
59.97500	-18
59.98333	-16
59.99167	-13
60.00000	-10

[LC Chromatogram(Detector A-Ch2)]
Interval(msec)	500
# of Points	7201
Start Time(min)	0.000
End Time(min)	60.000
Intensity Units	mV
Intensity Multiplier	0.001
Wavelength(nm)	230
R.Time (min)	Intensity
0.00000	-56
0.00833	-56
0.01667	-1
0.02500	-1
0.03333	-3
0.04167	-4
0.05000	-6
0.05833	-8
0.06667	-10
0.07500	-13
0.08333	-17
0.09167	-20
0.10000	-23
0.10833	-26
0.11667	-29
0.12500	-31
0.13333	-32
0.14167	-32
0.15000	-33
0.15833	-35
0.16667	-38
0.17500	-42
0.18333	-46
0.19167	-50
0.20000	-53
0.20833	-56
0.21667	-57
0.22500	-59
0.23333	-61
0.24167	-63
0.25000	-66
0.25833	-68
0.26667	-70
0.27500	-72
0.28333	-75
0.29167	-76
0.30000	-78
0.30833	-78
0.31667	-78
0.32500	-79
0.33333	-80
0.34167	-82
0.35000	-84
0.35833	-85
0.36667	-85
0.37500	-85
0.38333	-87
0.39167	-90
0.40000	-94
0.40833	-99
0.41667	-103
0.42500	-105
0.43333	-106
0.44167	-106
0.45000	-105
0.45833	-105
0.46667	-107
0.47500	-110
0.48333	-113
0.49167	-117
0.50000	-120
0.50833	-123
0.51667	-124
0.52500	-124
0.53333	-124
0.54167	-123
0.55000	-122
0.55833	-123
0.56667	-125
0.57500	-129
0.58333	-134
0.59167	-140
0.60000	-146
0.60833	-151
0.61667	-155
0.62500	-159
0.63333	-162
0.64167	-164
0.65000	-165
0.65833	-164
0.66667	-162
0.67500	-159
0.68333	-155
0.69167	-152
0.70000	-150
0.70833	-150
0.71667	-152
0.72500	-156
0.73333	-161
0.74167	-165
0.75000	-168
0.75833	-169
0.76667	-168
0.77500	-167
0.78333	-166
0.79167	-166
0.80000	-167
0.80833	-169
0.81667	-171
0.82500	-174
0.83333	-178
0.84167	-181
0.85000	-183
0.85833	-183
0.86667	-182
0.87500	-181
0.88333	-180
0.89167	-180
0.90000	-182
0.90833	-185
0.91667	-189
0.92500	-194
0.93333	-200
0.94167	-205
0.95000	-208
0.95833	-209
0.96667	-208
0.97500	-206
0.98333	-204
0.99167	-202
1.00000	-202
1.00833	-202
1.01667	-202
1.02500	-203
1.03333	-203
1.04167	-204
1.05000	-206
1.05833	-208
1.06667	-211
1.07500	-213
1.08333	-215
1.09167	-215
1.10000	-215
1.10833	-214
1.11667	-213
1.12500	-211
1.13333	-211
1.14167	-212
1.15000	-216
1.15833	-220
1.16667	-224
1.17500	-228
1.18333	-230
1.19167	-230
1.20000	-229
1.20833	-228
1.21667	-226
1.22500	-225
1.23333	-224
1.24167	-224
1.25000	-224
1.25833	-226
1.26667	-229
1.27500	-232
1.28333	-236
1.29167	-239
1.30000	-243
1.30833	-246
1.31667	-249
1.32500	-252
1.33333	-254
1.34167	-256
1.35000	-257
1.35833	-257
1.36667	-258
1.37500	-259
1.38333	-260
1.39167	-261
1.40000	-261
1.40833	-261
1.41667	-261
1.42500	-261
1.43333	-263
1.44167	-266
1.45000	-269
1.45833	-273
1.46667	-276
1.47500	-276
1.48333	-275
1.49167	-272
1.50000	-270
1.50833	-269
1.51667	-270
1.52500	-271
1.53333	-273
1.54167	-275
1.55000	-278
1.55833	-280
1.56667	-282
1.57500	-283
1.58333	-285
1.59167	-286
1.60000	-287
1.60833	-289
1.61667	-291
1.62500	-290
1.63333	-288
1.64167	-286
1.65000	-285
1.65833	-285
1.66667	-286
1.67500	-289
1.68333	-291
1.69167	-292
1.70000	-293
1.70833	-294
1.71667	-294
1.72500	-295
1.73333	-297
1.74167	-300
1.75000	-305
1.75833	-309
1.76667	-311
1.77500	-311
1.78333	-312
1.79167	-313
1.80000	-315
1.80833	-317
1.81667	-319
1.82500	-320
1.83333	-317
1.84167	-315
1.85000	-314
1.85833	-314
1.86667	-316
1.87500	-318
1.88333	-319
1.89167	-319
1.90000	-318
1.90833	-319
1.91667	-322
1.92500	-325
1.93333	-327
1.94167	-328
1.95000	-327
1.95833	-324
1.96667	-321
1.97500	-320
1.98333	-321
1.99167	-322
2.00000	-323
2.00833	-322
2.01667	-321
2.02500	-319
2.03333	-318
2.04167	-318
2.05000	-319
2.05833	-322
2.06667	-325
2.07500	-328
2.08333	-332
2.09167	-335
2.10000	-338
2.10833	-340
2.11667	-342
2.12500	-343
2.13333	-343
2.14167	-341
2.15000	-341
2.15833	-340
2.16667	-341
2.17500	-342
2.18333	-344
2.19167	-347
2.20000	-349
2.20833	-350
2.21667	-350
2.22500	-349
2.23333	-349
2.24167	-349
2.25000	-349
2.25833	-348
2.26667	-346
2.27500	-344
2.28333	-342
2.29167	-342
2.30000	-344
2.30833	-346
2.31667	-349
2.32500	-351
2.33333	-351
2.34167	-351
2.35000	-350
2.35833	-351
2.36667	-353
2.37500	-357
2.38333	-360
2.39167	-363
2.40000	-365
2.40833	-367
2.41667	-367
2.42500	-366
2.43333	-365
2.44167	-365
2.45000	-365
2.45833	-367
2.46667	-370
2.47500	-372
2.48333	-375
2.49167	-376
2.50000	-377
2.50833	-376
2.51667	-375
2.52500	-373
2.53333	-372
2.54167	-371
2.55000	-372
2.55833	-374
2.56667	-377
2.57500	-380
2.58333	-381
2.59167	-381
2.60000	-381
2.60833	-380
2.61667	-380
2.62500	-380
2.63333	-380
2.64167	-380
2.65000	-379
2.65833	-379
2.66667	-379
2.67500	-379
2.68333	-381
2.69167	-383
2.70000	-386
2.70833	-388
2.71667	-388
2.72500	-387
2.73333	-383
2.74167	-379
2.75000	-377
2.75833	-376
2.76667	-378
2.77500	-381
2.78333	-383
2.79167	-385
2.80000	-387
2.80833	-389
2.81667	-392
2.82500	-394
2.83333	-396
2.84167	-398
2.85000	-401
2.85833	-403
2.86667	-404
2.87500	-404
2.88333	-402
2.89167	-399
2.90000	-396
2.90833	-395
2.91667	-394
2.92500	-395
2.93333	-395
2.94167	-395
2.95000	-395
2.95833	-396
2.96667	-396
2.97500	-398
2.98333	-399
2.99167	-400
3.00000	-400
3.00833	-400
3.01667	-399
3.02500	-400
3.03333	-401
3.04167	-403
3.05000	-405
3.05833	-406
3.06667	-406
3.07500	-406
3.08333	-406
3.09167	-407
3.10000	-408
3.10833	-408
3.11667	-408
3.12500	-407
3.13333	-407
3.14167	-408
3.15000	-409
3.15833	-411
3.16667	-411
3.17500	-411
3.18333	-409
3.19167	-407
3.20000	-406
3.20833	-406
3.21667	-407
3.22500	-409
3.23333	-411
3.24167	-411
3.25000	-410
3.25833	-408
3.26667	-406
3.27500	-406
3.28333	-408
3.29167	-411
3.30000	-414
3.30833	-417
3.31667	-419
3.32500	-422
3.33333	-425
3.34167	-428
3.35000	-429
3.35833	-429
3.36667	-428
3.37500	-427
3.38333	-427
3.39167	-426
3.40000	-425
3.40833	-422
3.41667	-419
3.42500	-418
3.43333	-419
3.44167	-420
3.45000	-422
3.45833	-425
3.46667	-427
3.47500	-428
3.48333	-429
3.49167	-430
3.50000	-431
3.50833	-432
3.51667	-433
3.52500	-433
3.53333	-433
3.54167	-432
3.55000	-431
3.55833	-430
3.56667	-430
3.57500	-430
3.58333	-431
3.59167	-433
3.60000	-436
3.60833	-438
3.61667	-438
3.62500	-437
3.63333	-433
3.64167	-430
3.65000	-428
3.65833	-427
3.66667	-428
3.67500	-429
3.68333	-431
3.69167	-433
3.70000	-435
3.70833	-437
3.71667	-439
3.72500	-440
3.73333	-443
3.74167	-445
3.75000	-446
3.75833	-446
3.76667	-446
3.77500	-445
3.78333	-444
3.79167	-443
3.80000	-442
3.80833	-441
3.81667	-439
3.82500	-439
3.83333	-439
3.84167	-439
3.85000	-439
3.85833	-438
3.86667	-437
3.87500	-437
3.88333	-438
3.89167	-440
3.90000	-442
3.90833	-444
3.91667	-445
3.92500	-446
3.93333	-447
3.94167	-448
3.95000	-448
3.95833	-448
3.96667	-448
3.97500	-447
3.98333	-446
3.99167	-446
4.00000	-445
4.00833	-444
4.01667	-443
4.02500	-442
4.03333	-442
4.04167	-444
4.05000	-447
4.05833	-450
4.06667	-453
4.07500	-454
4.08333	-454
4.09167	-455
4.10000	-456
4.10833	-456
4.11667	-455
4.12500	-455
4.13333	-456
4.14167	-457
4.15000	-458
4.15833	-458
4.16667	-458
4.17500	-458
4.18333	-459
4.19167	-463
4.20000	-469
4.20833	-473
4.21667	-477
4.22500	-478
4.23333	-477
4.24167	-476
4.25000	-474
4.25833	-472
4.26667	-470
4.27500	-467
4.28333	-465
4.29167	-462
4.30000	-459
4.30833	-457
4.31667	-455
4.32500	-453
4.33333	-453
4.34167	-454
4.35000	-457
4.35833	-460
4.36667	-462
4.37500	-464
4.38333	-466
4.39167	-467
4.40000	-467
4.40833	-466
4.41667	-467
4.42500	-468
4.43333	-470
4.44167	-473
4.45000	-475
4.45833	-478
4.46667	-481
4.47500	-482
4.48333	-483
4.49167	-481
4.50000	-477
4.50833	-474
4.51667	-472
4.52500	-471
4.53333	-471
4.54167	-471
4.55000	-471
4.55833	-471
4.56667	-471
4.57500	-471
4.58333	-471
4.59167	-473
4.60000	-475
4.60833	-476
4.61667	-476
4.62500	-476
4.63333	-476
4.64167	-477
4.65000	-476
4.65833	-475
4.66667	-474
4.67500	-471
4.68333	-470
4.69167	-469
4.70000	-470
4.70833	-472
4.71667	-474
4.72500	-476
4.73333	-477
4.74167	-476
4.75000	-473
4.75833	-470
4.76667	-468
4.77500	-469
4.78333	-472
4.79167	-477
4.80000	-481
4.80833	-486
4.81667	-489
4.82500	-491
4.83333	-491
4.84167	-488
4.85000	-484
4.85833	-480
4.86667	-478
4.87500	-478
4.88333	-480
4.89167	-483
4.90000	-486
4.90833	-487
4.91667	-487
4.92500	-487
4.93333	-485
4.94167	-484
4.95000	-483
4.95833	-483
4.96667	-483
4.97500	-483
4.98333	-483
4.99167	-484
5.00000	-487
5.00833	-490
5.01667	-493
5.02500	-494
5.03333	-493
5.04167	-492
5.05000	-491
5.05833	-491
5.06667	-491
5.07500	-491
5.08333	-490
5.09167	-489
5.10000	-489
5.10833	-489
5.11667	-490
5.12500	-491
5.13333	-490
5.14167	-489
5.15000	-487
5.15833	-486
5.16667	-488
5.17500	-491
5.18333	-495
5.19167	-499
5.20000	-501
5.20833	-500
5.21667	-497
5.22500	-494
5.23333	-491
5.24167	-489
5.25000	-489
5.25833	-491
5.26667	-492
5.27500	-494
5.28333	-496
5.29167	-497
5.30000	-499
5.30833	-500
5.31667	-500
5.32500	-499
5.33333	-496
5.34167	-493
5.35000	-491
5.35833	-491
5.36667	-493
5.37500	-497
5.38333	-500
5.39167	-503
5.40000	-506
5.40833	-507
5.41667	-506
5.42500	-503
5.43333	-499
5.44167	-494
5.45000	-491
5.45833	-488
5.46667	-487
5.47500	-487
5.48333	-489
5.49167	-492
5.50000	-496
5.50833	-498
5.51667	-500
5.52500	-501
5.53333	-501
5.54167	-502
5.55000	-505
5.55833	-509
5.56667	-512
5.57500	-514
5.58333	-514
5.59167	-514
5.60000	-514
5.60833	-513
5.61667	-512
5.62500	-510
5.63333	-507
5.64167	-505
5.65000	-502
5.65833	-500
5.66667	-498
5.67500	-497
5.68333	-495
5.69167	-495
5.70000	-494
5.70833	-496
5.71667	-498
5.72500	-499
5.73333	-499
5.74167	-498
5.75000	-498
5.75833	-500
5.76667	-501
5.77500	-503
5.78333	-505
5.79167	-505
5.80000	-505
5.80833	-505
5.81667	-507
5.82500	-509
5.83333	-512
5.84167	-514
5.85000	-516
5.85833	-517
5.86667	-516
5.87500	-514
5.88333	-511
5.89167	-508
5.90000	-506
5.90833	-504
5.91667	-503
5.92500	-504
5.93333	-504
5.94167	-506
5.95000	-507
5.95833	-509
5.96667	-511
5.97500	-512
5.98333	-513
5.99167	-513
6.00000	-513
6.00833	-514
6.01667	-514
6.02500	-515
6.03333	-514
6.04167	-514
6.05000	-514
6.05833	-515
6.06667	-515
6.07500	-515
6.08333	-513
6.09167	-513
6.10000	-512
6.10833	-513
6.11667	-515
6.12500	-515
6.13333	-514
6.14167	-513
6.15000	-514
6.15833	-515
6.16667	-516
6.17500	-517
6.18333	-517
6.19167	-515
6.20000	-512
6.20833	-511
6.21667	-510
6.22500	-509
6.23333	-508
6.24167	-507
6.25000	-506
6.25833	-506
6.26667	-508
6.27500	-510
6.28333	-511
6.29167	-512
6.30000	-512
6.30833	-511
6.31667	-510
6.32500	-509
6.33333	-510
6.34167	-512
6.35000	-516
6.35833	-519
6.36667	-521
6.37500	-521
6.38333	-520
6.39167	-518
6.40000	-515
6.40833	-512
6.41667	-510
6.42500	-509
6.43333	-510
6.44167	-512
6.45000	-515
6.45833	-517
6.46667	-519
6.47500	-519
6.48333	-520
6.49167	-520
6.50000	-521
6.50833	-522
6.51667	-522
6.52500	-523
6.53333	-524
6.54167	-524
6.55000	-523
6.55833	-522
6.56667	-522
6.57500	-523
6.58333	-524
6.59167	-525
6.60000	-524
6.60833	-522
6.61667	-519
6.62500	-517
6.63333	-516
6.64167	-515
6.65000	-514
6.65833	-513
6.66667	-512
6.67500	-512
6.68333	-514
6.69167	-517
6.70000	-520
6.70833	-522
6.71667	-522
6.72500	-521
6.73333	-519
6.74167	-517
6.75000	-516
6.75833	-516
6.76667	-518
6.77500	-520
6.78333	-522
6.79167	-525
6.80000	-527
6.80833	-529
6.81667	-530
6.82500	-529
6.83333	-528
6.84167	-527
6.85000	-526
6.85833	-527
6.86667	-529
6.87500	-531
6.88333	-534
6.89167	-535
6.90000	-536
6.90833	-535
6.91667	-531
6.92500	-528
6.93333	-526
6.94167	-523
6.95000	-521
6.95833	-520
6.96667	-519
6.97500	-519
6.98333	-521
6.99167	-525
7.00000	-528
7.00833	-530
7.01667	-530
7.02500	-529
7.03333	-528
7.04167	-527
7.05000	-527
7.05833	-527
7.06667	-528
7.07500	-528
7.08333	-527
7.09167	-525
7.10000	-524
7.10833	-524
7.11667	-525
7.12500	-527
7.13333	-531
7.14167	-535
7.15000	-537
7.15833	-537
7.16667	-536
7.17500	-533
7.18333	-531
7.19167	-529
7.20000	-528
7.20833	-529
7.21667	-530
7.22500	-531
7.23333	-530
7.24167	-528
7.25000	-525
7.25833	-523
7.26667	-522
7.27500	-524
7.28333	-526
7.29167	-528
7.30000	-529
7.30833	-531
7.31667	-533
7.32500	-535
7.33333	-538
7.34167	-540
7.35000	-540
7.35833	-540
7.36667	-538
7.37500	-536
7.38333	-534
7.39167	-532
7.40000	-531
7.40833	-530
7.41667	-528
7.42500	-526
7.43333	-525
7.44167	-524
7.45000	-526
7.45833	-529
7.46667	-531
7.47500	-533
7.48333	-533
7.49167	-532
7.50000	-531
7.50833	-531
7.51667	-531
7.52500	-532
7.53333	-532
7.54167	-532
7.55000	-533
7.55833	-536
7.56667	-538
7.57500	-539
7.58333	-539
7.59167	-537
7.60000	-534
7.60833	-533
7.61667	-533
7.62500	-536
7.63333	-539
7.64167	-543
7.65000	-545
7.65833	-545
7.66667	-544
7.67500	-542
7.68333	-541
7.69167	-540
7.70000	-541
7.70833	-542
7.71667	-543
7.72500	-543
7.73333	-542
7.74167	-540
7.75000	-539
7.75833	-539
7.76667	-541
7.77500	-543
7.78333	-545
7.79167	-547
7.80000	-548
7.80833	-550
7.81667	-552
7.82500	-554
7.83333	-555
7.84167	-556
7.85000	-555
7.85833	-553
7.86667	-549
7.87500	-546
7.88333	-543
7.89167	-541
7.90000	-541
7.90833	-542
7.91667	-543
7.92500	-543
7.93333	-542
7.94167	-540
7.95000	-539
7.95833	-540
7.96667	-542
7.97500	-543
7.98333	-544
7.99167	-543
8.00000	-541
8.00833	-538
8.01667	-537
8.02500	-536
8.03333	-536
8.04167	-536
8.05000	-536
8.05833	-535
8.06667	-534
8.07500	-533
8.08333	-533
8.09167	-535
8.10000	-539
8.10833	-543
8.11667	-547
8.12500	-550
8.13333	-550
8.14167	-549
8.15000	-546
8.15833	-543
8.16667	-541
8.17500	-539
8.18333	-538
8.19167	-539
8.20000	-541
8.20833	-544
8.21667	-547
8.22500	-549
8.23333	-551
8.24167	-551
8.25000	-551
8.25833	-550
8.26667	-549
8.27500	-548
8.28333	-545
8.29167	-543
8.30000	-539
8.30833	-537
8.31667	-537
8.32500	-537
8.33333	-539
8.34167	-541
8.35000	-543
8.35833	-545
8.36667	-547
8.37500	-547
8.38333	-547
8.39167	-547
8.40000	-548
8.40833	-550
8.41667	-554
8.42500	-558
8.43333	-559
8.44167	-559
8.45000	-557
8.45833	-554
8.46667	-552
8.47500	-553
8.48333	-555
8.49167	-557
8.50000	-558
8.50833	-556
8.51667	-553
8.52500	-550
8.53333	-548
8.54167	-547
8.55000	-547
8.55833	-548
8.56667	-548
8.57500	-547
8.58333	-546
8.59167	-547
8.60000	-549
8.60833	-551
8.61667	-553
8.62500	-554
8.63333	-553
8.64167	-552
8.65000	-550
8.65833	-548
8.66667	-547
8.67500	-545
8.68333	-544
8.69167	-544
8.70000	-544
8.70833	-545
8.71667	-548
8.72500	-551
8.73333	-554
8.74167	-555
8.75000	-556
8.75833	-555
8.76667	-553
8.77500	-550
8.78333	-547
8.79167	-546
8.80000	-546
8.80833	-548
8.81667	-551
8.82500	-555
8.83333	-558
8.84167	-561
8.85000	-562
8.85833	-563
8.86667	-563
8.87500	-561
8.88333	-559
8.89167	-557
8.90000	-557
8.90833	-557
8.91667	-557
8.92500	-555
8.93333	-552
8.94167	-548
8.95000	-544
8.95833	-542
8.96667	-543
8.97500	-545
8.98333	-549
8.99167	-554
9.00000	-558
9.00833	-562
9.01667	-564
9.02500	-565
9.03333	-565
9.04167	-565
9.05000	-566
9.05833	-567
9.06667	-569
9.07500	-570
9.08333	-569
9.09167	-568
9.10000	-565
9.10833	-562
9.11667	-559
9.12500	-556
9.13333	-554
9.14167	-551
9.15000	-551
9.15833	-552
9.16667	-554
9.17500	-556
9.18333	-558
9.19167	-558
9.20000	-558
9.20833	-559
9.21667	-560
9.22500	-562
9.23333	-565
9.24167	-567
9.25000	-569
9.25833	-569
9.26667	-569
9.27500	-568
9.28333	-566
9.29167	-565
9.30000	-562
9.30833	-560
9.31667	-556
9.32500	-554
9.33333	-553
9.34167	-553
9.35000	-554
9.35833	-556
9.36667	-558
9.37500	-561
9.38333	-563
9.39167	-564
9.40000	-564
9.40833	-564
9.41667	-563
9.42500	-563
9.43333	-562
9.44167	-562
9.45000	-563
9.45833	-563
9.46667	-563
9.47500	-562
9.48333	-560
9.49167	-558
9.50000	-556
9.50833	-555
9.51667	-555
9.52500	-557
9.53333	-559
9.54167	-560
9.55000	-562
9.55833	-563
9.56667	-564
9.57500	-564
9.58333	-562
9.59167	-559
9.60000	-557
9.60833	-555
9.61667	-555
9.62500	-557
9.63333	-560
9.64167	-563
9.65000	-565
9.65833	-565
9.66667	-563
9.67500	-559
9.68333	-556
9.69167	-554
9.70000	-553
9.70833	-553
9.71667	-554
9.72500	-557
9.73333	-560
9.74167	-562
9.75000	-564
9.75833	-563
9.76667	-561
9.77500	-559
9.78333	-557
9.79167	-558
9.80000	-560
9.80833	-562
9.81667	-565
9.82500	-567
9.83333	-569
9.84167	-571
9.85000	-572
9.85833	-572
9.86667	-570
9.87500	-567
9.88333	-564
9.89167	-560
9.90000	-557
9.90833	-555
9.91667	-553
9.92500	-551
9.93333	-551
9.94167	-552
9.95000	-554
9.95833	-558
9.96667	-563
9.97500	-569
9.98333	-573
9.99167	-575
10.00000	-575
10.00833	-574
10.01667	-573
10.02500	-570
10.03333	-567
10.04167	-562
10.05000	-557
10.05833	-553
10.06667	-550
10.07500	-550
10.08333	-551
10.09167	-554
10.10000	-559
10.10833	-563
10.11667	-568
10.12500	-571
10.13333	-572
10.14167	-570
10.15000	-568
10.15833	-565
10.16667	-563
10.17500	-561
10.18333	-559
10.19167	-557
10.20000	-556
10.20833	-557
10.21667	-559
10.22500	-563
10.23333	-566
10.24167	-570
10.25000	-573
10.25833	-574
10.26667	-574
10.27500	-571
10.28333	-567
10.29167	-563
10.30000	-558
10.30833	-556
10.31667	-555
10.32500	-554
10.33333	-554
10.34167	-554
10.35000	-554
10.35833	-554
10.36667	-556
10.37500	-560
10.38333	-562
10.39167	-563
10.40000	-564
10.40833	-563
10.41667	-562
10.42500	-563
10.43333	-565
10.44167	-569
10.45000	-572
10.45833	-575
10.46667	-576
10.47500	-574
10.48333	-571
10.49167	-568
10.50000	-565
10.50833	-565
10.51667	-567
10.52500	-569
10.53333	-569
10.54167	-567
10.55000	-563
10.55833	-559
10.56667	-557
10.57500	-556
10.58333	-558
10.59167	-562
10.60000	-566
10.60833	-570
10.61667	-571
10.62500	-570
10.63333	-567
10.64167	-563
10.65000	-559
10.65833	-556
10.66667	-556
10.67500	-557
10.68333	-559
10.69167	-562
10.70000	-565
10.70833	-567
10.71667	-569
10.72500	-570
10.73333	-571
10.74167	-572
10.75000	-571
10.75833	-570
10.76667	-569
10.77500	-568
10.78333	-566
10.79167	-566
10.80000	-567
10.80833	-567
10.81667	-567
10.82500	-565
10.83333	-564
10.84167	-564
10.85000	-564
10.85833	-566
10.86667	-568
10.87500	-569
10.88333	-571
10.89167	-572
10.90000	-572
10.90833	-571
10.91667	-569
10.92500	-567
10.93333	-565
10.94167	-563
10.95000	-563
10.95833	-564
10.96667	-565
10.97500	-566
10.98333	-567
10.99167	-568
11.00000	-568
11.00833	-566
11.01667	-564
11.02500	-562
11.03333	-560
11.04167	-558
11.05000	-557
11.05833	-558
11.06667	-560
11.07500	-563
11.08333	-565
11.09167	-568
11.10000	-570
11.10833	-570
11.11667	-570
11.12500	-569
11.13333	-569
11.14167	-569
11.15000	-569
11.15833	-570
11.16667	-570
11.17500	-570
11.18333	-569
11.19167	-567
11.20000	-566
11.20833	-564
11.21667	-562
11.22500	-560
11.23333	-559
11.24167	-557
11.25000	-558
11.25833	-560
11.26667	-563
11.27500	-566
11.28333	-568
11.29167	-570
11.30000	-572
11.30833	-573
11.31667	-574
11.32500	-573
11.33333	-572
11.34167	-571
11.35000	-570
11.35833	-570
11.36667	-570
11.37500	-571
11.38333	-570
11.39167	-569
11.40000	-568
11.40833	-566
11.41667	-565
11.42500	-564
11.43333	-564
11.44167	-565
11.45000	-567
11.45833	-569
11.46667	-570
11.47500	-570
11.48333	-569
11.49167	-567
11.50000	-565
11.50833	-566
11.51667	-568
11.52500	-570
11.53333	-572
11.54167	-574
11.55000	-575
11.55833	-574
11.56667	-574
11.57500	-574
11.58333	-573
11.59167	-573
11.60000	-573
11.60833	-573
11.61667	-573
11.62500	-571
11.63333	-569
11.64167	-567
11.65000	-566
11.65833	-566
11.66667	-567
11.67500	-569
11.68333	-571
11.69167	-571
11.70000	-570
11.70833	-568
11.71667	-566
11.72500	-566
11.73333	-569
11.74167	-573
11.75000	-577
11.75833	-579
11.76667	-579
11.77500	-577
11.78333	-574
11.79167	-571
11.80000	-568
11.80833	-566
11.81667	-566
11.82500	-568
11.83333	-572
11.84167	-576
11.85000	-580
11.85833	-582
11.86667	-582
11.87500	-580
11.88333	-578
11.89167	-576
11.90000	-574
11.90833	-574
11.91667	-574
11.92500	-573
11.93333	-573
11.94167	-572
11.95000	-571
11.95833	-569
11.96667	-569
11.97500	-571
11.98333	-573
11.99167	-576
12.00000	-577
12.00833	-577
12.01667	-576
12.02500	-574
12.03333	-573
12.04167	-573
12.05000	-572
12.05833	-572
12.06667	-572
12.07500	-573
12.08333	-575
12.09167	-578
12.10000	-580
12.10833	-581
12.11667	-580
12.12500	-579
12.13333	-578
12.14167	-578
12.15000	-578
12.15833	-578
12.16667	-578
12.17500	-578
12.18333	-577
12.19167	-576
12.20000	-577
12.20833	-578
12.21667	-580
12.22500	-582
12.23333	-584
12.24167	-585
12.25000	-585
12.25833	-584
12.26667	-582
12.27500	-580
12.28333	-579
12.29167	-579
12.30000	-581
12.30833	-582
12.31667	-583
12.32500	-584
12.33333	-585
12.34167	-587
12.35000	-587
12.35833	-587
12.36667	-586
12.37500	-585
12.38333	-585
12.39167	-586
12.40000	-588
12.40833	-591
12.41667	-593
12.42500	-593
12.43333	-592
12.44167	-590
12.45000	-588
12.45833	-587
12.46667	-586
12.47500	-587
12.48333	-589
12.49167	-589
12.50000	-588
12.50833	-586
12.51667	-585
12.52500	-583
12.53333	-583
12.54167	-583
12.55000	-583
12.55833	-583
12.56667	-583
12.57500	-581
12.58333	-580
12.59167	-579
12.60000	-578
12.60833	-577
12.61667	-576
12.62500	-575
12.63333	-573
12.64167	-573
12.65000	-572
12.65833	-572
12.66667	-573
12.67500	-574
12.68333	-577
12.69167	-581
12.70000	-585
12.70833	-589
12.71667	-592
12.72500	-593
12.73333	-592
12.74167	-589
12.75000	-584
12.75833	-581
12.76667	-579
12.77500	-578
12.78333	-579
12.79167	-580
12.80000	-579
12.80833	-578
12.81667	-576
12.82500	-576
12.83333	-579
12.84167	-582
12.85000	-586
12.85833	-590
12.86667	-592
12.87500	-594
12.88333	-595
12.89167	-596
12.90000	-597
12.90833	-598
12.91667	-599
12.92500	-598
12.93333	-595
12.94167	-592
12.95000	-588
12.95833	-586
12.96667	-585
12.97500	-587
12.98333	-588
12.99167	-588
13.00000	-587
13.00833	-586
13.01667	-584
13.02500	-584
13.03333	-586
13.04167	-589
13.05000	-590
13.05833	-590
13.06667	-589
13.07500	-587
13.08333	-586
13.09167	-586
13.10000	-587
13.10833	-588
13.11667	-588
13.12500	-586
13.13333	-583
13.14167	-580
13.15000	-578
13.15833	-578
13.16667	-580
13.17500	-582
13.18333	-585
13.19167	-586
13.20000	-585
13.20833	-584
13.21667	-581
13.22500	-579
13.23333	-578
13.24167	-577
13.25000	-578
13.25833	-580
13.26667	-584
13.27500	-587
13.28333	-589
13.29167	-588
13.30000	-585
13.30833	-582
13.31667	-580
13.32500	-580
13.33333	-582
13.34167	-586
13.35000	-588
13.35833	-589
13.36667	-588
13.37500	-585
13.38333	-583
13.39167	-583
13.40000	-584
13.40833	-586
13.41667	-588
13.42500	-590
13.43333	-589
13.44167	-588
13.45000	-585
13.45833	-582
13.46667	-580
13.47500	-579
13.48333	-578
13.49167	-578
13.50000	-579
13.50833	-580
13.51667	-579
13.52500	-579
13.53333	-579
13.54167	-580
13.55000	-582
13.55833	-584
13.56667	-585
13.57500	-585
13.58333	-583
13.59167	-582
13.60000	-581
13.60833	-581
13.61667	-581
13.62500	-580
13.63333	-578
13.64167	-576
13.65000	-574
13.65833	-573
13.66667	-573
13.67500	-574
13.68333	-575
13.69167	-577
13.70000	-578
13.70833	-579
13.71667	-578
13.72500	-576
13.73333	-574
13.74167	-572
13.75000	-571
13.75833	-569
13.76667	-566
13.77500	-564
13.78333	-562
13.79167	-560
13.80000	-558
13.80833	-555
13.81667	-552
13.82500	-549
13.83333	-545
13.84167	-542
13.85000	-540
13.85833	-540
13.86667	-543
13.87500	-547
13.88333	-549
13.89167	-547
13.90000	-544
13.90833	-540
13.91667	-536
13.92500	-534
13.93333	-534
13.94167	-534
13.95000	-530
13.95833	-525
13.96667	-521
13.97500	-519
13.98333	-519
13.99167	-522
14.00000	-525
14.00833	-527
14.01667	-527
14.02500	-526
14.03333	-524
14.04167	-521
14.05000	-518
14.05833	-516
14.06667	-514
14.07500	-513
14.08333	-513
14.09167	-513
14.10000	-514
14.10833	-514
14.11667	-514
14.12500	-512
14.13333	-510
14.14167	-508
14.15000	-505
14.15833	-502
14.16667	-500
14.17500	-499
14.18333	-499
14.19167	-499
14.20000	-498
14.20833	-497
14.21667	-496
14.22500	-494
14.23333	-493
14.24167	-492
14.25000	-492
14.25833	-493
14.26667	-495
14.27500	-495
14.28333	-495
14.29167	-494
14.30000	-492
14.30833	-490
14.31667	-489
14.32500	-488
14.33333	-487
14.34167	-486
14.35000	-485
14.35833	-485
14.36667	-484
14.37500	-484
14.38333	-485
14.39167	-486
14.40000	-487
14.40833	-488
14.41667	-488
14.42500	-487
14.43333	-485
14.44167	-482
14.45000	-480
14.45833	-479
14.46667	-479
14.47500	-479
14.48333	-479
14.49167	-479
14.50000	-480
14.50833	-481
14.51667	-485
14.52500	-489
14.53333	-491
14.54167	-491
14.55000	-492
14.55833	-493
14.56667	-494
14.57500	-496
14.58333	-497
14.59167	-496
14.60000	-494
14.60833	-491
14.61667	-488
14.62500	-486
14.63333	-487
14.64167	-488
14.65000	-488
14.65833	-487
14.66667	-485
14.67500	-485
14.68333	-487
14.69167	-490
14.70000	-495
14.70833	-499
14.71667	-501
14.72500	-502
14.73333	-505
14.74167	-508
14.75000	-510
14.75833	-511
14.76667	-510
14.77500	-508
14.78333	-506
14.79167	-505
14.80000	-505
14.80833	-505
14.81667	-504
14.82500	-504
14.83333	-505
14.84167	-507
14.85000	-509
14.85833	-510
14.86667	-510
14.87500	-509
14.88333	-507
14.89167	-506
14.90000	-506
14.90833	-505
14.91667	-505
14.92500	-504
14.93333	-504
14.94167	-506
14.95000	-509
14.95833	-513
14.96667	-515
14.97500	-516
14.98333	-516
14.99167	-517
15.00000	-520
15.00833	-522
15.01667	-523
15.02500	-524
15.03333	-524
15.04167	-523
15.05000	-522
15.05833	-522
15.06667	-522
15.07500	-520
15.08333	-518
15.09167	-515
15.10000	-513
15.10833	-513
15.11667	-514
15.12500	-516
15.13333	-520
15.14167	-525
15.15000	-530
15.15833	-533
15.16667	-536
15.17500	-536
15.18333	-534
15.19167	-532
15.20000	-529
15.20833	-527
15.21667	-527
15.22500	-528
15.23333	-528
15.24167	-529
15.25000	-530
15.25833	-531
15.26667	-532
15.27500	-534
15.28333	-537
15.29167	-539
15.30000	-540
15.30833	-541
15.31667	-539
15.32500	-538
15.33333	-537
15.34167	-536
15.35000	-537
15.35833	-539
15.36667	-541
15.37500	-544
15.38333	-546
15.39167	-546
15.40000	-542
15.40833	-537
15.41667	-533
15.42500	-530
15.43333	-529
15.44167	-529
15.45000	-529
15.45833	-528
15.46667	-527
15.47500	-526
15.48333	-527
15.49167	-529
15.50000	-532
15.50833	-536
15.51667	-539
15.52500	-542
15.53333	-542
15.54167	-542
15.55000	-542
15.55833	-542
15.56667	-542
15.57500	-542
15.58333	-542
15.59167	-541
15.60000	-541
15.60833	-540
15.61667	-537
15.62500	-534
15.63333	-531
15.64167	-530
15.65000	-532
15.65833	-537
15.66667	-541
15.67500	-542
15.68333	-542
15.69167	-541
15.70000	-541
15.70833	-542
15.71667	-545
15.72500	-547
15.73333	-547
15.74167	-546
15.75000	-543
15.75833	-540
15.76667	-537
15.77500	-537
15.78333	-538
15.79167	-540
15.80000	-542
15.80833	-544
15.81667	-544
15.82500	-543
15.83333	-541
15.84167	-540
15.85000	-539
15.85833	-541
15.86667	-542
15.87500	-544
15.88333	-545
15.89167	-544
15.90000	-542
15.90833	-540
15.91667	-539
15.92500	-538
15.93333	-538
15.94167	-540
15.95000	-543
15.95833	-546
15.96667	-549
15.97500	-550
15.98333	-550
15.99167	-549
16.00000	-549
16.00833	-548
16.01667	-547
16.02500	-546
16.03333	-546
16.04167	-546
16.05000	-547
16.05833	-547
16.06667	-546
16.07500	-544
16.08333	-542
16.09167	-542
16.10000	-543
16.10833	-545
16.11667	-548
16.12500	-550
16.13333	-550
16.14167	-549
16.15000	-548
16.15833	-546
16.16667	-545
16.17500	-544
16.18333	-543
16.19167	-543
16.20000	-543
16.20833	-544
16.21667	-544
16.22500	-544
16.23333	-543
16.24167	-541
16.25000	-540
16.25833	-539
16.26667	-538
16.27500	-537
16.28333	-537
16.29167	-537
16.30000	-537
16.30833	-538
16.31667	-539
16.32500	-540
16.33333	-541
16.34167	-543
16.35000	-546
16.35833	-550
16.36667	-553
16.37500	-556
16.38333	-558
16.39167	-558
16.40000	-557
16.40833	-554
16.41667	-552
16.42500	-549
16.43333	-546
16.44167	-544
16.45000	-543
16.45833	-544
16.46667	-546
16.47500	-549
16.48333	-551
16.49167	-551
16.50000	-550
16.50833	-549
16.51667	-548
16.52500	-547
16.53333	-547
16.54167	-548
16.55000	-550
16.55833	-551
16.56667	-552
16.57500	-553
16.58333	-552
16.59167	-551
16.60000	-549
16.60833	-547
16.61667	-546
16.62500	-545
16.63333	-545
16.64167	-546
16.65000	-548
16.65833	-551
16.66667	-554
16.67500	-557
16.68333	-560
16.69167	-562
16.70000	-564
16.70833	-566
16.71667	-566
16.72500	-566
16.73333	-563
16.74167	-560
16.75000	-557
16.75833	-554
16.76667	-550
16.77500	-548
16.78333	-547
16.79167	-547
16.80000	-549
16.80833	-552
16.81667	-556
16.82500	-560
16.83333	-562
16.84167	-564
16.85000	-564
16.85833	-563
16.86667	-563
16.87500	-565
16.88333	-568
16.89167	-571
16.90000	-574
16.90833	-574
16.91667	-573
16.92500	-571
16.93333	-568
16.94167	-566
16.95000	-566
16.95833	-566
16.96667	-567
16.97500	-567
16.98333	-566
16.99167	-565
17.00000	-564
17.00833	-565
17.01667	-566
17.02500	-567
17.03333	-568
17.04167	-568
17.05000	-568
17.05833	-568
17.06667	-568
17.07500	-569
17.08333	-569
17.09167	-569
17.10000	-568
17.10833	-569
17.11667	-570
17.12500	-571
17.13333	-573
17.14167	-574
17.15000	-574
17.15833	-572
17.16667	-569
17.17500	-566
17.18333	-564
17.19167	-562
17.20000	-562
17.20833	-565
17.21667	-568
17.22500	-572
17.23333	-577
17.24167	-581
17.25000	-583
17.25833	-583
17.26667	-582
17.27500	-580
17.28333	-578
17.29167	-578
17.30000	-578
17.30833	-578
17.31667	-577
17.32500	-574
17.33333	-571
17.34167	-569
17.35000	-569
17.35833	-570
17.36667	-572
17.37500	-573
17.38333	-574
17.39167	-573
17.40000	-571
17.40833	-569
17.41667	-568
17.42500	-568
17.43333	-569
17.44167	-572
17.45000	-575
17.45833	-578
17.46667	-579
17.47500	-579
17.48333	-578
17.49167	-577
17.50000	-575
17.50833	-573
17.51667	-570
17.52500	-569
17.53333	-570
17.54167	-572
17.55000	-575
17.55833	-578
17.56667	-579
17.57500	-579
17.58333	-579
17.59167	-580
17.60000	-581
17.60833	-582
17.61667	-582
17.62500	-580
17.63333	-579
17.64167	-577
17.65000	-577
17.65833	-577
17.66667	-578
17.67500	-577
17.68333	-575
17.69167	-573
17.70000	-570
17.70833	-568
17.71667	-567
17.72500	-568
17.73333	-570
17.74167	-572
17.75000	-574
17.75833	-575
17.76667	-574
17.77500	-571
17.78333	-567
17.79167	-563
17.80000	-560
17.80833	-560
17.81667	-561
17.82500	-563
17.83333	-565
17.84167	-566
17.85000	-565
17.85833	-564
17.86667	-564
17.87500	-563
17.88333	-563
17.89167	-561
17.90000	-558
17.90833	-556
17.91667	-554
17.92500	-554
17.93333	-556
17.94167	-558
17.95000	-560
17.95833	-562
17.96667	-561
17.97500	-559
17.98333	-557
17.99167	-556
18.00000	-556
18.00833	-557
18.01667	-558
18.02500	-558
18.03333	-557
18.04167	-555
18.05000	-551
18.05833	-548
18.06667	-544
18.07500	-540
18.08333	-538
18.09167	-536
18.10000	-534
18.10833	-532
18.11667	-530
18.12500	-528
18.13333	-525
18.14167	-523
18.15000	-522
18.15833	-521
18.16667	-521
18.17500	-522
18.18333	-523
18.19167	-523
18.20000	-522
18.20833	-521
18.21667	-519
18.22500	-518
18.23333	-515
18.24167	-512
18.25000	-508
18.25833	-503
18.26667	-500
18.27500	-498
18.28333	-498
18.29167	-498
18.30000	-498
18.30833	-497
18.31667	-495
18.32500	-492
18.33333	-487
18.34167	-481
18.35000	-476
18.35833	-471
18.36667	-467
18.37500	-466
18.38333	-465
18.39167	-465
18.40000	-465
18.40833	-465
18.41667	-466
18.42500	-466
18.43333	-465
18.44167	-462
18.45000	-456
18.45833	-448
18.46667	-440
18.47500	-433
18.48333	-429
18.49167	-430
18.50000	-434
18.50833	-437
18.51667	-439
18.52500	-438
18.53333	-434
18.54167	-428
18.55000	-424
18.55833	-420
18.56667	-417
18.57500	-415
18.58333	-412
18.59167	-408
18.60000	-404
18.60833	-401
18.61667	-397
18.62500	-394
18.63333	-390
18.64167	-386
18.65000	-383
18.65833	-380
18.66667	-376
18.67500	-373
18.68333	-369
18.69167	-365
18.70000	-361
18.70833	-357
18.71667	-353
18.72500	-349
18.73333	-345
18.74167	-341
18.75000	-338
18.75833	-337
18.76667	-338
18.77500	-340
18.78333	-340
18.79167	-339
18.80000	-336
18.80833	-332
18.81667	-327
18.82500	-324
18.83333	-322
18.84167	-322
18.85000	-321
18.85833	-319
18.86667	-317
18.87500	-314
18.88333	-311
18.89167	-306
18.90000	-300
18.90833	-293
18.91667	-287
18.92500	-281
18.93333	-278
18.94167	-275
18.95000	-272
18.95833	-269
18.96667	-265
18.97500	-260
18.98333	-256
18.99167	-254
19.00000	-254
19.00833	-253
19.01667	-252
19.02500	-248
19.03333	-243
19.04167	-237
19.05000	-233
19.05833	-231
19.06667	-229
19.07500	-228
19.08333	-226
19.09167	-224
19.10000	-221
19.10833	-220
19.11667	-218
19.12500	-216
19.13333	-213
19.14167	-209
19.15000	-204
19.15833	-198
19.16667	-193
19.17500	-188
19.18333	-185
19.19167	-184
19.20000	-185
19.20833	-186
19.21667	-186
19.22500	-184
19.23333	-180
19.24167	-176
19.25000	-171
19.25833	-166
19.26667	-162
19.27500	-158
19.28333	-154
19.29167	-152
19.30000	-150
19.30833	-149
19.31667	-146
19.32500	-143
19.33333	-138
19.34167	-132
19.35000	-127
19.35833	-121
19.36667	-117
19.37500	-113
19.38333	-109
19.39167	-106
19.40000	-102
19.40833	-97
19.41667	-92
19.42500	-86
19.43333	-79
19.44167	-73
19.45000	-67
19.45833	-61
19.46667	-55
19.47500	-49
19.48333	-43
19.49167	-37
19.50000	-31
19.50833	-26
19.51667	-22
19.52500	-17
19.53333	-11
19.54167	-5
19.55000	2
19.55833	9
19.56667	16
19.57500	22
19.58333	27
19.59167	32
19.60000	37
19.60833	44
19.61667	52
19.62500	62
19.63333	72
19.64167	83
19.65000	93
19.65833	103
19.66667	111
19.67500	119
19.68333	128
19.69167	137
19.70000	147
19.70833	156
19.71667	165
19.72500	173
19.73333	181
19.74167	189
19.75000	199
19.75833	210
19.76667	223
19.77500	236
19.78333	250
19.79167	265
19.80000	280
19.80833	295
19.81667	311
19.82500	326
19.83333	340
19.84167	353
19.85000	366
19.85833	378
19.86667	391
19.87500	406
19.88333	422
19.89167	440
19.90000	459
19.90833	478
19.91667	499
19.92500	519
19.93333	540
19.94167	561
19.95000	581
19.95833	603
19.96667	624
19.97500	647
19.98333	671
19.99167	695
20.00000	721
20.00833	747
20.01667	775
20.02500	802
20.03333	831
20.04167	861
20.05000	892
20.05833	926
20.06667	959
20.07500	994
20.08333	1028
20.09167	1063
20.10000	1097
20.10833	1134
20.11667	1174
20.12500	1215
20.13333	1257
20.14167	1300
20.15000	1345
20.15833	1391
20.16667	1438
20.17500	1485
20.18333	1532
20.19167	1579
20.20000	1626
20.20833	1675
20.21667	1726
20.22500	1777
20.23333	1830
20.24167	1884
20.25000	1941
20.25833	2001
20.26667	2062
20.27500	2126
20.28333	2190
20.29167	2256
20.30000	2324
20.30833	2394
20.31667	2466
20.32500	2538
20.33333	2612
20.34167	2686
20.35000	2762
20.35833	2840
20.36667	2921
20.37500	3006
20.38333	3091
20.39167	3179
20.40000	3267
20.40833	3357
20.41667	3450
20.42500	3544
20.43333	3643
20.44167	3741
20.45000	3842
20.45833	3944
20.46667	4048
20.47500	4155
20.48333	4262
20.49167	4374
20.50000	4488
20.50833	4606
20.51667	4728
20.52500	4850
20.53333	4978
20.54167	5105
20.55000	5238
20.55833	5375
20.56667	5513
20.57500	5657
20.58333	5800
20.59167	5949
20.60000	6098
20.60833	6251
20.61667	6409
20.62500	6567
20.63333	6731
20.64167	6895
20.65000	7064
20.65833	7237
20.66667	7413
20.67500	7597
20.68333	7781
20.69167	7973
20.70000	8167
20.70833	8364
20.71667	8567
20.72500	8768
20.73333	8978
20.74167	9187
20.75000	9405
20.75833	9627
20.76667	9853
20.77500	10087
20.78333	10319
20.79167	10560
20.80000	10803
20.80833	11052
20.81667	11311
20.82500	11570
20.83333	11841
20.84167	12111
20.85000	12390
20.85833	12672
20.86667	12956
20.87500	13250
20.88333	13544
20.89167	13849
20.90000	14156
20.90833	14469
20.91667	14790
20.92500	15108
20.93333	15438
20.94167	15765
20.95000	16102
20.95833	16444
20.96667	16789
20.97500	17146
20.98333	17500
20.99167	17869
21.00000	18239
21.00833	18615
21.01667	19000
21.02500	19382
21.03333	19777
21.04167	20169
21.05000	20571
21.05833	20977
21.06667	21387
21.07500	21811
21.08333	22232
21.09167	22670
21.10000	23108
21.10833	23553
21.11667	24007
21.12500	24456
21.13333	24920
21.14167	25379
21.15000	25851
21.15833	26328
21.16667	26808
21.17500	27302
21.18333	27792
21.19167	28299
21.20000	28806
21.20833	29320
21.21667	29845
21.22500	30366
21.23333	30903
21.24167	31435
21.25000	31982
21.25833	32533
21.26667	33085
21.27500	33651
21.28333	34209
21.29167	34780
21.30000	35347
21.30833	35919
21.31667	36502
21.32500	37079
21.33333	37675
21.34167	38262
21.35000	38861
21.35833	39462
21.36667	40062
21.37500	40678
21.38333	41284
21.39167	41907
21.40000	42523
21.40833	43139
21.41667	43762
21.42500	44375
21.43333	45004
21.44167	45620
21.45000	46243
21.45833	46862
21.46667	47471
21.47500	48088
21.48333	48686
21.49167	49294
21.50000	49888
21.50833	50478
21.51667	51067
21.52500	51640
21.53333	52221
21.54167	52783
21.55000	53343
21.55833	53894
21.56667	54430
21.57500	54965
21.58333	55476
21.59167	55983
21.60000	56471
21.60833	56944
21.61667	57409
21.62500	57852
21.63333	58291
21.64167	58707
21.65000	59112
21.65833	59501
21.66667	59865
21.67500	60215
21.68333	60537
21.69167	60844
21.70000	61128
21.70833	61392
21.71667	61640
21.72500	61863
21.73333	62069
21.74167	62249
21.75000	62407
21.75833	62542
21.76667	62649
21.77500	62734
21.78333	62793
21.79167	62828
21.80000	62839
21.80833	62824
21.81667	62785
21.82500	62722
21.83333	62633
21.84167	62523
21.85000	62388
21.85833	62232
21.86667	62054
21.87500	61851
21.88333	61631
21.89167	61384
21.90000	61119
21.90833	60833
21.91667	60522
21.92500	60196
21.93333	59841
21.94167	59473
21.95000	59080
21.95833	58671
21.96667	58250
21.97500	57806
21.98333	57358
21.99167	56887
22.00000	56408
22.00833	55913
22.01667	55400
22.02500	54884
22.03333	54344
22.04167	53806
22.05000	53252
22.05833	52694
22.06667	52135
22.07500	51560
22.08333	50992
22.09167	50406
22.10000	49824
22.10833	49235
22.11667	48637
22.12500	48047
22.13333	47444
22.14167	46856
22.15000	46262
22.15833	45670
22.16667	45087
22.17500	44494
22.18333	43916
22.19167	43328
22.20000	42751
22.20833	42179
22.21667	41608
22.22500	41055
22.23333	40496
22.24167	39958
22.25000	39420
22.25833	38891
22.26667	38376
22.27500	37859
22.28333	37361
22.29167	36862
22.30000	36377
22.30833	35901
22.31667	35429
22.32500	34975
22.33333	34520
22.34167	34086
22.35000	33657
22.35833	33239
22.36667	32837
22.37500	32439
22.38333	32060
22.39167	31684
22.40000	31322
22.40833	30969
22.41667	30621
22.42500	30290
22.43333	29962
22.44167	29650
22.45000	29346
22.45833	29051
22.46667	28768
22.47500	28488
22.48333	28223
22.49167	27960
22.50000	27710
22.50833	27470
22.51667	27236
22.52500	27016
22.53333	26799
22.54167	26595
22.55000	26396
22.55833	26204
22.56667	26021
22.57500	25841
22.58333	25672
22.59167	25507
22.60000	25350
22.60833	25199
22.61667	25051
22.62500	24910
22.63333	24771
22.64167	24641
22.65000	24515
22.65833	24395
22.66667	24283
22.67500	24174
22.68333	24073
22.69167	23975
22.70000	23881
22.70833	23791
22.71667	23703
22.72500	23621
22.73333	23544
22.74167	23473
22.75000	23406
22.75833	23342
22.76667	23279
22.77500	23217
22.78333	23157
22.79167	23100
22.80000	23047
22.80833	22998
22.81667	22952
22.82500	22908
22.83333	22866
22.84167	22826
22.85000	22788
22.85833	22752
22.86667	22718
22.87500	22686
22.88333	22657
22.89167	22631
22.90000	22607
22.90833	22586
22.91667	22566
22.92500	22547
22.93333	22528
22.94167	22511
22.95000	22495
22.95833	22480
22.96667	22466
22.97500	22453
22.98333	22440
22.99167	22429
23.00000	22419
23.00833	22412
23.01667	22406
23.02500	22402
23.03333	22398
23.04167	22395
23.05000	22392
23.05833	22389
23.06667	22387
23.07500	22386
23.08333	22384
23.09167	22383
23.10000	22383
23.10833	22385
23.11667	22388
23.12500	22390
23.13333	22393
23.14167	22394
23.15000	22393
23.15833	22390
23.16667	22388
23.17500	22386
23.18333	22386
23.19167	22387
23.20000	22390
23.20833	22394
23.21667	22398
23.22500	22401
23.23333	22405
23.24167	22410
23.25000	22414
23.25833	22420
23.26667	22425
23.27500	22430
23.28333	22434
23.29167	22438
23.30000	22442
23.30833	22447
23.31667	22453
23.32500	22461
23.33333	22471
23.34167	22481
23.35000	22490
23.35833	22501
23.36667	22510
23.37500	22518
23.38333	22523
23.39167	22528
23.40000	22533
23.40833	22538
23.41667	22545
23.42500	22554
23.43333	22564
23.44167	22575
23.45000	22584
23.45833	22592
23.46667	22597
23.47500	22600
23.48333	22602
23.49167	22605
23.50000	22609
23.50833	22615
23.51667	22621
23.52500	22628
23.53333	22635
23.54167	22643
23.55000	22651
23.55833	22659
23.56667	22667
23.57500	22673
23.58333	22678
23.59167	22683
23.60000	22687
23.60833	22691
23.61667	22695
23.62500	22698
23.63333	22701
23.64167	22704
23.65000	22706
23.65833	22708
23.66667	22708
23.67500	22707
23.68333	22704
23.69167	22700
23.70000	22695
23.70833	22689
23.71667	22683
23.72500	22676
23.73333	22670
23.74167	22662
23.75000	22653
23.75833	22643
23.76667	22631
23.77500	22617
23.78333	22601
23.79167	22584
23.80000	22567
23.80833	22549
23.81667	22529
23.82500	22509
23.83333	22488
23.84167	22464
23.85000	22439
23.85833	22414
23.86667	22386
23.87500	22354
23.88333	22320
23.89167	22282
23.90000	22243
23.90833	22203
23.91667	22162
23.92500	22121
23.93333	22078
23.94167	22036
23.95000	21992
23.95833	21946
23.96667	21898
23.97500	21846
23.98333	21793
23.99167	21737
24.00000	21681
24.00833	21626
24.01667	21570
24.02500	21514
24.03333	21455
24.04167	21395
24.05000	21331
24.05833	21265
24.06667	21198
24.07500	21129
24.08333	21061
24.09167	20992
24.10000	20922
24.10833	20851
24.11667	20777
24.12500	20704
24.13333	20628
24.14167	20552
24.15000	20476
24.15833	20398
24.16667	20320
24.17500	20238
24.18333	20158
24.19167	20076
24.20000	19995
24.20833	19916
24.21667	19836
24.22500	19757
24.23333	19676
24.24167	19595
24.25000	19512
24.25833	19429
24.26667	19347
24.27500	19263
24.28333	19180
24.29167	19095
24.30000	19010
24.30833	18926
24.31667	18843
24.32500	18761
24.33333	18678
24.34167	18595
24.35000	18511
24.35833	18426
24.36667	18343
24.37500	18260
24.38333	18180
24.39167	18100
24.40000	18021
24.40833	17942
24.41667	17863
24.42500	17786
24.43333	17708
24.44167	17631
24.45000	17553
24.45833	17474
24.46667	17396
24.47500	17316
24.48333	17237
24.49167	17157
24.50000	17077
24.50833	16998
24.51667	16918
24.52500	16841
24.53333	16763
24.54167	16687
24.55000	16610
24.55833	16532
24.56667	16454
24.57500	16375
24.58333	16297
24.59167	16218
24.60000	16142
24.60833	16067
24.61667	15992
24.62500	15918
24.63333	15840
24.64167	15762
24.65000	15681
24.65833	15598
24.66667	15515
24.67500	15429
24.68333	15346
24.69167	15263
24.70000	15182
24.70833	15101
24.71667	15020
24.72500	14939
24.73333	14855
24.74167	14770
24.75000	14684
24.75833	14596
24.76667	14507
24.77500	14416
24.78333	14328
24.79167	14240
24.80000	14153
24.80833	14065
24.81667	13975
24.82500	13884
24.83333	13790
24.84167	13697
24.85000	13606
24.85833	13515
24.86667	13425
24.87500	13334
24.88333	13244
24.89167	13152
24.90000	13059
24.90833	12966
24.91667	12871
24.92500	12780
24.93333	12687
24.94167	12597
24.95000	12504
24.95833	12411
24.96667	12319
24.97500	12225
24.98333	12134
24.99167	12043
25.00000	11953
25.00833	11862
25.01667	11770
25.02500	11681
25.03333	11589
25.04167	11500
25.05000	11411
25.05833	11322
25.06667	11234
25.07500	11147
25.08333	11062
25.09167	10977
25.10000	10895
25.10833	10815
25.11667	10737
25.12500	10663
25.13333	10589
25.14167	10516
25.15000	10442
25.15833	10367
25.16667	10292
25.17500	10215
25.18333	10140
25.19167	10066
25.20000	9995
25.20833	9927
25.21667	9859
25.22500	9795
25.23333	9731
25.24167	9669
25.25000	9607
25.25833	9545
25.26667	9485
25.27500	9426
25.28333	9371
25.29167	9318
25.30000	9266
25.30833	9215
25.31667	9164
25.32500	9114
25.33333	9065
25.34167	9019
25.35000	8975
25.35833	8931
25.36667	8889
25.37500	8848
25.38333	8808
25.39167	8768
25.40000	8729
25.40833	8691
25.41667	8655
25.42500	8621
25.43333	8588
25.44167	8556
25.45000	8524
25.45833	8494
25.46667	8466
25.47500	8440
25.48333	8414
25.49167	8389
25.50000	8364
25.50833	8339
25.51667	8315
25.52500	8293
25.53333	8273
25.54167	8255
25.55000	8239
25.55833	8222
25.56667	8205
25.57500	8187
25.58333	8168
25.59167	8149
25.60000	8131
25.60833	8112
25.61667	8093
25.62500	8077
25.63333	8063
25.64167	8051
25.65000	8040
25.65833	8029
25.66667	8017
25.67500	8005
25.68333	7992
25.69167	7981
25.70000	7970
25.70833	7960
25.71667	7950
25.72500	7939
25.73333	7928
25.74167	7916
25.75000	7904
25.75833	7890
25.76667	7876
25.77500	7863
25.78333	7850
25.79167	7839
25.80000	7829
25.80833	7819
25.81667	7811
25.82500	7802
25.83333	7794
25.84167	7785
25.85000	7774
25.85833	7762
25.86667	7750
25.87500	7737
25.88333	7724
25.89167	7710
25.90000	7695
25.90833	7680
25.91667	7666
25.92500	7653
25.93333	7641
25.94167	7629
25.95000	7616
25.95833	7601
25.96667	7584
25.97500	7566
25.98333	7549
25.99167	7533
26.00000	7516
26.00833	7500
26.01667	7483
26.02500	7466
26.03333	7449
26.04167	7432
26.05000	7416
26.05833	7401
26.06667	7386
26.07500	7369
26.08333	7351
26.09167	7332
26.10000	7312
26.10833	7293
26.11667	7275
26.12500	7258
26.13333	7240
26.14167	7222
26.15000	7203
26.15833	7184
26.16667	7165
26.17500	7147
26.18333	7129
26.19167	7112
26.20000	7095
26.20833	7079
26.21667	7063
26.22500	7048
26.23333	7033
26.24167	7017
26.25000	7000
26.25833	6983
26.26667	6964
26.27500	6944
26.28333	6925
26.29167	6907
26.30000	6891
26.30833	6876
26.31667	6862
26.32500	6850
26.33333	6838
26.34167	6827
26.35000	6816
26.35833	6805
26.36667	6793
26.37500	6780
26.38333	6767
26.39167	6754
26.40000	6743
26.40833	6733
26.41667	6723
26.42500	6716
26.43333	6709
26.44167	6704
26.45000	6699
26.45833	6693
26.46667	6687
26.47500	6680
26.48333	6674
26.49167	6669
26.50000	6664
26.50833	6661
26.51667	6659
26.52500	6658
26.53333	6655
26.54167	6651
26.55000	6646
26.55833	6642
26.56667	6640
26.57500	6640
26.58333	6642
26.59167	6645
26.60000	6648
26.60833	6649
26.61667	6650
26.62500	6650
26.63333	6650
26.64167	6651
26.65000	6653
26.65833	6658
26.66667	6664
26.67500	6671
26.68333	6677
26.69167	6683
26.70000	6688
26.70833	6693
26.71667	6699
26.72500	6706
26.73333	6714
26.74167	6722
26.75000	6731
26.75833	6740
26.76667	6748
26.77500	6756
26.78333	6763
26.79167	6769
26.80000	6776
26.80833	6784
26.81667	6792
26.82500	6799
26.83333	6806
26.84167	6813
26.85000	6819
26.85833	6825
26.86667	6830
26.87500	6835
26.88333	6841
26.89167	6849
26.90000	6858
26.90833	6867
26.91667	6875
26.92500	6882
26.93333	6888
26.94167	6892
26.95000	6896
26.95833	6901
26.96667	6905
26.97500	6909
26.98333	6912
26.99167	6914
27.00000	6915
27.00833	6915
27.01667	6914
27.02500	6914
27.03333	6915
27.04167	6918
27.05000	6921
27.05833	6924
27.06667	6925
27.07500	6926
27.08333	6924
27.09167	6922
27.10000	6918
27.10833	6914
27.11667	6910
27.12500	6906
27.13333	6902
27.14167	6897
27.15000	6893
27.15833	6889
27.16667	6884
27.17500	6878
27.18333	6872
27.19167	6864
27.20000	6855
27.20833	6847
27.21667	6839
27.22500	6832
27.23333	6827
27.24167	6821
27.25000	6816
27.25833	6808
27.26667	6799
27.27500	6788
27.28333	6776
27.29167	6764
27.30000	6753
27.30833	6742
27.31667	6730
27.32500	6719
27.33333	6709
27.34167	6700
27.35000	6693
27.35833	6687
27.36667	6679
27.37500	6671
27.38333	6661
27.39167	6649
27.40000	6636
27.40833	6623
27.41667	6609
27.42500	6597
27.43333	6584
27.44167	6574
27.45000	6566
27.45833	6560
27.46667	6553
27.47500	6546
27.48333	6538
27.49167	6529
27.50000	6519
27.50833	6508
27.51667	6497
27.52500	6486
27.53333	6476
27.54167	6467
27.55000	6461
27.55833	6456
27.56667	6454
27.57500	6451
27.58333	6449
27.59167	6446
27.60000	6442
27.60833	6439
27.61667	6435
27.62500	6432
27.63333	6429
27.64167	6427
27.65000	6426
27.65833	6424
27.66667	6421
27.67500	6418
27.68333	6415
27.69167	6412
27.70000	6410
27.70833	6408
27.71667	6407
27.72500	6408
27.73333	6411
27.74167	6415
27.75000	6419
27.75833	6423
27.76667	6426
27.77500	6429
27.78333	6432
27.79167	6436
27.80000	6440
27.80833	6444
27.81667	6448
27.82500	6455
27.83333	6464
27.84167	6473
27.85000	6482
27.85833	6492
27.86667	6499
27.87500	6506
27.88333	6514
27.89167	6523
27.90000	6534
27.90833	6545
27.91667	6556
27.92500	6566
27.93333	6576
27.94167	6586
27.95000	6599
27.95833	6612
27.96667	6625
27.97500	6640
27.98333	6653
27.99167	6666
28.00000	6679
28.00833	6691
28.01667	6704
28.02500	6717
28.03333	6731
28.04167	6746
28.05000	6761
28.05833	6777
28.06667	6792
28.07500	6807
28.08333	6821
28.09167	6836
28.10000	6850
28.10833	6865
28.11667	6880
28.12500	6895
28.13333	6910
28.14167	6925
28.15000	6940
28.15833	6954
28.16667	6969
28.17500	6984
28.18333	6999
28.19167	7014
28.20000	7028
28.20833	7041
28.21667	7054
28.22500	7066
28.23333	7077
28.24167	7089
28.25000	7101
28.25833	7113
28.26667	7127
28.27500	7141
28.28333	7154
28.29167	7169
28.30000	7183
28.30833	7197
28.31667	7211
28.32500	7224
28.33333	7235
28.34167	7246
28.35000	7258
28.35833	7271
28.36667	7283
28.37500	7296
28.38333	7307
28.39167	7317
28.40000	7325
28.40833	7332
28.41667	7339
28.42500	7347
28.43333	7356
28.44167	7365
28.45000	7375
28.45833	7385
28.46667	7393
28.47500	7401
28.48333	7409
28.49167	7418
28.50000	7428
28.50833	7439
28.51667	7450
28.52500	7460
28.53333	7469
28.54167	7478
28.55000	7488
28.55833	7497
28.56667	7507
28.57500	7518
28.58333	7528
28.59167	7537
28.60000	7546
28.60833	7554
28.61667	7561
28.62500	7568
28.63333	7576
28.64167	7583
28.65000	7590
28.65833	7597
28.66667	7604
28.67500	7610
28.68333	7618
28.69167	7627
28.70000	7638
28.70833	7650
28.71667	7663
28.72500	7675
28.73333	7686
28.74167	7697
28.75000	7707
28.75833	7717
28.76667	7727
28.77500	7736
28.78333	7745
28.79167	7754
28.80000	7763
28.80833	7773
28.81667	7783
28.82500	7794
28.83333	7805
28.84167	7816
28.85000	7828
28.85833	7840
28.86667	7851
28.87500	7862
28.88333	7872
28.89167	7882
28.90000	7892
28.90833	7902
28.91667	7913
28.92500	7924
28.93333	7937
28.94167	7951
28.95000	7966
28.95833	7982
28.96667	7999
28.97500	8015
28.98333	8032
28.99167	8049
29.00000	8064
29.00833	8079
29.01667	8092
29.02500	8106
29.03333	8121
29.04167	8136
29.05000	8153
29.05833	8171
29.06667	8189
29.07500	8207
29.08333	8227
29.09167	8248
29.10000	8270
29.10833	8293
29.11667	8316
29.12500	8338
29.13333	8361
29.14167	8385
29.15000	8411
29.15833	8439
29.16667	8467
29.17500	8497
29.18333	8525
29.19167	8552
29.20000	8579
29.20833	8607
29.21667	8638
29.22500	8671
29.23333	8706
29.24167	8741
29.25000	8775
29.25833	8809
29.26667	8844
29.27500	8881
29.28333	8918
29.29167	8958
29.30000	9000
29.30833	9045
29.31667	9094
29.32500	9143
29.33333	9195
29.34167	9246
29.35000	9299
29.35833	9353
29.36667	9411
29.37500	9472
29.38333	9536
29.39167	9603
29.40000	9672
29.40833	9743
29.41667	9816
29.42500	9890
29.43333	9968
29.44167	10048
29.45000	10133
29.45833	10222
29.46667	10315
29.47500	10413
29.48333	10513
29.49167	10618
29.50000	10725
29.50833	10836
29.51667	10952
29.52500	11070
29.53333	11196
29.54167	11324
29.55000	11460
29.55833	11602
29.56667	11748
29.57500	11903
29.58333	12061
29.59167	12227
29.60000	12399
29.60833	12577
29.61667	12764
29.62500	12956
29.63333	13161
29.64167	13370
29.65000	13590
29.65833	13819
29.66667	14054
29.67500	14302
29.68333	14555
29.69167	14822
29.70000	15095
29.70833	15376
29.71667	15669
29.72500	15966
29.73333	16280
29.74167	16599
29.75000	16934
29.75833	17282
29.76667	17637
29.77500	18013
29.78333	18391
29.79167	18788
29.80000	19192
29.80833	19608
29.81667	20040
29.82500	20478
29.83333	20940
29.84167	21404
29.85000	21887
29.85833	22382
29.86667	22882
29.87500	23404
29.88333	23924
29.89167	24466
29.90000	25012
29.90833	25566
29.91667	26137
29.92500	26707
29.93333	27303
29.94167	27897
29.95000	28508
29.95833	29127
29.96667	29746
29.97500	30387
29.98333	31021
29.99167	31676
30.00000	32329
30.00833	32986
30.01667	33654
30.02500	34312
30.03333	34991
30.04167	35661
30.05000	36340
30.05833	37020
30.06667	37691
30.07500	38375
30.08333	39042
30.09167	39718
30.10000	40383
30.10833	41043
30.11667	41705
30.12500	42347
30.13333	42998
30.14167	43628
30.15000	44257
30.15833	44876
30.16667	45476
30.17500	46076
30.18333	46649
30.19167	47218
30.20000	47766
30.20833	48300
30.21667	48826
30.22500	49326
30.23333	49821
30.24167	50290
30.25000	50743
30.25833	51177
30.26667	51583
30.27500	51974
30.28333	52334
30.29167	52677
30.30000	52994
30.30833	53289
30.31667	53566
30.32500	53814
30.33333	54043
30.34167	54242
30.35000	54415
30.35833	54562
30.36667	54681
30.37500	54778
30.38333	54848
30.39167	54894
30.40000	54915
30.40833	54908
30.41667	54877
30.42500	54820
30.43333	54738
30.44167	54634
30.45000	54504
30.45833	54351
30.46667	54177
30.47500	53976
30.48333	53756
30.49167	53508
30.50000	53240
30.50833	52948
30.51667	52633
30.52500	52305
30.53333	51951
30.54167	51588
30.55000	51201
30.55833	50798
30.56667	50384
30.57500	49947
30.58333	49505
30.59167	49038
30.60000	48563
30.60833	48073
30.61667	47564
30.62500	47053
30.63333	46518
30.64167	45985
30.65000	45439
30.65833	44886
30.66667	44334
30.67500	43766
30.68333	43204
30.69167	42625
30.70000	42048
30.70833	41469
30.71667	40879
30.72500	40298
30.73333	39701
30.74167	39113
30.75000	38518
30.75833	37923
30.76667	37338
30.77500	36742
30.78333	36161
30.79167	35571
30.80000	34990
30.80833	34413
30.81667	33835
30.82500	33273
30.83333	32703
30.84167	32148
30.85000	31591
30.85833	31039
30.86667	30499
30.87500	29955
30.88333	29429
30.89167	28899
30.90000	28381
30.90833	27871
30.91667	27363
30.92500	26872
30.93333	26377
30.94167	25900
30.95000	25425
30.95833	24958
30.96667	24506
30.97500	24052
30.98333	23617
30.99167	23181
31.00000	22756
31.00833	22340
31.01667	21927
31.02500	21532
31.03333	21136
31.04167	20758
31.05000	20384
31.05833	20019
31.06667	19665
31.07500	19309
31.08333	18970
31.09167	18627
31.10000	18270
31.10833	17924
31.11667	17611
31.12500	17324
31.13333	17040
31.14167	16765
31.15000	16490
31.15833	16199
31.16667	15908
31.17500	15639
31.18333	15400
31.19167	15163
31.20000	14908
31.20833	14657
31.21667	14430
31.22500	14226
31.23333	14016
31.24167	13792
31.25000	13574
31.25833	13363
31.26667	13161
31.27500	12968
31.28333	12793
31.29167	12618
31.30000	12430
31.30833	12245
31.31667	12072
31.32500	11908
31.33333	11750
31.34167	11602
31.35000	11455
31.35833	11311
31.36667	11175
31.37500	11032
31.38333	10883
31.39167	10741
31.40000	10612
31.40833	10490
31.41667	10363
31.42500	10234
31.43333	10114
31.44167	10005
31.45000	9897
31.45833	9790
31.46667	9686
31.47500	9578
31.48333	9469
31.49167	9366
31.50000	9273
31.50833	9186
31.51667	9100
31.52500	9016
31.53333	8931
31.54167	8847
31.55000	8762
31.55833	8677
31.56667	8595
31.57500	8515
31.58333	8439
31.59167	8366
31.60000	8295
31.60833	8226
31.61667	8157
31.62500	8091
31.63333	8023
31.64167	7952
31.65000	7885
31.65833	7826
31.66667	7771
31.67500	7716
31.68333	7662
31.69167	7608
31.70000	7554
31.70833	7501
31.71667	7449
31.72500	7399
31.73333	7350
31.74167	7302
31.75000	7255
31.75833	7208
31.76667	7163
31.77500	7123
31.78333	7088
31.79167	7053
31.80000	7020
31.80833	6987
31.81667	6955
31.82500	6924
31.83333	6893
31.84167	6865
31.85000	6838
31.85833	6814
31.86667	6792
31.87500	6771
31.88333	6753
31.89167	6737
31.90000	6723
31.90833	6711
31.91667	6700
31.92500	6690
31.93333	6681
31.94167	6673
31.95000	6667
31.95833	6662
31.96667	6660
31.97500	6662
31.98333	6666
31.99167	6672
32.00000	6681
32.00833	6692
32.01667	6705
32.02500	6721
32.03333	6740
32.04167	6762
32.05000	6786
32.05833	6813
32.06667	6841
32.07500	6872
32.08333	6905
32.09167	6942
32.10000	6984
32.10833	7029
32.11667	7079
32.12500	7128
32.13333	7179
32.14167	7231
32.15000	7286
32.15833	7344
32.16667	7405
32.17500	7470
32.18333	7537
32.19167	7606
32.20000	7678
32.20833	7754
32.21667	7836
32.22500	7920
32.23333	8011
32.24167	8104
32.25000	8200
32.25833	8301
32.26667	8403
32.27500	8510
32.28333	8619
32.29167	8732
32.30000	8848
32.30833	8967
32.31667	9091
32.32500	9214
32.33333	9345
32.34167	9476
32.35000	9613
32.35833	9755
32.36667	9897
32.37500	10045
32.38333	10193
32.39167	10347
32.40000	10503
32.40833	10663
32.41667	10830
32.42500	10998
32.43333	11173
32.44167	11349
32.45000	11528
32.45833	11710
32.46667	11893
32.47500	12084
32.48333	12276
32.49167	12477
32.50000	12680
32.50833	12885
32.51667	13095
32.52500	13302
32.53333	13515
32.54167	13728
32.55000	13947
32.55833	14170
32.56667	14395
32.57500	14629
32.58333	14861
32.59167	15103
32.60000	15344
32.60833	15586
32.61667	15833
32.62500	16076
32.63333	16327
32.64167	16575
32.65000	16828
32.65833	17085
32.66667	17342
32.67500	17608
32.68333	17871
32.69167	18142
32.70000	18412
32.70833	18682
32.71667	18957
32.72500	19227
32.73333	19505
32.74167	19780
32.75000	20059
32.75833	20341
32.76667	20622
32.77500	20911
32.78333	21194
32.79167	21484
32.80000	21770
32.80833	22056
32.81667	22346
32.82500	22630
32.83333	22920
32.84167	23203
32.85000	23489
32.85833	23774
32.86667	24055
32.87500	24342
32.88333	24621
32.89167	24903
32.90000	25179
32.90833	25451
32.91667	25725
32.92500	25989
32.93333	26257
32.94167	26516
32.95000	26773
32.95833	27028
32.96667	27275
32.97500	27523
32.98333	27761
32.99167	27997
33.00000	28225
33.00833	28448
33.01667	28669
33.02500	28879
33.03333	29087
33.04167	29286
33.05000	29480
33.05833	29668
33.06667	29846
33.07500	30020
33.08333	30182
33.09167	30338
33.10000	30485
33.10833	30621
33.11667	30750
33.12500	30867
33.13333	30976
33.14167	31074
33.15000	31164
33.15833	31245
33.16667	31316
33.17500	31379
33.18333	31431
33.19167	31474
33.20000	31506
33.20833	31528
33.21667	31541
33.22500	31544
33.23333	31535
33.24167	31515
33.25000	31484
33.25833	31442
33.26667	31393
33.27500	31334
33.28333	31269
33.29167	31195
33.30000	31112
33.30833	31019
33.31667	30915
33.32500	30803
33.33333	30677
33.34167	30543
33.35000	30398
33.35833	30243
33.36667	30084
33.37500	29914
33.38333	29743
33.39167	29561
33.40000	29374
33.40833	29177
33.41667	28969
33.42500	28757
33.43333	28533
33.44167	28307
33.45000	28074
33.45833	27834
33.46667	27592
33.47500	27339
33.48333	27087
33.49167	26823
33.50000	26558
33.50833	26291
33.51667	26017
33.52500	25745
33.53333	25465
33.54167	25185
33.55000	24900
33.55833	24611
33.56667	24322
33.57500	24025
33.58333	23733
33.59167	23433
33.60000	23133
33.60833	22831
33.61667	22523
33.62500	22219
33.63333	21907
33.64167	21601
33.65000	21295
33.65833	20991
33.66667	20693
33.67500	20389
33.68333	20090
33.69167	19785
33.70000	19481
33.70833	19179
33.71667	18874
33.72500	18576
33.73333	18272
33.74167	17976
33.75000	17679
33.75833	17383
33.76667	17093
33.77500	16799
33.78333	16512
33.79167	16223
33.80000	15939
33.80833	15660
33.81667	15380
33.82500	15110
33.83333	14837
33.84167	14572
33.85000	14307
33.85833	14045
33.86667	13789
33.87500	13530
33.88333	13279
33.89167	13025
33.90000	12776
33.90833	12529
33.91667	12281
33.92500	12042
33.93333	11803
33.94167	11574
33.95000	11348
33.95833	11124
33.96667	10907
33.97500	10687
33.98333	10474
33.99167	10261
34.00000	10054
34.00833	9852
34.01667	9651
34.02500	9455
34.03333	9255
34.04167	9061
34.05000	8868
34.05833	8679
34.06667	8498
34.07500	8318
34.08333	8145
34.09167	7971
34.10000	7801
34.10833	7635
34.11667	7471
34.12500	7314
34.13333	7158
34.14167	7009
34.15000	6863
34.15833	6720
34.16667	6582
34.17500	6444
34.18333	6309
34.19167	6171
34.20000	6035
34.20833	5902
34.21667	5770
34.22500	5645
34.23333	5522
34.24167	5405
34.25000	5292
34.25833	5182
34.26667	5076
34.27500	4969
34.28333	4865
34.29167	4761
34.30000	4658
34.30833	4558
34.31667	4458
34.32500	4364
34.33333	4272
34.34167	4183
34.35000	4095
34.35833	4009
34.36667	3925
34.37500	3840
34.38333	3759
34.39167	3678
34.40000	3600
34.40833	3525
34.41667	3452
34.42500	3383
34.43333	3315
34.44167	3249
34.45000	3185
34.45833	3121
34.46667	3059
34.47500	2996
34.48333	2936
34.49167	2875
34.50000	2816
34.50833	2758
34.51667	2702
34.52500	2649
34.53333	2598
34.54167	2550
34.55000	2501
34.55833	2452
34.56667	2404
34.57500	2356
34.58333	2310
34.59167	2265
34.60000	2222
34.60833	2181
34.61667	2142
34.62500	2105
34.63333	2068
34.64167	2033
34.65000	1999
34.65833	1964
34.66667	1930
34.67500	1893
34.68333	1857
34.69167	1820
34.70000	1786
34.70833	1756
34.71667	1729
34.72500	1702
34.73333	1676
34.74167	1650
34.75000	1625
34.75833	1600
34.76667	1577
34.77500	1555
34.78333	1535
34.79167	1514
34.80000	1495
34.80833	1475
34.81667	1455
34.82500	1436
34.83333	1417
34.84167	1399
34.85000	1381
34.85833	1364
34.86667	1348
34.87500	1334
34.88333	1320
34.89167	1307
34.90000	1295
34.90833	1282
34.91667	1268
34.92500	1255
34.93333	1240
34.94167	1227
34.95000	1217
34.95833	1208
34.96667	1201
34.97500	1194
34.98333	1186
34.99167	1176
35.00000	1166
35.00833	1155
35.01667	1146
35.02500	1138
35.03333	1133
35.04167	1129
35.05000	1126
35.05833	1122
35.06667	1117
35.07500	1110
35.08333	1103
35.09167	1096
35.10000	1090
35.10833	1086
35.11667	1084
35.12500	1082
35.13333	1079
35.14167	1075
35.15000	1071
35.15833	1067
35.16667	1063
35.17500	1060
35.18333	1057
35.19167	1052
35.20000	1047
35.20833	1042
35.21667	1036
35.22500	1031
35.23333	1026
35.24167	1022
35.25000	1019
35.25833	1015
35.26667	1012
35.27500	1009
35.28333	1004
35.29167	999
35.30000	992
35.30833	986
35.31667	981
35.32500	976
35.33333	973
35.34167	970
35.35000	965
35.35833	960
35.36667	955
35.37500	950
35.38333	945
35.39167	941
35.40000	937
35.40833	932
35.41667	926
35.42500	918
35.43333	908
35.44167	897
35.45000	886
35.45833	877
35.46667	870
35.47500	863
35.48333	855
35.49167	846
35.50000	836
35.50833	826
35.51667	816
35.52500	806
35.53333	795
35.54167	784
35.55000	774
35.55833	764
35.56667	756
35.57500	749
35.58333	744
35.59167	738
35.60000	731
35.60833	723
35.61667	714
35.62500	704
35.63333	694
35.64167	684
35.65000	674
35.65833	663
35.66667	653
35.67500	643
35.68333	633
35.69167	624
35.70000	616
35.70833	608
35.71667	600
35.72500	592
35.73333	581
35.74167	570
35.75000	557
35.75833	545
35.76667	534
35.77500	524
35.78333	515
35.79167	508
35.80000	501
35.80833	494
35.81667	485
35.82500	476
35.83333	465
35.84167	455
35.85000	445
35.85833	437
35.86667	430
35.87500	424
35.88333	419
35.89167	414
35.90000	408
35.90833	402
35.91667	395
35.92500	389
35.93333	383
35.94167	377
35.95000	372
35.95833	366
35.96667	359
35.97500	352
35.98333	344
35.99167	336
36.00000	327
36.00833	319
36.01667	310
36.02500	304
36.03333	299
36.04167	296
36.05000	293
36.05833	290
36.06667	286
36.07500	281
36.08333	276
36.09167	272
36.10000	269
36.10833	267
36.11667	267
36.12500	267
36.13333	267
36.14167	265
36.15000	262
36.15833	257
36.16667	252
36.17500	249
36.18333	246
36.19167	244
36.20000	240
36.20833	234
36.21667	226
36.22500	219
36.23333	215
36.24167	214
36.25000	217
36.25833	221
36.26667	223
36.27500	222
36.28333	220
36.29167	217
36.30000	214
36.30833	213
36.31667	212
36.32500	212
36.33333	211
36.34167	210
36.35000	207
36.35833	204
36.36667	202
36.37500	201
36.38333	200
36.39167	200
36.40000	201
36.40833	202
36.41667	203
36.42500	203
36.43333	204
36.44167	203
36.45000	203
36.45833	204
36.46667	204
36.47500	203
36.48333	202
36.49167	201
36.50000	200
36.50833	200
36.51667	201
36.52500	203
36.53333	204
36.54167	204
36.55000	203
36.55833	202
36.56667	201
36.57500	199
36.58333	197
36.59167	195
36.60000	194
36.60833	194
36.61667	195
36.62500	197
36.63333	197
36.64167	197
36.65000	196
36.65833	195
36.66667	195
36.67500	197
36.68333	201
36.69167	206
36.70000	212
36.70833	215
36.71667	217
36.72500	217
36.73333	216
36.74167	214
36.75000	213
36.75833	213
36.76667	214
36.77500	216
36.78333	218
36.79167	220
36.80000	221
36.80833	222
36.81667	222
36.82500	223
36.83333	226
36.84167	229
36.85000	230
36.85833	229
36.86667	227
36.87500	225
36.88333	224
36.89167	224
36.90000	225
36.90833	227
36.91667	231
36.92500	234
36.93333	238
36.94167	240
36.95000	242
36.95833	243
36.96667	244
36.97500	245
36.98333	245
36.99167	245
37.00000	244
37.00833	243
37.01667	243
37.02500	242
37.03333	242
37.04167	241
37.05000	243
37.05833	245
37.06667	248
37.07500	250
37.08333	252
37.09167	253
37.10000	254
37.10833	254
37.11667	254
37.12500	253
37.13333	252
37.14167	250
37.15000	249
37.15833	249
37.16667	249
37.17500	248
37.18333	246
37.19167	245
37.20000	244
37.20833	243
37.21667	244
37.22500	245
37.23333	245
37.24167	245
37.25000	245
37.25833	243
37.26667	241
37.27500	239
37.28333	237
37.29167	236
37.30000	237
37.30833	237
37.31667	236
37.32500	232
37.33333	228
37.34167	222
37.35000	218
37.35833	215
37.36667	213
37.37500	211
37.38333	209
37.39167	205
37.40000	200
37.40833	196
37.41667	191
37.42500	188
37.43333	186
37.44167	184
37.45000	183
37.45833	182
37.46667	181
37.47500	181
37.48333	181
37.49167	181
37.50000	179
37.50833	177
37.51667	173
37.52500	170
37.53333	166
37.54167	163
37.55000	159
37.55833	156
37.56667	152
37.57500	149
37.58333	145
37.59167	143
37.60000	141
37.60833	140
37.61667	139
37.62500	137
37.63333	134
37.64167	132
37.65000	130
37.65833	128
37.66667	127
37.67500	126
37.68333	126
37.69167	127
37.70000	129
37.70833	133
37.71667	137
37.72500	141
37.73333	143
37.74167	143
37.75000	141
37.75833	138
37.76667	135
37.77500	133
37.78333	132
37.79167	133
37.80000	135
37.80833	136
37.81667	137
37.82500	138
37.83333	139
37.84167	141
37.85000	145
37.85833	148
37.86667	151
37.87500	153
37.88333	153
37.89167	154
37.90000	155
37.90833	156
37.91667	156
37.92500	155
37.93333	154
37.94167	153
37.95000	153
37.95833	153
37.96667	154
37.97500	154
37.98333	155
37.99167	156
38.00000	158
38.00833	160
38.01667	162
38.02500	162
38.03333	160
38.04167	158
38.05000	158
38.05833	159
38.06667	161
38.07500	164
38.08333	166
38.09167	166
38.10000	164
38.10833	161
38.11667	159
38.12500	157
38.13333	156
38.14167	156
38.15000	156
38.15833	154
38.16667	152
38.17500	148
38.18333	145
38.19167	141
38.20000	139
38.20833	139
38.21667	139
38.22500	139
38.23333	138
38.24167	135
38.25000	132
38.25833	129
38.26667	125
38.27500	119
38.28333	113
38.29167	107
38.30000	102
38.30833	100
38.31667	99
38.32500	98
38.33333	97
38.34167	95
38.35000	94
38.35833	93
38.36667	92
38.37500	89
38.38333	86
38.39167	82
38.40000	77
38.40833	71
38.41667	65
38.42500	59
38.43333	54
38.44167	49
38.45000	45
38.45833	42
38.46667	38
38.47500	34
38.48333	30
38.49167	28
38.50000	26
38.50833	23
38.51667	19
38.52500	15
38.53333	10
38.54167	4
38.55000	-1
38.55833	-7
38.56667	-11
38.57500	-15
38.58333	-18
38.59167	-22
38.60000	-25
38.60833	-28
38.61667	-32
38.62500	-37
38.63333	-40
38.64167	-44
38.65000	-47
38.65833	-49
38.66667	-52
38.67500	-54
38.68333	-55
38.69167	-56
38.70000	-56
38.70833	-58
38.71667	-60
38.72500	-65
38.73333	-70
38.74167	-75
38.75000	-80
38.75833	-85
38.76667	-90
38.77500	-95
38.78333	-100
38.79167	-104
38.80000	-108
38.80833	-110
38.81667	-111
38.82500	-112
38.83333	-114
38.84167	-115
38.85000	-118
38.85833	-121
38.86667	-124
38.87500	-127
38.88333	-130
38.89167	-133
38.90000	-137
38.90833	-140
38.91667	-144
38.92500	-146
38.93333	-146
38.94167	-145
38.95000	-143
38.95833	-143
38.96667	-143
38.97500	-146
38.98333	-149
38.99167	-152
39.00000	-155
39.00833	-158
39.01667	-161
39.02500	-163
39.03333	-163
39.04167	-162
39.05000	-161
39.05833	-161
39.06667	-161
39.07500	-164
39.08333	-168
39.09167	-171
39.10000	-173
39.10833	-175
39.11667	-178
39.12500	-182
39.13333	-184
39.14167	-187
39.15000	-189
39.15833	-190
39.16667	-191
39.17500	-190
39.18333	-190
39.19167	-189
39.20000	-191
39.20833	-193
39.21667	-195
39.22500	-196
39.23333	-196
39.24167	-195
39.25000	-193
39.25833	-193
39.26667	-194
39.27500	-197
39.28333	-200
39.29167	-202
39.30000	-203
39.30833	-204
39.31667	-204
39.32500	-204
39.33333	-203
39.34167	-202
39.35000	-201
39.35833	-203
39.36667	-205
39.37500	-208
39.38333	-210
39.39167	-210
39.40000	-210
39.40833	-210
39.41667	-211
39.42500	-212
39.43333	-212
39.44167	-212
39.45000	-212
39.45833	-211
39.46667	-211
39.47500	-211
39.48333	-212
39.49167	-213
39.50000	-217
39.50833	-222
39.51667	-228
39.52500	-233
39.53333	-236
39.54167	-235
39.55000	-232
39.55833	-228
39.56667	-226
39.57500	-225
39.58333	-227
39.59167	-229
39.60000	-232
39.60833	-234
39.61667	-234
39.62500	-233
39.63333	-233
39.64167	-235
39.65000	-237
39.65833	-240
39.66667	-243
39.67500	-246
39.68333	-250
39.69167	-254
39.70000	-257
39.70833	-259
39.71667	-260
39.72500	-261
39.73333	-262
39.74167	-263
39.75000	-265
39.75833	-265
39.76667	-266
39.77500	-265
39.78333	-264
39.79167	-264
39.80000	-265
39.80833	-266
39.81667	-268
39.82500	-267
39.83333	-264
39.84167	-259
39.85000	-254
39.85833	-250
39.86667	-247
39.87500	-247
39.88333	-248
39.89167	-251
39.90000	-253
39.90833	-254
39.91667	-253
39.92500	-250
39.93333	-245
39.94167	-238
39.95000	-231
39.95833	-224
39.96667	-218
39.97500	-213
39.98333	-208
39.99167	-204
40.00000	-199
40.00833	-194
40.01667	-187
40.02500	-180
40.03333	-169
40.04167	-158
40.05000	-144
40.05833	-129
40.06667	-114
40.07500	-99
40.08333	-84
40.09167	-68
40.10000	-53
40.10833	-37
40.11667	-20
40.12500	-1
40.13333	21
40.14167	45
40.15000	72
40.15833	103
40.16667	134
40.17500	166
40.18333	199
40.19167	234
40.20000	271
40.20833	309
40.21667	351
40.22500	393
40.23333	440
40.24167	491
40.25000	546
40.25833	605
40.26667	667
40.27500	732
40.28333	797
40.29167	866
40.30000	939
40.30833	1015
40.31667	1096
40.32500	1181
40.33333	1272
40.34167	1365
40.35000	1464
40.35833	1566
40.36667	1672
40.37500	1783
40.38333	1896
40.39167	2016
40.40000	2139
40.40833	2267
40.41667	2402
40.42500	2538
40.43333	2683
40.44167	2829
40.45000	2981
40.45833	3138
40.46667	3299
40.47500	3469
40.48333	3640
40.49167	3820
40.50000	4003
40.50833	4190
40.51667	4383
40.52500	4578
40.53333	4783
40.54167	4989
40.55000	5201
40.55833	5416
40.56667	5632
40.57500	5857
40.58333	6081
40.59167	6316
40.60000	6555
40.60833	6798
40.61667	7049
40.62500	7298
40.63333	7555
40.64167	7809
40.65000	8069
40.65833	8332
40.66667	8593
40.67500	8864
40.68333	9130
40.69167	9403
40.70000	9675
40.70833	9947
40.71667	10227
40.72500	10504
40.73333	10790
40.74167	11071
40.75000	11355
40.75833	11640
40.76667	11919
40.77500	12204
40.78333	12482
40.79167	12763
40.80000	13042
40.80833	13317
40.81667	13593
40.82500	13862
40.83333	14136
40.84167	14403
40.85000	14668
40.85833	14932
40.86667	15187
40.87500	15445
40.88333	15694
40.89167	15942
40.90000	16185
40.90833	16419
40.91667	16651
40.92500	16872
40.93333	17093
40.94167	17304
40.95000	17512
40.95833	17716
40.96667	17910
40.97500	18100
40.98333	18278
40.99167	18450
41.00000	18614
41.00833	18768
41.01667	18917
41.02500	19053
41.03333	19185
41.04167	19307
41.05000	19421
41.05833	19527
41.06667	19621
41.07500	19706
41.08333	19780
41.09167	19844
41.10000	19898
41.10833	19943
41.11667	19980
41.12500	20009
41.13333	20028
41.14167	20039
41.15000	20038
41.15833	20027
41.16667	20007
41.17500	19976
41.18333	19937
41.19167	19886
41.20000	19826
41.20833	19757
41.21667	19679
41.22500	19594
41.23333	19499
41.24167	19396
41.25000	19283
41.25833	19159
41.26667	19028
41.27500	18887
41.28333	18742
41.29167	18589
41.30000	18431
41.30833	18267
41.31667	18094
41.32500	17918
41.33333	17730
41.34167	17539
41.35000	17342
41.35833	17138
41.36667	16930
41.37500	16713
41.38333	16495
41.39167	16269
41.40000	16042
41.40833	15813
41.41667	15578
41.42500	15344
41.43333	15101
41.44167	14858
41.45000	14610
41.45833	14358
41.46667	14109
41.47500	13852
41.48333	13598
41.49167	13338
41.50000	13080
41.50833	12823
41.51667	12564
41.52500	12311
41.53333	12053
41.54167	11800
41.55000	11546
41.55833	11290
41.56667	11039
41.57500	10784
41.58333	10535
41.59167	10283
41.60000	10036
41.60833	9793
41.61667	9549
41.62500	9313
41.63333	9073
41.64167	8841
41.65000	8610
41.65833	8380
41.66667	8157
41.67500	7933
41.68333	7718
41.69167	7503
41.70000	7293
41.70833	7088
41.71667	6883
41.72500	6686
41.73333	6488
41.74167	6296
41.75000	6107
41.75833	5922
41.76667	5744
41.77500	5568
41.78333	5399
41.79167	5231
41.80000	5067
41.80833	4906
41.81667	4746
41.82500	4592
41.83333	4439
41.84167	4293
41.85000	4151
41.85833	4012
41.86667	3879
41.87500	3748
41.88333	3624
41.89167	3502
41.90000	3385
41.90833	3271
41.91667	3158
41.92500	3049
41.93333	2940
41.94167	2835
41.95000	2733
41.95833	2634
41.96667	2541
41.97500	2451
41.98333	2366
41.99167	2284
42.00000	2204
42.00833	2126
42.01667	2048
42.02500	1975
42.03333	1903
42.04167	1834
42.05000	1767
42.05833	1702
42.06667	1639
42.07500	1577
42.08333	1518
42.09167	1460
42.10000	1403
42.10833	1349
42.11667	1295
42.12500	1245
42.13333	1196
42.14167	1149
42.15000	1103
42.15833	1060
42.16667	1019
42.17500	980
42.18333	942
42.19167	904
42.20000	866
42.20833	829
42.21667	790
42.22500	755
42.23333	720
42.24167	689
42.25000	660
42.25833	635
42.26667	611
42.27500	587
42.28333	563
42.29167	536
42.30000	509
42.30833	480
42.31667	451
42.32500	424
42.33333	399
42.34167	378
42.35000	360
42.35833	344
42.36667	329
42.37500	315
42.38333	300
42.39167	284
42.40000	266
42.40833	246
42.41667	226
42.42500	207
42.43333	191
42.44167	177
42.45000	164
42.45833	151
42.46667	138
42.47500	124
42.48333	110
42.49167	97
42.50000	84
42.50833	73
42.51667	62
42.52500	52
42.53333	42
42.54167	32
42.55000	22
42.55833	11
42.56667	-1
42.57500	-14
42.58333	-26
42.59167	-35
42.60000	-42
42.60833	-47
42.61667	-50
42.62500	-54
42.63333	-61
42.64167	-69
42.65000	-79
42.65833	-90
42.66667	-99
42.67500	-107
42.68333	-113
42.69167	-118
42.70000	-124
42.70833	-129
42.71667	-135
42.72500	-141
42.73333	-147
42.74167	-153
42.75000	-159
42.75833	-164
42.76667	-170
42.77500	-174
42.78333	-179
42.79167	-183
42.80000	-188
42.80833	-194
42.81667	-200
42.82500	-205
42.83333	-209
42.84167	-213
42.85000	-216
42.85833	-219
42.86667	-222
42.87500	-225
42.88333	-229
42.89167	-233
42.90000	-236
42.90833	-240
42.91667	-243
42.92500	-247
42.93333	-252
42.94167	-258
42.95000	-264
42.95833	-268
42.96667	-271
42.97500	-271
42.98333	-271
42.99167	-271
43.00000	-270
43.00833	-271
43.01667	-272
43.02500	-276
43.03333	-280
43.04167	-285
43.05000	-289
43.05833	-294
43.06667	-298
43.07500	-302
43.08333	-305
43.09167	-309
43.10000	-312
43.10833	-315
43.11667	-318
43.12500	-321
43.13333	-325
43.14167	-329
43.15000	-334
43.15833	-338
43.16667	-342
43.17500	-344
43.18333	-346
43.19167	-347
43.20000	-347
43.20833	-347
43.21667	-347
43.22500	-348
43.23333	-349
43.24167	-350
43.25000	-351
43.25833	-352
43.26667	-353
43.27500	-355
43.28333	-357
43.29167	-358
43.30000	-359
43.30833	-359
43.31667	-358
43.32500	-357
43.33333	-357
43.34167	-358
43.35000	-360
43.35833	-364
43.36667	-368
43.37500	-372
43.38333	-375
43.39167	-376
43.40000	-376
43.40833	-376
43.41667	-377
43.42500	-378
43.43333	-378
43.44167	-378
43.45000	-379
43.45833	-381
43.46667	-385
43.47500	-390
43.48333	-394
43.49167	-397
43.50000	-398
43.50833	-398
43.51667	-397
43.52500	-396
43.53333	-396
43.54167	-396
43.55000	-396
43.55833	-395
43.56667	-393
43.57500	-391
43.58333	-390
43.59167	-391
43.60000	-394
43.60833	-398
43.61667	-402
43.62500	-406
43.63333	-408
43.64167	-409
43.65000	-408
43.65833	-407
43.66667	-406
43.67500	-405
43.68333	-406
43.69167	-408
43.70000	-411
43.70833	-414
43.71667	-417
43.72500	-420
43.73333	-422
43.74167	-425
43.75000	-429
43.75833	-433
43.76667	-436
43.77500	-438
43.78333	-440
43.79167	-440
43.80000	-438
43.80833	-437
43.81667	-435
43.82500	-435
43.83333	-435
43.84167	-437
43.85000	-438
43.85833	-440
43.86667	-439
43.87500	-437
43.88333	-433
43.89167	-431
43.90000	-429
43.90833	-428
43.91667	-429
43.92500	-431
43.93333	-434
43.94167	-437
43.95000	-439
43.95833	-442
43.96667	-444
43.97500	-444
43.98333	-444
43.99167	-443
44.00000	-442
44.00833	-442
44.01667	-444
44.02500	-445
44.03333	-446
44.04167	-445
44.05000	-445
44.05833	-445
44.06667	-446
44.07500	-448
44.08333	-450
44.09167	-450
44.10000	-450
44.10833	-448
44.11667	-445
44.12500	-443
44.13333	-443
44.14167	-444
44.15000	-445
44.15833	-448
44.16667	-449
44.17500	-450
44.18333	-451
44.19167	-451
44.20000	-452
44.20833	-452
44.21667	-451
44.22500	-450
44.23333	-451
44.24167	-453
44.25000	-455
44.25833	-456
44.26667	-454
44.27500	-451
44.28333	-446
44.29167	-443
44.30000	-440
44.30833	-439
44.31667	-440
44.32500	-442
44.33333	-444
44.34167	-444
44.35000	-443
44.35833	-441
44.36667	-438
44.37500	-436
44.38333	-435
44.39167	-435
44.40000	-437
44.40833	-439
44.41667	-439
44.42500	-439
44.43333	-440
44.44167	-440
44.45000	-441
44.45833	-442
44.46667	-443
44.47500	-444
44.48333	-444
44.49167	-445
44.50000	-446
44.50833	-447
44.51667	-447
44.52500	-447
44.53333	-447
44.54167	-446
44.55000	-444
44.55833	-443
44.56667	-441
44.57500	-440
44.58333	-438
44.59167	-437
44.60000	-436
44.60833	-433
44.61667	-431
44.62500	-430
44.63333	-429
44.64167	-428
44.65000	-428
44.65833	-428
44.66667	-428
44.67500	-426
44.68333	-425
44.69167	-422
44.70000	-419
44.70833	-416
44.71667	-415
44.72500	-415
44.73333	-417
44.74167	-418
44.75000	-418
44.75833	-415
44.76667	-412
44.77500	-409
44.78333	-406
44.79167	-403
44.80000	-402
44.80833	-400
44.81667	-399
44.82500	-398
44.83333	-398
44.84167	-399
44.85000	-400
44.85833	-402
44.86667	-403
44.87500	-402
44.88333	-399
44.89167	-396
44.90000	-392
44.90833	-391
44.91667	-391
44.92500	-392
44.93333	-391
44.94167	-388
44.95000	-383
44.95833	-378
44.96667	-373
44.97500	-369
44.98333	-366
44.99167	-364
45.00000	-364
45.00833	-364
45.01667	-363
45.02500	-362
45.03333	-360
45.04167	-357
45.05000	-353
45.05833	-350
45.06667	-346
45.07500	-343
45.08333	-339
45.09167	-337
45.10000	-335
45.10833	-334
45.11667	-333
45.12500	-331
45.13333	-327
45.14167	-322
45.15000	-319
45.15833	-316
45.16667	-314
45.17500	-312
45.18333	-312
45.19167	-310
45.20000	-308
45.20833	-306
45.21667	-305
45.22500	-303
45.23333	-300
45.24167	-298
45.25000	-295
45.25833	-291
45.26667	-286
45.27500	-281
45.28333	-277
45.29167	-273
45.30000	-271
45.30833	-269
45.31667	-268
45.32500	-269
45.33333	-269
45.34167	-270
45.35000	-271
45.35833	-273
45.36667	-274
45.37500	-274
45.38333	-273
45.39167	-271
45.40000	-269
45.40833	-267
45.41667	-266
45.42500	-264
45.43333	-262
45.44167	-261
45.45000	-260
45.45833	-260
45.46667	-261
45.47500	-263
45.48333	-266
45.49167	-268
45.50000	-271
45.50833	-273
45.51667	-274
45.52500	-274
45.53333	-273
45.54167	-270
45.55000	-267
45.55833	-263
45.56667	-260
45.57500	-259
45.58333	-260
45.59167	-260
45.60000	-261
45.60833	-262
45.61667	-262
45.62500	-263
45.63333	-264
45.64167	-264
45.65000	-264
45.65833	-265
45.66667	-267
45.67500	-270
45.68333	-274
45.69167	-276
45.70000	-277
45.70833	-277
45.71667	-279
45.72500	-282
45.73333	-286
45.74167	-290
45.75000	-293
45.75833	-296
45.76667	-299
45.77500	-302
45.78333	-305
45.79167	-308
45.80000	-310
45.80833	-312
45.81667	-312
45.82500	-311
45.83333	-311
45.84167	-312
45.85000	-314
45.85833	-318
45.86667	-322
45.87500	-326
45.88333	-331
45.89167	-336
45.90000	-342
45.90833	-347
45.91667	-351
45.92500	-353
45.93333	-350
45.94167	-346
45.95000	-344
45.95833	-343
45.96667	-345
45.97500	-350
45.98333	-354
45.99167	-358
46.00000	-361
46.00833	-364
46.01667	-367
46.02500	-370
46.03333	-373
46.04167	-376
46.05000	-379
46.05833	-382
46.06667	-386
46.07500	-390
46.08333	-394
46.09167	-398
46.10000	-403
46.10833	-407
46.11667	-410
46.12500	-412
46.13333	-412
46.14167	-411
46.15000	-410
46.15833	-410
46.16667	-410
46.17500	-413
46.18333	-416
46.19167	-419
46.20000	-420
46.20833	-419
46.21667	-417
46.22500	-413
46.23333	-410
46.24167	-408
46.25000	-410
46.25833	-414
46.26667	-420
46.27500	-426
46.28333	-431
46.29167	-434
46.30000	-436
46.30833	-437
46.31667	-438
46.32500	-440
46.33333	-443
46.34167	-448
46.35000	-452
46.35833	-457
46.36667	-460
46.37500	-460
46.38333	-459
46.39167	-458
46.40000	-458
46.40833	-461
46.41667	-465
46.42500	-470
46.43333	-474
46.44167	-477
46.45000	-478
46.45833	-477
46.46667	-476
46.47500	-474
46.48333	-472
46.49167	-473
46.50000	-475
46.50833	-477
46.51667	-479
46.52500	-480
46.53333	-480
46.54167	-480
46.55000	-479
46.55833	-478
46.56667	-478
46.57500	-478
46.58333	-480
46.59167	-481
46.60000	-482
46.60833	-484
46.61667	-487
46.62500	-491
46.63333	-494
46.64167	-497
46.65000	-498
46.65833	-498
46.66667	-497
46.67500	-497
46.68333	-499
46.69167	-500
46.70000	-501
46.70833	-502
46.71667	-501
46.72500	-501
46.73333	-500
46.74167	-500
46.75000	-500
46.75833	-501
46.76667	-502
46.77500	-500
46.78333	-498
46.79167	-496
46.80000	-496
46.80833	-497
46.81667	-500
46.82500	-504
46.83333	-506
46.84167	-507
46.85000	-507
46.85833	-506
46.86667	-506
46.87500	-506
46.88333	-507
46.89167	-508
46.90000	-507
46.90833	-506
46.91667	-503
46.92500	-501
46.93333	-499
46.94167	-499
46.95000	-499
46.95833	-499
46.96667	-499
46.97500	-500
46.98333	-500
46.99167	-500
47.00000	-499
47.00833	-499
47.01667	-499
47.02500	-500
47.03333	-501
47.04167	-503
47.05000	-504
47.05833	-504
47.06667	-503
47.07500	-501
47.08333	-499
47.09167	-497
47.10000	-495
47.10833	-494
47.11667	-494
47.12500	-495
47.13333	-496
47.14167	-496
47.15000	-495
47.15833	-492
47.16667	-488
47.17500	-483
47.18333	-479
47.19167	-476
47.20000	-475
47.20833	-476
47.21667	-478
47.22500	-480
47.23333	-481
47.24167	-481
47.25000	-479
47.25833	-477
47.26667	-474
47.27500	-470
47.28333	-467
47.29167	-465
47.30000	-464
47.30833	-463
47.31667	-462
47.32500	-461
47.33333	-460
47.34167	-460
47.35000	-460
47.35833	-459
47.36667	-457
47.37500	-453
47.38333	-449
47.39167	-444
47.40000	-439
47.40833	-435
47.41667	-433
47.42500	-432
47.43333	-430
47.44167	-428
47.45000	-426
47.45833	-423
47.46667	-421
47.47500	-419
47.48333	-416
47.49167	-414
47.50000	-410
47.50833	-407
47.51667	-405
47.52500	-402
47.53333	-399
47.54167	-396
47.55000	-392
47.55833	-389
47.56667	-385
47.57500	-383
47.58333	-381
47.59167	-381
47.60000	-381
47.60833	-380
47.61667	-379
47.62500	-377
47.63333	-376
47.64167	-374
47.65000	-372
47.65833	-368
47.66667	-363
47.67500	-358
47.68333	-352
47.69167	-349
47.70000	-348
47.70833	-348
47.71667	-349
47.72500	-348
47.73333	-347
47.74167	-344
47.75000	-341
47.75833	-338
47.76667	-335
47.77500	-334
47.78333	-334
47.79167	-335
47.80000	-336
47.80833	-337
47.81667	-338
47.82500	-337
47.83333	-334
47.84167	-329
47.85000	-323
47.85833	-319
47.86667	-316
47.87500	-315
47.88333	-316
47.89167	-317
47.90000	-319
47.90833	-320
47.91667	-319
47.92500	-318
47.93333	-317
47.94167	-315
47.95000	-314
47.95833	-312
47.96667	-309
47.97500	-305
47.98333	-301
47.99167	-298
48.00000	-297
48.00833	-298
48.01667	-301
48.02500	-304
48.03333	-307
48.04167	-309
48.05000	-309
48.05833	-308
48.06667	-306
48.07500	-303
48.08333	-301
48.09167	-301
48.10000	-304
48.10833	-307
48.11667	-311
48.12500	-314
48.13333	-314
48.14167	-313
48.15000	-312
48.15833	-313
48.16667	-317
48.17500	-322
48.18333	-326
48.19167	-330
48.20000	-331
48.20833	-330
48.21667	-329
48.22500	-327
48.23333	-326
48.24167	-326
48.25000	-327
48.25833	-329
48.26667	-332
48.27500	-334
48.28333	-336
48.29167	-336
48.30000	-336
48.30833	-336
48.31667	-337
48.32500	-339
48.33333	-340
48.34167	-341
48.35000	-342
48.35833	-345
48.36667	-348
48.37500	-351
48.38333	-354
48.39167	-355
48.40000	-355
48.40833	-354
48.41667	-354
48.42500	-355
48.43333	-356
48.44167	-358
48.45000	-360
48.45833	-362
48.46667	-365
48.47500	-368
48.48333	-372
48.49167	-375
48.50000	-378
48.50833	-380
48.51667	-381
48.52500	-383
48.53333	-384
48.54167	-386
48.55000	-387
48.55833	-390
48.56667	-391
48.57500	-392
48.58333	-391
48.59167	-390
48.60000	-389
48.60833	-387
48.61667	-385
48.62500	-384
48.63333	-384
48.64167	-386
48.65000	-390
48.65833	-394
48.66667	-399
48.67500	-404
48.68333	-410
48.69167	-415
48.70000	-419
48.70833	-423
48.71667	-426
48.72500	-428
48.73333	-429
48.74167	-430
48.75000	-430
48.75833	-430
48.76667	-430
48.77500	-431
48.78333	-433
48.79167	-433
48.80000	-434
48.80833	-436
48.81667	-438
48.82500	-440
48.83333	-444
48.84167	-448
48.85000	-450
48.85833	-452
48.86667	-453
48.87500	-452
48.88333	-451
48.89167	-451
48.90000	-452
48.90833	-454
48.91667	-458
48.92500	-460
48.93333	-462
48.94167	-461
48.95000	-459
48.95833	-455
48.96667	-453
48.97500	-453
48.98333	-455
48.99167	-457
49.00000	-460
49.00833	-461
49.01667	-462
49.02500	-463
49.03333	-465
49.04167	-468
49.05000	-471
49.05833	-474
49.06667	-476
49.07500	-476
49.08333	-473
49.09167	-471
49.10000	-468
49.10833	-467
49.11667	-469
49.12500	-471
49.13333	-474
49.14167	-477
49.15000	-479
49.15833	-481
49.16667	-482
49.17500	-482
49.18333	-481
49.19167	-481
49.20000	-480
49.20833	-479
49.21667	-478
49.22500	-477
49.23333	-478
49.24167	-480
49.25000	-483
49.25833	-487
49.26667	-490
49.27500	-491
49.28333	-490
49.29167	-490
49.30000	-489
49.30833	-489
49.31667	-490
49.32500	-490
49.33333	-491
49.34167	-492
49.35000	-493
49.35833	-493
49.36667	-494
49.37500	-494
49.38333	-495
49.39167	-495
49.40000	-494
49.40833	-493
49.41667	-494
49.42500	-495
49.43333	-497
49.44167	-499
49.45000	-500
49.45833	-501
49.46667	-503
49.47500	-505
49.48333	-508
49.49167	-508
49.50000	-507
49.50833	-506
49.51667	-504
49.52500	-503
49.53333	-504
49.54167	-506
49.55000	-508
49.55833	-510
49.56667	-512
49.57500	-513
49.58333	-513
49.59167	-512
49.60000	-511
49.60833	-511
49.61667	-511
49.62500	-511
49.63333	-510
49.64167	-509
49.65000	-508
49.65833	-507
49.66667	-506
49.67500	-507
49.68333	-509
49.69167	-511
49.70000	-512
49.70833	-512
49.71667	-512
49.72500	-511
49.73333	-511
49.74167	-511
49.75000	-512
49.75833	-513
49.76667	-514
49.77500	-515
49.78333	-517
49.79167	-519
49.80000	-520
49.80833	-522
49.81667	-524
49.82500	-525
49.83333	-527
49.84167	-527
49.85000	-526
49.85833	-524
49.86667	-521
49.87500	-519
49.88333	-518
49.89167	-517
49.90000	-516
49.90833	-515
49.91667	-514
49.92500	-514
49.93333	-516
49.94167	-519
49.95000	-523
49.95833	-526
49.96667	-530
49.97500	-533
49.98333	-535
49.99167	-536
50.00000	-536
50.00833	-533
50.01667	-529
50.02500	-525
50.03333	-523
50.04167	-521
50.05000	-520
50.05833	-521
50.06667	-523
50.07500	-525
50.08333	-526
50.09167	-527
50.10000	-528
50.10833	-528
50.11667	-528
50.12500	-527
50.13333	-526
50.14167	-523
50.15000	-520
50.15833	-518
50.16667	-515
50.17500	-513
50.18333	-513
50.19167	-516
50.20000	-520
50.20833	-524
50.21667	-528
50.22500	-529
50.23333	-528
50.24167	-526
50.25000	-524
50.25833	-524
50.26667	-525
50.27500	-526
50.28333	-527
50.29167	-528
50.30000	-527
50.30833	-526
50.31667	-524
50.32500	-522
50.33333	-521
50.34167	-521
50.35000	-521
50.35833	-520
50.36667	-519
50.37500	-518
50.38333	-518
50.39167	-519
50.40000	-520
50.40833	-519
50.41667	-516
50.42500	-513
50.43333	-511
50.44167	-509
50.45000	-509
50.45833	-510
50.46667	-512
50.47500	-514
50.48333	-516
50.49167	-516
50.50000	-516
50.50833	-514
50.51667	-511
50.52500	-507
50.53333	-505
50.54167	-503
50.55000	-501
50.55833	-501
50.56667	-501
50.57500	-500
50.58333	-498
50.59167	-496
50.60000	-493
50.60833	-490
50.61667	-488
50.62500	-486
50.63333	-486
50.64167	-486
50.65000	-487
50.65833	-486
50.66667	-483
50.67500	-478
50.68333	-473
50.69167	-469
50.70000	-465
50.70833	-462
50.71667	-462
50.72500	-462
50.73333	-462
50.74167	-463
50.75000	-463
50.75833	-464
50.76667	-465
50.77500	-464
50.78333	-463
50.79167	-461
50.80000	-458
50.80833	-457
50.81667	-457
50.82500	-458
50.83333	-459
50.84167	-460
50.85000	-460
50.85833	-457
50.86667	-454
50.87500	-451
50.88333	-448
50.89167	-447
50.90000	-447
50.90833	-447
50.91667	-448
50.92500	-448
50.93333	-447
50.94167	-444
50.95000	-440
50.95833	-436
50.96667	-433
50.97500	-433
50.98333	-434
50.99167	-435
51.00000	-437
51.00833	-438
51.01667	-438
51.02500	-436
51.03333	-435
51.04167	-435
51.05000	-434
51.05833	-434
51.06667	-436
51.07500	-438
51.08333	-441
51.09167	-444
51.10000	-446
51.10833	-448
51.11667	-448
51.12500	-448
51.13333	-448
51.14167	-448
51.15000	-448
51.15833	-447
51.16667	-446
51.17500	-445
51.18333	-443
51.19167	-443
51.20000	-442
51.20833	-441
51.21667	-441
51.22500	-441
51.23333	-444
51.24167	-448
51.25000	-452
51.25833	-456
51.26667	-459
51.27500	-461
51.28333	-462
51.29167	-462
51.30000	-462
51.30833	-461
51.31667	-461
51.32500	-461
51.33333	-460
51.34167	-459
51.35000	-459
51.35833	-460
51.36667	-461
51.37500	-463
51.38333	-464
51.39167	-465
51.40000	-467
51.40833	-469
51.41667	-471
51.42500	-473
51.43333	-474
51.44167	-475
51.45000	-474
51.45833	-472
51.46667	-471
51.47500	-472
51.48333	-475
51.49167	-479
51.50000	-482
51.50833	-485
51.51667	-485
51.52500	-484
51.53333	-484
51.54167	-484
51.55000	-485
51.55833	-488
51.56667	-492
51.57500	-495
51.58333	-497
51.59167	-498
51.60000	-498
51.60833	-497
51.61667	-495
51.62500	-495
51.63333	-495
51.64167	-497
51.65000	-499
51.65833	-501
51.66667	-503
51.67500	-505
51.68333	-507
51.69167	-510
51.70000	-513
51.70833	-516
51.71667	-516
51.72500	-516
51.73333	-515
51.74167	-514
51.75000	-515
51.75833	-517
51.76667	-519
51.77500	-520
51.78333	-520
51.79167	-519
51.80000	-519
51.80833	-518
51.81667	-519
51.82500	-519
51.83333	-520
51.84167	-520
51.85000	-522
51.85833	-524
51.86667	-527
51.87500	-529
51.88333	-530
51.89167	-532
51.90000	-535
51.90833	-538
51.91667	-541
51.92500	-543
51.93333	-543
51.94167	-541
51.95000	-538
51.95833	-534
51.96667	-531
51.97500	-530
51.98333	-530
51.99167	-531
52.00000	-532
52.00833	-533
52.01667	-535
52.02500	-536
52.03333	-539
52.04167	-542
52.05000	-544
52.05833	-545
52.06667	-546
52.07500	-546
52.08333	-547
52.09167	-547
52.10000	-548
52.10833	-550
52.11667	-552
52.12500	-554
52.13333	-552
52.14167	-550
52.15000	-546
52.15833	-543
52.16667	-541
52.17500	-540
52.18333	-540
52.19167	-541
52.20000	-541
52.20833	-541
52.21667	-543
52.22500	-544
52.23333	-543
52.24167	-540
52.25000	-538
52.25833	-536
52.26667	-535
52.27500	-537
52.28333	-539
52.29167	-542
52.30000	-545
52.30833	-548
52.31667	-550
52.32500	-552
52.33333	-551
52.34167	-550
52.35000	-548
52.35833	-546
52.36667	-545
52.37500	-546
52.38333	-547
52.39167	-549
52.40000	-550
52.40833	-549
52.41667	-546
52.42500	-542
52.43333	-539
52.44167	-537
52.45000	-538
52.45833	-540
52.46667	-542
52.47500	-544
52.48333	-545
52.49167	-545
52.50000	-545
52.50833	-546
52.51667	-547
52.52500	-550
52.53333	-552
52.54167	-554
52.55000	-554
52.55833	-553
52.56667	-551
52.57500	-549
52.58333	-547
52.59167	-547
52.60000	-547
52.60833	-548
52.61667	-548
52.62500	-548
52.63333	-549
52.64167	-550
52.65000	-551
52.65833	-551
52.66667	-551
52.67500	-551
52.68333	-551
52.69167	-551
52.70000	-550
52.70833	-548
52.71667	-545
52.72500	-544
52.73333	-544
52.74167	-545
52.75000	-548
52.75833	-550
52.76667	-551
52.77500	-550
52.78333	-548
52.79167	-546
52.80000	-545
52.80833	-544
52.81667	-545
52.82500	-547
52.83333	-548
52.84167	-549
52.85000	-548
52.85833	-546
52.86667	-543
52.87500	-541
52.88333	-539
52.89167	-538
52.90000	-537
52.90833	-538
52.91667	-538
52.92500	-538
52.93333	-538
52.94167	-536
52.95000	-533
52.95833	-529
52.96667	-525
52.97500	-523
52.98333	-522
52.99167	-524
53.00000	-527
53.00833	-530
53.01667	-530
53.02500	-528
53.03333	-523
53.04167	-517
53.05000	-514
53.05833	-512
53.06667	-512
53.07500	-512
53.08333	-512
53.09167	-510
53.10000	-508
53.10833	-506
53.11667	-506
53.12500	-506
53.13333	-505
53.14167	-502
53.15000	-497
53.15833	-491
53.16667	-485
53.17500	-479
53.18333	-474
53.19167	-469
53.20000	-465
53.20833	-462
53.21667	-459
53.22500	-456
53.23333	-452
53.24167	-448
53.25000	-441
53.25833	-434
53.26667	-426
53.27500	-417
53.28333	-410
53.29167	-402
53.30000	-395
53.30833	-387
53.31667	-378
53.32500	-369
53.33333	-361
53.34167	-352
53.35000	-343
53.35833	-333
53.36667	-322
53.37500	-311
53.38333	-299
53.39167	-288
53.40000	-275
53.40833	-262
53.41667	-248
53.42500	-233
53.43333	-219
53.44167	-203
53.45000	-186
53.45833	-168
53.46667	-149
53.47500	-129
53.48333	-108
53.49167	-87
53.50000	-65
53.50833	-43
53.51667	-21
53.52500	1
53.53333	25
53.54167	51
53.55000	78
53.55833	106
53.56667	134
53.57500	164
53.58333	195
53.59167	227
53.60000	261
53.60833	294
53.61667	329
53.62500	364
53.63333	401
53.64167	438
53.65000	477
53.65833	517
53.66667	557
53.67500	600
53.68333	643
53.69167	688
53.70000	733
53.70833	781
53.71667	831
53.72500	883
53.73333	936
53.74167	991
53.75000	1049
53.75833	1110
53.76667	1171
53.77500	1234
53.78333	1297
53.79167	1362
53.80000	1427
53.80833	1493
53.81667	1561
53.82500	1630
53.83333	1703
53.84167	1776
53.85000	1852
53.85833	1931
53.86667	2011
53.87500	2095
53.88333	2179
53.89167	2266
53.90000	2354
53.90833	2444
53.91667	2538
53.92500	2635
53.93333	2738
53.94167	2841
53.95000	2946
53.95833	3051
53.96667	3156
53.97500	3263
53.98333	3370
53.99167	3483
54.00000	3598
54.00833	3717
54.01667	3842
54.02500	3964
54.03333	4088
54.04167	4209
54.05000	4332
54.05833	4457
54.06667	4584
54.07500	4718
54.08333	4853
54.09167	4992
54.10000	5134
54.10833	5277
54.11667	5425
54.12500	5571
54.13333	5720
54.14167	5867
54.15000	6015
54.15833	6165
54.16667	6317
54.17500	6476
54.18333	6637
54.19167	6804
54.20000	6974
54.20833	7144
54.21667	7318
54.22500	7487
54.23333	7660
54.24167	7829
54.25000	8001
54.25833	8175
54.26667	8347
54.27500	8525
54.28333	8701
54.29167	8883
54.30000	9065
54.30833	9248
54.31667	9436
54.32500	9621
54.33333	9812
54.34167	10000
54.35000	10190
54.35833	10382
54.36667	10572
54.37500	10766
54.38333	10957
54.39167	11153
54.40000	11350
54.40833	11546
54.41667	11746
54.42500	11941
54.43333	12139
54.44167	12333
54.45000	12528
54.45833	12724
54.46667	12918
54.47500	13118
54.48333	13314
54.49167	13514
54.50000	13712
54.50833	13908
54.51667	14106
54.52500	14299
54.53333	14496
54.54167	14688
54.55000	14881
54.55833	15074
54.56667	15264
54.57500	15459
54.58333	15650
54.59167	15845
54.60000	16041
54.60833	16234
54.61667	16430
54.62500	16618
54.63333	16807
54.64167	16991
54.65000	17173
54.65833	17353
54.66667	17529
54.67500	17707
54.68333	17879
54.69167	18052
54.70000	18223
54.70833	18390
54.71667	18559
54.72500	18724
54.73333	18892
54.74167	19056
54.75000	19219
54.75833	19381
54.76667	19536
54.77500	19690
54.78333	19837
54.79167	19984
54.80000	20127
54.80833	20264
54.81667	20413
54.82500	20568
54.83333	20716
54.84167	20848
54.85000	20973
54.85833	21103
54.86667	21232
54.87500	21353
54.88333	21462
54.89167	21570
54.90000	21688
54.90833	21808
54.91667	21920
54.92500	22021
54.93333	22122
54.94167	22229
54.95000	22330
54.95833	22422
54.96667	22505
54.97500	22587
54.98333	22671
54.99167	22753
55.00000	22828
55.00833	22899
55.01667	22968
55.02500	23032
55.03333	23095
55.04167	23155
55.05000	23213
55.05833	23268
55.06667	23320
55.07500	23370
55.08333	23416
55.09167	23460
55.10000	23500
55.10833	23537
55.11667	23571
55.12500	23601
55.13333	23630
55.14167	23656
55.15000	23679
55.15833	23698
55.16667	23712
55.17500	23721
55.18333	23726
55.19167	23729
55.20000	23731
55.20833	23732
55.21667	23732
55.22500	23728
55.23333	23721
55.24167	23708
55.25000	23691
55.25833	23671
55.26667	23649
55.27500	23626
55.28333	23601
55.29167	23573
55.30000	23542
55.30833	23509
55.31667	23471
55.32500	23432
55.33333	23392
55.34167	23352
55.35000	23310
55.35833	23265
55.36667	23216
55.37500	23162
55.38333	23106
55.39167	23047
55.40000	22988
55.40833	22928
55.41667	22866
55.42500	22804
55.43333	22739
55.44167	22672
55.45000	22604
55.45833	22534
55.46667	22462
55.47500	22386
55.48333	22309
55.49167	22229
55.50000	22147
55.50833	22064
55.51667	21978
55.52500	21892
55.53333	21803
55.54167	21714
55.55000	21625
55.55833	21534
55.56667	21444
55.57500	21351
55.58333	21258
55.59167	21163
55.60000	21067
55.60833	20971
55.61667	20870
55.62500	20770
55.63333	20667
55.64167	20563
55.65000	20457
55.65833	20350
55.66667	20244
55.67500	20135
55.68333	20029
55.69167	19922
55.70000	19814
55.70833	19707
55.71667	19596
55.72500	19487
55.73333	19374
55.74167	19262
55.75000	19148
55.75833	19034
55.76667	18923
55.77500	18809
55.78333	18699
55.79167	18588
55.80000	18476
55.80833	18364
55.81667	18248
55.82500	18132
55.83333	18011
55.84167	17893
55.85000	17775
55.85833	17658
55.86667	17545
55.87500	17430
55.88333	17318
55.89167	17205
55.90000	17091
55.90833	16976
55.91667	16857
55.92500	16739
55.93333	16619
55.94167	16501
55.95000	16385
55.95833	16268
55.96667	16155
55.97500	16039
55.98333	15925
55.99167	15810
56.00000	15696
56.00833	15583
56.01667	15467
56.02500	15354
56.03333	15237
56.04167	15123
56.05000	15009
56.05833	14895
56.06667	14784
56.07500	14670
56.08333	14558
56.09167	14445
56.10000	14333
56.10833	14222
56.11667	14111
56.12500	14003
56.13333	13893
56.14167	13786
56.15000	13679
56.15833	13571
56.16667	13466
56.17500	13359
56.18333	13254
56.19167	13148
56.20000	13042
56.20833	12937
56.21667	12830
56.22500	12725
56.23333	12619
56.24167	12515
56.25000	12413
56.25833	12312
56.26667	12214
56.27500	12116
56.28333	12020
56.29167	11923
56.30000	11825
56.30833	11727
56.31667	11625
56.32500	11526
56.33333	11426
56.34167	11328
56.35000	11232
56.35833	11136
56.36667	11044
56.37500	10950
56.38333	10858
56.39167	10766
56.40000	10674
56.40833	10583
56.41667	10491
56.42500	10402
56.43333	10311
56.44167	10221
56.45000	10132
56.45833	10042
56.46667	9956
56.47500	9868
56.48333	9783
56.49167	9697
56.50000	9611
56.50833	9528
56.51667	9445
56.52500	9365
56.53333	9285
56.54167	9206
56.55000	9127
56.55833	9046
56.56667	8966
56.57500	8885
56.58333	8807
56.59167	8729
56.60000	8652
56.60833	8577
56.61667	8501
56.62500	8427
56.63333	8351
56.64167	8276
56.65000	8202
56.65833	8128
56.66667	8056
56.67500	7984
56.68333	7914
56.69167	7843
56.70000	7773
56.70833	7704
56.71667	7636
56.72500	7570
56.73333	7506
56.74167	7442
56.75000	7378
56.75833	7314
56.76667	7250
56.77500	7185
56.78333	7121
56.79167	7057
56.80000	6994
56.80833	6933
56.81667	6871
56.82500	6810
56.83333	6748
56.84167	6687
56.85000	6626
56.85833	6565
56.86667	6505
56.87500	6445
56.88333	6388
56.89167	6331
56.90000	6275
56.90833	6220
56.91667	6165
56.92500	6112
56.93333	6059
56.94167	6006
56.95000	5954
56.95833	5901
56.96667	5849
56.97500	5795
56.98333	5742
56.99167	5687
57.00000	5633
57.00833	5581
57.01667	5530
57.02500	5481
57.03333	5431
57.04167	5383
57.05000	5335
57.05833	5286
57.06667	5239
57.07500	5191
57.08333	5145
57.09167	5100
57.10000	5054
57.10833	5009
57.11667	4963
57.12500	4919
57.13333	4875
57.14167	4833
57.15000	4790
57.15833	4746
57.16667	4705
57.17500	4663
57.18333	4622
57.19167	4582
57.20000	4542
57.20833	4502
57.21667	4460
57.22500	4420
57.23333	4381
57.24167	4342
57.25000	4304
57.25833	4265
57.26667	4226
57.27500	4186
57.28333	4147
57.29167	4110
57.30000	4074
57.30833	4040
57.31667	4007
57.32500	3975
57.33333	3942
57.34167	3908
57.35000	3873
57.35833	3837
57.36667	3801
57.37500	3765
57.38333	3731
57.39167	3698
57.40000	3665
57.40833	3633
57.41667	3602
57.42500	3571
57.43333	3539
57.44167	3509
57.45000	3479
57.45833	3450
57.46667	3422
57.47500	3394
57.48333	3367
57.49167	3340
57.50000	3312
57.50833	3283
57.51667	3254
57.52500	3224
57.53333	3192
57.54167	3161
57.55000	3132
57.55833	3105
57.56667	3078
57.57500	3052
57.58333	3026
57.59167	3000
57.60000	2974
57.60833	2949
57.61667	2923
57.62500	2896
57.63333	2868
57.64167	2841
57.65000	2816
57.65833	2793
57.66667	2770
57.67500	2747
57.68333	2724
57.69167	2700
57.70000	2676
57.70833	2652
57.71667	2628
57.72500	2604
57.73333	2580
57.74167	2557
57.75000	2535
57.75833	2514
57.76667	2492
57.77500	2469
57.78333	2446
57.79167	2423
57.80000	2399
57.80833	2377
57.81667	2356
57.82500	2338
57.83333	2321
57.84167	2305
57.85000	2288
57.85833	2270
57.86667	2250
57.87500	2229
57.88333	2208
57.89167	2188
57.90000	2169
57.90833	2150
57.91667	2132
57.92500	2115
57.93333	2098
57.94167	2082
57.95000	2065
57.95833	2049
57.96667	2032
57.97500	2015
57.98333	1998
57.99167	1980
58.00000	1963
58.00833	1946
58.01667	1928
58.02500	1912
58.03333	1897
58.04167	1881
58.05000	1866
58.05833	1849
58.06667	1833
58.07500	1817
58.08333	1802
58.09167	1788
58.10000	1773
58.10833	1757
58.11667	1739
58.12500	1721
58.13333	1704
58.14167	1688
58.15000	1674
58.15833	1661
58.16667	1649
58.17500	1635
58.18333	1622
58.19167	1608
58.20000	1594
58.20833	1580
58.21667	1566
58.22500	1553
58.23333	1541
58.24167	1528
58.25000	1516
58.25833	1503
58.26667	1490
58.27500	1476
58.28333	1462
58.29167	1448
58.30000	1434
58.30833	1423
58.31667	1413
58.32500	1402
58.33333	1392
58.34167	1379
58.35000	1364
58.35833	1348
58.36667	1332
58.37500	1318
58.38333	1305
58.39167	1294
58.40000	1284
58.40833	1275
58.41667	1266
58.42500	1257
58.43333	1247
58.44167	1236
58.45000	1225
58.45833	1213
58.46667	1202
58.47500	1192
58.48333	1181
58.49167	1170
58.50000	1157
58.50833	1146
58.51667	1135
58.52500	1125
58.53333	1117
58.54167	1109
58.55000	1102
58.55833	1094
58.56667	1087
58.57500	1079
58.58333	1069
58.59167	1058
58.60000	1046
58.60833	1033
58.61667	1020
58.62500	1009
58.63333	998
58.64167	989
58.65000	979
58.65833	970
58.66667	961
58.67500	953
58.68333	946
58.69167	941
58.70000	936
58.70833	931
58.71667	925
58.72500	917
58.73333	908
58.74167	898
58.75000	889
58.75833	881
58.76667	872
58.77500	863
58.78333	854
58.79167	845
58.80000	835
58.80833	825
58.81667	816
58.82500	807
58.83333	798
58.84167	791
58.85000	784
58.85833	777
58.86667	770
58.87500	763
58.88333	756
58.89167	748
58.90000	740
58.90833	733
58.91667	727
58.92500	723
58.93333	719
58.94167	714
58.95000	707
58.95833	699
58.96667	691
58.97500	682
58.98333	675
58.99167	668
59.00000	662
59.00833	656
59.01667	650
59.02500	645
59.03333	639
59.04167	634
59.05000	628
59.05833	622
59.06667	615
59.07500	607
59.08333	600
59.09167	594
59.10000	588
59.10833	583
59.11667	578
59.12500	574
59.13333	569
59.14167	563
59.15000	556
59.15833	548
59.16667	541
59.17500	536
59.18333	533
59.19167	530
59.20000	528
59.20833	523
59.21667	515
59.22500	508
59.23333	501
59.24167	495
59.25000	490
59.25833	486
59.26667	482
59.27500	478
59.28333	474
59.29167	470
59.30000	465
59.30833	462
59.31667	459
59.32500	456
59.33333	453
59.34167	448
59.35000	441
59.35833	434
59.36667	426
59.37500	418
59.38333	411
59.39167	405
59.40000	400
59.40833	396
59.41667	392
59.42500	388
59.43333	384
59.44167	380
59.45000	376
59.45833	371
59.46667	366
59.47500	361
59.48333	355
59.49167	349
59.50000	342
59.50833	336
59.51667	331
59.52500	327
59.53333	325
59.54167	324
59.55000	323
59.55833	321
59.56667	318
59.57500	314
59.58333	308
59.59167	301
59.60000	294
59.60833	288
59.61667	284
59.62500	281
59.63333	278
59.64167	275
59.65000	270
59.65833	265
59.66667	262
59.67500	260
59.68333	259
59.69167	258
59.70000	255
59.70833	251
59.71667	246
59.72500	242
59.73333	240
59.74167	240
59.75000	238
59.75833	234
59.76667	227
59.77500	218
59.78333	209
59.79167	202
59.80000	197
59.80833	195
59.81667	194
59.82500	195
59.83333	196
59.84167	196
59.85000	195
59.85833	191
59.86667	186
59.87500	179
59.88333	172
59.89167	164
59.90000	158
59.90833	154
59.91667	151
59.92500	151
59.93333	150
59.94167	148
59.95000	145
59.95833	141
59.96667	136
59.97500	132
59.98333	128
59.99167	126
60.00000	125
