# Supplementary material for: How J-chain ensures the assembly of immunoglobulin IgM pentamers
Source: EMBO J. 2024 Dec 4;44(2):505–33. doi: 10.1038/s44318-024-00317-9 (PMC11729874; doi:10.1038/s44318-024-00317-9)
Supplement: Supplementary file 5 — Source data Fig. 3 [file 44318_2024_317_MOESM5_ESM.zip › Figure 3/3B/repeat 2 Cu4 + JC/20231116 Cu4tp_JC_WT_12h_2.txt]

[Header]
Application Name	LCsolution
Version	1.25
Data File Name	D:\Xenia\JC Oligomerisation kinetics\20231116 Cu4tp_JC_WT_12h_2.lcd
Output Date	17.11.2023
Output Time	15:07:58

[Configuration]
# of Detectors	2
Detector ID	Detector A	Detector B
Detector Name	Detector A	Detector B
# of Channels	2	1

[LC Chromatogram(Detector A-Ch1)]
Interval(msec)	500
# of Points	7201
Start Time(min)	0.000
End Time(min)	60.000
Intensity Units	mV
Intensity Multiplier	0.001
Wavelength(nm)	280
R.Time (min)	Intensity
0.00000	15
0.00833	15
0.01667	-1
0.02500	-4
0.03333	-9
0.04167	-16
0.05000	-21
0.05833	-25
0.06667	-26
0.07500	-25
0.08333	-24
0.09167	-22
0.10000	-22
0.10833	-21
0.11667	-19
0.12500	-17
0.13333	-14
0.14167	-13
0.15000	-14
0.15833	-17
0.16667	-19
0.17500	-19
0.18333	-17
0.19167	-15
0.20000	-15
0.20833	-17
0.21667	-20
0.22500	-24
0.23333	-25
0.24167	-24
0.25000	-22
0.25833	-20
0.26667	-19
0.27500	-17
0.28333	-16
0.29167	-13
0.30000	-7
0.30833	-2
0.31667	3
0.32500	6
0.33333	4
0.34167	-2
0.35000	-10
0.35833	-18
0.36667	-25
0.37500	-29
0.38333	-30
0.39167	-26
0.40000	-20
0.40833	-13
0.41667	-8
0.42500	-6
0.43333	-6
0.44167	-10
0.45000	-13
0.45833	-15
0.46667	-15
0.47500	-14
0.48333	-11
0.49167	-8
0.50000	-5
0.50833	-4
0.51667	-3
0.52500	-4
0.53333	-7
0.54167	-10
0.55000	-14
0.55833	-19
0.56667	-23
0.57500	-26
0.58333	-29
0.59167	-30
0.60000	-31
0.60833	-31
0.61667	-30
0.62500	-28
0.63333	-26
0.64167	-24
0.65000	-22
0.65833	-20
0.66667	-18
0.67500	-15
0.68333	-11
0.69167	-9
0.70000	-9
0.70833	-10
0.71667	-11
0.72500	-12
0.73333	-13
0.74167	-13
0.75000	-12
0.75833	-11
0.76667	-9
0.77500	-7
0.78333	-5
0.79167	-5
0.80000	-7
0.80833	-10
0.81667	-14
0.82500	-18
0.83333	-21
0.84167	-22
0.85000	-21
0.85833	-19
0.86667	-17
0.87500	-17
0.88333	-18
0.89167	-19
0.90000	-20
0.90833	-20
0.91667	-17
0.92500	-13
0.93333	-10
0.94167	-7
0.95000	-5
0.95833	-6
0.96667	-9
0.97500	-13
0.98333	-18
0.99167	-21
1.00000	-21
1.00833	-19
1.01667	-14
1.02500	-9
1.03333	-6
1.04167	-6
1.05000	-8
1.05833	-11
1.06667	-14
1.07500	-14
1.08333	-13
1.09167	-11
1.10000	-9
1.10833	-7
1.11667	-7
1.12500	-9
1.13333	-11
1.14167	-14
1.15000	-19
1.15833	-24
1.16667	-27
1.17500	-28
1.18333	-26
1.19167	-22
1.20000	-18
1.20833	-15
1.21667	-16
1.22500	-18
1.23333	-21
1.24167	-23
1.25000	-24
1.25833	-24
1.26667	-24
1.27500	-26
1.28333	-28
1.29167	-28
1.30000	-28
1.30833	-27
1.31667	-25
1.32500	-24
1.33333	-23
1.34167	-23
1.35000	-23
1.35833	-23
1.36667	-23
1.37500	-23
1.38333	-23
1.39167	-24
1.40000	-26
1.40833	-28
1.41667	-30
1.42500	-31
1.43333	-32
1.44167	-31
1.45000	-31
1.45833	-30
1.46667	-29
1.47500	-28
1.48333	-26
1.49167	-24
1.50000	-22
1.50833	-21
1.51667	-21
1.52500	-21
1.53333	-22
1.54167	-24
1.55000	-26
1.55833	-29
1.56667	-31
1.57500	-32
1.58333	-32
1.59167	-31
1.60000	-29
1.60833	-26
1.61667	-25
1.62500	-23
1.63333	-23
1.64167	-22
1.65000	-22
1.65833	-22
1.66667	-22
1.67500	-21
1.68333	-20
1.69167	-21
1.70000	-23
1.70833	-25
1.71667	-27
1.72500	-29
1.73333	-28
1.74167	-27
1.75000	-25
1.75833	-24
1.76667	-25
1.77500	-26
1.78333	-28
1.79167	-30
1.80000	-31
1.80833	-33
1.81667	-34
1.82500	-36
1.83333	-36
1.84167	-36
1.85000	-35
1.85833	-34
1.86667	-32
1.87500	-30
1.88333	-28
1.89167	-27
1.90000	-26
1.90833	-26
1.91667	-26
1.92500	-25
1.93333	-22
1.94167	-18
1.95000	-15
1.95833	-14
1.96667	-16
1.97500	-21
1.98333	-26
1.99167	-31
2.00000	-34
2.00833	-37
2.01667	-38
2.02500	-39
2.03333	-39
2.04167	-37
2.05000	-35
2.05833	-32
2.06667	-29
2.07500	-24
2.08333	-19
2.09167	-15
2.10000	-13
2.10833	-11
2.11667	-12
2.12500	-14
2.13333	-17
2.14167	-21
2.15000	-23
2.15833	-24
2.16667	-23
2.17500	-24
2.18333	-25
2.19167	-27
2.20000	-29
2.20833	-29
2.21667	-27
2.22500	-23
2.23333	-19
2.24167	-16
2.25000	-13
2.25833	-10
2.26667	-7
2.27500	-4
2.28333	-1
2.29167	-0
2.30000	-2
2.30833	-5
2.31667	-8
2.32500	-11
2.33333	-13
2.34167	-13
2.35000	-13
2.35833	-11
2.36667	-10
2.37500	-11
2.38333	-14
2.39167	-17
2.40000	-20
2.40833	-24
2.41667	-27
2.42500	-30
2.43333	-33
2.44167	-35
2.45000	-36
2.45833	-36
2.46667	-35
2.47500	-32
2.48333	-29
2.49167	-25
2.50000	-22
2.50833	-20
2.51667	-19
2.52500	-20
2.53333	-21
2.54167	-20
2.55000	-20
2.55833	-19
2.56667	-19
2.57500	-20
2.58333	-20
2.59167	-20
2.60000	-20
2.60833	-20
2.61667	-22
2.62500	-24
2.63333	-28
2.64167	-30
2.65000	-32
2.65833	-30
2.66667	-28
2.67500	-25
2.68333	-23
2.69167	-23
2.70000	-23
2.70833	-25
2.71667	-27
2.72500	-28
2.73333	-27
2.74167	-23
2.75000	-18
2.75833	-14
2.76667	-12
2.77500	-12
2.78333	-15
2.79167	-17
2.80000	-17
2.80833	-16
2.81667	-15
2.82500	-14
2.83333	-14
2.84167	-14
2.85000	-14
2.85833	-14
2.86667	-13
2.87500	-14
2.88333	-15
2.89167	-17
2.90000	-19
2.90833	-22
2.91667	-26
2.92500	-30
2.93333	-33
2.94167	-34
2.95000	-33
2.95833	-30
2.96667	-27
2.97500	-23
2.98333	-20
2.99167	-17
3.00000	-16
3.00833	-17
3.01667	-22
3.02500	-27
3.03333	-32
3.04167	-36
3.05000	-38
3.05833	-36
3.06667	-33
3.07500	-29
3.08333	-27
3.09167	-26
3.10000	-26
3.10833	-26
3.11667	-25
3.12500	-23
3.13333	-21
3.14167	-19
3.15000	-17
3.15833	-17
3.16667	-16
3.17500	-16
3.18333	-18
3.19167	-21
3.20000	-25
3.20833	-28
3.21667	-31
3.22500	-32
3.23333	-31
3.24167	-30
3.25000	-28
3.25833	-27
3.26667	-26
3.27500	-25
3.28333	-24
3.29167	-22
3.30000	-21
3.30833	-19
3.31667	-19
3.32500	-20
3.33333	-22
3.34167	-25
3.35000	-28
3.35833	-30
3.36667	-30
3.37500	-30
3.38333	-29
3.39167	-28
3.40000	-26
3.40833	-24
3.41667	-22
3.42500	-21
3.43333	-23
3.44167	-26
3.45000	-29
3.45833	-30
3.46667	-30
3.47500	-30
3.48333	-30
3.49167	-30
3.50000	-29
3.50833	-29
3.51667	-26
3.52500	-22
3.53333	-17
3.54167	-13
3.55000	-11
3.55833	-12
3.56667	-14
3.57500	-17
3.58333	-19
3.59167	-20
3.60000	-20
3.60833	-20
3.61667	-21
3.62500	-22
3.63333	-23
3.64167	-23
3.65000	-23
3.65833	-24
3.66667	-25
3.67500	-27
3.68333	-28
3.69167	-29
3.70000	-29
3.70833	-26
3.71667	-20
3.72500	-14
3.73333	-8
3.74167	-4
3.75000	-4
3.75833	-7
3.76667	-11
3.77500	-13
3.78333	-14
3.79167	-13
3.80000	-12
3.80833	-11
3.81667	-11
3.82500	-12
3.83333	-13
3.84167	-13
3.85000	-13
3.85833	-13
3.86667	-12
3.87500	-12
3.88333	-12
3.89167	-13
3.90000	-14
3.90833	-15
3.91667	-18
3.92500	-21
3.93333	-24
3.94167	-27
3.95000	-28
3.95833	-29
3.96667	-29
3.97500	-28
3.98333	-27
3.99167	-25
4.00000	-22
4.00833	-19
4.01667	-17
4.02500	-15
4.03333	-14
4.04167	-15
4.05000	-16
4.05833	-18
4.06667	-18
4.07500	-16
4.08333	-13
4.09167	-11
4.10000	-9
4.10833	-9
4.11667	-10
4.12500	-12
4.13333	-13
4.14167	-15
4.15000	-16
4.15833	-15
4.16667	-14
4.17500	-14
4.18333	-15
4.19167	-17
4.20000	-20
4.20833	-22
4.21667	-24
4.22500	-23
4.23333	-22
4.24167	-20
4.25000	-18
4.25833	-19
4.26667	-21
4.27500	-26
4.28333	-30
4.29167	-34
4.30000	-37
4.30833	-37
4.31667	-34
4.32500	-30
4.33333	-24
4.34167	-20
4.35000	-17
4.35833	-17
4.36667	-17
4.37500	-16
4.38333	-15
4.39167	-12
4.40000	-9
4.40833	-6
4.41667	-5
4.42500	-7
4.43333	-10
4.44167	-14
4.45000	-18
4.45833	-20
4.46667	-21
4.47500	-20
4.48333	-17
4.49167	-15
4.50000	-14
4.50833	-16
4.51667	-21
4.52500	-27
4.53333	-32
4.54167	-35
4.55000	-33
4.55833	-28
4.56667	-23
4.57500	-18
4.58333	-15
4.59167	-14
4.60000	-16
4.60833	-17
4.61667	-18
4.62500	-19
4.63333	-20
4.64167	-24
4.65000	-28
4.65833	-34
4.66667	-40
4.67500	-44
4.68333	-46
4.69167	-45
4.70000	-41
4.70833	-35
4.71667	-27
4.72500	-20
4.73333	-16
4.74167	-13
4.75000	-13
4.75833	-13
4.76667	-13
4.77500	-11
4.78333	-8
4.79167	-6
4.80000	-4
4.80833	-4
4.81667	-6
4.82500	-9
4.83333	-10
4.84167	-10
4.85000	-9
4.85833	-7
4.86667	-6
4.87500	-8
4.88333	-11
4.89167	-14
4.90000	-15
4.90833	-15
4.91667	-15
4.92500	-16
4.93333	-17
4.94167	-17
4.95000	-17
4.95833	-15
4.96667	-12
4.97500	-9
4.98333	-7
4.99167	-8
5.00000	-10
5.00833	-15
5.01667	-20
5.02500	-24
5.03333	-25
5.04167	-23
5.05000	-21
5.05833	-19
5.06667	-18
5.07500	-19
5.08333	-20
5.09167	-21
5.10000	-22
5.10833	-22
5.11667	-23
5.12500	-22
5.13333	-20
5.14167	-18
5.15000	-16
5.15833	-16
5.16667	-16
5.17500	-16
5.18333	-16
5.19167	-15
5.20000	-13
5.20833	-13
5.21667	-17
5.22500	-23
5.23333	-27
5.24167	-29
5.25000	-29
5.25833	-26
5.26667	-23
5.27500	-21
5.28333	-22
5.29167	-22
5.30000	-23
5.30833	-24
5.31667	-24
5.32500	-23
5.33333	-21
5.34167	-19
5.35000	-16
5.35833	-13
5.36667	-11
5.37500	-9
5.38333	-10
5.39167	-12
5.40000	-15
5.40833	-16
5.41667	-15
5.42500	-13
5.43333	-10
5.44167	-8
5.45000	-7
5.45833	-10
5.46667	-14
5.47500	-18
5.48333	-21
5.49167	-24
5.50000	-26
5.50833	-26
5.51667	-26
5.52500	-25
5.53333	-24
5.54167	-23
5.55000	-23
5.55833	-24
5.56667	-24
5.57500	-25
5.58333	-25
5.59167	-27
5.60000	-30
5.60833	-33
5.61667	-36
5.62500	-38
5.63333	-37
5.64167	-34
5.65000	-30
5.65833	-27
5.66667	-25
5.67500	-25
5.68333	-27
5.69167	-28
5.70000	-29
5.70833	-28
5.71667	-27
5.72500	-26
5.73333	-24
5.74167	-22
5.75000	-20
5.75833	-18
5.76667	-17
5.77500	-17
5.78333	-18
5.79167	-19
5.80000	-20
5.80833	-22
5.81667	-23
5.82500	-24
5.83333	-25
5.84167	-25
5.85000	-24
5.85833	-22
5.86667	-19
5.87500	-16
5.88333	-14
5.89167	-13
5.90000	-15
5.90833	-17
5.91667	-18
5.92500	-18
5.93333	-19
5.94167	-19
5.95000	-19
5.95833	-19
5.96667	-18
5.97500	-16
5.98333	-15
5.99167	-14
6.00000	-14
6.00833	-14
6.01667	-15
6.02500	-15
6.03333	-16
6.04167	-17
6.05000	-20
6.05833	-23
6.06667	-26
6.07500	-29
6.08333	-32
6.09167	-32
6.10000	-30
6.10833	-27
6.11667	-22
6.12500	-18
6.13333	-15
6.14167	-13
6.15000	-12
6.15833	-11
6.16667	-11
6.17500	-13
6.18333	-15
6.19167	-20
6.20000	-27
6.20833	-32
6.21667	-34
6.22500	-32
6.23333	-27
6.24167	-21
6.25000	-15
6.25833	-9
6.26667	-5
6.27500	-2
6.28333	-0
6.29167	1
6.30000	-0
6.30833	-1
6.31667	-3
6.32500	-4
6.33333	-6
6.34167	-8
6.35000	-10
6.35833	-13
6.36667	-15
6.37500	-15
6.38333	-14
6.39167	-12
6.40000	-11
6.40833	-12
6.41667	-14
6.42500	-17
6.43333	-20
6.44167	-20
6.45000	-20
6.45833	-19
6.46667	-18
6.47500	-16
6.48333	-15
6.49167	-14
6.50000	-14
6.50833	-16
6.51667	-19
6.52500	-22
6.53333	-25
6.54167	-27
6.55000	-28
6.55833	-29
6.56667	-30
6.57500	-28
6.58333	-24
6.59167	-20
6.60000	-15
6.60833	-11
6.61667	-9
6.62500	-8
6.63333	-7
6.64167	-5
6.65000	-6
6.65833	-9
6.66667	-13
6.67500	-16
6.68333	-19
6.69167	-20
6.70000	-18
6.70833	-16
6.71667	-12
6.72500	-9
6.73333	-8
6.74167	-7
6.75000	-6
6.75833	-5
6.76667	-3
6.77500	-1
6.78333	0
6.79167	0
6.80000	-2
6.80833	-4
6.81667	-5
6.82500	-5
6.83333	-3
6.84167	-1
6.85000	1
6.85833	2
6.86667	1
6.87500	-1
6.88333	-3
6.89167	-4
6.90000	-4
6.90833	-3
6.91667	-3
6.92500	-2
6.93333	-3
6.94167	-5
6.95000	-8
6.95833	-11
6.96667	-12
6.97500	-12
6.98333	-11
6.99167	-10
7.00000	-11
7.00833	-12
7.01667	-13
7.02500	-14
7.03333	-14
7.04167	-13
7.05000	-11
7.05833	-10
7.06667	-9
7.07500	-8
7.08333	-8
7.09167	-9
7.10000	-10
7.10833	-11
7.11667	-10
7.12500	-8
7.13333	-7
7.14167	-6
7.15000	-7
7.15833	-10
7.16667	-13
7.17500	-14
7.18333	-14
7.19167	-13
7.20000	-13
7.20833	-12
7.21667	-13
7.22500	-13
7.23333	-13
7.24167	-13
7.25000	-14
7.25833	-17
7.26667	-20
7.27500	-22
7.28333	-22
7.29167	-20
7.30000	-14
7.30833	-9
7.31667	-3
7.32500	3
7.33333	7
7.34167	10
7.35000	11
7.35833	10
7.36667	7
7.37500	4
7.38333	-0
7.39167	-4
7.40000	-6
7.40833	-8
7.41667	-10
7.42500	-12
7.43333	-15
7.44167	-19
7.45000	-21
7.45833	-21
7.46667	-18
7.47500	-14
7.48333	-8
7.49167	-4
7.50000	-3
7.50833	-5
7.51667	-9
7.52500	-13
7.53333	-15
7.54167	-16
7.55000	-15
7.55833	-12
7.56667	-8
7.57500	-3
7.58333	2
7.59167	7
7.60000	10
7.60833	11
7.61667	9
7.62500	5
7.63333	1
7.64167	-2
7.65000	-6
7.65833	-10
7.66667	-14
7.67500	-18
7.68333	-19
7.69167	-18
7.70000	-13
7.70833	-9
7.71667	-5
7.72500	-4
7.73333	-6
7.74167	-11
7.75000	-15
7.75833	-17
7.76667	-17
7.77500	-15
7.78333	-12
7.79167	-11
7.80000	-12
7.80833	-14
7.81667	-14
7.82500	-12
7.83333	-10
7.84167	-7
7.85000	-5
7.85833	-5
7.86667	-6
7.87500	-7
7.88333	-9
7.89167	-12
7.90000	-17
7.90833	-20
7.91667	-21
7.92500	-19
7.93333	-15
7.94167	-9
7.95000	-5
7.95833	-4
7.96667	-6
7.97500	-10
7.98333	-15
7.99167	-19
8.00000	-20
8.00833	-20
8.01667	-17
8.02500	-14
8.03333	-12
8.04167	-11
8.05000	-11
8.05833	-15
8.06667	-19
8.07500	-23
8.08333	-27
8.09167	-29
8.10000	-29
8.10833	-28
8.11667	-25
8.12500	-23
8.13333	-23
8.14167	-23
8.15000	-24
8.15833	-27
8.16667	-28
8.17500	-27
8.18333	-25
8.19167	-24
8.20000	-23
8.20833	-23
8.21667	-23
8.22500	-23
8.23333	-21
8.24167	-19
8.25000	-17
8.25833	-17
8.26667	-19
8.27500	-22
8.28333	-24
8.29167	-25
8.30000	-23
8.30833	-19
8.31667	-16
8.32500	-12
8.33333	-11
8.34167	-11
8.35000	-12
8.35833	-12
8.36667	-12
8.37500	-13
8.38333	-13
8.39167	-14
8.40000	-13
8.40833	-11
8.41667	-7
8.42500	-3
8.43333	-1
8.44167	1
8.45000	0
8.45833	-2
8.46667	-4
8.47500	-6
8.48333	-7
8.49167	-8
8.50000	-10
8.50833	-12
8.51667	-15
8.52500	-17
8.53333	-19
8.54167	-21
8.55000	-24
8.55833	-28
8.56667	-32
8.57500	-33
8.58333	-31
8.59167	-27
8.60000	-22
8.60833	-19
8.61667	-18
8.62500	-19
8.63333	-21
8.64167	-22
8.65000	-23
8.65833	-23
8.66667	-23
8.67500	-23
8.68333	-23
8.69167	-21
8.70000	-17
8.70833	-14
8.71667	-11
8.72500	-10
8.73333	-11
8.74167	-12
8.75000	-13
8.75833	-12
8.76667	-11
8.77500	-11
8.78333	-12
8.79167	-15
8.80000	-19
8.80833	-24
8.81667	-29
8.82500	-33
8.83333	-36
8.84167	-38
8.85000	-38
8.85833	-37
8.86667	-33
8.87500	-28
8.88333	-21
8.89167	-16
8.90000	-13
8.90833	-13
8.91667	-15
8.92500	-18
8.93333	-18
8.94167	-15
8.95000	-12
8.95833	-10
8.96667	-11
8.97500	-13
8.98333	-15
8.99167	-17
9.00000	-18
9.00833	-18
9.01667	-18
9.02500	-19
9.03333	-20
9.04167	-22
9.05000	-23
9.05833	-24
9.06667	-25
9.07500	-24
9.08333	-22
9.09167	-19
9.10000	-18
9.10833	-19
9.11667	-22
9.12500	-24
9.13333	-25
9.14167	-24
9.15000	-22
9.15833	-19
9.16667	-17
9.17500	-17
9.18333	-18
9.19167	-20
9.20000	-21
9.20833	-22
9.21667	-22
9.22500	-20
9.23333	-19
9.24167	-18
9.25000	-18
9.25833	-16
9.26667	-14
9.27500	-13
9.28333	-13
9.29167	-14
9.30000	-14
9.30833	-14
9.31667	-13
9.32500	-11
9.33333	-9
9.34167	-9
9.35000	-8
9.35833	-7
9.36667	-5
9.37500	-3
9.38333	-2
9.39167	-4
9.40000	-9
9.40833	-16
9.41667	-23
9.42500	-29
9.43333	-32
9.44167	-32
9.45000	-28
9.45833	-22
9.46667	-16
9.47500	-12
9.48333	-10
9.49167	-9
9.50000	-9
9.50833	-9
9.51667	-11
9.52500	-14
9.53333	-17
9.54167	-20
9.55000	-22
9.55833	-21
9.56667	-20
9.57500	-20
9.58333	-20
9.59167	-21
9.60000	-22
9.60833	-24
9.61667	-26
9.62500	-27
9.63333	-26
9.64167	-24
9.65000	-22
9.65833	-21
9.66667	-19
9.67500	-18
9.68333	-17
9.69167	-15
9.70000	-12
9.70833	-10
9.71667	-9
9.72500	-11
9.73333	-14
9.74167	-17
9.75000	-19
9.75833	-19
9.76667	-18
9.77500	-16
9.78333	-15
9.79167	-15
9.80000	-17
9.80833	-21
9.81667	-24
9.82500	-25
9.83333	-23
9.84167	-20
9.85000	-16
9.85833	-12
9.86667	-9
9.87500	-7
9.88333	-6
9.89167	-7
9.90000	-8
9.90833	-10
9.91667	-11
9.92500	-12
9.93333	-13
9.94167	-13
9.95000	-13
9.95833	-12
9.96667	-12
9.97500	-12
9.98333	-13
9.99167	-15
10.00000	-16
10.00833	-17
10.01667	-18
10.02500	-20
10.03333	-21
10.04167	-21
10.05000	-19
10.05833	-16
10.06667	-13
10.07500	-11
10.08333	-9
10.09167	-7
10.10000	-7
10.10833	-8
10.11667	-10
10.12500	-12
10.13333	-13
10.14167	-12
10.15000	-9
10.15833	-6
10.16667	-6
10.17500	-9
10.18333	-14
10.19167	-20
10.20000	-24
10.20833	-26
10.21667	-25
10.22500	-21
10.23333	-18
10.24167	-17
10.25000	-18
10.25833	-22
10.26667	-26
10.27500	-30
10.28333	-32
10.29167	-31
10.30000	-28
10.30833	-26
10.31667	-24
10.32500	-25
10.33333	-25
10.34167	-24
10.35000	-21
10.35833	-17
10.36667	-14
10.37500	-12
10.38333	-13
10.39167	-13
10.40000	-14
10.40833	-13
10.41667	-12
10.42500	-11
10.43333	-9
10.44167	-7
10.45000	-6
10.45833	-5
10.46667	-6
10.47500	-8
10.48333	-13
10.49167	-17
10.50000	-21
10.50833	-23
10.51667	-24
10.52500	-24
10.53333	-22
10.54167	-20
10.55000	-17
10.55833	-14
10.56667	-11
10.57500	-11
10.58333	-13
10.59167	-17
10.60000	-21
10.60833	-22
10.61667	-18
10.62500	-11
10.63333	-5
10.64167	-2
10.65000	-1
10.65833	-2
10.66667	-4
10.67500	-6
10.68333	-7
10.69167	-8
10.70000	-11
10.70833	-14
10.71667	-16
10.72500	-16
10.73333	-15
10.74167	-14
10.75000	-12
10.75833	-12
10.76667	-14
10.77500	-17
10.78333	-21
10.79167	-25
10.80000	-28
10.80833	-30
10.81667	-31
10.82500	-31
10.83333	-30
10.84167	-30
10.85000	-30
10.85833	-29
10.86667	-28
10.87500	-28
10.88333	-29
10.89167	-31
10.90000	-31
10.90833	-31
10.91667	-27
10.92500	-22
10.93333	-17
10.94167	-12
10.95000	-8
10.95833	-5
10.96667	-3
10.97500	-1
10.98333	2
10.99167	3
11.00000	3
11.00833	3
11.01667	1
11.02500	-0
11.03333	-3
11.04167	-6
11.05000	-9
11.05833	-11
11.06667	-12
11.07500	-11
11.08333	-10
11.09167	-8
11.10000	-9
11.10833	-9
11.11667	-9
11.12500	-7
11.13333	-4
11.14167	-1
11.15000	1
11.15833	0
11.16667	-2
11.17500	-6
11.18333	-10
11.19167	-13
11.20000	-12
11.20833	-11
11.21667	-9
11.22500	-7
11.23333	-7
11.24167	-8
11.25000	-11
11.25833	-15
11.26667	-18
11.27500	-21
11.28333	-22
11.29167	-22
11.30000	-22
11.30833	-21
11.31667	-22
11.32500	-24
11.33333	-24
11.34167	-23
11.35000	-21
11.35833	-19
11.36667	-18
11.37500	-19
11.38333	-20
11.39167	-20
11.40000	-19
11.40833	-18
11.41667	-16
11.42500	-14
11.43333	-14
11.44167	-15
11.45000	-16
11.45833	-18
11.46667	-21
11.47500	-23
11.48333	-25
11.49167	-26
11.50000	-25
11.50833	-24
11.51667	-22
11.52500	-21
11.53333	-19
11.54167	-17
11.55000	-17
11.55833	-17
11.56667	-19
11.57500	-21
11.58333	-23
11.59167	-24
11.60000	-24
11.60833	-21
11.61667	-17
11.62500	-13
11.63333	-10
11.64167	-7
11.65000	-8
11.65833	-11
11.66667	-16
11.67500	-20
11.68333	-24
11.69167	-26
11.70000	-26
11.70833	-24
11.71667	-23
11.72500	-21
11.73333	-20
11.74167	-19
11.75000	-17
11.75833	-15
11.76667	-13
11.77500	-12
11.78333	-11
11.79167	-10
11.80000	-9
11.80833	-9
11.81667	-11
11.82500	-15
11.83333	-18
11.84167	-19
11.85000	-18
11.85833	-15
11.86667	-13
11.87500	-12
11.88333	-14
11.89167	-16
11.90000	-19
11.90833	-22
11.91667	-23
11.92500	-23
11.93333	-22
11.94167	-20
11.95000	-18
11.95833	-16
11.96667	-14
11.97500	-12
11.98333	-12
11.99167	-13
12.00000	-14
12.00833	-16
12.01667	-18
12.02500	-20
12.03333	-23
12.04167	-24
12.05000	-22
12.05833	-16
12.06667	-9
12.07500	-5
12.08333	-3
12.09167	-5
12.10000	-9
12.10833	-13
12.11667	-15
12.12500	-16
12.13333	-16
12.14167	-16
12.15000	-18
12.15833	-19
12.16667	-21
12.17500	-23
12.18333	-24
12.19167	-24
12.20000	-23
12.20833	-20
12.21667	-16
12.22500	-12
12.23333	-7
12.24167	-2
12.25000	-0
12.25833	-1
12.26667	-4
12.27500	-7
12.28333	-9
12.29167	-11
12.30000	-13
12.30833	-16
12.31667	-20
12.32500	-23
12.33333	-23
12.34167	-19
12.35000	-14
12.35833	-10
12.36667	-7
12.37500	-6
12.38333	-6
12.39167	-7
12.40000	-8
12.40833	-9
12.41667	-9
12.42500	-10
12.43333	-11
12.44167	-13
12.45000	-14
12.45833	-16
12.46667	-18
12.47500	-23
12.48333	-28
12.49167	-32
12.50000	-34
12.50833	-33
12.51667	-28
12.52500	-21
12.53333	-17
12.54167	-14
12.55000	-12
12.55833	-13
12.56667	-14
12.57500	-16
12.58333	-17
12.59167	-20
12.60000	-23
12.60833	-25
12.61667	-25
12.62500	-23
12.63333	-20
12.64167	-17
12.65000	-15
12.65833	-15
12.66667	-17
12.67500	-20
12.68333	-23
12.69167	-26
12.70000	-28
12.70833	-29
12.71667	-28
12.72500	-26
12.73333	-24
12.74167	-22
12.75000	-20
12.75833	-18
12.76667	-16
12.77500	-15
12.78333	-15
12.79167	-16
12.80000	-18
12.80833	-20
12.81667	-21
12.82500	-20
12.83333	-19
12.84167	-19
12.85000	-21
12.85833	-25
12.86667	-29
12.87500	-33
12.88333	-34
12.89167	-33
12.90000	-30
12.90833	-27
12.91667	-25
12.92500	-24
12.93333	-24
12.94167	-24
12.95000	-25
12.95833	-25
12.96667	-24
12.97500	-22
12.98333	-20
12.99167	-18
13.00000	-17
13.00833	-16
13.01667	-16
13.02500	-16
13.03333	-16
13.04167	-15
13.05000	-14
13.05833	-13
13.06667	-12
13.07500	-10
13.08333	-9
13.09167	-8
13.10000	-9
13.10833	-12
13.11667	-17
13.12500	-23
13.13333	-28
13.14167	-30
13.15000	-30
13.15833	-28
13.16667	-25
13.17500	-22
13.18333	-20
13.19167	-18
13.20000	-17
13.20833	-16
13.21667	-16
13.22500	-17
13.23333	-19
13.24167	-21
13.25000	-23
13.25833	-23
13.26667	-22
13.27500	-20
13.28333	-17
13.29167	-15
13.30000	-14
13.30833	-13
13.31667	-13
13.32500	-13
13.33333	-14
13.34167	-15
13.35000	-15
13.35833	-15
13.36667	-14
13.37500	-13
13.38333	-12
13.39167	-11
13.40000	-10
13.40833	-10
13.41667	-11
13.42500	-12
13.43333	-14
13.44167	-15
13.45000	-17
13.45833	-17
13.46667	-17
13.47500	-18
13.48333	-19
13.49167	-22
13.50000	-25
13.50833	-26
13.51667	-24
13.52500	-20
13.53333	-17
13.54167	-14
13.55000	-14
13.55833	-17
13.56667	-21
13.57500	-23
13.58333	-23
13.59167	-21
13.60000	-18
13.60833	-16
13.61667	-15
13.62500	-17
13.63333	-21
13.64167	-26
13.65000	-30
13.65833	-34
13.66667	-35
13.67500	-34
13.68333	-31
13.69167	-26
13.70000	-21
13.70833	-17
13.71667	-13
13.72500	-11
13.73333	-11
13.74167	-12
13.75000	-13
13.75833	-13
13.76667	-12
13.77500	-9
13.78333	-5
13.79167	-2
13.80000	-0
13.80833	0
13.81667	1
13.82500	2
13.83333	2
13.84167	2
13.85000	1
13.85833	1
13.86667	2
13.87500	3
13.88333	6
13.89167	8
13.90000	10
13.90833	12
13.91667	12
13.92500	11
13.93333	10
13.94167	9
13.95000	9
13.95833	9
13.96667	11
13.97500	12
13.98333	14
13.99167	15
14.00000	17
14.00833	17
14.01667	18
14.02500	18
14.03333	19
14.04167	21
14.05000	23
14.05833	25
14.06667	25
14.07500	26
14.08333	28
14.09167	30
14.10000	33
14.10833	34
14.11667	35
14.12500	33
14.13333	32
14.14167	31
14.15000	31
14.15833	32
14.16667	35
14.17500	38
14.18333	41
14.19167	45
14.20000	48
14.20833	50
14.21667	52
14.22500	52
14.23333	51
14.24167	48
14.25000	45
14.25833	41
14.26667	38
14.27500	36
14.28333	34
14.29167	34
14.30000	35
14.30833	36
14.31667	36
14.32500	36
14.33333	35
14.34167	35
14.35000	37
14.35833	42
14.36667	48
14.37500	52
14.38333	53
14.39167	53
14.40000	50
14.40833	48
14.41667	46
14.42500	46
14.43333	46
14.44167	47
14.45000	47
14.45833	47
14.46667	46
14.47500	46
14.48333	47
14.49167	49
14.50000	51
14.50833	54
14.51667	54
14.52500	54
14.53333	53
14.54167	52
14.55000	53
14.55833	54
14.56667	55
14.57500	54
14.58333	50
14.59167	46
14.60000	41
14.60833	37
14.61667	36
14.62500	35
14.63333	35
14.64167	33
14.65000	32
14.65833	32
14.66667	33
14.67500	34
14.68333	36
14.69167	36
14.70000	35
14.70833	33
14.71667	31
14.72500	28
14.73333	25
14.74167	22
14.75000	19
14.75833	16
14.76667	16
14.77500	18
14.78333	23
14.79167	27
14.80000	30
14.80833	32
14.81667	33
14.82500	33
14.83333	33
14.84167	34
14.85000	34
14.85833	33
14.86667	30
14.87500	28
14.88333	26
14.89167	27
14.90000	29
14.90833	32
14.91667	33
14.92500	32
14.93333	30
14.94167	27
14.95000	23
14.95833	19
14.96667	16
14.97500	14
14.98333	13
14.99167	14
15.00000	16
15.00833	17
15.01667	17
15.02500	15
15.03333	11
15.04167	8
15.05000	6
15.05833	6
15.06667	9
15.07500	14
15.08333	19
15.09167	23
15.10000	26
15.10833	28
15.11667	28
15.12500	27
15.13333	25
15.14167	23
15.15000	22
15.15833	21
15.16667	19
15.17500	16
15.18333	14
15.19167	13
15.20000	13
15.20833	13
15.21667	12
15.22500	9
15.23333	6
15.24167	2
15.25000	-1
15.25833	-3
15.26667	-3
15.27500	-3
15.28333	-3
15.29167	-2
15.30000	-2
15.30833	-2
15.31667	-3
15.32500	-3
15.33333	-4
15.34167	-6
15.35000	-8
15.35833	-10
15.36667	-11
15.37500	-12
15.38333	-11
15.39167	-11
15.40000	-10
15.40833	-10
15.41667	-7
15.42500	-3
15.43333	1
15.44167	6
15.45000	10
15.45833	13
15.46667	14
15.47500	15
15.48333	14
15.49167	13
15.50000	12
15.50833	10
15.51667	10
15.52500	10
15.53333	10
15.54167	9
15.55000	8
15.55833	6
15.56667	4
15.57500	3
15.58333	4
15.59167	4
15.60000	5
15.60833	4
15.61667	3
15.62500	1
15.63333	-2
15.64167	-4
15.65000	-4
15.65833	-2
15.66667	2
15.67500	9
15.68333	16
15.69167	20
15.70000	22
15.70833	22
15.71667	20
15.72500	18
15.73333	17
15.74167	17
15.75000	15
15.75833	11
15.76667	6
15.77500	3
15.78333	3
15.79167	5
15.80000	7
15.80833	9
15.81667	9
15.82500	8
15.83333	8
15.84167	7
15.85000	6
15.85833	4
15.86667	1
15.87500	-0
15.88333	-1
15.89167	1
15.90000	3
15.90833	4
15.91667	3
15.92500	0
15.93333	-3
15.94167	-7
15.95000	-10
15.95833	-10
15.96667	-10
15.97500	-10
15.98333	-11
15.99167	-12
16.00000	-14
16.00833	-14
16.01667	-13
16.02500	-11
16.03333	-9
16.04167	-8
16.05000	-7
16.05833	-9
16.06667	-10
16.07500	-11
16.08333	-9
16.09167	-7
16.10000	-6
16.10833	-6
16.11667	-9
16.12500	-13
16.13333	-16
16.14167	-19
16.15000	-21
16.15833	-21
16.16667	-20
16.17500	-19
16.18333	-17
16.19167	-15
16.20000	-13
16.20833	-12
16.21667	-12
16.22500	-13
16.23333	-13
16.24167	-12
16.25000	-10
16.25833	-8
16.26667	-6
16.27500	-5
16.28333	-4
16.29167	-4
16.30000	-4
16.30833	-4
16.31667	-6
16.32500	-8
16.33333	-8
16.34167	-6
16.35000	-2
16.35833	3
16.36667	7
16.37500	9
16.38333	8
16.39167	6
16.40000	2
16.40833	-1
16.41667	-5
16.42500	-7
16.43333	-8
16.44167	-9
16.45000	-11
16.45833	-15
16.46667	-18
16.47500	-20
16.48333	-19
16.49167	-16
16.50000	-13
16.50833	-9
16.51667	-7
16.52500	-6
16.53333	-6
16.54167	-7
16.55000	-8
16.55833	-9
16.56667	-9
16.57500	-8
16.58333	-7
16.59167	-7
16.60000	-10
16.60833	-14
16.61667	-19
16.62500	-22
16.63333	-23
16.64167	-22
16.65000	-21
16.65833	-20
16.66667	-20
16.67500	-20
16.68333	-20
16.69167	-20
16.70000	-18
16.70833	-16
16.71667	-14
16.72500	-12
16.73333	-10
16.74167	-9
16.75000	-8
16.75833	-7
16.76667	-8
16.77500	-10
16.78333	-12
16.79167	-13
16.80000	-12
16.80833	-10
16.81667	-7
16.82500	-4
16.83333	-2
16.84167	-3
16.85000	-4
16.85833	-5
16.86667	-5
16.87500	-6
16.88333	-9
16.89167	-12
16.90000	-15
16.90833	-18
16.91667	-18
16.92500	-16
16.93333	-14
16.94167	-12
16.95000	-9
16.95833	-8
16.96667	-6
16.97500	-6
16.98333	-7
16.99167	-10
17.00000	-14
17.00833	-16
17.01667	-15
17.02500	-13
17.03333	-10
17.04167	-8
17.05000	-8
17.05833	-9
17.06667	-11
17.07500	-11
17.08333	-10
17.09167	-10
17.10000	-10
17.10833	-12
17.11667	-14
17.12500	-15
17.13333	-15
17.14167	-13
17.15000	-11
17.15833	-9
17.16667	-8
17.17500	-9
17.18333	-12
17.19167	-15
17.20000	-17
17.20833	-17
17.21667	-14
17.22500	-11
17.23333	-10
17.24167	-12
17.25000	-14
17.25833	-16
17.26667	-17
17.27500	-16
17.28333	-13
17.29167	-11
17.30000	-10
17.30833	-10
17.31667	-11
17.32500	-10
17.33333	-9
17.34167	-7
17.35000	-7
17.35833	-9
17.36667	-13
17.37500	-17
17.38333	-19
17.39167	-20
17.40000	-18
17.40833	-16
17.41667	-14
17.42500	-12
17.43333	-11
17.44167	-10
17.45000	-7
17.45833	-2
17.46667	2
17.47500	5
17.48333	6
17.49167	3
17.50000	-2
17.50833	-7
17.51667	-12
17.52500	-14
17.53333	-14
17.54167	-13
17.55000	-11
17.55833	-10
17.56667	-9
17.57500	-10
17.58333	-13
17.59167	-16
17.60000	-20
17.60833	-22
17.61667	-23
17.62500	-23
17.63333	-21
17.64167	-20
17.65000	-19
17.65833	-20
17.66667	-20
17.67500	-19
17.68333	-16
17.69167	-13
17.70000	-11
17.70833	-10
17.71667	-11
17.72500	-12
17.73333	-13
17.74167	-13
17.75000	-14
17.75833	-17
17.76667	-20
17.77500	-22
17.78333	-23
17.79167	-23
17.80000	-24
17.80833	-25
17.81667	-27
17.82500	-29
17.83333	-30
17.84167	-28
17.85000	-25
17.85833	-21
17.86667	-18
17.87500	-15
17.88333	-13
17.89167	-11
17.90000	-8
17.90833	-6
17.91667	-6
17.92500	-7
17.93333	-9
17.94167	-12
17.95000	-15
17.95833	-17
17.96667	-18
17.97500	-17
17.98333	-16
17.99167	-13
18.00000	-10
18.00833	-6
18.01667	-2
18.02500	1
18.03333	3
18.04167	4
18.05000	3
18.05833	1
18.06667	-2
18.07500	-6
18.08333	-9
18.09167	-11
18.10000	-11
18.10833	-11
18.11667	-10
18.12500	-10
18.13333	-9
18.14167	-11
18.15000	-12
18.15833	-15
18.16667	-17
18.17500	-21
18.18333	-23
18.19167	-24
18.20000	-23
18.20833	-20
18.21667	-19
18.22500	-19
18.23333	-19
18.24167	-19
18.25000	-17
18.25833	-13
18.26667	-8
18.27500	-4
18.28333	-2
18.29167	-3
18.30000	-6
18.30833	-9
18.31667	-10
18.32500	-10
18.33333	-8
18.34167	-5
18.35000	-0
18.35833	4
18.36667	6
18.37500	8
18.38333	7
18.39167	5
18.40000	2
18.40833	-2
18.41667	-6
18.42500	-9
18.43333	-11
18.44167	-11
18.45000	-9
18.45833	-5
18.46667	-0
18.47500	5
18.48333	10
18.49167	13
18.50000	15
18.50833	16
18.51667	14
18.52500	11
18.53333	11
18.54167	14
18.55000	20
18.55833	26
18.56667	31
18.57500	33
18.58333	33
18.59167	32
18.60000	30
18.60833	28
18.61667	25
18.62500	22
18.63333	20
18.64167	19
18.65000	17
18.65833	16
18.66667	15
18.67500	15
18.68333	17
18.69167	19
18.70000	22
18.70833	24
18.71667	24
18.72500	23
18.73333	20
18.74167	18
18.75000	17
18.75833	18
18.76667	20
18.77500	22
18.78333	25
18.79167	27
18.80000	29
18.80833	31
18.81667	33
18.82500	35
18.83333	37
18.84167	38
18.85000	38
18.85833	38
18.86667	39
18.87500	39
18.88333	40
18.89167	40
18.90000	39
18.90833	38
18.91667	36
18.92500	36
18.93333	36
18.94167	36
18.95000	36
18.95833	37
18.96667	40
18.97500	43
18.98333	45
18.99167	48
19.00000	48
19.00833	48
19.01667	47
19.02500	45
19.03333	44
19.04167	43
19.05000	41
19.05833	39
19.06667	38
19.07500	39
19.08333	40
19.09167	41
19.10000	42
19.10833	43
19.11667	44
19.12500	45
19.13333	45
19.14167	43
19.15000	41
19.15833	38
19.16667	36
19.17500	36
19.18333	38
19.19167	40
19.20000	41
19.20833	42
19.21667	43
19.22500	44
19.23333	46
19.24167	48
19.25000	49
19.25833	48
19.26667	46
19.27500	44
19.28333	42
19.29167	42
19.30000	44
19.30833	48
19.31667	52
19.32500	55
19.33333	56
19.34167	55
19.35000	55
19.35833	56
19.36667	58
19.37500	60
19.38333	60
19.39167	58
19.40000	55
19.40833	52
19.41667	49
19.42500	47
19.43333	47
19.44167	49
19.45000	52
19.45833	56
19.46667	60
19.47500	61
19.48333	62
19.49167	61
19.50000	62
19.50833	65
19.51667	71
19.52500	78
19.53333	83
19.54167	85
19.55000	84
19.55833	81
19.56667	78
19.57500	77
19.58333	78
19.59167	81
19.60000	86
19.60833	91
19.61667	94
19.62500	96
19.63333	97
19.64167	99
19.65000	100
19.65833	101
19.66667	103
19.67500	103
19.68333	103
19.69167	103
19.70000	105
19.70833	107
19.71667	109
19.72500	110
19.73333	110
19.74167	107
19.75000	105
19.75833	105
19.76667	107
19.77500	110
19.78333	114
19.79167	118
19.80000	121
19.80833	123
19.81667	124
19.82500	124
19.83333	124
19.84167	125
19.85000	128
19.85833	133
19.86667	137
19.87500	141
19.88333	143
19.89167	144
19.90000	144
19.90833	143
19.91667	143
19.92500	143
19.93333	144
19.94167	149
19.95000	155
19.95833	161
19.96667	167
19.97500	172
19.98333	174
19.99167	176
20.00000	179
20.00833	183
20.01667	188
20.02500	194
20.03333	197
20.04167	199
20.05000	199
20.05833	201
20.06667	204
20.07500	212
20.08333	222
20.09167	233
20.10000	244
20.10833	254
20.11667	263
20.12500	272
20.13333	280
20.14167	287
20.15000	294
20.15833	300
20.16667	306
20.17500	313
20.18333	322
20.19167	330
20.20000	339
20.20833	347
20.21667	355
20.22500	363
20.23333	372
20.24167	383
20.25000	394
20.25833	405
20.26667	416
20.27500	426
20.28333	435
20.29167	444
20.30000	454
20.30833	463
20.31667	475
20.32500	486
20.33333	497
20.34167	508
20.35000	518
20.35833	528
20.36667	539
20.37500	551
20.38333	565
20.39167	580
20.40000	596
20.40833	612
20.41667	628
20.42500	643
20.43333	657
20.44167	669
20.45000	682
20.45833	696
20.46667	712
20.47500	732
20.48333	754
20.49167	775
20.50000	795
20.50833	813
20.51667	831
20.52500	848
20.53333	865
20.54167	884
20.55000	903
20.55833	924
20.56667	946
20.57500	972
20.58333	999
20.59167	1026
20.60000	1054
20.60833	1080
20.61667	1107
20.62500	1135
20.63333	1164
20.64167	1196
20.65000	1226
20.65833	1255
20.66667	1281
20.67500	1305
20.68333	1328
20.69167	1353
20.70000	1382
20.70833	1413
20.71667	1448
20.72500	1483
20.73333	1516
20.74167	1548
20.75000	1580
20.75833	1614
20.76667	1650
20.77500	1691
20.78333	1734
20.79167	1776
20.80000	1819
20.80833	1860
20.81667	1901
20.82500	1940
20.83333	1980
20.84167	2022
20.85000	2064
20.85833	2109
20.86667	2156
20.87500	2204
20.88333	2253
20.89167	2300
20.90000	2345
20.90833	2390
20.91667	2436
20.92500	2484
20.93333	2534
20.94167	2586
20.95000	2638
20.95833	2691
20.96667	2745
20.97500	2802
20.98333	2862
20.99167	2924
21.00000	2988
21.00833	3050
21.01667	3112
21.02500	3174
21.03333	3236
21.04167	3299
21.05000	3361
21.05833	3426
21.06667	3491
21.07500	3556
21.08333	3622
21.09167	3688
21.10000	3755
21.10833	3821
21.11667	3889
21.12500	3957
21.13333	4026
21.14167	4099
21.15000	4172
21.15833	4249
21.16667	4328
21.17500	4409
21.18333	4492
21.19167	4575
21.20000	4661
21.20833	4744
21.21667	4826
21.22500	4906
21.23333	4985
21.24167	5067
21.25000	5148
21.25833	5234
21.26667	5320
21.27500	5410
21.28333	5502
21.29167	5593
21.30000	5687
21.30833	5777
21.31667	5869
21.32500	5960
21.33333	6052
21.34167	6148
21.35000	6242
21.35833	6340
21.36667	6435
21.37500	6530
21.38333	6625
21.39167	6719
21.40000	6817
21.40833	6914
21.41667	7015
21.42500	7115
21.43333	7215
21.44167	7316
21.45000	7414
21.45833	7514
21.46667	7611
21.47500	7707
21.48333	7803
21.49167	7898
21.50000	7995
21.50833	8092
21.51667	8191
21.52500	8288
21.53333	8384
21.54167	8479
21.55000	8571
21.55833	8660
21.56667	8744
21.57500	8824
21.58333	8901
21.59167	8975
21.60000	9051
21.60833	9126
21.61667	9202
21.62500	9278
21.63333	9350
21.64167	9420
21.65000	9484
21.65833	9546
21.66667	9604
21.67500	9661
21.68333	9716
21.69167	9767
21.70000	9816
21.70833	9860
21.71667	9899
21.72500	9934
21.73333	9964
21.74167	9991
21.75000	10015
21.75833	10036
21.76667	10053
21.77500	10065
21.78333	10072
21.79167	10075
21.80000	10075
21.80833	10072
21.81667	10068
21.82500	10062
21.83333	10055
21.84167	10045
21.85000	10030
21.85833	10009
21.86667	9983
21.87500	9952
21.88333	9915
21.89167	9876
21.90000	9834
21.90833	9790
21.91667	9742
21.92500	9692
21.93333	9638
21.94167	9579
21.95000	9517
21.95833	9449
21.96667	9380
21.97500	9309
21.98333	9237
21.99167	9164
22.00000	9089
22.00833	9012
22.01667	8930
22.02500	8845
22.03333	8757
22.04167	8665
22.05000	8574
22.05833	8480
22.06667	8388
22.07500	8295
22.08333	8203
22.09167	8110
22.10000	8014
22.10833	7920
22.11667	7827
22.12500	7735
22.13333	7645
22.14167	7553
22.15000	7461
22.15833	7364
22.16667	7266
22.17500	7168
22.18333	7069
22.19167	6972
22.20000	6873
22.20833	6778
22.21667	6683
22.22500	6590
22.23333	6499
22.24167	6408
22.25000	6320
22.25833	6231
22.26667	6144
22.27500	6058
22.28333	5974
22.29167	5893
22.30000	5814
22.30833	5738
22.31667	5662
22.32500	5588
22.33333	5514
22.34167	5440
22.35000	5370
22.35833	5302
22.36667	5238
22.37500	5176
22.38333	5115
22.39167	5055
22.40000	4995
22.40833	4936
22.41667	4877
22.42500	4821
22.43333	4768
22.44167	4717
22.45000	4669
22.45833	4619
22.46667	4570
22.47500	4520
22.48333	4470
22.49167	4423
22.50000	4379
22.50833	4337
22.51667	4296
22.52500	4256
22.53333	4216
22.54167	4177
22.55000	4141
22.55833	4108
22.56667	4079
22.57500	4052
22.58333	4024
22.59167	3997
22.60000	3967
22.60833	3939
22.61667	3912
22.62500	3887
22.63333	3864
22.64167	3844
22.65000	3827
22.65833	3812
22.66667	3798
22.67500	3784
22.68333	3768
22.69167	3752
22.70000	3733
22.70833	3715
22.71667	3697
22.72500	3681
22.73333	3666
22.74167	3652
22.75000	3640
22.75833	3629
22.76667	3620
22.77500	3614
22.78333	3608
22.79167	3602
22.80000	3594
22.80833	3583
22.81667	3571
22.82500	3558
22.83333	3547
22.84167	3539
22.85000	3532
22.85833	3526
22.86667	3521
22.87500	3514
22.88333	3508
22.89167	3502
22.90000	3496
22.90833	3491
22.91667	3487
22.92500	3484
22.93333	3483
22.94167	3483
22.95000	3483
22.95833	3481
22.96667	3477
22.97500	3472
22.98333	3466
22.99167	3462
23.00000	3460
23.00833	3458
23.01667	3457
23.02500	3455
23.03333	3453
23.04167	3452
23.05000	3452
23.05833	3453
23.06667	3455
23.07500	3456
23.08333	3457
23.09167	3458
23.10000	3459
23.10833	3459
23.11667	3457
23.12500	3455
23.13333	3452
23.14167	3449
23.15000	3447
23.15833	3447
23.16667	3446
23.17500	3446
23.18333	3446
23.19167	3446
23.20000	3447
23.20833	3447
23.21667	3448
23.22500	3448
23.23333	3448
23.24167	3448
23.25000	3447
23.25833	3445
23.26667	3444
23.27500	3442
23.28333	3442
23.29167	3441
23.30000	3439
23.30833	3437
23.31667	3435
23.32500	3435
23.33333	3437
23.34167	3440
23.35000	3442
23.35833	3444
23.36667	3444
23.37500	3443
23.38333	3442
23.39167	3442
23.40000	3441
23.40833	3440
23.41667	3440
23.42500	3441
23.43333	3442
23.44167	3444
23.45000	3447
23.45833	3451
23.46667	3455
23.47500	3459
23.48333	3461
23.49167	3462
23.50000	3460
23.50833	3457
23.51667	3452
23.52500	3448
23.53333	3445
23.54167	3444
23.55000	3444
23.55833	3445
23.56667	3447
23.57500	3447
23.58333	3447
23.59167	3447
23.60000	3446
23.60833	3445
23.61667	3443
23.62500	3442
23.63333	3442
23.64167	3444
23.65000	3446
23.65833	3449
23.66667	3452
23.67500	3452
23.68333	3451
23.69167	3448
23.70000	3444
23.70833	3440
23.71667	3440
23.72500	3441
23.73333	3444
23.74167	3447
23.75000	3449
23.75833	3449
23.76667	3448
23.77500	3446
23.78333	3443
23.79167	3441
23.80000	3438
23.80833	3436
23.81667	3433
23.82500	3430
23.83333	3428
23.84167	3426
23.85000	3423
23.85833	3416
23.86667	3407
23.87500	3395
23.88333	3384
23.89167	3374
23.90000	3366
23.90833	3359
23.91667	3353
23.92500	3347
23.93333	3343
23.94167	3339
23.95000	3336
23.95833	3333
23.96667	3330
23.97500	3325
23.98333	3319
23.99167	3313
24.00000	3305
24.00833	3297
24.01667	3287
24.02500	3277
24.03333	3267
24.04167	3257
24.05000	3247
24.05833	3239
24.06667	3230
24.07500	3219
24.08333	3207
24.09167	3193
24.10000	3177
24.10833	3162
24.11667	3150
24.12500	3138
24.13333	3127
24.14167	3115
24.15000	3102
24.15833	3089
24.16667	3078
24.17500	3070
24.18333	3065
24.19167	3059
24.20000	3051
24.20833	3040
24.21667	3026
24.22500	3012
24.23333	3000
24.24167	2990
24.25000	2980
24.25833	2970
24.26667	2958
24.27500	2944
24.28333	2929
24.29167	2916
24.30000	2904
24.30833	2893
24.31667	2883
24.32500	2872
24.33333	2859
24.34167	2846
24.35000	2832
24.35833	2819
24.36667	2806
24.37500	2793
24.38333	2780
24.39167	2767
24.40000	2754
24.40833	2742
24.41667	2731
24.42500	2720
24.43333	2710
24.44167	2698
24.45000	2687
24.45833	2676
24.46667	2666
24.47500	2656
24.48333	2647
24.49167	2637
24.50000	2626
24.50833	2613
24.51667	2598
24.52500	2581
24.53333	2563
24.54167	2547
24.55000	2533
24.55833	2522
24.56667	2513
24.57500	2507
24.58333	2501
24.59167	2494
24.60000	2484
24.60833	2472
24.61667	2457
24.62500	2442
24.63333	2427
24.64167	2414
24.65000	2402
24.65833	2391
24.66667	2379
24.67500	2364
24.68333	2349
24.69167	2334
24.70000	2319
24.70833	2306
24.71667	2296
24.72500	2286
24.73333	2276
24.74167	2267
24.75000	2256
24.75833	2244
24.76667	2231
24.77500	2216
24.78333	2202
24.79167	2188
24.80000	2172
24.80833	2157
24.81667	2142
24.82500	2127
24.83333	2116
24.84167	2105
24.85000	2094
24.85833	2081
24.86667	2066
24.87500	2050
24.88333	2035
24.89167	2022
24.90000	2010
24.90833	1998
24.91667	1984
24.92500	1971
24.93333	1957
24.94167	1943
24.95000	1929
24.95833	1917
24.96667	1906
24.97500	1893
24.98333	1879
24.99167	1864
25.00000	1847
25.00833	1831
25.01667	1816
25.02500	1803
25.03333	1791
25.04167	1781
25.05000	1772
25.05833	1762
25.06667	1752
25.07500	1741
25.08333	1729
25.09167	1717
25.10000	1705
25.10833	1692
25.11667	1679
25.12500	1666
25.13333	1653
25.14167	1640
25.15000	1627
25.15833	1615
25.16667	1602
25.17500	1591
25.18333	1579
25.19167	1568
25.20000	1558
25.20833	1548
25.21667	1537
25.22500	1526
25.23333	1515
25.24167	1504
25.25000	1495
25.25833	1486
25.26667	1476
25.27500	1464
25.28333	1452
25.29167	1440
25.30000	1429
25.30833	1421
25.31667	1415
25.32500	1410
25.33333	1405
25.34167	1397
25.35000	1389
25.35833	1381
25.36667	1374
25.37500	1368
25.38333	1364
25.39167	1360
25.40000	1355
25.40833	1349
25.41667	1343
25.42500	1338
25.43333	1334
25.44167	1332
25.45000	1330
25.45833	1327
25.46667	1324
25.47500	1320
25.48333	1316
25.49167	1312
25.50000	1307
25.50833	1302
25.51667	1298
25.52500	1294
25.53333	1290
25.54167	1287
25.55000	1283
25.55833	1279
25.56667	1276
25.57500	1273
25.58333	1270
25.59167	1267
25.60000	1263
25.60833	1259
25.61667	1254
25.62500	1249
25.63333	1244
25.64167	1240
25.65000	1238
25.65833	1237
25.66667	1238
25.67500	1238
25.68333	1237
25.69167	1236
25.70000	1236
25.70833	1236
25.71667	1237
25.72500	1238
25.73333	1239
25.74167	1239
25.75000	1238
25.75833	1236
25.76667	1231
25.77500	1226
25.78333	1221
25.79167	1216
25.80000	1213
25.80833	1212
25.81667	1212
25.82500	1212
25.83333	1213
25.84167	1212
25.85000	1211
25.85833	1209
25.86667	1207
25.87500	1206
25.88333	1206
25.89167	1207
25.90000	1207
25.90833	1207
25.91667	1204
25.92500	1200
25.93333	1193
25.94167	1186
25.95000	1180
25.95833	1175
25.96667	1172
25.97500	1170
25.98333	1169
25.99167	1167
26.00000	1165
26.00833	1162
26.01667	1160
26.02500	1157
26.03333	1155
26.04167	1153
26.05000	1151
26.05833	1148
26.06667	1146
26.07500	1146
26.08333	1146
26.09167	1146
26.10000	1144
26.10833	1142
26.11667	1139
26.12500	1135
26.13333	1132
26.14167	1130
26.15000	1128
26.15833	1124
26.16667	1120
26.17500	1116
26.18333	1112
26.19167	1109
26.20000	1108
26.20833	1108
26.21667	1109
26.22500	1110
26.23333	1109
26.24167	1107
26.25000	1103
26.25833	1098
26.26667	1092
26.27500	1088
26.28333	1083
26.29167	1078
26.30000	1073
26.30833	1067
26.31667	1062
26.32500	1060
26.33333	1060
26.34167	1061
26.35000	1062
26.35833	1061
26.36667	1059
26.37500	1057
26.38333	1057
26.39167	1057
26.40000	1057
26.40833	1056
26.41667	1053
26.42500	1049
26.43333	1046
26.44167	1043
26.45000	1040
26.45833	1038
26.46667	1035
26.47500	1035
26.48333	1036
26.49167	1039
26.50000	1043
26.50833	1045
26.51667	1043
26.52500	1038
26.53333	1032
26.54167	1026
26.55000	1022
26.55833	1021
26.56667	1022
26.57500	1025
26.58333	1028
26.59167	1030
26.60000	1032
26.60833	1033
26.61667	1034
26.62500	1036
26.63333	1038
26.64167	1041
26.65000	1042
26.65833	1043
26.66667	1043
26.67500	1043
26.68333	1043
26.69167	1043
26.70000	1044
26.70833	1045
26.71667	1046
26.72500	1047
26.73333	1049
26.74167	1052
26.75000	1054
26.75833	1055
26.76667	1056
26.77500	1054
26.78333	1049
26.79167	1045
26.80000	1043
26.80833	1043
26.81667	1046
26.82500	1050
26.83333	1054
26.84167	1057
26.85000	1059
26.85833	1059
26.86667	1058
26.87500	1056
26.88333	1055
26.89167	1053
26.90000	1051
26.90833	1049
26.91667	1049
26.92500	1052
26.93333	1058
26.94167	1066
26.95000	1074
26.95833	1082
26.96667	1088
26.97500	1092
26.98333	1094
26.99167	1092
27.00000	1088
27.00833	1083
27.01667	1078
27.02500	1072
27.03333	1065
27.04167	1058
27.05000	1053
27.05833	1050
27.06667	1050
27.07500	1053
27.08333	1058
27.09167	1062
27.10000	1066
27.10833	1068
27.11667	1069
27.12500	1069
27.13333	1067
27.14167	1065
27.15000	1062
27.15833	1060
27.16667	1057
27.17500	1055
27.18333	1053
27.19167	1052
27.20000	1052
27.20833	1054
27.21667	1056
27.22500	1058
27.23333	1058
27.24167	1056
27.25000	1053
27.25833	1051
27.26667	1050
27.27500	1051
27.28333	1053
27.29167	1053
27.30000	1049
27.30833	1045
27.31667	1040
27.32500	1036
27.33333	1033
27.34167	1030
27.35000	1027
27.35833	1023
27.36667	1018
27.37500	1015
27.38333	1013
27.39167	1012
27.40000	1012
27.40833	1014
27.41667	1016
27.42500	1018
27.43333	1018
27.44167	1017
27.45000	1014
27.45833	1011
27.46667	1008
27.47500	1006
27.48333	1004
27.49167	1002
27.50000	1001
27.50833	1001
27.51667	1001
27.52500	1001
27.53333	1002
27.54167	1002
27.55000	1001
27.55833	1001
27.56667	1000
27.57500	1000
27.58333	999
27.59167	996
27.60000	991
27.60833	987
27.61667	983
27.62500	981
27.63333	982
27.64167	984
27.65000	985
27.65833	984
27.66667	980
27.67500	977
27.68333	974
27.69167	974
27.70000	977
27.70833	981
27.71667	984
27.72500	985
27.73333	985
27.74167	986
27.75000	987
27.75833	987
27.76667	987
27.77500	987
27.78333	988
27.79167	989
27.80000	990
27.80833	990
27.81667	990
27.82500	991
27.83333	992
27.84167	995
27.85000	999
27.85833	1001
27.86667	1001
27.87500	1002
27.88333	1002
27.89167	1001
27.90000	1000
27.90833	997
27.91667	995
27.92500	993
27.93333	994
27.94167	998
27.95000	1003
27.95833	1008
27.96667	1014
27.97500	1019
27.98333	1023
27.99167	1026
28.00000	1028
28.00833	1030
28.01667	1032
28.02500	1037
28.03333	1042
28.04167	1048
28.05000	1050
28.05833	1049
28.06667	1047
28.07500	1044
28.08333	1043
28.09167	1043
28.10000	1045
28.10833	1049
28.11667	1053
28.12500	1058
28.13333	1063
28.14167	1068
28.15000	1072
28.15833	1075
28.16667	1077
28.17500	1078
28.18333	1077
28.19167	1076
28.20000	1075
28.20833	1075
28.21667	1077
28.22500	1081
28.23333	1086
28.24167	1091
28.25000	1096
28.25833	1100
28.26667	1103
28.27500	1106
28.28333	1109
28.29167	1113
28.30000	1119
28.30833	1125
28.31667	1130
28.32500	1133
28.33333	1133
28.34167	1130
28.35000	1127
28.35833	1124
28.36667	1124
28.37500	1128
28.38333	1134
28.39167	1140
28.40000	1146
28.40833	1150
28.41667	1152
28.42500	1150
28.43333	1147
28.44167	1142
28.45000	1139
28.45833	1138
28.46667	1140
28.47500	1143
28.48333	1147
28.49167	1150
28.50000	1150
28.50833	1150
28.51667	1149
28.52500	1150
28.53333	1154
28.54167	1159
28.55000	1164
28.55833	1168
28.56667	1171
28.57500	1173
28.58333	1173
28.59167	1172
28.60000	1172
28.60833	1172
28.61667	1172
28.62500	1172
28.63333	1173
28.64167	1176
28.65000	1179
28.65833	1182
28.66667	1185
28.67500	1187
28.68333	1188
28.69167	1188
28.70000	1189
28.70833	1189
28.71667	1188
28.72500	1188
28.73333	1189
28.74167	1194
28.75000	1200
28.75833	1208
28.76667	1213
28.77500	1217
28.78333	1217
28.79167	1216
28.80000	1214
28.80833	1212
28.81667	1210
28.82500	1211
28.83333	1213
28.84167	1216
28.85000	1220
28.85833	1223
28.86667	1225
28.87500	1226
28.88333	1225
28.89167	1224
28.90000	1223
28.90833	1221
28.91667	1221
28.92500	1222
28.93333	1225
28.94167	1229
28.95000	1232
28.95833	1236
28.96667	1238
28.97500	1240
28.98333	1243
28.99167	1246
29.00000	1249
29.00833	1254
29.01667	1259
29.02500	1264
29.03333	1271
29.04167	1278
29.05000	1283
29.05833	1288
29.06667	1292
29.07500	1293
29.08333	1292
29.09167	1290
29.10000	1290
29.10833	1290
29.11667	1291
29.12500	1292
29.13333	1294
29.14167	1296
29.15000	1300
29.15833	1305
29.16667	1311
29.17500	1317
29.18333	1322
29.19167	1326
29.20000	1331
29.20833	1335
29.21667	1338
29.22500	1341
29.23333	1344
29.24167	1347
29.25000	1350
29.25833	1352
29.26667	1354
29.27500	1357
29.28333	1360
29.29167	1367
29.30000	1377
29.30833	1388
29.31667	1400
29.32500	1411
29.33333	1421
29.34167	1429
29.35000	1435
29.35833	1441
29.36667	1447
29.37500	1452
29.38333	1459
29.39167	1465
29.40000	1473
29.40833	1482
29.41667	1495
29.42500	1510
29.43333	1525
29.44167	1539
29.45000	1552
29.45833	1562
29.46667	1572
29.47500	1583
29.48333	1595
29.49167	1609
29.50000	1624
29.50833	1641
29.51667	1660
29.52500	1681
29.53333	1702
29.54167	1726
29.55000	1748
29.55833	1770
29.56667	1789
29.57500	1807
29.58333	1825
29.59167	1844
29.60000	1867
29.60833	1894
29.61667	1923
29.62500	1954
29.63333	1985
29.64167	2017
29.65000	2049
29.65833	2083
29.66667	2116
29.67500	2152
29.68333	2188
29.69167	2225
29.70000	2264
29.70833	2303
29.71667	2343
29.72500	2384
29.73333	2427
29.74167	2472
29.75000	2519
29.75833	2569
29.76667	2621
29.77500	2675
29.78333	2732
29.79167	2792
29.80000	2857
29.80833	2922
29.81667	2991
29.82500	3059
29.83333	3129
29.84167	3200
29.85000	3270
29.85833	3343
29.86667	3414
29.87500	3486
29.88333	3560
29.89167	3636
29.90000	3718
29.90833	3800
29.91667	3885
29.92500	3971
29.93333	4056
29.94167	4143
29.95000	4230
29.95833	4320
29.96667	4412
29.97500	4505
29.98333	4601
29.99167	4698
30.00000	4798
30.00833	4896
30.01667	4997
30.02500	5096
30.03333	5194
30.04167	5293
30.05000	5391
30.05833	5495
30.06667	5598
30.07500	5704
30.08333	5810
30.09167	5911
30.10000	6011
30.10833	6106
30.11667	6202
30.12500	6297
30.13333	6391
30.14167	6487
30.15000	6581
30.15833	6675
30.16667	6767
30.17500	6856
30.18333	6944
30.19167	7028
30.20000	7111
30.20833	7191
30.21667	7272
30.22500	7350
30.23333	7425
30.24167	7497
30.25000	7564
30.25833	7628
30.26667	7687
30.27500	7743
30.28333	7796
30.29167	7846
30.30000	7893
30.30833	7937
30.31667	7977
30.32500	8014
30.33333	8045
30.34167	8072
30.35000	8095
30.35833	8116
30.36667	8135
30.37500	8149
30.38333	8160
30.39167	8167
30.40000	8171
30.40833	8171
30.41667	8169
30.42500	8164
30.43333	8154
30.44167	8137
30.45000	8117
30.45833	8091
30.46667	8063
30.47500	8032
30.48333	7999
30.49167	7964
30.50000	7925
30.50833	7883
30.51667	7835
30.52500	7783
30.53333	7728
30.54167	7669
30.55000	7610
30.55833	7550
30.56667	7489
30.57500	7424
30.58333	7356
30.59167	7287
30.60000	7213
30.60833	7139
30.61667	7063
30.62500	6986
30.63333	6907
30.64167	6824
30.65000	6742
30.65833	6656
30.66667	6571
30.67500	6486
30.68333	6399
30.69167	6314
30.70000	6225
30.70833	6138
30.71667	6048
30.72500	5956
30.73333	5865
30.74167	5771
30.75000	5680
30.75833	5589
30.76667	5502
30.77500	5416
30.78333	5329
30.79167	5242
30.80000	5151
30.80833	5061
30.81667	4970
30.82500	4881
30.83333	4795
30.84167	4709
30.85000	4627
30.85833	4547
30.86667	4469
30.87500	4392
30.88333	4316
30.89167	4238
30.90000	4156
30.90833	4075
30.91667	3992
30.92500	3910
30.93333	3830
30.94167	3751
30.95000	3676
30.95833	3601
30.96667	3531
30.97500	3463
30.98333	3398
30.99167	3336
31.00000	3274
31.00833	3214
31.01667	3154
31.02500	3095
31.03333	3039
31.04167	2983
31.05000	2930
31.05833	2874
31.06667	2820
31.07500	2765
31.08333	2711
31.09167	2660
31.10000	2609
31.10833	2561
31.11667	2512
31.12500	2465
31.13333	2419
31.14167	2374
31.15000	2333
31.15833	2292
31.16667	2253
31.17500	2215
31.18333	2178
31.19167	2141
31.20000	2102
31.20833	2064
31.21667	2025
31.22500	1988
31.23333	1953
31.24167	1920
31.25000	1890
31.25833	1862
31.26667	1835
31.27500	1809
31.28333	1781
31.29167	1754
31.30000	1726
31.30833	1700
31.31667	1674
31.32500	1651
31.33333	1630
31.34167	1610
31.35000	1592
31.35833	1573
31.36667	1555
31.37500	1536
31.38333	1516
31.39167	1496
31.40000	1477
31.40833	1459
31.41667	1442
31.42500	1425
31.43333	1407
31.44167	1389
31.45000	1370
31.45833	1351
31.46667	1335
31.47500	1320
31.48333	1307
31.49167	1296
31.50000	1286
31.50833	1275
31.51667	1261
31.52500	1246
31.53333	1228
31.54167	1209
31.55000	1192
31.55833	1178
31.56667	1165
31.57500	1155
31.58333	1145
31.59167	1136
31.60000	1128
31.60833	1121
31.61667	1114
31.62500	1109
31.63333	1104
31.64167	1100
31.65000	1095
31.65833	1090
31.66667	1083
31.67500	1075
31.68333	1067
31.69167	1059
31.70000	1052
31.70833	1046
31.71667	1040
31.72500	1035
31.73333	1030
31.74167	1024
31.75000	1017
31.75833	1009
31.76667	999
31.77500	990
31.78333	983
31.79167	979
31.80000	978
31.80833	979
31.81667	978
31.82500	975
31.83333	972
31.84167	968
31.85000	966
31.85833	965
31.86667	965
31.87500	965
31.88333	963
31.89167	960
31.90000	956
31.90833	953
31.91667	951
31.92500	950
31.93333	951
31.94167	955
31.95000	959
31.95833	964
31.96667	968
31.97500	971
31.98333	973
31.99167	974
32.00000	975
32.00833	977
32.01667	978
32.02500	978
32.03333	980
32.04167	984
32.05000	990
32.05833	996
32.06667	1004
32.07500	1011
32.08333	1018
32.09167	1026
32.10000	1036
32.10833	1045
32.11667	1053
32.12500	1061
32.13333	1070
32.14167	1082
32.15000	1093
32.15833	1103
32.16667	1112
32.17500	1121
32.18333	1130
32.19167	1140
32.20000	1151
32.20833	1163
32.21667	1174
32.22500	1185
32.23333	1199
32.24167	1216
32.25000	1233
32.25833	1250
32.26667	1267
32.27500	1282
32.28333	1297
32.29167	1312
32.30000	1328
32.30833	1345
32.31667	1362
32.32500	1379
32.33333	1398
32.34167	1418
32.35000	1438
32.35833	1459
32.36667	1481
32.37500	1504
32.38333	1528
32.39167	1553
32.40000	1578
32.40833	1601
32.41667	1624
32.42500	1646
32.43333	1668
32.44167	1692
32.45000	1718
32.45833	1745
32.46667	1773
32.47500	1802
32.48333	1831
32.49167	1858
32.50000	1884
32.50833	1910
32.51667	1937
32.52500	1964
32.53333	1992
32.54167	2021
32.55000	2049
32.55833	2076
32.56667	2104
32.57500	2132
32.58333	2162
32.59167	2193
32.60000	2225
32.60833	2257
32.61667	2290
32.62500	2325
32.63333	2360
32.64167	2397
32.65000	2434
32.65833	2473
32.66667	2510
32.67500	2546
32.68333	2580
32.69167	2614
32.70000	2649
32.70833	2683
32.71667	2717
32.72500	2751
32.73333	2786
32.74167	2824
32.75000	2863
32.75833	2905
32.76667	2947
32.77500	2986
32.78333	3023
32.79167	3058
32.80000	3094
32.80833	3130
32.81667	3166
32.82500	3202
32.83333	3238
32.84167	3275
32.85000	3311
32.85833	3348
32.86667	3384
32.87500	3422
32.88333	3460
32.89167	3497
32.90000	3536
32.90833	3574
32.91667	3610
32.92500	3646
32.93333	3681
32.94167	3718
32.95000	3754
32.95833	3791
32.96667	3826
32.97500	3858
32.98333	3889
32.99167	3919
33.00000	3950
33.00833	3981
33.01667	4013
33.02500	4044
33.03333	4073
33.04167	4101
33.05000	4126
33.05833	4150
33.06667	4173
33.07500	4194
33.08333	4215
33.09167	4237
33.10000	4260
33.10833	4283
33.11667	4306
33.12500	4328
33.13333	4347
33.14167	4362
33.15000	4375
33.15833	4386
33.16667	4395
33.17500	4402
33.18333	4408
33.19167	4413
33.20000	4419
33.20833	4424
33.21667	4430
33.22500	4434
33.23333	4437
33.24167	4437
33.25000	4436
33.25833	4435
33.26667	4432
33.27500	4427
33.28333	4420
33.29167	4412
33.30000	4403
33.30833	4395
33.31667	4388
33.32500	4380
33.33333	4369
33.34167	4353
33.35000	4336
33.35833	4316
33.36667	4294
33.37500	4271
33.38333	4247
33.39167	4224
33.40000	4201
33.40833	4180
33.41667	4159
33.42500	4138
33.43333	4113
33.44167	4083
33.45000	4052
33.45833	4018
33.46667	3983
33.47500	3951
33.48333	3919
33.49167	3889
33.50000	3858
33.50833	3827
33.51667	3794
33.52500	3759
33.53333	3724
33.54167	3687
33.55000	3650
33.55833	3611
33.56667	3571
33.57500	3530
33.58333	3488
33.59167	3446
33.60000	3403
33.60833	3361
33.61667	3319
33.62500	3277
33.63333	3236
33.64167	3193
33.65000	3151
33.65833	3108
33.66667	3065
33.67500	3023
33.68333	2982
33.69167	2942
33.70000	2902
33.70833	2862
33.71667	2818
33.72500	2773
33.73333	2728
33.74167	2684
33.75000	2642
33.75833	2599
33.76667	2558
33.77500	2516
33.78333	2475
33.79167	2435
33.80000	2395
33.80833	2356
33.81667	2317
33.82500	2278
33.83333	2239
33.84167	2201
33.85000	2163
33.85833	2123
33.86667	2083
33.87500	2043
33.88333	2002
33.89167	1961
33.90000	1925
33.90833	1893
33.91667	1863
33.92500	1833
33.93333	1804
33.94167	1773
33.95000	1741
33.95833	1707
33.96667	1669
33.97500	1632
33.98333	1598
33.99167	1567
34.00000	1534
34.00833	1501
34.01667	1469
34.02500	1440
34.03333	1413
34.04167	1386
34.05000	1359
34.05833	1333
34.06667	1308
34.07500	1282
34.08333	1255
34.09167	1228
34.10000	1200
34.10833	1174
34.11667	1150
34.12500	1128
34.13333	1107
34.14167	1087
34.15000	1065
34.15833	1043
34.16667	1021
34.17500	1001
34.18333	982
34.19167	964
34.20000	947
34.20833	929
34.21667	908
34.22500	885
34.23333	863
34.24167	840
34.25000	819
34.25833	804
34.26667	793
34.27500	783
34.28333	772
34.29167	759
34.30000	744
34.30833	727
34.31667	712
34.32500	697
34.33333	683
34.34167	669
34.35000	656
34.35833	644
34.36667	632
34.37500	621
34.38333	611
34.39167	602
34.40000	591
34.40833	580
34.41667	569
34.42500	556
34.43333	542
34.44167	526
34.45000	513
34.45833	502
34.46667	493
34.47500	486
34.48333	480
34.49167	474
34.50000	467
34.50833	459
34.51667	452
34.52500	446
34.53333	440
34.54167	435
34.55000	429
34.55833	423
34.56667	417
34.57500	412
34.58333	408
34.59167	404
34.60000	400
34.60833	394
34.61667	386
34.62500	377
34.63333	368
34.64167	361
34.65000	355
34.65833	351
34.66667	348
34.67500	344
34.68333	338
34.69167	331
34.70000	322
34.70833	312
34.71667	304
34.72500	297
34.73333	291
34.74167	287
34.75000	283
34.75833	280
34.76667	277
34.77500	274
34.78333	271
34.79167	269
34.80000	267
34.80833	267
34.81667	268
34.82500	271
34.83333	272
34.84167	272
34.85000	270
34.85833	266
34.86667	260
34.87500	255
34.88333	251
34.89167	248
34.90000	246
34.90833	246
34.91667	244
34.92500	241
34.93333	237
34.94167	232
34.95000	228
34.95833	226
34.96667	227
34.97500	230
34.98333	234
34.99167	236
35.00000	234
35.00833	231
35.01667	227
35.02500	223
35.03333	220
35.04167	219
35.05000	218
35.05833	215
35.06667	212
35.07500	210
35.08333	210
35.09167	211
35.10000	213
35.10833	214
35.11667	214
35.12500	213
35.13333	212
35.14167	212
35.15000	213
35.15833	215
35.16667	216
35.17500	215
35.18333	214
35.19167	212
35.20000	210
35.20833	209
35.21667	208
35.22500	208
35.23333	208
35.24167	207
35.25000	206
35.25833	204
35.26667	202
35.27500	199
35.28333	198
35.29167	197
35.30000	196
35.30833	196
35.31667	195
35.32500	192
35.33333	189
35.34167	186
35.35000	184
35.35833	183
35.36667	183
35.37500	183
35.38333	184
35.39167	186
35.40000	187
35.40833	188
35.41667	188
35.42500	186
35.43333	184
35.44167	182
35.45000	181
35.45833	183
35.46667	185
35.47500	186
35.48333	185
35.49167	184
35.50000	182
35.50833	180
35.51667	177
35.52500	173
35.53333	170
35.54167	168
35.55000	169
35.55833	172
35.56667	175
35.57500	176
35.58333	174
35.59167	172
35.60000	169
35.60833	167
35.61667	166
35.62500	164
35.63333	163
35.64167	160
35.65000	156
35.65833	149
35.66667	143
35.67500	138
35.68333	137
35.69167	138
35.70000	142
35.70833	144
35.71667	142
35.72500	139
35.73333	135
35.74167	133
35.75000	132
35.75833	132
35.76667	133
35.77500	132
35.78333	130
35.79167	126
35.80000	123
35.80833	120
35.81667	118
35.82500	118
35.83333	118
35.84167	119
35.85000	119
35.85833	116
35.86667	112
35.87500	108
35.88333	106
35.89167	105
35.90000	107
35.90833	108
35.91667	109
35.92500	108
35.93333	107
35.94167	105
35.95000	104
35.95833	103
35.96667	102
35.97500	102
35.98333	103
35.99167	105
36.00000	107
36.00833	108
36.01667	109
36.02500	108
36.03333	107
36.04167	106
36.05000	105
36.05833	105
36.06667	106
36.07500	107
36.08333	106
36.09167	105
36.10000	102
36.10833	99
36.11667	95
36.12500	90
36.13333	87
36.14167	85
36.15000	84
36.15833	86
36.16667	88
36.17500	89
36.18333	90
36.19167	91
36.20000	92
36.20833	94
36.21667	95
36.22500	95
36.23333	93
36.24167	91
36.25000	89
36.25833	88
36.26667	88
36.27500	87
36.28333	85
36.29167	84
36.30000	85
36.30833	88
36.31667	92
36.32500	97
36.33333	99
36.34167	98
36.35000	95
36.35833	90
36.36667	86
36.37500	85
36.38333	85
36.39167	86
36.40000	87
36.40833	86
36.41667	86
36.42500	87
36.43333	88
36.44167	90
36.45000	91
36.45833	90
36.46667	88
36.47500	86
36.48333	85
36.49167	86
36.50000	87
36.50833	89
36.51667	90
36.52500	91
36.53333	91
36.54167	90
36.55000	89
36.55833	87
36.56667	86
36.57500	86
36.58333	89
36.59167	92
36.60000	95
36.60833	97
36.61667	95
36.62500	90
36.63333	85
36.64167	80
36.65000	77
36.65833	77
36.66667	79
36.67500	81
36.68333	84
36.69167	86
36.70000	89
36.70833	92
36.71667	96
36.72500	101
36.73333	104
36.74167	104
36.75000	103
36.75833	100
36.76667	97
36.77500	95
36.78333	92
36.79167	90
36.80000	88
36.80833	87
36.81667	88
36.82500	89
36.83333	91
36.84167	94
36.85000	96
36.85833	97
36.86667	96
36.87500	96
36.88333	96
36.89167	96
36.90000	97
36.90833	99
36.91667	101
36.92500	104
36.93333	107
36.94167	109
36.95000	109
36.95833	107
36.96667	104
36.97500	101
36.98333	99
36.99167	98
37.00000	99
37.00833	100
37.01667	102
37.02500	102
37.03333	101
37.04167	98
37.05000	97
37.05833	97
37.06667	99
37.07500	101
37.08333	104
37.09167	105
37.10000	104
37.10833	102
37.11667	100
37.12500	99
37.13333	100
37.14167	101
37.15000	103
37.15833	105
37.16667	107
37.17500	107
37.18333	107
37.19167	106
37.20000	106
37.20833	104
37.21667	102
37.22500	101
37.23333	100
37.24167	101
37.25000	102
37.25833	103
37.26667	102
37.27500	99
37.28333	96
37.29167	92
37.30000	88
37.30833	84
37.31667	80
37.32500	78
37.33333	77
37.34167	79
37.35000	82
37.35833	87
37.36667	91
37.37500	93
37.38333	94
37.39167	92
37.40000	90
37.40833	88
37.41667	89
37.42500	92
37.43333	94
37.44167	94
37.45000	92
37.45833	89
37.46667	86
37.47500	84
37.48333	84
37.49167	84
37.50000	84
37.50833	83
37.51667	82
37.52500	82
37.53333	82
37.54167	82
37.55000	82
37.55833	84
37.56667	86
37.57500	87
37.58333	87
37.59167	85
37.60000	83
37.60833	81
37.61667	81
37.62500	81
37.63333	81
37.64167	78
37.65000	75
37.65833	72
37.66667	72
37.67500	75
37.68333	80
37.69167	86
37.70000	91
37.70833	96
37.71667	97
37.72500	96
37.73333	92
37.74167	86
37.75000	80
37.75833	76
37.76667	75
37.77500	79
37.78333	85
37.79167	91
37.80000	94
37.80833	94
37.81667	94
37.82500	92
37.83333	91
37.84167	91
37.85000	91
37.85833	89
37.86667	87
37.87500	86
37.88333	85
37.89167	84
37.90000	84
37.90833	83
37.91667	82
37.92500	82
37.93333	81
37.94167	82
37.95000	82
37.95833	82
37.96667	81
37.97500	79
37.98333	77
37.99167	74
38.00000	71
38.00833	70
38.01667	70
38.02500	72
38.03333	75
38.04167	79
38.05000	81
38.05833	82
38.06667	81
38.07500	79
38.08333	77
38.09167	77
38.10000	79
38.10833	84
38.11667	90
38.12500	97
38.13333	101
38.14167	103
38.15000	103
38.15833	102
38.16667	100
38.17500	98
38.18333	97
38.19167	96
38.20000	95
38.20833	93
38.21667	91
38.22500	88
38.23333	85
38.24167	83
38.25000	81
38.25833	80
38.26667	78
38.27500	76
38.28333	73
38.29167	72
38.30000	71
38.30833	72
38.31667	74
38.32500	77
38.33333	80
38.34167	83
38.35000	85
38.35833	88
38.36667	91
38.37500	93
38.38333	95
38.39167	95
38.40000	94
38.40833	92
38.41667	92
38.42500	92
38.43333	92
38.44167	91
38.45000	87
38.45833	81
38.46667	75
38.47500	72
38.48333	71
38.49167	72
38.50000	74
38.50833	76
38.51667	77
38.52500	76
38.53333	74
38.54167	70
38.55000	67
38.55833	63
38.56667	59
38.57500	57
38.58333	57
38.59167	58
38.60000	58
38.60833	58
38.61667	59
38.62500	61
38.63333	63
38.64167	66
38.65000	68
38.65833	68
38.66667	68
38.67500	68
38.68333	68
38.69167	68
38.70000	68
38.70833	68
38.71667	66
38.72500	63
38.73333	59
38.74167	55
38.75000	53
38.75833	54
38.76667	56
38.77500	60
38.78333	64
38.79167	69
38.80000	72
38.80833	73
38.81667	73
38.82500	71
38.83333	68
38.84167	65
38.85000	62
38.85833	61
38.86667	60
38.87500	59
38.88333	58
38.89167	57
38.90000	55
38.90833	54
38.91667	54
38.92500	54
38.93333	54
38.94167	54
38.95000	53
38.95833	52
38.96667	51
38.97500	50
38.98333	47
38.99167	45
39.00000	43
39.00833	42
39.01667	44
39.02500	48
39.03333	53
39.04167	58
39.05000	62
39.05833	64
39.06667	64
39.07500	64
39.08333	65
39.09167	66
39.10000	69
39.10833	73
39.11667	77
39.12500	81
39.13333	83
39.14167	83
39.15000	80
39.15833	76
39.16667	71
39.17500	68
39.18333	67
39.19167	66
39.20000	65
39.20833	64
39.21667	62
39.22500	60
39.23333	58
39.24167	57
39.25000	56
39.25833	54
39.26667	51
39.27500	50
39.28333	49
39.29167	50
39.30000	53
39.30833	54
39.31667	54
39.32500	51
39.33333	49
39.34167	47
39.35000	46
39.35833	47
39.36667	50
39.37500	53
39.38333	55
39.39167	57
39.40000	57
39.40833	56
39.41667	54
39.42500	51
39.43333	50
39.44167	51
39.45000	54
39.45833	59
39.46667	64
39.47500	68
39.48333	70
39.49167	69
39.50000	68
39.50833	66
39.51667	64
39.52500	62
39.53333	58
39.54167	54
39.55000	51
39.55833	50
39.56667	51
39.57500	54
39.58333	56
39.59167	58
39.60000	57
39.60833	56
39.61667	54
39.62500	53
39.63333	52
39.64167	50
39.65000	48
39.65833	47
39.66667	49
39.67500	52
39.68333	55
39.69167	58
39.70000	60
39.70833	60
39.71667	59
39.72500	59
39.73333	59
39.74167	59
39.75000	59
39.75833	56
39.76667	53
39.77500	52
39.78333	52
39.79167	55
39.80000	58
39.80833	62
39.81667	64
39.82500	65
39.83333	65
39.84167	65
39.85000	64
39.85833	64
39.86667	63
39.87500	61
39.88333	59
39.89167	58
39.90000	56
39.90833	55
39.91667	55
39.92500	55
39.93333	57
39.94167	58
39.95000	60
39.95833	61
39.96667	63
39.97500	64
39.98333	65
39.99167	66
40.00000	70
40.00833	74
40.01667	77
40.02500	80
40.03333	83
40.04167	86
40.05000	88
40.05833	92
40.06667	95
40.07500	97
40.08333	99
40.09167	100
40.10000	102
40.10833	104
40.11667	105
40.12500	107
40.13333	108
40.14167	108
40.15000	108
40.15833	109
40.16667	112
40.17500	116
40.18333	122
40.19167	128
40.20000	137
40.20833	145
40.21667	152
40.22500	157
40.23333	162
40.24167	166
40.25000	171
40.25833	177
40.26667	185
40.27500	194
40.28333	204
40.29167	214
40.30000	222
40.30833	229
40.31667	236
40.32500	243
40.33333	251
40.34167	261
40.35000	271
40.35833	283
40.36667	295
40.37500	307
40.38333	318
40.39167	330
40.40000	341
40.40833	354
40.41667	370
40.42500	388
40.43333	408
40.44167	428
40.45000	448
40.45833	467
40.46667	486
40.47500	505
40.48333	525
40.49167	545
40.50000	566
40.50833	585
40.51667	603
40.52500	620
40.53333	638
40.54167	657
40.55000	676
40.55833	697
40.56667	718
40.57500	736
40.58333	754
40.59167	772
40.60000	791
40.60833	811
40.61667	833
40.62500	857
40.63333	882
40.64167	907
40.65000	931
40.65833	954
40.66667	974
40.67500	992
40.68333	1011
40.69167	1031
40.70000	1053
40.70833	1075
40.71667	1096
40.72500	1115
40.73333	1131
40.74167	1147
40.75000	1165
40.75833	1187
40.76667	1211
40.77500	1233
40.78333	1253
40.79167	1269
40.80000	1284
40.80833	1297
40.81667	1310
40.82500	1324
40.83333	1336
40.84167	1347
40.85000	1359
40.85833	1370
40.86667	1382
40.87500	1392
40.88333	1401
40.89167	1408
40.90000	1413
40.90833	1418
40.91667	1423
40.92500	1427
40.93333	1430
40.94167	1433
40.95000	1436
40.95833	1438
40.96667	1439
40.97500	1439
40.98333	1436
40.99167	1433
41.00000	1429
41.00833	1425
41.01667	1422
41.02500	1419
41.03333	1417
41.04167	1415
41.05000	1411
41.05833	1405
41.06667	1398
41.07500	1389
41.08333	1380
41.09167	1370
41.10000	1359
41.10833	1349
41.11667	1338
41.12500	1326
41.13333	1315
41.14167	1305
41.15000	1295
41.15833	1287
41.16667	1277
41.17500	1267
41.18333	1255
41.19167	1240
41.20000	1223
41.20833	1205
41.21667	1189
41.22500	1173
41.23333	1159
41.24167	1144
41.25000	1129
41.25833	1111
41.26667	1094
41.27500	1077
41.28333	1061
41.29167	1045
41.30000	1028
41.30833	1010
41.31667	991
41.32500	970
41.33333	950
41.34167	930
41.35000	911
41.35833	893
41.36667	876
41.37500	860
41.38333	845
41.39167	831
41.40000	818
41.40833	805
41.41667	793
41.42500	781
41.43333	768
41.44167	753
41.45000	738
41.45833	722
41.46667	705
41.47500	688
41.48333	672
41.49167	656
41.50000	641
41.50833	627
41.51667	613
41.52500	599
41.53333	587
41.54167	575
41.55000	562
41.55833	548
41.56667	533
41.57500	515
41.58333	497
41.59167	480
41.60000	463
41.60833	449
41.61667	437
41.62500	426
41.63333	416
41.64167	406
41.65000	396
41.65833	385
41.66667	375
41.67500	365
41.68333	355
41.69167	345
41.70000	337
41.70833	329
41.71667	323
41.72500	316
41.73333	310
41.74167	303
41.75000	296
41.75833	288
41.76667	281
41.77500	273
41.78333	267
41.79167	261
41.80000	255
41.80833	249
41.81667	242
41.82500	235
41.83333	228
41.84167	220
41.85000	211
41.85833	202
41.86667	195
41.87500	189
41.88333	184
41.89167	179
41.90000	175
41.90833	170
41.91667	166
41.92500	162
41.93333	158
41.94167	154
41.95000	151
41.95833	148
41.96667	144
41.97500	142
41.98333	140
41.99167	140
42.00000	139
42.00833	137
42.01667	134
42.02500	128
42.03333	122
42.04167	115
42.05000	110
42.05833	107
42.06667	106
42.07500	104
42.08333	99
42.09167	93
42.10000	86
42.10833	80
42.11667	76
42.12500	75
42.13333	75
42.14167	76
42.15000	78
42.15833	78
42.16667	76
42.17500	72
42.18333	69
42.19167	65
42.20000	63
42.20833	61
42.21667	62
42.22500	62
42.23333	62
42.24167	61
42.25000	59
42.25833	58
42.26667	59
42.27500	61
42.28333	62
42.29167	63
42.30000	62
42.30833	62
42.31667	61
42.32500	62
42.33333	64
42.34167	66
42.35000	68
42.35833	70
42.36667	71
42.37500	70
42.38333	68
42.39167	64
42.40000	61
42.40833	58
42.41667	57
42.42500	57
42.43333	57
42.44167	58
42.45000	59
42.45833	60
42.46667	60
42.47500	61
42.48333	60
42.49167	58
42.50000	56
42.50833	54
42.51667	51
42.52500	49
42.53333	45
42.54167	40
42.55000	35
42.55833	32
42.56667	31
42.57500	31
42.58333	31
42.59167	32
42.60000	33
42.60833	35
42.61667	36
42.62500	38
42.63333	40
42.64167	42
42.65000	44
42.65833	45
42.66667	45
42.67500	44
42.68333	43
42.69167	41
42.70000	40
42.70833	39
42.71667	37
42.72500	36
42.73333	34
42.74167	32
42.75000	32
42.75833	32
42.76667	33
42.77500	33
42.78333	31
42.79167	28
42.80000	25
42.80833	22
42.81667	20
42.82500	19
42.83333	20
42.84167	22
42.85000	24
42.85833	26
42.86667	28
42.87500	30
42.88333	32
42.89167	33
42.90000	33
42.90833	32
42.91667	29
42.92500	25
42.93333	23
42.94167	23
42.95000	26
42.95833	30
42.96667	36
42.97500	40
42.98333	41
42.99167	39
43.00000	35
43.00833	31
43.01667	27
43.02500	23
43.03333	21
43.04167	20
43.05000	21
43.05833	24
43.06667	26
43.07500	28
43.08333	29
43.09167	29
43.10000	27
43.10833	25
43.11667	22
43.12500	19
43.13333	17
43.14167	16
43.15000	17
43.15833	21
43.16667	25
43.17500	31
43.18333	35
43.19167	36
43.20000	33
43.20833	29
43.21667	25
43.22500	21
43.23333	19
43.24167	19
43.25000	21
43.25833	23
43.26667	24
43.27500	25
43.28333	26
43.29167	26
43.30000	28
43.30833	28
43.31667	26
43.32500	22
43.33333	16
43.34167	10
43.35000	6
43.35833	7
43.36667	9
43.37500	11
43.38333	11
43.39167	9
43.40000	9
43.40833	10
43.41667	13
43.42500	18
43.43333	22
43.44167	25
43.45000	27
43.45833	27
43.46667	26
43.47500	25
43.48333	26
43.49167	27
43.50000	27
43.50833	27
43.51667	27
43.52500	28
43.53333	31
43.54167	35
43.55000	38
43.55833	39
43.56667	39
43.57500	37
43.58333	33
43.59167	29
43.60000	25
43.60833	22
43.61667	19
43.62500	18
43.63333	18
43.64167	19
43.65000	19
43.65833	19
43.66667	17
43.67500	16
43.68333	14
43.69167	15
43.70000	17
43.70833	20
43.71667	23
43.72500	24
43.73333	23
43.74167	19
43.75000	15
43.75833	11
43.76667	9
43.77500	10
43.78333	13
43.79167	17
43.80000	22
43.80833	27
43.81667	32
43.82500	35
43.83333	36
43.84167	34
43.85000	31
43.85833	27
43.86667	24
43.87500	22
43.88333	21
43.89167	20
43.90000	20
43.90833	20
43.91667	19
43.92500	17
43.93333	16
43.94167	17
43.95000	18
43.95833	22
43.96667	26
43.97500	28
43.98333	28
43.99167	27
44.00000	23
44.00833	20
44.01667	17
44.02500	14
44.03333	10
44.04167	7
44.05000	5
44.05833	6
44.06667	8
44.07500	11
44.08333	13
44.09167	14
44.10000	13
44.10833	12
44.11667	12
44.12500	14
44.13333	16
44.14167	18
44.15000	20
44.15833	20
44.16667	19
44.17500	17
44.18333	15
44.19167	12
44.20000	10
44.20833	8
44.21667	8
44.22500	11
44.23333	14
44.24167	16
44.25000	17
44.25833	17
44.26667	16
44.27500	16
44.28333	16
44.29167	14
44.30000	10
44.30833	6
44.31667	3
44.32500	2
44.33333	3
44.34167	5
44.35000	8
44.35833	11
44.36667	14
44.37500	17
44.38333	18
44.39167	17
44.40000	14
44.40833	10
44.41667	7
44.42500	6
44.43333	8
44.44167	11
44.45000	13
44.45833	14
44.46667	14
44.47500	14
44.48333	15
44.49167	18
44.50000	22
44.50833	26
44.51667	29
44.52500	30
44.53333	29
44.54167	27
44.55000	23
44.55833	19
44.56667	15
44.57500	12
44.58333	11
44.59167	11
44.60000	11
44.60833	10
44.61667	9
44.62500	6
44.63333	3
44.64167	2
44.65000	1
44.65833	0
44.66667	-1
44.67500	1
44.68333	4
44.69167	7
44.70000	11
44.70833	13
44.71667	12
44.72500	9
44.73333	8
44.74167	7
44.75000	9
44.75833	11
44.76667	14
44.77500	18
44.78333	23
44.79167	26
44.80000	27
44.80833	26
44.81667	25
44.82500	24
44.83333	24
44.84167	25
44.85000	25
44.85833	23
44.86667	19
44.87500	14
44.88333	9
44.89167	4
44.90000	-0
44.90833	-3
44.91667	-5
44.92500	-5
44.93333	-4
44.94167	-4
44.95000	-3
44.95833	-2
44.96667	0
44.97500	5
44.98333	11
44.99167	16
45.00000	20
45.00833	22
45.01667	22
45.02500	21
45.03333	19
45.04167	17
45.05000	15
45.05833	15
45.06667	14
45.07500	14
45.08333	13
45.09167	12
45.10000	11
45.10833	11
45.11667	11
45.12500	10
45.13333	8
45.14167	6
45.15000	6
45.15833	8
45.16667	10
45.17500	13
45.18333	14
45.19167	14
45.20000	14
45.20833	14
45.21667	14
45.22500	13
45.23333	13
45.24167	13
45.25000	13
45.25833	14
45.26667	15
45.27500	16
45.28333	15
45.29167	14
45.30000	12
45.30833	10
45.31667	8
45.32500	8
45.33333	8
45.34167	9
45.35000	10
45.35833	12
45.36667	14
45.37500	16
45.38333	19
45.39167	20
45.40000	18
45.40833	14
45.41667	10
45.42500	6
45.43333	3
45.44167	1
45.45000	-1
45.45833	-2
45.46667	-2
45.47500	-2
45.48333	0
45.49167	3
45.50000	7
45.50833	11
45.51667	14
45.52500	17
45.53333	19
45.54167	22
45.55000	24
45.55833	24
45.56667	23
45.57500	22
45.58333	23
45.59167	24
45.60000	24
45.60833	22
45.61667	20
45.62500	18
45.63333	17
45.64167	17
45.65000	18
45.65833	18
45.66667	19
45.67500	21
45.68333	22
45.69167	23
45.70000	24
45.70833	23
45.71667	20
45.72500	17
45.73333	14
45.74167	13
45.75000	14
45.75833	17
45.76667	20
45.77500	22
45.78333	21
45.79167	20
45.80000	21
45.80833	23
45.81667	25
45.82500	28
45.83333	29
45.84167	27
45.85000	25
45.85833	22
45.86667	20
45.87500	17
45.88333	14
45.89167	11
45.90000	9
45.90833	7
45.91667	7
45.92500	8
45.93333	8
45.94167	9
45.95000	10
45.95833	10
45.96667	11
45.97500	11
45.98333	11
45.99167	10
46.00000	11
46.00833	12
46.01667	13
46.02500	15
46.03333	17
46.04167	18
46.05000	20
46.05833	23
46.06667	26
46.07500	27
46.08333	26
46.09167	22
46.10000	16
46.10833	10
46.11667	7
46.12500	6
46.13333	8
46.14167	10
46.15000	13
46.15833	14
46.16667	14
46.17500	15
46.18333	18
46.19167	20
46.20000	22
46.20833	23
46.21667	23
46.22500	21
46.23333	18
46.24167	15
46.25000	11
46.25833	8
46.26667	5
46.27500	3
46.28333	3
46.29167	4
46.30000	6
46.30833	7
46.31667	8
46.32500	8
46.33333	7
46.34167	7
46.35000	8
46.35833	8
46.36667	9
46.37500	10
46.38333	10
46.39167	10
46.40000	8
46.40833	6
46.41667	5
46.42500	3
46.43333	3
46.44167	6
46.45000	9
46.45833	14
46.46667	19
46.47500	21
46.48333	22
46.49167	20
46.50000	18
46.50833	16
46.51667	16
46.52500	18
46.53333	20
46.54167	21
46.55000	21
46.55833	17
46.56667	11
46.57500	5
46.58333	0
46.59167	-3
46.60000	-3
46.60833	-1
46.61667	3
46.62500	9
46.63333	15
46.64167	19
46.65000	20
46.65833	17
46.66667	11
46.67500	5
46.68333	-1
46.69167	-5
46.70000	-7
46.70833	-7
46.71667	-6
46.72500	-6
46.73333	-5
46.74167	-4
46.75000	-3
46.75833	-2
46.76667	-1
46.77500	1
46.78333	2
46.79167	4
46.80000	5
46.80833	4
46.81667	2
46.82500	-1
46.83333	-4
46.84167	-7
46.85000	-8
46.85833	-6
46.86667	-2
46.87500	1
46.88333	5
46.89167	8
46.90000	9
46.90833	9
46.91667	7
46.92500	5
46.93333	3
46.94167	0
46.95000	-1
46.95833	0
46.96667	3
46.97500	5
46.98333	8
46.99167	9
47.00000	11
47.00833	13
47.01667	15
47.02500	18
47.03333	20
47.04167	22
47.05000	22
47.05833	21
47.06667	17
47.07500	14
47.08333	10
47.09167	7
47.10000	5
47.10833	3
47.11667	3
47.12500	3
47.13333	3
47.14167	4
47.15000	5
47.15833	4
47.16667	3
47.17500	2
47.18333	1
47.19167	0
47.20000	1
47.20833	1
47.21667	1
47.22500	2
47.23333	3
47.24167	4
47.25000	6
47.25833	8
47.26667	9
47.27500	10
47.28333	9
47.29167	8
47.30000	6
47.30833	3
47.31667	1
47.32500	-1
47.33333	-2
47.34167	-2
47.35000	-2
47.35833	-4
47.36667	-5
47.37500	-7
47.38333	-7
47.39167	-6
47.40000	-4
47.40833	-1
47.41667	3
47.42500	7
47.43333	8
47.44167	8
47.45000	6
47.45833	3
47.46667	1
47.47500	0
47.48333	1
47.49167	3
47.50000	5
47.50833	6
47.51667	8
47.52500	10
47.53333	15
47.54167	22
47.55000	28
47.55833	32
47.56667	32
47.57500	29
47.58333	24
47.59167	21
47.60000	21
47.60833	22
47.61667	23
47.62500	22
47.63333	18
47.64167	13
47.65000	9
47.65833	8
47.66667	9
47.67500	12
47.68333	15
47.69167	15
47.70000	12
47.70833	8
47.71667	4
47.72500	1
47.73333	-0
47.74167	1
47.75000	3
47.75833	5
47.76667	7
47.77500	8
47.78333	8
47.79167	7
47.80000	5
47.80833	3
47.81667	2
47.82500	3
47.83333	3
47.84167	3
47.85000	3
47.85833	4
47.86667	4
47.87500	4
47.88333	3
47.89167	3
47.90000	4
47.90833	5
47.91667	7
47.92500	9
47.93333	11
47.94167	12
47.95000	15
47.95833	17
47.96667	19
47.97500	19
47.98333	15
47.99167	9
48.00000	3
48.00833	-1
48.01667	-3
48.02500	-4
48.03333	-4
48.04167	-6
48.05000	-8
48.05833	-9
48.06667	-8
48.07500	-5
48.08333	-1
48.09167	3
48.10000	5
48.10833	7
48.11667	9
48.12500	13
48.13333	16
48.14167	19
48.15000	21
48.15833	22
48.16667	20
48.17500	19
48.18333	19
48.19167	20
48.20000	21
48.20833	21
48.21667	21
48.22500	19
48.23333	17
48.24167	15
48.25000	12
48.25833	10
48.26667	7
48.27500	6
48.28333	5
48.29167	4
48.30000	2
48.30833	-0
48.31667	-2
48.32500	-3
48.33333	-4
48.34167	-2
48.35000	-1
48.35833	-1
48.36667	-2
48.37500	-3
48.38333	-3
48.39167	-2
48.40000	-0
48.40833	2
48.41667	5
48.42500	7
48.43333	8
48.44167	8
48.45000	6
48.45833	5
48.46667	4
48.47500	3
48.48333	4
48.49167	5
48.50000	5
48.50833	4
48.51667	3
48.52500	2
48.53333	3
48.54167	6
48.55000	8
48.55833	9
48.56667	8
48.57500	6
48.58333	5
48.59167	5
48.60000	8
48.60833	11
48.61667	13
48.62500	15
48.63333	16
48.64167	17
48.65000	17
48.65833	16
48.66667	14
48.67500	12
48.68333	10
48.69167	7
48.70000	5
48.70833	2
48.71667	-1
48.72500	-3
48.73333	-4
48.74167	-6
48.75000	-6
48.75833	-4
48.76667	-1
48.77500	1
48.78333	3
48.79167	4
48.80000	3
48.80833	1
48.81667	-1
48.82500	-3
48.83333	-5
48.84167	-6
48.85000	-7
48.85833	-8
48.86667	-10
48.87500	-12
48.88333	-14
48.89167	-14
48.90000	-12
48.90833	-10
48.91667	-8
48.92500	-5
48.93333	-2
48.94167	1
48.95000	5
48.95833	7
48.96667	8
48.97500	7
48.98333	5
48.99167	3
49.00000	1
49.00833	-0
49.01667	-0
49.02500	0
49.03333	1
49.04167	2
49.05000	4
49.05833	6
49.06667	8
49.07500	11
49.08333	13
49.09167	13
49.10000	13
49.10833	11
49.11667	10
49.12500	8
49.13333	6
49.14167	6
49.15000	7
49.15833	8
49.16667	10
49.17500	10
49.18333	10
49.19167	9
49.20000	7
49.20833	6
49.21667	6
49.22500	6
49.23333	7
49.24167	6
49.25000	4
49.25833	1
49.26667	-1
49.27500	-2
49.28333	-1
49.29167	0
49.30000	2
49.30833	3
49.31667	4
49.32500	3
49.33333	2
49.34167	1
49.35000	-1
49.35833	-2
49.36667	-2
49.37500	-3
49.38333	-4
49.39167	-5
49.40000	-5
49.40833	-5
49.41667	-3
49.42500	0
49.43333	1
49.44167	-0
49.45000	-3
49.45833	-6
49.46667	-9
49.47500	-11
49.48333	-10
49.49167	-9
49.50000	-5
49.50833	-1
49.51667	5
49.52500	9
49.53333	10
49.54167	7
49.55000	2
49.55833	-4
49.56667	-9
49.57500	-12
49.58333	-13
49.59167	-13
49.60000	-12
49.60833	-9
49.61667	-5
49.62500	0
49.63333	4
49.64167	5
49.65000	5
49.65833	2
49.66667	-1
49.67500	-3
49.68333	-4
49.69167	-3
49.70000	-2
49.70833	-0
49.71667	1
49.72500	2
49.73333	1
49.74167	1
49.75000	1
49.75833	3
49.76667	7
49.77500	11
49.78333	14
49.79167	15
49.80000	13
49.80833	10
49.81667	6
49.82500	3
49.83333	0
49.84167	-1
49.85000	-3
49.85833	-3
49.86667	-3
49.87500	-4
49.88333	-4
49.89167	-4
49.90000	-3
49.90833	-2
49.91667	-1
49.92500	-0
49.93333	1
49.94167	2
49.95000	4
49.95833	5
49.96667	7
49.97500	7
49.98333	6
49.99167	5
50.00000	6
50.00833	8
50.01667	9
50.02500	9
50.03333	8
50.04167	6
50.05000	4
50.05833	3
50.06667	3
50.07500	5
50.08333	6
50.09167	7
50.10000	8
50.10833	7
50.11667	7
50.12500	6
50.13333	5
50.14167	4
50.15000	3
50.15833	1
50.16667	0
50.17500	-0
50.18333	1
50.19167	1
50.20000	2
50.20833	2
50.21667	1
50.22500	1
50.23333	2
50.24167	3
50.25000	4
50.25833	3
50.26667	2
50.27500	2
50.28333	4
50.29167	9
50.30000	15
50.30833	19
50.31667	22
50.32500	22
50.33333	21
50.34167	20
50.35000	18
50.35833	17
50.36667	16
50.37500	16
50.38333	18
50.39167	21
50.40000	25
50.40833	30
50.41667	35
50.42500	39
50.43333	42
50.44167	43
50.45000	43
50.45833	42
50.46667	40
50.47500	38
50.48333	36
50.49167	35
50.50000	35
50.50833	36
50.51667	39
50.52500	42
50.53333	44
50.54167	45
50.55000	45
50.55833	44
50.56667	43
50.57500	42
50.58333	43
50.59167	46
50.60000	52
50.60833	57
50.61667	60
50.62500	59
50.63333	55
50.64167	50
50.65000	47
50.65833	45
50.66667	47
50.67500	51
50.68333	56
50.69167	59
50.70000	61
50.70833	62
50.71667	64
50.72500	68
50.73333	73
50.74167	78
50.75000	81
50.75833	81
50.76667	78
50.77500	77
50.78333	76
50.79167	77
50.80000	79
50.80833	79
50.81667	79
50.82500	77
50.83333	75
50.84167	73
50.85000	73
50.85833	76
50.86667	80
50.87500	84
50.88333	88
50.89167	90
50.90000	91
50.90833	92
50.91667	93
50.92500	95
50.93333	98
50.94167	101
50.95000	104
50.95833	106
50.96667	105
50.97500	104
50.98333	102
50.99167	100
51.00000	100
51.00833	101
51.01667	101
51.02500	100
51.03333	97
51.04167	94
51.05000	90
51.05833	87
51.06667	85
51.07500	83
51.08333	84
51.09167	86
51.10000	91
51.10833	95
51.11667	97
51.12500	97
51.13333	95
51.14167	93
51.15000	91
51.15833	89
51.16667	89
51.17500	90
51.18333	91
51.19167	94
51.20000	96
51.20833	98
51.21667	98
51.22500	96
51.23333	93
51.24167	89
51.25000	85
51.25833	83
51.26667	83
51.27500	84
51.28333	87
51.29167	88
51.30000	88
51.30833	85
51.31667	82
51.32500	78
51.33333	75
51.34167	74
51.35000	73
51.35833	74
51.36667	77
51.37500	79
51.38333	82
51.39167	85
51.40000	87
51.40833	88
51.41667	87
51.42500	85
51.43333	81
51.44167	75
51.45000	70
51.45833	64
51.46667	59
51.47500	57
51.48333	56
51.49167	58
51.50000	60
51.50833	64
51.51667	68
51.52500	71
51.53333	74
51.54167	75
51.55000	74
51.55833	72
51.56667	70
51.57500	68
51.58333	68
51.59167	69
51.60000	72
51.60833	74
51.61667	74
51.62500	71
51.63333	65
51.64167	57
51.65000	49
51.65833	43
51.66667	40
51.67500	40
51.68333	41
51.69167	44
51.70000	44
51.70833	42
51.71667	38
51.72500	33
51.73333	29
51.74167	26
51.75000	25
51.75833	27
51.76667	31
51.77500	36
51.78333	40
51.79167	42
51.80000	42
51.80833	40
51.81667	39
51.82500	37
51.83333	35
51.84167	33
51.85000	31
51.85833	29
51.86667	27
51.87500	25
51.88333	23
51.89167	22
51.90000	19
51.90833	17
51.91667	15
51.92500	14
51.93333	14
51.94167	16
51.95000	17
51.95833	18
51.96667	16
51.97500	13
51.98333	10
51.99167	7
52.00000	7
52.00833	8
52.01667	10
52.02500	11
52.03333	11
52.04167	8
52.05000	5
52.05833	2
52.06667	-1
52.07500	-3
52.08333	-3
52.09167	-3
52.10000	-2
52.10833	-2
52.11667	-0
52.12500	1
52.13333	4
52.14167	8
52.15000	12
52.15833	15
52.16667	15
52.17500	12
52.18333	8
52.19167	4
52.20000	2
52.20833	2
52.21667	4
52.22500	7
52.23333	11
52.24167	15
52.25000	17
52.25833	16
52.26667	13
52.27500	9
52.28333	5
52.29167	2
52.30000	0
52.30833	-1
52.31667	-2
52.32500	-3
52.33333	-4
52.34167	-4
52.35000	-2
52.35833	0
52.36667	2
52.37500	3
52.38333	1
52.39167	-3
52.40000	-6
52.40833	-8
52.41667	-8
52.42500	-6
52.43333	-4
52.44167	-3
52.45000	-3
52.45833	-5
52.46667	-7
52.47500	-9
52.48333	-10
52.49167	-10
52.50000	-11
52.50833	-12
52.51667	-14
52.52500	-15
52.53333	-16
52.54167	-15
52.55000	-14
52.55833	-12
52.56667	-10
52.57500	-10
52.58333	-10
52.59167	-13
52.60000	-16
52.60833	-19
52.61667	-20
52.62500	-18
52.63333	-15
52.64167	-10
52.65000	-6
52.65833	-4
52.66667	-3
52.67500	-4
52.68333	-7
52.69167	-8
52.70000	-9
52.70833	-8
52.71667	-6
52.72500	-4
52.73333	-3
52.74167	-3
52.75000	-4
52.75833	-5
52.76667	-5
52.77500	-5
52.78333	-7
52.79167	-10
52.80000	-11
52.80833	-12
52.81667	-11
52.82500	-9
52.83333	-6
52.84167	-3
52.85000	-1
52.85833	-1
52.86667	-2
52.87500	-4
52.88333	-6
52.89167	-8
52.90000	-8
52.90833	-8
52.91667	-6
52.92500	-5
52.93333	-4
52.94167	-4
52.95000	-6
52.95833	-8
52.96667	-11
52.97500	-11
52.98333	-9
52.99167	-6
53.00000	-2
53.00833	1
53.01667	3
53.02500	4
53.03333	4
53.04167	3
53.05000	1
53.05833	0
53.06667	1
53.07500	2
53.08333	2
53.09167	1
53.10000	-3
53.10833	-8
53.11667	-10
53.12500	-10
53.13333	-9
53.14167	-7
53.15000	-6
53.15833	-5
53.16667	-4
53.17500	-3
53.18333	-3
53.19167	-3
53.20000	-4
53.20833	-5
53.21667	-4
53.22500	-3
53.23333	-1
53.24167	-0
53.25000	-0
53.25833	-1
53.26667	-1
53.27500	-1
53.28333	1
53.29167	2
53.30000	3
53.30833	3
53.31667	5
53.32500	7
53.33333	8
53.34167	7
53.35000	5
53.35833	-1
53.36667	-7
53.37500	-11
53.38333	-12
53.39167	-10
53.40000	-6
53.40833	-1
53.41667	5
53.42500	9
53.43333	12
53.44167	12
53.45000	11
53.45833	9
53.46667	8
53.47500	9
53.48333	12
53.49167	16
53.50000	19
53.50833	21
53.51667	22
53.52500	21
53.53333	19
53.54167	17
53.55000	15
53.55833	15
53.56667	17
53.57500	19
53.58333	21
53.59167	22
53.60000	21
53.60833	20
53.61667	20
53.62500	21
53.63333	24
53.64167	28
53.65000	33
53.65833	39
53.66667	44
53.67500	45
53.68333	42
53.69167	39
53.70000	38
53.70833	39
53.71667	45
53.72500	53
53.73333	58
53.74167	61
53.75000	62
53.75833	61
53.76667	60
53.77500	59
53.78333	60
53.79167	62
53.80000	65
53.80833	69
53.81667	74
53.82500	79
53.83333	82
53.84167	86
53.85000	89
53.85833	93
53.86667	97
53.87500	102
53.88333	106
53.89167	110
53.90000	114
53.90833	118
53.91667	121
53.92500	125
53.93333	128
53.94167	131
53.95000	134
53.95833	138
53.96667	142
53.97500	147
53.98333	152
53.99167	158
54.00000	163
54.00833	168
54.01667	172
54.02500	177
54.03333	183
54.04167	190
54.05000	198
54.05833	205
54.06667	211
54.07500	217
54.08333	222
54.09167	227
54.10000	232
54.10833	237
54.11667	242
54.12500	248
54.13333	256
54.14167	266
54.15000	275
54.15833	284
54.16667	292
54.17500	299
54.18333	305
54.19167	312
54.20000	319
54.20833	327
54.21667	336
54.22500	344
54.23333	352
54.24167	359
54.25000	367
54.25833	375
54.26667	383
54.27500	391
54.28333	399
54.29167	405
54.30000	410
54.30833	415
54.31667	421
54.32500	430
54.33333	440
54.34167	451
54.35000	463
54.35833	473
54.36667	482
54.37500	490
54.38333	498
54.39167	507
54.40000	517
54.40833	528
54.41667	541
54.42500	553
54.43333	564
54.44167	573
54.45000	581
54.45833	587
54.46667	594
54.47500	601
54.48333	610
54.49167	618
54.50000	626
54.50833	633
54.51667	640
54.52500	648
54.53333	656
54.54167	665
54.55000	675
54.55833	686
54.56667	696
54.57500	706
54.58333	717
54.59167	727
54.60000	737
54.60833	745
54.61667	751
54.62500	757
54.63333	763
54.64167	767
54.65000	771
54.65833	776
54.66667	782
54.67500	789
54.68333	798
54.69167	807
54.70000	815
54.70833	823
54.71667	832
54.72500	841
54.73333	851
54.74167	861
54.75000	871
54.75833	879
54.76667	887
54.77500	893
54.78333	899
54.79167	905
54.80000	912
54.80833	920
54.81667	929
54.82500	939
54.83333	948
54.84167	959
54.85000	969
54.85833	980
54.86667	990
54.87500	997
54.88333	1000
54.89167	1003
54.90000	1007
54.90833	1011
54.91667	1017
54.92500	1023
54.93333	1025
54.94167	1024
54.95000	1023
54.95833	1025
54.96667	1030
54.97500	1037
54.98333	1044
54.99167	1050
55.00000	1054
55.00833	1056
55.01667	1057
55.02500	1059
55.03333	1061
55.04167	1064
55.05000	1067
55.05833	1070
55.06667	1073
55.07500	1076
55.08333	1078
55.09167	1080
55.10000	1083
55.10833	1086
55.11667	1090
55.12500	1095
55.13333	1098
55.14167	1100
55.15000	1099
55.15833	1096
55.16667	1092
55.17500	1091
55.18333	1092
55.19167	1095
55.20000	1099
55.20833	1102
55.21667	1102
55.22500	1099
55.23333	1096
55.24167	1092
55.25000	1090
55.25833	1089
55.26667	1089
55.27500	1090
55.28333	1091
55.29167	1092
55.30000	1094
55.30833	1095
55.31667	1096
55.32500	1094
55.33333	1092
55.34167	1089
55.35000	1086
55.35833	1083
55.36667	1080
55.37500	1078
55.38333	1075
55.39167	1071
55.40000	1068
55.40833	1064
55.41667	1061
55.42500	1058
55.43333	1055
55.44167	1052
55.45000	1048
55.45833	1045
55.46667	1042
55.47500	1040
55.48333	1040
55.49167	1039
55.50000	1035
55.50833	1031
55.51667	1027
55.52500	1024
55.53333	1022
55.54167	1019
55.55000	1015
55.55833	1010
55.56667	1004
55.57500	998
55.58333	993
55.59167	989
55.60000	985
55.60833	981
55.61667	977
55.62500	972
55.63333	968
55.64167	964
55.65000	961
55.65833	958
55.66667	956
55.67500	951
55.68333	944
55.69167	936
55.70000	928
55.70833	920
55.71667	913
55.72500	906
55.73333	899
55.74167	894
55.75000	890
55.75833	888
55.76667	887
55.77500	888
55.78333	887
55.79167	884
55.80000	878
55.80833	870
55.81667	861
55.82500	853
55.83333	846
55.84167	842
55.85000	839
55.85833	836
55.86667	831
55.87500	825
55.88333	817
55.89167	810
55.90000	803
55.90833	797
55.91667	793
55.92500	789
55.93333	784
55.94167	776
55.95000	769
55.95833	761
55.96667	754
55.97500	749
55.98333	744
55.99167	740
56.00000	734
56.00833	729
56.01667	724
56.02500	719
56.03333	714
56.04167	708
56.05000	703
56.05833	699
56.06667	696
56.07500	694
56.08333	691
56.09167	688
56.10000	684
56.10833	679
56.11667	674
56.12500	668
56.13333	663
56.14167	657
56.15000	652
56.15833	647
56.16667	642
56.17500	637
56.18333	633
56.19167	629
56.20000	626
56.20833	622
56.21667	617
56.22500	611
56.23333	603
56.24167	595
56.25000	590
56.25833	586
56.26667	585
56.27500	583
56.28333	579
56.29167	573
56.30000	566
56.30833	558
56.31667	552
56.32500	547
56.33333	543
56.34167	539
56.35000	536
56.35833	533
56.36667	530
56.37500	527
56.38333	523
56.39167	519
56.40000	515
56.40833	511
56.41667	508
56.42500	506
56.43333	502
56.44167	498
56.45000	494
56.45833	492
56.46667	491
56.47500	490
56.48333	487
56.49167	481
56.50000	472
56.50833	463
56.51667	456
56.52500	450
56.53333	447
56.54167	445
56.55000	443
56.55833	439
56.56667	433
56.57500	426
56.58333	419
56.59167	415
56.60000	413
56.60833	414
56.61667	415
56.62500	415
56.63333	412
56.64167	407
56.65000	402
56.65833	396
56.66667	391
56.67500	387
56.68333	383
56.69167	379
56.70000	375
56.70833	372
56.71667	369
56.72500	366
56.73333	362
56.74167	358
56.75000	353
56.75833	347
56.76667	342
56.77500	337
56.78333	334
56.79167	332
56.80000	332
56.80833	333
56.81667	334
56.82500	335
56.83333	335
56.84167	333
56.85000	329
56.85833	323
56.86667	317
56.87500	312
56.88333	308
56.89167	305
56.90000	303
56.90833	303
56.91667	301
56.92500	299
56.93333	296
56.94167	292
56.95000	288
56.95833	285
56.96667	282
56.97500	279
56.98333	275
56.99167	272
57.00000	268
57.00833	266
57.01667	266
57.02500	266
57.03333	267
57.04167	268
57.05000	267
57.05833	264
57.06667	261
57.07500	258
57.08333	255
57.09167	253
57.10000	252
57.10833	251
57.11667	250
57.12500	247
57.13333	245
57.14167	242
57.15000	240
57.15833	236
57.16667	232
57.17500	227
57.18333	222
57.19167	219
57.20000	217
57.20833	216
57.21667	215
57.22500	214
57.23333	213
57.24167	213
57.25000	213
57.25833	215
57.26667	216
57.27500	217
57.28333	216
57.29167	215
57.30000	212
57.30833	209
57.31667	206
57.32500	203
57.33333	201
57.34167	199
57.35000	197
57.35833	196
57.36667	195
57.37500	194
57.38333	192
57.39167	189
57.40000	186
57.40833	182
57.41667	179
57.42500	177
57.43333	176
57.44167	177
57.45000	179
57.45833	182
57.46667	183
57.47500	182
57.48333	177
57.49167	172
57.50000	166
57.50833	161
57.51667	157
57.52500	155
57.53333	153
57.54167	151
57.55000	150
57.55833	149
57.56667	149
57.57500	150
57.58333	150
57.59167	151
57.60000	151
57.60833	151
57.61667	151
57.62500	152
57.63333	153
57.64167	155
57.65000	155
57.65833	155
57.66667	154
57.67500	152
57.68333	150
57.69167	146
57.70000	141
57.70833	137
57.71667	133
57.72500	130
57.73333	127
57.74167	123
57.75000	119
57.75833	116
57.76667	114
57.77500	113
57.78333	113
57.79167	113
57.80000	111
57.80833	107
57.81667	105
57.82500	105
57.83333	106
57.84167	109
57.85000	112
57.85833	113
57.86667	113
57.87500	112
57.88333	112
57.89167	112
57.90000	113
57.90833	117
57.91667	120
57.92500	122
57.93333	122
57.94167	118
57.95000	114
57.95833	109
57.96667	104
57.97500	101
57.98333	98
57.99167	96
58.00000	94
58.00833	94
58.01667	95
58.02500	98
58.03333	101
58.04167	104
58.05000	106
58.05833	107
58.06667	108
58.07500	107
58.08333	103
58.09167	98
58.10000	92
58.10833	87
58.11667	85
58.12500	87
58.13333	89
58.14167	91
58.15000	94
58.15833	97
58.16667	98
58.17500	99
58.18333	97
58.19167	94
58.20000	89
58.20833	84
58.21667	78
58.22500	74
58.23333	71
58.24167	70
58.25000	70
58.25833	72
58.26667	73
58.27500	74
58.28333	74
58.29167	73
58.30000	71
58.30833	70
58.31667	70
58.32500	72
58.33333	74
58.34167	77
58.35000	77
58.35833	73
58.36667	68
58.37500	63
58.38333	60
58.39167	58
58.40000	59
58.40833	61
58.41667	63
58.42500	65
58.43333	66
58.44167	66
58.45000	66
58.45833	66
58.46667	66
58.47500	65
58.48333	61
58.49167	58
58.50000	55
58.50833	53
58.51667	54
58.52500	58
58.53333	61
58.54167	63
58.55000	65
58.55833	65
58.56667	64
58.57500	61
58.58333	58
58.59167	56
58.60000	55
58.60833	54
58.61667	55
58.62500	55
58.63333	55
58.64167	54
58.65000	52
58.65833	49
58.66667	46
58.67500	44
58.68333	41
58.69167	40
58.70000	38
58.70833	38
58.71667	39
58.72500	42
58.73333	45
58.74167	47
58.75000	47
58.75833	47
58.76667	47
58.77500	46
58.78333	46
58.79167	45
58.80000	44
58.80833	43
58.81667	43
58.82500	44
58.83333	45
58.84167	45
58.85000	43
58.85833	41
58.86667	40
58.87500	40
58.88333	42
58.89167	44
58.90000	46
58.90833	45
58.91667	44
58.92500	42
58.93333	39
58.94167	37
58.95000	36
58.95833	38
58.96667	41
58.97500	44
58.98333	47
58.99167	49
59.00000	50
59.00833	50
59.01667	49
59.02500	45
59.03333	41
59.04167	37
59.05000	34
59.05833	34
59.06667	36
59.07500	39
59.08333	40
59.09167	40
59.10000	37
59.10833	33
59.11667	28
59.12500	25
59.13333	22
59.14167	20
59.15000	19
59.15833	20
59.16667	22
59.17500	24
59.18333	27
59.19167	28
59.20000	27
59.20833	25
59.21667	25
59.22500	28
59.23333	33
59.24167	39
59.25000	44
59.25833	44
59.26667	40
59.27500	35
59.28333	28
59.29167	23
59.30000	21
59.30833	21
59.31667	22
59.32500	23
59.33333	24
59.34167	25
59.35000	25
59.35833	24
59.36667	22
59.37500	21
59.38333	20
59.39167	20
59.40000	20
59.40833	19
59.41667	16
59.42500	12
59.43333	10
59.44167	10
59.45000	13
59.45833	17
59.46667	22
59.47500	24
59.48333	24
59.49167	23
59.50000	21
59.50833	20
59.51667	18
59.52500	17
59.53333	17
59.54167	18
59.55000	21
59.55833	24
59.56667	28
59.57500	32
59.58333	35
59.59167	36
59.60000	35
59.60833	33
59.61667	30
59.62500	28
59.63333	26
59.64167	26
59.65000	26
59.65833	24
59.66667	21
59.67500	18
59.68333	16
59.69167	15
59.70000	17
59.70833	18
59.71667	19
59.72500	17
59.73333	14
59.74167	10
59.75000	6
59.75833	5
59.76667	7
59.77500	11
59.78333	16
59.79167	21
59.80000	22
59.80833	22
59.81667	20
59.82500	17
59.83333	14
59.84167	10
59.85000	9
59.85833	9
59.86667	12
59.87500	14
59.88333	18
59.89167	19
59.90000	19
59.90833	17
59.91667	14
59.92500	11
59.93333	8
59.94167	6
59.95000	4
59.95833	3
59.96667	3
59.97500	4
59.98333	5
59.99167	6
60.00000	7

[LC Chromatogram(Detector A-Ch2)]
Interval(msec)	500
# of Points	7201
Start Time(min)	0.000
End Time(min)	60.000
Intensity Units	mV
Intensity Multiplier	0.001
Wavelength(nm)	230
R.Time (min)	Intensity
0.00000	-88
0.00833	-88
0.01667	0
0.02500	0
0.03333	-1
0.04167	-3
0.05000	-6
0.05833	-10
0.06667	-14
0.07500	-18
0.08333	-22
0.09167	-24
0.10000	-27
0.10833	-29
0.11667	-30
0.12500	-31
0.13333	-31
0.14167	-31
0.15000	-31
0.15833	-31
0.16667	-32
0.17500	-35
0.18333	-38
0.19167	-41
0.20000	-44
0.20833	-46
0.21667	-48
0.22500	-49
0.23333	-50
0.24167	-50
0.25000	-52
0.25833	-55
0.26667	-60
0.27500	-66
0.28333	-71
0.29167	-74
0.30000	-77
0.30833	-78
0.31667	-79
0.32500	-80
0.33333	-82
0.34167	-83
0.35000	-85
0.35833	-86
0.36667	-88
0.37500	-89
0.38333	-91
0.39167	-93
0.40000	-95
0.40833	-98
0.41667	-100
0.42500	-101
0.43333	-101
0.44167	-100
0.45000	-99
0.45833	-100
0.46667	-103
0.47500	-107
0.48333	-111
0.49167	-114
0.50000	-116
0.50833	-118
0.51667	-119
0.52500	-119
0.53333	-119
0.54167	-118
0.55000	-116
0.55833	-115
0.56667	-115
0.57500	-116
0.58333	-120
0.59167	-125
0.60000	-130
0.60833	-134
0.61667	-138
0.62500	-139
0.63333	-139
0.64167	-138
0.65000	-138
0.65833	-139
0.66667	-141
0.67500	-142
0.68333	-144
0.69167	-144
0.70000	-145
0.70833	-146
0.71667	-148
0.72500	-150
0.73333	-153
0.74167	-157
0.75000	-160
0.75833	-163
0.76667	-167
0.77500	-171
0.78333	-175
0.79167	-178
0.80000	-181
0.80833	-182
0.81667	-182
0.82500	-183
0.83333	-185
0.84167	-186
0.85000	-188
0.85833	-188
0.86667	-189
0.87500	-189
0.88333	-189
0.89167	-189
0.90000	-187
0.90833	-185
0.91667	-183
0.92500	-181
0.93333	-179
0.94167	-179
0.95000	-181
0.95833	-184
0.96667	-188
0.97500	-192
0.98333	-197
0.99167	-201
1.00000	-205
1.00833	-208
1.01667	-209
1.02500	-210
1.03333	-209
1.04167	-208
1.05000	-208
1.05833	-208
1.06667	-209
1.07500	-211
1.08333	-212
1.09167	-214
1.10000	-216
1.10833	-217
1.11667	-217
1.12500	-217
1.13333	-217
1.14167	-217
1.15000	-219
1.15833	-221
1.16667	-223
1.17500	-224
1.18333	-223
1.19167	-222
1.20000	-220
1.20833	-220
1.21667	-220
1.22500	-221
1.23333	-221
1.24167	-221
1.25000	-223
1.25833	-226
1.26667	-229
1.27500	-232
1.28333	-234
1.29167	-236
1.30000	-237
1.30833	-239
1.31667	-241
1.32500	-243
1.33333	-245
1.34167	-246
1.35000	-248
1.35833	-249
1.36667	-251
1.37500	-253
1.38333	-254
1.39167	-255
1.40000	-255
1.40833	-254
1.41667	-254
1.42500	-256
1.43333	-259
1.44167	-263
1.45000	-266
1.45833	-268
1.46667	-267
1.47500	-264
1.48333	-261
1.49167	-259
1.50000	-256
1.50833	-255
1.51667	-255
1.52500	-256
1.53333	-258
1.54167	-261
1.55000	-264
1.55833	-266
1.56667	-267
1.57500	-266
1.58333	-266
1.59167	-268
1.60000	-270
1.60833	-273
1.61667	-275
1.62500	-275
1.63333	-275
1.64167	-274
1.65000	-274
1.65833	-275
1.66667	-277
1.67500	-279
1.68333	-281
1.69167	-283
1.70000	-283
1.70833	-281
1.71667	-277
1.72500	-275
1.73333	-274
1.74167	-277
1.75000	-284
1.75833	-290
1.76667	-295
1.77500	-297
1.78333	-298
1.79167	-298
1.80000	-298
1.80833	-298
1.81667	-299
1.82500	-301
1.83333	-304
1.84167	-305
1.85000	-306
1.85833	-306
1.86667	-305
1.87500	-303
1.88333	-302
1.89167	-300
1.90000	-299
1.90833	-298
1.91667	-299
1.92500	-300
1.93333	-302
1.94167	-304
1.95000	-306
1.95833	-307
1.96667	-308
1.97500	-309
1.98333	-311
1.99167	-314
2.00000	-318
2.00833	-321
2.01667	-323
2.02500	-323
2.03333	-320
2.04167	-317
2.05000	-315
2.05833	-315
2.06667	-317
2.07500	-321
2.08333	-323
2.09167	-323
2.10000	-323
2.10833	-321
2.11667	-320
2.12500	-319
2.13333	-318
2.14167	-318
2.15000	-320
2.15833	-321
2.16667	-324
2.17500	-327
2.18333	-329
2.19167	-330
2.20000	-330
2.20833	-329
2.21667	-329
2.22500	-329
2.23333	-331
2.24167	-331
2.25000	-330
2.25833	-328
2.26667	-325
2.27500	-322
2.28333	-321
2.29167	-322
2.30000	-324
2.30833	-326
2.31667	-327
2.32500	-329
2.33333	-331
2.34167	-333
2.35000	-333
2.35833	-333
2.36667	-332
2.37500	-331
2.38333	-332
2.39167	-334
2.40000	-336
2.40833	-337
2.41667	-338
2.42500	-338
2.43333	-339
2.44167	-341
2.45000	-343
2.45833	-345
2.46667	-348
2.47500	-350
2.48333	-353
2.49167	-356
2.50000	-359
2.50833	-360
2.51667	-361
2.52500	-361
2.53333	-360
2.54167	-360
2.55000	-359
2.55833	-359
2.56667	-358
2.57500	-358
2.58333	-357
2.59167	-356
2.60000	-354
2.60833	-354
2.61667	-355
2.62500	-357
2.63333	-359
2.64167	-361
2.65000	-362
2.65833	-362
2.66667	-362
2.67500	-362
2.68333	-361
2.69167	-360
2.70000	-360
2.70833	-360
2.71667	-362
2.72500	-364
2.73333	-366
2.74167	-367
2.75000	-367
2.75833	-367
2.76667	-366
2.77500	-365
2.78333	-366
2.79167	-368
2.80000	-370
2.80833	-372
2.81667	-373
2.82500	-374
2.83333	-373
2.84167	-371
2.85000	-371
2.85833	-372
2.86667	-373
2.87500	-374
2.88333	-375
2.89167	-375
2.90000	-375
2.90833	-377
2.91667	-379
2.92500	-382
2.93333	-385
2.94167	-386
2.95000	-384
2.95833	-383
2.96667	-382
2.97500	-382
2.98333	-382
2.99167	-381
3.00000	-381
3.00833	-381
3.01667	-382
3.02500	-383
3.03333	-386
3.04167	-387
3.05000	-387
3.05833	-387
3.06667	-386
3.07500	-385
3.08333	-385
3.09167	-385
3.10000	-386
3.10833	-387
3.11667	-388
3.12500	-387
3.13333	-386
3.14167	-385
3.15000	-384
3.15833	-384
3.16667	-386
3.17500	-389
3.18333	-392
3.19167	-394
3.20000	-396
3.20833	-397
3.21667	-398
3.22500	-399
3.23333	-401
3.24167	-404
3.25000	-405
3.25833	-405
3.26667	-403
3.27500	-401
3.28333	-400
3.29167	-399
3.30000	-399
3.30833	-401
3.31667	-404
3.32500	-409
3.33333	-414
3.34167	-417
3.35000	-418
3.35833	-417
3.36667	-414
3.37500	-411
3.38333	-408
3.39167	-407
3.40000	-407
3.40833	-407
3.41667	-408
3.42500	-408
3.43333	-408
3.44167	-408
3.45000	-408
3.45833	-408
3.46667	-409
3.47500	-410
3.48333	-410
3.49167	-410
3.50000	-410
3.50833	-410
3.51667	-410
3.52500	-410
3.53333	-409
3.54167	-408
3.55000	-408
3.55833	-409
3.56667	-411
3.57500	-413
3.58333	-414
3.59167	-414
3.60000	-412
3.60833	-410
3.61667	-408
3.62500	-406
3.63333	-405
3.64167	-405
3.65000	-406
3.65833	-408
3.66667	-412
3.67500	-416
3.68333	-420
3.69167	-425
3.70000	-428
3.70833	-430
3.71667	-430
3.72500	-427
3.73333	-423
3.74167	-419
3.75000	-416
3.75833	-413
3.76667	-412
3.77500	-412
3.78333	-412
3.79167	-411
3.80000	-410
3.80833	-410
3.81667	-410
3.82500	-411
3.83333	-412
3.84167	-414
3.85000	-415
3.85833	-418
3.86667	-421
3.87500	-426
3.88333	-429
3.89167	-430
3.90000	-430
3.90833	-429
3.91667	-427
3.92500	-425
3.93333	-424
3.94167	-424
3.95000	-425
3.95833	-427
3.96667	-430
3.97500	-433
3.98333	-435
3.99167	-434
4.00000	-432
4.00833	-430
4.01667	-427
4.02500	-426
4.03333	-427
4.04167	-429
4.05000	-431
4.05833	-433
4.06667	-435
4.07500	-434
4.08333	-433
4.09167	-432
4.10000	-432
4.10833	-433
4.11667	-436
4.12500	-438
4.13333	-440
4.14167	-441
4.15000	-441
4.15833	-439
4.16667	-438
4.17500	-437
4.18333	-435
4.19167	-431
4.20000	-428
4.20833	-425
4.21667	-424
4.22500	-424
4.23333	-426
4.24167	-428
4.25000	-429
4.25833	-430
4.26667	-432
4.27500	-435
4.28333	-438
4.29167	-441
4.30000	-444
4.30833	-446
4.31667	-447
4.32500	-448
4.33333	-447
4.34167	-444
4.35000	-441
4.35833	-437
4.36667	-435
4.37500	-436
4.38333	-438
4.39167	-442
4.40000	-444
4.40833	-445
4.41667	-445
4.42500	-446
4.43333	-447
4.44167	-448
4.45000	-449
4.45833	-450
4.46667	-449
4.47500	-447
4.48333	-445
4.49167	-444
4.50000	-443
4.50833	-443
4.51667	-445
4.52500	-446
4.53333	-448
4.54167	-450
4.55000	-452
4.55833	-454
4.56667	-453
4.57500	-451
4.58333	-448
4.59167	-445
4.60000	-444
4.60833	-445
4.61667	-447
4.62500	-449
4.63333	-451
4.64167	-451
4.65000	-450
4.65833	-449
4.66667	-449
4.67500	-450
4.68333	-450
4.69167	-450
4.70000	-449
4.70833	-449
4.71667	-450
4.72500	-451
4.73333	-453
4.74167	-455
4.75000	-456
4.75833	-457
4.76667	-458
4.77500	-460
4.78333	-462
4.79167	-462
4.80000	-460
4.80833	-458
4.81667	-456
4.82500	-456
4.83333	-457
4.84167	-458
4.85000	-458
4.85833	-458
4.86667	-459
4.87500	-459
4.88333	-461
4.89167	-462
4.90000	-463
4.90833	-464
4.91667	-465
4.92500	-464
4.93333	-462
4.94167	-461
4.95000	-460
4.95833	-460
4.96667	-460
4.97500	-461
4.98333	-461
4.99167	-460
5.00000	-458
5.00833	-455
5.01667	-452
5.02500	-450
5.03333	-448
5.04167	-447
5.05000	-448
5.05833	-449
5.06667	-451
5.07500	-455
5.08333	-458
5.09167	-462
5.10000	-464
5.10833	-463
5.11667	-462
5.12500	-460
5.13333	-460
5.14167	-461
5.15000	-462
5.15833	-464
5.16667	-466
5.17500	-467
5.18333	-467
5.19167	-465
5.20000	-463
5.20833	-460
5.21667	-458
5.22500	-458
5.23333	-459
5.24167	-462
5.25000	-466
5.25833	-469
5.26667	-470
5.27500	-471
5.28333	-470
5.29167	-468
5.30000	-465
5.30833	-462
5.31667	-458
5.32500	-456
5.33333	-454
5.34167	-455
5.35000	-458
5.35833	-462
5.36667	-465
5.37500	-466
5.38333	-466
5.39167	-465
5.40000	-465
5.40833	-465
5.41667	-464
5.42500	-463
5.43333	-462
5.44167	-461
5.45000	-461
5.45833	-461
5.46667	-461
5.47500	-462
5.48333	-464
5.49167	-465
5.50000	-466
5.50833	-466
5.51667	-466
5.52500	-465
5.53333	-464
5.54167	-464
5.55000	-466
5.55833	-468
5.56667	-472
5.57500	-476
5.58333	-479
5.59167	-480
5.60000	-479
5.60833	-477
5.61667	-474
5.62500	-471
5.63333	-470
5.64167	-470
5.65000	-472
5.65833	-475
5.66667	-478
5.67500	-481
5.68333	-484
5.69167	-486
5.70000	-487
5.70833	-486
5.71667	-483
5.72500	-481
5.73333	-478
5.74167	-477
5.75000	-476
5.75833	-475
5.76667	-473
5.77500	-471
5.78333	-468
5.79167	-466
5.80000	-464
5.80833	-465
5.81667	-467
5.82500	-469
5.83333	-472
5.84167	-473
5.85000	-474
5.85833	-473
5.86667	-473
5.87500	-473
5.88333	-474
5.89167	-476
5.90000	-479
5.90833	-480
5.91667	-480
5.92500	-479
5.93333	-477
5.94167	-476
5.95000	-475
5.95833	-475
5.96667	-476
5.97500	-476
5.98333	-477
5.99167	-478
6.00000	-477
6.00833	-476
6.01667	-474
6.02500	-473
6.03333	-473
6.04167	-474
6.05000	-476
6.05833	-477
6.06667	-479
6.07500	-480
6.08333	-482
6.09167	-484
6.10000	-485
6.10833	-485
6.11667	-485
6.12500	-484
6.13333	-484
6.14167	-485
6.15000	-485
6.15833	-485
6.16667	-484
6.17500	-481
6.18333	-480
6.19167	-479
6.20000	-480
6.20833	-481
6.21667	-482
6.22500	-482
6.23333	-481
6.24167	-479
6.25000	-480
6.25833	-481
6.26667	-482
6.27500	-484
6.28333	-486
6.29167	-487
6.30000	-487
6.30833	-488
6.31667	-488
6.32500	-487
6.33333	-485
6.34167	-483
6.35000	-481
6.35833	-481
6.36667	-482
6.37500	-484
6.38333	-487
6.39167	-490
6.40000	-492
6.40833	-494
6.41667	-496
6.42500	-496
6.43333	-495
6.44167	-493
6.45000	-492
6.45833	-492
6.46667	-492
6.47500	-492
6.48333	-492
6.49167	-490
6.50000	-488
6.50833	-486
6.51667	-486
6.52500	-486
6.53333	-487
6.54167	-487
6.55000	-485
6.55833	-483
6.56667	-480
6.57500	-478
6.58333	-478
6.59167	-479
6.60000	-481
6.60833	-484
6.61667	-488
6.62500	-490
6.63333	-491
6.64167	-491
6.65000	-491
6.65833	-489
6.66667	-488
6.67500	-486
6.68333	-485
6.69167	-484
6.70000	-484
6.70833	-486
6.71667	-489
6.72500	-491
6.73333	-493
6.74167	-494
6.75000	-494
6.75833	-492
6.76667	-490
6.77500	-487
6.78333	-487
6.79167	-489
6.80000	-492
6.80833	-494
6.81667	-496
6.82500	-497
6.83333	-496
6.84167	-494
6.85000	-493
6.85833	-492
6.86667	-491
6.87500	-491
6.88333	-492
6.89167	-493
6.90000	-492
6.90833	-491
6.91667	-489
6.92500	-488
6.93333	-488
6.94167	-488
6.95000	-488
6.95833	-487
6.96667	-487
6.97500	-487
6.98333	-488
6.99167	-489
7.00000	-490
7.00833	-490
7.01667	-490
7.02500	-490
7.03333	-490
7.04167	-492
7.05000	-493
7.05833	-493
7.06667	-492
7.07500	-491
7.08333	-490
7.09167	-491
7.10000	-493
7.10833	-495
7.11667	-496
7.12500	-497
7.13333	-496
7.14167	-496
7.15000	-496
7.15833	-498
7.16667	-499
7.17500	-501
7.18333	-502
7.19167	-501
7.20000	-500
7.20833	-498
7.21667	-497
7.22500	-496
7.23333	-495
7.24167	-494
7.25000	-494
7.25833	-493
7.26667	-492
7.27500	-492
7.28333	-492
7.29167	-493
7.30000	-494
7.30833	-494
7.31667	-493
7.32500	-491
7.33333	-489
7.34167	-487
7.35000	-486
7.35833	-485
7.36667	-485
7.37500	-487
7.38333	-491
7.39167	-495
7.40000	-499
7.40833	-501
7.41667	-501
7.42500	-499
7.43333	-497
7.44167	-494
7.45000	-492
7.45833	-492
7.46667	-494
7.47500	-496
7.48333	-497
7.49167	-497
7.50000	-496
7.50833	-495
7.51667	-494
7.52500	-494
7.53333	-495
7.54167	-496
7.55000	-497
7.55833	-499
7.56667	-500
7.57500	-502
7.58333	-503
7.59167	-502
7.60000	-501
7.60833	-499
7.61667	-499
7.62500	-499
7.63333	-501
7.64167	-504
7.65000	-507
7.65833	-509
7.66667	-510
7.67500	-510
7.68333	-509
7.69167	-508
7.70000	-506
7.70833	-505
7.71667	-505
7.72500	-506
7.73333	-507
7.74167	-508
7.75000	-508
7.75833	-506
7.76667	-505
7.77500	-505
7.78333	-506
7.79167	-509
7.80000	-513
7.80833	-516
7.81667	-519
7.82500	-521
7.83333	-519
7.84167	-516
7.85000	-512
7.85833	-508
7.86667	-505
7.87500	-504
7.88333	-504
7.89167	-507
7.90000	-510
7.90833	-513
7.91667	-517
7.92500	-519
7.93333	-521
7.94167	-522
7.95000	-523
7.95833	-524
7.96667	-525
7.97500	-527
7.98333	-528
7.99167	-525
8.00000	-521
8.00833	-516
8.01667	-512
8.02500	-510
8.03333	-510
8.04167	-510
8.05000	-510
8.05833	-511
8.06667	-513
8.07500	-515
8.08333	-517
8.09167	-518
8.10000	-517
8.10833	-515
8.11667	-513
8.12500	-510
8.13333	-509
8.14167	-507
8.15000	-505
8.15833	-503
8.16667	-502
8.17500	-502
8.18333	-503
8.19167	-506
8.20000	-510
8.20833	-513
8.21667	-517
8.22500	-518
8.23333	-518
8.24167	-515
8.25000	-512
8.25833	-508
8.26667	-505
8.27500	-504
8.28333	-504
8.29167	-505
8.30000	-506
8.30833	-507
8.31667	-509
8.32500	-510
8.33333	-512
8.34167	-514
8.35000	-514
8.35833	-513
8.36667	-512
8.37500	-511
8.38333	-510
8.39167	-509
8.40000	-510
8.40833	-512
8.41667	-516
8.42500	-521
8.43333	-526
8.44167	-529
8.45000	-530
8.45833	-529
8.46667	-527
8.47500	-526
8.48333	-523
8.49167	-521
8.50000	-519
8.50833	-518
8.51667	-518
8.52500	-521
8.53333	-524
8.54167	-526
8.55000	-525
8.55833	-522
8.56667	-519
8.57500	-517
8.58333	-516
8.59167	-517
8.60000	-519
8.60833	-521
8.61667	-521
8.62500	-521
8.63333	-520
8.64167	-519
8.65000	-519
8.65833	-519
8.66667	-519
8.67500	-519
8.68333	-519
8.69167	-518
8.70000	-517
8.70833	-516
8.71667	-517
8.72500	-518
8.73333	-520
8.74167	-522
8.75000	-523
8.75833	-524
8.76667	-524
8.77500	-524
8.78333	-524
8.79167	-524
8.80000	-524
8.80833	-525
8.81667	-524
8.82500	-521
8.83333	-518
8.84167	-514
8.85000	-512
8.85833	-512
8.86667	-514
8.87500	-516
8.88333	-518
8.89167	-518
8.90000	-518
8.90833	-519
8.91667	-519
8.92500	-520
8.93333	-520
8.94167	-520
8.95000	-521
8.95833	-523
8.96667	-524
8.97500	-525
8.98333	-526
8.99167	-527
9.00000	-528
9.00833	-529
9.01667	-529
9.02500	-528
9.03333	-527
9.04167	-525
9.05000	-524
9.05833	-522
9.06667	-520
9.07500	-517
9.08333	-516
9.09167	-515
9.10000	-516
9.10833	-519
9.11667	-521
9.12500	-522
9.13333	-522
9.14167	-522
9.15000	-520
9.15833	-519
9.16667	-518
9.17500	-518
9.18333	-518
9.19167	-519
9.20000	-520
9.20833	-522
9.21667	-524
9.22500	-526
9.23333	-526
9.24167	-526
9.25000	-527
9.25833	-529
9.26667	-531
9.27500	-533
9.28333	-533
9.29167	-533
9.30000	-531
9.30833	-531
9.31667	-531
9.32500	-530
9.33333	-528
9.34167	-527
9.35000	-527
9.35833	-527
9.36667	-528
9.37500	-528
9.38333	-528
9.39167	-528
9.40000	-528
9.40833	-529
9.41667	-530
9.42500	-531
9.43333	-530
9.44167	-531
9.45000	-531
9.45833	-532
9.46667	-533
9.47500	-532
9.48333	-530
9.49167	-527
9.50000	-525
9.50833	-524
9.51667	-524
9.52500	-524
9.53333	-524
9.54167	-525
9.55000	-527
9.55833	-529
9.56667	-531
9.57500	-532
9.58333	-532
9.59167	-531
9.60000	-528
9.60833	-525
9.61667	-523
9.62500	-520
9.63333	-517
9.64167	-515
9.65000	-515
9.65833	-516
9.66667	-518
9.67500	-521
9.68333	-524
9.69167	-525
9.70000	-525
9.70833	-523
9.71667	-521
9.72500	-519
9.73333	-517
9.74167	-516
9.75000	-516
9.75833	-515
9.76667	-514
9.77500	-514
9.78333	-513
9.79167	-513
9.80000	-513
9.80833	-514
9.81667	-516
9.82500	-518
9.83333	-522
9.84167	-524
9.85000	-526
9.85833	-526
9.86667	-525
9.87500	-522
9.88333	-520
9.89167	-519
9.90000	-520
9.90833	-522
9.91667	-525
9.92500	-526
9.93333	-527
9.94167	-526
9.95000	-527
9.95833	-528
9.96667	-529
9.97500	-530
9.98333	-530
9.99167	-528
10.00000	-526
10.00833	-525
10.01667	-523
10.02500	-522
10.03333	-522
10.04167	-521
10.05000	-520
10.05833	-517
10.06667	-515
10.07500	-514
10.08333	-514
10.09167	-516
10.10000	-518
10.10833	-520
10.11667	-523
10.12500	-525
10.13333	-528
10.14167	-531
10.15000	-533
10.15833	-534
10.16667	-533
10.17500	-530
10.18333	-527
10.19167	-523
10.20000	-520
10.20833	-518
10.21667	-518
10.22500	-520
10.23333	-521
10.24167	-523
10.25000	-525
10.25833	-527
10.26667	-529
10.27500	-528
10.28333	-527
10.29167	-526
10.30000	-525
10.30833	-525
10.31667	-527
10.32500	-528
10.33333	-529
10.34167	-529
10.35000	-527
10.35833	-524
10.36667	-522
10.37500	-521
10.38333	-521
10.39167	-522
10.40000	-522
10.40833	-521
10.41667	-520
10.42500	-518
10.43333	-517
10.44167	-517
10.45000	-520
10.45833	-524
10.46667	-528
10.47500	-531
10.48333	-533
10.49167	-534
10.50000	-533
10.50833	-532
10.51667	-530
10.52500	-528
10.53333	-525
10.54167	-522
10.55000	-521
10.55833	-522
10.56667	-524
10.57500	-527
10.58333	-530
10.59167	-532
10.60000	-532
10.60833	-531
10.61667	-529
10.62500	-527
10.63333	-524
10.64167	-522
10.65000	-522
10.65833	-524
10.66667	-527
10.67500	-530
10.68333	-532
10.69167	-533
10.70000	-532
10.70833	-529
10.71667	-525
10.72500	-522
10.73333	-521
10.74167	-521
10.75000	-522
10.75833	-524
10.76667	-526
10.77500	-527
10.78333	-527
10.79167	-527
10.80000	-526
10.80833	-524
10.81667	-523
10.82500	-522
10.83333	-522
10.84167	-522
10.85000	-523
10.85833	-524
10.86667	-524
10.87500	-523
10.88333	-523
10.89167	-524
10.90000	-526
10.90833	-528
10.91667	-529
10.92500	-530
10.93333	-530
10.94167	-530
10.95000	-530
10.95833	-530
10.96667	-529
10.97500	-527
10.98333	-524
10.99167	-522
11.00000	-521
11.00833	-522
11.01667	-524
11.02500	-525
11.03333	-525
11.04167	-524
11.05000	-523
11.05833	-521
11.06667	-520
11.07500	-520
11.08333	-521
11.09167	-523
11.10000	-525
11.10833	-526
11.11667	-527
11.12500	-528
11.13333	-528
11.14167	-528
11.15000	-529
11.15833	-530
11.16667	-531
11.17500	-532
11.18333	-533
11.19167	-532
11.20000	-531
11.20833	-529
11.21667	-526
11.22500	-524
11.23333	-523
11.24167	-523
11.25000	-524
11.25833	-526
11.26667	-529
11.27500	-532
11.28333	-534
11.29167	-534
11.30000	-534
11.30833	-533
11.31667	-532
11.32500	-533
11.33333	-536
11.34167	-538
11.35000	-540
11.35833	-540
11.36667	-538
11.37500	-535
11.38333	-531
11.39167	-529
11.40000	-527
11.40833	-526
11.41667	-527
11.42500	-528
11.43333	-528
11.44167	-529
11.45000	-529
11.45833	-529
11.46667	-528
11.47500	-527
11.48333	-526
11.49167	-525
11.50000	-525
11.50833	-526
11.51667	-527
11.52500	-528
11.53333	-529
11.54167	-530
11.55000	-531
11.55833	-531
11.56667	-529
11.57500	-527
11.58333	-524
11.59167	-522
11.60000	-520
11.60833	-520
11.61667	-521
11.62500	-523
11.63333	-522
11.64167	-522
11.65000	-522
11.65833	-523
11.66667	-525
11.67500	-527
11.68333	-528
11.69167	-530
11.70000	-532
11.70833	-533
11.71667	-534
11.72500	-536
11.73333	-537
11.74167	-538
11.75000	-539
11.75833	-539
11.76667	-539
11.77500	-539
11.78333	-540
11.79167	-540
11.80000	-540
11.80833	-538
11.81667	-535
11.82500	-534
11.83333	-534
11.84167	-535
11.85000	-536
11.85833	-536
11.86667	-534
11.87500	-531
11.88333	-529
11.89167	-528
11.90000	-528
11.90833	-528
11.91667	-528
11.92500	-528
11.93333	-527
11.94167	-526
11.95000	-527
11.95833	-528
11.96667	-530
11.97500	-531
11.98333	-533
11.99167	-535
12.00000	-537
12.00833	-538
12.01667	-538
12.02500	-538
12.03333	-538
12.04167	-538
12.05000	-536
12.05833	-533
12.06667	-530
12.07500	-528
12.08333	-527
12.09167	-528
12.10000	-529
12.10833	-530
12.11667	-530
12.12500	-532
12.13333	-534
12.14167	-536
12.15000	-537
12.15833	-538
12.16667	-537
12.17500	-536
12.18333	-536
12.19167	-536
12.20000	-536
12.20833	-538
12.21667	-540
12.22500	-543
12.23333	-546
12.24167	-548
12.25000	-549
12.25833	-548
12.26667	-546
12.27500	-542
12.28333	-540
12.29167	-538
12.30000	-538
12.30833	-540
12.31667	-543
12.32500	-545
12.33333	-546
12.34167	-547
12.35000	-547
12.35833	-546
12.36667	-544
12.37500	-541
12.38333	-539
12.39167	-538
12.40000	-537
12.40833	-537
12.41667	-538
12.42500	-540
12.43333	-542
12.44167	-543
12.45000	-544
12.45833	-545
12.46667	-544
12.47500	-542
12.48333	-540
12.49167	-538
12.50000	-538
12.50833	-539
12.51667	-541
12.52500	-543
12.53333	-543
12.54167	-541
12.55000	-536
12.55833	-532
12.56667	-528
12.57500	-527
12.58333	-527
12.59167	-528
12.60000	-531
12.60833	-535
12.61667	-539
12.62500	-543
12.63333	-547
12.64167	-549
12.65000	-549
12.65833	-547
12.66667	-544
12.67500	-541
12.68333	-539
12.69167	-538
12.70000	-538
12.70833	-539
12.71667	-540
12.72500	-541
12.73333	-542
12.74167	-544
12.75000	-546
12.75833	-548
12.76667	-549
12.77500	-548
12.78333	-547
12.79167	-545
12.80000	-544
12.80833	-543
12.81667	-545
12.82500	-547
12.83333	-549
12.84167	-552
12.85000	-555
12.85833	-557
12.86667	-558
12.87500	-557
12.88333	-555
12.89167	-551
12.90000	-549
12.90833	-547
12.91667	-546
12.92500	-547
12.93333	-547
12.94167	-546
12.95000	-546
12.95833	-545
12.96667	-545
12.97500	-545
12.98333	-546
12.99167	-546
13.00000	-546
13.00833	-545
13.01667	-545
13.02500	-545
13.03333	-545
13.04167	-546
13.05000	-546
13.05833	-546
13.06667	-547
13.07500	-547
13.08333	-547
13.09167	-546
13.10000	-544
13.10833	-541
13.11667	-538
13.12500	-537
13.13333	-537
13.14167	-538
13.15000	-539
13.15833	-540
13.16667	-541
13.17500	-542
13.18333	-542
13.19167	-543
13.20000	-544
13.20833	-544
13.21667	-545
13.22500	-546
13.23333	-547
13.24167	-547
13.25000	-546
13.25833	-544
13.26667	-543
13.27500	-544
13.28333	-545
13.29167	-547
13.30000	-549
13.30833	-551
13.31667	-553
13.32500	-555
13.33333	-556
13.34167	-557
13.35000	-558
13.35833	-557
13.36667	-557
13.37500	-555
13.38333	-553
13.39167	-549
13.40000	-546
13.40833	-544
13.41667	-545
13.42500	-547
13.43333	-549
13.44167	-551
13.45000	-550
13.45833	-548
13.46667	-546
13.47500	-543
13.48333	-541
13.49167	-541
13.50000	-542
13.50833	-543
13.51667	-543
13.52500	-543
13.53333	-543
13.54167	-542
13.55000	-543
13.55833	-544
13.56667	-544
13.57500	-543
13.58333	-540
13.59167	-538
13.60000	-536
13.60833	-537
13.61667	-540
13.62500	-543
13.63333	-547
13.64167	-548
13.65000	-547
13.65833	-545
13.66667	-541
13.67500	-537
13.68333	-533
13.69167	-530
13.70000	-527
13.70833	-525
13.71667	-524
13.72500	-523
13.73333	-522
13.74167	-519
13.75000	-516
13.75833	-512
13.76667	-510
13.77500	-510
13.78333	-510
13.79167	-510
13.80000	-510
13.80833	-509
13.81667	-507
13.82500	-506
13.83333	-504
13.84167	-501
13.85000	-499
13.85833	-496
13.86667	-493
13.87500	-491
13.88333	-488
13.89167	-485
13.90000	-482
13.90833	-481
13.91667	-481
13.92500	-481
13.93333	-480
13.94167	-477
13.95000	-473
13.95833	-469
13.96667	-468
13.97500	-467
13.98333	-468
13.99167	-467
14.00000	-466
14.00833	-464
14.01667	-461
14.02500	-458
14.03333	-456
14.04167	-454
14.05000	-452
14.05833	-450
14.06667	-450
14.07500	-450
14.08333	-450
14.09167	-449
14.10000	-447
14.10833	-445
14.11667	-443
14.12500	-443
14.13333	-443
14.14167	-444
14.15000	-443
14.15833	-441
14.16667	-438
14.17500	-435
14.18333	-432
14.19167	-429
14.20000	-427
14.20833	-426
14.21667	-425
14.22500	-424
14.23333	-425
14.24167	-427
14.25000	-429
14.25833	-431
14.26667	-432
14.27500	-431
14.28333	-428
14.29167	-424
14.30000	-419
14.30833	-414
14.31667	-410
14.32500	-407
14.33333	-405
14.34167	-404
14.35000	-405
14.35833	-406
14.36667	-408
14.37500	-410
14.38333	-410
14.39167	-410
14.40000	-410
14.40833	-411
14.41667	-413
14.42500	-415
14.43333	-418
14.44167	-420
14.45000	-419
14.45833	-418
14.46667	-416
14.47500	-413
14.48333	-412
14.49167	-412
14.50000	-414
14.50833	-415
14.51667	-416
14.52500	-417
14.53333	-417
14.54167	-417
14.55000	-419
14.55833	-421
14.56667	-424
14.57500	-426
14.58333	-428
14.59167	-428
14.60000	-428
14.60833	-426
14.61667	-424
14.62500	-421
14.63333	-419
14.64167	-418
14.65000	-421
14.65833	-424
14.66667	-428
14.67500	-432
14.68333	-434
14.69167	-436
14.70000	-436
14.70833	-437
14.71667	-437
14.72500	-438
14.73333	-439
14.74167	-441
14.75000	-442
14.75833	-444
14.76667	-446
14.77500	-447
14.78333	-448
14.79167	-447
14.80000	-446
14.80833	-444
14.81667	-443
14.82500	-443
14.83333	-443
14.84167	-444
14.85000	-445
14.85833	-446
14.86667	-446
14.87500	-447
14.88333	-447
14.89167	-447
14.90000	-448
14.90833	-448
14.91667	-449
14.92500	-449
14.93333	-449
14.94167	-449
14.95000	-451
14.95833	-452
14.96667	-454
14.97500	-455
14.98333	-457
14.99167	-458
15.00000	-459
15.00833	-461
15.01667	-462
15.02500	-462
15.03333	-461
15.04167	-460
15.05000	-460
15.05833	-460
15.06667	-461
15.07500	-462
15.08333	-463
15.09167	-463
15.10000	-463
15.10833	-463
15.11667	-463
15.12500	-462
15.13333	-463
15.14167	-466
15.15000	-469
15.15833	-472
15.16667	-474
15.17500	-473
15.18333	-472
15.19167	-471
15.20000	-469
15.20833	-468
15.21667	-466
15.22500	-463
15.23333	-461
15.24167	-460
15.25000	-460
15.25833	-462
15.26667	-464
15.27500	-467
15.28333	-469
15.29167	-472
15.30000	-475
15.30833	-478
15.31667	-480
15.32500	-482
15.33333	-483
15.34167	-484
15.35000	-484
15.35833	-483
15.36667	-482
15.37500	-480
15.38333	-478
15.39167	-475
15.40000	-473
15.40833	-472
15.41667	-471
15.42500	-471
15.43333	-472
15.44167	-474
15.45000	-476
15.45833	-479
15.46667	-482
15.47500	-485
15.48333	-487
15.49167	-488
15.50000	-488
15.50833	-489
15.51667	-490
15.52500	-492
15.53333	-495
15.54167	-497
15.55000	-497
15.55833	-495
15.56667	-492
15.57500	-489
15.58333	-487
15.59167	-487
15.60000	-488
15.60833	-490
15.61667	-490
15.62500	-490
15.63333	-489
15.64167	-487
15.65000	-487
15.65833	-487
15.66667	-489
15.67500	-492
15.68333	-494
15.69167	-495
15.70000	-495
15.70833	-496
15.71667	-496
15.72500	-496
15.73333	-495
15.74167	-492
15.75000	-487
15.75833	-482
15.76667	-478
15.77500	-475
15.78333	-475
15.79167	-477
15.80000	-480
15.80833	-483
15.81667	-485
15.82500	-486
15.83333	-486
15.84167	-486
15.85000	-488
15.85833	-490
15.86667	-493
15.87500	-496
15.88333	-499
15.89167	-500
15.90000	-500
15.90833	-498
15.91667	-496
15.92500	-493
15.93333	-489
15.94167	-485
15.95000	-482
15.95833	-480
15.96667	-479
15.97500	-480
15.98333	-482
15.99167	-485
16.00000	-488
16.00833	-493
16.01667	-499
16.02500	-503
16.03333	-505
16.04167	-505
16.05000	-501
16.05833	-495
16.06667	-491
16.07500	-489
16.08333	-488
16.09167	-488
16.10000	-489
16.10833	-490
16.11667	-491
16.12500	-493
16.13333	-495
16.14167	-497
16.15000	-499
16.15833	-501
16.16667	-503
16.17500	-504
16.18333	-503
16.19167	-500
16.20000	-497
16.20833	-495
16.21667	-494
16.22500	-493
16.23333	-494
16.24167	-495
16.25000	-494
16.25833	-493
16.26667	-492
16.27500	-492
16.28333	-492
16.29167	-495
16.30000	-497
16.30833	-499
16.31667	-499
16.32500	-500
16.33333	-501
16.34167	-502
16.35000	-504
16.35833	-505
16.36667	-504
16.37500	-502
16.38333	-501
16.39167	-501
16.40000	-501
16.40833	-503
16.41667	-505
16.42500	-506
16.43333	-506
16.44167	-505
16.45000	-503
16.45833	-502
16.46667	-501
16.47500	-501
16.48333	-502
16.49167	-502
16.50000	-503
16.50833	-504
16.51667	-505
16.52500	-504
16.53333	-502
16.54167	-498
16.55000	-495
16.55833	-493
16.56667	-493
16.57500	-494
16.58333	-497
16.59167	-499
16.60000	-502
16.60833	-504
16.61667	-506
16.62500	-508
16.63333	-510
16.64167	-512
16.65000	-512
16.65833	-512
16.66667	-512
16.67500	-513
16.68333	-515
16.69167	-517
16.70000	-518
16.70833	-518
16.71667	-517
16.72500	-515
16.73333	-514
16.74167	-513
16.75000	-513
16.75833	-513
16.76667	-514
16.77500	-515
16.78333	-515
16.79167	-516
16.80000	-516
16.80833	-518
16.81667	-520
16.82500	-523
16.83333	-525
16.84167	-527
16.85000	-529
16.85833	-530
16.86667	-530
16.87500	-530
16.88333	-529
16.89167	-528
16.90000	-525
16.90833	-523
16.91667	-522
16.92500	-521
16.93333	-522
16.94167	-523
16.95000	-524
16.95833	-526
16.96667	-527
16.97500	-529
16.98333	-533
16.99167	-537
17.00000	-540
17.00833	-542
17.01667	-542
17.02500	-539
17.03333	-534
17.04167	-530
17.05000	-526
17.05833	-524
17.06667	-522
17.07500	-523
17.08333	-524
17.09167	-527
17.10000	-530
17.10833	-534
17.11667	-537
17.12500	-539
17.13333	-540
17.14167	-541
17.15000	-541
17.15833	-540
17.16667	-540
17.17500	-539
17.18333	-538
17.19167	-538
17.20000	-537
17.20833	-536
17.21667	-535
17.22500	-535
17.23333	-535
17.24167	-538
17.25000	-541
17.25833	-545
17.26667	-547
17.27500	-547
17.28333	-545
17.29167	-542
17.30000	-539
17.30833	-536
17.31667	-535
17.32500	-534
17.33333	-534
17.34167	-535
17.35000	-537
17.35833	-539
17.36667	-543
17.37500	-547
17.38333	-549
17.39167	-550
17.40000	-548
17.40833	-545
17.41667	-541
17.42500	-537
17.43333	-535
17.44167	-534
17.45000	-534
17.45833	-536
17.46667	-537
17.47500	-537
17.48333	-536
17.49167	-536
17.50000	-536
17.50833	-537
17.51667	-538
17.52500	-540
17.53333	-541
17.54167	-541
17.55000	-539
17.55833	-536
17.56667	-532
17.57500	-529
17.58333	-527
17.59167	-526
17.60000	-526
17.60833	-528
17.61667	-531
17.62500	-534
17.63333	-537
17.64167	-539
17.65000	-540
17.65833	-539
17.66667	-536
17.67500	-531
17.68333	-529
17.69167	-528
17.70000	-529
17.70833	-531
17.71667	-533
17.72500	-533
17.73333	-531
17.74167	-529
17.75000	-527
17.75833	-525
17.76667	-523
17.77500	-521
17.78333	-520
17.79167	-520
17.80000	-521
17.80833	-523
17.81667	-527
17.82500	-530
17.83333	-533
17.84167	-534
17.85000	-534
17.85833	-531
17.86667	-527
17.87500	-523
17.88333	-521
17.89167	-522
17.90000	-524
17.90833	-526
17.91667	-528
17.92500	-527
17.93333	-525
17.94167	-523
17.95000	-521
17.95833	-519
17.96667	-517
17.97500	-515
17.98333	-513
17.99167	-510
18.00000	-507
18.00833	-506
18.01667	-506
18.02500	-507
18.03333	-509
18.04167	-510
18.05000	-511
18.05833	-511
18.06667	-510
18.07500	-508
18.08333	-505
18.09167	-500
18.10000	-496
18.10833	-493
18.11667	-491
18.12500	-490
18.13333	-490
18.14167	-491
18.15000	-490
18.15833	-488
18.16667	-485
18.17500	-484
18.18333	-483
18.19167	-483
18.20000	-482
18.20833	-479
18.21667	-474
18.22500	-469
18.23333	-463
18.24167	-458
18.25000	-455
18.25833	-453
18.26667	-452
18.27500	-451
18.28333	-448
18.29167	-445
18.30000	-442
18.30833	-439
18.31667	-436
18.32500	-434
18.33333	-431
18.34167	-429
18.35000	-427
18.35833	-425
18.36667	-424
18.37500	-425
18.38333	-426
18.39167	-425
18.40000	-424
18.40833	-421
18.41667	-418
18.42500	-413
18.43333	-407
18.44167	-402
18.45000	-396
18.45833	-392
18.46667	-388
18.47500	-387
18.48333	-388
18.49167	-389
18.50000	-389
18.50833	-387
18.51667	-384
18.52500	-378
18.53333	-371
18.54167	-365
18.55000	-359
18.55833	-355
18.56667	-352
18.57500	-350
18.58333	-348
18.59167	-346
18.60000	-345
18.60833	-342
18.61667	-338
18.62500	-334
18.63333	-329
18.64167	-323
18.65000	-319
18.65833	-316
18.66667	-314
18.67500	-312
18.68333	-311
18.69167	-311
18.70000	-310
18.70833	-309
18.71667	-308
18.72500	-306
18.73333	-303
18.74167	-300
18.75000	-297
18.75833	-294
18.76667	-290
18.77500	-285
18.78333	-279
18.79167	-272
18.80000	-265
18.80833	-259
18.81667	-256
18.82500	-256
18.83333	-257
18.84167	-259
18.85000	-259
18.85833	-256
18.86667	-250
18.87500	-244
18.88333	-239
18.89167	-235
18.90000	-233
18.90833	-233
18.91667	-234
18.92500	-234
18.93333	-232
18.94167	-229
18.95000	-225
18.95833	-221
18.96667	-216
18.97500	-212
18.98333	-209
18.99167	-207
19.00000	-206
19.00833	-205
19.01667	-204
19.02500	-200
19.03333	-194
19.04167	-186
19.05000	-176
19.05833	-168
19.06667	-162
19.07500	-160
19.08333	-159
19.09167	-159
19.10000	-160
19.10833	-158
19.11667	-155
19.12500	-153
19.13333	-151
19.14167	-150
19.15000	-148
19.15833	-145
19.16667	-141
19.17500	-136
19.18333	-133
19.19167	-130
19.20000	-127
19.20833	-124
19.21667	-120
19.22500	-116
19.23333	-111
19.24167	-106
19.25000	-99
19.25833	-92
19.26667	-86
19.27500	-80
19.28333	-76
19.29167	-74
19.30000	-73
19.30833	-72
19.31667	-69
19.32500	-64
19.33333	-59
19.34167	-54
19.35000	-51
19.35833	-49
19.36667	-46
19.37500	-41
19.38333	-36
19.39167	-29
19.40000	-24
19.40833	-19
19.41667	-14
19.42500	-9
19.43333	-3
19.44167	3
19.45000	9
19.45833	15
19.46667	20
19.47500	24
19.48333	27
19.49167	30
19.50000	33
19.50833	38
19.51667	44
19.52500	52
19.53333	60
19.54167	68
19.55000	76
19.55833	84
19.56667	92
19.57500	100
19.58333	108
19.59167	115
19.60000	121
19.60833	126
19.61667	131
19.62500	136
19.63333	142
19.64167	148
19.65000	155
19.65833	164
19.66667	175
19.67500	187
19.68333	198
19.69167	209
19.70000	219
19.70833	230
19.71667	240
19.72500	253
19.73333	267
19.74167	280
19.75000	293
19.75833	304
19.76667	314
19.77500	323
19.78333	332
19.79167	343
19.80000	357
19.80833	374
19.81667	392
19.82500	411
19.83333	429
19.84167	446
19.85000	461
19.85833	475
19.86667	490
19.87500	505
19.88333	521
19.89167	537
19.90000	554
19.90833	572
19.91667	590
19.92500	610
19.93333	631
19.94167	653
19.95000	676
19.95833	699
19.96667	725
19.97500	752
19.98333	780
19.99167	809
20.00000	837
20.00833	866
20.01667	894
20.02500	922
20.03333	951
20.04167	981
20.05000	1014
20.05833	1047
20.06667	1082
20.07500	1117
20.08333	1152
20.09167	1188
20.10000	1224
20.10833	1262
20.11667	1302
20.12500	1344
20.13333	1387
20.14167	1431
20.15000	1476
20.15833	1521
20.16667	1569
20.17500	1620
20.18333	1672
20.19167	1727
20.20000	1781
20.20833	1835
20.21667	1887
20.22500	1939
20.23333	1992
20.24167	2047
20.25000	2106
20.25833	2168
20.26667	2232
20.27500	2299
20.28333	2366
20.29167	2435
20.30000	2503
20.30833	2572
20.31667	2642
20.32500	2714
20.33333	2790
20.34167	2868
20.35000	2950
20.35833	3032
20.36667	3115
20.37500	3199
20.38333	3283
20.39167	3371
20.40000	3459
20.40833	3552
20.41667	3647
20.42500	3743
20.43333	3843
20.44167	3944
20.45000	4051
20.45833	4160
20.46667	4274
20.47500	4391
20.48333	4506
20.49167	4625
20.50000	4742
20.50833	4862
20.51667	4984
20.52500	5108
20.53333	5239
20.54167	5369
20.55000	5505
20.55833	5642
20.56667	5784
20.57500	5929
20.58333	6075
20.59167	6229
20.60000	6384
20.60833	6544
20.61667	6706
20.62500	6869
20.63333	7037
20.64167	7205
20.65000	7380
20.65833	7557
20.66667	7740
20.67500	7927
20.68333	8117
20.69167	8315
20.70000	8513
20.70833	8720
20.71667	8930
20.72500	9143
20.73333	9363
20.74167	9582
20.75000	9809
20.75833	10035
20.76667	10267
20.77500	10506
20.78333	10746
20.79167	10996
20.80000	11245
20.80833	11502
20.81667	11763
20.82500	12030
20.83333	12308
20.84167	12584
20.85000	12870
20.85833	13157
20.86667	13449
20.87500	13747
20.88333	14046
20.89167	14358
20.90000	14667
20.90833	14987
20.91667	15310
20.92500	15636
20.93333	15973
20.94167	16309
20.95000	16659
20.95833	17009
20.96667	17369
20.97500	17738
20.98333	18106
20.99167	18489
21.00000	18868
21.00833	19256
21.01667	19645
21.02500	20036
21.03333	20438
21.04167	20835
21.05000	21247
21.05833	21658
21.06667	22079
21.07500	22510
21.08333	22942
21.09167	23392
21.10000	23839
21.10833	24299
21.11667	24761
21.12500	25227
21.13333	25705
21.14167	26178
21.15000	26668
21.15833	27155
21.16667	27649
21.17500	28150
21.18333	28648
21.19167	29162
21.20000	29670
21.20833	30195
21.21667	30724
21.22500	31259
21.23333	31810
21.24167	32354
21.25000	32916
21.25833	33473
21.26667	34039
21.27500	34614
21.28333	35187
21.29167	35778
21.30000	36360
21.30833	36956
21.31667	37551
21.32500	38149
21.33333	38761
21.34167	39365
21.35000	39990
21.35833	40607
21.36667	41232
21.37500	41862
21.38333	42484
21.39167	43123
21.40000	43751
21.40833	44390
21.41667	45026
21.42500	45659
21.43333	46301
21.44167	46929
21.45000	47573
21.45833	48204
21.46667	48836
21.47500	49469
21.48333	50088
21.49167	50717
21.50000	51329
21.50833	51945
21.51667	52553
21.52500	53151
21.53333	53754
21.54167	54338
21.55000	54930
21.55833	55503
21.56667	56069
21.57500	56626
21.58333	57161
21.59167	57696
21.60000	58205
21.60833	58707
21.61667	59190
21.62500	59656
21.63333	60114
21.64167	60549
21.65000	60980
21.65833	61388
21.66667	61779
21.67500	62153
21.68333	62500
21.69167	62832
21.70000	63134
21.70833	63419
21.71667	63681
21.72500	63921
21.73333	64146
21.74167	64345
21.75000	64526
21.75833	64681
21.76667	64811
21.77500	64916
21.78333	64992
21.79167	65042
21.80000	65064
21.80833	65059
21.81667	65031
21.82500	64978
21.83333	64902
21.84167	64802
21.85000	64675
21.85833	64526
21.86667	64350
21.87500	64149
21.88333	63929
21.89167	63683
21.90000	63420
21.90833	63127
21.91667	62812
21.92500	62474
21.93333	62109
21.94167	61732
21.95000	61328
21.95833	60915
21.96667	60483
21.97500	60034
21.98333	59577
21.99167	59096
22.00000	58609
22.00833	58095
22.01667	57571
22.02500	57036
22.03333	56482
22.04167	55931
22.05000	55361
22.05833	54793
22.06667	54214
22.07500	53625
22.08333	53038
22.09167	52430
22.10000	51828
22.10833	51208
22.11667	50586
22.12500	49965
22.13333	49334
22.14167	48717
22.15000	48089
22.15833	47474
22.16667	46859
22.17500	46244
22.18333	45643
22.19167	45031
22.20000	44436
22.20833	43835
22.21667	43243
22.22500	42664
22.23333	42083
22.24167	41523
22.25000	40957
22.25833	40408
22.26667	39863
22.27500	39324
22.28333	38801
22.29167	38275
22.30000	37770
22.30833	37265
22.31667	36773
22.32500	36295
22.33333	35819
22.34167	35364
22.35000	34908
22.35833	34470
22.36667	34040
22.37500	33618
22.38333	33213
22.39167	32811
22.40000	32427
22.40833	32048
22.41667	31682
22.42500	31330
22.43333	30982
22.44167	30653
22.45000	30328
22.45833	30019
22.46667	29718
22.47500	29424
22.48333	29144
22.49167	28865
22.50000	28601
22.50833	28342
22.51667	28095
22.52500	27860
22.53333	27629
22.54167	27411
22.55000	27194
22.55833	26988
22.56667	26790
22.57500	26598
22.58333	26418
22.59167	26241
22.60000	26073
22.60833	25907
22.61667	25747
22.62500	25595
22.63333	25449
22.64167	25313
22.65000	25183
22.65833	25059
22.66667	24938
22.67500	24820
22.68333	24708
22.69167	24598
22.70000	24496
22.70833	24398
22.71667	24305
22.72500	24218
22.73333	24133
22.74167	24054
22.75000	23976
22.75833	23902
22.76667	23832
22.77500	23764
22.78333	23701
22.79167	23640
22.80000	23583
22.80833	23528
22.81667	23477
22.82500	23429
22.83333	23381
22.84167	23337
22.85000	23294
22.85833	23255
22.86667	23219
22.87500	23187
22.88333	23158
22.89167	23129
22.90000	23101
22.90833	23073
22.91667	23047
22.92500	23024
22.93333	23002
22.94167	22981
22.95000	22962
22.95833	22943
22.96667	22926
22.97500	22911
22.98333	22897
22.99167	22884
23.00000	22872
23.00833	22860
23.01667	22848
23.02500	22836
23.03333	22825
23.04167	22814
23.05000	22805
23.05833	22797
23.06667	22792
23.07500	22789
23.08333	22787
23.09167	22785
23.10000	22783
23.10833	22781
23.11667	22779
23.12500	22779
23.13333	22781
23.14167	22783
23.15000	22784
23.15833	22784
23.16667	22784
23.17500	22785
23.18333	22786
23.19167	22787
23.20000	22789
23.20833	22791
23.21667	22793
23.22500	22794
23.23333	22793
23.24167	22790
23.25000	22787
23.25833	22785
23.26667	22786
23.27500	22789
23.28333	22793
23.29167	22797
23.30000	22801
23.30833	22805
23.31667	22810
23.32500	22814
23.33333	22820
23.34167	22824
23.35000	22827
23.35833	22830
23.36667	22834
23.37500	22840
23.38333	22847
23.39167	22854
23.40000	22860
23.40833	22863
23.41667	22865
23.42500	22868
23.43333	22872
23.44167	22878
23.45000	22884
23.45833	22890
23.46667	22895
23.47500	22899
23.48333	22902
23.49167	22907
23.50000	22912
23.50833	22917
23.51667	22921
23.52500	22924
23.53333	22925
23.54167	22926
23.55000	22928
23.55833	22932
23.56667	22938
23.57500	22944
23.58333	22950
23.59167	22954
23.60000	22956
23.60833	22957
23.61667	22957
23.62500	22957
23.63333	22957
23.64167	22958
23.65000	22956
23.65833	22953
23.66667	22948
23.67500	22943
23.68333	22937
23.69167	22933
23.70000	22930
23.70833	22926
23.71667	22921
23.72500	22914
23.73333	22905
23.74167	22894
23.75000	22882
23.75833	22868
23.76667	22853
23.77500	22838
23.78333	22823
23.79167	22807
23.80000	22790
23.80833	22771
23.81667	22749
23.82500	22725
23.83333	22698
23.84167	22671
23.85000	22644
23.85833	22617
23.86667	22588
23.87500	22559
23.88333	22528
23.89167	22495
23.90000	22460
23.90833	22424
23.91667	22385
23.92500	22345
23.93333	22302
23.94167	22258
23.95000	22211
23.95833	22162
23.96667	22112
23.97500	22059
23.98333	22007
23.99167	21951
24.00000	21895
24.00833	21836
24.01667	21777
24.02500	21718
24.03333	21659
24.04167	21598
24.05000	21534
24.05833	21469
24.06667	21401
24.07500	21331
24.08333	21262
24.09167	21191
24.10000	21123
24.10833	21053
24.11667	20983
24.12500	20911
24.13333	20836
24.14167	20762
24.15000	20683
24.15833	20605
24.16667	20525
24.17500	20442
24.18333	20360
24.19167	20275
24.20000	20191
24.20833	20108
24.21667	20026
24.22500	19945
24.23333	19863
24.24167	19783
24.25000	19702
24.25833	19622
24.26667	19541
24.27500	19460
24.28333	19378
24.29167	19293
24.30000	19209
24.30833	19122
24.31667	19035
24.32500	18948
24.33333	18861
24.34167	18777
24.35000	18692
24.35833	18609
24.36667	18527
24.37500	18444
24.38333	18363
24.39167	18280
24.40000	18200
24.40833	18119
24.41667	18040
24.42500	17961
24.43333	17881
24.44167	17802
24.45000	17720
24.45833	17640
24.46667	17560
24.47500	17480
24.48333	17402
24.49167	17323
24.50000	17246
24.50833	17168
24.51667	17090
24.52500	17013
24.53333	16933
24.54167	16855
24.55000	16777
24.55833	16700
24.56667	16623
24.57500	16546
24.58333	16471
24.59167	16393
24.60000	16316
24.60833	16236
24.61667	16155
24.62500	16073
24.63333	15990
24.64167	15909
24.65000	15827
24.65833	15747
24.66667	15665
24.67500	15584
24.68333	15503
24.69167	15420
24.70000	15339
24.70833	15255
24.71667	15170
24.72500	15085
24.73333	14997
24.74167	14911
24.75000	14823
24.75833	14737
24.76667	14650
24.77500	14562
24.78333	14476
24.79167	14387
24.80000	14301
24.80833	14212
24.81667	14123
24.82500	14034
24.83333	13944
24.84167	13855
24.85000	13763
24.85833	13671
24.86667	13579
24.87500	13486
24.88333	13394
24.89167	13301
24.90000	13208
24.90833	13113
24.91667	13017
24.92500	12921
24.93333	12825
24.94167	12731
24.95000	12637
24.95833	12544
24.96667	12452
24.97500	12360
24.98333	12271
24.99167	12181
25.00000	12092
25.00833	11999
25.01667	11907
25.02500	11816
25.03333	11726
25.04167	11640
25.05000	11553
25.05833	11468
25.06667	11382
25.07500	11294
25.08333	11208
25.09167	11119
25.10000	11032
25.10833	10947
25.11667	10864
25.12500	10785
25.13333	10706
25.14167	10631
25.15000	10555
25.15833	10483
25.16667	10412
25.17500	10341
25.18333	10271
25.19167	10198
25.20000	10128
25.20833	10056
25.21667	9986
25.22500	9919
25.23333	9853
25.24167	9790
25.25000	9726
25.25833	9665
25.26667	9604
25.27500	9544
25.28333	9487
25.29167	9430
25.30000	9377
25.30833	9324
25.31667	9273
25.32500	9224
25.33333	9175
25.34167	9129
25.35000	9083
25.35833	9039
25.36667	8995
25.37500	8952
25.38333	8910
25.39167	8867
25.40000	8826
25.40833	8785
25.41667	8746
25.42500	8712
25.43333	8680
25.44167	8651
25.45000	8622
25.45833	8594
25.46667	8563
25.47500	8531
25.48333	8500
25.49167	8470
25.50000	8443
25.50833	8420
25.51667	8399
25.52500	8379
25.53333	8359
25.54167	8338
25.55000	8316
25.55833	8295
25.56667	8275
25.57500	8256
25.58333	8237
25.59167	8218
25.60000	8201
25.60833	8182
25.61667	8165
25.62500	8150
25.63333	8136
25.64167	8124
25.65000	8114
25.65833	8105
25.66667	8094
25.67500	8082
25.68333	8070
25.69167	8058
25.70000	8046
25.70833	8034
25.71667	8024
25.72500	8016
25.73333	8007
25.74167	7998
25.75000	7987
25.75833	7975
25.76667	7961
25.77500	7947
25.78333	7935
25.79167	7924
25.80000	7914
25.80833	7904
25.81667	7893
25.82500	7881
25.83333	7869
25.84167	7858
25.85000	7846
25.85833	7836
25.86667	7825
25.87500	7814
25.88333	7802
25.89167	7790
25.90000	7777
25.90833	7763
25.91667	7749
25.92500	7734
25.93333	7718
25.94167	7703
25.95000	7688
25.95833	7674
25.96667	7661
25.97500	7648
25.98333	7635
25.99167	7621
26.00000	7607
26.00833	7592
26.01667	7577
26.02500	7562
26.03333	7545
26.04167	7529
26.05000	7511
26.05833	7493
26.06667	7474
26.07500	7455
26.08333	7435
26.09167	7415
26.10000	7397
26.10833	7379
26.11667	7363
26.12500	7346
26.13333	7329
26.14167	7311
26.15000	7291
26.15833	7273
26.16667	7255
26.17500	7238
26.18333	7219
26.19167	7200
26.20000	7182
26.20833	7163
26.21667	7144
26.22500	7125
26.23333	7106
26.24167	7087
26.25000	7069
26.25833	7052
26.26667	7035
26.27500	7018
26.28333	7002
26.29167	6985
26.30000	6969
26.30833	6954
26.31667	6941
26.32500	6927
26.33333	6913
26.34167	6897
26.35000	6880
26.35833	6862
26.36667	6846
26.37500	6833
26.38333	6823
26.39167	6815
26.40000	6808
26.40833	6803
26.41667	6796
26.42500	6788
26.43333	6780
26.44167	6770
26.45000	6760
26.45833	6750
26.46667	6741
26.47500	6733
26.48333	6724
26.49167	6716
26.50000	6710
26.50833	6704
26.51667	6698
26.52500	6693
26.53333	6688
26.54167	6684
26.55000	6680
26.55833	6677
26.56667	6676
26.57500	6676
26.58333	6676
26.59167	6677
26.60000	6678
26.60833	6678
26.61667	6679
26.62500	6681
26.63333	6685
26.64167	6690
26.65000	6695
26.65833	6699
26.66667	6701
26.67500	6701
26.68333	6701
26.69167	6703
26.70000	6708
26.70833	6715
26.71667	6722
26.72500	6730
26.73333	6738
26.74167	6746
26.75000	6754
26.75833	6762
26.76667	6771
26.77500	6780
26.78333	6789
26.79167	6797
26.80000	6805
26.80833	6813
26.81667	6821
26.82500	6830
26.83333	6839
26.84167	6849
26.85000	6858
26.85833	6867
26.86667	6875
26.87500	6882
26.88333	6888
26.89167	6893
26.90000	6897
26.90833	6902
26.91667	6906
26.92500	6911
26.93333	6916
26.94167	6920
26.95000	6923
26.95833	6926
26.96667	6929
26.97500	6932
26.98333	6936
26.99167	6942
27.00000	6948
27.00833	6954
27.01667	6960
27.02500	6965
27.03333	6967
27.04167	6969
27.05000	6969
27.05833	6967
27.06667	6966
27.07500	6964
27.08333	6961
27.09167	6959
27.10000	6957
27.10833	6955
27.11667	6952
27.12500	6948
27.13333	6945
27.14167	6941
27.15000	6937
27.15833	6933
27.16667	6930
27.17500	6926
27.18333	6921
27.19167	6915
27.20000	6909
27.20833	6904
27.21667	6899
27.22500	6894
27.23333	6889
27.24167	6883
27.25000	6876
27.25833	6867
27.26667	6858
27.27500	6848
27.28333	6839
27.29167	6829
27.30000	6819
27.30833	6807
27.31667	6794
27.32500	6780
27.33333	6767
27.34167	6755
27.35000	6745
27.35833	6736
27.36667	6726
27.37500	6716
27.38333	6706
27.39167	6696
27.40000	6687
27.40833	6677
27.41667	6667
27.42500	6657
27.43333	6647
27.44167	6637
27.45000	6628
27.45833	6619
27.46667	6609
27.47500	6598
27.48333	6587
27.49167	6577
27.50000	6568
27.50833	6557
27.51667	6547
27.52500	6537
27.53333	6527
27.54167	6519
27.55000	6511
27.55833	6505
27.56667	6499
27.57500	6494
27.58333	6490
27.59167	6487
27.60000	6483
27.60833	6479
27.61667	6476
27.62500	6473
27.63333	6470
27.64167	6467
27.65000	6463
27.65833	6458
27.66667	6453
27.67500	6450
27.68333	6449
27.69167	6450
27.70000	6452
27.70833	6454
27.71667	6456
27.72500	6458
27.73333	6459
27.74167	6461
27.75000	6463
27.75833	6464
27.76667	6467
27.77500	6470
27.78333	6475
27.79167	6481
27.80000	6488
27.80833	6496
27.81667	6503
27.82500	6510
27.83333	6518
27.84167	6526
27.85000	6534
27.85833	6543
27.86667	6552
27.87500	6561
27.88333	6570
27.89167	6578
27.90000	6587
27.90833	6596
27.91667	6606
27.92500	6616
27.93333	6626
27.94167	6638
27.95000	6650
27.95833	6662
27.96667	6676
27.97500	6690
27.98333	6704
27.99167	6716
28.00000	6728
28.00833	6740
28.01667	6752
28.02500	6766
28.03333	6781
28.04167	6797
28.05000	6813
28.05833	6828
28.06667	6844
28.07500	6858
28.08333	6873
28.09167	6888
28.10000	6903
28.10833	6919
28.11667	6934
28.12500	6949
28.13333	6963
28.14167	6976
28.15000	6989
28.15833	7003
28.16667	7017
28.17500	7032
28.18333	7047
28.19167	7064
28.20000	7080
28.20833	7097
28.21667	7114
28.22500	7130
28.23333	7145
28.24167	7159
28.25000	7172
28.25833	7184
28.26667	7196
28.27500	7208
28.28333	7221
28.29167	7235
28.30000	7249
28.30833	7264
28.31667	7278
28.32500	7291
28.33333	7305
28.34167	7319
28.35000	7334
28.35833	7348
28.36667	7361
28.37500	7372
28.38333	7381
28.39167	7389
28.40000	7397
28.40833	7406
28.41667	7416
28.42500	7427
28.43333	7439
28.44167	7451
28.45000	7464
28.45833	7475
28.46667	7484
28.47500	7493
28.48333	7501
28.49167	7509
28.50000	7516
28.50833	7524
28.51667	7531
28.52500	7540
28.53333	7550
28.54167	7561
28.55000	7571
28.55833	7581
28.56667	7590
28.57500	7599
28.58333	7609
28.59167	7621
28.60000	7632
28.60833	7643
28.61667	7653
28.62500	7661
28.63333	7667
28.64167	7673
28.65000	7679
28.65833	7686
28.66667	7695
28.67500	7705
28.68333	7716
28.69167	7727
28.70000	7738
28.70833	7749
28.71667	7759
28.72500	7768
28.73333	7778
28.74167	7787
28.75000	7796
28.75833	7804
28.76667	7812
28.77500	7819
28.78333	7826
28.79167	7832
28.80000	7839
28.80833	7847
28.81667	7857
28.82500	7869
28.83333	7883
28.84167	7896
28.85000	7910
28.85833	7922
28.86667	7933
28.87500	7943
28.88333	7953
28.89167	7965
28.90000	7977
28.90833	7991
28.91667	8005
28.92500	8018
28.93333	8030
28.94167	8042
28.95000	8055
28.95833	8068
28.96667	8081
28.97500	8096
28.98333	8110
28.99167	8124
29.00000	8138
29.00833	8151
29.01667	8165
29.02500	8179
29.03333	8193
29.04167	8207
29.05000	8221
29.05833	8237
29.06667	8254
29.07500	8273
29.08333	8291
29.09167	8308
29.10000	8324
29.10833	8341
29.11667	8358
29.12500	8378
29.13333	8400
29.14167	8423
29.15000	8447
29.15833	8472
29.16667	8495
29.17500	8520
29.18333	8545
29.19167	8572
29.20000	8599
29.20833	8627
29.21667	8657
29.22500	8689
29.23333	8723
29.24167	8757
29.25000	8794
29.25833	8829
29.26667	8863
29.27500	8897
29.28333	8933
29.29167	8972
29.30000	9012
29.30833	9055
29.31667	9098
29.32500	9142
29.33333	9188
29.34167	9235
29.35000	9288
29.35833	9342
29.36667	9399
29.37500	9458
29.38333	9517
29.39167	9578
29.40000	9640
29.40833	9707
29.41667	9777
29.42500	9849
29.43333	9926
29.44167	10004
29.45000	10087
29.45833	10170
29.46667	10257
29.47500	10347
29.48333	10440
29.49167	10539
29.50000	10639
29.50833	10745
29.51667	10854
29.52500	10967
29.53333	11085
29.54167	11208
29.55000	11340
29.55833	11475
29.56667	11616
29.57500	11763
29.58333	11911
29.59167	12069
29.60000	12230
29.60833	12404
29.61667	12585
29.62500	12774
29.63333	12975
29.64167	13179
29.65000	13396
29.65833	13617
29.66667	13845
29.67500	14081
29.68333	14321
29.69167	14576
29.70000	14835
29.70833	15110
29.71667	15394
29.72500	15686
29.73333	15991
29.74167	16300
29.75000	16626
29.75833	16959
29.76667	17305
29.77500	17666
29.78333	18033
29.79167	18420
29.80000	18810
29.80833	19220
29.81667	19640
29.82500	20069
29.83333	20518
29.84167	20967
29.85000	21435
29.85833	21907
29.86667	22394
29.87500	22896
29.88333	23404
29.89167	23938
29.90000	24473
29.90833	25028
29.91667	25591
29.92500	26158
29.93333	26744
29.94167	27326
29.95000	27932
29.95833	28537
29.96667	29155
29.97500	29785
29.98333	30412
29.99167	31060
30.00000	31699
30.00833	32355
30.01667	33012
30.02500	33668
30.03333	34338
30.04167	34997
30.05000	35673
30.05833	36341
30.06667	37015
30.07500	37697
30.08333	38366
30.09167	39048
30.10000	39712
30.10833	40380
30.11667	41039
30.12500	41686
30.13333	42339
30.14167	42973
30.15000	43615
30.15833	44241
30.16667	44858
30.17500	45469
30.18333	46057
30.19167	46645
30.20000	47205
30.20833	47757
30.21667	48292
30.22500	48806
30.23333	49312
30.24167	49789
30.25000	50259
30.25833	50702
30.26667	51126
30.27500	51534
30.28333	51912
30.29167	52277
30.30000	52611
30.30833	52926
30.31667	53218
30.32500	53486
30.33333	53738
30.34167	53962
30.35000	54167
30.35833	54345
30.36667	54495
30.37500	54621
30.38333	54719
30.39167	54793
30.40000	54841
30.40833	54864
30.41667	54862
30.42500	54833
30.43333	54777
30.44167	54698
30.45000	54590
30.45833	54461
30.46667	54306
30.47500	54128
30.48333	53929
30.49167	53702
30.50000	53458
30.50833	53187
30.51667	52896
30.52500	52586
30.53333	52251
30.54167	51905
30.55000	51533
30.55833	51151
30.56667	50750
30.57500	50331
30.58333	49904
30.59167	49452
30.60000	48996
30.60833	48518
30.61667	48031
30.62500	47535
30.63333	47020
30.64167	46506
30.65000	45971
30.65833	45435
30.66667	44888
30.67500	44329
30.68333	43770
30.69167	43192
30.70000	42620
30.70833	42035
30.71667	41451
30.72500	40870
30.73333	40278
30.74167	39698
30.75000	39103
30.75833	38514
30.76667	37922
30.77500	37325
30.78333	36741
30.79167	36148
30.80000	35569
30.80833	34984
30.81667	34403
30.82500	33831
30.83333	33252
30.84167	32692
30.85000	32126
30.85833	31573
30.86667	31023
30.87500	30474
30.88333	29940
30.89167	29402
30.90000	28882
30.90833	28362
30.91667	27850
30.92500	27350
30.93333	26847
30.94167	26364
30.95000	25879
30.95833	25410
30.96667	24947
30.97500	24488
30.98333	24044
30.99167	23595
31.00000	23162
31.00833	22732
31.01667	22311
31.02500	21904
31.03333	21499
31.04167	21111
31.05000	20724
31.05833	20349
31.06667	19981
31.07500	19617
31.08333	19268
31.09167	18918
31.10000	18585
31.10833	18256
31.11667	17937
31.12500	17629
31.13333	17321
31.14167	17026
31.15000	16731
31.15833	16447
31.16667	16169
31.17500	15895
31.18333	15631
31.19167	15368
31.20000	15116
31.20833	14869
31.21667	14629
31.22500	14398
31.23333	14170
31.24167	13953
31.25000	13740
31.25833	13534
31.26667	13332
31.27500	13133
31.28333	12940
31.29167	12746
31.30000	12562
31.30833	12382
31.31667	12208
31.32500	12040
31.33333	11873
31.34167	11712
31.35000	11552
31.35833	11399
31.36667	11250
31.37500	11103
31.38333	10963
31.39167	10824
31.40000	10691
31.40833	10561
31.41667	10434
31.42500	10311
31.43333	10190
31.44167	10073
31.45000	9957
31.45833	9846
31.46667	9736
31.47500	9627
31.48333	9521
31.49167	9414
31.50000	9313
31.50833	9214
31.51667	9120
31.52500	9031
31.53333	8946
31.54167	8866
31.55000	8784
31.55833	8704
31.56667	8623
31.57500	8542
31.58333	8463
31.59167	8384
31.60000	8309
31.60833	8236
31.61667	8165
31.62500	8098
31.63333	8031
31.64167	7967
31.65000	7904
31.65833	7843
31.66667	7784
31.67500	7727
31.68333	7672
31.69167	7617
31.70000	7564
31.70833	7511
31.71667	7459
31.72500	7408
31.73333	7358
31.74167	7309
31.75000	7261
31.75833	7217
31.76667	7176
31.77500	7137
31.78333	7100
31.79167	7064
31.80000	7028
31.80833	6992
31.81667	6958
31.82500	6926
31.83333	6896
31.84167	6869
31.85000	6842
31.85833	6816
31.86667	6792
31.87500	6770
31.88333	6752
31.89167	6737
31.90000	6725
31.90833	6714
31.91667	6704
31.92500	6695
31.93333	6686
31.94167	6678
31.95000	6671
31.95833	6665
31.96667	6661
31.97500	6659
31.98333	6659
31.99167	6664
32.00000	6671
32.00833	6682
32.01667	6695
32.02500	6710
32.03333	6727
32.04167	6747
32.05000	6770
32.05833	6795
32.06667	6823
32.07500	6853
32.08333	6886
32.09167	6922
32.10000	6960
32.10833	7002
32.11667	7046
32.12500	7092
32.13333	7141
32.14167	7191
32.15000	7244
32.15833	7299
32.16667	7358
32.17500	7420
32.18333	7484
32.19167	7552
32.20000	7623
32.20833	7698
32.21667	7776
32.22500	7855
32.23333	7938
32.24167	8023
32.25000	8113
32.25833	8205
32.26667	8303
32.27500	8406
32.28333	8509
32.29167	8617
32.30000	8725
32.30833	8836
32.31667	8950
32.32500	9065
32.33333	9187
32.34167	9309
32.35000	9439
32.35833	9569
32.36667	9702
32.37500	9838
32.38333	9974
32.39167	10117
32.40000	10260
32.40833	10408
32.41667	10559
32.42500	10711
32.43333	10869
32.44167	11025
32.45000	11189
32.45833	11354
32.46667	11524
32.47500	11699
32.48333	11874
32.49167	12054
32.50000	12232
32.50833	12415
32.51667	12599
32.52500	12785
32.53333	12977
32.54167	13167
32.55000	13363
32.55833	13557
32.56667	13754
32.57500	13955
32.58333	14156
32.59167	14365
32.60000	14572
32.60833	14785
32.61667	14999
32.62500	15213
32.63333	15433
32.64167	15651
32.65000	15875
32.65833	16097
32.66667	16322
32.67500	16549
32.68333	16775
32.69167	17008
32.70000	17238
32.70833	17472
32.71667	17705
32.72500	17938
32.73333	18175
32.74167	18409
32.75000	18650
32.75833	18889
32.76667	19127
32.77500	19368
32.78333	19606
32.79167	19850
32.80000	20089
32.80833	20332
32.81667	20574
32.82500	20814
32.83333	21057
32.84167	21296
32.85000	21541
32.85833	21784
32.86667	22029
32.87500	22275
32.88333	22514
32.89167	22756
32.90000	22989
32.90833	23222
32.91667	23452
32.92500	23678
32.93333	23906
32.94167	24127
32.95000	24352
32.95833	24570
32.96667	24787
32.97500	25002
32.98333	25209
32.99167	25417
33.00000	25617
33.00833	25815
33.01667	26009
33.02500	26196
33.03333	26380
33.04167	26555
33.05000	26728
33.05833	26892
33.06667	27052
33.07500	27208
33.08333	27357
33.09167	27504
33.10000	27642
33.10833	27775
33.11667	27900
33.12500	28016
33.13333	28128
33.14167	28229
33.15000	28324
33.15833	28410
33.16667	28487
33.17500	28557
33.18333	28618
33.19167	28673
33.20000	28719
33.20833	28757
33.21667	28786
33.22500	28806
33.23333	28818
33.24167	28822
33.25000	28816
33.25833	28804
33.26667	28785
33.27500	28759
33.28333	28726
33.29167	28684
33.30000	28634
33.30833	28574
33.31667	28505
33.32500	28428
33.33333	28340
33.34167	28245
33.35000	28137
33.35833	28022
33.36667	27899
33.37500	27769
33.38333	27637
33.39167	27500
33.40000	27359
33.40833	27210
33.41667	27052
33.42500	26884
33.43333	26704
33.44167	26520
33.45000	26325
33.45833	26128
33.46667	25927
33.47500	25721
33.48333	25514
33.49167	25297
33.50000	25081
33.50833	24856
33.51667	24626
33.52500	24393
33.53333	24150
33.54167	23908
33.55000	23656
33.55833	23405
33.56667	23152
33.57500	22896
33.58333	22643
33.59167	22383
33.60000	22127
33.60833	21864
33.61667	21599
33.62500	21334
33.63333	21061
33.64167	20792
33.65000	20515
33.65833	20243
33.66667	19970
33.67500	19696
33.68333	19427
33.69167	19152
33.70000	18881
33.70833	18605
33.71667	18328
33.72500	18054
33.73333	17776
33.74167	17506
33.75000	17232
33.75833	16964
33.76667	16696
33.77500	16428
33.78333	16165
33.79167	15896
33.80000	15633
33.80833	15368
33.81667	15106
33.82500	14848
33.83333	14589
33.84167	14339
33.85000	14087
33.85833	13841
33.86667	13596
33.87500	13353
33.88333	13124
33.89167	12879
33.90000	12617
33.90833	12363
33.91667	12132
33.92500	11912
33.93333	11691
33.94167	11478
33.95000	11258
33.95833	11028
33.96667	10803
33.97500	10598
33.98333	10404
33.99167	10207
34.00000	10019
34.00833	9830
34.01667	9625
34.02500	9421
34.03333	9226
34.04167	9043
34.05000	8862
34.05833	8676
34.06667	8492
34.07500	8318
34.08333	8154
34.09167	7990
34.10000	7831
34.10833	7672
34.11667	7516
34.12500	7363
34.13333	7208
34.14167	7058
34.15000	6908
34.15833	6762
34.16667	6619
34.17500	6478
34.18333	6343
34.19167	6209
34.20000	6081
34.20833	5955
34.21667	5833
34.22500	5714
34.23333	5589
34.24167	5462
34.25000	5341
34.25833	5231
34.26667	5124
34.27500	5017
34.28333	4915
34.29167	4812
34.30000	4714
34.30833	4618
34.31667	4524
34.32500	4434
34.33333	4343
34.34167	4255
34.35000	4167
34.35833	4082
34.36667	3998
34.37500	3916
34.38333	3836
34.39167	3754
34.40000	3676
34.40833	3597
34.41667	3519
34.42500	3444
34.43333	3370
34.44167	3300
34.45000	3233
34.45833	3165
34.46667	3102
34.47500	3045
34.48333	2991
34.49167	2935
34.50000	2880
34.50833	2822
34.51667	2765
34.52500	2709
34.53333	2655
34.54167	2604
34.55000	2554
34.55833	2506
34.56667	2459
34.57500	2413
34.58333	2367
34.59167	2322
34.60000	2279
34.60833	2236
34.61667	2195
34.62500	2156
34.63333	2118
34.64167	2082
34.65000	2048
34.65833	2017
34.66667	1987
34.67500	1957
34.68333	1927
34.69167	1894
34.70000	1861
34.70833	1829
34.71667	1798
34.72500	1769
34.73333	1742
34.74167	1716
34.75000	1690
34.75833	1666
34.76667	1643
34.77500	1620
34.78333	1598
34.79167	1575
34.80000	1552
34.80833	1530
34.81667	1510
34.82500	1491
34.83333	1473
34.84167	1456
34.85000	1439
34.85833	1422
34.86667	1405
34.87500	1389
34.88333	1375
34.89167	1361
34.90000	1349
34.90833	1338
34.91667	1328
34.92500	1317
34.93333	1305
34.94167	1291
34.95000	1278
34.95833	1266
34.96667	1256
34.97500	1248
34.98333	1242
34.99167	1235
35.00000	1228
35.00833	1219
35.01667	1208
35.02500	1199
35.03333	1191
35.04167	1183
35.05000	1177
35.05833	1171
35.06667	1163
35.07500	1155
35.08333	1148
35.09167	1142
35.10000	1138
35.10833	1136
35.11667	1135
35.12500	1136
35.13333	1136
35.14167	1136
35.15000	1133
35.15833	1128
35.16667	1120
35.17500	1112
35.18333	1104
35.19167	1097
35.20000	1092
35.20833	1089
35.21667	1087
35.22500	1086
35.23333	1085
35.24167	1082
35.25000	1079
35.25833	1076
35.26667	1073
35.27500	1070
35.28333	1066
35.29167	1062
35.30000	1057
35.30833	1051
35.31667	1045
35.32500	1040
35.33333	1035
35.34167	1030
35.35000	1025
35.35833	1018
35.36667	1011
35.37500	1002
35.38333	992
35.39167	984
35.40000	977
35.40833	973
35.41667	970
35.42500	967
35.43333	962
35.44167	956
35.45000	948
35.45833	940
35.46667	933
35.47500	926
35.48333	918
35.49167	908
35.50000	898
35.50833	886
35.51667	874
35.52500	864
35.53333	855
35.54167	847
35.55000	838
35.55833	829
35.56667	819
35.57500	809
35.58333	799
35.59167	790
35.60000	782
35.60833	775
35.61667	768
35.62500	760
35.63333	752
35.64167	742
35.65000	731
35.65833	720
35.66667	709
35.67500	699
35.68333	690
35.69167	681
35.70000	672
35.70833	662
35.71667	652
35.72500	641
35.73333	630
35.74167	621
35.75000	611
35.75833	602
35.76667	594
35.77500	586
35.78333	577
35.79167	567
35.80000	556
35.80833	544
35.81667	532
35.82500	522
35.83333	513
35.84167	506
35.85000	501
35.85833	495
35.86667	490
35.87500	483
35.88333	476
35.89167	468
35.90000	460
35.90833	451
35.91667	443
35.92500	435
35.93333	427
35.94167	419
35.95000	412
35.95833	404
35.96667	398
35.97500	392
35.98333	387
35.99167	383
36.00000	379
36.00833	374
36.01667	369
36.02500	364
36.03333	358
36.04167	353
36.05000	347
36.05833	340
36.06667	334
36.07500	329
36.08333	325
36.09167	323
36.10000	322
36.10833	319
36.11667	315
36.12500	309
36.13333	304
36.14167	299
36.15000	295
36.15833	292
36.16667	290
36.17500	289
36.18333	289
36.19167	291
36.20000	292
36.20833	292
36.21667	290
36.22500	286
36.23333	281
36.24167	277
36.25000	274
36.25833	274
36.26667	274
36.27500	275
36.28333	274
36.29167	271
36.30000	268
36.30833	265
36.31667	263
36.32500	261
36.33333	261
36.34167	260
36.35000	257
36.35833	253
36.36667	248
36.37500	244
36.38333	241
36.39167	240
36.40000	241
36.40833	242
36.41667	243
36.42500	245
36.43333	247
36.44167	250
36.45000	252
36.45833	253
36.46667	253
36.47500	252
36.48333	250
36.49167	248
36.50000	247
36.50833	246
36.51667	246
36.52500	245
36.53333	246
36.54167	247
36.55000	248
36.55833	249
36.56667	249
36.57500	249
36.58333	249
36.59167	249
36.60000	249
36.60833	249
36.61667	249
36.62500	250
36.63333	250
36.64167	251
36.65000	251
36.65833	251
36.66667	250
36.67500	250
36.68333	249
36.69167	247
36.70000	244
36.70833	241
36.71667	237
36.72500	237
36.73333	240
36.74167	244
36.75000	249
36.75833	253
36.76667	256
36.77500	259
36.78333	262
36.79167	264
36.80000	266
36.80833	268
36.81667	269
36.82500	271
36.83333	271
36.84167	271
36.85000	269
36.85833	267
36.86667	265
36.87500	265
36.88333	266
36.89167	269
36.90000	271
36.90833	272
36.91667	274
36.92500	276
36.93333	279
36.94167	282
36.95000	284
36.95833	285
36.96667	285
36.97500	285
36.98333	285
36.99167	285
37.00000	284
37.00833	284
37.01667	283
37.02500	283
37.03333	284
37.04167	286
37.05000	286
37.05833	286
37.06667	286
37.07500	287
37.08333	288
37.09167	290
37.10000	291
37.10833	292
37.11667	291
37.12500	290
37.13333	289
37.14167	289
37.15000	290
37.15833	292
37.16667	294
37.17500	296
37.18333	297
37.19167	297
37.20000	295
37.20833	293
37.21667	290
37.22500	285
37.23333	279
37.24167	274
37.25000	270
37.25833	266
37.26667	264
37.27500	263
37.28333	262
37.29167	260
37.30000	259
37.30833	257
37.31667	255
37.32500	252
37.33333	251
37.34167	249
37.35000	249
37.35833	249
37.36667	249
37.37500	247
37.38333	245
37.39167	241
37.40000	237
37.40833	233
37.41667	229
37.42500	225
37.43333	223
37.44167	221
37.45000	220
37.45833	220
37.46667	219
37.47500	218
37.48333	215
37.49167	212
37.50000	210
37.50833	209
37.51667	208
37.52500	207
37.53333	205
37.54167	202
37.55000	197
37.55833	193
37.56667	189
37.57500	185
37.58333	182
37.59167	178
37.60000	175
37.60833	172
37.61667	169
37.62500	166
37.63333	164
37.64167	163
37.65000	164
37.65833	166
37.66667	167
37.67500	167
37.68333	165
37.69167	164
37.70000	165
37.70833	167
37.71667	170
37.72500	173
37.73333	176
37.74167	177
37.75000	176
37.75833	175
37.76667	173
37.77500	172
37.78333	171
37.79167	170
37.80000	171
37.80833	172
37.81667	173
37.82500	176
37.83333	180
37.84167	183
37.85000	184
37.85833	185
37.86667	185
37.87500	184
37.88333	183
37.89167	184
37.90000	186
37.90833	187
37.91667	189
37.92500	190
37.93333	191
37.94167	193
37.95000	196
37.95833	199
37.96667	201
37.97500	200
37.98333	198
37.99167	195
38.00000	193
38.00833	192
38.01667	193
38.02500	196
38.03333	198
38.04167	201
38.05000	202
38.05833	202
38.06667	200
38.07500	197
38.08333	194
38.09167	191
38.10000	188
38.10833	188
38.11667	188
38.12500	189
38.13333	189
38.14167	189
38.15000	189
38.15833	190
38.16667	191
38.17500	193
38.18333	194
38.19167	194
38.20000	192
38.20833	187
38.21667	182
38.22500	176
38.23333	170
38.24167	166
38.25000	163
38.25833	160
38.26667	157
38.27500	153
38.28333	148
38.29167	143
38.30000	138
38.30833	134
38.31667	131
38.32500	128
38.33333	127
38.34167	125
38.35000	123
38.35833	121
38.36667	118
38.37500	113
38.38333	108
38.39167	103
38.40000	98
38.40833	95
38.41667	92
38.42500	89
38.43333	85
38.44167	81
38.45000	76
38.45833	72
38.46667	67
38.47500	61
38.48333	55
38.49167	49
38.50000	45
38.50833	42
38.51667	40
38.52500	39
38.53333	36
38.54167	33
38.55000	28
38.55833	23
38.56667	18
38.57500	13
38.58333	9
38.59167	6
38.60000	4
38.60833	0
38.61667	-4
38.62500	-8
38.63333	-12
38.64167	-16
38.65000	-20
38.65833	-25
38.66667	-31
38.67500	-39
38.68333	-45
38.69167	-50
38.70000	-53
38.70833	-55
38.71667	-56
38.72500	-56
38.73333	-56
38.74167	-58
38.75000	-60
38.75833	-64
38.76667	-68
38.77500	-71
38.78333	-74
38.79167	-74
38.80000	-74
38.80833	-76
38.81667	-78
38.82500	-82
38.83333	-88
38.84167	-94
38.85000	-99
38.85833	-104
38.86667	-106
38.87500	-107
38.88333	-107
38.89167	-105
38.90000	-105
38.90833	-105
38.91667	-107
38.92500	-110
38.93333	-111
38.94167	-113
38.95000	-113
38.95833	-112
38.96667	-112
38.97500	-114
38.98333	-117
38.99167	-119
39.00000	-121
39.00833	-123
39.01667	-123
39.02500	-124
39.03333	-126
39.04167	-128
39.05000	-130
39.05833	-131
39.06667	-132
39.07500	-133
39.08333	-134
39.09167	-135
39.10000	-136
39.10833	-136
39.11667	-136
39.12500	-137
39.13333	-137
39.14167	-137
39.15000	-136
39.15833	-136
39.16667	-136
39.17500	-138
39.18333	-141
39.19167	-144
39.20000	-146
39.20833	-147
39.21667	-147
39.22500	-146
39.23333	-145
39.24167	-145
39.25000	-145
39.25833	-146
39.26667	-148
39.27500	-149
39.28333	-150
39.29167	-151
39.30000	-150
39.30833	-148
39.31667	-145
39.32500	-143
39.33333	-143
39.34167	-144
39.35000	-146
39.35833	-148
39.36667	-151
39.37500	-151
39.38333	-151
39.39167	-151
39.40000	-151
39.40833	-152
39.41667	-155
39.42500	-157
39.43333	-159
39.44167	-161
39.45000	-161
39.45833	-161
39.46667	-159
39.47500	-158
39.48333	-157
39.49167	-159
39.50000	-161
39.50833	-164
39.51667	-167
39.52500	-170
39.53333	-172
39.54167	-174
39.55000	-175
39.55833	-176
39.56667	-178
39.57500	-179
39.58333	-180
39.59167	-183
39.60000	-186
39.60833	-190
39.61667	-193
39.62500	-196
39.63333	-197
39.64167	-198
39.65000	-198
39.65833	-196
39.66667	-194
39.67500	-194
39.68333	-193
39.69167	-194
39.70000	-196
39.70833	-200
39.71667	-204
39.72500	-208
39.73333	-212
39.74167	-214
39.75000	-214
39.75833	-214
39.76667	-213
39.77500	-211
39.78333	-210
39.79167	-210
39.80000	-210
39.80833	-212
39.81667	-214
39.82500	-215
39.83333	-216
39.84167	-215
39.85000	-214
39.85833	-211
39.86667	-208
39.87500	-205
39.88333	-201
39.89167	-198
39.90000	-195
39.90833	-192
39.91667	-189
39.92500	-187
39.93333	-186
39.94167	-184
39.95000	-182
39.95833	-179
39.96667	-175
39.97500	-171
39.98333	-165
39.99167	-159
40.00000	-152
40.00833	-144
40.01667	-134
40.02500	-125
40.03333	-115
40.04167	-106
40.05000	-95
40.05833	-82
40.06667	-68
40.07500	-52
40.08333	-35
40.09167	-17
40.10000	2
40.10833	24
40.11667	48
40.12500	74
40.13333	102
40.14167	130
40.15000	160
40.15833	189
40.16667	219
40.17500	249
40.18333	282
40.19167	319
40.20000	360
40.20833	406
40.21667	454
40.22500	504
40.23333	556
40.24167	609
40.25000	666
40.25833	726
40.26667	792
40.27500	864
40.28333	938
40.29167	1015
40.30000	1093
40.30833	1174
40.31667	1258
40.32500	1347
40.33333	1443
40.34167	1541
40.35000	1646
40.35833	1753
40.36667	1865
40.37500	1980
40.38333	2098
40.39167	2224
40.40000	2353
40.40833	2490
40.41667	2632
40.42500	2779
40.43333	2934
40.44167	3091
40.45000	3256
40.45833	3425
40.46667	3598
40.47500	3778
40.48333	3959
40.49167	4149
40.50000	4340
40.50833	4539
40.51667	4745
40.52500	4956
40.53333	5177
40.54167	5399
40.55000	5629
40.55833	5859
40.56667	6093
40.57500	6333
40.58333	6572
40.59167	6822
40.60000	7071
40.60833	7328
40.61667	7589
40.62500	7851
40.63333	8120
40.64167	8387
40.65000	8662
40.65833	8937
40.66667	9217
40.67500	9503
40.68333	9786
40.69167	10080
40.70000	10370
40.70833	10667
40.71667	10964
40.72500	11260
40.73333	11564
40.74167	11860
40.75000	12162
40.75833	12458
40.76667	12753
40.77500	13049
40.78333	13340
40.79167	13639
40.80000	13932
40.80833	14228
40.81667	14521
40.82500	14808
40.83333	15095
40.84167	15372
40.85000	15652
40.85833	15925
40.86667	16194
40.87500	16461
40.88333	16719
40.89167	16978
40.90000	17227
40.90833	17474
40.91667	17716
40.92500	17949
40.93333	18180
40.94167	18398
40.95000	18613
40.95833	18818
40.96667	19014
40.97500	19204
40.98333	19385
40.99167	19563
41.00000	19731
41.00833	19894
41.01667	20049
41.02500	20191
41.03333	20324
41.04167	20443
41.05000	20555
41.05833	20656
41.06667	20749
41.07500	20833
41.08333	20905
41.09167	20966
41.10000	21016
41.10833	21057
41.11667	21089
41.12500	21112
41.13333	21126
41.14167	21128
41.15000	21118
41.15833	21096
41.16667	21063
41.17500	21018
41.18333	20967
41.19167	20906
41.20000	20839
41.20833	20762
41.21667	20676
41.22500	20581
41.23333	20476
41.24167	20363
41.25000	20236
41.25833	20100
41.26667	19954
41.27500	19797
41.28333	19635
41.29167	19464
41.30000	19289
41.30833	19104
41.31667	18914
41.32500	18721
41.33333	18519
41.34167	18316
41.35000	18103
41.35833	17886
41.36667	17659
41.37500	17422
41.38333	17185
41.39167	16937
41.40000	16692
41.40833	16442
41.41667	16190
41.42500	15938
41.43333	15678
41.44167	15420
41.45000	15152
41.45833	14886
41.46667	14618
41.47500	14348
41.48333	14082
41.49167	13811
41.50000	13543
41.50833	13271
41.51667	12998
41.52500	12727
41.53333	12454
41.54167	12187
41.55000	11917
41.55833	11652
41.56667	11387
41.57500	11120
41.58333	10858
41.59167	10592
41.60000	10334
41.60833	10077
41.61667	9825
41.62500	9581
41.63333	9336
41.64167	9098
41.65000	8857
41.65833	8621
41.66667	8387
41.67500	8156
41.68333	7934
41.69167	7711
41.70000	7495
41.70833	7280
41.71667	7067
41.72500	6861
41.73333	6657
41.74167	6461
41.75000	6266
41.75833	6078
41.76667	5892
41.77500	5709
41.78333	5533
41.79167	5357
41.80000	5189
41.80833	5023
41.81667	4862
41.82500	4707
41.83333	4553
41.84167	4411
41.85000	4270
41.85833	4122
41.86667	3979
41.87500	3843
41.88333	3714
41.89167	3590
41.90000	3474
41.90833	3359
41.91667	3247
41.92500	3140
41.93333	3033
41.94167	2930
41.95000	2828
41.95833	2730
41.96667	2636
41.97500	2538
41.98333	2438
41.99167	2347
42.00000	2268
42.00833	2193
42.01667	2113
42.02500	2035
42.03333	1965
42.04167	1903
42.05000	1840
42.05833	1771
42.06667	1701
42.07500	1637
42.08333	1580
42.09167	1524
42.10000	1467
42.10833	1414
42.11667	1367
42.12500	1323
42.13333	1275
42.14167	1224
42.15000	1175
42.15833	1128
42.16667	1083
42.17500	1042
42.18333	1003
42.19167	964
42.20000	927
42.20833	890
42.21667	854
42.22500	820
42.23333	786
42.24167	752
42.25000	720
42.25833	691
42.26667	665
42.27500	639
42.28333	615
42.29167	591
42.30000	567
42.30833	543
42.31667	518
42.32500	495
42.33333	471
42.34167	447
42.35000	424
42.35833	401
42.36667	380
42.37500	360
42.38333	343
42.39167	326
42.40000	310
42.40833	294
42.41667	278
42.42500	262
42.43333	247
42.44167	231
42.45000	216
42.45833	203
42.46667	190
42.47500	177
42.48333	165
42.49167	152
42.50000	138
42.50833	125
42.51667	111
42.52500	98
42.53333	86
42.54167	74
42.55000	64
42.55833	55
42.56667	48
42.57500	41
42.58333	34
42.59167	27
42.60000	18
42.60833	9
42.61667	-0
42.62500	-10
42.63333	-19
42.64167	-28
42.65000	-36
42.65833	-42
42.66667	-49
42.67500	-57
42.68333	-64
42.69167	-71
42.70000	-77
42.70833	-83
42.71667	-89
42.72500	-95
42.73333	-102
42.74167	-108
42.75000	-115
42.75833	-122
42.76667	-129
42.77500	-136
42.78333	-141
42.79167	-145
42.80000	-149
42.80833	-153
42.81667	-157
42.82500	-162
42.83333	-167
42.84167	-172
42.85000	-177
42.85833	-181
42.86667	-185
42.87500	-190
42.88333	-194
42.89167	-197
42.90000	-199
42.90833	-201
42.91667	-203
42.92500	-206
42.93333	-209
42.94167	-213
42.95000	-218
42.95833	-224
42.96667	-230
42.97500	-235
42.98333	-239
42.99167	-242
43.00000	-244
43.00833	-243
43.01667	-242
43.02500	-243
43.03333	-246
43.04167	-250
43.05000	-255
43.05833	-259
43.06667	-262
43.07500	-265
43.08333	-266
43.09167	-268
43.10000	-269
43.10833	-270
43.11667	-271
43.12500	-274
43.13333	-279
43.14167	-284
43.15000	-288
43.15833	-291
43.16667	-293
43.17500	-293
43.18333	-293
43.19167	-294
43.20000	-295
43.20833	-297
43.21667	-299
43.22500	-300
43.23333	-302
43.24167	-304
43.25000	-306
43.25833	-307
43.26667	-308
43.27500	-308
43.28333	-308
43.29167	-310
43.30000	-314
43.30833	-317
43.31667	-321
43.32500	-323
43.33333	-324
43.34167	-325
43.35000	-325
43.35833	-326
43.36667	-328
43.37500	-330
43.38333	-333
43.39167	-337
43.40000	-340
43.40833	-342
43.41667	-344
43.42500	-346
43.43333	-347
43.44167	-349
43.45000	-351
43.45833	-354
43.46667	-355
43.47500	-355
43.48333	-355
43.49167	-355
43.50000	-356
43.50833	-357
43.51667	-358
43.52500	-358
43.53333	-358
43.54167	-358
43.55000	-362
43.55833	-366
43.56667	-371
43.57500	-375
43.58333	-377
43.59167	-376
43.60000	-373
43.60833	-371
43.61667	-368
43.62500	-367
43.63333	-366
43.64167	-367
43.65000	-367
43.65833	-369
43.66667	-372
43.67500	-376
43.68333	-381
43.69167	-384
43.70000	-386
43.70833	-386
43.71667	-384
43.72500	-382
43.73333	-383
43.74167	-385
43.75000	-387
43.75833	-389
43.76667	-390
43.77500	-389
43.78333	-389
43.79167	-390
43.80000	-391
43.80833	-393
43.81667	-394
43.82500	-395
43.83333	-396
43.84167	-397
43.85000	-399
43.85833	-401
43.86667	-404
43.87500	-407
43.88333	-409
43.89167	-409
43.90000	-408
43.90833	-406
43.91667	-404
43.92500	-403
43.93333	-403
43.94167	-403
43.95000	-403
43.95833	-404
43.96667	-404
43.97500	-404
43.98333	-403
43.99167	-401
44.00000	-397
44.00833	-393
44.01667	-391
44.02500	-390
44.03333	-392
44.04167	-396
44.05000	-401
44.05833	-405
44.06667	-408
44.07500	-408
44.08333	-407
44.09167	-405
44.10000	-403
44.10833	-402
44.11667	-401
44.12500	-401
44.13333	-400
44.14167	-400
44.15000	-401
44.15833	-402
44.16667	-403
44.17500	-404
44.18333	-405
44.19167	-406
44.20000	-407
44.20833	-408
44.21667	-407
44.22500	-406
44.23333	-405
44.24167	-404
44.25000	-404
44.25833	-405
44.26667	-407
44.27500	-408
44.28333	-409
44.29167	-409
44.30000	-409
44.30833	-411
44.31667	-413
44.32500	-415
44.33333	-416
44.34167	-416
44.35000	-413
44.35833	-410
44.36667	-406
44.37500	-402
44.38333	-399
44.39167	-396
44.40000	-394
44.40833	-392
44.41667	-390
44.42500	-389
44.43333	-388
44.44167	-388
44.45000	-389
44.45833	-390
44.46667	-390
44.47500	-389
44.48333	-388
44.49167	-386
44.50000	-385
44.50833	-385
44.51667	-386
44.52500	-388
44.53333	-390
44.54167	-390
44.55000	-389
44.55833	-386
44.56667	-383
44.57500	-382
44.58333	-381
44.59167	-382
44.60000	-383
44.60833	-383
44.61667	-381
44.62500	-380
44.63333	-379
44.64167	-379
44.65000	-378
44.65833	-378
44.66667	-377
44.67500	-376
44.68333	-375
44.69167	-374
44.70000	-373
44.70833	-372
44.71667	-370
44.72500	-368
44.73333	-367
44.74167	-366
44.75000	-364
44.75833	-363
44.76667	-361
44.77500	-361
44.78333	-360
44.79167	-361
44.80000	-362
44.80833	-363
44.81667	-362
44.82500	-361
44.83333	-358
44.84167	-356
44.85000	-355
44.85833	-355
44.86667	-355
44.87500	-354
44.88333	-351
44.89167	-346
44.90000	-341
44.90833	-337
44.91667	-335
44.92500	-334
44.93333	-335
44.94167	-337
44.95000	-336
44.95833	-334
44.96667	-331
44.97500	-327
44.98333	-325
44.99167	-322
45.00000	-319
45.00833	-315
45.01667	-311
45.02500	-307
45.03333	-302
45.04167	-298
45.05000	-295
45.05833	-292
45.06667	-291
45.07500	-290
45.08333	-289
45.09167	-290
45.10000	-291
45.10833	-293
45.11667	-294
45.12500	-294
45.13333	-292
45.14167	-287
45.15000	-282
45.15833	-277
45.16667	-272
45.17500	-268
45.18333	-264
45.19167	-261
45.20000	-257
45.20833	-255
45.21667	-254
45.22500	-252
45.23333	-249
45.24167	-246
45.25000	-243
45.25833	-240
45.26667	-239
45.27500	-237
45.28333	-236
45.29167	-234
45.30000	-232
45.30833	-232
45.31667	-232
45.32500	-232
45.33333	-232
45.34167	-231
45.35000	-230
45.35833	-229
45.36667	-227
45.37500	-224
45.38333	-221
45.39167	-219
45.40000	-219
45.40833	-220
45.41667	-222
45.42500	-223
45.43333	-223
45.44167	-223
45.45000	-221
45.45833	-220
45.46667	-218
45.47500	-215
45.48333	-213
45.49167	-210
45.50000	-208
45.50833	-207
45.51667	-208
45.52500	-209
45.53333	-211
45.54167	-213
45.55000	-215
45.55833	-217
45.56667	-219
45.57500	-222
45.58333	-223
45.59167	-223
45.60000	-222
45.60833	-219
45.61667	-216
45.62500	-214
45.63333	-214
45.64167	-216
45.65000	-220
45.65833	-225
45.66667	-230
45.67500	-234
45.68333	-236
45.69167	-237
45.70000	-237
45.70833	-236
45.71667	-236
45.72500	-237
45.73333	-241
45.74167	-245
45.75000	-250
45.75833	-253
45.76667	-256
45.77500	-258
45.78333	-259
45.79167	-261
45.80000	-262
45.80833	-264
45.81667	-265
45.82500	-266
45.83333	-269
45.84167	-271
45.85000	-273
45.85833	-274
45.86667	-277
45.87500	-281
45.88333	-286
45.89167	-292
45.90000	-298
45.90833	-302
45.91667	-303
45.92500	-304
45.93333	-304
45.94167	-306
45.95000	-307
45.95833	-309
45.96667	-310
45.97500	-313
45.98333	-315
45.99167	-318
46.00000	-320
46.00833	-322
46.01667	-324
46.02500	-326
46.03333	-328
46.04167	-330
46.05000	-333
46.05833	-336
46.06667	-339
46.07500	-343
46.08333	-347
46.09167	-350
46.10000	-354
46.10833	-357
46.11667	-359
46.12500	-360
46.13333	-360
46.14167	-361
46.15000	-362
46.15833	-365
46.16667	-368
46.17500	-370
46.18333	-373
46.19167	-374
46.20000	-376
46.20833	-377
46.21667	-379
46.22500	-381
46.23333	-382
46.24167	-383
46.25000	-384
46.25833	-384
46.26667	-384
46.27500	-385
46.28333	-387
46.29167	-389
46.30000	-391
46.30833	-393
46.31667	-394
46.32500	-397
46.33333	-399
46.34167	-402
46.35000	-405
46.35833	-407
46.36667	-408
46.37500	-407
46.38333	-407
46.39167	-407
46.40000	-407
46.40833	-407
46.41667	-408
46.42500	-410
46.43333	-412
46.44167	-414
46.45000	-417
46.45833	-421
46.46667	-424
46.47500	-428
46.48333	-430
46.49167	-431
46.50000	-432
46.50833	-433
46.51667	-435
46.52500	-436
46.53333	-437
46.54167	-438
46.55000	-438
46.55833	-438
46.56667	-439
46.57500	-441
46.58333	-443
46.59167	-444
46.60000	-444
46.60833	-444
46.61667	-444
46.62500	-445
46.63333	-446
46.64167	-448
46.65000	-450
46.65833	-452
46.66667	-455
46.67500	-459
46.68333	-462
46.69167	-464
46.70000	-464
46.70833	-462
46.71667	-460
46.72500	-459
46.73333	-460
46.74167	-461
46.75000	-461
46.75833	-461
46.76667	-459
46.77500	-457
46.78333	-456
46.79167	-458
46.80000	-459
46.80833	-461
46.81667	-461
46.82500	-461
46.83333	-461
46.84167	-461
46.85000	-462
46.85833	-464
46.86667	-466
46.87500	-468
46.88333	-469
46.89167	-468
46.90000	-466
46.90833	-463
46.91667	-459
46.92500	-457
46.93333	-456
46.94167	-455
46.95000	-455
46.95833	-456
46.96667	-456
46.97500	-455
46.98333	-453
46.99167	-452
47.00000	-451
47.00833	-450
47.01667	-451
47.02500	-452
47.03333	-453
47.04167	-454
47.05000	-455
47.05833	-454
47.06667	-453
47.07500	-452
47.08333	-451
47.09167	-450
47.10000	-449
47.10833	-447
47.11667	-447
47.12500	-447
47.13333	-448
47.14167	-448
47.15000	-449
47.15833	-450
47.16667	-449
47.17500	-447
47.18333	-444
47.19167	-440
47.20000	-437
47.20833	-435
47.21667	-434
47.22500	-433
47.23333	-431
47.24167	-428
47.25000	-424
47.25833	-420
47.26667	-415
47.27500	-411
47.28333	-408
47.29167	-405
47.30000	-404
47.30833	-404
47.31667	-405
47.32500	-406
47.33333	-405
47.34167	-404
47.35000	-403
47.35833	-401
47.36667	-399
47.37500	-397
47.38333	-394
47.39167	-389
47.40000	-384
47.40833	-378
47.41667	-372
47.42500	-367
47.43333	-364
47.44167	-364
47.45000	-365
47.45833	-367
47.46667	-366
47.47500	-364
47.48333	-360
47.49167	-355
47.50000	-350
47.50833	-345
47.51667	-340
47.52500	-336
47.53333	-331
47.54167	-327
47.55000	-324
47.55833	-321
47.56667	-319
47.57500	-319
47.58333	-318
47.59167	-316
47.60000	-314
47.60833	-312
47.61667	-311
47.62500	-311
47.63333	-311
47.64167	-310
47.65000	-307
47.65833	-304
47.66667	-300
47.67500	-297
47.68333	-294
47.69167	-290
47.70000	-286
47.70833	-282
47.71667	-277
47.72500	-273
47.73333	-271
47.74167	-271
47.75000	-270
47.75833	-270
47.76667	-271
47.77500	-272
47.78333	-272
47.79167	-271
47.80000	-269
47.80833	-267
47.81667	-264
47.82500	-262
47.83333	-260
47.84167	-257
47.85000	-256
47.85833	-254
47.86667	-253
47.87500	-252
47.88333	-251
47.89167	-249
47.90000	-248
47.90833	-246
47.91667	-244
47.92500	-243
47.93333	-243
47.94167	-243
47.95000	-242
47.95833	-239
47.96667	-238
47.97500	-239
47.98333	-242
47.99167	-247
48.00000	-251
48.00833	-253
48.01667	-253
48.02500	-253
48.03333	-253
48.04167	-254
48.05000	-254
48.05833	-255
48.06667	-255
48.07500	-255
48.08333	-256
48.09167	-258
48.10000	-261
48.10833	-263
48.11667	-263
48.12500	-262
48.13333	-259
48.14167	-256
48.15000	-254
48.15833	-251
48.16667	-251
48.17500	-252
48.18333	-255
48.19167	-258
48.20000	-262
48.20833	-265
48.21667	-267
48.22500	-269
48.23333	-269
48.24167	-269
48.25000	-270
48.25833	-273
48.26667	-276
48.27500	-279
48.28333	-281
48.29167	-282
48.30000	-280
48.30833	-279
48.31667	-279
48.32500	-280
48.33333	-283
48.34167	-287
48.35000	-292
48.35833	-297
48.36667	-301
48.37500	-305
48.38333	-308
48.39167	-310
48.40000	-313
48.40833	-316
48.41667	-318
48.42500	-320
48.43333	-320
48.44167	-320
48.45000	-318
48.45833	-317
48.46667	-316
48.47500	-316
48.48333	-318
48.49167	-322
48.50000	-327
48.50833	-331
48.51667	-334
48.52500	-336
48.53333	-338
48.54167	-341
48.55000	-345
48.55833	-350
48.56667	-353
48.57500	-354
48.58333	-353
48.59167	-352
48.60000	-350
48.60833	-349
48.61667	-350
48.62500	-352
48.63333	-354
48.64167	-357
48.65000	-359
48.65833	-361
48.66667	-363
48.67500	-366
48.68333	-367
48.69167	-367
48.70000	-366
48.70833	-365
48.71667	-364
48.72500	-365
48.73333	-367
48.74167	-371
48.75000	-375
48.75833	-379
48.76667	-382
48.77500	-382
48.78333	-381
48.79167	-381
48.80000	-381
48.80833	-382
48.81667	-384
48.82500	-388
48.83333	-393
48.84167	-397
48.85000	-401
48.85833	-404
48.86667	-405
48.87500	-403
48.88333	-402
48.89167	-400
48.90000	-400
48.90833	-401
48.91667	-404
48.92500	-406
48.93333	-408
48.94167	-410
48.95000	-411
48.95833	-412
48.96667	-413
48.97500	-413
48.98333	-413
48.99167	-412
49.00000	-410
49.00833	-409
49.01667	-410
49.02500	-413
49.03333	-417
49.04167	-421
49.05000	-423
49.05833	-424
49.06667	-425
49.07500	-427
49.08333	-430
49.09167	-432
49.10000	-434
49.10833	-433
49.11667	-431
49.12500	-429
49.13333	-429
49.14167	-431
49.15000	-434
49.15833	-437
49.16667	-440
49.17500	-442
49.18333	-444
49.19167	-445
49.20000	-445
49.20833	-444
49.21667	-442
49.22500	-442
49.23333	-444
49.24167	-446
49.25000	-447
49.25833	-448
49.26667	-449
49.27500	-449
49.28333	-449
49.29167	-450
49.30000	-451
49.30833	-451
49.31667	-450
49.32500	-449
49.33333	-449
49.34167	-449
49.35000	-450
49.35833	-452
49.36667	-452
49.37500	-451
49.38333	-450
49.39167	-450
49.40000	-452
49.40833	-455
49.41667	-459
49.42500	-462
49.43333	-463
49.44167	-463
49.45000	-462
49.45833	-460
49.46667	-459
49.47500	-458
49.48333	-458
49.49167	-459
49.50000	-461
49.50833	-463
49.51667	-466
49.52500	-467
49.53333	-467
49.54167	-466
49.55000	-465
49.55833	-465
49.56667	-465
49.57500	-467
49.58333	-469
49.59167	-472
49.60000	-474
49.60833	-478
49.61667	-481
49.62500	-485
49.63333	-486
49.64167	-487
49.65000	-485
49.65833	-482
49.66667	-480
49.67500	-479
49.68333	-477
49.69167	-475
49.70000	-473
49.70833	-472
49.71667	-472
49.72500	-472
49.73333	-474
49.74167	-476
49.75000	-478
49.75833	-481
49.76667	-483
49.77500	-484
49.78333	-485
49.79167	-484
49.80000	-482
49.80833	-481
49.81667	-481
49.82500	-481
49.83333	-482
49.84167	-482
49.85000	-483
49.85833	-484
49.86667	-485
49.87500	-484
49.88333	-484
49.89167	-483
49.90000	-482
49.90833	-483
49.91667	-484
49.92500	-486
49.93333	-485
49.94167	-484
49.95000	-484
49.95833	-485
49.96667	-487
49.97500	-489
49.98333	-490
49.99167	-490
50.00000	-489
50.00833	-488
50.01667	-488
50.02500	-489
50.03333	-489
50.04167	-488
50.05000	-488
50.05833	-487
50.06667	-487
50.07500	-488
50.08333	-488
50.09167	-488
50.10000	-487
50.10833	-484
50.11667	-482
50.12500	-479
50.13333	-478
50.14167	-479
50.15000	-480
50.15833	-482
50.16667	-483
50.17500	-485
50.18333	-486
50.19167	-487
50.20000	-488
50.20833	-488
50.21667	-487
50.22500	-486
50.23333	-484
50.24167	-482
50.25000	-482
50.25833	-483
50.26667	-484
50.27500	-485
50.28333	-486
50.29167	-486
50.30000	-486
50.30833	-485
50.31667	-484
50.32500	-484
50.33333	-484
50.34167	-485
50.35000	-484
50.35833	-482
50.36667	-479
50.37500	-476
50.38333	-473
50.39167	-473
50.40000	-474
50.40833	-476
50.41667	-477
50.42500	-477
50.43333	-477
50.44167	-476
50.45000	-474
50.45833	-474
50.46667	-474
50.47500	-474
50.48333	-474
50.49167	-471
50.50000	-468
50.50833	-464
50.51667	-460
50.52500	-458
50.53333	-457
50.54167	-457
50.55000	-456
50.55833	-456
50.56667	-455
50.57500	-455
50.58333	-457
50.59167	-459
50.60000	-460
50.60833	-459
50.61667	-456
50.62500	-452
50.63333	-448
50.64167	-444
50.65000	-442
50.65833	-442
50.66667	-442
50.67500	-442
50.68333	-444
50.69167	-445
50.70000	-446
50.70833	-446
50.71667	-444
50.72500	-440
50.73333	-436
50.74167	-433
50.75000	-431
50.75833	-430
50.76667	-430
50.77500	-430
50.78333	-431
50.79167	-432
50.80000	-432
50.80833	-432
50.81667	-431
50.82500	-428
50.83333	-425
50.84167	-422
50.85000	-418
50.85833	-414
50.86667	-412
50.87500	-411
50.88333	-410
50.89167	-411
50.90000	-411
50.90833	-411
50.91667	-409
50.92500	-407
50.93333	-406
50.94167	-405
50.95000	-407
50.95833	-410
50.96667	-414
50.97500	-417
50.98333	-419
50.99167	-419
51.00000	-417
51.00833	-415
51.01667	-413
51.02500	-411
51.03333	-409
51.04167	-407
51.05000	-407
51.05833	-407
51.06667	-408
51.07500	-410
51.08333	-411
51.09167	-412
51.10000	-413
51.10833	-413
51.11667	-412
51.12500	-411
51.13333	-410
51.14167	-408
51.15000	-407
51.15833	-406
51.16667	-405
51.17500	-405
51.18333	-405
51.19167	-405
51.20000	-406
51.20833	-407
51.21667	-408
51.22500	-408
51.23333	-409
51.24167	-410
51.25000	-411
51.25833	-412
51.26667	-413
51.27500	-415
51.28333	-416
51.29167	-417
51.30000	-418
51.30833	-418
51.31667	-417
51.32500	-417
51.33333	-419
51.34167	-421
51.35000	-424
51.35833	-427
51.36667	-429
51.37500	-431
51.38333	-434
51.39167	-436
51.40000	-439
51.40833	-440
51.41667	-440
51.42500	-439
51.43333	-436
51.44167	-433
51.45000	-431
51.45833	-430
51.46667	-430
51.47500	-430
51.48333	-431
51.49167	-431
51.50000	-432
51.50833	-436
51.51667	-440
51.52500	-444
51.53333	-448
51.54167	-450
51.55000	-451
51.55833	-451
51.56667	-452
51.57500	-455
51.58333	-457
51.59167	-458
51.60000	-459
51.60833	-459
51.61667	-459
51.62500	-459
51.63333	-461
51.64167	-464
51.65000	-467
51.65833	-471
51.66667	-474
51.67500	-478
51.68333	-481
51.69167	-483
51.70000	-484
51.70833	-484
51.71667	-482
51.72500	-480
51.73333	-478
51.74167	-476
51.75000	-477
51.75833	-478
51.76667	-479
51.77500	-480
51.78333	-481
51.79167	-481
51.80000	-480
51.80833	-479
51.81667	-478
51.82500	-478
51.83333	-480
51.84167	-483
51.85000	-487
51.85833	-490
51.86667	-492
51.87500	-492
51.88333	-490
51.89167	-488
51.90000	-487
51.90833	-486
51.91667	-486
51.92500	-487
51.93333	-488
51.94167	-490
51.95000	-493
51.95833	-496
51.96667	-497
51.97500	-497
51.98333	-496
51.99167	-495
52.00000	-495
52.00833	-496
52.01667	-499
52.02500	-502
52.03333	-503
52.04167	-503
52.05000	-502
52.05833	-502
52.06667	-501
52.07500	-501
52.08333	-500
52.09167	-497
52.10000	-495
52.10833	-494
52.11667	-495
52.12500	-497
52.13333	-500
52.14167	-503
52.15000	-504
52.15833	-503
52.16667	-502
52.17500	-500
52.18333	-500
52.19167	-503
52.20000	-506
52.20833	-509
52.21667	-511
52.22500	-511
52.23333	-510
52.24167	-509
52.25000	-509
52.25833	-511
52.26667	-513
52.27500	-515
52.28333	-517
52.29167	-518
52.30000	-519
52.30833	-520
52.31667	-519
52.32500	-518
52.33333	-517
52.34167	-515
52.35000	-514
52.35833	-514
52.36667	-514
52.37500	-514
52.38333	-515
52.39167	-517
52.40000	-518
52.40833	-519
52.41667	-519
52.42500	-519
52.43333	-518
52.44167	-516
52.45000	-516
52.45833	-516
52.46667	-516
52.47500	-516
52.48333	-517
52.49167	-518
52.50000	-519
52.50833	-519
52.51667	-519
52.52500	-519
52.53333	-519
52.54167	-518
52.55000	-517
52.55833	-515
52.56667	-514
52.57500	-515
52.58333	-518
52.59167	-522
52.60000	-527
52.60833	-530
52.61667	-531
52.62500	-531
52.63333	-527
52.64167	-523
52.65000	-517
52.65833	-512
52.66667	-509
52.67500	-508
52.68333	-509
52.69167	-512
52.70000	-515
52.70833	-519
52.71667	-521
52.72500	-522
52.73333	-520
52.74167	-518
52.75000	-515
52.75833	-512
52.76667	-511
52.77500	-510
52.78333	-511
52.79167	-512
52.80000	-514
52.80833	-515
52.81667	-515
52.82500	-514
52.83333	-511
52.84167	-508
52.85000	-505
52.85833	-503
52.86667	-503
52.87500	-505
52.88333	-506
52.89167	-507
52.90000	-506
52.90833	-506
52.91667	-508
52.92500	-510
52.93333	-511
52.94167	-512
52.95000	-510
52.95833	-507
52.96667	-504
52.97500	-501
52.98333	-499
52.99167	-498
53.00000	-499
53.00833	-499
53.01667	-500
53.02500	-500
53.03333	-501
53.04167	-501
53.05000	-501
53.05833	-499
53.06667	-497
53.07500	-494
53.08333	-491
53.09167	-490
53.10000	-490
53.10833	-490
53.11667	-489
53.12500	-487
53.13333	-483
53.14167	-478
53.15000	-471
53.15833	-464
53.16667	-458
53.17500	-454
53.18333	-452
53.19167	-452
53.20000	-454
53.20833	-454
53.21667	-453
53.22500	-448
53.23333	-441
53.24167	-433
53.25000	-424
53.25833	-416
53.26667	-408
53.27500	-400
53.28333	-392
53.29167	-386
53.30000	-380
53.30833	-374
53.31667	-368
53.32500	-362
53.33333	-354
53.34167	-346
53.35000	-337
53.35833	-329
53.36667	-320
53.37500	-310
53.38333	-300
53.39167	-289
53.40000	-279
53.40833	-268
53.41667	-257
53.42500	-245
53.43333	-231
53.44167	-216
53.45000	-200
53.45833	-184
53.46667	-168
53.47500	-151
53.48333	-135
53.49167	-119
53.50000	-103
53.50833	-86
53.51667	-68
53.52500	-48
53.53333	-26
53.54167	-4
53.55000	18
53.55833	40
53.56667	63
53.57500	86
53.58333	111
53.59167	138
53.60000	167
53.60833	197
53.61667	228
53.62500	259
53.63333	292
53.64167	325
53.65000	360
53.65833	397
53.66667	435
53.67500	474
53.68333	512
53.69167	549
53.70000	587
53.70833	628
53.71667	670
53.72500	714
53.73333	760
53.74167	806
53.75000	856
53.75833	907
53.76667	962
53.77500	1020
53.78333	1077
53.79167	1136
53.80000	1194
53.80833	1254
53.81667	1316
53.82500	1378
53.83333	1443
53.84167	1509
53.85000	1580
53.85833	1652
53.86667	1727
53.87500	1805
53.88333	1883
53.89167	1963
53.90000	2043
53.90833	2126
53.91667	2210
53.92500	2293
53.93333	2379
53.94167	2465
53.95000	2555
53.95833	2649
53.96667	2748
53.97500	2851
53.98333	2954
53.99167	3060
54.00000	3164
54.00833	3270
54.01667	3378
54.02500	3486
54.03333	3597
54.04167	3708
54.05000	3824
54.05833	3942
54.06667	4064
54.07500	4191
54.08333	4317
54.09167	4448
54.10000	4577
54.10833	4710
54.11667	4846
54.12500	4982
54.13333	5123
54.14167	5262
54.15000	5405
54.15833	5548
54.16667	5692
54.17500	5840
54.18333	5987
54.19167	6139
54.20000	6289
54.20833	6444
54.21667	6601
54.22500	6758
54.23333	6920
54.24167	7079
54.25000	7243
54.25833	7406
54.26667	7571
54.27500	7741
54.28333	7908
54.29167	8082
54.30000	8253
54.30833	8429
54.31667	8606
54.32500	8782
54.33333	8965
54.34167	9145
54.35000	9330
54.35833	9516
54.36667	9702
54.37500	9891
54.38333	10075
54.39167	10263
54.40000	10447
54.40833	10634
54.41667	10821
54.42500	11006
54.43333	11195
54.44167	11380
54.45000	11570
54.45833	11759
54.46667	11950
54.47500	12145
54.48333	12337
54.49167	12534
54.50000	12727
54.50833	12922
54.51667	13117
54.52500	13309
54.53333	13505
54.54167	13695
54.55000	13887
54.55833	14075
54.56667	14261
54.57500	14449
54.58333	14632
54.59167	14820
54.60000	15005
54.60833	15192
54.61667	15380
54.62500	15564
54.63333	15750
54.64167	15930
54.65000	16110
54.65833	16288
54.66667	16463
54.67500	16640
54.68333	16813
54.69167	16991
54.70000	17165
54.70833	17339
54.71667	17511
54.72500	17677
54.73333	17844
54.74167	18004
54.75000	18166
54.75833	18326
54.76667	18485
54.77500	18645
54.78333	18799
54.79167	18953
54.80000	19102
54.80833	19249
54.81667	19393
54.82500	19532
54.83333	19671
54.84167	19804
54.85000	19938
54.85833	20068
54.86667	20197
54.87500	20327
54.88333	20453
54.89167	20578
54.90000	20697
54.90833	20813
54.91667	20925
54.92500	21033
54.93333	21140
54.94167	21243
54.95000	21345
54.95833	21444
54.96667	21540
54.97500	21634
54.98333	21723
54.99167	21812
55.00000	21897
55.00833	21979
55.01667	22058
55.02500	22132
55.03333	22204
55.04167	22272
55.05000	22337
55.05833	22398
55.06667	22455
55.07500	22509
55.08333	22559
55.09167	22608
55.10000	22653
55.10833	22694
55.11667	22733
55.12500	22769
55.13333	22804
55.14167	22837
55.15000	22867
55.15833	22895
55.16667	22918
55.17500	22938
55.18333	22954
55.19167	22967
55.20000	22978
55.20833	22986
55.21667	22991
55.22500	22993
55.23333	22993
55.24167	22991
55.25000	22985
55.25833	22976
55.26667	22962
55.27500	22945
55.28333	22926
55.29167	22905
55.30000	22882
55.30833	22857
55.31667	22829
55.32500	22800
55.33333	22767
55.34167	22733
55.35000	22696
55.35833	22657
55.36667	22616
55.37500	22574
55.38333	22530
55.39167	22483
55.40000	22434
55.40833	22380
55.41667	22324
55.42500	22265
55.43333	22202
55.44167	22139
55.45000	22075
55.45833	22010
55.46667	21943
55.47500	21873
55.48333	21802
55.49167	21728
55.50000	21653
55.50833	21577
55.51667	21500
55.52500	21423
55.53333	21343
55.54167	21263
55.55000	21178
55.55833	21091
55.56667	21003
55.57500	20912
55.58333	20821
55.59167	20729
55.60000	20637
55.60833	20545
55.61667	20450
55.62500	20355
55.63333	20258
55.64167	20160
55.65000	20060
55.65833	19959
55.66667	19861
55.67500	19761
55.68333	19664
55.69167	19564
55.70000	19463
55.70833	19359
55.71667	19253
55.72500	19148
55.73333	19040
55.74167	18933
55.75000	18822
55.75833	18711
55.76667	18600
55.77500	18489
55.78333	18381
55.79167	18273
55.80000	18167
55.80833	18058
55.81667	17947
55.82500	17837
55.83333	17723
55.84167	17612
55.85000	17497
55.85833	17382
55.86667	17266
55.87500	17147
55.88333	17032
55.89167	16915
55.90000	16803
55.90833	16691
55.91667	16581
55.92500	16473
55.93333	16363
55.94167	16254
55.95000	16142
55.95833	16031
55.96667	15919
55.97500	15806
55.98333	15694
55.99167	15581
56.00000	15471
56.00833	15360
56.01667	15250
56.02500	15140
56.03333	15026
56.04167	14915
56.05000	14800
56.05833	14687
56.06667	14574
56.07500	14461
56.08333	14350
56.09167	14238
56.10000	14129
56.10833	14019
56.11667	13910
56.12500	13802
56.13333	13692
56.14167	13586
56.15000	13478
56.15833	13371
56.16667	13266
56.17500	13159
56.18333	13056
56.19167	12952
56.20000	12851
56.20833	12750
56.21667	12649
56.22500	12548
56.23333	12443
56.24167	12341
56.25000	12237
56.25833	12135
56.26667	12035
56.27500	11935
56.28333	11840
56.29167	11743
56.30000	11648
56.30833	11552
56.31667	11456
56.32500	11361
56.33333	11266
56.34167	11174
56.35000	11081
56.35833	10988
56.36667	10895
56.37500	10801
56.38333	10709
56.39167	10615
56.40000	10523
56.40833	10431
56.41667	10339
56.42500	10251
56.43333	10162
56.44167	10076
56.45000	9990
56.45833	9906
56.46667	9821
56.47500	9736
56.48333	9652
56.49167	9567
56.50000	9484
56.50833	9403
56.51667	9322
56.52500	9244
56.53333	9165
56.54167	9088
56.55000	9009
56.55833	8930
56.56667	8852
56.57500	8771
56.58333	8694
56.59167	8616
56.60000	8539
56.60833	8461
56.61667	8383
56.62500	8306
56.63333	8228
56.64167	8152
56.65000	8078
56.65833	8006
56.66667	7936
56.67500	7865
56.68333	7796
56.69167	7726
56.70000	7658
56.70833	7592
56.71667	7527
56.72500	7463
56.73333	7397
56.74167	7332
56.75000	7265
56.75833	7198
56.76667	7132
56.77500	7066
56.78333	7002
56.79167	6937
56.80000	6873
56.80833	6809
56.81667	6745
56.82500	6683
56.83333	6620
56.84167	6560
56.85000	6500
56.85833	6442
56.86667	6387
56.87500	6332
56.88333	6277
56.89167	6220
56.90000	6163
56.90833	6107
56.91667	6052
56.92500	6000
56.93333	5947
56.94167	5896
56.95000	5842
56.95833	5788
56.96667	5735
56.97500	5681
56.98333	5630
56.99167	5579
57.00000	5531
57.00833	5484
57.01667	5437
57.02500	5390
57.03333	5341
57.04167	5292
57.05000	5242
57.05833	5193
57.06667	5146
57.07500	5101
57.08333	5057
57.09167	5011
57.10000	4966
57.10833	4920
57.11667	4873
57.12500	4827
57.13333	4780
57.14167	4735
57.15000	4691
57.15833	4648
57.16667	4607
57.17500	4566
57.18333	4527
57.19167	4486
57.20000	4447
57.20833	4408
57.21667	4369
57.22500	4332
57.23333	4295
57.24167	4260
57.25000	4223
57.25833	4185
57.26667	4146
57.27500	4106
57.28333	4068
57.29167	4030
57.30000	3995
57.30833	3961
57.31667	3928
57.32500	3894
57.33333	3859
57.34167	3824
57.35000	3789
57.35833	3754
57.36667	3720
57.37500	3686
57.38333	3653
57.39167	3619
57.40000	3587
57.40833	3555
57.41667	3525
57.42500	3497
57.43333	3469
57.44167	3441
57.45000	3413
57.45833	3383
57.46667	3353
57.47500	3321
57.48333	3290
57.49167	3258
57.50000	3229
57.50833	3200
57.51667	3171
57.52500	3143
57.53333	3114
57.54167	3087
57.55000	3058
57.55833	3030
57.56667	3003
57.57500	2976
57.58333	2950
57.59167	2923
57.60000	2894
57.60833	2867
57.61667	2841
57.62500	2816
57.63333	2793
57.64167	2771
57.65000	2749
57.65833	2728
57.66667	2707
57.67500	2682
57.68333	2657
57.69167	2632
57.70000	2607
57.70833	2583
57.71667	2558
57.72500	2534
57.73333	2511
57.74167	2490
57.75000	2469
57.75833	2448
57.76667	2427
57.77500	2405
57.78333	2381
57.79167	2357
57.80000	2334
57.80833	2312
57.81667	2291
57.82500	2272
57.83333	2256
57.84167	2241
57.85000	2225
57.85833	2206
57.86667	2187
57.87500	2168
57.88333	2148
57.89167	2128
57.90000	2107
57.90833	2088
57.91667	2070
57.92500	2055
57.93333	2037
57.94167	2018
57.95000	1999
57.95833	1982
57.96667	1965
57.97500	1950
57.98333	1935
57.99167	1919
58.00000	1905
58.00833	1891
58.01667	1876
58.02500	1860
58.03333	1845
58.04167	1829
58.05000	1813
58.05833	1795
58.06667	1778
58.07500	1761
58.08333	1744
58.09167	1728
58.10000	1713
58.10833	1696
58.11667	1678
58.12500	1659
58.13333	1643
58.14167	1629
58.15000	1617
58.15833	1605
58.16667	1594
58.17500	1582
58.18333	1570
58.19167	1557
58.20000	1544
58.20833	1531
58.21667	1518
58.22500	1506
58.23333	1492
58.24167	1479
58.25000	1466
58.25833	1453
58.26667	1439
58.27500	1425
58.28333	1411
58.29167	1397
58.30000	1384
58.30833	1371
58.31667	1359
58.32500	1348
58.33333	1337
58.34167	1328
58.35000	1318
58.35833	1308
58.36667	1298
58.37500	1288
58.38333	1277
58.39167	1267
58.40000	1255
58.40833	1243
58.41667	1230
58.42500	1217
58.43333	1204
58.44167	1192
58.45000	1179
58.45833	1167
58.46667	1155
58.47500	1145
58.48333	1136
58.49167	1128
58.50000	1118
58.50833	1108
58.51667	1096
58.52500	1086
58.53333	1076
58.54167	1066
58.55000	1056
58.55833	1046
58.56667	1035
58.57500	1024
58.58333	1013
58.59167	1002
58.60000	992
58.60833	984
58.61667	975
58.62500	968
58.63333	961
58.64167	955
58.65000	948
58.65833	941
58.66667	934
58.67500	927
58.68333	920
58.69167	912
58.70000	902
58.70833	891
58.71667	882
58.72500	873
58.73333	866
58.74167	860
58.75000	852
58.75833	844
58.76667	834
58.77500	825
58.78333	815
58.79167	807
58.80000	800
58.80833	792
58.81667	784
58.82500	775
58.83333	764
58.84167	754
58.85000	747
58.85833	741
58.86667	737
58.87500	735
58.88333	731
58.89167	724
58.90000	717
58.90833	709
58.91667	701
58.92500	693
58.93333	686
58.94167	678
58.95000	670
58.95833	661
58.96667	653
58.97500	646
58.98333	640
58.99167	635
59.00000	630
59.00833	625
59.01667	619
59.02500	612
59.03333	603
59.04167	596
59.05000	590
59.05833	585
59.06667	582
59.07500	580
59.08333	577
59.09167	571
59.10000	564
59.10833	556
59.11667	550
59.12500	544
59.13333	540
59.14167	536
59.15000	530
59.15833	523
59.16667	515
59.17500	508
59.18333	501
59.19167	494
59.20000	488
59.20833	483
59.21667	478
59.22500	474
59.23333	471
59.24167	468
59.25000	463
59.25833	458
59.26667	452
59.27500	446
59.28333	440
59.29167	435
59.30000	430
59.30833	423
59.31667	415
59.32500	407
59.33333	401
59.34167	396
59.35000	393
59.35833	390
59.36667	388
59.37500	386
59.38333	384
59.39167	381
59.40000	378
59.40833	373
59.41667	367
59.42500	362
59.43333	357
59.44167	354
59.45000	351
59.45833	349
59.46667	345
59.47500	341
59.48333	335
59.49167	329
59.50000	323
59.50833	317
59.51667	310
59.52500	305
59.53333	300
59.54167	296
59.55000	294
59.55833	294
59.56667	293
59.57500	291
59.58333	288
59.59167	283
59.60000	278
59.60833	272
59.61667	267
59.62500	261
59.63333	255
59.64167	249
59.65000	243
59.65833	238
59.66667	234
59.67500	231
59.68333	228
59.69167	226
59.70000	223
59.70833	219
59.71667	214
59.72500	211
59.73333	208
59.74167	208
59.75000	208
59.75833	209
59.76667	208
59.77500	205
59.78333	200
59.79167	195
59.80000	190
59.80833	186
59.81667	183
59.82500	181
59.83333	178
59.84167	175
59.85000	171
59.85833	167
59.86667	163
59.87500	159
59.88333	155
59.89167	151
59.90000	147
59.90833	143
59.91667	140
59.92500	139
59.93333	137
59.94167	135
59.95000	133
59.95833	129
59.96667	126
59.97500	123
59.98333	120
59.99167	115
60.00000	110
