# Supplementary material for: How J-chain ensures the assembly of immunoglobulin IgM pentamers
Source: EMBO J. 2024 Dec 4;44(2):505–33. doi: 10.1038/s44318-024-00317-9 (PMC11729874; doi:10.1038/s44318-024-00317-9)
Supplement: Supplementary file 5 — Source data Fig. 3 [file 44318_2024_317_MOESM5_ESM.zip › Figure 3/3B/repeat 2 Cu4 + JC/20231116 Cu4tp_JC_WT_13h_2.txt]

[Header]
Application Name	LCsolution
Version	1.25
Data File Name	D:\Xenia\JC Oligomerisation kinetics\20231116 Cu4tp_JC_WT_13h_2.lcd
Output Date	17.11.2023
Output Time	15:08:09

[Configuration]
# of Detectors	2
Detector ID	Detector A	Detector B
Detector Name	Detector A	Detector B
# of Channels	2	1

[LC Chromatogram(Detector A-Ch1)]
Interval(msec)	500
# of Points	7201
Start Time(min)	0.000
End Time(min)	60.000
Intensity Units	mV
Intensity Multiplier	0.001
Wavelength(nm)	280
R.Time (min)	Intensity
0.00000	-4
0.00833	-4
0.01667	-0
0.02500	-0
0.03333	1
0.04167	2
0.05000	4
0.05833	4
0.06667	1
0.07500	-4
0.08333	-8
0.09167	-11
0.10000	-11
0.10833	-11
0.11667	-11
0.12500	-12
0.13333	-14
0.14167	-16
0.15000	-15
0.15833	-13
0.16667	-10
0.17500	-8
0.18333	-7
0.19167	-9
0.20000	-12
0.20833	-14
0.21667	-14
0.22500	-12
0.23333	-10
0.24167	-8
0.25000	-6
0.25833	-4
0.26667	-3
0.27500	-2
0.28333	-2
0.29167	-3
0.30000	-5
0.30833	-6
0.31667	-8
0.32500	-9
0.33333	-10
0.34167	-10
0.35000	-10
0.35833	-9
0.36667	-8
0.37500	-8
0.38333	-8
0.39167	-8
0.40000	-8
0.40833	-10
0.41667	-13
0.42500	-17
0.43333	-20
0.44167	-21
0.45000	-18
0.45833	-12
0.46667	-8
0.47500	-5
0.48333	-4
0.49167	-7
0.50000	-11
0.50833	-17
0.51667	-22
0.52500	-25
0.53333	-25
0.54167	-24
0.55000	-22
0.55833	-20
0.56667	-18
0.57500	-17
0.58333	-17
0.59167	-17
0.60000	-16
0.60833	-15
0.61667	-13
0.62500	-11
0.63333	-9
0.64167	-9
0.65000	-11
0.65833	-14
0.66667	-17
0.67500	-20
0.68333	-20
0.69167	-19
0.70000	-15
0.70833	-13
0.71667	-12
0.72500	-13
0.73333	-16
0.74167	-19
0.75000	-21
0.75833	-22
0.76667	-19
0.77500	-15
0.78333	-10
0.79167	-7
0.80000	-6
0.80833	-9
0.81667	-15
0.82500	-21
0.83333	-25
0.84167	-28
0.85000	-27
0.85833	-25
0.86667	-22
0.87500	-20
0.88333	-19
0.89167	-18
0.90000	-16
0.90833	-15
0.91667	-15
0.92500	-15
0.93333	-17
0.94167	-18
0.95000	-18
0.95833	-18
0.96667	-18
0.97500	-19
0.98333	-20
0.99167	-20
1.00000	-18
1.00833	-17
1.01667	-16
1.02500	-16
1.03333	-18
1.04167	-19
1.05000	-19
1.05833	-19
1.06667	-16
1.07500	-12
1.08333	-9
1.09167	-5
1.10000	-3
1.10833	-2
1.11667	-1
1.12500	-2
1.13333	-3
1.14167	-5
1.15000	-7
1.15833	-9
1.16667	-10
1.17500	-11
1.18333	-11
1.19167	-11
1.20000	-11
1.20833	-13
1.21667	-15
1.22500	-19
1.23333	-24
1.24167	-27
1.25000	-28
1.25833	-26
1.26667	-22
1.27500	-18
1.28333	-15
1.29167	-13
1.30000	-12
1.30833	-12
1.31667	-13
1.32500	-14
1.33333	-15
1.34167	-15
1.35000	-15
1.35833	-17
1.36667	-19
1.37500	-23
1.38333	-26
1.39167	-27
1.40000	-26
1.40833	-23
1.41667	-18
1.42500	-13
1.43333	-8
1.44167	-5
1.45000	-7
1.45833	-11
1.46667	-16
1.47500	-19
1.48333	-20
1.49167	-19
1.50000	-17
1.50833	-16
1.51667	-16
1.52500	-16
1.53333	-17
1.54167	-18
1.55000	-19
1.55833	-20
1.56667	-21
1.57500	-22
1.58333	-23
1.59167	-26
1.60000	-28
1.60833	-29
1.61667	-29
1.62500	-27
1.63333	-25
1.64167	-23
1.65000	-24
1.65833	-27
1.66667	-32
1.67500	-38
1.68333	-41
1.69167	-40
1.70000	-37
1.70833	-33
1.71667	-28
1.72500	-25
1.73333	-24
1.74167	-24
1.75000	-24
1.75833	-23
1.76667	-22
1.77500	-20
1.78333	-18
1.79167	-17
1.80000	-18
1.80833	-21
1.81667	-23
1.82500	-25
1.83333	-26
1.84167	-26
1.85000	-26
1.85833	-27
1.86667	-28
1.87500	-29
1.88333	-30
1.89167	-31
1.90000	-31
1.90833	-29
1.91667	-27
1.92500	-24
1.93333	-21
1.94167	-20
1.95000	-19
1.95833	-19
1.96667	-19
1.97500	-19
1.98333	-19
1.99167	-20
2.00000	-22
2.00833	-25
2.01667	-27
2.02500	-30
2.03333	-31
2.04167	-31
2.05000	-30
2.05833	-27
2.06667	-22
2.07500	-16
2.08333	-11
2.09167	-9
2.10000	-9
2.10833	-11
2.11667	-14
2.12500	-17
2.13333	-19
2.14167	-20
2.15000	-21
2.15833	-21
2.16667	-20
2.17500	-20
2.18333	-20
2.19167	-20
2.20000	-22
2.20833	-22
2.21667	-22
2.22500	-22
2.23333	-23
2.24167	-25
2.25000	-27
2.25833	-29
2.26667	-29
2.27500	-27
2.28333	-25
2.29167	-24
2.30000	-24
2.30833	-23
2.31667	-22
2.32500	-21
2.33333	-20
2.34167	-20
2.35000	-22
2.35833	-24
2.36667	-26
2.37500	-26
2.38333	-27
2.39167	-26
2.40000	-25
2.40833	-24
2.41667	-23
2.42500	-22
2.43333	-21
2.44167	-21
2.45000	-20
2.45833	-17
2.46667	-13
2.47500	-10
2.48333	-9
2.49167	-10
2.50000	-12
2.50833	-17
2.51667	-22
2.52500	-27
2.53333	-32
2.54167	-36
2.55000	-37
2.55833	-37
2.56667	-34
2.57500	-30
2.58333	-26
2.59167	-22
2.60000	-19
2.60833	-18
2.61667	-17
2.62500	-18
2.63333	-19
2.64167	-21
2.65000	-24
2.65833	-26
2.66667	-29
2.67500	-32
2.68333	-35
2.69167	-38
2.70000	-41
2.70833	-44
2.71667	-46
2.72500	-48
2.73333	-50
2.74167	-50
2.75000	-48
2.75833	-44
2.76667	-41
2.77500	-39
2.78333	-38
2.79167	-37
2.80000	-36
2.80833	-34
2.81667	-32
2.82500	-30
2.83333	-29
2.84167	-30
2.85000	-33
2.85833	-38
2.86667	-42
2.87500	-44
2.88333	-43
2.89167	-40
2.90000	-35
2.90833	-33
2.91667	-32
2.92500	-31
2.93333	-30
2.94167	-28
2.95000	-27
2.95833	-27
2.96667	-28
2.97500	-29
2.98333	-29
2.99167	-27
3.00000	-24
3.00833	-22
3.01667	-20
3.02500	-20
3.03333	-22
3.04167	-24
3.05000	-26
3.05833	-27
3.06667	-28
3.07500	-29
3.08333	-28
3.09167	-26
3.10000	-24
3.10833	-22
3.11667	-23
3.12500	-26
3.13333	-31
3.14167	-36
3.15000	-38
3.15833	-38
3.16667	-37
3.17500	-37
3.18333	-37
3.19167	-39
3.20000	-41
3.20833	-43
3.21667	-44
3.22500	-47
3.23333	-50
3.24167	-52
3.25000	-54
3.25833	-55
3.26667	-53
3.27500	-48
3.28333	-43
3.29167	-39
3.30000	-35
3.30833	-32
3.31667	-30
3.32500	-30
3.33333	-31
3.34167	-34
3.35000	-38
3.35833	-41
3.36667	-41
3.37500	-38
3.38333	-33
3.39167	-29
3.40000	-25
3.40833	-23
3.41667	-22
3.42500	-23
3.43333	-26
3.44167	-31
3.45000	-36
3.45833	-40
3.46667	-43
3.47500	-44
3.48333	-44
3.49167	-44
3.50000	-43
3.50833	-41
3.51667	-39
3.52500	-37
3.53333	-36
3.54167	-34
3.55000	-32
3.55833	-31
3.56667	-30
3.57500	-28
3.58333	-27
3.59167	-27
3.60000	-28
3.60833	-28
3.61667	-28
3.62500	-26
3.63333	-25
3.64167	-24
3.65000	-23
3.65833	-24
3.66667	-25
3.67500	-26
3.68333	-27
3.69167	-27
3.70000	-25
3.70833	-23
3.71667	-22
3.72500	-23
3.73333	-26
3.74167	-29
3.75000	-32
3.75833	-33
3.76667	-31
3.77500	-26
3.78333	-22
3.79167	-19
3.80000	-19
3.80833	-21
3.81667	-24
3.82500	-26
3.83333	-26
3.84167	-24
3.85000	-22
3.85833	-20
3.86667	-20
3.87500	-22
3.88333	-25
3.89167	-28
3.90000	-30
3.90833	-32
3.91667	-34
3.92500	-37
3.93333	-40
3.94167	-42
3.95000	-42
3.95833	-39
3.96667	-35
3.97500	-30
3.98333	-27
3.99167	-27
4.00000	-29
4.00833	-31
4.01667	-33
4.02500	-32
4.03333	-29
4.04167	-27
4.05000	-26
4.05833	-27
4.06667	-28
4.07500	-30
4.08333	-31
4.09167	-31
4.10000	-31
4.10833	-31
4.11667	-30
4.12500	-28
4.13333	-25
4.14167	-22
4.15000	-20
4.15833	-21
4.16667	-23
4.17500	-26
4.18333	-29
4.19167	-32
4.20000	-35
4.20833	-36
4.21667	-36
4.22500	-34
4.23333	-30
4.24167	-27
4.25000	-24
4.25833	-23
4.26667	-25
4.27500	-28
4.28333	-31
4.29167	-34
4.30000	-34
4.30833	-33
4.31667	-32
4.32500	-30
4.33333	-29
4.34167	-29
4.35000	-31
4.35833	-33
4.36667	-35
4.37500	-36
4.38333	-35
4.39167	-33
4.40000	-32
4.40833	-31
4.41667	-33
4.42500	-34
4.43333	-34
4.44167	-33
4.45000	-32
4.45833	-33
4.46667	-33
4.47500	-33
4.48333	-32
4.49167	-30
4.50000	-28
4.50833	-28
4.51667	-29
4.52500	-31
4.53333	-32
4.54167	-33
4.55000	-33
4.55833	-32
4.56667	-29
4.57500	-24
4.58333	-21
4.59167	-19
4.60000	-19
4.60833	-21
4.61667	-25
4.62500	-29
4.63333	-33
4.64167	-38
4.65000	-43
4.65833	-46
4.66667	-49
4.67500	-50
4.68333	-50
4.69167	-49
4.70000	-46
4.70833	-43
4.71667	-40
4.72500	-39
4.73333	-39
4.74167	-41
4.75000	-42
4.75833	-43
4.76667	-42
4.77500	-40
4.78333	-38
4.79167	-36
4.80000	-35
4.80833	-33
4.81667	-32
4.82500	-31
4.83333	-32
4.84167	-34
4.85000	-35
4.85833	-35
4.86667	-36
4.87500	-38
4.88333	-40
4.89167	-44
4.90000	-46
4.90833	-47
4.91667	-45
4.92500	-43
4.93333	-40
4.94167	-37
4.95000	-34
4.95833	-30
4.96667	-27
4.97500	-24
4.98333	-24
4.99167	-26
5.00000	-30
5.00833	-32
5.01667	-32
5.02500	-31
5.03333	-28
5.04167	-27
5.05000	-28
5.05833	-32
5.06667	-37
5.07500	-40
5.08333	-42
5.09167	-42
5.10000	-40
5.10833	-40
5.11667	-40
5.12500	-39
5.13333	-35
5.14167	-31
5.15000	-26
5.15833	-23
5.16667	-20
5.17500	-20
5.18333	-20
5.19167	-21
5.20000	-22
5.20833	-24
5.21667	-27
5.22500	-30
5.23333	-34
5.24167	-38
5.25000	-42
5.25833	-44
5.26667	-43
5.27500	-38
5.28333	-33
5.29167	-30
5.30000	-31
5.30833	-33
5.31667	-36
5.32500	-38
5.33333	-39
5.34167	-39
5.35000	-41
5.35833	-45
5.36667	-47
5.37500	-47
5.38333	-45
5.39167	-42
5.40000	-38
5.40833	-35
5.41667	-32
5.42500	-29
5.43333	-26
5.44167	-23
5.45000	-21
5.45833	-20
5.46667	-20
5.47500	-22
5.48333	-27
5.49167	-33
5.50000	-40
5.50833	-46
5.51667	-50
5.52500	-52
5.53333	-51
5.54167	-47
5.55000	-43
5.55833	-38
5.56667	-36
5.57500	-35
5.58333	-35
5.59167	-35
5.60000	-35
5.60833	-34
5.61667	-32
5.62500	-29
5.63333	-25
5.64167	-21
5.65000	-20
5.65833	-22
5.66667	-26
5.67500	-31
5.68333	-36
5.69167	-38
5.70000	-38
5.70833	-34
5.71667	-29
5.72500	-25
5.73333	-24
5.74167	-26
5.75000	-29
5.75833	-33
5.76667	-35
5.77500	-36
5.78333	-36
5.79167	-37
5.80000	-39
5.80833	-41
5.81667	-41
5.82500	-39
5.83333	-36
5.84167	-33
5.85000	-32
5.85833	-32
5.86667	-33
5.87500	-33
5.88333	-33
5.89167	-32
5.90000	-30
5.90833	-27
5.91667	-24
5.92500	-23
5.93333	-23
5.94167	-27
5.95000	-31
5.95833	-36
5.96667	-39
5.97500	-41
5.98333	-41
5.99167	-39
6.00000	-38
6.00833	-36
6.01667	-34
6.02500	-33
6.03333	-32
6.04167	-32
6.05000	-31
6.05833	-30
6.06667	-28
6.07500	-27
6.08333	-26
6.09167	-25
6.10000	-25
6.10833	-25
6.11667	-26
6.12500	-28
6.13333	-31
6.14167	-34
6.15000	-36
6.15833	-36
6.16667	-35
6.17500	-33
6.18333	-31
6.19167	-30
6.20000	-30
6.20833	-27
6.21667	-23
6.22500	-19
6.23333	-16
6.24167	-17
6.25000	-20
6.25833	-23
6.26667	-25
6.27500	-25
6.28333	-23
6.29167	-20
6.30000	-17
6.30833	-16
6.31667	-17
6.32500	-19
6.33333	-22
6.34167	-25
6.35000	-28
6.35833	-31
6.36667	-33
6.37500	-34
6.38333	-34
6.39167	-34
6.40000	-33
6.40833	-31
6.41667	-27
6.42500	-23
6.43333	-20
6.44167	-18
6.45000	-19
6.45833	-21
6.46667	-24
6.47500	-27
6.48333	-30
6.49167	-34
6.50000	-37
6.50833	-39
6.51667	-39
6.52500	-38
6.53333	-39
6.54167	-40
6.55000	-42
6.55833	-45
6.56667	-47
6.57500	-48
6.58333	-47
6.59167	-44
6.60000	-40
6.60833	-36
6.61667	-33
6.62500	-30
6.63333	-28
6.64167	-26
6.65000	-25
6.65833	-25
6.66667	-26
6.67500	-29
6.68333	-30
6.69167	-31
6.70000	-31
6.70833	-30
6.71667	-29
6.72500	-27
6.73333	-24
6.74167	-23
6.75000	-22
6.75833	-23
6.76667	-25
6.77500	-27
6.78333	-29
6.79167	-29
6.80000	-28
6.80833	-27
6.81667	-27
6.82500	-29
6.83333	-31
6.84167	-33
6.85000	-33
6.85833	-32
6.86667	-29
6.87500	-25
6.88333	-23
6.89167	-22
6.90000	-24
6.90833	-28
6.91667	-33
6.92500	-38
6.93333	-41
6.94167	-43
6.95000	-42
6.95833	-40
6.96667	-37
6.97500	-35
6.98333	-32
6.99167	-30
7.00000	-28
7.00833	-27
7.01667	-27
7.02500	-29
7.03333	-31
7.04167	-33
7.05000	-34
7.05833	-36
7.06667	-38
7.07500	-40
7.08333	-40
7.09167	-37
7.10000	-34
7.10833	-31
7.11667	-28
7.12500	-28
7.13333	-29
7.14167	-31
7.15000	-33
7.15833	-34
7.16667	-35
7.17500	-36
7.18333	-38
7.19167	-38
7.20000	-38
7.20833	-38
7.21667	-37
7.22500	-37
7.23333	-38
7.24167	-39
7.25000	-40
7.25833	-41
7.26667	-41
7.27500	-40
7.28333	-37
7.29167	-33
7.30000	-29
7.30833	-28
7.31667	-28
7.32500	-30
7.33333	-33
7.34167	-37
7.35000	-38
7.35833	-39
7.36667	-39
7.37500	-40
7.38333	-42
7.39167	-43
7.40000	-42
7.40833	-40
7.41667	-36
7.42500	-34
7.43333	-32
7.44167	-32
7.45000	-33
7.45833	-34
7.46667	-35
7.47500	-35
7.48333	-35
7.49167	-37
7.50000	-39
7.50833	-41
7.51667	-43
7.52500	-45
7.53333	-47
7.54167	-47
7.55000	-46
7.55833	-44
7.56667	-40
7.57500	-34
7.58333	-29
7.59167	-26
7.60000	-25
7.60833	-26
7.61667	-30
7.62500	-36
7.63333	-44
7.64167	-51
7.65000	-55
7.65833	-57
7.66667	-57
7.67500	-56
7.68333	-54
7.69167	-51
7.70000	-47
7.70833	-42
7.71667	-37
7.72500	-32
7.73333	-29
7.74167	-28
7.75000	-27
7.75833	-29
7.76667	-32
7.77500	-35
7.78333	-38
7.79167	-42
7.80000	-45
7.80833	-46
7.81667	-46
7.82500	-44
7.83333	-40
7.84167	-35
7.85000	-31
7.85833	-28
7.86667	-28
7.87500	-30
7.88333	-33
7.89167	-38
7.90000	-42
7.90833	-44
7.91667	-44
7.92500	-41
7.93333	-38
7.94167	-34
7.95000	-31
7.95833	-28
7.96667	-27
7.97500	-28
7.98333	-29
7.99167	-30
8.00000	-29
8.00833	-29
8.01667	-30
8.02500	-34
8.03333	-40
8.04167	-46
8.05000	-51
8.05833	-56
8.06667	-58
8.07500	-59
8.08333	-58
8.09167	-56
8.10000	-54
8.10833	-53
8.11667	-51
8.12500	-49
8.13333	-47
8.14167	-45
8.15000	-44
8.15833	-43
8.16667	-44
8.17500	-44
8.18333	-44
8.19167	-41
8.20000	-39
8.20833	-38
8.21667	-38
8.22500	-41
8.23333	-44
8.24167	-46
8.25000	-47
8.25833	-46
8.26667	-45
8.27500	-44
8.28333	-45
8.29167	-47
8.30000	-51
8.30833	-55
8.31667	-58
8.32500	-59
8.33333	-59
8.34167	-56
8.35000	-53
8.35833	-48
8.36667	-44
8.37500	-39
8.38333	-37
8.39167	-37
8.40000	-39
8.40833	-43
8.41667	-46
8.42500	-48
8.43333	-48
8.44167	-47
8.45000	-45
8.45833	-43
8.46667	-42
8.47500	-43
8.48333	-42
8.49167	-40
8.50000	-37
8.50833	-36
8.51667	-38
8.52500	-42
8.53333	-47
8.54167	-51
8.55000	-52
8.55833	-51
8.56667	-50
8.57500	-49
8.58333	-48
8.59167	-47
8.60000	-46
8.60833	-45
8.61667	-44
8.62500	-44
8.63333	-45
8.64167	-45
8.65000	-44
8.65833	-42
8.66667	-39
8.67500	-36
8.68333	-34
8.69167	-35
8.70000	-37
8.70833	-38
8.71667	-38
8.72500	-39
8.73333	-40
8.74167	-42
8.75000	-44
8.75833	-46
8.76667	-46
8.77500	-45
8.78333	-42
8.79167	-40
8.80000	-39
8.80833	-40
8.81667	-43
8.82500	-46
8.83333	-49
8.84167	-50
8.85000	-49
8.85833	-45
8.86667	-41
8.87500	-38
8.88333	-36
8.89167	-36
8.90000	-36
8.90833	-38
8.91667	-41
8.92500	-45
8.93333	-51
8.94167	-56
8.95000	-60
8.95833	-63
8.96667	-64
8.97500	-65
8.98333	-63
8.99167	-61
9.00000	-57
9.00833	-52
9.01667	-48
9.02500	-44
9.03333	-41
9.04167	-39
9.05000	-39
9.05833	-42
9.06667	-47
9.07500	-51
9.08333	-54
9.09167	-55
9.10000	-54
9.10833	-53
9.11667	-53
9.12500	-53
9.13333	-53
9.14167	-52
9.15000	-51
9.15833	-48
9.16667	-45
9.17500	-43
9.18333	-41
9.19167	-40
9.20000	-41
9.20833	-43
9.21667	-46
9.22500	-47
9.23333	-48
9.24167	-46
9.25000	-43
9.25833	-39
9.26667	-36
9.27500	-34
9.28333	-33
9.29167	-33
9.30000	-34
9.30833	-35
9.31667	-37
9.32500	-38
9.33333	-39
9.34167	-42
9.35000	-45
9.35833	-50
9.36667	-55
9.37500	-58
9.38333	-59
9.39167	-56
9.40000	-52
9.40833	-48
9.41667	-45
9.42500	-44
9.43333	-46
9.44167	-49
9.45000	-52
9.45833	-54
9.46667	-56
9.47500	-56
9.48333	-54
9.49167	-49
9.50000	-44
9.50833	-41
9.51667	-42
9.52500	-44
9.53333	-47
9.54167	-48
9.55000	-46
9.55833	-41
9.56667	-37
9.57500	-34
9.58333	-32
9.59167	-33
9.60000	-37
9.60833	-41
9.61667	-46
9.62500	-49
9.63333	-51
9.64167	-50
9.65000	-49
9.65833	-48
9.66667	-48
9.67500	-50
9.68333	-52
9.69167	-54
9.70000	-56
9.70833	-56
9.71667	-54
9.72500	-48
9.73333	-41
9.74167	-35
9.75000	-31
9.75833	-29
9.76667	-31
9.77500	-35
9.78333	-40
9.79167	-44
9.80000	-47
9.80833	-50
9.81667	-51
9.82500	-52
9.83333	-52
9.84167	-51
9.85000	-49
9.85833	-47
9.86667	-45
9.87500	-43
9.88333	-41
9.89167	-40
9.90000	-39
9.90833	-38
9.91667	-38
9.92500	-39
9.93333	-44
9.94167	-49
9.95000	-54
9.95833	-57
9.96667	-59
9.97500	-59
9.98333	-58
9.99167	-57
10.00000	-56
10.00833	-53
10.01667	-48
10.02500	-45
10.03333	-46
10.04167	-49
10.05000	-53
10.05833	-56
10.06667	-57
10.07500	-53
10.08333	-49
10.09167	-43
10.10000	-38
10.10833	-33
10.11667	-29
10.12500	-27
10.13333	-28
10.14167	-30
10.15000	-32
10.15833	-34
10.16667	-36
10.17500	-38
10.18333	-41
10.19167	-44
10.20000	-48
10.20833	-53
10.21667	-58
10.22500	-61
10.23333	-62
10.24167	-60
10.25000	-54
10.25833	-48
10.26667	-44
10.27500	-43
10.28333	-43
10.29167	-43
10.30000	-42
10.30833	-40
10.31667	-39
10.32500	-40
10.33333	-44
10.34167	-48
10.35000	-53
10.35833	-56
10.36667	-57
10.37500	-55
10.38333	-52
10.39167	-49
10.40000	-47
10.40833	-46
10.41667	-46
10.42500	-47
10.43333	-49
10.44167	-51
10.45000	-53
10.45833	-56
10.46667	-57
10.47500	-57
10.48333	-56
10.49167	-55
10.50000	-53
10.50833	-49
10.51667	-45
10.52500	-42
10.53333	-40
10.54167	-39
10.55000	-40
10.55833	-41
10.56667	-40
10.57500	-38
10.58333	-35
10.59167	-35
10.60000	-38
10.60833	-43
10.61667	-49
10.62500	-54
10.63333	-55
10.64167	-54
10.65000	-51
10.65833	-47
10.66667	-45
10.67500	-43
10.68333	-42
10.69167	-42
10.70000	-44
10.70833	-47
10.71667	-50
10.72500	-52
10.73333	-51
10.74167	-49
10.75000	-47
10.75833	-45
10.76667	-45
10.77500	-46
10.78333	-49
10.79167	-52
10.80000	-55
10.80833	-59
10.81667	-62
10.82500	-64
10.83333	-63
10.84167	-60
10.85000	-54
10.85833	-48
10.86667	-43
10.87500	-39
10.88333	-37
10.89167	-38
10.90000	-41
10.90833	-44
10.91667	-46
10.92500	-47
10.93333	-46
10.94167	-44
10.95000	-40
10.95833	-36
10.96667	-34
10.97500	-34
10.98333	-36
10.99167	-38
11.00000	-41
11.00833	-42
11.01667	-42
11.02500	-39
11.03333	-36
11.04167	-33
11.05000	-31
11.05833	-31
11.06667	-34
11.07500	-39
11.08333	-45
11.09167	-50
11.10000	-55
11.10833	-56
11.11667	-56
11.12500	-55
11.13333	-54
11.14167	-54
11.15000	-53
11.15833	-52
11.16667	-51
11.17500	-51
11.18333	-52
11.19167	-55
11.20000	-59
11.20833	-61
11.21667	-60
11.22500	-56
11.23333	-49
11.24167	-43
11.25000	-38
11.25833	-35
11.26667	-33
11.27500	-32
11.28333	-32
11.29167	-34
11.30000	-36
11.30833	-39
11.31667	-43
11.32500	-44
11.33333	-44
11.34167	-42
11.35000	-40
11.35833	-38
11.36667	-37
11.37500	-37
11.38333	-40
11.39167	-44
11.40000	-47
11.40833	-50
11.41667	-50
11.42500	-50
11.43333	-49
11.44167	-49
11.45000	-49
11.45833	-49
11.46667	-50
11.47500	-50
11.48333	-51
11.49167	-52
11.50000	-55
11.50833	-57
11.51667	-58
11.52500	-58
11.53333	-59
11.54167	-59
11.55000	-59
11.55833	-59
11.56667	-58
11.57500	-56
11.58333	-53
11.59167	-49
11.60000	-45
11.60833	-43
11.61667	-43
11.62500	-44
11.63333	-46
11.64167	-48
11.65000	-49
11.65833	-51
11.66667	-51
11.67500	-51
11.68333	-50
11.69167	-50
11.70000	-52
11.70833	-53
11.71667	-53
11.72500	-52
11.73333	-49
11.74167	-46
11.75000	-42
11.75833	-40
11.76667	-38
11.77500	-37
11.78333	-38
11.79167	-40
11.80000	-43
11.80833	-44
11.81667	-44
11.82500	-44
11.83333	-45
11.84167	-47
11.85000	-52
11.85833	-57
11.86667	-60
11.87500	-62
11.88333	-61
11.89167	-60
11.90000	-59
11.90833	-59
11.91667	-60
11.92500	-62
11.93333	-63
11.94167	-61
11.95000	-57
11.95833	-51
11.96667	-46
11.97500	-44
11.98333	-43
11.99167	-43
12.00000	-44
12.00833	-45
12.01667	-44
12.02500	-42
12.03333	-41
12.04167	-40
12.05000	-42
12.05833	-46
12.06667	-51
12.07500	-56
12.08333	-59
12.09167	-58
12.10000	-55
12.10833	-51
12.11667	-45
12.12500	-41
12.13333	-39
12.14167	-41
12.15000	-45
12.15833	-50
12.16667	-54
12.17500	-56
12.18333	-56
12.19167	-56
12.20000	-55
12.20833	-54
12.21667	-51
12.22500	-48
12.23333	-46
12.24167	-43
12.25000	-41
12.25833	-41
12.26667	-39
12.27500	-37
12.28333	-34
12.29167	-32
12.30000	-32
12.30833	-33
12.31667	-37
12.32500	-40
12.33333	-41
12.34167	-41
12.35000	-40
12.35833	-38
12.36667	-36
12.37500	-36
12.38333	-36
12.39167	-38
12.40000	-42
12.40833	-47
12.41667	-53
12.42500	-57
12.43333	-58
12.44167	-57
12.45000	-53
12.45833	-49
12.46667	-46
12.47500	-45
12.48333	-48
12.49167	-52
12.50000	-56
12.50833	-58
12.51667	-58
12.52500	-54
12.53333	-49
12.54167	-43
12.55000	-39
12.55833	-36
12.56667	-35
12.57500	-34
12.58333	-34
12.59167	-33
12.60000	-33
12.60833	-34
12.61667	-38
12.62500	-43
12.63333	-48
12.64167	-52
12.65000	-56
12.65833	-59
12.66667	-61
12.67500	-61
12.68333	-58
12.69167	-54
12.70000	-50
12.70833	-48
12.71667	-47
12.72500	-47
12.73333	-48
12.74167	-48
12.75000	-47
12.75833	-46
12.76667	-44
12.77500	-43
12.78333	-43
12.79167	-43
12.80000	-43
12.80833	-43
12.81667	-41
12.82500	-40
12.83333	-40
12.84167	-40
12.85000	-41
12.85833	-41
12.86667	-40
12.87500	-38
12.88333	-36
12.89167	-35
12.90000	-37
12.90833	-38
12.91667	-40
12.92500	-41
12.93333	-41
12.94167	-39
12.95000	-38
12.95833	-37
12.96667	-38
12.97500	-39
12.98333	-42
12.99167	-45
13.00000	-48
13.00833	-52
13.01667	-55
13.02500	-56
13.03333	-56
13.04167	-55
13.05000	-53
13.05833	-53
13.06667	-54
13.07500	-58
13.08333	-63
13.09167	-65
13.10000	-64
13.10833	-61
13.11667	-57
13.12500	-56
13.13333	-59
13.14167	-63
13.15000	-67
13.15833	-68
13.16667	-66
13.17500	-60
13.18333	-54
13.19167	-49
13.20000	-46
13.20833	-44
13.21667	-42
13.22500	-39
13.23333	-36
13.24167	-34
13.25000	-35
13.25833	-38
13.26667	-43
13.27500	-47
13.28333	-50
13.29167	-50
13.30000	-49
13.30833	-46
13.31667	-45
13.32500	-44
13.33333	-44
13.34167	-44
13.35000	-44
13.35833	-44
13.36667	-45
13.37500	-47
13.38333	-50
13.39167	-54
13.40000	-58
13.40833	-62
13.41667	-64
13.42500	-63
13.43333	-60
13.44167	-55
13.45000	-49
13.45833	-43
13.46667	-38
13.47500	-33
13.48333	-28
13.49167	-24
13.50000	-23
13.50833	-24
13.51667	-27
13.52500	-31
13.53333	-35
13.54167	-37
13.55000	-38
13.55833	-38
13.56667	-39
13.57500	-42
13.58333	-44
13.59167	-46
13.60000	-47
13.60833	-46
13.61667	-44
13.62500	-42
13.63333	-40
13.64167	-38
13.65000	-36
13.65833	-35
13.66667	-34
13.67500	-34
13.68333	-35
13.69167	-39
13.70000	-43
13.70833	-47
13.71667	-49
13.72500	-50
13.73333	-48
13.74167	-46
13.75000	-45
13.75833	-44
13.76667	-44
13.77500	-44
13.78333	-42
13.79167	-40
13.80000	-39
13.80833	-38
13.81667	-38
13.82500	-39
13.83333	-40
13.84167	-41
13.85000	-41
13.85833	-40
13.86667	-39
13.87500	-37
13.88333	-34
13.89167	-30
13.90000	-25
13.90833	-20
13.91667	-15
13.92500	-13
13.93333	-14
13.94167	-17
13.95000	-19
13.95833	-21
13.96667	-19
13.97500	-14
13.98333	-8
13.99167	-2
14.00000	3
14.00833	5
14.01667	4
14.02500	1
14.03333	-3
14.04167	-8
14.05000	-12
14.05833	-14
14.06667	-14
14.07500	-13
14.08333	-11
14.09167	-8
14.10000	-6
14.10833	-2
14.11667	1
14.12500	5
14.13333	9
14.14167	11
14.15000	12
14.15833	11
14.16667	8
14.17500	5
14.18333	3
14.19167	4
14.20000	6
14.20833	10
14.21667	16
14.22500	21
14.23333	23
14.24167	23
14.25000	22
14.25833	20
14.26667	17
14.27500	17
14.28333	17
14.29167	19
14.30000	20
14.30833	22
14.31667	23
14.32500	24
14.33333	24
14.34167	25
14.35000	27
14.35833	28
14.36667	28
14.37500	27
14.38333	25
14.39167	22
14.40000	20
14.40833	18
14.41667	18
14.42500	18
14.43333	18
14.44167	17
14.45000	16
14.45833	15
14.46667	15
14.47500	16
14.48333	18
14.49167	21
14.50000	23
14.50833	23
14.51667	22
14.52500	20
14.53333	18
14.54167	17
14.55000	18
14.55833	18
14.56667	18
14.57500	16
14.58333	13
14.59167	12
14.60000	12
14.60833	14
14.61667	16
14.62500	18
14.63333	19
14.64167	18
14.65000	18
14.65833	16
14.66667	13
14.67500	8
14.68333	2
14.69167	-3
14.70000	-8
14.70833	-9
14.71667	-7
14.72500	-4
14.73333	-1
14.74167	0
14.75000	0
14.75833	-1
14.76667	-3
14.77500	-4
14.78333	-5
14.79167	-4
14.80000	-3
14.80833	-1
14.81667	0
14.82500	2
14.83333	2
14.84167	1
14.85000	-2
14.85833	-5
14.86667	-8
14.87500	-8
14.88333	-6
14.89167	-2
14.90000	2
14.90833	6
14.91667	9
14.92500	10
14.93333	9
14.94167	7
14.95000	6
14.95833	5
14.96667	5
14.97500	5
14.98333	5
14.99167	4
15.00000	1
15.00833	-2
15.01667	-7
15.02500	-11
15.03333	-16
15.04167	-19
15.05000	-19
15.05833	-17
15.06667	-14
15.07500	-12
15.08333	-11
15.09167	-11
15.10000	-13
15.10833	-14
15.11667	-15
15.12500	-14
15.13333	-13
15.14167	-11
15.15000	-10
15.15833	-10
15.16667	-12
15.17500	-15
15.18333	-18
15.19167	-19
15.20000	-18
15.20833	-18
15.21667	-17
15.22500	-16
15.23333	-15
15.24167	-13
15.25000	-12
15.25833	-11
15.26667	-11
15.27500	-12
15.28333	-14
15.29167	-17
15.30000	-18
15.30833	-19
15.31667	-18
15.32500	-15
15.33333	-11
15.34167	-10
15.35000	-12
15.35833	-17
15.36667	-24
15.37500	-31
15.38333	-35
15.39167	-36
15.40000	-33
15.40833	-29
15.41667	-25
15.42500	-22
15.43333	-21
15.44167	-23
15.45000	-26
15.45833	-28
15.46667	-26
15.47500	-21
15.48333	-15
15.49167	-10
15.50000	-8
15.50833	-9
15.51667	-12
15.52500	-16
15.53333	-18
15.54167	-18
15.55000	-17
15.55833	-16
15.56667	-15
15.57500	-15
15.58333	-15
15.59167	-16
15.60000	-19
15.60833	-22
15.61667	-26
15.62500	-29
15.63333	-30
15.64167	-30
15.65000	-28
15.65833	-26
15.66667	-24
15.67500	-24
15.68333	-24
15.69167	-25
15.70000	-26
15.70833	-27
15.71667	-28
15.72500	-30
15.73333	-34
15.74167	-36
15.75000	-36
15.75833	-35
15.76667	-31
15.77500	-27
15.78333	-24
15.79167	-23
15.80000	-24
15.80833	-26
15.81667	-28
15.82500	-29
15.83333	-30
15.84167	-29
15.85000	-30
15.85833	-31
15.86667	-31
15.87500	-29
15.88333	-27
15.89167	-25
15.90000	-22
15.90833	-19
15.91667	-18
15.92500	-17
15.93333	-17
15.94167	-19
15.95000	-22
15.95833	-26
15.96667	-30
15.97500	-33
15.98333	-36
15.99167	-37
16.00000	-37
16.00833	-36
16.01667	-36
16.02500	-35
16.03333	-34
16.04167	-33
16.05000	-32
16.05833	-31
16.06667	-29
16.07500	-28
16.08333	-26
16.09167	-24
16.10000	-23
16.10833	-23
16.11667	-25
16.12500	-26
16.13333	-25
16.14167	-22
16.15000	-21
16.15833	-20
16.16667	-20
16.17500	-22
16.18333	-23
16.19167	-24
16.20000	-23
16.20833	-23
16.21667	-22
16.22500	-22
16.23333	-22
16.24167	-23
16.25000	-27
16.25833	-31
16.26667	-35
16.27500	-39
16.28333	-41
16.29167	-41
16.30000	-39
16.30833	-36
16.31667	-34
16.32500	-33
16.33333	-33
16.34167	-33
16.35000	-32
16.35833	-31
16.36667	-29
16.37500	-28
16.38333	-28
16.39167	-28
16.40000	-29
16.40833	-29
16.41667	-29
16.42500	-28
16.43333	-28
16.44167	-29
16.45000	-28
16.45833	-27
16.46667	-26
16.47500	-25
16.48333	-24
16.49167	-23
16.50000	-23
16.50833	-20
16.51667	-16
16.52500	-13
16.53333	-11
16.54167	-11
16.55000	-15
16.55833	-20
16.56667	-25
16.57500	-27
16.58333	-28
16.59167	-29
16.60000	-30
16.60833	-33
16.61667	-38
16.62500	-43
16.63333	-47
16.64167	-48
16.65000	-47
16.65833	-43
16.66667	-39
16.67500	-35
16.68333	-32
16.69167	-30
16.70000	-30
16.70833	-30
16.71667	-31
16.72500	-32
16.73333	-32
16.74167	-32
16.75000	-33
16.75833	-36
16.76667	-37
16.77500	-39
16.78333	-39
16.79167	-39
16.80000	-37
16.80833	-36
16.81667	-34
16.82500	-33
16.83333	-33
16.84167	-35
16.85000	-39
16.85833	-43
16.86667	-47
16.87500	-49
16.88333	-49
16.89167	-48
16.90000	-45
16.90833	-43
16.91667	-42
16.92500	-42
16.93333	-43
16.94167	-44
16.95000	-44
16.95833	-41
16.96667	-37
16.97500	-33
16.98333	-31
16.99167	-32
17.00000	-35
17.00833	-38
17.01667	-40
17.02500	-43
17.03333	-45
17.04167	-47
17.05000	-48
17.05833	-48
17.06667	-48
17.07500	-49
17.08333	-51
17.09167	-53
17.10000	-56
17.10833	-58
17.11667	-58
17.12500	-56
17.13333	-54
17.14167	-51
17.15000	-47
17.15833	-43
17.16667	-39
17.17500	-34
17.18333	-31
17.19167	-30
17.20000	-32
17.20833	-36
17.21667	-42
17.22500	-46
17.23333	-50
17.24167	-54
17.25000	-58
17.25833	-61
17.26667	-62
17.27500	-61
17.28333	-58
17.29167	-54
17.30000	-51
17.30833	-49
17.31667	-50
17.32500	-51
17.33333	-50
17.34167	-49
17.35000	-49
17.35833	-49
17.36667	-51
17.37500	-55
17.38333	-57
17.39167	-56
17.40000	-52
17.40833	-45
17.41667	-37
17.42500	-31
17.43333	-27
17.44167	-26
17.45000	-28
17.45833	-32
17.46667	-37
17.47500	-41
17.48333	-45
17.49167	-48
17.50000	-49
17.50833	-49
17.51667	-48
17.52500	-46
17.53333	-44
17.54167	-43
17.55000	-44
17.55833	-47
17.56667	-50
17.57500	-52
17.58333	-54
17.59167	-53
17.60000	-50
17.60833	-46
17.61667	-42
17.62500	-41
17.63333	-41
17.64167	-44
17.65000	-47
17.65833	-50
17.66667	-51
17.67500	-49
17.68333	-46
17.69167	-43
17.70000	-42
17.70833	-41
17.71667	-42
17.72500	-43
17.73333	-45
17.74167	-47
17.75000	-49
17.75833	-50
17.76667	-50
17.77500	-49
17.78333	-48
17.79167	-48
17.80000	-48
17.80833	-47
17.81667	-46
17.82500	-44
17.83333	-42
17.84167	-40
17.85000	-38
17.85833	-38
17.86667	-36
17.87500	-34
17.88333	-33
17.89167	-34
17.90000	-36
17.90833	-39
17.91667	-44
17.92500	-48
17.93333	-51
17.94167	-53
17.95000	-52
17.95833	-50
17.96667	-48
17.97500	-45
17.98333	-43
17.99167	-41
18.00000	-38
18.00833	-37
18.01667	-36
18.02500	-37
18.03333	-40
18.04167	-44
18.05000	-46
18.05833	-46
18.06667	-44
18.07500	-40
18.08333	-36
18.09167	-33
18.10000	-30
18.10833	-27
18.11667	-25
18.12500	-25
18.13333	-28
18.14167	-32
18.15000	-36
18.15833	-40
18.16667	-41
18.17500	-41
18.18333	-41
18.19167	-42
18.20000	-45
18.20833	-47
18.21667	-48
18.22500	-47
18.23333	-44
18.24167	-39
18.25000	-36
18.25833	-33
18.26667	-33
18.27500	-34
18.28333	-35
18.29167	-37
18.30000	-37
18.30833	-36
18.31667	-33
18.32500	-30
18.33333	-27
18.34167	-24
18.35000	-23
18.35833	-22
18.36667	-23
18.37500	-24
18.38333	-25
18.39167	-26
18.40000	-28
18.40833	-29
18.41667	-29
18.42500	-29
18.43333	-28
18.44167	-28
18.45000	-28
18.45833	-30
18.46667	-31
18.47500	-32
18.48333	-32
18.49167	-30
18.50000	-27
18.50833	-24
18.51667	-21
18.52500	-19
18.53333	-16
18.54167	-12
18.55000	-9
18.55833	-6
18.56667	-5
18.57500	-6
18.58333	-9
18.59167	-15
18.60000	-21
18.60833	-27
18.61667	-31
18.62500	-33
18.63333	-32
18.64167	-29
18.65000	-26
18.65833	-24
18.66667	-21
18.67500	-18
18.68333	-14
18.69167	-11
18.70000	-9
18.70833	-8
18.71667	-9
18.72500	-10
18.73333	-11
18.74167	-12
18.75000	-11
18.75833	-9
18.76667	-8
18.77500	-7
18.78333	-7
18.79167	-7
18.80000	-6
18.80833	-4
18.81667	-1
18.82500	1
18.83333	3
18.84167	5
18.85000	6
18.85833	5
18.86667	4
18.87500	3
18.88333	1
18.89167	-1
18.90000	-3
18.90833	-4
18.91667	-4
18.92500	-3
18.93333	-1
18.94167	-0
18.95000	1
18.95833	3
18.96667	7
18.97500	11
18.98333	15
18.99167	17
19.00000	16
19.00833	14
19.01667	12
19.02500	9
19.03333	9
19.04167	9
19.05000	9
19.05833	10
19.06667	9
19.07500	8
19.08333	7
19.09167	7
19.10000	9
19.10833	13
19.11667	16
19.12500	18
19.13333	17
19.14167	14
19.15000	12
19.15833	12
19.16667	14
19.17500	19
19.18333	24
19.19167	30
19.20000	34
19.20833	37
19.21667	39
19.22500	39
19.23333	37
19.24167	33
19.25000	30
19.25833	29
19.26667	29
19.27500	32
19.28333	33
19.29167	33
19.30000	31
19.30833	29
19.31667	27
19.32500	27
19.33333	28
19.34167	30
19.35000	33
19.35833	35
19.36667	38
19.37500	40
19.38333	41
19.39167	41
19.40000	41
19.40833	40
19.41667	40
19.42500	39
19.43333	38
19.44167	37
19.45000	37
19.45833	38
19.46667	38
19.47500	39
19.48333	39
19.49167	37
19.50000	35
19.50833	35
19.51667	38
19.52500	43
19.53333	48
19.54167	53
19.55000	57
19.55833	60
19.56667	61
19.57500	62
19.58333	62
19.59167	61
19.60000	61
19.60833	62
19.61667	63
19.62500	64
19.63333	64
19.64167	64
19.65000	66
19.65833	72
19.66667	78
19.67500	83
19.68333	86
19.69167	86
19.70000	85
19.70833	83
19.71667	83
19.72500	82
19.73333	82
19.74167	81
19.75000	81
19.75833	82
19.76667	85
19.77500	90
19.78333	94
19.79167	98
19.80000	101
19.80833	101
19.81667	101
19.82500	101
19.83333	104
19.84167	108
19.85000	112
19.85833	115
19.86667	117
19.87500	119
19.88333	120
19.89167	122
19.90000	125
19.90833	129
19.91667	133
19.92500	137
19.93333	141
19.94167	145
19.95000	148
19.95833	150
19.96667	154
19.97500	157
19.98333	161
19.99167	167
20.00000	173
20.00833	181
20.01667	189
20.02500	197
20.03333	207
20.04167	214
20.05000	220
20.05833	223
20.06667	225
20.07500	227
20.08333	230
20.09167	233
20.10000	237
20.10833	243
20.11667	250
20.12500	259
20.13333	271
20.14167	284
20.15000	295
20.15833	304
20.16667	310
20.17500	314
20.18333	319
20.19167	326
20.20000	335
20.20833	344
20.21667	354
20.22500	363
20.23333	370
20.24167	377
20.25000	385
20.25833	395
20.26667	407
20.27500	419
20.28333	432
20.29167	444
20.30000	455
20.30833	467
20.31667	479
20.32500	491
20.33333	502
20.34167	512
20.35000	523
20.35833	533
20.36667	544
20.37500	556
20.38333	568
20.39167	582
20.40000	598
20.40833	616
20.41667	635
20.42500	655
20.43333	674
20.44167	692
20.45000	707
20.45833	721
20.46667	735
20.47500	750
20.48333	766
20.49167	784
20.50000	802
20.50833	820
20.51667	839
20.52500	857
20.53333	878
20.54167	900
20.55000	924
20.55833	950
20.56667	976
20.57500	1004
20.58333	1032
20.59167	1058
20.60000	1084
20.60833	1108
20.61667	1133
20.62500	1157
20.63333	1182
20.64167	1206
20.65000	1232
20.65833	1260
20.66667	1289
20.67500	1321
20.68333	1353
20.69167	1385
20.70000	1417
20.70833	1449
20.71667	1482
20.72500	1514
20.73333	1549
20.74167	1584
20.75000	1620
20.75833	1657
20.76667	1696
20.77500	1736
20.78333	1777
20.79167	1819
20.80000	1860
20.80833	1901
20.81667	1941
20.82500	1980
20.83333	2022
20.84167	2069
20.85000	2115
20.85833	2159
20.86667	2202
20.87500	2246
20.88333	2289
20.89167	2335
20.90000	2388
20.90833	2441
20.91667	2491
20.92500	2540
20.93333	2592
20.94167	2645
20.95000	2702
20.95833	2764
20.96667	2826
20.97500	2885
20.98333	2941
20.99167	3000
21.00000	3060
21.00833	3121
21.01667	3190
21.02500	3261
21.03333	3327
21.04167	3387
21.05000	3446
21.05833	3504
21.06667	3563
21.07500	3629
21.08333	3701
21.09167	3774
21.10000	3842
21.10833	3911
21.11667	3990
21.12500	4074
21.13333	4153
21.14167	4224
21.15000	4294
21.15833	4373
21.16667	4456
21.17500	4538
21.18333	4617
21.19167	4697
21.20000	4777
21.20833	4859
21.21667	4943
21.22500	5024
21.23333	5110
21.24167	5204
21.25000	5298
21.25833	5386
21.26667	5474
21.27500	5564
21.28333	5653
21.29167	5743
21.30000	5832
21.30833	5922
21.31667	6024
21.32500	6131
21.33333	6232
21.34167	6324
21.35000	6414
21.35833	6504
21.36667	6596
21.37500	6694
21.38333	6791
21.39167	6893
21.40000	6993
21.40833	7093
21.41667	7193
21.42500	7291
21.43333	7392
21.44167	7492
21.45000	7594
21.45833	7695
21.46667	7794
21.47500	7894
21.48333	7986
21.49167	8079
21.50000	8178
21.50833	8278
21.51667	8374
21.52500	8467
21.53333	8564
21.54167	8660
21.55000	8755
21.55833	8847
21.56667	8936
21.57500	9023
21.58333	9108
21.59167	9192
21.60000	9275
21.60833	9356
21.61667	9437
21.62500	9514
21.63333	9590
21.64167	9662
21.65000	9730
21.65833	9796
21.66667	9856
21.67500	9914
21.68333	9967
21.69167	10018
21.70000	10066
21.70833	10111
21.71667	10153
21.72500	10192
21.73333	10228
21.74167	10260
21.75000	10289
21.75833	10313
21.76667	10332
21.77500	10346
21.78333	10355
21.79167	10360
21.80000	10362
21.80833	10364
21.81667	10365
21.82500	10363
21.83333	10357
21.84167	10346
21.85000	10330
21.85833	10309
21.86667	10284
21.87500	10253
21.88333	10219
21.89167	10178
21.90000	10133
21.90833	10085
21.91667	10032
21.92500	9977
21.93333	9916
21.94167	9854
21.95000	9789
21.95833	9722
21.96667	9656
21.97500	9587
21.98333	9518
21.99167	9446
22.00000	9372
22.00833	9297
22.01667	9218
22.02500	9136
22.03333	9049
22.04167	8960
22.05000	8868
22.05833	8774
22.06667	8681
22.07500	8586
22.08333	8492
22.09167	8396
22.10000	8301
22.10833	8207
22.11667	8111
22.12500	8015
22.13333	7913
22.14167	7812
22.15000	7708
22.15833	7604
22.16667	7504
22.17500	7406
22.18333	7310
22.19167	7212
22.20000	7114
22.20833	7016
22.21667	6917
22.22500	6821
22.23333	6725
22.24167	6632
22.25000	6541
22.25833	6451
22.26667	6362
22.27500	6273
22.28333	6187
22.29167	6103
22.30000	6021
22.30833	5942
22.31667	5863
22.32500	5786
22.33333	5707
22.34167	5631
22.35000	5556
22.35833	5483
22.36667	5414
22.37500	5346
22.38333	5282
22.39167	5220
22.40000	5159
22.40833	5099
22.41667	5039
22.42500	4981
22.43333	4923
22.44167	4867
22.45000	4813
22.45833	4761
22.46667	4712
22.47500	4663
22.48333	4617
22.49167	4572
22.50000	4528
22.50833	4484
22.51667	4440
22.52500	4397
22.53333	4355
22.54167	4314
22.55000	4274
22.55833	4237
22.56667	4202
22.57500	4170
22.58333	4140
22.59167	4112
22.60000	4083
22.60833	4053
22.61667	4023
22.62500	3996
22.63333	3971
22.64167	3949
22.65000	3927
22.65833	3904
22.66667	3881
22.67500	3858
22.68333	3838
22.69167	3820
22.70000	3804
22.70833	3789
22.71667	3776
22.72500	3764
22.73333	3753
22.74167	3742
22.75000	3730
22.75833	3717
22.76667	3703
22.77500	3689
22.78333	3675
22.79167	3661
22.80000	3648
22.80833	3638
22.81667	3628
22.82500	3619
22.83333	3608
22.84167	3599
22.85000	3590
22.85833	3582
22.86667	3577
22.87500	3575
22.88333	3574
22.89167	3572
22.90000	3569
22.90833	3564
22.91667	3557
22.92500	3549
22.93333	3542
22.94167	3536
22.95000	3530
22.95833	3524
22.96667	3518
22.97500	3512
22.98333	3507
22.99167	3504
23.00000	3502
23.00833	3502
23.01667	3503
23.02500	3505
23.03333	3507
23.04167	3508
23.05000	3510
23.05833	3510
23.06667	3509
23.07500	3507
23.08333	3505
23.09167	3502
23.10000	3499
23.10833	3497
23.11667	3495
23.12500	3495
23.13333	3495
23.14167	3497
23.15000	3500
23.15833	3503
23.16667	3504
23.17500	3502
23.18333	3498
23.19167	3494
23.20000	3491
23.20833	3489
23.21667	3489
23.22500	3489
23.23333	3487
23.24167	3486
23.25000	3484
23.25833	3483
23.26667	3482
23.27500	3480
23.28333	3480
23.29167	3481
23.30000	3482
23.30833	3483
23.31667	3483
23.32500	3482
23.33333	3482
23.34167	3483
23.35000	3483
23.35833	3483
23.36667	3482
23.37500	3480
23.38333	3478
23.39167	3478
23.40000	3478
23.40833	3479
23.41667	3479
23.42500	3480
23.43333	3480
23.44167	3479
23.45000	3480
23.45833	3482
23.46667	3483
23.47500	3484
23.48333	3484
23.49167	3484
23.50000	3485
23.50833	3489
23.51667	3493
23.52500	3498
23.53333	3501
23.54167	3501
23.55000	3499
23.55833	3495
23.56667	3491
23.57500	3487
23.58333	3485
23.59167	3483
23.60000	3482
23.60833	3482
23.61667	3481
23.62500	3482
23.63333	3483
23.64167	3485
23.65000	3486
23.65833	3487
23.66667	3486
23.67500	3483
23.68333	3479
23.69167	3476
23.70000	3474
23.70833	3474
23.71667	3476
23.72500	3478
23.73333	3480
23.74167	3482
23.75000	3480
23.75833	3476
23.76667	3470
23.77500	3463
23.78333	3456
23.79167	3452
23.80000	3451
23.80833	3452
23.81667	3452
23.82500	3451
23.83333	3447
23.84167	3440
23.85000	3433
23.85833	3426
23.86667	3420
23.87500	3416
23.88333	3411
23.89167	3406
23.90000	3399
23.90833	3393
23.91667	3386
23.92500	3380
23.93333	3374
23.94167	3369
23.95000	3363
23.95833	3356
23.96667	3349
23.97500	3340
23.98333	3332
23.99167	3324
24.00000	3316
24.00833	3308
24.01667	3301
24.02500	3293
24.03333	3285
24.04167	3276
24.05000	3268
24.05833	3259
24.06667	3252
24.07500	3244
24.08333	3236
24.09167	3227
24.10000	3216
24.10833	3204
24.11667	3189
24.12500	3175
24.13333	3161
24.14167	3149
24.15000	3138
24.15833	3128
24.16667	3118
24.17500	3107
24.18333	3096
24.19167	3084
24.20000	3073
24.20833	3060
24.21667	3048
24.22500	3034
24.23333	3019
24.24167	3005
24.25000	2991
24.25833	2977
24.26667	2964
24.27500	2952
24.28333	2941
24.29167	2929
24.30000	2918
24.30833	2905
24.31667	2891
24.32500	2876
24.33333	2860
24.34167	2844
24.35000	2830
24.35833	2817
24.36667	2805
24.37500	2794
24.38333	2785
24.39167	2776
24.40000	2767
24.40833	2757
24.41667	2746
24.42500	2733
24.43333	2717
24.44167	2700
24.45000	2682
24.45833	2665
24.46667	2651
24.47500	2639
24.48333	2628
24.49167	2618
24.50000	2609
24.50833	2600
24.51667	2590
24.52500	2581
24.53333	2570
24.54167	2559
24.55000	2546
24.55833	2531
24.56667	2516
24.57500	2502
24.58333	2488
24.59167	2474
24.60000	2461
24.60833	2448
24.61667	2437
24.62500	2428
24.63333	2419
24.64167	2410
24.65000	2400
24.65833	2390
24.66667	2380
24.67500	2368
24.68333	2354
24.69167	2339
24.70000	2322
24.70833	2305
24.71667	2288
24.72500	2274
24.73333	2262
24.74167	2253
24.75000	2245
24.75833	2236
24.76667	2226
24.77500	2213
24.78333	2199
24.79167	2184
24.80000	2168
24.80833	2153
24.81667	2138
24.82500	2123
24.83333	2109
24.84167	2097
24.85000	2086
24.85833	2075
24.86667	2064
24.87500	2051
24.88333	2037
24.89167	2021
24.90000	2005
24.90833	1990
24.91667	1975
24.92500	1960
24.93333	1945
24.94167	1932
24.95000	1920
24.95833	1908
24.96667	1896
24.97500	1883
24.98333	1869
24.99167	1853
25.00000	1836
25.00833	1819
25.01667	1803
25.02500	1789
25.03333	1775
25.04167	1762
25.05000	1748
25.05833	1733
25.06667	1718
25.07500	1702
25.08333	1687
25.09167	1673
25.10000	1659
25.10833	1647
25.11667	1636
25.12500	1626
25.13333	1618
25.14167	1610
25.15000	1602
25.15833	1593
25.16667	1584
25.17500	1575
25.18333	1565
25.19167	1553
25.20000	1540
25.20833	1528
25.21667	1516
25.22500	1507
25.23333	1500
25.24167	1493
25.25000	1487
25.25833	1479
25.26667	1471
25.27500	1461
25.28333	1451
25.29167	1442
25.30000	1433
25.30833	1427
25.31667	1421
25.32500	1416
25.33333	1411
25.34167	1403
25.35000	1394
25.35833	1382
25.36667	1370
25.37500	1359
25.38333	1349
25.39167	1342
25.40000	1336
25.40833	1331
25.41667	1326
25.42500	1321
25.43333	1315
25.44167	1310
25.45000	1305
25.45833	1301
25.46667	1297
25.47500	1293
25.48333	1290
25.49167	1287
25.50000	1284
25.50833	1280
25.51667	1276
25.52500	1270
25.53333	1263
25.54167	1257
25.55000	1254
25.55833	1252
25.56667	1251
25.57500	1248
25.58333	1246
25.59167	1243
25.60000	1240
25.60833	1237
25.61667	1235
25.62500	1232
25.63333	1229
25.64167	1226
25.65000	1224
25.65833	1224
25.66667	1224
25.67500	1223
25.68333	1221
25.69167	1219
25.70000	1218
25.70833	1218
25.71667	1219
25.72500	1220
25.73333	1220
25.74167	1217
25.75000	1211
25.75833	1205
25.76667	1199
25.77500	1195
25.78333	1194
25.79167	1194
25.80000	1196
25.80833	1196
25.81667	1195
25.82500	1192
25.83333	1188
25.84167	1185
25.85000	1181
25.85833	1179
25.86667	1176
25.87500	1174
25.88333	1170
25.89167	1166
25.90000	1161
25.90833	1156
25.91667	1151
25.92500	1148
25.93333	1146
25.94167	1146
25.95000	1144
25.95833	1141
25.96667	1139
25.97500	1138
25.98333	1139
25.99167	1142
26.00000	1146
26.00833	1149
26.01667	1148
26.02500	1145
26.03333	1140
26.04167	1134
26.05000	1128
26.05833	1124
26.06667	1122
26.07500	1122
26.08333	1123
26.09167	1124
26.10000	1124
26.10833	1123
26.11667	1119
26.12500	1113
26.13333	1105
26.14167	1097
26.15000	1091
26.15833	1087
26.16667	1085
26.17500	1084
26.18333	1084
26.19167	1082
26.20000	1079
26.20833	1076
26.21667	1072
26.22500	1069
26.23333	1065
26.24167	1061
26.25000	1058
26.25833	1054
26.26667	1051
26.27500	1049
26.28333	1048
26.29167	1049
26.30000	1050
26.30833	1051
26.31667	1052
26.32500	1051
26.33333	1049
26.34167	1044
26.35000	1040
26.35833	1035
26.36667	1031
26.37500	1029
26.38333	1028
26.39167	1028
26.40000	1029
26.40833	1028
26.41667	1026
26.42500	1022
26.43333	1018
26.44167	1015
26.45000	1014
26.45833	1014
26.46667	1016
26.47500	1017
26.48333	1018
26.49167	1018
26.50000	1017
26.50833	1016
26.51667	1016
26.52500	1015
26.53333	1016
26.54167	1017
26.55000	1017
26.55833	1017
26.56667	1016
26.57500	1014
26.58333	1013
26.59167	1011
26.60000	1009
26.60833	1007
26.61667	1004
26.62500	1001
26.63333	998
26.64167	995
26.65000	993
26.65833	993
26.66667	994
26.67500	995
26.68333	997
26.69167	999
26.70000	1001
26.70833	1003
26.71667	1004
26.72500	1005
26.73333	1006
26.74167	1007
26.75000	1010
26.75833	1013
26.76667	1016
26.77500	1020
26.78333	1024
26.79167	1028
26.80000	1031
26.80833	1032
26.81667	1030
26.82500	1028
26.83333	1026
26.84167	1024
26.85000	1023
26.85833	1023
26.86667	1023
26.87500	1021
26.88333	1021
26.89167	1023
26.90000	1027
26.90833	1031
26.91667	1034
26.92500	1036
26.93333	1036
26.94167	1036
26.95000	1037
26.95833	1038
26.96667	1038
26.97500	1037
26.98333	1035
26.99167	1032
27.00000	1029
27.00833	1027
27.01667	1028
27.02500	1029
27.03333	1031
27.04167	1033
27.05000	1034
27.05833	1034
27.06667	1034
27.07500	1033
27.08333	1033
27.09167	1031
27.10000	1030
27.10833	1030
27.11667	1031
27.12500	1033
27.13333	1035
27.14167	1036
27.15000	1037
27.15833	1039
27.16667	1039
27.17500	1040
27.18333	1040
27.19167	1037
27.20000	1034
27.20833	1031
27.21667	1029
27.22500	1027
27.23333	1025
27.24167	1022
27.25000	1018
27.25833	1014
27.26667	1011
27.27500	1011
27.28333	1013
27.29167	1014
27.30000	1015
27.30833	1015
27.31667	1013
27.32500	1012
27.33333	1011
27.34167	1010
27.35000	1010
27.35833	1011
27.36667	1012
27.37500	1013
27.38333	1014
27.39167	1013
27.40000	1012
27.40833	1010
27.41667	1009
27.42500	1007
27.43333	1004
27.44167	998
27.45000	992
27.45833	985
27.46667	981
27.47500	979
27.48333	980
27.49167	982
27.50000	984
27.50833	985
27.51667	985
27.52500	984
27.53333	981
27.54167	979
27.55000	976
27.55833	975
27.56667	974
27.57500	974
27.58333	975
27.59167	975
27.60000	974
27.60833	972
27.61667	970
27.62500	967
27.63333	963
27.64167	960
27.65000	957
27.65833	955
27.66667	953
27.67500	952
27.68333	952
27.69167	954
27.70000	957
27.70833	961
27.71667	964
27.72500	965
27.73333	963
27.74167	961
27.75000	961
27.75833	962
27.76667	966
27.77500	970
27.78333	972
27.79167	972
27.80000	971
27.80833	971
27.81667	973
27.82500	979
27.83333	986
27.84167	991
27.85000	993
27.85833	992
27.86667	988
27.87500	984
27.88333	980
27.89167	977
27.90000	978
27.90833	981
27.91667	986
27.92500	991
27.93333	995
27.94167	999
27.95000	1001
27.95833	1002
27.96667	1002
27.97500	1003
27.98333	1005
27.99167	1010
28.00000	1016
28.00833	1021
28.01667	1025
28.02500	1028
28.03333	1028
28.04167	1027
28.05000	1026
28.05833	1028
28.06667	1030
28.07500	1032
28.08333	1036
28.09167	1040
28.10000	1045
28.10833	1051
28.11667	1057
28.12500	1063
28.13333	1068
28.14167	1071
28.15000	1071
28.15833	1070
28.16667	1068
28.17500	1068
28.18333	1070
28.19167	1074
28.20000	1077
28.20833	1079
28.21667	1079
28.22500	1079
28.23333	1081
28.24167	1084
28.25000	1088
28.25833	1092
28.26667	1096
28.27500	1098
28.28333	1099
28.29167	1101
28.30000	1103
28.30833	1106
28.31667	1109
28.32500	1111
28.33333	1113
28.34167	1115
28.35000	1115
28.35833	1115
28.36667	1114
28.37500	1113
28.38333	1114
28.39167	1116
28.40000	1117
28.40833	1120
28.41667	1122
28.42500	1125
28.43333	1127
28.44167	1129
28.45000	1129
28.45833	1130
28.46667	1131
28.47500	1135
28.48333	1139
28.49167	1144
28.50000	1148
28.50833	1151
28.51667	1151
28.52500	1150
28.53333	1147
28.54167	1144
28.55000	1142
28.55833	1142
28.56667	1142
28.57500	1142
28.58333	1143
28.59167	1143
28.60000	1144
28.60833	1147
28.61667	1151
28.62500	1156
28.63333	1162
28.64167	1168
28.65000	1175
28.65833	1180
28.66667	1183
28.67500	1183
28.68333	1182
28.69167	1178
28.70000	1175
28.70833	1174
28.71667	1175
28.72500	1177
28.73333	1178
28.74167	1178
28.75000	1177
28.75833	1174
28.76667	1173
28.77500	1173
28.78333	1175
28.79167	1176
28.80000	1178
28.80833	1180
28.81667	1182
28.82500	1184
28.83333	1188
28.84167	1192
28.85000	1196
28.85833	1199
28.86667	1202
28.87500	1206
28.88333	1209
28.89167	1212
28.90000	1215
28.90833	1217
28.91667	1218
28.92500	1221
28.93333	1224
28.94167	1226
28.95000	1228
28.95833	1229
28.96667	1228
28.97500	1229
28.98333	1230
28.99167	1232
29.00000	1234
29.00833	1237
29.01667	1239
29.02500	1241
29.03333	1241
29.04167	1242
29.05000	1243
29.05833	1245
29.06667	1249
29.07500	1253
29.08333	1257
29.09167	1262
29.10000	1266
29.10833	1270
29.11667	1274
29.12500	1279
29.13333	1285
29.14167	1292
29.15000	1299
29.15833	1306
29.16667	1311
29.17500	1314
29.18333	1317
29.19167	1320
29.20000	1323
29.20833	1326
29.21667	1330
29.22500	1333
29.23333	1335
29.24167	1337
29.25000	1339
29.25833	1341
29.26667	1344
29.27500	1348
29.28333	1354
29.29167	1361
29.30000	1369
29.30833	1376
29.31667	1382
29.32500	1388
29.33333	1394
29.34167	1401
29.35000	1408
29.35833	1416
29.36667	1423
29.37500	1430
29.38333	1438
29.39167	1448
29.40000	1459
29.40833	1473
29.41667	1487
29.42500	1500
29.43333	1511
29.44167	1522
29.45000	1533
29.45833	1545
29.46667	1559
29.47500	1575
29.48333	1593
29.49167	1612
29.50000	1631
29.50833	1648
29.51667	1666
29.52500	1682
29.53333	1698
29.54167	1714
29.55000	1731
29.55833	1750
29.56667	1770
29.57500	1793
29.58333	1816
29.59167	1839
29.60000	1863
29.60833	1887
29.61667	1912
29.62500	1938
29.63333	1966
29.64167	1995
29.65000	2029
29.65833	2065
29.66667	2103
29.67500	2143
29.68333	2182
29.69167	2220
29.70000	2258
29.70833	2295
29.71667	2333
29.72500	2371
29.73333	2413
29.74167	2458
29.75000	2506
29.75833	2559
29.76667	2614
29.77500	2672
29.78333	2730
29.79167	2790
29.80000	2853
29.80833	2918
29.81667	2987
29.82500	3057
29.83333	3131
29.84167	3203
29.85000	3273
29.85833	3343
29.86667	3412
29.87500	3482
29.88333	3553
29.89167	3629
29.90000	3708
29.90833	3791
29.91667	3877
29.92500	3964
29.93333	4055
29.94167	4146
29.95000	4239
29.95833	4334
29.96667	4427
29.97500	4523
29.98333	4615
29.99167	4709
30.00000	4803
30.00833	4897
30.01667	4995
30.02500	5094
30.03333	5197
30.04167	5299
30.05000	5401
30.05833	5504
30.06667	5603
30.07500	5702
30.08333	5798
30.09167	5892
30.10000	5985
30.10833	6077
30.11667	6172
30.12500	6266
30.13333	6364
30.14167	6461
30.15000	6558
30.15833	6653
30.16667	6745
30.17500	6837
30.18333	6924
30.19167	7007
30.20000	7086
30.20833	7159
30.21667	7229
30.22500	7297
30.23333	7366
30.24167	7433
30.25000	7500
30.25833	7564
30.26667	7625
30.27500	7684
30.28333	7737
30.29167	7786
30.30000	7831
30.30833	7872
30.31667	7912
30.32500	7950
30.33333	7986
30.34167	8018
30.35000	8045
30.35833	8067
30.36667	8083
30.37500	8094
30.38333	8100
30.39167	8103
30.40000	8104
30.40833	8102
30.41667	8099
30.42500	8093
30.43333	8082
30.44167	8068
30.45000	8047
30.45833	8020
30.46667	7990
30.47500	7956
30.48333	7920
30.49167	7878
30.50000	7833
30.50833	7785
30.51667	7732
30.52500	7678
30.53333	7621
30.54167	7564
30.55000	7504
30.55833	7440
30.56667	7375
30.57500	7306
30.58333	7237
30.59167	7168
30.60000	7099
30.60833	7029
30.61667	6956
30.62500	6881
30.63333	6800
30.64167	6717
30.65000	6633
30.65833	6548
30.66667	6463
30.67500	6374
30.68333	6286
30.69167	6195
30.70000	6106
30.70833	6019
30.71667	5933
30.72500	5850
30.73333	5764
30.74167	5677
30.75000	5586
30.75833	5491
30.76667	5397
30.77500	5302
30.78333	5208
30.79167	5114
30.80000	5023
30.80833	4934
30.81667	4846
30.82500	4764
30.83333	4682
30.84167	4601
30.85000	4518
30.85833	4434
30.86667	4353
30.87500	4273
30.88333	4197
30.89167	4123
30.90000	4049
30.90833	3973
30.91667	3893
30.92500	3816
30.93333	3738
30.94167	3664
30.95000	3593
30.95833	3526
30.96667	3462
30.97500	3399
30.98333	3337
30.99167	3275
31.00000	3212
31.00833	3151
31.01667	3089
31.02500	3029
31.03333	2969
31.04167	2910
31.05000	2851
31.05833	2793
31.06667	2738
31.07500	2684
31.08333	2633
31.09167	2583
31.10000	2534
31.10833	2488
31.11667	2442
31.12500	2398
31.13333	2354
31.14167	2311
31.15000	2267
31.15833	2224
31.16667	2184
31.17500	2145
31.18333	2109
31.19167	2073
31.20000	2039
31.20833	2006
31.21667	1973
31.22500	1942
31.23333	1911
31.24167	1881
31.25000	1849
31.25833	1819
31.26667	1790
31.27500	1763
31.28333	1737
31.29167	1712
31.30000	1688
31.30833	1664
31.31667	1639
31.32500	1616
31.33333	1592
31.34167	1568
31.35000	1545
31.35833	1521
31.36667	1499
31.37500	1477
31.38333	1456
31.39167	1435
31.40000	1414
31.40833	1394
31.41667	1373
31.42500	1355
31.43333	1338
31.44167	1322
31.45000	1307
31.45833	1292
31.46667	1278
31.47500	1266
31.48333	1255
31.49167	1246
31.50000	1236
31.50833	1224
31.51667	1211
31.52500	1198
31.53333	1184
31.54167	1172
31.55000	1162
31.55833	1154
31.56667	1146
31.57500	1137
31.58333	1126
31.59167	1114
31.60000	1102
31.60833	1091
31.61667	1082
31.62500	1073
31.63333	1065
31.64167	1057
31.65000	1048
31.65833	1041
31.66667	1035
31.67500	1032
31.68333	1030
31.69167	1030
31.70000	1027
31.70833	1022
31.71667	1014
31.72500	1005
31.73333	995
31.74167	985
31.75000	976
31.75833	970
31.76667	965
31.77500	962
31.78333	959
31.79167	957
31.80000	956
31.80833	954
31.81667	953
31.82500	952
31.83333	950
31.84167	950
31.85000	950
31.85833	951
31.86667	952
31.87500	951
31.88333	949
31.89167	946
31.90000	943
31.90833	942
31.91667	942
31.92500	943
31.93333	942
31.94167	941
31.95000	941
31.95833	943
31.96667	947
31.97500	953
31.98333	959
31.99167	964
32.00000	968
32.00833	971
32.01667	974
32.02500	976
32.03333	978
32.04167	980
32.05000	982
32.05833	985
32.06667	989
32.07500	996
32.08333	1003
32.09167	1012
32.10000	1021
32.10833	1031
32.11667	1043
32.12500	1055
32.13333	1067
32.14167	1077
32.15000	1086
32.15833	1093
32.16667	1100
32.17500	1108
32.18333	1117
32.19167	1127
32.20000	1137
32.20833	1148
32.21667	1158
32.22500	1169
32.23333	1179
32.24167	1191
32.25000	1205
32.25833	1221
32.26667	1238
32.27500	1255
32.28333	1270
32.29167	1282
32.30000	1294
32.30833	1307
32.31667	1321
32.32500	1339
32.33333	1362
32.34167	1386
32.35000	1410
32.35833	1434
32.36667	1455
32.37500	1475
32.38333	1495
32.39167	1517
32.40000	1540
32.40833	1563
32.41667	1586
32.42500	1608
32.43333	1630
32.44167	1651
32.45000	1673
32.45833	1696
32.46667	1720
32.47500	1745
32.48333	1770
32.49167	1795
32.50000	1820
32.50833	1846
32.51667	1872
32.52500	1898
32.53333	1925
32.54167	1951
32.55000	1978
32.55833	2005
32.56667	2032
32.57500	2060
32.58333	2087
32.59167	2116
32.60000	2146
32.60833	2177
32.61667	2208
32.62500	2238
32.63333	2268
32.64167	2295
32.65000	2323
32.65833	2352
32.66667	2381
32.67500	2413
32.68333	2446
32.69167	2480
32.70000	2514
32.70833	2547
32.71667	2579
32.72500	2609
32.73333	2639
32.74167	2668
32.75000	2700
32.75833	2732
32.76667	2764
32.77500	2795
32.78333	2826
32.79167	2858
32.80000	2889
32.80833	2921
32.81667	2955
32.82500	2988
32.83333	3022
32.84167	3054
32.85000	3087
32.85833	3121
32.86667	3154
32.87500	3188
32.88333	3220
32.89167	3251
32.90000	3282
32.90833	3312
32.91667	3344
32.92500	3377
32.93333	3412
32.94167	3446
32.95000	3479
32.95833	3511
32.96667	3540
32.97500	3568
32.98333	3595
32.99167	3623
33.00000	3652
33.00833	3681
33.01667	3711
33.02500	3738
33.03333	3763
33.04167	3784
33.05000	3804
33.05833	3823
33.06667	3842
33.07500	3863
33.08333	3883
33.09167	3905
33.10000	3926
33.10833	3947
33.11667	3967
33.12500	3987
33.13333	4006
33.14167	4024
33.15000	4040
33.15833	4055
33.16667	4067
33.17500	4076
33.18333	4082
33.19167	4084
33.20000	4085
33.20833	4087
33.21667	4091
33.22500	4096
33.23333	4102
33.24167	4107
33.25000	4109
33.25833	4108
33.26667	4105
33.27500	4102
33.28333	4098
33.29167	4094
33.30000	4090
33.30833	4085
33.31667	4078
33.32500	4071
33.33333	4061
33.34167	4050
33.35000	4037
33.35833	4023
33.36667	4008
33.37500	3992
33.38333	3974
33.39167	3954
33.40000	3933
33.40833	3912
33.41667	3890
33.42500	3869
33.43333	3849
33.44167	3827
33.45000	3801
33.45833	3772
33.46667	3744
33.47500	3718
33.48333	3692
33.49167	3668
33.50000	3643
33.50833	3615
33.51667	3584
33.52500	3553
33.53333	3521
33.54167	3489
33.55000	3455
33.55833	3419
33.56667	3384
33.57500	3348
33.58333	3313
33.59167	3278
33.60000	3243
33.60833	3207
33.61667	3170
33.62500	3134
33.63333	3098
33.64167	3061
33.65000	3022
33.65833	2981
33.66667	2939
33.67500	2896
33.68333	2855
33.69167	2815
33.70000	2777
33.70833	2738
33.71667	2698
33.72500	2659
33.73333	2619
33.74167	2581
33.75000	2542
33.75833	2503
33.76667	2465
33.77500	2427
33.78333	2391
33.79167	2356
33.80000	2321
33.80833	2285
33.81667	2249
33.82500	2213
33.83333	2177
33.84167	2141
33.85000	2104
33.85833	2066
33.86667	2028
33.87500	1987
33.88333	1948
33.89167	1910
33.90000	1874
33.90833	1840
33.91667	1805
33.92500	1773
33.93333	1742
33.94167	1712
33.95000	1684
33.95833	1656
33.96667	1627
33.97500	1597
33.98333	1567
33.99167	1537
34.00000	1505
34.00833	1472
34.01667	1438
34.02500	1406
34.03333	1375
34.04167	1348
34.05000	1323
34.05833	1299
34.06667	1275
34.07500	1249
34.08333	1223
34.09167	1198
34.10000	1173
34.10833	1150
34.11667	1127
34.12500	1105
34.13333	1084
34.14167	1063
34.15000	1043
34.15833	1023
34.16667	1004
34.17500	985
34.18333	967
34.19167	949
34.20000	932
34.20833	913
34.21667	894
34.22500	876
34.23333	857
34.24167	838
34.25000	821
34.25833	803
34.26667	786
34.27500	769
34.28333	752
34.29167	737
34.30000	722
34.30833	708
34.31667	695
34.32500	681
34.33333	668
34.34167	656
34.35000	643
34.35833	630
34.36667	617
34.37500	602
34.38333	589
34.39167	577
34.40000	567
34.40833	559
34.41667	551
34.42500	543
34.43333	533
34.44167	522
34.45000	512
34.45833	503
34.46667	495
34.47500	486
34.48333	477
34.49167	467
34.50000	457
34.50833	447
34.51667	437
34.52500	429
34.53333	422
34.54167	415
34.55000	408
34.55833	400
34.56667	393
34.57500	387
34.58333	382
34.59167	378
34.60000	374
34.60833	370
34.61667	364
34.62500	358
34.63333	353
34.64167	348
34.65000	342
34.65833	336
34.66667	330
34.67500	324
34.68333	321
34.69167	319
34.70000	318
34.70833	315
34.71667	310
34.72500	304
34.73333	297
34.74167	291
34.75000	288
34.75833	286
34.76667	286
34.77500	287
34.78333	287
34.79167	286
34.80000	283
34.80833	278
34.81667	271
34.82500	264
34.83333	256
34.84167	249
34.85000	243
34.85833	239
34.86667	237
34.87500	238
34.88333	240
34.89167	242
34.90000	244
34.90833	244
34.91667	242
34.92500	240
34.93333	237
34.94167	234
34.95000	230
34.95833	226
34.96667	223
34.97500	222
34.98333	220
34.99167	220
35.00000	219
35.00833	218
35.01667	216
35.02500	213
35.03333	210
35.04167	208
35.05000	206
35.05833	206
35.06667	206
35.07500	209
35.08333	211
35.09167	212
35.10000	211
35.10833	209
35.11667	207
35.12500	206
35.13333	205
35.14167	204
35.15000	203
35.15833	202
35.16667	202
35.17500	203
35.18333	203
35.19167	203
35.20000	202
35.20833	201
35.21667	201
35.22500	201
35.23333	203
35.24167	205
35.25000	207
35.25833	208
35.26667	208
35.27500	205
35.28333	201
35.29167	197
35.30000	194
35.30833	193
35.31667	194
35.32500	195
35.33333	196
35.34167	196
35.35000	195
35.35833	193
35.36667	192
35.37500	191
35.38333	188
35.39167	185
35.40000	182
35.40833	181
35.41667	181
35.42500	183
35.43333	185
35.44167	187
35.45000	187
35.45833	185
35.46667	182
35.47500	179
35.48333	176
35.49167	173
35.50000	171
35.50833	169
35.51667	167
35.52500	167
35.53333	169
35.54167	172
35.55000	174
35.55833	174
35.56667	171
35.57500	167
35.58333	163
35.59167	159
35.60000	156
35.60833	152
35.61667	149
35.62500	145
35.63333	141
35.64167	138
35.65000	137
35.65833	137
35.66667	138
35.67500	139
35.68333	139
35.69167	138
35.70000	136
35.70833	136
35.71667	138
35.72500	138
35.73333	136
35.74167	133
35.75000	129
35.75833	124
35.76667	120
35.77500	117
35.78333	114
35.79167	113
35.80000	113
35.80833	114
35.81667	117
35.82500	120
35.83333	122
35.84167	124
35.85000	126
35.85833	128
35.86667	128
35.87500	126
35.88333	124
35.89167	121
35.90000	118
35.90833	115
35.91667	112
35.92500	109
35.93333	105
35.94167	102
35.95000	99
35.95833	97
35.96667	96
35.97500	97
35.98333	99
35.99167	101
36.00000	102
36.00833	101
36.01667	97
36.02500	94
36.03333	91
36.04167	90
36.05000	90
36.05833	91
36.06667	92
36.07500	92
36.08333	91
36.09167	91
36.10000	91
36.10833	92
36.11667	95
36.12500	99
36.13333	102
36.14167	104
36.15000	105
36.15833	104
36.16667	101
36.17500	95
36.18333	88
36.19167	82
36.20000	77
36.20833	76
36.21667	78
36.22500	80
36.23333	81
36.24167	82
36.25000	82
36.25833	84
36.26667	86
36.27500	89
36.28333	91
36.29167	92
36.30000	92
36.30833	89
36.31667	86
36.32500	82
36.33333	80
36.34167	80
36.35000	82
36.35833	84
36.36667	87
36.37500	88
36.38333	89
36.39167	86
36.40000	84
36.40833	82
36.41667	82
36.42500	84
36.43333	86
36.44167	88
36.45000	87
36.45833	86
36.46667	87
36.47500	90
36.48333	94
36.49167	99
36.50000	103
36.50833	105
36.51667	103
36.52500	100
36.53333	95
36.54167	92
36.55000	90
36.55833	91
36.56667	93
36.57500	96
36.58333	99
36.59167	99
36.60000	96
36.60833	92
36.61667	89
36.62500	87
36.63333	87
36.64167	89
36.65000	92
36.65833	95
36.66667	99
36.67500	101
36.68333	101
36.69167	99
36.70000	95
36.70833	93
36.71667	92
36.72500	92
36.73333	92
36.74167	90
36.75000	87
36.75833	83
36.76667	81
36.77500	80
36.78333	81
36.79167	83
36.80000	85
36.80833	87
36.81667	90
36.82500	92
36.83333	92
36.84167	91
36.85000	89
36.85833	87
36.86667	86
36.87500	87
36.88333	91
36.89167	96
36.90000	100
36.90833	102
36.91667	103
36.92500	103
36.93333	102
36.94167	100
36.95000	99
36.95833	99
36.96667	100
36.97500	101
36.98333	101
36.99167	100
37.00000	98
37.00833	96
37.01667	97
37.02500	98
37.03333	99
37.04167	100
37.05000	100
37.05833	99
37.06667	100
37.07500	102
37.08333	104
37.09167	104
37.10000	102
37.10833	99
37.11667	96
37.12500	94
37.13333	91
37.14167	89
37.15000	87
37.15833	86
37.16667	86
37.17500	87
37.18333	88
37.19167	89
37.20000	91
37.20833	93
37.21667	94
37.22500	96
37.23333	97
37.24167	99
37.25000	100
37.25833	101
37.26667	103
37.27500	103
37.28333	102
37.29167	100
37.30000	97
37.30833	96
37.31667	95
37.32500	94
37.33333	95
37.34167	95
37.35000	93
37.35833	91
37.36667	89
37.37500	87
37.38333	86
37.39167	85
37.40000	85
37.40833	84
37.41667	83
37.42500	83
37.43333	82
37.44167	82
37.45000	80
37.45833	78
37.46667	74
37.47500	71
37.48333	70
37.49167	70
37.50000	72
37.50833	75
37.51667	77
37.52500	77
37.53333	75
37.54167	72
37.55000	69
37.55833	65
37.56667	63
37.57500	63
37.58333	65
37.59167	66
37.60000	68
37.60833	70
37.61667	71
37.62500	74
37.63333	76
37.64167	79
37.65000	81
37.65833	83
37.66667	83
37.67500	81
37.68333	79
37.69167	77
37.70000	78
37.70833	79
37.71667	81
37.72500	82
37.73333	81
37.74167	79
37.75000	78
37.75833	77
37.76667	75
37.77500	74
37.78333	74
37.79167	74
37.80000	75
37.80833	77
37.81667	79
37.82500	80
37.83333	81
37.84167	80
37.85000	78
37.85833	75
37.86667	72
37.87500	70
37.88333	68
37.89167	67
37.90000	68
37.90833	68
37.91667	68
37.92500	69
37.93333	70
37.94167	73
37.95000	78
37.95833	83
37.96667	88
37.97500	92
37.98333	93
37.99167	92
38.00000	90
38.00833	88
38.01667	85
38.02500	83
38.03333	80
38.04167	78
38.05000	77
38.05833	77
38.06667	79
38.07500	80
38.08333	80
38.09167	79
38.10000	76
38.10833	73
38.11667	70
38.12500	69
38.13333	72
38.14167	77
38.15000	83
38.15833	90
38.16667	93
38.17500	92
38.18333	88
38.19167	81
38.20000	75
38.20833	73
38.21667	74
38.22500	77
38.23333	80
38.24167	82
38.25000	82
38.25833	80
38.26667	79
38.27500	79
38.28333	80
38.29167	80
38.30000	79
38.30833	77
38.31667	77
38.32500	76
38.33333	75
38.34167	74
38.35000	72
38.35833	69
38.36667	66
38.37500	64
38.38333	62
38.39167	62
38.40000	63
38.40833	65
38.41667	66
38.42500	66
38.43333	67
38.44167	68
38.45000	72
38.45833	75
38.46667	79
38.47500	81
38.48333	81
38.49167	76
38.50000	69
38.50833	60
38.51667	53
38.52500	49
38.53333	49
38.54167	52
38.55000	55
38.55833	59
38.56667	61
38.57500	61
38.58333	61
38.59167	61
38.60000	62
38.60833	63
38.61667	64
38.62500	64
38.63333	63
38.64167	62
38.65000	63
38.65833	66
38.66667	69
38.67500	71
38.68333	70
38.69167	67
38.70000	62
38.70833	58
38.71667	55
38.72500	54
38.73333	54
38.74167	54
38.75000	53
38.75833	51
38.76667	50
38.77500	49
38.78333	48
38.79167	47
38.80000	48
38.80833	49
38.81667	50
38.82500	50
38.83333	47
38.84167	44
38.85000	42
38.85833	41
38.86667	43
38.87500	45
38.88333	48
38.89167	50
38.90000	51
38.90833	51
38.91667	51
38.92500	51
38.93333	54
38.94167	57
38.95000	57
38.95833	55
38.96667	52
38.97500	47
38.98333	44
38.99167	42
39.00000	42
39.00833	41
39.01667	39
39.02500	37
39.03333	37
39.04167	40
39.05000	44
39.05833	49
39.06667	53
39.07500	56
39.08333	58
39.09167	58
39.10000	57
39.10833	56
39.11667	56
39.12500	56
39.13333	58
39.14167	59
39.15000	61
39.15833	61
39.16667	60
39.17500	58
39.18333	55
39.19167	53
39.20000	51
39.20833	50
39.21667	50
39.22500	52
39.23333	53
39.24167	54
39.25000	56
39.25833	57
39.26667	58
39.27500	57
39.28333	56
39.29167	53
39.30000	51
39.30833	50
39.31667	52
39.32500	55
39.33333	58
39.34167	61
39.35000	60
39.35833	56
39.36667	53
39.37500	50
39.38333	47
39.39167	44
39.40000	41
39.40833	38
39.41667	34
39.42500	32
39.43333	33
39.44167	36
39.45000	40
39.45833	44
39.46667	49
39.47500	52
39.48333	56
39.49167	57
39.50000	58
39.50833	58
39.51667	58
39.52500	57
39.53333	56
39.54167	54
39.55000	53
39.55833	53
39.56667	55
39.57500	59
39.58333	62
39.59167	63
39.60000	61
39.60833	56
39.61667	50
39.62500	44
39.63333	39
39.64167	35
39.65000	33
39.65833	34
39.66667	36
39.67500	38
39.68333	40
39.69167	42
39.70000	44
39.70833	47
39.71667	49
39.72500	50
39.73333	50
39.74167	48
39.75000	47
39.75833	46
39.76667	46
39.77500	47
39.78333	47
39.79167	47
39.80000	46
39.80833	46
39.81667	46
39.82500	47
39.83333	49
39.84167	50
39.85000	50
39.85833	49
39.86667	49
39.87500	49
39.88333	50
39.89167	51
39.90000	53
39.90833	54
39.91667	52
39.92500	51
39.93333	50
39.94167	49
39.95000	49
39.95833	51
39.96667	53
39.97500	57
39.98333	60
39.99167	63
40.00000	65
40.00833	67
40.01667	69
40.02500	72
40.03333	76
40.04167	79
40.05000	80
40.05833	79
40.06667	78
40.07500	77
40.08333	76
40.09167	78
40.10000	81
40.10833	85
40.11667	89
40.12500	93
40.13333	95
40.14167	96
40.15000	98
40.15833	101
40.16667	106
40.17500	112
40.18333	117
40.19167	120
40.20000	122
40.20833	125
40.21667	130
40.22500	136
40.23333	145
40.24167	155
40.25000	164
40.25833	173
40.26667	179
40.27500	185
40.28333	191
40.29167	200
40.30000	211
40.30833	224
40.31667	237
40.32500	249
40.33333	258
40.34167	267
40.35000	275
40.35833	283
40.36667	293
40.37500	305
40.38333	320
40.39167	336
40.40000	354
40.40833	370
40.41667	385
40.42500	400
40.43333	414
40.44167	428
40.45000	443
40.45833	460
40.46667	477
40.47500	495
40.48333	512
40.49167	532
40.50000	552
40.50833	571
40.51667	590
40.52500	608
40.53333	626
40.54167	645
40.55000	666
40.55833	689
40.56667	712
40.57500	735
40.58333	758
40.59167	781
40.60000	805
40.60833	826
40.61667	846
40.62500	865
40.63333	886
40.64167	908
40.65000	933
40.65833	958
40.66667	981
40.67500	1002
40.68333	1022
40.69167	1043
40.70000	1064
40.70833	1086
40.71667	1109
40.72500	1130
40.73333	1150
40.74167	1169
40.75000	1187
40.75833	1205
40.76667	1223
40.77500	1241
40.78333	1258
40.79167	1275
40.80000	1291
40.80833	1308
40.81667	1326
40.82500	1343
40.83333	1358
40.84167	1372
40.85000	1385
40.85833	1398
40.86667	1409
40.87500	1421
40.88333	1431
40.89167	1439
40.90000	1445
40.90833	1449
40.91667	1452
40.92500	1455
40.93333	1459
40.94167	1463
40.95000	1467
40.95833	1470
40.96667	1473
40.97500	1476
40.98333	1478
40.99167	1479
41.00000	1477
41.00833	1472
41.01667	1466
41.02500	1460
41.03333	1456
41.04167	1454
41.05000	1452
41.05833	1449
41.06667	1444
41.07500	1435
41.08333	1423
41.09167	1408
41.10000	1392
41.10833	1376
41.11667	1360
41.12500	1348
41.13333	1338
41.14167	1330
41.15000	1321
41.15833	1311
41.16667	1299
41.17500	1285
41.18333	1270
41.19167	1255
41.20000	1239
41.20833	1225
41.21667	1212
41.22500	1200
41.23333	1186
41.24167	1171
41.25000	1155
41.25833	1137
41.26667	1119
41.27500	1102
41.28333	1085
41.29167	1066
41.30000	1047
41.30833	1028
41.31667	1008
41.32500	988
41.33333	969
41.34167	951
41.35000	931
41.35833	912
41.36667	893
41.37500	875
41.38333	857
41.39167	840
41.40000	824
41.40833	808
41.41667	794
41.42500	779
41.43333	764
41.44167	748
41.45000	732
41.45833	714
41.46667	698
41.47500	684
41.48333	671
41.49167	659
41.50000	648
41.50833	636
41.51667	623
41.52500	610
41.53333	597
41.54167	584
41.55000	570
41.55833	555
41.56667	540
41.57500	523
41.58333	508
41.59167	495
41.60000	482
41.60833	469
41.61667	456
41.62500	443
41.63333	429
41.64167	415
41.65000	404
41.65833	393
41.66667	382
41.67500	370
41.68333	359
41.69167	349
41.70000	339
41.70833	331
41.71667	325
41.72500	318
41.73333	310
41.74167	301
41.75000	291
41.75833	280
41.76667	270
41.77500	262
41.78333	255
41.79167	249
41.80000	244
41.80833	239
41.81667	234
41.82500	227
41.83333	218
41.84167	207
41.85000	197
41.85833	189
41.86667	184
41.87500	182
41.88333	180
41.89167	175
41.90000	168
41.90833	161
41.91667	155
41.92500	152
41.93333	151
41.94167	151
41.95000	151
41.95833	150
41.96667	147
41.97500	143
41.98333	137
41.99167	130
42.00000	124
42.00833	119
42.01667	115
42.02500	113
42.03333	112
42.04167	112
42.05000	111
42.05833	107
42.06667	104
42.07500	100
42.08333	98
42.09167	96
42.10000	94
42.10833	93
42.11667	91
42.12500	89
42.13333	86
42.14167	83
42.15000	78
42.15833	73
42.16667	68
42.17500	64
42.18333	61
42.19167	59
42.20000	58
42.20833	61
42.21667	66
42.22500	71
42.23333	76
42.24167	79
42.25000	80
42.25833	77
42.26667	74
42.27500	70
42.28333	66
42.29167	62
42.30000	58
42.30833	56
42.31667	54
42.32500	53
42.33333	51
42.34167	48
42.35000	44
42.35833	42
42.36667	41
42.37500	43
42.38333	44
42.39167	44
42.40000	42
42.40833	39
42.41667	36
42.42500	34
42.43333	34
42.44167	35
42.45000	37
42.45833	38
42.46667	39
42.47500	39
42.48333	38
42.49167	36
42.50000	34
42.50833	31
42.51667	27
42.52500	23
42.53333	19
42.54167	16
42.55000	16
42.55833	18
42.56667	22
42.57500	25
42.58333	28
42.59167	30
42.60000	30
42.60833	30
42.61667	31
42.62500	32
42.63333	33
42.64167	33
42.65000	31
42.65833	27
42.66667	23
42.67500	21
42.68333	20
42.69167	21
42.70000	22
42.70833	24
42.71667	25
42.72500	25
42.73333	24
42.74167	25
42.75000	28
42.75833	34
42.76667	39
42.77500	43
42.78333	42
42.79167	36
42.80000	27
42.80833	18
42.81667	12
42.82500	7
42.83333	6
42.84167	7
42.85000	8
42.85833	11
42.86667	14
42.87500	19
42.88333	23
42.89167	27
42.90000	30
42.90833	31
42.91667	29
42.92500	26
42.93333	22
42.94167	17
42.95000	12
42.95833	8
42.96667	5
42.97500	2
42.98333	3
42.99167	7
43.00000	14
43.00833	22
43.01667	29
43.02500	34
43.03333	35
43.04167	32
43.05000	28
43.05833	24
43.06667	21
43.07500	20
43.08333	20
43.09167	21
43.10000	22
43.10833	23
43.11667	25
43.12500	28
43.13333	33
43.14167	37
43.15000	40
43.15833	41
43.16667	39
43.17500	32
43.18333	25
43.19167	19
43.20000	15
43.20833	12
43.21667	11
43.22500	12
43.23333	12
43.24167	12
43.25000	13
43.25833	13
43.26667	12
43.27500	10
43.28333	8
43.29167	5
43.30000	1
43.30833	-3
43.31667	-6
43.32500	-8
43.33333	-8
43.34167	-5
43.35000	-1
43.35833	3
43.36667	6
43.37500	9
43.38333	10
43.39167	11
43.40000	11
43.40833	10
43.41667	11
43.42500	12
43.43333	14
43.44167	15
43.45000	14
43.45833	11
43.46667	8
43.47500	5
43.48333	2
43.49167	2
43.50000	1
43.50833	-0
43.51667	-3
43.52500	-6
43.53333	-8
43.54167	-9
43.55000	-6
43.55833	-0
43.56667	5
43.57500	10
43.58333	12
43.59167	13
43.60000	11
43.60833	9
43.61667	6
43.62500	4
43.63333	2
43.64167	1
43.65000	0
43.65833	-0
43.66667	0
43.67500	1
43.68333	3
43.69167	7
43.70000	10
43.70833	14
43.71667	17
43.72500	19
43.73333	20
43.74167	20
43.75000	19
43.75833	18
43.76667	16
43.77500	12
43.78333	9
43.79167	5
43.80000	2
43.80833	-2
43.81667	-7
43.82500	-11
43.83333	-14
43.84167	-14
43.85000	-10
43.85833	-3
43.86667	3
43.87500	7
43.88333	11
43.89167	12
43.90000	12
43.90833	10
43.91667	7
43.92500	3
43.93333	2
43.94167	1
43.95000	1
43.95833	2
43.96667	1
43.97500	-0
43.98333	-1
43.99167	-0
44.00000	2
44.00833	5
44.01667	7
44.02500	10
44.03333	11
44.04167	12
44.05000	12
44.05833	10
44.06667	7
44.07500	2
44.08333	-2
44.09167	-5
44.10000	-6
44.10833	-6
44.11667	-4
44.12500	-2
44.13333	-2
44.14167	-2
44.15000	-2
44.15833	-1
44.16667	-1
44.17500	-0
44.18333	-1
44.19167	-4
44.20000	-6
44.20833	-8
44.21667	-8
44.22500	-8
44.23333	-9
44.24167	-9
44.25000	-8
44.25833	-5
44.26667	-1
44.27500	3
44.28333	6
44.29167	9
44.30000	11
44.30833	13
44.31667	16
44.32500	17
44.33333	16
44.34167	13
44.35000	8
44.35833	3
44.36667	-2
44.37500	-5
44.38333	-7
44.39167	-8
44.40000	-7
44.40833	-7
44.41667	-6
44.42500	-7
44.43333	-6
44.44167	-5
44.45000	-4
44.45833	-4
44.46667	-5
44.47500	-8
44.48333	-11
44.49167	-13
44.50000	-13
44.50833	-12
44.51667	-10
44.52500	-10
44.53333	-11
44.54167	-13
44.55000	-14
44.55833	-15
44.56667	-12
44.57500	-6
44.58333	1
44.59167	7
44.60000	11
44.60833	13
44.61667	11
44.62500	9
44.63333	8
44.64167	7
44.65000	5
44.65833	2
44.66667	-1
44.67500	-3
44.68333	-3
44.69167	-2
44.70000	-2
44.70833	-2
44.71667	-5
44.72500	-9
44.73333	-13
44.74167	-13
44.75000	-11
44.75833	-8
44.76667	-4
44.77500	-0
44.78333	2
44.79167	2
44.80000	1
44.80833	-2
44.81667	-4
44.82500	-7
44.83333	-9
44.84167	-11
44.85000	-11
44.85833	-10
44.86667	-9
44.87500	-9
44.88333	-10
44.89167	-11
44.90000	-11
44.90833	-9
44.91667	-7
44.92500	-5
44.93333	-5
44.94167	-7
44.95000	-11
44.95833	-15
44.96667	-17
44.97500	-17
44.98333	-14
44.99167	-10
45.00000	-6
45.00833	-3
45.01667	-3
45.02500	-3
45.03333	-2
45.04167	-1
45.05000	1
45.05833	3
45.06667	4
45.07500	7
45.08333	9
45.09167	10
45.10000	10
45.10833	7
45.11667	4
45.12500	1
45.13333	1
45.14167	1
45.15000	2
45.15833	2
45.16667	1
45.17500	-1
45.18333	-2
45.19167	-0
45.20000	3
45.20833	6
45.21667	8
45.22500	8
45.23333	6
45.24167	3
45.25000	0
45.25833	-3
45.26667	-5
45.27500	-7
45.28333	-8
45.29167	-7
45.30000	-5
45.30833	-2
45.31667	1
45.32500	4
45.33333	7
45.34167	11
45.35000	13
45.35833	16
45.36667	17
45.37500	18
45.38333	18
45.39167	16
45.40000	13
45.40833	9
45.41667	5
45.42500	2
45.43333	-0
45.44167	-1
45.45000	0
45.45833	3
45.46667	8
45.47500	13
45.48333	17
45.49167	17
45.50000	17
45.50833	17
45.51667	19
45.52500	21
45.53333	22
45.54167	21
45.55000	18
45.55833	14
45.56667	11
45.57500	11
45.58333	12
45.59167	13
45.60000	14
45.60833	14
45.61667	13
45.62500	12
45.63333	12
45.64167	12
45.65000	13
45.65833	12
45.66667	10
45.67500	6
45.68333	2
45.69167	-1
45.70000	-1
45.70833	-0
45.71667	2
45.72500	4
45.73333	5
45.74167	6
45.75000	7
45.75833	7
45.76667	7
45.77500	6
45.78333	3
45.79167	0
45.80000	-3
45.80833	-3
45.81667	-0
45.82500	3
45.83333	7
45.84167	9
45.85000	10
45.85833	9
45.86667	8
45.87500	5
45.88333	3
45.89167	-0
45.90000	-2
45.90833	-1
45.91667	2
45.92500	4
45.93333	4
45.94167	4
45.95000	1
45.95833	-2
45.96667	-5
45.97500	-9
45.98333	-11
45.99167	-12
46.00000	-10
46.00833	-6
46.01667	-1
46.02500	4
46.03333	7
46.04167	9
46.05000	8
46.05833	7
46.06667	5
46.07500	2
46.08333	-1
46.09167	-3
46.10000	-5
46.10833	-7
46.11667	-7
46.12500	-6
46.13333	-7
46.14167	-8
46.15000	-11
46.15833	-13
46.16667	-14
46.17500	-14
46.18333	-11
46.19167	-8
46.20000	-6
46.20833	-4
46.21667	-4
46.22500	-5
46.23333	-6
46.24167	-7
46.25000	-6
46.25833	-4
46.26667	-1
46.27500	2
46.28333	5
46.29167	4
46.30000	1
46.30833	-3
46.31667	-6
46.32500	-8
46.33333	-7
46.34167	-4
46.35000	-2
46.35833	0
46.36667	0
46.37500	-2
46.38333	-5
46.39167	-8
46.40000	-9
46.40833	-8
46.41667	-5
46.42500	-3
46.43333	-1
46.44167	1
46.45000	1
46.45833	1
46.46667	1
46.47500	3
46.48333	4
46.49167	4
46.50000	2
46.50833	-3
46.51667	-9
46.52500	-14
46.53333	-17
46.54167	-19
46.55000	-19
46.55833	-17
46.56667	-13
46.57500	-9
46.58333	-4
46.59167	-0
46.60000	3
46.60833	4
46.61667	1
46.62500	-4
46.63333	-11
46.64167	-17
46.65000	-19
46.65833	-18
46.66667	-16
46.67500	-14
46.68333	-13
46.69167	-14
46.70000	-15
46.70833	-16
46.71667	-14
46.72500	-13
46.73333	-11
46.74167	-9
46.75000	-7
46.75833	-4
46.76667	-2
46.77500	-2
46.78333	-3
46.79167	-6
46.80000	-9
46.80833	-10
46.81667	-10
46.82500	-9
46.83333	-9
46.84167	-10
46.85000	-12
46.85833	-15
46.86667	-17
46.87500	-18
46.88333	-18
46.89167	-17
46.90000	-15
46.90833	-13
46.91667	-10
46.92500	-8
46.93333	-6
46.94167	-4
46.95000	-2
46.95833	1
46.96667	3
46.97500	4
46.98333	3
46.99167	2
47.00000	-0
47.00833	-2
47.01667	-4
47.02500	-7
47.03333	-11
47.04167	-15
47.05000	-18
47.05833	-17
47.06667	-16
47.07500	-14
47.08333	-13
47.09167	-14
47.10000	-16
47.10833	-17
47.11667	-16
47.12500	-16
47.13333	-16
47.14167	-18
47.15000	-17
47.15833	-15
47.16667	-11
47.17500	-6
47.18333	-2
47.19167	-0
47.20000	-1
47.20833	-3
47.21667	-6
47.22500	-8
47.23333	-8
47.24167	-7
47.25000	-4
47.25833	-0
47.26667	3
47.27500	4
47.28333	2
47.29167	-3
47.30000	-9
47.30833	-13
47.31667	-16
47.32500	-17
47.33333	-17
47.34167	-17
47.35000	-19
47.35833	-21
47.36667	-24
47.37500	-26
47.38333	-28
47.39167	-28
47.40000	-27
47.40833	-26
47.41667	-24
47.42500	-21
47.43333	-18
47.44167	-13
47.45000	-8
47.45833	-3
47.46667	-0
47.47500	1
47.48333	0
47.49167	-1
47.50000	-1
47.50833	-3
47.51667	-7
47.52500	-11
47.53333	-13
47.54167	-13
47.55000	-12
47.55833	-10
47.56667	-9
47.57500	-11
47.58333	-12
47.59167	-12
47.60000	-11
47.60833	-8
47.61667	-5
47.62500	-1
47.63333	4
47.64167	8
47.65000	12
47.65833	15
47.66667	15
47.67500	13
47.68333	10
47.69167	6
47.70000	2
47.70833	-0
47.71667	-1
47.72500	-2
47.73333	-3
47.74167	-4
47.75000	-5
47.75833	-6
47.76667	-7
47.77500	-9
47.78333	-11
47.79167	-12
47.80000	-12
47.80833	-11
47.81667	-11
47.82500	-11
47.83333	-13
47.84167	-15
47.85000	-16
47.85833	-15
47.86667	-13
47.87500	-12
47.88333	-11
47.89167	-11
47.90000	-10
47.90833	-9
47.91667	-7
47.92500	-6
47.93333	-6
47.94167	-6
47.95000	-6
47.95833	-4
47.96667	-0
47.97500	4
47.98333	8
47.99167	10
48.00000	10
48.00833	9
48.01667	6
48.02500	4
48.03333	2
48.04167	0
48.05000	-1
48.05833	-1
48.06667	-3
48.07500	-6
48.08333	-10
48.09167	-15
48.10000	-19
48.10833	-21
48.11667	-20
48.12500	-18
48.13333	-16
48.14167	-14
48.15000	-12
48.15833	-9
48.16667	-6
48.17500	-3
48.18333	-0
48.19167	1
48.20000	0
48.20833	-2
48.21667	-5
48.22500	-10
48.23333	-15
48.24167	-18
48.25000	-20
48.25833	-18
48.26667	-13
48.27500	-7
48.28333	-0
48.29167	4
48.30000	5
48.30833	4
48.31667	1
48.32500	-4
48.33333	-9
48.34167	-12
48.35000	-14
48.35833	-14
48.36667	-13
48.37500	-11
48.38333	-8
48.39167	-5
48.40000	-2
48.40833	-1
48.41667	-2
48.42500	-5
48.43333	-9
48.44167	-12
48.45000	-13
48.45833	-11
48.46667	-8
48.47500	-4
48.48333	-3
48.49167	-5
48.50000	-9
48.50833	-15
48.51667	-21
48.52500	-25
48.53333	-26
48.54167	-24
48.55000	-23
48.55833	-24
48.56667	-26
48.57500	-27
48.58333	-27
48.59167	-23
48.60000	-17
48.60833	-13
48.61667	-11
48.62500	-13
48.63333	-17
48.64167	-22
48.65000	-25
48.65833	-27
48.66667	-27
48.67500	-26
48.68333	-25
48.69167	-24
48.70000	-22
48.70833	-21
48.71667	-19
48.72500	-19
48.73333	-20
48.74167	-22
48.75000	-24
48.75833	-25
48.76667	-24
48.77500	-21
48.78333	-17
48.79167	-13
48.80000	-10
48.80833	-9
48.81667	-9
48.82500	-9
48.83333	-9
48.84167	-9
48.85000	-9
48.85833	-10
48.86667	-12
48.87500	-14
48.88333	-17
48.89167	-18
48.90000	-17
48.90833	-16
48.91667	-14
48.92500	-13
48.93333	-14
48.94167	-15
48.95000	-16
48.95833	-17
48.96667	-16
48.97500	-15
48.98333	-15
48.99167	-14
49.00000	-14
49.00833	-14
49.01667	-13
49.02500	-12
49.03333	-12
49.04167	-14
49.05000	-16
49.05833	-18
49.06667	-18
49.07500	-15
49.08333	-11
49.09167	-6
49.10000	-2
49.10833	-1
49.11667	-2
49.12500	-4
49.13333	-6
49.14167	-8
49.15000	-10
49.15833	-12
49.16667	-16
49.17500	-20
49.18333	-23
49.19167	-26
49.20000	-27
49.20833	-27
49.21667	-26
49.22500	-26
49.23333	-27
49.24167	-29
49.25000	-30
49.25833	-30
49.26667	-29
49.27500	-27
49.28333	-26
49.29167	-25
49.30000	-24
49.30833	-21
49.31667	-16
49.32500	-9
49.33333	-3
49.34167	2
49.35000	3
49.35833	3
49.36667	1
49.37500	0
49.38333	-1
49.39167	-2
49.40000	-2
49.40833	-4
49.41667	-7
49.42500	-11
49.43333	-15
49.44167	-19
49.45000	-21
49.45833	-21
49.46667	-20
49.47500	-21
49.48333	-23
49.49167	-26
49.50000	-29
49.50833	-29
49.51667	-25
49.52500	-20
49.53333	-13
49.54167	-5
49.55000	1
49.55833	4
49.56667	4
49.57500	-0
49.58333	-7
49.59167	-15
49.60000	-21
49.60833	-23
49.61667	-22
49.62500	-20
49.63333	-17
49.64167	-14
49.65000	-12
49.65833	-13
49.66667	-17
49.67500	-22
49.68333	-27
49.69167	-32
49.70000	-35
49.70833	-34
49.71667	-31
49.72500	-27
49.73333	-24
49.74167	-21
49.75000	-21
49.75833	-21
49.76667	-23
49.77500	-25
49.78333	-27
49.79167	-28
49.80000	-29
49.80833	-28
49.81667	-25
49.82500	-22
49.83333	-18
49.84167	-14
49.85000	-12
49.85833	-12
49.86667	-13
49.87500	-15
49.88333	-17
49.89167	-17
49.90000	-17
49.90833	-15
49.91667	-14
49.92500	-12
49.93333	-12
49.94167	-12
49.95000	-12
49.95833	-13
49.96667	-14
49.97500	-16
49.98333	-19
49.99167	-21
50.00000	-22
50.00833	-23
50.01667	-23
50.02500	-23
50.03333	-21
50.04167	-19
50.05000	-17
50.05833	-15
50.06667	-15
50.07500	-16
50.08333	-17
50.09167	-17
50.10000	-16
50.10833	-15
50.11667	-15
50.12500	-15
50.13333	-17
50.14167	-19
50.15000	-21
50.15833	-23
50.16667	-23
50.17500	-23
50.18333	-21
50.19167	-18
50.20000	-14
50.20833	-10
50.21667	-6
50.22500	-4
50.23333	-1
50.24167	1
50.25000	2
50.25833	2
50.26667	1
50.27500	-2
50.28333	-6
50.29167	-7
50.30000	-6
50.30833	-2
50.31667	3
50.32500	8
50.33333	10
50.34167	10
50.35000	8
50.35833	5
50.36667	3
50.37500	3
50.38333	5
50.39167	8
50.40000	11
50.40833	13
50.41667	13
50.42500	14
50.43333	16
50.44167	19
50.45000	21
50.45833	23
50.46667	25
50.47500	28
50.48333	30
50.49167	34
50.50000	37
50.50833	36
50.51667	32
50.52500	27
50.53333	22
50.54167	18
50.55000	16
50.55833	16
50.56667	17
50.57500	20
50.58333	24
50.59167	29
50.60000	36
50.60833	41
50.61667	44
50.62500	45
50.63333	44
50.64167	43
50.65000	43
50.65833	46
50.66667	49
50.67500	51
50.68333	53
50.69167	54
50.70000	54
50.70833	55
50.71667	57
50.72500	59
50.73333	59
50.74167	59
50.75000	60
50.75833	62
50.76667	65
50.77500	68
50.78333	70
50.79167	71
50.80000	71
50.80833	71
50.81667	70
50.82500	70
50.83333	73
50.84167	76
50.85000	78
50.85833	78
50.86667	76
50.87500	71
50.88333	66
50.89167	63
50.90000	61
50.90833	60
50.91667	59
50.92500	61
50.93333	65
50.94167	69
50.95000	74
50.95833	79
50.96667	83
50.97500	85
50.98333	86
50.99167	83
51.00000	78
51.00833	73
51.01667	69
51.02500	67
51.03333	68
51.04167	69
51.05000	70
51.05833	70
51.06667	69
51.07500	68
51.08333	67
51.09167	64
51.10000	62
51.10833	62
51.11667	64
51.12500	67
51.13333	69
51.14167	71
51.15000	69
51.15833	66
51.16667	63
51.17500	62
51.18333	63
51.19167	64
51.20000	65
51.20833	67
51.21667	70
51.22500	72
51.23333	72
51.24167	71
51.25000	70
51.25833	68
51.26667	68
51.27500	70
51.28333	72
51.29167	74
51.30000	74
51.30833	72
51.31667	68
51.32500	63
51.33333	59
51.34167	56
51.35000	55
51.35833	56
51.36667	59
51.37500	61
51.38333	61
51.39167	60
51.40000	57
51.40833	54
51.41667	51
51.42500	49
51.43333	47
51.44167	46
51.45000	45
51.45833	43
51.46667	41
51.47500	39
51.48333	37
51.49167	36
51.50000	35
51.50833	34
51.51667	34
51.52500	34
51.53333	33
51.54167	31
51.55000	28
51.55833	26
51.56667	24
51.57500	24
51.58333	25
51.59167	28
51.60000	29
51.60833	29
51.61667	27
51.62500	23
51.63333	19
51.64167	15
51.65000	14
51.65833	17
51.66667	22
51.67500	28
51.68333	33
51.69167	36
51.70000	36
51.70833	35
51.71667	32
51.72500	29
51.73333	25
51.74167	21
51.75000	17
51.75833	13
51.76667	10
51.77500	10
51.78333	11
51.79167	12
51.80000	10
51.80833	7
51.81667	2
51.82500	-3
51.83333	-7
51.84167	-9
51.85000	-11
51.85833	-12
51.86667	-14
51.87500	-16
51.88333	-18
51.89167	-18
51.90000	-16
51.90833	-11
51.91667	-5
51.92500	0
51.93333	5
51.94167	6
51.95000	4
51.95833	-1
51.96667	-7
51.97500	-13
51.98333	-19
51.99167	-21
52.00000	-21
52.00833	-20
52.01667	-20
52.02500	-20
52.03333	-19
52.04167	-16
52.05000	-11
52.05833	-6
52.06667	-4
52.07500	-4
52.08333	-7
52.09167	-12
52.10000	-17
52.10833	-20
52.11667	-20
52.12500	-18
52.13333	-13
52.14167	-8
52.15000	-5
52.15833	-4
52.16667	-5
52.17500	-8
52.18333	-11
52.19167	-14
52.20000	-16
52.20833	-16
52.21667	-13
52.22500	-10
52.23333	-9
52.24167	-8
52.25000	-8
52.25833	-7
52.26667	-6
52.27500	-6
52.28333	-7
52.29167	-10
52.30000	-16
52.30833	-21
52.31667	-25
52.32500	-27
52.33333	-28
52.34167	-27
52.35000	-24
52.35833	-21
52.36667	-17
52.37500	-14
52.38333	-12
52.39167	-13
52.40000	-14
52.40833	-16
52.41667	-17
52.42500	-17
52.43333	-14
52.44167	-10
52.45000	-8
52.45833	-8
52.46667	-12
52.47500	-17
52.48333	-24
52.49167	-28
52.50000	-31
52.50833	-30
52.51667	-26
52.52500	-21
52.53333	-17
52.54167	-15
52.55000	-17
52.55833	-20
52.56667	-24
52.57500	-27
52.58333	-29
52.59167	-31
52.60000	-33
52.60833	-33
52.61667	-32
52.62500	-29
52.63333	-24
52.64167	-20
52.65000	-18
52.65833	-20
52.66667	-22
52.67500	-26
52.68333	-30
52.69167	-32
52.70000	-32
52.70833	-29
52.71667	-26
52.72500	-21
52.73333	-16
52.74167	-12
52.75000	-10
52.75833	-10
52.76667	-12
52.77500	-14
52.78333	-14
52.79167	-13
52.80000	-11
52.80833	-9
52.81667	-9
52.82500	-10
52.83333	-13
52.84167	-17
52.85000	-19
52.85833	-21
52.86667	-22
52.87500	-24
52.88333	-26
52.89167	-29
52.90000	-31
52.90833	-31
52.91667	-28
52.92500	-24
52.93333	-20
52.94167	-14
52.95000	-11
52.95833	-11
52.96667	-13
52.97500	-17
52.98333	-21
52.99167	-25
53.00000	-29
53.00833	-32
53.01667	-32
53.02500	-31
53.03333	-29
53.04167	-26
53.05000	-23
53.05833	-22
53.06667	-20
53.07500	-19
53.08333	-18
53.09167	-18
53.10000	-18
53.10833	-20
53.11667	-22
53.12500	-24
53.13333	-25
53.14167	-26
53.15000	-27
53.15833	-28
53.16667	-28
53.17500	-28
53.18333	-29
53.19167	-31
53.20000	-34
53.20833	-36
53.21667	-35
53.22500	-33
53.23333	-28
53.24167	-23
53.25000	-20
53.25833	-19
53.26667	-20
53.27500	-22
53.28333	-24
53.29167	-25
53.30000	-24
53.30833	-22
53.31667	-20
53.32500	-18
53.33333	-16
53.34167	-17
53.35000	-17
53.35833	-18
53.36667	-19
53.37500	-22
53.38333	-23
53.39167	-24
53.40000	-23
53.40833	-21
53.41667	-17
53.42500	-14
53.43333	-12
53.44167	-11
53.45000	-10
53.45833	-9
53.46667	-8
53.47500	-9
53.48333	-10
53.49167	-12
53.50000	-14
53.50833	-13
53.51667	-10
53.52500	-7
53.53333	-4
53.54167	-2
53.55000	-3
53.55833	-5
53.56667	-6
53.57500	-6
53.58333	-5
53.59167	-4
53.60000	-4
53.60833	-3
53.61667	-1
53.62500	2
53.63333	6
53.64167	11
53.65000	15
53.65833	19
53.66667	22
53.67500	24
53.68333	25
53.69167	24
53.70000	23
53.70833	21
53.71667	21
53.72500	24
53.73333	27
53.74167	31
53.75000	34
53.75833	37
53.76667	40
53.77500	45
53.78333	50
53.79167	56
53.80000	63
53.80833	66
53.81667	67
53.82500	67
53.83333	68
53.84167	69
53.85000	71
53.85833	74
53.86667	75
53.87500	76
53.88333	76
53.89167	77
53.90000	79
53.90833	83
53.91667	87
53.92500	92
53.93333	97
53.94167	103
53.95000	110
53.95833	118
53.96667	127
53.97500	136
53.98333	143
53.99167	147
54.00000	150
54.00833	152
54.01667	154
54.02500	158
54.03333	164
54.04167	171
54.05000	177
54.05833	184
54.06667	188
54.07500	191
54.08333	192
54.09167	193
54.10000	197
54.10833	202
54.11667	211
54.12500	220
54.13333	230
54.14167	238
54.15000	246
54.15833	254
54.16667	261
54.17500	268
54.18333	275
54.19167	281
54.20000	287
54.20833	294
54.21667	300
54.22500	307
54.23333	315
54.24167	322
54.25000	328
54.25833	334
54.26667	341
54.27500	349
54.28333	358
54.29167	369
54.30000	381
54.30833	392
54.31667	400
54.32500	408
54.33333	416
54.34167	424
54.35000	432
54.35833	440
54.36667	446
54.37500	453
54.38333	459
54.39167	465
54.40000	471
54.40833	478
54.41667	487
54.42500	497
54.43333	511
54.44167	526
54.45000	539
54.45833	551
54.46667	561
54.47500	569
54.48333	575
54.49167	582
54.50000	588
54.50833	596
54.51667	606
54.52500	616
54.53333	627
54.54167	636
54.55000	645
54.55833	652
54.56667	660
54.57500	669
54.58333	678
54.59167	687
54.60000	696
54.60833	703
54.61667	711
54.62500	717
54.63333	722
54.64167	727
54.65000	733
54.65833	739
54.66667	747
54.67500	755
54.68333	763
54.69167	771
54.70000	778
54.70833	785
54.71667	791
54.72500	798
54.73333	804
54.74167	812
54.75000	820
54.75833	828
54.76667	835
54.77500	843
54.78333	849
54.79167	854
54.80000	859
54.80833	862
54.81667	866
54.82500	872
54.83333	881
54.84167	890
54.85000	899
54.85833	908
54.86667	916
54.87500	923
54.88333	931
54.89167	939
54.90000	945
54.90833	951
54.91667	956
54.92500	961
54.93333	967
54.94167	972
54.95000	977
54.95833	981
54.96667	983
54.97500	984
54.98333	985
54.99167	986
55.00000	989
55.00833	992
55.01667	996
55.02500	1001
55.03333	1007
55.04167	1012
55.05000	1017
55.05833	1020
55.06667	1022
55.07500	1023
55.08333	1023
55.09167	1021
55.10000	1017
55.10833	1013
55.11667	1009
55.12500	1007
55.13333	1007
55.14167	1009
55.15000	1013
55.15833	1017
55.16667	1022
55.17500	1028
55.18333	1034
55.19167	1038
55.20000	1041
55.20833	1042
55.21667	1043
55.22500	1041
55.23333	1038
55.24167	1033
55.25000	1029
55.25833	1028
55.26667	1028
55.27500	1031
55.28333	1033
55.29167	1034
55.30000	1034
55.30833	1033
55.31667	1031
55.32500	1027
55.33333	1024
55.34167	1021
55.35000	1017
55.35833	1013
55.36667	1010
55.37500	1007
55.38333	1005
55.39167	1002
55.40000	1000
55.40833	998
55.41667	996
55.42500	994
55.43333	992
55.44167	989
55.45000	984
55.45833	979
55.46667	974
55.47500	973
55.48333	973
55.49167	976
55.50000	977
55.50833	974
55.51667	967
55.52500	957
55.53333	946
55.54167	937
55.55000	931
55.55833	928
55.56667	927
55.57500	925
55.58333	923
55.59167	919
55.60000	915
55.60833	911
55.61667	909
55.62500	906
55.63333	903
55.64167	900
55.65000	896
55.65833	891
55.66667	886
55.67500	880
55.68333	874
55.69167	866
55.70000	856
55.70833	846
55.71667	837
55.72500	831
55.73333	829
55.74167	829
55.75000	830
55.75833	831
55.76667	830
55.77500	826
55.78333	819
55.79167	811
55.80000	801
55.80833	792
55.81667	783
55.82500	776
55.83333	770
55.84167	766
55.85000	764
55.85833	763
55.86667	762
55.87500	759
55.88333	755
55.89167	749
55.90000	742
55.90833	735
55.91667	728
55.92500	723
55.93333	720
55.94167	717
55.95000	714
55.95833	710
55.96667	705
55.97500	699
55.98333	693
55.99167	689
56.00000	685
56.00833	681
56.01667	676
56.02500	671
56.03333	667
56.04167	663
56.05000	660
56.05833	656
56.06667	651
56.07500	645
56.08333	639
56.09167	634
56.10000	630
56.10833	627
56.11667	625
56.12500	620
56.13333	612
56.14167	603
56.15000	592
56.15833	583
56.16667	576
56.17500	574
56.18333	573
56.19167	570
56.20000	567
56.20833	562
56.21667	557
56.22500	553
56.23333	550
56.24167	546
56.25000	542
56.25833	536
56.26667	530
56.27500	525
56.28333	521
56.29167	515
56.30000	510
56.30833	504
56.31667	499
56.32500	497
56.33333	498
56.34167	501
56.35000	502
56.35833	502
56.36667	500
56.37500	495
56.38333	490
56.39167	483
56.40000	476
56.40833	468
56.41667	459
56.42500	452
56.43333	447
56.44167	445
56.45000	442
56.45833	437
56.46667	432
56.47500	425
56.48333	419
56.49167	415
56.50000	412
56.50833	409
56.51667	402
56.52500	396
56.53333	390
56.54167	386
56.55000	384
56.55833	385
56.56667	386
56.57500	386
56.58333	385
56.59167	380
56.60000	374
56.60833	366
56.61667	357
56.62500	350
56.63333	347
56.64167	345
56.65000	344
56.65833	342
56.66667	339
56.67500	335
56.68333	331
56.69167	327
56.70000	323
56.70833	319
56.71667	316
56.72500	313
56.73333	312
56.74167	311
56.75000	309
56.75833	306
56.76667	303
56.77500	301
56.78333	298
56.79167	297
56.80000	296
56.80833	293
56.81667	290
56.82500	286
56.83333	283
56.84167	280
56.85000	277
56.85833	275
56.86667	273
56.87500	270
56.88333	267
56.89167	263
56.90000	260
56.90833	257
56.91667	256
56.92500	255
56.93333	255
56.94167	253
56.95000	251
56.95833	248
56.96667	245
56.97500	242
56.98333	239
56.99167	235
57.00000	230
57.00833	227
57.01667	223
57.02500	221
57.03333	218
57.04167	217
57.05000	217
57.05833	218
57.06667	220
57.07500	220
57.08333	219
57.09167	215
57.10000	211
57.10833	207
57.11667	205
57.12500	203
57.13333	203
57.14167	203
57.15000	203
57.15833	202
57.16667	200
57.17500	198
57.18333	195
57.19167	194
57.20000	193
57.20833	193
57.21667	192
57.22500	189
57.23333	186
57.24167	183
57.25000	180
57.25833	176
57.26667	170
57.27500	163
57.28333	156
57.29167	151
57.30000	148
57.30833	148
57.31667	150
57.32500	153
57.33333	154
57.34167	154
57.35000	154
57.35833	152
57.36667	150
57.37500	148
57.38333	146
57.39167	146
57.40000	146
57.40833	146
57.41667	147
57.42500	147
57.43333	146
57.44167	143
57.45000	139
57.45833	135
57.46667	132
57.47500	130
57.48333	130
57.49167	130
57.50000	130
57.50833	129
57.51667	129
57.52500	128
57.53333	129
57.54167	130
57.55000	130
57.55833	131
57.56667	131
57.57500	131
57.58333	131
57.59167	129
57.60000	127
57.60833	124
57.61667	122
57.62500	118
57.63333	115
57.64167	111
57.65000	110
57.65833	110
57.66667	111
57.67500	112
57.68333	111
57.69167	108
57.70000	104
57.70833	100
57.71667	98
57.72500	96
57.73333	95
57.74167	94
57.75000	93
57.75833	94
57.76667	95
57.77500	93
57.78333	91
57.79167	89
57.80000	88
57.80833	86
57.81667	85
57.82500	83
57.83333	80
57.84167	78
57.85000	78
57.85833	80
57.86667	82
57.87500	84
57.88333	85
57.89167	86
57.90000	86
57.90833	87
57.91667	88
57.92500	88
57.93333	89
57.94167	88
57.95000	86
57.95833	85
57.96667	83
57.97500	81
57.98333	79
57.99167	78
58.00000	78
58.00833	78
58.01667	77
58.02500	74
58.03333	70
58.04167	65
58.05000	62
58.05833	61
58.06667	62
58.07500	64
58.08333	66
58.09167	69
58.10000	71
58.10833	73
58.11667	75
58.12500	74
58.13333	70
58.14167	63
58.15000	56
58.15833	50
58.16667	46
58.17500	44
58.18333	43
58.19167	42
58.20000	42
58.20833	42
58.21667	46
58.22500	51
58.23333	57
58.24167	62
58.25000	63
58.25833	60
58.26667	55
58.27500	50
58.28333	47
58.29167	48
58.30000	51
58.30833	53
58.31667	53
58.32500	51
58.33333	49
58.34167	46
58.35000	43
58.35833	41
58.36667	39
58.37500	36
58.38333	34
58.39167	35
58.40000	38
58.40833	42
58.41667	47
58.42500	51
58.43333	52
58.44167	52
58.45000	51
58.45833	49
58.46667	47
58.47500	44
58.48333	43
58.49167	41
58.50000	39
58.50833	38
58.51667	37
58.52500	35
58.53333	34
58.54167	32
58.55000	31
58.55833	31
58.56667	32
58.57500	32
58.58333	32
58.59167	33
58.60000	34
58.60833	34
58.61667	33
58.62500	31
58.63333	30
58.64167	30
58.65000	31
58.65833	33
58.66667	34
58.67500	34
58.68333	32
58.69167	30
58.70000	27
58.70833	24
58.71667	22
58.72500	20
58.73333	19
58.74167	18
58.75000	17
58.75833	14
58.76667	11
58.77500	9
58.78333	7
58.79167	7
58.80000	7
58.80833	8
58.81667	9
58.82500	11
58.83333	14
58.84167	17
58.85000	18
58.85833	17
58.86667	15
58.87500	13
58.88333	11
58.89167	10
58.90000	11
58.90833	12
58.91667	12
58.92500	11
58.93333	10
58.94167	9
58.95000	8
58.95833	9
58.96667	12
58.97500	16
58.98333	18
58.99167	18
59.00000	15
59.00833	12
59.01667	8
59.02500	5
59.03333	3
59.04167	3
59.05000	3
59.05833	5
59.06667	7
59.07500	9
59.08333	11
59.09167	11
59.10000	12
59.10833	13
59.11667	17
59.12500	20
59.13333	23
59.14167	24
59.15000	23
59.15833	19
59.16667	14
59.17500	9
59.18333	3
59.19167	-4
59.20000	-9
59.20833	-13
59.21667	-13
59.22500	-11
59.23333	-6
59.24167	-1
59.25000	3
59.25833	5
59.26667	5
59.27500	4
59.28333	2
59.29167	1
59.30000	1
59.30833	2
59.31667	3
59.32500	3
59.33333	-0
59.34167	-4
59.35000	-9
59.35833	-13
59.36667	-16
59.37500	-17
59.38333	-18
59.39167	-17
59.40000	-14
59.40833	-10
59.41667	-5
59.42500	-0
59.43333	3
59.44167	5
59.45000	6
59.45833	6
59.46667	4
59.47500	1
59.48333	-1
59.49167	-4
59.50000	-6
59.50833	-6
59.51667	-5
59.52500	-5
59.53333	-5
59.54167	-7
59.55000	-9
59.55833	-11
59.56667	-11
59.57500	-9
59.58333	-8
59.59167	-9
59.60000	-12
59.60833	-18
59.61667	-22
59.62500	-25
59.63333	-23
59.64167	-20
59.65000	-16
59.65833	-12
59.66667	-9
59.67500	-8
59.68333	-7
59.69167	-6
59.70000	-5
59.70833	-4
59.71667	-3
59.72500	-3
59.73333	-4
59.74167	-5
59.75000	-4
59.75833	-3
59.76667	-3
59.77500	-4
59.78333	-8
59.79167	-13
59.80000	-18
59.80833	-21
59.81667	-20
59.82500	-18
59.83333	-16
59.84167	-15
59.85000	-15
59.85833	-17
59.86667	-19
59.87500	-20
59.88333	-20
59.89167	-19
59.90000	-19
59.90833	-19
59.91667	-20
59.92500	-18
59.93333	-13
59.94167	-8
59.95000	-4
59.95833	-2
59.96667	-2
59.97500	-5
59.98333	-9
59.99167	-13
60.00000	-17

[LC Chromatogram(Detector A-Ch2)]
Interval(msec)	500
# of Points	7201
Start Time(min)	0.000
End Time(min)	60.000
Intensity Units	mV
Intensity Multiplier	0.001
Wavelength(nm)	230
R.Time (min)	Intensity
0.00000	-87
0.00833	-87
0.01667	0
0.02500	-0
0.03333	-3
0.04167	-6
0.05000	-10
0.05833	-14
0.06667	-16
0.07500	-18
0.08333	-19
0.09167	-20
0.10000	-20
0.10833	-20
0.11667	-20
0.12500	-21
0.13333	-23
0.14167	-26
0.15000	-29
0.15833	-33
0.16667	-38
0.17500	-42
0.18333	-48
0.19167	-52
0.20000	-56
0.20833	-59
0.21667	-61
0.22500	-63
0.23333	-67
0.24167	-73
0.25000	-78
0.25833	-82
0.26667	-84
0.27500	-83
0.28333	-80
0.29167	-77
0.30000	-74
0.30833	-74
0.31667	-75
0.32500	-77
0.33333	-79
0.34167	-80
0.35000	-82
0.35833	-82
0.36667	-82
0.37500	-81
0.38333	-82
0.39167	-83
0.40000	-84
0.40833	-85
0.41667	-87
0.42500	-90
0.43333	-94
0.44167	-98
0.45000	-103
0.45833	-105
0.46667	-106
0.47500	-107
0.48333	-107
0.49167	-109
0.50000	-111
0.50833	-114
0.51667	-116
0.52500	-118
0.53333	-120
0.54167	-122
0.55000	-125
0.55833	-127
0.56667	-130
0.57500	-133
0.58333	-136
0.59167	-138
0.60000	-140
0.60833	-141
0.61667	-142
0.62500	-142
0.63333	-142
0.64167	-143
0.65000	-144
0.65833	-145
0.66667	-146
0.67500	-147
0.68333	-149
0.69167	-151
0.70000	-153
0.70833	-156
0.71667	-159
0.72500	-161
0.73333	-163
0.74167	-163
0.75000	-162
0.75833	-159
0.76667	-156
0.77500	-154
0.78333	-153
0.79167	-155
0.80000	-157
0.80833	-159
0.81667	-162
0.82500	-164
0.83333	-167
0.84167	-168
0.85000	-170
0.85833	-171
0.86667	-173
0.87500	-174
0.88333	-174
0.89167	-173
0.90000	-172
0.90833	-171
0.91667	-172
0.92500	-175
0.93333	-178
0.94167	-182
0.95000	-185
0.95833	-187
0.96667	-188
0.97500	-188
0.98333	-188
0.99167	-190
1.00000	-193
1.00833	-197
1.01667	-200
1.02500	-203
1.03333	-204
1.04167	-202
1.05000	-199
1.05833	-198
1.06667	-199
1.07500	-202
1.08333	-206
1.09167	-211
1.10000	-213
1.10833	-213
1.11667	-212
1.12500	-210
1.13333	-209
1.14167	-207
1.15000	-206
1.15833	-207
1.16667	-208
1.17500	-211
1.18333	-213
1.19167	-215
1.20000	-215
1.20833	-213
1.21667	-212
1.22500	-213
1.23333	-215
1.24167	-219
1.25000	-224
1.25833	-228
1.26667	-231
1.27500	-233
1.28333	-234
1.29167	-235
1.30000	-238
1.30833	-242
1.31667	-246
1.32500	-249
1.33333	-251
1.34167	-251
1.35000	-250
1.35833	-248
1.36667	-248
1.37500	-248
1.38333	-248
1.39167	-248
1.40000	-249
1.40833	-251
1.41667	-253
1.42500	-254
1.43333	-255
1.44167	-255
1.45000	-255
1.45833	-256
1.46667	-259
1.47500	-261
1.48333	-263
1.49167	-265
1.50000	-264
1.50833	-263
1.51667	-262
1.52500	-262
1.53333	-264
1.54167	-267
1.55000	-269
1.55833	-268
1.56667	-266
1.57500	-263
1.58333	-260
1.59167	-258
1.60000	-258
1.60833	-260
1.61667	-262
1.62500	-263
1.63333	-263
1.64167	-264
1.65000	-265
1.65833	-268
1.66667	-270
1.67500	-272
1.68333	-274
1.69167	-276
1.70000	-277
1.70833	-278
1.71667	-277
1.72500	-274
1.73333	-271
1.74167	-270
1.75000	-271
1.75833	-274
1.76667	-278
1.77500	-281
1.78333	-284
1.79167	-285
1.80000	-285
1.80833	-285
1.81667	-287
1.82500	-290
1.83333	-293
1.84167	-295
1.85000	-295
1.85833	-294
1.86667	-292
1.87500	-289
1.88333	-288
1.89167	-287
1.90000	-288
1.90833	-289
1.91667	-291
1.92500	-294
1.93333	-296
1.94167	-298
1.95000	-300
1.95833	-300
1.96667	-299
1.97500	-297
1.98333	-296
1.99167	-295
2.00000	-296
2.00833	-298
2.01667	-301
2.02500	-305
2.03333	-308
2.04167	-312
2.05000	-314
2.05833	-315
2.06667	-315
2.07500	-315
2.08333	-313
2.09167	-311
2.10000	-310
2.10833	-309
2.11667	-310
2.12500	-310
2.13333	-312
2.14167	-313
2.15000	-314
2.15833	-316
2.16667	-317
2.17500	-318
2.18333	-318
2.19167	-318
2.20000	-318
2.20833	-318
2.21667	-320
2.22500	-324
2.23333	-328
2.24167	-332
2.25000	-334
2.25833	-334
2.26667	-332
2.27500	-330
2.28333	-328
2.29167	-327
2.30000	-327
2.30833	-328
2.31667	-331
2.32500	-334
2.33333	-336
2.34167	-336
2.35000	-334
2.35833	-331
2.36667	-330
2.37500	-329
2.38333	-330
2.39167	-331
2.40000	-331
2.40833	-331
2.41667	-331
2.42500	-333
2.43333	-336
2.44167	-339
2.45000	-341
2.45833	-342
2.46667	-342
2.47500	-341
2.48333	-340
2.49167	-341
2.50000	-341
2.50833	-341
2.51667	-341
2.52500	-339
2.53333	-338
2.54167	-339
2.55000	-341
2.55833	-343
2.56667	-346
2.57500	-348
2.58333	-350
2.59167	-350
2.60000	-350
2.60833	-350
2.61667	-350
2.62500	-351
2.63333	-353
2.64167	-355
2.65000	-358
2.65833	-360
2.66667	-362
2.67500	-363
2.68333	-362
2.69167	-361
2.70000	-358
2.70833	-356
2.71667	-354
2.72500	-355
2.73333	-356
2.74167	-357
2.75000	-358
2.75833	-358
2.76667	-357
2.77500	-357
2.78333	-359
2.79167	-362
2.80000	-364
2.80833	-366
2.81667	-367
2.82500	-368
2.83333	-369
2.84167	-369
2.85000	-369
2.85833	-369
2.86667	-368
2.87500	-367
2.88333	-366
2.89167	-366
2.90000	-366
2.90833	-366
2.91667	-366
2.92500	-366
2.93333	-367
2.94167	-368
2.95000	-370
2.95833	-372
2.96667	-374
2.97500	-376
2.98333	-377
2.99167	-378
3.00000	-378
3.00833	-377
3.01667	-376
3.02500	-376
3.03333	-378
3.04167	-380
3.05000	-383
3.05833	-384
3.06667	-384
3.07500	-383
3.08333	-382
3.09167	-380
3.10000	-380
3.10833	-380
3.11667	-380
3.12500	-379
3.13333	-377
3.14167	-376
3.15000	-376
3.15833	-377
3.16667	-379
3.17500	-381
3.18333	-384
3.19167	-387
3.20000	-389
3.20833	-389
3.21667	-388
3.22500	-386
3.23333	-385
3.24167	-385
3.25000	-386
3.25833	-387
3.26667	-389
3.27500	-391
3.28333	-392
3.29167	-394
3.30000	-394
3.30833	-394
3.31667	-394
3.32500	-392
3.33333	-391
3.34167	-389
3.35000	-388
3.35833	-387
3.36667	-388
3.37500	-389
3.38333	-390
3.39167	-392
3.40000	-393
3.40833	-395
3.41667	-396
3.42500	-397
3.43333	-398
3.44167	-398
3.45000	-399
3.45833	-400
3.46667	-402
3.47500	-404
3.48333	-405
3.49167	-405
3.50000	-405
3.50833	-406
3.51667	-407
3.52500	-406
3.53333	-406
3.54167	-404
3.55000	-402
3.55833	-401
3.56667	-400
3.57500	-400
3.58333	-399
3.59167	-399
3.60000	-399
3.60833	-400
3.61667	-401
3.62500	-402
3.63333	-403
3.64167	-403
3.65000	-402
3.65833	-401
3.66667	-402
3.67500	-405
3.68333	-409
3.69167	-412
3.70000	-413
3.70833	-413
3.71667	-412
3.72500	-412
3.73333	-411
3.74167	-411
3.75000	-413
3.75833	-414
3.76667	-415
3.77500	-416
3.78333	-417
3.79167	-419
3.80000	-419
3.80833	-418
3.81667	-416
3.82500	-413
3.83333	-410
3.84167	-409
3.85000	-410
3.85833	-411
3.86667	-413
3.87500	-415
3.88333	-416
3.89167	-417
3.90000	-417
3.90833	-416
3.91667	-414
3.92500	-412
3.93333	-411
3.94167	-410
3.95000	-410
3.95833	-412
3.96667	-413
3.97500	-415
3.98333	-418
3.99167	-420
4.00000	-421
4.00833	-423
4.01667	-424
4.02500	-425
4.03333	-426
4.04167	-428
4.05000	-430
4.05833	-432
4.06667	-432
4.07500	-430
4.08333	-426
4.09167	-423
4.10000	-421
4.10833	-422
4.11667	-424
4.12500	-426
4.13333	-427
4.14167	-427
4.15000	-425
4.15833	-424
4.16667	-424
4.17500	-424
4.18333	-425
4.19167	-426
4.20000	-426
4.20833	-427
4.21667	-428
4.22500	-429
4.23333	-429
4.24167	-428
4.25000	-426
4.25833	-425
4.26667	-424
4.27500	-426
4.28333	-429
4.29167	-432
4.30000	-434
4.30833	-433
4.31667	-432
4.32500	-430
4.33333	-428
4.34167	-427
4.35000	-428
4.35833	-430
4.36667	-432
4.37500	-433
4.38333	-433
4.39167	-432
4.40000	-431
4.40833	-429
4.41667	-427
4.42500	-426
4.43333	-425
4.44167	-426
4.45000	-428
4.45833	-431
4.46667	-435
4.47500	-438
4.48333	-439
4.49167	-439
4.50000	-436
4.50833	-434
4.51667	-431
4.52500	-428
4.53333	-426
4.54167	-425
4.55000	-426
4.55833	-428
4.56667	-430
4.57500	-433
4.58333	-436
4.59167	-438
4.60000	-439
4.60833	-440
4.61667	-440
4.62500	-441
4.63333	-441
4.64167	-440
4.65000	-439
4.65833	-439
4.66667	-438
4.67500	-439
4.68333	-440
4.69167	-443
4.70000	-446
4.70833	-448
4.71667	-450
4.72500	-451
4.73333	-451
4.74167	-450
4.75000	-449
4.75833	-449
4.76667	-450
4.77500	-450
4.78333	-452
4.79167	-454
4.80000	-455
4.80833	-455
4.81667	-454
4.82500	-453
4.83333	-451
4.84167	-451
4.85000	-451
4.85833	-451
4.86667	-450
4.87500	-450
4.88333	-450
4.89167	-450
4.90000	-450
4.90833	-450
4.91667	-451
4.92500	-451
4.93333	-451
4.94167	-451
4.95000	-450
4.95833	-449
4.96667	-448
4.97500	-449
4.98333	-451
4.99167	-454
5.00000	-455
5.00833	-454
5.01667	-452
5.02500	-451
5.03333	-452
5.04167	-454
5.05000	-456
5.05833	-458
5.06667	-458
5.07500	-455
5.08333	-452
5.09167	-448
5.10000	-444
5.10833	-440
5.11667	-439
5.12500	-440
5.13333	-444
5.14167	-449
5.15000	-454
5.15833	-459
5.16667	-461
5.17500	-461
5.18333	-462
5.19167	-463
5.20000	-465
5.20833	-468
5.21667	-471
5.22500	-473
5.23333	-475
5.24167	-475
5.25000	-472
5.25833	-468
5.26667	-464
5.27500	-460
5.28333	-458
5.29167	-458
5.30000	-460
5.30833	-461
5.31667	-462
5.32500	-461
5.33333	-459
5.34167	-458
5.35000	-457
5.35833	-456
5.36667	-456
5.37500	-457
5.38333	-459
5.39167	-461
5.40000	-462
5.40833	-461
5.41667	-461
5.42500	-461
5.43333	-463
5.44167	-465
5.45000	-468
5.45833	-469
5.46667	-470
5.47500	-470
5.48333	-470
5.49167	-470
5.50000	-471
5.50833	-471
5.51667	-471
5.52500	-471
5.53333	-471
5.54167	-471
5.55000	-472
5.55833	-474
5.56667	-474
5.57500	-474
5.58333	-472
5.59167	-470
5.60000	-467
5.60833	-465
5.61667	-464
5.62500	-463
5.63333	-463
5.64167	-462
5.65000	-462
5.65833	-461
5.66667	-461
5.67500	-463
5.68333	-465
5.69167	-467
5.70000	-468
5.70833	-468
5.71667	-467
5.72500	-467
5.73333	-469
5.74167	-472
5.75000	-476
5.75833	-479
5.76667	-482
5.77500	-483
5.78333	-483
5.79167	-482
5.80000	-481
5.80833	-481
5.81667	-481
5.82500	-482
5.83333	-483
5.84167	-483
5.85000	-482
5.85833	-480
5.86667	-477
5.87500	-475
5.88333	-474
5.89167	-474
5.90000	-473
5.90833	-472
5.91667	-470
5.92500	-467
5.93333	-465
5.94167	-465
5.95000	-466
5.95833	-468
5.96667	-470
5.97500	-472
5.98333	-473
5.99167	-474
6.00000	-474
6.00833	-473
6.01667	-472
6.02500	-471
6.03333	-470
6.04167	-470
6.05000	-471
6.05833	-471
6.06667	-471
6.07500	-470
6.08333	-468
6.09167	-466
6.10000	-465
6.10833	-466
6.11667	-466
6.12500	-467
6.13333	-468
6.14167	-468
6.15000	-467
6.15833	-467
6.16667	-470
6.17500	-473
6.18333	-478
6.19167	-482
6.20000	-485
6.20833	-484
6.21667	-481
6.22500	-476
6.23333	-470
6.24167	-466
6.25000	-462
6.25833	-462
6.26667	-466
6.27500	-470
6.28333	-475
6.29167	-478
6.30000	-479
6.30833	-478
6.31667	-476
6.32500	-475
6.33333	-474
6.34167	-474
6.35000	-474
6.35833	-476
6.36667	-478
6.37500	-479
6.38333	-480
6.39167	-479
6.40000	-477
6.40833	-475
6.41667	-472
6.42500	-472
6.43333	-473
6.44167	-475
6.45000	-477
6.45833	-477
6.46667	-477
6.47500	-477
6.48333	-478
6.49167	-479
6.50000	-480
6.50833	-481
6.51667	-481
6.52500	-481
6.53333	-481
6.54167	-480
6.55000	-480
6.55833	-479
6.56667	-476
6.57500	-474
6.58333	-472
6.59167	-470
6.60000	-469
6.60833	-469
6.61667	-470
6.62500	-471
6.63333	-472
6.64167	-474
6.65000	-476
6.65833	-478
6.66667	-481
6.67500	-483
6.68333	-483
6.69167	-483
6.70000	-484
6.70833	-486
6.71667	-488
6.72500	-491
6.73333	-494
6.74167	-496
6.75000	-497
6.75833	-497
6.76667	-496
6.77500	-494
6.78333	-490
6.79167	-488
6.80000	-487
6.80833	-488
6.81667	-490
6.82500	-491
6.83333	-492
6.84167	-491
6.85000	-490
6.85833	-489
6.86667	-490
6.87500	-492
6.88333	-494
6.89167	-495
6.90000	-495
6.90833	-493
6.91667	-491
6.92500	-488
6.93333	-487
6.94167	-485
6.95000	-484
6.95833	-484
6.96667	-484
6.97500	-486
6.98333	-488
6.99167	-491
7.00000	-492
7.00833	-493
7.01667	-492
7.02500	-490
7.03333	-488
7.04167	-487
7.05000	-486
7.05833	-486
7.06667	-486
7.07500	-487
7.08333	-487
7.09167	-489
7.10000	-491
7.10833	-493
7.11667	-493
7.12500	-491
7.13333	-489
7.14167	-487
7.15000	-485
7.15833	-485
7.16667	-486
7.17500	-489
7.18333	-493
7.19167	-497
7.20000	-500
7.20833	-501
7.21667	-500
7.22500	-496
7.23333	-493
7.24167	-491
7.25000	-491
7.25833	-491
7.26667	-492
7.27500	-491
7.28333	-490
7.29167	-490
7.30000	-490
7.30833	-491
7.31667	-492
7.32500	-490
7.33333	-488
7.34167	-487
7.35000	-486
7.35833	-486
7.36667	-487
7.37500	-488
7.38333	-488
7.39167	-488
7.40000	-489
7.40833	-490
7.41667	-492
7.42500	-494
7.43333	-496
7.44167	-498
7.45000	-499
7.45833	-498
7.46667	-497
7.47500	-496
7.48333	-494
7.49167	-493
7.50000	-492
7.50833	-490
7.51667	-489
7.52500	-488
7.53333	-486
7.54167	-486
7.55000	-486
7.55833	-488
7.56667	-490
7.57500	-493
7.58333	-495
7.59167	-498
7.60000	-499
7.60833	-501
7.61667	-502
7.62500	-503
7.63333	-504
7.64167	-506
7.65000	-508
7.65833	-509
7.66667	-509
7.67500	-508
7.68333	-507
7.69167	-506
7.70000	-506
7.70833	-506
7.71667	-506
7.72500	-507
7.73333	-509
7.74167	-510
7.75000	-512
7.75833	-513
7.76667	-512
7.77500	-511
7.78333	-511
7.79167	-510
7.80000	-510
7.80833	-510
7.81667	-509
7.82500	-507
7.83333	-504
7.84167	-502
7.85000	-500
7.85833	-499
7.86667	-500
7.87500	-501
7.88333	-501
7.89167	-501
7.90000	-502
7.90833	-503
7.91667	-504
7.92500	-505
7.93333	-506
7.94167	-507
7.95000	-507
7.95833	-507
7.96667	-507
7.97500	-508
7.98333	-507
7.99167	-507
8.00000	-506
8.00833	-505
8.01667	-505
8.02500	-507
8.03333	-509
8.04167	-512
8.05000	-514
8.05833	-516
8.06667	-516
8.07500	-515
8.08333	-514
8.09167	-514
8.10000	-513
8.10833	-514
8.11667	-514
8.12500	-515
8.13333	-516
8.14167	-518
8.15000	-519
8.15833	-519
8.16667	-518
8.17500	-517
8.18333	-515
8.19167	-513
8.20000	-512
8.20833	-511
8.21667	-510
8.22500	-509
8.23333	-508
8.24167	-507
8.25000	-507
8.25833	-507
8.26667	-506
8.27500	-504
8.28333	-504
8.29167	-503
8.30000	-503
8.30833	-504
8.31667	-505
8.32500	-506
8.33333	-507
8.34167	-507
8.35000	-507
8.35833	-505
8.36667	-504
8.37500	-504
8.38333	-506
8.39167	-509
8.40000	-512
8.40833	-514
8.41667	-514
8.42500	-513
8.43333	-512
8.44167	-512
8.45000	-513
8.45833	-515
8.46667	-516
8.47500	-516
8.48333	-516
8.49167	-515
8.50000	-514
8.50833	-512
8.51667	-512
8.52500	-513
8.53333	-515
8.54167	-517
8.55000	-518
8.55833	-518
8.56667	-516
8.57500	-513
8.58333	-511
8.59167	-510
8.60000	-509
8.60833	-510
8.61667	-511
8.62500	-512
8.63333	-514
8.64167	-516
8.65000	-518
8.65833	-519
8.66667	-519
8.67500	-517
8.68333	-514
8.69167	-512
8.70000	-511
8.70833	-512
8.71667	-514
8.72500	-517
8.73333	-519
8.74167	-521
8.75000	-522
8.75833	-522
8.76667	-521
8.77500	-519
8.78333	-517
8.79167	-514
8.80000	-513
8.80833	-511
8.81667	-510
8.82500	-508
8.83333	-507
8.84167	-506
8.85000	-508
8.85833	-511
8.86667	-514
8.87500	-517
8.88333	-519
8.89167	-519
8.90000	-519
8.90833	-520
8.91667	-521
8.92500	-522
8.93333	-522
8.94167	-521
8.95000	-518
8.95833	-516
8.96667	-515
8.97500	-515
8.98333	-516
8.99167	-517
9.00000	-517
9.00833	-515
9.01667	-513
9.02500	-511
9.03333	-509
9.04167	-511
9.05000	-514
9.05833	-519
9.06667	-523
9.07500	-526
9.08333	-525
9.09167	-523
9.10000	-522
9.10833	-522
9.11667	-522
9.12500	-523
9.13333	-524
9.14167	-522
9.15000	-519
9.15833	-517
9.16667	-516
9.17500	-517
9.18333	-518
9.19167	-521
9.20000	-523
9.20833	-525
9.21667	-526
9.22500	-526
9.23333	-525
9.24167	-523
9.25000	-522
9.25833	-521
9.26667	-521
9.27500	-522
9.28333	-522
9.29167	-522
9.30000	-522
9.30833	-523
9.31667	-523
9.32500	-521
9.33333	-519
9.34167	-518
9.35000	-517
9.35833	-517
9.36667	-518
9.37500	-518
9.38333	-517
9.39167	-516
9.40000	-515
9.40833	-513
9.41667	-513
9.42500	-513
9.43333	-513
9.44167	-513
9.45000	-511
9.45833	-510
9.46667	-509
9.47500	-510
9.48333	-513
9.49167	-517
9.50000	-520
9.50833	-521
9.51667	-522
9.52500	-521
9.53333	-521
9.54167	-521
9.55000	-522
9.55833	-523
9.56667	-524
9.57500	-525
9.58333	-524
9.59167	-523
9.60000	-521
9.60833	-519
9.61667	-516
9.62500	-514
9.63333	-512
9.64167	-511
9.65000	-513
9.65833	-516
9.66667	-521
9.67500	-523
9.68333	-523
9.69167	-521
9.70000	-519
9.70833	-517
9.71667	-516
9.72500	-516
9.73333	-516
9.74167	-516
9.75000	-516
9.75833	-516
9.76667	-517
9.77500	-519
9.78333	-521
9.79167	-523
9.80000	-525
9.80833	-525
9.81667	-525
9.82500	-524
9.83333	-522
9.84167	-519
9.85000	-515
9.85833	-512
9.86667	-511
9.87500	-512
9.88333	-515
9.89167	-518
9.90000	-520
9.90833	-521
9.91667	-522
9.92500	-524
9.93333	-526
9.94167	-529
9.95000	-532
9.95833	-533
9.96667	-533
9.97500	-532
9.98333	-530
9.99167	-528
10.00000	-527
10.00833	-528
10.01667	-528
10.02500	-527
10.03333	-525
10.04167	-523
10.05000	-520
10.05833	-517
10.06667	-514
10.07500	-511
10.08333	-508
10.09167	-506
10.10000	-507
10.10833	-511
10.11667	-514
10.12500	-516
10.13333	-518
10.14167	-518
10.15000	-516
10.15833	-515
10.16667	-515
10.17500	-517
10.18333	-519
10.19167	-521
10.20000	-522
10.20833	-522
10.21667	-521
10.22500	-519
10.23333	-517
10.24167	-514
10.25000	-512
10.25833	-511
10.26667	-511
10.27500	-512
10.28333	-514
10.29167	-516
10.30000	-517
10.30833	-518
10.31667	-519
10.32500	-520
10.33333	-521
10.34167	-521
10.35000	-521
10.35833	-520
10.36667	-520
10.37500	-521
10.38333	-521
10.39167	-522
10.40000	-523
10.40833	-524
10.41667	-525
10.42500	-528
10.43333	-531
10.44167	-533
10.45000	-534
10.45833	-534
10.46667	-533
10.47500	-533
10.48333	-532
10.49167	-531
10.50000	-530
10.50833	-528
10.51667	-525
10.52500	-520
10.53333	-515
10.54167	-512
10.55000	-510
10.55833	-512
10.56667	-516
10.57500	-521
10.58333	-524
10.59167	-525
10.60000	-525
10.60833	-525
10.61667	-524
10.62500	-522
10.63333	-520
10.64167	-519
10.65000	-518
10.65833	-518
10.66667	-520
10.67500	-522
10.68333	-524
10.69167	-526
10.70000	-526
10.70833	-524
10.71667	-521
10.72500	-518
10.73333	-516
10.74167	-517
10.75000	-519
10.75833	-521
10.76667	-524
10.77500	-525
10.78333	-526
10.79167	-526
10.80000	-525
10.80833	-524
10.81667	-523
10.82500	-522
10.83333	-521
10.84167	-521
10.85000	-523
10.85833	-523
10.86667	-522
10.87500	-521
10.88333	-519
10.89167	-518
10.90000	-519
10.90833	-520
10.91667	-521
10.92500	-520
10.93333	-519
10.94167	-518
10.95000	-518
10.95833	-519
10.96667	-521
10.97500	-523
10.98333	-525
10.99167	-526
11.00000	-525
11.00833	-523
11.01667	-522
11.02500	-521
11.03333	-522
11.04167	-524
11.05000	-526
11.05833	-526
11.06667	-526
11.07500	-524
11.08333	-523
11.09167	-521
11.10000	-519
11.10833	-518
11.11667	-518
11.12500	-519
11.13333	-520
11.14167	-521
11.15000	-520
11.15833	-520
11.16667	-519
11.17500	-518
11.18333	-518
11.19167	-518
11.20000	-519
11.20833	-520
11.21667	-521
11.22500	-522
11.23333	-522
11.24167	-521
11.25000	-520
11.25833	-520
11.26667	-521
11.27500	-522
11.28333	-523
11.29167	-523
11.30000	-524
11.30833	-526
11.31667	-527
11.32500	-528
11.33333	-528
11.34167	-528
11.35000	-528
11.35833	-528
11.36667	-527
11.37500	-526
11.38333	-524
11.39167	-523
11.40000	-521
11.40833	-521
11.41667	-521
11.42500	-520
11.43333	-518
11.44167	-518
11.45000	-519
11.45833	-521
11.46667	-523
11.47500	-525
11.48333	-526
11.49167	-526
11.50000	-526
11.50833	-525
11.51667	-524
11.52500	-522
11.53333	-520
11.54167	-518
11.55000	-517
11.55833	-518
11.56667	-520
11.57500	-523
11.58333	-526
11.59167	-528
11.60000	-530
11.60833	-531
11.61667	-531
11.62500	-531
11.63333	-530
11.64167	-529
11.65000	-528
11.65833	-527
11.66667	-527
11.67500	-527
11.68333	-527
11.69167	-525
11.70000	-524
11.70833	-521
11.71667	-520
11.72500	-519
11.73333	-519
11.74167	-521
11.75000	-522
11.75833	-524
11.76667	-524
11.77500	-523
11.78333	-523
11.79167	-524
11.80000	-525
11.80833	-525
11.81667	-526
11.82500	-526
11.83333	-526
11.84167	-526
11.85000	-525
11.85833	-525
11.86667	-524
11.87500	-523
11.88333	-521
11.89167	-520
11.90000	-520
11.90833	-519
11.91667	-520
11.92500	-522
11.93333	-524
11.94167	-527
11.95000	-530
11.95833	-533
11.96667	-533
11.97500	-534
11.98333	-533
11.99167	-534
12.00000	-535
12.00833	-538
12.01667	-539
12.02500	-539
12.03333	-537
12.04167	-535
12.05000	-534
12.05833	-534
12.06667	-536
12.07500	-538
12.08333	-539
12.09167	-540
12.10000	-538
12.10833	-534
12.11667	-529
12.12500	-523
12.13333	-520
12.14167	-520
12.15000	-523
12.15833	-527
12.16667	-532
12.17500	-535
12.18333	-536
12.19167	-536
12.20000	-533
12.20833	-530
12.21667	-526
12.22500	-522
12.23333	-519
12.24167	-519
12.25000	-522
12.25833	-526
12.26667	-530
12.27500	-533
12.28333	-534
12.29167	-534
12.30000	-532
12.30833	-530
12.31667	-529
12.32500	-529
12.33333	-531
12.34167	-533
12.35000	-537
12.35833	-539
12.36667	-539
12.37500	-538
12.38333	-537
12.39167	-536
12.40000	-536
12.40833	-535
12.41667	-534
12.42500	-533
12.43333	-533
12.44167	-533
12.45000	-534
12.45833	-535
12.46667	-535
12.47500	-535
12.48333	-534
12.49167	-533
12.50000	-531
12.50833	-531
12.51667	-531
12.52500	-532
12.53333	-535
12.54167	-537
12.55000	-538
12.55833	-539
12.56667	-539
12.57500	-539
12.58333	-539
12.59167	-539
12.60000	-540
12.60833	-540
12.61667	-539
12.62500	-538
12.63333	-537
12.64167	-537
12.65000	-537
12.65833	-536
12.66667	-535
12.67500	-533
12.68333	-532
12.69167	-532
12.70000	-534
12.70833	-538
12.71667	-541
12.72500	-542
12.73333	-542
12.74167	-541
12.75000	-539
12.75833	-537
12.76667	-536
12.77500	-535
12.78333	-535
12.79167	-536
12.80000	-537
12.80833	-538
12.81667	-538
12.82500	-537
12.83333	-536
12.84167	-536
12.85000	-537
12.85833	-540
12.86667	-542
12.87500	-544
12.88333	-546
12.89167	-546
12.90000	-546
12.90833	-544
12.91667	-542
12.92500	-540
12.93333	-539
12.94167	-538
12.95000	-538
12.95833	-537
12.96667	-537
12.97500	-537
12.98333	-537
12.99167	-537
13.00000	-538
13.00833	-539
13.01667	-539
13.02500	-539
13.03333	-538
13.04167	-537
13.05000	-538
13.05833	-539
13.06667	-541
13.07500	-542
13.08333	-542
13.09167	-541
13.10000	-541
13.10833	-542
13.11667	-544
13.12500	-547
13.13333	-550
13.14167	-552
13.15000	-551
13.15833	-550
13.16667	-549
13.17500	-546
13.18333	-544
13.19167	-542
13.20000	-541
13.20833	-541
13.21667	-542
13.22500	-542
13.23333	-543
13.24167	-542
13.25000	-539
13.25833	-537
13.26667	-536
13.27500	-536
13.28333	-536
13.29167	-535
13.30000	-535
13.30833	-538
13.31667	-540
13.32500	-543
13.33333	-544
13.34167	-543
13.35000	-540
13.35833	-537
13.36667	-535
13.37500	-535
13.38333	-536
13.39167	-538
13.40000	-540
13.40833	-542
13.41667	-544
13.42500	-546
13.43333	-547
13.44167	-549
13.45000	-550
13.45833	-551
13.46667	-549
13.47500	-546
13.48333	-544
13.49167	-542
13.50000	-541
13.50833	-542
13.51667	-542
13.52500	-542
13.53333	-541
13.54167	-541
13.55000	-541
13.55833	-541
13.56667	-539
13.57500	-536
13.58333	-533
13.59167	-531
13.60000	-528
13.60833	-526
13.61667	-525
13.62500	-523
13.63333	-521
13.64167	-520
13.65000	-521
13.65833	-523
13.66667	-525
13.67500	-527
13.68333	-528
13.69167	-528
13.70000	-526
13.70833	-524
13.71667	-522
13.72500	-519
13.73333	-517
13.74167	-514
13.75000	-511
13.75833	-509
13.76667	-506
13.77500	-504
13.78333	-501
13.79167	-499
13.80000	-496
13.80833	-493
13.81667	-490
13.82500	-488
13.83333	-486
13.84167	-486
13.85000	-488
13.85833	-489
13.86667	-489
13.87500	-487
13.88333	-483
13.89167	-477
13.90000	-470
13.90833	-464
13.91667	-460
13.92500	-459
13.93333	-459
13.94167	-461
13.95000	-463
13.95833	-463
13.96667	-463
13.97500	-461
13.98333	-461
13.99167	-461
14.00000	-460
14.00833	-459
14.01667	-455
14.02500	-449
14.03333	-443
14.04167	-436
14.05000	-431
14.05833	-426
14.06667	-423
14.07500	-422
14.08333	-422
14.09167	-424
14.10000	-424
14.10833	-423
14.11667	-420
14.12500	-416
14.13333	-413
14.14167	-411
14.15000	-410
14.15833	-409
14.16667	-409
14.17500	-408
14.18333	-406
14.19167	-405
14.20000	-404
14.20833	-403
14.21667	-401
14.22500	-399
14.23333	-396
14.24167	-393
14.25000	-389
14.25833	-386
14.26667	-383
14.27500	-382
14.28333	-380
14.29167	-379
14.30000	-378
14.30833	-377
14.31667	-378
14.32500	-381
14.33333	-384
14.34167	-386
14.35000	-388
14.35833	-389
14.36667	-390
14.37500	-391
14.38333	-394
14.39167	-397
14.40000	-399
14.40833	-399
14.41667	-397
14.42500	-393
14.43333	-389
14.44167	-386
14.45000	-384
14.45833	-383
14.46667	-383
14.47500	-383
14.48333	-383
14.49167	-383
14.50000	-383
14.50833	-384
14.51667	-386
14.52500	-388
14.53333	-391
14.54167	-393
14.55000	-395
14.55833	-398
14.56667	-401
14.57500	-404
14.58333	-407
14.59167	-409
14.60000	-411
14.60833	-411
14.61667	-411
14.62500	-411
14.63333	-410
14.64167	-410
14.65000	-410
14.65833	-411
14.66667	-413
14.67500	-415
14.68333	-416
14.69167	-417
14.70000	-417
14.70833	-416
14.71667	-414
14.72500	-412
14.73333	-410
14.74167	-410
14.75000	-412
14.75833	-413
14.76667	-416
14.77500	-417
14.78333	-418
14.79167	-418
14.80000	-417
14.80833	-416
14.81667	-416
14.82500	-416
14.83333	-418
14.84167	-421
14.85000	-425
14.85833	-427
14.86667	-427
14.87500	-425
14.88333	-423
14.89167	-421
14.90000	-421
14.90833	-423
14.91667	-426
14.92500	-430
14.93333	-433
14.94167	-434
14.95000	-434
14.95833	-433
14.96667	-432
14.97500	-432
14.98333	-433
14.99167	-435
15.00000	-436
15.00833	-435
15.01667	-434
15.02500	-435
15.03333	-437
15.04167	-443
15.05000	-449
15.05833	-454
15.06667	-456
15.07500	-456
15.08333	-455
15.09167	-453
15.10000	-450
15.10833	-448
15.11667	-446
15.12500	-444
15.13333	-443
15.14167	-444
15.15000	-446
15.15833	-448
15.16667	-451
15.17500	-452
15.18333	-453
15.19167	-452
15.20000	-451
15.20833	-451
15.21667	-452
15.22500	-452
15.23333	-454
15.24167	-455
15.25000	-457
15.25833	-458
15.26667	-457
15.27500	-456
15.28333	-454
15.29167	-451
15.30000	-450
15.30833	-449
15.31667	-449
15.32500	-452
15.33333	-455
15.34167	-459
15.35000	-462
15.35833	-463
15.36667	-462
15.37500	-460
15.38333	-459
15.39167	-459
15.40000	-459
15.40833	-457
15.41667	-456
15.42500	-455
15.43333	-454
15.44167	-456
15.45000	-458
15.45833	-460
15.46667	-461
15.47500	-460
15.48333	-459
15.49167	-458
15.50000	-457
15.50833	-458
15.51667	-459
15.52500	-461
15.53333	-462
15.54167	-465
15.55000	-468
15.55833	-470
15.56667	-472
15.57500	-473
15.58333	-473
15.59167	-473
15.60000	-473
15.60833	-472
15.61667	-472
15.62500	-474
15.63333	-476
15.64167	-478
15.65000	-477
15.65833	-476
15.66667	-474
15.67500	-472
15.68333	-472
15.69167	-473
15.70000	-473
15.70833	-471
15.71667	-467
15.72500	-464
15.73333	-462
15.74167	-463
15.75000	-464
15.75833	-466
15.76667	-467
15.77500	-468
15.78333	-469
15.79167	-472
15.80000	-475
15.80833	-480
15.81667	-483
15.82500	-485
15.83333	-486
15.84167	-484
15.85000	-482
15.85833	-480
15.86667	-478
15.87500	-477
15.88333	-477
15.89167	-477
15.90000	-476
15.90833	-476
15.91667	-475
15.92500	-474
15.93333	-473
15.94167	-473
15.95000	-473
15.95833	-472
15.96667	-472
15.97500	-473
15.98333	-475
15.99167	-477
16.00000	-479
16.00833	-479
16.01667	-478
16.02500	-477
16.03333	-476
16.04167	-476
16.05000	-477
16.05833	-477
16.06667	-476
16.07500	-475
16.08333	-474
16.09167	-474
16.10000	-475
16.10833	-477
16.11667	-478
16.12500	-479
16.13333	-478
16.14167	-478
16.15000	-478
16.15833	-479
16.16667	-481
16.17500	-484
16.18333	-487
16.19167	-489
16.20000	-490
16.20833	-490
16.21667	-489
16.22500	-487
16.23333	-486
16.24167	-485
16.25000	-485
16.25833	-485
16.26667	-484
16.27500	-483
16.28333	-481
16.29167	-481
16.30000	-482
16.30833	-484
16.31667	-486
16.32500	-488
16.33333	-489
16.34167	-488
16.35000	-487
16.35833	-485
16.36667	-484
16.37500	-482
16.38333	-481
16.39167	-480
16.40000	-479
16.40833	-479
16.41667	-479
16.42500	-482
16.43333	-485
16.44167	-488
16.45000	-490
16.45833	-489
16.46667	-486
16.47500	-483
16.48333	-481
16.49167	-480
16.50000	-479
16.50833	-478
16.51667	-477
16.52500	-475
16.53333	-475
16.54167	-477
16.55000	-481
16.55833	-486
16.56667	-491
16.57500	-495
16.58333	-497
16.59167	-497
16.60000	-496
16.60833	-493
16.61667	-492
16.62500	-491
16.63333	-492
16.64167	-494
16.65000	-495
16.65833	-496
16.66667	-495
16.67500	-495
16.68333	-495
16.69167	-495
16.70000	-497
16.70833	-499
16.71667	-500
16.72500	-500
16.73333	-501
16.74167	-502
16.75000	-504
16.75833	-506
16.76667	-508
16.77500	-509
16.78333	-510
16.79167	-510
16.80000	-509
16.80833	-508
16.81667	-508
16.82500	-509
16.83333	-511
16.84167	-513
16.85000	-514
16.85833	-515
16.86667	-513
16.87500	-511
16.88333	-509
16.89167	-509
16.90000	-508
16.90833	-508
16.91667	-508
16.92500	-508
16.93333	-508
16.94167	-509
16.95000	-510
16.95833	-512
16.96667	-514
16.97500	-515
16.98333	-517
16.99167	-518
17.00000	-520
17.00833	-522
17.01667	-523
17.02500	-523
17.03333	-522
17.04167	-520
17.05000	-519
17.05833	-519
17.06667	-520
17.07500	-522
17.08333	-524
17.09167	-525
17.10000	-524
17.10833	-523
17.11667	-522
17.12500	-521
17.13333	-520
17.14167	-520
17.15000	-520
17.15833	-520
17.16667	-520
17.17500	-519
17.18333	-518
17.19167	-519
17.20000	-520
17.20833	-522
17.21667	-524
17.22500	-526
17.23333	-528
17.24167	-531
17.25000	-533
17.25833	-533
17.26667	-533
17.27500	-531
17.28333	-529
17.29167	-528
17.30000	-528
17.30833	-528
17.31667	-528
17.32500	-529
17.33333	-529
17.34167	-530
17.35000	-531
17.35833	-532
17.36667	-531
17.37500	-530
17.38333	-527
17.39167	-525
17.40000	-522
17.40833	-520
17.41667	-519
17.42500	-519
17.43333	-521
17.44167	-523
17.45000	-525
17.45833	-527
17.46667	-528
17.47500	-529
17.48333	-530
17.49167	-532
17.50000	-533
17.50833	-533
17.51667	-534
17.52500	-536
17.53333	-538
17.54167	-539
17.55000	-539
17.55833	-538
17.56667	-536
17.57500	-533
17.58333	-531
17.59167	-528
17.60000	-526
17.60833	-524
17.61667	-522
17.62500	-521
17.63333	-522
17.64167	-523
17.65000	-524
17.65833	-525
17.66667	-525
17.67500	-524
17.68333	-525
17.69167	-526
17.70000	-527
17.70833	-527
17.71667	-526
17.72500	-525
17.73333	-522
17.74167	-519
17.75000	-516
17.75833	-514
17.76667	-514
17.77500	-514
17.78333	-515
17.79167	-516
17.80000	-517
17.80833	-518
17.81667	-519
17.82500	-520
17.83333	-520
17.84167	-519
17.85000	-518
17.85833	-517
17.86667	-515
17.87500	-513
17.88333	-512
17.89167	-511
17.90000	-510
17.90833	-510
17.91667	-510
17.92500	-510
17.93333	-509
17.94167	-509
17.95000	-508
17.95833	-506
17.96667	-502
17.97500	-497
17.98333	-493
17.99167	-491
18.00000	-490
18.00833	-491
18.01667	-490
18.02500	-488
18.03333	-486
18.04167	-486
18.05000	-487
18.05833	-487
18.06667	-487
18.07500	-486
18.08333	-484
18.09167	-481
18.10000	-479
18.10833	-477
18.11667	-475
18.12500	-472
18.13333	-470
18.14167	-468
18.15000	-467
18.15833	-467
18.16667	-466
18.17500	-463
18.18333	-460
18.19167	-455
18.20000	-451
18.20833	-447
18.21667	-445
18.22500	-444
18.23333	-444
18.24167	-445
18.25000	-445
18.25833	-444
18.26667	-441
18.27500	-437
18.28333	-432
18.29167	-426
18.30000	-421
18.30833	-416
18.31667	-412
18.32500	-407
18.33333	-402
18.34167	-399
18.35000	-396
18.35833	-394
18.36667	-393
18.37500	-393
18.38333	-393
18.39167	-392
18.40000	-391
18.40833	-390
18.41667	-388
18.42500	-385
18.43333	-381
18.44167	-377
18.45000	-374
18.45833	-372
18.46667	-369
18.47500	-367
18.48333	-363
18.49167	-359
18.50000	-356
18.50833	-353
18.51667	-352
18.52500	-351
18.53333	-350
18.54167	-347
18.55000	-343
18.55833	-339
18.56667	-333
18.57500	-328
18.58333	-323
18.59167	-319
18.60000	-314
18.60833	-309
18.61667	-304
18.62500	-298
18.63333	-292
18.64167	-289
18.65000	-287
18.65833	-287
18.66667	-287
18.67500	-286
18.68333	-284
18.69167	-281
18.70000	-278
18.70833	-275
18.71667	-271
18.72500	-266
18.73333	-261
18.74167	-257
18.75000	-253
18.75833	-249
18.76667	-246
18.77500	-243
18.78333	-238
18.79167	-234
18.80000	-231
18.80833	-228
18.81667	-226
18.82500	-226
18.83333	-226
18.84167	-225
18.85000	-223
18.85833	-220
18.86667	-216
18.87500	-211
18.88333	-207
18.89167	-203
18.90000	-200
18.90833	-196
18.91667	-193
18.92500	-190
18.93333	-187
18.94167	-183
18.95000	-178
18.95833	-173
18.96667	-168
18.97500	-163
18.98333	-160
18.99167	-159
19.00000	-157
19.00833	-155
19.01667	-153
19.02500	-149
19.03333	-143
19.04167	-138
19.05000	-132
19.05833	-128
19.06667	-125
19.07500	-122
19.08333	-120
19.09167	-118
19.10000	-115
19.10833	-111
19.11667	-106
19.12500	-101
19.13333	-94
19.14167	-87
19.15000	-81
19.15833	-75
19.16667	-70
19.17500	-67
19.18333	-63
19.19167	-60
19.20000	-58
19.20833	-57
19.21667	-55
19.22500	-55
19.23333	-55
19.24167	-54
19.25000	-52
19.25833	-48
19.26667	-42
19.27500	-37
19.28333	-32
19.29167	-27
19.30000	-23
19.30833	-18
19.31667	-13
19.32500	-9
19.33333	-5
19.34167	0
19.35000	5
19.35833	9
19.36667	12
19.37500	15
19.38333	17
19.39167	18
19.40000	20
19.40833	24
19.41667	28
19.42500	34
19.43333	40
19.44167	49
19.45000	57
19.45833	65
19.46667	71
19.47500	76
19.48333	79
19.49167	81
19.50000	85
19.50833	91
19.51667	99
19.52500	111
19.53333	122
19.54167	132
19.55000	141
19.55833	150
19.56667	159
19.57500	169
19.58333	179
19.59167	189
19.60000	195
19.60833	198
19.61667	201
19.62500	205
19.63333	212
19.64167	222
19.65000	233
19.65833	244
19.66667	255
19.67500	264
19.68333	273
19.69167	282
19.70000	290
19.70833	298
19.71667	306
19.72500	314
19.73333	324
19.74167	337
19.75000	351
19.75833	368
19.76667	386
19.77500	403
19.78333	419
19.79167	434
19.80000	449
19.80833	463
19.81667	478
19.82500	493
19.83333	509
19.84167	527
19.85000	545
19.85833	562
19.86667	581
19.87500	599
19.88333	617
19.89167	635
19.90000	654
19.90833	672
19.91667	691
19.92500	711
19.93333	732
19.94167	755
19.95000	779
19.95833	803
19.96667	829
19.97500	855
19.98333	884
19.99167	913
20.00000	944
20.00833	974
20.01667	1004
20.02500	1034
20.03333	1065
20.04167	1098
20.05000	1134
20.05833	1169
20.06667	1206
20.07500	1241
20.08333	1277
20.09167	1313
20.10000	1350
20.10833	1391
20.11667	1433
20.12500	1477
20.13333	1522
20.14167	1569
20.15000	1616
20.15833	1663
20.16667	1712
20.17500	1760
20.18333	1809
20.19167	1859
20.20000	1911
20.20833	1966
20.21667	2022
20.22500	2082
20.23333	2143
20.24167	2206
20.25000	2270
20.25833	2335
20.26667	2403
20.27500	2471
20.28333	2544
20.29167	2617
20.30000	2692
20.30833	2769
20.31667	2846
20.32500	2926
20.33333	3006
20.34167	3089
20.35000	3172
20.35833	3255
20.36667	3339
20.37500	3423
20.38333	3513
20.39167	3606
20.40000	3703
20.40833	3803
20.41667	3904
20.42500	4008
20.43333	4111
20.44167	4217
20.45000	4325
20.45833	4434
20.46667	4548
20.47500	4663
20.48333	4783
20.49167	4905
20.50000	5029
20.50833	5157
20.51667	5285
20.52500	5419
20.53333	5554
20.54167	5694
20.55000	5837
20.55833	5980
20.56667	6128
20.57500	6274
20.58333	6425
20.59167	6577
20.60000	6734
20.60833	6896
20.61667	7060
20.62500	7233
20.63333	7405
20.64167	7583
20.65000	7765
20.65833	7950
20.66667	8144
20.67500	8336
20.68333	8536
20.69167	8734
20.70000	8936
20.70833	9144
20.71667	9353
20.72500	9574
20.73333	9796
20.74167	10026
20.75000	10259
20.75833	10494
20.76667	10736
20.77500	10977
20.78333	11228
20.79167	11482
20.80000	11742
20.80833	12009
20.81667	12275
20.82500	12561
20.83333	12866
20.84167	13170
20.85000	13455
20.85833	13737
20.86667	14029
20.87500	14322
20.88333	14636
20.89167	14979
20.90000	15325
20.90833	15649
20.91667	15959
20.92500	16283
20.93333	16610
20.94167	16953
20.95000	17304
20.95833	17650
20.96667	18035
20.97500	18447
20.98333	18847
20.99167	19215
21.00000	19582
21.00833	19983
21.01667	20401
21.02500	20808
21.03333	21187
21.04167	21573
21.05000	22016
21.05833	22478
21.06667	22921
21.07500	23330
21.08333	23759
21.09167	24240
21.10000	24730
21.10833	25207
21.11667	25676
21.12500	26140
21.13333	26592
21.14167	27067
21.15000	27591
21.15833	28132
21.16667	28649
21.17500	29139
21.18333	29643
21.19167	30147
21.20000	30662
21.20833	31195
21.21667	31728
21.22500	32298
21.23333	32903
21.24167	33498
21.25000	34049
21.25833	34588
21.26667	35149
21.27500	35711
21.28333	36298
21.29167	36886
21.30000	37484
21.30833	38128
21.31667	38793
21.32500	39430
21.33333	40020
21.34167	40614
21.35000	41217
21.35833	41827
21.36667	42462
21.37500	43093
21.38333	43744
21.39167	44393
21.40000	45044
21.40833	45705
21.41667	46355
21.42500	47021
21.43333	47672
21.44167	48326
21.45000	48977
21.45833	49618
21.46667	50269
21.47500	50904
21.48333	51561
21.49167	52253
21.50000	52931
21.50833	53553
21.51667	54139
21.52500	54738
21.53333	55329
21.54167	55932
21.55000	56534
21.55833	57123
21.56667	57714
21.57500	58278
21.58333	58838
21.59167	59379
21.60000	59904
21.60833	60423
21.61667	60919
21.62500	61414
21.63333	61887
21.64167	62350
21.65000	62796
21.65833	63219
21.66667	63630
21.67500	64010
21.68333	64374
21.69167	64714
21.70000	65032
21.70833	65334
21.71667	65610
21.72500	65872
21.73333	66108
21.74167	66321
21.75000	66511
21.75833	66673
21.76667	66813
21.77500	66925
21.78333	67010
21.79167	67070
21.80000	67103
21.80833	67111
21.81667	67096
21.82500	67059
21.83333	67001
21.84167	66915
21.85000	66803
21.85833	66662
21.86667	66489
21.87500	66292
21.88333	66063
21.89167	65815
21.90000	65545
21.90833	65252
21.91667	64946
21.92500	64613
21.93333	64266
21.94167	63892
21.95000	63496
21.95833	63085
21.96667	62647
21.97500	62200
21.98333	61725
21.99167	61239
22.00000	60736
22.00833	60213
22.01667	59686
22.02500	59134
22.03333	58583
22.04167	58014
22.05000	57435
22.05833	56853
22.06667	56252
22.07500	55656
22.08333	55039
22.09167	54423
22.10000	53803
22.10833	53173
22.11667	52553
22.12500	51915
22.13333	51288
22.14167	50652
22.15000	50015
22.15833	49387
22.16667	48747
22.17500	48122
22.18333	47487
22.19167	46863
22.20000	46245
22.20833	45625
22.21667	45022
22.22500	44409
22.23333	43813
22.24167	43219
22.25000	42632
22.25833	42061
22.26667	41487
22.27500	40935
22.28333	40380
22.29167	39840
22.30000	39311
22.30833	38784
22.31667	38280
22.32500	37775
22.33333	37290
22.34167	36810
22.35000	36339
22.35833	35885
22.36667	35432
22.37500	35000
22.38333	34573
22.39167	34161
22.40000	33759
22.40833	33360
22.41667	32980
22.42500	32602
22.43333	32243
22.44167	31891
22.45000	31549
22.45833	31223
22.46667	30899
22.47500	30593
22.48333	30293
22.49167	30005
22.50000	29728
22.50833	29455
22.51667	29195
22.52500	28937
22.53333	28693
22.54167	28454
22.55000	28223
22.55833	28004
22.56667	27788
22.57500	27585
22.58333	27386
22.59167	27197
22.60000	27016
22.60833	26842
22.61667	26678
22.62500	26517
22.63333	26364
22.64167	26214
22.65000	26069
22.65833	25931
22.66667	25797
22.67500	25673
22.68333	25552
22.69167	25436
22.70000	25325
22.70833	25216
22.71667	25114
22.72500	25014
22.73333	24922
22.74167	24834
22.75000	24751
22.75833	24672
22.76667	24594
22.77500	24520
22.78333	24447
22.79167	24377
22.80000	24313
22.80833	24253
22.81667	24200
22.82500	24149
22.83333	24102
22.84167	24055
22.85000	24009
22.85833	23965
22.86667	23921
22.87500	23882
22.88333	23845
22.89167	23811
22.90000	23780
22.90833	23750
22.91667	23722
22.92500	23694
22.93333	23668
22.94167	23641
22.95000	23615
22.95833	23591
22.96667	23570
22.97500	23551
22.98333	23534
22.99167	23519
23.00000	23504
23.00833	23489
23.01667	23476
23.02500	23463
23.03333	23453
23.04167	23444
23.05000	23436
23.05833	23428
23.06667	23418
23.07500	23410
23.08333	23402
23.09167	23395
23.10000	23389
23.10833	23383
23.11667	23379
23.12500	23374
23.13333	23369
23.14167	23365
23.15000	23361
23.15833	23357
23.16667	23352
23.17500	23348
23.18333	23345
23.19167	23344
23.20000	23345
23.20833	23347
23.21667	23351
23.22500	23354
23.23333	23355
23.24167	23357
23.25000	23358
23.25833	23360
23.26667	23362
23.27500	23364
23.28333	23366
23.29167	23366
23.30000	23365
23.30833	23362
23.31667	23358
23.32500	23354
23.33333	23352
23.34167	23352
23.35000	23354
23.35833	23358
23.36667	23362
23.37500	23367
23.38333	23372
23.39167	23377
23.40000	23380
23.40833	23383
23.41667	23383
23.42500	23381
23.43333	23379
23.44167	23379
23.45000	23382
23.45833	23386
23.46667	23391
23.47500	23396
23.48333	23399
23.49167	23402
23.50000	23405
23.50833	23407
23.51667	23407
23.52500	23407
23.53333	23406
23.54167	23406
23.55000	23407
23.55833	23407
23.56667	23409
23.57500	23410
23.58333	23411
23.59167	23412
23.60000	23413
23.60833	23412
23.61667	23410
23.62500	23406
23.63333	23403
23.64167	23399
23.65000	23395
23.65833	23390
23.66667	23384
23.67500	23378
23.68333	23371
23.69167	23364
23.70000	23358
23.70833	23350
23.71667	23343
23.72500	23334
23.73333	23323
23.74167	23310
23.75000	23294
23.75833	23275
23.76667	23254
23.77500	23234
23.78333	23213
23.79167	23193
23.80000	23172
23.80833	23150
23.81667	23126
23.82500	23099
23.83333	23072
23.84167	23044
23.85000	23014
23.85833	22985
23.86667	22955
23.87500	22924
23.88333	22892
23.89167	22858
23.90000	22821
23.90833	22780
23.91667	22738
23.92500	22691
23.93333	22645
23.94167	22600
23.95000	22555
23.95833	22510
23.96667	22463
23.97500	22413
23.98333	22358
23.99167	22302
24.00000	22244
24.00833	22184
24.01667	22124
24.02500	22061
24.03333	21997
24.04167	21930
24.05000	21861
24.05833	21791
24.06667	21720
24.07500	21652
24.08333	21583
24.09167	21514
24.10000	21443
24.10833	21370
24.11667	21296
24.12500	21217
24.13333	21140
24.14167	21061
24.15000	20982
24.15833	20903
24.16667	20821
24.17500	20742
24.18333	20662
24.19167	20583
24.20000	20503
24.20833	20420
24.21667	20336
24.22500	20247
24.23333	20159
24.24167	20070
24.25000	19981
24.25833	19895
24.26667	19809
24.27500	19726
24.28333	19643
24.29167	19559
24.30000	19474
24.30833	19387
24.31667	19302
24.32500	19216
24.33333	19132
24.34167	19046
24.35000	18960
24.35833	18874
24.36667	18787
24.37500	18702
24.38333	18618
24.39167	18535
24.40000	18452
24.40833	18369
24.41667	18287
24.42500	18203
24.43333	18121
24.44167	18039
24.45000	17956
24.45833	17874
24.46667	17790
24.47500	17707
24.48333	17622
24.49167	17538
24.50000	17455
24.50833	17371
24.51667	17289
24.52500	17205
24.53333	17124
24.54167	17043
24.55000	16963
24.55833	16884
24.56667	16803
24.57500	16724
24.58333	16642
24.59167	16561
24.60000	16480
24.60833	16399
24.61667	16318
24.62500	16235
24.63333	16152
24.64167	16069
24.65000	15985
24.65833	15902
24.66667	15816
24.67500	15732
24.68333	15645
24.69167	15559
24.70000	15474
24.70833	15389
24.71667	15306
24.72500	15220
24.73333	15135
24.74167	15048
24.75000	14960
24.75833	14871
24.76667	14779
24.77500	14690
24.78333	14599
24.79167	14509
24.80000	14419
24.80833	14328
24.81667	14237
24.82500	14143
24.83333	14050
24.84167	13957
24.85000	13865
24.85833	13773
24.86667	13681
24.87500	13590
24.88333	13497
24.89167	13404
24.90000	13312
24.90833	13217
24.91667	13124
24.92500	13028
24.93333	12932
24.94167	12835
24.95000	12736
24.95833	12639
24.96667	12540
24.97500	12445
24.98333	12352
24.99167	12262
25.00000	12173
25.00833	12083
25.01667	11994
25.02500	11901
25.03333	11811
25.04167	11720
25.05000	11631
25.05833	11542
25.06667	11452
25.07500	11363
25.08333	11273
25.09167	11185
25.10000	11099
25.10833	11014
25.11667	10933
25.12500	10852
25.13333	10774
25.14167	10696
25.15000	10619
25.15833	10544
25.16667	10467
25.17500	10392
25.18333	10317
25.19167	10243
25.20000	10170
25.20833	10096
25.21667	10027
25.22500	9957
25.23333	9892
25.24167	9828
25.25000	9767
25.25833	9708
25.26667	9647
25.27500	9588
25.28333	9530
25.29167	9474
25.30000	9421
25.30833	9368
25.31667	9318
25.32500	9267
25.33333	9219
25.34167	9170
25.35000	9123
25.35833	9076
25.36667	9029
25.37500	8984
25.38333	8941
25.39167	8901
25.40000	8863
25.40833	8826
25.41667	8790
25.42500	8755
25.43333	8721
25.44167	8688
25.45000	8656
25.45833	8625
25.46667	8593
25.47500	8563
25.48333	8531
25.49167	8501
25.50000	8474
25.50833	8450
25.51667	8427
25.52500	8405
25.53333	8382
25.54167	8358
25.55000	8335
25.55833	8314
25.56667	8296
25.57500	8280
25.58333	8265
25.59167	8249
25.60000	8232
25.60833	8214
25.61667	8198
25.62500	8181
25.63333	8166
25.64167	8150
25.65000	8135
25.65833	8121
25.66667	8107
25.67500	8095
25.68333	8082
25.69167	8072
25.70000	8063
25.70833	8056
25.71667	8049
25.72500	8039
25.73333	8026
25.74167	8010
25.75000	7993
25.75833	7978
25.76667	7965
25.77500	7954
25.78333	7943
25.79167	7933
25.80000	7923
25.80833	7913
25.81667	7902
25.82500	7891
25.83333	7879
25.84167	7868
25.85000	7857
25.85833	7847
25.86667	7836
25.87500	7824
25.88333	7809
25.89167	7795
25.90000	7781
25.90833	7768
25.91667	7755
25.92500	7743
25.93333	7730
25.94167	7716
25.95000	7702
25.95833	7688
25.96667	7673
25.97500	7659
25.98333	7642
25.99167	7626
26.00000	7611
26.00833	7595
26.01667	7581
26.02500	7565
26.03333	7549
26.04167	7530
26.05000	7511
26.05833	7492
26.06667	7473
26.07500	7456
26.08333	7440
26.09167	7424
26.10000	7407
26.10833	7387
26.11667	7366
26.12500	7344
26.13333	7323
26.14167	7303
26.15000	7284
26.15833	7265
26.16667	7246
26.17500	7227
26.18333	7209
26.19167	7191
26.20000	7175
26.20833	7159
26.21667	7143
26.22500	7126
26.23333	7108
26.24167	7090
26.25000	7071
26.25833	7054
26.26667	7037
26.27500	7021
26.28333	7004
26.29167	6987
26.30000	6971
26.30833	6956
26.31667	6941
26.32500	6926
26.33333	6912
26.34167	6897
26.35000	6883
26.35833	6868
26.36667	6855
26.37500	6843
26.38333	6833
26.39167	6823
26.40000	6813
26.40833	6801
26.41667	6788
26.42500	6775
26.43333	6762
26.44167	6751
26.45000	6743
26.45833	6736
26.46667	6729
26.47500	6723
26.48333	6718
26.49167	6713
26.50000	6708
26.50833	6704
26.51667	6698
26.52500	6692
26.53333	6685
26.54167	6680
26.55000	6676
26.55833	6675
26.56667	6676
26.57500	6679
26.58333	6681
26.59167	6683
26.60000	6684
26.60833	6685
26.61667	6685
26.62500	6683
26.63333	6681
26.64167	6681
26.65000	6682
26.65833	6685
26.66667	6691
26.67500	6696
26.68333	6702
26.69167	6708
26.70000	6715
26.70833	6721
26.71667	6726
26.72500	6733
26.73333	6740
26.74167	6749
26.75000	6758
26.75833	6766
26.76667	6773
26.77500	6779
26.78333	6782
26.79167	6785
26.80000	6788
26.80833	6794
26.81667	6801
26.82500	6809
26.83333	6818
26.84167	6828
26.85000	6837
26.85833	6845
26.86667	6853
26.87500	6860
26.88333	6865
26.89167	6870
26.90000	6873
26.90833	6877
26.91667	6880
26.92500	6883
26.93333	6886
26.94167	6892
26.95000	6899
26.95833	6907
26.96667	6914
26.97500	6920
26.98333	6924
26.99167	6925
27.00000	6926
27.00833	6927
27.01667	6929
27.02500	6931
27.03333	6934
27.04167	6937
27.05000	6940
27.05833	6943
27.06667	6946
27.07500	6948
27.08333	6947
27.09167	6945
27.10000	6941
27.10833	6937
27.11667	6934
27.12500	6932
27.13333	6930
27.14167	6928
27.15000	6925
27.15833	6920
27.16667	6914
27.17500	6907
27.18333	6900
27.19167	6893
27.20000	6887
27.20833	6881
27.21667	6875
27.22500	6870
27.23333	6863
27.24167	6855
27.25000	6845
27.25833	6835
27.26667	6826
27.27500	6817
27.28333	6808
27.29167	6799
27.30000	6791
27.30833	6782
27.31667	6773
27.32500	6766
27.33333	6758
27.34167	6749
27.35000	6740
27.35833	6729
27.36667	6715
27.37500	6701
27.38333	6688
27.39167	6676
27.40000	6665
27.40833	6655
27.41667	6645
27.42500	6635
27.43333	6626
27.44167	6618
27.45000	6611
27.45833	6604
27.46667	6596
27.47500	6588
27.48333	6578
27.49167	6569
27.50000	6560
27.50833	6551
27.51667	6543
27.52500	6536
27.53333	6529
27.54167	6523
27.55000	6518
27.55833	6512
27.56667	6505
27.57500	6497
27.58333	6488
27.59167	6479
27.60000	6473
27.60833	6468
27.61667	6464
27.62500	6461
27.63333	6459
27.64167	6457
27.65000	6455
27.65833	6454
27.66667	6454
27.67500	6455
27.68333	6455
27.69167	6454
27.70000	6454
27.70833	6454
27.71667	6456
27.72500	6458
27.73333	6462
27.74167	6466
27.75000	6470
27.75833	6474
27.76667	6478
27.77500	6481
27.78333	6483
27.79167	6485
27.80000	6489
27.80833	6495
27.81667	6502
27.82500	6510
27.83333	6518
27.84167	6526
27.85000	6534
27.85833	6542
27.86667	6551
27.87500	6560
27.88333	6569
27.89167	6579
27.90000	6589
27.90833	6600
27.91667	6612
27.92500	6623
27.93333	6634
27.94167	6646
27.95000	6660
27.95833	6675
27.96667	6689
27.97500	6702
27.98333	6714
27.99167	6724
28.00000	6735
28.00833	6746
28.01667	6758
28.02500	6770
28.03333	6783
28.04167	6795
28.05000	6808
28.05833	6824
28.06667	6843
28.07500	6863
28.08333	6884
28.09167	6903
28.10000	6919
28.10833	6932
28.11667	6944
28.12500	6956
28.13333	6970
28.14167	6985
28.15000	7001
28.15833	7016
28.16667	7030
28.17500	7045
28.18333	7061
28.19167	7077
28.20000	7093
28.20833	7109
28.21667	7124
28.22500	7138
28.23333	7151
28.24167	7163
28.25000	7176
28.25833	7190
28.26667	7206
28.27500	7221
28.28333	7238
28.29167	7253
28.30000	7268
28.30833	7281
28.31667	7295
28.32500	7308
28.33333	7321
28.34167	7334
28.35000	7346
28.35833	7357
28.36667	7368
28.37500	7378
28.38333	7388
28.39167	7398
28.40000	7409
28.40833	7421
28.41667	7434
28.42500	7448
28.43333	7462
28.44167	7473
28.45000	7484
28.45833	7492
28.46667	7500
28.47500	7509
28.48333	7518
28.49167	7527
28.50000	7537
28.50833	7547
28.51667	7557
28.52500	7568
28.53333	7578
28.54167	7589
28.55000	7599
28.55833	7608
28.56667	7617
28.57500	7627
28.58333	7636
28.59167	7646
28.60000	7656
28.60833	7666
28.61667	7677
28.62500	7687
28.63333	7695
28.64167	7703
28.65000	7710
28.65833	7718
28.66667	7727
28.67500	7736
28.68333	7746
28.69167	7756
28.70000	7765
28.70833	7775
28.71667	7787
28.72500	7798
28.73333	7809
28.74167	7819
28.75000	7828
28.75833	7835
28.76667	7842
28.77500	7849
28.78333	7857
28.79167	7867
28.80000	7878
28.80833	7889
28.81667	7898
28.82500	7907
28.83333	7916
28.84167	7925
28.85000	7935
28.85833	7946
28.86667	7956
28.87500	7966
28.88333	7975
28.89167	7986
28.90000	7998
28.90833	8011
28.91667	8025
28.92500	8040
28.93333	8053
28.94167	8066
28.95000	8078
28.95833	8089
28.96667	8102
28.97500	8116
28.98333	8132
28.99167	8147
29.00000	8162
29.00833	8177
29.01667	8192
29.02500	8208
29.03333	8223
29.04167	8239
29.05000	8255
29.05833	8272
29.06667	8289
29.07500	8305
29.08333	8322
29.09167	8341
29.10000	8360
29.10833	8381
29.11667	8403
29.12500	8423
29.13333	8442
29.14167	8462
29.15000	8482
29.15833	8504
29.16667	8527
29.17500	8552
29.18333	8580
29.19167	8610
29.20000	8641
29.20833	8672
29.21667	8703
29.22500	8733
29.23333	8763
29.24167	8794
29.25000	8826
29.25833	8859
29.26667	8894
29.27500	8929
29.28333	8967
29.29167	9006
29.30000	9047
29.30833	9091
29.31667	9136
29.32500	9184
29.33333	9232
29.34167	9282
29.35000	9333
29.35833	9386
29.36667	9441
29.37500	9498
29.38333	9558
29.39167	9620
29.40000	9683
29.40833	9750
29.41667	9818
29.42500	9891
29.43333	9966
29.44167	10045
29.45000	10128
29.45833	10214
29.46667	10306
29.47500	10399
29.48333	10495
29.49167	10593
29.50000	10694
29.50833	10801
29.51667	10910
29.52500	11028
29.53333	11149
29.54167	11276
29.55000	11408
29.55833	11544
29.56667	11689
29.57500	11836
29.58333	11991
29.59167	12150
29.60000	12316
29.60833	12490
29.61667	12668
29.62500	12861
29.63333	13059
29.64167	13268
29.65000	13485
29.65833	13708
29.66667	13943
29.67500	14181
29.68333	14431
29.69167	14686
29.70000	14949
29.70833	15225
29.71667	15505
29.72500	15802
29.73333	16105
29.74167	16423
29.75000	16753
29.75833	17092
29.76667	17450
29.77500	17812
29.78333	18193
29.79167	18581
29.80000	18977
29.80833	19388
29.81667	19801
29.82500	20235
29.83333	20674
29.84167	21131
29.85000	21603
29.85833	22080
29.86667	22579
29.87500	23078
29.88333	23597
29.89167	24120
29.90000	24654
29.90833	25205
29.91667	25758
29.92500	26336
29.93333	26915
29.94167	27509
29.95000	28113
29.95833	28716
29.96667	29339
29.97500	29955
29.98333	30589
29.99167	31224
30.00000	31862
30.00833	32516
30.01667	33161
30.02500	33828
30.03333	34488
30.04167	35156
30.05000	35829
30.05833	36491
30.06667	37166
30.07500	37825
30.08333	38493
30.09167	39153
30.10000	39808
30.10833	40470
30.11667	41113
30.12500	41766
30.13333	42401
30.14167	43034
30.15000	43661
30.15833	44270
30.16667	44882
30.17500	45468
30.18333	46051
30.19167	46615
30.20000	47162
30.20833	47701
30.21667	48215
30.22500	48728
30.23333	49217
30.24167	49694
30.25000	50154
30.25833	50585
30.26667	51000
30.27500	51384
30.28333	51752
30.29167	52096
30.30000	52418
30.30833	52725
30.31667	53002
30.32500	53263
30.33333	53496
30.34167	53707
30.35000	53894
30.35833	54053
30.36667	54189
30.37500	54297
30.38333	54378
30.39167	54434
30.40000	54463
30.40833	54467
30.41667	54447
30.42500	54403
30.43333	54337
30.44167	54248
30.45000	54135
30.45833	53998
30.46667	53833
30.47500	53647
30.48333	53432
30.49167	53198
30.50000	52942
30.50833	52662
30.51667	52369
30.52500	52049
30.53333	51717
30.54167	51365
30.55000	50994
30.55833	50611
30.56667	50201
30.57500	49785
30.58333	49343
30.59167	48890
30.60000	48424
30.60833	47940
30.61667	47456
30.62500	46951
30.63333	46445
30.64167	45923
30.65000	45388
30.65833	44849
30.66667	44288
30.67500	43733
30.68333	43161
30.69167	42590
30.70000	42017
30.70833	41434
30.71667	40862
30.72500	40276
30.73333	39700
30.74167	39117
30.75000	38530
30.75833	37949
30.76667	37353
30.77500	36772
30.78333	36180
30.79167	35597
30.80000	35018
30.80833	34436
30.81667	33870
30.82500	33296
30.83333	32738
30.84167	32179
30.85000	31623
30.85833	31078
30.86667	30525
30.87500	29989
30.88333	29449
30.89167	28920
30.90000	28402
30.90833	27887
30.91667	27391
30.92500	26893
30.93333	26410
30.94167	25930
30.95000	25453
30.95833	24989
30.96667	24520
30.97500	24068
30.98333	23617
30.99167	23178
31.00000	22752
31.00833	22330
31.01667	21925
31.02500	21518
31.03333	21126
31.04167	20737
31.05000	20354
31.05833	19985
31.06667	19618
31.07500	19268
31.08333	18921
31.09167	18585
31.10000	18255
31.10833	17927
31.11667	17613
31.12500	17300
31.13333	16999
31.14167	16704
31.15000	16416
31.15833	16139
31.16667	15864
31.17500	15601
31.18333	15338
31.19167	15083
31.20000	14835
31.20833	14590
31.21667	14357
31.22500	14129
31.23333	13911
31.24167	13696
31.25000	13485
31.25833	13281
31.26667	13076
31.27500	12882
31.28333	12691
31.29167	12508
31.30000	12332
31.30833	12158
31.31667	11991
31.32500	11824
31.33333	11662
31.34167	11503
31.35000	11346
31.35833	11196
31.36667	11048
31.37500	10907
31.38333	10766
31.39167	10631
31.40000	10500
31.40833	10370
31.41667	10247
31.42500	10124
31.43333	10006
31.44167	9890
31.45000	9778
31.45833	9671
31.46667	9566
31.47500	9465
31.48333	9364
31.49167	9266
31.50000	9170
31.50833	9075
31.51667	8984
31.52500	8892
31.53333	8804
31.54167	8717
31.55000	8633
31.55833	8552
31.56667	8471
31.57500	8394
31.58333	8316
31.59167	8241
31.60000	8169
31.60833	8097
31.61667	8030
31.62500	7965
31.63333	7904
31.64167	7844
31.65000	7785
31.65833	7728
31.66667	7670
31.67500	7615
31.68333	7561
31.69167	7509
31.70000	7458
31.70833	7408
31.71667	7359
31.72500	7309
31.73333	7262
31.74167	7216
31.75000	7171
31.75833	7130
31.76667	7090
31.77500	7052
31.78333	7015
31.79167	6980
31.80000	6947
31.80833	6915
31.81667	6885
31.82500	6855
31.83333	6827
31.84167	6802
31.85000	6779
31.85833	6759
31.86667	6739
31.87500	6720
31.88333	6702
31.89167	6686
31.90000	6673
31.90833	6661
31.91667	6652
31.92500	6645
31.93333	6639
31.94167	6634
31.95000	6631
31.95833	6629
31.96667	6630
31.97500	6634
31.98333	6641
31.99167	6651
32.00000	6662
32.00833	6675
32.01667	6688
32.02500	6703
32.03333	6720
32.04167	6740
32.05000	6764
32.05833	6791
32.06667	6822
32.07500	6854
32.08333	6887
32.09167	6922
32.10000	6959
32.10833	6999
32.11667	7042
32.12500	7087
32.13333	7134
32.14167	7185
32.15000	7239
32.15833	7295
32.16667	7355
32.17500	7416
32.18333	7482
32.19167	7550
32.20000	7621
32.20833	7694
32.21667	7769
32.22500	7849
32.23333	7930
32.24167	8015
32.25000	8103
32.25833	8192
32.26667	8286
32.27500	8379
32.28333	8476
32.29167	8576
32.30000	8680
32.30833	8790
32.31667	8903
32.32500	9021
32.33333	9141
32.34167	9261
32.35000	9383
32.35833	9505
32.36667	9630
32.37500	9756
32.38333	9888
32.39167	10022
32.40000	10160
32.40833	10303
32.41667	10445
32.42500	10592
32.43333	10738
32.44167	10887
32.45000	11040
32.45833	11192
32.46667	11351
32.47500	11510
32.48333	11673
32.49167	11837
32.50000	12001
32.50833	12169
32.51667	12335
32.52500	12507
32.53333	12679
32.54167	12854
32.55000	13032
32.55833	13210
32.56667	13394
32.57500	13576
32.58333	13765
32.59167	13953
32.60000	14142
32.60833	14333
32.61667	14521
32.62500	14713
32.63333	14902
32.64167	15093
32.65000	15285
32.65833	15479
32.66667	15681
32.67500	15880
32.68333	16085
32.69167	16286
32.70000	16486
32.70833	16688
32.71667	16888
32.72500	17095
32.73333	17302
32.74167	17513
32.75000	17725
32.75833	17933
32.76667	18145
32.77500	18351
32.78333	18561
32.79167	18768
32.80000	18975
32.80833	19184
32.81667	19390
32.82500	19601
32.83333	19810
32.84167	20020
32.85000	20231
32.85833	20437
32.86667	20647
32.87500	20852
32.88333	21060
32.89167	21266
32.90000	21470
32.90833	21675
32.91667	21875
32.92500	22078
32.93333	22274
32.94167	22470
32.95000	22665
32.95833	22853
32.96667	23043
32.97500	23226
32.98333	23412
32.99167	23594
33.00000	23772
33.00833	23949
33.01667	24118
33.02500	24285
33.03333	24445
33.04167	24604
33.05000	24761
33.05833	24911
33.06667	25060
33.07500	25201
33.08333	25339
33.09167	25469
33.10000	25592
33.10833	25711
33.11667	25821
33.12500	25927
33.13333	26027
33.14167	26122
33.15000	26213
33.15833	26298
33.16667	26379
33.17500	26452
33.18333	26519
33.19167	26578
33.20000	26630
33.20833	26676
33.21667	26713
33.22500	26742
33.23333	26764
33.24167	26777
33.25000	26784
33.25833	26785
33.26667	26779
33.27500	26766
33.28333	26745
33.29167	26716
33.30000	26679
33.30833	26633
33.31667	26580
33.32500	26519
33.33333	26453
33.34167	26381
33.35000	26304
33.35833	26221
33.36667	26129
33.37500	26031
33.38333	25924
33.39167	25810
33.40000	25689
33.40833	25560
33.41667	25427
33.42500	25284
33.43333	25137
33.44167	24984
33.45000	24826
33.45833	24662
33.46667	24489
33.47500	24314
33.48333	24131
33.49167	23944
33.50000	23754
33.50833	23557
33.51667	23359
33.52500	23152
33.53333	22944
33.54167	22731
33.55000	22512
33.55833	22294
33.56667	22068
33.57500	21844
33.58333	21613
33.59167	21383
33.60000	21150
33.60833	20913
33.61667	20679
33.62500	20436
33.63333	20195
33.64167	19950
33.65000	19701
33.65833	19455
33.66667	19202
33.67500	18955
33.68333	18703
33.69167	18453
33.70000	18202
33.70833	17946
33.71667	17695
33.72500	17437
33.73333	17185
33.74167	16932
33.75000	16679
33.75833	16431
33.76667	16178
33.77500	15931
33.78333	15680
33.79167	15433
33.80000	15189
33.80833	14943
33.81667	14702
33.82500	14455
33.83333	14213
33.84167	13972
33.85000	13734
33.85833	13502
33.86667	13269
33.87500	13042
33.88333	12813
33.89167	12587
33.90000	12363
33.90833	12139
33.91667	11923
33.92500	11703
33.93333	11490
33.94167	11278
33.95000	11067
33.95833	10863
33.96667	10656
33.97500	10457
33.98333	10256
33.99167	10058
34.00000	9864
34.00833	9671
34.01667	9484
34.02500	9296
34.03333	9113
34.04167	8931
34.05000	8750
34.05833	8575
34.06667	8402
34.07500	8238
34.08333	8074
34.09167	7914
34.10000	7756
34.10833	7597
34.11667	7444
34.12500	7291
34.13333	7142
34.14167	6995
34.15000	6850
34.15833	6709
34.16667	6567
34.17500	6432
34.18333	6296
34.19167	6164
34.20000	6036
34.20833	5907
34.21667	5785
34.22500	5662
34.23333	5546
34.24167	5432
34.25000	5320
34.25833	5212
34.26667	5104
34.27500	5001
34.28333	4897
34.29167	4797
34.30000	4700
34.30833	4605
34.31667	4515
34.32500	4423
34.33333	4334
34.34167	4245
34.35000	4158
34.35833	4074
34.36667	3989
34.37500	3908
34.38333	3828
34.39167	3749
34.40000	3673
34.40833	3597
34.41667	3525
34.42500	3453
34.43333	3385
34.44167	3319
34.45000	3254
34.45833	3192
34.46667	3129
34.47500	3068
34.48333	3008
34.49167	2949
34.50000	2892
34.50833	2837
34.51667	2784
34.52500	2732
34.53333	2681
34.54167	2631
34.55000	2582
34.55833	2534
34.56667	2487
34.57500	2442
34.58333	2397
34.59167	2353
34.60000	2310
34.60833	2266
34.61667	2226
34.62500	2187
34.63333	2151
34.64167	2117
34.65000	2084
34.65833	2051
34.66667	2018
34.67500	1986
34.68333	1953
34.69167	1920
34.70000	1888
34.70833	1855
34.71667	1825
34.72500	1796
34.73333	1768
34.74167	1742
34.75000	1718
34.75833	1695
34.76667	1672
34.77500	1648
34.78333	1623
34.79167	1598
34.80000	1574
34.80833	1552
34.81667	1532
34.82500	1515
34.83333	1499
34.84167	1484
34.85000	1468
34.85833	1454
34.86667	1439
34.87500	1425
34.88333	1412
34.89167	1399
34.90000	1386
34.90833	1373
34.91667	1360
34.92500	1347
34.93333	1335
34.94167	1325
34.95000	1315
34.95833	1307
34.96667	1299
34.97500	1291
34.98333	1283
34.99167	1275
35.00000	1269
35.00833	1262
35.01667	1256
35.02500	1249
35.03333	1242
35.04167	1234
35.05000	1227
35.05833	1222
35.06667	1218
35.07500	1214
35.08333	1210
35.09167	1205
35.10000	1201
35.10833	1197
35.11667	1193
35.12500	1189
35.13333	1185
35.14167	1180
35.15000	1175
35.15833	1170
35.16667	1166
35.17500	1163
35.18333	1160
35.19167	1158
35.20000	1156
35.20833	1154
35.21667	1150
35.22500	1145
35.23333	1140
35.24167	1136
35.25000	1132
35.25833	1128
35.26667	1123
35.27500	1117
35.28333	1111
35.29167	1106
35.30000	1102
35.30833	1100
35.31667	1098
35.32500	1096
35.33333	1092
35.34167	1087
35.35000	1082
35.35833	1075
35.36667	1068
35.37500	1061
35.38333	1054
35.39167	1047
35.40000	1040
35.40833	1033
35.41667	1026
35.42500	1017
35.43333	1009
35.44167	1002
35.45000	997
35.45833	991
35.46667	986
35.47500	979
35.48333	971
35.49167	962
35.50000	953
35.50833	943
35.51667	934
35.52500	925
35.53333	917
35.54167	908
35.55000	899
35.55833	889
35.56667	877
35.57500	866
35.58333	857
35.59167	850
35.60000	843
35.60833	835
35.61667	827
35.62500	818
35.63333	808
35.64167	797
35.65000	784
35.65833	771
35.66667	757
35.67500	743
35.68333	730
35.69167	718
35.70000	707
35.70833	697
35.71667	687
35.72500	677
35.73333	668
35.74167	660
35.75000	652
35.75833	646
35.76667	640
35.77500	633
35.78333	626
35.79167	618
35.80000	610
35.80833	601
35.81667	592
35.82500	582
35.83333	571
35.84167	560
35.85000	549
35.85833	540
35.86667	531
35.87500	524
35.88333	516
35.89167	507
35.90000	498
35.90833	489
35.91667	481
35.92500	474
35.93333	467
35.94167	461
35.95000	454
35.95833	448
35.96667	441
35.97500	435
35.98333	430
35.99167	425
36.00000	420
36.00833	415
36.01667	411
36.02500	408
36.03333	404
36.04167	400
36.05000	394
36.05833	386
36.06667	377
36.07500	369
36.08333	362
36.09167	358
36.10000	356
36.10833	356
36.11667	356
36.12500	355
36.13333	352
36.14167	348
36.15000	343
36.15833	338
36.16667	332
36.17500	326
36.18333	320
36.19167	315
36.20000	311
36.20833	308
36.21667	306
36.22500	305
36.23333	305
36.24167	306
36.25000	308
36.25833	309
36.26667	310
36.27500	311
36.28333	311
36.29167	310
36.30000	308
36.30833	306
36.31667	304
36.32500	304
36.33333	304
36.34167	304
36.35000	303
36.35833	300
36.36667	296
36.37500	292
36.38333	288
36.39167	284
36.40000	282
36.40833	281
36.41667	282
36.42500	284
36.43333	287
36.44167	289
36.45000	291
36.45833	291
36.46667	290
36.47500	288
36.48333	286
36.49167	283
36.50000	282
36.50833	280
36.51667	279
36.52500	278
36.53333	277
36.54167	277
36.55000	279
36.55833	280
36.56667	281
36.57500	281
36.58333	282
36.59167	283
36.60000	284
36.60833	285
36.61667	286
36.62500	286
36.63333	285
36.64167	285
36.65000	285
36.65833	286
36.66667	287
36.67500	288
36.68333	288
36.69167	287
36.70000	286
36.70833	287
36.71667	290
36.72500	293
36.73333	296
36.74167	298
36.75000	299
36.75833	300
36.76667	300
36.77500	299
36.78333	297
36.79167	296
36.80000	295
36.80833	297
36.81667	300
36.82500	304
36.83333	307
36.84167	308
36.85000	307
36.85833	305
36.86667	303
36.87500	302
36.88333	303
36.89167	305
36.90000	308
36.90833	311
36.91667	315
36.92500	317
36.93333	320
36.94167	323
36.95000	326
36.95833	328
36.96667	329
36.97500	329
36.98333	327
36.99167	323
37.00000	320
37.00833	319
37.01667	320
37.02500	323
37.03333	326
37.04167	327
37.05000	327
37.05833	326
37.06667	326
37.07500	327
37.08333	327
37.09167	327
37.10000	326
37.10833	323
37.11667	321
37.12500	319
37.13333	319
37.14167	319
37.15000	319
37.15833	318
37.16667	316
37.17500	314
37.18333	313
37.19167	314
37.20000	315
37.20833	314
37.21667	312
37.22500	308
37.23333	304
37.24167	301
37.25000	299
37.25833	297
37.26667	297
37.27500	297
37.28333	298
37.29167	298
37.30000	298
37.30833	296
37.31667	294
37.32500	290
37.33333	287
37.34167	285
37.35000	284
37.35833	283
37.36667	282
37.37500	280
37.38333	277
37.39167	274
37.40000	271
37.40833	268
37.41667	266
37.42500	263
37.43333	261
37.44167	258
37.45000	255
37.45833	252
37.46667	249
37.47500	246
37.48333	242
37.49167	237
37.50000	234
37.50833	232
37.51667	231
37.52500	230
37.53333	230
37.54167	228
37.55000	225
37.55833	220
37.56667	214
37.57500	209
37.58333	205
37.59167	201
37.60000	199
37.60833	199
37.61667	199
37.62500	198
37.63333	197
37.64167	195
37.65000	193
37.65833	191
37.66667	192
37.67500	193
37.68333	195
37.69167	197
37.70000	198
37.70833	196
37.71667	194
37.72500	194
37.73333	195
37.74167	197
37.75000	199
37.75833	202
37.76667	203
37.77500	206
37.78333	209
37.79167	212
37.80000	215
37.80833	216
37.81667	215
37.82500	213
37.83333	211
37.84167	210
37.85000	210
37.85833	210
37.86667	211
37.87500	211
37.88333	210
37.89167	209
37.90000	207
37.90833	207
37.91667	208
37.92500	211
37.93333	214
37.94167	217
37.95000	221
37.95833	224
37.96667	225
37.97500	225
37.98333	222
37.99167	220
38.00000	218
38.00833	216
38.01667	215
38.02500	216
38.03333	217
38.04167	219
38.05000	221
38.05833	223
38.06667	224
38.07500	226
38.08333	228
38.09167	230
38.10000	232
38.10833	231
38.11667	228
38.12500	223
38.13333	217
38.14167	212
38.15000	208
38.15833	205
38.16667	204
38.17500	204
38.18333	203
38.19167	202
38.20000	201
38.20833	199
38.21667	197
38.22500	193
38.23333	188
38.24167	183
38.25000	179
38.25833	177
38.26667	176
38.27500	176
38.28333	177
38.29167	178
38.30000	178
38.30833	177
38.31667	174
38.32500	169
38.33333	163
38.34167	157
38.35000	151
38.35833	146
38.36667	140
38.37500	134
38.38333	128
38.39167	122
38.40000	118
38.40833	116
38.41667	114
38.42500	112
38.43333	108
38.44167	104
38.45000	99
38.45833	94
38.46667	90
38.47500	86
38.48333	81
38.49167	75
38.50000	70
38.50833	65
38.51667	61
38.52500	58
38.53333	54
38.54167	50
38.55000	45
38.55833	43
38.56667	42
38.57500	42
38.58333	43
38.59167	43
38.60000	40
38.60833	35
38.61667	27
38.62500	20
38.63333	12
38.64167	7
38.65000	2
38.65833	-2
38.66667	-4
38.67500	-6
38.68333	-8
38.69167	-9
38.70000	-11
38.70833	-14
38.71667	-17
38.72500	-21
38.73333	-25
38.74167	-30
38.75000	-35
38.75833	-39
38.76667	-43
38.77500	-47
38.78333	-48
38.79167	-47
38.80000	-46
38.80833	-46
38.81667	-46
38.82500	-48
38.83333	-50
38.84167	-53
38.85000	-57
38.85833	-62
38.86667	-66
38.87500	-71
38.88333	-75
38.89167	-78
38.90000	-80
38.90833	-81
38.91667	-82
38.92500	-84
38.93333	-87
38.94167	-89
38.95000	-90
38.95833	-90
38.96667	-91
38.97500	-91
38.98333	-90
38.99167	-89
39.00000	-87
39.00833	-85
39.01667	-84
39.02500	-86
39.03333	-88
39.04167	-91
39.05000	-93
39.05833	-95
39.06667	-96
39.07500	-96
39.08333	-97
39.09167	-98
39.10000	-98
39.10833	-97
39.11667	-96
39.12500	-96
39.13333	-96
39.14167	-97
39.15000	-98
39.15833	-99
39.16667	-98
39.17500	-98
39.18333	-99
39.19167	-101
39.20000	-105
39.20833	-109
39.21667	-111
39.22500	-114
39.23333	-115
39.24167	-116
39.25000	-115
39.25833	-113
39.26667	-110
39.27500	-107
39.28333	-103
39.29167	-99
39.30000	-97
39.30833	-97
39.31667	-99
39.32500	-103
39.33333	-107
39.34167	-110
39.35000	-112
39.35833	-113
39.36667	-112
39.37500	-111
39.38333	-111
39.39167	-111
39.40000	-113
39.40833	-115
39.41667	-117
39.42500	-118
39.43333	-118
39.44167	-118
39.45000	-119
39.45833	-120
39.46667	-121
39.47500	-121
39.48333	-121
39.49167	-121
39.50000	-121
39.50833	-121
39.51667	-123
39.52500	-124
39.53333	-126
39.54167	-128
39.55000	-131
39.55833	-134
39.56667	-137
39.57500	-139
39.58333	-141
39.59167	-142
39.60000	-142
39.60833	-143
39.61667	-143
39.62500	-145
39.63333	-148
39.64167	-151
39.65000	-154
39.65833	-157
39.66667	-159
39.67500	-159
39.68333	-159
39.69167	-158
39.70000	-157
39.70833	-156
39.71667	-156
39.72500	-156
39.73333	-158
39.74167	-161
39.75000	-164
39.75833	-167
39.76667	-168
39.77500	-170
39.78333	-172
39.79167	-174
39.80000	-176
39.80833	-175
39.81667	-172
39.82500	-168
39.83333	-163
39.84167	-160
39.85000	-158
39.85833	-159
39.86667	-162
39.87500	-164
39.88333	-166
39.89167	-165
39.90000	-162
39.90833	-157
39.91667	-153
39.92500	-149
39.93333	-145
39.94167	-142
39.95000	-138
39.95833	-134
39.96667	-129
39.97500	-124
39.98333	-118
39.99167	-112
40.00000	-106
40.00833	-99
40.01667	-93
40.02500	-86
40.03333	-76
40.04167	-64
40.05000	-50
40.05833	-36
40.06667	-21
40.07500	-8
40.08333	5
40.09167	20
40.10000	38
40.10833	60
40.11667	84
40.12500	111
40.13333	139
40.14167	167
40.15000	196
40.15833	225
40.16667	257
40.17500	290
40.18333	325
40.19167	362
40.20000	404
40.20833	451
40.21667	500
40.22500	553
40.23333	606
40.24167	662
40.25000	719
40.25833	780
40.26667	846
40.27500	913
40.28333	985
40.29167	1060
40.30000	1138
40.30833	1220
40.31667	1306
40.32500	1401
40.33333	1500
40.34167	1604
40.35000	1713
40.35833	1823
40.36667	1940
40.37500	2058
40.38333	2184
40.39167	2315
40.40000	2451
40.40833	2594
40.41667	2740
40.42500	2893
40.43333	3049
40.44167	3210
40.45000	3377
40.45833	3546
40.46667	3724
40.47500	3904
40.48333	4094
40.49167	4287
40.50000	4486
40.50833	4694
40.51667	4903
40.52500	5123
40.53333	5343
40.54167	5570
40.55000	5802
40.55833	6036
40.56667	6282
40.57500	6527
40.58333	6783
40.59167	7043
40.60000	7304
40.60833	7573
40.61667	7840
40.62500	8116
40.63333	8391
40.64167	8671
40.65000	8956
40.65833	9239
40.66667	9533
40.67500	9824
40.68333	10124
40.69167	10425
40.70000	10727
40.70833	11035
40.71667	11339
40.72500	11652
40.73333	11960
40.74167	12271
40.75000	12582
40.75833	12889
40.76667	13202
40.77500	13509
40.78333	13822
40.79167	14132
40.80000	14437
40.80833	14745
40.81667	15045
40.82500	15350
40.83333	15647
40.84167	15943
40.85000	16238
40.85833	16524
40.86667	16812
40.87500	17089
40.88333	17367
40.89167	17639
40.90000	17904
40.90833	18169
40.91667	18422
40.92500	18674
40.93333	18915
40.94167	19149
40.95000	19377
40.95833	19594
40.96667	19809
40.97500	20012
40.98333	20212
40.99167	20403
41.00000	20583
41.00833	20757
41.01667	20916
41.02500	21069
41.03333	21210
41.04167	21342
41.05000	21467
41.05833	21579
41.06667	21685
41.07500	21780
41.08333	21866
41.09167	21941
41.10000	22001
41.10833	22050
41.11667	22086
41.12500	22112
41.13333	22127
41.14167	22131
41.15000	22125
41.15833	22108
41.16667	22080
41.17500	22042
41.18333	21992
41.19167	21934
41.20000	21864
41.20833	21784
41.21667	21694
41.22500	21592
41.23333	21484
41.24167	21366
41.25000	21241
41.25833	21108
41.26667	20963
41.27500	20809
41.28333	20640
41.29167	20463
41.30000	20280
41.30833	20089
41.31667	19897
41.32500	19694
41.33333	19487
41.34167	19270
41.35000	19043
41.35833	18813
41.36667	18572
41.37500	18333
41.38333	18087
41.39167	17840
41.40000	17592
41.40833	17336
41.41667	17080
41.42500	16812
41.43333	16543
41.44167	16266
41.45000	15984
41.45833	15705
41.46667	15419
41.47500	15140
41.48333	14856
41.49167	14574
41.50000	14293
41.50833	14008
41.51667	13728
41.52500	13442
41.53333	13160
41.54167	12876
41.55000	12593
41.55833	12316
41.56667	12035
41.57500	11761
41.58333	11485
41.59167	11213
41.60000	10945
41.60833	10676
41.61667	10415
41.62500	10152
41.63333	9896
41.64167	9642
41.65000	9389
41.65833	9141
41.66667	8890
41.67500	8647
41.68333	8405
41.69167	8168
41.70000	7939
41.70833	7712
41.71667	7495
41.72500	7278
41.73333	7068
41.74167	6861
41.75000	6656
41.75833	6460
41.76667	6264
41.77500	6075
41.78333	5888
41.79167	5706
41.80000	5529
41.80833	5354
41.81667	5187
41.82500	5022
41.83333	4864
41.84167	4710
41.85000	4559
41.85833	4414
41.86667	4269
41.87500	4130
41.88333	3993
41.89167	3859
41.90000	3731
41.90833	3604
41.91667	3485
41.92500	3367
41.93333	3255
41.94167	3144
41.95000	3035
41.95833	2932
41.96667	2829
41.97500	2733
41.98333	2639
41.99167	2550
42.00000	2463
42.00833	2378
42.01667	2297
42.02500	2218
42.03333	2143
42.04167	2069
42.05000	1997
42.05833	1928
42.06667	1858
42.07500	1792
42.08333	1726
42.09167	1663
42.10000	1603
42.10833	1544
42.11667	1489
42.12500	1435
42.13333	1382
42.14167	1330
42.15000	1279
42.15833	1231
42.16667	1185
42.17500	1143
42.18333	1103
42.19167	1065
42.20000	1029
42.20833	993
42.21667	959
42.22500	925
42.23333	891
42.24167	858
42.25000	824
42.25833	793
42.26667	761
42.27500	732
42.28333	704
42.29167	677
42.30000	650
42.30833	623
42.31667	597
42.32500	570
42.33333	544
42.34167	519
42.35000	497
42.35833	476
42.36667	455
42.37500	436
42.38333	416
42.39167	397
42.40000	381
42.40833	365
42.41667	350
42.42500	333
42.43333	316
42.44167	298
42.45000	280
42.45833	263
42.46667	247
42.47500	232
42.48333	218
42.49167	206
42.50000	195
42.50833	185
42.51667	175
42.52500	165
42.53333	154
42.54167	143
42.55000	131
42.55833	119
42.56667	105
42.57500	92
42.58333	79
42.59167	66
42.60000	55
42.60833	45
42.61667	37
42.62500	30
42.63333	24
42.64167	18
42.65000	12
42.65833	6
42.66667	-1
42.67500	-9
42.68333	-17
42.69167	-26
42.70000	-33
42.70833	-40
42.71667	-44
42.72500	-48
42.73333	-52
42.74167	-57
42.75000	-63
42.75833	-70
42.76667	-77
42.77500	-84
42.78333	-89
42.79167	-94
42.80000	-99
42.80833	-103
42.81667	-108
42.82500	-114
42.83333	-119
42.84167	-125
42.85000	-130
42.85833	-136
42.86667	-142
42.87500	-147
42.88333	-152
42.89167	-157
42.90000	-160
42.90833	-162
42.91667	-164
42.92500	-166
42.93333	-170
42.94167	-174
42.95000	-178
42.95833	-182
42.96667	-185
42.97500	-187
42.98333	-188
42.99167	-189
43.00000	-190
43.00833	-192
43.01667	-195
43.02500	-199
43.03333	-203
43.04167	-208
43.05000	-213
43.05833	-218
43.06667	-224
43.07500	-229
43.08333	-233
43.09167	-237
43.10000	-239
43.10833	-242
43.11667	-244
43.12500	-247
43.13333	-251
43.14167	-254
43.15000	-256
43.15833	-257
43.16667	-257
43.17500	-257
43.18333	-257
43.19167	-258
43.20000	-259
43.20833	-261
43.21667	-264
43.22500	-267
43.23333	-271
43.24167	-272
43.25000	-272
43.25833	-272
43.26667	-271
43.27500	-272
43.28333	-274
43.29167	-276
43.30000	-280
43.30833	-283
43.31667	-287
43.32500	-290
43.33333	-294
43.34167	-295
43.35000	-295
43.35833	-294
43.36667	-294
43.37500	-295
43.38333	-298
43.39167	-303
43.40000	-307
43.40833	-311
43.41667	-312
43.42500	-312
43.43333	-312
43.44167	-312
43.45000	-314
43.45833	-317
43.46667	-321
43.47500	-324
43.48333	-325
43.49167	-326
43.50000	-325
43.50833	-324
43.51667	-324
43.52500	-325
43.53333	-327
43.54167	-328
43.55000	-328
43.55833	-328
43.56667	-329
43.57500	-330
43.58333	-333
43.59167	-335
43.60000	-337
43.60833	-339
43.61667	-340
43.62500	-341
43.63333	-341
43.64167	-342
43.65000	-341
43.65833	-341
43.66667	-340
43.67500	-339
43.68333	-339
43.69167	-340
43.70000	-343
43.70833	-345
43.71667	-348
43.72500	-350
43.73333	-352
43.74167	-355
43.75000	-359
43.75833	-364
43.76667	-369
43.77500	-372
43.78333	-374
43.79167	-373
43.80000	-371
43.80833	-368
43.81667	-364
43.82500	-362
43.83333	-361
43.84167	-360
43.85000	-359
43.85833	-360
43.86667	-360
43.87500	-361
43.88333	-362
43.89167	-363
43.90000	-364
43.90833	-364
43.91667	-365
43.92500	-367
43.93333	-370
43.94167	-373
43.95000	-375
43.95833	-376
43.96667	-376
43.97500	-376
43.98333	-375
43.99167	-375
44.00000	-375
44.00833	-374
44.01667	-372
44.02500	-371
44.03333	-369
44.04167	-366
44.05000	-364
44.05833	-363
44.06667	-363
44.07500	-365
44.08333	-367
44.09167	-369
44.10000	-371
44.10833	-372
44.11667	-373
44.12500	-373
44.13333	-374
44.14167	-372
44.15000	-369
44.15833	-365
44.16667	-362
44.17500	-360
44.18333	-362
44.19167	-366
44.20000	-370
44.20833	-373
44.21667	-374
44.22500	-373
44.23333	-371
44.24167	-368
44.25000	-366
44.25833	-365
44.26667	-366
44.27500	-368
44.28333	-369
44.29167	-371
44.30000	-370
44.30833	-368
44.31667	-366
44.32500	-365
44.33333	-366
44.34167	-367
44.35000	-369
44.35833	-370
44.36667	-370
44.37500	-369
44.38333	-370
44.39167	-372
44.40000	-374
44.40833	-376
44.41667	-376
44.42500	-375
44.43333	-371
44.44167	-366
44.45000	-362
44.45833	-358
44.46667	-356
44.47500	-355
44.48333	-355
44.49167	-355
44.50000	-355
44.50833	-355
44.51667	-355
44.52500	-355
44.53333	-354
44.54167	-354
44.55000	-355
44.55833	-357
44.56667	-358
44.57500	-357
44.58333	-355
44.59167	-352
44.60000	-348
44.60833	-345
44.61667	-344
44.62500	-345
44.63333	-349
44.64167	-353
44.65000	-356
44.65833	-356
44.66667	-354
44.67500	-351
44.68333	-347
44.69167	-343
44.70000	-340
44.70833	-337
44.71667	-335
44.72500	-334
44.73333	-334
44.74167	-334
44.75000	-333
44.75833	-333
44.76667	-333
44.77500	-334
44.78333	-335
44.79167	-334
44.80000	-331
44.80833	-328
44.81667	-325
44.82500	-323
44.83333	-321
44.84167	-320
44.85000	-318
44.85833	-317
44.86667	-315
44.87500	-313
44.88333	-312
44.89167	-312
44.90000	-311
44.90833	-310
44.91667	-307
44.92500	-303
44.93333	-299
44.94167	-296
44.95000	-293
44.95833	-290
44.96667	-286
44.97500	-283
44.98333	-280
44.99167	-278
45.00000	-277
45.00833	-276
45.01667	-277
45.02500	-277
45.03333	-277
45.04167	-277
45.05000	-276
45.05833	-274
45.06667	-272
45.07500	-269
45.08333	-267
45.09167	-264
45.10000	-261
45.10833	-258
45.11667	-256
45.12500	-255
45.13333	-252
45.14167	-250
45.15000	-246
45.15833	-241
45.16667	-236
45.17500	-230
45.18333	-226
45.19167	-223
45.20000	-223
45.20833	-224
45.21667	-227
45.22500	-229
45.23333	-230
45.24167	-227
45.25000	-223
45.25833	-217
45.26667	-212
45.27500	-207
45.28333	-205
45.29167	-203
45.30000	-201
45.30833	-197
45.31667	-193
45.32500	-189
45.33333	-185
45.34167	-183
45.35000	-183
45.35833	-183
45.36667	-184
45.37500	-185
45.38333	-187
45.39167	-188
45.40000	-189
45.40833	-191
45.41667	-192
45.42500	-189
45.43333	-184
45.44167	-180
45.45000	-176
45.45833	-174
45.46667	-174
45.47500	-176
45.48333	-176
45.49167	-176
45.50000	-176
45.50833	-177
45.51667	-177
45.52500	-178
45.53333	-177
45.54167	-176
45.55000	-174
45.55833	-174
45.56667	-174
45.57500	-175
45.58333	-177
45.59167	-178
45.60000	-178
45.60833	-179
45.61667	-180
45.62500	-181
45.63333	-184
45.64167	-188
45.65000	-192
45.65833	-196
45.66667	-201
45.67500	-205
45.68333	-208
45.69167	-210
45.70000	-212
45.70833	-213
45.71667	-213
45.72500	-214
45.73333	-214
45.74167	-215
45.75000	-215
45.75833	-217
45.76667	-219
45.77500	-222
45.78333	-224
45.79167	-225
45.80000	-226
45.80833	-226
45.81667	-226
45.82500	-227
45.83333	-228
45.84167	-229
45.85000	-232
45.85833	-234
45.86667	-237
45.87500	-240
45.88333	-243
45.89167	-246
45.90000	-250
45.90833	-253
45.91667	-256
45.92500	-260
45.93333	-263
45.94167	-268
45.95000	-274
45.95833	-278
45.96667	-282
45.97500	-284
45.98333	-284
45.99167	-284
46.00000	-284
46.00833	-287
46.01667	-291
46.02500	-297
46.03333	-303
46.04167	-308
46.05000	-312
46.05833	-315
46.06667	-318
46.07500	-320
46.08333	-322
46.09167	-325
46.10000	-327
46.10833	-329
46.11667	-329
46.12500	-329
46.13333	-328
46.14167	-327
46.15000	-327
46.15833	-328
46.16667	-329
46.17500	-331
46.18333	-333
46.19167	-335
46.20000	-337
46.20833	-338
46.21667	-341
46.22500	-344
46.23333	-348
46.24167	-352
46.25000	-358
46.25833	-362
46.26667	-365
46.27500	-365
46.28333	-364
46.29167	-362
46.30000	-361
46.30833	-362
46.31667	-364
46.32500	-368
46.33333	-372
46.34167	-377
46.35000	-381
46.35833	-383
46.36667	-385
46.37500	-384
46.38333	-383
46.39167	-381
46.40000	-379
46.40833	-380
46.41667	-381
46.42500	-384
46.43333	-387
46.44167	-389
46.45000	-390
46.45833	-390
46.46667	-390
46.47500	-390
46.48333	-392
46.49167	-395
46.50000	-397
46.50833	-399
46.51667	-400
46.52500	-402
46.53333	-404
46.54167	-406
46.55000	-409
46.55833	-411
46.56667	-412
46.57500	-414
46.58333	-414
46.59167	-414
46.60000	-413
46.60833	-412
46.61667	-412
46.62500	-412
46.63333	-413
46.64167	-414
46.65000	-415
46.65833	-416
46.66667	-418
46.67500	-419
46.68333	-420
46.69167	-420
46.70000	-419
46.70833	-418
46.71667	-418
46.72500	-419
46.73333	-421
46.74167	-425
46.75000	-428
46.75833	-431
46.76667	-433
46.77500	-434
46.78333	-433
46.79167	-432
46.80000	-432
46.80833	-431
46.81667	-431
46.82500	-433
46.83333	-434
46.84167	-435
46.85000	-435
46.85833	-435
46.86667	-434
46.87500	-433
46.88333	-432
46.89167	-431
46.90000	-430
46.90833	-429
46.91667	-428
46.92500	-426
46.93333	-425
46.94167	-424
46.95000	-424
46.95833	-426
46.96667	-427
46.97500	-429
46.98333	-429
46.99167	-429
47.00000	-428
47.00833	-428
47.01667	-426
47.02500	-424
47.03333	-421
47.04167	-419
47.05000	-417
47.05833	-415
47.06667	-414
47.07500	-414
47.08333	-413
47.09167	-411
47.10000	-410
47.10833	-409
47.11667	-408
47.12500	-409
47.13333	-409
47.14167	-409
47.15000	-407
47.15833	-405
47.16667	-404
47.17500	-405
47.18333	-407
47.19167	-408
47.20000	-409
47.20833	-407
47.21667	-403
47.22500	-400
47.23333	-396
47.24167	-393
47.25000	-390
47.25833	-388
47.26667	-385
47.27500	-382
47.28333	-378
47.29167	-375
47.30000	-373
47.30833	-371
47.31667	-370
47.32500	-369
47.33333	-367
47.34167	-365
47.35000	-363
47.35833	-362
47.36667	-361
47.37500	-361
47.38333	-360
47.39167	-359
47.40000	-357
47.40833	-354
47.41667	-352
47.42500	-351
47.43333	-350
47.44167	-348
47.45000	-344
47.45833	-339
47.46667	-334
47.47500	-329
47.48333	-324
47.49167	-321
47.50000	-318
47.50833	-316
47.51667	-314
47.52500	-313
47.53333	-311
47.54167	-308
47.55000	-304
47.55833	-299
47.56667	-294
47.57500	-290
47.58333	-286
47.59167	-283
47.60000	-281
47.60833	-277
47.61667	-274
47.62500	-272
47.63333	-269
47.64167	-266
47.65000	-262
47.65833	-259
47.66667	-256
47.67500	-253
47.68333	-249
47.69167	-246
47.70000	-242
47.70833	-239
47.71667	-236
47.72500	-235
47.73333	-234
47.74167	-234
47.75000	-232
47.75833	-231
47.76667	-231
47.77500	-231
47.78333	-231
47.79167	-229
47.80000	-226
47.80833	-222
47.81667	-217
47.82500	-213
47.83333	-209
47.84167	-207
47.85000	-207
47.85833	-208
47.86667	-210
47.87500	-211
47.88333	-212
47.89167	-212
47.90000	-212
47.90833	-211
47.91667	-209
47.92500	-208
47.93333	-209
47.94167	-212
47.95000	-215
47.95833	-218
47.96667	-218
47.97500	-216
47.98333	-214
47.99167	-211
48.00000	-209
48.00833	-207
48.01667	-205
48.02500	-204
48.03333	-204
48.04167	-205
48.05000	-207
48.05833	-207
48.06667	-206
48.07500	-203
48.08333	-200
48.09167	-197
48.10000	-195
48.10833	-196
48.11667	-197
48.12500	-200
48.13333	-203
48.14167	-206
48.15000	-208
48.15833	-211
48.16667	-212
48.17500	-213
48.18333	-214
48.19167	-214
48.20000	-212
48.20833	-209
48.21667	-206
48.22500	-204
48.23333	-204
48.24167	-207
48.25000	-212
48.25833	-217
48.26667	-220
48.27500	-222
48.28333	-224
48.29167	-226
48.30000	-230
48.30833	-234
48.31667	-238
48.32500	-240
48.33333	-241
48.34167	-241
48.35000	-241
48.35833	-242
48.36667	-245
48.37500	-248
48.38333	-251
48.39167	-254
48.40000	-257
48.40833	-259
48.41667	-261
48.42500	-261
48.43333	-262
48.44167	-263
48.45000	-265
48.45833	-267
48.46667	-270
48.47500	-274
48.48333	-278
48.49167	-283
48.50000	-288
48.50833	-293
48.51667	-297
48.52500	-300
48.53333	-302
48.54167	-303
48.55000	-302
48.55833	-300
48.56667	-299
48.57500	-297
48.58333	-296
48.59167	-296
48.60000	-296
48.60833	-298
48.61667	-302
48.62500	-305
48.63333	-309
48.64167	-312
48.65000	-315
48.65833	-318
48.66667	-320
48.67500	-323
48.68333	-326
48.69167	-329
48.70000	-332
48.70833	-335
48.71667	-339
48.72500	-343
48.73333	-347
48.74167	-351
48.75000	-355
48.75833	-358
48.76667	-358
48.77500	-358
48.78333	-358
48.79167	-359
48.80000	-360
48.80833	-362
48.81667	-362
48.82500	-362
48.83333	-362
48.84167	-363
48.85000	-364
48.85833	-366
48.86667	-368
48.87500	-368
48.88333	-368
48.89167	-368
48.90000	-368
48.90833	-368
48.91667	-369
48.92500	-369
48.93333	-370
48.94167	-371
48.95000	-372
48.95833	-373
48.96667	-373
48.97500	-374
48.98333	-375
48.99167	-375
49.00000	-375
49.00833	-377
49.01667	-378
49.02500	-378
49.03333	-378
49.04167	-378
49.05000	-379
49.05833	-380
49.06667	-383
49.07500	-386
49.08333	-388
49.09167	-391
49.10000	-393
49.10833	-395
49.11667	-397
49.12500	-398
49.13333	-399
49.14167	-400
49.15000	-401
49.15833	-400
49.16667	-399
49.17500	-396
49.18333	-394
49.19167	-393
49.20000	-393
49.20833	-394
49.21667	-396
49.22500	-398
49.23333	-400
49.24167	-401
49.25000	-403
49.25833	-406
49.26667	-410
49.27500	-413
49.28333	-416
49.29167	-418
49.30000	-418
49.30833	-416
49.31667	-413
49.32500	-410
49.33333	-408
49.34167	-407
49.35000	-407
49.35833	-408
49.36667	-410
49.37500	-413
49.38333	-416
49.39167	-417
49.40000	-419
49.40833	-420
49.41667	-420
49.42500	-421
49.43333	-421
49.44167	-420
49.45000	-418
49.45833	-416
49.46667	-415
49.47500	-416
49.48333	-418
49.49167	-422
49.50000	-425
49.50833	-429
49.51667	-433
49.52500	-438
49.53333	-442
49.54167	-445
49.55000	-447
49.55833	-448
49.56667	-447
49.57500	-445
49.58333	-442
49.59167	-439
49.60000	-438
49.60833	-438
49.61667	-441
49.62500	-443
49.63333	-446
49.64167	-448
49.65000	-449
49.65833	-448
49.66667	-448
49.67500	-448
49.68333	-449
49.69167	-450
49.70000	-451
49.70833	-451
49.71667	-451
49.72500	-449
49.73333	-448
49.74167	-448
49.75000	-449
49.75833	-451
49.76667	-455
49.77500	-458
49.78333	-459
49.79167	-458
49.80000	-456
49.80833	-452
49.81667	-450
49.82500	-449
49.83333	-449
49.84167	-448
49.85000	-446
49.85833	-445
49.86667	-444
49.87500	-444
49.88333	-445
49.89167	-448
49.90000	-450
49.90833	-451
49.91667	-451
49.92500	-449
49.93333	-447
49.94167	-445
49.95000	-443
49.95833	-442
49.96667	-444
49.97500	-446
49.98333	-449
49.99167	-451
50.00000	-452
50.00833	-452
50.01667	-453
50.02500	-455
50.03333	-459
50.04167	-462
50.05000	-465
50.05833	-467
50.06667	-468
50.07500	-467
50.08333	-466
50.09167	-465
50.10000	-463
50.10833	-461
50.11667	-459
50.12500	-456
50.13333	-455
50.14167	-456
50.15000	-458
50.15833	-460
50.16667	-461
50.17500	-461
50.18333	-459
50.19167	-456
50.20000	-455
50.20833	-455
50.21667	-456
50.22500	-457
50.23333	-459
50.24167	-461
50.25000	-463
50.25833	-463
50.26667	-464
50.27500	-464
50.28333	-463
50.29167	-461
50.30000	-458
50.30833	-455
50.31667	-453
50.32500	-452
50.33333	-453
50.34167	-455
50.35000	-457
50.35833	-457
50.36667	-455
50.37500	-452
50.38333	-447
50.39167	-443
50.40000	-440
50.40833	-438
50.41667	-438
50.42500	-439
50.43333	-441
50.44167	-442
50.45000	-444
50.45833	-445
50.46667	-445
50.47500	-446
50.48333	-446
50.49167	-445
50.50000	-443
50.50833	-441
50.51667	-440
50.52500	-439
50.53333	-439
50.54167	-439
50.55000	-439
50.55833	-439
50.56667	-437
50.57500	-434
50.58333	-429
50.59167	-423
50.60000	-419
50.60833	-417
50.61667	-417
50.62500	-418
50.63333	-420
50.64167	-421
50.65000	-421
50.65833	-419
50.66667	-417
50.67500	-414
50.68333	-411
50.69167	-409
50.70000	-407
50.70833	-406
50.71667	-404
50.72500	-403
50.73333	-402
50.74167	-400
50.75000	-397
50.75833	-395
50.76667	-393
50.77500	-391
50.78333	-390
50.79167	-391
50.80000	-391
50.80833	-391
50.81667	-391
50.82500	-390
50.83333	-391
50.84167	-392
50.85000	-393
50.85833	-393
50.86667	-392
50.87500	-389
50.88333	-386
50.89167	-383
50.90000	-381
50.90833	-382
50.91667	-384
50.92500	-387
50.93333	-390
50.94167	-392
50.95000	-392
50.95833	-392
50.96667	-390
50.97500	-389
50.98333	-388
50.99167	-387
51.00000	-386
51.00833	-383
51.01667	-379
51.02500	-376
51.03333	-374
51.04167	-375
51.05000	-378
51.05833	-381
51.06667	-382
51.07500	-383
51.08333	-382
51.09167	-380
51.10000	-378
51.10833	-377
51.11667	-377
51.12500	-378
51.13333	-378
51.14167	-379
51.15000	-379
51.15833	-379
51.16667	-381
51.17500	-383
51.18333	-384
51.19167	-385
51.20000	-384
51.20833	-382
51.21667	-381
51.22500	-380
51.23333	-380
51.24167	-382
51.25000	-385
51.25833	-387
51.26667	-389
51.27500	-390
51.28333	-392
51.29167	-393
51.30000	-395
51.30833	-397
51.31667	-399
51.32500	-400
51.33333	-401
51.34167	-401
51.35000	-401
51.35833	-402
51.36667	-405
51.37500	-408
51.38333	-411
51.39167	-413
51.40000	-414
51.40833	-414
51.41667	-413
51.42500	-412
51.43333	-411
51.44167	-413
51.45000	-415
51.45833	-418
51.46667	-420
51.47500	-421
51.48333	-420
51.49167	-418
51.50000	-417
51.50833	-416
51.51667	-418
51.52500	-421
51.53333	-424
51.54167	-426
51.55000	-427
51.55833	-427
51.56667	-427
51.57500	-427
51.58333	-430
51.59167	-434
51.60000	-438
51.60833	-440
51.61667	-442
51.62500	-441
51.63333	-440
51.64167	-440
51.65000	-440
51.65833	-441
51.66667	-442
51.67500	-443
51.68333	-444
51.69167	-444
51.70000	-444
51.70833	-444
51.71667	-446
51.72500	-449
51.73333	-452
51.74167	-453
51.75000	-454
51.75833	-455
51.76667	-457
51.77500	-461
51.78333	-464
51.79167	-468
51.80000	-469
51.80833	-467
51.81667	-465
51.82500	-462
51.83333	-461
51.84167	-462
51.85000	-464
51.85833	-466
51.86667	-466
51.87500	-466
51.88333	-464
51.89167	-463
51.90000	-462
51.90833	-462
51.91667	-463
51.92500	-465
51.93333	-467
51.94167	-467
51.95000	-468
51.95833	-468
51.96667	-469
51.97500	-471
51.98333	-474
51.99167	-476
52.00000	-476
52.00833	-475
52.01667	-474
52.02500	-473
52.03333	-473
52.04167	-475
52.05000	-477
52.05833	-478
52.06667	-478
52.07500	-476
52.08333	-476
52.09167	-476
52.10000	-479
52.10833	-481
52.11667	-483
52.12500	-484
52.13333	-483
52.14167	-483
52.15000	-484
52.15833	-485
52.16667	-487
52.17500	-488
52.18333	-487
52.19167	-486
52.20000	-485
52.20833	-484
52.21667	-483
52.22500	-483
52.23333	-482
52.24167	-482
52.25000	-483
52.25833	-483
52.26667	-484
52.27500	-484
52.28333	-484
52.29167	-483
52.30000	-484
52.30833	-485
52.31667	-487
52.32500	-489
52.33333	-489
52.34167	-488
52.35000	-486
52.35833	-485
52.36667	-486
52.37500	-488
52.38333	-491
52.39167	-494
52.40000	-494
52.40833	-493
52.41667	-490
52.42500	-487
52.43333	-485
52.44167	-484
52.45000	-484
52.45833	-485
52.46667	-485
52.47500	-484
52.48333	-483
52.49167	-483
52.50000	-484
52.50833	-488
52.51667	-492
52.52500	-495
52.53333	-497
52.54167	-498
52.55000	-500
52.55833	-501
52.56667	-501
52.57500	-499
52.58333	-495
52.59167	-490
52.60000	-486
52.60833	-483
52.61667	-483
52.62500	-484
52.63333	-485
52.64167	-486
52.65000	-486
52.65833	-485
52.66667	-485
52.67500	-487
52.68333	-489
52.69167	-492
52.70000	-495
52.70833	-495
52.71667	-493
52.72500	-490
52.73333	-487
52.74167	-483
52.75000	-479
52.75833	-477
52.76667	-478
52.77500	-480
52.78333	-482
52.79167	-484
52.80000	-485
52.80833	-483
52.81667	-480
52.82500	-478
52.83333	-479
52.84167	-480
52.85000	-482
52.85833	-484
52.86667	-484
52.87500	-483
52.88333	-482
52.89167	-482
52.90000	-481
52.90833	-480
52.91667	-479
52.92500	-478
52.93333	-476
52.94167	-475
52.95000	-474
52.95833	-473
52.96667	-471
52.97500	-468
52.98333	-465
52.99167	-462
53.00000	-460
53.00833	-459
53.01667	-458
53.02500	-457
53.03333	-456
53.04167	-455
53.05000	-456
53.05833	-457
53.06667	-459
53.07500	-459
53.08333	-459
53.09167	-457
53.10000	-455
53.10833	-454
53.11667	-453
53.12500	-452
53.13333	-450
53.14167	-447
53.15000	-445
53.15833	-442
53.16667	-440
53.17500	-438
53.18333	-435
53.19167	-431
53.20000	-426
53.20833	-420
53.21667	-415
53.22500	-410
53.23333	-407
53.24167	-405
53.25000	-403
53.25833	-401
53.26667	-397
53.27500	-391
53.28333	-383
53.29167	-374
53.30000	-365
53.30833	-356
53.31667	-346
53.32500	-338
53.33333	-329
53.34167	-322
53.35000	-315
53.35833	-307
53.36667	-297
53.37500	-286
53.38333	-274
53.39167	-262
53.40000	-252
53.40833	-242
53.41667	-232
53.42500	-220
53.43333	-206
53.44167	-189
53.45000	-171
53.45833	-153
53.46667	-137
53.47500	-123
53.48333	-108
53.49167	-92
53.50000	-74
53.50833	-52
53.51667	-30
53.52500	-7
53.53333	15
53.54167	36
53.55000	57
53.55833	79
53.56667	104
53.57500	130
53.58333	157
53.59167	184
53.60000	211
53.60833	238
53.61667	265
53.62500	294
53.63333	325
53.64167	358
53.65000	394
53.65833	430
53.66667	469
53.67500	507
53.68333	548
53.69167	589
53.70000	632
53.70833	676
53.71667	721
53.72500	768
53.73333	814
53.74167	863
53.75000	913
53.75833	963
53.76667	1015
53.77500	1068
53.78333	1124
53.79167	1182
53.80000	1243
53.80833	1307
53.81667	1371
53.82500	1438
53.83333	1505
53.84167	1574
53.85000	1644
53.85833	1713
53.86667	1785
53.87500	1855
53.88333	1929
53.89167	2005
53.90000	2083
53.90833	2165
53.91667	2246
53.92500	2330
53.93333	2413
53.94167	2500
53.95000	2589
53.95833	2680
53.96667	2777
53.97500	2874
53.98333	2974
53.99167	3076
54.00000	3180
54.00833	3287
54.01667	3394
54.02500	3504
54.03333	3615
54.04167	3728
54.05000	3843
54.05833	3957
54.06667	4076
54.07500	4195
54.08333	4318
54.09167	4444
54.10000	4571
54.10833	4705
54.11667	4837
54.12500	4974
54.13333	5109
54.14167	5245
54.15000	5383
54.15833	5520
54.16667	5661
54.17500	5801
54.18333	5945
54.19167	6090
54.20000	6237
54.20833	6391
54.21667	6544
54.22500	6703
54.23333	6860
54.24167	7016
54.25000	7174
54.25833	7330
54.26667	7491
54.27500	7651
54.28333	7817
54.29167	7983
54.30000	8150
54.30833	8320
54.31667	8488
54.32500	8660
54.33333	8833
54.34167	9007
54.35000	9185
54.35833	9360
54.36667	9539
54.37500	9714
54.38333	9892
54.39167	10070
54.40000	10248
54.40833	10428
54.41667	10605
54.42500	10785
54.43333	10964
54.44167	11145
54.45000	11330
54.45833	11514
54.46667	11702
54.47500	11887
54.48333	12073
54.49167	12257
54.50000	12439
54.50833	12624
54.51667	12805
54.52500	12989
54.53333	13171
54.54167	13353
54.55000	13537
54.55833	13717
54.56667	13901
54.57500	14081
54.58333	14262
54.59167	14441
54.60000	14617
54.60833	14794
54.61667	14967
54.62500	15144
54.63333	15318
54.64167	15491
54.65000	15666
54.65833	15835
54.66667	16006
54.67500	16173
54.68333	16341
54.69167	16507
54.70000	16669
54.70833	16833
54.71667	16991
54.72500	17150
54.73333	17306
54.74167	17459
54.75000	17613
54.75833	17763
54.76667	17913
54.77500	18059
54.78333	18203
54.79167	18346
54.80000	18484
54.80833	18624
54.81667	18758
54.82500	18894
54.83333	19024
54.84167	19152
54.85000	19279
54.85833	19400
54.86667	19521
54.87500	19637
54.88333	19752
54.89167	19865
54.90000	19976
54.90833	20087
54.91667	20192
54.92500	20295
54.93333	20394
54.94167	20489
54.95000	20584
54.95833	20676
54.96667	20768
54.97500	20854
54.98333	20938
54.99167	21018
55.00000	21093
55.00833	21166
55.01667	21233
55.02500	21297
55.03333	21357
55.04167	21414
55.05000	21470
55.05833	21524
55.06667	21579
55.07500	21633
55.08333	21685
55.09167	21736
55.10000	21782
55.10833	21824
55.11667	21861
55.12500	21893
55.13333	21921
55.14167	21944
55.15000	21964
55.15833	21981
55.16667	21997
55.17500	22011
55.18333	22023
55.19167	22033
55.20000	22040
55.20833	22045
55.21667	22046
55.22500	22046
55.23333	22043
55.24167	22038
55.25000	22032
55.25833	22024
55.26667	22012
55.27500	21997
55.28333	21978
55.29167	21955
55.30000	21930
55.30833	21902
55.31667	21873
55.32500	21841
55.33333	21808
55.34167	21773
55.35000	21736
55.35833	21696
55.36667	21653
55.37500	21608
55.38333	21560
55.39167	21511
55.40000	21460
55.40833	21406
55.41667	21351
55.42500	21293
55.43333	21233
55.44167	21171
55.45000	21106
55.45833	21041
55.46667	20973
55.47500	20905
55.48333	20836
55.49167	20766
55.50000	20695
55.50833	20622
55.51667	20548
55.52500	20471
55.53333	20394
55.54167	20315
55.55000	20234
55.55833	20153
55.56667	20070
55.57500	19987
55.58333	19902
55.59167	19816
55.60000	19729
55.60833	19638
55.61667	19547
55.62500	19454
55.63333	19361
55.64167	19268
55.65000	19174
55.65833	19080
55.66667	18982
55.67500	18885
55.68333	18786
55.69167	18686
55.70000	18587
55.70833	18484
55.71667	18385
55.72500	18283
55.73333	18184
55.74167	18083
55.75000	17980
55.75833	17877
55.76667	17769
55.77500	17662
55.78333	17554
55.79167	17446
55.80000	17339
55.80833	17229
55.81667	17121
55.82500	17012
55.83333	16907
55.84167	16805
55.85000	16702
55.85833	16601
55.86667	16498
55.87500	16394
55.88333	16287
55.89167	16177
55.90000	16068
55.90833	15957
55.91667	15848
55.92500	15738
55.93333	15630
55.94167	15523
55.95000	15415
55.95833	15310
55.96667	15203
55.97500	15098
55.98333	14991
55.99167	14884
56.00000	14777
56.00833	14669
56.01667	14562
56.02500	14454
56.03333	14348
56.04167	14240
56.05000	14131
56.05833	14023
56.06667	13913
56.07500	13807
56.08333	13702
56.09167	13598
56.10000	13496
56.10833	13394
56.11667	13294
56.12500	13191
56.13333	13088
56.14167	12983
56.15000	12876
56.15833	12773
56.16667	12670
56.17500	12572
56.18333	12473
56.19167	12375
56.20000	12279
56.20833	12181
56.21667	12086
56.22500	11991
56.23333	11897
56.24167	11803
56.25000	11708
56.25833	11614
56.26667	11518
56.27500	11425
56.28333	11329
56.29167	11233
56.30000	11139
56.30833	11044
56.31667	10952
56.32500	10860
56.33333	10769
56.34167	10678
56.35000	10586
56.35833	10497
56.36667	10408
56.37500	10320
56.38333	10233
56.39167	10146
56.40000	10061
56.40833	9975
56.41667	9891
56.42500	9806
56.43333	9723
56.44167	9639
56.45000	9556
56.45833	9475
56.46667	9392
56.47500	9312
56.48333	9231
56.49167	9151
56.50000	9074
56.50833	8995
56.51667	8919
56.52500	8841
56.53333	8764
56.54167	8686
56.55000	8607
56.55833	8530
56.56667	8452
56.57500	8378
56.58333	8303
56.59167	8229
56.60000	8156
56.60833	8084
56.61667	8013
56.62500	7943
56.63333	7874
56.64167	7807
56.65000	7739
56.65833	7673
56.66667	7607
56.67500	7542
56.68333	7477
56.69167	7412
56.70000	7346
56.70833	7279
56.71667	7213
56.72500	7147
56.73333	7083
56.74167	7020
56.75000	6956
56.75833	6893
56.76667	6828
56.77500	6765
56.78333	6703
56.79167	6644
56.80000	6589
56.80833	6533
56.81667	6479
56.82500	6423
56.83333	6368
56.84167	6313
56.85000	6256
56.85833	6200
56.86667	6143
56.87500	6089
56.88333	6035
56.89167	5983
56.90000	5931
56.90833	5879
56.91667	5827
56.92500	5773
56.93333	5720
56.94167	5667
56.95000	5615
56.95833	5565
56.96667	5515
56.97500	5465
56.98333	5415
56.99167	5365
57.00000	5316
57.00833	5268
57.01667	5221
57.02500	5171
57.03333	5122
57.04167	5074
57.05000	5025
57.05833	4979
57.06667	4935
57.07500	4893
57.08333	4851
57.09167	4809
57.10000	4769
57.10833	4729
57.11667	4690
57.12500	4650
57.13333	4609
57.14167	4568
57.15000	4527
57.15833	4486
57.16667	4445
57.17500	4405
57.18333	4364
57.19167	4323
57.20000	4283
57.20833	4243
57.21667	4205
57.22500	4167
57.23333	4130
57.24167	4095
57.25000	4059
57.25833	4025
57.26667	3990
57.27500	3956
57.28333	3922
57.29167	3888
57.30000	3855
57.30833	3819
57.31667	3784
57.32500	3748
57.33333	3712
57.34167	3677
57.35000	3642
57.35833	3611
57.36667	3581
57.37500	3553
57.38333	3527
57.39167	3501
57.40000	3472
57.40833	3441
57.41667	3409
57.42500	3377
57.43333	3345
57.44167	3315
57.45000	3284
57.45833	3254
57.46667	3223
57.47500	3194
57.48333	3165
57.49167	3136
57.50000	3108
57.50833	3079
57.51667	3051
57.52500	3022
57.53333	2994
57.54167	2968
57.55000	2942
57.55833	2918
57.56667	2894
57.57500	2871
57.58333	2847
57.59167	2824
57.60000	2800
57.60833	2775
57.61667	2749
57.62500	2723
57.63333	2697
57.64167	2672
57.65000	2650
57.65833	2629
57.66667	2609
57.67500	2589
57.68333	2568
57.69167	2547
57.70000	2526
57.70833	2504
57.71667	2482
57.72500	2459
57.73333	2436
57.74167	2412
57.75000	2389
57.75833	2368
57.76667	2348
57.77500	2329
57.78333	2310
57.79167	2291
57.80000	2271
57.80833	2250
57.81667	2229
57.82500	2209
57.83333	2190
57.84167	2171
57.85000	2153
57.85833	2134
57.86667	2115
57.87500	2097
57.88333	2078
57.89167	2059
57.90000	2041
57.90833	2024
57.91667	2007
57.92500	1990
57.93333	1974
57.94167	1957
57.95000	1940
57.95833	1923
57.96667	1906
57.97500	1890
57.98333	1875
57.99167	1860
58.00000	1845
58.00833	1830
58.01667	1815
58.02500	1799
58.03333	1785
58.04167	1770
58.05000	1755
58.05833	1740
58.06667	1724
58.07500	1709
58.08333	1695
58.09167	1681
58.10000	1666
58.10833	1649
58.11667	1634
58.12500	1618
58.13333	1603
58.14167	1590
58.15000	1579
58.15833	1568
58.16667	1557
58.17500	1546
58.18333	1535
58.19167	1524
58.20000	1512
58.20833	1499
58.21667	1485
58.22500	1469
58.23333	1454
58.24167	1440
58.25000	1427
58.25833	1415
58.26667	1403
58.27500	1391
58.28333	1377
58.29167	1363
58.30000	1348
58.30833	1332
58.31667	1317
58.32500	1302
58.33333	1289
58.34167	1277
58.35000	1266
58.35833	1256
58.36667	1247
58.37500	1237
58.38333	1229
58.39167	1221
58.40000	1213
58.40833	1205
58.41667	1196
58.42500	1185
58.43333	1174
58.44167	1161
58.45000	1148
58.45833	1136
58.46667	1124
58.47500	1112
58.48333	1099
58.49167	1087
58.50000	1075
58.50833	1063
58.51667	1054
58.52500	1046
58.53333	1040
58.54167	1034
58.55000	1027
58.55833	1019
58.56667	1010
58.57500	1001
58.58333	992
58.59167	982
58.60000	972
58.60833	962
58.61667	952
58.62500	943
58.63333	934
58.64167	925
58.65000	916
58.65833	907
58.66667	898
58.67500	889
58.68333	882
58.69167	875
58.70000	869
58.70833	863
58.71667	857
58.72500	851
58.73333	844
58.74167	837
58.75000	829
58.75833	820
58.76667	811
58.77500	802
58.78333	795
58.79167	788
58.80000	782
58.80833	778
58.81667	772
58.82500	766
58.83333	759
58.84167	751
58.85000	743
58.85833	734
58.86667	724
58.87500	713
58.88333	703
58.89167	693
58.90000	685
58.90833	679
58.91667	673
58.92500	667
58.93333	662
58.94167	657
58.95000	653
58.95833	648
58.96667	644
58.97500	639
58.98333	633
58.99167	628
59.00000	622
59.00833	617
59.01667	613
59.02500	611
59.03333	610
59.04167	609
59.05000	606
59.05833	600
59.06667	592
59.07500	584
59.08333	577
59.09167	570
59.10000	564
59.10833	559
59.11667	552
59.12500	544
59.13333	535
59.14167	527
59.15000	519
59.15833	513
59.16667	509
59.17500	505
59.18333	501
59.19167	498
59.20000	495
59.20833	492
59.21667	488
59.22500	482
59.23333	476
59.24167	468
59.25000	460
59.25833	454
59.26667	449
59.27500	446
59.28333	442
59.29167	438
59.30000	433
59.30833	427
59.31667	420
59.32500	414
59.33333	407
59.34167	401
59.35000	395
59.35833	391
59.36667	386
59.37500	382
59.38333	377
59.39167	372
59.40000	368
59.40833	364
59.41667	361
59.42500	357
59.43333	354
59.44167	351
59.45000	346
59.45833	342
59.46667	338
59.47500	334
59.48333	332
59.49167	329
59.50000	328
59.50833	326
59.51667	323
59.52500	320
59.53333	316
59.54167	312
59.55000	308
59.55833	305
59.56667	301
59.57500	297
59.58333	293
59.59167	289
59.60000	284
59.60833	280
59.61667	275
59.62500	270
59.63333	265
59.64167	259
59.65000	254
59.65833	250
59.66667	246
59.67500	242
59.68333	237
59.69167	231
59.70000	226
59.70833	221
59.71667	218
59.72500	216
59.73333	214
59.74167	212
59.75000	210
59.75833	207
59.76667	206
59.77500	205
59.78333	205
59.79167	204
59.80000	201
59.80833	198
59.81667	192
59.82500	186
59.83333	179
59.84167	172
59.85000	166
59.85833	162
59.86667	159
59.87500	158
59.88333	157
59.89167	157
59.90000	155
59.90833	153
59.91667	149
59.92500	145
59.93333	141
59.94167	137
59.95000	133
59.95833	130
59.96667	129
59.97500	129
59.98333	129
59.99167	128
60.00000	126
