# Supplementary material for: How J-chain ensures the assembly of immunoglobulin IgM pentamers
Source: EMBO J. 2024 Dec 4;44(2):505–33. doi: 10.1038/s44318-024-00317-9 (PMC11729874; doi:10.1038/s44318-024-00317-9)
Supplement: Supplementary file 5 — Source data Fig. 3 [file 44318_2024_317_MOESM5_ESM.zip › Figure 3/3B/repeat 2 Cu4 + JC/20231116 Cu4tp_JC_WT_14h_2.txt]

[Header]
Application Name	LCsolution
Version	1.25
Data File Name	D:\Xenia\JC Oligomerisation kinetics\20231116 Cu4tp_JC_WT_14h_2.lcd
Output Date	17.11.2023
Output Time	15:08:21

[Configuration]
# of Detectors	2
Detector ID	Detector A	Detector B
Detector Name	Detector A	Detector B
# of Channels	2	1

[LC Chromatogram(Detector A-Ch1)]
Interval(msec)	500
# of Points	7201
Start Time(min)	0.000
End Time(min)	60.000
Intensity Units	mV
Intensity Multiplier	0.001
Wavelength(nm)	280
R.Time (min)	Intensity
0.00000	-4
0.00833	-4
0.01667	3
0.02500	5
0.03333	8
0.04167	10
0.05000	11
0.05833	12
0.06667	13
0.07500	11
0.08333	8
0.09167	6
0.10000	4
0.10833	1
0.11667	-2
0.12500	-5
0.13333	-8
0.14167	-9
0.15000	-10
0.15833	-8
0.16667	-5
0.17500	-1
0.18333	3
0.19167	6
0.20000	8
0.20833	6
0.21667	1
0.22500	-4
0.23333	-10
0.24167	-14
0.25000	-16
0.25833	-17
0.26667	-15
0.27500	-13
0.28333	-9
0.29167	-7
0.30000	-4
0.30833	-1
0.31667	1
0.32500	2
0.33333	2
0.34167	0
0.35000	-2
0.35833	-5
0.36667	-7
0.37500	-6
0.38333	-5
0.39167	-4
0.40000	-4
0.40833	-4
0.41667	-2
0.42500	0
0.43333	3
0.44167	5
0.45000	6
0.45833	6
0.46667	7
0.47500	9
0.48333	11
0.49167	11
0.50000	9
0.50833	5
0.51667	-1
0.52500	-6
0.53333	-10
0.54167	-12
0.55000	-13
0.55833	-14
0.56667	-16
0.57500	-18
0.58333	-20
0.59167	-21
0.60000	-20
0.60833	-17
0.61667	-14
0.62500	-11
0.63333	-8
0.64167	-6
0.65000	-4
0.65833	-4
0.66667	-3
0.67500	-2
0.68333	1
0.69167	4
0.70000	7
0.70833	11
0.71667	15
0.72500	19
0.73333	20
0.74167	20
0.75000	18
0.75833	15
0.76667	12
0.77500	12
0.78333	12
0.79167	12
0.80000	12
0.80833	12
0.81667	12
0.82500	11
0.83333	10
0.84167	8
0.85000	6
0.85833	4
0.86667	3
0.87500	3
0.88333	4
0.89167	5
0.90000	5
0.90833	2
0.91667	-3
0.92500	-9
0.93333	-12
0.94167	-13
0.95000	-12
0.95833	-8
0.96667	-5
0.97500	-4
0.98333	-4
0.99167	-4
1.00000	-3
1.00833	-3
1.01667	-3
1.02500	-4
1.03333	-5
1.04167	-6
1.05000	-7
1.05833	-7
1.06667	-7
1.07500	-9
1.08333	-12
1.09167	-16
1.10000	-20
1.10833	-23
1.11667	-25
1.12500	-25
1.13333	-22
1.14167	-18
1.15000	-14
1.15833	-11
1.16667	-10
1.17500	-10
1.18333	-11
1.19167	-11
1.20000	-10
1.20833	-7
1.21667	-4
1.22500	-2
1.23333	-1
1.24167	-1
1.25000	-3
1.25833	-6
1.26667	-10
1.27500	-14
1.28333	-18
1.29167	-20
1.30000	-20
1.30833	-19
1.31667	-17
1.32500	-15
1.33333	-13
1.34167	-13
1.35000	-12
1.35833	-13
1.36667	-14
1.37500	-14
1.38333	-15
1.39167	-16
1.40000	-19
1.40833	-23
1.41667	-26
1.42500	-29
1.43333	-30
1.44167	-29
1.45000	-27
1.45833	-25
1.46667	-23
1.47500	-22
1.48333	-21
1.49167	-20
1.50000	-18
1.50833	-15
1.51667	-13
1.52500	-12
1.53333	-11
1.54167	-12
1.55000	-12
1.55833	-13
1.56667	-14
1.57500	-16
1.58333	-16
1.59167	-17
1.60000	-17
1.60833	-16
1.61667	-15
1.62500	-15
1.63333	-16
1.64167	-18
1.65000	-19
1.65833	-19
1.66667	-17
1.67500	-14
1.68333	-11
1.69167	-10
1.70000	-10
1.70833	-11
1.71667	-12
1.72500	-14
1.73333	-17
1.74167	-19
1.75000	-21
1.75833	-21
1.76667	-20
1.77500	-18
1.78333	-15
1.79167	-13
1.80000	-11
1.80833	-12
1.81667	-15
1.82500	-19
1.83333	-24
1.84167	-27
1.85000	-27
1.85833	-23
1.86667	-19
1.87500	-15
1.88333	-12
1.89167	-8
1.90000	-7
1.90833	-6
1.91667	-7
1.92500	-9
1.93333	-11
1.94167	-13
1.95000	-13
1.95833	-11
1.96667	-9
1.97500	-8
1.98333	-7
1.99167	-7
2.00000	-8
2.00833	-9
2.01667	-10
2.02500	-10
2.03333	-9
2.04167	-7
2.05000	-6
2.05833	-5
2.06667	-6
2.07500	-9
2.08333	-12
2.09167	-16
2.10000	-20
2.10833	-23
2.11667	-24
2.12500	-24
2.13333	-22
2.14167	-19
2.15000	-16
2.15833	-13
2.16667	-11
2.17500	-10
2.18333	-11
2.19167	-12
2.20000	-13
2.20833	-13
2.21667	-12
2.22500	-12
2.23333	-12
2.24167	-13
2.25000	-14
2.25833	-15
2.26667	-15
2.27500	-13
2.28333	-10
2.29167	-8
2.30000	-6
2.30833	-5
2.31667	-5
2.32500	-5
2.33333	-3
2.34167	-1
2.35000	1
2.35833	2
2.36667	0
2.37500	-4
2.38333	-10
2.39167	-16
2.40000	-22
2.40833	-25
2.41667	-26
2.42500	-23
2.43333	-16
2.44167	-9
2.45000	-3
2.45833	-0
2.46667	-1
2.47500	-5
2.48333	-10
2.49167	-13
2.50000	-14
2.50833	-15
2.51667	-15
2.52500	-15
2.53333	-15
2.54167	-17
2.55000	-19
2.55833	-21
2.56667	-23
2.57500	-26
2.58333	-27
2.59167	-26
2.60000	-23
2.60833	-20
2.61667	-17
2.62500	-16
2.63333	-17
2.64167	-18
2.65000	-17
2.65833	-15
2.66667	-14
2.67500	-16
2.68333	-20
2.69167	-24
2.70000	-26
2.70833	-26
2.71667	-22
2.72500	-17
2.73333	-12
2.74167	-8
2.75000	-6
2.75833	-7
2.76667	-9
2.77500	-12
2.78333	-16
2.79167	-20
2.80000	-24
2.80833	-27
2.81667	-28
2.82500	-27
2.83333	-25
2.84167	-24
2.85000	-24
2.85833	-26
2.86667	-29
2.87500	-31
2.88333	-32
2.89167	-31
2.90000	-29
2.90833	-28
2.91667	-27
2.92500	-27
2.93333	-28
2.94167	-27
2.95000	-24
2.95833	-19
2.96667	-13
2.97500	-9
2.98333	-7
2.99167	-9
3.00000	-15
3.00833	-21
3.01667	-27
3.02500	-31
3.03333	-32
3.04167	-31
3.05000	-30
3.05833	-30
3.06667	-30
3.07500	-29
3.08333	-26
3.09167	-23
3.10000	-21
3.10833	-20
3.11667	-22
3.12500	-24
3.13333	-25
3.14167	-25
3.15000	-24
3.15833	-21
3.16667	-19
3.17500	-19
3.18333	-21
3.19167	-25
3.20000	-28
3.20833	-29
3.21667	-26
3.22500	-22
3.23333	-19
3.24167	-17
3.25000	-18
3.25833	-19
3.26667	-19
3.27500	-17
3.28333	-14
3.29167	-13
3.30000	-13
3.30833	-14
3.31667	-17
3.32500	-19
3.33333	-21
3.34167	-21
3.35000	-22
3.35833	-22
3.36667	-22
3.37500	-23
3.38333	-24
3.39167	-26
3.40000	-28
3.40833	-30
3.41667	-30
3.42500	-29
3.43333	-27
3.44167	-25
3.45000	-23
3.45833	-23
3.46667	-23
3.47500	-23
3.48333	-24
3.49167	-25
3.50000	-26
3.50833	-27
3.51667	-29
3.52500	-30
3.53333	-32
3.54167	-33
3.55000	-33
3.55833	-32
3.56667	-29
3.57500	-26
3.58333	-22
3.59167	-20
3.60000	-20
3.60833	-21
3.61667	-23
3.62500	-25
3.63333	-26
3.64167	-27
3.65000	-27
3.65833	-25
3.66667	-21
3.67500	-16
3.68333	-12
3.69167	-11
3.70000	-13
3.70833	-17
3.71667	-21
3.72500	-23
3.73333	-21
3.74167	-19
3.75000	-17
3.75833	-15
3.76667	-15
3.77500	-15
3.78333	-15
3.79167	-15
3.80000	-15
3.80833	-15
3.81667	-14
3.82500	-12
3.83333	-9
3.84167	-7
3.85000	-8
3.85833	-12
3.86667	-17
3.87500	-20
3.88333	-23
3.89167	-24
3.90000	-24
3.90833	-23
3.91667	-22
3.92500	-22
3.93333	-21
3.94167	-20
3.95000	-19
3.95833	-20
3.96667	-19
3.97500	-17
3.98333	-14
3.99167	-12
4.00000	-11
4.00833	-14
4.01667	-20
4.02500	-28
4.03333	-34
4.04167	-39
4.05000	-42
4.05833	-43
4.06667	-43
4.07500	-42
4.08333	-41
4.09167	-40
4.10000	-38
4.10833	-37
4.11667	-35
4.12500	-32
4.13333	-28
4.14167	-23
4.15000	-21
4.15833	-21
4.16667	-23
4.17500	-27
4.18333	-31
4.19167	-31
4.20000	-29
4.20833	-27
4.21667	-24
4.22500	-23
4.23333	-22
4.24167	-22
4.25000	-22
4.25833	-22
4.26667	-22
4.27500	-24
4.28333	-27
4.29167	-32
4.30000	-37
4.30833	-43
4.31667	-47
4.32500	-50
4.33333	-50
4.34167	-48
4.35000	-45
4.35833	-40
4.36667	-35
4.37500	-30
4.38333	-26
4.39167	-24
4.40000	-24
4.40833	-24
4.41667	-26
4.42500	-28
4.43333	-31
4.44167	-33
4.45000	-34
4.45833	-33
4.46667	-29
4.47500	-24
4.48333	-17
4.49167	-10
4.50000	-5
4.50833	-3
4.51667	-4
4.52500	-6
4.53333	-9
4.54167	-12
4.55000	-15
4.55833	-17
4.56667	-19
4.57500	-20
4.58333	-22
4.59167	-23
4.60000	-25
4.60833	-27
4.61667	-28
4.62500	-29
4.63333	-28
4.64167	-27
4.65000	-28
4.65833	-30
4.66667	-33
4.67500	-34
4.68333	-34
4.69167	-32
4.70000	-30
4.70833	-29
4.71667	-30
4.72500	-32
4.73333	-35
4.74167	-37
4.75000	-39
4.75833	-39
4.76667	-39
4.77500	-39
4.78333	-38
4.79167	-37
4.80000	-36
4.80833	-34
4.81667	-33
4.82500	-31
4.83333	-29
4.84167	-27
4.85000	-23
4.85833	-19
4.86667	-16
4.87500	-15
4.88333	-16
4.89167	-18
4.90000	-19
4.90833	-19
4.91667	-17
4.92500	-16
4.93333	-16
4.94167	-19
4.95000	-22
4.95833	-25
4.96667	-25
4.97500	-24
4.98333	-23
4.99167	-24
5.00000	-27
5.00833	-29
5.01667	-29
5.02500	-26
5.03333	-22
5.04167	-17
5.05000	-13
5.05833	-11
5.06667	-10
5.07500	-12
5.08333	-16
5.09167	-21
5.10000	-28
5.10833	-33
5.11667	-36
5.12500	-38
5.13333	-37
5.14167	-35
5.15000	-33
5.15833	-32
5.16667	-31
5.17500	-30
5.18333	-29
5.19167	-28
5.20000	-27
5.20833	-26
5.21667	-26
5.22500	-27
5.23333	-26
5.24167	-24
5.25000	-22
5.25833	-21
5.26667	-21
5.27500	-21
5.28333	-21
5.29167	-19
5.30000	-16
5.30833	-11
5.31667	-5
5.32500	-1
5.33333	2
5.34167	2
5.35000	0
5.35833	-4
5.36667	-8
5.37500	-12
5.38333	-15
5.39167	-18
5.40000	-20
5.40833	-22
5.41667	-24
5.42500	-24
5.43333	-24
5.44167	-22
5.45000	-21
5.45833	-20
5.46667	-20
5.47500	-22
5.48333	-24
5.49167	-27
5.50000	-28
5.50833	-30
5.51667	-32
5.52500	-33
5.53333	-33
5.54167	-31
5.55000	-29
5.55833	-26
5.56667	-24
5.57500	-25
5.58333	-28
5.59167	-29
5.60000	-28
5.60833	-25
5.61667	-21
5.62500	-19
5.63333	-18
5.64167	-18
5.65000	-20
5.65833	-23
5.66667	-25
5.67500	-25
5.68333	-23
5.69167	-21
5.70000	-19
5.70833	-18
5.71667	-17
5.72500	-16
5.73333	-16
5.74167	-18
5.75000	-21
5.75833	-26
5.76667	-31
5.77500	-35
5.78333	-39
5.79167	-40
5.80000	-39
5.80833	-37
5.81667	-33
5.82500	-28
5.83333	-22
5.84167	-17
5.85000	-13
5.85833	-9
5.86667	-6
5.87500	-4
5.88333	-3
5.89167	-6
5.90000	-10
5.90833	-15
5.91667	-20
5.92500	-24
5.93333	-27
5.94167	-28
5.95000	-29
5.95833	-30
5.96667	-31
5.97500	-31
5.98333	-29
5.99167	-27
6.00000	-25
6.00833	-24
6.01667	-22
6.02500	-21
6.03333	-19
6.04167	-16
6.05000	-13
6.05833	-9
6.06667	-8
6.07500	-10
6.08333	-13
6.09167	-15
6.10000	-18
6.10833	-19
6.11667	-19
6.12500	-19
6.13333	-20
6.14167	-22
6.15000	-25
6.15833	-29
6.16667	-32
6.17500	-35
6.18333	-36
6.19167	-34
6.20000	-29
6.20833	-24
6.21667	-18
6.22500	-14
6.23333	-13
6.24167	-14
6.25000	-16
6.25833	-16
6.26667	-16
6.27500	-16
6.28333	-17
6.29167	-19
6.30000	-23
6.30833	-24
6.31667	-24
6.32500	-23
6.33333	-20
6.34167	-17
6.35000	-15
6.35833	-12
6.36667	-10
6.37500	-7
6.38333	-5
6.39167	-2
6.40000	-1
6.40833	-2
6.41667	-5
6.42500	-9
6.43333	-12
6.44167	-16
6.45000	-19
6.45833	-21
6.46667	-23
6.47500	-23
6.48333	-22
6.49167	-20
6.50000	-16
6.50833	-14
6.51667	-13
6.52500	-13
6.53333	-15
6.54167	-17
6.55000	-18
6.55833	-18
6.56667	-19
6.57500	-22
6.58333	-26
6.59167	-29
6.60000	-28
6.60833	-24
6.61667	-17
6.62500	-10
6.63333	-4
6.64167	0
6.65000	0
6.65833	-2
6.66667	-6
6.67500	-11
6.68333	-14
6.69167	-15
6.70000	-14
6.70833	-13
6.71667	-11
6.72500	-10
6.73333	-9
6.74167	-9
6.75000	-9
6.75833	-9
6.76667	-10
6.77500	-13
6.78333	-16
6.79167	-19
6.80000	-20
6.80833	-19
6.81667	-16
6.82500	-12
6.83333	-8
6.84167	-4
6.85000	-2
6.85833	-0
6.86667	1
6.87500	1
6.88333	-0
6.89167	-3
6.90000	-7
6.90833	-11
6.91667	-15
6.92500	-18
6.93333	-17
6.94167	-14
6.95000	-10
6.95833	-6
6.96667	-4
6.97500	-5
6.98333	-9
6.99167	-14
7.00000	-18
7.00833	-22
7.01667	-25
7.02500	-26
7.03333	-25
7.04167	-23
7.05000	-20
7.05833	-17
7.06667	-16
7.07500	-16
7.08333	-17
7.09167	-19
7.10000	-22
7.10833	-25
7.11667	-27
7.12500	-30
7.13333	-33
7.14167	-35
7.15000	-35
7.15833	-32
7.16667	-27
7.17500	-20
7.18333	-14
7.19167	-11
7.20000	-10
7.20833	-12
7.21667	-15
7.22500	-19
7.23333	-23
7.24167	-27
7.25000	-29
7.25833	-31
7.26667	-31
7.27500	-30
7.28333	-26
7.29167	-20
7.30000	-13
7.30833	-8
7.31667	-5
7.32500	-6
7.33333	-9
7.34167	-13
7.35000	-15
7.35833	-16
7.36667	-14
7.37500	-12
7.38333	-9
7.39167	-7
7.40000	-7
7.40833	-8
7.41667	-11
7.42500	-14
7.43333	-16
7.44167	-17
7.45000	-18
7.45833	-17
7.46667	-17
7.47500	-19
7.48333	-23
7.49167	-25
7.50000	-27
7.50833	-26
7.51667	-22
7.52500	-18
7.53333	-14
7.54167	-9
7.55000	-6
7.55833	-3
7.56667	-2
7.57500	-2
7.58333	-2
7.59167	-2
7.60000	-1
7.60833	1
7.61667	4
7.62500	5
7.63333	3
7.64167	0
7.65000	-3
7.65833	-6
7.66667	-9
7.67500	-10
7.68333	-10
7.69167	-10
7.70000	-12
7.70833	-15
7.71667	-18
7.72500	-20
7.73333	-19
7.74167	-16
7.75000	-13
7.75833	-10
7.76667	-9
7.77500	-10
7.78333	-13
7.79167	-14
7.80000	-14
7.80833	-15
7.81667	-18
7.82500	-21
7.83333	-24
7.84167	-25
7.85000	-24
7.85833	-23
7.86667	-21
7.87500	-19
7.88333	-17
7.89167	-16
7.90000	-16
7.90833	-18
7.91667	-21
7.92500	-22
7.93333	-20
7.94167	-16
7.95000	-13
7.95833	-12
7.96667	-14
7.97500	-17
7.98333	-20
7.99167	-22
8.00000	-21
8.00833	-19
8.01667	-17
8.02500	-16
8.03333	-18
8.04167	-21
8.05000	-25
8.05833	-27
8.06667	-27
8.07500	-24
8.08333	-22
8.09167	-21
8.10000	-23
8.10833	-26
8.11667	-32
8.12500	-37
8.13333	-39
8.14167	-38
8.15000	-34
8.15833	-29
8.16667	-23
8.17500	-19
8.18333	-18
8.19167	-21
8.20000	-26
8.20833	-31
8.21667	-36
8.22500	-38
8.23333	-36
8.24167	-31
8.25000	-26
8.25833	-22
8.26667	-20
8.27500	-21
8.28333	-23
8.29167	-24
8.30000	-25
8.30833	-25
8.31667	-25
8.32500	-25
8.33333	-24
8.34167	-24
8.35000	-24
8.35833	-24
8.36667	-24
8.37500	-23
8.38333	-22
8.39167	-23
8.40000	-26
8.40833	-29
8.41667	-33
8.42500	-34
8.43333	-32
8.44167	-27
8.45000	-23
8.45833	-20
8.46667	-17
8.47500	-16
8.48333	-13
8.49167	-10
8.50000	-7
8.50833	-4
8.51667	-4
8.52500	-6
8.53333	-11
8.54167	-16
8.55000	-22
8.55833	-27
8.56667	-30
8.57500	-32
8.58333	-33
8.59167	-32
8.60000	-30
8.60833	-28
8.61667	-25
8.62500	-22
8.63333	-17
8.64167	-12
8.65000	-7
8.65833	-4
8.66667	-3
8.67500	-6
8.68333	-11
8.69167	-16
8.70000	-20
8.70833	-23
8.71667	-25
8.72500	-28
8.73333	-30
8.74167	-31
8.75000	-32
8.75833	-31
8.76667	-29
8.77500	-25
8.78333	-23
8.79167	-22
8.80000	-23
8.80833	-24
8.81667	-25
8.82500	-23
8.83333	-18
8.84167	-14
8.85000	-12
8.85833	-12
8.86667	-14
8.87500	-16
8.88333	-19
8.89167	-22
8.90000	-23
8.90833	-25
8.91667	-25
8.92500	-25
8.93333	-23
8.94167	-20
8.95000	-16
8.95833	-12
8.96667	-9
8.97500	-7
8.98333	-5
8.99167	-5
9.00000	-5
9.00833	-7
9.01667	-9
9.02500	-11
9.03333	-12
9.04167	-13
9.05000	-12
9.05833	-10
9.06667	-9
9.07500	-10
9.08333	-13
9.09167	-17
9.10000	-21
9.10833	-23
9.11667	-23
9.12500	-22
9.13333	-21
9.14167	-21
9.15000	-22
9.15833	-23
9.16667	-23
9.17500	-22
9.18333	-21
9.19167	-22
9.20000	-24
9.20833	-26
9.21667	-27
9.22500	-26
9.23333	-24
9.24167	-20
9.25000	-16
9.25833	-13
9.26667	-10
9.27500	-9
9.28333	-10
9.29167	-12
9.30000	-15
9.30833	-16
9.31667	-16
9.32500	-15
9.33333	-15
9.34167	-17
9.35000	-20
9.35833	-24
9.36667	-27
9.37500	-28
9.38333	-28
9.39167	-27
9.40000	-25
9.40833	-24
9.41667	-23
9.42500	-22
9.43333	-23
9.44167	-24
9.45000	-25
9.45833	-26
9.46667	-26
9.47500	-25
9.48333	-25
9.49167	-25
9.50000	-25
9.50833	-25
9.51667	-23
9.52500	-19
9.53333	-15
9.54167	-12
9.55000	-9
9.55833	-8
9.56667	-8
9.57500	-8
9.58333	-8
9.59167	-9
9.60000	-9
9.60833	-8
9.61667	-9
9.62500	-10
9.63333	-11
9.64167	-13
9.65000	-14
9.65833	-16
9.66667	-19
9.67500	-22
9.68333	-24
9.69167	-23
9.70000	-21
9.70833	-19
9.71667	-18
9.72500	-19
9.73333	-21
9.74167	-23
9.75000	-22
9.75833	-19
9.76667	-15
9.77500	-13
9.78333	-10
9.79167	-9
9.80000	-9
9.80833	-9
9.81667	-9
9.82500	-8
9.83333	-6
9.84167	-5
9.85000	-5
9.85833	-7
9.86667	-8
9.87500	-7
9.88333	-5
9.89167	-1
9.90000	3
9.90833	5
9.91667	6
9.92500	5
9.93333	4
9.94167	2
9.95000	-1
9.95833	-4
9.96667	-7
9.97500	-8
9.98333	-9
9.99167	-10
10.00000	-11
10.00833	-11
10.01667	-11
10.02500	-12
10.03333	-13
10.04167	-16
10.05000	-18
10.05833	-19
10.06667	-18
10.07500	-16
10.08333	-13
10.09167	-14
10.10000	-16
10.10833	-18
10.11667	-18
10.12500	-15
10.13333	-9
10.14167	-4
10.15000	-1
10.15833	-2
10.16667	-5
10.17500	-12
10.18333	-19
10.19167	-25
10.20000	-30
10.20833	-30
10.21667	-28
10.22500	-24
10.23333	-19
10.24167	-16
10.25000	-15
10.25833	-17
10.26667	-18
10.27500	-18
10.28333	-17
10.29167	-16
10.30000	-14
10.30833	-13
10.31667	-14
10.32500	-15
10.33333	-14
10.34167	-12
10.35000	-12
10.35833	-12
10.36667	-13
10.37500	-14
10.38333	-13
10.39167	-11
10.40000	-8
10.40833	-7
10.41667	-9
10.42500	-13
10.43333	-18
10.44167	-23
10.45000	-25
10.45833	-23
10.46667	-21
10.47500	-18
10.48333	-18
10.49167	-19
10.50000	-22
10.50833	-24
10.51667	-25
10.52500	-24
10.53333	-22
10.54167	-20
10.55000	-20
10.55833	-23
10.56667	-27
10.57500	-32
10.58333	-35
10.59167	-33
10.60000	-28
10.60833	-24
10.61667	-20
10.62500	-17
10.63333	-16
10.64167	-15
10.65000	-14
10.65833	-12
10.66667	-9
10.67500	-7
10.68333	-4
10.69167	-1
10.70000	2
10.70833	5
10.71667	5
10.72500	4
10.73333	0
10.74167	-5
10.75000	-10
10.75833	-15
10.76667	-18
10.77500	-18
10.78333	-16
10.79167	-13
10.80000	-11
10.80833	-11
10.81667	-14
10.82500	-18
10.83333	-23
10.84167	-28
10.85000	-30
10.85833	-29
10.86667	-26
10.87500	-22
10.88333	-18
10.89167	-16
10.90000	-14
10.90833	-13
10.91667	-13
10.92500	-14
10.93333	-17
10.94167	-19
10.95000	-20
10.95833	-20
10.96667	-19
10.97500	-17
10.98333	-15
10.99167	-13
11.00000	-14
11.00833	-16
11.01667	-21
11.02500	-25
11.03333	-28
11.04167	-28
11.05000	-24
11.05833	-17
11.06667	-11
11.07500	-6
11.08333	-3
11.09167	-1
11.10000	-0
11.10833	-1
11.11667	-1
11.12500	-1
11.13333	-4
11.14167	-8
11.15000	-13
11.15833	-17
11.16667	-20
11.17500	-22
11.18333	-22
11.19167	-22
11.20000	-22
11.20833	-24
11.21667	-25
11.22500	-24
11.23333	-22
11.24167	-19
11.25000	-17
11.25833	-17
11.26667	-19
11.27500	-21
11.28333	-23
11.29167	-22
11.30000	-20
11.30833	-18
11.31667	-18
11.32500	-19
11.33333	-20
11.34167	-21
11.35000	-21
11.35833	-19
11.36667	-16
11.37500	-14
11.38333	-11
11.39167	-9
11.40000	-8
11.40833	-7
11.41667	-7
11.42500	-7
11.43333	-9
11.44167	-10
11.45000	-10
11.45833	-9
11.46667	-7
11.47500	-5
11.48333	-3
11.49167	-4
11.50000	-6
11.50833	-8
11.51667	-11
11.52500	-13
11.53333	-16
11.54167	-18
11.55000	-20
11.55833	-20
11.56667	-20
11.57500	-18
11.58333	-16
11.59167	-14
11.60000	-12
11.60833	-9
11.61667	-8
11.62500	-7
11.63333	-8
11.64167	-11
11.65000	-15
11.65833	-19
11.66667	-22
11.67500	-25
11.68333	-26
11.69167	-26
11.70000	-25
11.70833	-24
11.71667	-22
11.72500	-21
11.73333	-18
11.74167	-13
11.75000	-7
11.75833	-1
11.76667	1
11.77500	-0
11.78333	-5
11.79167	-12
11.80000	-19
11.80833	-22
11.81667	-21
11.82500	-17
11.83333	-14
11.84167	-11
11.85000	-10
11.85833	-12
11.86667	-12
11.87500	-11
11.88333	-8
11.89167	-7
11.90000	-7
11.90833	-9
11.91667	-12
11.92500	-13
11.93333	-12
11.94167	-11
11.95000	-12
11.95833	-15
11.96667	-18
11.97500	-20
11.98333	-20
11.99167	-20
12.00000	-18
12.00833	-17
12.01667	-15
12.02500	-13
12.03333	-11
12.04167	-9
12.05000	-9
12.05833	-10
12.06667	-11
12.07500	-12
12.08333	-12
12.09167	-10
12.10000	-8
12.10833	-6
12.11667	-4
12.12500	-3
12.13333	-3
12.14167	-4
12.15000	-7
12.15833	-10
12.16667	-12
12.17500	-11
12.18333	-10
12.19167	-8
12.20000	-8
12.20833	-10
12.21667	-13
12.22500	-15
12.23333	-15
12.24167	-15
12.25000	-14
12.25833	-15
12.26667	-15
12.27500	-14
12.28333	-13
12.29167	-13
12.30000	-16
12.30833	-21
12.31667	-28
12.32500	-35
12.33333	-39
12.34167	-41
12.35000	-41
12.35833	-38
12.36667	-32
12.37500	-25
12.38333	-18
12.39167	-11
12.40000	-5
12.40833	-3
12.41667	-4
12.42500	-8
12.43333	-13
12.44167	-16
12.45000	-17
12.45833	-13
12.46667	-10
12.47500	-10
12.48333	-11
12.49167	-15
12.50000	-19
12.50833	-21
12.51667	-20
12.52500	-19
12.53333	-18
12.54167	-18
12.55000	-16
12.55833	-13
12.56667	-9
12.57500	-6
12.58333	-4
12.59167	-7
12.60000	-13
12.60833	-19
12.61667	-22
12.62500	-22
12.63333	-19
12.64167	-16
12.65000	-14
12.65833	-14
12.66667	-16
12.67500	-19
12.68333	-21
12.69167	-20
12.70000	-18
12.70833	-14
12.71667	-10
12.72500	-8
12.73333	-7
12.74167	-9
12.75000	-11
12.75833	-12
12.76667	-13
12.77500	-14
12.78333	-14
12.79167	-14
12.80000	-12
12.80833	-11
12.81667	-11
12.82500	-13
12.83333	-16
12.84167	-17
12.85000	-17
12.85833	-15
12.86667	-12
12.87500	-11
12.88333	-12
12.89167	-13
12.90000	-15
12.90833	-16
12.91667	-15
12.92500	-15
12.93333	-15
12.94167	-15
12.95000	-16
12.95833	-16
12.96667	-15
12.97500	-13
12.98333	-11
12.99167	-10
13.00000	-9
13.00833	-9
13.01667	-9
13.02500	-8
13.03333	-7
13.04167	-7
13.05000	-9
13.05833	-13
13.06667	-16
13.07500	-18
13.08333	-17
13.09167	-14
13.10000	-10
13.10833	-6
13.11667	-5
13.12500	-5
13.13333	-6
13.14167	-7
13.15000	-8
13.15833	-8
13.16667	-8
13.17500	-9
13.18333	-10
13.19167	-13
13.20000	-16
13.20833	-18
13.21667	-19
13.22500	-17
13.23333	-14
13.24167	-11
13.25000	-9
13.25833	-8
13.26667	-8
13.27500	-9
13.28333	-10
13.29167	-10
13.30000	-12
13.30833	-13
13.31667	-14
13.32500	-15
13.33333	-15
13.34167	-14
13.35000	-12
13.35833	-10
13.36667	-8
13.37500	-5
13.38333	-4
13.39167	-4
13.40000	-6
13.40833	-6
13.41667	-4
13.42500	-2
13.43333	1
13.44167	1
13.45000	-1
13.45833	-6
13.46667	-10
13.47500	-12
13.48333	-12
13.49167	-11
13.50000	-10
13.50833	-9
13.51667	-7
13.52500	-5
13.53333	-2
13.54167	1
13.55000	2
13.55833	2
13.56667	2
13.57500	1
13.58333	-1
13.59167	-2
13.60000	-3
13.60833	-4
13.61667	-4
13.62500	-3
13.63333	-2
13.64167	-2
13.65000	-2
13.65833	-3
13.66667	-3
13.67500	-3
13.68333	-2
13.69167	-2
13.70000	-0
13.70833	1
13.71667	3
13.72500	4
13.73333	4
13.74167	4
13.75000	3
13.75833	2
13.76667	0
13.77500	-1
13.78333	-2
13.79167	-3
13.80000	-4
13.80833	-3
13.81667	-1
13.82500	4
13.83333	9
13.84167	13
13.85000	16
13.85833	17
13.86667	18
13.87500	19
13.88333	20
13.89167	21
13.90000	22
13.90833	24
13.91667	24
13.92500	25
13.93333	27
13.94167	30
13.95000	33
13.95833	36
13.96667	39
13.97500	40
13.98333	40
13.99167	39
14.00000	38
14.00833	36
14.01667	33
14.02500	31
14.03333	30
14.04167	30
14.05000	33
14.05833	38
14.06667	43
14.07500	49
14.08333	55
14.09167	59
14.10000	62
14.10833	65
14.11667	65
14.12500	65
14.13333	63
14.14167	61
14.15000	59
14.15833	58
14.16667	58
14.17500	58
14.18333	60
14.19167	63
14.20000	65
14.20833	66
14.21667	67
14.22500	66
14.23333	64
14.24167	63
14.25000	62
14.25833	63
14.26667	65
14.27500	68
14.28333	72
14.29167	76
14.30000	79
14.30833	79
14.31667	78
14.32500	76
14.33333	76
14.34167	76
14.35000	78
14.35833	81
14.36667	83
14.37500	83
14.38333	83
14.39167	82
14.40000	79
14.40833	78
14.41667	76
14.42500	76
14.43333	75
14.44167	73
14.45000	72
14.45833	71
14.46667	70
14.47500	71
14.48333	73
14.49167	73
14.50000	72
14.50833	68
14.51667	63
14.52500	59
14.53333	58
14.54167	59
14.55000	61
14.55833	66
14.56667	69
14.57500	72
14.58333	73
14.59167	73
14.60000	74
14.60833	75
14.61667	73
14.62500	71
14.63333	69
14.64167	66
14.65000	64
14.65833	62
14.66667	60
14.67500	59
14.68333	57
14.69167	56
14.70000	55
14.70833	54
14.71667	51
14.72500	47
14.73333	44
14.74167	42
14.75000	42
14.75833	43
14.76667	46
14.77500	50
14.78333	55
14.79167	58
14.80000	60
14.80833	62
14.81667	62
14.82500	61
14.83333	60
14.84167	59
14.85000	58
14.85833	57
14.86667	56
14.87500	57
14.88333	59
14.89167	60
14.90000	62
14.90833	64
14.91667	66
14.92500	69
14.93333	72
14.94167	74
14.95000	74
14.95833	72
14.96667	69
14.97500	66
14.98333	63
14.99167	60
15.00000	57
15.00833	52
15.01667	46
15.02500	40
15.03333	37
15.04167	36
15.05000	36
15.05833	36
15.06667	36
15.07500	37
15.08333	38
15.09167	40
15.10000	43
15.10833	43
15.11667	42
15.12500	40
15.13333	39
15.14167	39
15.15000	41
15.15833	43
15.16667	45
15.17500	47
15.18333	48
15.19167	51
15.20000	53
15.20833	55
15.21667	55
15.22500	54
15.23333	53
15.24167	52
15.25000	52
15.25833	53
15.26667	54
15.27500	53
15.28333	51
15.29167	48
15.30000	45
15.30833	43
15.31667	43
15.32500	44
15.33333	45
15.34167	47
15.35000	48
15.35833	48
15.36667	47
15.37500	44
15.38333	40
15.39167	35
15.40000	30
15.40833	26
15.41667	23
15.42500	21
15.43333	21
15.44167	22
15.45000	23
15.45833	23
15.46667	24
15.47500	26
15.48333	27
15.49167	28
15.50000	29
15.50833	29
15.51667	28
15.52500	27
15.53333	29
15.54167	31
15.55000	34
15.55833	35
15.56667	35
15.57500	32
15.58333	28
15.59167	25
15.60000	24
15.60833	23
15.61667	22
15.62500	19
15.63333	16
15.64167	12
15.65000	10
15.65833	8
15.66667	8
15.67500	7
15.68333	9
15.69167	13
15.70000	20
15.70833	28
15.71667	33
15.72500	35
15.73333	33
15.74167	28
15.75000	24
15.75833	22
15.76667	21
15.77500	20
15.78333	21
15.79167	24
15.80000	27
15.80833	29
15.81667	31
15.82500	30
15.83333	28
15.84167	25
15.85000	23
15.85833	25
15.86667	27
15.87500	28
15.88333	29
15.89167	27
15.90000	22
15.90833	17
15.91667	15
15.92500	17
15.93333	21
15.94167	26
15.95000	29
15.95833	29
15.96667	27
15.97500	25
15.98333	23
15.99167	21
16.00000	20
16.00833	17
16.01667	13
16.02500	9
16.03333	8
16.04167	9
16.05000	11
16.05833	12
16.06667	13
16.07500	16
16.08333	21
16.09167	27
16.10000	33
16.10833	37
16.11667	38
16.12500	37
16.13333	34
16.14167	31
16.15000	28
16.15833	26
16.16667	24
16.17500	23
16.18333	21
16.19167	20
16.20000	21
16.20833	23
16.21667	26
16.22500	29
16.23333	30
16.24167	29
16.25000	27
16.25833	26
16.26667	25
16.27500	26
16.28333	26
16.29167	25
16.30000	22
16.30833	20
16.31667	19
16.32500	20
16.33333	20
16.34167	20
16.35000	19
16.35833	17
16.36667	17
16.37500	18
16.38333	20
16.39167	20
16.40000	19
16.40833	16
16.41667	15
16.42500	15
16.43333	14
16.44167	12
16.45000	10
16.45833	8
16.46667	6
16.47500	6
16.48333	7
16.49167	9
16.50000	11
16.50833	14
16.51667	17
16.52500	20
16.53333	21
16.54167	20
16.55000	17
16.55833	12
16.56667	9
16.57500	7
16.58333	7
16.59167	11
16.60000	15
16.60833	17
16.61667	17
16.62500	16
16.63333	17
16.64167	19
16.65000	21
16.65833	23
16.66667	23
16.67500	18
16.68333	12
16.69167	8
16.70000	6
16.70833	6
16.71667	6
16.72500	6
16.73333	6
16.74167	6
16.75000	6
16.75833	8
16.76667	9
16.77500	9
16.78333	9
16.79167	10
16.80000	11
16.80833	13
16.81667	15
16.82500	17
16.83333	18
16.84167	18
16.85000	17
16.85833	16
16.86667	14
16.87500	14
16.88333	14
16.89167	14
16.90000	13
16.90833	12
16.91667	11
16.92500	10
16.93333	12
16.94167	15
16.95000	18
16.95833	21
16.96667	22
16.97500	22
16.98333	22
16.99167	23
17.00000	25
17.00833	26
17.01667	26
17.02500	25
17.03333	23
17.04167	22
17.05000	21
17.05833	19
17.06667	16
17.07500	12
17.08333	7
17.09167	3
17.10000	0
17.10833	-0
17.11667	2
17.12500	5
17.13333	9
17.14167	12
17.15000	14
17.15833	14
17.16667	13
17.17500	12
17.18333	10
17.19167	7
17.20000	4
17.20833	2
17.21667	1
17.22500	2
17.23333	5
17.24167	10
17.25000	13
17.25833	15
17.26667	13
17.27500	9
17.28333	4
17.29167	-2
17.30000	-6
17.30833	-6
17.31667	-4
17.32500	1
17.33333	6
17.34167	10
17.35000	11
17.35833	10
17.36667	9
17.37500	8
17.38333	8
17.39167	7
17.40000	7
17.40833	6
17.41667	6
17.42500	7
17.43333	8
17.44167	9
17.45000	9
17.45833	9
17.46667	7
17.47500	6
17.48333	5
17.49167	5
17.50000	5
17.50833	5
17.51667	4
17.52500	2
17.53333	-2
17.54167	-6
17.55000	-7
17.55833	-4
17.56667	-0
17.57500	5
17.58333	8
17.59167	9
17.60000	7
17.60833	4
17.61667	2
17.62500	0
17.63333	-2
17.64167	-4
17.65000	-5
17.65833	-5
17.66667	-2
17.67500	3
17.68333	8
17.69167	13
17.70000	16
17.70833	17
17.71667	17
17.72500	17
17.73333	18
17.74167	19
17.75000	21
17.75833	21
17.76667	21
17.77500	20
17.78333	20
17.79167	19
17.80000	19
17.80833	19
17.81667	19
17.82500	20
17.83333	22
17.84167	24
17.85000	26
17.85833	28
17.86667	28
17.87500	26
17.88333	23
17.89167	21
17.90000	21
17.90833	21
17.91667	23
17.92500	25
17.93333	25
17.94167	23
17.95000	21
17.95833	17
17.96667	15
17.97500	13
17.98333	13
17.99167	16
18.00000	21
18.00833	26
18.01667	31
18.02500	34
18.03333	35
18.04167	33
18.05000	30
18.05833	24
18.06667	19
18.07500	13
18.08333	8
18.09167	6
18.10000	5
18.10833	6
18.11667	6
18.12500	5
18.13333	4
18.14167	3
18.15000	5
18.15833	10
18.16667	16
18.17500	22
18.18333	27
18.19167	29
18.20000	28
18.20833	27
18.21667	27
18.22500	28
18.23333	29
18.24167	29
18.25000	28
18.25833	25
18.26667	22
18.27500	21
18.28333	21
18.29167	23
18.30000	25
18.30833	27
18.31667	29
18.32500	31
18.33333	32
18.34167	31
18.35000	30
18.35833	27
18.36667	26
18.37500	26
18.38333	27
18.39167	30
18.40000	32
18.40833	34
18.41667	36
18.42500	38
18.43333	39
18.44167	40
18.45000	40
18.45833	41
18.46667	40
18.47500	38
18.48333	36
18.49167	34
18.50000	33
18.50833	34
18.51667	38
18.52500	42
18.53333	45
18.54167	47
18.55000	46
18.55833	45
18.56667	42
18.57500	40
18.58333	38
18.59167	38
18.60000	39
18.60833	40
18.61667	42
18.62500	43
18.63333	43
18.64167	42
18.65000	42
18.65833	42
18.66667	43
18.67500	44
18.68333	46
18.69167	48
18.70000	52
18.70833	55
18.71667	59
18.72500	63
18.73333	64
18.74167	64
18.75000	61
18.75833	57
18.76667	52
18.77500	47
18.78333	41
18.79167	38
18.80000	38
18.80833	39
18.81667	43
18.82500	48
18.83333	53
18.84167	58
18.85000	63
18.85833	66
18.86667	68
18.87500	69
18.88333	69
18.89167	69
18.90000	70
18.90833	72
18.91667	75
18.92500	77
18.93333	77
18.94167	76
18.95000	74
18.95833	71
18.96667	68
18.97500	66
18.98333	65
18.99167	64
19.00000	66
19.00833	68
19.01667	71
19.02500	73
19.03333	74
19.04167	74
19.05000	73
19.05833	72
19.06667	71
19.07500	72
19.08333	73
19.09167	75
19.10000	76
19.10833	77
19.11667	78
19.12500	79
19.13333	81
19.14167	82
19.15000	83
19.15833	84
19.16667	86
19.17500	88
19.18333	90
19.19167	91
19.20000	90
19.20833	89
19.21667	88
19.22500	87
19.23333	88
19.24167	90
19.25000	92
19.25833	92
19.26667	90
19.27500	86
19.28333	82
19.29167	80
19.30000	80
19.30833	81
19.31667	83
19.32500	86
19.33333	89
19.34167	93
19.35000	95
19.35833	95
19.36667	95
19.37500	95
19.38333	96
19.39167	101
19.40000	108
19.40833	112
19.41667	114
19.42500	113
19.43333	109
19.44167	105
19.45000	103
19.45833	102
19.46667	102
19.47500	102
19.48333	102
19.49167	101
19.50000	102
19.50833	102
19.51667	101
19.52500	100
19.53333	100
19.54167	102
19.55000	107
19.55833	114
19.56667	120
19.57500	125
19.58333	128
19.59167	128
19.60000	126
19.60833	125
19.61667	124
19.62500	125
19.63333	127
19.64167	129
19.65000	131
19.65833	132
19.66667	133
19.67500	135
19.68333	136
19.69167	137
19.70000	140
19.70833	144
19.71667	149
19.72500	153
19.73333	155
19.74167	156
19.75000	155
19.75833	154
19.76667	155
19.77500	158
19.78333	162
19.79167	165
19.80000	166
19.80833	167
19.81667	169
19.82500	173
19.83333	177
19.84167	181
19.85000	184
19.85833	186
19.86667	188
19.87500	191
19.88333	195
19.89167	198
19.90000	199
19.90833	202
19.91667	207
19.92500	213
19.93333	220
19.94167	228
19.95000	233
19.95833	237
19.96667	239
19.97500	241
19.98333	244
19.99167	247
20.00000	251
20.00833	254
20.01667	256
20.02500	257
20.03333	260
20.04167	265
20.05000	271
20.05833	279
20.06667	288
20.07500	298
20.08333	308
20.09167	317
20.10000	326
20.10833	334
20.11667	341
20.12500	348
20.13333	356
20.14167	365
20.15000	373
20.15833	381
20.16667	388
20.17500	395
20.18333	402
20.19167	410
20.20000	419
20.20833	430
20.21667	442
20.22500	453
20.23333	464
20.24167	473
20.25000	483
20.25833	493
20.26667	504
20.27500	516
20.28333	528
20.29167	539
20.30000	550
20.30833	559
20.31667	567
20.32500	574
20.33333	583
20.34167	593
20.35000	606
20.35833	621
20.36667	636
20.37500	652
20.38333	668
20.39167	685
20.40000	702
20.40833	720
20.41667	738
20.42500	756
20.43333	773
20.44167	789
20.45000	804
20.45833	820
20.46667	837
20.47500	854
20.48333	872
20.49167	891
20.50000	910
20.50833	930
20.51667	952
20.52500	974
20.53333	996
20.54167	1017
20.55000	1037
20.55833	1057
20.56667	1080
20.57500	1106
20.58333	1134
20.59167	1164
20.60000	1197
20.60833	1228
20.61667	1260
20.62500	1290
20.63333	1320
20.64167	1349
20.65000	1377
20.65833	1406
20.66667	1433
20.67500	1462
20.68333	1491
20.69167	1524
20.70000	1558
20.70833	1593
20.71667	1629
20.72500	1664
20.73333	1699
20.74167	1733
20.75000	1767
20.75833	1801
20.76667	1836
20.77500	1874
20.78333	1913
20.79167	1956
20.80000	2000
20.80833	2044
20.81667	2087
20.82500	2130
20.83333	2173
20.84167	2217
20.85000	2263
20.85833	2311
20.86667	2359
20.87500	2408
20.88333	2455
20.89167	2505
20.90000	2556
20.90833	2611
20.91667	2670
20.92500	2728
20.93333	2785
20.94167	2841
20.95000	2896
20.95833	2951
20.96667	3006
20.97500	3065
20.98333	3125
20.99167	3187
21.00000	3251
21.00833	3314
21.01667	3379
21.02500	3443
21.03333	3509
21.04167	3575
21.05000	3641
21.05833	3708
21.06667	3774
21.07500	3843
21.08333	3911
21.09167	3983
21.10000	4057
21.10833	4132
21.11667	4209
21.12500	4286
21.13333	4364
21.14167	4441
21.15000	4519
21.15833	4597
21.16667	4673
21.17500	4752
21.18333	4832
21.19167	4915
21.20000	5000
21.20833	5086
21.21667	5174
21.22500	5260
21.23333	5348
21.24167	5435
21.25000	5522
21.25833	5611
21.26667	5701
21.27500	5796
21.28333	5891
21.29167	5988
21.30000	6086
21.30833	6182
21.31667	6280
21.32500	6376
21.33333	6474
21.34167	6573
21.35000	6671
21.35833	6770
21.36667	6869
21.37500	6971
21.38333	7072
21.39167	7174
21.40000	7278
21.40833	7380
21.41667	7484
21.42500	7587
21.43333	7692
21.44167	7797
21.45000	7902
21.45833	8008
21.46667	8111
21.47500	8215
21.48333	8315
21.49167	8415
21.50000	8514
21.50833	8610
21.51667	8707
21.52500	8801
21.53333	8896
21.54167	8990
21.55000	9083
21.55833	9177
21.56667	9266
21.57500	9355
21.58333	9439
21.59167	9523
21.60000	9607
21.60833	9687
21.61667	9769
21.62500	9845
21.63333	9919
21.64167	9988
21.65000	10055
21.65833	10120
21.66667	10180
21.67500	10238
21.68333	10292
21.69167	10344
21.70000	10393
21.70833	10439
21.71667	10484
21.72500	10524
21.73333	10559
21.74167	10591
21.75000	10618
21.75833	10644
21.76667	10665
21.77500	10683
21.78333	10698
21.79167	10707
21.80000	10711
21.80833	10710
21.81667	10702
21.82500	10690
21.83333	10674
21.84167	10655
21.85000	10633
21.85833	10608
21.86667	10579
21.87500	10547
21.88333	10512
21.89167	10472
21.90000	10428
21.90833	10379
21.91667	10324
21.92500	10266
21.93333	10204
21.94167	10139
21.95000	10074
21.95833	10008
21.96667	9940
21.97500	9867
21.98333	9792
21.99167	9714
22.00000	9631
22.00833	9549
22.01667	9462
22.02500	9376
22.03333	9284
22.04167	9192
22.05000	9098
22.05833	9001
22.06667	8906
22.07500	8807
22.08333	8709
22.09167	8611
22.10000	8511
22.10833	8411
22.11667	8309
22.12500	8207
22.13333	8104
22.14167	8003
22.15000	7903
22.15833	7802
22.16667	7704
22.17500	7601
22.18333	7500
22.19167	7399
22.20000	7297
22.20833	7201
22.21667	7104
22.22500	7011
22.23333	6917
22.24167	6823
22.25000	6731
22.25833	6636
22.26667	6543
22.27500	6449
22.28333	6357
22.29167	6266
22.30000	6177
22.30833	6094
22.31667	6013
22.32500	5938
22.33333	5864
22.34167	5792
22.35000	5722
22.35833	5652
22.36667	5582
22.37500	5511
22.38333	5441
22.39167	5374
22.40000	5310
22.40833	5249
22.41667	5189
22.42500	5131
22.43333	5071
22.44167	5012
22.45000	4955
22.45833	4898
22.46667	4843
22.47500	4789
22.48333	4739
22.49167	4694
22.50000	4653
22.50833	4617
22.51667	4583
22.52500	4548
22.53333	4509
22.54167	4468
22.55000	4427
22.55833	4384
22.56667	4345
22.57500	4307
22.58333	4272
22.59167	4241
22.60000	4212
22.60833	4185
22.61667	4159
22.62500	4133
22.63333	4107
22.64167	4082
22.65000	4057
22.65833	4033
22.66667	4011
22.67500	3991
22.68333	3973
22.69167	3957
22.70000	3941
22.70833	3925
22.71667	3909
22.72500	3892
22.73333	3876
22.74167	3861
22.75000	3848
22.75833	3837
22.76667	3827
22.77500	3818
22.78333	3809
22.79167	3800
22.80000	3790
22.80833	3780
22.81667	3769
22.82500	3759
22.83333	3750
22.84167	3740
22.85000	3731
22.85833	3722
22.86667	3714
22.87500	3707
22.88333	3701
22.89167	3695
22.90000	3689
22.90833	3685
22.91667	3681
22.92500	3677
22.93333	3676
22.94167	3674
22.95000	3672
22.95833	3667
22.96667	3661
22.97500	3654
22.98333	3648
22.99167	3645
23.00000	3645
23.00833	3645
23.01667	3645
23.02500	3643
23.03333	3639
23.04167	3633
23.05000	3626
23.05833	3619
23.06667	3612
23.07500	3605
23.08333	3599
23.09167	3596
23.10000	3596
23.10833	3597
23.11667	3600
23.12500	3602
23.13333	3605
23.14167	3607
23.15000	3610
23.15833	3613
23.16667	3615
23.17500	3617
23.18333	3617
23.19167	3617
23.20000	3616
23.20833	3616
23.21667	3615
23.22500	3611
23.23333	3606
23.24167	3600
23.25000	3594
23.25833	3590
23.26667	3587
23.27500	3587
23.28333	3589
23.29167	3590
23.30000	3591
23.30833	3591
23.31667	3591
23.32500	3591
23.33333	3591
23.34167	3593
23.35000	3597
23.35833	3603
23.36667	3609
23.37500	3612
23.38333	3614
23.39167	3612
23.40000	3607
23.40833	3602
23.41667	3597
23.42500	3592
23.43333	3589
23.44167	3587
23.45000	3585
23.45833	3583
23.46667	3582
23.47500	3580
23.48333	3579
23.49167	3578
23.50000	3578
23.50833	3579
23.51667	3582
23.52500	3586
23.53333	3591
23.54167	3596
23.55000	3599
23.55833	3598
23.56667	3597
23.57500	3596
23.58333	3596
23.59167	3596
23.60000	3595
23.60833	3593
23.61667	3590
23.62500	3588
23.63333	3585
23.64167	3584
23.65000	3584
23.65833	3586
23.66667	3587
23.67500	3589
23.68333	3590
23.69167	3591
23.70000	3591
23.70833	3590
23.71667	3586
23.72500	3581
23.73333	3577
23.74167	3574
23.75000	3571
23.75833	3568
23.76667	3563
23.77500	3557
23.78333	3552
23.79167	3548
23.80000	3545
23.80833	3543
23.81667	3540
23.82500	3536
23.83333	3530
23.84167	3524
23.85000	3520
23.85833	3518
23.86667	3517
23.87500	3517
23.88333	3515
23.89167	3511
23.90000	3503
23.90833	3495
23.91667	3488
23.92500	3481
23.93333	3474
23.94167	3466
23.95000	3456
23.95833	3443
23.96667	3430
23.97500	3416
23.98333	3405
23.99167	3398
24.00000	3394
24.00833	3392
24.01667	3390
24.02500	3385
24.03333	3377
24.04167	3366
24.05000	3353
24.05833	3339
24.06667	3325
24.07500	3310
24.08333	3295
24.09167	3282
24.10000	3270
24.10833	3261
24.11667	3254
24.12500	3248
24.13333	3240
24.14167	3231
24.15000	3221
24.15833	3210
24.16667	3198
24.17500	3184
24.18333	3170
24.19167	3154
24.20000	3139
24.20833	3125
24.21667	3113
24.22500	3103
24.23333	3092
24.24167	3081
24.25000	3070
24.25833	3058
24.26667	3046
24.27500	3035
24.28333	3025
24.29167	3015
24.30000	3004
24.30833	2994
24.31667	2983
24.32500	2971
24.33333	2959
24.34167	2945
24.35000	2930
24.35833	2913
24.36667	2896
24.37500	2878
24.38333	2862
24.39167	2848
24.40000	2835
24.40833	2824
24.41667	2813
24.42500	2801
24.43333	2790
24.44167	2777
24.45000	2765
24.45833	2751
24.46667	2737
24.47500	2724
24.48333	2713
24.49167	2703
24.50000	2693
24.50833	2682
24.51667	2669
24.52500	2655
24.53333	2640
24.54167	2625
24.55000	2613
24.55833	2602
24.56667	2592
24.57500	2583
24.58333	2573
24.59167	2563
24.60000	2552
24.60833	2540
24.61667	2525
24.62500	2509
24.63333	2494
24.64167	2479
24.65000	2465
24.65833	2451
24.66667	2438
24.67500	2425
24.68333	2413
24.69167	2402
24.70000	2392
24.70833	2381
24.71667	2369
24.72500	2356
24.73333	2342
24.74167	2328
24.75000	2315
24.75833	2301
24.76667	2289
24.77500	2278
24.78333	2267
24.79167	2256
24.80000	2245
24.80833	2232
24.81667	2216
24.82500	2200
24.83333	2184
24.84167	2170
24.85000	2156
24.85833	2142
24.86667	2128
24.87500	2112
24.88333	2097
24.89167	2083
24.90000	2070
24.90833	2057
24.91667	2042
24.92500	2028
24.93333	2013
24.94167	1997
24.95000	1982
24.95833	1967
24.96667	1952
24.97500	1939
24.98333	1926
24.99167	1914
25.00000	1903
25.00833	1890
25.01667	1874
25.02500	1857
25.03333	1841
25.04167	1825
25.05000	1811
25.05833	1798
25.06667	1787
25.07500	1776
25.08333	1766
25.09167	1755
25.10000	1744
25.10833	1732
25.11667	1717
25.12500	1703
25.13333	1689
25.14167	1677
25.15000	1667
25.15833	1659
25.16667	1652
25.17500	1645
25.18333	1637
25.19167	1626
25.20000	1614
25.20833	1603
25.21667	1592
25.22500	1582
25.23333	1572
25.24167	1560
25.25000	1547
25.25833	1533
25.26667	1520
25.27500	1508
25.28333	1498
25.29167	1489
25.30000	1482
25.30833	1475
25.31667	1469
25.32500	1463
25.33333	1458
25.34167	1455
25.35000	1452
25.35833	1449
25.36667	1444
25.37500	1437
25.38333	1430
25.39167	1424
25.40000	1418
25.40833	1412
25.41667	1405
25.42500	1398
25.43333	1390
25.44167	1381
25.45000	1373
25.45833	1366
25.46667	1361
25.47500	1357
25.48333	1354
25.49167	1352
25.50000	1351
25.50833	1348
25.51667	1343
25.52500	1338
25.53333	1332
25.54167	1326
25.55000	1323
25.55833	1321
25.56667	1321
25.57500	1322
25.58333	1323
25.59167	1322
25.60000	1319
25.60833	1315
25.61667	1310
25.62500	1305
25.63333	1302
25.64167	1300
25.65000	1298
25.65833	1297
25.66667	1296
25.67500	1295
25.68333	1293
25.69167	1290
25.70000	1285
25.70833	1282
25.71667	1279
25.72500	1278
25.73333	1278
25.74167	1279
25.75000	1280
25.75833	1280
25.76667	1280
25.77500	1280
25.78333	1280
25.79167	1280
25.80000	1278
25.80833	1274
25.81667	1269
25.82500	1263
25.83333	1257
25.84167	1252
25.85000	1248
25.85833	1246
25.86667	1245
25.87500	1242
25.88333	1238
25.89167	1235
25.90000	1233
25.90833	1232
25.91667	1234
25.92500	1234
25.93333	1233
25.94167	1230
25.95000	1226
25.95833	1222
25.96667	1220
25.97500	1219
25.98333	1220
25.99167	1221
26.00000	1221
26.00833	1220
26.01667	1217
26.02500	1213
26.03333	1208
26.04167	1203
26.05000	1200
26.05833	1197
26.06667	1194
26.07500	1191
26.08333	1188
26.09167	1185
26.10000	1183
26.10833	1181
26.11667	1178
26.12500	1176
26.13333	1173
26.14167	1170
26.15000	1167
26.15833	1165
26.16667	1163
26.17500	1162
26.18333	1160
26.19167	1158
26.20000	1155
26.20833	1154
26.21667	1155
26.22500	1155
26.23333	1153
26.24167	1149
26.25000	1144
26.25833	1137
26.26667	1131
26.27500	1129
26.28333	1129
26.29167	1129
26.30000	1129
26.30833	1129
26.31667	1129
26.32500	1128
26.33333	1127
26.34167	1124
26.35000	1120
26.35833	1116
26.36667	1111
26.37500	1106
26.38333	1102
26.39167	1099
26.40000	1096
26.40833	1096
26.41667	1097
26.42500	1098
26.43333	1098
26.44167	1095
26.45000	1092
26.45833	1088
26.46667	1084
26.47500	1083
26.48333	1084
26.49167	1084
26.50000	1083
26.50833	1081
26.51667	1078
26.52500	1074
26.53333	1070
26.54167	1067
26.55000	1066
26.55833	1067
26.56667	1069
26.57500	1073
26.58333	1076
26.59167	1078
26.60000	1079
26.60833	1078
26.61667	1076
26.62500	1073
26.63333	1069
26.64167	1068
26.65000	1069
26.65833	1072
26.66667	1077
26.67500	1081
26.68333	1083
26.69167	1082
26.70000	1078
26.70833	1074
26.71667	1070
26.72500	1068
26.73333	1070
26.74167	1074
26.75000	1077
26.75833	1080
26.76667	1082
26.77500	1084
26.78333	1086
26.79167	1090
26.80000	1095
26.80833	1098
26.81667	1098
26.82500	1096
26.83333	1091
26.84167	1086
26.85000	1084
26.85833	1084
26.86667	1085
26.87500	1085
26.88333	1085
26.89167	1086
26.90000	1089
26.90833	1091
26.91667	1094
26.92500	1097
26.93333	1099
26.94167	1099
26.95000	1100
26.95833	1101
26.96667	1103
26.97500	1105
26.98333	1107
26.99167	1110
27.00000	1113
27.00833	1116
27.01667	1117
27.02500	1115
27.03333	1113
27.04167	1111
27.05000	1110
27.05833	1110
27.06667	1110
27.07500	1110
27.08333	1110
27.09167	1112
27.10000	1113
27.10833	1115
27.11667	1117
27.12500	1117
27.13333	1117
27.14167	1115
27.15000	1112
27.15833	1109
27.16667	1105
27.17500	1101
27.18333	1099
27.19167	1098
27.20000	1098
27.20833	1099
27.21667	1100
27.22500	1099
27.23333	1096
27.24167	1093
27.25000	1091
27.25833	1091
27.26667	1092
27.27500	1094
27.28333	1097
27.29167	1100
27.30000	1102
27.30833	1104
27.31667	1104
27.32500	1102
27.33333	1098
27.34167	1092
27.35000	1086
27.35833	1079
27.36667	1072
27.37500	1066
27.38333	1062
27.39167	1060
27.40000	1060
27.40833	1060
27.41667	1060
27.42500	1058
27.43333	1055
27.44167	1053
27.45000	1050
27.45833	1048
27.46667	1044
27.47500	1040
27.48333	1036
27.49167	1033
27.50000	1033
27.50833	1035
27.51667	1037
27.52500	1040
27.53333	1040
27.54167	1039
27.55000	1036
27.55833	1033
27.56667	1032
27.57500	1032
27.58333	1034
27.59167	1035
27.60000	1036
27.60833	1036
27.61667	1037
27.62500	1037
27.63333	1037
27.64167	1036
27.65000	1035
27.65833	1034
27.66667	1035
27.67500	1038
27.68333	1041
27.69167	1042
27.70000	1041
27.70833	1038
27.71667	1034
27.72500	1030
27.73333	1028
27.74167	1027
27.75000	1028
27.75833	1029
27.76667	1031
27.77500	1032
27.78333	1032
27.79167	1031
27.80000	1030
27.80833	1030
27.81667	1030
27.82500	1031
27.83333	1033
27.84167	1036
27.85000	1038
27.85833	1040
27.86667	1041
27.87500	1043
27.88333	1047
27.89167	1053
27.90000	1058
27.90833	1062
27.91667	1063
27.92500	1063
27.93333	1063
27.94167	1063
27.95000	1065
27.95833	1067
27.96667	1069
27.97500	1069
27.98333	1068
27.99167	1067
28.00000	1067
28.00833	1068
28.01667	1070
28.02500	1073
28.03333	1077
28.04167	1081
28.05000	1086
28.05833	1092
28.06667	1098
28.07500	1103
28.08333	1106
28.09167	1109
28.10000	1112
28.10833	1114
28.11667	1116
28.12500	1119
28.13333	1123
28.14167	1128
28.15000	1133
28.15833	1136
28.16667	1139
28.17500	1139
28.18333	1138
28.19167	1139
28.20000	1141
28.20833	1144
28.21667	1147
28.22500	1151
28.23333	1154
28.24167	1158
28.25000	1161
28.25833	1165
28.26667	1168
28.27500	1169
28.28333	1168
28.29167	1164
28.30000	1159
28.30833	1155
28.31667	1153
28.32500	1155
28.33333	1160
28.34167	1168
28.35000	1175
28.35833	1183
28.36667	1188
28.37500	1192
28.38333	1195
28.39167	1198
28.40000	1201
28.40833	1203
28.41667	1205
28.42500	1206
28.43333	1207
28.44167	1207
28.45000	1208
28.45833	1209
28.46667	1210
28.47500	1209
28.48333	1208
28.49167	1207
28.50000	1207
28.50833	1208
28.51667	1211
28.52500	1215
28.53333	1219
28.54167	1223
28.55000	1226
28.55833	1228
28.56667	1231
28.57500	1234
28.58333	1238
28.59167	1240
28.60000	1240
28.60833	1238
28.61667	1233
28.62500	1229
28.63333	1226
28.64167	1226
28.65000	1229
28.65833	1233
28.66667	1238
28.67500	1242
28.68333	1246
28.69167	1249
28.70000	1251
28.70833	1253
28.71667	1256
28.72500	1259
28.73333	1262
28.74167	1262
28.75000	1261
28.75833	1259
28.76667	1257
28.77500	1258
28.78333	1261
28.79167	1266
28.80000	1271
28.80833	1275
28.81667	1277
28.82500	1278
28.83333	1278
28.84167	1277
28.85000	1276
28.85833	1274
28.86667	1272
28.87500	1271
28.88333	1273
28.89167	1277
28.90000	1281
28.90833	1286
28.91667	1291
28.92500	1295
28.93333	1300
28.94167	1305
28.95000	1307
28.95833	1308
28.96667	1306
28.97500	1305
28.98333	1304
28.99167	1306
29.00000	1310
29.00833	1314
29.01667	1318
29.02500	1321
29.03333	1324
29.04167	1327
29.05000	1329
29.05833	1330
29.06667	1330
29.07500	1327
29.08333	1324
29.09167	1323
29.10000	1326
29.10833	1332
29.11667	1340
29.12500	1348
29.13333	1354
29.14167	1359
29.15000	1362
29.15833	1366
29.16667	1370
29.17500	1374
29.18333	1379
29.19167	1383
29.20000	1387
29.20833	1389
29.21667	1391
29.22500	1393
29.23333	1396
29.24167	1400
29.25000	1404
29.25833	1408
29.26667	1412
29.27500	1416
29.28333	1421
29.29167	1426
29.30000	1433
29.30833	1440
29.31667	1448
29.32500	1456
29.33333	1462
29.34167	1469
29.35000	1475
29.35833	1482
29.36667	1490
29.37500	1500
29.38333	1510
29.39167	1519
29.40000	1527
29.40833	1537
29.41667	1548
29.42500	1559
29.43333	1570
29.44167	1581
29.45000	1591
29.45833	1602
29.46667	1613
29.47500	1626
29.48333	1639
29.49167	1654
29.50000	1670
29.50833	1686
29.51667	1704
29.52500	1721
29.53333	1739
29.54167	1756
29.55000	1775
29.55833	1794
29.56667	1815
29.57500	1835
29.58333	1857
29.59167	1878
29.60000	1901
29.60833	1925
29.61667	1952
29.62500	1982
29.63333	2015
29.64167	2049
29.65000	2083
29.65833	2117
29.66667	2149
29.67500	2181
29.68333	2211
29.69167	2241
29.70000	2272
29.70833	2306
29.71667	2346
29.72500	2391
29.73333	2442
29.74167	2495
29.75000	2546
29.75833	2596
29.76667	2643
29.77500	2692
29.78333	2742
29.79167	2794
29.80000	2850
29.80833	2907
29.81667	2969
29.82500	3033
29.83333	3100
29.84167	3170
29.85000	3242
29.85833	3316
29.86667	3390
29.87500	3468
29.88333	3546
29.89167	3625
29.90000	3706
29.90833	3786
29.91667	3868
29.92500	3950
29.93333	4035
29.94167	4121
29.95000	4211
29.95833	4305
29.96667	4400
29.97500	4499
29.98333	4596
29.99167	4691
30.00000	4786
30.00833	4879
30.01667	4975
30.02500	5069
30.03333	5167
30.04167	5266
30.05000	5366
30.05833	5469
30.06667	5569
30.07500	5673
30.08333	5775
30.09167	5877
30.10000	5979
30.10833	6078
30.11667	6179
30.12500	6275
30.13333	6369
30.14167	6462
30.15000	6552
30.15833	6642
30.16667	6726
30.17500	6809
30.18333	6889
30.19167	6970
30.20000	7052
30.20833	7132
30.21667	7214
30.22500	7291
30.23333	7364
30.24167	7434
30.25000	7500
30.25833	7565
30.26667	7627
30.27500	7688
30.28333	7747
30.29167	7801
30.30000	7851
30.30833	7895
30.31667	7935
30.32500	7970
30.33333	8003
30.34167	8033
30.35000	8060
30.35833	8085
30.36667	8105
30.37500	8121
30.38333	8131
30.39167	8138
30.40000	8142
30.40833	8142
30.41667	8138
30.42500	8130
30.43333	8116
30.44167	8098
30.45000	8078
30.45833	8056
30.46667	8031
30.47500	8002
30.48333	7970
30.49167	7934
30.50000	7893
30.50833	7847
30.51667	7795
30.52500	7740
30.53333	7681
30.54167	7622
30.55000	7565
30.55833	7507
30.56667	7448
30.57500	7384
30.58333	7318
30.59167	7248
30.60000	7175
30.60833	7102
30.61667	7025
30.62500	6949
30.63333	6870
30.64167	6789
30.65000	6709
30.65833	6627
30.66667	6545
30.67500	6461
30.68333	6375
30.69167	6286
30.70000	6194
30.70833	6103
30.71667	6010
30.72500	5920
30.73333	5830
30.74167	5743
30.75000	5657
30.75833	5569
30.76667	5484
30.77500	5396
30.78333	5309
30.79167	5222
30.80000	5134
30.80833	5050
30.81667	4964
30.82500	4881
30.83333	4796
30.84167	4711
30.85000	4625
30.85833	4537
30.86667	4451
30.87500	4365
30.88333	4282
30.89167	4201
30.90000	4123
30.90833	4047
30.91667	3971
30.92500	3899
30.93333	3828
30.94167	3759
30.95000	3692
30.95833	3626
30.96667	3561
30.97500	3494
30.98333	3428
30.99167	3363
31.00000	3297
31.00833	3233
31.01667	3169
31.02500	3108
31.03333	3049
31.04167	2990
31.05000	2934
31.05833	2876
31.06667	2820
31.07500	2762
31.08333	2705
31.09167	2650
31.10000	2596
31.10833	2547
31.11667	2500
31.12500	2458
31.13333	2419
31.14167	2382
31.15000	2345
31.15833	2307
31.16667	2267
31.17500	2226
31.18333	2186
31.19167	2148
31.20000	2112
31.20833	2077
31.21667	2044
31.22500	2011
31.23333	1978
31.24167	1946
31.25000	1915
31.25833	1884
31.26667	1853
31.27500	1823
31.28333	1794
31.29167	1766
31.30000	1739
31.30833	1715
31.31667	1690
31.32500	1667
31.33333	1644
31.34167	1623
31.35000	1602
31.35833	1580
31.36667	1560
31.37500	1541
31.38333	1522
31.39167	1505
31.40000	1488
31.40833	1469
31.41667	1450
31.42500	1430
31.43333	1410
31.44167	1392
31.45000	1375
31.45833	1359
31.46667	1346
31.47500	1333
31.48333	1319
31.49167	1307
31.50000	1296
31.50833	1286
31.51667	1275
31.52500	1264
31.53333	1252
31.54167	1239
31.55000	1226
31.55833	1211
31.56667	1195
31.57500	1181
31.58333	1169
31.59167	1159
31.60000	1152
31.60833	1148
31.61667	1145
31.62500	1141
31.63333	1136
31.64167	1129
31.65000	1122
31.65833	1116
31.66667	1111
31.67500	1104
31.68333	1098
31.69167	1090
31.70000	1081
31.70833	1073
31.71667	1066
31.72500	1059
31.73333	1054
31.74167	1049
31.75000	1045
31.75833	1043
31.76667	1042
31.77500	1039
31.78333	1035
31.79167	1029
31.80000	1021
31.80833	1012
31.81667	1004
31.82500	997
31.83333	992
31.84167	988
31.85000	984
31.85833	981
31.86667	979
31.87500	979
31.88333	983
31.89167	988
31.90000	993
31.90833	998
31.91667	1000
31.92500	1002
31.93333	1002
31.94167	1002
31.95000	1002
31.95833	1003
31.96667	1005
31.97500	1008
31.98333	1010
31.99167	1012
32.00000	1012
32.00833	1011
32.01667	1011
32.02500	1013
32.03333	1019
32.04167	1028
32.05000	1037
32.05833	1047
32.06667	1056
32.07500	1062
32.08333	1068
32.09167	1071
32.10000	1074
32.10833	1078
32.11667	1083
32.12500	1089
32.13333	1095
32.14167	1102
32.15000	1111
32.15833	1121
32.16667	1133
32.17500	1146
32.18333	1159
32.19167	1171
32.20000	1182
32.20833	1193
32.21667	1204
32.22500	1213
32.23333	1222
32.24167	1230
32.25000	1238
32.25833	1248
32.26667	1259
32.27500	1274
32.28333	1290
32.29167	1309
32.30000	1329
32.30833	1349
32.31667	1369
32.32500	1387
32.33333	1404
32.34167	1420
32.35000	1436
32.35833	1453
32.36667	1471
32.37500	1492
32.38333	1512
32.39167	1532
32.40000	1550
32.40833	1566
32.41667	1582
32.42500	1599
32.43333	1617
32.44167	1638
32.45000	1660
32.45833	1685
32.46667	1712
32.47500	1739
32.48333	1766
32.49167	1792
32.50000	1817
32.50833	1841
32.51667	1865
32.52500	1888
32.53333	1913
32.54167	1938
32.55000	1964
32.55833	1989
32.56667	2013
32.57500	2037
32.58333	2061
32.59167	2088
32.60000	2117
32.60833	2146
32.61667	2177
32.62500	2204
32.63333	2228
32.64167	2250
32.65000	2271
32.65833	2293
32.66667	2316
32.67500	2341
32.68333	2367
32.69167	2395
32.70000	2423
32.70833	2451
32.71667	2481
32.72500	2510
32.73333	2537
32.74167	2564
32.75000	2592
32.75833	2620
32.76667	2648
32.77500	2678
32.78333	2707
32.79167	2735
32.80000	2763
32.80833	2790
32.81667	2819
32.82500	2846
32.83333	2875
32.84167	2904
32.85000	2933
32.85833	2963
32.86667	2992
32.87500	3020
32.88333	3047
32.89167	3074
32.90000	3101
32.90833	3127
32.91667	3155
32.92500	3183
32.93333	3213
32.94167	3244
32.95000	3273
32.95833	3303
32.96667	3332
32.97500	3359
32.98333	3387
32.99167	3413
33.00000	3440
33.00833	3465
33.01667	3489
33.02500	3512
33.03333	3533
33.04167	3553
33.05000	3571
33.05833	3589
33.06667	3606
33.07500	3625
33.08333	3645
33.09167	3666
33.10000	3687
33.10833	3707
33.11667	3726
33.12500	3744
33.13333	3762
33.14167	3780
33.15000	3795
33.15833	3809
33.16667	3822
33.17500	3833
33.18333	3844
33.19167	3855
33.20000	3866
33.20833	3877
33.21667	3887
33.22500	3895
33.23333	3900
33.24167	3904
33.25000	3905
33.25833	3904
33.26667	3900
33.27500	3893
33.28333	3887
33.29167	3884
33.30000	3883
33.30833	3883
33.31667	3882
33.32500	3880
33.33333	3874
33.34167	3868
33.35000	3860
33.35833	3851
33.36667	3841
33.37500	3829
33.38333	3816
33.39167	3803
33.40000	3789
33.40833	3775
33.41667	3761
33.42500	3746
33.43333	3728
33.44167	3708
33.45000	3687
33.45833	3663
33.46667	3639
33.47500	3615
33.48333	3591
33.49167	3566
33.50000	3540
33.50833	3515
33.51667	3488
33.52500	3462
33.53333	3435
33.54167	3407
33.55000	3378
33.55833	3348
33.56667	3318
33.57500	3287
33.58333	3256
33.59167	3224
33.60000	3191
33.60833	3158
33.61667	3124
33.62500	3091
33.63333	3058
33.64167	3025
33.65000	2992
33.65833	2958
33.66667	2922
33.67500	2885
33.68333	2848
33.69167	2812
33.70000	2777
33.70833	2743
33.71667	2709
33.72500	2675
33.73333	2639
33.74167	2603
33.75000	2567
33.75833	2529
33.76667	2492
33.77500	2455
33.78333	2418
33.79167	2382
33.80000	2344
33.80833	2307
33.81667	2271
33.82500	2236
33.83333	2203
33.84167	2172
33.85000	2142
33.85833	2110
33.86667	2078
33.87500	2044
33.88333	2008
33.89167	1972
33.90000	1937
33.90833	1904
33.91667	1873
33.92500	1843
33.93333	1812
33.94167	1781
33.95000	1749
33.95833	1717
33.96667	1685
33.97500	1654
33.98333	1624
33.99167	1595
34.00000	1566
34.00833	1537
34.01667	1508
34.02500	1479
34.03333	1449
34.04167	1419
34.05000	1389
34.05833	1360
34.06667	1332
34.07500	1304
34.08333	1279
34.09167	1254
34.10000	1231
34.10833	1208
34.11667	1186
34.12500	1164
34.13333	1144
34.14167	1124
34.15000	1104
34.15833	1085
34.16667	1067
34.17500	1049
34.18333	1032
34.19167	1014
34.20000	995
34.20833	976
34.21667	956
34.22500	934
34.23333	912
34.24167	890
34.25000	870
34.25833	852
34.26667	837
34.27500	823
34.28333	811
34.29167	800
34.30000	787
34.30833	774
34.31667	759
34.32500	745
34.33333	729
34.34167	713
34.35000	698
34.35833	683
34.36667	670
34.37500	658
34.38333	647
34.39167	634
34.40000	620
34.40833	607
34.41667	596
34.42500	587
34.43333	581
34.44167	575
34.45000	569
34.45833	561
34.46667	554
34.47500	546
34.48333	538
34.49167	528
34.50000	518
34.50833	508
34.51667	498
34.52500	488
34.53333	480
34.54167	472
34.55000	466
34.55833	460
34.56667	453
34.57500	446
34.58333	438
34.59167	432
34.60000	425
34.60833	420
34.61667	415
34.62500	410
34.63333	405
34.64167	399
34.65000	393
34.65833	385
34.66667	376
34.67500	365
34.68333	354
34.69167	346
34.70000	340
34.70833	336
34.71667	335
34.72500	334
34.73333	333
34.74167	330
34.75000	327
34.75833	323
34.76667	319
34.77500	314
34.78333	311
34.79167	310
34.80000	310
34.80833	310
34.81667	309
34.82500	306
34.83333	302
34.84167	298
34.85000	295
34.85833	294
34.86667	292
34.87500	291
34.88333	288
34.89167	286
34.90000	283
34.90833	280
34.91667	277
34.92500	275
34.93333	276
34.94167	279
34.95000	281
34.95833	282
34.96667	280
34.97500	275
34.98333	268
34.99167	264
35.00000	261
35.00833	260
35.01667	261
35.02500	262
35.03333	263
35.04167	262
35.05000	260
35.05833	258
35.06667	258
35.07500	259
35.08333	259
35.09167	257
35.10000	252
35.10833	246
35.11667	239
35.12500	235
35.13333	236
35.14167	238
35.15000	240
35.15833	241
35.16667	241
35.17500	241
35.18333	242
35.19167	244
35.20000	246
35.20833	246
35.21667	243
35.22500	240
35.23333	237
35.24167	234
35.25000	234
35.25833	235
35.26667	238
35.27500	240
35.28333	242
35.29167	243
35.30000	242
35.30833	240
35.31667	237
35.32500	235
35.33333	233
35.34167	232
35.35000	231
35.35833	229
35.36667	226
35.37500	221
35.38333	216
35.39167	213
35.40000	212
35.40833	212
35.41667	214
35.42500	216
35.43333	217
35.44167	217
35.45000	218
35.45833	219
35.46667	221
35.47500	224
35.48333	226
35.49167	228
35.50000	230
35.50833	229
35.51667	226
35.52500	223
35.53333	219
35.54167	216
35.55000	215
35.55833	214
35.56667	213
35.57500	209
35.58333	204
35.59167	200
35.60000	197
35.60833	195
35.61667	195
35.62500	193
35.63333	189
35.64167	184
35.65000	179
35.65833	175
35.66667	172
35.67500	173
35.68333	175
35.69167	177
35.70000	178
35.70833	178
35.71667	177
35.72500	176
35.73333	175
35.74167	177
35.75000	179
35.75833	182
35.76667	182
35.77500	178
35.78333	173
35.79167	167
35.80000	163
35.80833	160
35.81667	160
35.82500	159
35.83333	158
35.84167	155
35.85000	152
35.85833	150
35.86667	148
35.87500	146
35.88333	144
35.89167	142
35.90000	140
35.90833	139
35.91667	138
35.92500	139
35.93333	141
35.94167	143
35.95000	144
35.95833	144
35.96667	143
35.97500	141
35.98333	139
35.99167	136
36.00000	133
36.00833	130
36.01667	129
36.02500	129
36.03333	130
36.04167	131
36.05000	132
36.05833	132
36.06667	131
36.07500	130
36.08333	128
36.09167	125
36.10000	121
36.10833	117
36.11667	114
36.12500	112
36.13333	110
36.14167	107
36.15000	106
36.15833	106
36.16667	107
36.17500	110
36.18333	113
36.19167	116
36.20000	116
36.20833	117
36.21667	118
36.22500	120
36.23333	122
36.24167	125
36.25000	124
36.25833	122
36.26667	119
36.27500	119
36.28333	120
36.29167	122
36.30000	123
36.30833	122
36.31667	119
36.32500	115
36.33333	113
36.34167	112
36.35000	112
36.35833	112
36.36667	113
36.37500	114
36.38333	114
36.39167	114
36.40000	114
36.40833	114
36.41667	114
36.42500	112
36.43333	110
36.44167	108
36.45000	107
36.45833	107
36.46667	108
36.47500	110
36.48333	112
36.49167	115
36.50000	117
36.50833	120
36.51667	122
36.52500	123
36.53333	121
36.54167	118
36.55000	116
36.55833	115
36.56667	117
36.57500	120
36.58333	124
36.59167	125
36.60000	124
36.60833	124
36.61667	126
36.62500	128
36.63333	130
36.64167	130
36.65000	128
36.65833	124
36.66667	118
36.67500	112
36.68333	107
36.69167	106
36.70000	107
36.70833	109
36.71667	112
36.72500	114
36.73333	114
36.74167	113
36.75000	112
36.75833	112
36.76667	113
36.77500	115
36.78333	117
36.79167	118
36.80000	118
36.80833	118
36.81667	119
36.82500	119
36.83333	117
36.84167	115
36.85000	113
36.85833	111
36.86667	111
36.87500	114
36.88333	120
36.89167	126
36.90000	133
36.90833	139
36.91667	142
36.92500	142
36.93333	139
36.94167	135
36.95000	131
36.95833	127
36.96667	125
36.97500	123
36.98333	123
36.99167	123
37.00000	125
37.00833	127
37.01667	128
37.02500	129
37.03333	128
37.04167	126
37.05000	123
37.05833	120
37.06667	119
37.07500	120
37.08333	123
37.09167	127
37.10000	130
37.10833	130
37.11667	129
37.12500	127
37.13333	125
37.14167	123
37.15000	122
37.15833	121
37.16667	122
37.17500	122
37.18333	121
37.19167	121
37.20000	121
37.20833	123
37.21667	127
37.22500	131
37.23333	135
37.24167	137
37.25000	136
37.25833	132
37.26667	128
37.27500	123
37.28333	117
37.29167	113
37.30000	110
37.30833	109
37.31667	109
37.32500	111
37.33333	112
37.34167	114
37.35000	116
37.35833	116
37.36667	115
37.37500	114
37.38333	114
37.39167	116
37.40000	119
37.40833	120
37.41667	120
37.42500	118
37.43333	118
37.44167	118
37.45000	119
37.45833	119
37.46667	116
37.47500	110
37.48333	103
37.49167	99
37.50000	97
37.50833	98
37.51667	100
37.52500	102
37.53333	103
37.54167	103
37.55000	104
37.55833	105
37.56667	108
37.57500	111
37.58333	115
37.59167	117
37.60000	120
37.60833	121
37.61667	121
37.62500	119
37.63333	115
37.64167	109
37.65000	103
37.65833	98
37.66667	95
37.67500	95
37.68333	98
37.69167	101
37.70000	104
37.70833	107
37.71667	107
37.72500	107
37.73333	106
37.74167	104
37.75000	104
37.75833	106
37.76667	108
37.77500	111
37.78333	112
37.79167	112
37.80000	110
37.80833	109
37.81667	107
37.82500	106
37.83333	106
37.84167	107
37.85000	110
37.85833	114
37.86667	117
37.87500	117
37.88333	115
37.89167	111
37.90000	107
37.90833	104
37.91667	103
37.92500	103
37.93333	103
37.94167	104
37.95000	104
37.95833	104
37.96667	103
37.97500	103
37.98333	103
37.99167	103
38.00000	103
38.00833	103
38.01667	103
38.02500	103
38.03333	104
38.04167	104
38.05000	105
38.05833	106
38.06667	108
38.07500	110
38.08333	112
38.09167	113
38.10000	113
38.10833	112
38.11667	111
38.12500	109
38.13333	107
38.14167	106
38.15000	105
38.15833	106
38.16667	106
38.17500	105
38.18333	103
38.19167	99
38.20000	96
38.20833	93
38.21667	93
38.22500	93
38.23333	93
38.24167	93
38.25000	93
38.25833	95
38.26667	96
38.27500	96
38.28333	96
38.29167	95
38.30000	93
38.30833	93
38.31667	94
38.32500	96
38.33333	96
38.34167	95
38.35000	92
38.35833	89
38.36667	86
38.37500	85
38.38333	84
38.39167	83
38.40000	82
38.40833	81
38.41667	80
38.42500	80
38.43333	82
38.44167	85
38.45000	88
38.45833	90
38.46667	91
38.47500	90
38.48333	88
38.49167	87
38.50000	87
38.50833	87
38.51667	87
38.52500	86
38.53333	84
38.54167	81
38.55000	78
38.55833	76
38.56667	76
38.57500	75
38.58333	75
38.59167	75
38.60000	73
38.60833	71
38.61667	71
38.62500	72
38.63333	75
38.64167	77
38.65000	78
38.65833	76
38.66667	74
38.67500	72
38.68333	71
38.69167	72
38.70000	75
38.70833	79
38.71667	83
38.72500	86
38.73333	88
38.74167	87
38.75000	84
38.75833	81
38.76667	79
38.77500	77
38.78333	78
38.79167	80
38.80000	84
38.80833	88
38.81667	91
38.82500	92
38.83333	92
38.84167	90
38.85000	89
38.85833	88
38.86667	87
38.87500	85
38.88333	82
38.89167	77
38.90000	71
38.90833	67
38.91667	65
38.92500	65
38.93333	67
38.94167	70
38.95000	72
38.95833	72
38.96667	71
38.97500	69
38.98333	66
38.99167	66
39.00000	67
39.00833	69
39.01667	72
39.02500	74
39.03333	75
39.04167	73
39.05000	71
39.05833	69
39.06667	67
39.07500	66
39.08333	67
39.09167	69
39.10000	71
39.10833	73
39.11667	75
39.12500	77
39.13333	76
39.14167	75
39.15000	72
39.15833	69
39.16667	69
39.17500	70
39.18333	73
39.19167	74
39.20000	72
39.20833	68
39.21667	63
39.22500	59
39.23333	58
39.24167	60
39.25000	63
39.25833	67
39.26667	71
39.27500	73
39.28333	76
39.29167	78
39.30000	80
39.30833	82
39.31667	84
39.32500	86
39.33333	88
39.34167	89
39.35000	89
39.35833	88
39.36667	86
39.37500	83
39.38333	80
39.39167	77
39.40000	76
39.40833	76
39.41667	75
39.42500	73
39.43333	72
39.44167	73
39.45000	76
39.45833	82
39.46667	87
39.47500	90
39.48333	90
39.49167	86
39.50000	81
39.50833	76
39.51667	73
39.52500	71
39.53333	72
39.54167	76
39.55000	78
39.55833	80
39.56667	79
39.57500	77
39.58333	74
39.59167	71
39.60000	67
39.60833	65
39.61667	64
39.62500	65
39.63333	68
39.64167	71
39.65000	75
39.65833	79
39.66667	81
39.67500	82
39.68333	82
39.69167	82
39.70000	81
39.70833	79
39.71667	75
39.72500	70
39.73333	64
39.74167	59
39.75000	56
39.75833	55
39.76667	55
39.77500	57
39.78333	59
39.79167	63
39.80000	67
39.80833	69
39.81667	70
39.82500	70
39.83333	70
39.84167	70
39.85000	71
39.85833	72
39.86667	72
39.87500	70
39.88333	67
39.89167	65
39.90000	65
39.90833	65
39.91667	67
39.92500	69
39.93333	70
39.94167	70
39.95000	70
39.95833	69
39.96667	69
39.97500	70
39.98333	73
39.99167	75
40.00000	77
40.00833	78
40.01667	76
40.02500	73
40.03333	70
40.04167	68
40.05000	68
40.05833	71
40.06667	76
40.07500	81
40.08333	87
40.09167	92
40.10000	95
40.10833	98
40.11667	101
40.12500	105
40.13333	107
40.14167	108
40.15000	110
40.15833	113
40.16667	117
40.17500	122
40.18333	126
40.19167	129
40.20000	129
40.20833	130
40.21667	133
40.22500	137
40.23333	143
40.24167	150
40.25000	157
40.25833	164
40.26667	173
40.27500	183
40.28333	194
40.29167	204
40.30000	213
40.30833	223
40.31667	233
40.32500	245
40.33333	259
40.34167	273
40.35000	287
40.35833	299
40.36667	310
40.37500	320
40.38333	330
40.39167	341
40.40000	354
40.40833	370
40.41667	389
40.42500	408
40.43333	426
40.44167	444
40.45000	460
40.45833	476
40.46667	494
40.47500	514
40.48333	535
40.49167	556
40.50000	578
40.50833	598
40.51667	618
40.52500	637
40.53333	656
40.54167	676
40.55000	695
40.55833	716
40.56667	737
40.57500	758
40.58333	779
40.59167	799
40.60000	819
40.60833	839
40.61667	862
40.62500	885
40.63333	909
40.64167	933
40.65000	955
40.65833	977
40.66667	998
40.67500	1021
40.68333	1043
40.69167	1066
40.70000	1090
40.70833	1113
40.71667	1137
40.72500	1160
40.73333	1183
40.74167	1206
40.75000	1226
40.75833	1245
40.76667	1261
40.77500	1276
40.78333	1291
40.79167	1308
40.80000	1327
40.80833	1346
40.81667	1365
40.82500	1383
40.83333	1399
40.84167	1413
40.85000	1423
40.85833	1432
40.86667	1439
40.87500	1445
40.88333	1452
40.89167	1460
40.90000	1469
40.90833	1479
40.91667	1489
40.92500	1497
40.93333	1503
40.94167	1508
40.95000	1511
40.95833	1514
40.96667	1516
40.97500	1518
40.98333	1520
40.99167	1521
41.00000	1521
41.00833	1521
41.01667	1520
41.02500	1517
41.03333	1512
41.04167	1506
41.05000	1500
41.05833	1494
41.06667	1488
41.07500	1483
41.08333	1477
41.09167	1468
41.10000	1456
41.10833	1444
41.11667	1432
41.12500	1420
41.13333	1408
41.14167	1394
41.15000	1380
41.15833	1364
41.16667	1349
41.17500	1335
41.18333	1322
41.19167	1310
41.20000	1298
41.20833	1285
41.21667	1271
41.22500	1257
41.23333	1240
41.24167	1223
41.25000	1207
41.25833	1191
41.26667	1176
41.27500	1161
41.28333	1145
41.29167	1129
41.30000	1112
41.30833	1095
41.31667	1077
41.32500	1058
41.33333	1039
41.34167	1020
41.35000	999
41.35833	977
41.36667	955
41.37500	933
41.38333	913
41.39167	895
41.40000	879
41.40833	864
41.41667	849
41.42500	833
41.43333	818
41.44167	803
41.45000	787
41.45833	771
41.46667	754
41.47500	736
41.48333	720
41.49167	704
41.50000	690
41.50833	677
41.51667	665
41.52500	652
41.53333	639
41.54167	625
41.55000	610
41.55833	594
41.56667	578
41.57500	561
41.58333	544
41.59167	526
41.60000	507
41.60833	491
41.61667	478
41.62500	467
41.63333	459
41.64167	452
41.65000	442
41.65833	431
41.66667	420
41.67500	409
41.68333	399
41.69167	389
41.70000	379
41.70833	369
41.71667	358
41.72500	347
41.73333	337
41.74167	328
41.75000	320
41.75833	311
41.76667	304
41.77500	298
41.78333	294
41.79167	289
41.80000	283
41.80833	275
41.81667	266
41.82500	256
41.83333	247
41.84167	239
41.85000	233
41.85833	227
41.86667	222
41.87500	218
41.88333	213
41.89167	206
41.90000	197
41.90833	188
41.91667	179
41.92500	171
41.93333	164
41.94167	158
41.95000	154
41.95833	150
41.96667	147
41.97500	145
41.98333	143
41.99167	142
42.00000	141
42.00833	140
42.01667	136
42.02500	131
42.03333	126
42.04167	121
42.05000	118
42.05833	116
42.06667	114
42.07500	109
42.08333	103
42.09167	98
42.10000	95
42.10833	94
42.11667	95
42.12500	97
42.13333	98
42.14167	98
42.15000	96
42.15833	93
42.16667	89
42.17500	84
42.18333	79
42.19167	75
42.20000	74
42.20833	74
42.21667	77
42.22500	80
42.23333	83
42.24167	84
42.25000	83
42.25833	78
42.26667	72
42.27500	67
42.28333	63
42.29167	61
42.30000	62
42.30833	63
42.31667	63
42.32500	62
42.33333	59
42.34167	56
42.35000	52
42.35833	48
42.36667	46
42.37500	47
42.38333	51
42.39167	54
42.40000	58
42.40833	60
42.41667	60
42.42500	58
42.43333	56
42.44167	54
42.45000	53
42.45833	52
42.46667	54
42.47500	57
42.48333	62
42.49167	65
42.50000	67
42.50833	66
42.51667	65
42.52500	62
42.53333	59
42.54167	55
42.55000	53
42.55833	50
42.56667	48
42.57500	45
42.58333	43
42.59167	40
42.60000	38
42.60833	36
42.61667	34
42.62500	32
42.63333	30
42.64167	30
42.65000	30
42.65833	32
42.66667	34
42.67500	36
42.68333	36
42.69167	36
42.70000	37
42.70833	37
42.71667	38
42.72500	39
42.73333	40
42.74167	41
42.75000	42
42.75833	43
42.76667	42
42.77500	39
42.78333	34
42.79167	29
42.80000	24
42.80833	19
42.81667	17
42.82500	15
42.83333	14
42.84167	13
42.85000	13
42.85833	14
42.86667	17
42.87500	21
42.88333	23
42.89167	25
42.90000	26
42.90833	25
42.91667	26
42.92500	27
42.93333	29
42.94167	31
42.95000	32
42.95833	32
42.96667	31
42.97500	29
42.98333	26
42.99167	24
43.00000	22
43.00833	22
43.01667	24
43.02500	28
43.03333	32
43.04167	35
43.05000	36
43.05833	36
43.06667	35
43.07500	33
43.08333	31
43.09167	28
43.10000	25
43.10833	23
43.11667	23
43.12500	23
43.13333	24
43.14167	26
43.15000	27
43.15833	26
43.16667	26
43.17500	24
43.18333	23
43.19167	22
43.20000	22
43.20833	21
43.21667	19
43.22500	17
43.23333	16
43.24167	14
43.25000	12
43.25833	11
43.26667	11
43.27500	11
43.28333	12
43.29167	12
43.30000	11
43.30833	10
43.31667	11
43.32500	13
43.33333	15
43.34167	18
43.35000	20
43.35833	19
43.36667	18
43.37500	18
43.38333	18
43.39167	19
43.40000	21
43.40833	21
43.41667	18
43.42500	14
43.43333	11
43.44167	8
43.45000	7
43.45833	8
43.46667	9
43.47500	9
43.48333	8
43.49167	7
43.50000	5
43.50833	4
43.51667	4
43.52500	5
43.53333	8
43.54167	12
43.55000	16
43.55833	17
43.56667	17
43.57500	17
43.58333	17
43.59167	16
43.60000	15
43.60833	14
43.61667	11
43.62500	8
43.63333	6
43.64167	4
43.65000	2
43.65833	2
43.66667	3
43.67500	6
43.68333	9
43.69167	11
43.70000	13
43.70833	13
43.71667	10
43.72500	7
43.73333	4
43.74167	2
43.75000	1
43.75833	3
43.76667	6
43.77500	10
43.78333	14
43.79167	16
43.80000	16
43.80833	15
43.81667	12
43.82500	10
43.83333	7
43.84167	4
43.85000	2
43.85833	1
43.86667	-1
43.87500	-0
43.88333	1
43.89167	2
43.90000	2
43.90833	0
43.91667	-3
43.92500	-6
43.93333	-8
43.94167	-8
43.95000	-6
43.95833	-2
43.96667	1
43.97500	3
43.98333	5
43.99167	6
44.00000	6
44.00833	6
44.01667	6
44.02500	6
44.03333	7
44.04167	8
44.05000	8
44.05833	7
44.06667	6
44.07500	7
44.08333	9
44.09167	13
44.10000	19
44.10833	22
44.11667	22
44.12500	19
44.13333	16
44.14167	13
44.15000	12
44.15833	11
44.16667	11
44.17500	10
44.18333	9
44.19167	8
44.20000	9
44.20833	11
44.21667	15
44.22500	19
44.23333	20
44.24167	20
44.25000	17
44.25833	14
44.26667	12
44.27500	13
44.28333	16
44.29167	18
44.30000	18
44.30833	18
44.31667	18
44.32500	18
44.33333	19
44.34167	18
44.35000	17
44.35833	13
44.36667	10
44.37500	8
44.38333	6
44.39167	5
44.40000	3
44.40833	2
44.41667	3
44.42500	4
44.43333	6
44.44167	8
44.45000	9
44.45833	8
44.46667	7
44.47500	5
44.48333	4
44.49167	5
44.50000	7
44.50833	9
44.51667	9
44.52500	8
44.53333	5
44.54167	3
44.55000	1
44.55833	1
44.56667	2
44.57500	5
44.58333	7
44.59167	9
44.60000	10
44.60833	12
44.61667	15
44.62500	19
44.63333	24
44.64167	28
44.65000	31
44.65833	30
44.66667	27
44.67500	22
44.68333	16
44.69167	8
44.70000	-0
44.70833	-7
44.71667	-13
44.72500	-16
44.73333	-18
44.74167	-17
44.75000	-15
44.75833	-13
44.76667	-10
44.77500	-6
44.78333	-2
44.79167	1
44.80000	4
44.80833	6
44.81667	7
44.82500	7
44.83333	7
44.84167	7
44.85000	5
44.85833	2
44.86667	-1
44.87500	-1
44.88333	1
44.89167	4
44.90000	8
44.90833	10
44.91667	9
44.92500	7
44.93333	5
44.94167	5
44.95000	5
44.95833	5
44.96667	6
44.97500	5
44.98333	5
44.99167	5
45.00000	6
45.00833	6
45.01667	5
45.02500	3
45.03333	0
45.04167	-3
45.05000	-4
45.05833	-4
45.06667	-4
45.07500	-3
45.08333	-3
45.09167	-3
45.10000	-4
45.10833	-4
45.11667	-4
45.12500	-2
45.13333	-1
45.14167	-1
45.15000	-2
45.15833	-3
45.16667	-6
45.17500	-9
45.18333	-12
45.19167	-13
45.20000	-12
45.20833	-9
45.21667	-5
45.22500	1
45.23333	5
45.24167	9
45.25000	11
45.25833	12
45.26667	12
45.27500	10
45.28333	8
45.29167	6
45.30000	4
45.30833	3
45.31667	3
45.32500	5
45.33333	8
45.34167	12
45.35000	16
45.35833	18
45.36667	19
45.37500	21
45.38333	22
45.39167	24
45.40000	24
45.40833	23
45.41667	20
45.42500	18
45.43333	16
45.44167	13
45.45000	11
45.45833	10
45.46667	9
45.47500	9
45.48333	10
45.49167	10
45.50000	10
45.50833	8
45.51667	6
45.52500	5
45.53333	4
45.54167	3
45.55000	4
45.55833	5
45.56667	6
45.57500	6
45.58333	6
45.59167	4
45.60000	2
45.60833	-1
45.61667	-2
45.62500	-0
45.63333	3
45.64167	8
45.65000	12
45.65833	15
45.66667	15
45.67500	11
45.68333	6
45.69167	1
45.70000	-4
45.70833	-7
45.71667	-7
45.72500	-4
45.73333	0
45.74167	5
45.75000	7
45.75833	8
45.76667	8
45.77500	8
45.78333	8
45.79167	9
45.80000	9
45.80833	11
45.81667	14
45.82500	16
45.83333	15
45.84167	13
45.85000	9
45.85833	6
45.86667	4
45.87500	5
45.88333	7
45.89167	8
45.90000	8
45.90833	6
45.91667	4
45.92500	4
45.93333	5
45.94167	7
45.95000	10
45.95833	12
45.96667	13
45.97500	14
45.98333	14
45.99167	14
46.00000	13
46.00833	11
46.01667	8
46.02500	5
46.03333	4
46.04167	4
46.05000	5
46.05833	5
46.06667	4
46.07500	2
46.08333	-1
46.09167	-3
46.10000	-5
46.10833	-6
46.11667	-7
46.12500	-6
46.13333	-5
46.14167	-4
46.15000	-2
46.15833	0
46.16667	3
46.17500	5
46.18333	6
46.19167	7
46.20000	6
46.20833	5
46.21667	4
46.22500	2
46.23333	1
46.24167	1
46.25000	3
46.25833	6
46.26667	8
46.27500	9
46.28333	7
46.29167	2
46.30000	-3
46.30833	-8
46.31667	-10
46.32500	-10
46.33333	-9
46.34167	-8
46.35000	-7
46.35833	-6
46.36667	-4
46.37500	-2
46.38333	1
46.39167	4
46.40000	7
46.40833	8
46.41667	6
46.42500	3
46.43333	-1
46.44167	-5
46.45000	-7
46.45833	-6
46.46667	-4
46.47500	-3
46.48333	-1
46.49167	-1
46.50000	-2
46.50833	-3
46.51667	-6
46.52500	-9
46.53333	-11
46.54167	-11
46.55000	-12
46.55833	-13
46.56667	-14
46.57500	-16
46.58333	-17
46.59167	-15
46.60000	-10
46.60833	-6
46.61667	-4
46.62500	-3
46.63333	-2
46.64167	-2
46.65000	-2
46.65833	-4
46.66667	-5
46.67500	-7
46.68333	-8
46.69167	-7
46.70000	-5
46.70833	-4
46.71667	-5
46.72500	-7
46.73333	-9
46.74167	-11
46.75000	-11
46.75833	-10
46.76667	-7
46.77500	-2
46.78333	3
46.79167	7
46.80000	9
46.80833	10
46.81667	9
46.82500	6
46.83333	2
46.84167	-3
46.85000	-9
46.85833	-14
46.86667	-19
46.87500	-19
46.88333	-16
46.89167	-11
46.90000	-5
46.90833	-0
46.91667	2
46.92500	2
46.93333	2
46.94167	-0
46.95000	-2
46.95833	-3
46.96667	-5
46.97500	-8
46.98333	-12
46.99167	-16
47.00000	-20
47.00833	-23
47.01667	-22
47.02500	-21
47.03333	-19
47.04167	-16
47.05000	-11
47.05833	-6
47.06667	-3
47.07500	-1
47.08333	-2
47.09167	-5
47.10000	-8
47.10833	-9
47.11667	-8
47.12500	-5
47.13333	-4
47.14167	-5
47.15000	-6
47.15833	-7
47.16667	-7
47.17500	-5
47.18333	-2
47.19167	1
47.20000	3
47.20833	4
47.21667	2
47.22500	-1
47.23333	-2
47.24167	-0
47.25000	1
47.25833	2
47.26667	0
47.27500	-4
47.28333	-9
47.29167	-13
47.30000	-15
47.30833	-15
47.31667	-13
47.32500	-9
47.33333	-7
47.34167	-5
47.35000	-5
47.35833	-4
47.36667	-4
47.37500	-3
47.38333	-2
47.39167	-2
47.40000	-4
47.40833	-7
47.41667	-10
47.42500	-13
47.43333	-15
47.44167	-16
47.45000	-16
47.45833	-15
47.46667	-12
47.47500	-9
47.48333	-8
47.49167	-8
47.50000	-11
47.50833	-14
47.51667	-17
47.52500	-18
47.53333	-19
47.54167	-19
47.55000	-19
47.55833	-21
47.56667	-25
47.57500	-28
47.58333	-29
47.59167	-30
47.60000	-28
47.60833	-25
47.61667	-20
47.62500	-13
47.63333	-6
47.64167	0
47.65000	5
47.65833	6
47.66667	5
47.67500	1
47.68333	-3
47.69167	-6
47.70000	-7
47.70833	-5
47.71667	-1
47.72500	2
47.73333	4
47.74167	4
47.75000	3
47.75833	1
47.76667	-1
47.77500	-2
47.78333	-3
47.79167	-4
47.80000	-3
47.80833	-1
47.81667	0
47.82500	1
47.83333	0
47.84167	-2
47.85000	-6
47.85833	-11
47.86667	-16
47.87500	-17
47.88333	-16
47.89167	-13
47.90000	-10
47.90833	-8
47.91667	-9
47.92500	-11
47.93333	-13
47.94167	-12
47.95000	-8
47.95833	-3
47.96667	2
47.97500	7
47.98333	12
47.99167	16
48.00000	19
48.00833	20
48.01667	20
48.02500	18
48.03333	12
48.04167	6
48.05000	0
48.05833	-3
48.06667	-4
48.07500	-1
48.08333	2
48.09167	6
48.10000	8
48.10833	7
48.11667	3
48.12500	-2
48.13333	-9
48.14167	-15
48.15000	-19
48.15833	-21
48.16667	-22
48.17500	-22
48.18333	-21
48.19167	-18
48.20000	-15
48.20833	-11
48.21667	-8
48.22500	-6
48.23333	-5
48.24167	-5
48.25000	-3
48.25833	-1
48.26667	1
48.27500	2
48.28333	2
48.29167	1
48.30000	-1
48.30833	-2
48.31667	-4
48.32500	-6
48.33333	-8
48.34167	-9
48.35000	-10
48.35833	-7
48.36667	-5
48.37500	-3
48.38333	-1
48.39167	0
48.40000	1
48.40833	1
48.41667	0
48.42500	-1
48.43333	-3
48.44167	-5
48.45000	-6
48.45833	-7
48.46667	-6
48.47500	-5
48.48333	-5
48.49167	-5
48.50000	-6
48.50833	-8
48.51667	-10
48.52500	-12
48.53333	-12
48.54167	-11
48.55000	-10
48.55833	-10
48.56667	-10
48.57500	-11
48.58333	-11
48.59167	-10
48.60000	-8
48.60833	-6
48.61667	-3
48.62500	-1
48.63333	-1
48.64167	-3
48.65000	-6
48.65833	-10
48.66667	-12
48.67500	-14
48.68333	-14
48.69167	-13
48.70000	-13
48.70833	-14
48.71667	-16
48.72500	-18
48.73333	-20
48.74167	-19
48.75000	-18
48.75833	-15
48.76667	-12
48.77500	-10
48.78333	-9
48.79167	-8
48.80000	-8
48.80833	-8
48.81667	-8
48.82500	-8
48.83333	-6
48.84167	-4
48.85000	-1
48.85833	1
48.86667	3
48.87500	4
48.88333	4
48.89167	3
48.90000	1
48.90833	-2
48.91667	-6
48.92500	-12
48.93333	-18
48.94167	-23
48.95000	-26
48.95833	-25
48.96667	-22
48.97500	-18
48.98333	-15
48.99167	-12
49.00000	-9
49.00833	-7
49.01667	-6
49.02500	-7
49.03333	-7
49.04167	-7
49.05000	-7
49.05833	-6
49.06667	-5
49.07500	-6
49.08333	-7
49.09167	-8
49.10000	-10
49.10833	-11
49.11667	-13
49.12500	-14
49.13333	-14
49.14167	-14
49.15000	-13
49.15833	-10
49.16667	-8
49.17500	-6
49.18333	-5
49.19167	-6
49.20000	-10
49.20833	-14
49.21667	-19
49.22500	-23
49.23333	-24
49.24167	-24
49.25000	-22
49.25833	-20
49.26667	-17
49.27500	-15
49.28333	-13
49.29167	-13
49.30000	-15
49.30833	-18
49.31667	-23
49.32500	-28
49.33333	-31
49.34167	-32
49.35000	-33
49.35833	-33
49.36667	-32
49.37500	-31
49.38333	-28
49.39167	-23
49.40000	-17
49.40833	-11
49.41667	-8
49.42500	-7
49.43333	-8
49.44167	-10
49.45000	-12
49.45833	-11
49.46667	-10
49.47500	-10
49.48333	-9
49.49167	-10
49.50000	-12
49.50833	-14
49.51667	-17
49.52500	-20
49.53333	-23
49.54167	-24
49.55000	-24
49.55833	-20
49.56667	-16
49.57500	-14
49.58333	-14
49.59167	-16
49.60000	-19
49.60833	-20
49.61667	-20
49.62500	-19
49.63333	-18
49.64167	-18
49.65000	-20
49.65833	-21
49.66667	-23
49.67500	-24
49.68333	-25
49.69167	-25
49.70000	-25
49.70833	-25
49.71667	-25
49.72500	-25
49.73333	-24
49.74167	-21
49.75000	-19
49.75833	-16
49.76667	-15
49.77500	-15
49.78333	-15
49.79167	-14
49.80000	-11
49.80833	-9
49.81667	-8
49.82500	-8
49.83333	-10
49.84167	-12
49.85000	-14
49.85833	-15
49.86667	-15
49.87500	-15
49.88333	-14
49.89167	-13
49.90000	-11
49.90833	-10
49.91667	-10
49.92500	-13
49.93333	-16
49.94167	-20
49.95000	-25
49.95833	-29
49.96667	-32
49.97500	-34
49.98333	-36
49.99167	-34
50.00000	-30
50.00833	-25
50.01667	-21
50.02500	-19
50.03333	-19
50.04167	-19
50.05000	-21
50.05833	-22
50.06667	-24
50.07500	-27
50.08333	-28
50.09167	-27
50.10000	-24
50.10833	-19
50.11667	-14
50.12500	-11
50.13333	-12
50.14167	-16
50.15000	-21
50.15833	-25
50.16667	-28
50.17500	-28
50.18333	-26
50.19167	-23
50.20000	-19
50.20833	-16
50.21667	-14
50.22500	-13
50.23333	-15
50.24167	-18
50.25000	-19
50.25833	-17
50.26667	-13
50.27500	-8
50.28333	-4
50.29167	-0
50.30000	1
50.30833	1
50.31667	1
50.32500	0
50.33333	-1
50.34167	-1
50.35000	-1
50.35833	1
50.36667	3
50.37500	4
50.38333	4
50.39167	4
50.40000	6
50.40833	8
50.41667	10
50.42500	12
50.43333	13
50.44167	15
50.45000	19
50.45833	24
50.46667	28
50.47500	31
50.48333	31
50.49167	29
50.50000	25
50.50833	22
50.51667	21
50.52500	23
50.53333	25
50.54167	28
50.55000	30
50.55833	33
50.56667	36
50.57500	39
50.58333	41
50.59167	42
50.60000	43
50.60833	44
50.61667	43
50.62500	42
50.63333	42
50.64167	42
50.65000	43
50.65833	44
50.66667	45
50.67500	45
50.68333	45
50.69167	45
50.70000	45
50.70833	46
50.71667	47
50.72500	48
50.73333	48
50.74167	47
50.75000	46
50.75833	45
50.76667	46
50.77500	48
50.78333	50
50.79167	53
50.80000	56
50.80833	58
50.81667	60
50.82500	62
50.83333	63
50.84167	63
50.85000	63
50.85833	62
50.86667	61
50.87500	61
50.88333	62
50.89167	64
50.90000	67
50.90833	69
50.91667	70
50.92500	70
50.93333	68
50.94167	65
50.95000	62
50.95833	61
50.96667	61
50.97500	63
50.98333	65
50.99167	66
51.00000	65
51.00833	64
51.01667	64
51.02500	64
51.03333	64
51.04167	62
51.05000	62
51.05833	62
51.06667	64
51.07500	67
51.08333	71
51.09167	75
51.10000	78
51.10833	79
51.11667	79
51.12500	78
51.13333	78
51.14167	79
51.15000	80
51.15833	80
51.16667	80
51.17500	78
51.18333	76
51.19167	75
51.20000	75
51.20833	74
51.21667	72
51.22500	70
51.23333	69
51.24167	69
51.25000	71
51.25833	72
51.26667	73
51.27500	73
51.28333	71
51.29167	67
51.30000	63
51.30833	59
51.31667	57
51.32500	55
51.33333	55
51.34167	54
51.35000	53
51.35833	51
51.36667	48
51.37500	44
51.38333	42
51.39167	41
51.40000	42
51.40833	43
51.41667	45
51.42500	46
51.43333	47
51.44167	45
51.45000	43
51.45833	39
51.46667	36
51.47500	36
51.48333	37
51.49167	39
51.50000	39
51.50833	38
51.51667	36
51.52500	34
51.53333	34
51.54167	35
51.55000	37
51.55833	38
51.56667	39
51.57500	40
51.58333	39
51.59167	39
51.60000	38
51.60833	35
51.61667	32
51.62500	29
51.63333	27
51.64167	26
51.65000	25
51.65833	23
51.66667	19
51.67500	14
51.68333	10
51.69167	9
51.70000	11
51.70833	15
51.71667	18
51.72500	20
51.73333	20
51.74167	19
51.75000	18
51.75833	18
51.76667	19
51.77500	21
51.78333	22
51.79167	21
51.80000	18
51.80833	14
51.81667	11
51.82500	8
51.83333	8
51.84167	10
51.85000	12
51.85833	14
51.86667	16
51.87500	16
51.88333	15
51.89167	12
51.90000	8
51.90833	2
51.91667	-4
51.92500	-9
51.93333	-13
51.94167	-13
51.95000	-11
51.95833	-6
51.96667	-1
51.97500	2
51.98333	3
51.99167	1
52.00000	-2
52.00833	-4
52.01667	-6
52.02500	-5
52.03333	-4
52.04167	-1
52.05000	0
52.05833	-0
52.06667	-2
52.07500	-6
52.08333	-10
52.09167	-12
52.10000	-11
52.10833	-11
52.11667	-11
52.12500	-11
52.13333	-13
52.14167	-15
52.15000	-16
52.15833	-15
52.16667	-14
52.17500	-14
52.18333	-14
52.19167	-15
52.20000	-15
52.20833	-15
52.21667	-15
52.22500	-15
52.23333	-16
52.24167	-17
52.25000	-17
52.25833	-18
52.26667	-19
52.27500	-20
52.28333	-21
52.29167	-22
52.30000	-25
52.30833	-27
52.31667	-28
52.32500	-28
52.33333	-26
52.34167	-25
52.35000	-25
52.35833	-26
52.36667	-28
52.37500	-29
52.38333	-29
52.39167	-27
52.40000	-24
52.40833	-22
52.41667	-22
52.42500	-24
52.43333	-25
52.44167	-27
52.45000	-28
52.45833	-29
52.46667	-31
52.47500	-34
52.48333	-36
52.49167	-36
52.50000	-35
52.50833	-32
52.51667	-29
52.52500	-26
52.53333	-26
52.54167	-28
52.55000	-30
52.55833	-32
52.56667	-33
52.57500	-33
52.58333	-32
52.59167	-32
52.60000	-33
52.60833	-36
52.61667	-39
52.62500	-41
52.63333	-41
52.64167	-38
52.65000	-33
52.65833	-26
52.66667	-21
52.67500	-17
52.68333	-16
52.69167	-19
52.70000	-24
52.70833	-29
52.71667	-34
52.72500	-37
52.73333	-36
52.74167	-34
52.75000	-30
52.75833	-27
52.76667	-23
52.77500	-19
52.78333	-16
52.79167	-12
52.80000	-9
52.80833	-9
52.81667	-14
52.82500	-21
52.83333	-28
52.84167	-34
52.85000	-37
52.85833	-35
52.86667	-32
52.87500	-30
52.88333	-28
52.89167	-28
52.90000	-30
52.90833	-30
52.91667	-28
52.92500	-25
52.93333	-21
52.94167	-17
52.95000	-15
52.95833	-15
52.96667	-17
52.97500	-18
52.98333	-20
52.99167	-22
53.00000	-24
53.00833	-26
53.01667	-28
53.02500	-30
53.03333	-31
53.04167	-30
53.05000	-29
53.05833	-26
53.06667	-24
53.07500	-23
53.08333	-23
53.09167	-24
53.10000	-26
53.10833	-27
53.11667	-26
53.12500	-23
53.13333	-20
53.14167	-17
53.15000	-17
53.15833	-20
53.16667	-22
53.17500	-24
53.18333	-23
53.19167	-21
53.20000	-18
53.20833	-16
53.21667	-15
53.22500	-16
53.23333	-19
53.24167	-22
53.25000	-22
53.25833	-19
53.26667	-15
53.27500	-12
53.28333	-10
53.29167	-12
53.30000	-16
53.30833	-20
53.31667	-22
53.32500	-23
53.33333	-22
53.34167	-20
53.35000	-20
53.35833	-20
53.36667	-22
53.37500	-24
53.38333	-26
53.39167	-25
53.40000	-22
53.40833	-17
53.41667	-12
53.42500	-8
53.43333	-7
53.44167	-8
53.45000	-10
53.45833	-12
53.46667	-14
53.47500	-14
53.48333	-13
53.49167	-10
53.50000	-7
53.50833	-4
53.51667	-4
53.52500	-6
53.53333	-9
53.54167	-12
53.55000	-13
53.55833	-12
53.56667	-8
53.57500	-4
53.58333	2
53.59167	6
53.60000	11
53.60833	14
53.61667	15
53.62500	16
53.63333	16
53.64167	15
53.65000	14
53.65833	11
53.66667	9
53.67500	8
53.68333	8
53.69167	9
53.70000	12
53.70833	16
53.71667	20
53.72500	24
53.73333	27
53.74167	29
53.75000	31
53.75833	31
53.76667	32
53.77500	33
53.78333	36
53.79167	40
53.80000	44
53.80833	48
53.81667	52
53.82500	55
53.83333	56
53.84167	56
53.85000	56
53.85833	58
53.86667	61
53.87500	65
53.88333	71
53.89167	75
53.90000	77
53.90833	78
53.91667	79
53.92500	81
53.93333	85
53.94167	91
53.95000	98
53.95833	106
53.96667	114
53.97500	122
53.98333	129
53.99167	134
54.00000	136
54.00833	137
54.01667	137
54.02500	137
54.03333	139
54.04167	142
54.05000	147
54.05833	154
54.06667	161
54.07500	169
54.08333	176
54.09167	183
54.10000	190
54.10833	198
54.11667	208
54.12500	218
54.13333	227
54.14167	235
54.15000	240
54.15833	242
54.16667	244
54.17500	248
54.18333	253
54.19167	261
54.20000	270
54.20833	280
54.21667	291
54.22500	301
54.23333	311
54.24167	320
54.25000	328
54.25833	335
54.26667	340
54.27500	345
54.28333	351
54.29167	359
54.30000	367
54.30833	376
54.31667	383
54.32500	389
54.33333	393
54.34167	396
54.35000	400
54.35833	407
54.36667	415
54.37500	425
54.38333	434
54.39167	443
54.40000	450
54.40833	459
54.41667	468
54.42500	477
54.43333	485
54.44167	492
54.45000	499
54.45833	507
54.46667	516
54.47500	527
54.48333	539
54.49167	552
54.50000	564
54.50833	575
54.51667	586
54.52500	596
54.53333	605
54.54167	615
54.55000	623
54.55833	631
54.56667	637
54.57500	642
54.58333	646
54.59167	648
54.60000	650
54.60833	655
54.61667	663
54.62500	674
54.63333	687
54.64167	700
54.65000	709
54.65833	716
54.66667	720
54.67500	724
54.68333	729
54.69167	734
54.70000	741
54.70833	749
54.71667	759
54.72500	768
54.73333	776
54.74167	783
54.75000	791
54.75833	798
54.76667	806
54.77500	812
54.78333	818
54.79167	822
54.80000	826
54.80833	831
54.81667	837
54.82500	844
54.83333	851
54.84167	858
54.85000	864
54.85833	869
54.86667	874
54.87500	877
54.88333	881
54.89167	884
54.90000	887
54.90833	891
54.91667	895
54.92500	901
54.93333	909
54.94167	919
54.95000	928
54.95833	937
54.96667	942
54.97500	943
54.98333	942
54.99167	940
55.00000	941
55.00833	945
55.01667	952
55.02500	959
55.03333	964
55.04167	966
55.05000	967
55.05833	966
55.06667	967
55.07500	968
55.08333	972
55.09167	977
55.10000	983
55.10833	988
55.11667	993
55.12500	996
55.13333	997
55.14167	997
55.15000	996
55.15833	995
55.16667	994
55.17500	994
55.18333	995
55.19167	997
55.20000	999
55.20833	1002
55.21667	1003
55.22500	1005
55.23333	1008
55.24167	1012
55.25000	1016
55.25833	1018
55.26667	1018
55.27500	1015
55.28333	1009
55.29167	1002
55.30000	996
55.30833	990
55.31667	987
55.32500	987
55.33333	988
55.34167	991
55.35000	994
55.35833	996
55.36667	997
55.37500	994
55.38333	988
55.39167	981
55.40000	975
55.40833	971
55.41667	970
55.42500	970
55.43333	971
55.44167	970
55.45000	967
55.45833	961
55.46667	954
55.47500	946
55.48333	940
55.49167	936
55.50000	934
55.50833	933
55.51667	930
55.52500	925
55.53333	921
55.54167	917
55.55000	914
55.55833	911
55.56667	908
55.57500	903
55.58333	897
55.59167	892
55.60000	889
55.60833	887
55.61667	886
55.62500	885
55.63333	884
55.64167	881
55.65000	876
55.65833	869
55.66667	863
55.67500	857
55.68333	851
55.69167	847
55.70000	843
55.70833	839
55.71667	835
55.72500	831
55.73333	825
55.74167	818
55.75000	810
55.75833	800
55.76667	793
55.77500	789
55.78333	789
55.79167	791
55.80000	793
55.80833	793
55.81667	790
55.82500	785
55.83333	778
55.84167	769
55.85000	760
55.85833	752
55.86667	746
55.87500	740
55.88333	734
55.89167	730
55.90000	728
55.90833	727
55.91667	724
55.92500	721
55.93333	716
55.94167	712
55.95000	708
55.95833	706
55.96667	702
55.97500	698
55.98333	692
55.99167	688
56.00000	685
56.00833	683
56.01667	680
56.02500	676
56.03333	669
56.04167	660
56.05000	651
56.05833	641
56.06667	633
56.07500	627
56.08333	623
56.09167	619
56.10000	615
56.10833	610
56.11667	605
56.12500	599
56.13333	595
56.14167	592
56.15000	589
56.15833	586
56.16667	582
56.17500	579
56.18333	575
56.19167	571
56.20000	567
56.20833	563
56.21667	559
56.22500	556
56.23333	552
56.24167	550
56.25000	547
56.25833	544
56.26667	540
56.27500	534
56.28333	528
56.29167	521
56.30000	513
56.30833	508
56.31667	504
56.32500	501
56.33333	499
56.34167	496
56.35000	493
56.35833	489
56.36667	484
56.37500	479
56.38333	475
56.39167	470
56.40000	464
56.40833	457
56.41667	450
56.42500	444
56.43333	439
56.44167	436
56.45000	434
56.45833	431
56.46667	428
56.47500	425
56.48333	422
56.49167	418
56.50000	414
56.50833	408
56.51667	403
56.52500	399
56.53333	395
56.54167	392
56.55000	390
56.55833	390
56.56667	391
56.57500	394
56.58333	396
56.59167	395
56.60000	390
56.60833	382
56.61667	371
56.62500	360
56.63333	352
56.64167	348
56.65000	346
56.65833	345
56.66667	344
56.67500	342
56.68333	337
56.69167	331
56.70000	325
56.70833	320
56.71667	316
56.72500	314
56.73333	315
56.74167	317
56.75000	318
56.75833	316
56.76667	311
56.77500	307
56.78333	304
56.79167	302
56.80000	300
56.80833	298
56.81667	293
56.82500	287
56.83333	281
56.84167	274
56.85000	270
56.85833	268
56.86667	268
56.87500	269
56.88333	269
56.89167	268
56.90000	265
56.90833	261
56.91667	258
56.92500	256
56.93333	254
56.94167	254
56.95000	255
56.95833	258
56.96667	262
56.97500	263
56.98333	261
56.99167	256
57.00000	248
57.00833	241
57.01667	235
57.02500	230
57.03333	226
57.04167	222
57.05000	220
57.05833	219
57.06667	220
57.07500	222
57.08333	224
57.09167	226
57.10000	227
57.10833	228
57.11667	227
57.12500	226
57.13333	224
57.14167	222
57.15000	218
57.15833	213
57.16667	207
57.17500	200
57.18333	194
57.19167	189
57.20000	186
57.20833	183
57.21667	182
57.22500	182
57.23333	182
57.24167	181
57.25000	182
57.25833	183
57.26667	183
57.27500	181
57.28333	178
57.29167	174
57.30000	170
57.30833	168
57.31667	168
57.32500	170
57.33333	172
57.34167	174
57.35000	173
57.35833	171
57.36667	168
57.37500	163
57.38333	157
57.39167	151
57.40000	147
57.40833	143
57.41667	141
57.42500	141
57.43333	141
57.44167	142
57.45000	142
57.45833	140
57.46667	137
57.47500	134
57.48333	132
57.49167	130
57.50000	130
57.50833	131
57.51667	132
57.52500	134
57.53333	135
57.54167	135
57.55000	135
57.55833	134
57.56667	133
57.57500	131
57.58333	129
57.59167	126
57.60000	122
57.60833	117
57.61667	112
57.62500	109
57.63333	108
57.64167	110
57.65000	114
57.65833	117
57.66667	121
57.67500	122
57.68333	122
57.69167	120
57.70000	117
57.70833	112
57.71667	107
57.72500	102
57.73333	99
57.74167	99
57.75000	101
57.75833	103
57.76667	104
57.77500	104
57.78333	103
57.79167	100
57.80000	96
57.80833	93
57.81667	92
57.82500	92
57.83333	94
57.84167	96
57.85000	97
57.85833	98
57.86667	98
57.87500	97
57.88333	96
57.89167	94
57.90000	91
57.90833	89
57.91667	88
57.92500	88
57.93333	88
57.94167	87
57.95000	86
57.95833	84
57.96667	82
57.97500	81
57.98333	79
57.99167	77
58.00000	76
58.00833	75
58.01667	75
58.02500	76
58.03333	76
58.04167	75
58.05000	74
58.05833	73
58.06667	73
58.07500	72
58.08333	73
58.09167	73
58.10000	73
58.10833	72
58.11667	68
58.12500	65
58.13333	63
58.14167	63
58.15000	65
58.15833	69
58.16667	72
58.17500	75
58.18333	76
58.19167	76
58.20000	75
58.20833	74
58.21667	73
58.22500	72
58.23333	71
58.24167	69
58.25000	65
58.25833	60
58.26667	55
58.27500	52
58.28333	51
58.29167	54
58.30000	58
58.30833	62
58.31667	66
58.32500	69
58.33333	71
58.34167	72
58.35000	70
58.35833	67
58.36667	63
58.37500	59
58.38333	57
58.39167	56
58.40000	56
58.40833	58
58.41667	61
58.42500	62
58.43333	63
58.44167	62
58.45000	60
58.45833	57
58.46667	54
58.47500	52
58.48333	50
58.49167	46
58.50000	41
58.50833	36
58.51667	33
58.52500	30
58.53333	31
58.54167	34
58.55000	38
58.55833	42
58.56667	46
58.57500	49
58.58333	51
58.59167	51
58.60000	48
58.60833	45
58.61667	40
58.62500	36
58.63333	32
58.64167	30
58.65000	28
58.65833	29
58.66667	32
58.67500	37
58.68333	41
58.69167	43
58.70000	41
58.70833	37
58.71667	31
58.72500	27
58.73333	26
58.74167	30
58.75000	36
58.75833	41
58.76667	44
58.77500	44
58.78333	43
58.79167	42
58.80000	42
58.80833	43
58.81667	45
58.82500	47
58.83333	46
58.84167	43
58.85000	38
58.85833	31
58.86667	26
58.87500	24
58.88333	25
58.89167	27
58.90000	29
58.90833	30
58.91667	29
58.92500	27
58.93333	26
58.94167	27
58.95000	28
58.95833	30
58.96667	31
58.97500	30
58.98333	29
58.99167	27
59.00000	25
59.00833	24
59.01667	25
59.02500	26
59.03333	27
59.04167	27
59.05000	26
59.05833	25
59.06667	26
59.07500	29
59.08333	33
59.09167	36
59.10000	38
59.10833	38
59.11667	37
59.12500	33
59.13333	30
59.14167	26
59.15000	23
59.15833	22
59.16667	21
59.17500	19
59.18333	17
59.19167	16
59.20000	16
59.20833	17
59.21667	19
59.22500	21
59.23333	23
59.24167	23
59.25000	22
59.25833	21
59.26667	20
59.27500	21
59.28333	22
59.29167	23
59.30000	23
59.30833	22
59.31667	21
59.32500	21
59.33333	21
59.34167	22
59.35000	23
59.35833	23
59.36667	21
59.37500	18
59.38333	15
59.39167	13
59.40000	12
59.40833	12
59.41667	12
59.42500	13
59.43333	12
59.44167	9
59.45000	6
59.45833	3
59.46667	2
59.47500	2
59.48333	4
59.49167	6
59.50000	7
59.50833	5
59.51667	2
59.52500	-1
59.53333	-1
59.54167	1
59.55000	5
59.55833	9
59.56667	12
59.57500	13
59.58333	11
59.59167	8
59.60000	5
59.60833	3
59.61667	3
59.62500	3
59.63333	3
59.64167	3
59.65000	4
59.65833	5
59.66667	6
59.67500	7
59.68333	7
59.69167	6
59.70000	4
59.70833	3
59.71667	3
59.72500	5
59.73333	9
59.74167	13
59.75000	16
59.75833	16
59.76667	14
59.77500	11
59.78333	9
59.79167	8
59.80000	9
59.80833	10
59.81667	10
59.82500	10
59.83333	9
59.84167	7
59.85000	6
59.85833	6
59.86667	6
59.87500	4
59.88333	1
59.89167	-2
59.90000	-4
59.90833	-4
59.91667	-3
59.92500	-1
59.93333	-1
59.94167	-1
59.95000	-0
59.95833	2
59.96667	4
59.97500	5
59.98333	5
59.99167	5
60.00000	6

[LC Chromatogram(Detector A-Ch2)]
Interval(msec)	500
# of Points	7201
Start Time(min)	0.000
End Time(min)	60.000
Intensity Units	mV
Intensity Multiplier	0.001
Wavelength(nm)	230
R.Time (min)	Intensity
0.00000	-70
0.00833	-70
0.01667	-0
0.02500	-2
0.03333	-5
0.04167	-9
0.05000	-13
0.05833	-17
0.06667	-21
0.07500	-23
0.08333	-24
0.09167	-22
0.10000	-20
0.10833	-18
0.11667	-18
0.12500	-19
0.13333	-23
0.14167	-26
0.15000	-28
0.15833	-30
0.16667	-32
0.17500	-34
0.18333	-36
0.19167	-40
0.20000	-43
0.20833	-45
0.21667	-47
0.22500	-47
0.23333	-48
0.24167	-49
0.25000	-52
0.25833	-57
0.26667	-64
0.27500	-70
0.28333	-74
0.29167	-76
0.30000	-76
0.30833	-75
0.31667	-74
0.32500	-74
0.33333	-74
0.34167	-76
0.35000	-78
0.35833	-80
0.36667	-80
0.37500	-80
0.38333	-81
0.39167	-83
0.40000	-87
0.40833	-93
0.41667	-99
0.42500	-103
0.43333	-104
0.44167	-103
0.45000	-100
0.45833	-98
0.46667	-97
0.47500	-96
0.48333	-97
0.49167	-99
0.50000	-102
0.50833	-103
0.51667	-105
0.52500	-106
0.53333	-107
0.54167	-108
0.55000	-110
0.55833	-113
0.56667	-116
0.57500	-118
0.58333	-119
0.59167	-119
0.60000	-119
0.60833	-120
0.61667	-121
0.62500	-122
0.63333	-124
0.64167	-125
0.65000	-127
0.65833	-128
0.66667	-130
0.67500	-132
0.68333	-134
0.69167	-137
0.70000	-140
0.70833	-143
0.71667	-146
0.72500	-148
0.73333	-148
0.74167	-147
0.75000	-146
0.75833	-145
0.76667	-145
0.77500	-144
0.78333	-143
0.79167	-141
0.80000	-140
0.80833	-139
0.81667	-141
0.82500	-143
0.83333	-146
0.84167	-150
0.85000	-153
0.85833	-157
0.86667	-161
0.87500	-165
0.88333	-169
0.89167	-171
0.90000	-173
0.90833	-173
0.91667	-173
0.92500	-172
0.93333	-172
0.94167	-171
0.95000	-171
0.95833	-171
0.96667	-171
0.97500	-172
0.98333	-172
0.99167	-172
1.00000	-173
1.00833	-175
1.01667	-178
1.02500	-181
1.03333	-185
1.04167	-187
1.05000	-189
1.05833	-191
1.06667	-192
1.07500	-193
1.08333	-193
1.09167	-192
1.10000	-192
1.10833	-192
1.11667	-193
1.12500	-195
1.13333	-196
1.14167	-197
1.15000	-198
1.15833	-198
1.16667	-199
1.17500	-200
1.18333	-202
1.19167	-203
1.20000	-203
1.20833	-203
1.21667	-204
1.22500	-206
1.23333	-209
1.24167	-214
1.25000	-219
1.25833	-223
1.26667	-225
1.27500	-226
1.28333	-225
1.29167	-222
1.30000	-220
1.30833	-218
1.31667	-218
1.32500	-220
1.33333	-223
1.34167	-227
1.35000	-230
1.35833	-232
1.36667	-233
1.37500	-232
1.38333	-231
1.39167	-230
1.40000	-228
1.40833	-226
1.41667	-225
1.42500	-226
1.43333	-228
1.44167	-230
1.45000	-232
1.45833	-233
1.46667	-234
1.47500	-234
1.48333	-233
1.49167	-232
1.50000	-231
1.50833	-230
1.51667	-230
1.52500	-232
1.53333	-235
1.54167	-239
1.55000	-242
1.55833	-244
1.56667	-247
1.57500	-249
1.58333	-254
1.59167	-259
1.60000	-262
1.60833	-264
1.61667	-263
1.62500	-260
1.63333	-258
1.64167	-257
1.65000	-256
1.65833	-257
1.66667	-258
1.67500	-258
1.68333	-258
1.69167	-256
1.70000	-255
1.70833	-255
1.71667	-258
1.72500	-262
1.73333	-267
1.74167	-271
1.75000	-274
1.75833	-275
1.76667	-274
1.77500	-273
1.78333	-273
1.79167	-273
1.80000	-273
1.80833	-273
1.81667	-272
1.82500	-272
1.83333	-274
1.84167	-278
1.85000	-282
1.85833	-285
1.86667	-286
1.87500	-286
1.88333	-285
1.89167	-284
1.90000	-282
1.90833	-280
1.91667	-280
1.92500	-281
1.93333	-283
1.94167	-285
1.95000	-285
1.95833	-285
1.96667	-283
1.97500	-281
1.98333	-279
1.99167	-278
2.00000	-279
2.00833	-283
2.01667	-287
2.02500	-292
2.03333	-297
2.04167	-299
2.05000	-298
2.05833	-297
2.06667	-295
2.07500	-293
2.08333	-292
2.09167	-291
2.10000	-291
2.10833	-292
2.11667	-294
2.12500	-297
2.13333	-299
2.14167	-300
2.15000	-300
2.15833	-299
2.16667	-298
2.17500	-298
2.18333	-299
2.19167	-301
2.20000	-303
2.20833	-305
2.21667	-308
2.22500	-309
2.23333	-311
2.24167	-312
2.25000	-311
2.25833	-310
2.26667	-310
2.27500	-309
2.28333	-309
2.29167	-309
2.30000	-311
2.30833	-314
2.31667	-317
2.32500	-319
2.33333	-320
2.34167	-321
2.35000	-321
2.35833	-321
2.36667	-322
2.37500	-324
2.38333	-326
2.39167	-328
2.40000	-330
2.40833	-331
2.41667	-332
2.42500	-333
2.43333	-333
2.44167	-333
2.45000	-331
2.45833	-329
2.46667	-327
2.47500	-326
2.48333	-325
2.49167	-326
2.50000	-326
2.50833	-326
2.51667	-325
2.52500	-325
2.53333	-325
2.54167	-326
2.55000	-327
2.55833	-328
2.56667	-329
2.57500	-331
2.58333	-332
2.59167	-334
2.60000	-335
2.60833	-336
2.61667	-336
2.62500	-336
2.63333	-334
2.64167	-331
2.65000	-328
2.65833	-327
2.66667	-327
2.67500	-329
2.68333	-332
2.69167	-336
2.70000	-339
2.70833	-342
2.71667	-344
2.72500	-345
2.73333	-344
2.74167	-341
2.75000	-337
2.75833	-334
2.76667	-332
2.77500	-333
2.78333	-335
2.79167	-339
2.80000	-343
2.80833	-347
2.81667	-349
2.82500	-350
2.83333	-350
2.84167	-350
2.85000	-352
2.85833	-354
2.86667	-357
2.87500	-358
2.88333	-356
2.89167	-354
2.90000	-351
2.90833	-349
2.91667	-348
2.92500	-346
2.93333	-346
2.94167	-346
2.95000	-347
2.95833	-349
2.96667	-351
2.97500	-352
2.98333	-355
2.99167	-358
3.00000	-362
3.00833	-366
3.01667	-369
3.02500	-369
3.03333	-368
3.04167	-365
3.05000	-362
3.05833	-361
3.06667	-362
3.07500	-365
3.08333	-368
3.09167	-371
3.10000	-374
3.10833	-374
3.11667	-374
3.12500	-373
3.13333	-371
3.14167	-368
3.15000	-366
3.15833	-363
3.16667	-362
3.17500	-361
3.18333	-361
3.19167	-363
3.20000	-366
3.20833	-370
3.21667	-374
3.22500	-377
3.23333	-380
3.24167	-382
3.25000	-383
3.25833	-382
3.26667	-380
3.27500	-378
3.28333	-377
3.29167	-377
3.30000	-378
3.30833	-379
3.31667	-379
3.32500	-378
3.33333	-376
3.34167	-373
3.35000	-371
3.35833	-370
3.36667	-371
3.37500	-372
3.38333	-372
3.39167	-372
3.40000	-373
3.40833	-375
3.41667	-378
3.42500	-381
3.43333	-384
3.44167	-385
3.45000	-385
3.45833	-385
3.46667	-386
3.47500	-387
3.48333	-387
3.49167	-387
3.50000	-387
3.50833	-386
3.51667	-385
3.52500	-385
3.53333	-383
3.54167	-381
3.55000	-379
3.55833	-377
3.56667	-378
3.57500	-380
3.58333	-382
3.59167	-384
3.60000	-386
3.60833	-388
3.61667	-391
3.62500	-393
3.63333	-395
3.64167	-397
3.65000	-399
3.65833	-401
3.66667	-403
3.67500	-404
3.68333	-405
3.69167	-405
3.70000	-404
3.70833	-403
3.71667	-402
3.72500	-402
3.73333	-403
3.74167	-404
3.75000	-404
3.75833	-403
3.76667	-399
3.77500	-396
3.78333	-394
3.79167	-392
3.80000	-391
3.80833	-391
3.81667	-391
3.82500	-392
3.83333	-394
3.84167	-397
3.85000	-400
3.85833	-403
3.86667	-404
3.87500	-405
3.88333	-405
3.89167	-407
3.90000	-409
3.90833	-410
3.91667	-410
3.92500	-408
3.93333	-406
3.94167	-404
3.95000	-404
3.95833	-405
3.96667	-405
3.97500	-405
3.98333	-404
3.99167	-402
4.00000	-402
4.00833	-403
4.01667	-405
4.02500	-408
4.03333	-411
4.04167	-411
4.05000	-410
4.05833	-408
4.06667	-407
4.07500	-405
4.08333	-404
4.09167	-403
4.10000	-402
4.10833	-403
4.11667	-405
4.12500	-408
4.13333	-412
4.14167	-415
4.15000	-417
4.15833	-418
4.16667	-419
4.17500	-420
4.18333	-420
4.19167	-420
4.20000	-418
4.20833	-415
4.21667	-411
4.22500	-406
4.23333	-402
4.24167	-401
4.25000	-402
4.25833	-405
4.26667	-408
4.27500	-411
4.28333	-411
4.29167	-409
4.30000	-406
4.30833	-404
4.31667	-404
4.32500	-406
4.33333	-411
4.34167	-415
4.35000	-419
4.35833	-422
4.36667	-422
4.37500	-422
4.38333	-421
4.39167	-422
4.40000	-423
4.40833	-423
4.41667	-424
4.42500	-423
4.43333	-420
4.44167	-418
4.45000	-416
4.45833	-415
4.46667	-415
4.47500	-417
4.48333	-421
4.49167	-425
4.50000	-429
4.50833	-432
4.51667	-434
4.52500	-432
4.53333	-430
4.54167	-426
4.55000	-424
4.55833	-421
4.56667	-420
4.57500	-420
4.58333	-420
4.59167	-420
4.60000	-420
4.60833	-419
4.61667	-418
4.62500	-417
4.63333	-418
4.64167	-419
4.65000	-421
4.65833	-424
4.66667	-428
4.67500	-431
4.68333	-434
4.69167	-435
4.70000	-435
4.70833	-432
4.71667	-428
4.72500	-426
4.73333	-424
4.74167	-424
4.75000	-427
4.75833	-429
4.76667	-431
4.77500	-432
4.78333	-432
4.79167	-430
4.80000	-428
4.80833	-428
4.81667	-428
4.82500	-429
4.83333	-430
4.84167	-431
4.85000	-432
4.85833	-433
4.86667	-434
4.87500	-437
4.88333	-439
4.89167	-441
4.90000	-441
4.90833	-440
4.91667	-438
4.92500	-436
4.93333	-435
4.94167	-435
4.95000	-437
4.95833	-439
4.96667	-440
4.97500	-441
4.98333	-441
4.99167	-440
5.00000	-440
5.00833	-440
5.01667	-440
5.02500	-441
5.03333	-442
5.04167	-443
5.05000	-441
5.05833	-439
5.06667	-437
5.07500	-435
5.08333	-435
5.09167	-437
5.10000	-439
5.10833	-441
5.11667	-443
5.12500	-444
5.13333	-443
5.14167	-441
5.15000	-440
5.15833	-438
5.16667	-436
5.17500	-435
5.18333	-436
5.19167	-438
5.20000	-441
5.20833	-444
5.21667	-446
5.22500	-447
5.23333	-446
5.24167	-446
5.25000	-445
5.25833	-445
5.26667	-443
5.27500	-442
5.28333	-440
5.29167	-440
5.30000	-441
5.30833	-442
5.31667	-443
5.32500	-444
5.33333	-443
5.34167	-442
5.35000	-443
5.35833	-445
5.36667	-447
5.37500	-450
5.38333	-450
5.39167	-450
5.40000	-448
5.40833	-446
5.41667	-445
5.42500	-444
5.43333	-445
5.44167	-446
5.45000	-446
5.45833	-447
5.46667	-449
5.47500	-451
5.48333	-453
5.49167	-454
5.50000	-453
5.50833	-451
5.51667	-449
5.52500	-448
5.53333	-448
5.54167	-448
5.55000	-447
5.55833	-446
5.56667	-445
5.57500	-444
5.58333	-445
5.59167	-446
5.60000	-447
5.60833	-447
5.61667	-446
5.62500	-444
5.63333	-443
5.64167	-444
5.65000	-446
5.65833	-449
5.66667	-452
5.67500	-454
5.68333	-454
5.69167	-453
5.70000	-451
5.70833	-448
5.71667	-446
5.72500	-444
5.73333	-443
5.74167	-442
5.75000	-443
5.75833	-444
5.76667	-445
5.77500	-446
5.78333	-446
5.79167	-447
5.80000	-447
5.80833	-447
5.81667	-447
5.82500	-448
5.83333	-450
5.84167	-452
5.85000	-454
5.85833	-455
5.86667	-455
5.87500	-455
5.88333	-455
5.89167	-456
5.90000	-457
5.90833	-458
5.91667	-459
5.92500	-460
5.93333	-460
5.94167	-460
5.95000	-459
5.95833	-458
5.96667	-457
5.97500	-456
5.98333	-455
5.99167	-456
6.00000	-456
6.00833	-455
6.01667	-454
6.02500	-454
6.03333	-453
6.04167	-452
6.05000	-451
6.05833	-449
6.06667	-446
6.07500	-443
6.08333	-443
6.09167	-445
6.10000	-448
6.10833	-452
6.11667	-455
6.12500	-457
6.13333	-457
6.14167	-456
6.15000	-456
6.15833	-455
6.16667	-455
6.17500	-454
6.18333	-453
6.19167	-452
6.20000	-452
6.20833	-453
6.21667	-456
6.22500	-459
6.23333	-462
6.24167	-464
6.25000	-464
6.25833	-461
6.26667	-457
6.27500	-453
6.28333	-451
6.29167	-450
6.30000	-450
6.30833	-451
6.31667	-454
6.32500	-457
6.33333	-461
6.34167	-464
6.35000	-466
6.35833	-467
6.36667	-466
6.37500	-465
6.38333	-463
6.39167	-462
6.40000	-462
6.40833	-463
6.41667	-465
6.42500	-467
6.43333	-468
6.44167	-468
6.45000	-466
6.45833	-464
6.46667	-462
6.47500	-459
6.48333	-457
6.49167	-457
6.50000	-459
6.50833	-460
6.51667	-461
6.52500	-461
6.53333	-461
6.54167	-460
6.55000	-461
6.55833	-462
6.56667	-464
6.57500	-465
6.58333	-466
6.59167	-465
6.60000	-463
6.60833	-461
6.61667	-459
6.62500	-458
6.63333	-459
6.64167	-461
6.65000	-463
6.65833	-465
6.66667	-466
6.67500	-465
6.68333	-465
6.69167	-464
6.70000	-464
6.70833	-465
6.71667	-467
6.72500	-468
6.73333	-469
6.74167	-469
6.75000	-469
6.75833	-468
6.76667	-468
6.77500	-467
6.78333	-466
6.79167	-463
6.80000	-460
6.80833	-457
6.81667	-455
6.82500	-454
6.83333	-454
6.84167	-455
6.85000	-457
6.85833	-458
6.86667	-459
6.87500	-460
6.88333	-462
6.89167	-465
6.90000	-467
6.90833	-470
6.91667	-472
6.92500	-473
6.93333	-472
6.94167	-470
6.95000	-467
6.95833	-465
6.96667	-464
6.97500	-464
6.98333	-466
6.99167	-469
7.00000	-472
7.00833	-474
7.01667	-475
7.02500	-474
7.03333	-472
7.04167	-469
7.05000	-467
7.05833	-467
7.06667	-468
7.07500	-471
7.08333	-473
7.09167	-474
7.10000	-475
7.10833	-475
7.11667	-474
7.12500	-474
7.13333	-475
7.14167	-476
7.15000	-475
7.15833	-474
7.16667	-474
7.17500	-475
7.18333	-476
7.19167	-477
7.20000	-478
7.20833	-480
7.21667	-481
7.22500	-481
7.23333	-480
7.24167	-477
7.25000	-473
7.25833	-470
7.26667	-469
7.27500	-470
7.28333	-471
7.29167	-473
7.30000	-473
7.30833	-473
7.31667	-473
7.32500	-473
7.33333	-473
7.34167	-474
7.35000	-474
7.35833	-473
7.36667	-472
7.37500	-471
7.38333	-468
7.39167	-466
7.40000	-464
7.40833	-462
7.41667	-461
7.42500	-460
7.43333	-461
7.44167	-465
7.45000	-470
7.45833	-474
7.46667	-477
7.47500	-478
7.48333	-477
7.49167	-474
7.50000	-472
7.50833	-471
7.51667	-472
7.52500	-472
7.53333	-472
7.54167	-471
7.55000	-471
7.55833	-472
7.56667	-474
7.57500	-477
7.58333	-480
7.59167	-481
7.60000	-482
7.60833	-481
7.61667	-479
7.62500	-478
7.63333	-478
7.64167	-479
7.65000	-480
7.65833	-481
7.66667	-483
7.67500	-484
7.68333	-484
7.69167	-483
7.70000	-481
7.70833	-479
7.71667	-477
7.72500	-475
7.73333	-473
7.74167	-472
7.75000	-470
7.75833	-469
7.76667	-469
7.77500	-471
7.78333	-473
7.79167	-475
7.80000	-477
7.80833	-479
7.81667	-482
7.82500	-485
7.83333	-488
7.84167	-490
7.85000	-491
7.85833	-491
7.86667	-489
7.87500	-487
7.88333	-486
7.89167	-484
7.90000	-483
7.90833	-482
7.91667	-480
7.92500	-479
7.93333	-479
7.94167	-478
7.95000	-477
7.95833	-475
7.96667	-473
7.97500	-472
7.98333	-472
7.99167	-473
8.00000	-476
8.00833	-480
8.01667	-482
8.02500	-484
8.03333	-485
8.04167	-484
8.05000	-483
8.05833	-482
8.06667	-481
8.07500	-480
8.08333	-480
8.09167	-481
8.10000	-483
8.10833	-484
8.11667	-484
8.12500	-482
8.13333	-479
8.14167	-478
8.15000	-479
8.15833	-481
8.16667	-483
8.17500	-486
8.18333	-487
8.19167	-487
8.20000	-486
8.20833	-485
8.21667	-485
8.22500	-485
8.23333	-485
8.24167	-486
8.25000	-486
8.25833	-485
8.26667	-485
8.27500	-484
8.28333	-485
8.29167	-487
8.30000	-489
8.30833	-490
8.31667	-489
8.32500	-488
8.33333	-487
8.34167	-485
8.35000	-485
8.35833	-485
8.36667	-486
8.37500	-487
8.38333	-488
8.39167	-489
8.40000	-491
8.40833	-493
8.41667	-495
8.42500	-495
8.43333	-494
8.44167	-492
8.45000	-488
8.45833	-486
8.46667	-485
8.47500	-486
8.48333	-486
8.49167	-486
8.50000	-485
8.50833	-483
8.51667	-481
8.52500	-481
8.53333	-481
8.54167	-480
8.55000	-479
8.55833	-477
8.56667	-475
8.57500	-474
8.58333	-474
8.59167	-476
8.60000	-479
8.60833	-483
8.61667	-486
8.62500	-488
8.63333	-490
8.64167	-491
8.65000	-490
8.65833	-490
8.66667	-490
8.67500	-490
8.68333	-491
8.69167	-490
8.70000	-490
8.70833	-488
8.71667	-486
8.72500	-484
8.73333	-482
8.74167	-482
8.75000	-484
8.75833	-486
8.76667	-488
8.77500	-489
8.78333	-488
8.79167	-486
8.80000	-485
8.80833	-484
8.81667	-485
8.82500	-487
8.83333	-488
8.84167	-489
8.85000	-489
8.85833	-488
8.86667	-487
8.87500	-486
8.88333	-485
8.89167	-483
8.90000	-484
8.90833	-485
8.91667	-488
8.92500	-490
8.93333	-491
8.94167	-490
8.95000	-489
8.95833	-488
8.96667	-488
8.97500	-488
8.98333	-488
8.99167	-488
9.00000	-488
9.00833	-490
9.01667	-491
9.02500	-493
9.03333	-494
9.04167	-493
9.05000	-491
9.05833	-488
9.06667	-485
9.07500	-482
9.08333	-480
9.09167	-480
9.10000	-481
9.10833	-485
9.11667	-489
9.12500	-493
9.13333	-494
9.14167	-494
9.15000	-493
9.15833	-491
9.16667	-489
9.17500	-488
9.18333	-487
9.19167	-486
9.20000	-487
9.20833	-488
9.21667	-489
9.22500	-489
9.23333	-488
9.24167	-487
9.25000	-487
9.25833	-488
9.26667	-489
9.27500	-490
9.28333	-490
9.29167	-490
9.30000	-491
9.30833	-491
9.31667	-492
9.32500	-493
9.33333	-492
9.34167	-489
9.35000	-486
9.35833	-484
9.36667	-484
9.37500	-487
9.38333	-492
9.39167	-497
9.40000	-500
9.40833	-501
9.41667	-501
9.42500	-500
9.43333	-499
9.44167	-498
9.45000	-498
9.45833	-497
9.46667	-495
9.47500	-493
9.48333	-492
9.49167	-491
9.50000	-490
9.50833	-489
9.51667	-488
9.52500	-488
9.53333	-489
9.54167	-490
9.55000	-492
9.55833	-493
9.56667	-493
9.57500	-492
9.58333	-491
9.59167	-490
9.60000	-489
9.60833	-488
9.61667	-486
9.62500	-484
9.63333	-483
9.64167	-481
9.65000	-480
9.65833	-479
9.66667	-479
9.67500	-480
9.68333	-482
9.69167	-484
9.70000	-487
9.70833	-491
9.71667	-494
9.72500	-496
9.73333	-497
9.74167	-496
9.75000	-495
9.75833	-494
9.76667	-492
9.77500	-491
9.78333	-491
9.79167	-493
9.80000	-495
9.80833	-497
9.81667	-498
9.82500	-499
9.83333	-498
9.84167	-496
9.85000	-494
9.85833	-492
9.86667	-491
9.87500	-490
9.88333	-489
9.89167	-487
9.90000	-485
9.90833	-483
9.91667	-484
9.92500	-486
9.93333	-488
9.94167	-490
9.95000	-490
9.95833	-488
9.96667	-484
9.97500	-481
9.98333	-479
9.99167	-479
10.00000	-480
10.00833	-482
10.01667	-484
10.02500	-485
10.03333	-484
10.04167	-482
10.05000	-481
10.05833	-480
10.06667	-480
10.07500	-481
10.08333	-482
10.09167	-482
10.10000	-480
10.10833	-479
10.11667	-478
10.12500	-478
10.13333	-479
10.14167	-480
10.15000	-480
10.15833	-479
10.16667	-478
10.17500	-478
10.18333	-478
10.19167	-479
10.20000	-480
10.20833	-480
10.21667	-480
10.22500	-480
10.23333	-481
10.24167	-481
10.25000	-482
10.25833	-482
10.26667	-482
10.27500	-481
10.28333	-480
10.29167	-480
10.30000	-480
10.30833	-480
10.31667	-480
10.32500	-481
10.33333	-483
10.34167	-485
10.35000	-487
10.35833	-489
10.36667	-490
10.37500	-490
10.38333	-488
10.39167	-486
10.40000	-484
10.40833	-483
10.41667	-484
10.42500	-486
10.43333	-487
10.44167	-487
10.45000	-486
10.45833	-485
10.46667	-485
10.47500	-486
10.48333	-488
10.49167	-490
10.50000	-491
10.50833	-491
10.51667	-491
10.52500	-490
10.53333	-491
10.54167	-491
10.55000	-492
10.55833	-491
10.56667	-489
10.57500	-486
10.58333	-482
10.59167	-480
10.60000	-480
10.60833	-481
10.61667	-483
10.62500	-483
10.63333	-483
10.64167	-483
10.65000	-484
10.65833	-485
10.66667	-487
10.67500	-488
10.68333	-489
10.69167	-489
10.70000	-488
10.70833	-489
10.71667	-490
10.72500	-491
10.73333	-492
10.74167	-492
10.75000	-494
10.75833	-496
10.76667	-497
10.77500	-497
10.78333	-496
10.79167	-494
10.80000	-490
10.80833	-486
10.81667	-483
10.82500	-481
10.83333	-481
10.84167	-483
10.85000	-485
10.85833	-489
10.86667	-492
10.87500	-496
10.88333	-498
10.89167	-498
10.90000	-496
10.90833	-494
10.91667	-492
10.92500	-491
10.93333	-491
10.94167	-491
10.95000	-489
10.95833	-487
10.96667	-484
10.97500	-483
10.98333	-483
10.99167	-485
11.00000	-486
11.00833	-487
11.01667	-487
11.02500	-485
11.03333	-482
11.04167	-480
11.05000	-478
11.05833	-478
11.06667	-479
11.07500	-482
11.08333	-485
11.09167	-488
11.10000	-490
11.10833	-492
11.11667	-493
11.12500	-492
11.13333	-489
11.14167	-487
11.15000	-485
11.15833	-484
11.16667	-484
11.17500	-486
11.18333	-487
11.19167	-488
11.20000	-489
11.20833	-489
11.21667	-490
11.22500	-490
11.23333	-492
11.24167	-493
11.25000	-493
11.25833	-494
11.26667	-493
11.27500	-493
11.28333	-491
11.29167	-490
11.30000	-490
11.30833	-490
11.31667	-491
11.32500	-492
11.33333	-492
11.34167	-491
11.35000	-490
11.35833	-490
11.36667	-490
11.37500	-491
11.38333	-491
11.39167	-492
11.40000	-492
11.40833	-492
11.41667	-491
11.42500	-492
11.43333	-492
11.44167	-492
11.45000	-493
11.45833	-493
11.46667	-494
11.47500	-495
11.48333	-496
11.49167	-496
11.50000	-496
11.50833	-493
11.51667	-489
11.52500	-486
11.53333	-484
11.54167	-484
11.55000	-487
11.55833	-489
11.56667	-491
11.57500	-491
11.58333	-492
11.59167	-492
11.60000	-492
11.60833	-493
11.61667	-494
11.62500	-496
11.63333	-496
11.64167	-496
11.65000	-495
11.65833	-494
11.66667	-493
11.67500	-494
11.68333	-494
11.69167	-495
11.70000	-494
11.70833	-493
11.71667	-492
11.72500	-491
11.73333	-490
11.74167	-489
11.75000	-488
11.75833	-488
11.76667	-487
11.77500	-487
11.78333	-486
11.79167	-487
11.80000	-488
11.80833	-488
11.81667	-488
11.82500	-488
11.83333	-488
11.84167	-488
11.85000	-487
11.85833	-485
11.86667	-482
11.87500	-480
11.88333	-479
11.89167	-479
11.90000	-479
11.90833	-478
11.91667	-478
11.92500	-479
11.93333	-482
11.94167	-484
11.95000	-487
11.95833	-488
11.96667	-488
11.97500	-486
11.98333	-484
11.99167	-483
12.00000	-484
12.00833	-485
12.01667	-487
12.02500	-489
12.03333	-490
12.04167	-490
12.05000	-491
12.05833	-491
12.06667	-489
12.07500	-487
12.08333	-486
12.09167	-485
12.10000	-485
12.10833	-485
12.11667	-487
12.12500	-488
12.13333	-488
12.14167	-489
12.15000	-491
12.15833	-494
12.16667	-496
12.17500	-498
12.18333	-499
12.19167	-498
12.20000	-498
12.20833	-498
12.21667	-500
12.22500	-503
12.23333	-506
12.24167	-509
12.25000	-510
12.25833	-509
12.26667	-505
12.27500	-499
12.28333	-492
12.29167	-486
12.30000	-481
12.30833	-479
12.31667	-479
12.32500	-479
12.33333	-481
12.34167	-484
12.35000	-487
12.35833	-490
12.36667	-493
12.37500	-495
12.38333	-497
12.39167	-497
12.40000	-496
12.40833	-495
12.41667	-494
12.42500	-491
12.43333	-489
12.44167	-486
12.45000	-484
12.45833	-481
12.46667	-479
12.47500	-478
12.48333	-479
12.49167	-482
12.50000	-485
12.50833	-489
12.51667	-491
12.52500	-491
12.53333	-490
12.54167	-488
12.55000	-488
12.55833	-488
12.56667	-488
12.57500	-488
12.58333	-488
12.59167	-489
12.60000	-491
12.60833	-493
12.61667	-495
12.62500	-496
12.63333	-497
12.64167	-497
12.65000	-497
12.65833	-499
12.66667	-502
12.67500	-504
12.68333	-505
12.69167	-504
12.70000	-501
12.70833	-498
12.71667	-495
12.72500	-494
12.73333	-494
12.74167	-494
12.75000	-493
12.75833	-492
12.76667	-491
12.77500	-492
12.78333	-494
12.79167	-496
12.80000	-498
12.80833	-500
12.81667	-501
12.82500	-500
12.83333	-499
12.84167	-499
12.85000	-500
12.85833	-501
12.86667	-501
12.87500	-502
12.88333	-502
12.89167	-501
12.90000	-499
12.90833	-497
12.91667	-495
12.92500	-493
12.93333	-491
12.94167	-490
12.95000	-491
12.95833	-491
12.96667	-491
12.97500	-490
12.98333	-490
12.99167	-490
13.00000	-492
13.00833	-495
13.01667	-496
13.02500	-496
13.03333	-494
13.04167	-491
13.05000	-487
13.05833	-484
13.06667	-483
13.07500	-484
13.08333	-486
13.09167	-488
13.10000	-491
13.10833	-493
13.11667	-494
13.12500	-495
13.13333	-494
13.14167	-494
13.15000	-493
13.15833	-493
13.16667	-494
13.17500	-495
13.18333	-496
13.19167	-497
13.20000	-496
13.20833	-494
13.21667	-492
13.22500	-489
13.23333	-488
13.24167	-487
13.25000	-489
13.25833	-491
13.26667	-493
13.27500	-494
13.28333	-496
13.29167	-498
13.30000	-499
13.30833	-500
13.31667	-500
13.32500	-499
13.33333	-497
13.34167	-496
13.35000	-496
13.35833	-495
13.36667	-495
13.37500	-495
13.38333	-496
13.39167	-498
13.40000	-499
13.40833	-501
13.41667	-501
13.42500	-500
13.43333	-498
13.44167	-497
13.45000	-497
13.45833	-498
13.46667	-499
13.47500	-500
13.48333	-501
13.49167	-501
13.50000	-500
13.50833	-499
13.51667	-498
13.52500	-497
13.53333	-496
13.54167	-495
13.55000	-495
13.55833	-495
13.56667	-495
13.57500	-494
13.58333	-493
13.59167	-492
13.60000	-490
13.60833	-487
13.61667	-484
13.62500	-479
13.63333	-474
13.64167	-471
13.65000	-468
13.65833	-467
13.66667	-468
13.67500	-470
13.68333	-472
13.69167	-472
13.70000	-473
13.70833	-473
13.71667	-473
13.72500	-472
13.73333	-470
13.74167	-466
13.75000	-462
13.75833	-458
13.76667	-454
13.77500	-451
13.78333	-449
13.79167	-449
13.80000	-449
13.80833	-448
13.81667	-447
13.82500	-446
13.83333	-444
13.84167	-442
13.85000	-438
13.85833	-435
13.86667	-431
13.87500	-428
13.88333	-425
13.89167	-422
13.90000	-420
13.90833	-417
13.91667	-415
13.92500	-413
13.93333	-410
13.94167	-407
13.95000	-402
13.95833	-398
13.96667	-394
13.97500	-391
13.98333	-388
13.99167	-386
14.00000	-384
14.00833	-385
14.01667	-386
14.02500	-386
14.03333	-385
14.04167	-383
14.05000	-381
14.05833	-379
14.06667	-377
14.07500	-374
14.08333	-371
14.09167	-369
14.10000	-367
14.10833	-366
14.11667	-363
14.12500	-361
14.13333	-358
14.14167	-354
14.15000	-350
14.15833	-348
14.16667	-347
14.17500	-347
14.18333	-348
14.19167	-349
14.20000	-349
14.20833	-348
14.21667	-347
14.22500	-346
14.23333	-346
14.24167	-345
14.25000	-343
14.25833	-341
14.26667	-339
14.27500	-338
14.28333	-337
14.29167	-336
14.30000	-336
14.30833	-336
14.31667	-336
14.32500	-335
14.33333	-332
14.34167	-328
14.35000	-325
14.35833	-323
14.36667	-322
14.37500	-322
14.38333	-321
14.39167	-319
14.40000	-317
14.40833	-317
14.41667	-319
14.42500	-322
14.43333	-325
14.44167	-327
14.45000	-328
14.45833	-328
14.46667	-328
14.47500	-328
14.48333	-327
14.49167	-327
14.50000	-326
14.50833	-325
14.51667	-324
14.52500	-325
14.53333	-328
14.54167	-330
14.55000	-333
14.55833	-335
14.56667	-335
14.57500	-334
14.58333	-334
14.59167	-334
14.60000	-336
14.60833	-340
14.61667	-344
14.62500	-347
14.63333	-350
14.64167	-351
14.65000	-349
14.65833	-347
14.66667	-346
14.67500	-346
14.68333	-347
14.69167	-349
14.70000	-350
14.70833	-349
14.71667	-350
14.72500	-351
14.73333	-353
14.74167	-355
14.75000	-357
14.75833	-359
14.76667	-360
14.77500	-361
14.78333	-362
14.79167	-362
14.80000	-360
14.80833	-359
14.81667	-357
14.82500	-357
14.83333	-356
14.84167	-355
14.85000	-356
14.85833	-357
14.86667	-359
14.87500	-361
14.88333	-362
14.89167	-362
14.90000	-362
14.90833	-363
14.91667	-366
14.92500	-368
14.93333	-370
14.94167	-372
14.95000	-373
14.95833	-375
14.96667	-377
14.97500	-380
14.98333	-383
14.99167	-385
15.00000	-387
15.00833	-388
15.01667	-388
15.02500	-388
15.03333	-388
15.04167	-388
15.05000	-387
15.05833	-385
15.06667	-383
15.07500	-381
15.08333	-381
15.09167	-383
15.10000	-385
15.10833	-386
15.11667	-386
15.12500	-387
15.13333	-386
15.14167	-386
15.15000	-385
15.15833	-384
15.16667	-383
15.17500	-381
15.18333	-380
15.19167	-380
15.20000	-381
15.20833	-383
15.21667	-385
15.22500	-388
15.23333	-391
15.24167	-394
15.25000	-397
15.25833	-398
15.26667	-398
15.27500	-397
15.28333	-396
15.29167	-394
15.30000	-392
15.30833	-391
15.31667	-390
15.32500	-390
15.33333	-392
15.34167	-394
15.35000	-397
15.35833	-400
15.36667	-402
15.37500	-404
15.38333	-404
15.39167	-402
15.40000	-400
15.40833	-397
15.41667	-396
15.42500	-396
15.43333	-399
15.44167	-401
15.45000	-403
15.45833	-405
15.46667	-406
15.47500	-407
15.48333	-408
15.49167	-408
15.50000	-407
15.50833	-406
15.51667	-406
15.52500	-406
15.53333	-409
15.54167	-410
15.55000	-411
15.55833	-412
15.56667	-412
15.57500	-414
15.58333	-415
15.59167	-417
15.60000	-418
15.60833	-416
15.61667	-414
15.62500	-411
15.63333	-409
15.64167	-408
15.65000	-410
15.65833	-411
15.66667	-412
15.67500	-413
15.68333	-413
15.69167	-413
15.70000	-414
15.70833	-415
15.71667	-416
15.72500	-416
15.73333	-415
15.74167	-413
15.75000	-412
15.75833	-410
15.76667	-408
15.77500	-408
15.78333	-408
15.79167	-409
15.80000	-410
15.80833	-410
15.81667	-409
15.82500	-407
15.83333	-405
15.84167	-404
15.85000	-405
15.85833	-407
15.86667	-410
15.87500	-413
15.88333	-416
15.89167	-419
15.90000	-420
15.90833	-419
15.91667	-417
15.92500	-414
15.93333	-412
15.94167	-410
15.95000	-408
15.95833	-407
15.96667	-406
15.97500	-405
15.98333	-406
15.99167	-408
16.00000	-411
16.00833	-413
16.01667	-415
16.02500	-416
16.03333	-417
16.04167	-417
16.05000	-418
16.05833	-419
16.06667	-419
16.07500	-420
16.08333	-421
16.09167	-422
16.10000	-423
16.10833	-423
16.11667	-422
16.12500	-420
16.13333	-418
16.14167	-416
16.15000	-413
16.15833	-412
16.16667	-413
16.17500	-416
16.18333	-419
16.19167	-422
16.20000	-423
16.20833	-423
16.21667	-422
16.22500	-420
16.23333	-417
16.24167	-415
16.25000	-414
16.25833	-413
16.26667	-412
16.27500	-412
16.28333	-412
16.29167	-414
16.30000	-418
16.30833	-423
16.31667	-428
16.32500	-432
16.33333	-434
16.34167	-434
16.35000	-433
16.35833	-432
16.36667	-431
16.37500	-430
16.38333	-429
16.39167	-428
16.40000	-427
16.40833	-426
16.41667	-426
16.42500	-425
16.43333	-423
16.44167	-420
16.45000	-417
16.45833	-414
16.46667	-412
16.47500	-412
16.48333	-413
16.49167	-415
16.50000	-418
16.50833	-421
16.51667	-424
16.52500	-427
16.53333	-429
16.54167	-430
16.55000	-431
16.55833	-431
16.56667	-431
16.57500	-430
16.58333	-429
16.59167	-429
16.60000	-428
16.60833	-428
16.61667	-429
16.62500	-430
16.63333	-431
16.64167	-433
16.65000	-435
16.65833	-436
16.66667	-437
16.67500	-437
16.68333	-437
16.69167	-439
16.70000	-441
16.70833	-443
16.71667	-445
16.72500	-445
16.73333	-445
16.74167	-444
16.75000	-443
16.75833	-443
16.76667	-443
16.77500	-443
16.78333	-443
16.79167	-444
16.80000	-445
16.80833	-448
16.81667	-450
16.82500	-450
16.83333	-450
16.84167	-449
16.85000	-448
16.85833	-447
16.86667	-449
16.87500	-451
16.88333	-452
16.89167	-453
16.90000	-454
16.90833	-454
16.91667	-455
16.92500	-456
16.93333	-457
16.94167	-459
16.95000	-460
16.95833	-462
16.96667	-463
16.97500	-463
16.98333	-463
16.99167	-461
17.00000	-458
17.00833	-457
17.01667	-457
17.02500	-457
17.03333	-459
17.04167	-461
17.05000	-462
17.05833	-463
17.06667	-461
17.07500	-458
17.08333	-457
17.09167	-457
17.10000	-459
17.10833	-464
17.11667	-468
17.12500	-470
17.13333	-470
17.14167	-469
17.15000	-469
17.15833	-469
17.16667	-470
17.17500	-470
17.18333	-470
17.19167	-469
17.20000	-468
17.20833	-467
17.21667	-468
17.22500	-468
17.23333	-469
17.24167	-470
17.25000	-471
17.25833	-472
17.26667	-472
17.27500	-472
17.28333	-471
17.29167	-469
17.30000	-466
17.30833	-463
17.31667	-461
17.32500	-461
17.33333	-462
17.34167	-463
17.35000	-464
17.35833	-465
17.36667	-466
17.37500	-467
17.38333	-467
17.39167	-467
17.40000	-466
17.40833	-465
17.41667	-464
17.42500	-463
17.43333	-462
17.44167	-461
17.45000	-461
17.45833	-462
17.46667	-464
17.47500	-466
17.48333	-467
17.49167	-468
17.50000	-470
17.50833	-471
17.51667	-473
17.52500	-474
17.53333	-475
17.54167	-474
17.55000	-473
17.55833	-471
17.56667	-470
17.57500	-468
17.58333	-465
17.59167	-461
17.60000	-457
17.60833	-455
17.61667	-456
17.62500	-459
17.63333	-463
17.64167	-467
17.65000	-469
17.65833	-469
17.66667	-467
17.67500	-464
17.68333	-462
17.69167	-461
17.70000	-461
17.70833	-460
17.71667	-457
17.72500	-454
17.73333	-451
17.74167	-450
17.75000	-451
17.75833	-454
17.76667	-456
17.77500	-459
17.78333	-459
17.79167	-457
17.80000	-454
17.80833	-452
17.81667	-450
17.82500	-450
17.83333	-452
17.84167	-454
17.85000	-454
17.85833	-453
17.86667	-450
17.87500	-445
17.88333	-442
17.89167	-439
17.90000	-439
17.90833	-440
17.91667	-441
17.92500	-440
17.93333	-438
17.94167	-436
17.95000	-435
17.95833	-434
17.96667	-434
17.97500	-435
17.98333	-436
17.99167	-435
18.00000	-434
18.00833	-433
18.01667	-431
18.02500	-428
18.03333	-424
18.04167	-422
18.05000	-421
18.05833	-421
18.06667	-422
18.07500	-422
18.08333	-420
18.09167	-418
18.10000	-414
18.10833	-411
18.11667	-408
18.12500	-406
18.13333	-404
18.14167	-404
18.15000	-404
18.15833	-405
18.16667	-404
18.17500	-403
18.18333	-399
18.19167	-395
18.20000	-391
18.20833	-387
18.21667	-383
18.22500	-380
18.23333	-376
18.24167	-374
18.25000	-372
18.25833	-370
18.26667	-367
18.27500	-363
18.28333	-359
18.29167	-356
18.30000	-352
18.30833	-348
18.31667	-344
18.32500	-339
18.33333	-333
18.34167	-329
18.35000	-327
18.35833	-326
18.36667	-326
18.37500	-327
18.38333	-328
18.39167	-328
18.40000	-326
18.40833	-320
18.41667	-313
18.42500	-306
18.43333	-300
18.44167	-297
18.45000	-296
18.45833	-297
18.46667	-296
18.47500	-293
18.48333	-289
18.49167	-284
18.50000	-280
18.50833	-276
18.51667	-273
18.52500	-270
18.53333	-267
18.54167	-264
18.55000	-261
18.55833	-258
18.56667	-255
18.57500	-251
18.58333	-246
18.59167	-241
18.60000	-236
18.60833	-232
18.61667	-229
18.62500	-227
18.63333	-225
18.64167	-221
18.65000	-217
18.65833	-213
18.66667	-209
18.67500	-205
18.68333	-200
18.69167	-195
18.70000	-190
18.70833	-183
18.71667	-176
18.72500	-172
18.73333	-170
18.74167	-168
18.75000	-168
18.75833	-166
18.76667	-163
18.77500	-158
18.78333	-153
18.79167	-149
18.80000	-145
18.80833	-143
18.81667	-141
18.82500	-138
18.83333	-135
18.84167	-132
18.85000	-129
18.85833	-126
18.86667	-122
18.87500	-118
18.88333	-114
18.89167	-110
18.90000	-106
18.90833	-102
18.91667	-96
18.92500	-90
18.93333	-84
18.94167	-79
18.95000	-77
18.95833	-77
18.96667	-78
18.97500	-79
18.98333	-80
18.99167	-79
19.00000	-77
19.00833	-73
19.01667	-69
19.02500	-63
19.03333	-57
19.04167	-50
19.05000	-44
19.05833	-38
19.06667	-35
19.07500	-33
19.08333	-32
19.09167	-29
19.10000	-26
19.10833	-24
19.11667	-21
19.12500	-17
19.13333	-11
19.14167	-5
19.15000	2
19.15833	8
19.16667	13
19.17500	18
19.18333	22
19.19167	27
19.20000	32
19.20833	38
19.21667	44
19.22500	49
19.23333	53
19.24167	58
19.25000	62
19.25833	65
19.26667	69
19.27500	72
19.28333	75
19.29167	78
19.30000	82
19.30833	86
19.31667	89
19.32500	92
19.33333	93
19.34167	94
19.35000	96
19.35833	100
19.36667	103
19.37500	108
19.38333	113
19.39167	120
19.40000	127
19.40833	135
19.41667	141
19.42500	146
19.43333	150
19.44167	155
19.45000	160
19.45833	165
19.46667	170
19.47500	174
19.48333	181
19.49167	188
19.50000	195
19.50833	201
19.51667	206
19.52500	211
19.53333	218
19.54167	227
19.55000	239
19.55833	250
19.56667	261
19.57500	270
19.58333	279
19.59167	287
19.60000	295
19.60833	302
19.61667	309
19.62500	316
19.63333	324
19.64167	333
19.65000	344
19.65833	355
19.66667	366
19.67500	378
19.68333	389
19.69167	400
19.70000	411
19.70833	420
19.71667	431
19.72500	443
19.73333	456
19.74167	468
19.75000	481
19.75833	492
19.76667	502
19.77500	513
19.78333	526
19.79167	541
19.80000	558
19.80833	576
19.81667	595
19.82500	613
19.83333	632
19.84167	651
19.85000	670
19.85833	689
19.86667	708
19.87500	725
19.88333	742
19.89167	760
19.90000	779
19.90833	800
19.91667	823
19.92500	849
19.93333	876
19.94167	903
19.95000	931
19.95833	958
19.96667	987
19.97500	1015
19.98333	1044
19.99167	1072
20.00000	1099
20.00833	1128
20.01667	1158
20.02500	1192
20.03333	1228
20.04167	1264
20.05000	1301
20.05833	1338
20.06667	1374
20.07500	1411
20.08333	1451
20.09167	1493
20.10000	1537
20.10833	1583
20.11667	1628
20.12500	1676
20.13333	1723
20.14167	1769
20.15000	1816
20.15833	1863
20.16667	1912
20.17500	1961
20.18333	2014
20.19167	2069
20.20000	2127
20.20833	2187
20.21667	2249
20.22500	2312
20.23333	2376
20.24167	2440
20.25000	2507
20.25833	2573
20.26667	2643
20.27500	2713
20.28333	2786
20.29167	2862
20.30000	2938
20.30833	3017
20.31667	3097
20.32500	3180
20.33333	3265
20.34167	3353
20.35000	3444
20.35833	3535
20.36667	3628
20.37500	3721
20.38333	3814
20.39167	3910
20.40000	4007
20.40833	4110
20.41667	4215
20.42500	4324
20.43333	4435
20.44167	4547
20.45000	4663
20.45833	4778
20.46667	4898
20.47500	5017
20.48333	5141
20.49167	5267
20.50000	5396
20.50833	5530
20.51667	5664
20.52500	5805
20.53333	5948
20.54167	6092
20.55000	6240
20.55833	6387
20.56667	6541
20.57500	6696
20.58333	6857
20.59167	7023
20.60000	7190
20.60833	7362
20.61667	7533
20.62500	7709
20.63333	7886
20.64167	8068
20.65000	8259
20.65833	8451
20.66667	8652
20.67500	8853
20.68333	9059
20.69167	9269
20.70000	9482
20.70833	9705
20.71667	9927
20.72500	10156
20.73333	10387
20.74167	10620
20.75000	10860
20.75833	11100
20.76667	11353
20.77500	11608
20.78333	11869
20.79167	12138
20.80000	12406
20.80833	12685
20.81667	12961
20.82500	13247
20.83333	13534
20.84167	13827
20.85000	14129
20.85833	14432
20.86667	14748
20.87500	15065
20.88333	15390
20.89167	15722
20.90000	16054
20.90833	16399
20.91667	16739
20.92500	17088
20.93333	17439
20.94167	17793
20.95000	18159
20.95833	18524
20.96667	18905
20.97500	19286
20.98333	19677
20.99167	20077
21.00000	20475
21.00833	20888
21.01667	21296
21.02500	21714
21.03333	22134
21.04167	22558
21.05000	22994
21.05833	23429
21.06667	23883
21.07500	24336
21.08333	24800
21.09167	25271
21.10000	25739
21.10833	26223
21.11667	26701
21.12500	27193
21.13333	27688
21.14167	28186
21.15000	28699
21.15833	29208
21.16667	29737
21.17500	30264
21.18333	30799
21.19167	31342
21.20000	31882
21.20833	32438
21.21667	32989
21.22500	33557
21.23333	34128
21.24167	34703
21.25000	35294
21.25833	35878
21.26667	36482
21.27500	37080
21.28333	37686
21.29167	38298
21.30000	38906
21.30833	39533
21.31667	40153
21.32500	40791
21.33333	41430
21.34167	42071
21.35000	42726
21.35833	43370
21.36667	44030
21.37500	44681
21.38333	45338
21.39167	46000
21.40000	46654
21.40833	47326
21.41667	47985
21.42500	48660
21.43333	49331
21.44167	49996
21.45000	50671
21.45833	51328
21.46667	51999
21.47500	52656
21.48333	53314
21.49167	53973
21.50000	54616
21.50833	55270
21.51667	55905
21.52500	56548
21.53333	57181
21.54167	57802
21.55000	58424
21.55833	59021
21.56667	59618
21.57500	60192
21.58333	60757
21.59167	61312
21.60000	61847
21.60833	62380
21.61667	62890
21.62500	63393
21.63333	63877
21.64167	64341
21.65000	64792
21.65833	65214
21.66667	65625
21.67500	66008
21.68333	66373
21.69167	66719
21.70000	67038
21.70833	67344
21.71667	67621
21.72500	67878
21.73333	68110
21.74167	68315
21.75000	68498
21.75833	68653
21.76667	68787
21.77500	68894
21.78333	68973
21.79167	69026
21.80000	69047
21.80833	69038
21.81667	69003
21.82500	68943
21.83333	68860
21.84167	68753
21.85000	68619
21.85833	68460
21.86667	68270
21.87500	68058
21.88333	67820
21.89167	67559
21.90000	67278
21.90833	66969
21.91667	66643
21.92500	66285
21.93333	65907
21.94167	65510
21.95000	65087
21.95833	64654
21.96667	64192
21.97500	63718
21.98333	63221
21.99167	62703
22.00000	62178
22.00833	61629
22.01667	61079
22.02500	60508
22.03333	59929
22.04167	59341
22.05000	58731
22.05833	58123
22.06667	57491
22.07500	56862
22.08333	56224
22.09167	55578
22.10000	54939
22.10833	54283
22.11667	53639
22.12500	52981
22.13333	52327
22.14167	51675
22.15000	51014
22.15833	50366
22.16667	49703
22.17500	49052
22.18333	48400
22.19167	47751
22.20000	47118
22.20833	46477
22.21667	45857
22.22500	45231
22.23333	44617
22.24167	44014
22.25000	43411
22.25833	42829
22.26667	42245
22.27500	41679
22.28333	41119
22.29167	40565
22.30000	40030
22.30833	39493
22.31667	38977
22.32500	38461
22.33333	37960
22.34167	37473
22.35000	36991
22.35833	36531
22.36667	36073
22.37500	35633
22.38333	35199
22.39167	34773
22.40000	34365
22.40833	33960
22.41667	33575
22.42500	33197
22.43333	32832
22.44167	32479
22.45000	32131
22.45833	31800
22.46667	31473
22.47500	31162
22.48333	30859
22.49167	30565
22.50000	30286
22.50833	30010
22.51667	29750
22.52500	29496
22.53333	29251
22.54167	29017
22.55000	28786
22.55833	28567
22.56667	28350
22.57500	28142
22.58333	27939
22.59167	27743
22.60000	27558
22.60833	27379
22.61667	27212
22.62500	27051
22.63333	26898
22.64167	26753
22.65000	26612
22.65833	26477
22.66667	26343
22.67500	26215
22.68333	26091
22.69167	25970
22.70000	25858
22.70833	25749
22.71667	25647
22.72500	25547
22.73333	25452
22.74167	25363
22.75000	25277
22.75833	25197
22.76667	25120
22.77500	25046
22.78333	24973
22.79167	24901
22.80000	24834
22.80833	24769
22.81667	24708
22.82500	24652
22.83333	24598
22.84167	24549
22.85000	24501
22.85833	24456
22.86667	24412
22.87500	24371
22.88333	24334
22.89167	24299
22.90000	24267
22.90833	24237
22.91667	24207
22.92500	24177
22.93333	24149
22.94167	24123
22.95000	24098
22.95833	24076
22.96667	24053
22.97500	24032
22.98333	24012
22.99167	23994
23.00000	23977
23.00833	23961
23.01667	23946
23.02500	23933
23.03333	23919
23.04167	23905
23.05000	23891
23.05833	23877
23.06667	23864
23.07500	23853
23.08333	23844
23.09167	23839
23.10000	23835
23.10833	23832
23.11667	23828
23.12500	23824
23.13333	23818
23.14167	23813
23.15000	23807
23.15833	23802
23.16667	23799
23.17500	23795
23.18333	23792
23.19167	23788
23.20000	23785
23.20833	23780
23.21667	23777
23.22500	23775
23.23333	23775
23.24167	23774
23.25000	23773
23.25833	23770
23.26667	23766
23.27500	23762
23.28333	23758
23.29167	23755
23.30000	23753
23.30833	23752
23.31667	23752
23.32500	23755
23.33333	23759
23.34167	23761
23.35000	23761
23.35833	23760
23.36667	23759
23.37500	23758
23.38333	23759
23.39167	23761
23.40000	23763
23.40833	23765
23.41667	23765
23.42500	23766
23.43333	23767
23.44167	23767
23.45000	23766
23.45833	23763
23.46667	23760
23.47500	23758
23.48333	23758
23.49167	23758
23.50000	23758
23.50833	23756
23.51667	23754
23.52500	23751
23.53333	23748
23.54167	23746
23.55000	23745
23.55833	23744
23.56667	23743
23.57500	23740
23.58333	23737
23.59167	23733
23.60000	23729
23.60833	23725
23.61667	23723
23.62500	23720
23.63333	23718
23.64167	23715
23.65000	23711
23.65833	23705
23.66667	23696
23.67500	23686
23.68333	23674
23.69167	23660
23.70000	23646
23.70833	23633
23.71667	23621
23.72500	23610
23.73333	23597
23.74167	23583
23.75000	23565
23.75833	23546
23.76667	23527
23.77500	23508
23.78333	23488
23.79167	23465
23.80000	23439
23.80833	23412
23.81667	23387
23.82500	23360
23.83333	23333
23.84167	23304
23.85000	23271
23.85833	23236
23.86667	23202
23.87500	23168
23.88333	23132
23.89167	23093
23.90000	23052
23.90833	23008
23.91667	22964
23.92500	22919
23.93333	22870
23.94167	22820
23.95000	22772
23.95833	22726
23.96667	22676
23.97500	22625
23.98333	22570
23.99167	22512
24.00000	22455
24.00833	22394
24.01667	22334
24.02500	22270
24.03333	22205
24.04167	22137
24.05000	22066
24.05833	21996
24.06667	21925
24.07500	21855
24.08333	21785
24.09167	21713
24.10000	21640
24.10833	21562
24.11667	21484
24.12500	21405
24.13333	21325
24.14167	21246
24.15000	21166
24.15833	21087
24.16667	21006
24.17500	20924
24.18333	20841
24.19167	20756
24.20000	20670
24.20833	20581
24.21667	20494
24.22500	20407
24.23333	20320
24.24167	20236
24.25000	20152
24.25833	20069
24.26667	19984
24.27500	19899
24.28333	19813
24.29167	19725
24.30000	19637
24.30833	19546
24.31667	19458
24.32500	19369
24.33333	19281
24.34167	19194
24.35000	19107
24.35833	19022
24.36667	18937
24.37500	18854
24.38333	18770
24.39167	18686
24.40000	18601
24.40833	18514
24.41667	18428
24.42500	18340
24.43333	18254
24.44167	18169
24.45000	18083
24.45833	18001
24.46667	17918
24.47500	17837
24.48333	17755
24.49167	17672
24.50000	17590
24.50833	17505
24.51667	17423
24.52500	17340
24.53333	17257
24.54167	17175
24.55000	17090
24.55833	17007
24.56667	16923
24.57500	16841
24.58333	16758
24.59167	16676
24.60000	16594
24.60833	16511
24.61667	16430
24.62500	16348
24.63333	16265
24.64167	16181
24.65000	16094
24.65833	16008
24.66667	15921
24.67500	15836
24.68333	15751
24.69167	15666
24.70000	15581
24.70833	15493
24.71667	15407
24.72500	15320
24.73333	15232
24.74167	15146
24.75000	15059
24.75833	14973
24.76667	14884
24.77500	14795
24.78333	14704
24.79167	14611
24.80000	14518
24.80833	14422
24.81667	14328
24.82500	14233
24.83333	14140
24.84167	14049
24.85000	13956
24.85833	13866
24.86667	13772
24.87500	13680
24.88333	13587
24.89167	13493
24.90000	13400
24.90833	13303
24.91667	13209
24.92500	13114
24.93333	13020
24.94167	12926
24.95000	12829
24.95833	12733
24.96667	12636
24.97500	12540
24.98333	12444
24.99167	12347
25.00000	12253
25.00833	12158
25.01667	12066
25.02500	11975
25.03333	11884
25.04167	11795
25.05000	11707
25.05833	11621
25.06667	11535
25.07500	11451
25.08333	11367
25.09167	11281
25.10000	11197
25.10833	11112
25.11667	11028
25.12500	10945
25.13333	10863
25.14167	10783
25.15000	10703
25.15833	10627
25.16667	10550
25.17500	10476
25.18333	10404
25.19167	10333
25.20000	10265
25.20833	10195
25.21667	10127
25.22500	10058
25.23333	9989
25.24167	9920
25.25000	9852
25.25833	9788
25.26667	9724
25.27500	9665
25.28333	9609
25.29167	9555
25.30000	9503
25.30833	9451
25.31667	9403
25.32500	9354
25.33333	9307
25.34167	9260
25.35000	9213
25.35833	9168
25.36667	9122
25.37500	9077
25.38333	9034
25.39167	8992
25.40000	8953
25.40833	8914
25.41667	8877
25.42500	8841
25.43333	8805
25.44167	8770
25.45000	8735
25.45833	8701
25.46667	8669
25.47500	8640
25.48333	8612
25.49167	8586
25.50000	8560
25.50833	8534
25.51667	8510
25.52500	8486
25.53333	8465
25.54167	8445
25.55000	8427
25.55833	8409
25.56667	8392
25.57500	8374
25.58333	8357
25.59167	8339
25.60000	8320
25.60833	8301
25.61667	8282
25.62500	8265
25.63333	8249
25.64167	8234
25.65000	8219
25.65833	8206
25.66667	8193
25.67500	8182
25.68333	8172
25.69167	8161
25.70000	8150
25.70833	8137
25.71667	8124
25.72500	8112
25.73333	8100
25.74167	8089
25.75000	8078
25.75833	8066
25.76667	8054
25.77500	8042
25.78333	8031
25.79167	8021
25.80000	8011
25.80833	8001
25.81667	7991
25.82500	7980
25.83333	7969
25.84167	7958
25.85000	7946
25.85833	7935
25.86667	7923
25.87500	7911
25.88333	7898
25.89167	7885
25.90000	7873
25.90833	7860
25.91667	7846
25.92500	7831
25.93333	7816
25.94167	7802
25.95000	7787
25.95833	7774
25.96667	7760
25.97500	7747
25.98333	7732
25.99167	7715
26.00000	7698
26.00833	7680
26.01667	7662
26.02500	7644
26.03333	7626
26.04167	7610
26.05000	7594
26.05833	7579
26.06667	7564
26.07500	7548
26.08333	7531
26.09167	7512
26.10000	7493
26.10833	7473
26.11667	7453
26.12500	7432
26.13333	7412
26.14167	7392
26.15000	7375
26.15833	7358
26.16667	7340
26.17500	7322
26.18333	7303
26.19167	7283
26.20000	7264
26.20833	7246
26.21667	7228
26.22500	7210
26.23333	7192
26.24167	7173
26.25000	7153
26.25833	7132
26.26667	7111
26.27500	7092
26.28333	7075
26.29167	7060
26.30000	7047
26.30833	7034
26.31667	7022
26.32500	7009
26.33333	6995
26.34167	6981
26.35000	6966
26.35833	6952
26.36667	6937
26.37500	6922
26.38333	6908
26.39167	6894
26.40000	6881
26.40833	6868
26.41667	6857
26.42500	6847
26.43333	6838
26.44167	6829
26.45000	6821
26.45833	6813
26.46667	6804
26.47500	6796
26.48333	6788
26.49167	6781
26.50000	6776
26.50833	6773
26.51667	6770
26.52500	6767
26.53333	6762
26.54167	6756
26.55000	6750
26.55833	6746
26.56667	6744
26.57500	6743
26.58333	6742
26.59167	6740
26.60000	6738
26.60833	6736
26.61667	6735
26.62500	6737
26.63333	6741
26.64167	6746
26.65000	6750
26.65833	6755
26.66667	6759
26.67500	6763
26.68333	6769
26.69167	6775
26.70000	6781
26.70833	6786
26.71667	6790
26.72500	6795
26.73333	6801
26.74167	6806
26.75000	6811
26.75833	6816
26.76667	6821
26.77500	6827
26.78333	6833
26.79167	6840
26.80000	6847
26.80833	6853
26.81667	6858
26.82500	6864
26.83333	6870
26.84167	6877
26.85000	6885
26.85833	6893
26.86667	6901
26.87500	6908
26.88333	6915
26.89167	6921
26.90000	6928
26.90833	6935
26.91667	6941
26.92500	6946
26.93333	6951
26.94167	6956
26.95000	6960
26.95833	6965
26.96667	6968
26.97500	6971
26.98333	6973
26.99167	6973
27.00000	6975
27.00833	6979
27.01667	6984
27.02500	6988
27.03333	6990
27.04167	6992
27.05000	6993
27.05833	6995
27.06667	6998
27.07500	7001
27.08333	7004
27.09167	7005
27.10000	7003
27.10833	7000
27.11667	6995
27.12500	6990
27.13333	6985
27.14167	6981
27.15000	6978
27.15833	6974
27.16667	6967
27.17500	6960
27.18333	6952
27.19167	6945
27.20000	6939
27.20833	6935
27.21667	6931
27.22500	6926
27.23333	6919
27.24167	6912
27.25000	6904
27.25833	6895
27.26667	6886
27.27500	6877
27.28333	6869
27.29167	6861
27.30000	6853
27.30833	6845
27.31667	6836
27.32500	6827
27.33333	6817
27.34167	6808
27.35000	6798
27.35833	6789
27.36667	6780
27.37500	6770
27.38333	6761
27.39167	6751
27.40000	6741
27.40833	6730
27.41667	6719
27.42500	6708
27.43333	6698
27.44167	6688
27.45000	6678
27.45833	6668
27.46667	6659
27.47500	6649
27.48333	6640
27.49167	6633
27.50000	6627
27.50833	6624
27.51667	6620
27.52500	6614
27.53333	6608
27.54167	6598
27.55000	6588
27.55833	6579
27.56667	6572
27.57500	6567
27.58333	6563
27.59167	6558
27.60000	6553
27.60833	6546
27.61667	6539
27.62500	6534
27.63333	6531
27.64167	6528
27.65000	6527
27.65833	6527
27.66667	6527
27.67500	6527
27.68333	6528
27.69167	6531
27.70000	6534
27.70833	6537
27.71667	6539
27.72500	6539
27.73333	6538
27.74167	6537
27.75000	6538
27.75833	6540
27.76667	6545
27.77500	6551
27.78333	6557
27.79167	6564
27.80000	6571
27.80833	6577
27.81667	6581
27.82500	6585
27.83333	6588
27.84167	6592
27.85000	6597
27.85833	6604
27.86667	6612
27.87500	6623
27.88333	6636
27.89167	6650
27.90000	6665
27.90833	6680
27.91667	6694
27.92500	6707
27.93333	6717
27.94167	6727
27.95000	6736
27.95833	6746
27.96667	6756
27.97500	6768
27.98333	6780
27.99167	6793
28.00000	6807
28.00833	6821
28.01667	6836
28.02500	6855
28.03333	6875
28.04167	6894
28.05000	6912
28.05833	6928
28.06667	6942
28.07500	6955
28.08333	6968
28.09167	6982
28.10000	6997
28.10833	7012
28.11667	7028
28.12500	7045
28.13333	7063
28.14167	7081
28.15000	7098
28.15833	7113
28.16667	7128
28.17500	7143
28.18333	7158
28.19167	7175
28.20000	7191
28.20833	7207
28.21667	7222
28.22500	7238
28.23333	7253
28.24167	7268
28.25000	7284
28.25833	7300
28.26667	7315
28.27500	7329
28.28333	7343
28.29167	7357
28.30000	7371
28.30833	7385
28.31667	7398
28.32500	7410
28.33333	7421
28.34167	7433
28.35000	7446
28.35833	7459
28.36667	7473
28.37500	7486
28.38333	7498
28.39167	7508
28.40000	7517
28.40833	7525
28.41667	7533
28.42500	7543
28.43333	7554
28.44167	7567
28.45000	7580
28.45833	7593
28.46667	7606
28.47500	7618
28.48333	7629
28.49167	7640
28.50000	7651
28.50833	7662
28.51667	7674
28.52500	7684
28.53333	7694
28.54167	7704
28.55000	7714
28.55833	7724
28.56667	7735
28.57500	7744
28.58333	7753
28.59167	7761
28.60000	7769
28.60833	7778
28.61667	7786
28.62500	7795
28.63333	7803
28.64167	7812
28.65000	7821
28.65833	7829
28.66667	7838
28.67500	7846
28.68333	7855
28.69167	7864
28.70000	7875
28.70833	7885
28.71667	7894
28.72500	7901
28.73333	7907
28.74167	7913
28.75000	7920
28.75833	7929
28.76667	7938
28.77500	7948
28.78333	7957
28.79167	7967
28.80000	7977
28.80833	7989
28.81667	8001
28.82500	8013
28.83333	8024
28.84167	8033
28.85000	8040
28.85833	8048
28.86667	8056
28.87500	8064
28.88333	8075
28.89167	8087
28.90000	8100
28.90833	8114
28.91667	8127
28.92500	8139
28.93333	8150
28.94167	8158
28.95000	8166
28.95833	8174
28.96667	8186
28.97500	8199
28.98333	8215
28.99167	8231
29.00000	8247
29.00833	8262
29.01667	8276
29.02500	8292
29.03333	8308
29.04167	8325
29.05000	8341
29.05833	8358
29.06667	8373
29.07500	8389
29.08333	8406
29.09167	8423
29.10000	8440
29.10833	8458
29.11667	8477
29.12500	8499
29.13333	8522
29.14167	8544
29.15000	8566
29.15833	8588
29.16667	8608
29.17500	8629
29.18333	8652
29.19167	8676
29.20000	8701
29.20833	8727
29.21667	8754
29.22500	8783
29.23333	8813
29.24167	8844
29.25000	8878
29.25833	8911
29.26667	8946
29.27500	8981
29.28333	9016
29.29167	9053
29.30000	9092
29.30833	9134
29.31667	9177
29.32500	9221
29.33333	9266
29.34167	9312
29.35000	9361
29.35833	9411
29.36667	9465
29.37500	9522
29.38333	9581
29.39167	9643
29.40000	9706
29.40833	9773
29.41667	9841
29.42500	9911
29.43333	9983
29.44167	10057
29.45000	10134
29.45833	10212
29.46667	10296
29.47500	10383
29.48333	10475
29.49167	10571
29.50000	10669
29.50833	10772
29.51667	10877
29.52500	10990
29.53333	11108
29.54167	11232
29.55000	11364
29.55833	11498
29.56667	11641
29.57500	11786
29.58333	11935
29.59167	12091
29.60000	12249
29.60833	12417
29.61667	12589
29.62500	12772
29.63333	12962
29.64167	13158
29.65000	13366
29.65833	13577
29.66667	13804
29.67500	14035
29.68333	14276
29.69167	14526
29.70000	14781
29.70833	15051
29.71667	15323
29.72500	15610
29.73333	15906
29.74167	16210
29.75000	16531
29.75833	16857
29.76667	17204
29.77500	17558
29.78333	17928
29.79167	18312
29.80000	18699
29.80833	19105
29.81667	19511
29.82500	19933
29.83333	20364
29.84167	20805
29.85000	21266
29.85833	21729
29.86667	22217
29.87500	22709
29.88333	23214
29.89167	23734
29.90000	24256
29.90833	24800
29.91667	25344
29.92500	25909
29.93333	26483
29.94167	27063
29.95000	27663
29.95833	28260
29.96667	28879
29.97500	29495
29.98333	30119
29.99167	30752
30.00000	31380
30.00833	32029
30.01667	32672
30.02500	33332
30.03333	33993
30.04167	34651
30.05000	35323
30.05833	35979
30.06667	36650
30.07500	37310
30.08333	37973
30.09167	38642
30.10000	39299
30.10833	39970
30.11667	40621
30.12500	41276
30.13333	41921
30.14167	42552
30.15000	43186
30.15833	43797
30.16667	44412
30.17500	45007
30.18333	45593
30.19167	46171
30.20000	46725
30.20833	47277
30.21667	47802
30.22500	48319
30.23333	48818
30.24167	49297
30.25000	49768
30.25833	50211
30.26667	50644
30.27500	51051
30.28333	51436
30.29167	51801
30.30000	52136
30.30833	52456
30.31667	52749
30.32500	53023
30.33333	53274
30.34167	53497
30.35000	53700
30.35833	53873
30.36667	54022
30.37500	54145
30.38333	54242
30.39167	54317
30.40000	54366
30.40833	54392
30.41667	54391
30.42500	54363
30.43333	54310
30.44167	54233
30.45000	54132
30.45833	54010
30.46667	53861
30.47500	53691
30.48333	53494
30.49167	53272
30.50000	53031
30.50833	52762
30.51667	52479
30.52500	52172
30.53333	51848
30.54167	51508
30.55000	51146
30.55833	50776
30.56667	50381
30.57500	49977
30.58333	49554
30.59167	49110
30.60000	48659
30.60833	48184
30.61667	47707
30.62500	47212
30.63333	46709
30.64167	46197
30.65000	45666
30.65833	45137
30.66667	44586
30.67500	44037
30.68333	43478
30.69167	42910
30.70000	42346
30.70833	41764
30.71667	41191
30.72500	40606
30.73333	40021
30.74167	39441
30.75000	38849
30.75833	38272
30.76667	37682
30.77500	37102
30.78333	36519
30.79167	35932
30.80000	35358
30.80833	34773
30.81667	34205
30.82500	33633
30.83333	33068
30.84167	32510
30.85000	31947
30.85833	31401
30.86667	30848
30.87500	30309
30.88333	29774
30.89167	29242
30.90000	28724
30.90833	28201
30.91667	27696
30.92500	27191
30.93333	26696
30.94167	26214
30.95000	25732
30.95833	25268
30.96667	24801
30.97500	24347
30.98333	23897
30.99167	23452
31.00000	23023
31.00833	22593
31.01667	22181
31.02500	21772
31.03333	21372
31.04167	20983
31.05000	20594
31.05833	20223
31.06667	19851
31.07500	19494
31.08333	19143
31.09167	18796
31.10000	18463
31.10833	18131
31.11667	17814
31.12500	17501
31.13333	17195
31.14167	16898
31.15000	16603
31.15833	16321
31.16667	16041
31.17500	15772
31.18333	15508
31.19167	15248
31.20000	14998
31.20833	14748
31.21667	14508
31.22500	14272
31.23333	14044
31.24167	13826
31.25000	13610
31.25833	13405
31.26667	13203
31.27500	13007
31.28333	12815
31.29167	12624
31.30000	12442
31.30833	12260
31.31667	12086
31.32500	11916
31.33333	11752
31.34167	11594
31.35000	11437
31.35833	11289
31.36667	11141
31.37500	11000
31.38333	10861
31.39167	10723
31.40000	10592
31.40833	10461
31.41667	10338
31.42500	10216
31.43333	10098
31.44167	9984
31.45000	9871
31.45833	9762
31.46667	9652
31.47500	9538
31.48333	9427
31.49167	9327
31.50000	9236
31.50833	9146
31.51667	9059
31.52500	8974
31.53333	8889
31.54167	8808
31.55000	8721
31.55833	8632
31.56667	8546
31.57500	8469
31.58333	8397
31.59167	8318
31.60000	8240
31.60833	8168
31.61667	8105
31.62500	8042
31.63333	7980
31.64167	7921
31.65000	7858
31.65833	7793
31.66667	7732
31.67500	7679
31.68333	7628
31.69167	7578
31.70000	7530
31.70833	7479
31.71667	7429
31.72500	7377
31.73333	7325
31.74167	7278
31.75000	7233
31.75833	7191
31.76667	7153
31.77500	7121
31.78333	7090
31.79167	7059
31.80000	7028
31.80833	6996
31.81667	6966
31.82500	6936
31.83333	6906
31.84167	6878
31.85000	6850
31.85833	6824
31.86667	6798
31.87500	6773
31.88333	6750
31.89167	6733
31.90000	6721
31.90833	6712
31.91667	6704
31.92500	6697
31.93333	6691
31.94167	6685
31.95000	6681
31.95833	6679
31.96667	6680
31.97500	6683
31.98333	6689
31.99167	6697
32.00000	6707
32.00833	6718
32.01667	6731
32.02500	6744
32.03333	6760
32.04167	6778
32.05000	6800
32.05833	6824
32.06667	6852
32.07500	6882
32.08333	6914
32.09167	6947
32.10000	6981
32.10833	7019
32.11667	7059
32.12500	7102
32.13333	7149
32.14167	7198
32.15000	7251
32.15833	7306
32.16667	7365
32.17500	7425
32.18333	7487
32.19167	7552
32.20000	7618
32.20833	7687
32.21667	7758
32.22500	7833
32.23333	7911
32.24167	7992
32.25000	8078
32.25833	8162
32.26667	8251
32.27500	8341
32.28333	8434
32.29167	8532
32.30000	8632
32.30833	8735
32.31667	8838
32.32500	8943
32.33333	9049
32.34167	9157
32.35000	9272
32.35833	9387
32.36667	9505
32.37500	9625
32.38333	9747
32.39167	9873
32.40000	10000
32.40833	10134
32.41667	10266
32.42500	10402
32.43333	10538
32.44167	10674
32.45000	10813
32.45833	10953
32.46667	11098
32.47500	11243
32.48333	11391
32.49167	11543
32.50000	11692
32.50833	11848
32.51667	12002
32.52500	12159
32.53333	12318
32.54167	12476
32.55000	12638
32.55833	12798
32.56667	12962
32.57500	13124
32.58333	13288
32.59167	13455
32.60000	13620
32.60833	13790
32.61667	13958
32.62500	14131
32.63333	14305
32.64167	14479
32.65000	14657
32.65833	14831
32.66667	15007
32.67500	15181
32.68333	15356
32.69167	15533
32.70000	15708
32.70833	15889
32.71667	16068
32.72500	16249
32.73333	16429
32.74167	16608
32.75000	16790
32.75833	16969
32.76667	17152
32.77500	17334
32.78333	17518
32.79167	17703
32.80000	17886
32.80833	18072
32.81667	18254
32.82500	18437
32.83333	18618
32.84167	18799
32.85000	18983
32.85833	19162
32.86667	19345
32.87500	19524
32.88333	19703
32.89167	19883
32.90000	20059
32.90833	20240
32.91667	20415
32.92500	20592
32.93333	20766
32.94167	20938
32.95000	21112
32.95833	21281
32.96667	21451
32.97500	21617
32.98333	21781
32.99167	21945
33.00000	22104
33.00833	22265
33.01667	22421
33.02500	22576
33.03333	22729
33.04167	22878
33.05000	23028
33.05833	23169
33.06667	23308
33.07500	23441
33.08333	23569
33.09167	23694
33.10000	23813
33.10833	23930
33.11667	24041
33.12500	24150
33.13333	24256
33.14167	24358
33.15000	24457
33.15833	24549
33.16667	24635
33.17500	24715
33.18333	24788
33.19167	24856
33.20000	24917
33.20833	24976
33.21667	25027
33.22500	25073
33.23333	25112
33.24167	25144
33.25000	25172
33.25833	25193
33.26667	25208
33.27500	25215
33.28333	25214
33.29167	25205
33.30000	25190
33.30833	25169
33.31667	25142
33.32500	25108
33.33333	25069
33.34167	25024
33.35000	24972
33.35833	24914
33.36667	24847
33.37500	24775
33.38333	24695
33.39167	24608
33.40000	24516
33.40833	24418
33.41667	24317
33.42500	24208
33.43333	24095
33.44167	23977
33.45000	23851
33.45833	23722
33.46667	23583
33.47500	23440
33.48333	23289
33.49167	23130
33.50000	22971
33.50833	22803
33.51667	22635
33.52500	22461
33.53333	22283
33.54167	22102
33.55000	21912
33.55833	21723
33.56667	21525
33.57500	21327
33.58333	21126
33.59167	20920
33.60000	20716
33.60833	20505
33.61667	20297
33.62500	20083
33.63333	19866
33.64167	19647
33.65000	19419
33.65833	19193
33.66667	18959
33.67500	18728
33.68333	18497
33.69167	18264
33.70000	18035
33.70833	17800
33.71667	17568
33.72500	17333
33.73333	17097
33.74167	16863
33.75000	16625
33.75833	16392
33.76667	16155
33.77500	15920
33.78333	15684
33.79167	15446
33.80000	15214
33.80833	14977
33.81667	14748
33.82500	14517
33.83333	14288
33.84167	14062
33.85000	13832
33.85833	13608
33.86667	13382
33.87500	13159
33.88333	12939
33.89167	12718
33.90000	12503
33.90833	12284
33.91667	12071
33.92500	11858
33.93333	11647
33.94167	11440
33.95000	11232
33.95833	11030
33.96667	10826
33.97500	10626
33.98333	10428
33.99167	10230
34.00000	10040
34.00833	9848
34.01667	9664
34.02500	9481
34.03333	9301
34.04167	9126
34.05000	8950
34.05833	8779
34.06667	8606
34.07500	8438
34.08333	8270
34.09167	8103
34.10000	7941
34.10833	7780
34.11667	7625
34.12500	7472
34.13333	7321
34.14167	7175
34.15000	7029
34.15833	6889
34.16667	6749
34.17500	6613
34.18333	6479
34.19167	6346
34.20000	6219
34.20833	6094
34.21667	5975
34.22500	5857
34.23333	5740
34.24167	5625
34.25000	5507
34.25833	5393
34.26667	5277
34.27500	5165
34.28333	5057
34.29167	4952
34.30000	4852
34.30833	4753
34.31667	4657
34.32500	4563
34.33333	4470
34.34167	4380
34.35000	4290
34.35833	4205
34.36667	4120
34.37500	4039
34.38333	3961
34.39167	3883
34.40000	3807
34.40833	3731
34.41667	3658
34.42500	3586
34.43333	3515
34.44167	3447
34.45000	3379
34.45833	3314
34.46667	3250
34.47500	3189
34.48333	3129
34.49167	3070
34.50000	3013
34.50833	2957
34.51667	2903
34.52500	2850
34.53333	2797
34.54167	2745
34.55000	2690
34.55833	2638
34.56667	2586
34.57500	2537
34.58333	2489
34.59167	2442
34.60000	2396
34.60833	2351
34.61667	2309
34.62500	2270
34.63333	2234
34.64167	2201
34.65000	2168
34.65833	2136
34.66667	2102
34.67500	2069
34.68333	2036
34.69167	2003
34.70000	1972
34.70833	1942
34.71667	1914
34.72500	1889
34.73333	1863
34.74167	1837
34.75000	1810
34.75833	1783
34.76667	1755
34.77500	1728
34.78333	1704
34.79167	1682
34.80000	1662
34.80833	1643
34.81667	1624
34.82500	1605
34.83333	1586
34.84167	1568
34.85000	1549
34.85833	1531
34.86667	1514
34.87500	1498
34.88333	1484
34.89167	1472
34.90000	1462
34.90833	1453
34.91667	1442
34.92500	1430
34.93333	1416
34.94167	1402
34.95000	1388
34.95833	1376
34.96667	1364
34.97500	1353
34.98333	1342
34.99167	1331
35.00000	1322
35.00833	1315
35.01667	1310
35.02500	1304
35.03333	1299
35.04167	1294
35.05000	1290
35.05833	1286
35.06667	1284
35.07500	1283
35.08333	1281
35.09167	1278
35.10000	1275
35.10833	1273
35.11667	1270
35.12500	1266
35.13333	1262
35.14167	1255
35.15000	1247
35.15833	1239
35.16667	1232
35.17500	1226
35.18333	1222
35.19167	1220
35.20000	1218
35.20833	1216
35.21667	1215
35.22500	1213
35.23333	1210
35.24167	1207
35.25000	1204
35.25833	1201
35.26667	1197
35.27500	1194
35.28333	1191
35.29167	1189
35.30000	1186
35.30833	1183
35.31667	1180
35.32500	1175
35.33333	1169
35.34167	1162
35.35000	1155
35.35833	1148
35.36667	1140
35.37500	1133
35.38333	1127
35.39167	1119
35.40000	1112
35.40833	1106
35.41667	1099
35.42500	1093
35.43333	1087
35.44167	1081
35.45000	1075
35.45833	1068
35.46667	1060
35.47500	1052
35.48333	1044
35.49167	1035
35.50000	1027
35.50833	1018
35.51667	1009
35.52500	999
35.53333	989
35.54167	978
35.55000	967
35.55833	957
35.56667	949
35.57500	941
35.58333	933
35.59167	926
35.60000	917
35.60833	906
35.61667	895
35.62500	883
35.63333	870
35.64167	859
35.65000	849
35.65833	839
35.66667	830
35.67500	820
35.68333	809
35.69167	797
35.70000	786
35.70833	776
35.71667	767
35.72500	759
35.73333	750
35.74167	740
35.75000	728
35.75833	716
35.76667	703
35.77500	692
35.78333	682
35.79167	674
35.80000	666
35.80833	657
35.81667	648
35.82500	640
35.83333	631
35.84167	623
35.85000	615
35.85833	607
35.86667	598
35.87500	589
35.88333	582
35.89167	574
35.90000	567
35.90833	560
35.91667	552
35.92500	545
35.93333	537
35.94167	529
35.95000	521
35.95833	513
35.96667	506
35.97500	499
35.98333	493
35.99167	487
36.00000	482
36.00833	476
36.01667	470
36.02500	465
36.03333	459
36.04167	455
36.05000	453
36.05833	450
36.06667	447
36.07500	443
36.08333	437
36.09167	431
36.10000	424
36.10833	417
36.11667	411
36.12500	406
36.13333	402
36.14167	399
36.15000	397
36.15833	397
36.16667	397
36.17500	396
36.18333	394
36.19167	390
36.20000	385
36.20833	380
36.21667	375
36.22500	372
36.23333	370
36.24167	368
36.25000	367
36.25833	366
36.26667	364
36.27500	363
36.28333	362
36.29167	360
36.30000	358
36.30833	357
36.31667	355
36.32500	353
36.33333	351
36.34167	349
36.35000	348
36.35833	346
36.36667	345
36.37500	344
36.38333	343
36.39167	341
36.40000	340
36.40833	340
36.41667	340
36.42500	341
36.43333	342
36.44167	342
36.45000	342
36.45833	340
36.46667	339
36.47500	337
36.48333	336
36.49167	334
36.50000	331
36.50833	328
36.51667	325
36.52500	323
36.53333	323
36.54167	323
36.55000	324
36.55833	324
36.56667	324
36.57500	325
36.58333	326
36.59167	329
36.60000	331
36.60833	333
36.61667	331
36.62500	329
36.63333	325
36.64167	322
36.65000	321
36.65833	320
36.66667	321
36.67500	322
36.68333	323
36.69167	324
36.70000	325
36.70833	325
36.71667	326
36.72500	328
36.73333	331
36.74167	334
36.75000	339
36.75833	343
36.76667	346
36.77500	349
36.78333	351
36.79167	352
36.80000	352
36.80833	350
36.81667	347
36.82500	344
36.83333	341
36.84167	340
36.85000	340
36.85833	343
36.86667	347
36.87500	352
36.88333	357
36.89167	360
36.90000	361
36.90833	360
36.91667	358
36.92500	355
36.93333	352
36.94167	350
36.95000	349
36.95833	348
36.96667	348
36.97500	348
36.98333	349
36.99167	351
37.00000	353
37.00833	354
37.01667	353
37.02500	352
37.03333	349
37.04167	347
37.05000	347
37.05833	348
37.06667	350
37.07500	352
37.08333	354
37.09167	355
37.10000	355
37.10833	355
37.11667	353
37.12500	352
37.13333	352
37.14167	352
37.15000	352
37.15833	351
37.16667	350
37.17500	350
37.18333	349
37.19167	348
37.20000	346
37.20833	343
37.21667	341
37.22500	341
37.23333	342
37.24167	344
37.25000	344
37.25833	343
37.26667	340
37.27500	335
37.28333	332
37.29167	328
37.30000	325
37.30833	323
37.31667	320
37.32500	317
37.33333	314
37.34167	310
37.35000	307
37.35833	303
37.36667	300
37.37500	297
37.38333	295
37.39167	293
37.40000	292
37.40833	290
37.41667	288
37.42500	285
37.43333	282
37.44167	279
37.45000	277
37.45833	275
37.46667	272
37.47500	269
37.48333	266
37.49167	264
37.50000	263
37.50833	263
37.51667	265
37.52500	264
37.53333	262
37.54167	259
37.55000	256
37.55833	253
37.56667	251
37.57500	251
37.58333	249
37.59167	246
37.60000	243
37.60833	240
37.61667	238
37.62500	238
37.63333	240
37.64167	242
37.65000	244
37.65833	243
37.66667	241
37.67500	237
37.68333	234
37.69167	233
37.70000	234
37.70833	236
37.71667	239
37.72500	240
37.73333	239
37.74167	236
37.75000	232
37.75833	229
37.76667	227
37.77500	227
37.78333	227
37.79167	228
37.80000	228
37.80833	227
37.81667	225
37.82500	224
37.83333	225
37.84167	227
37.85000	232
37.85833	236
37.86667	240
37.87500	243
37.88333	243
37.89167	241
37.90000	239
37.90833	238
37.91667	238
37.92500	241
37.93333	245
37.94167	248
37.95000	249
37.95833	249
37.96667	247
37.97500	246
37.98333	245
37.99167	244
38.00000	244
38.00833	244
38.01667	244
38.02500	244
38.03333	245
38.04167	245
38.05000	245
38.05833	243
38.06667	241
38.07500	238
38.08333	236
38.09167	234
38.10000	232
38.10833	231
38.11667	230
38.12500	229
38.13333	228
38.14167	226
38.15000	226
38.15833	227
38.16667	227
38.17500	228
38.18333	228
38.19167	226
38.20000	223
38.20833	220
38.21667	215
38.22500	211
38.23333	207
38.24167	204
38.25000	201
38.25833	198
38.26667	197
38.27500	196
38.28333	195
38.29167	192
38.30000	190
38.30833	188
38.31667	185
38.32500	182
38.33333	179
38.34167	174
38.35000	170
38.35833	165
38.36667	162
38.37500	159
38.38333	156
38.39167	153
38.40000	149
38.40833	145
38.41667	139
38.42500	132
38.43333	124
38.44167	116
38.45000	110
38.45833	105
38.46667	101
38.47500	98
38.48333	95
38.49167	92
38.50000	88
38.50833	82
38.51667	77
38.52500	71
38.53333	67
38.54167	64
38.55000	63
38.55833	63
38.56667	61
38.57500	58
38.58333	55
38.59167	51
38.60000	48
38.60833	46
38.61667	43
38.62500	40
38.63333	37
38.64167	34
38.65000	29
38.65833	25
38.66667	21
38.67500	17
38.68333	14
38.69167	11
38.70000	8
38.70833	4
38.71667	-0
38.72500	-5
38.73333	-10
38.74167	-15
38.75000	-19
38.75833	-23
38.76667	-24
38.77500	-25
38.78333	-26
38.79167	-28
38.80000	-31
38.80833	-35
38.81667	-39
38.82500	-41
38.83333	-41
38.84167	-40
38.85000	-38
38.85833	-37
38.86667	-37
38.87500	-40
38.88333	-44
38.89167	-50
38.90000	-54
38.90833	-59
38.91667	-62
38.92500	-65
38.93333	-68
38.94167	-70
38.95000	-70
38.95833	-69
38.96667	-64
38.97500	-59
38.98333	-54
38.99167	-50
39.00000	-50
39.00833	-53
39.01667	-58
39.02500	-65
39.03333	-72
39.04167	-77
39.05000	-81
39.05833	-84
39.06667	-86
39.07500	-85
39.08333	-83
39.09167	-80
39.10000	-76
39.10833	-73
39.11667	-70
39.12500	-71
39.13333	-73
39.14167	-75
39.15000	-77
39.15833	-78
39.16667	-78
39.17500	-77
39.18333	-77
39.19167	-78
39.20000	-80
39.20833	-81
39.21667	-81
39.22500	-81
39.23333	-80
39.24167	-79
39.25000	-77
39.25833	-75
39.26667	-72
39.27500	-70
39.28333	-69
39.29167	-67
39.30000	-66
39.30833	-65
39.31667	-64
39.32500	-64
39.33333	-67
39.34167	-71
39.35000	-75
39.35833	-79
39.36667	-80
39.37500	-80
39.38333	-79
39.39167	-79
39.40000	-79
39.40833	-81
39.41667	-83
39.42500	-86
39.43333	-87
39.44167	-88
39.45000	-89
39.45833	-89
39.46667	-89
39.47500	-87
39.48333	-85
39.49167	-83
39.50000	-84
39.50833	-86
39.51667	-90
39.52500	-93
39.53333	-96
39.54167	-98
39.55000	-98
39.55833	-98
39.56667	-98
39.57500	-99
39.58333	-100
39.59167	-102
39.60000	-104
39.60833	-105
39.61667	-105
39.62500	-105
39.63333	-104
39.64167	-103
39.65000	-102
39.65833	-102
39.66667	-103
39.67500	-105
39.68333	-108
39.69167	-112
39.70000	-116
39.70833	-119
39.71667	-123
39.72500	-125
39.73333	-127
39.74167	-129
39.75000	-129
39.75833	-129
39.76667	-129
39.77500	-129
39.78333	-130
39.79167	-132
39.80000	-134
39.80833	-135
39.81667	-137
39.82500	-139
39.83333	-141
39.84167	-142
39.85000	-142
39.85833	-141
39.86667	-139
39.87500	-136
39.88333	-134
39.89167	-131
39.90000	-129
39.90833	-128
39.91667	-128
39.92500	-127
39.93333	-125
39.94167	-121
39.95000	-115
39.95833	-110
39.96667	-105
39.97500	-100
39.98333	-95
39.99167	-88
40.00000	-81
40.00833	-73
40.01667	-65
40.02500	-57
40.03333	-48
40.04167	-39
40.05000	-27
40.05833	-14
40.06667	1
40.07500	18
40.08333	35
40.09167	53
40.10000	71
40.10833	90
40.11667	109
40.12500	130
40.13333	154
40.14167	180
40.15000	207
40.15833	237
40.16667	269
40.17500	302
40.18333	339
40.19167	378
40.20000	420
40.20833	467
40.21667	516
40.22500	568
40.23333	622
40.24167	676
40.25000	732
40.25833	789
40.26667	851
40.27500	916
40.28333	988
40.29167	1066
40.30000	1147
40.30833	1235
40.31667	1326
40.32500	1421
40.33333	1520
40.34167	1622
40.35000	1730
40.35833	1839
40.36667	1956
40.37500	2075
40.38333	2199
40.39167	2329
40.40000	2463
40.40833	2607
40.41667	2755
40.42500	2910
40.43333	3072
40.44167	3237
40.45000	3410
40.45833	3583
40.46667	3763
40.47500	3946
40.48333	4134
40.49167	4330
40.50000	4529
40.50833	4739
40.51667	4950
40.52500	5169
40.53333	5392
40.54167	5619
40.55000	5857
40.55833	6095
40.56667	6344
40.57500	6597
40.58333	6855
40.59167	7122
40.60000	7389
40.60833	7668
40.61667	7946
40.62500	8230
40.63333	8517
40.64167	8804
40.65000	9101
40.65833	9394
40.66667	9696
40.67500	9997
40.68333	10303
40.69167	10617
40.70000	10930
40.70833	11253
40.71667	11572
40.72500	11894
40.73333	12217
40.74167	12537
40.75000	12865
40.75833	13185
40.76667	13513
40.77500	13838
40.78333	14162
40.79167	14488
40.80000	14808
40.80833	15133
40.81667	15450
40.82500	15768
40.83333	16085
40.84167	16395
40.85000	16707
40.85833	17009
40.86667	17314
40.87500	17611
40.88333	17903
40.89167	18194
40.90000	18476
40.90833	18760
40.91667	19035
40.92500	19307
40.93333	19573
40.94167	19828
40.95000	20078
40.95833	20313
40.96667	20542
40.97500	20760
40.98333	20969
40.99167	21175
41.00000	21369
41.00833	21559
41.01667	21737
41.02500	21905
41.03333	22063
41.04167	22207
41.05000	22343
41.05833	22466
41.06667	22582
41.07500	22687
41.08333	22781
41.09167	22866
41.10000	22938
41.10833	23002
41.11667	23054
41.12500	23094
41.13333	23125
41.14167	23143
41.15000	23150
41.15833	23144
41.16667	23125
41.17500	23096
41.18333	23055
41.19167	23004
41.20000	22944
41.20833	22873
41.21667	22792
41.22500	22698
41.23333	22594
41.24167	22480
41.25000	22355
41.25833	22223
41.26667	22079
41.27500	21928
41.28333	21766
41.29167	21593
41.30000	21413
41.30833	21218
41.31667	21019
41.32500	20808
41.33333	20591
41.34167	20371
41.35000	20143
41.35833	19915
41.36667	19675
41.37500	19433
41.38333	19183
41.39167	18924
41.40000	18665
41.40833	18393
41.41667	18122
41.42500	17843
41.43333	17560
41.44167	17276
41.45000	16983
41.45833	16694
41.46667	16397
41.47500	16103
41.48333	15810
41.49167	15514
41.50000	15225
41.50833	14928
41.51667	14636
41.52500	14339
41.53333	14040
41.54167	13744
41.55000	13440
41.55833	13146
41.56667	12848
41.57500	12556
41.58333	12268
41.59167	11980
41.60000	11700
41.60833	11415
41.61667	11138
41.62500	10859
41.63333	10583
41.64167	10313
41.65000	10041
41.65833	9780
41.66667	9518
41.67500	9263
41.68333	9013
41.69167	8764
41.70000	8523
41.70833	8280
41.71667	8046
41.72500	7814
41.73333	7587
41.74167	7367
41.75000	7146
41.75833	6936
41.76667	6726
41.77500	6523
41.78333	6327
41.79167	6134
41.80000	5949
41.80833	5765
41.81667	5587
41.82500	5411
41.83333	5239
41.84167	5075
41.85000	4913
41.85833	4760
41.86667	4608
41.87500	4462
41.88333	4319
41.89167	4176
41.90000	4039
41.90833	3902
41.91667	3771
41.92500	3643
41.93333	3519
41.94167	3400
41.95000	3283
41.95833	3173
41.96667	3065
41.97500	2962
41.98333	2863
41.99167	2765
42.00000	2672
42.00833	2578
42.01667	2488
42.02500	2400
42.03333	2314
42.04167	2234
42.05000	2155
42.05833	2082
42.06667	2012
42.07500	1945
42.08333	1880
42.09167	1816
42.10000	1753
42.10833	1688
42.11667	1625
42.12500	1563
42.13333	1504
42.14167	1450
42.15000	1399
42.15833	1351
42.16667	1304
42.17500	1258
42.18333	1214
42.19167	1170
42.20000	1127
42.20833	1084
42.21667	1042
42.22500	1002
42.23333	964
42.24167	928
42.25000	893
42.25833	861
42.26667	830
42.27500	801
42.28333	774
42.29167	746
42.30000	720
42.30833	694
42.31667	668
42.32500	642
42.33333	616
42.34167	591
42.35000	566
42.35833	542
42.36667	518
42.37500	495
42.38333	472
42.39167	450
42.40000	429
42.40833	409
42.41667	391
42.42500	374
42.43333	357
42.44167	341
42.45000	324
42.45833	309
42.46667	294
42.47500	280
42.48333	268
42.49167	256
42.50000	245
42.50833	235
42.51667	224
42.52500	213
42.53333	201
42.54167	187
42.55000	172
42.55833	157
42.56667	143
42.57500	131
42.58333	120
42.59167	112
42.60000	104
42.60833	97
42.61667	89
42.62500	80
42.63333	71
42.64167	63
42.65000	54
42.65833	44
42.66667	35
42.67500	25
42.68333	15
42.69167	6
42.70000	-2
42.70833	-9
42.71667	-16
42.72500	-22
42.73333	-28
42.74167	-32
42.75000	-35
42.75833	-39
42.76667	-43
42.77500	-48
42.78333	-56
42.79167	-64
42.80000	-73
42.80833	-81
42.81667	-88
42.82500	-94
42.83333	-98
42.84167	-102
42.85000	-106
42.85833	-110
42.86667	-115
42.87500	-121
42.88333	-128
42.89167	-134
42.90000	-137
42.90833	-138
42.91667	-138
42.92500	-137
42.93333	-138
42.94167	-142
42.95000	-147
42.95833	-153
42.96667	-160
42.97500	-166
42.98333	-170
42.99167	-173
43.00000	-177
43.00833	-180
43.01667	-183
43.02500	-187
43.03333	-191
43.04167	-194
43.05000	-196
43.05833	-197
43.06667	-196
43.07500	-196
43.08333	-197
43.09167	-200
43.10000	-204
43.10833	-211
43.11667	-217
43.12500	-224
43.13333	-230
43.14167	-234
43.15000	-238
43.15833	-241
43.16667	-242
43.17500	-244
43.18333	-246
43.19167	-249
43.20000	-251
43.20833	-252
43.21667	-251
43.22500	-250
43.23333	-248
43.24167	-249
43.25000	-251
43.25833	-254
43.26667	-258
43.27500	-262
43.28333	-266
43.29167	-269
43.30000	-272
43.30833	-274
43.31667	-276
43.32500	-278
43.33333	-278
43.34167	-277
43.35000	-278
43.35833	-278
43.36667	-279
43.37500	-279
43.38333	-278
43.39167	-276
43.40000	-276
43.40833	-276
43.41667	-278
43.42500	-283
43.43333	-288
43.44167	-294
43.45000	-299
43.45833	-302
43.46667	-303
43.47500	-302
43.48333	-302
43.49167	-303
43.50000	-304
43.50833	-307
43.51667	-309
43.52500	-312
43.53333	-313
43.54167	-314
43.55000	-316
43.55833	-317
43.56667	-316
43.57500	-315
43.58333	-314
43.59167	-314
43.60000	-314
43.60833	-316
43.61667	-319
43.62500	-321
43.63333	-323
43.64167	-324
43.65000	-323
43.65833	-321
43.66667	-321
43.67500	-321
43.68333	-323
43.69167	-326
43.70000	-328
43.70833	-329
43.71667	-329
43.72500	-328
43.73333	-329
43.74167	-331
43.75000	-332
43.75833	-334
43.76667	-335
43.77500	-337
43.78333	-338
43.79167	-338
43.80000	-339
43.80833	-339
43.81667	-339
43.82500	-340
43.83333	-342
43.84167	-344
43.85000	-345
43.85833	-345
43.86667	-345
43.87500	-344
43.88333	-344
43.89167	-344
43.90000	-345
43.90833	-345
43.91667	-344
43.92500	-342
43.93333	-340
43.94167	-339
43.95000	-339
43.95833	-341
43.96667	-343
43.97500	-345
43.98333	-347
43.99167	-347
44.00000	-345
44.00833	-342
44.01667	-340
44.02500	-339
44.03333	-340
44.04167	-341
44.05000	-342
44.05833	-342
44.06667	-341
44.07500	-339
44.08333	-338
44.09167	-339
44.10000	-341
44.10833	-342
44.11667	-342
44.12500	-340
44.13333	-339
44.14167	-339
44.15000	-339
44.15833	-340
44.16667	-339
44.17500	-339
44.18333	-339
44.19167	-339
44.20000	-341
44.20833	-342
44.21667	-343
44.22500	-343
44.23333	-342
44.24167	-341
44.25000	-340
44.25833	-339
44.26667	-339
44.27500	-340
44.28333	-341
44.29167	-341
44.30000	-341
44.30833	-339
44.31667	-337
44.32500	-336
44.33333	-337
44.34167	-340
44.35000	-344
44.35833	-348
44.36667	-349
44.37500	-347
44.38333	-343
44.39167	-337
44.40000	-333
44.40833	-331
44.41667	-332
44.42500	-335
44.43333	-340
44.44167	-343
44.45000	-345
44.45833	-346
44.46667	-346
44.47500	-344
44.48333	-342
44.49167	-339
44.50000	-336
44.50833	-333
44.51667	-329
44.52500	-327
44.53333	-326
44.54167	-326
44.55000	-326
44.55833	-327
44.56667	-327
44.57500	-328
44.58333	-328
44.59167	-328
44.60000	-326
44.60833	-324
44.61667	-322
44.62500	-320
44.63333	-318
44.64167	-317
44.65000	-316
44.65833	-315
44.66667	-314
44.67500	-313
44.68333	-313
44.69167	-314
44.70000	-317
44.70833	-319
44.71667	-321
44.72500	-321
44.73333	-319
44.74167	-317
44.75000	-314
44.75833	-313
44.76667	-314
44.77500	-315
44.78333	-316
44.79167	-315
44.80000	-313
44.80833	-310
44.81667	-307
44.82500	-305
44.83333	-303
44.84167	-301
44.85000	-299
44.85833	-297
44.86667	-295
44.87500	-292
44.88333	-290
44.89167	-288
44.90000	-286
44.90833	-284
44.91667	-282
44.92500	-280
44.93333	-278
44.94167	-276
44.95000	-274
44.95833	-272
44.96667	-272
44.97500	-272
44.98333	-271
44.99167	-269
45.00000	-266
45.00833	-261
45.01667	-256
45.02500	-251
45.03333	-248
45.04167	-245
45.05000	-242
45.05833	-240
45.06667	-240
45.07500	-241
45.08333	-243
45.09167	-245
45.10000	-246
45.10833	-245
45.11667	-243
45.12500	-240
45.13333	-236
45.14167	-233
45.15000	-231
45.15833	-228
45.16667	-226
45.17500	-223
45.18333	-220
45.19167	-216
45.20000	-212
45.20833	-208
45.21667	-205
45.22500	-201
45.23333	-197
45.24167	-194
45.25000	-192
45.25833	-190
45.26667	-189
45.27500	-188
45.28333	-187
45.29167	-185
45.30000	-182
45.30833	-181
45.31667	-180
45.32500	-179
45.33333	-180
45.34167	-181
45.35000	-183
45.35833	-184
45.36667	-184
45.37500	-182
45.38333	-179
45.39167	-174
45.40000	-170
45.40833	-167
45.41667	-165
45.42500	-163
45.43333	-162
45.44167	-161
45.45000	-159
45.45833	-159
45.46667	-159
45.47500	-161
45.48333	-163
45.49167	-164
45.50000	-165
45.50833	-165
45.51667	-164
45.52500	-162
45.53333	-159
45.54167	-157
45.55000	-154
45.55833	-154
45.56667	-156
45.57500	-160
45.58333	-165
45.59167	-171
45.60000	-175
45.60833	-178
45.61667	-177
45.62500	-176
45.63333	-174
45.64167	-173
45.65000	-174
45.65833	-176
45.66667	-179
45.67500	-182
45.68333	-185
45.69167	-187
45.70000	-189
45.70833	-191
45.71667	-192
45.72500	-193
45.73333	-194
45.74167	-196
45.75000	-198
45.75833	-200
45.76667	-202
45.77500	-203
45.78333	-203
45.79167	-204
45.80000	-204
45.80833	-206
45.81667	-208
45.82500	-211
45.83333	-214
45.84167	-217
45.85000	-219
45.85833	-222
45.86667	-226
45.87500	-230
45.88333	-233
45.89167	-235
45.90000	-236
45.90833	-239
45.91667	-242
45.92500	-248
45.93333	-254
45.94167	-258
45.95000	-261
45.95833	-263
45.96667	-264
45.97500	-263
45.98333	-264
45.99167	-267
46.00000	-270
46.00833	-274
46.01667	-277
46.02500	-279
46.03333	-280
46.04167	-279
46.05000	-278
46.05833	-277
46.06667	-278
46.07500	-281
46.08333	-286
46.09167	-290
46.10000	-294
46.10833	-297
46.11667	-300
46.12500	-302
46.13333	-305
46.14167	-309
46.15000	-313
46.15833	-317
46.16667	-321
46.17500	-324
46.18333	-326
46.19167	-328
46.20000	-328
46.20833	-328
46.21667	-327
46.22500	-326
46.23333	-325
46.24167	-327
46.25000	-331
46.25833	-335
46.26667	-339
46.27500	-342
46.28333	-344
46.29167	-347
46.30000	-351
46.30833	-355
46.31667	-359
46.32500	-361
46.33333	-363
46.34167	-364
46.35000	-365
46.35833	-365
46.36667	-364
46.37500	-363
46.38333	-362
46.39167	-363
46.40000	-366
46.40833	-370
46.41667	-374
46.42500	-376
46.43333	-377
46.44167	-378
46.45000	-378
46.45833	-380
46.46667	-382
46.47500	-385
46.48333	-386
46.49167	-385
46.50000	-385
46.50833	-386
46.51667	-387
46.52500	-390
46.53333	-392
46.54167	-394
46.55000	-395
46.55833	-395
46.56667	-395
46.57500	-393
46.58333	-390
46.59167	-386
46.60000	-382
46.60833	-381
46.61667	-382
46.62500	-385
46.63333	-390
46.64167	-396
46.65000	-402
46.65833	-408
46.66667	-412
46.67500	-414
46.68333	-415
46.69167	-413
46.70000	-411
46.70833	-409
46.71667	-407
46.72500	-406
46.73333	-405
46.74167	-405
46.75000	-405
46.75833	-406
46.76667	-406
46.77500	-405
46.78333	-405
46.79167	-405
46.80000	-404
46.80833	-404
46.81667	-403
46.82500	-402
46.83333	-403
46.84167	-405
46.85000	-406
46.85833	-408
46.86667	-408
46.87500	-407
46.88333	-407
46.89167	-407
46.90000	-408
46.90833	-410
46.91667	-412
46.92500	-414
46.93333	-415
46.94167	-414
46.95000	-411
46.95833	-407
46.96667	-405
46.97500	-404
46.98333	-405
46.99167	-406
47.00000	-407
47.00833	-408
47.01667	-408
47.02500	-409
47.03333	-410
47.04167	-410
47.05000	-408
47.05833	-404
47.06667	-401
47.07500	-398
47.08333	-397
47.09167	-396
47.10000	-397
47.10833	-398
47.11667	-400
47.12500	-403
47.13333	-404
47.14167	-406
47.15000	-406
47.15833	-405
47.16667	-402
47.17500	-398
47.18333	-393
47.19167	-387
47.20000	-382
47.20833	-378
47.21667	-376
47.22500	-374
47.23333	-374
47.24167	-375
47.25000	-374
47.25833	-374
47.26667	-374
47.27500	-375
47.28333	-373
47.29167	-368
47.30000	-363
47.30833	-356
47.31667	-351
47.32500	-347
47.33333	-346
47.34167	-346
47.35000	-346
47.35833	-346
47.36667	-345
47.37500	-342
47.38333	-339
47.39167	-336
47.40000	-332
47.40833	-328
47.41667	-323
47.42500	-317
47.43333	-311
47.44167	-306
47.45000	-301
47.45833	-297
47.46667	-293
47.47500	-290
47.48333	-288
47.49167	-286
47.50000	-285
47.50833	-285
47.51667	-285
47.52500	-283
47.53333	-278
47.54167	-272
47.55000	-267
47.55833	-263
47.56667	-261
47.57500	-261
47.58333	-262
47.59167	-262
47.60000	-260
47.60833	-256
47.61667	-251
47.62500	-246
47.63333	-240
47.64167	-235
47.65000	-231
47.65833	-226
47.66667	-221
47.67500	-216
47.68333	-213
47.69167	-210
47.70000	-208
47.70833	-205
47.71667	-203
47.72500	-201
47.73333	-199
47.74167	-197
47.75000	-195
47.75833	-193
47.76667	-190
47.77500	-188
47.78333	-188
47.79167	-190
47.80000	-191
47.80833	-190
47.81667	-188
47.82500	-184
47.83333	-179
47.84167	-175
47.85000	-171
47.85833	-170
47.86667	-170
47.87500	-172
47.88333	-173
47.89167	-172
47.90000	-170
47.90833	-167
47.91667	-164
47.92500	-162
47.93333	-161
47.94167	-160
47.95000	-158
47.95833	-156
47.96667	-153
47.97500	-151
47.98333	-152
47.99167	-155
48.00000	-160
48.00833	-166
48.01667	-171
48.02500	-174
48.03333	-174
48.04167	-173
48.05000	-172
48.05833	-170
48.06667	-169
48.07500	-169
48.08333	-170
48.09167	-172
48.10000	-173
48.10833	-173
48.11667	-172
48.12500	-170
48.13333	-166
48.14167	-164
48.15000	-164
48.15833	-166
48.16667	-169
48.17500	-173
48.18333	-176
48.19167	-180
48.20000	-182
48.20833	-185
48.21667	-188
48.22500	-190
48.23333	-191
48.24167	-191
48.25000	-190
48.25833	-190
48.26667	-192
48.27500	-195
48.28333	-200
48.29167	-204
48.30000	-208
48.30833	-210
48.31667	-211
48.32500	-212
48.33333	-214
48.34167	-215
48.35000	-217
48.35833	-219
48.36667	-221
48.37500	-223
48.38333	-227
48.39167	-231
48.40000	-235
48.40833	-240
48.41667	-245
48.42500	-248
48.43333	-249
48.44167	-248
48.45000	-246
48.45833	-244
48.46667	-244
48.47500	-246
48.48333	-250
48.49167	-255
48.50000	-259
48.50833	-261
48.51667	-262
48.52500	-263
48.53333	-263
48.54167	-264
48.55000	-266
48.55833	-269
48.56667	-271
48.57500	-272
48.58333	-274
48.59167	-274
48.60000	-275
48.60833	-275
48.61667	-277
48.62500	-280
48.63333	-283
48.64167	-285
48.65000	-287
48.65833	-289
48.66667	-290
48.67500	-293
48.68333	-297
48.69167	-302
48.70000	-307
48.70833	-311
48.71667	-313
48.72500	-315
48.73333	-315
48.74167	-315
48.75000	-316
48.75833	-317
48.76667	-319
48.77500	-320
48.78333	-322
48.79167	-324
48.80000	-324
48.80833	-323
48.81667	-321
48.82500	-321
48.83333	-322
48.84167	-326
48.85000	-331
48.85833	-337
48.86667	-340
48.87500	-341
48.88333	-341
48.89167	-339
48.90000	-337
48.90833	-338
48.91667	-340
48.92500	-343
48.93333	-347
48.94167	-351
48.95000	-353
48.95833	-354
48.96667	-355
48.97500	-357
48.98333	-358
48.99167	-358
49.00000	-358
49.00833	-359
49.01667	-360
49.02500	-363
49.03333	-365
49.04167	-368
49.05000	-369
49.05833	-368
49.06667	-367
49.07500	-366
49.08333	-366
49.09167	-366
49.10000	-368
49.10833	-370
49.11667	-372
49.12500	-373
49.13333	-373
49.14167	-372
49.15000	-373
49.15833	-373
49.16667	-374
49.17500	-376
49.18333	-379
49.19167	-382
49.20000	-386
49.20833	-390
49.21667	-392
49.22500	-392
49.23333	-390
49.24167	-389
49.25000	-389
49.25833	-391
49.26667	-393
49.27500	-396
49.28333	-398
49.29167	-398
49.30000	-398
49.30833	-397
49.31667	-396
49.32500	-395
49.33333	-394
49.34167	-395
49.35000	-398
49.35833	-403
49.36667	-408
49.37500	-412
49.38333	-415
49.39167	-416
49.40000	-416
49.40833	-415
49.41667	-414
49.42500	-412
49.43333	-411
49.44167	-409
49.45000	-408
49.45833	-407
49.46667	-409
49.47500	-412
49.48333	-414
49.49167	-416
49.50000	-418
49.50833	-419
49.51667	-420
49.52500	-422
49.53333	-424
49.54167	-426
49.55000	-426
49.55833	-426
49.56667	-426
49.57500	-427
49.58333	-427
49.59167	-427
49.60000	-427
49.60833	-427
49.61667	-426
49.62500	-426
49.63333	-424
49.64167	-423
49.65000	-422
49.65833	-424
49.66667	-426
49.67500	-428
49.68333	-431
49.69167	-433
49.70000	-434
49.70833	-434
49.71667	-434
49.72500	-433
49.73333	-433
49.74167	-433
49.75000	-433
49.75833	-434
49.76667	-434
49.77500	-434
49.78333	-436
49.79167	-438
49.80000	-440
49.80833	-443
49.81667	-445
49.82500	-448
49.83333	-450
49.84167	-451
49.85000	-450
49.85833	-447
49.86667	-443
49.87500	-437
49.88333	-433
49.89167	-431
49.90000	-431
49.90833	-432
49.91667	-433
49.92500	-434
49.93333	-434
49.94167	-434
49.95000	-436
49.95833	-439
49.96667	-444
49.97500	-448
49.98333	-451
49.99167	-451
50.00000	-451
50.00833	-451
50.01667	-452
50.02500	-454
50.03333	-457
50.04167	-458
50.05000	-459
50.05833	-458
50.06667	-457
50.07500	-456
50.08333	-453
50.09167	-449
50.10000	-446
50.10833	-444
50.11667	-444
50.12500	-444
50.13333	-444
50.14167	-443
50.15000	-442
50.15833	-441
50.16667	-442
50.17500	-445
50.18333	-448
50.19167	-451
50.20000	-453
50.20833	-452
50.21667	-449
50.22500	-444
50.23333	-439
50.24167	-435
50.25000	-434
50.25833	-434
50.26667	-435
50.27500	-437
50.28333	-437
50.29167	-438
50.30000	-438
50.30833	-438
50.31667	-438
50.32500	-439
50.33333	-440
50.34167	-439
50.35000	-438
50.35833	-436
50.36667	-435
50.37500	-435
50.38333	-435
50.39167	-435
50.40000	-435
50.40833	-435
50.41667	-433
50.42500	-432
50.43333	-431
50.44167	-430
50.45000	-429
50.45833	-428
50.46667	-426
50.47500	-424
50.48333	-422
50.49167	-421
50.50000	-421
50.50833	-423
50.51667	-425
50.52500	-426
50.53333	-425
50.54167	-423
50.55000	-421
50.55833	-420
50.56667	-421
50.57500	-421
50.58333	-420
50.59167	-416
50.60000	-412
50.60833	-406
50.61667	-401
50.62500	-399
50.63333	-399
50.64167	-400
50.65000	-401
50.65833	-402
50.66667	-403
50.67500	-404
50.68333	-404
50.69167	-405
50.70000	-404
50.70833	-401
50.71667	-398
50.72500	-395
50.73333	-393
50.74167	-391
50.75000	-391
50.75833	-391
50.76667	-392
50.77500	-393
50.78333	-395
50.79167	-396
50.80000	-397
50.80833	-395
50.81667	-393
50.82500	-390
50.83333	-386
50.84167	-383
50.85000	-380
50.85833	-378
50.86667	-378
50.87500	-378
50.88333	-379
50.89167	-381
50.90000	-381
50.90833	-381
50.91667	-379
50.92500	-377
50.93333	-375
50.94167	-372
50.95000	-369
50.95833	-367
50.96667	-366
50.97500	-366
50.98333	-366
50.99167	-365
51.00000	-363
51.00833	-359
51.01667	-356
51.02500	-354
51.03333	-355
51.04167	-358
51.05000	-361
51.05833	-365
51.06667	-368
51.07500	-370
51.08333	-370
51.09167	-370
51.10000	-369
51.10833	-368
51.11667	-367
51.12500	-367
51.13333	-368
51.14167	-368
51.15000	-368
51.15833	-367
51.16667	-367
51.17500	-369
51.18333	-372
51.19167	-375
51.20000	-377
51.20833	-377
51.21667	-376
51.22500	-375
51.23333	-374
51.24167	-373
51.25000	-372
51.25833	-371
51.26667	-370
51.27500	-371
51.28333	-373
51.29167	-376
51.30000	-379
51.30833	-383
51.31667	-387
51.32500	-391
51.33333	-394
51.34167	-397
51.35000	-398
51.35833	-399
51.36667	-398
51.37500	-396
51.38333	-393
51.39167	-389
51.40000	-388
51.40833	-388
51.41667	-389
51.42500	-392
51.43333	-396
51.44167	-399
51.45000	-401
51.45833	-402
51.46667	-403
51.47500	-403
51.48333	-403
51.49167	-402
51.50000	-402
51.50833	-404
51.51667	-407
51.52500	-411
51.53333	-415
51.54167	-418
51.55000	-420
51.55833	-421
51.56667	-421
51.57500	-420
51.58333	-420
51.59167	-421
51.60000	-423
51.60833	-426
51.61667	-429
51.62500	-433
51.63333	-436
51.64167	-437
51.65000	-437
51.65833	-436
51.66667	-434
51.67500	-432
51.68333	-431
51.69167	-430
51.70000	-430
51.70833	-429
51.71667	-429
51.72500	-427
51.73333	-426
51.74167	-427
51.75000	-431
51.75833	-435
51.76667	-440
51.77500	-444
51.78333	-447
51.79167	-448
51.80000	-448
51.80833	-448
51.81667	-447
51.82500	-447
51.83333	-446
51.84167	-446
51.85000	-447
51.85833	-449
51.86667	-451
51.87500	-453
51.88333	-453
51.89167	-451
51.90000	-449
51.90833	-447
51.91667	-447
51.92500	-448
51.93333	-452
51.94167	-455
51.95000	-457
51.95833	-458
51.96667	-459
51.97500	-460
51.98333	-462
51.99167	-463
52.00000	-465
52.00833	-465
52.01667	-465
52.02500	-465
52.03333	-465
52.04167	-464
52.05000	-464
52.05833	-464
52.06667	-466
52.07500	-469
52.08333	-472
52.09167	-475
52.10000	-476
52.10833	-476
52.11667	-474
52.12500	-472
52.13333	-470
52.14167	-469
52.15000	-469
52.15833	-469
52.16667	-468
52.17500	-467
52.18333	-467
52.19167	-469
52.20000	-473
52.20833	-477
52.21667	-481
52.22500	-482
52.23333	-482
52.24167	-479
52.25000	-475
52.25833	-471
52.26667	-468
52.27500	-467
52.28333	-468
52.29167	-472
52.30000	-475
52.30833	-477
52.31667	-478
52.32500	-478
52.33333	-478
52.34167	-477
52.35000	-476
52.35833	-476
52.36667	-477
52.37500	-477
52.38333	-477
52.39167	-477
52.40000	-477
52.40833	-474
52.41667	-471
52.42500	-468
52.43333	-467
52.44167	-466
52.45000	-468
52.45833	-469
52.46667	-469
52.47500	-469
52.48333	-470
52.49167	-472
52.50000	-476
52.50833	-480
52.51667	-484
52.52500	-486
52.53333	-486
52.54167	-485
52.55000	-482
52.55833	-480
52.56667	-478
52.57500	-476
52.58333	-474
52.59167	-472
52.60000	-471
52.60833	-470
52.61667	-471
52.62500	-472
52.63333	-474
52.64167	-475
52.65000	-476
52.65833	-476
52.66667	-478
52.67500	-480
52.68333	-482
52.69167	-482
52.70000	-480
52.70833	-478
52.71667	-476
52.72500	-475
52.73333	-475
52.74167	-476
52.75000	-475
52.75833	-474
52.76667	-470
52.77500	-468
52.78333	-467
52.79167	-468
52.80000	-471
52.80833	-475
52.81667	-478
52.82500	-479
52.83333	-478
52.84167	-478
52.85000	-479
52.85833	-480
52.86667	-481
52.87500	-482
52.88333	-484
52.89167	-485
52.90000	-485
52.90833	-484
52.91667	-482
52.92500	-478
52.93333	-472
52.94167	-467
52.95000	-463
52.95833	-460
52.96667	-457
52.97500	-455
52.98333	-455
52.99167	-457
53.00000	-459
53.00833	-461
53.01667	-464
53.02500	-466
53.03333	-467
53.04167	-468
53.05000	-467
53.05833	-466
53.06667	-463
53.07500	-461
53.08333	-459
53.09167	-457
53.10000	-454
53.10833	-451
53.11667	-448
53.12500	-446
53.13333	-444
53.14167	-441
53.15000	-439
53.15833	-437
53.16667	-434
53.17500	-432
53.18333	-429
53.19167	-426
53.20000	-423
53.20833	-419
53.21667	-416
53.22500	-413
53.23333	-410
53.24167	-406
53.25000	-401
53.25833	-395
53.26667	-389
53.27500	-382
53.28333	-376
53.29167	-371
53.30000	-366
53.30833	-361
53.31667	-355
53.32500	-349
53.33333	-341
53.34167	-333
53.35000	-324
53.35833	-315
53.36667	-305
53.37500	-295
53.38333	-284
53.39167	-274
53.40000	-263
53.40833	-252
53.41667	-242
53.42500	-230
53.43333	-217
53.44167	-205
53.45000	-192
53.45833	-180
53.46667	-166
53.47500	-152
53.48333	-136
53.49167	-120
53.50000	-103
53.50833	-86
53.51667	-67
53.52500	-47
53.53333	-26
53.54167	-4
53.55000	19
53.55833	41
53.56667	64
53.57500	87
53.58333	110
53.59167	134
53.60000	157
53.60833	180
53.61667	203
53.62500	229
53.63333	257
53.64167	287
53.65000	319
53.65833	353
53.66667	388
53.67500	424
53.68333	460
53.69167	497
53.70000	534
53.70833	572
53.71667	610
53.72500	651
53.73333	693
53.74167	736
53.75000	782
53.75833	829
53.76667	879
53.77500	930
53.78333	982
53.79167	1037
53.80000	1091
53.80833	1147
53.81667	1203
53.82500	1260
53.83333	1320
53.84167	1381
53.85000	1446
53.85833	1511
53.86667	1580
53.87500	1649
53.88333	1721
53.89167	1796
53.90000	1871
53.90833	1947
53.91667	2024
53.92500	2103
53.93333	2184
53.94167	2266
53.95000	2352
53.95833	2438
53.96667	2526
53.97500	2615
53.98333	2706
53.99167	2800
54.00000	2895
54.00833	2995
54.01667	3094
54.02500	3197
54.03333	3303
54.04167	3408
54.05000	3518
54.05833	3625
54.06667	3736
54.07500	3847
54.08333	3959
54.09167	4074
54.10000	4190
54.10833	4311
54.11667	4432
54.12500	4558
54.13333	4686
54.14167	4816
54.15000	4950
54.15833	5082
54.16667	5218
54.17500	5354
54.18333	5492
54.19167	5636
54.20000	5779
54.20833	5928
54.21667	6074
54.22500	6221
54.23333	6368
54.24167	6513
54.25000	6663
54.25833	6810
54.26667	6962
54.27500	7115
54.28333	7270
54.29167	7429
54.30000	7587
54.30833	7752
54.31667	7916
54.32500	8083
54.33333	8250
54.34167	8414
54.35000	8581
54.35833	8744
54.36667	8912
54.37500	9080
54.38333	9251
54.39167	9426
54.40000	9597
54.40833	9773
54.41667	9945
54.42500	10119
54.43333	10294
54.44167	10466
54.45000	10643
54.45833	10815
54.46667	10992
54.47500	11167
54.48333	11342
54.49167	11521
54.50000	11697
54.50833	11878
54.51667	12056
54.52500	12236
54.53333	12416
54.54167	12593
54.55000	12771
54.55833	12945
54.56667	13123
54.57500	13299
54.58333	13474
54.59167	13650
54.60000	13821
54.60833	13993
54.61667	14162
54.62500	14331
54.63333	14500
54.64167	14666
54.65000	14835
54.65833	15000
54.66667	15169
54.67500	15336
54.68333	15501
54.69167	15666
54.70000	15826
54.70833	15986
54.71667	16143
54.72500	16298
54.73333	16452
54.74167	16602
54.75000	16752
54.75833	16897
54.76667	17045
54.77500	17191
54.78333	17335
54.79167	17479
54.80000	17616
54.80833	17752
54.81667	17882
54.82500	18012
54.83333	18141
54.84167	18268
54.85000	18398
54.85833	18523
54.86667	18647
54.87500	18766
54.88333	18881
54.89167	18995
54.90000	19103
54.90833	19212
54.91667	19318
54.92500	19422
54.93333	19524
54.94167	19623
54.95000	19721
54.95833	19813
54.96667	19904
54.97500	19989
54.98333	20070
54.99167	20149
55.00000	20225
55.00833	20301
55.01667	20375
55.02500	20447
55.03333	20517
55.04167	20582
55.05000	20646
55.05833	20706
55.06667	20765
55.07500	20821
55.08333	20874
55.09167	20924
55.10000	20969
55.10833	21011
55.11667	21048
55.12500	21081
55.13333	21111
55.14167	21138
55.15000	21163
55.15833	21186
55.16667	21208
55.17500	21227
55.18333	21245
55.19167	21260
55.20000	21272
55.20833	21281
55.21667	21288
55.22500	21291
55.23333	21292
55.24167	21290
55.25000	21288
55.25833	21284
55.26667	21277
55.27500	21268
55.28333	21256
55.29167	21241
55.30000	21225
55.30833	21206
55.31667	21183
55.32500	21157
55.33333	21128
55.34167	21096
55.35000	21061
55.35833	21023
55.36667	20983
55.37500	20941
55.38333	20900
55.39167	20857
55.40000	20813
55.40833	20767
55.41667	20718
55.42500	20666
55.43333	20609
55.44167	20551
55.45000	20492
55.45833	20433
55.46667	20374
55.47500	20312
55.48333	20248
55.49167	20181
55.50000	20112
55.50833	20043
55.51667	19971
55.52500	19897
55.53333	19825
55.54167	19753
55.55000	19679
55.55833	19608
55.56667	19534
55.57500	19452
55.58333	19367
55.59167	19279
55.60000	19193
55.60833	19106
55.61667	19018
55.62500	18931
55.63333	18843
55.64167	18755
55.65000	18665
55.65833	18572
55.66667	18479
55.67500	18391
55.68333	18302
55.69167	18211
55.70000	18120
55.70833	18025
55.71667	17929
55.72500	17832
55.73333	17734
55.74167	17637
55.75000	17539
55.75833	17441
55.76667	17341
55.77500	17241
55.78333	17144
55.79167	17038
55.80000	16927
55.80833	16820
55.81667	16721
55.82500	16621
55.83333	16519
55.84167	16420
55.85000	16314
55.85833	16201
55.86667	16091
55.87500	15990
55.88333	15895
55.89167	15791
55.90000	15679
55.90833	15569
55.91667	15469
55.92500	15369
55.93333	15269
55.94167	15169
55.95000	15065
55.95833	14962
55.96667	14855
55.97500	14748
55.98333	14644
55.99167	14538
56.00000	14436
56.00833	14331
56.01667	14229
56.02500	14126
56.03333	14024
56.04167	13924
56.05000	13822
56.05833	13722
56.06667	13619
56.07500	13515
56.08333	13411
56.09167	13305
56.10000	13203
56.10833	13100
56.11667	13000
56.12500	12901
56.13333	12802
56.14167	12705
56.15000	12607
56.15833	12511
56.16667	12413
56.17500	12315
56.18333	12220
56.19167	12123
56.20000	12030
56.20833	11934
56.21667	11839
56.22500	11743
56.23333	11644
56.24167	11547
56.25000	11448
56.25833	11353
56.26667	11259
56.27500	11167
56.28333	11079
56.29167	10990
56.30000	10902
56.30833	10811
56.31667	10720
56.32500	10629
56.33333	10538
56.34167	10449
56.35000	10359
56.35833	10272
56.36667	10186
56.37500	10100
56.38333	10015
56.39167	9929
56.40000	9846
56.40833	9761
56.41667	9678
56.42500	9595
56.43333	9512
56.44167	9432
56.45000	9351
56.45833	9274
56.46667	9196
56.47500	9119
56.48333	9043
56.49167	8964
56.50000	8886
56.50833	8806
56.51667	8728
56.52500	8648
56.53333	8569
56.54167	8492
56.55000	8417
56.55833	8344
56.56667	8273
56.57500	8202
56.58333	8133
56.59167	8063
56.60000	7993
56.60833	7922
56.61667	7852
56.62500	7781
56.63333	7711
56.64167	7642
56.65000	7572
56.65833	7505
56.66667	7438
56.67500	7372
56.68333	7308
56.69167	7244
56.70000	7182
56.70833	7119
56.71667	7058
56.72500	6995
56.73333	6932
56.74167	6869
56.75000	6806
56.75833	6744
56.76667	6683
56.77500	6623
56.78333	6563
56.79167	6503
56.80000	6444
56.80833	6384
56.81667	6327
56.82500	6270
56.83333	6214
56.84167	6159
56.85000	6104
56.85833	6050
56.86667	5996
56.87500	5943
56.88333	5890
56.89167	5836
56.90000	5784
56.90833	5731
56.91667	5679
56.92500	5627
56.93333	5575
56.94167	5525
56.95000	5474
56.95833	5426
56.96667	5378
56.97500	5330
56.98333	5284
56.99167	5237
57.00000	5191
57.00833	5143
57.01667	5097
57.02500	5051
57.03333	5004
57.04167	4958
57.05000	4911
57.05833	4865
57.06667	4820
57.07500	4776
57.08333	4735
57.09167	4695
57.10000	4656
57.10833	4615
57.11667	4574
57.12500	4533
57.13333	4492
57.14167	4454
57.15000	4415
57.15833	4377
57.16667	4338
57.17500	4299
57.18333	4260
57.19167	4220
57.20000	4182
57.20833	4144
57.21667	4106
57.22500	4069
57.23333	4033
57.24167	3997
57.25000	3962
57.25833	3928
57.26667	3893
57.27500	3857
57.28333	3822
57.29167	3785
57.30000	3750
57.30833	3716
57.31667	3685
57.32500	3654
57.33333	3624
57.34167	3594
57.35000	3564
57.35833	3534
57.36667	3503
57.37500	3471
57.38333	3440
57.39167	3408
57.40000	3376
57.40833	3345
57.41667	3315
57.42500	3287
57.43333	3260
57.44167	3234
57.45000	3208
57.45833	3182
57.46667	3154
57.47500	3125
57.48333	3097
57.49167	3068
57.50000	3039
57.50833	3010
57.51667	2980
57.52500	2952
57.53333	2924
57.54167	2898
57.55000	2872
57.55833	2847
57.56667	2822
57.57500	2797
57.58333	2771
57.59167	2745
57.60000	2720
57.60833	2696
57.61667	2673
57.62500	2650
57.63333	2628
57.64167	2606
57.65000	2583
57.65833	2560
57.66667	2538
57.67500	2515
57.68333	2493
57.69167	2471
57.70000	2451
57.70833	2432
57.71667	2415
57.72500	2397
57.73333	2379
57.74167	2359
57.75000	2335
57.75833	2312
57.76667	2289
57.77500	2267
57.78333	2248
57.79167	2229
57.80000	2211
57.80833	2193
57.81667	2174
57.82500	2155
57.83333	2136
57.84167	2116
57.85000	2096
57.85833	2077
57.86667	2059
57.87500	2042
57.88333	2027
57.89167	2012
57.90000	1996
57.90833	1980
57.91667	1965
57.92500	1948
57.93333	1931
57.94167	1913
57.95000	1894
57.95833	1875
57.96667	1857
57.97500	1839
57.98333	1821
57.99167	1804
58.00000	1788
58.00833	1772
58.01667	1758
58.02500	1745
58.03333	1731
58.04167	1717
58.05000	1704
58.05833	1690
58.06667	1678
58.07500	1665
58.08333	1651
58.09167	1636
58.10000	1621
58.10833	1604
58.11667	1589
58.12500	1575
58.13333	1563
58.14167	1551
58.15000	1538
58.15833	1525
58.16667	1511
58.17500	1496
58.18333	1482
58.19167	1469
58.20000	1455
58.20833	1440
58.21667	1426
58.22500	1413
58.23333	1400
58.24167	1390
58.25000	1380
58.25833	1371
58.26667	1360
58.27500	1349
58.28333	1338
58.29167	1326
58.30000	1314
58.30833	1302
58.31667	1289
58.32500	1275
58.33333	1260
58.34167	1246
58.35000	1233
58.35833	1222
58.36667	1212
58.37500	1204
58.38333	1195
58.39167	1187
58.40000	1178
58.40833	1170
58.41667	1161
58.42500	1152
58.43333	1143
58.44167	1134
58.45000	1126
58.45833	1117
58.46667	1108
58.47500	1099
58.48333	1089
58.49167	1078
58.50000	1068
58.50833	1057
58.51667	1047
58.52500	1036
58.53333	1024
58.54167	1014
58.55000	1006
58.55833	997
58.56667	989
58.57500	980
58.58333	969
58.59167	958
58.60000	947
58.60833	937
58.61667	928
58.62500	921
58.63333	914
58.64167	907
58.65000	900
58.65833	893
58.66667	885
58.67500	877
58.68333	869
58.69167	859
58.70000	849
58.70833	839
58.71667	830
58.72500	823
58.73333	817
58.74167	812
58.75000	808
58.75833	802
58.76667	795
58.77500	786
58.78333	776
58.79167	766
58.80000	757
58.80833	749
58.81667	741
58.82500	734
58.83333	727
58.84167	719
58.85000	711
58.85833	703
58.86667	694
58.87500	687
58.88333	681
58.89167	676
58.90000	672
58.90833	668
58.91667	665
58.92500	662
58.93333	658
58.94167	653
58.95000	648
58.95833	643
58.96667	636
58.97500	629
58.98333	622
58.99167	616
59.00000	609
59.00833	604
59.01667	599
59.02500	594
59.03333	590
59.04167	585
59.05000	579
59.05833	574
59.06667	568
59.07500	562
59.08333	557
59.09167	551
59.10000	546
59.10833	539
59.11667	533
59.12500	527
59.13333	521
59.14167	515
59.15000	509
59.15833	504
59.16667	497
59.17500	490
59.18333	483
59.19167	476
59.20000	470
59.20833	465
59.21667	460
59.22500	455
59.23333	450
59.24167	445
59.25000	440
59.25833	436
59.26667	433
59.27500	429
59.28333	426
59.29167	422
59.30000	417
59.30833	412
59.31667	407
59.32500	403
59.33333	400
59.34167	396
59.35000	393
59.35833	389
59.36667	385
59.37500	380
59.38333	375
59.39167	371
59.40000	367
59.40833	364
59.41667	361
59.42500	359
59.43333	356
59.44167	353
59.45000	348
59.45833	343
59.46667	338
59.47500	333
59.48333	329
59.49167	325
59.50000	322
59.50833	318
59.51667	314
59.52500	309
59.53333	304
59.54167	299
59.55000	295
59.55833	290
59.56667	286
59.57500	282
59.58333	279
59.59167	276
59.60000	275
59.60833	274
59.61667	272
59.62500	271
59.63333	268
59.64167	264
59.65000	260
59.65833	254
59.66667	248
59.67500	242
59.68333	237
59.69167	232
59.70000	228
59.70833	226
59.71667	225
59.72500	223
59.73333	219
59.74167	212
59.75000	202
59.75833	194
59.76667	188
59.77500	185
59.78333	185
59.79167	186
59.80000	186
59.80833	186
59.81667	184
59.82500	183
59.83333	183
59.84167	183
59.85000	183
59.85833	181
59.86667	177
59.87500	173
59.88333	168
59.89167	164
59.90000	160
59.90833	156
59.91667	152
59.92500	149
59.93333	147
59.94167	144
59.95000	140
59.95833	136
59.96667	130
59.97500	125
59.98333	122
59.99167	120
60.00000	120
