# Supplementary material for: How J-chain ensures the assembly of immunoglobulin IgM pentamers
Source: EMBO J. 2024 Dec 4;44(2):505–33. doi: 10.1038/s44318-024-00317-9 (PMC11729874; doi:10.1038/s44318-024-00317-9)
Supplement: Supplementary file 5 — Source data Fig. 3 [file 44318_2024_317_MOESM5_ESM.zip › Figure 3/3B/repeat 2 Cu4 + JC/20231116 Cu4tp_JC_WT_15h_2.txt]

[Header]
Application Name	LCsolution
Version	1.25
Data File Name	D:\Xenia\JC Oligomerisation kinetics\20231116 Cu4tp_JC_WT_15h_2.lcd
Output Date	17.11.2023
Output Time	15:08:30

[Configuration]
# of Detectors	2
Detector ID	Detector A	Detector B
Detector Name	Detector A	Detector B
# of Channels	2	1

[LC Chromatogram(Detector A-Ch1)]
Interval(msec)	500
# of Points	7201
Start Time(min)	0.000
End Time(min)	60.000
Intensity Units	mV
Intensity Multiplier	0.001
Wavelength(nm)	280
R.Time (min)	Intensity
0.00000	9
0.00833	9
0.01667	1
0.02500	2
0.03333	1
0.04167	-1
0.05000	-4
0.05833	-5
0.06667	-5
0.07500	-4
0.08333	-2
0.09167	-1
0.10000	0
0.10833	0
0.11667	-2
0.12500	-6
0.13333	-9
0.14167	-10
0.15000	-9
0.15833	-6
0.16667	-3
0.17500	-3
0.18333	-4
0.19167	-6
0.20000	-8
0.20833	-10
0.21667	-10
0.22500	-10
0.23333	-11
0.24167	-14
0.25000	-17
0.25833	-19
0.26667	-18
0.27500	-15
0.28333	-11
0.29167	-8
0.30000	-7
0.30833	-6
0.31667	-5
0.32500	-3
0.33333	-0
0.34167	3
0.35000	5
0.35833	6
0.36667	6
0.37500	7
0.38333	8
0.39167	9
0.40000	9
0.40833	8
0.41667	7
0.42500	7
0.43333	6
0.44167	4
0.45000	0
0.45833	-5
0.46667	-11
0.47500	-14
0.48333	-16
0.49167	-17
0.50000	-19
0.50833	-20
0.51667	-22
0.52500	-22
0.53333	-21
0.54167	-18
0.55000	-13
0.55833	-7
0.56667	-2
0.57500	1
0.58333	2
0.59167	1
0.60000	-0
0.60833	-1
0.61667	-2
0.62500	-4
0.63333	-7
0.64167	-12
0.65000	-17
0.65833	-21
0.66667	-24
0.67500	-24
0.68333	-22
0.69167	-19
0.70000	-16
0.70833	-13
0.71667	-11
0.72500	-9
0.73333	-6
0.74167	-3
0.75000	-1
0.75833	0
0.76667	2
0.77500	3
0.78333	2
0.79167	2
0.80000	3
0.80833	3
0.81667	3
0.82500	1
0.83333	-3
0.84167	-8
0.85000	-12
0.85833	-15
0.86667	-15
0.87500	-16
0.88333	-15
0.89167	-16
0.90000	-17
0.90833	-19
0.91667	-19
0.92500	-19
0.93333	-18
0.94167	-16
0.95000	-13
0.95833	-9
0.96667	-6
0.97500	-4
0.98333	-4
0.99167	-6
1.00000	-9
1.00833	-12
1.01667	-13
1.02500	-13
1.03333	-12
1.04167	-10
1.05000	-8
1.05833	-7
1.06667	-7
1.07500	-6
1.08333	-5
1.09167	-3
1.10000	-1
1.10833	1
1.11667	-0
1.12500	-3
1.13333	-6
1.14167	-10
1.15000	-13
1.15833	-16
1.16667	-17
1.17500	-17
1.18333	-16
1.19167	-13
1.20000	-9
1.20833	-5
1.21667	-2
1.22500	-1
1.23333	-3
1.24167	-8
1.25000	-12
1.25833	-14
1.26667	-15
1.27500	-14
1.28333	-11
1.29167	-8
1.30000	-7
1.30833	-7
1.31667	-6
1.32500	-5
1.33333	-3
1.34167	-2
1.35000	-1
1.35833	-2
1.36667	-5
1.37500	-7
1.38333	-9
1.39167	-10
1.40000	-9
1.40833	-9
1.41667	-9
1.42500	-11
1.43333	-14
1.44167	-18
1.45000	-21
1.45833	-25
1.46667	-27
1.47500	-27
1.48333	-24
1.49167	-21
1.50000	-19
1.50833	-18
1.51667	-18
1.52500	-21
1.53333	-23
1.54167	-23
1.55000	-23
1.55833	-21
1.56667	-18
1.57500	-13
1.58333	-8
1.59167	-4
1.60000	-2
1.60833	-2
1.61667	-4
1.62500	-8
1.63333	-10
1.64167	-11
1.65000	-12
1.65833	-12
1.66667	-12
1.67500	-12
1.68333	-10
1.69167	-9
1.70000	-7
1.70833	-6
1.71667	-5
1.72500	-5
1.73333	-3
1.74167	-2
1.75000	-3
1.75833	-6
1.76667	-10
1.77500	-15
1.78333	-18
1.79167	-19
1.80000	-17
1.80833	-14
1.81667	-9
1.82500	-6
1.83333	-3
1.84167	-2
1.85000	-2
1.85833	-2
1.86667	-2
1.87500	-4
1.88333	-8
1.89167	-12
1.90000	-13
1.90833	-13
1.91667	-13
1.92500	-12
1.93333	-11
1.94167	-10
1.95000	-10
1.95833	-10
1.96667	-11
1.97500	-13
1.98333	-16
1.99167	-18
2.00000	-17
2.00833	-15
2.01667	-12
2.02500	-8
2.03333	-6
2.04167	-5
2.05000	-5
2.05833	-3
2.06667	-2
2.07500	1
2.08333	3
2.09167	4
2.10000	3
2.10833	1
2.11667	0
2.12500	0
2.13333	1
2.14167	2
2.15000	3
2.15833	2
2.16667	-1
2.17500	-7
2.18333	-13
2.19167	-19
2.20000	-23
2.20833	-23
2.21667	-20
2.22500	-14
2.23333	-9
2.24167	-5
2.25000	-3
2.25833	-3
2.26667	-4
2.27500	-5
2.28333	-6
2.29167	-7
2.30000	-10
2.30833	-12
2.31667	-16
2.32500	-18
2.33333	-19
2.34167	-18
2.35000	-15
2.35833	-12
2.36667	-9
2.37500	-7
2.38333	-5
2.39167	-4
2.40000	-4
2.40833	-4
2.41667	-5
2.42500	-7
2.43333	-10
2.44167	-13
2.45000	-16
2.45833	-18
2.46667	-20
2.47500	-21
2.48333	-20
2.49167	-19
2.50000	-18
2.50833	-19
2.51667	-20
2.52500	-22
2.53333	-23
2.54167	-25
2.55000	-27
2.55833	-28
2.56667	-29
2.57500	-29
2.58333	-27
2.59167	-25
2.60000	-24
2.60833	-23
2.61667	-22
2.62500	-21
2.63333	-20
2.64167	-19
2.65000	-18
2.65833	-16
2.66667	-13
2.67500	-10
2.68333	-7
2.69167	-4
2.70000	-2
2.70833	-0
2.71667	-1
2.72500	-2
2.73333	-2
2.74167	-1
2.75000	-1
2.75833	-2
2.76667	-4
2.77500	-7
2.78333	-9
2.79167	-10
2.80000	-9
2.80833	-8
2.81667	-10
2.82500	-14
2.83333	-18
2.84167	-21
2.85000	-21
2.85833	-18
2.86667	-14
2.87500	-12
2.88333	-13
2.89167	-15
2.90000	-18
2.90833	-21
2.91667	-22
2.92500	-22
2.93333	-21
2.94167	-21
2.95000	-20
2.95833	-17
2.96667	-14
2.97500	-12
2.98333	-12
2.99167	-15
3.00000	-19
3.00833	-22
3.01667	-23
3.02500	-22
3.03333	-21
3.04167	-20
3.05000	-19
3.05833	-18
3.06667	-17
3.07500	-14
3.08333	-12
3.09167	-10
3.10000	-10
3.10833	-12
3.11667	-14
3.12500	-15
3.13333	-15
3.14167	-15
3.15000	-15
3.15833	-16
3.16667	-18
3.17500	-19
3.18333	-20
3.19167	-19
3.20000	-19
3.20833	-18
3.21667	-19
3.22500	-20
3.23333	-20
3.24167	-18
3.25000	-16
3.25833	-13
3.26667	-10
3.27500	-9
3.28333	-7
3.29167	-7
3.30000	-7
3.30833	-9
3.31667	-11
3.32500	-14
3.33333	-16
3.34167	-18
3.35000	-17
3.35833	-15
3.36667	-12
3.37500	-9
3.38333	-6
3.39167	-5
3.40000	-4
3.40833	-5
3.41667	-6
3.42500	-8
3.43333	-11
3.44167	-15
3.45000	-18
3.45833	-19
3.46667	-18
3.47500	-16
3.48333	-13
3.49167	-10
3.50000	-8
3.50833	-6
3.51667	-2
3.52500	1
3.53333	5
3.54167	7
3.55000	7
3.55833	4
3.56667	-0
3.57500	-5
3.58333	-9
3.59167	-12
3.60000	-13
3.60833	-14
3.61667	-14
3.62500	-14
3.63333	-14
3.64167	-14
3.65000	-15
3.65833	-16
3.66667	-17
3.67500	-17
3.68333	-16
3.69167	-13
3.70000	-9
3.70833	-5
3.71667	-2
3.72500	-0
3.73333	1
3.74167	1
3.75000	-0
3.75833	-1
3.76667	-2
3.77500	-4
3.78333	-7
3.79167	-11
3.80000	-15
3.80833	-18
3.81667	-19
3.82500	-19
3.83333	-18
3.84167	-17
3.85000	-16
3.85833	-16
3.86667	-15
3.87500	-13
3.88333	-10
3.89167	-8
3.90000	-6
3.90833	-6
3.91667	-5
3.92500	-5
3.93333	-6
3.94167	-6
3.95000	-7
3.95833	-7
3.96667	-6
3.97500	-2
3.98333	3
3.99167	7
4.00000	8
4.00833	7
4.01667	4
4.02500	0
4.03333	-2
4.04167	-3
4.05000	-4
4.05833	-6
4.06667	-9
4.07500	-13
4.08333	-14
4.09167	-14
4.10000	-11
4.10833	-7
4.11667	-3
4.12500	-1
4.13333	-1
4.14167	-4
4.15000	-9
4.15833	-15
4.16667	-22
4.17500	-27
4.18333	-32
4.19167	-32
4.20000	-28
4.20833	-22
4.21667	-16
4.22500	-11
4.23333	-8
4.24167	-8
4.25000	-10
4.25833	-12
4.26667	-13
4.27500	-14
4.28333	-14
4.29167	-12
4.30000	-8
4.30833	-5
4.31667	-3
4.32500	-2
4.33333	-3
4.34167	-6
4.35000	-9
4.35833	-10
4.36667	-10
4.37500	-10
4.38333	-11
4.39167	-13
4.40000	-13
4.40833	-12
4.41667	-10
4.42500	-7
4.43333	-7
4.44167	-9
4.45000	-12
4.45833	-13
4.46667	-12
4.47500	-10
4.48333	-7
4.49167	-5
4.50000	-5
4.50833	-6
4.51667	-9
4.52500	-12
4.53333	-14
4.54167	-15
4.55000	-14
4.55833	-11
4.56667	-8
4.57500	-6
4.58333	-6
4.59167	-7
4.60000	-7
4.60833	-7
4.61667	-5
4.62500	-3
4.63333	-2
4.64167	-3
4.65000	-4
4.65833	-4
4.66667	-4
4.67500	-4
4.68333	-4
4.69167	-6
4.70000	-9
4.70833	-14
4.71667	-17
4.72500	-18
4.73333	-18
4.74167	-17
4.75000	-15
4.75833	-13
4.76667	-9
4.77500	-6
4.78333	-2
4.79167	1
4.80000	2
4.80833	1
4.81667	-1
4.82500	-3
4.83333	-6
4.84167	-8
4.85000	-10
4.85833	-10
4.86667	-9
4.87500	-8
4.88333	-7
4.89167	-7
4.90000	-10
4.90833	-13
4.91667	-15
4.92500	-17
4.93333	-17
4.94167	-15
4.95000	-12
4.95833	-7
4.96667	-2
4.97500	1
4.98333	4
4.99167	5
5.00000	5
5.00833	3
5.01667	2
5.02500	-0
5.03333	-1
5.04167	-1
5.05000	-1
5.05833	-1
5.06667	-1
5.07500	-2
5.08333	-5
5.09167	-9
5.10000	-12
5.10833	-16
5.11667	-19
5.12500	-21
5.13333	-22
5.14167	-23
5.15000	-22
5.15833	-21
5.16667	-19
5.17500	-18
5.18333	-17
5.19167	-15
5.20000	-12
5.20833	-10
5.21667	-9
5.22500	-9
5.23333	-10
5.24167	-11
5.25000	-13
5.25833	-15
5.26667	-18
5.27500	-19
5.28333	-18
5.29167	-16
5.30000	-14
5.30833	-12
5.31667	-11
5.32500	-12
5.33333	-13
5.34167	-12
5.35000	-11
5.35833	-11
5.36667	-11
5.37500	-12
5.38333	-13
5.39167	-14
5.40000	-14
5.40833	-13
5.41667	-11
5.42500	-11
5.43333	-12
5.44167	-16
5.45000	-21
5.45833	-27
5.46667	-31
5.47500	-32
5.48333	-28
5.49167	-23
5.50000	-17
5.50833	-12
5.51667	-9
5.52500	-8
5.53333	-6
5.54167	-3
5.55000	-0
5.55833	2
5.56667	2
5.57500	1
5.58333	-1
5.59167	-3
5.60000	-4
5.60833	-4
5.61667	-4
5.62500	-4
5.63333	-3
5.64167	-3
5.65000	-2
5.65833	-3
5.66667	-4
5.67500	-6
5.68333	-7
5.69167	-7
5.70000	-6
5.70833	-5
5.71667	-4
5.72500	-4
5.73333	-4
5.74167	-5
5.75000	-5
5.75833	-5
5.76667	-4
5.77500	-3
5.78333	-3
5.79167	-2
5.80000	-2
5.80833	-1
5.81667	0
5.82500	2
5.83333	3
5.84167	2
5.85000	-1
5.85833	-6
5.86667	-11
5.87500	-16
5.88333	-20
5.89167	-22
5.90000	-21
5.90833	-19
5.91667	-17
5.92500	-14
5.93333	-13
5.94167	-12
5.95000	-10
5.95833	-8
5.96667	-4
5.97500	-1
5.98333	2
5.99167	3
6.00000	3
6.00833	2
6.01667	-1
6.02500	-4
6.03333	-8
6.04167	-12
6.05000	-14
6.05833	-15
6.06667	-14
6.07500	-13
6.08333	-12
6.09167	-11
6.10000	-11
6.10833	-12
6.11667	-12
6.12500	-12
6.13333	-11
6.14167	-11
6.15000	-12
6.15833	-15
6.16667	-18
6.17500	-20
6.18333	-20
6.19167	-18
6.20000	-16
6.20833	-14
6.21667	-14
6.22500	-15
6.23333	-16
6.24167	-16
6.25000	-16
6.25833	-16
6.26667	-15
6.27500	-14
6.28333	-14
6.29167	-13
6.30000	-11
6.30833	-11
6.31667	-11
6.32500	-12
6.33333	-14
6.34167	-15
6.35000	-15
6.35833	-15
6.36667	-14
6.37500	-12
6.38333	-8
6.39167	-4
6.40000	1
6.40833	5
6.41667	7
6.42500	7
6.43333	5
6.44167	1
6.45000	-2
6.45833	-5
6.46667	-6
6.47500	-6
6.48333	-4
6.49167	-2
6.50000	-2
6.50833	-2
6.51667	-4
6.52500	-5
6.53333	-5
6.54167	-5
6.55000	-4
6.55833	-4
6.56667	-4
6.57500	-3
6.58333	-1
6.59167	1
6.60000	2
6.60833	1
6.61667	-0
6.62500	-2
6.63333	-4
6.64167	-4
6.65000	-3
6.65833	-3
6.66667	-3
6.67500	-3
6.68333	-3
6.69167	-2
6.70000	-1
6.70833	1
6.71667	1
6.72500	1
6.73333	-1
6.74167	-3
6.75000	-6
6.75833	-8
6.76667	-10
6.77500	-11
6.78333	-11
6.79167	-10
6.80000	-9
6.80833	-8
6.81667	-9
6.82500	-10
6.83333	-9
6.84167	-7
6.85000	-3
6.85833	3
6.86667	7
6.87500	9
6.88333	7
6.89167	4
6.90000	-0
6.90833	-4
6.91667	-7
6.92500	-8
6.93333	-8
6.94167	-8
6.95000	-7
6.95833	-4
6.96667	-1
6.97500	1
6.98333	1
6.99167	1
7.00000	-1
7.00833	-3
7.01667	-5
7.02500	-6
7.03333	-6
7.04167	-4
7.05000	-2
7.05833	2
7.06667	4
7.07500	5
7.08333	4
7.09167	1
7.10000	-3
7.10833	-6
7.11667	-8
7.12500	-9
7.13333	-9
7.14167	-7
7.15000	-3
7.15833	2
7.16667	7
7.17500	9
7.18333	10
7.19167	10
7.20000	9
7.20833	9
7.21667	10
7.22500	12
7.23333	14
7.24167	17
7.25000	19
7.25833	20
7.26667	17
7.27500	11
7.28333	2
7.29167	-6
7.30000	-11
7.30833	-14
7.31667	-13
7.32500	-11
7.33333	-7
7.34167	-4
7.35000	-2
7.35833	-2
7.36667	-3
7.37500	-5
7.38333	-7
7.39167	-8
7.40000	-8
7.40833	-8
7.41667	-8
7.42500	-8
7.43333	-9
7.44167	-10
7.45000	-10
7.45833	-9
7.46667	-6
7.47500	-2
7.48333	2
7.49167	5
7.50000	6
7.50833	5
7.51667	4
7.52500	2
7.53333	2
7.54167	3
7.55000	4
7.55833	4
7.56667	2
7.57500	-0
7.58333	-3
7.59167	-4
7.60000	-2
7.60833	-1
7.61667	0
7.62500	0
7.63333	1
7.64167	3
7.65000	5
7.65833	6
7.66667	5
7.67500	4
7.68333	3
7.69167	2
7.70000	1
7.70833	-0
7.71667	-3
7.72500	-7
7.73333	-10
7.74167	-11
7.75000	-11
7.75833	-10
7.76667	-8
7.77500	-6
7.78333	-5
7.79167	-3
7.80000	-2
7.80833	1
7.81667	4
7.82500	8
7.83333	8
7.84167	6
7.85000	2
7.85833	-3
7.86667	-6
7.87500	-7
7.88333	-5
7.89167	-2
7.90000	-0
7.90833	1
7.91667	0
7.92500	-1
7.93333	-3
7.94167	-5
7.95000	-5
7.95833	-3
7.96667	0
7.97500	2
7.98333	4
7.99167	3
8.00000	2
8.00833	-0
8.01667	-1
8.02500	1
8.03333	4
8.04167	8
8.05000	11
8.05833	13
8.06667	14
8.07500	12
8.08333	8
8.09167	3
8.10000	-3
8.10833	-9
8.11667	-12
8.12500	-13
8.13333	-12
8.14167	-9
8.15000	-6
8.15833	-3
8.16667	-0
8.17500	1
8.18333	2
8.19167	1
8.20000	1
8.20833	-1
8.21667	-2
8.22500	-5
8.23333	-6
8.24167	-7
8.25000	-5
8.25833	-3
8.26667	-0
8.27500	0
8.28333	-2
8.29167	-5
8.30000	-7
8.30833	-9
8.31667	-11
8.32500	-12
8.33333	-12
8.34167	-11
8.35000	-10
8.35833	-9
8.36667	-8
8.37500	-8
8.38333	-8
8.39167	-7
8.40000	-4
8.40833	-0
8.41667	3
8.42500	6
8.43333	7
8.44167	7
8.45000	5
8.45833	2
8.46667	-1
8.47500	-4
8.48333	-7
8.49167	-8
8.50000	-6
8.50833	-3
8.51667	-1
8.52500	1
8.53333	2
8.54167	3
8.55000	4
8.55833	5
8.56667	5
8.57500	6
8.58333	6
8.59167	7
8.60000	5
8.60833	2
8.61667	-2
8.62500	-6
8.63333	-8
8.64167	-6
8.65000	-4
8.65833	-1
8.66667	1
8.67500	3
8.68333	3
8.69167	2
8.70000	1
8.70833	-1
8.71667	-4
8.72500	-5
8.73333	-5
8.74167	-2
8.75000	2
8.75833	5
8.76667	6
8.77500	6
8.78333	4
8.79167	2
8.80000	1
8.80833	0
8.81667	1
8.82500	2
8.83333	2
8.84167	0
8.85000	-2
8.85833	-5
8.86667	-8
8.87500	-9
8.88333	-9
8.89167	-8
8.90000	-7
8.90833	-6
8.91667	-5
8.92500	-5
8.93333	-3
8.94167	-1
8.95000	1
8.95833	2
8.96667	1
8.97500	-2
8.98333	-5
8.99167	-8
9.00000	-9
9.00833	-10
9.01667	-11
9.02500	-11
9.03333	-10
9.04167	-10
9.05000	-9
9.05833	-8
9.06667	-7
9.07500	-7
9.08333	-7
9.09167	-7
9.10000	-6
9.10833	-5
9.11667	-2
9.12500	0
9.13333	2
9.14167	2
9.15000	1
9.15833	-0
9.16667	-3
9.17500	-4
9.18333	-5
9.19167	-2
9.20000	3
9.20833	7
9.21667	11
9.22500	13
9.23333	13
9.24167	10
9.25000	7
9.25833	5
9.26667	4
9.27500	5
9.28333	9
9.29167	12
9.30000	13
9.30833	13
9.31667	11
9.32500	8
9.33333	6
9.34167	5
9.35000	4
9.35833	1
9.36667	-3
9.37500	-7
9.38333	-11
9.39167	-14
9.40000	-16
9.40833	-17
9.41667	-17
9.42500	-17
9.43333	-15
9.44167	-12
9.45000	-9
9.45833	-8
9.46667	-8
9.47500	-8
9.48333	-8
9.49167	-7
9.50000	-6
9.50833	-5
9.51667	-6
9.52500	-8
9.53333	-10
9.54167	-12
9.55000	-14
9.55833	-16
9.56667	-17
9.57500	-16
9.58333	-14
9.59167	-12
9.60000	-8
9.60833	-5
9.61667	-3
9.62500	-2
9.63333	-1
9.64167	-1
9.65000	-2
9.65833	-5
9.66667	-9
9.67500	-12
9.68333	-14
9.69167	-15
9.70000	-13
9.70833	-11
9.71667	-6
9.72500	-2
9.73333	3
9.74167	6
9.75000	7
9.75833	4
9.76667	1
9.77500	-3
9.78333	-7
9.79167	-10
9.80000	-12
9.80833	-14
9.81667	-16
9.82500	-17
9.83333	-17
9.84167	-16
9.85000	-13
9.85833	-9
9.86667	-6
9.87500	-3
9.88333	-3
9.89167	-4
9.90000	-6
9.90833	-7
9.91667	-6
9.92500	-4
9.93333	-2
9.94167	1
9.95000	3
9.95833	5
9.96667	5
9.97500	3
9.98333	1
9.99167	-2
10.00000	-6
10.00833	-8
10.01667	-6
10.02500	-4
10.03333	-1
10.04167	-1
10.05000	-3
10.05833	-8
10.06667	-13
10.07500	-15
10.08333	-13
10.09167	-10
10.10000	-6
10.10833	-2
10.11667	-1
10.12500	-0
10.13333	-0
10.14167	0
10.15000	1
10.15833	2
10.16667	3
10.17500	4
10.18333	4
10.19167	5
10.20000	6
10.20833	7
10.21667	5
10.22500	1
10.23333	-2
10.24167	-5
10.25000	-6
10.25833	-5
10.26667	-3
10.27500	-2
10.28333	-2
10.29167	-3
10.30000	-4
10.30833	-5
10.31667	-8
10.32500	-10
10.33333	-11
10.34167	-11
10.35000	-9
10.35833	-5
10.36667	0
10.37500	3
10.38333	3
10.39167	1
10.40000	-3
10.40833	-6
10.41667	-6
10.42500	-5
10.43333	-4
10.44167	-4
10.45000	-5
10.45833	-7
10.46667	-8
10.47500	-10
10.48333	-10
10.49167	-10
10.50000	-10
10.50833	-10
10.51667	-9
10.52500	-7
10.53333	-5
10.54167	-3
10.55000	-2
10.55833	-3
10.56667	-4
10.57500	-6
10.58333	-7
10.59167	-8
10.60000	-8
10.60833	-8
10.61667	-8
10.62500	-9
10.63333	-10
10.64167	-13
10.65000	-15
10.65833	-15
10.66667	-15
10.67500	-13
10.68333	-10
10.69167	-6
10.70000	-4
10.70833	-2
10.71667	-1
10.72500	0
10.73333	-0
10.74167	-2
10.75000	-5
10.75833	-8
10.76667	-10
10.77500	-12
10.78333	-12
10.79167	-11
10.80000	-8
10.80833	-5
10.81667	-3
10.82500	-1
10.83333	2
10.84167	4
10.85000	5
10.85833	5
10.86667	4
10.87500	3
10.88333	2
10.89167	0
10.90000	-2
10.90833	-4
10.91667	-6
10.92500	-8
10.93333	-8
10.94167	-6
10.95000	-2
10.95833	1
10.96667	3
10.97500	5
10.98333	7
10.99167	9
11.00000	9
11.00833	8
11.01667	6
11.02500	3
11.03333	1
11.04167	2
11.05000	4
11.05833	9
11.06667	12
11.07500	13
11.08333	11
11.09167	9
11.10000	6
11.10833	4
11.11667	2
11.12500	2
11.13333	0
11.14167	-3
11.15000	-7
11.15833	-11
11.16667	-16
11.17500	-20
11.18333	-23
11.19167	-23
11.20000	-20
11.20833	-15
11.21667	-8
11.22500	-2
11.23333	3
11.24167	4
11.25000	5
11.25833	5
11.26667	7
11.27500	9
11.28333	11
11.29167	13
11.30000	14
11.30833	14
11.31667	13
11.32500	12
11.33333	11
11.34167	12
11.35000	12
11.35833	12
11.36667	11
11.37500	8
11.38333	4
11.39167	1
11.40000	-1
11.40833	-2
11.41667	-2
11.42500	-1
11.43333	-0
11.44167	-0
11.45000	0
11.45833	-0
11.46667	-1
11.47500	-2
11.48333	-5
11.49167	-8
11.50000	-11
11.50833	-14
11.51667	-16
11.52500	-17
11.53333	-17
11.54167	-13
11.55000	-8
11.55833	-3
11.56667	3
11.57500	6
11.58333	8
11.59167	6
11.60000	3
11.60833	-1
11.61667	-5
11.62500	-8
11.63333	-10
11.64167	-12
11.65000	-12
11.65833	-13
11.66667	-14
11.67500	-12
11.68333	-7
11.69167	-2
11.70000	2
11.70833	5
11.71667	5
11.72500	2
11.73333	-1
11.74167	-3
11.75000	-3
11.75833	-2
11.76667	0
11.77500	3
11.78333	4
11.79167	4
11.80000	3
11.80833	1
11.81667	-1
11.82500	-2
11.83333	-2
11.84167	-2
11.85000	-2
11.85833	-3
11.86667	-5
11.87500	-7
11.88333	-8
11.89167	-8
11.90000	-7
11.90833	-6
11.91667	-6
11.92500	-7
11.93333	-8
11.94167	-10
11.95000	-11
11.95833	-10
11.96667	-9
11.97500	-7
11.98333	-5
11.99167	-5
12.00000	-5
12.00833	-7
12.01667	-9
12.02500	-10
12.03333	-10
12.04167	-9
12.05000	-7
12.05833	-5
12.06667	-5
12.07500	-3
12.08333	-1
12.09167	1
12.10000	2
12.10833	3
12.11667	4
12.12500	3
12.13333	2
12.14167	1
12.15000	-0
12.15833	-2
12.16667	-3
12.17500	-6
12.18333	-7
12.19167	-9
12.20000	-8
12.20833	-6
12.21667	-2
12.22500	2
12.23333	3
12.24167	1
12.25000	-2
12.25833	-4
12.26667	-5
12.27500	-3
12.28333	2
12.29167	7
12.30000	9
12.30833	9
12.31667	7
12.32500	3
12.33333	0
12.34167	1
12.35000	3
12.35833	7
12.36667	9
12.37500	9
12.38333	7
12.39167	5
12.40000	4
12.40833	4
12.41667	6
12.42500	7
12.43333	5
12.44167	1
12.45000	-3
12.45833	-6
12.46667	-8
12.47500	-6
12.48333	-2
12.49167	1
12.50000	1
12.50833	-0
12.51667	-2
12.52500	-3
12.53333	-2
12.54167	0
12.55000	2
12.55833	4
12.56667	4
12.57500	5
12.58333	4
12.59167	5
12.60000	6
12.60833	7
12.61667	7
12.62500	5
12.63333	3
12.64167	-0
12.65000	-4
12.65833	-6
12.66667	-8
12.67500	-10
12.68333	-13
12.69167	-15
12.70000	-16
12.70833	-15
12.71667	-13
12.72500	-12
12.73333	-10
12.74167	-9
12.75000	-8
12.75833	-8
12.76667	-10
12.77500	-10
12.78333	-10
12.79167	-7
12.80000	-4
12.80833	-2
12.81667	-2
12.82500	-3
12.83333	-5
12.84167	-6
12.85000	-7
12.85833	-6
12.86667	-4
12.87500	-2
12.88333	-0
12.89167	1
12.90000	0
12.90833	-1
12.91667	-4
12.92500	-6
12.93333	-8
12.94167	-9
12.95000	-11
12.95833	-13
12.96667	-13
12.97500	-12
12.98333	-10
12.99167	-8
13.00000	-7
13.00833	-7
13.01667	-7
13.02500	-8
13.03333	-9
13.04167	-10
13.05000	-10
13.05833	-11
13.06667	-12
13.07500	-12
13.08333	-10
13.09167	-9
13.10000	-9
13.10833	-10
13.11667	-11
13.12500	-12
13.13333	-13
13.14167	-13
13.15000	-12
13.15833	-9
13.16667	-5
13.17500	-1
13.18333	3
13.19167	6
13.20000	7
13.20833	5
13.21667	2
13.22500	-2
13.23333	-6
13.24167	-8
13.25000	-9
13.25833	-8
13.26667	-5
13.27500	-3
13.28333	-2
13.29167	-2
13.30000	-2
13.30833	-2
13.31667	0
13.32500	3
13.33333	5
13.34167	6
13.35000	5
13.35833	4
13.36667	3
13.37500	1
13.38333	-0
13.39167	-1
13.40000	-2
13.40833	-4
13.41667	-6
13.42500	-9
13.43333	-12
13.44167	-14
13.45000	-15
13.45833	-14
13.46667	-12
13.47500	-10
13.48333	-8
13.49167	-5
13.50000	-2
13.50833	0
13.51667	1
13.52500	1
13.53333	0
13.54167	-0
13.55000	-1
13.55833	-2
13.56667	-4
13.57500	-7
13.58333	-11
13.59167	-13
13.60000	-10
13.60833	-6
13.61667	-2
13.62500	1
13.63333	3
13.64167	3
13.65000	4
13.65833	6
13.66667	9
13.67500	11
13.68333	11
13.69167	11
13.70000	10
13.70833	10
13.71667	11
13.72500	13
13.73333	14
13.74167	15
13.75000	16
13.75833	17
13.76667	17
13.77500	17
13.78333	16
13.79167	15
13.80000	15
13.80833	15
13.81667	15
13.82500	15
13.83333	15
13.84167	17
13.85000	19
13.85833	23
13.86667	25
13.87500	27
13.88333	28
13.89167	29
13.90000	31
13.90833	34
13.91667	39
13.92500	45
13.93333	51
13.94167	54
13.95000	56
13.95833	55
13.96667	53
13.97500	50
13.98333	49
13.99167	48
14.00000	47
14.00833	47
14.01667	48
14.02500	51
14.03333	54
14.04167	56
14.05000	58
14.05833	57
14.06667	55
14.07500	56
14.08333	59
14.09167	64
14.10000	71
14.10833	76
14.11667	79
14.12500	78
14.13333	76
14.14167	73
14.15000	71
14.15833	70
14.16667	70
14.17500	69
14.18333	67
14.19167	65
14.20000	62
14.20833	60
14.21667	60
14.22500	63
14.23333	66
14.24167	69
14.25000	72
14.25833	73
14.26667	75
14.27500	76
14.28333	78
14.29167	80
14.30000	82
14.30833	84
14.31667	89
14.32500	93
14.33333	97
14.34167	100
14.35000	101
14.35833	99
14.36667	95
14.37500	90
14.38333	86
14.39167	83
14.40000	82
14.40833	83
14.41667	85
14.42500	87
14.43333	89
14.44167	90
14.45000	89
14.45833	86
14.46667	82
14.47500	78
14.48333	76
14.49167	77
14.50000	81
14.50833	87
14.51667	90
14.52500	91
14.53333	88
14.54167	83
14.55000	77
14.55833	73
14.56667	71
14.57500	70
14.58333	72
14.59167	74
14.60000	74
14.60833	74
14.61667	73
14.62500	72
14.63333	71
14.64167	71
14.65000	71
14.65833	70
14.66667	70
14.67500	70
14.68333	71
14.69167	71
14.70000	70
14.70833	68
14.71667	66
14.72500	64
14.73333	64
14.74167	66
14.75000	69
14.75833	71
14.76667	73
14.77500	74
14.78333	75
14.79167	76
14.80000	76
14.80833	75
14.81667	72
14.82500	68
14.83333	64
14.84167	59
14.85000	56
14.85833	53
14.86667	51
14.87500	51
14.88333	52
14.89167	54
14.90000	57
14.90833	60
14.91667	62
14.92500	64
14.93333	65
14.94167	63
14.95000	60
14.95833	57
14.96667	55
14.97500	54
14.98333	55
14.99167	55
15.00000	53
15.00833	50
15.01667	49
15.02500	50
15.03333	52
15.04167	55
15.05000	57
15.05833	56
15.06667	54
15.07500	52
15.08333	53
15.09167	56
15.10000	60
15.10833	64
15.11667	65
15.12500	65
15.13333	63
15.14167	61
15.15000	60
15.15833	59
15.16667	58
15.17500	56
15.18333	54
15.19167	52
15.20000	50
15.20833	48
15.21667	49
15.22500	51
15.23333	52
15.24167	52
15.25000	51
15.25833	49
15.26667	46
15.27500	43
15.28333	41
15.29167	38
15.30000	36
15.30833	35
15.31667	35
15.32500	37
15.33333	39
15.34167	41
15.35000	43
15.35833	42
15.36667	41
15.37500	39
15.38333	38
15.39167	38
15.40000	39
15.40833	41
15.41667	42
15.42500	42
15.43333	39
15.44167	35
15.45000	32
15.45833	29
15.46667	26
15.47500	26
15.48333	28
15.49167	30
15.50000	32
15.50833	33
15.51667	33
15.52500	32
15.53333	31
15.54167	29
15.55000	28
15.55833	28
15.56667	29
15.57500	31
15.58333	33
15.59167	35
15.60000	38
15.60833	42
15.61667	46
15.62500	51
15.63333	54
15.64167	54
15.65000	52
15.65833	48
15.66667	43
15.67500	40
15.68333	37
15.69167	36
15.70000	35
15.70833	36
15.71667	36
15.72500	35
15.73333	34
15.74167	33
15.75000	32
15.75833	32
15.76667	32
15.77500	32
15.78333	31
15.79167	28
15.80000	24
15.80833	21
15.81667	20
15.82500	20
15.83333	21
15.84167	21
15.85000	20
15.85833	18
15.86667	17
15.87500	18
15.88333	21
15.89167	25
15.90000	28
15.90833	31
15.91667	31
15.92500	29
15.93333	25
15.94167	21
15.95000	17
15.95833	15
15.96667	16
15.97500	17
15.98333	19
15.99167	21
16.00000	22
16.00833	24
16.01667	26
16.02500	28
16.03333	28
16.04167	27
16.05000	24
16.05833	21
16.06667	18
16.07500	18
16.08333	20
16.09167	21
16.10000	22
16.10833	22
16.11667	22
16.12500	21
16.13333	22
16.14167	23
16.15000	24
16.15833	24
16.16667	25
16.17500	25
16.18333	26
16.19167	27
16.20000	29
16.20833	32
16.21667	35
16.22500	38
16.23333	40
16.24167	41
16.25000	41
16.25833	38
16.26667	33
16.27500	28
16.28333	22
16.29167	17
16.30000	13
16.30833	12
16.31667	11
16.32500	12
16.33333	12
16.34167	12
16.35000	11
16.35833	11
16.36667	12
16.37500	13
16.38333	14
16.39167	16
16.40000	17
16.40833	17
16.41667	15
16.42500	13
16.43333	11
16.44167	9
16.45000	9
16.45833	11
16.46667	14
16.47500	16
16.48333	17
16.49167	16
16.50000	14
16.50833	12
16.51667	11
16.52500	10
16.53333	11
16.54167	15
16.55000	20
16.55833	26
16.56667	32
16.57500	35
16.58333	36
16.59167	36
16.60000	35
16.60833	34
16.61667	34
16.62500	35
16.63333	34
16.64167	30
16.65000	25
16.65833	18
16.66667	12
16.67500	9
16.68333	9
16.69167	13
16.70000	18
16.70833	24
16.71667	26
16.72500	26
16.73333	23
16.74167	20
16.75000	16
16.75833	13
16.76667	9
16.77500	5
16.78333	2
16.79167	-0
16.80000	-1
16.80833	1
16.81667	2
16.82500	4
16.83333	6
16.84167	7
16.85000	9
16.85833	11
16.86667	13
16.87500	16
16.88333	18
16.89167	20
16.90000	20
16.90833	20
16.91667	17
16.92500	14
16.93333	12
16.94167	10
16.95000	9
16.95833	7
16.96667	4
16.97500	1
16.98333	-2
16.99167	-3
17.00000	-1
17.00833	3
17.01667	4
17.02500	5
17.03333	3
17.04167	2
17.05000	1
17.05833	1
17.06667	3
17.07500	4
17.08333	5
17.09167	5
17.10000	4
17.10833	4
17.11667	3
17.12500	1
17.13333	-1
17.14167	-3
17.15000	-4
17.15833	-3
17.16667	2
17.17500	7
17.18333	12
17.19167	16
17.20000	17
17.20833	16
17.21667	13
17.22500	9
17.23333	6
17.24167	5
17.25000	6
17.25833	8
17.26667	11
17.27500	12
17.28333	11
17.29167	10
17.30000	9
17.30833	7
17.31667	4
17.32500	-0
17.33333	-3
17.34167	-4
17.35000	-4
17.35833	-3
17.36667	-2
17.37500	-1
17.38333	-1
17.39167	-1
17.40000	-2
17.40833	-2
17.41667	-2
17.42500	-2
17.43333	0
17.44167	3
17.45000	5
17.45833	5
17.46667	4
17.47500	2
17.48333	-0
17.49167	-1
17.50000	-0
17.50833	2
17.51667	4
17.52500	8
17.53333	11
17.54167	13
17.55000	15
17.55833	13
17.56667	10
17.57500	5
17.58333	2
17.59167	1
17.60000	2
17.60833	3
17.61667	3
17.62500	2
17.63333	0
17.64167	-1
17.65000	-0
17.65833	2
17.66667	6
17.67500	9
17.68333	13
17.69167	17
17.70000	20
17.70833	22
17.71667	20
17.72500	15
17.73333	10
17.74167	6
17.75000	3
17.75833	4
17.76667	7
17.77500	11
17.78333	15
17.79167	18
17.80000	19
17.80833	17
17.81667	13
17.82500	8
17.83333	3
17.84167	0
17.85000	-1
17.85833	-1
17.86667	1
17.87500	3
17.88333	5
17.89167	6
17.90000	7
17.90833	6
17.91667	5
17.92500	2
17.93333	-1
17.94167	-3
17.95000	-5
17.95833	-7
17.96667	-9
17.97500	-11
17.98333	-11
17.99167	-10
18.00000	-8
18.00833	-4
18.01667	-1
18.02500	2
18.03333	4
18.04167	6
18.05000	7
18.05833	6
18.06667	5
18.07500	4
18.08333	3
18.09167	2
18.10000	1
18.10833	1
18.11667	3
18.12500	7
18.13333	11
18.14167	14
18.15000	16
18.15833	17
18.16667	17
18.17500	18
18.18333	20
18.19167	21
18.20000	21
18.20833	19
18.21667	16
18.22500	12
18.23333	7
18.24167	1
18.25000	-4
18.25833	-6
18.26667	-5
18.27500	1
18.28333	8
18.29167	16
18.30000	22
18.30833	27
18.31667	30
18.32500	31
18.33333	31
18.34167	30
18.35000	27
18.35833	26
18.36667	25
18.37500	25
18.38333	28
18.39167	31
18.40000	33
18.40833	33
18.41667	32
18.42500	30
18.43333	26
18.44167	22
18.45000	17
18.45833	13
18.46667	10
18.47500	10
18.48333	14
18.49167	21
18.50000	28
18.50833	33
18.51667	37
18.52500	38
18.53333	39
18.54167	38
18.55000	36
18.55833	34
18.56667	31
18.57500	29
18.58333	29
18.59167	31
18.60000	32
18.60833	35
18.61667	38
18.62500	42
18.63333	47
18.64167	52
18.65000	56
18.65833	57
18.66667	55
18.67500	51
18.68333	48
18.69167	45
18.70000	44
18.70833	42
18.71667	41
18.72500	40
18.73333	39
18.74167	40
18.75000	41
18.75833	42
18.76667	43
18.77500	44
18.78333	46
18.79167	49
18.80000	53
18.80833	56
18.81667	59
18.82500	62
18.83333	65
18.84167	66
18.85000	67
18.85833	66
18.86667	64
18.87500	64
18.88333	66
18.89167	67
18.90000	68
18.90833	69
18.91667	69
18.92500	68
18.93333	67
18.94167	67
18.95000	67
18.95833	65
18.96667	64
18.97500	62
18.98333	60
18.99167	58
19.00000	58
19.00833	59
19.01667	61
19.02500	63
19.03333	65
19.04167	66
19.05000	66
19.05833	66
19.06667	66
19.07500	68
19.08333	70
19.09167	72
19.10000	73
19.10833	73
19.11667	73
19.12500	74
19.13333	75
19.14167	77
19.15000	78
19.15833	77
19.16667	77
19.17500	77
19.18333	77
19.19167	77
19.20000	76
19.20833	75
19.21667	75
19.22500	77
19.23333	80
19.24167	85
19.25000	89
19.25833	91
19.26667	91
19.27500	90
19.28333	91
19.29167	92
19.30000	96
19.30833	98
19.31667	100
19.32500	100
19.33333	98
19.34167	95
19.35000	91
19.35833	89
19.36667	89
19.37500	89
19.38333	92
19.39167	94
19.40000	96
19.40833	98
19.41667	99
19.42500	100
19.43333	100
19.44167	101
19.45000	102
19.45833	104
19.46667	106
19.47500	108
19.48333	110
19.49167	111
19.50000	110
19.50833	108
19.51667	107
19.52500	108
19.53333	110
19.54167	113
19.55000	116
19.55833	118
19.56667	117
19.57500	115
19.58333	111
19.59167	109
19.60000	109
19.60833	111
19.61667	115
19.62500	118
19.63333	121
19.64167	123
19.65000	128
19.65833	133
19.66667	140
19.67500	146
19.68333	151
19.69167	154
19.70000	153
19.70833	151
19.71667	147
19.72500	144
19.73333	143
19.74167	144
19.75000	147
19.75833	150
19.76667	154
19.77500	156
19.78333	157
19.79167	158
19.80000	161
19.80833	166
19.81667	173
19.82500	180
19.83333	186
19.84167	189
19.85000	190
19.85833	190
19.86667	189
19.87500	189
19.88333	191
19.89167	194
19.90000	199
19.90833	203
19.91667	206
19.92500	208
19.93333	209
19.94167	210
19.95000	212
19.95833	215
19.96667	220
19.97500	225
19.98333	230
19.99167	235
20.00000	241
20.00833	246
20.01667	250
20.02500	255
20.03333	259
20.04167	264
20.05000	269
20.05833	276
20.06667	282
20.07500	288
20.08333	295
20.09167	301
20.10000	309
20.10833	316
20.11667	323
20.12500	329
20.13333	335
20.14167	341
20.15000	347
20.15833	354
20.16667	362
20.17500	371
20.18333	381
20.19167	390
20.20000	397
20.20833	405
20.21667	414
20.22500	424
20.23333	437
20.24167	451
20.25000	465
20.25833	477
20.26667	489
20.27500	501
20.28333	514
20.29167	527
20.30000	541
20.30833	556
20.31667	571
20.32500	586
20.33333	600
20.34167	612
20.35000	623
20.35833	633
20.36667	642
20.37500	653
20.38333	664
20.39167	679
20.40000	696
20.40833	714
20.41667	733
20.42500	752
20.43333	770
20.44167	786
20.45000	802
20.45833	819
20.46667	836
20.47500	854
20.48333	873
20.49167	894
20.50000	916
20.50833	938
20.51667	960
20.52500	981
20.53333	999
20.54167	1016
20.55000	1033
20.55833	1051
20.56667	1071
20.57500	1095
20.58333	1122
20.59167	1151
20.60000	1181
20.60833	1211
20.61667	1239
20.62500	1266
20.63333	1295
20.64167	1327
20.65000	1360
20.65833	1395
20.66667	1430
20.67500	1462
20.68333	1493
20.69167	1524
20.70000	1558
20.70833	1592
20.71667	1628
20.72500	1664
20.73333	1700
20.74167	1737
20.75000	1774
20.75833	1813
20.76667	1853
20.77500	1892
20.78333	1932
20.79167	1969
20.80000	2008
20.80833	2047
20.81667	2088
20.82500	2131
20.83333	2176
20.84167	2222
20.85000	2269
20.85833	2320
20.86667	2371
20.87500	2422
20.88333	2475
20.89167	2526
20.90000	2576
20.90833	2624
20.91667	2675
20.92500	2726
20.93333	2778
20.94167	2831
20.95000	2885
20.95833	2941
20.96667	3000
20.97500	3061
20.98333	3126
20.99167	3191
21.00000	3257
21.00833	3322
21.01667	3387
21.02500	3452
21.03333	3516
21.04167	3583
21.05000	3650
21.05833	3721
21.06667	3791
21.07500	3859
21.08333	3926
21.09167	3992
21.10000	4059
21.10833	4127
21.11667	4201
21.12500	4279
21.13333	4360
21.14167	4442
21.15000	4523
21.15833	4606
21.16667	4687
21.17500	4768
21.18333	4849
21.19167	4932
21.20000	5019
21.20833	5107
21.21667	5198
21.22500	5289
21.23333	5377
21.24167	5466
21.25000	5553
21.25833	5645
21.26667	5738
21.27500	5833
21.28333	5931
21.29167	6027
21.30000	6125
21.30833	6222
21.31667	6320
21.32500	6419
21.33333	6517
21.34167	6618
21.35000	6716
21.35833	6817
21.36667	6915
21.37500	7010
21.38333	7106
21.39167	7203
21.40000	7305
21.40833	7409
21.41667	7518
21.42500	7630
21.43333	7738
21.44167	7846
21.45000	7949
21.45833	8052
21.46667	8155
21.47500	8258
21.48333	8363
21.49167	8466
21.50000	8571
21.50833	8672
21.51667	8773
21.52500	8873
21.53333	8971
21.54167	9069
21.55000	9165
21.55833	9263
21.56667	9360
21.57500	9454
21.58333	9547
21.59167	9635
21.60000	9721
21.60833	9804
21.61667	9885
21.62500	9964
21.63333	10039
21.64167	10113
21.65000	10182
21.65833	10250
21.66667	10314
21.67500	10374
21.68333	10432
21.69167	10488
21.70000	10544
21.70833	10597
21.71667	10648
21.72500	10696
21.73333	10738
21.74167	10775
21.75000	10807
21.75833	10836
21.76667	10861
21.77500	10880
21.78333	10894
21.79167	10904
21.80000	10909
21.80833	10912
21.81667	10915
21.82500	10916
21.83333	10912
21.84167	10901
21.85000	10885
21.85833	10863
21.86667	10837
21.87500	10807
21.88333	10775
21.89167	10739
21.90000	10698
21.90833	10654
21.91667	10604
21.92500	10551
21.93333	10494
21.94167	10432
21.95000	10369
21.95833	10301
21.96667	10232
21.97500	10161
21.98333	10086
21.99167	10009
22.00000	9927
22.00833	9844
22.01667	9758
22.02500	9670
22.03333	9581
22.04167	9488
22.05000	9395
22.05833	9300
22.06667	9204
22.07500	9107
22.08333	9008
22.09167	8909
22.10000	8806
22.10833	8706
22.11667	8606
22.12500	8506
22.13333	8407
22.14167	8305
22.15000	8204
22.15833	8099
22.16667	7994
22.17500	7890
22.18333	7784
22.19167	7682
22.20000	7579
22.20833	7478
22.21667	7377
22.22500	7275
22.23333	7174
22.24167	7070
22.25000	6971
22.25833	6872
22.26667	6776
22.27500	6682
22.28333	6590
22.29167	6502
22.30000	6415
22.30833	6333
22.31667	6251
22.32500	6170
22.33333	6089
22.34167	6004
22.35000	5922
22.35833	5841
22.36667	5763
22.37500	5689
22.38333	5618
22.39167	5549
22.40000	5480
22.40833	5413
22.41667	5347
22.42500	5282
22.43333	5221
22.44167	5162
22.45000	5106
22.45833	5054
22.46667	5004
22.47500	4954
22.48333	4903
22.49167	4853
22.50000	4803
22.50833	4754
22.51667	4708
22.52500	4663
22.53333	4622
22.54167	4583
22.55000	4546
22.55833	4508
22.56667	4472
22.57500	4437
22.58333	4402
22.59167	4370
22.60000	4339
22.60833	4310
22.61667	4280
22.62500	4250
22.63333	4222
22.64167	4195
22.65000	4171
22.65833	4149
22.66667	4128
22.67500	4106
22.68333	4083
22.69167	4060
22.70000	4037
22.70833	4016
22.71667	3998
22.72500	3981
22.73333	3966
22.74167	3950
22.75000	3935
22.75833	3918
22.76667	3901
22.77500	3885
22.78333	3869
22.79167	3855
22.80000	3843
22.80833	3834
22.81667	3828
22.82500	3822
22.83333	3817
22.84167	3812
22.85000	3806
22.85833	3798
22.86667	3789
22.87500	3778
22.88333	3765
22.89167	3754
22.90000	3744
22.90833	3737
22.91667	3732
22.92500	3729
22.93333	3724
22.94167	3717
22.95000	3709
22.95833	3702
22.96667	3697
22.97500	3695
22.98333	3695
22.99167	3694
23.00000	3691
23.00833	3688
23.01667	3685
23.02500	3683
23.03333	3682
23.04167	3682
23.05000	3681
23.05833	3679
23.06667	3674
23.07500	3668
23.08333	3661
23.09167	3656
23.10000	3654
23.10833	3653
23.11667	3651
23.12500	3648
23.13333	3644
23.14167	3641
23.15000	3639
23.15833	3638
23.16667	3638
23.17500	3637
23.18333	3635
23.19167	3631
23.20000	3627
23.20833	3623
23.21667	3621
23.22500	3621
23.23333	3622
23.24167	3625
23.25000	3628
23.25833	3631
23.26667	3634
23.27500	3635
23.28333	3635
23.29167	3635
23.30000	3634
23.30833	3634
23.31667	3634
23.32500	3635
23.33333	3633
23.34167	3629
23.35000	3625
23.35833	3621
23.36667	3620
23.37500	3620
23.38333	3621
23.39167	3623
23.40000	3623
23.40833	3622
23.41667	3621
23.42500	3620
23.43333	3619
23.44167	3620
23.45000	3621
23.45833	3621
23.46667	3621
23.47500	3620
23.48333	3618
23.49167	3615
23.50000	3613
23.50833	3611
23.51667	3611
23.52500	3612
23.53333	3613
23.54167	3612
23.55000	3610
23.55833	3606
23.56667	3602
23.57500	3599
23.58333	3599
23.59167	3600
23.60000	3599
23.60833	3597
23.61667	3594
23.62500	3591
23.63333	3589
23.64167	3590
23.65000	3591
23.65833	3590
23.66667	3588
23.67500	3584
23.68333	3579
23.69167	3576
23.70000	3576
23.70833	3575
23.71667	3574
23.72500	3571
23.73333	3567
23.74167	3562
23.75000	3558
23.75833	3555
23.76667	3554
23.77500	3554
23.78333	3555
23.79167	3556
23.80000	3556
23.80833	3555
23.81667	3552
23.82500	3547
23.83333	3541
23.84167	3535
23.85000	3528
23.85833	3521
23.86667	3513
23.87500	3507
23.88333	3501
23.89167	3495
23.90000	3490
23.90833	3484
23.91667	3477
23.92500	3470
23.93333	3463
23.94167	3458
23.95000	3453
23.95833	3448
23.96667	3441
23.97500	3433
23.98333	3424
23.99167	3416
24.00000	3409
24.00833	3402
24.01667	3396
24.02500	3389
24.03333	3383
24.04167	3377
24.05000	3370
24.05833	3360
24.06667	3348
24.07500	3334
24.08333	3319
24.09167	3307
24.10000	3297
24.10833	3288
24.11667	3280
24.12500	3272
24.13333	3262
24.14167	3248
24.15000	3234
24.15833	3219
24.16667	3206
24.17500	3193
24.18333	3182
24.19167	3172
24.20000	3164
24.20833	3154
24.21667	3141
24.22500	3125
24.23333	3107
24.24167	3088
24.25000	3070
24.25833	3055
24.26667	3042
24.27500	3030
24.28333	3020
24.29167	3010
24.30000	3000
24.30833	2988
24.31667	2973
24.32500	2956
24.33333	2940
24.34167	2925
24.35000	2912
24.35833	2903
24.36667	2896
24.37500	2888
24.38333	2878
24.39167	2866
24.40000	2850
24.40833	2834
24.41667	2818
24.42500	2802
24.43333	2788
24.44167	2777
24.45000	2767
24.45833	2758
24.46667	2748
24.47500	2736
24.48333	2722
24.49167	2708
24.50000	2695
24.50833	2682
24.51667	2670
24.52500	2659
24.53333	2647
24.54167	2634
24.55000	2621
24.55833	2608
24.56667	2596
24.57500	2586
24.58333	2576
24.59167	2566
24.60000	2554
24.60833	2541
24.61667	2526
24.62500	2510
24.63333	2493
24.64167	2475
24.65000	2458
24.65833	2441
24.66667	2426
24.67500	2413
24.68333	2401
24.69167	2392
24.70000	2384
24.70833	2376
24.71667	2367
24.72500	2357
24.73333	2345
24.74167	2332
24.75000	2318
24.75833	2304
24.76667	2290
24.77500	2276
24.78333	2263
24.79167	2250
24.80000	2236
24.80833	2221
24.81667	2205
24.82500	2189
24.83333	2172
24.84167	2155
24.85000	2139
24.85833	2126
24.86667	2114
24.87500	2102
24.88333	2090
24.89167	2077
24.90000	2064
24.90833	2051
24.91667	2038
24.92500	2025
24.93333	2011
24.94167	1995
24.95000	1979
24.95833	1962
24.96667	1946
24.97500	1931
24.98333	1916
24.99167	1903
25.00000	1889
25.00833	1876
25.01667	1861
25.02500	1846
25.03333	1832
25.04167	1819
25.05000	1807
25.05833	1795
25.06667	1782
25.07500	1770
25.08333	1758
25.09167	1747
25.10000	1736
25.10833	1723
25.11667	1708
25.12500	1692
25.13333	1678
25.14167	1665
25.15000	1653
25.15833	1643
25.16667	1634
25.17500	1625
25.18333	1615
25.19167	1604
25.20000	1592
25.20833	1580
25.21667	1568
25.22500	1556
25.23333	1544
25.24167	1533
25.25000	1523
25.25833	1514
25.26667	1505
25.27500	1497
25.28333	1490
25.29167	1484
25.30000	1478
25.30833	1471
25.31667	1463
25.32500	1455
25.33333	1446
25.34167	1438
25.35000	1430
25.35833	1424
25.36667	1417
25.37500	1409
25.38333	1400
25.39167	1390
25.40000	1380
25.40833	1373
25.41667	1368
25.42500	1365
25.43333	1361
25.44167	1356
25.45000	1350
25.45833	1345
25.46667	1340
25.47500	1337
25.48333	1334
25.49167	1332
25.50000	1330
25.50833	1327
25.51667	1323
25.52500	1318
25.53333	1314
25.54167	1309
25.55000	1305
25.55833	1301
25.56667	1298
25.57500	1298
25.58333	1299
25.59167	1301
25.60000	1302
25.60833	1303
25.61667	1301
25.62500	1297
25.63333	1292
25.64167	1287
25.65000	1282
25.65833	1277
25.66667	1272
25.67500	1269
25.68333	1266
25.69167	1264
25.70000	1262
25.70833	1260
25.71667	1257
25.72500	1254
25.73333	1252
25.74167	1253
25.75000	1254
25.75833	1255
25.76667	1255
25.77500	1251
25.78333	1246
25.79167	1241
25.80000	1238
25.80833	1237
25.81667	1238
25.82500	1240
25.83333	1239
25.84167	1236
25.85000	1231
25.85833	1225
25.86667	1220
25.87500	1219
25.88333	1221
25.89167	1225
25.90000	1229
25.90833	1231
25.91667	1233
25.92500	1232
25.93333	1231
25.94167	1229
25.95000	1226
25.95833	1222
25.96667	1218
25.97500	1213
25.98333	1207
25.99167	1202
26.00000	1195
26.00833	1190
26.01667	1186
26.02500	1183
26.03333	1181
26.04167	1179
26.05000	1176
26.05833	1172
26.06667	1167
26.07500	1163
26.08333	1160
26.09167	1159
26.10000	1159
26.10833	1160
26.11667	1159
26.12500	1156
26.13333	1153
26.14167	1149
26.15000	1145
26.15833	1142
26.16667	1139
26.17500	1136
26.18333	1135
26.19167	1136
26.20000	1138
26.20833	1140
26.21667	1139
26.22500	1136
26.23333	1130
26.24167	1124
26.25000	1118
26.25833	1114
26.26667	1111
26.27500	1108
26.28333	1105
26.29167	1103
26.30000	1101
26.30833	1100
26.31667	1100
26.32500	1099
26.33333	1099
26.34167	1096
26.35000	1091
26.35833	1086
26.36667	1081
26.37500	1077
26.38333	1075
26.39167	1072
26.40000	1068
26.40833	1064
26.41667	1060
26.42500	1058
26.43333	1058
26.44167	1059
26.45000	1061
26.45833	1063
26.46667	1063
26.47500	1063
26.48333	1065
26.49167	1065
26.50000	1062
26.50833	1056
26.51667	1049
26.52500	1043
26.53333	1040
26.54167	1039
26.55000	1041
26.55833	1045
26.56667	1051
26.57500	1056
26.58333	1060
26.59167	1063
26.60000	1066
26.60833	1067
26.61667	1066
26.62500	1063
26.63333	1061
26.64167	1060
26.65000	1061
26.65833	1063
26.66667	1064
26.67500	1063
26.68333	1060
26.69167	1055
26.70000	1050
26.70833	1045
26.71667	1042
26.72500	1041
26.73333	1041
26.74167	1043
26.75000	1047
26.75833	1051
26.76667	1057
26.77500	1063
26.78333	1069
26.79167	1076
26.80000	1080
26.80833	1082
26.81667	1082
26.82500	1080
26.83333	1076
26.84167	1072
26.85000	1069
26.85833	1068
26.86667	1068
26.87500	1070
26.88333	1071
26.89167	1073
26.90000	1074
26.90833	1076
26.91667	1079
26.92500	1082
26.93333	1084
26.94167	1084
26.95000	1082
26.95833	1078
26.96667	1075
26.97500	1072
26.98333	1070
26.99167	1069
27.00000	1068
27.00833	1068
27.01667	1070
27.02500	1073
27.03333	1076
27.04167	1079
27.05000	1080
27.05833	1081
27.06667	1081
27.07500	1082
27.08333	1084
27.09167	1086
27.10000	1088
27.10833	1089
27.11667	1089
27.12500	1089
27.13333	1088
27.14167	1086
27.15000	1085
27.15833	1084
27.16667	1083
27.17500	1082
27.18333	1081
27.19167	1078
27.20000	1074
27.20833	1070
27.21667	1065
27.22500	1060
27.23333	1057
27.24167	1056
27.25000	1056
27.25833	1059
27.26667	1061
27.27500	1063
27.28333	1063
27.29167	1061
27.30000	1056
27.30833	1052
27.31667	1049
27.32500	1048
27.33333	1048
27.34167	1049
27.35000	1049
27.35833	1048
27.36667	1045
27.37500	1043
27.38333	1041
27.39167	1040
27.40000	1040
27.40833	1040
27.41667	1040
27.42500	1041
27.43333	1042
27.44167	1042
27.45000	1040
27.45833	1038
27.46667	1036
27.47500	1034
27.48333	1034
27.49167	1034
27.50000	1033
27.50833	1031
27.51667	1026
27.52500	1021
27.53333	1015
27.54167	1010
27.55000	1008
27.55833	1008
27.56667	1010
27.57500	1013
27.58333	1013
27.59167	1012
27.60000	1009
27.60833	1005
27.61667	1001
27.62500	997
27.63333	994
27.64167	992
27.65000	992
27.65833	994
27.66667	996
27.67500	999
27.68333	1002
27.69167	1005
27.70000	1008
27.70833	1011
27.71667	1015
27.72500	1019
27.73333	1021
27.74167	1022
27.75000	1020
27.75833	1018
27.76667	1015
27.77500	1013
27.78333	1014
27.79167	1017
27.80000	1022
27.80833	1026
27.81667	1029
27.82500	1030
27.83333	1032
27.84167	1034
27.85000	1036
27.85833	1038
27.86667	1040
27.87500	1040
27.88333	1039
27.89167	1039
27.90000	1041
27.90833	1044
27.91667	1046
27.92500	1047
27.93333	1046
27.94167	1045
27.95000	1045
27.95833	1045
27.96667	1047
27.97500	1048
27.98333	1049
27.99167	1051
28.00000	1052
28.00833	1054
28.01667	1055
28.02500	1057
28.03333	1058
28.04167	1059
28.05000	1060
28.05833	1062
28.06667	1065
28.07500	1067
28.08333	1068
28.09167	1071
28.10000	1075
28.10833	1079
28.11667	1083
28.12500	1085
28.13333	1087
28.14167	1089
28.15000	1092
28.15833	1098
28.16667	1103
28.17500	1106
28.18333	1106
28.19167	1106
28.20000	1105
28.20833	1106
28.21667	1109
28.22500	1114
28.23333	1119
28.24167	1124
28.25000	1128
28.25833	1131
28.26667	1135
28.27500	1138
28.28333	1141
28.29167	1144
28.30000	1147
28.30833	1149
28.31667	1150
28.32500	1151
28.33333	1152
28.34167	1151
28.35000	1152
28.35833	1153
28.36667	1157
28.37500	1160
28.38333	1164
28.39167	1165
28.40000	1164
28.40833	1162
28.41667	1159
28.42500	1157
28.43333	1157
28.44167	1158
28.45000	1162
28.45833	1166
28.46667	1170
28.47500	1173
28.48333	1175
28.49167	1175
28.50000	1175
28.50833	1175
28.51667	1177
28.52500	1180
28.53333	1185
28.54167	1190
28.55000	1197
28.55833	1206
28.56667	1214
28.57500	1219
28.58333	1222
28.59167	1221
28.60000	1220
28.60833	1220
28.61667	1221
28.62500	1223
28.63333	1224
28.64167	1226
28.65000	1226
28.65833	1226
28.66667	1225
28.67500	1225
28.68333	1224
28.69167	1223
28.70000	1223
28.70833	1224
28.71667	1226
28.72500	1227
28.73333	1229
28.74167	1232
28.75000	1234
28.75833	1236
28.76667	1239
28.77500	1240
28.78333	1240
28.79167	1239
28.80000	1239
28.80833	1240
28.81667	1241
28.82500	1240
28.83333	1240
28.84167	1242
28.85000	1245
28.85833	1249
28.86667	1254
28.87500	1259
28.88333	1262
28.89167	1264
28.90000	1264
28.90833	1264
28.91667	1263
28.92500	1264
28.93333	1266
28.94167	1270
28.95000	1274
28.95833	1277
28.96667	1280
28.97500	1284
28.98333	1287
28.99167	1291
29.00000	1295
29.00833	1298
29.01667	1300
29.02500	1299
29.03333	1298
29.04167	1297
29.05000	1297
29.05833	1297
29.06667	1298
29.07500	1299
29.08333	1300
29.09167	1303
29.10000	1306
29.10833	1307
29.11667	1307
29.12500	1306
29.13333	1306
29.14167	1307
29.15000	1313
29.15833	1323
29.16667	1335
29.17500	1344
29.18333	1351
29.19167	1355
29.20000	1355
29.20833	1354
29.21667	1355
29.22500	1357
29.23333	1363
29.24167	1371
29.25000	1379
29.25833	1386
29.26667	1391
29.27500	1393
29.28333	1395
29.29167	1399
29.30000	1409
29.30833	1422
29.31667	1435
29.32500	1447
29.33333	1456
29.34167	1462
29.35000	1465
29.35833	1466
29.36667	1467
29.37500	1468
29.38333	1471
29.39167	1477
29.40000	1486
29.40833	1496
29.41667	1507
29.42500	1518
29.43333	1530
29.44167	1543
29.45000	1556
29.45833	1570
29.46667	1583
29.47500	1598
29.48333	1613
29.49167	1627
29.50000	1639
29.50833	1650
29.51667	1660
29.52500	1672
29.53333	1687
29.54167	1706
29.55000	1728
29.55833	1752
29.56667	1776
29.57500	1800
29.58333	1823
29.59167	1846
29.60000	1871
29.60833	1897
29.61667	1925
29.62500	1954
29.63333	1984
29.64167	2013
29.65000	2041
29.65833	2068
29.66667	2096
29.67500	2126
29.68333	2159
29.69167	2193
29.70000	2230
29.70833	2267
29.71667	2305
29.72500	2345
29.73333	2386
29.74167	2432
29.75000	2480
29.75833	2532
29.76667	2585
29.77500	2640
29.78333	2697
29.79167	2753
29.80000	2809
29.80833	2865
29.81667	2922
29.82500	2979
29.83333	3038
29.84167	3101
29.85000	3166
29.85833	3236
29.86667	3309
29.87500	3387
29.88333	3468
29.89167	3549
29.90000	3630
29.90833	3709
29.91667	3788
29.92500	3869
29.93333	3950
29.94167	4035
29.95000	4121
29.95833	4211
29.96667	4303
29.97500	4397
29.98333	4493
29.99167	4587
30.00000	4683
30.00833	4775
30.01667	4867
30.02500	4959
30.03333	5049
30.04167	5143
30.05000	5237
30.05833	5335
30.06667	5434
30.07500	5534
30.08333	5636
30.09167	5736
30.10000	5839
30.10833	5938
30.11667	6036
30.12500	6132
30.13333	6224
30.14167	6316
30.15000	6405
30.15833	6497
30.16667	6588
30.17500	6679
30.18333	6770
30.19167	6855
30.20000	6937
30.20833	7013
30.21667	7087
30.22500	7160
30.23333	7231
30.24167	7303
30.25000	7372
30.25833	7438
30.26667	7501
30.27500	7561
30.28333	7621
30.29167	7678
30.30000	7735
30.30833	7788
30.31667	7836
30.32500	7880
30.33333	7916
30.34167	7947
30.35000	7973
30.35833	7997
30.36667	8017
30.37500	8034
30.38333	8048
30.39167	8057
30.40000	8063
30.40833	8064
30.41667	8060
30.42500	8051
30.43333	8038
30.44167	8021
30.45000	8003
30.45833	7984
30.46667	7964
30.47500	7941
30.48333	7912
30.49167	7880
30.50000	7843
30.50833	7803
30.51667	7761
30.52500	7716
30.53333	7669
30.54167	7618
30.55000	7565
30.55833	7509
30.56667	7451
30.57500	7391
30.58333	7326
30.59167	7258
30.60000	7187
30.60833	7114
30.61667	7040
30.62500	6964
30.63333	6887
30.64167	6807
30.65000	6728
30.65833	6646
30.66667	6564
30.67500	6484
30.68333	6402
30.69167	6320
30.70000	6233
30.70833	6147
30.71667	6059
30.72500	5971
30.73333	5885
30.74167	5796
30.75000	5709
30.75833	5618
30.76667	5527
30.77500	5438
30.78333	5350
30.79167	5264
30.80000	5176
30.80833	5090
30.81667	5004
30.82500	4918
30.83333	4834
30.84167	4748
30.85000	4664
30.85833	4578
30.86667	4493
30.87500	4408
30.88333	4323
30.89167	4241
30.90000	4160
30.90833	4082
30.91667	4007
30.92500	3935
30.93333	3866
30.94167	3796
30.95000	3727
30.95833	3657
30.96667	3587
30.97500	3519
30.98333	3450
30.99167	3384
31.00000	3316
31.00833	3251
31.01667	3186
31.02500	3122
31.03333	3061
31.04167	2999
31.05000	2940
31.05833	2881
31.06667	2823
31.07500	2766
31.08333	2711
31.09167	2658
31.10000	2607
31.10833	2559
31.11667	2513
31.12500	2469
31.13333	2428
31.14167	2388
31.15000	2351
31.15833	2314
31.16667	2277
31.17500	2236
31.18333	2192
31.19167	2147
31.20000	2103
31.20833	2061
31.21667	2024
31.22500	1991
31.23333	1960
31.24167	1929
31.25000	1899
31.25833	1869
31.26667	1838
31.27500	1809
31.28333	1779
31.29167	1752
31.30000	1725
31.30833	1701
31.31667	1679
31.32500	1658
31.33333	1637
31.34167	1613
31.35000	1590
31.35833	1567
31.36667	1545
31.37500	1525
31.38333	1507
31.39167	1490
31.40000	1472
31.40833	1455
31.41667	1437
31.42500	1419
31.43333	1402
31.44167	1384
31.45000	1367
31.45833	1351
31.46667	1337
31.47500	1323
31.48333	1308
31.49167	1292
31.50000	1276
31.50833	1259
31.51667	1244
31.52500	1229
31.53333	1214
31.54167	1200
31.55000	1188
31.55833	1176
31.56667	1166
31.57500	1157
31.58333	1149
31.59167	1140
31.60000	1132
31.60833	1125
31.61667	1119
31.62500	1112
31.63333	1105
31.64167	1095
31.65000	1084
31.65833	1073
31.66667	1062
31.67500	1053
31.68333	1046
31.69167	1041
31.70000	1036
31.70833	1032
31.71667	1028
31.72500	1024
31.73333	1021
31.74167	1017
31.75000	1013
31.75833	1008
31.76667	1001
31.77500	995
31.78333	988
31.79167	983
31.80000	982
31.80833	982
31.81667	983
31.82500	985
31.83333	984
31.84167	983
31.85000	979
31.85833	975
31.86667	970
31.87500	966
31.88333	962
31.89167	958
31.90000	957
31.90833	956
31.91667	955
31.92500	953
31.93333	951
31.94167	951
31.95000	952
31.95833	955
31.96667	961
31.97500	966
31.98333	972
31.99167	976
32.00000	979
32.00833	982
32.01667	984
32.02500	986
32.03333	989
32.04167	993
32.05000	997
32.05833	1002
32.06667	1006
32.07500	1010
32.08333	1012
32.09167	1015
32.10000	1018
32.10833	1022
32.11667	1029
32.12500	1038
32.13333	1049
32.14167	1061
32.15000	1074
32.15833	1087
32.16667	1101
32.17500	1114
32.18333	1126
32.19167	1137
32.20000	1149
32.20833	1160
32.21667	1173
32.22500	1186
32.23333	1198
32.24167	1206
32.25000	1213
32.25833	1220
32.26667	1227
32.27500	1237
32.28333	1250
32.29167	1266
32.30000	1283
32.30833	1300
32.31667	1318
32.32500	1336
32.33333	1353
32.34167	1369
32.35000	1385
32.35833	1401
32.36667	1418
32.37500	1435
32.38333	1453
32.39167	1471
32.40000	1488
32.40833	1506
32.41667	1526
32.42500	1548
32.43333	1570
32.44167	1592
32.45000	1613
32.45833	1632
32.46667	1651
32.47500	1670
32.48333	1690
32.49167	1711
32.50000	1733
32.50833	1755
32.51667	1778
32.52500	1800
32.53333	1820
32.54167	1839
32.55000	1858
32.55833	1882
32.56667	1908
32.57500	1935
32.58333	1963
32.59167	1987
32.60000	2009
32.60833	2030
32.61667	2055
32.62500	2082
32.63333	2109
32.64167	2136
32.65000	2160
32.65833	2182
32.66667	2203
32.67500	2225
32.68333	2247
32.69167	2270
32.70000	2294
32.70833	2318
32.71667	2344
32.72500	2370
32.73333	2396
32.74167	2423
32.75000	2449
32.75833	2473
32.76667	2497
32.77500	2521
32.78333	2545
32.79167	2571
32.80000	2598
32.80833	2624
32.81667	2651
32.82500	2677
32.83333	2703
32.84167	2730
32.85000	2755
32.85833	2781
32.86667	2806
32.87500	2831
32.88333	2855
32.89167	2880
32.90000	2906
32.90833	2933
32.91667	2961
32.92500	2988
32.93333	3013
32.94167	3037
32.95000	3060
32.95833	3084
32.96667	3108
32.97500	3131
32.98333	3153
32.99167	3175
33.00000	3196
33.00833	3217
33.01667	3238
33.02500	3260
33.03333	3282
33.04167	3305
33.05000	3328
33.05833	3351
33.06667	3372
33.07500	3391
33.08333	3409
33.09167	3427
33.10000	3447
33.10833	3468
33.11667	3487
33.12500	3505
33.13333	3519
33.14167	3530
33.15000	3542
33.15833	3556
33.16667	3571
33.17500	3587
33.18333	3603
33.19167	3617
33.20000	3628
33.20833	3638
33.21667	3647
33.22500	3655
33.23333	3662
33.24167	3668
33.25000	3674
33.25833	3680
33.26667	3687
33.27500	3693
33.28333	3697
33.29167	3700
33.30000	3700
33.30833	3698
33.31667	3695
33.32500	3690
33.33333	3685
33.34167	3680
33.35000	3675
33.35833	3670
33.36667	3666
33.37500	3660
33.38333	3654
33.39167	3645
33.40000	3633
33.40833	3621
33.41667	3607
33.42500	3592
33.43333	3577
33.44167	3561
33.45000	3544
33.45833	3527
33.46667	3510
33.47500	3492
33.48333	3472
33.49167	3453
33.50000	3432
33.50833	3411
33.51667	3390
33.52500	3367
33.53333	3343
33.54167	3317
33.55000	3291
33.55833	3265
33.56667	3239
33.57500	3211
33.58333	3181
33.59167	3151
33.60000	3118
33.60833	3086
33.61667	3054
33.62500	3022
33.63333	2991
33.64167	2959
33.65000	2927
33.65833	2895
33.66667	2862
33.67500	2831
33.68333	2799
33.69167	2767
33.70000	2733
33.70833	2699
33.71667	2663
33.72500	2626
33.73333	2592
33.74167	2558
33.75000	2525
33.75833	2489
33.76667	2453
33.77500	2416
33.78333	2379
33.79167	2345
33.80000	2312
33.80833	2281
33.81667	2251
33.82500	2221
33.83333	2190
33.84167	2156
33.85000	2122
33.85833	2087
33.86667	2053
33.87500	2019
33.88333	1986
33.89167	1953
33.90000	1919
33.90833	1886
33.91667	1853
33.92500	1820
33.93333	1789
33.94167	1757
33.95000	1727
33.95833	1698
33.96667	1669
33.97500	1641
33.98333	1612
33.99167	1585
34.00000	1557
34.00833	1531
34.01667	1505
34.02500	1478
34.03333	1451
34.04167	1423
34.05000	1395
34.05833	1366
34.06667	1338
34.07500	1310
34.08333	1281
34.09167	1254
34.10000	1228
34.10833	1204
34.11667	1181
34.12500	1159
34.13333	1138
34.14167	1116
34.15000	1096
34.15833	1077
34.16667	1059
34.17500	1041
34.18333	1023
34.19167	1002
34.20000	979
34.20833	956
34.21667	934
34.22500	913
34.23333	895
34.24167	878
34.25000	863
34.25833	847
34.26667	831
34.27500	814
34.28333	799
34.29167	785
34.30000	771
34.30833	758
34.31667	744
34.32500	731
34.33333	718
34.34167	704
34.35000	691
34.35833	678
34.36667	665
34.37500	652
34.38333	638
34.39167	624
34.40000	612
34.40833	601
34.41667	592
34.42500	583
34.43333	573
34.44167	564
34.45000	555
34.45833	546
34.46667	536
34.47500	526
34.48333	515
34.49167	505
34.50000	494
34.50833	483
34.51667	473
34.52500	463
34.53333	454
34.54167	445
34.55000	438
34.55833	432
34.56667	427
34.57500	423
34.58333	420
34.59167	416
34.60000	412
34.60833	407
34.61667	401
34.62500	393
34.63333	384
34.64167	374
34.65000	364
34.65833	356
34.66667	349
34.67500	341
34.68333	334
34.69167	328
34.70000	321
34.70833	314
34.71667	310
34.72500	306
34.73333	304
34.74167	301
34.75000	300
34.75833	299
34.76667	299
34.77500	300
34.78333	300
34.79167	299
34.80000	296
34.80833	289
34.81667	281
34.82500	270
34.83333	261
34.84167	253
34.85000	249
34.85833	249
34.86667	250
34.87500	252
34.88333	252
34.89167	250
34.90000	248
34.90833	246
34.91667	246
34.92500	247
34.93333	248
34.94167	250
34.95000	252
34.95833	254
34.96667	256
34.97500	257
34.98333	258
34.99167	258
35.00000	254
35.00833	250
35.01667	245
35.02500	241
35.03333	240
35.04167	240
35.05000	241
35.05833	241
35.06667	239
35.07500	236
35.08333	232
35.09167	229
35.10000	227
35.10833	225
35.11667	225
35.12500	225
35.13333	225
35.14167	224
35.15000	223
35.15833	222
35.16667	223
35.17500	225
35.18333	228
35.19167	232
35.20000	235
35.20833	236
35.21667	234
35.22500	229
35.23333	223
35.24167	218
35.25000	215
35.25833	214
35.26667	214
35.27500	214
35.28333	213
35.29167	211
35.30000	209
35.30833	207
35.31667	206
35.32500	205
35.33333	206
35.34167	208
35.35000	210
35.35833	210
35.36667	208
35.37500	205
35.38333	202
35.39167	199
35.40000	198
35.40833	197
35.41667	197
35.42500	196
35.43333	197
35.44167	199
35.45000	200
35.45833	199
35.46667	196
35.47500	191
35.48333	186
35.49167	182
35.50000	180
35.50833	179
35.51667	178
35.52500	177
35.53333	177
35.54167	178
35.55000	179
35.55833	180
35.56667	181
35.57500	181
35.58333	180
35.59167	178
35.60000	174
35.60833	171
35.61667	168
35.62500	167
35.63333	168
35.64167	169
35.65000	171
35.65833	171
35.66667	170
35.67500	168
35.68333	166
35.69167	163
35.70000	160
35.70833	158
35.71667	157
35.72500	156
35.73333	155
35.74167	154
35.75000	152
35.75833	150
35.76667	148
35.77500	148
35.78333	150
35.79167	151
35.80000	149
35.80833	146
35.81667	140
35.82500	135
35.83333	133
35.84167	135
35.85000	139
35.85833	141
35.86667	140
35.87500	137
35.88333	133
35.89167	130
35.90000	129
35.90833	129
35.91667	130
35.92500	130
35.93333	129
35.94167	126
35.95000	124
35.95833	121
35.96667	119
35.97500	117
35.98333	114
35.99167	111
36.00000	107
36.00833	103
36.01667	100
36.02500	101
36.03333	103
36.04167	107
36.05000	110
36.05833	110
36.06667	108
36.07500	106
36.08333	105
36.09167	104
36.10000	102
36.10833	98
36.11667	94
36.12500	90
36.13333	88
36.14167	88
36.15000	89
36.15833	91
36.16667	93
36.17500	97
36.18333	102
36.19167	107
36.20000	111
36.20833	114
36.21667	114
36.22500	112
36.23333	108
36.24167	102
36.25000	97
36.25833	94
36.26667	94
36.27500	96
36.28333	100
36.29167	102
36.30000	101
36.30833	99
36.31667	95
36.32500	91
36.33333	87
36.34167	84
36.35000	83
36.35833	83
36.36667	85
36.37500	88
36.38333	91
36.39167	93
36.40000	94
36.40833	93
36.41667	91
36.42500	91
36.43333	92
36.44167	94
36.45000	96
36.45833	96
36.46667	95
36.47500	93
36.48333	91
36.49167	88
36.50000	85
36.50833	83
36.51667	82
36.52500	83
36.53333	87
36.54167	94
36.55000	99
36.55833	102
36.56667	103
36.57500	101
36.58333	98
36.59167	95
36.60000	93
36.60833	91
36.61667	93
36.62500	96
36.63333	99
36.64167	102
36.65000	103
36.65833	104
36.66667	103
36.67500	102
36.68333	101
36.69167	101
36.70000	101
36.70833	102
36.71667	102
36.72500	102
36.73333	100
36.74167	96
36.75000	93
36.75833	90
36.76667	89
36.77500	90
36.78333	93
36.79167	96
36.80000	99
36.80833	101
36.81667	103
36.82500	104
36.83333	103
36.84167	100
36.85000	97
36.85833	93
36.86667	91
36.87500	90
36.88333	90
36.89167	92
36.90000	95
36.90833	97
36.91667	97
36.92500	95
36.93333	92
36.94167	88
36.95000	87
36.95833	88
36.96667	92
36.97500	95
36.98333	97
36.99167	98
37.00000	99
37.00833	99
37.01667	100
37.02500	101
37.03333	103
37.04167	104
37.05000	104
37.05833	103
37.06667	102
37.07500	101
37.08333	100
37.09167	100
37.10000	100
37.10833	100
37.11667	98
37.12500	94
37.13333	90
37.14167	88
37.15000	87
37.15833	89
37.16667	92
37.17500	94
37.18333	95
37.19167	96
37.20000	96
37.20833	97
37.21667	98
37.22500	97
37.23333	96
37.24167	94
37.25000	93
37.25833	94
37.26667	96
37.27500	97
37.28333	96
37.29167	95
37.30000	94
37.30833	92
37.31667	91
37.32500	89
37.33333	87
37.34167	83
37.35000	80
37.35833	78
37.36667	76
37.37500	76
37.38333	77
37.39167	80
37.40000	83
37.40833	87
37.41667	89
37.42500	89
37.43333	89
37.44167	89
37.45000	90
37.45833	91
37.46667	92
37.47500	92
37.48333	92
37.49167	90
37.50000	87
37.50833	85
37.51667	84
37.52500	85
37.53333	86
37.54167	88
37.55000	89
37.55833	89
37.56667	87
37.57500	86
37.58333	84
37.59167	84
37.60000	84
37.60833	86
37.61667	87
37.62500	89
37.63333	90
37.64167	90
37.65000	90
37.65833	89
37.66667	87
37.67500	85
37.68333	83
37.69167	80
37.70000	78
37.70833	77
37.71667	76
37.72500	76
37.73333	77
37.74167	78
37.75000	79
37.75833	78
37.76667	77
37.77500	75
37.78333	74
37.79167	74
37.80000	76
37.80833	78
37.81667	79
37.82500	79
37.83333	78
37.84167	79
37.85000	80
37.85833	82
37.86667	84
37.87500	86
37.88333	87
37.89167	88
37.90000	90
37.90833	92
37.91667	94
37.92500	94
37.93333	94
37.94167	93
37.95000	91
37.95833	88
37.96667	85
37.97500	83
37.98333	83
37.99167	84
38.00000	86
38.00833	88
38.01667	89
38.02500	88
38.03333	87
38.04167	87
38.05000	88
38.05833	91
38.06667	94
38.07500	97
38.08333	99
38.09167	100
38.10000	100
38.10833	100
38.11667	100
38.12500	102
38.13333	103
38.14167	103
38.15000	100
38.15833	95
38.16667	89
38.17500	85
38.18333	82
38.19167	81
38.20000	82
38.20833	84
38.21667	85
38.22500	85
38.23333	83
38.24167	80
38.25000	78
38.25833	77
38.26667	77
38.27500	78
38.28333	80
38.29167	83
38.30000	85
38.30833	86
38.31667	86
38.32500	85
38.33333	83
38.34167	80
38.35000	77
38.35833	75
38.36667	73
38.37500	74
38.38333	78
38.39167	83
38.40000	87
38.40833	91
38.41667	91
38.42500	90
38.43333	88
38.44167	87
38.45000	86
38.45833	84
38.46667	81
38.47500	78
38.48333	75
38.49167	74
38.50000	75
38.50833	77
38.51667	78
38.52500	77
38.53333	74
38.54167	71
38.55000	68
38.55833	65
38.56667	62
38.57500	60
38.58333	60
38.59167	61
38.60000	64
38.60833	68
38.61667	71
38.62500	73
38.63333	73
38.64167	72
38.65000	69
38.65833	66
38.66667	62
38.67500	60
38.68333	60
38.69167	61
38.70000	63
38.70833	65
38.71667	65
38.72500	64
38.73333	62
38.74167	58
38.75000	54
38.75833	51
38.76667	48
38.77500	46
38.78333	45
38.79167	46
38.80000	49
38.80833	53
38.81667	56
38.82500	58
38.83333	59
38.84167	61
38.85000	62
38.85833	62
38.86667	61
38.87500	59
38.88333	55
38.89167	53
38.90000	53
38.90833	54
38.91667	57
38.92500	61
38.93333	65
38.94167	71
38.95000	76
38.95833	79
38.96667	79
38.97500	76
38.98333	71
38.99167	65
39.00000	61
39.00833	58
39.01667	57
39.02500	57
39.03333	57
39.04167	58
39.05000	58
39.05833	57
39.06667	56
39.07500	55
39.08333	54
39.09167	53
39.10000	53
39.10833	52
39.11667	50
39.12500	49
39.13333	48
39.14167	48
39.15000	49
39.15833	52
39.16667	57
39.17500	62
39.18333	68
39.19167	72
39.20000	75
39.20833	74
39.21667	71
39.22500	66
39.23333	61
39.24167	57
39.25000	56
39.25833	56
39.26667	58
39.27500	60
39.28333	62
39.29167	65
39.30000	68
39.30833	71
39.31667	71
39.32500	68
39.33333	64
39.34167	60
39.35000	57
39.35833	56
39.36667	58
39.37500	61
39.38333	65
39.39167	68
39.40000	70
39.40833	71
39.41667	72
39.42500	74
39.43333	75
39.44167	76
39.45000	75
39.45833	72
39.46667	68
39.47500	65
39.48333	62
39.49167	62
39.50000	63
39.50833	65
39.51667	67
39.52500	69
39.53333	70
39.54167	71
39.55000	71
39.55833	72
39.56667	73
39.57500	73
39.58333	70
39.59167	66
39.60000	61
39.60833	58
39.61667	57
39.62500	59
39.63333	63
39.64167	68
39.65000	73
39.65833	75
39.66667	74
39.67500	71
39.68333	66
39.69167	63
39.70000	60
39.70833	58
39.71667	56
39.72500	55
39.73333	53
39.74167	52
39.75000	52
39.75833	51
39.76667	50
39.77500	48
39.78333	45
39.79167	41
39.80000	37
39.80833	34
39.81667	33
39.82500	34
39.83333	37
39.84167	42
39.85000	48
39.85833	53
39.86667	58
39.87500	62
39.88333	65
39.89167	67
39.90000	67
39.90833	65
39.91667	61
39.92500	58
39.93333	56
39.94167	57
39.95000	60
39.95833	63
39.96667	65
39.97500	65
39.98333	62
39.99167	60
40.00000	60
40.00833	61
40.01667	62
40.02500	64
40.03333	65
40.04167	65
40.05000	65
40.05833	66
40.06667	69
40.07500	73
40.08333	77
40.09167	81
40.10000	85
40.10833	89
40.11667	92
40.12500	93
40.13333	94
40.14167	94
40.15000	95
40.15833	98
40.16667	102
40.17500	107
40.18333	111
40.19167	115
40.20000	121
40.20833	127
40.21667	134
40.22500	143
40.23333	152
40.24167	162
40.25000	172
40.25833	182
40.26667	192
40.27500	201
40.28333	210
40.29167	218
40.30000	226
40.30833	234
40.31667	242
40.32500	251
40.33333	259
40.34167	269
40.35000	279
40.35833	290
40.36667	302
40.37500	315
40.38333	328
40.39167	342
40.40000	357
40.40833	372
40.41667	389
40.42500	405
40.43333	421
40.44167	437
40.45000	454
40.45833	471
40.46667	488
40.47500	505
40.48333	523
40.49167	541
40.50000	560
40.50833	579
40.51667	599
40.52500	619
40.53333	640
40.54167	663
40.55000	686
40.55833	710
40.56667	735
40.57500	759
40.58333	783
40.59167	804
40.60000	825
40.60833	846
40.61667	869
40.62500	893
40.63333	919
40.64167	946
40.65000	970
40.65833	992
40.66667	1011
40.67500	1032
40.68333	1055
40.69167	1079
40.70000	1104
40.70833	1128
40.71667	1151
40.72500	1172
40.73333	1193
40.74167	1213
40.75000	1233
40.75833	1253
40.76667	1272
40.77500	1291
40.78333	1309
40.79167	1325
40.80000	1340
40.80833	1355
40.81667	1369
40.82500	1385
40.83333	1400
40.84167	1416
40.85000	1432
40.85833	1448
40.86667	1462
40.87500	1473
40.88333	1482
40.89167	1489
40.90000	1497
40.90833	1504
40.91667	1513
40.92500	1522
40.93333	1530
40.94167	1537
40.95000	1543
40.95833	1547
40.96667	1549
40.97500	1549
40.98333	1546
40.99167	1543
41.00000	1540
41.00833	1537
41.01667	1537
41.02500	1537
41.03333	1538
41.04167	1536
41.05000	1531
41.05833	1524
41.06667	1515
41.07500	1505
41.08333	1495
41.09167	1484
41.10000	1473
41.10833	1462
41.11667	1451
41.12500	1441
41.13333	1431
41.14167	1419
41.15000	1406
41.15833	1392
41.16667	1377
41.17500	1361
41.18333	1346
41.19167	1331
41.20000	1316
41.20833	1302
41.21667	1288
41.22500	1273
41.23333	1256
41.24167	1238
41.25000	1219
41.25833	1202
41.26667	1188
41.27500	1174
41.28333	1161
41.29167	1146
41.30000	1127
41.30833	1107
41.31667	1085
41.32500	1062
41.33333	1042
41.34167	1026
41.35000	1011
41.35833	996
41.36667	981
41.37500	964
41.38333	945
41.39167	925
41.40000	906
41.40833	886
41.41667	866
41.42500	847
41.43333	829
41.44167	811
41.45000	794
41.45833	777
41.46667	758
41.47500	740
41.48333	721
41.49167	704
41.50000	687
41.50833	671
41.51667	655
41.52500	640
41.53333	626
41.54167	611
41.55000	599
41.55833	587
41.56667	577
41.57500	567
41.58333	557
41.59167	546
41.60000	533
41.60833	520
41.61667	507
41.62500	492
41.63333	477
41.64167	461
41.65000	445
41.65833	431
41.66667	417
41.67500	407
41.68333	399
41.69167	392
41.70000	386
41.70833	378
41.71667	370
41.72500	360
41.73333	351
41.74167	341
41.75000	332
41.75833	324
41.76667	315
41.77500	306
41.78333	297
41.79167	289
41.80000	282
41.80833	275
41.81667	269
41.82500	264
41.83333	258
41.84167	252
41.85000	246
41.85833	240
41.86667	234
41.87500	226
41.88333	216
41.89167	207
41.90000	200
41.90833	193
41.91667	188
41.92500	183
41.93333	178
41.94167	173
41.95000	168
41.95833	163
41.96667	157
41.97500	151
41.98333	146
41.99167	141
42.00000	137
42.00833	134
42.01667	132
42.02500	130
42.03333	128
42.04167	126
42.05000	123
42.05833	119
42.06667	116
42.07500	113
42.08333	110
42.09167	108
42.10000	106
42.10833	105
42.11667	104
42.12500	103
42.13333	101
42.14167	98
42.15000	93
42.15833	89
42.16667	84
42.17500	81
42.18333	79
42.19167	77
42.20000	73
42.20833	69
42.21667	65
42.22500	62
42.23333	62
42.24167	63
42.25000	66
42.25833	68
42.26667	69
42.27500	69
42.28333	69
42.29167	68
42.30000	67
42.30833	65
42.31667	63
42.32500	61
42.33333	58
42.34167	56
42.35000	54
42.35833	51
42.36667	48
42.37500	45
42.38333	42
42.39167	40
42.40000	38
42.40833	37
42.41667	37
42.42500	38
42.43333	41
42.44167	43
42.45000	46
42.45833	49
42.46667	50
42.47500	48
42.48333	43
42.49167	35
42.50000	28
42.50833	24
42.51667	23
42.52500	26
42.53333	29
42.54167	32
42.55000	34
42.55833	38
42.56667	42
42.57500	46
42.58333	49
42.59167	49
42.60000	46
42.60833	41
42.61667	37
42.62500	33
42.63333	32
42.64167	34
42.65000	38
42.65833	41
42.66667	43
42.67500	41
42.68333	37
42.69167	31
42.70000	28
42.70833	27
42.71667	30
42.72500	34
42.73333	38
42.74167	41
42.75000	43
42.75833	42
42.76667	40
42.77500	37
42.78333	34
42.79167	32
42.80000	31
42.80833	32
42.81667	33
42.82500	35
42.83333	36
42.84167	36
42.85000	33
42.85833	30
42.86667	26
42.87500	23
42.88333	21
42.89167	19
42.90000	18
42.90833	18
42.91667	17
42.92500	15
42.93333	14
42.94167	13
42.95000	12
42.95833	11
42.96667	9
42.97500	7
42.98333	6
42.99167	6
43.00000	7
43.00833	9
43.01667	10
43.02500	12
43.03333	14
43.04167	17
43.05000	18
43.05833	18
43.06667	17
43.07500	15
43.08333	14
43.09167	12
43.10000	11
43.10833	10
43.11667	9
43.12500	9
43.13333	11
43.14167	13
43.15000	15
43.15833	15
43.16667	14
43.17500	14
43.18333	16
43.19167	19
43.20000	23
43.20833	27
43.21667	28
43.22500	28
43.23333	27
43.24167	26
43.25000	25
43.25833	23
43.26667	19
43.27500	16
43.28333	13
43.29167	11
43.30000	11
43.30833	10
43.31667	10
43.32500	8
43.33333	8
43.34167	9
43.35000	10
43.35833	11
43.36667	10
43.37500	9
43.38333	8
43.39167	8
43.40000	10
43.40833	14
43.41667	17
43.42500	20
43.43333	22
43.44167	23
43.45000	24
43.45833	24
43.46667	24
43.47500	24
43.48333	24
43.49167	25
43.50000	26
43.50833	28
43.51667	29
43.52500	30
43.53333	30
43.54167	28
43.55000	25
43.55833	22
43.56667	19
43.57500	18
43.58333	18
43.59167	20
43.60000	22
43.60833	24
43.61667	24
43.62500	22
43.63333	20
43.64167	16
43.65000	14
43.65833	13
43.66667	14
43.67500	14
43.68333	14
43.69167	13
43.70000	13
43.70833	14
43.71667	14
43.72500	14
43.73333	12
43.74167	7
43.75000	2
43.75833	-1
43.76667	-2
43.77500	-2
43.78333	1
43.79167	5
43.80000	9
43.80833	13
43.81667	14
43.82500	14
43.83333	13
43.84167	10
43.85000	8
43.85833	7
43.86667	8
43.87500	8
43.88333	8
43.89167	8
43.90000	9
43.90833	10
43.91667	10
43.92500	9
43.93333	7
43.94167	4
43.95000	3
43.95833	5
43.96667	8
43.97500	10
43.98333	9
43.99167	6
44.00000	5
44.00833	4
44.01667	5
44.02500	7
44.03333	10
44.04167	13
44.05000	15
44.05833	16
44.06667	15
44.07500	13
44.08333	10
44.09167	8
44.10000	9
44.10833	12
44.11667	17
44.12500	23
44.13333	26
44.14167	26
44.15000	24
44.15833	20
44.16667	17
44.17500	17
44.18333	20
44.19167	22
44.20000	23
44.20833	24
44.21667	24
44.22500	25
44.23333	27
44.24167	27
44.25000	25
44.25833	20
44.26667	14
44.27500	8
44.28333	4
44.29167	3
44.30000	4
44.30833	7
44.31667	9
44.32500	11
44.33333	12
44.34167	13
44.35000	13
44.35833	14
44.36667	16
44.37500	19
44.38333	21
44.39167	21
44.40000	18
44.40833	13
44.41667	7
44.42500	1
44.43333	-4
44.44167	-6
44.45000	-8
44.45833	-8
44.46667	-7
44.47500	-6
44.48333	-4
44.49167	-2
44.50000	2
44.50833	5
44.51667	7
44.52500	9
44.53333	9
44.54167	7
44.55000	4
44.55833	3
44.56667	3
44.57500	4
44.58333	7
44.59167	8
44.60000	7
44.60833	5
44.61667	3
44.62500	4
44.63333	6
44.64167	10
44.65000	14
44.65833	16
44.66667	17
44.67500	17
44.68333	16
44.69167	16
44.70000	16
44.70833	17
44.71667	17
44.72500	15
44.73333	13
44.74167	11
44.75000	8
44.75833	7
44.76667	7
44.77500	7
44.78333	7
44.79167	6
44.80000	3
44.80833	0
44.81667	-0
44.82500	1
44.83333	4
44.84167	8
44.85000	11
44.85833	12
44.86667	12
44.87500	11
44.88333	12
44.89167	13
44.90000	14
44.90833	14
44.91667	14
44.92500	11
44.93333	11
44.94167	13
44.95000	17
44.95833	20
44.96667	23
44.97500	23
44.98333	22
44.99167	20
45.00000	20
45.00833	20
45.01667	21
45.02500	22
45.03333	24
45.04167	24
45.05000	24
45.05833	22
45.06667	19
45.07500	15
45.08333	10
45.09167	6
45.10000	3
45.10833	2
45.11667	4
45.12500	8
45.13333	13
45.14167	19
45.15000	24
45.15833	28
45.16667	32
45.17500	35
45.18333	37
45.19167	38
45.20000	35
45.20833	31
45.21667	27
45.22500	23
45.23333	22
45.24167	24
45.25000	26
45.25833	28
45.26667	28
45.27500	27
45.28333	27
45.29167	26
45.30000	27
45.30833	27
45.31667	27
45.32500	27
45.33333	27
45.34167	29
45.35000	30
45.35833	29
45.36667	27
45.37500	24
45.38333	21
45.39167	18
45.40000	19
45.40833	21
45.41667	24
45.42500	27
45.43333	29
45.44167	29
45.45000	27
45.45833	25
45.46667	22
45.47500	19
45.48333	17
45.49167	18
45.50000	21
45.50833	26
45.51667	33
45.52500	39
45.53333	45
45.54167	49
45.55000	50
45.55833	48
45.56667	43
45.57500	38
45.58333	32
45.59167	27
45.60000	22
45.60833	18
45.61667	14
45.62500	12
45.63333	13
45.64167	15
45.65000	19
45.65833	21
45.66667	22
45.67500	22
45.68333	21
45.69167	19
45.70000	19
45.70833	20
45.71667	21
45.72500	22
45.73333	23
45.74167	23
45.75000	22
45.75833	23
45.76667	25
45.77500	26
45.78333	26
45.79167	25
45.80000	23
45.80833	21
45.81667	20
45.82500	20
45.83333	21
45.84167	21
45.85000	21
45.85833	20
45.86667	19
45.87500	18
45.88333	17
45.89167	17
45.90000	16
45.90833	15
45.91667	13
45.92500	12
45.93333	13
45.94167	15
45.95000	18
45.95833	21
45.96667	23
45.97500	23
45.98333	20
45.99167	18
46.00000	17
46.00833	18
46.01667	22
46.02500	26
46.03333	29
46.04167	31
46.05000	30
46.05833	27
46.06667	22
46.07500	18
46.08333	15
46.09167	12
46.10000	12
46.10833	14
46.11667	18
46.12500	22
46.13333	25
46.14167	25
46.15000	24
46.15833	20
46.16667	16
46.17500	13
46.18333	11
46.19167	10
46.20000	11
46.20833	14
46.21667	17
46.22500	21
46.23333	23
46.24167	23
46.25000	22
46.25833	20
46.26667	17
46.27500	16
46.28333	17
46.29167	18
46.30000	21
46.30833	22
46.31667	22
46.32500	20
46.33333	18
46.34167	16
46.35000	15
46.35833	17
46.36667	20
46.37500	22
46.38333	23
46.39167	22
46.40000	18
46.40833	14
46.41667	12
46.42500	11
46.43333	12
46.44167	13
46.45000	13
46.45833	13
46.46667	12
46.47500	13
46.48333	14
46.49167	16
46.50000	17
46.50833	19
46.51667	21
46.52500	22
46.53333	21
46.54167	17
46.55000	13
46.55833	9
46.56667	6
46.57500	6
46.58333	8
46.59167	10
46.60000	12
46.60833	13
46.61667	13
46.62500	12
46.63333	9
46.64167	6
46.65000	2
46.65833	1
46.66667	2
46.67500	5
46.68333	9
46.69167	13
46.70000	15
46.70833	16
46.71667	14
46.72500	11
46.73333	8
46.74167	7
46.75000	8
46.75833	11
46.76667	15
46.77500	18
46.78333	20
46.79167	20
46.80000	19
46.80833	17
46.81667	15
46.82500	12
46.83333	11
46.84167	12
46.85000	15
46.85833	17
46.86667	19
46.87500	19
46.88333	16
46.89167	13
46.90000	9
46.90833	7
46.91667	6
46.92500	8
46.93333	10
46.94167	14
46.95000	17
46.95833	19
46.96667	19
46.97500	18
46.98333	16
46.99167	13
47.00000	10
47.00833	8
47.01667	8
47.02500	10
47.03333	11
47.04167	11
47.05000	11
47.05833	10
47.06667	9
47.07500	9
47.08333	9
47.09167	9
47.10000	10
47.10833	11
47.11667	12
47.12500	14
47.13333	14
47.14167	14
47.15000	12
47.15833	11
47.16667	12
47.17500	15
47.18333	20
47.19167	25
47.20000	30
47.20833	32
47.21667	32
47.22500	29
47.23333	24
47.24167	20
47.25000	16
47.25833	15
47.26667	15
47.27500	14
47.28333	13
47.29167	11
47.30000	8
47.30833	5
47.31667	2
47.32500	1
47.33333	1
47.34167	3
47.35000	5
47.35833	7
47.36667	7
47.37500	7
47.38333	8
47.39167	10
47.40000	11
47.40833	12
47.41667	13
47.42500	14
47.43333	16
47.44167	16
47.45000	16
47.45833	13
47.46667	10
47.47500	7
47.48333	6
47.49167	7
47.50000	10
47.50833	15
47.51667	18
47.52500	21
47.53333	21
47.54167	19
47.55000	16
47.55833	13
47.56667	11
47.57500	11
47.58333	12
47.59167	14
47.60000	15
47.60833	15
47.61667	16
47.62500	18
47.63333	19
47.64167	20
47.65000	21
47.65833	21
47.66667	20
47.67500	18
47.68333	17
47.69167	16
47.70000	15
47.70833	13
47.71667	12
47.72500	11
47.73333	11
47.74167	12
47.75000	12
47.75833	12
47.76667	12
47.77500	11
47.78333	11
47.79167	10
47.80000	11
47.80833	12
47.81667	13
47.82500	13
47.83333	11
47.84167	10
47.85000	9
47.85833	10
47.86667	13
47.87500	15
47.88333	17
47.89167	18
47.90000	17
47.90833	15
47.91667	13
47.92500	12
47.93333	13
47.94167	14
47.95000	14
47.95833	15
47.96667	14
47.97500	13
47.98333	12
47.99167	12
48.00000	14
48.00833	16
48.01667	18
48.02500	19
48.03333	19
48.04167	16
48.05000	12
48.05833	6
48.06667	1
48.07500	-2
48.08333	-3
48.09167	-2
48.10000	1
48.10833	5
48.11667	9
48.12500	13
48.13333	16
48.14167	19
48.15000	20
48.15833	18
48.16667	14
48.17500	11
48.18333	9
48.19167	9
48.20000	13
48.20833	18
48.21667	23
48.22500	26
48.23333	27
48.24167	26
48.25000	24
48.25833	22
48.26667	21
48.27500	21
48.28333	24
48.29167	26
48.30000	26
48.30833	25
48.31667	22
48.32500	18
48.33333	15
48.34167	14
48.35000	14
48.35833	13
48.36667	14
48.37500	14
48.38333	16
48.39167	18
48.40000	20
48.40833	21
48.41667	21
48.42500	19
48.43333	15
48.44167	10
48.45000	6
48.45833	3
48.46667	3
48.47500	5
48.48333	9
48.49167	14
48.50000	19
48.50833	23
48.51667	25
48.52500	24
48.53333	21
48.54167	18
48.55000	16
48.55833	16
48.56667	17
48.57500	16
48.58333	13
48.59167	8
48.60000	3
48.60833	-0
48.61667	-1
48.62500	2
48.63333	8
48.64167	14
48.65000	20
48.65833	23
48.66667	23
48.67500	20
48.68333	15
48.69167	11
48.70000	9
48.70833	8
48.71667	9
48.72500	10
48.73333	10
48.74167	9
48.75000	8
48.75833	6
48.76667	4
48.77500	2
48.78333	2
48.79167	3
48.80000	4
48.80833	6
48.81667	7
48.82500	7
48.83333	7
48.84167	7
48.85000	7
48.85833	7
48.86667	7
48.87500	7
48.88333	6
48.89167	6
48.90000	7
48.90833	9
48.91667	10
48.92500	11
48.93333	11
48.94167	10
48.95000	9
48.95833	10
48.96667	12
48.97500	15
48.98333	18
48.99167	20
49.00000	20
49.00833	19
49.01667	18
49.02500	18
49.03333	19
49.04167	20
49.05000	20
49.05833	18
49.06667	14
49.07500	10
49.08333	8
49.09167	10
49.10000	14
49.10833	17
49.11667	19
49.12500	17
49.13333	15
49.14167	13
49.15000	11
49.15833	11
49.16667	11
49.17500	11
49.18333	9
49.19167	8
49.20000	8
49.20833	8
49.21667	10
49.22500	11
49.23333	12
49.24167	13
49.25000	13
49.25833	12
49.26667	13
49.27500	14
49.28333	15
49.29167	16
49.30000	18
49.30833	20
49.31667	21
49.32500	20
49.33333	18
49.34167	16
49.35000	14
49.35833	13
49.36667	14
49.37500	16
49.38333	18
49.39167	20
49.40000	20
49.40833	19
49.41667	18
49.42500	16
49.43333	13
49.44167	11
49.45000	9
49.45833	8
49.46667	8
49.47500	8
49.48333	9
49.49167	10
49.50000	10
49.50833	11
49.51667	11
49.52500	12
49.53333	12
49.54167	12
49.55000	13
49.55833	16
49.56667	20
49.57500	24
49.58333	26
49.59167	25
49.60000	22
49.60833	18
49.61667	16
49.62500	16
49.63333	18
49.64167	20
49.65000	21
49.65833	22
49.66667	21
49.67500	18
49.68333	13
49.69167	7
49.70000	-1
49.70833	-8
49.71667	-11
49.72500	-10
49.73333	-7
49.74167	-2
49.75000	1
49.75833	3
49.76667	2
49.77500	2
49.78333	2
49.79167	2
49.80000	3
49.80833	4
49.81667	6
49.82500	9
49.83333	11
49.84167	14
49.85000	16
49.85833	17
49.86667	16
49.87500	15
49.88333	14
49.89167	14
49.90000	15
49.90833	16
49.91667	16
49.92500	15
49.93333	15
49.94167	17
49.95000	19
49.95833	21
49.96667	23
49.97500	23
49.98333	21
49.99167	18
50.00000	17
50.00833	18
50.01667	19
50.02500	20
50.03333	22
50.04167	26
50.05000	30
50.05833	32
50.06667	33
50.07500	30
50.08333	24
50.09167	18
50.10000	13
50.10833	11
50.11667	13
50.12500	16
50.13333	19
50.14167	19
50.15000	17
50.15833	15
50.16667	12
50.17500	12
50.18333	15
50.19167	19
50.20000	24
50.20833	28
50.21667	31
50.22500	32
50.23333	32
50.24167	31
50.25000	30
50.25833	30
50.26667	30
50.27500	31
50.28333	33
50.29167	33
50.30000	32
50.30833	29
50.31667	27
50.32500	27
50.33333	28
50.34167	30
50.35000	31
50.35833	30
50.36667	28
50.37500	26
50.38333	25
50.39167	24
50.40000	23
50.40833	23
50.41667	22
50.42500	21
50.43333	21
50.44167	23
50.45000	27
50.45833	34
50.46667	40
50.47500	46
50.48333	49
50.49167	50
50.50000	51
50.50833	51
50.51667	52
50.52500	54
50.53333	56
50.54167	58
50.55000	58
50.55833	56
50.56667	54
50.57500	53
50.58333	53
50.59167	55
50.60000	59
50.60833	65
50.61667	71
50.62500	75
50.63333	76
50.64167	75
50.65000	73
50.65833	72
50.66667	72
50.67500	73
50.68333	74
50.69167	74
50.70000	73
50.70833	71
50.71667	71
50.72500	73
50.73333	76
50.74167	79
50.75000	82
50.75833	84
50.76667	83
50.77500	82
50.78333	82
50.79167	83
50.80000	84
50.80833	86
50.81667	89
50.82500	92
50.83333	95
50.84167	99
50.85000	102
50.85833	102
50.86667	101
50.87500	100
50.88333	100
50.89167	102
50.90000	104
50.90833	108
50.91667	110
50.92500	111
50.93333	113
50.94167	114
50.95000	115
50.95833	116
50.96667	115
50.97500	112
50.98333	108
50.99167	104
51.00000	101
51.00833	99
51.01667	98
51.02500	98
51.03333	98
51.04167	99
51.05000	100
51.05833	101
51.06667	103
51.07500	104
51.08333	107
51.09167	110
51.10000	113
51.10833	115
51.11667	115
51.12500	114
51.13333	111
51.14167	109
51.15000	107
51.15833	107
51.16667	108
51.17500	110
51.18333	113
51.19167	115
51.20000	114
51.20833	112
51.21667	109
51.22500	105
51.23333	102
51.24167	99
51.25000	96
51.25833	92
51.26667	89
51.27500	87
51.28333	88
51.29167	89
51.30000	90
51.30833	90
51.31667	89
51.32500	89
51.33333	91
51.34167	94
51.35000	96
51.35833	95
51.36667	93
51.37500	90
51.38333	87
51.39167	83
51.40000	81
51.40833	78
51.41667	74
51.42500	70
51.43333	67
51.44167	65
51.45000	63
51.45833	62
51.46667	63
51.47500	65
51.48333	68
51.49167	71
51.50000	74
51.50833	75
51.51667	75
51.52500	74
51.53333	74
51.54167	74
51.55000	75
51.55833	74
51.56667	72
51.57500	70
51.58333	69
51.59167	66
51.60000	63
51.60833	60
51.61667	57
51.62500	54
51.63333	51
51.64167	49
51.65000	47
51.65833	45
51.66667	43
51.67500	44
51.68333	47
51.69167	49
51.70000	49
51.70833	47
51.71667	43
51.72500	40
51.73333	38
51.74167	39
51.75000	41
51.75833	42
51.76667	43
51.77500	42
51.78333	42
51.79167	40
51.80000	39
51.80833	37
51.81667	37
51.82500	38
51.83333	41
51.84167	45
51.85000	48
51.85833	48
51.86667	46
51.87500	44
51.88333	41
51.89167	39
51.90000	38
51.90833	39
51.91667	41
51.92500	44
51.93333	47
51.94167	50
51.95000	50
51.95833	46
51.96667	42
51.97500	39
51.98333	39
51.99167	40
52.00000	40
52.00833	38
52.01667	33
52.02500	28
52.03333	25
52.04167	26
52.05000	28
52.05833	29
52.06667	27
52.07500	25
52.08333	22
52.09167	21
52.10000	22
52.10833	24
52.11667	25
52.12500	24
52.13333	24
52.14167	24
52.15000	24
52.15833	24
52.16667	22
52.17500	19
52.18333	15
52.19167	13
52.20000	14
52.20833	18
52.21667	22
52.22500	25
52.23333	28
52.24167	30
52.25000	30
52.25833	28
52.26667	26
52.27500	21
52.28333	13
52.29167	6
52.30000	1
52.30833	-1
52.31667	0
52.32500	5
52.33333	9
52.34167	10
52.35000	9
52.35833	6
52.36667	4
52.37500	5
52.38333	8
52.39167	13
52.40000	17
52.40833	20
52.41667	20
52.42500	18
52.43333	16
52.44167	14
52.45000	12
52.45833	14
52.46667	16
52.47500	20
52.48333	23
52.49167	25
52.50000	26
52.50833	25
52.51667	22
52.52500	20
52.53333	17
52.54167	14
52.55000	12
52.55833	10
52.56667	10
52.57500	9
52.58333	8
52.59167	8
52.60000	10
52.60833	14
52.61667	19
52.62500	25
52.63333	28
52.64167	28
52.65000	25
52.65833	22
52.66667	17
52.67500	13
52.68333	9
52.69167	6
52.70000	6
52.70833	8
52.71667	11
52.72500	16
52.73333	20
52.74167	22
52.75000	22
52.75833	20
52.76667	18
52.77500	15
52.78333	12
52.79167	8
52.80000	4
52.80833	0
52.81667	-4
52.82500	-8
52.83333	-9
52.84167	-7
52.85000	-2
52.85833	4
52.86667	9
52.87500	12
52.88333	13
52.89167	14
52.90000	14
52.90833	15
52.91667	13
52.92500	10
52.93333	6
52.94167	2
52.95000	0
52.95833	1
52.96667	5
52.97500	10
52.98333	16
52.99167	21
53.00000	25
53.00833	25
53.01667	22
53.02500	16
53.03333	11
53.04167	6
53.05000	3
53.05833	1
53.06667	2
53.07500	6
53.08333	11
53.09167	15
53.10000	18
53.10833	18
53.11667	17
53.12500	14
53.13333	11
53.14167	11
53.15000	12
53.15833	14
53.16667	15
53.17500	16
53.18333	14
53.19167	12
53.20000	8
53.20833	5
53.21667	3
53.22500	3
53.23333	5
53.24167	8
53.25000	10
53.25833	12
53.26667	12
53.27500	12
53.28333	13
53.29167	14
53.30000	17
53.30833	21
53.31667	25
53.32500	29
53.33333	30
53.34167	28
53.35000	23
53.35833	17
53.36667	10
53.37500	6
53.38333	4
53.39167	5
53.40000	6
53.40833	9
53.41667	12
53.42500	14
53.43333	18
53.44167	21
53.45000	25
53.45833	31
53.46667	37
53.47500	42
53.48333	46
53.49167	49
53.50000	50
53.50833	50
53.51667	49
53.52500	47
53.53333	43
53.54167	38
53.55000	32
53.55833	29
53.56667	29
53.57500	31
53.58333	35
53.59167	39
53.60000	41
53.60833	43
53.61667	45
53.62500	47
53.63333	50
53.64167	53
53.65000	55
53.65833	56
53.66667	57
53.67500	59
53.68333	63
53.69167	66
53.70000	67
53.70833	66
53.71667	63
53.72500	59
53.73333	58
53.74167	59
53.75000	64
53.75833	69
53.76667	73
53.77500	77
53.78333	79
53.79167	80
53.80000	82
53.80833	84
53.81667	87
53.82500	89
53.83333	92
53.84167	93
53.85000	92
53.85833	90
53.86667	89
53.87500	91
53.88333	97
53.89167	105
53.90000	115
53.90833	123
53.91667	129
53.92500	132
53.93333	133
53.94167	135
53.95000	137
53.95833	140
53.96667	145
53.97500	153
53.98333	163
53.99167	172
54.00000	178
54.00833	181
54.01667	182
54.02500	182
54.03333	182
54.04167	184
54.05000	188
54.05833	191
54.06667	196
54.07500	201
54.08333	205
54.09167	209
54.10000	213
54.10833	218
54.11667	225
54.12500	232
54.13333	240
54.14167	249
54.15000	258
54.15833	268
54.16667	276
54.17500	283
54.18333	290
54.19167	296
54.20000	302
54.20833	308
54.21667	316
54.22500	325
54.23333	332
54.24167	336
54.25000	338
54.25833	339
54.26667	342
54.27500	349
54.28333	359
54.29167	370
54.30000	381
54.30833	391
54.31667	402
54.32500	412
54.33333	421
54.34167	428
54.35000	434
54.35833	440
54.36667	446
54.37500	452
54.38333	460
54.39167	467
54.40000	474
54.40833	482
54.41667	491
54.42500	503
54.43333	515
54.44167	527
54.45000	537
54.45833	544
54.46667	550
54.47500	556
54.48333	564
54.49167	573
54.50000	585
54.50833	597
54.51667	609
54.52500	619
54.53333	628
54.54167	635
54.55000	641
54.55833	649
54.56667	656
54.57500	664
54.58333	671
54.59167	676
54.60000	681
54.60833	686
54.61667	693
54.62500	702
54.63333	712
54.64167	723
54.65000	733
54.65833	739
54.66667	744
54.67500	749
54.68333	754
54.69167	760
54.70000	767
54.70833	774
54.71667	779
54.72500	784
54.73333	788
54.74167	791
54.75000	794
54.75833	799
54.76667	805
54.77500	812
54.78333	818
54.79167	824
54.80000	831
54.80833	840
54.81667	850
54.82500	860
54.83333	868
54.84167	873
54.85000	876
54.85833	879
54.86667	884
54.87500	888
54.88333	894
54.89167	901
54.90000	907
54.90833	914
54.91667	920
54.92500	925
54.93333	929
54.94167	932
54.95000	937
54.95833	943
54.96667	951
54.97500	959
54.98333	964
54.99167	967
55.00000	968
55.00833	967
55.01667	966
55.02500	967
55.03333	970
55.04167	973
55.05000	977
55.05833	980
55.06667	983
55.07500	985
55.08333	984
55.09167	984
55.10000	986
55.10833	989
55.11667	993
55.12500	997
55.13333	999
55.14167	997
55.15000	994
55.15833	991
55.16667	989
55.17500	989
55.18333	992
55.19167	996
55.20000	999
55.20833	1001
55.21667	1002
55.22500	1001
55.23333	999
55.24167	999
55.25000	999
55.25833	1000
55.26667	1001
55.27500	1001
55.28333	1001
55.29167	999
55.30000	996
55.30833	993
55.31667	990
55.32500	987
55.33333	984
55.34167	982
55.35000	979
55.35833	976
55.36667	973
55.37500	971
55.38333	971
55.39167	971
55.40000	972
55.40833	972
55.41667	972
55.42500	971
55.43333	969
55.44167	968
55.45000	967
55.45833	965
55.46667	962
55.47500	959
55.48333	954
55.49167	948
55.50000	942
55.50833	936
55.51667	930
55.52500	925
55.53333	921
55.54167	920
55.55000	920
55.55833	920
55.56667	920
55.57500	918
55.58333	914
55.59167	910
55.60000	905
55.60833	900
55.61667	894
55.62500	887
55.63333	882
55.64167	877
55.65000	872
55.65833	870
55.66667	868
55.67500	866
55.68333	862
55.69167	857
55.70000	852
55.70833	846
55.71667	839
55.72500	832
55.73333	826
55.74167	821
55.75000	818
55.75833	818
55.76667	819
55.77500	818
55.78333	814
55.79167	808
55.80000	800
55.80833	793
55.81667	787
55.82500	783
55.83333	780
55.84167	776
55.85000	772
55.85833	767
55.86667	762
55.87500	757
55.88333	751
55.89167	744
55.90000	737
55.90833	730
55.91667	723
55.92500	716
55.93333	711
55.94167	707
55.95000	704
55.95833	701
55.96667	698
55.97500	695
55.98333	693
55.99167	691
56.00000	689
56.00833	685
56.01667	679
56.02500	673
56.03333	667
56.04167	663
56.05000	659
56.05833	655
56.06667	650
56.07500	644
56.08333	637
56.09167	631
56.10000	626
56.10833	621
56.11667	615
56.12500	609
56.13333	605
56.14167	603
56.15000	602
56.15833	600
56.16667	597
56.17500	591
56.18333	584
56.19167	578
56.20000	572
56.20833	567
56.21667	563
56.22500	559
56.23333	556
56.24167	554
56.25000	553
56.25833	552
56.26667	551
56.27500	548
56.28333	544
56.29167	539
56.30000	534
56.30833	529
56.31667	525
56.32500	521
56.33333	516
56.34167	508
56.35000	501
56.35833	495
56.36667	490
56.37500	488
56.38333	488
56.39167	489
56.40000	487
56.40833	484
56.41667	479
56.42500	473
56.43333	466
56.44167	460
56.45000	453
56.45833	448
56.46667	444
56.47500	442
56.48333	442
56.49167	443
56.50000	444
56.50833	444
56.51667	442
56.52500	439
56.53333	434
56.54167	427
56.55000	421
56.55833	415
56.56667	411
56.57500	407
56.58333	404
56.59167	399
56.60000	393
56.60833	387
56.61667	382
56.62500	378
56.63333	375
56.64167	374
56.65000	375
56.65833	374
56.66667	373
56.67500	372
56.68333	370
56.69167	366
56.70000	361
56.70833	356
56.71667	352
56.72500	350
56.73333	349
56.74167	350
56.75000	350
56.75833	349
56.76667	346
56.77500	340
56.78333	332
56.79167	325
56.80000	320
56.80833	318
56.81667	318
56.82500	319
56.83333	317
56.84167	311
56.85000	304
56.85833	298
56.86667	292
56.87500	288
56.88333	284
56.89167	281
56.90000	281
56.90833	281
56.91667	281
56.92500	281
56.93333	279
56.94167	275
56.95000	270
56.95833	266
56.96667	265
56.97500	267
56.98333	269
56.99167	271
57.00000	271
57.00833	269
57.01667	265
57.02500	260
57.03333	256
57.04167	252
57.05000	250
57.05833	250
57.06667	251
57.07500	251
57.08333	250
57.09167	247
57.10000	243
57.10833	240
57.11667	239
57.12500	238
57.13333	237
57.14167	235
57.15000	232
57.15833	228
57.16667	223
57.17500	219
57.18333	217
57.19167	216
57.20000	218
57.20833	220
57.21667	221
57.22500	219
57.23333	215
57.24167	211
57.25000	209
57.25833	208
57.26667	208
57.27500	209
57.28333	208
57.29167	206
57.30000	203
57.30833	201
57.31667	199
57.32500	197
57.33333	196
57.34167	194
57.35000	191
57.35833	188
57.36667	184
57.37500	181
57.38333	181
57.39167	182
57.40000	185
57.40833	188
57.41667	190
57.42500	191
57.43333	191
57.44167	191
57.45000	188
57.45833	184
57.46667	177
57.47500	172
57.48333	168
57.49167	165
57.50000	163
57.50833	163
57.51667	163
57.52500	164
57.53333	166
57.54167	169
57.55000	172
57.55833	174
57.56667	173
57.57500	170
57.58333	165
57.59167	160
57.60000	156
57.60833	154
57.61667	152
57.62500	151
57.63333	151
57.64167	149
57.65000	148
57.65833	149
57.66667	150
57.67500	152
57.68333	152
57.69167	152
57.70000	150
57.70833	148
57.71667	147
57.72500	146
57.73333	147
57.74167	149
57.75000	149
57.75833	147
57.76667	143
57.77500	140
57.78333	137
57.79167	134
57.80000	133
57.80833	133
57.81667	132
57.82500	129
57.83333	126
57.84167	124
57.85000	123
57.85833	124
57.86667	125
57.87500	127
57.88333	129
57.89167	129
57.90000	126
57.90833	121
57.91667	117
57.92500	113
57.93333	112
57.94167	111
57.95000	112
57.95833	112
57.96667	111
57.97500	110
57.98333	108
57.99167	105
58.00000	101
58.00833	98
58.01667	97
58.02500	100
58.03333	104
58.04167	107
58.05000	107
58.05833	105
58.06667	101
58.07500	98
58.08333	96
58.09167	95
58.10000	95
58.10833	96
58.11667	98
58.12500	99
58.13333	99
58.14167	99
58.15000	97
58.15833	95
58.16667	93
58.17500	91
58.18333	89
58.19167	89
58.20000	89
58.20833	91
58.21667	92
58.22500	92
58.23333	90
58.24167	88
58.25000	85
58.25833	83
58.26667	80
58.27500	77
58.28333	75
58.29167	74
58.30000	74
58.30833	77
58.31667	79
58.32500	80
58.33333	79
58.34167	79
58.35000	79
58.35833	79
58.36667	77
58.37500	74
58.38333	71
58.39167	69
58.40000	71
58.40833	75
58.41667	77
58.42500	78
58.43333	77
58.44167	76
58.45000	74
58.45833	75
58.46667	77
58.47500	80
58.48333	82
58.49167	82
58.50000	82
58.50833	80
58.51667	78
58.52500	76
58.53333	74
58.54167	73
58.55000	72
58.55833	72
58.56667	71
58.57500	72
58.58333	72
58.59167	72
58.60000	70
58.60833	66
58.61667	60
58.62500	55
58.63333	51
58.64167	48
58.65000	48
58.65833	48
58.66667	48
58.67500	49
58.68333	50
58.69167	51
58.70000	53
58.70833	55
58.71667	58
58.72500	64
58.73333	69
58.74167	74
58.75000	77
58.75833	78
58.76667	75
58.77500	70
58.78333	62
58.79167	56
58.80000	51
58.80833	50
58.81667	53
58.82500	57
58.83333	60
58.84167	60
58.85000	59
58.85833	57
58.86667	53
58.87500	51
58.88333	50
58.89167	50
58.90000	47
58.90833	44
58.91667	40
58.92500	36
58.93333	36
58.94167	38
58.95000	42
58.95833	46
58.96667	50
58.97500	54
58.98333	58
58.99167	61
59.00000	63
59.00833	63
59.01667	60
59.02500	54
59.03333	48
59.04167	44
59.05000	42
59.05833	42
59.06667	45
59.07500	49
59.08333	53
59.09167	57
59.10000	61
59.10833	64
59.11667	63
59.12500	60
59.13333	54
59.14167	48
59.15000	43
59.15833	39
59.16667	38
59.17500	40
59.18333	42
59.19167	46
59.20000	50
59.20833	54
59.21667	57
59.22500	59
59.23333	60
59.24167	60
59.25000	58
59.25833	54
59.26667	48
59.27500	44
59.28333	39
59.29167	36
59.30000	34
59.30833	34
59.31667	36
59.32500	38
59.33333	41
59.34167	43
59.35000	45
59.35833	44
59.36667	42
59.37500	40
59.38333	39
59.39167	39
59.40000	40
59.40833	41
59.41667	40
59.42500	37
59.43333	34
59.44167	32
59.45000	32
59.45833	34
59.46667	37
59.47500	38
59.48333	39
59.49167	38
59.50000	37
59.50833	37
59.51667	36
59.52500	34
59.53333	33
59.54167	33
59.55000	32
59.55833	31
59.56667	30
59.57500	28
59.58333	26
59.59167	24
59.60000	24
59.60833	27
59.61667	30
59.62500	35
59.63333	40
59.64167	44
59.65000	46
59.65833	47
59.66667	47
59.67500	44
59.68333	39
59.69167	35
59.70000	32
59.70833	31
59.71667	30
59.72500	29
59.73333	27
59.74167	23
59.75000	18
59.75833	17
59.76667	19
59.77500	23
59.78333	28
59.79167	32
59.80000	34
59.80833	34
59.81667	35
59.82500	36
59.83333	36
59.84167	36
59.85000	36
59.85833	37
59.86667	38
59.87500	40
59.88333	41
59.89167	42
59.90000	39
59.90833	34
59.91667	30
59.92500	27
59.93333	25
59.94167	25
59.95000	24
59.95833	24
59.96667	22
59.97500	21
59.98333	22
59.99167	23
60.00000	25

[LC Chromatogram(Detector A-Ch2)]
Interval(msec)	500
# of Points	7201
Start Time(min)	0.000
End Time(min)	60.000
Intensity Units	mV
Intensity Multiplier	0.001
Wavelength(nm)	230
R.Time (min)	Intensity
0.00000	-69
0.00833	-69
0.01667	-0
0.02500	-0
0.03333	1
0.04167	1
0.05000	-0
0.05833	-4
0.06667	-8
0.07500	-13
0.08333	-17
0.09167	-19
0.10000	-20
0.10833	-20
0.11667	-20
0.12500	-19
0.13333	-19
0.14167	-20
0.15000	-21
0.15833	-23
0.16667	-25
0.17500	-26
0.18333	-26
0.19167	-24
0.20000	-24
0.20833	-26
0.21667	-30
0.22500	-36
0.23333	-40
0.24167	-43
0.25000	-44
0.25833	-44
0.26667	-44
0.27500	-43
0.28333	-44
0.29167	-45
0.30000	-46
0.30833	-49
0.31667	-52
0.32500	-55
0.33333	-55
0.34167	-55
0.35000	-56
0.35833	-57
0.36667	-60
0.37500	-65
0.38333	-69
0.39167	-73
0.40000	-76
0.40833	-75
0.41667	-73
0.42500	-71
0.43333	-71
0.44167	-72
0.45000	-76
0.45833	-82
0.46667	-88
0.47500	-95
0.48333	-101
0.49167	-105
0.50000	-107
0.50833	-106
0.51667	-104
0.52500	-102
0.53333	-101
0.54167	-100
0.55000	-100
0.55833	-102
0.56667	-105
0.57500	-109
0.58333	-113
0.59167	-116
0.60000	-117
0.60833	-117
0.61667	-117
0.62500	-117
0.63333	-116
0.64167	-116
0.65000	-115
0.65833	-115
0.66667	-115
0.67500	-117
0.68333	-120
0.69167	-124
0.70000	-128
0.70833	-132
0.71667	-135
0.72500	-136
0.73333	-135
0.74167	-133
0.75000	-133
0.75833	-133
0.76667	-136
0.77500	-139
0.78333	-142
0.79167	-146
0.80000	-149
0.80833	-152
0.81667	-154
0.82500	-157
0.83333	-158
0.84167	-159
0.85000	-158
0.85833	-157
0.86667	-155
0.87500	-154
0.88333	-154
0.89167	-155
0.90000	-157
0.90833	-160
0.91667	-162
0.92500	-162
0.93333	-161
0.94167	-160
0.95000	-161
0.95833	-164
0.96667	-170
0.97500	-176
0.98333	-181
0.99167	-183
1.00000	-184
1.00833	-183
1.01667	-182
1.02500	-181
1.03333	-181
1.04167	-180
1.05000	-180
1.05833	-181
1.06667	-181
1.07500	-181
1.08333	-180
1.09167	-180
1.10000	-178
1.10833	-177
1.11667	-177
1.12500	-177
1.13333	-179
1.14167	-181
1.15000	-185
1.15833	-188
1.16667	-190
1.17500	-190
1.18333	-190
1.19167	-189
1.20000	-189
1.20833	-190
1.21667	-193
1.22500	-197
1.23333	-200
1.24167	-203
1.25000	-203
1.25833	-202
1.26667	-201
1.27500	-200
1.28333	-200
1.29167	-200
1.30000	-201
1.30833	-203
1.31667	-206
1.32500	-209
1.33333	-211
1.34167	-212
1.35000	-211
1.35833	-211
1.36667	-212
1.37500	-216
1.38333	-219
1.39167	-221
1.40000	-220
1.40833	-217
1.41667	-213
1.42500	-213
1.43333	-217
1.44167	-221
1.45000	-224
1.45833	-224
1.46667	-222
1.47500	-220
1.48333	-219
1.49167	-220
1.50000	-223
1.50833	-225
1.51667	-228
1.52500	-229
1.53333	-229
1.54167	-230
1.55000	-231
1.55833	-233
1.56667	-236
1.57500	-239
1.58333	-241
1.59167	-242
1.60000	-241
1.60833	-241
1.61667	-241
1.62500	-241
1.63333	-240
1.64167	-241
1.65000	-243
1.65833	-247
1.66667	-249
1.67500	-251
1.68333	-251
1.69167	-249
1.70000	-247
1.70833	-246
1.71667	-246
1.72500	-247
1.73333	-248
1.74167	-248
1.75000	-248
1.75833	-247
1.76667	-247
1.77500	-247
1.78333	-249
1.79167	-250
1.80000	-252
1.80833	-252
1.81667	-252
1.82500	-253
1.83333	-254
1.84167	-257
1.85000	-260
1.85833	-264
1.86667	-266
1.87500	-267
1.88333	-267
1.89167	-268
1.90000	-268
1.90833	-268
1.91667	-268
1.92500	-266
1.93333	-264
1.94167	-262
1.95000	-260
1.95833	-260
1.96667	-261
1.97500	-265
1.98333	-270
1.99167	-275
2.00000	-279
2.00833	-279
2.01667	-277
2.02500	-274
2.03333	-272
2.04167	-270
2.05000	-271
2.05833	-272
2.06667	-274
2.07500	-275
2.08333	-276
2.09167	-278
2.10000	-280
2.10833	-280
2.11667	-280
2.12500	-279
2.13333	-279
2.14167	-278
2.15000	-279
2.15833	-280
2.16667	-281
2.17500	-281
2.18333	-281
2.19167	-282
2.20000	-283
2.20833	-285
2.21667	-287
2.22500	-290
2.23333	-292
2.24167	-295
2.25000	-297
2.25833	-299
2.26667	-301
2.27500	-300
2.28333	-299
2.29167	-298
2.30000	-296
2.30833	-295
2.31667	-294
2.32500	-295
2.33333	-296
2.34167	-298
2.35000	-298
2.35833	-298
2.36667	-296
2.37500	-295
2.38333	-296
2.39167	-298
2.40000	-302
2.40833	-306
2.41667	-309
2.42500	-312
2.43333	-313
2.44167	-314
2.45000	-314
2.45833	-312
2.46667	-309
2.47500	-304
2.48333	-300
2.49167	-297
2.50000	-295
2.50833	-295
2.51667	-297
2.52500	-300
2.53333	-303
2.54167	-306
2.55000	-308
2.55833	-310
2.56667	-311
2.57500	-313
2.58333	-315
2.59167	-316
2.60000	-315
2.60833	-314
2.61667	-312
2.62500	-310
2.63333	-308
2.64167	-307
2.65000	-308
2.65833	-308
2.66667	-309
2.67500	-308
2.68333	-309
2.69167	-310
2.70000	-313
2.70833	-316
2.71667	-317
2.72500	-318
2.73333	-318
2.74167	-318
2.75000	-320
2.75833	-323
2.76667	-325
2.77500	-325
2.78333	-324
2.79167	-324
2.80000	-323
2.80833	-324
2.81667	-325
2.82500	-326
2.83333	-327
2.84167	-328
2.85000	-328
2.85833	-329
2.86667	-332
2.87500	-335
2.88333	-337
2.89167	-338
2.90000	-338
2.90833	-337
2.91667	-335
2.92500	-334
2.93333	-332
2.94167	-331
2.95000	-331
2.95833	-332
2.96667	-334
2.97500	-337
2.98333	-339
2.99167	-342
3.00000	-344
3.00833	-346
3.01667	-347
3.02500	-346
3.03333	-343
3.04167	-341
3.05000	-340
3.05833	-340
3.06667	-340
3.07500	-341
3.08333	-341
3.09167	-340
3.10000	-339
3.10833	-338
3.11667	-339
3.12500	-340
3.13333	-340
3.14167	-340
3.15000	-340
3.15833	-340
3.16667	-338
3.17500	-335
3.18333	-334
3.19167	-334
3.20000	-336
3.20833	-339
3.21667	-342
3.22500	-344
3.23333	-346
3.24167	-346
3.25000	-345
3.25833	-343
3.26667	-341
3.27500	-341
3.28333	-343
3.29167	-346
3.30000	-350
3.30833	-351
3.31667	-349
3.32500	-348
3.33333	-346
3.34167	-345
3.35000	-346
3.35833	-349
3.36667	-353
3.37500	-355
3.38333	-357
3.39167	-357
3.40000	-357
3.40833	-356
3.41667	-355
3.42500	-355
3.43333	-356
3.44167	-358
3.45000	-359
3.45833	-360
3.46667	-360
3.47500	-360
3.48333	-359
3.49167	-359
3.50000	-358
3.50833	-357
3.51667	-357
3.52500	-357
3.53333	-357
3.54167	-358
3.55000	-359
3.55833	-360
3.56667	-360
3.57500	-359
3.58333	-358
3.59167	-356
3.60000	-355
3.60833	-356
3.61667	-358
3.62500	-360
3.63333	-361
3.64167	-361
3.65000	-359
3.65833	-359
3.66667	-360
3.67500	-365
3.68333	-370
3.69167	-374
3.70000	-376
3.70833	-376
3.71667	-374
3.72500	-372
3.73333	-370
3.74167	-369
3.75000	-367
3.75833	-367
3.76667	-368
3.77500	-369
3.78333	-371
3.79167	-372
3.80000	-372
3.80833	-371
3.81667	-369
3.82500	-368
3.83333	-368
3.84167	-369
3.85000	-370
3.85833	-372
3.86667	-374
3.87500	-376
3.88333	-378
3.89167	-380
3.90000	-381
3.90833	-382
3.91667	-382
3.92500	-381
3.93333	-380
3.94167	-379
3.95000	-378
3.95833	-378
3.96667	-379
3.97500	-381
3.98333	-382
3.99167	-384
4.00000	-385
4.00833	-384
4.01667	-382
4.02500	-380
4.03333	-377
4.04167	-376
4.05000	-376
4.05833	-378
4.06667	-380
4.07500	-380
4.08333	-379
4.09167	-377
4.10000	-374
4.10833	-371
4.11667	-370
4.12500	-370
4.13333	-374
4.14167	-378
4.15000	-383
4.15833	-387
4.16667	-389
4.17500	-388
4.18333	-387
4.19167	-385
4.20000	-384
4.20833	-386
4.21667	-389
4.22500	-392
4.23333	-393
4.24167	-391
4.25000	-388
4.25833	-385
4.26667	-384
4.27500	-385
4.28333	-386
4.29167	-388
4.30000	-389
4.30833	-389
4.31667	-388
4.32500	-388
4.33333	-389
4.34167	-391
4.35000	-392
4.35833	-391
4.36667	-390
4.37500	-389
4.38333	-388
4.39167	-389
4.40000	-391
4.40833	-392
4.41667	-394
4.42500	-395
4.43333	-395
4.44167	-395
4.45000	-394
4.45833	-394
4.46667	-394
4.47500	-395
4.48333	-396
4.49167	-397
4.50000	-397
4.50833	-396
4.51667	-394
4.52500	-392
4.53333	-392
4.54167	-393
4.55000	-394
4.55833	-396
4.56667	-397
4.57500	-397
4.58333	-398
4.59167	-398
4.60000	-398
4.60833	-397
4.61667	-396
4.62500	-395
4.63333	-395
4.64167	-395
4.65000	-395
4.65833	-395
4.66667	-395
4.67500	-396
4.68333	-397
4.69167	-399
4.70000	-400
4.70833	-400
4.71667	-400
4.72500	-399
4.73333	-397
4.74167	-395
4.75000	-395
4.75833	-395
4.76667	-395
4.77500	-395
4.78333	-394
4.79167	-391
4.80000	-389
4.80833	-388
4.81667	-390
4.82500	-393
4.83333	-396
4.84167	-400
4.85000	-402
4.85833	-403
4.86667	-403
4.87500	-401
4.88333	-399
4.89167	-397
4.90000	-395
4.90833	-395
4.91667	-397
4.92500	-400
4.93333	-402
4.94167	-404
4.95000	-405
4.95833	-407
4.96667	-408
4.97500	-408
4.98333	-407
4.99167	-406
5.00000	-405
5.00833	-406
5.01667	-408
5.02500	-411
5.03333	-414
5.04167	-415
5.05000	-414
5.05833	-412
5.06667	-410
5.07500	-408
5.08333	-406
5.09167	-406
5.10000	-406
5.10833	-407
5.11667	-408
5.12500	-409
5.13333	-410
5.14167	-410
5.15000	-411
5.15833	-412
5.16667	-414
5.17500	-416
5.18333	-418
5.19167	-419
5.20000	-419
5.20833	-417
5.21667	-415
5.22500	-413
5.23333	-411
5.24167	-409
5.25000	-407
5.25833	-406
5.26667	-406
5.27500	-408
5.28333	-412
5.29167	-417
5.30000	-422
5.30833	-425
5.31667	-426
5.32500	-426
5.33333	-425
5.34167	-423
5.35000	-420
5.35833	-417
5.36667	-414
5.37500	-411
5.38333	-409
5.39167	-408
5.40000	-407
5.40833	-408
5.41667	-410
5.42500	-412
5.43333	-413
5.44167	-414
5.45000	-414
5.45833	-413
5.46667	-413
5.47500	-414
5.48333	-416
5.49167	-417
5.50000	-417
5.50833	-416
5.51667	-415
5.52500	-414
5.53333	-414
5.54167	-415
5.55000	-416
5.55833	-418
5.56667	-418
5.57500	-418
5.58333	-417
5.59167	-416
5.60000	-413
5.60833	-410
5.61667	-407
5.62500	-405
5.63333	-405
5.64167	-406
5.65000	-408
5.65833	-411
5.66667	-414
5.67500	-418
5.68333	-422
5.69167	-426
5.70000	-429
5.70833	-429
5.71667	-427
5.72500	-424
5.73333	-421
5.74167	-419
5.75000	-419
5.75833	-421
5.76667	-422
5.77500	-421
5.78333	-420
5.79167	-419
5.80000	-418
5.80833	-419
5.81667	-421
5.82500	-422
5.83333	-421
5.84167	-419
5.85000	-419
5.85833	-418
5.86667	-418
5.87500	-418
5.88333	-417
5.89167	-416
5.90000	-415
5.90833	-417
5.91667	-420
5.92500	-422
5.93333	-424
5.94167	-424
5.95000	-422
5.95833	-418
5.96667	-416
5.97500	-415
5.98333	-416
5.99167	-417
6.00000	-419
6.00833	-421
6.01667	-423
6.02500	-424
6.03333	-425
6.04167	-425
6.05000	-424
6.05833	-423
6.06667	-422
6.07500	-422
6.08333	-423
6.09167	-424
6.10000	-424
6.10833	-422
6.11667	-419
6.12500	-418
6.13333	-418
6.14167	-419
6.15000	-422
6.15833	-425
6.16667	-426
6.17500	-426
6.18333	-425
6.19167	-424
6.20000	-423
6.20833	-421
6.21667	-419
6.22500	-418
6.23333	-418
6.24167	-419
6.25000	-421
6.25833	-424
6.26667	-426
6.27500	-426
6.28333	-426
6.29167	-425
6.30000	-424
6.30833	-426
6.31667	-429
6.32500	-431
6.33333	-433
6.34167	-435
6.35000	-436
6.35833	-436
6.36667	-434
6.37500	-432
6.38333	-429
6.39167	-427
6.40000	-426
6.40833	-427
6.41667	-428
6.42500	-429
6.43333	-429
6.44167	-429
6.45000	-428
6.45833	-427
6.46667	-428
6.47500	-430
6.48333	-432
6.49167	-432
6.50000	-432
6.50833	-430
6.51667	-429
6.52500	-427
6.53333	-425
6.54167	-423
6.55000	-423
6.55833	-425
6.56667	-428
6.57500	-433
6.58333	-437
6.59167	-439
6.60000	-439
6.60833	-436
6.61667	-431
6.62500	-427
6.63333	-423
6.64167	-422
6.65000	-424
6.65833	-428
6.66667	-430
6.67500	-431
6.68333	-430
6.69167	-428
6.70000	-427
6.70833	-427
6.71667	-427
6.72500	-428
6.73333	-429
6.74167	-431
6.75000	-433
6.75833	-435
6.76667	-435
6.77500	-433
6.78333	-430
6.79167	-428
6.80000	-426
6.80833	-424
6.81667	-424
6.82500	-424
6.83333	-426
6.84167	-428
6.85000	-430
6.85833	-433
6.86667	-435
6.87500	-435
6.88333	-435
6.89167	-436
6.90000	-437
6.90833	-437
6.91667	-438
6.92500	-438
6.93333	-437
6.94167	-436
6.95000	-436
6.95833	-437
6.96667	-437
6.97500	-437
6.98333	-436
6.99167	-435
7.00000	-432
7.00833	-428
7.01667	-424
7.02500	-422
7.03333	-421
7.04167	-422
7.05000	-424
7.05833	-426
7.06667	-427
7.07500	-427
7.08333	-427
7.09167	-427
7.10000	-429
7.10833	-431
7.11667	-434
7.12500	-436
7.13333	-437
7.14167	-437
7.15000	-438
7.15833	-440
7.16667	-441
7.17500	-441
7.18333	-441
7.19167	-439
7.20000	-437
7.20833	-435
7.21667	-433
7.22500	-431
7.23333	-430
7.24167	-429
7.25000	-430
7.25833	-431
7.26667	-433
7.27500	-435
7.28333	-436
7.29167	-436
7.30000	-435
7.30833	-433
7.31667	-430
7.32500	-427
7.33333	-424
7.34167	-424
7.35000	-426
7.35833	-429
7.36667	-432
7.37500	-435
7.38333	-435
7.39167	-434
7.40000	-432
7.40833	-430
7.41667	-428
7.42500	-427
7.43333	-427
7.44167	-428
7.45000	-430
7.45833	-433
7.46667	-435
7.47500	-435
7.48333	-435
7.49167	-434
7.50000	-434
7.50833	-436
7.51667	-438
7.52500	-441
7.53333	-444
7.54167	-446
7.55000	-445
7.55833	-443
7.56667	-441
7.57500	-439
7.58333	-439
7.59167	-439
7.60000	-440
7.60833	-440
7.61667	-439
7.62500	-438
7.63333	-437
7.64167	-437
7.65000	-439
7.65833	-442
7.66667	-444
7.67500	-445
7.68333	-447
7.69167	-447
7.70000	-447
7.70833	-445
7.71667	-443
7.72500	-442
7.73333	-441
7.74167	-443
7.75000	-444
7.75833	-446
7.76667	-447
7.77500	-447
7.78333	-447
7.79167	-447
7.80000	-447
7.80833	-445
7.81667	-443
7.82500	-439
7.83333	-435
7.84167	-432
7.85000	-431
7.85833	-431
7.86667	-431
7.87500	-432
7.88333	-434
7.89167	-436
7.90000	-438
7.90833	-441
7.91667	-443
7.92500	-443
7.93333	-442
7.94167	-440
7.95000	-439
7.95833	-441
7.96667	-443
7.97500	-445
7.98333	-447
7.99167	-447
8.00000	-446
8.00833	-444
8.01667	-443
8.02500	-442
8.03333	-441
8.04167	-442
8.05000	-444
8.05833	-446
8.06667	-448
8.07500	-449
8.08333	-449
8.09167	-449
8.10000	-448
8.10833	-447
8.11667	-447
8.12500	-447
8.13333	-446
8.14167	-446
8.15000	-445
8.15833	-444
8.16667	-444
8.17500	-445
8.18333	-446
8.19167	-447
8.20000	-448
8.20833	-448
8.21667	-449
8.22500	-451
8.23333	-452
8.24167	-453
8.25000	-453
8.25833	-451
8.26667	-449
8.27500	-447
8.28333	-447
8.29167	-449
8.30000	-451
8.30833	-452
8.31667	-452
8.32500	-451
8.33333	-449
8.34167	-446
8.35000	-443
8.35833	-441
8.36667	-441
8.37500	-441
8.38333	-442
8.39167	-443
8.40000	-443
8.40833	-441
8.41667	-439
8.42500	-436
8.43333	-436
8.44167	-437
8.45000	-441
8.45833	-445
8.46667	-448
8.47500	-449
8.48333	-448
8.49167	-446
8.50000	-444
8.50833	-444
8.51667	-444
8.52500	-445
8.53333	-446
8.54167	-445
8.55000	-445
8.55833	-446
8.56667	-448
8.57500	-450
8.58333	-450
8.59167	-448
8.60000	-446
8.60833	-446
8.61667	-447
8.62500	-449
8.63333	-452
8.64167	-454
8.65000	-455
8.65833	-456
8.66667	-455
8.67500	-455
8.68333	-453
8.69167	-450
8.70000	-448
8.70833	-446
8.71667	-445
8.72500	-445
8.73333	-447
8.74167	-449
8.75000	-450
8.75833	-450
8.76667	-450
8.77500	-449
8.78333	-449
8.79167	-451
8.80000	-453
8.80833	-455
8.81667	-456
8.82500	-456
8.83333	-455
8.84167	-452
8.85000	-449
8.85833	-446
8.86667	-446
8.87500	-449
8.88333	-452
8.89167	-456
8.90000	-459
8.90833	-457
8.91667	-453
8.92500	-450
8.93333	-449
8.94167	-449
8.95000	-452
8.95833	-454
8.96667	-455
8.97500	-453
8.98333	-451
8.99167	-449
9.00000	-448
9.00833	-447
9.01667	-448
9.02500	-449
9.03333	-450
9.04167	-451
9.05000	-452
9.05833	-453
9.06667	-454
9.07500	-454
9.08333	-455
9.09167	-456
9.10000	-456
9.10833	-457
9.11667	-458
9.12500	-457
9.13333	-456
9.14167	-454
9.15000	-453
9.15833	-452
9.16667	-452
9.17500	-452
9.18333	-454
9.19167	-456
9.20000	-457
9.20833	-457
9.21667	-456
9.22500	-453
9.23333	-450
9.24167	-448
9.25000	-449
9.25833	-451
9.26667	-454
9.27500	-456
9.28333	-458
9.29167	-458
9.30000	-458
9.30833	-457
9.31667	-457
9.32500	-457
9.33333	-456
9.34167	-455
9.35000	-454
9.35833	-454
9.36667	-453
9.37500	-452
9.38333	-452
9.39167	-453
9.40000	-454
9.40833	-456
9.41667	-458
9.42500	-458
9.43333	-458
9.44167	-457
9.45000	-456
9.45833	-456
9.46667	-457
9.47500	-460
9.48333	-463
9.49167	-465
9.50000	-466
9.50833	-466
9.51667	-465
9.52500	-464
9.53333	-463
9.54167	-461
9.55000	-457
9.55833	-453
9.56667	-449
9.57500	-447
9.58333	-447
9.59167	-450
9.60000	-455
9.60833	-459
9.61667	-462
9.62500	-463
9.63333	-463
9.64167	-462
9.65000	-462
9.65833	-464
9.66667	-464
9.67500	-464
9.68333	-462
9.69167	-460
9.70000	-458
9.70833	-456
9.71667	-454
9.72500	-453
9.73333	-453
9.74167	-454
9.75000	-455
9.75833	-457
9.76667	-458
9.77500	-458
9.78333	-456
9.79167	-455
9.80000	-455
9.80833	-455
9.81667	-456
9.82500	-457
9.83333	-457
9.84167	-456
9.85000	-455
9.85833	-454
9.86667	-452
9.87500	-451
9.88333	-449
9.89167	-448
9.90000	-447
9.90833	-446
9.91667	-445
9.92500	-445
9.93333	-446
9.94167	-448
9.95000	-450
9.95833	-453
9.96667	-454
9.97500	-455
9.98333	-455
9.99167	-453
10.00000	-451
10.00833	-450
10.01667	-450
10.02500	-450
10.03333	-451
10.04167	-452
10.05000	-453
10.05833	-453
10.06667	-453
10.07500	-453
10.08333	-453
10.09167	-453
10.10000	-453
10.10833	-454
10.11667	-454
10.12500	-454
10.13333	-453
10.14167	-452
10.15000	-449
10.15833	-446
10.16667	-444
10.17500	-443
10.18333	-443
10.19167	-443
10.20000	-444
10.20833	-445
10.21667	-445
10.22500	-446
10.23333	-447
10.24167	-448
10.25000	-449
10.25833	-448
10.26667	-447
10.27500	-446
10.28333	-445
10.29167	-445
10.30000	-446
10.30833	-446
10.31667	-446
10.32500	-447
10.33333	-449
10.34167	-451
10.35000	-454
10.35833	-455
10.36667	-455
10.37500	-453
10.38333	-452
10.39167	-451
10.40000	-451
10.40833	-452
10.41667	-452
10.42500	-453
10.43333	-454
10.44167	-455
10.45000	-456
10.45833	-458
10.46667	-458
10.47500	-458
10.48333	-456
10.49167	-455
10.50000	-453
10.50833	-453
10.51667	-453
10.52500	-453
10.53333	-452
10.54167	-450
10.55000	-448
10.55833	-446
10.56667	-444
10.57500	-443
10.58333	-441
10.59167	-440
10.60000	-439
10.60833	-439
10.61667	-441
10.62500	-443
10.63333	-445
10.64167	-447
10.65000	-452
10.65833	-457
10.66667	-463
10.67500	-468
10.68333	-470
10.69167	-468
10.70000	-464
10.70833	-461
10.71667	-458
10.72500	-456
10.73333	-455
10.74167	-454
10.75000	-453
10.75833	-452
10.76667	-452
10.77500	-454
10.78333	-456
10.79167	-459
10.80000	-460
10.80833	-460
10.81667	-458
10.82500	-457
10.83333	-455
10.84167	-452
10.85000	-449
10.85833	-446
10.86667	-445
10.87500	-447
10.88333	-450
10.89167	-453
10.90000	-456
10.90833	-458
10.91667	-457
10.92500	-456
10.93333	-454
10.94167	-453
10.95000	-453
10.95833	-454
10.96667	-455
10.97500	-456
10.98333	-455
10.99167	-452
11.00000	-449
11.00833	-446
11.01667	-446
11.02500	-447
11.03333	-448
11.04167	-450
11.05000	-451
11.05833	-452
11.06667	-454
11.07500	-456
11.08333	-457
11.09167	-457
11.10000	-456
11.10833	-456
11.11667	-455
11.12500	-455
11.13333	-457
11.14167	-459
11.15000	-461
11.15833	-462
11.16667	-462
11.17500	-461
11.18333	-459
11.19167	-456
11.20000	-454
11.20833	-453
11.21667	-453
11.22500	-454
11.23333	-455
11.24167	-454
11.25000	-453
11.25833	-452
11.26667	-451
11.27500	-449
11.28333	-448
11.29167	-448
11.30000	-450
11.30833	-454
11.31667	-459
11.32500	-461
11.33333	-462
11.34167	-461
11.35000	-459
11.35833	-457
11.36667	-456
11.37500	-458
11.38333	-460
11.39167	-461
11.40000	-462
11.40833	-462
11.41667	-462
11.42500	-462
11.43333	-463
11.44167	-464
11.45000	-465
11.45833	-464
11.46667	-464
11.47500	-464
11.48333	-465
11.49167	-464
11.50000	-462
11.50833	-459
11.51667	-456
11.52500	-454
11.53333	-454
11.54167	-454
11.55000	-453
11.55833	-451
11.56667	-450
11.57500	-449
11.58333	-449
11.59167	-451
11.60000	-452
11.60833	-454
11.61667	-456
11.62500	-458
11.63333	-460
11.64167	-462
11.65000	-463
11.65833	-463
11.66667	-462
11.67500	-461
11.68333	-459
11.69167	-458
11.70000	-456
11.70833	-456
11.71667	-456
11.72500	-456
11.73333	-454
11.74167	-453
11.75000	-452
11.75833	-451
11.76667	-450
11.77500	-449
11.78333	-449
11.79167	-449
11.80000	-450
11.80833	-452
11.81667	-455
11.82500	-459
11.83333	-462
11.84167	-464
11.85000	-465
11.85833	-464
11.86667	-463
11.87500	-462
11.88333	-462
11.89167	-462
11.90000	-462
11.90833	-463
11.91667	-464
11.92500	-465
11.93333	-467
11.94167	-468
11.95000	-466
11.95833	-464
11.96667	-461
11.97500	-459
11.98333	-457
11.99167	-456
12.00000	-456
12.00833	-456
12.01667	-456
12.02500	-456
12.03333	-457
12.04167	-458
12.05000	-458
12.05833	-457
12.06667	-457
12.07500	-458
12.08333	-459
12.09167	-461
12.10000	-463
12.10833	-465
12.11667	-465
12.12500	-465
12.13333	-465
12.14167	-464
12.15000	-463
12.15833	-462
12.16667	-461
12.17500	-460
12.18333	-461
12.19167	-462
12.20000	-463
12.20833	-464
12.21667	-463
12.22500	-463
12.23333	-463
12.24167	-464
12.25000	-466
12.25833	-467
12.26667	-466
12.27500	-465
12.28333	-464
12.29167	-462
12.30000	-461
12.30833	-461
12.31667	-463
12.32500	-466
12.33333	-469
12.34167	-470
12.35000	-469
12.35833	-467
12.36667	-464
12.37500	-461
12.38333	-460
12.39167	-460
12.40000	-461
12.40833	-462
12.41667	-461
12.42500	-461
12.43333	-460
12.44167	-460
12.45000	-462
12.45833	-465
12.46667	-469
12.47500	-474
12.48333	-477
12.49167	-479
12.50000	-479
12.50833	-478
12.51667	-476
12.52500	-474
12.53333	-472
12.54167	-470
12.55000	-469
12.55833	-467
12.56667	-466
12.57500	-465
12.58333	-466
12.59167	-468
12.60000	-471
12.60833	-474
12.61667	-477
12.62500	-479
12.63333	-479
12.64167	-478
12.65000	-476
12.65833	-474
12.66667	-472
12.67500	-469
12.68333	-465
12.69167	-461
12.70000	-458
12.70833	-456
12.71667	-455
12.72500	-455
12.73333	-456
12.74167	-459
12.75000	-462
12.75833	-466
12.76667	-470
12.77500	-473
12.78333	-476
12.79167	-479
12.80000	-480
12.80833	-480
12.81667	-478
12.82500	-474
12.83333	-470
12.84167	-467
12.85000	-465
12.85833	-465
12.86667	-465
12.87500	-466
12.88333	-467
12.89167	-468
12.90000	-468
12.90833	-468
12.91667	-469
12.92500	-471
12.93333	-472
12.94167	-475
12.95000	-478
12.95833	-481
12.96667	-483
12.97500	-483
12.98333	-481
12.99167	-478
13.00000	-474
13.00833	-471
13.01667	-469
13.02500	-468
13.03333	-468
13.04167	-469
13.05000	-471
13.05833	-473
13.06667	-474
13.07500	-474
13.08333	-473
13.09167	-471
13.10000	-468
13.10833	-467
13.11667	-465
13.12500	-464
13.13333	-462
13.14167	-461
13.15000	-462
13.15833	-464
13.16667	-467
13.17500	-471
13.18333	-473
13.19167	-473
13.20000	-471
13.20833	-470
13.21667	-470
13.22500	-471
13.23333	-472
13.24167	-473
13.25000	-472
13.25833	-470
13.26667	-468
13.27500	-468
13.28333	-469
13.29167	-470
13.30000	-471
13.30833	-471
13.31667	-469
13.32500	-468
13.33333	-468
13.34167	-468
13.35000	-468
13.35833	-468
13.36667	-468
13.37500	-469
13.38333	-469
13.39167	-469
13.40000	-468
13.40833	-466
13.41667	-465
13.42500	-465
13.43333	-465
13.44167	-466
13.45000	-466
13.45833	-465
13.46667	-464
13.47500	-462
13.48333	-462
13.49167	-462
13.50000	-463
13.50833	-464
13.51667	-466
13.52500	-468
13.53333	-470
13.54167	-470
13.55000	-469
13.55833	-467
13.56667	-464
13.57500	-462
13.58333	-462
13.59167	-463
13.60000	-466
13.60833	-468
13.61667	-468
13.62500	-466
13.63333	-463
13.64167	-459
13.65000	-456
13.65833	-453
13.66667	-451
13.67500	-448
13.68333	-446
13.69167	-442
13.70000	-439
13.70833	-437
13.71667	-435
13.72500	-434
13.73333	-433
13.74167	-432
13.75000	-430
13.75833	-426
13.76667	-421
13.77500	-415
13.78333	-410
13.79167	-405
13.80000	-401
13.80833	-398
13.81667	-396
13.82500	-395
13.83333	-396
13.84167	-397
13.85000	-397
13.85833	-395
13.86667	-392
13.87500	-388
13.88333	-383
13.89167	-379
13.90000	-376
13.90833	-373
13.91667	-370
13.92500	-367
13.93333	-363
13.94167	-358
13.95000	-352
13.95833	-346
13.96667	-341
13.97500	-338
13.98333	-336
13.99167	-335
14.00000	-335
14.00833	-334
14.01667	-333
14.02500	-330
14.03333	-326
14.04167	-323
14.05000	-320
14.05833	-318
14.06667	-315
14.07500	-312
14.08333	-309
14.09167	-306
14.10000	-304
14.10833	-302
14.11667	-302
14.12500	-301
14.13333	-298
14.14167	-296
14.15000	-293
14.15833	-290
14.16667	-289
14.17500	-290
14.18333	-292
14.19167	-292
14.20000	-291
14.20833	-289
14.21667	-286
14.22500	-284
14.23333	-281
14.24167	-279
14.25000	-279
14.25833	-280
14.26667	-282
14.27500	-283
14.28333	-284
14.29167	-283
14.30000	-282
14.30833	-280
14.31667	-279
14.32500	-278
14.33333	-276
14.34167	-274
14.35000	-272
14.35833	-271
14.36667	-271
14.37500	-273
14.38333	-275
14.39167	-275
14.40000	-274
14.40833	-274
14.41667	-274
14.42500	-274
14.43333	-275
14.44167	-277
14.45000	-277
14.45833	-277
14.46667	-278
14.47500	-278
14.48333	-278
14.49167	-277
14.50000	-277
14.50833	-275
14.51667	-274
14.52500	-276
14.53333	-280
14.54167	-285
14.55000	-288
14.55833	-291
14.56667	-291
14.57500	-290
14.58333	-288
14.59167	-286
14.60000	-286
14.60833	-286
14.61667	-286
14.62500	-287
14.63333	-288
14.64167	-290
14.65000	-292
14.65833	-294
14.66667	-296
14.67500	-297
14.68333	-297
14.69167	-295
14.70000	-294
14.70833	-294
14.71667	-295
14.72500	-298
14.73333	-301
14.74167	-303
14.75000	-304
14.75833	-304
14.76667	-304
14.77500	-304
14.78333	-303
14.79167	-303
14.80000	-302
14.80833	-303
14.81667	-304
14.82500	-307
14.83333	-309
14.84167	-311
14.85000	-311
14.85833	-310
14.86667	-309
14.87500	-310
14.88333	-312
14.89167	-316
14.90000	-320
14.90833	-323
14.91667	-324
14.92500	-324
14.93333	-324
14.94167	-323
14.95000	-323
14.95833	-322
14.96667	-321
14.97500	-319
14.98333	-317
14.99167	-317
15.00000	-318
15.00833	-320
15.01667	-322
15.02500	-323
15.03333	-323
15.04167	-323
15.05000	-323
15.05833	-323
15.06667	-325
15.07500	-326
15.08333	-328
15.09167	-330
15.10000	-332
15.10833	-333
15.11667	-334
15.12500	-334
15.13333	-332
15.14167	-331
15.15000	-329
15.15833	-329
15.16667	-329
15.17500	-330
15.18333	-332
15.19167	-334
15.20000	-336
15.20833	-338
15.21667	-340
15.22500	-342
15.23333	-344
15.24167	-344
15.25000	-344
15.25833	-344
15.26667	-344
15.27500	-346
15.28333	-347
15.29167	-349
15.30000	-350
15.30833	-352
15.31667	-355
15.32500	-356
15.33333	-356
15.34167	-356
15.35000	-355
15.35833	-356
15.36667	-357
15.37500	-358
15.38333	-359
15.39167	-359
15.40000	-359
15.40833	-359
15.41667	-360
15.42500	-361
15.43333	-361
15.44167	-360
15.45000	-357
15.45833	-355
15.46667	-353
15.47500	-352
15.48333	-352
15.49167	-355
15.50000	-359
15.50833	-364
15.51667	-369
15.52500	-373
15.53333	-377
15.54167	-380
15.55000	-379
15.55833	-377
15.56667	-374
15.57500	-371
15.58333	-370
15.59167	-370
15.60000	-370
15.60833	-370
15.61667	-370
15.62500	-369
15.63333	-368
15.64167	-366
15.65000	-365
15.65833	-365
15.66667	-366
15.67500	-369
15.68333	-372
15.69167	-375
15.70000	-376
15.70833	-375
15.71667	-372
15.72500	-370
15.73333	-370
15.74167	-371
15.75000	-373
15.75833	-375
15.76667	-377
15.77500	-377
15.78333	-377
15.79167	-375
15.80000	-373
15.80833	-372
15.81667	-372
15.82500	-373
15.83333	-374
15.84167	-375
15.85000	-375
15.85833	-374
15.86667	-373
15.87500	-371
15.88333	-370
15.89167	-370
15.90000	-372
15.90833	-375
15.91667	-378
15.92500	-380
15.93333	-381
15.94167	-380
15.95000	-379
15.95833	-379
15.96667	-381
15.97500	-384
15.98333	-388
15.99167	-393
16.00000	-396
16.00833	-399
16.01667	-401
16.02500	-401
16.03333	-398
16.04167	-394
16.05000	-389
16.05833	-384
16.06667	-379
16.07500	-375
16.08333	-373
16.09167	-372
16.10000	-374
16.10833	-376
16.11667	-379
16.12500	-382
16.13333	-386
16.14167	-389
16.15000	-390
16.15833	-391
16.16667	-390
16.17500	-390
16.18333	-389
16.19167	-389
16.20000	-388
16.20833	-388
16.21667	-388
16.22500	-389
16.23333	-390
16.24167	-391
16.25000	-391
16.25833	-390
16.26667	-388
16.27500	-386
16.28333	-384
16.29167	-383
16.30000	-384
16.30833	-384
16.31667	-385
16.32500	-386
16.33333	-387
16.34167	-388
16.35000	-388
16.35833	-389
16.36667	-389
16.37500	-389
16.38333	-388
16.39167	-387
16.40000	-387
16.40833	-387
16.41667	-389
16.42500	-390
16.43333	-390
16.44167	-391
16.45000	-391
16.45833	-391
16.46667	-391
16.47500	-393
16.48333	-396
16.49167	-398
16.50000	-399
16.50833	-399
16.51667	-397
16.52500	-396
16.53333	-394
16.54167	-392
16.55000	-392
16.55833	-393
16.56667	-395
16.57500	-398
16.58333	-401
16.59167	-404
16.60000	-406
16.60833	-407
16.61667	-408
16.62500	-410
16.63333	-412
16.64167	-413
16.65000	-413
16.65833	-412
16.66667	-411
16.67500	-410
16.68333	-410
16.69167	-411
16.70000	-413
16.70833	-413
16.71667	-413
16.72500	-412
16.73333	-410
16.74167	-409
16.75000	-410
16.75833	-413
16.76667	-418
16.77500	-424
16.78333	-428
16.79167	-430
16.80000	-431
16.80833	-429
16.81667	-426
16.82500	-424
16.83333	-424
16.84167	-426
16.85000	-429
16.85833	-431
16.86667	-433
16.87500	-433
16.88333	-432
16.89167	-431
16.90000	-430
16.90833	-431
16.91667	-432
16.92500	-434
16.93333	-435
16.94167	-436
16.95000	-437
16.95833	-437
16.96667	-436
16.97500	-437
16.98333	-438
16.99167	-440
17.00000	-442
17.00833	-443
17.01667	-443
17.02500	-442
17.03333	-440
17.04167	-438
17.05000	-439
17.05833	-442
17.06667	-445
17.07500	-447
17.08333	-448
17.09167	-450
17.10000	-451
17.10833	-453
17.11667	-454
17.12500	-454
17.13333	-453
17.14167	-452
17.15000	-452
17.15833	-451
17.16667	-451
17.17500	-450
17.18333	-450
17.19167	-451
17.20000	-452
17.20833	-452
17.21667	-452
17.22500	-451
17.23333	-449
17.24167	-448
17.25000	-448
17.25833	-449
17.26667	-450
17.27500	-450
17.28333	-449
17.29167	-448
17.30000	-448
17.30833	-448
17.31667	-449
17.32500	-450
17.33333	-451
17.34167	-451
17.35000	-452
17.35833	-453
17.36667	-455
17.37500	-455
17.38333	-456
17.39167	-456
17.40000	-456
17.40833	-456
17.41667	-457
17.42500	-455
17.43333	-453
17.44167	-449
17.45000	-446
17.45833	-444
17.46667	-442
17.47500	-442
17.48333	-442
17.49167	-442
17.50000	-441
17.50833	-441
17.51667	-442
17.52500	-445
17.53333	-449
17.54167	-452
17.55000	-454
17.55833	-455
17.56667	-454
17.57500	-452
17.58333	-449
17.59167	-447
17.60000	-445
17.60833	-443
17.61667	-443
17.62500	-444
17.63333	-445
17.64167	-446
17.65000	-446
17.65833	-445
17.66667	-444
17.67500	-443
17.68333	-443
17.69167	-444
17.70000	-445
17.70833	-446
17.71667	-448
17.72500	-449
17.73333	-449
17.74167	-449
17.75000	-447
17.75833	-444
17.76667	-443
17.77500	-443
17.78333	-444
17.79167	-445
17.80000	-446
17.80833	-445
17.81667	-443
17.82500	-441
17.83333	-439
17.84167	-436
17.85000	-434
17.85833	-432
17.86667	-430
17.87500	-427
17.88333	-425
17.89167	-423
17.90000	-421
17.90833	-419
17.91667	-417
17.92500	-415
17.93333	-415
17.94167	-418
17.95000	-422
17.95833	-427
17.96667	-431
17.97500	-432
17.98333	-431
17.99167	-427
18.00000	-422
18.00833	-417
18.01667	-412
18.02500	-409
18.03333	-407
18.04167	-405
18.05000	-403
18.05833	-399
18.06667	-396
18.07500	-392
18.08333	-390
18.09167	-388
18.10000	-387
18.10833	-388
18.11667	-389
18.12500	-391
18.13333	-392
18.14167	-393
18.15000	-394
18.15833	-394
18.16667	-394
18.17500	-393
18.18333	-391
18.19167	-386
18.20000	-380
18.20833	-373
18.21667	-367
18.22500	-361
18.23333	-357
18.24167	-354
18.25000	-352
18.25833	-350
18.26667	-349
18.27500	-348
18.28333	-345
18.29167	-342
18.30000	-339
18.30833	-336
18.31667	-333
18.32500	-330
18.33333	-327
18.34167	-325
18.35000	-322
18.35833	-319
18.36667	-315
18.37500	-311
18.38333	-307
18.39167	-302
18.40000	-298
18.40833	-294
18.41667	-292
18.42500	-289
18.43333	-286
18.44167	-282
18.45000	-277
18.45833	-272
18.46667	-268
18.47500	-264
18.48333	-261
18.49167	-257
18.50000	-254
18.50833	-250
18.51667	-245
18.52500	-241
18.53333	-237
18.54167	-233
18.55000	-231
18.55833	-228
18.56667	-225
18.57500	-221
18.58333	-217
18.59167	-212
18.60000	-206
18.60833	-201
18.61667	-198
18.62500	-195
18.63333	-193
18.64167	-191
18.65000	-189
18.65833	-186
18.66667	-182
18.67500	-179
18.68333	-174
18.69167	-169
18.70000	-164
18.70833	-157
18.71667	-150
18.72500	-144
18.73333	-140
18.74167	-136
18.75000	-133
18.75833	-130
18.76667	-127
18.77500	-125
18.78333	-122
18.79167	-118
18.80000	-114
18.80833	-109
18.81667	-104
18.82500	-101
18.83333	-99
18.84167	-97
18.85000	-95
18.85833	-94
18.86667	-91
18.87500	-87
18.88333	-82
18.89167	-76
18.90000	-70
18.90833	-67
18.91667	-65
18.92500	-64
18.93333	-62
18.94167	-59
18.95000	-55
18.95833	-52
18.96667	-49
18.97500	-47
18.98333	-44
18.99167	-41
19.00000	-37
19.00833	-33
19.01667	-29
19.02500	-25
19.03333	-21
19.04167	-18
19.05000	-14
19.05833	-9
19.06667	-4
19.07500	1
19.08333	6
19.09167	10
19.10000	14
19.10833	17
19.11667	21
19.12500	24
19.13333	26
19.14167	28
19.15000	30
19.15833	32
19.16667	37
19.17500	43
19.18333	49
19.19167	56
19.20000	62
19.20833	68
19.21667	74
19.22500	79
19.23333	84
19.24167	88
19.25000	91
19.25833	93
19.26667	95
19.27500	99
19.28333	103
19.29167	107
19.30000	110
19.30833	113
19.31667	116
19.32500	121
19.33333	127
19.34167	133
19.35000	140
19.35833	146
19.36667	152
19.37500	158
19.38333	163
19.39167	168
19.40000	173
19.40833	178
19.41667	183
19.42500	189
19.43333	195
19.44167	201
19.45000	207
19.45833	212
19.46667	216
19.47500	220
19.48333	225
19.49167	231
19.50000	239
19.50833	248
19.51667	257
19.52500	266
19.53333	275
19.54167	282
19.55000	288
19.55833	294
19.56667	300
19.57500	307
19.58333	313
19.59167	320
19.60000	329
19.60833	340
19.61667	352
19.62500	364
19.63333	377
19.64167	388
19.65000	397
19.65833	405
19.66667	413
19.67500	422
19.68333	432
19.69167	444
19.70000	457
19.70833	470
19.71667	481
19.72500	491
19.73333	500
19.74167	510
19.75000	522
19.75833	536
19.76667	551
19.77500	567
19.78333	583
19.79167	599
19.80000	614
19.80833	630
19.81667	647
19.82500	666
19.83333	685
19.84167	704
19.85000	724
19.85833	743
19.86667	762
19.87500	782
19.88333	801
19.89167	821
19.90000	841
19.90833	863
19.91667	886
19.92500	911
19.93333	937
19.94167	962
19.95000	987
19.95833	1012
19.96667	1039
19.97500	1067
19.98333	1095
19.99167	1124
20.00000	1154
20.00833	1185
20.01667	1218
20.02500	1252
20.03333	1288
20.04167	1324
20.05000	1361
20.05833	1397
20.06667	1434
20.07500	1473
20.08333	1512
20.09167	1552
20.10000	1592
20.10833	1634
20.11667	1678
20.12500	1725
20.13333	1776
20.14167	1827
20.15000	1880
20.15833	1934
20.16667	1989
20.17500	2045
20.18333	2100
20.19167	2158
20.20000	2214
20.20833	2272
20.21667	2331
20.22500	2392
20.23333	2456
20.24167	2520
20.25000	2588
20.25833	2658
20.26667	2730
20.27500	2805
20.28333	2880
20.29167	2956
20.30000	3033
20.30833	3111
20.31667	3190
20.32500	3273
20.33333	3360
20.34167	3448
20.35000	3538
20.35833	3628
20.36667	3719
20.37500	3812
20.38333	3907
20.39167	4007
20.40000	4110
20.40833	4216
20.41667	4325
20.42500	4433
20.43333	4545
20.44167	4656
20.45000	4771
20.45833	4888
20.46667	5007
20.47500	5130
20.48333	5255
20.49167	5386
20.50000	5518
20.50833	5654
20.51667	5792
20.52500	5930
20.53333	6074
20.54167	6217
20.55000	6367
20.55833	6519
20.56667	6675
20.57500	6836
20.58333	6996
20.59167	7162
20.60000	7327
20.60833	7495
20.61667	7667
20.62500	7842
20.63333	8027
20.64167	8212
20.65000	8406
20.65833	8600
20.66667	8798
20.67500	9001
20.68333	9204
20.69167	9416
20.70000	9628
20.70833	9849
20.71667	10075
20.72500	10305
20.73333	10545
20.74167	10783
20.75000	11030
20.75833	11278
20.76667	11530
20.77500	11789
20.78333	12047
20.79167	12315
20.80000	12583
20.80833	12858
20.81667	13137
20.82500	13419
20.83333	13712
20.84167	14004
20.85000	14308
20.85833	14613
20.86667	14924
20.87500	15245
20.88333	15565
20.89167	15898
20.90000	16230
20.90833	16572
20.91667	16921
20.92500	17272
20.93333	17636
20.94167	17997
20.95000	18369
20.95833	18740
20.96667	19116
20.97500	19502
20.98333	19887
20.99167	20289
21.00000	20690
21.00833	21102
21.01667	21520
21.02500	21938
21.03333	22369
21.04167	22796
21.05000	23237
21.05833	23679
21.06667	24128
21.07500	24590
21.08333	25048
21.09167	25524
21.10000	25997
21.10833	26481
21.11667	26971
21.12500	27459
21.13333	27962
21.14167	28459
21.15000	28973
21.15833	29488
21.16667	30013
21.17500	30552
21.18333	31088
21.19167	31642
21.20000	32190
21.20833	32746
21.21667	33307
21.22500	33866
21.23333	34444
21.24167	35017
21.25000	35611
21.25833	36206
21.26667	36809
21.27500	37425
21.28333	38034
21.29167	38662
21.30000	39283
21.30833	39915
21.31667	40551
21.32500	41184
21.33333	41835
21.34167	42476
21.35000	43134
21.35833	43790
21.36667	44450
21.37500	45122
21.38333	45785
21.39167	46466
21.40000	47135
21.40833	47813
21.41667	48494
21.42500	49168
21.43333	49857
21.44167	50530
21.45000	51217
21.45833	51896
21.46667	52576
21.47500	53263
21.48333	53934
21.49167	54616
21.50000	55280
21.50833	55943
21.51667	56600
21.52500	57245
21.53333	57899
21.54167	58531
21.55000	59169
21.55833	59792
21.56667	60402
21.57500	61007
21.58333	61589
21.59167	62173
21.60000	62734
21.60833	63288
21.61667	63830
21.62500	64350
21.63333	64866
21.64167	65353
21.65000	65831
21.65833	66287
21.66667	66725
21.67500	67149
21.68333	67545
21.69167	67926
21.70000	68276
21.70833	68605
21.71667	68910
21.72500	69189
21.73333	69452
21.74167	69686
21.75000	69902
21.75833	70092
21.76667	70255
21.77500	70392
21.78333	70499
21.79167	70581
21.80000	70634
21.80833	70660
21.81667	70660
21.82500	70633
21.83333	70579
21.84167	70501
21.85000	70394
21.85833	70264
21.86667	70105
21.87500	69919
21.88333	69710
21.89167	69469
21.90000	69208
21.90833	68916
21.91667	68601
21.92500	68266
21.93333	67901
21.94167	67523
21.95000	67115
21.95833	66693
21.96667	66254
21.97500	65793
21.98333	65323
21.99167	64821
22.00000	64310
22.00833	63772
22.01667	63218
22.02500	62658
22.03333	62075
22.04167	61494
22.05000	60885
22.05833	60272
22.06667	59647
22.07500	59006
22.08333	58371
22.09167	57718
22.10000	57071
22.10833	56411
22.11667	55744
22.12500	55083
22.13333	54405
22.14167	53744
22.15000	53070
22.15833	52404
22.16667	51739
22.17500	51067
22.18333	50411
22.19167	49743
22.20000	49094
22.20833	48443
22.21667	47797
22.22500	47163
22.23333	46520
22.24167	45897
22.25000	45269
22.25833	44657
22.26667	44055
22.27500	43454
22.28333	42875
22.29167	42292
22.30000	41730
22.30833	41173
22.31667	40626
22.32500	40095
22.33333	39562
22.34167	39052
22.35000	38544
22.35833	38054
22.36667	37578
22.37500	37109
22.38333	36659
22.39167	36207
22.40000	35774
22.40833	35347
22.41667	34931
22.42500	34535
22.43333	34143
22.44167	33772
22.45000	33404
22.45833	33051
22.46667	32709
22.47500	32372
22.48333	32051
22.49167	31731
22.50000	31427
22.50833	31129
22.51667	30840
22.52500	30566
22.53333	30296
22.54167	30041
22.55000	29789
22.55833	29548
22.56667	29316
22.57500	29091
22.58333	28878
22.59167	28668
22.60000	28469
22.60833	28276
22.61667	28090
22.62500	27913
22.63333	27739
22.64167	27575
22.65000	27413
22.65833	27259
22.66667	27113
22.67500	26973
22.68333	26841
22.69167	26713
22.70000	26590
22.70833	26470
22.71667	26353
22.72500	26243
22.73333	26135
22.74167	26036
22.75000	25940
22.75833	25848
22.76667	25760
22.77500	25674
22.78333	25593
22.79167	25514
22.80000	25440
22.80833	25370
22.81667	25304
22.82500	25243
22.83333	25185
22.84167	25131
22.85000	25079
22.85833	25029
22.86667	24981
22.87500	24935
22.88333	24891
22.89167	24846
22.90000	24804
22.90833	24762
22.91667	24721
22.92500	24683
22.93333	24648
22.94167	24617
22.95000	24589
22.95833	24563
22.96667	24538
22.97500	24515
22.98333	24493
22.99167	24471
23.00000	24451
23.00833	24433
23.01667	24416
23.02500	24399
23.03333	24383
23.04167	24367
23.05000	24352
23.05833	24338
23.06667	24326
23.07500	24316
23.08333	24307
23.09167	24296
23.10000	24285
23.10833	24274
23.11667	24262
23.12500	24252
23.13333	24243
23.14167	24235
23.15000	24227
23.15833	24221
23.16667	24216
23.17500	24211
23.18333	24207
23.19167	24201
23.20000	24195
23.20833	24188
23.21667	24181
23.22500	24176
23.23333	24173
23.24167	24171
23.25000	24168
23.25833	24165
23.26667	24159
23.27500	24153
23.28333	24146
23.29167	24141
23.30000	24137
23.30833	24134
23.31667	24133
23.32500	24132
23.33333	24130
23.34167	24127
23.35000	24125
23.35833	24122
23.36667	24121
23.37500	24121
23.38333	24120
23.39167	24119
23.40000	24115
23.40833	24110
23.41667	24106
23.42500	24102
23.43333	24101
23.44167	24100
23.45000	24100
23.45833	24098
23.46667	24095
23.47500	24091
23.48333	24086
23.49167	24080
23.50000	24075
23.50833	24071
23.51667	24067
23.52500	24065
23.53333	24065
23.54167	24063
23.55000	24060
23.55833	24054
23.56667	24046
23.57500	24038
23.58333	24031
23.59167	24026
23.60000	24021
23.60833	24016
23.61667	24010
23.62500	24001
23.63333	23992
23.64167	23982
23.65000	23972
23.65833	23962
23.66667	23953
23.67500	23944
23.68333	23934
23.69167	23923
23.70000	23912
23.70833	23899
23.71667	23886
23.72500	23871
23.73333	23855
23.74167	23838
23.75000	23819
23.75833	23799
23.76667	23779
23.77500	23759
23.78333	23740
23.79167	23718
23.80000	23695
23.80833	23668
23.81667	23641
23.82500	23613
23.83333	23584
23.84167	23555
23.85000	23524
23.85833	23492
23.86667	23457
23.87500	23420
23.88333	23382
23.89167	23342
23.90000	23301
23.90833	23258
23.91667	23214
23.92500	23169
23.93333	23121
23.94167	23072
23.95000	23022
23.95833	22970
23.96667	22918
23.97500	22865
23.98333	22811
23.99167	22755
24.00000	22697
24.00833	22636
24.01667	22575
24.02500	22512
24.03333	22447
24.04167	22381
24.05000	22312
24.05833	22243
24.06667	22173
24.07500	22101
24.08333	22030
24.09167	21957
24.10000	21885
24.10833	21810
24.11667	21733
24.12500	21655
24.13333	21573
24.14167	21493
24.15000	21411
24.15833	21330
24.16667	21250
24.17500	21170
24.18333	21091
24.19167	21009
24.20000	20926
24.20833	20842
24.21667	20757
24.22500	20672
24.23333	20585
24.24167	20497
24.25000	20406
24.25833	20315
24.26667	20224
24.27500	20134
24.28333	20046
24.29167	19957
24.30000	19870
24.30833	19780
24.31667	19689
24.32500	19598
24.33333	19506
24.34167	19418
24.35000	19330
24.35833	19244
24.36667	19158
24.37500	19070
24.38333	18983
24.39167	18893
24.40000	18806
24.40833	18720
24.41667	18633
24.42500	18547
24.43333	18458
24.44167	18372
24.45000	18284
24.45833	18199
24.46667	18115
24.47500	18031
24.48333	17948
24.49167	17862
24.50000	17777
24.50833	17690
24.51667	17604
24.52500	17519
24.53333	17434
24.54167	17352
24.55000	17268
24.55833	17186
24.56667	17104
24.57500	17020
24.58333	16939
24.59167	16856
24.60000	16774
24.60833	16690
24.61667	16604
24.62500	16519
24.63333	16430
24.64167	16343
24.65000	16256
24.65833	16171
24.66667	16086
24.67500	16002
24.68333	15918
24.69167	15831
24.70000	15746
24.70833	15658
24.71667	15570
24.72500	15483
24.73333	15395
24.74167	15308
24.75000	15218
24.75833	15128
24.76667	15036
24.77500	14942
24.78333	14850
24.79167	14756
24.80000	14663
24.80833	14571
24.81667	14479
24.82500	14388
24.83333	14295
24.84167	14204
24.85000	14110
24.85833	14017
24.86667	13926
24.87500	13834
24.88333	13743
24.89167	13648
24.90000	13553
24.90833	13455
24.91667	13356
24.92500	13260
24.93333	13163
24.94167	13069
24.95000	12974
24.95833	12879
24.96667	12783
24.97500	12685
24.98333	12589
24.99167	12491
25.00000	12397
25.00833	12304
25.01667	12213
25.02500	12123
25.03333	12032
25.04167	11943
25.05000	11853
25.05833	11764
25.06667	11675
25.07500	11585
25.08333	11498
25.09167	11410
25.10000	11325
25.10833	11240
25.11667	11156
25.12500	11074
25.13333	10992
25.14167	10912
25.15000	10833
25.15833	10756
25.16667	10679
25.17500	10604
25.18333	10530
25.19167	10454
25.20000	10380
25.20833	10304
25.21667	10229
25.22500	10158
25.23333	10087
25.24167	10021
25.25000	9957
25.25833	9895
25.26667	9835
25.27500	9774
25.28333	9715
25.29167	9656
25.30000	9598
25.30833	9542
25.31667	9488
25.32500	9436
25.33333	9386
25.34167	9339
25.35000	9294
25.35833	9250
25.36667	9207
25.37500	9164
25.38333	9122
25.39167	9078
25.40000	9035
25.40833	8992
25.41667	8951
25.42500	8913
25.43333	8877
25.44167	8844
25.45000	8811
25.45833	8779
25.46667	8747
25.47500	8715
25.48333	8685
25.49167	8657
25.50000	8632
25.50833	8609
25.51667	8587
25.52500	8564
25.53333	8540
25.54167	8517
25.55000	8492
25.55833	8468
25.56667	8446
25.57500	8425
25.58333	8406
25.59167	8389
25.60000	8373
25.60833	8358
25.61667	8343
25.62500	8327
25.63333	8310
25.64167	8294
25.65000	8277
25.65833	8260
25.66667	8243
25.67500	8227
25.68333	8212
25.69167	8198
25.70000	8185
25.70833	8174
25.71667	8164
25.72500	8154
25.73333	8144
25.74167	8134
25.75000	8123
25.75833	8114
25.76667	8104
25.77500	8093
25.78333	8080
25.79167	8066
25.80000	8051
25.80833	8037
25.81667	8025
25.82500	8014
25.83333	8005
25.84167	7996
25.85000	7987
25.85833	7979
25.86667	7969
25.87500	7959
25.88333	7947
25.89167	7933
25.90000	7918
25.90833	7904
25.91667	7891
25.92500	7881
25.93333	7870
25.94167	7858
25.95000	7842
25.95833	7824
25.96667	7805
25.97500	7786
25.98333	7769
25.99167	7753
26.00000	7738
26.00833	7722
26.01667	7705
26.02500	7689
26.03333	7674
26.04167	7659
26.05000	7644
26.05833	7628
26.06667	7610
26.07500	7590
26.08333	7571
26.09167	7552
26.10000	7536
26.10833	7521
26.11667	7507
26.12500	7492
26.13333	7476
26.14167	7459
26.15000	7441
26.15833	7422
26.16667	7403
26.17500	7382
26.18333	7361
26.19167	7338
26.20000	7316
26.20833	7295
26.21667	7274
26.22500	7255
26.23333	7237
26.24167	7220
26.25000	7202
26.25833	7185
26.26667	7167
26.27500	7150
26.28333	7132
26.29167	7114
26.30000	7096
26.30833	7078
26.31667	7061
26.32500	7046
26.33333	7033
26.34167	7020
26.35000	7008
26.35833	6996
26.36667	6983
26.37500	6969
26.38333	6956
26.39167	6942
26.40000	6928
26.40833	6915
26.41667	6904
26.42500	6894
26.43333	6884
26.44167	6874
26.45000	6864
26.45833	6853
26.46667	6842
26.47500	6832
26.48333	6824
26.49167	6818
26.50000	6812
26.50833	6808
26.51667	6805
26.52500	6801
26.53333	6797
26.54167	6791
26.55000	6783
26.55833	6775
26.56667	6768
26.57500	6762
26.58333	6758
26.59167	6757
26.60000	6758
26.60833	6760
26.61667	6761
26.62500	6763
26.63333	6764
26.64167	6766
26.65000	6770
26.65833	6773
26.66667	6777
26.67500	6780
26.68333	6785
26.69167	6789
26.70000	6795
26.70833	6800
26.71667	6806
26.72500	6812
26.73333	6818
26.74167	6823
26.75000	6828
26.75833	6832
26.76667	6837
26.77500	6842
26.78333	6848
26.79167	6857
26.80000	6867
26.80833	6877
26.81667	6884
26.82500	6891
26.83333	6897
26.84167	6903
26.85000	6909
26.85833	6916
26.86667	6922
26.87500	6929
26.88333	6936
26.89167	6943
26.90000	6951
26.90833	6959
26.91667	6966
26.92500	6972
26.93333	6975
26.94167	6976
26.95000	6977
26.95833	6979
26.96667	6982
26.97500	6987
26.98333	6991
26.99167	6995
27.00000	6998
27.00833	7001
27.01667	7004
27.02500	7008
27.03333	7011
27.04167	7015
27.05000	7018
27.05833	7021
27.06667	7023
27.07500	7023
27.08333	7023
27.09167	7022
27.10000	7020
27.10833	7018
27.11667	7016
27.12500	7015
27.13333	7014
27.14167	7013
27.15000	7011
27.15833	7008
27.16667	7004
27.17500	7001
27.18333	6997
27.19167	6994
27.20000	6990
27.20833	6984
27.21667	6976
27.22500	6969
27.23333	6963
27.24167	6958
27.25000	6954
27.25833	6949
27.26667	6941
27.27500	6931
27.28333	6921
27.29167	6910
27.30000	6899
27.30833	6889
27.31667	6880
27.32500	6871
27.33333	6861
27.34167	6851
27.35000	6841
27.35833	6832
27.36667	6823
27.37500	6815
27.38333	6806
27.39167	6797
27.40000	6787
27.40833	6776
27.41667	6766
27.42500	6756
27.43333	6746
27.44167	6737
27.45000	6728
27.45833	6721
27.46667	6714
27.47500	6708
27.48333	6702
27.49167	6696
27.50000	6689
27.50833	6681
27.51667	6673
27.52500	6665
27.53333	6658
27.54167	6651
27.55000	6644
27.55833	6637
27.56667	6628
27.57500	6618
27.58333	6608
27.59167	6599
27.60000	6592
27.60833	6586
27.61667	6582
27.62500	6578
27.63333	6575
27.64167	6573
27.65000	6573
27.65833	6574
27.66667	6577
27.67500	6581
27.68333	6584
27.69167	6587
27.70000	6588
27.70833	6587
27.71667	6583
27.72500	6579
27.73333	6574
27.74167	6572
27.75000	6573
27.75833	6576
27.76667	6580
27.77500	6585
27.78333	6589
27.79167	6595
27.80000	6600
27.80833	6606
27.81667	6613
27.82500	6620
27.83333	6627
27.84167	6634
27.85000	6644
27.85833	6653
27.86667	6661
27.87500	6669
27.88333	6678
27.89167	6688
27.90000	6699
27.90833	6712
27.91667	6725
27.92500	6739
27.93333	6752
27.94167	6766
27.95000	6778
27.95833	6791
27.96667	6803
27.97500	6815
27.98333	6827
27.99167	6840
28.00000	6853
28.00833	6868
28.01667	6883
28.02500	6898
28.03333	6912
28.04167	6927
28.05000	6942
28.05833	6957
28.06667	6973
28.07500	6989
28.08333	7004
28.09167	7020
28.10000	7035
28.10833	7052
28.11667	7069
28.12500	7087
28.13333	7106
28.14167	7124
28.15000	7143
28.15833	7160
28.16667	7176
28.17500	7191
28.18333	7205
28.19167	7217
28.20000	7230
28.20833	7244
28.21667	7260
28.22500	7277
28.23333	7297
28.24167	7315
28.25000	7333
28.25833	7348
28.26667	7361
28.27500	7373
28.28333	7384
28.29167	7397
28.30000	7411
28.30833	7426
28.31667	7441
28.32500	7457
28.33333	7471
28.34167	7484
28.35000	7495
28.35833	7507
28.36667	7520
28.37500	7535
28.38333	7550
28.39167	7565
28.40000	7579
28.40833	7591
28.41667	7603
28.42500	7612
28.43333	7621
28.44167	7630
28.45000	7641
28.45833	7652
28.46667	7663
28.47500	7675
28.48333	7685
28.49167	7694
28.50000	7704
28.50833	7714
28.51667	7726
28.52500	7739
28.53333	7751
28.54167	7762
28.55000	7774
28.55833	7784
28.56667	7792
28.57500	7800
28.58333	7807
28.59167	7816
28.60000	7825
28.60833	7835
28.61667	7847
28.62500	7858
28.63333	7868
28.64167	7878
28.65000	7888
28.65833	7897
28.66667	7905
28.67500	7913
28.68333	7920
28.69167	7927
28.70000	7935
28.70833	7944
28.71667	7953
28.72500	7964
28.73333	7974
28.74167	7984
28.75000	7994
28.75833	8004
28.76667	8014
28.77500	8024
28.78333	8033
28.79167	8041
28.80000	8050
28.80833	8060
28.81667	8071
28.82500	8082
28.83333	8091
28.84167	8100
28.85000	8109
28.85833	8118
28.86667	8128
28.87500	8137
28.88333	8147
28.89167	8156
28.90000	8167
28.90833	8180
28.91667	8193
28.92500	8206
28.93333	8220
28.94167	8233
28.95000	8246
28.95833	8258
28.96667	8269
28.97500	8279
28.98333	8291
28.99167	8304
29.00000	8318
29.00833	8333
29.01667	8349
29.02500	8365
29.03333	8380
29.04167	8394
29.05000	8409
29.05833	8423
29.06667	8437
29.07500	8452
29.08333	8467
29.09167	8483
29.10000	8499
29.10833	8516
29.11667	8535
29.12500	8553
29.13333	8571
29.14167	8589
29.15000	8607
29.15833	8626
29.16667	8647
29.17500	8672
29.18333	8698
29.19167	8724
29.20000	8751
29.20833	8778
29.21667	8805
29.22500	8832
29.23333	8860
29.24167	8889
29.25000	8920
29.25833	8952
29.26667	8985
29.27500	9020
29.28333	9055
29.29167	9093
29.30000	9133
29.30833	9174
29.31667	9216
29.32500	9258
29.33333	9300
29.34167	9343
29.35000	9389
29.35833	9437
29.36667	9490
29.37500	9547
29.38333	9604
29.39167	9665
29.40000	9726
29.40833	9788
29.41667	9852
29.42500	9918
29.43333	9988
29.44167	10061
29.45000	10140
29.45833	10222
29.46667	10309
29.47500	10401
29.48333	10493
29.49167	10590
29.50000	10689
29.50833	10792
29.51667	10898
29.52500	11006
29.53333	11121
29.54167	11238
29.55000	11362
29.55833	11488
29.56667	11620
29.57500	11759
29.58333	11900
29.59167	12051
29.60000	12205
29.60833	12369
29.61667	12542
29.62500	12720
29.63333	12910
29.64167	13103
29.65000	13306
29.65833	13515
29.66667	13732
29.67500	13958
29.68333	14187
29.69167	14430
29.70000	14678
29.70833	14939
29.71667	15212
29.72500	15492
29.73333	15787
29.74167	16086
29.75000	16400
29.75833	16723
29.76667	17059
29.77500	17410
29.78333	17763
29.79167	18134
29.80000	18506
29.80833	18891
29.81667	19289
29.82500	19695
29.83333	20124
29.84167	20556
29.85000	21010
29.85833	21470
29.86667	21940
29.87500	22428
29.88333	22918
29.89167	23432
29.90000	23948
29.90833	24479
29.91667	25022
29.92500	25567
29.93333	26134
29.94167	26697
29.95000	27281
29.95833	27869
29.96667	28463
29.97500	29073
29.98333	29678
29.99167	30305
30.00000	30928
30.00833	31563
30.01667	32206
30.02500	32843
30.03333	33497
30.04167	34139
30.05000	34796
30.05833	35450
30.06667	36104
30.07500	36769
30.08333	37419
30.09167	38084
30.10000	38734
30.10833	39385
30.11667	40035
30.12500	40672
30.13333	41317
30.14167	41943
30.15000	42574
30.15833	43191
30.16667	43798
30.17500	44403
30.18333	44983
30.19167	45563
30.20000	46117
30.20833	46661
30.21667	47194
30.22500	47706
30.23333	48217
30.24167	48701
30.25000	49177
30.25833	49631
30.26667	50064
30.27500	50485
30.28333	50876
30.29167	51255
30.30000	51605
30.30833	51936
30.31667	52245
30.32500	52529
30.33333	52799
30.34167	53039
30.35000	53259
30.35833	53452
30.36667	53618
30.37500	53762
30.38333	53878
30.39167	53969
30.40000	54035
30.40833	54075
30.41667	54091
30.42500	54082
30.43333	54051
30.44167	53998
30.45000	53920
30.45833	53822
30.46667	53700
30.47500	53553
30.48333	53386
30.49167	53191
30.50000	52977
30.50833	52736
30.51667	52473
30.52500	52192
30.53333	51885
30.54167	51569
30.55000	51231
30.55833	50880
30.56667	50513
30.57500	50123
30.58333	49723
30.59167	49295
30.60000	48859
30.60833	48406
30.61667	47939
30.62500	47467
30.63333	46975
30.64167	46483
30.65000	45971
30.65833	45453
30.66667	44927
30.67500	44384
30.68333	43843
30.69167	43281
30.70000	42723
30.70833	42156
30.71667	41584
30.72500	41018
30.73333	40439
30.74167	39872
30.75000	39293
30.75833	38718
30.76667	38143
30.77500	37559
30.78333	36987
30.79167	36402
30.80000	35828
30.80833	35250
30.81667	34673
30.82500	34107
30.83333	33533
30.84167	32976
30.85000	32415
30.85833	31863
30.86667	31320
30.87500	30774
30.88333	30244
30.89167	29709
30.90000	29188
30.90833	28668
30.91667	28153
30.92500	27653
30.93333	27150
30.94167	26667
30.95000	26182
30.95833	25709
30.96667	25243
30.97500	24778
30.98333	24329
30.99167	23878
31.00000	23442
31.00833	23010
31.01667	22583
31.02500	22169
31.03333	21753
31.04167	21356
31.05000	20961
31.05833	20579
31.06667	20207
31.07500	19836
31.08333	19480
31.09167	19123
31.10000	18780
31.10833	18443
31.11667	18114
31.12500	17796
31.13333	17479
31.14167	17177
31.15000	16878
31.15833	16588
31.16667	16306
31.17500	16027
31.18333	15761
31.19167	15496
31.20000	15243
31.20833	14994
31.21667	14748
31.22500	14511
31.23333	14274
31.24167	14050
31.25000	13829
31.25833	13617
31.26667	13410
31.27500	13205
31.28333	13009
31.29167	12813
31.30000	12624
31.30833	12440
31.31667	12261
31.32500	12088
31.33333	11917
31.34167	11753
31.35000	11590
31.35833	11432
31.36667	11279
31.37500	11128
31.38333	10986
31.39167	10846
31.40000	10714
31.40833	10585
31.41667	10459
31.42500	10336
31.43333	10213
31.44167	10095
31.45000	9978
31.45833	9867
31.46667	9758
31.47500	9650
31.48333	9545
31.49167	9439
31.50000	9337
31.50833	9237
31.51667	9139
31.52500	9047
31.53333	8957
31.54167	8873
31.55000	8792
31.55833	8712
31.56667	8634
31.57500	8554
31.58333	8476
31.59167	8396
31.60000	8317
31.60833	8240
31.61667	8165
31.62500	8095
31.63333	8028
31.64167	7966
31.65000	7905
31.65833	7848
31.66667	7792
31.67500	7736
31.68333	7683
31.69167	7630
31.70000	7580
31.70833	7530
31.71667	7481
31.72500	7435
31.73333	7387
31.74167	7342
31.75000	7298
31.75833	7255
31.76667	7214
31.77500	7173
31.78333	7134
31.79167	7096
31.80000	7060
31.80833	7028
31.81667	6998
31.82500	6970
31.83333	6941
31.84167	6913
31.85000	6886
31.85833	6862
31.86667	6841
31.87500	6823
31.88333	6807
31.89167	6792
31.90000	6778
31.90833	6765
31.91667	6755
31.92500	6745
31.93333	6736
31.94167	6728
31.95000	6722
31.95833	6717
31.96667	6715
31.97500	6717
31.98333	6721
31.99167	6728
32.00000	6736
32.00833	6747
32.01667	6759
32.02500	6772
32.03333	6786
32.04167	6803
32.05000	6823
32.05833	6846
32.06667	6873
32.07500	6904
32.08333	6936
32.09167	6970
32.10000	7005
32.10833	7043
32.11667	7082
32.12500	7123
32.13333	7167
32.14167	7211
32.15000	7259
32.15833	7308
32.16667	7361
32.17500	7417
32.18333	7475
32.19167	7537
32.20000	7601
32.20833	7667
32.21667	7737
32.22500	7808
32.23333	7884
32.24167	7961
32.25000	8041
32.25833	8121
32.26667	8202
32.27500	8286
32.28333	8371
32.29167	8462
32.30000	8553
32.30833	8649
32.31667	8748
32.32500	8849
32.33333	8954
32.34167	9060
32.35000	9169
32.35833	9279
32.36667	9390
32.37500	9504
32.38333	9618
32.39167	9738
32.40000	9858
32.40833	9980
32.41667	10104
32.42500	10228
32.43333	10356
32.44167	10483
32.45000	10614
32.45833	10747
32.46667	10881
32.47500	11018
32.48333	11154
32.49167	11295
32.50000	11436
32.50833	11579
32.51667	11724
32.52500	11866
32.53333	12011
32.54167	12154
32.55000	12300
32.55833	12447
32.56667	12595
32.57500	12749
32.58333	12901
32.59167	13058
32.60000	13214
32.60833	13370
32.61667	13526
32.62500	13679
32.63333	13836
32.64167	13990
32.65000	14149
32.65833	14307
32.66667	14465
32.67500	14627
32.68333	14786
32.69167	14950
32.70000	15110
32.70833	15272
32.71667	15434
32.72500	15594
32.73333	15759
32.74167	15919
32.75000	16082
32.75833	16242
32.76667	16401
32.77500	16562
32.78333	16722
32.79167	16887
32.80000	17050
32.80833	17214
32.81667	17378
32.82500	17539
32.83333	17702
32.84167	17862
32.85000	18026
32.85833	18189
32.86667	18352
32.87500	18516
32.88333	18676
32.89167	18839
32.90000	18998
32.90833	19159
32.91667	19319
32.92500	19475
32.93333	19632
32.94167	19785
32.95000	19939
32.95833	20093
32.96667	20247
32.97500	20403
32.98333	20553
32.99167	20704
33.00000	20849
33.00833	20993
33.01667	21135
33.02500	21273
33.03333	21414
33.04167	21550
33.05000	21689
33.05833	21825
33.06667	21957
33.07500	22088
33.08333	22213
33.09167	22337
33.10000	22455
33.10833	22569
33.11667	22679
33.12500	22783
33.13333	22885
33.14167	22982
33.15000	23079
33.15833	23172
33.16667	23262
33.17500	23349
33.18333	23431
33.19167	23510
33.20000	23583
33.20833	23650
33.21667	23711
33.22500	23763
33.23333	23810
33.24167	23851
33.25000	23889
33.25833	23921
33.26667	23947
33.27500	23967
33.28333	23982
33.29167	23991
33.30000	23995
33.30833	23994
33.31667	23987
33.32500	23974
33.33333	23954
33.34167	23929
33.35000	23898
33.35833	23862
33.36667	23820
33.37500	23771
33.38333	23717
33.39167	23656
33.40000	23590
33.40833	23516
33.41667	23435
33.42500	23349
33.43333	23255
33.44167	23158
33.45000	23054
33.45833	22947
33.46667	22835
33.47500	22717
33.48333	22595
33.49167	22465
33.50000	22331
33.50833	22190
33.51667	22044
33.52500	21894
33.53333	21735
33.54167	21575
33.55000	21408
33.55833	21240
33.56667	21070
33.57500	20895
33.58333	20720
33.59167	20536
33.60000	20352
33.60833	20163
33.61667	19970
33.62500	19776
33.63333	19574
33.64167	19374
33.65000	19169
33.65833	18963
33.66667	18755
33.67500	18543
33.68333	18333
33.69167	18117
33.70000	17904
33.70833	17687
33.71667	17468
33.72500	17250
33.73333	17028
33.74167	16809
33.75000	16585
33.75833	16361
33.76667	16136
33.77500	15908
33.78333	15684
33.79167	15456
33.80000	15233
33.80833	15008
33.81667	14784
33.82500	14565
33.83333	14343
33.84167	14127
33.85000	13907
33.85833	13689
33.86667	13471
33.87500	13250
33.88333	13035
33.89167	12817
33.90000	12605
33.90833	12395
33.91667	12186
33.92500	11982
33.93333	11774
33.94167	11572
33.95000	11367
33.95833	11167
33.96667	10970
33.97500	10773
33.98333	10583
33.99167	10391
34.00000	10204
34.00833	10018
34.01667	9834
34.02500	9654
34.03333	9473
34.04167	9296
34.05000	9118
34.05833	8942
34.06667	8770
34.07500	8597
34.08333	8433
34.09167	8269
34.10000	8111
34.10833	7955
34.11667	7800
34.12500	7648
34.13333	7494
34.14167	7347
34.15000	7200
34.15833	7059
34.16667	6923
34.17500	6788
34.18333	6658
34.19167	6526
34.20000	6397
34.20833	6267
34.21667	6138
34.22500	6013
34.23333	5890
34.24167	5772
34.25000	5656
34.25833	5546
34.26667	5440
34.27500	5326
34.28333	5207
34.29167	5095
34.30000	4994
34.30833	4897
34.31667	4801
34.32500	4707
34.33333	4611
34.34167	4518
34.35000	4425
34.35833	4336
34.36667	4250
34.37500	4162
34.38333	4074
34.39167	3992
34.40000	3919
34.40833	3848
34.41667	3770
34.42500	3691
34.43333	3616
34.44167	3545
34.45000	3478
34.45833	3413
34.46667	3349
34.47500	3286
34.48333	3227
34.49167	3164
34.50000	3096
34.50833	3031
34.51667	2972
34.52500	2915
34.53333	2860
34.54167	2807
34.55000	2756
34.55833	2711
34.56667	2667
34.57500	2622
34.58333	2580
34.59167	2535
34.60000	2488
34.60833	2441
34.61667	2397
34.62500	2355
34.63333	2312
34.64167	2273
34.65000	2235
34.65833	2197
34.66667	2160
34.67500	2127
34.68333	2095
34.69167	2062
34.70000	2031
34.70833	2000
34.71667	1969
34.72500	1939
34.73333	1910
34.74167	1882
34.75000	1856
34.75833	1830
34.76667	1806
34.77500	1785
34.78333	1765
34.79167	1743
34.80000	1721
34.80833	1698
34.81667	1675
34.82500	1654
34.83333	1635
34.84167	1618
34.85000	1601
34.85833	1586
34.86667	1570
34.87500	1553
34.88333	1537
34.89167	1522
34.90000	1509
34.90833	1497
34.91667	1486
34.92500	1473
34.93333	1460
34.94167	1445
34.95000	1431
34.95833	1418
34.96667	1407
34.97500	1398
34.98333	1390
34.99167	1384
35.00000	1379
35.00833	1373
35.01667	1368
35.02500	1362
35.03333	1357
35.04167	1351
35.05000	1346
35.05833	1339
35.06667	1333
35.07500	1325
35.08333	1318
35.09167	1312
35.10000	1305
35.10833	1299
35.11667	1294
35.12500	1289
35.13333	1286
35.14167	1283
35.15000	1280
35.15833	1277
35.16667	1273
35.17500	1270
35.18333	1267
35.19167	1265
35.20000	1262
35.20833	1259
35.21667	1255
35.22500	1252
35.23333	1249
35.24167	1246
35.25000	1243
35.25833	1239
35.26667	1236
35.27500	1233
35.28333	1230
35.29167	1229
35.30000	1228
35.30833	1226
35.31667	1223
35.32500	1218
35.33333	1211
35.34167	1204
35.35000	1197
35.35833	1190
35.36667	1183
35.37500	1176
35.38333	1168
35.39167	1160
35.40000	1152
35.40833	1145
35.41667	1139
35.42500	1133
35.43333	1125
35.44167	1117
35.45000	1108
35.45833	1099
35.46667	1091
35.47500	1084
35.48333	1077
35.49167	1070
35.50000	1063
35.50833	1055
35.51667	1047
35.52500	1037
35.53333	1028
35.54167	1017
35.55000	1006
35.55833	996
35.56667	986
35.57500	976
35.58333	968
35.59167	961
35.60000	953
35.60833	944
35.61667	935
35.62500	926
35.63333	915
35.64167	904
35.65000	892
35.65833	879
35.66667	866
35.67500	854
35.68333	842
35.69167	833
35.70000	825
35.70833	818
35.71667	812
35.72500	803
35.73333	793
35.74167	781
35.75000	768
35.75833	755
35.76667	741
35.77500	729
35.78333	717
35.79167	707
35.80000	698
35.80833	689
35.81667	681
35.82500	674
35.83333	668
35.84167	662
35.85000	657
35.85833	651
35.86667	644
35.87500	636
35.88333	628
35.89167	620
35.90000	614
35.90833	608
35.91667	602
35.92500	595
35.93333	586
35.94167	576
35.95000	566
35.95833	557
35.96667	549
35.97500	541
35.98333	534
35.99167	527
36.00000	522
36.00833	517
36.01667	512
36.02500	506
36.03333	500
36.04167	494
36.05000	488
36.05833	483
36.06667	479
36.07500	474
36.08333	469
36.09167	462
36.10000	456
36.10833	449
36.11667	444
36.12500	439
36.13333	434
36.14167	428
36.15000	423
36.15833	418
36.16667	414
36.17500	411
36.18333	407
36.19167	403
36.20000	399
36.20833	394
36.21667	389
36.22500	386
36.23333	385
36.24167	387
36.25000	389
36.25833	390
36.26667	389
36.27500	385
36.28333	379
36.29167	373
36.30000	367
36.30833	363
36.31667	360
36.32500	357
36.33333	357
36.34167	357
36.35000	358
36.35833	358
36.36667	358
36.37500	356
36.38333	355
36.39167	354
36.40000	355
36.40833	355
36.41667	356
36.42500	356
36.43333	356
36.44167	355
36.45000	355
36.45833	357
36.46667	358
36.47500	357
36.48333	355
36.49167	353
36.50000	350
36.50833	347
36.51667	345
36.52500	343
36.53333	343
36.54167	344
36.55000	347
36.55833	349
36.56667	351
36.57500	352
36.58333	351
36.59167	350
36.60000	348
36.60833	347
36.61667	346
36.62500	346
36.63333	346
36.64167	347
36.65000	348
36.65833	347
36.66667	347
36.67500	347
36.68333	348
36.69167	347
36.70000	346
36.70833	344
36.71667	343
36.72500	343
36.73333	345
36.74167	348
36.75000	350
36.75833	351
36.76667	352
36.77500	352
36.78333	352
36.79167	352
36.80000	353
36.80833	353
36.81667	353
36.82500	353
36.83333	355
36.84167	357
36.85000	359
36.85833	361
36.86667	361
36.87500	360
36.88333	358
36.89167	358
36.90000	358
36.90833	358
36.91667	359
36.92500	361
36.93333	362
36.94167	362
36.95000	361
36.95833	360
36.96667	359
36.97500	359
36.98333	361
36.99167	364
37.00000	368
37.00833	371
37.01667	373
37.02500	373
37.03333	373
37.04167	371
37.05000	369
37.05833	368
37.06667	367
37.07500	368
37.08333	369
37.09167	369
37.10000	369
37.10833	368
37.11667	367
37.12500	366
37.13333	365
37.14167	365
37.15000	364
37.15833	363
37.16667	362
37.17500	362
37.18333	363
37.19167	363
37.20000	362
37.20833	361
37.21667	359
37.22500	357
37.23333	355
37.24167	353
37.25000	351
37.25833	350
37.26667	347
37.27500	344
37.28333	341
37.29167	337
37.30000	335
37.30833	332
37.31667	330
37.32500	328
37.33333	326
37.34167	322
37.35000	318
37.35833	314
37.36667	310
37.37500	308
37.38333	306
37.39167	307
37.40000	308
37.40833	308
37.41667	307
37.42500	304
37.43333	300
37.44167	295
37.45000	290
37.45833	285
37.46667	281
37.47500	278
37.48333	277
37.49167	278
37.50000	279
37.50833	279
37.51667	277
37.52500	274
37.53333	270
37.54167	267
37.55000	264
37.55833	261
37.56667	258
37.57500	256
37.58333	253
37.59167	251
37.60000	248
37.60833	246
37.61667	242
37.62500	240
37.63333	238
37.64167	238
37.65000	239
37.65833	242
37.66667	244
37.67500	245
37.68333	244
37.69167	240
37.70000	235
37.70833	231
37.71667	229
37.72500	229
37.73333	230
37.74167	231
37.75000	233
37.75833	235
37.76667	237
37.77500	238
37.78333	239
37.79167	239
37.80000	238
37.80833	237
37.81667	237
37.82500	238
37.83333	238
37.84167	239
37.85000	240
37.85833	242
37.86667	245
37.87500	248
37.88333	250
37.89167	251
37.90000	250
37.90833	249
37.91667	247
37.92500	245
37.93333	245
37.94167	246
37.95000	246
37.95833	247
37.96667	246
37.97500	244
37.98333	242
37.99167	240
38.00000	238
38.00833	238
38.01667	240
38.02500	242
38.03333	245
38.04167	248
38.05000	251
38.05833	253
38.06667	254
38.07500	253
38.08333	253
38.09167	251
38.10000	249
38.10833	247
38.11667	244
38.12500	242
38.13333	241
38.14167	241
38.15000	241
38.15833	239
38.16667	236
38.17500	232
38.18333	228
38.19167	224
38.20000	219
38.20833	215
38.21667	210
38.22500	206
38.23333	204
38.24167	202
38.25000	201
38.25833	199
38.26667	197
38.27500	195
38.28333	193
38.29167	191
38.30000	189
38.30833	186
38.31667	183
38.32500	179
38.33333	175
38.34167	170
38.35000	167
38.35833	163
38.36667	159
38.37500	155
38.38333	150
38.39167	145
38.40000	141
38.40833	137
38.41667	134
38.42500	131
38.43333	128
38.44167	125
38.45000	119
38.45833	113
38.46667	105
38.47500	97
38.48333	92
38.49167	90
38.50000	91
38.50833	93
38.51667	95
38.52500	95
38.53333	93
38.54167	88
38.55000	84
38.55833	78
38.56667	74
38.57500	69
38.58333	64
38.59167	58
38.60000	52
38.60833	47
38.61667	42
38.62500	36
38.63333	31
38.64167	27
38.65000	24
38.65833	23
38.66667	25
38.67500	27
38.68333	27
38.69167	25
38.70000	19
38.70833	13
38.71667	6
38.72500	1
38.73333	-3
38.74167	-6
38.75000	-9
38.75833	-11
38.76667	-13
38.77500	-14
38.78333	-16
38.79167	-16
38.80000	-16
38.80833	-17
38.81667	-18
38.82500	-20
38.83333	-22
38.84167	-24
38.85000	-29
38.85833	-34
38.86667	-38
38.87500	-43
38.88333	-46
38.89167	-48
38.90000	-49
38.90833	-50
38.91667	-51
38.92500	-51
38.93333	-51
38.94167	-50
38.95000	-50
38.95833	-49
38.96667	-48
38.97500	-48
38.98333	-48
38.99167	-47
39.00000	-47
39.00833	-47
39.01667	-48
39.02500	-50
39.03333	-53
39.04167	-56
39.05000	-58
39.05833	-58
39.06667	-59
39.07500	-60
39.08333	-61
39.09167	-62
39.10000	-63
39.10833	-63
39.11667	-61
39.12500	-59
39.13333	-57
39.14167	-55
39.15000	-55
39.15833	-57
39.16667	-59
39.17500	-61
39.18333	-63
39.19167	-62
39.20000	-60
39.20833	-57
39.21667	-55
39.22500	-53
39.23333	-52
39.24167	-52
39.25000	-53
39.25833	-55
39.26667	-56
39.27500	-57
39.28333	-57
39.29167	-57
39.30000	-57
39.30833	-57
39.31667	-57
39.32500	-57
39.33333	-56
39.34167	-55
39.35000	-54
39.35833	-55
39.36667	-55
39.37500	-54
39.38333	-53
39.39167	-52
39.40000	-51
39.40833	-52
39.41667	-53
39.42500	-54
39.43333	-54
39.44167	-54
39.45000	-55
39.45833	-57
39.46667	-60
39.47500	-64
39.48333	-66
39.49167	-67
39.50000	-67
39.50833	-68
39.51667	-68
39.52500	-69
39.53333	-72
39.54167	-74
39.55000	-77
39.55833	-79
39.56667	-80
39.57500	-80
39.58333	-79
39.59167	-80
39.60000	-81
39.60833	-83
39.61667	-85
39.62500	-87
39.63333	-88
39.64167	-89
39.65000	-90
39.65833	-92
39.66667	-94
39.67500	-96
39.68333	-97
39.69167	-98
39.70000	-98
39.70833	-100
39.71667	-102
39.72500	-104
39.73333	-104
39.74167	-104
39.75000	-102
39.75833	-100
39.76667	-100
39.77500	-103
39.78333	-107
39.79167	-113
39.80000	-118
39.80833	-120
39.81667	-120
39.82500	-120
39.83333	-119
39.84167	-119
39.85000	-119
39.85833	-118
39.86667	-117
39.87500	-117
39.88333	-116
39.89167	-116
39.90000	-116
39.90833	-116
39.91667	-115
39.92500	-113
39.93333	-111
39.94167	-108
39.95000	-101
39.95833	-94
39.96667	-87
39.97500	-81
39.98333	-75
39.99167	-70
40.00000	-65
40.00833	-58
40.01667	-50
40.02500	-41
40.03333	-31
40.04167	-19
40.05000	-4
40.05833	11
40.06667	28
40.07500	45
40.08333	61
40.09167	78
40.10000	94
40.10833	113
40.11667	134
40.12500	157
40.13333	182
40.14167	208
40.15000	235
40.15833	264
40.16667	297
40.17500	333
40.18333	372
40.19167	414
40.20000	458
40.20833	504
40.21667	551
40.22500	601
40.23333	656
40.24167	714
40.25000	777
40.25833	842
40.26667	911
40.27500	984
40.28333	1060
40.29167	1141
40.30000	1224
40.30833	1313
40.31667	1407
40.32500	1504
40.33333	1606
40.34167	1709
40.35000	1816
40.35833	1926
40.36667	2041
40.37500	2164
40.38333	2290
40.39167	2426
40.40000	2566
40.40833	2712
40.41667	2863
40.42500	3018
40.43333	3182
40.44167	3349
40.45000	3525
40.45833	3706
40.46667	3893
40.47500	4089
40.48333	4285
40.49167	4491
40.50000	4699
40.50833	4914
40.51667	5136
40.52500	5361
40.53333	5599
40.54167	5837
40.55000	6084
40.55833	6334
40.56667	6587
40.57500	6850
40.58333	7112
40.59167	7386
40.60000	7660
40.60833	7943
40.61667	8233
40.62500	8523
40.63333	8824
40.64167	9121
40.65000	9425
40.65833	9729
40.66667	10035
40.67500	10352
40.68333	10667
40.69167	10995
40.70000	11321
40.70833	11651
40.71667	11984
40.72500	12313
40.73333	12649
40.74167	12978
40.75000	13312
40.75833	13644
40.76667	13974
40.77500	14310
40.78333	14640
40.79167	14977
40.80000	15310
40.80833	15644
40.81667	15981
40.82500	16312
40.83333	16650
40.84167	16978
40.85000	17310
40.85833	17635
40.86667	17954
40.87500	18273
40.88333	18578
40.89167	18883
40.90000	19177
40.90833	19467
40.91667	19754
40.92500	20030
40.93333	20307
40.94167	20570
40.95000	20828
40.95833	21076
40.96667	21314
40.97500	21548
40.98333	21769
40.99167	21987
41.00000	22194
41.00833	22392
41.01667	22583
41.02500	22760
41.03333	22930
41.04167	23085
41.05000	23232
41.05833	23367
41.06667	23490
41.07500	23605
41.08333	23707
41.09167	23801
41.10000	23883
41.10833	23952
41.11667	24010
41.12500	24053
41.13333	24085
41.14167	24106
41.15000	24116
41.15833	24114
41.16667	24099
41.17500	24072
41.18333	24032
41.19167	23979
41.20000	23916
41.20833	23843
41.21667	23762
41.22500	23670
41.23333	23565
41.24167	23451
41.25000	23323
41.25833	23187
41.26667	23040
41.27500	22881
41.28333	22715
41.29167	22535
41.30000	22349
41.30833	22152
41.31667	21946
41.32500	21734
41.33333	21510
41.34167	21283
41.35000	21046
41.35833	20804
41.36667	20556
41.37500	20298
41.38333	20041
41.39167	19772
41.40000	19503
41.40833	19229
41.41667	18949
41.42500	18668
41.43333	18375
41.44167	18085
41.45000	17787
41.45833	17489
41.46667	17191
41.47500	16886
41.48333	16584
41.49167	16273
41.50000	15966
41.50833	15658
41.51667	15348
41.52500	15042
41.53333	14729
41.54167	14422
41.55000	14111
41.55833	13802
41.56667	13497
41.57500	13189
41.58333	12890
41.59167	12586
41.60000	12292
41.60833	11998
41.61667	11707
41.62500	11423
41.63333	11136
41.64167	10858
41.65000	10578
41.65833	10304
41.66667	10033
41.67500	9761
41.68333	9499
41.69167	9236
41.70000	8982
41.70833	8732
41.71667	8485
41.72500	8245
41.73333	8005
41.74167	7775
41.75000	7546
41.75833	7323
41.76667	7108
41.77500	6894
41.78333	6691
41.79167	6488
41.80000	6292
41.80833	6098
41.81667	5907
41.82500	5723
41.83333	5539
41.84167	5363
41.85000	5191
41.85833	5025
41.86667	4866
41.87500	4709
41.88333	4559
41.89167	4409
41.90000	4265
41.90833	4123
41.91667	3983
41.92500	3851
41.93333	3721
41.94167	3599
41.95000	3480
41.95833	3366
41.96667	3257
41.97500	3149
41.98333	3046
41.99167	2942
42.00000	2841
42.00833	2742
42.01667	2645
42.02500	2553
42.03333	2465
42.04167	2383
42.05000	2303
42.05833	2225
42.06667	2150
42.07500	2075
42.08333	2005
42.09167	1937
42.10000	1873
42.10833	1812
42.11667	1752
42.12500	1694
42.13333	1635
42.14167	1577
42.15000	1520
42.15833	1464
42.16667	1413
42.17500	1361
42.18333	1310
42.19167	1261
42.20000	1217
42.20833	1174
42.21667	1132
42.22500	1093
42.23333	1054
42.24167	1015
42.25000	980
42.25833	948
42.26667	919
42.27500	887
42.28333	855
42.29167	823
42.30000	793
42.30833	763
42.31667	730
42.32500	698
42.33333	669
42.34167	644
42.35000	621
42.35833	600
42.36667	580
42.37500	560
42.38333	538
42.39167	518
42.40000	497
42.40833	477
42.41667	458
42.42500	439
42.43333	420
42.44167	403
42.45000	385
42.45833	366
42.46667	348
42.47500	331
42.48333	315
42.49167	300
42.50000	286
42.50833	272
42.51667	257
42.52500	242
42.53333	230
42.54167	219
42.55000	209
42.55833	200
42.56667	191
42.57500	183
42.58333	176
42.59167	168
42.60000	158
42.60833	146
42.61667	133
42.62500	121
42.63333	109
42.64167	97
42.65000	86
42.65833	76
42.66667	67
42.67500	58
42.68333	48
42.69167	39
42.70000	32
42.70833	25
42.71667	18
42.72500	11
42.73333	4
42.74167	-3
42.75000	-11
42.75833	-19
42.76667	-27
42.77500	-33
42.78333	-40
42.79167	-45
42.80000	-51
42.80833	-57
42.81667	-61
42.82500	-65
42.83333	-69
42.84167	-73
42.85000	-76
42.85833	-80
42.86667	-83
42.87500	-87
42.88333	-90
42.89167	-94
42.90000	-97
42.90833	-100
42.91667	-103
42.92500	-107
42.93333	-111
42.94167	-115
42.95000	-120
42.95833	-126
42.96667	-132
42.97500	-138
42.98333	-143
42.99167	-149
43.00000	-154
43.00833	-158
43.01667	-162
43.02500	-165
43.03333	-168
43.04167	-170
43.05000	-173
43.05833	-175
43.06667	-177
43.07500	-179
43.08333	-182
43.09167	-185
43.10000	-188
43.10833	-192
43.11667	-196
43.12500	-200
43.13333	-203
43.14167	-205
43.15000	-207
43.15833	-209
43.16667	-211
43.17500	-213
43.18333	-215
43.19167	-214
43.20000	-212
43.20833	-211
43.21667	-212
43.22500	-213
43.23333	-216
43.24167	-219
43.25000	-222
43.25833	-225
43.26667	-227
43.27500	-229
43.28333	-230
43.29167	-231
43.30000	-232
43.30833	-233
43.31667	-235
43.32500	-237
43.33333	-240
43.34167	-243
43.35000	-246
43.35833	-248
43.36667	-250
43.37500	-251
43.38333	-252
43.39167	-252
43.40000	-254
43.40833	-256
43.41667	-259
43.42500	-263
43.43333	-267
43.44167	-270
43.45000	-271
43.45833	-270
43.46667	-268
43.47500	-267
43.48333	-266
43.49167	-266
43.50000	-268
43.50833	-271
43.51667	-275
43.52500	-278
43.53333	-281
43.54167	-283
43.55000	-283
43.55833	-281
43.56667	-280
43.57500	-279
43.58333	-281
43.59167	-283
43.60000	-285
43.60833	-285
43.61667	-284
43.62500	-281
43.63333	-278
43.64167	-277
43.65000	-278
43.65833	-280
43.66667	-281
43.67500	-281
43.68333	-280
43.69167	-280
43.70000	-280
43.70833	-282
43.71667	-284
43.72500	-287
43.73333	-290
43.74167	-292
43.75000	-294
43.75833	-294
43.76667	-292
43.77500	-289
43.78333	-287
43.79167	-286
43.80000	-287
43.80833	-290
43.81667	-293
43.82500	-296
43.83333	-297
43.84167	-296
43.85000	-294
43.85833	-291
43.86667	-289
43.87500	-288
43.88333	-288
43.89167	-289
43.90000	-290
43.90833	-292
43.91667	-293
43.92500	-293
43.93333	-293
43.94167	-291
43.95000	-289
43.95833	-285
43.96667	-284
43.97500	-285
43.98333	-287
43.99167	-289
44.00000	-290
44.00833	-290
44.01667	-288
44.02500	-285
44.03333	-283
44.04167	-281
44.05000	-280
44.05833	-280
44.06667	-282
44.07500	-283
44.08333	-285
44.09167	-285
44.10000	-285
44.10833	-285
44.11667	-284
44.12500	-284
44.13333	-284
44.14167	-284
44.15000	-284
44.15833	-284
44.16667	-284
44.17500	-283
44.18333	-281
44.19167	-279
44.20000	-277
44.20833	-275
44.21667	-273
44.22500	-273
44.23333	-275
44.24167	-277
44.25000	-280
44.25833	-282
44.26667	-283
44.27500	-282
44.28333	-280
44.29167	-280
44.30000	-280
44.30833	-281
44.31667	-282
44.32500	-284
44.33333	-286
44.34167	-287
44.35000	-286
44.35833	-284
44.36667	-281
44.37500	-276
44.38333	-273
44.39167	-272
44.40000	-273
44.40833	-274
44.41667	-277
44.42500	-280
44.43333	-283
44.44167	-285
44.45000	-288
44.45833	-291
44.46667	-294
44.47500	-296
44.48333	-297
44.49167	-296
44.50000	-294
44.50833	-291
44.51667	-289
44.52500	-286
44.53333	-284
44.54167	-282
44.55000	-282
44.55833	-282
44.56667	-282
44.57500	-282
44.58333	-281
44.59167	-279
44.60000	-278
44.60833	-277
44.61667	-278
44.62500	-279
44.63333	-280
44.64167	-280
44.65000	-279
44.65833	-276
44.66667	-273
44.67500	-271
44.68333	-271
44.69167	-272
44.70000	-274
44.70833	-274
44.71667	-273
44.72500	-271
44.73333	-269
44.74167	-268
44.75000	-269
44.75833	-270
44.76667	-271
44.77500	-270
44.78333	-269
44.79167	-266
44.80000	-263
44.80833	-259
44.81667	-255
44.82500	-253
44.83333	-251
44.84167	-251
44.85000	-251
44.85833	-251
44.86667	-250
44.87500	-250
44.88333	-250
44.89167	-252
44.90000	-254
44.90833	-253
44.91667	-249
44.92500	-245
44.93333	-242
44.94167	-239
44.95000	-238
44.95833	-238
44.96667	-236
44.97500	-232
44.98333	-228
44.99167	-224
45.00000	-221
45.00833	-218
45.01667	-218
45.02500	-219
45.03333	-221
45.04167	-223
45.05000	-223
45.05833	-221
45.06667	-217
45.07500	-211
45.08333	-207
45.09167	-204
45.10000	-202
45.10833	-201
45.11667	-200
45.12500	-198
45.13333	-196
45.14167	-194
45.15000	-192
45.15833	-191
45.16667	-190
45.17500	-188
45.18333	-185
45.19167	-180
45.20000	-175
45.20833	-171
45.21667	-170
45.22500	-170
45.23333	-169
45.24167	-167
45.25000	-164
45.25833	-159
45.26667	-155
45.27500	-152
45.28333	-151
45.29167	-150
45.30000	-151
45.30833	-152
45.31667	-151
45.32500	-149
45.33333	-147
45.34167	-145
45.35000	-144
45.35833	-143
45.36667	-142
45.37500	-140
45.38333	-137
45.39167	-133
45.40000	-130
45.40833	-129
45.41667	-128
45.42500	-128
45.43333	-127
45.44167	-126
45.45000	-126
45.45833	-127
45.46667	-127
45.47500	-128
45.48333	-128
45.49167	-126
45.50000	-124
45.50833	-123
45.51667	-121
45.52500	-120
45.53333	-120
45.54167	-121
45.55000	-124
45.55833	-127
45.56667	-131
45.57500	-133
45.58333	-134
45.59167	-135
45.60000	-136
45.60833	-137
45.61667	-140
45.62500	-144
45.63333	-147
45.64167	-150
45.65000	-151
45.65833	-152
45.66667	-150
45.67500	-148
45.68333	-145
45.69167	-145
45.70000	-146
45.70833	-147
45.71667	-148
45.72500	-149
45.73333	-148
45.74167	-148
45.75000	-150
45.75833	-154
45.76667	-159
45.77500	-166
45.78333	-171
45.79167	-175
45.80000	-177
45.80833	-179
45.81667	-180
45.82500	-182
45.83333	-184
45.84167	-185
45.85000	-186
45.85833	-187
45.86667	-188
45.87500	-191
45.88333	-194
45.89167	-198
45.90000	-201
45.90833	-204
45.91667	-207
45.92500	-210
45.93333	-215
45.94167	-219
45.95000	-222
45.95833	-224
45.96667	-227
45.97500	-230
45.98333	-234
45.99167	-239
46.00000	-243
46.00833	-246
46.01667	-249
46.02500	-251
46.03333	-253
46.04167	-254
46.05000	-254
46.05833	-254
46.06667	-253
46.07500	-252
46.08333	-251
46.09167	-250
46.10000	-251
46.10833	-252
46.11667	-255
46.12500	-257
46.13333	-258
46.14167	-259
46.15000	-261
46.15833	-262
46.16667	-265
46.17500	-268
46.18333	-273
46.19167	-278
46.20000	-283
46.20833	-288
46.21667	-293
46.22500	-297
46.23333	-299
46.24167	-302
46.25000	-303
46.25833	-303
46.26667	-303
46.27500	-302
46.28333	-301
46.29167	-301
46.30000	-302
46.30833	-304
46.31667	-306
46.32500	-309
46.33333	-309
46.34167	-309
46.35000	-307
46.35833	-306
46.36667	-306
46.37500	-308
46.38333	-313
46.39167	-318
46.40000	-323
46.40833	-327
46.41667	-330
46.42500	-333
46.43333	-336
46.44167	-338
46.45000	-341
46.45833	-344
46.46667	-346
46.47500	-347
46.48333	-347
46.49167	-346
46.50000	-343
46.50833	-342
46.51667	-342
46.52500	-344
46.53333	-347
46.54167	-350
46.55000	-354
46.55833	-357
46.56667	-359
46.57500	-361
46.58333	-362
46.59167	-362
46.60000	-362
46.60833	-361
46.61667	-361
46.62500	-362
46.63333	-363
46.64167	-364
46.65000	-365
46.65833	-366
46.66667	-366
46.67500	-365
46.68333	-363
46.69167	-362
46.70000	-362
46.70833	-364
46.71667	-368
46.72500	-371
46.73333	-374
46.74167	-375
46.75000	-376
46.75833	-376
46.76667	-377
46.77500	-378
46.78333	-379
46.79167	-378
46.80000	-377
46.80833	-375
46.81667	-373
46.82500	-373
46.83333	-374
46.84167	-375
46.85000	-376
46.85833	-374
46.86667	-373
46.87500	-374
46.88333	-375
46.89167	-376
46.90000	-377
46.90833	-376
46.91667	-373
46.92500	-371
46.93333	-369
46.94167	-369
46.95000	-371
46.95833	-372
46.96667	-374
46.97500	-374
46.98333	-374
46.99167	-373
47.00000	-371
47.00833	-370
47.01667	-369
47.02500	-369
47.03333	-369
47.04167	-369
47.05000	-368
47.05833	-367
47.06667	-365
47.07500	-363
47.08333	-362
47.09167	-361
47.10000	-361
47.10833	-362
47.11667	-363
47.12500	-364
47.13333	-363
47.14167	-362
47.15000	-360
47.15833	-357
47.16667	-354
47.17500	-352
47.18333	-350
47.19167	-349
47.20000	-349
47.20833	-347
47.21667	-344
47.22500	-341
47.23333	-337
47.24167	-333
47.25000	-330
47.25833	-327
47.26667	-323
47.27500	-319
47.28333	-314
47.29167	-308
47.30000	-304
47.30833	-302
47.31667	-301
47.32500	-301
47.33333	-302
47.34167	-301
47.35000	-300
47.35833	-296
47.36667	-292
47.37500	-286
47.38333	-281
47.39167	-277
47.40000	-273
47.40833	-271
47.41667	-270
47.42500	-268
47.43333	-264
47.44167	-260
47.45000	-254
47.45833	-249
47.46667	-246
47.47500	-244
47.48333	-243
47.49167	-241
47.50000	-238
47.50833	-232
47.51667	-225
47.52500	-220
47.53333	-216
47.54167	-213
47.55000	-211
47.55833	-208
47.56667	-205
47.57500	-201
47.58333	-197
47.59167	-192
47.60000	-187
47.60833	-182
47.61667	-177
47.62500	-174
47.63333	-173
47.64167	-173
47.65000	-172
47.65833	-171
47.66667	-168
47.67500	-166
47.68333	-163
47.69167	-160
47.70000	-157
47.70833	-154
47.71667	-152
47.72500	-148
47.73333	-145
47.74167	-142
47.75000	-139
47.75833	-136
47.76667	-134
47.77500	-133
47.78333	-131
47.79167	-129
47.80000	-126
47.80833	-123
47.81667	-121
47.82500	-117
47.83333	-114
47.84167	-110
47.85000	-106
47.85833	-103
47.86667	-101
47.87500	-99
47.88333	-99
47.89167	-99
47.90000	-100
47.90833	-101
47.91667	-101
47.92500	-100
47.93333	-98
47.94167	-97
47.95000	-97
47.95833	-97
47.96667	-97
47.97500	-95
47.98333	-95
47.99167	-95
48.00000	-98
48.00833	-101
48.01667	-104
48.02500	-107
48.03333	-110
48.04167	-112
48.05000	-113
48.05833	-114
48.06667	-113
48.07500	-113
48.08333	-114
48.09167	-115
48.10000	-116
48.10833	-117
48.11667	-117
48.12500	-116
48.13333	-114
48.14167	-111
48.15000	-109
48.15833	-107
48.16667	-106
48.17500	-106
48.18333	-108
48.19167	-111
48.20000	-115
48.20833	-119
48.21667	-123
48.22500	-125
48.23333	-126
48.24167	-126
48.25000	-126
48.25833	-127
48.26667	-129
48.27500	-132
48.28333	-137
48.29167	-142
48.30000	-147
48.30833	-152
48.31667	-156
48.32500	-159
48.33333	-161
48.34167	-162
48.35000	-161
48.35833	-160
48.36667	-159
48.37500	-157
48.38333	-157
48.39167	-158
48.40000	-161
48.40833	-166
48.41667	-172
48.42500	-176
48.43333	-180
48.44167	-183
48.45000	-186
48.45833	-189
48.46667	-193
48.47500	-197
48.48333	-200
48.49167	-202
48.50000	-204
48.50833	-205
48.51667	-206
48.52500	-208
48.53333	-211
48.54167	-215
48.55000	-218
48.55833	-221
48.56667	-223
48.57500	-225
48.58333	-227
48.59167	-230
48.60000	-232
48.60833	-233
48.61667	-232
48.62500	-231
48.63333	-230
48.64167	-230
48.65000	-231
48.65833	-234
48.66667	-237
48.67500	-241
48.68333	-246
48.69167	-251
48.70000	-255
48.70833	-259
48.71667	-261
48.72500	-263
48.73333	-264
48.74167	-266
48.75000	-267
48.75833	-269
48.76667	-271
48.77500	-274
48.78333	-276
48.79167	-277
48.80000	-276
48.80833	-275
48.81667	-273
48.82500	-272
48.83333	-274
48.84167	-278
48.85000	-281
48.85833	-285
48.86667	-288
48.87500	-290
48.88333	-291
48.89167	-291
48.90000	-291
48.90833	-292
48.91667	-292
48.92500	-294
48.93333	-296
48.94167	-299
48.95000	-301
48.95833	-304
48.96667	-305
48.97500	-305
48.98333	-304
48.99167	-304
49.00000	-304
49.00833	-303
49.01667	-303
49.02500	-304
49.03333	-306
49.04167	-309
49.05000	-314
49.05833	-320
49.06667	-324
49.07500	-327
49.08333	-328
49.09167	-327
49.10000	-325
49.10833	-323
49.11667	-323
49.12500	-322
49.13333	-323
49.14167	-325
49.15000	-326
49.15833	-326
49.16667	-326
49.17500	-328
49.18333	-329
49.19167	-330
49.20000	-332
49.20833	-334
49.21667	-338
49.22500	-341
49.23333	-344
49.24167	-347
49.25000	-348
49.25833	-348
49.26667	-348
49.27500	-349
49.28333	-350
49.29167	-351
49.30000	-353
49.30833	-356
49.31667	-359
49.32500	-361
49.33333	-362
49.34167	-362
49.35000	-361
49.35833	-359
49.36667	-358
49.37500	-358
49.38333	-359
49.39167	-360
49.40000	-360
49.40833	-359
49.41667	-357
49.42500	-355
49.43333	-355
49.44167	-355
49.45000	-357
49.45833	-359
49.46667	-361
49.47500	-364
49.48333	-367
49.49167	-370
49.50000	-374
49.50833	-375
49.51667	-375
49.52500	-373
49.53333	-370
49.54167	-368
49.55000	-368
49.55833	-369
49.56667	-372
49.57500	-374
49.58333	-377
49.59167	-378
49.60000	-378
49.60833	-378
49.61667	-378
49.62500	-379
49.63333	-379
49.64167	-379
49.65000	-378
49.65833	-375
49.66667	-373
49.67500	-372
49.68333	-373
49.69167	-375
49.70000	-379
49.70833	-383
49.71667	-386
49.72500	-388
49.73333	-389
49.74167	-389
49.75000	-390
49.75833	-391
49.76667	-393
49.77500	-394
49.78333	-394
49.79167	-394
49.80000	-394
49.80833	-394
49.81667	-395
49.82500	-396
49.83333	-397
49.84167	-397
49.85000	-397
49.85833	-397
49.86667	-397
49.87500	-398
49.88333	-398
49.89167	-398
49.90000	-397
49.90833	-397
49.91667	-397
49.92500	-399
49.93333	-401
49.94167	-402
49.95000	-402
49.95833	-401
49.96667	-400
49.97500	-399
49.98333	-398
49.99167	-396
50.00000	-394
50.00833	-393
50.01667	-391
50.02500	-392
50.03333	-395
50.04167	-398
50.05000	-402
50.05833	-403
50.06667	-403
50.07500	-402
50.08333	-402
50.09167	-404
50.10000	-406
50.10833	-409
50.11667	-410
50.12500	-410
50.13333	-408
50.14167	-406
50.15000	-404
50.15833	-403
50.16667	-403
50.17500	-404
50.18333	-406
50.19167	-407
50.20000	-408
50.20833	-409
50.21667	-409
50.22500	-408
50.23333	-407
50.24167	-406
50.25000	-405
50.25833	-404
50.26667	-403
50.27500	-402
50.28333	-403
50.29167	-402
50.30000	-400
50.30833	-398
50.31667	-395
50.32500	-392
50.33333	-391
50.34167	-393
50.35000	-396
50.35833	-398
50.36667	-399
50.37500	-398
50.38333	-396
50.39167	-395
50.40000	-393
50.40833	-392
50.41667	-393
50.42500	-393
50.43333	-391
50.44167	-389
50.45000	-387
50.45833	-387
50.46667	-386
50.47500	-386
50.48333	-386
50.49167	-385
50.50000	-386
50.50833	-387
50.51667	-387
50.52500	-386
50.53333	-384
50.54167	-381
50.55000	-378
50.55833	-375
50.56667	-373
50.57500	-372
50.58333	-370
50.59167	-369
50.60000	-368
50.60833	-369
50.61667	-370
50.62500	-370
50.63333	-368
50.64167	-364
50.65000	-359
50.65833	-355
50.66667	-351
50.67500	-350
50.68333	-350
50.69167	-351
50.70000	-353
50.70833	-354
50.71667	-355
50.72500	-355
50.73333	-354
50.74167	-352
50.75000	-351
50.75833	-350
50.76667	-348
50.77500	-345
50.78333	-341
50.79167	-337
50.80000	-332
50.80833	-326
50.81667	-319
50.82500	-314
50.83333	-312
50.84167	-314
50.85000	-319
50.85833	-325
50.86667	-329
50.87500	-331
50.88333	-332
50.89167	-331
50.90000	-331
50.90833	-330
50.91667	-329
50.92500	-329
50.93333	-330
50.94167	-331
50.95000	-331
50.95833	-331
50.96667	-329
50.97500	-328
50.98333	-326
50.99167	-324
51.00000	-324
51.00833	-324
51.01667	-325
51.02500	-326
51.03333	-327
51.04167	-326
51.05000	-324
51.05833	-322
51.06667	-321
51.07500	-321
51.08333	-322
51.09167	-324
51.10000	-326
51.10833	-328
51.11667	-330
51.12500	-331
51.13333	-331
51.14167	-331
51.15000	-329
51.15833	-326
51.16667	-323
51.17500	-319
51.18333	-318
51.19167	-318
51.20000	-320
51.20833	-323
51.21667	-326
51.22500	-328
51.23333	-329
51.24167	-330
51.25000	-331
51.25833	-331
51.26667	-332
51.27500	-331
51.28333	-331
51.29167	-331
51.30000	-333
51.30833	-335
51.31667	-336
51.32500	-338
51.33333	-339
51.34167	-342
51.35000	-347
51.35833	-352
51.36667	-356
51.37500	-359
51.38333	-360
51.39167	-357
51.40000	-353
51.40833	-351
51.41667	-351
51.42500	-354
51.43333	-359
51.44167	-364
51.45000	-369
51.45833	-372
51.46667	-373
51.47500	-373
51.48333	-372
51.49167	-370
51.50000	-369
51.50833	-368
51.51667	-368
51.52500	-368
51.53333	-369
51.54167	-370
51.55000	-371
51.55833	-372
51.56667	-373
51.57500	-374
51.58333	-376
51.59167	-379
51.60000	-381
51.60833	-383
51.61667	-384
51.62500	-385
51.63333	-385
51.64167	-385
51.65000	-385
51.65833	-384
51.66667	-384
51.67500	-385
51.68333	-387
51.69167	-390
51.70000	-392
51.70833	-395
51.71667	-397
51.72500	-399
51.73333	-401
51.74167	-404
51.75000	-408
51.75833	-412
51.76667	-415
51.77500	-416
51.78333	-416
51.79167	-415
51.80000	-413
51.80833	-410
51.81667	-406
51.82500	-403
51.83333	-401
51.84167	-402
51.85000	-403
51.85833	-406
51.86667	-409
51.87500	-411
51.88333	-412
51.89167	-413
51.90000	-414
51.90833	-415
51.91667	-416
51.92500	-417
51.93333	-418
51.94167	-420
51.95000	-422
51.95833	-424
51.96667	-426
51.97500	-429
51.98333	-432
51.99167	-432
52.00000	-432
52.00833	-429
52.01667	-426
52.02500	-423
52.03333	-423
52.04167	-424
52.05000	-426
52.05833	-428
52.06667	-429
52.07500	-427
52.08333	-425
52.09167	-422
52.10000	-420
52.10833	-419
52.11667	-419
52.12500	-419
52.13333	-420
52.14167	-420
52.15000	-421
52.15833	-422
52.16667	-422
52.17500	-423
52.18333	-424
52.19167	-426
52.20000	-428
52.20833	-431
52.21667	-434
52.22500	-434
52.23333	-433
52.24167	-430
52.25000	-427
52.25833	-424
52.26667	-424
52.27500	-425
52.28333	-427
52.29167	-429
52.30000	-430
52.30833	-430
52.31667	-429
52.32500	-428
52.33333	-428
52.34167	-429
52.35000	-431
52.35833	-432
52.36667	-432
52.37500	-433
52.38333	-433
52.39167	-432
52.40000	-432
52.40833	-430
52.41667	-428
52.42500	-426
52.43333	-425
52.44167	-425
52.45000	-427
52.45833	-429
52.46667	-431
52.47500	-433
52.48333	-435
52.49167	-437
52.50000	-439
52.50833	-441
52.51667	-442
52.52500	-444
52.53333	-444
52.54167	-444
52.55000	-443
52.55833	-443
52.56667	-443
52.57500	-441
52.58333	-440
52.59167	-438
52.60000	-438
52.60833	-438
52.61667	-440
52.62500	-441
52.63333	-441
52.64167	-440
52.65000	-439
52.65833	-439
52.66667	-441
52.67500	-444
52.68333	-446
52.69167	-445
52.70000	-442
52.70833	-438
52.71667	-435
52.72500	-432
52.73333	-431
52.74167	-431
52.75000	-433
52.75833	-435
52.76667	-437
52.77500	-439
52.78333	-440
52.79167	-441
52.80000	-441
52.80833	-441
52.81667	-442
52.82500	-443
52.83333	-442
52.84167	-440
52.85000	-437
52.85833	-434
52.86667	-430
52.87500	-427
52.88333	-425
52.89167	-424
52.90000	-424
52.90833	-424
52.91667	-425
52.92500	-425
52.93333	-424
52.94167	-424
52.95000	-425
52.95833	-427
52.96667	-428
52.97500	-428
52.98333	-427
52.99167	-424
53.00000	-421
53.00833	-419
53.01667	-417
53.02500	-416
53.03333	-414
53.04167	-413
53.05000	-411
53.05833	-409
53.06667	-408
53.07500	-405
53.08333	-402
53.09167	-400
53.10000	-398
53.10833	-396
53.11667	-395
53.12500	-394
53.13333	-394
53.14167	-396
53.15000	-396
53.15833	-396
53.16667	-395
53.17500	-392
53.18333	-389
53.19167	-385
53.20000	-381
53.20833	-375
53.21667	-370
53.22500	-365
53.23333	-360
53.24167	-356
53.25000	-352
53.25833	-349
53.26667	-344
53.27500	-339
53.28333	-332
53.29167	-324
53.30000	-317
53.30833	-310
53.31667	-305
53.32500	-299
53.33333	-292
53.34167	-285
53.35000	-276
53.35833	-266
53.36667	-256
53.37500	-247
53.38333	-238
53.39167	-228
53.40000	-218
53.40833	-208
53.41667	-199
53.42500	-188
53.43333	-177
53.44167	-164
53.45000	-150
53.45833	-135
53.46667	-122
53.47500	-109
53.48333	-96
53.49167	-81
53.50000	-64
53.50833	-46
53.51667	-28
53.52500	-9
53.53333	9
53.54167	27
53.55000	46
53.55833	67
53.56667	89
53.57500	114
53.58333	139
53.59167	165
53.60000	191
53.60833	217
53.61667	243
53.62500	270
53.63333	298
53.64167	327
53.65000	357
53.65833	388
53.66667	420
53.67500	455
53.68333	490
53.69167	529
53.70000	569
53.70833	609
53.71667	649
53.72500	688
53.73333	727
53.74167	767
53.75000	809
53.75833	852
53.76667	898
53.77500	948
53.78333	1000
53.79167	1055
53.80000	1112
53.80833	1170
53.81667	1230
53.82500	1290
53.83333	1351
53.84167	1413
53.85000	1475
53.85833	1539
53.86667	1604
53.87500	1672
53.88333	1741
53.89167	1813
53.90000	1885
53.90833	1956
53.91667	2029
53.92500	2101
53.93333	2176
53.94167	2253
53.95000	2335
53.95833	2421
53.96667	2508
53.97500	2599
53.98333	2689
53.99167	2783
54.00000	2877
54.00833	2974
54.01667	3074
54.02500	3173
54.03333	3274
54.04167	3374
54.05000	3475
54.05833	3578
54.06667	3683
54.07500	3795
54.08333	3907
54.09167	4026
54.10000	4146
54.10833	4267
54.11667	4389
54.12500	4509
54.13333	4632
54.14167	4754
54.15000	4879
54.15833	5004
54.16667	5129
54.17500	5259
54.18333	5390
54.19167	5528
54.20000	5666
54.20833	5807
54.21667	5951
54.22500	6092
54.23333	6237
54.24167	6380
54.25000	6527
54.25833	6675
54.26667	6825
54.27500	6979
54.28333	7131
54.29167	7288
54.30000	7444
54.30833	7602
54.31667	7762
54.32500	7918
54.33333	8077
54.34167	8232
54.35000	8391
54.35833	8550
54.36667	8710
54.37500	8875
54.38333	9037
54.39167	9204
54.40000	9370
54.40833	9538
54.41667	9709
54.42500	9878
54.43333	10053
54.44167	10225
54.45000	10397
54.45833	10568
54.46667	10735
54.47500	10904
54.48333	11070
54.49167	11239
54.50000	11408
54.50833	11577
54.51667	11749
54.52500	11918
54.53333	12092
54.54167	12263
54.55000	12436
54.55833	12607
54.56667	12775
54.57500	12945
54.58333	13112
54.59167	13282
54.60000	13450
54.60833	13618
54.61667	13787
54.62500	13952
54.63333	14117
54.64167	14276
54.65000	14435
54.65833	14591
54.66667	14747
54.67500	14905
54.68333	15059
54.69167	15215
54.70000	15368
54.70833	15520
54.71667	15672
54.72500	15821
54.73333	15973
54.74167	16121
54.75000	16268
54.75833	16413
54.76667	16553
54.77500	16693
54.78333	16827
54.79167	16963
54.80000	17095
54.80833	17227
54.81667	17358
54.82500	17486
54.83333	17615
54.84167	17739
54.85000	17861
54.85833	17981
54.86667	18097
54.87500	18212
54.88333	18320
54.89167	18427
54.90000	18530
54.90833	18631
54.91667	18732
54.92500	18829
54.93333	18928
54.94167	19021
54.95000	19113
54.95833	19201
54.96667	19286
54.97500	19368
54.98333	19446
54.99167	19523
55.00000	19596
55.00833	19667
55.01667	19736
55.02500	19802
55.03333	19867
55.04167	19929
55.05000	19990
55.05833	20048
55.06667	20104
55.07500	20157
55.08333	20205
55.09167	20250
55.10000	20292
55.10833	20331
55.11667	20369
55.12500	20404
55.13333	20438
55.14167	20469
55.15000	20496
55.15833	20519
55.16667	20539
55.17500	20557
55.18333	20572
55.19167	20585
55.20000	20595
55.20833	20603
55.21667	20609
55.22500	20612
55.23333	20614
55.24167	20613
55.25000	20610
55.25833	20606
55.26667	20597
55.27500	20585
55.28333	20569
55.29167	20548
55.30000	20526
55.30833	20502
55.31667	20477
55.32500	20451
55.33333	20423
55.34167	20393
55.35000	20359
55.35833	20321
55.36667	20281
55.37500	20239
55.38333	20197
55.39167	20154
55.40000	20111
55.40833	20067
55.41667	20020
55.42500	19972
55.43333	19921
55.44167	19868
55.45000	19813
55.45833	19755
55.46667	19696
55.47500	19633
55.48333	19569
55.49167	19501
55.50000	19433
55.50833	19366
55.51667	19299
55.52500	19232
55.53333	19163
55.54167	19094
55.55000	19022
55.55833	18948
55.56667	18872
55.57500	18795
55.58333	18717
55.59167	18638
55.60000	18559
55.60833	18480
55.61667	18399
55.62500	18318
55.63333	18233
55.64167	18148
55.65000	18059
55.65833	17969
55.66667	17878
55.67500	17786
55.68333	17696
55.69167	17603
55.70000	17511
55.70833	17416
55.71667	17319
55.72500	17224
55.73333	17128
55.74167	17033
55.75000	16937
55.75833	16841
55.76667	16745
55.77500	16647
55.78333	16550
55.79167	16452
55.80000	16356
55.80833	16260
55.81667	16163
55.82500	16066
55.83333	15965
55.84167	15866
55.85000	15766
55.85833	15667
55.86667	15569
55.87500	15470
55.88333	15372
55.89167	15272
55.90000	15172
55.90833	15071
55.91667	14968
55.92500	14867
55.93333	14763
55.94167	14662
55.95000	14562
55.95833	14463
55.96667	14366
55.97500	14267
55.98333	14170
55.99167	14070
56.00000	13969
56.00833	13867
56.01667	13764
56.02500	13662
56.03333	13558
56.04167	13458
56.05000	13359
56.05833	13262
56.06667	13167
56.07500	13070
56.08333	12975
56.09167	12878
56.10000	12782
56.10833	12686
56.11667	12589
56.12500	12494
56.13333	12398
56.14167	12303
56.15000	12207
56.15833	12113
56.16667	12019
56.17500	11922
56.18333	11828
56.19167	11732
56.20000	11638
56.20833	11544
56.21667	11449
56.22500	11356
56.23333	11261
56.24167	11168
56.25000	11075
56.25833	10984
56.26667	10897
56.27500	10812
56.28333	10730
56.29167	10645
56.30000	10561
56.30833	10474
56.31667	10386
56.32500	10301
56.33333	10214
56.34167	10128
56.35000	10041
56.35833	9954
56.36667	9869
56.37500	9783
56.38333	9701
56.39167	9620
56.40000	9541
56.40833	9461
56.41667	9382
56.42500	9304
56.43333	9225
56.44167	9148
56.45000	9070
56.45833	8990
56.46667	8911
56.47500	8831
56.48333	8754
56.49167	8675
56.50000	8598
56.50833	8523
56.51667	8448
56.52500	8377
56.53333	8306
56.54167	8236
56.55000	8166
56.55833	8095
56.56667	8025
56.57500	7954
56.58333	7887
56.59167	7821
56.60000	7756
56.60833	7691
56.61667	7623
56.62500	7556
56.63333	7486
56.64167	7418
56.65000	7351
56.65833	7284
56.66667	7219
56.67500	7154
56.68333	7092
56.69167	7029
56.70000	6968
56.70833	6907
56.71667	6845
56.72500	6785
56.73333	6723
56.74167	6664
56.75000	6605
56.75833	6546
56.76667	6488
56.77500	6428
56.78333	6369
56.79167	6311
56.80000	6255
56.80833	6200
56.81667	6146
56.82500	6093
56.83333	6038
56.84167	5983
56.85000	5929
56.85833	5876
56.86667	5824
56.87500	5772
56.88333	5721
56.89167	5669
56.90000	5618
56.90833	5566
56.91667	5515
56.92500	5465
56.93333	5416
56.94167	5368
56.95000	5321
56.95833	5275
56.96667	5229
56.97500	5182
56.98333	5137
56.99167	5093
57.00000	5050
57.00833	5008
57.01667	4965
57.02500	4923
57.03333	4879
57.04167	4836
57.05000	4793
57.05833	4749
57.06667	4706
57.07500	4662
57.08333	4620
57.09167	4576
57.10000	4534
57.10833	4490
57.11667	4447
57.12500	4407
57.13333	4367
57.14167	4329
57.15000	4292
57.15833	4255
57.16667	4218
57.17500	4180
57.18333	4144
57.19167	4107
57.20000	4072
57.20833	4035
57.21667	3998
57.22500	3961
57.23333	3924
57.24167	3887
57.25000	3852
57.25833	3817
57.26667	3783
57.27500	3749
57.28333	3716
57.29167	3683
57.30000	3652
57.30833	3621
57.31667	3591
57.32500	3560
57.33333	3528
57.34167	3497
57.35000	3466
57.35833	3435
57.36667	3406
57.37500	3376
57.38333	3347
57.39167	3317
57.40000	3289
57.40833	3262
57.41667	3235
57.42500	3209
57.43333	3183
57.44167	3157
57.45000	3131
57.45833	3104
57.46667	3077
57.47500	3049
57.48333	3023
57.49167	2995
57.50000	2968
57.50833	2940
57.51667	2912
57.52500	2884
57.53333	2855
57.54167	2827
57.55000	2800
57.55833	2774
57.56667	2750
57.57500	2727
57.58333	2705
57.59167	2682
57.60000	2659
57.60833	2636
57.61667	2613
57.62500	2591
57.63333	2571
57.64167	2551
57.65000	2529
57.65833	2507
57.66667	2483
57.67500	2458
57.68333	2435
57.69167	2414
57.70000	2393
57.70833	2373
57.71667	2352
57.72500	2331
57.73333	2308
57.74167	2285
57.75000	2264
57.75833	2244
57.76667	2227
57.77500	2212
57.78333	2197
57.79167	2181
57.80000	2164
57.80833	2145
57.81667	2126
57.82500	2107
57.83333	2087
57.84167	2067
57.85000	2048
57.85833	2030
57.86667	2013
57.87500	1998
57.88333	1983
57.89167	1967
57.90000	1951
57.90833	1934
57.91667	1917
57.92500	1900
57.93333	1885
57.94167	1870
57.95000	1855
57.95833	1840
57.96667	1825
57.97500	1810
57.98333	1795
57.99167	1780
58.00000	1766
58.00833	1752
58.01667	1738
58.02500	1724
58.03333	1709
58.04167	1692
58.05000	1676
58.05833	1661
58.06667	1646
58.07500	1632
58.08333	1618
58.09167	1604
58.10000	1591
58.10833	1578
58.11667	1562
58.12500	1546
58.13333	1531
58.14167	1518
58.15000	1506
58.15833	1494
58.16667	1482
58.17500	1471
58.18333	1460
58.19167	1448
58.20000	1434
58.20833	1419
58.21667	1403
58.22500	1389
58.23333	1376
58.24167	1363
58.25000	1351
58.25833	1341
58.26667	1329
58.27500	1316
58.28333	1304
58.29167	1293
58.30000	1282
58.30833	1273
58.31667	1265
58.32500	1258
58.33333	1249
58.34167	1238
58.35000	1227
58.35833	1217
58.36667	1206
58.37500	1194
58.38333	1182
58.39167	1170
58.40000	1160
58.40833	1150
58.41667	1140
58.42500	1129
58.43333	1119
58.44167	1109
58.45000	1101
58.45833	1093
58.46667	1085
58.47500	1078
58.48333	1070
58.49167	1062
58.50000	1053
58.50833	1043
58.51667	1034
58.52500	1026
58.53333	1017
58.54167	1009
58.55000	1000
58.55833	992
58.56667	984
58.57500	975
58.58333	965
58.59167	955
58.60000	945
58.60833	937
58.61667	930
58.62500	924
58.63333	918
58.64167	912
58.65000	904
58.65833	894
58.66667	883
58.67500	873
58.68333	865
58.69167	860
58.70000	855
58.70833	849
58.71667	842
58.72500	835
58.73333	827
58.74167	817
58.75000	807
58.75833	798
58.76667	788
58.77500	778
58.78333	767
58.79167	757
58.80000	748
58.80833	741
58.81667	736
58.82500	732
58.83333	728
58.84167	724
58.85000	719
58.85833	714
58.86667	709
58.87500	704
58.88333	700
58.89167	696
58.90000	691
58.90833	684
58.91667	676
58.92500	666
58.93333	656
58.94167	648
58.95000	641
58.95833	636
58.96667	632
58.97500	629
58.98333	626
58.99167	623
59.00000	619
59.00833	613
59.01667	606
59.02500	598
59.03333	590
59.04167	582
59.05000	575
59.05833	569
59.06667	564
59.07500	560
59.08333	557
59.09167	553
59.10000	549
59.10833	543
59.11667	536
59.12500	529
59.13333	523
59.14167	517
59.15000	511
59.15833	506
59.16667	501
59.17500	496
59.18333	492
59.19167	491
59.20000	490
59.20833	489
59.21667	486
59.22500	481
59.23333	474
59.24167	466
59.25000	460
59.25833	454
59.26667	449
59.27500	446
59.28333	442
59.29167	437
59.30000	432
59.30833	427
59.31667	423
59.32500	419
59.33333	415
59.34167	410
59.35000	403
59.35833	395
59.36667	387
59.37500	381
59.38333	377
59.39167	375
59.40000	373
59.40833	371
59.41667	368
59.42500	365
59.43333	362
59.44167	360
59.45000	357
59.45833	354
59.46667	350
59.47500	345
59.48333	339
59.49167	332
59.50000	325
59.50833	319
59.51667	314
59.52500	310
59.53333	305
59.54167	301
59.55000	297
59.55833	294
59.56667	291
59.57500	290
59.58333	289
59.59167	285
59.60000	281
59.60833	277
59.61667	274
59.62500	271
59.63333	269
59.64167	269
59.65000	267
59.65833	264
59.66667	260
59.67500	257
59.68333	253
59.69167	249
59.70000	245
59.70833	242
59.71667	238
59.72500	234
59.73333	230
59.74167	226
59.75000	221
59.75833	215
59.76667	210
59.77500	205
59.78333	201
59.79167	197
59.80000	193
59.80833	190
59.81667	188
59.82500	186
59.83333	185
59.84167	185
59.85000	185
59.85833	183
59.86667	180
59.87500	177
59.88333	173
59.89167	169
59.90000	167
59.90833	165
59.91667	165
59.92500	164
59.93333	163
59.94167	160
59.95000	156
59.95833	150
59.96667	145
59.97500	140
59.98333	136
59.99167	133
60.00000	131
