# Supplementary material for: How J-chain ensures the assembly of immunoglobulin IgM pentamers
Source: EMBO J. 2024 Dec 4;44(2):505–33. doi: 10.1038/s44318-024-00317-9 (PMC11729874; doi:10.1038/s44318-024-00317-9)
Supplement: Supplementary file 5 — Source data Fig. 3 [file 44318_2024_317_MOESM5_ESM.zip › Figure 3/3B/repeat 2 Cu4 + JC/20231116 Cu4tp_JC_WT_1h_2.txt]

[Header]
Application Name	LCsolution
Version	1.25
Data File Name	D:\Xenia\JC Oligomerisation kinetics\20231116 Cu4tp_JC_WT_1h_2.lcd
Output Date	17.11.2023
Output Time	15:05:54

[Configuration]
# of Detectors	2
Detector ID	Detector A	Detector B
Detector Name	Detector A	Detector B
# of Channels	2	1

[LC Chromatogram(Detector A-Ch1)]
Interval(msec)	500
# of Points	7201
Start Time(min)	0.000
End Time(min)	60.000
Intensity Units	mV
Intensity Multiplier	0.001
Wavelength(nm)	280
R.Time (min)	Intensity
0.00000	9
0.00833	9
0.01667	4
0.02500	-1
0.03333	-2
0.04167	-3
0.05000	-3
0.05833	-3
0.06667	-4
0.07500	-5
0.08333	-7
0.09167	-11
0.10000	-14
0.10833	-16
0.11667	-16
0.12500	-14
0.13333	-11
0.14167	-8
0.15000	-5
0.15833	-3
0.16667	-4
0.17500	-5
0.18333	-8
0.19167	-10
0.20000	-11
0.20833	-11
0.21667	-10
0.22500	-8
0.23333	-7
0.24167	-6
0.25000	-5
0.25833	-6
0.26667	-8
0.27500	-11
0.28333	-14
0.29167	-16
0.30000	-17
0.30833	-15
0.31667	-12
0.32500	-10
0.33333	-10
0.34167	-9
0.35000	-8
0.35833	-6
0.36667	-5
0.37500	-6
0.38333	-8
0.39167	-12
0.40000	-14
0.40833	-14
0.41667	-13
0.42500	-12
0.43333	-10
0.44167	-9
0.45000	-11
0.45833	-13
0.46667	-14
0.47500	-16
0.48333	-17
0.49167	-17
0.50000	-17
0.50833	-18
0.51667	-20
0.52500	-22
0.53333	-24
0.54167	-27
0.55000	-30
0.55833	-32
0.56667	-31
0.57500	-29
0.58333	-28
0.59167	-28
0.60000	-30
0.60833	-34
0.61667	-39
0.62500	-41
0.63333	-42
0.64167	-41
0.65000	-39
0.65833	-36
0.66667	-31
0.67500	-26
0.68333	-22
0.69167	-22
0.70000	-23
0.70833	-26
0.71667	-29
0.72500	-31
0.73333	-31
0.74167	-30
0.75000	-30
0.75833	-28
0.76667	-25
0.77500	-21
0.78333	-16
0.79167	-10
0.80000	-6
0.80833	-4
0.81667	-4
0.82500	-6
0.83333	-8
0.84167	-10
0.85000	-10
0.85833	-9
0.86667	-8
0.87500	-6
0.88333	-7
0.89167	-11
0.90000	-15
0.90833	-19
0.91667	-22
0.92500	-25
0.93333	-26
0.94167	-26
0.95000	-25
0.95833	-24
0.96667	-21
0.97500	-19
0.98333	-16
0.99167	-15
1.00000	-14
1.00833	-14
1.01667	-16
1.02500	-17
1.03333	-19
1.04167	-21
1.05000	-22
1.05833	-23
1.06667	-23
1.07500	-22
1.08333	-21
1.09167	-21
1.10000	-22
1.10833	-23
1.11667	-24
1.12500	-24
1.13333	-23
1.14167	-23
1.15000	-23
1.15833	-24
1.16667	-27
1.17500	-31
1.18333	-33
1.19167	-36
1.20000	-36
1.20833	-35
1.21667	-34
1.22500	-32
1.23333	-31
1.24167	-30
1.25000	-30
1.25833	-31
1.26667	-33
1.27500	-35
1.28333	-37
1.29167	-37
1.30000	-35
1.30833	-32
1.31667	-29
1.32500	-24
1.33333	-19
1.34167	-16
1.35000	-17
1.35833	-20
1.36667	-25
1.37500	-29
1.38333	-30
1.39167	-30
1.40000	-29
1.40833	-29
1.41667	-31
1.42500	-35
1.43333	-39
1.44167	-41
1.45000	-42
1.45833	-40
1.46667	-36
1.47500	-30
1.48333	-24
1.49167	-20
1.50000	-17
1.50833	-17
1.51667	-18
1.52500	-20
1.53333	-22
1.54167	-24
1.55000	-27
1.55833	-28
1.56667	-30
1.57500	-32
1.58333	-34
1.59167	-35
1.60000	-37
1.60833	-40
1.61667	-42
1.62500	-43
1.63333	-42
1.64167	-42
1.65000	-41
1.65833	-40
1.66667	-36
1.67500	-31
1.68333	-27
1.69167	-24
1.70000	-22
1.70833	-24
1.71667	-26
1.72500	-29
1.73333	-33
1.74167	-36
1.75000	-40
1.75833	-42
1.76667	-42
1.77500	-39
1.78333	-36
1.79167	-33
1.80000	-31
1.80833	-30
1.81667	-30
1.82500	-31
1.83333	-31
1.84167	-32
1.85000	-32
1.85833	-31
1.86667	-30
1.87500	-28
1.88333	-26
1.89167	-24
1.90000	-23
1.90833	-25
1.91667	-29
1.92500	-34
1.93333	-38
1.94167	-39
1.95000	-37
1.95833	-33
1.96667	-29
1.97500	-25
1.98333	-24
1.99167	-26
2.00000	-29
2.00833	-33
2.01667	-36
2.02500	-38
2.03333	-38
2.04167	-38
2.05000	-38
2.05833	-38
2.06667	-39
2.07500	-39
2.08333	-39
2.09167	-37
2.10000	-34
2.10833	-30
2.11667	-26
2.12500	-24
2.13333	-24
2.14167	-27
2.15000	-30
2.15833	-34
2.16667	-37
2.17500	-39
2.18333	-40
2.19167	-39
2.20000	-37
2.20833	-35
2.21667	-34
2.22500	-34
2.23333	-34
2.24167	-36
2.25000	-36
2.25833	-36
2.26667	-36
2.27500	-37
2.28333	-38
2.29167	-40
2.30000	-42
2.30833	-44
2.31667	-46
2.32500	-47
2.33333	-47
2.34167	-45
2.35000	-41
2.35833	-37
2.36667	-34
2.37500	-32
2.38333	-32
2.39167	-32
2.40000	-33
2.40833	-32
2.41667	-30
2.42500	-28
2.43333	-27
2.44167	-27
2.45000	-30
2.45833	-32
2.46667	-34
2.47500	-33
2.48333	-31
2.49167	-29
2.50000	-28
2.50833	-31
2.51667	-34
2.52500	-38
2.53333	-42
2.54167	-43
2.55000	-41
2.55833	-38
2.56667	-34
2.57500	-30
2.58333	-28
2.59167	-26
2.60000	-24
2.60833	-22
2.61667	-22
2.62500	-24
2.63333	-27
2.64167	-33
2.65000	-41
2.65833	-48
2.66667	-53
2.67500	-55
2.68333	-53
2.69167	-48
2.70000	-42
2.70833	-36
2.71667	-31
2.72500	-29
2.73333	-29
2.74167	-30
2.75000	-29
2.75833	-28
2.76667	-25
2.77500	-23
2.78333	-24
2.79167	-29
2.80000	-35
2.80833	-41
2.81667	-44
2.82500	-45
2.83333	-44
2.84167	-43
2.85000	-44
2.85833	-45
2.86667	-47
2.87500	-49
2.88333	-50
2.89167	-51
2.90000	-50
2.90833	-48
2.91667	-46
2.92500	-44
2.93333	-43
2.94167	-42
2.95000	-43
2.95833	-43
2.96667	-42
2.97500	-39
2.98333	-37
2.99167	-36
3.00000	-38
3.00833	-43
3.01667	-48
3.02500	-52
3.03333	-55
3.04167	-57
3.05000	-58
3.05833	-58
3.06667	-58
3.07500	-58
3.08333	-58
3.09167	-57
3.10000	-54
3.10833	-51
3.11667	-49
3.12500	-48
3.13333	-49
3.14167	-51
3.15000	-54
3.15833	-56
3.16667	-56
3.17500	-55
3.18333	-53
3.19167	-51
3.20000	-49
3.20833	-48
3.21667	-47
3.22500	-46
3.23333	-44
3.24167	-43
3.25000	-43
3.25833	-46
3.26667	-50
3.27500	-55
3.28333	-59
3.29167	-61
3.30000	-61
3.30833	-59
3.31667	-57
3.32500	-54
3.33333	-53
3.34167	-53
3.35000	-53
3.35833	-53
3.36667	-50
3.37500	-46
3.38333	-41
3.39167	-36
3.40000	-33
3.40833	-33
3.41667	-35
3.42500	-37
3.43333	-39
3.44167	-41
3.45000	-43
3.45833	-45
3.46667	-47
3.47500	-47
3.48333	-46
3.49167	-42
3.50000	-39
3.50833	-37
3.51667	-38
3.52500	-41
3.53333	-46
3.54167	-50
3.55000	-55
3.55833	-59
3.56667	-62
3.57500	-61
3.58333	-59
3.59167	-56
3.60000	-52
3.60833	-48
3.61667	-44
3.62500	-41
3.63333	-39
3.64167	-40
3.65000	-42
3.65833	-46
3.66667	-47
3.67500	-47
3.68333	-45
3.69167	-44
3.70000	-44
3.70833	-44
3.71667	-45
3.72500	-45
3.73333	-42
3.74167	-40
3.75000	-39
3.75833	-41
3.76667	-44
3.77500	-50
3.78333	-55
3.79167	-59
3.80000	-60
3.80833	-58
3.81667	-55
3.82500	-53
3.83333	-52
3.84167	-53
3.85000	-53
3.85833	-53
3.86667	-51
3.87500	-47
3.88333	-45
3.89167	-43
3.90000	-43
3.90833	-43
3.91667	-43
3.92500	-43
3.93333	-43
3.94167	-45
3.95000	-49
3.95833	-53
3.96667	-57
3.97500	-60
3.98333	-62
3.99167	-62
4.00000	-59
4.00833	-54
4.01667	-48
4.02500	-42
4.03333	-38
4.04167	-36
4.05000	-37
4.05833	-40
4.06667	-42
4.07500	-44
4.08333	-46
4.09167	-46
4.10000	-46
4.10833	-45
4.11667	-43
4.12500	-41
4.13333	-40
4.14167	-38
4.15000	-38
4.15833	-38
4.16667	-39
4.17500	-41
4.18333	-44
4.19167	-46
4.20000	-47
4.20833	-47
4.21667	-45
4.22500	-45
4.23333	-45
4.24167	-45
4.25000	-43
4.25833	-40
4.26667	-39
4.27500	-39
4.28333	-43
4.29167	-49
4.30000	-54
4.30833	-57
4.31667	-59
4.32500	-56
4.33333	-51
4.34167	-46
4.35000	-43
4.35833	-41
4.36667	-42
4.37500	-44
4.38333	-46
4.39167	-48
4.40000	-49
4.40833	-48
4.41667	-47
4.42500	-44
4.43333	-42
4.44167	-41
4.45000	-42
4.45833	-44
4.46667	-46
4.47500	-47
4.48333	-47
4.49167	-45
4.50000	-44
4.50833	-45
4.51667	-47
4.52500	-48
4.53333	-48
4.54167	-47
4.55000	-46
4.55833	-47
4.56667	-49
4.57500	-51
4.58333	-51
4.59167	-49
4.60000	-45
4.60833	-40
4.61667	-38
4.62500	-37
4.63333	-40
4.64167	-43
4.65000	-46
4.65833	-49
4.66667	-50
4.67500	-50
4.68333	-49
4.69167	-48
4.70000	-47
4.70833	-47
4.71667	-47
4.72500	-48
4.73333	-49
4.74167	-49
4.75000	-48
4.75833	-47
4.76667	-47
4.77500	-47
4.78333	-48
4.79167	-49
4.80000	-50
4.80833	-49
4.81667	-48
4.82500	-48
4.83333	-49
4.84167	-50
4.85000	-50
4.85833	-49
4.86667	-48
4.87500	-46
4.88333	-44
4.89167	-42
4.90000	-41
4.90833	-42
4.91667	-45
4.92500	-48
4.93333	-50
4.94167	-52
4.95000	-52
4.95833	-51
4.96667	-51
4.97500	-51
4.98333	-52
4.99167	-55
5.00000	-57
5.00833	-59
5.01667	-60
5.02500	-58
5.03333	-53
5.04167	-49
5.05000	-45
5.05833	-43
5.06667	-42
5.07500	-44
5.08333	-48
5.09167	-53
5.10000	-58
5.10833	-61
5.11667	-63
5.12500	-64
5.13333	-62
5.14167	-60
5.15000	-58
5.15833	-56
5.16667	-54
5.17500	-52
5.18333	-51
5.19167	-51
5.20000	-52
5.20833	-55
5.21667	-59
5.22500	-63
5.23333	-68
5.24167	-72
5.25000	-73
5.25833	-73
5.26667	-72
5.27500	-71
5.28333	-71
5.29167	-71
5.30000	-72
5.30833	-72
5.31667	-70
5.32500	-67
5.33333	-63
5.34167	-59
5.35000	-57
5.35833	-56
5.36667	-56
5.37500	-58
5.38333	-61
5.39167	-63
5.40000	-66
5.40833	-69
5.41667	-71
5.42500	-71
5.43333	-70
5.44167	-66
5.45000	-60
5.45833	-54
5.46667	-49
5.47500	-44
5.48333	-40
5.49167	-38
5.50000	-38
5.50833	-39
5.51667	-42
5.52500	-47
5.53333	-51
5.54167	-54
5.55000	-55
5.55833	-54
5.56667	-51
5.57500	-49
5.58333	-48
5.59167	-49
5.60000	-50
5.60833	-50
5.61667	-50
5.62500	-50
5.63333	-48
5.64167	-48
5.65000	-49
5.65833	-51
5.66667	-51
5.67500	-51
5.68333	-50
5.69167	-51
5.70000	-53
5.70833	-56
5.71667	-58
5.72500	-59
5.73333	-58
5.74167	-57
5.75000	-56
5.75833	-57
5.76667	-58
5.77500	-59
5.78333	-60
5.79167	-60
5.80000	-60
5.80833	-60
5.81667	-60
5.82500	-60
5.83333	-59
5.84167	-58
5.85000	-57
5.85833	-57
5.86667	-56
5.87500	-55
5.88333	-53
5.89167	-52
5.90000	-51
5.90833	-52
5.91667	-53
5.92500	-54
5.93333	-55
5.94167	-55
5.95000	-55
5.95833	-54
5.96667	-55
5.97500	-56
5.98333	-59
5.99167	-61
6.00000	-62
6.00833	-59
6.01667	-56
6.02500	-53
6.03333	-53
6.04167	-55
6.05000	-59
6.05833	-63
6.06667	-64
6.07500	-63
6.08333	-60
6.09167	-57
6.10000	-53
6.10833	-51
6.11667	-49
6.12500	-48
6.13333	-49
6.14167	-51
6.15000	-52
6.15833	-53
6.16667	-52
6.17500	-51
6.18333	-49
6.19167	-49
6.20000	-49
6.20833	-51
6.21667	-52
6.22500	-53
6.23333	-53
6.24167	-55
6.25000	-58
6.25833	-61
6.26667	-64
6.27500	-66
6.28333	-66
6.29167	-64
6.30000	-61
6.30833	-57
6.31667	-55
6.32500	-54
6.33333	-56
6.34167	-58
6.35000	-59
6.35833	-60
6.36667	-59
6.37500	-58
6.38333	-59
6.39167	-62
6.40000	-66
6.40833	-69
6.41667	-70
6.42500	-69
6.43333	-65
6.44167	-60
6.45000	-54
6.45833	-51
6.46667	-50
6.47500	-51
6.48333	-53
6.49167	-57
6.50000	-59
6.50833	-59
6.51667	-57
6.52500	-53
6.53333	-49
6.54167	-45
6.55000	-43
6.55833	-41
6.56667	-42
6.57500	-43
6.58333	-45
6.59167	-47
6.60000	-48
6.60833	-51
6.61667	-53
6.62500	-56
6.63333	-59
6.64167	-60
6.65000	-60
6.65833	-59
6.66667	-57
6.67500	-53
6.68333	-50
6.69167	-47
6.70000	-45
6.70833	-45
6.71667	-46
6.72500	-48
6.73333	-51
6.74167	-52
6.75000	-53
6.75833	-54
6.76667	-56
6.77500	-58
6.78333	-59
6.79167	-59
6.80000	-56
6.80833	-53
6.81667	-50
6.82500	-48
6.83333	-47
6.84167	-46
6.85000	-44
6.85833	-41
6.86667	-39
6.87500	-36
6.88333	-35
6.89167	-36
6.90000	-37
6.90833	-40
6.91667	-44
6.92500	-48
6.93333	-52
6.94167	-56
6.95000	-58
6.95833	-57
6.96667	-55
6.97500	-50
6.98333	-47
6.99167	-46
7.00000	-46
7.00833	-47
7.01667	-48
7.02500	-49
7.03333	-48
7.04167	-47
7.05000	-47
7.05833	-47
7.06667	-47
7.07500	-47
7.08333	-48
7.09167	-51
7.10000	-54
7.10833	-58
7.11667	-60
7.12500	-60
7.13333	-57
7.14167	-55
7.15000	-52
7.15833	-52
7.16667	-53
7.17500	-56
7.18333	-57
7.19167	-55
7.20000	-53
7.20833	-51
7.21667	-50
7.22500	-49
7.23333	-49
7.24167	-47
7.25000	-45
7.25833	-44
7.26667	-46
7.27500	-49
7.28333	-53
7.29167	-55
7.30000	-55
7.30833	-52
7.31667	-49
7.32500	-46
7.33333	-44
7.34167	-44
7.35000	-45
7.35833	-47
7.36667	-50
7.37500	-52
7.38333	-54
7.39167	-54
7.40000	-54
7.40833	-53
7.41667	-51
7.42500	-50
7.43333	-48
7.44167	-47
7.45000	-48
7.45833	-50
7.46667	-54
7.47500	-57
7.48333	-59
7.49167	-58
7.50000	-56
7.50833	-51
7.51667	-48
7.52500	-49
7.53333	-52
7.54167	-55
7.55000	-57
7.55833	-57
7.56667	-57
7.57500	-56
7.58333	-57
7.59167	-59
7.60000	-60
7.60833	-60
7.61667	-58
7.62500	-59
7.63333	-60
7.64167	-62
7.65000	-64
7.65833	-65
7.66667	-66
7.67500	-67
7.68333	-69
7.69167	-70
7.70000	-69
7.70833	-64
7.71667	-58
7.72500	-53
7.73333	-50
7.74167	-47
7.75000	-48
7.75833	-50
7.76667	-55
7.77500	-59
7.78333	-62
7.79167	-64
7.80000	-62
7.80833	-58
7.81667	-54
7.82500	-51
7.83333	-49
7.84167	-48
7.85000	-48
7.85833	-49
7.86667	-49
7.87500	-50
7.88333	-50
7.89167	-49
7.90000	-47
7.90833	-45
7.91667	-43
7.92500	-41
7.93333	-38
7.94167	-37
7.95000	-38
7.95833	-41
7.96667	-44
7.97500	-47
7.98333	-50
7.99167	-52
8.00000	-55
8.00833	-59
8.01667	-62
8.02500	-65
8.03333	-67
8.04167	-69
8.05000	-71
8.05833	-72
8.06667	-71
8.07500	-68
8.08333	-64
8.09167	-61
8.10000	-60
8.10833	-61
8.11667	-63
8.12500	-65
8.13333	-66
8.14167	-68
8.15000	-70
8.15833	-71
8.16667	-71
8.17500	-68
8.18333	-66
8.19167	-63
8.20000	-60
8.20833	-58
8.21667	-56
8.22500	-56
8.23333	-58
8.24167	-61
8.25000	-64
8.25833	-67
8.26667	-68
8.27500	-68
8.28333	-67
8.29167	-65
8.30000	-62
8.30833	-60
8.31667	-57
8.32500	-55
8.33333	-55
8.34167	-55
8.35000	-55
8.35833	-57
8.36667	-60
8.37500	-63
8.38333	-66
8.39167	-68
8.40000	-70
8.40833	-70
8.41667	-70
8.42500	-71
8.43333	-73
8.44167	-75
8.45000	-76
8.45833	-77
8.46667	-76
8.47500	-75
8.48333	-72
8.49167	-70
8.50000	-67
8.50833	-65
8.51667	-62
8.52500	-60
8.53333	-58
8.54167	-57
8.55000	-57
8.55833	-58
8.56667	-60
8.57500	-63
8.58333	-64
8.59167	-65
8.60000	-65
8.60833	-64
8.61667	-63
8.62500	-63
8.63333	-63
8.64167	-65
8.65000	-67
8.65833	-70
8.66667	-74
8.67500	-78
8.68333	-82
8.69167	-84
8.70000	-85
8.70833	-85
8.71667	-84
8.72500	-82
8.73333	-80
8.74167	-78
8.75000	-74
8.75833	-70
8.76667	-66
8.77500	-62
8.78333	-59
8.79167	-58
8.80000	-57
8.80833	-58
8.81667	-58
8.82500	-58
8.83333	-57
8.84167	-55
8.85000	-54
8.85833	-53
8.86667	-53
8.87500	-52
8.88333	-52
8.89167	-51
8.90000	-51
8.90833	-51
8.91667	-52
8.92500	-54
8.93333	-57
8.94167	-58
8.95000	-58
8.95833	-57
8.96667	-57
8.97500	-58
8.98333	-60
8.99167	-63
9.00000	-66
9.00833	-67
9.01667	-67
9.02500	-65
9.03333	-61
9.04167	-58
9.05000	-55
9.05833	-53
9.06667	-52
9.07500	-54
9.08333	-56
9.09167	-58
9.10000	-61
9.10833	-63
9.11667	-64
9.12500	-64
9.13333	-63
9.14167	-64
9.15000	-65
9.15833	-67
9.16667	-70
9.17500	-71
9.18333	-70
9.19167	-67
9.20000	-63
9.20833	-59
9.21667	-56
9.22500	-55
9.23333	-54
9.24167	-54
9.25000	-53
9.25833	-53
9.26667	-54
9.27500	-57
9.28333	-59
9.29167	-59
9.30000	-58
9.30833	-57
9.31667	-57
9.32500	-60
9.33333	-65
9.34167	-70
9.35000	-74
9.35833	-76
9.36667	-75
9.37500	-71
9.38333	-67
9.39167	-63
9.40000	-60
9.40833	-58
9.41667	-58
9.42500	-57
9.43333	-56
9.44167	-55
9.45000	-55
9.45833	-56
9.46667	-58
9.47500	-61
9.48333	-64
9.49167	-67
9.50000	-68
9.50833	-68
9.51667	-67
9.52500	-65
9.53333	-63
9.54167	-64
9.55000	-67
9.55833	-71
9.56667	-75
9.57500	-77
9.58333	-76
9.59167	-72
9.60000	-67
9.60833	-62
9.61667	-59
9.62500	-58
9.63333	-60
9.64167	-63
9.65000	-65
9.65833	-66
9.66667	-66
9.67500	-63
9.68333	-60
9.69167	-56
9.70000	-53
9.70833	-49
9.71667	-48
9.72500	-48
9.73333	-51
9.74167	-55
9.75000	-60
9.75833	-64
9.76667	-67
9.77500	-69
9.78333	-70
9.79167	-70
9.80000	-70
9.80833	-72
9.81667	-75
9.82500	-78
9.83333	-81
9.84167	-82
9.85000	-79
9.85833	-74
9.86667	-69
9.87500	-64
9.88333	-60
9.89167	-60
9.90000	-62
9.90833	-66
9.91667	-69
9.92500	-72
9.93333	-74
9.94167	-73
9.95000	-71
9.95833	-68
9.96667	-65
9.97500	-61
9.98333	-57
9.99167	-53
10.00000	-51
10.00833	-50
10.01667	-51
10.02500	-54
10.03333	-58
10.04167	-63
10.05000	-67
10.05833	-68
10.06667	-68
10.07500	-64
10.08333	-59
10.09167	-53
10.10000	-48
10.10833	-45
10.11667	-45
10.12500	-49
10.13333	-54
10.14167	-60
10.15000	-64
10.15833	-67
10.16667	-68
10.17500	-67
10.18333	-65
10.19167	-64
10.20000	-62
10.20833	-63
10.21667	-64
10.22500	-66
10.23333	-68
10.24167	-69
10.25000	-69
10.25833	-68
10.26667	-66
10.27500	-65
10.28333	-66
10.29167	-68
10.30000	-71
10.30833	-74
10.31667	-75
10.32500	-76
10.33333	-75
10.34167	-72
10.35000	-69
10.35833	-65
10.36667	-60
10.37500	-55
10.38333	-50
10.39167	-45
10.40000	-42
10.40833	-41
10.41667	-41
10.42500	-44
10.43333	-49
10.44167	-55
10.45000	-60
10.45833	-65
10.46667	-68
10.47500	-70
10.48333	-70
10.49167	-69
10.50000	-67
10.50833	-66
10.51667	-65
10.52500	-63
10.53333	-62
10.54167	-61
10.55000	-63
10.55833	-65
10.56667	-68
10.57500	-71
10.58333	-70
10.59167	-67
10.60000	-63
10.60833	-60
10.61667	-59
10.62500	-61
10.63333	-66
10.64167	-70
10.65000	-72
10.65833	-73
10.66667	-71
10.67500	-69
10.68333	-68
10.69167	-67
10.70000	-67
10.70833	-66
10.71667	-66
10.72500	-66
10.73333	-67
10.74167	-68
10.75000	-70
10.75833	-71
10.76667	-69
10.77500	-65
10.78333	-62
10.79167	-59
10.80000	-59
10.80833	-61
10.81667	-63
10.82500	-66
10.83333	-68
10.84167	-69
10.85000	-68
10.85833	-66
10.86667	-63
10.87500	-60
10.88333	-57
10.89167	-55
10.90000	-53
10.90833	-54
10.91667	-56
10.92500	-60
10.93333	-63
10.94167	-66
10.95000	-66
10.95833	-66
10.96667	-66
10.97500	-67
10.98333	-66
10.99167	-65
11.00000	-64
11.00833	-63
11.01667	-63
11.02500	-64
11.03333	-66
11.04167	-67
11.05000	-67
11.05833	-67
11.06667	-64
11.07500	-62
11.08333	-59
11.09167	-58
11.10000	-58
11.10833	-61
11.11667	-65
11.12500	-68
11.13333	-68
11.14167	-67
11.15000	-66
11.15833	-66
11.16667	-67
11.17500	-70
11.18333	-72
11.19167	-74
11.20000	-75
11.20833	-75
11.21667	-74
11.22500	-72
11.23333	-72
11.24167	-71
11.25000	-70
11.25833	-68
11.26667	-66
11.27500	-65
11.28333	-64
11.29167	-63
11.30000	-63
11.30833	-64
11.31667	-66
11.32500	-69
11.33333	-73
11.34167	-75
11.35000	-77
11.35833	-77
11.36667	-75
11.37500	-73
11.38333	-70
11.39167	-69
11.40000	-67
11.40833	-65
11.41667	-63
11.42500	-61
11.43333	-59
11.44167	-59
11.45000	-59
11.45833	-62
11.46667	-66
11.47500	-69
11.48333	-72
11.49167	-72
11.50000	-71
11.50833	-70
11.51667	-70
11.52500	-72
11.53333	-75
11.54167	-76
11.55000	-75
11.55833	-73
11.56667	-72
11.57500	-71
11.58333	-71
11.59167	-72
11.60000	-71
11.60833	-70
11.61667	-67
11.62500	-65
11.63333	-64
11.64167	-63
11.65000	-63
11.65833	-65
11.66667	-67
11.67500	-71
11.68333	-73
11.69167	-73
11.70000	-72
11.70833	-69
11.71667	-66
11.72500	-66
11.73333	-68
11.74167	-72
11.75000	-75
11.75833	-77
11.76667	-77
11.77500	-75
11.78333	-73
11.79167	-72
11.80000	-71
11.80833	-72
11.81667	-73
11.82500	-75
11.83333	-77
11.84167	-78
11.85000	-78
11.85833	-75
11.86667	-70
11.87500	-65
11.88333	-61
11.89167	-60
11.90000	-60
11.90833	-61
11.91667	-63
11.92500	-64
11.93333	-66
11.94167	-68
11.95000	-71
11.95833	-75
11.96667	-76
11.97500	-77
11.98333	-76
11.99167	-75
12.00000	-74
12.00833	-72
12.01667	-71
12.02500	-69
12.03333	-68
12.04167	-69
12.05000	-70
12.05833	-71
12.06667	-73
12.07500	-74
12.08333	-75
12.09167	-74
12.10000	-73
12.10833	-70
12.11667	-68
12.12500	-67
12.13333	-67
12.14167	-69
12.15000	-71
12.15833	-74
12.16667	-76
12.17500	-79
12.18333	-80
12.19167	-79
12.20000	-79
12.20833	-79
12.21667	-80
12.22500	-81
12.23333	-82
12.24167	-82
12.25000	-81
12.25833	-80
12.26667	-79
12.27500	-79
12.28333	-79
12.29167	-78
12.30000	-76
12.30833	-73
12.31667	-71
12.32500	-70
12.33333	-70
12.34167	-72
12.35000	-73
12.35833	-75
12.36667	-76
12.37500	-77
12.38333	-76
12.39167	-72
12.40000	-67
12.40833	-62
12.41667	-58
12.42500	-58
12.43333	-59
12.44167	-60
12.45000	-60
12.45833	-58
12.46667	-55
12.47500	-52
12.48333	-50
12.49167	-49
12.50000	-50
12.50833	-50
12.51667	-52
12.52500	-56
12.53333	-62
12.54167	-66
12.55000	-69
12.55833	-69
12.56667	-67
12.57500	-64
12.58333	-63
12.59167	-65
12.60000	-69
12.60833	-72
12.61667	-75
12.62500	-75
12.63333	-73
12.64167	-71
12.65000	-68
12.65833	-67
12.66667	-67
12.67500	-68
12.68333	-69
12.69167	-71
12.70000	-73
12.70833	-77
12.71667	-80
12.72500	-83
12.73333	-85
12.74167	-86
12.75000	-86
12.75833	-85
12.76667	-84
12.77500	-81
12.78333	-78
12.79167	-75
12.80000	-71
12.80833	-69
12.81667	-69
12.82500	-70
12.83333	-72
12.84167	-73
12.85000	-74
12.85833	-73
12.86667	-70
12.87500	-66
12.88333	-63
12.89167	-63
12.90000	-64
12.90833	-67
12.91667	-70
12.92500	-72
12.93333	-74
12.94167	-75
12.95000	-76
12.95833	-77
12.96667	-77
12.97500	-76
12.98333	-74
12.99167	-73
13.00000	-71
13.00833	-70
13.01667	-69
13.02500	-69
13.03333	-71
13.04167	-74
13.05000	-75
13.05833	-77
13.06667	-77
13.07500	-76
13.08333	-75
13.09167	-72
13.10000	-70
13.10833	-68
13.11667	-66
13.12500	-64
13.13333	-64
13.14167	-64
13.15000	-64
13.15833	-63
13.16667	-63
13.17500	-64
13.18333	-64
13.19167	-62
13.20000	-61
13.20833	-59
13.21667	-57
13.22500	-56
13.23333	-57
13.24167	-58
13.25000	-58
13.25833	-59
13.26667	-61
13.27500	-63
13.28333	-66
13.29167	-69
13.30000	-72
13.30833	-75
13.31667	-76
13.32500	-76
13.33333	-76
13.34167	-76
13.35000	-75
13.35833	-73
13.36667	-70
13.37500	-66
13.38333	-61
13.39167	-55
13.40000	-51
13.40833	-50
13.41667	-51
13.42500	-54
13.43333	-59
13.44167	-62
13.45000	-64
13.45833	-65
13.46667	-65
13.47500	-65
13.48333	-66
13.49167	-67
13.50000	-67
13.50833	-66
13.51667	-64
13.52500	-62
13.53333	-62
13.54167	-63
13.55000	-64
13.55833	-66
13.56667	-67
13.57500	-68
13.58333	-70
13.59167	-73
13.60000	-77
13.60833	-80
13.61667	-82
13.62500	-80
13.63333	-76
13.64167	-70
13.65000	-65
13.65833	-62
13.66667	-62
13.67500	-65
13.68333	-68
13.69167	-69
13.70000	-70
13.70833	-70
13.71667	-69
13.72500	-69
13.73333	-68
13.74167	-66
13.75000	-65
13.75833	-64
13.76667	-63
13.77500	-63
13.78333	-64
13.79167	-66
13.80000	-68
13.80833	-69
13.81667	-68
13.82500	-66
13.83333	-64
13.84167	-64
13.85000	-65
13.85833	-67
13.86667	-67
13.87500	-66
13.88333	-64
13.89167	-60
13.90000	-58
13.90833	-57
13.91667	-58
13.92500	-60
13.93333	-62
13.94167	-66
13.95000	-71
13.95833	-75
13.96667	-77
13.97500	-77
13.98333	-75
13.99167	-73
14.00000	-71
14.00833	-70
14.01667	-69
14.02500	-68
14.03333	-67
14.04167	-67
14.05000	-67
14.05833	-70
14.06667	-73
14.07500	-77
14.08333	-80
14.09167	-82
14.10000	-83
14.10833	-82
14.11667	-81
14.12500	-80
14.13333	-79
14.14167	-78
14.15000	-78
14.15833	-77
14.16667	-76
14.17500	-74
14.18333	-71
14.19167	-68
14.20000	-64
14.20833	-61
14.21667	-58
14.22500	-58
14.23333	-59
14.24167	-62
14.25000	-67
14.25833	-71
14.26667	-74
14.27500	-74
14.28333	-72
14.29167	-68
14.30000	-65
14.30833	-64
14.31667	-66
14.32500	-69
14.33333	-73
14.34167	-77
14.35000	-79
14.35833	-79
14.36667	-78
14.37500	-75
14.38333	-71
14.39167	-66
14.40000	-62
14.40833	-60
14.41667	-58
14.42500	-58
14.43333	-58
14.44167	-56
14.45000	-54
14.45833	-51
14.46667	-49
14.47500	-48
14.48333	-48
14.49167	-49
14.50000	-51
14.50833	-51
14.51667	-50
14.52500	-50
14.53333	-50
14.54167	-50
14.55000	-51
14.55833	-52
14.56667	-55
14.57500	-59
14.58333	-63
14.59167	-66
14.60000	-68
14.60833	-69
14.61667	-67
14.62500	-64
14.63333	-60
14.64167	-55
14.65000	-51
14.65833	-49
14.66667	-50
14.67500	-53
14.68333	-56
14.69167	-58
14.70000	-59
14.70833	-60
14.71667	-61
14.72500	-62
14.73333	-63
14.74167	-65
14.75000	-67
14.75833	-69
14.76667	-71
14.77500	-72
14.78333	-72
14.79167	-70
14.80000	-69
14.80833	-68
14.81667	-67
14.82500	-66
14.83333	-65
14.84167	-64
14.85000	-64
14.85833	-66
14.86667	-69
14.87500	-73
14.88333	-75
14.89167	-76
14.90000	-74
14.90833	-70
14.91667	-64
14.92500	-59
14.93333	-56
14.94167	-56
14.95000	-60
14.95833	-64
14.96667	-66
14.97500	-66
14.98333	-65
14.99167	-64
15.00000	-65
15.00833	-67
15.01667	-70
15.02500	-72
15.03333	-71
15.04167	-69
15.05000	-66
15.05833	-64
15.06667	-63
15.07500	-64
15.08333	-66
15.09167	-68
15.10000	-70
15.10833	-71
15.11667	-71
15.12500	-72
15.13333	-73
15.14167	-74
15.15000	-76
15.15833	-78
15.16667	-80
15.17500	-82
15.18333	-82
15.19167	-80
15.20000	-77
15.20833	-74
15.21667	-70
15.22500	-67
15.23333	-65
15.24167	-65
15.25000	-66
15.25833	-69
15.26667	-72
15.27500	-74
15.28333	-75
15.29167	-74
15.30000	-74
15.30833	-74
15.31667	-75
15.32500	-76
15.33333	-76
15.34167	-75
15.35000	-73
15.35833	-71
15.36667	-70
15.37500	-70
15.38333	-69
15.39167	-68
15.40000	-66
15.40833	-62
15.41667	-59
15.42500	-56
15.43333	-54
15.44167	-54
15.45000	-56
15.45833	-60
15.46667	-65
15.47500	-71
15.48333	-75
15.49167	-77
15.50000	-77
15.50833	-75
15.51667	-74
15.52500	-74
15.53333	-75
15.54167	-77
15.55000	-80
15.55833	-83
15.56667	-84
15.57500	-84
15.58333	-81
15.59167	-77
15.60000	-73
15.60833	-68
15.61667	-63
15.62500	-60
15.63333	-59
15.64167	-61
15.65000	-64
15.65833	-69
15.66667	-73
15.67500	-77
15.68333	-79
15.69167	-80
15.70000	-79
15.70833	-77
15.71667	-74
15.72500	-72
15.73333	-71
15.74167	-72
15.75000	-74
15.75833	-75
15.76667	-74
15.77500	-71
15.78333	-69
15.79167	-69
15.80000	-70
15.80833	-72
15.81667	-75
15.82500	-77
15.83333	-80
15.84167	-84
15.85000	-90
15.85833	-94
15.86667	-96
15.87500	-94
15.88333	-91
15.89167	-86
15.90000	-83
15.90833	-81
15.91667	-81
15.92500	-80
15.93333	-78
15.94167	-76
15.95000	-74
15.95833	-73
15.96667	-73
15.97500	-74
15.98333	-74
15.99167	-74
16.00000	-75
16.00833	-76
16.01667	-78
16.02500	-80
16.03333	-82
16.04167	-83
16.05000	-83
16.05833	-83
16.06667	-81
16.07500	-80
16.08333	-79
16.09167	-77
16.10000	-76
16.10833	-76
16.11667	-75
16.12500	-75
16.13333	-75
16.14167	-75
16.15000	-75
16.15833	-76
16.16667	-77
16.17500	-77
16.18333	-77
16.19167	-77
16.20000	-77
16.20833	-77
16.21667	-77
16.22500	-77
16.23333	-76
16.24167	-75
16.25000	-73
16.25833	-72
16.26667	-70
16.27500	-68
16.28333	-68
16.29167	-70
16.30000	-71
16.30833	-72
16.31667	-70
16.32500	-67
16.33333	-64
16.34167	-63
16.35000	-63
16.35833	-64
16.36667	-67
16.37500	-70
16.38333	-73
16.39167	-73
16.40000	-73
16.40833	-70
16.41667	-67
16.42500	-64
16.43333	-61
16.44167	-59
16.45000	-59
16.45833	-60
16.46667	-61
16.47500	-63
16.48333	-66
16.49167	-68
16.50000	-71
16.50833	-73
16.51667	-74
16.52500	-72
16.53333	-70
16.54167	-68
16.55000	-67
16.55833	-67
16.56667	-68
16.57500	-69
16.58333	-71
16.59167	-73
16.60000	-75
16.60833	-77
16.61667	-78
16.62500	-78
16.63333	-76
16.64167	-73
16.65000	-71
16.65833	-68
16.66667	-65
16.67500	-62
16.68333	-60
16.69167	-60
16.70000	-63
16.70833	-68
16.71667	-72
16.72500	-75
16.73333	-75
16.74167	-75
16.75000	-76
16.75833	-78
16.76667	-80
16.77500	-80
16.78333	-79
16.79167	-74
16.80000	-70
16.80833	-68
16.81667	-68
16.82500	-69
16.83333	-72
16.84167	-73
16.85000	-72
16.85833	-70
16.86667	-67
16.87500	-67
16.88333	-68
16.89167	-71
16.90000	-73
16.90833	-74
16.91667	-73
16.92500	-71
16.93333	-71
16.94167	-71
16.95000	-74
16.95833	-76
16.96667	-77
16.97500	-76
16.98333	-75
16.99167	-75
17.00000	-74
17.00833	-73
17.01667	-72
17.02500	-71
17.03333	-70
17.04167	-70
17.05000	-70
17.05833	-71
17.06667	-71
17.07500	-70
17.08333	-71
17.09167	-73
17.10000	-76
17.10833	-79
17.11667	-82
17.12500	-83
17.13333	-82
17.14167	-81
17.15000	-79
17.15833	-76
17.16667	-72
17.17500	-69
17.18333	-68
17.19167	-69
17.20000	-72
17.20833	-78
17.21667	-82
17.22500	-82
17.23333	-78
17.24167	-74
17.25000	-69
17.25833	-65
17.26667	-64
17.27500	-64
17.28333	-64
17.29167	-65
17.30000	-66
17.30833	-68
17.31667	-71
17.32500	-73
17.33333	-74
17.34167	-74
17.35000	-74
17.35833	-74
17.36667	-75
17.37500	-75
17.38333	-75
17.39167	-73
17.40000	-69
17.40833	-66
17.41667	-63
17.42500	-63
17.43333	-65
17.44167	-68
17.45000	-72
17.45833	-75
17.46667	-75
17.47500	-73
17.48333	-70
17.49167	-66
17.50000	-64
17.50833	-63
17.51667	-63
17.52500	-64
17.53333	-65
17.54167	-67
17.55000	-70
17.55833	-74
17.56667	-78
17.57500	-81
17.58333	-83
17.59167	-82
17.60000	-80
17.60833	-78
17.61667	-76
17.62500	-74
17.63333	-73
17.64167	-73
17.65000	-72
17.65833	-71
17.66667	-71
17.67500	-70
17.68333	-70
17.69167	-69
17.70000	-70
17.70833	-71
17.71667	-73
17.72500	-74
17.73333	-75
17.74167	-74
17.75000	-70
17.75833	-65
17.76667	-61
17.77500	-58
17.78333	-58
17.79167	-61
17.80000	-66
17.80833	-71
17.81667	-75
17.82500	-79
17.83333	-81
17.84167	-83
17.85000	-83
17.85833	-82
17.86667	-80
17.87500	-76
17.88333	-73
17.89167	-71
17.90000	-70
17.90833	-69
17.91667	-69
17.92500	-69
17.93333	-70
17.94167	-71
17.95000	-73
17.95833	-75
17.96667	-76
17.97500	-76
17.98333	-75
17.99167	-73
18.00000	-71
18.00833	-68
18.01667	-66
18.02500	-64
18.03333	-64
18.04167	-65
18.05000	-67
18.05833	-70
18.06667	-71
18.07500	-73
18.08333	-74
18.09167	-75
18.10000	-77
18.10833	-77
18.11667	-77
18.12500	-76
18.13333	-76
18.14167	-76
18.15000	-77
18.15833	-77
18.16667	-75
18.17500	-73
18.18333	-72
18.19167	-70
18.20000	-69
18.20833	-70
18.21667	-71
18.22500	-72
18.23333	-74
18.24167	-76
18.25000	-78
18.25833	-78
18.26667	-78
18.27500	-77
18.28333	-76
18.29167	-74
18.30000	-71
18.30833	-66
18.31667	-60
18.32500	-56
18.33333	-54
18.34167	-55
18.35000	-60
18.35833	-67
18.36667	-73
18.37500	-79
18.38333	-83
18.39167	-85
18.40000	-85
18.40833	-82
18.41667	-78
18.42500	-74
18.43333	-71
18.44167	-68
18.45000	-67
18.45833	-66
18.46667	-68
18.47500	-71
18.48333	-75
18.49167	-80
18.50000	-84
18.50833	-84
18.51667	-82
18.52500	-79
18.53333	-74
18.54167	-69
18.55000	-64
18.55833	-60
18.56667	-60
18.57500	-61
18.58333	-64
18.59167	-66
18.60000	-69
18.60833	-71
18.61667	-73
18.62500	-74
18.63333	-75
18.64167	-75
18.65000	-73
18.65833	-70
18.66667	-67
18.67500	-64
18.68333	-62
18.69167	-61
18.70000	-61
18.70833	-61
18.71667	-60
18.72500	-60
18.73333	-60
18.74167	-61
18.75000	-63
18.75833	-64
18.76667	-66
18.77500	-66
18.78333	-66
18.79167	-66
18.80000	-65
18.80833	-65
18.81667	-65
18.82500	-67
18.83333	-69
18.84167	-71
18.85000	-72
18.85833	-73
18.86667	-73
18.87500	-73
18.88333	-73
18.89167	-73
18.90000	-73
18.90833	-72
18.91667	-70
18.92500	-69
18.93333	-69
18.94167	-72
18.95000	-75
18.95833	-78
18.96667	-79
18.97500	-78
18.98333	-77
18.99167	-76
19.00000	-75
19.00833	-74
19.01667	-75
19.02500	-76
19.03333	-77
19.04167	-77
19.05000	-76
19.05833	-75
19.06667	-73
19.07500	-70
19.08333	-69
19.09167	-69
19.10000	-71
19.10833	-74
19.11667	-76
19.12500	-78
19.13333	-79
19.14167	-79
19.15000	-78
19.15833	-75
19.16667	-72
19.17500	-69
19.18333	-67
19.19167	-67
19.20000	-69
19.20833	-70
19.21667	-70
19.22500	-69
19.23333	-67
19.24167	-64
19.25000	-61
19.25833	-60
19.26667	-60
19.27500	-63
19.28333	-67
19.29167	-71
19.30000	-72
19.30833	-71
19.31667	-70
19.32500	-70
19.33333	-73
19.34167	-76
19.35000	-80
19.35833	-82
19.36667	-83
19.37500	-81
19.38333	-78
19.39167	-74
19.40000	-71
19.40833	-70
19.41667	-70
19.42500	-70
19.43333	-70
19.44167	-69
19.45000	-69
19.45833	-69
19.46667	-71
19.47500	-72
19.48333	-72
19.49167	-71
19.50000	-71
19.50833	-73
19.51667	-77
19.52500	-81
19.53333	-85
19.54167	-86
19.55000	-83
19.55833	-78
19.56667	-72
19.57500	-69
19.58333	-66
19.59167	-65
19.60000	-64
19.60833	-64
19.61667	-64
19.62500	-65
19.63333	-69
19.64167	-73
19.65000	-77
19.65833	-80
19.66667	-80
19.67500	-77
19.68333	-73
19.69167	-67
19.70000	-64
19.70833	-63
19.71667	-65
19.72500	-69
19.73333	-73
19.74167	-76
19.75000	-76
19.75833	-75
19.76667	-74
19.77500	-73
19.78333	-72
19.79167	-70
19.80000	-67
19.80833	-63
19.81667	-59
19.82500	-56
19.83333	-53
19.84167	-52
19.85000	-52
19.85833	-54
19.86667	-56
19.87500	-59
19.88333	-61
19.89167	-62
19.90000	-64
19.90833	-66
19.91667	-69
19.92500	-73
19.93333	-76
19.94167	-78
19.95000	-77
19.95833	-74
19.96667	-70
19.97500	-67
19.98333	-65
19.99167	-65
20.00000	-67
20.00833	-68
20.01667	-69
20.02500	-67
20.03333	-63
20.04167	-60
20.05000	-59
20.05833	-60
20.06667	-60
20.07500	-61
20.08333	-59
20.09167	-56
20.10000	-54
20.10833	-55
20.11667	-59
20.12500	-63
20.13333	-68
20.14167	-70
20.15000	-70
20.15833	-67
20.16667	-64
20.17500	-61
20.18333	-58
20.19167	-58
20.20000	-58
20.20833	-57
20.21667	-56
20.22500	-54
20.23333	-53
20.24167	-51
20.25000	-51
20.25833	-51
20.26667	-49
20.27500	-47
20.28333	-46
20.29167	-46
20.30000	-46
20.30833	-46
20.31667	-46
20.32500	-46
20.33333	-46
20.34167	-46
20.35000	-47
20.35833	-48
20.36667	-48
20.37500	-45
20.38333	-42
20.39167	-38
20.40000	-35
20.40833	-33
20.41667	-31
20.42500	-30
20.43333	-28
20.44167	-27
20.45000	-27
20.45833	-27
20.46667	-25
20.47500	-22
20.48333	-19
20.49167	-16
20.50000	-14
20.50833	-14
20.51667	-16
20.52500	-19
20.53333	-22
20.54167	-26
20.55000	-29
20.55833	-30
20.56667	-29
20.57500	-24
20.58333	-20
20.59167	-16
20.60000	-14
20.60833	-14
20.61667	-16
20.62500	-17
20.63333	-17
20.64167	-16
20.65000	-13
20.65833	-11
20.66667	-8
20.67500	-6
20.68333	-5
20.69167	-5
20.70000	-7
20.70833	-8
20.71667	-9
20.72500	-10
20.73333	-9
20.74167	-7
20.75000	-3
20.75833	2
20.76667	7
20.77500	13
20.78333	17
20.79167	20
20.80000	20
20.80833	19
20.81667	18
20.82500	19
20.83333	21
20.84167	24
20.85000	29
20.85833	34
20.86667	41
20.87500	47
20.88333	53
20.89167	59
20.90000	63
20.90833	66
20.91667	67
20.92500	67
20.93333	65
20.94167	63
20.95000	60
20.95833	59
20.96667	59
20.97500	61
20.98333	64
20.99167	67
21.00000	69
21.00833	71
21.01667	74
21.02500	76
21.03333	78
21.04167	79
21.05000	80
21.05833	79
21.06667	79
21.07500	79
21.08333	81
21.09167	84
21.10000	87
21.10833	91
21.11667	94
21.12500	97
21.13333	101
21.14167	104
21.15000	107
21.15833	110
21.16667	113
21.17500	117
21.18333	122
21.19167	129
21.20000	136
21.20833	143
21.21667	149
21.22500	155
21.23333	159
21.24167	161
21.25000	161
21.25833	158
21.26667	154
21.27500	151
21.28333	150
21.29167	152
21.30000	155
21.30833	159
21.31667	163
21.32500	167
21.33333	171
21.34167	176
21.35000	181
21.35833	186
21.36667	192
21.37500	197
21.38333	201
21.39167	205
21.40000	208
21.40833	211
21.41667	213
21.42500	214
21.43333	215
21.44167	215
21.45000	216
21.45833	220
21.46667	228
21.47500	238
21.48333	248
21.49167	256
21.50000	262
21.50833	265
21.51667	266
21.52500	268
21.53333	270
21.54167	274
21.55000	279
21.55833	284
21.56667	288
21.57500	292
21.58333	295
21.59167	298
21.60000	301
21.60833	304
21.61667	308
21.62500	312
21.63333	316
21.64167	319
21.65000	320
21.65833	322
21.66667	323
21.67500	324
21.68333	325
21.69167	325
21.70000	324
21.70833	325
21.71667	327
21.72500	331
21.73333	335
21.74167	338
21.75000	339
21.75833	339
21.76667	339
21.77500	341
21.78333	344
21.79167	349
21.80000	354
21.80833	358
21.81667	362
21.82500	365
21.83333	367
21.84167	368
21.85000	368
21.85833	366
21.86667	365
21.87500	364
21.88333	362
21.89167	358
21.90000	355
21.90833	352
21.91667	351
21.92500	351
21.93333	354
21.94167	358
21.95000	361
21.95833	364
21.96667	367
21.97500	370
21.98333	373
21.99167	376
22.00000	378
22.00833	381
22.01667	383
22.02500	384
22.03333	383
22.04167	382
22.05000	381
22.05833	379
22.06667	378
22.07500	377
22.08333	376
22.09167	373
22.10000	370
22.10833	366
22.11667	363
22.12500	363
22.13333	365
22.14167	369
22.15000	374
22.15833	378
22.16667	381
22.17500	382
22.18333	383
22.19167	384
22.20000	385
22.20833	385
22.21667	385
22.22500	385
22.23333	385
22.24167	385
22.25000	384
22.25833	381
22.26667	379
22.27500	378
22.28333	378
22.29167	380
22.30000	383
22.30833	387
22.31667	390
22.32500	391
22.33333	391
22.34167	391
22.35000	392
22.35833	394
22.36667	396
22.37500	399
22.38333	401
22.39167	403
22.40000	404
22.40833	406
22.41667	408
22.42500	409
22.43333	409
22.44167	409
22.45000	410
22.45833	412
22.46667	415
22.47500	418
22.48333	422
22.49167	426
22.50000	429
22.50833	431
22.51667	432
22.52500	432
22.53333	434
22.54167	437
22.55000	442
22.55833	448
22.56667	454
22.57500	459
22.58333	462
22.59167	463
22.60000	462
22.60833	460
22.61667	458
22.62500	455
22.63333	453
22.64167	452
22.65000	451
22.65833	450
22.66667	452
22.67500	455
22.68333	458
22.69167	460
22.70000	462
22.70833	465
22.71667	470
22.72500	475
22.73333	481
22.74167	485
22.75000	486
22.75833	486
22.76667	485
22.77500	486
22.78333	489
22.79167	493
22.80000	498
22.80833	504
22.81667	510
22.82500	515
22.83333	520
22.84167	524
22.85000	527
22.85833	529
22.86667	531
22.87500	532
22.88333	532
22.89167	531
22.90000	530
22.90833	531
22.91667	532
22.92500	535
22.93333	538
22.94167	540
22.95000	542
22.95833	544
22.96667	548
22.97500	554
22.98333	560
22.99167	565
23.00000	567
23.00833	568
23.01667	567
23.02500	567
23.03333	568
23.04167	572
23.05000	578
23.05833	584
23.06667	590
23.07500	594
23.08333	594
23.09167	590
23.10000	586
23.10833	584
23.11667	584
23.12500	586
23.13333	591
23.14167	597
23.15000	603
23.15833	608
23.16667	612
23.17500	614
23.18333	615
23.19167	615
23.20000	615
23.20833	617
23.21667	621
23.22500	626
23.23333	631
23.24167	635
23.25000	638
23.25833	642
23.26667	645
23.27500	647
23.28333	649
23.29167	650
23.30000	651
23.30833	651
23.31667	652
23.32500	654
23.33333	656
23.34167	658
23.35000	659
23.35833	659
23.36667	659
23.37500	660
23.38333	662
23.39167	666
23.40000	670
23.40833	672
23.41667	675
23.42500	678
23.43333	681
23.44167	687
23.45000	693
23.45833	699
23.46667	702
23.47500	704
23.48333	704
23.49167	703
23.50000	702
23.50833	704
23.51667	707
23.52500	713
23.53333	718
23.54167	723
23.55000	725
23.55833	726
23.56667	728
23.57500	731
23.58333	736
23.59167	741
23.60000	744
23.60833	744
23.61667	743
23.62500	743
23.63333	745
23.64167	748
23.65000	754
23.65833	758
23.66667	761
23.67500	761
23.68333	762
23.69167	764
23.70000	768
23.70833	773
23.71667	779
23.72500	784
23.73333	787
23.74167	789
23.75000	788
23.75833	786
23.76667	783
23.77500	781
23.78333	782
23.79167	785
23.80000	788
23.80833	791
23.81667	792
23.82500	793
23.83333	793
23.84167	794
23.85000	796
23.85833	798
23.86667	798
23.87500	798
23.88333	796
23.89167	794
23.90000	792
23.90833	788
23.91667	784
23.92500	778
23.93333	772
23.94167	768
23.95000	766
23.95833	765
23.96667	767
23.97500	769
23.98333	772
23.99167	774
24.00000	775
24.00833	775
24.01667	774
24.02500	773
24.03333	772
24.04167	773
24.05000	773
24.05833	773
24.06667	771
24.07500	768
24.08333	763
24.09167	759
24.10000	753
24.10833	747
24.11667	742
24.12500	738
24.13333	735
24.14167	731
24.15000	727
24.15833	724
24.16667	721
24.17500	721
24.18333	720
24.19167	719
24.20000	717
24.20833	714
24.21667	713
24.22500	712
24.23333	713
24.24167	713
24.25000	712
24.25833	710
24.26667	708
24.27500	705
24.28333	702
24.29167	701
24.30000	697
24.30833	692
24.31667	685
24.32500	677
24.33333	669
24.34167	663
24.35000	660
24.35833	657
24.36667	656
24.37500	656
24.38333	656
24.39167	655
24.40000	653
24.40833	651
24.41667	649
24.42500	648
24.43333	649
24.44167	652
24.45000	653
24.45833	654
24.46667	652
24.47500	648
24.48333	644
24.49167	639
24.50000	635
24.50833	634
24.51667	633
24.52500	632
24.53333	630
24.54167	627
24.55000	625
24.55833	622
24.56667	621
24.57500	621
24.58333	620
24.59167	618
24.60000	616
24.60833	613
24.61667	612
24.62500	612
24.63333	614
24.64167	615
24.65000	616
24.65833	616
24.66667	616
24.67500	616
24.68333	616
24.69167	615
24.70000	612
24.70833	607
24.71667	601
24.72500	595
24.73333	591
24.74167	587
24.75000	584
24.75833	582
24.76667	580
24.77500	579
24.78333	578
24.79167	576
24.80000	575
24.80833	574
24.81667	573
24.82500	572
24.83333	570
24.84167	567
24.85000	561
24.85833	556
24.86667	552
24.87500	550
24.88333	550
24.89167	550
24.90000	549
24.90833	547
24.91667	544
24.92500	541
24.93333	537
24.94167	535
24.95000	533
24.95833	531
24.96667	531
24.97500	531
24.98333	530
24.99167	528
25.00000	525
25.00833	522
25.01667	519
25.02500	516
25.03333	512
25.04167	510
25.05000	507
25.05833	506
25.06667	506
25.07500	508
25.08333	508
25.09167	506
25.10000	504
25.10833	502
25.11667	500
25.12500	499
25.13333	498
25.14167	496
25.15000	493
25.15833	490
25.16667	490
25.17500	491
25.18333	492
25.19167	493
25.20000	491
25.20833	486
25.21667	480
25.22500	476
25.23333	472
25.24167	469
25.25000	468
25.25833	467
25.26667	467
25.27500	468
25.28333	470
25.29167	471
25.30000	472
25.30833	472
25.31667	471
25.32500	471
25.33333	472
25.34167	474
25.35000	476
25.35833	477
25.36667	476
25.37500	473
25.38333	468
25.39167	463
25.40000	459
25.40833	457
25.41667	458
25.42500	460
25.43333	461
25.44167	462
25.45000	461
25.45833	460
25.46667	462
25.47500	466
25.48333	470
25.49167	473
25.50000	475
25.50833	473
25.51667	469
25.52500	464
25.53333	460
25.54167	456
25.55000	453
25.55833	450
25.56667	447
25.57500	444
25.58333	444
25.59167	448
25.60000	454
25.60833	462
25.61667	470
25.62500	476
25.63333	479
25.64167	479
25.65000	475
25.65833	470
25.66667	463
25.67500	458
25.68333	455
25.69167	455
25.70000	456
25.70833	455
25.71667	454
25.72500	455
25.73333	457
25.74167	461
25.75000	465
25.75833	468
25.76667	468
25.77500	468
25.78333	468
25.79167	471
25.80000	473
25.80833	476
25.81667	478
25.82500	479
25.83333	478
25.84167	478
25.85000	477
25.85833	478
25.86667	478
25.87500	478
25.88333	478
25.89167	478
25.90000	478
25.90833	476
25.91667	474
25.92500	473
25.93333	473
25.94167	476
25.95000	479
25.95833	483
25.96667	485
25.97500	484
25.98333	483
25.99167	481
26.00000	480
26.00833	482
26.01667	484
26.02500	487
26.03333	489
26.04167	488
26.05000	484
26.05833	478
26.06667	474
26.07500	470
26.08333	467
26.09167	465
26.10000	464
26.10833	463
26.11667	463
26.12500	465
26.13333	469
26.14167	474
26.15000	479
26.15833	484
26.16667	487
26.17500	488
26.18333	487
26.19167	485
26.20000	482
26.20833	479
26.21667	477
26.22500	475
26.23333	476
26.24167	478
26.25000	481
26.25833	485
26.26667	488
26.27500	492
26.28333	494
26.29167	496
26.30000	497
26.30833	498
26.31667	497
26.32500	497
26.33333	496
26.34167	496
26.35000	497
26.35833	499
26.36667	499
26.37500	498
26.38333	496
26.39167	494
26.40000	494
26.40833	496
26.41667	500
26.42500	504
26.43333	507
26.44167	508
26.45000	507
26.45833	505
26.46667	503
26.47500	500
26.48333	498
26.49167	497
26.50000	497
26.50833	498
26.51667	500
26.52500	504
26.53333	508
26.54167	512
26.55000	515
26.55833	517
26.56667	518
26.57500	519
26.58333	520
26.59167	521
26.60000	525
26.60833	530
26.61667	535
26.62500	538
26.63333	540
26.64167	540
26.65000	540
26.65833	539
26.66667	540
26.67500	542
26.68333	546
26.69167	551
26.70000	555
26.70833	559
26.71667	561
26.72500	559
26.73333	556
26.74167	552
26.75000	549
26.75833	548
26.76667	549
26.77500	552
26.78333	555
26.79167	558
26.80000	561
26.80833	564
26.81667	566
26.82500	568
26.83333	569
26.84167	569
26.85000	568
26.85833	568
26.86667	569
26.87500	571
26.88333	573
26.89167	572
26.90000	571
26.90833	571
26.91667	571
26.92500	573
26.93333	577
26.94167	580
26.95000	582
26.95833	584
26.96667	586
26.97500	587
26.98333	588
26.99167	589
27.00000	592
27.00833	597
27.01667	602
27.02500	606
27.03333	608
27.04167	611
27.05000	614
27.05833	618
27.06667	622
27.07500	625
27.08333	625
27.09167	624
27.10000	621
27.10833	619
27.11667	617
27.12500	616
27.13333	617
27.14167	619
27.15000	622
27.15833	625
27.16667	627
27.17500	628
27.18333	628
27.19167	627
27.20000	627
27.20833	626
27.21667	627
27.22500	629
27.23333	630
27.24167	630
27.25000	630
27.25833	629
27.26667	630
27.27500	632
27.28333	635
27.29167	639
27.30000	642
27.30833	643
27.31667	642
27.32500	642
27.33333	642
27.34167	642
27.35000	642
27.35833	643
27.36667	643
27.37500	643
27.38333	644
27.39167	647
27.40000	651
27.40833	654
27.41667	656
27.42500	657
27.43333	656
27.44167	655
27.45000	656
27.45833	657
27.46667	660
27.47500	662
27.48333	665
27.49167	667
27.50000	668
27.50833	667
27.51667	665
27.52500	663
27.53333	661
27.54167	660
27.55000	660
27.55833	662
27.56667	664
27.57500	667
27.58333	669
27.59167	670
27.60000	669
27.60833	668
27.61667	667
27.62500	665
27.63333	663
27.64167	663
27.65000	666
27.65833	670
27.66667	674
27.67500	676
27.68333	676
27.69167	674
27.70000	673
27.70833	673
27.71667	675
27.72500	678
27.73333	682
27.74167	684
27.75000	686
27.75833	687
27.76667	687
27.77500	687
27.78333	687
27.79167	687
27.80000	687
27.80833	689
27.81667	691
27.82500	693
27.83333	694
27.84167	695
27.85000	694
27.85833	692
27.86667	692
27.87500	692
27.88333	695
27.89167	698
27.90000	701
27.90833	704
27.91667	705
27.92500	705
27.93333	703
27.94167	701
27.95000	700
27.95833	701
27.96667	707
27.97500	715
27.98333	723
27.99167	732
28.00000	738
28.00833	740
28.01667	740
28.02500	740
28.03333	740
28.04167	742
28.05000	744
28.05833	746
28.06667	745
28.07500	742
28.08333	737
28.09167	732
28.10000	729
28.10833	728
28.11667	730
28.12500	733
28.13333	736
28.14167	738
28.15000	740
28.15833	742
28.16667	744
28.17500	745
28.18333	746
28.19167	745
28.20000	745
28.20833	744
28.21667	743
28.22500	745
28.23333	747
28.24167	751
28.25000	755
28.25833	757
28.26667	758
28.27500	757
28.28333	755
28.29167	754
28.30000	754
28.30833	757
28.31667	761
28.32500	767
28.33333	772
28.34167	776
28.35000	777
28.35833	775
28.36667	772
28.37500	769
28.38333	764
28.39167	759
28.40000	753
28.40833	749
28.41667	747
28.42500	748
28.43333	752
28.44167	757
28.45000	763
28.45833	768
28.46667	771
28.47500	773
28.48333	774
28.49167	774
28.50000	773
28.50833	771
28.51667	768
28.52500	767
28.53333	766
28.54167	766
28.55000	768
28.55833	770
28.56667	772
28.57500	774
28.58333	776
28.59167	778
28.60000	782
28.60833	785
28.61667	788
28.62500	789
28.63333	790
28.64167	789
28.65000	788
28.65833	789
28.66667	793
28.67500	798
28.68333	802
28.69167	803
28.70000	803
28.70833	801
28.71667	801
28.72500	803
28.73333	808
28.74167	813
28.75000	818
28.75833	821
28.76667	824
28.77500	825
28.78333	826
28.79167	828
28.80000	830
28.80833	832
28.81667	833
28.82500	833
28.83333	832
28.84167	832
28.85000	832
28.85833	834
28.86667	834
28.87500	835
28.88333	837
28.89167	841
28.90000	847
28.90833	855
28.91667	862
28.92500	866
28.93333	868
28.94167	869
28.95000	871
28.95833	874
28.96667	879
28.97500	883
28.98333	887
28.99167	889
29.00000	891
29.00833	895
29.01667	899
29.02500	904
29.03333	909
29.04167	914
29.05000	918
29.05833	922
29.06667	927
29.07500	933
29.08333	938
29.09167	943
29.10000	949
29.10833	957
29.11667	964
29.12500	972
29.13333	978
29.14167	983
29.15000	987
29.15833	990
29.16667	991
29.17500	994
29.18333	998
29.19167	1004
29.20000	1012
29.20833	1022
29.21667	1033
29.22500	1044
29.23333	1055
29.24167	1066
29.25000	1076
29.25833	1085
29.26667	1092
29.27500	1097
29.28333	1104
29.29167	1113
29.30000	1122
29.30833	1134
29.31667	1144
29.32500	1152
29.33333	1156
29.34167	1159
29.35000	1163
29.35833	1170
29.36667	1181
29.37500	1194
29.38333	1207
29.39167	1221
29.40000	1233
29.40833	1245
29.41667	1255
29.42500	1265
29.43333	1274
29.44167	1285
29.45000	1297
29.45833	1313
29.46667	1332
29.47500	1352
29.48333	1370
29.49167	1386
29.50000	1402
29.50833	1418
29.51667	1436
29.52500	1454
29.53333	1473
29.54167	1490
29.55000	1505
29.55833	1520
29.56667	1535
29.57500	1552
29.58333	1572
29.59167	1594
29.60000	1619
29.60833	1646
29.61667	1675
29.62500	1703
29.63333	1730
29.64167	1755
29.65000	1778
29.65833	1801
29.66667	1826
29.67500	1852
29.68333	1880
29.69167	1912
29.70000	1945
29.70833	1982
29.71667	2018
29.72500	2054
29.73333	2090
29.74167	2124
29.75000	2158
29.75833	2192
29.76667	2230
29.77500	2270
29.78333	2314
29.79167	2362
29.80000	2410
29.80833	2457
29.81667	2503
29.82500	2548
29.83333	2595
29.84167	2643
29.85000	2697
29.85833	2752
29.86667	2810
29.87500	2868
29.88333	2925
29.89167	2982
29.90000	3038
29.90833	3097
29.91667	3156
29.92500	3217
29.93333	3280
29.94167	3341
29.95000	3404
29.95833	3466
29.96667	3531
29.97500	3596
29.98333	3661
29.99167	3728
30.00000	3792
30.00833	3855
30.01667	3918
30.02500	3982
30.03333	4048
30.04167	4116
30.05000	4187
30.05833	4257
30.06667	4326
30.07500	4393
30.08333	4459
30.09167	4526
30.10000	4592
30.10833	4659
30.11667	4725
30.12500	4789
30.13333	4852
30.14167	4912
30.15000	4972
30.15833	5028
30.16667	5083
30.17500	5137
30.18333	5189
30.19167	5242
30.20000	5293
30.20833	5344
30.21667	5394
30.22500	5442
30.23333	5488
30.24167	5531
30.25000	5571
30.25833	5609
30.26667	5643
30.27500	5675
30.28333	5704
30.29167	5731
30.30000	5756
30.30833	5779
30.31667	5799
30.32500	5817
30.33333	5833
30.34167	5846
30.35000	5857
30.35833	5868
30.36667	5877
30.37500	5883
30.38333	5887
30.39167	5886
30.40000	5881
30.40833	5872
30.41667	5860
30.42500	5846
30.43333	5831
30.44167	5817
30.45000	5804
30.45833	5789
30.46667	5773
30.47500	5752
30.48333	5726
30.49167	5694
30.50000	5659
30.50833	5623
30.51667	5585
30.52500	5547
30.53333	5506
30.54167	5464
30.55000	5418
30.55833	5374
30.56667	5330
30.57500	5287
30.58333	5245
30.59167	5201
30.60000	5155
30.60833	5104
30.61667	5051
30.62500	4997
30.63333	4942
30.64167	4889
30.65000	4836
30.65833	4784
30.66667	4730
30.67500	4675
30.68333	4620
30.69167	4564
30.70000	4506
30.70833	4446
30.71667	4386
30.72500	4326
30.73333	4267
30.74167	4211
30.75000	4155
30.75833	4103
30.76667	4050
30.77500	3997
30.78333	3945
30.79167	3891
30.80000	3838
30.80833	3784
30.81667	3730
30.82500	3675
30.83333	3620
30.84167	3566
30.85000	3511
30.85833	3459
30.86667	3409
30.87500	3360
30.88333	3312
30.89167	3264
30.90000	3218
30.90833	3172
30.91667	3126
30.92500	3079
30.93333	3029
30.94167	2980
30.95000	2930
30.95833	2884
30.96667	2841
30.97500	2802
30.98333	2764
30.99167	2727
31.00000	2691
31.00833	2655
31.01667	2619
31.02500	2583
31.03333	2546
31.04167	2511
31.05000	2474
31.05833	2439
31.06667	2404
31.07500	2369
31.08333	2336
31.09167	2304
31.10000	2273
31.10833	2242
31.11667	2212
31.12500	2183
31.13333	2153
31.14167	2125
31.15000	2098
31.15833	2071
31.16667	2044
31.17500	2018
31.18333	1993
31.19167	1968
31.20000	1944
31.20833	1920
31.21667	1898
31.22500	1876
31.23333	1854
31.24167	1833
31.25000	1811
31.25833	1790
31.26667	1769
31.27500	1747
31.28333	1726
31.29167	1704
31.30000	1684
31.30833	1664
31.31667	1645
31.32500	1628
31.33333	1612
31.34167	1596
31.35000	1582
31.35833	1567
31.36667	1553
31.37500	1538
31.38333	1524
31.39167	1511
31.40000	1500
31.40833	1490
31.41667	1480
31.42500	1469
31.43333	1455
31.44167	1439
31.45000	1421
31.45833	1403
31.46667	1386
31.47500	1372
31.48333	1360
31.49167	1350
31.50000	1340
31.50833	1330
31.51667	1320
31.52500	1311
31.53333	1301
31.54167	1294
31.55000	1288
31.55833	1283
31.56667	1278
31.57500	1272
31.58333	1263
31.59167	1252
31.60000	1242
31.60833	1232
31.61667	1223
31.62500	1215
31.63333	1206
31.64167	1198
31.65000	1191
31.65833	1186
31.66667	1184
31.67500	1182
31.68333	1178
31.69167	1171
31.70000	1163
31.70833	1155
31.71667	1149
31.72500	1145
31.73333	1142
31.74167	1138
31.75000	1131
31.75833	1122
31.76667	1114
31.77500	1106
31.78333	1102
31.79167	1101
31.80000	1102
31.80833	1104
31.81667	1106
31.82500	1106
31.83333	1104
31.84167	1101
31.85000	1096
31.85833	1092
31.86667	1088
31.87500	1086
31.88333	1084
31.89167	1083
31.90000	1083
31.90833	1086
31.91667	1091
31.92500	1096
31.93333	1100
31.94167	1104
31.95000	1106
31.95833	1107
31.96667	1107
31.97500	1107
31.98333	1108
31.99167	1111
32.00000	1117
32.00833	1124
32.01667	1132
32.02500	1140
32.03333	1148
32.04167	1156
32.05000	1164
32.05833	1172
32.06667	1181
32.07500	1191
32.08333	1201
32.09167	1213
32.10000	1225
32.10833	1240
32.11667	1256
32.12500	1273
32.13333	1291
32.14167	1309
32.15000	1326
32.15833	1344
32.16667	1363
32.17500	1382
32.18333	1403
32.19167	1427
32.20000	1453
32.20833	1483
32.21667	1517
32.22500	1553
32.23333	1591
32.24167	1628
32.25000	1665
32.25833	1703
32.26667	1747
32.27500	1795
32.28333	1847
32.29167	1905
32.30000	1963
32.30833	2024
32.31667	2087
32.32500	2153
32.33333	2221
32.34167	2290
32.35000	2364
32.35833	2440
32.36667	2522
32.37500	2608
32.38333	2700
32.39167	2800
32.40000	2906
32.40833	3021
32.41667	3141
32.42500	3268
32.43333	3403
32.44167	3542
32.45000	3691
32.45833	3843
32.46667	4005
32.47500	4175
32.48333	4351
32.49167	4538
32.50000	4728
32.50833	4927
32.51667	5131
32.52500	5345
32.53333	5569
32.54167	5798
32.55000	6040
32.55833	6285
32.56667	6540
32.57500	6803
32.58333	7072
32.59167	7355
32.60000	7641
32.60833	7942
32.61667	8247
32.62500	8561
32.63333	8886
32.64167	9213
32.65000	9556
32.65833	9899
32.66667	10255
32.67500	10618
32.68333	10984
32.69167	11365
32.70000	11743
32.70833	12137
32.71667	12530
32.72500	12928
32.73333	13334
32.74167	13733
32.75000	14143
32.75833	14546
32.76667	14957
32.77500	15371
32.78333	15784
32.79167	16208
32.80000	16625
32.80833	17051
32.81667	17471
32.82500	17889
32.83333	18307
32.84167	18714
32.85000	19127
32.85833	19527
32.86667	19928
32.87500	20324
32.88333	20709
32.89167	21094
32.90000	21464
32.90833	21834
32.91667	22190
32.92500	22537
32.93333	22876
32.94167	23195
32.95000	23508
32.95833	23803
32.96667	24090
32.97500	24365
32.98333	24625
32.99167	24879
33.00000	25114
33.00833	25339
33.01667	25549
33.02500	25744
33.03333	25928
33.04167	26093
33.05000	26246
33.05833	26380
33.06667	26498
33.07500	26600
33.08333	26682
33.09167	26747
33.10000	26792
33.10833	26819
33.11667	26829
33.12500	26825
33.13333	26808
33.14167	26778
33.15000	26733
33.15833	26674
33.16667	26596
33.17500	26502
33.18333	26390
33.19167	26258
33.20000	26113
33.20833	25948
33.21667	25774
33.22500	25589
33.23333	25390
33.24167	25184
33.25000	24961
33.25833	24733
33.26667	24491
33.27500	24238
33.28333	23978
33.29167	23702
33.30000	23422
33.30833	23127
33.31667	22829
33.32500	22523
33.33333	22208
33.34167	21892
33.35000	21564
33.35833	21237
33.36667	20903
33.37500	20565
33.38333	20227
33.39167	19878
33.40000	19532
33.40833	19173
33.41667	18815
33.42500	18454
33.43333	18089
33.44167	17732
33.45000	17369
33.45833	17015
33.46667	16659
33.47500	16306
33.48333	15962
33.49167	15615
33.50000	15277
33.50833	14932
33.51667	14593
33.52500	14253
33.53333	13912
33.54167	13583
33.55000	13251
33.55833	12930
33.56667	12609
33.57500	12292
33.58333	11982
33.59167	11670
33.60000	11370
33.60833	11069
33.61667	10778
33.62500	10493
33.63333	10211
33.64167	9942
33.65000	9673
33.65833	9415
33.66667	9158
33.67500	8905
33.68333	8659
33.69167	8414
33.70000	8180
33.70833	7949
33.71667	7728
33.72500	7513
33.73333	7302
33.74167	7100
33.75000	6896
33.75833	6699
33.76667	6504
33.77500	6314
33.78333	6134
33.79167	5958
33.80000	5792
33.80833	5628
33.81667	5469
33.82500	5312
33.83333	5156
33.84167	5006
33.85000	4858
33.85833	4719
33.86667	4585
33.87500	4456
33.88333	4332
33.89167	4210
33.90000	4093
33.90833	3975
33.91667	3862
33.92500	3753
33.93333	3647
33.94167	3549
33.95000	3453
33.95833	3361
33.96667	3269
33.97500	3178
33.98333	3088
33.99167	2999
34.00000	2915
34.00833	2833
34.01667	2755
34.02500	2681
34.03333	2608
34.04167	2540
34.05000	2473
34.05833	2410
34.06667	2348
34.07500	2287
34.08333	2227
34.09167	2167
34.10000	2110
34.10833	2055
34.11667	2001
34.12500	1948
34.13333	1894
34.14167	1843
34.15000	1792
34.15833	1744
34.16667	1698
34.17500	1654
34.18333	1612
34.19167	1569
34.20000	1529
34.20833	1491
34.21667	1454
34.22500	1419
34.23333	1384
34.24167	1350
34.25000	1316
34.25833	1283
34.26667	1251
34.27500	1221
34.28333	1193
34.29167	1164
34.30000	1136
34.30833	1107
34.31667	1079
34.32500	1053
34.33333	1029
34.34167	1007
34.35000	986
34.35833	967
34.36667	946
34.37500	926
34.38333	907
34.39167	887
34.40000	867
34.40833	846
34.41667	826
34.42500	806
34.43333	788
34.44167	771
34.45000	757
34.45833	742
34.46667	726
34.47500	709
34.48333	691
34.49167	673
34.50000	658
34.50833	644
34.51667	634
34.52500	624
34.53333	616
34.54167	607
34.55000	599
34.55833	590
34.56667	581
34.57500	571
34.58333	558
34.59167	543
34.60000	528
34.60833	513
34.61667	500
34.62500	491
34.63333	485
34.64167	480
34.65000	473
34.65833	465
34.66667	455
34.67500	444
34.68333	433
34.69167	424
34.70000	415
34.70833	406
34.71667	397
34.72500	389
34.73333	380
34.74167	372
34.75000	366
34.75833	360
34.76667	355
34.77500	349
34.78333	343
34.79167	336
34.80000	329
34.80833	320
34.81667	313
34.82500	306
34.83333	301
34.84167	297
34.85000	294
34.85833	292
34.86667	289
34.87500	286
34.88333	283
34.89167	280
34.90000	277
34.90833	274
34.91667	269
34.92500	265
34.93333	262
34.94167	259
34.95000	255
34.95833	250
34.96667	245
34.97500	239
34.98333	235
34.99167	230
35.00000	226
35.00833	222
35.01667	218
35.02500	212
35.03333	206
35.04167	201
35.05000	196
35.05833	192
35.06667	190
35.07500	191
35.08333	192
35.09167	193
35.10000	191
35.10833	187
35.11667	182
35.12500	177
35.13333	174
35.14167	173
35.15000	173
35.15833	174
35.16667	175
35.17500	175
35.18333	175
35.19167	174
35.20000	173
35.20833	170
35.21667	168
35.22500	166
35.23333	165
35.24167	164
35.25000	162
35.25833	158
35.26667	155
35.27500	152
35.28333	149
35.29167	147
35.30000	145
35.30833	140
35.31667	134
35.32500	126
35.33333	119
35.34167	113
35.35000	111
35.35833	113
35.36667	116
35.37500	120
35.38333	122
35.39167	122
35.40000	121
35.40833	120
35.41667	118
35.42500	117
35.43333	115
35.44167	114
35.45000	115
35.45833	116
35.46667	117
35.47500	117
35.48333	115
35.49167	111
35.50000	105
35.50833	100
35.51667	95
35.52500	92
35.53333	90
35.54167	89
35.55000	89
35.55833	89
35.56667	88
35.57500	86
35.58333	83
35.59167	79
35.60000	75
35.60833	70
35.61667	65
35.62500	63
35.63333	63
35.64167	65
35.65000	67
35.65833	68
35.66667	68
35.67500	66
35.68333	61
35.69167	56
35.70000	51
35.70833	46
35.71667	43
35.72500	42
35.73333	44
35.74167	48
35.75000	54
35.75833	59
35.76667	64
35.77500	68
35.78333	70
35.79167	69
35.80000	65
35.80833	60
35.81667	54
35.82500	49
35.83333	44
35.84167	41
35.85000	39
35.85833	38
35.86667	37
35.87500	35
35.88333	32
35.89167	30
35.90000	28
35.90833	28
35.91667	30
35.92500	30
35.93333	30
35.94167	28
35.95000	25
35.95833	21
35.96667	19
35.97500	19
35.98333	20
35.99167	22
36.00000	26
36.00833	28
36.01667	30
36.02500	30
36.03333	29
36.04167	28
36.05000	27
36.05833	27
36.06667	27
36.07500	27
36.08333	25
36.09167	23
36.10000	22
36.10833	21
36.11667	20
36.12500	21
36.13333	24
36.14167	28
36.15000	32
36.15833	34
36.16667	33
36.17500	29
36.18333	24
36.19167	19
36.20000	15
36.20833	14
36.21667	14
36.22500	15
36.23333	15
36.24167	14
36.25000	13
36.25833	11
36.26667	10
36.27500	11
36.28333	14
36.29167	19
36.30000	23
36.30833	27
36.31667	29
36.32500	29
36.33333	27
36.34167	25
36.35000	23
36.35833	21
36.36667	21
36.37500	21
36.38333	21
36.39167	20
36.40000	18
36.40833	17
36.41667	16
36.42500	16
36.43333	17
36.44167	18
36.45000	19
36.45833	19
36.46667	17
36.47500	13
36.48333	10
36.49167	8
36.50000	7
36.50833	8
36.51667	10
36.52500	14
36.53333	17
36.54167	20
36.55000	22
36.55833	22
36.56667	18
36.57500	11
36.58333	5
36.59167	-1
36.60000	-5
36.60833	-5
36.61667	-4
36.62500	-2
36.63333	-0
36.64167	2
36.65000	5
36.65833	8
36.66667	11
36.67500	13
36.68333	14
36.69167	13
36.70000	10
36.70833	6
36.71667	1
36.72500	-4
36.73333	-8
36.74167	-9
36.75000	-7
36.75833	-2
36.76667	4
36.77500	10
36.78333	13
36.79167	14
36.80000	13
36.80833	12
36.81667	9
36.82500	8
36.83333	8
36.84167	9
36.85000	10
36.85833	10
36.86667	9
36.87500	6
36.88333	4
36.89167	3
36.90000	3
36.90833	5
36.91667	7
36.92500	9
36.93333	11
36.94167	12
36.95000	14
36.95833	15
36.96667	16
36.97500	17
36.98333	15
36.99167	11
37.00000	8
37.00833	6
37.01667	5
37.02500	7
37.03333	10
37.04167	12
37.05000	12
37.05833	10
37.06667	9
37.07500	8
37.08333	9
37.09167	12
37.10000	14
37.10833	15
37.11667	15
37.12500	14
37.13333	15
37.14167	16
37.15000	20
37.15833	23
37.16667	25
37.17500	24
37.18333	21
37.19167	17
37.20000	14
37.20833	12
37.21667	11
37.22500	11
37.23333	13
37.24167	15
37.25000	16
37.25833	18
37.26667	19
37.27500	20
37.28333	21
37.29167	22
37.30000	23
37.30833	24
37.31667	23
37.32500	23
37.33333	21
37.34167	18
37.35000	14
37.35833	10
37.36667	9
37.37500	10
37.38333	13
37.39167	16
37.40000	20
37.40833	21
37.41667	19
37.42500	16
37.43333	11
37.44167	6
37.45000	1
37.45833	-2
37.46667	-3
37.47500	-1
37.48333	1
37.49167	4
37.50000	7
37.50833	9
37.51667	11
37.52500	12
37.53333	14
37.54167	16
37.55000	19
37.55833	22
37.56667	26
37.57500	30
37.58333	33
37.59167	34
37.60000	34
37.60833	31
37.61667	27
37.62500	21
37.63333	14
37.64167	8
37.65000	4
37.65833	2
37.66667	2
37.67500	4
37.68333	7
37.69167	9
37.70000	10
37.70833	10
37.71667	7
37.72500	5
37.73333	3
37.74167	3
37.75000	4
37.75833	6
37.76667	8
37.77500	10
37.78333	13
37.79167	16
37.80000	18
37.80833	20
37.81667	22
37.82500	24
37.83333	25
37.84167	25
37.85000	24
37.85833	21
37.86667	18
37.87500	16
37.88333	13
37.89167	10
37.90000	7
37.90833	5
37.91667	4
37.92500	4
37.93333	5
37.94167	7
37.95000	9
37.95833	11
37.96667	16
37.97500	21
37.98333	26
37.99167	28
38.00000	28
38.00833	25
38.01667	21
38.02500	17
38.03333	13
38.04167	11
38.05000	10
38.05833	9
38.06667	10
38.07500	12
38.08333	14
38.09167	17
38.10000	20
38.10833	21
38.11667	21
38.12500	20
38.13333	18
38.14167	16
38.15000	15
38.15833	16
38.16667	16
38.17500	16
38.18333	15
38.19167	13
38.20000	9
38.20833	5
38.21667	2
38.22500	1
38.23333	3
38.24167	6
38.25000	10
38.25833	13
38.26667	16
38.27500	16
38.28333	17
38.29167	18
38.30000	20
38.30833	22
38.31667	23
38.32500	23
38.33333	22
38.34167	20
38.35000	18
38.35833	16
38.36667	16
38.37500	16
38.38333	16
38.39167	14
38.40000	11
38.40833	9
38.41667	7
38.42500	5
38.43333	5
38.44167	5
38.45000	5
38.45833	4
38.46667	4
38.47500	5
38.48333	5
38.49167	7
38.50000	7
38.50833	7
38.51667	7
38.52500	6
38.53333	7
38.54167	9
38.55000	12
38.55833	15
38.56667	16
38.57500	16
38.58333	15
38.59167	13
38.60000	10
38.60833	7
38.61667	3
38.62500	1
38.63333	0
38.64167	2
38.65000	4
38.65833	5
38.66667	6
38.67500	5
38.68333	5
38.69167	5
38.70000	5
38.70833	5
38.71667	4
38.72500	1
38.73333	-4
38.74167	-10
38.75000	-15
38.75833	-17
38.76667	-17
38.77500	-13
38.78333	-9
38.79167	-5
38.80000	-3
38.80833	-3
38.81667	-5
38.82500	-8
38.83333	-10
38.84167	-13
38.85000	-15
38.85833	-17
38.86667	-18
38.87500	-18
38.88333	-18
38.89167	-19
38.90000	-20
38.90833	-21
38.91667	-22
38.92500	-21
38.93333	-20
38.94167	-18
38.95000	-16
38.95833	-13
38.96667	-11
38.97500	-8
38.98333	-7
38.99167	-7
39.00000	-7
39.00833	-7
39.01667	-7
39.02500	-6
39.03333	-6
39.04167	-5
39.05000	-4
39.05833	-3
39.06667	-2
39.07500	0
39.08333	1
39.09167	2
39.10000	3
39.10833	3
39.11667	2
39.12500	0
39.13333	-2
39.14167	-5
39.15000	-7
39.15833	-8
39.16667	-7
39.17500	-6
39.18333	-4
39.19167	-1
39.20000	0
39.20833	-1
39.21667	-4
39.22500	-7
39.23333	-11
39.24167	-14
39.25000	-15
39.25833	-16
39.26667	-18
39.27500	-21
39.28333	-23
39.29167	-23
39.30000	-23
39.30833	-21
39.31667	-19
39.32500	-16
39.33333	-14
39.34167	-11
39.35000	-10
39.35833	-9
39.36667	-8
39.37500	-7
39.38333	-7
39.39167	-9
39.40000	-12
39.40833	-14
39.41667	-16
39.42500	-15
39.43333	-13
39.44167	-10
39.45000	-9
39.45833	-8
39.46667	-10
39.47500	-12
39.48333	-14
39.49167	-15
39.50000	-16
39.50833	-16
39.51667	-15
39.52500	-14
39.53333	-14
39.54167	-15
39.55000	-16
39.55833	-16
39.56667	-16
39.57500	-17
39.58333	-19
39.59167	-22
39.60000	-25
39.60833	-25
39.61667	-24
39.62500	-22
39.63333	-18
39.64167	-14
39.65000	-11
39.65833	-10
39.66667	-10
39.67500	-12
39.68333	-16
39.69167	-21
39.70000	-25
39.70833	-29
39.71667	-31
39.72500	-32
39.73333	-30
39.74167	-28
39.75000	-26
39.75833	-25
39.76667	-24
39.77500	-24
39.78333	-24
39.79167	-25
39.80000	-25
39.80833	-25
39.81667	-25
39.82500	-23
39.83333	-20
39.84167	-16
39.85000	-12
39.85833	-9
39.86667	-8
39.87500	-10
39.88333	-14
39.89167	-17
39.90000	-19
39.90833	-21
39.91667	-22
39.92500	-22
39.93333	-23
39.94167	-24
39.95000	-26
39.95833	-28
39.96667	-29
39.97500	-28
39.98333	-26
39.99167	-23
40.00000	-21
40.00833	-21
40.01667	-21
40.02500	-21
40.03333	-20
40.04167	-18
40.05000	-15
40.05833	-12
40.06667	-11
40.07500	-9
40.08333	-8
40.09167	-8
40.10000	-9
40.10833	-12
40.11667	-15
40.12500	-19
40.13333	-23
40.14167	-25
40.15000	-25
40.15833	-23
40.16667	-18
40.17500	-11
40.18333	-6
40.19167	-3
40.20000	-1
40.20833	-2
40.21667	-4
40.22500	-5
40.23333	-5
40.24167	-4
40.25000	-3
40.25833	-4
40.26667	-5
40.27500	-6
40.28333	-5
40.29167	-2
40.30000	2
40.30833	7
40.31667	11
40.32500	13
40.33333	14
40.34167	13
40.35000	12
40.35833	11
40.36667	11
40.37500	13
40.38333	17
40.39167	21
40.40000	25
40.40833	28
40.41667	31
40.42500	34
40.43333	37
40.44167	41
40.45000	47
40.45833	53
40.46667	58
40.47500	64
40.48333	69
40.49167	75
40.50000	81
40.50833	86
40.51667	91
40.52500	95
40.53333	98
40.54167	100
40.55000	102
40.55833	104
40.56667	107
40.57500	110
40.58333	115
40.59167	121
40.60000	127
40.60833	135
40.61667	142
40.62500	148
40.63333	154
40.64167	160
40.65000	168
40.65833	174
40.66667	178
40.67500	181
40.68333	183
40.69167	184
40.70000	186
40.70833	190
40.71667	194
40.72500	198
40.73333	199
40.74167	201
40.75000	204
40.75833	207
40.76667	212
40.77500	215
40.78333	218
40.79167	218
40.80000	218
40.80833	220
40.81667	223
40.82500	228
40.83333	235
40.84167	243
40.85000	250
40.85833	255
40.86667	255
40.87500	252
40.88333	248
40.89167	244
40.90000	242
40.90833	244
40.91667	248
40.92500	252
40.93333	257
40.94167	261
40.95000	262
40.95833	263
40.96667	264
40.97500	266
40.98333	268
40.99167	270
41.00000	272
41.00833	271
41.01667	269
41.02500	265
41.03333	262
41.04167	259
41.05000	259
41.05833	260
41.06667	261
41.07500	260
41.08333	257
41.09167	252
41.10000	248
41.10833	243
41.11667	238
41.12500	233
41.13333	228
41.14167	225
41.15000	223
41.15833	222
41.16667	221
41.17500	218
41.18333	214
41.19167	209
41.20000	206
41.20833	205
41.21667	206
41.22500	207
41.23333	206
41.24167	203
41.25000	199
41.25833	193
41.26667	186
41.27500	178
41.28333	172
41.29167	168
41.30000	166
41.30833	166
41.31667	168
41.32500	170
41.33333	170
41.34167	167
41.35000	161
41.35833	154
41.36667	145
41.37500	137
41.38333	130
41.39167	126
41.40000	123
41.40833	120
41.41667	117
41.42500	114
41.43333	111
41.44167	110
41.45000	110
41.45833	111
41.46667	109
41.47500	105
41.48333	99
41.49167	90
41.50000	82
41.50833	76
41.51667	72
41.52500	70
41.53333	68
41.54167	66
41.55000	63
41.55833	58
41.56667	52
41.57500	47
41.58333	44
41.59167	42
41.60000	41
41.60833	40
41.61667	37
41.62500	33
41.63333	29
41.64167	24
41.65000	20
41.65833	17
41.66667	15
41.67500	14
41.68333	15
41.69167	16
41.70000	17
41.70833	16
41.71667	15
41.72500	12
41.73333	9
41.74167	5
41.75000	1
41.75833	-2
41.76667	-4
41.77500	-5
41.78333	-5
41.79167	-5
41.80000	-4
41.80833	-4
41.81667	-5
41.82500	-7
41.83333	-10
41.84167	-12
41.85000	-14
41.85833	-17
41.86667	-19
41.87500	-21
41.88333	-23
41.89167	-25
41.90000	-26
41.90833	-26
41.91667	-26
41.92500	-26
41.93333	-25
41.94167	-25
41.95000	-24
41.95833	-24
41.96667	-24
41.97500	-24
41.98333	-27
41.99167	-30
42.00000	-34
42.00833	-38
42.01667	-42
42.02500	-45
42.03333	-47
42.04167	-49
42.05000	-51
42.05833	-53
42.06667	-54
42.07500	-53
42.08333	-51
42.09167	-47
42.10000	-45
42.10833	-43
42.11667	-42
42.12500	-44
42.13333	-49
42.14167	-53
42.15000	-54
42.15833	-54
42.16667	-53
42.17500	-51
42.18333	-50
42.19167	-49
42.20000	-49
42.20833	-50
42.21667	-52
42.22500	-52
42.23333	-51
42.24167	-48
42.25000	-45
42.25833	-41
42.26667	-40
42.27500	-41
42.28333	-45
42.29167	-49
42.30000	-53
42.30833	-56
42.31667	-58
42.32500	-57
42.33333	-55
42.34167	-53
42.35000	-52
42.35833	-51
42.36667	-51
42.37500	-51
42.38333	-50
42.39167	-51
42.40000	-53
42.40833	-56
42.41667	-59
42.42500	-61
42.43333	-61
42.44167	-59
42.45000	-56
42.45833	-53
42.46667	-51
42.47500	-49
42.48333	-48
42.49167	-48
42.50000	-50
42.50833	-54
42.51667	-58
42.52500	-62
42.53333	-63
42.54167	-64
42.55000	-63
42.55833	-63
42.56667	-64
42.57500	-66
42.58333	-68
42.59167	-70
42.60000	-70
42.60833	-69
42.61667	-66
42.62500	-65
42.63333	-64
42.64167	-65
42.65000	-67
42.65833	-68
42.66667	-68
42.67500	-68
42.68333	-67
42.69167	-66
42.70000	-65
42.70833	-62
42.71667	-59
42.72500	-56
42.73333	-52
42.74167	-50
42.75000	-49
42.75833	-51
42.76667	-56
42.77500	-61
42.78333	-65
42.79167	-67
42.80000	-67
42.80833	-67
42.81667	-66
42.82500	-66
42.83333	-67
42.84167	-66
42.85000	-61
42.85833	-54
42.86667	-48
42.87500	-44
42.88333	-44
42.89167	-48
42.90000	-52
42.90833	-55
42.91667	-54
42.92500	-52
42.93333	-48
42.94167	-44
42.95000	-43
42.95833	-45
42.96667	-48
42.97500	-52
42.98333	-56
42.99167	-57
43.00000	-57
43.00833	-55
43.01667	-55
43.02500	-58
43.03333	-63
43.04167	-67
43.05000	-69
43.05833	-67
43.06667	-62
43.07500	-57
43.08333	-53
43.09167	-54
43.10000	-56
43.10833	-57
43.11667	-57
43.12500	-56
43.13333	-57
43.14167	-58
43.15000	-59
43.15833	-59
43.16667	-56
43.17500	-52
43.18333	-48
43.19167	-46
43.20000	-47
43.20833	-51
43.21667	-57
43.22500	-63
43.23333	-67
43.24167	-69
43.25000	-68
43.25833	-67
43.26667	-65
43.27500	-63
43.28333	-62
43.29167	-60
43.30000	-59
43.30833	-57
43.31667	-54
43.32500	-51
43.33333	-48
43.34167	-47
43.35000	-50
43.35833	-54
43.36667	-59
43.37500	-64
43.38333	-66
43.39167	-67
43.40000	-68
43.40833	-69
43.41667	-72
43.42500	-74
43.43333	-76
43.44167	-77
43.45000	-75
43.45833	-72
43.46667	-70
43.47500	-70
43.48333	-70
43.49167	-72
43.50000	-73
43.50833	-73
43.51667	-72
43.52500	-72
43.53333	-71
43.54167	-69
43.55000	-66
43.55833	-62
43.56667	-58
43.57500	-55
43.58333	-54
43.59167	-54
43.60000	-54
43.60833	-53
43.61667	-51
43.62500	-49
43.63333	-47
43.64167	-47
43.65000	-48
43.65833	-50
43.66667	-51
43.67500	-50
43.68333	-50
43.69167	-51
43.70000	-54
43.70833	-59
43.71667	-65
43.72500	-70
43.73333	-73
43.74167	-74
43.75000	-71
43.75833	-68
43.76667	-65
43.77500	-63
43.78333	-62
43.79167	-63
43.80000	-65
43.80833	-65
43.81667	-63
43.82500	-62
43.83333	-61
43.84167	-61
43.85000	-61
43.85833	-62
43.86667	-63
43.87500	-63
43.88333	-63
43.89167	-62
43.90000	-62
43.90833	-63
43.91667	-65
43.92500	-66
43.93333	-66
43.94167	-65
43.95000	-64
43.95833	-62
43.96667	-61
43.97500	-61
43.98333	-59
43.99167	-57
44.00000	-55
44.00833	-57
44.01667	-60
44.02500	-63
44.03333	-66
44.04167	-67
44.05000	-65
44.05833	-62
44.06667	-60
44.07500	-60
44.08333	-60
44.09167	-59
44.10000	-57
44.10833	-54
44.11667	-52
44.12500	-50
44.13333	-51
44.14167	-53
44.15000	-56
44.15833	-59
44.16667	-60
44.17500	-59
44.18333	-57
44.19167	-56
44.20000	-56
44.20833	-56
44.21667	-56
44.22500	-56
44.23333	-57
44.24167	-58
44.25000	-62
44.25833	-66
44.26667	-68
44.27500	-69
44.28333	-68
44.29167	-67
44.30000	-67
44.30833	-69
44.31667	-71
44.32500	-72
44.33333	-72
44.34167	-72
44.35000	-70
44.35833	-68
44.36667	-65
44.37500	-61
44.38333	-59
44.39167	-58
44.40000	-59
44.40833	-64
44.41667	-70
44.42500	-75
44.43333	-77
44.44167	-78
44.45000	-77
44.45833	-76
44.46667	-76
44.47500	-75
44.48333	-74
44.49167	-72
44.50000	-71
44.50833	-70
44.51667	-71
44.52500	-72
44.53333	-73
44.54167	-73
44.55000	-73
44.55833	-73
44.56667	-73
44.57500	-73
44.58333	-72
44.59167	-70
44.60000	-69
44.60833	-69
44.61667	-71
44.62500	-75
44.63333	-79
44.64167	-80
44.65000	-78
44.65833	-75
44.66667	-72
44.67500	-70
44.68333	-69
44.69167	-69
44.70000	-69
44.70833	-67
44.71667	-63
44.72500	-58
44.73333	-54
44.74167	-53
44.75000	-55
44.75833	-59
44.76667	-63
44.77500	-67
44.78333	-69
44.79167	-70
44.80000	-69
44.80833	-68
44.81667	-69
44.82500	-70
44.83333	-72
44.84167	-73
44.85000	-73
44.85833	-72
44.86667	-69
44.87500	-66
44.88333	-63
44.89167	-60
44.90000	-58
44.90833	-57
44.91667	-56
44.92500	-56
44.93333	-58
44.94167	-60
44.95000	-62
44.95833	-63
44.96667	-65
44.97500	-66
44.98333	-68
44.99167	-70
45.00000	-71
45.00833	-70
45.01667	-67
45.02500	-63
45.03333	-59
45.04167	-58
45.05000	-58
45.05833	-61
45.06667	-63
45.07500	-65
45.08333	-67
45.09167	-68
45.10000	-69
45.10833	-69
45.11667	-70
45.12500	-69
45.13333	-67
45.14167	-64
45.15000	-64
45.15833	-64
45.16667	-65
45.17500	-65
45.18333	-65
45.19167	-64
45.20000	-63
45.20833	-64
45.21667	-66
45.22500	-69
45.23333	-70
45.24167	-70
45.25000	-69
45.25833	-69
45.26667	-68
45.27500	-68
45.28333	-67
45.29167	-66
45.30000	-64
45.30833	-62
45.31667	-60
45.32500	-59
45.33333	-60
45.34167	-62
45.35000	-64
45.35833	-66
45.36667	-66
45.37500	-66
45.38333	-65
45.39167	-63
45.40000	-62
45.40833	-60
45.41667	-59
45.42500	-60
45.43333	-63
45.44167	-67
45.45000	-70
45.45833	-72
45.46667	-73
45.47500	-72
45.48333	-70
45.49167	-68
45.50000	-65
45.50833	-63
45.51667	-60
45.52500	-57
45.53333	-54
45.54167	-52
45.55000	-52
45.55833	-52
45.56667	-53
45.57500	-54
45.58333	-55
45.59167	-56
45.60000	-58
45.60833	-59
45.61667	-60
45.62500	-61
45.63333	-62
45.64167	-64
45.65000	-66
45.65833	-69
45.66667	-71
45.67500	-72
45.68333	-74
45.69167	-74
45.70000	-74
45.70833	-75
45.71667	-76
45.72500	-78
45.73333	-81
45.74167	-82
45.75000	-79
45.75833	-74
45.76667	-67
45.77500	-59
45.78333	-52
45.79167	-49
45.80000	-47
45.80833	-48
45.81667	-49
45.82500	-50
45.83333	-52
45.84167	-54
45.85000	-56
45.85833	-59
45.86667	-61
45.87500	-64
45.88333	-66
45.89167	-69
45.90000	-71
45.90833	-74
45.91667	-76
45.92500	-77
45.93333	-78
45.94167	-78
45.95000	-77
45.95833	-76
45.96667	-72
45.97500	-67
45.98333	-63
45.99167	-61
46.00000	-62
46.00833	-66
46.01667	-70
46.02500	-74
46.03333	-77
46.04167	-80
46.05000	-83
46.05833	-85
46.06667	-85
46.07500	-83
46.08333	-80
46.09167	-78
46.10000	-77
46.10833	-76
46.11667	-77
46.12500	-76
46.13333	-75
46.14167	-73
46.15000	-68
46.15833	-64
46.16667	-60
46.17500	-57
46.18333	-58
46.19167	-62
46.20000	-67
46.20833	-72
46.21667	-75
46.22500	-78
46.23333	-80
46.24167	-82
46.25000	-82
46.25833	-80
46.26667	-75
46.27500	-68
46.28333	-65
46.29167	-66
46.30000	-69
46.30833	-75
46.31667	-79
46.32500	-80
46.33333	-78
46.34167	-75
46.35000	-72
46.35833	-70
46.36667	-70
46.37500	-71
46.38333	-73
46.39167	-73
46.40000	-72
46.40833	-71
46.41667	-70
46.42500	-69
46.43333	-71
46.44167	-74
46.45000	-78
46.45833	-81
46.46667	-82
46.47500	-82
46.48333	-81
46.49167	-79
46.50000	-77
46.50833	-75
46.51667	-74
46.52500	-71
46.53333	-69
46.54167	-67
46.55000	-65
46.55833	-62
46.56667	-58
46.57500	-55
46.58333	-54
46.59167	-57
46.60000	-62
46.60833	-69
46.61667	-76
46.62500	-80
46.63333	-82
46.64167	-82
46.65000	-79
46.65833	-77
46.66667	-74
46.67500	-72
46.68333	-70
46.69167	-69
46.70000	-70
46.70833	-70
46.71667	-72
46.72500	-74
46.73333	-76
46.74167	-78
46.75000	-81
46.75833	-83
46.76667	-83
46.77500	-81
46.78333	-78
46.79167	-75
46.80000	-73
46.80833	-73
46.81667	-74
46.82500	-76
46.83333	-78
46.84167	-78
46.85000	-77
46.85833	-75
46.86667	-73
46.87500	-71
46.88333	-71
46.89167	-72
46.90000	-74
46.90833	-76
46.91667	-78
46.92500	-80
46.93333	-80
46.94167	-79
46.95000	-76
46.95833	-73
46.96667	-71
46.97500	-69
46.98333	-70
46.99167	-71
47.00000	-72
47.00833	-71
47.01667	-70
47.02500	-68
47.03333	-67
47.04167	-67
47.05000	-66
47.05833	-65
47.06667	-63
47.07500	-62
47.08333	-63
47.09167	-66
47.10000	-70
47.10833	-72
47.11667	-74
47.12500	-73
47.13333	-71
47.14167	-67
47.15000	-65
47.15833	-62
47.16667	-60
47.17500	-59
47.18333	-59
47.19167	-61
47.20000	-63
47.20833	-64
47.21667	-65
47.22500	-66
47.23333	-67
47.24167	-68
47.25000	-68
47.25833	-69
47.26667	-68
47.27500	-67
47.28333	-68
47.29167	-71
47.30000	-75
47.30833	-79
47.31667	-81
47.32500	-80
47.33333	-78
47.34167	-77
47.35000	-78
47.35833	-80
47.36667	-82
47.37500	-83
47.38333	-82
47.39167	-80
47.40000	-76
47.40833	-72
47.41667	-69
47.42500	-67
47.43333	-65
47.44167	-64
47.45000	-65
47.45833	-67
47.46667	-69
47.47500	-72
47.48333	-73
47.49167	-73
47.50000	-71
47.50833	-69
47.51667	-68
47.52500	-66
47.53333	-66
47.54167	-68
47.55000	-72
47.55833	-78
47.56667	-83
47.57500	-87
47.58333	-89
47.59167	-89
47.60000	-88
47.60833	-87
47.61667	-87
47.62500	-87
47.63333	-87
47.64167	-86
47.65000	-84
47.65833	-81
47.66667	-78
47.67500	-75
47.68333	-73
47.69167	-74
47.70000	-75
47.70833	-76
47.71667	-77
47.72500	-77
47.73333	-75
47.74167	-73
47.75000	-72
47.75833	-71
47.76667	-71
47.77500	-71
47.78333	-72
47.79167	-72
47.80000	-71
47.80833	-68
47.81667	-66
47.82500	-64
47.83333	-65
47.84167	-67
47.85000	-70
47.85833	-73
47.86667	-74
47.87500	-74
47.88333	-72
47.89167	-71
47.90000	-70
47.90833	-70
47.91667	-70
47.92500	-70
47.93333	-69
47.94167	-67
47.95000	-65
47.95833	-64
47.96667	-66
47.97500	-71
47.98333	-74
47.99167	-75
48.00000	-75
48.00833	-74
48.01667	-73
48.02500	-75
48.03333	-79
48.04167	-82
48.05000	-84
48.05833	-85
48.06667	-85
48.07500	-83
48.08333	-81
48.09167	-78
48.10000	-76
48.10833	-75
48.11667	-76
48.12500	-78
48.13333	-80
48.14167	-81
48.15000	-81
48.15833	-79
48.16667	-78
48.17500	-78
48.18333	-77
48.19167	-76
48.20000	-74
48.20833	-76
48.21667	-79
48.22500	-81
48.23333	-83
48.24167	-83
48.25000	-81
48.25833	-80
48.26667	-83
48.27500	-87
48.28333	-89
48.29167	-86
48.30000	-81
48.30833	-73
48.31667	-66
48.32500	-61
48.33333	-59
48.34167	-58
48.35000	-57
48.35833	-57
48.36667	-57
48.37500	-58
48.38333	-59
48.39167	-61
48.40000	-62
48.40833	-62
48.41667	-61
48.42500	-60
48.43333	-59
48.44167	-60
48.45000	-62
48.45833	-65
48.46667	-69
48.47500	-72
48.48333	-76
48.49167	-79
48.50000	-81
48.50833	-81
48.51667	-79
48.52500	-77
48.53333	-75
48.54167	-73
48.55000	-72
48.55833	-69
48.56667	-67
48.57500	-64
48.58333	-63
48.59167	-64
48.60000	-67
48.60833	-71
48.61667	-74
48.62500	-74
48.63333	-70
48.64167	-67
48.65000	-64
48.65833	-63
48.66667	-65
48.67500	-67
48.68333	-70
48.69167	-72
48.70000	-72
48.70833	-70
48.71667	-66
48.72500	-64
48.73333	-63
48.74167	-65
48.75000	-70
48.75833	-75
48.76667	-79
48.77500	-81
48.78333	-81
48.79167	-79
48.80000	-76
48.80833	-72
48.81667	-68
48.82500	-65
48.83333	-63
48.84167	-62
48.85000	-63
48.85833	-66
48.86667	-69
48.87500	-71
48.88333	-73
48.89167	-72
48.90000	-70
48.90833	-68
48.91667	-66
48.92500	-66
48.93333	-67
48.94167	-66
48.95000	-63
48.95833	-60
48.96667	-58
48.97500	-57
48.98333	-59
48.99167	-63
49.00000	-67
49.00833	-71
49.01667	-74
49.02500	-74
49.03333	-71
49.04167	-68
49.05000	-66
49.05833	-66
49.06667	-69
49.07500	-73
49.08333	-78
49.09167	-82
49.10000	-86
49.10833	-91
49.11667	-93
49.12500	-93
49.13333	-90
49.14167	-85
49.15000	-81
49.15833	-78
49.16667	-76
49.17500	-77
49.18333	-79
49.19167	-80
49.20000	-81
49.20833	-83
49.21667	-84
49.22500	-84
49.23333	-83
49.24167	-81
49.25000	-79
49.25833	-78
49.26667	-78
49.27500	-79
49.28333	-80
49.29167	-80
49.30000	-81
49.30833	-80
49.31667	-79
49.32500	-79
49.33333	-81
49.34167	-83
49.35000	-85
49.35833	-87
49.36667	-89
49.37500	-90
49.38333	-90
49.39167	-89
49.40000	-86
49.40833	-82
49.41667	-77
49.42500	-73
49.43333	-71
49.44167	-69
49.45000	-67
49.45833	-65
49.46667	-62
49.47500	-59
49.48333	-58
49.49167	-60
49.50000	-63
49.50833	-67
49.51667	-71
49.52500	-75
49.53333	-77
49.54167	-79
49.55000	-78
49.55833	-77
49.56667	-75
49.57500	-73
49.58333	-71
49.59167	-69
49.60000	-67
49.60833	-67
49.61667	-69
49.62500	-73
49.63333	-78
49.64167	-82
49.65000	-85
49.65833	-86
49.66667	-86
49.67500	-86
49.68333	-85
49.69167	-82
49.70000	-78
49.70833	-73
49.71667	-69
49.72500	-67
49.73333	-68
49.74167	-71
49.75000	-73
49.75833	-75
49.76667	-76
49.77500	-75
49.78333	-73
49.79167	-71
49.80000	-71
49.80833	-73
49.81667	-75
49.82500	-77
49.83333	-76
49.84167	-74
49.85000	-69
49.85833	-65
49.86667	-64
49.87500	-64
49.88333	-65
49.89167	-66
49.90000	-68
49.90833	-72
49.91667	-78
49.92500	-84
49.93333	-88
49.94167	-90
49.95000	-87
49.95833	-83
49.96667	-79
49.97500	-76
49.98333	-76
49.99167	-78
50.00000	-80
50.00833	-80
50.01667	-79
50.02500	-76
50.03333	-73
50.04167	-71
50.05000	-70
50.05833	-69
50.06667	-70
50.07500	-72
50.08333	-73
50.09167	-74
50.10000	-75
50.10833	-74
50.11667	-73
50.12500	-73
50.13333	-74
50.14167	-76
50.15000	-75
50.15833	-73
50.16667	-68
50.17500	-63
50.18333	-60
50.19167	-58
50.20000	-59
50.20833	-59
50.21667	-60
50.22500	-60
50.23333	-60
50.24167	-60
50.25000	-61
50.25833	-64
50.26667	-67
50.27500	-69
50.28333	-70
50.29167	-68
50.30000	-65
50.30833	-62
50.31667	-60
50.32500	-58
50.33333	-57
50.34167	-56
50.35000	-54
50.35833	-52
50.36667	-50
50.37500	-49
50.38333	-48
50.39167	-47
50.40000	-47
50.40833	-46
50.41667	-45
50.42500	-43
50.43333	-39
50.44167	-36
50.45000	-33
50.45833	-31
50.46667	-29
50.47500	-27
50.48333	-27
50.49167	-26
50.50000	-26
50.50833	-27
50.51667	-28
50.52500	-29
50.53333	-29
50.54167	-29
50.55000	-29
50.55833	-30
50.56667	-30
50.57500	-30
50.58333	-28
50.59167	-25
50.60000	-22
50.60833	-19
50.61667	-16
50.62500	-14
50.63333	-12
50.64167	-10
50.65000	-9
50.65833	-10
50.66667	-12
50.67500	-16
50.68333	-19
50.69167	-21
50.70000	-22
50.70833	-18
50.71667	-12
50.72500	-7
50.73333	-4
50.74167	-4
50.75000	-7
50.75833	-10
50.76667	-11
50.77500	-9
50.78333	-6
50.79167	-2
50.80000	1
50.80833	2
50.81667	1
50.82500	-2
50.83333	-5
50.84167	-9
50.85000	-12
50.85833	-13
50.86667	-12
50.87500	-10
50.88333	-7
50.89167	-3
50.90000	-0
50.90833	2
50.91667	4
50.92500	4
50.93333	4
50.94167	3
50.95000	3
50.95833	5
50.96667	5
50.97500	5
50.98333	6
50.99167	9
51.00000	13
51.00833	17
51.01667	20
51.02500	21
51.03333	19
51.04167	17
51.05000	15
51.05833	14
51.06667	14
51.07500	14
51.08333	15
51.09167	15
51.10000	14
51.10833	15
51.11667	17
51.12500	19
51.13333	22
51.14167	24
51.15000	24
51.15833	23
51.16667	19
51.17500	14
51.18333	10
51.19167	5
51.20000	2
51.20833	2
51.21667	6
51.22500	10
51.23333	15
51.24167	19
51.25000	23
51.25833	26
51.26667	27
51.27500	26
51.28333	22
51.29167	17
51.30000	13
51.30833	11
51.31667	9
51.32500	8
51.33333	7
51.34167	5
51.35000	3
51.35833	1
51.36667	-2
51.37500	-4
51.38333	-6
51.39167	-7
51.40000	-7
51.40833	-6
51.41667	-3
51.42500	-0
51.43333	0
51.44167	0
51.45000	-0
51.45833	-1
51.46667	-4
51.47500	-8
51.48333	-14
51.49167	-22
51.50000	-28
51.50833	-32
51.51667	-34
51.52500	-33
51.53333	-30
51.54167	-27
51.55000	-25
51.55833	-23
51.56667	-22
51.57500	-22
51.58333	-22
51.59167	-23
51.60000	-24
51.60833	-23
51.61667	-22
51.62500	-20
51.63333	-20
51.64167	-23
51.65000	-28
51.65833	-34
51.66667	-40
51.67500	-45
51.68333	-49
51.69167	-48
51.70000	-46
51.70833	-42
51.71667	-37
51.72500	-34
51.73333	-33
51.74167	-33
51.75000	-34
51.75833	-36
51.76667	-37
51.77500	-37
51.78333	-37
51.79167	-38
51.80000	-39
51.80833	-41
51.81667	-42
51.82500	-41
51.83333	-39
51.84167	-37
51.85000	-38
51.85833	-39
51.86667	-40
51.87500	-40
51.88333	-41
51.89167	-42
51.90000	-45
51.90833	-48
51.91667	-52
51.92500	-53
51.93333	-52
51.94167	-49
51.95000	-46
51.95833	-43
51.96667	-42
51.97500	-42
51.98333	-44
51.99167	-46
52.00000	-48
52.00833	-50
52.01667	-52
52.02500	-56
52.03333	-60
52.04167	-63
52.05000	-65
52.05833	-64
52.06667	-62
52.07500	-58
52.08333	-56
52.09167	-56
52.10000	-57
52.10833	-58
52.11667	-58
52.12500	-58
52.13333	-59
52.14167	-61
52.15000	-64
52.15833	-66
52.16667	-68
52.17500	-69
52.18333	-70
52.19167	-71
52.20000	-70
52.20833	-69
52.21667	-67
52.22500	-64
52.23333	-61
52.24167	-59
52.25000	-58
52.25833	-58
52.26667	-59
52.27500	-61
52.28333	-65
52.29167	-69
52.30000	-72
52.30833	-73
52.31667	-71
52.32500	-67
52.33333	-63
52.34167	-62
52.35000	-64
52.35833	-68
52.36667	-72
52.37500	-75
52.38333	-76
52.39167	-75
52.40000	-73
52.40833	-72
52.41667	-71
52.42500	-71
52.43333	-71
52.44167	-71
52.45000	-70
52.45833	-70
52.46667	-70
52.47500	-71
52.48333	-73
52.49167	-76
52.50000	-79
52.50833	-81
52.51667	-83
52.52500	-84
52.53333	-84
52.54167	-82
52.55000	-79
52.55833	-74
52.56667	-69
52.57500	-64
52.58333	-62
52.59167	-62
52.60000	-64
52.60833	-67
52.61667	-71
52.62500	-72
52.63333	-71
52.64167	-69
52.65000	-68
52.65833	-67
52.66667	-67
52.67500	-68
52.68333	-69
52.69167	-70
52.70000	-70
52.70833	-72
52.71667	-74
52.72500	-76
52.73333	-80
52.74167	-83
52.75000	-85
52.75833	-87
52.76667	-87
52.77500	-85
52.78333	-82
52.79167	-78
52.80000	-74
52.80833	-73
52.81667	-74
52.82500	-76
52.83333	-77
52.84167	-78
52.85000	-79
52.85833	-78
52.86667	-78
52.87500	-78
52.88333	-77
52.89167	-75
52.90000	-72
52.90833	-70
52.91667	-68
52.92500	-67
52.93333	-66
52.94167	-65
52.95000	-63
52.95833	-60
52.96667	-59
52.97500	-60
52.98333	-63
52.99167	-67
53.00000	-71
53.00833	-74
53.01667	-75
53.02500	-74
53.03333	-73
53.04167	-71
53.05000	-67
53.05833	-64
53.06667	-62
53.07500	-63
53.08333	-64
53.09167	-66
53.10000	-68
53.10833	-68
53.11667	-67
53.12500	-66
53.13333	-65
53.14167	-65
53.15000	-65
53.15833	-64
53.16667	-65
53.17500	-66
53.18333	-68
53.19167	-70
53.20000	-72
53.20833	-71
53.21667	-70
53.22500	-69
53.23333	-70
53.24167	-71
53.25000	-74
53.25833	-75
53.26667	-75
53.27500	-72
53.28333	-68
53.29167	-63
53.30000	-59
53.30833	-55
53.31667	-51
53.32500	-47
53.33333	-45
53.34167	-46
53.35000	-49
53.35833	-53
53.36667	-56
53.37500	-58
53.38333	-58
53.39167	-57
53.40000	-55
53.40833	-54
53.41667	-52
53.42500	-49
53.43333	-47
53.44167	-45
53.45000	-46
53.45833	-47
53.46667	-48
53.47500	-48
53.48333	-46
53.49167	-43
53.50000	-39
53.50833	-37
53.51667	-36
53.52500	-36
53.53333	-36
53.54167	-35
53.55000	-35
53.55833	-33
53.56667	-31
53.57500	-27
53.58333	-20
53.59167	-10
53.60000	-0
53.60833	10
53.61667	19
53.62500	24
53.63333	26
53.64167	25
53.65000	21
53.65833	17
53.66667	15
53.67500	14
53.68333	17
53.69167	21
53.70000	26
53.70833	30
53.71667	34
53.72500	37
53.73333	40
53.74167	44
53.75000	50
53.75833	57
53.76667	63
53.77500	70
53.78333	75
53.79167	81
53.80000	86
53.80833	90
53.81667	95
53.82500	99
53.83333	104
53.84167	109
53.85000	116
53.85833	124
53.86667	132
53.87500	141
53.88333	150
53.89167	160
53.90000	169
53.90833	178
53.91667	186
53.92500	193
53.93333	200
53.94167	207
53.95000	214
53.95833	222
53.96667	232
53.97500	242
53.98333	251
53.99167	258
54.00000	265
54.00833	272
54.01667	280
54.02500	288
54.03333	297
54.04167	306
54.05000	315
54.05833	324
54.06667	335
54.07500	347
54.08333	359
54.09167	372
54.10000	385
54.10833	398
54.11667	411
54.12500	424
54.13333	435
54.14167	446
54.15000	456
54.15833	467
54.16667	478
54.17500	491
54.18333	505
54.19167	519
54.20000	533
54.20833	546
54.21667	559
54.22500	571
54.23333	584
54.24167	596
54.25000	607
54.25833	618
54.26667	629
54.27500	640
54.28333	652
54.29167	666
54.30000	682
54.30833	700
54.31667	719
54.32500	738
54.33333	759
54.34167	779
54.35000	798
54.35833	814
54.36667	828
54.37500	841
54.38333	853
54.39167	866
54.40000	879
54.40833	891
54.41667	904
54.42500	918
54.43333	934
54.44167	950
54.45000	969
54.45833	987
54.46667	1006
54.47500	1023
54.48333	1039
54.49167	1053
54.50000	1065
54.50833	1076
54.51667	1086
54.52500	1095
54.53333	1106
54.54167	1117
54.55000	1132
54.55833	1148
54.56667	1167
54.57500	1188
54.58333	1207
54.59167	1225
54.60000	1241
54.60833	1256
54.61667	1271
54.62500	1286
54.63333	1302
54.64167	1315
54.65000	1328
54.65833	1341
54.66667	1354
54.67500	1368
54.68333	1383
54.69167	1399
54.70000	1415
54.70833	1429
54.71667	1443
54.72500	1458
54.73333	1472
54.74167	1485
54.75000	1496
54.75833	1504
54.76667	1511
54.77500	1516
54.78333	1523
54.79167	1531
54.80000	1539
54.80833	1548
54.81667	1557
54.82500	1567
54.83333	1578
54.84167	1589
54.85000	1601
54.85833	1613
54.86667	1623
54.87500	1632
54.88333	1640
54.89167	1646
54.90000	1653
54.90833	1662
54.91667	1673
54.92500	1685
54.93333	1697
54.94167	1705
54.95000	1710
54.95833	1714
54.96667	1718
54.97500	1725
54.98333	1732
54.99167	1739
55.00000	1744
55.00833	1749
55.01667	1753
55.02500	1757
55.03333	1762
55.04167	1766
55.05000	1769
55.05833	1772
55.06667	1775
55.07500	1777
55.08333	1779
55.09167	1780
55.10000	1780
55.10833	1781
55.11667	1781
55.12500	1781
55.13333	1779
55.14167	1778
55.15000	1779
55.15833	1781
55.16667	1786
55.17500	1790
55.18333	1794
55.19167	1795
55.20000	1794
55.20833	1791
55.21667	1788
55.22500	1784
55.23333	1781
55.24167	1779
55.25000	1776
55.25833	1772
55.26667	1766
55.27500	1761
55.28333	1757
55.29167	1754
55.30000	1752
55.30833	1751
55.31667	1750
55.32500	1747
55.33333	1741
55.34167	1735
55.35000	1729
55.35833	1724
55.36667	1719
55.37500	1715
55.38333	1709
55.39167	1701
55.40000	1694
55.40833	1687
55.41667	1680
55.42500	1675
55.43333	1669
55.44167	1664
55.45000	1657
55.45833	1651
55.46667	1644
55.47500	1638
55.48333	1632
55.49167	1626
55.50000	1621
55.50833	1617
55.51667	1614
55.52500	1610
55.53333	1605
55.54167	1600
55.55000	1593
55.55833	1586
55.56667	1578
55.57500	1570
55.58333	1559
55.59167	1546
55.60000	1533
55.60833	1520
55.61667	1508
55.62500	1498
55.63333	1490
55.64167	1482
55.65000	1475
55.65833	1469
55.66667	1463
55.67500	1458
55.68333	1453
55.69167	1447
55.70000	1440
55.70833	1431
55.71667	1422
55.72500	1413
55.73333	1404
55.74167	1396
55.75000	1390
55.75833	1382
55.76667	1372
55.77500	1358
55.78333	1343
55.79167	1327
55.80000	1313
55.80833	1303
55.81667	1297
55.82500	1291
55.83333	1285
55.84167	1277
55.85000	1267
55.85833	1256
55.86667	1245
55.87500	1234
55.88333	1224
55.89167	1216
55.90000	1210
55.90833	1204
55.91667	1199
55.92500	1194
55.93333	1187
55.94167	1180
55.95000	1173
55.95833	1167
55.96667	1160
55.97500	1153
55.98333	1147
55.99167	1141
56.00000	1135
56.00833	1129
56.01667	1120
56.02500	1108
56.03333	1093
56.04167	1076
56.05000	1059
56.05833	1044
56.06667	1032
56.07500	1022
56.08333	1013
56.09167	1004
56.10000	996
56.10833	989
56.11667	983
56.12500	978
56.13333	972
56.14167	966
56.15000	957
56.15833	948
56.16667	939
56.17500	930
56.18333	922
56.19167	915
56.20000	908
56.20833	901
56.21667	894
56.22500	887
56.23333	880
56.24167	873
56.25000	866
56.25833	859
56.26667	853
56.27500	846
56.28333	839
56.29167	829
56.30000	819
56.30833	808
56.31667	797
56.32500	786
56.33333	777
56.34167	768
56.35000	760
56.35833	753
56.36667	748
56.37500	744
56.38333	738
56.39167	730
56.40000	723
56.40833	715
56.41667	708
56.42500	701
56.43333	695
56.44167	688
56.45000	681
56.45833	674
56.46667	667
56.47500	662
56.48333	658
56.49167	654
56.50000	650
56.50833	645
56.51667	639
56.52500	635
56.53333	632
56.54167	629
56.55000	627
56.55833	624
56.56667	620
56.57500	615
56.58333	609
56.59167	603
56.60000	597
56.60833	589
56.61667	583
56.62500	578
56.63333	575
56.64167	572
56.65000	569
56.65833	564
56.66667	558
56.67500	551
56.68333	544
56.69167	538
56.70000	533
56.70833	530
56.71667	525
56.72500	519
56.73333	512
56.74167	505
56.75000	498
56.75833	493
56.76667	489
56.77500	486
56.78333	483
56.79167	480
56.80000	475
56.80833	470
56.81667	464
56.82500	458
56.83333	450
56.84167	444
56.85000	438
56.85833	432
56.86667	427
56.87500	422
56.88333	417
56.89167	414
56.90000	412
56.90833	413
56.91667	415
56.92500	416
56.93333	415
56.94167	412
56.95000	406
56.95833	400
56.96667	395
56.97500	392
56.98333	389
56.99167	387
57.00000	385
57.00833	383
57.01667	381
57.02500	378
57.03333	373
57.04167	367
57.05000	360
57.05833	353
57.06667	347
57.07500	342
57.08333	339
57.09167	337
57.10000	337
57.10833	336
57.11667	336
57.12500	335
57.13333	333
57.14167	330
57.15000	324
57.15833	317
57.16667	309
57.17500	302
57.18333	296
57.19167	292
57.20000	289
57.20833	286
57.21667	283
57.22500	279
57.23333	275
57.24167	271
57.25000	268
57.25833	266
57.26667	266
57.27500	267
57.28333	268
57.29167	268
57.30000	266
57.30833	263
57.31667	259
57.32500	253
57.33333	246
57.34167	241
57.35000	237
57.35833	234
57.36667	232
57.37500	230
57.38333	227
57.39167	223
57.40000	219
57.40833	214
57.41667	211
57.42500	211
57.43333	213
57.44167	216
57.45000	220
57.45833	222
57.46667	220
57.47500	214
57.48333	208
57.49167	203
57.50000	200
57.50833	202
57.51667	204
57.52500	205
57.53333	202
57.54167	197
57.55000	192
57.55833	188
57.56667	186
57.57500	185
57.58333	184
57.59167	181
57.60000	178
57.60833	177
57.61667	178
57.62500	178
57.63333	177
57.64167	174
57.65000	169
57.65833	164
57.66667	162
57.67500	162
57.68333	162
57.69167	161
57.70000	160
57.70833	157
57.71667	154
57.72500	151
57.73333	149
57.74167	149
57.75000	150
57.75833	152
57.76667	154
57.77500	155
57.78333	153
57.79167	148
57.80000	143
57.80833	139
57.81667	135
57.82500	131
57.83333	130
57.84167	129
57.85000	131
57.85833	134
57.86667	136
57.87500	136
57.88333	134
57.89167	130
57.90000	126
57.90833	123
57.91667	121
57.92500	119
57.93333	116
57.94167	112
57.95000	107
57.95833	104
57.96667	105
57.97500	109
57.98333	113
57.99167	115
58.00000	114
58.00833	112
58.01667	108
58.02500	104
58.03333	101
58.04167	98
58.05000	96
58.05833	95
58.06667	95
58.07500	96
58.08333	94
58.09167	91
58.10000	85
58.10833	79
58.11667	73
58.12500	71
58.13333	72
58.14167	74
58.15000	78
58.15833	81
58.16667	82
58.17500	83
58.18333	83
58.19167	83
58.20000	82
58.20833	81
58.21667	80
58.22500	80
58.23333	81
58.24167	83
58.25000	83
58.25833	81
58.26667	79
58.27500	76
58.28333	73
58.29167	70
58.30000	68
58.30833	66
58.31667	64
58.32500	63
58.33333	63
58.34167	64
58.35000	68
58.35833	71
58.36667	75
58.37500	77
58.38333	78
58.39167	77
58.40000	73
58.40833	69
58.41667	64
58.42500	60
58.43333	57
58.44167	55
58.45000	55
58.45833	55
58.46667	55
58.47500	54
58.48333	53
58.49167	52
58.50000	52
58.50833	54
58.51667	58
58.52500	62
58.53333	65
58.54167	67
58.55000	66
58.55833	64
58.56667	61
58.57500	57
58.58333	54
58.59167	54
58.60000	54
58.60833	54
58.61667	53
58.62500	50
58.63333	46
58.64167	42
58.65000	39
58.65833	36
58.66667	33
58.67500	31
58.68333	28
58.69167	26
58.70000	25
58.70833	25
58.71667	26
58.72500	27
58.73333	28
58.74167	29
58.75000	29
58.75833	29
58.76667	30
58.77500	31
58.78333	33
58.79167	34
58.80000	33
58.80833	30
58.81667	27
58.82500	24
58.83333	23
58.84167	23
58.85000	25
58.85833	27
58.86667	29
58.87500	29
58.88333	27
58.89167	23
58.90000	19
58.90833	15
58.91667	11
58.92500	9
58.93333	7
58.94167	5
58.95000	3
58.95833	2
58.96667	3
58.97500	8
58.98333	13
58.99167	19
59.00000	23
59.00833	24
59.01667	22
59.02500	19
59.03333	15
59.04167	12
59.05000	11
59.05833	11
59.06667	11
59.07500	12
59.08333	12
59.09167	10
59.10000	9
59.10833	8
59.11667	8
59.12500	8
59.13333	9
59.14167	10
59.15000	11
59.15833	12
59.16667	12
59.17500	11
59.18333	9
59.19167	7
59.20000	4
59.20833	2
59.21667	-0
59.22500	-2
59.23333	-4
59.24167	-5
59.25000	-6
59.25833	-5
59.26667	-3
59.27500	0
59.28333	2
59.29167	2
59.30000	-0
59.30833	-2
59.31667	-2
59.32500	-1
59.33333	3
59.34167	6
59.35000	9
59.35833	10
59.36667	9
59.37500	5
59.38333	2
59.39167	-0
59.40000	-1
59.40833	0
59.41667	2
59.42500	2
59.43333	1
59.44167	-1
59.45000	-4
59.45833	-6
59.46667	-9
59.47500	-10
59.48333	-11
59.49167	-11
59.50000	-11
59.50833	-12
59.51667	-14
59.52500	-17
59.53333	-20
59.54167	-23
59.55000	-24
59.55833	-24
59.56667	-24
59.57500	-21
59.58333	-18
59.59167	-14
59.60000	-10
59.60833	-5
59.61667	-2
59.62500	-1
59.63333	-2
59.64167	-5
59.65000	-9
59.65833	-14
59.66667	-17
59.67500	-18
59.68333	-18
59.69167	-17
59.70000	-16
59.70833	-17
59.71667	-19
59.72500	-21
59.73333	-22
59.74167	-24
59.75000	-25
59.75833	-25
59.76667	-25
59.77500	-25
59.78333	-25
59.79167	-27
59.80000	-29
59.80833	-31
59.81667	-33
59.82500	-34
59.83333	-34
59.84167	-34
59.85000	-34
59.85833	-35
59.86667	-35
59.87500	-34
59.88333	-32
59.89167	-31
59.90000	-29
59.90833	-29
59.91667	-29
59.92500	-29
59.93333	-29
59.94167	-28
59.95000	-26
59.95833	-25
59.96667	-24
59.97500	-25
59.98333	-26
59.99167	-27
60.00000	-27

[LC Chromatogram(Detector A-Ch2)]
Interval(msec)	500
# of Points	7201
Start Time(min)	0.000
End Time(min)	60.000
Intensity Units	mV
Intensity Multiplier	0.001
Wavelength(nm)	230
R.Time (min)	Intensity
0.00000	-149
0.00833	-149
0.01667	-91
0.02500	-3
0.03333	-6
0.04167	-9
0.05000	-11
0.05833	-12
0.06667	-13
0.07500	-14
0.08333	-16
0.09167	-19
0.10000	-22
0.10833	-26
0.11667	-31
0.12500	-35
0.13333	-40
0.14167	-47
0.15000	-54
0.15833	-61
0.16667	-67
0.17500	-71
0.18333	-73
0.19167	-75
0.20000	-76
0.20833	-79
0.21667	-81
0.22500	-84
0.23333	-87
0.24167	-91
0.25000	-95
0.25833	-100
0.26667	-105
0.27500	-109
0.28333	-113
0.29167	-115
0.30000	-115
0.30833	-114
0.31667	-113
0.32500	-112
0.33333	-113
0.34167	-117
0.35000	-121
0.35833	-126
0.36667	-130
0.37500	-132
0.38333	-134
0.39167	-135
0.40000	-138
0.40833	-143
0.41667	-147
0.42500	-151
0.43333	-155
0.44167	-159
0.45000	-161
0.45833	-164
0.46667	-165
0.47500	-165
0.48333	-164
0.49167	-163
0.50000	-165
0.50833	-168
0.51667	-172
0.52500	-176
0.53333	-179
0.54167	-182
0.55000	-186
0.55833	-190
0.56667	-194
0.57500	-198
0.58333	-201
0.59167	-203
0.60000	-205
0.60833	-208
0.61667	-211
0.62500	-214
0.63333	-217
0.64167	-219
0.65000	-220
0.65833	-219
0.66667	-219
0.67500	-221
0.68333	-226
0.69167	-232
0.70000	-239
0.70833	-244
0.71667	-247
0.72500	-247
0.73333	-246
0.74167	-245
0.75000	-245
0.75833	-247
0.76667	-250
0.77500	-252
0.78333	-254
0.79167	-255
0.80000	-257
0.80833	-260
0.81667	-264
0.82500	-268
0.83333	-272
0.84167	-277
0.85000	-282
0.85833	-287
0.86667	-291
0.87500	-295
0.88333	-297
0.89167	-298
0.90000	-298
0.90833	-295
0.91667	-292
0.92500	-288
0.93333	-286
0.94167	-285
0.95000	-287
0.95833	-289
0.96667	-293
0.97500	-297
0.98333	-303
0.99167	-309
1.00000	-315
1.00833	-320
1.01667	-324
1.02500	-325
1.03333	-324
1.04167	-322
1.05000	-320
1.05833	-319
1.06667	-319
1.07500	-319
1.08333	-321
1.09167	-323
1.10000	-326
1.10833	-329
1.11667	-332
1.12500	-335
1.13333	-337
1.14167	-339
1.15000	-340
1.15833	-340
1.16667	-341
1.17500	-341
1.18333	-341
1.19167	-342
1.20000	-343
1.20833	-343
1.21667	-345
1.22500	-349
1.23333	-353
1.24167	-356
1.25000	-359
1.25833	-360
1.26667	-360
1.27500	-362
1.28333	-365
1.29167	-368
1.30000	-370
1.30833	-371
1.31667	-372
1.32500	-374
1.33333	-377
1.34167	-380
1.35000	-382
1.35833	-381
1.36667	-380
1.37500	-380
1.38333	-382
1.39167	-386
1.40000	-391
1.40833	-395
1.41667	-399
1.42500	-401
1.43333	-403
1.44167	-403
1.45000	-402
1.45833	-401
1.46667	-400
1.47500	-401
1.48333	-403
1.49167	-407
1.50000	-411
1.50833	-415
1.51667	-415
1.52500	-413
1.53333	-411
1.54167	-410
1.55000	-411
1.55833	-415
1.56667	-420
1.57500	-423
1.58333	-424
1.59167	-423
1.60000	-421
1.60833	-420
1.61667	-421
1.62500	-424
1.63333	-426
1.64167	-428
1.65000	-430
1.65833	-432
1.66667	-434
1.67500	-438
1.68333	-443
1.69167	-447
1.70000	-451
1.70833	-454
1.71667	-456
1.72500	-456
1.73333	-457
1.74167	-457
1.75000	-459
1.75833	-459
1.76667	-459
1.77500	-458
1.78333	-456
1.79167	-455
1.80000	-456
1.80833	-458
1.81667	-462
1.82500	-467
1.83333	-472
1.84167	-475
1.85000	-477
1.85833	-476
1.86667	-473
1.87500	-470
1.88333	-467
1.89167	-467
1.90000	-469
1.90833	-473
1.91667	-477
1.92500	-481
1.93333	-485
1.94167	-488
1.95000	-489
1.95833	-488
1.96667	-485
1.97500	-482
1.98333	-479
1.99167	-477
2.00000	-479
2.00833	-482
2.01667	-486
2.02500	-490
2.03333	-494
2.04167	-498
2.05000	-502
2.05833	-506
2.06667	-508
2.07500	-508
2.08333	-506
2.09167	-505
2.10000	-505
2.10833	-506
2.11667	-508
2.12500	-510
2.13333	-512
2.14167	-514
2.15000	-516
2.15833	-518
2.16667	-519
2.17500	-519
2.18333	-519
2.19167	-519
2.20000	-520
2.20833	-521
2.21667	-522
2.22500	-523
2.23333	-523
2.24167	-521
2.25000	-520
2.25833	-520
2.26667	-522
2.27500	-525
2.28333	-528
2.29167	-531
2.30000	-533
2.30833	-536
2.31667	-538
2.32500	-540
2.33333	-541
2.34167	-543
2.35000	-544
2.35833	-543
2.36667	-541
2.37500	-538
2.38333	-536
2.39167	-536
2.40000	-538
2.40833	-541
2.41667	-543
2.42500	-544
2.43333	-544
2.44167	-545
2.45000	-545
2.45833	-547
2.46667	-549
2.47500	-553
2.48333	-557
2.49167	-561
2.50000	-564
2.50833	-565
2.51667	-564
2.52500	-561
2.53333	-559
2.54167	-560
2.55000	-562
2.55833	-565
2.56667	-568
2.57500	-570
2.58333	-570
2.59167	-570
2.60000	-569
2.60833	-569
2.61667	-568
2.62500	-569
2.63333	-571
2.64167	-574
2.65000	-576
2.65833	-579
2.66667	-580
2.67500	-579
2.68333	-578
2.69167	-577
2.70000	-577
2.70833	-578
2.71667	-580
2.72500	-582
2.73333	-584
2.74167	-586
2.75000	-587
2.75833	-586
2.76667	-585
2.77500	-584
2.78333	-584
2.79167	-586
2.80000	-589
2.80833	-591
2.81667	-593
2.82500	-593
2.83333	-593
2.84167	-593
2.85000	-594
2.85833	-594
2.86667	-594
2.87500	-596
2.88333	-598
2.89167	-601
2.90000	-604
2.90833	-606
2.91667	-607
2.92500	-607
2.93333	-607
2.94167	-609
2.95000	-611
2.95833	-612
2.96667	-611
2.97500	-608
2.98333	-605
2.99167	-603
3.00000	-602
3.00833	-601
3.01667	-602
3.02500	-602
3.03333	-603
3.04167	-604
3.05000	-605
3.05833	-608
3.06667	-611
3.07500	-613
3.08333	-615
3.09167	-616
3.10000	-617
3.10833	-617
3.11667	-617
3.12500	-618
3.13333	-619
3.14167	-619
3.15000	-618
3.15833	-618
3.16667	-618
3.17500	-618
3.18333	-618
3.19167	-618
3.20000	-618
3.20833	-617
3.21667	-617
3.22500	-616
3.23333	-616
3.24167	-615
3.25000	-616
3.25833	-617
3.26667	-620
3.27500	-624
3.28333	-628
3.29167	-631
3.30000	-633
3.30833	-633
3.31667	-632
3.32500	-630
3.33333	-630
3.34167	-633
3.35000	-637
3.35833	-641
3.36667	-645
3.37500	-646
3.38333	-646
3.39167	-645
3.40000	-644
3.40833	-645
3.41667	-645
3.42500	-645
3.43333	-644
3.44167	-642
3.45000	-640
3.45833	-639
3.46667	-640
3.47500	-642
3.48333	-644
3.49167	-645
3.50000	-645
3.50833	-643
3.51667	-642
3.52500	-643
3.53333	-646
3.54167	-650
3.55000	-654
3.55833	-656
3.56667	-659
3.57500	-660
3.58333	-660
3.59167	-659
3.60000	-658
3.60833	-656
3.61667	-654
3.62500	-653
3.63333	-652
3.64167	-653
3.65000	-655
3.65833	-658
3.66667	-662
3.67500	-666
3.68333	-669
3.69167	-671
3.70000	-669
3.70833	-664
3.71667	-660
3.72500	-658
3.73333	-658
3.74167	-660
3.75000	-662
3.75833	-663
3.76667	-663
3.77500	-663
3.78333	-665
3.79167	-668
3.80000	-671
3.80833	-675
3.81667	-677
3.82500	-676
3.83333	-673
3.84167	-671
3.85000	-671
3.85833	-673
3.86667	-677
3.87500	-680
3.88333	-682
3.89167	-682
3.90000	-680
3.90833	-677
3.91667	-675
3.92500	-673
3.93333	-671
3.94167	-671
3.95000	-672
3.95833	-674
3.96667	-675
3.97500	-676
3.98333	-675
3.99167	-676
4.00000	-677
4.00833	-680
4.01667	-684
4.02500	-687
4.03333	-689
4.04167	-689
4.05000	-688
4.05833	-688
4.06667	-689
4.07500	-691
4.08333	-691
4.09167	-691
4.10000	-688
4.10833	-684
4.11667	-682
4.12500	-682
4.13333	-684
4.14167	-688
4.15000	-692
4.15833	-694
4.16667	-695
4.17500	-696
4.18333	-697
4.19167	-699
4.20000	-701
4.20833	-700
4.21667	-698
4.22500	-695
4.23333	-693
4.24167	-693
4.25000	-694
4.25833	-695
4.26667	-698
4.27500	-699
4.28333	-700
4.29167	-700
4.30000	-699
4.30833	-698
4.31667	-698
4.32500	-699
4.33333	-701
4.34167	-703
4.35000	-705
4.35833	-705
4.36667	-705
4.37500	-705
4.38333	-707
4.39167	-709
4.40000	-711
4.40833	-711
4.41667	-711
4.42500	-710
4.43333	-709
4.44167	-709
4.45000	-710
4.45833	-712
4.46667	-713
4.47500	-713
4.48333	-712
4.49167	-710
4.50000	-706
4.50833	-702
4.51667	-698
4.52500	-696
4.53333	-696
4.54167	-699
4.55000	-704
4.55833	-707
4.56667	-709
4.57500	-709
4.58333	-707
4.59167	-706
4.60000	-706
4.60833	-708
4.61667	-711
4.62500	-715
4.63333	-719
4.64167	-721
4.65000	-721
4.65833	-719
4.66667	-717
4.67500	-716
4.68333	-718
4.69167	-720
4.70000	-724
4.70833	-727
4.71667	-728
4.72500	-728
4.73333	-729
4.74167	-730
4.75000	-732
4.75833	-734
4.76667	-735
4.77500	-735
4.78333	-733
4.79167	-731
4.80000	-729
4.80833	-728
4.81667	-727
4.82500	-726
4.83333	-726
4.84167	-726
4.85000	-727
4.85833	-729
4.86667	-731
4.87500	-733
4.88333	-735
4.89167	-737
4.90000	-738
4.90833	-739
4.91667	-740
4.92500	-741
4.93333	-741
4.94167	-740
4.95000	-738
4.95833	-734
4.96667	-730
4.97500	-726
4.98333	-724
4.99167	-723
5.00000	-722
5.00833	-722
5.01667	-723
5.02500	-724
5.03333	-727
5.04167	-729
5.05000	-731
5.05833	-731
5.06667	-731
5.07500	-732
5.08333	-734
5.09167	-736
5.10000	-739
5.10833	-740
5.11667	-741
5.12500	-740
5.13333	-739
5.14167	-739
5.15000	-739
5.15833	-739
5.16667	-739
5.17500	-740
5.18333	-739
5.19167	-739
5.20000	-738
5.20833	-737
5.21667	-736
5.22500	-737
5.23333	-739
5.24167	-742
5.25000	-745
5.25833	-748
5.26667	-749
5.27500	-750
5.28333	-748
5.29167	-746
5.30000	-744
5.30833	-741
5.31667	-738
5.32500	-735
5.33333	-732
5.34167	-730
5.35000	-729
5.35833	-731
5.36667	-734
5.37500	-738
5.38333	-742
5.39167	-746
5.40000	-748
5.40833	-750
5.41667	-752
5.42500	-754
5.43333	-755
5.44167	-754
5.45000	-753
5.45833	-752
5.46667	-751
5.47500	-752
5.48333	-753
5.49167	-755
5.50000	-755
5.50833	-754
5.51667	-753
5.52500	-753
5.53333	-753
5.54167	-755
5.55000	-758
5.55833	-759
5.56667	-760
5.57500	-760
5.58333	-760
5.59167	-762
5.60000	-763
5.60833	-764
5.61667	-764
5.62500	-763
5.63333	-761
5.64167	-758
5.65000	-755
5.65833	-752
5.66667	-750
5.67500	-751
5.68333	-753
5.69167	-756
5.70000	-759
5.70833	-762
5.71667	-763
5.72500	-763
5.73333	-763
5.74167	-763
5.75000	-763
5.75833	-764
5.76667	-764
5.77500	-765
5.78333	-766
5.79167	-765
5.80000	-765
5.80833	-764
5.81667	-762
5.82500	-761
5.83333	-760
5.84167	-759
5.85000	-759
5.85833	-760
5.86667	-763
5.87500	-765
5.88333	-768
5.89167	-771
5.90000	-773
5.90833	-774
5.91667	-774
5.92500	-773
5.93333	-773
5.94167	-774
5.95000	-775
5.95833	-776
5.96667	-774
5.97500	-770
5.98333	-764
5.99167	-759
6.00000	-756
6.00833	-755
6.01667	-757
6.02500	-761
6.03333	-764
6.04167	-767
6.05000	-769
6.05833	-771
6.06667	-773
6.07500	-774
6.08333	-776
6.09167	-777
6.10000	-777
6.10833	-775
6.11667	-774
6.12500	-773
6.13333	-773
6.14167	-773
6.15000	-774
6.15833	-773
6.16667	-772
6.17500	-771
6.18333	-773
6.19167	-775
6.20000	-778
6.20833	-780
6.21667	-781
6.22500	-779
6.23333	-778
6.24167	-777
6.25000	-777
6.25833	-777
6.26667	-778
6.27500	-777
6.28333	-775
6.29167	-773
6.30000	-772
6.30833	-773
6.31667	-774
6.32500	-775
6.33333	-776
6.34167	-777
6.35000	-779
6.35833	-781
6.36667	-783
6.37500	-783
6.38333	-783
6.39167	-781
6.40000	-779
6.40833	-777
6.41667	-774
6.42500	-771
6.43333	-769
6.44167	-769
6.45000	-772
6.45833	-776
6.46667	-780
6.47500	-783
6.48333	-783
6.49167	-783
6.50000	-784
6.50833	-786
6.51667	-788
6.52500	-790
6.53333	-791
6.54167	-791
6.55000	-791
6.55833	-791
6.56667	-790
6.57500	-790
6.58333	-791
6.59167	-791
6.60000	-792
6.60833	-793
6.61667	-792
6.62500	-790
6.63333	-787
6.64167	-784
6.65000	-780
6.65833	-776
6.66667	-772
6.67500	-771
6.68333	-772
6.69167	-774
6.70000	-776
6.70833	-778
6.71667	-780
6.72500	-781
6.73333	-784
6.74167	-787
6.75000	-789
6.75833	-790
6.76667	-790
6.77500	-788
6.78333	-787
6.79167	-786
6.80000	-787
6.80833	-789
6.81667	-792
6.82500	-796
6.83333	-799
6.84167	-801
6.85000	-802
6.85833	-802
6.86667	-800
6.87500	-798
6.88333	-796
6.89167	-796
6.90000	-795
6.90833	-795
6.91667	-794
6.92500	-792
6.93333	-789
6.94167	-787
6.95000	-786
6.95833	-787
6.96667	-788
6.97500	-788
6.98333	-786
6.99167	-784
7.00000	-783
7.00833	-782
7.01667	-783
7.02500	-785
7.03333	-788
7.04167	-789
7.05000	-790
7.05833	-791
7.06667	-793
7.07500	-795
7.08333	-796
7.09167	-796
7.10000	-794
7.10833	-793
7.11667	-793
7.12500	-793
7.13333	-795
7.14167	-798
7.15000	-801
7.15833	-802
7.16667	-802
7.17500	-800
7.18333	-797
7.19167	-794
7.20000	-793
7.20833	-793
7.21667	-795
7.22500	-796
7.23333	-797
7.24167	-798
7.25000	-798
7.25833	-799
7.26667	-800
7.27500	-802
7.28333	-804
7.29167	-807
7.30000	-810
7.30833	-812
7.31667	-815
7.32500	-818
7.33333	-820
7.34167	-821
7.35000	-824
7.35833	-828
7.36667	-832
7.37500	-834
7.38333	-833
7.39167	-830
7.40000	-824
7.40833	-817
7.41667	-812
7.42500	-808
7.43333	-807
7.44167	-808
7.45000	-811
7.45833	-815
7.46667	-818
7.47500	-819
7.48333	-817
7.49167	-815
7.50000	-814
7.50833	-814
7.51667	-813
7.52500	-814
7.53333	-814
7.54167	-814
7.55000	-814
7.55833	-813
7.56667	-813
7.57500	-813
7.58333	-811
7.59167	-809
7.60000	-806
7.60833	-805
7.61667	-804
7.62500	-804
7.63333	-805
7.64167	-807
7.65000	-808
7.65833	-809
7.66667	-808
7.67500	-807
7.68333	-804
7.69167	-802
7.70000	-800
7.70833	-799
7.71667	-801
7.72500	-805
7.73333	-809
7.74167	-812
7.75000	-813
7.75833	-812
7.76667	-809
7.77500	-808
7.78333	-810
7.79167	-812
7.80000	-814
7.80833	-815
7.81667	-813
7.82500	-811
7.83333	-808
7.84167	-808
7.85000	-809
7.85833	-810
7.86667	-812
7.87500	-812
7.88333	-812
7.89167	-813
7.90000	-814
7.90833	-816
7.91667	-817
7.92500	-818
7.93333	-818
7.94167	-820
7.95000	-822
7.95833	-825
7.96667	-827
7.97500	-828
7.98333	-827
7.99167	-825
8.00000	-823
8.00833	-821
8.01667	-819
8.02500	-816
8.03333	-813
8.04167	-811
8.05000	-809
8.05833	-808
8.06667	-809
8.07500	-811
8.08333	-813
8.09167	-815
8.10000	-818
8.10833	-819
8.11667	-819
8.12500	-818
8.13333	-817
8.14167	-816
8.15000	-815
8.15833	-816
8.16667	-818
8.17500	-819
8.18333	-820
8.19167	-820
8.20000	-821
8.20833	-823
8.21667	-825
8.22500	-826
8.23333	-827
8.24167	-827
8.25000	-827
8.25833	-826
8.26667	-823
8.27500	-820
8.28333	-817
8.29167	-814
8.30000	-812
8.30833	-812
8.31667	-813
8.32500	-816
8.33333	-819
8.34167	-822
8.35000	-825
8.35833	-827
8.36667	-828
8.37500	-830
8.38333	-831
8.39167	-831
8.40000	-830
8.40833	-829
8.41667	-829
8.42500	-831
8.43333	-833
8.44167	-835
8.45000	-836
8.45833	-836
8.46667	-836
8.47500	-836
8.48333	-835
8.49167	-833
8.50000	-831
8.50833	-830
8.51667	-829
8.52500	-829
8.53333	-830
8.54167	-831
8.55000	-833
8.55833	-835
8.56667	-838
8.57500	-840
8.58333	-842
8.59167	-843
8.60000	-842
8.60833	-839
8.61667	-837
8.62500	-835
8.63333	-835
8.64167	-837
8.65000	-839
8.65833	-841
8.66667	-842
8.67500	-843
8.68333	-842
8.69167	-841
8.70000	-838
8.70833	-834
8.71667	-831
8.72500	-828
8.73333	-827
8.74167	-828
8.75000	-830
8.75833	-832
8.76667	-834
8.77500	-835
8.78333	-835
8.79167	-835
8.80000	-835
8.80833	-836
8.81667	-836
8.82500	-837
8.83333	-837
8.84167	-837
8.85000	-836
8.85833	-836
8.86667	-835
8.87500	-834
8.88333	-834
8.89167	-834
8.90000	-835
8.90833	-837
8.91667	-840
8.92500	-843
8.93333	-844
8.94167	-843
8.95000	-840
8.95833	-837
8.96667	-833
8.97500	-831
8.98333	-830
8.99167	-831
9.00000	-834
9.00833	-836
9.01667	-837
9.02500	-836
9.03333	-836
9.04167	-836
9.05000	-837
9.05833	-840
9.06667	-842
9.07500	-842
9.08333	-842
9.09167	-839
9.10000	-837
9.10833	-834
9.11667	-832
9.12500	-832
9.13333	-833
9.14167	-836
9.15000	-839
9.15833	-841
9.16667	-843
9.17500	-843
9.18333	-843
9.19167	-842
9.20000	-841
9.20833	-841
9.21667	-841
9.22500	-842
9.23333	-842
9.24167	-843
9.25000	-843
9.25833	-843
9.26667	-842
9.27500	-840
9.28333	-839
9.29167	-839
9.30000	-841
9.30833	-844
9.31667	-846
9.32500	-847
9.33333	-847
9.34167	-845
9.35000	-843
9.35833	-841
9.36667	-840
9.37500	-840
9.38333	-841
9.39167	-843
9.40000	-845
9.40833	-847
9.41667	-848
9.42500	-848
9.43333	-845
9.44167	-841
9.45000	-837
9.45833	-834
9.46667	-832
9.47500	-833
9.48333	-835
9.49167	-839
9.50000	-842
9.50833	-843
9.51667	-843
9.52500	-841
9.53333	-840
9.54167	-839
9.55000	-840
9.55833	-843
9.56667	-846
9.57500	-850
9.58333	-854
9.59167	-855
9.60000	-855
9.60833	-854
9.61667	-852
9.62500	-850
9.63333	-849
9.64167	-850
9.65000	-850
9.65833	-849
9.66667	-847
9.67500	-844
9.68333	-842
9.69167	-840
9.70000	-839
9.70833	-837
9.71667	-836
9.72500	-834
9.73333	-834
9.74167	-835
9.75000	-837
9.75833	-840
9.76667	-843
9.77500	-846
9.78333	-848
9.79167	-851
9.80000	-853
9.80833	-854
9.81667	-855
9.82500	-855
9.83333	-855
9.84167	-854
9.85000	-851
9.85833	-848
9.86667	-846
9.87500	-844
9.88333	-844
9.89167	-844
9.90000	-845
9.90833	-847
9.91667	-848
9.92500	-849
9.93333	-851
9.94167	-853
9.95000	-856
9.95833	-858
9.96667	-861
9.97500	-863
9.98333	-862
9.99167	-860
10.00000	-857
10.00833	-854
10.01667	-852
10.02500	-850
10.03333	-849
10.04167	-848
10.05000	-847
10.05833	-846
10.06667	-844
10.07500	-843
10.08333	-844
10.09167	-845
10.10000	-847
10.10833	-849
10.11667	-850
10.12500	-851
10.13333	-852
10.14167	-851
10.15000	-850
10.15833	-850
10.16667	-850
10.17500	-851
10.18333	-851
10.19167	-850
10.20000	-848
10.20833	-847
10.21667	-846
10.22500	-846
10.23333	-847
10.24167	-848
10.25000	-850
10.25833	-850
10.26667	-850
10.27500	-850
10.28333	-849
10.29167	-849
10.30000	-849
10.30833	-850
10.31667	-851
10.32500	-852
10.33333	-853
10.34167	-853
10.35000	-852
10.35833	-853
10.36667	-855
10.37500	-857
10.38333	-859
10.39167	-859
10.40000	-857
10.40833	-853
10.41667	-850
10.42500	-847
10.43333	-846
10.44167	-846
10.45000	-849
10.45833	-852
10.46667	-856
10.47500	-859
10.48333	-861
10.49167	-862
10.50000	-862
10.50833	-861
10.51667	-861
10.52500	-860
10.53333	-860
10.54167	-860
10.55000	-860
10.55833	-858
10.56667	-856
10.57500	-855
10.58333	-854
10.59167	-854
10.60000	-856
10.60833	-857
10.61667	-858
10.62500	-859
10.63333	-859
10.64167	-858
10.65000	-857
10.65833	-858
10.66667	-859
10.67500	-860
10.68333	-861
10.69167	-860
10.70000	-860
10.70833	-860
10.71667	-860
10.72500	-860
10.73333	-860
10.74167	-860
10.75000	-859
10.75833	-859
10.76667	-858
10.77500	-857
10.78333	-856
10.79167	-854
10.80000	-853
10.80833	-852
10.81667	-852
10.82500	-853
10.83333	-855
10.84167	-856
10.85000	-857
10.85833	-859
10.86667	-863
10.87500	-866
10.88333	-868
10.89167	-870
10.90000	-870
10.90833	-869
10.91667	-868
10.92500	-867
10.93333	-866
10.94167	-863
10.95000	-860
10.95833	-858
10.96667	-857
10.97500	-857
10.98333	-859
10.99167	-861
11.00000	-862
11.00833	-862
11.01667	-862
11.02500	-861
11.03333	-861
11.04167	-861
11.05000	-862
11.05833	-863
11.06667	-865
11.07500	-867
11.08333	-869
11.09167	-869
11.10000	-869
11.10833	-867
11.11667	-865
11.12500	-863
11.13333	-860
11.14167	-858
11.15000	-855
11.15833	-854
11.16667	-854
11.17500	-853
11.18333	-853
11.19167	-853
11.20000	-855
11.20833	-857
11.21667	-861
11.22500	-865
11.23333	-869
11.24167	-871
11.25000	-872
11.25833	-873
11.26667	-873
11.27500	-873
11.28333	-873
11.29167	-873
11.30000	-872
11.30833	-870
11.31667	-867
11.32500	-864
11.33333	-861
11.34167	-859
11.35000	-858
11.35833	-859
11.36667	-861
11.37500	-863
11.38333	-866
11.39167	-869
11.40000	-870
11.40833	-871
11.41667	-873
11.42500	-874
11.43333	-875
11.44167	-873
11.45000	-870
11.45833	-865
11.46667	-860
11.47500	-858
11.48333	-859
11.49167	-862
11.50000	-864
11.50833	-864
11.51667	-864
11.52500	-863
11.53333	-861
11.54167	-860
11.55000	-859
11.55833	-858
11.56667	-857
11.57500	-856
11.58333	-857
11.59167	-859
11.60000	-861
11.60833	-863
11.61667	-865
11.62500	-865
11.63333	-865
11.64167	-864
11.65000	-863
11.65833	-863
11.66667	-864
11.67500	-865
11.68333	-866
11.69167	-867
11.70000	-866
11.70833	-865
11.71667	-864
11.72500	-865
11.73333	-866
11.74167	-867
11.75000	-869
11.75833	-869
11.76667	-869
11.77500	-869
11.78333	-868
11.79167	-867
11.80000	-867
11.80833	-867
11.81667	-869
11.82500	-872
11.83333	-874
11.84167	-876
11.85000	-878
11.85833	-879
11.86667	-878
11.87500	-877
11.88333	-875
11.89167	-873
11.90000	-871
11.90833	-869
11.91667	-869
11.92500	-869
11.93333	-869
11.94167	-869
11.95000	-870
11.95833	-872
11.96667	-874
11.97500	-875
11.98333	-875
11.99167	-875
12.00000	-874
12.00833	-872
12.01667	-871
12.02500	-871
12.03333	-870
12.04167	-869
12.05000	-869
12.05833	-868
12.06667	-869
12.07500	-869
12.08333	-870
12.09167	-870
12.10000	-870
12.10833	-869
12.11667	-868
12.12500	-867
12.13333	-866
12.14167	-866
12.15000	-867
12.15833	-870
12.16667	-873
12.17500	-875
12.18333	-876
12.19167	-876
12.20000	-876
12.20833	-877
12.21667	-878
12.22500	-878
12.23333	-878
12.24167	-878
12.25000	-878
12.25833	-878
12.26667	-878
12.27500	-875
12.28333	-872
12.29167	-868
12.30000	-865
12.30833	-863
12.31667	-864
12.32500	-865
12.33333	-867
12.34167	-869
12.35000	-870
12.35833	-870
12.36667	-872
12.37500	-874
12.38333	-877
12.39167	-879
12.40000	-880
12.40833	-879
12.41667	-877
12.42500	-875
12.43333	-874
12.44167	-874
12.45000	-876
12.45833	-877
12.46667	-879
12.47500	-879
12.48333	-878
12.49167	-876
12.50000	-875
12.50833	-874
12.51667	-874
12.52500	-873
12.53333	-872
12.54167	-872
12.55000	-873
12.55833	-875
12.56667	-876
12.57500	-878
12.58333	-879
12.59167	-881
12.60000	-882
12.60833	-882
12.61667	-882
12.62500	-881
12.63333	-882
12.64167	-884
12.65000	-886
12.65833	-886
12.66667	-884
12.67500	-880
12.68333	-875
12.69167	-872
12.70000	-869
12.70833	-869
12.71667	-869
12.72500	-869
12.73333	-870
12.74167	-870
12.75000	-870
12.75833	-871
12.76667	-872
12.77500	-874
12.78333	-877
12.79167	-880
12.80000	-883
12.80833	-886
12.81667	-889
12.82500	-891
12.83333	-892
12.84167	-890
12.85000	-887
12.85833	-883
12.86667	-880
12.87500	-878
12.88333	-877
12.89167	-877
12.90000	-876
12.90833	-876
12.91667	-877
12.92500	-878
12.93333	-879
12.94167	-882
12.95000	-885
12.95833	-888
12.96667	-890
12.97500	-891
12.98333	-891
12.99167	-891
13.00000	-890
13.00833	-889
13.01667	-889
13.02500	-889
13.03333	-889
13.04167	-888
13.05000	-886
13.05833	-884
13.06667	-882
13.07500	-881
13.08333	-881
13.09167	-881
13.10000	-882
13.10833	-881
13.11667	-879
13.12500	-876
13.13333	-873
13.14167	-871
13.15000	-869
13.15833	-867
13.16667	-866
13.17500	-865
13.18333	-864
13.19167	-864
13.20000	-865
13.20833	-868
13.21667	-872
13.22500	-875
13.23333	-877
13.24167	-880
13.25000	-882
13.25833	-881
13.26667	-880
13.27500	-879
13.28333	-878
13.29167	-878
13.30000	-877
13.30833	-876
13.31667	-874
13.32500	-871
13.33333	-870
13.34167	-872
13.35000	-876
13.35833	-881
13.36667	-885
13.37500	-886
13.38333	-885
13.39167	-883
13.40000	-881
13.40833	-881
13.41667	-881
13.42500	-882
13.43333	-882
13.44167	-880
13.45000	-879
13.45833	-880
13.46667	-881
13.47500	-883
13.48333	-885
13.49167	-887
13.50000	-887
13.50833	-886
13.51667	-884
13.52500	-883
13.53333	-881
13.54167	-878
13.55000	-876
13.55833	-874
13.56667	-872
13.57500	-870
13.58333	-869
13.59167	-868
13.60000	-869
13.60833	-871
13.61667	-874
13.62500	-876
13.63333	-878
13.64167	-879
13.65000	-878
13.65833	-878
13.66667	-877
13.67500	-875
13.68333	-873
13.69167	-871
13.70000	-869
13.70833	-867
13.71667	-866
13.72500	-867
13.73333	-868
13.74167	-869
13.75000	-867
13.75833	-865
13.76667	-862
13.77500	-862
13.78333	-864
13.79167	-867
13.80000	-872
13.80833	-876
13.81667	-880
13.82500	-882
13.83333	-884
13.84167	-884
13.85000	-883
13.85833	-881
13.86667	-880
13.87500	-880
13.88333	-881
13.89167	-883
13.90000	-883
13.90833	-881
13.91667	-878
13.92500	-876
13.93333	-875
13.94167	-875
13.95000	-877
13.95833	-878
13.96667	-880
13.97500	-880
13.98333	-880
13.99167	-880
14.00000	-880
14.00833	-882
14.01667	-882
14.02500	-882
14.03333	-881
14.04167	-880
14.05000	-878
14.05833	-876
14.06667	-875
14.07500	-874
14.08333	-874
14.09167	-874
14.10000	-875
14.10833	-875
14.11667	-874
14.12500	-874
14.13333	-874
14.14167	-875
14.15000	-875
14.15833	-874
14.16667	-872
14.17500	-869
14.18333	-867
14.19167	-866
14.20000	-868
14.20833	-871
14.21667	-875
14.22500	-880
14.23333	-883
14.24167	-884
14.25000	-884
14.25833	-883
14.26667	-881
14.27500	-880
14.28333	-880
14.29167	-881
14.30000	-880
14.30833	-878
14.31667	-876
14.32500	-874
14.33333	-872
14.34167	-871
14.35000	-870
14.35833	-868
14.36667	-868
14.37500	-869
14.38333	-871
14.39167	-874
14.40000	-876
14.40833	-878
14.41667	-878
14.42500	-877
14.43333	-876
14.44167	-876
14.45000	-875
14.45833	-873
14.46667	-871
14.47500	-871
14.48333	-873
14.49167	-876
14.50000	-880
14.50833	-883
14.51667	-885
14.52500	-885
14.53333	-884
14.54167	-882
14.55000	-880
14.55833	-879
14.56667	-877
14.57500	-875
14.58333	-873
14.59167	-871
14.60000	-869
14.60833	-867
14.61667	-867
14.62500	-868
14.63333	-869
14.64167	-869
14.65000	-869
14.65833	-868
14.66667	-867
14.67500	-867
14.68333	-866
14.69167	-867
14.70000	-869
14.70833	-871
14.71667	-873
14.72500	-874
14.73333	-874
14.74167	-873
14.75000	-871
14.75833	-870
14.76667	-870
14.77500	-870
14.78333	-871
14.79167	-873
14.80000	-878
14.80833	-883
14.81667	-887
14.82500	-891
14.83333	-892
14.84167	-889
14.85000	-884
14.85833	-879
14.86667	-874
14.87500	-872
14.88333	-871
14.89167	-871
14.90000	-872
14.90833	-872
14.91667	-872
14.92500	-870
14.93333	-868
14.94167	-866
14.95000	-866
14.95833	-868
14.96667	-871
14.97500	-875
14.98333	-877
14.99167	-878
15.00000	-878
15.00833	-878
15.01667	-877
15.02500	-876
15.03333	-874
15.04167	-872
15.05000	-871
15.05833	-872
15.06667	-875
15.07500	-878
15.08333	-881
15.09167	-884
15.10000	-887
15.10833	-889
15.11667	-890
15.12500	-891
15.13333	-890
15.14167	-888
15.15000	-886
15.15833	-885
15.16667	-885
15.17500	-885
15.18333	-885
15.19167	-884
15.20000	-883
15.20833	-882
15.21667	-881
15.22500	-879
15.23333	-878
15.24167	-877
15.25000	-877
15.25833	-880
15.26667	-883
15.27500	-885
15.28333	-886
15.29167	-886
15.30000	-886
15.30833	-886
15.31667	-886
15.32500	-887
15.33333	-887
15.34167	-887
15.35000	-886
15.35833	-886
15.36667	-888
15.37500	-889
15.38333	-890
15.39167	-891
15.40000	-890
15.40833	-889
15.41667	-887
15.42500	-884
15.43333	-882
15.44167	-880
15.45000	-880
15.45833	-884
15.46667	-889
15.47500	-894
15.48333	-897
15.49167	-898
15.50000	-895
15.50833	-890
15.51667	-885
15.52500	-880
15.53333	-878
15.54167	-879
15.55000	-883
15.55833	-888
15.56667	-893
15.57500	-896
15.58333	-896
15.59167	-894
15.60000	-893
15.60833	-892
15.61667	-891
15.62500	-891
15.63333	-891
15.64167	-889
15.65000	-886
15.65833	-883
15.66667	-882
15.67500	-883
15.68333	-883
15.69167	-883
15.70000	-883
15.70833	-882
15.71667	-881
15.72500	-880
15.73333	-880
15.74167	-881
15.75000	-882
15.75833	-884
15.76667	-885
15.77500	-885
15.78333	-883
15.79167	-881
15.80000	-879
15.80833	-879
15.81667	-878
15.82500	-879
15.83333	-880
15.84167	-881
15.85000	-883
15.85833	-885
15.86667	-887
15.87500	-888
15.88333	-887
15.89167	-885
15.90000	-885
15.90833	-884
15.91667	-885
15.92500	-887
15.93333	-888
15.94167	-887
15.95000	-886
15.95833	-883
15.96667	-881
15.97500	-880
15.98333	-881
15.99167	-882
16.00000	-882
16.00833	-883
16.01667	-882
16.02500	-880
16.03333	-879
16.04167	-878
16.05000	-880
16.05833	-882
16.06667	-886
16.07500	-888
16.08333	-888
16.09167	-888
16.10000	-888
16.10833	-888
16.11667	-888
16.12500	-887
16.13333	-884
16.14167	-880
16.15000	-875
16.15833	-873
16.16667	-873
16.17500	-873
16.18333	-875
16.19167	-876
16.20000	-877
16.20833	-877
16.21667	-877
16.22500	-876
16.23333	-875
16.24167	-875
16.25000	-877
16.25833	-880
16.26667	-883
16.27500	-885
16.28333	-886
16.29167	-886
16.30000	-885
16.30833	-885
16.31667	-886
16.32500	-889
16.33333	-891
16.34167	-891
16.35000	-889
16.35833	-886
16.36667	-884
16.37500	-884
16.38333	-885
16.39167	-886
16.40000	-887
16.40833	-885
16.41667	-882
16.42500	-879
16.43333	-878
16.44167	-880
16.45000	-883
16.45833	-886
16.46667	-888
16.47500	-890
16.48333	-890
16.49167	-890
16.50000	-891
16.50833	-892
16.51667	-893
16.52500	-894
16.53333	-894
16.54167	-893
16.55000	-892
16.55833	-890
16.56667	-888
16.57500	-886
16.58333	-884
16.59167	-883
16.60000	-882
16.60833	-883
16.61667	-885
16.62500	-889
16.63333	-892
16.64167	-892
16.65000	-889
16.65833	-886
16.66667	-882
16.67500	-879
16.68333	-878
16.69167	-878
16.70000	-879
16.70833	-881
16.71667	-882
16.72500	-883
16.73333	-883
16.74167	-883
16.75000	-882
16.75833	-882
16.76667	-883
16.77500	-885
16.78333	-886
16.79167	-888
16.80000	-888
16.80833	-888
16.81667	-889
16.82500	-890
16.83333	-892
16.84167	-893
16.85000	-894
16.85833	-894
16.86667	-894
16.87500	-894
16.88333	-895
16.89167	-896
16.90000	-897
16.90833	-897
16.91667	-897
16.92500	-897
16.93333	-896
16.94167	-895
16.95000	-893
16.95833	-892
16.96667	-891
16.97500	-890
16.98333	-889
16.99167	-889
17.00000	-889
17.00833	-890
17.01667	-891
17.02500	-890
17.03333	-888
17.04167	-886
17.05000	-885
17.05833	-884
17.06667	-884
17.07500	-883
17.08333	-881
17.09167	-880
17.10000	-881
17.10833	-884
17.11667	-887
17.12500	-890
17.13333	-892
17.14167	-892
17.15000	-892
17.15833	-893
17.16667	-896
17.17500	-899
17.18333	-902
17.19167	-903
17.20000	-902
17.20833	-899
17.21667	-897
17.22500	-894
17.23333	-894
17.24167	-895
17.25000	-896
17.25833	-897
17.26667	-896
17.27500	-894
17.28333	-891
17.29167	-889
17.30000	-887
17.30833	-886
17.31667	-885
17.32500	-885
17.33333	-886
17.34167	-887
17.35000	-889
17.35833	-890
17.36667	-890
17.37500	-889
17.38333	-888
17.39167	-886
17.40000	-886
17.40833	-885
17.41667	-885
17.42500	-885
17.43333	-884
17.44167	-884
17.45000	-884
17.45833	-885
17.46667	-886
17.47500	-887
17.48333	-888
17.49167	-888
17.50000	-888
17.50833	-887
17.51667	-887
17.52500	-886
17.53333	-885
17.54167	-884
17.55000	-884
17.55833	-884
17.56667	-884
17.57500	-885
17.58333	-887
17.59167	-889
17.60000	-891
17.60833	-893
17.61667	-895
17.62500	-895
17.63333	-896
17.64167	-896
17.65000	-896
17.65833	-896
17.66667	-897
17.67500	-896
17.68333	-895
17.69167	-894
17.70000	-894
17.70833	-894
17.71667	-895
17.72500	-896
17.73333	-897
17.74167	-896
17.75000	-895
17.75833	-895
17.76667	-894
17.77500	-893
17.78333	-892
17.79167	-891
17.80000	-891
17.80833	-892
17.81667	-893
17.82500	-893
17.83333	-892
17.84167	-891
17.85000	-889
17.85833	-888
17.86667	-887
17.87500	-887
17.88333	-888
17.89167	-889
17.90000	-890
17.90833	-892
17.91667	-893
17.92500	-894
17.93333	-894
17.94167	-893
17.95000	-893
17.95833	-893
17.96667	-893
17.97500	-893
17.98333	-893
17.99167	-893
18.00000	-894
18.00833	-896
18.01667	-898
18.02500	-901
18.03333	-903
18.04167	-903
18.05000	-903
18.05833	-903
18.06667	-902
18.07500	-902
18.08333	-900
18.09167	-898
18.10000	-895
18.10833	-892
18.11667	-891
18.12500	-891
18.13333	-892
18.14167	-892
18.15000	-892
18.15833	-891
18.16667	-889
18.17500	-887
18.18333	-886
18.19167	-886
18.20000	-886
18.20833	-885
18.21667	-885
18.22500	-886
18.23333	-888
18.24167	-889
18.25000	-890
18.25833	-891
18.26667	-890
18.27500	-890
18.28333	-890
18.29167	-892
18.30000	-894
18.30833	-896
18.31667	-899
18.32500	-902
18.33333	-904
18.34167	-907
18.35000	-910
18.35833	-912
18.36667	-914
18.37500	-915
18.38333	-914
18.39167	-911
18.40000	-905
18.40833	-899
18.41667	-895
18.42500	-891
18.43333	-889
18.44167	-890
18.45000	-890
18.45833	-890
18.46667	-889
18.47500	-889
18.48333	-889
18.49167	-890
18.50000	-892
18.50833	-893
18.51667	-894
18.52500	-895
18.53333	-895
18.54167	-895
18.55000	-894
18.55833	-893
18.56667	-892
18.57500	-891
18.58333	-890
18.59167	-890
18.60000	-892
18.60833	-894
18.61667	-895
18.62500	-896
18.63333	-894
18.64167	-891
18.65000	-888
18.65833	-886
18.66667	-885
18.67500	-886
18.68333	-887
18.69167	-889
18.70000	-891
18.70833	-893
18.71667	-893
18.72500	-892
18.73333	-892
18.74167	-892
18.75000	-892
18.75833	-892
18.76667	-892
18.77500	-891
18.78333	-891
18.79167	-891
18.80000	-892
18.80833	-893
18.81667	-894
18.82500	-895
18.83333	-895
18.84167	-894
18.85000	-892
18.85833	-890
18.86667	-887
18.87500	-886
18.88333	-886
18.89167	-889
18.90000	-892
18.90833	-895
18.91667	-898
18.92500	-900
18.93333	-901
18.94167	-901
18.95000	-900
18.95833	-896
18.96667	-892
18.97500	-888
18.98333	-885
18.99167	-883
19.00000	-883
19.00833	-884
19.01667	-886
19.02500	-887
19.03333	-887
19.04167	-886
19.05000	-885
19.05833	-884
19.06667	-883
19.07500	-885
19.08333	-887
19.09167	-890
19.10000	-892
19.10833	-894
19.11667	-894
19.12500	-893
19.13333	-890
19.14167	-888
19.15000	-886
19.15833	-886
19.16667	-887
19.17500	-888
19.18333	-890
19.19167	-891
19.20000	-891
19.20833	-890
19.21667	-889
19.22500	-889
19.23333	-889
19.24167	-888
19.25000	-887
19.25833	-885
19.26667	-883
19.27500	-881
19.28333	-881
19.29167	-883
19.30000	-886
19.30833	-889
19.31667	-891
19.32500	-892
19.33333	-891
19.34167	-888
19.35000	-885
19.35833	-884
19.36667	-884
19.37500	-885
19.38333	-886
19.39167	-886
19.40000	-884
19.40833	-882
19.41667	-881
19.42500	-881
19.43333	-883
19.44167	-885
19.45000	-889
19.45833	-892
19.46667	-894
19.47500	-895
19.48333	-895
19.49167	-894
19.50000	-891
19.50833	-888
19.51667	-886
19.52500	-885
19.53333	-884
19.54167	-884
19.55000	-884
19.55833	-883
19.56667	-881
19.57500	-879
19.58333	-877
19.59167	-876
19.60000	-876
19.60833	-878
19.61667	-879
19.62500	-880
19.63333	-881
19.64167	-880
19.65000	-879
19.65833	-878
19.66667	-878
19.67500	-877
19.68333	-877
19.69167	-875
19.70000	-874
19.70833	-873
19.71667	-872
19.72500	-872
19.73333	-872
19.74167	-872
19.75000	-871
19.75833	-870
19.76667	-870
19.77500	-870
19.78333	-871
19.79167	-872
19.80000	-871
19.80833	-870
19.81667	-869
19.82500	-869
19.83333	-869
19.84167	-871
19.85000	-872
19.85833	-874
19.86667	-875
19.87500	-876
19.88333	-876
19.89167	-876
19.90000	-875
19.90833	-873
19.91667	-871
19.92500	-869
19.93333	-867
19.94167	-866
19.95000	-866
19.95833	-866
19.96667	-865
19.97500	-864
19.98333	-862
19.99167	-859
20.00000	-857
20.00833	-856
20.01667	-854
20.02500	-853
20.03333	-852
20.04167	-852
20.05000	-853
20.05833	-853
20.06667	-851
20.07500	-849
20.08333	-845
20.09167	-840
20.10000	-836
20.10833	-833
20.11667	-830
20.12500	-827
20.13333	-825
20.14167	-824
20.15000	-823
20.15833	-821
20.16667	-818
20.17500	-814
20.18333	-810
20.19167	-806
20.20000	-802
20.20833	-799
20.21667	-798
20.22500	-797
20.23333	-796
20.24167	-795
20.25000	-793
20.25833	-788
20.26667	-783
20.27500	-777
20.28333	-772
20.29167	-767
20.30000	-764
20.30833	-761
20.31667	-757
20.32500	-753
20.33333	-749
20.34167	-742
20.35000	-734
20.35833	-726
20.36667	-716
20.37500	-707
20.38333	-697
20.39167	-688
20.40000	-682
20.40833	-677
20.41667	-673
20.42500	-669
20.43333	-664
20.44167	-658
20.45000	-652
20.45833	-645
20.46667	-638
20.47500	-630
20.48333	-622
20.49167	-614
20.50000	-605
20.50833	-597
20.51667	-588
20.52500	-579
20.53333	-572
20.54167	-564
20.55000	-556
20.55833	-549
20.56667	-541
20.57500	-533
20.58333	-524
20.59167	-515
20.60000	-505
20.60833	-496
20.61667	-489
20.62500	-482
20.63333	-475
20.64167	-466
20.65000	-457
20.65833	-445
20.66667	-432
20.67500	-420
20.68333	-408
20.69167	-397
20.70000	-386
20.70833	-375
20.71667	-365
20.72500	-356
20.73333	-348
20.74167	-342
20.75000	-335
20.75833	-328
20.76667	-319
20.77500	-310
20.78333	-301
20.79167	-291
20.80000	-282
20.80833	-272
20.81667	-260
20.82500	-248
20.83333	-235
20.84167	-223
20.85000	-211
20.85833	-199
20.86667	-187
20.87500	-174
20.88333	-162
20.89167	-150
20.90000	-138
20.90833	-126
20.91667	-114
20.92500	-102
20.93333	-91
20.94167	-80
20.95000	-69
20.95833	-57
20.96667	-44
20.97500	-30
20.98333	-16
20.99167	-2
21.00000	12
21.00833	25
21.01667	38
21.02500	52
21.03333	65
21.04167	79
21.05000	93
21.05833	110
21.06667	128
21.07500	146
21.08333	163
21.09167	178
21.10000	191
21.10833	203
21.11667	215
21.12500	228
21.13333	243
21.14167	259
21.15000	276
21.15833	294
21.16667	311
21.17500	329
21.18333	348
21.19167	366
21.20000	384
21.20833	403
21.21667	421
21.22500	440
21.23333	460
21.24167	480
21.25000	501
21.25833	521
21.26667	541
21.27500	561
21.28333	582
21.29167	604
21.30000	626
21.30833	648
21.31667	669
21.32500	690
21.33333	711
21.34167	733
21.35000	757
21.35833	781
21.36667	805
21.37500	828
21.38333	852
21.39167	875
21.40000	898
21.40833	921
21.41667	943
21.42500	965
21.43333	987
21.44167	1010
21.45000	1032
21.45833	1056
21.46667	1079
21.47500	1102
21.48333	1126
21.49167	1151
21.50000	1177
21.50833	1203
21.51667	1226
21.52500	1248
21.53333	1267
21.54167	1287
21.55000	1308
21.55833	1330
21.56667	1354
21.57500	1377
21.58333	1400
21.59167	1422
21.60000	1441
21.60833	1459
21.61667	1476
21.62500	1492
21.63333	1508
21.64167	1526
21.65000	1543
21.65833	1561
21.66667	1578
21.67500	1594
21.68333	1609
21.69167	1625
21.70000	1641
21.70833	1657
21.71667	1673
21.72500	1689
21.73333	1703
21.74167	1716
21.75000	1727
21.75833	1738
21.76667	1749
21.77500	1761
21.78333	1774
21.79167	1786
21.80000	1796
21.80833	1805
21.81667	1814
21.82500	1823
21.83333	1833
21.84167	1841
21.85000	1849
21.85833	1857
21.86667	1864
21.87500	1872
21.88333	1881
21.89167	1888
21.90000	1895
21.90833	1900
21.91667	1903
21.92500	1905
21.93333	1906
21.94167	1906
21.95000	1908
21.95833	1912
21.96667	1917
21.97500	1922
21.98333	1927
21.99167	1931
22.00000	1932
22.00833	1933
22.01667	1935
22.02500	1939
22.03333	1944
22.04167	1950
22.05000	1956
22.05833	1959
22.06667	1961
22.07500	1961
22.08333	1961
22.09167	1960
22.10000	1960
22.10833	1962
22.11667	1965
22.12500	1969
22.13333	1974
22.14167	1978
22.15000	1980
22.15833	1981
22.16667	1982
22.17500	1984
22.18333	1988
22.19167	1993
22.20000	1999
22.20833	2005
22.21667	2008
22.22500	2010
22.23333	2013
22.24167	2018
22.25000	2026
22.25833	2035
22.26667	2046
22.27500	2055
22.28333	2062
22.29167	2069
22.30000	2075
22.30833	2082
22.31667	2089
22.32500	2097
22.33333	2104
22.34167	2111
22.35000	2119
22.35833	2129
22.36667	2139
22.37500	2150
22.38333	2160
22.39167	2170
22.40000	2180
22.40833	2189
22.41667	2199
22.42500	2208
22.43333	2218
22.44167	2229
22.45000	2241
22.45833	2254
22.46667	2268
22.47500	2281
22.48333	2296
22.49167	2310
22.50000	2325
22.50833	2339
22.51667	2353
22.52500	2367
22.53333	2380
22.54167	2394
22.55000	2408
22.55833	2422
22.56667	2436
22.57500	2449
22.58333	2461
22.59167	2474
22.60000	2488
22.60833	2503
22.61667	2517
22.62500	2532
22.63333	2545
22.64167	2559
22.65000	2574
22.65833	2590
22.66667	2607
22.67500	2626
22.68333	2646
22.69167	2666
22.70000	2685
22.70833	2703
22.71667	2720
22.72500	2736
22.73333	2750
22.74167	2765
22.75000	2781
22.75833	2797
22.76667	2814
22.77500	2831
22.78333	2847
22.79167	2863
22.80000	2879
22.80833	2895
22.81667	2911
22.82500	2927
22.83333	2942
22.84167	2957
22.85000	2972
22.85833	2989
22.86667	3007
22.87500	3026
22.88333	3044
22.89167	3060
22.90000	3074
22.90833	3088
22.91667	3101
22.92500	3117
22.93333	3134
22.94167	3153
22.95000	3172
22.95833	3192
22.96667	3211
22.97500	3228
22.98333	3245
22.99167	3261
23.00000	3277
23.00833	3293
23.01667	3309
23.02500	3325
23.03333	3340
23.04167	3355
23.05000	3370
23.05833	3384
23.06667	3398
23.07500	3412
23.08333	3427
23.09167	3441
23.10000	3456
23.10833	3471
23.11667	3487
23.12500	3505
23.13333	3525
23.14167	3545
23.15000	3565
23.15833	3583
23.16667	3600
23.17500	3615
23.18333	3629
23.19167	3642
23.20000	3657
23.20833	3671
23.21667	3686
23.22500	3702
23.23333	3717
23.24167	3732
23.25000	3748
23.25833	3763
23.26667	3779
23.27500	3796
23.28333	3815
23.29167	3833
23.30000	3853
23.30833	3872
23.31667	3889
23.32500	3906
23.33333	3921
23.34167	3937
23.35000	3953
23.35833	3969
23.36667	3986
23.37500	4003
23.38333	4020
23.39167	4036
23.40000	4053
23.40833	4069
23.41667	4087
23.42500	4106
23.43333	4125
23.44167	4146
23.45000	4165
23.45833	4183
23.46667	4199
23.47500	4216
23.48333	4233
23.49167	4250
23.50000	4270
23.50833	4289
23.51667	4308
23.52500	4325
23.53333	4342
23.54167	4359
23.55000	4377
23.55833	4397
23.56667	4418
23.57500	4438
23.58333	4457
23.59167	4474
23.60000	4489
23.60833	4502
23.61667	4515
23.62500	4530
23.63333	4545
23.64167	4561
23.65000	4577
23.65833	4592
23.66667	4607
23.67500	4621
23.68333	4637
23.69167	4652
23.70000	4665
23.70833	4678
23.71667	4689
23.72500	4700
23.73333	4712
23.74167	4724
23.75000	4735
23.75833	4743
23.76667	4749
23.77500	4755
23.78333	4761
23.79167	4767
23.80000	4775
23.80833	4783
23.81667	4789
23.82500	4794
23.83333	4797
23.84167	4798
23.85000	4799
23.85833	4800
23.86667	4802
23.87500	4803
23.88333	4803
23.89167	4801
23.90000	4796
23.90833	4790
23.91667	4784
23.92500	4777
23.93333	4770
23.94167	4763
23.95000	4755
23.95833	4746
23.96667	4736
23.97500	4726
23.98333	4715
23.99167	4703
24.00000	4692
24.00833	4681
24.01667	4670
24.02500	4659
24.03333	4648
24.04167	4637
24.05000	4625
24.05833	4612
24.06667	4598
24.07500	4582
24.08333	4566
24.09167	4550
24.10000	4535
24.10833	4522
24.11667	4508
24.12500	4493
24.13333	4477
24.14167	4458
24.15000	4439
24.15833	4421
24.16667	4403
24.17500	4385
24.18333	4368
24.19167	4351
24.20000	4334
24.20833	4318
24.21667	4304
24.22500	4289
24.23333	4274
24.24167	4258
24.25000	4242
24.25833	4224
24.26667	4204
24.27500	4184
24.28333	4165
24.29167	4148
24.30000	4133
24.30833	4119
24.31667	4107
24.32500	4093
24.33333	4079
24.34167	4063
24.35000	4047
24.35833	4030
24.36667	4015
24.37500	4000
24.38333	3984
24.39167	3969
24.40000	3954
24.40833	3940
24.41667	3927
24.42500	3915
24.43333	3903
24.44167	3890
24.45000	3876
24.45833	3861
24.46667	3848
24.47500	3836
24.48333	3827
24.49167	3818
24.50000	3809
24.50833	3800
24.51667	3789
24.52500	3777
24.53333	3766
24.54167	3755
24.55000	3744
24.55833	3733
24.56667	3722
24.57500	3713
24.58333	3704
24.59167	3695
24.60000	3686
24.60833	3676
24.61667	3662
24.62500	3648
24.63333	3633
24.64167	3620
24.65000	3608
24.65833	3598
24.66667	3589
24.67500	3579
24.68333	3568
24.69167	3557
24.70000	3545
24.70833	3532
24.71667	3518
24.72500	3504
24.73333	3490
24.74167	3476
24.75000	3462
24.75833	3449
24.76667	3436
24.77500	3424
24.78333	3411
24.79167	3398
24.80000	3385
24.80833	3371
24.81667	3355
24.82500	3339
24.83333	3324
24.84167	3310
24.85000	3299
24.85833	3288
24.86667	3275
24.87500	3261
24.88333	3245
24.89167	3230
24.90000	3216
24.90833	3204
24.91667	3192
24.92500	3180
24.93333	3169
24.94167	3158
24.95000	3145
24.95833	3131
24.96667	3115
24.97500	3099
24.98333	3083
24.99167	3069
25.00000	3056
25.00833	3044
25.01667	3032
25.02500	3018
25.03333	3004
25.04167	2990
25.05000	2978
25.05833	2966
25.06667	2957
25.07500	2948
25.08333	2940
25.09167	2931
25.10000	2921
25.10833	2910
25.11667	2898
25.12500	2886
25.13333	2873
25.14167	2861
25.15000	2849
25.15833	2839
25.16667	2831
25.17500	2823
25.18333	2816
25.19167	2810
25.20000	2804
25.20833	2798
25.21667	2791
25.22500	2782
25.23333	2774
25.24167	2766
25.25000	2760
25.25833	2756
25.26667	2754
25.27500	2752
25.28333	2750
25.29167	2746
25.30000	2742
25.30833	2737
25.31667	2732
25.32500	2728
25.33333	2722
25.34167	2716
25.35000	2711
25.35833	2707
25.36667	2705
25.37500	2705
25.38333	2708
25.39167	2711
25.40000	2713
25.40833	2713
25.41667	2710
25.42500	2705
25.43333	2698
25.44167	2692
25.45000	2687
25.45833	2685
25.46667	2686
25.47500	2689
25.48333	2693
25.49167	2696
25.50000	2698
25.50833	2699
25.51667	2699
25.52500	2699
25.53333	2699
25.54167	2701
25.55000	2704
25.55833	2707
25.56667	2712
25.57500	2716
25.58333	2720
25.59167	2723
25.60000	2723
25.60833	2723
25.61667	2722
25.62500	2722
25.63333	2723
25.64167	2724
25.65000	2724
25.65833	2725
25.66667	2724
25.67500	2724
25.68333	2725
25.69167	2727
25.70000	2732
25.70833	2736
25.71667	2741
25.72500	2744
25.73333	2746
25.74167	2747
25.75000	2749
25.75833	2751
25.76667	2755
25.77500	2758
25.78333	2761
25.79167	2764
25.80000	2765
25.80833	2765
25.81667	2764
25.82500	2762
25.83333	2760
25.84167	2759
25.85000	2759
25.85833	2760
25.86667	2762
25.87500	2764
25.88333	2766
25.89167	2767
25.90000	2766
25.90833	2765
25.91667	2764
25.92500	2765
25.93333	2768
25.94167	2774
25.95000	2780
25.95833	2783
25.96667	2783
25.97500	2780
25.98333	2775
25.99167	2772
26.00000	2771
26.00833	2771
26.01667	2773
26.02500	2774
26.03333	2776
26.04167	2779
26.05000	2781
26.05833	2782
26.06667	2782
26.07500	2781
26.08333	2780
26.09167	2779
26.10000	2779
26.10833	2780
26.11667	2781
26.12500	2783
26.13333	2785
26.14167	2786
26.15000	2788
26.15833	2790
26.16667	2793
26.17500	2797
26.18333	2802
26.19167	2806
26.20000	2808
26.20833	2810
26.21667	2812
26.22500	2816
26.23333	2821
26.24167	2826
26.25000	2830
26.25833	2832
26.26667	2833
26.27500	2834
26.28333	2835
26.29167	2838
26.30000	2842
26.30833	2847
26.31667	2852
26.32500	2858
26.33333	2864
26.34167	2870
26.35000	2874
26.35833	2878
26.36667	2881
26.37500	2884
26.38333	2888
26.39167	2892
26.40000	2898
26.40833	2903
26.41667	2909
26.42500	2913
26.43333	2916
26.44167	2919
26.45000	2923
26.45833	2928
26.46667	2936
26.47500	2945
26.48333	2955
26.49167	2964
26.50000	2972
26.50833	2979
26.51667	2986
26.52500	2994
26.53333	3001
26.54167	3009
26.55000	3017
26.55833	3026
26.56667	3034
26.57500	3043
26.58333	3052
26.59167	3061
26.60000	3071
26.60833	3082
26.61667	3093
26.62500	3105
26.63333	3116
26.64167	3127
26.65000	3138
26.65833	3148
26.66667	3158
26.67500	3168
26.68333	3180
26.69167	3191
26.70000	3202
26.70833	3212
26.71667	3222
26.72500	3231
26.73333	3240
26.74167	3248
26.75000	3257
26.75833	3268
26.76667	3279
26.77500	3292
26.78333	3306
26.79167	3319
26.80000	3329
26.80833	3338
26.81667	3347
26.82500	3355
26.83333	3366
26.84167	3379
26.85000	3394
26.85833	3410
26.86667	3425
26.87500	3439
26.88333	3452
26.89167	3465
26.90000	3478
26.90833	3492
26.91667	3505
26.92500	3519
26.93333	3532
26.94167	3544
26.95000	3556
26.95833	3566
26.96667	3577
26.97500	3586
26.98333	3595
26.99167	3604
27.00000	3613
27.00833	3624
27.01667	3635
27.02500	3647
27.03333	3658
27.04167	3669
27.05000	3681
27.05833	3692
27.06667	3703
27.07500	3713
27.08333	3723
27.09167	3732
27.10000	3741
27.10833	3749
27.11667	3757
27.12500	3766
27.13333	3776
27.14167	3786
27.15000	3795
27.15833	3803
27.16667	3810
27.17500	3816
27.18333	3823
27.19167	3829
27.20000	3835
27.20833	3841
27.21667	3845
27.22500	3850
27.23333	3857
27.24167	3865
27.25000	3875
27.25833	3886
27.26667	3896
27.27500	3906
27.28333	3914
27.29167	3921
27.30000	3926
27.30833	3931
27.31667	3936
27.32500	3940
27.33333	3945
27.34167	3950
27.35000	3956
27.35833	3961
27.36667	3966
27.37500	3972
27.38333	3978
27.39167	3984
27.40000	3991
27.40833	3997
27.41667	4003
27.42500	4008
27.43333	4012
27.44167	4016
27.45000	4021
27.45833	4028
27.46667	4037
27.47500	4046
27.48333	4055
27.49167	4062
27.50000	4067
27.50833	4071
27.51667	4074
27.52500	4078
27.53333	4082
27.54167	4086
27.55000	4092
27.55833	4099
27.56667	4106
27.57500	4114
27.58333	4121
27.59167	4127
27.60000	4133
27.60833	4139
27.61667	4144
27.62500	4151
27.63333	4158
27.64167	4166
27.65000	4173
27.65833	4181
27.66667	4189
27.67500	4197
27.68333	4204
27.69167	4211
27.70000	4217
27.70833	4222
27.71667	4228
27.72500	4234
27.73333	4242
27.74167	4251
27.75000	4260
27.75833	4268
27.76667	4275
27.77500	4283
27.78333	4292
27.79167	4302
27.80000	4314
27.80833	4327
27.81667	4339
27.82500	4348
27.83333	4356
27.84167	4361
27.85000	4368
27.85833	4375
27.86667	4384
27.87500	4393
27.88333	4401
27.89167	4409
27.90000	4415
27.90833	4421
27.91667	4427
27.92500	4435
27.93333	4444
27.94167	4455
27.95000	4464
27.95833	4474
27.96667	4482
27.97500	4490
27.98333	4497
27.99167	4505
28.00000	4515
28.00833	4523
28.01667	4532
28.02500	4539
28.03333	4546
28.04167	4553
28.05000	4559
28.05833	4567
28.06667	4574
28.07500	4581
28.08333	4587
28.09167	4593
28.10000	4598
28.10833	4604
28.11667	4611
28.12500	4618
28.13333	4625
28.14167	4632
28.15000	4638
28.15833	4642
28.16667	4646
28.17500	4648
28.18333	4650
28.19167	4651
28.20000	4654
28.20833	4657
28.21667	4662
28.22500	4666
28.23333	4671
28.24167	4676
28.25000	4681
28.25833	4685
28.26667	4690
28.27500	4694
28.28333	4698
28.29167	4702
28.30000	4707
28.30833	4712
28.31667	4716
28.32500	4720
28.33333	4722
28.34167	4724
28.35000	4727
28.35833	4729
28.36667	4733
28.37500	4736
28.38333	4740
28.39167	4743
28.40000	4745
28.40833	4748
28.41667	4752
28.42500	4756
28.43333	4759
28.44167	4762
28.45000	4764
28.45833	4768
28.46667	4771
28.47500	4776
28.48333	4781
28.49167	4785
28.50000	4787
28.50833	4788
28.51667	4790
28.52500	4793
28.53333	4797
28.54167	4803
28.55000	4809
28.55833	4817
28.56667	4825
28.57500	4834
28.58333	4841
28.59167	4848
28.60000	4853
28.60833	4858
28.61667	4865
28.62500	4872
28.63333	4880
28.64167	4889
28.65000	4898
28.65833	4907
28.66667	4917
28.67500	4928
28.68333	4940
28.69167	4952
28.70000	4964
28.70833	4976
28.71667	4987
28.72500	4999
28.73333	5011
28.74167	5025
28.75000	5039
28.75833	5051
28.76667	5062
28.77500	5076
28.78333	5092
28.79167	5108
28.80000	5127
28.80833	5145
28.81667	5163
28.82500	5179
28.83333	5196
28.84167	5215
28.85000	5234
28.85833	5254
28.86667	5274
28.87500	5295
28.88333	5318
28.89167	5341
28.90000	5365
28.90833	5391
28.91667	5416
28.92500	5442
28.93333	5468
28.94167	5495
28.95000	5522
28.95833	5550
28.96667	5578
28.97500	5608
28.98333	5638
28.99167	5669
29.00000	5701
29.00833	5734
29.01667	5767
29.02500	5801
29.03333	5834
29.04167	5867
29.05000	5901
29.05833	5936
29.06667	5972
29.07500	6009
29.08333	6047
29.09167	6083
29.10000	6121
29.10833	6160
29.11667	6201
29.12500	6244
29.13333	6289
29.14167	6336
29.15000	6383
29.15833	6431
29.16667	6480
29.17500	6531
29.18333	6585
29.19167	6640
29.20000	6697
29.20833	6753
29.21667	6807
29.22500	6860
29.23333	6912
29.24167	6967
29.25000	7022
29.25833	7081
29.26667	7142
29.27500	7204
29.28333	7268
29.29167	7330
29.30000	7395
29.30833	7461
29.31667	7529
29.32500	7601
29.33333	7674
29.34167	7752
29.35000	7829
29.35833	7907
29.36667	7985
29.37500	8064
29.38333	8147
29.39167	8231
29.40000	8318
29.40833	8407
29.41667	8499
29.42500	8593
29.43333	8687
29.44167	8786
29.45000	8885
29.45833	8987
29.46667	9092
29.47500	9199
29.48333	9311
29.49167	9422
29.50000	9538
29.50833	9655
29.51667	9778
29.52500	9905
29.53333	10034
29.54167	10169
29.55000	10306
29.55833	10447
29.56667	10592
29.57500	10737
29.58333	10889
29.59167	11041
29.60000	11202
29.60833	11365
29.61667	11534
29.62500	11710
29.63333	11887
29.64167	12073
29.65000	12260
29.65833	12456
29.66667	12658
29.67500	12863
29.68333	13077
29.69167	13291
29.70000	13517
29.70833	13747
29.71667	13983
29.72500	14230
29.73333	14478
29.74167	14740
29.75000	15003
29.75833	15278
29.76667	15559
29.77500	15844
29.78333	16140
29.79167	16435
29.80000	16740
29.80833	17048
29.81667	17365
29.82500	17695
29.83333	18028
29.84167	18378
29.85000	18728
29.85833	19090
29.86667	19457
29.87500	19827
29.88333	20211
29.89167	20591
29.90000	20984
29.90833	21376
29.91667	21773
29.92500	22180
29.93333	22587
29.94167	23010
29.95000	23431
29.95833	23864
29.96667	24300
29.97500	24736
29.98333	25184
29.99167	25625
30.00000	26077
30.00833	26524
30.01667	26974
30.02500	27428
30.03333	27875
30.04167	28332
30.05000	28780
30.05833	29232
30.06667	29682
30.07500	30126
30.08333	30575
30.09167	31012
30.10000	31456
30.10833	31889
30.11667	32319
30.12500	32748
30.13333	33164
30.14167	33583
30.15000	33987
30.15833	34388
30.16667	34779
30.17500	35156
30.18333	35529
30.19167	35884
30.20000	36236
30.20833	36573
30.21667	36899
30.22500	37218
30.23333	37518
30.24167	37813
30.25000	38088
30.25833	38354
30.26667	38606
30.27500	38840
30.28333	39062
30.29167	39264
30.30000	39452
30.30833	39624
30.31667	39780
30.32500	39923
30.33333	40049
30.34167	40162
30.35000	40257
30.35833	40336
30.36667	40399
30.37500	40444
30.38333	40473
30.39167	40486
30.40000	40484
30.40833	40466
30.41667	40430
30.42500	40378
30.43333	40309
30.44167	40221
30.45000	40121
30.45833	40003
30.46667	39873
30.47500	39731
30.48333	39574
30.49167	39407
30.50000	39222
30.50833	39027
30.51667	38819
30.52500	38597
30.53333	38367
30.54167	38120
30.55000	37867
30.55833	37599
30.56667	37322
30.57500	37040
30.58333	36745
30.59167	36448
30.60000	36135
30.60833	35818
30.61667	35493
30.62500	35160
30.63333	34829
30.64167	34485
30.65000	34144
30.65833	33795
30.66667	33443
30.67500	33091
30.68333	32729
30.69167	32372
30.70000	32004
30.70833	31640
30.71667	31272
30.72500	30900
30.73333	30533
30.74167	30156
30.75000	29788
30.75833	29416
30.76667	29046
30.77500	28681
30.78333	28309
30.79167	27947
30.80000	27576
30.80833	27212
30.81667	26848
30.82500	26484
30.83333	26130
30.84167	25772
30.85000	25427
30.85833	25081
30.86667	24739
30.87500	24403
30.88333	24063
30.89167	23734
30.90000	23401
30.90833	23076
30.91667	22753
30.92500	22430
30.93333	22118
30.94167	21805
30.95000	21503
30.95833	21205
30.96667	20912
30.97500	20626
30.98333	20337
30.99167	20057
31.00000	19775
31.00833	19501
31.01667	19231
31.02500	18962
31.03333	18703
31.04167	18441
31.05000	18190
31.05833	17941
31.06667	17697
31.07500	17462
31.08333	17227
31.09167	17000
31.10000	16772
31.10833	16549
31.11667	16328
31.12500	16109
31.13333	15899
31.14167	15689
31.15000	15489
31.15833	15290
31.16667	15096
31.17500	14908
31.18333	14721
31.19167	14543
31.20000	14367
31.20833	14196
31.21667	14028
31.22500	13862
31.23333	13703
31.24167	13542
31.25000	13386
31.25833	13231
31.26667	13077
31.27500	12928
31.28333	12778
31.29167	12636
31.30000	12494
31.30833	12358
31.31667	12226
31.32500	12095
31.33333	11971
31.34167	11846
31.35000	11725
31.35833	11605
31.36667	11488
31.37500	11373
31.38333	11260
31.39167	11150
31.40000	11040
31.40833	10933
31.41667	10826
31.42500	10721
31.43333	10619
31.44167	10518
31.45000	10422
31.45833	10327
31.46667	10236
31.47500	10147
31.48333	10059
31.49167	9974
31.50000	9889
31.50833	9805
31.51667	9723
31.52500	9641
31.53333	9562
31.54167	9484
31.55000	9409
31.55833	9335
31.56667	9262
31.57500	9190
31.58333	9118
31.59167	9050
31.60000	8981
31.60833	8916
31.61667	8852
31.62500	8789
31.63333	8728
31.64167	8666
31.65000	8607
31.65833	8549
31.66667	8492
31.67500	8437
31.68333	8382
31.69167	8330
31.70000	8278
31.70833	8228
31.71667	8179
31.72500	8130
31.73333	8084
31.74167	8036
31.75000	7991
31.75833	7946
31.76667	7903
31.77500	7862
31.78333	7821
31.79167	7784
31.80000	7746
31.80833	7712
31.81667	7679
31.82500	7649
31.83333	7623
31.84167	7600
31.85000	7578
31.85833	7556
31.86667	7535
31.87500	7515
31.88333	7495
31.89167	7479
31.90000	7468
31.90833	7460
31.91667	7454
31.92500	7449
31.93333	7445
31.94167	7442
31.95000	7440
31.95833	7441
31.96667	7446
31.97500	7454
31.98333	7466
31.99167	7482
32.00000	7503
32.00833	7528
32.01667	7558
32.02500	7590
32.03333	7626
32.04167	7665
32.05000	7708
32.05833	7755
32.06667	7808
32.07500	7866
32.08333	7930
32.09167	7998
32.10000	8073
32.10833	8153
32.11667	8240
32.12500	8333
32.13333	8431
32.14167	8538
32.15000	8650
32.15833	8771
32.16667	8900
32.17500	9039
32.18333	9191
32.19167	9350
32.20000	9523
32.20833	9704
32.21667	9898
32.22500	10106
32.23333	10324
32.24167	10563
32.25000	10812
32.25833	11080
32.26667	11364
32.27500	11664
32.28333	11987
32.29167	12320
32.30000	12681
32.30833	13056
32.31667	13453
32.32500	13875
32.33333	14315
32.34167	14794
32.35000	15289
32.35833	15820
32.36667	16378
32.37500	16961
32.38333	17586
32.39167	18231
32.40000	18929
32.40833	19652
32.41667	20416
32.42500	21224
32.43333	22057
32.44167	22951
32.45000	23869
32.45833	24848
32.46667	25869
32.47500	26929
32.48333	28058
32.49167	29211
32.50000	30442
32.50833	31705
32.51667	33026
32.52500	34411
32.53333	35824
32.54167	37322
32.55000	38841
32.55833	40437
32.56667	42084
32.57500	43777
32.58333	45563
32.59167	47365
32.60000	49264
32.60833	51190
32.61667	53176
32.62500	55233
32.63333	57304
32.64167	59476
32.65000	61650
32.65833	63903
32.66667	66200
32.67500	68525
32.68333	70944
32.69167	73351
32.70000	75850
32.70833	78350
32.71667	80890
32.72500	83486
32.73333	86063
32.74167	88731
32.75000	91366
32.75833	94060
32.76667	96766
32.77500	99462
32.78333	102222
32.79167	104923
32.80000	107680
32.80833	110397
32.81667	113113
32.82500	115847
32.83333	118514
32.84167	121225
32.85000	123856
32.85833	126495
32.86667	129102
32.87500	131656
32.88333	134227
32.89167	136700
32.90000	139176
32.90833	141568
32.91667	143904
32.92500	146200
32.93333	148384
32.94167	150545
32.95000	152590
32.95833	154583
32.96667	156499
32.97500	158314
32.98333	160082
32.99167	161725
33.00000	163309
33.00833	164782
33.01667	166156
33.02500	167446
33.03333	168611
33.04167	169700
33.05000	170669
33.05833	171545
33.06667	172320
33.07500	172976
33.08333	173537
33.09167	173976
33.10000	174308
33.10833	174532
33.11667	174641
33.12500	174646
33.13333	174539
33.14167	174319
33.15000	174001
33.15833	173570
33.16667	173043
33.17500	172416
33.18333	171678
33.19167	170860
33.20000	169920
33.20833	168901
33.21667	167782
33.22500	166566
33.23333	165286
33.24167	163893
33.25000	162455
33.25833	160922
33.26667	159326
33.27500	157676
33.28333	155930
33.29167	154164
33.30000	152298
33.30833	150402
33.31667	148446
33.32500	146417
33.33333	144375
33.34167	142235
33.35000	140102
33.35833	137904
33.36667	135683
33.37500	133456
33.38333	131164
33.39167	128907
33.40000	126587
33.40833	124287
33.41667	121975
33.42500	119633
33.43333	117328
33.44167	114963
33.45000	112647
33.45833	110303
33.46667	107970
33.47500	105667
33.48333	103329
33.49167	101060
33.50000	98760
33.50833	96510
33.51667	94276
33.52500	92039
33.53333	89864
33.54167	87657
33.55000	85522
33.55833	83389
33.56667	81293
33.57500	79254
33.58333	77209
33.59167	75245
33.60000	73272
33.60833	71357
33.61667	69470
33.62500	67597
33.63333	65793
33.64167	63983
33.65000	62245
33.65833	60523
33.66667	58841
33.67500	57216
33.68333	55599
33.69167	54057
33.70000	52523
33.70833	51046
33.71667	49603
33.72500	48178
33.73333	46816
33.74167	45457
33.75000	44162
33.75833	42885
33.76667	41645
33.77500	40451
33.78333	39267
33.79167	38142
33.80000	37024
33.80833	35949
33.81667	34903
33.82500	33875
33.83333	32898
33.84167	31930
33.85000	31009
33.85833	30105
33.86667	29229
33.87500	28388
33.88333	27557
33.89167	26770
33.90000	25992
33.90833	25248
33.91667	24524
33.92500	23815
33.93333	23140
33.94167	22471
33.95000	21836
33.95833	21213
33.96667	20610
33.97500	20031
33.98333	19459
33.99167	18918
34.00000	18383
34.00833	17871
34.01667	17374
34.02500	16887
34.03333	16425
34.04167	15967
34.05000	15533
34.05833	15107
34.06667	14693
34.07500	14296
34.08333	13902
34.09167	13528
34.10000	13157
34.10833	12802
34.11667	12458
34.12500	12120
34.13333	11799
34.14167	11481
34.15000	11179
34.15833	10884
34.16667	10599
34.17500	10326
34.18333	10057
34.19167	9801
34.20000	9546
34.20833	9301
34.21667	9064
34.22500	8832
34.23333	8611
34.24167	8390
34.25000	8179
34.25833	7971
34.26667	7769
34.27500	7577
34.28333	7387
34.29167	7207
34.30000	7028
34.30833	6857
34.31667	6688
34.32500	6522
34.33333	6363
34.34167	6207
34.35000	6058
34.35833	5914
34.36667	5775
34.37500	5639
34.38333	5502
34.39167	5371
34.40000	5241
34.40833	5116
34.41667	4995
34.42500	4878
34.43333	4767
34.44167	4656
34.45000	4549
34.45833	4443
34.46667	4339
34.47500	4238
34.48333	4138
34.49167	4043
34.50000	3949
34.50833	3859
34.51667	3772
34.52500	3688
34.53333	3607
34.54167	3525
34.55000	3446
34.55833	3369
34.56667	3293
34.57500	3221
34.58333	3151
34.59167	3084
34.60000	3017
34.60833	2952
34.61667	2889
34.62500	2825
34.63333	2765
34.64167	2705
34.65000	2647
34.65833	2590
34.66667	2534
34.67500	2480
34.68333	2425
34.69167	2373
34.70000	2321
34.70833	2269
34.71667	2219
34.72500	2169
34.73333	2121
34.74167	2074
34.75000	2028
34.75833	1983
34.76667	1939
34.77500	1898
34.78333	1858
34.79167	1821
34.80000	1784
34.80833	1748
34.81667	1714
34.82500	1681
34.83333	1650
34.84167	1619
34.85000	1589
34.85833	1557
34.86667	1526
34.87500	1495
34.88333	1464
34.89167	1436
34.90000	1408
34.90833	1381
34.91667	1355
34.92500	1326
34.93333	1297
34.94167	1271
34.95000	1248
34.95833	1227
34.96667	1207
34.97500	1186
34.98333	1164
34.99167	1142
35.00000	1119
35.00833	1095
35.01667	1073
35.02500	1053
35.03333	1035
35.04167	1018
35.05000	1000
35.05833	984
35.06667	968
35.07500	953
35.08333	939
35.09167	924
35.10000	910
35.10833	895
35.11667	878
35.12500	858
35.13333	837
35.14167	820
35.15000	804
35.15833	790
35.16667	775
35.17500	760
35.18333	743
35.19167	726
35.20000	713
35.20833	702
35.21667	693
35.22500	684
35.23333	673
35.24167	661
35.25000	649
35.25833	637
35.26667	624
35.27500	612
35.28333	599
35.29167	587
35.30000	576
35.30833	564
35.31667	552
35.32500	540
35.33333	527
35.34167	512
35.35000	496
35.35833	481
35.36667	467
35.37500	456
35.38333	445
35.39167	435
35.40000	426
35.40833	416
35.41667	406
35.42500	397
35.43333	388
35.44167	380
35.45000	370
35.45833	360
35.46667	349
35.47500	336
35.48333	322
35.49167	308
35.50000	294
35.50833	281
35.51667	269
35.52500	258
35.53333	246
35.54167	235
35.55000	225
35.55833	214
35.56667	202
35.57500	191
35.58333	181
35.59167	172
35.60000	164
35.60833	156
35.61667	147
35.62500	138
35.63333	129
35.64167	120
35.65000	110
35.65833	101
35.66667	91
35.67500	82
35.68333	72
35.69167	61
35.70000	50
35.70833	38
35.71667	28
35.72500	18
35.73333	8
35.74167	-2
35.75000	-11
35.75833	-18
35.76667	-25
35.77500	-32
35.78333	-39
35.79167	-47
35.80000	-55
35.80833	-62
35.81667	-67
35.82500	-71
35.83333	-76
35.84167	-81
35.85000	-88
35.85833	-95
35.86667	-104
35.87500	-113
35.88333	-121
35.89167	-127
35.90000	-133
35.90833	-138
35.91667	-142
35.92500	-146
35.93333	-152
35.94167	-158
35.95000	-165
35.95833	-171
35.96667	-177
35.97500	-183
35.98333	-188
35.99167	-192
36.00000	-197
36.00833	-201
36.01667	-205
36.02500	-209
36.03333	-212
36.04167	-213
36.05000	-214
36.05833	-214
36.06667	-217
36.07500	-222
36.08333	-228
36.09167	-236
36.10000	-243
36.10833	-251
36.11667	-256
36.12500	-260
36.13333	-263
36.14167	-265
36.15000	-265
36.15833	-265
36.16667	-264
36.17500	-263
36.18333	-263
36.19167	-263
36.20000	-265
36.20833	-268
36.21667	-271
36.22500	-273
36.23333	-274
36.24167	-275
36.25000	-275
36.25833	-276
36.26667	-278
36.27500	-280
36.28333	-283
36.29167	-286
36.30000	-289
36.30833	-291
36.31667	-293
36.32500	-294
36.33333	-295
36.34167	-296
36.35000	-297
36.35833	-296
36.36667	-294
36.37500	-293
36.38333	-293
36.39167	-295
36.40000	-298
36.40833	-301
36.41667	-302
36.42500	-302
36.43333	-300
36.44167	-299
36.45000	-297
36.45833	-296
36.46667	-297
36.47500	-297
36.48333	-298
36.49167	-299
36.50000	-301
36.50833	-302
36.51667	-304
36.52500	-305
36.53333	-305
36.54167	-305
36.55000	-304
36.55833	-303
36.56667	-303
36.57500	-304
36.58333	-305
36.59167	-306
36.60000	-305
36.60833	-303
36.61667	-301
36.62500	-298
36.63333	-296
36.64167	-296
36.65000	-298
36.65833	-300
36.66667	-303
36.67500	-305
36.68333	-305
36.69167	-304
36.70000	-303
36.70833	-301
36.71667	-301
36.72500	-301
36.73333	-301
36.74167	-301
36.75000	-299
36.75833	-297
36.76667	-293
36.77500	-290
36.78333	-288
36.79167	-286
36.80000	-286
36.80833	-287
36.81667	-289
36.82500	-291
36.83333	-292
36.84167	-292
36.85000	-290
36.85833	-286
36.86667	-282
36.87500	-279
36.88333	-278
36.89167	-279
36.90000	-281
36.90833	-283
36.91667	-285
36.92500	-285
36.93333	-283
36.94167	-280
36.95000	-276
36.95833	-271
36.96667	-266
36.97500	-263
36.98333	-260
36.99167	-260
37.00000	-260
37.00833	-262
37.01667	-264
37.02500	-266
37.03333	-267
37.04167	-266
37.05000	-263
37.05833	-259
37.06667	-256
37.07500	-253
37.08333	-251
37.09167	-250
37.10000	-250
37.10833	-251
37.11667	-253
37.12500	-256
37.13333	-258
37.14167	-259
37.15000	-257
37.15833	-254
37.16667	-250
37.17500	-247
37.18333	-245
37.19167	-245
37.20000	-246
37.20833	-248
37.21667	-250
37.22500	-253
37.23333	-254
37.24167	-255
37.25000	-255
37.25833	-254
37.26667	-254
37.27500	-253
37.28333	-253
37.29167	-253
37.30000	-256
37.30833	-260
37.31667	-264
37.32500	-268
37.33333	-270
37.34167	-269
37.35000	-267
37.35833	-265
37.36667	-264
37.37500	-263
37.38333	-265
37.39167	-267
37.40000	-270
37.40833	-274
37.41667	-276
37.42500	-278
37.43333	-279
37.44167	-281
37.45000	-284
37.45833	-288
37.46667	-291
37.47500	-294
37.48333	-297
37.49167	-300
37.50000	-302
37.50833	-305
37.51667	-307
37.52500	-309
37.53333	-311
37.54167	-311
37.55000	-310
37.55833	-307
37.56667	-304
37.57500	-302
37.58333	-303
37.59167	-306
37.60000	-310
37.60833	-315
37.61667	-318
37.62500	-321
37.63333	-324
37.64167	-325
37.65000	-327
37.65833	-328
37.66667	-327
37.67500	-327
37.68333	-327
37.69167	-327
37.70000	-328
37.70833	-328
37.71667	-329
37.72500	-329
37.73333	-328
37.74167	-326
37.75000	-324
37.75833	-322
37.76667	-319
37.77500	-315
37.78333	-310
37.79167	-306
37.80000	-304
37.80833	-304
37.81667	-305
37.82500	-306
37.83333	-307
37.84167	-307
37.85000	-306
37.85833	-305
37.86667	-305
37.87500	-304
37.88333	-301
37.89167	-296
37.90000	-291
37.90833	-287
37.91667	-283
37.92500	-281
37.93333	-279
37.94167	-278
37.95000	-277
37.95833	-276
37.96667	-275
37.97500	-272
37.98333	-269
37.99167	-267
38.00000	-266
38.00833	-266
38.01667	-267
38.02500	-268
38.03333	-269
38.04167	-270
38.05000	-270
38.05833	-271
38.06667	-272
38.07500	-272
38.08333	-271
38.09167	-269
38.10000	-266
38.10833	-264
38.11667	-263
38.12500	-262
38.13333	-263
38.14167	-263
38.15000	-263
38.15833	-263
38.16667	-262
38.17500	-262
38.18333	-263
38.19167	-264
38.20000	-265
38.20833	-267
38.21667	-268
38.22500	-270
38.23333	-272
38.24167	-272
38.25000	-272
38.25833	-272
38.26667	-274
38.27500	-277
38.28333	-281
38.29167	-285
38.30000	-288
38.30833	-290
38.31667	-294
38.32500	-299
38.33333	-303
38.34167	-308
38.35000	-312
38.35833	-316
38.36667	-321
38.37500	-325
38.38333	-331
38.39167	-335
38.40000	-340
38.40833	-343
38.41667	-346
38.42500	-348
38.43333	-350
38.44167	-352
38.45000	-355
38.45833	-357
38.46667	-359
38.47500	-362
38.48333	-365
38.49167	-370
38.50000	-375
38.50833	-379
38.51667	-384
38.52500	-388
38.53333	-393
38.54167	-399
38.55000	-405
38.55833	-411
38.56667	-417
38.57500	-421
38.58333	-423
38.59167	-424
38.60000	-424
38.60833	-426
38.61667	-430
38.62500	-436
38.63333	-442
38.64167	-450
38.65000	-456
38.65833	-460
38.66667	-462
38.67500	-463
38.68333	-464
38.69167	-464
38.70000	-466
38.70833	-470
38.71667	-474
38.72500	-479
38.73333	-484
38.74167	-489
38.75000	-491
38.75833	-492
38.76667	-491
38.77500	-492
38.78333	-494
38.79167	-498
38.80000	-504
38.80833	-509
38.81667	-513
38.82500	-516
38.83333	-518
38.84167	-520
38.85000	-522
38.85833	-525
38.86667	-527
38.87500	-529
38.88333	-532
38.89167	-534
38.90000	-537
38.90833	-540
38.91667	-545
38.92500	-549
38.93333	-552
38.94167	-553
38.95000	-552
38.95833	-550
38.96667	-548
38.97500	-547
38.98333	-547
38.99167	-547
39.00000	-548
39.00833	-550
39.01667	-554
39.02500	-558
39.03333	-562
39.04167	-566
39.05000	-568
39.05833	-570
39.06667	-572
39.07500	-572
39.08333	-572
39.09167	-571
39.10000	-570
39.10833	-569
39.11667	-568
39.12500	-568
39.13333	-569
39.14167	-570
39.15000	-572
39.15833	-575
39.16667	-577
39.17500	-579
39.18333	-581
39.19167	-582
39.20000	-583
39.20833	-584
39.21667	-584
39.22500	-584
39.23333	-583
39.24167	-582
39.25000	-582
39.25833	-582
39.26667	-583
39.27500	-585
39.28333	-589
39.29167	-592
39.30000	-596
39.30833	-598
39.31667	-597
39.32500	-595
39.33333	-592
39.34167	-590
39.35000	-589
39.35833	-590
39.36667	-591
39.37500	-593
39.38333	-595
39.39167	-597
39.40000	-598
39.40833	-597
39.41667	-596
39.42500	-595
39.43333	-595
39.44167	-599
39.45000	-603
39.45833	-607
39.46667	-610
39.47500	-612
39.48333	-613
39.49167	-615
39.50000	-616
39.50833	-619
39.51667	-622
39.52500	-625
39.53333	-629
39.54167	-631
39.55000	-631
39.55833	-630
39.56667	-627
39.57500	-626
39.58333	-627
39.59167	-629
39.60000	-631
39.60833	-633
39.61667	-634
39.62500	-633
39.63333	-632
39.64167	-631
39.65000	-631
39.65833	-633
39.66667	-635
39.67500	-638
39.68333	-641
39.69167	-645
39.70000	-648
39.70833	-650
39.71667	-651
39.72500	-650
39.73333	-649
39.74167	-648
39.75000	-647
39.75833	-647
39.76667	-647
39.77500	-649
39.78333	-651
39.79167	-653
39.80000	-654
39.80833	-655
39.81667	-653
39.82500	-650
39.83333	-648
39.84167	-647
39.85000	-647
39.85833	-648
39.86667	-650
39.87500	-652
39.88333	-652
39.89167	-653
39.90000	-654
39.90833	-656
39.91667	-657
39.92500	-656
39.93333	-654
39.94167	-650
39.95000	-647
39.95833	-643
39.96667	-640
39.97500	-639
39.98333	-638
39.99167	-638
40.00000	-636
40.00833	-634
40.01667	-630
40.02500	-627
40.03333	-624
40.04167	-622
40.05000	-621
40.05833	-618
40.06667	-615
40.07500	-611
40.08333	-608
40.09167	-605
40.10000	-602
40.10833	-598
40.11667	-593
40.12500	-588
40.13333	-582
40.14167	-576
40.15000	-570
40.15833	-563
40.16667	-556
40.17500	-548
40.18333	-541
40.19167	-532
40.20000	-522
40.20833	-511
40.21667	-496
40.22500	-481
40.23333	-466
40.24167	-453
40.25000	-442
40.25833	-432
40.26667	-422
40.27500	-409
40.28333	-394
40.29167	-378
40.30000	-360
40.30833	-341
40.31667	-320
40.32500	-298
40.33333	-276
40.34167	-254
40.35000	-233
40.35833	-212
40.36667	-192
40.37500	-170
40.38333	-147
40.39167	-123
40.40000	-99
40.40833	-73
40.41667	-46
40.42500	-16
40.43333	15
40.44167	49
40.45000	83
40.45833	117
40.46667	151
40.47500	186
40.48333	222
40.49167	260
40.50000	301
40.50833	343
40.51667	384
40.52500	427
40.53333	469
40.54167	512
40.55000	556
40.55833	602
40.56667	649
40.57500	696
40.58333	745
40.59167	795
40.60000	847
40.60833	900
40.61667	953
40.62500	1006
40.63333	1058
40.64167	1112
40.65000	1167
40.65833	1224
40.66667	1282
40.67500	1341
40.68333	1402
40.69167	1463
40.70000	1526
40.70833	1588
40.71667	1648
40.72500	1708
40.73333	1766
40.74167	1824
40.75000	1881
40.75833	1939
40.76667	1998
40.77500	2058
40.78333	2120
40.79167	2183
40.80000	2249
40.80833	2315
40.81667	2380
40.82500	2445
40.83333	2506
40.84167	2567
40.85000	2625
40.85833	2682
40.86667	2738
40.87500	2792
40.88333	2845
40.89167	2896
40.90000	2947
40.90833	2996
40.91667	3044
40.92500	3092
40.93333	3140
40.94167	3188
40.95000	3234
40.95833	3279
40.96667	3323
40.97500	3365
40.98333	3407
40.99167	3445
41.00000	3483
41.00833	3518
41.01667	3549
41.02500	3579
41.03333	3606
41.04167	3633
41.05000	3658
41.05833	3681
41.06667	3703
41.07500	3722
41.08333	3740
41.09167	3754
41.10000	3765
41.10833	3775
41.11667	3781
41.12500	3786
41.13333	3789
41.14167	3791
41.15000	3792
41.15833	3791
41.16667	3787
41.17500	3779
41.18333	3768
41.19167	3756
41.20000	3743
41.20833	3729
41.21667	3714
41.22500	3698
41.23333	3679
41.24167	3658
41.25000	3635
41.25833	3610
41.26667	3583
41.27500	3554
41.28333	3521
41.29167	3488
41.30000	3453
41.30833	3417
41.31667	3379
41.32500	3339
41.33333	3298
41.34167	3255
41.35000	3211
41.35833	3166
41.36667	3120
41.37500	3072
41.38333	3021
41.39167	2971
41.40000	2919
41.40833	2868
41.41667	2816
41.42500	2763
41.43333	2710
41.44167	2654
41.45000	2599
41.45833	2544
41.46667	2488
41.47500	2432
41.48333	2375
41.49167	2318
41.50000	2260
41.50833	2202
41.51667	2145
41.52500	2088
41.53333	2032
41.54167	1976
41.55000	1920
41.55833	1863
41.56667	1805
41.57500	1747
41.58333	1690
41.59167	1634
41.60000	1579
41.60833	1524
41.61667	1470
41.62500	1414
41.63333	1360
41.64167	1306
41.65000	1254
41.65833	1203
41.66667	1153
41.67500	1106
41.68333	1059
41.69167	1015
41.70000	971
41.70833	926
41.71667	881
41.72500	834
41.73333	787
41.74167	741
41.75000	698
41.75833	657
41.76667	617
41.77500	576
41.78333	533
41.79167	491
41.80000	450
41.80833	411
41.81667	374
41.82500	339
41.83333	307
41.84167	276
41.85000	246
41.85833	217
41.86667	189
41.87500	162
41.88333	136
41.89167	110
41.90000	85
41.90833	60
41.91667	36
41.92500	13
41.93333	-10
41.94167	-33
41.95000	-56
41.95833	-78
41.96667	-99
41.97500	-120
41.98333	-139
41.99167	-158
42.00000	-177
42.00833	-196
42.01667	-213
42.02500	-230
42.03333	-246
42.04167	-261
42.05000	-275
42.05833	-289
42.06667	-303
42.07500	-316
42.08333	-328
42.09167	-339
42.10000	-349
42.10833	-358
42.11667	-369
42.12500	-382
42.13333	-394
42.14167	-408
42.15000	-420
42.15833	-431
42.16667	-440
42.17500	-449
42.18333	-458
42.19167	-466
42.20000	-475
42.20833	-483
42.21667	-492
42.22500	-501
42.23333	-509
42.24167	-518
42.25000	-526
42.25833	-533
42.26667	-541
42.27500	-547
42.28333	-552
42.29167	-558
42.30000	-563
42.30833	-569
42.31667	-576
42.32500	-583
42.33333	-590
42.34167	-595
42.35000	-599
42.35833	-601
42.36667	-602
42.37500	-605
42.38333	-609
42.39167	-615
42.40000	-621
42.40833	-627
42.41667	-632
42.42500	-635
42.43333	-638
42.44167	-640
42.45000	-642
42.45833	-644
42.46667	-646
42.47500	-648
42.48333	-650
42.49167	-652
42.50000	-654
42.50833	-656
42.51667	-658
42.52500	-659
42.53333	-659
42.54167	-659
42.55000	-659
42.55833	-659
42.56667	-660
42.57500	-662
42.58333	-665
42.59167	-670
42.60000	-675
42.60833	-680
42.61667	-684
42.62500	-688
42.63333	-690
42.64167	-692
42.65000	-692
42.65833	-693
42.66667	-694
42.67500	-698
42.68333	-702
42.69167	-705
42.70000	-706
42.70833	-704
42.71667	-700
42.72500	-697
42.73333	-697
42.74167	-699
42.75000	-703
42.75833	-706
42.76667	-709
42.77500	-711
42.78333	-713
42.79167	-715
42.80000	-718
42.80833	-721
42.81667	-723
42.82500	-722
42.83333	-719
42.84167	-717
42.85000	-715
42.85833	-715
42.86667	-717
42.87500	-720
42.88333	-722
42.89167	-723
42.90000	-724
42.90833	-725
42.91667	-726
42.92500	-726
42.93333	-725
42.94167	-725
42.95000	-726
42.95833	-727
42.96667	-729
42.97500	-732
42.98333	-734
42.99167	-735
43.00000	-736
43.00833	-737
43.01667	-736
43.02500	-735
43.03333	-734
43.04167	-732
43.05000	-731
43.05833	-731
43.06667	-732
43.07500	-733
43.08333	-735
43.09167	-737
43.10000	-739
43.10833	-742
43.11667	-745
43.12500	-748
43.13333	-751
43.14167	-753
43.15000	-754
43.15833	-753
43.16667	-751
43.17500	-748
43.18333	-745
43.19167	-741
43.20000	-739
43.20833	-737
43.21667	-737
43.22500	-739
43.23333	-740
43.24167	-740
43.25000	-739
43.25833	-738
43.26667	-736
43.27500	-736
43.28333	-739
43.29167	-743
43.30000	-749
43.30833	-754
43.31667	-757
43.32500	-757
43.33333	-757
43.34167	-758
43.35000	-759
43.35833	-762
43.36667	-765
43.37500	-767
43.38333	-766
43.39167	-763
43.40000	-760
43.40833	-757
43.41667	-755
43.42500	-754
43.43333	-755
43.44167	-758
43.45000	-760
43.45833	-761
43.46667	-761
43.47500	-761
43.48333	-762
43.49167	-763
43.50000	-765
43.50833	-767
43.51667	-768
43.52500	-768
43.53333	-767
43.54167	-768
43.55000	-769
43.55833	-770
43.56667	-771
43.57500	-772
43.58333	-771
43.59167	-770
43.60000	-770
43.60833	-770
43.61667	-770
43.62500	-770
43.63333	-769
43.64167	-769
43.65000	-770
43.65833	-770
43.66667	-769
43.67500	-767
43.68333	-766
43.69167	-767
43.70000	-768
43.70833	-771
43.71667	-774
43.72500	-775
43.73333	-776
43.74167	-775
43.75000	-774
43.75833	-773
43.76667	-774
43.77500	-776
43.78333	-777
43.79167	-779
43.80000	-780
43.80833	-780
43.81667	-780
43.82500	-780
43.83333	-780
43.84167	-780
43.85000	-780
43.85833	-780
43.86667	-782
43.87500	-784
43.88333	-787
43.89167	-790
43.90000	-791
43.90833	-790
43.91667	-788
43.92500	-785
43.93333	-784
43.94167	-786
43.95000	-789
43.95833	-793
43.96667	-798
43.97500	-801
43.98333	-802
43.99167	-801
44.00000	-800
44.00833	-798
44.01667	-796
44.02500	-794
44.03333	-792
44.04167	-791
44.05000	-792
44.05833	-795
44.06667	-800
44.07500	-805
44.08333	-809
44.09167	-810
44.10000	-810
44.10833	-808
44.11667	-806
44.12500	-803
44.13333	-800
44.14167	-797
44.15000	-795
44.15833	-793
44.16667	-792
44.17500	-792
44.18333	-791
44.19167	-789
44.20000	-789
44.20833	-790
44.21667	-792
44.22500	-795
44.23333	-797
44.24167	-798
44.25000	-799
44.25833	-800
44.26667	-801
44.27500	-802
44.28333	-803
44.29167	-803
44.30000	-803
44.30833	-803
44.31667	-804
44.32500	-805
44.33333	-806
44.34167	-808
44.35000	-809
44.35833	-811
44.36667	-812
44.37500	-812
44.38333	-811
44.39167	-809
44.40000	-807
44.40833	-806
44.41667	-806
44.42500	-805
44.43333	-804
44.44167	-801
44.45000	-798
44.45833	-796
44.46667	-794
44.47500	-792
44.48333	-791
44.49167	-790
44.50000	-789
44.50833	-790
44.51667	-792
44.52500	-795
44.53333	-798
44.54167	-800
44.55000	-800
44.55833	-800
44.56667	-800
44.57500	-800
44.58333	-800
44.59167	-798
44.60000	-796
44.60833	-794
44.61667	-793
44.62500	-793
44.63333	-793
44.64167	-794
44.65000	-793
44.65833	-793
44.66667	-794
44.67500	-794
44.68333	-794
44.69167	-793
44.70000	-791
44.70833	-790
44.71667	-790
44.72500	-791
44.73333	-792
44.74167	-792
44.75000	-792
44.75833	-791
44.76667	-791
44.77500	-792
44.78333	-794
44.79167	-796
44.80000	-798
44.80833	-799
44.81667	-799
44.82500	-798
44.83333	-796
44.84167	-794
44.85000	-794
44.85833	-794
44.86667	-794
44.87500	-793
44.88333	-791
44.89167	-788
44.90000	-784
44.90833	-781
44.91667	-777
44.92500	-774
44.93333	-772
44.94167	-771
44.95000	-771
44.95833	-771
44.96667	-770
44.97500	-770
44.98333	-771
44.99167	-773
45.00000	-773
45.00833	-773
45.01667	-771
45.02500	-769
45.03333	-767
45.04167	-766
45.05000	-766
45.05833	-767
45.06667	-768
45.07500	-769
45.08333	-769
45.09167	-768
45.10000	-766
45.10833	-764
45.11667	-762
45.12500	-762
45.13333	-762
45.14167	-762
45.15000	-762
45.15833	-763
45.16667	-764
45.17500	-764
45.18333	-764
45.19167	-762
45.20000	-761
45.20833	-761
45.21667	-761
45.22500	-763
45.23333	-766
45.24167	-769
45.25000	-770
45.25833	-771
45.26667	-770
45.27500	-768
45.28333	-765
45.29167	-763
45.30000	-761
45.30833	-759
45.31667	-757
45.32500	-757
45.33333	-757
45.34167	-757
45.35000	-758
45.35833	-758
45.36667	-758
45.37500	-756
45.38333	-753
45.39167	-750
45.40000	-748
45.40833	-747
45.41667	-748
45.42500	-750
45.43333	-752
45.44167	-753
45.45000	-754
45.45833	-754
45.46667	-754
45.47500	-753
45.48333	-753
45.49167	-753
45.50000	-755
45.50833	-757
45.51667	-759
45.52500	-759
45.53333	-758
45.54167	-758
45.55000	-757
45.55833	-756
45.56667	-757
45.57500	-758
45.58333	-760
45.59167	-761
45.60000	-761
45.60833	-761
45.61667	-760
45.62500	-758
45.63333	-756
45.64167	-754
45.65000	-751
45.65833	-750
45.66667	-751
45.67500	-753
45.68333	-758
45.69167	-762
45.70000	-766
45.70833	-768
45.71667	-769
45.72500	-770
45.73333	-771
45.74167	-773
45.75000	-774
45.75833	-774
45.76667	-773
45.77500	-771
45.78333	-770
45.79167	-772
45.80000	-775
45.80833	-778
45.81667	-782
45.82500	-784
45.83333	-784
45.84167	-782
45.85000	-779
45.85833	-776
45.86667	-774
45.87500	-774
45.88333	-774
45.89167	-775
45.90000	-776
45.90833	-778
45.91667	-782
45.92500	-786
45.93333	-790
45.94167	-792
45.95000	-792
45.95833	-792
45.96667	-792
45.97500	-793
45.98333	-795
45.99167	-797
46.00000	-797
46.00833	-798
46.01667	-798
46.02500	-800
46.03333	-801
46.04167	-802
46.05000	-803
46.05833	-803
46.06667	-804
46.07500	-805
46.08333	-805
46.09167	-805
46.10000	-804
46.10833	-804
46.11667	-804
46.12500	-805
46.13333	-807
46.14167	-808
46.15000	-810
46.15833	-811
46.16667	-812
46.17500	-812
46.18333	-810
46.19167	-809
46.20000	-808
46.20833	-810
46.21667	-812
46.22500	-816
46.23333	-819
46.24167	-820
46.25000	-820
46.25833	-820
46.26667	-820
46.27500	-821
46.28333	-823
46.29167	-825
46.30000	-827
46.30833	-829
46.31667	-828
46.32500	-826
46.33333	-824
46.34167	-822
46.35000	-820
46.35833	-819
46.36667	-818
46.37500	-819
46.38333	-820
46.39167	-822
46.40000	-825
46.40833	-828
46.41667	-829
46.42500	-828
46.43333	-828
46.44167	-828
46.45000	-829
46.45833	-830
46.46667	-832
46.47500	-832
46.48333	-831
46.49167	-830
46.50000	-830
46.50833	-831
46.51667	-833
46.52500	-836
46.53333	-839
46.54167	-840
46.55000	-840
46.55833	-840
46.56667	-838
46.57500	-836
46.58333	-832
46.59167	-828
46.60000	-826
46.60833	-825
46.61667	-826
46.62500	-829
46.63333	-832
46.64167	-835
46.65000	-839
46.65833	-842
46.66667	-844
46.67500	-844
46.68333	-843
46.69167	-842
46.70000	-841
46.70833	-841
46.71667	-842
46.72500	-844
46.73333	-845
46.74167	-846
46.75000	-846
46.75833	-845
46.76667	-843
46.77500	-841
46.78333	-840
46.79167	-839
46.80000	-839
46.80833	-840
46.81667	-840
46.82500	-839
46.83333	-838
46.84167	-836
46.85000	-834
46.85833	-833
46.86667	-833
46.87500	-833
46.88333	-834
46.89167	-836
46.90000	-837
46.90833	-838
46.91667	-838
46.92500	-840
46.93333	-841
46.94167	-842
46.95000	-843
46.95833	-841
46.96667	-838
46.97500	-835
46.98333	-833
46.99167	-832
47.00000	-833
47.00833	-837
47.01667	-842
47.02500	-847
47.03333	-850
47.04167	-849
47.05000	-847
47.05833	-844
47.06667	-842
47.07500	-840
47.08333	-839
47.09167	-838
47.10000	-835
47.10833	-833
47.11667	-832
47.12500	-833
47.13333	-836
47.14167	-837
47.15000	-838
47.15833	-838
47.16667	-836
47.17500	-833
47.18333	-831
47.19167	-829
47.20000	-828
47.20833	-826
47.21667	-826
47.22500	-827
47.23333	-829
47.24167	-832
47.25000	-836
47.25833	-839
47.26667	-841
47.27500	-842
47.28333	-841
47.29167	-838
47.30000	-835
47.30833	-832
47.31667	-832
47.32500	-832
47.33333	-833
47.34167	-834
47.35000	-833
47.35833	-833
47.36667	-833
47.37500	-833
47.38333	-835
47.39167	-835
47.40000	-834
47.40833	-831
47.41667	-825
47.42500	-819
47.43333	-814
47.44167	-812
47.45000	-811
47.45833	-813
47.46667	-815
47.47500	-816
47.48333	-817
47.49167	-817
47.50000	-817
47.50833	-818
47.51667	-819
47.52500	-821
47.53333	-822
47.54167	-821
47.55000	-819
47.55833	-817
47.56667	-815
47.57500	-815
47.58333	-815
47.59167	-814
47.60000	-811
47.60833	-808
47.61667	-805
47.62500	-802
47.63333	-800
47.64167	-798
47.65000	-796
47.65833	-795
47.66667	-795
47.67500	-795
47.68333	-798
47.69167	-801
47.70000	-802
47.70833	-801
47.71667	-801
47.72500	-802
47.73333	-805
47.74167	-808
47.75000	-811
47.75833	-812
47.76667	-812
47.77500	-811
47.78333	-810
47.79167	-809
47.80000	-807
47.80833	-803
47.81667	-800
47.82500	-798
47.83333	-797
47.84167	-798
47.85000	-800
47.85833	-800
47.86667	-799
47.87500	-796
47.88333	-793
47.89167	-790
47.90000	-788
47.90833	-788
47.91667	-790
47.92500	-793
47.93333	-795
47.94167	-797
47.95000	-798
47.95833	-798
47.96667	-797
47.97500	-796
47.98333	-794
47.99167	-793
48.00000	-793
48.00833	-793
48.01667	-795
48.02500	-797
48.03333	-799
48.04167	-799
48.05000	-799
48.05833	-799
48.06667	-799
48.07500	-801
48.08333	-802
48.09167	-803
48.10000	-803
48.10833	-802
48.11667	-801
48.12500	-800
48.13333	-800
48.14167	-799
48.15000	-799
48.15833	-799
48.16667	-799
48.17500	-800
48.18333	-801
48.19167	-802
48.20000	-803
48.20833	-803
48.21667	-804
48.22500	-804
48.23333	-804
48.24167	-804
48.25000	-805
48.25833	-806
48.26667	-805
48.27500	-804
48.28333	-802
48.29167	-801
48.30000	-801
48.30833	-802
48.31667	-803
48.32500	-805
48.33333	-806
48.34167	-807
48.35000	-807
48.35833	-806
48.36667	-804
48.37500	-802
48.38333	-800
48.39167	-799
48.40000	-800
48.40833	-801
48.41667	-801
48.42500	-801
48.43333	-801
48.44167	-801
48.45000	-802
48.45833	-804
48.46667	-807
48.47500	-809
48.48333	-812
48.49167	-814
48.50000	-817
48.50833	-818
48.51667	-819
48.52500	-820
48.53333	-819
48.54167	-818
48.55000	-816
48.55833	-814
48.56667	-813
48.57500	-813
48.58333	-816
48.59167	-818
48.60000	-819
48.60833	-818
48.61667	-815
48.62500	-812
48.63333	-810
48.64167	-810
48.65000	-812
48.65833	-815
48.66667	-817
48.67500	-821
48.68333	-826
48.69167	-830
48.70000	-832
48.70833	-832
48.71667	-830
48.72500	-826
48.73333	-822
48.74167	-818
48.75000	-815
48.75833	-812
48.76667	-811
48.77500	-812
48.78333	-814
48.79167	-816
48.80000	-818
48.80833	-821
48.81667	-824
48.82500	-828
48.83333	-831
48.84167	-833
48.85000	-835
48.85833	-835
48.86667	-834
48.87500	-832
48.88333	-831
48.89167	-830
48.90000	-830
48.90833	-831
48.91667	-832
48.92500	-833
48.93333	-833
48.94167	-832
48.95000	-830
48.95833	-829
48.96667	-827
48.97500	-826
48.98333	-826
48.99167	-826
49.00000	-826
49.00833	-826
49.01667	-827
49.02500	-829
49.03333	-832
49.04167	-833
49.05000	-835
49.05833	-836
49.06667	-836
49.07500	-836
49.08333	-837
49.09167	-838
49.10000	-838
49.10833	-837
49.11667	-837
49.12500	-836
49.13333	-835
49.14167	-836
49.15000	-838
49.15833	-840
49.16667	-841
49.17500	-842
49.18333	-842
49.19167	-841
49.20000	-839
49.20833	-836
49.21667	-834
49.22500	-830
49.23333	-828
49.24167	-826
49.25000	-826
49.25833	-827
49.26667	-829
49.27500	-830
49.28333	-831
49.29167	-830
49.30000	-831
49.30833	-832
49.31667	-834
49.32500	-836
49.33333	-838
49.34167	-839
49.35000	-841
49.35833	-841
49.36667	-841
49.37500	-840
49.38333	-839
49.39167	-837
49.40000	-836
49.40833	-836
49.41667	-835
49.42500	-834
49.43333	-833
49.44167	-832
49.45000	-831
49.45833	-830
49.46667	-829
49.47500	-827
49.48333	-824
49.49167	-823
49.50000	-824
49.50833	-827
49.51667	-830
49.52500	-835
49.53333	-839
49.54167	-840
49.55000	-840
49.55833	-839
49.56667	-839
49.57500	-838
49.58333	-837
49.59167	-834
49.60000	-830
49.60833	-828
49.61667	-826
49.62500	-825
49.63333	-825
49.64167	-826
49.65000	-827
49.65833	-829
49.66667	-832
49.67500	-833
49.68333	-833
49.69167	-833
49.70000	-833
49.70833	-833
49.71667	-832
49.72500	-832
49.73333	-833
49.74167	-832
49.75000	-831
49.75833	-830
49.76667	-828
49.77500	-827
49.78333	-827
49.79167	-828
49.80000	-832
49.80833	-835
49.81667	-838
49.82500	-838
49.83333	-837
49.84167	-835
49.85000	-833
49.85833	-833
49.86667	-834
49.87500	-834
49.88333	-833
49.89167	-831
49.90000	-828
49.90833	-826
49.91667	-827
49.92500	-829
49.93333	-832
49.94167	-834
49.95000	-834
49.95833	-835
49.96667	-836
49.97500	-837
49.98333	-837
49.99167	-835
50.00000	-832
50.00833	-830
50.01667	-829
50.02500	-830
50.03333	-831
50.04167	-832
50.05000	-831
50.05833	-828
50.06667	-825
50.07500	-823
50.08333	-823
50.09167	-824
50.10000	-826
50.10833	-828
50.11667	-829
50.12500	-830
50.13333	-830
50.14167	-830
50.15000	-831
50.15833	-832
50.16667	-833
50.17500	-833
50.18333	-833
50.19167	-831
50.20000	-828
50.20833	-826
50.21667	-825
50.22500	-825
50.23333	-826
50.24167	-828
50.25000	-829
50.25833	-830
50.26667	-829
50.27500	-827
50.28333	-826
50.29167	-824
50.30000	-822
50.30833	-820
50.31667	-817
50.32500	-813
50.33333	-810
50.34167	-808
50.35000	-809
50.35833	-812
50.36667	-815
50.37500	-817
50.38333	-817
50.39167	-816
50.40000	-814
50.40833	-811
50.41667	-809
50.42500	-807
50.43333	-806
50.44167	-805
50.45000	-804
50.45833	-803
50.46667	-801
50.47500	-799
50.48333	-797
50.49167	-795
50.50000	-794
50.50833	-794
50.51667	-795
50.52500	-795
50.53333	-794
50.54167	-792
50.55000	-789
50.55833	-786
50.56667	-783
50.57500	-782
50.58333	-781
50.59167	-782
50.60000	-782
50.60833	-782
50.61667	-781
50.62500	-780
50.63333	-778
50.64167	-778
50.65000	-777
50.65833	-777
50.66667	-778
50.67500	-777
50.68333	-776
50.69167	-774
50.70000	-773
50.70833	-773
50.71667	-772
50.72500	-772
50.73333	-771
50.74167	-769
50.75000	-768
50.75833	-768
50.76667	-768
50.77500	-768
50.78333	-766
50.79167	-763
50.80000	-760
50.80833	-757
50.81667	-756
50.82500	-756
50.83333	-758
50.84167	-762
50.85000	-764
50.85833	-765
50.86667	-763
50.87500	-760
50.88333	-758
50.89167	-757
50.90000	-755
50.90833	-753
50.91667	-751
50.92500	-748
50.93333	-744
50.94167	-741
50.95000	-737
50.95833	-734
50.96667	-731
50.97500	-730
50.98333	-730
50.99167	-733
51.00000	-736
51.00833	-739
51.01667	-742
51.02500	-744
51.03333	-744
51.04167	-743
51.05000	-740
51.05833	-737
51.06667	-733
51.07500	-731
51.08333	-731
51.09167	-733
51.10000	-734
51.10833	-735
51.11667	-735
51.12500	-733
51.13333	-733
51.14167	-733
51.15000	-735
51.15833	-738
51.16667	-741
51.17500	-744
51.18333	-747
51.19167	-750
51.20000	-751
51.20833	-752
51.21667	-751
51.22500	-749
51.23333	-748
51.24167	-746
51.25000	-745
51.25833	-744
51.26667	-743
51.27500	-742
51.28333	-742
51.29167	-743
51.30000	-745
51.30833	-747
51.31667	-749
51.32500	-751
51.33333	-752
51.34167	-753
51.35000	-754
51.35833	-755
51.36667	-757
51.37500	-759
51.38333	-761
51.39167	-763
51.40000	-763
51.40833	-761
51.41667	-760
51.42500	-759
51.43333	-760
51.44167	-762
51.45000	-764
51.45833	-766
51.46667	-766
51.47500	-766
51.48333	-766
51.49167	-767
51.50000	-767
51.50833	-767
51.51667	-768
51.52500	-771
51.53333	-774
51.54167	-779
51.55000	-783
51.55833	-785
51.56667	-787
51.57500	-786
51.58333	-785
51.59167	-782
51.60000	-780
51.60833	-779
51.61667	-779
51.62500	-782
51.63333	-785
51.64167	-787
51.65000	-788
51.65833	-788
51.66667	-787
51.67500	-786
51.68333	-786
51.69167	-787
51.70000	-788
51.70833	-789
51.71667	-792
51.72500	-794
51.73333	-796
51.74167	-798
51.75000	-799
51.75833	-798
51.76667	-796
51.77500	-794
51.78333	-793
51.79167	-794
51.80000	-797
51.80833	-801
51.81667	-804
51.82500	-806
51.83333	-805
51.84167	-802
51.85000	-800
51.85833	-799
51.86667	-800
51.87500	-802
51.88333	-802
51.89167	-802
51.90000	-802
51.90833	-801
51.91667	-800
51.92500	-800
51.93333	-800
51.94167	-801
51.95000	-803
51.95833	-805
51.96667	-808
51.97500	-812
51.98333	-816
51.99167	-821
52.00000	-825
52.00833	-828
52.01667	-829
52.02500	-828
52.03333	-825
52.04167	-821
52.05000	-818
52.05833	-817
52.06667	-817
52.07500	-818
52.08333	-820
52.09167	-820
52.10000	-819
52.10833	-817
52.11667	-815
52.12500	-813
52.13333	-813
52.14167	-812
52.15000	-812
52.15833	-811
52.16667	-810
52.17500	-810
52.18333	-811
52.19167	-813
52.20000	-815
52.20833	-817
52.21667	-820
52.22500	-823
52.23333	-826
52.24167	-829
52.25000	-831
52.25833	-830
52.26667	-826
52.27500	-822
52.28333	-819
52.29167	-818
52.30000	-819
52.30833	-822
52.31667	-823
52.32500	-823
52.33333	-822
52.34167	-821
52.35000	-821
52.35833	-822
52.36667	-822
52.37500	-822
52.38333	-822
52.39167	-822
52.40000	-824
52.40833	-827
52.41667	-829
52.42500	-830
52.43333	-829
52.44167	-826
52.45000	-823
52.45833	-821
52.46667	-821
52.47500	-821
52.48333	-821
52.49167	-822
52.50000	-822
52.50833	-822
52.51667	-822
52.52500	-823
52.53333	-824
52.54167	-824
52.55000	-823
52.55833	-823
52.56667	-823
52.57500	-824
52.58333	-825
52.59167	-825
52.60000	-824
52.60833	-821
52.61667	-819
52.62500	-817
52.63333	-816
52.64167	-817
52.65000	-819
52.65833	-822
52.66667	-825
52.67500	-827
52.68333	-828
52.69167	-827
52.70000	-827
52.70833	-826
52.71667	-825
52.72500	-824
52.73333	-824
52.74167	-823
52.75000	-822
52.75833	-821
52.76667	-820
52.77500	-819
52.78333	-818
52.79167	-818
52.80000	-818
52.80833	-819
52.81667	-820
52.82500	-820
52.83333	-821
52.84167	-820
52.85000	-819
52.85833	-818
52.86667	-817
52.87500	-817
52.88333	-815
52.89167	-813
52.90000	-810
52.90833	-808
52.91667	-806
52.92500	-805
52.93333	-805
52.94167	-805
52.95000	-804
52.95833	-802
52.96667	-799
52.97500	-795
52.98333	-794
52.99167	-794
53.00000	-796
53.00833	-798
53.01667	-799
53.02500	-799
53.03333	-797
53.04167	-795
53.05000	-793
53.05833	-790
53.06667	-786
53.07500	-782
53.08333	-778
53.09167	-774
53.10000	-770
53.10833	-765
53.11667	-760
53.12500	-755
53.13333	-750
53.14167	-745
53.15000	-740
53.15833	-734
53.16667	-728
53.17500	-721
53.18333	-712
53.19167	-701
53.20000	-690
53.20833	-678
53.21667	-667
53.22500	-658
53.23333	-651
53.24167	-644
53.25000	-637
53.25833	-629
53.26667	-620
53.27500	-610
53.28333	-599
53.29167	-588
53.30000	-577
53.30833	-567
53.31667	-556
53.32500	-544
53.33333	-532
53.34167	-517
53.35000	-500
53.35833	-482
53.36667	-462
53.37500	-441
53.38333	-418
53.39167	-395
53.40000	-372
53.40833	-349
53.41667	-327
53.42500	-304
53.43333	-281
53.44167	-256
53.45000	-229
53.45833	-200
53.46667	-169
53.47500	-137
53.48333	-103
53.49167	-68
53.50000	-30
53.50833	10
53.51667	50
53.52500	93
53.53333	133
53.54167	175
53.55000	216
53.55833	259
53.56667	304
53.57500	352
53.58333	403
53.59167	456
53.60000	512
53.60833	570
53.61667	630
53.62500	691
53.63333	752
53.64167	814
53.65000	877
53.65833	944
53.66667	1015
53.67500	1088
53.68333	1167
53.69167	1247
53.70000	1329
53.70833	1411
53.71667	1495
53.72500	1582
53.73333	1670
53.74167	1762
53.75000	1855
53.75833	1953
53.76667	2054
53.77500	2157
53.78333	2265
53.79167	2374
53.80000	2487
53.80833	2603
53.81667	2722
53.82500	2846
53.83333	2970
53.84167	3101
53.85000	3232
53.85833	3368
53.86667	3508
53.87500	3648
53.88333	3794
53.89167	3940
53.90000	4091
53.90833	4244
53.91667	4402
53.92500	4566
53.93333	4731
53.94167	4905
53.95000	5078
53.95833	5256
53.96667	5438
53.97500	5619
53.98333	5808
53.99167	5995
54.00000	6190
54.00833	6388
54.01667	6588
54.02500	6795
54.03333	7000
54.04167	7212
54.05000	7425
54.05833	7645
54.06667	7870
54.07500	8096
54.08333	8330
54.09167	8563
54.10000	8802
54.10833	9044
54.11667	9289
54.12500	9542
54.13333	9792
54.14167	10050
54.15000	10306
54.15833	10563
54.16667	10824
54.17500	11083
54.18333	11353
54.19167	11620
54.20000	11896
54.20833	12174
54.21667	12455
54.22500	12745
54.23333	13031
54.24167	13325
54.25000	13616
54.25833	13911
54.26667	14210
54.27500	14509
54.28333	14819
54.29167	15124
54.30000	15436
54.30833	15746
54.31667	16054
54.32500	16368
54.33333	16676
54.34167	16992
54.35000	17306
54.35833	17622
54.36667	17942
54.37500	18258
54.38333	18583
54.39167	18901
54.40000	19226
54.40833	19548
54.41667	19869
54.42500	20195
54.43333	20515
54.44167	20845
54.45000	21171
54.45833	21499
54.46667	21828
54.47500	22151
54.48333	22480
54.49167	22802
54.50000	23130
54.50833	23456
54.51667	23779
54.52500	24108
54.53333	24429
54.54167	24756
54.55000	25076
54.55833	25393
54.56667	25707
54.57500	26013
54.58333	26323
54.59167	26626
54.60000	26935
54.60833	27242
54.61667	27546
54.62500	27853
54.63333	28149
54.64167	28447
54.65000	28737
54.65833	29025
54.66667	29313
54.67500	29594
54.68333	29879
54.69167	30155
54.70000	30431
54.70833	30703
54.71667	30970
54.72500	31238
54.73333	31497
54.74167	31757
54.75000	32009
54.75833	32257
54.76667	32502
54.77500	32740
54.78333	32980
54.79167	33211
54.80000	33443
54.80833	33670
54.81667	33889
54.82500	34105
54.83333	34310
54.84167	34513
54.85000	34707
54.85833	34899
54.86667	35088
54.87500	35271
54.88333	35453
54.89167	35627
54.90000	35798
54.90833	35963
54.91667	36122
54.92500	36278
54.93333	36427
54.94167	36574
54.95000	36714
54.95833	36849
54.96667	36978
54.97500	37098
54.98333	37215
54.99167	37325
55.00000	37431
55.00833	37532
55.01667	37628
55.02500	37720
55.03333	37804
55.04167	37885
55.05000	37960
55.05833	38030
55.06667	38094
55.07500	38152
55.08333	38205
55.09167	38252
55.10000	38296
55.10833	38335
55.11667	38368
55.12500	38396
55.13333	38420
55.14167	38440
55.15000	38455
55.15833	38465
55.16667	38470
55.17500	38467
55.18333	38458
55.19167	38443
55.20000	38425
55.20833	38403
55.21667	38378
55.22500	38347
55.23333	38312
55.24167	38271
55.25000	38227
55.25833	38179
55.26667	38127
55.27500	38071
55.28333	38010
55.29167	37945
55.30000	37875
55.30833	37801
55.31667	37725
55.32500	37644
55.33333	37562
55.34167	37475
55.35000	37387
55.35833	37294
55.36667	37197
55.37500	37097
55.38333	36989
55.39167	36879
55.40000	36765
55.40833	36649
55.41667	36532
55.42500	36410
55.43333	36287
55.44167	36157
55.45000	36024
55.45833	35888
55.46667	35748
55.47500	35609
55.48333	35464
55.49167	35321
55.50000	35174
55.50833	35027
55.51667	34880
55.52500	34731
55.53333	34581
55.54167	34425
55.55000	34269
55.55833	34109
55.56667	33945
55.57500	33783
55.58333	33616
55.59167	33452
55.60000	33284
55.60833	33115
55.61667	32944
55.62500	32769
55.63333	32595
55.64167	32414
55.65000	32235
55.65833	32053
55.66667	31870
55.67500	31690
55.68333	31505
55.69167	31324
55.70000	31139
55.70833	30955
55.71667	30769
55.72500	30580
55.73333	30394
55.74167	30204
55.75000	30017
55.75833	29828
55.76667	29637
55.77500	29450
55.78333	29259
55.79167	29072
55.80000	28883
55.80833	28695
55.81667	28506
55.82500	28312
55.83333	28122
55.84167	27928
55.85000	27739
55.85833	27548
55.86667	27357
55.87500	27167
55.88333	26971
55.89167	26781
55.90000	26587
55.90833	26395
55.91667	26205
55.92500	26012
55.93333	25823
55.94167	25632
55.95000	25444
55.95833	25255
55.96667	25066
55.97500	24879
55.98333	24688
55.99167	24501
56.00000	24312
56.00833	24125
56.01667	23941
56.02500	23756
56.03333	23575
56.04167	23390
56.05000	23209
56.05833	23025
56.06667	22839
56.07500	22657
56.08333	22473
56.09167	22294
56.10000	22115
56.10833	21937
56.11667	21761
56.12500	21582
56.13333	21407
56.14167	21230
56.15000	21057
56.15833	20885
56.16667	20714
56.17500	20547
56.18333	20379
56.19167	20214
56.20000	20046
56.20833	19879
56.21667	19713
56.22500	19545
56.23333	19382
56.24167	19217
56.25000	19055
56.25833	18892
56.26667	18728
56.27500	18569
56.28333	18407
56.29167	18251
56.30000	18094
56.30833	17940
56.31667	17787
56.32500	17632
56.33333	17480
56.34167	17325
56.35000	17174
56.35833	17023
56.36667	16874
56.37500	16728
56.38333	16580
56.39167	16437
56.40000	16290
56.40833	16146
56.41667	16003
56.42500	15860
56.43333	15723
56.44167	15585
56.45000	15452
56.45833	15317
56.46667	15180
56.47500	15045
56.48333	14907
56.49167	14773
56.50000	14639
56.50833	14508
56.51667	14380
56.52500	14252
56.53333	14128
56.54167	14003
56.55000	13881
56.55833	13758
56.56667	13635
56.57500	13515
56.58333	13393
56.59167	13276
56.60000	13158
56.60833	13042
56.61667	12926
56.62500	12808
56.63333	12693
56.64167	12576
56.65000	12462
56.65833	12350
56.66667	12238
56.67500	12129
56.68333	12017
56.69167	11909
56.70000	11800
56.70833	11694
56.71667	11589
56.72500	11484
56.73333	11383
56.74167	11280
56.75000	11178
56.75833	11076
56.76667	10974
56.77500	10873
56.78333	10771
56.79167	10672
56.80000	10576
56.80833	10482
56.81667	10390
56.82500	10296
56.83333	10204
56.84167	10109
56.85000	10015
56.85833	9922
56.86667	9829
56.87500	9740
56.88333	9651
56.89167	9566
56.90000	9480
56.90833	9394
56.91667	9307
56.92500	9216
56.93333	9128
56.94167	9041
56.95000	8959
56.95833	8879
56.96667	8802
56.97500	8726
56.98333	8647
56.99167	8569
57.00000	8489
57.00833	8411
57.01667	8335
57.02500	8260
57.03333	8189
57.04167	8116
57.05000	8045
57.05833	7971
57.06667	7896
57.07500	7824
57.08333	7753
57.09167	7686
57.10000	7620
57.10833	7556
57.11667	7491
57.12500	7424
57.13333	7358
57.14167	7290
57.15000	7223
57.15833	7157
57.16667	7090
57.17500	7026
57.18333	6961
57.19167	6898
57.20000	6833
57.20833	6769
57.21667	6705
57.22500	6641
57.23333	6580
57.24167	6521
57.25000	6464
57.25833	6408
57.26667	6351
57.27500	6296
57.28333	6239
57.29167	6184
57.30000	6130
57.30833	6076
57.31667	6023
57.32500	5968
57.33333	5915
57.34167	5862
57.35000	5811
57.35833	5761
57.36667	5711
57.37500	5663
57.38333	5612
57.39167	5562
57.40000	5511
57.40833	5460
57.41667	5410
57.42500	5359
57.43333	5311
57.44167	5262
57.45000	5214
57.45833	5167
57.46667	5121
57.47500	5076
57.48333	5032
57.49167	4989
57.50000	4947
57.50833	4905
57.51667	4861
57.52500	4816
57.53333	4773
57.54167	4729
57.55000	4688
57.55833	4648
57.56667	4609
57.57500	4571
57.58333	4531
57.59167	4493
57.60000	4455
57.60833	4417
57.61667	4380
57.62500	4342
57.63333	4304
57.64167	4265
57.65000	4226
57.65833	4188
57.66667	4151
57.67500	4116
57.68333	4081
57.69167	4047
57.70000	4012
57.70833	3977
57.71667	3941
57.72500	3904
57.73333	3868
57.74167	3832
57.75000	3798
57.75833	3766
57.76667	3734
57.77500	3703
57.78333	3670
57.79167	3637
57.80000	3604
57.80833	3571
57.81667	3540
57.82500	3508
57.83333	3478
57.84167	3447
57.85000	3416
57.85833	3386
57.86667	3358
57.87500	3330
57.88333	3302
57.89167	3273
57.90000	3243
57.90833	3212
57.91667	3183
57.92500	3153
57.93333	3126
57.94167	3099
57.95000	3075
57.95833	3051
57.96667	3027
57.97500	3003
57.98333	2977
57.99167	2950
58.00000	2922
58.00833	2894
58.01667	2866
58.02500	2837
58.03333	2811
58.04167	2787
58.05000	2764
58.05833	2743
58.06667	2721
58.07500	2699
58.08333	2677
58.09167	2655
58.10000	2634
58.10833	2613
58.11667	2591
58.12500	2567
58.13333	2543
58.14167	2519
58.15000	2496
58.15833	2472
58.16667	2449
58.17500	2427
58.18333	2405
58.19167	2385
58.20000	2366
58.20833	2347
58.21667	2327
58.22500	2307
58.23333	2287
58.24167	2265
58.25000	2244
58.25833	2222
58.26667	2201
58.27500	2181
58.28333	2160
58.29167	2140
58.30000	2120
58.30833	2102
58.31667	2085
58.32500	2068
58.33333	2052
58.34167	2035
58.35000	2018
58.35833	2001
58.36667	1984
58.37500	1966
58.38333	1947
58.39167	1928
58.40000	1909
58.40833	1890
58.41667	1873
58.42500	1855
58.43333	1839
58.44167	1823
58.45000	1807
58.45833	1792
58.46667	1777
58.47500	1762
58.48333	1747
58.49167	1732
58.50000	1717
58.50833	1702
58.51667	1687
58.52500	1672
58.53333	1658
58.54167	1645
58.55000	1632
58.55833	1619
58.56667	1606
58.57500	1592
58.58333	1578
58.59167	1564
58.60000	1549
58.60833	1534
58.61667	1518
58.62500	1503
58.63333	1489
58.64167	1477
58.65000	1466
58.65833	1456
58.66667	1445
58.67500	1433
58.68333	1417
58.69167	1401
58.70000	1385
58.70833	1370
58.71667	1356
58.72500	1343
58.73333	1329
58.74167	1316
58.75000	1303
58.75833	1290
58.76667	1278
58.77500	1267
58.78333	1256
58.79167	1246
58.80000	1235
58.80833	1224
58.81667	1211
58.82500	1198
58.83333	1185
58.84167	1172
58.85000	1159
58.85833	1148
58.86667	1138
58.87500	1129
58.88333	1121
58.89167	1113
58.90000	1105
58.90833	1096
58.91667	1086
58.92500	1076
58.93333	1065
58.94167	1054
58.95000	1044
58.95833	1033
58.96667	1023
58.97500	1012
58.98333	1000
58.99167	989
59.00000	981
59.00833	972
59.01667	963
59.02500	953
59.03333	942
59.04167	930
59.05000	917
59.05833	905
59.06667	893
59.07500	883
59.08333	874
59.09167	867
59.10000	862
59.10833	857
59.11667	850
59.12500	842
59.13333	832
59.14167	821
59.15000	811
59.15833	801
59.16667	792
59.17500	784
59.18333	775
59.19167	766
59.20000	757
59.20833	747
59.21667	738
59.22500	729
59.23333	721
59.24167	714
59.25000	708
59.25833	702
59.26667	696
59.27500	689
59.28333	681
59.29167	673
59.30000	664
59.30833	654
59.31667	643
59.32500	632
59.33333	623
59.34167	616
59.35000	611
59.35833	608
59.36667	604
59.37500	600
59.38333	595
59.39167	588
59.40000	580
59.40833	572
59.41667	564
59.42500	558
59.43333	552
59.44167	548
59.45000	544
59.45833	538
59.46667	531
59.47500	522
59.48333	513
59.49167	504
59.50000	495
59.50833	488
59.51667	481
59.52500	473
59.53333	467
59.54167	460
59.55000	453
59.55833	446
59.56667	439
59.57500	433
59.58333	426
59.59167	419
59.60000	414
59.60833	409
59.61667	404
59.62500	400
59.63333	395
59.64167	390
59.65000	385
59.65833	380
59.66667	374
59.67500	368
59.68333	360
59.69167	353
59.70000	345
59.70833	338
59.71667	331
59.72500	324
59.73333	318
59.74167	312
59.75000	307
59.75833	302
59.76667	298
59.77500	293
59.78333	289
59.79167	286
59.80000	281
59.80833	276
59.81667	271
59.82500	265
59.83333	260
59.84167	256
59.85000	253
59.85833	249
59.86667	245
59.87500	240
59.88333	235
59.89167	230
59.90000	226
59.90833	222
59.91667	217
59.92500	212
59.93333	207
59.94167	203
59.95000	199
59.95833	195
59.96667	191
59.97500	187
59.98333	184
59.99167	181
60.00000	179
