# Supplementary material for: How J-chain ensures the assembly of immunoglobulin IgM pentamers
Source: EMBO J. 2024 Dec 4;44(2):505–33. doi: 10.1038/s44318-024-00317-9 (PMC11729874; doi:10.1038/s44318-024-00317-9)
Supplement: Supplementary file 5 — Source data Fig. 3 [file 44318_2024_317_MOESM5_ESM.zip › Figure 3/3B/repeat 2 Cu4 + JC/20231116 Cu4tp_JC_WT_2h_2.txt]

[Header]
Application Name	LCsolution
Version	1.25
Data File Name	D:\Xenia\JC Oligomerisation kinetics\20231116 Cu4tp_JC_WT_2h_2.lcd
Output Date	17.11.2023
Output Time	15:06:11

[Configuration]
# of Detectors	2
Detector ID	Detector A	Detector B
Detector Name	Detector A	Detector B
# of Channels	2	1

[LC Chromatogram(Detector A-Ch1)]
Interval(msec)	500
# of Points	7201
Start Time(min)	0.000
End Time(min)	60.000
Intensity Units	mV
Intensity Multiplier	0.001
Wavelength(nm)	280
R.Time (min)	Intensity
0.00000	-6
0.00833	-6
0.01667	-0
0.02500	-1
0.03333	-2
0.04167	-3
0.05000	-4
0.05833	-4
0.06667	-5
0.07500	-6
0.08333	-7
0.09167	-8
0.10000	-10
0.10833	-12
0.11667	-12
0.12500	-11
0.13333	-8
0.14167	-6
0.15000	-4
0.15833	-4
0.16667	-3
0.17500	-3
0.18333	-3
0.19167	-2
0.20000	-1
0.20833	-1
0.21667	-2
0.22500	-3
0.23333	-2
0.24167	-1
0.25000	-0
0.25833	-1
0.26667	-1
0.27500	-3
0.28333	-4
0.29167	-5
0.30000	-6
0.30833	-6
0.31667	-6
0.32500	-6
0.33333	-6
0.34167	-7
0.35000	-10
0.35833	-14
0.36667	-17
0.37500	-20
0.38333	-23
0.39167	-25
0.40000	-25
0.40833	-24
0.41667	-22
0.42500	-21
0.43333	-22
0.44167	-23
0.45000	-24
0.45833	-23
0.46667	-21
0.47500	-17
0.48333	-15
0.49167	-12
0.50000	-10
0.50833	-7
0.51667	-5
0.52500	-3
0.53333	-1
0.54167	1
0.55000	1
0.55833	0
0.56667	-1
0.57500	-2
0.58333	-3
0.59167	-3
0.60000	-4
0.60833	-3
0.61667	-3
0.62500	-4
0.63333	-5
0.64167	-9
0.65000	-14
0.65833	-19
0.66667	-24
0.67500	-27
0.68333	-29
0.69167	-30
0.70000	-30
0.70833	-28
0.71667	-23
0.72500	-16
0.73333	-9
0.74167	-4
0.75000	-3
0.75833	-6
0.76667	-12
0.77500	-18
0.78333	-21
0.79167	-21
0.80000	-17
0.80833	-12
0.81667	-8
0.82500	-8
0.83333	-11
0.84167	-15
0.85000	-19
0.85833	-22
0.86667	-22
0.87500	-22
0.88333	-22
0.89167	-23
0.90000	-23
0.90833	-23
0.91667	-23
0.92500	-23
0.93333	-23
0.94167	-24
0.95000	-25
0.95833	-26
0.96667	-27
0.97500	-28
0.98333	-28
0.99167	-26
1.00000	-24
1.00833	-20
1.01667	-16
1.02500	-14
1.03333	-13
1.04167	-15
1.05000	-18
1.05833	-21
1.06667	-24
1.07500	-26
1.08333	-29
1.09167	-31
1.10000	-34
1.10833	-37
1.11667	-38
1.12500	-35
1.13333	-30
1.14167	-25
1.15000	-21
1.15833	-18
1.16667	-19
1.17500	-22
1.18333	-24
1.19167	-24
1.20000	-23
1.20833	-21
1.21667	-19
1.22500	-19
1.23333	-20
1.24167	-20
1.25000	-20
1.25833	-20
1.26667	-20
1.27500	-22
1.28333	-24
1.29167	-27
1.30000	-29
1.30833	-31
1.31667	-31
1.32500	-31
1.33333	-31
1.34167	-29
1.35000	-26
1.35833	-22
1.36667	-19
1.37500	-16
1.38333	-15
1.39167	-16
1.40000	-16
1.40833	-15
1.41667	-14
1.42500	-13
1.43333	-14
1.44167	-15
1.45000	-17
1.45833	-16
1.46667	-14
1.47500	-10
1.48333	-6
1.49167	-3
1.50000	-3
1.50833	-6
1.51667	-10
1.52500	-17
1.53333	-23
1.54167	-28
1.55000	-31
1.55833	-33
1.56667	-34
1.57500	-35
1.58333	-35
1.59167	-33
1.60000	-31
1.60833	-27
1.61667	-25
1.62500	-23
1.63333	-23
1.64167	-24
1.65000	-24
1.65833	-24
1.66667	-24
1.67500	-23
1.68333	-23
1.69167	-24
1.70000	-25
1.70833	-26
1.71667	-25
1.72500	-24
1.73333	-24
1.74167	-24
1.75000	-27
1.75833	-30
1.76667	-33
1.77500	-36
1.78333	-37
1.79167	-36
1.80000	-33
1.80833	-29
1.81667	-24
1.82500	-21
1.83333	-20
1.84167	-22
1.85000	-25
1.85833	-28
1.86667	-29
1.87500	-27
1.88333	-24
1.89167	-21
1.90000	-20
1.90833	-22
1.91667	-25
1.92500	-30
1.93333	-34
1.94167	-38
1.95000	-38
1.95833	-37
1.96667	-33
1.97500	-29
1.98333	-27
1.99167	-28
2.00000	-30
2.00833	-33
2.01667	-34
2.02500	-33
2.03333	-29
2.04167	-25
2.05000	-22
2.05833	-20
2.06667	-21
2.07500	-24
2.08333	-25
2.09167	-26
2.10000	-26
2.10833	-26
2.11667	-26
2.12500	-26
2.13333	-26
2.14167	-25
2.15000	-21
2.15833	-19
2.16667	-17
2.17500	-18
2.18333	-21
2.19167	-25
2.20000	-28
2.20833	-30
2.21667	-30
2.22500	-27
2.23333	-23
2.24167	-19
2.25000	-17
2.25833	-17
2.26667	-20
2.27500	-24
2.28333	-29
2.29167	-34
2.30000	-38
2.30833	-39
2.31667	-38
2.32500	-34
2.33333	-28
2.34167	-24
2.35000	-20
2.35833	-18
2.36667	-19
2.37500	-21
2.38333	-22
2.39167	-23
2.40000	-25
2.40833	-29
2.41667	-33
2.42500	-37
2.43333	-39
2.44167	-39
2.45000	-37
2.45833	-33
2.46667	-29
2.47500	-24
2.48333	-21
2.49167	-20
2.50000	-20
2.50833	-23
2.51667	-26
2.52500	-28
2.53333	-28
2.54167	-27
2.55000	-25
2.55833	-24
2.56667	-22
2.57500	-22
2.58333	-21
2.59167	-20
2.60000	-18
2.60833	-18
2.61667	-18
2.62500	-21
2.63333	-24
2.64167	-28
2.65000	-31
2.65833	-33
2.66667	-32
2.67500	-31
2.68333	-29
2.69167	-29
2.70000	-30
2.70833	-31
2.71667	-32
2.72500	-33
2.73333	-35
2.74167	-37
2.75000	-40
2.75833	-41
2.76667	-41
2.77500	-39
2.78333	-37
2.79167	-34
2.80000	-32
2.80833	-32
2.81667	-32
2.82500	-32
2.83333	-32
2.84167	-31
2.85000	-31
2.85833	-30
2.86667	-30
2.87500	-30
2.88333	-31
2.89167	-34
2.90000	-37
2.90833	-40
2.91667	-41
2.92500	-40
2.93333	-38
2.94167	-37
2.95000	-39
2.95833	-41
2.96667	-44
2.97500	-46
2.98333	-46
2.99167	-45
3.00000	-44
3.00833	-44
3.01667	-44
3.02500	-42
3.03333	-38
3.04167	-33
3.05000	-28
3.05833	-23
3.06667	-21
3.07500	-21
3.08333	-21
3.09167	-22
3.10000	-24
3.10833	-26
3.11667	-29
3.12500	-33
3.13333	-36
3.14167	-39
3.15000	-41
3.15833	-43
3.16667	-43
3.17500	-41
3.18333	-37
3.19167	-32
3.20000	-28
3.20833	-26
3.21667	-27
3.22500	-30
3.23333	-35
3.24167	-38
3.25000	-40
3.25833	-41
3.26667	-42
3.27500	-42
3.28333	-43
3.29167	-45
3.30000	-45
3.30833	-43
3.31667	-38
3.32500	-34
3.33333	-30
3.34167	-28
3.35000	-27
3.35833	-27
3.36667	-27
3.37500	-25
3.38333	-24
3.39167	-22
3.40000	-22
3.40833	-23
3.41667	-25
3.42500	-28
3.43333	-30
3.44167	-30
3.45000	-29
3.45833	-27
3.46667	-25
3.47500	-23
3.48333	-23
3.49167	-23
3.50000	-26
3.50833	-30
3.51667	-34
3.52500	-37
3.53333	-38
3.54167	-37
3.55000	-35
3.55833	-33
3.56667	-31
3.57500	-32
3.58333	-34
3.59167	-37
3.60000	-38
3.60833	-39
3.61667	-38
3.62500	-37
3.63333	-35
3.64167	-34
3.65000	-35
3.65833	-37
3.66667	-38
3.67500	-39
3.68333	-39
3.69167	-39
3.70000	-38
3.70833	-39
3.71667	-40
3.72500	-41
3.73333	-42
3.74167	-43
3.75000	-45
3.75833	-46
3.76667	-47
3.77500	-47
3.78333	-46
3.79167	-43
3.80000	-41
3.80833	-40
3.81667	-40
3.82500	-42
3.83333	-44
3.84167	-47
3.85000	-48
3.85833	-48
3.86667	-47
3.87500	-44
3.88333	-43
3.89167	-42
3.90000	-42
3.90833	-41
3.91667	-40
3.92500	-37
3.93333	-33
3.94167	-28
3.95000	-22
3.95833	-18
3.96667	-16
3.97500	-18
3.98333	-26
3.99167	-36
4.00000	-43
4.00833	-46
4.01667	-45
4.02500	-40
4.03333	-34
4.04167	-30
4.05000	-27
4.05833	-26
4.06667	-27
4.07500	-28
4.08333	-29
4.09167	-30
4.10000	-30
4.10833	-28
4.11667	-24
4.12500	-22
4.13333	-20
4.14167	-19
4.15000	-20
4.15833	-22
4.16667	-24
4.17500	-27
4.18333	-29
4.19167	-30
4.20000	-32
4.20833	-35
4.21667	-37
4.22500	-38
4.23333	-37
4.24167	-35
4.25000	-31
4.25833	-28
4.26667	-25
4.27500	-24
4.28333	-24
4.29167	-26
4.30000	-27
4.30833	-29
4.31667	-32
4.32500	-36
4.33333	-40
4.34167	-43
4.35000	-44
4.35833	-42
4.36667	-40
4.37500	-39
4.38333	-38
4.39167	-38
4.40000	-38
4.40833	-38
4.41667	-38
4.42500	-38
4.43333	-39
4.44167	-39
4.45000	-38
4.45833	-37
4.46667	-37
4.47500	-37
4.48333	-39
4.49167	-42
4.50000	-44
4.50833	-46
4.51667	-47
4.52500	-46
4.53333	-44
4.54167	-42
4.55000	-41
4.55833	-39
4.56667	-39
4.57500	-39
4.58333	-39
4.59167	-39
4.60000	-39
4.60833	-41
4.61667	-44
4.62500	-45
4.63333	-45
4.64167	-45
4.65000	-45
4.65833	-46
4.66667	-46
4.67500	-46
4.68333	-42
4.69167	-37
4.70000	-33
4.70833	-30
4.71667	-31
4.72500	-36
4.73333	-41
4.74167	-43
4.75000	-42
4.75833	-39
4.76667	-34
4.77500	-30
4.78333	-30
4.79167	-32
4.80000	-35
4.80833	-37
4.81667	-38
4.82500	-38
4.83333	-36
4.84167	-33
4.85000	-30
4.85833	-28
4.86667	-28
4.87500	-31
4.88333	-35
4.89167	-40
4.90000	-44
4.90833	-46
4.91667	-48
4.92500	-48
4.93333	-48
4.94167	-48
4.95000	-48
4.95833	-49
4.96667	-51
4.97500	-51
4.98333	-49
4.99167	-45
5.00000	-41
5.00833	-38
5.01667	-36
5.02500	-35
5.03333	-35
5.04167	-36
5.05000	-36
5.05833	-36
5.06667	-37
5.07500	-38
5.08333	-41
5.09167	-44
5.10000	-46
5.10833	-47
5.11667	-46
5.12500	-44
5.13333	-42
5.14167	-41
5.15000	-41
5.15833	-40
5.16667	-38
5.17500	-35
5.18333	-31
5.19167	-28
5.20000	-26
5.20833	-25
5.21667	-26
5.22500	-26
5.23333	-27
5.24167	-29
5.25000	-32
5.25833	-35
5.26667	-38
5.27500	-41
5.28333	-44
5.29167	-45
5.30000	-46
5.30833	-47
5.31667	-47
5.32500	-46
5.33333	-43
5.34167	-39
5.35000	-36
5.35833	-35
5.36667	-36
5.37500	-39
5.38333	-43
5.39167	-45
5.40000	-46
5.40833	-43
5.41667	-41
5.42500	-40
5.43333	-41
5.44167	-42
5.45000	-44
5.45833	-46
5.46667	-46
5.47500	-45
5.48333	-45
5.49167	-48
5.50000	-52
5.50833	-55
5.51667	-57
5.52500	-57
5.53333	-53
5.54167	-49
5.55000	-45
5.55833	-41
5.56667	-39
5.57500	-36
5.58333	-33
5.59167	-29
5.60000	-26
5.60833	-24
5.61667	-23
5.62500	-26
5.63333	-30
5.64167	-35
5.65000	-40
5.65833	-41
5.66667	-39
5.67500	-36
5.68333	-32
5.69167	-28
5.70000	-26
5.70833	-28
5.71667	-31
5.72500	-34
5.73333	-36
5.74167	-37
5.75000	-36
5.75833	-36
5.76667	-37
5.77500	-40
5.78333	-43
5.79167	-46
5.80000	-48
5.80833	-49
5.81667	-49
5.82500	-50
5.83333	-51
5.84167	-52
5.85000	-52
5.85833	-50
5.86667	-47
5.87500	-44
5.88333	-43
5.89167	-43
5.90000	-44
5.90833	-45
5.91667	-46
5.92500	-46
5.93333	-45
5.94167	-44
5.95000	-45
5.95833	-45
5.96667	-45
5.97500	-44
5.98333	-43
5.99167	-41
6.00000	-40
6.00833	-39
6.01667	-38
6.02500	-38
6.03333	-40
6.04167	-43
6.05000	-45
6.05833	-47
6.06667	-46
6.07500	-44
6.08333	-43
6.09167	-43
6.10000	-44
6.10833	-47
6.11667	-50
6.12500	-50
6.13333	-48
6.14167	-45
6.15000	-41
6.15833	-40
6.16667	-41
6.17500	-45
6.18333	-47
6.19167	-47
6.20000	-46
6.20833	-45
6.21667	-45
6.22500	-48
6.23333	-51
6.24167	-54
6.25000	-54
6.25833	-52
6.26667	-49
6.27500	-46
6.28333	-45
6.29167	-46
6.30000	-48
6.30833	-52
6.31667	-56
6.32500	-58
6.33333	-58
6.34167	-56
6.35000	-55
6.35833	-54
6.36667	-53
6.37500	-51
6.38333	-50
6.39167	-47
6.40000	-45
6.40833	-44
6.41667	-44
6.42500	-43
6.43333	-41
6.44167	-39
6.45000	-38
6.45833	-36
6.46667	-35
6.47500	-34
6.48333	-33
6.49167	-33
6.50000	-34
6.50833	-33
6.51667	-31
6.52500	-26
6.53333	-21
6.54167	-18
6.55000	-19
6.55833	-23
6.56667	-31
6.57500	-38
6.58333	-43
6.59167	-44
6.60000	-44
6.60833	-43
6.61667	-43
6.62500	-43
6.63333	-44
6.64167	-43
6.65000	-41
6.65833	-38
6.66667	-35
6.67500	-33
6.68333	-32
6.69167	-32
6.70000	-33
6.70833	-32
6.71667	-31
6.72500	-30
6.73333	-30
6.74167	-30
6.75000	-29
6.75833	-30
6.76667	-30
6.77500	-32
6.78333	-34
6.79167	-37
6.80000	-39
6.80833	-40
6.81667	-40
6.82500	-40
6.83333	-40
6.84167	-39
6.85000	-36
6.85833	-32
6.86667	-28
6.87500	-24
6.88333	-21
6.89167	-20
6.90000	-19
6.90833	-18
6.91667	-19
6.92500	-21
6.93333	-23
6.94167	-26
6.95000	-29
6.95833	-31
6.96667	-32
6.97500	-31
6.98333	-29
6.99167	-26
7.00000	-24
7.00833	-25
7.01667	-28
7.02500	-32
7.03333	-37
7.04167	-39
7.05000	-38
7.05833	-34
7.06667	-29
7.07500	-24
7.08333	-20
7.09167	-19
7.10000	-19
7.10833	-20
7.11667	-22
7.12500	-26
7.13333	-29
7.14167	-33
7.15000	-35
7.15833	-36
7.16667	-34
7.17500	-33
7.18333	-32
7.19167	-34
7.20000	-37
7.20833	-41
7.21667	-44
7.22500	-45
7.23333	-44
7.24167	-43
7.25000	-42
7.25833	-42
7.26667	-42
7.27500	-42
7.28333	-41
7.29167	-40
7.30000	-39
7.30833	-41
7.31667	-43
7.32500	-45
7.33333	-47
7.34167	-47
7.35000	-46
7.35833	-43
7.36667	-41
7.37500	-38
7.38333	-37
7.39167	-35
7.40000	-34
7.40833	-33
7.41667	-33
7.42500	-33
7.43333	-33
7.44167	-33
7.45000	-33
7.45833	-33
7.46667	-33
7.47500	-33
7.48333	-33
7.49167	-32
7.50000	-31
7.50833	-30
7.51667	-30
7.52500	-30
7.53333	-30
7.54167	-29
7.55000	-27
7.55833	-26
7.56667	-27
7.57500	-30
7.58333	-34
7.59167	-39
7.60000	-42
7.60833	-44
7.61667	-44
7.62500	-43
7.63333	-42
7.64167	-42
7.65000	-42
7.65833	-42
7.66667	-40
7.67500	-38
7.68333	-37
7.69167	-37
7.70000	-39
7.70833	-43
7.71667	-46
7.72500	-49
7.73333	-49
7.74167	-48
7.75000	-48
7.75833	-47
7.76667	-46
7.77500	-46
7.78333	-46
7.79167	-46
7.80000	-46
7.80833	-47
7.81667	-47
7.82500	-46
7.83333	-42
7.84167	-38
7.85000	-36
7.85833	-35
7.86667	-36
7.87500	-38
7.88333	-40
7.89167	-42
7.90000	-45
7.90833	-48
7.91667	-51
7.92500	-53
7.93333	-55
7.94167	-56
7.95000	-57
7.95833	-55
7.96667	-52
7.97500	-47
7.98333	-44
7.99167	-42
8.00000	-43
8.00833	-47
8.01667	-53
8.02500	-58
8.03333	-61
8.04167	-61
8.05000	-57
8.05833	-51
8.06667	-45
8.07500	-41
8.08333	-39
8.09167	-41
8.10000	-43
8.10833	-45
8.11667	-47
8.12500	-49
8.13333	-51
8.14167	-52
8.15000	-52
8.15833	-51
8.16667	-50
8.17500	-48
8.18333	-47
8.19167	-47
8.20000	-47
8.20833	-46
8.21667	-44
8.22500	-44
8.23333	-45
8.24167	-46
8.25000	-47
8.25833	-47
8.26667	-45
8.27500	-43
8.28333	-41
8.29167	-40
8.30000	-38
8.30833	-35
8.31667	-32
8.32500	-32
8.33333	-34
8.34167	-37
8.35000	-40
8.35833	-41
8.36667	-40
8.37500	-39
8.38333	-42
8.39167	-47
8.40000	-51
8.40833	-55
8.41667	-57
8.42500	-55
8.43333	-50
8.44167	-44
8.45000	-39
8.45833	-37
8.46667	-38
8.47500	-42
8.48333	-47
8.49167	-52
8.50000	-55
8.50833	-55
8.51667	-52
8.52500	-50
8.53333	-48
8.54167	-48
8.55000	-50
8.55833	-53
8.56667	-56
8.57500	-59
8.58333	-60
8.59167	-59
8.60000	-57
8.60833	-54
8.61667	-52
8.62500	-51
8.63333	-52
8.64167	-53
8.65000	-53
8.65833	-53
8.66667	-52
8.67500	-52
8.68333	-53
8.69167	-55
8.70000	-57
8.70833	-59
8.71667	-59
8.72500	-58
8.73333	-55
8.74167	-53
8.75000	-52
8.75833	-50
8.76667	-49
8.77500	-47
8.78333	-46
8.79167	-47
8.80000	-49
8.80833	-53
8.81667	-57
8.82500	-60
8.83333	-62
8.84167	-63
8.85000	-62
8.85833	-60
8.86667	-59
8.87500	-58
8.88333	-57
8.89167	-57
8.90000	-57
8.90833	-56
8.91667	-55
8.92500	-53
8.93333	-49
8.94167	-45
8.95000	-41
8.95833	-39
8.96667	-37
8.97500	-36
8.98333	-36
8.99167	-35
9.00000	-35
9.00833	-34
9.01667	-33
9.02500	-34
9.03333	-36
9.04167	-40
9.05000	-45
9.05833	-50
9.06667	-54
9.07500	-56
9.08333	-56
9.09167	-55
9.10000	-52
9.10833	-49
9.11667	-45
9.12500	-43
9.13333	-40
9.14167	-40
9.15000	-42
9.15833	-44
9.16667	-45
9.17500	-46
9.18333	-46
9.19167	-48
9.20000	-52
9.20833	-58
9.21667	-63
9.22500	-65
9.23333	-63
9.24167	-59
9.25000	-54
9.25833	-49
9.26667	-45
9.27500	-43
9.28333	-43
9.29167	-45
9.30000	-47
9.30833	-49
9.31667	-50
9.32500	-49
9.33333	-46
9.34167	-44
9.35000	-43
9.35833	-42
9.36667	-43
9.37500	-46
9.38333	-48
9.39167	-51
9.40000	-53
9.40833	-53
9.41667	-53
9.42500	-53
9.43333	-54
9.44167	-54
9.45000	-52
9.45833	-50
9.46667	-49
9.47500	-50
9.48333	-53
9.49167	-57
9.50000	-60
9.50833	-60
9.51667	-59
9.52500	-56
9.53333	-53
9.54167	-50
9.55000	-46
9.55833	-43
9.56667	-40
9.57500	-36
9.58333	-32
9.59167	-28
9.60000	-26
9.60833	-27
9.61667	-32
9.62500	-41
9.63333	-50
9.64167	-58
9.65000	-61
9.65833	-61
9.66667	-57
9.67500	-52
9.68333	-49
9.69167	-48
9.70000	-49
9.70833	-53
9.71667	-56
9.72500	-57
9.73333	-56
9.74167	-53
9.75000	-48
9.75833	-45
9.76667	-44
9.77500	-46
9.78333	-50
9.79167	-53
9.80000	-55
9.80833	-54
9.81667	-52
9.82500	-51
9.83333	-50
9.84167	-51
9.85000	-55
9.85833	-59
9.86667	-63
9.87500	-65
9.88333	-66
9.89167	-66
9.90000	-64
9.90833	-60
9.91667	-54
9.92500	-49
9.93333	-44
9.94167	-43
9.95000	-45
9.95833	-49
9.96667	-51
9.97500	-52
9.98333	-51
9.99167	-49
10.00000	-48
10.00833	-50
10.01667	-52
10.02500	-53
10.03333	-54
10.04167	-55
10.05000	-56
10.05833	-57
10.06667	-58
10.07500	-59
10.08333	-59
10.09167	-58
10.10000	-56
10.10833	-54
10.11667	-53
10.12500	-53
10.13333	-54
10.14167	-55
10.15000	-58
10.15833	-61
10.16667	-62
10.17500	-62
10.18333	-58
10.19167	-54
10.20000	-51
10.20833	-50
10.21667	-50
10.22500	-50
10.23333	-48
10.24167	-46
10.25000	-44
10.25833	-43
10.26667	-44
10.27500	-46
10.28333	-48
10.29167	-50
10.30000	-50
10.30833	-50
10.31667	-50
10.32500	-50
10.33333	-52
10.34167	-55
10.35000	-56
10.35833	-56
10.36667	-54
10.37500	-50
10.38333	-47
10.39167	-44
10.40000	-44
10.40833	-47
10.41667	-50
10.42500	-53
10.43333	-54
10.44167	-52
10.45000	-49
10.45833	-46
10.46667	-46
10.47500	-46
10.48333	-48
10.49167	-49
10.50000	-51
10.50833	-51
10.51667	-50
10.52500	-50
10.53333	-51
10.54167	-52
10.55000	-52
10.55833	-51
10.56667	-50
10.57500	-49
10.58333	-50
10.59167	-52
10.60000	-53
10.60833	-55
10.61667	-56
10.62500	-57
10.63333	-56
10.64167	-55
10.65000	-53
10.65833	-51
10.66667	-48
10.67500	-46
10.68333	-45
10.69167	-46
10.70000	-49
10.70833	-52
10.71667	-54
10.72500	-54
10.73333	-52
10.74167	-49
10.75000	-45
10.75833	-43
10.76667	-44
10.77500	-46
10.78333	-49
10.79167	-51
10.80000	-52
10.80833	-51
10.81667	-49
10.82500	-49
10.83333	-50
10.84167	-52
10.85000	-55
10.85833	-58
10.86667	-60
10.87500	-62
10.88333	-63
10.89167	-64
10.90000	-64
10.90833	-64
10.91667	-63
10.92500	-63
10.93333	-63
10.94167	-64
10.95000	-67
10.95833	-69
10.96667	-70
10.97500	-69
10.98333	-66
10.99167	-63
11.00000	-60
11.00833	-58
11.01667	-57
11.02500	-56
11.03333	-54
11.04167	-53
11.05000	-52
11.05833	-52
11.06667	-53
11.07500	-54
11.08333	-54
11.09167	-53
11.10000	-52
11.10833	-50
11.11667	-49
11.12500	-48
11.13333	-48
11.14167	-49
11.15000	-51
11.15833	-53
11.16667	-53
11.17500	-53
11.18333	-52
11.19167	-52
11.20000	-55
11.20833	-58
11.21667	-60
11.22500	-60
11.23333	-57
11.24167	-54
11.25000	-52
11.25833	-51
11.26667	-52
11.27500	-54
11.28333	-55
11.29167	-54
11.30000	-53
11.30833	-52
11.31667	-51
11.32500	-49
11.33333	-47
11.34167	-46
11.35000	-46
11.35833	-48
11.36667	-49
11.37500	-50
11.38333	-49
11.39167	-47
11.40000	-45
11.40833	-44
11.41667	-46
11.42500	-48
11.43333	-52
11.44167	-56
11.45000	-60
11.45833	-65
11.46667	-70
11.47500	-73
11.48333	-75
11.49167	-76
11.50000	-75
11.50833	-73
11.51667	-71
11.52500	-67
11.53333	-64
11.54167	-61
11.55000	-60
11.55833	-59
11.56667	-61
11.57500	-63
11.58333	-63
11.59167	-62
11.60000	-61
11.60833	-59
11.61667	-57
11.62500	-56
11.63333	-57
11.64167	-58
11.65000	-59
11.65833	-58
11.66667	-56
11.67500	-52
11.68333	-50
11.69167	-48
11.70000	-49
11.70833	-52
11.71667	-56
11.72500	-61
11.73333	-65
11.74167	-68
11.75000	-68
11.75833	-66
11.76667	-62
11.77500	-57
11.78333	-53
11.79167	-51
11.80000	-50
11.80833	-51
11.81667	-52
11.82500	-52
11.83333	-51
11.84167	-49
11.85000	-47
11.85833	-46
11.86667	-46
11.87500	-45
11.88333	-45
11.89167	-46
11.90000	-49
11.90833	-51
11.91667	-54
11.92500	-55
11.93333	-55
11.94167	-54
11.95000	-52
11.95833	-51
11.96667	-50
11.97500	-50
11.98333	-50
11.99167	-51
12.00000	-53
12.00833	-55
12.01667	-57
12.02500	-58
12.03333	-60
12.04167	-61
12.05000	-62
12.05833	-61
12.06667	-58
12.07500	-55
12.08333	-52
12.09167	-51
12.10000	-50
12.10833	-50
12.11667	-51
12.12500	-51
12.13333	-50
12.14167	-50
12.15000	-50
12.15833	-51
12.16667	-53
12.17500	-54
12.18333	-54
12.19167	-52
12.20000	-48
12.20833	-43
12.21667	-39
12.22500	-39
12.23333	-41
12.24167	-44
12.25000	-45
12.25833	-45
12.26667	-44
12.27500	-44
12.28333	-45
12.29167	-47
12.30000	-50
12.30833	-52
12.31667	-53
12.32500	-54
12.33333	-54
12.34167	-54
12.35000	-54
12.35833	-54
12.36667	-52
12.37500	-50
12.38333	-47
12.39167	-44
12.40000	-42
12.40833	-39
12.41667	-37
12.42500	-37
12.43333	-38
12.44167	-40
12.45000	-43
12.45833	-46
12.46667	-49
12.47500	-53
12.48333	-58
12.49167	-62
12.50000	-66
12.50833	-68
12.51667	-68
12.52500	-67
12.53333	-65
12.54167	-62
12.55000	-59
12.55833	-56
12.56667	-53
12.57500	-50
12.58333	-47
12.59167	-46
12.60000	-45
12.60833	-45
12.61667	-46
12.62500	-47
12.63333	-47
12.64167	-50
12.65000	-56
12.65833	-61
12.66667	-66
12.67500	-69
12.68333	-68
12.69167	-66
12.70000	-62
12.70833	-60
12.71667	-57
12.72500	-55
12.73333	-54
12.74167	-53
12.75000	-53
12.75833	-52
12.76667	-52
12.77500	-53
12.78333	-55
12.79167	-58
12.80000	-60
12.80833	-60
12.81667	-58
12.82500	-55
12.83333	-51
12.84167	-49
12.85000	-49
12.85833	-51
12.86667	-54
12.87500	-56
12.88333	-58
12.89167	-57
12.90000	-54
12.90833	-50
12.91667	-47
12.92500	-46
12.93333	-47
12.94167	-49
12.95000	-52
12.95833	-53
12.96667	-53
12.97500	-51
12.98333	-49
12.99167	-47
13.00000	-46
13.00833	-46
13.01667	-46
13.02500	-46
13.03333	-46
13.04167	-47
13.05000	-48
13.05833	-51
13.06667	-55
13.07500	-58
13.08333	-60
13.09167	-60
13.10000	-58
13.10833	-55
13.11667	-52
13.12500	-50
13.13333	-50
13.14167	-52
13.15000	-55
13.15833	-57
13.16667	-57
13.17500	-56
13.18333	-55
13.19167	-53
13.20000	-52
13.20833	-51
13.21667	-51
13.22500	-52
13.23333	-53
13.24167	-54
13.25000	-56
13.25833	-56
13.26667	-54
13.27500	-53
13.28333	-53
13.29167	-55
13.30000	-57
13.30833	-59
13.31667	-58
13.32500	-55
13.33333	-50
13.34167	-47
13.35000	-47
13.35833	-48
13.36667	-51
13.37500	-53
13.38333	-54
13.39167	-53
13.40000	-52
13.40833	-52
13.41667	-51
13.42500	-51
13.43333	-50
13.44167	-49
13.45000	-49
13.45833	-49
13.46667	-50
13.47500	-51
13.48333	-52
13.49167	-52
13.50000	-53
13.50833	-54
13.51667	-56
13.52500	-58
13.53333	-59
13.54167	-57
13.55000	-52
13.55833	-47
13.56667	-42
13.57500	-38
13.58333	-39
13.59167	-42
13.60000	-46
13.60833	-49
13.61667	-51
13.62500	-52
13.63333	-52
13.64167	-52
13.65000	-53
13.65833	-54
13.66667	-56
13.67500	-58
13.68333	-60
13.69167	-62
13.70000	-63
13.70833	-62
13.71667	-60
13.72500	-57
13.73333	-54
13.74167	-51
13.75000	-49
13.75833	-47
13.76667	-45
13.77500	-43
13.78333	-41
13.79167	-38
13.80000	-36
13.80833	-36
13.81667	-37
13.82500	-39
13.83333	-41
13.84167	-44
13.85000	-46
13.85833	-48
13.86667	-51
13.87500	-53
13.88333	-54
13.89167	-55
13.90000	-56
13.90833	-57
13.91667	-59
13.92500	-60
13.93333	-60
13.94167	-60
13.95000	-58
13.95833	-55
13.96667	-51
13.97500	-49
13.98333	-48
13.99167	-50
14.00000	-54
14.00833	-59
14.01667	-63
14.02500	-66
14.03333	-65
14.04167	-63
14.05000	-60
14.05833	-58
14.06667	-58
14.07500	-59
14.08333	-60
14.09167	-59
14.10000	-55
14.10833	-50
14.11667	-45
14.12500	-42
14.13333	-42
14.14167	-45
14.15000	-49
14.15833	-52
14.16667	-52
14.17500	-52
14.18333	-52
14.19167	-53
14.20000	-54
14.20833	-56
14.21667	-57
14.22500	-58
14.23333	-58
14.24167	-57
14.25000	-56
14.25833	-56
14.26667	-55
14.27500	-54
14.28333	-54
14.29167	-53
14.30000	-53
14.30833	-54
14.31667	-55
14.32500	-57
14.33333	-57
14.34167	-55
14.35000	-52
14.35833	-48
14.36667	-47
14.37500	-47
14.38333	-50
14.39167	-53
14.40000	-56
14.40833	-57
14.41667	-56
14.42500	-56
14.43333	-55
14.44167	-53
14.45000	-53
14.45833	-51
14.46667	-49
14.47500	-46
14.48333	-42
14.49167	-39
14.50000	-37
14.50833	-37
14.51667	-38
14.52500	-39
14.53333	-41
14.54167	-41
14.55000	-39
14.55833	-38
14.56667	-37
14.57500	-38
14.58333	-41
14.59167	-46
14.60000	-50
14.60833	-52
14.61667	-53
14.62500	-53
14.63333	-51
14.64167	-49
14.65000	-48
14.65833	-46
14.66667	-45
14.67500	-45
14.68333	-45
14.69167	-48
14.70000	-51
14.70833	-55
14.71667	-57
14.72500	-57
14.73333	-54
14.74167	-50
14.75000	-45
14.75833	-40
14.76667	-37
14.77500	-37
14.78333	-38
14.79167	-40
14.80000	-43
14.80833	-46
14.81667	-48
14.82500	-48
14.83333	-46
14.84167	-44
14.85000	-41
14.85833	-39
14.86667	-40
14.87500	-43
14.88333	-47
14.89167	-51
14.90000	-54
14.90833	-56
14.91667	-56
14.92500	-55
14.93333	-53
14.94167	-51
14.95000	-50
14.95833	-48
14.96667	-47
14.97500	-45
14.98333	-43
14.99167	-41
15.00000	-40
15.00833	-40
15.01667	-43
15.02500	-46
15.03333	-48
15.04167	-50
15.05000	-52
15.05833	-51
15.06667	-49
15.07500	-46
15.08333	-44
15.09167	-43
15.10000	-45
15.10833	-49
15.11667	-53
15.12500	-55
15.13333	-56
15.14167	-54
15.15000	-51
15.15833	-48
15.16667	-44
15.17500	-42
15.18333	-41
15.19167	-41
15.20000	-42
15.20833	-42
15.21667	-42
15.22500	-42
15.23333	-42
15.24167	-43
15.25000	-44
15.25833	-44
15.26667	-43
15.27500	-40
15.28333	-39
15.29167	-40
15.30000	-41
15.30833	-43
15.31667	-46
15.32500	-48
15.33333	-50
15.34167	-52
15.35000	-54
15.35833	-56
15.36667	-57
15.37500	-56
15.38333	-55
15.39167	-53
15.40000	-51
15.40833	-49
15.41667	-47
15.42500	-45
15.43333	-43
15.44167	-42
15.45000	-42
15.45833	-44
15.46667	-47
15.47500	-50
15.48333	-52
15.49167	-53
15.50000	-53
15.50833	-52
15.51667	-51
15.52500	-50
15.53333	-50
15.54167	-51
15.55000	-51
15.55833	-53
15.56667	-54
15.57500	-56
15.58333	-56
15.59167	-55
15.60000	-51
15.60833	-45
15.61667	-39
15.62500	-34
15.63333	-31
15.64167	-32
15.65000	-35
15.65833	-40
15.66667	-45
15.67500	-49
15.68333	-51
15.69167	-52
15.70000	-53
15.70833	-52
15.71667	-51
15.72500	-50
15.73333	-49
15.74167	-48
15.75000	-49
15.75833	-49
15.76667	-49
15.77500	-48
15.78333	-47
15.79167	-47
15.80000	-47
15.80833	-49
15.81667	-51
15.82500	-52
15.83333	-52
15.84167	-50
15.85000	-48
15.85833	-46
15.86667	-47
15.87500	-49
15.88333	-51
15.89167	-52
15.90000	-51
15.90833	-47
15.91667	-43
15.92500	-39
15.93333	-36
15.94167	-35
15.95000	-36
15.95833	-39
15.96667	-43
15.97500	-45
15.98333	-46
15.99167	-44
16.00000	-42
16.00833	-39
16.01667	-36
16.02500	-34
16.03333	-33
16.04167	-34
16.05000	-35
16.05833	-35
16.06667	-35
16.07500	-35
16.08333	-35
16.09167	-36
16.10000	-37
16.10833	-37
16.11667	-38
16.12500	-38
16.13333	-38
16.14167	-39
16.15000	-42
16.15833	-45
16.16667	-47
16.17500	-46
16.18333	-44
16.19167	-42
16.20000	-40
16.20833	-41
16.21667	-43
16.22500	-45
16.23333	-47
16.24167	-50
16.25000	-52
16.25833	-54
16.26667	-56
16.27500	-57
16.28333	-58
16.29167	-60
16.30000	-62
16.30833	-63
16.31667	-64
16.32500	-62
16.33333	-60
16.34167	-56
16.35000	-53
16.35833	-50
16.36667	-48
16.37500	-46
16.38333	-46
16.39167	-46
16.40000	-47
16.40833	-46
16.41667	-44
16.42500	-43
16.43333	-43
16.44167	-44
16.45000	-45
16.45833	-44
16.46667	-40
16.47500	-34
16.48333	-28
16.49167	-25
16.50000	-25
16.50833	-30
16.51667	-35
16.52500	-40
16.53333	-44
16.54167	-45
16.55000	-44
16.55833	-43
16.56667	-45
16.57500	-50
16.58333	-56
16.59167	-62
16.60000	-65
16.60833	-64
16.61667	-60
16.62500	-56
16.63333	-52
16.64167	-49
16.65000	-46
16.65833	-44
16.66667	-42
16.67500	-41
16.68333	-42
16.69167	-44
16.70000	-46
16.70833	-47
16.71667	-48
16.72500	-47
16.73333	-47
16.74167	-47
16.75000	-47
16.75833	-48
16.76667	-47
16.77500	-45
16.78333	-42
16.79167	-40
16.80000	-38
16.80833	-38
16.81667	-39
16.82500	-40
16.83333	-41
16.84167	-41
16.85000	-40
16.85833	-40
16.86667	-41
16.87500	-43
16.88333	-45
16.89167	-48
16.90000	-49
16.90833	-49
16.91667	-48
16.92500	-47
16.93333	-48
16.94167	-51
16.95000	-55
16.95833	-60
16.96667	-61
16.97500	-60
16.98333	-58
16.99167	-55
17.00000	-53
17.00833	-52
17.01667	-52
17.02500	-51
17.03333	-48
17.04167	-45
17.05000	-41
17.05833	-39
17.06667	-40
17.07500	-44
17.08333	-47
17.09167	-49
17.10000	-48
17.10833	-45
17.11667	-40
17.12500	-37
17.13333	-35
17.14167	-35
17.15000	-36
17.15833	-38
17.16667	-39
17.17500	-41
17.18333	-43
17.19167	-46
17.20000	-50
17.20833	-53
17.21667	-56
17.22500	-57
17.23333	-57
17.24167	-57
17.25000	-56
17.25833	-54
17.26667	-52
17.27500	-48
17.28333	-46
17.29167	-44
17.30000	-44
17.30833	-43
17.31667	-43
17.32500	-42
17.33333	-41
17.34167	-40
17.35000	-41
17.35833	-42
17.36667	-43
17.37500	-45
17.38333	-49
17.39167	-53
17.40000	-55
17.40833	-55
17.41667	-51
17.42500	-46
17.43333	-41
17.44167	-38
17.45000	-37
17.45833	-37
17.46667	-37
17.47500	-37
17.48333	-40
17.49167	-43
17.50000	-46
17.50833	-48
17.51667	-47
17.52500	-44
17.53333	-41
17.54167	-39
17.55000	-39
17.55833	-39
17.56667	-41
17.57500	-43
17.58333	-45
17.59167	-46
17.60000	-48
17.60833	-49
17.61667	-51
17.62500	-51
17.63333	-50
17.64167	-48
17.65000	-45
17.65833	-41
17.66667	-38
17.67500	-36
17.68333	-36
17.69167	-36
17.70000	-36
17.70833	-37
17.71667	-38
17.72500	-38
17.73333	-37
17.74167	-37
17.75000	-38
17.75833	-40
17.76667	-41
17.77500	-43
17.78333	-44
17.79167	-45
17.80000	-44
17.80833	-42
17.81667	-40
17.82500	-39
17.83333	-40
17.84167	-42
17.85000	-47
17.85833	-51
17.86667	-55
17.87500	-58
17.88333	-58
17.89167	-56
17.90000	-53
17.90833	-49
17.91667	-46
17.92500	-45
17.93333	-47
17.94167	-50
17.95000	-53
17.95833	-55
17.96667	-55
17.97500	-54
17.98333	-51
17.99167	-48
18.00000	-45
18.00833	-44
18.01667	-44
18.02500	-44
18.03333	-44
18.04167	-42
18.05000	-38
18.05833	-33
18.06667	-26
18.07500	-22
18.08333	-22
18.09167	-27
18.10000	-33
18.10833	-40
18.11667	-44
18.12500	-44
18.13333	-42
18.14167	-40
18.15000	-38
18.15833	-39
18.16667	-41
18.17500	-44
18.18333	-47
18.19167	-50
18.20000	-51
18.20833	-51
18.21667	-50
18.22500	-49
18.23333	-48
18.24167	-46
18.25000	-44
18.25833	-42
18.26667	-40
18.27500	-39
18.28333	-40
18.29167	-41
18.30000	-43
18.30833	-43
18.31667	-42
18.32500	-40
18.33333	-39
18.34167	-39
18.35000	-40
18.35833	-40
18.36667	-40
18.37500	-40
18.38333	-40
18.39167	-43
18.40000	-46
18.40833	-49
18.41667	-50
18.42500	-49
18.43333	-47
18.44167	-45
18.45000	-43
18.45833	-44
18.46667	-45
18.47500	-48
18.48333	-50
18.49167	-51
18.50000	-52
18.50833	-52
18.51667	-50
18.52500	-48
18.53333	-46
18.54167	-43
18.55000	-40
18.55833	-36
18.56667	-32
18.57500	-30
18.58333	-30
18.59167	-33
18.60000	-38
18.60833	-43
18.61667	-48
18.62500	-49
18.63333	-48
18.64167	-44
18.65000	-38
18.65833	-32
18.66667	-27
18.67500	-25
18.68333	-24
18.69167	-24
18.70000	-26
18.70833	-27
18.71667	-27
18.72500	-28
18.73333	-28
18.74167	-27
18.75000	-26
18.75833	-26
18.76667	-29
18.77500	-33
18.78333	-37
18.79167	-41
18.80000	-43
18.80833	-43
18.81667	-41
18.82500	-40
18.83333	-40
18.84167	-40
18.85000	-40
18.85833	-40
18.86667	-38
18.87500	-35
18.88333	-32
18.89167	-30
18.90000	-29
18.90833	-29
18.91667	-29
18.92500	-28
18.93333	-28
18.94167	-28
18.95000	-29
18.95833	-31
18.96667	-33
18.97500	-34
18.98333	-34
18.99167	-34
19.00000	-33
19.00833	-33
19.01667	-33
19.02500	-33
19.03333	-33
19.04167	-31
19.05000	-30
19.05833	-28
19.06667	-25
19.07500	-22
19.08333	-19
19.09167	-16
19.10000	-13
19.10833	-13
19.11667	-16
19.12500	-19
19.13333	-23
19.14167	-28
19.15000	-32
19.15833	-37
19.16667	-40
19.17500	-43
19.18333	-42
19.19167	-39
19.20000	-35
19.20833	-31
19.21667	-29
19.22500	-29
19.23333	-30
19.24167	-33
19.25000	-35
19.25833	-36
19.26667	-36
19.27500	-34
19.28333	-32
19.29167	-30
19.30000	-28
19.30833	-26
19.31667	-25
19.32500	-26
19.33333	-29
19.34167	-32
19.35000	-36
19.35833	-37
19.36667	-34
19.37500	-30
19.38333	-27
19.39167	-26
19.40000	-28
19.40833	-32
19.41667	-37
19.42500	-42
19.43333	-45
19.44167	-47
19.45000	-45
19.45833	-43
19.46667	-39
19.47500	-36
19.48333	-34
19.49167	-34
19.50000	-34
19.50833	-35
19.51667	-35
19.52500	-35
19.53333	-35
19.54167	-34
19.55000	-34
19.55833	-33
19.56667	-33
19.57500	-34
19.58333	-36
19.59167	-39
19.60000	-41
19.60833	-42
19.61667	-42
19.62500	-42
19.63333	-41
19.64167	-41
19.65000	-41
19.65833	-40
19.66667	-37
19.67500	-33
19.68333	-30
19.69167	-28
19.70000	-27
19.70833	-27
19.71667	-28
19.72500	-30
19.73333	-31
19.74167	-32
19.75000	-32
19.75833	-29
19.76667	-24
19.77500	-19
19.78333	-16
19.79167	-17
19.80000	-21
19.80833	-26
19.81667	-29
19.82500	-30
19.83333	-28
19.84167	-23
19.85000	-16
19.85833	-11
19.86667	-8
19.87500	-8
19.88333	-9
19.89167	-10
19.90000	-11
19.90833	-12
19.91667	-12
19.92500	-13
19.93333	-14
19.94167	-13
19.95000	-11
19.95833	-9
19.96667	-7
19.97500	-8
19.98333	-12
19.99167	-18
20.00000	-22
20.00833	-23
20.01667	-23
20.02500	-21
20.03333	-18
20.04167	-15
20.05000	-12
20.05833	-10
20.06667	-9
20.07500	-9
20.08333	-10
20.09167	-10
20.10000	-8
20.10833	-4
20.11667	-0
20.12500	3
20.13333	4
20.14167	3
20.15000	1
20.15833	-1
20.16667	-2
20.17500	-1
20.18333	2
20.19167	5
20.20000	8
20.20833	11
20.21667	15
20.22500	19
20.23333	23
20.24167	25
20.25000	27
20.25833	27
20.26667	29
20.27500	31
20.28333	34
20.29167	38
20.30000	42
20.30833	43
20.31667	42
20.32500	40
20.33333	38
20.34167	37
20.35000	37
20.35833	39
20.36667	42
20.37500	44
20.38333	46
20.39167	46
20.40000	45
20.40833	44
20.41667	44
20.42500	48
20.43333	54
20.44167	60
20.45000	67
20.45833	73
20.46667	77
20.47500	81
20.48333	87
20.49167	95
20.50000	102
20.50833	108
20.51667	112
20.52500	116
20.53333	118
20.54167	119
20.55000	119
20.55833	118
20.56667	115
20.57500	112
20.58333	113
20.59167	117
20.60000	124
20.60833	134
20.61667	143
20.62500	151
20.63333	157
20.64167	161
20.65000	165
20.65833	170
20.66667	176
20.67500	182
20.68333	189
20.69167	195
20.70000	201
20.70833	207
20.71667	214
20.72500	221
20.73333	227
20.74167	233
20.75000	238
20.75833	243
20.76667	248
20.77500	252
20.78333	256
20.79167	260
20.80000	265
20.80833	271
20.81667	278
20.82500	286
20.83333	295
20.84167	304
20.85000	311
20.85833	318
20.86667	325
20.87500	331
20.88333	336
20.89167	340
20.90000	345
20.90833	350
20.91667	357
20.92500	366
20.93333	377
20.94167	388
20.95000	399
20.95833	411
20.96667	421
20.97500	431
20.98333	439
20.99167	447
21.00000	454
21.00833	463
21.01667	473
21.02500	485
21.03333	499
21.04167	512
21.05000	524
21.05833	535
21.06667	543
21.07500	551
21.08333	559
21.09167	568
21.10000	578
21.10833	590
21.11667	602
21.12500	615
21.13333	628
21.14167	642
21.15000	656
21.15833	670
21.16667	684
21.17500	697
21.18333	708
21.19167	717
21.20000	728
21.20833	740
21.21667	753
21.22500	769
21.23333	785
21.24167	800
21.25000	815
21.25833	828
21.26667	840
21.27500	851
21.28333	863
21.29167	875
21.30000	887
21.30833	902
21.31667	917
21.32500	934
21.33333	953
21.34167	972
21.35000	991
21.35833	1010
21.36667	1029
21.37500	1046
21.38333	1061
21.39167	1074
21.40000	1086
21.40833	1098
21.41667	1111
21.42500	1127
21.43333	1145
21.44167	1163
21.45000	1179
21.45833	1194
21.46667	1207
21.47500	1219
21.48333	1232
21.49167	1244
21.50000	1256
21.50833	1269
21.51667	1281
21.52500	1294
21.53333	1306
21.54167	1319
21.55000	1331
21.55833	1343
21.56667	1354
21.57500	1366
21.58333	1378
21.59167	1390
21.60000	1401
21.60833	1413
21.61667	1426
21.62500	1437
21.63333	1448
21.64167	1457
21.65000	1464
21.65833	1470
21.66667	1477
21.67500	1484
21.68333	1493
21.69167	1503
21.70000	1514
21.70833	1523
21.71667	1531
21.72500	1536
21.73333	1539
21.74167	1542
21.75000	1546
21.75833	1550
21.76667	1554
21.77500	1558
21.78333	1560
21.79167	1560
21.80000	1559
21.80833	1557
21.81667	1556
21.82500	1555
21.83333	1556
21.84167	1557
21.85000	1558
21.85833	1557
21.86667	1556
21.87500	1554
21.88333	1552
21.89167	1549
21.90000	1545
21.90833	1539
21.91667	1532
21.92500	1526
21.93333	1518
21.94167	1510
21.95000	1502
21.95833	1494
21.96667	1486
21.97500	1479
21.98333	1473
21.99167	1466
22.00000	1458
22.00833	1448
22.01667	1437
22.02500	1427
22.03333	1421
22.04167	1418
22.05000	1417
22.05833	1416
22.06667	1413
22.07500	1405
22.08333	1395
22.09167	1385
22.10000	1374
22.10833	1362
22.11667	1350
22.12500	1343
22.13333	1339
22.14167	1338
22.15000	1339
22.15833	1339
22.16667	1336
22.17500	1330
22.18333	1320
22.19167	1307
22.20000	1292
22.20833	1277
22.21667	1266
22.22500	1256
22.23333	1248
22.24167	1242
22.25000	1238
22.25833	1234
22.26667	1233
22.27500	1233
22.28333	1232
22.29167	1231
22.30000	1228
22.30833	1224
22.31667	1219
22.32500	1213
22.33333	1207
22.34167	1203
22.35000	1199
22.35833	1197
22.36667	1196
22.37500	1197
22.38333	1196
22.39167	1193
22.40000	1191
22.40833	1188
22.41667	1186
22.42500	1184
22.43333	1184
22.44167	1184
22.45000	1184
22.45833	1184
22.46667	1184
22.47500	1182
22.48333	1180
22.49167	1177
22.50000	1175
22.50833	1175
22.51667	1177
22.52500	1179
22.53333	1181
22.54167	1182
22.55000	1182
22.55833	1181
22.56667	1181
22.57500	1182
22.58333	1185
22.59167	1188
22.60000	1191
22.60833	1194
22.61667	1196
22.62500	1197
22.63333	1199
22.64167	1201
22.65000	1203
22.65833	1204
22.66667	1205
22.67500	1205
22.68333	1204
22.69167	1204
22.70000	1204
22.70833	1206
22.71667	1209
22.72500	1211
22.73333	1213
22.74167	1215
22.75000	1217
22.75833	1220
22.76667	1225
22.77500	1231
22.78333	1236
22.79167	1239
22.80000	1242
22.80833	1243
22.81667	1247
22.82500	1251
22.83333	1257
22.84167	1263
22.85000	1269
22.85833	1274
22.86667	1278
22.87500	1282
22.88333	1285
22.89167	1287
22.90000	1290
22.90833	1291
22.91667	1292
22.92500	1294
22.93333	1298
22.94167	1302
22.95000	1306
22.95833	1309
22.96667	1312
22.97500	1316
22.98333	1319
22.99167	1323
23.00000	1327
23.00833	1331
23.01667	1335
23.02500	1339
23.03333	1343
23.04167	1348
23.05000	1351
23.05833	1353
23.06667	1353
23.07500	1351
23.08333	1350
23.09167	1351
23.10000	1354
23.10833	1360
23.11667	1365
23.12500	1368
23.13333	1370
23.14167	1372
23.15000	1374
23.15833	1377
23.16667	1381
23.17500	1387
23.18333	1394
23.19167	1399
23.20000	1403
23.20833	1405
23.21667	1406
23.22500	1406
23.23333	1407
23.24167	1410
23.25000	1415
23.25833	1422
23.26667	1430
23.27500	1438
23.28333	1445
23.29167	1451
23.30000	1453
23.30833	1453
23.31667	1452
23.32500	1453
23.33333	1455
23.34167	1459
23.35000	1465
23.35833	1472
23.36667	1478
23.37500	1484
23.38333	1488
23.39167	1491
23.40000	1494
23.40833	1496
23.41667	1498
23.42500	1501
23.43333	1504
23.44167	1507
23.45000	1509
23.45833	1510
23.46667	1511
23.47500	1512
23.48333	1515
23.49167	1520
23.50000	1527
23.50833	1536
23.51667	1545
23.52500	1552
23.53333	1557
23.54167	1561
23.55000	1565
23.55833	1569
23.56667	1573
23.57500	1577
23.58333	1579
23.59167	1581
23.60000	1582
23.60833	1584
23.61667	1587
23.62500	1590
23.63333	1593
23.64167	1596
23.65000	1599
23.65833	1603
23.66667	1608
23.67500	1614
23.68333	1618
23.69167	1620
23.70000	1621
23.70833	1621
23.71667	1621
23.72500	1621
23.73333	1621
23.74167	1621
23.75000	1621
23.75833	1621
23.76667	1625
23.77500	1630
23.78333	1635
23.79167	1640
23.80000	1643
23.80833	1643
23.81667	1642
23.82500	1639
23.83333	1636
23.84167	1634
23.85000	1632
23.85833	1632
23.86667	1631
23.87500	1629
23.88333	1627
23.89167	1625
23.90000	1623
23.90833	1623
23.91667	1624
23.92500	1626
23.93333	1628
23.94167	1629
23.95000	1629
23.95833	1626
23.96667	1620
23.97500	1613
23.98333	1606
23.99167	1598
24.00000	1592
24.00833	1588
24.01667	1585
24.02500	1581
24.03333	1574
24.04167	1564
24.05000	1553
24.05833	1544
24.06667	1538
24.07500	1536
24.08333	1535
24.09167	1533
24.10000	1532
24.10833	1531
24.11667	1529
24.12500	1529
24.13333	1528
24.14167	1526
24.15000	1521
24.15833	1515
24.16667	1510
24.17500	1505
24.18333	1501
24.19167	1496
24.20000	1490
24.20833	1481
24.21667	1471
24.22500	1461
24.23333	1453
24.24167	1449
24.25000	1447
24.25833	1446
24.26667	1443
24.27500	1439
24.28333	1433
24.29167	1427
24.30000	1421
24.30833	1416
24.31667	1412
24.32500	1407
24.33333	1401
24.34167	1394
24.35000	1387
24.35833	1379
24.36667	1372
24.37500	1366
24.38333	1361
24.39167	1357
24.40000	1354
24.40833	1351
24.41667	1349
24.42500	1348
24.43333	1348
24.44167	1349
24.45000	1351
24.45833	1352
24.46667	1351
24.47500	1348
24.48333	1344
24.49167	1338
24.50000	1332
24.50833	1326
24.51667	1322
24.52500	1318
24.53333	1315
24.54167	1312
24.55000	1310
24.55833	1307
24.56667	1303
24.57500	1298
24.58333	1292
24.59167	1285
24.60000	1278
24.60833	1271
24.61667	1264
24.62500	1258
24.63333	1253
24.64167	1249
24.65000	1244
24.65833	1239
24.66667	1233
24.67500	1227
24.68333	1221
24.69167	1216
24.70000	1211
24.70833	1209
24.71667	1207
24.72500	1204
24.73333	1200
24.74167	1196
24.75000	1192
24.75833	1188
24.76667	1185
24.77500	1182
24.78333	1177
24.79167	1170
24.80000	1163
24.80833	1156
24.81667	1149
24.82500	1142
24.83333	1136
24.84167	1130
24.85000	1124
24.85833	1119
24.86667	1114
24.87500	1109
24.88333	1106
24.89167	1102
24.90000	1099
24.90833	1096
24.91667	1093
24.92500	1089
24.93333	1085
24.94167	1080
24.95000	1074
24.95833	1066
24.96667	1058
24.97500	1050
24.98333	1043
24.99167	1037
25.00000	1032
25.00833	1028
25.01667	1024
25.02500	1019
25.03333	1012
25.04167	1006
25.05000	1000
25.05833	995
25.06667	990
25.07500	986
25.08333	980
25.09167	975
25.10000	970
25.10833	967
25.11667	966
25.12500	965
25.13333	962
25.14167	957
25.15000	950
25.15833	943
25.16667	937
25.17500	933
25.18333	930
25.19167	930
25.20000	930
25.20833	929
25.21667	926
25.22500	921
25.23333	917
25.24167	914
25.25000	913
25.25833	914
25.26667	914
25.27500	914
25.28333	912
25.29167	907
25.30000	901
25.30833	895
25.31667	888
25.32500	883
25.33333	879
25.34167	878
25.35000	880
25.35833	882
25.36667	884
25.37500	885
25.38333	884
25.39167	881
25.40000	877
25.40833	872
25.41667	869
25.42500	868
25.43333	868
25.44167	870
25.45000	871
25.45833	872
25.46667	872
25.47500	870
25.48333	868
25.49167	867
25.50000	867
25.50833	868
25.51667	870
25.52500	870
25.53333	869
25.54167	867
25.55000	865
25.55833	863
25.56667	862
25.57500	860
25.58333	856
25.59167	851
25.60000	847
25.60833	845
25.61667	846
25.62500	850
25.63333	855
25.64167	859
25.65000	861
25.65833	859
25.66667	855
25.67500	850
25.68333	846
25.69167	843
25.70000	841
25.70833	839
25.71667	838
25.72500	838
25.73333	838
25.74167	838
25.75000	838
25.75833	837
25.76667	836
25.77500	834
25.78333	834
25.79167	834
25.80000	836
25.80833	838
25.81667	840
25.82500	842
25.83333	844
25.84167	844
25.85000	843
25.85833	840
25.86667	835
25.87500	829
25.88333	824
25.89167	822
25.90000	821
25.90833	824
25.91667	827
25.92500	830
25.93333	832
25.94167	832
25.95000	830
25.95833	827
25.96667	824
25.97500	821
25.98333	819
25.99167	819
26.00000	819
26.00833	820
26.01667	821
26.02500	822
26.03333	822
26.04167	821
26.05000	820
26.05833	818
26.06667	817
26.07500	815
26.08333	815
26.09167	816
26.10000	817
26.10833	817
26.11667	818
26.12500	819
26.13333	820
26.14167	821
26.15000	821
26.15833	820
26.16667	818
26.17500	816
26.18333	814
26.19167	812
26.20000	810
26.20833	806
26.21667	803
26.22500	801
26.23333	800
26.24167	800
26.25000	801
26.25833	802
26.26667	803
26.27500	803
26.28333	802
26.29167	802
26.30000	802
26.30833	805
26.31667	808
26.32500	812
26.33333	814
26.34167	816
26.35000	816
26.35833	816
26.36667	816
26.37500	817
26.38333	817
26.39167	815
26.40000	814
26.40833	814
26.41667	814
26.42500	815
26.43333	816
26.44167	816
26.45000	815
26.45833	812
26.46667	811
26.47500	811
26.48333	811
26.49167	811
26.50000	811
26.50833	812
26.51667	814
26.52500	817
26.53333	819
26.54167	821
26.55000	823
26.55833	824
26.56667	825
26.57500	825
26.58333	824
26.59167	824
26.60000	825
26.60833	828
26.61667	832
26.62500	835
26.63333	837
26.64167	837
26.65000	835
26.65833	832
26.66667	829
26.67500	829
26.68333	831
26.69167	833
26.70000	835
26.70833	837
26.71667	838
26.72500	841
26.73333	845
26.74167	849
26.75000	850
26.75833	850
26.76667	849
26.77500	847
26.78333	848
26.79167	851
26.80000	855
26.80833	860
26.81667	864
26.82500	866
26.83333	867
26.84167	866
26.85000	865
26.85833	865
26.86667	865
26.87500	867
26.88333	870
26.89167	874
26.90000	877
26.90833	881
26.91667	883
26.92500	883
26.93333	881
26.94167	879
26.95000	879
26.95833	879
26.96667	881
26.97500	883
26.98333	885
26.99167	886
27.00000	887
27.00833	885
27.01667	882
27.02500	881
27.03333	881
27.04167	883
27.05000	886
27.05833	888
27.06667	886
27.07500	883
27.08333	880
27.09167	878
27.10000	879
27.10833	881
27.11667	883
27.12500	884
27.13333	884
27.14167	885
27.15000	887
27.15833	890
27.16667	893
27.17500	896
27.18333	898
27.19167	898
27.20000	896
27.20833	894
27.21667	891
27.22500	890
27.23333	891
27.24167	892
27.25000	894
27.25833	895
27.26667	893
27.27500	890
27.28333	887
27.29167	885
27.30000	885
27.30833	887
27.31667	892
27.32500	897
27.33333	902
27.34167	905
27.35000	906
27.35833	904
27.36667	899
27.37500	892
27.38333	884
27.39167	877
27.40000	872
27.40833	871
27.41667	873
27.42500	877
27.43333	882
27.44167	885
27.45000	885
27.45833	883
27.46667	879
27.47500	875
27.48333	871
27.49167	869
27.50000	868
27.50833	867
27.51667	868
27.52500	871
27.53333	874
27.54167	876
27.55000	879
27.55833	881
27.56667	882
27.57500	882
27.58333	882
27.59167	882
27.60000	881
27.60833	882
27.61667	883
27.62500	883
27.63333	884
27.64167	885
27.65000	886
27.65833	887
27.66667	889
27.67500	891
27.68333	892
27.69167	894
27.70000	894
27.70833	895
27.71667	895
27.72500	895
27.73333	896
27.74167	898
27.75000	899
27.75833	899
27.76667	897
27.77500	894
27.78333	891
27.79167	889
27.80000	888
27.80833	889
27.81667	892
27.82500	894
27.83333	897
27.84167	900
27.85000	901
27.85833	903
27.86667	904
27.87500	906
27.88333	908
27.89167	911
27.90000	913
27.90833	915
27.91667	918
27.92500	920
27.93333	921
27.94167	923
27.95000	925
27.95833	926
27.96667	926
27.97500	926
27.98333	927
27.99167	932
28.00000	938
28.00833	945
28.01667	952
28.02500	958
28.03333	962
28.04167	962
28.05000	960
28.05833	956
28.06667	951
28.07500	946
28.08333	944
28.09167	943
28.10000	944
28.10833	944
28.11667	945
28.12500	948
28.13333	953
28.14167	959
28.15000	966
28.15833	971
28.16667	975
28.17500	977
28.18333	979
28.19167	980
28.20000	982
28.20833	984
28.21667	985
28.22500	985
28.23333	983
28.24167	980
28.25000	976
28.25833	974
28.26667	975
28.27500	977
28.28333	979
28.29167	980
28.30000	981
28.30833	981
28.31667	982
28.32500	982
28.33333	981
28.34167	980
28.35000	980
28.35833	980
28.36667	983
28.37500	987
28.38333	991
28.39167	996
28.40000	1001
28.40833	1004
28.41667	1006
28.42500	1006
28.43333	1004
28.44167	1003
28.45000	1003
28.45833	1003
28.46667	1004
28.47500	1004
28.48333	1003
28.49167	999
28.50000	995
28.50833	992
28.51667	989
28.52500	990
28.53333	992
28.54167	995
28.55000	997
28.55833	997
28.56667	997
28.57500	997
28.58333	998
28.59167	999
28.60000	1000
28.60833	1000
28.61667	1001
28.62500	1003
28.63333	1007
28.64167	1011
28.65000	1015
28.65833	1017
28.66667	1018
28.67500	1017
28.68333	1017
28.69167	1017
28.70000	1019
28.70833	1023
28.71667	1028
28.72500	1032
28.73333	1036
28.74167	1037
28.75000	1037
28.75833	1037
28.76667	1039
28.77500	1042
28.78333	1042
28.79167	1039
28.80000	1036
28.80833	1032
28.81667	1031
28.82500	1035
28.83333	1042
28.84167	1049
28.85000	1055
28.85833	1059
28.86667	1061
28.87500	1061
28.88333	1061
28.89167	1063
28.90000	1065
28.90833	1067
28.91667	1069
28.92500	1072
28.93333	1076
28.94167	1081
28.95000	1086
28.95833	1093
28.96667	1100
28.97500	1107
28.98333	1113
28.99167	1119
29.00000	1123
29.00833	1126
29.01667	1129
29.02500	1135
29.03333	1142
29.04167	1149
29.05000	1154
29.05833	1158
29.06667	1160
29.07500	1162
29.08333	1166
29.09167	1171
29.10000	1177
29.10833	1181
29.11667	1185
29.12500	1188
29.13333	1192
29.14167	1197
29.15000	1203
29.15833	1209
29.16667	1215
29.17500	1220
29.18333	1227
29.19167	1234
29.20000	1241
29.20833	1245
29.21667	1248
29.22500	1252
29.23333	1257
29.24167	1266
29.25000	1277
29.25833	1288
29.26667	1297
29.27500	1304
29.28333	1311
29.29167	1318
29.30000	1326
29.30833	1334
29.31667	1342
29.32500	1351
29.33333	1361
29.34167	1374
29.35000	1389
29.35833	1403
29.36667	1417
29.37500	1430
29.38333	1442
29.39167	1452
29.40000	1461
29.40833	1471
29.41667	1482
29.42500	1494
29.43333	1509
29.44167	1523
29.45000	1538
29.45833	1552
29.46667	1566
29.47500	1580
29.48333	1598
29.49167	1618
29.50000	1639
29.50833	1660
29.51667	1681
29.52500	1703
29.53333	1726
29.54167	1748
29.55000	1771
29.55833	1791
29.56667	1811
29.57500	1830
29.58333	1849
29.59167	1869
29.60000	1892
29.60833	1916
29.61667	1941
29.62500	1967
29.63333	1992
29.64167	2018
29.65000	2046
29.65833	2074
29.66667	2105
29.67500	2138
29.68333	2174
29.69167	2213
29.70000	2253
29.70833	2296
29.71667	2338
29.72500	2380
29.73333	2421
29.74167	2463
29.75000	2508
29.75833	2556
29.76667	2608
29.77500	2661
29.78333	2716
29.79167	2773
29.80000	2829
29.80833	2886
29.81667	2943
29.82500	3001
29.83333	3060
29.84167	3120
29.85000	3183
29.85833	3245
29.86667	3310
29.87500	3374
29.88333	3440
29.89167	3507
29.90000	3576
29.90833	3650
29.91667	3730
29.92500	3809
29.93333	3883
29.94167	3955
29.95000	4031
29.95833	4106
29.96667	4185
29.97500	4269
29.98333	4352
29.99167	4431
30.00000	4507
30.00833	4589
30.01667	4678
30.02500	4768
30.03333	4852
30.04167	4932
30.05000	5015
30.05833	5096
30.06667	5179
30.07500	5266
30.08333	5353
30.09167	5434
30.10000	5510
30.10833	5588
30.11667	5664
30.12500	5740
30.13333	5819
30.14167	5898
30.15000	5972
30.15833	6041
30.16667	6110
30.17500	6176
30.18333	6240
30.19167	6304
30.20000	6364
30.20833	6422
30.21667	6479
30.22500	6534
30.23333	6592
30.24167	6648
30.25000	6698
30.25833	6742
30.26667	6781
30.27500	6817
30.28333	6849
30.29167	6879
30.30000	6907
30.30833	6935
30.31667	6963
30.32500	6987
30.33333	7006
30.34167	7020
30.35000	7029
30.35833	7035
30.36667	7037
30.37500	7036
30.38333	7033
30.39167	7028
30.40000	7021
30.40833	7011
30.41667	6998
30.42500	6981
30.43333	6962
30.44167	6939
30.45000	6912
30.45833	6882
30.46667	6847
30.47500	6810
30.48333	6774
30.49167	6736
30.50000	6694
30.50833	6651
30.51667	6608
30.52500	6561
30.53333	6511
30.54167	6459
30.55000	6405
30.55833	6349
30.56667	6292
30.57500	6233
30.58333	6173
30.59167	6110
30.60000	6046
30.60833	5977
30.61667	5908
30.62500	5840
30.63333	5773
30.64167	5706
30.65000	5637
30.65833	5568
30.66667	5497
30.67500	5426
30.68333	5357
30.69167	5288
30.70000	5221
30.70833	5151
30.71667	5081
30.72500	5010
30.73333	4938
30.74167	4868
30.75000	4796
30.75833	4727
30.76667	4657
30.77500	4588
30.78333	4519
30.79167	4448
30.80000	4380
30.80833	4312
30.81667	4247
30.82500	4183
30.83333	4120
30.84167	4056
30.85000	3988
30.85833	3921
30.86667	3854
30.87500	3790
30.88333	3731
30.89167	3675
30.90000	3620
30.90833	3565
30.91667	3511
30.92500	3455
30.93333	3397
30.94167	3342
30.95000	3286
30.95833	3232
30.96667	3180
30.97500	3129
30.98333	3080
30.99167	3031
31.00000	2984
31.00833	2936
31.01667	2890
31.02500	2846
31.03333	2801
31.04167	2757
31.05000	2712
31.05833	2668
31.06667	2626
31.07500	2585
31.08333	2547
31.09167	2511
31.10000	2477
31.10833	2442
31.11667	2409
31.12500	2375
31.13333	2342
31.14167	2310
31.15000	2277
31.15833	2246
31.16667	2215
31.17500	2186
31.18333	2157
31.19167	2130
31.20000	2105
31.20833	2081
31.21667	2056
31.22500	2028
31.23333	2000
31.24167	1972
31.25000	1944
31.25833	1919
31.26667	1898
31.27500	1878
31.28333	1858
31.29167	1839
31.30000	1821
31.30833	1804
31.31667	1787
31.32500	1768
31.33333	1749
31.34167	1730
31.35000	1711
31.35833	1693
31.36667	1677
31.37500	1663
31.38333	1650
31.39167	1637
31.40000	1624
31.40833	1611
31.41667	1597
31.42500	1582
31.43333	1568
31.44167	1554
31.45000	1541
31.45833	1529
31.46667	1518
31.47500	1506
31.48333	1493
31.49167	1479
31.50000	1464
31.50833	1449
31.51667	1437
31.52500	1428
31.53333	1421
31.54167	1414
31.55000	1405
31.55833	1394
31.56667	1381
31.57500	1368
31.58333	1357
31.59167	1348
31.60000	1341
31.60833	1335
31.61667	1331
31.62500	1327
31.63333	1323
31.64167	1318
31.65000	1310
31.65833	1300
31.66667	1289
31.67500	1278
31.68333	1269
31.69167	1263
31.70000	1259
31.70833	1256
31.71667	1254
31.72500	1251
31.73333	1247
31.74167	1243
31.75000	1240
31.75833	1238
31.76667	1237
31.77500	1237
31.78333	1236
31.79167	1234
31.80000	1231
31.80833	1226
31.81667	1220
31.82500	1214
31.83333	1208
31.84167	1203
31.85000	1199
31.85833	1197
31.86667	1195
31.87500	1194
31.88333	1193
31.89167	1193
31.90000	1195
31.90833	1199
31.91667	1204
31.92500	1208
31.93333	1212
31.94167	1215
31.95000	1217
31.95833	1220
31.96667	1224
31.97500	1229
31.98333	1235
31.99167	1241
32.00000	1249
32.00833	1257
32.01667	1263
32.02500	1267
32.03333	1269
32.04167	1271
32.05000	1274
32.05833	1280
32.06667	1289
32.07500	1301
32.08333	1314
32.09167	1327
32.10000	1340
32.10833	1353
32.11667	1367
32.12500	1382
32.13333	1397
32.14167	1412
32.15000	1428
32.15833	1444
32.16667	1459
32.17500	1476
32.18333	1496
32.19167	1520
32.20000	1547
32.20833	1577
32.21667	1607
32.22500	1636
32.23333	1665
32.24167	1694
32.25000	1727
32.25833	1761
32.26667	1799
32.27500	1838
32.28333	1878
32.29167	1922
32.30000	1967
32.30833	2018
32.31667	2071
32.32500	2128
32.33333	2188
32.34167	2249
32.35000	2315
32.35833	2382
32.36667	2455
32.37500	2530
32.38333	2606
32.39167	2686
32.40000	2768
32.40833	2857
32.41667	2950
32.42500	3049
32.43333	3154
32.44167	3260
32.45000	3371
32.45833	3483
32.46667	3602
32.47500	3726
32.48333	3858
32.49167	4000
32.50000	4146
32.50833	4300
32.51667	4456
32.52500	4617
32.53333	4783
32.54167	4953
32.55000	5134
32.55833	5318
32.56667	5513
32.57500	5713
32.58333	5919
32.59167	6133
32.60000	6348
32.60833	6574
32.61667	6801
32.62500	7036
32.63333	7279
32.64167	7524
32.65000	7781
32.65833	8040
32.66667	8311
32.67500	8587
32.68333	8867
32.69167	9156
32.70000	9441
32.70833	9736
32.71667	10029
32.72500	10327
32.73333	10629
32.74167	10929
32.75000	11237
32.75833	11539
32.76667	11847
32.77500	12155
32.78333	12464
32.79167	12782
32.80000	13097
32.80833	13422
32.81667	13742
32.82500	14062
32.83333	14379
32.84167	14687
32.85000	14997
32.85833	15296
32.86667	15596
32.87500	15891
32.88333	16183
32.89167	16478
32.90000	16763
32.90833	17049
32.91667	17323
32.92500	17590
32.93333	17850
32.94167	18099
32.95000	18347
32.95833	18582
32.96667	18813
32.97500	19032
32.98333	19240
32.99167	19440
33.00000	19627
33.00833	19809
33.01667	19978
33.02500	20137
33.03333	20284
33.04167	20414
33.05000	20534
33.05833	20640
33.06667	20738
33.07500	20825
33.08333	20899
33.09167	20963
33.10000	21013
33.10833	21051
33.11667	21076
33.12500	21087
33.13333	21085
33.14167	21070
33.15000	21043
33.15833	21005
33.16667	20955
33.17500	20893
33.18333	20819
33.19167	20734
33.20000	20643
33.20833	20541
33.21667	20431
33.22500	20306
33.23333	20167
33.24167	20017
33.25000	19848
33.25833	19674
33.26667	19488
33.27500	19297
33.28333	19101
33.29167	18897
33.30000	18689
33.30833	18469
33.31667	18246
33.32500	18017
33.33333	17782
33.34167	17546
33.35000	17300
33.35833	17056
33.36667	16802
33.37500	16545
33.38333	16285
33.39167	16017
33.40000	15752
33.40833	15479
33.41667	15209
33.42500	14937
33.43333	14663
33.44167	14394
33.45000	14118
33.45833	13847
33.46667	13570
33.47500	13295
33.48333	13021
33.49167	12745
33.50000	12478
33.50833	12209
33.51667	11948
33.52500	11689
33.53333	11431
33.54167	11179
33.55000	10924
33.55833	10675
33.56667	10422
33.57500	10174
33.58333	9929
33.59167	9685
33.60000	9450
33.60833	9214
33.61667	8986
33.62500	8761
33.63333	8539
33.64167	8326
33.65000	8113
33.65833	7909
33.66667	7704
33.67500	7503
33.68333	7307
33.69167	7111
33.70000	6923
33.70833	6736
33.71667	6556
33.72500	6379
33.73333	6206
33.74167	6041
33.75000	5875
33.75833	5718
33.76667	5563
33.77500	5413
33.78333	5268
33.79167	5125
33.80000	4988
33.80833	4851
33.81667	4719
33.82500	4590
33.83333	4463
33.84167	4342
33.85000	4223
33.85833	4110
33.86667	4000
33.87500	3894
33.88333	3789
33.89167	3683
33.90000	3582
33.90833	3480
33.91667	3383
33.92500	3290
33.93333	3201
33.94167	3117
33.95000	3035
33.95833	2958
33.96667	2881
33.97500	2806
33.98333	2731
33.99167	2655
34.00000	2584
34.00833	2516
34.01667	2452
34.02500	2390
34.03333	2332
34.04167	2274
34.05000	2216
34.05833	2161
34.06667	2107
34.07500	2055
34.08333	2002
34.09167	1949
34.10000	1898
34.10833	1846
34.11667	1797
34.12500	1752
34.13333	1708
34.14167	1667
34.15000	1627
34.15833	1589
34.16667	1553
34.17500	1519
34.18333	1487
34.19167	1455
34.20000	1423
34.20833	1391
34.21667	1358
34.22500	1326
34.23333	1293
34.24167	1260
34.25000	1228
34.25833	1198
34.26667	1169
34.27500	1143
34.28333	1119
34.29167	1096
34.30000	1076
34.30833	1056
34.31667	1037
34.32500	1018
34.33333	999
34.34167	979
34.35000	956
34.35833	933
34.36667	909
34.37500	886
34.38333	864
34.39167	843
34.40000	824
34.40833	807
34.41667	793
34.42500	782
34.43333	771
34.44167	760
34.45000	746
34.45833	731
34.46667	715
34.47500	699
34.48333	684
34.49167	670
34.50000	658
34.50833	645
34.51667	633
34.52500	621
34.53333	608
34.54167	595
34.55000	583
34.55833	572
34.56667	566
34.57500	561
34.58333	557
34.59167	552
34.60000	546
34.60833	538
34.61667	529
34.62500	519
34.63333	509
34.64167	498
34.65000	487
34.65833	476
34.66667	464
34.67500	452
34.68333	443
34.69167	435
34.70000	430
34.70833	428
34.71667	425
34.72500	422
34.73333	417
34.74167	412
34.75000	407
34.75833	402
34.76667	398
34.77500	394
34.78333	391
34.79167	388
34.80000	385
34.80833	381
34.81667	375
34.82500	368
34.83333	360
34.84167	354
34.85000	350
34.85833	347
34.86667	344
34.87500	339
34.88333	333
34.89167	325
34.90000	318
34.90833	313
34.91667	309
34.92500	303
34.93333	297
34.94167	291
34.95000	285
34.95833	281
34.96667	280
34.97500	282
34.98333	283
34.99167	281
35.00000	276
35.00833	270
35.01667	264
35.02500	261
35.03333	260
35.04167	260
35.05000	260
35.05833	261
35.06667	263
35.07500	263
35.08333	263
35.09167	260
35.10000	257
35.10833	256
35.11667	256
35.12500	257
35.13333	259
35.14167	260
35.15000	260
35.15833	257
35.16667	253
35.17500	248
35.18333	242
35.19167	236
35.20000	230
35.20833	225
35.21667	221
35.22500	218
35.23333	216
35.24167	214
35.25000	211
35.25833	206
35.26667	202
35.27500	199
35.28333	199
35.29167	201
35.30000	203
35.30833	204
35.31667	203
35.32500	201
35.33333	198
35.34167	195
35.35000	194
35.35833	192
35.36667	191
35.37500	191
35.38333	191
35.39167	189
35.40000	186
35.40833	182
35.41667	179
35.42500	178
35.43333	179
35.44167	180
35.45000	180
35.45833	178
35.46667	177
35.47500	176
35.48333	175
35.49167	174
35.50000	174
35.50833	172
35.51667	169
35.52500	167
35.53333	166
35.54167	165
35.55000	166
35.55833	166
35.56667	165
35.57500	163
35.58333	161
35.59167	158
35.60000	154
35.60833	149
35.61667	144
35.62500	140
35.63333	137
35.64167	137
35.65000	139
35.65833	141
35.66667	142
35.67500	142
35.68333	140
35.69167	139
35.70000	138
35.70833	137
35.71667	138
35.72500	137
35.73333	136
35.74167	133
35.75000	130
35.75833	126
35.76667	125
35.77500	124
35.78333	125
35.79167	127
35.80000	128
35.80833	128
35.81667	127
35.82500	125
35.83333	122
35.84167	120
35.85000	118
35.85833	115
35.86667	113
35.87500	111
35.88333	109
35.89167	109
35.90000	108
35.90833	108
35.91667	107
35.92500	104
35.93333	101
35.94167	99
35.95000	98
35.95833	98
35.96667	97
35.97500	95
35.98333	93
35.99167	91
36.00000	91
36.00833	91
36.01667	91
36.02500	92
36.03333	92
36.04167	93
36.05000	93
36.05833	93
36.06667	92
36.07500	91
36.08333	90
36.09167	91
36.10000	94
36.10833	97
36.11667	99
36.12500	97
36.13333	90
36.14167	84
36.15000	79
36.15833	77
36.16667	80
36.17500	84
36.18333	88
36.19167	89
36.20000	90
36.20833	90
36.21667	89
36.22500	89
36.23333	87
36.24167	85
36.25000	81
36.25833	79
36.26667	79
36.27500	82
36.28333	84
36.29167	86
36.30000	88
36.30833	88
36.31667	86
36.32500	83
36.33333	81
36.34167	79
36.35000	77
36.35833	75
36.36667	75
36.37500	75
36.38333	77
36.39167	79
36.40000	82
36.40833	85
36.41667	89
36.42500	93
36.43333	96
36.44167	97
36.45000	96
36.45833	92
36.46667	88
36.47500	83
36.48333	80
36.49167	77
36.50000	74
36.50833	73
36.51667	72
36.52500	71
36.53333	72
36.54167	73
36.55000	73
36.55833	73
36.56667	75
36.57500	77
36.58333	80
36.59167	83
36.60000	86
36.60833	89
36.61667	91
36.62500	93
36.63333	93
36.64167	92
36.65000	93
36.65833	94
36.66667	95
36.67500	95
36.68333	94
36.69167	91
36.70000	88
36.70833	86
36.71667	83
36.72500	81
36.73333	79
36.74167	78
36.75000	77
36.75833	78
36.76667	80
36.77500	83
36.78333	85
36.79167	87
36.80000	89
36.80833	90
36.81667	90
36.82500	88
36.83333	86
36.84167	85
36.85000	87
36.85833	91
36.86667	95
36.87500	98
36.88333	100
36.89167	98
36.90000	94
36.90833	89
36.91667	83
36.92500	80
36.93333	77
36.94167	77
36.95000	79
36.95833	81
36.96667	83
36.97500	86
36.98333	88
36.99167	90
37.00000	90
37.00833	90
37.01667	89
37.02500	90
37.03333	91
37.04167	91
37.05000	92
37.05833	92
37.06667	91
37.07500	89
37.08333	88
37.09167	89
37.10000	90
37.10833	90
37.11667	90
37.12500	87
37.13333	84
37.14167	82
37.15000	84
37.15833	87
37.16667	91
37.17500	95
37.18333	96
37.19167	94
37.20000	91
37.20833	88
37.21667	87
37.22500	87
37.23333	89
37.24167	92
37.25000	94
37.25833	97
37.26667	99
37.27500	100
37.28333	100
37.29167	100
37.30000	98
37.30833	96
37.31667	93
37.32500	91
37.33333	89
37.34167	87
37.35000	85
37.35833	84
37.36667	83
37.37500	81
37.38333	79
37.39167	77
37.40000	76
37.40833	76
37.41667	77
37.42500	79
37.43333	82
37.44167	84
37.45000	87
37.45833	89
37.46667	91
37.47500	92
37.48333	91
37.49167	88
37.50000	84
37.50833	81
37.51667	78
37.52500	77
37.53333	76
37.54167	76
37.55000	78
37.55833	80
37.56667	81
37.57500	82
37.58333	83
37.59167	85
37.60000	85
37.60833	86
37.61667	87
37.62500	86
37.63333	85
37.64167	84
37.65000	84
37.65833	83
37.66667	81
37.67500	79
37.68333	77
37.69167	77
37.70000	79
37.70833	81
37.71667	85
37.72500	87
37.73333	88
37.74167	88
37.75000	89
37.75833	90
37.76667	91
37.77500	91
37.78333	89
37.79167	85
37.80000	82
37.80833	80
37.81667	79
37.82500	78
37.83333	77
37.84167	76
37.85000	77
37.85833	78
37.86667	79
37.87500	80
37.88333	79
37.89167	77
37.90000	74
37.90833	73
37.91667	73
37.92500	73
37.93333	74
37.94167	75
37.95000	75
37.95833	76
37.96667	79
37.97500	83
37.98333	89
37.99167	95
38.00000	99
38.00833	100
38.01667	97
38.02500	94
38.03333	91
38.04167	88
38.05000	86
38.05833	85
38.06667	85
38.07500	86
38.08333	87
38.09167	86
38.10000	85
38.10833	83
38.11667	82
38.12500	82
38.13333	83
38.14167	84
38.15000	84
38.15833	83
38.16667	82
38.17500	80
38.18333	78
38.19167	78
38.20000	79
38.20833	80
38.21667	82
38.22500	83
38.23333	85
38.24167	86
38.25000	87
38.25833	87
38.26667	84
38.27500	81
38.28333	79
38.29167	78
38.30000	79
38.30833	82
38.31667	85
38.32500	85
38.33333	82
38.34167	78
38.35000	73
38.35833	69
38.36667	68
38.37500	69
38.38333	72
38.39167	75
38.40000	78
38.40833	80
38.41667	81
38.42500	85
38.43333	89
38.44167	93
38.45000	94
38.45833	93
38.46667	89
38.47500	83
38.48333	79
38.49167	76
38.50000	74
38.50833	71
38.51667	68
38.52500	67
38.53333	67
38.54167	67
38.55000	68
38.55833	70
38.56667	69
38.57500	68
38.58333	67
38.59167	67
38.60000	68
38.60833	68
38.61667	67
38.62500	66
38.63333	64
38.64167	63
38.65000	63
38.65833	63
38.66667	63
38.67500	63
38.68333	62
38.69167	61
38.70000	60
38.70833	59
38.71667	58
38.72500	55
38.73333	49
38.74167	44
38.75000	40
38.75833	39
38.76667	41
38.77500	46
38.78333	49
38.79167	53
38.80000	55
38.80833	57
38.81667	57
38.82500	56
38.83333	53
38.84167	50
38.85000	48
38.85833	48
38.86667	48
38.87500	49
38.88333	50
38.89167	51
38.90000	52
38.90833	52
38.91667	51
38.92500	51
38.93333	52
38.94167	56
38.95000	61
38.95833	65
38.96667	64
38.97500	61
38.98333	57
38.99167	53
39.00000	51
39.00833	51
39.01667	53
39.02500	55
39.03333	57
39.04167	58
39.05000	58
39.05833	58
39.06667	57
39.07500	57
39.08333	58
39.09167	60
39.10000	61
39.10833	61
39.11667	60
39.12500	57
39.13333	53
39.14167	49
39.15000	45
39.15833	42
39.16667	41
39.17500	44
39.18333	47
39.19167	51
39.20000	54
39.20833	57
39.21667	59
39.22500	62
39.23333	65
39.24167	68
39.25000	69
39.25833	68
39.26667	67
39.27500	65
39.28333	63
39.29167	61
39.30000	58
39.30833	54
39.31667	50
39.32500	46
39.33333	43
39.34167	42
39.35000	43
39.35833	46
39.36667	49
39.37500	51
39.38333	52
39.39167	51
39.40000	49
39.40833	48
39.41667	49
39.42500	51
39.43333	53
39.44167	53
39.45000	51
39.45833	49
39.46667	48
39.47500	50
39.48333	52
39.49167	53
39.50000	54
39.50833	52
39.51667	49
39.52500	46
39.53333	43
39.54167	40
39.55000	37
39.55833	37
39.56667	40
39.57500	45
39.58333	51
39.59167	57
39.60000	60
39.60833	58
39.61667	55
39.62500	50
39.63333	45
39.64167	40
39.65000	37
39.65833	35
39.66667	34
39.67500	33
39.68333	32
39.69167	32
39.70000	33
39.70833	36
39.71667	39
39.72500	41
39.73333	43
39.74167	42
39.75000	40
39.75833	37
39.76667	32
39.77500	28
39.78333	25
39.79167	25
39.80000	27
39.80833	31
39.81667	35
39.82500	36
39.83333	35
39.84167	33
39.85000	30
39.85833	30
39.86667	31
39.87500	34
39.88333	36
39.89167	37
39.90000	36
39.90833	35
39.91667	35
39.92500	36
39.93333	40
39.94167	44
39.95000	48
39.95833	51
39.96667	54
39.97500	55
39.98333	55
39.99167	53
40.00000	50
40.00833	47
40.01667	46
40.02500	48
40.03333	51
40.04167	53
40.05000	53
40.05833	52
40.06667	49
40.07500	47
40.08333	45
40.09167	46
40.10000	48
40.10833	52
40.11667	56
40.12500	60
40.13333	63
40.14167	65
40.15000	66
40.15833	67
40.16667	68
40.17500	70
40.18333	72
40.19167	75
40.20000	77
40.20833	77
40.21667	76
40.22500	74
40.23333	71
40.24167	69
40.25000	70
40.25833	73
40.26667	78
40.27500	82
40.28333	86
40.29167	88
40.30000	90
40.30833	94
40.31667	100
40.32500	105
40.33333	111
40.34167	116
40.35000	121
40.35833	126
40.36667	132
40.37500	140
40.38333	147
40.39167	153
40.40000	159
40.40833	165
40.41667	171
40.42500	178
40.43333	185
40.44167	190
40.45000	196
40.45833	201
40.46667	207
40.47500	213
40.48333	219
40.49167	226
40.50000	234
40.50833	242
40.51667	251
40.52500	259
40.53333	267
40.54167	276
40.55000	285
40.55833	293
40.56667	301
40.57500	308
40.58333	314
40.59167	320
40.60000	326
40.60833	333
40.61667	341
40.62500	350
40.63333	360
40.64167	369
40.65000	378
40.65833	387
40.66667	394
40.67500	401
40.68333	407
40.69167	412
40.70000	417
40.70833	422
40.71667	429
40.72500	437
40.73333	448
40.74167	459
40.75000	470
40.75833	481
40.76667	493
40.77500	503
40.78333	510
40.79167	516
40.80000	521
40.80833	525
40.81667	528
40.82500	533
40.83333	539
40.84167	545
40.85000	551
40.85833	556
40.86667	561
40.87500	563
40.88333	563
40.89167	561
40.90000	557
40.90833	555
40.91667	554
40.92500	555
40.93333	556
40.94167	557
40.95000	558
40.95833	560
40.96667	564
40.97500	567
40.98333	570
40.99167	572
41.00000	573
41.00833	573
41.01667	573
41.02500	573
41.03333	571
41.04167	566
41.05000	559
41.05833	551
41.06667	544
41.07500	537
41.08333	530
41.09167	523
41.10000	515
41.10833	508
41.11667	502
41.12500	499
41.13333	498
41.14167	498
41.15000	499
41.15833	499
41.16667	495
41.17500	489
41.18333	479
41.19167	466
41.20000	454
41.20833	444
41.21667	437
41.22500	432
41.23333	429
41.24167	425
41.25000	419
41.25833	412
41.26667	405
41.27500	398
41.28333	393
41.29167	390
41.30000	386
41.30833	380
41.31667	372
41.32500	361
41.33333	350
41.34167	339
41.35000	330
41.35833	322
41.36667	315
41.37500	309
41.38333	304
41.39167	299
41.40000	294
41.40833	289
41.41667	284
41.42500	280
41.43333	276
41.44167	270
41.45000	263
41.45833	257
41.46667	251
41.47500	246
41.48333	241
41.49167	237
41.50000	231
41.50833	223
41.51667	215
41.52500	208
41.53333	202
41.54167	196
41.55000	188
41.55833	182
41.56667	176
41.57500	171
41.58333	168
41.59167	168
41.60000	169
41.60833	170
41.61667	170
41.62500	169
41.63333	164
41.64167	156
41.65000	144
41.65833	134
41.66667	127
41.67500	124
41.68333	124
41.69167	127
41.70000	129
41.70833	128
41.71667	125
41.72500	120
41.73333	115
41.74167	110
41.75000	108
41.75833	106
41.76667	105
41.77500	103
41.78333	101
41.79167	98
41.80000	95
41.80833	93
41.81667	90
41.82500	86
41.83333	82
41.84167	77
41.85000	72
41.85833	67
41.86667	64
41.87500	62
41.88333	61
41.89167	62
41.90000	61
41.90833	57
41.91667	52
41.92500	48
41.93333	45
41.94167	44
41.95000	45
41.95833	46
41.96667	47
41.97500	46
41.98333	46
41.99167	46
42.00000	46
42.00833	43
42.01667	39
42.02500	35
42.03333	31
42.04167	28
42.05000	28
42.05833	28
42.06667	29
42.07500	29
42.08333	31
42.09167	34
42.10000	36
42.10833	37
42.11667	35
42.12500	31
42.13333	27
42.14167	22
42.15000	18
42.15833	14
42.16667	10
42.17500	6
42.18333	5
42.19167	6
42.20000	9
42.20833	15
42.21667	20
42.22500	24
42.23333	26
42.24167	26
42.25000	24
42.25833	22
42.26667	20
42.27500	18
42.28333	16
42.29167	13
42.30000	11
42.30833	9
42.31667	7
42.32500	5
42.33333	5
42.34167	7
42.35000	10
42.35833	13
42.36667	13
42.37500	13
42.38333	10
42.39167	8
42.40000	5
42.40833	4
42.41667	2
42.42500	1
42.43333	1
42.44167	2
42.45000	2
42.45833	2
42.46667	1
42.47500	-0
42.48333	-1
42.49167	-2
42.50000	-1
42.50833	-0
42.51667	1
42.52500	3
42.53333	4
42.54167	5
42.55000	5
42.55833	2
42.56667	-2
42.57500	-7
42.58333	-10
42.59167	-12
42.60000	-12
42.60833	-9
42.61667	-4
42.62500	0
42.63333	4
42.64167	6
42.65000	8
42.65833	8
42.66667	8
42.67500	7
42.68333	3
42.69167	-0
42.70000	-3
42.70833	-2
42.71667	-0
42.72500	2
42.73333	4
42.74167	5
42.75000	7
42.75833	9
42.76667	11
42.77500	12
42.78333	12
42.79167	8
42.80000	5
42.80833	3
42.81667	2
42.82500	4
42.83333	6
42.84167	9
42.85000	11
42.85833	13
42.86667	13
42.87500	11
42.88333	8
42.89167	3
42.90000	-2
42.90833	-4
42.91667	-5
42.92500	-3
42.93333	-0
42.94167	3
42.95000	7
42.95833	9
42.96667	9
42.97500	7
42.98333	5
42.99167	3
43.00000	2
43.00833	-0
43.01667	-3
43.02500	-7
43.03333	-11
43.04167	-12
43.05000	-10
43.05833	-5
43.06667	0
43.07500	6
43.08333	9
43.09167	9
43.10000	8
43.10833	6
43.11667	4
43.12500	4
43.13333	5
43.14167	6
43.15000	7
43.15833	6
43.16667	5
43.17500	2
43.18333	-1
43.19167	-4
43.20000	-7
43.20833	-8
43.21667	-8
43.22500	-6
43.23333	-3
43.24167	-1
43.25000	-1
43.25833	-1
43.26667	-1
43.27500	-1
43.28333	-1
43.29167	-2
43.30000	-6
43.30833	-11
43.31667	-16
43.32500	-20
43.33333	-23
43.34167	-23
43.35000	-22
43.35833	-20
43.36667	-17
43.37500	-14
43.38333	-11
43.39167	-7
43.40000	-4
43.40833	-2
43.41667	1
43.42500	2
43.43333	2
43.44167	1
43.45000	-2
43.45833	-4
43.46667	-6
43.47500	-5
43.48333	-4
43.49167	-1
43.50000	1
43.50833	2
43.51667	2
43.52500	1
43.53333	1
43.54167	0
43.55000	-0
43.55833	-1
43.56667	-2
43.57500	-5
43.58333	-8
43.59167	-10
43.60000	-11
43.60833	-11
43.61667	-10
43.62500	-8
43.63333	-4
43.64167	-1
43.65000	-0
43.65833	-0
43.66667	-1
43.67500	-1
43.68333	-2
43.69167	-3
43.70000	-4
43.70833	-5
43.71667	-6
43.72500	-7
43.73333	-7
43.74167	-8
43.75000	-9
43.75833	-10
43.76667	-9
43.77500	-5
43.78333	-2
43.79167	0
43.80000	1
43.80833	-1
43.81667	-4
43.82500	-7
43.83333	-10
43.84167	-13
43.85000	-14
43.85833	-12
43.86667	-8
43.87500	-4
43.88333	-1
43.89167	-1
43.90000	-1
43.90833	-3
43.91667	-4
43.92500	-6
43.93333	-7
43.94167	-10
43.95000	-15
43.95833	-18
43.96667	-18
43.97500	-14
43.98333	-9
43.99167	-3
44.00000	1
44.00833	1
44.01667	-2
44.02500	-6
44.03333	-10
44.04167	-13
44.05000	-16
44.05833	-18
44.06667	-21
44.07500	-24
44.08333	-23
44.09167	-19
44.10000	-14
44.10833	-8
44.11667	-4
44.12500	-2
44.13333	-3
44.14167	-5
44.15000	-7
44.15833	-8
44.16667	-8
44.17500	-7
44.18333	-6
44.19167	-5
44.20000	-5
44.20833	-7
44.21667	-9
44.22500	-12
44.23333	-13
44.24167	-15
44.25000	-19
44.25833	-22
44.26667	-22
44.27500	-20
44.28333	-15
44.29167	-9
44.30000	-5
44.30833	-2
44.31667	-2
44.32500	-4
44.33333	-6
44.34167	-8
44.35000	-9
44.35833	-9
44.36667	-8
44.37500	-6
44.38333	-4
44.39167	-2
44.40000	-1
44.40833	-2
44.41667	-4
44.42500	-8
44.43333	-12
44.44167	-15
44.45000	-16
44.45833	-16
44.46667	-16
44.47500	-17
44.48333	-19
44.49167	-21
44.50000	-21
44.50833	-20
44.51667	-16
44.52500	-13
44.53333	-8
44.54167	-5
44.55000	-4
44.55833	-4
44.56667	-4
44.57500	-6
44.58333	-9
44.59167	-14
44.60000	-19
44.60833	-25
44.61667	-31
44.62500	-34
44.63333	-34
44.64167	-32
44.65000	-29
44.65833	-25
44.66667	-23
44.67500	-21
44.68333	-19
44.69167	-19
44.70000	-18
44.70833	-16
44.71667	-14
44.72500	-10
44.73333	-7
44.74167	-6
44.75000	-8
44.75833	-11
44.76667	-15
44.77500	-19
44.78333	-22
44.79167	-25
44.80000	-26
44.80833	-24
44.81667	-21
44.82500	-18
44.83333	-16
44.84167	-17
44.85000	-21
44.85833	-25
44.86667	-27
44.87500	-28
44.88333	-26
44.89167	-22
44.90000	-19
44.90833	-17
44.91667	-15
44.92500	-13
44.93333	-12
44.94167	-11
44.95000	-10
44.95833	-11
44.96667	-12
44.97500	-15
44.98333	-17
44.99167	-19
45.00000	-21
45.00833	-22
45.01667	-22
45.02500	-21
45.03333	-19
45.04167	-18
45.05000	-17
45.05833	-18
45.06667	-20
45.07500	-22
45.08333	-22
45.09167	-22
45.10000	-21
45.10833	-20
45.11667	-21
45.12500	-23
45.13333	-26
45.14167	-28
45.15000	-29
45.15833	-30
45.16667	-30
45.17500	-29
45.18333	-28
45.19167	-26
45.20000	-23
45.20833	-21
45.21667	-19
45.22500	-17
45.23333	-15
45.24167	-14
45.25000	-13
45.25833	-12
45.26667	-13
45.27500	-15
45.28333	-17
45.29167	-18
45.30000	-18
45.30833	-16
45.31667	-13
45.32500	-10
45.33333	-6
45.34167	-3
45.35000	-3
45.35833	-4
45.36667	-6
45.37500	-8
45.38333	-10
45.39167	-12
45.40000	-13
45.40833	-13
45.41667	-12
45.42500	-10
45.43333	-8
45.44167	-7
45.45000	-8
45.45833	-10
45.46667	-12
45.47500	-15
45.48333	-18
45.49167	-20
45.50000	-21
45.50833	-21
45.51667	-20
45.52500	-19
45.53333	-20
45.54167	-21
45.55000	-21
45.55833	-21
45.56667	-17
45.57500	-13
45.58333	-9
45.59167	-7
45.60000	-7
45.60833	-9
45.61667	-13
45.62500	-16
45.63333	-18
45.64167	-20
45.65000	-21
45.65833	-21
45.66667	-21
45.67500	-21
45.68333	-20
45.69167	-18
45.70000	-16
45.70833	-17
45.71667	-19
45.72500	-23
45.73333	-26
45.74167	-27
45.75000	-26
45.75833	-23
45.76667	-20
45.77500	-19
45.78333	-19
45.79167	-21
45.80000	-21
45.80833	-21
45.81667	-21
45.82500	-22
45.83333	-25
45.84167	-27
45.85000	-29
45.85833	-28
45.86667	-25
45.87500	-22
45.88333	-19
45.89167	-19
45.90000	-19
45.90833	-21
45.91667	-23
45.92500	-24
45.93333	-26
45.94167	-26
45.95000	-26
45.95833	-25
45.96667	-26
45.97500	-27
45.98333	-26
45.99167	-24
46.00000	-20
46.00833	-15
46.01667	-10
46.02500	-9
46.03333	-11
46.04167	-15
46.05000	-19
46.05833	-20
46.06667	-20
46.07500	-19
46.08333	-18
46.09167	-18
46.10000	-19
46.10833	-19
46.11667	-18
46.12500	-16
46.13333	-14
46.14167	-11
46.15000	-8
46.15833	-7
46.16667	-7
46.17500	-9
46.18333	-10
46.19167	-11
46.20000	-12
46.20833	-15
46.21667	-17
46.22500	-19
46.23333	-19
46.24167	-17
46.25000	-15
46.25833	-14
46.26667	-14
46.27500	-16
46.28333	-18
46.29167	-19
46.30000	-21
46.30833	-24
46.31667	-26
46.32500	-28
46.33333	-27
46.34167	-26
46.35000	-25
46.35833	-23
46.36667	-23
46.37500	-22
46.38333	-21
46.39167	-19
46.40000	-17
46.40833	-15
46.41667	-14
46.42500	-15
46.43333	-17
46.44167	-21
46.45000	-24
46.45833	-27
46.46667	-28
46.47500	-27
46.48333	-24
46.49167	-21
46.50000	-18
46.50833	-18
46.51667	-19
46.52500	-19
46.53333	-19
46.54167	-19
46.55000	-17
46.55833	-16
46.56667	-18
46.57500	-22
46.58333	-27
46.59167	-31
46.60000	-33
46.60833	-32
46.61667	-29
46.62500	-24
46.63333	-17
46.64167	-12
46.65000	-10
46.65833	-9
46.66667	-10
46.67500	-11
46.68333	-12
46.69167	-12
46.70000	-12
46.70833	-12
46.71667	-13
46.72500	-15
46.73333	-19
46.74167	-22
46.75000	-24
46.75833	-26
46.76667	-27
46.77500	-27
46.78333	-26
46.79167	-25
46.80000	-25
46.80833	-25
46.81667	-27
46.82500	-30
46.83333	-33
46.84167	-34
46.85000	-33
46.85833	-31
46.86667	-29
46.87500	-27
46.88333	-27
46.89167	-27
46.90000	-27
46.90833	-27
46.91667	-25
46.92500	-22
46.93333	-19
46.94167	-16
46.95000	-14
46.95833	-12
46.96667	-12
46.97500	-14
46.98333	-14
46.99167	-13
47.00000	-12
47.00833	-12
47.01667	-12
47.02500	-15
47.03333	-18
47.04167	-19
47.05000	-19
47.05833	-16
47.06667	-13
47.07500	-10
47.08333	-9
47.09167	-10
47.10000	-13
47.10833	-16
47.11667	-19
47.12500	-22
47.13333	-23
47.14167	-24
47.15000	-23
47.15833	-22
47.16667	-20
47.17500	-19
47.18333	-19
47.19167	-21
47.20000	-24
47.20833	-27
47.21667	-29
47.22500	-29
47.23333	-28
47.24167	-26
47.25000	-25
47.25833	-24
47.26667	-23
47.27500	-22
47.28333	-20
47.29167	-19
47.30000	-17
47.30833	-15
47.31667	-14
47.32500	-15
47.33333	-18
47.34167	-22
47.35000	-25
47.35833	-29
47.36667	-30
47.37500	-31
47.38333	-31
47.39167	-33
47.40000	-36
47.40833	-38
47.41667	-39
47.42500	-38
47.43333	-35
47.44167	-30
47.45000	-26
47.45833	-22
47.46667	-20
47.47500	-19
47.48333	-19
47.49167	-20
47.50000	-21
47.50833	-23
47.51667	-25
47.52500	-25
47.53333	-25
47.54167	-24
47.55000	-23
47.55833	-23
47.56667	-24
47.57500	-27
47.58333	-30
47.59167	-33
47.60000	-35
47.60833	-35
47.61667	-33
47.62500	-29
47.63333	-24
47.64167	-20
47.65000	-18
47.65833	-18
47.66667	-20
47.67500	-23
47.68333	-25
47.69167	-25
47.70000	-25
47.70833	-24
47.71667	-23
47.72500	-24
47.73333	-27
47.74167	-30
47.75000	-33
47.75833	-34
47.76667	-33
47.77500	-30
47.78333	-26
47.79167	-23
47.80000	-21
47.80833	-20
47.81667	-22
47.82500	-24
47.83333	-28
47.84167	-30
47.85000	-30
47.85833	-28
47.86667	-24
47.87500	-22
47.88333	-20
47.89167	-20
47.90000	-22
47.90833	-25
47.91667	-29
47.92500	-32
47.93333	-32
47.94167	-31
47.95000	-28
47.95833	-25
47.96667	-22
47.97500	-21
47.98333	-21
47.99167	-21
48.00000	-20
48.00833	-20
48.01667	-19
48.02500	-19
48.03333	-19
48.04167	-19
48.05000	-19
48.05833	-17
48.06667	-15
48.07500	-13
48.08333	-11
48.09167	-10
48.10000	-12
48.10833	-15
48.11667	-18
48.12500	-22
48.13333	-26
48.14167	-30
48.15000	-33
48.15833	-36
48.16667	-37
48.17500	-37
48.18333	-36
48.19167	-32
48.20000	-29
48.20833	-26
48.21667	-26
48.22500	-28
48.23333	-31
48.24167	-35
48.25000	-39
48.25833	-41
48.26667	-42
48.27500	-40
48.28333	-36
48.29167	-31
48.30000	-27
48.30833	-23
48.31667	-20
48.32500	-17
48.33333	-15
48.34167	-13
48.35000	-12
48.35833	-12
48.36667	-15
48.37500	-18
48.38333	-22
48.39167	-25
48.40000	-28
48.40833	-30
48.41667	-30
48.42500	-30
48.43333	-30
48.44167	-30
48.45000	-29
48.45833	-27
48.46667	-25
48.47500	-23
48.48333	-22
48.49167	-24
48.50000	-25
48.50833	-27
48.51667	-28
48.52500	-27
48.53333	-26
48.54167	-26
48.55000	-26
48.55833	-28
48.56667	-29
48.57500	-30
48.58333	-30
48.59167	-30
48.60000	-29
48.60833	-28
48.61667	-27
48.62500	-26
48.63333	-26
48.64167	-27
48.65000	-27
48.65833	-26
48.66667	-25
48.67500	-24
48.68333	-21
48.69167	-19
48.70000	-18
48.70833	-19
48.71667	-22
48.72500	-26
48.73333	-31
48.74167	-35
48.75000	-38
48.75833	-41
48.76667	-42
48.77500	-42
48.78333	-41
48.79167	-39
48.80000	-37
48.80833	-34
48.81667	-31
48.82500	-28
48.83333	-26
48.84167	-26
48.85000	-28
48.85833	-31
48.86667	-35
48.87500	-38
48.88333	-42
48.89167	-44
48.90000	-46
48.90833	-48
48.91667	-49
48.92500	-49
48.93333	-46
48.94167	-43
48.95000	-40
48.95833	-37
48.96667	-34
48.97500	-32
48.98333	-29
48.99167	-26
49.00000	-23
49.00833	-23
49.01667	-24
49.02500	-26
49.03333	-29
49.04167	-32
49.05000	-35
49.05833	-37
49.06667	-39
49.07500	-39
49.08333	-39
49.09167	-38
49.10000	-36
49.10833	-35
49.11667	-34
49.12500	-34
49.13333	-34
49.14167	-34
49.15000	-33
49.15833	-31
49.16667	-28
49.17500	-26
49.18333	-25
49.19167	-28
49.20000	-32
49.20833	-35
49.21667	-39
49.22500	-42
49.23333	-44
49.24167	-47
49.25000	-51
49.25833	-53
49.26667	-53
49.27500	-50
49.28333	-46
49.29167	-41
49.30000	-37
49.30833	-34
49.31667	-32
49.32500	-29
49.33333	-26
49.34167	-23
49.35000	-20
49.35833	-18
49.36667	-19
49.37500	-22
49.38333	-26
49.39167	-30
49.40000	-34
49.40833	-38
49.41667	-40
49.42500	-40
49.43333	-39
49.44167	-36
49.45000	-34
49.45833	-32
49.46667	-30
49.47500	-28
49.48333	-27
49.49167	-27
49.50000	-27
49.50833	-29
49.51667	-31
49.52500	-31
49.53333	-30
49.54167	-27
49.55000	-25
49.55833	-25
49.56667	-26
49.57500	-30
49.58333	-33
49.59167	-34
49.60000	-34
49.60833	-33
49.61667	-32
49.62500	-31
49.63333	-32
49.64167	-33
49.65000	-34
49.65833	-35
49.66667	-36
49.67500	-36
49.68333	-36
49.69167	-36
49.70000	-37
49.70833	-38
49.71667	-40
49.72500	-42
49.73333	-44
49.74167	-47
49.75000	-48
49.75833	-47
49.76667	-47
49.77500	-45
49.78333	-43
49.79167	-41
49.80000	-38
49.80833	-34
49.81667	-32
49.82500	-31
49.83333	-32
49.84167	-35
49.85000	-39
49.85833	-43
49.86667	-45
49.87500	-46
49.88333	-45
49.89167	-44
49.90000	-41
49.90833	-38
49.91667	-34
49.92500	-29
49.93333	-25
49.94167	-24
49.95000	-25
49.95833	-27
49.96667	-31
49.97500	-35
49.98333	-37
49.99167	-38
50.00000	-38
50.00833	-37
50.01667	-35
50.02500	-32
50.03333	-29
50.04167	-27
50.05000	-26
50.05833	-27
50.06667	-29
50.07500	-32
50.08333	-37
50.09167	-42
50.10000	-45
50.10833	-46
50.11667	-43
50.12500	-39
50.13333	-33
50.14167	-27
50.15000	-24
50.15833	-23
50.16667	-23
50.17500	-24
50.18333	-24
50.19167	-23
50.20000	-22
50.20833	-20
50.21667	-19
50.22500	-20
50.23333	-21
50.24167	-23
50.25000	-24
50.25833	-24
50.26667	-25
50.27500	-27
50.28333	-27
50.29167	-26
50.30000	-23
50.30833	-19
50.31667	-15
50.32500	-12
50.33333	-10
50.34167	-8
50.35000	-6
50.35833	-5
50.36667	-4
50.37500	-4
50.38333	-5
50.39167	-4
50.40000	-2
50.40833	0
50.41667	3
50.42500	5
50.43333	4
50.44167	2
50.45000	-3
50.45833	-6
50.46667	-8
50.47500	-8
50.48333	-8
50.49167	-8
50.50000	-10
50.50833	-11
50.51667	-12
50.52500	-11
50.53333	-8
50.54167	-5
50.55000	-2
50.55833	1
50.56667	4
50.57500	7
50.58333	9
50.59167	13
50.60000	16
50.60833	20
50.61667	22
50.62500	22
50.63333	20
50.64167	17
50.65000	14
50.65833	12
50.66667	11
50.67500	13
50.68333	18
50.69167	23
50.70000	29
50.70833	33
50.71667	35
50.72500	37
50.73333	38
50.74167	40
50.75000	45
50.75833	50
50.76667	53
50.77500	53
50.78333	50
50.79167	46
50.80000	43
50.80833	42
50.81667	44
50.82500	47
50.83333	48
50.84167	49
50.85000	49
50.85833	47
50.86667	46
50.87500	45
50.88333	43
50.89167	41
50.90000	39
50.90833	37
50.91667	35
50.92500	35
50.93333	38
50.94167	44
50.95000	51
50.95833	57
50.96667	59
50.97500	58
50.98333	56
50.99167	54
51.00000	54
51.00833	57
51.01667	60
51.02500	61
51.03333	60
51.04167	60
51.05000	60
51.05833	62
51.06667	65
51.07500	66
51.08333	64
51.09167	57
51.10000	49
51.10833	42
51.11667	38
51.12500	40
51.13333	46
51.14167	51
51.15000	55
51.15833	58
51.16667	59
51.17500	58
51.18333	57
51.19167	56
51.20000	55
51.20833	54
51.21667	54
51.22500	53
51.23333	52
51.24167	52
51.25000	51
51.25833	51
51.26667	52
51.27500	54
51.28333	56
51.29167	57
51.30000	56
51.30833	54
51.31667	52
51.32500	52
51.33333	53
51.34167	56
51.35000	59
51.35833	61
51.36667	59
51.37500	53
51.38333	48
51.39167	43
51.40000	40
51.40833	39
51.41667	41
51.42500	43
51.43333	45
51.44167	46
51.45000	45
51.45833	42
51.46667	37
51.47500	32
51.48333	28
51.49167	27
51.50000	27
51.50833	29
51.51667	31
51.52500	33
51.53333	33
51.54167	32
51.55000	30
51.55833	28
51.56667	25
51.57500	23
51.58333	20
51.59167	18
51.60000	16
51.60833	15
51.61667	13
51.62500	11
51.63333	8
51.64167	6
51.65000	3
51.65833	1
51.66667	0
51.67500	-0
51.68333	-0
51.69167	-0
51.70000	-1
51.70833	-2
51.71667	-4
51.72500	-5
51.73333	-6
51.74167	-5
51.75000	-4
51.75833	-2
51.76667	-1
51.77500	-2
51.78333	-4
51.79167	-5
51.80000	-6
51.80833	-6
51.81667	-5
51.82500	-5
51.83333	-6
51.84167	-6
51.85000	-6
51.85833	-5
51.86667	-6
51.87500	-8
51.88333	-10
51.89167	-14
51.90000	-17
51.90833	-18
51.91667	-19
51.92500	-20
51.93333	-23
51.94167	-27
51.95000	-31
51.95833	-33
51.96667	-33
51.97500	-30
51.98333	-26
51.99167	-21
52.00000	-17
52.00833	-14
52.01667	-11
52.02500	-11
52.03333	-12
52.04167	-14
52.05000	-15
52.05833	-17
52.06667	-18
52.07500	-18
52.08333	-18
52.09167	-18
52.10000	-17
52.10833	-17
52.11667	-17
52.12500	-19
52.13333	-22
52.14167	-25
52.15000	-29
52.15833	-30
52.16667	-30
52.17500	-28
52.18333	-28
52.19167	-30
52.20000	-35
52.20833	-41
52.21667	-47
52.22500	-51
52.23333	-52
52.24167	-51
52.25000	-46
52.25833	-42
52.26667	-37
52.27500	-32
52.28333	-28
52.29167	-26
52.30000	-24
52.30833	-23
52.31667	-22
52.32500	-22
52.33333	-24
52.34167	-28
52.35000	-33
52.35833	-36
52.36667	-37
52.37500	-35
52.38333	-32
52.39167	-29
52.40000	-26
52.40833	-26
52.41667	-28
52.42500	-30
52.43333	-32
52.44167	-33
52.45000	-34
52.45833	-34
52.46667	-34
52.47500	-35
52.48333	-37
52.49167	-40
52.50000	-40
52.50833	-38
52.51667	-34
52.52500	-29
52.53333	-23
52.54167	-20
52.55000	-21
52.55833	-24
52.56667	-28
52.57500	-33
52.58333	-36
52.59167	-39
52.60000	-40
52.60833	-40
52.61667	-38
52.62500	-37
52.63333	-36
52.64167	-34
52.65000	-33
52.65833	-32
52.66667	-32
52.67500	-33
52.68333	-34
52.69167	-34
52.70000	-33
52.70833	-31
52.71667	-30
52.72500	-30
52.73333	-31
52.74167	-33
52.75000	-34
52.75833	-34
52.76667	-34
52.77500	-34
52.78333	-34
52.79167	-34
52.80000	-35
52.80833	-34
52.81667	-32
52.82500	-31
52.83333	-29
52.84167	-29
52.85000	-30
52.85833	-32
52.86667	-34
52.87500	-34
52.88333	-33
52.89167	-31
52.90000	-30
52.90833	-30
52.91667	-31
52.92500	-32
52.93333	-34
52.94167	-37
52.95000	-41
52.95833	-44
52.96667	-46
52.97500	-48
52.98333	-47
52.99167	-44
53.00000	-42
53.00833	-41
53.01667	-42
53.02500	-42
53.03333	-42
53.04167	-42
53.05000	-44
53.05833	-47
53.06667	-51
53.07500	-54
53.08333	-53
53.09167	-48
53.10000	-42
53.10833	-37
53.11667	-32
53.12500	-29
53.13333	-27
53.14167	-27
53.15000	-26
53.15833	-25
53.16667	-24
53.17500	-23
53.18333	-23
53.19167	-25
53.20000	-30
53.20833	-35
53.21667	-39
53.22500	-41
53.23333	-39
53.24167	-36
53.25000	-33
53.25833	-31
53.26667	-30
53.27500	-29
53.28333	-28
53.29167	-27
53.30000	-27
53.30833	-27
53.31667	-29
53.32500	-32
53.33333	-36
53.34167	-37
53.35000	-37
53.35833	-34
53.36667	-31
53.37500	-28
53.38333	-26
53.39167	-25
53.40000	-25
53.40833	-23
53.41667	-21
53.42500	-21
53.43333	-23
53.44167	-26
53.45000	-30
53.45833	-31
53.46667	-28
53.47500	-22
53.48333	-16
53.49167	-12
53.50000	-9
53.50833	-9
53.51667	-10
53.52500	-10
53.53333	-8
53.54167	-4
53.55000	-0
53.55833	3
53.56667	7
53.57500	12
53.58333	18
53.59167	23
53.60000	26
53.60833	27
53.61667	27
53.62500	27
53.63333	29
53.64167	31
53.65000	35
53.65833	39
53.66667	41
53.67500	42
53.68333	44
53.69167	47
53.70000	51
53.70833	53
53.71667	54
53.72500	56
53.73333	60
53.74167	65
53.75000	71
53.75833	76
53.76667	80
53.77500	85
53.78333	89
53.79167	93
53.80000	98
53.80833	104
53.81667	111
53.82500	118
53.83333	126
53.84167	134
53.85000	142
53.85833	150
53.86667	157
53.87500	164
53.88333	170
53.89167	174
53.90000	178
53.90833	184
53.91667	191
53.92500	199
53.93333	208
53.94167	215
53.95000	222
53.95833	228
53.96667	233
53.97500	238
53.98333	243
53.99167	249
54.00000	257
54.00833	266
54.01667	275
54.02500	284
54.03333	294
54.04167	305
54.05000	315
54.05833	326
54.06667	336
54.07500	345
54.08333	354
54.09167	364
54.10000	373
54.10833	383
54.11667	394
54.12500	405
54.13333	415
54.14167	425
54.15000	434
54.15833	445
54.16667	456
54.17500	469
54.18333	484
54.19167	499
54.20000	513
54.20833	526
54.21667	537
54.22500	547
54.23333	556
54.24167	563
54.25000	572
54.25833	581
54.26667	592
54.27500	603
54.28333	616
54.29167	630
54.30000	646
54.30833	662
54.31667	678
54.32500	693
54.33333	707
54.34167	721
54.35000	735
54.35833	750
54.36667	765
54.37500	780
54.38333	795
54.39167	810
54.40000	825
54.40833	839
54.41667	852
54.42500	865
54.43333	878
54.44167	891
54.45000	905
54.45833	919
54.46667	933
54.47500	947
54.48333	963
54.49167	980
54.50000	997
54.50833	1014
54.51667	1030
54.52500	1046
54.53333	1061
54.54167	1076
54.55000	1091
54.55833	1105
54.56667	1118
54.57500	1130
54.58333	1142
54.59167	1156
54.60000	1169
54.60833	1184
54.61667	1198
54.62500	1212
54.63333	1226
54.64167	1240
54.65000	1254
54.65833	1268
54.66667	1282
54.67500	1295
54.68333	1308
54.69167	1322
54.70000	1335
54.70833	1347
54.71667	1359
54.72500	1369
54.73333	1380
54.74167	1392
54.75000	1405
54.75833	1417
54.76667	1428
54.77500	1439
54.78333	1449
54.79167	1459
54.80000	1471
54.80833	1484
54.81667	1497
54.82500	1508
54.83333	1516
54.84167	1523
54.85000	1528
54.85833	1533
54.86667	1541
54.87500	1550
54.88333	1560
54.89167	1569
54.90000	1578
54.90833	1588
54.91667	1597
54.92500	1606
54.93333	1614
54.94167	1620
54.95000	1626
54.95833	1631
54.96667	1637
54.97500	1644
54.98333	1650
54.99167	1655
55.00000	1660
55.00833	1665
55.01667	1670
55.02500	1675
55.03333	1681
55.04167	1686
55.05000	1689
55.05833	1691
55.06667	1692
55.07500	1692
55.08333	1694
55.09167	1697
55.10000	1702
55.10833	1707
55.11667	1712
55.12500	1715
55.13333	1714
55.14167	1712
55.15000	1708
55.15833	1705
55.16667	1702
55.17500	1701
55.18333	1700
55.19167	1702
55.20000	1704
55.20833	1709
55.21667	1713
55.22500	1717
55.23333	1719
55.24167	1719
55.25000	1717
55.25833	1713
55.26667	1709
55.27500	1703
55.28333	1698
55.29167	1693
55.30000	1689
55.30833	1688
55.31667	1688
55.32500	1690
55.33333	1692
55.34167	1691
55.35000	1686
55.35833	1678
55.36667	1669
55.37500	1660
55.38333	1655
55.39167	1652
55.40000	1650
55.40833	1648
55.41667	1645
55.42500	1641
55.43333	1636
55.44167	1631
55.45000	1626
55.45833	1620
55.46667	1612
55.47500	1603
55.48333	1594
55.49167	1585
55.50000	1576
55.50833	1568
55.51667	1561
55.52500	1554
55.53333	1548
55.54167	1543
55.55000	1541
55.55833	1538
55.56667	1535
55.57500	1530
55.58333	1521
55.59167	1509
55.60000	1497
55.60833	1484
55.61667	1474
55.62500	1465
55.63333	1457
55.64167	1451
55.65000	1445
55.65833	1439
55.66667	1432
55.67500	1425
55.68333	1419
55.69167	1414
55.70000	1409
55.70833	1403
55.71667	1396
55.72500	1388
55.73333	1380
55.74167	1370
55.75000	1360
55.75833	1349
55.76667	1337
55.77500	1326
55.78333	1317
55.79167	1310
55.80000	1301
55.80833	1290
55.81667	1278
55.82500	1266
55.83333	1256
55.84167	1250
55.85000	1248
55.85833	1247
55.86667	1244
55.87500	1239
55.88333	1232
55.89167	1223
55.90000	1214
55.90833	1205
55.91667	1197
55.92500	1187
55.93333	1177
55.94167	1167
55.95000	1157
55.95833	1148
55.96667	1138
55.97500	1127
55.98333	1116
55.99167	1105
56.00000	1095
56.00833	1086
56.01667	1077
56.02500	1067
56.03333	1057
56.04167	1048
56.05000	1039
56.05833	1032
56.06667	1027
56.07500	1023
56.08333	1017
56.09167	1011
56.10000	1003
56.10833	994
56.11667	984
56.12500	974
56.13333	963
56.14167	953
56.15000	941
56.15833	931
56.16667	921
56.17500	912
56.18333	906
56.19167	903
56.20000	900
56.20833	897
56.21667	893
56.22500	887
56.23333	881
56.24167	872
56.25000	862
56.25833	850
56.26667	837
56.27500	824
56.28333	814
56.29167	808
56.30000	803
56.30833	800
56.31667	797
56.32500	792
56.33333	787
56.34167	781
56.35000	773
56.35833	765
56.36667	756
56.37500	746
56.38333	738
56.39167	732
56.40000	728
56.40833	726
56.41667	723
56.42500	717
56.43333	707
56.44167	696
56.45000	684
56.45833	674
56.46667	667
56.47500	662
56.48333	659
56.49167	656
56.50000	653
56.50833	649
56.51667	644
56.52500	639
56.53333	634
56.54167	630
56.55000	625
56.55833	620
56.56667	613
56.57500	607
56.58333	601
56.59167	596
56.60000	593
56.60833	592
56.61667	592
56.62500	588
56.63333	579
56.64167	568
56.65000	555
56.65833	544
56.66667	538
56.67500	536
56.68333	536
56.69167	536
56.70000	534
56.70833	531
56.71667	526
56.72500	521
56.73333	515
56.74167	510
56.75000	505
56.75833	500
56.76667	495
56.77500	490
56.78333	483
56.79167	477
56.80000	471
56.80833	467
56.81667	464
56.82500	462
56.83333	459
56.84167	455
56.85000	450
56.85833	444
56.86667	439
56.87500	435
56.88333	431
56.89167	426
56.90000	422
56.90833	417
56.91667	412
56.92500	408
56.93333	405
56.94167	404
56.95000	403
56.95833	402
56.96667	398
56.97500	391
56.98333	382
56.99167	371
57.00000	363
57.00833	360
57.01667	360
57.02500	362
57.03333	366
57.04167	368
57.05000	368
57.05833	365
57.06667	361
57.07500	355
57.08333	349
57.09167	345
57.10000	340
57.10833	337
57.11667	333
57.12500	330
57.13333	326
57.14167	321
57.15000	316
57.15833	312
57.16667	309
57.17500	309
57.18333	309
57.19167	309
57.20000	307
57.20833	304
57.21667	300
57.22500	296
57.23333	291
57.24167	286
57.25000	281
57.25833	277
57.26667	275
57.27500	275
57.28333	275
57.29167	276
57.30000	275
57.30833	272
57.31667	268
57.32500	264
57.33333	262
57.34167	262
57.35000	261
57.35833	260
57.36667	257
57.37500	253
57.38333	248
57.39167	244
57.40000	241
57.40833	242
57.41667	243
57.42500	243
57.43333	240
57.44167	234
57.45000	225
57.45833	217
57.46667	212
57.47500	208
57.48333	206
57.49167	206
57.50000	207
57.50833	206
57.51667	204
57.52500	203
57.53333	202
57.54167	202
57.55000	203
57.55833	202
57.56667	201
57.57500	198
57.58333	195
57.59167	195
57.60000	195
57.60833	196
57.61667	196
57.62500	196
57.63333	195
57.64167	194
57.65000	194
57.65833	194
57.66667	192
57.67500	189
57.68333	184
57.69167	177
57.70000	171
57.70833	167
57.71667	166
57.72500	167
57.73333	170
57.74167	172
57.75000	172
57.75833	172
57.76667	171
57.77500	170
57.78333	168
57.79167	166
57.80000	163
57.80833	158
57.81667	152
57.82500	147
57.83333	143
57.84167	140
57.85000	137
57.85833	134
57.86667	133
57.87500	133
57.88333	135
57.89167	138
57.90000	141
57.90833	141
57.91667	139
57.92500	135
57.93333	130
57.94167	126
57.95000	123
57.95833	121
57.96667	121
57.97500	120
57.98333	118
57.99167	113
58.00000	108
58.00833	103
58.01667	100
58.02500	102
58.03333	107
58.04167	113
58.05000	119
58.05833	123
58.06667	125
58.07500	125
58.08333	122
58.09167	119
58.10000	114
58.10833	108
58.11667	103
58.12500	99
58.13333	96
58.14167	94
58.15000	93
58.15833	93
58.16667	95
58.17500	97
58.18333	98
58.19167	97
58.20000	96
58.20833	93
58.21667	91
58.22500	90
58.23333	91
58.24167	92
58.25000	92
58.25833	92
58.26667	92
58.27500	92
58.28333	91
58.29167	90
58.30000	87
58.30833	83
58.31667	78
58.32500	74
58.33333	71
58.34167	71
58.35000	73
58.35833	76
58.36667	79
58.37500	82
58.38333	85
58.39167	87
58.40000	89
58.40833	89
58.41667	88
58.42500	87
58.43333	85
58.44167	83
58.45000	81
58.45833	80
58.46667	79
58.47500	80
58.48333	81
58.49167	84
58.50000	86
58.50833	86
58.51667	84
58.52500	82
58.53333	79
58.54167	75
58.55000	72
58.55833	69
58.56667	67
58.57500	65
58.58333	64
58.59167	62
58.60000	60
58.60833	59
58.61667	58
58.62500	60
58.63333	62
58.64167	64
58.65000	66
58.65833	66
58.66667	63
58.67500	58
58.68333	53
58.69167	48
58.70000	46
58.70833	47
58.71667	51
58.72500	55
58.73333	59
58.74167	62
58.75000	63
58.75833	62
58.76667	60
58.77500	57
58.78333	53
58.79167	50
58.80000	48
58.80833	48
58.81667	49
58.82500	51
58.83333	54
58.84167	53
58.85000	50
58.85833	45
58.86667	39
58.87500	33
58.88333	30
58.89167	30
58.90000	31
58.90833	33
58.91667	37
58.92500	40
58.93333	43
58.94167	43
58.95000	41
58.95833	37
58.96667	32
58.97500	28
58.98333	27
58.99167	30
59.00000	32
59.00833	33
59.01667	32
59.02500	30
59.03333	28
59.04167	27
59.05000	27
59.05833	27
59.06667	28
59.07500	27
59.08333	26
59.09167	24
59.10000	20
59.10833	15
59.11667	9
59.12500	6
59.13333	7
59.14167	11
59.15000	19
59.15833	27
59.16667	31
59.17500	32
59.18333	29
59.19167	24
59.20000	20
59.20833	17
59.21667	16
59.22500	17
59.23333	20
59.24167	21
59.25000	21
59.25833	20
59.26667	16
59.27500	13
59.28333	10
59.29167	10
59.30000	11
59.30833	14
59.31667	16
59.32500	18
59.33333	19
59.34167	19
59.35000	17
59.35833	14
59.36667	9
59.37500	4
59.38333	0
59.39167	-2
59.40000	-2
59.40833	2
59.41667	8
59.42500	15
59.43333	20
59.44167	23
59.45000	24
59.45833	23
59.46667	22
59.47500	22
59.48333	22
59.49167	21
59.50000	20
59.50833	19
59.51667	17
59.52500	15
59.53333	12
59.54167	9
59.55000	7
59.55833	5
59.56667	4
59.57500	5
59.58333	6
59.59167	5
59.60000	4
59.60833	3
59.61667	2
59.62500	1
59.63333	-1
59.64167	-3
59.65000	-3
59.65833	-3
59.66667	-0
59.67500	3
59.68333	6
59.69167	9
59.70000	12
59.70833	13
59.71667	13
59.72500	14
59.73333	15
59.74167	17
59.75000	18
59.75833	19
59.76667	19
59.77500	18
59.78333	17
59.79167	15
59.80000	13
59.80833	11
59.81667	9
59.82500	7
59.83333	5
59.84167	5
59.85000	6
59.85833	9
59.86667	11
59.87500	12
59.88333	11
59.89167	8
59.90000	6
59.90833	5
59.91667	6
59.92500	7
59.93333	6
59.94167	3
59.95000	-3
59.95833	-9
59.96667	-14
59.97500	-18
59.98333	-21
59.99167	-23
60.00000	-24

[LC Chromatogram(Detector A-Ch2)]
Interval(msec)	500
# of Points	7201
Start Time(min)	0.000
End Time(min)	60.000
Intensity Units	mV
Intensity Multiplier	0.001
Wavelength(nm)	230
R.Time (min)	Intensity
0.00000	-147
0.00833	-147
0.01667	-1
0.02500	-3
0.03333	-4
0.04167	-5
0.05000	-8
0.05833	-12
0.06667	-16
0.07500	-20
0.08333	-23
0.09167	-25
0.10000	-26
0.10833	-26
0.11667	-25
0.12500	-24
0.13333	-25
0.14167	-29
0.15000	-33
0.15833	-37
0.16667	-41
0.17500	-45
0.18333	-48
0.19167	-51
0.20000	-54
0.20833	-58
0.21667	-62
0.22500	-66
0.23333	-69
0.24167	-73
0.25000	-76
0.25833	-80
0.26667	-84
0.27500	-87
0.28333	-90
0.29167	-91
0.30000	-90
0.30833	-90
0.31667	-91
0.32500	-94
0.33333	-96
0.34167	-98
0.35000	-100
0.35833	-103
0.36667	-107
0.37500	-112
0.38333	-116
0.39167	-120
0.40000	-123
0.40833	-125
0.41667	-128
0.42500	-130
0.43333	-133
0.44167	-136
0.45000	-139
0.45833	-141
0.46667	-143
0.47500	-146
0.48333	-151
0.49167	-156
0.50000	-160
0.50833	-164
0.51667	-166
0.52500	-168
0.53333	-171
0.54167	-175
0.55000	-179
0.55833	-184
0.56667	-187
0.57500	-188
0.58333	-187
0.59167	-186
0.60000	-186
0.60833	-187
0.61667	-190
0.62500	-193
0.63333	-195
0.64167	-197
0.65000	-199
0.65833	-202
0.66667	-205
0.67500	-208
0.68333	-212
0.69167	-215
0.70000	-218
0.70833	-220
0.71667	-220
0.72500	-220
0.73333	-218
0.74167	-218
0.75000	-219
0.75833	-222
0.76667	-227
0.77500	-231
0.78333	-236
0.79167	-240
0.80000	-243
0.80833	-246
0.81667	-247
0.82500	-248
0.83333	-249
0.84167	-251
0.85000	-254
0.85833	-257
0.86667	-260
0.87500	-262
0.88333	-263
0.89167	-264
0.90000	-265
0.90833	-266
0.91667	-268
0.92500	-271
0.93333	-274
0.94167	-276
0.95000	-278
0.95833	-279
0.96667	-280
0.97500	-282
0.98333	-285
0.99167	-289
1.00000	-293
1.00833	-297
1.01667	-299
1.02500	-301
1.03333	-303
1.04167	-304
1.05000	-305
1.05833	-306
1.06667	-307
1.07500	-309
1.08333	-311
1.09167	-313
1.10000	-313
1.10833	-313
1.11667	-314
1.12500	-314
1.13333	-314
1.14167	-315
1.15000	-317
1.15833	-318
1.16667	-320
1.17500	-323
1.18333	-325
1.19167	-327
1.20000	-328
1.20833	-329
1.21667	-330
1.22500	-332
1.23333	-334
1.24167	-336
1.25000	-338
1.25833	-339
1.26667	-340
1.27500	-342
1.28333	-347
1.29167	-352
1.30000	-357
1.30833	-361
1.31667	-365
1.32500	-368
1.33333	-369
1.34167	-368
1.35000	-366
1.35833	-363
1.36667	-361
1.37500	-360
1.38333	-361
1.39167	-363
1.40000	-365
1.40833	-368
1.41667	-372
1.42500	-375
1.43333	-378
1.44167	-379
1.45000	-379
1.45833	-379
1.46667	-378
1.47500	-378
1.48333	-379
1.49167	-380
1.50000	-380
1.50833	-380
1.51667	-381
1.52500	-384
1.53333	-388
1.54167	-392
1.55000	-395
1.55833	-397
1.56667	-397
1.57500	-397
1.58333	-399
1.59167	-401
1.60000	-405
1.60833	-409
1.61667	-412
1.62500	-414
1.63333	-414
1.64167	-413
1.65000	-412
1.65833	-410
1.66667	-409
1.67500	-408
1.68333	-408
1.69167	-409
1.70000	-409
1.70833	-411
1.71667	-412
1.72500	-413
1.73333	-414
1.74167	-416
1.75000	-418
1.75833	-421
1.76667	-424
1.77500	-426
1.78333	-429
1.79167	-430
1.80000	-431
1.80833	-433
1.81667	-435
1.82500	-438
1.83333	-442
1.84167	-446
1.85000	-449
1.85833	-451
1.86667	-452
1.87500	-452
1.88333	-453
1.89167	-454
1.90000	-455
1.90833	-456
1.91667	-457
1.92500	-457
1.93333	-455
1.94167	-454
1.95000	-452
1.95833	-452
1.96667	-454
1.97500	-455
1.98333	-457
1.99167	-460
2.00000	-463
2.00833	-466
2.01667	-467
2.02500	-468
2.03333	-467
2.04167	-466
2.05000	-466
2.05833	-467
2.06667	-470
2.07500	-471
2.08333	-471
2.09167	-470
2.10000	-469
2.10833	-468
2.11667	-467
2.12500	-468
2.13333	-469
2.14167	-471
2.15000	-474
2.15833	-477
2.16667	-481
2.17500	-483
2.18333	-485
2.19167	-486
2.20000	-487
2.20833	-487
2.21667	-488
2.22500	-490
2.23333	-492
2.24167	-494
2.25000	-496
2.25833	-496
2.26667	-496
2.27500	-495
2.28333	-494
2.29167	-493
2.30000	-494
2.30833	-495
2.31667	-496
2.32500	-498
2.33333	-501
2.34167	-503
2.35000	-505
2.35833	-507
2.36667	-509
2.37500	-510
2.38333	-512
2.39167	-513
2.40000	-514
2.40833	-513
2.41667	-514
2.42500	-515
2.43333	-516
2.44167	-517
2.45000	-518
2.45833	-519
2.46667	-521
2.47500	-522
2.48333	-522
2.49167	-521
2.50000	-520
2.50833	-520
2.51667	-521
2.52500	-525
2.53333	-529
2.54167	-533
2.55000	-536
2.55833	-537
2.56667	-537
2.57500	-536
2.58333	-536
2.59167	-536
2.60000	-539
2.60833	-541
2.61667	-543
2.62500	-543
2.63333	-543
2.64167	-542
2.65000	-541
2.65833	-541
2.66667	-541
2.67500	-541
2.68333	-540
2.69167	-541
2.70000	-543
2.70833	-546
2.71667	-548
2.72500	-550
2.73333	-551
2.74167	-549
2.75000	-548
2.75833	-548
2.76667	-549
2.77500	-549
2.78333	-549
2.79167	-549
2.80000	-549
2.80833	-551
2.81667	-554
2.82500	-557
2.83333	-559
2.84167	-560
2.85000	-559
2.85833	-559
2.86667	-559
2.87500	-560
2.88333	-561
2.89167	-562
2.90000	-562
2.90833	-561
2.91667	-559
2.92500	-556
2.93333	-555
2.94167	-556
2.95000	-558
2.95833	-563
2.96667	-569
2.97500	-573
2.98333	-576
2.99167	-578
3.00000	-578
3.00833	-577
3.01667	-575
3.02500	-573
3.03333	-571
3.04167	-569
3.05000	-569
3.05833	-571
3.06667	-573
3.07500	-575
3.08333	-575
3.09167	-574
3.10000	-574
3.10833	-574
3.11667	-577
3.12500	-582
3.13333	-586
3.14167	-590
3.15000	-593
3.15833	-594
3.16667	-594
3.17500	-592
3.18333	-590
3.19167	-589
3.20000	-587
3.20833	-586
3.21667	-585
3.22500	-586
3.23333	-589
3.24167	-592
3.25000	-596
3.25833	-599
3.26667	-602
3.27500	-603
3.28333	-602
3.29167	-600
3.30000	-600
3.30833	-600
3.31667	-601
3.32500	-605
3.33333	-609
3.34167	-613
3.35000	-615
3.35833	-614
3.36667	-612
3.37500	-609
3.38333	-606
3.39167	-605
3.40000	-606
3.40833	-608
3.41667	-610
3.42500	-613
3.43333	-616
3.44167	-617
3.45000	-617
3.45833	-616
3.46667	-616
3.47500	-615
3.48333	-616
3.49167	-618
3.50000	-619
3.50833	-620
3.51667	-620
3.52500	-619
3.53333	-618
3.54167	-616
3.55000	-614
3.55833	-614
3.56667	-614
3.57500	-614
3.58333	-616
3.59167	-619
3.60000	-624
3.60833	-629
3.61667	-633
3.62500	-635
3.63333	-635
3.64167	-633
3.65000	-630
3.65833	-628
3.66667	-629
3.67500	-631
3.68333	-632
3.69167	-633
3.70000	-633
3.70833	-631
3.71667	-629
3.72500	-628
3.73333	-627
3.74167	-627
3.75000	-629
3.75833	-631
3.76667	-633
3.77500	-634
3.78333	-635
3.79167	-635
3.80000	-635
3.80833	-636
3.81667	-637
3.82500	-638
3.83333	-639
3.84167	-640
3.85000	-640
3.85833	-639
3.86667	-637
3.87500	-634
3.88333	-631
3.89167	-629
3.90000	-628
3.90833	-630
3.91667	-632
3.92500	-635
3.93333	-637
3.94167	-638
3.95000	-639
3.95833	-640
3.96667	-642
3.97500	-645
3.98333	-648
3.99167	-650
4.00000	-651
4.00833	-651
4.01667	-649
4.02500	-647
4.03333	-645
4.04167	-643
4.05000	-643
4.05833	-644
4.06667	-645
4.07500	-647
4.08333	-649
4.09167	-651
4.10000	-652
4.10833	-652
4.11667	-653
4.12500	-654
4.13333	-655
4.14167	-654
4.15000	-652
4.15833	-650
4.16667	-649
4.17500	-650
4.18333	-652
4.19167	-654
4.20000	-656
4.20833	-658
4.21667	-659
4.22500	-661
4.23333	-663
4.24167	-663
4.25000	-663
4.25833	-663
4.26667	-665
4.27500	-666
4.28333	-668
4.29167	-669
4.30000	-668
4.30833	-666
4.31667	-664
4.32500	-662
4.33333	-661
4.34167	-659
4.35000	-658
4.35833	-657
4.36667	-657
4.37500	-657
4.38333	-659
4.39167	-660
4.40000	-662
4.40833	-665
4.41667	-667
4.42500	-669
4.43333	-670
4.44167	-670
4.45000	-668
4.45833	-664
4.46667	-661
4.47500	-659
4.48333	-658
4.49167	-660
4.50000	-663
4.50833	-668
4.51667	-675
4.52500	-681
4.53333	-687
4.54167	-691
4.55000	-693
4.55833	-693
4.56667	-691
4.57500	-689
4.58333	-687
4.59167	-684
4.60000	-680
4.60833	-677
4.61667	-673
4.62500	-670
4.63333	-669
4.64167	-670
4.65000	-673
4.65833	-675
4.66667	-677
4.67500	-678
4.68333	-678
4.69167	-679
4.70000	-680
4.70833	-683
4.71667	-687
4.72500	-690
4.73333	-691
4.74167	-690
4.75000	-689
4.75833	-688
4.76667	-688
4.77500	-689
4.78333	-689
4.79167	-690
4.80000	-690
4.80833	-690
4.81667	-690
4.82500	-690
4.83333	-689
4.84167	-687
4.85000	-685
4.85833	-683
4.86667	-682
4.87500	-683
4.88333	-685
4.89167	-687
4.90000	-691
4.90833	-694
4.91667	-698
4.92500	-701
4.93333	-703
4.94167	-704
4.95000	-704
4.95833	-704
4.96667	-705
4.97500	-706
4.98333	-706
4.99167	-704
5.00000	-701
5.00833	-698
5.01667	-696
5.02500	-697
5.03333	-698
5.04167	-699
5.05000	-700
5.05833	-702
5.06667	-703
5.07500	-706
5.08333	-708
5.09167	-710
5.10000	-711
5.10833	-710
5.11667	-709
5.12500	-708
5.13333	-707
5.14167	-706
5.15000	-706
5.15833	-704
5.16667	-702
5.17500	-700
5.18333	-699
5.19167	-699
5.20000	-701
5.20833	-703
5.21667	-704
5.22500	-704
5.23333	-704
5.24167	-704
5.25000	-707
5.25833	-711
5.26667	-714
5.27500	-717
5.28333	-718
5.29167	-718
5.30000	-716
5.30833	-715
5.31667	-714
5.32500	-714
5.33333	-714
5.34167	-714
5.35000	-713
5.35833	-711
5.36667	-709
5.37500	-708
5.38333	-708
5.39167	-709
5.40000	-710
5.40833	-712
5.41667	-714
5.42500	-715
5.43333	-716
5.44167	-716
5.45000	-716
5.45833	-715
5.46667	-713
5.47500	-713
5.48333	-714
5.49167	-716
5.50000	-718
5.50833	-721
5.51667	-722
5.52500	-722
5.53333	-721
5.54167	-718
5.55000	-715
5.55833	-712
5.56667	-711
5.57500	-711
5.58333	-712
5.59167	-713
5.60000	-713
5.60833	-712
5.61667	-709
5.62500	-707
5.63333	-705
5.64167	-704
5.65000	-704
5.65833	-706
5.66667	-709
5.67500	-713
5.68333	-716
5.69167	-719
5.70000	-723
5.70833	-725
5.71667	-727
5.72500	-728
5.73333	-727
5.74167	-725
5.75000	-723
5.75833	-721
5.76667	-721
5.77500	-722
5.78333	-723
5.79167	-725
5.80000	-726
5.80833	-726
5.81667	-726
5.82500	-727
5.83333	-728
5.84167	-729
5.85000	-730
5.85833	-731
5.86667	-731
5.87500	-731
5.88333	-733
5.89167	-735
5.90000	-737
5.90833	-738
5.91667	-739
5.92500	-739
5.93333	-740
5.94167	-739
5.95000	-739
5.95833	-740
5.96667	-741
5.97500	-740
5.98333	-739
5.99167	-736
6.00000	-734
6.00833	-732
6.01667	-732
6.02500	-733
6.03333	-734
6.04167	-735
6.05000	-736
6.05833	-737
6.06667	-739
6.07500	-741
6.08333	-743
6.09167	-743
6.10000	-743
6.10833	-742
6.11667	-742
6.12500	-742
6.13333	-742
6.14167	-742
6.15000	-741
6.15833	-740
6.16667	-739
6.17500	-740
6.18333	-743
6.19167	-746
6.20000	-748
6.20833	-748
6.21667	-747
6.22500	-745
6.23333	-744
6.24167	-744
6.25000	-745
6.25833	-746
6.26667	-746
6.27500	-747
6.28333	-747
6.29167	-747
6.30000	-748
6.30833	-748
6.31667	-748
6.32500	-746
6.33333	-744
6.34167	-742
6.35000	-741
6.35833	-741
6.36667	-743
6.37500	-746
6.38333	-750
6.39167	-754
6.40000	-755
6.40833	-755
6.41667	-754
6.42500	-753
6.43333	-753
6.44167	-755
6.45000	-756
6.45833	-755
6.46667	-751
6.47500	-747
6.48333	-744
6.49167	-742
6.50000	-743
6.50833	-745
6.51667	-747
6.52500	-747
6.53333	-748
6.54167	-750
6.55000	-752
6.55833	-755
6.56667	-758
6.57500	-758
6.58333	-756
6.59167	-754
6.60000	-752
6.60833	-750
6.61667	-749
6.62500	-747
6.63333	-744
6.64167	-742
6.65000	-741
6.65833	-741
6.66667	-742
6.67500	-743
6.68333	-743
6.69167	-743
6.70000	-743
6.70833	-744
6.71667	-746
6.72500	-750
6.73333	-752
6.74167	-754
6.75000	-755
6.75833	-756
6.76667	-756
6.77500	-756
6.78333	-757
6.79167	-758
6.80000	-757
6.80833	-757
6.81667	-758
6.82500	-759
6.83333	-760
6.84167	-760
6.85000	-759
6.85833	-759
6.86667	-760
6.87500	-763
6.88333	-766
6.89167	-769
6.90000	-771
6.90833	-771
6.91667	-770
6.92500	-768
6.93333	-766
6.94167	-764
6.95000	-762
6.95833	-761
6.96667	-760
6.97500	-761
6.98333	-762
6.99167	-762
7.00000	-761
7.00833	-759
7.01667	-756
7.02500	-753
7.03333	-752
7.04167	-752
7.05000	-753
7.05833	-754
7.06667	-755
7.07500	-756
7.08333	-756
7.09167	-755
7.10000	-755
7.10833	-756
7.11667	-757
7.12500	-757
7.13333	-757
7.14167	-755
7.15000	-754
7.15833	-754
7.16667	-756
7.17500	-759
7.18333	-764
7.19167	-768
7.20000	-772
7.20833	-775
7.21667	-776
7.22500	-775
7.23333	-774
7.24167	-772
7.25000	-772
7.25833	-774
7.26667	-775
7.27500	-775
7.28333	-773
7.29167	-770
7.30000	-766
7.30833	-764
7.31667	-765
7.32500	-768
7.33333	-771
7.34167	-774
7.35000	-773
7.35833	-770
7.36667	-766
7.37500	-762
7.38333	-761
7.39167	-764
7.40000	-769
7.40833	-775
7.41667	-781
7.42500	-785
7.43333	-786
7.44167	-785
7.45000	-783
7.45833	-781
7.46667	-780
7.47500	-780
7.48333	-781
7.49167	-782
7.50000	-782
7.50833	-780
7.51667	-778
7.52500	-775
7.53333	-773
7.54167	-772
7.55000	-772
7.55833	-773
7.56667	-775
7.57500	-778
7.58333	-780
7.59167	-782
7.60000	-782
7.60833	-782
7.61667	-780
7.62500	-778
7.63333	-777
7.64167	-776
7.65000	-776
7.65833	-775
7.66667	-774
7.67500	-774
7.68333	-775
7.69167	-778
7.70000	-782
7.70833	-785
7.71667	-787
7.72500	-788
7.73333	-787
7.74167	-784
7.75000	-782
7.75833	-779
7.76667	-776
7.77500	-775
7.78333	-775
7.79167	-777
7.80000	-779
7.80833	-782
7.81667	-785
7.82500	-787
7.83333	-789
7.84167	-789
7.85000	-788
7.85833	-785
7.86667	-781
7.87500	-779
7.88333	-778
7.89167	-778
7.90000	-778
7.90833	-778
7.91667	-779
7.92500	-780
7.93333	-783
7.94167	-788
7.95000	-791
7.95833	-792
7.96667	-792
7.97500	-791
7.98333	-789
7.99167	-788
8.00000	-787
8.00833	-785
8.01667	-784
8.02500	-783
8.03333	-783
8.04167	-786
8.05000	-788
8.05833	-790
8.06667	-791
8.07500	-791
8.08333	-791
8.09167	-790
8.10000	-788
8.10833	-786
8.11667	-783
8.12500	-781
8.13333	-780
8.14167	-780
8.15000	-781
8.15833	-779
8.16667	-777
8.17500	-775
8.18333	-773
8.19167	-773
8.20000	-774
8.20833	-777
8.21667	-779
8.22500	-782
8.23333	-784
8.24167	-785
8.25000	-785
8.25833	-784
8.26667	-785
8.27500	-787
8.28333	-790
8.29167	-793
8.30000	-796
8.30833	-797
8.31667	-798
8.32500	-798
8.33333	-799
8.34167	-801
8.35000	-805
8.35833	-808
8.36667	-811
8.37500	-811
8.38333	-810
8.39167	-806
8.40000	-802
8.40833	-798
8.41667	-794
8.42500	-792
8.43333	-793
8.44167	-795
8.45000	-799
8.45833	-802
8.46667	-804
8.47500	-804
8.48333	-801
8.49167	-798
8.50000	-795
8.50833	-794
8.51667	-794
8.52500	-795
8.53333	-796
8.54167	-798
8.55000	-798
8.55833	-797
8.56667	-795
8.57500	-796
8.58333	-798
8.59167	-801
8.60000	-804
8.60833	-805
8.61667	-803
8.62500	-799
8.63333	-794
8.64167	-790
8.65000	-788
8.65833	-787
8.66667	-787
8.67500	-788
8.68333	-789
8.69167	-791
8.70000	-795
8.70833	-799
8.71667	-804
8.72500	-809
8.73333	-811
8.74167	-811
8.75000	-809
8.75833	-806
8.76667	-803
8.77500	-801
8.78333	-800
8.79167	-801
8.80000	-802
8.80833	-804
8.81667	-807
8.82500	-810
8.83333	-811
8.84167	-810
8.85000	-809
8.85833	-807
8.86667	-805
8.87500	-804
8.88333	-803
8.89167	-804
8.90000	-805
8.90833	-807
8.91667	-808
8.92500	-807
8.93333	-805
8.94167	-801
8.95000	-798
8.95833	-796
8.96667	-796
8.97500	-797
8.98333	-799
8.99167	-801
9.00000	-803
9.00833	-804
9.01667	-804
9.02500	-804
9.03333	-804
9.04167	-806
9.05000	-808
9.05833	-810
9.06667	-811
9.07500	-810
9.08333	-808
9.09167	-806
9.10000	-806
9.10833	-807
9.11667	-810
9.12500	-811
9.13333	-811
9.14167	-809
9.15000	-805
9.15833	-801
9.16667	-797
9.17500	-795
9.18333	-794
9.19167	-795
9.20000	-796
9.20833	-797
9.21667	-799
9.22500	-800
9.23333	-802
9.24167	-804
9.25000	-805
9.25833	-806
9.26667	-806
9.27500	-804
9.28333	-802
9.29167	-801
9.30000	-802
9.30833	-804
9.31667	-807
9.32500	-808
9.33333	-809
9.34167	-808
9.35000	-806
9.35833	-804
9.36667	-802
9.37500	-801
9.38333	-802
9.39167	-804
9.40000	-806
9.40833	-808
9.41667	-810
9.42500	-810
9.43333	-810
9.44167	-810
9.45000	-810
9.45833	-810
9.46667	-809
9.47500	-809
9.48333	-810
9.49167	-811
9.50000	-810
9.50833	-809
9.51667	-807
9.52500	-805
9.53333	-803
9.54167	-803
9.55000	-803
9.55833	-803
9.56667	-802
9.57500	-801
9.58333	-800
9.59167	-798
9.60000	-797
9.60833	-795
9.61667	-795
9.62500	-796
9.63333	-799
9.64167	-804
9.65000	-809
9.65833	-812
9.66667	-814
9.67500	-813
9.68333	-811
9.69167	-809
9.70000	-807
9.70833	-807
9.71667	-807
9.72500	-808
9.73333	-809
9.74167	-811
9.75000	-812
9.75833	-813
9.76667	-813
9.77500	-812
9.78333	-811
9.79167	-809
9.80000	-808
9.80833	-808
9.81667	-807
9.82500	-808
9.83333	-809
9.84167	-811
9.85000	-813
9.85833	-815
9.86667	-817
9.87500	-818
9.88333	-819
9.89167	-819
9.90000	-818
9.90833	-818
9.91667	-818
9.92500	-817
9.93333	-817
9.94167	-816
9.95000	-815
9.95833	-813
9.96667	-812
9.97500	-811
9.98333	-812
9.99167	-814
10.00000	-815
10.00833	-816
10.01667	-816
10.02500	-816
10.03333	-816
10.04167	-817
10.05000	-818
10.05833	-820
10.06667	-821
10.07500	-821
10.08333	-821
10.09167	-819
10.10000	-817
10.10833	-815
10.11667	-812
10.12500	-809
10.13333	-807
10.14167	-807
10.15000	-808
10.15833	-809
10.16667	-811
10.17500	-812
10.18333	-813
10.19167	-815
10.20000	-818
10.20833	-822
10.21667	-824
10.22500	-826
10.23333	-826
10.24167	-827
10.25000	-826
10.25833	-825
10.26667	-823
10.27500	-821
10.28333	-819
10.29167	-817
10.30000	-815
10.30833	-814
10.31667	-813
10.32500	-814
10.33333	-815
10.34167	-817
10.35000	-819
10.35833	-820
10.36667	-821
10.37500	-820
10.38333	-820
10.39167	-819
10.40000	-819
10.40833	-820
10.41667	-821
10.42500	-822
10.43333	-824
10.44167	-825
10.45000	-825
10.45833	-822
10.46667	-817
10.47500	-813
10.48333	-810
10.49167	-809
10.50000	-812
10.50833	-816
10.51667	-820
10.52500	-823
10.53333	-824
10.54167	-823
10.55000	-823
10.55833	-825
10.56667	-828
10.57500	-830
10.58333	-832
10.59167	-833
10.60000	-831
10.60833	-829
10.61667	-826
10.62500	-824
10.63333	-822
10.64167	-822
10.65000	-823
10.65833	-825
10.66667	-827
10.67500	-829
10.68333	-828
10.69167	-827
10.70000	-825
10.70833	-824
10.71667	-824
10.72500	-825
10.73333	-827
10.74167	-828
10.75000	-828
10.75833	-827
10.76667	-825
10.77500	-822
10.78333	-820
10.79167	-818
10.80000	-818
10.80833	-818
10.81667	-818
10.82500	-819
10.83333	-821
10.84167	-822
10.85000	-823
10.85833	-826
10.86667	-828
10.87500	-830
10.88333	-831
10.89167	-830
10.90000	-828
10.90833	-826
10.91667	-824
10.92500	-822
10.93333	-823
10.94167	-825
10.95000	-828
10.95833	-830
10.96667	-832
10.97500	-832
10.98333	-830
10.99167	-828
11.00000	-827
11.00833	-826
11.01667	-827
11.02500	-829
11.03333	-832
11.04167	-832
11.05000	-832
11.05833	-831
11.06667	-830
11.07500	-829
11.08333	-828
11.09167	-827
11.10000	-825
11.10833	-822
11.11667	-820
11.12500	-817
11.13333	-816
11.14167	-817
11.15000	-818
11.15833	-820
11.16667	-821
11.17500	-822
11.18333	-822
11.19167	-822
11.20000	-823
11.20833	-825
11.21667	-828
11.22500	-830
11.23333	-831
11.24167	-832
11.25000	-831
11.25833	-830
11.26667	-829
11.27500	-827
11.28333	-826
11.29167	-824
11.30000	-824
11.30833	-824
11.31667	-825
11.32500	-825
11.33333	-823
11.34167	-821
11.35000	-819
11.35833	-818
11.36667	-819
11.37500	-822
11.38333	-825
11.39167	-827
11.40000	-826
11.40833	-824
11.41667	-821
11.42500	-819
11.43333	-819
11.44167	-820
11.45000	-822
11.45833	-823
11.46667	-825
11.47500	-826
11.48333	-828
11.49167	-830
11.50000	-831
11.50833	-831
11.51667	-831
11.52500	-831
11.53333	-833
11.54167	-835
11.55000	-836
11.55833	-836
11.56667	-836
11.57500	-836
11.58333	-837
11.59167	-838
11.60000	-840
11.60833	-841
11.61667	-840
11.62500	-839
11.63333	-837
11.64167	-836
11.65000	-835
11.65833	-832
11.66667	-830
11.67500	-826
11.68333	-823
11.69167	-821
11.70000	-821
11.70833	-822
11.71667	-824
11.72500	-825
11.73333	-825
11.74167	-824
11.75000	-824
11.75833	-825
11.76667	-828
11.77500	-830
11.78333	-832
11.79167	-834
11.80000	-835
11.80833	-836
11.81667	-836
11.82500	-837
11.83333	-837
11.84167	-836
11.85000	-836
11.85833	-835
11.86667	-835
11.87500	-835
11.88333	-835
11.89167	-837
11.90000	-839
11.90833	-842
11.91667	-845
11.92500	-847
11.93333	-847
11.94167	-847
11.95000	-846
11.95833	-845
11.96667	-844
11.97500	-843
11.98333	-841
11.99167	-839
12.00000	-837
12.00833	-835
12.01667	-834
12.02500	-833
12.03333	-834
12.04167	-835
12.05000	-836
12.05833	-836
12.06667	-835
12.07500	-834
12.08333	-834
12.09167	-833
12.10000	-833
12.10833	-835
12.11667	-836
12.12500	-838
12.13333	-840
12.14167	-842
12.15000	-843
12.15833	-842
12.16667	-839
12.17500	-837
12.18333	-834
12.19167	-832
12.20000	-831
12.20833	-831
12.21667	-831
12.22500	-832
12.23333	-833
12.24167	-834
12.25000	-834
12.25833	-834
12.26667	-833
12.27500	-833
12.28333	-835
12.29167	-837
12.30000	-840
12.30833	-841
12.31667	-843
12.32500	-844
12.33333	-845
12.34167	-846
12.35000	-845
12.35833	-843
12.36667	-841
12.37500	-839
12.38333	-840
12.39167	-841
12.40000	-844
12.40833	-845
12.41667	-846
12.42500	-845
12.43333	-843
12.44167	-841
12.45000	-840
12.45833	-841
12.46667	-844
12.47500	-847
12.48333	-850
12.49167	-851
12.50000	-849
12.50833	-846
12.51667	-844
12.52500	-843
12.53333	-842
12.54167	-842
12.55000	-841
12.55833	-837
12.56667	-832
12.57500	-827
12.58333	-824
12.59167	-823
12.60000	-826
12.60833	-832
12.61667	-838
12.62500	-843
12.63333	-847
12.64167	-849
12.65000	-850
12.65833	-849
12.66667	-848
12.67500	-848
12.68333	-847
12.69167	-845
12.70000	-844
12.70833	-843
12.71667	-844
12.72500	-846
12.73333	-848
12.74167	-850
12.75000	-851
12.75833	-852
12.76667	-852
12.77500	-852
12.78333	-852
12.79167	-851
12.80000	-848
12.80833	-846
12.81667	-845
12.82500	-846
12.83333	-847
12.84167	-848
12.85000	-849
12.85833	-850
12.86667	-850
12.87500	-851
12.88333	-852
12.89167	-853
12.90000	-853
12.90833	-852
12.91667	-852
12.92500	-852
12.93333	-853
12.94167	-854
12.95000	-854
12.95833	-852
12.96667	-849
12.97500	-845
12.98333	-842
12.99167	-841
13.00000	-842
13.00833	-845
13.01667	-848
13.02500	-851
13.03333	-853
13.04167	-856
13.05000	-857
13.05833	-857
13.06667	-856
13.07500	-853
13.08333	-850
13.09167	-848
13.10000	-848
13.10833	-848
13.11667	-847
13.12500	-846
13.13333	-845
13.14167	-845
13.15000	-845
13.15833	-846
13.16667	-846
13.17500	-847
13.18333	-849
13.19167	-851
13.20000	-853
13.20833	-855
13.21667	-855
13.22500	-853
13.23333	-850
13.24167	-847
13.25000	-845
13.25833	-846
13.26667	-848
13.27500	-851
13.28333	-853
13.29167	-855
13.30000	-855
13.30833	-853
13.31667	-851
13.32500	-848
13.33333	-848
13.34167	-849
13.35000	-850
13.35833	-851
13.36667	-853
13.37500	-854
13.38333	-855
13.39167	-856
13.40000	-856
13.40833	-855
13.41667	-853
13.42500	-851
13.43333	-848
13.44167	-846
13.45000	-844
13.45833	-843
13.46667	-843
13.47500	-844
13.48333	-845
13.49167	-844
13.50000	-841
13.50833	-838
13.51667	-836
13.52500	-835
13.53333	-834
13.54167	-834
13.55000	-836
13.55833	-837
13.56667	-839
13.57500	-842
13.58333	-844
13.59167	-846
13.60000	-848
13.60833	-850
13.61667	-852
13.62500	-854
13.63333	-856
13.64167	-857
13.65000	-857
13.65833	-856
13.66667	-856
13.67500	-857
13.68333	-859
13.69167	-862
13.70000	-866
13.70833	-868
13.71667	-870
13.72500	-870
13.73333	-868
13.74167	-864
13.75000	-860
13.75833	-856
13.76667	-853
13.77500	-852
13.78333	-853
13.79167	-854
13.80000	-855
13.80833	-854
13.81667	-854
13.82500	-855
13.83333	-855
13.84167	-855
13.85000	-855
13.85833	-854
13.86667	-853
13.87500	-852
13.88333	-852
13.89167	-852
13.90000	-851
13.90833	-851
13.91667	-851
13.92500	-852
13.93333	-853
13.94167	-854
13.95000	-855
13.95833	-856
13.96667	-855
13.97500	-855
13.98333	-854
13.99167	-854
14.00000	-853
14.00833	-853
14.01667	-852
14.02500	-850
14.03333	-848
14.04167	-847
14.05000	-846
14.05833	-845
14.06667	-844
14.07500	-844
14.08333	-844
14.09167	-845
14.10000	-848
14.10833	-850
14.11667	-851
14.12500	-850
14.13333	-850
14.14167	-850
14.15000	-851
14.15833	-854
14.16667	-857
14.17500	-860
14.18333	-861
14.19167	-861
14.20000	-860
14.20833	-857
14.21667	-853
14.22500	-848
14.23333	-845
14.24167	-842
14.25000	-842
14.25833	-843
14.26667	-845
14.27500	-847
14.28333	-849
14.29167	-850
14.30000	-851
14.30833	-850
14.31667	-850
14.32500	-849
14.33333	-848
14.34167	-846
14.35000	-845
14.35833	-844
14.36667	-844
14.37500	-846
14.38333	-849
14.39167	-852
14.40000	-854
14.40833	-856
14.41667	-856
14.42500	-854
14.43333	-852
14.44167	-850
14.45000	-848
14.45833	-847
14.46667	-846
14.47500	-845
14.48333	-846
14.49167	-848
14.50000	-850
14.50833	-852
14.51667	-853
14.52500	-853
14.53333	-852
14.54167	-852
14.55000	-852
14.55833	-851
14.56667	-848
14.57500	-844
14.58333	-839
14.59167	-835
14.60000	-833
14.60833	-834
14.61667	-836
14.62500	-839
14.63333	-843
14.64167	-847
14.65000	-851
14.65833	-853
14.66667	-854
14.67500	-853
14.68333	-851
14.69167	-850
14.70000	-850
14.70833	-853
14.71667	-856
14.72500	-858
14.73333	-859
14.74167	-858
14.75000	-855
14.75833	-851
14.76667	-848
14.77500	-847
14.78333	-848
14.79167	-849
14.80000	-850
14.80833	-849
14.81667	-848
14.82500	-847
14.83333	-848
14.84167	-849
14.85000	-850
14.85833	-849
14.86667	-848
14.87500	-847
14.88333	-847
14.89167	-848
14.90000	-851
14.90833	-852
14.91667	-853
14.92500	-852
14.93333	-852
14.94167	-852
14.95000	-852
14.95833	-852
14.96667	-851
14.97500	-849
14.98333	-846
14.99167	-845
15.00000	-846
15.00833	-849
15.01667	-853
15.02500	-857
15.03333	-859
15.04167	-859
15.05000	-857
15.05833	-856
15.06667	-855
15.07500	-854
15.08333	-854
15.09167	-855
15.10000	-855
15.10833	-855
15.11667	-857
15.12500	-860
15.13333	-860
15.14167	-859
15.15000	-857
15.15833	-855
15.16667	-854
15.17500	-854
15.18333	-854
15.19167	-853
15.20000	-852
15.20833	-849
15.21667	-849
15.22500	-850
15.23333	-851
15.24167	-853
15.25000	-855
15.25833	-857
15.26667	-858
15.27500	-860
15.28333	-860
15.29167	-858
15.30000	-855
15.30833	-850
15.31667	-846
15.32500	-844
15.33333	-845
15.34167	-849
15.35000	-853
15.35833	-857
15.36667	-860
15.37500	-861
15.38333	-861
15.39167	-860
15.40000	-858
15.40833	-856
15.41667	-856
15.42500	-856
15.43333	-857
15.44167	-857
15.45000	-855
15.45833	-853
15.46667	-850
15.47500	-849
15.48333	-850
15.49167	-854
15.50000	-858
15.50833	-861
15.51667	-865
15.52500	-867
15.53333	-867
15.54167	-866
15.55000	-863
15.55833	-861
15.56667	-860
15.57500	-858
15.58333	-857
15.59167	-856
15.60000	-855
15.60833	-854
15.61667	-853
15.62500	-854
15.63333	-854
15.64167	-855
15.65000	-855
15.65833	-856
15.66667	-855
15.67500	-855
15.68333	-855
15.69167	-855
15.70000	-855
15.70833	-854
15.71667	-854
15.72500	-854
15.73333	-854
15.74167	-853
15.75000	-853
15.75833	-852
15.76667	-851
15.77500	-850
15.78333	-851
15.79167	-852
15.80000	-853
15.80833	-853
15.81667	-852
15.82500	-851
15.83333	-848
15.84167	-846
15.85000	-845
15.85833	-843
15.86667	-843
15.87500	-843
15.88333	-845
15.89167	-848
15.90000	-851
15.90833	-853
15.91667	-855
15.92500	-858
15.93333	-859
15.94167	-860
15.95000	-860
15.95833	-857
15.96667	-854
15.97500	-852
15.98333	-851
15.99167	-852
16.00000	-853
16.00833	-853
16.01667	-853
16.02500	-851
16.03333	-849
16.04167	-848
16.05000	-849
16.05833	-850
16.06667	-852
16.07500	-854
16.08333	-854
16.09167	-854
16.10000	-855
16.10833	-857
16.11667	-860
16.12500	-862
16.13333	-864
16.14167	-864
16.15000	-863
16.15833	-864
16.16667	-865
16.17500	-867
16.18333	-868
16.19167	-867
16.20000	-863
16.20833	-859
16.21667	-857
16.22500	-857
16.23333	-858
16.24167	-859
16.25000	-860
16.25833	-858
16.26667	-854
16.27500	-849
16.28333	-845
16.29167	-842
16.30000	-841
16.30833	-842
16.31667	-846
16.32500	-850
16.33333	-855
16.34167	-858
16.35000	-861
16.35833	-862
16.36667	-862
16.37500	-861
16.38333	-859
16.39167	-858
16.40000	-857
16.40833	-857
16.41667	-858
16.42500	-858
16.43333	-858
16.44167	-858
16.45000	-856
16.45833	-855
16.46667	-854
16.47500	-852
16.48333	-850
16.49167	-849
16.50000	-850
16.50833	-851
16.51667	-853
16.52500	-854
16.53333	-854
16.54167	-852
16.55000	-851
16.55833	-850
16.56667	-850
16.57500	-852
16.58333	-854
16.59167	-856
16.60000	-857
16.60833	-856
16.61667	-854
16.62500	-851
16.63333	-848
16.64167	-848
16.65000	-849
16.65833	-852
16.66667	-855
16.67500	-857
16.68333	-858
16.69167	-858
16.70000	-858
16.70833	-857
16.71667	-857
16.72500	-857
16.73333	-857
16.74167	-857
16.75000	-858
16.75833	-857
16.76667	-855
16.77500	-853
16.78333	-851
16.79167	-849
16.80000	-850
16.80833	-851
16.81667	-853
16.82500	-854
16.83333	-854
16.84167	-854
16.85000	-853
16.85833	-852
16.86667	-852
16.87500	-853
16.88333	-856
16.89167	-858
16.90000	-860
16.90833	-862
16.91667	-862
16.92500	-861
16.93333	-861
16.94167	-860
16.95000	-860
16.95833	-858
16.96667	-857
16.97500	-856
16.98333	-856
16.99167	-857
17.00000	-859
17.00833	-861
17.01667	-862
17.02500	-862
17.03333	-863
17.04167	-863
17.05000	-864
17.05833	-865
17.06667	-866
17.07500	-866
17.08333	-866
17.09167	-867
17.10000	-867
17.10833	-867
17.11667	-868
17.12500	-868
17.13333	-867
17.14167	-867
17.15000	-867
17.15833	-868
17.16667	-869
17.17500	-869
17.18333	-868
17.19167	-866
17.20000	-864
17.20833	-863
17.21667	-861
17.22500	-860
17.23333	-858
17.24167	-857
17.25000	-856
17.25833	-856
17.26667	-857
17.27500	-858
17.28333	-860
17.29167	-862
17.30000	-863
17.30833	-863
17.31667	-864
17.32500	-864
17.33333	-864
17.34167	-864
17.35000	-865
17.35833	-865
17.36667	-864
17.37500	-864
17.38333	-866
17.39167	-869
17.40000	-872
17.40833	-875
17.41667	-876
17.42500	-874
17.43333	-871
17.44167	-868
17.45000	-864
17.45833	-862
17.46667	-859
17.47500	-857
17.48333	-855
17.49167	-853
17.50000	-852
17.50833	-851
17.51667	-852
17.52500	-854
17.53333	-858
17.54167	-862
17.55000	-865
17.55833	-866
17.56667	-866
17.57500	-866
17.58333	-867
17.59167	-869
17.60000	-871
17.60833	-871
17.61667	-869
17.62500	-865
17.63333	-861
17.64167	-858
17.65000	-857
17.65833	-856
17.66667	-856
17.67500	-856
17.68333	-856
17.69167	-856
17.70000	-857
17.70833	-859
17.71667	-861
17.72500	-863
17.73333	-865
17.74167	-867
17.75000	-867
17.75833	-866
17.76667	-864
17.77500	-861
17.78333	-860
17.79167	-859
17.80000	-858
17.80833	-858
17.81667	-857
17.82500	-855
17.83333	-854
17.84167	-853
17.85000	-853
17.85833	-852
17.86667	-852
17.87500	-851
17.88333	-852
17.89167	-853
17.90000	-855
17.90833	-857
17.91667	-860
17.92500	-862
17.93333	-865
17.94167	-867
17.95000	-869
17.95833	-869
17.96667	-868
17.97500	-867
17.98333	-865
17.99167	-863
18.00000	-860
18.00833	-858
18.01667	-856
18.02500	-854
18.03333	-855
18.04167	-858
18.05000	-860
18.05833	-862
18.06667	-862
18.07500	-861
18.08333	-859
18.09167	-858
18.10000	-858
18.10833	-858
18.11667	-857
18.12500	-857
18.13333	-856
18.14167	-854
18.15000	-852
18.15833	-851
18.16667	-849
18.17500	-848
18.18333	-847
18.19167	-847
18.20000	-848
18.20833	-850
18.21667	-854
18.22500	-858
18.23333	-863
18.24167	-867
18.25000	-869
18.25833	-869
18.26667	-867
18.27500	-864
18.28333	-862
18.29167	-859
18.30000	-858
18.30833	-858
18.31667	-859
18.32500	-860
18.33333	-861
18.34167	-862
18.35000	-860
18.35833	-858
18.36667	-856
18.37500	-855
18.38333	-854
18.39167	-854
18.40000	-854
18.40833	-853
18.41667	-853
18.42500	-852
18.43333	-850
18.44167	-850
18.45000	-850
18.45833	-852
18.46667	-856
18.47500	-858
18.48333	-860
18.49167	-861
18.50000	-860
18.50833	-859
18.51667	-858
18.52500	-858
18.53333	-858
18.54167	-859
18.55000	-860
18.55833	-862
18.56667	-865
18.57500	-869
18.58333	-872
18.59167	-874
18.60000	-873
18.60833	-869
18.61667	-863
18.62500	-858
18.63333	-853
18.64167	-849
18.65000	-848
18.65833	-848
18.66667	-849
18.67500	-850
18.68333	-851
18.69167	-852
18.70000	-853
18.70833	-854
18.71667	-855
18.72500	-856
18.73333	-856
18.74167	-853
18.75000	-850
18.75833	-845
18.76667	-840
18.77500	-837
18.78333	-835
18.79167	-835
18.80000	-836
18.80833	-838
18.81667	-841
18.82500	-842
18.83333	-843
18.84167	-842
18.85000	-841
18.85833	-838
18.86667	-836
18.87500	-835
18.88333	-836
18.89167	-838
18.90000	-842
18.90833	-846
18.91667	-848
18.92500	-848
18.93333	-847
18.94167	-845
18.95000	-843
18.95833	-841
18.96667	-840
18.97500	-839
18.98333	-838
18.99167	-839
19.00000	-840
19.00833	-841
19.01667	-842
19.02500	-840
19.03333	-838
19.04167	-835
19.05000	-832
19.05833	-831
19.06667	-830
19.07500	-830
19.08333	-828
19.09167	-827
19.10000	-827
19.10833	-827
19.11667	-827
19.12500	-828
19.13333	-828
19.14167	-829
19.15000	-830
19.15833	-830
19.16667	-830
19.17500	-829
19.18333	-827
19.19167	-826
19.20000	-826
19.20833	-826
19.21667	-827
19.22500	-827
19.23333	-827
19.24167	-826
19.25000	-824
19.25833	-824
19.26667	-824
19.27500	-825
19.28333	-827
19.29167	-828
19.30000	-830
19.30833	-831
19.31667	-831
19.32500	-831
19.33333	-829
19.34167	-829
19.35000	-828
19.35833	-828
19.36667	-827
19.37500	-824
19.38333	-821
19.39167	-817
19.40000	-813
19.40833	-810
19.41667	-809
19.42500	-810
19.43333	-813
19.44167	-817
19.45000	-819
19.45833	-820
19.46667	-820
19.47500	-818
19.48333	-815
19.49167	-812
19.50000	-811
19.50833	-812
19.51667	-813
19.52500	-815
19.53333	-817
19.54167	-818
19.55000	-819
19.55833	-819
19.56667	-819
19.57500	-818
19.58333	-815
19.59167	-810
19.60000	-805
19.60833	-799
19.61667	-796
19.62500	-794
19.63333	-795
19.64167	-796
19.65000	-796
19.65833	-794
19.66667	-791
19.67500	-788
19.68333	-785
19.69167	-782
19.70000	-781
19.70833	-779
19.71667	-777
19.72500	-775
19.73333	-774
19.74167	-772
19.75000	-771
19.75833	-769
19.76667	-768
19.77500	-766
19.78333	-765
19.79167	-763
19.80000	-763
19.80833	-763
19.81667	-763
19.82500	-764
19.83333	-764
19.84167	-763
19.85000	-761
19.85833	-757
19.86667	-752
19.87500	-747
19.88333	-742
19.89167	-740
19.90000	-738
19.90833	-736
19.91667	-733
19.92500	-729
19.93333	-726
19.94167	-724
19.95000	-723
19.95833	-722
19.96667	-720
19.97500	-717
19.98333	-713
19.99167	-708
20.00000	-703
20.00833	-699
20.01667	-696
20.02500	-693
20.03333	-690
20.04167	-687
20.05000	-682
20.05833	-676
20.06667	-669
20.07500	-661
20.08333	-653
20.09167	-647
20.10000	-643
20.10833	-640
20.11667	-638
20.12500	-636
20.13333	-633
20.14167	-629
20.15000	-622
20.15833	-616
20.16667	-608
20.17500	-600
20.18333	-591
20.19167	-582
20.20000	-574
20.20833	-567
20.21667	-560
20.22500	-553
20.23333	-545
20.24167	-535
20.25000	-525
20.25833	-514
20.26667	-503
20.27500	-491
20.28333	-479
20.29167	-466
20.30000	-453
20.30833	-441
20.31667	-432
20.32500	-424
20.33333	-416
20.34167	-407
20.35000	-397
20.35833	-385
20.36667	-371
20.37500	-356
20.38333	-339
20.39167	-322
20.40000	-304
20.40833	-288
20.41667	-275
20.42500	-262
20.43333	-249
20.44167	-234
20.45000	-217
20.45833	-197
20.46667	-178
20.47500	-159
20.48333	-141
20.49167	-123
20.50000	-104
20.50833	-85
20.51667	-65
20.52500	-45
20.53333	-24
20.54167	-2
20.55000	21
20.55833	46
20.56667	71
20.57500	97
20.58333	124
20.59167	149
20.60000	174
20.60833	198
20.61667	222
20.62500	247
20.63333	275
20.64167	304
20.65000	335
20.65833	365
20.66667	395
20.67500	425
20.68333	456
20.69167	487
20.70000	521
20.70833	556
20.71667	592
20.72500	629
20.73333	666
20.74167	705
20.75000	743
20.75833	783
20.76667	821
20.77500	859
20.78333	896
20.79167	935
20.80000	975
20.80833	1017
20.81667	1061
20.82500	1107
20.83333	1152
20.84167	1200
20.85000	1247
20.85833	1296
20.86667	1344
20.87500	1392
20.88333	1440
20.89167	1487
20.90000	1536
20.90833	1586
20.91667	1638
20.92500	1691
20.93333	1745
20.94167	1800
20.95000	1855
20.95833	1911
20.96667	1968
20.97500	2026
20.98333	2086
20.99167	2146
21.00000	2209
21.00833	2271
21.01667	2335
21.02500	2400
21.03333	2465
21.04167	2532
21.05000	2599
21.05833	2668
21.06667	2737
21.07500	2807
21.08333	2879
21.09167	2949
21.10000	3021
21.10833	3092
21.11667	3165
21.12500	3239
21.13333	3315
21.14167	3395
21.15000	3475
21.15833	3557
21.16667	3638
21.17500	3720
21.18333	3802
21.19167	3883
21.20000	3966
21.20833	4048
21.21667	4131
21.22500	4216
21.23333	4301
21.24167	4391
21.25000	4480
21.25833	4574
21.26667	4667
21.27500	4760
21.28333	4853
21.29167	4944
21.30000	5037
21.30833	5128
21.31667	5222
21.32500	5317
21.33333	5412
21.34167	5508
21.35000	5603
21.35833	5701
21.36667	5799
21.37500	5896
21.38333	5993
21.39167	6088
21.40000	6183
21.40833	6276
21.41667	6369
21.42500	6463
21.43333	6556
21.44167	6653
21.45000	6749
21.45833	6846
21.46667	6940
21.47500	7032
21.48333	7124
21.49167	7213
21.50000	7304
21.50833	7391
21.51667	7476
21.52500	7558
21.53333	7637
21.54167	7715
21.55000	7793
21.55833	7873
21.56667	7952
21.57500	8030
21.58333	8106
21.59167	8178
21.60000	8247
21.60833	8313
21.61667	8377
21.62500	8439
21.63333	8500
21.64167	8562
21.65000	8621
21.65833	8678
21.66667	8731
21.67500	8781
21.68333	8827
21.69167	8869
21.70000	8909
21.70833	8947
21.71667	8983
21.72500	9018
21.73333	9048
21.74167	9075
21.75000	9098
21.75833	9118
21.76667	9136
21.77500	9152
21.78333	9165
21.79167	9174
21.80000	9179
21.80833	9181
21.81667	9180
21.82500	9179
21.83333	9175
21.84167	9171
21.85000	9163
21.85833	9154
21.86667	9142
21.87500	9127
21.88333	9109
21.89167	9090
21.90000	9068
21.90833	9045
21.91667	9020
21.92500	8991
21.93333	8960
21.94167	8929
21.95000	8899
21.95833	8866
21.96667	8827
21.97500	8787
21.98333	8747
21.99167	8709
22.00000	8671
22.00833	8632
22.01667	8591
22.02500	8552
22.03333	8513
22.04167	8471
22.05000	8429
22.05833	8386
22.06667	8341
22.07500	8295
22.08333	8252
22.09167	8211
22.10000	8167
22.10833	8124
22.11667	8082
22.12500	8036
22.13333	7990
22.14167	7948
22.15000	7909
22.15833	7868
22.16667	7828
22.17500	7786
22.18333	7744
22.19167	7702
22.20000	7663
22.20833	7628
22.21667	7593
22.22500	7558
22.23333	7525
22.24167	7493
22.25000	7464
22.25833	7436
22.26667	7409
22.27500	7382
22.28333	7353
22.29167	7324
22.30000	7298
22.30833	7276
22.31667	7256
22.32500	7237
22.33333	7219
22.34167	7201
22.35000	7184
22.35833	7168
22.36667	7154
22.37500	7141
22.38333	7128
22.39167	7117
22.40000	7107
22.40833	7098
22.41667	7089
22.42500	7080
22.43333	7072
22.44167	7067
22.45000	7065
22.45833	7065
22.46667	7066
22.47500	7067
22.48333	7067
22.49167	7066
22.50000	7066
22.50833	7068
22.51667	7071
22.52500	7074
22.53333	7078
22.54167	7085
22.55000	7093
22.55833	7103
22.56667	7113
22.57500	7123
22.58333	7131
22.59167	7139
22.60000	7148
22.60833	7158
22.61667	7170
22.62500	7183
22.63333	7197
22.64167	7212
22.65000	7229
22.65833	7247
22.66667	7267
22.67500	7286
22.68333	7305
22.69167	7324
22.70000	7342
22.70833	7361
22.71667	7379
22.72500	7398
22.73333	7416
22.74167	7435
22.75000	7454
22.75833	7474
22.76667	7493
22.77500	7513
22.78333	7533
22.79167	7553
22.80000	7573
22.80833	7594
22.81667	7614
22.82500	7636
22.83333	7659
22.84167	7684
22.85000	7709
22.85833	7734
22.86667	7758
22.87500	7780
22.88333	7801
22.89167	7821
22.90000	7843
22.90833	7865
22.91667	7890
22.92500	7914
22.93333	7936
22.94167	7957
22.95000	7977
22.95833	7997
22.96667	8018
22.97500	8038
22.98333	8059
22.99167	8079
23.00000	8100
23.00833	8122
23.01667	8145
23.02500	8168
23.03333	8191
23.04167	8216
23.05000	8240
23.05833	8264
23.06667	8286
23.07500	8307
23.08333	8327
23.09167	8347
23.10000	8369
23.10833	8391
23.11667	8412
23.12500	8432
23.13333	8453
23.14167	8474
23.15000	8495
23.15833	8519
23.16667	8541
23.17500	8562
23.18333	8583
23.19167	8603
23.20000	8624
23.20833	8645
23.21667	8668
23.22500	8692
23.23333	8716
23.24167	8740
23.25000	8762
23.25833	8782
23.26667	8801
23.27500	8821
23.28333	8842
23.29167	8863
23.30000	8886
23.30833	8909
23.31667	8932
23.32500	8954
23.33333	8975
23.34167	8997
23.35000	9019
23.35833	9042
23.36667	9066
23.37500	9092
23.38333	9120
23.39167	9149
23.40000	9179
23.40833	9210
23.41667	9239
23.42500	9266
23.43333	9291
23.44167	9315
23.45000	9338
23.45833	9362
23.46667	9386
23.47500	9411
23.48333	9439
23.49167	9467
23.50000	9496
23.50833	9525
23.51667	9553
23.52500	9580
23.53333	9606
23.54167	9631
23.55000	9655
23.55833	9678
23.56667	9700
23.57500	9721
23.58333	9743
23.59167	9764
23.60000	9787
23.60833	9809
23.61667	9830
23.62500	9850
23.63333	9869
23.64167	9887
23.65000	9905
23.65833	9925
23.66667	9945
23.67500	9964
23.68333	9983
23.69167	10002
23.70000	10020
23.70833	10036
23.71667	10050
23.72500	10062
23.73333	10071
23.74167	10078
23.75000	10086
23.75833	10094
23.76667	10102
23.77500	10109
23.78333	10116
23.79167	10122
23.80000	10126
23.80833	10128
23.81667	10129
23.82500	10126
23.83333	10123
23.84167	10117
23.85000	10112
23.85833	10106
23.86667	10099
23.87500	10093
23.88333	10086
23.89167	10078
23.90000	10067
23.90833	10056
23.91667	10045
23.92500	10034
23.93333	10023
23.94167	10010
23.95000	9995
23.95833	9975
23.96667	9954
23.97500	9930
23.98333	9905
23.99167	9879
24.00000	9852
24.00833	9826
24.01667	9801
24.02500	9775
24.03333	9749
24.04167	9721
24.05000	9692
24.05833	9663
24.06667	9634
24.07500	9605
24.08333	9574
24.09167	9542
24.10000	9507
24.10833	9472
24.11667	9437
24.12500	9403
24.13333	9371
24.14167	9340
24.15000	9309
24.15833	9278
24.16667	9245
24.17500	9212
24.18333	9177
24.19167	9144
24.20000	9110
24.20833	9077
24.21667	9044
24.22500	9010
24.23333	8977
24.24167	8941
24.25000	8907
24.25833	8872
24.26667	8838
24.27500	8805
24.28333	8773
24.29167	8742
24.30000	8712
24.30833	8683
24.31667	8654
24.32500	8626
24.33333	8599
24.34167	8572
24.35000	8545
24.35833	8517
24.36667	8487
24.37500	8456
24.38333	8424
24.39167	8394
24.40000	8364
24.40833	8335
24.41667	8308
24.42500	8280
24.43333	8253
24.44167	8225
24.45000	8199
24.45833	8172
24.46667	8145
24.47500	8120
24.48333	8095
24.49167	8071
24.50000	8046
24.50833	8022
24.51667	7997
24.52500	7972
24.53333	7946
24.54167	7918
24.55000	7890
24.55833	7860
24.56667	7832
24.57500	7805
24.58333	7779
24.59167	7754
24.60000	7727
24.60833	7700
24.61667	7673
24.62500	7644
24.63333	7616
24.64167	7589
24.65000	7563
24.65833	7537
24.66667	7513
24.67500	7487
24.68333	7461
24.69167	7434
24.70000	7405
24.70833	7375
24.71667	7344
24.72500	7312
24.73333	7278
24.74167	7243
24.75000	7210
24.75833	7177
24.76667	7145
24.77500	7115
24.78333	7083
24.79167	7051
24.80000	7016
24.80833	6980
24.81667	6944
24.82500	6909
24.83333	6876
24.84167	6844
24.85000	6813
24.85833	6781
24.86667	6748
24.87500	6712
24.88333	6674
24.89167	6635
24.90000	6597
24.90833	6560
24.91667	6525
24.92500	6491
24.93333	6457
24.94167	6422
24.95000	6387
24.95833	6352
24.96667	6316
24.97500	6282
24.98333	6246
24.99167	6211
25.00000	6176
25.00833	6142
25.01667	6111
25.02500	6080
25.03333	6050
25.04167	6021
25.05000	5993
25.05833	5962
25.06667	5931
25.07500	5900
25.08333	5869
25.09167	5839
25.10000	5809
25.10833	5780
25.11667	5752
25.12500	5726
25.13333	5701
25.14167	5677
25.15000	5654
25.15833	5630
25.16667	5605
25.17500	5578
25.18333	5551
25.19167	5524
25.20000	5498
25.20833	5474
25.21667	5452
25.22500	5432
25.23333	5413
25.24167	5395
25.25000	5378
25.25833	5363
25.26667	5349
25.27500	5336
25.28333	5322
25.29167	5308
25.30000	5292
25.30833	5276
25.31667	5260
25.32500	5244
25.33333	5230
25.34167	5218
25.35000	5208
25.35833	5198
25.36667	5188
25.37500	5177
25.38333	5166
25.39167	5156
25.40000	5145
25.40833	5134
25.41667	5124
25.42500	5114
25.43333	5105
25.44167	5097
25.45000	5089
25.45833	5082
25.46667	5074
25.47500	5066
25.48333	5057
25.49167	5050
25.50000	5045
25.50833	5041
25.51667	5038
25.52500	5035
25.53333	5034
25.54167	5033
25.55000	5033
25.55833	5033
25.56667	5031
25.57500	5027
25.58333	5022
25.59167	5016
25.60000	5012
25.60833	5009
25.61667	5007
25.62500	5006
25.63333	5005
25.64167	5003
25.65000	5001
25.65833	4998
25.66667	4995
25.67500	4992
25.68333	4991
25.69167	4992
25.70000	4992
25.70833	4991
25.71667	4989
25.72500	4985
25.73333	4981
25.74167	4977
25.75000	4973
25.75833	4970
25.76667	4967
25.77500	4964
25.78333	4961
25.79167	4957
25.80000	4955
25.80833	4954
25.81667	4954
25.82500	4953
25.83333	4952
25.84167	4948
25.85000	4944
25.85833	4938
25.86667	4932
25.87500	4926
25.88333	4921
25.89167	4917
25.90000	4916
25.90833	4915
25.91667	4914
25.92500	4910
25.93333	4904
25.94167	4898
25.95000	4890
25.95833	4884
25.96667	4878
25.97500	4874
25.98333	4870
25.99167	4866
26.00000	4862
26.00833	4857
26.01667	4850
26.02500	4841
26.03333	4834
26.04167	4828
26.05000	4823
26.05833	4820
26.06667	4819
26.07500	4818
26.08333	4816
26.09167	4812
26.10000	4808
26.10833	4803
26.11667	4797
26.12500	4790
26.13333	4784
26.14167	4778
26.15000	4773
26.15833	4768
26.16667	4764
26.17500	4758
26.18333	4752
26.19167	4746
26.20000	4740
26.20833	4735
26.21667	4732
26.22500	4729
26.23333	4726
26.24167	4723
26.25000	4720
26.25833	4716
26.26667	4713
26.27500	4710
26.28333	4707
26.29167	4705
26.30000	4704
26.30833	4706
26.31667	4709
26.32500	4712
26.33333	4715
26.34167	4716
26.35000	4716
26.35833	4715
26.36667	4713
26.37500	4711
26.38333	4710
26.39167	4709
26.40000	4710
26.40833	4714
26.41667	4718
26.42500	4724
26.43333	4728
26.44167	4730
26.45000	4731
26.45833	4731
26.46667	4730
26.47500	4730
26.48333	4731
26.49167	4734
26.50000	4738
26.50833	4744
26.51667	4750
26.52500	4757
26.53333	4764
26.54167	4770
26.55000	4776
26.55833	4783
26.56667	4789
26.57500	4795
26.58333	4801
26.59167	4806
26.60000	4811
26.60833	4816
26.61667	4822
26.62500	4830
26.63333	4837
26.64167	4846
26.65000	4855
26.65833	4864
26.66667	4874
26.67500	4883
26.68333	4891
26.69167	4900
26.70000	4908
26.70833	4918
26.71667	4928
26.72500	4940
26.73333	4951
26.74167	4963
26.75000	4975
26.75833	4986
26.76667	4997
26.77500	5007
26.78333	5017
26.79167	5026
26.80000	5035
26.80833	5044
26.81667	5052
26.82500	5060
26.83333	5069
26.84167	5079
26.85000	5088
26.85833	5097
26.86667	5105
26.87500	5114
26.88333	5124
26.89167	5135
26.90000	5147
26.90833	5159
26.91667	5169
26.92500	5177
26.93333	5184
26.94167	5190
26.95000	5196
26.95833	5202
26.96667	5209
26.97500	5215
26.98333	5219
26.99167	5224
27.00000	5230
27.00833	5237
27.01667	5244
27.02500	5252
27.03333	5258
27.04167	5262
27.05000	5267
27.05833	5271
27.06667	5275
27.07500	5279
27.08333	5283
27.09167	5286
27.10000	5288
27.10833	5290
27.11667	5293
27.12500	5295
27.13333	5298
27.14167	5302
27.15000	5304
27.15833	5306
27.16667	5306
27.17500	5306
27.18333	5306
27.19167	5305
27.20000	5305
27.20833	5304
27.21667	5303
27.22500	5301
27.23333	5301
27.24167	5300
27.25000	5299
27.25833	5297
27.26667	5295
27.27500	5293
27.28333	5290
27.29167	5289
27.30000	5288
27.30833	5289
27.31667	5291
27.32500	5294
27.33333	5294
27.34167	5294
27.35000	5292
27.35833	5288
27.36667	5284
27.37500	5280
27.38333	5277
27.39167	5274
27.40000	5270
27.40833	5267
27.41667	5266
27.42500	5266
27.43333	5266
27.44167	5267
27.45000	5268
27.45833	5270
27.46667	5272
27.47500	5273
27.48333	5274
27.49167	5275
27.50000	5274
27.50833	5272
27.51667	5271
27.52500	5272
27.53333	5273
27.54167	5274
27.55000	5275
27.55833	5276
27.56667	5276
27.57500	5277
27.58333	5278
27.59167	5279
27.60000	5280
27.60833	5281
27.61667	5282
27.62500	5284
27.63333	5287
27.64167	5289
27.65000	5292
27.65833	5295
27.66667	5297
27.67500	5300
27.68333	5304
27.69167	5308
27.70000	5313
27.70833	5318
27.71667	5323
27.72500	5328
27.73333	5334
27.74167	5339
27.75000	5344
27.75833	5348
27.76667	5355
27.77500	5362
27.78333	5371
27.79167	5380
27.80000	5389
27.80833	5397
27.81667	5406
27.82500	5415
27.83333	5424
27.84167	5432
27.85000	5439
27.85833	5446
27.86667	5452
27.87500	5457
27.88333	5463
27.89167	5469
27.90000	5475
27.90833	5483
27.91667	5491
27.92500	5499
27.93333	5508
27.94167	5516
27.95000	5525
27.95833	5535
27.96667	5547
27.97500	5558
27.98333	5570
27.99167	5580
28.00000	5589
28.00833	5597
28.01667	5606
28.02500	5616
28.03333	5625
28.04167	5634
28.05000	5642
28.05833	5649
28.06667	5656
28.07500	5663
28.08333	5672
28.09167	5682
28.10000	5694
28.10833	5705
28.11667	5716
28.12500	5726
28.13333	5736
28.14167	5747
28.15000	5757
28.15833	5767
28.16667	5775
28.17500	5781
28.18333	5785
28.19167	5789
28.20000	5792
28.20833	5796
28.21667	5799
28.22500	5803
28.23333	5806
28.24167	5811
28.25000	5817
28.25833	5823
28.26667	5830
28.27500	5838
28.28333	5844
28.29167	5849
28.30000	5850
28.30833	5851
28.31667	5852
28.32500	5855
28.33333	5860
28.34167	5866
28.35000	5872
28.35833	5877
28.36667	5881
28.37500	5887
28.38333	5894
28.39167	5901
28.40000	5910
28.40833	5917
28.41667	5923
28.42500	5927
28.43333	5930
28.44167	5933
28.45000	5935
28.45833	5937
28.46667	5939
28.47500	5941
28.48333	5942
28.49167	5944
28.50000	5948
28.50833	5952
28.51667	5956
28.52500	5961
28.53333	5967
28.54167	5973
28.55000	5978
28.55833	5983
28.56667	5988
28.57500	5991
28.58333	5994
28.59167	5998
28.60000	6002
28.60833	6008
28.61667	6014
28.62500	6022
28.63333	6031
28.64167	6041
28.65000	6050
28.65833	6058
28.66667	6066
28.67500	6073
28.68333	6080
28.69167	6088
28.70000	6097
28.70833	6108
28.71667	6118
28.72500	6129
28.73333	6141
28.74167	6153
28.75000	6166
28.75833	6181
28.76667	6195
28.77500	6210
28.78333	6225
28.79167	6239
28.80000	6254
28.80833	6270
28.81667	6285
28.82500	6299
28.83333	6314
28.84167	6330
28.85000	6347
28.85833	6366
28.86667	6386
28.87500	6406
28.88333	6426
28.89167	6446
28.90000	6468
28.90833	6490
28.91667	6513
28.92500	6536
28.93333	6558
28.94167	6580
28.95000	6600
28.95833	6621
28.96667	6643
28.97500	6667
28.98333	6694
28.99167	6722
29.00000	6754
29.00833	6786
29.01667	6818
29.02500	6849
29.03333	6880
29.04167	6911
29.05000	6942
29.05833	6975
29.06667	7010
29.07500	7046
29.08333	7085
29.09167	7123
29.10000	7160
29.10833	7196
29.11667	7233
29.12500	7271
29.13333	7311
29.14167	7353
29.15000	7396
29.15833	7439
29.16667	7482
29.17500	7526
29.18333	7573
29.19167	7620
29.20000	7669
29.20833	7719
29.21667	7770
29.22500	7822
29.23333	7876
29.24167	7934
29.25000	7992
29.25833	8053
29.26667	8114
29.27500	8173
29.28333	8234
29.29167	8294
29.30000	8357
29.30833	8421
29.31667	8488
29.32500	8557
29.33333	8627
29.34167	8700
29.35000	8772
29.35833	8848
29.36667	8924
29.37500	9003
29.38333	9085
29.39167	9167
29.40000	9254
29.40833	9343
29.41667	9437
29.42500	9532
29.43333	9629
29.44167	9729
29.45000	9830
29.45833	9934
29.46667	10040
29.47500	10149
29.48333	10262
29.49167	10376
29.50000	10497
29.50833	10620
29.51667	10748
29.52500	10881
29.53333	11018
29.54167	11162
29.55000	11307
29.55833	11458
29.56667	11611
29.57500	11768
29.58333	11932
29.59167	12100
29.60000	12279
29.60833	12460
29.61667	12649
29.62500	12843
29.63333	13041
29.64167	13250
29.65000	13461
29.65833	13685
29.66667	13913
29.67500	14147
29.68333	14390
29.69167	14635
29.70000	14893
29.70833	15154
29.71667	15427
29.72500	15710
29.73333	16000
29.74167	16305
29.75000	16612
29.75833	16933
29.76667	17259
29.77500	17592
29.78333	17940
29.79167	18290
29.80000	18659
29.80833	19029
29.81667	19413
29.82500	19807
29.83333	20204
29.84167	20619
29.85000	21035
29.85833	21468
29.86667	21907
29.87500	22355
29.88333	22818
29.89167	23278
29.90000	23754
29.90833	24223
29.91667	24696
29.92500	25227
29.93333	25780
29.94167	26307
29.95000	26802
29.95833	27307
29.96667	27809
29.97500	28303
29.98333	28854
29.99167	29444
30.00000	30021
30.00833	30550
30.01667	31070
30.02500	31650
30.03333	32247
30.04167	32809
30.05000	33330
30.05833	33859
30.06667	34385
30.07500	34900
30.08333	35469
30.09167	36062
30.10000	36625
30.10833	37138
30.11667	37643
30.12500	38146
30.13333	38624
30.14167	39135
30.15000	39675
30.15833	40191
30.16667	40654
30.17500	41092
30.18333	41529
30.19167	41949
30.20000	42370
30.20833	42775
30.21667	43168
30.22500	43549
30.23333	43896
30.24167	44251
30.25000	44610
30.25833	44941
30.26667	45228
30.27500	45491
30.28333	45745
30.29167	45978
30.30000	46199
30.30833	46397
30.31667	46571
30.32500	46738
30.33333	46886
30.34167	47005
30.35000	47094
30.35833	47164
30.36667	47215
30.37500	47245
30.38333	47255
30.39167	47245
30.40000	47214
30.40833	47166
30.41667	47098
30.42500	47001
30.43333	46881
30.44167	46747
30.45000	46604
30.45833	46441
30.46667	46261
30.47500	46063
30.48333	45834
30.49167	45585
30.50000	45332
30.50833	45083
30.51667	44817
30.52500	44531
30.53333	44229
30.54167	43902
30.55000	43566
30.55833	43210
30.56667	42846
30.57500	42475
30.58333	42090
30.59167	41706
30.60000	41303
30.60833	40899
30.61667	40482
30.62500	40054
30.63333	39626
30.64167	39182
30.65000	38744
30.65833	38293
30.66667	37842
30.67500	37388
30.68333	36925
30.69167	36471
30.70000	36004
30.70833	35544
30.71667	35079
30.72500	34611
30.73333	34149
30.74167	33677
30.75000	33217
30.75833	32750
30.76667	32288
30.77500	31830
30.78333	31369
30.79167	30921
30.80000	30467
30.80833	30024
30.81667	29581
30.82500	29139
30.83333	28706
30.84167	28266
30.85000	27840
30.85833	27412
30.86667	26993
30.87500	26585
30.88333	26178
30.89167	25785
30.90000	25387
30.90833	25000
30.91667	24614
30.92500	24231
30.93333	23858
30.94167	23484
30.95000	23124
30.95833	22764
30.96667	22413
30.97500	22071
30.98333	21730
30.99167	21403
31.00000	21074
31.00833	20757
31.01667	20443
31.02500	20134
31.03333	19835
31.04167	19535
31.05000	19247
31.05833	18960
31.06667	18680
31.07500	18406
31.08333	18134
31.09167	17874
31.10000	17613
31.10833	17362
31.11667	17115
31.12500	16871
31.13333	16636
31.14167	16403
31.15000	16180
31.15833	15960
31.16667	15746
31.17500	15537
31.18333	15329
31.19167	15129
31.20000	14928
31.20833	14735
31.21667	14547
31.22500	14361
31.23333	14184
31.24167	14006
31.25000	13837
31.25833	13670
31.26667	13508
31.27500	13350
31.28333	13194
31.29167	13044
31.30000	12894
31.30833	12750
31.31667	12608
31.32500	12468
31.33333	12334
31.34167	12200
31.35000	12072
31.35833	11947
31.36667	11825
31.37500	11706
31.38333	11589
31.39167	11476
31.40000	11364
31.40833	11255
31.41667	11146
31.42500	11039
31.43333	10937
31.44167	10835
31.45000	10738
31.45833	10644
31.46667	10553
31.47500	10463
31.48333	10374
31.49167	10287
31.50000	10200
31.50833	10116
31.51667	10034
31.52500	9954
31.53333	9876
31.54167	9797
31.55000	9720
31.55833	9642
31.56667	9566
31.57500	9492
31.58333	9420
31.59167	9351
31.60000	9283
31.60833	9217
31.61667	9153
31.62500	9090
31.63333	9029
31.64167	8969
31.65000	8912
31.65833	8854
31.66667	8797
31.67500	8743
31.68333	8689
31.69167	8638
31.70000	8589
31.70833	8540
31.71667	8491
31.72500	8441
31.73333	8392
31.74167	8343
31.75000	8297
31.75833	8255
31.76667	8217
31.77500	8182
31.78333	8148
31.79167	8115
31.80000	8083
31.80833	8051
31.81667	8021
31.82500	7992
31.83333	7966
31.84167	7940
31.85000	7917
31.85833	7895
31.86667	7876
31.87500	7859
31.88333	7843
31.89167	7830
31.90000	7818
31.90833	7807
31.91667	7799
31.92500	7793
31.93333	7790
31.94167	7791
31.95000	7795
31.95833	7803
31.96667	7813
31.97500	7826
31.98333	7842
31.99167	7861
32.00000	7882
32.00833	7905
32.01667	7931
32.02500	7960
32.03333	7992
32.04167	8029
32.05000	8070
32.05833	8117
32.06667	8168
32.07500	8225
32.08333	8290
32.09167	8360
32.10000	8437
32.10833	8516
32.11667	8598
32.12500	8683
32.13333	8770
32.14167	8865
32.15000	8964
32.15833	9075
32.16667	9194
32.17500	9320
32.18333	9457
32.19167	9598
32.20000	9751
32.20833	9910
32.21667	10081
32.22500	10263
32.23333	10454
32.24167	10662
32.25000	10876
32.25833	11105
32.26667	11345
32.27500	11598
32.28333	11869
32.29167	12149
32.30000	12453
32.30833	12768
32.31667	13100
32.32500	13450
32.33333	13812
32.34167	14203
32.35000	14605
32.35833	15037
32.36667	15488
32.37500	15959
32.38333	16460
32.39167	16974
32.40000	17525
32.40833	18093
32.41667	18694
32.42500	19324
32.43333	19976
32.44167	20673
32.45000	21384
32.45833	22142
32.46667	22926
32.47500	23740
32.48333	24603
32.49167	25484
32.50000	26424
32.50833	27385
32.51667	28389
32.52500	29433
32.53333	30499
32.54167	31628
32.55000	32772
32.55833	33978
32.56667	35215
32.57500	36486
32.58333	37818
32.59167	39163
32.60000	40582
32.60833	42018
32.61667	43505
32.62500	45039
32.63333	46589
32.64167	48213
32.65000	49837
32.65833	51527
32.66667	53239
32.67500	54977
32.68333	56775
32.69167	58568
32.70000	60436
32.70833	62301
32.71667	64207
32.72500	66149
32.73333	68084
32.74167	70085
32.75000	72061
32.75833	74088
32.76667	76113
32.77500	78138
32.78333	80202
32.79167	82228
32.80000	84308
32.80833	86356
32.81667	88419
32.82500	90490
32.83333	92519
32.84167	94581
32.85000	96581
32.85833	98594
32.86667	100573
32.87500	102518
32.88333	104470
32.89167	106353
32.90000	108248
32.90833	110079
32.91667	111883
32.92500	113655
32.93333	115352
32.94167	117037
32.95000	118632
32.95833	120195
32.96667	121692
32.97500	123122
32.98333	124515
32.99167	125815
33.00000	127077
33.00833	128251
33.01667	129361
33.02500	130407
33.03333	131361
33.04167	132261
33.05000	133063
33.05833	133794
33.06667	134442
33.07500	135002
33.08333	135491
33.09167	135891
33.10000	136219
33.10833	136465
33.11667	136629
33.12500	136715
33.13333	136717
33.14167	136637
33.15000	136476
33.15833	136225
33.16667	135896
33.17500	135488
33.18333	134999
33.19167	134446
33.20000	133806
33.20833	133106
33.21667	132326
33.22500	131472
33.23333	130563
33.24167	129568
33.25000	128532
33.25833	127414
33.26667	126246
33.27500	125026
33.28333	123732
33.29167	122419
33.30000	121030
33.30833	119625
33.31667	118171
33.32500	116673
33.33333	115158
33.34167	113571
33.35000	111985
33.35833	110336
33.36667	108672
33.37500	106992
33.38333	105267
33.39167	103563
33.40000	101804
33.40833	100063
33.41667	98300
33.42500	96519
33.43333	94759
33.44167	92954
33.45000	91183
33.45833	89376
33.46667	87581
33.47500	85802
33.48333	84002
33.49167	82253
33.50000	80475
33.50833	78740
33.51667	77006
33.52500	75276
33.53333	73590
33.54167	71881
33.55000	70227
33.55833	68560
33.56667	66924
33.57500	65318
33.58333	63709
33.59167	62160
33.60000	60599
33.60833	59090
33.61667	57598
33.62500	56123
33.63333	54698
33.64167	53269
33.65000	51898
33.65833	50531
33.66667	49199
33.67500	47901
33.68333	46609
33.69167	45372
33.70000	44137
33.70833	42951
33.71667	41790
33.72500	40650
33.73333	39553
33.74167	38457
33.75000	37409
33.75833	36369
33.76667	35361
33.77500	34385
33.78333	33421
33.79167	32502
33.80000	31587
33.80833	30711
33.81667	29854
33.82500	29015
33.83333	28212
33.84167	27414
33.85000	26653
33.85833	25900
33.86667	25171
33.87500	24468
33.88333	23774
33.89167	23116
33.90000	22464
33.90833	21841
33.91667	21234
33.92500	20643
33.93333	20078
33.94167	19517
33.95000	18984
33.95833	18457
33.96667	17946
33.97500	17454
33.98333	16968
33.99167	16509
34.00000	16055
34.00833	15621
34.01667	15197
34.02500	14781
34.03333	14384
34.04167	13992
34.05000	13620
34.05833	13254
34.06667	12900
34.07500	12559
34.08333	12220
34.09167	11899
34.10000	11581
34.10833	11278
34.11667	10983
34.12500	10694
34.13333	10418
34.14167	10143
34.15000	9883
34.15833	9626
34.16667	9380
34.17500	9143
34.18333	8909
34.19167	8685
34.20000	8461
34.20833	8247
34.21667	8039
34.22500	7835
34.23333	7642
34.24167	7450
34.25000	7267
34.25833	7086
34.26667	6912
34.27500	6743
34.28333	6576
34.29167	6419
34.30000	6263
34.30833	6114
34.31667	5969
34.32500	5827
34.33333	5692
34.34167	5558
34.35000	5430
34.35833	5302
34.36667	5176
34.37500	5054
34.38333	4933
34.39167	4819
34.40000	4707
34.40833	4601
34.41667	4496
34.42500	4393
34.43333	4294
34.44167	4193
34.45000	4097
34.45833	4001
34.46667	3910
34.47500	3821
34.48333	3734
34.49167	3651
34.50000	3571
34.50833	3494
34.51667	3420
34.52500	3348
34.53333	3279
34.54167	3210
34.55000	3142
34.55833	3075
34.56667	3010
34.57500	2948
34.58333	2886
34.59167	2828
34.60000	2768
34.60833	2710
34.61667	2652
34.62500	2594
34.63333	2538
34.64167	2481
34.65000	2428
34.65833	2378
34.66667	2330
34.67500	2286
34.68333	2243
34.69167	2201
34.70000	2157
34.70833	2113
34.71667	2070
34.72500	2028
34.73333	1987
34.74167	1947
34.75000	1908
34.75833	1868
34.76667	1830
34.77500	1793
34.78333	1758
34.79167	1726
34.80000	1695
34.80833	1666
34.81667	1638
34.82500	1610
34.83333	1581
34.84167	1550
34.85000	1519
34.85833	1489
34.86667	1462
34.87500	1437
34.88333	1414
34.89167	1393
34.90000	1370
34.90833	1346
34.91667	1322
34.92500	1298
34.93333	1276
34.94167	1256
34.95000	1236
34.95833	1217
34.96667	1197
34.97500	1176
34.98333	1156
34.99167	1137
35.00000	1119
35.00833	1103
35.01667	1089
35.02500	1077
35.03333	1065
35.04167	1054
35.05000	1041
35.05833	1027
35.06667	1011
35.07500	994
35.08333	977
35.09167	961
35.10000	945
35.10833	931
35.11667	917
35.12500	903
35.13333	889
35.14167	873
35.15000	857
35.15833	840
35.16667	825
35.17500	813
35.18333	803
35.19167	795
35.20000	787
35.20833	778
35.21667	768
35.22500	756
35.23333	745
35.24167	734
35.25000	723
35.25833	714
35.26667	704
35.27500	694
35.28333	684
35.29167	675
35.30000	666
35.30833	656
35.31667	646
35.32500	635
35.33333	624
35.34167	613
35.35000	603
35.35833	592
35.36667	581
35.37500	571
35.38333	560
35.39167	549
35.40000	538
35.40833	528
35.41667	516
35.42500	503
35.43333	491
35.44167	478
35.45000	466
35.45833	453
35.46667	439
35.47500	426
35.48333	413
35.49167	402
35.50000	391
35.50833	381
35.51667	372
35.52500	363
35.53333	354
35.54167	344
35.55000	335
35.55833	327
35.56667	318
35.57500	308
35.58333	298
35.59167	286
35.60000	273
35.60833	261
35.61667	251
35.62500	243
35.63333	236
35.64167	229
35.65000	221
35.65833	212
35.66667	202
35.67500	192
35.68333	181
35.69167	170
35.70000	158
35.70833	147
35.71667	137
35.72500	128
35.73333	122
35.74167	117
35.75000	111
35.75833	103
35.76667	94
35.77500	84
35.78333	73
35.79167	63
35.80000	55
35.80833	48
35.81667	41
35.82500	34
35.83333	28
35.84167	24
35.85000	19
35.85833	13
35.86667	5
35.87500	-5
35.88333	-15
35.89167	-26
35.90000	-36
35.90833	-46
35.91667	-53
35.92500	-57
35.93333	-61
35.94167	-63
35.95000	-67
35.95833	-74
35.96667	-81
35.97500	-88
35.98333	-93
35.99167	-98
36.00000	-103
36.00833	-107
36.01667	-114
36.02500	-120
36.03333	-125
36.04167	-127
36.05000	-127
36.05833	-127
36.06667	-127
36.07500	-130
36.08333	-136
36.09167	-142
36.10000	-147
36.10833	-151
36.11667	-154
36.12500	-156
36.13333	-159
36.14167	-162
36.15000	-166
36.15833	-169
36.16667	-172
36.17500	-175
36.18333	-176
36.19167	-176
36.20000	-176
36.20833	-175
36.21667	-174
36.22500	-173
36.23333	-172
36.24167	-172
36.25000	-172
36.25833	-172
36.26667	-174
36.27500	-178
36.28333	-182
36.29167	-187
36.30000	-191
36.30833	-195
36.31667	-198
36.32500	-201
36.33333	-202
36.34167	-202
36.35000	-200
36.35833	-198
36.36667	-196
36.37500	-194
36.38333	-192
36.39167	-191
36.40000	-189
36.40833	-188
36.41667	-188
36.42500	-189
36.43333	-189
36.44167	-189
36.45000	-189
36.45833	-188
36.46667	-188
36.47500	-189
36.48333	-191
36.49167	-192
36.50000	-191
36.50833	-190
36.51667	-187
36.52500	-185
36.53333	-185
36.54167	-187
36.55000	-190
36.55833	-193
36.56667	-195
36.57500	-196
36.58333	-196
36.59167	-195
36.60000	-196
36.60833	-197
36.61667	-199
36.62500	-199
36.63333	-198
36.64167	-196
36.65000	-193
36.65833	-191
36.66667	-191
36.67500	-192
36.68333	-194
36.69167	-196
36.70000	-197
36.70833	-196
36.71667	-195
36.72500	-192
36.73333	-190
36.74167	-189
36.75000	-189
36.75833	-188
36.76667	-187
36.77500	-185
36.78333	-182
36.79167	-180
36.80000	-178
36.80833	-177
36.81667	-175
36.82500	-172
36.83333	-169
36.84167	-167
36.85000	-167
36.85833	-167
36.86667	-169
36.87500	-169
36.88333	-167
36.89167	-165
36.90000	-163
36.90833	-161
36.91667	-158
36.92500	-154
36.93333	-150
36.94167	-146
36.95000	-143
36.95833	-140
36.96667	-138
36.97500	-137
36.98333	-137
36.99167	-136
37.00000	-134
37.00833	-131
37.01667	-127
37.02500	-123
37.03333	-120
37.04167	-120
37.05000	-120
37.05833	-122
37.06667	-124
37.07500	-125
37.08333	-124
37.09167	-121
37.10000	-118
37.10833	-115
37.11667	-113
37.12500	-111
37.13333	-110
37.14167	-110
37.15000	-111
37.15833	-112
37.16667	-113
37.17500	-113
37.18333	-114
37.19167	-114
37.20000	-115
37.20833	-115
37.21667	-114
37.22500	-113
37.23333	-112
37.24167	-111
37.25000	-112
37.25833	-112
37.26667	-112
37.27500	-112
37.28333	-110
37.29167	-107
37.30000	-106
37.30833	-107
37.31667	-110
37.32500	-115
37.33333	-120
37.34167	-124
37.35000	-127
37.35833	-129
37.36667	-129
37.37500	-129
37.38333	-131
37.39167	-133
37.40000	-137
37.40833	-141
37.41667	-145
37.42500	-147
37.43333	-148
37.44167	-148
37.45000	-148
37.45833	-150
37.46667	-155
37.47500	-159
37.48333	-165
37.49167	-169
37.50000	-172
37.50833	-175
37.51667	-177
37.52500	-180
37.53333	-184
37.54167	-189
37.55000	-194
37.55833	-199
37.56667	-202
37.57500	-203
37.58333	-203
37.59167	-202
37.60000	-199
37.60833	-196
37.61667	-194
37.62500	-194
37.63333	-196
37.64167	-199
37.65000	-202
37.65833	-205
37.66667	-208
37.67500	-211
37.68333	-215
37.69167	-217
37.70000	-218
37.70833	-217
37.71667	-216
37.72500	-216
37.73333	-216
37.74167	-215
37.75000	-213
37.75833	-209
37.76667	-204
37.77500	-201
37.78333	-201
37.79167	-203
37.80000	-209
37.80833	-215
37.81667	-219
37.82500	-223
37.83333	-224
37.84167	-223
37.85000	-219
37.85833	-214
37.86667	-209
37.87500	-205
37.88333	-202
37.89167	-202
37.90000	-202
37.90833	-203
37.91667	-203
37.92500	-201
37.93333	-198
37.94167	-193
37.95000	-188
37.95833	-183
37.96667	-179
37.97500	-178
37.98333	-178
37.99167	-179
38.00000	-179
38.00833	-179
38.01667	-178
38.02500	-176
38.03333	-174
38.04167	-172
38.05000	-170
38.05833	-168
38.06667	-168
38.07500	-167
38.08333	-166
38.09167	-163
38.10000	-161
38.10833	-159
38.11667	-158
38.12500	-159
38.13333	-162
38.14167	-166
38.15000	-169
38.15833	-173
38.16667	-177
38.17500	-179
38.18333	-180
38.19167	-180
38.20000	-179
38.20833	-178
38.21667	-178
38.22500	-178
38.23333	-178
38.24167	-180
38.25000	-183
38.25833	-186
38.26667	-190
38.27500	-195
38.28333	-199
38.29167	-204
38.30000	-207
38.30833	-210
38.31667	-210
38.32500	-209
38.33333	-207
38.34167	-208
38.35000	-212
38.35833	-217
38.36667	-224
38.37500	-230
38.38333	-235
38.39167	-239
38.40000	-243
38.40833	-248
38.41667	-253
38.42500	-259
38.43333	-264
38.44167	-268
38.45000	-271
38.45833	-274
38.46667	-278
38.47500	-281
38.48333	-286
38.49167	-290
38.50000	-295
38.50833	-301
38.51667	-307
38.52500	-316
38.53333	-324
38.54167	-333
38.55000	-340
38.55833	-344
38.56667	-346
38.57500	-347
38.58333	-348
38.59167	-349
38.60000	-349
38.60833	-349
38.61667	-350
38.62500	-354
38.63333	-358
38.64167	-364
38.65000	-370
38.65833	-375
38.66667	-379
38.67500	-383
38.68333	-386
38.69167	-388
38.70000	-389
38.70833	-389
38.71667	-389
38.72500	-391
38.73333	-393
38.74167	-396
38.75000	-400
38.75833	-407
38.76667	-414
38.77500	-421
38.78333	-426
38.79167	-430
38.80000	-432
38.80833	-433
38.81667	-435
38.82500	-438
38.83333	-442
38.84167	-446
38.85000	-451
38.85833	-456
38.86667	-461
38.87500	-463
38.88333	-464
38.89167	-463
38.90000	-462
38.90833	-461
38.91667	-462
38.92500	-464
38.93333	-467
38.94167	-469
38.95000	-470
38.95833	-471
38.96667	-471
38.97500	-472
38.98333	-474
38.99167	-476
39.00000	-477
39.00833	-477
39.01667	-475
39.02500	-474
39.03333	-473
39.04167	-473
39.05000	-475
39.05833	-478
39.06667	-481
39.07500	-484
39.08333	-486
39.09167	-489
39.10000	-492
39.10833	-496
39.11667	-499
39.12500	-503
39.13333	-505
39.14167	-507
39.15000	-507
39.15833	-507
39.16667	-506
39.17500	-504
39.18333	-501
39.19167	-500
39.20000	-500
39.20833	-500
39.21667	-502
39.22500	-503
39.23333	-503
39.24167	-502
39.25000	-500
39.25833	-498
39.26667	-496
39.27500	-496
39.28333	-498
39.29167	-501
39.30000	-506
39.30833	-512
39.31667	-518
39.32500	-524
39.33333	-528
39.34167	-530
39.35000	-530
39.35833	-528
39.36667	-526
39.37500	-525
39.38333	-526
39.39167	-526
39.40000	-527
39.40833	-528
39.41667	-527
39.42500	-525
39.43333	-524
39.44167	-523
39.45000	-524
39.45833	-526
39.46667	-528
39.47500	-531
39.48333	-535
39.49167	-538
39.50000	-541
39.50833	-542
39.51667	-542
39.52500	-540
39.53333	-537
39.54167	-533
39.55000	-531
39.55833	-532
39.56667	-535
39.57500	-539
39.58333	-543
39.59167	-547
39.60000	-551
39.60833	-555
39.61667	-559
39.62500	-563
39.63333	-565
39.64167	-567
39.65000	-569
39.65833	-570
39.66667	-571
39.67500	-572
39.68333	-571
39.69167	-570
39.70000	-570
39.70833	-572
39.71667	-572
39.72500	-572
39.73333	-571
39.74167	-570
39.75000	-568
39.75833	-567
39.76667	-567
39.77500	-568
39.78333	-569
39.79167	-572
39.80000	-575
39.80833	-577
39.81667	-578
39.82500	-578
39.83333	-576
39.84167	-574
39.85000	-571
39.85833	-569
39.86667	-568
39.87500	-568
39.88333	-569
39.89167	-571
39.90000	-572
39.90833	-571
39.91667	-569
39.92500	-567
39.93333	-565
39.94167	-564
39.95000	-564
39.95833	-564
39.96667	-564
39.97500	-563
39.98333	-561
39.99167	-559
40.00000	-557
40.00833	-554
40.01667	-549
40.02500	-544
40.03333	-540
40.04167	-536
40.05000	-533
40.05833	-530
40.06667	-527
40.07500	-521
40.08333	-513
40.09167	-504
40.10000	-492
40.10833	-481
40.11667	-470
40.12500	-459
40.13333	-450
40.14167	-442
40.15000	-434
40.15833	-425
40.16667	-414
40.17500	-402
40.18333	-386
40.19167	-370
40.20000	-353
40.20833	-336
40.21667	-318
40.22500	-300
40.23333	-280
40.24167	-259
40.25000	-238
40.25833	-216
40.26667	-193
40.27500	-169
40.28333	-143
40.29167	-116
40.30000	-85
40.30833	-54
40.31667	-22
40.32500	10
40.33333	43
40.34167	79
40.35000	116
40.35833	156
40.36667	197
40.37500	240
40.38333	286
40.39167	332
40.40000	382
40.40833	432
40.41667	483
40.42500	536
40.43333	590
40.44167	647
40.45000	704
40.45833	764
40.46667	826
40.47500	891
40.48333	958
40.49167	1026
40.50000	1096
40.50833	1167
40.51667	1239
40.52500	1313
40.53333	1388
40.54167	1465
40.55000	1543
40.55833	1624
40.56667	1706
40.57500	1789
40.58333	1876
40.59167	1961
40.60000	2051
40.60833	2140
40.61667	2232
40.62500	2326
40.63333	2420
40.64167	2516
40.65000	2612
40.65833	2709
40.66667	2807
40.67500	2904
40.68333	3002
40.69167	3099
40.70000	3198
40.70833	3296
40.71667	3395
40.72500	3493
40.73333	3591
40.74167	3690
40.75000	3786
40.75833	3884
40.76667	3981
40.77500	4078
40.78333	4175
40.79167	4271
40.80000	4370
40.80833	4467
40.81667	4563
40.82500	4658
40.83333	4748
40.84167	4837
40.85000	4923
40.85833	5008
40.86667	5091
40.87500	5173
40.88333	5255
40.89167	5333
40.90000	5412
40.90833	5488
40.91667	5561
40.92500	5633
40.93333	5701
40.94167	5769
40.95000	5833
40.95833	5895
40.96667	5954
40.97500	6010
40.98333	6062
40.99167	6110
41.00000	6156
41.00833	6197
41.01667	6237
41.02500	6274
41.03333	6310
41.04167	6346
41.05000	6379
41.05833	6409
41.06667	6435
41.07500	6455
41.08333	6470
41.09167	6479
41.10000	6483
41.10833	6483
41.11667	6480
41.12500	6475
41.13333	6467
41.14167	6457
41.15000	6446
41.15833	6432
41.16667	6416
41.17500	6398
41.18333	6376
41.19167	6351
41.20000	6321
41.20833	6286
41.21667	6246
41.22500	6202
41.23333	6157
41.24167	6108
41.25000	6058
41.25833	6006
41.26667	5952
41.27500	5895
41.28333	5834
41.29167	5773
41.30000	5710
41.30833	5646
41.31667	5580
41.32500	5511
41.33333	5442
41.34167	5369
41.35000	5296
41.35833	5221
41.36667	5144
41.37500	5066
41.38333	4985
41.39167	4905
41.40000	4823
41.40833	4740
41.41667	4656
41.42500	4570
41.43333	4484
41.44167	4396
41.45000	4309
41.45833	4222
41.46667	4136
41.47500	4050
41.48333	3959
41.49167	3869
41.50000	3776
41.50833	3683
41.51667	3591
41.52500	3500
41.53333	3412
41.54167	3323
41.55000	3237
41.55833	3152
41.56667	3068
41.57500	2986
41.58333	2903
41.59167	2822
41.60000	2738
41.60833	2656
41.61667	2572
41.62500	2489
41.63333	2409
41.64167	2330
41.65000	2254
41.65833	2177
41.66667	2102
41.67500	2027
41.68333	1950
41.69167	1876
41.70000	1802
41.70833	1731
41.71667	1662
41.72500	1595
41.73333	1532
41.74167	1469
41.75000	1408
41.75833	1346
41.76667	1285
41.77500	1226
41.78333	1169
41.79167	1115
41.80000	1064
41.80833	1014
41.81667	965
41.82500	914
41.83333	863
41.84167	811
41.85000	761
41.85833	715
41.86667	671
41.87500	630
41.88333	589
41.89167	549
41.90000	510
41.90833	472
41.91667	435
41.92500	399
41.93333	365
41.94167	332
41.95000	303
41.95833	276
41.96667	250
41.97500	224
41.98333	197
41.99167	170
42.00000	141
42.00833	112
42.01667	85
42.02500	59
42.03333	36
42.04167	14
42.05000	-6
42.05833	-26
42.06667	-47
42.07500	-68
42.08333	-90
42.09167	-112
42.10000	-132
42.10833	-151
42.11667	-168
42.12500	-183
42.13333	-198
42.14167	-214
42.15000	-230
42.15833	-245
42.16667	-259
42.17500	-272
42.18333	-284
42.19167	-295
42.20000	-305
42.20833	-316
42.21667	-326
42.22500	-336
42.23333	-345
42.24167	-354
42.25000	-362
42.25833	-371
42.26667	-380
42.27500	-388
42.28333	-397
42.29167	-405
42.30000	-414
42.30833	-422
42.31667	-432
42.32500	-442
42.33333	-451
42.34167	-460
42.35000	-467
42.35833	-472
42.36667	-477
42.37500	-480
42.38333	-484
42.39167	-487
42.40000	-490
42.40833	-492
42.41667	-495
42.42500	-499
42.43333	-505
42.44167	-511
42.45000	-517
42.45833	-524
42.46667	-530
42.47500	-535
42.48333	-539
42.49167	-542
42.50000	-546
42.50833	-549
42.51667	-552
42.52500	-556
42.53333	-560
42.54167	-564
42.55000	-568
42.55833	-574
42.56667	-579
42.57500	-584
42.58333	-589
42.59167	-592
42.60000	-595
42.60833	-597
42.61667	-599
42.62500	-601
42.63333	-602
42.64167	-603
42.65000	-605
42.65833	-606
42.66667	-606
42.67500	-608
42.68333	-610
42.69167	-613
42.70000	-615
42.70833	-615
42.71667	-613
42.72500	-610
42.73333	-610
42.74167	-611
42.75000	-614
42.75833	-618
42.76667	-622
42.77500	-626
42.78333	-630
42.79167	-633
42.80000	-637
42.80833	-640
42.81667	-642
42.82500	-644
42.83333	-646
42.84167	-646
42.85000	-647
42.85833	-649
42.86667	-652
42.87500	-655
42.88333	-659
42.89167	-663
42.90000	-666
42.90833	-667
42.91667	-666
42.92500	-665
42.93333	-663
42.94167	-661
42.95000	-660
42.95833	-661
42.96667	-661
42.97500	-663
42.98333	-664
42.99167	-665
43.00000	-667
43.00833	-669
43.01667	-669
43.02500	-668
43.03333	-667
43.04167	-665
43.05000	-665
43.05833	-667
43.06667	-669
43.07500	-671
43.08333	-672
43.09167	-672
43.10000	-672
43.10833	-673
43.11667	-675
43.12500	-678
43.13333	-681
43.14167	-684
43.15000	-686
43.15833	-688
43.16667	-690
43.17500	-691
43.18333	-690
43.19167	-689
43.20000	-686
43.20833	-684
43.21667	-683
43.22500	-684
43.23333	-687
43.24167	-692
43.25000	-696
43.25833	-697
43.26667	-696
43.27500	-695
43.28333	-693
43.29167	-692
43.30000	-693
43.30833	-693
43.31667	-695
43.32500	-696
43.33333	-697
43.34167	-698
43.35000	-697
43.35833	-695
43.36667	-692
43.37500	-691
43.38333	-693
43.39167	-696
43.40000	-702
43.40833	-707
43.41667	-709
43.42500	-709
43.43333	-707
43.44167	-704
43.45000	-701
43.45833	-700
43.46667	-700
43.47500	-702
43.48333	-705
43.49167	-707
43.50000	-709
43.50833	-709
43.51667	-710
43.52500	-710
43.53333	-712
43.54167	-715
43.55000	-718
43.55833	-721
43.56667	-723
43.57500	-723
43.58333	-722
43.59167	-721
43.60000	-720
43.60833	-718
43.61667	-716
43.62500	-715
43.63333	-713
43.64167	-713
43.65000	-714
43.65833	-715
43.66667	-717
43.67500	-719
43.68333	-721
43.69167	-724
43.70000	-726
43.70833	-727
43.71667	-728
43.72500	-728
43.73333	-728
43.74167	-729
43.75000	-730
43.75833	-732
43.76667	-733
43.77500	-733
43.78333	-732
43.79167	-731
43.80000	-730
43.80833	-730
43.81667	-732
43.82500	-734
43.83333	-737
43.84167	-739
43.85000	-741
43.85833	-743
43.86667	-742
43.87500	-740
43.88333	-737
43.89167	-734
43.90000	-731
43.90833	-730
43.91667	-729
43.92500	-729
43.93333	-730
43.94167	-731
43.95000	-732
43.95833	-735
43.96667	-739
43.97500	-741
43.98333	-744
43.99167	-745
44.00000	-744
44.00833	-742
44.01667	-740
44.02500	-740
44.03333	-740
44.04167	-742
44.05000	-744
44.05833	-746
44.06667	-748
44.07500	-750
44.08333	-751
44.09167	-753
44.10000	-753
44.10833	-753
44.11667	-753
44.12500	-752
44.13333	-752
44.14167	-752
44.15000	-753
44.15833	-754
44.16667	-753
44.17500	-753
44.18333	-751
44.19167	-750
44.20000	-750
44.20833	-751
44.21667	-752
44.22500	-753
44.23333	-754
44.24167	-754
44.25000	-754
44.25833	-756
44.26667	-758
44.27500	-759
44.28333	-759
44.29167	-758
44.30000	-754
44.30833	-751
44.31667	-749
44.32500	-747
44.33333	-745
44.34167	-745
44.35000	-746
44.35833	-747
44.36667	-748
44.37500	-750
44.38333	-752
44.39167	-754
44.40000	-754
44.40833	-753
44.41667	-751
44.42500	-749
44.43333	-747
44.44167	-746
44.45000	-747
44.45833	-750
44.46667	-753
44.47500	-754
44.48333	-755
44.49167	-753
44.50000	-751
44.50833	-749
44.51667	-748
44.52500	-749
44.53333	-750
44.54167	-750
44.55000	-749
44.55833	-748
44.56667	-747
44.57500	-747
44.58333	-748
44.59167	-749
44.60000	-751
44.60833	-753
44.61667	-756
44.62500	-759
44.63333	-761
44.64167	-761
44.65000	-760
44.65833	-757
44.66667	-754
44.67500	-751
44.68333	-748
44.69167	-747
44.70000	-746
44.70833	-746
44.71667	-747
44.72500	-748
44.73333	-749
44.74167	-748
44.75000	-746
44.75833	-743
44.76667	-739
44.77500	-736
44.78333	-734
44.79167	-733
44.80000	-733
44.80833	-733
44.81667	-734
44.82500	-735
44.83333	-736
44.84167	-738
44.85000	-739
44.85833	-740
44.86667	-739
44.87500	-737
44.88333	-734
44.89167	-729
44.90000	-725
44.90833	-721
44.91667	-718
44.92500	-717
44.93333	-717
44.94167	-717
44.95000	-718
44.95833	-720
44.96667	-722
44.97500	-723
44.98333	-724
44.99167	-724
45.00000	-724
45.00833	-723
45.01667	-721
45.02500	-719
45.03333	-717
45.04167	-714
45.05000	-711
45.05833	-710
45.06667	-710
45.07500	-710
45.08333	-711
45.09167	-711
45.10000	-710
45.10833	-709
45.11667	-706
45.12500	-702
45.13333	-700
45.14167	-700
45.15000	-700
45.15833	-702
45.16667	-704
45.17500	-705
45.18333	-705
45.19167	-705
45.20000	-704
45.20833	-703
45.21667	-701
45.22500	-699
45.23333	-697
45.24167	-696
45.25000	-695
45.25833	-694
45.26667	-692
45.27500	-691
45.28333	-690
45.29167	-688
45.30000	-687
45.30833	-685
45.31667	-685
45.32500	-685
45.33333	-687
45.34167	-689
45.35000	-691
45.35833	-693
45.36667	-696
45.37500	-697
45.38333	-696
45.39167	-694
45.40000	-691
45.40833	-688
45.41667	-685
45.42500	-683
45.43333	-682
45.44167	-682
45.45000	-682
45.45833	-682
45.46667	-682
45.47500	-681
45.48333	-679
45.49167	-679
45.50000	-680
45.50833	-681
45.51667	-682
45.52500	-683
45.53333	-684
45.54167	-686
45.55000	-687
45.55833	-689
45.56667	-690
45.57500	-689
45.58333	-687
45.59167	-685
45.60000	-684
45.60833	-684
45.61667	-686
45.62500	-687
45.63333	-689
45.64167	-690
45.65000	-692
45.65833	-693
45.66667	-694
45.67500	-695
45.68333	-696
45.69167	-698
45.70000	-699
45.70833	-700
45.71667	-699
45.72500	-698
45.73333	-697
45.74167	-699
45.75000	-702
45.75833	-706
45.76667	-709
45.77500	-712
45.78333	-713
45.79167	-714
45.80000	-715
45.80833	-715
45.81667	-716
45.82500	-716
45.83333	-716
45.84167	-717
45.85000	-718
45.85833	-718
45.86667	-717
45.87500	-715
45.88333	-716
45.89167	-717
45.90000	-721
45.90833	-726
45.91667	-731
45.92500	-736
45.93333	-739
45.94167	-740
45.95000	-739
45.95833	-737
45.96667	-735
45.97500	-733
45.98333	-732
45.99167	-733
46.00000	-736
46.00833	-740
46.01667	-745
46.02500	-752
46.03333	-759
46.04167	-763
46.05000	-765
46.05833	-765
46.06667	-764
46.07500	-762
46.08333	-761
46.09167	-761
46.10000	-760
46.10833	-759
46.11667	-758
46.12500	-756
46.13333	-754
46.14167	-753
46.15000	-752
46.15833	-753
46.16667	-754
46.17500	-756
46.18333	-757
46.19167	-759
46.20000	-760
46.20833	-762
46.21667	-764
46.22500	-766
46.23333	-768
46.24167	-771
46.25000	-774
46.25833	-777
46.26667	-779
46.27500	-778
46.28333	-776
46.29167	-772
46.30000	-767
46.30833	-764
46.31667	-762
46.32500	-762
46.33333	-763
46.34167	-764
46.35000	-766
46.35833	-767
46.36667	-768
46.37500	-768
46.38333	-767
46.39167	-767
46.40000	-768
46.40833	-771
46.41667	-775
46.42500	-779
46.43333	-782
46.44167	-784
46.45000	-785
46.45833	-786
46.46667	-788
46.47500	-788
46.48333	-787
46.49167	-785
46.50000	-782
46.50833	-780
46.51667	-780
46.52500	-782
46.53333	-784
46.54167	-786
46.55000	-786
46.55833	-786
46.56667	-786
46.57500	-785
46.58333	-784
46.59167	-782
46.60000	-782
46.60833	-782
46.61667	-784
46.62500	-787
46.63333	-790
46.64167	-792
46.65000	-793
46.65833	-793
46.66667	-791
46.67500	-789
46.68333	-786
46.69167	-783
46.70000	-783
46.70833	-784
46.71667	-786
46.72500	-787
46.73333	-789
46.74167	-791
46.75000	-792
46.75833	-794
46.76667	-794
46.77500	-794
46.78333	-794
46.79167	-794
46.80000	-797
46.80833	-800
46.81667	-802
46.82500	-802
46.83333	-800
46.84167	-797
46.85000	-796
46.85833	-797
46.86667	-799
46.87500	-800
46.88333	-800
46.89167	-799
46.90000	-798
46.90833	-797
46.91667	-798
46.92500	-801
46.93333	-804
46.94167	-806
46.95000	-808
46.95833	-807
46.96667	-805
46.97500	-804
46.98333	-803
46.99167	-804
47.00000	-804
47.00833	-803
47.01667	-802
47.02500	-801
47.03333	-800
47.04167	-798
47.05000	-795
47.05833	-792
47.06667	-790
47.07500	-790
47.08333	-792
47.09167	-795
47.10000	-797
47.10833	-798
47.11667	-798
47.12500	-796
47.13333	-794
47.14167	-792
47.15000	-790
47.15833	-788
47.16667	-786
47.17500	-785
47.18333	-786
47.19167	-788
47.20000	-790
47.20833	-792
47.21667	-794
47.22500	-794
47.23333	-795
47.24167	-796
47.25000	-796
47.25833	-795
47.26667	-793
47.27500	-792
47.28333	-789
47.29167	-788
47.30000	-787
47.30833	-787
47.31667	-788
47.32500	-788
47.33333	-788
47.34167	-787
47.35000	-785
47.35833	-782
47.36667	-780
47.37500	-778
47.38333	-779
47.39167	-780
47.40000	-782
47.40833	-783
47.41667	-784
47.42500	-783
47.43333	-782
47.44167	-780
47.45000	-778
47.45833	-775
47.46667	-772
47.47500	-768
47.48333	-764
47.49167	-762
47.50000	-761
47.50833	-762
47.51667	-763
47.52500	-765
47.53333	-766
47.54167	-766
47.55000	-766
47.55833	-768
47.56667	-769
47.57500	-769
47.58333	-768
47.59167	-766
47.60000	-763
47.60833	-762
47.61667	-762
47.62500	-765
47.63333	-769
47.64167	-770
47.65000	-771
47.65833	-770
47.66667	-769
47.67500	-768
47.68333	-766
47.69167	-764
47.70000	-761
47.70833	-758
47.71667	-756
47.72500	-755
47.73333	-755
47.74167	-754
47.75000	-753
47.75833	-751
47.76667	-749
47.77500	-748
47.78333	-747
47.79167	-748
47.80000	-748
47.80833	-749
47.81667	-751
47.82500	-753
47.83333	-754
47.84167	-754
47.85000	-752
47.85833	-749
47.86667	-747
47.87500	-745
47.88333	-746
47.89167	-748
47.90000	-749
47.90833	-751
47.91667	-752
47.92500	-753
47.93333	-753
47.94167	-753
47.95000	-752
47.95833	-750
47.96667	-747
47.97500	-745
47.98333	-743
47.99167	-742
48.00000	-742
48.00833	-743
48.01667	-743
48.02500	-743
48.03333	-742
48.04167	-742
48.05000	-740
48.05833	-738
48.06667	-737
48.07500	-735
48.08333	-735
48.09167	-737
48.10000	-741
48.10833	-745
48.11667	-748
48.12500	-751
48.13333	-752
48.14167	-752
48.15000	-752
48.15833	-752
48.16667	-753
48.17500	-755
48.18333	-755
48.19167	-756
48.20000	-757
48.20833	-758
48.21667	-760
48.22500	-761
48.23333	-762
48.24167	-761
48.25000	-759
48.25833	-757
48.26667	-755
48.27500	-755
48.28333	-756
48.29167	-759
48.30000	-762
48.30833	-764
48.31667	-764
48.32500	-762
48.33333	-759
48.34167	-754
48.35000	-750
48.35833	-748
48.36667	-748
48.37500	-751
48.38333	-754
48.39167	-758
48.40000	-761
48.40833	-763
48.41667	-764
48.42500	-763
48.43333	-762
48.44167	-761
48.45000	-760
48.45833	-760
48.46667	-761
48.47500	-763
48.48333	-765
48.49167	-767
48.50000	-768
48.50833	-767
48.51667	-765
48.52500	-763
48.53333	-761
48.54167	-761
48.55000	-762
48.55833	-764
48.56667	-767
48.57500	-769
48.58333	-771
48.59167	-772
48.60000	-773
48.60833	-774
48.61667	-775
48.62500	-775
48.63333	-774
48.64167	-772
48.65000	-770
48.65833	-768
48.66667	-768
48.67500	-771
48.68333	-775
48.69167	-779
48.70000	-782
48.70833	-784
48.71667	-785
48.72500	-785
48.73333	-785
48.74167	-785
48.75000	-786
48.75833	-785
48.76667	-784
48.77500	-783
48.78333	-782
48.79167	-782
48.80000	-783
48.80833	-785
48.81667	-787
48.82500	-789
48.83333	-790
48.84167	-789
48.85000	-788
48.85833	-787
48.86667	-785
48.87500	-785
48.88333	-786
48.89167	-787
48.90000	-788
48.90833	-788
48.91667	-787
48.92500	-786
48.93333	-785
48.94167	-785
48.95000	-786
48.95833	-786
48.96667	-786
48.97500	-786
48.98333	-786
48.99167	-787
49.00000	-787
49.00833	-788
49.01667	-788
49.02500	-787
49.03333	-786
49.04167	-783
49.05000	-782
49.05833	-781
49.06667	-781
49.07500	-782
49.08333	-784
49.09167	-786
49.10000	-789
49.10833	-791
49.11667	-792
49.12500	-792
49.13333	-792
49.14167	-791
49.15000	-790
49.15833	-790
49.16667	-792
49.17500	-794
49.18333	-795
49.19167	-795
49.20000	-796
49.20833	-796
49.21667	-796
49.22500	-795
49.23333	-793
49.24167	-791
49.25000	-789
49.25833	-789
49.26667	-791
49.27500	-793
49.28333	-794
49.29167	-794
49.30000	-793
49.30833	-792
49.31667	-792
49.32500	-793
49.33333	-795
49.34167	-797
49.35000	-799
49.35833	-801
49.36667	-803
49.37500	-804
49.38333	-803
49.39167	-799
49.40000	-794
49.40833	-789
49.41667	-786
49.42500	-786
49.43333	-789
49.44167	-794
49.45000	-798
49.45833	-801
49.46667	-801
49.47500	-798
49.48333	-795
49.49167	-792
49.50000	-791
49.50833	-792
49.51667	-795
49.52500	-798
49.53333	-800
49.54167	-799
49.55000	-797
49.55833	-796
49.56667	-796
49.57500	-798
49.58333	-800
49.59167	-803
49.60000	-804
49.60833	-804
49.61667	-804
49.62500	-805
49.63333	-806
49.64167	-809
49.65000	-811
49.65833	-812
49.66667	-810
49.67500	-805
49.68333	-799
49.69167	-794
49.70000	-792
49.70833	-791
49.71667	-790
49.72500	-791
49.73333	-792
49.74167	-792
49.75000	-793
49.75833	-794
49.76667	-796
49.77500	-798
49.78333	-797
49.79167	-796
49.80000	-796
49.80833	-797
49.81667	-797
49.82500	-796
49.83333	-795
49.84167	-793
49.85000	-792
49.85833	-794
49.86667	-798
49.87500	-803
49.88333	-808
49.89167	-811
49.90000	-811
49.90833	-808
49.91667	-803
49.92500	-798
49.93333	-794
49.94167	-792
49.95000	-792
49.95833	-793
49.96667	-794
49.97500	-795
49.98333	-796
49.99167	-797
50.00000	-797
50.00833	-796
50.01667	-795
50.02500	-794
50.03333	-795
50.04167	-797
50.05000	-799
50.05833	-802
50.06667	-804
50.07500	-805
50.08333	-805
50.09167	-803
50.10000	-799
50.10833	-795
50.11667	-792
50.12500	-791
50.13333	-791
50.14167	-793
50.15000	-795
50.15833	-797
50.16667	-799
50.17500	-801
50.18333	-802
50.19167	-804
50.20000	-804
50.20833	-803
50.21667	-801
50.22500	-798
50.23333	-795
50.24167	-791
50.25000	-788
50.25833	-784
50.26667	-780
50.27500	-775
50.28333	-770
50.29167	-766
50.30000	-766
50.30833	-768
50.31667	-773
50.32500	-779
50.33333	-784
50.34167	-787
50.35000	-788
50.35833	-788
50.36667	-787
50.37500	-785
50.38333	-783
50.39167	-782
50.40000	-780
50.40833	-778
50.41667	-776
50.42500	-774
50.43333	-773
50.44167	-773
50.45000	-773
50.45833	-771
50.46667	-769
50.47500	-766
50.48333	-763
50.49167	-761
50.50000	-760
50.50833	-760
50.51667	-759
50.52500	-758
50.53333	-757
50.54167	-754
50.55000	-752
50.55833	-751
50.56667	-750
50.57500	-750
50.58333	-749
50.59167	-746
50.60000	-743
50.60833	-738
50.61667	-735
50.62500	-732
50.63333	-731
50.64167	-730
50.65000	-731
50.65833	-732
50.66667	-734
50.67500	-736
50.68333	-737
50.69167	-738
50.70000	-736
50.70833	-733
50.71667	-730
50.72500	-727
50.73333	-725
50.74167	-724
50.75000	-724
50.75833	-724
50.76667	-724
50.77500	-723
50.78333	-721
50.79167	-720
50.80000	-720
50.80833	-722
50.81667	-725
50.82500	-729
50.83333	-732
50.84167	-732
50.85000	-732
50.85833	-731
50.86667	-730
50.87500	-730
50.88333	-728
50.89167	-725
50.90000	-721
50.90833	-717
50.91667	-714
50.92500	-711
50.93333	-708
50.94167	-707
50.95000	-707
50.95833	-707
50.96667	-707
50.97500	-707
50.98333	-708
50.99167	-710
51.00000	-713
51.00833	-716
51.01667	-717
51.02500	-717
51.03333	-715
51.04167	-713
51.05000	-710
51.05833	-709
51.06667	-708
51.07500	-707
51.08333	-706
51.09167	-704
51.10000	-703
51.10833	-702
51.11667	-702
51.12500	-702
51.13333	-703
51.14167	-703
51.15000	-702
51.15833	-699
51.16667	-695
51.17500	-691
51.18333	-688
51.19167	-688
51.20000	-691
51.20833	-696
51.21667	-701
51.22500	-705
51.23333	-708
51.24167	-709
51.25000	-710
51.25833	-711
51.26667	-714
51.27500	-716
51.28333	-718
51.29167	-718
51.30000	-718
51.30833	-716
51.31667	-714
51.32500	-712
51.33333	-710
51.34167	-709
51.35000	-709
51.35833	-712
51.36667	-715
51.37500	-719
51.38333	-723
51.39167	-727
51.40000	-730
51.40833	-733
51.41667	-734
51.42500	-734
51.43333	-732
51.44167	-728
51.45000	-725
51.45833	-724
51.46667	-725
51.47500	-727
51.48333	-730
51.49167	-732
51.50000	-733
51.50833	-733
51.51667	-733
51.52500	-733
51.53333	-735
51.54167	-737
51.55000	-740
51.55833	-742
51.56667	-744
51.57500	-746
51.58333	-748
51.59167	-749
51.60000	-751
51.60833	-754
51.61667	-755
51.62500	-756
51.63333	-757
51.64167	-757
51.65000	-758
51.65833	-760
51.66667	-761
51.67500	-763
51.68333	-763
51.69167	-763
51.70000	-763
51.70833	-762
51.71667	-761
51.72500	-760
51.73333	-758
51.74167	-756
51.75000	-755
51.75833	-755
51.76667	-756
51.77500	-758
51.78333	-761
51.79167	-763
51.80000	-763
51.80833	-763
51.81667	-762
51.82500	-763
51.83333	-765
51.84167	-766
51.85000	-769
51.85833	-771
51.86667	-774
51.87500	-776
51.88333	-777
51.89167	-779
51.90000	-781
51.90833	-783
51.91667	-783
51.92500	-781
51.93333	-779
51.94167	-776
51.95000	-774
51.95833	-774
51.96667	-775
51.97500	-775
51.98333	-775
51.99167	-775
52.00000	-775
52.00833	-776
52.01667	-777
52.02500	-778
52.03333	-778
52.04167	-777
52.05000	-777
52.05833	-775
52.06667	-775
52.07500	-774
52.08333	-775
52.09167	-777
52.10000	-779
52.10833	-782
52.11667	-783
52.12500	-783
52.13333	-783
52.14167	-783
52.15000	-784
52.15833	-786
52.16667	-788
52.17500	-790
52.18333	-791
52.19167	-792
52.20000	-793
52.20833	-792
52.21667	-790
52.22500	-787
52.23333	-784
52.24167	-782
52.25000	-780
52.25833	-780
52.26667	-782
52.27500	-783
52.28333	-784
52.29167	-784
52.30000	-784
52.30833	-785
52.31667	-787
52.32500	-789
52.33333	-792
52.34167	-793
52.35000	-793
52.35833	-792
52.36667	-791
52.37500	-790
52.38333	-789
52.39167	-788
52.40000	-788
52.40833	-788
52.41667	-789
52.42500	-789
52.43333	-789
52.44167	-788
52.45000	-788
52.45833	-789
52.46667	-791
52.47500	-793
52.48333	-794
52.49167	-795
52.50000	-795
52.50833	-794
52.51667	-793
52.52500	-792
52.53333	-791
52.54167	-790
52.55000	-789
52.55833	-789
52.56667	-788
52.57500	-788
52.58333	-788
52.59167	-788
52.60000	-787
52.60833	-786
52.61667	-787
52.62500	-790
52.63333	-793
52.64167	-796
52.65000	-798
52.65833	-798
52.66667	-796
52.67500	-794
52.68333	-793
52.69167	-791
52.70000	-789
52.70833	-787
52.71667	-785
52.72500	-783
52.73333	-782
52.74167	-783
52.75000	-785
52.75833	-787
52.76667	-791
52.77500	-794
52.78333	-796
52.79167	-797
52.80000	-797
52.80833	-797
52.81667	-796
52.82500	-795
52.83333	-794
52.84167	-793
52.85000	-791
52.85833	-789
52.86667	-787
52.87500	-784
52.88333	-782
52.89167	-780
52.90000	-779
52.90833	-778
52.91667	-776
52.92500	-775
52.93333	-774
52.94167	-774
52.95000	-774
52.95833	-773
52.96667	-771
52.97500	-768
52.98333	-766
52.99167	-765
53.00000	-764
53.00833	-764
53.01667	-764
53.02500	-763
53.03333	-763
53.04167	-764
53.05000	-765
53.05833	-764
53.06667	-762
53.07500	-757
53.08333	-751
53.09167	-745
53.10000	-741
53.10833	-737
53.11667	-734
53.12500	-731
53.13333	-728
53.14167	-723
53.15000	-718
53.15833	-713
53.16667	-707
53.17500	-701
53.18333	-695
53.19167	-689
53.20000	-683
53.20833	-678
53.21667	-672
53.22500	-667
53.23333	-661
53.24167	-654
53.25000	-646
53.25833	-637
53.26667	-627
53.27500	-617
53.28333	-607
53.29167	-598
53.30000	-589
53.30833	-579
53.31667	-568
53.32500	-556
53.33333	-542
53.34167	-527
53.35000	-511
53.35833	-496
53.36667	-481
53.37500	-466
53.38333	-449
53.39167	-432
53.40000	-414
53.40833	-396
53.41667	-376
53.42500	-355
53.43333	-333
53.44167	-307
53.45000	-282
53.45833	-256
53.46667	-230
53.47500	-205
53.48333	-179
53.49167	-151
53.50000	-121
53.50833	-90
53.51667	-56
53.52500	-19
53.53333	19
53.54167	57
53.55000	94
53.55833	132
53.56667	174
53.57500	217
53.58333	258
53.59167	298
53.60000	341
53.60833	390
53.61667	441
53.62500	493
53.63333	545
53.64167	601
53.65000	663
53.65833	726
53.66667	786
53.67500	847
53.68333	912
53.69167	979
53.70000	1051
53.70833	1125
53.71667	1200
53.72500	1281
53.73333	1364
53.74167	1443
53.75000	1519
53.75833	1600
53.76667	1692
53.77500	1789
53.78333	1882
53.79167	1972
53.80000	2068
53.80833	2175
53.81667	2286
53.82500	2394
53.83333	2501
53.84167	2615
53.85000	2729
53.85833	2846
53.86667	2977
53.87500	3114
53.88333	3244
53.89167	3369
53.90000	3498
53.90833	3630
53.91667	3763
53.92500	3915
53.93333	4077
53.94167	4236
53.95000	4386
53.95833	4538
53.96667	4695
53.97500	4854
53.98333	5023
53.99167	5192
54.00000	5370
54.00833	5548
54.01667	5730
54.02500	5928
54.03333	6133
54.04167	6331
54.05000	6518
54.05833	6709
54.06667	6905
54.07500	7104
54.08333	7312
54.09167	7519
54.10000	7734
54.10833	7948
54.11667	8160
54.12500	8397
54.13333	8649
54.14167	8895
54.15000	9125
54.15833	9358
54.16667	9593
54.17500	9822
54.18333	10074
54.19167	10346
54.20000	10614
54.20833	10866
54.21667	11117
54.22500	11376
54.23333	11634
54.24167	11903
54.25000	12168
54.25833	12438
54.26667	12710
54.27500	12983
54.28333	13266
54.29167	13546
54.30000	13835
54.30833	14123
54.31667	14414
54.32500	14709
54.33333	15000
54.34167	15298
54.35000	15592
54.35833	15890
54.36667	16188
54.37500	16484
54.38333	16786
54.39167	17081
54.40000	17382
54.40833	17683
54.41667	17987
54.42500	18298
54.43333	18603
54.44167	18914
54.45000	19219
54.45833	19526
54.46667	19833
54.47500	20137
54.48333	20449
54.49167	20755
54.50000	21067
54.50833	21375
54.51667	21682
54.52500	21992
54.53333	22294
54.54167	22602
54.55000	22904
54.55833	23209
54.56667	23515
54.57500	23816
54.58333	24121
54.59167	24417
54.60000	24714
54.60833	25005
54.61667	25294
54.62500	25584
54.63333	25868
54.64167	26156
54.65000	26437
54.65833	26719
54.66667	27000
54.67500	27274
54.68333	27552
54.69167	27821
54.70000	28092
54.70833	28356
54.71667	28616
54.72500	28875
54.73333	29126
54.74167	29379
54.75000	29625
54.75833	29871
54.76667	30115
54.77500	30352
54.78333	30589
54.79167	30815
54.80000	31038
54.80833	31254
54.81667	31465
54.82500	31677
54.83333	31885
54.84167	32096
54.85000	32301
54.85833	32501
54.86667	32695
54.87500	32878
54.88333	33059
54.89167	33231
54.90000	33404
54.90833	33571
54.91667	33734
54.92500	33895
54.93333	34047
54.94167	34198
54.95000	34340
54.95833	34478
54.96667	34612
54.97500	34740
54.98333	34867
54.99167	34986
55.00000	35101
55.00833	35209
55.01667	35311
55.02500	35409
55.03333	35500
55.04167	35589
55.05000	35672
55.05833	35749
55.06667	35822
55.07500	35888
55.08333	35950
55.09167	36006
55.10000	36060
55.10833	36109
55.11667	36153
55.12500	36193
55.13333	36228
55.14167	36258
55.15000	36282
55.15833	36300
55.16667	36313
55.17500	36322
55.18333	36325
55.19167	36325
55.20000	36320
55.20833	36311
55.21667	36297
55.22500	36277
55.23333	36255
55.24167	36228
55.25000	36198
55.25833	36162
55.26667	36122
55.27500	36079
55.28333	36031
55.29167	35981
55.30000	35925
55.30833	35866
55.31667	35802
55.32500	35734
55.33333	35663
55.34167	35589
55.35000	35512
55.35833	35431
55.36667	35347
55.37500	35260
55.38333	35167
55.39167	35072
55.40000	34973
55.40833	34872
55.41667	34768
55.42500	34662
55.43333	34554
55.44167	34442
55.45000	34329
55.45833	34209
55.46667	34086
55.47500	33960
55.48333	33829
55.49167	33698
55.50000	33562
55.50833	33427
55.51667	33291
55.52500	33152
55.53333	33015
55.54167	32873
55.55000	32731
55.55833	32584
55.56667	32434
55.57500	32283
55.58333	32127
55.59167	31972
55.60000	31814
55.60833	31657
55.61667	31500
55.62500	31339
55.63333	31179
55.64167	31014
55.65000	30849
55.65833	30680
55.66667	30510
55.67500	30340
55.68333	30167
55.69167	29997
55.70000	29825
55.70833	29654
55.71667	29483
55.72500	29307
55.73333	29132
55.74167	28951
55.75000	28772
55.75833	28592
55.76667	28413
55.77500	28237
55.78333	28059
55.79167	27883
55.80000	27701
55.80833	27520
55.81667	27338
55.82500	27155
55.83333	26976
55.84167	26794
55.85000	26616
55.85833	26435
55.86667	26253
55.87500	26071
55.88333	25885
55.89167	25704
55.90000	25521
55.90833	25340
55.91667	25161
55.92500	24980
55.93333	24802
55.94167	24619
55.95000	24439
55.95833	24256
55.96667	24075
55.97500	23898
55.98333	23719
55.99167	23545
56.00000	23368
56.00833	23192
56.01667	23015
56.02500	22834
56.03333	22658
56.04167	22481
56.05000	22307
56.05833	22133
56.06667	21959
56.07500	21787
56.08333	21612
56.09167	21441
56.10000	21269
56.10833	21099
56.11667	20928
56.12500	20756
56.13333	20588
56.14167	20418
56.15000	20254
56.15833	20090
56.16667	19927
56.17500	19765
56.18333	19601
56.19167	19442
56.20000	19281
56.20833	19122
56.21667	18963
56.22500	18802
56.23333	18643
56.24167	18481
56.25000	18325
56.25833	18170
56.26667	18018
56.27500	17869
56.28333	17718
56.29167	17571
56.30000	17420
56.30833	17270
56.31667	17121
56.32500	16972
56.33333	16829
56.34167	16683
56.35000	16541
56.35833	16399
56.36667	16257
56.37500	16116
56.38333	15973
56.39167	15833
56.40000	15691
56.40833	15552
56.41667	15413
56.42500	15274
56.43333	15139
56.44167	15005
56.45000	14875
56.45833	14747
56.46667	14620
56.47500	14494
56.48333	14364
56.49167	14236
56.50000	14105
56.50833	13976
56.51667	13849
56.52500	13723
56.53333	13602
56.54167	13478
56.55000	13358
56.55833	13238
56.56667	13119
56.57500	13004
56.58333	12887
56.59167	12774
56.60000	12659
56.60833	12545
56.61667	12432
56.62500	12317
56.63333	12205
56.64167	12091
56.65000	11981
56.65833	11871
56.66667	11762
56.67500	11656
56.68333	11549
56.69167	11445
56.70000	11339
56.70833	11234
56.71667	11130
56.72500	11025
56.73333	10924
56.74167	10822
56.75000	10725
56.75833	10631
56.76667	10538
56.77500	10448
56.78333	10357
56.79167	10268
56.80000	10176
56.80833	10084
56.81667	9993
56.82500	9901
56.83333	9811
56.84167	9719
56.85000	9630
56.85833	9541
56.86667	9455
56.87500	9370
56.88333	9284
56.89167	9199
56.90000	9112
56.90833	9027
56.91667	8943
56.92500	8860
56.93333	8780
56.94167	8699
56.95000	8619
56.95833	8539
56.96667	8458
56.97500	8380
56.98333	8302
56.99167	8227
57.00000	8153
57.00833	8081
57.01667	8010
57.02500	7937
57.03333	7865
57.04167	7792
57.05000	7720
57.05833	7649
57.06667	7578
57.07500	7509
57.08333	7439
57.09167	7371
57.10000	7302
57.10833	7237
57.11667	7173
57.12500	7110
57.13333	7048
57.14167	6986
57.15000	6924
57.15833	6863
57.16667	6801
57.17500	6739
57.18333	6675
57.19167	6613
57.20000	6549
57.20833	6488
57.21667	6429
57.22500	6372
57.23333	6317
57.24167	6261
57.25000	6206
57.25833	6150
57.26667	6095
57.27500	6042
57.28333	5988
57.29167	5934
57.30000	5880
57.30833	5826
57.31667	5772
57.32500	5719
57.33333	5666
57.34167	5613
57.35000	5563
57.35833	5513
57.36667	5465
57.37500	5417
57.38333	5370
57.39167	5323
57.40000	5273
57.40833	5223
57.41667	5175
57.42500	5127
57.43333	5082
57.44167	5037
57.45000	4993
57.45833	4947
57.46667	4901
57.47500	4857
57.48333	4814
57.49167	4772
57.50000	4730
57.50833	4689
57.51667	4647
57.52500	4606
57.53333	4566
57.54167	4526
57.55000	4487
57.55833	4449
57.56667	4410
57.57500	4371
57.58333	4330
57.59167	4291
57.60000	4251
57.60833	4211
57.61667	4173
57.62500	4134
57.63333	4096
57.64167	4058
57.65000	4021
57.65833	3985
57.66667	3951
57.67500	3918
57.68333	3884
57.69167	3850
57.70000	3814
57.70833	3779
57.71667	3746
57.72500	3714
57.73333	3683
57.74167	3651
57.75000	3619
57.75833	3586
57.76667	3553
57.77500	3521
57.78333	3489
57.79167	3459
57.80000	3432
57.80833	3406
57.81667	3380
57.82500	3353
57.83333	3326
57.84167	3296
57.85000	3265
57.85833	3234
57.86667	3203
57.87500	3173
57.88333	3144
57.89167	3116
57.90000	3088
57.90833	3060
57.91667	3031
57.92500	3001
57.93333	2972
57.94167	2944
57.95000	2918
57.95833	2894
57.96667	2871
57.97500	2848
57.98333	2823
57.99167	2798
58.00000	2773
58.00833	2748
58.01667	2725
58.02500	2702
58.03333	2680
58.04167	2658
58.05000	2636
58.05833	2615
58.06667	2592
58.07500	2570
58.08333	2546
58.09167	2522
58.10000	2497
58.10833	2472
58.11667	2449
58.12500	2426
58.13333	2404
58.14167	2383
58.15000	2363
58.15833	2344
58.16667	2324
58.17500	2306
58.18333	2287
58.19167	2268
58.20000	2247
58.20833	2225
58.21667	2204
58.22500	2182
58.23333	2162
58.24167	2140
58.25000	2120
58.25833	2099
58.26667	2080
58.27500	2062
58.28333	2045
58.29167	2029
58.30000	2012
58.30833	1994
58.31667	1976
58.32500	1958
58.33333	1941
58.34167	1924
58.35000	1906
58.35833	1888
58.36667	1869
58.37500	1851
58.38333	1834
58.39167	1817
58.40000	1801
58.40833	1785
58.41667	1769
58.42500	1752
58.43333	1737
58.44167	1721
58.45000	1706
58.45833	1691
58.46667	1677
58.47500	1663
58.48333	1648
58.49167	1634
58.50000	1620
58.50833	1606
58.51667	1593
58.52500	1580
58.53333	1568
58.54167	1555
58.55000	1543
58.55833	1530
58.56667	1516
58.57500	1500
58.58333	1482
58.59167	1465
58.60000	1450
58.60833	1437
58.61667	1426
58.62500	1417
58.63333	1408
58.64167	1397
58.65000	1385
58.65833	1373
58.66667	1360
58.67500	1347
58.68333	1335
58.69167	1323
58.70000	1312
58.70833	1300
58.71667	1288
58.72500	1275
58.73333	1262
58.74167	1248
58.75000	1235
58.75833	1222
58.76667	1209
58.77500	1197
58.78333	1184
58.79167	1171
58.80000	1157
58.80833	1144
58.81667	1132
58.82500	1121
58.83333	1110
58.84167	1101
58.85000	1091
58.85833	1080
58.86667	1068
58.87500	1057
58.88333	1045
58.89167	1035
58.90000	1025
58.90833	1016
58.91667	1006
58.92500	995
58.93333	985
58.94167	974
58.95000	964
58.95833	955
58.96667	946
58.97500	937
58.98333	928
58.99167	919
59.00000	909
59.00833	899
59.01667	890
59.02500	882
59.03333	874
59.04167	867
59.05000	859
59.05833	849
59.06667	838
59.07500	826
59.08333	815
59.09167	804
59.10000	795
59.10833	787
59.11667	781
59.12500	774
59.13333	767
59.14167	758
59.15000	750
59.15833	741
59.16667	733
59.17500	725
59.18333	718
59.19167	710
59.20000	702
59.20833	694
59.21667	685
59.22500	675
59.23333	667
59.24167	659
59.25000	652
59.25833	647
59.26667	643
59.27500	638
59.28333	632
59.29167	626
59.30000	620
59.30833	613
59.31667	606
59.32500	599
59.33333	592
59.34167	584
59.35000	575
59.35833	564
59.36667	553
59.37500	544
59.38333	536
59.39167	529
59.40000	526
59.40833	523
59.41667	519
59.42500	513
59.43333	505
59.44167	498
59.45000	490
59.45833	483
59.46667	476
59.47500	468
59.48333	460
59.49167	453
59.50000	446
59.50833	440
59.51667	434
59.52500	429
59.53333	424
59.54167	419
59.55000	413
59.55833	408
59.56667	402
59.57500	396
59.58333	388
59.59167	381
59.60000	373
59.60833	366
59.61667	360
59.62500	354
59.63333	349
59.64167	343
59.65000	338
59.65833	332
59.66667	327
59.67500	321
59.68333	316
59.69167	312
59.70000	308
59.70833	305
59.71667	302
59.72500	300
59.73333	296
59.74167	291
59.75000	284
59.75833	275
59.76667	267
59.77500	261
59.78333	255
59.79167	251
59.80000	247
59.80833	243
59.81667	238
59.82500	234
59.83333	231
59.84167	227
59.85000	224
59.85833	221
59.86667	216
59.87500	212
59.88333	209
59.89167	205
59.90000	202
59.90833	198
59.91667	192
59.92500	185
59.93333	178
59.94167	172
59.95000	166
59.95833	162
59.96667	159
59.97500	157
59.98333	156
59.99167	153
60.00000	150
