# Supplementary material for: How J-chain ensures the assembly of immunoglobulin IgM pentamers
Source: EMBO J. 2024 Dec 4;44(2):505–33. doi: 10.1038/s44318-024-00317-9 (PMC11729874; doi:10.1038/s44318-024-00317-9)
Supplement: Supplementary file 5 — Source data Fig. 3 [file 44318_2024_317_MOESM5_ESM.zip › Figure 3/3B/repeat 2 Cu4 + JC/20231116 Cu4tp_JC_WT_3h_2.txt]

[Header]
Application Name	LCsolution
Version	1.25
Data File Name	D:\Xenia\JC Oligomerisation kinetics\20231116 Cu4tp_JC_WT_3h_2.lcd
Output Date	17.11.2023
Output Time	15:06:23

[Configuration]
# of Detectors	2
Detector ID	Detector A	Detector B
Detector Name	Detector A	Detector B
# of Channels	2	1

[LC Chromatogram(Detector A-Ch1)]
Interval(msec)	500
# of Points	7201
Start Time(min)	0.000
End Time(min)	60.000
Intensity Units	mV
Intensity Multiplier	0.001
Wavelength(nm)	280
R.Time (min)	Intensity
0.00000	-12
0.00833	-12
0.01667	1
0.02500	1
0.03333	1
0.04167	-2
0.05000	-5
0.05833	-9
0.06667	-11
0.07500	-11
0.08333	-9
0.09167	-7
0.10000	-4
0.10833	-3
0.11667	-3
0.12500	-3
0.13333	-1
0.14167	2
0.15000	3
0.15833	4
0.16667	2
0.17500	-1
0.18333	-4
0.19167	-7
0.20000	-8
0.20833	-10
0.21667	-12
0.22500	-14
0.23333	-16
0.24167	-17
0.25000	-16
0.25833	-13
0.26667	-10
0.27500	-7
0.28333	-5
0.29167	-3
0.30000	-2
0.30833	1
0.31667	3
0.32500	5
0.33333	5
0.34167	4
0.35000	1
0.35833	-2
0.36667	-5
0.37500	-5
0.38333	-4
0.39167	-3
0.40000	-3
0.40833	-3
0.41667	-4
0.42500	-7
0.43333	-9
0.44167	-11
0.45000	-10
0.45833	-7
0.46667	-2
0.47500	3
0.48333	7
0.49167	9
0.50000	9
0.50833	9
0.51667	8
0.52500	6
0.53333	6
0.54167	6
0.55000	5
0.55833	4
0.56667	2
0.57500	0
0.58333	-1
0.59167	-1
0.60000	-2
0.60833	-3
0.61667	-5
0.62500	-7
0.63333	-10
0.64167	-10
0.65000	-9
0.65833	-7
0.66667	-5
0.67500	-5
0.68333	-5
0.69167	-6
0.70000	-6
0.70833	-7
0.71667	-9
0.72500	-11
0.73333	-15
0.74167	-18
0.75000	-19
0.75833	-19
0.76667	-20
0.77500	-22
0.78333	-25
0.79167	-28
0.80000	-29
0.80833	-28
0.81667	-25
0.82500	-21
0.83333	-17
0.84167	-13
0.85000	-10
0.85833	-8
0.86667	-8
0.87500	-11
0.88333	-13
0.89167	-15
0.90000	-16
0.90833	-16
0.91667	-15
0.92500	-14
0.93333	-13
0.94167	-13
0.95000	-14
0.95833	-15
0.96667	-18
0.97500	-21
0.98333	-24
0.99167	-25
1.00000	-25
1.00833	-25
1.01667	-27
1.02500	-28
1.03333	-28
1.04167	-26
1.05000	-22
1.05833	-19
1.06667	-18
1.07500	-18
1.08333	-19
1.09167	-22
1.10000	-24
1.10833	-26
1.11667	-29
1.12500	-30
1.13333	-28
1.14167	-25
1.15000	-20
1.15833	-16
1.16667	-13
1.17500	-12
1.18333	-11
1.19167	-12
1.20000	-13
1.20833	-13
1.21667	-12
1.22500	-10
1.23333	-8
1.24167	-7
1.25000	-8
1.25833	-11
1.26667	-14
1.27500	-16
1.28333	-18
1.29167	-17
1.30000	-14
1.30833	-10
1.31667	-6
1.32500	-3
1.33333	-2
1.34167	-3
1.35000	-4
1.35833	-6
1.36667	-8
1.37500	-9
1.38333	-11
1.39167	-13
1.40000	-16
1.40833	-18
1.41667	-20
1.42500	-21
1.43333	-21
1.44167	-21
1.45000	-21
1.45833	-22
1.46667	-24
1.47500	-25
1.48333	-26
1.49167	-26
1.50000	-23
1.50833	-19
1.51667	-14
1.52500	-10
1.53333	-8
1.54167	-8
1.55000	-9
1.55833	-10
1.56667	-10
1.57500	-9
1.58333	-9
1.59167	-9
1.60000	-11
1.60833	-14
1.61667	-16
1.62500	-18
1.63333	-20
1.64167	-22
1.65000	-23
1.65833	-23
1.66667	-22
1.67500	-20
1.68333	-19
1.69167	-17
1.70000	-17
1.70833	-18
1.71667	-20
1.72500	-23
1.73333	-26
1.74167	-29
1.75000	-29
1.75833	-26
1.76667	-23
1.77500	-19
1.78333	-16
1.79167	-13
1.80000	-13
1.80833	-14
1.81667	-17
1.82500	-19
1.83333	-21
1.84167	-21
1.85000	-20
1.85833	-19
1.86667	-19
1.87500	-21
1.88333	-22
1.89167	-23
1.90000	-23
1.90833	-24
1.91667	-25
1.92500	-27
1.93333	-29
1.94167	-31
1.95000	-32
1.95833	-32
1.96667	-30
1.97500	-27
1.98333	-25
1.99167	-25
2.00000	-28
2.00833	-31
2.01667	-34
2.02500	-34
2.03333	-32
2.04167	-29
2.05000	-28
2.05833	-27
2.06667	-27
2.07500	-26
2.08333	-23
2.09167	-20
2.10000	-15
2.10833	-11
2.11667	-7
2.12500	-5
2.13333	-6
2.14167	-6
2.15000	-7
2.15833	-9
2.16667	-10
2.17500	-11
2.18333	-13
2.19167	-17
2.20000	-20
2.20833	-20
2.21667	-18
2.22500	-15
2.23333	-11
2.24167	-9
2.25000	-8
2.25833	-10
2.26667	-12
2.27500	-15
2.28333	-18
2.29167	-22
2.30000	-26
2.30833	-28
2.31667	-28
2.32500	-27
2.33333	-24
2.34167	-21
2.35000	-18
2.35833	-16
2.36667	-14
2.37500	-12
2.38333	-12
2.39167	-14
2.40000	-18
2.40833	-22
2.41667	-24
2.42500	-24
2.43333	-20
2.44167	-16
2.45000	-13
2.45833	-13
2.46667	-15
2.47500	-19
2.48333	-23
2.49167	-25
2.50000	-25
2.50833	-25
2.51667	-23
2.52500	-20
2.53333	-16
2.54167	-12
2.55000	-9
2.55833	-6
2.56667	-5
2.57500	-7
2.58333	-9
2.59167	-11
2.60000	-12
2.60833	-11
2.61667	-9
2.62500	-9
2.63333	-12
2.64167	-18
2.65000	-24
2.65833	-31
2.66667	-34
2.67500	-34
2.68333	-32
2.69167	-30
2.70000	-27
2.70833	-24
2.71667	-23
2.72500	-21
2.73333	-20
2.74167	-20
2.75000	-19
2.75833	-19
2.76667	-19
2.77500	-18
2.78333	-17
2.79167	-17
2.80000	-18
2.80833	-19
2.81667	-21
2.82500	-22
2.83333	-24
2.84167	-27
2.85000	-30
2.85833	-32
2.86667	-33
2.87500	-32
2.88333	-30
2.89167	-27
2.90000	-24
2.90833	-24
2.91667	-25
2.92500	-25
2.93333	-24
2.94167	-22
2.95000	-19
2.95833	-17
2.96667	-17
2.97500	-20
2.98333	-24
2.99167	-28
3.00000	-32
3.00833	-36
3.01667	-39
3.02500	-41
3.03333	-42
3.04167	-41
3.05000	-41
3.05833	-40
3.06667	-41
3.07500	-43
3.08333	-43
3.09167	-42
3.10000	-40
3.10833	-37
3.11667	-35
3.12500	-35
3.13333	-36
3.14167	-36
3.15000	-36
3.15833	-35
3.16667	-35
3.17500	-38
3.18333	-40
3.19167	-40
3.20000	-37
3.20833	-33
3.21667	-30
3.22500	-28
3.23333	-30
3.24167	-32
3.25000	-35
3.25833	-37
3.26667	-39
3.27500	-39
3.28333	-39
3.29167	-38
3.30000	-37
3.30833	-38
3.31667	-39
3.32500	-39
3.33333	-39
3.34167	-38
3.35000	-36
3.35833	-33
3.36667	-31
3.37500	-30
3.38333	-29
3.39167	-29
3.40000	-29
3.40833	-31
3.41667	-33
3.42500	-36
3.43333	-39
3.44167	-41
3.45000	-40
3.45833	-37
3.46667	-33
3.47500	-29
3.48333	-28
3.49167	-30
3.50000	-33
3.50833	-37
3.51667	-39
3.52500	-39
3.53333	-36
3.54167	-33
3.55000	-31
3.55833	-30
3.56667	-29
3.57500	-29
3.58333	-29
3.59167	-27
3.60000	-27
3.60833	-27
3.61667	-28
3.62500	-29
3.63333	-28
3.64167	-27
3.65000	-26
3.65833	-25
3.66667	-24
3.67500	-24
3.68333	-26
3.69167	-28
3.70000	-30
3.70833	-29
3.71667	-27
3.72500	-22
3.73333	-16
3.74167	-11
3.75000	-11
3.75833	-13
3.76667	-17
3.77500	-21
3.78333	-26
3.79167	-31
3.80000	-35
3.80833	-38
3.81667	-39
3.82500	-38
3.83333	-37
3.84167	-35
3.85000	-33
3.85833	-32
3.86667	-31
3.87500	-29
3.88333	-27
3.89167	-27
3.90000	-27
3.90833	-28
3.91667	-28
3.92500	-29
3.93333	-30
3.94167	-30
3.95000	-30
3.95833	-30
3.96667	-31
3.97500	-32
3.98333	-34
3.99167	-38
4.00000	-41
4.00833	-43
4.01667	-43
4.02500	-42
4.03333	-40
4.04167	-38
4.05000	-36
4.05833	-34
4.06667	-33
4.07500	-33
4.08333	-33
4.09167	-33
4.10000	-33
4.10833	-32
4.11667	-31
4.12500	-31
4.13333	-32
4.14167	-34
4.15000	-37
4.15833	-39
4.16667	-40
4.17500	-40
4.18333	-38
4.19167	-36
4.20000	-35
4.20833	-34
4.21667	-33
4.22500	-32
4.23333	-29
4.24167	-26
4.25000	-23
4.25833	-21
4.26667	-20
4.27500	-21
4.28333	-23
4.29167	-24
4.30000	-24
4.30833	-25
4.31667	-25
4.32500	-24
4.33333	-25
4.34167	-26
4.35000	-28
4.35833	-30
4.36667	-33
4.37500	-37
4.38333	-40
4.39167	-41
4.40000	-42
4.40833	-42
4.41667	-39
4.42500	-36
4.43333	-33
4.44167	-30
4.45000	-27
4.45833	-24
4.46667	-22
4.47500	-22
4.48333	-25
4.49167	-29
4.50000	-33
4.50833	-37
4.51667	-40
4.52500	-40
4.53333	-37
4.54167	-33
4.55000	-30
4.55833	-29
4.56667	-29
4.57500	-32
4.58333	-33
4.59167	-34
4.60000	-33
4.60833	-31
4.61667	-31
4.62500	-31
4.63333	-34
4.64167	-37
4.65000	-39
4.65833	-42
4.66667	-42
4.67500	-40
4.68333	-36
4.69167	-30
4.70000	-24
4.70833	-18
4.71667	-13
4.72500	-11
4.73333	-13
4.74167	-18
4.75000	-24
4.75833	-30
4.76667	-33
4.77500	-33
4.78333	-32
4.79167	-30
4.80000	-27
4.80833	-26
4.81667	-26
4.82500	-26
4.83333	-25
4.84167	-23
4.85000	-22
4.85833	-21
4.86667	-20
4.87500	-21
4.88333	-21
4.89167	-19
4.90000	-16
4.90833	-14
4.91667	-14
4.92500	-18
4.93333	-24
4.94167	-32
4.95000	-38
4.95833	-43
4.96667	-46
4.97500	-45
4.98333	-45
4.99167	-44
5.00000	-44
5.00833	-42
5.01667	-38
5.02500	-33
5.03333	-27
5.04167	-23
5.05000	-22
5.05833	-23
5.06667	-25
5.07500	-27
5.08333	-30
5.09167	-32
5.10000	-34
5.10833	-36
5.11667	-37
5.12500	-38
5.13333	-37
5.14167	-36
5.15000	-35
5.15833	-35
5.16667	-37
5.17500	-39
5.18333	-40
5.19167	-40
5.20000	-38
5.20833	-36
5.21667	-35
5.22500	-36
5.23333	-40
5.24167	-45
5.25000	-51
5.25833	-55
5.26667	-56
5.27500	-54
5.28333	-51
5.29167	-48
5.30000	-46
5.30833	-44
5.31667	-44
5.32500	-44
5.33333	-44
5.34167	-43
5.35000	-41
5.35833	-38
5.36667	-35
5.37500	-31
5.38333	-28
5.39167	-27
5.40000	-26
5.40833	-27
5.41667	-27
5.42500	-28
5.43333	-30
5.44167	-31
5.45000	-32
5.45833	-34
5.46667	-36
5.47500	-38
5.48333	-40
5.49167	-40
5.50000	-40
5.50833	-39
5.51667	-39
5.52500	-40
5.53333	-40
5.54167	-42
5.55000	-43
5.55833	-45
5.56667	-47
5.57500	-49
5.58333	-49
5.59167	-47
5.60000	-45
5.60833	-43
5.61667	-42
5.62500	-42
5.63333	-43
5.64167	-43
5.65000	-43
5.65833	-43
5.66667	-45
5.67500	-49
5.68333	-53
5.69167	-57
5.70000	-58
5.70833	-58
5.71667	-55
5.72500	-51
5.73333	-46
5.74167	-42
5.75000	-38
5.75833	-34
5.76667	-31
5.77500	-30
5.78333	-31
5.79167	-32
5.80000	-34
5.80833	-38
5.81667	-42
5.82500	-46
5.83333	-49
5.84167	-48
5.85000	-45
5.85833	-41
5.86667	-38
5.87500	-37
5.88333	-38
5.89167	-39
5.90000	-41
5.90833	-42
5.91667	-41
5.92500	-40
5.93333	-40
5.94167	-39
5.95000	-38
5.95833	-36
5.96667	-33
5.97500	-30
5.98333	-28
5.99167	-27
6.00000	-27
6.00833	-28
6.01667	-29
6.02500	-29
6.03333	-29
6.04167	-28
6.05000	-27
6.05833	-26
6.06667	-29
6.07500	-33
6.08333	-38
6.09167	-42
6.10000	-44
6.10833	-44
6.11667	-41
6.12500	-39
6.13333	-37
6.14167	-37
6.15000	-37
6.15833	-38
6.16667	-38
6.17500	-38
6.18333	-38
6.19167	-36
6.20000	-33
6.20833	-29
6.21667	-25
6.22500	-24
6.23333	-24
6.24167	-27
6.25000	-30
6.25833	-33
6.26667	-34
6.27500	-34
6.28333	-32
6.29167	-31
6.30000	-30
6.30833	-30
6.31667	-32
6.32500	-33
6.33333	-33
6.34167	-32
6.35000	-30
6.35833	-28
6.36667	-26
6.37500	-25
6.38333	-24
6.39167	-24
6.40000	-26
6.40833	-27
6.41667	-27
6.42500	-28
6.43333	-29
6.44167	-31
6.45000	-31
6.45833	-30
6.46667	-29
6.47500	-29
6.48333	-32
6.49167	-36
6.50000	-38
6.50833	-37
6.51667	-34
6.52500	-31
6.53333	-30
6.54167	-31
6.55000	-33
6.55833	-34
6.56667	-33
6.57500	-31
6.58333	-28
6.59167	-26
6.60000	-24
6.60833	-21
6.61667	-19
6.62500	-19
6.63333	-20
6.64167	-21
6.65000	-22
6.65833	-22
6.66667	-21
6.67500	-20
6.68333	-21
6.69167	-24
6.70000	-28
6.70833	-30
6.71667	-31
6.72500	-31
6.73333	-30
6.74167	-30
6.75000	-31
6.75833	-32
6.76667	-33
6.77500	-34
6.78333	-33
6.79167	-31
6.80000	-28
6.80833	-25
6.81667	-24
6.82500	-25
6.83333	-28
6.84167	-31
6.85000	-33
6.85833	-33
6.86667	-33
6.87500	-33
6.88333	-33
6.89167	-33
6.90000	-31
6.90833	-29
6.91667	-27
6.92500	-26
6.93333	-25
6.94167	-25
6.95000	-26
6.95833	-27
6.96667	-28
6.97500	-30
6.98333	-32
6.99167	-34
7.00000	-35
7.00833	-36
7.01667	-35
7.02500	-35
7.03333	-35
7.04167	-36
7.05000	-36
7.05833	-37
7.06667	-35
7.07500	-32
7.08333	-29
7.09167	-26
7.10000	-26
7.10833	-28
7.11667	-32
7.12500	-36
7.13333	-39
7.14167	-41
7.15000	-41
7.15833	-38
7.16667	-34
7.17500	-28
7.18333	-23
7.19167	-19
7.20000	-19
7.20833	-21
7.21667	-24
7.22500	-26
7.23333	-26
7.24167	-25
7.25000	-22
7.25833	-20
7.26667	-18
7.27500	-18
7.28333	-19
7.29167	-20
7.30000	-21
7.30833	-22
7.31667	-21
7.32500	-21
7.33333	-22
7.34167	-23
7.35000	-23
7.35833	-23
7.36667	-24
7.37500	-27
7.38333	-30
7.39167	-34
7.40000	-36
7.40833	-36
7.41667	-35
7.42500	-33
7.43333	-34
7.44167	-36
7.45000	-39
7.45833	-42
7.46667	-44
7.47500	-44
7.48333	-42
7.49167	-40
7.50000	-38
7.50833	-37
7.51667	-38
7.52500	-38
7.53333	-39
7.54167	-40
7.55000	-39
7.55833	-36
7.56667	-31
7.57500	-25
7.58333	-21
7.59167	-19
7.60000	-19
7.60833	-21
7.61667	-25
7.62500	-29
7.63333	-32
7.64167	-34
7.65000	-37
7.65833	-38
7.66667	-39
7.67500	-37
7.68333	-35
7.69167	-31
7.70000	-27
7.70833	-24
7.71667	-23
7.72500	-22
7.73333	-23
7.74167	-23
7.75000	-23
7.75833	-22
7.76667	-21
7.77500	-18
7.78333	-16
7.79167	-15
7.80000	-16
7.80833	-19
7.81667	-23
7.82500	-27
7.83333	-31
7.84167	-34
7.85000	-37
7.85833	-39
7.86667	-39
7.87500	-38
7.88333	-36
7.89167	-36
7.90000	-36
7.90833	-36
7.91667	-37
7.92500	-38
7.93333	-38
7.94167	-38
7.95000	-38
7.95833	-38
7.96667	-36
7.97500	-32
7.98333	-27
7.99167	-23
8.00000	-21
8.00833	-22
8.01667	-26
8.02500	-29
8.03333	-32
8.04167	-34
8.05000	-33
8.05833	-32
8.06667	-30
8.07500	-27
8.08333	-25
8.09167	-25
8.10000	-26
8.10833	-27
8.11667	-28
8.12500	-30
8.13333	-32
8.14167	-33
8.15000	-34
8.15833	-35
8.16667	-34
8.17500	-31
8.18333	-30
8.19167	-32
8.20000	-36
8.20833	-40
8.21667	-45
8.22500	-48
8.23333	-50
8.24167	-50
8.25000	-50
8.25833	-49
8.26667	-48
8.27500	-47
8.28333	-45
8.29167	-44
8.30000	-42
8.30833	-38
8.31667	-35
8.32500	-32
8.33333	-31
8.34167	-32
8.35000	-33
8.35833	-34
8.36667	-33
8.37500	-32
8.38333	-32
8.39167	-34
8.40000	-37
8.40833	-41
8.41667	-45
8.42500	-47
8.43333	-47
8.44167	-47
8.45000	-45
8.45833	-42
8.46667	-39
8.47500	-35
8.48333	-34
8.49167	-35
8.50000	-37
8.50833	-38
8.51667	-40
8.52500	-41
8.53333	-42
8.54167	-44
8.55000	-45
8.55833	-46
8.56667	-42
8.57500	-36
8.58333	-29
8.59167	-24
8.60000	-22
8.60833	-25
8.61667	-32
8.62500	-38
8.63333	-44
8.64167	-47
8.65000	-48
8.65833	-47
8.66667	-44
8.67500	-40
8.68333	-36
8.69167	-33
8.70000	-31
8.70833	-30
8.71667	-31
8.72500	-32
8.73333	-33
8.74167	-32
8.75000	-30
8.75833	-28
8.76667	-26
8.77500	-27
8.78333	-29
8.79167	-31
8.80000	-33
8.80833	-32
8.81667	-29
8.82500	-26
8.83333	-25
8.84167	-26
8.85000	-29
8.85833	-35
8.86667	-40
8.87500	-44
8.88333	-46
8.89167	-46
8.90000	-44
8.90833	-40
8.91667	-36
8.92500	-32
8.93333	-31
8.94167	-30
8.95000	-30
8.95833	-28
8.96667	-28
8.97500	-28
8.98333	-29
8.99167	-29
9.00000	-29
9.00833	-29
9.01667	-29
9.02500	-30
9.03333	-32
9.04167	-35
9.05000	-37
9.05833	-38
9.06667	-39
9.07500	-38
9.08333	-36
9.09167	-35
9.10000	-34
9.10833	-36
9.11667	-38
9.12500	-41
9.13333	-42
9.14167	-41
9.15000	-39
9.15833	-37
9.16667	-34
9.17500	-33
9.18333	-31
9.19167	-30
9.20000	-32
9.20833	-36
9.21667	-41
9.22500	-45
9.23333	-47
9.24167	-49
9.25000	-50
9.25833	-50
9.26667	-50
9.27500	-50
9.28333	-48
9.29167	-46
9.30000	-42
9.30833	-40
9.31667	-38
9.32500	-36
9.33333	-36
9.34167	-36
9.35000	-35
9.35833	-35
9.36667	-33
9.37500	-31
9.38333	-30
9.39167	-30
9.40000	-31
9.40833	-32
9.41667	-32
9.42500	-32
9.43333	-31
9.44167	-31
9.45000	-31
9.45833	-31
9.46667	-32
9.47500	-31
9.48333	-31
9.49167	-33
9.50000	-37
9.50833	-40
9.51667	-43
9.52500	-44
9.53333	-43
9.54167	-41
9.55000	-39
9.55833	-38
9.56667	-37
9.57500	-38
9.58333	-39
9.59167	-39
9.60000	-39
9.60833	-40
9.61667	-43
9.62500	-46
9.63333	-49
9.64167	-51
9.65000	-51
9.65833	-49
9.66667	-45
9.67500	-42
9.68333	-39
9.69167	-37
9.70000	-36
9.70833	-37
9.71667	-40
9.72500	-43
9.73333	-47
9.74167	-49
9.75000	-51
9.75833	-51
9.76667	-50
9.77500	-49
9.78333	-46
9.79167	-43
9.80000	-40
9.80833	-39
9.81667	-40
9.82500	-42
9.83333	-45
9.84167	-46
9.85000	-43
9.85833	-39
9.86667	-35
9.87500	-34
9.88333	-35
9.89167	-40
9.90000	-46
9.90833	-51
9.91667	-54
9.92500	-54
9.93333	-51
9.94167	-47
9.95000	-42
9.95833	-38
9.96667	-37
9.97500	-38
9.98333	-39
9.99167	-40
10.00000	-40
10.00833	-40
10.01667	-41
10.02500	-42
10.03333	-43
10.04167	-45
10.05000	-46
10.05833	-45
10.06667	-45
10.07500	-44
10.08333	-42
10.09167	-39
10.10000	-34
10.10833	-30
10.11667	-26
10.12500	-23
10.13333	-22
10.14167	-24
10.15000	-28
10.15833	-33
10.16667	-39
10.17500	-43
10.18333	-46
10.19167	-46
10.20000	-45
10.20833	-45
10.21667	-46
10.22500	-47
10.23333	-48
10.24167	-48
10.25000	-47
10.25833	-45
10.26667	-41
10.27500	-37
10.28333	-34
10.29167	-33
10.30000	-36
10.30833	-42
10.31667	-48
10.32500	-52
10.33333	-52
10.34167	-49
10.35000	-47
10.35833	-45
10.36667	-44
10.37500	-46
10.38333	-47
10.39167	-47
10.40000	-46
10.40833	-43
10.41667	-41
10.42500	-40
10.43333	-40
10.44167	-42
10.45000	-44
10.45833	-46
10.46667	-47
10.47500	-47
10.48333	-49
10.49167	-51
10.50000	-55
10.50833	-58
10.51667	-61
10.52500	-63
10.53333	-64
10.54167	-65
10.55000	-65
10.55833	-63
10.56667	-59
10.57500	-54
10.58333	-49
10.59167	-46
10.60000	-45
10.60833	-46
10.61667	-47
10.62500	-49
10.63333	-51
10.64167	-53
10.65000	-56
10.65833	-59
10.66667	-62
10.67500	-62
10.68333	-61
10.69167	-58
10.70000	-54
10.70833	-50
10.71667	-47
10.72500	-46
10.73333	-46
10.74167	-47
10.75000	-50
10.75833	-53
10.76667	-55
10.77500	-57
10.78333	-56
10.79167	-53
10.80000	-50
10.80833	-45
10.81667	-41
10.82500	-39
10.83333	-38
10.84167	-38
10.85000	-38
10.85833	-37
10.86667	-36
10.87500	-36
10.88333	-36
10.89167	-37
10.90000	-38
10.90833	-37
10.91667	-35
10.92500	-31
10.93333	-27
10.94167	-24
10.95000	-21
10.95833	-19
10.96667	-18
10.97500	-19
10.98333	-21
10.99167	-26
11.00000	-31
11.00833	-35
11.01667	-38
11.02500	-38
11.03333	-37
11.04167	-35
11.05000	-33
11.05833	-31
11.06667	-31
11.07500	-33
11.08333	-35
11.09167	-36
11.10000	-35
11.10833	-34
11.11667	-34
11.12500	-36
11.13333	-40
11.14167	-44
11.15000	-46
11.15833	-45
11.16667	-43
11.17500	-40
11.18333	-38
11.19167	-35
11.20000	-32
11.20833	-31
11.21667	-31
11.22500	-32
11.23333	-33
11.24167	-33
11.25000	-33
11.25833	-32
11.26667	-31
11.27500	-31
11.28333	-33
11.29167	-34
11.30000	-36
11.30833	-37
11.31667	-37
11.32500	-36
11.33333	-34
11.34167	-31
11.35000	-30
11.35833	-31
11.36667	-33
11.37500	-37
11.38333	-42
11.39167	-45
11.40000	-47
11.40833	-47
11.41667	-46
11.42500	-42
11.43333	-37
11.44167	-32
11.45000	-29
11.45833	-28
11.46667	-30
11.47500	-33
11.48333	-36
11.49167	-38
11.50000	-39
11.50833	-39
11.51667	-40
11.52500	-41
11.53333	-43
11.54167	-45
11.55000	-46
11.55833	-48
11.56667	-48
11.57500	-48
11.58333	-48
11.59167	-47
11.60000	-45
11.60833	-43
11.61667	-42
11.62500	-41
11.63333	-42
11.64167	-43
11.65000	-44
11.65833	-45
11.66667	-46
11.67500	-48
11.68333	-49
11.69167	-49
11.70000	-47
11.70833	-42
11.71667	-38
11.72500	-34
11.73333	-33
11.74167	-32
11.75000	-32
11.75833	-31
11.76667	-31
11.77500	-32
11.78333	-35
11.79167	-39
11.80000	-42
11.80833	-42
11.81667	-38
11.82500	-34
11.83333	-31
11.84167	-30
11.85000	-32
11.85833	-34
11.86667	-35
11.87500	-34
11.88333	-33
11.89167	-34
11.90000	-36
11.90833	-40
11.91667	-44
11.92500	-47
11.93333	-49
11.94167	-50
11.95000	-49
11.95833	-48
11.96667	-47
11.97500	-46
11.98333	-46
11.99167	-45
12.00000	-44
12.00833	-42
12.01667	-40
12.02500	-38
12.03333	-37
12.04167	-36
12.05000	-34
12.05833	-31
12.06667	-27
12.07500	-25
12.08333	-24
12.09167	-27
12.10000	-31
12.10833	-35
12.11667	-39
12.12500	-41
12.13333	-42
12.14167	-41
12.15000	-40
12.15833	-39
12.16667	-39
12.17500	-39
12.18333	-38
12.19167	-38
12.20000	-37
12.20833	-37
12.21667	-39
12.22500	-43
12.23333	-47
12.24167	-50
12.25000	-49
12.25833	-44
12.26667	-36
12.27500	-27
12.28333	-22
12.29167	-20
12.30000	-23
12.30833	-28
12.31667	-34
12.32500	-37
12.33333	-37
12.34167	-36
12.35000	-35
12.35833	-36
12.36667	-39
12.37500	-42
12.38333	-45
12.39167	-47
12.40000	-47
12.40833	-45
12.41667	-40
12.42500	-34
12.43333	-28
12.44167	-25
12.45000	-25
12.45833	-27
12.46667	-30
12.47500	-33
12.48333	-37
12.49167	-40
12.50000	-42
12.50833	-44
12.51667	-45
12.52500	-45
12.53333	-44
12.54167	-42
12.55000	-42
12.55833	-43
12.56667	-46
12.57500	-50
12.58333	-53
12.59167	-52
12.60000	-51
12.60833	-49
12.61667	-49
12.62500	-49
12.63333	-49
12.64167	-50
12.65000	-50
12.65833	-50
12.66667	-50
12.67500	-52
12.68333	-53
12.69167	-53
12.70000	-51
12.70833	-49
12.71667	-46
12.72500	-43
12.73333	-42
12.74167	-41
12.75000	-42
12.75833	-42
12.76667	-42
12.77500	-41
12.78333	-40
12.79167	-40
12.80000	-41
12.80833	-42
12.81667	-44
12.82500	-45
12.83333	-44
12.84167	-44
12.85000	-45
12.85833	-46
12.86667	-47
12.87500	-47
12.88333	-46
12.89167	-44
12.90000	-42
12.90833	-43
12.91667	-46
12.92500	-49
12.93333	-54
12.94167	-57
12.95000	-57
12.95833	-56
12.96667	-53
12.97500	-51
12.98333	-49
12.99167	-49
13.00000	-50
13.00833	-49
13.01667	-47
13.02500	-43
13.03333	-39
13.04167	-36
13.05000	-36
13.05833	-37
13.06667	-40
13.07500	-42
13.08333	-45
13.09167	-46
13.10000	-48
13.10833	-49
13.11667	-50
13.12500	-51
13.13333	-49
13.14167	-46
13.15000	-44
13.15833	-43
13.16667	-44
13.17500	-46
13.18333	-47
13.19167	-47
13.20000	-46
13.20833	-45
13.21667	-45
13.22500	-46
13.23333	-47
13.24167	-48
13.25000	-48
13.25833	-47
13.26667	-45
13.27500	-43
13.28333	-41
13.29167	-41
13.30000	-42
13.30833	-42
13.31667	-41
13.32500	-39
13.33333	-37
13.34167	-35
13.35000	-35
13.35833	-37
13.36667	-39
13.37500	-39
13.38333	-38
13.39167	-37
13.40000	-36
13.40833	-35
13.41667	-36
13.42500	-38
13.43333	-40
13.44167	-42
13.45000	-43
13.45833	-42
13.46667	-40
13.47500	-38
13.48333	-38
13.49167	-39
13.50000	-42
13.50833	-43
13.51667	-42
13.52500	-40
13.53333	-38
13.54167	-36
13.55000	-36
13.55833	-38
13.56667	-41
13.57500	-43
13.58333	-45
13.59167	-46
13.60000	-47
13.60833	-47
13.61667	-47
13.62500	-46
13.63333	-45
13.64167	-43
13.65000	-41
13.65833	-38
13.66667	-37
13.67500	-37
13.68333	-38
13.69167	-40
13.70000	-41
13.70833	-38
13.71667	-35
13.72500	-32
13.73333	-30
13.74167	-30
13.75000	-31
13.75833	-32
13.76667	-34
13.77500	-36
13.78333	-38
13.79167	-40
13.80000	-42
13.80833	-43
13.81667	-44
13.82500	-46
13.83333	-46
13.84167	-47
13.85000	-48
13.85833	-49
13.86667	-49
13.87500	-48
13.88333	-45
13.89167	-41
13.90000	-38
13.90833	-35
13.91667	-34
13.92500	-33
13.93333	-33
13.94167	-33
13.95000	-34
13.95833	-36
13.96667	-39
13.97500	-42
13.98333	-45
13.99167	-45
14.00000	-44
14.00833	-42
14.01667	-39
14.02500	-37
14.03333	-34
14.04167	-31
14.05000	-29
14.05833	-27
14.06667	-28
14.07500	-29
14.08333	-31
14.09167	-33
14.10000	-34
14.10833	-35
14.11667	-37
14.12500	-40
14.13333	-46
14.14167	-51
14.15000	-54
14.15833	-53
14.16667	-49
14.17500	-42
14.18333	-37
14.19167	-34
14.20000	-33
14.20833	-33
14.21667	-34
14.22500	-35
14.23333	-36
14.24167	-36
14.25000	-37
14.25833	-37
14.26667	-37
14.27500	-37
14.28333	-37
14.29167	-36
14.30000	-34
14.30833	-31
14.31667	-28
14.32500	-27
14.33333	-28
14.34167	-29
14.35000	-31
14.35833	-32
14.36667	-33
14.37500	-34
14.38333	-35
14.39167	-37
14.40000	-40
14.40833	-43
14.41667	-47
14.42500	-49
14.43333	-49
14.44167	-47
14.45000	-44
14.45833	-40
14.46667	-36
14.47500	-34
14.48333	-33
14.49167	-35
14.50000	-38
14.50833	-40
14.51667	-42
14.52500	-44
14.53333	-43
14.54167	-43
14.55000	-43
14.55833	-43
14.56667	-43
14.57500	-40
14.58333	-38
14.59167	-39
14.60000	-41
14.60833	-42
14.61667	-43
14.62500	-42
14.63333	-40
14.64167	-38
14.65000	-38
14.65833	-39
14.66667	-40
14.67500	-41
14.68333	-41
14.69167	-41
14.70000	-42
14.70833	-42
14.71667	-41
14.72500	-40
14.73333	-38
14.74167	-36
14.75000	-35
14.75833	-34
14.76667	-33
14.77500	-33
14.78333	-35
14.79167	-38
14.80000	-41
14.80833	-44
14.81667	-46
14.82500	-48
14.83333	-48
14.84167	-46
14.85000	-43
14.85833	-39
14.86667	-37
14.87500	-37
14.88333	-40
14.89167	-44
14.90000	-47
14.90833	-49
14.91667	-48
14.92500	-46
14.93333	-44
14.94167	-42
14.95000	-43
14.95833	-46
14.96667	-48
14.97500	-49
14.98333	-49
14.99167	-47
15.00000	-44
15.00833	-42
15.01667	-41
15.02500	-40
15.03333	-38
15.04167	-38
15.05000	-40
15.05833	-43
15.06667	-45
15.07500	-47
15.08333	-47
15.09167	-46
15.10000	-44
15.10833	-44
15.11667	-45
15.12500	-46
15.13333	-45
15.14167	-44
15.15000	-42
15.15833	-41
15.16667	-40
15.17500	-42
15.18333	-43
15.19167	-45
15.20000	-45
15.20833	-45
15.21667	-44
15.22500	-43
15.23333	-42
15.24167	-42
15.25000	-41
15.25833	-39
15.26667	-35
15.27500	-31
15.28333	-29
15.29167	-30
15.30000	-33
15.30833	-38
15.31667	-43
15.32500	-47
15.33333	-49
15.34167	-50
15.35000	-50
15.35833	-49
15.36667	-46
15.37500	-42
15.38333	-38
15.39167	-36
15.40000	-36
15.40833	-37
15.41667	-39
15.42500	-40
15.43333	-41
15.44167	-40
15.45000	-39
15.45833	-39
15.46667	-39
15.47500	-40
15.48333	-42
15.49167	-43
15.50000	-42
15.50833	-40
15.51667	-38
15.52500	-36
15.53333	-36
15.54167	-38
15.55000	-41
15.55833	-44
15.56667	-46
15.57500	-45
15.58333	-43
15.59167	-40
15.60000	-39
15.60833	-39
15.61667	-42
15.62500	-45
15.63333	-48
15.64167	-52
15.65000	-55
15.65833	-58
15.66667	-58
15.67500	-55
15.68333	-50
15.69167	-44
15.70000	-38
15.70833	-34
15.71667	-34
15.72500	-36
15.73333	-39
15.74167	-41
15.75000	-42
15.75833	-41
15.76667	-40
15.77500	-39
15.78333	-38
15.79167	-36
15.80000	-35
15.80833	-35
15.81667	-36
15.82500	-38
15.83333	-39
15.84167	-38
15.85000	-35
15.85833	-31
15.86667	-29
15.87500	-28
15.88333	-29
15.89167	-30
15.90000	-31
15.90833	-32
15.91667	-33
15.92500	-35
15.93333	-39
15.94167	-45
15.95000	-52
15.95833	-57
15.96667	-59
15.97500	-56
15.98333	-53
15.99167	-49
16.00000	-47
16.00833	-47
16.01667	-49
16.02500	-50
16.03333	-50
16.04167	-48
16.05000	-46
16.05833	-45
16.06667	-45
16.07500	-45
16.08333	-46
16.09167	-46
16.10000	-43
16.10833	-40
16.11667	-36
16.12500	-33
16.13333	-33
16.14167	-33
16.15000	-34
16.15833	-35
16.16667	-35
16.17500	-35
16.18333	-36
16.19167	-38
16.20000	-40
16.20833	-42
16.21667	-43
16.22500	-45
16.23333	-47
16.24167	-49
16.25000	-52
16.25833	-53
16.26667	-53
16.27500	-52
16.28333	-50
16.29167	-50
16.30000	-51
16.30833	-51
16.31667	-52
16.32500	-51
16.33333	-50
16.34167	-48
16.35000	-47
16.35833	-47
16.36667	-46
16.37500	-46
16.38333	-47
16.39167	-48
16.40000	-50
16.40833	-50
16.41667	-48
16.42500	-45
16.43333	-42
16.44167	-40
16.45000	-39
16.45833	-40
16.46667	-41
16.47500	-43
16.48333	-46
16.49167	-48
16.50000	-49
16.50833	-48
16.51667	-45
16.52500	-41
16.53333	-38
16.54167	-35
16.55000	-34
16.55833	-35
16.56667	-36
16.57500	-38
16.58333	-39
16.59167	-40
16.60000	-39
16.60833	-39
16.61667	-38
16.62500	-38
16.63333	-40
16.64167	-42
16.65000	-44
16.65833	-46
16.66667	-47
16.67500	-47
16.68333	-47
16.69167	-47
16.70000	-47
16.70833	-45
16.71667	-41
16.72500	-37
16.73333	-32
16.74167	-30
16.75000	-30
16.75833	-34
16.76667	-36
16.77500	-38
16.78333	-38
16.79167	-36
16.80000	-35
16.80833	-36
16.81667	-38
16.82500	-41
16.83333	-42
16.84167	-42
16.85000	-42
16.85833	-42
16.86667	-42
16.87500	-44
16.88333	-45
16.89167	-46
16.90000	-45
16.90833	-44
16.91667	-42
16.92500	-40
16.93333	-38
16.94167	-37
16.95000	-38
16.95833	-39
16.96667	-40
16.97500	-41
16.98333	-41
16.99167	-40
17.00000	-38
17.00833	-37
17.01667	-37
17.02500	-37
17.03333	-36
17.04167	-34
17.05000	-32
17.05833	-28
17.06667	-27
17.07500	-28
17.08333	-31
17.09167	-38
17.10000	-45
17.10833	-48
17.11667	-47
17.12500	-45
17.13333	-43
17.14167	-42
17.15000	-44
17.15833	-47
17.16667	-48
17.17500	-45
17.18333	-39
17.19167	-33
17.20000	-29
17.20833	-28
17.21667	-31
17.22500	-35
17.23333	-39
17.24167	-43
17.25000	-44
17.25833	-43
17.26667	-42
17.27500	-40
17.28333	-38
17.29167	-38
17.30000	-40
17.30833	-41
17.31667	-42
17.32500	-42
17.33333	-42
17.34167	-41
17.35000	-39
17.35833	-36
17.36667	-34
17.37500	-33
17.38333	-33
17.39167	-37
17.40000	-43
17.40833	-48
17.41667	-52
17.42500	-54
17.43333	-56
17.44167	-56
17.45000	-56
17.45833	-55
17.46667	-53
17.47500	-51
17.48333	-49
17.49167	-48
17.50000	-46
17.50833	-45
17.51667	-45
17.52500	-45
17.53333	-44
17.54167	-43
17.55000	-41
17.55833	-39
17.56667	-38
17.57500	-38
17.58333	-37
17.59167	-36
17.60000	-35
17.60833	-34
17.61667	-34
17.62500	-35
17.63333	-34
17.64167	-33
17.65000	-32
17.65833	-31
17.66667	-31
17.67500	-31
17.68333	-31
17.69167	-29
17.70000	-27
17.70833	-27
17.71667	-27
17.72500	-28
17.73333	-28
17.74167	-27
17.75000	-27
17.75833	-26
17.76667	-27
17.77500	-30
17.78333	-34
17.79167	-35
17.80000	-36
17.80833	-36
17.81667	-37
17.82500	-39
17.83333	-40
17.84167	-41
17.85000	-42
17.85833	-43
17.86667	-43
17.87500	-43
17.88333	-43
17.89167	-43
17.90000	-44
17.90833	-44
17.91667	-45
17.92500	-45
17.93333	-43
17.94167	-41
17.95000	-40
17.95833	-40
17.96667	-40
17.97500	-41
17.98333	-40
17.99167	-39
18.00000	-38
18.00833	-38
18.01667	-38
18.02500	-39
18.03333	-41
18.04167	-42
18.05000	-43
18.05833	-43
18.06667	-43
18.07500	-44
18.08333	-45
18.09167	-46
18.10000	-44
18.10833	-42
18.11667	-40
18.12500	-40
18.13333	-42
18.14167	-46
18.15000	-50
18.15833	-52
18.16667	-52
18.17500	-49
18.18333	-46
18.19167	-43
18.20000	-41
18.20833	-40
18.21667	-42
18.22500	-43
18.23333	-43
18.24167	-42
18.25000	-42
18.25833	-41
18.26667	-42
18.27500	-44
18.28333	-47
18.29167	-50
18.30000	-51
18.30833	-49
18.31667	-44
18.32500	-40
18.33333	-35
18.34167	-32
18.35000	-32
18.35833	-33
18.36667	-34
18.37500	-34
18.38333	-34
18.39167	-33
18.40000	-33
18.40833	-33
18.41667	-35
18.42500	-37
18.43333	-39
18.44167	-42
18.45000	-43
18.45833	-43
18.46667	-43
18.47500	-44
18.48333	-45
18.49167	-46
18.50000	-47
18.50833	-46
18.51667	-43
18.52500	-40
18.53333	-38
18.54167	-36
18.55000	-36
18.55833	-37
18.56667	-39
18.57500	-40
18.58333	-41
18.59167	-40
18.60000	-39
18.60833	-38
18.61667	-38
18.62500	-39
18.63333	-41
18.64167	-43
18.65000	-45
18.65833	-47
18.66667	-48
18.67500	-49
18.68333	-49
18.69167	-47
18.70000	-43
18.70833	-39
18.71667	-35
18.72500	-32
18.73333	-30
18.74167	-30
18.75000	-30
18.75833	-29
18.76667	-29
18.77500	-28
18.78333	-27
18.79167	-27
18.80000	-26
18.80833	-24
18.81667	-22
18.82500	-20
18.83333	-18
18.84167	-18
18.85000	-20
18.85833	-23
18.86667	-27
18.87500	-32
18.88333	-36
18.89167	-38
18.90000	-39
18.90833	-38
18.91667	-35
18.92500	-32
18.93333	-29
18.94167	-27
18.95000	-25
18.95833	-24
18.96667	-21
18.97500	-18
18.98333	-17
18.99167	-16
19.00000	-18
19.00833	-21
19.01667	-24
19.02500	-27
19.03333	-31
19.04167	-35
19.05000	-39
19.05833	-43
19.06667	-43
19.07500	-41
19.08333	-37
19.09167	-33
19.10000	-29
19.10833	-26
19.11667	-26
19.12500	-26
19.13333	-26
19.14167	-24
19.15000	-21
19.15833	-17
19.16667	-16
19.17500	-17
19.18333	-21
19.19167	-27
19.20000	-33
19.20833	-37
19.21667	-40
19.22500	-41
19.23333	-41
19.24167	-41
19.25000	-40
19.25833	-37
19.26667	-31
19.27500	-22
19.28333	-14
19.29167	-8
19.30000	-6
19.30833	-8
19.31667	-12
19.32500	-16
19.33333	-21
19.34167	-25
19.35000	-29
19.35833	-33
19.36667	-36
19.37500	-37
19.38333	-36
19.39167	-33
19.40000	-28
19.40833	-23
19.41667	-18
19.42500	-15
19.43333	-14
19.44167	-14
19.45000	-13
19.45833	-13
19.46667	-12
19.47500	-11
19.48333	-12
19.49167	-13
19.50000	-15
19.50833	-16
19.51667	-17
19.52500	-19
19.53333	-23
19.54167	-28
19.55000	-32
19.55833	-34
19.56667	-34
19.57500	-31
19.58333	-29
19.59167	-28
19.60000	-29
19.60833	-30
19.61667	-31
19.62500	-31
19.63333	-30
19.64167	-28
19.65000	-27
19.65833	-27
19.66667	-28
19.67500	-30
19.68333	-31
19.69167	-32
19.70000	-32
19.70833	-33
19.71667	-32
19.72500	-30
19.73333	-27
19.74167	-23
19.75000	-18
19.75833	-12
19.76667	-6
19.77500	-1
19.78333	1
19.79167	-0
19.80000	-3
19.80833	-6
19.81667	-7
19.82500	-5
19.83333	-0
19.84167	5
19.85000	8
19.85833	10
19.86667	9
19.87500	7
19.88333	4
19.89167	1
19.90000	-2
19.90833	-5
19.91667	-7
19.92500	-9
19.93333	-8
19.94167	-4
19.95000	0
19.95833	5
19.96667	7
19.97500	7
19.98333	6
19.99167	5
20.00000	5
20.00833	6
20.01667	9
20.02500	12
20.03333	14
20.04167	17
20.05000	20
20.05833	23
20.06667	24
20.07500	23
20.08333	23
20.09167	23
20.10000	24
20.10833	26
20.11667	28
20.12500	29
20.13333	28
20.14167	27
20.15000	27
20.15833	29
20.16667	31
20.17500	33
20.18333	34
20.19167	34
20.20000	34
20.20833	36
20.21667	38
20.22500	42
20.23333	45
20.24167	50
20.25000	56
20.25833	63
20.26667	70
20.27500	77
20.28333	82
20.29167	87
20.30000	91
20.30833	94
20.31667	94
20.32500	93
20.33333	93
20.34167	93
20.35000	95
20.35833	99
20.36667	104
20.37500	109
20.38333	115
20.39167	120
20.40000	125
20.40833	129
20.41667	134
20.42500	138
20.43333	142
20.44167	145
20.45000	147
20.45833	149
20.46667	153
20.47500	158
20.48333	164
20.49167	170
20.50000	175
20.50833	181
20.51667	188
20.52500	194
20.53333	199
20.54167	205
20.55000	210
20.55833	216
20.56667	224
20.57500	235
20.58333	245
20.59167	254
20.60000	262
20.60833	269
20.61667	275
20.62500	281
20.63333	289
20.64167	296
20.65000	303
20.65833	309
20.66667	315
20.67500	321
20.68333	328
20.69167	336
20.70000	347
20.70833	358
20.71667	371
20.72500	382
20.73333	394
20.74167	405
20.75000	418
20.75833	432
20.76667	449
20.77500	467
20.78333	485
20.79167	501
20.80000	516
20.80833	529
20.81667	540
20.82500	549
20.83333	557
20.84167	565
20.85000	573
20.85833	582
20.86667	593
20.87500	607
20.88333	622
20.89167	640
20.90000	658
20.90833	676
20.91667	695
20.92500	714
20.93333	732
20.94167	750
20.95000	767
20.95833	785
20.96667	803
20.97500	821
20.98333	840
20.99167	857
21.00000	874
21.00833	890
21.01667	906
21.02500	923
21.03333	941
21.04167	960
21.05000	980
21.05833	1001
21.06667	1021
21.07500	1042
21.08333	1064
21.09167	1088
21.10000	1113
21.10833	1139
21.11667	1166
21.12500	1191
21.13333	1217
21.14167	1243
21.15000	1268
21.15833	1293
21.16667	1318
21.17500	1342
21.18333	1366
21.19167	1389
21.20000	1413
21.20833	1437
21.21667	1460
21.22500	1483
21.23333	1508
21.24167	1534
21.25000	1562
21.25833	1591
21.26667	1619
21.27500	1646
21.28333	1673
21.29167	1701
21.30000	1731
21.30833	1760
21.31667	1790
21.32500	1818
21.33333	1845
21.34167	1873
21.35000	1904
21.35833	1937
21.36667	1970
21.37500	2004
21.38333	2035
21.39167	2064
21.40000	2091
21.40833	2119
21.41667	2149
21.42500	2179
21.43333	2212
21.44167	2244
21.45000	2274
21.45833	2304
21.46667	2331
21.47500	2358
21.48333	2384
21.49167	2409
21.50000	2433
21.50833	2456
21.51667	2480
21.52500	2502
21.53333	2526
21.54167	2549
21.55000	2575
21.55833	2601
21.56667	2628
21.57500	2655
21.58333	2679
21.59167	2701
21.60000	2721
21.60833	2739
21.61667	2755
21.62500	2771
21.63333	2787
21.64167	2803
21.65000	2821
21.65833	2839
21.66667	2857
21.67500	2873
21.68333	2886
21.69167	2897
21.70000	2906
21.70833	2915
21.71667	2925
21.72500	2935
21.73333	2947
21.74167	2958
21.75000	2966
21.75833	2973
21.76667	2977
21.77500	2980
21.78333	2982
21.79167	2985
21.80000	2986
21.80833	2986
21.81667	2983
21.82500	2976
21.83333	2967
21.84167	2957
21.85000	2948
21.85833	2939
21.86667	2932
21.87500	2925
21.88333	2916
21.89167	2905
21.90000	2893
21.90833	2880
21.91667	2866
21.92500	2852
21.93333	2837
21.94167	2823
21.95000	2808
21.95833	2794
21.96667	2780
21.97500	2766
21.98333	2751
21.99167	2735
22.00000	2719
22.00833	2703
22.01667	2686
22.02500	2668
22.03333	2649
22.04167	2630
22.05000	2609
22.05833	2587
22.06667	2566
22.07500	2543
22.08333	2521
22.09167	2496
22.10000	2472
22.10833	2450
22.11667	2428
22.12500	2409
22.13333	2390
22.14167	2372
22.15000	2353
22.15833	2334
22.16667	2315
22.17500	2296
22.18333	2278
22.19167	2258
22.20000	2238
22.20833	2218
22.21667	2199
22.22500	2183
22.23333	2168
22.24167	2156
22.25000	2145
22.25833	2134
22.26667	2121
22.27500	2105
22.28333	2086
22.29167	2065
22.30000	2044
22.30833	2025
22.31667	2008
22.32500	1992
22.33333	1975
22.34167	1961
22.35000	1948
22.35833	1937
22.36667	1929
22.37500	1924
22.38333	1918
22.39167	1911
22.40000	1904
22.40833	1896
22.41667	1889
22.42500	1882
22.43333	1876
22.44167	1868
22.45000	1859
22.45833	1848
22.46667	1838
22.47500	1829
22.48333	1823
22.49167	1821
22.50000	1820
22.50833	1819
22.51667	1817
22.52500	1815
22.53333	1813
22.54167	1810
22.55000	1807
22.55833	1802
22.56667	1795
22.57500	1785
22.58333	1777
22.59167	1771
22.60000	1766
22.60833	1764
22.61667	1765
22.62500	1766
22.63333	1767
22.64167	1769
22.65000	1771
22.65833	1773
22.66667	1775
22.67500	1775
22.68333	1774
22.69167	1772
22.70000	1770
22.70833	1768
22.71667	1767
22.72500	1766
22.73333	1764
22.74167	1762
22.75000	1761
22.75833	1762
22.76667	1764
22.77500	1769
22.78333	1773
22.79167	1778
22.80000	1782
22.80833	1787
22.81667	1791
22.82500	1795
22.83333	1799
22.84167	1803
22.85000	1805
22.85833	1807
22.86667	1808
22.87500	1811
22.88333	1815
22.89167	1820
22.90000	1825
22.90833	1831
22.91667	1837
22.92500	1842
22.93333	1845
22.94167	1846
22.95000	1845
22.95833	1843
22.96667	1842
22.97500	1841
22.98333	1840
22.99167	1840
23.00000	1842
23.00833	1848
23.01667	1855
23.02500	1864
23.03333	1873
23.04167	1880
23.05000	1884
23.05833	1886
23.06667	1885
23.07500	1885
23.08333	1885
23.09167	1887
23.10000	1892
23.10833	1897
23.11667	1903
23.12500	1907
23.13333	1908
23.14167	1908
23.15000	1908
23.15833	1909
23.16667	1911
23.17500	1914
23.18333	1917
23.19167	1920
23.20000	1923
23.20833	1926
23.21667	1928
23.22500	1932
23.23333	1937
23.24167	1942
23.25000	1947
23.25833	1951
23.26667	1953
23.27500	1953
23.28333	1952
23.29167	1953
23.30000	1955
23.30833	1959
23.31667	1964
23.32500	1970
23.33333	1975
23.34167	1981
23.35000	1987
23.35833	1994
23.36667	2002
23.37500	2011
23.38333	2019
23.39167	2023
23.40000	2026
23.40833	2026
23.41667	2025
23.42500	2025
23.43333	2026
23.44167	2029
23.45000	2032
23.45833	2036
23.46667	2042
23.47500	2049
23.48333	2054
23.49167	2058
23.50000	2061
23.50833	2065
23.51667	2069
23.52500	2074
23.53333	2079
23.54167	2084
23.55000	2088
23.55833	2092
23.56667	2095
23.57500	2100
23.58333	2105
23.59167	2112
23.60000	2119
23.60833	2125
23.61667	2129
23.62500	2132
23.63333	2134
23.64167	2136
23.65000	2139
23.65833	2143
23.66667	2146
23.67500	2147
23.68333	2149
23.69167	2152
23.70000	2156
23.70833	2161
23.71667	2166
23.72500	2169
23.73333	2170
23.74167	2168
23.75000	2167
23.75833	2166
23.76667	2165
23.77500	2165
23.78333	2165
23.79167	2164
23.80000	2162
23.80833	2160
23.81667	2158
23.82500	2157
23.83333	2156
23.84167	2157
23.85000	2159
23.85833	2162
23.86667	2163
23.87500	2164
23.88333	2162
23.89167	2159
23.90000	2155
23.90833	2150
23.91667	2145
23.92500	2139
23.93333	2133
23.94167	2128
23.95000	2126
23.95833	2125
23.96667	2126
23.97500	2127
23.98333	2128
23.99167	2127
24.00000	2124
24.00833	2120
24.01667	2114
24.02500	2108
24.03333	2101
24.04167	2095
24.05000	2089
24.05833	2082
24.06667	2074
24.07500	2065
24.08333	2056
24.09167	2044
24.10000	2033
24.10833	2023
24.11667	2014
24.12500	2008
24.13333	2003
24.14167	1999
24.15000	1995
24.15833	1991
24.16667	1985
24.17500	1978
24.18333	1971
24.19167	1965
24.20000	1959
24.20833	1953
24.21667	1947
24.22500	1941
24.23333	1933
24.24167	1925
24.25000	1916
24.25833	1908
24.26667	1900
24.27500	1893
24.28333	1887
24.29167	1882
24.30000	1876
24.30833	1870
24.31667	1863
24.32500	1857
24.33333	1852
24.34167	1848
24.35000	1845
24.35833	1841
24.36667	1836
24.37500	1830
24.38333	1822
24.39167	1815
24.40000	1808
24.40833	1800
24.41667	1791
24.42500	1783
24.43333	1776
24.44167	1770
24.45000	1765
24.45833	1761
24.46667	1756
24.47500	1750
24.48333	1744
24.49167	1737
24.50000	1730
24.50833	1724
24.51667	1719
24.52500	1715
24.53333	1711
24.54167	1708
24.55000	1706
24.55833	1703
24.56667	1699
24.57500	1693
24.58333	1686
24.59167	1677
24.60000	1666
24.60833	1654
24.61667	1643
24.62500	1633
24.63333	1625
24.64167	1619
24.65000	1615
24.65833	1611
24.66667	1605
24.67500	1599
24.68333	1593
24.69167	1590
24.70000	1589
24.70833	1587
24.71667	1584
24.72500	1579
24.73333	1572
24.74167	1565
24.75000	1557
24.75833	1548
24.76667	1540
24.77500	1531
24.78333	1523
24.79167	1515
24.80000	1508
24.80833	1500
24.81667	1490
24.82500	1479
24.83333	1469
24.84167	1460
24.85000	1452
24.85833	1445
24.86667	1438
24.87500	1431
24.88333	1423
24.89167	1413
24.90000	1402
24.90833	1392
24.91667	1381
24.92500	1373
24.93333	1366
24.94167	1359
24.95000	1352
24.95833	1345
24.96667	1336
24.97500	1326
24.98333	1316
24.99167	1307
25.00000	1300
25.00833	1294
25.01667	1287
25.02500	1281
25.03333	1274
25.04167	1268
25.05000	1262
25.05833	1255
25.06667	1248
25.07500	1241
25.08333	1235
25.09167	1228
25.10000	1221
25.10833	1214
25.11667	1205
25.12500	1198
25.13333	1192
25.14167	1186
25.15000	1182
25.15833	1178
25.16667	1173
25.17500	1167
25.18333	1162
25.19167	1156
25.20000	1151
25.20833	1146
25.21667	1140
25.22500	1134
25.23333	1129
25.24167	1125
25.25000	1120
25.25833	1116
25.26667	1111
25.27500	1105
25.28333	1101
25.29167	1098
25.30000	1095
25.30833	1092
25.31667	1090
25.32500	1089
25.33333	1089
25.34167	1088
25.35000	1086
25.35833	1082
25.36667	1076
25.37500	1070
25.38333	1064
25.39167	1058
25.40000	1053
25.40833	1049
25.41667	1046
25.42500	1044
25.43333	1043
25.44167	1043
25.45000	1044
25.45833	1046
25.46667	1048
25.47500	1050
25.48333	1051
25.49167	1049
25.50000	1044
25.50833	1039
25.51667	1034
25.52500	1031
25.53333	1028
25.54167	1026
25.55000	1024
25.55833	1023
25.56667	1023
25.57500	1024
25.58333	1025
25.59167	1025
25.60000	1023
25.60833	1019
25.61667	1015
25.62500	1012
25.63333	1011
25.64167	1012
25.65000	1012
25.65833	1013
25.66667	1012
25.67500	1010
25.68333	1008
25.69167	1006
25.70000	1004
25.70833	1003
25.71667	1003
25.72500	1002
25.73333	1001
25.74167	1000
25.75000	998
25.75833	997
25.76667	996
25.77500	997
25.78333	996
25.79167	993
25.80000	989
25.80833	985
25.81667	982
25.82500	980
25.83333	980
25.84167	980
25.85000	981
25.85833	982
25.86667	983
25.87500	985
25.88333	986
25.89167	987
25.90000	987
25.90833	986
25.91667	982
25.92500	979
25.93333	975
25.94167	973
25.95000	975
25.95833	978
25.96667	981
25.97500	983
25.98333	983
25.99167	980
26.00000	976
26.00833	972
26.01667	969
26.02500	968
26.03333	968
26.04167	967
26.05000	966
26.05833	963
26.06667	960
26.07500	956
26.08333	953
26.09167	951
26.10000	949
26.10833	947
26.11667	944
26.12500	939
26.13333	934
26.14167	930
26.15000	929
26.15833	931
26.16667	934
26.17500	935
26.18333	935
26.19167	933
26.20000	930
26.20833	928
26.21667	928
26.22500	927
26.23333	926
26.24167	925
26.25000	923
26.25833	922
26.26667	921
26.27500	920
26.28333	918
26.29167	915
26.30000	912
26.30833	912
26.31667	913
26.32500	915
26.33333	917
26.34167	918
26.35000	918
26.35833	916
26.36667	915
26.37500	914
26.38333	914
26.39167	914
26.40000	913
26.40833	912
26.41667	912
26.42500	914
26.43333	918
26.44167	923
26.45000	928
26.45833	932
26.46667	935
26.47500	935
26.48333	934
26.49167	931
26.50000	929
26.50833	926
26.51667	923
26.52500	922
26.53333	924
26.54167	927
26.55000	930
26.55833	932
26.56667	932
26.57500	930
26.58333	927
26.59167	923
26.60000	921
26.60833	920
26.61667	921
26.62500	923
26.63333	925
26.64167	926
26.65000	928
26.65833	929
26.66667	929
26.67500	929
26.68333	930
26.69167	931
26.70000	932
26.70833	933
26.71667	932
26.72500	932
26.73333	933
26.74167	936
26.75000	939
26.75833	943
26.76667	945
26.77500	947
26.78333	949
26.79167	950
26.80000	951
26.80833	953
26.81667	956
26.82500	959
26.83333	963
26.84167	968
26.85000	971
26.85833	972
26.86667	972
26.87500	968
26.88333	964
26.89167	958
26.90000	954
26.90833	950
26.91667	949
26.92500	950
26.93333	954
26.94167	959
26.95000	964
26.95833	968
26.96667	969
26.97500	968
26.98333	967
26.99167	968
27.00000	971
27.00833	976
27.01667	981
27.02500	984
27.03333	985
27.04167	983
27.05000	980
27.05833	976
27.06667	973
27.07500	971
27.08333	970
27.09167	973
27.10000	976
27.10833	979
27.11667	979
27.12500	978
27.13333	976
27.14167	974
27.15000	975
27.15833	977
27.16667	979
27.17500	982
27.18333	983
27.19167	982
27.20000	979
27.20833	976
27.21667	974
27.22500	972
27.23333	971
27.24167	970
27.25000	969
27.25833	967
27.26667	965
27.27500	964
27.28333	963
27.29167	960
27.30000	956
27.30833	950
27.31667	943
27.32500	937
27.33333	934
27.34167	932
27.35000	933
27.35833	935
27.36667	939
27.37500	943
27.38333	946
27.39167	946
27.40000	945
27.40833	943
27.41667	941
27.42500	939
27.43333	938
27.44167	939
27.45000	942
27.45833	946
27.46667	949
27.47500	950
27.48333	948
27.49167	945
27.50000	941
27.50833	939
27.51667	938
27.52500	940
27.53333	942
27.54167	946
27.55000	949
27.55833	951
27.56667	952
27.57500	952
27.58333	950
27.59167	946
27.60000	943
27.60833	941
27.61667	940
27.62500	940
27.63333	942
27.64167	945
27.65000	947
27.65833	949
27.66667	949
27.67500	947
27.68333	945
27.69167	942
27.70000	940
27.70833	941
27.71667	944
27.72500	946
27.73333	949
27.74167	949
27.75000	948
27.75833	947
27.76667	946
27.77500	948
27.78333	950
27.79167	954
27.80000	958
27.80833	960
27.81667	961
27.82500	961
27.83333	960
27.84167	958
27.85000	957
27.85833	958
27.86667	960
27.87500	964
27.88333	968
27.89167	973
27.90000	978
27.90833	980
27.91667	979
27.92500	979
27.93333	979
27.94167	981
27.95000	983
27.95833	984
27.96667	985
27.97500	984
27.98333	984
27.99167	986
28.00000	988
28.00833	990
28.01667	992
28.02500	994
28.03333	994
28.04167	993
28.05000	994
28.05833	998
28.06667	1005
28.07500	1014
28.08333	1022
28.09167	1028
28.10000	1030
28.10833	1029
28.11667	1024
28.12500	1020
28.13333	1016
28.14167	1014
28.15000	1013
28.15833	1015
28.16667	1017
28.17500	1018
28.18333	1018
28.19167	1017
28.20000	1016
28.20833	1015
28.21667	1013
28.22500	1013
28.23333	1014
28.24167	1017
28.25000	1023
28.25833	1029
28.26667	1033
28.27500	1036
28.28333	1037
28.29167	1037
28.30000	1036
28.30833	1038
28.31667	1042
28.32500	1046
28.33333	1051
28.34167	1054
28.35000	1053
28.35833	1049
28.36667	1045
28.37500	1040
28.38333	1035
28.39167	1032
28.40000	1031
28.40833	1034
28.41667	1040
28.42500	1046
28.43333	1052
28.44167	1056
28.45000	1055
28.45833	1053
28.46667	1050
28.47500	1050
28.48333	1050
28.49167	1048
28.50000	1046
28.50833	1042
28.51667	1038
28.52500	1038
28.53333	1042
28.54167	1048
28.55000	1053
28.55833	1057
28.56667	1061
28.57500	1063
28.58333	1067
28.59167	1073
28.60000	1079
28.60833	1081
28.61667	1080
28.62500	1078
28.63333	1076
28.64167	1074
28.65000	1074
28.65833	1074
28.66667	1074
28.67500	1073
28.68333	1073
28.69167	1074
28.70000	1077
28.70833	1082
28.71667	1087
28.72500	1092
28.73333	1094
28.74167	1093
28.75000	1091
28.75833	1089
28.76667	1087
28.77500	1088
28.78333	1091
28.79167	1095
28.80000	1099
28.80833	1101
28.81667	1103
28.82500	1103
28.83333	1104
28.84167	1106
28.85000	1111
28.85833	1116
28.86667	1122
28.87500	1126
28.88333	1130
28.89167	1132
28.90000	1132
28.90833	1131
28.91667	1130
28.92500	1131
28.93333	1135
28.94167	1141
28.95000	1150
28.95833	1159
28.96667	1166
28.97500	1171
28.98333	1175
28.99167	1179
29.00000	1182
29.00833	1184
29.01667	1184
29.02500	1184
29.03333	1184
29.04167	1186
29.05000	1189
29.05833	1194
29.06667	1199
29.07500	1203
29.08333	1206
29.09167	1208
29.10000	1211
29.10833	1215
29.11667	1220
29.12500	1227
29.13333	1235
29.14167	1244
29.15000	1253
29.15833	1260
29.16667	1266
29.17500	1270
29.18333	1274
29.19167	1279
29.20000	1286
29.20833	1296
29.21667	1306
29.22500	1316
29.23333	1323
29.24167	1329
29.25000	1333
29.25833	1336
29.26667	1343
29.27500	1353
29.28333	1365
29.29167	1379
29.30000	1391
29.30833	1399
29.31667	1403
29.32500	1406
29.33333	1410
29.34167	1416
29.35000	1425
29.35833	1435
29.36667	1446
29.37500	1456
29.38333	1466
29.39167	1477
29.40000	1488
29.40833	1501
29.41667	1516
29.42500	1532
29.43333	1547
29.44167	1562
29.45000	1577
29.45833	1592
29.46667	1608
29.47500	1624
29.48333	1640
29.49167	1653
29.50000	1667
29.50833	1681
29.51667	1697
29.52500	1717
29.53333	1740
29.54167	1764
29.55000	1788
29.55833	1812
29.56667	1836
29.57500	1860
29.58333	1886
29.59167	1913
29.60000	1942
29.60833	1971
29.61667	2000
29.62500	2031
29.63333	2062
29.64167	2093
29.65000	2124
29.65833	2155
29.66667	2187
29.67500	2219
29.68333	2253
29.69167	2291
29.70000	2330
29.70833	2372
29.71667	2415
29.72500	2461
29.73333	2510
29.74167	2560
29.75000	2612
29.75833	2664
29.76667	2716
29.77500	2770
29.78333	2824
29.79167	2881
29.80000	2938
29.80833	2998
29.81667	3061
29.82500	3125
29.83333	3193
29.84167	3260
29.85000	3330
29.85833	3401
29.86667	3471
29.87500	3544
29.88333	3617
29.89167	3695
29.90000	3775
29.90833	3856
29.91667	3940
29.92500	4021
29.93333	4104
29.94167	4184
29.95000	4266
29.95833	4350
29.96667	4436
29.97500	4526
29.98333	4615
29.99167	4706
30.00000	4797
30.00833	4887
30.01667	4977
30.02500	5066
30.03333	5157
30.04167	5245
30.05000	5334
30.05833	5422
30.06667	5509
30.07500	5598
30.08333	5687
30.09167	5778
30.10000	5868
30.10833	5958
30.11667	6047
30.12500	6134
30.13333	6221
30.14167	6305
30.15000	6389
30.15833	6469
30.16667	6547
30.17500	6622
30.18333	6693
30.19167	6762
30.20000	6827
30.20833	6891
30.21667	6954
30.22500	7014
30.23333	7073
30.24167	7128
30.25000	7179
30.25833	7228
30.26667	7274
30.27500	7319
30.28333	7360
30.29167	7398
30.30000	7431
30.30833	7459
30.31667	7483
30.32500	7502
30.33333	7518
30.34167	7532
30.35000	7545
30.35833	7558
30.36667	7568
30.37500	7576
30.38333	7580
30.39167	7578
30.40000	7571
30.40833	7559
30.41667	7544
30.42500	7525
30.43333	7501
30.44167	7474
30.45000	7442
30.45833	7408
30.46667	7371
30.47500	7332
30.48333	7291
30.49167	7246
30.50000	7200
30.50833	7152
30.51667	7102
30.52500	7050
30.53333	6995
30.54167	6939
30.55000	6879
30.55833	6818
30.56667	6755
30.57500	6689
30.58333	6623
30.59167	6553
30.60000	6482
30.60833	6408
30.61667	6331
30.62500	6253
30.63333	6172
30.64167	6092
30.65000	6014
30.65833	5937
30.66667	5860
30.67500	5781
30.68333	5703
30.69167	5624
30.70000	5546
30.70833	5468
30.71667	5389
30.72500	5312
30.73333	5232
30.74167	5155
30.75000	5079
30.75833	5004
30.76667	4930
30.77500	4854
30.78333	4777
30.79167	4696
30.80000	4616
30.80833	4538
30.81667	4462
30.82500	4389
30.83333	4316
30.84167	4244
30.85000	4172
30.85833	4099
30.86667	4029
30.87500	3960
30.88333	3894
30.89167	3828
30.90000	3763
30.90833	3698
30.91667	3632
30.92500	3568
30.93333	3503
30.94167	3441
30.95000	3383
30.95833	3328
30.96667	3277
30.97500	3226
30.98333	3177
30.99167	3126
31.00000	3075
31.00833	3023
31.01667	2971
31.02500	2920
31.03333	2869
31.04167	2822
31.05000	2776
31.05833	2732
31.06667	2690
31.07500	2651
31.08333	2613
31.09167	2576
31.10000	2540
31.10833	2503
31.11667	2465
31.12500	2426
31.13333	2385
31.14167	2346
31.15000	2307
31.15833	2269
31.16667	2234
31.17500	2199
31.18333	2167
31.19167	2136
31.20000	2108
31.20833	2081
31.21667	2055
31.22500	2031
31.23333	2008
31.24167	1986
31.25000	1964
31.25833	1941
31.26667	1919
31.27500	1895
31.28333	1872
31.29167	1848
31.30000	1824
31.30833	1801
31.31667	1778
31.32500	1754
31.33333	1729
31.34167	1705
31.35000	1683
31.35833	1663
31.36667	1646
31.37500	1632
31.38333	1618
31.39167	1605
31.40000	1592
31.40833	1577
31.41667	1560
31.42500	1544
31.43333	1528
31.44167	1514
31.45000	1503
31.45833	1494
31.46667	1483
31.47500	1472
31.48333	1459
31.49167	1445
31.50000	1431
31.50833	1418
31.51667	1405
31.52500	1393
31.53333	1381
31.54167	1369
31.55000	1359
31.55833	1350
31.56667	1342
31.57500	1335
31.58333	1327
31.59167	1319
31.60000	1311
31.60833	1302
31.61667	1293
31.62500	1286
31.63333	1279
31.64167	1274
31.65000	1270
31.65833	1265
31.66667	1258
31.67500	1249
31.68333	1240
31.69167	1230
31.70000	1220
31.70833	1212
31.71667	1206
31.72500	1201
31.73333	1196
31.74167	1192
31.75000	1188
31.75833	1184
31.76667	1181
31.77500	1178
31.78333	1176
31.79167	1176
31.80000	1178
31.80833	1178
31.81667	1177
31.82500	1174
31.83333	1170
31.84167	1165
31.85000	1162
31.85833	1160
31.86667	1159
31.87500	1158
31.88333	1156
31.89167	1156
31.90000	1156
31.90833	1155
31.91667	1154
31.92500	1151
31.93333	1148
31.94167	1145
31.95000	1145
31.95833	1146
31.96667	1149
31.97500	1154
31.98333	1161
31.99167	1168
32.00000	1175
32.00833	1181
32.01667	1185
32.02500	1189
32.03333	1194
32.04167	1199
32.05000	1205
32.05833	1212
32.06667	1219
32.07500	1226
32.08333	1234
32.09167	1243
32.10000	1253
32.10833	1265
32.11667	1278
32.12500	1291
32.13333	1305
32.14167	1319
32.15000	1332
32.15833	1345
32.16667	1358
32.17500	1373
32.18333	1389
32.19167	1409
32.20000	1431
32.20833	1456
32.21667	1484
32.22500	1513
32.23333	1543
32.24167	1573
32.25000	1603
32.25833	1633
32.26667	1664
32.27500	1697
32.28333	1732
32.29167	1770
32.30000	1808
32.30833	1849
32.31667	1892
32.32500	1936
32.33333	1982
32.34167	2029
32.35000	2080
32.35833	2133
32.36667	2187
32.37500	2245
32.38333	2305
32.39167	2370
32.40000	2439
32.40833	2513
32.41667	2593
32.42500	2672
32.43333	2753
32.44167	2834
32.45000	2918
32.45833	3007
32.46667	3101
32.47500	3204
32.48333	3308
32.49167	3416
32.50000	3526
32.50833	3640
32.51667	3757
32.52500	3874
32.53333	4007
32.54167	4157
32.55000	4309
32.55833	4452
32.56667	4591
32.57500	4737
32.58333	4884
32.59167	5041
32.60000	5201
32.60833	5362
32.61667	5546
32.62500	5740
32.63333	5930
32.64167	6118
32.65000	6307
32.65833	6492
32.66667	6680
32.67500	6889
32.68333	7111
32.69167	7333
32.70000	7551
32.70833	7768
32.71667	7980
32.72500	8190
32.73333	8409
32.74167	8629
32.75000	8855
32.75833	9086
32.76667	9320
32.77500	9574
32.78333	9837
32.79167	10088
32.80000	10315
32.80833	10532
32.81667	10773
32.82500	11027
32.83333	11270
32.84167	11496
32.85000	11721
32.85833	11947
32.86667	12170
32.87500	12398
32.88333	12619
32.89167	12843
32.90000	13060
32.90833	13270
32.91667	13498
32.92500	13730
32.93333	13944
32.94167	14135
32.95000	14320
32.95833	14499
32.96667	14670
32.97500	14838
32.98333	14996
32.99167	15150
33.00000	15299
33.00833	15443
33.01667	15591
33.02500	15732
33.03333	15855
33.04167	15959
33.05000	16054
33.05833	16144
33.06667	16229
33.07500	16311
33.08333	16383
33.09167	16447
33.10000	16499
33.10833	16538
33.11667	16565
33.12500	16581
33.13333	16587
33.14167	16585
33.15000	16574
33.15833	16556
33.16667	16529
33.17500	16493
33.18333	16450
33.19167	16398
33.20000	16339
33.20833	16271
33.21667	16195
33.22500	16112
33.23333	16019
33.24167	15920
33.25000	15812
33.25833	15696
33.26667	15571
33.27500	15434
33.28333	15292
33.29167	15140
33.30000	14984
33.30833	14824
33.31667	14658
33.32500	14492
33.33333	14318
33.34167	14145
33.35000	13966
33.35833	13784
33.36667	13599
33.37500	13407
33.38333	13215
33.39167	13017
33.40000	12818
33.40833	12618
33.41667	12414
33.42500	12212
33.43333	12002
33.44167	11796
33.45000	11586
33.45833	11376
33.46667	11168
33.47500	10955
33.48333	10747
33.49167	10534
33.50000	10325
33.50833	10117
33.51667	9909
33.52500	9705
33.53333	9498
33.54167	9296
33.55000	9093
33.55833	8894
33.56667	8699
33.57500	8504
33.58333	8317
33.59167	8128
33.60000	7944
33.60833	7762
33.61667	7580
33.62500	7403
33.63333	7223
33.64167	7048
33.65000	6873
33.65833	6702
33.66667	6538
33.67500	6375
33.68333	6219
33.69167	6063
33.70000	5910
33.70833	5758
33.71667	5608
33.72500	5464
33.73333	5323
33.74167	5187
33.75000	5055
33.75833	4925
33.76667	4800
33.77500	4675
33.78333	4555
33.79167	4435
33.80000	4319
33.80833	4205
33.81667	4092
33.82500	3985
33.83333	3880
33.84167	3781
33.85000	3685
33.85833	3593
33.86667	3503
33.87500	3413
33.88333	3326
33.89167	3238
33.90000	3152
33.90833	3069
33.91667	2986
33.92500	2906
33.93333	2827
33.94167	2751
33.95000	2677
33.95833	2604
33.96667	2534
33.97500	2466
33.98333	2403
33.99167	2342
34.00000	2286
34.00833	2234
34.01667	2182
34.02500	2131
34.03333	2078
34.04167	2025
34.05000	1972
34.05833	1921
34.06667	1872
34.07500	1824
34.08333	1777
34.09167	1730
34.10000	1684
34.10833	1643
34.11667	1606
34.12500	1571
34.13333	1537
34.14167	1504
34.15000	1469
34.15833	1433
34.16667	1399
34.17500	1364
34.18333	1331
34.19167	1299
34.20000	1269
34.20833	1242
34.21667	1217
34.22500	1194
34.23333	1172
34.24167	1149
34.25000	1123
34.25833	1094
34.26667	1065
34.27500	1034
34.28333	1007
34.29167	984
34.30000	964
34.30833	947
34.31667	930
34.32500	912
34.33333	892
34.34167	872
34.35000	855
34.35833	838
34.36667	821
34.37500	803
34.38333	784
34.39167	763
34.40000	743
34.40833	725
34.41667	710
34.42500	697
34.43333	682
34.44167	668
34.45000	653
34.45833	638
34.46667	625
34.47500	613
34.48333	603
34.49167	595
34.50000	587
34.50833	579
34.51667	570
34.52500	561
34.53333	552
34.54167	544
34.55000	535
34.55833	527
34.56667	515
34.57500	501
34.58333	486
34.59167	471
34.60000	459
34.60833	449
34.61667	443
34.62500	437
34.63333	432
34.64167	427
34.65000	421
34.65833	415
34.66667	410
34.67500	406
34.68333	403
34.69167	399
34.70000	393
34.70833	385
34.71667	375
34.72500	365
34.73333	357
34.74167	351
34.75000	347
34.75833	346
34.76667	343
34.77500	339
34.78333	333
34.79167	328
34.80000	323
34.80833	319
34.81667	315
34.82500	312
34.83333	309
34.84167	305
34.85000	303
34.85833	300
34.86667	296
34.87500	291
34.88333	285
34.89167	279
34.90000	274
34.90833	272
34.91667	270
34.92500	267
34.93333	262
34.94167	256
34.95000	248
34.95833	240
34.96667	234
34.97500	231
34.98333	228
34.99167	226
35.00000	224
35.00833	221
35.01667	218
35.02500	215
35.03333	213
35.04167	211
35.05000	210
35.05833	209
35.06667	207
35.07500	203
35.08333	200
35.09167	199
35.10000	200
35.10833	202
35.11667	204
35.12500	206
35.13333	206
35.14167	206
35.15000	206
35.15833	205
35.16667	203
35.17500	202
35.18333	201
35.19167	200
35.20000	201
35.20833	201
35.21667	201
35.22500	200
35.23333	197
35.24167	194
35.25000	190
35.25833	186
35.26667	184
35.27500	183
35.28333	185
35.29167	187
35.30000	190
35.30833	191
35.31667	189
35.32500	187
35.33333	184
35.34167	182
35.35000	181
35.35833	180
35.36667	180
35.37500	178
35.38333	176
35.39167	172
35.40000	169
35.40833	165
35.41667	162
35.42500	162
35.43333	162
35.44167	163
35.45000	162
35.45833	159
35.46667	153
35.47500	144
35.48333	137
35.49167	131
35.50000	128
35.50833	126
35.51667	126
35.52500	127
35.53333	129
35.54167	130
35.55000	131
35.55833	131
35.56667	129
35.57500	124
35.58333	119
35.59167	113
35.60000	109
35.60833	108
35.61667	108
35.62500	110
35.63333	111
35.64167	110
35.65000	108
35.65833	103
35.66667	100
35.67500	98
35.68333	97
35.69167	99
35.70000	100
35.70833	100
35.71667	99
35.72500	98
35.73333	96
35.74167	95
35.75000	95
35.75833	97
35.76667	100
35.77500	102
35.78333	103
35.79167	102
35.80000	101
35.80833	100
35.81667	98
35.82500	96
35.83333	94
35.84167	91
35.85000	86
35.85833	80
35.86667	75
35.87500	71
35.88333	70
35.89167	72
35.90000	75
35.90833	79
35.91667	81
35.92500	81
35.93333	78
35.94167	75
35.95000	72
35.95833	70
35.96667	69
35.97500	67
35.98333	65
35.99167	64
36.00000	62
36.00833	61
36.01667	60
36.02500	60
36.03333	61
36.04167	62
36.05000	63
36.05833	64
36.06667	65
36.07500	66
36.08333	68
36.09167	71
36.10000	74
36.10833	76
36.11667	77
36.12500	78
36.13333	79
36.14167	78
36.15000	77
36.15833	75
36.16667	74
36.17500	74
36.18333	74
36.19167	72
36.20000	69
36.20833	66
36.21667	65
36.22500	65
36.23333	66
36.24167	66
36.25000	62
36.25833	57
36.26667	52
36.27500	50
36.28333	50
36.29167	51
36.30000	53
36.30833	54
36.31667	54
36.32500	54
36.33333	55
36.34167	57
36.35000	58
36.35833	58
36.36667	57
36.37500	58
36.38333	59
36.39167	60
36.40000	61
36.40833	60
36.41667	59
36.42500	57
36.43333	56
36.44167	57
36.45000	60
36.45833	63
36.46667	66
36.47500	66
36.48333	64
36.49167	62
36.50000	59
36.50833	57
36.51667	57
36.52500	56
36.53333	56
36.54167	54
36.55000	53
36.55833	52
36.56667	51
36.57500	52
36.58333	52
36.59167	52
36.60000	51
36.60833	49
36.61667	48
36.62500	48
36.63333	48
36.64167	50
36.65000	51
36.65833	52
36.66667	53
36.67500	55
36.68333	57
36.69167	59
36.70000	60
36.70833	61
36.71667	61
36.72500	60
36.73333	60
36.74167	59
36.75000	57
36.75833	55
36.76667	54
36.77500	53
36.78333	51
36.79167	49
36.80000	47
36.80833	47
36.81667	48
36.82500	53
36.83333	59
36.84167	65
36.85000	70
36.85833	75
36.86667	78
36.87500	80
36.88333	80
36.89167	79
36.90000	77
36.90833	76
36.91667	74
36.92500	71
36.93333	67
36.94167	62
36.95000	58
36.95833	55
36.96667	53
36.97500	55
36.98333	57
36.99167	59
37.00000	60
37.00833	62
37.01667	63
37.02500	64
37.03333	64
37.04167	63
37.05000	62
37.05833	60
37.06667	59
37.07500	59
37.08333	59
37.09167	60
37.10000	62
37.10833	65
37.11667	68
37.12500	72
37.13333	75
37.14167	77
37.15000	78
37.15833	78
37.16667	78
37.17500	79
37.18333	80
37.19167	81
37.20000	82
37.20833	83
37.21667	82
37.22500	80
37.23333	77
37.24167	74
37.25000	71
37.25833	68
37.26667	65
37.27500	63
37.28333	62
37.29167	60
37.30000	57
37.30833	56
37.31667	57
37.32500	58
37.33333	60
37.34167	62
37.35000	63
37.35833	61
37.36667	58
37.37500	54
37.38333	50
37.39167	48
37.40000	47
37.40833	46
37.41667	46
37.42500	48
37.43333	49
37.44167	52
37.45000	55
37.45833	59
37.46667	64
37.47500	67
37.48333	69
37.49167	70
37.50000	71
37.50833	70
37.51667	69
37.52500	68
37.53333	67
37.54167	66
37.55000	66
37.55833	64
37.56667	61
37.57500	57
37.58333	53
37.59167	50
37.60000	48
37.60833	47
37.61667	48
37.62500	49
37.63333	50
37.64167	50
37.65000	50
37.65833	50
37.66667	50
37.67500	50
37.68333	51
37.69167	52
37.70000	53
37.70833	55
37.71667	57
37.72500	57
37.73333	56
37.74167	55
37.75000	54
37.75833	53
37.76667	55
37.77500	58
37.78333	61
37.79167	64
37.80000	65
37.80833	66
37.81667	68
37.82500	69
37.83333	70
37.84167	68
37.85000	64
37.85833	58
37.86667	52
37.87500	47
37.88333	44
37.89167	45
37.90000	48
37.90833	52
37.91667	55
37.92500	55
37.93333	54
37.94167	50
37.95000	47
37.95833	46
37.96667	46
37.97500	50
37.98333	54
37.99167	58
38.00000	62
38.00833	64
38.01667	65
38.02500	66
38.03333	67
38.04167	69
38.05000	72
38.05833	76
38.06667	78
38.07500	78
38.08333	75
38.09167	69
38.10000	63
38.10833	58
38.11667	56
38.12500	56
38.13333	59
38.14167	62
38.15000	63
38.15833	62
38.16667	60
38.17500	57
38.18333	55
38.19167	55
38.20000	57
38.20833	59
38.21667	60
38.22500	61
38.23333	61
38.24167	61
38.25000	63
38.25833	65
38.26667	67
38.27500	66
38.28333	65
38.29167	62
38.30000	59
38.30833	57
38.31667	56
38.32500	54
38.33333	51
38.34167	47
38.35000	44
38.35833	40
38.36667	38
38.37500	37
38.38333	37
38.39167	38
38.40000	40
38.40833	44
38.41667	49
38.42500	54
38.43333	57
38.44167	58
38.45000	56
38.45833	52
38.46667	47
38.47500	44
38.48333	42
38.49167	43
38.50000	46
38.50833	49
38.51667	51
38.52500	50
38.53333	47
38.54167	43
38.55000	40
38.55833	38
38.56667	39
38.57500	41
38.58333	43
38.59167	44
38.60000	44
38.60833	43
38.61667	42
38.62500	40
38.63333	38
38.64167	36
38.65000	34
38.65833	31
38.66667	28
38.67500	26
38.68333	24
38.69167	21
38.70000	19
38.70833	19
38.71667	20
38.72500	23
38.73333	26
38.74167	30
38.75000	32
38.75833	33
38.76667	33
38.77500	34
38.78333	34
38.79167	34
38.80000	33
38.80833	31
38.81667	29
38.82500	27
38.83333	25
38.84167	23
38.85000	21
38.85833	19
38.86667	17
38.87500	17
38.88333	19
38.89167	22
38.90000	25
38.90833	28
38.91667	29
38.92500	29
38.93333	29
38.94167	29
38.95000	31
38.95833	35
38.96667	38
38.97500	39
38.98333	38
38.99167	36
39.00000	32
39.00833	29
39.01667	27
39.02500	24
39.03333	21
39.04167	20
39.05000	22
39.05833	26
39.06667	31
39.07500	37
39.08333	40
39.09167	39
39.10000	36
39.10833	30
39.11667	25
39.12500	20
39.13333	19
39.14167	20
39.15000	22
39.15833	24
39.16667	25
39.17500	23
39.18333	21
39.19167	19
39.20000	17
39.20833	17
39.21667	17
39.22500	19
39.23333	20
39.24167	22
39.25000	23
39.25833	25
39.26667	26
39.27500	26
39.28333	26
39.29167	26
39.30000	27
39.30833	29
39.31667	33
39.32500	38
39.33333	41
39.34167	44
39.35000	45
39.35833	44
39.36667	41
39.37500	37
39.38333	33
39.39167	29
39.40000	28
39.40833	28
39.41667	30
39.42500	32
39.43333	33
39.44167	33
39.45000	34
39.45833	35
39.46667	36
39.47500	36
39.48333	34
39.49167	33
39.50000	32
39.50833	31
39.51667	32
39.52500	33
39.53333	33
39.54167	34
39.55000	35
39.55833	34
39.56667	34
39.57500	33
39.58333	32
39.59167	33
39.60000	34
39.60833	34
39.61667	34
39.62500	34
39.63333	34
39.64167	35
39.65000	36
39.65833	36
39.66667	35
39.67500	35
39.68333	35
39.69167	37
39.70000	39
39.70833	40
39.71667	39
39.72500	37
39.73333	32
39.74167	28
39.75000	24
39.75833	23
39.76667	24
39.77500	26
39.78333	29
39.79167	30
39.80000	33
39.80833	34
39.81667	34
39.82500	33
39.83333	30
39.84167	26
39.85000	21
39.85833	17
39.86667	14
39.87500	12
39.88333	12
39.89167	13
39.90000	16
39.90833	20
39.91667	24
39.92500	26
39.93333	28
39.94167	28
39.95000	27
39.95833	25
39.96667	22
39.97500	20
39.98333	21
39.99167	24
40.00000	29
40.00833	33
40.01667	36
40.02500	36
40.03333	32
40.04167	29
40.05000	26
40.05833	26
40.06667	28
40.07500	31
40.08333	35
40.09167	38
40.10000	40
40.10833	41
40.11667	41
40.12500	41
40.13333	43
40.14167	47
40.15000	52
40.15833	56
40.16667	58
40.17500	57
40.18333	54
40.19167	52
40.20000	53
40.20833	56
40.21667	61
40.22500	67
40.23333	73
40.24167	79
40.25000	84
40.25833	89
40.26667	92
40.27500	93
40.28333	93
40.29167	94
40.30000	96
40.30833	101
40.31667	107
40.32500	114
40.33333	120
40.34167	125
40.35000	129
40.35833	134
40.36667	138
40.37500	144
40.38333	150
40.39167	159
40.40000	171
40.40833	184
40.41667	199
40.42500	211
40.43333	220
40.44167	227
40.45000	232
40.45833	236
40.46667	240
40.47500	245
40.48333	252
40.49167	263
40.50000	275
40.50833	288
40.51667	301
40.52500	312
40.53333	320
40.54167	327
40.55000	335
40.55833	346
40.56667	358
40.57500	372
40.58333	387
40.59167	400
40.60000	411
40.60833	420
40.61667	428
40.62500	435
40.63333	443
40.64167	454
40.65000	466
40.65833	479
40.66667	491
40.67500	502
40.68333	512
40.69167	520
40.70000	528
40.70833	537
40.71667	548
40.72500	559
40.73333	571
40.74167	583
40.75000	593
40.75833	600
40.76667	608
40.77500	617
40.78333	626
40.79167	636
40.80000	646
40.80833	655
40.81667	662
40.82500	669
40.83333	677
40.84167	684
40.85000	690
40.85833	695
40.86667	697
40.87500	699
40.88333	699
40.89167	699
40.90000	699
40.90833	700
40.91667	701
40.92500	702
40.93333	703
40.94167	703
40.95000	705
40.95833	709
40.96667	714
40.97500	717
40.98333	718
40.99167	716
41.00000	712
41.00833	708
41.01667	704
41.02500	700
41.03333	696
41.04167	693
41.05000	690
41.05833	688
41.06667	686
41.07500	684
41.08333	682
41.09167	680
41.10000	677
41.10833	673
41.11667	669
41.12500	664
41.13333	657
41.14167	649
41.15000	638
41.15833	627
41.16667	617
41.17500	608
41.18333	600
41.19167	594
41.20000	588
41.20833	581
41.21667	571
41.22500	560
41.23333	548
41.24167	537
41.25000	529
41.25833	523
41.26667	518
41.27500	514
41.28333	509
41.29167	503
41.30000	495
41.30833	484
41.31667	473
41.32500	460
41.33333	446
41.34167	434
41.35000	423
41.35833	415
41.36667	408
41.37500	404
41.38333	399
41.39167	393
41.40000	385
41.40833	374
41.41667	362
41.42500	350
41.43333	338
41.44167	328
41.45000	320
41.45833	313
41.46667	304
41.47500	292
41.48333	281
41.49167	272
41.50000	266
41.50833	260
41.51667	256
41.52500	250
41.53333	242
41.54167	235
41.55000	230
41.55833	228
41.56667	225
41.57500	221
41.58333	215
41.59167	206
41.60000	195
41.60833	186
41.61667	177
41.62500	171
41.63333	167
41.64167	164
41.65000	161
41.65833	158
41.66667	154
41.67500	149
41.68333	143
41.69167	136
41.70000	131
41.70833	126
41.71667	123
41.72500	122
41.73333	121
41.74167	120
41.75000	117
41.75833	112
41.76667	107
41.77500	102
41.78333	98
41.79167	94
41.80000	91
41.80833	88
41.81667	85
41.82500	81
41.83333	78
41.84167	73
41.85000	68
41.85833	63
41.86667	61
41.87500	62
41.88333	64
41.89167	67
41.90000	68
41.90833	66
41.91667	61
41.92500	55
41.93333	49
41.94167	44
41.95000	39
41.95833	34
41.96667	30
41.97500	25
41.98333	21
41.99167	18
42.00000	16
42.00833	16
42.01667	17
42.02500	18
42.03333	19
42.04167	19
42.05000	19
42.05833	21
42.06667	23
42.07500	26
42.08333	27
42.09167	27
42.10000	24
42.10833	21
42.11667	17
42.12500	16
42.13333	16
42.14167	18
42.15000	19
42.15833	20
42.16667	20
42.17500	18
42.18333	16
42.19167	16
42.20000	17
42.20833	18
42.21667	17
42.22500	15
42.23333	10
42.24167	5
42.25000	-0
42.25833	-3
42.26667	-3
42.27500	-1
42.28333	3
42.29167	6
42.30000	10
42.30833	11
42.31667	10
42.32500	8
42.33333	5
42.34167	2
42.35000	-2
42.35833	-6
42.36667	-9
42.37500	-12
42.38333	-13
42.39167	-12
42.40000	-11
42.40833	-10
42.41667	-10
42.42500	-10
42.43333	-11
42.44167	-10
42.45000	-10
42.45833	-11
42.46667	-12
42.47500	-12
42.48333	-11
42.49167	-9
42.50000	-7
42.50833	-5
42.51667	-5
42.52500	-7
42.53333	-12
42.54167	-17
42.55000	-21
42.55833	-24
42.56667	-26
42.57500	-26
42.58333	-24
42.59167	-22
42.60000	-20
42.60833	-17
42.61667	-14
42.62500	-12
42.63333	-12
42.64167	-13
42.65000	-13
42.65833	-12
42.66667	-11
42.67500	-11
42.68333	-12
42.69167	-13
42.70000	-14
42.70833	-14
42.71667	-14
42.72500	-15
42.73333	-18
42.74167	-23
42.75000	-28
42.75833	-32
42.76667	-36
42.77500	-38
42.78333	-37
42.79167	-34
42.80000	-28
42.80833	-23
42.81667	-20
42.82500	-19
42.83333	-20
42.84167	-20
42.85000	-19
42.85833	-16
42.86667	-14
42.87500	-12
42.88333	-11
42.89167	-12
42.90000	-14
42.90833	-16
42.91667	-17
42.92500	-19
42.93333	-20
42.94167	-22
42.95000	-26
42.95833	-29
42.96667	-31
42.97500	-30
42.98333	-27
42.99167	-23
43.00000	-19
43.00833	-18
43.01667	-20
43.02500	-22
43.03333	-21
43.04167	-18
43.05000	-15
43.05833	-13
43.06667	-13
43.07500	-14
43.08333	-15
43.09167	-15
43.10000	-14
43.10833	-13
43.11667	-12
43.12500	-12
43.13333	-13
43.14167	-16
43.15000	-20
43.15833	-25
43.16667	-28
43.17500	-31
43.18333	-31
43.19167	-29
43.20000	-26
43.20833	-23
43.21667	-19
43.22500	-16
43.23333	-14
43.24167	-12
43.25000	-12
43.25833	-15
43.26667	-18
43.27500	-22
43.28333	-25
43.29167	-26
43.30000	-26
43.30833	-26
43.31667	-27
43.32500	-27
43.33333	-28
43.34167	-28
43.35000	-25
43.35833	-21
43.36667	-16
43.37500	-13
43.38333	-12
43.39167	-14
43.40000	-16
43.40833	-18
43.41667	-17
43.42500	-16
43.43333	-14
43.44167	-12
43.45000	-11
43.45833	-12
43.46667	-12
43.47500	-11
43.48333	-9
43.49167	-6
43.50000	-4
43.50833	-3
43.51667	-3
43.52500	-5
43.53333	-7
43.54167	-11
43.55000	-15
43.55833	-20
43.56667	-24
43.57500	-28
43.58333	-31
43.59167	-32
43.60000	-33
43.60833	-34
43.61667	-35
43.62500	-36
43.63333	-36
43.64167	-36
43.65000	-35
43.65833	-35
43.66667	-36
43.67500	-36
43.68333	-36
43.69167	-33
43.70000	-29
43.70833	-26
43.71667	-23
43.72500	-21
43.73333	-21
43.74167	-22
43.75000	-21
43.75833	-20
43.76667	-19
43.77500	-20
43.78333	-23
43.79167	-26
43.80000	-29
43.80833	-30
43.81667	-31
43.82500	-32
43.83333	-33
43.84167	-33
43.85000	-32
43.85833	-29
43.86667	-26
43.87500	-26
43.88333	-26
43.89167	-29
43.90000	-31
43.90833	-31
43.91667	-31
43.92500	-29
43.93333	-28
43.94167	-29
43.95000	-30
43.95833	-31
43.96667	-33
43.97500	-36
43.98333	-37
43.99167	-38
44.00000	-37
44.00833	-36
44.01667	-35
44.02500	-34
44.03333	-32
44.04167	-30
44.05000	-28
44.05833	-25
44.06667	-24
44.07500	-24
44.08333	-24
44.09167	-24
44.10000	-23
44.10833	-23
44.11667	-22
44.12500	-21
44.13333	-22
44.14167	-23
44.15000	-26
44.15833	-29
44.16667	-33
44.17500	-36
44.18333	-39
44.19167	-41
44.20000	-40
44.20833	-38
44.21667	-36
44.22500	-35
44.23333	-36
44.24167	-37
44.25000	-38
44.25833	-38
44.26667	-37
44.27500	-35
44.28333	-33
44.29167	-31
44.30000	-29
44.30833	-28
44.31667	-28
44.32500	-30
44.33333	-34
44.34167	-38
44.35000	-41
44.35833	-43
44.36667	-42
44.37500	-37
44.38333	-32
44.39167	-28
44.40000	-25
44.40833	-25
44.41667	-27
44.42500	-29
44.43333	-29
44.44167	-28
44.45000	-27
44.45833	-27
44.46667	-28
44.47500	-28
44.48333	-27
44.49167	-27
44.50000	-28
44.50833	-29
44.51667	-28
44.52500	-28
44.53333	-30
44.54167	-34
44.55000	-40
44.55833	-45
44.56667	-48
44.57500	-47
44.58333	-43
44.59167	-39
44.60000	-34
44.60833	-30
44.61667	-29
44.62500	-31
44.63333	-33
44.64167	-37
44.65000	-40
44.65833	-43
44.66667	-44
44.67500	-44
44.68333	-42
44.69167	-41
44.70000	-40
44.70833	-40
44.71667	-40
44.72500	-42
44.73333	-44
44.74167	-46
44.75000	-46
44.75833	-45
44.76667	-44
44.77500	-42
44.78333	-40
44.79167	-40
44.80000	-40
44.80833	-40
44.81667	-39
44.82500	-37
44.83333	-35
44.84167	-32
44.85000	-28
44.85833	-23
44.86667	-19
44.87500	-18
44.88333	-19
44.89167	-24
44.90000	-31
44.90833	-36
44.91667	-40
44.92500	-42
44.93333	-41
44.94167	-40
44.95000	-40
44.95833	-43
44.96667	-46
44.97500	-48
44.98333	-47
44.99167	-42
45.00000	-36
45.00833	-32
45.01667	-31
45.02500	-31
45.03333	-33
45.04167	-35
45.05000	-35
45.05833	-34
45.06667	-33
45.07500	-33
45.08333	-34
45.09167	-37
45.10000	-39
45.10833	-40
45.11667	-40
45.12500	-38
45.13333	-36
45.14167	-35
45.15000	-34
45.15833	-34
45.16667	-35
45.17500	-35
45.18333	-36
45.19167	-37
45.20000	-37
45.20833	-37
45.21667	-35
45.22500	-34
45.23333	-33
45.24167	-32
45.25000	-32
45.25833	-34
45.26667	-35
45.27500	-35
45.28333	-35
45.29167	-36
45.30000	-36
45.30833	-36
45.31667	-35
45.32500	-34
45.33333	-34
45.34167	-33
45.35000	-33
45.35833	-32
45.36667	-30
45.37500	-29
45.38333	-28
45.39167	-30
45.40000	-32
45.40833	-33
45.41667	-32
45.42500	-32
45.43333	-32
45.44167	-33
45.45000	-34
45.45833	-33
45.46667	-31
45.47500	-26
45.48333	-23
45.49167	-21
45.50000	-22
45.50833	-24
45.51667	-27
45.52500	-30
45.53333	-33
45.54167	-36
45.55000	-38
45.55833	-39
45.56667	-39
45.57500	-39
45.58333	-38
45.59167	-36
45.60000	-32
45.60833	-28
45.61667	-25
45.62500	-23
45.63333	-23
45.64167	-24
45.65000	-25
45.65833	-27
45.66667	-28
45.67500	-28
45.68333	-28
45.69167	-27
45.70000	-25
45.70833	-25
45.71667	-28
45.72500	-31
45.73333	-35
45.74167	-38
45.75000	-37
45.75833	-34
45.76667	-33
45.77500	-33
45.78333	-36
45.79167	-39
45.80000	-43
45.80833	-45
45.81667	-45
45.82500	-45
45.83333	-44
45.84167	-43
45.85000	-43
45.85833	-43
45.86667	-44
45.87500	-43
45.88333	-41
45.89167	-40
45.90000	-38
45.90833	-38
45.91667	-39
45.92500	-40
45.93333	-41
45.94167	-41
45.95000	-41
45.95833	-40
45.96667	-40
45.97500	-41
45.98333	-43
45.99167	-47
46.00000	-49
46.00833	-50
46.01667	-49
46.02500	-47
46.03333	-46
46.04167	-45
46.05000	-46
46.05833	-46
46.06667	-47
46.07500	-47
46.08333	-46
46.09167	-45
46.10000	-44
46.10833	-41
46.11667	-38
46.12500	-35
46.13333	-32
46.14167	-31
46.15000	-29
46.15833	-28
46.16667	-26
46.17500	-24
46.18333	-23
46.19167	-24
46.20000	-27
46.20833	-30
46.21667	-34
46.22500	-36
46.23333	-37
46.24167	-37
46.25000	-37
46.25833	-36
46.26667	-35
46.27500	-34
46.28333	-35
46.29167	-40
46.30000	-45
46.30833	-49
46.31667	-51
46.32500	-49
46.33333	-45
46.34167	-42
46.35000	-41
46.35833	-43
46.36667	-46
46.37500	-48
46.38333	-49
46.39167	-48
46.40000	-46
46.40833	-45
46.41667	-46
46.42500	-46
46.43333	-47
46.44167	-46
46.45000	-41
46.45833	-35
46.46667	-27
46.47500	-21
46.48333	-18
46.49167	-19
46.50000	-23
46.50833	-30
46.51667	-38
46.52500	-43
46.53333	-44
46.54167	-41
46.55000	-34
46.55833	-27
46.56667	-23
46.57500	-24
46.58333	-28
46.59167	-35
46.60000	-41
46.60833	-45
46.61667	-44
46.62500	-42
46.63333	-40
46.64167	-38
46.65000	-39
46.65833	-41
46.66667	-44
46.67500	-46
46.68333	-47
46.69167	-48
46.70000	-50
46.70833	-52
46.71667	-53
46.72500	-53
46.73333	-54
46.74167	-54
46.75000	-55
46.75833	-56
46.76667	-55
46.77500	-53
46.78333	-50
46.79167	-47
46.80000	-44
46.80833	-44
46.81667	-45
46.82500	-49
46.83333	-53
46.84167	-57
46.85000	-58
46.85833	-59
46.86667	-58
46.87500	-57
46.88333	-57
46.89167	-58
46.90000	-59
46.90833	-59
46.91667	-59
46.92500	-56
46.93333	-52
46.94167	-48
46.95000	-46
46.95833	-45
46.96667	-46
46.97500	-48
46.98333	-48
46.99167	-47
47.00000	-45
47.00833	-46
47.01667	-49
47.02500	-54
47.03333	-58
47.04167	-61
47.05000	-60
47.05833	-58
47.06667	-55
47.07500	-54
47.08333	-53
47.09167	-52
47.10000	-53
47.10833	-54
47.11667	-57
47.12500	-59
47.13333	-60
47.14167	-58
47.15000	-56
47.15833	-52
47.16667	-48
47.17500	-46
47.18333	-45
47.19167	-45
47.20000	-47
47.20833	-50
47.21667	-53
47.22500	-54
47.23333	-54
47.24167	-52
47.25000	-50
47.25833	-48
47.26667	-48
47.27500	-48
47.28333	-50
47.29167	-51
47.30000	-52
47.30833	-52
47.31667	-51
47.32500	-50
47.33333	-48
47.34167	-48
47.35000	-50
47.35833	-53
47.36667	-54
47.37500	-54
47.38333	-52
47.39167	-49
47.40000	-45
47.40833	-42
47.41667	-40
47.42500	-40
47.43333	-41
47.44167	-42
47.45000	-44
47.45833	-45
47.46667	-44
47.47500	-42
47.48333	-39
47.49167	-38
47.50000	-38
47.50833	-40
47.51667	-42
47.52500	-43
47.53333	-42
47.54167	-40
47.55000	-38
47.55833	-38
47.56667	-40
47.57500	-43
47.58333	-46
47.59167	-46
47.60000	-45
47.60833	-44
47.61667	-43
47.62500	-43
47.63333	-44
47.64167	-47
47.65000	-48
47.65833	-49
47.66667	-48
47.67500	-48
47.68333	-46
47.69167	-45
47.70000	-43
47.70833	-43
47.71667	-43
47.72500	-43
47.73333	-42
47.74167	-41
47.75000	-39
47.75833	-37
47.76667	-37
47.77500	-38
47.78333	-40
47.79167	-43
47.80000	-47
47.80833	-52
47.81667	-56
47.82500	-59
47.83333	-59
47.84167	-58
47.85000	-55
47.85833	-51
47.86667	-48
47.87500	-46
47.88333	-45
47.89167	-45
47.90000	-44
47.90833	-44
47.91667	-43
47.92500	-43
47.93333	-42
47.94167	-42
47.95000	-42
47.95833	-43
47.96667	-46
47.97500	-49
47.98333	-51
47.99167	-52
48.00000	-52
48.00833	-53
48.01667	-55
48.02500	-56
48.03333	-56
48.04167	-55
48.05000	-52
48.05833	-48
48.06667	-43
48.07500	-38
48.08333	-34
48.09167	-31
48.10000	-29
48.10833	-29
48.11667	-32
48.12500	-35
48.13333	-39
48.14167	-43
48.15000	-46
48.15833	-47
48.16667	-46
48.17500	-43
48.18333	-39
48.19167	-37
48.20000	-38
48.20833	-40
48.21667	-44
48.22500	-46
48.23333	-46
48.24167	-44
48.25000	-42
48.25833	-39
48.26667	-38
48.27500	-38
48.28333	-40
48.29167	-42
48.30000	-45
48.30833	-46
48.31667	-47
48.32500	-46
48.33333	-46
48.34167	-47
48.35000	-49
48.35833	-51
48.36667	-55
48.37500	-58
48.38333	-61
48.39167	-61
48.40000	-59
48.40833	-54
48.41667	-49
48.42500	-44
48.43333	-43
48.44167	-44
48.45000	-45
48.45833	-47
48.46667	-48
48.47500	-47
48.48333	-45
48.49167	-43
48.50000	-41
48.50833	-40
48.51667	-37
48.52500	-36
48.53333	-34
48.54167	-33
48.55000	-33
48.55833	-33
48.56667	-35
48.57500	-35
48.58333	-36
48.59167	-38
48.60000	-41
48.60833	-45
48.61667	-52
48.62500	-57
48.63333	-60
48.64167	-61
48.65000	-61
48.65833	-61
48.66667	-61
48.67500	-62
48.68333	-62
48.69167	-61
48.70000	-59
48.70833	-56
48.71667	-52
48.72500	-49
48.73333	-46
48.74167	-44
48.75000	-45
48.75833	-48
48.76667	-51
48.77500	-54
48.78333	-55
48.79167	-54
48.80000	-52
48.80833	-50
48.81667	-48
48.82500	-48
48.83333	-49
48.84167	-51
48.85000	-54
48.85833	-57
48.86667	-60
48.87500	-62
48.88333	-63
48.89167	-63
48.90000	-63
48.90833	-63
48.91667	-61
48.92500	-59
48.93333	-55
48.94167	-51
48.95000	-47
48.95833	-42
48.96667	-37
48.97500	-33
48.98333	-31
48.99167	-30
49.00000	-32
49.00833	-34
49.01667	-36
49.02500	-38
49.03333	-40
49.04167	-42
49.05000	-44
49.05833	-48
49.06667	-52
49.07500	-56
49.08333	-60
49.09167	-63
49.10000	-65
49.10833	-65
49.11667	-63
49.12500	-61
49.13333	-59
49.14167	-56
49.15000	-54
49.15833	-53
49.16667	-51
49.17500	-50
49.18333	-50
49.19167	-51
49.20000	-51
49.20833	-52
49.21667	-50
49.22500	-48
49.23333	-45
49.24167	-43
49.25000	-42
49.25833	-43
49.26667	-45
49.27500	-46
49.28333	-48
49.29167	-47
49.30000	-46
49.30833	-46
49.31667	-47
49.32500	-48
49.33333	-47
49.34167	-44
49.35000	-41
49.35833	-39
49.36667	-37
49.37500	-37
49.38333	-38
49.39167	-39
49.40000	-41
49.40833	-44
49.41667	-47
49.42500	-49
49.43333	-50
49.44167	-50
49.45000	-48
49.45833	-46
49.46667	-43
49.47500	-40
49.48333	-37
49.49167	-35
49.50000	-36
49.50833	-37
49.51667	-39
49.52500	-41
49.53333	-43
49.54167	-46
49.55000	-49
49.55833	-52
49.56667	-53
49.57500	-52
49.58333	-50
49.59167	-48
49.60000	-46
49.60833	-44
49.61667	-42
49.62500	-39
49.63333	-35
49.64167	-32
49.65000	-32
49.65833	-35
49.66667	-39
49.67500	-43
49.68333	-46
49.69167	-48
49.70000	-48
49.70833	-48
49.71667	-47
49.72500	-48
49.73333	-49
49.74167	-50
49.75000	-50
49.75833	-49
49.76667	-46
49.77500	-43
49.78333	-42
49.79167	-43
49.80000	-46
49.80833	-49
49.81667	-51
49.82500	-52
49.83333	-51
49.84167	-49
49.85000	-47
49.85833	-45
49.86667	-45
49.87500	-46
49.88333	-47
49.89167	-48
49.90000	-48
49.90833	-48
49.91667	-47
49.92500	-46
49.93333	-47
49.94167	-48
49.95000	-49
49.95833	-49
49.96667	-49
49.97500	-47
49.98333	-45
49.99167	-42
50.00000	-40
50.00833	-39
50.01667	-37
50.02500	-36
50.03333	-35
50.04167	-34
50.05000	-34
50.05833	-34
50.06667	-36
50.07500	-38
50.08333	-39
50.09167	-40
50.10000	-39
50.10833	-37
50.11667	-34
50.12500	-31
50.13333	-28
50.14167	-26
50.15000	-25
50.15833	-26
50.16667	-29
50.17500	-34
50.18333	-39
50.19167	-43
50.20000	-46
50.20833	-47
50.21667	-47
50.22500	-44
50.23333	-41
50.24167	-38
50.25000	-35
50.25833	-34
50.26667	-34
50.27500	-37
50.28333	-40
50.29167	-43
50.30000	-44
50.30833	-43
50.31667	-40
50.32500	-37
50.33333	-33
50.34167	-30
50.35000	-28
50.35833	-28
50.36667	-28
50.37500	-27
50.38333	-27
50.39167	-27
50.40000	-27
50.40833	-26
50.41667	-24
50.42500	-21
50.43333	-18
50.44167	-15
50.45000	-14
50.45833	-15
50.46667	-17
50.47500	-20
50.48333	-21
50.49167	-20
50.50000	-16
50.50833	-12
50.51667	-9
50.52500	-8
50.53333	-8
50.54167	-10
50.55000	-10
50.55833	-9
50.56667	-8
50.57500	-6
50.58333	-4
50.59167	-2
50.60000	1
50.60833	4
50.61667	6
50.62500	8
50.63333	8
50.64167	7
50.65000	5
50.65833	3
50.66667	1
50.67500	2
50.68333	5
50.69167	9
50.70000	15
50.70833	20
50.71667	23
50.72500	26
50.73333	26
50.74167	26
50.75000	25
50.75833	25
50.76667	24
50.77500	22
50.78333	20
50.79167	17
50.80000	14
50.80833	12
50.81667	12
50.82500	13
50.83333	16
50.84167	20
50.85000	26
50.85833	32
50.86667	38
50.87500	43
50.88333	47
50.89167	49
50.90000	49
50.90833	47
50.91667	45
50.92500	43
50.93333	42
50.94167	42
50.95000	42
50.95833	43
50.96667	45
50.97500	46
50.98333	50
50.99167	55
51.00000	60
51.00833	64
51.01667	64
51.02500	63
51.03333	61
51.04167	60
51.05000	59
51.05833	59
51.06667	58
51.07500	57
51.08333	56
51.09167	56
51.10000	56
51.10833	57
51.11667	58
51.12500	59
51.13333	61
51.14167	63
51.15000	64
51.15833	65
51.16667	65
51.17500	64
51.18333	63
51.19167	60
51.20000	57
51.20833	53
51.21667	48
51.22500	44
51.23333	40
51.24167	38
51.25000	37
51.25833	38
51.26667	41
51.27500	45
51.28333	49
51.29167	53
51.30000	55
51.30833	56
51.31667	55
51.32500	53
51.33333	50
51.34167	46
51.35000	42
51.35833	39
51.36667	37
51.37500	35
51.38333	34
51.39167	33
51.40000	34
51.40833	34
51.41667	35
51.42500	35
51.43333	34
51.44167	34
51.45000	34
51.45833	36
51.46667	37
51.47500	39
51.48333	40
51.49167	42
51.50000	43
51.50833	41
51.51667	38
51.52500	32
51.53333	26
51.54167	22
51.55000	21
51.55833	22
51.56667	23
51.57500	25
51.58333	26
51.59167	28
51.60000	29
51.60833	28
51.61667	24
51.62500	20
51.63333	14
51.64167	9
51.65000	6
51.65833	3
51.66667	2
51.67500	1
51.68333	1
51.69167	0
51.70000	-1
51.70833	-2
51.71667	-3
51.72500	-2
51.73333	0
51.74167	3
51.75000	3
51.75833	1
51.76667	-3
51.77500	-7
51.78333	-12
51.79167	-14
51.80000	-15
51.80833	-14
51.81667	-13
51.82500	-11
51.83333	-10
51.84167	-9
51.85000	-8
51.85833	-8
51.86667	-9
51.87500	-10
51.88333	-11
51.89167	-13
51.90000	-16
51.90833	-18
51.91667	-19
51.92500	-19
51.93333	-20
51.94167	-21
51.95000	-22
51.95833	-23
51.96667	-23
51.97500	-23
51.98333	-22
51.99167	-23
52.00000	-25
52.00833	-27
52.01667	-29
52.02500	-31
52.03333	-32
52.04167	-33
52.05000	-31
52.05833	-29
52.06667	-26
52.07500	-23
52.08333	-23
52.09167	-25
52.10000	-30
52.10833	-36
52.11667	-40
52.12500	-42
52.13333	-41
52.14167	-38
52.15000	-36
52.15833	-34
52.16667	-32
52.17500	-32
52.18333	-32
52.19167	-31
52.20000	-31
52.20833	-32
52.21667	-34
52.22500	-36
52.23333	-37
52.24167	-36
52.25000	-34
52.25833	-32
52.26667	-30
52.27500	-27
52.28333	-25
52.29167	-21
52.30000	-17
52.30833	-13
52.31667	-11
52.32500	-10
52.33333	-12
52.34167	-15
52.35000	-18
52.35833	-20
52.36667	-22
52.37500	-25
52.38333	-27
52.39167	-29
52.40000	-30
52.40833	-31
52.41667	-30
52.42500	-29
52.43333	-27
52.44167	-26
52.45000	-27
52.45833	-30
52.46667	-35
52.47500	-41
52.48333	-46
52.49167	-47
52.50000	-45
52.50833	-44
52.51667	-42
52.52500	-41
52.53333	-39
52.54167	-37
52.55000	-35
52.55833	-33
52.56667	-32
52.57500	-32
52.58333	-33
52.59167	-35
52.60000	-39
52.60833	-43
52.61667	-45
52.62500	-46
52.63333	-45
52.64167	-43
52.65000	-41
52.65833	-39
52.66667	-37
52.67500	-35
52.68333	-34
52.69167	-34
52.70000	-34
52.70833	-33
52.71667	-32
52.72500	-30
52.73333	-29
52.74167	-27
52.75000	-27
52.75833	-28
52.76667	-28
52.77500	-27
52.78333	-26
52.79167	-25
52.80000	-27
52.80833	-30
52.81667	-33
52.82500	-36
52.83333	-38
52.84167	-39
52.85000	-39
52.85833	-39
52.86667	-38
52.87500	-39
52.88333	-40
52.89167	-41
52.90000	-42
52.90833	-41
52.91667	-38
52.92500	-35
52.93333	-32
52.94167	-31
52.95000	-33
52.95833	-36
52.96667	-40
52.97500	-42
52.98333	-42
52.99167	-39
53.00000	-35
53.00833	-30
53.01667	-26
53.02500	-24
53.03333	-24
53.04167	-25
53.05000	-27
53.05833	-28
53.06667	-27
53.07500	-26
53.08333	-24
53.09167	-22
53.10000	-21
53.10833	-20
53.11667	-22
53.12500	-23
53.13333	-24
53.14167	-25
53.15000	-28
53.15833	-31
53.16667	-34
53.17500	-37
53.18333	-38
53.19167	-37
53.20000	-35
53.20833	-32
53.21667	-29
53.22500	-26
53.23333	-23
53.24167	-21
53.25000	-21
53.25833	-22
53.26667	-25
53.27500	-29
53.28333	-33
53.29167	-35
53.30000	-36
53.30833	-35
53.31667	-35
53.32500	-35
53.33333	-35
53.34167	-35
53.35000	-35
53.35833	-34
53.36667	-33
53.37500	-33
53.38333	-33
53.39167	-32
53.40000	-29
53.40833	-26
53.41667	-23
53.42500	-20
53.43333	-18
53.44167	-16
53.45000	-12
53.45833	-6
53.46667	-1
53.47500	4
53.48333	6
53.49167	4
53.50000	1
53.50833	-2
53.51667	-4
53.52500	-4
53.53333	-0
53.54167	6
53.55000	13
53.55833	19
53.56667	23
53.57500	25
53.58333	25
53.59167	24
53.60000	23
53.60833	21
53.61667	20
53.62500	20
53.63333	21
53.64167	23
53.65000	25
53.65833	28
53.66667	31
53.67500	34
53.68333	38
53.69167	43
53.70000	49
53.70833	56
53.71667	62
53.72500	68
53.73333	73
53.74167	77
53.75000	80
53.75833	81
53.76667	81
53.77500	81
53.78333	85
53.79167	93
53.80000	102
53.80833	112
53.81667	122
53.82500	129
53.83333	135
53.84167	138
53.85000	141
53.85833	145
53.86667	149
53.87500	153
53.88333	158
53.89167	161
53.90000	166
53.90833	172
53.91667	179
53.92500	188
53.93333	197
53.94167	205
53.95000	213
53.95833	221
53.96667	228
53.97500	235
53.98333	241
53.99167	248
54.00000	256
54.00833	267
54.01667	280
54.02500	293
54.03333	305
54.04167	316
54.05000	325
54.05833	332
54.06667	338
54.07500	345
54.08333	352
54.09167	360
54.10000	369
54.10833	377
54.11667	385
54.12500	393
54.13333	403
54.14167	415
54.15000	430
54.15833	447
54.16667	463
54.17500	477
54.18333	489
54.19167	498
54.20000	505
54.20833	514
54.21667	525
54.22500	537
54.23333	553
54.24167	568
54.25000	583
54.25833	596
54.26667	609
54.27500	621
54.28333	632
54.29167	644
54.30000	655
54.30833	666
54.31667	677
54.32500	689
54.33333	702
54.34167	714
54.35000	727
54.35833	740
54.36667	753
54.37500	766
54.38333	779
54.39167	791
54.40000	803
54.40833	815
54.41667	828
54.42500	843
54.43333	860
54.44167	876
54.45000	890
54.45833	903
54.46667	916
54.47500	929
54.48333	943
54.49167	956
54.50000	970
54.50833	984
54.51667	997
54.52500	1010
54.53333	1025
54.54167	1040
54.55000	1054
54.55833	1068
54.56667	1081
54.57500	1094
54.58333	1107
54.59167	1119
54.60000	1132
54.60833	1145
54.61667	1158
54.62500	1170
54.63333	1182
54.64167	1193
54.65000	1203
54.65833	1212
54.66667	1221
54.67500	1230
54.68333	1241
54.69167	1253
54.70000	1266
54.70833	1279
54.71667	1294
54.72500	1308
54.73333	1323
54.74167	1335
54.75000	1345
54.75833	1352
54.76667	1359
54.77500	1364
54.78333	1372
54.79167	1383
54.80000	1396
54.80833	1409
54.81667	1423
54.82500	1434
54.83333	1444
54.84167	1451
54.85000	1457
54.85833	1463
54.86667	1471
54.87500	1480
54.88333	1489
54.89167	1497
54.90000	1504
54.90833	1510
54.91667	1515
54.92500	1520
54.93333	1527
54.94167	1534
54.95000	1542
54.95833	1550
54.96667	1557
54.97500	1564
54.98333	1569
54.99167	1573
55.00000	1577
55.00833	1579
55.01667	1583
55.02500	1586
55.03333	1589
55.04167	1592
55.05000	1595
55.05833	1598
55.06667	1601
55.07500	1603
55.08333	1607
55.09167	1610
55.10000	1614
55.10833	1616
55.11667	1617
55.12500	1616
55.13333	1614
55.14167	1611
55.15000	1610
55.15833	1610
55.16667	1612
55.17500	1613
55.18333	1615
55.19167	1616
55.20000	1618
55.20833	1618
55.21667	1616
55.22500	1613
55.23333	1609
55.24167	1605
55.25000	1604
55.25833	1604
55.26667	1605
55.27500	1607
55.28333	1608
55.29167	1606
55.30000	1602
55.30833	1596
55.31667	1587
55.32500	1579
55.33333	1573
55.34167	1568
55.35000	1566
55.35833	1566
55.36667	1566
55.37500	1567
55.38333	1567
55.39167	1565
55.40000	1561
55.40833	1555
55.41667	1548
55.42500	1541
55.43333	1533
55.44167	1526
55.45000	1520
55.45833	1515
55.46667	1511
55.47500	1507
55.48333	1502
55.49167	1495
55.50000	1488
55.50833	1480
55.51667	1472
55.52500	1464
55.53333	1455
55.54167	1447
55.55000	1441
55.55833	1436
55.56667	1432
55.57500	1429
55.58333	1424
55.59167	1417
55.60000	1408
55.60833	1399
55.61667	1390
55.62500	1382
55.63333	1377
55.64167	1372
55.65000	1368
55.65833	1362
55.66667	1353
55.67500	1340
55.68333	1328
55.69167	1316
55.70000	1307
55.70833	1301
55.71667	1298
55.72500	1294
55.73333	1288
55.74167	1280
55.75000	1269
55.75833	1258
55.76667	1248
55.77500	1239
55.78333	1232
55.79167	1225
55.80000	1219
55.80833	1214
55.81667	1208
55.82500	1202
55.83333	1195
55.84167	1188
55.85000	1180
55.85833	1170
55.86667	1160
55.87500	1149
55.88333	1139
55.89167	1128
55.90000	1118
55.90833	1109
55.91667	1100
55.92500	1093
55.93333	1085
55.94167	1079
55.95000	1075
55.95833	1070
55.96667	1065
55.97500	1059
55.98333	1052
55.99167	1043
56.00000	1033
56.00833	1022
56.01667	1010
56.02500	1001
56.03333	993
56.04167	986
56.05000	980
56.05833	973
56.06667	967
56.07500	961
56.08333	956
56.09167	952
56.10000	947
56.10833	942
56.11667	937
56.12500	930
56.13333	923
56.14167	915
56.15000	906
56.15833	897
56.16667	889
56.17500	881
56.18333	874
56.19167	865
56.20000	856
56.20833	848
56.21667	840
56.22500	833
56.23333	827
56.24167	820
56.25000	812
56.25833	803
56.26667	795
56.27500	787
56.28333	780
56.29167	774
56.30000	768
56.30833	762
56.31667	758
56.32500	753
56.33333	749
56.34167	743
56.35000	738
56.35833	733
56.36667	727
56.37500	721
56.38333	714
56.39167	706
56.40000	698
56.40833	691
56.41667	684
56.42500	678
56.43333	672
56.44167	666
56.45000	662
56.45833	659
56.46667	655
56.47500	649
56.48333	643
56.49167	637
56.50000	631
56.50833	626
56.51667	622
56.52500	619
56.53333	616
56.54167	613
56.55000	609
56.55833	604
56.56667	598
56.57500	591
56.58333	583
56.59167	577
56.60000	571
56.60833	564
56.61667	555
56.62500	547
56.63333	538
56.64167	530
56.65000	525
56.65833	523
56.66667	524
56.67500	525
56.68333	526
56.69167	527
56.70000	526
56.70833	522
56.71667	517
56.72500	511
56.73333	503
56.74167	497
56.75000	492
56.75833	488
56.76667	485
56.77500	482
56.78333	478
56.79167	472
56.80000	466
56.80833	459
56.81667	453
56.82500	447
56.83333	441
56.84167	436
56.85000	431
56.85833	426
56.86667	423
56.87500	421
56.88333	421
56.89167	421
56.90000	421
56.90833	419
56.91667	415
56.92500	410
56.93333	403
56.94167	397
56.95000	393
56.95833	391
56.96667	389
56.97500	387
56.98333	383
56.99167	380
57.00000	376
57.00833	372
57.01667	368
57.02500	364
57.03333	360
57.04167	356
57.05000	351
57.05833	347
57.06667	342
57.07500	338
57.08333	336
57.09167	335
57.10000	336
57.10833	337
57.11667	337
57.12500	335
57.13333	331
57.14167	326
57.15000	322
57.15833	318
57.16667	314
57.17500	312
57.18333	309
57.19167	306
57.20000	302
57.20833	298
57.21667	293
57.22500	289
57.23333	287
57.24167	286
57.25000	286
57.25833	287
57.26667	287
57.27500	286
57.28333	285
57.29167	283
57.30000	280
57.30833	276
57.31667	272
57.32500	269
57.33333	266
57.34167	264
57.35000	261
57.35833	257
57.36667	253
57.37500	249
57.38333	246
57.39167	244
57.40000	244
57.40833	245
57.41667	246
57.42500	248
57.43333	248
57.44167	248
57.45000	246
57.45833	243
57.46667	240
57.47500	237
57.48333	234
57.49167	232
57.50000	229
57.50833	226
57.51667	222
57.52500	219
57.53333	216
57.54167	213
57.55000	211
57.55833	210
57.56667	209
57.57500	209
57.58333	209
57.59167	208
57.60000	206
57.60833	201
57.61667	197
57.62500	193
57.63333	193
57.64167	193
57.65000	194
57.65833	194
57.66667	195
57.67500	194
57.68333	193
57.69167	192
57.70000	192
57.70833	191
57.71667	189
57.72500	186
57.73333	182
57.74167	178
57.75000	175
57.75833	174
57.76667	174
57.77500	174
57.78333	173
57.79167	171
57.80000	168
57.80833	166
57.81667	164
57.82500	163
57.83333	162
57.84167	161
57.85000	161
57.85833	160
57.86667	159
57.87500	157
57.88333	154
57.89167	150
57.90000	147
57.90833	144
57.91667	142
57.92500	141
57.93333	140
57.94167	141
57.95000	141
57.95833	142
57.96667	143
57.97500	144
57.98333	143
57.99167	141
58.00000	138
58.00833	135
58.01667	133
58.02500	131
58.03333	129
58.04167	125
58.05000	121
58.05833	115
58.06667	111
58.07500	110
58.08333	111
58.09167	114
58.10000	118
58.10833	122
58.11667	126
58.12500	128
58.13333	128
58.14167	128
58.15000	126
58.15833	123
58.16667	121
58.17500	119
58.18333	117
58.19167	117
58.20000	119
58.20833	119
58.21667	117
58.22500	114
58.23333	112
58.24167	110
58.25000	110
58.25833	110
58.26667	110
58.27500	107
58.28333	104
58.29167	103
58.30000	104
58.30833	106
58.31667	106
58.32500	105
58.33333	103
58.34167	102
58.35000	101
58.35833	101
58.36667	101
58.37500	99
58.38333	96
58.39167	93
58.40000	91
58.40833	89
58.41667	89
58.42500	90
58.43333	90
58.44167	89
58.45000	88
58.45833	88
58.46667	87
58.47500	86
58.48333	84
58.49167	82
58.50000	81
58.50833	81
58.51667	83
58.52500	85
58.53333	85
58.54167	83
58.55000	82
58.55833	80
58.56667	80
58.57500	80
58.58333	81
58.59167	81
58.60000	81
58.60833	82
58.61667	84
58.62500	86
58.63333	87
58.64167	87
58.65000	87
58.65833	86
58.66667	86
58.67500	87
58.68333	86
58.69167	84
58.70000	80
58.70833	77
58.71667	74
58.72500	73
58.73333	73
58.74167	73
58.75000	74
58.75833	75
58.76667	76
58.77500	77
58.78333	78
58.79167	78
58.80000	77
58.80833	74
58.81667	71
58.82500	69
58.83333	67
58.84167	67
58.85000	68
58.85833	70
58.86667	71
58.87500	72
58.88333	71
58.89167	70
58.90000	68
58.90833	66
58.91667	63
58.92500	60
58.93333	57
58.94167	55
58.95000	54
58.95833	52
58.96667	51
58.97500	52
58.98333	53
58.99167	56
59.00000	60
59.00833	62
59.01667	63
59.02500	61
59.03333	59
59.04167	57
59.05000	56
59.05833	57
59.06667	60
59.07500	63
59.08333	67
59.09167	70
59.10000	73
59.10833	73
59.11667	72
59.12500	70
59.13333	67
59.14167	65
59.15000	64
59.15833	64
59.16667	64
59.17500	63
59.18333	62
59.19167	58
59.20000	54
59.20833	48
59.21667	43
59.22500	40
59.23333	38
59.24167	38
59.25000	39
59.25833	42
59.26667	45
59.27500	47
59.28333	49
59.29167	52
59.30000	55
59.30833	56
59.31667	56
59.32500	53
59.33333	47
59.34167	41
59.35000	38
59.35833	38
59.36667	40
59.37500	44
59.38333	47
59.39167	47
59.40000	44
59.40833	41
59.41667	37
59.42500	33
59.43333	30
59.44167	29
59.45000	31
59.45833	37
59.46667	44
59.47500	52
59.48333	59
59.49167	63
59.50000	64
59.50833	63
59.51667	59
59.52500	54
59.53333	49
59.54167	45
59.55000	43
59.55833	44
59.56667	46
59.57500	49
59.58333	52
59.59167	52
59.60000	51
59.60833	49
59.61667	47
59.62500	46
59.63333	46
59.64167	47
59.65000	45
59.65833	42
59.66667	39
59.67500	38
59.68333	39
59.69167	42
59.70000	45
59.70833	45
59.71667	44
59.72500	41
59.73333	36
59.74167	31
59.75000	29
59.75833	29
59.76667	32
59.77500	36
59.78333	40
59.79167	42
59.80000	42
59.80833	40
59.81667	37
59.82500	35
59.83333	33
59.84167	32
59.85000	32
59.85833	33
59.86667	35
59.87500	35
59.88333	34
59.89167	31
59.90000	27
59.90833	24
59.91667	22
59.92500	23
59.93333	24
59.94167	25
59.95000	25
59.95833	25
59.96667	27
59.97500	30
59.98333	34
59.99167	37
60.00000	37

[LC Chromatogram(Detector A-Ch2)]
Interval(msec)	500
# of Points	7201
Start Time(min)	0.000
End Time(min)	60.000
Intensity Units	mV
Intensity Multiplier	0.001
Wavelength(nm)	230
R.Time (min)	Intensity
0.00000	-132
0.00833	-132
0.01667	-2
0.02500	-7
0.03333	-11
0.04167	-15
0.05000	-18
0.05833	-22
0.06667	-26
0.07500	-30
0.08333	-35
0.09167	-39
0.10000	-43
0.10833	-45
0.11667	-48
0.12500	-50
0.13333	-52
0.14167	-54
0.15000	-57
0.15833	-62
0.16667	-68
0.17500	-75
0.18333	-81
0.19167	-87
0.20000	-90
0.20833	-92
0.21667	-93
0.22500	-94
0.23333	-95
0.24167	-97
0.25000	-98
0.25833	-99
0.26667	-99
0.27500	-99
0.28333	-98
0.29167	-97
0.30000	-97
0.30833	-98
0.31667	-101
0.32500	-107
0.33333	-113
0.34167	-119
0.35000	-125
0.35833	-128
0.36667	-130
0.37500	-130
0.38333	-132
0.39167	-133
0.40000	-134
0.40833	-136
0.41667	-137
0.42500	-140
0.43333	-143
0.44167	-146
0.45000	-149
0.45833	-152
0.46667	-154
0.47500	-157
0.48333	-159
0.49167	-161
0.50000	-164
0.50833	-167
0.51667	-169
0.52500	-171
0.53333	-173
0.54167	-174
0.55000	-174
0.55833	-176
0.56667	-180
0.57500	-182
0.58333	-184
0.59167	-185
0.60000	-188
0.60833	-192
0.61667	-196
0.62500	-199
0.63333	-202
0.64167	-204
0.65000	-204
0.65833	-205
0.66667	-207
0.67500	-208
0.68333	-210
0.69167	-211
0.70000	-213
0.70833	-215
0.71667	-216
0.72500	-217
0.73333	-217
0.74167	-219
0.75000	-222
0.75833	-225
0.76667	-229
0.77500	-232
0.78333	-233
0.79167	-233
0.80000	-234
0.80833	-237
0.81667	-241
0.82500	-246
0.83333	-250
0.84167	-253
0.85000	-254
0.85833	-256
0.86667	-257
0.87500	-259
0.88333	-260
0.89167	-261
0.90000	-260
0.90833	-259
0.91667	-257
0.92500	-258
0.93333	-261
0.94167	-265
0.95000	-269
0.95833	-272
0.96667	-276
0.97500	-279
0.98333	-281
0.99167	-282
1.00000	-282
1.00833	-283
1.01667	-285
1.02500	-288
1.03333	-291
1.04167	-294
1.05000	-297
1.05833	-300
1.06667	-301
1.07500	-303
1.08333	-305
1.09167	-306
1.10000	-307
1.10833	-307
1.11667	-308
1.12500	-309
1.13333	-311
1.14167	-314
1.15000	-317
1.15833	-320
1.16667	-322
1.17500	-324
1.18333	-326
1.19167	-328
1.20000	-329
1.20833	-330
1.21667	-330
1.22500	-330
1.23333	-329
1.24167	-330
1.25000	-330
1.25833	-330
1.26667	-330
1.27500	-330
1.28333	-333
1.29167	-337
1.30000	-342
1.30833	-346
1.31667	-348
1.32500	-350
1.33333	-352
1.34167	-352
1.35000	-352
1.35833	-353
1.36667	-354
1.37500	-356
1.38333	-359
1.39167	-361
1.40000	-362
1.40833	-361
1.41667	-361
1.42500	-361
1.43333	-363
1.44167	-365
1.45000	-367
1.45833	-369
1.46667	-371
1.47500	-372
1.48333	-374
1.49167	-376
1.50000	-378
1.50833	-380
1.51667	-382
1.52500	-383
1.53333	-385
1.54167	-387
1.55000	-388
1.55833	-389
1.56667	-389
1.57500	-389
1.58333	-389
1.59167	-389
1.60000	-389
1.60833	-389
1.61667	-388
1.62500	-389
1.63333	-390
1.64167	-393
1.65000	-396
1.65833	-398
1.66667	-399
1.67500	-400
1.68333	-403
1.69167	-406
1.70000	-408
1.70833	-409
1.71667	-410
1.72500	-410
1.73333	-409
1.74167	-409
1.75000	-410
1.75833	-413
1.76667	-416
1.77500	-420
1.78333	-423
1.79167	-426
1.80000	-427
1.80833	-426
1.81667	-425
1.82500	-423
1.83333	-422
1.84167	-422
1.85000	-423
1.85833	-425
1.86667	-428
1.87500	-431
1.88333	-433
1.89167	-437
1.90000	-441
1.90833	-446
1.91667	-449
1.92500	-451
1.93333	-452
1.94167	-451
1.95000	-449
1.95833	-447
1.96667	-445
1.97500	-443
1.98333	-441
1.99167	-441
2.00000	-444
2.00833	-448
2.01667	-453
2.02500	-457
2.03333	-460
2.04167	-461
2.05000	-461
2.05833	-461
2.06667	-461
2.07500	-462
2.08333	-461
2.09167	-460
2.10000	-460
2.10833	-461
2.11667	-463
2.12500	-467
2.13333	-469
2.14167	-471
2.15000	-472
2.15833	-472
2.16667	-472
2.17500	-472
2.18333	-473
2.19167	-474
2.20000	-475
2.20833	-474
2.21667	-473
2.22500	-471
2.23333	-470
2.24167	-470
2.25000	-472
2.25833	-475
2.26667	-479
2.27500	-480
2.28333	-480
2.29167	-479
2.30000	-477
2.30833	-476
2.31667	-476
2.32500	-478
2.33333	-482
2.34167	-485
2.35000	-489
2.35833	-492
2.36667	-494
2.37500	-496
2.38333	-497
2.39167	-496
2.40000	-496
2.40833	-496
2.41667	-497
2.42500	-497
2.43333	-497
2.44167	-498
2.45000	-499
2.45833	-500
2.46667	-500
2.47500	-501
2.48333	-501
2.49167	-501
2.50000	-503
2.50833	-507
2.51667	-510
2.52500	-513
2.53333	-514
2.54167	-513
2.55000	-512
2.55833	-512
2.56667	-513
2.57500	-515
2.58333	-517
2.59167	-520
2.60000	-523
2.60833	-526
2.61667	-528
2.62500	-530
2.63333	-531
2.64167	-530
2.65000	-529
2.65833	-529
2.66667	-531
2.67500	-533
2.68333	-535
2.69167	-536
2.70000	-534
2.70833	-531
2.71667	-528
2.72500	-527
2.73333	-527
2.74167	-526
2.75000	-526
2.75833	-526
2.76667	-528
2.77500	-530
2.78333	-532
2.79167	-536
2.80000	-538
2.80833	-540
2.81667	-542
2.82500	-544
2.83333	-546
2.84167	-547
2.85000	-548
2.85833	-549
2.86667	-549
2.87500	-549
2.88333	-549
2.89167	-551
2.90000	-552
2.90833	-552
2.91667	-551
2.92500	-550
2.93333	-549
2.94167	-550
2.95000	-551
2.95833	-552
2.96667	-553
2.97500	-553
2.98333	-553
2.99167	-555
3.00000	-560
3.00833	-564
3.01667	-568
3.02500	-571
3.03333	-572
3.04167	-572
3.05000	-570
3.05833	-567
3.06667	-563
3.07500	-559
3.08333	-556
3.09167	-554
3.10000	-553
3.10833	-554
3.11667	-556
3.12500	-559
3.13333	-564
3.14167	-568
3.15000	-572
3.15833	-574
3.16667	-573
3.17500	-571
3.18333	-571
3.19167	-571
3.20000	-573
3.20833	-574
3.21667	-575
3.22500	-572
3.23333	-568
3.24167	-565
3.25000	-564
3.25833	-566
3.26667	-570
3.27500	-575
3.28333	-579
3.29167	-582
3.30000	-584
3.30833	-584
3.31667	-585
3.32500	-586
3.33333	-589
3.34167	-591
3.35000	-593
3.35833	-594
3.36667	-596
3.37500	-597
3.38333	-596
3.39167	-594
3.40000	-592
3.40833	-589
3.41667	-588
3.42500	-588
3.43333	-590
3.44167	-591
3.45000	-591
3.45833	-591
3.46667	-591
3.47500	-592
3.48333	-594
3.49167	-596
3.50000	-597
3.50833	-598
3.51667	-599
3.52500	-599
3.53333	-598
3.54167	-596
3.55000	-595
3.55833	-593
3.56667	-591
3.57500	-590
3.58333	-591
3.59167	-594
3.60000	-596
3.60833	-598
3.61667	-600
3.62500	-601
3.63333	-600
3.64167	-598
3.65000	-596
3.65833	-596
3.66667	-598
3.67500	-601
3.68333	-604
3.69167	-607
3.70000	-609
3.70833	-610
3.71667	-611
3.72500	-613
3.73333	-616
3.74167	-618
3.75000	-620
3.75833	-621
3.76667	-623
3.77500	-624
3.78333	-624
3.79167	-622
3.80000	-619
3.80833	-614
3.81667	-610
3.82500	-608
3.83333	-608
3.84167	-609
3.85000	-612
3.85833	-614
3.86667	-617
3.87500	-620
3.88333	-622
3.89167	-623
3.90000	-623
3.90833	-620
3.91667	-617
3.92500	-613
3.93333	-612
3.94167	-613
3.95000	-615
3.95833	-618
3.96667	-620
3.97500	-621
3.98333	-621
3.99167	-621
4.00000	-621
4.00833	-623
4.01667	-625
4.02500	-628
4.03333	-631
4.04167	-635
4.05000	-638
4.05833	-640
4.06667	-640
4.07500	-639
4.08333	-638
4.09167	-636
4.10000	-634
4.10833	-631
4.11667	-629
4.12500	-627
4.13333	-625
4.14167	-626
4.15000	-629
4.15833	-634
4.16667	-640
4.17500	-644
4.18333	-646
4.19167	-646
4.20000	-644
4.20833	-641
4.21667	-639
4.22500	-638
4.23333	-637
4.24167	-637
4.25000	-637
4.25833	-638
4.26667	-639
4.27500	-641
4.28333	-642
4.29167	-644
4.30000	-645
4.30833	-646
4.31667	-647
4.32500	-647
4.33333	-647
4.34167	-647
4.35000	-648
4.35833	-649
4.36667	-650
4.37500	-651
4.38333	-651
4.39167	-651
4.40000	-650
4.40833	-648
4.41667	-646
4.42500	-642
4.43333	-640
4.44167	-640
4.45000	-641
4.45833	-644
4.46667	-648
4.47500	-652
4.48333	-655
4.49167	-658
4.50000	-658
4.50833	-658
4.51667	-655
4.52500	-653
4.53333	-651
4.54167	-652
4.55000	-654
4.55833	-657
4.56667	-660
4.57500	-663
4.58333	-664
4.59167	-665
4.60000	-665
4.60833	-664
4.61667	-662
4.62500	-658
4.63333	-655
4.64167	-651
4.65000	-649
4.65833	-647
4.66667	-648
4.67500	-650
4.68333	-654
4.69167	-659
4.70000	-662
4.70833	-664
4.71667	-663
4.72500	-660
4.73333	-657
4.74167	-655
4.75000	-653
4.75833	-654
4.76667	-657
4.77500	-661
4.78333	-665
4.79167	-668
4.80000	-670
4.80833	-671
4.81667	-671
4.82500	-670
4.83333	-669
4.84167	-668
4.85000	-668
4.85833	-669
4.86667	-670
4.87500	-671
4.88333	-672
4.89167	-674
4.90000	-675
4.90833	-674
4.91667	-673
4.92500	-672
4.93333	-670
4.94167	-669
4.95000	-670
4.95833	-671
4.96667	-673
4.97500	-676
4.98333	-681
4.99167	-685
5.00000	-687
5.00833	-688
5.01667	-687
5.02500	-685
5.03333	-683
5.04167	-683
5.05000	-683
5.05833	-683
5.06667	-681
5.07500	-680
5.08333	-680
5.09167	-682
5.10000	-683
5.10833	-683
5.11667	-684
5.12500	-684
5.13333	-685
5.14167	-685
5.15000	-685
5.15833	-683
5.16667	-679
5.17500	-676
5.18333	-674
5.19167	-674
5.20000	-675
5.20833	-676
5.21667	-677
5.22500	-680
5.23333	-683
5.24167	-683
5.25000	-682
5.25833	-679
5.26667	-676
5.27500	-673
5.28333	-672
5.29167	-672
5.30000	-673
5.30833	-674
5.31667	-676
5.32500	-678
5.33333	-681
5.34167	-684
5.35000	-688
5.35833	-689
5.36667	-689
5.37500	-687
5.38333	-685
5.39167	-685
5.40000	-685
5.40833	-688
5.41667	-690
5.42500	-693
5.43333	-695
5.44167	-696
5.45000	-696
5.45833	-696
5.46667	-697
5.47500	-699
5.48333	-700
5.49167	-702
5.50000	-702
5.50833	-701
5.51667	-699
5.52500	-698
5.53333	-697
5.54167	-698
5.55000	-700
5.55833	-701
5.56667	-701
5.57500	-699
5.58333	-696
5.59167	-694
5.60000	-692
5.60833	-692
5.61667	-691
5.62500	-690
5.63333	-690
5.64167	-689
5.65000	-690
5.65833	-691
5.66667	-692
5.67500	-694
5.68333	-697
5.69167	-699
5.70000	-702
5.70833	-705
5.71667	-707
5.72500	-707
5.73333	-706
5.74167	-705
5.75000	-705
5.75833	-706
5.76667	-708
5.77500	-710
5.78333	-711
5.79167	-711
5.80000	-710
5.80833	-709
5.81667	-708
5.82500	-708
5.83333	-708
5.84167	-708
5.85000	-707
5.85833	-707
5.86667	-708
5.87500	-709
5.88333	-710
5.89167	-709
5.90000	-706
5.90833	-703
5.91667	-701
5.92500	-700
5.93333	-701
5.94167	-704
5.95000	-706
5.95833	-709
5.96667	-712
5.97500	-714
5.98333	-715
5.99167	-715
6.00000	-713
6.00833	-711
6.01667	-709
6.02500	-708
6.03333	-707
6.04167	-707
6.05000	-706
6.05833	-706
6.06667	-705
6.07500	-705
6.08333	-706
6.09167	-707
6.10000	-708
6.10833	-710
6.11667	-711
6.12500	-713
6.13333	-713
6.14167	-713
6.15000	-712
6.15833	-712
6.16667	-714
6.17500	-716
6.18333	-716
6.19167	-715
6.20000	-714
6.20833	-711
6.21667	-710
6.22500	-709
6.23333	-710
6.24167	-710
6.25000	-711
6.25833	-712
6.26667	-713
6.27500	-714
6.28333	-714
6.29167	-715
6.30000	-717
6.30833	-720
6.31667	-722
6.32500	-722
6.33333	-721
6.34167	-718
6.35000	-715
6.35833	-713
6.36667	-712
6.37500	-712
6.38333	-712
6.39167	-711
6.40000	-712
6.40833	-714
6.41667	-717
6.42500	-721
6.43333	-723
6.44167	-723
6.45000	-720
6.45833	-717
6.46667	-714
6.47500	-713
6.48333	-714
6.49167	-718
6.50000	-722
6.50833	-727
6.51667	-730
6.52500	-732
6.53333	-732
6.54167	-731
6.55000	-730
6.55833	-729
6.56667	-729
6.57500	-729
6.58333	-728
6.59167	-726
6.60000	-726
6.60833	-726
6.61667	-727
6.62500	-728
6.63333	-728
6.64167	-728
6.65000	-727
6.65833	-725
6.66667	-725
6.67500	-726
6.68333	-727
6.69167	-728
6.70000	-727
6.70833	-726
6.71667	-725
6.72500	-724
6.73333	-724
6.74167	-725
6.75000	-727
6.75833	-728
6.76667	-727
6.77500	-726
6.78333	-725
6.79167	-725
6.80000	-725
6.80833	-725
6.81667	-724
6.82500	-724
6.83333	-725
6.84167	-726
6.85000	-728
6.85833	-729
6.86667	-730
6.87500	-729
6.88333	-729
6.89167	-729
6.90000	-729
6.90833	-729
6.91667	-730
6.92500	-731
6.93333	-732
6.94167	-735
6.95000	-736
6.95833	-736
6.96667	-734
6.97500	-732
6.98333	-729
6.99167	-727
7.00000	-727
7.00833	-729
7.01667	-731
7.02500	-732
7.03333	-733
7.04167	-733
7.05000	-732
7.05833	-732
7.06667	-732
7.07500	-734
7.08333	-736
7.09167	-738
7.10000	-741
7.10833	-743
7.11667	-745
7.12500	-747
7.13333	-747
7.14167	-747
7.15000	-745
7.15833	-743
7.16667	-741
7.17500	-739
7.18333	-737
7.19167	-736
7.20000	-735
7.20833	-733
7.21667	-732
7.22500	-731
7.23333	-730
7.24167	-730
7.25000	-730
7.25833	-732
7.26667	-733
7.27500	-735
7.28333	-735
7.29167	-734
7.30000	-733
7.30833	-731
7.31667	-731
7.32500	-733
7.33333	-735
7.34167	-739
7.35000	-741
7.35833	-742
7.36667	-742
7.37500	-741
7.38333	-741
7.39167	-740
7.40000	-739
7.40833	-738
7.41667	-738
7.42500	-738
7.43333	-739
7.44167	-740
7.45000	-741
7.45833	-743
7.46667	-744
7.47500	-744
7.48333	-744
7.49167	-743
7.50000	-742
7.50833	-741
7.51667	-741
7.52500	-743
7.53333	-744
7.54167	-745
7.55000	-745
7.55833	-743
7.56667	-742
7.57500	-741
7.58333	-741
7.59167	-742
7.60000	-743
7.60833	-743
7.61667	-743
7.62500	-744
7.63333	-744
7.64167	-746
7.65000	-747
7.65833	-748
7.66667	-748
7.67500	-748
7.68333	-747
7.69167	-748
7.70000	-750
7.70833	-753
7.71667	-756
7.72500	-757
7.73333	-757
7.74167	-755
7.75000	-752
7.75833	-749
7.76667	-747
7.77500	-746
7.78333	-747
7.79167	-749
7.80000	-749
7.80833	-748
7.81667	-745
7.82500	-742
7.83333	-741
7.84167	-741
7.85000	-744
7.85833	-747
7.86667	-750
7.87500	-752
7.88333	-754
7.89167	-754
7.90000	-754
7.90833	-753
7.91667	-753
7.92500	-754
7.93333	-756
7.94167	-759
7.95000	-761
7.95833	-762
7.96667	-760
7.97500	-759
7.98333	-758
7.99167	-758
8.00000	-759
8.00833	-761
8.01667	-762
8.02500	-761
8.03333	-760
8.04167	-759
8.05000	-759
8.05833	-759
8.06667	-758
8.07500	-757
8.08333	-757
8.09167	-756
8.10000	-756
8.10833	-757
8.11667	-757
8.12500	-756
8.13333	-756
8.14167	-757
8.15000	-759
8.15833	-761
8.16667	-763
8.17500	-763
8.18333	-761
8.19167	-758
8.20000	-754
8.20833	-752
8.21667	-750
8.22500	-751
8.23333	-752
8.24167	-755
8.25000	-757
8.25833	-758
8.26667	-759
8.27500	-759
8.28333	-759
8.29167	-760
8.30000	-762
8.30833	-765
8.31667	-768
8.32500	-769
8.33333	-767
8.34167	-763
8.35000	-758
8.35833	-755
8.36667	-753
8.37500	-754
8.38333	-756
8.39167	-759
8.40000	-762
8.40833	-763
8.41667	-764
8.42500	-764
8.43333	-764
8.44167	-763
8.45000	-764
8.45833	-765
8.46667	-766
8.47500	-766
8.48333	-764
8.49167	-762
8.50000	-761
8.50833	-760
8.51667	-761
8.52500	-764
8.53333	-767
8.54167	-770
8.55000	-773
8.55833	-774
8.56667	-773
8.57500	-771
8.58333	-768
8.59167	-766
8.60000	-765
8.60833	-764
8.61667	-764
8.62500	-762
8.63333	-760
8.64167	-760
8.65000	-760
8.65833	-763
8.66667	-765
8.67500	-768
8.68333	-770
8.69167	-771
8.70000	-773
8.70833	-774
8.71667	-776
8.72500	-777
8.73333	-778
8.74167	-778
8.75000	-777
8.75833	-776
8.76667	-775
8.77500	-774
8.78333	-774
8.79167	-774
8.80000	-773
8.80833	-772
8.81667	-771
8.82500	-769
8.83333	-767
8.84167	-766
8.85000	-765
8.85833	-765
8.86667	-765
8.87500	-765
8.88333	-766
8.89167	-767
8.90000	-766
8.90833	-765
8.91667	-764
8.92500	-765
8.93333	-768
8.94167	-772
8.95000	-775
8.95833	-778
8.96667	-778
8.97500	-777
8.98333	-776
8.99167	-776
9.00000	-777
9.00833	-779
9.01667	-781
9.02500	-783
9.03333	-784
9.04167	-784
9.05000	-781
9.05833	-778
9.06667	-776
9.07500	-776
9.08333	-776
9.09167	-777
9.10000	-778
9.10833	-778
9.11667	-777
9.12500	-777
9.13333	-777
9.14167	-778
9.15000	-778
9.15833	-778
9.16667	-779
9.17500	-781
9.18333	-783
9.19167	-784
9.20000	-784
9.20833	-782
9.21667	-779
9.22500	-776
9.23333	-773
9.24167	-771
9.25000	-769
9.25833	-768
9.26667	-769
9.27500	-770
9.28333	-773
9.29167	-775
9.30000	-777
9.30833	-777
9.31667	-777
9.32500	-776
9.33333	-775
9.34167	-775
9.35000	-774
9.35833	-772
9.36667	-769
9.37500	-768
9.38333	-768
9.39167	-768
9.40000	-769
9.40833	-769
9.41667	-769
9.42500	-769
9.43333	-770
9.44167	-774
9.45000	-778
9.45833	-784
9.46667	-790
9.47500	-795
9.48333	-796
9.49167	-794
9.50000	-789
9.50833	-783
9.51667	-778
9.52500	-775
9.53333	-775
9.54167	-776
9.55000	-779
9.55833	-780
9.56667	-780
9.57500	-778
9.58333	-776
9.59167	-774
9.60000	-772
9.60833	-770
9.61667	-770
9.62500	-771
9.63333	-772
9.64167	-774
9.65000	-775
9.65833	-776
9.66667	-776
9.67500	-775
9.68333	-775
9.69167	-776
9.70000	-777
9.70833	-779
9.71667	-781
9.72500	-782
9.73333	-782
9.74167	-780
9.75000	-778
9.75833	-777
9.76667	-775
9.77500	-774
9.78333	-773
9.79167	-772
9.80000	-773
9.80833	-776
9.81667	-779
9.82500	-782
9.83333	-783
9.84167	-782
9.85000	-780
9.85833	-777
9.86667	-776
9.87500	-777
9.88333	-780
9.89167	-784
9.90000	-788
9.90833	-790
9.91667	-790
9.92500	-789
9.93333	-787
9.94167	-786
9.95000	-785
9.95833	-785
9.96667	-785
9.97500	-785
9.98333	-785
9.99167	-783
10.00000	-782
10.00833	-781
10.01667	-780
10.02500	-780
10.03333	-781
10.04167	-782
10.05000	-783
10.05833	-786
10.06667	-788
10.07500	-789
10.08333	-788
10.09167	-785
10.10000	-781
10.10833	-778
10.11667	-778
10.12500	-780
10.13333	-784
10.14167	-788
10.15000	-792
10.15833	-794
10.16667	-794
10.17500	-791
10.18333	-787
10.19167	-783
10.20000	-782
10.20833	-783
10.21667	-786
10.22500	-789
10.23333	-792
10.24167	-791
10.25000	-789
10.25833	-787
10.26667	-786
10.27500	-785
10.28333	-786
10.29167	-788
10.30000	-788
10.30833	-788
10.31667	-788
10.32500	-787
10.33333	-786
10.34167	-785
10.35000	-784
10.35833	-784
10.36667	-783
10.37500	-784
10.38333	-785
10.39167	-788
10.40000	-790
10.40833	-792
10.41667	-794
10.42500	-795
10.43333	-795
10.44167	-795
10.45000	-796
10.45833	-797
10.46667	-799
10.47500	-800
10.48333	-800
10.49167	-799
10.50000	-798
10.50833	-796
10.51667	-796
10.52500	-796
10.53333	-796
10.54167	-795
10.55000	-794
10.55833	-792
10.56667	-791
10.57500	-789
10.58333	-788
10.59167	-787
10.60000	-787
10.60833	-787
10.61667	-789
10.62500	-793
10.63333	-796
10.64167	-800
10.65000	-804
10.65833	-805
10.66667	-804
10.67500	-802
10.68333	-798
10.69167	-795
10.70000	-792
10.70833	-790
10.71667	-787
10.72500	-785
10.73333	-783
10.74167	-783
10.75000	-783
10.75833	-785
10.76667	-788
10.77500	-790
10.78333	-792
10.79167	-794
10.80000	-794
10.80833	-793
10.81667	-792
10.82500	-789
10.83333	-787
10.84167	-786
10.85000	-785
10.85833	-787
10.86667	-791
10.87500	-795
10.88333	-798
10.89167	-800
10.90000	-800
10.90833	-797
10.91667	-795
10.92500	-793
10.93333	-792
10.94167	-791
10.95000	-790
10.95833	-790
10.96667	-790
10.97500	-790
10.98333	-789
10.99167	-789
11.00000	-789
11.00833	-790
11.01667	-791
11.02500	-793
11.03333	-795
11.04167	-796
11.05000	-797
11.05833	-797
11.06667	-797
11.07500	-795
11.08333	-794
11.09167	-793
11.10000	-793
11.10833	-792
11.11667	-790
11.12500	-789
11.13333	-788
11.14167	-788
11.15000	-788
11.15833	-789
11.16667	-791
11.17500	-792
11.18333	-793
11.19167	-795
11.20000	-795
11.20833	-794
11.21667	-793
11.22500	-792
11.23333	-791
11.24167	-789
11.25000	-787
11.25833	-785
11.26667	-785
11.27500	-787
11.28333	-789
11.29167	-792
11.30000	-794
11.30833	-796
11.31667	-797
11.32500	-797
11.33333	-796
11.34167	-792
11.35000	-788
11.35833	-785
11.36667	-785
11.37500	-786
11.38333	-788
11.39167	-790
11.40000	-791
11.40833	-791
11.41667	-791
11.42500	-791
11.43333	-792
11.44167	-791
11.45000	-790
11.45833	-791
11.46667	-792
11.47500	-794
11.48333	-797
11.49167	-800
11.50000	-802
11.50833	-804
11.51667	-806
11.52500	-809
11.53333	-810
11.54167	-811
11.55000	-810
11.55833	-808
11.56667	-804
11.57500	-801
11.58333	-800
11.59167	-800
11.60000	-800
11.60833	-800
11.61667	-801
11.62500	-802
11.63333	-803
11.64167	-805
11.65000	-806
11.65833	-807
11.66667	-806
11.67500	-805
11.68333	-805
11.69167	-806
11.70000	-808
11.70833	-808
11.71667	-807
11.72500	-805
11.73333	-802
11.74167	-800
11.75000	-800
11.75833	-802
11.76667	-805
11.77500	-807
11.78333	-809
11.79167	-810
11.80000	-810
11.80833	-809
11.81667	-807
11.82500	-805
11.83333	-803
11.84167	-802
11.85000	-800
11.85833	-798
11.86667	-795
11.87500	-792
11.88333	-791
11.89167	-791
11.90000	-794
11.90833	-798
11.91667	-802
11.92500	-805
11.93333	-807
11.94167	-809
11.95000	-811
11.95833	-812
11.96667	-814
11.97500	-815
11.98333	-814
11.99167	-814
12.00000	-813
12.00833	-813
12.01667	-812
12.02500	-810
12.03333	-808
12.04167	-807
12.05000	-805
12.05833	-802
12.06667	-800
12.07500	-798
12.08333	-796
12.09167	-795
12.10000	-794
12.10833	-792
12.11667	-791
12.12500	-791
12.13333	-791
12.14167	-793
12.15000	-797
12.15833	-800
12.16667	-802
12.17500	-804
12.18333	-806
12.19167	-807
12.20000	-807
12.20833	-807
12.21667	-807
12.22500	-806
12.23333	-806
12.24167	-806
12.25000	-808
12.25833	-811
12.26667	-814
12.27500	-818
12.28333	-820
12.29167	-820
12.30000	-819
12.30833	-816
12.31667	-813
12.32500	-811
12.33333	-810
12.34167	-809
12.35000	-809
12.35833	-810
12.36667	-811
12.37500	-811
12.38333	-810
12.39167	-808
12.40000	-806
12.40833	-804
12.41667	-803
12.42500	-804
12.43333	-807
12.44167	-811
12.45000	-813
12.45833	-814
12.46667	-813
12.47500	-811
12.48333	-809
12.49167	-806
12.50000	-805
12.50833	-803
12.51667	-802
12.52500	-801
12.53333	-801
12.54167	-802
12.55000	-804
12.55833	-806
12.56667	-807
12.57500	-808
12.58333	-807
12.59167	-806
12.60000	-804
12.60833	-803
12.61667	-802
12.62500	-801
12.63333	-801
12.64167	-802
12.65000	-805
12.65833	-809
12.66667	-812
12.67500	-814
12.68333	-815
12.69167	-816
12.70000	-816
12.70833	-816
12.71667	-818
12.72500	-819
12.73333	-820
12.74167	-822
12.75000	-824
12.75833	-824
12.76667	-821
12.77500	-818
12.78333	-814
12.79167	-810
12.80000	-808
12.80833	-808
12.81667	-807
12.82500	-807
12.83333	-806
12.84167	-806
12.85000	-805
12.85833	-805
12.86667	-804
12.87500	-804
12.88333	-804
12.89167	-804
12.90000	-805
12.90833	-806
12.91667	-806
12.92500	-806
12.93333	-806
12.94167	-806
12.95000	-808
12.95833	-810
12.96667	-812
12.97500	-814
12.98333	-814
12.99167	-813
13.00000	-812
13.00833	-813
13.01667	-815
13.02500	-818
13.03333	-821
13.04167	-823
13.05000	-825
13.05833	-825
13.06667	-823
13.07500	-821
13.08333	-818
13.09167	-816
13.10000	-815
13.10833	-814
13.11667	-813
13.12500	-812
13.13333	-811
13.14167	-811
13.15000	-813
13.15833	-814
13.16667	-817
13.17500	-818
13.18333	-819
13.19167	-820
13.20000	-820
13.20833	-821
13.21667	-822
13.22500	-822
13.23333	-822
13.24167	-822
13.25000	-821
13.25833	-820
13.26667	-819
13.27500	-817
13.28333	-816
13.29167	-815
13.30000	-814
13.30833	-813
13.31667	-812
13.32500	-812
13.33333	-811
13.34167	-812
13.35000	-813
13.35833	-815
13.36667	-817
13.37500	-818
13.38333	-819
13.39167	-819
13.40000	-818
13.40833	-817
13.41667	-816
13.42500	-814
13.43333	-811
13.44167	-808
13.45000	-805
13.45833	-804
13.46667	-805
13.47500	-806
13.48333	-807
13.49167	-808
13.50000	-808
13.50833	-808
13.51667	-808
13.52500	-809
13.53333	-810
13.54167	-809
13.55000	-807
13.55833	-805
13.56667	-804
13.57500	-804
13.58333	-804
13.59167	-806
13.60000	-807
13.60833	-809
13.61667	-811
13.62500	-813
13.63333	-815
13.64167	-816
13.65000	-817
13.65833	-818
13.66667	-818
13.67500	-819
13.68333	-820
13.69167	-821
13.70000	-822
13.70833	-822
13.71667	-823
13.72500	-822
13.73333	-820
13.74167	-817
13.75000	-814
13.75833	-812
13.76667	-812
13.77500	-814
13.78333	-817
13.79167	-818
13.80000	-817
13.80833	-813
13.81667	-808
13.82500	-804
13.83333	-801
13.84167	-801
13.85000	-803
13.85833	-806
13.86667	-810
13.87500	-812
13.88333	-813
13.89167	-811
13.90000	-810
13.90833	-808
13.91667	-808
13.92500	-810
13.93333	-812
13.94167	-814
13.95000	-815
13.95833	-817
13.96667	-819
13.97500	-821
13.98333	-822
13.99167	-822
14.00000	-819
14.00833	-816
14.01667	-812
14.02500	-809
14.03333	-806
14.04167	-805
14.05000	-805
14.05833	-807
14.06667	-809
14.07500	-811
14.08333	-813
14.09167	-813
14.10000	-812
14.10833	-811
14.11667	-810
14.12500	-808
14.13333	-807
14.14167	-807
14.15000	-807
14.15833	-808
14.16667	-809
14.17500	-808
14.18333	-805
14.19167	-801
14.20000	-798
14.20833	-797
14.21667	-799
14.22500	-803
14.23333	-807
14.24167	-809
14.25000	-810
14.25833	-810
14.26667	-810
14.27500	-810
14.28333	-809
14.29167	-808
14.30000	-808
14.30833	-808
14.31667	-809
14.32500	-810
14.33333	-812
14.34167	-814
14.35000	-815
14.35833	-815
14.36667	-814
14.37500	-812
14.38333	-811
14.39167	-810
14.40000	-809
14.40833	-808
14.41667	-806
14.42500	-804
14.43333	-802
14.44167	-801
14.45000	-802
14.45833	-804
14.46667	-808
14.47500	-810
14.48333	-812
14.49167	-812
14.50000	-810
14.50833	-807
14.51667	-806
14.52500	-807
14.53333	-808
14.54167	-809
14.55000	-811
14.55833	-812
14.56667	-813
14.57500	-812
14.58333	-811
14.59167	-810
14.60000	-809
14.60833	-808
14.61667	-807
14.62500	-806
14.63333	-806
14.64167	-806
14.65000	-807
14.65833	-809
14.66667	-812
14.67500	-813
14.68333	-812
14.69167	-809
14.70000	-805
14.70833	-802
14.71667	-801
14.72500	-802
14.73333	-806
14.74167	-810
14.75000	-814
14.75833	-817
14.76667	-820
14.77500	-820
14.78333	-819
14.79167	-816
14.80000	-812
14.80833	-808
14.81667	-806
14.82500	-807
14.83333	-810
14.84167	-812
14.85000	-813
14.85833	-814
14.86667	-812
14.87500	-811
14.88333	-810
14.89167	-811
14.90000	-813
14.90833	-815
14.91667	-816
14.92500	-817
14.93333	-817
14.94167	-816
14.95000	-815
14.95833	-815
14.96667	-815
14.97500	-816
14.98333	-815
14.99167	-813
15.00000	-810
15.00833	-807
15.01667	-805
15.02500	-804
15.03333	-806
15.04167	-808
15.05000	-811
15.05833	-814
15.06667	-816
15.07500	-817
15.08333	-815
15.09167	-813
15.10000	-811
15.10833	-809
15.11667	-809
15.12500	-810
15.13333	-813
15.14167	-814
15.15000	-814
15.15833	-812
15.16667	-810
15.17500	-808
15.18333	-809
15.19167	-812
15.20000	-816
15.20833	-819
15.21667	-822
15.22500	-822
15.23333	-822
15.24167	-821
15.25000	-819
15.25833	-816
15.26667	-813
15.27500	-811
15.28333	-811
15.29167	-812
15.30000	-813
15.30833	-815
15.31667	-816
15.32500	-817
15.33333	-817
15.34167	-817
15.35000	-818
15.35833	-820
15.36667	-823
15.37500	-824
15.38333	-825
15.39167	-825
15.40000	-823
15.40833	-821
15.41667	-819
15.42500	-818
15.43333	-817
15.44167	-818
15.45000	-820
15.45833	-821
15.46667	-822
15.47500	-822
15.48333	-819
15.49167	-815
15.50000	-812
15.50833	-811
15.51667	-810
15.52500	-809
15.53333	-808
15.54167	-807
15.55000	-806
15.55833	-807
15.56667	-809
15.57500	-812
15.58333	-813
15.59167	-815
15.60000	-815
15.60833	-815
15.61667	-814
15.62500	-813
15.63333	-812
15.64167	-813
15.65000	-814
15.65833	-815
15.66667	-815
15.67500	-815
15.68333	-815
15.69167	-815
15.70000	-815
15.70833	-816
15.71667	-816
15.72500	-816
15.73333	-816
15.74167	-815
15.75000	-814
15.75833	-814
15.76667	-815
15.77500	-817
15.78333	-820
15.79167	-824
15.80000	-827
15.80833	-827
15.81667	-826
15.82500	-823
15.83333	-820
15.84167	-818
15.85000	-816
15.85833	-815
15.86667	-815
15.87500	-817
15.88333	-819
15.89167	-822
15.90000	-825
15.90833	-827
15.91667	-827
15.92500	-827
15.93333	-825
15.94167	-824
15.95000	-823
15.95833	-821
15.96667	-819
15.97500	-817
15.98333	-815
15.99167	-814
16.00000	-814
16.00833	-815
16.01667	-817
16.02500	-820
16.03333	-822
16.04167	-825
16.05000	-828
16.05833	-831
16.06667	-833
16.07500	-833
16.08333	-830
16.09167	-827
16.10000	-823
16.10833	-820
16.11667	-820
16.12500	-821
16.13333	-821
16.14167	-820
16.15000	-817
16.15833	-814
16.16667	-811
16.17500	-810
16.18333	-809
16.19167	-810
16.20000	-812
16.20833	-813
16.21667	-816
16.22500	-819
16.23333	-821
16.24167	-823
16.25000	-825
16.25833	-826
16.26667	-827
16.27500	-827
16.28333	-826
16.29167	-824
16.30000	-823
16.30833	-823
16.31667	-823
16.32500	-822
16.33333	-820
16.34167	-818
16.35000	-816
16.35833	-816
16.36667	-819
16.37500	-823
16.38333	-828
16.39167	-832
16.40000	-833
16.40833	-832
16.41667	-829
16.42500	-826
16.43333	-823
16.44167	-821
16.45000	-821
16.45833	-820
16.46667	-817
16.47500	-815
16.48333	-813
16.49167	-812
16.50000	-813
16.50833	-816
16.51667	-819
16.52500	-823
16.53333	-825
16.54167	-826
16.55000	-825
16.55833	-822
16.56667	-819
16.57500	-816
16.58333	-814
16.59167	-813
16.60000	-813
16.60833	-814
16.61667	-814
16.62500	-814
16.63333	-813
16.64167	-812
16.65000	-812
16.65833	-812
16.66667	-812
16.67500	-812
16.68333	-813
16.69167	-812
16.70000	-812
16.70833	-812
16.71667	-813
16.72500	-815
16.73333	-817
16.74167	-819
16.75000	-821
16.75833	-821
16.76667	-821
16.77500	-820
16.78333	-821
16.79167	-822
16.80000	-822
16.80833	-820
16.81667	-818
16.82500	-816
16.83333	-815
16.84167	-815
16.85000	-816
16.85833	-817
16.86667	-817
16.87500	-817
16.88333	-817
16.89167	-818
16.90000	-820
16.90833	-823
16.91667	-826
16.92500	-829
16.93333	-830
16.94167	-830
16.95000	-830
16.95833	-830
16.96667	-830
16.97500	-830
16.98333	-830
16.99167	-830
17.00000	-830
17.00833	-829
17.01667	-827
17.02500	-824
17.03333	-821
17.04167	-818
17.05000	-817
17.05833	-816
17.06667	-815
17.07500	-816
17.08333	-816
17.09167	-817
17.10000	-818
17.10833	-821
17.11667	-823
17.12500	-822
17.13333	-821
17.14167	-820
17.15000	-821
17.15833	-824
17.16667	-827
17.17500	-829
17.18333	-829
17.19167	-828
17.20000	-827
17.20833	-828
17.21667	-830
17.22500	-832
17.23333	-833
17.24167	-831
17.25000	-828
17.25833	-823
17.26667	-819
17.27500	-816
17.28333	-816
17.29167	-819
17.30000	-823
17.30833	-826
17.31667	-828
17.32500	-828
17.33333	-827
17.34167	-825
17.35000	-824
17.35833	-823
17.36667	-824
17.37500	-826
17.38333	-826
17.39167	-826
17.40000	-824
17.40833	-823
17.41667	-822
17.42500	-824
17.43333	-826
17.44167	-829
17.45000	-832
17.45833	-834
17.46667	-835
17.47500	-835
17.48333	-834
17.49167	-834
17.50000	-832
17.50833	-830
17.51667	-828
17.52500	-824
17.53333	-821
17.54167	-819
17.55000	-817
17.55833	-817
17.56667	-819
17.57500	-821
17.58333	-822
17.59167	-823
17.60000	-823
17.60833	-823
17.61667	-824
17.62500	-824
17.63333	-824
17.64167	-823
17.65000	-822
17.65833	-820
17.66667	-820
17.67500	-820
17.68333	-821
17.69167	-821
17.70000	-820
17.70833	-818
17.71667	-817
17.72500	-815
17.73333	-814
17.74167	-813
17.75000	-811
17.75833	-810
17.76667	-811
17.77500	-812
17.78333	-815
17.79167	-818
17.80000	-820
17.80833	-823
17.81667	-825
17.82500	-828
17.83333	-831
17.84167	-832
17.85000	-831
17.85833	-828
17.86667	-824
17.87500	-821
17.88333	-819
17.89167	-819
17.90000	-820
17.90833	-822
17.91667	-823
17.92500	-824
17.93333	-824
17.94167	-823
17.95000	-822
17.95833	-822
17.96667	-824
17.97500	-827
17.98333	-829
17.99167	-831
18.00000	-832
18.00833	-832
18.01667	-832
18.02500	-832
18.03333	-831
18.04167	-830
18.05000	-828
18.05833	-825
18.06667	-822
18.07500	-820
18.08333	-819
18.09167	-820
18.10000	-821
18.10833	-821
18.11667	-821
18.12500	-821
18.13333	-821
18.14167	-821
18.15000	-820
18.15833	-818
18.16667	-815
18.17500	-813
18.18333	-811
18.19167	-810
18.20000	-811
18.20833	-812
18.21667	-814
18.22500	-816
18.23333	-818
18.24167	-821
18.25000	-824
18.25833	-825
18.26667	-825
18.27500	-825
18.28333	-823
18.29167	-822
18.30000	-820
18.30833	-819
18.31667	-817
18.32500	-815
18.33333	-812
18.34167	-810
18.35000	-807
18.35833	-806
18.36667	-807
18.37500	-809
18.38333	-812
18.39167	-814
18.40000	-816
18.40833	-817
18.41667	-819
18.42500	-821
18.43333	-824
18.44167	-826
18.45000	-825
18.45833	-821
18.46667	-815
18.47500	-810
18.48333	-808
18.49167	-808
18.50000	-810
18.50833	-815
18.51667	-818
18.52500	-819
18.53333	-817
18.54167	-813
18.55000	-808
18.55833	-805
18.56667	-803
18.57500	-804
18.58333	-805
18.59167	-806
18.60000	-806
18.60833	-805
18.61667	-805
18.62500	-804
18.63333	-803
18.64167	-801
18.65000	-800
18.65833	-798
18.66667	-797
18.67500	-795
18.68333	-795
18.69167	-795
18.70000	-796
18.70833	-796
18.71667	-797
18.72500	-798
18.73333	-798
18.74167	-798
18.75000	-798
18.75833	-798
18.76667	-798
18.77500	-797
18.78333	-795
18.79167	-792
18.80000	-789
18.80833	-789
18.81667	-791
18.82500	-794
18.83333	-798
18.84167	-800
18.85000	-800
18.85833	-799
18.86667	-798
18.87500	-795
18.88333	-792
18.89167	-789
18.90000	-785
18.90833	-782
18.91667	-779
18.92500	-777
18.93333	-777
18.94167	-777
18.95000	-778
18.95833	-778
18.96667	-778
18.97500	-778
18.98333	-777
18.99167	-775
19.00000	-774
19.00833	-772
19.01667	-771
19.02500	-770
19.03333	-770
19.04167	-770
19.05000	-769
19.05833	-769
19.06667	-770
19.07500	-771
19.08333	-771
19.09167	-770
19.10000	-767
19.10833	-764
19.11667	-761
19.12500	-758
19.13333	-757
19.14167	-757
19.15000	-758
19.15833	-759
19.16667	-758
19.17500	-757
19.18333	-757
19.19167	-756
19.20000	-756
19.20833	-757
19.21667	-757
19.22500	-756
19.23333	-754
19.24167	-753
19.25000	-751
19.25833	-751
19.26667	-751
19.27500	-750
19.28333	-748
19.29167	-744
19.30000	-742
19.30833	-739
19.31667	-737
19.32500	-737
19.33333	-737
19.34167	-736
19.35000	-734
19.35833	-732
19.36667	-732
19.37500	-733
19.38333	-735
19.39167	-736
19.40000	-736
19.40833	-733
19.41667	-730
19.42500	-726
19.43333	-724
19.44167	-723
19.45000	-724
19.45833	-726
19.46667	-726
19.47500	-726
19.48333	-724
19.49167	-722
19.50000	-719
19.50833	-716
19.51667	-713
19.52500	-710
19.53333	-707
19.54167	-705
19.55000	-704
19.55833	-703
19.56667	-702
19.57500	-701
19.58333	-702
19.59167	-703
19.60000	-704
19.60833	-704
19.61667	-704
19.62500	-703
19.63333	-702
19.64167	-700
19.65000	-698
19.65833	-694
19.66667	-691
19.67500	-687
19.68333	-684
19.69167	-681
19.70000	-678
19.70833	-675
19.71667	-672
19.72500	-669
19.73333	-667
19.74167	-666
19.75000	-663
19.75833	-661
19.76667	-657
19.77500	-653
19.78333	-649
19.79167	-644
19.80000	-640
19.80833	-635
19.81667	-629
19.82500	-623
19.83333	-618
19.84167	-613
19.85000	-609
19.85833	-605
19.86667	-601
19.87500	-598
19.88333	-594
19.89167	-591
19.90000	-589
19.90833	-587
19.91667	-583
19.92500	-579
19.93333	-573
19.94167	-565
19.95000	-557
19.95833	-549
19.96667	-541
19.97500	-535
19.98333	-528
19.99167	-523
20.00000	-517
20.00833	-511
20.01667	-504
20.02500	-495
20.03333	-486
20.04167	-478
20.05000	-471
20.05833	-464
20.06667	-458
20.07500	-452
20.08333	-444
20.09167	-435
20.10000	-426
20.10833	-416
20.11667	-405
20.12500	-392
20.13333	-379
20.14167	-366
20.15000	-353
20.15833	-340
20.16667	-327
20.17500	-316
20.18333	-305
20.19167	-294
20.20000	-283
20.20833	-270
20.21667	-255
20.22500	-238
20.23333	-219
20.24167	-199
20.25000	-179
20.25833	-160
20.26667	-143
20.27500	-127
20.28333	-109
20.29167	-91
20.30000	-73
20.30833	-54
20.31667	-36
20.32500	-18
20.33333	0
20.34167	20
20.35000	42
20.35833	65
20.36667	89
20.37500	114
20.38333	140
20.39167	166
20.40000	194
20.40833	222
20.41667	250
20.42500	279
20.43333	307
20.44167	336
20.45000	365
20.45833	395
20.46667	427
20.47500	460
20.48333	495
20.49167	531
20.50000	568
20.50833	606
20.51667	643
20.52500	681
20.53333	718
20.54167	758
20.55000	799
20.55833	841
20.56667	885
20.57500	930
20.58333	977
20.59167	1024
20.60000	1073
20.60833	1122
20.61667	1170
20.62500	1218
20.63333	1267
20.64167	1318
20.65000	1371
20.65833	1425
20.66667	1483
20.67500	1540
20.68333	1601
20.69167	1662
20.70000	1724
20.70833	1789
20.71667	1853
20.72500	1918
20.73333	1983
20.74167	2052
20.75000	2123
20.75833	2196
20.76667	2272
20.77500	2348
20.78333	2425
20.79167	2503
20.80000	2581
20.80833	2661
20.81667	2741
20.82500	2825
20.83333	2908
20.84167	2994
20.85000	3081
20.85833	3169
20.86667	3262
20.87500	3354
20.88333	3451
20.89167	3548
20.90000	3646
20.90833	3744
20.91667	3842
20.92500	3944
20.93333	4048
20.94167	4157
20.95000	4269
20.95833	4382
20.96667	4498
20.97500	4613
20.98333	4732
20.99167	4851
21.00000	4973
21.00833	5098
21.01667	5222
21.02500	5348
21.03333	5473
21.04167	5601
21.05000	5730
21.05833	5860
21.06667	5993
21.07500	6126
21.08333	6265
21.09167	6406
21.10000	6551
21.10833	6699
21.11667	6845
21.12500	6994
21.13333	7140
21.14167	7288
21.15000	7439
21.15833	7591
21.16667	7749
21.17500	7908
21.18333	8073
21.19167	8238
21.20000	8402
21.20833	8567
21.21667	8729
21.22500	8895
21.23333	9060
21.24167	9232
21.25000	9407
21.25833	9581
21.26667	9759
21.27500	9933
21.28333	10111
21.29167	10286
21.30000	10465
21.30833	10646
21.31667	10828
21.32500	11016
21.33333	11201
21.34167	11390
21.35000	11577
21.35833	11764
21.36667	11952
21.37500	12136
21.38333	12324
21.39167	12508
21.40000	12693
21.40833	12879
21.41667	13061
21.42500	13248
21.43333	13430
21.44167	13614
21.45000	13796
21.45833	13977
21.46667	14160
21.47500	14337
21.48333	14516
21.49167	14689
21.50000	14861
21.50833	15032
21.51667	15199
21.52500	15368
21.53333	15531
21.54167	15694
21.55000	15852
21.55833	16005
21.56667	16157
21.57500	16301
21.58333	16446
21.59167	16586
21.60000	16723
21.60833	16857
21.61667	16982
21.62500	17105
21.63333	17218
21.64167	17328
21.65000	17432
21.65833	17531
21.66667	17627
21.67500	17716
21.68333	17802
21.69167	17880
21.70000	17951
21.70833	18017
21.71667	18075
21.72500	18128
21.73333	18173
21.74167	18213
21.75000	18248
21.75833	18279
21.76667	18305
21.77500	18326
21.78333	18341
21.79167	18350
21.80000	18351
21.80833	18344
21.81667	18330
21.82500	18309
21.83333	18282
21.84167	18251
21.85000	18215
21.85833	18174
21.86667	18128
21.87500	18076
21.88333	18018
21.89167	17957
21.90000	17892
21.90833	17824
21.91667	17750
21.92500	17670
21.93333	17585
21.94167	17496
21.95000	17404
21.95833	17311
21.96667	17215
21.97500	17118
21.98333	17015
21.99167	16911
22.00000	16801
22.00833	16687
22.01667	16572
22.02500	16453
22.03333	16336
22.04167	16217
22.05000	16098
22.05833	15977
22.06667	15852
22.07500	15728
22.08333	15601
22.09167	15475
22.10000	15351
22.10833	15226
22.11667	15104
22.12500	14978
22.13333	14854
22.14167	14729
22.15000	14606
22.15833	14486
22.16667	14366
22.17500	14252
22.18333	14136
22.19167	14023
22.20000	13910
22.20833	13797
22.21667	13688
22.22500	13577
22.23333	13471
22.24167	13365
22.25000	13262
22.25833	13162
22.26667	13063
22.27500	12969
22.28333	12878
22.29167	12791
22.30000	12705
22.30833	12620
22.31667	12537
22.32500	12455
22.33333	12377
22.34167	12301
22.35000	12229
22.35833	12161
22.36667	12095
22.37500	12033
22.38333	11974
22.39167	11917
22.40000	11863
22.40833	11809
22.41667	11759
22.42500	11709
22.43333	11663
22.44167	11619
22.45000	11578
22.45833	11540
22.46667	11504
22.47500	11470
22.48333	11435
22.49167	11403
22.50000	11373
22.50833	11345
22.51667	11320
22.52500	11297
22.53333	11276
22.54167	11257
22.55000	11240
22.55833	11225
22.56667	11213
22.57500	11202
22.58333	11192
22.59167	11183
22.60000	11174
22.60833	11164
22.61667	11157
22.62500	11151
22.63333	11148
22.64167	11148
22.65000	11151
22.65833	11153
22.66667	11155
22.67500	11157
22.68333	11159
22.69167	11163
22.70000	11169
22.70833	11177
22.71667	11186
22.72500	11196
22.73333	11208
22.74167	11221
22.75000	11234
22.75833	11247
22.76667	11261
22.77500	11275
22.78333	11289
22.79167	11303
22.80000	11318
22.80833	11332
22.81667	11348
22.82500	11364
22.83333	11383
22.84167	11405
22.85000	11428
22.85833	11451
22.86667	11473
22.87500	11492
22.88333	11510
22.89167	11527
22.90000	11544
22.90833	11562
22.91667	11581
22.92500	11599
22.93333	11617
22.94167	11637
22.95000	11657
22.95833	11677
22.96667	11697
22.97500	11717
22.98333	11738
22.99167	11758
23.00000	11780
23.00833	11802
23.01667	11822
23.02500	11841
23.03333	11858
23.04167	11876
23.05000	11893
23.05833	11913
23.06667	11935
23.07500	11958
23.08333	11982
23.09167	12005
23.10000	12028
23.10833	12049
23.11667	12070
23.12500	12091
23.13333	12112
23.14167	12133
23.15000	12154
23.15833	12176
23.16667	12199
23.17500	12223
23.18333	12250
23.19167	12277
23.20000	12303
23.20833	12328
23.21667	12351
23.22500	12373
23.23333	12394
23.24167	12416
23.25000	12438
23.25833	12462
23.26667	12487
23.27500	12513
23.28333	12539
23.29167	12565
23.30000	12591
23.30833	12615
23.31667	12637
23.32500	12658
23.33333	12679
23.34167	12702
23.35000	12726
23.35833	12752
23.36667	12779
23.37500	12804
23.38333	12830
23.39167	12854
23.40000	12880
23.40833	12906
23.41667	12934
23.42500	12965
23.43333	12995
23.44167	13026
23.45000	13055
23.45833	13083
23.46667	13109
23.47500	13135
23.48333	13162
23.49167	13191
23.50000	13222
23.50833	13253
23.51667	13282
23.52500	13309
23.53333	13334
23.54167	13359
23.55000	13384
23.55833	13410
23.56667	13437
23.57500	13463
23.58333	13488
23.59167	13512
23.60000	13535
23.60833	13558
23.61667	13581
23.62500	13604
23.63333	13628
23.64167	13650
23.65000	13671
23.65833	13691
23.66667	13709
23.67500	13727
23.68333	13744
23.69167	13760
23.70000	13775
23.70833	13789
23.71667	13802
23.72500	13812
23.73333	13822
23.74167	13831
23.75000	13839
23.75833	13846
23.76667	13851
23.77500	13854
23.78333	13854
23.79167	13854
23.80000	13854
23.80833	13855
23.81667	13857
23.82500	13859
23.83333	13861
23.84167	13859
23.85000	13855
23.85833	13845
23.86667	13832
23.87500	13816
23.88333	13798
23.89167	13780
23.90000	13762
23.90833	13743
23.91667	13724
23.92500	13702
23.93333	13680
23.94167	13656
23.95000	13632
23.95833	13606
23.96667	13580
23.97500	13552
23.98333	13523
23.99167	13494
24.00000	13465
24.00833	13436
24.01667	13406
24.02500	13375
24.03333	13341
24.04167	13304
24.05000	13263
24.05833	13222
24.06667	13181
24.07500	13140
24.08333	13099
24.09167	13060
24.10000	13019
24.10833	12977
24.11667	12935
24.12500	12890
24.13333	12845
24.14167	12798
24.15000	12751
24.15833	12704
24.16667	12659
24.17500	12615
24.18333	12571
24.19167	12527
24.20000	12482
24.20833	12436
24.21667	12390
24.22500	12343
24.23333	12296
24.24167	12250
24.25000	12204
24.25833	12159
24.26667	12114
24.27500	12069
24.28333	12022
24.29167	11978
24.30000	11934
24.30833	11893
24.31667	11854
24.32500	11815
24.33333	11776
24.34167	11733
24.35000	11689
24.35833	11644
24.36667	11600
24.37500	11558
24.38333	11517
24.39167	11478
24.40000	11439
24.40833	11399
24.41667	11360
24.42500	11319
24.43333	11280
24.44167	11240
24.45000	11201
24.45833	11164
24.46667	11127
24.47500	11090
24.48333	11053
24.49167	11016
24.50000	10978
24.50833	10940
24.51667	10902
24.52500	10863
24.53333	10825
24.54167	10787
24.55000	10748
24.55833	10710
24.56667	10670
24.57500	10630
24.58333	10589
24.59167	10549
24.60000	10510
24.60833	10472
24.61667	10435
24.62500	10396
24.63333	10357
24.64167	10315
24.65000	10272
24.65833	10229
24.66667	10183
24.67500	10139
24.68333	10093
24.69167	10045
24.70000	9998
24.70833	9955
24.71667	9916
24.72500	9873
24.73333	9825
24.74167	9776
24.75000	9729
24.75833	9684
24.76667	9634
24.77500	9579
24.78333	9526
24.79167	9477
24.80000	9427
24.80833	9373
24.81667	9318
24.82500	9264
24.83333	9214
24.84167	9164
24.85000	9114
24.85833	9065
24.86667	9012
24.87500	8958
24.88333	8905
24.89167	8856
24.90000	8807
24.90833	8756
24.91667	8706
24.92500	8653
24.93333	8598
24.94167	8545
24.95000	8497
24.95833	8450
24.96667	8401
24.97500	8354
24.98333	8304
24.99167	8248
25.00000	8194
25.00833	8144
25.01667	8096
25.02500	8048
25.03333	7999
25.04167	7949
25.05000	7897
25.05833	7846
25.06667	7800
25.07500	7758
25.08333	7715
25.09167	7673
25.10000	7630
25.10833	7586
25.11667	7543
25.12500	7501
25.13333	7461
25.14167	7420
25.15000	7380
25.15833	7340
25.16667	7300
25.17500	7262
25.18333	7226
25.19167	7192
25.20000	7158
25.20833	7121
25.21667	7084
25.22500	7049
25.23333	7018
25.24167	6988
25.25000	6958
25.25833	6929
25.26667	6900
25.27500	6872
25.28333	6845
25.29167	6820
25.30000	6795
25.30833	6770
25.31667	6746
25.32500	6722
25.33333	6699
25.34167	6676
25.35000	6655
25.35833	6636
25.36667	6618
25.37500	6601
25.38333	6585
25.39167	6568
25.40000	6552
25.40833	6536
25.41667	6521
25.42500	6508
25.43333	6494
25.44167	6480
25.45000	6465
25.45833	6450
25.46667	6435
25.47500	6421
25.48333	6408
25.49167	6397
25.50000	6387
25.50833	6379
25.51667	6372
25.52500	6364
25.53333	6356
25.54167	6346
25.55000	6335
25.55833	6325
25.56667	6315
25.57500	6308
25.58333	6303
25.59167	6300
25.60000	6296
25.60833	6292
25.61667	6285
25.62500	6277
25.63333	6270
25.64167	6264
25.65000	6259
25.65833	6255
25.66667	6251
25.67500	6247
25.68333	6242
25.69167	6237
25.70000	6233
25.70833	6229
25.71667	6224
25.72500	6220
25.73333	6215
25.74167	6209
25.75000	6202
25.75833	6195
25.76667	6189
25.77500	6184
25.78333	6179
25.79167	6175
25.80000	6170
25.80833	6165
25.81667	6159
25.82500	6153
25.83333	6145
25.84167	6137
25.85000	6128
25.85833	6118
25.86667	6107
25.87500	6096
25.88333	6086
25.89167	6077
25.90000	6070
25.90833	6065
25.91667	6060
25.92500	6056
25.93333	6052
25.94167	6048
25.95000	6042
25.95833	6034
25.96667	6025
25.97500	6015
25.98333	6004
25.99167	5992
26.00000	5981
26.00833	5970
26.01667	5959
26.02500	5948
26.03333	5937
26.04167	5926
26.05000	5917
26.05833	5907
26.06667	5899
26.07500	5891
26.08333	5884
26.09167	5878
26.10000	5871
26.10833	5863
26.11667	5854
26.12500	5844
26.13333	5835
26.14167	5827
26.15000	5820
26.15833	5814
26.16667	5808
26.17500	5802
26.18333	5793
26.19167	5782
26.20000	5771
26.20833	5760
26.21667	5751
26.22500	5743
26.23333	5737
26.24167	5731
26.25000	5725
26.25833	5718
26.26667	5709
26.27500	5701
26.28333	5693
26.29167	5687
26.30000	5682
26.30833	5678
26.31667	5676
26.32500	5674
26.33333	5673
26.34167	5672
26.35000	5669
26.35833	5665
26.36667	5659
26.37500	5653
26.38333	5647
26.39167	5641
26.40000	5637
26.40833	5634
26.41667	5634
26.42500	5635
26.43333	5637
26.44167	5638
26.45000	5637
26.45833	5635
26.46667	5633
26.47500	5633
26.48333	5637
26.49167	5643
26.50000	5649
26.50833	5656
26.51667	5662
26.52500	5665
26.53333	5667
26.54167	5668
26.55000	5668
26.55833	5669
26.56667	5671
26.57500	5675
26.58333	5681
26.59167	5688
26.60000	5697
26.60833	5706
26.61667	5715
26.62500	5723
26.63333	5731
26.64167	5737
26.65000	5744
26.65833	5751
26.66667	5760
26.67500	5769
26.68333	5780
26.69167	5790
26.70000	5800
26.70833	5810
26.71667	5820
26.72500	5829
26.73333	5837
26.74167	5844
26.75000	5849
26.75833	5854
26.76667	5858
26.77500	5865
26.78333	5874
26.79167	5884
26.80000	5894
26.80833	5905
26.81667	5914
26.82500	5923
26.83333	5931
26.84167	5939
26.85000	5946
26.85833	5955
26.86667	5965
26.87500	5975
26.88333	5984
26.89167	5991
26.90000	5998
26.90833	6005
26.91667	6012
26.92500	6019
26.93333	6026
26.94167	6031
26.95000	6036
26.95833	6040
26.96667	6044
26.97500	6048
26.98333	6052
26.99167	6055
27.00000	6057
27.00833	6058
27.01667	6058
27.02500	6058
27.03333	6061
27.04167	6066
27.05000	6072
27.05833	6078
27.06667	6084
27.07500	6088
27.08333	6090
27.09167	6089
27.10000	6087
27.10833	6085
27.11667	6082
27.12500	6078
27.13333	6075
27.14167	6071
27.15000	6068
27.15833	6064
27.16667	6062
27.17500	6059
27.18333	6056
27.19167	6053
27.20000	6050
27.20833	6046
27.21667	6043
27.22500	6040
27.23333	6039
27.24167	6038
27.25000	6036
27.25833	6034
27.26667	6031
27.27500	6028
27.28333	6024
27.29167	6019
27.30000	6013
27.30833	6007
27.31667	6001
27.32500	5996
27.33333	5991
27.34167	5986
27.35000	5982
27.35833	5977
27.36667	5972
27.37500	5967
27.38333	5961
27.39167	5955
27.40000	5950
27.40833	5945
27.41667	5941
27.42500	5936
27.43333	5930
27.44167	5923
27.45000	5915
27.45833	5908
27.46667	5903
27.47500	5898
27.48333	5895
27.49167	5892
27.50000	5888
27.50833	5883
27.51667	5879
27.52500	5876
27.53333	5874
27.54167	5874
27.55000	5876
27.55833	5877
27.56667	5876
27.57500	5874
27.58333	5870
27.59167	5866
27.60000	5864
27.60833	5865
27.61667	5867
27.62500	5869
27.63333	5872
27.64167	5874
27.65000	5876
27.65833	5878
27.66667	5881
27.67500	5885
27.68333	5889
27.69167	5892
27.70000	5894
27.70833	5894
27.71667	5893
27.72500	5893
27.73333	5895
27.74167	5898
27.75000	5901
27.75833	5906
27.76667	5912
27.77500	5918
27.78333	5925
27.79167	5931
27.80000	5939
27.80833	5947
27.81667	5955
27.82500	5963
27.83333	5970
27.84167	5977
27.85000	5984
27.85833	5993
27.86667	6002
27.87500	6011
27.88333	6021
27.89167	6030
27.90000	6036
27.90833	6041
27.91667	6046
27.92500	6050
27.93333	6056
27.94167	6065
27.95000	6076
27.95833	6089
27.96667	6102
27.97500	6114
27.98333	6125
27.99167	6135
28.00000	6144
28.00833	6153
28.01667	6162
28.02500	6172
28.03333	6182
28.04167	6193
28.05000	6203
28.05833	6212
28.06667	6222
28.07500	6231
28.08333	6242
28.09167	6252
28.10000	6262
28.10833	6271
28.11667	6280
28.12500	6288
28.13333	6295
28.14167	6303
28.15000	6311
28.15833	6318
28.16667	6326
28.17500	6332
28.18333	6338
28.19167	6345
28.20000	6354
28.20833	6365
28.21667	6375
28.22500	6386
28.23333	6395
28.24167	6401
28.25000	6407
28.25833	6412
28.26667	6419
28.27500	6426
28.28333	6434
28.29167	6441
28.30000	6448
28.30833	6453
28.31667	6458
28.32500	6463
28.33333	6468
28.34167	6474
28.35000	6481
28.35833	6488
28.36667	6494
28.37500	6501
28.38333	6506
28.39167	6511
28.40000	6516
28.40833	6522
28.41667	6527
28.42500	6532
28.43333	6537
28.44167	6541
28.45000	6545
28.45833	6548
28.46667	6551
28.47500	6555
28.48333	6558
28.49167	6562
28.50000	6568
28.50833	6574
28.51667	6579
28.52500	6583
28.53333	6587
28.54167	6592
28.55000	6598
28.55833	6605
28.56667	6612
28.57500	6618
28.58333	6622
28.59167	6627
28.60000	6632
28.60833	6638
28.61667	6645
28.62500	6652
28.63333	6661
28.64167	6670
28.65000	6680
28.65833	6689
28.66667	6697
28.67500	6705
28.68333	6711
28.69167	6715
28.70000	6721
28.70833	6728
28.71667	6738
28.72500	6750
28.73333	6762
28.74167	6772
28.75000	6782
28.75833	6792
28.76667	6802
28.77500	6814
28.78333	6827
28.79167	6841
28.80000	6856
28.80833	6870
28.81667	6886
28.82500	6901
28.83333	6917
28.84167	6933
28.85000	6949
28.85833	6965
28.86667	6980
28.87500	6995
28.88333	7013
28.89167	7032
28.90000	7051
28.90833	7071
28.91667	7092
28.92500	7112
28.93333	7132
28.94167	7154
28.95000	7176
28.95833	7199
28.96667	7222
28.97500	7246
28.98333	7269
28.99167	7291
29.00000	7312
29.00833	7333
29.01667	7356
29.02500	7381
29.03333	7408
29.04167	7439
29.05000	7472
29.05833	7504
29.06667	7536
29.07500	7566
29.08333	7598
29.09167	7629
29.10000	7662
29.10833	7697
29.11667	7734
29.12500	7772
29.13333	7810
29.14167	7849
29.15000	7888
29.15833	7927
29.16667	7968
29.17500	8008
29.18333	8049
29.19167	8091
29.20000	8136
29.20833	8182
29.21667	8230
29.22500	8280
29.23333	8331
29.24167	8382
29.25000	8433
29.25833	8483
29.26667	8535
29.27500	8587
29.28333	8642
29.29167	8699
29.30000	8757
29.30833	8817
29.31667	8879
29.32500	8944
29.33333	9010
29.34167	9081
29.35000	9155
29.35833	9231
29.36667	9309
29.37500	9386
29.38333	9463
29.39167	9541
29.40000	9621
29.40833	9704
29.41667	9789
29.42500	9881
29.43333	9975
29.44167	10072
29.45000	10171
29.45833	10270
29.46667	10374
29.47500	10479
29.48333	10590
29.49167	10703
29.50000	10822
29.50833	10947
29.51667	11076
29.52500	11214
29.53333	11354
29.54167	11501
29.55000	11650
29.55833	11801
29.56667	11958
29.57500	12117
29.58333	12284
29.59167	12455
29.60000	12633
29.60833	12819
29.61667	13009
29.62500	13212
29.63333	13418
29.64167	13635
29.65000	13858
29.65833	14086
29.66667	14326
29.67500	14569
29.68333	14825
29.69167	15087
29.70000	15357
29.70833	15640
29.71667	15926
29.72500	16231
29.73333	16539
29.74167	16862
29.75000	17193
29.75833	17531
29.76667	17886
29.77500	18242
29.78333	18615
29.79167	18994
29.80000	19386
29.80833	19794
29.81667	20206
29.82500	20639
29.83333	21072
29.84167	21519
29.85000	21973
29.85833	22434
29.86667	22914
29.87500	23393
29.88333	23894
29.89167	24397
29.90000	24911
29.90833	25439
29.91667	25966
29.92500	26516
29.93333	27061
29.94167	27620
29.95000	28183
29.95833	28748
29.96667	29330
29.97500	29906
29.98333	30501
29.99167	31091
30.00000	31685
30.00833	32288
30.01667	32883
30.02500	33495
30.03333	34097
30.04167	34709
30.05000	35320
30.05833	35924
30.06667	36537
30.07500	37132
30.08333	37736
30.09167	38327
30.10000	38915
30.10833	39504
30.11667	40075
30.12500	40651
30.13333	41206
30.14167	41759
30.15000	42303
30.15833	42830
30.16667	43358
30.17500	43862
30.18333	44364
30.19167	44847
30.20000	45316
30.20833	45775
30.21667	46208
30.22500	46633
30.23333	47030
30.24167	47412
30.25000	47775
30.25833	48116
30.26667	48446
30.27500	48749
30.28333	49040
30.29167	49307
30.30000	49549
30.30833	49770
30.31667	49962
30.32500	50136
30.33333	50285
30.34167	50413
30.35000	50519
30.35833	50601
30.36667	50661
30.37500	50699
30.38333	50716
30.39167	50714
30.40000	50687
30.40833	50637
30.41667	50563
30.42500	50463
30.43333	50343
30.44167	50198
30.45000	50035
30.45833	49852
30.46667	49647
30.47500	49430
30.48333	49191
30.49167	48937
30.50000	48664
30.50833	48370
30.51667	48062
30.52500	47728
30.53333	47385
30.54167	47022
30.55000	46647
30.55833	46262
30.56667	45856
30.57500	45448
30.58333	45020
30.59167	44588
30.60000	44144
30.60833	43686
30.61667	43227
30.62500	42746
30.63333	42268
30.64167	41777
30.65000	41283
30.65833	40789
30.66667	40283
30.67500	39785
30.68333	39273
30.69167	38764
30.70000	38250
30.70833	37728
30.71667	37214
30.72500	36687
30.73333	36171
30.74167	35650
30.75000	35132
30.75833	34624
30.76667	34110
30.77500	33609
30.78333	33100
30.79167	32599
30.80000	32100
30.80833	31598
30.81667	31109
30.82500	30614
30.83333	30133
30.84167	29653
30.85000	29179
30.85833	28715
30.86667	28248
30.87500	27797
30.88333	27341
30.89167	26898
30.90000	26461
30.90833	26026
30.91667	25604
30.92500	25177
30.93333	24767
30.94167	24359
30.95000	23960
30.95833	23576
30.96667	23193
30.97500	22825
30.98333	22456
30.99167	22096
31.00000	21741
31.00833	21388
31.01667	21048
31.02500	20707
31.03333	20380
31.04167	20056
31.05000	19739
31.05833	19429
31.06667	19120
31.07500	18823
31.08333	18529
31.09167	18245
31.10000	17970
31.10833	17699
31.11667	17438
31.12500	17177
31.13333	16926
31.14167	16678
31.15000	16436
31.15833	16204
31.16667	15974
31.17500	15755
31.18333	15537
31.19167	15327
31.20000	15119
31.20833	14912
31.21667	14712
31.22500	14512
31.23333	14320
31.24167	14132
31.25000	13948
31.25833	13772
31.26667	13597
31.27500	13431
31.28333	13266
31.29167	13107
31.30000	12953
31.30833	12801
31.31667	12654
31.32500	12505
31.33333	12361
31.34167	12218
31.35000	12080
31.35833	11949
31.36667	11822
31.37500	11702
31.38333	11582
31.39167	11466
31.40000	11350
31.40833	11235
31.41667	11123
31.42500	11011
31.43333	10903
31.44167	10797
31.45000	10694
31.45833	10593
31.46667	10493
31.47500	10397
31.48333	10302
31.49167	10209
31.50000	10119
31.50833	10030
31.51667	9944
31.52500	9858
31.53333	9775
31.54167	9694
31.55000	9617
31.55833	9542
31.56667	9469
31.57500	9398
31.58333	9326
31.59167	9254
31.60000	9183
31.60833	9113
31.61667	9046
31.62500	8981
31.63333	8921
31.64167	8862
31.65000	8804
31.65833	8745
31.66667	8684
31.67500	8625
31.68333	8565
31.69167	8508
31.70000	8454
31.70833	8401
31.71667	8352
31.72500	8301
31.73333	8252
31.74167	8205
31.75000	8158
31.75833	8114
31.76667	8070
31.77500	8029
31.78333	7989
31.79167	7951
31.80000	7915
31.80833	7881
31.81667	7850
31.82500	7821
31.83333	7794
31.84167	7768
31.85000	7744
31.85833	7719
31.86667	7695
31.87500	7671
31.88333	7650
31.89167	7632
31.90000	7616
31.90833	7604
31.91667	7595
31.92500	7588
31.93333	7584
31.94167	7582
31.95000	7583
31.95833	7584
31.96667	7588
31.97500	7593
31.98333	7603
31.99167	7616
32.00000	7633
32.00833	7654
32.01667	7679
32.02500	7709
32.03333	7742
32.04167	7778
32.05000	7817
32.05833	7857
32.06667	7900
32.07500	7946
32.08333	7998
32.09167	8053
32.10000	8111
32.10833	8173
32.11667	8240
32.12500	8316
32.13333	8397
32.14167	8487
32.15000	8581
32.15833	8681
32.16667	8787
32.17500	8899
32.18333	9020
32.19167	9147
32.20000	9281
32.20833	9423
32.21667	9569
32.22500	9726
32.23333	9887
32.24167	10061
32.25000	10244
32.25833	10436
32.26667	10642
32.27500	10853
32.28333	11078
32.29167	11311
32.30000	11557
32.30833	11817
32.31667	12087
32.32500	12378
32.33333	12677
32.34167	12997
32.35000	13331
32.35833	13678
32.36667	14047
32.37500	14423
32.38333	14823
32.39167	15235
32.40000	15669
32.40833	16126
32.41667	16597
32.42500	17100
32.43333	17614
32.44167	18157
32.45000	18719
32.45833	19298
32.46667	19912
32.47500	20536
32.48333	21202
32.49167	21884
32.50000	22597
32.50833	23343
32.51667	24097
32.52500	24918
32.53333	25811
32.54167	26716
32.55000	27580
32.55833	28449
32.56667	29369
32.57500	30306
32.58333	31299
32.59167	32308
32.60000	33358
32.60833	34521
32.61667	35742
32.62500	36928
32.63333	38025
32.64167	39143
32.65000	40426
32.65833	41770
32.66667	43065
32.67500	44271
32.68333	45534
32.69167	46947
32.70000	48385
32.70833	49842
32.71667	51310
32.72500	52766
32.73333	54168
32.74167	55604
32.75000	57055
32.75833	58513
32.76667	60028
32.77500	61494
32.78333	63014
32.79167	64685
32.80000	66374
32.80833	67998
32.81667	69574
32.82500	71108
32.83333	72561
32.84167	74033
32.85000	75521
32.85833	76999
32.86667	78510
32.87500	79978
32.88333	81463
32.89167	82913
32.90000	84347
32.90833	85851
32.91667	87357
32.92500	88754
32.93333	90007
32.94167	91223
32.95000	92419
32.95833	93581
32.96667	94745
32.97500	95854
32.98333	96951
32.99167	97996
33.00000	98992
33.00833	99949
33.01667	100813
33.02500	101666
33.03333	102526
33.04167	103320
33.05000	103997
33.05833	104587
33.06667	105132
33.07500	105612
33.08333	106044
33.09167	106419
33.10000	106733
33.10833	106996
33.11667	107196
33.12500	107343
33.13333	107429
33.14167	107451
33.15000	107412
33.15833	107306
33.16667	107132
33.17500	106904
33.18333	106611
33.19167	106269
33.20000	105871
33.20833	105417
33.21667	104920
33.22500	104357
33.23333	103756
33.24167	103092
33.25000	102377
33.25833	101614
33.26667	100783
33.27500	99926
33.28333	99010
33.29167	98068
33.30000	97088
33.30833	96061
33.31667	95021
33.32500	93921
33.33333	92811
33.34167	91657
33.35000	90474
33.35833	89275
33.36667	88025
33.37500	86784
33.38333	85502
33.39167	84220
33.40000	82922
33.40833	81594
33.41667	80278
33.42500	78919
33.43333	77579
33.44167	76219
33.45000	74855
33.45833	73503
33.46667	72120
33.47500	70767
33.48333	69385
33.49167	68022
33.50000	66665
33.50833	65300
33.51667	63970
33.52500	62617
33.53333	61299
33.54167	59975
33.55000	58660
33.55833	57372
33.56667	56071
33.57500	54814
33.58333	53548
33.59167	52312
33.60000	51097
33.60833	49886
33.61667	48718
33.62500	47541
33.63333	46404
33.64167	45269
33.65000	44150
33.65833	43064
33.66667	41976
33.67500	40933
33.68333	39892
33.69167	38884
33.70000	37898
33.70833	36921
33.71667	35984
33.72500	35046
33.73333	34144
33.74167	33253
33.75000	32381
33.75833	31539
33.76667	30701
33.77500	29901
33.78333	29103
33.79167	28334
33.80000	27585
33.80833	26846
33.81667	26142
33.82500	25443
33.83333	24774
33.84167	24116
33.85000	23472
33.85833	22852
33.86667	22233
33.87500	21644
33.88333	21061
33.89167	20499
33.90000	19953
33.90833	19414
33.91667	18901
33.92500	18390
33.93333	17902
33.94167	17424
33.95000	16959
33.95833	16511
33.96667	16067
33.97500	15644
33.98333	15226
33.99167	14824
34.00000	14436
34.00833	14054
34.01667	13691
34.02500	13329
34.03333	12985
34.04167	12648
34.05000	12320
34.05833	12004
34.06667	11689
34.07500	11389
34.08333	11090
34.09167	10803
34.10000	10527
34.10833	10258
34.11667	10001
34.12500	9745
34.13333	9499
34.14167	9257
34.15000	9020
34.15833	8792
34.16667	8566
34.17500	8354
34.18333	8147
34.19167	7949
34.20000	7760
34.20833	7573
34.21667	7394
34.22500	7214
34.23333	7039
34.24167	6863
34.25000	6691
34.25833	6526
34.26667	6364
34.27500	6212
34.28333	6061
34.29167	5918
34.30000	5778
34.30833	5641
34.31667	5510
34.32500	5381
34.33333	5256
34.34167	5133
34.35000	5012
34.35833	4894
34.36667	4777
34.37500	4666
34.38333	4557
34.39167	4452
34.40000	4351
34.40833	4252
34.41667	4157
34.42500	4062
34.43333	3971
34.44167	3884
34.45000	3800
34.45833	3720
34.46667	3640
34.47500	3562
34.48333	3482
34.49167	3404
34.50000	3329
34.50833	3255
34.51667	3184
34.52500	3113
34.53333	3044
34.54167	2976
34.55000	2910
34.55833	2846
34.56667	2784
34.57500	2725
34.58333	2667
34.59167	2611
34.60000	2557
34.60833	2504
34.61667	2453
34.62500	2401
34.63333	2350
34.64167	2300
34.65000	2252
34.65833	2206
34.66667	2161
34.67500	2119
34.68333	2077
34.69167	2036
34.70000	1997
34.70833	1958
34.71667	1922
34.72500	1886
34.73333	1851
34.74167	1816
34.75000	1781
34.75833	1747
34.76667	1714
34.77500	1682
34.78333	1652
34.79167	1623
34.80000	1592
34.80833	1561
34.81667	1531
34.82500	1501
34.83333	1472
34.84167	1445
34.85000	1418
34.85833	1393
34.86667	1367
34.87500	1343
34.88333	1320
34.89167	1298
34.90000	1278
34.90833	1259
34.91667	1240
34.92500	1221
34.93333	1202
34.94167	1183
34.95000	1165
34.95833	1148
34.96667	1131
34.97500	1114
34.98333	1098
34.99167	1082
35.00000	1067
35.00833	1053
35.01667	1039
35.02500	1025
35.03333	1010
35.04167	994
35.05000	977
35.05833	963
35.06667	949
35.07500	937
35.08333	926
35.09167	916
35.10000	905
35.10833	893
35.11667	881
35.12500	869
35.13333	857
35.14167	848
35.15000	839
35.15833	831
35.16667	822
35.17500	814
35.18333	805
35.19167	796
35.20000	787
35.20833	777
35.21667	766
35.22500	757
35.23333	748
35.24167	739
35.25000	731
35.25833	723
35.26667	714
35.27500	705
35.28333	694
35.29167	683
35.30000	673
35.30833	664
35.31667	656
35.32500	649
35.33333	641
35.34167	632
35.35000	623
35.35833	613
35.36667	604
35.37500	594
35.38333	585
35.39167	574
35.40000	563
35.40833	550
35.41667	537
35.42500	524
35.43333	512
35.44167	501
35.45000	490
35.45833	481
35.46667	474
35.47500	466
35.48333	459
35.49167	450
35.50000	440
35.50833	430
35.51667	421
35.52500	412
35.53333	402
35.54167	392
35.55000	381
35.55833	370
35.56667	359
35.57500	348
35.58333	337
35.59167	327
35.60000	316
35.60833	305
35.61667	294
35.62500	283
35.63333	273
35.64167	264
35.65000	255
35.65833	246
35.66667	237
35.67500	228
35.68333	217
35.69167	207
35.70000	198
35.70833	189
35.71667	180
35.72500	171
35.73333	162
35.74167	152
35.75000	141
35.75833	133
35.76667	125
35.77500	118
35.78333	112
35.79167	106
35.80000	98
35.80833	89
35.81667	78
35.82500	66
35.83333	56
35.84167	46
35.85000	39
35.85833	32
35.86667	26
35.87500	21
35.88333	16
35.89167	10
35.90000	5
35.90833	-2
35.91667	-9
35.92500	-17
35.93333	-25
35.94167	-32
35.95000	-39
35.95833	-45
35.96667	-52
35.97500	-58
35.98333	-64
35.99167	-68
36.00000	-71
36.00833	-73
36.01667	-75
36.02500	-79
36.03333	-84
36.04167	-89
36.05000	-94
36.05833	-98
36.06667	-102
36.07500	-104
36.08333	-106
36.09167	-108
36.10000	-110
36.10833	-111
36.11667	-114
36.12500	-119
36.13333	-124
36.14167	-128
36.15000	-132
36.15833	-133
36.16667	-134
36.17500	-135
36.18333	-136
36.19167	-138
36.20000	-139
36.20833	-140
36.21667	-141
36.22500	-140
36.23333	-139
36.24167	-140
36.25000	-142
36.25833	-146
36.26667	-151
36.27500	-155
36.28333	-158
36.29167	-161
36.30000	-163
36.30833	-165
36.31667	-165
36.32500	-165
36.33333	-164
36.34167	-164
36.35000	-164
36.35833	-163
36.36667	-162
36.37500	-160
36.38333	-157
36.39167	-155
36.40000	-153
36.40833	-153
36.41667	-154
36.42500	-155
36.43333	-157
36.44167	-158
36.45000	-158
36.45833	-157
36.46667	-157
36.47500	-157
36.48333	-158
36.49167	-160
36.50000	-162
36.50833	-164
36.51667	-164
36.52500	-165
36.53333	-164
36.54167	-163
36.55000	-162
36.55833	-161
36.56667	-159
36.57500	-158
36.58333	-157
36.59167	-155
36.60000	-155
36.60833	-156
36.61667	-156
36.62500	-156
36.63333	-155
36.64167	-153
36.65000	-152
36.65833	-152
36.66667	-154
36.67500	-156
36.68333	-158
36.69167	-159
36.70000	-159
36.70833	-158
36.71667	-157
36.72500	-155
36.73333	-154
36.74167	-151
36.75000	-148
36.75833	-144
36.76667	-141
36.77500	-138
36.78333	-136
36.79167	-134
36.80000	-133
36.80833	-133
36.81667	-133
36.82500	-135
36.83333	-136
36.84167	-137
36.85000	-136
36.85833	-136
36.86667	-134
36.87500	-133
36.88333	-133
36.89167	-133
36.90000	-132
36.90833	-130
36.91667	-127
36.92500	-122
36.93333	-117
36.94167	-111
36.95000	-105
36.95833	-101
36.96667	-98
36.97500	-96
36.98333	-95
36.99167	-96
37.00000	-97
37.00833	-98
37.01667	-98
37.02500	-97
37.03333	-94
37.04167	-92
37.05000	-89
37.05833	-88
37.06667	-87
37.07500	-87
37.08333	-84
37.09167	-81
37.10000	-78
37.10833	-76
37.11667	-74
37.12500	-73
37.13333	-71
37.14167	-69
37.15000	-67
37.15833	-65
37.16667	-64
37.17500	-64
37.18333	-65
37.19167	-66
37.20000	-67
37.20833	-67
37.21667	-66
37.22500	-66
37.23333	-66
37.24167	-67
37.25000	-67
37.25833	-68
37.26667	-68
37.27500	-69
37.28333	-70
37.29167	-70
37.30000	-72
37.30833	-73
37.31667	-75
37.32500	-78
37.33333	-81
37.34167	-86
37.35000	-91
37.35833	-94
37.36667	-96
37.37500	-96
37.38333	-94
37.39167	-93
37.40000	-92
37.40833	-93
37.41667	-96
37.42500	-100
37.43333	-105
37.44167	-110
37.45000	-115
37.45833	-118
37.46667	-120
37.47500	-120
37.48333	-121
37.49167	-122
37.50000	-125
37.50833	-129
37.51667	-133
37.52500	-138
37.53333	-143
37.54167	-147
37.55000	-150
37.55833	-152
37.56667	-155
37.57500	-158
37.58333	-160
37.59167	-162
37.60000	-163
37.60833	-163
37.61667	-163
37.62500	-164
37.63333	-166
37.64167	-168
37.65000	-172
37.65833	-174
37.66667	-176
37.67500	-176
37.68333	-177
37.69167	-179
37.70000	-180
37.70833	-180
37.71667	-180
37.72500	-179
37.73333	-178
37.74167	-177
37.75000	-176
37.75833	-176
37.76667	-174
37.77500	-171
37.78333	-168
37.79167	-165
37.80000	-165
37.80833	-166
37.81667	-168
37.82500	-170
37.83333	-172
37.84167	-172
37.85000	-170
37.85833	-168
37.86667	-165
37.87500	-162
37.88333	-158
37.89167	-154
37.90000	-150
37.90833	-147
37.91667	-145
37.92500	-145
37.93333	-146
37.94167	-147
37.95000	-147
37.95833	-147
37.96667	-145
37.97500	-142
37.98333	-141
37.99167	-139
38.00000	-138
38.00833	-138
38.01667	-137
38.02500	-136
38.03333	-136
38.04167	-135
38.05000	-134
38.05833	-133
38.06667	-132
38.07500	-130
38.08333	-128
38.09167	-127
38.10000	-126
38.10833	-127
38.11667	-128
38.12500	-129
38.13333	-130
38.14167	-130
38.15000	-130
38.15833	-132
38.16667	-136
38.17500	-139
38.18333	-143
38.19167	-145
38.20000	-147
38.20833	-147
38.21667	-146
38.22500	-145
38.23333	-144
38.24167	-145
38.25000	-148
38.25833	-151
38.26667	-155
38.27500	-158
38.28333	-160
38.29167	-162
38.30000	-163
38.30833	-166
38.31667	-169
38.32500	-175
38.33333	-181
38.34167	-188
38.35000	-195
38.35833	-199
38.36667	-200
38.37500	-201
38.38333	-203
38.39167	-207
38.40000	-212
38.40833	-219
38.41667	-224
38.42500	-227
38.43333	-229
38.44167	-231
38.45000	-234
38.45833	-238
38.46667	-242
38.47500	-246
38.48333	-248
38.49167	-250
38.50000	-252
38.50833	-254
38.51667	-257
38.52500	-261
38.53333	-266
38.54167	-272
38.55000	-278
38.55833	-284
38.56667	-290
38.57500	-297
38.58333	-303
38.59167	-309
38.60000	-315
38.60833	-320
38.61667	-324
38.62500	-328
38.63333	-331
38.64167	-335
38.65000	-340
38.65833	-344
38.66667	-350
38.67500	-355
38.68333	-358
38.69167	-361
38.70000	-363
38.70833	-366
38.71667	-368
38.72500	-370
38.73333	-373
38.74167	-376
38.75000	-380
38.75833	-384
38.76667	-388
38.77500	-390
38.78333	-392
38.79167	-394
38.80000	-397
38.80833	-399
38.81667	-403
38.82500	-407
38.83333	-411
38.84167	-414
38.85000	-417
38.85833	-419
38.86667	-420
38.87500	-421
38.88333	-421
38.89167	-422
38.90000	-423
38.90833	-424
38.91667	-425
38.92500	-425
38.93333	-424
38.94167	-423
38.95000	-422
38.95833	-422
38.96667	-423
38.97500	-425
38.98333	-428
38.99167	-431
39.00000	-433
39.00833	-435
39.01667	-437
39.02500	-438
39.03333	-440
39.04167	-441
39.05000	-442
39.05833	-444
39.06667	-446
39.07500	-448
39.08333	-448
39.09167	-447
39.10000	-446
39.10833	-444
39.11667	-444
39.12500	-445
39.13333	-449
39.14167	-453
39.15000	-459
39.15833	-464
39.16667	-468
39.17500	-470
39.18333	-470
39.19167	-468
39.20000	-465
39.20833	-463
39.21667	-461
39.22500	-461
39.23333	-462
39.24167	-463
39.25000	-465
39.25833	-466
39.26667	-467
39.27500	-469
39.28333	-472
39.29167	-475
39.30000	-477
39.30833	-478
39.31667	-478
39.32500	-479
39.33333	-481
39.34167	-485
39.35000	-490
39.35833	-494
39.36667	-496
39.37500	-495
39.38333	-493
39.39167	-490
39.40000	-487
39.40833	-484
39.41667	-484
39.42500	-486
39.43333	-491
39.44167	-496
39.45000	-500
39.45833	-502
39.46667	-502
39.47500	-500
39.48333	-499
39.49167	-500
39.50000	-503
39.50833	-507
39.51667	-510
39.52500	-512
39.53333	-513
39.54167	-513
39.55000	-513
39.55833	-514
39.56667	-516
39.57500	-517
39.58333	-518
39.59167	-518
39.60000	-519
39.60833	-520
39.61667	-523
39.62500	-525
39.63333	-528
39.64167	-530
39.65000	-532
39.65833	-533
39.66667	-534
39.67500	-534
39.68333	-534
39.69167	-533
39.70000	-533
39.70833	-532
39.71667	-531
39.72500	-529
39.73333	-528
39.74167	-530
39.75000	-533
39.75833	-536
39.76667	-539
39.77500	-540
39.78333	-540
39.79167	-539
39.80000	-539
39.80833	-540
39.81667	-541
39.82500	-542
39.83333	-541
39.84167	-540
39.85000	-539
39.85833	-538
39.86667	-537
39.87500	-536
39.88333	-535
39.89167	-534
39.90000	-534
39.90833	-535
39.91667	-537
39.92500	-539
39.93333	-541
39.94167	-542
39.95000	-539
39.95833	-535
39.96667	-530
39.97500	-524
39.98333	-519
39.99167	-514
40.00000	-510
40.00833	-506
40.01667	-502
40.02500	-497
40.03333	-491
40.04167	-486
40.05000	-480
40.05833	-474
40.06667	-468
40.07500	-462
40.08333	-457
40.09167	-452
40.10000	-445
40.10833	-436
40.11667	-424
40.12500	-410
40.13333	-395
40.14167	-381
40.15000	-367
40.15833	-353
40.16667	-338
40.17500	-321
40.18333	-302
40.19167	-282
40.20000	-261
40.20833	-238
40.21667	-215
40.22500	-191
40.23333	-165
40.24167	-135
40.25000	-103
40.25833	-71
40.26667	-39
40.27500	-6
40.28333	27
40.29167	61
40.30000	98
40.30833	137
40.31667	178
40.32500	222
40.33333	266
40.34167	313
40.35000	362
40.35833	413
40.36667	467
40.37500	522
40.38333	579
40.39167	638
40.40000	700
40.40833	766
40.41667	835
40.42500	908
40.43333	980
40.44167	1054
40.45000	1137
40.45833	1224
40.46667	1308
40.47500	1388
40.48333	1469
40.49167	1552
40.50000	1637
40.50833	1725
40.51667	1814
40.52500	1912
40.53333	2021
40.54167	2132
40.55000	2245
40.55833	2358
40.56667	2472
40.57500	2587
40.58333	2699
40.59167	2804
40.60000	2906
40.60833	3020
40.61667	3144
40.62500	3269
40.63333	3394
40.64167	3520
40.65000	3640
40.65833	3757
40.66667	3879
40.67500	4000
40.68333	4127
40.69167	4263
40.70000	4400
40.70833	4527
40.71667	4648
40.72500	4774
40.73333	4899
40.74167	5025
40.75000	5165
40.75833	5308
40.76667	5440
40.77500	5562
40.78333	5682
40.79167	5800
40.80000	5915
40.80833	6041
40.81667	6175
40.82500	6303
40.83333	6418
40.84167	6530
40.85000	6651
40.85833	6773
40.86667	6884
40.87500	6986
40.88333	7087
40.89167	7186
40.90000	7284
40.90833	7387
40.91667	7491
40.92500	7588
40.93333	7674
40.94167	7757
40.95000	7838
40.95833	7916
40.96667	7992
40.97500	8063
40.98333	8130
40.99167	8193
41.00000	8252
41.00833	8309
41.01667	8362
41.02500	8414
41.03333	8460
41.04167	8501
41.05000	8538
41.05833	8569
41.06667	8598
41.07500	8622
41.08333	8643
41.09167	8660
41.10000	8671
41.10833	8677
41.11667	8677
41.12500	8673
41.13333	8665
41.14167	8653
41.15000	8639
41.15833	8620
41.16667	8597
41.17500	8569
41.18333	8536
41.19167	8499
41.20000	8457
41.20833	8412
41.21667	8364
41.22500	8312
41.23333	8258
41.24167	8198
41.25000	8134
41.25833	8066
41.26667	7992
41.27500	7918
41.28333	7839
41.29167	7760
41.30000	7679
41.30833	7595
41.31667	7510
41.32500	7422
41.33333	7332
41.34167	7240
41.35000	7146
41.35833	7050
41.36667	6948
41.37500	6846
41.38333	6739
41.39167	6633
41.40000	6526
41.40833	6418
41.41667	6310
41.42500	6198
41.43333	6086
41.44167	5972
41.45000	5857
41.45833	5743
41.46667	5626
41.47500	5510
41.48333	5391
41.49167	5273
41.50000	5157
41.50833	5040
41.51667	4928
41.52500	4815
41.53333	4704
41.54167	4592
41.55000	4480
41.55833	4369
41.56667	4254
41.57500	4141
41.58333	4026
41.59167	3912
41.60000	3802
41.60833	3693
41.61667	3590
41.62500	3487
41.63333	3388
41.64167	3288
41.65000	3189
41.65833	3091
41.66667	2993
41.67500	2898
41.68333	2803
41.69167	2711
41.70000	2619
41.70833	2528
41.71667	2439
41.72500	2350
41.73333	2264
41.74167	2180
41.75000	2098
41.75833	2019
41.76667	1942
41.77500	1868
41.78333	1794
41.79167	1722
41.80000	1652
41.80833	1581
41.81667	1513
41.82500	1446
41.83333	1383
41.84167	1321
41.85000	1263
41.85833	1207
41.86667	1152
41.87500	1098
41.88333	1044
41.89167	991
41.90000	939
41.90833	888
41.91667	840
41.92500	794
41.93333	750
41.94167	706
41.95000	663
41.95833	622
41.96667	582
41.97500	543
41.98333	504
41.99167	467
42.00000	432
42.00833	397
42.01667	365
42.02500	333
42.03333	303
42.04167	274
42.05000	245
42.05833	218
42.06667	190
42.07500	163
42.08333	135
42.09167	109
42.10000	85
42.10833	63
42.11667	42
42.12500	21
42.13333	0
42.14167	-22
42.15000	-44
42.15833	-64
42.16667	-83
42.17500	-99
42.18333	-114
42.19167	-129
42.20000	-143
42.20833	-157
42.21667	-172
42.22500	-187
42.23333	-202
42.24167	-218
42.25000	-232
42.25833	-245
42.26667	-256
42.27500	-265
42.28333	-273
42.29167	-282
42.30000	-291
42.30833	-300
42.31667	-309
42.32500	-319
42.33333	-328
42.34167	-337
42.35000	-346
42.35833	-355
42.36667	-364
42.37500	-373
42.38333	-381
42.39167	-389
42.40000	-397
42.40833	-405
42.41667	-413
42.42500	-422
42.43333	-429
42.44167	-435
42.45000	-441
42.45833	-447
42.46667	-452
42.47500	-458
42.48333	-464
42.49167	-470
42.50000	-475
42.50833	-479
42.51667	-481
42.52500	-483
42.53333	-486
42.54167	-489
42.55000	-494
42.55833	-499
42.56667	-503
42.57500	-506
42.58333	-508
42.59167	-510
42.60000	-514
42.60833	-519
42.61667	-526
42.62500	-533
42.63333	-540
42.64167	-546
42.65000	-552
42.65833	-555
42.66667	-557
42.67500	-558
42.68333	-557
42.69167	-557
42.70000	-558
42.70833	-560
42.71667	-564
42.72500	-569
42.73333	-573
42.74167	-576
42.75000	-579
42.75833	-580
42.76667	-580
42.77500	-579
42.78333	-579
42.79167	-581
42.80000	-583
42.80833	-586
42.81667	-589
42.82500	-591
42.83333	-593
42.84167	-594
42.85000	-596
42.85833	-597
42.86667	-599
42.87500	-600
42.88333	-602
42.89167	-605
42.90000	-607
42.90833	-609
42.91667	-611
42.92500	-611
42.93333	-611
42.94167	-610
42.95000	-611
42.95833	-614
42.96667	-618
42.97500	-621
42.98333	-624
42.99167	-625
43.00000	-625
43.00833	-625
43.01667	-624
43.02500	-625
43.03333	-627
43.04167	-630
43.05000	-633
43.05833	-636
43.06667	-638
43.07500	-638
43.08333	-637
43.09167	-635
43.10000	-635
43.10833	-637
43.11667	-640
43.12500	-644
43.13333	-647
43.14167	-650
43.15000	-653
43.15833	-654
43.16667	-656
43.17500	-657
43.18333	-659
43.19167	-660
43.20000	-661
43.20833	-660
43.21667	-658
43.22500	-656
43.23333	-655
43.24167	-655
43.25000	-658
43.25833	-659
43.26667	-660
43.27500	-659
43.28333	-656
43.29167	-654
43.30000	-653
43.30833	-655
43.31667	-656
43.32500	-657
43.33333	-656
43.34167	-656
43.35000	-656
43.35833	-657
43.36667	-660
43.37500	-664
43.38333	-668
43.39167	-672
43.40000	-674
43.40833	-675
43.41667	-675
43.42500	-674
43.43333	-673
43.44167	-672
43.45000	-671
43.45833	-670
43.46667	-671
43.47500	-672
43.48333	-674
43.49167	-678
43.50000	-682
43.50833	-685
43.51667	-686
43.52500	-684
43.53333	-682
43.54167	-679
43.55000	-679
43.55833	-681
43.56667	-686
43.57500	-691
43.58333	-694
43.59167	-694
43.60000	-692
43.60833	-690
43.61667	-687
43.62500	-686
43.63333	-687
43.64167	-687
43.65000	-687
43.65833	-686
43.66667	-684
43.67500	-684
43.68333	-684
43.69167	-685
43.70000	-687
43.70833	-689
43.71667	-691
43.72500	-693
43.73333	-695
43.74167	-697
43.75000	-699
43.75833	-701
43.76667	-702
43.77500	-702
43.78333	-701
43.79167	-700
43.80000	-698
43.80833	-697
43.81667	-696
43.82500	-696
43.83333	-697
43.84167	-697
43.85000	-698
43.85833	-698
43.86667	-699
43.87500	-701
43.88333	-704
43.89167	-707
43.90000	-708
43.90833	-707
43.91667	-705
43.92500	-705
43.93333	-707
43.94167	-709
43.95000	-712
43.95833	-714
43.96667	-714
43.97500	-713
43.98333	-712
43.99167	-713
44.00000	-714
44.00833	-717
44.01667	-719
44.02500	-719
44.03333	-718
44.04167	-716
44.05000	-713
44.05833	-712
44.06667	-713
44.07500	-716
44.08333	-719
44.09167	-722
44.10000	-724
44.10833	-723
44.11667	-723
44.12500	-722
44.13333	-721
44.14167	-720
44.15000	-719
44.15833	-718
44.16667	-718
44.17500	-719
44.18333	-718
44.19167	-717
44.20000	-716
44.20833	-715
44.21667	-714
44.22500	-716
44.23333	-719
44.24167	-722
44.25000	-725
44.25833	-727
44.26667	-727
44.27500	-727
44.28333	-725
44.29167	-723
44.30000	-722
44.30833	-721
44.31667	-721
44.32500	-722
44.33333	-725
44.34167	-727
44.35000	-729
44.35833	-730
44.36667	-730
44.37500	-728
44.38333	-726
44.39167	-725
44.40000	-724
44.40833	-725
44.41667	-725
44.42500	-725
44.43333	-724
44.44167	-722
44.45000	-720
44.45833	-719
44.46667	-720
44.47500	-722
44.48333	-724
44.49167	-727
44.50000	-729
44.50833	-729
44.51667	-727
44.52500	-724
44.53333	-721
44.54167	-719
44.55000	-719
44.55833	-720
44.56667	-723
44.57500	-725
44.58333	-727
44.59167	-727
44.60000	-726
44.60833	-723
44.61667	-720
44.62500	-717
44.63333	-716
44.64167	-716
44.65000	-716
44.65833	-718
44.66667	-719
44.67500	-719
44.68333	-717
44.69167	-714
44.70000	-711
44.70833	-707
44.71667	-705
44.72500	-705
44.73333	-706
44.74167	-709
44.75000	-712
44.75833	-715
44.76667	-716
44.77500	-715
44.78333	-713
44.79167	-711
44.80000	-709
44.80833	-708
44.81667	-708
44.82500	-709
44.83333	-711
44.84167	-711
44.85000	-710
44.85833	-709
44.86667	-706
44.87500	-703
44.88333	-700
44.89167	-698
44.90000	-696
44.90833	-694
44.91667	-691
44.92500	-688
44.93333	-685
44.94167	-682
44.95000	-681
44.95833	-680
44.96667	-680
44.97500	-681
44.98333	-682
44.99167	-681
45.00000	-681
45.00833	-682
45.01667	-682
45.02500	-683
45.03333	-681
45.04167	-679
45.05000	-677
45.05833	-676
45.06667	-676
45.07500	-678
45.08333	-680
45.09167	-681
45.10000	-681
45.10833	-679
45.11667	-675
45.12500	-671
45.13333	-667
45.14167	-666
45.15000	-667
45.15833	-670
45.16667	-672
45.17500	-673
45.18333	-671
45.19167	-667
45.20000	-663
45.20833	-660
45.21667	-659
45.22500	-659
45.23333	-660
45.24167	-661
45.25000	-661
45.25833	-659
45.26667	-657
45.27500	-654
45.28333	-651
45.29167	-649
45.30000	-647
45.30833	-647
45.31667	-647
45.32500	-646
45.33333	-645
45.34167	-643
45.35000	-640
45.35833	-638
45.36667	-637
45.37500	-636
45.38333	-637
45.39167	-640
45.40000	-642
45.40833	-644
45.41667	-646
45.42500	-647
45.43333	-646
45.44167	-644
45.45000	-642
45.45833	-638
45.46667	-635
45.47500	-632
45.48333	-630
45.49167	-629
45.50000	-630
45.50833	-632
45.51667	-635
45.52500	-637
45.53333	-637
45.54167	-636
45.55000	-633
45.55833	-632
45.56667	-632
45.57500	-633
45.58333	-635
45.59167	-637
45.60000	-637
45.60833	-636
45.61667	-637
45.62500	-640
45.63333	-644
45.64167	-647
45.65000	-648
45.65833	-645
45.66667	-641
45.67500	-639
45.68333	-639
45.69167	-642
45.70000	-648
45.70833	-654
45.71667	-659
45.72500	-661
45.73333	-662
45.74167	-661
45.75000	-661
45.75833	-662
45.76667	-665
45.77500	-668
45.78333	-670
45.79167	-670
45.80000	-668
45.80833	-667
45.81667	-667
45.82500	-668
45.83333	-671
45.84167	-672
45.85000	-673
45.85833	-675
45.86667	-678
45.87500	-682
45.88333	-686
45.89167	-689
45.90000	-689
45.90833	-687
45.91667	-683
45.92500	-680
45.93333	-679
45.94167	-678
45.95000	-680
45.95833	-684
45.96667	-688
45.97500	-693
45.98333	-697
45.99167	-699
46.00000	-701
46.00833	-703
46.01667	-705
46.02500	-707
46.03333	-707
46.04167	-707
46.05000	-707
46.05833	-708
46.06667	-710
46.07500	-712
46.08333	-714
46.09167	-715
46.10000	-716
46.10833	-715
46.11667	-715
46.12500	-714
46.13333	-715
46.14167	-717
46.15000	-719
46.15833	-721
46.16667	-723
46.17500	-725
46.18333	-726
46.19167	-727
46.20000	-729
46.20833	-732
46.21667	-734
46.22500	-736
46.23333	-738
46.24167	-739
46.25000	-740
46.25833	-739
46.26667	-739
46.27500	-738
46.28333	-736
46.29167	-735
46.30000	-735
46.30833	-736
46.31667	-737
46.32500	-738
46.33333	-739
46.34167	-739
46.35000	-738
46.35833	-738
46.36667	-740
46.37500	-743
46.38333	-745
46.39167	-747
46.40000	-746
46.40833	-743
46.41667	-741
46.42500	-739
46.43333	-738
46.44167	-740
46.45000	-744
46.45833	-749
46.46667	-753
46.47500	-757
46.48333	-759
46.49167	-761
46.50000	-762
46.50833	-761
46.51667	-760
46.52500	-761
46.53333	-762
46.54167	-763
46.55000	-763
46.55833	-761
46.56667	-760
46.57500	-759
46.58333	-760
46.59167	-763
46.60000	-765
46.60833	-767
46.61667	-769
46.62500	-768
46.63333	-767
46.64167	-767
46.65000	-768
46.65833	-770
46.66667	-772
46.67500	-772
46.68333	-769
46.69167	-765
46.70000	-761
46.70833	-757
46.71667	-755
46.72500	-756
46.73333	-757
46.74167	-757
46.75000	-756
46.75833	-755
46.76667	-757
46.77500	-759
46.78333	-763
46.79167	-768
46.80000	-770
46.80833	-770
46.81667	-768
46.82500	-765
46.83333	-763
46.84167	-761
46.85000	-762
46.85833	-762
46.86667	-763
46.87500	-764
46.88333	-765
46.89167	-765
46.90000	-766
46.90833	-767
46.91667	-770
46.92500	-773
46.93333	-776
46.94167	-778
46.95000	-779
46.95833	-778
46.96667	-775
46.97500	-773
46.98333	-773
46.99167	-773
47.00000	-775
47.00833	-776
47.01667	-777
47.02500	-776
47.03333	-774
47.04167	-773
47.05000	-773
47.05833	-774
47.06667	-776
47.07500	-776
47.08333	-776
47.09167	-774
47.10000	-773
47.10833	-771
47.11667	-770
47.12500	-769
47.13333	-769
47.14167	-770
47.15000	-770
47.15833	-771
47.16667	-771
47.17500	-769
47.18333	-767
47.19167	-765
47.20000	-764
47.20833	-763
47.21667	-764
47.22500	-764
47.23333	-764
47.24167	-763
47.25000	-762
47.25833	-762
47.26667	-761
47.27500	-761
47.28333	-760
47.29167	-759
47.30000	-758
47.30833	-757
47.31667	-758
47.32500	-759
47.33333	-759
47.34167	-759
47.35000	-757
47.35833	-755
47.36667	-754
47.37500	-754
47.38333	-754
47.39167	-755
47.40000	-755
47.40833	-754
47.41667	-754
47.42500	-755
47.43333	-757
47.44167	-758
47.45000	-757
47.45833	-754
47.46667	-748
47.47500	-743
47.48333	-738
47.49167	-735
47.50000	-735
47.50833	-736
47.51667	-738
47.52500	-740
47.53333	-741
47.54167	-740
47.55000	-738
47.55833	-737
47.56667	-736
47.57500	-734
47.58333	-731
47.59167	-727
47.60000	-725
47.60833	-723
47.61667	-723
47.62500	-726
47.63333	-729
47.64167	-731
47.65000	-731
47.65833	-730
47.66667	-729
47.67500	-728
47.68333	-726
47.69167	-725
47.70000	-723
47.70833	-722
47.71667	-721
47.72500	-719
47.73333	-718
47.74167	-715
47.75000	-713
47.75833	-712
47.76667	-713
47.77500	-715
47.78333	-718
47.79167	-720
47.80000	-721
47.80833	-720
47.81667	-718
47.82500	-717
47.83333	-715
47.84167	-714
47.85000	-713
47.85833	-711
47.86667	-708
47.87500	-705
47.88333	-703
47.89167	-701
47.90000	-700
47.90833	-700
47.91667	-702
47.92500	-704
47.93333	-706
47.94167	-707
47.95000	-708
47.95833	-707
47.96667	-707
47.97500	-707
47.98333	-706
47.99167	-706
48.00000	-706
48.00833	-705
48.01667	-704
48.02500	-705
48.03333	-706
48.04167	-708
48.05000	-710
48.05833	-712
48.06667	-712
48.07500	-711
48.08333	-708
48.09167	-706
48.10000	-705
48.10833	-706
48.11667	-708
48.12500	-710
48.13333	-711
48.14167	-712
48.15000	-712
48.15833	-711
48.16667	-710
48.17500	-710
48.18333	-709
48.19167	-708
48.20000	-708
48.20833	-709
48.21667	-711
48.22500	-713
48.23333	-716
48.24167	-719
48.25000	-722
48.25833	-723
48.26667	-722
48.27500	-719
48.28333	-716
48.29167	-712
48.30000	-710
48.30833	-710
48.31667	-711
48.32500	-713
48.33333	-714
48.34167	-715
48.35000	-714
48.35833	-713
48.36667	-712
48.37500	-714
48.38333	-715
48.39167	-718
48.40000	-721
48.40833	-724
48.41667	-728
48.42500	-731
48.43333	-732
48.44167	-731
48.45000	-728
48.45833	-725
48.46667	-722
48.47500	-721
48.48333	-722
48.49167	-724
48.50000	-727
48.50833	-729
48.51667	-731
48.52500	-732
48.53333	-732
48.54167	-732
48.55000	-733
48.55833	-735
48.56667	-737
48.57500	-740
48.58333	-741
48.59167	-741
48.60000	-741
48.60833	-740
48.61667	-739
48.62500	-737
48.63333	-735
48.64167	-734
48.65000	-734
48.65833	-735
48.66667	-738
48.67500	-741
48.68333	-742
48.69167	-742
48.70000	-742
48.70833	-741
48.71667	-741
48.72500	-742
48.73333	-743
48.74167	-745
48.75000	-746
48.75833	-747
48.76667	-749
48.77500	-750
48.78333	-752
48.79167	-754
48.80000	-754
48.80833	-753
48.81667	-751
48.82500	-748
48.83333	-746
48.84167	-744
48.85000	-743
48.85833	-741
48.86667	-739
48.87500	-738
48.88333	-739
48.89167	-741
48.90000	-745
48.90833	-750
48.91667	-754
48.92500	-757
48.93333	-757
48.94167	-755
48.95000	-753
48.95833	-750
48.96667	-749
48.97500	-749
48.98333	-751
48.99167	-753
49.00000	-755
49.00833	-756
49.01667	-757
49.02500	-757
49.03333	-756
49.04167	-755
49.05000	-753
49.05833	-753
49.06667	-754
49.07500	-756
49.08333	-760
49.09167	-764
49.10000	-766
49.10833	-767
49.11667	-765
49.12500	-764
49.13333	-762
49.14167	-759
49.15000	-756
49.15833	-754
49.16667	-751
49.17500	-750
49.18333	-752
49.19167	-755
49.20000	-758
49.20833	-760
49.21667	-762
49.22500	-763
49.23333	-762
49.24167	-760
49.25000	-757
49.25833	-753
49.26667	-750
49.27500	-750
49.28333	-754
49.29167	-760
49.30000	-766
49.30833	-771
49.31667	-775
49.32500	-777
49.33333	-777
49.34167	-776
49.35000	-775
49.35833	-773
49.36667	-771
49.37500	-769
49.38333	-768
49.39167	-766
49.40000	-763
49.40833	-760
49.41667	-757
49.42500	-755
49.43333	-754
49.44167	-755
49.45000	-759
49.45833	-762
49.46667	-765
49.47500	-767
49.48333	-769
49.49167	-769
49.50000	-770
49.50833	-772
49.51667	-773
49.52500	-773
49.53333	-773
49.54167	-771
49.55000	-770
49.55833	-769
49.56667	-769
49.57500	-770
49.58333	-773
49.59167	-776
49.60000	-778
49.60833	-777
49.61667	-776
49.62500	-774
49.63333	-771
49.64167	-769
49.65000	-767
49.65833	-766
49.66667	-763
49.67500	-762
49.68333	-761
49.69167	-761
49.70000	-762
49.70833	-761
49.71667	-760
49.72500	-759
49.73333	-759
49.74167	-761
49.75000	-764
49.75833	-767
49.76667	-771
49.77500	-774
49.78333	-776
49.79167	-776
49.80000	-775
49.80833	-774
49.81667	-772
49.82500	-771
49.83333	-770
49.84167	-769
49.85000	-767
49.85833	-766
49.86667	-766
49.87500	-766
49.88333	-767
49.89167	-767
49.90000	-767
49.90833	-768
49.91667	-769
49.92500	-772
49.93333	-774
49.94167	-776
49.95000	-776
49.95833	-776
49.96667	-775
49.97500	-772
49.98333	-768
49.99167	-764
50.00000	-762
50.00833	-762
50.01667	-765
50.02500	-768
50.03333	-772
50.04167	-775
50.05000	-777
50.05833	-776
50.06667	-775
50.07500	-773
50.08333	-770
50.09167	-769
50.10000	-768
50.10833	-769
50.11667	-771
50.12500	-771
50.13333	-770
50.14167	-769
50.15000	-768
50.15833	-767
50.16667	-768
50.17500	-768
50.18333	-769
50.19167	-769
50.20000	-769
50.20833	-768
50.21667	-768
50.22500	-767
50.23333	-766
50.24167	-766
50.25000	-767
50.25833	-767
50.26667	-765
50.27500	-763
50.28333	-759
50.29167	-757
50.30000	-756
50.30833	-757
50.31667	-758
50.32500	-758
50.33333	-757
50.34167	-755
50.35000	-753
50.35833	-753
50.36667	-755
50.37500	-758
50.38333	-760
50.39167	-760
50.40000	-759
50.40833	-757
50.41667	-756
50.42500	-755
50.43333	-754
50.44167	-754
50.45000	-755
50.45833	-756
50.46667	-757
50.47500	-757
50.48333	-755
50.49167	-753
50.50000	-750
50.50833	-748
50.51667	-745
50.52500	-741
50.53333	-738
50.54167	-735
50.55000	-732
50.55833	-730
50.56667	-727
50.57500	-725
50.58333	-724
50.59167	-723
50.60000	-722
50.60833	-722
50.61667	-723
50.62500	-721
50.63333	-720
50.64167	-718
50.65000	-718
50.65833	-718
50.66667	-718
50.67500	-718
50.68333	-717
50.69167	-714
50.70000	-712
50.70833	-709
50.71667	-707
50.72500	-705
50.73333	-703
50.74167	-701
50.75000	-699
50.75833	-700
50.76667	-701
50.77500	-704
50.78333	-707
50.79167	-708
50.80000	-708
50.80833	-706
50.81667	-703
50.82500	-699
50.83333	-694
50.84167	-690
50.85000	-687
50.85833	-685
50.86667	-684
50.87500	-684
50.88333	-685
50.89167	-687
50.90000	-689
50.90833	-691
50.91667	-693
50.92500	-694
50.93333	-695
50.94167	-694
50.95000	-692
50.95833	-689
50.96667	-686
50.97500	-682
50.98333	-680
50.99167	-678
51.00000	-678
51.00833	-679
51.01667	-680
51.02500	-681
51.03333	-681
51.04167	-680
51.05000	-679
51.05833	-678
51.06667	-677
51.07500	-675
51.08333	-675
51.09167	-675
51.10000	-676
51.10833	-677
51.11667	-679
51.12500	-679
51.13333	-679
51.14167	-680
51.15000	-681
51.15833	-681
51.16667	-682
51.17500	-681
51.18333	-680
51.19167	-678
51.20000	-678
51.20833	-679
51.21667	-682
51.22500	-686
51.23333	-690
51.24167	-692
51.25000	-692
51.25833	-690
51.26667	-689
51.27500	-687
51.28333	-684
51.29167	-682
51.30000	-681
51.30833	-683
51.31667	-685
51.32500	-688
51.33333	-692
51.34167	-694
51.35000	-696
51.35833	-697
51.36667	-698
51.37500	-700
51.38333	-701
51.39167	-700
51.40000	-699
51.40833	-698
51.41667	-698
51.42500	-700
51.43333	-703
51.44167	-706
51.45000	-709
51.45833	-711
51.46667	-713
51.47500	-715
51.48333	-716
51.49167	-717
51.50000	-718
51.50833	-718
51.51667	-717
51.52500	-716
51.53333	-715
51.54167	-714
51.55000	-715
51.55833	-717
51.56667	-718
51.57500	-720
51.58333	-721
51.59167	-723
51.60000	-724
51.60833	-726
51.61667	-728
51.62500	-731
51.63333	-734
51.64167	-737
51.65000	-741
51.65833	-743
51.66667	-744
51.67500	-744
51.68333	-744
51.69167	-744
51.70000	-744
51.70833	-742
51.71667	-739
51.72500	-735
51.73333	-731
51.74167	-729
51.75000	-729
51.75833	-730
51.76667	-732
51.77500	-733
51.78333	-734
51.79167	-734
51.80000	-735
51.80833	-737
51.81667	-740
51.82500	-743
51.83333	-746
51.84167	-748
51.85000	-750
51.85833	-752
51.86667	-754
51.87500	-754
51.88333	-753
51.89167	-752
51.90000	-750
51.90833	-750
51.91667	-751
51.92500	-753
51.93333	-755
51.94167	-757
51.95000	-758
51.95833	-757
51.96667	-756
51.97500	-755
51.98333	-755
51.99167	-755
52.00000	-756
52.00833	-758
52.01667	-760
52.02500	-761
52.03333	-761
52.04167	-761
52.05000	-763
52.05833	-764
52.06667	-764
52.07500	-763
52.08333	-762
52.09167	-761
52.10000	-760
52.10833	-760
52.11667	-760
52.12500	-760
52.13333	-758
52.14167	-756
52.15000	-754
52.15833	-753
52.16667	-753
52.17500	-754
52.18333	-755
52.19167	-757
52.20000	-759
52.20833	-760
52.21667	-761
52.22500	-762
52.23333	-763
52.24167	-762
52.25000	-761
52.25833	-761
52.26667	-760
52.27500	-761
52.28333	-763
52.29167	-765
52.30000	-767
52.30833	-768
52.31667	-768
52.32500	-768
52.33333	-766
52.34167	-763
52.35000	-761
52.35833	-759
52.36667	-759
52.37500	-760
52.38333	-761
52.39167	-762
52.40000	-763
52.40833	-764
52.41667	-765
52.42500	-768
52.43333	-771
52.44167	-772
52.45000	-773
52.45833	-773
52.46667	-771
52.47500	-770
52.48333	-768
52.49167	-766
52.50000	-764
52.50833	-762
52.51667	-760
52.52500	-757
52.53333	-756
52.54167	-757
52.55000	-761
52.55833	-766
52.56667	-771
52.57500	-775
52.58333	-775
52.59167	-773
52.60000	-771
52.60833	-771
52.61667	-770
52.62500	-768
52.63333	-765
52.64167	-763
52.65000	-761
52.65833	-759
52.66667	-760
52.67500	-761
52.68333	-762
52.69167	-763
52.70000	-764
52.70833	-764
52.71667	-764
52.72500	-763
52.73333	-762
52.74167	-762
52.75000	-762
52.75833	-762
52.76667	-761
52.77500	-759
52.78333	-756
52.79167	-752
52.80000	-750
52.80833	-750
52.81667	-751
52.82500	-754
52.83333	-758
52.84167	-759
52.85000	-759
52.85833	-758
52.86667	-755
52.87500	-751
52.88333	-747
52.89167	-743
52.90000	-740
52.90833	-738
52.91667	-739
52.92500	-740
52.93333	-743
52.94167	-747
52.95000	-750
52.95833	-753
52.96667	-754
52.97500	-753
52.98333	-750
52.99167	-746
53.00000	-742
53.00833	-738
53.01667	-734
53.02500	-729
53.03333	-726
53.04167	-723
53.05000	-721
53.05833	-719
53.06667	-716
53.07500	-714
53.08333	-712
53.09167	-710
53.10000	-709
53.10833	-707
53.11667	-704
53.12500	-699
53.13333	-693
53.14167	-687
53.15000	-682
53.15833	-677
53.16667	-672
53.17500	-667
53.18333	-660
53.19167	-652
53.20000	-643
53.20833	-634
53.21667	-627
53.22500	-622
53.23333	-618
53.24167	-615
53.25000	-610
53.25833	-604
53.26667	-596
53.27500	-586
53.28333	-575
53.29167	-563
53.30000	-550
53.30833	-536
53.31667	-522
53.32500	-507
53.33333	-494
53.34167	-480
53.35000	-465
53.35833	-449
53.36667	-432
53.37500	-414
53.38333	-396
53.39167	-378
53.40000	-361
53.40833	-343
53.41667	-325
53.42500	-304
53.43333	-282
53.44167	-257
53.45000	-230
53.45833	-202
53.46667	-173
53.47500	-144
53.48333	-114
53.49167	-85
53.50000	-56
53.50833	-25
53.51667	8
53.52500	43
53.53333	80
53.54167	119
53.55000	159
53.55833	198
53.56667	238
53.57500	279
53.58333	323
53.59167	370
53.60000	419
53.60833	470
53.61667	522
53.62500	577
53.63333	632
53.64167	689
53.65000	747
53.65833	806
53.66667	869
53.67500	932
53.68333	1000
53.69167	1070
53.70000	1141
53.70833	1214
53.71667	1287
53.72500	1362
53.73333	1439
53.74167	1519
53.75000	1603
53.75833	1689
53.76667	1782
53.77500	1875
53.78333	1972
53.79167	2070
53.80000	2170
53.80833	2274
53.81667	2377
53.82500	2486
53.83333	2594
53.84167	2704
53.85000	2818
53.85833	2933
53.86667	3055
53.87500	3178
53.88333	3305
53.89167	3434
53.90000	3566
53.90833	3703
53.91667	3840
53.92500	3985
53.93333	4131
53.94167	4281
53.95000	4435
53.95833	4590
53.96667	4753
53.97500	4914
53.98333	5082
53.99167	5250
54.00000	5420
54.00833	5594
54.01667	5768
54.02500	5947
54.03333	6127
54.04167	6314
54.05000	6506
54.05833	6700
54.06667	6902
54.07500	7102
54.08333	7307
54.09167	7511
54.10000	7717
54.10833	7928
54.11667	8137
54.12500	8356
54.13333	8574
54.14167	8797
54.15000	9026
54.15833	9255
54.16667	9492
54.17500	9726
54.18333	9966
54.19167	10207
54.20000	10449
54.20833	10698
54.21667	10942
54.22500	11194
54.23333	11444
54.24167	11697
54.25000	11955
54.25833	12212
54.26667	12478
54.27500	12740
54.28333	13009
54.29167	13277
54.30000	13546
54.30833	13821
54.31667	14092
54.32500	14370
54.33333	14645
54.34167	14923
54.35000	15203
54.35833	15480
54.36667	15763
54.37500	16042
54.38333	16326
54.39167	16609
54.40000	16893
54.40833	17182
54.41667	17467
54.42500	17758
54.43333	18045
54.44167	18334
54.45000	18624
54.45833	18910
54.46667	19203
54.47500	19489
54.48333	19779
54.49167	20066
54.50000	20351
54.50833	20641
54.51667	20924
54.52500	21213
54.53333	21496
54.54167	21780
54.55000	22063
54.55833	22340
54.56667	22623
54.57500	22899
54.58333	23176
54.59167	23448
54.60000	23716
54.60833	23987
54.61667	24251
54.62500	24523
54.63333	24789
54.64167	25056
54.65000	25322
54.65833	25579
54.66667	25838
54.67500	26089
54.68333	26340
54.69167	26587
54.70000	26831
54.70833	27077
54.71667	27314
54.72500	27552
54.73333	27782
54.74167	28009
54.75000	28232
54.75833	28449
54.76667	28667
54.77500	28878
54.78333	29090
54.79167	29298
54.80000	29501
54.80833	29703
54.81667	29897
54.82500	30091
54.83333	30277
54.84167	30460
54.85000	30638
54.85833	30809
54.86667	30978
54.87500	31140
54.88333	31301
54.89167	31459
54.90000	31613
54.90833	31766
54.91667	31911
54.92500	32055
54.93333	32192
54.94167	32324
54.95000	32451
54.95833	32571
54.96667	32689
54.97500	32798
54.98333	32903
54.99167	33003
55.00000	33097
55.00833	33189
55.01667	33276
55.02500	33362
55.03333	33442
55.04167	33518
55.05000	33589
55.05833	33654
55.06667	33717
55.07500	33774
55.08333	33827
55.09167	33876
55.10000	33919
55.10833	33957
55.11667	33989
55.12500	34016
55.13333	34038
55.14167	34055
55.15000	34069
55.15833	34078
55.16667	34084
55.17500	34086
55.18333	34084
55.19167	34079
55.20000	34069
55.20833	34055
55.21667	34037
55.22500	34015
55.23333	33990
55.24167	33960
55.25000	33926
55.25833	33886
55.26667	33841
55.27500	33792
55.28333	33738
55.29167	33682
55.30000	33624
55.30833	33563
55.31667	33500
55.32500	33433
55.33333	33363
55.34167	33287
55.35000	33207
55.35833	33124
55.36667	33037
55.37500	32949
55.38333	32858
55.39167	32767
55.40000	32674
55.40833	32577
55.41667	32479
55.42500	32374
55.43333	32267
55.44167	32156
55.45000	32041
55.45833	31925
55.46667	31804
55.47500	31684
55.48333	31561
55.49167	31438
55.50000	31316
55.50833	31192
55.51667	31068
55.52500	30936
55.53333	30803
55.54167	30665
55.55000	30524
55.55833	30386
55.56667	30245
55.57500	30106
55.58333	29962
55.59167	29816
55.60000	29668
55.60833	29515
55.61667	29364
55.62500	29210
55.63333	29057
55.64167	28903
55.65000	28747
55.65833	28591
55.66667	28431
55.67500	28274
55.68333	28114
55.69167	27955
55.70000	27794
55.70833	27628
55.71667	27465
55.72500	27297
55.73333	27133
55.74167	26970
55.75000	26807
55.75833	26646
55.76667	26478
55.77500	26313
55.78333	26143
55.79167	25973
55.80000	25804
55.80833	25634
55.81667	25466
55.82500	25295
55.83333	25127
55.84167	24956
55.85000	24784
55.85833	24615
55.86667	24443
55.87500	24276
55.88333	24107
55.89167	23941
55.90000	23775
55.90833	23606
55.91667	23440
55.92500	23269
55.93333	23100
55.94167	22930
55.95000	22760
55.95833	22594
55.96667	22425
55.97500	22260
55.98333	22095
55.99167	21931
56.00000	21769
56.00833	21604
56.01667	21442
56.02500	21276
56.03333	21111
56.04167	20944
56.05000	20776
56.05833	20613
56.06667	20450
56.07500	20292
56.08333	20134
56.09167	19977
56.10000	19820
56.10833	19660
56.11667	19503
56.12500	19344
56.13333	19190
56.14167	19036
56.15000	18882
56.15833	18732
56.16667	18580
56.17500	18430
56.18333	18278
56.19167	18127
56.20000	17978
56.20833	17826
56.21667	17679
56.22500	17531
56.23333	17386
56.24167	17241
56.25000	17098
56.25833	16961
56.26667	16815
56.27500	16657
56.28333	16504
56.29167	16366
56.30000	16235
56.30833	16097
56.31667	15954
56.32500	15812
56.33333	15673
56.34167	15537
56.35000	15407
56.35833	15283
56.36667	15157
56.37500	15034
56.38333	14908
56.39167	14781
56.40000	14653
56.40833	14523
56.41667	14394
56.42500	14264
56.43333	14138
56.44167	14013
56.45000	13889
56.45833	13769
56.46667	13647
56.47500	13528
56.48333	13407
56.49167	13288
56.50000	13170
56.50833	13046
56.51667	12920
56.52500	12799
56.53333	12683
56.54167	12571
56.55000	12463
56.55833	12358
56.56667	12251
56.57500	12144
56.58333	12034
56.59167	11918
56.60000	11803
56.60833	11698
56.61667	11599
56.62500	11499
56.63333	11399
56.64167	11298
56.65000	11197
56.65833	11098
56.66667	10998
56.67500	10902
56.68333	10807
56.69167	10712
56.70000	10620
56.70833	10525
56.71667	10433
56.72500	10338
56.73333	10244
56.74167	10150
56.75000	10056
56.75833	9965
56.76667	9874
56.77500	9786
56.78333	9700
56.79167	9615
56.80000	9530
56.80833	9443
56.81667	9358
56.82500	9272
56.83333	9189
56.84167	9107
56.85000	9025
56.85833	8943
56.86667	8858
56.87500	8774
56.88333	8691
56.89167	8610
56.90000	8535
56.90833	8460
56.91667	8387
56.92500	8312
56.93333	8237
56.94167	8163
56.95000	8089
56.95833	8018
56.96667	7946
56.97500	7875
56.98333	7802
56.99167	7729
57.00000	7658
57.00833	7587
57.01667	7518
57.02500	7449
57.03333	7383
57.04167	7318
57.05000	7253
57.05833	7190
57.06667	7126
57.07500	7063
57.08333	6998
57.09167	6935
57.10000	6873
57.10833	6811
57.11667	6751
57.12500	6690
57.13333	6630
57.14167	6569
57.15000	6507
57.15833	6446
57.16667	6384
57.17500	6323
57.18333	6263
57.19167	6204
57.20000	6148
57.20833	6095
57.21667	6044
57.22500	5991
57.23333	5940
57.24167	5888
57.25000	5836
57.25833	5786
57.26667	5736
57.27500	5687
57.28333	5636
57.29167	5585
57.30000	5533
57.30833	5479
57.31667	5427
57.32500	5376
57.33333	5328
57.34167	5280
57.35000	5234
57.35833	5190
57.36667	5145
57.37500	5101
57.38333	5057
57.39167	5012
57.40000	4967
57.40833	4922
57.41667	4879
57.42500	4835
57.43333	4793
57.44167	4751
57.45000	4707
57.45833	4664
57.46667	4621
57.47500	4580
57.48333	4541
57.49167	4502
57.50000	4464
57.50833	4426
57.51667	4388
57.52500	4350
57.53333	4311
57.54167	4272
57.55000	4232
57.55833	4193
57.56667	4153
57.57500	4115
57.58333	4077
57.59167	4040
57.60000	4005
57.60833	3970
57.61667	3937
57.62500	3904
57.63333	3872
57.64167	3840
57.65000	3807
57.65833	3774
57.66667	3741
57.67500	3707
57.68333	3674
57.69167	3641
57.70000	3609
57.70833	3577
57.71667	3546
57.72500	3516
57.73333	3486
57.74167	3456
57.75000	3426
57.75833	3396
57.76667	3366
57.77500	3338
57.78333	3310
57.79167	3283
57.80000	3256
57.80833	3228
57.81667	3201
57.82500	3174
57.83333	3146
57.84167	3118
57.85000	3089
57.85833	3061
57.86667	3035
57.87500	3010
57.88333	2986
57.89167	2961
57.90000	2936
57.90833	2910
57.91667	2883
57.92500	2855
57.93333	2828
57.94167	2801
57.95000	2774
57.95833	2748
57.96667	2723
57.97500	2699
57.98333	2676
57.99167	2652
58.00000	2629
58.00833	2606
58.01667	2585
58.02500	2563
58.03333	2542
58.04167	2521
58.05000	2499
58.05833	2479
58.06667	2460
58.07500	2441
58.08333	2423
58.09167	2403
58.10000	2382
58.10833	2359
58.11667	2337
58.12500	2315
58.13333	2294
58.14167	2272
58.15000	2250
58.15833	2227
58.16667	2204
58.17500	2182
58.18333	2162
58.19167	2144
58.20000	2128
58.20833	2114
58.21667	2100
58.22500	2085
58.23333	2071
58.24167	2055
58.25000	2038
58.25833	2020
58.26667	1999
58.27500	1977
58.28333	1956
58.29167	1935
58.30000	1916
58.30833	1899
58.31667	1882
58.32500	1866
58.33333	1850
58.34167	1833
58.35000	1817
58.35833	1800
58.36667	1784
58.37500	1769
58.38333	1754
58.39167	1739
58.40000	1723
58.40833	1707
58.41667	1691
58.42500	1677
58.43333	1663
58.44167	1650
58.45000	1636
58.45833	1623
58.46667	1610
58.47500	1597
58.48333	1584
58.49167	1571
58.50000	1556
58.50833	1541
58.51667	1526
58.52500	1511
58.53333	1496
58.54167	1481
58.55000	1466
58.55833	1452
58.56667	1438
58.57500	1425
58.58333	1413
58.59167	1402
58.60000	1389
58.60833	1376
58.61667	1362
58.62500	1348
58.63333	1334
58.64167	1322
58.65000	1312
58.65833	1301
58.66667	1291
58.67500	1280
58.68333	1267
58.69167	1252
58.70000	1238
58.70833	1223
58.71667	1210
58.72500	1199
58.73333	1190
58.74167	1182
58.75000	1175
58.75833	1167
58.76667	1158
58.77500	1147
58.78333	1134
58.79167	1121
58.80000	1108
58.80833	1095
58.81667	1084
58.82500	1074
58.83333	1065
58.84167	1057
58.85000	1049
58.85833	1041
58.86667	1033
58.87500	1024
58.88333	1015
58.89167	1005
58.90000	995
58.90833	985
58.91667	975
58.92500	966
58.93333	957
58.94167	947
58.95000	936
58.95833	926
58.96667	917
58.97500	909
58.98333	902
58.99167	895
59.00000	888
59.00833	879
59.01667	870
59.02500	862
59.03333	854
59.04167	846
59.05000	838
59.05833	830
59.06667	820
59.07500	810
59.08333	800
59.09167	789
59.10000	778
59.10833	767
59.11667	757
59.12500	748
59.13333	740
59.14167	734
59.15000	728
59.15833	721
59.16667	713
59.17500	704
59.18333	697
59.19167	688
59.20000	679
59.20833	670
59.21667	661
59.22500	653
59.23333	645
59.24167	637
59.25000	629
59.25833	622
59.26667	616
59.27500	612
59.28333	610
59.29167	609
59.30000	606
59.30833	600
59.31667	592
59.32500	584
59.33333	575
59.34167	567
59.35000	558
59.35833	551
59.36667	544
59.37500	537
59.38333	531
59.39167	525
59.40000	519
59.40833	514
59.41667	509
59.42500	505
59.43333	501
59.44167	496
59.45000	490
59.45833	483
59.46667	475
59.47500	466
59.48333	458
59.49167	449
59.50000	440
59.50833	432
59.51667	425
59.52500	419
59.53333	414
59.54167	410
59.55000	407
59.55833	403
59.56667	397
59.57500	392
59.58333	389
59.59167	387
59.60000	385
59.60833	382
59.61667	377
59.62500	370
59.63333	361
59.64167	353
59.65000	346
59.65833	339
59.66667	332
59.67500	326
59.68333	320
59.69167	316
59.70000	312
59.70833	309
59.71667	306
59.72500	302
59.73333	297
59.74167	291
59.75000	285
59.75833	279
59.76667	274
59.77500	269
59.78333	265
59.79167	262
59.80000	261
59.80833	261
59.81667	259
59.82500	256
59.83333	250
59.84167	245
59.85000	239
59.85833	235
59.86667	232
59.87500	230
59.88333	226
59.89167	220
59.90000	214
59.90833	207
59.91667	201
59.92500	195
59.93333	189
59.94167	183
59.95000	177
59.95833	172
59.96667	167
59.97500	163
59.98333	160
59.99167	157
60.00000	153
