# Supplementary material for: How J-chain ensures the assembly of immunoglobulin IgM pentamers
Source: EMBO J. 2024 Dec 4;44(2):505–33. doi: 10.1038/s44318-024-00317-9 (PMC11729874; doi:10.1038/s44318-024-00317-9)
Supplement: Supplementary file 5 — Source data Fig. 3 [file 44318_2024_317_MOESM5_ESM.zip › Figure 3/3B/repeat 2 Cu4 + JC/20231116 Cu4tp_JC_WT_4h_2.txt]

[Header]
Application Name	LCsolution
Version	1.25
Data File Name	D:\Xenia\JC Oligomerisation kinetics\20231116 Cu4tp_JC_WT_4h_2.lcd
Output Date	17.11.2023
Output Time	15:06:34

[Configuration]
# of Detectors	2
Detector ID	Detector A	Detector B
Detector Name	Detector A	Detector B
# of Channels	2	1

[LC Chromatogram(Detector A-Ch1)]
Interval(msec)	500
# of Points	7201
Start Time(min)	0.000
End Time(min)	60.000
Intensity Units	mV
Intensity Multiplier	0.001
Wavelength(nm)	280
R.Time (min)	Intensity
0.00000	-1
0.00833	-1
0.01667	-1
0.02500	-4
0.03333	-7
0.04167	-11
0.05000	-15
0.05833	-18
0.06667	-19
0.07500	-16
0.08333	-12
0.09167	-8
0.10000	-4
0.10833	-2
0.11667	-2
0.12500	-4
0.13333	-8
0.14167	-14
0.15000	-18
0.15833	-21
0.16667	-22
0.17500	-19
0.18333	-16
0.19167	-13
0.20000	-11
0.20833	-11
0.21667	-12
0.22500	-14
0.23333	-14
0.24167	-12
0.25000	-11
0.25833	-9
0.26667	-8
0.27500	-7
0.28333	-8
0.29167	-8
0.30000	-10
0.30833	-12
0.31667	-14
0.32500	-17
0.33333	-19
0.34167	-19
0.35000	-19
0.35833	-18
0.36667	-18
0.37500	-17
0.38333	-16
0.39167	-15
0.40000	-13
0.40833	-12
0.41667	-11
0.42500	-11
0.43333	-11
0.44167	-11
0.45000	-9
0.45833	-7
0.46667	-6
0.47500	-7
0.48333	-9
0.49167	-10
0.50000	-11
0.50833	-11
0.51667	-9
0.52500	-7
0.53333	-5
0.54167	-5
0.55000	-5
0.55833	-5
0.56667	-4
0.57500	-3
0.58333	-2
0.59167	-2
0.60000	-4
0.60833	-7
0.61667	-12
0.62500	-16
0.63333	-18
0.64167	-19
0.65000	-19
0.65833	-19
0.66667	-20
0.67500	-21
0.68333	-21
0.69167	-21
0.70000	-21
0.70833	-21
0.71667	-22
0.72500	-24
0.73333	-25
0.74167	-27
0.75000	-29
0.75833	-31
0.76667	-32
0.77500	-30
0.78333	-28
0.79167	-25
0.80000	-22
0.80833	-20
0.81667	-19
0.82500	-17
0.83333	-14
0.84167	-12
0.85000	-11
0.85833	-13
0.86667	-16
0.87500	-20
0.88333	-23
0.89167	-24
0.90000	-24
0.90833	-24
0.91667	-23
0.92500	-24
0.93333	-25
0.94167	-26
0.95000	-24
0.95833	-20
0.96667	-16
0.97500	-13
0.98333	-13
0.99167	-14
1.00000	-17
1.00833	-17
1.01667	-14
1.02500	-9
1.03333	-4
1.04167	-1
1.05000	-0
1.05833	-3
1.06667	-7
1.07500	-11
1.08333	-13
1.09167	-15
1.10000	-14
1.10833	-14
1.11667	-14
1.12500	-14
1.13333	-15
1.14167	-14
1.15000	-15
1.15833	-16
1.16667	-18
1.17500	-20
1.18333	-22
1.19167	-24
1.20000	-24
1.20833	-24
1.21667	-22
1.22500	-21
1.23333	-20
1.24167	-20
1.25000	-20
1.25833	-20
1.26667	-19
1.27500	-18
1.28333	-18
1.29167	-19
1.30000	-19
1.30833	-20
1.31667	-20
1.32500	-20
1.33333	-21
1.34167	-22
1.35000	-23
1.35833	-23
1.36667	-23
1.37500	-23
1.38333	-21
1.39167	-19
1.40000	-16
1.40833	-16
1.41667	-18
1.42500	-22
1.43333	-26
1.44167	-32
1.45000	-35
1.45833	-36
1.46667	-34
1.47500	-30
1.48333	-26
1.49167	-22
1.50000	-19
1.50833	-18
1.51667	-20
1.52500	-22
1.53333	-24
1.54167	-25
1.55000	-25
1.55833	-24
1.56667	-23
1.57500	-23
1.58333	-24
1.59167	-25
1.60000	-27
1.60833	-30
1.61667	-31
1.62500	-33
1.63333	-34
1.64167	-34
1.65000	-31
1.65833	-24
1.66667	-19
1.67500	-14
1.68333	-11
1.69167	-11
1.70000	-12
1.70833	-14
1.71667	-14
1.72500	-15
1.73333	-16
1.74167	-19
1.75000	-22
1.75833	-26
1.76667	-28
1.77500	-30
1.78333	-30
1.79167	-29
1.80000	-27
1.80833	-25
1.81667	-23
1.82500	-20
1.83333	-17
1.84167	-15
1.85000	-15
1.85833	-17
1.86667	-19
1.87500	-22
1.88333	-23
1.89167	-24
1.90000	-25
1.90833	-25
1.91667	-26
1.92500	-28
1.93333	-31
1.94167	-34
1.95000	-37
1.95833	-39
1.96667	-38
1.97500	-36
1.98333	-32
1.99167	-28
2.00000	-25
2.00833	-22
2.01667	-20
2.02500	-18
2.03333	-16
2.04167	-15
2.05000	-14
2.05833	-15
2.06667	-16
2.07500	-19
2.08333	-22
2.09167	-25
2.10000	-28
2.10833	-29
2.11667	-28
2.12500	-26
2.13333	-23
2.14167	-19
2.15000	-16
2.15833	-13
2.16667	-11
2.17500	-10
2.18333	-10
2.19167	-13
2.20000	-16
2.20833	-18
2.21667	-21
2.22500	-23
2.23333	-24
2.24167	-26
2.25000	-27
2.25833	-28
2.26667	-29
2.27500	-29
2.28333	-29
2.29167	-28
2.30000	-27
2.30833	-25
2.31667	-23
2.32500	-21
2.33333	-21
2.34167	-21
2.35000	-22
2.35833	-24
2.36667	-24
2.37500	-22
2.38333	-20
2.39167	-20
2.40000	-20
2.40833	-22
2.41667	-25
2.42500	-26
2.43333	-26
2.44167	-23
2.45000	-20
2.45833	-17
2.46667	-14
2.47500	-12
2.48333	-12
2.49167	-14
2.50000	-18
2.50833	-23
2.51667	-28
2.52500	-30
2.53333	-30
2.54167	-26
2.55000	-24
2.55833	-23
2.56667	-23
2.57500	-23
2.58333	-23
2.59167	-21
2.60000	-18
2.60833	-18
2.61667	-21
2.62500	-26
2.63333	-31
2.64167	-35
2.65000	-37
2.65833	-37
2.66667	-37
2.67500	-37
2.68333	-37
2.69167	-39
2.70000	-40
2.70833	-41
2.71667	-40
2.72500	-39
2.73333	-35
2.74167	-31
2.75000	-28
2.75833	-25
2.76667	-25
2.77500	-27
2.78333	-30
2.79167	-32
2.80000	-33
2.80833	-34
2.81667	-34
2.82500	-35
2.83333	-36
2.84167	-37
2.85000	-37
2.85833	-36
2.86667	-35
2.87500	-34
2.88333	-32
2.89167	-30
2.90000	-29
2.90833	-28
2.91667	-26
2.92500	-25
2.93333	-26
2.94167	-27
2.95000	-28
2.95833	-29
2.96667	-30
2.97500	-28
2.98333	-27
2.99167	-29
3.00000	-32
3.00833	-35
3.01667	-37
3.02500	-38
3.03333	-37
3.04167	-33
3.05000	-30
3.05833	-27
3.06667	-27
3.07500	-29
3.08333	-31
3.09167	-33
3.10000	-34
3.10833	-32
3.11667	-30
3.12500	-28
3.13333	-27
3.14167	-26
3.15000	-25
3.15833	-22
3.16667	-20
3.17500	-19
3.18333	-20
3.19167	-22
3.20000	-24
3.20833	-26
3.21667	-27
3.22500	-27
3.23333	-27
3.24167	-26
3.25000	-26
3.25833	-26
3.26667	-27
3.27500	-29
3.28333	-31
3.29167	-33
3.30000	-35
3.30833	-36
3.31667	-37
3.32500	-38
3.33333	-38
3.34167	-36
3.35000	-35
3.35833	-34
3.36667	-34
3.37500	-32
3.38333	-30
3.39167	-28
3.40000	-26
3.40833	-26
3.41667	-28
3.42500	-30
3.43333	-32
3.44167	-32
3.45000	-30
3.45833	-28
3.46667	-26
3.47500	-25
3.48333	-25
3.49167	-26
3.50000	-25
3.50833	-23
3.51667	-20
3.52500	-18
3.53333	-18
3.54167	-19
3.55000	-22
3.55833	-25
3.56667	-28
3.57500	-30
3.58333	-30
3.59167	-32
3.60000	-34
3.60833	-36
3.61667	-38
3.62500	-39
3.63333	-39
3.64167	-36
3.65000	-32
3.65833	-28
3.66667	-23
3.67500	-20
3.68333	-18
3.69167	-17
3.70000	-17
3.70833	-18
3.71667	-19
3.72500	-21
3.73333	-24
3.74167	-27
3.75000	-29
3.75833	-29
3.76667	-29
3.77500	-30
3.78333	-33
3.79167	-38
3.80000	-41
3.80833	-43
3.81667	-41
3.82500	-36
3.83333	-31
3.84167	-28
3.85000	-25
3.85833	-24
3.86667	-23
3.87500	-24
3.88333	-25
3.89167	-26
3.90000	-27
3.90833	-28
3.91667	-30
3.92500	-33
3.93333	-37
3.94167	-41
3.95000	-43
3.95833	-44
3.96667	-42
3.97500	-39
3.98333	-34
3.99167	-29
4.00000	-24
4.00833	-21
4.01667	-21
4.02500	-22
4.03333	-24
4.04167	-24
4.05000	-24
4.05833	-22
4.06667	-22
4.07500	-22
4.08333	-25
4.09167	-29
4.10000	-32
4.10833	-35
4.11667	-36
4.12500	-35
4.13333	-32
4.14167	-27
4.15000	-22
4.15833	-19
4.16667	-18
4.17500	-21
4.18333	-25
4.19167	-30
4.20000	-35
4.20833	-37
4.21667	-37
4.22500	-36
4.23333	-36
4.24167	-37
4.25000	-38
4.25833	-39
4.26667	-38
4.27500	-34
4.28333	-28
4.29167	-24
4.30000	-22
4.30833	-23
4.31667	-26
4.32500	-29
4.33333	-31
4.34167	-34
4.35000	-35
4.35833	-36
4.36667	-35
4.37500	-36
4.38333	-37
4.39167	-38
4.40000	-38
4.40833	-37
4.41667	-35
4.42500	-32
4.43333	-30
4.44167	-29
4.45000	-28
4.45833	-27
4.46667	-25
4.47500	-25
4.48333	-27
4.49167	-29
4.50000	-31
4.50833	-33
4.51667	-35
4.52500	-38
4.53333	-41
4.54167	-44
4.55000	-47
4.55833	-48
4.56667	-49
4.57500	-49
4.58333	-49
4.59167	-50
4.60000	-50
4.60833	-49
4.61667	-48
4.62500	-46
4.63333	-43
4.64167	-41
4.65000	-41
4.65833	-44
4.66667	-48
4.67500	-52
4.68333	-55
4.69167	-54
4.70000	-49
4.70833	-41
4.71667	-32
4.72500	-24
4.73333	-19
4.74167	-18
4.75000	-22
4.75833	-29
4.76667	-36
4.77500	-43
4.78333	-48
4.79167	-51
4.80000	-53
4.80833	-52
4.81667	-49
4.82500	-45
4.83333	-41
4.84167	-37
4.85000	-34
4.85833	-33
4.86667	-34
4.87500	-37
4.88333	-41
4.89167	-43
4.90000	-43
4.90833	-40
4.91667	-35
4.92500	-31
4.93333	-30
4.94167	-30
4.95000	-32
4.95833	-32
4.96667	-30
4.97500	-27
4.98333	-22
4.99167	-19
5.00000	-17
5.00833	-17
5.01667	-17
5.02500	-18
5.03333	-19
5.04167	-20
5.05000	-21
5.05833	-22
5.06667	-24
5.07500	-25
5.08333	-26
5.09167	-27
5.10000	-29
5.10833	-31
5.11667	-35
5.12500	-38
5.13333	-38
5.14167	-37
5.15000	-36
5.15833	-34
5.16667	-32
5.17500	-33
5.18333	-34
5.19167	-33
5.20000	-31
5.20833	-27
5.21667	-24
5.22500	-23
5.23333	-25
5.24167	-29
5.25000	-33
5.25833	-37
5.26667	-39
5.27500	-39
5.28333	-38
5.29167	-37
5.30000	-36
5.30833	-35
5.31667	-34
5.32500	-32
5.33333	-31
5.34167	-29
5.35000	-29
5.35833	-29
5.36667	-30
5.37500	-31
5.38333	-32
5.39167	-32
5.40000	-33
5.40833	-34
5.41667	-36
5.42500	-36
5.43333	-35
5.44167	-31
5.45000	-28
5.45833	-26
5.46667	-26
5.47500	-28
5.48333	-31
5.49167	-33
5.50000	-33
5.50833	-33
5.51667	-33
5.52500	-32
5.53333	-30
5.54167	-28
5.55000	-25
5.55833	-21
5.56667	-19
5.57500	-21
5.58333	-24
5.59167	-28
5.60000	-30
5.60833	-29
5.61667	-26
5.62500	-22
5.63333	-20
5.64167	-21
5.65000	-23
5.65833	-27
5.66667	-31
5.67500	-35
5.68333	-38
5.69167	-40
5.70000	-41
5.70833	-41
5.71667	-40
5.72500	-37
5.73333	-32
5.74167	-28
5.75000	-24
5.75833	-21
5.76667	-22
5.77500	-26
5.78333	-33
5.79167	-39
5.80000	-44
5.80833	-48
5.81667	-51
5.82500	-52
5.83333	-53
5.84167	-52
5.85000	-50
5.85833	-47
5.86667	-45
5.87500	-44
5.88333	-45
5.89167	-46
5.90000	-46
5.90833	-45
5.91667	-42
5.92500	-38
5.93333	-35
5.94167	-36
5.95000	-38
5.95833	-41
5.96667	-44
5.97500	-46
5.98333	-46
5.99167	-45
6.00000	-42
6.00833	-37
6.01667	-31
6.02500	-27
6.03333	-24
6.04167	-22
6.05000	-22
6.05833	-23
6.06667	-24
6.07500	-26
6.08333	-29
6.09167	-31
6.10000	-33
6.10833	-33
6.11667	-32
6.12500	-30
6.13333	-28
6.14167	-26
6.15000	-26
6.15833	-27
6.16667	-28
6.17500	-29
6.18333	-31
6.19167	-33
6.20000	-34
6.20833	-36
6.21667	-36
6.22500	-36
6.23333	-36
6.24167	-37
6.25000	-40
6.25833	-43
6.26667	-47
6.27500	-51
6.28333	-53
6.29167	-53
6.30000	-50
6.30833	-44
6.31667	-36
6.32500	-29
6.33333	-25
6.34167	-25
6.35000	-26
6.35833	-28
6.36667	-29
6.37500	-28
6.38333	-27
6.39167	-26
6.40000	-26
6.40833	-25
6.41667	-23
6.42500	-21
6.43333	-21
6.44167	-23
6.45000	-26
6.45833	-29
6.46667	-29
6.47500	-27
6.48333	-24
6.49167	-24
6.50000	-26
6.50833	-28
6.51667	-27
6.52500	-25
6.53333	-23
6.54167	-23
6.55000	-25
6.55833	-28
6.56667	-31
6.57500	-31
6.58333	-28
6.59167	-24
6.60000	-20
6.60833	-17
6.61667	-15
6.62500	-16
6.63333	-18
6.64167	-22
6.65000	-26
6.65833	-29
6.66667	-30
6.67500	-28
6.68333	-25
6.69167	-21
6.70000	-18
6.70833	-16
6.71667	-15
6.72500	-16
6.73333	-19
6.74167	-23
6.75000	-28
6.75833	-32
6.76667	-35
6.77500	-34
6.78333	-31
6.79167	-26
6.80000	-21
6.80833	-18
6.81667	-18
6.82500	-20
6.83333	-24
6.84167	-27
6.85000	-30
6.85833	-30
6.86667	-29
6.87500	-27
6.88333	-27
6.89167	-28
6.90000	-32
6.90833	-36
6.91667	-38
6.92500	-36
6.93333	-32
6.94167	-26
6.95000	-21
6.95833	-18
6.96667	-16
6.97500	-15
6.98333	-16
6.99167	-17
7.00000	-18
7.00833	-21
7.01667	-24
7.02500	-28
7.03333	-31
7.04167	-33
7.05000	-33
7.05833	-31
7.06667	-29
7.07500	-27
7.08333	-27
7.09167	-28
7.10000	-29
7.10833	-31
7.11667	-31
7.12500	-33
7.13333	-37
7.14167	-43
7.15000	-47
7.15833	-48
7.16667	-46
7.17500	-41
7.18333	-34
7.19167	-29
7.20000	-24
7.20833	-20
7.21667	-18
7.22500	-18
7.23333	-18
7.24167	-19
7.25000	-20
7.25833	-20
7.26667	-19
7.27500	-17
7.28333	-17
7.29167	-18
7.30000	-21
7.30833	-24
7.31667	-26
7.32500	-27
7.33333	-27
7.34167	-27
7.35000	-26
7.35833	-27
7.36667	-28
7.37500	-28
7.38333	-27
7.39167	-26
7.40000	-25
7.40833	-24
7.41667	-23
7.42500	-23
7.43333	-23
7.44167	-25
7.45000	-27
7.45833	-29
7.46667	-29
7.47500	-29
7.48333	-28
7.49167	-26
7.50000	-24
7.50833	-23
7.51667	-25
7.52500	-28
7.53333	-33
7.54167	-37
7.55000	-41
7.55833	-43
7.56667	-43
7.57500	-43
7.58333	-42
7.59167	-40
7.60000	-38
7.60833	-35
7.61667	-34
7.62500	-32
7.63333	-32
7.64167	-33
7.65000	-33
7.65833	-34
7.66667	-33
7.67500	-30
7.68333	-27
7.69167	-23
7.70000	-19
7.70833	-19
7.71667	-21
7.72500	-24
7.73333	-27
7.74167	-30
7.75000	-32
7.75833	-34
7.76667	-35
7.77500	-35
7.78333	-36
7.79167	-35
7.80000	-34
7.80833	-32
7.81667	-32
7.82500	-33
7.83333	-35
7.84167	-37
7.85000	-39
7.85833	-40
7.86667	-41
7.87500	-43
7.88333	-43
7.89167	-42
7.90000	-39
7.90833	-36
7.91667	-32
7.92500	-29
7.93333	-27
7.94167	-25
7.95000	-25
7.95833	-26
7.96667	-29
7.97500	-32
7.98333	-35
7.99167	-37
8.00000	-36
8.00833	-35
8.01667	-34
8.02500	-33
8.03333	-34
8.04167	-35
8.05000	-36
8.05833	-35
8.06667	-33
8.07500	-31
8.08333	-29
8.09167	-29
8.10000	-30
8.10833	-31
8.11667	-31
8.12500	-31
8.13333	-31
8.14167	-31
8.15000	-32
8.15833	-33
8.16667	-35
8.17500	-37
8.18333	-38
8.19167	-39
8.20000	-39
8.20833	-39
8.21667	-39
8.22500	-40
8.23333	-40
8.24167	-39
8.25000	-36
8.25833	-33
8.26667	-31
8.27500	-31
8.28333	-33
8.29167	-36
8.30000	-39
8.30833	-41
8.31667	-41
8.32500	-39
8.33333	-38
8.34167	-36
8.35000	-35
8.35833	-36
8.36667	-37
8.37500	-36
8.38333	-35
8.39167	-34
8.40000	-33
8.40833	-32
8.41667	-32
8.42500	-31
8.43333	-30
8.44167	-29
8.45000	-28
8.45833	-29
8.46667	-31
8.47500	-33
8.48333	-34
8.49167	-33
8.50000	-31
8.50833	-29
8.51667	-28
8.52500	-27
8.53333	-27
8.54167	-27
8.55000	-27
8.55833	-29
8.56667	-33
8.57500	-38
8.58333	-42
8.59167	-44
8.60000	-44
8.60833	-42
8.61667	-37
8.62500	-32
8.63333	-29
8.64167	-28
8.65000	-29
8.65833	-32
8.66667	-35
8.67500	-36
8.68333	-37
8.69167	-36
8.70000	-34
8.70833	-33
8.71667	-31
8.72500	-31
8.73333	-29
8.74167	-28
8.75000	-26
8.75833	-25
8.76667	-24
8.77500	-26
8.78333	-29
8.79167	-31
8.80000	-32
8.80833	-33
8.81667	-35
8.82500	-37
8.83333	-41
8.84167	-44
8.85000	-46
8.85833	-46
8.86667	-44
8.87500	-40
8.88333	-37
8.89167	-34
8.90000	-34
8.90833	-34
8.91667	-34
8.92500	-34
8.93333	-35
8.94167	-36
8.95000	-36
8.95833	-35
8.96667	-33
8.97500	-31
8.98333	-30
8.99167	-31
9.00000	-34
9.00833	-37
9.01667	-38
9.02500	-38
9.03333	-38
9.04167	-36
9.05000	-35
9.05833	-34
9.06667	-34
9.07500	-34
9.08333	-34
9.09167	-34
9.10000	-34
9.10833	-33
9.11667	-31
9.12500	-30
9.13333	-31
9.14167	-34
9.15000	-36
9.15833	-37
9.16667	-37
9.17500	-36
9.18333	-35
9.19167	-34
9.20000	-32
9.20833	-30
9.21667	-28
9.22500	-25
9.23333	-23
9.24167	-21
9.25000	-22
9.25833	-24
9.26667	-27
9.27500	-31
9.28333	-35
9.29167	-38
9.30000	-39
9.30833	-38
9.31667	-36
9.32500	-35
9.33333	-34
9.34167	-34
9.35000	-34
9.35833	-33
9.36667	-33
9.37500	-34
9.38333	-36
9.39167	-40
9.40000	-43
9.40833	-45
9.41667	-44
9.42500	-43
9.43333	-42
9.44167	-43
9.45000	-44
9.45833	-45
9.46667	-45
9.47500	-43
9.48333	-40
9.49167	-37
9.50000	-34
9.50833	-33
9.51667	-32
9.52500	-34
9.53333	-36
9.54167	-38
9.55000	-41
9.55833	-42
9.56667	-42
9.57500	-42
9.58333	-43
9.59167	-42
9.60000	-40
9.60833	-36
9.61667	-32
9.62500	-27
9.63333	-24
9.64167	-22
9.65000	-22
9.65833	-23
9.66667	-24
9.67500	-25
9.68333	-25
9.69167	-27
9.70000	-29
9.70833	-32
9.71667	-35
9.72500	-36
9.73333	-36
9.74167	-35
9.75000	-34
9.75833	-34
9.76667	-36
9.77500	-37
9.78333	-37
9.79167	-37
9.80000	-36
9.80833	-36
9.81667	-39
9.82500	-42
9.83333	-46
9.84167	-49
9.85000	-48
9.85833	-46
9.86667	-43
9.87500	-43
9.88333	-44
9.89167	-45
9.90000	-45
9.90833	-44
9.91667	-43
9.92500	-42
9.93333	-42
9.94167	-43
9.95000	-43
9.95833	-41
9.96667	-40
9.97500	-39
9.98333	-39
9.99167	-40
10.00000	-42
10.00833	-43
10.01667	-43
10.02500	-41
10.03333	-40
10.04167	-40
10.05000	-40
10.05833	-41
10.06667	-42
10.07500	-44
10.08333	-45
10.09167	-46
10.10000	-45
10.10833	-43
10.11667	-40
10.12500	-38
10.13333	-36
10.14167	-35
10.15000	-36
10.15833	-37
10.16667	-39
10.17500	-41
10.18333	-42
10.19167	-43
10.20000	-43
10.20833	-44
10.21667	-45
10.22500	-46
10.23333	-46
10.24167	-46
10.25000	-45
10.25833	-44
10.26667	-42
10.27500	-39
10.28333	-38
10.29167	-38
10.30000	-39
10.30833	-40
10.31667	-40
10.32500	-37
10.33333	-33
10.34167	-29
10.35000	-27
10.35833	-28
10.36667	-29
10.37500	-30
10.38333	-30
10.39167	-29
10.40000	-27
10.40833	-27
10.41667	-28
10.42500	-29
10.43333	-30
10.44167	-31
10.45000	-32
10.45833	-32
10.46667	-33
10.47500	-32
10.48333	-33
10.49167	-35
10.50000	-39
10.50833	-43
10.51667	-47
10.52500	-50
10.53333	-51
10.54167	-51
10.55000	-50
10.55833	-48
10.56667	-46
10.57500	-42
10.58333	-39
10.59167	-37
10.60000	-36
10.60833	-35
10.61667	-34
10.62500	-33
10.63333	-32
10.64167	-32
10.65000	-33
10.65833	-35
10.66667	-37
10.67500	-39
10.68333	-40
10.69167	-41
10.70000	-42
10.70833	-43
10.71667	-42
10.72500	-40
10.73333	-37
10.74167	-34
10.75000	-32
10.75833	-31
10.76667	-31
10.77500	-33
10.78333	-36
10.79167	-40
10.80000	-42
10.80833	-42
10.81667	-38
10.82500	-33
10.83333	-28
10.84167	-25
10.85000	-25
10.85833	-28
10.86667	-32
10.87500	-36
10.88333	-38
10.89167	-42
10.90000	-45
10.90833	-50
10.91667	-56
10.92500	-59
10.93333	-59
10.94167	-56
10.95000	-50
10.95833	-43
10.96667	-37
10.97500	-32
10.98333	-28
10.99167	-25
11.00000	-24
11.00833	-25
11.01667	-26
11.02500	-27
11.03333	-29
11.04167	-31
11.05000	-34
11.05833	-38
11.06667	-43
11.07500	-47
11.08333	-50
11.09167	-52
11.10000	-52
11.10833	-53
11.11667	-54
11.12500	-55
11.13333	-57
11.14167	-59
11.15000	-58
11.15833	-55
11.16667	-51
11.17500	-47
11.18333	-42
11.19167	-39
11.20000	-37
11.20833	-36
11.21667	-37
11.22500	-38
11.23333	-41
11.24167	-44
11.25000	-46
11.25833	-45
11.26667	-44
11.27500	-44
11.28333	-44
11.29167	-44
11.30000	-42
11.30833	-40
11.31667	-36
11.32500	-33
11.33333	-33
11.34167	-34
11.35000	-36
11.35833	-39
11.36667	-41
11.37500	-43
11.38333	-43
11.39167	-44
11.40000	-45
11.40833	-46
11.41667	-49
11.42500	-51
11.43333	-53
11.44167	-53
11.45000	-51
11.45833	-46
11.46667	-42
11.47500	-39
11.48333	-39
11.49167	-40
11.50000	-43
11.50833	-44
11.51667	-43
11.52500	-41
11.53333	-38
11.54167	-37
11.55000	-36
11.55833	-37
11.56667	-38
11.57500	-38
11.58333	-37
11.59167	-37
11.60000	-37
11.60833	-38
11.61667	-36
11.62500	-35
11.63333	-33
11.64167	-33
11.65000	-35
11.65833	-38
11.66667	-42
11.67500	-45
11.68333	-46
11.69167	-47
11.70000	-48
11.70833	-48
11.71667	-43
11.72500	-36
11.73333	-28
11.74167	-24
11.75000	-23
11.75833	-27
11.76667	-33
11.77500	-39
11.78333	-44
11.79167	-47
11.80000	-48
11.80833	-48
11.81667	-46
11.82500	-45
11.83333	-44
11.84167	-44
11.85000	-46
11.85833	-48
11.86667	-51
11.87500	-54
11.88333	-56
11.89167	-58
11.90000	-58
11.90833	-58
11.91667	-58
11.92500	-59
11.93333	-59
11.94167	-58
11.95000	-56
11.95833	-53
11.96667	-50
11.97500	-47
11.98333	-45
11.99167	-44
12.00000	-44
12.00833	-43
12.01667	-41
12.02500	-38
12.03333	-35
12.04167	-32
12.05000	-30
12.05833	-30
12.06667	-32
12.07500	-35
12.08333	-37
12.09167	-40
12.10000	-41
12.10833	-42
12.11667	-43
12.12500	-43
12.13333	-44
12.14167	-44
12.15000	-45
12.15833	-45
12.16667	-44
12.17500	-41
12.18333	-36
12.19167	-34
12.20000	-34
12.20833	-37
12.21667	-42
12.22500	-46
12.23333	-47
12.24167	-47
12.25000	-46
12.25833	-46
12.26667	-47
12.27500	-49
12.28333	-51
12.29167	-52
12.30000	-51
12.30833	-48
12.31667	-43
12.32500	-39
12.33333	-35
12.34167	-33
12.35000	-32
12.35833	-34
12.36667	-37
12.37500	-39
12.38333	-40
12.39167	-40
12.40000	-38
12.40833	-36
12.41667	-35
12.42500	-35
12.43333	-34
12.44167	-33
12.45000	-34
12.45833	-37
12.46667	-40
12.47500	-44
12.48333	-47
12.49167	-48
12.50000	-46
12.50833	-43
12.51667	-41
12.52500	-37
12.53333	-34
12.54167	-32
12.55000	-30
12.55833	-31
12.56667	-33
12.57500	-35
12.58333	-37
12.59167	-38
12.60000	-40
12.60833	-43
12.61667	-46
12.62500	-49
12.63333	-48
12.64167	-46
12.65000	-44
12.65833	-43
12.66667	-43
12.67500	-43
12.68333	-43
12.69167	-42
12.70000	-40
12.70833	-39
12.71667	-40
12.72500	-44
12.73333	-49
12.74167	-54
12.75000	-57
12.75833	-57
12.76667	-53
12.77500	-48
12.78333	-42
12.79167	-39
12.80000	-38
12.80833	-39
12.81667	-41
12.82500	-43
12.83333	-46
12.84167	-48
12.85000	-51
12.85833	-54
12.86667	-56
12.87500	-56
12.88333	-54
12.89167	-50
12.90000	-45
12.90833	-41
12.91667	-39
12.92500	-38
12.93333	-39
12.94167	-43
12.95000	-46
12.95833	-49
12.96667	-50
12.97500	-50
12.98333	-49
12.99167	-46
13.00000	-43
13.00833	-40
13.01667	-39
13.02500	-39
13.03333	-42
13.04167	-45
13.05000	-47
13.05833	-47
13.06667	-44
13.07500	-40
13.08333	-36
13.09167	-33
13.10000	-32
13.10833	-34
13.11667	-37
13.12500	-41
13.13333	-46
13.14167	-50
13.15000	-53
13.15833	-54
13.16667	-53
13.17500	-49
13.18333	-45
13.19167	-43
13.20000	-43
13.20833	-44
13.21667	-47
13.22500	-49
13.23333	-49
13.24167	-47
13.25000	-44
13.25833	-39
13.26667	-34
13.27500	-31
13.28333	-31
13.29167	-34
13.30000	-40
13.30833	-46
13.31667	-49
13.32500	-50
13.33333	-49
13.34167	-47
13.35000	-44
13.35833	-42
13.36667	-39
13.37500	-37
13.38333	-34
13.39167	-30
13.40000	-27
13.40833	-25
13.41667	-25
13.42500	-27
13.43333	-30
13.44167	-34
13.45000	-38
13.45833	-41
13.46667	-44
13.47500	-48
13.48333	-51
13.49167	-53
13.50000	-54
13.50833	-53
13.51667	-51
13.52500	-47
13.53333	-44
13.54167	-42
13.55000	-41
13.55833	-43
13.56667	-46
13.57500	-49
13.58333	-52
13.59167	-53
13.60000	-53
13.60833	-51
13.61667	-48
13.62500	-45
13.63333	-42
13.64167	-40
13.65000	-39
13.65833	-40
13.66667	-42
13.67500	-45
13.68333	-48
13.69167	-49
13.70000	-47
13.70833	-43
13.71667	-39
13.72500	-36
13.73333	-34
13.74167	-34
13.75000	-35
13.75833	-36
13.76667	-37
13.77500	-38
13.78333	-39
13.79167	-38
13.80000	-36
13.80833	-34
13.81667	-34
13.82500	-35
13.83333	-37
13.84167	-40
13.85000	-42
13.85833	-44
13.86667	-46
13.87500	-50
13.88333	-53
13.89167	-55
13.90000	-55
13.90833	-52
13.91667	-49
13.92500	-45
13.93333	-43
13.94167	-41
13.95000	-39
13.95833	-39
13.96667	-40
13.97500	-44
13.98333	-49
13.99167	-52
14.00000	-54
14.00833	-55
14.01667	-55
14.02500	-54
14.03333	-52
14.04167	-49
14.05000	-44
14.05833	-37
14.06667	-31
14.07500	-28
14.08333	-27
14.09167	-29
14.10000	-32
14.10833	-36
14.11667	-40
14.12500	-43
14.13333	-46
14.14167	-48
14.15000	-49
14.15833	-50
14.16667	-50
14.17500	-49
14.18333	-46
14.19167	-43
14.20000	-39
14.20833	-36
14.21667	-35
14.22500	-36
14.23333	-37
14.24167	-38
14.25000	-37
14.25833	-37
14.26667	-37
14.27500	-39
14.28333	-41
14.29167	-43
14.30000	-42
14.30833	-38
14.31667	-33
14.32500	-28
14.33333	-26
14.34167	-27
14.35000	-29
14.35833	-33
14.36667	-36
14.37500	-36
14.38333	-37
14.39167	-38
14.40000	-41
14.40833	-43
14.41667	-44
14.42500	-44
14.43333	-44
14.44167	-44
14.45000	-43
14.45833	-42
14.46667	-39
14.47500	-36
14.48333	-33
14.49167	-33
14.50000	-36
14.50833	-39
14.51667	-42
14.52500	-44
14.53333	-45
14.54167	-45
14.55000	-44
14.55833	-43
14.56667	-42
14.57500	-40
14.58333	-36
14.59167	-33
14.60000	-31
14.60833	-29
14.61667	-28
14.62500	-27
14.63333	-26
14.64167	-26
14.65000	-28
14.65833	-32
14.66667	-35
14.67500	-39
14.68333	-42
14.69167	-44
14.70000	-45
14.70833	-44
14.71667	-43
14.72500	-43
14.73333	-41
14.74167	-39
14.75000	-36
14.75833	-32
14.76667	-29
14.77500	-26
14.78333	-24
14.79167	-26
14.80000	-29
14.80833	-33
14.81667	-35
14.82500	-35
14.83333	-33
14.84167	-31
14.85000	-31
14.85833	-33
14.86667	-35
14.87500	-37
14.88333	-38
14.89167	-37
14.90000	-36
14.90833	-34
14.91667	-33
14.92500	-33
14.93333	-33
14.94167	-32
14.95000	-31
14.95833	-29
14.96667	-28
14.97500	-27
14.98333	-26
14.99167	-27
15.00000	-29
15.00833	-30
15.01667	-30
15.02500	-29
15.03333	-29
15.04167	-30
15.05000	-31
15.05833	-33
15.06667	-35
15.07500	-36
15.08333	-38
15.09167	-40
15.10000	-45
15.10833	-50
15.11667	-55
15.12500	-59
15.13333	-60
15.14167	-59
15.15000	-55
15.15833	-49
15.16667	-44
15.17500	-40
15.18333	-37
15.19167	-37
15.20000	-39
15.20833	-42
15.21667	-44
15.22500	-44
15.23333	-45
15.24167	-46
15.25000	-47
15.25833	-49
15.26667	-50
15.27500	-49
15.28333	-46
15.29167	-43
15.30000	-39
15.30833	-38
15.31667	-38
15.32500	-39
15.33333	-40
15.34167	-41
15.35000	-40
15.35833	-38
15.36667	-36
15.37500	-36
15.38333	-37
15.39167	-39
15.40000	-40
15.40833	-42
15.41667	-43
15.42500	-44
15.43333	-47
15.44167	-50
15.45000	-53
15.45833	-56
15.46667	-57
15.47500	-57
15.48333	-57
15.49167	-55
15.50000	-53
15.50833	-51
15.51667	-49
15.52500	-48
15.53333	-47
15.54167	-46
15.55000	-46
15.55833	-46
15.56667	-45
15.57500	-44
15.58333	-44
15.59167	-44
15.60000	-43
15.60833	-43
15.61667	-43
15.62500	-44
15.63333	-43
15.64167	-42
15.65000	-40
15.65833	-38
15.66667	-37
15.67500	-37
15.68333	-37
15.69167	-37
15.70000	-37
15.70833	-38
15.71667	-38
15.72500	-39
15.73333	-38
15.74167	-37
15.75000	-34
15.75833	-32
15.76667	-30
15.77500	-29
15.78333	-30
15.79167	-33
15.80000	-37
15.80833	-41
15.81667	-43
15.82500	-44
15.83333	-43
15.84167	-41
15.85000	-41
15.85833	-41
15.86667	-41
15.87500	-40
15.88333	-39
15.89167	-37
15.90000	-35
15.90833	-33
15.91667	-30
15.92500	-28
15.93333	-28
15.94167	-29
15.95000	-30
15.95833	-32
15.96667	-33
15.97500	-35
15.98333	-38
15.99167	-43
16.00000	-49
16.00833	-54
16.01667	-56
16.02500	-57
16.03333	-56
16.04167	-53
16.05000	-51
16.05833	-49
16.06667	-47
16.07500	-44
16.08333	-42
16.09167	-40
16.10000	-39
16.10833	-37
16.11667	-37
16.12500	-37
16.13333	-36
16.14167	-35
16.15000	-35
16.15833	-36
16.16667	-37
16.17500	-38
16.18333	-36
16.19167	-33
16.20000	-30
16.20833	-29
16.21667	-31
16.22500	-34
16.23333	-38
16.24167	-41
16.25000	-42
16.25833	-42
16.26667	-41
16.27500	-43
16.28333	-45
16.29167	-47
16.30000	-49
16.30833	-50
16.31667	-50
16.32500	-49
16.33333	-47
16.34167	-45
16.35000	-43
16.35833	-41
16.36667	-39
16.37500	-37
16.38333	-37
16.39167	-38
16.40000	-40
16.40833	-42
16.41667	-43
16.42500	-44
16.43333	-45
16.44167	-46
16.45000	-48
16.45833	-51
16.46667	-54
16.47500	-55
16.48333	-55
16.49167	-53
16.50000	-50
16.50833	-49
16.51667	-48
16.52500	-50
16.53333	-52
16.54167	-54
16.55000	-56
16.55833	-56
16.56667	-56
16.57500	-56
16.58333	-56
16.59167	-56
16.60000	-54
16.60833	-51
16.61667	-49
16.62500	-46
16.63333	-44
16.64167	-43
16.65000	-42
16.65833	-40
16.66667	-40
16.67500	-39
16.68333	-39
16.69167	-37
16.70000	-34
16.70833	-31
16.71667	-29
16.72500	-29
16.73333	-31
16.74167	-34
16.75000	-38
16.75833	-43
16.76667	-47
16.77500	-50
16.78333	-51
16.79167	-51
16.80000	-48
16.80833	-45
16.81667	-42
16.82500	-41
16.83333	-43
16.84167	-46
16.85000	-48
16.85833	-48
16.86667	-45
16.87500	-40
16.88333	-35
16.89167	-31
16.90000	-29
16.90833	-29
16.91667	-31
16.92500	-34
16.93333	-38
16.94167	-41
16.95000	-44
16.95833	-48
16.96667	-50
16.97500	-50
16.98333	-49
16.99167	-47
17.00000	-44
17.00833	-41
17.01667	-40
17.02500	-41
17.03333	-42
17.04167	-44
17.05000	-46
17.05833	-48
17.06667	-49
17.07500	-49
17.08333	-47
17.09167	-45
17.10000	-42
17.10833	-41
17.11667	-40
17.12500	-41
17.13333	-41
17.14167	-41
17.15000	-40
17.15833	-38
17.16667	-36
17.17500	-35
17.18333	-34
17.19167	-36
17.20000	-39
17.20833	-42
17.21667	-43
17.22500	-42
17.23333	-40
17.24167	-39
17.25000	-38
17.25833	-39
17.26667	-40
17.27500	-40
17.28333	-40
17.29167	-40
17.30000	-42
17.30833	-44
17.31667	-45
17.32500	-44
17.33333	-42
17.34167	-41
17.35000	-40
17.35833	-42
17.36667	-45
17.37500	-50
17.38333	-56
17.39167	-60
17.40000	-63
17.40833	-62
17.41667	-57
17.42500	-49
17.43333	-42
17.44167	-35
17.45000	-32
17.45833	-32
17.46667	-34
17.47500	-38
17.48333	-41
17.49167	-44
17.50000	-46
17.50833	-49
17.51667	-52
17.52500	-52
17.53333	-51
17.54167	-48
17.55000	-46
17.55833	-44
17.56667	-42
17.57500	-42
17.58333	-43
17.59167	-46
17.60000	-49
17.60833	-52
17.61667	-54
17.62500	-54
17.63333	-53
17.64167	-52
17.65000	-50
17.65833	-51
17.66667	-52
17.67500	-54
17.68333	-55
17.69167	-53
17.70000	-48
17.70833	-42
17.71667	-37
17.72500	-34
17.73333	-35
17.74167	-39
17.75000	-44
17.75833	-47
17.76667	-48
17.77500	-46
17.78333	-41
17.79167	-36
17.80000	-33
17.80833	-32
17.81667	-34
17.82500	-38
17.83333	-41
17.84167	-43
17.85000	-43
17.85833	-42
17.86667	-42
17.87500	-44
17.88333	-46
17.89167	-49
17.90000	-51
17.90833	-53
17.91667	-55
17.92500	-56
17.93333	-56
17.94167	-55
17.95000	-53
17.95833	-52
17.96667	-52
17.97500	-51
17.98333	-51
17.99167	-51
18.00000	-51
18.00833	-51
18.01667	-52
18.02500	-53
18.03333	-53
18.04167	-54
18.05000	-56
18.05833	-57
18.06667	-57
18.07500	-56
18.08333	-54
18.09167	-52
18.10000	-50
18.10833	-49
18.11667	-48
18.12500	-48
18.13333	-49
18.14167	-49
18.15000	-49
18.15833	-49
18.16667	-49
18.17500	-47
18.18333	-44
18.19167	-42
18.20000	-42
18.20833	-43
18.21667	-46
18.22500	-48
18.23333	-51
18.24167	-52
18.25000	-51
18.25833	-49
18.26667	-45
18.27500	-40
18.28333	-37
18.29167	-36
18.30000	-39
18.30833	-43
18.31667	-48
18.32500	-52
18.33333	-54
18.34167	-53
18.35000	-53
18.35833	-54
18.36667	-56
18.37500	-58
18.38333	-59
18.39167	-60
18.40000	-60
18.40833	-60
18.41667	-59
18.42500	-57
18.43333	-55
18.44167	-54
18.45000	-56
18.45833	-59
18.46667	-63
18.47500	-66
18.48333	-67
18.49167	-64
18.50000	-60
18.50833	-54
18.51667	-49
18.52500	-45
18.53333	-43
18.54167	-44
18.55000	-46
18.55833	-48
18.56667	-50
18.57500	-51
18.58333	-50
18.59167	-49
18.60000	-46
18.60833	-41
18.61667	-37
18.62500	-33
18.63333	-32
18.64167	-33
18.65000	-37
18.65833	-42
18.66667	-46
18.67500	-49
18.68333	-49
18.69167	-49
18.70000	-48
18.70833	-48
18.71667	-49
18.72500	-51
18.73333	-52
18.74167	-51
18.75000	-50
18.75833	-46
18.76667	-41
18.77500	-36
18.78333	-31
18.79167	-29
18.80000	-29
18.80833	-29
18.81667	-30
18.82500	-30
18.83333	-31
18.84167	-30
18.85000	-31
18.85833	-34
18.86667	-39
18.87500	-44
18.88333	-48
18.89167	-51
18.90000	-51
18.90833	-49
18.91667	-46
18.92500	-42
18.93333	-39
18.94167	-37
18.95000	-35
18.95833	-34
18.96667	-34
18.97500	-35
18.98333	-37
18.99167	-39
19.00000	-41
19.00833	-43
19.01667	-43
19.02500	-44
19.03333	-45
19.04167	-46
19.05000	-45
19.05833	-43
19.06667	-41
19.07500	-38
19.08333	-37
19.09167	-37
19.10000	-38
19.10833	-39
19.11667	-38
19.12500	-37
19.13333	-35
19.14167	-36
19.15000	-37
19.15833	-39
19.16667	-41
19.17500	-44
19.18333	-46
19.19167	-46
19.20000	-43
19.20833	-38
19.21667	-32
19.22500	-27
19.23333	-26
19.24167	-27
19.25000	-29
19.25833	-30
19.26667	-30
19.27500	-28
19.28333	-26
19.29167	-23
19.30000	-22
19.30833	-22
19.31667	-25
19.32500	-28
19.33333	-31
19.34167	-33
19.35000	-33
19.35833	-31
19.36667	-29
19.37500	-26
19.38333	-25
19.39167	-25
19.40000	-27
19.40833	-30
19.41667	-33
19.42500	-35
19.43333	-36
19.44167	-36
19.45000	-35
19.45833	-36
19.46667	-37
19.47500	-39
19.48333	-40
19.49167	-40
19.50000	-38
19.50833	-35
19.51667	-31
19.52500	-27
19.53333	-23
19.54167	-21
19.55000	-21
19.55833	-24
19.56667	-27
19.57500	-29
19.58333	-30
19.59167	-30
19.60000	-29
19.60833	-25
19.61667	-22
19.62500	-18
19.63333	-14
19.64167	-10
19.65000	-8
19.65833	-8
19.66667	-10
19.67500	-14
19.68333	-19
19.69167	-24
19.70000	-28
19.70833	-30
19.71667	-29
19.72500	-27
19.73333	-24
19.74167	-21
19.75000	-19
19.75833	-18
19.76667	-17
19.77500	-17
19.78333	-19
19.79167	-19
19.80000	-19
19.80833	-17
19.81667	-14
19.82500	-10
19.83333	-7
19.84167	-4
19.85000	-2
19.85833	-1
19.86667	-2
19.87500	-4
19.88333	-5
19.89167	-4
19.90000	-0
19.90833	6
19.91667	12
19.92500	18
19.93333	22
19.94167	25
19.95000	27
19.95833	26
19.96667	25
19.97500	24
19.98333	22
19.99167	23
20.00000	25
20.00833	28
20.01667	29
20.02500	29
20.03333	26
20.04167	23
20.05000	21
20.05833	22
20.06667	24
20.07500	29
20.08333	35
20.09167	41
20.10000	46
20.10833	48
20.11667	47
20.12500	45
20.13333	44
20.14167	46
20.15000	48
20.15833	52
20.16667	55
20.17500	58
20.18333	59
20.19167	61
20.20000	63
20.20833	65
20.21667	66
20.22500	67
20.23333	68
20.24167	71
20.25000	75
20.25833	79
20.26667	84
20.27500	88
20.28333	93
20.29167	100
20.30000	109
20.30833	117
20.31667	125
20.32500	132
20.33333	137
20.34167	142
20.35000	146
20.35833	151
20.36667	155
20.37500	159
20.38333	162
20.39167	167
20.40000	172
20.40833	180
20.41667	189
20.42500	198
20.43333	205
20.44167	212
20.45000	218
20.45833	225
20.46667	231
20.47500	238
20.48333	244
20.49167	250
20.50000	257
20.50833	264
20.51667	271
20.52500	279
20.53333	288
20.54167	298
20.55000	308
20.55833	318
20.56667	327
20.57500	334
20.58333	341
20.59167	349
20.60000	358
20.60833	368
20.61667	380
20.62500	392
20.63333	404
20.64167	416
20.65000	430
20.65833	445
20.66667	460
20.67500	474
20.68333	487
20.69167	500
20.70000	513
20.70833	526
20.71667	541
20.72500	554
20.73333	567
20.74167	578
20.75000	589
20.75833	600
20.76667	613
20.77500	630
20.78333	650
20.79167	673
20.80000	697
20.80833	720
20.81667	741
20.82500	760
20.83333	778
20.84167	795
20.85000	814
20.85833	834
20.86667	856
20.87500	878
20.88333	902
20.89167	925
20.90000	948
20.90833	970
20.91667	993
20.92500	1015
20.93333	1038
20.94167	1063
20.95000	1088
20.95833	1114
20.96667	1140
20.97500	1167
20.98333	1194
20.99167	1220
21.00000	1245
21.00833	1270
21.01667	1293
21.02500	1317
21.03333	1342
21.04167	1369
21.05000	1397
21.05833	1426
21.06667	1455
21.07500	1484
21.08333	1514
21.09167	1545
21.10000	1578
21.10833	1611
21.11667	1646
21.12500	1681
21.13333	1716
21.14167	1752
21.15000	1787
21.15833	1822
21.16667	1858
21.17500	1894
21.18333	1931
21.19167	1968
21.20000	2006
21.20833	2043
21.21667	2080
21.22500	2115
21.23333	2149
21.24167	2184
21.25000	2218
21.25833	2255
21.26667	2294
21.27500	2336
21.28333	2379
21.29167	2422
21.30000	2466
21.30833	2507
21.31667	2549
21.32500	2590
21.33333	2630
21.34167	2669
21.35000	2710
21.35833	2753
21.36667	2798
21.37500	2845
21.38333	2893
21.39167	2939
21.40000	2984
21.40833	3028
21.41667	3073
21.42500	3117
21.43333	3161
21.44167	3205
21.45000	3248
21.45833	3291
21.46667	3333
21.47500	3376
21.48333	3417
21.49167	3458
21.50000	3499
21.50833	3538
21.51667	3576
21.52500	3612
21.53333	3649
21.54167	3685
21.55000	3721
21.55833	3758
21.56667	3792
21.57500	3825
21.58333	3857
21.59167	3889
21.60000	3922
21.60833	3956
21.61667	3990
21.62500	4023
21.63333	4053
21.64167	4081
21.65000	4106
21.65833	4130
21.66667	4153
21.67500	4174
21.68333	4192
21.69167	4208
21.70000	4222
21.70833	4234
21.71667	4247
21.72500	4259
21.73333	4271
21.74167	4282
21.75000	4291
21.75833	4298
21.76667	4302
21.77500	4305
21.78333	4307
21.79167	4309
21.80000	4310
21.80833	4309
21.81667	4306
21.82500	4301
21.83333	4297
21.84167	4294
21.85000	4289
21.85833	4283
21.86667	4274
21.87500	4261
21.88333	4245
21.89167	4226
21.90000	4205
21.90833	4182
21.91667	4156
21.92500	4131
21.93333	4107
21.94167	4082
21.95000	4055
21.95833	4027
21.96667	3999
21.97500	3969
21.98333	3939
21.99167	3910
22.00000	3882
22.00833	3854
22.01667	3824
22.02500	3795
22.03333	3764
22.04167	3733
22.05000	3702
22.05833	3671
22.06667	3640
22.07500	3609
22.08333	3577
22.09167	3543
22.10000	3506
22.10833	3468
22.11667	3429
22.12500	3391
22.13333	3356
22.14167	3323
22.15000	3294
22.15833	3266
22.16667	3238
22.17500	3205
22.18333	3170
22.19167	3134
22.20000	3097
22.20833	3063
22.21667	3032
22.22500	3004
22.23333	2977
22.24167	2950
22.25000	2921
22.25833	2890
22.26667	2860
22.27500	2830
22.28333	2799
22.29167	2768
22.30000	2738
22.30833	2709
22.31667	2681
22.32500	2657
22.33333	2638
22.34167	2621
22.35000	2604
22.35833	2585
22.36667	2565
22.37500	2542
22.38333	2520
22.39167	2499
22.40000	2480
22.40833	2462
22.41667	2444
22.42500	2428
22.43333	2412
22.44167	2396
22.45000	2380
22.45833	2364
22.46667	2348
22.47500	2334
22.48333	2320
22.49167	2309
22.50000	2298
22.50833	2288
22.51667	2278
22.52500	2269
22.53333	2260
22.54167	2251
22.55000	2243
22.55833	2235
22.56667	2228
22.57500	2220
22.58333	2213
22.59167	2207
22.60000	2202
22.60833	2198
22.61667	2196
22.62500	2194
22.63333	2192
22.64167	2188
22.65000	2183
22.65833	2179
22.66667	2175
22.67500	2173
22.68333	2172
22.69167	2171
22.70000	2171
22.70833	2169
22.71667	2167
22.72500	2165
22.73333	2163
22.74167	2162
22.75000	2162
22.75833	2161
22.76667	2160
22.77500	2159
22.78333	2158
22.79167	2158
22.80000	2158
22.80833	2160
22.81667	2162
22.82500	2163
22.83333	2163
22.84167	2162
22.85000	2160
22.85833	2160
22.86667	2161
22.87500	2164
22.88333	2168
22.89167	2171
22.90000	2173
22.90833	2174
22.91667	2175
22.92500	2176
22.93333	2178
22.94167	2180
22.95000	2181
22.95833	2181
22.96667	2181
22.97500	2181
22.98333	2181
22.99167	2182
23.00000	2184
23.00833	2186
23.01667	2188
23.02500	2189
23.03333	2191
23.04167	2193
23.05000	2195
23.05833	2195
23.06667	2195
23.07500	2197
23.08333	2200
23.09167	2206
23.10000	2212
23.10833	2219
23.11667	2224
23.12500	2228
23.13333	2231
23.14167	2232
23.15000	2232
23.15833	2232
23.16667	2233
23.17500	2237
23.18333	2243
23.19167	2248
23.20000	2250
23.20833	2252
23.21667	2254
23.22500	2257
23.23333	2261
23.24167	2267
23.25000	2271
23.25833	2275
23.26667	2279
23.27500	2282
23.28333	2287
23.29167	2291
23.30000	2295
23.30833	2300
23.31667	2306
23.32500	2311
23.33333	2313
23.34167	2313
23.35000	2313
23.35833	2313
23.36667	2314
23.37500	2317
23.38333	2320
23.39167	2323
23.40000	2326
23.40833	2330
23.41667	2334
23.42500	2339
23.43333	2343
23.44167	2348
23.45000	2353
23.45833	2358
23.46667	2364
23.47500	2369
23.48333	2373
23.49167	2377
23.50000	2381
23.50833	2386
23.51667	2391
23.52500	2396
23.53333	2399
23.54167	2400
23.55000	2401
23.55833	2404
23.56667	2408
23.57500	2414
23.58333	2419
23.59167	2423
23.60000	2425
23.60833	2427
23.61667	2430
23.62500	2434
23.63333	2439
23.64167	2445
23.65000	2449
23.65833	2450
23.66667	2451
23.67500	2451
23.68333	2453
23.69167	2455
23.70000	2457
23.70833	2459
23.71667	2461
23.72500	2462
23.73333	2464
23.74167	2467
23.75000	2470
23.75833	2473
23.76667	2476
23.77500	2478
23.78333	2479
23.79167	2479
23.80000	2479
23.80833	2479
23.81667	2479
23.82500	2479
23.83333	2480
23.84167	2480
23.85000	2480
23.85833	2479
23.86667	2477
23.87500	2475
23.88333	2473
23.89167	2471
23.90000	2469
23.90833	2464
23.91667	2457
23.92500	2450
23.93333	2442
23.94167	2435
23.95000	2428
23.95833	2423
23.96667	2419
23.97500	2418
23.98333	2418
23.99167	2417
24.00000	2415
24.00833	2410
24.01667	2404
24.02500	2398
24.03333	2391
24.04167	2384
24.05000	2378
24.05833	2371
24.06667	2365
24.07500	2360
24.08333	2356
24.09167	2349
24.10000	2341
24.10833	2330
24.11667	2319
24.12500	2308
24.13333	2297
24.14167	2287
24.15000	2278
24.15833	2270
24.16667	2263
24.17500	2257
24.18333	2251
24.19167	2242
24.20000	2233
24.20833	2223
24.21667	2214
24.22500	2206
24.23333	2200
24.24167	2195
24.25000	2191
24.25833	2186
24.26667	2182
24.27500	2176
24.28333	2171
24.29167	2165
24.30000	2158
24.30833	2152
24.31667	2146
24.32500	2141
24.33333	2136
24.34167	2129
24.35000	2121
24.35833	2111
24.36667	2101
24.37500	2089
24.38333	2077
24.39167	2065
24.40000	2054
24.40833	2045
24.41667	2038
24.42500	2033
24.43333	2030
24.44167	2028
24.45000	2024
24.45833	2018
24.46667	2009
24.47500	1999
24.48333	1988
24.49167	1979
24.50000	1972
24.50833	1967
24.51667	1962
24.52500	1957
24.53333	1950
24.54167	1942
24.55000	1934
24.55833	1927
24.56667	1921
24.57500	1916
24.58333	1910
24.59167	1903
24.60000	1896
24.60833	1889
24.61667	1885
24.62500	1881
24.63333	1876
24.64167	1871
24.65000	1864
24.65833	1855
24.66667	1846
24.67500	1837
24.68333	1827
24.69167	1817
24.70000	1806
24.70833	1794
24.71667	1783
24.72500	1773
24.73333	1766
24.74167	1760
24.75000	1752
24.75833	1742
24.76667	1730
24.77500	1717
24.78333	1706
24.79167	1696
24.80000	1690
24.80833	1684
24.81667	1680
24.82500	1674
24.83333	1665
24.84167	1655
24.85000	1643
24.85833	1628
24.86667	1615
24.87500	1603
24.88333	1593
24.89167	1585
24.90000	1578
24.90833	1570
24.91667	1562
24.92500	1553
24.93333	1546
24.94167	1539
24.95000	1534
24.95833	1529
24.96667	1525
24.97500	1518
24.98333	1510
24.99167	1500
25.00000	1488
25.00833	1476
25.01667	1462
25.02500	1449
25.03333	1437
25.04167	1426
25.05000	1415
25.05833	1403
25.06667	1391
25.07500	1378
25.08333	1366
25.09167	1357
25.10000	1351
25.10833	1346
25.11667	1342
25.12500	1336
25.13333	1328
25.14167	1319
25.15000	1311
25.15833	1305
25.16667	1299
25.17500	1292
25.18333	1285
25.19167	1278
25.20000	1269
25.20833	1262
25.21667	1256
25.22500	1251
25.23333	1246
25.24167	1240
25.25000	1234
25.25833	1230
25.26667	1226
25.27500	1223
25.28333	1220
25.29167	1214
25.30000	1207
25.30833	1198
25.31667	1188
25.32500	1179
25.33333	1172
25.34167	1168
25.35000	1165
25.35833	1163
25.36667	1160
25.37500	1156
25.38333	1151
25.39167	1148
25.40000	1146
25.40833	1144
25.41667	1142
25.42500	1139
25.43333	1136
25.44167	1131
25.45000	1127
25.45833	1124
25.46667	1120
25.47500	1117
25.48333	1113
25.49167	1109
25.50000	1106
25.50833	1106
25.51667	1107
25.52500	1109
25.53333	1110
25.54167	1110
25.55000	1108
25.55833	1104
25.56667	1099
25.57500	1095
25.58333	1092
25.59167	1089
25.60000	1086
25.60833	1084
25.61667	1082
25.62500	1079
25.63333	1077
25.64167	1077
25.65000	1077
25.65833	1077
25.66667	1077
25.67500	1078
25.68333	1079
25.69167	1081
25.70000	1082
25.70833	1083
25.71667	1084
25.72500	1085
25.73333	1085
25.74167	1084
25.75000	1082
25.75833	1079
25.76667	1077
25.77500	1077
25.78333	1077
25.79167	1077
25.80000	1076
25.80833	1074
25.81667	1072
25.82500	1068
25.83333	1064
25.84167	1060
25.85000	1056
25.85833	1054
25.86667	1054
25.87500	1057
25.88333	1062
25.89167	1067
25.90000	1070
25.90833	1069
25.91667	1063
25.92500	1055
25.93333	1046
25.94167	1038
25.95000	1031
25.95833	1028
25.96667	1027
25.97500	1027
25.98333	1027
25.99167	1025
26.00000	1022
26.00833	1018
26.01667	1016
26.02500	1015
26.03333	1016
26.04167	1018
26.05000	1018
26.05833	1017
26.06667	1015
26.07500	1012
26.08333	1009
26.09167	1006
26.10000	1004
26.10833	1002
26.11667	1002
26.12500	1002
26.13333	1003
26.14167	1002
26.15000	1001
26.15833	1000
26.16667	999
26.17500	1000
26.18333	999
26.19167	997
26.20000	991
26.20833	984
26.21667	974
26.22500	967
26.23333	964
26.24167	964
26.25000	966
26.25833	969
26.26667	970
26.27500	971
26.28333	973
26.29167	976
26.30000	981
26.30833	984
26.31667	984
26.32500	981
26.33333	975
26.34167	968
26.35000	962
26.35833	956
26.36667	951
26.37500	947
26.38333	944
26.39167	943
26.40000	942
26.40833	942
26.41667	943
26.42500	943
26.43333	943
26.44167	944
26.45000	946
26.45833	949
26.46667	951
26.47500	953
26.48333	955
26.49167	955
26.50000	956
26.50833	956
26.51667	957
26.52500	958
26.53333	957
26.54167	956
26.55000	954
26.55833	953
26.56667	953
26.57500	956
26.58333	960
26.59167	964
26.60000	967
26.60833	968
26.61667	968
26.62500	965
26.63333	961
26.64167	958
26.65000	957
26.65833	959
26.66667	964
26.67500	972
26.68333	980
26.69167	985
26.70000	988
26.70833	989
26.71667	987
26.72500	984
26.73333	981
26.74167	978
26.75000	977
26.75833	980
26.76667	984
26.77500	988
26.78333	992
26.79167	993
26.80000	990
26.80833	986
26.81667	982
26.82500	980
26.83333	980
26.84167	983
26.85000	987
26.85833	991
26.86667	994
26.87500	997
26.88333	998
26.89167	999
26.90000	1000
26.90833	1002
26.91667	1004
26.92500	1006
26.93333	1008
26.94167	1008
26.95000	1009
26.95833	1010
26.96667	1012
26.97500	1014
26.98333	1015
26.99167	1015
27.00000	1015
27.00833	1013
27.01667	1011
27.02500	1007
27.03333	1004
27.04167	1001
27.05000	999
27.05833	1001
27.06667	1004
27.07500	1010
27.08333	1015
27.09167	1018
27.10000	1019
27.10833	1015
27.11667	1010
27.12500	1004
27.13333	999
27.14167	996
27.15000	996
27.15833	998
27.16667	1000
27.17500	1001
27.18333	1000
27.19167	999
27.20000	996
27.20833	994
27.21667	992
27.22500	989
27.23333	986
27.24167	983
27.25000	981
27.25833	982
27.26667	984
27.27500	985
27.28333	986
27.29167	985
27.30000	982
27.30833	979
27.31667	977
27.32500	976
27.33333	977
27.34167	978
27.35000	979
27.35833	978
27.36667	976
27.37500	975
27.38333	975
27.39167	975
27.40000	976
27.40833	976
27.41667	975
27.42500	974
27.43333	973
27.44167	974
27.45000	975
27.45833	976
27.46667	976
27.47500	974
27.48333	971
27.49167	968
27.50000	966
27.50833	963
27.51667	961
27.52500	958
27.53333	957
27.54167	957
27.55000	958
27.55833	960
27.56667	962
27.57500	967
27.58333	971
27.59167	973
27.60000	972
27.60833	968
27.61667	961
27.62500	954
27.63333	947
27.64167	940
27.65000	935
27.65833	933
27.66667	934
27.67500	939
27.68333	944
27.69167	949
27.70000	951
27.70833	951
27.71667	951
27.72500	950
27.73333	951
27.74167	954
27.75000	954
27.75833	952
27.76667	949
27.77500	944
27.78333	941
27.79167	942
27.80000	947
27.80833	952
27.81667	955
27.82500	956
27.83333	957
27.84167	957
27.85000	957
27.85833	959
27.86667	961
27.87500	961
27.88333	961
27.89167	961
27.90000	962
27.90833	965
27.91667	968
27.92500	971
27.93333	973
27.94167	975
27.95000	977
27.95833	980
27.96667	984
27.97500	988
27.98333	990
27.99167	991
28.00000	990
28.00833	988
28.01667	986
28.02500	986
28.03333	986
28.04167	989
28.05000	993
28.05833	998
28.06667	1003
28.07500	1007
28.08333	1012
28.09167	1015
28.10000	1017
28.10833	1019
28.11667	1022
28.12500	1025
28.13333	1028
28.14167	1031
28.15000	1032
28.15833	1032
28.16667	1030
28.17500	1029
28.18333	1027
28.19167	1026
28.20000	1027
28.20833	1029
28.21667	1031
28.22500	1033
28.23333	1034
28.24167	1036
28.25000	1038
28.25833	1039
28.26667	1041
28.27500	1044
28.28333	1047
28.29167	1050
28.30000	1053
28.30833	1055
28.31667	1054
28.32500	1051
28.33333	1047
28.34167	1044
28.35000	1043
28.35833	1045
28.36667	1048
28.37500	1053
28.38333	1057
28.39167	1060
28.40000	1061
28.40833	1062
28.41667	1062
28.42500	1061
28.43333	1061
28.44167	1062
28.45000	1063
28.45833	1065
28.46667	1066
28.47500	1066
28.48333	1065
28.49167	1065
28.50000	1066
28.50833	1068
28.51667	1070
28.52500	1073
28.53333	1075
28.54167	1078
28.55000	1081
28.55833	1086
28.56667	1091
28.57500	1096
28.58333	1100
28.59167	1101
28.60000	1101
28.60833	1099
28.61667	1095
28.62500	1093
28.63333	1093
28.64167	1095
28.65000	1098
28.65833	1101
28.66667	1103
28.67500	1104
28.68333	1106
28.69167	1108
28.70000	1110
28.70833	1111
28.71667	1112
28.72500	1114
28.73333	1116
28.74167	1117
28.75000	1119
28.75833	1119
28.76667	1119
28.77500	1118
28.78333	1116
28.79167	1114
28.80000	1114
28.80833	1115
28.81667	1119
28.82500	1123
28.83333	1129
28.84167	1134
28.85000	1140
28.85833	1145
28.86667	1148
28.87500	1150
28.88333	1151
28.89167	1152
28.90000	1152
28.90833	1154
28.91667	1157
28.92500	1162
28.93333	1165
28.94167	1168
28.95000	1170
28.95833	1173
28.96667	1177
28.97500	1181
28.98333	1184
28.99167	1184
29.00000	1183
29.00833	1181
29.01667	1182
29.02500	1185
29.03333	1191
29.04167	1199
29.05000	1206
29.05833	1211
29.06667	1216
29.07500	1221
29.08333	1225
29.09167	1230
29.10000	1237
29.10833	1243
29.11667	1249
29.12500	1254
29.13333	1258
29.14167	1262
29.15000	1266
29.15833	1270
29.16667	1274
29.17500	1279
29.18333	1283
29.19167	1288
29.20000	1293
29.20833	1300
29.21667	1309
29.22500	1318
29.23333	1326
29.24167	1332
29.25000	1338
29.25833	1341
29.26667	1345
29.27500	1350
29.28333	1356
29.29167	1363
29.30000	1373
29.30833	1384
29.31667	1396
29.32500	1408
29.33333	1419
29.34167	1430
29.35000	1439
29.35833	1448
29.36667	1456
29.37500	1465
29.38333	1474
29.39167	1484
29.40000	1495
29.40833	1506
29.41667	1517
29.42500	1527
29.43333	1537
29.44167	1548
29.45000	1561
29.45833	1575
29.46667	1590
29.47500	1606
29.48333	1621
29.49167	1636
29.50000	1651
29.50833	1667
29.51667	1684
29.52500	1701
29.53333	1718
29.54167	1736
29.55000	1755
29.55833	1775
29.56667	1798
29.57500	1826
29.58333	1856
29.59167	1887
29.60000	1918
29.60833	1948
29.61667	1977
29.62500	2006
29.63333	2037
29.64167	2068
29.65000	2099
29.65833	2130
29.66667	2161
29.67500	2192
29.68333	2224
29.69167	2257
29.70000	2293
29.70833	2331
29.71667	2374
29.72500	2420
29.73333	2469
29.74167	2519
29.75000	2570
29.75833	2624
29.76667	2678
29.77500	2736
29.78333	2796
29.79167	2858
29.80000	2922
29.80833	2984
29.81667	3048
29.82500	3111
29.83333	3177
29.84167	3245
29.85000	3314
29.85833	3387
29.86667	3458
29.87500	3532
29.88333	3605
29.89167	3681
29.90000	3760
29.90833	3839
29.91667	3922
29.92500	4005
29.93333	4090
29.94167	4177
29.95000	4264
29.95833	4355
29.96667	4447
29.97500	4541
29.98333	4636
29.99167	4732
30.00000	4829
30.00833	4925
30.01667	5022
30.02500	5118
30.03333	5216
30.04167	5314
30.05000	5410
30.05833	5507
30.06667	5601
30.07500	5697
30.08333	5792
30.09167	5888
30.10000	5984
30.10833	6078
30.11667	6171
30.12500	6261
30.13333	6351
30.14167	6440
30.15000	6527
30.15833	6614
30.16667	6697
30.17500	6780
30.18333	6860
30.19167	6937
30.20000	7014
30.20833	7087
30.21667	7159
30.22500	7227
30.23333	7293
30.24167	7355
30.25000	7414
30.25833	7473
30.26667	7529
30.27500	7586
30.28333	7639
30.29167	7687
30.30000	7730
30.30833	7767
30.31667	7799
30.32500	7825
30.33333	7847
30.34167	7865
30.35000	7881
30.35833	7897
30.36667	7911
30.37500	7923
30.38333	7931
30.39167	7934
30.40000	7932
30.40833	7926
30.41667	7915
30.42500	7901
30.43333	7881
30.44167	7857
30.45000	7830
30.45833	7801
30.46667	7770
30.47500	7736
30.48333	7699
30.49167	7658
30.50000	7615
30.50833	7569
30.51667	7520
30.52500	7470
30.53333	7416
30.54167	7360
30.55000	7301
30.55833	7239
30.56667	7175
30.57500	7107
30.58333	7039
30.59167	6969
30.60000	6897
30.60833	6825
30.61667	6750
30.62500	6674
30.63333	6595
30.64167	6514
30.65000	6432
30.65833	6346
30.66667	6261
30.67500	6174
30.68333	6088
30.69167	6003
30.70000	5917
30.70833	5834
30.71667	5750
30.72500	5668
30.73333	5585
30.74167	5501
30.75000	5418
30.75833	5335
30.76667	5253
30.77500	5169
30.78333	5085
30.79167	5002
30.80000	4917
30.80833	4834
30.81667	4751
30.82500	4669
30.83333	4585
30.84167	4501
30.85000	4421
30.85833	4341
30.86667	4266
30.87500	4193
30.88333	4122
30.89167	4052
30.90000	3981
30.90833	3911
30.91667	3840
30.92500	3770
30.93333	3702
30.94167	3636
30.95000	3572
30.95833	3510
30.96667	3450
30.97500	3388
30.98333	3326
30.99167	3265
31.00000	3204
31.00833	3147
31.01667	3092
31.02500	3039
31.03333	2987
31.04167	2935
31.05000	2887
31.05833	2839
31.06667	2793
31.07500	2747
31.08333	2702
31.09167	2657
31.10000	2610
31.10833	2566
31.11667	2522
31.12500	2480
31.13333	2438
31.14167	2396
31.15000	2356
31.15833	2316
31.16667	2279
31.17500	2246
31.18333	2216
31.19167	2187
31.20000	2157
31.20833	2126
31.21667	2093
31.22500	2061
31.23333	2031
31.24167	2002
31.25000	1975
31.25833	1948
31.26667	1922
31.27500	1895
31.28333	1867
31.29167	1841
31.30000	1814
31.30833	1790
31.31667	1768
31.32500	1748
31.33333	1729
31.34167	1711
31.35000	1693
31.35833	1676
31.36667	1659
31.37500	1643
31.38333	1626
31.39167	1610
31.40000	1594
31.40833	1578
31.41667	1561
31.42500	1541
31.43333	1519
31.44167	1496
31.45000	1476
31.45833	1457
31.46667	1441
31.47500	1428
31.48333	1416
31.49167	1404
31.50000	1392
31.50833	1381
31.51667	1370
31.52500	1361
31.53333	1351
31.54167	1343
31.55000	1334
31.55833	1326
31.56667	1317
31.57500	1307
31.58333	1297
31.59167	1288
31.60000	1277
31.60833	1267
31.61667	1256
31.62500	1246
31.63333	1237
31.64167	1230
31.65000	1224
31.65833	1219
31.66667	1213
31.67500	1206
31.68333	1197
31.69167	1187
31.70000	1177
31.70833	1168
31.71667	1161
31.72500	1154
31.73333	1150
31.74167	1145
31.75000	1140
31.75833	1135
31.76667	1130
31.77500	1125
31.78333	1120
31.79167	1117
31.80000	1114
31.80833	1111
31.81667	1108
31.82500	1105
31.83333	1103
31.84167	1102
31.85000	1100
31.85833	1097
31.86667	1093
31.87500	1088
31.88333	1084
31.89167	1082
31.90000	1083
31.90833	1084
31.91667	1087
31.92500	1090
31.93333	1093
31.94167	1096
31.95000	1098
31.95833	1098
31.96667	1098
31.97500	1096
31.98333	1095
31.99167	1096
32.00000	1099
32.00833	1104
32.01667	1110
32.02500	1116
32.03333	1121
32.04167	1124
32.05000	1128
32.05833	1132
32.06667	1137
32.07500	1144
32.08333	1152
32.09167	1163
32.10000	1174
32.10833	1185
32.11667	1195
32.12500	1204
32.13333	1211
32.14167	1218
32.15000	1228
32.15833	1240
32.16667	1254
32.17500	1270
32.18333	1289
32.19167	1309
32.20000	1330
32.20833	1351
32.21667	1374
32.22500	1397
32.23333	1421
32.24167	1445
32.25000	1470
32.25833	1496
32.26667	1523
32.27500	1552
32.28333	1581
32.29167	1613
32.30000	1648
32.30833	1683
32.31667	1720
32.32500	1758
32.33333	1795
32.34167	1833
32.35000	1872
32.35833	1914
32.36667	1956
32.37500	2000
32.38333	2045
32.39167	2093
32.40000	2146
32.40833	2201
32.41667	2262
32.42500	2326
32.43333	2391
32.44167	2458
32.45000	2526
32.45833	2598
32.46667	2671
32.47500	2747
32.48333	2825
32.49167	2905
32.50000	2988
32.50833	3074
32.51667	3164
32.52500	3256
32.53333	3352
32.54167	3452
32.55000	3556
32.55833	3667
32.56667	3778
32.57500	3895
32.58333	4013
32.59167	4133
32.60000	4258
32.60833	4384
32.61667	4518
32.62500	4654
32.63333	4794
32.64167	4936
32.65000	5077
32.65833	5223
32.66667	5368
32.67500	5520
32.68333	5675
32.69167	5833
32.70000	5997
32.70833	6160
32.71667	6328
32.72500	6495
32.73333	6666
32.74167	6840
32.75000	7014
32.75833	7193
32.76667	7369
32.77500	7549
32.78333	7729
32.79167	7911
32.80000	8099
32.80833	8284
32.81667	8472
32.82500	8655
32.83333	8838
32.84167	9020
32.85000	9200
32.85833	9384
32.86667	9564
32.87500	9745
32.88333	9923
32.89167	10095
32.90000	10266
32.90833	10429
32.91667	10594
32.92500	10755
32.93333	10918
32.94167	11081
32.95000	11237
32.95833	11393
32.96667	11540
32.97500	11684
32.98333	11822
32.99167	11954
33.00000	12082
33.00833	12202
33.01667	12320
33.02500	12431
33.03333	12538
33.04167	12640
33.05000	12733
33.05833	12819
33.06667	12896
33.07500	12966
33.08333	13031
33.09167	13089
33.10000	13143
33.10833	13188
33.11667	13228
33.12500	13261
33.13333	13288
33.14167	13307
33.15000	13318
33.15833	13321
33.16667	13316
33.17500	13303
33.18333	13282
33.19167	13255
33.20000	13223
33.20833	13185
33.21667	13140
33.22500	13089
33.23333	13032
33.24167	12969
33.25000	12900
33.25833	12823
33.26667	12740
33.27500	12650
33.28333	12555
33.29167	12457
33.30000	12355
33.30833	12252
33.31667	12141
33.32500	12026
33.33333	11904
33.34167	11777
33.35000	11647
33.35833	11510
33.36667	11373
33.37500	11231
33.38333	11087
33.39167	10940
33.40000	10788
33.40833	10635
33.41667	10477
33.42500	10321
33.43333	10163
33.44167	10005
33.45000	9849
33.45833	9688
33.46667	9529
33.47500	9365
33.48333	9202
33.49167	9038
33.50000	8872
33.50833	8710
33.51667	8546
33.52500	8386
33.53333	8226
33.54167	8065
33.55000	7906
33.55833	7742
33.56667	7584
33.57500	7423
33.58333	7266
33.59167	7111
33.60000	6955
33.60833	6805
33.61667	6654
33.62500	6507
33.63333	6361
33.64167	6216
33.65000	6073
33.65833	5929
33.66667	5790
33.67500	5654
33.68333	5523
33.69167	5397
33.70000	5271
33.70833	5149
33.71667	5023
33.72500	4901
33.73333	4779
33.74167	4659
33.75000	4544
33.75833	4431
33.76667	4323
33.77500	4215
33.78333	4111
33.79167	4009
33.80000	3909
33.80833	3813
33.81667	3717
33.82500	3624
33.83333	3531
33.84167	3440
33.85000	3350
33.85833	3258
33.86667	3170
33.87500	3083
33.88333	3001
33.89167	2925
33.90000	2852
33.90833	2783
33.91667	2713
33.92500	2645
33.93333	2577
33.94167	2511
33.95000	2446
33.95833	2383
33.96667	2322
33.97500	2263
33.98333	2206
33.99167	2150
34.00000	2095
34.00833	2043
34.01667	1990
34.02500	1939
34.03333	1889
34.04167	1840
34.05000	1792
34.05833	1744
34.06667	1700
34.07500	1656
34.08333	1614
34.09167	1574
34.10000	1534
34.10833	1496
34.11667	1460
34.12500	1425
34.13333	1390
34.14167	1355
34.15000	1320
34.15833	1284
34.16667	1250
34.17500	1219
34.18333	1191
34.19167	1164
34.20000	1137
34.20833	1111
34.21667	1086
34.22500	1062
34.23333	1040
34.24167	1018
34.25000	997
34.25833	974
34.26667	952
34.27500	930
34.28333	908
34.29167	886
34.30000	864
34.30833	843
34.31667	823
34.32500	804
34.33333	785
34.34167	767
34.35000	751
34.35833	735
34.36667	720
34.37500	705
34.38333	690
34.39167	674
34.40000	657
34.40833	641
34.41667	624
34.42500	609
34.43333	595
34.44167	582
34.45000	571
34.45833	559
34.46667	549
34.47500	540
34.48333	531
34.49167	520
34.50000	509
34.50833	497
34.51667	485
34.52500	473
34.53333	462
34.54167	452
34.55000	443
34.55833	436
34.56667	428
34.57500	418
34.58333	409
34.59167	400
34.60000	392
34.60833	385
34.61667	380
34.62500	376
34.63333	371
34.64167	365
34.65000	361
34.65833	357
34.66667	354
34.67500	349
34.68333	342
34.69167	335
34.70000	327
34.70833	319
34.71667	311
34.72500	304
34.73333	297
34.74167	291
34.75000	286
34.75833	283
34.76667	279
34.77500	277
34.78333	274
34.79167	270
34.80000	266
34.80833	262
34.81667	256
34.82500	250
34.83333	245
34.84167	240
34.85000	237
34.85833	234
34.86667	233
34.87500	232
34.88333	231
34.89167	227
34.90000	221
34.90833	214
34.91667	207
34.92500	200
34.93333	196
34.94167	193
34.95000	192
34.95833	194
34.96667	196
34.97500	197
34.98333	198
34.99167	198
35.00000	197
35.00833	195
35.01667	194
35.02500	192
35.03333	189
35.04167	186
35.05000	184
35.05833	182
35.06667	180
35.07500	178
35.08333	175
35.09167	173
35.10000	171
35.10833	168
35.11667	164
35.12500	160
35.13333	157
35.14167	154
35.15000	153
35.15833	153
35.16667	154
35.17500	153
35.18333	151
35.19167	148
35.20000	145
35.20833	143
35.21667	140
35.22500	138
35.23333	136
35.24167	135
35.25000	134
35.25833	134
35.26667	133
35.27500	133
35.28333	132
35.29167	132
35.30000	133
35.30833	134
35.31667	134
35.32500	133
35.33333	131
35.34167	129
35.35000	126
35.35833	123
35.36667	121
35.37500	120
35.38333	121
35.39167	122
35.40000	124
35.40833	125
35.41667	124
35.42500	122
35.43333	121
35.44167	119
35.45000	117
35.45833	116
35.46667	114
35.47500	111
35.48333	109
35.49167	106
35.50000	104
35.50833	103
35.51667	102
35.52500	101
35.53333	100
35.54167	98
35.55000	94
35.55833	90
35.56667	87
35.57500	85
35.58333	84
35.59167	85
35.60000	87
35.60833	88
35.61667	87
35.62500	85
35.63333	82
35.64167	79
35.65000	76
35.65833	76
35.66667	77
35.67500	77
35.68333	77
35.69167	76
35.70000	74
35.70833	71
35.71667	69
35.72500	65
35.73333	61
35.74167	56
35.75000	53
35.75833	50
35.76667	49
35.77500	49
35.78333	48
35.79167	45
35.80000	41
35.80833	37
35.81667	34
35.82500	31
35.83333	30
35.84167	31
35.85000	33
35.85833	35
35.86667	39
35.87500	43
35.88333	47
35.89167	51
35.90000	52
35.90833	51
35.91667	48
35.92500	44
35.93333	41
35.94167	38
35.95000	37
35.95833	38
35.96667	40
35.97500	43
35.98333	45
35.99167	46
36.00000	46
36.00833	46
36.01667	47
36.02500	48
36.03333	49
36.04167	48
36.05000	45
36.05833	39
36.06667	33
36.07500	28
36.08333	25
36.09167	24
36.10000	25
36.10833	27
36.11667	28
36.12500	28
36.13333	27
36.14167	26
36.15000	24
36.15833	22
36.16667	21
36.17500	21
36.18333	22
36.19167	23
36.20000	22
36.20833	20
36.21667	16
36.22500	12
36.23333	11
36.24167	13
36.25000	18
36.25833	25
36.26667	30
36.27500	33
36.28333	33
36.29167	31
36.30000	30
36.30833	27
36.31667	24
36.32500	21
36.33333	19
36.34167	17
36.35000	16
36.35833	17
36.36667	19
36.37500	21
36.38333	22
36.39167	22
36.40000	20
36.40833	18
36.41667	16
36.42500	15
36.43333	14
36.44167	15
36.45000	16
36.45833	17
36.46667	18
36.47500	19
36.48333	20
36.49167	20
36.50000	20
36.50833	20
36.51667	23
36.52500	25
36.53333	27
36.54167	27
36.55000	24
36.55833	20
36.56667	16
36.57500	14
36.58333	15
36.59167	19
36.60000	24
36.60833	28
36.61667	30
36.62500	30
36.63333	27
36.64167	24
36.65000	22
36.65833	23
36.66667	25
36.67500	27
36.68333	27
36.69167	26
36.70000	23
36.70833	21
36.71667	21
36.72500	23
36.73333	24
36.74167	24
36.75000	22
36.75833	19
36.76667	18
36.77500	19
36.78333	23
36.79167	26
36.80000	28
36.80833	29
36.81667	28
36.82500	27
36.83333	27
36.84167	28
36.85000	30
36.85833	33
36.86667	35
36.87500	36
36.88333	36
36.89167	35
36.90000	34
36.90833	34
36.91667	36
36.92500	38
36.93333	38
36.94167	35
36.95000	33
36.95833	30
36.96667	29
36.97500	29
36.98333	30
36.99167	30
37.00000	29
37.00833	27
37.01667	26
37.02500	25
37.03333	25
37.04167	26
37.05000	28
37.05833	30
37.06667	33
37.07500	36
37.08333	38
37.09167	40
37.10000	39
37.10833	37
37.11667	34
37.12500	31
37.13333	27
37.14167	23
37.15000	21
37.15833	22
37.16667	25
37.17500	31
37.18333	37
37.19167	44
37.20000	49
37.20833	52
37.21667	53
37.22500	53
37.23333	51
37.24167	50
37.25000	49
37.25833	47
37.26667	46
37.27500	43
37.28333	41
37.29167	39
37.30000	38
37.30833	38
37.31667	38
37.32500	37
37.33333	37
37.34167	37
37.35000	37
37.35833	37
37.36667	37
37.37500	35
37.38333	33
37.39167	32
37.40000	30
37.40833	29
37.41667	28
37.42500	26
37.43333	25
37.44167	23
37.45000	22
37.45833	20
37.46667	19
37.47500	18
37.48333	16
37.49167	15
37.50000	15
37.50833	16
37.51667	18
37.52500	21
37.53333	24
37.54167	26
37.55000	28
37.55833	28
37.56667	28
37.57500	29
37.58333	31
37.59167	34
37.60000	36
37.60833	37
37.61667	36
37.62500	35
37.63333	34
37.64167	34
37.65000	34
37.65833	31
37.66667	28
37.67500	26
37.68333	25
37.69167	25
37.70000	25
37.70833	24
37.71667	21
37.72500	18
37.73333	16
37.74167	17
37.75000	20
37.75833	23
37.76667	26
37.77500	27
37.78333	26
37.79167	23
37.80000	20
37.80833	17
37.81667	14
37.82500	11
37.83333	11
37.84167	11
37.85000	13
37.85833	15
37.86667	17
37.87500	17
37.88333	17
37.89167	16
37.90000	17
37.90833	19
37.91667	22
37.92500	25
37.93333	28
37.94167	30
37.95000	31
37.95833	31
37.96667	30
37.97500	29
37.98333	30
37.99167	31
38.00000	31
38.00833	31
38.01667	30
38.02500	28
38.03333	28
38.04167	29
38.05000	32
38.05833	34
38.06667	36
38.07500	34
38.08333	31
38.09167	27
38.10000	23
38.10833	20
38.11667	16
38.12500	13
38.13333	11
38.14167	10
38.15000	11
38.15833	16
38.16667	21
38.17500	24
38.18333	25
38.19167	23
38.20000	18
38.20833	14
38.21667	10
38.22500	9
38.23333	8
38.24167	9
38.25000	10
38.25833	11
38.26667	13
38.27500	15
38.28333	15
38.29167	13
38.30000	10
38.30833	8
38.31667	8
38.32500	10
38.33333	11
38.34167	12
38.35000	14
38.35833	14
38.36667	14
38.37500	14
38.38333	15
38.39167	16
38.40000	16
38.40833	15
38.41667	13
38.42500	10
38.43333	9
38.44167	9
38.45000	10
38.45833	11
38.46667	12
38.47500	13
38.48333	13
38.49167	13
38.50000	11
38.50833	8
38.51667	5
38.52500	2
38.53333	1
38.54167	2
38.55000	4
38.55833	5
38.56667	6
38.57500	7
38.58333	8
38.59167	9
38.60000	7
38.60833	5
38.61667	2
38.62500	1
38.63333	1
38.64167	2
38.65000	4
38.65833	4
38.66667	4
38.67500	1
38.68333	-3
38.69167	-8
38.70000	-14
38.70833	-19
38.71667	-22
38.72500	-23
38.73333	-20
38.74167	-14
38.75000	-7
38.75833	-1
38.76667	4
38.77500	6
38.78333	5
38.79167	2
38.80000	-2
38.80833	-5
38.81667	-7
38.82500	-6
38.83333	-3
38.84167	1
38.85000	4
38.85833	7
38.86667	6
38.87500	2
38.88333	-5
38.89167	-10
38.90000	-14
38.90833	-16
38.91667	-14
38.92500	-12
38.93333	-10
38.94167	-9
38.95000	-8
38.95833	-7
38.96667	-5
38.97500	-5
38.98333	-5
38.99167	-6
39.00000	-8
39.00833	-9
39.01667	-7
39.02500	-4
39.03333	-1
39.04167	-0
39.05000	-1
39.05833	-3
39.06667	-4
39.07500	-4
39.08333	-3
39.09167	-1
39.10000	2
39.10833	4
39.11667	3
39.12500	2
39.13333	-1
39.14167	-5
39.15000	-7
39.15833	-6
39.16667	-4
39.17500	-1
39.18333	2
39.19167	3
39.20000	3
39.20833	2
39.21667	0
39.22500	-1
39.23333	-3
39.24167	-6
39.25000	-8
39.25833	-11
39.26667	-12
39.27500	-13
39.28333	-13
39.29167	-14
39.30000	-14
39.30833	-13
39.31667	-11
39.32500	-7
39.33333	-5
39.34167	-3
39.35000	-2
39.35833	0
39.36667	4
39.37500	9
39.38333	13
39.39167	14
39.40000	13
39.40833	9
39.41667	4
39.42500	-1
39.43333	-6
39.44167	-8
39.45000	-8
39.45833	-6
39.46667	-3
39.47500	-3
39.48333	-6
39.49167	-9
39.50000	-13
39.50833	-16
39.51667	-17
39.52500	-18
39.53333	-16
39.54167	-14
39.55000	-12
39.55833	-9
39.56667	-7
39.57500	-5
39.58333	-5
39.59167	-5
39.60000	-5
39.60833	-6
39.61667	-7
39.62500	-9
39.63333	-8
39.64167	-8
39.65000	-7
39.65833	-7
39.66667	-8
39.67500	-9
39.68333	-10
39.69167	-11
39.70000	-10
39.70833	-11
39.71667	-12
39.72500	-15
39.73333	-20
39.74167	-24
39.75000	-27
39.75833	-27
39.76667	-25
39.77500	-20
39.78333	-16
39.79167	-13
39.80000	-11
39.80833	-11
39.81667	-9
39.82500	-6
39.83333	-2
39.84167	2
39.85000	4
39.85833	3
39.86667	1
39.87500	-2
39.88333	-4
39.89167	-7
39.90000	-11
39.90833	-15
39.91667	-18
39.92500	-18
39.93333	-16
39.94167	-11
39.95000	-8
39.95833	-6
39.96667	-7
39.97500	-8
39.98333	-11
39.99167	-12
40.00000	-13
40.00833	-12
40.01667	-10
40.02500	-8
40.03333	-7
40.04167	-8
40.05000	-9
40.05833	-10
40.06667	-12
40.07500	-15
40.08333	-17
40.09167	-17
40.10000	-14
40.10833	-9
40.11667	-3
40.12500	3
40.13333	7
40.14167	7
40.15000	8
40.15833	10
40.16667	14
40.17500	19
40.18333	25
40.19167	31
40.20000	37
40.20833	42
40.21667	47
40.22500	51
40.23333	53
40.24167	53
40.25000	53
40.25833	54
40.26667	56
40.27500	61
40.28333	67
40.29167	72
40.30000	76
40.30833	79
40.31667	82
40.32500	85
40.33333	91
40.34167	99
40.35000	108
40.35833	117
40.36667	126
40.37500	136
40.38333	147
40.39167	156
40.40000	165
40.40833	173
40.41667	181
40.42500	188
40.43333	197
40.44167	205
40.45000	214
40.45833	222
40.46667	231
40.47500	243
40.48333	257
40.49167	271
40.50000	286
40.50833	299
40.51667	311
40.52500	322
40.53333	332
40.54167	342
40.55000	351
40.55833	360
40.56667	370
40.57500	382
40.58333	396
40.59167	410
40.60000	424
40.60833	439
40.61667	453
40.62500	467
40.63333	482
40.64167	496
40.65000	508
40.65833	520
40.66667	532
40.67500	545
40.68333	560
40.69167	574
40.70000	589
40.70833	601
40.71667	611
40.72500	620
40.73333	627
40.74167	635
40.75000	645
40.75833	656
40.76667	666
40.77500	676
40.78333	686
40.79167	695
40.80000	704
40.80833	712
40.81667	720
40.82500	728
40.83333	736
40.84167	743
40.85000	751
40.85833	761
40.86667	771
40.87500	783
40.88333	793
40.89167	801
40.90000	805
40.90833	806
40.91667	806
40.92500	806
40.93333	805
40.94167	804
40.95000	804
40.95833	803
40.96667	801
40.97500	801
40.98333	801
40.99167	802
41.00000	801
41.00833	798
41.01667	794
41.02500	788
41.03333	781
41.04167	773
41.05000	766
41.05833	762
41.06667	760
41.07500	760
41.08333	759
41.09167	756
41.10000	751
41.10833	745
41.11667	737
41.12500	730
41.13333	723
41.14167	715
41.15000	708
41.15833	700
41.16667	693
41.17500	685
41.18333	677
41.19167	670
41.20000	663
41.20833	655
41.21667	647
41.22500	638
41.23333	630
41.24167	622
41.25000	614
41.25833	604
41.26667	593
41.27500	580
41.28333	566
41.29167	553
41.30000	542
41.30833	533
41.31667	526
41.32500	519
41.33333	512
41.34167	504
41.35000	494
41.35833	484
41.36667	474
41.37500	464
41.38333	453
41.39167	442
41.40000	430
41.40833	417
41.41667	404
41.42500	392
41.43333	381
41.44167	372
41.45000	363
41.45833	354
41.46667	343
41.47500	332
41.48333	319
41.49167	308
41.50000	297
41.50833	287
41.51667	278
41.52500	270
41.53333	263
41.54167	256
41.55000	251
41.55833	246
41.56667	242
41.57500	238
41.58333	233
41.59167	226
41.60000	218
41.60833	209
41.61667	200
41.62500	191
41.63333	185
41.64167	180
41.65000	178
41.65833	177
41.66667	174
41.67500	166
41.68333	156
41.69167	146
41.70000	137
41.70833	130
41.71667	124
41.72500	118
41.73333	112
41.74167	106
41.75000	101
41.75833	98
41.76667	96
41.77500	94
41.78333	91
41.79167	88
41.80000	84
41.80833	80
41.81667	75
41.82500	70
41.83333	64
41.84167	58
41.85000	51
41.85833	44
41.86667	38
41.87500	34
41.88333	33
41.89167	32
41.90000	32
41.90833	32
41.91667	31
41.92500	29
41.93333	27
41.94167	26
41.95000	25
41.95833	24
41.96667	22
41.97500	20
41.98333	17
41.99167	14
42.00000	10
42.00833	6
42.01667	2
42.02500	-1
42.03333	-2
42.04167	-0
42.05000	2
42.05833	4
42.06667	5
42.07500	4
42.08333	2
42.09167	-0
42.10000	-1
42.10833	-1
42.11667	-1
42.12500	0
42.13333	1
42.14167	2
42.15000	1
42.15833	-1
42.16667	-6
42.17500	-12
42.18333	-18
42.19167	-23
42.20000	-27
42.20833	-30
42.21667	-30
42.22500	-28
42.23333	-27
42.24167	-25
42.25000	-24
42.25833	-24
42.26667	-26
42.27500	-30
42.28333	-33
42.29167	-35
42.30000	-35
42.30833	-34
42.31667	-33
42.32500	-33
42.33333	-34
42.34167	-34
42.35000	-31
42.35833	-27
42.36667	-24
42.37500	-23
42.38333	-25
42.39167	-29
42.40000	-36
42.40833	-40
42.41667	-43
42.42500	-43
42.43333	-41
42.44167	-39
42.45000	-39
42.45833	-41
42.46667	-44
42.47500	-47
42.48333	-49
42.49167	-50
42.50000	-49
42.50833	-46
42.51667	-44
42.52500	-41
42.53333	-40
42.54167	-40
42.55000	-41
42.55833	-42
42.56667	-42
42.57500	-41
42.58333	-39
42.59167	-39
42.60000	-40
42.60833	-42
42.61667	-45
42.62500	-47
42.63333	-48
42.64167	-49
42.65000	-51
42.65833	-53
42.66667	-55
42.67500	-56
42.68333	-57
42.69167	-57
42.70000	-56
42.70833	-55
42.71667	-54
42.72500	-53
42.73333	-51
42.74167	-49
42.75000	-46
42.75833	-42
42.76667	-39
42.77500	-37
42.78333	-37
42.79167	-39
42.80000	-42
42.80833	-44
42.81667	-44
42.82500	-45
42.83333	-46
42.84167	-48
42.85000	-50
42.85833	-50
42.86667	-48
42.87500	-45
42.88333	-42
42.89167	-42
42.90000	-45
42.90833	-48
42.91667	-51
42.92500	-52
42.93333	-50
42.94167	-46
42.95000	-42
42.95833	-39
42.96667	-37
42.97500	-38
42.98333	-39
42.99167	-41
43.00000	-43
43.00833	-45
43.01667	-49
43.02500	-53
43.03333	-55
43.04167	-56
43.05000	-55
43.05833	-53
43.06667	-52
43.07500	-52
43.08333	-52
43.09167	-51
43.10000	-48
43.10833	-46
43.11667	-44
43.12500	-44
43.13333	-44
43.14167	-46
43.15000	-48
43.15833	-47
43.16667	-44
43.17500	-41
43.18333	-38
43.19167	-34
43.20000	-31
43.20833	-29
43.21667	-28
43.22500	-31
43.23333	-36
43.24167	-43
43.25000	-48
43.25833	-53
43.26667	-55
43.27500	-56
43.28333	-55
43.29167	-54
43.30000	-53
43.30833	-53
43.31667	-54
43.32500	-53
43.33333	-51
43.34167	-47
43.35000	-43
43.35833	-39
43.36667	-38
43.37500	-40
43.38333	-45
43.39167	-50
43.40000	-53
43.40833	-53
43.41667	-50
43.42500	-47
43.43333	-45
43.44167	-45
43.45000	-46
43.45833	-47
43.46667	-49
43.47500	-52
43.48333	-55
43.49167	-58
43.50000	-60
43.50833	-61
43.51667	-60
43.52500	-57
43.53333	-55
43.54167	-54
43.55000	-54
43.55833	-54
43.56667	-53
43.57500	-52
43.58333	-49
43.59167	-46
43.60000	-47
43.60833	-49
43.61667	-51
43.62500	-53
43.63333	-54
43.64167	-52
43.65000	-51
43.65833	-50
43.66667	-51
43.67500	-52
43.68333	-52
43.69167	-52
43.70000	-51
43.70833	-49
43.71667	-47
43.72500	-46
43.73333	-46
43.74167	-48
43.75000	-50
43.75833	-53
43.76667	-55
43.77500	-54
43.78333	-50
43.79167	-48
43.80000	-48
43.80833	-49
43.81667	-51
43.82500	-52
43.83333	-55
43.84167	-58
43.85000	-61
43.85833	-64
43.86667	-66
43.87500	-66
43.88333	-66
43.89167	-65
43.90000	-63
43.90833	-60
43.91667	-59
43.92500	-58
43.93333	-58
43.94167	-59
43.95000	-59
43.95833	-58
43.96667	-57
43.97500	-54
43.98333	-51
43.99167	-50
44.00000	-51
44.00833	-56
44.01667	-64
44.02500	-70
44.03333	-73
44.04167	-72
44.05000	-68
44.05833	-60
44.06667	-54
44.07500	-50
44.08333	-50
44.09167	-52
44.10000	-55
44.10833	-58
44.11667	-60
44.12500	-61
44.13333	-62
44.14167	-61
44.15000	-60
44.15833	-59
44.16667	-58
44.17500	-57
44.18333	-57
44.19167	-59
44.20000	-61
44.20833	-64
44.21667	-67
44.22500	-68
44.23333	-69
44.24167	-67
44.25000	-65
44.25833	-62
44.26667	-60
44.27500	-59
44.28333	-60
44.29167	-62
44.30000	-64
44.30833	-66
44.31667	-66
44.32500	-65
44.33333	-63
44.34167	-61
44.35000	-59
44.35833	-58
44.36667	-57
44.37500	-56
44.38333	-56
44.39167	-57
44.40000	-57
44.40833	-57
44.41667	-58
44.42500	-58
44.43333	-60
44.44167	-63
44.45000	-65
44.45833	-66
44.46667	-66
44.47500	-64
44.48333	-62
44.49167	-61
44.50000	-60
44.50833	-61
44.51667	-62
44.52500	-63
44.53333	-65
44.54167	-68
44.55000	-70
44.55833	-70
44.56667	-69
44.57500	-67
44.58333	-64
44.59167	-62
44.60000	-62
44.60833	-64
44.61667	-66
44.62500	-69
44.63333	-71
44.64167	-73
44.65000	-74
44.65833	-75
44.66667	-76
44.67500	-76
44.68333	-75
44.69167	-74
44.70000	-73
44.70833	-73
44.71667	-73
44.72500	-73
44.73333	-72
44.74167	-71
44.75000	-70
44.75833	-73
44.76667	-76
44.77500	-78
44.78333	-80
44.79167	-80
44.80000	-80
44.80833	-80
44.81667	-80
44.82500	-81
44.83333	-80
44.84167	-77
44.85000	-72
44.85833	-66
44.86667	-58
44.87500	-48
44.88333	-38
44.89167	-30
44.90000	-25
44.90833	-27
44.91667	-37
44.92500	-51
44.93333	-65
44.94167	-76
44.95000	-84
44.95833	-88
44.96667	-88
44.97500	-85
44.98333	-80
44.99167	-77
45.00000	-75
45.00833	-75
45.01667	-76
45.02500	-76
45.03333	-74
45.04167	-71
45.05000	-67
45.05833	-64
45.06667	-63
45.07500	-64
45.08333	-67
45.09167	-72
45.10000	-78
45.10833	-83
45.11667	-86
45.12500	-88
45.13333	-86
45.14167	-81
45.15000	-75
45.15833	-71
45.16667	-67
45.17500	-65
45.18333	-66
45.19167	-66
45.20000	-67
45.20833	-69
45.21667	-71
45.22500	-72
45.23333	-73
45.24167	-72
45.25000	-70
45.25833	-66
45.26667	-63
45.27500	-61
45.28333	-60
45.29167	-60
45.30000	-62
45.30833	-65
45.31667	-69
45.32500	-72
45.33333	-74
45.34167	-75
45.35000	-74
45.35833	-74
45.36667	-73
45.37500	-73
45.38333	-73
45.39167	-73
45.40000	-73
45.40833	-72
45.41667	-71
45.42500	-72
45.43333	-73
45.44167	-74
45.45000	-74
45.45833	-72
45.46667	-68
45.47500	-64
45.48333	-61
45.49167	-60
45.50000	-61
45.50833	-64
45.51667	-67
45.52500	-71
45.53333	-73
45.54167	-73
45.55000	-73
45.55833	-73
45.56667	-72
45.57500	-70
45.58333	-67
45.59167	-64
45.60000	-61
45.60833	-60
45.61667	-60
45.62500	-62
45.63333	-63
45.64167	-63
45.65000	-64
45.65833	-63
45.66667	-63
45.67500	-64
45.68333	-65
45.69167	-67
45.70000	-69
45.70833	-71
45.71667	-73
45.72500	-72
45.73333	-70
45.74167	-66
45.75000	-64
45.75833	-63
45.76667	-65
45.77500	-69
45.78333	-73
45.79167	-76
45.80000	-76
45.80833	-75
45.81667	-73
45.82500	-72
45.83333	-71
45.84167	-71
45.85000	-73
45.85833	-73
45.86667	-72
45.87500	-71
45.88333	-70
45.89167	-68
45.90000	-67
45.90833	-67
45.91667	-69
45.92500	-73
45.93333	-75
45.94167	-77
45.95000	-77
45.95833	-75
45.96667	-73
45.97500	-71
45.98333	-70
45.99167	-71
46.00000	-73
46.00833	-75
46.01667	-74
46.02500	-70
46.03333	-66
46.04167	-61
46.05000	-59
46.05833	-59
46.06667	-61
46.07500	-63
46.08333	-64
46.09167	-65
46.10000	-66
46.10833	-66
46.11667	-64
46.12500	-61
46.13333	-59
46.14167	-57
46.15000	-58
46.15833	-60
46.16667	-64
46.17500	-67
46.18333	-71
46.19167	-74
46.20000	-76
46.20833	-75
46.21667	-71
46.22500	-66
46.23333	-62
46.24167	-62
46.25000	-65
46.25833	-70
46.26667	-75
46.27500	-79
46.28333	-81
46.29167	-81
46.30000	-79
46.30833	-76
46.31667	-73
46.32500	-70
46.33333	-69
46.34167	-69
46.35000	-69
46.35833	-68
46.36667	-68
46.37500	-69
46.38333	-72
46.39167	-76
46.40000	-83
46.40833	-88
46.41667	-92
46.42500	-95
46.43333	-96
46.44167	-94
46.45000	-90
46.45833	-85
46.46667	-81
46.47500	-78
46.48333	-77
46.49167	-78
46.50000	-80
46.50833	-82
46.51667	-83
46.52500	-83
46.53333	-83
46.54167	-82
46.55000	-80
46.55833	-79
46.56667	-78
46.57500	-80
46.58333	-82
46.59167	-85
46.60000	-87
46.60833	-87
46.61667	-88
46.62500	-87
46.63333	-86
46.64167	-84
46.65000	-82
46.65833	-79
46.66667	-76
46.67500	-75
46.68333	-75
46.69167	-77
46.70000	-80
46.70833	-83
46.71667	-84
46.72500	-85
46.73333	-84
46.74167	-83
46.75000	-81
46.75833	-79
46.76667	-77
46.77500	-74
46.78333	-72
46.79167	-71
46.80000	-73
46.80833	-76
46.81667	-79
46.82500	-81
46.83333	-81
46.84167	-79
46.85000	-76
46.85833	-73
46.86667	-72
46.87500	-72
46.88333	-74
46.89167	-76
46.90000	-79
46.90833	-81
46.91667	-82
46.92500	-81
46.93333	-79
46.94167	-76
46.95000	-74
46.95833	-72
46.96667	-73
46.97500	-75
46.98333	-78
46.99167	-82
47.00000	-85
47.00833	-87
47.01667	-89
47.02500	-90
47.03333	-91
47.04167	-89
47.05000	-86
47.05833	-83
47.06667	-79
47.07500	-78
47.08333	-79
47.09167	-79
47.10000	-80
47.10833	-80
47.11667	-81
47.12500	-82
47.13333	-82
47.14167	-81
47.15000	-79
47.15833	-75
47.16667	-73
47.17500	-74
47.18333	-77
47.19167	-80
47.20000	-81
47.20833	-80
47.21667	-77
47.22500	-74
47.23333	-73
47.24167	-73
47.25000	-74
47.25833	-76
47.26667	-79
47.27500	-83
47.28333	-87
47.29167	-89
47.30000	-90
47.30833	-89
47.31667	-86
47.32500	-82
47.33333	-79
47.34167	-77
47.35000	-77
47.35833	-78
47.36667	-80
47.37500	-81
47.38333	-80
47.39167	-78
47.40000	-77
47.40833	-77
47.41667	-78
47.42500	-80
47.43333	-82
47.44167	-81
47.45000	-80
47.45833	-78
47.46667	-76
47.47500	-76
47.48333	-77
47.49167	-78
47.50000	-79
47.50833	-80
47.51667	-79
47.52500	-78
47.53333	-77
47.54167	-77
47.55000	-77
47.55833	-78
47.56667	-79
47.57500	-80
47.58333	-81
47.59167	-81
47.60000	-80
47.60833	-78
47.61667	-77
47.62500	-75
47.63333	-74
47.64167	-74
47.65000	-75
47.65833	-76
47.66667	-79
47.67500	-82
47.68333	-85
47.69167	-85
47.70000	-83
47.70833	-80
47.71667	-77
47.72500	-75
47.73333	-76
47.74167	-79
47.75000	-82
47.75833	-84
47.76667	-85
47.77500	-84
47.78333	-83
47.79167	-83
47.80000	-85
47.80833	-88
47.81667	-90
47.82500	-91
47.83333	-91
47.84167	-90
47.85000	-88
47.85833	-86
47.86667	-84
47.87500	-82
47.88333	-82
47.89167	-84
47.90000	-85
47.90833	-87
47.91667	-87
47.92500	-86
47.93333	-86
47.94167	-86
47.95000	-86
47.95833	-85
47.96667	-81
47.97500	-76
47.98333	-71
47.99167	-68
48.00000	-67
48.00833	-68
48.01667	-69
48.02500	-70
48.03333	-72
48.04167	-75
48.05000	-77
48.05833	-78
48.06667	-80
48.07500	-80
48.08333	-79
48.09167	-78
48.10000	-77
48.10833	-76
48.11667	-74
48.12500	-73
48.13333	-73
48.14167	-73
48.15000	-74
48.15833	-75
48.16667	-74
48.17500	-74
48.18333	-74
48.19167	-74
48.20000	-76
48.20833	-77
48.21667	-78
48.22500	-77
48.23333	-76
48.24167	-74
48.25000	-72
48.25833	-72
48.26667	-73
48.27500	-74
48.28333	-75
48.29167	-76
48.30000	-76
48.30833	-76
48.31667	-78
48.32500	-81
48.33333	-85
48.34167	-89
48.35000	-92
48.35833	-92
48.36667	-90
48.37500	-88
48.38333	-86
48.39167	-84
48.40000	-83
48.40833	-84
48.41667	-84
48.42500	-82
48.43333	-80
48.44167	-77
48.45000	-76
48.45833	-75
48.46667	-77
48.47500	-81
48.48333	-87
48.49167	-90
48.50000	-90
48.50833	-87
48.51667	-82
48.52500	-78
48.53333	-76
48.54167	-76
48.55000	-79
48.55833	-83
48.56667	-85
48.57500	-85
48.58333	-83
48.59167	-78
48.60000	-74
48.60833	-71
48.61667	-70
48.62500	-71
48.63333	-71
48.64167	-71
48.65000	-72
48.65833	-72
48.66667	-73
48.67500	-75
48.68333	-78
48.69167	-81
48.70000	-81
48.70833	-81
48.71667	-80
48.72500	-79
48.73333	-79
48.74167	-82
48.75000	-84
48.75833	-85
48.76667	-84
48.77500	-83
48.78333	-83
48.79167	-85
48.80000	-89
48.80833	-93
48.81667	-95
48.82500	-94
48.83333	-92
48.84167	-89
48.85000	-86
48.85833	-84
48.86667	-83
48.87500	-82
48.88333	-82
48.89167	-83
48.90000	-84
48.90833	-85
48.91667	-84
48.92500	-83
48.93333	-79
48.94167	-74
48.95000	-69
48.95833	-66
48.96667	-65
48.97500	-68
48.98333	-74
48.99167	-80
49.00000	-84
49.00833	-87
49.01667	-86
49.02500	-85
49.03333	-84
49.04167	-84
49.05000	-84
49.05833	-84
49.06667	-82
49.07500	-79
49.08333	-77
49.09167	-75
49.10000	-75
49.10833	-76
49.11667	-77
49.12500	-79
49.13333	-81
49.14167	-83
49.15000	-85
49.15833	-86
49.16667	-87
49.17500	-88
49.18333	-87
49.19167	-85
49.20000	-81
49.20833	-75
49.21667	-69
49.22500	-64
49.23333	-61
49.24167	-60
49.25000	-62
49.25833	-64
49.26667	-67
49.27500	-68
49.28333	-68
49.29167	-69
49.30000	-71
49.30833	-74
49.31667	-79
49.32500	-84
49.33333	-87
49.34167	-89
49.35000	-88
49.35833	-85
49.36667	-83
49.37500	-83
49.38333	-85
49.39167	-87
49.40000	-89
49.40833	-90
49.41667	-91
49.42500	-91
49.43333	-90
49.44167	-90
49.45000	-89
49.45833	-87
49.46667	-86
49.47500	-84
49.48333	-83
49.49167	-83
49.50000	-83
49.50833	-83
49.51667	-83
49.52500	-82
49.53333	-81
49.54167	-78
49.55000	-75
49.55833	-72
49.56667	-69
49.57500	-68
49.58333	-69
49.59167	-71
49.60000	-76
49.60833	-81
49.61667	-87
49.62500	-93
49.63333	-97
49.64167	-98
49.65000	-96
49.65833	-93
49.66667	-90
49.67500	-89
49.68333	-88
49.69167	-86
49.70000	-83
49.70833	-80
49.71667	-78
49.72500	-78
49.73333	-79
49.74167	-80
49.75000	-80
49.75833	-78
49.76667	-76
49.77500	-75
49.78333	-75
49.79167	-76
49.80000	-76
49.80833	-77
49.81667	-81
49.82500	-87
49.83333	-91
49.84167	-93
49.85000	-92
49.85833	-86
49.86667	-81
49.87500	-79
49.88333	-78
49.89167	-77
49.90000	-75
49.90833	-72
49.91667	-68
49.92500	-65
49.93333	-63
49.94167	-64
49.95000	-65
49.95833	-66
49.96667	-68
49.97500	-70
49.98333	-72
49.99167	-76
50.00000	-80
50.00833	-83
50.01667	-83
50.02500	-83
50.03333	-81
50.04167	-79
50.05000	-76
50.05833	-74
50.06667	-73
50.07500	-72
50.08333	-73
50.09167	-75
50.10000	-78
50.10833	-80
50.11667	-81
50.12500	-81
50.13333	-79
50.14167	-76
50.15000	-73
50.15833	-70
50.16667	-66
50.17500	-62
50.18333	-60
50.19167	-58
50.20000	-58
50.20833	-60
50.21667	-65
50.22500	-70
50.23333	-77
50.24167	-83
50.25000	-86
50.25833	-86
50.26667	-82
50.27500	-75
50.28333	-68
50.29167	-64
50.30000	-62
50.30833	-62
50.31667	-62
50.32500	-62
50.33333	-62
50.34167	-61
50.35000	-60
50.35833	-60
50.36667	-59
50.37500	-58
50.38333	-57
50.39167	-56
50.40000	-56
50.40833	-56
50.41667	-56
50.42500	-55
50.43333	-53
50.44167	-52
50.45000	-50
50.45833	-49
50.46667	-49
50.47500	-48
50.48333	-47
50.49167	-46
50.50000	-46
50.50833	-46
50.51667	-46
50.52500	-45
50.53333	-43
50.54167	-39
50.55000	-37
50.55833	-35
50.56667	-35
50.57500	-36
50.58333	-37
50.59167	-38
50.60000	-38
50.60833	-36
50.61667	-33
50.62500	-30
50.63333	-25
50.64167	-21
50.65000	-17
50.65833	-13
50.66667	-10
50.67500	-9
50.68333	-10
50.69167	-13
50.70000	-16
50.70833	-19
50.71667	-19
50.72500	-18
50.73333	-17
50.74167	-16
50.75000	-17
50.75833	-18
50.76667	-20
50.77500	-21
50.78333	-22
50.79167	-22
50.80000	-22
50.80833	-19
50.81667	-15
50.82500	-10
50.83333	-6
50.84167	-4
50.85000	-3
50.85833	-4
50.86667	-7
50.87500	-10
50.88333	-12
50.89167	-13
50.90000	-11
50.90833	-8
50.91667	-5
50.92500	-2
50.93333	1
50.94167	3
50.95000	5
50.95833	7
50.96667	9
50.97500	11
50.98333	13
50.99167	15
51.00000	15
51.00833	14
51.01667	14
51.02500	15
51.03333	18
51.04167	22
51.05000	25
51.05833	26
51.06667	26
51.07500	25
51.08333	23
51.09167	21
51.10000	18
51.10833	14
51.11667	10
51.12500	6
51.13333	3
51.14167	2
51.15000	3
51.15833	6
51.16667	10
51.17500	16
51.18333	23
51.19167	27
51.20000	28
51.20833	24
51.21667	17
51.22500	10
51.23333	4
51.24167	-1
51.25000	-5
51.25833	-6
51.26667	-5
51.27500	-3
51.28333	-1
51.29167	0
51.30000	-1
51.30833	-3
51.31667	-5
51.32500	-8
51.33333	-8
51.34167	-7
51.35000	-4
51.35833	-1
51.36667	-0
51.37500	-1
51.38333	-5
51.39167	-9
51.40000	-11
51.40833	-10
51.41667	-6
51.42500	-3
51.43333	0
51.44167	1
51.45000	-1
51.45833	-5
51.46667	-10
51.47500	-14
51.48333	-18
51.49167	-19
51.50000	-18
51.50833	-17
51.51667	-16
51.52500	-16
51.53333	-17
51.54167	-18
51.55000	-20
51.55833	-23
51.56667	-27
51.57500	-30
51.58333	-33
51.59167	-35
51.60000	-36
51.60833	-36
51.61667	-36
51.62500	-36
51.63333	-37
51.64167	-37
51.65000	-39
51.65833	-42
51.66667	-46
51.67500	-49
51.68333	-51
51.69167	-50
51.70000	-47
51.70833	-44
51.71667	-42
51.72500	-42
51.73333	-46
51.74167	-50
51.75000	-54
51.75833	-56
51.76667	-57
51.77500	-58
51.78333	-59
51.79167	-61
51.80000	-64
51.80833	-66
51.81667	-67
51.82500	-66
51.83333	-65
51.84167	-62
51.85000	-60
51.85833	-58
51.86667	-58
51.87500	-58
51.88333	-57
51.89167	-56
51.90000	-54
51.90833	-52
51.91667	-50
51.92500	-49
51.93333	-49
51.94167	-51
51.95000	-55
51.95833	-58
51.96667	-60
51.97500	-61
51.98333	-62
51.99167	-62
52.00000	-62
52.00833	-61
52.01667	-58
52.02500	-54
52.03333	-52
52.04167	-52
52.05000	-56
52.05833	-60
52.06667	-65
52.07500	-67
52.08333	-69
52.09167	-69
52.10000	-70
52.10833	-72
52.11667	-74
52.12500	-75
52.13333	-76
52.14167	-75
52.15000	-73
52.15833	-70
52.16667	-66
52.17500	-63
52.18333	-60
52.19167	-59
52.20000	-59
52.20833	-60
52.21667	-60
52.22500	-60
52.23333	-61
52.24167	-62
52.25000	-64
52.25833	-68
52.26667	-72
52.27500	-75
52.28333	-78
52.29167	-79
52.30000	-78
52.30833	-77
52.31667	-78
52.32500	-80
52.33333	-82
52.34167	-84
52.35000	-84
52.35833	-83
52.36667	-81
52.37500	-80
52.38333	-80
52.39167	-81
52.40000	-83
52.40833	-84
52.41667	-82
52.42500	-80
52.43333	-77
52.44167	-75
52.45000	-75
52.45833	-77
52.46667	-79
52.47500	-80
52.48333	-80
52.49167	-78
52.50000	-75
52.50833	-71
52.51667	-67
52.52500	-65
52.53333	-67
52.54167	-73
52.55000	-78
52.55833	-82
52.56667	-84
52.57500	-83
52.58333	-80
52.59167	-77
52.60000	-75
52.60833	-74
52.61667	-74
52.62500	-75
52.63333	-77
52.64167	-78
52.65000	-78
52.65833	-77
52.66667	-76
52.67500	-75
52.68333	-73
52.69167	-70
52.70000	-68
52.70833	-67
52.71667	-68
52.72500	-69
52.73333	-69
52.74167	-68
52.75000	-66
52.75833	-64
52.76667	-63
52.77500	-64
52.78333	-67
52.79167	-73
52.80000	-80
52.80833	-86
52.81667	-91
52.82500	-92
52.83333	-91
52.84167	-87
52.85000	-84
52.85833	-82
52.86667	-81
52.87500	-81
52.88333	-83
52.89167	-86
52.90000	-89
52.90833	-91
52.91667	-91
52.92500	-90
52.93333	-87
52.94167	-84
52.95000	-80
52.95833	-77
52.96667	-73
52.97500	-70
52.98333	-68
52.99167	-67
53.00000	-68
53.00833	-70
53.01667	-73
53.02500	-76
53.03333	-79
53.04167	-80
53.05000	-80
53.05833	-80
53.06667	-80
53.07500	-81
53.08333	-82
53.09167	-83
53.10000	-84
53.10833	-84
53.11667	-85
53.12500	-85
53.13333	-85
53.14167	-85
53.15000	-85
53.15833	-83
53.16667	-81
53.17500	-79
53.18333	-79
53.19167	-78
53.20000	-76
53.20833	-73
53.21667	-71
53.22500	-68
53.23333	-69
53.24167	-71
53.25000	-74
53.25833	-75
53.26667	-73
53.27500	-69
53.28333	-65
53.29167	-62
53.30000	-61
53.30833	-62
53.31667	-66
53.32500	-70
53.33333	-71
53.34167	-70
53.35000	-66
53.35833	-61
53.36667	-56
53.37500	-51
53.38333	-49
53.39167	-47
53.40000	-48
53.40833	-50
53.41667	-53
53.42500	-55
53.43333	-56
53.44167	-54
53.45000	-53
53.45833	-53
53.46667	-53
53.47500	-53
53.48333	-52
53.49167	-51
53.50000	-49
53.50833	-48
53.51667	-49
53.52500	-51
53.53333	-52
53.54167	-53
53.55000	-54
53.55833	-55
53.56667	-56
53.57500	-57
53.58333	-57
53.59167	-55
53.60000	-50
53.60833	-43
53.61667	-36
53.62500	-29
53.63333	-25
53.64167	-22
53.65000	-21
53.65833	-20
53.66667	-19
53.67500	-18
53.68333	-16
53.69167	-15
53.70000	-13
53.70833	-10
53.71667	-4
53.72500	4
53.73333	12
53.74167	18
53.75000	21
53.75833	20
53.76667	20
53.77500	21
53.78333	26
53.79167	32
53.80000	38
53.80833	45
53.81667	51
53.82500	56
53.83333	61
53.84167	66
53.85000	70
53.85833	74
53.86667	79
53.87500	85
53.88333	91
53.89167	97
53.90000	103
53.90833	108
53.91667	114
53.92500	120
53.93333	126
53.94167	131
53.95000	135
53.95833	140
53.96667	145
53.97500	151
53.98333	158
53.99167	167
54.00000	176
54.00833	187
54.01667	200
54.02500	212
54.03333	224
54.04167	234
54.05000	242
54.05833	249
54.06667	256
54.07500	264
54.08333	273
54.09167	283
54.10000	294
54.10833	303
54.11667	311
54.12500	320
54.13333	328
54.14167	337
54.15000	346
54.15833	355
54.16667	365
54.17500	375
54.18333	385
54.19167	395
54.20000	406
54.20833	416
54.21667	427
54.22500	438
54.23333	450
54.24167	463
54.25000	474
54.25833	484
54.26667	494
54.27500	503
54.28333	512
54.29167	521
54.30000	532
54.30833	544
54.31667	557
54.32500	572
54.33333	585
54.34167	597
54.35000	608
54.35833	618
54.36667	630
54.37500	644
54.38333	659
54.39167	674
54.40000	690
54.40833	703
54.41667	716
54.42500	729
54.43333	742
54.44167	755
54.45000	768
54.45833	780
54.46667	792
54.47500	802
54.48333	812
54.49167	823
54.50000	835
54.50833	847
54.51667	860
54.52500	873
54.53333	886
54.54167	898
54.55000	909
54.55833	919
54.56667	930
54.57500	944
54.58333	961
54.59167	977
54.60000	993
54.60833	1007
54.61667	1017
54.62500	1027
54.63333	1038
54.64167	1050
54.65000	1063
54.65833	1077
54.66667	1089
54.67500	1099
54.68333	1106
54.69167	1114
54.70000	1122
54.70833	1132
54.71667	1146
54.72500	1161
54.73333	1174
54.74167	1185
54.75000	1195
54.75833	1205
54.76667	1215
54.77500	1226
54.78333	1238
54.79167	1248
54.80000	1256
54.80833	1264
54.81667	1273
54.82500	1283
54.83333	1294
54.84167	1306
54.85000	1317
54.85833	1326
54.86667	1335
54.87500	1344
54.88333	1352
54.89167	1360
54.90000	1366
54.90833	1372
54.91667	1374
54.92500	1377
54.93333	1382
54.94167	1390
54.95000	1400
54.95833	1411
54.96667	1421
54.97500	1430
54.98333	1437
54.99167	1444
55.00000	1450
55.00833	1456
55.01667	1459
55.02500	1459
55.03333	1459
55.04167	1459
55.05000	1459
55.05833	1460
55.06667	1463
55.07500	1467
55.08333	1472
55.09167	1475
55.10000	1477
55.10833	1477
55.11667	1476
55.12500	1475
55.13333	1476
55.14167	1478
55.15000	1482
55.15833	1487
55.16667	1492
55.17500	1495
55.18333	1496
55.19167	1493
55.20000	1488
55.20833	1481
55.21667	1475
55.22500	1469
55.23333	1465
55.24167	1462
55.25000	1461
55.25833	1462
55.26667	1464
55.27500	1466
55.28333	1469
55.29167	1471
55.30000	1472
55.30833	1473
55.31667	1471
55.32500	1468
55.33333	1464
55.34167	1460
55.35000	1457
55.35833	1456
55.36667	1454
55.37500	1452
55.38333	1447
55.39167	1442
55.40000	1435
55.40833	1428
55.41667	1423
55.42500	1418
55.43333	1413
55.44167	1409
55.45000	1404
55.45833	1400
55.46667	1395
55.47500	1391
55.48333	1386
55.49167	1380
55.50000	1373
55.50833	1366
55.51667	1360
55.52500	1355
55.53333	1350
55.54167	1345
55.55000	1339
55.55833	1334
55.56667	1330
55.57500	1326
55.58333	1323
55.59167	1318
55.60000	1311
55.60833	1304
55.61667	1295
55.62500	1286
55.63333	1278
55.64167	1269
55.65000	1262
55.65833	1254
55.66667	1248
55.67500	1242
55.68333	1236
55.69167	1229
55.70000	1222
55.70833	1215
55.71667	1209
55.72500	1202
55.73333	1195
55.74167	1188
55.75000	1179
55.75833	1169
55.76667	1160
55.77500	1152
55.78333	1146
55.79167	1141
55.80000	1136
55.80833	1131
55.81667	1122
55.82500	1111
55.83333	1098
55.84167	1085
55.85000	1073
55.85833	1064
55.86667	1057
55.87500	1052
55.88333	1049
55.89167	1045
55.90000	1039
55.90833	1031
55.91667	1024
55.92500	1016
55.93333	1011
55.94167	1006
55.95000	1000
55.95833	993
55.96667	984
55.97500	975
55.98333	965
55.99167	957
56.00000	949
56.00833	942
56.01667	936
56.02500	929
56.03333	924
56.04167	919
56.05000	914
56.05833	906
56.06667	896
56.07500	884
56.08333	873
56.09167	864
56.10000	858
56.10833	855
56.11667	852
56.12500	847
56.13333	839
56.14167	827
56.15000	815
56.15833	803
56.16667	795
56.17500	790
56.18333	789
56.19167	788
56.20000	786
56.20833	781
56.21667	774
56.22500	765
56.23333	756
56.24167	747
56.25000	738
56.25833	731
56.26667	725
56.27500	719
56.28333	712
56.29167	705
56.30000	697
56.30833	689
56.31667	682
56.32500	675
56.33333	669
56.34167	664
56.35000	659
56.35833	653
56.36667	646
56.37500	641
56.38333	636
56.39167	632
56.40000	629
56.40833	625
56.41667	620
56.42500	615
56.43333	611
56.44167	607
56.45000	603
56.45833	596
56.46667	589
56.47500	580
56.48333	571
56.49167	563
56.50000	556
56.50833	551
56.51667	546
56.52500	541
56.53333	537
56.54167	532
56.55000	529
56.55833	527
56.56667	525
56.57500	523
56.58333	518
56.59167	513
56.60000	505
56.60833	498
56.61667	491
56.62500	485
56.63333	479
56.64167	474
56.65000	469
56.65833	465
56.66667	461
56.67500	459
56.68333	456
56.69167	450
56.70000	443
56.70833	436
56.71667	429
56.72500	424
56.73333	421
56.74167	419
56.75000	416
56.75833	413
56.76667	410
56.77500	406
56.78333	402
56.79167	397
56.80000	392
56.80833	387
56.81667	384
56.82500	383
56.83333	383
56.84167	384
56.85000	382
56.85833	378
56.86667	373
56.87500	367
56.88333	361
56.89167	355
56.90000	351
56.90833	348
56.91667	345
56.92500	343
56.93333	341
56.94167	340
56.95000	337
56.95833	332
56.96667	326
56.97500	320
56.98333	314
56.99167	309
57.00000	305
57.00833	302
57.01667	300
57.02500	298
57.03333	294
57.04167	290
57.05000	286
57.05833	283
57.06667	280
57.07500	278
57.08333	278
57.09167	277
57.10000	275
57.10833	271
57.11667	267
57.12500	261
57.13333	254
57.14167	246
57.15000	239
57.15833	234
57.16667	230
57.17500	229
57.18333	229
57.19167	230
57.20000	232
57.20833	234
57.21667	235
57.22500	236
57.23333	235
57.24167	234
57.25000	232
57.25833	230
57.26667	227
57.27500	223
57.28333	219
57.29167	216
57.30000	213
57.30833	210
57.31667	208
57.32500	205
57.33333	202
57.34167	198
57.35000	195
57.35833	193
57.36667	191
57.37500	190
57.38333	188
57.39167	185
57.40000	182
57.40833	180
57.41667	179
57.42500	180
57.43333	182
57.44167	184
57.45000	184
57.45833	181
57.46667	177
57.47500	172
57.48333	168
57.49167	166
57.50000	167
57.50833	168
57.51667	168
57.52500	165
57.53333	162
57.54167	158
57.55000	155
57.55833	152
57.56667	150
57.57500	148
57.58333	146
57.59167	144
57.60000	144
57.60833	144
57.61667	144
57.62500	144
57.63333	143
57.64167	141
57.65000	137
57.65833	134
57.66667	130
57.67500	125
57.68333	119
57.69167	115
57.70000	112
57.70833	111
57.71667	112
57.72500	113
57.73333	113
57.74167	111
57.75000	109
57.75833	108
57.76667	107
57.77500	108
57.78333	108
57.79167	107
57.80000	104
57.80833	102
57.81667	100
57.82500	99
57.83333	100
57.84167	102
57.85000	104
57.85833	106
57.86667	107
57.87500	107
57.88333	104
57.89167	100
57.90000	97
57.90833	94
57.91667	91
57.92500	88
57.93333	84
57.94167	79
57.95000	75
57.95833	71
57.96667	70
57.97500	70
57.98333	72
57.99167	75
58.00000	77
58.00833	78
58.01667	76
58.02500	73
58.03333	68
58.04167	63
58.05000	61
58.05833	61
58.06667	63
58.07500	64
58.08333	64
58.09167	63
58.10000	60
58.10833	58
58.11667	58
58.12500	60
58.13333	63
58.14167	66
58.15000	66
58.15833	63
58.16667	59
58.17500	56
58.18333	53
58.19167	53
58.20000	54
58.20833	55
58.21667	56
58.22500	56
58.23333	57
58.24167	58
58.25000	59
58.25833	59
58.26667	56
58.27500	52
58.28333	47
58.29167	43
58.30000	41
58.30833	40
58.31667	41
58.32500	42
58.33333	41
58.34167	39
58.35000	35
58.35833	32
58.36667	29
58.37500	28
58.38333	28
58.39167	29
58.40000	30
58.40833	31
58.41667	29
58.42500	26
58.43333	24
58.44167	22
58.45000	21
58.45833	22
58.46667	23
58.47500	24
58.48333	23
58.49167	22
58.50000	21
58.50833	18
58.51667	16
58.52500	13
58.53333	10
58.54167	7
58.55000	6
58.55833	6
58.56667	8
58.57500	11
58.58333	13
58.59167	13
58.60000	10
58.60833	6
58.61667	4
58.62500	4
58.63333	8
58.64167	15
58.65000	21
58.65833	26
58.66667	27
58.67500	24
58.68333	18
58.69167	12
58.70000	8
58.70833	6
58.71667	7
58.72500	9
58.73333	10
58.74167	10
58.75000	9
58.75833	10
58.76667	10
58.77500	10
58.78333	9
58.79167	8
58.80000	6
58.80833	5
58.81667	4
58.82500	5
58.83333	8
58.84167	11
58.85000	13
58.85833	14
58.86667	12
58.87500	9
58.88333	4
58.89167	0
58.90000	-2
58.90833	-3
58.91667	-3
58.92500	-3
58.93333	-4
58.94167	-6
58.95000	-9
58.95833	-11
58.96667	-12
58.97500	-12
58.98333	-11
58.99167	-10
59.00000	-10
59.00833	-10
59.01667	-11
59.02500	-12
59.03333	-12
59.04167	-12
59.05000	-12
59.05833	-14
59.06667	-16
59.07500	-17
59.08333	-17
59.09167	-17
59.10000	-16
59.10833	-14
59.11667	-12
59.12500	-10
59.13333	-8
59.14167	-8
59.15000	-9
59.15833	-13
59.16667	-17
59.17500	-21
59.18333	-24
59.19167	-27
59.20000	-29
59.20833	-31
59.21667	-31
59.22500	-30
59.23333	-30
59.24167	-31
59.25000	-33
59.25833	-33
59.26667	-31
59.27500	-27
59.28333	-22
59.29167	-20
59.30000	-22
59.30833	-28
59.31667	-33
59.32500	-37
59.33333	-38
59.34167	-35
59.35000	-31
59.35833	-25
59.36667	-20
59.37500	-17
59.38333	-18
59.39167	-20
59.40000	-22
59.40833	-24
59.41667	-26
59.42500	-28
59.43333	-30
59.44167	-31
59.45000	-30
59.45833	-27
59.46667	-22
59.47500	-17
59.48333	-10
59.49167	-6
59.50000	-4
59.50833	-7
59.51667	-13
59.52500	-20
59.53333	-26
59.54167	-30
59.55000	-33
59.55833	-35
59.56667	-35
59.57500	-35
59.58333	-35
59.59167	-36
59.60000	-36
59.60833	-35
59.61667	-35
59.62500	-34
59.63333	-33
59.64167	-32
59.65000	-30
59.65833	-27
59.66667	-23
59.67500	-21
59.68333	-21
59.69167	-22
59.70000	-24
59.70833	-26
59.71667	-28
59.72500	-30
59.73333	-32
59.74167	-32
59.75000	-32
59.75833	-31
59.76667	-31
59.77500	-34
59.78333	-37
59.79167	-41
59.80000	-43
59.80833	-44
59.81667	-42
59.82500	-39
59.83333	-36
59.84167	-36
59.85000	-37
59.85833	-39
59.86667	-42
59.87500	-44
59.88333	-46
59.89167	-47
59.90000	-48
59.90833	-48
59.91667	-47
59.92500	-45
59.93333	-42
59.94167	-40
59.95000	-37
59.95833	-34
59.96667	-33
59.97500	-32
59.98333	-33
59.99167	-36
60.00000	-40

[LC Chromatogram(Detector A-Ch2)]
Interval(msec)	500
# of Points	7201
Start Time(min)	0.000
End Time(min)	60.000
Intensity Units	mV
Intensity Multiplier	0.001
Wavelength(nm)	230
R.Time (min)	Intensity
0.00000	-124
0.00833	-124
0.01667	-1
0.02500	-4
0.03333	-6
0.04167	-8
0.05000	-10
0.05833	-13
0.06667	-19
0.07500	-26
0.08333	-33
0.09167	-40
0.10000	-44
0.10833	-45
0.11667	-45
0.12500	-44
0.13333	-44
0.14167	-45
0.15000	-47
0.15833	-51
0.16667	-57
0.17500	-62
0.18333	-68
0.19167	-73
0.20000	-77
0.20833	-79
0.21667	-80
0.22500	-81
0.23333	-83
0.24167	-85
0.25000	-85
0.25833	-83
0.26667	-82
0.27500	-82
0.28333	-83
0.29167	-86
0.30000	-89
0.30833	-91
0.31667	-92
0.32500	-94
0.33333	-97
0.34167	-102
0.35000	-108
0.35833	-115
0.36667	-120
0.37500	-125
0.38333	-128
0.39167	-129
0.40000	-131
0.40833	-134
0.41667	-136
0.42500	-139
0.43333	-142
0.44167	-146
0.45000	-150
0.45833	-155
0.46667	-161
0.47500	-165
0.48333	-168
0.49167	-168
0.50000	-168
0.50833	-165
0.51667	-163
0.52500	-161
0.53333	-159
0.54167	-159
0.55000	-161
0.55833	-164
0.56667	-168
0.57500	-172
0.58333	-176
0.59167	-180
0.60000	-183
0.60833	-186
0.61667	-189
0.62500	-191
0.63333	-192
0.64167	-193
0.65000	-193
0.65833	-192
0.66667	-192
0.67500	-193
0.68333	-194
0.69167	-196
0.70000	-198
0.70833	-201
0.71667	-204
0.72500	-207
0.73333	-210
0.74167	-213
0.75000	-216
0.75833	-218
0.76667	-221
0.77500	-224
0.78333	-227
0.79167	-230
0.80000	-231
0.80833	-231
0.81667	-230
0.82500	-230
0.83333	-231
0.84167	-233
0.85000	-236
0.85833	-240
0.86667	-242
0.87500	-244
0.88333	-246
0.89167	-249
0.90000	-253
0.90833	-257
0.91667	-259
0.92500	-261
0.93333	-261
0.94167	-261
0.95000	-260
0.95833	-260
0.96667	-260
0.97500	-262
0.98333	-264
0.99167	-267
1.00000	-270
1.00833	-273
1.01667	-277
1.02500	-280
1.03333	-283
1.04167	-285
1.05000	-287
1.05833	-289
1.06667	-290
1.07500	-290
1.08333	-292
1.09167	-294
1.10000	-296
1.10833	-299
1.11667	-301
1.12500	-300
1.13333	-298
1.14167	-296
1.15000	-295
1.15833	-295
1.16667	-296
1.17500	-299
1.18333	-301
1.19167	-301
1.20000	-302
1.20833	-304
1.21667	-308
1.22500	-312
1.23333	-317
1.24167	-321
1.25000	-322
1.25833	-322
1.26667	-320
1.27500	-318
1.28333	-317
1.29167	-318
1.30000	-319
1.30833	-321
1.31667	-324
1.32500	-326
1.33333	-329
1.34167	-333
1.35000	-337
1.35833	-341
1.36667	-346
1.37500	-350
1.38333	-352
1.39167	-354
1.40000	-354
1.40833	-353
1.41667	-351
1.42500	-349
1.43333	-348
1.44167	-347
1.45000	-346
1.45833	-346
1.46667	-345
1.47500	-343
1.48333	-342
1.49167	-342
1.50000	-344
1.50833	-348
1.51667	-352
1.52500	-355
1.53333	-357
1.54167	-358
1.55000	-359
1.55833	-359
1.56667	-361
1.57500	-363
1.58333	-365
1.59167	-367
1.60000	-369
1.60833	-372
1.61667	-375
1.62500	-378
1.63333	-380
1.64167	-381
1.65000	-381
1.65833	-381
1.66667	-383
1.67500	-386
1.68333	-389
1.69167	-393
1.70000	-396
1.70833	-398
1.71667	-400
1.72500	-402
1.73333	-405
1.74167	-407
1.75000	-409
1.75833	-410
1.76667	-409
1.77500	-407
1.78333	-406
1.79167	-405
1.80000	-404
1.80833	-404
1.81667	-404
1.82500	-403
1.83333	-402
1.84167	-401
1.85000	-403
1.85833	-405
1.86667	-409
1.87500	-412
1.88333	-413
1.89167	-412
1.90000	-411
1.90833	-412
1.91667	-413
1.92500	-415
1.93333	-417
1.94167	-419
1.95000	-421
1.95833	-423
1.96667	-424
1.97500	-423
1.98333	-423
1.99167	-423
2.00000	-424
2.00833	-426
2.01667	-427
2.02500	-428
2.03333	-429
2.04167	-429
2.05000	-430
2.05833	-432
2.06667	-434
2.07500	-436
2.08333	-439
2.09167	-441
2.10000	-442
2.10833	-444
2.11667	-445
2.12500	-444
2.13333	-443
2.14167	-443
2.15000	-443
2.15833	-444
2.16667	-446
2.17500	-447
2.18333	-449
2.19167	-450
2.20000	-450
2.20833	-450
2.21667	-450
2.22500	-453
2.23333	-456
2.24167	-461
2.25000	-466
2.25833	-469
2.26667	-469
2.27500	-468
2.28333	-466
2.29167	-466
2.30000	-466
2.30833	-467
2.31667	-468
2.32500	-468
2.33333	-467
2.34167	-467
2.35000	-468
2.35833	-469
2.36667	-471
2.37500	-473
2.38333	-473
2.39167	-473
2.40000	-471
2.40833	-469
2.41667	-466
2.42500	-464
2.43333	-462
2.44167	-461
2.45000	-462
2.45833	-464
2.46667	-468
2.47500	-471
2.48333	-474
2.49167	-475
2.50000	-475
2.50833	-475
2.51667	-475
2.52500	-476
2.53333	-478
2.54167	-481
2.55000	-483
2.55833	-486
2.56667	-489
2.57500	-491
2.58333	-493
2.59167	-494
2.60000	-494
2.60833	-493
2.61667	-492
2.62500	-492
2.63333	-493
2.64167	-494
2.65000	-494
2.65833	-494
2.66667	-496
2.67500	-499
2.68333	-502
2.69167	-505
2.70000	-507
2.70833	-507
2.71667	-506
2.72500	-506
2.73333	-507
2.74167	-508
2.75000	-511
2.75833	-513
2.76667	-514
2.77500	-514
2.78333	-512
2.79167	-508
2.80000	-505
2.80833	-502
2.81667	-501
2.82500	-503
2.83333	-506
2.84167	-511
2.85000	-516
2.85833	-519
2.86667	-521
2.87500	-520
2.88333	-517
2.89167	-514
2.90000	-512
2.90833	-511
2.91667	-511
2.92500	-512
2.93333	-513
2.94167	-514
2.95000	-514
2.95833	-512
2.96667	-509
2.97500	-507
2.98333	-508
2.99167	-512
3.00000	-517
3.00833	-524
3.01667	-529
3.02500	-531
3.03333	-530
3.04167	-529
3.05000	-529
3.05833	-530
3.06667	-532
3.07500	-535
3.08333	-538
3.09167	-541
3.10000	-543
3.10833	-544
3.11667	-542
3.12500	-539
3.13333	-536
3.14167	-534
3.15000	-534
3.15833	-535
3.16667	-538
3.17500	-542
3.18333	-545
3.19167	-546
3.20000	-547
3.20833	-545
3.21667	-542
3.22500	-540
3.23333	-540
3.24167	-541
3.25000	-543
3.25833	-545
3.26667	-546
3.27500	-546
3.28333	-547
3.29167	-548
3.30000	-550
3.30833	-552
3.31667	-555
3.32500	-556
3.33333	-557
3.34167	-556
3.35000	-555
3.35833	-553
3.36667	-551
3.37500	-550
3.38333	-549
3.39167	-550
3.40000	-552
3.40833	-556
3.41667	-560
3.42500	-563
3.43333	-567
3.44167	-568
3.45000	-568
3.45833	-567
3.46667	-566
3.47500	-565
3.48333	-565
3.49167	-566
3.50000	-567
3.50833	-569
3.51667	-570
3.52500	-571
3.53333	-571
3.54167	-570
3.55000	-569
3.55833	-568
3.56667	-568
3.57500	-568
3.58333	-568
3.59167	-568
3.60000	-568
3.60833	-568
3.61667	-569
3.62500	-570
3.63333	-571
3.64167	-571
3.65000	-570
3.65833	-569
3.66667	-569
3.67500	-571
3.68333	-574
3.69167	-576
3.70000	-577
3.70833	-576
3.71667	-574
3.72500	-572
3.73333	-572
3.74167	-573
3.75000	-575
3.75833	-577
3.76667	-578
3.77500	-580
3.78333	-581
3.79167	-581
3.80000	-580
3.80833	-580
3.81667	-581
3.82500	-582
3.83333	-585
3.84167	-587
3.85000	-590
3.85833	-591
3.86667	-589
3.87500	-584
3.88333	-578
3.89167	-574
3.90000	-572
3.90833	-572
3.91667	-573
3.92500	-575
3.93333	-577
3.94167	-580
3.95000	-583
3.95833	-585
3.96667	-586
3.97500	-585
3.98333	-584
3.99167	-585
4.00000	-586
4.00833	-588
4.01667	-590
4.02500	-591
4.03333	-593
4.04167	-593
4.05000	-593
4.05833	-592
4.06667	-592
4.07500	-594
4.08333	-597
4.09167	-600
4.10000	-603
4.10833	-605
4.11667	-605
4.12500	-605
4.13333	-603
4.14167	-601
4.15000	-599
4.15833	-598
4.16667	-599
4.17500	-600
4.18333	-602
4.19167	-604
4.20000	-606
4.20833	-606
4.21667	-606
4.22500	-606
4.23333	-606
4.24167	-606
4.25000	-607
4.25833	-608
4.26667	-609
4.27500	-610
4.28333	-609
4.29167	-608
4.30000	-608
4.30833	-607
4.31667	-607
4.32500	-608
4.33333	-608
4.34167	-608
4.35000	-607
4.35833	-607
4.36667	-607
4.37500	-607
4.38333	-607
4.39167	-606
4.40000	-605
4.40833	-605
4.41667	-605
4.42500	-605
4.43333	-606
4.44167	-607
4.45000	-607
4.45833	-607
4.46667	-608
4.47500	-611
4.48333	-614
4.49167	-616
4.50000	-617
4.50833	-617
4.51667	-617
4.52500	-616
4.53333	-616
4.54167	-617
4.55000	-618
4.55833	-620
4.56667	-622
4.57500	-624
4.58333	-625
4.59167	-626
4.60000	-627
4.60833	-625
4.61667	-624
4.62500	-624
4.63333	-625
4.64167	-627
4.65000	-630
4.65833	-632
4.66667	-634
4.67500	-634
4.68333	-634
4.69167	-635
4.70000	-635
4.70833	-634
4.71667	-633
4.72500	-632
4.73333	-633
4.74167	-634
4.75000	-635
4.75833	-635
4.76667	-635
4.77500	-634
4.78333	-634
4.79167	-634
4.80000	-634
4.80833	-633
4.81667	-631
4.82500	-630
4.83333	-629
4.84167	-628
4.85000	-628
4.85833	-628
4.86667	-629
4.87500	-632
4.88333	-634
4.89167	-634
4.90000	-634
4.90833	-633
4.91667	-633
4.92500	-633
4.93333	-633
4.94167	-633
4.95000	-634
4.95833	-636
4.96667	-638
4.97500	-641
4.98333	-641
4.99167	-640
5.00000	-637
5.00833	-634
5.01667	-631
5.02500	-629
5.03333	-628
5.04167	-628
5.05000	-630
5.05833	-632
5.06667	-635
5.07500	-638
5.08333	-640
5.09167	-642
5.10000	-643
5.10833	-643
5.11667	-643
5.12500	-642
5.13333	-641
5.14167	-641
5.15000	-643
5.15833	-645
5.16667	-647
5.17500	-648
5.18333	-647
5.19167	-646
5.20000	-644
5.20833	-642
5.21667	-642
5.22500	-642
5.23333	-643
5.24167	-645
5.25000	-646
5.25833	-647
5.26667	-645
5.27500	-643
5.28333	-641
5.29167	-639
5.30000	-639
5.30833	-640
5.31667	-641
5.32500	-644
5.33333	-647
5.34167	-651
5.35000	-654
5.35833	-656
5.36667	-657
5.37500	-657
5.38333	-656
5.39167	-654
5.40000	-653
5.40833	-652
5.41667	-650
5.42500	-648
5.43333	-647
5.44167	-645
5.45000	-645
5.45833	-645
5.46667	-644
5.47500	-643
5.48333	-642
5.49167	-642
5.50000	-644
5.50833	-648
5.51667	-652
5.52500	-654
5.53333	-656
5.54167	-657
5.55000	-657
5.55833	-657
5.56667	-658
5.57500	-659
5.58333	-660
5.59167	-659
5.60000	-658
5.60833	-658
5.61667	-658
5.62500	-659
5.63333	-659
5.64167	-659
5.65000	-659
5.65833	-659
5.66667	-661
5.67500	-664
5.68333	-666
5.69167	-667
5.70000	-667
5.70833	-667
5.71667	-666
5.72500	-668
5.73333	-670
5.74167	-672
5.75000	-672
5.75833	-672
5.76667	-669
5.77500	-667
5.78333	-664
5.79167	-663
5.80000	-663
5.80833	-663
5.81667	-661
5.82500	-660
5.83333	-659
5.84167	-657
5.85000	-657
5.85833	-657
5.86667	-658
5.87500	-660
5.88333	-662
5.89167	-662
5.90000	-662
5.90833	-662
5.91667	-663
5.92500	-664
5.93333	-666
5.94167	-668
5.95000	-670
5.95833	-672
5.96667	-674
5.97500	-675
5.98333	-675
5.99167	-676
6.00000	-676
6.00833	-676
6.01667	-675
6.02500	-673
6.03333	-671
6.04167	-671
6.05000	-672
6.05833	-675
6.06667	-676
6.07500	-676
6.08333	-676
6.09167	-676
6.10000	-677
6.10833	-679
6.11667	-681
6.12500	-683
6.13333	-683
6.14167	-683
6.15000	-683
6.15833	-683
6.16667	-683
6.17500	-682
6.18333	-680
6.19167	-679
6.20000	-677
6.20833	-676
6.21667	-674
6.22500	-673
6.23333	-673
6.24167	-673
6.25000	-674
6.25833	-675
6.26667	-678
6.27500	-679
6.28333	-679
6.29167	-676
6.30000	-673
6.30833	-670
6.31667	-668
6.32500	-669
6.33333	-672
6.34167	-676
6.35000	-681
6.35833	-684
6.36667	-685
6.37500	-684
6.38333	-682
6.39167	-680
6.40000	-677
6.40833	-677
6.41667	-678
6.42500	-679
6.43333	-680
6.44167	-680
6.45000	-679
6.45833	-677
6.46667	-676
6.47500	-677
6.48333	-679
6.49167	-683
6.50000	-686
6.50833	-688
6.51667	-688
6.52500	-687
6.53333	-684
6.54167	-681
6.55000	-679
6.55833	-677
6.56667	-678
6.57500	-679
6.58333	-681
6.59167	-682
6.60000	-682
6.60833	-680
6.61667	-677
6.62500	-675
6.63333	-675
6.64167	-676
6.65000	-678
6.65833	-681
6.66667	-684
6.67500	-687
6.68333	-689
6.69167	-692
6.70000	-693
6.70833	-692
6.71667	-690
6.72500	-687
6.73333	-684
6.74167	-682
6.75000	-679
6.75833	-678
6.76667	-678
6.77500	-679
6.78333	-680
6.79167	-683
6.80000	-686
6.80833	-689
6.81667	-692
6.82500	-695
6.83333	-696
6.84167	-697
6.85000	-697
6.85833	-696
6.86667	-695
6.87500	-694
6.88333	-693
6.89167	-692
6.90000	-693
6.90833	-695
6.91667	-697
6.92500	-699
6.93333	-699
6.94167	-698
6.95000	-697
6.95833	-697
6.96667	-699
6.97500	-701
6.98333	-701
6.99167	-698
7.00000	-694
7.00833	-688
7.01667	-684
7.02500	-682
7.03333	-683
7.04167	-685
7.05000	-686
7.05833	-688
7.06667	-689
7.07500	-690
7.08333	-694
7.09167	-699
7.10000	-705
7.10833	-710
7.11667	-713
7.12500	-714
7.13333	-712
7.14167	-708
7.15000	-705
7.15833	-701
7.16667	-698
7.17500	-696
7.18333	-696
7.19167	-697
7.20000	-698
7.20833	-699
7.21667	-698
7.22500	-698
7.23333	-699
7.24167	-699
7.25000	-699
7.25833	-699
7.26667	-700
7.27500	-702
7.28333	-703
7.29167	-703
7.30000	-704
7.30833	-705
7.31667	-705
7.32500	-706
7.33333	-708
7.34167	-709
7.35000	-709
7.35833	-708
7.36667	-707
7.37500	-705
7.38333	-704
7.39167	-704
7.40000	-704
7.40833	-704
7.41667	-703
7.42500	-703
7.43333	-703
7.44167	-705
7.45000	-707
7.45833	-709
7.46667	-710
7.47500	-712
7.48333	-712
7.49167	-712
7.50000	-710
7.50833	-709
7.51667	-708
7.52500	-706
7.53333	-706
7.54167	-707
7.55000	-709
7.55833	-712
7.56667	-714
7.57500	-716
7.58333	-717
7.59167	-715
7.60000	-714
7.60833	-712
7.61667	-710
7.62500	-710
7.63333	-711
7.64167	-712
7.65000	-714
7.65833	-716
7.66667	-716
7.67500	-714
7.68333	-711
7.69167	-707
7.70000	-703
7.70833	-701
7.71667	-700
7.72500	-700
7.73333	-703
7.74167	-705
7.75000	-708
7.75833	-710
7.76667	-712
7.77500	-713
7.78333	-712
7.79167	-710
7.80000	-708
7.80833	-705
7.81667	-703
7.82500	-701
7.83333	-701
7.84167	-702
7.85000	-703
7.85833	-705
7.86667	-707
7.87500	-709
7.88333	-710
7.89167	-711
7.90000	-711
7.90833	-713
7.91667	-715
7.92500	-717
7.93333	-716
7.94167	-716
7.95000	-715
7.95833	-715
7.96667	-716
7.97500	-717
7.98333	-718
7.99167	-718
8.00000	-717
8.00833	-716
8.01667	-715
8.02500	-714
8.03333	-713
8.04167	-713
8.05000	-714
8.05833	-717
8.06667	-720
8.07500	-723
8.08333	-724
8.09167	-723
8.10000	-721
8.10833	-718
8.11667	-715
8.12500	-714
8.13333	-714
8.14167	-714
8.15000	-715
8.15833	-716
8.16667	-716
8.17500	-716
8.18333	-718
8.19167	-721
8.20000	-726
8.20833	-730
8.21667	-734
8.22500	-735
8.23333	-735
8.24167	-734
8.25000	-733
8.25833	-731
8.26667	-728
8.27500	-724
8.28333	-722
8.29167	-722
8.30000	-722
8.30833	-723
8.31667	-724
8.32500	-726
8.33333	-727
8.34167	-727
8.35000	-727
8.35833	-726
8.36667	-725
8.37500	-724
8.38333	-724
8.39167	-725
8.40000	-726
8.40833	-729
8.41667	-732
8.42500	-735
8.43333	-738
8.44167	-739
8.45000	-737
8.45833	-734
8.46667	-731
8.47500	-728
8.48333	-727
8.49167	-726
8.50000	-725
8.50833	-726
8.51667	-728
8.52500	-729
8.53333	-729
8.54167	-729
8.55000	-730
8.55833	-731
8.56667	-732
8.57500	-734
8.58333	-734
8.59167	-734
8.60000	-734
8.60833	-736
8.61667	-737
8.62500	-737
8.63333	-734
8.64167	-730
8.65000	-726
8.65833	-723
8.66667	-722
8.67500	-722
8.68333	-722
8.69167	-723
8.70000	-723
8.70833	-724
8.71667	-725
8.72500	-726
8.73333	-727
8.74167	-729
8.75000	-730
8.75833	-732
8.76667	-732
8.77500	-732
8.78333	-730
8.79167	-727
8.80000	-726
8.80833	-727
8.81667	-729
8.82500	-732
8.83333	-735
8.84167	-736
8.85000	-735
8.85833	-734
8.86667	-734
8.87500	-734
8.88333	-735
8.89167	-736
8.90000	-735
8.90833	-733
8.91667	-730
8.92500	-728
8.93333	-728
8.94167	-729
8.95000	-731
8.95833	-732
8.96667	-733
8.97500	-733
8.98333	-733
8.99167	-733
9.00000	-731
9.00833	-729
9.01667	-728
9.02500	-728
9.03333	-730
9.04167	-732
9.05000	-734
9.05833	-735
9.06667	-735
9.07500	-735
9.08333	-735
9.09167	-737
9.10000	-739
9.10833	-739
9.11667	-737
9.12500	-736
9.13333	-735
9.14167	-735
9.15000	-736
9.15833	-738
9.16667	-738
9.17500	-738
9.18333	-736
9.19167	-735
9.20000	-734
9.20833	-735
9.21667	-736
9.22500	-737
9.23333	-738
9.24167	-739
9.25000	-738
9.25833	-737
9.26667	-736
9.27500	-736
9.28333	-737
9.29167	-739
9.30000	-741
9.30833	-743
9.31667	-744
9.32500	-745
9.33333	-744
9.34167	-742
9.35000	-741
9.35833	-739
9.36667	-739
9.37500	-740
9.38333	-743
9.39167	-747
9.40000	-750
9.40833	-751
9.41667	-751
9.42500	-749
9.43333	-748
9.44167	-748
9.45000	-749
9.45833	-750
9.46667	-751
9.47500	-751
9.48333	-750
9.49167	-750
9.50000	-748
9.50833	-745
9.51667	-741
9.52500	-738
9.53333	-736
9.54167	-735
9.55000	-736
9.55833	-737
9.56667	-738
9.57500	-740
9.58333	-740
9.59167	-740
9.60000	-739
9.60833	-738
9.61667	-736
9.62500	-735
9.63333	-734
9.64167	-734
9.65000	-734
9.65833	-737
9.66667	-740
9.67500	-743
9.68333	-746
9.69167	-748
9.70000	-749
9.70833	-749
9.71667	-749
9.72500	-750
9.73333	-751
9.74167	-752
9.75000	-753
9.75833	-753
9.76667	-752
9.77500	-750
9.78333	-747
9.79167	-744
9.80000	-741
9.80833	-739
9.81667	-738
9.82500	-737
9.83333	-736
9.84167	-735
9.85000	-736
9.85833	-737
9.86667	-740
9.87500	-742
9.88333	-745
9.89167	-748
9.90000	-750
9.90833	-751
9.91667	-752
9.92500	-751
9.93333	-750
9.94167	-748
9.95000	-746
9.95833	-742
9.96667	-738
9.97500	-734
9.98333	-733
9.99167	-735
10.00000	-740
10.00833	-746
10.01667	-750
10.02500	-751
10.03333	-750
10.04167	-747
10.05000	-745
10.05833	-743
10.06667	-742
10.07500	-742
10.08333	-742
10.09167	-741
10.10000	-740
10.10833	-740
10.11667	-741
10.12500	-742
10.13333	-744
10.14167	-747
10.15000	-752
10.15833	-756
10.16667	-759
10.17500	-759
10.18333	-755
10.19167	-751
10.20000	-747
10.20833	-745
10.21667	-744
10.22500	-745
10.23333	-746
10.24167	-748
10.25000	-749
10.25833	-750
10.26667	-750
10.27500	-750
10.28333	-749
10.29167	-749
10.30000	-749
10.30833	-750
10.31667	-751
10.32500	-753
10.33333	-753
10.34167	-752
10.35000	-748
10.35833	-745
10.36667	-743
10.37500	-743
10.38333	-745
10.39167	-747
10.40000	-749
10.40833	-749
10.41667	-749
10.42500	-748
10.43333	-747
10.44167	-746
10.45000	-745
10.45833	-746
10.46667	-746
10.47500	-748
10.48333	-749
10.49167	-749
10.50000	-748
10.50833	-746
10.51667	-744
10.52500	-743
10.53333	-743
10.54167	-744
10.55000	-746
10.55833	-746
10.56667	-746
10.57500	-745
10.58333	-747
10.59167	-750
10.60000	-753
10.60833	-755
10.61667	-755
10.62500	-753
10.63333	-750
10.64167	-747
10.65000	-746
10.65833	-747
10.66667	-749
10.67500	-751
10.68333	-755
10.69167	-758
10.70000	-761
10.70833	-763
10.71667	-765
10.72500	-764
10.73333	-761
10.74167	-760
10.75000	-758
10.75833	-758
10.76667	-757
10.77500	-755
10.78333	-753
10.79167	-750
10.80000	-747
10.80833	-746
10.81667	-747
10.82500	-749
10.83333	-750
10.84167	-751
10.85000	-750
10.85833	-750
10.86667	-752
10.87500	-755
10.88333	-757
10.89167	-758
10.90000	-757
10.90833	-755
10.91667	-752
10.92500	-749
10.93333	-748
10.94167	-748
10.95000	-750
10.95833	-753
10.96667	-756
10.97500	-759
10.98333	-761
10.99167	-762
11.00000	-760
11.00833	-757
11.01667	-753
11.02500	-749
11.03333	-745
11.04167	-744
11.05000	-745
11.05833	-747
11.06667	-749
11.07500	-751
11.08333	-753
11.09167	-756
11.10000	-757
11.10833	-758
11.11667	-758
11.12500	-759
11.13333	-759
11.14167	-761
11.15000	-762
11.15833	-764
11.16667	-764
11.17500	-764
11.18333	-763
11.19167	-762
11.20000	-761
11.20833	-760
11.21667	-759
11.22500	-758
11.23333	-758
11.24167	-758
11.25000	-759
11.25833	-762
11.26667	-764
11.27500	-767
11.28333	-767
11.29167	-765
11.30000	-762
11.30833	-758
11.31667	-755
11.32500	-753
11.33333	-752
11.34167	-754
11.35000	-757
11.35833	-759
11.36667	-761
11.37500	-761
11.38333	-761
11.39167	-761
11.40000	-761
11.40833	-764
11.41667	-766
11.42500	-767
11.43333	-766
11.44167	-765
11.45000	-764
11.45833	-765
11.46667	-766
11.47500	-768
11.48333	-766
11.49167	-763
11.50000	-759
11.50833	-755
11.51667	-753
11.52500	-753
11.53333	-754
11.54167	-756
11.55000	-757
11.55833	-758
11.56667	-759
11.57500	-759
11.58333	-759
11.59167	-760
11.60000	-760
11.60833	-759
11.61667	-757
11.62500	-757
11.63333	-758
11.64167	-760
11.65000	-765
11.65833	-770
11.66667	-772
11.67500	-770
11.68333	-767
11.69167	-765
11.70000	-763
11.70833	-763
11.71667	-765
11.72500	-765
11.73333	-762
11.74167	-758
11.75000	-754
11.75833	-753
11.76667	-755
11.77500	-759
11.78333	-763
11.79167	-767
11.80000	-770
11.80833	-771
11.81667	-771
11.82500	-772
11.83333	-773
11.84167	-773
11.85000	-772
11.85833	-771
11.86667	-771
11.87500	-771
11.88333	-771
11.89167	-771
11.90000	-770
11.90833	-769
11.91667	-767
11.92500	-765
11.93333	-765
11.94167	-765
11.95000	-765
11.95833	-766
11.96667	-767
11.97500	-768
11.98333	-768
11.99167	-769
12.00000	-770
12.00833	-771
12.01667	-773
12.02500	-775
12.03333	-777
12.04167	-779
12.05000	-778
12.05833	-776
12.06667	-772
12.07500	-768
12.08333	-766
12.09167	-767
12.10000	-769
12.10833	-771
12.11667	-774
12.12500	-775
12.13333	-775
12.14167	-774
12.15000	-773
12.15833	-771
12.16667	-769
12.17500	-766
12.18333	-765
12.19167	-764
12.20000	-764
12.20833	-765
12.21667	-766
12.22500	-766
12.23333	-766
12.24167	-766
12.25000	-764
12.25833	-763
12.26667	-764
12.27500	-765
12.28333	-768
12.29167	-770
12.30000	-771
12.30833	-773
12.31667	-773
12.32500	-773
12.33333	-774
12.34167	-774
12.35000	-775
12.35833	-776
12.36667	-776
12.37500	-775
12.38333	-774
12.39167	-772
12.40000	-771
12.40833	-771
12.41667	-772
12.42500	-773
12.43333	-773
12.44167	-774
12.45000	-773
12.45833	-773
12.46667	-773
12.47500	-773
12.48333	-774
12.49167	-775
12.50000	-776
12.50833	-777
12.51667	-777
12.52500	-776
12.53333	-776
12.54167	-776
12.55000	-778
12.55833	-780
12.56667	-781
12.57500	-781
12.58333	-780
12.59167	-778
12.60000	-776
12.60833	-774
12.61667	-771
12.62500	-770
12.63333	-769
12.64167	-770
12.65000	-772
12.65833	-775
12.66667	-778
12.67500	-780
12.68333	-780
12.69167	-778
12.70000	-776
12.70833	-773
12.71667	-772
12.72500	-773
12.73333	-775
12.74167	-777
12.75000	-779
12.75833	-780
12.76667	-780
12.77500	-780
12.78333	-780
12.79167	-781
12.80000	-782
12.80833	-782
12.81667	-782
12.82500	-782
12.83333	-781
12.84167	-780
12.85000	-780
12.85833	-780
12.86667	-779
12.87500	-778
12.88333	-777
12.89167	-776
12.90000	-774
12.90833	-772
12.91667	-771
12.92500	-769
12.93333	-767
12.94167	-767
12.95000	-769
12.95833	-772
12.96667	-776
12.97500	-778
12.98333	-779
12.99167	-779
13.00000	-780
13.00833	-781
13.01667	-784
13.02500	-787
13.03333	-790
13.04167	-790
13.05000	-788
13.05833	-785
13.06667	-778
13.07500	-773
13.08333	-770
13.09167	-770
13.10000	-771
13.10833	-773
13.11667	-775
13.12500	-776
13.13333	-775
13.14167	-775
13.15000	-776
13.15833	-777
13.16667	-779
13.17500	-779
13.18333	-780
13.19167	-779
13.20000	-777
13.20833	-776
13.21667	-775
13.22500	-775
13.23333	-775
13.24167	-775
13.25000	-774
13.25833	-773
13.26667	-773
13.27500	-775
13.28333	-777
13.29167	-780
13.30000	-782
13.30833	-783
13.31667	-782
13.32500	-781
13.33333	-780
13.34167	-779
13.35000	-779
13.35833	-779
13.36667	-781
13.37500	-782
13.38333	-783
13.39167	-783
13.40000	-783
13.40833	-782
13.41667	-781
13.42500	-778
13.43333	-776
13.44167	-774
13.45000	-774
13.45833	-774
13.46667	-775
13.47500	-777
13.48333	-777
13.49167	-777
13.50000	-777
13.50833	-777
13.51667	-778
13.52500	-778
13.53333	-777
13.54167	-777
13.55000	-777
13.55833	-779
13.56667	-782
13.57500	-785
13.58333	-787
13.59167	-787
13.60000	-786
13.60833	-785
13.61667	-782
13.62500	-780
13.63333	-777
13.64167	-775
13.65000	-775
13.65833	-775
13.66667	-775
13.67500	-774
13.68333	-773
13.69167	-774
13.70000	-776
13.70833	-780
13.71667	-783
13.72500	-784
13.73333	-784
13.74167	-782
13.75000	-781
13.75833	-781
13.76667	-781
13.77500	-783
13.78333	-785
13.79167	-786
13.80000	-787
13.80833	-786
13.81667	-785
13.82500	-784
13.83333	-782
13.84167	-780
13.85000	-778
13.85833	-777
13.86667	-776
13.87500	-776
13.88333	-776
13.89167	-777
13.90000	-778
13.90833	-779
13.91667	-781
13.92500	-784
13.93333	-787
13.94167	-788
13.95000	-789
13.95833	-787
13.96667	-785
13.97500	-782
13.98333	-780
13.99167	-778
14.00000	-776
14.00833	-775
14.01667	-774
14.02500	-773
14.03333	-775
14.04167	-777
14.05000	-778
14.05833	-779
14.06667	-779
14.07500	-778
14.08333	-776
14.09167	-773
14.10000	-770
14.10833	-766
14.11667	-765
14.12500	-765
14.13333	-766
14.14167	-767
14.15000	-767
14.15833	-767
14.16667	-766
14.17500	-767
14.18333	-769
14.19167	-770
14.20000	-771
14.20833	-769
14.21667	-767
14.22500	-766
14.23333	-765
14.24167	-765
14.25000	-766
14.25833	-766
14.26667	-764
14.27500	-761
14.28333	-759
14.29167	-758
14.30000	-759
14.30833	-761
14.31667	-765
14.32500	-767
14.33333	-770
14.34167	-771
14.35000	-772
14.35833	-772
14.36667	-772
14.37500	-771
14.38333	-771
14.39167	-771
14.40000	-768
14.40833	-764
14.41667	-760
14.42500	-758
14.43333	-758
14.44167	-759
14.45000	-762
14.45833	-763
14.46667	-764
14.47500	-764
14.48333	-764
14.49167	-764
14.50000	-764
14.50833	-765
14.51667	-766
14.52500	-768
14.53333	-770
14.54167	-771
14.55000	-770
14.55833	-767
14.56667	-765
14.57500	-762
14.58333	-762
14.59167	-763
14.60000	-765
14.60833	-766
14.61667	-768
14.62500	-769
14.63333	-769
14.64167	-770
14.65000	-771
14.65833	-772
14.66667	-773
14.67500	-773
14.68333	-773
14.69167	-772
14.70000	-771
14.70833	-771
14.71667	-772
14.72500	-774
14.73333	-777
14.74167	-779
14.75000	-780
14.75833	-779
14.76667	-778
14.77500	-776
14.78333	-774
14.79167	-773
14.80000	-772
14.80833	-772
14.81667	-772
14.82500	-772
14.83333	-771
14.84167	-770
14.85000	-767
14.85833	-766
14.86667	-766
14.87500	-767
14.88333	-768
14.89167	-768
14.90000	-769
14.90833	-770
14.91667	-771
14.92500	-773
14.93333	-775
14.94167	-776
14.95000	-776
14.95833	-776
14.96667	-776
14.97500	-776
14.98333	-775
14.99167	-775
15.00000	-775
15.00833	-775
15.01667	-776
15.02500	-776
15.03333	-776
15.04167	-776
15.05000	-775
15.05833	-774
15.06667	-774
15.07500	-774
15.08333	-774
15.09167	-775
15.10000	-775
15.10833	-775
15.11667	-775
15.12500	-776
15.13333	-777
15.14167	-779
15.15000	-781
15.15833	-782
15.16667	-783
15.17500	-783
15.18333	-783
15.19167	-782
15.20000	-780
15.20833	-779
15.21667	-779
15.22500	-778
15.23333	-777
15.24167	-777
15.25000	-778
15.25833	-779
15.26667	-780
15.27500	-780
15.28333	-779
15.29167	-777
15.30000	-776
15.30833	-778
15.31667	-781
15.32500	-784
15.33333	-786
15.34167	-787
15.35000	-787
15.35833	-786
15.36667	-785
15.37500	-783
15.38333	-783
15.39167	-783
15.40000	-784
15.40833	-785
15.41667	-786
15.42500	-786
15.43333	-786
15.44167	-786
15.45000	-785
15.45833	-783
15.46667	-781
15.47500	-779
15.48333	-776
15.49167	-773
15.50000	-772
15.50833	-774
15.51667	-778
15.52500	-781
15.53333	-784
15.54167	-786
15.55000	-785
15.55833	-783
15.56667	-781
15.57500	-779
15.58333	-777
15.59167	-776
15.60000	-775
15.60833	-774
15.61667	-773
15.62500	-772
15.63333	-772
15.64167	-774
15.65000	-776
15.65833	-779
15.66667	-781
15.67500	-783
15.68333	-785
15.69167	-788
15.70000	-791
15.70833	-794
15.71667	-796
15.72500	-796
15.73333	-794
15.74167	-793
15.75000	-791
15.75833	-789
15.76667	-787
15.77500	-785
15.78333	-784
15.79167	-784
15.80000	-784
15.80833	-785
15.81667	-786
15.82500	-784
15.83333	-781
15.84167	-779
15.85000	-777
15.85833	-777
15.86667	-779
15.87500	-781
15.88333	-782
15.89167	-782
15.90000	-782
15.90833	-782
15.91667	-783
15.92500	-783
15.93333	-783
15.94167	-781
15.95000	-780
15.95833	-779
15.96667	-779
15.97500	-780
15.98333	-781
15.99167	-780
16.00000	-777
16.00833	-773
16.01667	-770
16.02500	-767
16.03333	-767
16.04167	-767
16.05000	-768
16.05833	-770
16.06667	-773
16.07500	-777
16.08333	-780
16.09167	-784
16.10000	-787
16.10833	-788
16.11667	-789
16.12500	-789
16.13333	-790
16.14167	-791
16.15000	-791
16.15833	-792
16.16667	-792
16.17500	-792
16.18333	-792
16.19167	-791
16.20000	-789
16.20833	-786
16.21667	-784
16.22500	-782
16.23333	-782
16.24167	-782
16.25000	-783
16.25833	-784
16.26667	-783
16.27500	-781
16.28333	-779
16.29167	-777
16.30000	-776
16.30833	-777
16.31667	-779
16.32500	-782
16.33333	-785
16.34167	-786
16.35000	-785
16.35833	-782
16.36667	-780
16.37500	-778
16.38333	-779
16.39167	-781
16.40000	-785
16.40833	-789
16.41667	-792
16.42500	-795
16.43333	-795
16.44167	-794
16.45000	-792
16.45833	-790
16.46667	-788
16.47500	-787
16.48333	-786
16.49167	-786
16.50000	-786
16.50833	-786
16.51667	-785
16.52500	-785
16.53333	-785
16.54167	-785
16.55000	-785
16.55833	-786
16.56667	-787
16.57500	-789
16.58333	-789
16.59167	-788
16.60000	-787
16.60833	-787
16.61667	-788
16.62500	-788
16.63333	-788
16.64167	-787
16.65000	-786
16.65833	-785
16.66667	-784
16.67500	-784
16.68333	-784
16.69167	-784
16.70000	-785
16.70833	-787
16.71667	-788
16.72500	-789
16.73333	-789
16.74167	-787
16.75000	-785
16.75833	-783
16.76667	-781
16.77500	-780
16.78333	-780
16.79167	-782
16.80000	-784
16.80833	-786
16.81667	-788
16.82500	-789
16.83333	-789
16.84167	-789
16.85000	-788
16.85833	-788
16.86667	-787
16.87500	-788
16.88333	-788
16.89167	-789
16.90000	-791
16.90833	-795
16.91667	-797
16.92500	-798
16.93333	-797
16.94167	-795
16.95000	-793
16.95833	-792
16.96667	-793
16.97500	-795
16.98333	-798
16.99167	-799
17.00000	-799
17.00833	-798
17.01667	-795
17.02500	-792
17.03333	-787
17.04167	-784
17.05000	-781
17.05833	-781
17.06667	-782
17.07500	-785
17.08333	-788
17.09167	-791
17.10000	-794
17.10833	-795
17.11667	-794
17.12500	-790
17.13333	-786
17.14167	-782
17.15000	-780
17.15833	-781
17.16667	-783
17.17500	-787
17.18333	-791
17.19167	-794
17.20000	-798
17.20833	-800
17.21667	-802
17.22500	-802
17.23333	-802
17.24167	-802
17.25000	-803
17.25833	-803
17.26667	-803
17.27500	-802
17.28333	-801
17.29167	-801
17.30000	-800
17.30833	-799
17.31667	-796
17.32500	-793
17.33333	-790
17.34167	-789
17.35000	-789
17.35833	-789
17.36667	-790
17.37500	-792
17.38333	-792
17.39167	-792
17.40000	-792
17.40833	-792
17.41667	-794
17.42500	-795
17.43333	-795
17.44167	-794
17.45000	-791
17.45833	-789
17.46667	-787
17.47500	-786
17.48333	-787
17.49167	-791
17.50000	-795
17.50833	-797
17.51667	-798
17.52500	-797
17.53333	-795
17.54167	-793
17.55000	-791
17.55833	-790
17.56667	-792
17.57500	-794
17.58333	-796
17.59167	-797
17.60000	-797
17.60833	-797
17.61667	-797
17.62500	-798
17.63333	-799
17.64167	-800
17.65000	-799
17.65833	-798
17.66667	-797
17.67500	-796
17.68333	-795
17.69167	-793
17.70000	-793
17.70833	-793
17.71667	-794
17.72500	-796
17.73333	-799
17.74167	-802
17.75000	-803
17.75833	-802
17.76667	-800
17.77500	-798
17.78333	-797
17.79167	-796
17.80000	-796
17.80833	-797
17.81667	-797
17.82500	-798
17.83333	-797
17.84167	-797
17.85000	-798
17.85833	-799
17.86667	-799
17.87500	-798
17.88333	-795
17.89167	-792
17.90000	-790
17.90833	-789
17.91667	-789
17.92500	-790
17.93333	-792
17.94167	-794
17.95000	-794
17.95833	-793
17.96667	-793
17.97500	-793
17.98333	-795
17.99167	-798
18.00000	-800
18.00833	-800
18.01667	-800
18.02500	-799
18.03333	-798
18.04167	-797
18.05000	-795
18.05833	-793
18.06667	-790
18.07500	-786
18.08333	-783
18.09167	-781
18.10000	-780
18.10833	-781
18.11667	-782
18.12500	-784
18.13333	-785
18.14167	-787
18.15000	-787
18.15833	-788
18.16667	-789
18.17500	-790
18.18333	-791
18.19167	-790
18.20000	-788
18.20833	-785
18.21667	-784
18.22500	-784
18.23333	-785
18.24167	-787
18.25000	-790
18.25833	-792
18.26667	-793
18.27500	-792
18.28333	-789
18.29167	-786
18.30000	-782
18.30833	-778
18.31667	-774
18.32500	-773
18.33333	-772
18.34167	-773
18.35000	-774
18.35833	-773
18.36667	-772
18.37500	-769
18.38333	-766
18.39167	-764
18.40000	-764
18.40833	-767
18.41667	-771
18.42500	-775
18.43333	-779
18.44167	-781
18.45000	-781
18.45833	-779
18.46667	-777
18.47500	-775
18.48333	-774
18.49167	-774
18.50000	-774
18.50833	-774
18.51667	-774
18.52500	-773
18.53333	-772
18.54167	-771
18.55000	-770
18.55833	-770
18.56667	-769
18.57500	-769
18.58333	-769
18.59167	-769
18.60000	-769
18.60833	-767
18.61667	-765
18.62500	-763
18.63333	-760
18.64167	-757
18.65000	-755
18.65833	-753
18.66667	-751
18.67500	-749
18.68333	-748
18.69167	-747
18.70000	-746
18.70833	-744
18.71667	-742
18.72500	-741
18.73333	-740
18.74167	-740
18.75000	-742
18.75833	-744
18.76667	-745
18.77500	-744
18.78333	-741
18.79167	-738
18.80000	-735
18.80833	-732
18.81667	-730
18.82500	-729
18.83333	-730
18.84167	-730
18.85000	-729
18.85833	-727
18.86667	-726
18.87500	-725
18.88333	-724
18.89167	-724
18.90000	-724
18.90833	-722
18.91667	-720
18.92500	-719
18.93333	-718
18.94167	-718
18.95000	-719
18.95833	-720
18.96667	-722
18.97500	-723
18.98333	-723
18.99167	-723
19.00000	-722
19.00833	-720
19.01667	-717
19.02500	-714
19.03333	-711
19.04167	-709
19.05000	-707
19.05833	-706
19.06667	-705
19.07500	-705
19.08333	-706
19.09167	-706
19.10000	-707
19.10833	-707
19.11667	-707
19.12500	-705
19.13333	-702
19.14167	-698
19.15000	-694
19.15833	-692
19.16667	-691
19.17500	-692
19.18333	-693
19.19167	-694
19.20000	-695
19.20833	-694
19.21667	-692
19.22500	-690
19.23333	-687
19.24167	-684
19.25000	-681
19.25833	-678
19.26667	-676
19.27500	-673
19.28333	-671
19.29167	-669
19.30000	-668
19.30833	-668
19.31667	-670
19.32500	-671
19.33333	-672
19.34167	-672
19.35000	-670
19.35833	-668
19.36667	-667
19.37500	-667
19.38333	-667
19.39167	-667
19.40000	-667
19.40833	-665
19.41667	-662
19.42500	-659
19.43333	-656
19.44167	-653
19.45000	-650
19.45833	-646
19.46667	-643
19.47500	-639
19.48333	-635
19.49167	-632
19.50000	-628
19.50833	-624
19.51667	-621
19.52500	-620
19.53333	-619
19.54167	-618
19.55000	-617
19.55833	-616
19.56667	-614
19.57500	-613
19.58333	-613
19.59167	-611
19.60000	-609
19.60833	-606
19.61667	-603
19.62500	-599
19.63333	-594
19.64167	-591
19.65000	-589
19.65833	-587
19.66667	-585
19.67500	-582
19.68333	-579
19.69167	-574
19.70000	-570
19.70833	-567
19.71667	-564
19.72500	-561
19.73333	-556
19.74167	-550
19.75000	-545
19.75833	-540
19.76667	-535
19.77500	-531
19.78333	-525
19.79167	-517
19.80000	-509
19.80833	-501
19.81667	-494
19.82500	-489
19.83333	-487
19.84167	-484
19.85000	-481
19.85833	-477
19.86667	-471
19.87500	-465
19.88333	-459
19.89167	-453
19.90000	-445
19.90833	-435
19.91667	-424
19.92500	-413
19.93333	-403
19.94167	-394
19.95000	-388
19.95833	-383
19.96667	-377
19.97500	-370
19.98333	-361
19.99167	-352
20.00000	-342
20.00833	-334
20.01667	-325
20.02500	-318
20.03333	-309
20.04167	-300
20.05000	-288
20.05833	-276
20.06667	-263
20.07500	-250
20.08333	-237
20.09167	-223
20.10000	-209
20.10833	-194
20.11667	-179
20.12500	-163
20.13333	-146
20.14167	-129
20.15000	-112
20.15833	-95
20.16667	-79
20.17500	-61
20.18333	-41
20.19167	-22
20.20000	-3
20.20833	16
20.21667	35
20.22500	55
20.23333	77
20.24167	100
20.25000	124
20.25833	147
20.26667	171
20.27500	194
20.28333	217
20.29167	242
20.30000	267
20.30833	296
20.31667	324
20.32500	354
20.33333	384
20.34167	415
20.35000	447
20.35833	481
20.36667	517
20.37500	553
20.38333	589
20.39167	626
20.40000	663
20.40833	700
20.41667	737
20.42500	776
20.43333	816
20.44167	858
20.45000	904
20.45833	950
20.46667	998
20.47500	1046
20.48333	1092
20.49167	1139
20.50000	1186
20.50833	1235
20.51667	1286
20.52500	1340
20.53333	1396
20.54167	1453
20.55000	1513
20.55833	1572
20.56667	1634
20.57500	1697
20.58333	1760
20.59167	1825
20.60000	1889
20.60833	1956
20.61667	2022
20.62500	2091
20.63333	2161
20.64167	2233
20.65000	2310
20.65833	2387
20.66667	2469
20.67500	2553
20.68333	2638
20.69167	2726
20.70000	2813
20.70833	2903
20.71667	2992
20.72500	3084
20.73333	3178
20.74167	3274
20.75000	3374
20.75833	3475
20.76667	3580
20.77500	3685
20.78333	3792
20.79167	3901
20.80000	4010
20.80833	4125
20.81667	4242
20.82500	4364
20.83333	4489
20.84167	4614
20.85000	4742
20.85833	4869
20.86667	4999
20.87500	5130
20.88333	5265
20.89167	5405
20.90000	5545
20.90833	5691
20.91667	5837
20.92500	5987
20.93333	6140
20.94167	6292
20.95000	6450
20.95833	6606
20.96667	6766
20.97500	6928
20.98333	7093
20.99167	7264
21.00000	7433
21.00833	7608
21.01667	7783
21.02500	7962
21.03333	8144
21.04167	8327
21.05000	8517
21.05833	8704
21.06667	8897
21.07500	9091
21.08333	9288
21.09167	9492
21.10000	9694
21.10833	9901
21.11667	10107
21.12500	10316
21.13333	10528
21.14167	10740
21.15000	10961
21.15833	11180
21.16667	11407
21.17500	11633
21.18333	11861
21.19167	12095
21.20000	12328
21.20833	12570
21.21667	12811
21.22500	13056
21.23333	13303
21.24167	13546
21.25000	13793
21.25833	14037
21.26667	14289
21.27500	14541
21.28333	14798
21.29167	15062
21.30000	15324
21.30833	15594
21.31667	15859
21.32500	16127
21.33333	16398
21.34167	16665
21.35000	16940
21.35833	17210
21.36667	17484
21.37500	17756
21.38333	18027
21.39167	18300
21.40000	18569
21.40833	18844
21.41667	19116
21.42500	19390
21.43333	19664
21.44167	19933
21.45000	20205
21.45833	20469
21.46667	20739
21.47500	21005
21.48333	21269
21.49167	21536
21.50000	21795
21.50833	22056
21.51667	22307
21.52500	22556
21.53333	22801
21.54167	23039
21.55000	23277
21.55833	23505
21.56667	23732
21.57500	23952
21.58333	24167
21.59167	24379
21.60000	24582
21.60833	24784
21.61667	24976
21.62500	25160
21.63333	25338
21.64167	25505
21.65000	25668
21.65833	25821
21.66667	25970
21.67500	26111
21.68333	26243
21.69167	26368
21.70000	26482
21.70833	26587
21.71667	26679
21.72500	26760
21.73333	26831
21.74167	26891
21.75000	26944
21.75833	26989
21.76667	27027
21.77500	27058
21.78333	27080
21.79167	27092
21.80000	27095
21.80833	27086
21.81667	27069
21.82500	27041
21.83333	27004
21.84167	26959
21.85000	26904
21.85833	26841
21.86667	26765
21.87500	26680
21.88333	26587
21.89167	26485
21.90000	26379
21.90833	26265
21.91667	26147
21.92500	26020
21.93333	25884
21.94167	25744
21.95000	25593
21.95833	25439
21.96667	25274
21.97500	25104
21.98333	24927
21.99167	24741
22.00000	24556
22.00833	24365
22.01667	24173
22.02500	23976
22.03333	23777
22.04167	23577
22.05000	23372
22.05833	23169
22.06667	22961
22.07500	22753
22.08333	22543
22.09167	22328
22.10000	22117
22.10833	21900
22.11667	21688
22.12500	21475
22.13333	21262
22.14167	21053
22.15000	20841
22.15833	20635
22.16667	20424
22.17500	20216
22.18333	20011
22.19167	19805
22.20000	19606
22.20833	19404
22.21667	19207
22.22500	19009
22.23333	18814
22.24167	18626
22.25000	18440
22.25833	18264
22.26667	18089
22.27500	17920
22.28333	17754
22.29167	17587
22.30000	17428
22.30833	17268
22.31667	17117
22.32500	16968
22.33333	16824
22.34167	16684
22.35000	16544
22.35833	16412
22.36667	16281
22.37500	16156
22.38333	16037
22.39167	15920
22.40000	15809
22.40833	15699
22.41667	15593
22.42500	15490
22.43333	15391
22.44167	15298
22.45000	15206
22.45833	15120
22.46667	15035
22.47500	14955
22.48333	14880
22.49167	14808
22.50000	14741
22.50833	14675
22.51667	14614
22.52500	14555
22.53333	14498
22.54167	14445
22.55000	14395
22.55833	14349
22.56667	14305
22.57500	14264
22.58333	14227
22.59167	14194
22.60000	14163
22.60833	14133
22.61667	14104
22.62500	14076
22.63333	14049
22.64167	14025
22.65000	14003
22.65833	13985
22.66667	13970
22.67500	13956
22.68333	13943
22.69167	13930
22.70000	13920
22.70833	13912
22.71667	13907
22.72500	13905
22.73333	13904
22.74167	13902
22.75000	13899
22.75833	13898
22.76667	13899
22.77500	13902
22.78333	13906
22.79167	13911
22.80000	13917
22.80833	13923
22.81667	13931
22.82500	13940
22.83333	13950
22.84167	13961
22.85000	13971
22.85833	13982
22.86667	13994
22.87500	14005
22.88333	14017
22.89167	14027
22.90000	14038
22.90833	14050
22.91667	14063
22.92500	14079
22.93333	14096
22.94167	14113
22.95000	14130
22.95833	14146
22.96667	14162
22.97500	14179
22.98333	14196
22.99167	14214
23.00000	14231
23.00833	14248
23.01667	14264
23.02500	14280
23.03333	14296
23.04167	14313
23.05000	14331
23.05833	14351
23.06667	14372
23.07500	14393
23.08333	14413
23.09167	14432
23.10000	14450
23.10833	14468
23.11667	14486
23.12500	14506
23.13333	14527
23.14167	14548
23.15000	14568
23.15833	14587
23.16667	14606
23.17500	14625
23.18333	14644
23.19167	14665
23.20000	14686
23.20833	14707
23.21667	14728
23.22500	14750
23.23333	14773
23.24167	14795
23.25000	14816
23.25833	14836
23.26667	14856
23.27500	14876
23.28333	14898
23.29167	14921
23.30000	14944
23.30833	14968
23.31667	14991
23.32500	15014
23.33333	15038
23.34167	15063
23.35000	15090
23.35833	15117
23.36667	15146
23.37500	15174
23.38333	15201
23.39167	15226
23.40000	15250
23.40833	15273
23.41667	15297
23.42500	15321
23.43333	15345
23.44167	15370
23.45000	15395
23.45833	15420
23.46667	15446
23.47500	15472
23.48333	15498
23.49167	15524
23.50000	15550
23.50833	15577
23.51667	15604
23.52500	15632
23.53333	15659
23.54167	15686
23.55000	15712
23.55833	15737
23.56667	15761
23.57500	15784
23.58333	15807
23.59167	15832
23.60000	15856
23.60833	15882
23.61667	15907
23.62500	15930
23.63333	15952
23.64167	15971
23.65000	15989
23.65833	16006
23.66667	16022
23.67500	16039
23.68333	16056
23.69167	16073
23.70000	16091
23.70833	16109
23.71667	16126
23.72500	16140
23.73333	16152
23.74167	16161
23.75000	16166
23.75833	16170
23.76667	16174
23.77500	16180
23.78333	16185
23.79167	16190
23.80000	16194
23.80833	16195
23.81667	16194
23.82500	16189
23.83333	16184
23.84167	16178
23.85000	16171
23.85833	16163
23.86667	16152
23.87500	16138
23.88333	16121
23.89167	16100
23.90000	16078
23.90833	16056
23.91667	16034
23.92500	16011
23.93333	15988
23.94167	15965
23.95000	15940
23.95833	15914
23.96667	15885
23.97500	15855
23.98333	15822
23.99167	15788
24.00000	15751
24.00833	15710
24.01667	15669
24.02500	15627
24.03333	15585
24.04167	15544
24.05000	15503
24.05833	15461
24.06667	15416
24.07500	15370
24.08333	15324
24.09167	15276
24.10000	15228
24.10833	15179
24.11667	15129
24.12500	15079
24.13333	15028
24.14167	14978
24.15000	14926
24.15833	14875
24.16667	14823
24.17500	14772
24.18333	14718
24.19167	14664
24.20000	14610
24.20833	14555
24.21667	14501
24.22500	14447
24.23333	14394
24.24167	14339
24.25000	14283
24.25833	14228
24.26667	14172
24.27500	14119
24.28333	14067
24.29167	14015
24.30000	13965
24.30833	13915
24.31667	13865
24.32500	13815
24.33333	13764
24.34167	13714
24.35000	13661
24.35833	13609
24.36667	13558
24.37500	13509
24.38333	13461
24.39167	13414
24.40000	13368
24.40833	13321
24.41667	13273
24.42500	13227
24.43333	13180
24.44167	13135
24.45000	13088
24.45833	13042
24.46667	12995
24.47500	12949
24.48333	12904
24.49167	12858
24.50000	12812
24.50833	12765
24.51667	12718
24.52500	12670
24.53333	12622
24.54167	12576
24.55000	12530
24.55833	12485
24.56667	12438
24.57500	12390
24.58333	12340
24.59167	12288
24.60000	12238
24.60833	12186
24.61667	12136
24.62500	12087
24.63333	12038
24.64167	11991
24.65000	11943
24.65833	11897
24.66667	11850
24.67500	11803
24.68333	11754
24.69167	11701
24.70000	11647
24.70833	11589
24.71667	11530
24.72500	11469
24.73333	11408
24.74167	11348
24.75000	11288
24.75833	11232
24.76667	11176
24.77500	11122
24.78333	11067
24.79167	11010
24.80000	10952
24.80833	10890
24.81667	10829
24.82500	10767
24.83333	10705
24.84167	10644
24.85000	10583
24.85833	10524
24.86667	10465
24.87500	10405
24.88333	10345
24.89167	10283
24.90000	10221
24.90833	10156
24.91667	10089
24.92500	10021
24.93333	9951
24.94167	9884
24.95000	9818
24.95833	9756
24.96667	9696
24.97500	9637
24.98333	9579
24.99167	9518
25.00000	9458
25.00833	9395
25.01667	9332
25.02500	9269
25.03333	9205
25.04167	9144
25.05000	9083
25.05833	9025
25.06667	8968
25.07500	8911
25.08333	8854
25.09167	8796
25.10000	8739
25.10833	8681
25.11667	8624
25.12500	8571
25.13333	8521
25.14167	8473
25.15000	8426
25.15833	8380
25.16667	8333
25.17500	8284
25.18333	8235
25.19167	8186
25.20000	8137
25.20833	8089
25.21667	8043
25.22500	7999
25.23333	7956
25.24167	7916
25.25000	7878
25.25833	7842
25.26667	7806
25.27500	7772
25.28333	7737
25.29167	7703
25.30000	7669
25.30833	7635
25.31667	7603
25.32500	7573
25.33333	7544
25.34167	7517
25.35000	7492
25.35833	7467
25.36667	7442
25.37500	7416
25.38333	7391
25.39167	7365
25.40000	7341
25.40833	7319
25.41667	7298
25.42500	7279
25.43333	7260
25.44167	7241
25.45000	7220
25.45833	7199
25.46667	7179
25.47500	7161
25.48333	7145
25.49167	7131
25.50000	7119
25.50833	7108
25.51667	7098
25.52500	7087
25.53333	7076
25.54167	7065
25.55000	7052
25.55833	7040
25.56667	7027
25.57500	7016
25.58333	7006
25.59167	6998
25.60000	6990
25.60833	6981
25.61667	6973
25.62500	6965
25.63333	6955
25.64167	6946
25.65000	6937
25.65833	6929
25.66667	6920
25.67500	6912
25.68333	6903
25.69167	6894
25.70000	6886
25.70833	6878
25.71667	6872
25.72500	6868
25.73333	6866
25.74167	6863
25.75000	6859
25.75833	6853
25.76667	6845
25.77500	6836
25.78333	6827
25.79167	6818
25.80000	6810
25.80833	6801
25.81667	6792
25.82500	6784
25.83333	6777
25.84167	6771
25.85000	6766
25.85833	6760
25.86667	6754
25.87500	6747
25.88333	6738
25.89167	6727
25.90000	6717
25.90833	6706
25.91667	6696
25.92500	6685
25.93333	6674
25.94167	6660
25.95000	6647
25.95833	6634
25.96667	6622
25.97500	6610
25.98333	6600
25.99167	6590
26.00000	6579
26.00833	6568
26.01667	6557
26.02500	6546
26.03333	6535
26.04167	6525
26.05000	6515
26.05833	6505
26.06667	6493
26.07500	6481
26.08333	6468
26.09167	6454
26.10000	6440
26.10833	6427
26.11667	6415
26.12500	6404
26.13333	6395
26.14167	6387
26.15000	6379
26.15833	6369
26.16667	6358
26.17500	6346
26.18333	6332
26.19167	6319
26.20000	6306
26.20833	6293
26.21667	6281
26.22500	6271
26.23333	6260
26.24167	6250
26.25000	6240
26.25833	6231
26.26667	6221
26.27500	6212
26.28333	6205
26.29167	6197
26.30000	6189
26.30833	6181
26.31667	6172
26.32500	6165
26.33333	6158
26.34167	6153
26.35000	6149
26.35833	6145
26.36667	6138
26.37500	6131
26.38333	6124
26.39167	6118
26.40000	6113
26.40833	6109
26.41667	6106
26.42500	6102
26.43333	6098
26.44167	6095
26.45000	6094
26.45833	6094
26.46667	6095
26.47500	6096
26.48333	6096
26.49167	6096
26.50000	6095
26.50833	6096
26.51667	6098
26.52500	6100
26.53333	6102
26.54167	6104
26.55000	6104
26.55833	6104
26.56667	6103
26.57500	6104
26.58333	6106
26.59167	6110
26.60000	6114
26.60833	6121
26.61667	6128
26.62500	6137
26.63333	6146
26.64167	6155
26.65000	6163
26.65833	6172
26.66667	6181
26.67500	6190
26.68333	6199
26.69167	6208
26.70000	6216
26.70833	6223
26.71667	6230
26.72500	6237
26.73333	6243
26.74167	6251
26.75000	6260
26.75833	6269
26.76667	6279
26.77500	6288
26.78333	6294
26.79167	6298
26.80000	6301
26.80833	6307
26.81667	6314
26.82500	6326
26.83333	6339
26.84167	6352
26.85000	6362
26.85833	6371
26.86667	6379
26.87500	6386
26.88333	6395
26.89167	6404
26.90000	6413
26.90833	6422
26.91667	6431
26.92500	6438
26.93333	6445
26.94167	6451
26.95000	6456
26.95833	6460
26.96667	6462
26.97500	6463
26.98333	6465
26.99167	6468
27.00000	6472
27.00833	6477
27.01667	6482
27.02500	6485
27.03333	6487
27.04167	6488
27.05000	6490
27.05833	6491
27.06667	6492
27.07500	6491
27.08333	6488
27.09167	6484
27.10000	6481
27.10833	6478
27.11667	6476
27.12500	6475
27.13333	6474
27.14167	6472
27.15000	6470
27.15833	6467
27.16667	6464
27.17500	6461
27.18333	6458
27.19167	6452
27.20000	6446
27.20833	6439
27.21667	6432
27.22500	6427
27.23333	6422
27.24167	6417
27.25000	6412
27.25833	6405
27.26667	6397
27.27500	6389
27.28333	6382
27.29167	6376
27.30000	6369
27.30833	6363
27.31667	6356
27.32500	6349
27.33333	6342
27.34167	6333
27.35000	6323
27.35833	6313
27.36667	6303
27.37500	6295
27.38333	6289
27.39167	6284
27.40000	6278
27.40833	6270
27.41667	6260
27.42500	6251
27.43333	6244
27.44167	6238
27.45000	6234
27.45833	6230
27.46667	6226
27.47500	6221
27.48333	6216
27.49167	6211
27.50000	6206
27.50833	6200
27.51667	6193
27.52500	6186
27.53333	6178
27.54167	6171
27.55000	6165
27.55833	6159
27.56667	6154
27.57500	6149
27.58333	6145
27.59167	6143
27.60000	6141
27.60833	6139
27.61667	6137
27.62500	6135
27.63333	6134
27.64167	6133
27.65000	6133
27.65833	6134
27.66667	6135
27.67500	6135
27.68333	6135
27.69167	6135
27.70000	6135
27.70833	6135
27.71667	6136
27.72500	6138
27.73333	6142
27.74167	6147
27.75000	6154
27.75833	6160
27.76667	6164
27.77500	6166
27.78333	6169
27.79167	6174
27.80000	6179
27.80833	6185
27.81667	6191
27.82500	6197
27.83333	6203
27.84167	6210
27.85000	6217
27.85833	6223
27.86667	6229
27.87500	6234
27.88333	6241
27.89167	6250
27.90000	6259
27.90833	6269
27.91667	6279
27.92500	6288
27.93333	6297
27.94167	6307
27.95000	6318
27.95833	6330
27.96667	6342
27.97500	6354
27.98333	6364
27.99167	6373
28.00000	6383
28.00833	6394
28.01667	6405
28.02500	6417
28.03333	6429
28.04167	6440
28.05000	6450
28.05833	6460
28.06667	6470
28.07500	6480
28.08333	6491
28.09167	6503
28.10000	6513
28.10833	6522
28.11667	6530
28.12500	6539
28.13333	6548
28.14167	6559
28.15000	6571
28.15833	6582
28.16667	6591
28.17500	6599
28.18333	6608
28.19167	6617
28.20000	6627
28.20833	6638
28.21667	6651
28.22500	6665
28.23333	6680
28.24167	6694
28.25000	6707
28.25833	6716
28.26667	6720
28.27500	6720
28.28333	6721
28.29167	6725
28.30000	6731
28.30833	6740
28.31667	6751
28.32500	6761
28.33333	6771
28.34167	6778
28.35000	6784
28.35833	6789
28.36667	6793
28.37500	6797
28.38333	6800
28.39167	6804
28.40000	6808
28.40833	6811
28.41667	6815
28.42500	6820
28.43333	6825
28.44167	6831
28.45000	6838
28.45833	6845
28.46667	6852
28.47500	6859
28.48333	6867
28.49167	6874
28.50000	6882
28.50833	6890
28.51667	6898
28.52500	6906
28.53333	6914
28.54167	6921
28.55000	6928
28.55833	6933
28.56667	6938
28.57500	6944
28.58333	6949
28.59167	6955
28.60000	6960
28.60833	6967
28.61667	6975
28.62500	6984
28.63333	6994
28.64167	7003
28.65000	7012
28.65833	7020
28.66667	7027
28.67500	7033
28.68333	7042
28.69167	7053
28.70000	7065
28.70833	7077
28.71667	7088
28.72500	7098
28.73333	7106
28.74167	7114
28.75000	7122
28.75833	7130
28.76667	7138
28.77500	7146
28.78333	7155
28.79167	7165
28.80000	7176
28.80833	7189
28.81667	7202
28.82500	7215
28.83333	7229
28.84167	7244
28.85000	7261
28.85833	7278
28.86667	7296
28.87500	7313
28.88333	7330
28.89167	7345
28.90000	7362
28.90833	7379
28.91667	7397
28.92500	7415
28.93333	7434
28.94167	7452
28.95000	7469
28.95833	7486
28.96667	7504
28.97500	7523
28.98333	7543
28.99167	7563
29.00000	7584
29.00833	7606
29.01667	7628
29.02500	7652
29.03333	7676
29.04167	7700
29.05000	7725
29.05833	7751
29.06667	7779
29.07500	7809
29.08333	7840
29.09167	7872
29.10000	7904
29.10833	7935
29.11667	7966
29.12500	7998
29.13333	8030
29.14167	8063
29.15000	8097
29.15833	8131
29.16667	8166
29.17500	8202
29.18333	8237
29.19167	8275
29.20000	8314
29.20833	8357
29.21667	8401
29.22500	8445
29.23333	8490
29.24167	8535
29.25000	8582
29.25833	8630
29.26667	8681
29.27500	8733
29.28333	8785
29.29167	8838
29.30000	8892
29.30833	8949
29.31667	9005
29.32500	9063
29.33333	9122
29.34167	9183
29.35000	9248
29.35833	9315
29.36667	9385
29.37500	9458
29.38333	9531
29.39167	9607
29.40000	9683
29.40833	9763
29.41667	9845
29.42500	9931
29.43333	10020
29.44167	10109
29.45000	10202
29.45833	10295
29.46667	10393
29.47500	10493
29.48333	10599
29.49167	10711
29.50000	10826
29.50833	10949
29.51667	11073
29.52500	11204
29.53333	11339
29.54167	11476
29.55000	11621
29.55833	11765
29.56667	11917
29.57500	12072
29.58333	12233
29.59167	12403
29.60000	12577
29.60833	12762
29.61667	12951
29.62500	13150
29.63333	13356
29.64167	13567
29.65000	13790
29.65833	14014
29.66667	14249
29.67500	14490
29.68333	14740
29.69167	15003
29.70000	15271
29.70833	15556
29.71667	15844
29.72500	16143
29.73333	16453
29.74167	16768
29.75000	17100
29.75833	17434
29.76667	17785
29.77500	18144
29.78333	18513
29.79167	18900
29.80000	19290
29.80833	19701
29.81667	20116
29.82500	20546
29.83333	20990
29.84167	21439
29.85000	21912
29.85833	22385
29.86667	22877
29.87500	23376
29.88333	23881
29.89167	24404
29.90000	24926
29.90833	25471
29.91667	26015
29.92500	26573
29.93333	27142
29.94167	27711
29.95000	28302
29.95833	28888
29.96667	29493
29.97500	30101
29.98333	30712
29.99167	31339
30.00000	31958
30.00833	32597
30.01667	33229
30.02500	33867
30.03333	34511
30.04167	35147
30.05000	35799
30.05833	36437
30.06667	37086
30.07500	37728
30.08333	38363
30.09167	39004
30.10000	39628
30.10833	40260
30.11667	40877
30.12500	41490
30.13333	42100
30.14167	42694
30.15000	43294
30.15833	43871
30.16667	44447
30.17500	45006
30.18333	45549
30.19167	46088
30.20000	46601
30.20833	47113
30.21667	47600
30.22500	48071
30.23333	48527
30.24167	48957
30.25000	49377
30.25833	49771
30.26667	50152
30.27500	50511
30.28333	50846
30.29167	51164
30.30000	51452
30.30833	51724
30.31667	51970
30.32500	52192
30.33333	52393
30.34167	52567
30.35000	52721
30.35833	52848
30.36667	52952
30.37500	53033
30.38333	53088
30.39167	53120
30.40000	53127
30.40833	53111
30.41667	53072
30.42500	53006
30.43333	52916
30.44167	52804
30.45000	52668
30.45833	52514
30.46667	52335
30.47500	52137
30.48333	51918
30.49167	51676
30.50000	51419
30.50833	51135
30.51667	50836
30.52500	50511
30.53333	50165
30.54167	49808
30.55000	49426
30.55833	49041
30.56667	48635
30.57500	48220
30.58333	47791
30.59167	47343
30.60000	46891
30.60833	46416
30.61667	45939
30.62500	45449
30.63333	44950
30.64167	44450
30.65000	43932
30.65833	43418
30.66667	42886
30.67500	42353
30.68333	41818
30.69167	41271
30.70000	40733
30.70833	40180
30.71667	39634
30.72500	39081
30.73333	38524
30.74167	37978
30.75000	37421
30.75833	36880
30.76667	36331
30.77500	35786
30.78333	35243
30.79167	34692
30.80000	34154
30.80833	33607
30.81667	33074
30.82500	32542
30.83333	32012
30.84167	31495
30.85000	30972
30.85833	30465
30.86667	29957
30.87500	29458
30.88333	28966
30.89167	28473
30.90000	27997
30.90833	27518
30.91667	27054
30.92500	26596
30.93333	26144
30.94167	25706
30.95000	25265
30.95833	24841
30.96667	24417
30.97500	24005
30.98333	23603
30.99167	23203
31.00000	22818
31.00833	22431
31.01667	22057
31.02500	21688
31.03333	21326
31.04167	20976
31.05000	20626
31.05833	20289
31.06667	19954
31.07500	19627
31.08333	19309
31.09167	18994
31.10000	18691
31.10833	18388
31.11667	18096
31.12500	17809
31.13333	17526
31.14167	17255
31.15000	16984
31.15833	16727
31.16667	16473
31.17500	16228
31.18333	15990
31.19167	15755
31.20000	15532
31.20833	15309
31.21667	15095
31.22500	14884
31.23333	14676
31.24167	14476
31.25000	14274
31.25833	14080
31.26667	13889
31.27500	13704
31.28333	13526
31.29167	13351
31.30000	13184
31.30833	13017
31.31667	12856
31.32500	12698
31.33333	12543
31.34167	12396
31.35000	12251
31.35833	12114
31.36667	11978
31.37500	11844
31.38333	11714
31.39167	11584
31.40000	11459
31.40833	11336
31.41667	11217
31.42500	11100
31.43333	10985
31.44167	10875
31.45000	10765
31.45833	10659
31.46667	10554
31.47500	10452
31.48333	10353
31.49167	10254
31.50000	10160
31.50833	10067
31.51667	9977
31.52500	9887
31.53333	9799
31.54167	9712
31.55000	9626
31.55833	9543
31.56667	9461
31.57500	9381
31.58333	9303
31.59167	9226
31.60000	9153
31.60833	9082
31.61667	9013
31.62500	8947
31.63333	8882
31.64167	8818
31.65000	8753
31.65833	8689
31.66667	8627
31.67500	8566
31.68333	8508
31.69167	8453
31.70000	8401
31.70833	8350
31.71667	8301
31.72500	8252
31.73333	8204
31.74167	8157
31.75000	8110
31.75833	8063
31.76667	8017
31.77500	7972
31.78333	7930
31.79167	7889
31.80000	7851
31.80833	7813
31.81667	7778
31.82500	7745
31.83333	7713
31.84167	7683
31.85000	7653
31.85833	7624
31.86667	7597
31.87500	7571
31.88333	7548
31.89167	7529
31.90000	7513
31.90833	7499
31.91667	7486
31.92500	7475
31.93333	7465
31.94167	7457
31.95000	7452
31.95833	7450
31.96667	7452
31.97500	7456
31.98333	7463
31.99167	7471
32.00000	7482
32.00833	7495
32.01667	7511
32.02500	7529
32.03333	7549
32.04167	7571
32.05000	7595
32.05833	7622
32.06667	7654
32.07500	7691
32.08333	7735
32.09167	7784
32.10000	7838
32.10833	7895
32.11667	7956
32.12500	8021
32.13333	8091
32.14167	8164
32.15000	8243
32.15833	8323
32.16667	8410
32.17500	8501
32.18333	8598
32.19167	8702
32.20000	8810
32.20833	8926
32.21667	9047
32.22500	9177
32.23333	9316
32.24167	9462
32.25000	9619
32.25833	9780
32.26667	9951
32.27500	10128
32.28333	10312
32.29167	10506
32.30000	10706
32.30833	10920
32.31667	11141
32.32500	11374
32.33333	11620
32.34167	11872
32.35000	12142
32.35833	12418
32.36667	12712
32.37500	13016
32.38333	13332
32.39167	13664
32.40000	14001
32.40833	14360
32.41667	14727
32.42500	15115
32.43333	15521
32.44167	15938
32.45000	16381
32.45833	16830
32.46667	17305
32.47500	17793
32.48333	18299
32.49167	18831
32.50000	19370
32.50833	19942
32.51667	20524
32.52500	21130
32.53333	21759
32.54167	22398
32.55000	23072
32.55833	23751
32.56667	24464
32.57500	25194
32.58333	25943
32.59167	26726
32.60000	27514
32.60833	28342
32.61667	29177
32.62500	30041
32.63333	30930
32.64167	31829
32.65000	32770
32.65833	33709
32.66667	34684
32.67500	35669
32.68333	36668
32.69167	37700
32.70000	38729
32.70833	39802
32.71667	40872
32.72500	41966
32.73333	43078
32.74167	44186
32.75000	45330
32.75833	46458
32.76667	47616
32.77500	48775
32.78333	49939
32.79167	51131
32.80000	52304
32.80833	53509
32.81667	54695
32.82500	55887
32.83333	57082
32.84167	58250
32.85000	59438
32.85833	60594
32.86667	61766
32.87500	62926
32.88333	64074
32.89167	65232
32.90000	66349
32.90833	67475
32.91667	68564
32.92500	69641
32.93333	70702
32.94167	71724
32.95000	72745
32.95833	73718
32.96667	74678
32.97500	75604
32.98333	76495
32.99167	77372
33.00000	78198
33.00833	79008
33.01667	79770
33.02500	80495
33.03333	81186
33.04167	81827
33.05000	82444
33.05833	83008
33.06667	83539
33.07500	84025
33.08333	84463
33.09167	84864
33.10000	85213
33.10833	85524
33.11667	85785
33.12500	86000
33.13333	86172
33.14167	86293
33.15000	86370
33.15833	86399
33.16667	86378
33.17500	86313
33.18333	86203
33.19167	86049
33.20000	85854
33.20833	85610
33.21667	85328
33.22500	84997
33.23333	84621
33.24167	84208
33.25000	83744
33.25833	83253
33.26667	82716
33.27500	82149
33.28333	81551
33.29167	80911
33.30000	80250
33.30833	79538
33.31667	78807
33.32500	78039
33.33333	77238
33.34167	76422
33.35000	75560
33.35833	74693
33.36667	73785
33.37500	72862
33.38333	71925
33.39167	70958
33.40000	69998
33.40833	69002
33.41667	68012
33.42500	67002
33.43333	65976
33.44167	64953
33.45000	63897
33.45833	62855
33.46667	61786
33.47500	60722
33.48333	59663
33.49167	58588
33.50000	57538
33.50833	56465
33.51667	55411
33.52500	54351
33.53333	53287
33.54167	52242
33.55000	51177
33.55833	50143
33.56667	49100
33.57500	48073
33.58333	47061
33.59167	46044
33.60000	45059
33.60833	44064
33.61667	43097
33.62500	42136
33.63333	41183
33.64167	40256
33.65000	39320
33.65833	38418
33.66667	37515
33.67500	36633
33.68333	35771
33.69167	34911
33.70000	34086
33.70833	33257
33.71667	32457
33.72500	31667
33.73333	30887
33.74167	30133
33.75000	29377
33.75833	28652
33.76667	27930
33.77500	27229
33.78333	26546
33.79167	25867
33.80000	25218
33.80833	24570
33.81667	23947
33.82500	23334
33.83333	22732
33.84167	22152
33.85000	21573
33.85833	21020
33.86667	20472
33.87500	19942
33.88333	19429
33.89167	18921
33.90000	18438
33.90833	17958
33.91667	17498
33.92500	17047
33.93333	16604
33.94167	16178
33.95000	15753
33.95833	15347
33.96667	14946
33.97500	14558
33.98333	14182
33.99167	13810
34.00000	13456
34.00833	13104
34.01667	12768
34.02500	12440
34.03333	12119
34.04167	11809
34.05000	11500
34.05833	11205
34.06667	10913
34.07500	10631
34.08333	10359
34.09167	10093
34.10000	9840
34.10833	9589
34.11667	9348
34.12500	9112
34.13333	8881
34.14167	8659
34.15000	8440
34.15833	8231
34.16667	8024
34.17500	7824
34.18333	7630
34.19167	7438
34.20000	7256
34.20833	7076
34.21667	6903
34.22500	6733
34.23333	6567
34.24167	6407
34.25000	6249
34.25833	6098
34.26667	5947
34.27500	5801
34.28333	5660
34.29167	5522
34.30000	5391
34.30833	5262
34.31667	5140
34.32500	5020
34.33333	4902
34.34167	4789
34.35000	4677
34.35833	4569
34.36667	4461
34.37500	4356
34.38333	4254
34.39167	4153
34.40000	4058
34.40833	3963
34.41667	3873
34.42500	3785
34.43333	3699
34.44167	3615
34.45000	3532
34.45833	3451
34.46667	3372
34.47500	3296
34.48333	3225
34.49167	3155
34.50000	3089
34.50833	3022
34.51667	2956
34.52500	2889
34.53333	2821
34.54167	2757
34.55000	2695
34.55833	2636
34.56667	2580
34.57500	2526
34.58333	2471
34.59167	2416
34.60000	2363
34.60833	2312
34.61667	2264
34.62500	2218
34.63333	2173
34.64167	2129
34.65000	2084
34.65833	2040
34.66667	1998
34.67500	1957
34.68333	1918
34.69167	1879
34.70000	1843
34.70833	1807
34.71667	1772
34.72500	1739
34.73333	1708
34.74167	1677
34.75000	1646
34.75833	1615
34.76667	1583
34.77500	1552
34.78333	1523
34.79167	1494
34.80000	1467
34.80833	1439
34.81667	1413
34.82500	1387
34.83333	1362
34.84167	1339
34.85000	1316
34.85833	1295
34.86667	1274
34.87500	1254
34.88333	1235
34.89167	1216
34.90000	1197
34.90833	1176
34.91667	1157
34.92500	1139
34.93333	1124
34.94167	1110
34.95000	1097
34.95833	1084
34.96667	1069
34.97500	1052
34.98333	1034
34.99167	1016
35.00000	1000
35.00833	987
35.01667	975
35.02500	965
35.03333	956
35.04167	946
35.05000	934
35.05833	923
35.06667	912
35.07500	901
35.08333	892
35.09167	882
35.10000	873
35.10833	863
35.11667	853
35.12500	844
35.13333	837
35.14167	831
35.15000	824
35.15833	816
35.16667	805
35.17500	794
35.18333	784
35.19167	774
35.20000	765
35.20833	756
35.21667	746
35.22500	736
35.23333	726
35.24167	717
35.25000	710
35.25833	704
35.26667	699
35.27500	692
35.28333	684
35.29167	674
35.30000	664
35.30833	653
35.31667	642
35.32500	632
35.33333	622
35.34167	614
35.35000	607
35.35833	601
35.36667	596
35.37500	590
35.38333	583
35.39167	576
35.40000	568
35.40833	558
35.41667	547
35.42500	537
35.43333	527
35.44167	518
35.45000	509
35.45833	499
35.46667	490
35.47500	482
35.48333	473
35.49167	465
35.50000	456
35.50833	446
35.51667	436
35.52500	426
35.53333	413
35.54167	400
35.55000	389
35.55833	379
35.56667	371
35.57500	364
35.58333	357
35.59167	351
35.60000	345
35.60833	337
35.61667	328
35.62500	317
35.63333	305
35.64167	294
35.65000	282
35.65833	271
35.66667	262
35.67500	253
35.68333	245
35.69167	236
35.70000	227
35.70833	218
35.71667	208
35.72500	199
35.73333	189
35.74167	178
35.75000	167
35.75833	158
35.76667	149
35.77500	142
35.78333	137
35.79167	133
35.80000	128
35.80833	120
35.81667	111
35.82500	101
35.83333	89
35.84167	79
35.85000	71
35.85833	65
35.86667	58
35.87500	50
35.88333	42
35.89167	33
35.90000	25
35.90833	17
35.91667	11
35.92500	6
35.93333	5
35.94167	3
35.95000	-0
35.95833	-5
35.96667	-12
35.97500	-19
35.98333	-25
35.99167	-31
36.00000	-35
36.00833	-39
36.01667	-42
36.02500	-46
36.03333	-49
36.04167	-53
36.05000	-58
36.05833	-63
36.06667	-68
36.07500	-74
36.08333	-78
36.09167	-82
36.10000	-85
36.10833	-87
36.11667	-88
36.12500	-89
36.13333	-90
36.14167	-92
36.15000	-95
36.15833	-100
36.16667	-104
36.17500	-108
36.18333	-111
36.19167	-115
36.20000	-118
36.20833	-120
36.21667	-120
36.22500	-119
36.23333	-118
36.24167	-118
36.25000	-118
36.25833	-119
36.26667	-120
36.27500	-121
36.28333	-121
36.29167	-121
36.30000	-120
36.30833	-120
36.31667	-121
36.32500	-122
36.33333	-124
36.34167	-126
36.35000	-127
36.35833	-129
36.36667	-130
36.37500	-132
36.38333	-133
36.39167	-132
36.40000	-131
36.40833	-130
36.41667	-129
36.42500	-129
36.43333	-131
36.44167	-133
36.45000	-136
36.45833	-138
36.46667	-140
36.47500	-141
36.48333	-142
36.49167	-143
36.50000	-143
36.50833	-142
36.51667	-139
36.52500	-135
36.53333	-131
36.54167	-129
36.55000	-129
36.55833	-131
36.56667	-131
36.57500	-130
36.58333	-128
36.59167	-126
36.60000	-124
36.60833	-123
36.61667	-123
36.62500	-123
36.63333	-121
36.64167	-120
36.65000	-119
36.65833	-121
36.66667	-123
36.67500	-126
36.68333	-126
36.69167	-124
36.70000	-122
36.70833	-122
36.71667	-124
36.72500	-126
36.73333	-128
36.74167	-128
36.75000	-124
36.75833	-119
36.76667	-115
36.77500	-112
36.78333	-111
36.79167	-112
36.80000	-112
36.80833	-111
36.81667	-108
36.82500	-106
36.83333	-105
36.84167	-105
36.85000	-107
36.85833	-108
36.86667	-107
36.87500	-104
36.88333	-99
36.89167	-93
36.90000	-88
36.90833	-84
36.91667	-81
36.92500	-81
36.93333	-81
36.94167	-81
36.95000	-80
36.95833	-77
36.96667	-73
36.97500	-69
36.98333	-66
36.99167	-65
37.00000	-63
37.00833	-63
37.01667	-63
37.02500	-62
37.03333	-62
37.04167	-60
37.05000	-59
37.05833	-56
37.06667	-53
37.07500	-50
37.08333	-47
37.09167	-47
37.10000	-46
37.10833	-45
37.11667	-42
37.12500	-40
37.13333	-38
37.14167	-38
37.15000	-39
37.15833	-41
37.16667	-42
37.17500	-42
37.18333	-40
37.19167	-37
37.20000	-35
37.20833	-34
37.21667	-36
37.22500	-37
37.23333	-38
37.24167	-39
37.25000	-39
37.25833	-38
37.26667	-38
37.27500	-39
37.28333	-41
37.29167	-43
37.30000	-45
37.30833	-47
37.31667	-50
37.32500	-52
37.33333	-54
37.34167	-56
37.35000	-58
37.35833	-60
37.36667	-64
37.37500	-68
37.38333	-73
37.39167	-77
37.40000	-80
37.40833	-80
37.41667	-78
37.42500	-76
37.43333	-75
37.44167	-75
37.45000	-77
37.45833	-81
37.46667	-86
37.47500	-91
37.48333	-96
37.49167	-100
37.50000	-103
37.50833	-105
37.51667	-107
37.52500	-109
37.53333	-112
37.54167	-115
37.55000	-116
37.55833	-117
37.56667	-116
37.57500	-117
37.58333	-119
37.59167	-122
37.60000	-125
37.60833	-127
37.61667	-128
37.62500	-130
37.63333	-133
37.64167	-137
37.65000	-141
37.65833	-143
37.66667	-144
37.67500	-143
37.68333	-142
37.69167	-141
37.70000	-140
37.70833	-140
37.71667	-142
37.72500	-143
37.73333	-144
37.74167	-144
37.75000	-144
37.75833	-142
37.76667	-140
37.77500	-137
37.78333	-136
37.79167	-136
37.80000	-138
37.80833	-141
37.81667	-143
37.82500	-144
37.83333	-143
37.84167	-141
37.85000	-140
37.85833	-138
37.86667	-137
37.87500	-136
37.88333	-133
37.89167	-131
37.90000	-129
37.90833	-128
37.91667	-128
37.92500	-128
37.93333	-129
37.94167	-130
37.95000	-128
37.95833	-125
37.96667	-122
37.97500	-119
37.98333	-116
37.99167	-113
38.00000	-112
38.00833	-111
38.01667	-112
38.02500	-114
38.03333	-116
38.04167	-117
38.05000	-116
38.05833	-113
38.06667	-110
38.07500	-108
38.08333	-107
38.09167	-108
38.10000	-109
38.10833	-111
38.11667	-113
38.12500	-115
38.13333	-116
38.14167	-118
38.15000	-119
38.15833	-121
38.16667	-123
38.17500	-125
38.18333	-127
38.19167	-129
38.20000	-130
38.20833	-131
38.21667	-131
38.22500	-130
38.23333	-130
38.24167	-130
38.25000	-130
38.25833	-132
38.26667	-135
38.27500	-139
38.28333	-143
38.29167	-146
38.30000	-149
38.30833	-152
38.31667	-155
38.32500	-159
38.33333	-163
38.34167	-165
38.35000	-166
38.35833	-167
38.36667	-167
38.37500	-169
38.38333	-173
38.39167	-179
38.40000	-185
38.40833	-191
38.41667	-197
38.42500	-203
38.43333	-209
38.44167	-214
38.45000	-218
38.45833	-221
38.46667	-223
38.47500	-226
38.48333	-228
38.49167	-231
38.50000	-233
38.50833	-235
38.51667	-237
38.52500	-240
38.53333	-243
38.54167	-247
38.55000	-250
38.55833	-253
38.56667	-258
38.57500	-264
38.58333	-271
38.59167	-278
38.60000	-284
38.60833	-289
38.61667	-293
38.62500	-296
38.63333	-298
38.64167	-300
38.65000	-303
38.65833	-307
38.66667	-313
38.67500	-319
38.68333	-324
38.69167	-327
38.70000	-329
38.70833	-331
38.71667	-334
38.72500	-339
38.73333	-345
38.74167	-350
38.75000	-354
38.75833	-356
38.76667	-356
38.77500	-355
38.78333	-355
38.79167	-356
38.80000	-359
38.80833	-363
38.81667	-366
38.82500	-369
38.83333	-372
38.84167	-374
38.85000	-375
38.85833	-376
38.86667	-378
38.87500	-382
38.88333	-385
38.89167	-389
38.90000	-392
38.90833	-394
38.91667	-397
38.92500	-402
38.93333	-407
38.94167	-413
38.95000	-419
38.95833	-423
38.96667	-426
38.97500	-427
38.98333	-426
38.99167	-425
39.00000	-423
39.00833	-422
39.01667	-423
39.02500	-424
39.03333	-427
39.04167	-429
39.05000	-431
39.05833	-433
39.06667	-434
39.07500	-436
39.08333	-437
39.09167	-438
39.10000	-439
39.10833	-438
39.11667	-436
39.12500	-435
39.13333	-435
39.14167	-437
39.15000	-440
39.15833	-444
39.16667	-446
39.17500	-446
39.18333	-446
39.19167	-446
39.20000	-447
39.20833	-448
39.21667	-449
39.22500	-451
39.23333	-451
39.24167	-451
39.25000	-452
39.25833	-452
39.26667	-453
39.27500	-455
39.28333	-458
39.29167	-462
39.30000	-464
39.30833	-465
39.31667	-465
39.32500	-463
39.33333	-461
39.34167	-458
39.35000	-456
39.35833	-454
39.36667	-454
39.37500	-456
39.38333	-461
39.39167	-466
39.40000	-472
39.40833	-478
39.41667	-482
39.42500	-484
39.43333	-484
39.44167	-482
39.45000	-480
39.45833	-479
39.46667	-479
39.47500	-481
39.48333	-484
39.49167	-489
39.50000	-494
39.50833	-498
39.51667	-502
39.52500	-504
39.53333	-503
39.54167	-502
39.55000	-500
39.55833	-499
39.56667	-500
39.57500	-501
39.58333	-503
39.59167	-505
39.60000	-506
39.60833	-507
39.61667	-508
39.62500	-508
39.63333	-509
39.64167	-509
39.65000	-508
39.65833	-507
39.66667	-507
39.67500	-509
39.68333	-512
39.69167	-516
39.70000	-518
39.70833	-519
39.71667	-520
39.72500	-520
39.73333	-519
39.74167	-519
39.75000	-519
39.75833	-521
39.76667	-523
39.77500	-525
39.78333	-527
39.79167	-529
39.80000	-531
39.80833	-533
39.81667	-534
39.82500	-533
39.83333	-530
39.84167	-527
39.85000	-524
39.85833	-522
39.86667	-522
39.87500	-522
39.88333	-522
39.89167	-519
39.90000	-516
39.90833	-514
39.91667	-514
39.92500	-514
39.93333	-514
39.94167	-513
39.95000	-509
39.95833	-504
39.96667	-500
39.97500	-496
39.98333	-494
39.99167	-493
40.00000	-492
40.00833	-491
40.01667	-488
40.02500	-484
40.03333	-479
40.04167	-473
40.05000	-465
40.05833	-457
40.06667	-448
40.07500	-438
40.08333	-429
40.09167	-420
40.10000	-411
40.10833	-401
40.11667	-390
40.12500	-375
40.13333	-359
40.14167	-340
40.15000	-320
40.15833	-301
40.16667	-281
40.17500	-260
40.18333	-240
40.19167	-218
40.20000	-196
40.20833	-172
40.21667	-148
40.22500	-121
40.23333	-91
40.24167	-60
40.25000	-24
40.25833	12
40.26667	51
40.27500	91
40.28333	133
40.29167	176
40.30000	220
40.30833	267
40.31667	315
40.32500	367
40.33333	421
40.34167	477
40.35000	537
40.35833	599
40.36667	665
40.37500	734
40.38333	804
40.39167	877
40.40000	950
40.40833	1026
40.41667	1103
40.42500	1185
40.43333	1270
40.44167	1358
40.45000	1453
40.45833	1548
40.46667	1646
40.47500	1744
40.48333	1844
40.49167	1949
40.50000	2054
40.50833	2167
40.51667	2281
40.52500	2399
40.53333	2521
40.54167	2642
40.55000	2769
40.55833	2894
40.56667	3024
40.57500	3156
40.58333	3289
40.59167	3426
40.60000	3562
40.60833	3703
40.61667	3844
40.62500	3987
40.63333	4132
40.64167	4278
40.65000	4429
40.65833	4577
40.66667	4728
40.67500	4877
40.68333	5026
40.69167	5178
40.70000	5328
40.70833	5486
40.71667	5643
40.72500	5801
40.73333	5960
40.74167	6116
40.75000	6276
40.75833	6431
40.76667	6588
40.77500	6743
40.78333	6895
40.79167	7047
40.80000	7194
40.80833	7342
40.81667	7485
40.82500	7628
40.83333	7770
40.84167	7910
40.85000	8053
40.85833	8190
40.86667	8327
40.87500	8461
40.88333	8590
40.89167	8719
40.90000	8841
40.90833	8963
40.91667	9079
40.92500	9191
40.93333	9300
40.94167	9403
40.95000	9504
40.95833	9601
40.96667	9698
40.97500	9792
40.98333	9879
40.99167	9963
41.00000	10038
41.00833	10109
41.01667	10173
41.02500	10233
41.03333	10289
41.04167	10338
41.05000	10382
41.05833	10421
41.06667	10457
41.07500	10487
41.08333	10512
41.09167	10533
41.10000	10547
41.10833	10556
41.11667	10561
41.12500	10561
41.13333	10558
41.14167	10549
41.15000	10533
41.15833	10512
41.16667	10485
41.17500	10452
41.18333	10416
41.19167	10375
41.20000	10331
41.20833	10283
41.21667	10232
41.22500	10176
41.23333	10114
41.24167	10047
41.25000	9972
41.25833	9894
41.26667	9809
41.27500	9720
41.28333	9629
41.29167	9533
41.30000	9437
41.30833	9337
41.31667	9236
41.32500	9134
41.33333	9028
41.34167	8919
41.35000	8804
41.35833	8687
41.36667	8565
41.37500	8442
41.38333	8318
41.39167	8190
41.40000	8064
41.40833	7934
41.41667	7805
41.42500	7677
41.43333	7547
41.44167	7417
41.45000	7283
41.45833	7148
41.46667	7008
41.47500	6866
41.48333	6726
41.49167	6584
41.50000	6447
41.50833	6308
41.51667	6173
41.52500	6039
41.53333	5903
41.54167	5770
41.55000	5632
41.55833	5497
41.56667	5359
41.57500	5222
41.58333	5087
41.59167	4951
41.60000	4820
41.60833	4689
41.61667	4561
41.62500	4435
41.63333	4308
41.64167	4186
41.65000	4061
41.65833	3942
41.66667	3824
41.67500	3710
41.68333	3598
41.69167	3486
41.70000	3376
41.70833	3263
41.71667	3151
41.72500	3042
41.73333	2934
41.74167	2833
41.75000	2733
41.75833	2638
41.76667	2542
41.77500	2448
41.78333	2356
41.79167	2264
41.80000	2177
41.80833	2092
41.81667	2012
41.82500	1933
41.83333	1856
41.84167	1782
41.85000	1709
41.85833	1640
41.86667	1572
41.87500	1506
41.88333	1441
41.89167	1375
41.90000	1312
41.90833	1250
41.91667	1190
41.92500	1132
41.93333	1074
41.94167	1021
41.95000	969
41.95833	920
41.96667	871
41.97500	824
41.98333	777
41.99167	730
42.00000	685
42.00833	641
42.01667	599
42.02500	558
42.03333	517
42.04167	479
42.05000	443
42.05833	410
42.06667	380
42.07500	351
42.08333	323
42.09167	296
42.10000	270
42.10833	243
42.11667	218
42.12500	194
42.13333	169
42.14167	146
42.15000	122
42.15833	99
42.16667	76
42.17500	52
42.18333	30
42.19167	7
42.20000	-15
42.20833	-36
42.21667	-55
42.22500	-72
42.23333	-88
42.24167	-102
42.25000	-115
42.25833	-128
42.26667	-141
42.27500	-155
42.28333	-171
42.29167	-187
42.30000	-201
42.30833	-212
42.31667	-222
42.32500	-230
42.33333	-238
42.34167	-248
42.35000	-260
42.35833	-274
42.36667	-287
42.37500	-300
42.38333	-312
42.39167	-322
42.40000	-331
42.40833	-338
42.41667	-345
42.42500	-351
42.43333	-356
42.44167	-362
42.45000	-368
42.45833	-374
42.46667	-382
42.47500	-390
42.48333	-399
42.49167	-408
42.50000	-417
42.50833	-424
42.51667	-431
42.52500	-437
42.53333	-442
42.54167	-448
42.55000	-453
42.55833	-458
42.56667	-461
42.57500	-464
42.58333	-468
42.59167	-472
42.60000	-477
42.60833	-482
42.61667	-486
42.62500	-489
42.63333	-491
42.64167	-494
42.65000	-499
42.65833	-505
42.66667	-512
42.67500	-518
42.68333	-524
42.69167	-528
42.70000	-531
42.70833	-533
42.71667	-535
42.72500	-537
42.73333	-538
42.74167	-541
42.75000	-545
42.75833	-548
42.76667	-550
42.77500	-552
42.78333	-553
42.79167	-554
42.80000	-554
42.80833	-556
42.81667	-558
42.82500	-561
42.83333	-564
42.84167	-566
42.85000	-568
42.85833	-570
42.86667	-572
42.87500	-573
42.88333	-575
42.89167	-576
42.90000	-577
42.90833	-578
42.91667	-579
42.92500	-581
42.93333	-583
42.94167	-585
42.95000	-588
42.95833	-591
42.96667	-593
42.97500	-595
42.98333	-598
42.99167	-600
43.00000	-602
43.00833	-602
43.01667	-602
43.02500	-600
43.03333	-599
43.04167	-599
43.05000	-602
43.05833	-606
43.06667	-610
43.07500	-612
43.08333	-612
43.09167	-611
43.10000	-610
43.10833	-611
43.11667	-612
43.12500	-615
43.13333	-617
43.14167	-619
43.15000	-619
43.15833	-619
43.16667	-620
43.17500	-622
43.18333	-625
43.19167	-629
43.20000	-632
43.20833	-633
43.21667	-634
43.22500	-633
43.23333	-633
43.24167	-634
43.25000	-635
43.25833	-637
43.26667	-639
43.27500	-640
43.28333	-639
43.29167	-636
43.30000	-634
43.30833	-633
43.31667	-633
43.32500	-636
43.33333	-640
43.34167	-644
43.35000	-648
43.35833	-650
43.36667	-651
43.37500	-650
43.38333	-649
43.39167	-649
43.40000	-650
43.40833	-652
43.41667	-654
43.42500	-656
43.43333	-658
43.44167	-659
43.45000	-661
43.45833	-662
43.46667	-663
43.47500	-662
43.48333	-661
43.49167	-659
43.50000	-658
43.50833	-658
43.51667	-659
43.52500	-661
43.53333	-664
43.54167	-669
43.55000	-674
43.55833	-678
43.56667	-680
43.57500	-679
43.58333	-675
43.59167	-670
43.60000	-666
43.60833	-664
43.61667	-665
43.62500	-668
43.63333	-671
43.64167	-673
43.65000	-674
43.65833	-674
43.66667	-674
43.67500	-674
43.68333	-676
43.69167	-678
43.70000	-681
43.70833	-683
43.71667	-683
43.72500	-682
43.73333	-681
43.74167	-680
43.75000	-681
43.75833	-681
43.76667	-682
43.77500	-682
43.78333	-682
43.79167	-683
43.80000	-685
43.80833	-687
43.81667	-689
43.82500	-691
43.83333	-692
43.84167	-693
43.85000	-694
43.85833	-693
43.86667	-693
43.87500	-692
43.88333	-692
43.89167	-693
43.90000	-695
43.90833	-697
43.91667	-699
43.92500	-700
43.93333	-702
43.94167	-703
43.95000	-704
43.95833	-705
43.96667	-705
43.97500	-704
43.98333	-703
43.99167	-701
44.00000	-699
44.00833	-698
44.01667	-697
44.02500	-697
44.03333	-697
44.04167	-697
44.05000	-696
44.05833	-696
44.06667	-696
44.07500	-697
44.08333	-698
44.09167	-699
44.10000	-700
44.10833	-702
44.11667	-705
44.12500	-707
44.13333	-708
44.14167	-707
44.15000	-706
44.15833	-704
44.16667	-705
44.17500	-706
44.18333	-708
44.19167	-708
44.20000	-708
44.20833	-706
44.21667	-704
44.22500	-701
44.23333	-698
44.24167	-696
44.25000	-695
44.25833	-696
44.26667	-697
44.27500	-698
44.28333	-700
44.29167	-702
44.30000	-705
44.30833	-709
44.31667	-714
44.32500	-717
44.33333	-719
44.34167	-719
44.35000	-717
44.35833	-715
44.36667	-712
44.37500	-710
44.38333	-710
44.39167	-711
44.40000	-712
44.40833	-715
44.41667	-717
44.42500	-717
44.43333	-716
44.44167	-714
44.45000	-710
44.45833	-707
44.46667	-706
44.47500	-706
44.48333	-707
44.49167	-707
44.50000	-706
44.50833	-704
44.51667	-703
44.52500	-701
44.53333	-700
44.54167	-699
44.55000	-699
44.55833	-699
44.56667	-700
44.57500	-700
44.58333	-701
44.59167	-703
44.60000	-704
44.60833	-704
44.61667	-703
44.62500	-701
44.63333	-700
44.64167	-698
44.65000	-698
44.65833	-699
44.66667	-698
44.67500	-697
44.68333	-695
44.69167	-694
44.70000	-694
44.70833	-695
44.71667	-697
44.72500	-699
44.73333	-698
44.74167	-697
44.75000	-694
44.75833	-691
44.76667	-689
44.77500	-688
44.78333	-688
44.79167	-688
44.80000	-687
44.80833	-686
44.81667	-686
44.82500	-685
44.83333	-682
44.84167	-680
44.85000	-678
44.85833	-677
44.86667	-678
44.87500	-680
44.88333	-680
44.89167	-680
44.90000	-679
44.90833	-678
44.91667	-678
44.92500	-679
44.93333	-680
44.94167	-681
44.95000	-678
44.95833	-675
44.96667	-671
44.97500	-667
44.98333	-664
44.99167	-662
45.00000	-660
45.00833	-657
45.01667	-655
45.02500	-653
45.03333	-652
45.04167	-652
45.05000	-651
45.05833	-650
45.06667	-649
45.07500	-648
45.08333	-649
45.09167	-651
45.10000	-654
45.10833	-657
45.11667	-659
45.12500	-659
45.13333	-658
45.14167	-657
45.15000	-655
45.15833	-654
45.16667	-653
45.17500	-651
45.18333	-647
45.19167	-642
45.20000	-636
45.20833	-632
45.21667	-628
45.22500	-626
45.23333	-625
45.24167	-626
45.25000	-626
45.25833	-627
45.26667	-627
45.27500	-626
45.28333	-624
45.29167	-622
45.30000	-620
45.30833	-620
45.31667	-620
45.32500	-621
45.33333	-620
45.34167	-620
45.35000	-619
45.35833	-617
45.36667	-616
45.37500	-614
45.38333	-612
45.39167	-610
45.40000	-609
45.40833	-608
45.41667	-608
45.42500	-609
45.43333	-610
45.44167	-610
45.45000	-608
45.45833	-606
45.46667	-603
45.47500	-601
45.48333	-601
45.49167	-602
45.50000	-603
45.50833	-603
45.51667	-603
45.52500	-603
45.53333	-604
45.54167	-606
45.55000	-608
45.55833	-610
45.56667	-611
45.57500	-613
45.58333	-615
45.59167	-618
45.60000	-622
45.60833	-625
45.61667	-626
45.62500	-627
45.63333	-625
45.64167	-623
45.65000	-621
45.65833	-618
45.66667	-617
45.67500	-617
45.68333	-619
45.69167	-621
45.70000	-623
45.70833	-625
45.71667	-626
45.72500	-626
45.73333	-627
45.74167	-627
45.75000	-627
45.75833	-626
45.76667	-626
45.77500	-627
45.78333	-629
45.79167	-633
45.80000	-636
45.80833	-638
45.81667	-638
45.82500	-638
45.83333	-638
45.84167	-639
45.85000	-642
45.85833	-644
45.86667	-647
45.87500	-650
45.88333	-651
45.89167	-653
45.90000	-654
45.90833	-656
45.91667	-659
45.92500	-663
45.93333	-667
45.94167	-671
45.95000	-673
45.95833	-674
45.96667	-675
45.97500	-675
45.98333	-676
45.99167	-677
46.00000	-679
46.00833	-680
46.01667	-682
46.02500	-683
46.03333	-682
46.04167	-681
46.05000	-681
46.05833	-682
46.06667	-683
46.07500	-685
46.08333	-686
46.09167	-687
46.10000	-687
46.10833	-686
46.11667	-686
46.12500	-686
46.13333	-688
46.14167	-690
46.15000	-692
46.15833	-694
46.16667	-695
46.17500	-695
46.18333	-696
46.19167	-697
46.20000	-700
46.20833	-704
46.21667	-709
46.22500	-712
46.23333	-714
46.24167	-713
46.25000	-711
46.25833	-709
46.26667	-708
46.27500	-709
46.28333	-711
46.29167	-714
46.30000	-718
46.30833	-721
46.31667	-723
46.32500	-724
46.33333	-724
46.34167	-724
46.35000	-723
46.35833	-723
46.36667	-725
46.37500	-729
46.38333	-734
46.39167	-738
46.40000	-741
46.40833	-744
46.41667	-746
46.42500	-746
46.43333	-744
46.44167	-741
46.45000	-737
46.45833	-735
46.46667	-735
46.47500	-738
46.48333	-741
46.49167	-744
46.50000	-746
46.50833	-747
46.51667	-747
46.52500	-746
46.53333	-745
46.54167	-744
46.55000	-743
46.55833	-743
46.56667	-743
46.57500	-745
46.58333	-747
46.59167	-749
46.60000	-751
46.60833	-753
46.61667	-755
46.62500	-755
46.63333	-753
46.64167	-751
46.65000	-748
46.65833	-746
46.66667	-745
46.67500	-745
46.68333	-747
46.69167	-750
46.70000	-753
46.70833	-755
46.71667	-757
46.72500	-757
46.73333	-756
46.74167	-755
46.75000	-754
46.75833	-754
46.76667	-754
46.77500	-753
46.78333	-751
46.79167	-748
46.80000	-745
46.80833	-743
46.81667	-742
46.82500	-743
46.83333	-746
46.84167	-749
46.85000	-751
46.85833	-752
46.86667	-753
46.87500	-752
46.88333	-752
46.89167	-752
46.90000	-753
46.90833	-754
46.91667	-755
46.92500	-756
46.93333	-756
46.94167	-757
46.95000	-755
46.95833	-754
46.96667	-752
46.97500	-751
46.98333	-750
46.99167	-749
47.00000	-748
47.00833	-748
47.01667	-749
47.02500	-751
47.03333	-753
47.04167	-754
47.05000	-756
47.05833	-758
47.06667	-760
47.07500	-762
47.08333	-763
47.09167	-763
47.10000	-761
47.10833	-759
47.11667	-755
47.12500	-752
47.13333	-750
47.14167	-748
47.15000	-746
47.15833	-745
47.16667	-745
47.17500	-745
47.18333	-744
47.19167	-743
47.20000	-741
47.20833	-739
47.21667	-738
47.22500	-738
47.23333	-738
47.24167	-739
47.25000	-739
47.25833	-739
47.26667	-739
47.27500	-739
47.28333	-740
47.29167	-742
47.30000	-744
47.30833	-745
47.31667	-745
47.32500	-745
47.33333	-744
47.34167	-743
47.35000	-742
47.35833	-743
47.36667	-743
47.37500	-743
47.38333	-741
47.39167	-738
47.40000	-735
47.40833	-730
47.41667	-726
47.42500	-723
47.43333	-723
47.44167	-723
47.45000	-724
47.45833	-725
47.46667	-725
47.47500	-725
47.48333	-723
47.49167	-721
47.50000	-720
47.50833	-720
47.51667	-720
47.52500	-720
47.53333	-718
47.54167	-715
47.55000	-712
47.55833	-710
47.56667	-709
47.57500	-710
47.58333	-711
47.59167	-711
47.60000	-709
47.60833	-704
47.61667	-698
47.62500	-692
47.63333	-687
47.64167	-684
47.65000	-684
47.65833	-686
47.66667	-690
47.67500	-694
47.68333	-697
47.69167	-698
47.70000	-696
47.70833	-692
47.71667	-688
47.72500	-684
47.73333	-682
47.74167	-682
47.75000	-686
47.75833	-690
47.76667	-694
47.77500	-697
47.78333	-697
47.79167	-695
47.80000	-691
47.80833	-688
47.81667	-685
47.82500	-682
47.83333	-681
47.84167	-679
47.85000	-678
47.85833	-677
47.86667	-676
47.87500	-676
47.88333	-675
47.89167	-676
47.90000	-677
47.90833	-678
47.91667	-679
47.92500	-678
47.93333	-675
47.94167	-673
47.95000	-670
47.95833	-669
47.96667	-670
47.97500	-673
47.98333	-677
47.99167	-679
48.00000	-681
48.00833	-682
48.01667	-682
48.02500	-682
48.03333	-682
48.04167	-683
48.05000	-682
48.05833	-680
48.06667	-678
48.07500	-676
48.08333	-674
48.09167	-674
48.10000	-674
48.10833	-673
48.11667	-673
48.12500	-675
48.13333	-677
48.14167	-680
48.15000	-682
48.15833	-682
48.16667	-683
48.17500	-684
48.18333	-686
48.19167	-687
48.20000	-688
48.20833	-687
48.21667	-685
48.22500	-683
48.23333	-683
48.24167	-684
48.25000	-686
48.25833	-688
48.26667	-689
48.27500	-690
48.28333	-691
48.29167	-692
48.30000	-693
48.30833	-695
48.31667	-696
48.32500	-697
48.33333	-696
48.34167	-694
48.35000	-692
48.35833	-689
48.36667	-688
48.37500	-687
48.38333	-688
48.39167	-688
48.40000	-688
48.40833	-690
48.41667	-693
48.42500	-697
48.43333	-701
48.44167	-705
48.45000	-707
48.45833	-708
48.46667	-709
48.47500	-709
48.48333	-709
48.49167	-710
48.50000	-711
48.50833	-711
48.51667	-711
48.52500	-711
48.53333	-712
48.54167	-713
48.55000	-714
48.55833	-714
48.56667	-714
48.57500	-713
48.58333	-712
48.59167	-712
48.60000	-713
48.60833	-715
48.61667	-717
48.62500	-720
48.63333	-722
48.64167	-723
48.65000	-720
48.65833	-717
48.66667	-715
48.67500	-715
48.68333	-717
48.69167	-723
48.70000	-728
48.70833	-730
48.71667	-731
48.72500	-729
48.73333	-726
48.74167	-723
48.75000	-720
48.75833	-719
48.76667	-721
48.77500	-725
48.78333	-728
48.79167	-732
48.80000	-734
48.80833	-733
48.81667	-732
48.82500	-730
48.83333	-729
48.84167	-728
48.85000	-730
48.85833	-734
48.86667	-738
48.87500	-741
48.88333	-743
48.89167	-743
48.90000	-742
48.90833	-739
48.91667	-737
48.92500	-734
48.93333	-732
48.94167	-730
48.95000	-730
48.95833	-730
48.96667	-730
48.97500	-731
48.98333	-733
48.99167	-736
49.00000	-738
49.00833	-741
49.01667	-743
49.02500	-743
49.03333	-741
49.04167	-738
49.05000	-736
49.05833	-735
49.06667	-737
49.07500	-740
49.08333	-744
49.09167	-747
49.10000	-749
49.10833	-748
49.11667	-746
49.12500	-743
49.13333	-741
49.14167	-741
49.15000	-744
49.15833	-749
49.16667	-752
49.17500	-756
49.18333	-759
49.19167	-760
49.20000	-760
49.20833	-758
49.21667	-755
49.22500	-753
49.23333	-752
49.24167	-751
49.25000	-751
49.25833	-750
49.26667	-749
49.27500	-747
49.28333	-744
49.29167	-743
49.30000	-742
49.30833	-744
49.31667	-747
49.32500	-749
49.33333	-751
49.34167	-752
49.35000	-754
49.35833	-756
49.36667	-759
49.37500	-762
49.38333	-765
49.39167	-765
49.40000	-763
49.40833	-759
49.41667	-755
49.42500	-752
49.43333	-750
49.44167	-751
49.45000	-753
49.45833	-755
49.46667	-757
49.47500	-757
49.48333	-756
49.49167	-755
49.50000	-754
49.50833	-753
49.51667	-754
49.52500	-754
49.53333	-755
49.54167	-755
49.55000	-755
49.55833	-755
49.56667	-755
49.57500	-753
49.58333	-751
49.59167	-749
49.60000	-749
49.60833	-750
49.61667	-752
49.62500	-754
49.63333	-757
49.64167	-759
49.65000	-760
49.65833	-761
49.66667	-761
49.67500	-760
49.68333	-759
49.69167	-758
49.70000	-759
49.70833	-761
49.71667	-763
49.72500	-764
49.73333	-763
49.74167	-760
49.75000	-758
49.75833	-755
49.76667	-754
49.77500	-753
49.78333	-753
49.79167	-753
49.80000	-753
49.80833	-753
49.81667	-753
49.82500	-754
49.83333	-756
49.84167	-758
49.85000	-761
49.85833	-763
49.86667	-763
49.87500	-761
49.88333	-760
49.89167	-759
49.90000	-761
49.90833	-764
49.91667	-768
49.92500	-771
49.93333	-773
49.94167	-774
49.95000	-774
49.95833	-773
49.96667	-771
49.97500	-768
49.98333	-764
49.99167	-762
50.00000	-760
50.00833	-759
50.01667	-759
50.02500	-759
50.03333	-759
50.04167	-759
50.05000	-759
50.05833	-760
50.06667	-760
50.07500	-759
50.08333	-758
50.09167	-757
50.10000	-757
50.10833	-757
50.11667	-759
50.12500	-759
50.13333	-760
50.14167	-761
50.15000	-762
50.15833	-763
50.16667	-763
50.17500	-762
50.18333	-760
50.19167	-757
50.20000	-755
50.20833	-755
50.21667	-755
50.22500	-756
50.23333	-757
50.24167	-758
50.25000	-760
50.25833	-761
50.26667	-763
50.27500	-765
50.28333	-765
50.29167	-762
50.30000	-760
50.30833	-757
50.31667	-755
50.32500	-753
50.33333	-752
50.34167	-752
50.35000	-751
50.35833	-750
50.36667	-749
50.37500	-748
50.38333	-749
50.39167	-750
50.40000	-752
50.40833	-753
50.41667	-754
50.42500	-755
50.43333	-754
50.44167	-753
50.45000	-751
50.45833	-749
50.46667	-746
50.47500	-743
50.48333	-741
50.49167	-739
50.50000	-737
50.50833	-736
50.51667	-734
50.52500	-733
50.53333	-732
50.54167	-732
50.55000	-731
50.55833	-730
50.56667	-728
50.57500	-726
50.58333	-724
50.59167	-722
50.60000	-720
50.60833	-718
50.61667	-717
50.62500	-715
50.63333	-713
50.64167	-712
50.65000	-711
50.65833	-709
50.66667	-707
50.67500	-705
50.68333	-703
50.69167	-701
50.70000	-698
50.70833	-696
50.71667	-693
50.72500	-691
50.73333	-689
50.74167	-689
50.75000	-691
50.75833	-694
50.76667	-696
50.77500	-698
50.78333	-698
50.79167	-696
50.80000	-692
50.80833	-689
50.81667	-687
50.82500	-685
50.83333	-683
50.84167	-683
50.85000	-683
50.85833	-684
50.86667	-685
50.87500	-687
50.88333	-688
50.89167	-689
50.90000	-689
50.90833	-689
50.91667	-690
50.92500	-690
50.93333	-689
50.94167	-685
50.95000	-680
50.95833	-674
50.96667	-670
50.97500	-667
50.98333	-666
50.99167	-666
51.00000	-667
51.00833	-668
51.01667	-669
51.02500	-671
51.03333	-673
51.04167	-675
51.05000	-677
51.05833	-677
51.06667	-676
51.07500	-673
51.08333	-670
51.09167	-667
51.10000	-665
51.10833	-663
51.11667	-660
51.12500	-658
51.13333	-656
51.14167	-656
51.15000	-658
51.15833	-661
51.16667	-663
51.17500	-664
51.18333	-664
51.19167	-663
51.20000	-662
51.20833	-661
51.21667	-662
51.22500	-663
51.23333	-665
51.24167	-666
51.25000	-669
51.25833	-673
51.26667	-676
51.27500	-679
51.28333	-681
51.29167	-682
51.30000	-682
51.30833	-682
51.31667	-682
51.32500	-682
51.33333	-682
51.34167	-683
51.35000	-684
51.35833	-685
51.36667	-687
51.37500	-688
51.38333	-691
51.39167	-694
51.40000	-696
51.40833	-697
51.41667	-696
51.42500	-695
51.43333	-694
51.44167	-694
51.45000	-695
51.45833	-697
51.46667	-698
51.47500	-698
51.48333	-697
51.49167	-696
51.50000	-695
51.50833	-695
51.51667	-695
51.52500	-696
51.53333	-698
51.54167	-700
51.55000	-703
51.55833	-706
51.56667	-709
51.57500	-712
51.58333	-715
51.59167	-718
51.60000	-720
51.60833	-721
51.61667	-722
51.62500	-723
51.63333	-724
51.64167	-724
51.65000	-724
51.65833	-725
51.66667	-725
51.67500	-726
51.68333	-727
51.69167	-728
51.70000	-728
51.70833	-728
51.71667	-728
51.72500	-729
51.73333	-729
51.74167	-728
51.75000	-729
51.75833	-731
51.76667	-734
51.77500	-736
51.78333	-738
51.79167	-737
51.80000	-736
51.80833	-736
51.81667	-737
51.82500	-737
51.83333	-737
51.84167	-736
51.85000	-737
51.85833	-738
51.86667	-739
51.87500	-740
51.88333	-741
51.89167	-741
51.90000	-741
51.90833	-740
51.91667	-740
51.92500	-739
51.93333	-739
51.94167	-740
51.95000	-741
51.95833	-742
51.96667	-742
51.97500	-742
51.98333	-742
51.99167	-742
52.00000	-742
52.00833	-742
52.01667	-741
52.02500	-741
52.03333	-743
52.04167	-747
52.05000	-752
52.05833	-757
52.06667	-760
52.07500	-763
52.08333	-764
52.09167	-764
52.10000	-763
52.10833	-763
52.11667	-763
52.12500	-763
52.13333	-763
52.14167	-762
52.15000	-760
52.15833	-759
52.16667	-757
52.17500	-757
52.18333	-757
52.19167	-757
52.20000	-756
52.20833	-754
52.21667	-752
52.22500	-752
52.23333	-754
52.24167	-757
52.25000	-760
52.25833	-763
52.26667	-763
52.27500	-763
52.28333	-763
52.29167	-765
52.30000	-768
52.30833	-770
52.31667	-771
52.32500	-770
52.33333	-766
52.34167	-762
52.35000	-759
52.35833	-757
52.36667	-755
52.37500	-755
52.38333	-755
52.39167	-755
52.40000	-756
52.40833	-759
52.41667	-762
52.42500	-765
52.43333	-767
52.44167	-768
52.45000	-768
52.45833	-768
52.46667	-768
52.47500	-770
52.48333	-771
52.49167	-770
52.50000	-768
52.50833	-766
52.51667	-763
52.52500	-760
52.53333	-758
52.54167	-757
52.55000	-755
52.55833	-755
52.56667	-754
52.57500	-754
52.58333	-755
52.59167	-755
52.60000	-755
52.60833	-756
52.61667	-756
52.62500	-757
52.63333	-758
52.64167	-759
52.65000	-761
52.65833	-762
52.66667	-764
52.67500	-764
52.68333	-763
52.69167	-761
52.70000	-759
52.70833	-757
52.71667	-754
52.72500	-751
52.73333	-748
52.74167	-746
52.75000	-744
52.75833	-744
52.76667	-743
52.77500	-744
52.78333	-745
52.79167	-747
52.80000	-750
52.80833	-752
52.81667	-755
52.82500	-758
52.83333	-760
52.84167	-761
52.85000	-760
52.85833	-757
52.86667	-752
52.87500	-747
52.88333	-743
52.89167	-742
52.90000	-743
52.90833	-744
52.91667	-745
52.92500	-746
52.93333	-745
52.94167	-745
52.95000	-744
52.95833	-745
52.96667	-746
52.97500	-749
52.98333	-752
52.99167	-754
53.00000	-754
53.00833	-750
53.01667	-744
53.02500	-738
53.03333	-732
53.04167	-728
53.05000	-728
53.05833	-728
53.06667	-730
53.07500	-731
53.08333	-730
53.09167	-727
53.10000	-723
53.10833	-717
53.11667	-711
53.12500	-706
53.13333	-701
53.14167	-697
53.15000	-692
53.15833	-688
53.16667	-682
53.17500	-677
53.18333	-673
53.19167	-668
53.20000	-662
53.20833	-656
53.21667	-649
53.22500	-643
53.23333	-638
53.24167	-633
53.25000	-630
53.25833	-625
53.26667	-619
53.27500	-610
53.28333	-599
53.29167	-587
53.30000	-573
53.30833	-560
53.31667	-547
53.32500	-536
53.33333	-524
53.34167	-512
53.35000	-500
53.35833	-488
53.36667	-474
53.37500	-459
53.38333	-443
53.39167	-428
53.40000	-412
53.40833	-396
53.41667	-379
53.42500	-361
53.43333	-341
53.44167	-320
53.45000	-298
53.45833	-276
53.46667	-255
53.47500	-233
53.48333	-212
53.49167	-189
53.50000	-165
53.50833	-136
53.51667	-105
53.52500	-71
53.53333	-35
53.54167	1
53.55000	36
53.55833	72
53.56667	108
53.57500	145
53.58333	182
53.59167	221
53.60000	262
53.60833	304
53.61667	348
53.62500	395
53.63333	444
53.64167	494
53.65000	547
53.65833	600
53.66667	656
53.67500	714
53.68333	772
53.69167	833
53.70000	895
53.70833	959
53.71667	1024
53.72500	1092
53.73333	1163
53.74167	1235
53.75000	1311
53.75833	1388
53.76667	1467
53.77500	1549
53.78333	1631
53.79167	1716
53.80000	1803
53.80833	1895
53.81667	1988
53.82500	2084
53.83333	2183
53.84167	2283
53.85000	2388
53.85833	2494
53.86667	2605
53.87500	2718
53.88333	2831
53.89167	2949
53.90000	3067
53.90833	3191
53.91667	3317
53.92500	3447
53.93333	3582
53.94167	3716
53.95000	3856
53.95833	3995
53.96667	4137
53.97500	4281
53.98333	4427
53.99167	4579
54.00000	4731
54.00833	4891
54.01667	5051
54.02500	5215
54.03333	5383
54.04167	5551
54.05000	5727
54.05833	5903
54.06667	6084
54.07500	6269
54.08333	6454
54.09167	6643
54.10000	6831
54.10833	7025
54.11667	7219
54.12500	7418
54.13333	7622
54.14167	7825
54.15000	8035
54.15833	8242
54.16667	8455
54.17500	8672
54.18333	8890
54.19167	9116
54.20000	9340
54.20833	9571
54.21667	9802
54.22500	10034
54.23333	10270
54.24167	10503
54.25000	10742
54.25833	10980
54.26667	11223
54.27500	11468
54.28333	11713
54.29167	11965
54.30000	12213
54.30833	12467
54.31667	12721
54.32500	12976
54.33333	13234
54.34167	13489
54.35000	13752
54.35833	14011
54.36667	14274
54.37500	14540
54.38333	14804
54.39167	15075
54.40000	15342
54.40833	15616
54.41667	15888
54.42500	16163
54.43333	16442
54.44167	16715
54.45000	16992
54.45833	17263
54.46667	17535
54.47500	17807
54.48333	18074
54.49167	18347
54.50000	18613
54.50833	18886
54.51667	19157
54.52500	19428
54.53333	19704
54.54167	19973
54.55000	20246
54.55833	20512
54.56667	20779
54.57500	21044
54.58333	21304
54.59167	21570
54.60000	21829
54.60833	22092
54.61667	22352
54.62500	22611
54.63333	22872
54.64167	23125
54.65000	23380
54.65833	23628
54.66667	23875
54.67500	24121
54.68333	24362
54.69167	24606
54.70000	24841
54.70833	25078
54.71667	25310
54.72500	25540
54.73333	25770
54.74167	25992
54.75000	26216
54.75833	26433
54.76667	26648
54.77500	26862
54.78333	27070
54.79167	27280
54.80000	27481
54.80833	27682
54.81667	27876
54.82500	28065
54.83333	28252
54.84167	28433
54.85000	28615
54.85833	28791
54.86667	28965
54.87500	29136
54.88333	29301
54.89167	29463
54.90000	29617
54.90833	29769
54.91667	29916
54.92500	30059
54.93333	30199
54.94167	30334
54.95000	30469
54.95833	30598
54.96667	30724
54.97500	30846
54.98333	30960
54.99167	31070
55.00000	31173
55.00833	31272
55.01667	31367
55.02500	31460
55.03333	31550
55.04167	31635
55.05000	31717
55.05833	31791
55.06667	31859
55.07500	31921
55.08333	31976
55.09167	32029
55.10000	32076
55.10833	32122
55.11667	32163
55.12500	32201
55.13333	32236
55.14167	32265
55.15000	32292
55.15833	32314
55.16667	32334
55.17500	32349
55.18333	32360
55.19167	32368
55.20000	32371
55.20833	32369
55.21667	32362
55.22500	32350
55.23333	32332
55.24167	32310
55.25000	32283
55.25833	32253
55.26667	32222
55.27500	32189
55.28333	32154
55.29167	32117
55.30000	32077
55.30833	32030
55.31667	31979
55.32500	31921
55.33333	31859
55.34167	31795
55.35000	31726
55.35833	31657
55.36667	31584
55.37500	31510
55.38333	31432
55.39167	31350
55.40000	31267
55.40833	31180
55.41667	31091
55.42500	31000
55.43333	30906
55.44167	30811
55.45000	30711
55.45833	30609
55.46667	30503
55.47500	30394
55.48333	30284
55.49167	30170
55.50000	30058
55.50833	29941
55.51667	29824
55.52500	29704
55.53333	29580
55.54167	29456
55.55000	29327
55.55833	29200
55.56667	29069
55.57500	28938
55.58333	28809
55.59167	28675
55.60000	28544
55.60833	28409
55.61667	28273
55.62500	28133
55.63333	27989
55.64167	27844
55.65000	27693
55.65833	27545
55.66667	27395
55.67500	27246
55.68333	27099
55.69167	26948
55.70000	26799
55.70833	26645
55.71667	26492
55.72500	26337
55.73333	26179
55.74167	26024
55.75000	25865
55.75833	25709
55.76667	25553
55.77500	25397
55.78333	25241
55.79167	25082
55.80000	24925
55.80833	24764
55.81667	24605
55.82500	24446
55.83333	24284
55.84167	24126
55.85000	23963
55.85833	23804
55.86667	23643
55.87500	23482
55.88333	23321
55.89167	23155
55.90000	22993
55.90833	22827
55.91667	22665
55.92500	22506
55.93333	22345
55.94167	22187
55.95000	22024
55.95833	21862
55.96667	21700
55.97500	21539
55.98333	21382
55.99167	21222
56.00000	21068
56.00833	20910
56.01667	20755
56.02500	20601
56.03333	20445
56.04167	20291
56.05000	20132
56.05833	19976
56.06667	19819
56.07500	19662
56.08333	19508
56.09167	19354
56.10000	19205
56.10833	19054
56.11667	18906
56.12500	18758
56.13333	18607
56.14167	18459
56.15000	18307
56.15833	18160
56.16667	18012
56.17500	17865
56.18333	17721
56.19167	17575
56.20000	17431
56.20833	17283
56.21667	17136
56.22500	16989
56.23333	16842
56.24167	16701
56.25000	16559
56.25833	16422
56.26667	16285
56.27500	16149
56.28333	16016
56.29167	15882
56.30000	15750
56.30833	15617
56.31667	15486
56.32500	15356
56.33333	15225
56.34167	15096
56.35000	14964
56.35833	14835
56.36667	14706
56.37500	14577
56.38333	14452
56.39167	14325
56.40000	14202
56.40833	14077
56.41667	13954
56.42500	13831
56.43333	13708
56.44167	13588
56.45000	13467
56.45833	13349
56.46667	13231
56.47500	13115
56.48333	13001
56.49167	12885
56.50000	12770
56.50833	12653
56.51667	12538
56.52500	12425
56.53333	12313
56.54167	12204
56.55000	12094
56.55833	11987
56.56667	11880
56.57500	11773
56.58333	11671
56.59167	11568
56.60000	11469
56.60833	11368
56.61667	11267
56.62500	11166
56.63333	11062
56.64167	10961
56.65000	10857
56.65833	10756
56.66667	10656
56.67500	10556
56.68333	10460
56.69167	10365
56.70000	10275
56.70833	10185
56.71667	10097
56.72500	10007
56.73333	9916
56.74167	9825
56.75000	9733
56.75833	9645
56.76667	9559
56.77500	9476
56.78333	9395
56.79167	9313
56.80000	9232
56.80833	9147
56.81667	9063
56.82500	8979
56.83333	8894
56.84167	8811
56.85000	8728
56.85833	8647
56.86667	8566
56.87500	8487
56.88333	8410
56.89167	8333
56.90000	8258
56.90833	8182
56.91667	8108
56.92500	8034
56.93333	7960
56.94167	7888
56.95000	7816
56.95833	7745
56.96667	7675
56.97500	7606
56.98333	7539
56.99167	7472
57.00000	7408
57.00833	7342
57.01667	7275
57.02500	7208
57.03333	7140
57.04167	7073
57.05000	7006
57.05833	6942
57.06667	6879
57.07500	6817
57.08333	6757
57.09167	6698
57.10000	6640
57.10833	6581
57.11667	6522
57.12500	6462
57.13333	6401
57.14167	6342
57.15000	6281
57.15833	6223
57.16667	6167
57.17500	6112
57.18333	6059
57.19167	6005
57.20000	5951
57.20833	5894
57.21667	5836
57.22500	5779
57.23333	5722
57.24167	5668
57.25000	5616
57.25833	5566
57.26667	5518
57.27500	5471
57.28333	5424
57.29167	5375
57.30000	5328
57.30833	5280
57.31667	5233
57.32500	5187
57.33333	5140
57.34167	5095
57.35000	5049
57.35833	5005
57.36667	4959
57.37500	4914
57.38333	4869
57.39167	4823
57.40000	4779
57.40833	4736
57.41667	4695
57.42500	4655
57.43333	4615
57.44167	4574
57.45000	4532
57.45833	4490
57.46667	4448
57.47500	4408
57.48333	4369
57.49167	4330
57.50000	4291
57.50833	4252
57.51667	4213
57.52500	4174
57.53333	4135
57.54167	4097
57.55000	4057
57.55833	4020
57.56667	3983
57.57500	3949
57.58333	3917
57.59167	3885
57.60000	3853
57.60833	3818
57.61667	3784
57.62500	3750
57.63333	3716
57.64167	3684
57.65000	3652
57.65833	3621
57.66667	3589
57.67500	3557
57.68333	3524
57.69167	3491
57.70000	3458
57.70833	3426
57.71667	3396
57.72500	3367
57.73333	3338
57.74167	3309
57.75000	3280
57.75833	3252
57.76667	3222
57.77500	3193
57.78333	3164
57.79167	3134
57.80000	3107
57.80833	3081
57.81667	3057
57.82500	3034
57.83333	3009
57.84167	2984
57.85000	2957
57.85833	2930
57.86667	2904
57.87500	2879
57.88333	2853
57.89167	2827
57.90000	2801
57.90833	2774
57.91667	2747
57.92500	2721
57.93333	2695
57.94167	2671
57.95000	2648
57.95833	2626
57.96667	2605
57.97500	2583
57.98333	2560
57.99167	2533
58.00000	2506
58.00833	2478
58.01667	2453
58.02500	2432
58.03333	2412
58.04167	2394
58.05000	2375
58.05833	2356
58.06667	2335
58.07500	2315
58.08333	2296
58.09167	2276
58.10000	2255
58.10833	2233
58.11667	2211
58.12500	2188
58.13333	2166
58.14167	2145
58.15000	2125
58.15833	2107
58.16667	2090
58.17500	2072
58.18333	2053
58.19167	2033
58.20000	2014
58.20833	1995
58.21667	1978
58.22500	1962
58.23333	1947
58.24167	1932
58.25000	1917
58.25833	1900
58.26667	1882
58.27500	1863
58.28333	1844
58.29167	1826
58.30000	1809
58.30833	1794
58.31667	1778
58.32500	1762
58.33333	1744
58.34167	1728
58.35000	1714
58.35833	1701
58.36667	1690
58.37500	1680
58.38333	1668
58.39167	1654
58.40000	1638
58.40833	1621
58.41667	1603
58.42500	1586
58.43333	1571
58.44167	1556
58.45000	1541
58.45833	1527
58.46667	1513
58.47500	1500
58.48333	1487
58.49167	1474
58.50000	1461
58.50833	1448
58.51667	1436
58.52500	1423
58.53333	1409
58.54167	1396
58.55000	1383
58.55833	1370
58.56667	1358
58.57500	1346
58.58333	1333
58.59167	1319
58.60000	1304
58.60833	1289
58.61667	1275
58.62500	1262
58.63333	1250
58.64167	1240
58.65000	1230
58.65833	1220
58.66667	1209
58.67500	1198
58.68333	1188
58.69167	1177
58.70000	1167
58.70833	1158
58.71667	1148
58.72500	1137
58.73333	1125
58.74167	1112
58.75000	1097
58.75833	1083
58.76667	1071
58.77500	1060
58.78333	1051
58.79167	1042
58.80000	1034
58.80833	1024
58.81667	1014
58.82500	1005
58.83333	996
58.84167	987
58.85000	976
58.85833	965
58.86667	953
58.87500	941
58.88333	931
58.89167	923
58.90000	915
58.90833	906
58.91667	896
58.92500	885
58.93333	874
58.94167	862
58.95000	851
58.95833	840
58.96667	831
58.97500	821
58.98333	812
58.99167	804
59.00000	796
59.00833	789
59.01667	783
59.02500	778
59.03333	772
59.04167	763
59.05000	752
59.05833	741
59.06667	730
59.07500	721
59.08333	712
59.09167	705
59.10000	698
59.10833	691
59.11667	683
59.12500	675
59.13333	666
59.14167	659
59.15000	652
59.15833	646
59.16667	640
59.17500	635
59.18333	628
59.19167	621
59.20000	614
59.20833	606
59.21667	599
59.22500	592
59.23333	584
59.24167	578
59.25000	571
59.25833	564
59.26667	556
59.27500	547
59.28333	538
59.29167	529
59.30000	520
59.30833	512
59.31667	506
59.32500	500
59.33333	494
59.34167	488
59.35000	483
59.35833	478
59.36667	473
59.37500	468
59.38333	463
59.39167	457
59.40000	452
59.40833	446
59.41667	440
59.42500	435
59.43333	430
59.44167	427
59.45000	424
59.45833	420
59.46667	414
59.47500	406
59.48333	396
59.49167	386
59.50000	378
59.50833	373
59.51667	369
59.52500	365
59.53333	361
59.54167	357
59.55000	351
59.55833	345
59.56667	341
59.57500	336
59.58333	332
59.59167	328
59.60000	323
59.60833	318
59.61667	313
59.62500	309
59.63333	305
59.64167	300
59.65000	295
59.65833	289
59.66667	284
59.67500	279
59.68333	274
59.69167	271
59.70000	269
59.70833	267
59.71667	265
59.72500	262
59.73333	258
59.74167	253
59.75000	246
59.75833	237
59.76667	228
59.77500	219
59.78333	211
59.79167	203
59.80000	197
59.80833	192
59.81667	188
59.82500	184
59.83333	181
59.84167	177
59.85000	175
59.85833	172
59.86667	169
59.87500	166
59.88333	162
59.89167	159
59.90000	156
59.90833	153
59.91667	151
59.92500	148
59.93333	143
59.94167	138
59.95000	132
59.95833	127
59.96667	124
59.97500	122
59.98333	120
59.99167	116
60.00000	111
