# Supplementary material for: How J-chain ensures the assembly of immunoglobulin IgM pentamers
Source: EMBO J. 2024 Dec 4;44(2):505–33. doi: 10.1038/s44318-024-00317-9 (PMC11729874; doi:10.1038/s44318-024-00317-9)
Supplement: Supplementary file 5 — Source data Fig. 3 [file 44318_2024_317_MOESM5_ESM.zip › Figure 3/3B/repeat 2 Cu4 + JC/20231116 Cu4tp_JC_WT_5h_2.txt]

[Header]
Application Name	LCsolution
Version	1.25
Data File Name	D:\Xenia\JC Oligomerisation kinetics\20231116 Cu4tp_JC_WT_5h_2.lcd
Output Date	17.11.2023
Output Time	15:06:44

[Configuration]
# of Detectors	2
Detector ID	Detector A	Detector B
Detector Name	Detector A	Detector B
# of Channels	2	1

[LC Chromatogram(Detector A-Ch1)]
Interval(msec)	500
# of Points	7201
Start Time(min)	0.000
End Time(min)	60.000
Intensity Units	mV
Intensity Multiplier	0.001
Wavelength(nm)	280
R.Time (min)	Intensity
0.00000	-13
0.00833	-13
0.01667	0
0.02500	1
0.03333	2
0.04167	3
0.05000	5
0.05833	7
0.06667	9
0.07500	12
0.08333	13
0.09167	13
0.10000	11
0.10833	8
0.11667	4
0.12500	1
0.13333	-1
0.14167	-2
0.15000	-2
0.15833	-3
0.16667	-3
0.17500	-3
0.18333	-1
0.19167	3
0.20000	8
0.20833	13
0.21667	16
0.22500	17
0.23333	16
0.24167	15
0.25000	14
0.25833	14
0.26667	14
0.27500	15
0.28333	15
0.29167	14
0.30000	13
0.30833	12
0.31667	10
0.32500	8
0.33333	7
0.34167	7
0.35000	8
0.35833	10
0.36667	11
0.37500	12
0.38333	14
0.39167	14
0.40000	14
0.40833	13
0.41667	10
0.42500	7
0.43333	3
0.44167	2
0.45000	2
0.45833	5
0.46667	10
0.47500	13
0.48333	14
0.49167	13
0.50000	10
0.50833	7
0.51667	4
0.52500	1
0.53333	1
0.54167	2
0.55000	6
0.55833	10
0.56667	14
0.57500	16
0.58333	15
0.59167	13
0.60000	10
0.60833	8
0.61667	8
0.62500	9
0.63333	12
0.64167	14
0.65000	14
0.65833	12
0.66667	7
0.67500	3
0.68333	-2
0.69167	-6
0.70000	-9
0.70833	-10
0.71667	-12
0.72500	-12
0.73333	-11
0.74167	-9
0.75000	-7
0.75833	-4
0.76667	-2
0.77500	-1
0.78333	-2
0.79167	-3
0.80000	-6
0.80833	-8
0.81667	-9
0.82500	-8
0.83333	-6
0.84167	-3
0.85000	-1
0.85833	1
0.86667	3
0.87500	5
0.88333	7
0.89167	10
0.90000	13
0.90833	15
0.91667	17
0.92500	18
0.93333	19
0.94167	19
0.95000	18
0.95833	16
0.96667	12
0.97500	8
0.98333	3
0.99167	0
1.00000	-1
1.00833	-2
1.01667	-2
1.02500	-2
1.03333	-2
1.04167	-3
1.05000	-4
1.05833	-6
1.06667	-7
1.07500	-9
1.08333	-9
1.09167	-9
1.10000	-8
1.10833	-7
1.11667	-8
1.12500	-9
1.13333	-10
1.14167	-8
1.15000	-5
1.15833	-0
1.16667	5
1.17500	8
1.18333	9
1.19167	8
1.20000	6
1.20833	3
1.21667	2
1.22500	2
1.23333	2
1.24167	2
1.25000	0
1.25833	-2
1.26667	-3
1.27500	-3
1.28333	-0
1.29167	3
1.30000	4
1.30833	4
1.31667	3
1.32500	2
1.33333	1
1.34167	-1
1.35000	-2
1.35833	-2
1.36667	-3
1.37500	-4
1.38333	-4
1.39167	-3
1.40000	-2
1.40833	-1
1.41667	1
1.42500	1
1.43333	0
1.44167	-2
1.45000	-6
1.45833	-9
1.46667	-12
1.47500	-13
1.48333	-13
1.49167	-13
1.50000	-15
1.50833	-19
1.51667	-22
1.52500	-24
1.53333	-25
1.54167	-24
1.55000	-21
1.55833	-19
1.56667	-15
1.57500	-11
1.58333	-7
1.59167	-5
1.60000	-5
1.60833	-6
1.61667	-6
1.62500	-4
1.63333	0
1.64167	5
1.65000	8
1.65833	6
1.66667	2
1.67500	-4
1.68333	-9
1.69167	-12
1.70000	-11
1.70833	-9
1.71667	-7
1.72500	-6
1.73333	-4
1.74167	-4
1.75000	-5
1.75833	-5
1.76667	-5
1.77500	-5
1.78333	-3
1.79167	-1
1.80000	2
1.80833	4
1.81667	5
1.82500	5
1.83333	3
1.84167	-0
1.85000	-3
1.85833	-6
1.86667	-9
1.87500	-12
1.88333	-15
1.89167	-17
1.90000	-18
1.90833	-17
1.91667	-16
1.92500	-14
1.93333	-11
1.94167	-8
1.95000	-4
1.95833	-1
1.96667	1
1.97500	2
1.98333	1
1.99167	-1
2.00000	-3
2.00833	-4
2.01667	-5
2.02500	-5
2.03333	-6
2.04167	-8
2.05000	-12
2.05833	-18
2.06667	-24
2.07500	-29
2.08333	-33
2.09167	-33
2.10000	-30
2.10833	-25
2.11667	-19
2.12500	-15
2.13333	-14
2.14167	-16
2.15000	-18
2.15833	-20
2.16667	-21
2.17500	-22
2.18333	-21
2.19167	-22
2.20000	-25
2.20833	-27
2.21667	-28
2.22500	-27
2.23333	-25
2.24167	-22
2.25000	-19
2.25833	-16
2.26667	-14
2.27500	-10
2.28333	-6
2.29167	-2
2.30000	1
2.30833	2
2.31667	1
2.32500	-4
2.33333	-10
2.34167	-16
2.35000	-20
2.35833	-21
2.36667	-20
2.37500	-18
2.38333	-16
2.39167	-15
2.40000	-15
2.40833	-16
2.41667	-16
2.42500	-15
2.43333	-14
2.44167	-15
2.45000	-15
2.45833	-16
2.46667	-16
2.47500	-16
2.48333	-16
2.49167	-15
2.50000	-15
2.50833	-13
2.51667	-12
2.52500	-10
2.53333	-8
2.54167	-6
2.55000	-3
2.55833	-2
2.56667	-2
2.57500	-3
2.58333	-5
2.59167	-6
2.60000	-6
2.60833	-6
2.61667	-6
2.62500	-5
2.63333	-5
2.64167	-4
2.65000	-3
2.65833	-3
2.66667	-3
2.67500	-4
2.68333	-5
2.69167	-5
2.70000	-5
2.70833	-4
2.71667	-3
2.72500	-3
2.73333	-3
2.74167	-3
2.75000	-6
2.75833	-10
2.76667	-14
2.77500	-19
2.78333	-23
2.79167	-26
2.80000	-27
2.80833	-27
2.81667	-28
2.82500	-28
2.83333	-28
2.84167	-25
2.85000	-20
2.85833	-13
2.86667	-7
2.87500	-6
2.88333	-8
2.89167	-12
2.90000	-16
2.90833	-20
2.91667	-21
2.92500	-22
2.93333	-22
2.94167	-22
2.95000	-22
2.95833	-21
2.96667	-18
2.97500	-14
2.98333	-10
2.99167	-7
3.00000	-6
3.00833	-6
3.01667	-5
3.02500	-4
3.03333	-2
3.04167	-2
3.05000	-3
3.05833	-7
3.06667	-11
3.07500	-14
3.08333	-15
3.09167	-15
3.10000	-15
3.10833	-13
3.11667	-10
3.12500	-8
3.13333	-8
3.14167	-10
3.15000	-14
3.15833	-19
3.16667	-23
3.17500	-25
3.18333	-24
3.19167	-21
3.20000	-18
3.20833	-15
3.21667	-14
3.22500	-14
3.23333	-16
3.24167	-18
3.25000	-20
3.25833	-22
3.26667	-22
3.27500	-21
3.28333	-20
3.29167	-19
3.30000	-19
3.30833	-20
3.31667	-20
3.32500	-20
3.33333	-19
3.34167	-17
3.35000	-14
3.35833	-12
3.36667	-11
3.37500	-12
3.38333	-15
3.39167	-17
3.40000	-19
3.40833	-19
3.41667	-18
3.42500	-17
3.43333	-17
3.44167	-17
3.45000	-18
3.45833	-20
3.46667	-21
3.47500	-22
3.48333	-22
3.49167	-22
3.50000	-20
3.50833	-17
3.51667	-12
3.52500	-8
3.53333	-5
3.54167	-3
3.55000	-2
3.55833	-3
3.56667	-5
3.57500	-7
3.58333	-7
3.59167	-6
3.60000	-3
3.60833	-1
3.61667	-3
3.62500	-7
3.63333	-13
3.64167	-19
3.65000	-24
3.65833	-27
3.66667	-27
3.67500	-26
3.68333	-24
3.69167	-21
3.70000	-18
3.70833	-15
3.71667	-12
3.72500	-12
3.73333	-12
3.74167	-14
3.75000	-16
3.75833	-17
3.76667	-19
3.77500	-21
3.78333	-23
3.79167	-25
3.80000	-29
3.80833	-31
3.81667	-31
3.82500	-28
3.83333	-24
3.84167	-19
3.85000	-15
3.85833	-12
3.86667	-11
3.87500	-11
3.88333	-12
3.89167	-15
3.90000	-17
3.90833	-19
3.91667	-20
3.92500	-19
3.93333	-17
3.94167	-14
3.95000	-10
3.95833	-8
3.96667	-7
3.97500	-8
3.98333	-11
3.99167	-14
4.00000	-18
4.00833	-20
4.01667	-19
4.02500	-17
4.03333	-14
4.04167	-14
4.05000	-16
4.05833	-21
4.06667	-26
4.07500	-30
4.08333	-32
4.09167	-32
4.10000	-31
4.10833	-28
4.11667	-26
4.12500	-23
4.13333	-19
4.14167	-14
4.15000	-9
4.15833	-6
4.16667	-5
4.17500	-6
4.18333	-11
4.19167	-16
4.20000	-21
4.20833	-24
4.21667	-25
4.22500	-23
4.23333	-19
4.24167	-16
4.25000	-14
4.25833	-13
4.26667	-13
4.27500	-12
4.28333	-10
4.29167	-10
4.30000	-11
4.30833	-14
4.31667	-20
4.32500	-26
4.33333	-30
4.34167	-31
4.35000	-31
4.35833	-30
4.36667	-28
4.37500	-26
4.38333	-26
4.39167	-26
4.40000	-23
4.40833	-20
4.41667	-18
4.42500	-17
4.43333	-17
4.44167	-19
4.45000	-20
4.45833	-21
4.46667	-21
4.47500	-21
4.48333	-22
4.49167	-23
4.50000	-24
4.50833	-24
4.51667	-22
4.52500	-18
4.53333	-14
4.54167	-11
4.55000	-11
4.55833	-14
4.56667	-20
4.57500	-25
4.58333	-30
4.59167	-32
4.60000	-30
4.60833	-26
4.61667	-22
4.62500	-18
4.63333	-18
4.64167	-21
4.65000	-24
4.65833	-25
4.66667	-23
4.67500	-21
4.68333	-18
4.69167	-17
4.70000	-18
4.70833	-20
4.71667	-23
4.72500	-25
4.73333	-27
4.74167	-26
4.75000	-25
4.75833	-23
4.76667	-20
4.77500	-17
4.78333	-15
4.79167	-13
4.80000	-14
4.80833	-15
4.81667	-16
4.82500	-16
4.83333	-16
4.84167	-17
4.85000	-20
4.85833	-22
4.86667	-25
4.87500	-27
4.88333	-28
4.89167	-27
4.90000	-25
4.90833	-23
4.91667	-21
4.92500	-19
4.93333	-18
4.94167	-18
4.95000	-19
4.95833	-18
4.96667	-16
4.97500	-14
4.98333	-11
4.99167	-8
5.00000	-6
5.00833	-4
5.01667	-4
5.02500	-5
5.03333	-7
5.04167	-8
5.05000	-9
5.05833	-10
5.06667	-11
5.07500	-12
5.08333	-11
5.09167	-10
5.10000	-8
5.10833	-6
5.11667	-5
5.12500	-6
5.13333	-7
5.14167	-10
5.15000	-14
5.15833	-20
5.16667	-27
5.17500	-32
5.18333	-34
5.19167	-33
5.20000	-29
5.20833	-23
5.21667	-16
5.22500	-10
5.23333	-5
5.24167	-3
5.25000	-4
5.25833	-8
5.26667	-12
5.27500	-16
5.28333	-19
5.29167	-22
5.30000	-25
5.30833	-27
5.31667	-27
5.32500	-24
5.33333	-20
5.34167	-15
5.35000	-11
5.35833	-7
5.36667	-4
5.37500	-2
5.38333	-1
5.39167	-2
5.40000	-4
5.40833	-8
5.41667	-10
5.42500	-13
5.43333	-14
5.44167	-13
5.45000	-12
5.45833	-11
5.46667	-11
5.47500	-12
5.48333	-13
5.49167	-15
5.50000	-15
5.50833	-15
5.51667	-15
5.52500	-17
5.53333	-19
5.54167	-24
5.55000	-26
5.55833	-27
5.56667	-25
5.57500	-23
5.58333	-22
5.59167	-23
5.60000	-24
5.60833	-25
5.61667	-24
5.62500	-22
5.63333	-20
5.64167	-20
5.65000	-21
5.65833	-22
5.66667	-23
5.67500	-24
5.68333	-23
5.69167	-23
5.70000	-22
5.70833	-22
5.71667	-22
5.72500	-20
5.73333	-18
5.74167	-18
5.75000	-20
5.75833	-24
5.76667	-28
5.77500	-31
5.78333	-32
5.79167	-31
5.80000	-29
5.80833	-27
5.81667	-26
5.82500	-25
5.83333	-24
5.84167	-21
5.85000	-19
5.85833	-18
5.86667	-17
5.87500	-17
5.88333	-18
5.89167	-19
5.90000	-18
5.90833	-19
5.91667	-20
5.92500	-23
5.93333	-25
5.94167	-26
5.95000	-26
5.95833	-22
5.96667	-19
5.97500	-17
5.98333	-18
5.99167	-20
6.00000	-23
6.00833	-25
6.01667	-24
6.02500	-22
6.03333	-20
6.04167	-19
6.05000	-20
6.05833	-22
6.06667	-24
6.07500	-24
6.08333	-22
6.09167	-18
6.10000	-16
6.10833	-13
6.11667	-12
6.12500	-11
6.13333	-11
6.14167	-9
6.15000	-7
6.15833	-7
6.16667	-7
6.17500	-8
6.18333	-9
6.19167	-8
6.20000	-4
6.20833	-1
6.21667	0
6.22500	-0
6.23333	-2
6.24167	-6
6.25000	-10
6.25833	-13
6.26667	-16
6.27500	-17
6.28333	-18
6.29167	-17
6.30000	-17
6.30833	-16
6.31667	-17
6.32500	-18
6.33333	-20
6.34167	-22
6.35000	-25
6.35833	-26
6.36667	-27
6.37500	-27
6.38333	-25
6.39167	-22
6.40000	-19
6.40833	-16
6.41667	-12
6.42500	-9
6.43333	-6
6.44167	-4
6.45000	-3
6.45833	-3
6.46667	-5
6.47500	-8
6.48333	-11
6.49167	-14
6.50000	-15
6.50833	-15
6.51667	-13
6.52500	-12
6.53333	-10
6.54167	-7
6.55000	-2
6.55833	1
6.56667	2
6.57500	1
6.58333	-3
6.59167	-8
6.60000	-11
6.60833	-12
6.61667	-11
6.62500	-8
6.63333	-5
6.64167	-4
6.65000	-5
6.65833	-8
6.66667	-11
6.67500	-12
6.68333	-13
6.69167	-11
6.70000	-8
6.70833	-3
6.71667	1
6.72500	3
6.73333	4
6.74167	2
6.75000	-1
6.75833	-3
6.76667	-6
6.77500	-9
6.78333	-12
6.79167	-16
6.80000	-20
6.80833	-22
6.81667	-23
6.82500	-20
6.83333	-16
6.84167	-10
6.85000	-6
6.85833	-5
6.86667	-5
6.87500	-6
6.88333	-6
6.89167	-5
6.90000	-4
6.90833	-3
6.91667	-4
6.92500	-5
6.93333	-6
6.94167	-5
6.95000	-3
6.95833	-2
6.96667	-2
6.97500	-3
6.98333	-6
6.99167	-8
7.00000	-10
7.00833	-12
7.01667	-14
7.02500	-16
7.03333	-17
7.04167	-16
7.05000	-14
7.05833	-14
7.06667	-16
7.07500	-18
7.08333	-21
7.09167	-25
7.10000	-30
7.10833	-34
7.11667	-37
7.12500	-39
7.13333	-40
7.14167	-38
7.15000	-35
7.15833	-32
7.16667	-28
7.17500	-26
7.18333	-24
7.19167	-24
7.20000	-26
7.20833	-29
7.21667	-31
7.22500	-31
7.23333	-30
7.24167	-27
7.25000	-24
7.25833	-21
7.26667	-18
7.27500	-15
7.28333	-13
7.29167	-13
7.30000	-14
7.30833	-17
7.31667	-19
7.32500	-21
7.33333	-23
7.34167	-24
7.35000	-24
7.35833	-25
7.36667	-25
7.37500	-24
7.38333	-22
7.39167	-19
7.40000	-15
7.40833	-12
7.41667	-9
7.42500	-9
7.43333	-11
7.44167	-15
7.45000	-18
7.45833	-19
7.46667	-18
7.47500	-16
7.48333	-13
7.49167	-11
7.50000	-11
7.50833	-11
7.51667	-10
7.52500	-8
7.53333	-5
7.54167	-4
7.55000	-3
7.55833	-5
7.56667	-7
7.57500	-9
7.58333	-10
7.59167	-10
7.60000	-9
7.60833	-7
7.61667	-5
7.62500	-1
7.63333	2
7.64167	3
7.65000	2
7.65833	-2
7.66667	-8
7.67500	-12
7.68333	-16
7.69167	-19
7.70000	-21
7.70833	-21
7.71667	-19
7.72500	-14
7.73333	-8
7.74167	-3
7.75000	-3
7.75833	-8
7.76667	-17
7.77500	-26
7.78333	-33
7.79167	-36
7.80000	-35
7.80833	-32
7.81667	-31
7.82500	-31
7.83333	-31
7.84167	-29
7.85000	-26
7.85833	-24
7.86667	-21
7.87500	-20
7.88333	-19
7.89167	-19
7.90000	-19
7.90833	-19
7.91667	-19
7.92500	-19
7.93333	-19
7.94167	-17
7.95000	-16
7.95833	-15
7.96667	-14
7.97500	-14
7.98333	-15
7.99167	-16
8.00000	-18
8.00833	-20
8.01667	-23
8.02500	-25
8.03333	-27
8.04167	-27
8.05000	-27
8.05833	-26
8.06667	-26
8.07500	-26
8.08333	-24
8.09167	-21
8.10000	-18
8.10833	-16
8.11667	-14
8.12500	-14
8.13333	-14
8.14167	-14
8.15000	-14
8.15833	-15
8.16667	-17
8.17500	-17
8.18333	-15
8.19167	-12
8.20000	-8
8.20833	-5
8.21667	-3
8.22500	-4
8.23333	-7
8.24167	-10
8.25000	-13
8.25833	-15
8.26667	-15
8.27500	-15
8.28333	-16
8.29167	-17
8.30000	-20
8.30833	-23
8.31667	-26
8.32500	-28
8.33333	-29
8.34167	-29
8.35000	-28
8.35833	-27
8.36667	-25
8.37500	-24
8.38333	-24
8.39167	-25
8.40000	-27
8.40833	-29
8.41667	-29
8.42500	-28
8.43333	-26
8.44167	-23
8.45000	-20
8.45833	-19
8.46667	-20
8.47500	-21
8.48333	-23
8.49167	-23
8.50000	-21
8.50833	-18
8.51667	-16
8.52500	-15
8.53333	-16
8.54167	-19
8.55000	-21
8.55833	-23
8.56667	-23
8.57500	-21
8.58333	-19
8.59167	-17
8.60000	-18
8.60833	-20
8.61667	-22
8.62500	-25
8.63333	-26
8.64167	-25
8.65000	-24
8.65833	-23
8.66667	-23
8.67500	-23
8.68333	-23
8.69167	-22
8.70000	-21
8.70833	-20
8.71667	-20
8.72500	-21
8.73333	-22
8.74167	-23
8.75000	-22
8.75833	-19
8.76667	-15
8.77500	-11
8.78333	-10
8.79167	-10
8.80000	-12
8.80833	-13
8.81667	-14
8.82500	-14
8.83333	-13
8.84167	-15
8.85000	-17
8.85833	-20
8.86667	-23
8.87500	-24
8.88333	-25
8.89167	-26
8.90000	-28
8.90833	-30
8.91667	-34
8.92500	-39
8.93333	-42
8.94167	-43
8.95000	-41
8.95833	-38
8.96667	-36
8.97500	-36
8.98333	-37
8.99167	-37
9.00000	-36
9.00833	-33
9.01667	-28
9.02500	-24
9.03333	-20
9.04167	-16
9.05000	-13
9.05833	-10
9.06667	-7
9.07500	-7
9.08333	-8
9.09167	-12
9.10000	-15
9.10833	-18
9.11667	-19
9.12500	-17
9.13333	-14
9.14167	-10
9.15000	-6
9.15833	-6
9.16667	-8
9.17500	-10
9.18333	-13
9.19167	-13
9.20000	-12
9.20833	-10
9.21667	-10
9.22500	-12
9.23333	-15
9.24167	-18
9.25000	-20
9.25833	-21
9.26667	-20
9.27500	-19
9.28333	-18
9.29167	-18
9.30000	-17
9.30833	-15
9.31667	-13
9.32500	-10
9.33333	-9
9.34167	-9
9.35000	-10
9.35833	-12
9.36667	-14
9.37500	-15
9.38333	-16
9.39167	-17
9.40000	-17
9.40833	-18
9.41667	-20
9.42500	-23
9.43333	-25
9.44167	-26
9.45000	-26
9.45833	-25
9.46667	-23
9.47500	-22
9.48333	-22
9.49167	-22
9.50000	-24
9.50833	-25
9.51667	-25
9.52500	-23
9.53333	-21
9.54167	-19
9.55000	-18
9.55833	-20
9.56667	-24
9.57500	-27
9.58333	-29
9.59167	-30
9.60000	-28
9.60833	-25
9.61667	-22
9.62500	-20
9.63333	-19
9.64167	-17
9.65000	-16
9.65833	-16
9.66667	-17
9.67500	-20
9.68333	-24
9.69167	-27
9.70000	-28
9.70833	-27
9.71667	-26
9.72500	-24
9.73333	-23
9.74167	-22
9.75000	-22
9.75833	-22
9.76667	-20
9.77500	-20
9.78333	-21
9.79167	-22
9.80000	-24
9.80833	-26
9.81667	-26
9.82500	-25
9.83333	-23
9.84167	-20
9.85000	-17
9.85833	-15
9.86667	-14
9.87500	-14
9.88333	-17
9.89167	-21
9.90000	-26
9.90833	-30
9.91667	-33
9.92500	-33
9.93333	-31
9.94167	-28
9.95000	-25
9.95833	-26
9.96667	-28
9.97500	-30
9.98333	-31
9.99167	-29
10.00000	-26
10.00833	-22
10.01667	-21
10.02500	-22
10.03333	-24
10.04167	-27
10.05000	-29
10.05833	-29
10.06667	-29
10.07500	-29
10.08333	-29
10.09167	-27
10.10000	-24
10.10833	-20
10.11667	-15
10.12500	-11
10.13333	-9
10.14167	-9
10.15000	-10
10.15833	-11
10.16667	-11
10.17500	-11
10.18333	-11
10.19167	-12
10.20000	-11
10.20833	-11
10.21667	-13
10.22500	-16
10.23333	-21
10.24167	-27
10.25000	-33
10.25833	-35
10.26667	-36
10.27500	-34
10.28333	-31
10.29167	-27
10.30000	-22
10.30833	-18
10.31667	-16
10.32500	-17
10.33333	-19
10.34167	-23
10.35000	-25
10.35833	-26
10.36667	-26
10.37500	-25
10.38333	-23
10.39167	-22
10.40000	-20
10.40833	-19
10.41667	-19
10.42500	-21
10.43333	-22
10.44167	-22
10.45000	-21
10.45833	-20
10.46667	-19
10.47500	-21
10.48333	-23
10.49167	-26
10.50000	-28
10.50833	-28
10.51667	-28
10.52500	-27
10.53333	-28
10.54167	-30
10.55000	-32
10.55833	-32
10.56667	-31
10.57500	-27
10.58333	-22
10.59167	-18
10.60000	-16
10.60833	-16
10.61667	-18
10.62500	-20
10.63333	-22
10.64167	-23
10.65000	-23
10.65833	-23
10.66667	-23
10.67500	-24
10.68333	-26
10.69167	-27
10.70000	-28
10.70833	-27
10.71667	-26
10.72500	-24
10.73333	-24
10.74167	-25
10.75000	-27
10.75833	-28
10.76667	-27
10.77500	-26
10.78333	-25
10.79167	-25
10.80000	-25
10.80833	-27
10.81667	-28
10.82500	-29
10.83333	-29
10.84167	-29
10.85000	-29
10.85833	-28
10.86667	-26
10.87500	-24
10.88333	-23
10.89167	-24
10.90000	-27
10.90833	-30
10.91667	-32
10.92500	-30
10.93333	-26
10.94167	-19
10.95000	-13
10.95833	-11
10.96667	-11
10.97500	-15
10.98333	-21
10.99167	-25
11.00000	-26
11.00833	-25
11.01667	-24
11.02500	-24
11.03333	-25
11.04167	-27
11.05000	-29
11.05833	-30
11.06667	-30
11.07500	-30
11.08333	-28
11.09167	-26
11.10000	-25
11.10833	-26
11.11667	-28
11.12500	-31
11.13333	-32
11.14167	-30
11.15000	-26
11.15833	-22
11.16667	-19
11.17500	-18
11.18333	-20
11.19167	-24
11.20000	-28
11.20833	-30
11.21667	-31
11.22500	-29
11.23333	-27
11.24167	-25
11.25000	-22
11.25833	-21
11.26667	-20
11.27500	-18
11.28333	-14
11.29167	-10
11.30000	-8
11.30833	-7
11.31667	-8
11.32500	-8
11.33333	-10
11.34167	-12
11.35000	-15
11.35833	-18
11.36667	-22
11.37500	-26
11.38333	-29
11.39167	-30
11.40000	-30
11.40833	-28
11.41667	-24
11.42500	-20
11.43333	-17
11.44167	-18
11.45000	-20
11.45833	-23
11.46667	-25
11.47500	-24
11.48333	-21
11.49167	-18
11.50000	-15
11.50833	-13
11.51667	-13
11.52500	-17
11.53333	-21
11.54167	-26
11.55000	-30
11.55833	-33
11.56667	-34
11.57500	-35
11.58333	-35
11.59167	-35
11.60000	-34
11.60833	-33
11.61667	-31
11.62500	-28
11.63333	-26
11.64167	-25
11.65000	-23
11.65833	-22
11.66667	-21
11.67500	-20
11.68333	-20
11.69167	-20
11.70000	-20
11.70833	-19
11.71667	-20
11.72500	-22
11.73333	-24
11.74167	-26
11.75000	-27
11.75833	-27
11.76667	-28
11.77500	-29
11.78333	-31
11.79167	-33
11.80000	-36
11.80833	-38
11.81667	-40
11.82500	-40
11.83333	-40
11.84167	-39
11.85000	-37
11.85833	-35
11.86667	-32
11.87500	-29
11.88333	-26
11.89167	-23
11.90000	-23
11.90833	-23
11.91667	-26
11.92500	-29
11.93333	-32
11.94167	-35
11.95000	-35
11.95833	-34
11.96667	-30
11.97500	-27
11.98333	-24
11.99167	-22
12.00000	-18
12.00833	-15
12.01667	-13
12.02500	-12
12.03333	-13
12.04167	-16
12.05000	-19
12.05833	-22
12.06667	-24
12.07500	-26
12.08333	-27
12.09167	-28
12.10000	-26
12.10833	-22
12.11667	-19
12.12500	-16
12.13333	-15
12.14167	-16
12.15000	-18
12.15833	-20
12.16667	-21
12.17500	-20
12.18333	-19
12.19167	-17
12.20000	-17
12.20833	-17
12.21667	-17
12.22500	-19
12.23333	-21
12.24167	-24
12.25000	-26
12.25833	-28
12.26667	-29
12.27500	-30
12.28333	-29
12.29167	-28
12.30000	-27
12.30833	-25
12.31667	-23
12.32500	-20
12.33333	-18
12.34167	-17
12.35000	-17
12.35833	-20
12.36667	-23
12.37500	-27
12.38333	-29
12.39167	-30
12.40000	-29
12.40833	-26
12.41667	-23
12.42500	-20
12.43333	-17
12.44167	-15
12.45000	-16
12.45833	-19
12.46667	-22
12.47500	-25
12.48333	-25
12.49167	-25
12.50000	-24
12.50833	-23
12.51667	-23
12.52500	-24
12.53333	-26
12.54167	-27
12.55000	-30
12.55833	-33
12.56667	-35
12.57500	-36
12.58333	-34
12.59167	-33
12.60000	-34
12.60833	-36
12.61667	-38
12.62500	-39
12.63333	-40
12.64167	-39
12.65000	-37
12.65833	-38
12.66667	-39
12.67500	-39
12.68333	-38
12.69167	-36
12.70000	-35
12.70833	-33
12.71667	-31
12.72500	-28
12.73333	-25
12.74167	-23
12.75000	-22
12.75833	-25
12.76667	-30
12.77500	-36
12.78333	-41
12.79167	-44
12.80000	-43
12.80833	-41
12.81667	-38
12.82500	-34
12.83333	-32
12.84167	-29
12.85000	-28
12.85833	-27
12.86667	-26
12.87500	-26
12.88333	-28
12.89167	-30
12.90000	-32
12.90833	-32
12.91667	-30
12.92500	-29
12.93333	-28
12.94167	-28
12.95000	-30
12.95833	-33
12.96667	-35
12.97500	-36
12.98333	-36
12.99167	-34
13.00000	-32
13.00833	-29
13.01667	-28
13.02500	-27
13.03333	-26
13.04167	-24
13.05000	-23
13.05833	-23
13.06667	-25
13.07500	-28
13.08333	-31
13.09167	-34
13.10000	-37
13.10833	-38
13.11667	-39
13.12500	-39
13.13333	-39
13.14167	-38
13.15000	-36
13.15833	-33
13.16667	-29
13.17500	-25
13.18333	-22
13.19167	-23
13.20000	-27
13.20833	-34
13.21667	-40
13.22500	-45
13.23333	-47
13.24167	-45
13.25000	-42
13.25833	-39
13.26667	-36
13.27500	-35
13.28333	-36
13.29167	-36
13.30000	-36
13.30833	-33
13.31667	-28
13.32500	-22
13.33333	-20
13.34167	-21
13.35000	-26
13.35833	-32
13.36667	-36
13.37500	-36
13.38333	-32
13.39167	-27
13.40000	-23
13.40833	-20
13.41667	-19
13.42500	-20
13.43333	-22
13.44167	-25
13.45000	-28
13.45833	-32
13.46667	-37
13.47500	-40
13.48333	-41
13.49167	-40
13.50000	-39
13.50833	-37
13.51667	-35
13.52500	-34
13.53333	-32
13.54167	-30
13.55000	-29
13.55833	-27
13.56667	-27
13.57500	-27
13.58333	-26
13.59167	-25
13.60000	-23
13.60833	-22
13.61667	-21
13.62500	-22
13.63333	-23
13.64167	-23
13.65000	-23
13.65833	-23
13.66667	-23
13.67500	-23
13.68333	-23
13.69167	-21
13.70000	-20
13.70833	-20
13.71667	-21
13.72500	-22
13.73333	-24
13.74167	-25
13.75000	-25
13.75833	-26
13.76667	-28
13.77500	-28
13.78333	-26
13.79167	-23
13.80000	-19
13.80833	-16
13.81667	-14
13.82500	-15
13.83333	-18
13.84167	-23
13.85000	-26
13.85833	-28
13.86667	-29
13.87500	-30
13.88333	-31
13.89167	-32
13.90000	-32
13.90833	-30
13.91667	-28
13.92500	-24
13.93333	-21
13.94167	-19
13.95000	-16
13.95833	-12
13.96667	-9
13.97500	-8
13.98333	-10
13.99167	-14
14.00000	-21
14.00833	-29
14.01667	-36
14.02500	-43
14.03333	-47
14.04167	-48
14.05000	-47
14.05833	-44
14.06667	-41
14.07500	-37
14.08333	-34
14.09167	-32
14.10000	-29
14.10833	-27
14.11667	-26
14.12500	-24
14.13333	-22
14.14167	-22
14.15000	-22
14.15833	-21
14.16667	-20
14.17500	-18
14.18333	-17
14.19167	-16
14.20000	-16
14.20833	-16
14.21667	-14
14.22500	-10
14.23333	-5
14.24167	-1
14.25000	-1
14.25833	-4
14.26667	-9
14.27500	-14
14.28333	-16
14.29167	-15
14.30000	-12
14.30833	-9
14.31667	-7
14.32500	-6
14.33333	-6
14.34167	-5
14.35000	-3
14.35833	-1
14.36667	1
14.37500	2
14.38333	1
14.39167	-0
14.40000	-1
14.40833	-1
14.41667	-2
14.42500	-5
14.43333	-11
14.44167	-19
14.45000	-28
14.45833	-35
14.46667	-39
14.47500	-40
14.48333	-36
14.49167	-30
14.50000	-24
14.50833	-19
14.51667	-15
14.52500	-12
14.53333	-11
14.54167	-14
14.55000	-18
14.55833	-23
14.56667	-27
14.57500	-30
14.58333	-32
14.59167	-33
14.60000	-35
14.60833	-36
14.61667	-35
14.62500	-33
14.63333	-30
14.64167	-26
14.65000	-22
14.65833	-19
14.66667	-18
14.67500	-16
14.68333	-15
14.69167	-14
14.70000	-13
14.70833	-13
14.71667	-13
14.72500	-13
14.73333	-12
14.74167	-12
14.75000	-13
14.75833	-13
14.76667	-14
14.77500	-15
14.78333	-17
14.79167	-17
14.80000	-17
14.80833	-17
14.81667	-16
14.82500	-15
14.83333	-14
14.84167	-14
14.85000	-13
14.85833	-14
14.86667	-16
14.87500	-20
14.88333	-23
14.89167	-27
14.90000	-30
14.90833	-32
14.91667	-33
14.92500	-32
14.93333	-30
14.94167	-27
14.95000	-25
14.95833	-22
14.96667	-21
14.97500	-20
14.98333	-21
14.99167	-22
15.00000	-23
15.00833	-23
15.01667	-23
15.02500	-20
15.03333	-15
15.04167	-9
15.05000	-3
15.05833	0
15.06667	-0
15.07500	-6
15.08333	-14
15.09167	-22
15.10000	-26
15.10833	-28
15.11667	-28
15.12500	-27
15.13333	-25
15.14167	-25
15.15000	-25
15.15833	-26
15.16667	-27
15.17500	-28
15.18333	-29
15.19167	-29
15.20000	-29
15.20833	-28
15.21667	-25
15.22500	-22
15.23333	-20
15.24167	-19
15.25000	-20
15.25833	-21
15.26667	-22
15.27500	-23
15.28333	-23
15.29167	-24
15.30000	-27
15.30833	-31
15.31667	-35
15.32500	-38
15.33333	-40
15.34167	-39
15.35000	-35
15.35833	-31
15.36667	-26
15.37500	-22
15.38333	-21
15.39167	-20
15.40000	-20
15.40833	-19
15.41667	-20
15.42500	-21
15.43333	-23
15.44167	-24
15.45000	-24
15.45833	-25
15.46667	-25
15.47500	-25
15.48333	-24
15.49167	-23
15.50000	-23
15.50833	-24
15.51667	-26
15.52500	-28
15.53333	-29
15.54167	-29
15.55000	-28
15.55833	-25
15.56667	-22
15.57500	-19
15.58333	-16
15.59167	-14
15.60000	-14
15.60833	-14
15.61667	-16
15.62500	-19
15.63333	-21
15.64167	-22
15.65000	-23
15.65833	-23
15.66667	-22
15.67500	-22
15.68333	-22
15.69167	-23
15.70000	-24
15.70833	-26
15.71667	-27
15.72500	-28
15.73333	-28
15.74167	-29
15.75000	-29
15.75833	-31
15.76667	-33
15.77500	-35
15.78333	-38
15.79167	-41
15.80000	-44
15.80833	-45
15.81667	-45
15.82500	-42
15.83333	-38
15.84167	-34
15.85000	-31
15.85833	-31
15.86667	-30
15.87500	-28
15.88333	-24
15.89167	-20
15.90000	-17
15.90833	-16
15.91667	-17
15.92500	-19
15.93333	-21
15.94167	-23
15.95000	-23
15.95833	-23
15.96667	-22
15.97500	-22
15.98333	-22
15.99167	-24
16.00000	-27
16.00833	-30
16.01667	-31
16.02500	-29
16.03333	-25
16.04167	-19
16.05000	-14
16.05833	-11
16.06667	-10
16.07500	-13
16.08333	-17
16.09167	-20
16.10000	-23
16.10833	-25
16.11667	-26
16.12500	-26
16.13333	-26
16.14167	-26
16.15000	-26
16.15833	-26
16.16667	-26
16.17500	-26
16.18333	-27
16.19167	-28
16.20000	-30
16.20833	-31
16.21667	-32
16.22500	-32
16.23333	-31
16.24167	-31
16.25000	-30
16.25833	-27
16.26667	-23
16.27500	-19
16.28333	-17
16.29167	-16
16.30000	-19
16.30833	-23
16.31667	-26
16.32500	-29
16.33333	-29
16.34167	-27
16.35000	-25
16.35833	-23
16.36667	-24
16.37500	-25
16.38333	-27
16.39167	-28
16.40000	-27
16.40833	-24
16.41667	-19
16.42500	-15
16.43333	-14
16.44167	-16
16.45000	-20
16.45833	-25
16.46667	-29
16.47500	-31
16.48333	-32
16.49167	-32
16.50000	-33
16.50833	-33
16.51667	-32
16.52500	-31
16.53333	-30
16.54167	-30
16.55000	-30
16.55833	-28
16.56667	-24
16.57500	-20
16.58333	-16
16.59167	-15
16.60000	-19
16.60833	-26
16.61667	-33
16.62500	-40
16.63333	-44
16.64167	-44
16.65000	-42
16.65833	-38
16.66667	-36
16.67500	-36
16.68333	-38
16.69167	-41
16.70000	-42
16.70833	-40
16.71667	-35
16.72500	-29
16.73333	-25
16.74167	-23
16.75000	-23
16.75833	-24
16.76667	-24
16.77500	-23
16.78333	-22
16.79167	-21
16.80000	-22
16.80833	-24
16.81667	-26
16.82500	-27
16.83333	-28
16.84167	-28
16.85000	-30
16.85833	-32
16.86667	-35
16.87500	-37
16.88333	-37
16.89167	-37
16.90000	-37
16.90833	-37
16.91667	-38
16.92500	-40
16.93333	-42
16.94167	-43
16.95000	-42
16.95833	-37
16.96667	-31
16.97500	-24
16.98333	-19
16.99167	-17
17.00000	-18
17.00833	-21
17.01667	-24
17.02500	-27
17.03333	-29
17.04167	-30
17.05000	-30
17.05833	-31
17.06667	-32
17.07500	-33
17.08333	-33
17.09167	-31
17.10000	-29
17.10833	-26
17.11667	-24
17.12500	-22
17.13333	-21
17.14167	-18
17.15000	-15
17.15833	-13
17.16667	-11
17.17500	-10
17.18333	-10
17.19167	-11
17.20000	-11
17.20833	-11
17.21667	-12
17.22500	-14
17.23333	-18
17.24167	-22
17.25000	-25
17.25833	-27
17.26667	-27
17.27500	-25
17.28333	-22
17.29167	-20
17.30000	-21
17.30833	-23
17.31667	-26
17.32500	-30
17.33333	-32
17.34167	-33
17.35000	-32
17.35833	-32
17.36667	-30
17.37500	-29
17.38333	-27
17.39167	-24
17.40000	-22
17.40833	-19
17.41667	-18
17.42500	-17
17.43333	-19
17.44167	-22
17.45000	-27
17.45833	-35
17.46667	-41
17.47500	-45
17.48333	-45
17.49167	-42
17.50000	-38
17.50833	-34
17.51667	-31
17.52500	-30
17.53333	-30
17.54167	-29
17.55000	-28
17.55833	-27
17.56667	-25
17.57500	-24
17.58333	-23
17.59167	-24
17.60000	-27
17.60833	-31
17.61667	-34
17.62500	-36
17.63333	-37
17.64167	-37
17.65000	-37
17.65833	-36
17.66667	-35
17.67500	-33
17.68333	-31
17.69167	-28
17.70000	-26
17.70833	-23
17.71667	-22
17.72500	-22
17.73333	-25
17.74167	-29
17.75000	-34
17.75833	-40
17.76667	-45
17.77500	-48
17.78333	-49
17.79167	-46
17.80000	-41
17.80833	-35
17.81667	-31
17.82500	-28
17.83333	-29
17.84167	-33
17.85000	-38
17.85833	-42
17.86667	-44
17.87500	-42
17.88333	-37
17.89167	-32
17.90000	-29
17.90833	-28
17.91667	-29
17.92500	-30
17.93333	-30
17.94167	-28
17.95000	-25
17.95833	-21
17.96667	-19
17.97500	-19
17.98333	-22
17.99167	-26
18.00000	-30
18.00833	-34
18.01667	-36
18.02500	-37
18.03333	-39
18.04167	-42
18.05000	-45
18.05833	-48
18.06667	-49
18.07500	-48
18.08333	-46
18.09167	-43
18.10000	-39
18.10833	-36
18.11667	-34
18.12500	-31
18.13333	-30
18.14167	-29
18.15000	-28
18.15833	-27
18.16667	-24
18.17500	-22
18.18333	-22
18.19167	-24
18.20000	-28
18.20833	-34
18.21667	-37
18.22500	-37
18.23333	-33
18.24167	-28
18.25000	-23
18.25833	-20
18.26667	-21
18.27500	-23
18.28333	-27
18.29167	-30
18.30000	-31
18.30833	-30
18.31667	-28
18.32500	-25
18.33333	-23
18.34167	-22
18.35000	-22
18.35833	-23
18.36667	-25
18.37500	-28
18.38333	-31
18.39167	-33
18.40000	-34
18.40833	-32
18.41667	-30
18.42500	-27
18.43333	-24
18.44167	-22
18.45000	-20
18.45833	-21
18.46667	-24
18.47500	-27
18.48333	-31
18.49167	-33
18.50000	-33
18.50833	-30
18.51667	-26
18.52500	-23
18.53333	-22
18.54167	-23
18.55000	-25
18.55833	-28
18.56667	-29
18.57500	-27
18.58333	-22
18.59167	-19
18.60000	-18
18.60833	-19
18.61667	-21
18.62500	-24
18.63333	-27
18.64167	-28
18.65000	-30
18.65833	-32
18.66667	-36
18.67500	-40
18.68333	-41
18.69167	-41
18.70000	-39
18.70833	-36
18.71667	-33
18.72500	-31
18.73333	-29
18.74167	-27
18.75000	-25
18.75833	-23
18.76667	-22
18.77500	-23
18.78333	-24
18.79167	-26
18.80000	-28
18.80833	-30
18.81667	-30
18.82500	-29
18.83333	-27
18.84167	-26
18.85000	-24
18.85833	-23
18.86667	-21
18.87500	-19
18.88333	-18
18.89167	-19
18.90000	-21
18.90833	-24
18.91667	-27
18.92500	-29
18.93333	-30
18.94167	-29
18.95000	-26
18.95833	-20
18.96667	-14
18.97500	-7
18.98333	-2
18.99167	-0
19.00000	-0
19.00833	-1
19.01667	-1
19.02500	0
19.03333	0
19.04167	-1
19.05000	-5
19.05833	-12
19.06667	-19
19.07500	-22
19.08333	-22
19.09167	-17
19.10000	-10
19.10833	-5
19.11667	-4
19.12500	-8
19.13333	-14
19.14167	-22
19.15000	-27
19.15833	-27
19.16667	-23
19.17500	-17
19.18333	-8
19.19167	-2
19.20000	2
19.20833	3
19.21667	2
19.22500	0
19.23333	-2
19.24167	-3
19.25000	-6
19.25833	-9
19.26667	-12
19.27500	-14
19.28333	-15
19.29167	-14
19.30000	-12
19.30833	-8
19.31667	-6
19.32500	-5
19.33333	-6
19.34167	-9
19.35000	-13
19.35833	-15
19.36667	-16
19.37500	-15
19.38333	-12
19.39167	-10
19.40000	-8
19.40833	-7
19.41667	-8
19.42500	-9
19.43333	-8
19.44167	-5
19.45000	-1
19.45833	2
19.46667	5
19.47500	8
19.48333	8
19.49167	8
19.50000	7
19.50833	5
19.51667	4
19.52500	3
19.53333	2
19.54167	0
19.55000	-1
19.55833	-3
19.56667	-4
19.57500	-3
19.58333	-0
19.59167	4
19.60000	8
19.60833	12
19.61667	14
19.62500	14
19.63333	14
19.64167	14
19.65000	15
19.65833	18
19.66667	22
19.67500	25
19.68333	28
19.69167	30
19.70000	31
19.70833	31
19.71667	32
19.72500	32
19.73333	31
19.74167	28
19.75000	23
19.75833	19
19.76667	15
19.77500	15
19.78333	18
19.79167	21
19.80000	25
19.80833	27
19.81667	28
19.82500	30
19.83333	33
19.84167	37
19.85000	42
19.85833	46
19.86667	48
19.87500	47
19.88333	44
19.89167	42
19.90000	40
19.90833	40
19.91667	43
19.92500	48
19.93333	52
19.94167	56
19.95000	58
19.95833	58
19.96667	56
19.97500	54
19.98333	53
19.99167	52
20.00000	54
20.00833	57
20.01667	61
20.02500	66
20.03333	70
20.04167	74
20.05000	77
20.05833	79
20.06667	80
20.07500	81
20.08333	84
20.09167	88
20.10000	94
20.10833	100
20.11667	106
20.12500	111
20.13333	114
20.14167	116
20.15000	118
20.15833	119
20.16667	121
20.17500	125
20.18333	130
20.19167	135
20.20000	140
20.20833	145
20.21667	150
20.22500	155
20.23333	161
20.24167	168
20.25000	175
20.25833	181
20.26667	186
20.27500	189
20.28333	193
20.29167	197
20.30000	202
20.30833	208
20.31667	213
20.32500	217
20.33333	221
20.34167	226
20.35000	232
20.35833	241
20.36667	250
20.37500	260
20.38333	270
20.39167	278
20.40000	285
20.40833	291
20.41667	297
20.42500	303
20.43333	311
20.44167	321
20.45000	331
20.45833	340
20.46667	348
20.47500	356
20.48333	362
20.49167	369
20.50000	377
20.50833	386
20.51667	396
20.52500	407
20.53333	419
20.54167	434
20.55000	450
20.55833	464
20.56667	477
20.57500	489
20.58333	499
20.59167	511
20.60000	523
20.60833	535
20.61667	548
20.62500	562
20.63333	576
20.64167	592
20.65000	608
20.65833	624
20.66667	640
20.67500	654
20.68333	669
20.69167	684
20.70000	700
20.70833	718
20.71667	737
20.72500	758
20.73333	779
20.74167	802
20.75000	824
20.75833	846
20.76667	867
20.77500	888
20.78333	910
20.79167	932
20.80000	955
20.80833	979
20.81667	1002
20.82500	1024
20.83333	1048
20.84167	1073
20.85000	1098
20.85833	1124
20.86667	1151
20.87500	1178
20.88333	1206
20.89167	1235
20.90000	1267
20.90833	1299
20.91667	1331
20.92500	1363
20.93333	1395
20.94167	1429
20.95000	1463
20.95833	1497
20.96667	1530
20.97500	1561
20.98333	1592
20.99167	1623
21.00000	1657
21.00833	1693
21.01667	1729
21.02500	1766
21.03333	1802
21.04167	1839
21.05000	1876
21.05833	1914
21.06667	1952
21.07500	1989
21.08333	2027
21.09167	2064
21.10000	2103
21.10833	2141
21.11667	2179
21.12500	2219
21.13333	2258
21.14167	2301
21.15000	2343
21.15833	2386
21.16667	2429
21.17500	2475
21.18333	2523
21.19167	2571
21.20000	2621
21.20833	2670
21.21667	2720
21.22500	2772
21.23333	2824
21.24167	2878
21.25000	2931
21.25833	2983
21.26667	3032
21.27500	3079
21.28333	3127
21.29167	3177
21.30000	3231
21.30833	3287
21.31667	3343
21.32500	3399
21.33333	3454
21.34167	3508
21.35000	3563
21.35833	3620
21.36667	3678
21.37500	3733
21.38333	3785
21.39167	3834
21.40000	3884
21.40833	3934
21.41667	3988
21.42500	4045
21.43333	4102
21.44167	4161
21.45000	4218
21.45833	4273
21.46667	4327
21.47500	4381
21.48333	4436
21.49167	4490
21.50000	4544
21.50833	4596
21.51667	4645
21.52500	4692
21.53333	4740
21.54167	4789
21.55000	4837
21.55833	4885
21.56667	4931
21.57500	4974
21.58333	5016
21.59167	5054
21.60000	5092
21.60833	5126
21.61667	5160
21.62500	5193
21.63333	5227
21.64167	5261
21.65000	5295
21.65833	5329
21.66667	5362
21.67500	5390
21.68333	5414
21.69167	5435
21.70000	5452
21.70833	5467
21.71667	5481
21.72500	5494
21.73333	5506
21.74167	5515
21.75000	5523
21.75833	5530
21.76667	5536
21.77500	5542
21.78333	5548
21.79167	5552
21.80000	5552
21.80833	5547
21.81667	5538
21.82500	5526
21.83333	5515
21.84167	5505
21.85000	5494
21.85833	5481
21.86667	5465
21.87500	5447
21.88333	5426
21.89167	5404
21.90000	5381
21.90833	5355
21.91667	5327
21.92500	5296
21.93333	5264
21.94167	5229
21.95000	5193
21.95833	5154
21.96667	5115
21.97500	5075
21.98333	5035
21.99167	4994
22.00000	4954
22.00833	4913
22.01667	4872
22.02500	4829
22.03333	4785
22.04167	4739
22.05000	4693
22.05833	4645
22.06667	4597
22.07500	4550
22.08333	4502
22.09167	4456
22.10000	4409
22.10833	4362
22.11667	4315
22.12500	4267
22.13333	4219
22.14167	4169
22.15000	4120
22.15833	4070
22.16667	4021
22.17500	3973
22.18333	3926
22.19167	3882
22.20000	3837
22.20833	3793
22.21667	3749
22.22500	3705
22.23333	3663
22.24167	3622
22.25000	3583
22.25833	3546
22.26667	3510
22.27500	3475
22.28333	3441
22.29167	3408
22.30000	3374
22.30833	3336
22.31667	3299
22.32500	3264
22.33333	3231
22.34167	3196
22.35000	3159
22.35833	3125
22.36667	3097
22.37500	3073
22.38333	3053
22.39167	3034
22.40000	3013
22.40833	2992
22.41667	2970
22.42500	2947
22.43333	2923
22.44167	2898
22.45000	2874
22.45833	2852
22.46667	2831
22.47500	2810
22.48333	2793
22.49167	2778
22.50000	2761
22.50833	2743
22.51667	2728
22.52500	2716
22.53333	2707
22.54167	2697
22.55000	2686
22.55833	2672
22.56667	2655
22.57500	2638
22.58333	2624
22.59167	2613
22.60000	2604
22.60833	2596
22.61667	2588
22.62500	2581
22.63333	2575
22.64167	2569
22.65000	2565
22.65833	2562
22.66667	2560
22.67500	2558
22.68333	2557
22.69167	2554
22.70000	2551
22.70833	2546
22.71667	2539
22.72500	2533
22.73333	2526
22.74167	2520
22.75000	2515
22.75833	2512
22.76667	2511
22.77500	2510
22.78333	2509
22.79167	2508
22.80000	2508
22.80833	2509
22.81667	2510
22.82500	2510
22.83333	2507
22.84167	2504
22.85000	2501
22.85833	2500
22.86667	2503
22.87500	2507
22.88333	2511
22.89167	2514
22.90000	2513
22.90833	2509
22.91667	2504
22.92500	2500
22.93333	2498
22.94167	2499
22.95000	2502
22.95833	2505
22.96667	2508
22.97500	2510
22.98333	2513
22.99167	2514
23.00000	2516
23.00833	2518
23.01667	2520
23.02500	2523
23.03333	2526
23.04167	2529
23.05000	2531
23.05833	2532
23.06667	2531
23.07500	2530
23.08333	2530
23.09167	2533
23.10000	2538
23.10833	2545
23.11667	2552
23.12500	2558
23.13333	2564
23.14167	2569
23.15000	2573
23.15833	2576
23.16667	2578
23.17500	2579
23.18333	2580
23.19167	2580
23.20000	2582
23.20833	2585
23.21667	2589
23.22500	2592
23.23333	2596
23.24167	2601
23.25000	2606
23.25833	2609
23.26667	2609
23.27500	2608
23.28333	2605
23.29167	2604
23.30000	2605
23.30833	2608
23.31667	2612
23.32500	2617
23.33333	2623
23.34167	2629
23.35000	2635
23.35833	2639
23.36667	2643
23.37500	2647
23.38333	2651
23.39167	2656
23.40000	2661
23.40833	2666
23.41667	2668
23.42500	2668
23.43333	2669
23.44167	2672
23.45000	2676
23.45833	2681
23.46667	2686
23.47500	2689
23.48333	2691
23.49167	2692
23.50000	2693
23.50833	2695
23.51667	2699
23.52500	2704
23.53333	2709
23.54167	2713
23.55000	2718
23.55833	2722
23.56667	2727
23.57500	2733
23.58333	2740
23.59167	2746
23.60000	2752
23.60833	2756
23.61667	2759
23.62500	2761
23.63333	2762
23.64167	2761
23.65000	2760
23.65833	2759
23.66667	2759
23.67500	2759
23.68333	2760
23.69167	2762
23.70000	2765
23.70833	2769
23.71667	2773
23.72500	2777
23.73333	2780
23.74167	2783
23.75000	2784
23.75833	2785
23.76667	2784
23.77500	2784
23.78333	2782
23.79167	2781
23.80000	2782
23.80833	2783
23.81667	2784
23.82500	2783
23.83333	2781
23.84167	2778
23.85000	2775
23.85833	2773
23.86667	2770
23.87500	2767
23.88333	2763
23.89167	2759
23.90000	2754
23.90833	2749
23.91667	2745
23.92500	2741
23.93333	2737
23.94167	2732
23.95000	2727
23.95833	2722
23.96667	2717
23.97500	2713
23.98333	2710
23.99167	2707
24.00000	2702
24.00833	2695
24.01667	2687
24.02500	2676
24.03333	2666
24.04167	2656
24.05000	2646
24.05833	2637
24.06667	2629
24.07500	2623
24.08333	2619
24.09167	2615
24.10000	2612
24.10833	2608
24.11667	2603
24.12500	2596
24.13333	2587
24.14167	2576
24.15000	2565
24.15833	2554
24.16667	2543
24.17500	2532
24.18333	2522
24.19167	2511
24.20000	2501
24.20833	2490
24.21667	2481
24.22500	2471
24.23333	2463
24.24167	2456
24.25000	2448
24.25833	2440
24.26667	2429
24.27500	2416
24.28333	2402
24.29167	2388
24.30000	2376
24.30833	2366
24.31667	2360
24.32500	2356
24.33333	2352
24.34167	2345
24.35000	2337
24.35833	2326
24.36667	2315
24.37500	2305
24.38333	2298
24.39167	2291
24.40000	2285
24.40833	2279
24.41667	2272
24.42500	2265
24.43333	2259
24.44167	2252
24.45000	2244
24.45833	2235
24.46667	2225
24.47500	2215
24.48333	2204
24.49167	2194
24.50000	2186
24.50833	2179
24.51667	2173
24.52500	2169
24.53333	2162
24.54167	2153
24.55000	2142
24.55833	2130
24.56667	2118
24.57500	2110
24.58333	2105
24.59167	2101
24.60000	2097
24.60833	2090
24.61667	2082
24.62500	2072
24.63333	2064
24.64167	2056
24.65000	2048
24.65833	2040
24.66667	2032
24.67500	2024
24.68333	2016
24.69167	2007
24.70000	1997
24.70833	1986
24.71667	1976
24.72500	1965
24.73333	1956
24.74167	1946
24.75000	1936
24.75833	1926
24.76667	1916
24.77500	1906
24.78333	1897
24.79167	1887
24.80000	1877
24.80833	1867
24.81667	1857
24.82500	1848
24.83333	1839
24.84167	1829
24.85000	1819
24.85833	1807
24.86667	1794
24.87500	1782
24.88333	1771
24.89167	1760
24.90000	1748
24.90833	1736
24.91667	1724
24.92500	1712
24.93333	1702
24.94167	1693
24.95000	1684
24.95833	1675
24.96667	1665
24.97500	1653
24.98333	1639
24.99167	1626
25.00000	1615
25.00833	1605
25.01667	1596
25.02500	1587
25.03333	1575
25.04167	1561
25.05000	1547
25.05833	1533
25.06667	1522
25.07500	1511
25.08333	1501
25.09167	1491
25.10000	1481
25.10833	1471
25.11667	1462
25.12500	1452
25.13333	1443
25.14167	1434
25.15000	1424
25.15833	1415
25.16667	1406
25.17500	1398
25.18333	1390
25.19167	1384
25.20000	1378
25.20833	1373
25.21667	1368
25.22500	1362
25.23333	1355
25.24167	1347
25.25000	1340
25.25833	1334
25.26667	1330
25.27500	1326
25.28333	1321
25.29167	1316
25.30000	1311
25.30833	1306
25.31667	1302
25.32500	1298
25.33333	1292
25.34167	1285
25.35000	1278
25.35833	1273
25.36667	1269
25.37500	1266
25.38333	1265
25.39167	1265
25.40000	1263
25.40833	1260
25.41667	1256
25.42500	1250
25.43333	1245
25.44167	1238
25.45000	1233
25.45833	1231
25.46667	1230
25.47500	1230
25.48333	1229
25.49167	1227
25.50000	1224
25.50833	1220
25.51667	1214
25.52500	1208
25.53333	1202
25.54167	1197
25.55000	1193
25.55833	1191
25.56667	1191
25.57500	1190
25.58333	1189
25.59167	1187
25.60000	1186
25.60833	1186
25.61667	1185
25.62500	1183
25.63333	1181
25.64167	1180
25.65000	1180
25.65833	1182
25.66667	1184
25.67500	1185
25.68333	1184
25.69167	1182
25.70000	1179
25.70833	1175
25.71667	1172
25.72500	1168
25.73333	1164
25.74167	1160
25.75000	1158
25.75833	1159
25.76667	1161
25.77500	1163
25.78333	1165
25.79167	1165
25.80000	1163
25.80833	1159
25.81667	1154
25.82500	1150
25.83333	1147
25.84167	1146
25.85000	1145
25.85833	1143
25.86667	1140
25.87500	1138
25.88333	1136
25.89167	1134
25.90000	1132
25.90833	1130
25.91667	1128
25.92500	1126
25.93333	1125
25.94167	1126
25.95000	1127
25.95833	1126
25.96667	1125
25.97500	1125
25.98333	1125
25.99167	1124
26.00000	1123
26.00833	1121
26.01667	1117
26.02500	1113
26.03333	1107
26.04167	1102
26.05000	1099
26.05833	1097
26.06667	1096
26.07500	1098
26.08333	1101
26.09167	1103
26.10000	1104
26.10833	1102
26.11667	1098
26.12500	1093
26.13333	1089
26.14167	1084
26.15000	1080
26.15833	1078
26.16667	1077
26.17500	1079
26.18333	1081
26.19167	1082
26.20000	1080
26.20833	1075
26.21667	1069
26.22500	1062
26.23333	1056
26.24167	1052
26.25000	1052
26.25833	1054
26.26667	1057
26.27500	1060
26.28333	1062
26.29167	1063
26.30000	1061
26.30833	1057
26.31667	1052
26.32500	1048
26.33333	1044
26.34167	1042
26.35000	1041
26.35833	1040
26.36667	1039
26.37500	1038
26.38333	1037
26.39167	1035
26.40000	1035
26.40833	1035
26.41667	1035
26.42500	1033
26.43333	1030
26.44167	1027
26.45000	1023
26.45833	1020
26.46667	1018
26.47500	1018
26.48333	1021
26.49167	1025
26.50000	1028
26.50833	1030
26.51667	1028
26.52500	1025
26.53333	1023
26.54167	1023
26.55000	1025
26.55833	1028
26.56667	1030
26.57500	1032
26.58333	1032
26.59167	1031
26.60000	1030
26.60833	1029
26.61667	1028
26.62500	1027
26.63333	1026
26.64167	1027
26.65000	1030
26.65833	1033
26.66667	1037
26.67500	1040
26.68333	1042
26.69167	1044
26.70000	1045
26.70833	1045
26.71667	1044
26.72500	1043
26.73333	1042
26.74167	1042
26.75000	1044
26.75833	1048
26.76667	1053
26.77500	1058
26.78333	1061
26.79167	1063
26.80000	1063
26.80833	1063
26.81667	1064
26.82500	1068
26.83333	1073
26.84167	1077
26.85000	1080
26.85833	1080
26.86667	1078
26.87500	1076
26.88333	1075
26.89167	1075
26.90000	1077
26.90833	1079
26.91667	1081
26.92500	1081
26.93333	1081
26.94167	1081
26.95000	1082
26.95833	1082
26.96667	1081
26.97500	1080
26.98333	1078
26.99167	1077
27.00000	1076
27.00833	1075
27.01667	1074
27.02500	1072
27.03333	1069
27.04167	1068
27.05000	1067
27.05833	1066
27.06667	1066
27.07500	1067
27.08333	1070
27.09167	1074
27.10000	1077
27.10833	1079
27.11667	1079
27.12500	1077
27.13333	1075
27.14167	1072
27.15000	1068
27.15833	1064
27.16667	1060
27.17500	1058
27.18333	1058
27.19167	1060
27.20000	1063
27.20833	1065
27.21667	1066
27.22500	1064
27.23333	1062
27.24167	1060
27.25000	1058
27.25833	1057
27.26667	1056
27.27500	1055
27.28333	1055
27.29167	1056
27.30000	1058
27.30833	1060
27.31667	1061
27.32500	1060
27.33333	1057
27.34167	1053
27.35000	1049
27.35833	1046
27.36667	1044
27.37500	1042
27.38333	1043
27.39167	1043
27.40000	1041
27.40833	1038
27.41667	1032
27.42500	1025
27.43333	1020
27.44167	1016
27.45000	1016
27.45833	1017
27.46667	1018
27.47500	1020
27.48333	1022
27.49167	1023
27.50000	1023
27.50833	1021
27.51667	1019
27.52500	1019
27.53333	1020
27.54167	1024
27.55000	1028
27.55833	1031
27.56667	1031
27.57500	1028
27.58333	1023
27.59167	1018
27.60000	1014
27.60833	1010
27.61667	1007
27.62500	1006
27.63333	1005
27.64167	1004
27.65000	1003
27.65833	1001
27.66667	999
27.67500	998
27.68333	998
27.69167	1000
27.70000	1004
27.70833	1010
27.71667	1014
27.72500	1017
27.73333	1018
27.74167	1017
27.75000	1016
27.75833	1016
27.76667	1018
27.77500	1020
27.78333	1022
27.79167	1024
27.80000	1027
27.80833	1031
27.81667	1037
27.82500	1044
27.83333	1048
27.84167	1048
27.85000	1044
27.85833	1038
27.86667	1032
27.87500	1027
27.88333	1025
27.89167	1025
27.90000	1026
27.90833	1027
27.91667	1028
27.92500	1028
27.93333	1030
27.94167	1034
27.95000	1039
27.95833	1045
27.96667	1050
27.97500	1053
27.98333	1054
27.99167	1054
28.00000	1055
28.00833	1058
28.01667	1062
28.02500	1067
28.03333	1071
28.04167	1072
28.05000	1072
28.05833	1071
28.06667	1072
28.07500	1074
28.08333	1078
28.09167	1081
28.10000	1085
28.10833	1088
28.11667	1089
28.12500	1088
28.13333	1087
28.14167	1086
28.15000	1086
28.15833	1088
28.16667	1091
28.17500	1093
28.18333	1093
28.19167	1091
28.20000	1089
28.20833	1087
28.21667	1087
28.22500	1089
28.23333	1093
28.24167	1097
28.25000	1102
28.25833	1105
28.26667	1108
28.27500	1110
28.28333	1112
28.29167	1116
28.30000	1120
28.30833	1125
28.31667	1128
28.32500	1129
28.33333	1127
28.34167	1122
28.35000	1118
28.35833	1117
28.36667	1118
28.37500	1121
28.38333	1125
28.39167	1128
28.40000	1130
28.40833	1129
28.41667	1127
28.42500	1124
28.43333	1121
28.44167	1119
28.45000	1120
28.45833	1125
28.46667	1134
28.47500	1143
28.48333	1151
28.49167	1154
28.50000	1153
28.50833	1148
28.51667	1142
28.52500	1137
28.53333	1136
28.54167	1138
28.55000	1142
28.55833	1145
28.56667	1148
28.57500	1150
28.58333	1151
28.59167	1151
28.60000	1150
28.60833	1150
28.61667	1152
28.62500	1156
28.63333	1162
28.64167	1169
28.65000	1175
28.65833	1178
28.66667	1179
28.67500	1178
28.68333	1178
28.69167	1177
28.70000	1178
28.70833	1180
28.71667	1183
28.72500	1185
28.73333	1188
28.74167	1192
28.75000	1196
28.75833	1199
28.76667	1203
28.77500	1205
28.78333	1206
28.79167	1206
28.80000	1205
28.80833	1203
28.81667	1204
28.82500	1205
28.83333	1207
28.84167	1211
28.85000	1214
28.85833	1216
28.86667	1219
28.87500	1222
28.88333	1226
28.89167	1229
28.90000	1230
28.90833	1229
28.91667	1229
28.92500	1230
28.93333	1232
28.94167	1235
28.95000	1238
28.95833	1240
28.96667	1240
28.97500	1241
28.98333	1244
28.99167	1249
29.00000	1254
29.00833	1260
29.01667	1264
29.02500	1268
29.03333	1271
29.04167	1274
29.05000	1278
29.05833	1281
29.06667	1283
29.07500	1285
29.08333	1287
29.09167	1292
29.10000	1298
29.10833	1306
29.11667	1313
29.12500	1320
29.13333	1325
29.14167	1327
29.15000	1328
29.15833	1329
29.16667	1332
29.17500	1336
29.18333	1343
29.19167	1353
29.20000	1364
29.20833	1375
29.21667	1384
29.22500	1391
29.23333	1394
29.24167	1395
29.25000	1396
29.25833	1400
29.26667	1406
29.27500	1414
29.28333	1424
29.29167	1435
29.30000	1446
29.30833	1457
29.31667	1468
29.32500	1477
29.33333	1486
29.34167	1495
29.35000	1504
29.35833	1514
29.36667	1524
29.37500	1535
29.38333	1548
29.39167	1560
29.40000	1572
29.40833	1584
29.41667	1594
29.42500	1604
29.43333	1613
29.44167	1623
29.45000	1634
29.45833	1648
29.46667	1663
29.47500	1679
29.48333	1696
29.49167	1714
29.50000	1733
29.50833	1752
29.51667	1774
29.52500	1797
29.53333	1819
29.54167	1841
29.55000	1862
29.55833	1884
29.56667	1905
29.57500	1927
29.58333	1950
29.59167	1975
29.60000	2002
29.60833	2031
29.61667	2063
29.62500	2097
29.63333	2132
29.64167	2168
29.65000	2203
29.65833	2237
29.66667	2271
29.67500	2306
29.68333	2343
29.69167	2383
29.70000	2427
29.70833	2473
29.71667	2520
29.72500	2568
29.73333	2616
29.74167	2666
29.75000	2719
29.75833	2778
29.76667	2840
29.77500	2903
29.78333	2967
29.79167	3029
29.80000	3091
29.80833	3153
29.81667	3217
29.82500	3284
29.83333	3352
29.84167	3424
29.85000	3498
29.85833	3575
29.86667	3653
29.87500	3729
29.88333	3808
29.89167	3886
29.90000	3970
29.90833	4058
29.91667	4150
29.92500	4247
29.93333	4344
29.94167	4443
29.95000	4539
29.95833	4634
29.96667	4729
29.97500	4822
29.98333	4918
29.99167	5013
30.00000	5112
30.00833	5210
30.01667	5307
30.02500	5406
30.03333	5503
30.04167	5604
30.05000	5706
30.05833	5811
30.06667	5915
30.07500	6016
30.08333	6115
30.09167	6209
30.10000	6301
30.10833	6391
30.11667	6481
30.12500	6573
30.13333	6663
30.14167	6755
30.15000	6842
30.15833	6928
30.16667	7020
30.17500	7111
30.18333	7194
30.19167	7269
30.20000	7342
30.20833	7412
30.21667	7477
30.22500	7540
30.23333	7599
30.24167	7659
30.25000	7720
30.25833	7776
30.26667	7824
30.27500	7867
30.28333	7905
30.29167	7941
30.30000	7976
30.30833	8008
30.31667	8037
30.32500	8064
30.33333	8087
30.34167	8107
30.35000	8125
30.35833	8136
30.36667	8140
30.37500	8139
30.38333	8133
30.39167	8123
30.40000	8110
30.40833	8095
30.41667	8076
30.42500	8051
30.43333	8022
30.44167	7989
30.45000	7950
30.45833	7911
30.46667	7873
30.47500	7833
30.48333	7788
30.49167	7739
30.50000	7684
30.50833	7627
30.51667	7568
30.52500	7508
30.53333	7449
30.54167	7387
30.55000	7323
30.55833	7253
30.56667	7175
30.57500	7093
30.58333	7014
30.59167	6938
30.60000	6860
30.60833	6782
30.61667	6703
30.62500	6618
30.63333	6531
30.64167	6447
30.65000	6367
30.65833	6283
30.66667	6197
30.67500	6112
30.68333	6025
30.69167	5940
30.70000	5854
30.70833	5766
30.71667	5676
30.72500	5582
30.73333	5493
30.74167	5405
30.75000	5321
30.75833	5239
30.76667	5157
30.77500	5075
30.78333	4990
30.79167	4908
30.80000	4826
30.80833	4746
30.81667	4666
30.82500	4586
30.83333	4508
30.84167	4428
30.85000	4349
30.85833	4270
30.86667	4191
30.87500	4112
30.88333	4031
30.89167	3954
30.90000	3879
30.90833	3809
30.91667	3743
30.92500	3681
30.93333	3621
30.94167	3559
30.95000	3498
30.95833	3435
30.96667	3373
30.97500	3312
30.98333	3250
30.99167	3193
31.00000	3137
31.00833	3084
31.01667	3032
31.02500	2980
31.03333	2928
31.04167	2874
31.05000	2821
31.05833	2771
31.06667	2723
31.07500	2679
31.08333	2636
31.09167	2596
31.10000	2556
31.10833	2515
31.11667	2473
31.12500	2431
31.13333	2392
31.14167	2356
31.15000	2323
31.15833	2290
31.16667	2258
31.17500	2226
31.18333	2192
31.19167	2161
31.20000	2130
31.20833	2102
31.21667	2075
31.22500	2048
31.23333	2022
31.24167	1993
31.25000	1964
31.25833	1934
31.26667	1904
31.27500	1878
31.28333	1853
31.29167	1831
31.30000	1809
31.30833	1789
31.31667	1768
31.32500	1746
31.33333	1725
31.34167	1704
31.35000	1685
31.35833	1665
31.36667	1648
31.37500	1632
31.38333	1617
31.39167	1603
31.40000	1589
31.40833	1573
31.41667	1557
31.42500	1540
31.43333	1524
31.44167	1509
31.45000	1495
31.45833	1483
31.46667	1470
31.47500	1457
31.48333	1443
31.49167	1429
31.50000	1415
31.50833	1402
31.51667	1389
31.52500	1379
31.53333	1370
31.54167	1362
31.55000	1355
31.55833	1347
31.56667	1339
31.57500	1329
31.58333	1318
31.59167	1307
31.60000	1297
31.60833	1287
31.61667	1280
31.62500	1274
31.63333	1269
31.64167	1264
31.65000	1258
31.65833	1249
31.66667	1239
31.67500	1228
31.68333	1219
31.69167	1211
31.70000	1206
31.70833	1201
31.71667	1197
31.72500	1192
31.73333	1185
31.74167	1176
31.75000	1167
31.75833	1159
31.76667	1153
31.77500	1150
31.78333	1150
31.79167	1152
31.80000	1152
31.80833	1152
31.81667	1150
31.82500	1147
31.83333	1145
31.84167	1143
31.85000	1142
31.85833	1140
31.86667	1137
31.87500	1135
31.88333	1134
31.89167	1135
31.90000	1135
31.90833	1135
31.91667	1135
31.92500	1134
31.93333	1132
31.94167	1131
31.95000	1129
31.95833	1126
31.96667	1124
31.97500	1125
31.98333	1128
31.99167	1132
32.00000	1135
32.00833	1137
32.01667	1137
32.02500	1137
32.03333	1140
32.04167	1148
32.05000	1158
32.05833	1170
32.06667	1181
32.07500	1190
32.08333	1200
32.09167	1209
32.10000	1220
32.10833	1230
32.11667	1241
32.12500	1252
32.13333	1264
32.14167	1278
32.15000	1293
32.15833	1307
32.16667	1320
32.17500	1334
32.18333	1348
32.19167	1363
32.20000	1380
32.20833	1400
32.21667	1422
32.22500	1447
32.23333	1471
32.24167	1496
32.25000	1519
32.25833	1542
32.26667	1565
32.27500	1589
32.28333	1615
32.29167	1642
32.30000	1671
32.30833	1702
32.31667	1735
32.32500	1770
32.33333	1807
32.34167	1846
32.35000	1884
32.35833	1923
32.36667	1963
32.37500	2006
32.38333	2054
32.39167	2103
32.40000	2155
32.40833	2207
32.41667	2258
32.42500	2309
32.43333	2358
32.44167	2409
32.45000	2462
32.45833	2521
32.46667	2585
32.47500	2655
32.48333	2731
32.49167	2807
32.50000	2885
32.50833	2963
32.51667	3043
32.52500	3124
32.53333	3206
32.54167	3293
32.55000	3379
32.55833	3468
32.56667	3560
32.57500	3654
32.58333	3753
32.59167	3853
32.60000	3957
32.60833	4062
32.61667	4170
32.62500	4280
32.63333	4392
32.64167	4512
32.65000	4632
32.65833	4756
32.66667	4884
32.67500	5013
32.68333	5146
32.69167	5277
32.70000	5411
32.70833	5543
32.71667	5676
32.72500	5813
32.73333	5949
32.74167	6089
32.75000	6227
32.75833	6364
32.76667	6500
32.77500	6636
32.78333	6780
32.79167	6923
32.80000	7074
32.80833	7224
32.81667	7372
32.82500	7522
32.83333	7666
32.84167	7813
32.85000	7956
32.85833	8100
32.86667	8244
32.87500	8384
32.88333	8523
32.89167	8657
32.90000	8789
32.90833	8918
32.91667	9045
32.92500	9173
32.93333	9296
32.94167	9419
32.95000	9536
32.95833	9652
32.96667	9764
32.97500	9873
32.98333	9982
32.99167	10084
33.00000	10184
33.00833	10277
33.01667	10363
33.02500	10445
33.03333	10519
33.04167	10589
33.05000	10652
33.05833	10713
33.06667	10770
33.07500	10822
33.08333	10871
33.09167	10914
33.10000	10953
33.10833	10985
33.11667	11011
33.12500	11030
33.13333	11043
33.14167	11049
33.15000	11049
33.15833	11045
33.16667	11038
33.17500	11024
33.18333	11003
33.19167	10975
33.20000	10941
33.20833	10904
33.21667	10866
33.22500	10824
33.23333	10780
33.24167	10729
33.25000	10673
33.25833	10610
33.26667	10540
33.27500	10463
33.28333	10379
33.29167	10293
33.30000	10202
33.30833	10111
33.31667	10017
33.32500	9918
33.33333	9817
33.34167	9707
33.35000	9598
33.35833	9485
33.36667	9372
33.37500	9258
33.38333	9138
33.39167	9019
33.40000	8893
33.40833	8768
33.41667	8642
33.42500	8516
33.43333	8391
33.44167	8263
33.45000	8136
33.45833	8006
33.46667	7875
33.47500	7746
33.48333	7614
33.49167	7485
33.50000	7353
33.50833	7223
33.51667	7092
33.52500	6960
33.53333	6832
33.54167	6700
33.55000	6572
33.55833	6444
33.56667	6317
33.57500	6194
33.58333	6070
33.59167	5949
33.60000	5827
33.60833	5707
33.61667	5587
33.62500	5467
33.63333	5350
33.64167	5234
33.65000	5122
33.65833	5012
33.66667	4903
33.67500	4796
33.68333	4687
33.69167	4582
33.70000	4478
33.70833	4378
33.71667	4281
33.72500	4186
33.73333	4093
33.74167	3998
33.75000	3905
33.75833	3810
33.76667	3718
33.77500	3630
33.78333	3545
33.79167	3466
33.80000	3390
33.80833	3316
33.81667	3241
33.82500	3165
33.83333	3091
33.84167	3015
33.85000	2943
33.85833	2871
33.86667	2801
33.87500	2733
33.88333	2666
33.89167	2602
33.90000	2538
33.90833	2477
33.91667	2420
33.92500	2365
33.93333	2313
33.94167	2262
33.95000	2212
33.95833	2162
33.96667	2111
33.97500	2061
33.98333	2011
33.99167	1963
34.00000	1915
34.00833	1870
34.01667	1827
34.02500	1785
34.03333	1745
34.04167	1705
34.05000	1666
34.05833	1628
34.06667	1591
34.07500	1558
34.08333	1527
34.09167	1498
34.10000	1469
34.10833	1438
34.11667	1403
34.12500	1367
34.13333	1332
34.14167	1300
34.15000	1272
34.15833	1246
34.16667	1221
34.17500	1196
34.18333	1169
34.19167	1143
34.20000	1116
34.20833	1090
34.21667	1065
34.22500	1041
34.23333	1020
34.24167	1000
34.25000	981
34.25833	963
34.26667	944
34.27500	926
34.28333	907
34.29167	888
34.30000	869
34.30833	850
34.31667	831
34.32500	811
34.33333	793
34.34167	776
34.35000	762
34.35833	751
34.36667	741
34.37500	730
34.38333	719
34.39167	707
34.40000	694
34.40833	681
34.41667	667
34.42500	652
34.43333	638
34.44167	624
34.45000	611
34.45833	600
34.46667	590
34.47500	581
34.48333	573
34.49167	566
34.50000	562
34.50833	558
34.51667	553
34.52500	547
34.53333	538
34.54167	526
34.55000	514
34.55833	501
34.56667	489
34.57500	477
34.58333	465
34.59167	455
34.60000	447
34.60833	441
34.61667	435
34.62500	429
34.63333	424
34.64167	420
34.65000	416
34.65833	413
34.66667	410
34.67500	405
34.68333	398
34.69167	389
34.70000	380
34.70833	370
34.71667	362
34.72500	357
34.73333	353
34.74167	352
34.75000	353
34.75833	353
34.76667	353
34.77500	352
34.78333	350
34.79167	347
34.80000	344
34.80833	339
34.81667	333
34.82500	327
34.83333	321
34.84167	317
34.85000	313
34.85833	309
34.86667	304
34.87500	301
34.88333	299
34.89167	297
34.90000	297
34.90833	296
34.91667	296
34.92500	296
34.93333	295
34.94167	294
34.95000	293
34.95833	289
34.96667	284
34.97500	278
34.98333	273
34.99167	270
35.00000	270
35.00833	272
35.01667	273
35.02500	270
35.03333	265
35.04167	256
35.05000	248
35.05833	242
35.06667	241
35.07500	242
35.08333	244
35.09167	246
35.10000	247
35.10833	247
35.11667	246
35.12500	245
35.13333	242
35.14167	237
35.15000	233
35.15833	230
35.16667	229
35.17500	229
35.18333	231
35.19167	232
35.20000	232
35.20833	230
35.21667	229
35.22500	229
35.23333	230
35.24167	230
35.25000	230
35.25833	228
35.26667	226
35.27500	224
35.28333	223
35.29167	224
35.30000	226
35.30833	227
35.31667	225
35.32500	221
35.33333	214
35.34167	204
35.35000	196
35.35833	192
35.36667	191
35.37500	193
35.38333	196
35.39167	198
35.40000	197
35.40833	193
35.41667	188
35.42500	182
35.43333	179
35.44167	179
35.45000	180
35.45833	182
35.46667	184
35.47500	186
35.48333	187
35.49167	187
35.50000	186
35.50833	184
35.51667	184
35.52500	185
35.53333	186
35.54167	187
35.55000	188
35.55833	187
35.56667	184
35.57500	181
35.58333	179
35.59167	178
35.60000	177
35.60833	176
35.61667	173
35.62500	169
35.63333	165
35.64167	161
35.65000	157
35.65833	154
35.66667	153
35.67500	153
35.68333	152
35.69167	153
35.70000	155
35.70833	158
35.71667	160
35.72500	161
35.73333	160
35.74167	156
35.75000	151
35.75833	145
35.76667	140
35.77500	137
35.78333	136
35.79167	136
35.80000	135
35.80833	133
35.81667	131
35.82500	129
35.83333	127
35.84167	126
35.85000	125
35.85833	123
35.86667	121
35.87500	120
35.88333	120
35.89167	121
35.90000	122
35.90833	122
35.91667	123
35.92500	124
35.93333	125
35.94167	126
35.95000	125
35.95833	125
35.96667	124
35.97500	125
35.98333	128
35.99167	129
36.00000	128
36.00833	124
36.01667	118
36.02500	113
36.03333	110
36.04167	111
36.05000	114
36.05833	117
36.06667	119
36.07500	119
36.08333	117
36.09167	114
36.10000	112
36.10833	111
36.11667	109
36.12500	107
36.13333	106
36.14167	105
36.15000	107
36.15833	109
36.16667	112
36.17500	115
36.18333	117
36.19167	119
36.20000	119
36.20833	117
36.21667	114
36.22500	111
36.23333	109
36.24167	109
36.25000	110
36.25833	113
36.26667	116
36.27500	118
36.28333	118
36.29167	117
36.30000	113
36.30833	109
36.31667	105
36.32500	104
36.33333	103
36.34167	103
36.35000	103
36.35833	103
36.36667	104
36.37500	105
36.38333	108
36.39167	111
36.40000	112
36.40833	111
36.41667	111
36.42500	111
36.43333	110
36.44167	110
36.45000	108
36.45833	104
36.46667	101
36.47500	99
36.48333	101
36.49167	103
36.50000	105
36.50833	106
36.51667	106
36.52500	104
36.53333	102
36.54167	101
36.55000	102
36.55833	103
36.56667	105
36.57500	107
36.58333	107
36.59167	106
36.60000	104
36.60833	102
36.61667	102
36.62500	104
36.63333	106
36.64167	106
36.65000	104
36.65833	102
36.66667	101
36.67500	102
36.68333	105
36.69167	109
36.70000	111
36.70833	112
36.71667	110
36.72500	108
36.73333	105
36.74167	102
36.75000	99
36.75833	97
36.76667	97
36.77500	100
36.78333	105
36.79167	109
36.80000	111
36.80833	112
36.81667	110
36.82500	107
36.83333	104
36.84167	103
36.85000	105
36.85833	107
36.86667	110
36.87500	111
36.88333	111
36.89167	111
36.90000	112
36.90833	113
36.91667	114
36.92500	115
36.93333	117
36.94167	120
36.95000	121
36.95833	118
36.96667	114
36.97500	110
36.98333	109
36.99167	110
37.00000	112
37.00833	115
37.01667	117
37.02500	118
37.03333	119
37.04167	120
37.05000	122
37.05833	123
37.06667	122
37.07500	122
37.08333	122
37.09167	122
37.10000	123
37.10833	124
37.11667	124
37.12500	123
37.13333	121
37.14167	117
37.15000	114
37.15833	111
37.16667	109
37.17500	109
37.18333	110
37.19167	112
37.20000	114
37.20833	115
37.21667	116
37.22500	115
37.23333	115
37.24167	115
37.25000	116
37.25833	119
37.26667	123
37.27500	127
37.28333	131
37.29167	133
37.30000	134
37.30833	133
37.31667	132
37.32500	130
37.33333	128
37.34167	125
37.35000	122
37.35833	121
37.36667	121
37.37500	122
37.38333	123
37.39167	124
37.40000	124
37.40833	125
37.41667	124
37.42500	121
37.43333	118
37.44167	116
37.45000	115
37.45833	115
37.46667	117
37.47500	118
37.48333	118
37.49167	117
37.50000	118
37.50833	119
37.51667	122
37.52500	126
37.53333	128
37.54167	127
37.55000	124
37.55833	120
37.56667	115
37.57500	112
37.58333	111
37.59167	111
37.60000	112
37.60833	114
37.61667	116
37.62500	116
37.63333	116
37.64167	115
37.65000	113
37.65833	110
37.66667	107
37.67500	104
37.68333	100
37.69167	98
37.70000	97
37.70833	98
37.71667	101
37.72500	105
37.73333	109
37.74167	114
37.75000	116
37.75833	115
37.76667	111
37.77500	107
37.78333	103
37.79167	101
37.80000	101
37.80833	102
37.81667	103
37.82500	104
37.83333	105
37.84167	106
37.85000	109
37.85833	111
37.86667	112
37.87500	112
37.88333	110
37.89167	109
37.90000	109
37.90833	110
37.91667	111
37.92500	111
37.93333	111
37.94167	111
37.95000	110
37.95833	107
37.96667	105
37.97500	102
37.98333	101
37.99167	102
38.00000	102
38.00833	103
38.01667	102
38.02500	101
38.03333	99
38.04167	98
38.05000	96
38.05833	96
38.06667	95
38.07500	96
38.08333	98
38.09167	100
38.10000	101
38.10833	100
38.11667	98
38.12500	98
38.13333	102
38.14167	108
38.15000	114
38.15833	118
38.16667	120
38.17500	119
38.18333	118
38.19167	116
38.20000	114
38.20833	112
38.21667	111
38.22500	110
38.23333	110
38.24167	112
38.25000	114
38.25833	113
38.26667	110
38.27500	106
38.28333	102
38.29167	100
38.30000	101
38.30833	105
38.31667	109
38.32500	111
38.33333	111
38.34167	109
38.35000	104
38.35833	100
38.36667	97
38.37500	95
38.38333	95
38.39167	95
38.40000	97
38.40833	98
38.41667	99
38.42500	100
38.43333	100
38.44167	99
38.45000	97
38.45833	95
38.46667	94
38.47500	92
38.48333	92
38.49167	94
38.50000	95
38.50833	95
38.51667	95
38.52500	94
38.53333	93
38.54167	93
38.55000	94
38.55833	96
38.56667	99
38.57500	101
38.58333	101
38.59167	98
38.60000	91
38.60833	84
38.61667	78
38.62500	73
38.63333	71
38.64167	71
38.65000	74
38.65833	75
38.66667	74
38.67500	72
38.68333	71
38.69167	70
38.70000	69
38.70833	69
38.71667	70
38.72500	71
38.73333	73
38.74167	76
38.75000	79
38.75833	81
38.76667	83
38.77500	85
38.78333	85
38.79167	85
38.80000	84
38.80833	85
38.81667	84
38.82500	82
38.83333	79
38.84167	76
38.85000	75
38.85833	74
38.86667	74
38.87500	75
38.88333	74
38.89167	73
38.90000	72
38.90833	72
38.91667	71
38.92500	70
38.93333	68
38.94167	68
38.95000	69
38.95833	71
38.96667	74
38.97500	76
38.98333	76
38.99167	75
39.00000	73
39.00833	71
39.01667	70
39.02500	69
39.03333	70
39.04167	71
39.05000	72
39.05833	73
39.06667	72
39.07500	71
39.08333	69
39.09167	68
39.10000	68
39.10833	71
39.11667	74
39.12500	78
39.13333	81
39.14167	83
39.15000	82
39.15833	80
39.16667	78
39.17500	76
39.18333	74
39.19167	73
39.20000	74
39.20833	75
39.21667	73
39.22500	69
39.23333	64
39.24167	61
39.25000	60
39.25833	62
39.26667	66
39.27500	69
39.28333	70
39.29167	72
39.30000	75
39.30833	79
39.31667	83
39.32500	87
39.33333	90
39.34167	91
39.35000	92
39.35833	92
39.36667	93
39.37500	93
39.38333	92
39.39167	89
39.40000	85
39.40833	80
39.41667	77
39.42500	76
39.43333	76
39.44167	76
39.45000	76
39.45833	74
39.46667	71
39.47500	69
39.48333	67
39.49167	68
39.50000	69
39.50833	71
39.51667	72
39.52500	71
39.53333	68
39.54167	64
39.55000	60
39.55833	58
39.56667	59
39.57500	60
39.58333	61
39.59167	61
39.60000	60
39.60833	57
39.61667	57
39.62500	59
39.63333	62
39.64167	67
39.65000	72
39.65833	75
39.66667	78
39.67500	80
39.68333	80
39.69167	78
39.70000	73
39.70833	69
39.71667	67
39.72500	70
39.73333	74
39.74167	78
39.75000	81
39.75833	81
39.76667	78
39.77500	73
39.78333	67
39.79167	63
39.80000	61
39.80833	63
39.81667	68
39.82500	74
39.83333	79
39.84167	80
39.85000	79
39.85833	76
39.86667	72
39.87500	69
39.88333	66
39.89167	64
39.90000	62
39.90833	61
39.91667	62
39.92500	64
39.93333	67
39.94167	69
39.95000	71
39.95833	73
39.96667	75
39.97500	78
39.98333	81
39.99167	84
40.00000	85
40.00833	84
40.01667	84
40.02500	84
40.03333	86
40.04167	88
40.05000	92
40.05833	94
40.06667	96
40.07500	96
40.08333	93
40.09167	90
40.10000	89
40.10833	90
40.11667	94
40.12500	99
40.13333	105
40.14167	109
40.15000	112
40.15833	114
40.16667	115
40.17500	116
40.18333	118
40.19167	121
40.20000	125
40.20833	129
40.21667	133
40.22500	135
40.23333	138
40.24167	142
40.25000	146
40.25833	153
40.26667	160
40.27500	166
40.28333	172
40.29167	177
40.30000	182
40.30833	186
40.31667	191
40.32500	196
40.33333	202
40.34167	212
40.35000	224
40.35833	237
40.36667	249
40.37500	260
40.38333	268
40.39167	277
40.40000	288
40.40833	299
40.41667	311
40.42500	322
40.43333	333
40.44167	344
40.45000	355
40.45833	367
40.46667	381
40.47500	395
40.48333	408
40.49167	421
40.50000	434
40.50833	449
40.51667	464
40.52500	479
40.53333	493
40.54167	506
40.55000	519
40.55833	530
40.56667	543
40.57500	555
40.58333	569
40.59167	584
40.60000	600
40.60833	618
40.61667	635
40.62500	653
40.63333	669
40.64167	685
40.65000	699
40.65833	713
40.66667	727
40.67500	738
40.68333	747
40.69167	756
40.70000	764
40.70833	774
40.71667	785
40.72500	797
40.73333	810
40.74167	824
40.75000	838
40.75833	851
40.76667	864
40.77500	875
40.78333	886
40.79167	897
40.80000	909
40.80833	923
40.81667	937
40.82500	950
40.83333	961
40.84167	969
40.85000	975
40.85833	981
40.86667	987
40.87500	992
40.88333	996
40.89167	1000
40.90000	1004
40.90833	1006
40.91667	1008
40.92500	1010
40.93333	1012
40.94167	1016
40.95000	1021
40.95833	1025
40.96667	1028
40.97500	1027
40.98333	1021
40.99167	1014
41.00000	1008
41.00833	1003
41.01667	1001
41.02500	1000
41.03333	1001
41.04167	999
41.05000	996
41.05833	993
41.06667	988
41.07500	982
41.08333	974
41.09167	964
41.10000	952
41.10833	940
41.11667	928
41.12500	918
41.13333	909
41.14167	900
41.15000	891
41.15833	882
41.16667	872
41.17500	861
41.18333	849
41.19167	836
41.20000	822
41.20833	810
41.21667	800
41.22500	791
41.23333	782
41.24167	772
41.25000	763
41.25833	753
41.26667	743
41.27500	732
41.28333	719
41.29167	705
41.30000	688
41.30833	671
41.31667	658
41.32500	647
41.33333	639
41.34167	632
41.35000	625
41.35833	618
41.36667	609
41.37500	597
41.38333	582
41.39167	566
41.40000	549
41.40833	534
41.41667	521
41.42500	511
41.43333	500
41.44167	488
41.45000	476
41.45833	463
41.46667	449
41.47500	436
41.48333	423
41.49167	412
41.50000	404
41.50833	397
41.51667	394
41.52500	391
41.53333	388
41.54167	384
41.55000	377
41.55833	370
41.56667	361
41.57500	351
41.58333	339
41.59167	328
41.60000	316
41.60833	305
41.61667	295
41.62500	287
41.63333	281
41.64167	275
41.65000	269
41.65833	263
41.66667	257
41.67500	252
41.68333	247
41.69167	242
41.70000	237
41.70833	232
41.71667	226
41.72500	219
41.73333	211
41.74167	204
41.75000	199
41.75833	196
41.76667	194
41.77500	192
41.78333	189
41.79167	186
41.80000	184
41.80833	181
41.81667	179
41.82500	175
41.83333	172
41.84167	167
41.85000	161
41.85833	155
41.86667	150
41.87500	145
41.88333	140
41.89167	136
41.90000	132
41.90833	128
41.91667	124
41.92500	120
41.93333	115
41.94167	110
41.95000	106
41.95833	103
41.96667	101
41.97500	100
41.98333	98
41.99167	96
42.00000	95
42.00833	93
42.01667	92
42.02500	91
42.03333	89
42.04167	85
42.05000	81
42.05833	77
42.06667	73
42.07500	72
42.08333	74
42.09167	77
42.10000	81
42.10833	84
42.11667	84
42.12500	83
42.13333	79
42.14167	73
42.15000	68
42.15833	64
42.16667	62
42.17500	62
42.18333	63
42.19167	65
42.20000	65
42.20833	64
42.21667	61
42.22500	58
42.23333	56
42.24167	56
42.25000	58
42.25833	60
42.26667	63
42.27500	63
42.28333	59
42.29167	54
42.30000	52
42.30833	53
42.31667	57
42.32500	63
42.33333	68
42.34167	70
42.35000	69
42.35833	67
42.36667	65
42.37500	63
42.38333	62
42.39167	60
42.40000	57
42.40833	54
42.41667	52
42.42500	50
42.43333	49
42.44167	48
42.45000	49
42.45833	50
42.46667	51
42.47500	53
42.48333	53
42.49167	51
42.50000	48
42.50833	45
42.51667	41
42.52500	37
42.53333	35
42.54167	35
42.55000	36
42.55833	41
42.56667	48
42.57500	53
42.58333	56
42.59167	56
42.60000	54
42.60833	53
42.61667	54
42.62500	57
42.63333	59
42.64167	58
42.65000	56
42.65833	51
42.66667	45
42.67500	39
42.68333	34
42.69167	30
42.70000	27
42.70833	26
42.71667	27
42.72500	28
42.73333	30
42.74167	31
42.75000	32
42.75833	32
42.76667	31
42.77500	29
42.78333	27
42.79167	26
42.80000	26
42.80833	28
42.81667	31
42.82500	36
42.83333	39
42.84167	40
42.85000	38
42.85833	34
42.86667	30
42.87500	28
42.88333	30
42.89167	35
42.90000	42
42.90833	50
42.91667	55
42.92500	58
42.93333	56
42.94167	50
42.95000	43
42.95833	37
42.96667	33
42.97500	32
42.98333	33
42.99167	34
43.00000	35
43.00833	35
43.01667	35
43.02500	35
43.03333	36
43.04167	38
43.05000	39
43.05833	41
43.06667	42
43.07500	42
43.08333	39
43.09167	36
43.10000	33
43.10833	31
43.11667	32
43.12500	36
43.13333	40
43.14167	43
43.15000	44
43.15833	43
43.16667	42
43.17500	41
43.18333	41
43.19167	41
43.20000	40
43.20833	39
43.21667	38
43.22500	37
43.23333	37
43.24167	36
43.25000	33
43.25833	32
43.26667	32
43.27500	33
43.28333	35
43.29167	36
43.30000	36
43.30833	35
43.31667	34
43.32500	36
43.33333	39
43.34167	43
43.35000	46
43.35833	46
43.36667	44
43.37500	41
43.38333	38
43.39167	36
43.40000	35
43.40833	35
43.41667	35
43.42500	33
43.43333	32
43.44167	30
43.45000	28
43.45833	27
43.46667	27
43.47500	28
43.48333	29
43.49167	30
43.50000	30
43.50833	29
43.51667	28
43.52500	26
43.53333	24
43.54167	22
43.55000	21
43.55833	22
43.56667	23
43.57500	25
43.58333	26
43.59167	28
43.60000	29
43.60833	32
43.61667	34
43.62500	37
43.63333	39
43.64167	38
43.65000	36
43.65833	35
43.66667	33
43.67500	31
43.68333	29
43.69167	28
43.70000	28
43.70833	29
43.71667	32
43.72500	34
43.73333	37
43.74167	37
43.75000	36
43.75833	34
43.76667	31
43.77500	29
43.78333	28
43.79167	28
43.80000	31
43.80833	34
43.81667	36
43.82500	36
43.83333	35
43.84167	33
43.85000	31
43.85833	30
43.86667	31
43.87500	31
43.88333	32
43.89167	33
43.90000	33
43.90833	33
43.91667	32
43.92500	33
43.93333	35
43.94167	37
43.95000	38
43.95833	38
43.96667	36
43.97500	32
43.98333	27
43.99167	24
44.00000	21
44.00833	21
44.01667	20
44.02500	20
44.03333	19
44.04167	17
44.05000	15
44.05833	13
44.06667	12
44.07500	11
44.08333	11
44.09167	12
44.10000	12
44.10833	12
44.11667	10
44.12500	8
44.13333	6
44.14167	5
44.15000	7
44.15833	11
44.16667	16
44.17500	22
44.18333	26
44.19167	28
44.20000	27
44.20833	26
44.21667	24
44.22500	24
44.23333	24
44.24167	24
44.25000	23
44.25833	21
44.26667	18
44.27500	16
44.28333	14
44.29167	13
44.30000	13
44.30833	15
44.31667	16
44.32500	19
44.33333	21
44.34167	22
44.35000	23
44.35833	23
44.36667	21
44.37500	19
44.38333	19
44.39167	20
44.40000	24
44.40833	28
44.41667	33
44.42500	38
44.43333	41
44.44167	43
44.45000	42
44.45833	39
44.46667	34
44.47500	28
44.48333	22
44.49167	16
44.50000	11
44.50833	8
44.51667	8
44.52500	10
44.53333	14
44.54167	18
44.55000	21
44.55833	22
44.56667	22
44.57500	20
44.58333	18
44.59167	16
44.60000	14
44.60833	12
44.61667	10
44.62500	9
44.63333	9
44.64167	8
44.65000	9
44.65833	10
44.66667	11
44.67500	14
44.68333	16
44.69167	18
44.70000	18
44.70833	17
44.71667	16
44.72500	14
44.73333	14
44.74167	16
44.75000	20
44.75833	25
44.76667	29
44.77500	31
44.78333	29
44.79167	25
44.80000	21
44.80833	17
44.81667	14
44.82500	12
44.83333	10
44.84167	11
44.85000	12
44.85833	15
44.86667	17
44.87500	20
44.88333	21
44.89167	21
44.90000	18
44.90833	16
44.91667	15
44.92500	15
44.93333	17
44.94167	18
44.95000	18
44.95833	18
44.96667	17
44.97500	16
44.98333	17
44.99167	18
45.00000	19
45.00833	19
45.01667	19
45.02500	20
45.03333	21
45.04167	22
45.05000	22
45.05833	22
45.06667	20
45.07500	17
45.08333	14
45.09167	12
45.10000	10
45.10833	10
45.11667	11
45.12500	15
45.13333	18
45.14167	19
45.15000	18
45.15833	16
45.16667	13
45.17500	10
45.18333	9
45.19167	9
45.20000	9
45.20833	10
45.21667	12
45.22500	16
45.23333	20
45.24167	26
45.25000	32
45.25833	38
45.26667	41
45.27500	41
45.28333	38
45.29167	33
45.30000	27
45.30833	20
45.31667	14
45.32500	10
45.33333	8
45.34167	8
45.35000	10
45.35833	13
45.36667	17
45.37500	21
45.38333	24
45.39167	27
45.40000	28
45.40833	29
45.41667	29
45.42500	28
45.43333	27
45.44167	25
45.45000	22
45.45833	18
45.46667	15
45.47500	13
45.48333	14
45.49167	15
45.50000	17
45.50833	17
45.51667	17
45.52500	16
45.53333	14
45.54167	12
45.55000	10
45.55833	10
45.56667	10
45.57500	13
45.58333	15
45.59167	16
45.60000	14
45.60833	11
45.61667	9
45.62500	9
45.63333	10
45.64167	12
45.65000	15
45.65833	16
45.66667	16
45.67500	16
45.68333	16
45.69167	17
45.70000	17
45.70833	17
45.71667	19
45.72500	22
45.73333	25
45.74167	27
45.75000	28
45.75833	27
45.76667	24
45.77500	22
45.78333	20
45.79167	20
45.80000	22
45.80833	23
45.81667	25
45.82500	26
45.83333	25
45.84167	22
45.85000	19
45.85833	16
45.86667	14
45.87500	13
45.88333	12
45.89167	11
45.90000	11
45.90833	12
45.91667	14
45.92500	16
45.93333	18
45.94167	19
45.95000	22
45.95833	24
45.96667	25
45.97500	25
45.98333	22
45.99167	18
46.00000	14
46.00833	11
46.01667	9
46.02500	8
46.03333	7
46.04167	7
46.05000	7
46.05833	7
46.06667	6
46.07500	4
46.08333	2
46.09167	2
46.10000	3
46.10833	6
46.11667	9
46.12500	10
46.13333	11
46.14167	13
46.15000	16
46.15833	19
46.16667	23
46.17500	25
46.18333	23
46.19167	20
46.20000	16
46.20833	12
46.21667	9
46.22500	6
46.23333	3
46.24167	1
46.25000	0
46.25833	1
46.26667	5
46.27500	11
46.28333	18
46.29167	23
46.30000	26
46.30833	27
46.31667	26
46.32500	24
46.33333	23
46.34167	21
46.35000	18
46.35833	13
46.36667	7
46.37500	4
46.38333	3
46.39167	5
46.40000	7
46.40833	7
46.41667	5
46.42500	2
46.43333	0
46.44167	0
46.45000	2
46.45833	3
46.46667	4
46.47500	4
46.48333	6
46.49167	8
46.50000	10
46.50833	13
46.51667	14
46.52500	13
46.53333	11
46.54167	8
46.55000	5
46.55833	3
46.56667	3
46.57500	4
46.58333	5
46.59167	6
46.60000	7
46.60833	9
46.61667	10
46.62500	13
46.63333	15
46.64167	16
46.65000	17
46.65833	17
46.66667	17
46.67500	16
46.68333	17
46.69167	19
46.70000	20
46.70833	20
46.71667	17
46.72500	13
46.73333	9
46.74167	6
46.75000	5
46.75833	7
46.76667	9
46.77500	12
46.78333	14
46.79167	17
46.80000	20
46.80833	22
46.81667	25
46.82500	25
46.83333	25
46.84167	24
46.85000	23
46.85833	22
46.86667	19
46.87500	16
46.88333	12
46.89167	8
46.90000	5
46.90833	3
46.91667	1
46.92500	-1
46.93333	-1
46.94167	1
46.95000	4
46.95833	8
46.96667	10
46.97500	12
46.98333	12
46.99167	12
47.00000	12
47.00833	12
47.01667	11
47.02500	9
47.03333	7
47.04167	6
47.05000	7
47.05833	10
47.06667	13
47.07500	15
47.08333	16
47.09167	14
47.10000	13
47.10833	11
47.11667	10
47.12500	10
47.13333	11
47.14167	12
47.15000	13
47.15833	14
47.16667	15
47.17500	15
47.18333	13
47.19167	10
47.20000	7
47.20833	3
47.21667	1
47.22500	-0
47.23333	-1
47.24167	-1
47.25000	-1
47.25833	1
47.26667	4
47.27500	8
47.28333	11
47.29167	13
47.30000	14
47.30833	13
47.31667	13
47.32500	14
47.33333	15
47.34167	14
47.35000	12
47.35833	10
47.36667	9
47.37500	10
47.38333	13
47.39167	16
47.40000	19
47.40833	21
47.41667	23
47.42500	24
47.43333	24
47.44167	24
47.45000	21
47.45833	15
47.46667	8
47.47500	1
47.48333	-3
47.49167	-6
47.50000	-7
47.50833	-7
47.51667	-5
47.52500	-2
47.53333	1
47.54167	3
47.55000	4
47.55833	4
47.56667	1
47.57500	-1
47.58333	-3
47.59167	-3
47.60000	-2
47.60833	-2
47.61667	-1
47.62500	1
47.63333	2
47.64167	3
47.65000	3
47.65833	2
47.66667	1
47.67500	1
47.68333	1
47.69167	2
47.70000	4
47.70833	5
47.71667	5
47.72500	4
47.73333	2
47.74167	-0
47.75000	-3
47.75833	-4
47.76667	-2
47.77500	1
47.78333	4
47.79167	8
47.80000	10
47.80833	11
47.81667	11
47.82500	12
47.83333	13
47.84167	13
47.85000	12
47.85833	11
47.86667	10
47.87500	9
47.88333	8
47.89167	6
47.90000	4
47.90833	1
47.91667	-2
47.92500	-5
47.93333	-6
47.94167	-6
47.95000	-2
47.95833	4
47.96667	10
47.97500	14
47.98333	16
47.99167	15
48.00000	13
48.00833	11
48.01667	9
48.02500	8
48.03333	9
48.04167	10
48.05000	11
48.05833	12
48.06667	12
48.07500	11
48.08333	10
48.09167	9
48.10000	7
48.10833	5
48.11667	4
48.12500	4
48.13333	5
48.14167	7
48.15000	8
48.15833	8
48.16667	4
48.17500	-1
48.18333	-7
48.19167	-12
48.20000	-14
48.20833	-14
48.21667	-11
48.22500	-8
48.23333	-5
48.24167	-3
48.25000	-1
48.25833	1
48.26667	3
48.27500	5
48.28333	5
48.29167	4
48.30000	2
48.30833	-1
48.31667	-3
48.32500	-5
48.33333	-7
48.34167	-7
48.35000	-7
48.35833	-6
48.36667	-5
48.37500	-4
48.38333	-3
48.39167	-2
48.40000	0
48.40833	3
48.41667	6
48.42500	10
48.43333	11
48.44167	9
48.45000	5
48.45833	1
48.46667	-2
48.47500	-2
48.48333	2
48.49167	7
48.50000	11
48.50833	14
48.51667	14
48.52500	11
48.53333	7
48.54167	2
48.55000	-2
48.55833	-1
48.56667	2
48.57500	7
48.58333	12
48.59167	16
48.60000	17
48.60833	15
48.61667	10
48.62500	3
48.63333	-3
48.64167	-8
48.65000	-10
48.65833	-9
48.66667	-6
48.67500	-3
48.68333	-1
48.69167	-0
48.70000	-2
48.70833	-5
48.71667	-8
48.72500	-12
48.73333	-14
48.74167	-14
48.75000	-12
48.75833	-10
48.76667	-8
48.77500	-7
48.78333	-6
48.79167	-4
48.80000	-4
48.80833	-4
48.81667	-5
48.82500	-6
48.83333	-6
48.84167	-5
48.85000	-3
48.85833	-0
48.86667	2
48.87500	5
48.88333	7
48.89167	8
48.90000	7
48.90833	4
48.91667	0
48.92500	-3
48.93333	-6
48.94167	-9
48.95000	-11
48.95833	-14
48.96667	-16
48.97500	-17
48.98333	-16
48.99167	-12
49.00000	-8
49.00833	-4
49.01667	-3
49.02500	-3
49.03333	-4
49.04167	-6
49.05000	-7
49.05833	-7
49.06667	-6
49.07500	-6
49.08333	-5
49.09167	-5
49.10000	-5
49.10833	-4
49.11667	-2
49.12500	0
49.13333	1
49.14167	0
49.15000	-2
49.15833	-4
49.16667	-5
49.17500	-5
49.18333	-2
49.19167	1
49.20000	2
49.20833	1
49.21667	-1
49.22500	-3
49.23333	-4
49.24167	-4
49.25000	-4
49.25833	-5
49.26667	-7
49.27500	-8
49.28333	-9
49.29167	-8
49.30000	-4
49.30833	0
49.31667	3
49.32500	2
49.33333	-0
49.34167	-4
49.35000	-7
49.35833	-7
49.36667	-5
49.37500	-3
49.38333	-2
49.39167	-2
49.40000	-2
49.40833	-3
49.41667	-4
49.42500	-5
49.43333	-5
49.44167	-4
49.45000	-4
49.45833	-4
49.46667	-5
49.47500	-6
49.48333	-7
49.49167	-8
49.50000	-10
49.50833	-10
49.51667	-10
49.52500	-8
49.53333	-6
49.54167	-2
49.55000	0
49.55833	1
49.56667	0
49.57500	-1
49.58333	-2
49.59167	-4
49.60000	-6
49.60833	-7
49.61667	-8
49.62500	-10
49.63333	-11
49.64167	-10
49.65000	-9
49.65833	-8
49.66667	-7
49.67500	-7
49.68333	-9
49.69167	-11
49.70000	-13
49.70833	-14
49.71667	-14
49.72500	-13
49.73333	-10
49.74167	-8
49.75000	-5
49.75833	-3
49.76667	-2
49.77500	-1
49.78333	-2
49.79167	-4
49.80000	-7
49.80833	-10
49.81667	-12
49.82500	-12
49.83333	-10
49.84167	-9
49.85000	-7
49.85833	-7
49.86667	-8
49.87500	-9
49.88333	-10
49.89167	-11
49.90000	-13
49.90833	-15
49.91667	-17
49.92500	-18
49.93333	-16
49.94167	-10
49.95000	-4
49.95833	1
49.96667	5
49.97500	7
49.98333	5
49.99167	3
50.00000	2
50.00833	2
50.01667	4
50.02500	6
50.03333	8
50.04167	9
50.05000	7
50.05833	4
50.06667	-1
50.07500	-5
50.08333	-8
50.09167	-9
50.10000	-9
50.10833	-9
50.11667	-9
50.12500	-9
50.13333	-10
50.14167	-9
50.15000	-8
50.15833	-6
50.16667	-5
50.17500	-5
50.18333	-5
50.19167	-6
50.20000	-5
50.20833	-4
50.21667	-1
50.22500	0
50.23333	0
50.24167	-3
50.25000	-6
50.25833	-8
50.26667	-6
50.27500	-0
50.28333	8
50.29167	16
50.30000	21
50.30833	22
50.31667	21
50.32500	18
50.33333	16
50.34167	17
50.35000	19
50.35833	22
50.36667	25
50.37500	27
50.38333	26
50.39167	24
50.40000	22
50.40833	21
50.41667	21
50.42500	22
50.43333	23
50.44167	24
50.45000	26
50.45833	28
50.46667	30
50.47500	32
50.48333	33
50.49167	34
50.50000	35
50.50833	35
50.51667	35
50.52500	35
50.53333	34
50.54167	33
50.55000	32
50.55833	32
50.56667	33
50.57500	36
50.58333	39
50.59167	43
50.60000	47
50.60833	51
50.61667	53
50.62500	53
50.63333	52
50.64167	49
50.65000	47
50.65833	47
50.66667	50
50.67500	53
50.68333	57
50.69167	60
50.70000	62
50.70833	62
50.71667	62
50.72500	63
50.73333	64
50.74167	64
50.75000	64
50.75833	64
50.76667	64
50.77500	65
50.78333	65
50.79167	64
50.80000	64
50.80833	63
50.81667	64
50.82500	65
50.83333	67
50.84167	70
50.85000	72
50.85833	73
50.86667	73
50.87500	75
50.88333	78
50.89167	82
50.90000	87
50.90833	90
50.91667	89
50.92500	84
50.93333	79
50.94167	75
50.95000	74
50.95833	76
50.96667	80
50.97500	82
50.98333	80
50.99167	76
51.00000	73
51.00833	72
51.01667	73
51.02500	78
51.03333	83
51.04167	86
51.05000	88
51.05833	90
51.06667	91
51.07500	93
51.08333	94
51.09167	95
51.10000	95
51.10833	94
51.11667	93
51.12500	90
51.13333	87
51.14167	83
51.15000	79
51.15833	77
51.16667	74
51.17500	73
51.18333	72
51.19167	72
51.20000	73
51.20833	74
51.21667	76
51.22500	79
51.23333	81
51.24167	82
51.25000	83
51.25833	83
51.26667	81
51.27500	80
51.28333	78
51.29167	76
51.30000	72
51.30833	69
51.31667	66
51.32500	65
51.33333	64
51.34167	63
51.35000	62
51.35833	59
51.36667	55
51.37500	53
51.38333	53
51.39167	55
51.40000	56
51.40833	57
51.41667	56
51.42500	54
51.43333	52
51.44167	52
51.45000	53
51.45833	53
51.46667	52
51.47500	50
51.48333	46
51.49167	43
51.50000	42
51.50833	42
51.51667	43
51.52500	45
51.53333	47
51.54167	50
51.55000	53
51.55833	55
51.56667	57
51.57500	57
51.58333	54
51.59167	52
51.60000	51
51.60833	51
51.61667	51
51.62500	49
51.63333	45
51.64167	39
51.65000	33
51.65833	30
51.66667	28
51.67500	28
51.68333	27
51.69167	26
51.70000	26
51.70833	27
51.71667	29
51.72500	31
51.73333	31
51.74167	31
51.75000	30
51.75833	30
51.76667	32
51.77500	33
51.78333	35
51.79167	36
51.80000	36
51.80833	34
51.81667	33
51.82500	30
51.83333	26
51.84167	22
51.85000	18
51.85833	16
51.86667	16
51.87500	16
51.88333	17
51.89167	16
51.90000	13
51.90833	9
51.91667	5
51.92500	3
51.93333	3
51.94167	5
51.95000	8
51.95833	10
51.96667	11
51.97500	11
51.98333	8
51.99167	5
52.00000	4
52.00833	4
52.01667	3
52.02500	2
52.03333	-0
52.04167	-3
52.05000	-4
52.05833	-3
52.06667	-1
52.07500	3
52.08333	8
52.09167	11
52.10000	11
52.10833	10
52.11667	7
52.12500	3
52.13333	1
52.14167	-1
52.15000	-0
52.15833	0
52.16667	1
52.17500	1
52.18333	3
52.19167	4
52.20000	4
52.20833	4
52.21667	3
52.22500	2
52.23333	2
52.24167	4
52.25000	5
52.25833	6
52.26667	5
52.27500	3
52.28333	2
52.29167	1
52.30000	2
52.30833	3
52.31667	4
52.32500	4
52.33333	4
52.34167	2
52.35000	-1
52.35833	-4
52.36667	-7
52.37500	-9
52.38333	-10
52.39167	-10
52.40000	-10
52.40833	-9
52.41667	-9
52.42500	-8
52.43333	-7
52.44167	-7
52.45000	-6
52.45833	-5
52.46667	-6
52.47500	-7
52.48333	-9
52.49167	-11
52.50000	-13
52.50833	-16
52.51667	-16
52.52500	-15
52.53333	-14
52.54167	-15
52.55000	-19
52.55833	-24
52.56667	-28
52.57500	-31
52.58333	-30
52.59167	-27
52.60000	-23
52.60833	-18
52.61667	-14
52.62500	-12
52.63333	-11
52.64167	-11
52.65000	-12
52.65833	-12
52.66667	-12
52.67500	-12
52.68333	-12
52.69167	-13
52.70000	-13
52.70833	-11
52.71667	-9
52.72500	-7
52.73333	-5
52.74167	-4
52.75000	-3
52.75833	-3
52.76667	-4
52.77500	-6
52.78333	-9
52.79167	-11
52.80000	-12
52.80833	-11
52.81667	-7
52.82500	-3
52.83333	2
52.84167	4
52.85000	5
52.85833	5
52.86667	3
52.87500	2
52.88333	1
52.89167	1
52.90000	1
52.90833	1
52.91667	1
52.92500	0
52.93333	-3
52.94167	-8
52.95000	-13
52.95833	-15
52.96667	-14
52.97500	-10
52.98333	-4
52.99167	1
53.00000	3
53.00833	3
53.01667	2
53.02500	0
53.03333	-3
53.04167	-7
53.05000	-12
53.05833	-16
53.06667	-18
53.07500	-18
53.08333	-16
53.09167	-14
53.10000	-14
53.10833	-14
53.11667	-15
53.12500	-15
53.13333	-14
53.14167	-13
53.15000	-11
53.15833	-10
53.16667	-10
53.17500	-11
53.18333	-13
53.19167	-14
53.20000	-14
53.20833	-13
53.21667	-12
53.22500	-12
53.23333	-13
53.24167	-14
53.25000	-13
53.25833	-12
53.26667	-9
53.27500	-5
53.28333	-3
53.29167	-1
53.30000	1
53.30833	3
53.31667	6
53.32500	10
53.33333	13
53.34167	15
53.35000	15
53.35833	16
53.36667	18
53.37500	19
53.38333	21
53.39167	21
53.40000	19
53.40833	15
53.41667	11
53.42500	9
53.43333	8
53.44167	10
53.45000	13
53.45833	15
53.46667	17
53.47500	18
53.48333	17
53.49167	16
53.50000	16
53.50833	16
53.51667	17
53.52500	18
53.53333	18
53.54167	19
53.55000	20
53.55833	23
53.56667	27
53.57500	33
53.58333	39
53.59167	44
53.60000	47
53.60833	48
53.61667	48
53.62500	46
53.63333	44
53.64167	42
53.65000	43
53.65833	46
53.66667	51
53.67500	58
53.68333	65
53.69167	70
53.70000	72
53.70833	71
53.71667	71
53.72500	71
53.73333	73
53.74167	78
53.75000	84
53.75833	89
53.76667	93
53.77500	95
53.78333	98
53.79167	102
53.80000	108
53.80833	115
53.81667	122
53.82500	128
53.83333	131
53.84167	133
53.85000	133
53.85833	136
53.86667	140
53.87500	145
53.88333	152
53.89167	159
53.90000	165
53.90833	171
53.91667	177
53.92500	185
53.93333	192
53.94167	200
53.95000	207
53.95833	214
53.96667	221
53.97500	227
53.98333	232
53.99167	238
54.00000	244
54.00833	252
54.01667	263
54.02500	276
54.03333	288
54.04167	297
54.05000	304
54.05833	307
54.06667	307
54.07500	309
54.08333	314
54.09167	321
54.10000	330
54.10833	340
54.11667	351
54.12500	361
54.13333	373
54.14167	386
54.15000	401
54.15833	416
54.16667	432
54.17500	446
54.18333	456
54.19167	462
54.20000	467
54.20833	470
54.21667	473
54.22500	477
54.23333	482
54.24167	491
54.25000	501
54.25833	513
54.26667	526
54.27500	540
54.28333	555
54.29167	571
54.30000	588
54.30833	603
54.31667	615
54.32500	625
54.33333	633
54.34167	641
54.35000	649
54.35833	661
54.36667	675
54.37500	689
54.38333	702
54.39167	714
54.40000	725
54.40833	734
54.41667	745
54.42500	756
54.43333	768
54.44167	782
54.45000	796
54.45833	810
54.46667	824
54.47500	837
54.48333	849
54.49167	859
54.50000	869
54.50833	879
54.51667	891
54.52500	906
54.53333	920
54.54167	935
54.55000	949
54.55833	962
54.56667	973
54.57500	983
54.58333	993
54.59167	1002
54.60000	1011
54.60833	1020
54.61667	1028
54.62500	1037
54.63333	1045
54.64167	1055
54.65000	1067
54.65833	1080
54.66667	1095
54.67500	1110
54.68333	1124
54.69167	1138
54.70000	1151
54.70833	1162
54.71667	1171
54.72500	1180
54.73333	1188
54.74167	1195
54.75000	1203
54.75833	1212
54.76667	1221
54.77500	1230
54.78333	1238
54.79167	1246
54.80000	1255
54.80833	1265
54.81667	1275
54.82500	1286
54.83333	1297
54.84167	1307
54.85000	1316
54.85833	1323
54.86667	1328
54.87500	1332
54.88333	1337
54.89167	1342
54.90000	1347
54.90833	1353
54.91667	1359
54.92500	1365
54.93333	1372
54.94167	1383
54.95000	1393
54.95833	1403
54.96667	1412
54.97500	1419
54.98333	1425
54.99167	1430
55.00000	1435
55.00833	1439
55.01667	1444
55.02500	1447
55.03333	1451
55.04167	1454
55.05000	1456
55.05833	1456
55.06667	1456
55.07500	1455
55.08333	1453
55.09167	1452
55.10000	1450
55.10833	1449
55.11667	1449
55.12500	1450
55.13333	1452
55.14167	1454
55.15000	1458
55.15833	1461
55.16667	1466
55.17500	1470
55.18333	1473
55.19167	1475
55.20000	1475
55.20833	1473
55.21667	1472
55.22500	1471
55.23333	1471
55.24167	1470
55.25000	1467
55.25833	1462
55.26667	1456
55.27500	1452
55.28333	1451
55.29167	1451
55.30000	1453
55.30833	1456
55.31667	1459
55.32500	1461
55.33333	1462
55.34167	1460
55.35000	1457
55.35833	1452
55.36667	1446
55.37500	1441
55.38333	1437
55.39167	1432
55.40000	1427
55.40833	1421
55.41667	1415
55.42500	1408
55.43333	1403
55.44167	1399
55.45000	1394
55.45833	1390
55.46667	1384
55.47500	1378
55.48333	1373
55.49167	1368
55.50000	1364
55.50833	1360
55.51667	1354
55.52500	1346
55.53333	1337
55.54167	1328
55.55000	1321
55.55833	1316
55.56667	1313
55.57500	1312
55.58333	1312
55.59167	1310
55.60000	1306
55.60833	1301
55.61667	1293
55.62500	1283
55.63333	1273
55.64167	1264
55.65000	1256
55.65833	1251
55.66667	1246
55.67500	1242
55.68333	1240
55.69167	1237
55.70000	1234
55.70833	1231
55.71667	1226
55.72500	1222
55.73333	1216
55.74167	1208
55.75000	1198
55.75833	1185
55.76667	1172
55.77500	1160
55.78333	1150
55.79167	1141
55.80000	1133
55.80833	1127
55.81667	1122
55.82500	1116
55.83333	1109
55.84167	1102
55.85000	1095
55.85833	1089
55.86667	1084
55.87500	1078
55.88333	1072
55.89167	1065
55.90000	1055
55.90833	1044
55.91667	1034
55.92500	1024
55.93333	1014
55.94167	1005
55.95000	996
55.95833	989
55.96667	980
55.97500	971
55.98333	962
55.99167	953
56.00000	945
56.00833	939
56.01667	936
56.02500	934
56.03333	931
56.04167	928
56.05000	924
56.05833	918
56.06667	913
56.07500	906
56.08333	899
56.09167	892
56.10000	886
56.10833	880
56.11667	875
56.12500	869
56.13333	863
56.14167	856
56.15000	849
56.15833	841
56.16667	830
56.17500	820
56.18333	809
56.19167	801
56.20000	794
56.20833	789
56.21667	782
56.22500	773
56.23333	764
56.24167	754
56.25000	746
56.25833	741
56.26667	737
56.27500	736
56.28333	735
56.29167	734
56.30000	731
56.30833	726
56.31667	719
56.32500	712
56.33333	706
56.34167	703
56.35000	702
56.35833	699
56.36667	693
56.37500	685
56.38333	674
56.39167	663
56.40000	655
56.40833	650
56.41667	647
56.42500	645
56.43333	645
56.44167	643
56.45000	641
56.45833	636
56.46667	629
56.47500	620
56.48333	609
56.49167	597
56.50000	586
56.50833	576
56.51667	571
56.52500	568
56.53333	566
56.54167	566
56.55000	565
56.55833	563
56.56667	559
56.57500	556
56.58333	552
56.59167	549
56.60000	545
56.60833	541
56.61667	537
56.62500	532
56.63333	527
56.64167	520
56.65000	513
56.65833	506
56.66667	499
56.67500	493
56.68333	487
56.69167	481
56.70000	475
56.70833	469
56.71667	464
56.72500	459
56.73333	455
56.74167	451
56.75000	449
56.75833	449
56.76667	451
56.77500	452
56.78333	452
56.79167	450
56.80000	446
56.80833	441
56.81667	437
56.82500	433
56.83333	429
56.84167	425
56.85000	421
56.85833	416
56.86667	412
56.87500	407
56.88333	403
56.89167	398
56.90000	394
56.90833	391
56.91667	389
56.92500	387
56.93333	385
56.94167	382
56.95000	378
56.95833	374
56.96667	369
56.97500	363
56.98333	357
56.99167	353
57.00000	349
57.00833	347
57.01667	344
57.02500	342
57.03333	338
57.04167	333
57.05000	327
57.05833	324
57.06667	324
57.07500	325
57.08333	325
57.09167	323
57.10000	319
57.10833	315
57.11667	311
57.12500	309
57.13333	308
57.14167	309
57.15000	311
57.15833	313
57.16667	314
57.17500	312
57.18333	307
57.19167	301
57.20000	294
57.20833	288
57.21667	282
57.22500	278
57.23333	274
57.24167	270
57.25000	266
57.25833	263
57.26667	259
57.27500	256
57.28333	253
57.29167	251
57.30000	250
57.30833	252
57.31667	255
57.32500	258
57.33333	260
57.34167	259
57.35000	254
57.35833	247
57.36667	238
57.37500	231
57.38333	225
57.39167	222
57.40000	221
57.40833	222
57.41667	221
57.42500	219
57.43333	216
57.44167	214
57.45000	212
57.45833	210
57.46667	209
57.47500	208
57.48333	206
57.49167	206
57.50000	206
57.50833	207
57.51667	206
57.52500	204
57.53333	200
57.54167	196
57.55000	193
57.55833	191
57.56667	191
57.57500	192
57.58333	193
57.59167	194
57.60000	194
57.60833	192
57.61667	189
57.62500	185
57.63333	182
57.64167	180
57.65000	178
57.65833	176
57.66667	176
57.67500	176
57.68333	176
57.69167	177
57.70000	177
57.70833	178
57.71667	179
57.72500	181
57.73333	181
57.74167	180
57.75000	176
57.75833	172
57.76667	168
57.77500	165
57.78333	163
57.79167	163
57.80000	162
57.80833	161
57.81667	159
57.82500	156
57.83333	153
57.84167	150
57.85000	147
57.85833	144
57.86667	143
57.87500	142
57.88333	141
57.89167	141
57.90000	141
57.90833	142
57.91667	143
57.92500	144
57.93333	145
57.94167	146
57.95000	147
57.95833	148
57.96667	149
57.97500	149
57.98333	147
57.99167	144
58.00000	140
58.00833	136
58.01667	132
58.02500	129
58.03333	127
58.04167	127
58.05000	127
58.05833	128
58.06667	129
58.07500	128
58.08333	128
58.09167	127
58.10000	126
58.10833	127
58.11667	127
58.12500	126
58.13333	124
58.14167	120
58.15000	116
58.15833	112
58.16667	111
58.17500	110
58.18333	111
58.19167	112
58.20000	113
58.20833	112
58.21667	112
58.22500	111
58.23333	110
58.24167	106
58.25000	103
58.25833	102
58.26667	102
58.27500	103
58.28333	105
58.29167	106
58.30000	105
58.30833	102
58.31667	99
58.32500	98
58.33333	98
58.34167	96
58.35000	93
58.35833	90
58.36667	88
58.37500	87
58.38333	89
58.39167	92
58.40000	94
58.40833	95
58.41667	95
58.42500	94
58.43333	92
58.44167	90
58.45000	88
58.45833	86
58.46667	84
58.47500	81
58.48333	77
58.49167	75
58.50000	75
58.50833	77
58.51667	82
58.52500	88
58.53333	94
58.54167	97
58.55000	98
58.55833	96
58.56667	92
58.57500	87
58.58333	81
58.59167	76
58.60000	72
58.60833	69
58.61667	67
58.62500	65
58.63333	64
58.64167	61
58.65000	58
58.65833	54
58.66667	52
58.67500	52
58.68333	55
58.69167	59
58.70000	63
58.70833	68
58.71667	70
58.72500	69
58.73333	66
58.74167	61
58.75000	57
58.75833	54
58.76667	54
58.77500	55
58.78333	56
58.79167	58
58.80000	60
58.80833	61
58.81667	61
58.82500	59
58.83333	57
58.84167	54
58.85000	53
58.85833	55
58.86667	58
58.87500	62
58.88333	64
58.89167	66
58.90000	68
58.90833	70
58.91667	69
58.92500	65
58.93333	60
58.94167	52
58.95000	47
58.95833	45
58.96667	48
58.97500	50
58.98333	52
58.99167	51
59.00000	49
59.00833	46
59.01667	44
59.02500	43
59.03333	44
59.04167	46
59.05000	48
59.05833	48
59.06667	48
59.07500	48
59.08333	48
59.09167	48
59.10000	48
59.10833	49
59.11667	48
59.12500	44
59.13333	38
59.14167	33
59.15000	28
59.15833	24
59.16667	21
59.17500	20
59.18333	20
59.19167	23
59.20000	28
59.20833	33
59.21667	38
59.22500	43
59.23333	45
59.24167	47
59.25000	47
59.25833	46
59.26667	45
59.27500	44
59.28333	44
59.29167	44
59.30000	43
59.30833	42
59.31667	41
59.32500	40
59.33333	39
59.34167	38
59.35000	39
59.35833	38
59.36667	37
59.37500	36
59.38333	36
59.39167	36
59.40000	36
59.40833	35
59.41667	35
59.42500	34
59.43333	33
59.44167	33
59.45000	33
59.45833	34
59.46667	35
59.47500	37
59.48333	39
59.49167	40
59.50000	38
59.50833	33
59.51667	28
59.52500	23
59.53333	19
59.54167	17
59.55000	17
59.55833	16
59.56667	14
59.57500	12
59.58333	11
59.59167	10
59.60000	9
59.60833	8
59.61667	7
59.62500	7
59.63333	8
59.64167	11
59.65000	15
59.65833	18
59.66667	19
59.67500	21
59.68333	22
59.69167	24
59.70000	26
59.70833	27
59.71667	27
59.72500	25
59.73333	23
59.74167	20
59.75000	18
59.75833	17
59.76667	17
59.77500	17
59.78333	18
59.79167	19
59.80000	22
59.80833	25
59.81667	28
59.82500	30
59.83333	32
59.84167	33
59.85000	35
59.85833	39
59.86667	44
59.87500	47
59.88333	47
59.89167	45
59.90000	40
59.90833	34
59.91667	28
59.92500	24
59.93333	21
59.94167	20
59.95000	20
59.95833	20
59.96667	18
59.97500	17
59.98333	16
59.99167	16
60.00000	17

[LC Chromatogram(Detector A-Ch2)]
Interval(msec)	500
# of Points	7201
Start Time(min)	0.000
End Time(min)	60.000
Intensity Units	mV
Intensity Multiplier	0.001
Wavelength(nm)	230
R.Time (min)	Intensity
0.00000	-138
0.00833	-138
0.01667	-2
0.02500	-6
0.03333	-8
0.04167	-7
0.05000	-6
0.05833	-4
0.06667	-5
0.07500	-6
0.08333	-9
0.09167	-13
0.10000	-17
0.10833	-21
0.11667	-23
0.12500	-25
0.13333	-27
0.14167	-28
0.15000	-29
0.15833	-31
0.16667	-35
0.17500	-40
0.18333	-46
0.19167	-52
0.20000	-58
0.20833	-62
0.21667	-65
0.22500	-68
0.23333	-70
0.24167	-73
0.25000	-74
0.25833	-76
0.26667	-77
0.27500	-78
0.28333	-79
0.29167	-82
0.30000	-85
0.30833	-88
0.31667	-92
0.32500	-95
0.33333	-97
0.34167	-98
0.35000	-100
0.35833	-101
0.36667	-103
0.37500	-105
0.38333	-107
0.39167	-109
0.40000	-111
0.40833	-112
0.41667	-114
0.42500	-116
0.43333	-119
0.44167	-123
0.45000	-127
0.45833	-130
0.46667	-131
0.47500	-130
0.48333	-128
0.49167	-127
0.50000	-127
0.50833	-128
0.51667	-131
0.52500	-134
0.53333	-138
0.54167	-143
0.55000	-146
0.55833	-149
0.56667	-152
0.57500	-153
0.58333	-155
0.59167	-155
0.60000	-156
0.60833	-157
0.61667	-158
0.62500	-161
0.63333	-164
0.64167	-166
0.65000	-168
0.65833	-169
0.66667	-170
0.67500	-172
0.68333	-174
0.69167	-176
0.70000	-178
0.70833	-179
0.71667	-181
0.72500	-182
0.73333	-185
0.74167	-188
0.75000	-190
0.75833	-193
0.76667	-195
0.77500	-197
0.78333	-199
0.79167	-200
0.80000	-201
0.80833	-202
0.81667	-202
0.82500	-203
0.83333	-205
0.84167	-208
0.85000	-211
0.85833	-213
0.86667	-216
0.87500	-219
0.88333	-221
0.89167	-224
0.90000	-226
0.90833	-228
0.91667	-231
0.92500	-234
0.93333	-237
0.94167	-239
0.95000	-240
0.95833	-240
0.96667	-239
0.97500	-239
0.98333	-238
0.99167	-238
1.00000	-240
1.00833	-242
1.01667	-245
1.02500	-248
1.03333	-250
1.04167	-251
1.05000	-251
1.05833	-250
1.06667	-249
1.07500	-249
1.08333	-252
1.09167	-257
1.10000	-263
1.10833	-268
1.11667	-272
1.12500	-274
1.13333	-274
1.14167	-272
1.15000	-271
1.15833	-270
1.16667	-270
1.17500	-272
1.18333	-274
1.19167	-276
1.20000	-277
1.20833	-277
1.21667	-276
1.22500	-276
1.23333	-277
1.24167	-280
1.25000	-285
1.25833	-290
1.26667	-293
1.27500	-295
1.28333	-297
1.29167	-298
1.30000	-299
1.30833	-300
1.31667	-301
1.32500	-302
1.33333	-302
1.34167	-302
1.35000	-302
1.35833	-303
1.36667	-304
1.37500	-305
1.38333	-306
1.39167	-307
1.40000	-307
1.40833	-308
1.41667	-309
1.42500	-311
1.43333	-314
1.44167	-318
1.45000	-322
1.45833	-326
1.46667	-330
1.47500	-333
1.48333	-334
1.49167	-333
1.50000	-332
1.50833	-330
1.51667	-331
1.52500	-332
1.53333	-335
1.54167	-338
1.55000	-341
1.55833	-342
1.56667	-343
1.57500	-343
1.58333	-343
1.59167	-344
1.60000	-345
1.60833	-347
1.61667	-349
1.62500	-351
1.63333	-352
1.64167	-353
1.65000	-352
1.65833	-350
1.66667	-347
1.67500	-344
1.68333	-342
1.69167	-342
1.70000	-344
1.70833	-346
1.71667	-349
1.72500	-352
1.73333	-355
1.74167	-357
1.75000	-359
1.75833	-360
1.76667	-362
1.77500	-363
1.78333	-364
1.79167	-364
1.80000	-364
1.80833	-366
1.81667	-369
1.82500	-372
1.83333	-374
1.84167	-376
1.85000	-376
1.85833	-376
1.86667	-377
1.87500	-380
1.88333	-382
1.89167	-384
1.90000	-386
1.90833	-385
1.91667	-384
1.92500	-383
1.93333	-383
1.94167	-384
1.95000	-387
1.95833	-390
1.96667	-392
1.97500	-392
1.98333	-390
1.99167	-388
2.00000	-387
2.00833	-387
2.01667	-387
2.02500	-390
2.03333	-393
2.04167	-397
2.05000	-401
2.05833	-405
2.06667	-408
2.07500	-410
2.08333	-410
2.09167	-410
2.10000	-409
2.10833	-408
2.11667	-407
2.12500	-407
2.13333	-408
2.14167	-410
2.15000	-412
2.15833	-415
2.16667	-416
2.17500	-418
2.18333	-419
2.19167	-420
2.20000	-422
2.20833	-424
2.21667	-425
2.22500	-426
2.23333	-426
2.24167	-425
2.25000	-423
2.25833	-422
2.26667	-421
2.27500	-422
2.28333	-423
2.29167	-425
2.30000	-426
2.30833	-427
2.31667	-427
2.32500	-427
2.33333	-427
2.34167	-428
2.35000	-430
2.35833	-433
2.36667	-435
2.37500	-437
2.38333	-437
2.39167	-437
2.40000	-436
2.40833	-437
2.41667	-439
2.42500	-441
2.43333	-443
2.44167	-445
2.45000	-446
2.45833	-447
2.46667	-448
2.47500	-448
2.48333	-447
2.49167	-444
2.50000	-441
2.50833	-438
2.51667	-437
2.52500	-437
2.53333	-438
2.54167	-440
2.55000	-443
2.55833	-445
2.56667	-448
2.57500	-450
2.58333	-451
2.59167	-453
2.60000	-454
2.60833	-456
2.61667	-459
2.62500	-460
2.63333	-460
2.64167	-458
2.65000	-457
2.65833	-456
2.66667	-456
2.67500	-457
2.68333	-460
2.69167	-464
2.70000	-468
2.70833	-469
2.71667	-468
2.72500	-467
2.73333	-465
2.74167	-464
2.75000	-465
2.75833	-466
2.76667	-468
2.77500	-470
2.78333	-472
2.79167	-475
2.80000	-476
2.80833	-477
2.81667	-476
2.82500	-474
2.83333	-472
2.84167	-470
2.85000	-470
2.85833	-472
2.86667	-474
2.87500	-476
2.88333	-478
2.89167	-478
2.90000	-478
2.90833	-479
2.91667	-481
2.92500	-482
2.93333	-483
2.94167	-484
2.95000	-485
2.95833	-485
2.96667	-486
2.97500	-488
2.98333	-489
2.99167	-490
3.00000	-490
3.00833	-491
3.01667	-493
3.02500	-494
3.03333	-493
3.04167	-492
3.05000	-490
3.05833	-488
3.06667	-487
3.07500	-487
3.08333	-488
3.09167	-489
3.10000	-489
3.10833	-490
3.11667	-493
3.12500	-495
3.13333	-498
3.14167	-500
3.15000	-501
3.15833	-500
3.16667	-499
3.17500	-498
3.18333	-498
3.19167	-499
3.20000	-500
3.20833	-501
3.21667	-502
3.22500	-504
3.23333	-505
3.24167	-506
3.25000	-507
3.25833	-508
3.26667	-509
3.27500	-510
3.28333	-512
3.29167	-514
3.30000	-516
3.30833	-517
3.31667	-518
3.32500	-518
3.33333	-517
3.34167	-515
3.35000	-514
3.35833	-513
3.36667	-512
3.37500	-511
3.38333	-511
3.39167	-510
3.40000	-509
3.40833	-508
3.41667	-508
3.42500	-509
3.43333	-510
3.44167	-513
3.45000	-517
3.45833	-522
3.46667	-524
3.47500	-525
3.48333	-524
3.49167	-522
3.50000	-521
3.50833	-522
3.51667	-524
3.52500	-526
3.53333	-526
3.54167	-526
3.55000	-524
3.55833	-522
3.56667	-519
3.57500	-518
3.58333	-517
3.59167	-519
3.60000	-522
3.60833	-526
3.61667	-530
3.62500	-534
3.63333	-537
3.64167	-539
3.65000	-540
3.65833	-540
3.66667	-540
3.67500	-540
3.68333	-541
3.69167	-541
3.70000	-540
3.70833	-539
3.71667	-539
3.72500	-538
3.73333	-538
3.74167	-537
3.75000	-537
3.75833	-535
3.76667	-534
3.77500	-533
3.78333	-533
3.79167	-535
3.80000	-538
3.80833	-540
3.81667	-539
3.82500	-538
3.83333	-535
3.84167	-533
3.85000	-532
3.85833	-533
3.86667	-535
3.87500	-538
3.88333	-542
3.89167	-546
3.90000	-548
3.90833	-550
3.91667	-549
3.92500	-547
3.93333	-544
3.94167	-541
3.95000	-541
3.95833	-542
3.96667	-545
3.97500	-549
3.98333	-552
3.99167	-554
4.00000	-554
4.00833	-553
4.01667	-553
4.02500	-552
4.03333	-552
4.04167	-553
4.05000	-553
4.05833	-551
4.06667	-550
4.07500	-548
4.08333	-547
4.09167	-547
4.10000	-549
4.10833	-550
4.11667	-551
4.12500	-553
4.13333	-556
4.14167	-560
4.15000	-564
4.15833	-567
4.16667	-568
4.17500	-567
4.18333	-566
4.19167	-565
4.20000	-565
4.20833	-566
4.21667	-567
4.22500	-568
4.23333	-569
4.24167	-570
4.25000	-572
4.25833	-574
4.26667	-575
4.27500	-575
4.28333	-573
4.29167	-571
4.30000	-570
4.30833	-568
4.31667	-567
4.32500	-566
4.33333	-566
4.34167	-567
4.35000	-569
4.35833	-571
4.36667	-571
4.37500	-569
4.38333	-567
4.39167	-566
4.40000	-565
4.40833	-567
4.41667	-571
4.42500	-574
4.43333	-575
4.44167	-575
4.45000	-574
4.45833	-573
4.46667	-572
4.47500	-573
4.48333	-574
4.49167	-575
4.50000	-576
4.50833	-577
4.51667	-578
4.52500	-579
4.53333	-581
4.54167	-581
4.55000	-581
4.55833	-579
4.56667	-577
4.57500	-575
4.58333	-574
4.59167	-573
4.60000	-574
4.60833	-576
4.61667	-580
4.62500	-583
4.63333	-585
4.64167	-587
4.65000	-587
4.65833	-586
4.66667	-586
4.67500	-588
4.68333	-589
4.69167	-588
4.70000	-585
4.70833	-582
4.71667	-580
4.72500	-580
4.73333	-583
4.74167	-587
4.75000	-591
4.75833	-595
4.76667	-598
4.77500	-601
4.78333	-603
4.79167	-602
4.80000	-600
4.80833	-598
4.81667	-597
4.82500	-598
4.83333	-601
4.84167	-604
4.85000	-605
4.85833	-605
4.86667	-604
4.87500	-601
4.88333	-597
4.89167	-593
4.90000	-589
4.90833	-587
4.91667	-586
4.92500	-586
4.93333	-587
4.94167	-589
4.95000	-590
4.95833	-590
4.96667	-591
4.97500	-592
4.98333	-594
4.99167	-597
5.00000	-599
5.00833	-600
5.01667	-599
5.02500	-599
5.03333	-598
5.04167	-598
5.05000	-597
5.05833	-596
5.06667	-594
5.07500	-592
5.08333	-590
5.09167	-590
5.10000	-591
5.10833	-594
5.11667	-598
5.12500	-601
5.13333	-602
5.14167	-602
5.15000	-601
5.15833	-600
5.16667	-598
5.17500	-596
5.18333	-595
5.19167	-596
5.20000	-597
5.20833	-599
5.21667	-602
5.22500	-603
5.23333	-603
5.24167	-602
5.25000	-601
5.25833	-601
5.26667	-602
5.27500	-603
5.28333	-604
5.29167	-605
5.30000	-607
5.30833	-610
5.31667	-613
5.32500	-616
5.33333	-617
5.34167	-617
5.35000	-617
5.35833	-616
5.36667	-616
5.37500	-616
5.38333	-616
5.39167	-616
5.40000	-616
5.40833	-617
5.41667	-620
5.42500	-622
5.43333	-624
5.44167	-625
5.45000	-625
5.45833	-623
5.46667	-621
5.47500	-621
5.48333	-621
5.49167	-622
5.50000	-622
5.50833	-622
5.51667	-621
5.52500	-620
5.53333	-619
5.54167	-618
5.55000	-618
5.55833	-618
5.56667	-618
5.57500	-617
5.58333	-615
5.59167	-612
5.60000	-609
5.60833	-608
5.61667	-608
5.62500	-609
5.63333	-612
5.64167	-615
5.65000	-617
5.65833	-618
5.66667	-619
5.67500	-619
5.68333	-618
5.69167	-618
5.70000	-617
5.70833	-618
5.71667	-619
5.72500	-621
5.73333	-624
5.74167	-627
5.75000	-628
5.75833	-627
5.76667	-625
5.77500	-623
5.78333	-622
5.79167	-623
5.80000	-624
5.80833	-624
5.81667	-623
5.82500	-621
5.83333	-619
5.84167	-619
5.85000	-620
5.85833	-623
5.86667	-626
5.87500	-626
5.88333	-625
5.89167	-623
5.90000	-621
5.90833	-623
5.91667	-626
5.92500	-630
5.93333	-632
5.94167	-633
5.95000	-633
5.95833	-632
5.96667	-632
5.97500	-633
5.98333	-635
5.99167	-636
6.00000	-637
6.00833	-636
6.01667	-634
6.02500	-632
6.03333	-628
6.04167	-625
6.05000	-623
6.05833	-621
6.06667	-622
6.07500	-623
6.08333	-625
6.09167	-626
6.10000	-626
6.10833	-625
6.11667	-623
6.12500	-623
6.13333	-624
6.14167	-626
6.15000	-626
6.15833	-626
6.16667	-626
6.17500	-626
6.18333	-627
6.19167	-629
6.20000	-631
6.20833	-634
6.21667	-636
6.22500	-640
6.23333	-643
6.24167	-644
6.25000	-643
6.25833	-640
6.26667	-637
6.27500	-634
6.28333	-632
6.29167	-634
6.30000	-636
6.30833	-638
6.31667	-639
6.32500	-639
6.33333	-638
6.34167	-638
6.35000	-640
6.35833	-642
6.36667	-644
6.37500	-645
6.38333	-646
6.39167	-645
6.40000	-643
6.40833	-640
6.41667	-637
6.42500	-634
6.43333	-633
6.44167	-634
6.45000	-635
6.45833	-637
6.46667	-636
6.47500	-634
6.48333	-632
6.49167	-629
6.50000	-627
6.50833	-627
6.51667	-629
6.52500	-632
6.53333	-636
6.54167	-640
6.55000	-643
6.55833	-645
6.56667	-645
6.57500	-644
6.58333	-641
6.59167	-639
6.60000	-639
6.60833	-639
6.61667	-639
6.62500	-640
6.63333	-641
6.64167	-641
6.65000	-640
6.65833	-640
6.66667	-640
6.67500	-640
6.68333	-641
6.69167	-643
6.70000	-645
6.70833	-646
6.71667	-646
6.72500	-644
6.73333	-642
6.74167	-642
6.75000	-643
6.75833	-645
6.76667	-647
6.77500	-647
6.78333	-647
6.79167	-646
6.80000	-646
6.80833	-646
6.81667	-646
6.82500	-647
6.83333	-648
6.84167	-648
6.85000	-648
6.85833	-648
6.86667	-649
6.87500	-649
6.88333	-648
6.89167	-648
6.90000	-649
6.90833	-650
6.91667	-650
6.92500	-650
6.93333	-649
6.94167	-648
6.95000	-647
6.95833	-646
6.96667	-646
6.97500	-646
6.98333	-646
6.99167	-647
7.00000	-648
7.00833	-648
7.01667	-648
7.02500	-648
7.03333	-647
7.04167	-646
7.05000	-645
7.05833	-645
7.06667	-645
7.07500	-647
7.08333	-649
7.09167	-650
7.10000	-650
7.10833	-648
7.11667	-646
7.12500	-645
7.13333	-645
7.14167	-647
7.15000	-648
7.15833	-650
7.16667	-650
7.17500	-649
7.18333	-649
7.19167	-650
7.20000	-652
7.20833	-653
7.21667	-654
7.22500	-653
7.23333	-652
7.24167	-652
7.25000	-654
7.25833	-657
7.26667	-661
7.27500	-664
7.28333	-667
7.29167	-666
7.30000	-664
7.30833	-662
7.31667	-660
7.32500	-657
7.33333	-654
7.34167	-652
7.35000	-651
7.35833	-651
7.36667	-652
7.37500	-652
7.38333	-652
7.39167	-651
7.40000	-649
7.40833	-648
7.41667	-649
7.42500	-651
7.43333	-655
7.44167	-659
7.45000	-662
7.45833	-663
7.46667	-664
7.47500	-664
7.48333	-664
7.49167	-664
7.50000	-663
7.50833	-661
7.51667	-657
7.52500	-655
7.53333	-655
7.54167	-656
7.55000	-659
7.55833	-663
7.56667	-665
7.57500	-664
7.58333	-663
7.59167	-664
7.60000	-665
7.60833	-668
7.61667	-670
7.62500	-672
7.63333	-673
7.64167	-672
7.65000	-671
7.65833	-669
7.66667	-667
7.67500	-665
7.68333	-663
7.69167	-661
7.70000	-660
7.70833	-660
7.71667	-660
7.72500	-661
7.73333	-662
7.74167	-662
7.75000	-661
7.75833	-658
7.76667	-656
7.77500	-655
7.78333	-654
7.79167	-655
7.80000	-657
7.80833	-659
7.81667	-661
7.82500	-664
7.83333	-665
7.84167	-666
7.85000	-665
7.85833	-664
7.86667	-663
7.87500	-661
7.88333	-661
7.89167	-661
7.90000	-663
7.90833	-666
7.91667	-668
7.92500	-670
7.93333	-671
7.94167	-672
7.95000	-672
7.95833	-671
7.96667	-670
7.97500	-670
7.98333	-671
7.99167	-673
8.00000	-676
8.00833	-679
8.01667	-681
8.02500	-682
8.03333	-681
8.04167	-680
8.05000	-677
8.05833	-675
8.06667	-673
8.07500	-672
8.08333	-673
8.09167	-672
8.10000	-671
8.10833	-669
8.11667	-667
8.12500	-667
8.13333	-669
8.14167	-672
8.15000	-674
8.15833	-675
8.16667	-676
8.17500	-676
8.18333	-676
8.19167	-675
8.20000	-676
8.20833	-676
8.21667	-677
8.22500	-678
8.23333	-678
8.24167	-678
8.25000	-677
8.25833	-676
8.26667	-674
8.27500	-675
8.28333	-676
8.29167	-679
8.30000	-682
8.30833	-684
8.31667	-686
8.32500	-686
8.33333	-684
8.34167	-681
8.35000	-677
8.35833	-674
8.36667	-673
8.37500	-674
8.38333	-676
8.39167	-678
8.40000	-678
8.40833	-678
8.41667	-679
8.42500	-681
8.43333	-684
8.44167	-687
8.45000	-688
8.45833	-686
8.46667	-684
8.47500	-682
8.48333	-682
8.49167	-682
8.50000	-684
8.50833	-685
8.51667	-687
8.52500	-686
8.53333	-684
8.54167	-681
8.55000	-679
8.55833	-678
8.56667	-678
8.57500	-679
8.58333	-681
8.59167	-682
8.60000	-684
8.60833	-685
8.61667	-687
8.62500	-687
8.63333	-686
8.64167	-685
8.65000	-685
8.65833	-686
8.66667	-688
8.67500	-689
8.68333	-689
8.69167	-686
8.70000	-682
8.70833	-680
8.71667	-679
8.72500	-679
8.73333	-679
8.74167	-680
8.75000	-679
8.75833	-679
8.76667	-679
8.77500	-679
8.78333	-680
8.79167	-680
8.80000	-680
8.80833	-680
8.81667	-681
8.82500	-682
8.83333	-683
8.84167	-684
8.85000	-685
8.85833	-686
8.86667	-685
8.87500	-683
8.88333	-681
8.89167	-679
8.90000	-679
8.90833	-679
8.91667	-681
8.92500	-684
8.93333	-687
8.94167	-691
8.95000	-693
8.95833	-693
8.96667	-691
8.97500	-688
8.98333	-687
8.99167	-686
9.00000	-686
9.00833	-686
9.01667	-686
9.02500	-688
9.03333	-690
9.04167	-693
9.05000	-694
9.05833	-694
9.06667	-692
9.07500	-688
9.08333	-685
9.09167	-683
9.10000	-683
9.10833	-684
9.11667	-685
9.12500	-686
9.13333	-686
9.14167	-686
9.15000	-685
9.15833	-685
9.16667	-685
9.17500	-685
9.18333	-684
9.19167	-683
9.20000	-683
9.20833	-684
9.21667	-685
9.22500	-686
9.23333	-684
9.24167	-681
9.25000	-679
9.25833	-677
9.26667	-677
9.27500	-680
9.28333	-683
9.29167	-686
9.30000	-689
9.30833	-691
9.31667	-691
9.32500	-690
9.33333	-688
9.34167	-687
9.35000	-686
9.35833	-687
9.36667	-688
9.37500	-687
9.38333	-686
9.39167	-686
9.40000	-685
9.40833	-685
9.41667	-687
9.42500	-689
9.43333	-692
9.44167	-693
9.45000	-694
9.45833	-693
9.46667	-692
9.47500	-689
9.48333	-687
9.49167	-685
9.50000	-683
9.50833	-682
9.51667	-683
9.52500	-685
9.53333	-689
9.54167	-692
9.55000	-693
9.55833	-693
9.56667	-692
9.57500	-691
9.58333	-691
9.59167	-692
9.60000	-693
9.60833	-692
9.61667	-690
9.62500	-688
9.63333	-687
9.64167	-687
9.65000	-688
9.65833	-690
9.66667	-692
9.67500	-693
9.68333	-693
9.69167	-692
9.70000	-692
9.70833	-692
9.71667	-693
9.72500	-694
9.73333	-695
9.74167	-696
9.75000	-695
9.75833	-692
9.76667	-689
9.77500	-684
9.78333	-681
9.79167	-680
9.80000	-680
9.80833	-682
9.81667	-686
9.82500	-690
9.83333	-693
9.84167	-696
9.85000	-699
9.85833	-701
9.86667	-703
9.87500	-704
9.88333	-703
9.89167	-701
9.90000	-700
9.90833	-699
9.91667	-700
9.92500	-700
9.93333	-700
9.94167	-698
9.95000	-695
9.95833	-691
9.96667	-688
9.97500	-684
9.98333	-683
9.99167	-684
10.00000	-687
10.00833	-690
10.01667	-693
10.02500	-694
10.03333	-694
10.04167	-695
10.05000	-697
10.05833	-701
10.06667	-704
10.07500	-706
10.08333	-706
10.09167	-703
10.10000	-698
10.10833	-695
10.11667	-692
10.12500	-691
10.13333	-691
10.14167	-692
10.15000	-693
10.15833	-693
10.16667	-692
10.17500	-690
10.18333	-687
10.19167	-684
10.20000	-683
10.20833	-684
10.21667	-687
10.22500	-691
10.23333	-694
10.24167	-697
10.25000	-699
10.25833	-699
10.26667	-700
10.27500	-700
10.28333	-700
10.29167	-698
10.30000	-695
10.30833	-693
10.31667	-693
10.32500	-694
10.33333	-697
10.34167	-700
10.35000	-699
10.35833	-697
10.36667	-694
10.37500	-691
10.38333	-689
10.39167	-690
10.40000	-693
10.40833	-696
10.41667	-700
10.42500	-703
10.43333	-704
10.44167	-704
10.45000	-703
10.45833	-701
10.46667	-700
10.47500	-700
10.48333	-701
10.49167	-703
10.50000	-704
10.50833	-704
10.51667	-704
10.52500	-703
10.53333	-701
10.54167	-699
10.55000	-697
10.55833	-694
10.56667	-691
10.57500	-689
10.58333	-687
10.59167	-685
10.60000	-684
10.60833	-684
10.61667	-686
10.62500	-690
10.63333	-694
10.64167	-699
10.65000	-701
10.65833	-703
10.66667	-703
10.67500	-704
10.68333	-704
10.69167	-703
10.70000	-702
10.70833	-700
10.71667	-699
10.72500	-698
10.73333	-698
10.74167	-699
10.75000	-700
10.75833	-702
10.76667	-703
10.77500	-704
10.78333	-705
10.79167	-705
10.80000	-705
10.80833	-704
10.81667	-703
10.82500	-702
10.83333	-701
10.84167	-701
10.85000	-701
10.85833	-701
10.86667	-701
10.87500	-699
10.88333	-697
10.89167	-697
10.90000	-697
10.90833	-699
10.91667	-701
10.92500	-703
10.93333	-703
10.94167	-702
10.95000	-701
10.95833	-699
10.96667	-698
10.97500	-698
10.98333	-699
10.99167	-700
11.00000	-701
11.00833	-703
11.01667	-704
11.02500	-705
11.03333	-706
11.04167	-708
11.05000	-708
11.05833	-709
11.06667	-709
11.07500	-710
11.08333	-710
11.09167	-709
11.10000	-707
11.10833	-705
11.11667	-702
11.12500	-700
11.13333	-698
11.14167	-697
11.15000	-695
11.15833	-695
11.16667	-695
11.17500	-697
11.18333	-700
11.19167	-704
11.20000	-707
11.20833	-710
11.21667	-712
11.22500	-713
11.23333	-713
11.24167	-712
11.25000	-711
11.25833	-709
11.26667	-706
11.27500	-704
11.28333	-702
11.29167	-701
11.30000	-700
11.30833	-701
11.31667	-701
11.32500	-702
11.33333	-705
11.34167	-709
11.35000	-713
11.35833	-716
11.36667	-718
11.37500	-717
11.38333	-713
11.39167	-709
11.40000	-706
11.40833	-704
11.41667	-703
11.42500	-705
11.43333	-708
11.44167	-710
11.45000	-712
11.45833	-712
11.46667	-712
11.47500	-712
11.48333	-713
11.49167	-714
11.50000	-715
11.50833	-715
11.51667	-714
11.52500	-713
11.53333	-711
11.54167	-710
11.55000	-709
11.55833	-709
11.56667	-709
11.57500	-709
11.58333	-709
11.59167	-711
11.60000	-712
11.60833	-714
11.61667	-715
11.62500	-714
11.63333	-711
11.64167	-708
11.65000	-707
11.65833	-708
11.66667	-711
11.67500	-714
11.68333	-718
11.69167	-720
11.70000	-720
11.70833	-720
11.71667	-719
11.72500	-717
11.73333	-714
11.74167	-712
11.75000	-712
11.75833	-714
11.76667	-715
11.77500	-716
11.78333	-715
11.79167	-714
11.80000	-712
11.80833	-711
11.81667	-711
11.82500	-710
11.83333	-708
11.84167	-706
11.85000	-704
11.85833	-703
11.86667	-703
11.87500	-705
11.88333	-707
11.89167	-709
11.90000	-711
11.90833	-711
11.91667	-711
11.92500	-711
11.93333	-711
11.94167	-711
11.95000	-712
11.95833	-712
11.96667	-712
11.97500	-713
11.98333	-714
11.99167	-715
12.00000	-714
12.00833	-714
12.01667	-713
12.02500	-714
12.03333	-716
12.04167	-718
12.05000	-719
12.05833	-719
12.06667	-719
12.07500	-721
12.08333	-724
12.09167	-727
12.10000	-728
12.10833	-728
12.11667	-726
12.12500	-723
12.13333	-720
12.14167	-717
12.15000	-715
12.15833	-713
12.16667	-712
12.17500	-712
12.18333	-712
12.19167	-712
12.20000	-711
12.20833	-711
12.21667	-711
12.22500	-712
12.23333	-713
12.24167	-713
12.25000	-712
12.25833	-710
12.26667	-708
12.27500	-708
12.28333	-709
12.29167	-711
12.30000	-713
12.30833	-714
12.31667	-714
12.32500	-713
12.33333	-712
12.34167	-710
12.35000	-709
12.35833	-707
12.36667	-707
12.37500	-708
12.38333	-710
12.39167	-713
12.40000	-716
12.40833	-717
12.41667	-717
12.42500	-717
12.43333	-718
12.44167	-720
12.45000	-723
12.45833	-726
12.46667	-726
12.47500	-724
12.48333	-721
12.49167	-718
12.50000	-716
12.50833	-716
12.51667	-718
12.52500	-721
12.53333	-725
12.54167	-728
12.55000	-729
12.55833	-729
12.56667	-727
12.57500	-726
12.58333	-724
12.59167	-722
12.60000	-721
12.60833	-721
12.61667	-722
12.62500	-723
12.63333	-725
12.64167	-726
12.65000	-726
12.65833	-725
12.66667	-724
12.67500	-722
12.68333	-721
12.69167	-721
12.70000	-722
12.70833	-723
12.71667	-723
12.72500	-722
12.73333	-722
12.74167	-723
12.75000	-724
12.75833	-725
12.76667	-724
12.77500	-723
12.78333	-721
12.79167	-720
12.80000	-719
12.80833	-719
12.81667	-721
12.82500	-723
12.83333	-723
12.84167	-723
12.85000	-723
12.85833	-724
12.86667	-726
12.87500	-728
12.88333	-730
12.89167	-730
12.90000	-728
12.90833	-725
12.91667	-722
12.92500	-719
12.93333	-719
12.94167	-720
12.95000	-722
12.95833	-724
12.96667	-725
12.97500	-725
12.98333	-726
12.99167	-727
13.00000	-729
13.00833	-730
13.01667	-730
13.02500	-731
13.03333	-732
13.04167	-733
13.05000	-733
13.05833	-733
13.06667	-732
13.07500	-732
13.08333	-731
13.09167	-732
13.10000	-733
13.10833	-733
13.11667	-732
13.12500	-730
13.13333	-728
13.14167	-726
13.15000	-725
13.15833	-725
13.16667	-725
13.17500	-725
13.18333	-726
13.19167	-724
13.20000	-722
13.20833	-720
13.21667	-719
13.22500	-718
13.23333	-718
13.24167	-719
13.25000	-720
13.25833	-721
13.26667	-723
13.27500	-725
13.28333	-727
13.29167	-728
13.30000	-727
13.30833	-727
13.31667	-726
13.32500	-725
13.33333	-724
13.34167	-722
13.35000	-720
13.35833	-718
13.36667	-715
13.37500	-713
13.38333	-711
13.39167	-712
13.40000	-714
13.40833	-716
13.41667	-719
13.42500	-720
13.43333	-720
13.44167	-720
13.45000	-719
13.45833	-719
13.46667	-721
13.47500	-724
13.48333	-728
13.49167	-731
13.50000	-732
13.50833	-732
13.51667	-730
13.52500	-728
13.53333	-727
13.54167	-727
13.55000	-728
13.55833	-729
13.56667	-730
13.57500	-731
13.58333	-733
13.59167	-735
13.60000	-736
13.60833	-736
13.61667	-735
13.62500	-733
13.63333	-731
13.64167	-730
13.65000	-729
13.65833	-729
13.66667	-729
13.67500	-726
13.68333	-723
13.69167	-721
13.70000	-719
13.70833	-718
13.71667	-718
13.72500	-719
13.73333	-719
13.74167	-719
13.75000	-719
13.75833	-719
13.76667	-719
13.77500	-718
13.78333	-718
13.79167	-717
13.80000	-716
13.80833	-715
13.81667	-714
13.82500	-713
13.83333	-711
13.84167	-709
13.85000	-708
13.85833	-707
13.86667	-708
13.87500	-709
13.88333	-712
13.89167	-715
13.90000	-719
13.90833	-722
13.91667	-725
13.92500	-726
13.93333	-725
13.94167	-723
13.95000	-722
13.95833	-723
13.96667	-724
13.97500	-725
13.98333	-726
13.99167	-726
14.00000	-725
14.00833	-724
14.01667	-723
14.02500	-722
14.03333	-720
14.04167	-719
14.05000	-718
14.05833	-719
14.06667	-720
14.07500	-721
14.08333	-722
14.09167	-724
14.10000	-725
14.10833	-725
14.11667	-724
14.12500	-721
14.13333	-718
14.14167	-715
14.15000	-714
14.15833	-714
14.16667	-715
14.17500	-715
14.18333	-715
14.19167	-714
14.20000	-711
14.20833	-709
14.21667	-709
14.22500	-709
14.23333	-710
14.24167	-711
14.25000	-712
14.25833	-713
14.26667	-713
14.27500	-711
14.28333	-710
14.29167	-710
14.30000	-710
14.30833	-711
14.31667	-713
14.32500	-714
14.33333	-714
14.34167	-713
14.35000	-713
14.35833	-713
14.36667	-713
14.37500	-711
14.38333	-709
14.39167	-706
14.40000	-703
14.40833	-700
14.41667	-700
14.42500	-701
14.43333	-703
14.44167	-706
14.45000	-710
14.45833	-713
14.46667	-714
14.47500	-714
14.48333	-712
14.49167	-711
14.50000	-712
14.50833	-714
14.51667	-716
14.52500	-719
14.53333	-720
14.54167	-720
14.55000	-720
14.55833	-720
14.56667	-718
14.57500	-715
14.58333	-713
14.59167	-712
14.60000	-714
14.60833	-717
14.61667	-721
14.62500	-723
14.63333	-722
14.64167	-721
14.65000	-719
14.65833	-718
14.66667	-717
14.67500	-716
14.68333	-715
14.69167	-715
14.70000	-715
14.70833	-714
14.71667	-712
14.72500	-710
14.73333	-708
14.74167	-707
14.75000	-707
14.75833	-710
14.76667	-713
14.77500	-717
14.78333	-719
14.79167	-719
14.80000	-717
14.80833	-714
14.81667	-711
14.82500	-708
14.83333	-706
14.84167	-706
14.85000	-709
14.85833	-713
14.86667	-717
14.87500	-720
14.88333	-721
14.89167	-721
14.90000	-719
14.90833	-718
14.91667	-716
14.92500	-714
14.93333	-710
14.94167	-705
14.95000	-701
14.95833	-699
14.96667	-700
14.97500	-704
14.98333	-709
14.99167	-714
15.00000	-718
15.00833	-719
15.01667	-719
15.02500	-719
15.03333	-719
15.04167	-721
15.05000	-723
15.05833	-725
15.06667	-725
15.07500	-724
15.08333	-721
15.09167	-719
15.10000	-717
15.10833	-716
15.11667	-716
15.12500	-716
15.13333	-716
15.14167	-715
15.15000	-715
15.15833	-716
15.16667	-719
15.17500	-721
15.18333	-724
15.19167	-726
15.20000	-728
15.20833	-730
15.21667	-731
15.22500	-732
15.23333	-732
15.24167	-731
15.25000	-729
15.25833	-726
15.26667	-724
15.27500	-722
15.28333	-721
15.29167	-721
15.30000	-720
15.30833	-719
15.31667	-719
15.32500	-720
15.33333	-719
15.34167	-718
15.35000	-716
15.35833	-714
15.36667	-712
15.37500	-712
15.38333	-713
15.39167	-714
15.40000	-717
15.40833	-720
15.41667	-723
15.42500	-726
15.43333	-729
15.44167	-731
15.45000	-731
15.45833	-730
15.46667	-729
15.47500	-729
15.48333	-729
15.49167	-728
15.50000	-726
15.50833	-724
15.51667	-723
15.52500	-723
15.53333	-726
15.54167	-729
15.55000	-731
15.55833	-731
15.56667	-729
15.57500	-727
15.58333	-725
15.59167	-724
15.60000	-724
15.60833	-725
15.61667	-725
15.62500	-726
15.63333	-726
15.64167	-727
15.65000	-729
15.65833	-731
15.66667	-732
15.67500	-731
15.68333	-729
15.69167	-726
15.70000	-723
15.70833	-722
15.71667	-721
15.72500	-721
15.73333	-722
15.74167	-723
15.75000	-724
15.75833	-727
15.76667	-730
15.77500	-733
15.78333	-736
15.79167	-738
15.80000	-738
15.80833	-737
15.81667	-735
15.82500	-733
15.83333	-731
15.84167	-728
15.85000	-726
15.85833	-723
15.86667	-722
15.87500	-721
15.88333	-721
15.89167	-720
15.90000	-720
15.90833	-719
15.91667	-720
15.92500	-722
15.93333	-726
15.94167	-730
15.95000	-732
15.95833	-734
15.96667	-734
15.97500	-734
15.98333	-732
15.99167	-731
16.00000	-728
16.00833	-726
16.01667	-724
16.02500	-723
16.03333	-722
16.04167	-721
16.05000	-720
16.05833	-721
16.06667	-722
16.07500	-723
16.08333	-724
16.09167	-724
16.10000	-722
16.10833	-721
16.11667	-720
16.12500	-720
16.13333	-721
16.14167	-724
16.15000	-726
16.15833	-728
16.16667	-728
16.17500	-728
16.18333	-726
16.19167	-726
16.20000	-727
16.20833	-729
16.21667	-732
16.22500	-735
16.23333	-737
16.24167	-738
16.25000	-736
16.25833	-733
16.26667	-728
16.27500	-723
16.28333	-719
16.29167	-718
16.30000	-719
16.30833	-721
16.31667	-723
16.32500	-725
16.33333	-725
16.34167	-725
16.35000	-725
16.35833	-724
16.36667	-723
16.37500	-722
16.38333	-721
16.39167	-720
16.40000	-720
16.40833	-721
16.41667	-722
16.42500	-723
16.43333	-725
16.44167	-726
16.45000	-728
16.45833	-729
16.46667	-730
16.47500	-730
16.48333	-730
16.49167	-731
16.50000	-732
16.50833	-732
16.51667	-730
16.52500	-728
16.53333	-725
16.54167	-723
16.55000	-724
16.55833	-725
16.56667	-726
16.57500	-723
16.58333	-720
16.59167	-717
16.60000	-715
16.60833	-715
16.61667	-717
16.62500	-719
16.63333	-720
16.64167	-720
16.65000	-718
16.65833	-717
16.66667	-717
16.67500	-717
16.68333	-720
16.69167	-722
16.70000	-724
16.70833	-724
16.71667	-723
16.72500	-721
16.73333	-720
16.74167	-721
16.75000	-723
16.75833	-725
16.76667	-727
16.77500	-727
16.78333	-726
16.79167	-725
16.80000	-723
16.80833	-719
16.81667	-715
16.82500	-713
16.83333	-715
16.84167	-718
16.85000	-723
16.85833	-727
16.86667	-729
16.87500	-727
16.88333	-725
16.89167	-723
16.90000	-721
16.90833	-720
16.91667	-721
16.92500	-723
16.93333	-724
16.94167	-726
16.95000	-728
16.95833	-730
16.96667	-732
16.97500	-733
16.98333	-733
16.99167	-733
17.00000	-732
17.00833	-732
17.01667	-733
17.02500	-734
17.03333	-734
17.04167	-733
17.05000	-732
17.05833	-731
17.06667	-730
17.07500	-729
17.08333	-728
17.09167	-727
17.10000	-726
17.10833	-727
17.11667	-729
17.12500	-732
17.13333	-735
17.14167	-736
17.15000	-737
17.15833	-736
17.16667	-735
17.17500	-734
17.18333	-733
17.19167	-732
17.20000	-732
17.20833	-733
17.21667	-735
17.22500	-736
17.23333	-737
17.24167	-738
17.25000	-739
17.25833	-738
17.26667	-736
17.27500	-735
17.28333	-734
17.29167	-733
17.30000	-733
17.30833	-733
17.31667	-733
17.32500	-733
17.33333	-732
17.34167	-730
17.35000	-728
17.35833	-725
17.36667	-724
17.37500	-723
17.38333	-724
17.39167	-725
17.40000	-726
17.40833	-725
17.41667	-723
17.42500	-721
17.43333	-721
17.44167	-723
17.45000	-727
17.45833	-731
17.46667	-734
17.47500	-736
17.48333	-736
17.49167	-734
17.50000	-732
17.50833	-731
17.51667	-731
17.52500	-730
17.53333	-731
17.54167	-731
17.55000	-733
17.55833	-734
17.56667	-735
17.57500	-736
17.58333	-737
17.59167	-737
17.60000	-736
17.60833	-734
17.61667	-732
17.62500	-731
17.63333	-730
17.64167	-729
17.65000	-728
17.65833	-727
17.66667	-725
17.67500	-724
17.68333	-724
17.69167	-726
17.70000	-728
17.70833	-730
17.71667	-732
17.72500	-734
17.73333	-736
17.74167	-739
17.75000	-741
17.75833	-744
17.76667	-745
17.77500	-745
17.78333	-744
17.79167	-742
17.80000	-740
17.80833	-738
17.81667	-737
17.82500	-736
17.83333	-735
17.84167	-733
17.85000	-733
17.85833	-733
17.86667	-732
17.87500	-731
17.88333	-729
17.89167	-727
17.90000	-725
17.90833	-725
17.91667	-726
17.92500	-728
17.93333	-730
17.94167	-732
17.95000	-733
17.95833	-732
17.96667	-731
17.97500	-729
17.98333	-728
17.99167	-727
18.00000	-726
18.00833	-725
18.01667	-726
18.02500	-727
18.03333	-728
18.04167	-728
18.05000	-728
18.05833	-727
18.06667	-725
18.07500	-724
18.08333	-722
18.09167	-721
18.10000	-721
18.10833	-721
18.11667	-722
18.12500	-723
18.13333	-725
18.14167	-726
18.15000	-726
18.15833	-725
18.16667	-723
18.17500	-722
18.18333	-721
18.19167	-721
18.20000	-723
18.20833	-723
18.21667	-722
18.22500	-720
18.23333	-718
18.24167	-715
18.25000	-713
18.25833	-711
18.26667	-708
18.27500	-705
18.28333	-703
18.29167	-702
18.30000	-703
18.30833	-704
18.31667	-705
18.32500	-706
18.33333	-707
18.34167	-708
18.35000	-708
18.35833	-707
18.36667	-705
18.37500	-703
18.38333	-701
18.39167	-699
18.40000	-697
18.40833	-696
18.41667	-695
18.42500	-693
18.43333	-693
18.44167	-693
18.45000	-693
18.45833	-694
18.46667	-695
18.47500	-695
18.48333	-694
18.49167	-692
18.50000	-689
18.50833	-687
18.51667	-685
18.52500	-684
18.53333	-683
18.54167	-682
18.55000	-681
18.55833	-679
18.56667	-677
18.57500	-675
18.58333	-674
18.59167	-673
18.60000	-672
18.60833	-672
18.61667	-673
18.62500	-673
18.63333	-674
18.64167	-675
18.65000	-675
18.65833	-675
18.66667	-674
18.67500	-672
18.68333	-669
18.69167	-667
18.70000	-665
18.70833	-664
18.71667	-664
18.72500	-665
18.73333	-665
18.74167	-664
18.75000	-664
18.75833	-664
18.76667	-663
18.77500	-661
18.78333	-658
18.79167	-655
18.80000	-651
18.80833	-649
18.81667	-648
18.82500	-648
18.83333	-648
18.84167	-647
18.85000	-645
18.85833	-643
18.86667	-642
18.87500	-640
18.88333	-638
18.89167	-637
18.90000	-635
18.90833	-633
18.91667	-629
18.92500	-625
18.93333	-620
18.94167	-615
18.95000	-610
18.95833	-607
18.96667	-605
18.97500	-606
18.98333	-607
18.99167	-608
19.00000	-609
19.00833	-609
19.01667	-607
19.02500	-605
19.03333	-604
19.04167	-603
19.05000	-602
19.05833	-601
19.06667	-599
19.07500	-598
19.08333	-597
19.09167	-596
19.10000	-595
19.10833	-594
19.11667	-593
19.12500	-592
19.13333	-592
19.14167	-591
19.15000	-590
19.15833	-588
19.16667	-587
19.17500	-586
19.18333	-586
19.19167	-585
19.20000	-583
19.20833	-581
19.21667	-577
19.22500	-574
19.23333	-571
19.24167	-568
19.25000	-565
19.25833	-562
19.26667	-559
19.27500	-558
19.28333	-558
19.29167	-558
19.30000	-559
19.30833	-559
19.31667	-559
19.32500	-559
19.33333	-559
19.34167	-559
19.35000	-557
19.35833	-554
19.36667	-550
19.37500	-546
19.38333	-543
19.39167	-540
19.40000	-538
19.40833	-537
19.41667	-535
19.42500	-533
19.43333	-531
19.44167	-528
19.45000	-524
19.45833	-519
19.46667	-515
19.47500	-510
19.48333	-507
19.49167	-504
19.50000	-502
19.50833	-500
19.51667	-498
19.52500	-495
19.53333	-492
19.54167	-489
19.55000	-487
19.55833	-484
19.56667	-480
19.57500	-477
19.58333	-473
19.59167	-469
19.60000	-466
19.60833	-464
19.61667	-462
19.62500	-461
19.63333	-459
19.64167	-455
19.65000	-450
19.65833	-445
19.66667	-438
19.67500	-432
19.68333	-427
19.69167	-423
19.70000	-420
19.70833	-416
19.71667	-411
19.72500	-404
19.73333	-396
19.74167	-388
19.75000	-381
19.75833	-375
19.76667	-369
19.77500	-364
19.78333	-358
19.79167	-353
19.80000	-347
19.80833	-341
19.81667	-334
19.82500	-328
19.83333	-322
19.84167	-315
19.85000	-308
19.85833	-299
19.86667	-290
19.87500	-281
19.88333	-272
19.89167	-262
19.90000	-252
19.90833	-241
19.91667	-231
19.92500	-220
19.93333	-211
19.94167	-201
19.95000	-191
19.95833	-181
19.96667	-170
19.97500	-158
19.98333	-147
19.99167	-135
20.00000	-122
20.00833	-109
20.01667	-94
20.02500	-78
20.03333	-61
20.04167	-44
20.05000	-27
20.05833	-10
20.06667	8
20.07500	26
20.08333	45
20.09167	65
20.10000	86
20.10833	107
20.11667	128
20.12500	148
20.13333	167
20.14167	186
20.15000	206
20.15833	227
20.16667	248
20.17500	270
20.18333	292
20.19167	316
20.20000	341
20.20833	369
20.21667	398
20.22500	427
20.23333	458
20.24167	489
20.25000	521
20.25833	553
20.26667	584
20.27500	615
20.28333	646
20.29167	680
20.30000	715
20.30833	754
20.31667	795
20.32500	836
20.33333	879
20.34167	920
20.35000	961
20.35833	1002
20.36667	1044
20.37500	1089
20.38333	1135
20.39167	1185
20.40000	1234
20.40833	1285
20.41667	1336
20.42500	1389
20.43333	1444
20.44167	1498
20.45000	1555
20.45833	1611
20.46667	1670
20.47500	1731
20.48333	1792
20.49167	1857
20.50000	1921
20.50833	1986
20.51667	2053
20.52500	2119
20.53333	2188
20.54167	2258
20.55000	2333
20.55833	2410
20.56667	2490
20.57500	2574
20.58333	2658
20.59167	2745
20.60000	2831
20.60833	2920
20.61667	3011
20.62500	3101
20.63333	3194
20.64167	3286
20.65000	3383
20.65833	3483
20.66667	3586
20.67500	3694
20.68333	3802
20.69167	3913
20.70000	4024
20.70833	4138
20.71667	4256
20.72500	4375
20.73333	4502
20.74167	4630
20.75000	4761
20.75833	4893
20.76667	5026
20.77500	5164
20.78333	5301
20.79167	5445
20.80000	5589
20.80833	5736
20.81667	5885
20.82500	6036
20.83333	6193
20.84167	6350
20.85000	6515
20.85833	6684
20.86667	6855
20.87500	7032
20.88333	7208
20.89167	7390
20.90000	7572
20.90833	7758
20.91667	7948
20.92500	8137
20.93333	8333
20.94167	8527
20.95000	8727
20.95833	8928
20.96667	9131
20.97500	9341
20.98333	9552
20.99167	9771
21.00000	9992
21.00833	10219
21.01667	10449
21.02500	10678
21.03333	10912
21.04167	11144
21.05000	11384
21.05833	11625
21.06667	11869
21.07500	12122
21.08333	12372
21.09167	12633
21.10000	12893
21.10833	13159
21.11667	13430
21.12500	13698
21.13333	13974
21.14167	14247
21.15000	14526
21.15833	14808
21.16667	15092
21.17500	15386
21.18333	15679
21.19167	15984
21.20000	16287
21.20833	16594
21.21667	16906
21.22500	17213
21.23333	17529
21.24167	17841
21.25000	18161
21.25833	18484
21.26667	18808
21.27500	19140
21.28333	19468
21.29167	19807
21.30000	20142
21.30833	20481
21.31667	20824
21.32500	21161
21.33333	21507
21.34167	21846
21.35000	22193
21.35833	22542
21.36667	22889
21.37500	23245
21.38333	23594
21.39167	23949
21.40000	24298
21.40833	24649
21.41667	25003
21.42500	25350
21.43333	25705
21.44167	26052
21.45000	26401
21.45833	26748
21.46667	27090
21.47500	27436
21.48333	27772
21.49167	28112
21.50000	28442
21.50833	28769
21.51667	29093
21.52500	29405
21.53333	29718
21.54167	30020
21.55000	30322
21.55833	30618
21.56667	30907
21.57500	31195
21.58333	31470
21.59167	31742
21.60000	32001
21.60833	32252
21.61667	32496
21.62500	32725
21.63333	32951
21.64167	33162
21.65000	33364
21.65833	33556
21.66667	33735
21.67500	33907
21.68333	34064
21.69167	34211
21.70000	34345
21.70833	34465
21.71667	34575
21.72500	34672
21.73333	34759
21.74167	34832
21.75000	34893
21.75833	34942
21.76667	34979
21.77500	35003
21.78333	35016
21.79167	35015
21.80000	35001
21.80833	34973
21.81667	34932
21.82500	34879
21.83333	34812
21.84167	34736
21.85000	34646
21.85833	34545
21.86667	34433
21.87500	34308
21.88333	34172
21.89167	34021
21.90000	33862
21.90833	33693
21.91667	33514
21.92500	33328
21.93333	33128
21.94167	32923
21.95000	32706
21.95833	32481
21.96667	32250
21.97500	32007
21.98333	31762
21.99167	31504
22.00000	31244
22.00833	30978
22.01667	30707
22.02500	30438
22.03333	30159
22.04167	29883
22.05000	29598
22.05833	29310
22.06667	29023
22.07500	28727
22.08333	28438
22.09167	28141
22.10000	27847
22.10833	27549
22.11667	27247
22.12500	26951
22.13333	26650
22.14167	26358
22.15000	26065
22.15833	25777
22.16667	25493
22.17500	25205
22.18333	24927
22.19167	24645
22.20000	24372
22.20833	24101
22.21667	23831
22.22500	23570
22.23333	23305
22.24167	23050
22.25000	22796
22.25833	22547
22.26667	22306
22.27500	22065
22.28333	21836
22.29167	21605
22.30000	21364
22.30833	21129
22.31667	20916
22.32500	20720
22.33333	20519
22.34167	20313
22.35000	20116
22.35833	19940
22.36667	19781
22.37500	19613
22.38333	19442
22.39167	19278
22.40000	19120
22.40833	18965
22.41667	18820
22.42500	18683
22.43333	18546
22.44167	18416
22.45000	18289
22.45833	18160
22.46667	18035
22.47500	17924
22.48333	17824
22.49167	17724
22.50000	17621
22.50833	17524
22.51667	17439
22.52500	17362
22.53333	17284
22.54167	17210
22.55000	17135
22.55833	17064
22.56667	16998
22.57500	16931
22.58333	16864
22.59167	16803
22.60000	16750
22.60833	16703
22.61667	16658
22.62500	16616
22.63333	16574
22.64167	16535
22.65000	16497
22.65833	16462
22.66667	16432
22.67500	16405
22.68333	16382
22.69167	16360
22.70000	16340
22.70833	16319
22.71667	16297
22.72500	16273
22.73333	16252
22.74167	16234
22.75000	16220
22.75833	16207
22.76667	16199
22.77500	16194
22.78333	16193
22.79167	16193
22.80000	16193
22.80833	16191
22.81667	16188
22.82500	16185
22.83333	16184
22.84167	16186
22.85000	16189
22.85833	16193
22.86667	16198
22.87500	16203
22.88333	16209
22.89167	16216
22.90000	16224
22.90833	16232
22.91667	16239
22.92500	16247
22.93333	16256
22.94167	16265
22.95000	16275
22.95833	16287
22.96667	16300
22.97500	16315
22.98333	16329
22.99167	16344
23.00000	16358
23.00833	16372
23.01667	16387
23.02500	16402
23.03333	16415
23.04167	16428
23.05000	16440
23.05833	16454
23.06667	16469
23.07500	16484
23.08333	16499
23.09167	16512
23.10000	16526
23.10833	16541
23.11667	16557
23.12500	16574
23.13333	16592
23.14167	16610
23.15000	16629
23.15833	16647
23.16667	16665
23.17500	16683
23.18333	16700
23.19167	16720
23.20000	16739
23.20833	16758
23.21667	16776
23.22500	16792
23.23333	16807
23.24167	16822
23.25000	16840
23.25833	16860
23.26667	16883
23.27500	16907
23.28333	16929
23.29167	16952
23.30000	16973
23.30833	16994
23.31667	17014
23.32500	17034
23.33333	17056
23.34167	17078
23.35000	17101
23.35833	17124
23.36667	17147
23.37500	17171
23.38333	17196
23.39167	17221
23.40000	17248
23.40833	17273
23.41667	17298
23.42500	17321
23.43333	17343
23.44167	17366
23.45000	17390
23.45833	17415
23.46667	17442
23.47500	17469
23.48333	17495
23.49167	17519
23.50000	17542
23.50833	17564
23.51667	17585
23.52500	17608
23.53333	17633
23.54167	17659
23.55000	17686
23.55833	17712
23.56667	17738
23.57500	17762
23.58333	17785
23.59167	17808
23.60000	17830
23.60833	17851
23.61667	17871
23.62500	17890
23.63333	17908
23.64167	17925
23.65000	17942
23.65833	17957
23.66667	17970
23.67500	17981
23.68333	17991
23.69167	18000
23.70000	18009
23.70833	18017
23.71667	18026
23.72500	18035
23.73333	18043
23.74167	18051
23.75000	18059
23.75833	18065
23.76667	18070
23.77500	18073
23.78333	18073
23.79167	18070
23.80000	18066
23.80833	18060
23.81667	18052
23.82500	18043
23.83333	18031
23.84167	18018
23.85000	18003
23.85833	17987
23.86667	17968
23.87500	17948
23.88333	17927
23.89167	17904
23.90000	17880
23.90833	17855
23.91667	17829
23.92500	17802
23.93333	17774
23.94167	17744
23.95000	17711
23.95833	17676
23.96667	17638
23.97500	17597
23.98333	17556
23.99167	17513
24.00000	17469
24.00833	17423
24.01667	17376
24.02500	17328
24.03333	17279
24.04167	17229
24.05000	17178
24.05833	17125
24.06667	17073
24.07500	17019
24.08333	16966
24.09167	16912
24.10000	16858
24.10833	16803
24.11667	16746
24.12500	16691
24.13333	16633
24.14167	16577
24.15000	16519
24.15833	16461
24.16667	16403
24.17500	16343
24.18333	16283
24.19167	16221
24.20000	16159
24.20833	16098
24.21667	16036
24.22500	15976
24.23333	15914
24.24167	15852
24.25000	15790
24.25833	15727
24.26667	15666
24.27500	15604
24.28333	15544
24.29167	15481
24.30000	15420
24.30833	15360
24.31667	15301
24.32500	15244
24.33333	15186
24.34167	15130
24.35000	15073
24.35833	15017
24.36667	14962
24.37500	14908
24.38333	14855
24.39167	14800
24.40000	14745
24.40833	14689
24.41667	14634
24.42500	14582
24.43333	14532
24.44167	14483
24.45000	14431
24.45833	14376
24.46667	14320
24.47500	14260
24.48333	14203
24.49167	14146
24.50000	14091
24.50833	14036
24.51667	13981
24.52500	13927
24.53333	13872
24.54167	13819
24.55000	13765
24.55833	13710
24.56667	13654
24.57500	13597
24.58333	13541
24.59167	13484
24.60000	13429
24.60833	13374
24.61667	13318
24.62500	13262
24.63333	13203
24.64167	13143
24.65000	13082
24.65833	13020
24.66667	12961
24.67500	12901
24.68333	12841
24.69167	12778
24.70000	12714
24.70833	12649
24.71667	12585
24.72500	12522
24.73333	12458
24.74167	12395
24.75000	12329
24.75833	12261
24.76667	12194
24.77500	12125
24.78333	12057
24.79167	11988
24.80000	11919
24.80833	11849
24.81667	11780
24.82500	11711
24.83333	11639
24.84167	11568
24.85000	11495
24.85833	11422
24.86667	11350
24.87500	11277
24.88333	11207
24.89167	11134
24.90000	11063
24.90833	10991
24.91667	10918
24.92500	10846
24.93333	10773
24.94167	10700
24.95000	10627
24.95833	10553
24.96667	10479
24.97500	10405
24.98333	10334
24.99167	10263
25.00000	10193
25.00833	10122
25.01667	10051
25.02500	9980
25.03333	9909
25.04167	9840
25.05000	9773
25.05833	9708
25.06667	9644
25.07500	9580
25.08333	9517
25.09167	9453
25.10000	9390
25.10833	9329
25.11667	9267
25.12500	9207
25.13333	9146
25.14167	9087
25.15000	9028
25.15833	8971
25.16667	8915
25.17500	8860
25.18333	8807
25.19167	8754
25.20000	8701
25.20833	8649
25.21667	8599
25.22500	8553
25.23333	8506
25.24167	8461
25.25000	8415
25.25833	8370
25.26667	8326
25.27500	8282
25.28333	8241
25.29167	8203
25.30000	8167
25.30833	8133
25.31667	8099
25.32500	8066
25.33333	8032
25.34167	7999
25.35000	7966
25.35833	7934
25.36667	7903
25.37500	7873
25.38333	7846
25.39167	7819
25.40000	7794
25.40833	7769
25.41667	7745
25.42500	7723
25.43333	7704
25.44167	7688
25.45000	7673
25.45833	7658
25.46667	7642
25.47500	7625
25.48333	7607
25.49167	7587
25.50000	7569
25.50833	7551
25.51667	7535
25.52500	7520
25.53333	7506
25.54167	7492
25.55000	7477
25.55833	7462
25.56667	7449
25.57500	7436
25.58333	7425
25.59167	7413
25.60000	7403
25.60833	7393
25.61667	7383
25.62500	7374
25.63333	7365
25.64167	7356
25.65000	7347
25.65833	7339
25.66667	7330
25.67500	7322
25.68333	7314
25.69167	7305
25.70000	7297
25.70833	7289
25.71667	7280
25.72500	7270
25.73333	7259
25.74167	7248
25.75000	7238
25.75833	7228
25.76667	7220
25.77500	7211
25.78333	7203
25.79167	7194
25.80000	7185
25.80833	7176
25.81667	7166
25.82500	7157
25.83333	7147
25.84167	7137
25.85000	7127
25.85833	7117
25.86667	7106
25.87500	7095
25.88333	7084
25.89167	7073
25.90000	7060
25.90833	7045
25.91667	7030
25.92500	7015
25.93333	7002
25.94167	6990
25.95000	6980
25.95833	6971
25.96667	6963
25.97500	6954
25.98333	6944
25.99167	6933
26.00000	6921
26.00833	6908
26.01667	6894
26.02500	6881
26.03333	6867
26.04167	6853
26.05000	6839
26.05833	6824
26.06667	6808
26.07500	6792
26.08333	6776
26.09167	6761
26.10000	6746
26.10833	6732
26.11667	6717
26.12500	6703
26.13333	6689
26.14167	6675
26.15000	6662
26.15833	6650
26.16667	6639
26.17500	6628
26.18333	6618
26.19167	6606
26.20000	6594
26.20833	6580
26.21667	6565
26.22500	6549
26.23333	6533
26.24167	6518
26.25000	6505
26.25833	6494
26.26667	6484
26.27500	6476
26.28333	6469
26.29167	6462
26.30000	6455
26.30833	6446
26.31667	6436
26.32500	6425
26.33333	6414
26.34167	6403
26.35000	6393
26.35833	6385
26.36667	6378
26.37500	6372
26.38333	6367
26.39167	6362
26.40000	6357
26.40833	6352
26.41667	6347
26.42500	6344
26.43333	6342
26.44167	6341
26.45000	6341
26.45833	6340
26.46667	6338
26.47500	6337
26.48333	6336
26.49167	6336
26.50000	6337
26.50833	6338
26.51667	6339
26.52500	6340
26.53333	6340
26.54167	6341
26.55000	6342
26.55833	6344
26.56667	6347
26.57500	6353
26.58333	6360
26.59167	6368
26.60000	6375
26.60833	6382
26.61667	6387
26.62500	6392
26.63333	6396
26.64167	6401
26.65000	6407
26.65833	6413
26.66667	6419
26.67500	6426
26.68333	6433
26.69167	6440
26.70000	6449
26.70833	6458
26.71667	6468
26.72500	6478
26.73333	6488
26.74167	6496
26.75000	6503
26.75833	6510
26.76667	6518
26.77500	6527
26.78333	6535
26.79167	6543
26.80000	6550
26.80833	6557
26.81667	6564
26.82500	6574
26.83333	6585
26.84167	6596
26.85000	6608
26.85833	6617
26.86667	6624
26.87500	6627
26.88333	6629
26.89167	6632
26.90000	6635
26.90833	6640
26.91667	6646
26.92500	6653
26.93333	6661
26.94167	6669
26.95000	6675
26.95833	6681
26.96667	6684
26.97500	6687
26.98333	6688
26.99167	6690
27.00000	6691
27.00833	6693
27.01667	6695
27.02500	6696
27.03333	6698
27.04167	6699
27.05000	6699
27.05833	6697
27.06667	6695
27.07500	6693
27.08333	6692
27.09167	6691
27.10000	6691
27.10833	6689
27.11667	6686
27.12500	6682
27.13333	6676
27.14167	6670
27.15000	6663
27.15833	6656
27.16667	6649
27.17500	6642
27.18333	6635
27.19167	6628
27.20000	6622
27.20833	6617
27.21667	6612
27.22500	6607
27.23333	6603
27.24167	6598
27.25000	6593
27.25833	6588
27.26667	6582
27.27500	6576
27.28333	6568
27.29167	6560
27.30000	6551
27.30833	6541
27.31667	6532
27.32500	6522
27.33333	6512
27.34167	6501
27.35000	6488
27.35833	6475
27.36667	6462
27.37500	6451
27.38333	6443
27.39167	6437
27.40000	6432
27.40833	6427
27.41667	6420
27.42500	6411
27.43333	6400
27.44167	6388
27.45000	6377
27.45833	6367
27.46667	6357
27.47500	6347
27.48333	6339
27.49167	6331
27.50000	6324
27.50833	6319
27.51667	6315
27.52500	6311
27.53333	6308
27.54167	6304
27.55000	6299
27.55833	6295
27.56667	6290
27.57500	6285
27.58333	6282
27.59167	6279
27.60000	6277
27.60833	6275
27.61667	6274
27.62500	6274
27.63333	6273
27.64167	6272
27.65000	6270
27.65833	6267
27.66667	6265
27.67500	6265
27.68333	6267
27.69167	6270
27.70000	6274
27.70833	6278
27.71667	6281
27.72500	6284
27.73333	6287
27.74167	6290
27.75000	6292
27.75833	6295
27.76667	6299
27.77500	6303
27.78333	6309
27.79167	6315
27.80000	6322
27.80833	6329
27.81667	6335
27.82500	6340
27.83333	6345
27.84167	6351
27.85000	6357
27.85833	6364
27.86667	6371
27.87500	6379
27.88333	6387
27.89167	6397
27.90000	6406
27.90833	6417
27.91667	6427
27.92500	6438
27.93333	6450
27.94167	6461
27.95000	6472
27.95833	6482
27.96667	6492
27.97500	6501
27.98333	6510
27.99167	6521
28.00000	6533
28.00833	6546
28.01667	6560
28.02500	6573
28.03333	6585
28.04167	6596
28.05000	6605
28.05833	6613
28.06667	6621
28.07500	6630
28.08333	6640
28.09167	6651
28.10000	6663
28.10833	6675
28.11667	6689
28.12500	6702
28.13333	6715
28.14167	6727
28.15000	6739
28.15833	6749
28.16667	6759
28.17500	6767
28.18333	6775
28.19167	6783
28.20000	6792
28.20833	6802
28.21667	6812
28.22500	6822
28.23333	6831
28.24167	6840
28.25000	6849
28.25833	6859
28.26667	6870
28.27500	6882
28.28333	6892
28.29167	6901
28.30000	6909
28.30833	6916
28.31667	6922
28.32500	6929
28.33333	6937
28.34167	6944
28.35000	6951
28.35833	6957
28.36667	6962
28.37500	6966
28.38333	6971
28.39167	6976
28.40000	6982
28.40833	6989
28.41667	6997
28.42500	7005
28.43333	7012
28.44167	7019
28.45000	7026
28.45833	7033
28.46667	7040
28.47500	7047
28.48333	7054
28.49167	7059
28.50000	7065
28.50833	7071
28.51667	7078
28.52500	7085
28.53333	7091
28.54167	7097
28.55000	7101
28.55833	7106
28.56667	7112
28.57500	7119
28.58333	7127
28.59167	7135
28.60000	7143
28.60833	7150
28.61667	7155
28.62500	7161
28.63333	7169
28.64167	7177
28.65000	7187
28.65833	7198
28.66667	7209
28.67500	7219
28.68333	7230
28.69167	7240
28.70000	7250
28.70833	7260
28.71667	7271
28.72500	7282
28.73333	7293
28.74167	7304
28.75000	7315
28.75833	7324
28.76667	7333
28.77500	7341
28.78333	7351
28.79167	7363
28.80000	7376
28.80833	7391
28.81667	7405
28.82500	7420
28.83333	7434
28.84167	7449
28.85000	7463
28.85833	7477
28.86667	7490
28.87500	7504
28.88333	7518
28.89167	7533
28.90000	7548
28.90833	7564
28.91667	7579
28.92500	7593
28.93333	7607
28.94167	7621
28.95000	7637
28.95833	7654
28.96667	7674
28.97500	7696
28.98333	7719
28.99167	7743
29.00000	7767
29.00833	7790
29.01667	7813
29.02500	7835
29.03333	7856
29.04167	7877
29.05000	7899
29.05833	7923
29.06667	7949
29.07500	7978
29.08333	8007
29.09167	8039
29.10000	8070
29.10833	8100
29.11667	8130
29.12500	8159
29.13333	8188
29.14167	8219
29.15000	8253
29.15833	8288
29.16667	8326
29.17500	8365
29.18333	8404
29.19167	8444
29.20000	8484
29.20833	8523
29.21667	8564
29.22500	8605
29.23333	8648
29.24167	8693
29.25000	8739
29.25833	8786
29.26667	8835
29.27500	8885
29.28333	8934
29.29167	8985
29.30000	9035
29.30833	9087
29.31667	9142
29.32500	9200
29.33333	9262
29.34167	9327
29.35000	9396
29.35833	9466
29.36667	9538
29.37500	9612
29.38333	9685
29.39167	9761
29.40000	9838
29.40833	9917
29.41667	10000
29.42500	10086
29.43333	10177
29.44167	10270
29.45000	10366
29.45833	10465
29.46667	10566
29.47500	10672
29.48333	10780
29.49167	10896
29.50000	11016
29.50833	11143
29.51667	11277
29.52500	11414
29.53333	11557
29.54167	11701
29.55000	11851
29.55833	12005
29.56667	12163
29.57500	12331
29.58333	12502
29.59167	12684
29.60000	12872
29.60833	13067
29.61667	13270
29.62500	13476
29.63333	13693
29.64167	13914
29.65000	14147
29.65833	14388
29.66667	14637
29.67500	14900
29.68333	15168
29.69167	15451
29.70000	15739
29.70833	16039
29.71667	16350
29.72500	16665
29.73333	16996
29.74167	17332
29.75000	17686
29.75833	18053
29.76667	18431
29.77500	18829
29.78333	19230
29.79167	19650
29.80000	20074
29.80833	20508
29.81667	20956
29.82500	21407
29.83333	21881
29.84167	22357
29.85000	22853
29.85833	23361
29.86667	23876
29.87500	24412
29.88333	24945
29.89167	25501
29.90000	26059
29.90833	26627
29.91667	27210
29.92500	27790
29.93333	28395
29.94167	28996
29.95000	29615
29.95833	30242
29.96667	30871
29.97500	31517
29.98333	32153
29.99167	32805
30.00000	33451
30.00833	34101
30.01667	34761
30.02500	35413
30.03333	36085
30.04167	36745
30.05000	37415
30.05833	38082
30.06667	38740
30.07500	39408
30.08333	40056
30.09167	40711
30.10000	41350
30.10833	41985
30.11667	42619
30.12500	43234
30.13333	43855
30.14167	44451
30.15000	45044
30.15833	45665
30.16667	46280
30.17500	46844
30.18333	47355
30.19167	47859
30.20000	48344
30.20833	48818
30.21667	49281
30.22500	49718
30.23333	50150
30.24167	50552
30.25000	50933
30.25833	51330
30.26667	51711
30.27500	52046
30.28333	52334
30.29167	52604
30.30000	52850
30.30833	53073
30.31667	53277
30.32500	53454
30.33333	53611
30.34167	53743
30.35000	53850
30.35833	53939
30.36667	54001
30.37500	54032
30.38333	54035
30.39167	54009
30.40000	53953
30.40833	53873
30.41667	53776
30.42500	53661
30.43333	53521
30.44167	53365
30.45000	53183
30.45833	52954
30.46667	52695
30.47500	52429
30.48333	52163
30.49167	51877
30.50000	51573
30.50833	51245
30.51667	50890
30.52500	50521
30.53333	50124
30.54167	49718
30.55000	49293
30.55833	48857
30.56667	48425
30.57500	47944
30.58333	47420
30.59167	46899
30.60000	46408
30.60833	45916
30.61667	45409
30.62500	44915
30.63333	44378
30.64167	43789
30.65000	43205
30.65833	42662
30.66667	42134
30.67500	41587
30.68333	41042
30.69167	40474
30.70000	39905
30.70833	39333
30.71667	38752
30.72500	38185
30.73333	37609
30.74167	37046
30.75000	36480
30.75833	35916
30.76667	35359
30.77500	34794
30.78333	34243
30.79167	33685
30.80000	33138
30.80833	32596
30.81667	32052
30.82500	31525
30.83333	30991
30.84167	30473
30.85000	29955
30.85833	29444
30.86667	28946
30.87500	28444
30.88333	27962
30.89167	27477
30.90000	27005
30.90833	26541
30.91667	26077
30.92500	25631
30.93333	25182
30.94167	24751
30.95000	24323
30.95833	23903
30.96667	23495
30.97500	23087
30.98333	22694
30.99167	22302
31.00000	21920
31.00833	21546
31.01667	21176
31.02500	20821
31.03333	20466
31.04167	20128
31.05000	19795
31.05833	19468
31.06667	19151
31.07500	18833
31.08333	18529
31.09167	18225
31.10000	17933
31.10833	17649
31.11667	17368
31.12500	17098
31.13333	16829
31.14167	16571
31.15000	16318
31.15833	16072
31.16667	15834
31.17500	15596
31.18333	15370
31.19167	15146
31.20000	14930
31.20833	14718
31.21667	14509
31.22500	14310
31.23333	14112
31.24167	13923
31.25000	13738
31.25833	13557
31.26667	13382
31.27500	13206
31.28333	13038
31.29167	12870
31.30000	12707
31.30833	12549
31.31667	12394
31.32500	12248
31.33333	12104
31.34167	11967
31.35000	11834
31.35833	11703
31.36667	11574
31.37500	11443
31.38333	11317
31.39167	11190
31.40000	11068
31.40833	10951
31.41667	10838
31.42500	10731
31.43333	10626
31.44167	10525
31.45000	10423
31.45833	10320
31.46667	10220
31.47500	10118
31.48333	10020
31.49167	9923
31.50000	9829
31.50833	9737
31.51667	9646
31.52500	9560
31.53333	9476
31.54167	9397
31.55000	9322
31.55833	9249
31.56667	9178
31.57500	9105
31.58333	9033
31.59167	8959
31.60000	8887
31.60833	8817
31.61667	8748
31.62500	8681
31.63333	8615
31.64167	8552
31.65000	8490
31.65833	8429
31.66667	8370
31.67500	8310
31.68333	8253
31.69167	8197
31.70000	8143
31.70833	8092
31.71667	8043
31.72500	7996
31.73333	7950
31.74167	7905
31.75000	7860
31.75833	7817
31.76667	7777
31.77500	7739
31.78333	7704
31.79167	7670
31.80000	7637
31.80833	7604
31.81667	7570
31.82500	7536
31.83333	7503
31.84167	7473
31.85000	7445
31.85833	7419
31.86667	7398
31.87500	7379
31.88333	7362
31.89167	7348
31.90000	7334
31.90833	7322
31.91667	7311
31.92500	7302
31.93333	7295
31.94167	7290
31.95000	7287
31.95833	7288
31.96667	7292
31.97500	7299
31.98333	7310
31.99167	7324
32.00000	7339
32.00833	7356
32.01667	7374
32.02500	7395
32.03333	7419
32.04167	7446
32.05000	7478
32.05833	7514
32.06667	7553
32.07500	7595
32.08333	7639
32.09167	7687
32.10000	7739
32.10833	7795
32.11667	7856
32.12500	7921
32.13333	7994
32.14167	8072
32.15000	8157
32.15833	8246
32.16667	8337
32.17500	8433
32.18333	8531
32.19167	8637
32.20000	8747
32.20833	8864
32.21667	8990
32.22500	9118
32.23333	9254
32.24167	9391
32.25000	9536
32.25833	9687
32.26667	9845
32.27500	10014
32.28333	10187
32.29167	10373
32.30000	10566
32.30833	10769
32.31667	10983
32.32500	11200
32.33333	11428
32.34167	11660
32.35000	11905
32.35833	12160
32.36667	12425
32.37500	12708
32.38333	12996
32.39167	13301
32.40000	13613
32.40833	13935
32.41667	14271
32.42500	14614
32.43333	14979
32.44167	15350
32.45000	15740
32.45833	16142
32.46667	16553
32.47500	16985
32.48333	17420
32.49167	17879
32.50000	18347
32.50833	18831
32.51667	19338
32.52500	19850
32.53333	20392
32.54167	20939
32.55000	21509
32.55833	22096
32.56667	22694
32.57500	23320
32.58333	23949
32.59167	24607
32.60000	25273
32.60833	25953
32.61667	26657
32.62500	27362
32.63333	28099
32.64167	28835
32.65000	29596
32.65833	30372
32.66667	31154
32.67500	31968
32.68333	32778
32.69167	33620
32.70000	34465
32.70833	35324
32.71667	36205
32.72500	37078
32.73333	37983
32.74167	38878
32.75000	39791
32.75833	40711
32.76667	41626
32.77500	42566
32.78333	43490
32.79167	44436
32.80000	45375
32.80833	46316
32.81667	47267
32.82500	48198
32.83333	49146
32.84167	50073
32.85000	51007
32.85833	51936
32.86667	52848
32.87500	53773
32.88333	54666
32.89167	55565
32.90000	56440
32.90833	57301
32.91667	58156
32.92500	58978
32.93333	59800
32.94167	60588
32.95000	61363
32.95833	62118
32.96667	62840
32.97500	63554
32.98333	64228
32.99167	64888
33.00000	65516
33.00833	66114
33.01667	66690
33.02500	67222
33.03333	67734
33.04167	68204
33.05000	68646
33.05833	69059
33.06667	69436
33.07500	69788
33.08333	70099
33.09167	70378
33.10000	70618
33.10833	70819
33.11667	70986
33.12500	71112
33.13333	71203
33.14167	71256
33.15000	71270
33.15833	71248
33.16667	71190
33.17500	71095
33.18333	70967
33.19167	70801
33.20000	70604
33.20833	70372
33.21667	70105
33.22500	69809
33.23333	69472
33.24167	69110
33.25000	68711
33.25833	68284
33.26667	67831
33.27500	67342
33.28333	66836
33.29167	66290
33.30000	65726
33.30833	65135
33.31667	64513
33.32500	63883
33.33333	63218
33.34167	62548
33.35000	61849
33.35833	61132
33.36667	60405
33.37500	59645
33.38333	58888
33.39167	58103
33.40000	57315
33.40833	56517
33.41667	55700
33.42500	54893
33.43333	54060
33.44167	53238
33.45000	52400
33.45833	51555
33.46667	50715
33.47500	49854
33.48333	49012
33.49167	48154
33.50000	47307
33.50833	46464
33.51667	45613
33.52500	44780
33.53333	43928
33.54167	43096
33.55000	42259
33.55833	41427
33.56667	40612
33.57500	39788
33.58333	38988
33.59167	38180
33.60000	37388
33.60833	36606
33.61667	35821
33.62500	35062
33.63333	34294
33.64167	33551
33.65000	32811
33.65833	32082
33.66667	31375
33.67500	30665
33.68333	29984
33.69167	29301
33.70000	28637
33.70833	27984
33.71667	27332
33.72500	26706
33.73333	26077
33.74167	25473
33.75000	24875
33.75833	24287
33.76667	23717
33.77500	23147
33.78333	22599
33.79167	22052
33.80000	21523
33.80833	21008
33.81667	20499
33.82500	20013
33.83333	19526
33.84167	19059
33.85000	18595
33.85833	18140
33.86667	17701
33.87500	17262
33.88333	16844
33.89167	16430
33.90000	16031
33.90833	15642
33.91667	15259
33.92500	14892
33.93333	14525
33.94167	14174
33.95000	13827
33.95833	13489
33.96667	13163
33.97500	12837
33.98333	12526
33.99167	12216
34.00000	11918
34.00833	11630
34.01667	11345
34.02500	11073
34.03333	10802
34.04167	10541
34.05000	10284
34.05833	10033
34.06667	9792
34.07500	9552
34.08333	9324
34.09167	9099
34.10000	8880
34.10833	8668
34.11667	8457
34.12500	8256
34.13333	8055
34.14167	7863
34.15000	7674
34.15833	7489
34.16667	7312
34.17500	7136
34.18333	6969
34.19167	6806
34.20000	6649
34.20833	6497
34.21667	6347
34.22500	6203
34.23333	6059
34.24167	5921
34.25000	5785
34.25833	5651
34.26667	5521
34.27500	5391
34.28333	5267
34.29167	5144
34.30000	5027
34.30833	4915
34.31667	4805
34.32500	4699
34.33333	4594
34.34167	4493
34.35000	4394
34.35833	4298
34.36667	4206
34.37500	4115
34.38333	4027
34.39167	3938
34.40000	3852
34.40833	3766
34.41667	3682
34.42500	3602
34.43333	3523
34.44167	3449
34.45000	3375
34.45833	3303
34.46667	3232
34.47500	3161
34.48333	3094
34.49167	3028
34.50000	2964
34.50833	2903
34.51667	2843
34.52500	2785
34.53333	2726
34.54167	2670
34.55000	2615
34.55833	2562
34.56667	2511
34.57500	2460
34.58333	2411
34.59167	2363
34.60000	2316
34.60833	2270
34.61667	2225
34.62500	2180
34.63333	2135
34.64167	2091
34.65000	2048
34.65833	2008
34.66667	1971
34.67500	1935
34.68333	1902
34.69167	1867
34.70000	1834
34.70833	1801
34.71667	1769
34.72500	1739
34.73333	1708
34.74167	1678
34.75000	1649
34.75833	1619
34.76667	1591
34.77500	1563
34.78333	1536
34.79167	1508
34.80000	1480
34.80833	1454
34.81667	1430
34.82500	1408
34.83333	1386
34.84167	1366
34.85000	1345
34.85833	1324
34.86667	1304
34.87500	1284
34.88333	1265
34.89167	1249
34.90000	1233
34.90833	1217
34.91667	1201
34.92500	1185
34.93333	1169
34.94167	1154
34.95000	1141
34.95833	1129
34.96667	1117
34.97500	1104
34.98333	1091
34.99167	1078
35.00000	1066
35.00833	1055
35.01667	1045
35.02500	1035
35.03333	1025
35.04167	1014
35.05000	1003
35.05833	991
35.06667	980
35.07500	970
35.08333	962
35.09167	955
35.10000	948
35.10833	941
35.11667	934
35.12500	927
35.13333	920
35.14167	913
35.15000	906
35.15833	899
35.16667	891
35.17500	882
35.18333	874
35.19167	867
35.20000	860
35.20833	855
35.21667	849
35.22500	841
35.23333	832
35.24167	823
35.25000	813
35.25833	804
35.26667	796
35.27500	788
35.28333	781
35.29167	774
35.30000	767
35.30833	759
35.31667	751
35.32500	742
35.33333	733
35.34167	725
35.35000	719
35.35833	713
35.36667	708
35.37500	702
35.38333	694
35.39167	684
35.40000	673
35.40833	661
35.41667	649
35.42500	639
35.43333	630
35.44167	622
35.45000	614
35.45833	607
35.46667	600
35.47500	592
35.48333	583
35.49167	574
35.50000	565
35.50833	558
35.51667	552
35.52500	546
35.53333	537
35.54167	527
35.55000	513
35.55833	498
35.56667	484
35.57500	471
35.58333	460
35.59167	450
35.60000	440
35.60833	432
35.61667	424
35.62500	417
35.63333	409
35.64167	401
35.65000	393
35.65833	383
35.66667	373
35.67500	363
35.68333	353
35.69167	344
35.70000	336
35.70833	327
35.71667	319
35.72500	310
35.73333	301
35.74167	293
35.75000	284
35.75833	276
35.76667	268
35.77500	258
35.78333	249
35.79167	241
35.80000	232
35.80833	224
35.81667	215
35.82500	205
35.83333	195
35.84167	185
35.85000	176
35.85833	169
35.86667	163
35.87500	158
35.88333	154
35.89167	150
35.90000	145
35.90833	139
35.91667	132
35.92500	125
35.93333	118
35.94167	111
35.95000	106
35.95833	101
35.96667	96
35.97500	91
35.98333	85
35.99167	79
36.00000	73
36.00833	67
36.01667	61
36.02500	56
36.03333	52
36.04167	48
36.05000	44
36.05833	42
36.06667	40
36.07500	38
36.08333	37
36.09167	34
36.10000	31
36.10833	27
36.11667	24
36.12500	21
36.13333	20
36.14167	19
36.15000	17
36.15833	15
36.16667	12
36.17500	10
36.18333	8
36.19167	7
36.20000	7
36.20833	5
36.21667	2
36.22500	-2
36.23333	-5
36.24167	-8
36.25000	-10
36.25833	-10
36.26667	-9
36.27500	-10
36.28333	-11
36.29167	-12
36.30000	-12
36.30833	-13
36.31667	-14
36.32500	-15
36.33333	-16
36.34167	-17
36.35000	-19
36.35833	-20
36.36667	-21
36.37500	-20
36.38333	-17
36.39167	-14
36.40000	-11
36.40833	-10
36.41667	-11
36.42500	-13
36.43333	-15
36.44167	-15
36.45000	-14
36.45833	-12
36.46667	-11
36.47500	-12
36.48333	-14
36.49167	-17
36.50000	-19
36.50833	-20
36.51667	-20
36.52500	-20
36.53333	-21
36.54167	-21
36.55000	-20
36.55833	-18
36.56667	-15
36.57500	-12
36.58333	-9
36.59167	-9
36.60000	-9
36.60833	-9
36.61667	-9
36.62500	-9
36.63333	-11
36.64167	-13
36.65000	-15
36.65833	-16
36.66667	-17
36.67500	-16
36.68333	-16
36.69167	-15
36.70000	-16
36.70833	-15
36.71667	-14
36.72500	-11
36.73333	-8
36.74167	-5
36.75000	-4
36.75833	-3
36.76667	-3
36.77500	-3
36.78333	-1
36.79167	3
36.80000	8
36.80833	11
36.81667	14
36.82500	16
36.83333	17
36.84167	18
36.85000	19
36.85833	22
36.86667	25
36.87500	29
36.88333	33
36.89167	35
36.90000	36
36.90833	35
36.91667	34
36.92500	33
36.93333	32
36.94167	32
36.95000	33
36.95833	34
36.96667	35
36.97500	37
36.98333	40
36.99167	43
37.00000	47
37.00833	51
37.01667	55
37.02500	58
37.03333	62
37.04167	65
37.05000	67
37.05833	69
37.06667	69
37.07500	69
37.08333	70
37.09167	72
37.10000	75
37.10833	77
37.11667	78
37.12500	77
37.13333	76
37.14167	76
37.15000	77
37.15833	79
37.16667	82
37.17500	85
37.18333	86
37.19167	86
37.20000	84
37.20833	82
37.21667	80
37.22500	79
37.23333	80
37.24167	81
37.25000	82
37.25833	82
37.26667	80
37.27500	76
37.28333	71
37.29167	66
37.30000	62
37.30833	60
37.31667	58
37.32500	57
37.33333	56
37.34167	53
37.35000	50
37.35833	45
37.36667	40
37.37500	36
37.38333	31
37.39167	28
37.40000	26
37.40833	25
37.41667	25
37.42500	26
37.43333	27
37.44167	27
37.45000	26
37.45833	22
37.46667	18
37.47500	14
37.48333	10
37.49167	7
37.50000	4
37.50833	1
37.51667	-3
37.52500	-7
37.53333	-12
37.54167	-16
37.55000	-19
37.55833	-20
37.56667	-21
37.57500	-21
37.58333	-20
37.59167	-19
37.60000	-18
37.60833	-17
37.61667	-19
37.62500	-22
37.63333	-26
37.64167	-30
37.65000	-33
37.65833	-36
37.66667	-37
37.67500	-36
37.68333	-35
37.69167	-35
37.70000	-35
37.70833	-35
37.71667	-35
37.72500	-34
37.73333	-35
37.74167	-37
37.75000	-42
37.75833	-47
37.76667	-50
37.77500	-50
37.78333	-48
37.79167	-46
37.80000	-43
37.80833	-40
37.81667	-36
37.82500	-34
37.83333	-32
37.84167	-31
37.85000	-31
37.85833	-32
37.86667	-31
37.87500	-29
37.88333	-26
37.89167	-23
37.90000	-20
37.90833	-18
37.91667	-16
37.92500	-16
37.93333	-16
37.94167	-17
37.95000	-17
37.95833	-16
37.96667	-14
37.97500	-11
37.98333	-8
37.99167	-7
38.00000	-6
38.00833	-6
38.01667	-6
38.02500	-6
38.03333	-6
38.04167	-7
38.05000	-9
38.05833	-11
38.06667	-12
38.07500	-11
38.08333	-9
38.09167	-7
38.10000	-5
38.10833	-4
38.11667	-2
38.12500	-2
38.13333	-3
38.14167	-5
38.15000	-6
38.15833	-7
38.16667	-6
38.17500	-7
38.18333	-9
38.19167	-12
38.20000	-16
38.20833	-19
38.21667	-19
38.22500	-19
38.23333	-19
38.24167	-19
38.25000	-20
38.25833	-21
38.26667	-22
38.27500	-23
38.28333	-25
38.29167	-26
38.30000	-28
38.30833	-30
38.31667	-33
38.32500	-37
38.33333	-43
38.34167	-50
38.35000	-56
38.35833	-63
38.36667	-69
38.37500	-75
38.38333	-80
38.39167	-84
38.40000	-89
38.40833	-91
38.41667	-93
38.42500	-94
38.43333	-97
38.44167	-102
38.45000	-107
38.45833	-112
38.46667	-116
38.47500	-119
38.48333	-122
38.49167	-125
38.50000	-129
38.50833	-134
38.51667	-140
38.52500	-146
38.53333	-153
38.54167	-159
38.55000	-164
38.55833	-168
38.56667	-171
38.57500	-173
38.58333	-175
38.59167	-177
38.60000	-180
38.60833	-184
38.61667	-190
38.62500	-196
38.63333	-204
38.64167	-211
38.65000	-215
38.65833	-216
38.66667	-215
38.67500	-216
38.68333	-216
38.69167	-217
38.70000	-219
38.70833	-222
38.71667	-227
38.72500	-232
38.73333	-238
38.74167	-244
38.75000	-248
38.75833	-251
38.76667	-254
38.77500	-257
38.78333	-259
38.79167	-260
38.80000	-260
38.80833	-260
38.81667	-262
38.82500	-265
38.83333	-270
38.84167	-275
38.85000	-279
38.85833	-282
38.86667	-285
38.87500	-287
38.88333	-289
38.89167	-291
38.90000	-292
38.90833	-293
38.91667	-294
38.92500	-296
38.93333	-298
38.94167	-300
38.95000	-302
38.95833	-303
38.96667	-305
38.97500	-308
38.98333	-310
38.99167	-311
39.00000	-312
39.00833	-312
39.01667	-311
39.02500	-310
39.03333	-308
39.04167	-305
39.05000	-304
39.05833	-305
39.06667	-307
39.07500	-311
39.08333	-314
39.09167	-318
39.10000	-320
39.10833	-322
39.11667	-324
39.12500	-326
39.13333	-327
39.14167	-329
39.15000	-331
39.15833	-333
39.16667	-335
39.17500	-336
39.18333	-335
39.19167	-334
39.20000	-333
39.20833	-332
39.21667	-332
39.22500	-334
39.23333	-337
39.24167	-341
39.25000	-344
39.25833	-347
39.26667	-348
39.27500	-347
39.28333	-346
39.29167	-344
39.30000	-342
39.30833	-341
39.31667	-342
39.32500	-344
39.33333	-347
39.34167	-350
39.35000	-354
39.35833	-357
39.36667	-359
39.37500	-360
39.38333	-361
39.39167	-361
39.40000	-363
39.40833	-366
39.41667	-370
39.42500	-374
39.43333	-377
39.44167	-379
39.45000	-379
39.45833	-379
39.46667	-379
39.47500	-380
39.48333	-381
39.49167	-383
39.50000	-385
39.50833	-386
39.51667	-388
39.52500	-391
39.53333	-395
39.54167	-399
39.55000	-400
39.55833	-400
39.56667	-400
39.57500	-398
39.58333	-396
39.59167	-395
39.60000	-393
39.60833	-394
39.61667	-396
39.62500	-399
39.63333	-404
39.64167	-409
39.65000	-412
39.65833	-414
39.66667	-413
39.67500	-410
39.68333	-406
39.69167	-403
39.70000	-401
39.70833	-402
39.71667	-405
39.72500	-409
39.73333	-412
39.74167	-415
39.75000	-419
39.75833	-422
39.76667	-425
39.77500	-427
39.78333	-428
39.79167	-428
39.80000	-426
39.80833	-426
39.81667	-426
39.82500	-425
39.83333	-423
39.84167	-418
39.85000	-412
39.85833	-407
39.86667	-403
39.87500	-403
39.88333	-405
39.89167	-408
39.90000	-410
39.90833	-410
39.91667	-407
39.92500	-401
39.93333	-393
39.94167	-385
39.95000	-380
39.95833	-376
39.96667	-374
39.97500	-373
39.98333	-373
39.99167	-372
40.00000	-370
40.00833	-367
40.01667	-362
40.02500	-356
40.03333	-349
40.04167	-340
40.05000	-330
40.05833	-318
40.06667	-306
40.07500	-294
40.08333	-283
40.09167	-271
40.10000	-260
40.10833	-246
40.11667	-230
40.12500	-213
40.13333	-193
40.14167	-173
40.15000	-153
40.15833	-131
40.16667	-109
40.17500	-85
40.18333	-60
40.19167	-34
40.20000	-6
40.20833	24
40.21667	57
40.22500	90
40.23333	127
40.24167	165
40.25000	206
40.25833	248
40.26667	292
40.27500	338
40.28333	386
40.29167	437
40.30000	490
40.30833	547
40.31667	608
40.32500	669
40.33333	733
40.34167	798
40.35000	866
40.35833	937
40.36667	1012
40.37500	1094
40.38333	1178
40.39167	1268
40.40000	1359
40.40833	1451
40.41667	1546
40.42500	1642
40.43333	1743
40.44167	1846
40.45000	1954
40.45833	2067
40.46667	2182
40.47500	2303
40.48333	2426
40.49167	2556
40.50000	2687
40.50833	2821
40.51667	2959
40.52500	3095
40.53333	3236
40.54167	3377
40.55000	3521
40.55833	3669
40.56667	3818
40.57500	3974
40.58333	4130
40.59167	4292
40.60000	4454
40.60833	4618
40.61667	4786
40.62500	4952
40.63333	5123
40.64167	5291
40.65000	5463
40.65833	5636
40.66667	5810
40.67500	5992
40.68333	6172
40.69167	6356
40.70000	6538
40.70833	6718
40.71667	6900
40.72500	7078
40.73333	7259
40.74167	7438
40.75000	7620
40.75833	7803
40.76667	7983
40.77500	8164
40.78333	8339
40.79167	8514
40.80000	8685
40.80833	8854
40.81667	9022
40.82500	9184
40.83333	9348
40.84167	9507
40.85000	9666
40.85833	9824
40.86667	9977
40.87500	10130
40.88333	10276
40.89167	10419
40.90000	10556
40.90833	10688
40.91667	10818
40.92500	10941
40.93333	11063
40.94167	11179
40.95000	11290
40.95833	11396
40.96667	11495
40.97500	11591
40.98333	11682
40.99167	11772
41.00000	11858
41.00833	11939
41.01667	12015
41.02500	12082
41.03333	12143
41.04167	12196
41.05000	12241
41.05833	12279
41.06667	12310
41.07500	12335
41.08333	12355
41.09167	12370
41.10000	12380
41.10833	12384
41.11667	12382
41.12500	12373
41.13333	12357
41.14167	12336
41.15000	12310
41.15833	12279
41.16667	12244
41.17500	12204
41.18333	12158
41.19167	12106
41.20000	12047
41.20833	11984
41.21667	11914
41.22500	11840
41.23333	11757
41.24167	11671
41.25000	11580
41.25833	11484
41.26667	11385
41.27500	11279
41.28333	11169
41.29167	11053
41.30000	10934
41.30833	10813
41.31667	10688
41.32500	10563
41.33333	10431
41.34167	10298
41.35000	10162
41.35833	10022
41.36667	9883
41.37500	9739
41.38333	9595
41.39167	9444
41.40000	9292
41.40833	9139
41.41667	8983
41.42500	8830
41.43333	8671
41.44167	8513
41.45000	8351
41.45833	8188
41.46667	8028
41.47500	7865
41.48333	7708
41.49167	7548
41.50000	7390
41.50833	7232
41.51667	7072
41.52500	6916
41.53333	6757
41.54167	6601
41.55000	6445
41.55833	6290
41.56667	6137
41.57500	5980
41.58333	5828
41.59167	5674
41.60000	5524
41.60833	5377
41.61667	5230
41.62500	5088
41.63333	4946
41.64167	4810
41.65000	4674
41.65833	4540
41.66667	4409
41.67500	4277
41.68333	4151
41.69167	4025
41.70000	3901
41.70833	3778
41.71667	3655
41.72500	3535
41.73333	3416
41.74167	3301
41.75000	3189
41.75833	3080
41.76667	2976
41.77500	2871
41.78333	2771
41.79167	2671
41.80000	2575
41.80833	2480
41.81667	2387
41.82500	2299
41.83333	2212
41.84167	2130
41.85000	2049
41.85833	1970
41.86667	1895
41.87500	1822
41.88333	1752
41.89167	1684
41.90000	1617
41.90833	1550
41.91667	1483
41.92500	1418
41.93333	1354
41.94167	1293
41.95000	1235
41.95833	1180
41.96667	1128
41.97500	1078
41.98333	1030
41.99167	983
42.00000	938
42.00833	894
42.01667	850
42.02500	808
42.03333	765
42.04167	725
42.05000	686
42.05833	647
42.06667	610
42.07500	573
42.08333	537
42.09167	503
42.10000	470
42.10833	439
42.11667	411
42.12500	384
42.13333	358
42.14167	333
42.15000	310
42.15833	288
42.16667	268
42.17500	249
42.18333	231
42.19167	212
42.20000	192
42.20833	171
42.21667	148
42.22500	125
42.23333	103
42.24167	83
42.25000	65
42.25833	49
42.26667	35
42.27500	20
42.28333	6
42.29167	-8
42.30000	-23
42.30833	-37
42.31667	-51
42.32500	-65
42.33333	-79
42.34167	-92
42.35000	-104
42.35833	-116
42.36667	-128
42.37500	-139
42.38333	-151
42.39167	-163
42.40000	-175
42.40833	-187
42.41667	-199
42.42500	-209
42.43333	-217
42.44167	-223
42.45000	-229
42.45833	-234
42.46667	-240
42.47500	-248
42.48333	-257
42.49167	-267
42.50000	-276
42.50833	-285
42.51667	-292
42.52500	-298
42.53333	-304
42.54167	-310
42.55000	-315
42.55833	-320
42.56667	-324
42.57500	-328
42.58333	-333
42.59167	-338
42.60000	-343
42.60833	-349
42.61667	-355
42.62500	-360
42.63333	-366
42.64167	-370
42.65000	-374
42.65833	-377
42.66667	-381
42.67500	-385
42.68333	-390
42.69167	-394
42.70000	-399
42.70833	-402
42.71667	-403
42.72500	-404
42.73333	-405
42.74167	-408
42.75000	-413
42.75833	-419
42.76667	-423
42.77500	-427
42.78333	-429
42.79167	-431
42.80000	-432
42.80833	-434
42.81667	-436
42.82500	-439
42.83333	-443
42.84167	-446
42.85000	-448
42.85833	-450
42.86667	-452
42.87500	-452
42.88333	-454
42.89167	-457
42.90000	-462
42.90833	-467
42.91667	-471
42.92500	-473
42.93333	-473
42.94167	-472
42.95000	-472
42.95833	-471
42.96667	-472
42.97500	-475
42.98333	-479
42.99167	-483
43.00000	-488
43.00833	-491
43.01667	-494
43.02500	-495
43.03333	-494
43.04167	-492
43.05000	-491
43.05833	-492
43.06667	-494
43.07500	-497
43.08333	-500
43.09167	-500
43.10000	-500
43.10833	-499
43.11667	-499
43.12500	-499
43.13333	-500
43.14167	-502
43.15000	-504
43.15833	-505
43.16667	-507
43.17500	-509
43.18333	-511
43.19167	-513
43.20000	-514
43.20833	-515
43.21667	-514
43.22500	-514
43.23333	-515
43.24167	-517
43.25000	-519
43.25833	-520
43.26667	-522
43.27500	-524
43.28333	-527
43.29167	-532
43.30000	-536
43.30833	-537
43.31667	-536
43.32500	-534
43.33333	-534
43.34167	-534
43.35000	-536
43.35833	-539
43.36667	-541
43.37500	-542
43.38333	-542
43.39167	-542
43.40000	-543
43.40833	-543
43.41667	-543
43.42500	-544
43.43333	-545
43.44167	-547
43.45000	-549
43.45833	-550
43.46667	-550
43.47500	-550
43.48333	-550
43.49167	-551
43.50000	-552
43.50833	-553
43.51667	-553
43.52500	-554
43.53333	-554
43.54167	-556
43.55000	-558
43.55833	-562
43.56667	-564
43.57500	-566
43.58333	-566
43.59167	-565
43.60000	-565
43.60833	-566
43.61667	-567
43.62500	-567
43.63333	-565
43.64167	-563
43.65000	-561
43.65833	-560
43.66667	-560
43.67500	-562
43.68333	-564
43.69167	-566
43.70000	-568
43.70833	-569
43.71667	-570
43.72500	-569
43.73333	-570
43.74167	-571
43.75000	-572
43.75833	-574
43.76667	-575
43.77500	-577
43.78333	-579
43.79167	-582
43.80000	-585
43.80833	-588
43.81667	-591
43.82500	-594
43.83333	-596
43.84167	-598
43.85000	-598
43.85833	-597
43.86667	-596
43.87500	-595
43.88333	-595
43.89167	-595
43.90000	-595
43.90833	-594
43.91667	-595
43.92500	-595
43.93333	-594
43.94167	-593
43.95000	-591
43.95833	-589
43.96667	-588
43.97500	-586
43.98333	-586
43.99167	-587
44.00000	-590
44.00833	-593
44.01667	-596
44.02500	-598
44.03333	-598
44.04167	-596
44.05000	-595
44.05833	-594
44.06667	-594
44.07500	-595
44.08333	-597
44.09167	-599
44.10000	-600
44.10833	-601
44.11667	-600
44.12500	-598
44.13333	-595
44.14167	-592
44.15000	-591
44.15833	-591
44.16667	-592
44.17500	-592
44.18333	-592
44.19167	-592
44.20000	-591
44.20833	-591
44.21667	-592
44.22500	-592
44.23333	-592
44.24167	-591
44.25000	-590
44.25833	-589
44.26667	-590
44.27500	-592
44.28333	-594
44.29167	-596
44.30000	-599
44.30833	-600
44.31667	-601
44.32500	-602
44.33333	-603
44.34167	-603
44.35000	-602
44.35833	-599
44.36667	-598
44.37500	-598
44.38333	-601
44.39167	-604
44.40000	-607
44.40833	-610
44.41667	-610
44.42500	-609
44.43333	-608
44.44167	-606
44.45000	-604
44.45833	-604
44.46667	-605
44.47500	-606
44.48333	-606
44.49167	-606
44.50000	-605
44.50833	-603
44.51667	-601
44.52500	-600
44.53333	-599
44.54167	-599
44.55000	-600
44.55833	-600
44.56667	-600
44.57500	-598
44.58333	-595
44.59167	-591
44.60000	-589
44.60833	-589
44.61667	-591
44.62500	-594
44.63333	-596
44.64167	-597
44.65000	-596
44.65833	-594
44.66667	-592
44.67500	-591
44.68333	-591
44.69167	-591
44.70000	-592
44.70833	-594
44.71667	-595
44.72500	-596
44.73333	-595
44.74167	-592
44.75000	-588
44.75833	-584
44.76667	-581
44.77500	-579
44.78333	-578
44.79167	-577
44.80000	-575
44.80833	-573
44.81667	-571
44.82500	-570
44.83333	-569
44.84167	-569
44.85000	-570
44.85833	-571
44.86667	-572
44.87500	-571
44.88333	-569
44.89167	-566
44.90000	-563
44.90833	-561
44.91667	-561
44.92500	-562
44.93333	-563
44.94167	-564
44.95000	-562
44.95833	-559
44.96667	-556
44.97500	-553
44.98333	-551
44.99167	-549
45.00000	-547
45.00833	-546
45.01667	-545
45.02500	-543
45.03333	-540
45.04167	-537
45.05000	-533
45.05833	-529
45.06667	-527
45.07500	-525
45.08333	-524
45.09167	-525
45.10000	-525
45.10833	-525
45.11667	-524
45.12500	-523
45.13333	-521
45.14167	-519
45.15000	-517
45.15833	-515
45.16667	-514
45.17500	-514
45.18333	-515
45.19167	-516
45.20000	-516
45.20833	-515
45.21667	-513
45.22500	-511
45.23333	-510
45.24167	-510
45.25000	-510
45.25833	-509
45.26667	-507
45.27500	-504
45.28333	-502
45.29167	-500
45.30000	-499
45.30833	-498
45.31667	-496
45.32500	-495
45.33333	-494
45.34167	-492
45.35000	-490
45.35833	-487
45.36667	-485
45.37500	-484
45.38333	-483
45.39167	-484
45.40000	-486
45.40833	-488
45.41667	-491
45.42500	-492
45.43333	-492
45.44167	-491
45.45000	-490
45.45833	-488
45.46667	-487
45.47500	-488
45.48333	-488
45.49167	-489
45.50000	-489
45.50833	-489
45.51667	-490
45.52500	-491
45.53333	-492
45.54167	-493
45.55000	-493
45.55833	-491
45.56667	-488
45.57500	-486
45.58333	-485
45.59167	-485
45.60000	-488
45.60833	-491
45.61667	-494
45.62500	-497
45.63333	-499
45.64167	-501
45.65000	-503
45.65833	-505
45.66667	-507
45.67500	-509
45.68333	-510
45.69167	-510
45.70000	-509
45.70833	-508
45.71667	-507
45.72500	-506
45.73333	-508
45.74167	-510
45.75000	-512
45.75833	-514
45.76667	-516
45.77500	-517
45.78333	-519
45.79167	-521
45.80000	-523
45.80833	-525
45.81667	-526
45.82500	-528
45.83333	-531
45.84167	-534
45.85000	-537
45.85833	-541
45.86667	-544
45.87500	-545
45.88333	-546
45.89167	-548
45.90000	-550
45.90833	-553
45.91667	-555
45.92500	-557
45.93333	-558
45.94167	-559
45.95000	-558
45.95833	-557
45.96667	-556
45.97500	-556
45.98333	-557
45.99167	-558
46.00000	-558
46.00833	-559
46.01667	-558
46.02500	-558
46.03333	-559
46.04167	-561
46.05000	-565
46.05833	-570
46.06667	-575
46.07500	-579
46.08333	-581
46.09167	-583
46.10000	-583
46.10833	-584
46.11667	-586
46.12500	-588
46.13333	-590
46.14167	-591
46.15000	-593
46.15833	-595
46.16667	-597
46.17500	-598
46.18333	-599
46.19167	-600
46.20000	-601
46.20833	-604
46.21667	-607
46.22500	-611
46.23333	-613
46.24167	-613
46.25000	-613
46.25833	-614
46.26667	-614
46.27500	-615
46.28333	-615
46.29167	-614
46.30000	-612
46.30833	-611
46.31667	-610
46.32500	-611
46.33333	-613
46.34167	-616
46.35000	-619
46.35833	-624
46.36667	-629
46.37500	-633
46.38333	-637
46.39167	-637
46.40000	-635
46.40833	-631
46.41667	-627
46.42500	-624
46.43333	-622
46.44167	-622
46.45000	-623
46.45833	-626
46.46667	-629
46.47500	-632
46.48333	-635
46.49167	-637
46.50000	-639
46.50833	-640
46.51667	-639
46.52500	-639
46.53333	-638
46.54167	-639
46.55000	-640
46.55833	-643
46.56667	-646
46.57500	-647
46.58333	-646
46.59167	-644
46.60000	-642
46.60833	-640
46.61667	-640
46.62500	-639
46.63333	-638
46.64167	-636
46.65000	-635
46.65833	-635
46.66667	-637
46.67500	-640
46.68333	-643
46.69167	-646
46.70000	-648
46.70833	-650
46.71667	-651
46.72500	-653
46.73333	-655
46.74167	-656
46.75000	-656
46.75833	-654
46.76667	-652
46.77500	-650
46.78333	-650
46.79167	-651
46.80000	-653
46.80833	-655
46.81667	-655
46.82500	-653
46.83333	-650
46.84167	-646
46.85000	-645
46.85833	-644
46.86667	-644
46.87500	-643
46.88333	-643
46.89167	-643
46.90000	-644
46.90833	-645
46.91667	-647
46.92500	-648
46.93333	-648
46.94167	-648
46.95000	-647
46.95833	-648
46.96667	-648
46.97500	-648
46.98333	-648
46.99167	-649
47.00000	-651
47.00833	-652
47.01667	-651
47.02500	-650
47.03333	-646
47.04167	-643
47.05000	-640
47.05833	-639
47.06667	-639
47.07500	-640
47.08333	-643
47.09167	-645
47.10000	-648
47.10833	-650
47.11667	-652
47.12500	-653
47.13333	-653
47.14167	-652
47.15000	-651
47.15833	-650
47.16667	-649
47.17500	-649
47.18333	-649
47.19167	-649
47.20000	-648
47.20833	-647
47.21667	-645
47.22500	-644
47.23333	-643
47.24167	-643
47.25000	-643
47.25833	-641
47.26667	-639
47.27500	-636
47.28333	-633
47.29167	-632
47.30000	-632
47.30833	-631
47.31667	-630
47.32500	-628
47.33333	-625
47.34167	-622
47.35000	-619
47.35833	-618
47.36667	-616
47.37500	-616
47.38333	-617
47.39167	-618
47.40000	-619
47.40833	-620
47.41667	-620
47.42500	-620
47.43333	-619
47.44167	-618
47.45000	-618
47.45833	-619
47.46667	-620
47.47500	-621
47.48333	-620
47.49167	-619
47.50000	-616
47.50833	-613
47.51667	-611
47.52500	-609
47.53333	-607
47.54167	-605
47.55000	-602
47.55833	-598
47.56667	-595
47.57500	-591
47.58333	-589
47.59167	-588
47.60000	-589
47.60833	-591
47.61667	-593
47.62500	-594
47.63333	-595
47.64167	-594
47.65000	-592
47.65833	-589
47.66667	-585
47.67500	-581
47.68333	-576
47.69167	-572
47.70000	-568
47.70833	-566
47.71667	-564
47.72500	-564
47.73333	-566
47.74167	-569
47.75000	-572
47.75833	-575
47.76667	-576
47.77500	-574
47.78333	-571
47.79167	-568
47.80000	-566
47.80833	-565
47.81667	-565
47.82500	-568
47.83333	-570
47.84167	-573
47.85000	-574
47.85833	-574
47.86667	-573
47.87500	-572
47.88333	-571
47.89167	-570
47.90000	-569
47.90833	-568
47.91667	-567
47.92500	-565
47.93333	-565
47.94167	-564
47.95000	-564
47.95833	-563
47.96667	-561
47.97500	-560
47.98333	-559
47.99167	-559
48.00000	-559
48.00833	-559
48.01667	-557
48.02500	-556
48.03333	-555
48.04167	-554
48.05000	-555
48.05833	-557
48.06667	-560
48.07500	-563
48.08333	-564
48.09167	-565
48.10000	-565
48.10833	-563
48.11667	-560
48.12500	-558
48.13333	-558
48.14167	-558
48.15000	-560
48.15833	-562
48.16667	-564
48.17500	-565
48.18333	-566
48.19167	-567
48.20000	-567
48.20833	-565
48.21667	-565
48.22500	-564
48.23333	-565
48.24167	-566
48.25000	-568
48.25833	-570
48.26667	-573
48.27500	-576
48.28333	-578
48.29167	-580
48.30000	-581
48.30833	-581
48.31667	-579
48.32500	-578
48.33333	-578
48.34167	-580
48.35000	-583
48.35833	-586
48.36667	-587
48.37500	-587
48.38333	-585
48.39167	-584
48.40000	-584
48.40833	-586
48.41667	-588
48.42500	-590
48.43333	-591
48.44167	-591
48.45000	-591
48.45833	-591
48.46667	-592
48.47500	-593
48.48333	-593
48.49167	-594
48.50000	-594
48.50833	-593
48.51667	-592
48.52500	-592
48.53333	-593
48.54167	-595
48.55000	-597
48.55833	-599
48.56667	-601
48.57500	-601
48.58333	-600
48.59167	-600
48.60000	-601
48.60833	-604
48.61667	-607
48.62500	-611
48.63333	-615
48.64167	-618
48.65000	-619
48.65833	-618
48.66667	-617
48.67500	-617
48.68333	-616
48.69167	-616
48.70000	-617
48.70833	-617
48.71667	-617
48.72500	-617
48.73333	-618
48.74167	-620
48.75000	-621
48.75833	-620
48.76667	-619
48.77500	-618
48.78333	-618
48.79167	-620
48.80000	-622
48.80833	-624
48.81667	-624
48.82500	-624
48.83333	-622
48.84167	-621
48.85000	-622
48.85833	-624
48.86667	-627
48.87500	-630
48.88333	-632
48.89167	-632
48.90000	-631
48.90833	-631
48.91667	-631
48.92500	-632
48.93333	-633
48.94167	-634
48.95000	-635
48.95833	-634
48.96667	-633
48.97500	-632
48.98333	-631
48.99167	-631
49.00000	-632
49.00833	-633
49.01667	-635
49.02500	-636
49.03333	-638
49.04167	-639
49.05000	-639
49.05833	-639
49.06667	-641
49.07500	-644
49.08333	-648
49.09167	-652
49.10000	-654
49.10833	-654
49.11667	-652
49.12500	-649
49.13333	-646
49.14167	-645
49.15000	-644
49.15833	-645
49.16667	-647
49.17500	-649
49.18333	-650
49.19167	-650
49.20000	-649
49.20833	-648
49.21667	-647
49.22500	-647
49.23333	-648
49.24167	-649
49.25000	-648
49.25833	-648
49.26667	-646
49.27500	-645
49.28333	-643
49.29167	-643
49.30000	-644
49.30833	-646
49.31667	-648
49.32500	-650
49.33333	-653
49.34167	-655
49.35000	-657
49.35833	-658
49.36667	-658
49.37500	-655
49.38333	-652
49.39167	-649
49.40000	-647
49.40833	-647
49.41667	-647
49.42500	-648
49.43333	-648
49.44167	-647
49.45000	-647
49.45833	-648
49.46667	-649
49.47500	-651
49.48333	-653
49.49167	-654
49.50000	-653
49.50833	-651
49.51667	-650
49.52500	-650
49.53333	-651
49.54167	-654
49.55000	-656
49.55833	-659
49.56667	-662
49.57500	-663
49.58333	-663
49.59167	-662
49.60000	-662
49.60833	-662
49.61667	-663
49.62500	-664
49.63333	-665
49.64167	-666
49.65000	-667
49.65833	-667
49.66667	-666
49.67500	-666
49.68333	-667
49.69167	-667
49.70000	-666
49.70833	-664
49.71667	-661
49.72500	-658
49.73333	-657
49.74167	-658
49.75000	-661
49.75833	-664
49.76667	-667
49.77500	-670
49.78333	-671
49.79167	-672
49.80000	-672
49.80833	-672
49.81667	-671
49.82500	-671
49.83333	-670
49.84167	-669
49.85000	-668
49.85833	-668
49.86667	-669
49.87500	-670
49.88333	-671
49.89167	-671
49.90000	-671
49.90833	-671
49.91667	-673
49.92500	-675
49.93333	-676
49.94167	-675
49.95000	-671
49.95833	-667
49.96667	-663
49.97500	-661
49.98333	-662
49.99167	-664
50.00000	-666
50.00833	-668
50.01667	-668
50.02500	-667
50.03333	-666
50.04167	-665
50.05000	-663
50.05833	-662
50.06667	-662
50.07500	-663
50.08333	-665
50.09167	-666
50.10000	-665
50.10833	-663
50.11667	-661
50.12500	-659
50.13333	-658
50.14167	-659
50.15000	-659
50.15833	-658
50.16667	-658
50.17500	-657
50.18333	-656
50.19167	-657
50.20000	-658
50.20833	-660
50.21667	-661
50.22500	-663
50.23333	-664
50.24167	-665
50.25000	-664
50.25833	-662
50.26667	-661
50.27500	-659
50.28333	-658
50.29167	-658
50.30000	-659
50.30833	-660
50.31667	-659
50.32500	-657
50.33333	-655
50.34167	-653
50.35000	-652
50.35833	-650
50.36667	-648
50.37500	-645
50.38333	-643
50.39167	-641
50.40000	-640
50.40833	-640
50.41667	-641
50.42500	-642
50.43333	-642
50.44167	-641
50.45000	-639
50.45833	-638
50.46667	-637
50.47500	-635
50.48333	-634
50.49167	-633
50.50000	-634
50.50833	-636
50.51667	-638
50.52500	-640
50.53333	-640
50.54167	-640
50.55000	-638
50.55833	-637
50.56667	-636
50.57500	-636
50.58333	-635
50.59167	-633
50.60000	-629
50.60833	-625
50.61667	-621
50.62500	-618
50.63333	-617
50.64167	-616
50.65000	-615
50.65833	-612
50.66667	-609
50.67500	-606
50.68333	-604
50.69167	-603
50.70000	-602
50.70833	-602
50.71667	-601
50.72500	-599
50.73333	-597
50.74167	-595
50.75000	-594
50.75833	-594
50.76667	-593
50.77500	-592
50.78333	-591
50.79167	-590
50.80000	-590
50.80833	-590
50.81667	-592
50.82500	-593
50.83333	-593
50.84167	-593
50.85000	-593
50.85833	-593
50.86667	-592
50.87500	-593
50.88333	-594
50.89167	-594
50.90000	-593
50.90833	-590
50.91667	-586
50.92500	-583
50.93333	-581
50.94167	-581
50.95000	-582
50.95833	-584
50.96667	-585
50.97500	-583
50.98333	-580
50.99167	-576
51.00000	-571
51.00833	-567
51.01667	-566
51.02500	-565
51.03333	-565
51.04167	-566
51.05000	-567
51.05833	-569
51.06667	-571
51.07500	-573
51.08333	-575
51.09167	-575
51.10000	-574
51.10833	-573
51.11667	-572
51.12500	-571
51.13333	-571
51.14167	-571
51.15000	-570
51.15833	-569
51.16667	-568
51.17500	-568
51.18333	-571
51.19167	-576
51.20000	-581
51.20833	-584
51.21667	-586
51.22500	-584
51.23333	-581
51.24167	-579
51.25000	-578
51.25833	-580
51.26667	-583
51.27500	-587
51.28333	-590
51.29167	-591
51.30000	-590
51.30833	-590
51.31667	-590
51.32500	-590
51.33333	-589
51.34167	-588
51.35000	-587
51.35833	-587
51.36667	-587
51.37500	-588
51.38333	-590
51.39167	-592
51.40000	-594
51.40833	-596
51.41667	-596
51.42500	-597
51.43333	-599
51.44167	-601
51.45000	-603
51.45833	-605
51.46667	-606
51.47500	-606
51.48333	-606
51.49167	-607
51.50000	-608
51.50833	-610
51.51667	-613
51.52500	-616
51.53333	-619
51.54167	-621
51.55000	-622
51.55833	-622
51.56667	-622
51.57500	-622
51.58333	-623
51.59167	-624
51.60000	-624
51.60833	-625
51.61667	-625
51.62500	-626
51.63333	-628
51.64167	-631
51.65000	-633
51.65833	-635
51.66667	-635
51.67500	-634
51.68333	-631
51.69167	-630
51.70000	-630
51.70833	-631
51.71667	-633
51.72500	-635
51.73333	-637
51.74167	-640
51.75000	-642
51.75833	-643
51.76667	-644
51.77500	-644
51.78333	-644
51.79167	-645
51.80000	-648
51.80833	-650
51.81667	-651
51.82500	-654
51.83333	-656
51.84167	-659
51.85000	-660
51.85833	-660
51.86667	-659
51.87500	-656
51.88333	-654
51.89167	-653
51.90000	-654
51.90833	-656
51.91667	-658
51.92500	-660
51.93333	-661
51.94167	-661
51.95000	-659
51.95833	-657
51.96667	-654
51.97500	-653
51.98333	-652
51.99167	-653
52.00000	-656
52.00833	-659
52.01667	-662
52.02500	-664
52.03333	-665
52.04167	-666
52.05000	-668
52.05833	-671
52.06667	-672
52.07500	-671
52.08333	-669
52.09167	-664
52.10000	-660
52.10833	-658
52.11667	-658
52.12500	-659
52.13333	-660
52.14167	-661
52.15000	-662
52.15833	-662
52.16667	-662
52.17500	-663
52.18333	-664
52.19167	-666
52.20000	-667
52.20833	-668
52.21667	-667
52.22500	-666
52.23333	-665
52.24167	-664
52.25000	-665
52.25833	-666
52.26667	-668
52.27500	-669
52.28333	-668
52.29167	-666
52.30000	-664
52.30833	-664
52.31667	-666
52.32500	-670
52.33333	-674
52.34167	-677
52.35000	-679
52.35833	-679
52.36667	-679
52.37500	-679
52.38333	-679
52.39167	-678
52.40000	-678
52.40833	-677
52.41667	-676
52.42500	-673
52.43333	-671
52.44167	-669
52.45000	-669
52.45833	-670
52.46667	-671
52.47500	-672
52.48333	-673
52.49167	-673
52.50000	-674
52.50833	-676
52.51667	-678
52.52500	-679
52.53333	-679
52.54167	-676
52.55000	-673
52.55833	-669
52.56667	-667
52.57500	-665
52.58333	-663
52.59167	-663
52.60000	-664
52.60833	-665
52.61667	-666
52.62500	-668
52.63333	-670
52.64167	-670
52.65000	-670
52.65833	-668
52.66667	-666
52.67500	-664
52.68333	-661
52.69167	-660
52.70000	-660
52.70833	-660
52.71667	-660
52.72500	-662
52.73333	-665
52.74167	-668
52.75000	-669
52.75833	-669
52.76667	-668
52.77500	-666
52.78333	-663
52.79167	-662
52.80000	-662
52.80833	-663
52.81667	-665
52.82500	-666
52.83333	-668
52.84167	-668
52.85000	-668
52.85833	-667
52.86667	-666
52.87500	-666
52.88333	-664
52.89167	-661
52.90000	-657
52.90833	-656
52.91667	-656
52.92500	-657
52.93333	-658
52.94167	-658
52.95000	-657
52.95833	-656
52.96667	-654
52.97500	-653
52.98333	-652
52.99167	-652
53.00000	-653
53.00833	-652
53.01667	-650
53.02500	-646
53.03333	-643
53.04167	-639
53.05000	-637
53.05833	-635
53.06667	-635
53.07500	-633
53.08333	-630
53.09167	-627
53.10000	-623
53.10833	-619
53.11667	-616
53.12500	-613
53.13333	-610
53.14167	-608
53.15000	-604
53.15833	-600
53.16667	-596
53.17500	-591
53.18333	-586
53.19167	-581
53.20000	-576
53.20833	-572
53.21667	-568
53.22500	-563
53.23333	-557
53.24167	-551
53.25000	-543
53.25833	-536
53.26667	-528
53.27500	-520
53.28333	-512
53.29167	-503
53.30000	-494
53.30833	-483
53.31667	-471
53.32500	-458
53.33333	-443
53.34167	-429
53.35000	-416
53.35833	-404
53.36667	-391
53.37500	-377
53.38333	-363
53.39167	-347
53.40000	-332
53.40833	-316
53.41667	-299
53.42500	-281
53.43333	-262
53.44167	-243
53.45000	-223
53.45833	-203
53.46667	-182
53.47500	-160
53.48333	-138
53.49167	-115
53.50000	-91
53.50833	-66
53.51667	-39
53.52500	-10
53.53333	22
53.54167	53
53.55000	84
53.55833	115
53.56667	147
53.57500	181
53.58333	218
53.59167	258
53.60000	302
53.60833	347
53.61667	394
53.62500	441
53.63333	488
53.64167	535
53.65000	586
53.65833	639
53.66667	692
53.67500	748
53.68333	805
53.69167	862
53.70000	921
53.70833	980
53.71667	1041
53.72500	1103
53.73333	1168
53.74167	1236
53.75000	1308
53.75833	1383
53.76667	1461
53.77500	1543
53.78333	1625
53.79167	1709
53.80000	1794
53.80833	1880
53.81667	1969
53.82500	2059
53.83333	2154
53.84167	2251
53.85000	2351
53.85833	2455
53.86667	2562
53.87500	2675
53.88333	2787
53.89167	2901
53.90000	3014
53.90833	3123
53.91667	3243
53.92500	3373
53.93333	3502
53.94167	3625
53.95000	3751
53.95833	3882
53.96667	4011
53.97500	4154
53.98333	4311
53.99167	4465
54.00000	4607
54.00833	4743
54.01667	4897
54.02500	5065
54.03333	5233
54.04167	5399
54.05000	5563
54.05833	5724
54.06667	5879
54.07500	6053
54.08333	6245
54.09167	6437
54.10000	6616
54.10833	6787
54.11667	6976
54.12500	7175
54.13333	7374
54.14167	7574
54.15000	7776
54.15833	7982
54.16667	8189
54.17500	8391
54.18333	8584
54.19167	8785
54.20000	8992
54.20833	9206
54.21667	9440
54.22500	9684
54.23333	9917
54.24167	10131
54.25000	10344
54.25833	10564
54.26667	10785
54.27500	11025
54.28333	11278
54.29167	11524
54.30000	11753
54.30833	11979
54.31667	12214
54.32500	12444
54.33333	12689
54.34167	12960
54.35000	13232
54.35833	13485
54.36667	13727
54.37500	13977
54.38333	14223
54.39167	14476
54.40000	14729
54.40833	14980
54.41667	15237
54.42500	15489
54.43333	15748
54.44167	16004
54.45000	16264
54.45833	16526
54.46667	16785
54.47500	17050
54.48333	17309
54.49167	17570
54.50000	17829
54.50833	18087
54.51667	18349
54.52500	18605
54.53333	18871
54.54167	19150
54.55000	19422
54.55833	19671
54.56667	19909
54.57500	20154
54.58333	20397
54.59167	20644
54.60000	20892
54.60833	21137
54.61667	21387
54.62500	21629
54.63333	21876
54.64167	22117
54.65000	22357
54.65833	22596
54.66667	22831
54.67500	23068
54.68333	23298
54.69167	23528
54.70000	23755
54.70833	23978
54.71667	24202
54.72500	24420
54.73333	24641
54.74167	24855
54.75000	25066
54.75833	25274
54.76667	25476
54.77500	25680
54.78333	25877
54.79167	26075
54.80000	26268
54.80833	26456
54.81667	26642
54.82500	26820
54.83333	26999
54.84167	27172
54.85000	27342
54.85833	27510
54.86667	27672
54.87500	27832
54.88333	27986
54.89167	28139
54.90000	28288
54.90833	28433
54.91667	28576
54.92500	28711
54.93333	28844
54.94167	28972
54.95000	29096
54.95833	29218
54.96667	29333
54.97500	29446
54.98333	29552
54.99167	29655
55.00000	29753
55.00833	29845
55.01667	29934
55.02500	30016
55.03333	30095
55.04167	30170
55.05000	30243
55.05833	30312
55.06667	30378
55.07500	30442
55.08333	30501
55.09167	30556
55.10000	30607
55.10833	30652
55.11667	30692
55.12500	30727
55.13333	30759
55.14167	30786
55.15000	30809
55.15833	30827
55.16667	30842
55.17500	30854
55.18333	30862
55.19167	30867
55.20000	30869
55.20833	30865
55.21667	30857
55.22500	30844
55.23333	30829
55.24167	30810
55.25000	30788
55.25833	30762
55.26667	30731
55.27500	30697
55.28333	30660
55.29167	30620
55.30000	30576
55.30833	30529
55.31667	30476
55.32500	30422
55.33333	30364
55.34167	30306
55.35000	30245
55.35833	30182
55.36667	30118
55.37500	30050
55.38333	29980
55.39167	29904
55.40000	29825
55.40833	29740
55.41667	29649
55.42500	29556
55.43333	29459
55.44167	29361
55.45000	29264
55.45833	29165
55.46667	29066
55.47500	28964
55.48333	28863
55.49167	28759
55.50000	28654
55.50833	28548
55.51667	28438
55.52500	28326
55.53333	28207
55.54167	28087
55.55000	27965
55.55833	27839
55.56667	27713
55.57500	27582
55.58333	27453
55.59167	27321
55.60000	27191
55.60833	27062
55.61667	26932
55.62500	26803
55.63333	26669
55.64167	26534
55.65000	26397
55.65833	26256
55.66667	26116
55.67500	25970
55.68333	25826
55.69167	25681
55.70000	25536
55.70833	25394
55.71667	25250
55.72500	25107
55.73333	24958
55.74167	24809
55.75000	24659
55.75833	24507
55.76667	24359
55.77500	24210
55.78333	24064
55.79167	23916
55.80000	23767
55.80833	23617
55.81667	23463
55.82500	23311
55.83333	23157
55.84167	23006
55.85000	22854
55.85833	22702
55.86667	22553
55.87500	22399
55.88333	22249
55.89167	22095
55.90000	21940
55.90833	21785
55.91667	21628
55.92500	21474
55.93333	21318
55.94167	21165
55.95000	21013
55.95833	20861
55.96667	20711
55.97500	20557
55.98333	20406
55.99167	20254
56.00000	20102
56.00833	19953
56.01667	19804
56.02500	19658
56.03333	19509
56.04167	19362
56.05000	19215
56.05833	19066
56.06667	18921
56.07500	18774
56.08333	18632
56.09167	18489
56.10000	18345
56.10833	18202
56.11667	18056
56.12500	17914
56.13333	17768
56.14167	17625
56.15000	17483
56.15833	17341
56.16667	17202
56.17500	17060
56.18333	16923
56.19167	16783
56.20000	16645
56.20833	16509
56.21667	16371
56.22500	16237
56.23333	16100
56.24167	15966
56.25000	15831
56.25833	15698
56.26667	15568
56.27500	15438
56.28333	15312
56.29167	15185
56.30000	15058
56.30833	14931
56.31667	14801
56.32500	14675
56.33333	14545
56.34167	14419
56.35000	14295
56.35833	14172
56.36667	14053
56.37500	13934
56.38333	13817
56.39167	13699
56.40000	13582
56.40833	13465
56.41667	13347
56.42500	13231
56.43333	13114
56.44167	13000
56.45000	12887
56.45833	12774
56.46667	12663
56.47500	12550
56.48333	12441
56.49167	12332
56.50000	12224
56.50833	12118
56.51667	12011
56.52500	11906
56.53333	11799
56.54167	11695
56.55000	11592
56.55833	11489
56.56667	11389
56.57500	11287
56.58333	11187
56.59167	11085
56.60000	10984
56.60833	10885
56.61667	10785
56.62500	10690
56.63333	10594
56.64167	10501
56.65000	10408
56.65833	10315
56.66667	10224
56.67500	10131
56.68333	10040
56.69167	9949
56.70000	9858
56.70833	9768
56.71667	9677
56.72500	9590
56.73333	9503
56.74167	9418
56.75000	9336
56.75833	9254
56.76667	9175
56.77500	9094
56.78333	9015
56.79167	8933
56.80000	8852
56.80833	8772
56.81667	8690
56.82500	8610
56.83333	8529
56.84167	8450
56.85000	8372
56.85833	8296
56.86667	8222
56.87500	8147
56.88333	8074
56.89167	8001
56.90000	7929
56.90833	7858
56.91667	7785
56.92500	7715
56.93333	7643
56.94167	7573
56.95000	7505
56.95833	7439
56.96667	7375
56.97500	7310
56.98333	7247
56.99167	7181
57.00000	7116
57.00833	7051
57.01667	6984
57.02500	6919
57.03333	6852
57.04167	6786
57.05000	6722
57.05833	6659
57.06667	6598
57.07500	6539
57.08333	6482
57.09167	6424
57.10000	6367
57.10833	6311
57.11667	6256
57.12500	6204
57.13333	6153
57.14167	6102
57.15000	6051
57.15833	5998
57.16667	5946
57.17500	5892
57.18333	5840
57.19167	5787
57.20000	5735
57.20833	5684
57.21667	5631
57.22500	5580
57.23333	5529
57.24167	5479
57.25000	5429
57.25833	5379
57.26667	5328
57.27500	5275
57.28333	5225
57.29167	5175
57.30000	5128
57.30833	5084
57.31667	5043
57.32500	5004
57.33333	4962
57.34167	4920
57.35000	4876
57.35833	4830
57.36667	4784
57.37500	4738
57.38333	4693
57.39167	4649
57.40000	4606
57.40833	4567
57.41667	4528
57.42500	4490
57.43333	4453
57.44167	4416
57.45000	4377
57.45833	4336
57.46667	4297
57.47500	4258
57.48333	4221
57.49167	4186
57.50000	4152
57.50833	4118
57.51667	4082
57.52500	4046
57.53333	4007
57.54167	3968
57.55000	3929
57.55833	3891
57.56667	3857
57.57500	3824
57.58333	3794
57.59167	3764
57.60000	3734
57.60833	3703
57.61667	3670
57.62500	3636
57.63333	3601
57.64167	3566
57.65000	3532
57.65833	3499
57.66667	3469
57.67500	3440
57.68333	3412
57.69167	3385
57.70000	3359
57.70833	3333
57.71667	3305
57.72500	3277
57.73333	3248
57.74167	3219
57.75000	3189
57.75833	3160
57.76667	3130
57.77500	3101
57.78333	3072
57.79167	3044
57.80000	3016
57.80833	2990
57.81667	2964
57.82500	2937
57.83333	2910
57.84167	2884
57.85000	2858
57.85833	2834
57.86667	2810
57.87500	2786
57.88333	2762
57.89167	2737
57.90000	2713
57.90833	2690
57.91667	2669
57.92500	2648
57.93333	2627
57.94167	2605
57.95000	2581
57.95833	2556
57.96667	2531
57.97500	2507
57.98333	2484
57.99167	2462
58.00000	2441
58.00833	2422
58.01667	2402
58.02500	2382
58.03333	2361
58.04167	2338
58.05000	2315
58.05833	2292
58.06667	2271
58.07500	2251
58.08333	2232
58.09167	2213
58.10000	2194
58.10833	2175
58.11667	2154
58.12500	2134
58.13333	2114
58.14167	2096
58.15000	2078
58.15833	2061
58.16667	2044
58.17500	2027
58.18333	2011
58.19167	1994
58.20000	1979
58.20833	1964
58.21667	1949
58.22500	1933
58.23333	1915
58.24167	1898
58.25000	1882
58.25833	1867
58.26667	1852
58.27500	1838
58.28333	1823
58.29167	1807
58.30000	1790
58.30833	1773
58.31667	1757
58.32500	1740
58.33333	1725
58.34167	1709
58.35000	1694
58.35833	1680
58.36667	1665
58.37500	1651
58.38333	1636
58.39167	1622
58.40000	1607
58.40833	1593
58.41667	1579
58.42500	1565
58.43333	1551
58.44167	1537
58.45000	1522
58.45833	1507
58.46667	1493
58.47500	1478
58.48333	1463
58.49167	1449
58.50000	1434
58.50833	1421
58.51667	1409
58.52500	1399
58.53333	1390
58.54167	1381
58.55000	1370
58.55833	1357
58.56667	1342
58.57500	1327
58.58333	1312
58.59167	1300
58.60000	1289
58.60833	1280
58.61667	1272
58.62500	1263
58.63333	1253
58.64167	1242
58.65000	1231
58.65833	1219
58.66667	1208
58.67500	1196
58.68333	1184
58.69167	1172
58.70000	1160
58.70833	1149
58.71667	1138
58.72500	1128
58.73333	1116
58.74167	1104
58.75000	1091
58.75833	1079
58.76667	1069
58.77500	1059
58.78333	1050
58.79167	1041
58.80000	1032
58.80833	1023
58.81667	1014
58.82500	1004
58.83333	995
58.84167	985
58.85000	975
58.85833	965
58.86667	955
58.87500	944
58.88333	933
58.89167	922
58.90000	914
58.90833	907
58.91667	899
58.92500	891
58.93333	881
58.94167	870
58.95000	860
58.95833	850
58.96667	842
58.97500	835
58.98333	830
58.99167	823
59.00000	816
59.00833	808
59.01667	800
59.02500	794
59.03333	789
59.04167	784
59.05000	778
59.05833	771
59.06667	762
59.07500	753
59.08333	745
59.09167	737
59.10000	731
59.10833	724
59.11667	718
59.12500	711
59.13333	703
59.14167	695
59.15000	687
59.15833	678
59.16667	669
59.17500	661
59.18333	653
59.19167	645
59.20000	637
59.20833	629
59.21667	622
59.22500	615
59.23333	609
59.24167	603
59.25000	595
59.25833	586
59.26667	578
59.27500	570
59.28333	562
59.29167	556
59.30000	550
59.30833	543
59.31667	536
59.32500	529
59.33333	521
59.34167	514
59.35000	507
59.35833	500
59.36667	495
59.37500	491
59.38333	489
59.39167	487
59.40000	486
59.40833	484
59.41667	479
59.42500	473
59.43333	466
59.44167	458
59.45000	451
59.45833	445
59.46667	439
59.47500	433
59.48333	428
59.49167	424
59.50000	421
59.50833	417
59.51667	411
59.52500	405
59.53333	399
59.54167	393
59.55000	388
59.55833	383
59.56667	378
59.57500	373
59.58333	366
59.59167	360
59.60000	354
59.60833	349
59.61667	345
59.62500	342
59.63333	339
59.64167	337
59.65000	335
59.65833	333
59.66667	330
59.67500	326
59.68333	322
59.69167	317
59.70000	312
59.70833	308
59.71667	303
59.72500	298
59.73333	291
59.74167	284
59.75000	279
59.75833	275
59.76667	272
59.77500	269
59.78333	265
59.79167	261
59.80000	255
59.80833	249
59.81667	242
59.82500	235
59.83333	228
59.84167	221
59.85000	214
59.85833	208
59.86667	203
59.87500	201
59.88333	201
59.89167	200
59.90000	199
59.90833	196
59.91667	192
59.92500	188
59.93333	185
59.94167	181
59.95000	177
59.95833	172
59.96667	167
59.97500	164
59.98333	160
59.99167	156
60.00000	150
