# Supplementary material for: How J-chain ensures the assembly of immunoglobulin IgM pentamers
Source: EMBO J. 2024 Dec 4;44(2):505–33. doi: 10.1038/s44318-024-00317-9 (PMC11729874; doi:10.1038/s44318-024-00317-9)
Supplement: Supplementary file 5 — Source data Fig. 3 [file 44318_2024_317_MOESM5_ESM.zip › Figure 3/3B/repeat 2 Cu4 + JC/20231116 Cu4tp_JC_WT_6h_2.txt]

[Header]
Application Name	LCsolution
Version	1.25
Data File Name	D:\Xenia\JC Oligomerisation kinetics\20231116 Cu4tp_JC_WT_6h_2.lcd
Output Date	17.11.2023
Output Time	15:06:54

[Configuration]
# of Detectors	2
Detector ID	Detector A	Detector B
Detector Name	Detector A	Detector B
# of Channels	2	1

[LC Chromatogram(Detector A-Ch1)]
Interval(msec)	500
# of Points	7201
Start Time(min)	0.000
End Time(min)	60.000
Intensity Units	mV
Intensity Multiplier	0.001
Wavelength(nm)	280
R.Time (min)	Intensity
0.00000	-23
0.00833	-23
0.01667	-1
0.02500	-2
0.03333	-2
0.04167	0
0.05000	2
0.05833	5
0.06667	8
0.07500	11
0.08333	13
0.09167	14
0.10000	12
0.10833	9
0.11667	4
0.12500	1
0.13333	2
0.14167	4
0.15000	9
0.15833	14
0.16667	18
0.17500	21
0.18333	21
0.19167	20
0.20000	17
0.20833	14
0.21667	10
0.22500	8
0.23333	8
0.24167	9
0.25000	10
0.25833	9
0.26667	7
0.27500	5
0.28333	3
0.29167	3
0.30000	3
0.30833	4
0.31667	4
0.32500	4
0.33333	3
0.34167	4
0.35000	4
0.35833	4
0.36667	2
0.37500	-1
0.38333	-3
0.39167	-2
0.40000	1
0.40833	6
0.41667	11
0.42500	14
0.43333	15
0.44167	14
0.45000	11
0.45833	9
0.46667	6
0.47500	4
0.48333	1
0.49167	1
0.50000	1
0.50833	3
0.51667	4
0.52500	6
0.53333	8
0.54167	8
0.55000	7
0.55833	5
0.56667	2
0.57500	-2
0.58333	-5
0.59167	-8
0.60000	-9
0.60833	-9
0.61667	-9
0.62500	-6
0.63333	-2
0.64167	3
0.65000	8
0.65833	10
0.66667	11
0.67500	11
0.68333	9
0.69167	7
0.70000	4
0.70833	2
0.71667	0
0.72500	-0
0.73333	1
0.74167	3
0.75000	5
0.75833	7
0.76667	10
0.77500	12
0.78333	15
0.79167	17
0.80000	18
0.80833	18
0.81667	16
0.82500	12
0.83333	8
0.84167	3
0.85000	-1
0.85833	-5
0.86667	-8
0.87500	-8
0.88333	-7
0.89167	-6
0.90000	-4
0.90833	-3
0.91667	-4
0.92500	-5
0.93333	-9
0.94167	-13
0.95000	-16
0.95833	-17
0.96667	-15
0.97500	-11
0.98333	-8
0.99167	-6
1.00000	-5
1.00833	-4
1.01667	-4
1.02500	-5
1.03333	-6
1.04167	-8
1.05000	-10
1.05833	-11
1.06667	-12
1.07500	-12
1.08333	-10
1.09167	-6
1.10000	-2
1.10833	1
1.11667	2
1.12500	3
1.13333	3
1.14167	5
1.15000	7
1.15833	9
1.16667	10
1.17500	9
1.18333	7
1.19167	6
1.20000	4
1.20833	1
1.21667	-3
1.22500	-7
1.23333	-10
1.24167	-13
1.25000	-15
1.25833	-15
1.26667	-13
1.27500	-11
1.28333	-8
1.29167	-5
1.30000	-2
1.30833	-0
1.31667	0
1.32500	-1
1.33333	-2
1.34167	-4
1.35000	-4
1.35833	-4
1.36667	-3
1.37500	-4
1.38333	-6
1.39167	-9
1.40000	-11
1.40833	-12
1.41667	-10
1.42500	-7
1.43333	-5
1.44167	-4
1.45000	-4
1.45833	-5
1.46667	-5
1.47500	-5
1.48333	-5
1.49167	-5
1.50000	-7
1.50833	-8
1.51667	-10
1.52500	-11
1.53333	-12
1.54167	-13
1.55000	-13
1.55833	-13
1.56667	-12
1.57500	-13
1.58333	-14
1.59167	-14
1.60000	-13
1.60833	-10
1.61667	-5
1.62500	1
1.63333	4
1.64167	6
1.65000	6
1.65833	4
1.66667	-1
1.67500	-6
1.68333	-10
1.69167	-13
1.70000	-16
1.70833	-18
1.71667	-19
1.72500	-18
1.73333	-16
1.74167	-11
1.75000	-7
1.75833	-3
1.76667	-2
1.77500	-2
1.78333	-4
1.79167	-4
1.80000	-3
1.80833	-4
1.81667	-6
1.82500	-9
1.83333	-12
1.84167	-15
1.85000	-16
1.85833	-15
1.86667	-12
1.87500	-11
1.88333	-10
1.89167	-10
1.90000	-9
1.90833	-8
1.91667	-8
1.92500	-9
1.93333	-11
1.94167	-13
1.95000	-15
1.95833	-16
1.96667	-16
1.97500	-16
1.98333	-14
1.99167	-13
2.00000	-12
2.00833	-13
2.01667	-15
2.02500	-17
2.03333	-18
2.04167	-16
2.05000	-12
2.05833	-6
2.06667	2
2.07500	11
2.08333	17
2.09167	20
2.10000	17
2.10833	11
2.11667	4
2.12500	-3
2.13333	-9
2.14167	-13
2.15000	-16
2.15833	-19
2.16667	-20
2.17500	-20
2.18333	-18
2.19167	-17
2.20000	-15
2.20833	-13
2.21667	-11
2.22500	-9
2.23333	-8
2.24167	-8
2.25000	-8
2.25833	-9
2.26667	-9
2.27500	-7
2.28333	-5
2.29167	-3
2.30000	-2
2.30833	-4
2.31667	-8
2.32500	-12
2.33333	-15
2.34167	-15
2.35000	-13
2.35833	-10
2.36667	-6
2.37500	-3
2.38333	-2
2.39167	-3
2.40000	-5
2.40833	-8
2.41667	-12
2.42500	-15
2.43333	-16
2.44167	-17
2.45000	-18
2.45833	-19
2.46667	-21
2.47500	-23
2.48333	-25
2.49167	-26
2.50000	-25
2.50833	-24
2.51667	-22
2.52500	-20
2.53333	-19
2.54167	-19
2.55000	-19
2.55833	-20
2.56667	-20
2.57500	-19
2.58333	-16
2.59167	-15
2.60000	-14
2.60833	-14
2.61667	-16
2.62500	-19
2.63333	-23
2.64167	-26
2.65000	-28
2.65833	-28
2.66667	-27
2.67500	-26
2.68333	-25
2.69167	-24
2.70000	-24
2.70833	-24
2.71667	-25
2.72500	-25
2.73333	-26
2.74167	-27
2.75000	-29
2.75833	-30
2.76667	-29
2.77500	-26
2.78333	-21
2.79167	-15
2.80000	-8
2.80833	-1
2.81667	3
2.82500	5
2.83333	5
2.84167	1
2.85000	-6
2.85833	-13
2.86667	-18
2.87500	-22
2.88333	-22
2.89167	-21
2.90000	-19
2.90833	-18
2.91667	-18
2.92500	-18
2.93333	-18
2.94167	-19
2.95000	-18
2.95833	-16
2.96667	-13
2.97500	-12
2.98333	-12
2.99167	-11
3.00000	-10
3.00833	-8
3.01667	-5
3.02500	-3
3.03333	-2
3.04167	-4
3.05000	-6
3.05833	-9
3.06667	-11
3.07500	-14
3.08333	-17
3.09167	-19
3.10000	-21
3.10833	-23
3.11667	-25
3.12500	-26
3.13333	-26
3.14167	-25
3.15000	-23
3.15833	-20
3.16667	-17
3.17500	-13
3.18333	-10
3.19167	-8
3.20000	-7
3.20833	-7
3.21667	-7
3.22500	-8
3.23333	-9
3.24167	-10
3.25000	-11
3.25833	-12
3.26667	-13
3.27500	-14
3.28333	-14
3.29167	-14
3.30000	-15
3.30833	-15
3.31667	-16
3.32500	-18
3.33333	-19
3.34167	-21
3.35000	-22
3.35833	-22
3.36667	-21
3.37500	-20
3.38333	-19
3.39167	-20
3.40000	-21
3.40833	-23
3.41667	-23
3.42500	-21
3.43333	-18
3.44167	-15
3.45000	-14
3.45833	-15
3.46667	-16
3.47500	-18
3.48333	-19
3.49167	-18
3.50000	-17
3.50833	-16
3.51667	-17
3.52500	-17
3.53333	-17
3.54167	-17
3.55000	-16
3.55833	-16
3.56667	-15
3.57500	-14
3.58333	-13
3.59167	-13
3.60000	-13
3.60833	-13
3.61667	-10
3.62500	-7
3.63333	-4
3.64167	-2
3.65000	-3
3.65833	-7
3.66667	-12
3.67500	-19
3.68333	-25
3.69167	-28
3.70000	-29
3.70833	-28
3.71667	-26
3.72500	-25
3.73333	-24
3.74167	-24
3.75000	-23
3.75833	-22
3.76667	-22
3.77500	-23
3.78333	-24
3.79167	-25
3.80000	-25
3.80833	-23
3.81667	-21
3.82500	-17
3.83333	-13
3.84167	-10
3.85000	-9
3.85833	-12
3.86667	-16
3.87500	-21
3.88333	-26
3.89167	-28
3.90000	-28
3.90833	-25
3.91667	-21
3.92500	-18
3.93333	-16
3.94167	-15
3.95000	-14
3.95833	-14
3.96667	-16
3.97500	-17
3.98333	-19
3.99167	-21
4.00000	-22
4.00833	-22
4.01667	-21
4.02500	-19
4.03333	-16
4.04167	-14
4.05000	-12
4.05833	-10
4.06667	-10
4.07500	-10
4.08333	-12
4.09167	-15
4.10000	-19
4.10833	-22
4.11667	-24
4.12500	-23
4.13333	-22
4.14167	-19
4.15000	-19
4.15833	-19
4.16667	-21
4.17500	-22
4.18333	-22
4.19167	-21
4.20000	-18
4.20833	-15
4.21667	-16
4.22500	-18
4.23333	-20
4.24167	-23
4.25000	-23
4.25833	-21
4.26667	-18
4.27500	-16
4.28333	-14
4.29167	-13
4.30000	-13
4.30833	-14
4.31667	-15
4.32500	-16
4.33333	-18
4.34167	-21
4.35000	-23
4.35833	-24
4.36667	-23
4.37500	-22
4.38333	-21
4.39167	-20
4.40000	-19
4.40833	-18
4.41667	-17
4.42500	-17
4.43333	-18
4.44167	-19
4.45000	-19
4.45833	-17
4.46667	-13
4.47500	-7
4.48333	-3
4.49167	-3
4.50000	-6
4.50833	-12
4.51667	-20
4.52500	-27
4.53333	-31
4.54167	-32
4.55000	-31
4.55833	-28
4.56667	-25
4.57500	-21
4.58333	-18
4.59167	-18
4.60000	-21
4.60833	-23
4.61667	-26
4.62500	-28
4.63333	-30
4.64167	-32
4.65000	-34
4.65833	-35
4.66667	-35
4.67500	-34
4.68333	-31
4.69167	-27
4.70000	-23
4.70833	-19
4.71667	-15
4.72500	-14
4.73333	-14
4.74167	-17
4.75000	-21
4.75833	-25
4.76667	-28
4.77500	-31
4.78333	-33
4.79167	-34
4.80000	-35
4.80833	-35
4.81667	-33
4.82500	-30
4.83333	-27
4.84167	-22
4.85000	-18
4.85833	-15
4.86667	-14
4.87500	-15
4.88333	-18
4.89167	-22
4.90000	-25
4.90833	-26
4.91667	-25
4.92500	-22
4.93333	-22
4.94167	-23
4.95000	-28
4.95833	-35
4.96667	-41
4.97500	-43
4.98333	-42
4.99167	-40
5.00000	-38
5.00833	-38
5.01667	-38
5.02500	-38
5.03333	-36
5.04167	-32
5.05000	-27
5.05833	-22
5.06667	-20
5.07500	-19
5.08333	-21
5.09167	-23
5.10000	-26
5.10833	-27
5.11667	-27
5.12500	-25
5.13333	-21
5.14167	-17
5.15000	-13
5.15833	-10
5.16667	-10
5.17500	-14
5.18333	-18
5.19167	-23
5.20000	-28
5.20833	-32
5.21667	-35
5.22500	-36
5.23333	-36
5.24167	-34
5.25000	-31
5.25833	-28
5.26667	-26
5.27500	-25
5.28333	-25
5.29167	-25
5.30000	-25
5.30833	-24
5.31667	-23
5.32500	-23
5.33333	-23
5.34167	-24
5.35000	-26
5.35833	-27
5.36667	-28
5.37500	-27
5.38333	-24
5.39167	-22
5.40000	-20
5.40833	-17
5.41667	-16
5.42500	-15
5.43333	-14
5.44167	-13
5.45000	-13
5.45833	-14
5.46667	-15
5.47500	-16
5.48333	-16
5.49167	-15
5.50000	-14
5.50833	-13
5.51667	-12
5.52500	-12
5.53333	-15
5.54167	-19
5.55000	-24
5.55833	-29
5.56667	-33
5.57500	-33
5.58333	-33
5.59167	-31
5.60000	-30
5.60833	-28
5.61667	-28
5.62500	-27
5.63333	-27
5.64167	-27
5.65000	-24
5.65833	-21
5.66667	-17
5.67500	-13
5.68333	-11
5.69167	-13
5.70000	-17
5.70833	-22
5.71667	-28
5.72500	-32
5.73333	-32
5.74167	-30
5.75000	-25
5.75833	-20
5.76667	-15
5.77500	-13
5.78333	-13
5.79167	-16
5.80000	-20
5.80833	-24
5.81667	-28
5.82500	-29
5.83333	-27
5.84167	-24
5.85000	-20
5.85833	-18
5.86667	-17
5.87500	-19
5.88333	-22
5.89167	-23
5.90000	-23
5.90833	-23
5.91667	-24
5.92500	-27
5.93333	-31
5.94167	-36
5.95000	-39
5.95833	-38
5.96667	-34
5.97500	-29
5.98333	-24
5.99167	-20
6.00000	-18
6.00833	-18
6.01667	-20
6.02500	-21
6.03333	-23
6.04167	-23
6.05000	-23
6.05833	-21
6.06667	-21
6.07500	-22
6.08333	-23
6.09167	-23
6.10000	-22
6.10833	-20
6.11667	-18
6.12500	-17
6.13333	-15
6.14167	-14
6.15000	-13
6.15833	-11
6.16667	-11
6.17500	-13
6.18333	-15
6.19167	-17
6.20000	-19
6.20833	-20
6.21667	-21
6.22500	-19
6.23333	-16
6.24167	-13
6.25000	-11
6.25833	-13
6.26667	-17
6.27500	-23
6.28333	-28
6.29167	-30
6.30000	-29
6.30833	-25
6.31667	-19
6.32500	-14
6.33333	-11
6.34167	-10
6.35000	-11
6.35833	-13
6.36667	-15
6.37500	-16
6.38333	-16
6.39167	-15
6.40000	-16
6.40833	-16
6.41667	-15
6.42500	-13
6.43333	-12
6.44167	-11
6.45000	-12
6.45833	-13
6.46667	-15
6.47500	-16
6.48333	-17
6.49167	-15
6.50000	-12
6.50833	-7
6.51667	-3
6.52500	-1
6.53333	-3
6.54167	-7
6.55000	-12
6.55833	-17
6.56667	-21
6.57500	-23
6.58333	-23
6.59167	-22
6.60000	-21
6.60833	-21
6.61667	-24
6.62500	-26
6.63333	-29
6.64167	-29
6.65000	-28
6.65833	-25
6.66667	-21
6.67500	-19
6.68333	-17
6.69167	-17
6.70000	-18
6.70833	-20
6.71667	-24
6.72500	-27
6.73333	-28
6.74167	-27
6.75000	-25
6.75833	-22
6.76667	-19
6.77500	-17
6.78333	-15
6.79167	-12
6.80000	-10
6.80833	-10
6.81667	-12
6.82500	-15
6.83333	-18
6.84167	-19
6.85000	-19
6.85833	-18
6.86667	-16
6.87500	-15
6.88333	-14
6.89167	-13
6.90000	-12
6.90833	-13
6.91667	-15
6.92500	-19
6.93333	-24
6.94167	-28
6.95000	-31
6.95833	-31
6.96667	-30
6.97500	-29
6.98333	-27
6.99167	-25
7.00000	-23
7.00833	-21
7.01667	-19
7.02500	-15
7.03333	-12
7.04167	-9
7.05000	-8
7.05833	-9
7.06667	-11
7.07500	-14
7.08333	-16
7.09167	-18
7.10000	-20
7.10833	-23
7.11667	-25
7.12500	-26
7.13333	-24
7.14167	-22
7.15000	-19
7.15833	-17
7.16667	-15
7.17500	-15
7.18333	-16
7.19167	-16
7.20000	-14
7.20833	-12
7.21667	-8
7.22500	-6
7.23333	-6
7.24167	-9
7.25000	-12
7.25833	-15
7.26667	-16
7.27500	-15
7.28333	-14
7.29167	-13
7.30000	-14
7.30833	-17
7.31667	-20
7.32500	-24
7.33333	-27
7.34167	-30
7.35000	-31
7.35833	-30
7.36667	-27
7.37500	-22
7.38333	-17
7.39167	-13
7.40000	-9
7.40833	-8
7.41667	-9
7.42500	-11
7.43333	-14
7.44167	-16
7.45000	-18
7.45833	-18
7.46667	-17
7.47500	-15
7.48333	-13
7.49167	-13
7.50000	-15
7.50833	-18
7.51667	-20
7.52500	-21
7.53333	-19
7.54167	-17
7.55000	-14
7.55833	-14
7.56667	-14
7.57500	-14
7.58333	-13
7.59167	-12
7.60000	-12
7.60833	-12
7.61667	-14
7.62500	-17
7.63333	-21
7.64167	-25
7.65000	-27
7.65833	-25
7.66667	-22
7.67500	-18
7.68333	-15
7.69167	-14
7.70000	-15
7.70833	-18
7.71667	-21
7.72500	-24
7.73333	-26
7.74167	-28
7.75000	-29
7.75833	-30
7.76667	-32
7.77500	-35
7.78333	-38
7.79167	-40
7.80000	-40
7.80833	-38
7.81667	-33
7.82500	-30
7.83333	-27
7.84167	-26
7.85000	-25
7.85833	-24
7.86667	-22
7.87500	-19
7.88333	-17
7.89167	-15
7.90000	-14
7.90833	-14
7.91667	-15
7.92500	-17
7.93333	-20
7.94167	-23
7.95000	-26
7.95833	-29
7.96667	-29
7.97500	-28
7.98333	-24
7.99167	-21
8.00000	-16
8.00833	-12
8.01667	-9
8.02500	-5
8.03333	-2
8.04167	0
8.05000	-1
8.05833	-4
8.06667	-7
8.07500	-11
8.08333	-14
8.09167	-18
8.10000	-23
8.10833	-26
8.11667	-27
8.12500	-27
8.13333	-23
8.14167	-20
8.15000	-18
8.15833	-19
8.16667	-22
8.17500	-25
8.18333	-29
8.19167	-31
8.20000	-32
8.20833	-32
8.21667	-32
8.22500	-33
8.23333	-32
8.24167	-30
8.25000	-29
8.25833	-28
8.26667	-29
8.27500	-29
8.28333	-30
8.29167	-29
8.30000	-28
8.30833	-25
8.31667	-23
8.32500	-22
8.33333	-23
8.34167	-25
8.35000	-27
8.35833	-31
8.36667	-33
8.37500	-35
8.38333	-36
8.39167	-37
8.40000	-38
8.40833	-39
8.41667	-40
8.42500	-40
8.43333	-39
8.44167	-37
8.45000	-35
8.45833	-33
8.46667	-31
8.47500	-30
8.48333	-28
8.49167	-26
8.50000	-26
8.50833	-26
8.51667	-27
8.52500	-29
8.53333	-32
8.54167	-35
8.55000	-37
8.55833	-37
8.56667	-36
8.57500	-32
8.58333	-29
8.59167	-26
8.60000	-25
8.60833	-24
8.61667	-24
8.62500	-23
8.63333	-23
8.64167	-22
8.65000	-23
8.65833	-25
8.66667	-27
8.67500	-26
8.68333	-24
8.69167	-21
8.70000	-17
8.70833	-17
8.71667	-19
8.72500	-22
8.73333	-25
8.74167	-27
8.75000	-27
8.75833	-26
8.76667	-25
8.77500	-25
8.78333	-25
8.79167	-26
8.80000	-29
8.80833	-33
8.81667	-36
8.82500	-39
8.83333	-39
8.84167	-37
8.85000	-32
8.85833	-25
8.86667	-19
8.87500	-17
8.88333	-18
8.89167	-20
8.90000	-22
8.90833	-23
8.91667	-22
8.92500	-21
8.93333	-23
8.94167	-27
8.95000	-31
8.95833	-32
8.96667	-32
8.97500	-30
8.98333	-30
8.99167	-32
9.00000	-36
9.00833	-40
9.01667	-41
9.02500	-38
9.03333	-34
9.04167	-28
9.05000	-25
9.05833	-24
9.06667	-25
9.07500	-28
9.08333	-31
9.09167	-32
9.10000	-32
9.10833	-30
9.11667	-28
9.12500	-26
9.13333	-24
9.14167	-23
9.15000	-24
9.15833	-28
9.16667	-32
9.17500	-36
9.18333	-37
9.19167	-35
9.20000	-29
9.20833	-24
9.21667	-21
9.22500	-19
9.23333	-19
9.24167	-21
9.25000	-23
9.25833	-25
9.26667	-26
9.27500	-28
9.28333	-30
9.29167	-33
9.30000	-36
9.30833	-40
9.31667	-43
9.32500	-45
9.33333	-46
9.34167	-44
9.35000	-42
9.35833	-39
9.36667	-37
9.37500	-35
9.38333	-34
9.39167	-33
9.40000	-33
9.40833	-32
9.41667	-32
9.42500	-33
9.43333	-33
9.44167	-32
9.45000	-30
9.45833	-27
9.46667	-25
9.47500	-24
9.48333	-27
9.49167	-30
9.50000	-34
9.50833	-37
9.51667	-37
9.52500	-35
9.53333	-33
9.54167	-31
9.55000	-30
9.55833	-30
9.56667	-31
9.57500	-31
9.58333	-29
9.59167	-27
9.60000	-25
9.60833	-24
9.61667	-25
9.62500	-28
9.63333	-29
9.64167	-30
9.65000	-30
9.65833	-30
9.66667	-29
9.67500	-31
9.68333	-34
9.69167	-35
9.70000	-34
9.70833	-32
9.71667	-28
9.72500	-24
9.73333	-21
9.74167	-19
9.75000	-19
9.75833	-19
9.76667	-21
9.77500	-24
9.78333	-27
9.79167	-28
9.80000	-28
9.80833	-26
9.81667	-23
9.82500	-21
9.83333	-21
9.84167	-23
9.85000	-25
9.85833	-27
9.86667	-30
9.87500	-32
9.88333	-33
9.89167	-34
9.90000	-35
9.90833	-34
9.91667	-31
9.92500	-28
9.93333	-27
9.94167	-29
9.95000	-34
9.95833	-39
9.96667	-44
9.97500	-45
9.98333	-44
9.99167	-40
10.00000	-35
10.00833	-28
10.01667	-22
10.02500	-18
10.03333	-17
10.04167	-19
10.05000	-23
10.05833	-28
10.06667	-32
10.07500	-35
10.08333	-38
10.09167	-40
10.10000	-42
10.10833	-42
10.11667	-40
10.12500	-37
10.13333	-34
10.14167	-32
10.15000	-30
10.15833	-29
10.16667	-28
10.17500	-28
10.18333	-26
10.19167	-25
10.20000	-23
10.20833	-19
10.21667	-14
10.22500	-9
10.23333	-5
10.24167	-3
10.25000	-2
10.25833	-5
10.26667	-9
10.27500	-14
10.28333	-19
10.29167	-22
10.30000	-22
10.30833	-21
10.31667	-20
10.32500	-20
10.33333	-21
10.34167	-23
10.35000	-25
10.35833	-27
10.36667	-29
10.37500	-31
10.38333	-33
10.39167	-37
10.40000	-41
10.40833	-44
10.41667	-48
10.42500	-51
10.43333	-53
10.44167	-52
10.45000	-51
10.45833	-50
10.46667	-48
10.47500	-46
10.48333	-42
10.49167	-39
10.50000	-35
10.50833	-33
10.51667	-34
10.52500	-35
10.53333	-36
10.54167	-36
10.55000	-33
10.55833	-29
10.56667	-25
10.57500	-21
10.58333	-18
10.59167	-17
10.60000	-16
10.60833	-17
10.61667	-20
10.62500	-23
10.63333	-25
10.64167	-27
10.65000	-27
10.65833	-25
10.66667	-23
10.67500	-22
10.68333	-23
10.69167	-25
10.70000	-27
10.70833	-30
10.71667	-31
10.72500	-31
10.73333	-30
10.74167	-30
10.75000	-30
10.75833	-32
10.76667	-33
10.77500	-31
10.78333	-28
10.79167	-24
10.80000	-20
10.80833	-18
10.81667	-21
10.82500	-25
10.83333	-30
10.84167	-33
10.85000	-35
10.85833	-35
10.86667	-35
10.87500	-36
10.88333	-37
10.89167	-37
10.90000	-35
10.90833	-33
10.91667	-29
10.92500	-27
10.93333	-27
10.94167	-29
10.95000	-33
10.95833	-37
10.96667	-39
10.97500	-39
10.98333	-37
10.99167	-35
11.00000	-34
11.00833	-33
11.01667	-34
11.02500	-34
11.03333	-33
11.04167	-31
11.05000	-30
11.05833	-29
11.06667	-27
11.07500	-27
11.08333	-27
11.09167	-27
11.10000	-28
11.10833	-29
11.11667	-30
11.12500	-30
11.13333	-30
11.14167	-30
11.15000	-30
11.15833	-31
11.16667	-33
11.17500	-35
11.18333	-37
11.19167	-38
11.20000	-38
11.20833	-36
11.21667	-34
11.22500	-32
11.23333	-30
11.24167	-29
11.25000	-27
11.25833	-24
11.26667	-22
11.27500	-21
11.28333	-22
11.29167	-23
11.30000	-25
11.30833	-28
11.31667	-30
11.32500	-32
11.33333	-32
11.34167	-32
11.35000	-31
11.35833	-30
11.36667	-29
11.37500	-28
11.38333	-27
11.39167	-28
11.40000	-29
11.40833	-32
11.41667	-34
11.42500	-35
11.43333	-35
11.44167	-33
11.45000	-30
11.45833	-29
11.46667	-28
11.47500	-29
11.48333	-31
11.49167	-34
11.50000	-37
11.50833	-38
11.51667	-37
11.52500	-35
11.53333	-34
11.54167	-35
11.55000	-35
11.55833	-35
11.56667	-35
11.57500	-33
11.58333	-31
11.59167	-30
11.60000	-30
11.60833	-29
11.61667	-27
11.62500	-25
11.63333	-23
11.64167	-23
11.65000	-24
11.65833	-26
11.66667	-27
11.67500	-27
11.68333	-25
11.69167	-24
11.70000	-24
11.70833	-25
11.71667	-26
11.72500	-27
11.73333	-29
11.74167	-31
11.75000	-33
11.75833	-35
11.76667	-34
11.77500	-31
11.78333	-27
11.79167	-21
11.80000	-17
11.80833	-15
11.81667	-15
11.82500	-17
11.83333	-19
11.84167	-20
11.85000	-20
11.85833	-22
11.86667	-24
11.87500	-27
11.88333	-30
11.89167	-31
11.90000	-30
11.90833	-28
11.91667	-27
11.92500	-26
11.93333	-27
11.94167	-28
11.95000	-29
11.95833	-29
11.96667	-28
11.97500	-28
11.98333	-28
11.99167	-28
12.00000	-29
12.00833	-30
12.01667	-30
12.02500	-31
12.03333	-32
12.04167	-31
12.05000	-31
12.05833	-30
12.06667	-30
12.07500	-28
12.08333	-25
12.09167	-22
12.10000	-19
12.10833	-18
12.11667	-20
12.12500	-23
12.13333	-27
12.14167	-31
12.15000	-34
12.15833	-34
12.16667	-34
12.17500	-33
12.18333	-33
12.19167	-34
12.20000	-36
12.20833	-36
12.21667	-35
12.22500	-33
12.23333	-30
12.24167	-27
12.25000	-26
12.25833	-27
12.26667	-32
12.27500	-37
12.28333	-43
12.29167	-45
12.30000	-44
12.30833	-41
12.31667	-35
12.32500	-30
12.33333	-27
12.34167	-29
12.35000	-32
12.35833	-38
12.36667	-42
12.37500	-46
12.38333	-48
12.39167	-51
12.40000	-53
12.40833	-54
12.41667	-54
12.42500	-51
12.43333	-47
12.44167	-43
12.45000	-38
12.45833	-34
12.46667	-32
12.47500	-31
12.48333	-33
12.49167	-36
12.50000	-40
12.50833	-44
12.51667	-48
12.52500	-50
12.53333	-50
12.54167	-48
12.55000	-43
12.55833	-37
12.56667	-32
12.57500	-29
12.58333	-28
12.59167	-29
12.60000	-30
12.60833	-32
12.61667	-33
12.62500	-34
12.63333	-35
12.64167	-36
12.65000	-35
12.65833	-33
12.66667	-30
12.67500	-28
12.68333	-27
12.69167	-29
12.70000	-32
12.70833	-34
12.71667	-35
12.72500	-34
12.73333	-32
12.74167	-28
12.75000	-26
12.75833	-26
12.76667	-29
12.77500	-33
12.78333	-37
12.79167	-40
12.80000	-41
12.80833	-39
12.81667	-36
12.82500	-34
12.83333	-34
12.84167	-37
12.85000	-41
12.85833	-45
12.86667	-47
12.87500	-47
12.88333	-45
12.89167	-43
12.90000	-41
12.90833	-39
12.91667	-38
12.92500	-37
12.93333	-36
12.94167	-34
12.95000	-34
12.95833	-36
12.96667	-39
12.97500	-44
12.98333	-48
12.99167	-50
13.00000	-48
13.00833	-44
13.01667	-38
13.02500	-32
13.03333	-28
13.04167	-26
13.05000	-27
13.05833	-29
13.06667	-31
13.07500	-33
13.08333	-34
13.09167	-35
13.10000	-36
13.10833	-37
13.11667	-36
13.12500	-35
13.13333	-33
13.14167	-31
13.15000	-29
13.15833	-27
13.16667	-26
13.17500	-26
13.18333	-28
13.19167	-29
13.20000	-31
13.20833	-32
13.21667	-31
13.22500	-30
13.23333	-30
13.24167	-31
13.25000	-35
13.25833	-39
13.26667	-43
13.27500	-45
13.28333	-45
13.29167	-43
13.30000	-42
13.30833	-41
13.31667	-42
13.32500	-43
13.33333	-41
13.34167	-36
13.35000	-31
13.35833	-26
13.36667	-23
13.37500	-21
13.38333	-21
13.39167	-21
13.40000	-19
13.40833	-18
13.41667	-17
13.42500	-17
13.43333	-16
13.44167	-16
13.45000	-17
13.45833	-20
13.46667	-25
13.47500	-31
13.48333	-36
13.49167	-39
13.50000	-40
13.50833	-40
13.51667	-38
13.52500	-36
13.53333	-32
13.54167	-28
13.55000	-24
13.55833	-22
13.56667	-22
13.57500	-25
13.58333	-30
13.59167	-35
13.60000	-39
13.60833	-41
13.61667	-41
13.62500	-40
13.63333	-37
13.64167	-35
13.65000	-33
13.65833	-32
13.66667	-33
13.67500	-34
13.68333	-35
13.69167	-35
13.70000	-34
13.70833	-33
13.71667	-33
13.72500	-35
13.73333	-36
13.74167	-36
13.75000	-37
13.75833	-37
13.76667	-38
13.77500	-40
13.78333	-41
13.79167	-40
13.80000	-37
13.80833	-33
13.81667	-28
13.82500	-23
13.83333	-19
13.84167	-17
13.85000	-16
13.85833	-18
13.86667	-20
13.87500	-22
13.88333	-24
13.89167	-26
13.90000	-29
13.90833	-32
13.91667	-36
13.92500	-39
13.93333	-39
13.94167	-37
13.95000	-35
13.95833	-31
13.96667	-29
13.97500	-28
13.98333	-29
13.99167	-31
14.00000	-34
14.00833	-36
14.01667	-38
14.02500	-38
14.03333	-37
14.04167	-37
14.05000	-36
14.05833	-34
14.06667	-32
14.07500	-29
14.08333	-26
14.09167	-22
14.10000	-18
14.10833	-15
14.11667	-15
14.12500	-16
14.13333	-19
14.14167	-21
14.15000	-22
14.15833	-19
14.16667	-15
14.17500	-10
14.18333	-6
14.19167	-6
14.20000	-7
14.20833	-10
14.21667	-12
14.22500	-13
14.23333	-14
14.24167	-15
14.25000	-17
14.25833	-20
14.26667	-22
14.27500	-22
14.28333	-21
14.29167	-18
14.30000	-13
14.30833	-10
14.31667	-6
14.32500	-5
14.33333	-5
14.34167	-7
14.35000	-10
14.35833	-13
14.36667	-16
14.37500	-19
14.38333	-22
14.39167	-25
14.40000	-26
14.40833	-25
14.41667	-20
14.42500	-13
14.43333	-6
14.44167	1
14.45000	6
14.45833	8
14.46667	8
14.47500	5
14.48333	1
14.49167	-3
14.50000	-6
14.50833	-8
14.51667	-9
14.52500	-10
14.53333	-10
14.54167	-10
14.55000	-11
14.55833	-11
14.56667	-13
14.57500	-17
14.58333	-21
14.59167	-25
14.60000	-28
14.60833	-30
14.61667	-30
14.62500	-30
14.63333	-30
14.64167	-28
14.65000	-26
14.65833	-22
14.66667	-19
14.67500	-15
14.68333	-12
14.69167	-10
14.70000	-10
14.70833	-12
14.71667	-13
14.72500	-14
14.73333	-13
14.74167	-11
14.75000	-9
14.75833	-8
14.76667	-8
14.77500	-10
14.78333	-13
14.79167	-18
14.80000	-24
14.80833	-30
14.81667	-35
14.82500	-39
14.83333	-38
14.84167	-35
14.85000	-31
14.85833	-27
14.86667	-24
14.87500	-23
14.88333	-23
14.89167	-23
14.90000	-24
14.90833	-23
14.91667	-23
14.92500	-21
14.93333	-18
14.94167	-13
14.95000	-8
14.95833	-3
14.96667	1
14.97500	1
14.98333	-1
14.99167	-6
15.00000	-13
15.00833	-17
15.01667	-21
15.02500	-22
15.03333	-21
15.04167	-20
15.05000	-19
15.05833	-18
15.06667	-18
15.07500	-17
15.08333	-15
15.09167	-12
15.10000	-9
15.10833	-7
15.11667	-7
15.12500	-9
15.13333	-12
15.14167	-15
15.15000	-18
15.15833	-20
15.16667	-21
15.17500	-24
15.18333	-26
15.19167	-28
15.20000	-27
15.20833	-26
15.21667	-24
15.22500	-22
15.23333	-20
15.24167	-19
15.25000	-18
15.25833	-19
15.26667	-21
15.27500	-25
15.28333	-29
15.29167	-32
15.30000	-33
15.30833	-34
15.31667	-34
15.32500	-33
15.33333	-30
15.34167	-27
15.35000	-25
15.35833	-25
15.36667	-25
15.37500	-25
15.38333	-24
15.39167	-22
15.40000	-19
15.40833	-18
15.41667	-19
15.42500	-22
15.43333	-24
15.44167	-25
15.45000	-26
15.45833	-25
15.46667	-24
15.47500	-25
15.48333	-27
15.49167	-28
15.50000	-28
15.50833	-27
15.51667	-26
15.52500	-25
15.53333	-24
15.54167	-23
15.55000	-23
15.55833	-24
15.56667	-25
15.57500	-26
15.58333	-27
15.59167	-27
15.60000	-27
15.60833	-27
15.61667	-29
15.62500	-31
15.63333	-32
15.64167	-32
15.65000	-29
15.65833	-24
15.66667	-20
15.67500	-18
15.68333	-19
15.69167	-21
15.70000	-24
15.70833	-25
15.71667	-23
15.72500	-22
15.73333	-22
15.74167	-24
15.75000	-26
15.75833	-27
15.76667	-26
15.77500	-25
15.78333	-23
15.79167	-24
15.80000	-26
15.80833	-29
15.81667	-31
15.82500	-32
15.83333	-32
15.84167	-31
15.85000	-30
15.85833	-28
15.86667	-25
15.87500	-22
15.88333	-18
15.89167	-15
15.90000	-12
15.90833	-11
15.91667	-11
15.92500	-13
15.93333	-15
15.94167	-17
15.95000	-20
15.95833	-23
15.96667	-26
15.97500	-29
15.98333	-31
15.99167	-32
16.00000	-30
16.00833	-27
16.01667	-23
16.02500	-20
16.03333	-20
16.04167	-24
16.05000	-29
16.05833	-34
16.06667	-37
16.07500	-37
16.08333	-35
16.09167	-34
16.10000	-34
16.10833	-35
16.11667	-35
16.12500	-33
16.13333	-30
16.14167	-27
16.15000	-25
16.15833	-25
16.16667	-25
16.17500	-26
16.18333	-27
16.19167	-30
16.20000	-34
16.20833	-37
16.21667	-40
16.22500	-41
16.23333	-39
16.24167	-36
16.25000	-33
16.25833	-32
16.26667	-31
16.27500	-31
16.28333	-32
16.29167	-31
16.30000	-29
16.30833	-26
16.31667	-22
16.32500	-19
16.33333	-16
16.34167	-15
16.35000	-15
16.35833	-16
16.36667	-18
16.37500	-21
16.38333	-23
16.39167	-25
16.40000	-26
16.40833	-27
16.41667	-26
16.42500	-26
16.43333	-29
16.44167	-32
16.45000	-35
16.45833	-37
16.46667	-36
16.47500	-34
16.48333	-32
16.49167	-31
16.50000	-32
16.50833	-33
16.51667	-34
16.52500	-34
16.53333	-34
16.54167	-35
16.55000	-35
16.55833	-34
16.56667	-31
16.57500	-27
16.58333	-22
16.59167	-20
16.60000	-21
16.60833	-23
16.61667	-24
16.62500	-26
16.63333	-27
16.64167	-29
16.65000	-31
16.65833	-34
16.66667	-36
16.67500	-36
16.68333	-36
16.69167	-36
16.70000	-39
16.70833	-43
16.71667	-48
16.72500	-52
16.73333	-53
16.74167	-51
16.75000	-49
16.75833	-46
16.76667	-43
16.77500	-39
16.78333	-36
16.79167	-33
16.80000	-33
16.80833	-34
16.81667	-37
16.82500	-38
16.83333	-38
16.84167	-36
16.85000	-34
16.85833	-34
16.86667	-35
16.87500	-36
16.88333	-36
16.89167	-36
16.90000	-35
16.90833	-33
16.91667	-31
16.92500	-29
16.93333	-28
16.94167	-26
16.95000	-25
16.95833	-23
16.96667	-22
16.97500	-21
16.98333	-22
16.99167	-26
17.00000	-30
17.00833	-35
17.01667	-38
17.02500	-41
17.03333	-42
17.04167	-43
17.05000	-44
17.05833	-46
17.06667	-47
17.07500	-46
17.08333	-45
17.09167	-43
17.10000	-42
17.10833	-41
17.11667	-41
17.12500	-40
17.13333	-39
17.14167	-37
17.15000	-36
17.15833	-36
17.16667	-37
17.17500	-37
17.18333	-37
17.19167	-36
17.20000	-35
17.20833	-34
17.21667	-32
17.22500	-29
17.23333	-25
17.24167	-22
17.25000	-21
17.25833	-22
17.26667	-25
17.27500	-29
17.28333	-33
17.29167	-36
17.30000	-37
17.30833	-36
17.31667	-33
17.32500	-28
17.33333	-24
17.34167	-23
17.35000	-23
17.35833	-23
17.36667	-22
17.37500	-21
17.38333	-20
17.39167	-19
17.40000	-21
17.40833	-23
17.41667	-23
17.42500	-23
17.43333	-22
17.44167	-22
17.45000	-23
17.45833	-25
17.46667	-27
17.47500	-28
17.48333	-28
17.49167	-28
17.50000	-28
17.50833	-28
17.51667	-28
17.52500	-28
17.53333	-28
17.54167	-27
17.55000	-26
17.55833	-26
17.56667	-27
17.57500	-28
17.58333	-30
17.59167	-31
17.60000	-30
17.60833	-29
17.61667	-28
17.62500	-29
17.63333	-29
17.64167	-31
17.65000	-31
17.65833	-30
17.66667	-27
17.67500	-24
17.68333	-22
17.69167	-20
17.70000	-19
17.70833	-20
17.71667	-21
17.72500	-23
17.73333	-24
17.74167	-25
17.75000	-24
17.75833	-22
17.76667	-21
17.77500	-21
17.78333	-23
17.79167	-27
17.80000	-31
17.80833	-34
17.81667	-36
17.82500	-35
17.83333	-33
17.84167	-30
17.85000	-27
17.85833	-26
17.86667	-25
17.87500	-26
17.88333	-26
17.89167	-25
17.90000	-21
17.90833	-17
17.91667	-13
17.92500	-11
17.93333	-12
17.94167	-16
17.95000	-21
17.95833	-25
17.96667	-29
17.97500	-31
17.98333	-34
17.99167	-36
18.00000	-40
18.00833	-42
18.01667	-43
18.02500	-43
18.03333	-42
18.04167	-42
18.05000	-41
18.05833	-42
18.06667	-44
18.07500	-46
18.08333	-47
18.09167	-48
18.10000	-46
18.10833	-43
18.11667	-39
18.12500	-35
18.13333	-32
18.14167	-29
18.15000	-26
18.15833	-24
18.16667	-22
18.17500	-22
18.18333	-22
18.19167	-23
18.20000	-24
18.20833	-25
18.21667	-24
18.22500	-23
18.23333	-20
18.24167	-18
18.25000	-17
18.25833	-17
18.26667	-18
18.27500	-20
18.28333	-23
18.29167	-24
18.30000	-23
18.30833	-21
18.31667	-19
18.32500	-19
18.33333	-21
18.34167	-24
18.35000	-27
18.35833	-30
18.36667	-33
18.37500	-35
18.38333	-35
18.39167	-33
18.40000	-28
18.40833	-23
18.41667	-19
18.42500	-17
18.43333	-17
18.44167	-21
18.45000	-25
18.45833	-29
18.46667	-33
18.47500	-36
18.48333	-38
18.49167	-38
18.50000	-36
18.50833	-33
18.51667	-28
18.52500	-23
18.53333	-19
18.54167	-16
18.55000	-15
18.55833	-16
18.56667	-17
18.57500	-19
18.58333	-21
18.59167	-21
18.60000	-20
18.60833	-18
18.61667	-16
18.62500	-13
18.63333	-10
18.64167	-8
18.65000	-6
18.65833	-3
18.66667	-0
18.67500	1
18.68333	1
18.69167	-5
18.70000	-14
18.70833	-23
18.71667	-29
18.72500	-31
18.73333	-27
18.74167	-21
18.75000	-16
18.75833	-13
18.76667	-12
18.77500	-11
18.78333	-9
18.79167	-9
18.80000	-10
18.80833	-13
18.81667	-17
18.82500	-21
18.83333	-24
18.84167	-25
18.85000	-24
18.85833	-21
18.86667	-18
18.87500	-14
18.88333	-12
18.89167	-10
18.90000	-8
18.90833	-6
18.91667	-5
18.92500	-4
18.93333	-4
18.94167	-5
18.95000	-6
18.95833	-7
18.96667	-8
18.97500	-9
18.98333	-10
18.99167	-11
19.00000	-13
19.00833	-14
19.01667	-14
19.02500	-12
19.03333	-10
19.04167	-7
19.05000	-6
19.05833	-6
19.06667	-6
19.07500	-6
19.08333	-5
19.09167	-4
19.10000	-3
19.10833	-4
19.11667	-4
19.12500	-5
19.13333	-6
19.14167	-8
19.15000	-12
19.15833	-15
19.16667	-16
19.17500	-14
19.18333	-9
19.19167	-5
19.20000	-2
19.20833	-0
19.21667	-1
19.22500	-2
19.23333	-4
19.24167	-6
19.25000	-8
19.25833	-8
19.26667	-8
19.27500	-7
19.28333	-7
19.29167	-7
19.30000	-7
19.30833	-7
19.31667	-7
19.32500	-5
19.33333	-4
19.34167	-2
19.35000	-2
19.35833	-3
19.36667	-5
19.37500	-6
19.38333	-6
19.39167	-3
19.40000	5
19.40833	13
19.41667	21
19.42500	26
19.43333	28
19.44167	26
19.45000	21
19.45833	16
19.46667	13
19.47500	12
19.48333	13
19.49167	14
19.50000	14
19.50833	13
19.51667	13
19.52500	14
19.53333	16
19.54167	16
19.55000	16
19.55833	15
19.56667	14
19.57500	14
19.58333	15
19.59167	17
19.60000	19
19.60833	20
19.61667	19
19.62500	18
19.63333	15
19.64167	12
19.65000	10
19.65833	9
19.66667	11
19.67500	15
19.68333	21
19.69167	26
19.70000	30
19.70833	33
19.71667	33
19.72500	33
19.73333	32
19.74167	31
19.75000	31
19.75833	32
19.76667	34
19.77500	37
19.78333	40
19.79167	42
19.80000	42
19.80833	44
19.81667	47
19.82500	51
19.83333	56
19.84167	61
19.85000	64
19.85833	65
19.86667	63
19.87500	62
19.88333	60
19.89167	59
19.90000	60
19.90833	61
19.91667	63
19.92500	65
19.93333	67
19.94167	68
19.95000	69
19.95833	70
19.96667	71
19.97500	72
19.98333	74
19.99167	76
20.00000	79
20.00833	82
20.01667	85
20.02500	88
20.03333	90
20.04167	93
20.05000	97
20.05833	103
20.06667	110
20.07500	117
20.08333	123
20.09167	127
20.10000	128
20.10833	131
20.11667	134
20.12500	139
20.13333	143
20.14167	147
20.15000	150
20.15833	153
20.16667	158
20.17500	164
20.18333	171
20.19167	177
20.20000	182
20.20833	187
20.21667	192
20.22500	197
20.23333	203
20.24167	208
20.25000	214
20.25833	220
20.26667	225
20.27500	231
20.28333	237
20.29167	243
20.30000	249
20.30833	255
20.31667	262
20.32500	267
20.33333	272
20.34167	277
20.35000	283
20.35833	292
20.36667	302
20.37500	314
20.38333	326
20.39167	337
20.40000	346
20.40833	353
20.41667	360
20.42500	368
20.43333	377
20.44167	388
20.45000	399
20.45833	411
20.46667	423
20.47500	433
20.48333	442
20.49167	451
20.50000	460
20.50833	471
20.51667	484
20.52500	498
20.53333	512
20.54167	525
20.55000	537
20.55833	549
20.56667	562
20.57500	577
20.58333	594
20.59167	612
20.60000	631
20.60833	650
20.61667	667
20.62500	684
20.63333	702
20.64167	721
20.65000	740
20.65833	760
20.66667	778
20.67500	795
20.68333	811
20.69167	828
20.70000	847
20.70833	866
20.71667	888
20.72500	911
20.73333	936
20.74167	961
20.75000	986
20.75833	1011
20.76667	1036
20.77500	1061
20.78333	1087
20.79167	1114
20.80000	1144
20.80833	1174
20.81667	1204
20.82500	1233
20.83333	1262
20.84167	1290
20.85000	1315
20.85833	1339
20.86667	1363
20.87500	1391
20.88333	1421
20.89167	1455
20.90000	1492
20.90833	1529
20.91667	1566
20.92500	1601
20.93333	1638
20.94167	1675
20.95000	1712
20.95833	1750
20.96667	1788
20.97500	1829
20.98333	1870
20.99167	1912
21.00000	1953
21.00833	1992
21.01667	2030
21.02500	2067
21.03333	2107
21.04167	2148
21.05000	2190
21.05833	2233
21.06667	2276
21.07500	2322
21.08333	2369
21.09167	2420
21.10000	2475
21.10833	2529
21.11667	2583
21.12500	2636
21.13333	2688
21.14167	2738
21.15000	2788
21.15833	2838
21.16667	2890
21.17500	2945
21.18333	3001
21.19167	3058
21.20000	3116
21.20833	3171
21.21667	3227
21.22500	3282
21.23333	3338
21.24167	3395
21.25000	3452
21.25833	3511
21.26667	3570
21.27500	3630
21.28333	3690
21.29167	3749
21.30000	3808
21.30833	3867
21.31667	3928
21.32500	3990
21.33333	4054
21.34167	4120
21.35000	4186
21.35833	4254
21.36667	4318
21.37500	4382
21.38333	4445
21.39167	4509
21.40000	4575
21.40833	4641
21.41667	4709
21.42500	4777
21.43333	4844
21.44167	4912
21.45000	4977
21.45833	5042
21.46667	5105
21.47500	5167
21.48333	5228
21.49167	5288
21.50000	5348
21.50833	5406
21.51667	5463
21.52500	5519
21.53333	5574
21.54167	5629
21.55000	5684
21.55833	5741
21.56667	5798
21.57500	5855
21.58333	5911
21.59167	5964
21.60000	6016
21.60833	6064
21.61667	6110
21.62500	6154
21.63333	6197
21.64167	6237
21.65000	6274
21.65833	6307
21.66667	6337
21.67500	6366
21.68333	6393
21.69167	6419
21.70000	6446
21.70833	6471
21.71667	6495
21.72500	6517
21.73333	6535
21.74167	6550
21.75000	6561
21.75833	6568
21.76667	6574
21.77500	6578
21.78333	6580
21.79167	6580
21.80000	6577
21.80833	6572
21.81667	6562
21.82500	6549
21.83333	6534
21.84167	6518
21.85000	6500
21.85833	6481
21.86667	6460
21.87500	6436
21.88333	6410
21.89167	6382
21.90000	6351
21.90833	6319
21.91667	6284
21.92500	6249
21.93333	6213
21.94167	6177
21.95000	6139
21.95833	6099
21.96667	6055
21.97500	6007
21.98333	5956
21.99167	5903
22.00000	5847
22.00833	5791
22.01667	5735
22.02500	5682
22.03333	5630
22.04167	5580
22.05000	5530
22.05833	5479
22.06667	5427
22.07500	5372
22.08333	5316
22.09167	5258
22.10000	5198
22.10833	5137
22.11667	5075
22.12500	5013
22.13333	4952
22.14167	4891
22.15000	4832
22.15833	4774
22.16667	4717
22.17500	4661
22.18333	4605
22.19167	4551
22.20000	4498
22.20833	4446
22.21667	4395
22.22500	4344
22.23333	4291
22.24167	4236
22.25000	4184
22.25833	4131
22.26667	4082
22.27500	4032
22.28333	3984
22.29167	3936
22.30000	3888
22.30833	3843
22.31667	3798
22.32500	3756
22.33333	3714
22.34167	3674
22.35000	3635
22.35833	3596
22.36667	3560
22.37500	3525
22.38333	3491
22.39167	3457
22.40000	3422
22.40833	3389
22.41667	3355
22.42500	3324
22.43333	3297
22.44167	3273
22.45000	3251
22.45833	3230
22.46667	3209
22.47500	3185
22.48333	3161
22.49167	3138
22.50000	3116
22.50833	3097
22.51667	3079
22.52500	3061
22.53333	3043
22.54167	3024
22.55000	3008
22.55833	2994
22.56667	2981
22.57500	2968
22.58333	2955
22.59167	2941
22.60000	2926
22.60833	2911
22.61667	2897
22.62500	2884
22.63333	2871
22.64167	2860
22.65000	2850
22.65833	2841
22.66667	2832
22.67500	2823
22.68333	2814
22.69167	2807
22.70000	2802
22.70833	2799
22.71667	2798
22.72500	2797
22.73333	2795
22.74167	2792
22.75000	2788
22.75833	2783
22.76667	2778
22.77500	2774
22.78333	2770
22.79167	2767
22.80000	2764
22.80833	2760
22.81667	2754
22.82500	2748
22.83333	2742
22.84167	2736
22.85000	2731
22.85833	2728
22.86667	2727
22.87500	2727
22.88333	2727
22.89167	2727
22.90000	2726
22.90833	2726
22.91667	2728
22.92500	2730
22.93333	2732
22.94167	2733
22.95000	2733
22.95833	2731
22.96667	2729
22.97500	2727
22.98333	2727
22.99167	2726
23.00000	2726
23.00833	2726
23.01667	2729
23.02500	2734
23.03333	2739
23.04167	2744
23.05000	2748
23.05833	2750
23.06667	2751
23.07500	2750
23.08333	2749
23.09167	2749
23.10000	2750
23.10833	2753
23.11667	2757
23.12500	2761
23.13333	2763
23.14167	2765
23.15000	2766
23.15833	2766
23.16667	2767
23.17500	2768
23.18333	2770
23.19167	2772
23.20000	2775
23.20833	2779
23.21667	2783
23.22500	2787
23.23333	2790
23.24167	2792
23.25000	2794
23.25833	2794
23.26667	2795
23.27500	2798
23.28333	2802
23.29167	2805
23.30000	2807
23.30833	2808
23.31667	2810
23.32500	2813
23.33333	2818
23.34167	2824
23.35000	2830
23.35833	2834
23.36667	2837
23.37500	2837
23.38333	2836
23.39167	2835
23.40000	2835
23.40833	2838
23.41667	2843
23.42500	2849
23.43333	2854
23.44167	2858
23.45000	2860
23.45833	2860
23.46667	2860
23.47500	2862
23.48333	2865
23.49167	2868
23.50000	2872
23.50833	2876
23.51667	2881
23.52500	2886
23.53333	2890
23.54167	2894
23.55000	2897
23.55833	2899
23.56667	2902
23.57500	2905
23.58333	2910
23.59167	2914
23.60000	2918
23.60833	2921
23.61667	2924
23.62500	2926
23.63333	2929
23.64167	2932
23.65000	2934
23.65833	2934
23.66667	2935
23.67500	2937
23.68333	2939
23.69167	2942
23.70000	2944
23.70833	2946
23.71667	2948
23.72500	2949
23.73333	2950
23.74167	2953
23.75000	2955
23.75833	2957
23.76667	2957
23.77500	2956
23.78333	2955
23.79167	2954
23.80000	2953
23.80833	2951
23.81667	2947
23.82500	2942
23.83333	2937
23.84167	2934
23.85000	2933
23.85833	2933
23.86667	2934
23.87500	2934
23.88333	2934
23.89167	2934
23.90000	2935
23.90833	2935
23.91667	2933
23.92500	2928
23.93333	2921
23.94167	2911
23.95000	2900
23.95833	2887
23.96667	2877
23.97500	2869
23.98333	2863
23.99167	2858
24.00000	2854
24.00833	2848
24.01667	2841
24.02500	2834
24.03333	2827
24.04167	2821
24.05000	2815
24.05833	2809
24.06667	2801
24.07500	2790
24.08333	2778
24.09167	2764
24.10000	2749
24.10833	2736
24.11667	2724
24.12500	2715
24.13333	2708
24.14167	2702
24.15000	2693
24.15833	2682
24.16667	2671
24.17500	2661
24.18333	2653
24.19167	2647
24.20000	2641
24.20833	2636
24.21667	2630
24.22500	2622
24.23333	2614
24.24167	2605
24.25000	2597
24.25833	2588
24.26667	2579
24.27500	2570
24.28333	2560
24.29167	2548
24.30000	2535
24.30833	2522
24.31667	2510
24.32500	2499
24.33333	2490
24.34167	2481
24.35000	2473
24.35833	2466
24.36667	2459
24.37500	2451
24.38333	2442
24.39167	2431
24.40000	2420
24.40833	2409
24.41667	2398
24.42500	2387
24.43333	2377
24.44167	2366
24.45000	2357
24.45833	2349
24.46667	2343
24.47500	2337
24.48333	2330
24.49167	2322
24.50000	2312
24.50833	2301
24.51667	2291
24.52500	2280
24.53333	2271
24.54167	2261
24.55000	2252
24.55833	2243
24.56667	2235
24.57500	2226
24.58333	2217
24.59167	2208
24.60000	2200
24.60833	2192
24.61667	2185
24.62500	2177
24.63333	2169
24.64167	2161
24.65000	2153
24.65833	2145
24.66667	2137
24.67500	2129
24.68333	2121
24.69167	2112
24.70000	2102
24.70833	2091
24.71667	2079
24.72500	2067
24.73333	2055
24.74167	2044
24.75000	2033
24.75833	2022
24.76667	2010
24.77500	1996
24.78333	1982
24.79167	1968
24.80000	1955
24.80833	1943
24.81667	1933
24.82500	1924
24.83333	1915
24.84167	1904
24.85000	1893
24.85833	1881
24.86667	1867
24.87500	1854
24.88333	1840
24.89167	1828
24.90000	1816
24.90833	1805
24.91667	1795
24.92500	1785
24.93333	1773
24.94167	1761
24.95000	1749
24.95833	1737
24.96667	1726
24.97500	1715
24.98333	1704
24.99167	1692
25.00000	1677
25.00833	1662
25.01667	1645
25.02500	1629
25.03333	1614
25.04167	1599
25.05000	1585
25.05833	1573
25.06667	1563
25.07500	1555
25.08333	1546
25.09167	1537
25.10000	1527
25.10833	1517
25.11667	1508
25.12500	1500
25.13333	1492
25.14167	1484
25.15000	1475
25.15833	1464
25.16667	1454
25.17500	1445
25.18333	1438
25.19167	1432
25.20000	1427
25.20833	1420
25.21667	1411
25.22500	1400
25.23333	1389
25.24167	1380
25.25000	1372
25.25833	1366
25.26667	1361
25.27500	1357
25.28333	1354
25.29167	1350
25.30000	1347
25.30833	1343
25.31667	1339
25.32500	1333
25.33333	1327
25.34167	1318
25.35000	1308
25.35833	1299
25.36667	1292
25.37500	1289
25.38333	1288
25.39167	1286
25.40000	1281
25.40833	1274
25.41667	1266
25.42500	1259
25.43333	1253
25.44167	1249
25.45000	1246
25.45833	1245
25.46667	1245
25.47500	1245
25.48333	1245
25.49167	1244
25.50000	1241
25.50833	1237
25.51667	1232
25.52500	1227
25.53333	1224
25.54167	1222
25.55000	1220
25.55833	1219
25.56667	1220
25.57500	1220
25.58333	1221
25.59167	1221
25.60000	1220
25.60833	1217
25.61667	1211
25.62500	1207
25.63333	1205
25.64167	1206
25.65000	1207
25.65833	1206
25.66667	1203
25.67500	1196
25.68333	1189
25.69167	1184
25.70000	1182
25.70833	1182
25.71667	1181
25.72500	1178
25.73333	1175
25.74167	1170
25.75000	1167
25.75833	1164
25.76667	1162
25.77500	1161
25.78333	1161
25.79167	1159
25.80000	1157
25.80833	1153
25.81667	1150
25.82500	1147
25.83333	1146
25.84167	1146
25.85000	1147
25.85833	1148
25.86667	1149
25.87500	1149
25.88333	1148
25.89167	1147
25.90000	1145
25.90833	1143
25.91667	1142
25.92500	1142
25.93333	1142
25.94167	1142
25.95000	1141
25.95833	1138
25.96667	1132
25.97500	1125
25.98333	1117
25.99167	1111
26.00000	1106
26.00833	1102
26.01667	1100
26.02500	1100
26.03333	1101
26.04167	1103
26.05000	1105
26.05833	1105
26.06667	1103
26.07500	1101
26.08333	1100
26.09167	1099
26.10000	1099
26.10833	1100
26.11667	1100
26.12500	1098
26.13333	1094
26.14167	1089
26.15000	1082
26.15833	1074
26.16667	1067
26.17500	1064
26.18333	1064
26.19167	1066
26.20000	1069
26.20833	1071
26.21667	1072
26.22500	1071
26.23333	1070
26.24167	1067
26.25000	1063
26.25833	1056
26.26667	1050
26.27500	1044
26.28333	1038
26.29167	1034
26.30000	1031
26.30833	1030
26.31667	1029
26.32500	1029
26.33333	1032
26.34167	1035
26.35000	1037
26.35833	1039
26.36667	1038
26.37500	1036
26.38333	1031
26.39167	1027
26.40000	1022
26.40833	1018
26.41667	1017
26.42500	1018
26.43333	1020
26.44167	1022
26.45000	1023
26.45833	1021
26.46667	1018
26.47500	1015
26.48333	1012
26.49167	1010
26.50000	1008
26.50833	1007
26.51667	1008
26.52500	1009
26.53333	1010
26.54167	1013
26.55000	1016
26.55833	1020
26.56667	1024
26.57500	1028
26.58333	1030
26.59167	1030
26.60000	1029
26.60833	1027
26.61667	1027
26.62500	1027
26.63333	1028
26.64167	1029
26.65000	1031
26.65833	1034
26.66667	1037
26.67500	1039
26.68333	1040
26.69167	1040
26.70000	1039
26.70833	1040
26.71667	1042
26.72500	1044
26.73333	1047
26.74167	1049
26.75000	1050
26.75833	1052
26.76667	1053
26.77500	1054
26.78333	1055
26.79167	1057
26.80000	1058
26.80833	1060
26.81667	1060
26.82500	1059
26.83333	1056
26.84167	1053
26.85000	1049
26.85833	1046
26.86667	1044
26.87500	1045
26.88333	1050
26.89167	1057
26.90000	1066
26.90833	1073
26.91667	1076
26.92500	1076
26.93333	1072
26.94167	1066
26.95000	1062
26.95833	1059
26.96667	1059
26.97500	1059
26.98333	1060
26.99167	1059
27.00000	1056
27.00833	1054
27.01667	1054
27.02500	1056
27.03333	1058
27.04167	1061
27.05000	1062
27.05833	1061
27.06667	1058
27.07500	1056
27.08333	1053
27.09167	1050
27.10000	1048
27.10833	1046
27.11667	1045
27.12500	1047
27.13333	1049
27.14167	1052
27.15000	1055
27.15833	1056
27.16667	1056
27.17500	1055
27.18333	1053
27.19167	1049
27.20000	1044
27.20833	1037
27.21667	1031
27.22500	1026
27.23333	1024
27.24167	1025
27.25000	1028
27.25833	1033
27.26667	1038
27.27500	1042
27.28333	1044
27.29167	1044
27.30000	1042
27.30833	1040
27.31667	1037
27.32500	1034
27.33333	1032
27.34167	1030
27.35000	1028
27.35833	1026
27.36667	1023
27.37500	1018
27.38333	1014
27.39167	1010
27.40000	1006
27.40833	1004
27.41667	1002
27.42500	1001
27.43333	999
27.44167	998
27.45000	996
27.45833	995
27.46667	994
27.47500	996
27.48333	998
27.49167	1001
27.50000	1004
27.50833	1006
27.51667	1007
27.52500	1006
27.53333	1005
27.54167	1002
27.55000	998
27.55833	995
27.56667	993
27.57500	992
27.58333	993
27.59167	994
27.60000	995
27.60833	995
27.61667	995
27.62500	994
27.63333	993
27.64167	992
27.65000	990
27.65833	988
27.66667	986
27.67500	985
27.68333	985
27.69167	984
27.70000	982
27.70833	980
27.71667	979
27.72500	981
27.73333	987
27.74167	995
27.75000	1001
27.75833	1005
27.76667	1005
27.77500	1002
27.78333	998
27.79167	994
27.80000	991
27.80833	989
27.81667	989
27.82500	990
27.83333	992
27.84167	993
27.85000	994
27.85833	995
27.86667	996
27.87500	1000
27.88333	1003
27.89167	1005
27.90000	1005
27.90833	1004
27.91667	1002
27.92500	1002
27.93333	1004
27.94167	1009
27.95000	1012
27.95833	1015
27.96667	1017
27.97500	1019
27.98333	1020
27.99167	1020
28.00000	1019
28.00833	1017
28.01667	1017
28.02500	1018
28.03333	1022
28.04167	1026
28.05000	1031
28.05833	1036
28.06667	1042
28.07500	1047
28.08333	1051
28.09167	1052
28.10000	1052
28.10833	1052
28.11667	1051
28.12500	1052
28.13333	1055
28.14167	1059
28.15000	1062
28.15833	1065
28.16667	1068
28.17500	1069
28.18333	1070
28.19167	1069
28.20000	1069
28.20833	1069
28.21667	1070
28.22500	1073
28.23333	1076
28.24167	1079
28.25000	1081
28.25833	1082
28.26667	1083
28.27500	1085
28.28333	1087
28.29167	1088
28.30000	1089
28.30833	1089
28.31667	1088
28.32500	1089
28.33333	1092
28.34167	1096
28.35000	1102
28.35833	1107
28.36667	1111
28.37500	1113
28.38333	1113
28.39167	1110
28.40000	1107
28.40833	1104
28.41667	1102
28.42500	1101
28.43333	1102
28.44167	1105
28.45000	1108
28.45833	1112
28.46667	1115
28.47500	1116
28.48333	1115
28.49167	1113
28.50000	1111
28.50833	1110
28.51667	1112
28.52500	1114
28.53333	1118
28.54167	1123
28.55000	1127
28.55833	1131
28.56667	1133
28.57500	1133
28.58333	1132
28.59167	1131
28.60000	1131
28.60833	1131
28.61667	1133
28.62500	1137
28.63333	1141
28.64167	1144
28.65000	1147
28.65833	1148
28.66667	1148
28.67500	1148
28.68333	1148
28.69167	1147
28.70000	1146
28.70833	1145
28.71667	1146
28.72500	1148
28.73333	1150
28.74167	1154
28.75000	1158
28.75833	1163
28.76667	1167
28.77500	1172
28.78333	1176
28.79167	1178
28.80000	1179
28.80833	1178
28.81667	1178
28.82500	1177
28.83333	1177
28.84167	1177
28.85000	1180
28.85833	1185
28.86667	1192
28.87500	1197
28.88333	1202
28.89167	1204
28.90000	1204
28.90833	1204
28.91667	1203
28.92500	1204
28.93333	1204
28.94167	1203
28.95000	1204
28.95833	1207
28.96667	1210
28.97500	1214
28.98333	1218
28.99167	1222
29.00000	1225
29.00833	1229
29.01667	1233
29.02500	1238
29.03333	1243
29.04167	1249
29.05000	1256
29.05833	1263
29.06667	1270
29.07500	1275
29.08333	1278
29.09167	1279
29.10000	1278
29.10833	1279
29.11667	1281
29.12500	1286
29.13333	1292
29.14167	1298
29.15000	1304
29.15833	1309
29.16667	1313
29.17500	1316
29.18333	1319
29.19167	1322
29.20000	1326
29.20833	1331
29.21667	1335
29.22500	1340
29.23333	1346
29.24167	1351
29.25000	1358
29.25833	1365
29.26667	1373
29.27500	1380
29.28333	1387
29.29167	1393
29.30000	1399
29.30833	1405
29.31667	1414
29.32500	1423
29.33333	1434
29.34167	1446
29.35000	1457
29.35833	1468
29.36667	1479
29.37500	1489
29.38333	1499
29.39167	1509
29.40000	1520
29.40833	1531
29.41667	1541
29.42500	1551
29.43333	1561
29.44167	1571
29.45000	1583
29.45833	1598
29.46667	1614
29.47500	1631
29.48333	1648
29.49167	1664
29.50000	1680
29.50833	1698
29.51667	1719
29.52500	1743
29.53333	1767
29.54167	1791
29.55000	1813
29.55833	1835
29.56667	1856
29.57500	1879
29.58333	1904
29.59167	1932
29.60000	1963
29.60833	1993
29.61667	2021
29.62500	2049
29.63333	2077
29.64167	2107
29.65000	2140
29.65833	2177
29.66667	2216
29.67500	2256
29.68333	2297
29.69167	2339
29.70000	2383
29.70833	2426
29.71667	2470
29.72500	2515
29.73333	2561
29.74167	2609
29.75000	2658
29.75833	2711
29.76667	2765
29.77500	2823
29.78333	2884
29.79167	2949
29.80000	3016
29.80833	3083
29.81667	3152
29.82500	3220
29.83333	3289
29.84167	3360
29.85000	3433
29.85833	3510
29.86667	3587
29.87500	3667
29.88333	3746
29.89167	3827
29.90000	3911
29.90833	3996
29.91667	4084
29.92500	4173
29.93333	4263
29.94167	4355
29.95000	4448
29.95833	4545
29.96667	4641
29.97500	4739
29.98333	4837
29.99167	4935
30.00000	5035
30.00833	5133
30.01667	5232
30.02500	5331
30.03333	5431
30.04167	5532
30.05000	5633
30.05833	5737
30.06667	5837
30.07500	5937
30.08333	6035
30.09167	6134
30.10000	6235
30.10833	6333
30.11667	6431
30.12500	6525
30.13333	6617
30.14167	6707
30.15000	6794
30.15833	6881
30.16667	6963
30.17500	7043
30.18333	7121
30.19167	7198
30.20000	7276
30.20833	7350
30.21667	7425
30.22500	7496
30.23333	7564
30.24167	7628
30.25000	7689
30.25833	7747
30.26667	7802
30.27500	7854
30.28333	7903
30.29167	7946
30.30000	7986
30.30833	8021
30.31667	8051
30.32500	8078
30.33333	8100
30.34167	8118
30.35000	8133
30.35833	8146
30.36667	8156
30.37500	8162
30.38333	8165
30.39167	8163
30.40000	8156
30.40833	8146
30.41667	8133
30.42500	8116
30.43333	8095
30.44167	8070
30.45000	8039
30.45833	8003
30.46667	7964
30.47500	7922
30.48333	7878
30.49167	7832
30.50000	7784
30.50833	7733
30.51667	7675
30.52500	7614
30.53333	7548
30.54167	7479
30.55000	7410
30.55833	7341
30.56667	7273
30.57500	7204
30.58333	7134
30.59167	7063
30.60000	6988
30.60833	6914
30.61667	6835
30.62500	6757
30.63333	6678
30.64167	6598
30.65000	6518
30.65833	6434
30.66667	6349
30.67500	6260
30.68333	6170
30.69167	6081
30.70000	5991
30.70833	5903
30.71667	5813
30.72500	5722
30.73333	5630
30.74167	5537
30.75000	5444
30.75833	5351
30.76667	5262
30.77500	5173
30.78333	5087
30.79167	5003
30.80000	4921
30.80833	4841
30.81667	4759
30.82500	4678
30.83333	4595
30.84167	4510
30.85000	4429
30.85833	4348
30.86667	4271
30.87500	4193
30.88333	4118
30.89167	4043
30.90000	3968
30.90833	3896
30.91667	3824
30.92500	3755
30.93333	3686
30.94167	3618
30.95000	3551
30.95833	3483
30.96667	3417
30.97500	3350
30.98333	3286
30.99167	3227
31.00000	3170
31.00833	3117
31.01667	3065
31.02500	3015
31.03333	2963
31.04167	2911
31.05000	2860
31.05833	2809
31.06667	2760
31.07500	2711
31.08333	2664
31.09167	2617
31.10000	2571
31.10833	2526
31.11667	2483
31.12500	2442
31.13333	2400
31.14167	2359
31.15000	2320
31.15833	2281
31.16667	2245
31.17500	2210
31.18333	2176
31.19167	2141
31.20000	2106
31.20833	2073
31.21667	2041
31.22500	2012
31.23333	1986
31.24167	1962
31.25000	1938
31.25833	1913
31.26667	1886
31.27500	1858
31.28333	1829
31.29167	1802
31.30000	1775
31.30833	1752
31.31667	1730
31.32500	1709
31.33333	1689
31.34167	1670
31.35000	1652
31.35833	1634
31.36667	1617
31.37500	1599
31.38333	1581
31.39167	1562
31.40000	1541
31.40833	1521
31.41667	1502
31.42500	1485
31.43333	1469
31.44167	1454
31.45000	1439
31.45833	1422
31.46667	1407
31.47500	1393
31.48333	1378
31.49167	1364
31.50000	1350
31.50833	1337
31.51667	1325
31.52500	1313
31.53333	1303
31.54167	1294
31.55000	1285
31.55833	1277
31.56667	1270
31.57500	1264
31.58333	1259
31.59167	1253
31.60000	1246
31.60833	1238
31.61667	1228
31.62500	1219
31.63333	1210
31.64167	1202
31.65000	1193
31.65833	1184
31.66667	1174
31.67500	1165
31.68333	1155
31.69167	1147
31.70000	1139
31.70833	1134
31.71667	1131
31.72500	1130
31.73333	1129
31.74167	1126
31.75000	1122
31.75833	1116
31.76667	1110
31.77500	1104
31.78333	1099
31.79167	1095
31.80000	1092
31.80833	1089
31.81667	1085
31.82500	1080
31.83333	1074
31.84167	1068
31.85000	1062
31.85833	1059
31.86667	1058
31.87500	1059
31.88333	1060
31.89167	1061
31.90000	1062
31.90833	1063
31.91667	1064
31.92500	1064
31.93333	1062
31.94167	1059
31.95000	1057
31.95833	1056
31.96667	1056
31.97500	1056
31.98333	1058
31.99167	1060
32.00000	1063
32.00833	1068
32.01667	1073
32.02500	1079
32.03333	1086
32.04167	1093
32.05000	1101
32.05833	1110
32.06667	1118
32.07500	1123
32.08333	1127
32.09167	1130
32.10000	1136
32.10833	1143
32.11667	1153
32.12500	1162
32.13333	1171
32.14167	1180
32.15000	1191
32.15833	1204
32.16667	1220
32.17500	1238
32.18333	1256
32.19167	1274
32.20000	1291
32.20833	1307
32.21667	1322
32.22500	1338
32.23333	1357
32.24167	1380
32.25000	1406
32.25833	1433
32.26667	1460
32.27500	1486
32.28333	1511
32.29167	1534
32.30000	1558
32.30833	1582
32.31667	1608
32.32500	1636
32.33333	1665
32.34167	1697
32.35000	1731
32.35833	1767
32.36667	1804
32.37500	1845
32.38333	1887
32.39167	1928
32.40000	1969
32.40833	2008
32.41667	2047
32.42500	2087
32.43333	2131
32.44167	2178
32.45000	2225
32.45833	2274
32.46667	2325
32.47500	2379
32.48333	2436
32.49167	2496
32.50000	2560
32.50833	2624
32.51667	2689
32.52500	2752
32.53333	2816
32.54167	2882
32.55000	2950
32.55833	3024
32.56667	3101
32.57500	3184
32.58333	3268
32.59167	3353
32.60000	3440
32.60833	3525
32.61667	3612
32.62500	3700
32.63333	3791
32.64167	3885
32.65000	3978
32.65833	4076
32.66667	4171
32.67500	4267
32.68333	4363
32.69167	4461
32.70000	4563
32.70833	4665
32.71667	4772
32.72500	4879
32.73333	4987
32.74167	5097
32.75000	5206
32.75833	5320
32.76667	5431
32.77500	5546
32.78333	5662
32.79167	5778
32.80000	5897
32.80833	6014
32.81667	6132
32.82500	6248
32.83333	6364
32.84167	6479
32.85000	6590
32.85833	6702
32.86667	6811
32.87500	6922
32.88333	7030
32.89167	7137
32.90000	7245
32.90833	7349
32.91667	7454
32.92500	7556
32.93333	7657
32.94167	7758
32.95000	7855
32.95833	7954
32.96667	8047
32.97500	8141
32.98333	8236
32.99167	8324
33.00000	8401
33.00833	8469
33.01667	8537
33.02500	8603
33.03333	8667
33.04167	8734
33.05000	8800
33.05833	8858
33.06667	8907
33.07500	8952
33.08333	8999
33.09167	9042
33.10000	9080
33.10833	9111
33.11667	9136
33.12500	9155
33.13333	9166
33.14167	9174
33.15000	9179
33.15833	9183
33.16667	9185
33.17500	9182
33.18333	9174
33.19167	9162
33.20000	9146
33.20833	9128
33.21667	9109
33.22500	9086
33.23333	9056
33.24167	9018
33.25000	8975
33.25833	8925
33.26667	8870
33.27500	8812
33.28333	8751
33.29167	8690
33.30000	8626
33.30833	8562
33.31667	8493
33.32500	8424
33.33333	8350
33.34167	8274
33.35000	8197
33.35833	8116
33.36667	8034
33.37500	7947
33.38333	7858
33.39167	7769
33.40000	7678
33.40833	7586
33.41667	7487
33.42500	7387
33.43333	7285
33.44167	7181
33.45000	7081
33.45833	6980
33.46667	6881
33.47500	6778
33.48333	6668
33.49167	6559
33.50000	6458
33.50833	6362
33.51667	6261
33.52500	6159
33.53333	6054
33.54167	5947
33.55000	5842
33.55833	5735
33.56667	5631
33.57500	5526
33.58333	5423
33.59167	5322
33.60000	5220
33.60833	5123
33.61667	5024
33.62500	4929
33.63333	4834
33.64167	4738
33.65000	4643
33.65833	4545
33.66667	4448
33.67500	4351
33.68333	4257
33.69167	4168
33.70000	4081
33.70833	3999
33.71667	3918
33.72500	3839
33.73333	3759
33.74167	3677
33.75000	3595
33.75833	3511
33.76667	3430
33.77500	3349
33.78333	3272
33.79167	3199
33.80000	3127
33.80833	3061
33.81667	2995
33.82500	2932
33.83333	2869
33.84167	2805
33.85000	2742
33.85833	2676
33.86667	2612
33.87500	2549
33.88333	2487
33.89167	2430
33.90000	2373
33.90833	2320
33.91667	2267
33.92500	2216
33.93333	2166
33.94167	2116
33.95000	2067
33.95833	2019
33.96667	1972
33.97500	1926
33.98333	1880
33.99167	1835
34.00000	1790
34.00833	1750
34.01667	1711
34.02500	1674
34.03333	1637
34.04167	1599
34.05000	1560
34.05833	1519
34.06667	1480
34.07500	1443
34.08333	1410
34.09167	1379
34.10000	1350
34.10833	1322
34.11667	1293
34.12500	1266
34.13333	1241
34.14167	1216
34.15000	1190
34.15833	1162
34.16667	1133
34.17500	1102
34.18333	1073
34.19167	1047
34.20000	1026
34.20833	1008
34.21667	992
34.22500	975
34.23333	957
34.24167	936
34.25000	914
34.25833	893
34.26667	872
34.27500	852
34.28333	833
34.29167	814
34.30000	794
34.30833	775
34.31667	757
34.32500	739
34.33333	725
34.34167	712
34.35000	700
34.35833	688
34.36667	676
34.37500	665
34.38333	653
34.39167	641
34.40000	628
34.40833	616
34.41667	602
34.42500	588
34.43333	575
34.44167	564
34.45000	554
34.45833	546
34.46667	538
34.47500	532
34.48333	525
34.49167	517
34.50000	508
34.50833	498
34.51667	486
34.52500	474
34.53333	464
34.54167	456
34.55000	449
34.55833	442
34.56667	435
34.57500	426
34.58333	416
34.59167	407
34.60000	397
34.60833	388
34.61667	381
34.62500	375
34.63333	370
34.64167	366
34.65000	363
34.65833	360
34.66667	356
34.67500	351
34.68333	346
34.69167	340
34.70000	333
34.70833	327
34.71667	320
34.72500	314
34.73333	311
34.74167	309
34.75000	308
34.75833	305
34.76667	301
34.77500	295
34.78333	289
34.79167	285
34.80000	283
34.80833	282
34.81667	282
34.82500	282
34.83333	281
34.84167	278
34.85000	274
34.85833	267
34.86667	260
34.87500	251
34.88333	242
34.89167	235
34.90000	231
34.90833	229
34.91667	230
34.92500	232
34.93333	234
34.94167	234
34.95000	232
34.95833	227
34.96667	223
34.97500	218
34.98333	214
34.99167	212
35.00000	211
35.00833	212
35.01667	214
35.02500	217
35.03333	218
35.04167	217
35.05000	216
35.05833	214
35.06667	212
35.07500	209
35.08333	206
35.09167	201
35.10000	196
35.10833	189
35.11667	183
35.12500	178
35.13333	175
35.14167	175
35.15000	176
35.15833	178
35.16667	178
35.17500	178
35.18333	177
35.19167	177
35.20000	179
35.20833	180
35.21667	182
35.22500	183
35.23333	182
35.24167	181
35.25000	179
35.25833	177
35.26667	175
35.27500	175
35.28333	176
35.29167	177
35.30000	177
35.30833	177
35.31667	176
35.32500	175
35.33333	175
35.34167	175
35.35000	175
35.35833	174
35.36667	172
35.37500	170
35.38333	169
35.39167	166
35.40000	163
35.40833	159
35.41667	153
35.42500	147
35.43333	141
35.44167	137
35.45000	134
35.45833	135
35.46667	137
35.47500	141
35.48333	145
35.49167	149
35.50000	152
35.50833	154
35.51667	156
35.52500	156
35.53333	155
35.54167	152
35.55000	147
35.55833	141
35.56667	135
35.57500	131
35.58333	129
35.59167	127
35.60000	127
35.60833	127
35.61667	125
35.62500	122
35.63333	120
35.64167	119
35.65000	120
35.65833	121
35.66667	123
35.67500	124
35.68333	125
35.69167	127
35.70000	130
35.70833	131
35.71667	130
35.72500	126
35.73333	122
35.74167	118
35.75000	116
35.75833	115
35.76667	115
35.77500	113
35.78333	109
35.79167	107
35.80000	104
35.80833	102
35.81667	102
35.82500	101
35.83333	101
35.84167	100
35.85000	98
35.85833	96
35.86667	94
35.87500	92
35.88333	92
35.89167	92
35.90000	91
35.90833	89
35.91667	86
35.92500	82
35.93333	80
35.94167	80
35.95000	80
35.95833	80
35.96667	80
35.97500	78
35.98333	76
35.99167	73
36.00000	70
36.00833	69
36.01667	69
36.02500	70
36.03333	71
36.04167	71
36.05000	69
36.05833	65
36.06667	61
36.07500	58
36.08333	57
36.09167	58
36.10000	61
36.10833	64
36.11667	68
36.12500	71
36.13333	73
36.14167	73
36.15000	74
36.15833	75
36.16667	75
36.17500	72
36.18333	69
36.19167	66
36.20000	64
36.20833	65
36.21667	68
36.22500	71
36.23333	73
36.24167	73
36.25000	72
36.25833	71
36.26667	69
36.27500	67
36.28333	66
36.29167	65
36.30000	64
36.30833	64
36.31667	66
36.32500	70
36.33333	74
36.34167	78
36.35000	78
36.35833	74
36.36667	69
36.37500	65
36.38333	61
36.39167	60
36.40000	61
36.40833	63
36.41667	67
36.42500	70
36.43333	73
36.44167	73
36.45000	71
36.45833	68
36.46667	65
36.47500	64
36.48333	63
36.49167	61
36.50000	58
36.50833	55
36.51667	54
36.52500	54
36.53333	58
36.54167	64
36.55000	70
36.55833	74
36.56667	76
36.57500	73
36.58333	68
36.59167	62
36.60000	57
36.60833	54
36.61667	54
36.62500	56
36.63333	59
36.64167	64
36.65000	68
36.65833	74
36.66667	78
36.67500	80
36.68333	80
36.69167	78
36.70000	76
36.70833	74
36.71667	74
36.72500	77
36.73333	79
36.74167	82
36.75000	84
36.75833	86
36.76667	87
36.77500	86
36.78333	84
36.79167	82
36.80000	78
36.80833	74
36.81667	71
36.82500	69
36.83333	69
36.84167	69
36.85000	70
36.85833	70
36.86667	69
36.87500	68
36.88333	68
36.89167	68
36.90000	70
36.90833	71
36.91667	70
36.92500	68
36.93333	67
36.94167	68
36.95000	70
36.95833	74
36.96667	76
36.97500	77
36.98333	78
36.99167	79
37.00000	82
37.00833	85
37.01667	87
37.02500	88
37.03333	88
37.04167	88
37.05000	89
37.05833	90
37.06667	92
37.07500	93
37.08333	94
37.09167	95
37.10000	96
37.10833	96
37.11667	94
37.12500	91
37.13333	88
37.14167	84
37.15000	82
37.15833	81
37.16667	82
37.17500	83
37.18333	84
37.19167	87
37.20000	91
37.20833	95
37.21667	99
37.22500	102
37.23333	101
37.24167	97
37.25000	90
37.25833	82
37.26667	74
37.27500	70
37.28333	69
37.29167	70
37.30000	72
37.30833	75
37.31667	79
37.32500	83
37.33333	85
37.34167	85
37.35000	82
37.35833	76
37.36667	73
37.37500	74
37.38333	80
37.39167	86
37.40000	92
37.40833	94
37.41667	92
37.42500	87
37.43333	84
37.44167	82
37.45000	80
37.45833	78
37.46667	76
37.47500	73
37.48333	69
37.49167	67
37.50000	64
37.50833	63
37.51667	62
37.52500	63
37.53333	64
37.54167	67
37.55000	70
37.55833	73
37.56667	75
37.57500	74
37.58333	70
37.59167	65
37.60000	61
37.60833	59
37.61667	60
37.62500	63
37.63333	65
37.64167	68
37.65000	71
37.65833	72
37.66667	72
37.67500	70
37.68333	68
37.69167	67
37.70000	68
37.70833	69
37.71667	71
37.72500	71
37.73333	70
37.74167	68
37.75000	67
37.75833	67
37.76667	68
37.77500	69
37.78333	71
37.79167	73
37.80000	75
37.80833	78
37.81667	79
37.82500	80
37.83333	80
37.84167	80
37.85000	80
37.85833	81
37.86667	82
37.87500	82
37.88333	81
37.89167	81
37.90000	80
37.90833	81
37.91667	83
37.92500	86
37.93333	90
37.94167	92
37.95000	93
37.95833	91
37.96667	86
37.97500	81
37.98333	76
37.99167	74
38.00000	76
38.00833	78
38.01667	80
38.02500	80
38.03333	78
38.04167	76
38.05000	75
38.05833	75
38.06667	75
38.07500	77
38.08333	79
38.09167	81
38.10000	83
38.10833	84
38.11667	83
38.12500	81
38.13333	80
38.14167	81
38.15000	83
38.15833	85
38.16667	88
38.17500	89
38.18333	88
38.19167	84
38.20000	79
38.20833	75
38.21667	71
38.22500	68
38.23333	68
38.24167	69
38.25000	70
38.25833	71
38.26667	72
38.27500	73
38.28333	76
38.29167	80
38.30000	84
38.30833	87
38.31667	86
38.32500	82
38.33333	75
38.34167	66
38.35000	59
38.35833	55
38.36667	54
38.37500	56
38.38333	60
38.39167	65
38.40000	69
38.40833	73
38.41667	75
38.42500	76
38.43333	74
38.44167	70
38.45000	67
38.45833	65
38.46667	65
38.47500	65
38.48333	65
38.49167	63
38.50000	60
38.50833	57
38.51667	54
38.52500	52
38.53333	51
38.54167	50
38.55000	51
38.55833	51
38.56667	51
38.57500	52
38.58333	53
38.59167	54
38.60000	54
38.60833	55
38.61667	56
38.62500	56
38.63333	57
38.64167	56
38.65000	55
38.65833	52
38.66667	49
38.67500	45
38.68333	41
38.69167	37
38.70000	34
38.70833	32
38.71667	34
38.72500	37
38.73333	40
38.74167	44
38.75000	47
38.75833	47
38.76667	48
38.77500	50
38.78333	53
38.79167	56
38.80000	57
38.80833	56
38.81667	53
38.82500	48
38.83333	43
38.84167	41
38.85000	40
38.85833	40
38.86667	41
38.87500	42
38.88333	43
38.89167	44
38.90000	45
38.90833	46
38.91667	45
38.92500	43
38.93333	40
38.94167	37
38.95000	36
38.95833	36
38.96667	37
38.97500	38
38.98333	40
38.99167	42
39.00000	45
39.00833	49
39.01667	53
39.02500	56
39.03333	57
39.04167	55
39.05000	53
39.05833	52
39.06667	50
39.07500	50
39.08333	50
39.09167	51
39.10000	52
39.10833	52
39.11667	50
39.12500	46
39.13333	41
39.14167	36
39.15000	33
39.15833	33
39.16667	34
39.17500	37
39.18333	39
39.19167	41
39.20000	42
39.20833	42
39.21667	42
39.22500	44
39.23333	46
39.24167	48
39.25000	49
39.25833	47
39.26667	45
39.27500	43
39.28333	41
39.29167	40
39.30000	40
39.30833	40
39.31667	39
39.32500	38
39.33333	38
39.34167	41
39.35000	45
39.35833	51
39.36667	56
39.37500	60
39.38333	62
39.39167	61
39.40000	57
39.40833	52
39.41667	48
39.42500	45
39.43333	43
39.44167	43
39.45000	46
39.45833	49
39.46667	53
39.47500	57
39.48333	59
39.49167	59
39.50000	58
39.50833	57
39.51667	58
39.52500	58
39.53333	58
39.54167	56
39.55000	53
39.55833	50
39.56667	47
39.57500	44
39.58333	41
39.59167	39
39.60000	37
39.60833	36
39.61667	36
39.62500	37
39.63333	37
39.64167	37
39.65000	37
39.65833	38
39.66667	40
39.67500	43
39.68333	47
39.69167	50
39.70000	53
39.70833	54
39.71667	53
39.72500	50
39.73333	46
39.74167	41
39.75000	39
39.75833	38
39.76667	40
39.77500	42
39.78333	45
39.79167	47
39.80000	46
39.80833	44
39.81667	42
39.82500	41
39.83333	40
39.84167	42
39.85000	44
39.85833	46
39.86667	48
39.87500	49
39.88333	49
39.89167	46
39.90000	42
39.90833	39
39.91667	39
39.92500	39
39.93333	42
39.94167	44
39.95000	46
39.95833	46
39.96667	44
39.97500	44
39.98333	44
39.99167	44
40.00000	44
40.00833	45
40.01667	46
40.02500	47
40.03333	49
40.04167	51
40.05000	54
40.05833	56
40.06667	58
40.07500	62
40.08333	65
40.09167	69
40.10000	72
40.10833	75
40.11667	78
40.12500	80
40.13333	82
40.14167	85
40.15000	86
40.15833	87
40.16667	87
40.17500	89
40.18333	94
40.19167	101
40.20000	109
40.20833	116
40.21667	122
40.22500	126
40.23333	131
40.24167	135
40.25000	138
40.25833	141
40.26667	144
40.27500	147
40.28333	151
40.29167	155
40.30000	161
40.30833	168
40.31667	175
40.32500	184
40.33333	194
40.34167	206
40.35000	218
40.35833	232
40.36667	245
40.37500	256
40.38333	267
40.39167	277
40.40000	287
40.40833	297
40.41667	308
40.42500	319
40.43333	330
40.44167	343
40.45000	357
40.45833	372
40.46667	387
40.47500	401
40.48333	415
40.49167	427
40.50000	439
40.50833	452
40.51667	467
40.52500	482
40.53333	496
40.54167	509
40.55000	522
40.55833	536
40.56667	552
40.57500	569
40.58333	587
40.59167	607
40.60000	627
40.60833	646
40.61667	664
40.62500	681
40.63333	697
40.64167	712
40.65000	728
40.65833	744
40.66667	760
40.67500	776
40.68333	791
40.69167	805
40.70000	820
40.70833	835
40.71667	851
40.72500	867
40.73333	882
40.74167	897
40.75000	912
40.75833	926
40.76667	939
40.77500	950
40.78333	958
40.79167	965
40.80000	971
40.80833	979
40.81667	989
40.82500	1001
40.83333	1011
40.84167	1021
40.85000	1028
40.85833	1033
40.86667	1038
40.87500	1044
40.88333	1051
40.89167	1059
40.90000	1066
40.90833	1072
40.91667	1078
40.92500	1082
40.93333	1084
40.94167	1086
40.95000	1087
40.95833	1089
40.96667	1092
40.97500	1094
40.98333	1094
40.99167	1093
41.00000	1090
41.00833	1086
41.01667	1083
41.02500	1079
41.03333	1072
41.04167	1062
41.05000	1052
41.05833	1043
41.06667	1035
41.07500	1031
41.08333	1028
41.09167	1025
41.10000	1021
41.10833	1014
41.11667	1004
41.12500	991
41.13333	976
41.14167	961
41.15000	948
41.15833	935
41.16667	924
41.17500	913
41.18333	904
41.19167	894
41.20000	885
41.20833	875
41.21667	862
41.22500	846
41.23333	828
41.24167	811
41.25000	796
41.25833	782
41.26667	769
41.27500	757
41.28333	746
41.29167	736
41.30000	728
41.30833	720
41.31667	712
41.32500	703
41.33333	693
41.34167	680
41.35000	667
41.35833	654
41.36667	642
41.37500	630
41.38333	616
41.39167	601
41.40000	583
41.40833	567
41.41667	554
41.42500	544
41.43333	535
41.44167	528
41.45000	520
41.45833	510
41.46667	499
41.47500	485
41.48333	470
41.49167	455
41.50000	439
41.50833	426
41.51667	414
41.52500	405
41.53333	395
41.54167	386
41.55000	376
41.55833	367
41.56667	359
41.57500	351
41.58333	344
41.59167	336
41.60000	326
41.60833	315
41.61667	305
41.62500	296
41.63333	289
41.64167	285
41.65000	280
41.65833	276
41.66667	270
41.67500	262
41.68333	254
41.69167	246
41.70000	238
41.70833	230
41.71667	223
41.72500	216
41.73333	210
41.74167	203
41.75000	197
41.75833	193
41.76667	189
41.77500	185
41.78333	181
41.79167	176
41.80000	171
41.80833	166
41.81667	161
41.82500	157
41.83333	152
41.84167	148
41.85000	144
41.85833	140
41.86667	136
41.87500	131
41.88333	126
41.89167	120
41.90000	116
41.90833	112
41.91667	110
41.92500	108
41.93333	106
41.94167	104
41.95000	102
41.95833	100
41.96667	98
41.97500	96
41.98333	93
41.99167	90
42.00000	88
42.00833	85
42.01667	82
42.02500	80
42.03333	78
42.04167	77
42.05000	76
42.05833	73
42.06667	70
42.07500	65
42.08333	61
42.09167	58
42.10000	56
42.10833	57
42.11667	59
42.12500	61
42.13333	63
42.14167	64
42.15000	63
42.15833	60
42.16667	57
42.17500	56
42.18333	56
42.19167	57
42.20000	59
42.20833	60
42.21667	60
42.22500	58
42.23333	55
42.24167	51
42.25000	48
42.25833	46
42.26667	47
42.27500	49
42.28333	51
42.29167	54
42.30000	54
42.30833	52
42.31667	47
42.32500	42
42.33333	39
42.34167	38
42.35000	40
42.35833	42
42.36667	43
42.37500	41
42.38333	36
42.39167	33
42.40000	30
42.40833	29
42.41667	28
42.42500	26
42.43333	25
42.44167	25
42.45000	26
42.45833	28
42.46667	31
42.47500	31
42.48333	31
42.49167	30
42.50000	29
42.50833	29
42.51667	28
42.52500	26
42.53333	25
42.54167	24
42.55000	23
42.55833	22
42.56667	22
42.57500	22
42.58333	21
42.59167	20
42.60000	20
42.60833	20
42.61667	20
42.62500	20
42.63333	20
42.64167	19
42.65000	19
42.65833	21
42.66667	22
42.67500	24
42.68333	25
42.69167	25
42.70000	24
42.70833	22
42.71667	20
42.72500	19
42.73333	18
42.74167	17
42.75000	16
42.75833	16
42.76667	16
42.77500	18
42.78333	21
42.79167	24
42.80000	25
42.80833	24
42.81667	21
42.82500	18
42.83333	16
42.84167	16
42.85000	19
42.85833	23
42.86667	28
42.87500	32
42.88333	35
42.89167	39
42.90000	42
42.90833	44
42.91667	43
42.92500	41
42.93333	37
42.94167	33
42.95000	29
42.95833	27
42.96667	28
42.97500	29
42.98333	31
42.99167	33
43.00000	33
43.00833	30
43.01667	25
43.02500	18
43.03333	13
43.04167	10
43.05000	9
43.05833	10
43.06667	11
43.07500	11
43.08333	11
43.09167	9
43.10000	6
43.10833	4
43.11667	3
43.12500	5
43.13333	9
43.14167	15
43.15000	20
43.15833	23
43.16667	24
43.17500	23
43.18333	22
43.19167	22
43.20000	23
43.20833	26
43.21667	30
43.22500	35
43.23333	39
43.24167	41
43.25000	41
43.25833	39
43.26667	35
43.27500	31
43.28333	29
43.29167	27
43.30000	26
43.30833	24
43.31667	22
43.32500	20
43.33333	19
43.34167	20
43.35000	21
43.35833	23
43.36667	25
43.37500	25
43.38333	25
43.39167	23
43.40000	22
43.40833	19
43.41667	17
43.42500	15
43.43333	14
43.44167	15
43.45000	17
43.45833	21
43.46667	24
43.47500	24
43.48333	23
43.49167	20
43.50000	18
43.50833	17
43.51667	17
43.52500	20
43.53333	23
43.54167	27
43.55000	30
43.55833	31
43.56667	32
43.57500	31
43.58333	30
43.59167	29
43.60000	27
43.60833	25
43.61667	23
43.62500	20
43.63333	17
43.64167	14
43.65000	12
43.65833	10
43.66667	10
43.67500	10
43.68333	12
43.69167	13
43.70000	15
43.70833	17
43.71667	19
43.72500	21
43.73333	23
43.74167	25
43.75000	26
43.75833	26
43.76667	25
43.77500	23
43.78333	21
43.79167	18
43.80000	16
43.80833	14
43.81667	13
43.82500	14
43.83333	15
43.84167	16
43.85000	18
43.85833	19
43.86667	20
43.87500	22
43.88333	24
43.89167	24
43.90000	23
43.90833	21
43.91667	18
43.92500	16
43.93333	15
43.94167	15
43.95000	15
43.95833	13
43.96667	12
43.97500	10
43.98333	9
43.99167	9
44.00000	10
44.00833	12
44.01667	15
44.02500	18
44.03333	19
44.04167	17
44.05000	15
44.05833	12
44.06667	11
44.07500	11
44.08333	14
44.09167	16
44.10000	17
44.10833	17
44.11667	19
44.12500	20
44.13333	22
44.14167	22
44.15000	22
44.15833	21
44.16667	19
44.17500	17
44.18333	14
44.19167	12
44.20000	11
44.20833	11
44.21667	10
44.22500	9
44.23333	7
44.24167	5
44.25000	4
44.25833	6
44.26667	9
44.27500	12
44.28333	15
44.29167	18
44.30000	19
44.30833	19
44.31667	18
44.32500	18
44.33333	16
44.34167	15
44.35000	12
44.35833	8
44.36667	4
44.37500	1
44.38333	-0
44.39167	-0
44.40000	1
44.40833	3
44.41667	2
44.42500	0
44.43333	-2
44.44167	-4
44.45000	-6
44.45833	-6
44.46667	-4
44.47500	-0
44.48333	5
44.49167	10
44.50000	15
44.50833	17
44.51667	15
44.52500	10
44.53333	4
44.54167	-2
44.55000	-7
44.55833	-11
44.56667	-14
44.57500	-15
44.58333	-14
44.59167	-12
44.60000	-9
44.60833	-4
44.61667	1
44.62500	6
44.63333	9
44.64167	10
44.65000	9
44.65833	8
44.66667	7
44.67500	7
44.68333	7
44.69167	8
44.70000	8
44.70833	7
44.71667	5
44.72500	3
44.73333	2
44.74167	3
44.75000	4
44.75833	4
44.76667	4
44.77500	2
44.78333	1
44.79167	2
44.80000	3
44.80833	5
44.81667	6
44.82500	8
44.83333	9
44.84167	11
44.85000	12
44.85833	11
44.86667	9
44.87500	6
44.88333	3
44.89167	2
44.90000	2
44.90833	4
44.91667	8
44.92500	11
44.93333	15
44.94167	17
44.95000	18
44.95833	16
44.96667	13
44.97500	9
44.98333	5
44.99167	4
45.00000	5
45.00833	7
45.01667	9
45.02500	12
45.03333	15
45.04167	18
45.05000	18
45.05833	17
45.06667	14
45.07500	11
45.08333	9
45.09167	8
45.10000	8
45.10833	10
45.11667	11
45.12500	13
45.13333	15
45.14167	18
45.15000	20
45.15833	20
45.16667	20
45.17500	19
45.18333	19
45.19167	18
45.20000	20
45.20833	21
45.21667	21
45.22500	19
45.23333	15
45.24167	11
45.25000	8
45.25833	8
45.26667	11
45.27500	15
45.28333	18
45.29167	21
45.30000	22
45.30833	22
45.31667	20
45.32500	19
45.33333	17
45.34167	17
45.35000	17
45.35833	18
45.36667	19
45.37500	19
45.38333	16
45.39167	13
45.40000	11
45.40833	12
45.41667	17
45.42500	23
45.43333	29
45.44167	32
45.45000	32
45.45833	29
45.46667	25
45.47500	22
45.48333	19
45.49167	17
45.50000	14
45.50833	11
45.51667	9
45.52500	8
45.53333	9
45.54167	13
45.55000	17
45.55833	18
45.56667	19
45.57500	18
45.58333	16
45.59167	16
45.60000	18
45.60833	20
45.61667	21
45.62500	21
45.63333	22
45.64167	24
45.65000	27
45.65833	28
45.66667	29
45.67500	28
45.68333	28
45.69167	26
45.70000	24
45.70833	21
45.71667	19
45.72500	17
45.73333	15
45.74167	13
45.75000	10
45.75833	7
45.76667	6
45.77500	6
45.78333	8
45.79167	10
45.80000	14
45.80833	16
45.81667	18
45.82500	17
45.83333	15
45.84167	12
45.85000	10
45.85833	9
45.86667	9
45.87500	10
45.88333	11
45.89167	12
45.90000	12
45.90833	12
45.91667	12
45.92500	14
45.93333	14
45.94167	14
45.95000	11
45.95833	8
45.96667	4
45.97500	2
45.98333	2
45.99167	2
46.00000	3
46.00833	5
46.01667	8
46.02500	10
46.03333	12
46.04167	12
46.05000	10
46.05833	7
46.06667	5
46.07500	4
46.08333	5
46.09167	7
46.10000	9
46.10833	11
46.11667	10
46.12500	8
46.13333	7
46.14167	6
46.15000	5
46.15833	3
46.16667	2
46.17500	2
46.18333	2
46.19167	4
46.20000	6
46.20833	7
46.21667	6
46.22500	3
46.23333	-1
46.24167	-6
46.25000	-9
46.25833	-9
46.26667	-6
46.27500	-2
46.28333	3
46.29167	6
46.30000	8
46.30833	8
46.31667	7
46.32500	6
46.33333	5
46.34167	5
46.35000	5
46.35833	5
46.36667	7
46.37500	10
46.38333	14
46.39167	19
46.40000	25
46.40833	29
46.41667	30
46.42500	29
46.43333	26
46.44167	22
46.45000	18
46.45833	14
46.46667	10
46.47500	7
46.48333	4
46.49167	2
46.50000	0
46.50833	-1
46.51667	0
46.52500	2
46.53333	4
46.54167	6
46.55000	6
46.55833	6
46.56667	6
46.57500	7
46.58333	8
46.59167	9
46.60000	7
46.60833	5
46.61667	4
46.62500	4
46.63333	6
46.64167	9
46.65000	11
46.65833	11
46.66667	8
46.67500	5
46.68333	1
46.69167	-1
46.70000	-1
46.70833	-0
46.71667	0
46.72500	1
46.73333	2
46.74167	3
46.75000	4
46.75833	5
46.76667	5
46.77500	4
46.78333	4
46.79167	5
46.80000	8
46.80833	10
46.81667	13
46.82500	15
46.83333	14
46.84167	11
46.85000	8
46.85833	4
46.86667	0
46.87500	-3
46.88333	-6
46.89167	-7
46.90000	-6
46.90833	-5
46.91667	-2
46.92500	0
46.93333	3
46.94167	5
46.95000	6
46.95833	8
46.96667	8
46.97500	6
46.98333	2
46.99167	-1
47.00000	-4
47.00833	-4
47.01667	-2
47.02500	1
47.03333	4
47.04167	6
47.05000	7
47.05833	7
47.06667	5
47.07500	4
47.08333	3
47.09167	1
47.10000	-1
47.10833	-3
47.11667	-3
47.12500	-3
47.13333	-1
47.14167	2
47.15000	5
47.15833	7
47.16667	7
47.17500	6
47.18333	5
47.19167	3
47.20000	2
47.20833	2
47.21667	2
47.22500	2
47.23333	1
47.24167	-0
47.25000	-3
47.25833	-5
47.26667	-7
47.27500	-8
47.28333	-6
47.29167	-4
47.30000	-1
47.30833	1
47.31667	4
47.32500	6
47.33333	9
47.34167	11
47.35000	12
47.35833	11
47.36667	8
47.37500	7
47.38333	6
47.39167	5
47.40000	4
47.40833	3
47.41667	1
47.42500	-2
47.43333	-4
47.44167	-7
47.45000	-10
47.45833	-13
47.46667	-15
47.47500	-14
47.48333	-10
47.49167	-4
47.50000	4
47.50833	11
47.51667	16
47.52500	18
47.53333	17
47.54167	13
47.55000	9
47.55833	6
47.56667	6
47.57500	7
47.58333	7
47.59167	6
47.60000	3
47.60833	0
47.61667	-1
47.62500	-1
47.63333	1
47.64167	4
47.65000	7
47.65833	8
47.66667	9
47.67500	11
47.68333	14
47.69167	15
47.70000	15
47.70833	12
47.71667	8
47.72500	3
47.73333	1
47.74167	0
47.75000	0
47.75833	-0
47.76667	-2
47.77500	-2
47.78333	-2
47.79167	-2
47.80000	-2
47.80833	-2
47.81667	-3
47.82500	-4
47.83333	-3
47.84167	-1
47.85000	-0
47.85833	-1
47.86667	-2
47.87500	-4
47.88333	-5
47.89167	-5
47.90000	-5
47.90833	-4
47.91667	-2
47.92500	0
47.93333	3
47.94167	6
47.95000	9
47.95833	9
47.96667	9
47.97500	9
47.98333	9
47.99167	10
48.00000	11
48.00833	10
48.01667	7
48.02500	4
48.03333	3
48.04167	4
48.05000	5
48.05833	6
48.06667	7
48.07500	7
48.08333	6
48.09167	6
48.10000	7
48.10833	7
48.11667	7
48.12500	7
48.13333	8
48.14167	10
48.15000	12
48.15833	12
48.16667	11
48.17500	9
48.18333	6
48.19167	4
48.20000	3
48.20833	2
48.21667	1
48.22500	-0
48.23333	-0
48.24167	1
48.25000	3
48.25833	5
48.26667	7
48.27500	7
48.28333	6
48.29167	5
48.30000	5
48.30833	7
48.31667	10
48.32500	13
48.33333	15
48.34167	14
48.35000	11
48.35833	6
48.36667	0
48.37500	-4
48.38333	-8
48.39167	-10
48.40000	-9
48.40833	-6
48.41667	-2
48.42500	3
48.43333	5
48.44167	4
48.45000	2
48.45833	-1
48.46667	-3
48.47500	-3
48.48333	-1
48.49167	0
48.50000	0
48.50833	-0
48.51667	-1
48.52500	-2
48.53333	-1
48.54167	2
48.55000	5
48.55833	9
48.56667	12
48.57500	13
48.58333	11
48.59167	8
48.60000	5
48.60833	2
48.61667	1
48.62500	1
48.63333	0
48.64167	-0
48.65000	0
48.65833	4
48.66667	8
48.67500	11
48.68333	12
48.69167	12
48.70000	10
48.70833	9
48.71667	11
48.72500	15
48.73333	21
48.74167	27
48.75000	30
48.75833	30
48.76667	27
48.77500	22
48.78333	16
48.79167	11
48.80000	6
48.80833	2
48.81667	-1
48.82500	-5
48.83333	-6
48.84167	-6
48.85000	-3
48.85833	2
48.86667	7
48.87500	11
48.88333	13
48.89167	13
48.90000	10
48.90833	6
48.91667	2
48.92500	-1
48.93333	-3
48.94167	-5
48.95000	-5
48.95833	-5
48.96667	-4
48.97500	-3
48.98333	-1
48.99167	2
49.00000	6
49.00833	9
49.01667	11
49.02500	11
49.03333	9
49.04167	7
49.05000	6
49.05833	5
49.06667	6
49.07500	6
49.08333	5
49.09167	3
49.10000	1
49.10833	-1
49.11667	-2
49.12500	-1
49.13333	1
49.14167	5
49.15000	8
49.15833	11
49.16667	13
49.17500	12
49.18333	9
49.19167	6
49.20000	1
49.20833	-4
49.21667	-6
49.22500	-6
49.23333	-4
49.24167	-1
49.25000	1
49.25833	2
49.26667	1
49.27500	-1
49.28333	-2
49.29167	-2
49.30000	-1
49.30833	-0
49.31667	-2
49.32500	-5
49.33333	-8
49.34167	-9
49.35000	-8
49.35833	-4
49.36667	0
49.37500	5
49.38333	9
49.39167	12
49.40000	14
49.40833	13
49.41667	11
49.42500	8
49.43333	6
49.44167	4
49.45000	2
49.45833	-0
49.46667	-1
49.47500	-1
49.48333	-0
49.49167	1
49.50000	2
49.50833	1
49.51667	-1
49.52500	-2
49.53333	-4
49.54167	-4
49.55000	-3
49.55833	-2
49.56667	-0
49.57500	1
49.58333	0
49.59167	0
49.60000	2
49.60833	5
49.61667	7
49.62500	9
49.63333	9
49.64167	8
49.65000	6
49.65833	5
49.66667	5
49.67500	6
49.68333	6
49.69167	5
49.70000	3
49.70833	1
49.71667	-0
49.72500	1
49.73333	3
49.74167	6
49.75000	8
49.75833	8
49.76667	5
49.77500	2
49.78333	-1
49.79167	-1
49.80000	1
49.80833	4
49.81667	6
49.82500	6
49.83333	5
49.84167	3
49.85000	2
49.85833	2
49.86667	3
49.87500	5
49.88333	7
49.89167	8
49.90000	9
49.90833	8
49.91667	9
49.92500	10
49.93333	10
49.94167	8
49.95000	4
49.95833	-1
49.96667	-6
49.97500	-7
49.98333	-5
49.99167	-2
50.00000	2
50.00833	6
50.01667	10
50.02500	13
50.03333	17
50.04167	20
50.05000	23
50.05833	23
50.06667	20
50.07500	16
50.08333	12
50.09167	9
50.10000	9
50.10833	10
50.11667	12
50.12500	14
50.13333	13
50.14167	10
50.15000	5
50.15833	0
50.16667	-4
50.17500	-5
50.18333	-4
50.19167	0
50.20000	6
50.20833	11
50.21667	14
50.22500	17
50.23333	16
50.24167	14
50.25000	12
50.25833	11
50.26667	11
50.27500	14
50.28333	17
50.29167	21
50.30000	24
50.30833	27
50.31667	29
50.32500	30
50.33333	28
50.34167	24
50.35000	20
50.35833	15
50.36667	11
50.37500	9
50.38333	9
50.39167	13
50.40000	20
50.40833	27
50.41667	33
50.42500	36
50.43333	36
50.44167	33
50.45000	29
50.45833	26
50.46667	23
50.47500	20
50.48333	19
50.49167	20
50.50000	24
50.50833	28
50.51667	31
50.52500	34
50.53333	36
50.54167	37
50.55000	37
50.55833	38
50.56667	39
50.57500	42
50.58333	45
50.59167	48
50.60000	53
50.60833	57
50.61667	60
50.62500	63
50.63333	64
50.64167	65
50.65000	64
50.65833	64
50.66667	64
50.67500	64
50.68333	65
50.69167	67
50.70000	70
50.70833	73
50.71667	78
50.72500	82
50.73333	85
50.74167	85
50.75000	85
50.75833	84
50.76667	84
50.77500	85
50.78333	88
50.79167	91
50.80000	94
50.80833	96
50.81667	95
50.82500	92
50.83333	88
50.84167	84
50.85000	82
50.85833	84
50.86667	87
50.87500	91
50.88333	95
50.89167	99
50.90000	101
50.90833	103
50.91667	104
50.92500	105
50.93333	105
50.94167	105
50.95000	104
50.95833	104
50.96667	104
50.97500	105
50.98333	104
50.99167	103
51.00000	103
51.00833	102
51.01667	102
51.02500	100
51.03333	98
51.04167	94
51.05000	92
51.05833	92
51.06667	94
51.07500	96
51.08333	98
51.09167	97
51.10000	93
51.10833	90
51.11667	88
51.12500	87
51.13333	88
51.14167	90
51.15000	91
51.15833	91
51.16667	89
51.17500	89
51.18333	90
51.19167	91
51.20000	92
51.20833	90
51.21667	87
51.22500	83
51.23333	82
51.24167	83
51.25000	86
51.25833	91
51.26667	95
51.27500	97
51.28333	96
51.29167	93
51.30000	88
51.30833	83
51.31667	80
51.32500	80
51.33333	84
51.34167	89
51.35000	93
51.35833	95
51.36667	95
51.37500	92
51.38333	87
51.39167	83
51.40000	80
51.40833	81
51.41667	83
51.42500	86
51.43333	89
51.44167	90
51.45000	90
51.45833	86
51.46667	81
51.47500	76
51.48333	71
51.49167	67
51.50000	65
51.50833	63
51.51667	63
51.52500	61
51.53333	58
51.54167	54
51.55000	50
51.55833	48
51.56667	46
51.57500	46
51.58333	47
51.59167	47
51.60000	46
51.60833	45
51.61667	44
51.62500	44
51.63333	44
51.64167	43
51.65000	42
51.65833	39
51.66667	37
51.67500	35
51.68333	35
51.69167	36
51.70000	36
51.70833	38
51.71667	39
51.72500	40
51.73333	40
51.74167	40
51.75000	38
51.75833	36
51.76667	33
51.77500	29
51.78333	26
51.79167	25
51.80000	26
51.80833	29
51.81667	35
51.82500	41
51.83333	45
51.84167	46
51.85000	46
51.85833	44
51.86667	42
51.87500	41
51.88333	41
51.89167	41
51.90000	43
51.90833	44
51.91667	43
51.92500	42
51.93333	40
51.94167	39
51.95000	38
51.95833	36
51.96667	35
51.97500	34
51.98333	34
51.99167	35
52.00000	37
52.00833	38
52.01667	37
52.02500	35
52.03333	33
52.04167	31
52.05000	28
52.05833	25
52.06667	21
52.07500	17
52.08333	12
52.09167	9
52.10000	7
52.10833	6
52.11667	8
52.12500	11
52.13333	15
52.14167	18
52.15000	19
52.15833	18
52.16667	16
52.17500	16
52.18333	17
52.19167	18
52.20000	18
52.20833	17
52.21667	13
52.22500	9
52.23333	7
52.24167	7
52.25000	9
52.25833	11
52.26667	13
52.27500	15
52.28333	17
52.29167	17
52.30000	14
52.30833	10
52.31667	5
52.32500	0
52.33333	-4
52.34167	-6
52.35000	-7
52.35833	-6
52.36667	-4
52.37500	-1
52.38333	4
52.39167	9
52.40000	12
52.40833	14
52.41667	15
52.42500	14
52.43333	12
52.44167	10
52.45000	8
52.45833	7
52.46667	5
52.47500	4
52.48333	4
52.49167	3
52.50000	3
52.50833	3
52.51667	2
52.52500	-0
52.53333	-2
52.54167	-4
52.55000	-4
52.55833	-2
52.56667	2
52.57500	7
52.58333	12
52.59167	13
52.60000	12
52.60833	10
52.61667	8
52.62500	8
52.63333	12
52.64167	17
52.65000	22
52.65833	26
52.66667	28
52.67500	26
52.68333	22
52.69167	18
52.70000	15
52.70833	12
52.71667	9
52.72500	5
52.73333	3
52.74167	2
52.75000	4
52.75833	8
52.76667	14
52.77500	19
52.78333	22
52.79167	24
52.80000	23
52.80833	22
52.81667	22
52.82500	22
52.83333	23
52.84167	24
52.85000	23
52.85833	19
52.86667	15
52.87500	11
52.88333	7
52.89167	6
52.90000	6
52.90833	7
52.91667	8
52.92500	7
52.93333	7
52.94167	6
52.95000	4
52.95833	2
52.96667	-0
52.97500	-1
52.98333	1
52.99167	3
53.00000	5
53.00833	6
53.01667	5
53.02500	2
53.03333	-1
53.04167	-2
53.05000	-1
53.05833	1
53.06667	4
53.07500	7
53.08333	9
53.09167	11
53.10000	12
53.10833	12
53.11667	12
53.12500	12
53.13333	12
53.14167	13
53.15000	13
53.15833	14
53.16667	14
53.17500	13
53.18333	12
53.19167	11
53.20000	10
53.20833	10
53.21667	12
53.22500	15
53.23333	17
53.24167	18
53.25000	17
53.25833	16
53.26667	14
53.27500	12
53.28333	10
53.29167	9
53.30000	9
53.30833	10
53.31667	11
53.32500	11
53.33333	12
53.34167	14
53.35000	18
53.35833	23
53.36667	27
53.37500	30
53.38333	30
53.39167	28
53.40000	24
53.40833	20
53.41667	18
53.42500	17
53.43333	17
53.44167	20
53.45000	25
53.45833	30
53.46667	36
53.47500	39
53.48333	40
53.49167	40
53.50000	39
53.50833	38
53.51667	37
53.52500	38
53.53333	40
53.54167	43
53.55000	46
53.55833	49
53.56667	52
53.57500	54
53.58333	55
53.59167	55
53.60000	56
53.60833	57
53.61667	58
53.62500	57
53.63333	57
53.64167	57
53.65000	59
53.65833	63
53.66667	67
53.67500	71
53.68333	74
53.69167	75
53.70000	74
53.70833	72
53.71667	71
53.72500	73
53.73333	77
53.74167	84
53.75000	92
53.75833	99
53.76667	106
53.77500	112
53.78333	118
53.79167	121
53.80000	123
53.80833	124
53.81667	127
53.82500	130
53.83333	136
53.84167	143
53.85000	150
53.85833	158
53.86667	165
53.87500	171
53.88333	177
53.89167	182
53.90000	186
53.90833	188
53.91667	191
53.92500	194
53.93333	198
53.94167	204
53.95000	212
53.95833	219
53.96667	227
53.97500	235
53.98333	243
53.99167	250
54.00000	258
54.00833	265
54.01667	272
54.02500	278
54.03333	285
54.04167	292
54.05000	300
54.05833	308
54.06667	316
54.07500	323
54.08333	330
54.09167	336
54.10000	344
54.10833	353
54.11667	364
54.12500	376
54.13333	388
54.14167	399
54.15000	408
54.15833	414
54.16667	421
54.17500	429
54.18333	438
54.19167	447
54.20000	455
54.20833	464
54.21667	472
54.22500	481
54.23333	491
54.24167	503
54.25000	514
54.25833	527
54.26667	539
54.27500	551
54.28333	563
54.29167	573
54.30000	584
54.30833	595
54.31667	606
54.32500	617
54.33333	628
54.34167	640
54.35000	652
54.35833	664
54.36667	676
54.37500	689
54.38333	701
54.39167	712
54.40000	722
54.40833	732
54.41667	742
54.42500	753
54.43333	764
54.44167	776
54.45000	786
54.45833	796
54.46667	805
54.47500	816
54.48333	828
54.49167	840
54.50000	853
54.50833	865
54.51667	876
54.52500	886
54.53333	896
54.54167	905
54.55000	915
54.55833	926
54.56667	938
54.57500	953
54.58333	969
54.59167	983
54.60000	994
54.60833	1002
54.61667	1010
54.62500	1018
54.63333	1028
54.64167	1040
54.65000	1052
54.65833	1064
54.66667	1075
54.67500	1086
54.68333	1097
54.69167	1108
54.70000	1120
54.70833	1132
54.71667	1144
54.72500	1154
54.73333	1163
54.74167	1171
54.75000	1179
54.75833	1188
54.76667	1198
54.77500	1206
54.78333	1215
54.79167	1224
54.80000	1232
54.80833	1240
54.81667	1250
54.82500	1259
54.83333	1266
54.84167	1273
54.85000	1278
54.85833	1284
54.86667	1290
54.87500	1296
54.88333	1304
54.89167	1310
54.90000	1317
54.90833	1324
54.91667	1332
54.92500	1340
54.93333	1348
54.94167	1355
54.95000	1360
54.95833	1363
54.96667	1365
54.97500	1367
54.98333	1369
54.99167	1372
55.00000	1376
55.00833	1380
55.01667	1385
55.02500	1391
55.03333	1396
55.04167	1400
55.05000	1404
55.05833	1405
55.06667	1406
55.07500	1407
55.08333	1408
55.09167	1410
55.10000	1411
55.10833	1413
55.11667	1416
55.12500	1419
55.13333	1423
55.14167	1426
55.15000	1428
55.15833	1430
55.16667	1431
55.17500	1431
55.18333	1432
55.19167	1433
55.20000	1433
55.20833	1433
55.21667	1432
55.22500	1431
55.23333	1429
55.24167	1426
55.25000	1425
55.25833	1424
55.26667	1423
55.27500	1421
55.28333	1418
55.29167	1416
55.30000	1415
55.30833	1415
55.31667	1414
55.32500	1413
55.33333	1409
55.34167	1405
55.35000	1400
55.35833	1394
55.36667	1389
55.37500	1383
55.38333	1377
55.39167	1371
55.40000	1366
55.40833	1362
55.41667	1359
55.42500	1357
55.43333	1355
55.44167	1353
55.45000	1350
55.45833	1346
55.46667	1341
55.47500	1337
55.48333	1333
55.49167	1329
55.50000	1324
55.50833	1320
55.51667	1315
55.52500	1310
55.53333	1304
55.54167	1298
55.55000	1292
55.55833	1285
55.56667	1277
55.57500	1270
55.58333	1262
55.59167	1255
55.60000	1251
55.60833	1249
55.61667	1248
55.62500	1248
55.63333	1244
55.64167	1236
55.65000	1227
55.65833	1216
55.66667	1205
55.67500	1197
55.68333	1190
55.69167	1183
55.70000	1175
55.70833	1168
55.71667	1161
55.72500	1156
55.73333	1150
55.74167	1145
55.75000	1141
55.75833	1136
55.76667	1130
55.77500	1124
55.78333	1117
55.79167	1107
55.80000	1096
55.80833	1086
55.81667	1077
55.82500	1070
55.83333	1064
55.84167	1060
55.85000	1056
55.85833	1053
55.86667	1050
55.87500	1046
55.88333	1041
55.89167	1038
55.90000	1035
55.90833	1031
55.91667	1025
55.92500	1016
55.93333	1004
55.94167	990
55.95000	976
55.95833	963
55.96667	954
55.97500	947
55.98333	943
55.99167	939
56.00000	935
56.00833	930
56.01667	922
56.02500	913
56.03333	904
56.04167	894
56.05000	886
56.05833	879
56.06667	873
56.07500	867
56.08333	860
56.09167	853
56.10000	847
56.10833	842
56.11667	838
56.12500	834
56.13333	829
56.14167	822
56.15000	814
56.15833	806
56.16667	799
56.17500	793
56.18333	789
56.19167	784
56.20000	778
56.20833	771
56.21667	765
56.22500	759
56.23333	753
56.24167	747
56.25000	739
56.25833	731
56.26667	724
56.27500	718
56.28333	715
56.29167	711
56.30000	708
56.30833	705
56.31667	701
56.32500	698
56.33333	695
56.34167	692
56.35000	688
56.35833	683
56.36667	675
56.37500	664
56.38333	653
56.39167	645
56.40000	640
56.40833	638
56.41667	636
56.42500	633
56.43333	627
56.44167	620
56.45000	614
56.45833	607
56.46667	602
56.47500	596
56.48333	589
56.49167	583
56.50000	578
56.50833	574
56.51667	571
56.52500	568
56.53333	565
56.54167	563
56.55000	560
56.55833	555
56.56667	550
56.57500	543
56.58333	536
56.59167	531
56.60000	528
56.60833	526
56.61667	527
56.62500	528
56.63333	527
56.64167	523
56.65000	517
56.65833	509
56.66667	501
56.67500	494
56.68333	487
56.69167	480
56.70000	472
56.70833	465
56.71667	461
56.72500	459
56.73333	459
56.74167	459
56.75000	457
56.75833	454
56.76667	450
56.77500	445
56.78333	440
56.79167	433
56.80000	426
56.80833	420
56.81667	416
56.82500	414
56.83333	414
56.84167	413
56.85000	411
56.85833	410
56.86667	408
56.87500	407
56.88333	406
56.89167	405
56.90000	403
56.90833	399
56.91667	394
56.92500	388
56.93333	381
56.94167	374
56.95000	370
56.95833	367
56.96667	365
56.97500	362
56.98333	359
56.99167	355
57.00000	350
57.00833	346
57.01667	344
57.02500	344
57.03333	346
57.04167	349
57.05000	350
57.05833	350
57.06667	347
57.07500	344
57.08333	340
57.09167	334
57.10000	327
57.10833	320
57.11667	312
57.12500	306
57.13333	302
57.14167	300
57.15000	299
57.15833	297
57.16667	296
57.17500	294
57.18333	293
57.19167	293
57.20000	294
57.20833	295
57.21667	296
57.22500	296
57.23333	294
57.24167	291
57.25000	286
57.25833	281
57.26667	276
57.27500	270
57.28333	265
57.29167	260
57.30000	256
57.30833	254
57.31667	253
57.32500	254
57.33333	258
57.34167	263
57.35000	268
57.35833	272
57.36667	272
57.37500	269
57.38333	261
57.39167	253
57.40000	246
57.40833	241
57.41667	238
57.42500	237
57.43333	236
57.44167	234
57.45000	231
57.45833	228
57.46667	225
57.47500	223
57.48333	222
57.49167	221
57.50000	221
57.50833	221
57.51667	222
57.52500	223
57.53333	224
57.54167	223
57.55000	220
57.55833	214
57.56667	209
57.57500	205
57.58333	204
57.59167	206
57.60000	209
57.60833	211
57.61667	209
57.62500	205
57.63333	200
57.64167	195
57.65000	192
57.65833	192
57.66667	192
57.67500	192
57.68333	191
57.69167	188
57.70000	185
57.70833	181
57.71667	178
57.72500	175
57.73333	174
57.74167	174
57.75000	174
57.75833	174
57.76667	173
57.77500	169
57.78333	165
57.79167	162
57.80000	162
57.80833	165
57.81667	167
57.82500	169
57.83333	169
57.84167	167
57.85000	165
57.85833	163
57.86667	161
57.87500	159
57.88333	157
57.89167	155
57.90000	150
57.90833	147
57.91667	143
57.92500	141
57.93333	141
57.94167	142
57.95000	144
57.95833	147
57.96667	150
57.97500	153
57.98333	154
57.99167	151
58.00000	144
58.00833	137
58.01667	131
58.02500	127
58.03333	127
58.04167	130
58.05000	132
58.05833	134
58.06667	135
58.07500	135
58.08333	135
58.09167	134
58.10000	133
58.10833	131
58.11667	129
58.12500	127
58.13333	126
58.14167	127
58.15000	130
58.15833	133
58.16667	136
58.17500	138
58.18333	138
58.19167	136
58.20000	134
58.20833	131
58.21667	127
58.22500	122
58.23333	118
58.24167	115
58.25000	113
58.25833	113
58.26667	114
58.27500	113
58.28333	110
58.29167	107
58.30000	104
58.30833	103
58.31667	105
58.32500	108
58.33333	111
58.34167	113
58.35000	113
58.35833	114
58.36667	113
58.37500	112
58.38333	111
58.39167	109
58.40000	107
58.40833	106
58.41667	106
58.42500	106
58.43333	106
58.44167	105
58.45000	105
58.45833	107
58.46667	110
58.47500	114
58.48333	118
58.49167	118
58.50000	114
58.50833	109
58.51667	102
58.52500	95
58.53333	91
58.54167	90
58.55000	93
58.55833	98
58.56667	103
58.57500	106
58.58333	107
58.59167	106
58.60000	105
58.60833	105
58.61667	104
58.62500	102
58.63333	96
58.64167	89
58.65000	83
58.65833	81
58.66667	82
58.67500	88
58.68333	94
58.69167	97
58.70000	96
58.70833	92
58.71667	88
58.72500	83
58.73333	79
58.74167	75
58.75000	72
58.75833	70
58.76667	71
58.77500	73
58.78333	76
58.79167	79
58.80000	82
58.80833	84
58.81667	84
58.82500	83
58.83333	82
58.84167	80
58.85000	80
58.85833	81
58.86667	83
58.87500	85
58.88333	86
58.89167	85
58.90000	83
58.90833	80
58.91667	78
58.92500	78
58.93333	79
58.94167	80
58.95000	81
58.95833	80
58.96667	78
58.97500	74
58.98333	69
58.99167	65
59.00000	61
59.00833	57
59.01667	55
59.02500	54
59.03333	56
59.04167	61
59.05000	68
59.05833	73
59.06667	78
59.07500	80
59.08333	80
59.09167	80
59.10000	81
59.10833	82
59.11667	82
59.12500	80
59.13333	77
59.14167	72
59.15000	66
59.15833	60
59.16667	56
59.17500	54
59.18333	54
59.19167	56
59.20000	60
59.20833	62
59.21667	64
59.22500	64
59.23333	64
59.24167	64
59.25000	65
59.25833	66
59.26667	67
59.27500	67
59.28333	64
59.29167	59
59.30000	55
59.30833	53
59.31667	53
59.32500	55
59.33333	59
59.34167	64
59.35000	69
59.35833	74
59.36667	76
59.37500	75
59.38333	71
59.39167	65
59.40000	58
59.40833	52
59.41667	48
59.42500	47
59.43333	47
59.44167	48
59.45000	50
59.45833	51
59.46667	52
59.47500	53
59.48333	54
59.49167	53
59.50000	51
59.50833	48
59.51667	46
59.52500	45
59.53333	47
59.54167	52
59.55000	56
59.55833	59
59.56667	60
59.57500	58
59.58333	55
59.59167	53
59.60000	53
59.60833	53
59.61667	53
59.62500	53
59.63333	51
59.64167	50
59.65000	49
59.65833	49
59.66667	50
59.67500	51
59.68333	51
59.69167	50
59.70000	48
59.70833	47
59.71667	45
59.72500	44
59.73333	44
59.74167	44
59.75000	45
59.75833	47
59.76667	49
59.77500	50
59.78333	50
59.79167	50
59.80000	48
59.80833	47
59.81667	46
59.82500	45
59.83333	45
59.84167	45
59.85000	45
59.85833	44
59.86667	43
59.87500	42
59.88333	42
59.89167	43
59.90000	44
59.90833	46
59.91667	46
59.92500	45
59.93333	44
59.94167	43
59.95000	42
59.95833	43
59.96667	44
59.97500	46
59.98333	47
59.99167	48
60.00000	46

[LC Chromatogram(Detector A-Ch2)]
Interval(msec)	500
# of Points	7201
Start Time(min)	0.000
End Time(min)	60.000
Intensity Units	mV
Intensity Multiplier	0.001
Wavelength(nm)	230
R.Time (min)	Intensity
0.00000	-117
0.00833	-117
0.01667	-24
0.02500	-2
0.03333	-4
0.04167	-7
0.05000	-11
0.05833	-16
0.06667	-21
0.07500	-25
0.08333	-27
0.09167	-29
0.10000	-30
0.10833	-31
0.11667	-34
0.12500	-37
0.13333	-42
0.14167	-48
0.15000	-54
0.15833	-58
0.16667	-60
0.17500	-61
0.18333	-61
0.19167	-64
0.20000	-67
0.20833	-72
0.21667	-76
0.22500	-80
0.23333	-84
0.24167	-87
0.25000	-90
0.25833	-91
0.26667	-92
0.27500	-92
0.28333	-92
0.29167	-92
0.30000	-92
0.30833	-93
0.31667	-94
0.32500	-95
0.33333	-95
0.34167	-97
0.35000	-99
0.35833	-102
0.36667	-107
0.37500	-111
0.38333	-114
0.39167	-116
0.40000	-117
0.40833	-119
0.41667	-121
0.42500	-123
0.43333	-125
0.44167	-129
0.45000	-134
0.45833	-138
0.46667	-143
0.47500	-146
0.48333	-148
0.49167	-147
0.50000	-147
0.50833	-147
0.51667	-148
0.52500	-149
0.53333	-150
0.54167	-150
0.55000	-149
0.55833	-148
0.56667	-149
0.57500	-150
0.58333	-153
0.59167	-156
0.60000	-159
0.60833	-162
0.61667	-165
0.62500	-168
0.63333	-171
0.64167	-174
0.65000	-177
0.65833	-181
0.66667	-186
0.67500	-191
0.68333	-195
0.69167	-197
0.70000	-198
0.70833	-199
0.71667	-199
0.72500	-199
0.73333	-199
0.74167	-200
0.75000	-202
0.75833	-203
0.76667	-203
0.77500	-203
0.78333	-203
0.79167	-205
0.80000	-208
0.80833	-213
0.81667	-217
0.82500	-221
0.83333	-224
0.84167	-226
0.85000	-229
0.85833	-230
0.86667	-231
0.87500	-231
0.88333	-232
0.89167	-233
0.90000	-235
0.90833	-237
0.91667	-238
0.92500	-238
0.93333	-237
0.94167	-237
0.95000	-237
0.95833	-239
0.96667	-241
0.97500	-242
0.98333	-243
0.99167	-243
1.00000	-242
1.00833	-243
1.01667	-245
1.02500	-248
1.03333	-252
1.04167	-256
1.05000	-259
1.05833	-261
1.06667	-261
1.07500	-261
1.08333	-260
1.09167	-261
1.10000	-263
1.10833	-265
1.11667	-267
1.12500	-269
1.13333	-271
1.14167	-271
1.15000	-269
1.15833	-268
1.16667	-268
1.17500	-270
1.18333	-273
1.19167	-276
1.20000	-279
1.20833	-280
1.21667	-280
1.22500	-279
1.23333	-280
1.24167	-281
1.25000	-284
1.25833	-286
1.26667	-290
1.27500	-293
1.28333	-297
1.29167	-301
1.30000	-305
1.30833	-309
1.31667	-312
1.32500	-312
1.33333	-310
1.34167	-309
1.35000	-308
1.35833	-308
1.36667	-311
1.37500	-313
1.38333	-314
1.39167	-313
1.40000	-312
1.40833	-312
1.41667	-313
1.42500	-316
1.43333	-320
1.44167	-323
1.45000	-325
1.45833	-325
1.46667	-325
1.47500	-325
1.48333	-327
1.49167	-331
1.50000	-335
1.50833	-340
1.51667	-344
1.52500	-346
1.53333	-348
1.54167	-349
1.55000	-348
1.55833	-346
1.56667	-344
1.57500	-343
1.58333	-343
1.59167	-341
1.60000	-339
1.60833	-337
1.61667	-335
1.62500	-334
1.63333	-336
1.64167	-340
1.65000	-345
1.65833	-350
1.66667	-354
1.67500	-357
1.68333	-359
1.69167	-359
1.70000	-359
1.70833	-359
1.71667	-359
1.72500	-359
1.73333	-360
1.74167	-361
1.75000	-362
1.75833	-363
1.76667	-364
1.77500	-363
1.78333	-363
1.79167	-363
1.80000	-364
1.80833	-366
1.81667	-368
1.82500	-370
1.83333	-372
1.84167	-374
1.85000	-376
1.85833	-377
1.86667	-379
1.87500	-381
1.88333	-383
1.89167	-384
1.90000	-384
1.90833	-384
1.91667	-383
1.92500	-383
1.93333	-383
1.94167	-385
1.95000	-387
1.95833	-388
1.96667	-389
1.97500	-389
1.98333	-389
1.99167	-389
2.00000	-391
2.00833	-394
2.01667	-397
2.02500	-400
2.03333	-402
2.04167	-404
2.05000	-403
2.05833	-402
2.06667	-401
2.07500	-402
2.08333	-403
2.09167	-405
2.10000	-407
2.10833	-408
2.11667	-408
2.12500	-406
2.13333	-405
2.14167	-405
2.15000	-405
2.15833	-408
2.16667	-411
2.17500	-414
2.18333	-418
2.19167	-421
2.20000	-423
2.20833	-425
2.21667	-426
2.22500	-427
2.23333	-426
2.24167	-426
2.25000	-426
2.25833	-427
2.26667	-428
2.27500	-429
2.28333	-430
2.29167	-431
2.30000	-431
2.30833	-432
2.31667	-433
2.32500	-435
2.33333	-438
2.34167	-440
2.35000	-442
2.35833	-443
2.36667	-441
2.37500	-438
2.38333	-435
2.39167	-432
2.40000	-431
2.40833	-431
2.41667	-432
2.42500	-432
2.43333	-431
2.44167	-430
2.45000	-430
2.45833	-431
2.46667	-433
2.47500	-437
2.48333	-441
2.49167	-445
2.50000	-447
2.50833	-447
2.51667	-446
2.52500	-447
2.53333	-449
2.54167	-451
2.55000	-453
2.55833	-455
2.56667	-455
2.57500	-455
2.58333	-455
2.59167	-455
2.60000	-455
2.60833	-453
2.61667	-452
2.62500	-450
2.63333	-449
2.64167	-449
2.65000	-449
2.65833	-450
2.66667	-451
2.67500	-453
2.68333	-455
2.69167	-458
2.70000	-462
2.70833	-464
2.71667	-466
2.72500	-466
2.73333	-466
2.74167	-465
2.75000	-466
2.75833	-467
2.76667	-469
2.77500	-470
2.78333	-470
2.79167	-470
2.80000	-470
2.80833	-470
2.81667	-470
2.82500	-469
2.83333	-468
2.84167	-467
2.85000	-468
2.85833	-471
2.86667	-475
2.87500	-480
2.88333	-483
2.89167	-484
2.90000	-483
2.90833	-482
2.91667	-483
2.92500	-485
2.93333	-488
2.94167	-490
2.95000	-490
2.95833	-489
2.96667	-487
2.97500	-485
2.98333	-483
2.99167	-481
3.00000	-479
3.00833	-479
3.01667	-480
3.02500	-481
3.03333	-484
3.04167	-486
3.05000	-488
3.05833	-491
3.06667	-494
3.07500	-498
3.08333	-502
3.09167	-505
3.10000	-507
3.10833	-509
3.11667	-509
3.12500	-508
3.13333	-507
3.14167	-505
3.15000	-503
3.15833	-500
3.16667	-498
3.17500	-497
3.18333	-496
3.19167	-495
3.20000	-495
3.20833	-495
3.21667	-496
3.22500	-499
3.23333	-503
3.24167	-505
3.25000	-506
3.25833	-506
3.26667	-504
3.27500	-502
3.28333	-501
3.29167	-502
3.30000	-504
3.30833	-507
3.31667	-509
3.32500	-510
3.33333	-510
3.34167	-509
3.35000	-508
3.35833	-508
3.36667	-508
3.37500	-510
3.38333	-512
3.39167	-514
3.40000	-516
3.40833	-517
3.41667	-517
3.42500	-516
3.43333	-515
3.44167	-515
3.45000	-514
3.45833	-513
3.46667	-512
3.47500	-511
3.48333	-510
3.49167	-510
3.50000	-511
3.50833	-512
3.51667	-513
3.52500	-514
3.53333	-516
3.54167	-516
3.55000	-517
3.55833	-517
3.56667	-518
3.57500	-521
3.58333	-525
3.59167	-529
3.60000	-531
3.60833	-530
3.61667	-528
3.62500	-526
3.63333	-524
3.64167	-524
3.65000	-525
3.65833	-526
3.66667	-526
3.67500	-525
3.68333	-525
3.69167	-526
3.70000	-529
3.70833	-532
3.71667	-535
3.72500	-538
3.73333	-538
3.74167	-536
3.75000	-534
3.75833	-532
3.76667	-532
3.77500	-533
3.78333	-534
3.79167	-535
3.80000	-534
3.80833	-532
3.81667	-529
3.82500	-529
3.83333	-531
3.84167	-533
3.85000	-533
3.85833	-533
3.86667	-532
3.87500	-531
3.88333	-534
3.89167	-539
3.90000	-544
3.90833	-546
3.91667	-547
3.92500	-547
3.93333	-546
3.94167	-546
3.95000	-546
3.95833	-547
3.96667	-547
3.97500	-546
3.98333	-545
3.99167	-545
4.00000	-546
4.00833	-548
4.01667	-549
4.02500	-550
4.03333	-550
4.04167	-550
4.05000	-550
4.05833	-552
4.06667	-553
4.07500	-554
4.08333	-554
4.09167	-552
4.10000	-550
4.10833	-550
4.11667	-550
4.12500	-551
4.13333	-553
4.14167	-554
4.15000	-554
4.15833	-553
4.16667	-552
4.17500	-553
4.18333	-553
4.19167	-553
4.20000	-553
4.20833	-554
4.21667	-555
4.22500	-555
4.23333	-554
4.24167	-553
4.25000	-552
4.25833	-551
4.26667	-551
4.27500	-551
4.28333	-552
4.29167	-552
4.30000	-554
4.30833	-556
4.31667	-560
4.32500	-563
4.33333	-566
4.34167	-568
4.35000	-570
4.35833	-571
4.36667	-571
4.37500	-570
4.38333	-568
4.39167	-565
4.40000	-562
4.40833	-559
4.41667	-558
4.42500	-558
4.43333	-560
4.44167	-563
4.45000	-567
4.45833	-569
4.46667	-569
4.47500	-567
4.48333	-564
4.49167	-562
4.50000	-562
4.50833	-565
4.51667	-570
4.52500	-574
4.53333	-577
4.54167	-578
4.55000	-577
4.55833	-577
4.56667	-578
4.57500	-580
4.58333	-581
4.59167	-581
4.60000	-579
4.60833	-575
4.61667	-571
4.62500	-569
4.63333	-570
4.64167	-573
4.65000	-577
4.65833	-580
4.66667	-581
4.67500	-580
4.68333	-578
4.69167	-575
4.70000	-573
4.70833	-572
4.71667	-573
4.72500	-575
4.73333	-579
4.74167	-582
4.75000	-586
4.75833	-589
4.76667	-590
4.77500	-589
4.78333	-589
4.79167	-590
4.80000	-591
4.80833	-590
4.81667	-589
4.82500	-587
4.83333	-586
4.84167	-585
4.85000	-585
4.85833	-585
4.86667	-582
4.87500	-579
4.88333	-575
4.89167	-571
4.90000	-570
4.90833	-570
4.91667	-573
4.92500	-577
4.93333	-582
4.94167	-585
4.95000	-586
4.95833	-586
4.96667	-586
4.97500	-587
4.98333	-589
4.99167	-593
5.00000	-596
5.00833	-598
5.01667	-598
5.02500	-597
5.03333	-596
5.04167	-595
5.05000	-595
5.05833	-595
5.06667	-594
5.07500	-594
5.08333	-592
5.09167	-590
5.10000	-589
5.10833	-589
5.11667	-590
5.12500	-592
5.13333	-595
5.14167	-597
5.15000	-598
5.15833	-598
5.16667	-598
5.17500	-598
5.18333	-596
5.19167	-594
5.20000	-592
5.20833	-591
5.21667	-590
5.22500	-589
5.23333	-589
5.24167	-590
5.25000	-593
5.25833	-595
5.26667	-598
5.27500	-600
5.28333	-601
5.29167	-602
5.30000	-602
5.30833	-602
5.31667	-603
5.32500	-603
5.33333	-603
5.34167	-603
5.35000	-604
5.35833	-606
5.36667	-607
5.37500	-608
5.38333	-607
5.39167	-605
5.40000	-603
5.40833	-600
5.41667	-597
5.42500	-595
5.43333	-594
5.44167	-594
5.45000	-595
5.45833	-596
5.46667	-599
5.47500	-601
5.48333	-603
5.49167	-605
5.50000	-606
5.50833	-607
5.51667	-606
5.52500	-606
5.53333	-605
5.54167	-604
5.55000	-604
5.55833	-603
5.56667	-602
5.57500	-603
5.58333	-605
5.59167	-608
5.60000	-612
5.60833	-615
5.61667	-616
5.62500	-616
5.63333	-615
5.64167	-615
5.65000	-615
5.65833	-615
5.66667	-615
5.67500	-614
5.68333	-613
5.69167	-611
5.70000	-609
5.70833	-608
5.71667	-608
5.72500	-609
5.73333	-609
5.74167	-609
5.75000	-608
5.75833	-608
5.76667	-609
5.77500	-610
5.78333	-612
5.79167	-614
5.80000	-616
5.80833	-616
5.81667	-617
5.82500	-618
5.83333	-619
5.84167	-620
5.85000	-621
5.85833	-621
5.86667	-619
5.87500	-616
5.88333	-613
5.89167	-613
5.90000	-613
5.90833	-614
5.91667	-614
5.92500	-614
5.93333	-612
5.94167	-612
5.95000	-612
5.95833	-614
5.96667	-615
5.97500	-617
5.98333	-618
5.99167	-620
6.00000	-621
6.00833	-623
6.01667	-626
6.02500	-629
6.03333	-630
6.04167	-630
6.05000	-629
6.05833	-628
6.06667	-629
6.07500	-630
6.08333	-631
6.09167	-631
6.10000	-629
6.10833	-627
6.11667	-626
6.12500	-625
6.13333	-625
6.14167	-625
6.15000	-625
6.15833	-625
6.16667	-625
6.17500	-626
6.18333	-627
6.19167	-628
6.20000	-628
6.20833	-627
6.21667	-625
6.22500	-622
6.23333	-620
6.24167	-620
6.25000	-621
6.25833	-623
6.26667	-625
6.27500	-627
6.28333	-628
6.29167	-629
6.30000	-630
6.30833	-629
6.31667	-629
6.32500	-628
6.33333	-627
6.34167	-626
6.35000	-625
6.35833	-624
6.36667	-623
6.37500	-621
6.38333	-620
6.39167	-620
6.40000	-621
6.40833	-623
6.41667	-624
6.42500	-625
6.43333	-626
6.44167	-627
6.45000	-627
6.45833	-625
6.46667	-624
6.47500	-622
6.48333	-621
6.49167	-621
6.50000	-622
6.50833	-625
6.51667	-629
6.52500	-633
6.53333	-636
6.54167	-636
6.55000	-634
6.55833	-631
6.56667	-628
6.57500	-625
6.58333	-623
6.59167	-623
6.60000	-624
6.60833	-625
6.61667	-626
6.62500	-626
6.63333	-628
6.64167	-628
6.65000	-629
6.65833	-630
6.66667	-630
6.67500	-630
6.68333	-629
6.69167	-628
6.70000	-628
6.70833	-628
6.71667	-629
6.72500	-631
6.73333	-634
6.74167	-636
6.75000	-638
6.75833	-640
6.76667	-642
6.77500	-642
6.78333	-640
6.79167	-637
6.80000	-633
6.80833	-629
6.81667	-628
6.82500	-628
6.83333	-630
6.84167	-632
6.85000	-635
6.85833	-637
6.86667	-639
6.87500	-641
6.88333	-642
6.89167	-643
6.90000	-642
6.90833	-642
6.91667	-641
6.92500	-639
6.93333	-638
6.94167	-637
6.95000	-637
6.95833	-639
6.96667	-643
6.97500	-647
6.98333	-650
6.99167	-653
7.00000	-654
7.00833	-655
7.01667	-654
7.02500	-652
7.03333	-651
7.04167	-650
7.05000	-650
7.05833	-650
7.06667	-650
7.07500	-649
7.08333	-648
7.09167	-646
7.10000	-646
7.10833	-646
7.11667	-647
7.12500	-648
7.13333	-649
7.14167	-650
7.15000	-650
7.15833	-650
7.16667	-650
7.17500	-650
7.18333	-648
7.19167	-645
7.20000	-642
7.20833	-639
7.21667	-636
7.22500	-635
7.23333	-636
7.24167	-639
7.25000	-644
7.25833	-649
7.26667	-652
7.27500	-655
7.28333	-655
7.29167	-655
7.30000	-654
7.30833	-654
7.31667	-654
7.32500	-653
7.33333	-651
7.34167	-648
7.35000	-644
7.35833	-641
7.36667	-639
7.37500	-639
7.38333	-640
7.39167	-644
7.40000	-649
7.40833	-652
7.41667	-654
7.42500	-654
7.43333	-653
7.44167	-652
7.45000	-652
7.45833	-653
7.46667	-656
7.47500	-658
7.48333	-658
7.49167	-656
7.50000	-654
7.50833	-651
7.51667	-650
7.52500	-649
7.53333	-649
7.54167	-649
7.55000	-647
7.55833	-644
7.56667	-642
7.57500	-641
7.58333	-640
7.59167	-641
7.60000	-642
7.60833	-646
7.61667	-649
7.62500	-653
7.63333	-655
7.64167	-657
7.65000	-656
7.65833	-655
7.66667	-653
7.67500	-650
7.68333	-649
7.69167	-648
7.70000	-649
7.70833	-651
7.71667	-653
7.72500	-655
7.73333	-656
7.74167	-657
7.75000	-658
7.75833	-658
7.76667	-660
7.77500	-662
7.78333	-662
7.79167	-660
7.80000	-658
7.80833	-656
7.81667	-655
7.82500	-656
7.83333	-659
7.84167	-662
7.85000	-664
7.85833	-664
7.86667	-664
7.87500	-664
7.88333	-662
7.89167	-661
7.90000	-661
7.90833	-661
7.91667	-662
7.92500	-663
7.93333	-663
7.94167	-661
7.95000	-659
7.95833	-656
7.96667	-654
7.97500	-652
7.98333	-651
7.99167	-652
8.00000	-653
8.00833	-654
8.01667	-656
8.02500	-658
8.03333	-658
8.04167	-658
8.05000	-657
8.05833	-656
8.06667	-655
8.07500	-656
8.08333	-659
8.09167	-663
8.10000	-667
8.10833	-672
8.11667	-675
8.12500	-675
8.13333	-672
8.14167	-668
8.15000	-664
8.15833	-660
8.16667	-658
8.17500	-658
8.18333	-659
8.19167	-661
8.20000	-663
8.20833	-664
8.21667	-664
8.22500	-664
8.23333	-664
8.24167	-665
8.25000	-667
8.25833	-668
8.26667	-666
8.27500	-664
8.28333	-661
8.29167	-659
8.30000	-657
8.30833	-657
8.31667	-657
8.32500	-659
8.33333	-662
8.34167	-665
8.35000	-668
8.35833	-670
8.36667	-670
8.37500	-671
8.38333	-671
8.39167	-672
8.40000	-672
8.40833	-672
8.41667	-671
8.42500	-670
8.43333	-668
8.44167	-667
8.45000	-666
8.45833	-666
8.46667	-667
8.47500	-668
8.48333	-669
8.49167	-671
8.50000	-672
8.50833	-673
8.51667	-673
8.52500	-673
8.53333	-673
8.54167	-673
8.55000	-672
8.55833	-671
8.56667	-670
8.57500	-669
8.58333	-669
8.59167	-670
8.60000	-671
8.60833	-673
8.61667	-673
8.62500	-674
8.63333	-674
8.64167	-675
8.65000	-674
8.65833	-672
8.66667	-671
8.67500	-671
8.68333	-672
8.69167	-674
8.70000	-675
8.70833	-675
8.71667	-675
8.72500	-674
8.73333	-674
8.74167	-675
8.75000	-677
8.75833	-678
8.76667	-678
8.77500	-677
8.78333	-674
8.79167	-670
8.80000	-668
8.80833	-667
8.81667	-668
8.82500	-670
8.83333	-673
8.84167	-674
8.85000	-675
8.85833	-676
8.86667	-676
8.87500	-677
8.88333	-679
8.89167	-680
8.90000	-681
8.90833	-680
8.91667	-679
8.92500	-678
8.93333	-677
8.94167	-676
8.95000	-675
8.95833	-674
8.96667	-672
8.97500	-670
8.98333	-669
8.99167	-670
9.00000	-672
9.00833	-674
9.01667	-675
9.02500	-676
9.03333	-675
9.04167	-673
9.05000	-672
9.05833	-671
9.06667	-670
9.07500	-669
9.08333	-668
9.09167	-669
9.10000	-672
9.10833	-675
9.11667	-678
9.12500	-679
9.13333	-678
9.14167	-677
9.15000	-675
9.15833	-674
9.16667	-675
9.17500	-676
9.18333	-676
9.19167	-675
9.20000	-674
9.20833	-672
9.21667	-671
9.22500	-670
9.23333	-670
9.24167	-670
9.25000	-671
9.25833	-672
9.26667	-674
9.27500	-677
9.28333	-680
9.29167	-682
9.30000	-683
9.30833	-682
9.31667	-679
9.32500	-677
9.33333	-674
9.34167	-674
9.35000	-676
9.35833	-679
9.36667	-681
9.37500	-683
9.38333	-684
9.39167	-683
9.40000	-683
9.40833	-685
9.41667	-687
9.42500	-687
9.43333	-685
9.44167	-682
9.45000	-680
9.45833	-678
9.46667	-678
9.47500	-679
9.48333	-679
9.49167	-677
9.50000	-675
9.50833	-673
9.51667	-672
9.52500	-672
9.53333	-672
9.54167	-672
9.55000	-673
9.55833	-674
9.56667	-676
9.57500	-678
9.58333	-681
9.59167	-683
9.60000	-685
9.60833	-687
9.61667	-688
9.62500	-689
9.63333	-688
9.64167	-686
9.65000	-684
9.65833	-682
9.66667	-681
9.67500	-681
9.68333	-681
9.69167	-682
9.70000	-682
9.70833	-681
9.71667	-681
9.72500	-682
9.73333	-683
9.74167	-684
9.75000	-684
9.75833	-684
9.76667	-684
9.77500	-684
9.78333	-684
9.79167	-685
9.80000	-686
9.80833	-686
9.81667	-686
9.82500	-687
9.83333	-689
9.84167	-689
9.85000	-688
9.85833	-686
9.86667	-684
9.87500	-683
9.88333	-684
9.89167	-687
9.90000	-688
9.90833	-688
9.91667	-687
9.92500	-687
9.93333	-687
9.94167	-687
9.95000	-687
9.95833	-688
9.96667	-688
9.97500	-686
9.98333	-684
9.99167	-683
10.00000	-682
10.00833	-683
10.01667	-686
10.02500	-690
10.03333	-694
10.04167	-697
10.05000	-697
10.05833	-696
10.06667	-694
10.07500	-691
10.08333	-689
10.09167	-687
10.10000	-685
10.10833	-684
10.11667	-684
10.12500	-685
10.13333	-686
10.14167	-688
10.15000	-689
10.15833	-690
10.16667	-690
10.17500	-689
10.18333	-688
10.19167	-686
10.20000	-684
10.20833	-682
10.21667	-681
10.22500	-682
10.23333	-685
10.24167	-688
10.25000	-690
10.25833	-692
10.26667	-692
10.27500	-691
10.28333	-691
10.29167	-692
10.30000	-693
10.30833	-694
10.31667	-694
10.32500	-692
10.33333	-690
10.34167	-686
10.35000	-683
10.35833	-681
10.36667	-680
10.37500	-680
10.38333	-681
10.39167	-682
10.40000	-683
10.40833	-683
10.41667	-682
10.42500	-682
10.43333	-684
10.44167	-686
10.45000	-690
10.45833	-693
10.46667	-695
10.47500	-696
10.48333	-697
10.49167	-698
10.50000	-700
10.50833	-701
10.51667	-702
10.52500	-701
10.53333	-698
10.54167	-695
10.55000	-692
10.55833	-690
10.56667	-689
10.57500	-689
10.58333	-689
10.59167	-689
10.60000	-689
10.60833	-689
10.61667	-689
10.62500	-690
10.63333	-690
10.64167	-690
10.65000	-690
10.65833	-690
10.66667	-690
10.67500	-691
10.68333	-691
10.69167	-690
10.70000	-689
10.70833	-689
10.71667	-690
10.72500	-691
10.73333	-691
10.74167	-692
10.75000	-693
10.75833	-694
10.76667	-696
10.77500	-698
10.78333	-698
10.79167	-697
10.80000	-695
10.80833	-693
10.81667	-692
10.82500	-692
10.83333	-692
10.84167	-692
10.85000	-692
10.85833	-692
10.86667	-691
10.87500	-691
10.88333	-690
10.89167	-690
10.90000	-689
10.90833	-690
10.91667	-690
10.92500	-691
10.93333	-692
10.94167	-693
10.95000	-693
10.95833	-691
10.96667	-690
10.97500	-689
10.98333	-690
10.99167	-692
11.00000	-696
11.00833	-699
11.01667	-702
11.02500	-703
11.03333	-702
11.04167	-701
11.05000	-699
11.05833	-697
11.06667	-696
11.07500	-696
11.08333	-696
11.09167	-695
11.10000	-695
11.10833	-696
11.11667	-697
11.12500	-699
11.13333	-699
11.14167	-699
11.15000	-696
11.15833	-694
11.16667	-692
11.17500	-691
11.18333	-690
11.19167	-689
11.20000	-689
11.20833	-690
11.21667	-691
11.22500	-691
11.23333	-691
11.24167	-691
11.25000	-690
11.25833	-690
11.26667	-692
11.27500	-694
11.28333	-695
11.29167	-697
11.30000	-697
11.30833	-697
11.31667	-695
11.32500	-693
11.33333	-691
11.34167	-690
11.35000	-689
11.35833	-688
11.36667	-688
11.37500	-688
11.38333	-688
11.39167	-688
11.40000	-689
11.40833	-690
11.41667	-692
11.42500	-694
11.43333	-695
11.44167	-696
11.45000	-697
11.45833	-698
11.46667	-699
11.47500	-699
11.48333	-700
11.49167	-699
11.50000	-698
11.50833	-698
11.51667	-698
11.52500	-699
11.53333	-701
11.54167	-702
11.55000	-704
11.55833	-705
11.56667	-706
11.57500	-705
11.58333	-703
11.59167	-701
11.60000	-698
11.60833	-696
11.61667	-694
11.62500	-692
11.63333	-691
11.64167	-692
11.65000	-694
11.65833	-697
11.66667	-701
11.67500	-704
11.68333	-705
11.69167	-704
11.70000	-701
11.70833	-699
11.71667	-697
11.72500	-696
11.73333	-696
11.74167	-697
11.75000	-699
11.75833	-700
11.76667	-701
11.77500	-702
11.78333	-702
11.79167	-701
11.80000	-701
11.80833	-701
11.81667	-701
11.82500	-700
11.83333	-699
11.84167	-698
11.85000	-698
11.85833	-700
11.86667	-701
11.87500	-702
11.88333	-701
11.89167	-698
11.90000	-696
11.90833	-696
11.91667	-696
11.92500	-696
11.93333	-697
11.94167	-696
11.95000	-693
11.95833	-692
11.96667	-691
11.97500	-691
11.98333	-693
11.99167	-695
12.00000	-697
12.00833	-701
12.01667	-704
12.02500	-705
12.03333	-705
12.04167	-704
12.05000	-703
12.05833	-703
12.06667	-704
12.07500	-705
12.08333	-703
12.09167	-700
12.10000	-695
12.10833	-691
12.11667	-688
12.12500	-688
12.13333	-690
12.14167	-694
12.15000	-699
12.15833	-703
12.16667	-708
12.17500	-712
12.18333	-716
12.19167	-718
12.20000	-718
12.20833	-716
12.21667	-714
12.22500	-712
12.23333	-711
12.24167	-711
12.25000	-712
12.25833	-714
12.26667	-714
12.27500	-714
12.28333	-712
12.29167	-710
12.30000	-707
12.30833	-705
12.31667	-703
12.32500	-703
12.33333	-704
12.34167	-704
12.35000	-704
12.35833	-702
12.36667	-701
12.37500	-700
12.38333	-699
12.39167	-698
12.40000	-697
12.40833	-695
12.41667	-694
12.42500	-695
12.43333	-697
12.44167	-700
12.45000	-703
12.45833	-706
12.46667	-706
12.47500	-704
12.48333	-701
12.49167	-697
12.50000	-696
12.50833	-697
12.51667	-701
12.52500	-706
12.53333	-710
12.54167	-713
12.55000	-712
12.55833	-710
12.56667	-708
12.57500	-706
12.58333	-704
12.59167	-702
12.60000	-701
12.60833	-702
12.61667	-704
12.62500	-705
12.63333	-707
12.64167	-706
12.65000	-704
12.65833	-702
12.66667	-700
12.67500	-701
12.68333	-705
12.69167	-710
12.70000	-713
12.70833	-716
12.71667	-716
12.72500	-714
12.73333	-712
12.74167	-709
12.75000	-708
12.75833	-707
12.76667	-710
12.77500	-713
12.78333	-716
12.79167	-719
12.80000	-720
12.80833	-719
12.81667	-717
12.82500	-716
12.83333	-715
12.84167	-714
12.85000	-714
12.85833	-713
12.86667	-711
12.87500	-709
12.88333	-706
12.89167	-703
12.90000	-701
12.90833	-700
12.91667	-701
12.92500	-702
12.93333	-704
12.94167	-706
12.95000	-708
12.95833	-710
12.96667	-709
12.97500	-709
12.98333	-709
12.99167	-711
13.00000	-713
13.00833	-715
13.01667	-716
13.02500	-715
13.03333	-714
13.04167	-713
13.05000	-714
13.05833	-715
13.06667	-717
13.07500	-718
13.08333	-718
13.09167	-716
13.10000	-715
13.10833	-714
13.11667	-714
13.12500	-716
13.13333	-719
13.14167	-721
13.15000	-721
13.15833	-721
13.16667	-719
13.17500	-717
13.18333	-714
13.19167	-711
13.20000	-709
13.20833	-707
13.21667	-708
13.22500	-708
13.23333	-709
13.24167	-709
13.25000	-709
13.25833	-708
13.26667	-707
13.27500	-705
13.28333	-704
13.29167	-703
13.30000	-704
13.30833	-707
13.31667	-711
13.32500	-715
13.33333	-718
13.34167	-721
13.35000	-722
13.35833	-722
13.36667	-720
13.37500	-719
13.38333	-717
13.39167	-715
13.40000	-713
13.40833	-713
13.41667	-713
13.42500	-713
13.43333	-711
13.44167	-711
13.45000	-712
13.45833	-712
13.46667	-713
13.47500	-713
13.48333	-712
13.49167	-711
13.50000	-710
13.50833	-711
13.51667	-712
13.52500	-714
13.53333	-717
13.54167	-719
13.55000	-722
13.55833	-723
13.56667	-723
13.57500	-720
13.58333	-717
13.59167	-712
13.60000	-708
13.60833	-705
13.61667	-703
13.62500	-702
13.63333	-703
13.64167	-703
13.65000	-704
13.65833	-706
13.66667	-706
13.67500	-706
13.68333	-707
13.69167	-707
13.70000	-708
13.70833	-710
13.71667	-711
13.72500	-712
13.73333	-712
13.74167	-713
13.75000	-712
13.75833	-712
13.76667	-711
13.77500	-709
13.78333	-708
13.79167	-706
13.80000	-705
13.80833	-704
13.81667	-705
13.82500	-705
13.83333	-706
13.84167	-705
13.85000	-704
13.85833	-702
13.86667	-702
13.87500	-703
13.88333	-706
13.89167	-709
13.90000	-712
13.90833	-712
13.91667	-710
13.92500	-707
13.93333	-704
13.94167	-701
13.95000	-698
13.95833	-696
13.96667	-695
13.97500	-696
13.98333	-697
13.99167	-698
14.00000	-700
14.00833	-702
14.01667	-705
14.02500	-707
14.03333	-709
14.04167	-709
14.05000	-708
14.05833	-706
14.06667	-702
14.07500	-698
14.08333	-695
14.09167	-692
14.10000	-690
14.10833	-689
14.11667	-688
14.12500	-687
14.13333	-687
14.14167	-687
14.15000	-688
14.15833	-689
14.16667	-691
14.17500	-691
14.18333	-691
14.19167	-689
14.20000	-687
14.20833	-684
14.21667	-681
14.22500	-679
14.23333	-678
14.24167	-678
14.25000	-678
14.25833	-677
14.26667	-677
14.27500	-679
14.28333	-680
14.29167	-681
14.30000	-683
14.30833	-684
14.31667	-686
14.32500	-687
14.33333	-687
14.34167	-686
14.35000	-687
14.35833	-688
14.36667	-689
14.37500	-690
14.38333	-690
14.39167	-690
14.40000	-691
14.40833	-692
14.41667	-694
14.42500	-695
14.43333	-695
14.44167	-693
14.45000	-689
14.45833	-686
14.46667	-685
14.47500	-684
14.48333	-685
14.49167	-687
14.50000	-690
14.50833	-691
14.51667	-692
14.52500	-691
14.53333	-689
14.54167	-687
14.55000	-686
14.55833	-686
14.56667	-686
14.57500	-687
14.58333	-686
14.59167	-685
14.60000	-683
14.60833	-682
14.61667	-681
14.62500	-681
14.63333	-682
14.64167	-683
14.65000	-684
14.65833	-685
14.66667	-684
14.67500	-683
14.68333	-682
14.69167	-684
14.70000	-686
14.70833	-688
14.71667	-690
14.72500	-692
14.73333	-692
14.74167	-691
14.75000	-690
14.75833	-689
14.76667	-688
14.77500	-688
14.78333	-690
14.79167	-693
14.80000	-696
14.80833	-698
14.81667	-699
14.82500	-699
14.83333	-696
14.84167	-692
14.85000	-688
14.85833	-684
14.86667	-681
14.87500	-679
14.88333	-678
14.89167	-680
14.90000	-682
14.90833	-685
14.91667	-688
14.92500	-690
14.93333	-692
14.94167	-694
14.95000	-696
14.95833	-697
14.96667	-697
14.97500	-697
14.98333	-697
14.99167	-698
15.00000	-700
15.00833	-703
15.01667	-707
15.02500	-710
15.03333	-713
15.04167	-715
15.05000	-715
15.05833	-714
15.06667	-712
15.07500	-709
15.08333	-706
15.09167	-704
15.10000	-704
15.10833	-704
15.11667	-705
15.12500	-705
15.13333	-704
15.14167	-703
15.15000	-703
15.15833	-704
15.16667	-703
15.17500	-701
15.18333	-700
15.19167	-699
15.20000	-700
15.20833	-703
15.21667	-707
15.22500	-709
15.23333	-711
15.24167	-712
15.25000	-713
15.25833	-713
15.26667	-713
15.27500	-711
15.28333	-708
15.29167	-704
15.30000	-701
15.30833	-700
15.31667	-699
15.32500	-700
15.33333	-700
15.34167	-700
15.35000	-697
15.35833	-695
15.36667	-693
15.37500	-692
15.38333	-694
15.39167	-697
15.40000	-700
15.40833	-703
15.41667	-706
15.42500	-708
15.43333	-709
15.44167	-711
15.45000	-711
15.45833	-711
15.46667	-709
15.47500	-706
15.48333	-703
15.49167	-701
15.50000	-700
15.50833	-701
15.51667	-703
15.52500	-704
15.53333	-705
15.54167	-705
15.55000	-704
15.55833	-703
15.56667	-703
15.57500	-703
15.58333	-704
15.59167	-705
15.60000	-706
15.60833	-708
15.61667	-710
15.62500	-710
15.63333	-710
15.64167	-710
15.65000	-710
15.65833	-711
15.66667	-711
15.67500	-710
15.68333	-707
15.69167	-705
15.70000	-701
15.70833	-698
15.71667	-695
15.72500	-693
15.73333	-693
15.74167	-696
15.75000	-699
15.75833	-704
15.76667	-708
15.77500	-710
15.78333	-712
15.79167	-712
15.80000	-712
15.80833	-710
15.81667	-708
15.82500	-704
15.83333	-700
15.84167	-698
15.85000	-698
15.85833	-699
15.86667	-700
15.87500	-701
15.88333	-702
15.89167	-701
15.90000	-700
15.90833	-700
15.91667	-703
15.92500	-706
15.93333	-709
15.94167	-712
15.95000	-713
15.95833	-712
15.96667	-710
15.97500	-708
15.98333	-706
15.99167	-706
16.00000	-706
16.00833	-706
16.01667	-706
16.02500	-705
16.03333	-703
16.04167	-703
16.05000	-703
16.05833	-703
16.06667	-704
16.07500	-705
16.08333	-706
16.09167	-706
16.10000	-706
16.10833	-706
16.11667	-707
16.12500	-709
16.13333	-710
16.14167	-711
16.15000	-711
16.15833	-710
16.16667	-709
16.17500	-708
16.18333	-707
16.19167	-707
16.20000	-707
16.20833	-706
16.21667	-706
16.22500	-706
16.23333	-708
16.24167	-710
16.25000	-713
16.25833	-714
16.26667	-713
16.27500	-710
16.28333	-708
16.29167	-706
16.30000	-706
16.30833	-707
16.31667	-708
16.32500	-708
16.33333	-707
16.34167	-706
16.35000	-706
16.35833	-708
16.36667	-711
16.37500	-714
16.38333	-715
16.39167	-712
16.40000	-708
16.40833	-703
16.41667	-700
16.42500	-699
16.43333	-701
16.44167	-702
16.45000	-702
16.45833	-702
16.46667	-702
16.47500	-701
16.48333	-701
16.49167	-702
16.50000	-702
16.50833	-703
16.51667	-703
16.52500	-703
16.53333	-704
16.54167	-705
16.55000	-706
16.55833	-708
16.56667	-710
16.57500	-712
16.58333	-714
16.59167	-714
16.60000	-712
16.60833	-711
16.61667	-709
16.62500	-709
16.63333	-710
16.64167	-711
16.65000	-711
16.65833	-711
16.66667	-711
16.67500	-711
16.68333	-711
16.69167	-712
16.70000	-712
16.70833	-710
16.71667	-708
16.72500	-705
16.73333	-704
16.74167	-704
16.75000	-707
16.75833	-711
16.76667	-714
16.77500	-716
16.78333	-717
16.79167	-717
16.80000	-716
16.80833	-715
16.81667	-714
16.82500	-711
16.83333	-707
16.84167	-705
16.85000	-703
16.85833	-702
16.86667	-703
16.87500	-703
16.88333	-704
16.89167	-704
16.90000	-704
16.90833	-704
16.91667	-703
16.92500	-703
16.93333	-705
16.94167	-707
16.95000	-710
16.95833	-713
16.96667	-715
16.97500	-716
16.98333	-716
16.99167	-715
17.00000	-715
17.00833	-715
17.01667	-715
17.02500	-716
17.03333	-718
17.04167	-720
17.05000	-723
17.05833	-724
17.06667	-724
17.07500	-723
17.08333	-721
17.09167	-719
17.10000	-718
17.10833	-719
17.11667	-720
17.12500	-721
17.13333	-719
17.14167	-718
17.15000	-717
17.15833	-717
17.16667	-717
17.17500	-718
17.18333	-717
17.19167	-717
17.20000	-716
17.20833	-716
17.21667	-715
17.22500	-713
17.23333	-712
17.24167	-711
17.25000	-711
17.25833	-711
17.26667	-713
17.27500	-716
17.28333	-719
17.29167	-721
17.30000	-722
17.30833	-722
17.31667	-721
17.32500	-720
17.33333	-720
17.34167	-720
17.35000	-721
17.35833	-722
17.36667	-722
17.37500	-722
17.38333	-722
17.39167	-721
17.40000	-719
17.40833	-717
17.41667	-715
17.42500	-711
17.43333	-708
17.44167	-706
17.45000	-706
17.45833	-708
17.46667	-711
17.47500	-714
17.48333	-717
17.49167	-720
17.50000	-723
17.50833	-725
17.51667	-726
17.52500	-726
17.53333	-724
17.54167	-722
17.55000	-720
17.55833	-719
17.56667	-718
17.57500	-719
17.58333	-719
17.59167	-719
17.60000	-719
17.60833	-719
17.61667	-718
17.62500	-719
17.63333	-720
17.64167	-720
17.65000	-719
17.65833	-716
17.66667	-714
17.67500	-713
17.68333	-713
17.69167	-715
17.70000	-717
17.70833	-717
17.71667	-715
17.72500	-712
17.73333	-709
17.74167	-707
17.75000	-709
17.75833	-713
17.76667	-717
17.77500	-720
17.78333	-721
17.79167	-721
17.80000	-719
17.80833	-717
17.81667	-714
17.82500	-712
17.83333	-710
17.84167	-709
17.85000	-710
17.85833	-712
17.86667	-714
17.87500	-715
17.88333	-715
17.89167	-714
17.90000	-712
17.90833	-712
17.91667	-713
17.92500	-713
17.93333	-713
17.94167	-711
17.95000	-708
17.95833	-707
17.96667	-706
17.97500	-706
17.98333	-707
17.99167	-709
18.00000	-710
18.00833	-710
18.01667	-709
18.02500	-710
18.03333	-710
18.04167	-712
18.05000	-713
18.05833	-715
18.06667	-715
18.07500	-714
18.08333	-714
18.09167	-714
18.10000	-714
18.10833	-714
18.11667	-714
18.12500	-712
18.13333	-710
18.14167	-705
18.15000	-699
18.15833	-694
18.16667	-690
18.17500	-687
18.18333	-687
18.19167	-688
18.20000	-690
18.20833	-691
18.21667	-692
18.22500	-691
18.23333	-690
18.24167	-688
18.25000	-686
18.25833	-686
18.26667	-686
18.27500	-688
18.28333	-689
18.29167	-689
18.30000	-688
18.30833	-688
18.31667	-688
18.32500	-689
18.33333	-689
18.34167	-688
18.35000	-685
18.35833	-682
18.36667	-678
18.37500	-675
18.38333	-674
18.39167	-675
18.40000	-675
18.40833	-674
18.41667	-671
18.42500	-667
18.43333	-664
18.44167	-662
18.45000	-662
18.45833	-664
18.46667	-665
18.47500	-667
18.48333	-667
18.49167	-666
18.50000	-665
18.50833	-664
18.51667	-663
18.52500	-661
18.53333	-659
18.54167	-656
18.55000	-654
18.55833	-650
18.56667	-646
18.57500	-641
18.58333	-637
18.59167	-633
18.60000	-632
18.60833	-632
18.61667	-633
18.62500	-634
18.63333	-636
18.64167	-637
18.65000	-639
18.65833	-639
18.66667	-638
18.67500	-634
18.68333	-631
18.69167	-627
18.70000	-624
18.70833	-623
18.71667	-622
18.72500	-620
18.73333	-617
18.74167	-613
18.75000	-610
18.75833	-607
18.76667	-606
18.77500	-606
18.78333	-606
18.79167	-606
18.80000	-605
18.80833	-604
18.81667	-601
18.82500	-599
18.83333	-597
18.84167	-594
18.85000	-593
18.85833	-591
18.86667	-590
18.87500	-588
18.88333	-585
18.89167	-582
18.90000	-579
18.90833	-578
18.91667	-577
18.92500	-577
18.93333	-578
18.94167	-579
18.95000	-578
18.95833	-576
18.96667	-574
18.97500	-572
18.98333	-568
18.99167	-564
19.00000	-561
19.00833	-558
19.01667	-557
19.02500	-556
19.03333	-555
19.04167	-553
19.05000	-551
19.05833	-550
19.06667	-549
19.07500	-549
19.08333	-548
19.09167	-547
19.10000	-544
19.10833	-539
19.11667	-535
19.12500	-533
19.13333	-534
19.14167	-535
19.15000	-536
19.15833	-536
19.16667	-535
19.17500	-531
19.18333	-527
19.19167	-522
19.20000	-518
19.20833	-514
19.21667	-511
19.22500	-510
19.23333	-509
19.24167	-509
19.25000	-508
19.25833	-506
19.26667	-503
19.27500	-500
19.28333	-496
19.29167	-492
19.30000	-488
19.30833	-485
19.31667	-483
19.32500	-481
19.33333	-481
19.34167	-481
19.35000	-480
19.35833	-479
19.36667	-479
19.37500	-477
19.38333	-472
19.39167	-466
19.40000	-460
19.40833	-454
19.41667	-449
19.42500	-447
19.43333	-447
19.44167	-448
19.45000	-447
19.45833	-446
19.46667	-444
19.47500	-441
19.48333	-438
19.49167	-434
19.50000	-429
19.50833	-424
19.51667	-420
19.52500	-416
19.53333	-413
19.54167	-412
19.55000	-410
19.55833	-407
19.56667	-404
19.57500	-400
19.58333	-396
19.59167	-391
19.60000	-385
19.60833	-380
19.61667	-375
19.62500	-370
19.63333	-363
19.64167	-357
19.65000	-351
19.65833	-344
19.66667	-339
19.67500	-334
19.68333	-328
19.69167	-321
19.70000	-314
19.70833	-307
19.71667	-301
19.72500	-296
19.73333	-291
19.74167	-285
19.75000	-278
19.75833	-272
19.76667	-266
19.77500	-259
19.78333	-252
19.79167	-244
19.80000	-236
19.80833	-228
19.81667	-220
19.82500	-213
19.83333	-205
19.84167	-196
19.85000	-186
19.85833	-175
19.86667	-164
19.87500	-152
19.88333	-141
19.89167	-131
19.90000	-121
19.90833	-110
19.91667	-98
19.92500	-85
19.93333	-71
19.94167	-56
19.95000	-40
19.95833	-22
19.96667	-4
19.97500	13
19.98333	28
19.99167	41
20.00000	52
20.00833	63
20.01667	76
20.02500	91
20.03333	108
20.04167	127
20.05000	147
20.05833	167
20.06667	187
20.07500	208
20.08333	229
20.09167	251
20.10000	274
20.10833	300
20.11667	326
20.12500	354
20.13333	382
20.14167	408
20.15000	435
20.15833	460
20.16667	486
20.17500	512
20.18333	539
20.19167	568
20.20000	598
20.20833	629
20.21667	660
20.22500	694
20.23333	729
20.24167	764
20.25000	801
20.25833	838
20.26667	877
20.27500	916
20.28333	958
20.29167	1003
20.30000	1048
20.30833	1094
20.31667	1140
20.32500	1187
20.33333	1236
20.34167	1285
20.35000	1337
20.35833	1390
20.36667	1444
20.37500	1499
20.38333	1554
20.39167	1611
20.40000	1667
20.40833	1724
20.41667	1781
20.42500	1840
20.43333	1901
20.44167	1963
20.45000	2030
20.45833	2098
20.46667	2170
20.47500	2243
20.48333	2317
20.49167	2394
20.50000	2471
20.50833	2553
20.51667	2635
20.52500	2719
20.53333	2805
20.54167	2890
20.55000	2979
20.55833	3068
20.56667	3161
20.57500	3255
20.58333	3350
20.59167	3448
20.60000	3546
20.60833	3650
20.61667	3754
20.62500	3863
20.63333	3977
20.64167	4092
20.65000	4214
20.65833	4335
20.66667	4460
20.67500	4585
20.68333	4710
20.69167	4839
20.70000	4969
20.70833	5105
20.71667	5242
20.72500	5384
20.73333	5528
20.74167	5674
20.75000	5826
20.75833	5978
20.76667	6138
20.77500	6299
20.78333	6463
20.79167	6632
20.80000	6801
20.80833	6977
20.81667	7155
20.82500	7339
20.83333	7527
20.84167	7714
20.85000	7907
20.85833	8098
20.86667	8295
20.87500	8494
20.88333	8697
20.89167	8908
20.90000	9118
20.90833	9338
20.91667	9557
20.92500	9782
20.93333	10012
20.94167	10242
20.95000	10481
20.95833	10718
20.96667	10963
20.97500	11209
20.98333	11459
20.99167	11716
21.00000	11971
21.00833	12236
21.01667	12499
21.02500	12769
21.03333	13045
21.04167	13320
21.05000	13605
21.05833	13887
21.06667	14178
21.07500	14470
21.08333	14765
21.09167	15068
21.10000	15368
21.10833	15678
21.11667	15987
21.12500	16305
21.13333	16629
21.14167	16953
21.15000	17290
21.15833	17621
21.16667	17962
21.17500	18301
21.18333	18643
21.19167	18993
21.20000	19340
21.20833	19700
21.21667	20058
21.22500	20425
21.23333	20796
21.24167	21165
21.25000	21545
21.25833	21920
21.26667	22306
21.27500	22691
21.28333	23080
21.29167	23478
21.30000	23871
21.30833	24276
21.31667	24677
21.32500	25084
21.33333	25494
21.34167	25899
21.35000	26313
21.35833	26720
21.36667	27137
21.37500	27552
21.38333	27968
21.39167	28392
21.40000	28807
21.40833	29231
21.41667	29647
21.42500	30063
21.43333	30479
21.44167	30889
21.45000	31307
21.45833	31715
21.46667	32130
21.47500	32539
21.48333	32942
21.49167	33347
21.50000	33739
21.50833	34137
21.51667	34522
21.52500	34903
21.53333	35279
21.54167	35642
21.55000	36007
21.55833	36356
21.56667	36703
21.57500	37040
21.58333	37369
21.59167	37695
21.60000	38005
21.60833	38313
21.61667	38603
21.62500	38884
21.63333	39153
21.64167	39408
21.65000	39657
21.65833	39889
21.66667	40111
21.67500	40318
21.68333	40510
21.69167	40690
21.70000	40853
21.70833	41006
21.71667	41143
21.72500	41266
21.73333	41376
21.74167	41468
21.75000	41547
21.75833	41607
21.76667	41652
21.77500	41682
21.78333	41696
21.79167	41697
21.80000	41682
21.80833	41651
21.81667	41604
21.82500	41539
21.83333	41457
21.84167	41361
21.85000	41247
21.85833	41121
21.86667	40979
21.87500	40825
21.88333	40658
21.89167	40478
21.90000	40289
21.90833	40083
21.91667	39870
21.92500	39642
21.93333	39403
21.94167	39154
21.95000	38888
21.95833	38618
21.96667	38332
21.97500	38040
21.98333	37742
21.99167	37432
22.00000	37121
22.00833	36795
22.01667	36467
22.02500	36130
22.03333	35786
22.04167	35443
22.05000	35091
22.05833	34742
22.06667	34382
22.07500	34022
22.08333	33659
22.09167	33289
22.10000	32928
22.10833	32559
22.11667	32198
22.12500	31833
22.13333	31465
22.14167	31101
22.15000	30730
22.15833	30369
22.16667	30006
22.17500	29650
22.18333	29301
22.19167	28952
22.20000	28612
22.20833	28266
22.21667	27928
22.22500	27590
22.23333	27254
22.24167	26930
22.25000	26605
22.25833	26296
22.26667	25989
22.27500	25691
22.28333	25402
22.29167	25114
22.30000	24837
22.30833	24560
22.31667	24292
22.32500	24026
22.33333	23766
22.34167	23515
22.35000	23266
22.35833	23029
22.36667	22797
22.37500	22576
22.38333	22362
22.39167	22153
22.40000	21952
22.40833	21750
22.41667	21557
22.42500	21368
22.43333	21185
22.44167	21013
22.45000	20845
22.45833	20689
22.46667	20535
22.47500	20387
22.48333	20246
22.49167	20107
22.50000	19976
22.50833	19847
22.51667	19726
22.52500	19609
22.53333	19497
22.54167	19391
22.55000	19289
22.55833	19194
22.56667	19101
22.57500	19013
22.58333	18929
22.59167	18846
22.60000	18770
22.60833	18697
22.61667	18629
22.62500	18564
22.63333	18502
22.64167	18441
22.65000	18381
22.65833	18325
22.66667	18273
22.67500	18226
22.68333	18185
22.69167	18148
22.70000	18115
22.70833	18082
22.71667	18051
22.72500	18022
22.73333	17995
22.74167	17971
22.75000	17948
22.75833	17927
22.76667	17905
22.77500	17886
22.78333	17868
22.79167	17852
22.80000	17837
22.80833	17822
22.81667	17809
22.82500	17799
22.83333	17792
22.84167	17787
22.85000	17784
22.85833	17781
22.86667	17780
22.87500	17779
22.88333	17779
22.89167	17780
22.90000	17780
22.90833	17778
22.91667	17777
22.92500	17777
22.93333	17780
22.94167	17786
22.95000	17793
22.95833	17801
22.96667	17809
22.97500	17817
22.98333	17825
22.99167	17833
23.00000	17842
23.00833	17851
23.01667	17861
23.02500	17871
23.03333	17881
23.04167	17891
23.05000	17900
23.05833	17911
23.06667	17922
23.07500	17934
23.08333	17946
23.09167	17960
23.10000	17972
23.10833	17985
23.11667	17995
23.12500	18005
23.13333	18015
23.14167	18027
23.15000	18041
23.15833	18056
23.16667	18071
23.17500	18087
23.18333	18104
23.19167	18122
23.20000	18140
23.20833	18159
23.21667	18177
23.22500	18193
23.23333	18208
23.24167	18224
23.25000	18240
23.25833	18257
23.26667	18276
23.27500	18294
23.28333	18313
23.29167	18332
23.30000	18349
23.30833	18367
23.31667	18385
23.32500	18404
23.33333	18425
23.34167	18446
23.35000	18467
23.35833	18487
23.36667	18505
23.37500	18522
23.38333	18541
23.39167	18562
23.40000	18584
23.40833	18610
23.41667	18635
23.42500	18659
23.43333	18683
23.44167	18705
23.45000	18728
23.45833	18751
23.46667	18774
23.47500	18797
23.48333	18819
23.49167	18839
23.50000	18858
23.50833	18878
23.51667	18897
23.52500	18918
23.53333	18940
23.54167	18963
23.55000	18987
23.55833	19010
23.56667	19032
23.57500	19054
23.58333	19074
23.59167	19094
23.60000	19111
23.60833	19127
23.61667	19141
23.62500	19154
23.63333	19168
23.64167	19185
23.65000	19204
23.65833	19223
23.66667	19240
23.67500	19255
23.68333	19265
23.69167	19272
23.70000	19279
23.70833	19287
23.71667	19294
23.72500	19300
23.73333	19305
23.74167	19308
23.75000	19310
23.75833	19310
23.76667	19309
23.77500	19306
23.78333	19301
23.79167	19295
23.80000	19289
23.80833	19282
23.81667	19274
23.82500	19265
23.83333	19254
23.84167	19241
23.85000	19226
23.85833	19208
23.86667	19187
23.87500	19163
23.88333	19136
23.89167	19108
23.90000	19080
23.90833	19051
23.91667	19022
23.92500	18992
23.93333	18961
23.94167	18928
23.95000	18893
23.95833	18856
23.96667	18817
23.97500	18776
23.98333	18733
23.99167	18688
24.00000	18642
24.00833	18595
24.01667	18548
24.02500	18501
24.03333	18453
24.04167	18403
24.05000	18351
24.05833	18296
24.06667	18237
24.07500	18177
24.08333	18116
24.09167	18056
24.10000	17996
24.10833	17935
24.11667	17874
24.12500	17813
24.13333	17751
24.14167	17690
24.15000	17628
24.15833	17567
24.16667	17502
24.17500	17437
24.18333	17372
24.19167	17305
24.20000	17239
24.20833	17171
24.21667	17104
24.22500	17037
24.23333	16970
24.24167	16904
24.25000	16838
24.25833	16773
24.26667	16707
24.27500	16642
24.28333	16578
24.29167	16514
24.30000	16452
24.30833	16389
24.31667	16328
24.32500	16265
24.33333	16201
24.34167	16136
24.35000	16069
24.35833	16003
24.36667	15936
24.37500	15871
24.38333	15809
24.39167	15750
24.40000	15692
24.40833	15632
24.41667	15572
24.42500	15512
24.43333	15452
24.44167	15394
24.45000	15336
24.45833	15277
24.46667	15216
24.47500	15155
24.48333	15095
24.49167	15034
24.50000	14976
24.50833	14918
24.51667	14862
24.52500	14805
24.53333	14746
24.54167	14687
24.55000	14626
24.55833	14565
24.56667	14501
24.57500	14438
24.58333	14375
24.59167	14311
24.60000	14249
24.60833	14186
24.61667	14124
24.62500	14060
24.63333	13996
24.64167	13933
24.65000	13870
24.65833	13808
24.66667	13745
24.67500	13681
24.68333	13615
24.69167	13547
24.70000	13480
24.70833	13411
24.71667	13343
24.72500	13274
24.73333	13205
24.74167	13135
24.75000	13064
24.75833	12992
24.76667	12918
24.77500	12844
24.78333	12769
24.79167	12694
24.80000	12620
24.80833	12544
24.81667	12469
24.82500	12392
24.83333	12314
24.84167	12237
24.85000	12158
24.85833	12081
24.86667	12002
24.87500	11924
24.88333	11847
24.89167	11771
24.90000	11697
24.90833	11623
24.91667	11549
24.92500	11471
24.93333	11391
24.94167	11310
24.95000	11226
24.95833	11143
24.96667	11059
24.97500	10976
24.98333	10896
24.99167	10815
25.00000	10739
25.00833	10662
25.01667	10587
25.02500	10512
25.03333	10436
25.04167	10364
25.05000	10287
25.05833	10206
25.06667	10131
25.07500	10064
25.08333	10001
25.09167	9937
25.10000	9875
25.10833	9808
25.11667	9734
25.12500	9659
25.13333	9588
25.14167	9521
25.15000	9457
25.15833	9397
25.16667	9337
25.17500	9279
25.18333	9221
25.19167	9158
25.20000	9096
25.20833	9039
25.21667	8989
25.22500	8942
25.23333	8892
25.24167	8841
25.25000	8790
25.25833	8741
25.26667	8692
25.27500	8644
25.28333	8598
25.29167	8557
25.30000	8519
25.30833	8480
25.31667	8438
25.32500	8396
25.33333	8355
25.34167	8317
25.35000	8282
25.35833	8250
25.36667	8218
25.37500	8187
25.38333	8156
25.39167	8124
25.40000	8090
25.40833	8059
25.41667	8030
25.42500	8005
25.43333	7981
25.44167	7961
25.45000	7941
25.45833	7920
25.46667	7897
25.47500	7876
25.48333	7854
25.49167	7832
25.50000	7810
25.50833	7789
25.51667	7769
25.52500	7752
25.53333	7734
25.54167	7718
25.55000	7705
25.55833	7693
25.56667	7682
25.57500	7670
25.58333	7657
25.59167	7643
25.60000	7628
25.60833	7614
25.61667	7601
25.62500	7588
25.63333	7576
25.64167	7565
25.65000	7556
25.65833	7549
25.66667	7542
25.67500	7535
25.68333	7527
25.69167	7518
25.70000	7508
25.70833	7499
25.71667	7490
25.72500	7479
25.73333	7468
25.74167	7456
25.75000	7445
25.75833	7435
25.76667	7425
25.77500	7416
25.78333	7407
25.79167	7397
25.80000	7387
25.80833	7378
25.81667	7368
25.82500	7360
25.83333	7351
25.84167	7343
25.85000	7334
25.85833	7323
25.86667	7310
25.87500	7295
25.88333	7281
25.89167	7267
25.90000	7254
25.90833	7242
25.91667	7230
25.92500	7217
25.93333	7204
25.94167	7191
25.95000	7177
25.95833	7164
25.96667	7150
25.97500	7137
25.98333	7124
25.99167	7111
26.00000	7098
26.00833	7084
26.01667	7070
26.02500	7056
26.03333	7041
26.04167	7026
26.05000	7011
26.05833	6996
26.06667	6981
26.07500	6965
26.08333	6949
26.09167	6932
26.10000	6917
26.10833	6903
26.11667	6890
26.12500	6877
26.13333	6864
26.14167	6849
26.15000	6833
26.15833	6817
26.16667	6801
26.17500	6785
26.18333	6770
26.19167	6755
26.20000	6741
26.20833	6726
26.21667	6712
26.22500	6697
26.23333	6682
26.24167	6668
26.25000	6653
26.25833	6638
26.26667	6625
26.27500	6613
26.28333	6602
26.29167	6592
26.30000	6583
26.30833	6573
26.31667	6564
26.32500	6554
26.33333	6544
26.34167	6535
26.35000	6525
26.35833	6516
26.36667	6509
26.37500	6501
26.38333	6495
26.39167	6488
26.40000	6482
26.40833	6476
26.41667	6472
26.42500	6467
26.43333	6463
26.44167	6459
26.45000	6455
26.45833	6452
26.46667	6450
26.47500	6447
26.48333	6444
26.49167	6440
26.50000	6438
26.50833	6436
26.51667	6436
26.52500	6437
26.53333	6440
26.54167	6444
26.55000	6447
26.55833	6450
26.56667	6452
26.57500	6453
26.58333	6456
26.59167	6460
26.60000	6466
26.60833	6472
26.61667	6478
26.62500	6484
26.63333	6488
26.64167	6494
26.65000	6501
26.65833	6508
26.66667	6516
26.67500	6523
26.68333	6529
26.69167	6536
26.70000	6542
26.70833	6549
26.71667	6557
26.72500	6563
26.73333	6569
26.74167	6575
26.75000	6582
26.75833	6589
26.76667	6596
26.77500	6605
26.78333	6615
26.79167	6625
26.80000	6634
26.80833	6643
26.81667	6651
26.82500	6660
26.83333	6668
26.84167	6676
26.85000	6685
26.85833	6692
26.86667	6699
26.87500	6704
26.88333	6707
26.89167	6710
26.90000	6712
26.90833	6716
26.91667	6721
26.92500	6727
26.93333	6735
26.94167	6744
26.95000	6753
26.95833	6761
26.96667	6767
26.97500	6772
26.98333	6774
26.99167	6774
27.00000	6774
27.00833	6774
27.01667	6775
27.02500	6776
27.03333	6777
27.04167	6777
27.05000	6776
27.05833	6774
27.06667	6772
27.07500	6770
27.08333	6769
27.09167	6768
27.10000	6766
27.10833	6764
27.11667	6760
27.12500	6755
27.13333	6750
27.14167	6744
27.15000	6739
27.15833	6736
27.16667	6734
27.17500	6733
27.18333	6730
27.19167	6724
27.20000	6716
27.20833	6707
27.21667	6697
27.22500	6687
27.23333	6679
27.24167	6671
27.25000	6663
27.25833	6655
27.26667	6647
27.27500	6639
27.28333	6630
27.29167	6621
27.30000	6613
27.30833	6603
27.31667	6594
27.32500	6584
27.33333	6574
27.34167	6564
27.35000	6553
27.35833	6543
27.36667	6531
27.37500	6519
27.38333	6507
27.39167	6496
27.40000	6486
27.40833	6476
27.41667	6467
27.42500	6458
27.43333	6449
27.44167	6441
27.45000	6433
27.45833	6425
27.46667	6417
27.47500	6408
27.48333	6400
27.49167	6391
27.50000	6384
27.50833	6378
27.51667	6372
27.52500	6366
27.53333	6361
27.54167	6355
27.55000	6349
27.55833	6343
27.56667	6338
27.57500	6334
27.58333	6330
27.59167	6327
27.60000	6323
27.60833	6318
27.61667	6314
27.62500	6309
27.63333	6306
27.64167	6303
27.65000	6303
27.65833	6304
27.66667	6303
27.67500	6301
27.68333	6299
27.69167	6296
27.70000	6293
27.70833	6293
27.71667	6294
27.72500	6297
27.73333	6303
27.74167	6309
27.75000	6315
27.75833	6321
27.76667	6325
27.77500	6328
27.78333	6331
27.79167	6334
27.80000	6339
27.80833	6344
27.81667	6350
27.82500	6356
27.83333	6361
27.84167	6366
27.85000	6371
27.85833	6376
27.86667	6382
27.87500	6388
27.88333	6396
27.89167	6405
27.90000	6417
27.90833	6430
27.91667	6444
27.92500	6456
27.93333	6468
27.94167	6478
27.95000	6488
27.95833	6498
27.96667	6508
27.97500	6518
27.98333	6527
27.99167	6536
28.00000	6545
28.00833	6556
28.01667	6567
28.02500	6579
28.03333	6591
28.04167	6603
28.05000	6616
28.05833	6629
28.06667	6641
28.07500	6654
28.08333	6667
28.09167	6681
28.10000	6694
28.10833	6707
28.11667	6719
28.12500	6729
28.13333	6739
28.14167	6748
28.15000	6756
28.15833	6765
28.16667	6776
28.17500	6787
28.18333	6798
28.19167	6809
28.20000	6819
28.20833	6829
28.21667	6839
28.22500	6851
28.23333	6864
28.24167	6877
28.25000	6890
28.25833	6902
28.26667	6912
28.27500	6920
28.28333	6929
28.29167	6938
28.30000	6948
28.30833	6959
28.31667	6970
28.32500	6981
28.33333	6990
28.34167	6998
28.35000	7004
28.35833	7009
28.36667	7014
28.37500	7020
28.38333	7027
28.39167	7035
28.40000	7045
28.40833	7056
28.41667	7067
28.42500	7076
28.43333	7084
28.44167	7089
28.45000	7092
28.45833	7094
28.46667	7096
28.47500	7099
28.48333	7105
28.49167	7113
28.50000	7121
28.50833	7130
28.51667	7139
28.52500	7149
28.53333	7157
28.54167	7164
28.55000	7170
28.55833	7176
28.56667	7181
28.57500	7187
28.58333	7194
28.59167	7200
28.60000	7206
28.60833	7211
28.61667	7217
28.62500	7223
28.63333	7230
28.64167	7239
28.65000	7250
28.65833	7261
28.66667	7272
28.67500	7282
28.68333	7290
28.69167	7296
28.70000	7302
28.70833	7309
28.71667	7316
28.72500	7325
28.73333	7336
28.74167	7347
28.75000	7358
28.75833	7370
28.76667	7382
28.77500	7394
28.78333	7406
28.79167	7417
28.80000	7428
28.80833	7440
28.81667	7453
28.82500	7466
28.83333	7479
28.84167	7492
28.85000	7506
28.85833	7519
28.86667	7533
28.87500	7546
28.88333	7560
28.89167	7574
28.90000	7588
28.90833	7603
28.91667	7619
28.92500	7635
28.93333	7650
28.94167	7665
28.95000	7681
28.95833	7697
28.96667	7714
28.97500	7733
28.98333	7753
28.99167	7775
29.00000	7795
29.00833	7815
29.01667	7834
29.02500	7853
29.03333	7873
29.04167	7894
29.05000	7916
29.05833	7940
29.06667	7965
29.07500	7990
29.08333	8016
29.09167	8043
29.10000	8070
29.10833	8097
29.11667	8124
29.12500	8152
29.13333	8183
29.14167	8215
29.15000	8249
29.15833	8283
29.16667	8318
29.17500	8352
29.18333	8384
29.19167	8417
29.20000	8451
29.20833	8486
29.21667	8522
29.22500	8560
29.23333	8598
29.24167	8637
29.25000	8680
29.25833	8724
29.26667	8772
29.27500	8822
29.28333	8872
29.29167	8923
29.30000	8974
29.30833	9026
29.31667	9080
29.32500	9136
29.33333	9195
29.34167	9257
29.35000	9322
29.35833	9388
29.36667	9457
29.37500	9526
29.38333	9594
29.39167	9665
29.40000	9736
29.40833	9812
29.41667	9891
29.42500	9976
29.43333	10064
29.44167	10155
29.45000	10250
29.45833	10346
29.46667	10446
29.47500	10549
29.48333	10656
29.49167	10767
29.50000	10880
29.50833	11002
29.51667	11129
29.52500	11263
29.53333	11405
29.54167	11547
29.55000	11694
29.55833	11840
29.56667	11993
29.57500	12151
29.58333	12316
29.59167	12493
29.60000	12675
29.60833	12869
29.61667	13069
29.62500	13277
29.63333	13492
29.64167	13711
29.65000	13942
29.65833	14176
29.66667	14423
29.67500	14677
29.68333	14939
29.69167	15215
29.70000	15495
29.70833	15792
29.71667	16094
29.72500	16410
29.73333	16739
29.74167	17075
29.75000	17430
29.75833	17787
29.76667	18162
29.77500	18544
29.78333	18936
29.79167	19347
29.80000	19761
29.80833	20198
29.81667	20639
29.82500	21095
29.83333	21564
29.84167	22039
29.85000	22537
29.85833	23035
29.86667	23554
29.87500	24078
29.88333	24610
29.89167	25159
29.90000	25707
29.90833	26279
29.91667	26852
29.92500	27438
29.93333	28037
29.94167	28638
29.95000	29263
29.95833	29884
29.96667	30524
29.97500	31165
29.98333	31806
29.99167	32460
30.00000	33104
30.00833	33768
30.01667	34426
30.02500	35093
30.03333	35767
30.04167	36432
30.05000	37112
30.05833	37777
30.06667	38451
30.07500	39117
30.08333	39778
30.09167	40444
30.10000	41090
30.10833	41743
30.11667	42377
30.12500	43007
30.13333	43633
30.14167	44239
30.15000	44850
30.15833	45437
30.16667	46020
30.17500	46587
30.18333	47139
30.19167	47686
30.20000	48207
30.20833	48721
30.21667	49210
30.22500	49682
30.23333	50138
30.24167	50567
30.25000	50987
30.25833	51379
30.26667	51756
30.27500	52110
30.28333	52438
30.29167	52747
30.30000	53024
30.30833	53280
30.31667	53508
30.32500	53710
30.33333	53888
30.34167	54039
30.35000	54169
30.35833	54273
30.36667	54356
30.37500	54415
30.38333	54448
30.39167	54456
30.40000	54438
30.40833	54392
30.41667	54323
30.42500	54228
30.43333	54110
30.44167	53969
30.45000	53801
30.45833	53614
30.46667	53400
30.47500	53167
30.48333	52912
30.49167	52632
30.50000	52338
30.50833	52016
30.51667	51682
30.52500	51325
30.53333	50949
30.54167	50561
30.55000	50147
30.55833	49729
30.56667	49288
30.57500	48838
30.58333	48377
30.59167	47897
30.60000	47415
30.60833	46910
30.61667	46403
30.62500	45881
30.63333	45348
30.64167	44814
30.65000	44260
30.65833	43712
30.66667	43148
30.67500	42584
30.68333	42019
30.69167	41443
30.70000	40877
30.70833	40295
30.71667	39721
30.72500	39142
30.73333	38561
30.74167	37991
30.75000	37409
30.75833	36840
30.76667	36263
30.77500	35692
30.78333	35125
30.79167	34552
30.80000	33995
30.80833	33431
30.81667	32881
30.82500	32333
30.83333	31789
30.84167	31258
30.85000	30720
30.85833	30200
30.86667	29678
30.87500	29167
30.88333	28666
30.89167	28163
30.90000	27677
30.90833	27187
30.91667	26711
30.92500	26241
30.93333	25778
30.94167	25329
30.95000	24879
30.95833	24444
30.96667	24009
30.97500	23585
30.98333	23171
30.99167	22759
31.00000	22367
31.00833	21977
31.01667	21602
31.02500	21234
31.03333	20870
31.04167	20518
31.05000	20164
31.05833	19825
31.06667	19487
31.07500	19159
31.08333	18839
31.09167	18522
31.10000	18219
31.10833	17915
31.11667	17623
31.12500	17335
31.13333	17052
31.14167	16782
31.15000	16513
31.15833	16257
31.16667	16004
31.17500	15760
31.18333	15523
31.19167	15289
31.20000	15066
31.20833	14844
31.21667	14630
31.22500	14420
31.23333	14212
31.24167	14012
31.25000	13812
31.25833	13621
31.26667	13433
31.27500	13250
31.28333	13074
31.29167	12900
31.30000	12735
31.30833	12571
31.31667	12415
31.32500	12262
31.33333	12111
31.34167	11965
31.35000	11818
31.35833	11677
31.36667	11537
31.37500	11402
31.38333	11272
31.39167	11145
31.40000	11023
31.40833	10901
31.41667	10784
31.42500	10669
31.43333	10555
31.44167	10445
31.45000	10335
31.45833	10230
31.46667	10126
31.47500	10026
31.48333	9928
31.49167	9831
31.50000	9737
31.50833	9642
31.51667	9550
31.52500	9462
31.53333	9378
31.54167	9298
31.55000	9219
31.55833	9142
31.56667	9064
31.57500	8988
31.58333	8913
31.59167	8839
31.60000	8767
31.60833	8694
31.61667	8622
31.62500	8551
31.63333	8481
31.64167	8417
31.65000	8354
31.65833	8295
31.66667	8237
31.67500	8181
31.68333	8125
31.69167	8069
31.70000	8014
31.70833	7959
31.71667	7906
31.72500	7855
31.73333	7807
31.74167	7762
31.75000	7718
31.75833	7677
31.76667	7637
31.77500	7598
31.78333	7559
31.79167	7520
31.80000	7483
31.80833	7446
31.81667	7409
31.82500	7374
31.83333	7340
31.84167	7308
31.85000	7279
31.85833	7253
31.86667	7230
31.87500	7211
31.88333	7194
31.89167	7180
31.90000	7168
31.90833	7156
31.91667	7145
31.92500	7135
31.93333	7126
31.94167	7118
31.95000	7113
31.95833	7110
31.96667	7110
31.97500	7114
31.98333	7122
31.99167	7133
32.00000	7146
32.00833	7162
32.01667	7179
32.02500	7198
32.03333	7218
32.04167	7241
32.05000	7266
32.05833	7294
32.06667	7326
32.07500	7361
32.08333	7401
32.09167	7445
32.10000	7492
32.10833	7544
32.11667	7599
32.12500	7658
32.13333	7722
32.14167	7788
32.15000	7857
32.15833	7929
32.16667	8007
32.17500	8088
32.18333	8175
32.19167	8269
32.20000	8365
32.20833	8468
32.21667	8574
32.22500	8687
32.23333	8806
32.24167	8930
32.25000	9063
32.25833	9199
32.26667	9342
32.27500	9490
32.28333	9644
32.29167	9807
32.30000	9974
32.30833	10151
32.31667	10330
32.32500	10516
32.33333	10711
32.34167	10912
32.35000	11126
32.35833	11345
32.36667	11577
32.37500	11816
32.38333	12062
32.39167	12320
32.40000	12580
32.40833	12855
32.41667	13132
32.42500	13421
32.43333	13721
32.44167	14026
32.45000	14348
32.45833	14675
32.46667	15019
32.47500	15372
32.48333	15733
32.49167	16112
32.50000	16493
32.50833	16894
32.51667	17300
32.52500	17722
32.53333	18158
32.54167	18601
32.55000	19065
32.55833	19532
32.56667	20019
32.57500	20514
32.58333	21019
32.59167	21543
32.60000	22067
32.60833	22616
32.61667	23167
32.62500	23736
32.63333	24320
32.64167	24906
32.65000	25515
32.65833	26121
32.66667	26748
32.67500	27382
32.68333	28025
32.69167	28689
32.70000	29348
32.70833	30033
32.71667	30714
32.72500	31408
32.73333	32113
32.74167	32813
32.75000	33535
32.75833	34246
32.76667	34974
32.77500	35703
32.78333	36433
32.79167	37179
32.80000	37912
32.80833	38662
32.81667	39400
32.82500	40143
32.83333	40889
32.84167	41622
32.85000	42368
32.85833	43093
32.86667	43825
32.87500	44545
32.88333	45256
32.89167	45971
32.90000	46662
32.90833	47360
32.91667	48036
32.92500	48706
32.93333	49368
32.94167	50004
32.95000	50639
32.95833	51243
32.96667	51836
32.97500	52408
32.98333	52945
32.99167	53514
33.00000	54090
33.00833	54620
33.01667	55085
33.02500	55524
33.03333	55974
33.04167	56413
33.05000	56807
33.05833	57148
33.06667	57470
33.07500	57791
33.08333	58086
33.09167	58342
33.10000	58561
33.10833	58755
33.11667	58918
33.12500	59057
33.13333	59180
33.14167	59278
33.15000	59343
33.15833	59375
33.16667	59377
33.17500	59352
33.18333	59300
33.19167	59220
33.20000	59118
33.20833	58989
33.21667	58836
33.22500	58655
33.23333	58445
33.24167	58210
33.25000	57942
33.25833	57655
33.26667	57340
33.27500	57004
33.28333	56649
33.29167	56267
33.30000	55873
33.30833	55449
33.31667	55012
33.32500	54550
33.33333	54064
33.34167	53568
33.35000	53042
33.35833	52512
33.36667	51961
33.37500	51401
33.38333	50831
33.39167	50240
33.40000	49650
33.40833	49035
33.41667	48418
33.42500	47789
33.43333	47147
33.44167	46507
33.45000	45843
33.45833	45186
33.46667	44514
33.47500	43847
33.48333	43201
33.49167	42498
33.50000	41756
33.50833	41040
33.51667	40378
33.52500	39723
33.53333	39057
33.54167	38398
33.55000	37719
33.55833	37054
33.56667	36383
33.57500	35718
33.58333	35060
33.59167	34393
33.60000	33744
33.60833	33083
33.61667	32439
33.62500	31800
33.63333	31164
33.64167	30545
33.65000	29919
33.65833	29313
33.66667	28706
33.67500	28110
33.68333	27527
33.69167	26941
33.70000	26376
33.70833	25806
33.71667	25251
33.72500	24701
33.73333	24155
33.74167	23628
33.75000	23099
33.75833	22592
33.76667	22086
33.77500	21591
33.78333	21107
33.79167	20623
33.80000	20159
33.80833	19696
33.81667	19248
33.82500	18806
33.83333	18369
33.84167	17948
33.85000	17526
33.85833	17123
33.86667	16726
33.87500	16339
33.88333	15963
33.89167	15587
33.90000	15226
33.90833	14862
33.91667	14511
33.92500	14165
33.93333	13823
33.94167	13497
33.95000	13171
33.95833	12861
33.96667	12555
33.97500	12260
33.98333	11974
33.99167	11689
34.00000	11414
34.00833	11138
34.01667	10872
34.02500	10611
34.03333	10355
34.04167	10112
34.05000	9870
34.05833	9640
34.06667	9412
34.07500	9190
34.08333	8974
34.09167	8758
34.10000	8551
34.10833	8345
34.11667	8146
34.12500	7952
34.13333	7760
34.14167	7578
34.15000	7397
34.15833	7224
34.16667	7055
34.17500	6890
34.18333	6729
34.19167	6570
34.20000	6418
34.20833	6268
34.21667	6124
34.22500	5985
34.23333	5848
34.24167	5717
34.25000	5584
34.25833	5455
34.26667	5327
34.27500	5203
34.28333	5083
34.29167	4965
34.30000	4854
34.30833	4745
34.31667	4641
34.32500	4540
34.33333	4441
34.34167	4345
34.35000	4246
34.35833	4151
34.36667	4056
34.37500	3963
34.38333	3873
34.39167	3785
34.40000	3701
34.40833	3617
34.41667	3536
34.42500	3457
34.43333	3380
34.44167	3308
34.45000	3236
34.45833	3168
34.46667	3100
34.47500	3035
34.48333	2971
34.49167	2909
34.50000	2849
34.50833	2789
34.51667	2731
34.52500	2675
34.53333	2618
34.54167	2564
34.55000	2511
34.55833	2460
34.56667	2410
34.57500	2360
34.58333	2312
34.59167	2263
34.60000	2217
34.60833	2173
34.61667	2131
34.62500	2090
34.63333	2049
34.64167	2010
34.65000	1971
34.65833	1933
34.66667	1896
34.67500	1860
34.68333	1826
34.69167	1792
34.70000	1760
34.70833	1729
34.71667	1698
34.72500	1666
34.73333	1634
34.74167	1604
34.75000	1575
34.75833	1548
34.76667	1522
34.77500	1498
34.78333	1475
34.79167	1452
34.80000	1430
34.80833	1407
34.81667	1384
34.82500	1360
34.83333	1336
34.84167	1313
34.85000	1290
34.85833	1269
34.86667	1250
34.87500	1233
34.88333	1216
34.89167	1199
34.90000	1182
34.90833	1164
34.91667	1147
34.92500	1131
34.93333	1115
34.94167	1101
34.95000	1089
34.95833	1077
34.96667	1064
34.97500	1052
34.98333	1040
34.99167	1030
35.00000	1020
35.00833	1011
35.01667	1004
35.02500	996
35.03333	988
35.04167	979
35.05000	971
35.05833	962
35.06667	952
35.07500	942
35.08333	933
35.09167	924
35.10000	915
35.10833	905
35.11667	897
35.12500	889
35.13333	882
35.14167	877
35.15000	874
35.15833	870
35.16667	865
35.17500	859
35.18333	852
35.19167	844
35.20000	836
35.20833	828
35.21667	821
35.22500	816
35.23333	810
35.24167	805
35.25000	799
35.25833	793
35.26667	786
35.27500	779
35.28333	772
35.29167	765
35.30000	757
35.30833	750
35.31667	743
35.32500	738
35.33333	732
35.34167	726
35.35000	720
35.35833	714
35.36667	707
35.37500	700
35.38333	693
35.39167	687
35.40000	682
35.40833	676
35.41667	669
35.42500	659
35.43333	648
35.44167	636
35.45000	624
35.45833	612
35.46667	602
35.47500	593
35.48333	582
35.49167	571
35.50000	559
35.50833	548
35.51667	537
35.52500	527
35.53333	518
35.54167	510
35.55000	501
35.55833	492
35.56667	484
35.57500	477
35.58333	470
35.59167	464
35.60000	458
35.60833	451
35.61667	442
35.62500	431
35.63333	418
35.64167	405
35.65000	391
35.65833	379
35.66667	370
35.67500	363
35.68333	357
35.69167	350
35.70000	342
35.70833	333
35.71667	324
35.72500	314
35.73333	304
35.74167	295
35.75000	285
35.75833	276
35.76667	266
35.77500	257
35.78333	248
35.79167	238
35.80000	228
35.80833	219
35.81667	210
35.82500	203
35.83333	198
35.84167	192
35.85000	186
35.85833	180
35.86667	174
35.87500	168
35.88333	161
35.89167	154
35.90000	146
35.90833	137
35.91667	129
35.92500	124
35.93333	120
35.94167	116
35.95000	111
35.95833	105
35.96667	99
35.97500	92
35.98333	87
35.99167	83
36.00000	79
36.00833	75
36.01667	70
36.02500	65
36.03333	60
36.04167	55
36.05000	50
36.05833	46
36.06667	41
36.07500	37
36.08333	33
36.09167	29
36.10000	26
36.10833	23
36.11667	19
36.12500	16
36.13333	12
36.14167	9
36.15000	8
36.15833	8
36.16667	7
36.17500	6
36.18333	4
36.19167	2
36.20000	0
36.20833	-1
36.21667	-1
36.22500	-1
36.23333	-2
36.24167	-4
36.25000	-7
36.25833	-10
36.26667	-14
36.27500	-17
36.28333	-20
36.29167	-21
36.30000	-21
36.30833	-20
36.31667	-19
36.32500	-18
36.33333	-18
36.34167	-19
36.35000	-20
36.35833	-21
36.36667	-21
36.37500	-22
36.38333	-21
36.39167	-20
36.40000	-18
36.40833	-18
36.41667	-19
36.42500	-21
36.43333	-22
36.44167	-22
36.45000	-20
36.45833	-16
36.46667	-14
36.47500	-12
36.48333	-11
36.49167	-10
36.50000	-11
36.50833	-10
36.51667	-10
36.52500	-11
36.53333	-13
36.54167	-15
36.55000	-15
36.55833	-15
36.56667	-13
36.57500	-11
36.58333	-11
36.59167	-12
36.60000	-13
36.60833	-13
36.61667	-13
36.62500	-13
36.63333	-14
36.64167	-15
36.65000	-16
36.65833	-17
36.66667	-18
36.67500	-17
36.68333	-15
36.69167	-13
36.70000	-9
36.70833	-5
36.71667	-1
36.72500	-0
36.73333	-1
36.74167	-3
36.75000	-3
36.75833	-2
36.76667	0
36.77500	3
36.78333	6
36.79167	8
36.80000	10
36.80833	11
36.81667	11
36.82500	12
36.83333	13
36.84167	14
36.85000	16
36.85833	19
36.86667	22
36.87500	25
36.88333	28
36.89167	29
36.90000	28
36.90833	27
36.91667	27
36.92500	28
36.93333	31
36.94167	33
36.95000	35
36.95833	37
36.96667	39
36.97500	39
36.98333	40
36.99167	40
37.00000	41
37.00833	44
37.01667	49
37.02500	53
37.03333	57
37.04167	59
37.05000	59
37.05833	58
37.06667	58
37.07500	59
37.08333	61
37.09167	61
37.10000	61
37.10833	62
37.11667	63
37.12500	64
37.13333	64
37.14167	64
37.15000	64
37.15833	65
37.16667	67
37.17500	69
37.18333	71
37.19167	72
37.20000	72
37.20833	70
37.21667	66
37.22500	63
37.23333	60
37.24167	58
37.25000	56
37.25833	55
37.26667	54
37.27500	51
37.28333	49
37.29167	47
37.30000	45
37.30833	44
37.31667	43
37.32500	43
37.33333	43
37.34167	43
37.35000	41
37.35833	39
37.36667	35
37.37500	31
37.38333	27
37.39167	23
37.40000	20
37.40833	18
37.41667	18
37.42500	18
37.43333	20
37.44167	20
37.45000	20
37.45833	18
37.46667	15
37.47500	10
37.48333	4
37.49167	-1
37.50000	-6
37.50833	-10
37.51667	-13
37.52500	-15
37.53333	-16
37.54167	-16
37.55000	-17
37.55833	-18
37.56667	-20
37.57500	-22
37.58333	-24
37.59167	-26
37.60000	-28
37.60833	-29
37.61667	-30
37.62500	-31
37.63333	-32
37.64167	-33
37.65000	-35
37.65833	-37
37.66667	-39
37.67500	-39
37.68333	-39
37.69167	-39
37.70000	-41
37.70833	-43
37.71667	-45
37.72500	-45
37.73333	-43
37.74167	-41
37.75000	-38
37.75833	-37
37.76667	-36
37.77500	-36
37.78333	-36
37.79167	-35
37.80000	-34
37.80833	-34
37.81667	-35
37.82500	-36
37.83333	-37
37.84167	-38
37.85000	-38
37.85833	-37
37.86667	-34
37.87500	-31
37.88333	-28
37.89167	-25
37.90000	-23
37.90833	-22
37.91667	-21
37.92500	-20
37.93333	-18
37.94167	-16
37.95000	-13
37.95833	-11
37.96667	-10
37.97500	-10
37.98333	-11
37.99167	-13
38.00000	-15
38.00833	-16
38.01667	-17
38.02500	-15
38.03333	-13
38.04167	-11
38.05000	-9
38.05833	-7
38.06667	-7
38.07500	-8
38.08333	-10
38.09167	-12
38.10000	-14
38.10833	-16
38.11667	-17
38.12500	-16
38.13333	-14
38.14167	-12
38.15000	-10
38.15833	-9
38.16667	-8
38.17500	-9
38.18333	-11
38.19167	-13
38.20000	-16
38.20833	-18
38.21667	-21
38.22500	-23
38.23333	-26
38.24167	-28
38.25000	-29
38.25833	-32
38.26667	-35
38.27500	-39
38.28333	-44
38.29167	-49
38.30000	-53
38.30833	-57
38.31667	-61
38.32500	-65
38.33333	-69
38.34167	-74
38.35000	-77
38.35833	-79
38.36667	-80
38.37500	-81
38.38333	-83
38.39167	-86
38.40000	-88
38.40833	-91
38.41667	-94
38.42500	-97
38.43333	-101
38.44167	-104
38.45000	-108
38.45833	-113
38.46667	-117
38.47500	-122
38.48333	-126
38.49167	-130
38.50000	-133
38.50833	-136
38.51667	-138
38.52500	-142
38.53333	-147
38.54167	-152
38.55000	-158
38.55833	-164
38.56667	-170
38.57500	-176
38.58333	-180
38.59167	-184
38.60000	-187
38.60833	-189
38.61667	-193
38.62500	-196
38.63333	-200
38.64167	-204
38.65000	-208
38.65833	-212
38.66667	-215
38.67500	-219
38.68333	-222
38.69167	-224
38.70000	-227
38.70833	-229
38.71667	-230
38.72500	-232
38.73333	-233
38.74167	-235
38.75000	-239
38.75833	-242
38.76667	-246
38.77500	-250
38.78333	-254
38.79167	-258
38.80000	-261
38.80833	-264
38.81667	-267
38.82500	-270
38.83333	-272
38.84167	-275
38.85000	-277
38.85833	-279
38.86667	-280
38.87500	-280
38.88333	-281
38.89167	-282
38.90000	-284
38.90833	-286
38.91667	-289
38.92500	-292
38.93333	-295
38.94167	-298
38.95000	-300
38.95833	-301
38.96667	-301
38.97500	-301
38.98333	-302
38.99167	-304
39.00000	-307
39.00833	-311
39.01667	-314
39.02500	-316
39.03333	-318
39.04167	-319
39.05000	-320
39.05833	-321
39.06667	-322
39.07500	-323
39.08333	-325
39.09167	-327
39.10000	-330
39.10833	-332
39.11667	-334
39.12500	-336
39.13333	-339
39.14167	-342
39.15000	-345
39.15833	-347
39.16667	-347
39.17500	-345
39.18333	-343
39.19167	-343
39.20000	-343
39.20833	-344
39.21667	-344
39.22500	-344
39.23333	-343
39.24167	-342
39.25000	-342
39.25833	-343
39.26667	-346
39.27500	-351
39.28333	-356
39.29167	-361
39.30000	-365
39.30833	-366
39.31667	-366
39.32500	-364
39.33333	-362
39.34167	-361
39.35000	-360
39.35833	-361
39.36667	-362
39.37500	-364
39.38333	-366
39.39167	-369
39.40000	-371
39.40833	-374
39.41667	-376
39.42500	-378
39.43333	-378
39.44167	-378
39.45000	-377
39.45833	-376
39.46667	-374
39.47500	-373
39.48333	-373
39.49167	-376
39.50000	-380
39.50833	-386
39.51667	-392
39.52500	-398
39.53333	-403
39.54167	-405
39.55000	-405
39.55833	-403
39.56667	-401
39.57500	-399
39.58333	-398
39.59167	-398
39.60000	-400
39.60833	-402
39.61667	-404
39.62500	-406
39.63333	-408
39.64167	-409
39.65000	-411
39.65833	-412
39.66667	-412
39.67500	-411
39.68333	-410
39.69167	-408
39.70000	-406
39.70833	-406
39.71667	-407
39.72500	-409
39.73333	-413
39.74167	-416
39.75000	-420
39.75833	-423
39.76667	-425
39.77500	-425
39.78333	-425
39.79167	-424
39.80000	-424
39.80833	-423
39.81667	-422
39.82500	-420
39.83333	-417
39.84167	-415
39.85000	-413
39.85833	-411
39.86667	-410
39.87500	-411
39.88333	-411
39.89167	-411
39.90000	-411
39.90833	-409
39.91667	-407
39.92500	-405
39.93333	-403
39.94167	-401
39.95000	-399
39.95833	-396
39.96667	-392
39.97500	-388
39.98333	-383
39.99167	-378
40.00000	-373
40.00833	-367
40.01667	-360
40.02500	-352
40.03333	-342
40.04167	-332
40.05000	-322
40.05833	-311
40.06667	-299
40.07500	-286
40.08333	-272
40.09167	-256
40.10000	-242
40.10833	-227
40.11667	-212
40.12500	-196
40.13333	-178
40.14167	-160
40.15000	-141
40.15833	-119
40.16667	-95
40.17500	-68
40.18333	-40
40.19167	-10
40.20000	22
40.20833	56
40.21667	92
40.22500	130
40.23333	172
40.24167	216
40.25000	262
40.25833	309
40.26667	359
40.27500	410
40.28333	462
40.29167	517
40.30000	573
40.30833	634
40.31667	696
40.32500	763
40.33333	834
40.34167	908
40.35000	987
40.35833	1067
40.36667	1153
40.37500	1243
40.38333	1337
40.39167	1436
40.40000	1537
40.40833	1643
40.41667	1750
40.42500	1859
40.43333	1972
40.44167	2085
40.45000	2204
40.45833	2323
40.46667	2448
40.47500	2575
40.48333	2707
40.49167	2845
40.50000	2985
40.50833	3131
40.51667	3280
40.52500	3433
40.53333	3590
40.54167	3748
40.55000	3913
40.55833	4076
40.56667	4243
40.57500	4411
40.58333	4582
40.59167	4759
40.60000	4936
40.60833	5121
40.61667	5305
40.62500	5491
40.63333	5679
40.64167	5866
40.65000	6059
40.65833	6250
40.66667	6448
40.67500	6646
40.68333	6843
40.69167	7044
40.70000	7240
40.70833	7440
40.71667	7638
40.72500	7839
40.73333	8043
40.74167	8243
40.75000	8447
40.75833	8644
40.76667	8843
40.77500	9040
40.78333	9235
40.79167	9433
40.80000	9625
40.80833	9819
40.81667	10008
40.82500	10193
40.83333	10375
40.84167	10549
40.85000	10730
40.85833	10918
40.86667	11101
40.87500	11269
40.88333	11428
40.89167	11585
40.90000	11731
40.90833	11879
40.91667	12036
40.92500	12189
40.93333	12326
40.94167	12452
40.95000	12576
40.95833	12693
40.96667	12807
40.97500	12928
40.98333	13045
40.99167	13147
41.00000	13234
41.00833	13317
41.01667	13400
41.02500	13476
41.03333	13541
41.04167	13597
41.05000	13651
41.05833	13700
41.06667	13745
41.07500	13786
41.08333	13819
41.09167	13841
41.10000	13854
41.10833	13861
41.11667	13862
41.12500	13857
41.13333	13846
41.14167	13829
41.15000	13803
41.15833	13771
41.16667	13731
41.17500	13684
41.18333	13632
41.19167	13572
41.20000	13509
41.20833	13440
41.21667	13368
41.22500	13291
41.23333	13200
41.24167	13100
41.25000	12999
41.25833	12899
41.26667	12793
41.27500	12682
41.28333	12571
41.29167	12444
41.30000	12307
41.30833	12175
41.31667	12049
41.32500	11919
41.33333	11773
41.34167	11616
41.35000	11460
41.35833	11312
41.36667	11160
41.37500	11004
41.38333	10844
41.39167	10678
41.40000	10511
41.40833	10339
41.41667	10167
41.42500	9993
41.43333	9816
41.44167	9642
41.45000	9462
41.45833	9287
41.46667	9110
41.47500	8934
41.48333	8757
41.49167	8576
41.50000	8398
41.50833	8216
41.51667	8039
41.52500	7863
41.53333	7687
41.54167	7515
41.55000	7338
41.55833	7164
41.56667	6987
41.57500	6812
41.58333	6641
41.59167	6469
41.60000	6304
41.60833	6139
41.61667	5979
41.62500	5821
41.63333	5662
41.64167	5508
41.65000	5350
41.65833	5197
41.66667	5045
41.67500	4896
41.68333	4752
41.69167	4609
41.70000	4471
41.70833	4332
41.71667	4196
41.72500	4062
41.73333	3928
41.74167	3800
41.75000	3674
41.75833	3554
41.76667	3437
41.77500	3321
41.78333	3209
41.79167	3096
41.80000	2988
41.80833	2881
41.81667	2778
41.82500	2677
41.83333	2577
41.84167	2483
41.85000	2390
41.85833	2302
41.86667	2215
41.87500	2130
41.88333	2048
41.89167	1967
41.90000	1891
41.90833	1817
41.91667	1749
41.92500	1683
41.93333	1618
41.94167	1554
41.95000	1488
41.95833	1423
41.96667	1358
41.97500	1295
41.98333	1236
41.99167	1180
42.00000	1128
42.00833	1077
42.01667	1028
42.02500	981
42.03333	936
42.04167	893
42.05000	851
42.05833	810
42.06667	770
42.07500	732
42.08333	695
42.09167	658
42.10000	624
42.10833	589
42.11667	555
42.12500	521
42.13333	488
42.14167	457
42.15000	427
42.15833	398
42.16667	371
42.17500	345
42.18333	321
42.19167	298
42.20000	276
42.20833	254
42.21667	232
42.22500	211
42.23333	190
42.24167	170
42.25000	152
42.25833	134
42.26667	116
42.27500	99
42.28333	81
42.29167	63
42.30000	46
42.30833	29
42.31667	13
42.32500	-2
42.33333	-17
42.34167	-32
42.35000	-47
42.35833	-62
42.36667	-75
42.37500	-88
42.38333	-98
42.39167	-107
42.40000	-115
42.40833	-123
42.41667	-132
42.42500	-140
42.43333	-150
42.44167	-161
42.45000	-172
42.45833	-184
42.46667	-195
42.47500	-205
42.48333	-215
42.49167	-225
42.50000	-235
42.50833	-244
42.51667	-252
42.52500	-259
42.53333	-264
42.54167	-269
42.55000	-275
42.55833	-281
42.56667	-288
42.57500	-295
42.58333	-303
42.59167	-310
42.60000	-316
42.60833	-322
42.61667	-326
42.62500	-331
42.63333	-335
42.64167	-340
42.65000	-345
42.65833	-351
42.66667	-357
42.67500	-364
42.68333	-370
42.69167	-375
42.70000	-379
42.70833	-380
42.71667	-380
42.72500	-379
42.73333	-380
42.74167	-383
42.75000	-388
42.75833	-394
42.76667	-400
42.77500	-406
42.78333	-410
42.79167	-413
42.80000	-416
42.80833	-417
42.81667	-420
42.82500	-423
42.83333	-427
42.84167	-431
42.85000	-436
42.85833	-441
42.86667	-443
42.87500	-442
42.88333	-441
42.89167	-441
42.90000	-442
42.90833	-445
42.91667	-448
42.92500	-450
42.93333	-451
42.94167	-452
42.95000	-453
42.95833	-455
42.96667	-459
42.97500	-464
42.98333	-467
42.99167	-469
43.00000	-470
43.00833	-471
43.01667	-473
43.02500	-475
43.03333	-479
43.04167	-482
43.05000	-486
43.05833	-489
43.06667	-490
43.07500	-491
43.08333	-490
43.09167	-489
43.10000	-488
43.10833	-488
43.11667	-490
43.12500	-493
43.13333	-497
43.14167	-503
43.15000	-509
43.15833	-513
43.16667	-516
43.17500	-517
43.18333	-516
43.19167	-512
43.20000	-509
43.20833	-508
43.21667	-510
43.22500	-512
43.23333	-515
43.24167	-518
43.25000	-520
43.25833	-522
43.26667	-522
43.27500	-522
43.28333	-522
43.29167	-522
43.30000	-521
43.30833	-522
43.31667	-522
43.32500	-523
43.33333	-523
43.34167	-524
43.35000	-525
43.35833	-526
43.36667	-525
43.37500	-524
43.38333	-523
43.39167	-522
43.40000	-522
43.40833	-523
43.41667	-525
43.42500	-526
43.43333	-528
43.44167	-531
43.45000	-534
43.45833	-537
43.46667	-539
43.47500	-539
43.48333	-538
43.49167	-538
43.50000	-539
43.50833	-541
43.51667	-544
43.52500	-547
43.53333	-549
43.54167	-552
43.55000	-555
43.55833	-558
43.56667	-561
43.57500	-563
43.58333	-564
43.59167	-564
43.60000	-563
43.60833	-562
43.61667	-562
43.62500	-561
43.63333	-561
43.64167	-561
43.65000	-559
43.65833	-557
43.66667	-555
43.67500	-553
43.68333	-552
43.69167	-553
43.70000	-554
43.70833	-555
43.71667	-556
43.72500	-559
43.73333	-561
43.74167	-565
43.75000	-568
43.75833	-570
43.76667	-571
43.77500	-571
43.78333	-570
43.79167	-567
43.80000	-565
43.80833	-563
43.81667	-564
43.82500	-565
43.83333	-567
43.84167	-568
43.85000	-568
43.85833	-568
43.86667	-568
43.87500	-569
43.88333	-570
43.89167	-572
43.90000	-574
43.90833	-577
43.91667	-580
43.92500	-582
43.93333	-584
43.94167	-585
43.95000	-585
43.95833	-585
43.96667	-585
43.97500	-584
43.98333	-584
43.99167	-582
44.00000	-580
44.00833	-579
44.01667	-579
44.02500	-578
44.03333	-578
44.04167	-576
44.05000	-575
44.05833	-575
44.06667	-576
44.07500	-580
44.08333	-584
44.09167	-588
44.10000	-590
44.10833	-592
44.11667	-593
44.12500	-593
44.13333	-593
44.14167	-592
44.15000	-593
44.15833	-593
44.16667	-591
44.17500	-590
44.18333	-588
44.19167	-586
44.20000	-584
44.20833	-583
44.21667	-583
44.22500	-582
44.23333	-582
44.24167	-583
44.25000	-583
44.25833	-584
44.26667	-584
44.27500	-585
44.28333	-586
44.29167	-588
44.30000	-590
44.30833	-591
44.31667	-591
44.32500	-589
44.33333	-588
44.34167	-587
44.35000	-587
44.35833	-589
44.36667	-590
44.37500	-592
44.38333	-593
44.39167	-593
44.40000	-592
44.40833	-589
44.41667	-587
44.42500	-585
44.43333	-585
44.44167	-587
44.45000	-589
44.45833	-591
44.46667	-590
44.47500	-587
44.48333	-584
44.49167	-579
44.50000	-576
44.50833	-574
44.51667	-574
44.52500	-575
44.53333	-577
44.54167	-579
44.55000	-579
44.55833	-578
44.56667	-577
44.57500	-575
44.58333	-573
44.59167	-571
44.60000	-570
44.60833	-570
44.61667	-570
44.62500	-571
44.63333	-571
44.64167	-570
44.65000	-571
44.65833	-571
44.66667	-571
44.67500	-570
44.68333	-568
44.69167	-567
44.70000	-565
44.70833	-564
44.71667	-564
44.72500	-565
44.73333	-565
44.74167	-565
44.75000	-565
44.75833	-564
44.76667	-564
44.77500	-564
44.78333	-563
44.79167	-562
44.80000	-560
44.80833	-559
44.81667	-558
44.82500	-558
44.83333	-558
44.84167	-559
44.85000	-558
44.85833	-555
44.86667	-551
44.87500	-547
44.88333	-543
44.89167	-542
44.90000	-543
44.90833	-545
44.91667	-546
44.92500	-546
44.93333	-544
44.94167	-541
44.95000	-537
44.95833	-534
44.96667	-531
44.97500	-529
44.98333	-529
44.99167	-529
45.00000	-530
45.00833	-531
45.01667	-531
45.02500	-529
45.03333	-527
45.04167	-523
45.05000	-519
45.05833	-516
45.06667	-514
45.07500	-512
45.08333	-510
45.09167	-509
45.10000	-508
45.10833	-505
45.11667	-503
45.12500	-503
45.13333	-504
45.14167	-507
45.15000	-510
45.15833	-512
45.16667	-512
45.17500	-509
45.18333	-504
45.19167	-497
45.20000	-491
45.20833	-486
45.21667	-482
45.22500	-481
45.23333	-482
45.24167	-483
45.25000	-483
45.25833	-483
45.26667	-481
45.27500	-479
45.28333	-477
45.29167	-475
45.30000	-472
45.30833	-467
45.31667	-462
45.32500	-458
45.33333	-456
45.34167	-455
45.35000	-457
45.35833	-459
45.36667	-460
45.37500	-460
45.38333	-460
45.39167	-460
45.40000	-460
45.40833	-459
45.41667	-457
45.42500	-455
45.43333	-452
45.44167	-451
45.45000	-451
45.45833	-453
45.46667	-455
45.47500	-457
45.48333	-458
45.49167	-460
45.50000	-461
45.50833	-461
45.51667	-460
45.52500	-458
45.53333	-457
45.54167	-457
45.55000	-457
45.55833	-459
45.56667	-461
45.57500	-462
45.58333	-464
45.59167	-466
45.60000	-468
45.60833	-470
45.61667	-471
45.62500	-472
45.63333	-471
45.64167	-470
45.65000	-469
45.65833	-467
45.66667	-466
45.67500	-467
45.68333	-468
45.69167	-471
45.70000	-474
45.70833	-477
45.71667	-480
45.72500	-481
45.73333	-481
45.74167	-481
45.75000	-481
45.75833	-482
45.76667	-482
45.77500	-482
45.78333	-481
45.79167	-481
45.80000	-481
45.80833	-485
45.81667	-490
45.82500	-495
45.83333	-500
45.84167	-504
45.85000	-506
45.85833	-508
45.86667	-509
45.87500	-511
45.88333	-514
45.89167	-518
45.90000	-520
45.90833	-522
45.91667	-524
45.92500	-526
45.93333	-528
45.94167	-530
45.95000	-533
45.95833	-535
45.96667	-536
45.97500	-535
45.98333	-535
45.99167	-534
46.00000	-535
46.00833	-537
46.01667	-541
46.02500	-544
46.03333	-549
46.04167	-552
46.05000	-554
46.05833	-554
46.06667	-555
46.07500	-555
46.08333	-557
46.09167	-558
46.10000	-560
46.10833	-562
46.11667	-564
46.12500	-567
46.13333	-570
46.14167	-573
46.15000	-575
46.15833	-578
46.16667	-579
46.17500	-580
46.18333	-581
46.19167	-583
46.20000	-586
46.20833	-589
46.21667	-593
46.22500	-595
46.23333	-594
46.24167	-593
46.25000	-592
46.25833	-591
46.26667	-592
46.27500	-594
46.28333	-595
46.29167	-596
46.30000	-597
46.30833	-599
46.31667	-602
46.32500	-605
46.33333	-607
46.34167	-608
46.35000	-608
46.35833	-607
46.36667	-607
46.37500	-609
46.38333	-610
46.39167	-611
46.40000	-612
46.40833	-611
46.41667	-610
46.42500	-609
46.43333	-610
46.44167	-612
46.45000	-616
46.45833	-619
46.46667	-620
46.47500	-621
46.48333	-620
46.49167	-618
46.50000	-617
46.50833	-618
46.51667	-620
46.52500	-622
46.53333	-625
46.54167	-626
46.55000	-626
46.55833	-624
46.56667	-623
46.57500	-622
46.58333	-621
46.59167	-622
46.60000	-623
46.60833	-624
46.61667	-626
46.62500	-628
46.63333	-630
46.64167	-631
46.65000	-631
46.65833	-629
46.66667	-627
46.67500	-625
46.68333	-624
46.69167	-624
46.70000	-624
46.70833	-624
46.71667	-624
46.72500	-626
46.73333	-630
46.74167	-634
46.75000	-636
46.75833	-637
46.76667	-638
46.77500	-639
46.78333	-641
46.79167	-643
46.80000	-644
46.80833	-643
46.81667	-641
46.82500	-640
46.83333	-638
46.84167	-637
46.85000	-636
46.85833	-635
46.86667	-634
46.87500	-632
46.88333	-632
46.89167	-634
46.90000	-636
46.90833	-638
46.91667	-640
46.92500	-642
46.93333	-643
46.94167	-645
46.95000	-647
46.95833	-649
46.96667	-649
46.97500	-647
46.98333	-645
46.99167	-642
47.00000	-639
47.00833	-638
47.01667	-637
47.02500	-637
47.03333	-636
47.04167	-635
47.05000	-633
47.05833	-631
47.06667	-628
47.07500	-625
47.08333	-624
47.09167	-625
47.10000	-628
47.10833	-633
47.11667	-636
47.12500	-637
47.13333	-635
47.14167	-631
47.15000	-627
47.15833	-624
47.16667	-622
47.17500	-623
47.18333	-624
47.19167	-623
47.20000	-622
47.20833	-621
47.21667	-620
47.22500	-619
47.23333	-618
47.24167	-618
47.25000	-619
47.25833	-620
47.26667	-623
47.27500	-625
47.28333	-625
47.29167	-625
47.30000	-623
47.30833	-619
47.31667	-614
47.32500	-608
47.33333	-602
47.34167	-597
47.35000	-595
47.35833	-595
47.36667	-597
47.37500	-599
47.38333	-599
47.39167	-597
47.40000	-595
47.40833	-592
47.41667	-590
47.42500	-589
47.43333	-589
47.44167	-591
47.45000	-591
47.45833	-590
47.46667	-589
47.47500	-589
47.48333	-588
47.49167	-586
47.50000	-583
47.50833	-580
47.51667	-576
47.52500	-574
47.53333	-573
47.54167	-571
47.55000	-571
47.55833	-572
47.56667	-573
47.57500	-574
47.58333	-574
47.59167	-574
47.60000	-573
47.60833	-572
47.61667	-571
47.62500	-570
47.63333	-570
47.64167	-568
47.65000	-565
47.65833	-562
47.66667	-560
47.67500	-558
47.68333	-557
47.69167	-557
47.70000	-559
47.70833	-560
47.71667	-561
47.72500	-561
47.73333	-559
47.74167	-558
47.75000	-557
47.75833	-556
47.76667	-556
47.77500	-554
47.78333	-552
47.79167	-549
47.80000	-546
47.80833	-543
47.81667	-539
47.82500	-536
47.83333	-534
47.84167	-532
47.85000	-533
47.85833	-534
47.86667	-536
47.87500	-538
47.88333	-538
47.89167	-537
47.90000	-535
47.90833	-532
47.91667	-530
47.92500	-529
47.93333	-529
47.94167	-529
47.95000	-528
47.95833	-527
47.96667	-527
47.97500	-529
47.98333	-533
47.99167	-538
48.00000	-541
48.00833	-541
48.01667	-539
48.02500	-536
48.03333	-532
48.04167	-529
48.05000	-527
48.05833	-526
48.06667	-525
48.07500	-523
48.08333	-521
48.09167	-521
48.10000	-523
48.10833	-526
48.11667	-530
48.12500	-532
48.13333	-534
48.14167	-534
48.15000	-534
48.15833	-532
48.16667	-531
48.17500	-531
48.18333	-531
48.19167	-532
48.20000	-533
48.20833	-534
48.21667	-534
48.22500	-535
48.23333	-535
48.24167	-537
48.25000	-539
48.25833	-540
48.26667	-542
48.27500	-542
48.28333	-543
48.29167	-545
48.30000	-548
48.30833	-550
48.31667	-553
48.32500	-554
48.33333	-555
48.34167	-554
48.35000	-553
48.35833	-551
48.36667	-550
48.37500	-550
48.38333	-552
48.39167	-554
48.40000	-556
48.40833	-557
48.41667	-557
48.42500	-558
48.43333	-558
48.44167	-559
48.45000	-560
48.45833	-561
48.46667	-562
48.47500	-563
48.48333	-563
48.49167	-564
48.50000	-565
48.50833	-566
48.51667	-567
48.52500	-569
48.53333	-570
48.54167	-572
48.55000	-573
48.55833	-574
48.56667	-574
48.57500	-573
48.58333	-573
48.59167	-574
48.60000	-577
48.60833	-581
48.61667	-585
48.62500	-588
48.63333	-591
48.64167	-592
48.65000	-591
48.65833	-590
48.66667	-589
48.67500	-587
48.68333	-586
48.69167	-585
48.70000	-585
48.70833	-584
48.71667	-582
48.72500	-581
48.73333	-581
48.74167	-583
48.75000	-585
48.75833	-588
48.76667	-589
48.77500	-589
48.78333	-588
48.79167	-589
48.80000	-591
48.80833	-593
48.81667	-596
48.82500	-598
48.83333	-599
48.84167	-598
48.85000	-597
48.85833	-596
48.86667	-595
48.87500	-596
48.88333	-597
48.89167	-599
48.90000	-600
48.90833	-602
48.91667	-604
48.92500	-607
48.93333	-611
48.94167	-615
48.95000	-617
48.95833	-619
48.96667	-619
48.97500	-619
48.98333	-618
48.99167	-618
49.00000	-618
49.00833	-619
49.01667	-619
49.02500	-619
49.03333	-619
49.04167	-618
49.05000	-617
49.05833	-616
49.06667	-615
49.07500	-615
49.08333	-616
49.09167	-617
49.10000	-619
49.10833	-621
49.11667	-622
49.12500	-623
49.13333	-622
49.14167	-621
49.15000	-620
49.15833	-619
49.16667	-620
49.17500	-621
49.18333	-621
49.19167	-620
49.20000	-619
49.20833	-620
49.21667	-622
49.22500	-624
49.23333	-627
49.24167	-629
49.25000	-630
49.25833	-630
49.26667	-630
49.27500	-630
49.28333	-631
49.29167	-630
49.30000	-629
49.30833	-629
49.31667	-628
49.32500	-629
49.33333	-631
49.34167	-632
49.35000	-633
49.35833	-632
49.36667	-630
49.37500	-629
49.38333	-629
49.39167	-630
49.40000	-633
49.40833	-635
49.41667	-637
49.42500	-637
49.43333	-635
49.44167	-634
49.45000	-633
49.45833	-633
49.46667	-634
49.47500	-635
49.48333	-636
49.49167	-637
49.50000	-637
49.50833	-635
49.51667	-632
49.52500	-629
49.53333	-626
49.54167	-625
49.55000	-625
49.55833	-627
49.56667	-630
49.57500	-635
49.58333	-639
49.59167	-644
49.60000	-646
49.60833	-647
49.61667	-645
49.62500	-641
49.63333	-636
49.64167	-633
49.65000	-632
49.65833	-632
49.66667	-633
49.67500	-633
49.68333	-633
49.69167	-630
49.70000	-628
49.70833	-627
49.71667	-628
49.72500	-630
49.73333	-633
49.74167	-635
49.75000	-638
49.75833	-640
49.76667	-641
49.77500	-641
49.78333	-639
49.79167	-635
49.80000	-631
49.80833	-629
49.81667	-628
49.82500	-630
49.83333	-635
49.84167	-639
49.85000	-640
49.85833	-640
49.86667	-639
49.87500	-638
49.88333	-638
49.89167	-640
49.90000	-643
49.90833	-645
49.91667	-647
49.92500	-648
49.93333	-648
49.94167	-648
49.95000	-647
49.95833	-647
49.96667	-647
49.97500	-648
49.98333	-648
49.99167	-649
50.00000	-650
50.00833	-650
50.01667	-649
50.02500	-648
50.03333	-648
50.04167	-647
50.05000	-646
50.05833	-644
50.06667	-643
50.07500	-641
50.08333	-639
50.09167	-636
50.10000	-633
50.10833	-631
50.11667	-629
50.12500	-629
50.13333	-629
50.14167	-630
50.15000	-632
50.15833	-635
50.16667	-638
50.17500	-640
50.18333	-642
50.19167	-642
50.20000	-641
50.20833	-640
50.21667	-638
50.22500	-635
50.23333	-634
50.24167	-633
50.25000	-634
50.25833	-636
50.26667	-638
50.27500	-639
50.28333	-640
50.29167	-639
50.30000	-638
50.30833	-636
50.31667	-634
50.32500	-633
50.33333	-632
50.34167	-632
50.35000	-633
50.35833	-635
50.36667	-638
50.37500	-640
50.38333	-640
50.39167	-639
50.40000	-636
50.40833	-633
50.41667	-630
50.42500	-626
50.43333	-622
50.44167	-619
50.45000	-616
50.45833	-615
50.46667	-616
50.47500	-618
50.48333	-619
50.49167	-619
50.50000	-617
50.50833	-615
50.51667	-614
50.52500	-612
50.53333	-612
50.54167	-612
50.55000	-611
50.55833	-610
50.56667	-607
50.57500	-604
50.58333	-602
50.59167	-599
50.60000	-597
50.60833	-595
50.61667	-594
50.62500	-592
50.63333	-590
50.64167	-587
50.65000	-584
50.65833	-582
50.66667	-582
50.67500	-583
50.68333	-585
50.69167	-587
50.70000	-587
50.70833	-586
50.71667	-583
50.72500	-581
50.73333	-581
50.74167	-583
50.75000	-586
50.75833	-587
50.76667	-585
50.77500	-582
50.78333	-578
50.79167	-575
50.80000	-573
50.80833	-572
50.81667	-572
50.82500	-571
50.83333	-569
50.84167	-567
50.85000	-565
50.85833	-563
50.86667	-563
50.87500	-564
50.88333	-565
50.89167	-566
50.90000	-566
50.90833	-566
50.91667	-565
50.92500	-563
50.93333	-561
50.94167	-559
50.95000	-557
50.95833	-555
50.96667	-554
50.97500	-555
50.98333	-557
50.99167	-559
51.00000	-560
51.00833	-560
51.01667	-560
51.02500	-559
51.03333	-559
51.04167	-560
51.05000	-563
51.05833	-564
51.06667	-565
51.07500	-565
51.08333	-564
51.09167	-562
51.10000	-560
51.10833	-559
51.11667	-559
51.12500	-560
51.13333	-562
51.14167	-562
51.15000	-561
51.15833	-558
51.16667	-555
51.17500	-552
51.18333	-550
51.19167	-550
51.20000	-551
51.20833	-553
51.21667	-554
51.22500	-555
51.23333	-556
51.24167	-557
51.25000	-557
51.25833	-557
51.26667	-557
51.27500	-557
51.28333	-557
51.29167	-559
51.30000	-560
51.30833	-562
51.31667	-564
51.32500	-567
51.33333	-569
51.34167	-571
51.35000	-573
51.35833	-575
51.36667	-574
51.37500	-571
51.38333	-570
51.39167	-570
51.40000	-571
51.40833	-573
51.41667	-574
51.42500	-574
51.43333	-574
51.44167	-574
51.45000	-577
51.45833	-581
51.46667	-583
51.47500	-584
51.48333	-585
51.49167	-586
51.50000	-588
51.50833	-591
51.51667	-596
51.52500	-599
51.53333	-600
51.54167	-600
51.55000	-599
51.55833	-598
51.56667	-597
51.57500	-596
51.58333	-595
51.59167	-596
51.60000	-597
51.60833	-599
51.61667	-602
51.62500	-605
51.63333	-608
51.64167	-611
51.65000	-614
51.65833	-615
51.66667	-615
51.67500	-614
51.68333	-612
51.69167	-612
51.70000	-612
51.70833	-613
51.71667	-615
51.72500	-616
51.73333	-618
51.74167	-621
51.75000	-623
51.75833	-625
51.76667	-626
51.77500	-626
51.78333	-626
51.79167	-625
51.80000	-625
51.80833	-625
51.81667	-625
51.82500	-626
51.83333	-626
51.84167	-627
51.85000	-628
51.85833	-630
51.86667	-631
51.87500	-632
51.88333	-633
51.89167	-633
51.90000	-634
51.90833	-635
51.91667	-636
51.92500	-637
51.93333	-638
51.94167	-637
51.95000	-635
51.95833	-633
51.96667	-631
51.97500	-631
51.98333	-631
51.99167	-632
52.00000	-635
52.00833	-638
52.01667	-640
52.02500	-641
52.03333	-641
52.04167	-640
52.05000	-638
52.05833	-636
52.06667	-634
52.07500	-632
52.08333	-632
52.09167	-633
52.10000	-635
52.10833	-636
52.11667	-638
52.12500	-639
52.13333	-640
52.14167	-641
52.15000	-641
52.15833	-641
52.16667	-641
52.17500	-642
52.18333	-644
52.19167	-646
52.20000	-649
52.20833	-650
52.21667	-651
52.22500	-651
52.23333	-652
52.24167	-652
52.25000	-653
52.25833	-653
52.26667	-653
52.27500	-652
52.28333	-651
52.29167	-650
52.30000	-649
52.30833	-648
52.31667	-649
52.32500	-650
52.33333	-650
52.34167	-650
52.35000	-649
52.35833	-646
52.36667	-644
52.37500	-641
52.38333	-640
52.39167	-641
52.40000	-642
52.40833	-644
52.41667	-645
52.42500	-646
52.43333	-645
52.44167	-644
52.45000	-642
52.45833	-640
52.46667	-640
52.47500	-642
52.48333	-644
52.49167	-647
52.50000	-649
52.50833	-649
52.51667	-648
52.52500	-647
52.53333	-646
52.54167	-647
52.55000	-649
52.55833	-651
52.56667	-653
52.57500	-654
52.58333	-653
52.59167	-650
52.60000	-647
52.60833	-645
52.61667	-643
52.62500	-642
52.63333	-643
52.64167	-644
52.65000	-644
52.65833	-644
52.66667	-644
52.67500	-643
52.68333	-642
52.69167	-641
52.70000	-640
52.70833	-641
52.71667	-642
52.72500	-645
52.73333	-648
52.74167	-651
52.75000	-652
52.75833	-651
52.76667	-649
52.77500	-647
52.78333	-646
52.79167	-645
52.80000	-645
52.80833	-645
52.81667	-646
52.82500	-647
52.83333	-648
52.84167	-649
52.85000	-648
52.85833	-647
52.86667	-646
52.87500	-644
52.88333	-643
52.89167	-643
52.90000	-642
52.90833	-641
52.91667	-640
52.92500	-639
52.93333	-638
52.94167	-638
52.95000	-636
52.95833	-635
52.96667	-634
52.97500	-632
52.98333	-631
52.99167	-629
53.00000	-628
53.00833	-627
53.01667	-625
53.02500	-624
53.03333	-621
53.04167	-619
53.05000	-618
53.05833	-617
53.06667	-615
53.07500	-613
53.08333	-610
53.09167	-606
53.10000	-603
53.10833	-599
53.11667	-596
53.12500	-593
53.13333	-589
53.14167	-585
53.15000	-579
53.15833	-573
53.16667	-567
53.17500	-562
53.18333	-557
53.19167	-553
53.20000	-550
53.20833	-545
53.21667	-540
53.22500	-534
53.23333	-528
53.24167	-521
53.25000	-514
53.25833	-506
53.26667	-498
53.27500	-489
53.28333	-481
53.29167	-472
53.30000	-462
53.30833	-452
53.31667	-441
53.32500	-429
53.33333	-417
53.34167	-406
53.35000	-396
53.35833	-387
53.36667	-377
53.37500	-366
53.38333	-353
53.39167	-336
53.40000	-318
53.40833	-297
53.41667	-277
53.42500	-259
53.43333	-242
53.44167	-225
53.45000	-205
53.45833	-183
53.46667	-158
53.47500	-132
53.48333	-106
53.49167	-81
53.50000	-56
53.50833	-31
53.51667	-4
53.52500	25
53.53333	57
53.54167	88
53.55000	121
53.55833	154
53.56667	189
53.57500	225
53.58333	261
53.59167	301
53.60000	341
53.60833	383
53.61667	426
53.62500	470
53.63333	515
53.64167	561
53.65000	610
53.65833	660
53.66667	713
53.67500	768
53.68333	825
53.69167	886
53.70000	948
53.70833	1012
53.71667	1076
53.72500	1141
53.73333	1207
53.74167	1273
53.75000	1343
53.75833	1416
53.76667	1492
53.77500	1572
53.78333	1651
53.79167	1733
53.80000	1814
53.80833	1899
53.81667	1985
53.82500	2076
53.83333	2171
53.84167	2265
53.85000	2364
53.85833	2462
53.86667	2564
53.87500	2670
53.88333	2777
53.89167	2889
53.90000	3001
53.90833	3117
53.91667	3234
53.92500	3353
53.93333	3475
53.94167	3597
53.95000	3725
53.95833	3853
53.96667	3986
53.97500	4121
53.98333	4258
53.99167	4402
54.00000	4545
54.00833	4694
54.01667	4844
54.02500	4997
54.03333	5154
54.04167	5311
54.05000	5473
54.05833	5636
54.06667	5802
54.07500	5971
54.08333	6140
54.09167	6314
54.10000	6488
54.10833	6669
54.11667	6851
54.12500	7035
54.13333	7224
54.14167	7412
54.15000	7605
54.15833	7797
54.16667	7995
54.17500	8195
54.18333	8396
54.19167	8604
54.20000	8809
54.20833	9019
54.21667	9228
54.22500	9439
54.23333	9655
54.24167	9871
54.25000	10094
54.25833	10314
54.26667	10538
54.27500	10762
54.28333	10985
54.29167	11215
54.30000	11441
54.30833	11673
54.31667	11903
54.32500	12133
54.33333	12367
54.34167	12598
54.35000	12836
54.35833	13072
54.36667	13314
54.37500	13558
54.38333	13800
54.39167	14049
54.40000	14294
54.40833	14544
54.41667	14793
54.42500	15041
54.43333	15291
54.44167	15535
54.45000	15781
54.45833	16022
54.46667	16266
54.47500	16510
54.48333	16753
54.49167	17002
54.50000	17245
54.50833	17492
54.51667	17736
54.52500	17981
54.53333	18229
54.54167	18471
54.55000	18718
54.55833	18959
54.56667	19201
54.57500	19443
54.58333	19682
54.59167	19924
54.60000	20157
54.60833	20392
54.61667	20622
54.62500	20850
54.63333	21080
54.64167	21303
54.65000	21532
54.65833	21755
54.66667	21977
54.67500	22197
54.68333	22412
54.69167	22629
54.70000	22840
54.70833	23054
54.71667	23264
54.72500	23471
54.73333	23677
54.74167	23874
54.75000	24072
54.75833	24263
54.76667	24453
54.77500	24641
54.78333	24824
54.79167	25009
54.80000	25186
54.80833	25363
54.81667	25535
54.82500	25702
54.83333	25867
54.84167	26024
54.85000	26182
54.85833	26333
54.86667	26483
54.87500	26630
54.88333	26774
54.89167	26919
54.90000	27056
54.90833	27191
54.91667	27321
54.92500	27446
54.93333	27568
54.94167	27684
54.95000	27799
54.95833	27909
54.96667	28015
54.97500	28118
54.98333	28215
54.99167	28309
55.00000	28398
55.00833	28484
55.01667	28566
55.02500	28645
55.03333	28722
55.04167	28793
55.05000	28859
55.05833	28919
55.06667	28975
55.07500	29028
55.08333	29079
55.09167	29129
55.10000	29174
55.10833	29215
55.11667	29251
55.12500	29281
55.13333	29308
55.14167	29330
55.15000	29349
55.15833	29364
55.16667	29375
55.17500	29382
55.18333	29384
55.19167	29381
55.20000	29373
55.20833	29364
55.21667	29352
55.22500	29340
55.23333	29326
55.24167	29309
55.25000	29286
55.25833	29260
55.26667	29228
55.27500	29192
55.28333	29154
55.29167	29112
55.30000	29068
55.30833	29022
55.31667	28972
55.32500	28919
55.33333	28860
55.34167	28798
55.35000	28732
55.35833	28666
55.36667	28599
55.37500	28531
55.38333	28462
55.39167	28389
55.40000	28314
55.40833	28233
55.41667	28150
55.42500	28064
55.43333	27974
55.44167	27884
55.45000	27789
55.45833	27694
55.46667	27595
55.47500	27494
55.48333	27394
55.49167	27291
55.50000	27190
55.50833	27085
55.51667	26979
55.52500	26871
55.53333	26759
55.54167	26646
55.55000	26527
55.55833	26407
55.56667	26285
55.57500	26162
55.58333	26041
55.59167	25915
55.60000	25792
55.60833	25664
55.61667	25537
55.62500	25410
55.63333	25280
55.64167	25152
55.65000	25018
55.65833	24885
55.66667	24749
55.67500	24611
55.68333	24474
55.69167	24333
55.70000	24196
55.70833	24055
55.71667	23917
55.72500	23778
55.73333	23640
55.74167	23504
55.75000	23366
55.75833	23230
55.76667	23090
55.77500	22948
55.78333	22806
55.79167	22660
55.80000	22517
55.80833	22371
55.81667	22226
55.82500	22081
55.83333	21934
55.84167	21791
55.85000	21645
55.85833	21502
55.86667	21357
55.87500	21212
55.88333	21069
55.89167	20923
55.90000	20781
55.90833	20636
55.91667	20492
55.92500	20346
55.93333	20198
55.94167	20052
55.95000	19903
55.95833	19758
55.96667	19613
55.97500	19469
55.98333	19328
55.99167	19185
56.00000	19047
56.00833	18907
56.01667	18768
56.02500	18629
56.03333	18488
56.04167	18350
56.05000	18208
56.05833	18069
56.06667	17929
56.07500	17790
56.08333	17653
56.09167	17514
56.10000	17378
56.10833	17239
56.11667	17101
56.12500	16964
56.13333	16825
56.14167	16690
56.15000	16551
56.15833	16416
56.16667	16281
56.17500	16147
56.18333	16017
56.19167	15885
56.20000	15758
56.20833	15630
56.21667	15504
56.22500	15380
56.23333	15255
56.24167	15132
56.25000	15003
56.25833	14878
56.26667	14752
56.27500	14628
56.28333	14507
56.29167	14385
56.30000	14265
56.30833	14143
56.31667	14022
56.32500	13903
56.33333	13783
56.34167	13668
56.35000	13551
56.35833	13437
56.36667	13321
56.37500	13204
56.38333	13090
56.39167	12973
56.40000	12861
56.40833	12750
56.41667	12641
56.42500	12533
56.43333	12424
56.44167	12317
56.45000	12209
56.45833	12104
56.46667	11999
56.47500	11895
56.48333	11792
56.49167	11687
56.50000	11585
56.50833	11481
56.51667	11379
56.52500	11278
56.53333	11177
56.54167	11079
56.55000	10981
56.55833	10886
56.56667	10791
56.57500	10695
56.58333	10600
56.59167	10502
56.60000	10408
56.60833	10313
56.61667	10222
56.62500	10133
56.63333	10046
56.64167	9962
56.65000	9876
56.65833	9793
56.66667	9709
56.67500	9615
56.68333	9518
56.69167	9428
56.70000	9347
56.70833	9267
56.71667	9179
56.72500	9093
56.73333	9014
56.74167	8940
56.75000	8864
56.75833	8786
56.76667	8706
56.77500	8624
56.78333	8544
56.79167	8464
56.80000	8387
56.80833	8310
56.81667	8235
56.82500	8162
56.83333	8089
56.84167	8019
56.85000	7948
56.85833	7879
56.86667	7808
56.87500	7737
56.88333	7667
56.89167	7596
56.90000	7528
56.90833	7460
56.91667	7394
56.92500	7330
56.93333	7267
56.94167	7205
56.95000	7142
56.95833	7080
56.96667	7016
56.97500	6951
56.98333	6887
56.99167	6821
57.00000	6758
57.00833	6695
57.01667	6633
57.02500	6573
57.03333	6514
57.04167	6456
57.05000	6397
57.05833	6340
57.06667	6284
57.07500	6228
57.08333	6173
57.09167	6117
57.10000	6062
57.10833	6006
57.11667	5951
57.12500	5898
57.13333	5844
57.14167	5792
57.15000	5738
57.15833	5685
57.16667	5630
57.17500	5576
57.18333	5525
57.19167	5476
57.20000	5429
57.20833	5383
57.21667	5338
57.22500	5294
57.23333	5249
57.24167	5205
57.25000	5158
57.25833	5111
57.26667	5064
57.27500	5016
57.28333	4970
57.29167	4925
57.30000	4882
57.30833	4840
57.31667	4798
57.32500	4757
57.33333	4716
57.34167	4675
57.35000	4634
57.35833	4592
57.36667	4551
57.37500	4509
57.38333	4469
57.39167	4430
57.40000	4392
57.40833	4354
57.41667	4316
57.42500	4277
57.43333	4237
57.44167	4199
57.45000	4159
57.45833	4122
57.46667	4086
57.47500	4051
57.48333	4018
57.49167	3983
57.50000	3948
57.50833	3911
57.51667	3874
57.52500	3838
57.53333	3803
57.54167	3770
57.55000	3737
57.55833	3706
57.56667	3674
57.57500	3642
57.58333	3610
57.59167	3578
57.60000	3547
57.60833	3516
57.61667	3485
57.62500	3455
57.63333	3425
57.64167	3395
57.65000	3363
57.65833	3332
57.66667	3300
57.67500	3269
57.68333	3239
57.69167	3210
57.70000	3183
57.70833	3157
57.71667	3133
57.72500	3108
57.73333	3083
57.74167	3058
57.75000	3030
57.75833	3004
57.76667	2977
57.77500	2951
57.78333	2925
57.79167	2899
57.80000	2874
57.80833	2849
57.81667	2825
57.82500	2802
57.83333	2778
57.84167	2755
57.85000	2730
57.85833	2705
57.86667	2681
57.87500	2657
57.88333	2634
57.89167	2611
57.90000	2589
57.90833	2565
57.91667	2542
57.92500	2519
57.93333	2497
57.94167	2475
57.95000	2454
57.95833	2432
57.96667	2410
57.97500	2387
57.98333	2364
57.99167	2342
58.00000	2321
58.00833	2301
58.01667	2281
58.02500	2261
58.03333	2242
58.04167	2224
58.05000	2205
58.05833	2187
58.06667	2168
58.07500	2149
58.08333	2131
58.09167	2112
58.10000	2094
58.10833	2075
58.11667	2056
58.12500	2035
58.13333	2014
58.14167	1995
58.15000	1978
58.15833	1964
58.16667	1951
58.17500	1939
58.18333	1927
58.19167	1914
58.20000	1899
58.20833	1882
58.21667	1864
58.22500	1846
58.23333	1828
58.24167	1811
58.25000	1795
58.25833	1778
58.26667	1762
58.27500	1745
58.28333	1730
58.29167	1715
58.30000	1701
58.30833	1688
58.31667	1674
58.32500	1658
58.33333	1641
58.34167	1622
58.35000	1604
58.35833	1587
58.36667	1572
58.37500	1559
58.38333	1548
58.39167	1537
58.40000	1527
58.40833	1516
58.41667	1505
58.42500	1493
58.43333	1480
58.44167	1466
58.45000	1451
58.45833	1436
58.46667	1421
58.47500	1405
58.48333	1391
58.49167	1377
58.50000	1365
58.50833	1354
58.51667	1344
58.52500	1333
58.53333	1322
58.54167	1308
58.55000	1292
58.55833	1278
58.56667	1266
58.57500	1256
58.58333	1249
58.59167	1242
58.60000	1233
58.60833	1223
58.61667	1210
58.62500	1196
58.63333	1181
58.64167	1168
58.65000	1156
58.65833	1146
58.66667	1138
58.67500	1130
58.68333	1122
58.69167	1113
58.70000	1103
58.70833	1093
58.71667	1083
58.72500	1072
58.73333	1062
58.74167	1050
58.75000	1039
58.75833	1028
58.76667	1017
58.77500	1006
58.78333	996
58.79167	986
58.80000	977
58.80833	971
58.81667	964
58.82500	958
58.83333	951
58.84167	942
58.85000	933
58.85833	924
58.86667	916
58.87500	908
58.88333	899
58.89167	888
58.90000	875
58.90833	861
58.91667	848
58.92500	836
58.93333	827
58.94167	819
58.95000	812
58.95833	805
58.96667	799
58.97500	795
58.98333	791
58.99167	787
59.00000	782
59.00833	775
59.01667	766
59.02500	756
59.03333	746
59.04167	737
59.05000	730
59.05833	724
59.06667	717
59.07500	711
59.08333	703
59.09167	694
59.10000	687
59.10833	681
59.11667	677
59.12500	672
59.13333	665
59.14167	655
59.15000	644
59.15833	632
59.16667	622
59.17500	615
59.18333	610
59.19167	606
59.20000	602
59.20833	597
59.21667	590
59.22500	583
59.23333	576
59.24167	570
59.25000	564
59.25833	559
59.26667	553
59.27500	547
59.28333	540
59.29167	532
59.30000	523
59.30833	515
59.31667	508
59.32500	502
59.33333	496
59.34167	491
59.35000	486
59.35833	480
59.36667	475
59.37500	470
59.38333	467
59.39167	464
59.40000	461
59.40833	458
59.41667	453
59.42500	448
59.43333	443
59.44167	438
59.45000	434
59.45833	430
59.46667	426
59.47500	422
59.48333	416
59.49167	411
59.50000	404
59.50833	396
59.51667	387
59.52500	378
59.53333	371
59.54167	364
59.55000	359
59.55833	354
59.56667	349
59.57500	344
59.58333	339
59.59167	334
59.60000	330
59.60833	325
59.61667	320
59.62500	316
59.63333	313
59.64167	311
59.65000	309
59.65833	306
59.66667	302
59.67500	298
59.68333	295
59.69167	291
59.70000	288
59.70833	285
59.71667	280
59.72500	275
59.73333	267
59.74167	260
59.75000	252
59.75833	244
59.76667	236
59.77500	230
59.78333	225
59.79167	221
59.80000	218
59.80833	216
59.81667	214
59.82500	212
59.83333	210
59.84167	208
59.85000	206
59.85833	204
59.86667	200
59.87500	195
59.88333	189
59.89167	184
59.90000	179
59.90833	176
59.91667	174
59.92500	170
59.93333	166
59.94167	162
59.95000	159
59.95833	156
59.96667	153
59.97500	150
59.98333	147
59.99167	143
60.00000	140
