# Supplementary material for: How J-chain ensures the assembly of immunoglobulin IgM pentamers
Source: EMBO J. 2024 Dec 4;44(2):505–33. doi: 10.1038/s44318-024-00317-9 (PMC11729874; doi:10.1038/s44318-024-00317-9)
Supplement: Supplementary file 5 — Source data Fig. 3 [file 44318_2024_317_MOESM5_ESM.zip › Figure 3/3B/repeat 2 Cu4 + JC/20231116 Cu4tp_JC_WT_7h_2.txt]

[Header]
Application Name	LCsolution
Version	1.25
Data File Name	D:\Xenia\JC Oligomerisation kinetics\20231116 Cu4tp_JC_WT_7h_2.lcd
Output Date	17.11.2023
Output Time	15:07:02

[Configuration]
# of Detectors	2
Detector ID	Detector A	Detector B
Detector Name	Detector A	Detector B
# of Channels	2	1

[LC Chromatogram(Detector A-Ch1)]
Interval(msec)	500
# of Points	7201
Start Time(min)	0.000
End Time(min)	60.000
Intensity Units	mV
Intensity Multiplier	0.001
Wavelength(nm)	280
R.Time (min)	Intensity
0.00000	-12
0.00833	-12
0.01667	-1
0.02500	1
0.03333	4
0.04167	6
0.05000	8
0.05833	8
0.06667	5
0.07500	3
0.08333	2
0.09167	3
0.10000	4
0.10833	5
0.11667	7
0.12500	9
0.13333	10
0.14167	10
0.15000	7
0.15833	4
0.16667	1
0.17500	-0
0.18333	1
0.19167	4
0.20000	7
0.20833	9
0.21667	9
0.22500	7
0.23333	6
0.24167	5
0.25000	6
0.25833	8
0.26667	11
0.27500	13
0.28333	15
0.29167	14
0.30000	13
0.30833	13
0.31667	12
0.32500	11
0.33333	10
0.34167	9
0.35000	7
0.35833	7
0.36667	9
0.37500	13
0.38333	16
0.39167	19
0.40000	21
0.40833	23
0.41667	24
0.42500	23
0.43333	21
0.44167	16
0.45000	11
0.45833	7
0.46667	5
0.47500	3
0.48333	3
0.49167	3
0.50000	5
0.50833	6
0.51667	8
0.52500	9
0.53333	9
0.54167	9
0.55000	7
0.55833	6
0.56667	4
0.57500	2
0.58333	-1
0.59167	-3
0.60000	-5
0.60833	-6
0.61667	-7
0.62500	-6
0.63333	-4
0.64167	-4
0.65000	-5
0.65833	-7
0.66667	-9
0.67500	-11
0.68333	-11
0.69167	-9
0.70000	-8
0.70833	-8
0.71667	-8
0.72500	-10
0.73333	-11
0.74167	-10
0.75000	-8
0.75833	-4
0.76667	-1
0.77500	2
0.78333	4
0.79167	4
0.80000	2
0.80833	1
0.81667	-1
0.82500	-2
0.83333	-4
0.84167	-6
0.85000	-10
0.85833	-14
0.86667	-17
0.87500	-17
0.88333	-12
0.89167	-6
0.90000	1
0.90833	6
0.91667	9
0.92500	10
0.93333	9
0.94167	7
0.95000	3
0.95833	-0
0.96667	-3
0.97500	-5
0.98333	-6
0.99167	-4
1.00000	-1
1.00833	3
1.01667	8
1.02500	13
1.03333	17
1.04167	18
1.05000	16
1.05833	10
1.06667	2
1.07500	-6
1.08333	-10
1.09167	-11
1.10000	-8
1.10833	-4
1.11667	1
1.12500	3
1.13333	5
1.14167	6
1.15000	8
1.15833	8
1.16667	5
1.17500	2
1.18333	-2
1.19167	-5
1.20000	-7
1.20833	-8
1.21667	-7
1.22500	-6
1.23333	-5
1.24167	-4
1.25000	-3
1.25833	-3
1.26667	-3
1.27500	-4
1.28333	-4
1.29167	-5
1.30000	-4
1.30833	-3
1.31667	-1
1.32500	1
1.33333	3
1.34167	2
1.35000	1
1.35833	0
1.36667	0
1.37500	1
1.38333	2
1.39167	3
1.40000	2
1.40833	-1
1.41667	-5
1.42500	-8
1.43333	-9
1.44167	-8
1.45000	-6
1.45833	-3
1.46667	-1
1.47500	1
1.48333	3
1.49167	5
1.50000	6
1.50833	7
1.51667	6
1.52500	4
1.53333	0
1.54167	-2
1.55000	-5
1.55833	-7
1.56667	-10
1.57500	-12
1.58333	-12
1.59167	-11
1.60000	-9
1.60833	-5
1.61667	-2
1.62500	-0
1.63333	1
1.64167	1
1.65000	-1
1.65833	-4
1.66667	-7
1.67500	-8
1.68333	-6
1.69167	-3
1.70000	-1
1.70833	-2
1.71667	-3
1.72500	-5
1.73333	-6
1.74167	-6
1.75000	-5
1.75833	-5
1.76667	-7
1.77500	-10
1.78333	-10
1.79167	-9
1.80000	-7
1.80833	-7
1.81667	-8
1.82500	-11
1.83333	-14
1.84167	-15
1.85000	-14
1.85833	-12
1.86667	-9
1.87500	-6
1.88333	-3
1.89167	-1
1.90000	1
1.90833	2
1.91667	2
1.92500	0
1.93333	-2
1.94167	-5
1.95000	-7
1.95833	-9
1.96667	-11
1.97500	-11
1.98333	-8
1.99167	-5
2.00000	-3
2.00833	-3
2.01667	-4
2.02500	-5
2.03333	-6
2.04167	-5
2.05000	-2
2.05833	-0
2.06667	1
2.07500	0
2.08333	-1
2.09167	-3
2.10000	-4
2.10833	-4
2.11667	-3
2.12500	-3
2.13333	-4
2.14167	-5
2.15000	-7
2.15833	-7
2.16667	-5
2.17500	-2
2.18333	-0
2.19167	-1
2.20000	-2
2.20833	-5
2.21667	-6
2.22500	-6
2.23333	-5
2.24167	-4
2.25000	-3
2.25833	-4
2.26667	-5
2.27500	-9
2.28333	-13
2.29167	-16
2.30000	-19
2.30833	-21
2.31667	-22
2.32500	-21
2.33333	-20
2.34167	-17
2.35000	-15
2.35833	-12
2.36667	-10
2.37500	-8
2.38333	-8
2.39167	-11
2.40000	-15
2.40833	-21
2.41667	-25
2.42500	-28
2.43333	-28
2.44167	-26
2.45000	-22
2.45833	-17
2.46667	-13
2.47500	-8
2.48333	-5
2.49167	-1
2.50000	0
2.50833	-1
2.51667	-3
2.52500	-4
2.53333	-5
2.54167	-5
2.55000	-5
2.55833	-5
2.56667	-5
2.57500	-5
2.58333	-6
2.59167	-6
2.60000	-6
2.60833	-6
2.61667	-5
2.62500	-3
2.63333	-1
2.64167	-0
2.65000	-1
2.65833	-3
2.66667	-5
2.67500	-8
2.68333	-9
2.69167	-10
2.70000	-11
2.70833	-10
2.71667	-10
2.72500	-9
2.73333	-8
2.74167	-8
2.75000	-9
2.75833	-10
2.76667	-11
2.77500	-12
2.78333	-12
2.79167	-13
2.80000	-14
2.80833	-15
2.81667	-17
2.82500	-19
2.83333	-20
2.84167	-20
2.85000	-19
2.85833	-17
2.86667	-16
2.87500	-14
2.88333	-11
2.89167	-8
2.90000	-4
2.90833	-0
2.91667	2
2.92500	3
2.93333	2
2.94167	-1
2.95000	-5
2.95833	-9
2.96667	-12
2.97500	-15
2.98333	-17
2.99167	-19
3.00000	-22
3.00833	-24
3.01667	-24
3.02500	-23
3.03333	-20
3.04167	-19
3.05000	-19
3.05833	-21
3.06667	-24
3.07500	-26
3.08333	-26
3.09167	-24
3.10000	-23
3.10833	-23
3.11667	-23
3.12500	-21
3.13333	-18
3.14167	-15
3.15000	-11
3.15833	-9
3.16667	-8
3.17500	-8
3.18333	-8
3.19167	-9
3.20000	-11
3.20833	-14
3.21667	-17
3.22500	-21
3.23333	-25
3.24167	-27
3.25000	-29
3.25833	-31
3.26667	-31
3.27500	-29
3.28333	-27
3.29167	-24
3.30000	-20
3.30833	-15
3.31667	-11
3.32500	-9
3.33333	-8
3.34167	-11
3.35000	-15
3.35833	-21
3.36667	-26
3.37500	-31
3.38333	-32
3.39167	-31
3.40000	-29
3.40833	-26
3.41667	-23
3.42500	-22
3.43333	-22
3.44167	-22
3.45000	-21
3.45833	-19
3.46667	-16
3.47500	-14
3.48333	-13
3.49167	-14
3.50000	-14
3.50833	-13
3.51667	-13
3.52500	-14
3.53333	-16
3.54167	-18
3.55000	-18
3.55833	-16
3.56667	-12
3.57500	-10
3.58333	-10
3.59167	-13
3.60000	-16
3.60833	-18
3.61667	-18
3.62500	-18
3.63333	-18
3.64167	-19
3.65000	-20
3.65833	-21
3.66667	-23
3.67500	-25
3.68333	-24
3.69167	-22
3.70000	-18
3.70833	-14
3.71667	-10
3.72500	-9
3.73333	-10
3.74167	-13
3.75000	-16
3.75833	-18
3.76667	-19
3.77500	-18
3.78333	-15
3.79167	-13
3.80000	-11
3.80833	-11
3.81667	-12
3.82500	-14
3.83333	-14
3.84167	-13
3.85000	-9
3.85833	-5
3.86667	-1
3.87500	1
3.88333	-0
3.89167	-3
3.90000	-5
3.90833	-7
3.91667	-8
3.92500	-9
3.93333	-11
3.94167	-13
3.95000	-14
3.95833	-16
3.96667	-16
3.97500	-15
3.98333	-15
3.99167	-17
4.00000	-19
4.00833	-21
4.01667	-22
4.02500	-23
4.03333	-23
4.04167	-21
4.05000	-17
4.05833	-13
4.06667	-9
4.07500	-7
4.08333	-9
4.09167	-12
4.10000	-15
4.10833	-17
4.11667	-17
4.12500	-16
4.13333	-15
4.14167	-16
4.15000	-19
4.15833	-23
4.16667	-26
4.17500	-27
4.18333	-27
4.19167	-25
4.20000	-23
4.20833	-24
4.21667	-25
4.22500	-25
4.23333	-23
4.24167	-19
4.25000	-16
4.25833	-13
4.26667	-12
4.27500	-13
4.28333	-16
4.29167	-20
4.30000	-24
4.30833	-29
4.31667	-33
4.32500	-35
4.33333	-36
4.34167	-34
4.35000	-30
4.35833	-26
4.36667	-22
4.37500	-19
4.38333	-17
4.39167	-17
4.40000	-18
4.40833	-20
4.41667	-23
4.42500	-26
4.43333	-28
4.44167	-30
4.45000	-31
4.45833	-30
4.46667	-28
4.47500	-25
4.48333	-22
4.49167	-19
4.50000	-17
4.50833	-17
4.51667	-18
4.52500	-17
4.53333	-16
4.54167	-16
4.55000	-16
4.55833	-18
4.56667	-18
4.57500	-19
4.58333	-17
4.59167	-16
4.60000	-15
4.60833	-15
4.61667	-16
4.62500	-17
4.63333	-19
4.64167	-22
4.65000	-24
4.65833	-26
4.66667	-28
4.67500	-29
4.68333	-28
4.69167	-27
4.70000	-25
4.70833	-23
4.71667	-22
4.72500	-22
4.73333	-23
4.74167	-26
4.75000	-30
4.75833	-33
4.76667	-37
4.77500	-38
4.78333	-37
4.79167	-34
4.80000	-30
4.80833	-26
4.81667	-22
4.82500	-20
4.83333	-19
4.84167	-20
4.85000	-21
4.85833	-24
4.86667	-28
4.87500	-32
4.88333	-36
4.89167	-39
4.90000	-39
4.90833	-35
4.91667	-29
4.92500	-23
4.93333	-19
4.94167	-18
4.95000	-20
4.95833	-23
4.96667	-26
4.97500	-28
4.98333	-29
4.99167	-29
5.00000	-29
5.00833	-29
5.01667	-30
5.02500	-30
5.03333	-29
5.04167	-28
5.05000	-28
5.05833	-28
5.06667	-30
5.07500	-31
5.08333	-31
5.09167	-30
5.10000	-30
5.10833	-31
5.11667	-31
5.12500	-30
5.13333	-27
5.14167	-23
5.15000	-19
5.15833	-16
5.16667	-17
5.17500	-18
5.18333	-21
5.19167	-23
5.20000	-26
5.20833	-28
5.21667	-29
5.22500	-29
5.23333	-27
5.24167	-25
5.25000	-24
5.25833	-24
5.26667	-26
5.27500	-27
5.28333	-26
5.29167	-23
5.30000	-17
5.30833	-11
5.31667	-8
5.32500	-9
5.33333	-13
5.34167	-17
5.35000	-21
5.35833	-24
5.36667	-24
5.37500	-24
5.38333	-24
5.39167	-25
5.40000	-27
5.40833	-28
5.41667	-27
5.42500	-26
5.43333	-23
5.44167	-20
5.45000	-18
5.45833	-16
5.46667	-17
5.47500	-19
5.48333	-22
5.49167	-26
5.50000	-28
5.50833	-30
5.51667	-31
5.52500	-31
5.53333	-31
5.54167	-31
5.55000	-31
5.55833	-32
5.56667	-34
5.57500	-36
5.58333	-37
5.59167	-35
5.60000	-33
5.60833	-31
5.61667	-29
5.62500	-28
5.63333	-27
5.64167	-25
5.65000	-24
5.65833	-24
5.66667	-26
5.67500	-28
5.68333	-29
5.69167	-28
5.70000	-26
5.70833	-23
5.71667	-22
5.72500	-24
5.73333	-25
5.74167	-26
5.75000	-24
5.75833	-21
5.76667	-19
5.77500	-17
5.78333	-16
5.79167	-16
5.80000	-17
5.80833	-17
5.81667	-17
5.82500	-16
5.83333	-15
5.84167	-16
5.85000	-18
5.85833	-21
5.86667	-26
5.87500	-29
5.88333	-31
5.89167	-30
5.90000	-29
5.90833	-28
5.91667	-27
5.92500	-24
5.93333	-22
5.94167	-19
5.95000	-17
5.95833	-17
5.96667	-17
5.97500	-18
5.98333	-19
5.99167	-20
6.00000	-21
6.00833	-22
6.01667	-23
6.02500	-22
6.03333	-20
6.04167	-18
6.05000	-14
6.05833	-12
6.06667	-13
6.07500	-15
6.08333	-20
6.09167	-24
6.10000	-26
6.10833	-25
6.11667	-22
6.12500	-19
6.13333	-17
6.14167	-21
6.15000	-27
6.15833	-33
6.16667	-38
6.17500	-39
6.18333	-38
6.19167	-34
6.20000	-31
6.20833	-28
6.21667	-26
6.22500	-25
6.23333	-25
6.24167	-24
6.25000	-23
6.25833	-20
6.26667	-18
6.27500	-17
6.28333	-18
6.29167	-19
6.30000	-21
6.30833	-21
6.31667	-21
6.32500	-20
6.33333	-18
6.34167	-17
6.35000	-16
6.35833	-17
6.36667	-18
6.37500	-20
6.38333	-24
6.39167	-28
6.40000	-31
6.40833	-31
6.41667	-29
6.42500	-25
6.43333	-21
6.44167	-18
6.45000	-15
6.45833	-14
6.46667	-12
6.47500	-10
6.48333	-7
6.49167	-5
6.50000	-2
6.50833	0
6.51667	2
6.52500	2
6.53333	1
6.54167	-3
6.55000	-9
6.55833	-16
6.56667	-24
6.57500	-29
6.58333	-31
6.59167	-31
6.60000	-29
6.60833	-28
6.61667	-25
6.62500	-23
6.63333	-21
6.64167	-19
6.65000	-18
6.65833	-18
6.66667	-20
6.67500	-22
6.68333	-22
6.69167	-22
6.70000	-20
6.70833	-17
6.71667	-13
6.72500	-11
6.73333	-10
6.74167	-10
6.75000	-13
6.75833	-16
6.76667	-20
6.77500	-23
6.78333	-25
6.79167	-26
6.80000	-26
6.80833	-27
6.81667	-27
6.82500	-26
6.83333	-23
6.84167	-20
6.85000	-17
6.85833	-15
6.86667	-13
6.87500	-12
6.88333	-12
6.89167	-13
6.90000	-15
6.90833	-17
6.91667	-19
6.92500	-22
6.93333	-23
6.94167	-23
6.95000	-21
6.95833	-18
6.96667	-17
6.97500	-19
6.98333	-24
6.99167	-29
7.00000	-32
7.00833	-32
7.01667	-29
7.02500	-24
7.03333	-21
7.04167	-18
7.05000	-17
7.05833	-17
7.06667	-17
7.07500	-17
7.08333	-18
7.09167	-21
7.10000	-23
7.10833	-26
7.11667	-29
7.12500	-30
7.13333	-29
7.14167	-28
7.15000	-27
7.15833	-26
7.16667	-25
7.17500	-25
7.18333	-26
7.19167	-27
7.20000	-28
7.20833	-28
7.21667	-28
7.22500	-28
7.23333	-27
7.24167	-27
7.25000	-28
7.25833	-29
7.26667	-29
7.27500	-27
7.28333	-24
7.29167	-20
7.30000	-17
7.30833	-15
7.31667	-14
7.32500	-15
7.33333	-16
7.34167	-15
7.35000	-12
7.35833	-10
7.36667	-9
7.37500	-11
7.38333	-14
7.39167	-19
7.40000	-22
7.40833	-25
7.41667	-27
7.42500	-28
7.43333	-28
7.44167	-29
7.45000	-30
7.45833	-30
7.46667	-30
7.47500	-28
7.48333	-25
7.49167	-21
7.50000	-17
7.50833	-15
7.51667	-15
7.52500	-17
7.53333	-20
7.54167	-21
7.55000	-20
7.55833	-18
7.56667	-15
7.57500	-13
7.58333	-14
7.59167	-16
7.60000	-19
7.60833	-21
7.61667	-22
7.62500	-20
7.63333	-19
7.64167	-19
7.65000	-21
7.65833	-24
7.66667	-27
7.67500	-29
7.68333	-31
7.69167	-33
7.70000	-35
7.70833	-36
7.71667	-37
7.72500	-36
7.73333	-34
7.74167	-33
7.75000	-32
7.75833	-32
7.76667	-30
7.77500	-28
7.78333	-27
7.79167	-26
7.80000	-27
7.80833	-29
7.81667	-32
7.82500	-34
7.83333	-35
7.84167	-32
7.85000	-27
7.85833	-21
7.86667	-17
7.87500	-16
7.88333	-20
7.89167	-26
7.90000	-30
7.90833	-31
7.91667	-30
7.92500	-26
7.93333	-22
7.94167	-21
7.95000	-22
7.95833	-24
7.96667	-27
7.97500	-29
7.98333	-30
7.99167	-30
8.00000	-29
8.00833	-29
8.01667	-30
8.02500	-32
8.03333	-32
8.04167	-31
8.05000	-27
8.05833	-24
8.06667	-21
8.07500	-19
8.08333	-19
8.09167	-21
8.10000	-21
8.10833	-21
8.11667	-21
8.12500	-21
8.13333	-21
8.14167	-21
8.15000	-20
8.15833	-20
8.16667	-21
8.17500	-23
8.18333	-27
8.19167	-32
8.20000	-35
8.20833	-37
8.21667	-37
8.22500	-38
8.23333	-39
8.24167	-38
8.25000	-35
8.25833	-34
8.26667	-32
8.27500	-32
8.28333	-31
8.29167	-29
8.30000	-25
8.30833	-20
8.31667	-17
8.32500	-17
8.33333	-20
8.34167	-24
8.35000	-28
8.35833	-31
8.36667	-31
8.37500	-30
8.38333	-29
8.39167	-29
8.40000	-29
8.40833	-29
8.41667	-30
8.42500	-31
8.43333	-32
8.44167	-34
8.45000	-37
8.45833	-39
8.46667	-39
8.47500	-39
8.48333	-38
8.49167	-37
8.50000	-37
8.50833	-37
8.51667	-37
8.52500	-34
8.53333	-30
8.54167	-26
8.55000	-22
8.55833	-21
8.56667	-22
8.57500	-25
8.58333	-27
8.59167	-28
8.60000	-28
8.60833	-25
8.61667	-22
8.62500	-19
8.63333	-17
8.64167	-17
8.65000	-18
8.65833	-20
8.66667	-23
8.67500	-26
8.68333	-26
8.69167	-25
8.70000	-24
8.70833	-24
8.71667	-25
8.72500	-28
8.73333	-31
8.74167	-32
8.75000	-32
8.75833	-32
8.76667	-32
8.77500	-32
8.78333	-33
8.79167	-32
8.80000	-31
8.80833	-28
8.81667	-26
8.82500	-26
8.83333	-26
8.84167	-27
8.85000	-29
8.85833	-31
8.86667	-33
8.87500	-36
8.88333	-37
8.89167	-39
8.90000	-39
8.90833	-39
8.91667	-37
8.92500	-34
8.93333	-31
8.94167	-26
8.95000	-22
8.95833	-18
8.96667	-16
8.97500	-14
8.98333	-14
8.99167	-17
9.00000	-22
9.00833	-29
9.01667	-35
9.02500	-39
9.03333	-42
9.04167	-41
9.05000	-38
9.05833	-37
9.06667	-37
9.07500	-39
9.08333	-39
9.09167	-38
9.10000	-36
9.10833	-32
9.11667	-29
9.12500	-29
9.13333	-30
9.14167	-32
9.15000	-33
9.15833	-33
9.16667	-30
9.17500	-28
9.18333	-27
9.19167	-28
9.20000	-29
9.20833	-31
9.21667	-31
9.22500	-29
9.23333	-27
9.24167	-28
9.25000	-30
9.25833	-34
9.26667	-38
9.27500	-41
9.28333	-43
9.29167	-44
9.30000	-43
9.30833	-40
9.31667	-37
9.32500	-35
9.33333	-34
9.34167	-35
9.35000	-37
9.35833	-39
9.36667	-40
9.37500	-40
9.38333	-42
9.39167	-43
9.40000	-45
9.40833	-45
9.41667	-44
9.42500	-43
9.43333	-42
9.44167	-41
9.45000	-40
9.45833	-38
9.46667	-36
9.47500	-33
9.48333	-31
9.49167	-30
9.50000	-28
9.50833	-25
9.51667	-22
9.52500	-20
9.53333	-19
9.54167	-21
9.55000	-23
9.55833	-26
9.56667	-30
9.57500	-33
9.58333	-35
9.59167	-37
9.60000	-38
9.60833	-38
9.61667	-39
9.62500	-40
9.63333	-40
9.64167	-41
9.65000	-41
9.65833	-40
9.66667	-40
9.67500	-39
9.68333	-38
9.69167	-36
9.70000	-34
9.70833	-32
9.71667	-30
9.72500	-27
9.73333	-25
9.74167	-24
9.75000	-26
9.75833	-29
9.76667	-32
9.77500	-35
9.78333	-36
9.79167	-35
9.80000	-34
9.80833	-34
9.81667	-34
9.82500	-33
9.83333	-32
9.84167	-31
9.85000	-30
9.85833	-29
9.86667	-30
9.87500	-32
9.88333	-35
9.89167	-40
9.90000	-44
9.90833	-48
9.91667	-52
9.92500	-56
9.93333	-58
9.94167	-58
9.95000	-54
9.95833	-49
9.96667	-42
9.97500	-37
9.98333	-34
9.99167	-34
10.00000	-34
10.00833	-35
10.01667	-35
10.02500	-35
10.03333	-33
10.04167	-31
10.05000	-28
10.05833	-25
10.06667	-24
10.07500	-24
10.08333	-27
10.09167	-31
10.10000	-35
10.10833	-37
10.11667	-38
10.12500	-37
10.13333	-36
10.14167	-36
10.15000	-37
10.15833	-38
10.16667	-37
10.17500	-37
10.18333	-36
10.19167	-35
10.20000	-33
10.20833	-30
10.21667	-25
10.22500	-21
10.23333	-19
10.24167	-19
10.25000	-22
10.25833	-26
10.26667	-32
10.27500	-37
10.28333	-42
10.29167	-46
10.30000	-49
10.30833	-52
10.31667	-54
10.32500	-55
10.33333	-57
10.34167	-57
10.35000	-56
10.35833	-54
10.36667	-52
10.37500	-49
10.38333	-44
10.39167	-39
10.40000	-36
10.40833	-35
10.41667	-35
10.42500	-36
10.43333	-35
10.44167	-34
10.45000	-31
10.45833	-31
10.46667	-32
10.47500	-34
10.48333	-34
10.49167	-34
10.50000	-33
10.50833	-32
10.51667	-32
10.52500	-33
10.53333	-35
10.54167	-37
10.55000	-38
10.55833	-38
10.56667	-39
10.57500	-41
10.58333	-43
10.59167	-44
10.60000	-45
10.60833	-43
10.61667	-41
10.62500	-39
10.63333	-37
10.64167	-37
10.65000	-38
10.65833	-39
10.66667	-40
10.67500	-40
10.68333	-39
10.69167	-37
10.70000	-35
10.70833	-32
10.71667	-30
10.72500	-28
10.73333	-27
10.74167	-25
10.75000	-24
10.75833	-23
10.76667	-24
10.77500	-25
10.78333	-26
10.79167	-27
10.80000	-28
10.80833	-27
10.81667	-26
10.82500	-26
10.83333	-27
10.84167	-30
10.85000	-34
10.85833	-39
10.86667	-42
10.87500	-44
10.88333	-44
10.89167	-42
10.90000	-41
10.90833	-41
10.91667	-41
10.92500	-40
10.93333	-37
10.94167	-34
10.95000	-30
10.95833	-26
10.96667	-24
10.97500	-21
10.98333	-19
10.99167	-18
11.00000	-19
11.00833	-21
11.01667	-25
11.02500	-28
11.03333	-31
11.04167	-34
11.05000	-36
11.05833	-38
11.06667	-40
11.07500	-43
11.08333	-47
11.09167	-51
11.10000	-56
11.10833	-59
11.11667	-60
11.12500	-59
11.13333	-57
11.14167	-53
11.15000	-50
11.15833	-46
11.16667	-44
11.17500	-41
11.18333	-40
11.19167	-40
11.20000	-40
11.20833	-39
11.21667	-38
11.22500	-37
11.23333	-37
11.24167	-36
11.25000	-36
11.25833	-37
11.26667	-38
11.27500	-39
11.28333	-39
11.29167	-38
11.30000	-37
11.30833	-37
11.31667	-38
11.32500	-41
11.33333	-45
11.34167	-47
11.35000	-47
11.35833	-47
11.36667	-45
11.37500	-44
11.38333	-44
11.39167	-45
11.40000	-45
11.40833	-43
11.41667	-38
11.42500	-32
11.43333	-27
11.44167	-23
11.45000	-22
11.45833	-23
11.46667	-27
11.47500	-31
11.48333	-34
11.49167	-36
11.50000	-37
11.50833	-37
11.51667	-36
11.52500	-35
11.53333	-34
11.54167	-34
11.55000	-35
11.55833	-35
11.56667	-33
11.57500	-31
11.58333	-31
11.59167	-32
11.60000	-34
11.60833	-38
11.61667	-41
11.62500	-42
11.63333	-42
11.64167	-42
11.65000	-42
11.65833	-42
11.66667	-44
11.67500	-47
11.68333	-49
11.69167	-49
11.70000	-47
11.70833	-42
11.71667	-37
11.72500	-33
11.73333	-31
11.74167	-32
11.75000	-34
11.75833	-37
11.76667	-39
11.77500	-41
11.78333	-42
11.79167	-42
11.80000	-40
11.80833	-37
11.81667	-34
11.82500	-30
11.83333	-26
11.84167	-23
11.85000	-22
11.85833	-22
11.86667	-25
11.87500	-30
11.88333	-36
11.89167	-41
11.90000	-44
11.90833	-45
11.91667	-44
11.92500	-42
11.93333	-41
11.94167	-41
11.95000	-42
11.95833	-43
11.96667	-43
11.97500	-42
11.98333	-40
11.99167	-38
12.00000	-38
12.00833	-39
12.01667	-42
12.02500	-47
12.03333	-51
12.04167	-53
12.05000	-54
12.05833	-52
12.06667	-50
12.07500	-48
12.08333	-47
12.09167	-47
12.10000	-47
12.10833	-48
12.11667	-49
12.12500	-52
12.13333	-54
12.14167	-56
12.15000	-56
12.15833	-54
12.16667	-50
12.17500	-46
12.18333	-44
12.19167	-43
12.20000	-43
12.20833	-43
12.21667	-44
12.22500	-44
12.23333	-45
12.24167	-45
12.25000	-45
12.25833	-44
12.26667	-42
12.27500	-40
12.28333	-39
12.29167	-41
12.30000	-43
12.30833	-43
12.31667	-40
12.32500	-34
12.33333	-29
12.34167	-27
12.35000	-30
12.35833	-35
12.36667	-41
12.37500	-45
12.38333	-46
12.39167	-44
12.40000	-42
12.40833	-41
12.41667	-41
12.42500	-42
12.43333	-44
12.44167	-47
12.45000	-50
12.45833	-52
12.46667	-53
12.47500	-51
12.48333	-48
12.49167	-45
12.50000	-42
12.50833	-41
12.51667	-41
12.52500	-44
12.53333	-48
12.54167	-50
12.55000	-49
12.55833	-48
12.56667	-45
12.57500	-42
12.58333	-40
12.59167	-38
12.60000	-38
12.60833	-41
12.61667	-44
12.62500	-46
12.63333	-47
12.64167	-46
12.65000	-44
12.65833	-42
12.66667	-41
12.67500	-41
12.68333	-41
12.69167	-42
12.70000	-42
12.70833	-43
12.71667	-43
12.72500	-43
12.73333	-43
12.74167	-42
12.75000	-42
12.75833	-42
12.76667	-41
12.77500	-40
12.78333	-39
12.79167	-39
12.80000	-40
12.80833	-40
12.81667	-42
12.82500	-44
12.83333	-45
12.84167	-47
12.85000	-48
12.85833	-48
12.86667	-46
12.87500	-44
12.88333	-43
12.89167	-44
12.90000	-46
12.90833	-48
12.91667	-49
12.92500	-48
12.93333	-46
12.94167	-44
12.95000	-42
12.95833	-42
12.96667	-44
12.97500	-46
12.98333	-48
12.99167	-48
13.00000	-46
13.00833	-42
13.01667	-39
13.02500	-36
13.03333	-36
13.04167	-38
13.05000	-40
13.05833	-40
13.06667	-39
13.07500	-37
13.08333	-38
13.09167	-40
13.10000	-43
13.10833	-46
13.11667	-48
13.12500	-47
13.13333	-45
13.14167	-43
13.15000	-42
13.15833	-42
13.16667	-40
13.17500	-38
13.18333	-34
13.19167	-31
13.20000	-27
13.20833	-25
13.21667	-23
13.22500	-23
13.23333	-25
13.24167	-28
13.25000	-31
13.25833	-34
13.26667	-36
13.27500	-36
13.28333	-36
13.29167	-34
13.30000	-34
13.30833	-35
13.31667	-36
13.32500	-35
13.33333	-34
13.34167	-32
13.35000	-30
13.35833	-30
13.36667	-33
13.37500	-36
13.38333	-39
13.39167	-41
13.40000	-41
13.40833	-41
13.41667	-41
13.42500	-41
13.43333	-43
13.44167	-45
13.45000	-46
13.45833	-47
13.46667	-47
13.47500	-47
13.48333	-48
13.49167	-49
13.50000	-50
13.50833	-50
13.51667	-48
13.52500	-44
13.53333	-39
13.54167	-34
13.55000	-31
13.55833	-30
13.56667	-31
13.57500	-33
13.58333	-35
13.59167	-35
13.60000	-35
13.60833	-34
13.61667	-34
13.62500	-35
13.63333	-37
13.64167	-39
13.65000	-40
13.65833	-42
13.66667	-45
13.67500	-48
13.68333	-50
13.69167	-51
13.70000	-50
13.70833	-47
13.71667	-44
13.72500	-43
13.73333	-43
13.74167	-44
13.75000	-45
13.75833	-45
13.76667	-43
13.77500	-41
13.78333	-39
13.79167	-39
13.80000	-41
13.80833	-46
13.81667	-49
13.82500	-49
13.83333	-47
13.84167	-44
13.85000	-40
13.85833	-38
13.86667	-38
13.87500	-39
13.88333	-41
13.89167	-42
13.90000	-43
13.90833	-43
13.91667	-40
13.92500	-35
13.93333	-31
13.94167	-28
13.95000	-29
13.95833	-31
13.96667	-36
13.97500	-40
13.98333	-44
13.99167	-47
14.00000	-49
14.00833	-48
14.01667	-47
14.02500	-45
14.03333	-43
14.04167	-41
14.05000	-38
14.05833	-36
14.06667	-33
14.07500	-32
14.08333	-30
14.09167	-29
14.10000	-28
14.10833	-28
14.11667	-28
14.12500	-28
14.13333	-27
14.14167	-24
14.15000	-21
14.15833	-19
14.16667	-19
14.17500	-22
14.18333	-26
14.19167	-30
14.20000	-33
14.20833	-33
14.21667	-33
14.22500	-32
14.23333	-30
14.24167	-30
14.25000	-30
14.25833	-29
14.26667	-28
14.27500	-27
14.28333	-27
14.29167	-29
14.30000	-30
14.30833	-32
14.31667	-33
14.32500	-32
14.33333	-30
14.34167	-28
14.35000	-26
14.35833	-23
14.36667	-19
14.37500	-16
14.38333	-15
14.39167	-14
14.40000	-15
14.40833	-17
14.41667	-18
14.42500	-19
14.43333	-19
14.44167	-20
14.45000	-21
14.45833	-23
14.46667	-24
14.47500	-25
14.48333	-25
14.49167	-24
14.50000	-23
14.50833	-23
14.51667	-26
14.52500	-30
14.53333	-35
14.54167	-38
14.55000	-40
14.55833	-40
14.56667	-38
14.57500	-34
14.58333	-30
14.59167	-27
14.60000	-23
14.60833	-19
14.61667	-17
14.62500	-18
14.63333	-21
14.64167	-23
14.65000	-25
14.65833	-23
14.66667	-19
14.67500	-14
14.68333	-12
14.69167	-14
14.70000	-18
14.70833	-24
14.71667	-29
14.72500	-32
14.73333	-33
14.74167	-33
14.75000	-34
14.75833	-36
14.76667	-38
14.77500	-41
14.78333	-42
14.79167	-43
14.80000	-42
14.80833	-38
14.81667	-34
14.82500	-29
14.83333	-25
14.84167	-23
14.85000	-22
14.85833	-24
14.86667	-25
14.87500	-27
14.88333	-27
14.89167	-26
14.90000	-26
14.90833	-28
14.91667	-31
14.92500	-35
14.93333	-38
14.94167	-40
14.95000	-39
14.95833	-36
14.96667	-32
14.97500	-29
14.98333	-27
14.99167	-28
15.00000	-30
15.00833	-33
15.01667	-35
15.02500	-36
15.03333	-36
15.04167	-36
15.05000	-36
15.05833	-37
15.06667	-38
15.07500	-38
15.08333	-37
15.09167	-33
15.10000	-31
15.10833	-28
15.11667	-26
15.12500	-24
15.13333	-23
15.14167	-22
15.15000	-21
15.15833	-21
15.16667	-23
15.17500	-25
15.18333	-26
15.19167	-26
15.20000	-26
15.20833	-27
15.21667	-28
15.22500	-29
15.23333	-28
15.24167	-26
15.25000	-23
15.25833	-21
15.26667	-20
15.27500	-20
15.28333	-22
15.29167	-23
15.30000	-25
15.30833	-26
15.31667	-27
15.32500	-30
15.33333	-34
15.34167	-37
15.35000	-38
15.35833	-39
15.36667	-40
15.37500	-41
15.38333	-43
15.39167	-45
15.40000	-45
15.40833	-42
15.41667	-38
15.42500	-33
15.43333	-28
15.44167	-24
15.45000	-21
15.45833	-20
15.46667	-21
15.47500	-23
15.48333	-26
15.49167	-29
15.50000	-31
15.50833	-32
15.51667	-32
15.52500	-34
15.53333	-37
15.54167	-41
15.55000	-45
15.55833	-50
15.56667	-55
15.57500	-58
15.58333	-58
15.59167	-55
15.60000	-50
15.60833	-44
15.61667	-39
15.62500	-36
15.63333	-37
15.64167	-39
15.65000	-42
15.65833	-44
15.66667	-43
15.67500	-41
15.68333	-38
15.69167	-35
15.70000	-33
15.70833	-33
15.71667	-34
15.72500	-34
15.73333	-35
15.74167	-36
15.75000	-37
15.75833	-36
15.76667	-34
15.77500	-32
15.78333	-29
15.79167	-27
15.80000	-27
15.80833	-29
15.81667	-31
15.82500	-34
15.83333	-35
15.84167	-36
15.85000	-35
15.85833	-34
15.86667	-35
15.87500	-37
15.88333	-41
15.89167	-44
15.90000	-46
15.90833	-45
15.91667	-43
15.92500	-38
15.93333	-33
15.94167	-30
15.95000	-29
15.95833	-28
15.96667	-28
15.97500	-29
15.98333	-27
15.99167	-25
16.00000	-25
16.00833	-26
16.01667	-29
16.02500	-34
16.03333	-39
16.04167	-44
16.05000	-48
16.05833	-51
16.06667	-53
16.07500	-54
16.08333	-52
16.09167	-48
16.10000	-43
16.10833	-37
16.11667	-32
16.12500	-29
16.13333	-28
16.14167	-28
16.15000	-27
16.15833	-26
16.16667	-24
16.17500	-25
16.18333	-27
16.19167	-31
16.20000	-36
16.20833	-41
16.21667	-44
16.22500	-45
16.23333	-45
16.24167	-45
16.25000	-44
16.25833	-44
16.26667	-43
16.27500	-43
16.28333	-42
16.29167	-42
16.30000	-41
16.30833	-41
16.31667	-41
16.32500	-43
16.33333	-44
16.34167	-44
16.35000	-43
16.35833	-42
16.36667	-41
16.37500	-41
16.38333	-40
16.39167	-40
16.40000	-40
16.40833	-39
16.41667	-39
16.42500	-40
16.43333	-42
16.44167	-43
16.45000	-42
16.45833	-40
16.46667	-38
16.47500	-39
16.48333	-41
16.49167	-45
16.50000	-48
16.50833	-50
16.51667	-50
16.52500	-49
16.53333	-48
16.54167	-48
16.55000	-48
16.55833	-49
16.56667	-49
16.57500	-48
16.58333	-45
16.59167	-43
16.60000	-40
16.60833	-39
16.61667	-37
16.62500	-37
16.63333	-39
16.64167	-40
16.65000	-43
16.65833	-44
16.66667	-45
16.67500	-44
16.68333	-45
16.69167	-46
16.70000	-49
16.70833	-53
16.71667	-56
16.72500	-57
16.73333	-58
16.74167	-58
16.75000	-59
16.75833	-60
16.76667	-59
16.77500	-56
16.78333	-50
16.79167	-44
16.80000	-39
16.80833	-36
16.81667	-35
16.82500	-37
16.83333	-39
16.84167	-40
16.85000	-41
16.85833	-43
16.86667	-46
16.87500	-50
16.88333	-52
16.89167	-53
16.90000	-53
16.90833	-51
16.91667	-51
16.92500	-51
16.93333	-52
16.94167	-53
16.95000	-53
16.95833	-51
16.96667	-47
16.97500	-45
16.98333	-44
16.99167	-45
17.00000	-47
17.00833	-49
17.01667	-50
17.02500	-49
17.03333	-48
17.04167	-47
17.05000	-47
17.05833	-47
17.06667	-45
17.07500	-43
17.08333	-41
17.09167	-41
17.10000	-43
17.10833	-46
17.11667	-49
17.12500	-50
17.13333	-49
17.14167	-48
17.15000	-48
17.15833	-47
17.16667	-47
17.17500	-46
17.18333	-46
17.19167	-45
17.20000	-45
17.20833	-45
17.21667	-45
17.22500	-44
17.23333	-42
17.24167	-40
17.25000	-40
17.25833	-40
17.26667	-42
17.27500	-44
17.28333	-46
17.29167	-48
17.30000	-49
17.30833	-48
17.31667	-48
17.32500	-46
17.33333	-46
17.34167	-46
17.35000	-49
17.35833	-51
17.36667	-53
17.37500	-54
17.38333	-53
17.39167	-51
17.40000	-48
17.40833	-44
17.41667	-42
17.42500	-43
17.43333	-45
17.44167	-48
17.45000	-49
17.45833	-49
17.46667	-48
17.47500	-46
17.48333	-45
17.49167	-46
17.50000	-47
17.50833	-47
17.51667	-46
17.52500	-44
17.53333	-42
17.54167	-42
17.55000	-43
17.55833	-46
17.56667	-48
17.57500	-50
17.58333	-51
17.59167	-51
17.60000	-50
17.60833	-49
17.61667	-49
17.62500	-49
17.63333	-50
17.64167	-51
17.65000	-53
17.65833	-53
17.66667	-51
17.67500	-48
17.68333	-46
17.69167	-44
17.70000	-43
17.70833	-43
17.71667	-42
17.72500	-41
17.73333	-39
17.74167	-39
17.75000	-42
17.75833	-46
17.76667	-51
17.77500	-56
17.78333	-60
17.79167	-62
17.80000	-62
17.80833	-61
17.81667	-59
17.82500	-56
17.83333	-52
17.84167	-50
17.85000	-47
17.85833	-45
17.86667	-45
17.87500	-45
17.88333	-45
17.89167	-47
17.90000	-49
17.90833	-50
17.91667	-50
17.92500	-49
17.93333	-48
17.94167	-46
17.95000	-45
17.95833	-46
17.96667	-48
17.97500	-51
17.98333	-53
17.99167	-55
18.00000	-56
18.00833	-57
18.01667	-58
18.02500	-59
18.03333	-59
18.04167	-57
18.05000	-54
18.05833	-51
18.06667	-49
18.07500	-46
18.08333	-44
18.09167	-41
18.10000	-37
18.10833	-33
18.11667	-30
18.12500	-30
18.13333	-33
18.14167	-37
18.15000	-42
18.15833	-45
18.16667	-46
18.17500	-44
18.18333	-41
18.19167	-37
18.20000	-34
18.20833	-33
18.21667	-33
18.22500	-34
18.23333	-36
18.24167	-38
18.25000	-40
18.25833	-41
18.26667	-41
18.27500	-41
18.28333	-43
18.29167	-45
18.30000	-49
18.30833	-51
18.31667	-52
18.32500	-49
18.33333	-45
18.34167	-41
18.35000	-39
18.35833	-39
18.36667	-41
18.37500	-44
18.38333	-47
18.39167	-48
18.40000	-48
18.40833	-46
18.41667	-43
18.42500	-39
18.43333	-37
18.44167	-36
18.45000	-36
18.45833	-38
18.46667	-40
18.47500	-41
18.48333	-41
18.49167	-41
18.50000	-40
18.50833	-39
18.51667	-40
18.52500	-42
18.53333	-45
18.54167	-46
18.55000	-46
18.55833	-44
18.56667	-42
18.57500	-38
18.58333	-36
18.59167	-33
18.60000	-32
18.60833	-32
18.61667	-34
18.62500	-36
18.63333	-38
18.64167	-40
18.65000	-42
18.65833	-42
18.66667	-41
18.67500	-39
18.68333	-37
18.69167	-34
18.70000	-32
18.70833	-31
18.71667	-31
18.72500	-30
18.73333	-29
18.74167	-29
18.75000	-31
18.75833	-34
18.76667	-37
18.77500	-40
18.78333	-40
18.79167	-39
18.80000	-35
18.80833	-30
18.81667	-26
18.82500	-23
18.83333	-21
18.84167	-21
18.85000	-22
18.85833	-24
18.86667	-27
18.87500	-29
18.88333	-30
18.89167	-30
18.90000	-27
18.90833	-23
18.91667	-21
18.92500	-23
18.93333	-25
18.94167	-26
18.95000	-26
18.95833	-24
18.96667	-19
18.97500	-16
18.98333	-13
18.99167	-13
19.00000	-13
19.00833	-14
19.01667	-16
19.02500	-17
19.03333	-18
19.04167	-19
19.05000	-18
19.05833	-17
19.06667	-15
19.07500	-15
19.08333	-15
19.09167	-15
19.10000	-16
19.10833	-14
19.11667	-11
19.12500	-7
19.13333	-3
19.14167	0
19.15000	1
19.15833	-1
19.16667	-5
19.17500	-10
19.18333	-14
19.19167	-17
19.20000	-17
19.20833	-15
19.21667	-12
19.22500	-9
19.23333	-6
19.24167	-4
19.25000	-3
19.25833	-4
19.26667	-5
19.27500	-7
19.28333	-7
19.29167	-6
19.30000	-5
19.30833	-5
19.31667	-4
19.32500	-3
19.33333	-1
19.34167	2
19.35000	6
19.35833	8
19.36667	8
19.37500	5
19.38333	2
19.39167	-2
19.40000	-3
19.40833	-3
19.41667	-1
19.42500	-0
19.43333	1
19.44167	2
19.45000	2
19.45833	2
19.46667	3
19.47500	4
19.48333	6
19.49167	8
19.50000	9
19.50833	9
19.51667	8
19.52500	8
19.53333	7
19.54167	7
19.55000	6
19.55833	5
19.56667	4
19.57500	3
19.58333	3
19.59167	6
19.60000	9
19.60833	12
19.61667	14
19.62500	16
19.63333	16
19.64167	18
19.65000	20
19.65833	24
19.66667	28
19.67500	31
19.68333	32
19.69167	32
19.70000	31
19.70833	30
19.71667	29
19.72500	28
19.73333	29
19.74167	31
19.75000	35
19.75833	40
19.76667	46
19.77500	50
19.78333	53
19.79167	53
19.80000	51
19.80833	49
19.81667	47
19.82500	46
19.83333	46
19.84167	47
19.85000	46
19.85833	45
19.86667	45
19.87500	47
19.88333	52
19.89167	58
19.90000	65
19.90833	71
19.91667	76
19.92500	78
19.93333	77
19.94167	77
19.95000	79
19.95833	81
19.96667	84
19.97500	87
19.98333	87
19.99167	86
20.00000	85
20.00833	86
20.01667	89
20.02500	94
20.03333	100
20.04167	105
20.05000	110
20.05833	114
20.06667	120
20.07500	125
20.08333	131
20.09167	138
20.10000	143
20.10833	145
20.11667	146
20.12500	148
20.13333	151
20.14167	156
20.15000	161
20.15833	166
20.16667	169
20.17500	172
20.18333	174
20.19167	177
20.20000	182
20.20833	188
20.21667	197
20.22500	206
20.23333	215
20.24167	223
20.25000	230
20.25833	237
20.26667	245
20.27500	253
20.28333	261
20.29167	270
20.30000	279
20.30833	287
20.31667	295
20.32500	303
20.33333	310
20.34167	316
20.35000	323
20.35833	329
20.36667	335
20.37500	342
20.38333	350
20.39167	359
20.40000	370
20.40833	383
20.41667	397
20.42500	409
20.43333	420
20.44167	430
20.45000	441
20.45833	452
20.46667	466
20.47500	480
20.48333	492
20.49167	503
20.50000	515
20.50833	529
20.51667	544
20.52500	562
20.53333	581
20.54167	598
20.55000	613
20.55833	628
20.56667	641
20.57500	654
20.58333	667
20.59167	680
20.60000	697
20.60833	717
20.61667	739
20.62500	764
20.63333	788
20.64167	811
20.65000	832
20.65833	851
20.66667	868
20.67500	886
20.68333	905
20.69167	925
20.70000	945
20.70833	966
20.71667	987
20.72500	1011
20.73333	1037
20.74167	1069
20.75000	1105
20.75833	1140
20.76667	1173
20.77500	1203
20.78333	1229
20.79167	1255
20.80000	1281
20.80833	1310
20.81667	1338
20.82500	1369
20.83333	1401
20.84167	1434
20.85000	1468
20.85833	1503
20.86667	1541
20.87500	1578
20.88333	1616
20.89167	1654
20.90000	1691
20.90833	1728
20.91667	1764
20.92500	1801
20.93333	1838
20.94167	1876
20.95000	1917
20.95833	1959
20.96667	2004
20.97500	2048
20.98333	2092
20.99167	2135
21.00000	2176
21.00833	2217
21.01667	2259
21.02500	2303
21.03333	2349
21.04167	2395
21.05000	2442
21.05833	2491
21.06667	2542
21.07500	2594
21.08333	2646
21.09167	2699
21.10000	2750
21.10833	2803
21.11667	2857
21.12500	2915
21.13333	2974
21.14167	3033
21.15000	3092
21.15833	3150
21.16667	3210
21.17500	3270
21.18333	3333
21.19167	3396
21.20000	3460
21.20833	3526
21.21667	3589
21.22500	3652
21.23333	3714
21.24167	3776
21.25000	3839
21.25833	3903
21.26667	3970
21.27500	4037
21.28333	4104
21.29167	4172
21.30000	4242
21.30833	4314
21.31667	4387
21.32500	4461
21.33333	4534
21.34167	4607
21.35000	4681
21.35833	4755
21.36667	4831
21.37500	4905
21.38333	4978
21.39167	5050
21.40000	5121
21.40833	5194
21.41667	5265
21.42500	5340
21.43333	5414
21.44167	5489
21.45000	5564
21.45833	5637
21.46667	5710
21.47500	5780
21.48333	5848
21.49167	5916
21.50000	5986
21.50833	6060
21.51667	6132
21.52500	6204
21.53333	6273
21.54167	6335
21.55000	6395
21.55833	6453
21.56667	6514
21.57500	6573
21.58333	6633
21.59167	6693
21.60000	6748
21.60833	6802
21.61667	6853
21.62500	6905
21.63333	6956
21.64167	7008
21.65000	7059
21.65833	7104
21.66667	7145
21.67500	7182
21.68333	7214
21.69167	7244
21.70000	7271
21.70833	7298
21.71667	7323
21.72500	7346
21.73333	7366
21.74167	7383
21.75000	7397
21.75833	7410
21.76667	7420
21.77500	7429
21.78333	7436
21.79167	7442
21.80000	7445
21.80833	7444
21.81667	7438
21.82500	7425
21.83333	7408
21.84167	7388
21.85000	7366
21.85833	7343
21.86667	7319
21.87500	7294
21.88333	7266
21.89167	7235
21.90000	7202
21.90833	7166
21.91667	7128
21.92500	7086
21.93333	7044
21.94167	6999
21.95000	6952
21.95833	6905
21.96667	6856
21.97500	6805
21.98333	6751
21.99167	6694
22.00000	6637
22.00833	6577
22.01667	6517
22.02500	6455
22.03333	6393
22.04167	6329
22.05000	6264
22.05833	6199
22.06667	6132
22.07500	6066
22.08333	5998
22.09167	5930
22.10000	5862
22.10833	5792
22.11667	5724
22.12500	5654
22.13333	5585
22.14167	5516
22.15000	5447
22.15833	5380
22.16667	5313
22.17500	5249
22.18333	5184
22.19167	5120
22.20000	5056
22.20833	4990
22.21667	4926
22.22500	4861
22.23333	4799
22.24167	4737
22.25000	4676
22.25833	4617
22.26667	4557
22.27500	4500
22.28333	4444
22.29167	4389
22.30000	4335
22.30833	4279
22.31667	4226
22.32500	4175
22.33333	4128
22.34167	4083
22.35000	4038
22.35833	3993
22.36667	3946
22.37500	3901
22.38333	3859
22.39167	3820
22.40000	3782
22.40833	3744
22.41667	3706
22.42500	3667
22.43333	3630
22.44167	3593
22.45000	3559
22.45833	3528
22.46667	3498
22.47500	3471
22.48333	3444
22.49167	3417
22.50000	3391
22.50833	3363
22.51667	3337
22.52500	3312
22.53333	3289
22.54167	3266
22.55000	3245
22.55833	3225
22.56667	3206
22.57500	3189
22.58333	3172
22.59167	3156
22.60000	3140
22.60833	3124
22.61667	3110
22.62500	3099
22.63333	3088
22.64167	3078
22.65000	3068
22.65833	3057
22.66667	3046
22.67500	3036
22.68333	3027
22.69167	3017
22.70000	3006
22.70833	2994
22.71667	2983
22.72500	2972
22.73333	2964
22.74167	2958
22.75000	2955
22.75833	2954
22.76667	2952
22.77500	2949
22.78333	2944
22.79167	2939
22.80000	2933
22.80833	2927
22.81667	2922
22.82500	2919
22.83333	2915
22.84167	2911
22.85000	2908
22.85833	2906
22.86667	2904
22.87500	2903
22.88333	2901
22.89167	2900
22.90000	2897
22.90833	2893
22.91667	2889
22.92500	2886
22.93333	2883
22.94167	2882
22.95000	2883
22.95833	2885
22.96667	2885
22.97500	2884
22.98333	2882
22.99167	2881
23.00000	2881
23.00833	2884
23.01667	2886
23.02500	2889
23.03333	2891
23.04167	2890
23.05000	2888
23.05833	2886
23.06667	2885
23.07500	2886
23.08333	2889
23.09167	2893
23.10000	2897
23.10833	2900
23.11667	2902
23.12500	2904
23.13333	2906
23.14167	2908
23.15000	2911
23.15833	2914
23.16667	2916
23.17500	2918
23.18333	2920
23.19167	2922
23.20000	2922
23.20833	2922
23.21667	2922
23.22500	2921
23.23333	2922
23.24167	2924
23.25000	2926
23.25833	2928
23.26667	2930
23.27500	2932
23.28333	2936
23.29167	2941
23.30000	2948
23.30833	2955
23.31667	2961
23.32500	2965
23.33333	2967
23.34167	2966
23.35000	2964
23.35833	2963
23.36667	2962
23.37500	2964
23.38333	2967
23.39167	2971
23.40000	2975
23.40833	2978
23.41667	2981
23.42500	2984
23.43333	2986
23.44167	2987
23.45000	2988
23.45833	2987
23.46667	2988
23.47500	2990
23.48333	2992
23.49167	2996
23.50000	3000
23.50833	3005
23.51667	3010
23.52500	3014
23.53333	3018
23.54167	3019
23.55000	3020
23.55833	3020
23.56667	3020
23.57500	3022
23.58333	3026
23.59167	3030
23.60000	3035
23.60833	3041
23.61667	3045
23.62500	3049
23.63333	3052
23.64167	3052
23.65000	3050
23.65833	3048
23.66667	3046
23.67500	3045
23.68333	3046
23.69167	3049
23.70000	3053
23.70833	3057
23.71667	3061
23.72500	3065
23.73333	3069
23.74167	3072
23.75000	3074
23.75833	3074
23.76667	3071
23.77500	3067
23.78333	3060
23.79167	3052
23.80000	3047
23.80833	3045
23.81667	3045
23.82500	3047
23.83333	3050
23.84167	3053
23.85000	3056
23.85833	3058
23.86667	3059
23.87500	3059
23.88333	3058
23.89167	3055
23.90000	3048
23.90833	3038
23.91667	3026
23.92500	3014
23.93333	3004
23.94167	2997
23.95000	2994
23.95833	2992
23.96667	2990
23.97500	2987
23.98333	2982
23.99167	2977
24.00000	2971
24.00833	2967
24.01667	2962
24.02500	2958
24.03333	2952
24.04167	2944
24.05000	2934
24.05833	2922
24.06667	2907
24.07500	2892
24.08333	2878
24.09167	2865
24.10000	2856
24.10833	2848
24.11667	2842
24.12500	2836
24.13333	2829
24.14167	2820
24.15000	2809
24.15833	2797
24.16667	2785
24.17500	2773
24.18333	2761
24.19167	2750
24.20000	2740
24.20833	2730
24.21667	2722
24.22500	2715
24.23333	2707
24.24167	2697
24.25000	2685
24.25833	2672
24.26667	2660
24.27500	2649
24.28333	2637
24.29167	2626
24.30000	2615
24.30833	2602
24.31667	2591
24.32500	2582
24.33333	2573
24.34167	2567
24.35000	2561
24.35833	2554
24.36667	2546
24.37500	2537
24.38333	2525
24.39167	2510
24.40000	2496
24.40833	2483
24.41667	2471
24.42500	2460
24.43333	2450
24.44167	2439
24.45000	2428
24.45833	2419
24.46667	2412
24.47500	2406
24.48333	2400
24.49167	2392
24.50000	2383
24.50833	2373
24.51667	2361
24.52500	2351
24.53333	2342
24.54167	2336
24.55000	2329
24.55833	2321
24.56667	2309
24.57500	2296
24.58333	2280
24.59167	2264
24.60000	2252
24.60833	2243
24.61667	2237
24.62500	2230
24.63333	2224
24.64167	2216
24.65000	2209
24.65833	2201
24.66667	2192
24.67500	2183
24.68333	2174
24.69167	2165
24.70000	2156
24.70833	2145
24.71667	2134
24.72500	2120
24.73333	2106
24.74167	2093
24.75000	2082
24.75833	2071
24.76667	2061
24.77500	2051
24.78333	2042
24.79167	2033
24.80000	2025
24.80833	2017
24.81667	2007
24.82500	1996
24.83333	1983
24.84167	1967
24.85000	1951
24.85833	1934
24.86667	1918
24.87500	1902
24.88333	1886
24.89167	1871
24.90000	1858
24.90833	1847
24.91667	1836
24.92500	1825
24.93333	1814
24.94167	1802
24.95000	1789
24.95833	1776
24.96667	1763
24.97500	1750
24.98333	1739
24.99167	1727
25.00000	1714
25.00833	1699
25.01667	1685
25.02500	1671
25.03333	1661
25.04167	1653
25.05000	1648
25.05833	1642
25.06667	1634
25.07500	1625
25.08333	1613
25.09167	1601
25.10000	1590
25.10833	1578
25.11667	1567
25.12500	1556
25.13333	1544
25.14167	1531
25.15000	1520
25.15833	1510
25.16667	1502
25.17500	1495
25.18333	1490
25.19167	1484
25.20000	1477
25.20833	1468
25.21667	1457
25.22500	1444
25.23333	1431
25.24167	1419
25.25000	1408
25.25833	1397
25.26667	1386
25.27500	1376
25.28333	1366
25.29167	1357
25.30000	1349
25.30833	1343
25.31667	1338
25.32500	1332
25.33333	1326
25.34167	1319
25.35000	1312
25.35833	1307
25.36667	1305
25.37500	1303
25.38333	1300
25.39167	1296
25.40000	1290
25.40833	1285
25.41667	1281
25.42500	1279
25.43333	1278
25.44167	1276
25.45000	1274
25.45833	1271
25.46667	1268
25.47500	1265
25.48333	1263
25.49167	1259
25.50000	1255
25.50833	1249
25.51667	1243
25.52500	1237
25.53333	1232
25.54167	1229
25.55000	1229
25.55833	1229
25.56667	1230
25.57500	1230
25.58333	1226
25.59167	1220
25.60000	1214
25.60833	1209
25.61667	1205
25.62500	1203
25.63333	1201
25.64167	1200
25.65000	1199
25.65833	1198
25.66667	1197
25.67500	1198
25.68333	1200
25.69167	1202
25.70000	1203
25.70833	1203
25.71667	1201
25.72500	1198
25.73333	1194
25.74167	1189
25.75000	1184
25.75833	1181
25.76667	1180
25.77500	1180
25.78333	1182
25.79167	1185
25.80000	1187
25.80833	1188
25.81667	1186
25.82500	1181
25.83333	1175
25.84167	1169
25.85000	1165
25.85833	1162
25.86667	1162
25.87500	1161
25.88333	1159
25.89167	1155
25.90000	1151
25.90833	1148
25.91667	1146
25.92500	1146
25.93333	1148
25.94167	1149
25.95000	1149
25.95833	1147
25.96667	1143
25.97500	1138
25.98333	1135
25.99167	1132
26.00000	1129
26.00833	1126
26.01667	1123
26.02500	1121
26.03333	1118
26.04167	1117
26.05000	1116
26.05833	1114
26.06667	1110
26.07500	1103
26.08333	1096
26.09167	1089
26.10000	1084
26.10833	1082
26.11667	1081
26.12500	1080
26.13333	1078
26.14167	1077
26.15000	1076
26.15833	1073
26.16667	1070
26.17500	1068
26.18333	1068
26.19167	1069
26.20000	1073
26.20833	1077
26.21667	1080
26.22500	1081
26.23333	1078
26.24167	1072
26.25000	1065
26.25833	1060
26.26667	1058
26.27500	1057
26.28333	1058
26.29167	1058
26.30000	1055
26.30833	1049
26.31667	1043
26.32500	1037
26.33333	1034
26.34167	1034
26.35000	1037
26.35833	1040
26.36667	1042
26.37500	1041
26.38333	1039
26.39167	1036
26.40000	1035
26.40833	1036
26.41667	1036
26.42500	1035
26.43333	1032
26.44167	1028
26.45000	1022
26.45833	1018
26.46667	1015
26.47500	1013
26.48333	1013
26.49167	1015
26.50000	1017
26.50833	1020
26.51667	1023
26.52500	1026
26.53333	1028
26.54167	1030
26.55000	1032
26.55833	1032
26.56667	1031
26.57500	1028
26.58333	1026
26.59167	1026
26.60000	1026
26.60833	1029
26.61667	1032
26.62500	1034
26.63333	1035
26.64167	1033
26.65000	1030
26.65833	1027
26.66667	1026
26.67500	1027
26.68333	1029
26.69167	1030
26.70000	1031
26.70833	1030
26.71667	1028
26.72500	1027
26.73333	1028
26.74167	1030
26.75000	1034
26.75833	1037
26.76667	1039
26.77500	1039
26.78333	1038
26.79167	1038
26.80000	1039
26.80833	1042
26.81667	1044
26.82500	1045
26.83333	1045
26.84167	1044
26.85000	1043
26.85833	1045
26.86667	1048
26.87500	1052
26.88333	1055
26.89167	1056
26.90000	1057
26.90833	1057
26.91667	1057
26.92500	1058
26.93333	1060
26.94167	1059
26.95000	1058
26.95833	1056
26.96667	1056
26.97500	1058
26.98333	1061
26.99167	1064
27.00000	1067
27.00833	1069
27.01667	1070
27.02500	1071
27.03333	1073
27.04167	1073
27.05000	1071
27.05833	1067
27.06667	1063
27.07500	1060
27.08333	1057
27.09167	1056
27.10000	1054
27.10833	1052
27.11667	1050
27.12500	1050
27.13333	1050
27.14167	1050
27.15000	1050
27.15833	1050
27.16667	1049
27.17500	1050
27.18333	1051
27.19167	1054
27.20000	1057
27.20833	1060
27.21667	1063
27.22500	1064
27.23333	1064
27.24167	1061
27.25000	1057
27.25833	1053
27.26667	1050
27.27500	1048
27.28333	1047
27.29167	1047
27.30000	1047
27.30833	1047
27.31667	1046
27.32500	1044
27.33333	1040
27.34167	1038
27.35000	1035
27.35833	1033
27.36667	1031
27.37500	1029
27.38333	1025
27.39167	1022
27.40000	1020
27.40833	1019
27.41667	1018
27.42500	1016
27.43333	1012
27.44167	1010
27.45000	1008
27.45833	1008
27.46667	1010
27.47500	1011
27.48333	1011
27.49167	1010
27.50000	1010
27.50833	1011
27.51667	1013
27.52500	1014
27.53333	1015
27.54167	1012
27.55000	1007
27.55833	1000
27.56667	993
27.57500	988
27.58333	984
27.59167	983
27.60000	986
27.60833	992
27.61667	997
27.62500	999
27.63333	998
27.64167	995
27.65000	991
27.65833	989
27.66667	989
27.67500	990
27.68333	992
27.69167	993
27.70000	994
27.70833	996
27.71667	997
27.72500	998
27.73333	996
27.74167	993
27.75000	989
27.75833	986
27.76667	984
27.77500	984
27.78333	984
27.79167	986
27.80000	989
27.80833	993
27.81667	999
27.82500	1004
27.83333	1009
27.84167	1011
27.85000	1011
27.85833	1011
27.86667	1012
27.87500	1014
27.88333	1018
27.89167	1021
27.90000	1022
27.90833	1021
27.91667	1019
27.92500	1016
27.93333	1013
27.94167	1011
27.95000	1011
27.95833	1012
27.96667	1015
27.97500	1017
27.98333	1020
27.99167	1023
28.00000	1026
28.00833	1027
28.01667	1028
28.02500	1028
28.03333	1030
28.04167	1032
28.05000	1035
28.05833	1038
28.06667	1041
28.07500	1043
28.08333	1045
28.09167	1047
28.10000	1048
28.10833	1047
28.11667	1047
28.12500	1047
28.13333	1050
28.14167	1053
28.15000	1055
28.15833	1058
28.16667	1061
28.17500	1065
28.18333	1069
28.19167	1074
28.20000	1078
28.20833	1081
28.21667	1083
28.22500	1087
28.23333	1092
28.24167	1095
28.25000	1095
28.25833	1094
28.26667	1092
28.27500	1090
28.28333	1089
28.29167	1089
28.30000	1091
28.30833	1093
28.31667	1095
28.32500	1098
28.33333	1102
28.34167	1105
28.35000	1108
28.35833	1112
28.36667	1116
28.37500	1119
28.38333	1121
28.39167	1122
28.40000	1122
28.40833	1121
28.41667	1120
28.42500	1120
28.43333	1121
28.44167	1123
28.45000	1124
28.45833	1125
28.46667	1126
28.47500	1125
28.48333	1124
28.49167	1123
28.50000	1124
28.50833	1127
28.51667	1129
28.52500	1132
28.53333	1135
28.54167	1138
28.55000	1142
28.55833	1147
28.56667	1153
28.57500	1158
28.58333	1162
28.59167	1165
28.60000	1166
28.60833	1166
28.61667	1165
28.62500	1165
28.63333	1164
28.64167	1164
28.65000	1164
28.65833	1164
28.66667	1161
28.67500	1157
28.68333	1154
28.69167	1153
28.70000	1154
28.70833	1159
28.71667	1164
28.72500	1170
28.73333	1176
28.74167	1181
28.75000	1186
28.75833	1190
28.76667	1192
28.77500	1192
28.78333	1190
28.79167	1186
28.80000	1184
28.80833	1184
28.81667	1186
28.82500	1189
28.83333	1192
28.84167	1194
28.85000	1194
28.85833	1195
28.86667	1198
28.87500	1201
28.88333	1205
28.89167	1208
28.90000	1212
28.90833	1215
28.91667	1220
28.92500	1226
28.93333	1232
28.94167	1236
28.95000	1238
28.95833	1239
28.96667	1239
28.97500	1239
28.98333	1241
28.99167	1243
29.00000	1245
29.00833	1247
29.01667	1250
29.02500	1253
29.03333	1257
29.04167	1259
29.05000	1261
29.05833	1264
29.06667	1269
29.07500	1275
29.08333	1282
29.09167	1288
29.10000	1294
29.10833	1299
29.11667	1303
29.12500	1309
29.13333	1313
29.14167	1315
29.15000	1314
29.15833	1314
29.16667	1315
29.17500	1319
29.18333	1324
29.19167	1331
29.20000	1336
29.20833	1340
29.21667	1345
29.22500	1350
29.23333	1356
29.24167	1364
29.25000	1374
29.25833	1382
29.26667	1390
29.27500	1395
29.28333	1399
29.29167	1402
29.30000	1405
29.30833	1409
29.31667	1415
29.32500	1421
29.33333	1428
29.34167	1436
29.35000	1445
29.35833	1455
29.36667	1466
29.37500	1479
29.38333	1494
29.39167	1510
29.40000	1527
29.40833	1544
29.41667	1559
29.42500	1570
29.43333	1580
29.44167	1591
29.45000	1603
29.45833	1616
29.46667	1631
29.47500	1646
29.48333	1661
29.49167	1676
29.50000	1692
29.50833	1708
29.51667	1724
29.52500	1741
29.53333	1758
29.54167	1778
29.55000	1800
29.55833	1824
29.56667	1851
29.57500	1878
29.58333	1906
29.59167	1934
29.60000	1961
29.60833	1987
29.61667	2013
29.62500	2038
29.63333	2065
29.64167	2095
29.65000	2129
29.65833	2165
29.66667	2205
29.67500	2246
29.68333	2289
29.69167	2333
29.70000	2379
29.70833	2425
29.71667	2471
29.72500	2517
29.73333	2564
29.74167	2614
29.75000	2669
29.75833	2727
29.76667	2789
29.77500	2851
29.78333	2914
29.79167	2977
29.80000	3038
29.80833	3101
29.81667	3165
29.82500	3232
29.83333	3302
29.84167	3375
29.85000	3452
29.85833	3529
29.86667	3609
29.87500	3689
29.88333	3771
29.89167	3855
29.90000	3939
29.90833	4027
29.91667	4115
29.92500	4208
29.93333	4301
29.94167	4394
29.95000	4488
29.95833	4581
29.96667	4677
29.97500	4772
29.98333	4871
29.99167	4970
30.00000	5069
30.00833	5170
30.01667	5269
30.02500	5370
30.03333	5471
30.04167	5575
30.05000	5681
30.05833	5785
30.06667	5891
30.07500	5992
30.08333	6092
30.09167	6189
30.10000	6287
30.10833	6388
30.11667	6486
30.12500	6586
30.13333	6683
30.14167	6775
30.15000	6865
30.15833	6950
30.16667	7036
30.17500	7120
30.18333	7205
30.19167	7289
30.20000	7370
30.20833	7450
30.21667	7524
30.22500	7596
30.23333	7663
30.24167	7727
30.25000	7787
30.25833	7843
30.26667	7897
30.27500	7947
30.28333	7994
30.29167	8037
30.30000	8075
30.30833	8109
30.31667	8138
30.32500	8164
30.33333	8187
30.34167	8206
30.35000	8222
30.35833	8233
30.36667	8239
30.37500	8242
30.38333	8242
30.39167	8240
30.40000	8237
30.40833	8231
30.41667	8221
30.42500	8206
30.43333	8185
30.44167	8158
30.45000	8126
30.45833	8090
30.46667	8050
30.47500	8008
30.48333	7962
30.49167	7914
30.50000	7865
30.50833	7813
30.51667	7759
30.52500	7699
30.53333	7636
30.54167	7570
30.55000	7501
30.55833	7432
30.56667	7361
30.57500	7291
30.58333	7220
30.59167	7148
30.60000	7075
30.60833	6999
30.61667	6921
30.62500	6837
30.63333	6751
30.64167	6663
30.65000	6574
30.65833	6487
30.66667	6398
30.67500	6309
30.68333	6218
30.69167	6125
30.70000	6034
30.70833	5942
30.71667	5854
30.72500	5766
30.73333	5680
30.74167	5591
30.75000	5500
30.75833	5409
30.76667	5316
30.77500	5225
30.78333	5134
30.79167	5046
30.80000	4960
30.80833	4874
30.81667	4792
30.82500	4709
30.83333	4628
30.84167	4548
30.85000	4466
30.85833	4386
30.86667	4305
30.87500	4225
30.88333	4145
30.89167	4065
30.90000	3988
30.90833	3911
30.91667	3839
30.92500	3768
30.93333	3699
30.94167	3632
30.95000	3564
30.95833	3497
30.96667	3429
30.97500	3363
30.98333	3298
30.99167	3234
31.00000	3174
31.00833	3116
31.01667	3061
31.02500	3005
31.03333	2952
31.04167	2900
31.05000	2849
31.05833	2801
31.06667	2755
31.07500	2710
31.08333	2664
31.09167	2616
31.10000	2568
31.10833	2519
31.11667	2473
31.12500	2428
31.13333	2385
31.14167	2347
31.15000	2310
31.15833	2276
31.16667	2242
31.17500	2209
31.18333	2174
31.19167	2138
31.20000	2102
31.20833	2065
31.21667	2030
31.22500	1996
31.23333	1965
31.24167	1938
31.25000	1913
31.25833	1891
31.26667	1870
31.27500	1850
31.28333	1830
31.29167	1809
31.30000	1786
31.30833	1760
31.31667	1735
31.32500	1710
31.33333	1687
31.34167	1667
31.35000	1648
31.35833	1629
31.36667	1608
31.37500	1586
31.38333	1563
31.39167	1541
31.40000	1523
31.40833	1506
31.41667	1491
31.42500	1476
31.43333	1461
31.44167	1445
31.45000	1429
31.45833	1412
31.46667	1395
31.47500	1378
31.48333	1360
31.49167	1344
31.50000	1331
31.50833	1321
31.51667	1312
31.52500	1303
31.53333	1295
31.54167	1287
31.55000	1279
31.55833	1271
31.56667	1263
31.57500	1255
31.58333	1246
31.59167	1236
31.60000	1224
31.60833	1211
31.61667	1201
31.62500	1193
31.63333	1188
31.64167	1184
31.65000	1180
31.65833	1175
31.66667	1169
31.67500	1163
31.68333	1156
31.69167	1147
31.70000	1137
31.70833	1127
31.71667	1119
31.72500	1112
31.73333	1107
31.74167	1103
31.75000	1098
31.75833	1093
31.76667	1088
31.77500	1081
31.78333	1074
31.79167	1067
31.80000	1062
31.80833	1059
31.81667	1060
31.82500	1066
31.83333	1073
31.84167	1077
31.85000	1077
31.85833	1072
31.86667	1065
31.87500	1058
31.88333	1052
31.89167	1049
31.90000	1048
31.90833	1049
31.91667	1051
31.92500	1051
31.93333	1049
31.94167	1048
31.95000	1046
31.95833	1048
31.96667	1054
31.97500	1061
31.98333	1068
31.99167	1075
32.00000	1082
32.00833	1088
32.01667	1093
32.02500	1097
32.03333	1100
32.04167	1102
32.05000	1103
32.05833	1105
32.06667	1110
32.07500	1117
32.08333	1124
32.09167	1131
32.10000	1138
32.10833	1145
32.11667	1153
32.12500	1162
32.13333	1171
32.14167	1180
32.15000	1189
32.15833	1199
32.16667	1210
32.17500	1222
32.18333	1235
32.19167	1250
32.20000	1268
32.20833	1289
32.21667	1310
32.22500	1331
32.23333	1351
32.24167	1368
32.25000	1385
32.25833	1401
32.26667	1419
32.27500	1438
32.28333	1457
32.29167	1477
32.30000	1501
32.30833	1527
32.31667	1555
32.32500	1583
32.33333	1612
32.34167	1641
32.35000	1670
32.35833	1702
32.36667	1739
32.37500	1776
32.38333	1814
32.39167	1852
32.40000	1888
32.40833	1925
32.41667	1963
32.42500	2005
32.43333	2047
32.44167	2090
32.45000	2134
32.45833	2178
32.46667	2225
32.47500	2272
32.48333	2321
32.49167	2370
32.50000	2420
32.50833	2472
32.51667	2524
32.52500	2580
32.53333	2639
32.54167	2699
32.55000	2762
32.55833	2823
32.56667	2887
32.57500	2949
32.58333	3013
32.59167	3078
32.60000	3146
32.60833	3217
32.61667	3289
32.62500	3365
32.63333	3440
32.64167	3515
32.65000	3591
32.65833	3667
32.66667	3746
32.67500	3826
32.68333	3909
32.69167	3994
32.70000	4080
32.70833	4169
32.71667	4258
32.72500	4347
32.73333	4435
32.74167	4522
32.75000	4611
32.75833	4699
32.76667	4791
32.77500	4881
32.78333	4974
32.79167	5067
32.80000	5160
32.80833	5256
32.81667	5350
32.82500	5446
32.83333	5539
32.84167	5632
32.85000	5724
32.85833	5813
32.86667	5904
32.87500	5993
32.88333	6085
32.89167	6177
32.90000	6267
32.90833	6357
32.91667	6442
32.92500	6524
32.93333	6603
32.94167	6679
32.95000	6753
32.95833	6826
32.96667	6900
32.97500	6972
32.98333	7044
32.99167	7114
33.00000	7181
33.00833	7245
33.01667	7305
33.02500	7364
33.03333	7421
33.04167	7475
33.05000	7525
33.05833	7569
33.06667	7611
33.07500	7648
33.08333	7685
33.09167	7719
33.10000	7749
33.10833	7776
33.11667	7800
33.12500	7821
33.13333	7838
33.14167	7853
33.15000	7865
33.15833	7872
33.16667	7873
33.17500	7871
33.18333	7865
33.19167	7857
33.20000	7845
33.20833	7830
33.21667	7811
33.22500	7787
33.23333	7760
33.24167	7731
33.25000	7701
33.25833	7668
33.26667	7633
33.27500	7595
33.28333	7553
33.29167	7508
33.30000	7460
33.30833	7408
33.31667	7354
33.32500	7297
33.33333	7238
33.34167	7177
33.35000	7113
33.35833	7049
33.36667	6982
33.37500	6915
33.38333	6846
33.39167	6776
33.40000	6703
33.40833	6625
33.41667	6545
33.42500	6462
33.43333	6379
33.44167	6297
33.45000	6215
33.45833	6135
33.46667	6053
33.47500	5971
33.48333	5887
33.49167	5801
33.50000	5714
33.50833	5624
33.51667	5536
33.52500	5446
33.53333	5357
33.54167	5269
33.55000	5181
33.55833	5095
33.56667	5007
33.57500	4922
33.58333	4838
33.59167	4754
33.60000	4672
33.60833	4588
33.61667	4506
33.62500	4422
33.63333	4338
33.64167	4254
33.65000	4170
33.65833	4091
33.66667	4013
33.67500	3939
33.68333	3864
33.69167	3790
33.70000	3716
33.70833	3641
33.71667	3569
33.72500	3496
33.73333	3425
33.74167	3354
33.75000	3281
33.75833	3211
33.76667	3141
33.77500	3073
33.78333	3008
33.79167	2943
33.80000	2881
33.80833	2817
33.81667	2756
33.82500	2696
33.83333	2638
33.84167	2582
33.85000	2528
33.85833	2475
33.86667	2421
33.87500	2368
33.88333	2315
33.89167	2263
33.90000	2214
33.90833	2167
33.91667	2123
33.92500	2082
33.93333	2041
33.94167	2000
33.95000	1957
33.95833	1913
33.96667	1866
33.97500	1820
33.98333	1777
33.99167	1737
34.00000	1701
34.00833	1666
34.01667	1631
34.02500	1595
34.03333	1560
34.04167	1525
34.05000	1490
34.05833	1456
34.06667	1422
34.07500	1389
34.08333	1356
34.09167	1321
34.10000	1288
34.10833	1254
34.11667	1224
34.12500	1196
34.13333	1171
34.14167	1147
34.15000	1121
34.15833	1095
34.16667	1067
34.17500	1039
34.18333	1013
34.19167	989
34.20000	967
34.20833	945
34.21667	926
34.22500	909
34.23333	893
34.24167	879
34.25000	865
34.25833	850
34.26667	833
34.27500	815
34.28333	798
34.29167	782
34.30000	766
34.30833	750
34.31667	735
34.32500	721
34.33333	707
34.34167	693
34.35000	679
34.35833	666
34.36667	654
34.37500	642
34.38333	631
34.39167	619
34.40000	607
34.40833	595
34.41667	584
34.42500	575
34.43333	566
34.44167	557
34.45000	548
34.45833	539
34.46667	528
34.47500	518
34.48333	510
34.49167	503
34.50000	494
34.50833	485
34.51667	475
34.52500	464
34.53333	455
34.54167	448
34.55000	443
34.55833	438
34.56667	432
34.57500	426
34.58333	421
34.59167	416
34.60000	409
34.60833	402
34.61667	394
34.62500	384
34.63333	373
34.64167	363
34.65000	354
34.65833	346
34.66667	341
34.67500	337
34.68333	335
34.69167	333
34.70000	332
34.70833	331
34.71667	328
34.72500	322
34.73333	315
34.74167	308
34.75000	302
34.75833	297
34.76667	295
34.77500	294
34.78333	293
34.79167	290
34.80000	287
34.80833	284
34.81667	279
34.82500	275
34.83333	270
34.84167	267
34.85000	265
34.85833	263
34.86667	261
34.87500	258
34.88333	255
34.89167	251
34.90000	248
34.90833	244
34.91667	241
34.92500	238
34.93333	236
34.94167	234
34.95000	234
34.95833	233
34.96667	231
34.97500	230
34.98333	230
34.99167	233
35.00000	236
35.00833	241
35.01667	244
35.02500	245
35.03333	243
35.04167	240
35.05000	235
35.05833	230
35.06667	225
35.07500	220
35.08333	215
35.09167	210
35.10000	208
35.10833	208
35.11667	210
35.12500	213
35.13333	215
35.14167	215
35.15000	214
35.15833	211
35.16667	208
35.17500	206
35.18333	204
35.19167	201
35.20000	198
35.20833	194
35.21667	190
35.22500	189
35.23333	189
35.24167	191
35.25000	194
35.25833	195
35.26667	193
35.27500	189
35.28333	186
35.29167	182
35.30000	180
35.30833	178
35.31667	178
35.32500	177
35.33333	176
35.34167	174
35.35000	171
35.35833	170
35.36667	170
35.37500	172
35.38333	176
35.39167	179
35.40000	181
35.40833	181
35.41667	180
35.42500	180
35.43333	181
35.44167	183
35.45000	186
35.45833	188
35.46667	188
35.47500	186
35.48333	184
35.49167	180
35.50000	177
35.50833	173
35.51667	170
35.52500	165
35.53333	159
35.54167	153
35.55000	148
35.55833	145
35.56667	145
35.57500	147
35.58333	149
35.59167	150
35.60000	151
35.60833	151
35.61667	148
35.62500	144
35.63333	138
35.64167	131
35.65000	125
35.65833	121
35.66667	120
35.67500	121
35.68333	125
35.69167	129
35.70000	131
35.70833	132
35.71667	130
35.72500	128
35.73333	125
35.74167	122
35.75000	119
35.75833	116
35.76667	113
35.77500	111
35.78333	110
35.79167	109
35.80000	109
35.80833	108
35.81667	105
35.82500	101
35.83333	95
35.84167	93
35.85000	94
35.85833	98
35.86667	104
35.87500	110
35.88333	115
35.89167	118
35.90000	121
35.90833	122
35.91667	122
35.92500	117
35.93333	108
35.94167	98
35.95000	90
35.95833	85
35.96667	83
35.97500	85
35.98333	88
35.99167	92
36.00000	96
36.00833	99
36.01667	101
36.02500	102
36.03333	102
36.04167	103
36.05000	104
36.05833	104
36.06667	103
36.07500	99
36.08333	95
36.09167	91
36.10000	90
36.10833	91
36.11667	94
36.12500	96
36.13333	96
36.14167	94
36.15000	91
36.15833	87
36.16667	84
36.17500	81
36.18333	80
36.19167	80
36.20000	81
36.20833	85
36.21667	88
36.22500	90
36.23333	90
36.24167	86
36.25000	81
36.25833	78
36.26667	77
36.27500	79
36.28333	84
36.29167	90
36.30000	94
36.30833	97
36.31667	98
36.32500	99
36.33333	100
36.34167	99
36.35000	97
36.35833	94
36.36667	91
36.37500	89
36.38333	88
36.39167	90
36.40000	91
36.40833	92
36.41667	90
36.42500	88
36.43333	86
36.44167	85
36.45000	85
36.45833	85
36.46667	84
36.47500	83
36.48333	83
36.49167	82
36.50000	82
36.50833	81
36.51667	81
36.52500	80
36.53333	80
36.54167	80
36.55000	82
36.55833	85
36.56667	89
36.57500	93
36.58333	97
36.59167	100
36.60000	103
36.60833	104
36.61667	103
36.62500	100
36.63333	97
36.64167	93
36.65000	88
36.65833	83
36.66667	81
36.67500	79
36.68333	78
36.69167	79
36.70000	80
36.70833	79
36.71667	79
36.72500	81
36.73333	83
36.74167	87
36.75000	91
36.75833	93
36.76667	92
36.77500	91
36.78333	90
36.79167	89
36.80000	90
36.80833	92
36.81667	93
36.82500	94
36.83333	93
36.84167	92
36.85000	91
36.85833	90
36.86667	89
36.87500	89
36.88333	89
36.89167	90
36.90000	90
36.90833	91
36.91667	91
36.92500	92
36.93333	94
36.94167	95
36.95000	97
36.95833	99
36.96667	99
36.97500	98
36.98333	98
36.99167	99
37.00000	99
37.00833	98
37.01667	97
37.02500	96
37.03333	94
37.04167	93
37.05000	93
37.05833	92
37.06667	90
37.07500	88
37.08333	89
37.09167	91
37.10000	93
37.10833	96
37.11667	98
37.12500	97
37.13333	97
37.14167	98
37.15000	102
37.15833	107
37.16667	112
37.17500	117
37.18333	120
37.19167	121
37.20000	120
37.20833	119
37.21667	118
37.22500	117
37.23333	115
37.24167	114
37.25000	112
37.25833	109
37.26667	104
37.27500	99
37.28333	97
37.29167	97
37.30000	98
37.30833	100
37.31667	101
37.32500	100
37.33333	99
37.34167	97
37.35000	96
37.35833	94
37.36667	93
37.37500	91
37.38333	90
37.39167	90
37.40000	91
37.40833	93
37.41667	94
37.42500	94
37.43333	92
37.44167	90
37.45000	87
37.45833	84
37.46667	83
37.47500	82
37.48333	79
37.49167	76
37.50000	73
37.50833	72
37.51667	74
37.52500	77
37.53333	81
37.54167	83
37.55000	83
37.55833	81
37.56667	78
37.57500	76
37.58333	76
37.59167	78
37.60000	79
37.60833	81
37.61667	81
37.62500	80
37.63333	78
37.64167	76
37.65000	74
37.65833	72
37.66667	71
37.67500	70
37.68333	69
37.69167	70
37.70000	72
37.70833	74
37.71667	75
37.72500	75
37.73333	74
37.74167	72
37.75000	71
37.75833	70
37.76667	70
37.77500	71
37.78333	73
37.79167	75
37.80000	77
37.80833	80
37.81667	81
37.82500	82
37.83333	82
37.84167	83
37.85000	83
37.85833	83
37.86667	82
37.87500	80
37.88333	76
37.89167	73
37.90000	70
37.90833	69
37.91667	69
37.92500	71
37.93333	75
37.94167	78
37.95000	81
37.95833	84
37.96667	86
37.97500	88
37.98333	88
37.99167	87
38.00000	85
38.00833	83
38.01667	81
38.02500	79
38.03333	78
38.04167	78
38.05000	78
38.05833	81
38.06667	85
38.07500	89
38.08333	93
38.09167	96
38.10000	97
38.10833	96
38.11667	92
38.12500	89
38.13333	86
38.14167	85
38.15000	84
38.15833	85
38.16667	85
38.17500	84
38.18333	83
38.19167	82
38.20000	82
38.20833	83
38.21667	84
38.22500	86
38.23333	88
38.24167	91
38.25000	93
38.25833	95
38.26667	95
38.27500	95
38.28333	94
38.29167	93
38.30000	91
38.30833	89
38.31667	85
38.32500	81
38.33333	76
38.34167	72
38.35000	70
38.35833	68
38.36667	67
38.37500	67
38.38333	68
38.39167	69
38.40000	70
38.40833	71
38.41667	71
38.42500	71
38.43333	72
38.44167	74
38.45000	76
38.45833	76
38.46667	75
38.47500	72
38.48333	70
38.49167	69
38.50000	68
38.50833	69
38.51667	68
38.52500	67
38.53333	65
38.54167	63
38.55000	62
38.55833	60
38.56667	60
38.57500	61
38.58333	61
38.59167	62
38.60000	64
38.60833	68
38.61667	72
38.62500	77
38.63333	82
38.64167	84
38.65000	83
38.65833	81
38.66667	77
38.67500	72
38.68333	69
38.69167	67
38.70000	65
38.70833	64
38.71667	64
38.72500	64
38.73333	63
38.74167	61
38.75000	59
38.75833	56
38.76667	52
38.77500	49
38.78333	47
38.79167	48
38.80000	50
38.80833	53
38.81667	56
38.82500	57
38.83333	58
38.84167	58
38.85000	60
38.85833	62
38.86667	64
38.87500	65
38.88333	64
38.89167	63
38.90000	62
38.90833	63
38.91667	64
38.92500	64
38.93333	62
38.94167	59
38.95000	55
38.95833	51
38.96667	49
38.97500	47
38.98333	47
38.99167	46
39.00000	45
39.00833	46
39.01667	47
39.02500	49
39.03333	51
39.04167	51
39.05000	50
39.05833	48
39.06667	45
39.07500	41
39.08333	39
39.09167	37
39.10000	38
39.10833	40
39.11667	43
39.12500	47
39.13333	51
39.14167	53
39.15000	53
39.15833	52
39.16667	51
39.17500	50
39.18333	50
39.19167	51
39.20000	52
39.20833	54
39.21667	55
39.22500	56
39.23333	56
39.24167	55
39.25000	51
39.25833	46
39.26667	41
39.27500	38
39.28333	36
39.29167	36
39.30000	37
39.30833	39
39.31667	40
39.32500	41
39.33333	41
39.34167	43
39.35000	46
39.35833	49
39.36667	51
39.37500	53
39.38333	54
39.39167	55
39.40000	57
39.40833	61
39.41667	63
39.42500	63
39.43333	60
39.44167	56
39.45000	52
39.45833	48
39.46667	46
39.47500	44
39.48333	44
39.49167	44
39.50000	44
39.50833	43
39.51667	41
39.52500	40
39.53333	39
39.54167	40
39.55000	43
39.55833	46
39.56667	48
39.57500	49
39.58333	50
39.59167	49
39.60000	48
39.60833	46
39.61667	44
39.62500	42
39.63333	41
39.64167	42
39.65000	45
39.65833	48
39.66667	51
39.67500	52
39.68333	51
39.69167	47
39.70000	45
39.70833	44
39.71667	45
39.72500	47
39.73333	51
39.74167	54
39.75000	57
39.75833	60
39.76667	63
39.77500	65
39.78333	64
39.79167	60
39.80000	56
39.80833	51
39.81667	49
39.82500	48
39.83333	50
39.84167	53
39.85000	57
39.85833	62
39.86667	68
39.87500	72
39.88333	73
39.89167	71
39.90000	65
39.90833	58
39.91667	52
39.92500	47
39.93333	45
39.94167	44
39.95000	44
39.95833	45
39.96667	46
39.97500	48
39.98333	49
39.99167	50
40.00000	51
40.00833	51
40.01667	51
40.02500	52
40.03333	53
40.04167	56
40.05000	59
40.05833	62
40.06667	66
40.07500	69
40.08333	71
40.09167	74
40.10000	76
40.10833	80
40.11667	83
40.12500	86
40.13333	89
40.14167	91
40.15000	94
40.15833	96
40.16667	97
40.17500	99
40.18333	100
40.19167	101
40.20000	104
40.20833	109
40.21667	115
40.22500	123
40.23333	132
40.24167	142
40.25000	151
40.25833	159
40.26667	166
40.27500	172
40.28333	178
40.29167	185
40.30000	192
40.30833	200
40.31667	207
40.32500	214
40.33333	220
40.34167	228
40.35000	238
40.35833	249
40.36667	262
40.37500	275
40.38333	287
40.39167	298
40.40000	309
40.40833	321
40.41667	332
40.42500	344
40.43333	356
40.44167	368
40.45000	380
40.45833	393
40.46667	408
40.47500	424
40.48333	441
40.49167	457
40.50000	472
40.50833	487
40.51667	501
40.52500	515
40.53333	529
40.54167	545
40.55000	564
40.55833	583
40.56667	602
40.57500	621
40.58333	639
40.59167	655
40.60000	671
40.60833	686
40.61667	702
40.62500	718
40.63333	736
40.64167	753
40.65000	771
40.65833	788
40.66667	804
40.67500	820
40.68333	839
40.69167	859
40.70000	879
40.70833	898
40.71667	914
40.72500	928
40.73333	940
40.74167	950
40.75000	961
40.75833	972
40.76667	986
40.77500	999
40.78333	1013
40.79167	1026
40.80000	1040
40.80833	1053
40.81667	1066
40.82500	1079
40.83333	1091
40.84167	1100
40.85000	1108
40.85833	1115
40.86667	1123
40.87500	1131
40.88333	1137
40.89167	1143
40.90000	1146
40.90833	1146
40.91667	1144
40.92500	1144
40.93333	1146
40.94167	1150
40.95000	1155
40.95833	1161
40.96667	1166
40.97500	1170
40.98333	1172
40.99167	1171
41.00000	1169
41.00833	1165
41.01667	1159
41.02500	1152
41.03333	1145
41.04167	1138
41.05000	1132
41.05833	1125
41.06667	1119
41.07500	1112
41.08333	1104
41.09167	1096
41.10000	1088
41.10833	1080
41.11667	1073
41.12500	1066
41.13333	1058
41.14167	1049
41.15000	1037
41.15833	1025
41.16667	1012
41.17500	999
41.18333	985
41.19167	970
41.20000	955
41.20833	940
41.21667	926
41.22500	914
41.23333	903
41.24167	893
41.25000	881
41.25833	867
41.26667	849
41.27500	831
41.28333	815
41.29167	800
41.30000	788
41.30833	777
41.31667	767
41.32500	756
41.33333	745
41.34167	732
41.35000	718
41.35833	703
41.36667	688
41.37500	674
41.38333	660
41.39167	647
41.40000	632
41.40833	614
41.41667	597
41.42500	580
41.43333	564
41.44167	551
41.45000	538
41.45833	527
41.46667	517
41.47500	506
41.48333	494
41.49167	480
41.50000	467
41.50833	453
41.51667	441
41.52500	430
41.53333	420
41.54167	410
41.55000	399
41.55833	389
41.56667	379
41.57500	370
41.58333	361
41.59167	353
41.60000	346
41.60833	338
41.61667	330
41.62500	321
41.63333	311
41.64167	301
41.65000	291
41.65833	284
41.66667	279
41.67500	275
41.68333	272
41.69167	269
41.70000	263
41.70833	254
41.71667	244
41.72500	234
41.73333	226
41.74167	219
41.75000	215
41.75833	212
41.76667	209
41.77500	205
41.78333	201
41.79167	196
41.80000	190
41.80833	183
41.81667	176
41.82500	168
41.83333	161
41.84167	155
41.85000	150
41.85833	145
41.86667	141
41.87500	135
41.88333	129
41.89167	122
41.90000	117
41.90833	113
41.91667	110
41.92500	108
41.93333	105
41.94167	101
41.95000	97
41.95833	94
41.96667	94
41.97500	96
41.98333	99
41.99167	102
42.00000	104
42.00833	103
42.01667	100
42.02500	96
42.03333	90
42.04167	85
42.05000	80
42.05833	76
42.06667	74
42.07500	72
42.08333	71
42.09167	69
42.10000	66
42.10833	63
42.11667	59
42.12500	58
42.13333	59
42.14167	61
42.15000	64
42.15833	66
42.16667	66
42.17500	66
42.18333	66
42.19167	66
42.20000	65
42.20833	62
42.21667	58
42.22500	54
42.23333	51
42.24167	50
42.25000	51
42.25833	52
42.26667	51
42.27500	49
42.28333	47
42.29167	45
42.30000	44
42.30833	44
42.31667	44
42.32500	43
42.33333	40
42.34167	37
42.35000	35
42.35833	34
42.36667	35
42.37500	36
42.38333	35
42.39167	33
42.40000	29
42.40833	23
42.41667	19
42.42500	17
42.43333	17
42.44167	17
42.45000	17
42.45833	17
42.46667	18
42.47500	20
42.48333	23
42.49167	26
42.50000	29
42.50833	31
42.51667	32
42.52500	30
42.53333	28
42.54167	25
42.55000	22
42.55833	19
42.56667	18
42.57500	17
42.58333	16
42.59167	15
42.60000	15
42.60833	16
42.61667	18
42.62500	18
42.63333	16
42.64167	14
42.65000	12
42.65833	12
42.66667	15
42.67500	19
42.68333	22
42.69167	23
42.70000	22
42.70833	20
42.71667	18
42.72500	17
42.73333	17
42.74167	18
42.75000	20
42.75833	22
42.76667	22
42.77500	21
42.78333	19
42.79167	17
42.80000	17
42.80833	19
42.81667	22
42.82500	24
42.83333	26
42.84167	24
42.85000	20
42.85833	15
42.86667	11
42.87500	8
42.88333	7
42.89167	7
42.90000	9
42.90833	12
42.91667	14
42.92500	17
42.93333	20
42.94167	22
42.95000	22
42.95833	21
42.96667	18
42.97500	14
42.98333	11
42.99167	9
43.00000	7
43.00833	6
43.01667	7
43.02500	7
43.03333	8
43.04167	10
43.05000	14
43.05833	19
43.06667	24
43.07500	29
43.08333	32
43.09167	33
43.10000	32
43.10833	29
43.11667	26
43.12500	22
43.13333	19
43.14167	18
43.15000	19
43.15833	20
43.16667	22
43.17500	24
43.18333	26
43.19167	28
43.20000	31
43.20833	33
43.21667	35
43.22500	35
43.23333	35
43.24167	35
43.25000	36
43.25833	36
43.26667	33
43.27500	30
43.28333	26
43.29167	23
43.30000	19
43.30833	16
43.31667	12
43.32500	8
43.33333	5
43.34167	3
43.35000	4
43.35833	6
43.36667	8
43.37500	11
43.38333	13
43.39167	15
43.40000	17
43.40833	19
43.41667	21
43.42500	22
43.43333	23
43.44167	21
43.45000	19
43.45833	16
43.46667	14
43.47500	13
43.48333	13
43.49167	13
43.50000	14
43.50833	14
43.51667	13
43.52500	11
43.53333	10
43.54167	9
43.55000	9
43.55833	10
43.56667	13
43.57500	15
43.58333	14
43.59167	12
43.60000	6
43.60833	0
43.61667	-4
43.62500	-5
43.63333	-2
43.64167	2
43.65000	8
43.65833	12
43.66667	12
43.67500	9
43.68333	5
43.69167	2
43.70000	-0
43.70833	-2
43.71667	-3
43.72500	-2
43.73333	-0
43.74167	3
43.75000	7
43.75833	10
43.76667	11
43.77500	11
43.78333	10
43.79167	10
43.80000	10
43.80833	8
43.81667	6
43.82500	5
43.83333	5
43.84167	7
43.85000	10
43.85833	13
43.86667	14
43.87500	14
43.88333	14
43.89167	15
43.90000	15
43.90833	14
43.91667	13
43.92500	11
43.93333	11
43.94167	12
43.95000	12
43.95833	11
43.96667	9
43.97500	5
43.98333	1
43.99167	-1
44.00000	-2
44.00833	-2
44.01667	0
44.02500	2
44.03333	3
44.04167	5
44.05000	7
44.05833	9
44.06667	10
44.07500	10
44.08333	8
44.09167	5
44.10000	4
44.10833	4
44.11667	4
44.12500	3
44.13333	0
44.14167	-2
44.15000	-4
44.15833	-6
44.16667	-6
44.17500	-6
44.18333	-3
44.19167	0
44.20000	3
44.20833	6
44.21667	6
44.22500	3
44.23333	-1
44.24167	-4
44.25000	-4
44.25833	-2
44.26667	2
44.27500	6
44.28333	8
44.29167	8
44.30000	5
44.30833	1
44.31667	-3
44.32500	-6
44.33333	-7
44.34167	-6
44.35000	-2
44.35833	2
44.36667	4
44.37500	5
44.38333	5
44.39167	4
44.40000	3
44.40833	2
44.41667	2
44.42500	-0
44.43333	-3
44.44167	-6
44.45000	-8
44.45833	-10
44.46667	-9
44.47500	-8
44.48333	-8
44.49167	-9
44.50000	-10
44.50833	-12
44.51667	-13
44.52500	-11
44.53333	-8
44.54167	-6
44.55000	-4
44.55833	-3
44.56667	-4
44.57500	-5
44.58333	-5
44.59167	-4
44.60000	-2
44.60833	2
44.61667	4
44.62500	6
44.63333	6
44.64167	4
44.65000	3
44.65833	0
44.66667	-3
44.67500	-6
44.68333	-10
44.69167	-14
44.70000	-17
44.70833	-19
44.71667	-20
44.72500	-20
44.73333	-20
44.74167	-20
44.75000	-21
44.75833	-21
44.76667	-20
44.77500	-17
44.78333	-14
44.79167	-12
44.80000	-11
44.80833	-11
44.81667	-11
44.82500	-11
44.83333	-9
44.84167	-5
44.85000	1
44.85833	4
44.86667	5
44.87500	4
44.88333	2
44.89167	-0
44.90000	-1
44.90833	0
44.91667	1
44.92500	0
44.93333	-2
44.94167	-5
44.95000	-8
44.95833	-10
44.96667	-13
44.97500	-16
44.98333	-18
44.99167	-19
45.00000	-17
45.00833	-14
45.01667	-11
45.02500	-10
45.03333	-9
45.04167	-9
45.05000	-9
45.05833	-9
45.06667	-8
45.07500	-7
45.08333	-6
45.09167	-7
45.10000	-8
45.10833	-9
45.11667	-10
45.12500	-10
45.13333	-9
45.14167	-9
45.15000	-10
45.15833	-11
45.16667	-12
45.17500	-13
45.18333	-13
45.19167	-11
45.20000	-9
45.20833	-7
45.21667	-5
45.22500	-3
45.23333	0
45.24167	3
45.25000	6
45.25833	8
45.26667	9
45.27500	9
45.28333	7
45.29167	5
45.30000	1
45.30833	-3
45.31667	-8
45.32500	-13
45.33333	-18
45.34167	-20
45.35000	-20
45.35833	-20
45.36667	-19
45.37500	-17
45.38333	-17
45.39167	-16
45.40000	-14
45.40833	-9
45.41667	-4
45.42500	-2
45.43333	-2
45.44167	-4
45.45000	-7
45.45833	-9
45.46667	-9
45.47500	-9
45.48333	-8
45.49167	-7
45.50000	-7
45.50833	-7
45.51667	-8
45.52500	-8
45.53333	-8
45.54167	-9
45.55000	-10
45.55833	-11
45.56667	-11
45.57500	-9
45.58333	-5
45.59167	-0
45.60000	4
45.60833	7
45.61667	10
45.62500	12
45.63333	14
45.64167	13
45.65000	10
45.65833	6
45.66667	1
45.67500	-3
45.68333	-4
45.69167	-4
45.70000	-3
45.70833	-3
45.71667	-5
45.72500	-9
45.73333	-14
45.74167	-17
45.75000	-19
45.75833	-17
45.76667	-12
45.77500	-8
45.78333	-5
45.79167	-4
45.80000	-4
45.80833	-4
45.81667	-4
45.82500	-4
45.83333	-2
45.84167	0
45.85000	3
45.85833	5
45.86667	5
45.87500	3
45.88333	-0
45.89167	-4
45.90000	-8
45.90833	-11
45.91667	-13
45.92500	-15
45.93333	-16
45.94167	-15
45.95000	-12
45.95833	-8
45.96667	-6
45.97500	-6
45.98333	-7
45.99167	-8
46.00000	-8
46.00833	-6
46.01667	-4
46.02500	-3
46.03333	-3
46.04167	-4
46.05000	-5
46.05833	-7
46.06667	-8
46.07500	-9
46.08333	-10
46.09167	-11
46.10000	-12
46.10833	-13
46.11667	-13
46.12500	-14
46.13333	-15
46.14167	-17
46.15000	-19
46.15833	-22
46.16667	-25
46.17500	-26
46.18333	-26
46.19167	-23
46.20000	-19
46.20833	-15
46.21667	-12
46.22500	-10
46.23333	-9
46.24167	-11
46.25000	-14
46.25833	-18
46.26667	-21
46.27500	-24
46.28333	-25
46.29167	-25
46.30000	-24
46.30833	-23
46.31667	-21
46.32500	-19
46.33333	-16
46.34167	-14
46.35000	-13
46.35833	-12
46.36667	-12
46.37500	-12
46.38333	-12
46.39167	-11
46.40000	-9
46.40833	-7
46.41667	-6
46.42500	-8
46.43333	-13
46.44167	-18
46.45000	-24
46.45833	-27
46.46667	-29
46.47500	-29
46.48333	-28
46.49167	-27
46.50000	-26
46.50833	-25
46.51667	-24
46.52500	-23
46.53333	-22
46.54167	-20
46.55000	-18
46.55833	-16
46.56667	-14
46.57500	-12
46.58333	-10
46.59167	-9
46.60000	-8
46.60833	-9
46.61667	-9
46.62500	-9
46.63333	-8
46.64167	-9
46.65000	-11
46.65833	-15
46.66667	-20
46.67500	-26
46.68333	-30
46.69167	-31
46.70000	-30
46.70833	-27
46.71667	-23
46.72500	-20
46.73333	-18
46.74167	-16
46.75000	-14
46.75833	-14
46.76667	-14
46.77500	-16
46.78333	-17
46.79167	-18
46.80000	-18
46.80833	-19
46.81667	-20
46.82500	-23
46.83333	-25
46.84167	-25
46.85000	-23
46.85833	-20
46.86667	-18
46.87500	-17
46.88333	-18
46.89167	-22
46.90000	-24
46.90833	-27
46.91667	-28
46.92500	-28
46.93333	-27
46.94167	-25
46.95000	-22
46.95833	-20
46.96667	-18
46.97500	-17
46.98333	-19
46.99167	-21
47.00000	-24
47.00833	-26
47.01667	-28
47.02500	-28
47.03333	-27
47.04167	-24
47.05000	-20
47.05833	-17
47.06667	-14
47.07500	-13
47.08333	-13
47.09167	-13
47.10000	-14
47.10833	-13
47.11667	-11
47.12500	-10
47.13333	-8
47.14167	-9
47.15000	-11
47.15833	-16
47.16667	-21
47.17500	-26
47.18333	-31
47.19167	-35
47.20000	-38
47.20833	-41
47.21667	-43
47.22500	-43
47.23333	-41
47.24167	-36
47.25000	-30
47.25833	-26
47.26667	-24
47.27500	-25
47.28333	-26
47.29167	-26
47.30000	-26
47.30833	-25
47.31667	-25
47.32500	-25
47.33333	-27
47.34167	-29
47.35000	-31
47.35833	-32
47.36667	-32
47.37500	-31
47.38333	-30
47.39167	-29
47.40000	-28
47.40833	-28
47.41667	-26
47.42500	-22
47.43333	-16
47.44167	-11
47.45000	-8
47.45833	-7
47.46667	-10
47.47500	-16
47.48333	-22
47.49167	-27
47.50000	-28
47.50833	-25
47.51667	-20
47.52500	-15
47.53333	-11
47.54167	-11
47.55000	-14
47.55833	-17
47.56667	-20
47.57500	-21
47.58333	-20
47.59167	-17
47.60000	-15
47.60833	-13
47.61667	-12
47.62500	-13
47.63333	-16
47.64167	-18
47.65000	-19
47.65833	-20
47.66667	-20
47.67500	-19
47.68333	-17
47.69167	-15
47.70000	-12
47.70833	-10
47.71667	-8
47.72500	-5
47.73333	-4
47.74167	-3
47.75000	-5
47.75833	-9
47.76667	-14
47.77500	-20
47.78333	-26
47.79167	-31
47.80000	-35
47.80833	-38
47.81667	-39
47.82500	-36
47.83333	-32
47.84167	-28
47.85000	-24
47.85833	-22
47.86667	-22
47.87500	-23
47.88333	-22
47.89167	-21
47.90000	-19
47.90833	-18
47.91667	-16
47.92500	-16
47.93333	-16
47.94167	-16
47.95000	-15
47.95833	-15
47.96667	-16
47.97500	-17
47.98333	-18
47.99167	-19
48.00000	-20
48.00833	-21
48.01667	-24
48.02500	-28
48.03333	-32
48.04167	-37
48.05000	-42
48.05833	-47
48.06667	-50
48.07500	-50
48.08333	-46
48.09167	-39
48.10000	-31
48.10833	-22
48.11667	-14
48.12500	-10
48.13333	-8
48.14167	-9
48.15000	-10
48.15833	-12
48.16667	-15
48.17500	-18
48.18333	-20
48.19167	-22
48.20000	-22
48.20833	-22
48.21667	-22
48.22500	-22
48.23333	-20
48.24167	-18
48.25000	-16
48.25833	-14
48.26667	-13
48.27500	-14
48.28333	-14
48.29167	-14
48.30000	-14
48.30833	-13
48.31667	-12
48.32500	-14
48.33333	-16
48.34167	-19
48.35000	-21
48.35833	-23
48.36667	-24
48.37500	-26
48.38333	-28
48.39167	-30
48.40000	-31
48.40833	-30
48.41667	-28
48.42500	-24
48.43333	-21
48.44167	-19
48.45000	-17
48.45833	-17
48.46667	-16
48.47500	-16
48.48333	-17
48.49167	-16
48.50000	-16
48.50833	-16
48.51667	-16
48.52500	-17
48.53333	-20
48.54167	-24
48.55000	-28
48.55833	-32
48.56667	-35
48.57500	-35
48.58333	-34
48.59167	-32
48.60000	-31
48.60833	-32
48.61667	-34
48.62500	-35
48.63333	-34
48.64167	-32
48.65000	-27
48.65833	-25
48.66667	-25
48.67500	-27
48.68333	-28
48.69167	-28
48.70000	-25
48.70833	-21
48.71667	-17
48.72500	-16
48.73333	-16
48.74167	-19
48.75000	-23
48.75833	-26
48.76667	-29
48.77500	-30
48.78333	-29
48.79167	-27
48.80000	-25
48.80833	-24
48.81667	-23
48.82500	-22
48.83333	-21
48.84167	-21
48.85000	-21
48.85833	-22
48.86667	-23
48.87500	-23
48.88333	-22
48.89167	-19
48.90000	-18
48.90833	-18
48.91667	-18
48.92500	-20
48.93333	-22
48.94167	-24
48.95000	-26
48.95833	-26
48.96667	-24
48.97500	-21
48.98333	-19
48.99167	-18
49.00000	-18
49.00833	-21
49.01667	-23
49.02500	-26
49.03333	-29
49.04167	-32
49.05000	-35
49.05833	-37
49.06667	-37
49.07500	-36
49.08333	-34
49.09167	-34
49.10000	-34
49.10833	-36
49.11667	-38
49.12500	-40
49.13333	-41
49.14167	-40
49.15000	-39
49.15833	-38
49.16667	-38
49.17500	-38
49.18333	-38
49.19167	-38
49.20000	-38
49.20833	-39
49.21667	-39
49.22500	-38
49.23333	-35
49.24167	-31
49.25000	-26
49.25833	-22
49.26667	-22
49.27500	-24
49.28333	-27
49.29167	-30
49.30000	-31
49.30833	-30
49.31667	-27
49.32500	-25
49.33333	-24
49.34167	-26
49.35000	-29
49.35833	-32
49.36667	-35
49.37500	-37
49.38333	-38
49.39167	-38
49.40000	-37
49.40833	-37
49.41667	-38
49.42500	-40
49.43333	-41
49.44167	-43
49.45000	-44
49.45833	-44
49.46667	-43
49.47500	-39
49.48333	-34
49.49167	-29
49.50000	-24
49.50833	-21
49.51667	-19
49.52500	-19
49.53333	-20
49.54167	-20
49.55000	-20
49.55833	-20
49.56667	-21
49.57500	-23
49.58333	-25
49.59167	-28
49.60000	-31
49.60833	-33
49.61667	-34
49.62500	-35
49.63333	-35
49.64167	-33
49.65000	-30
49.65833	-27
49.66667	-25
49.67500	-24
49.68333	-25
49.69167	-26
49.70000	-28
49.70833	-29
49.71667	-31
49.72500	-32
49.73333	-32
49.74167	-32
49.75000	-31
49.75833	-30
49.76667	-31
49.77500	-31
49.78333	-31
49.79167	-30
49.80000	-29
49.80833	-29
49.81667	-30
49.82500	-32
49.83333	-35
49.84167	-37
49.85000	-37
49.85833	-36
49.86667	-33
49.87500	-30
49.88333	-27
49.89167	-23
49.90000	-22
49.90833	-23
49.91667	-25
49.92500	-28
49.93333	-30
49.94167	-32
49.95000	-33
49.95833	-35
49.96667	-36
49.97500	-36
49.98333	-37
49.99167	-37
50.00000	-38
50.00833	-37
50.01667	-36
50.02500	-32
50.03333	-26
50.04167	-20
50.05000	-13
50.05833	-8
50.06667	-4
50.07500	-2
50.08333	-3
50.09167	-6
50.10000	-11
50.10833	-16
50.11667	-21
50.12500	-25
50.13333	-27
50.14167	-25
50.15000	-20
50.15833	-15
50.16667	-11
50.17500	-9
50.18333	-10
50.19167	-12
50.20000	-14
50.20833	-14
50.21667	-13
50.22500	-12
50.23333	-10
50.24167	-8
50.25000	-7
50.25833	-8
50.26667	-11
50.27500	-14
50.28333	-17
50.29167	-18
50.30000	-17
50.30833	-13
50.31667	-9
50.32500	-6
50.33333	-3
50.34167	-1
50.35000	-1
50.35833	-2
50.36667	-4
50.37500	-7
50.38333	-9
50.39167	-12
50.40000	-14
50.40833	-17
50.41667	-19
50.42500	-18
50.43333	-15
50.44167	-12
50.45000	-8
50.45833	-6
50.46667	-6
50.47500	-7
50.48333	-6
50.49167	-4
50.50000	-1
50.50833	3
50.51667	7
50.52500	13
50.53333	19
50.54167	25
50.55000	29
50.55833	31
50.56667	30
50.57500	28
50.58333	27
50.59167	28
50.60000	27
50.60833	26
50.61667	24
50.62500	22
50.63333	20
50.64167	19
50.65000	20
50.65833	22
50.66667	25
50.67500	28
50.68333	32
50.69167	37
50.70000	41
50.70833	44
50.71667	45
50.72500	44
50.73333	42
50.74167	40
50.75000	37
50.75833	35
50.76667	36
50.77500	39
50.78333	44
50.79167	50
50.80000	55
50.80833	59
50.81667	60
50.82500	57
50.83333	54
50.84167	53
50.85000	55
50.85833	59
50.86667	63
50.87500	66
50.88333	68
50.89167	68
50.90000	68
50.90833	67
50.91667	66
50.92500	64
50.93333	62
50.94167	61
50.95000	59
50.95833	57
50.96667	53
50.97500	51
50.98333	51
50.99167	54
51.00000	59
51.00833	66
51.01667	72
51.02500	75
51.03333	74
51.04167	72
51.05000	68
51.05833	64
51.06667	61
51.07500	58
51.08333	56
51.09167	53
51.10000	51
51.10833	50
51.11667	50
51.12500	53
51.13333	57
51.14167	61
51.15000	64
51.15833	66
51.16667	67
51.17500	68
51.18333	69
51.19167	70
51.20000	71
51.20833	70
51.21667	69
51.22500	67
51.23333	64
51.24167	60
51.25000	57
51.25833	55
51.26667	55
51.27500	56
51.28333	54
51.29167	50
51.30000	45
51.30833	38
51.31667	35
51.32500	37
51.33333	43
51.34167	48
51.35000	51
51.35833	52
51.36667	49
51.37500	46
51.38333	44
51.39167	43
51.40000	41
51.40833	38
51.41667	33
51.42500	30
51.43333	28
51.44167	27
51.45000	27
51.45833	27
51.46667	25
51.47500	24
51.48333	24
51.49167	27
51.50000	30
51.50833	34
51.51667	37
51.52500	38
51.53333	37
51.54167	35
51.55000	33
51.55833	29
51.56667	24
51.57500	21
51.58333	19
51.59167	19
51.60000	19
51.60833	20
51.61667	20
51.62500	20
51.63333	20
51.64167	20
51.65000	21
51.65833	21
51.66667	19
51.67500	16
51.68333	13
51.69167	13
51.70000	14
51.70833	18
51.71667	20
51.72500	20
51.73333	17
51.74167	13
51.75000	10
51.75833	7
51.76667	5
51.77500	4
51.78333	3
51.79167	-0
51.80000	-4
51.80833	-8
51.81667	-10
51.82500	-11
51.83333	-10
51.84167	-9
51.85000	-6
51.85833	-4
51.86667	-3
51.87500	-3
51.88333	-3
51.89167	-4
51.90000	-7
51.90833	-10
51.91667	-13
51.92500	-15
51.93333	-14
51.94167	-14
51.95000	-14
51.95833	-16
51.96667	-19
51.97500	-20
51.98333	-19
51.99167	-16
52.00000	-12
52.00833	-7
52.01667	-3
52.02500	-1
52.03333	0
52.04167	-2
52.05000	-7
52.05833	-11
52.06667	-16
52.07500	-19
52.08333	-20
52.09167	-20
52.10000	-18
52.10833	-18
52.11667	-19
52.12500	-21
52.13333	-23
52.14167	-26
52.15000	-28
52.15833	-31
52.16667	-33
52.17500	-35
52.18333	-35
52.19167	-35
52.20000	-34
52.20833	-34
52.21667	-35
52.22500	-35
52.23333	-34
52.24167	-31
52.25000	-27
52.25833	-24
52.26667	-23
52.27500	-22
52.28333	-22
52.29167	-21
52.30000	-20
52.30833	-20
52.31667	-21
52.32500	-21
52.33333	-22
52.34167	-22
52.35000	-21
52.35833	-19
52.36667	-18
52.37500	-18
52.38333	-19
52.39167	-21
52.40000	-23
52.40833	-26
52.41667	-27
52.42500	-27
52.43333	-25
52.44167	-23
52.45000	-21
52.45833	-21
52.46667	-23
52.47500	-26
52.48333	-27
52.49167	-26
52.50000	-24
52.50833	-23
52.51667	-25
52.52500	-28
52.53333	-32
52.54167	-34
52.55000	-34
52.55833	-32
52.56667	-28
52.57500	-24
52.58333	-22
52.59167	-21
52.60000	-22
52.60833	-21
52.61667	-20
52.62500	-18
52.63333	-18
52.64167	-19
52.65000	-22
52.65833	-26
52.66667	-27
52.67500	-27
52.68333	-26
52.69167	-27
52.70000	-29
52.70833	-35
52.71667	-41
52.72500	-46
52.73333	-50
52.74167	-51
52.75000	-49
52.75833	-45
52.76667	-40
52.77500	-33
52.78333	-28
52.79167	-23
52.80000	-20
52.80833	-20
52.81667	-21
52.82500	-25
52.83333	-29
52.84167	-31
52.85000	-30
52.85833	-28
52.86667	-26
52.87500	-25
52.88333	-26
52.89167	-29
52.90000	-31
52.90833	-33
52.91667	-33
52.92500	-34
52.93333	-35
52.94167	-37
52.95000	-39
52.95833	-40
52.96667	-40
52.97500	-39
52.98333	-36
52.99167	-32
53.00000	-30
53.00833	-28
53.01667	-27
53.02500	-28
53.03333	-30
53.04167	-32
53.05000	-33
53.05833	-33
53.06667	-33
53.07500	-34
53.08333	-33
53.09167	-31
53.10000	-28
53.10833	-23
53.11667	-20
53.12500	-21
53.13333	-24
53.14167	-27
53.15000	-29
53.15833	-30
53.16667	-29
53.17500	-27
53.18333	-26
53.19167	-26
53.20000	-28
53.20833	-30
53.21667	-32
53.22500	-35
53.23333	-37
53.24167	-41
53.25000	-44
53.25833	-45
53.26667	-44
53.27500	-42
53.28333	-37
53.29167	-33
53.30000	-29
53.30833	-28
53.31667	-28
53.32500	-28
53.33333	-27
53.34167	-26
53.35000	-23
53.35833	-20
53.36667	-16
53.37500	-12
53.38333	-10
53.39167	-9
53.40000	-10
53.40833	-10
53.41667	-9
53.42500	-8
53.43333	-6
53.44167	-6
53.45000	-6
53.45833	-6
53.46667	-6
53.47500	-5
53.48333	-6
53.49167	-8
53.50000	-11
53.50833	-14
53.51667	-15
53.52500	-14
53.53333	-11
53.54167	-8
53.55000	-4
53.55833	-0
53.56667	2
53.57500	4
53.58333	5
53.59167	6
53.60000	7
53.60833	6
53.61667	6
53.62500	6
53.63333	9
53.64167	14
53.65000	21
53.65833	28
53.66667	32
53.67500	33
53.68333	33
53.69167	32
53.70000	31
53.70833	30
53.71667	31
53.72500	32
53.73333	34
53.74167	39
53.75000	47
53.75833	55
53.76667	61
53.77500	66
53.78333	68
53.79167	70
53.80000	73
53.80833	78
53.81667	84
53.82500	91
53.83333	98
53.84167	103
53.85000	108
53.85833	111
53.86667	111
53.87500	110
53.88333	110
53.89167	111
53.90000	116
53.90833	122
53.91667	130
53.92500	138
53.93333	145
53.94167	151
53.95000	156
53.95833	161
53.96667	166
53.97500	172
53.98333	178
53.99167	184
54.00000	191
54.00833	198
54.01667	205
54.02500	211
54.03333	216
54.04167	222
54.05000	228
54.05833	235
54.06667	242
54.07500	250
54.08333	259
54.09167	268
54.10000	278
54.10833	289
54.11667	298
54.12500	307
54.13333	314
54.14167	321
54.15000	329
54.15833	337
54.16667	345
54.17500	353
54.18333	362
54.19167	372
54.20000	381
54.20833	392
54.21667	402
54.22500	413
54.23333	422
54.24167	430
54.25000	436
54.25833	441
54.26667	446
54.27500	454
54.28333	464
54.29167	477
54.30000	490
54.30833	503
54.31667	516
54.32500	529
54.33333	541
54.34167	552
54.35000	563
54.35833	574
54.36667	585
54.37500	595
54.38333	607
54.39167	620
54.40000	634
54.40833	649
54.41667	661
54.42500	670
54.43333	677
54.44167	683
54.45000	690
54.45833	698
54.46667	709
54.47500	720
54.48333	731
54.49167	742
54.50000	752
54.50833	763
54.51667	774
54.52500	786
54.53333	798
54.54167	809
54.55000	820
54.55833	831
54.56667	843
54.57500	855
54.58333	866
54.59167	876
54.60000	887
54.60833	897
54.61667	908
54.62500	922
54.63333	936
54.64167	949
54.65000	960
54.65833	970
54.66667	978
54.67500	985
54.68333	992
54.69167	1001
54.70000	1010
54.70833	1019
54.71667	1028
54.72500	1037
54.73333	1046
54.74167	1056
54.75000	1067
54.75833	1077
54.76667	1087
54.77500	1096
54.78333	1103
54.79167	1109
54.80000	1116
54.80833	1124
54.81667	1132
54.82500	1141
54.83333	1150
54.84167	1159
54.85000	1168
54.85833	1177
54.86667	1184
54.87500	1191
54.88333	1197
54.89167	1203
54.90000	1209
54.90833	1214
54.91667	1220
54.92500	1226
54.93333	1232
54.94167	1238
54.95000	1245
54.95833	1252
54.96667	1257
54.97500	1263
54.98333	1269
54.99167	1275
55.00000	1281
55.00833	1286
55.01667	1290
55.02500	1291
55.03333	1292
55.04167	1293
55.05000	1297
55.05833	1302
55.06667	1308
55.07500	1314
55.08333	1320
55.09167	1325
55.10000	1328
55.10833	1330
55.11667	1329
55.12500	1328
55.13333	1326
55.14167	1324
55.15000	1322
55.15833	1319
55.16667	1316
55.17500	1313
55.18333	1314
55.19167	1317
55.20000	1321
55.20833	1325
55.21667	1327
55.22500	1326
55.23333	1324
55.24167	1322
55.25000	1322
55.25833	1322
55.26667	1321
55.27500	1320
55.28333	1318
55.29167	1316
55.30000	1313
55.30833	1310
55.31667	1308
55.32500	1306
55.33333	1304
55.34167	1305
55.35000	1306
55.35833	1307
55.36667	1305
55.37500	1301
55.38333	1294
55.39167	1286
55.40000	1280
55.40833	1274
55.41667	1271
55.42500	1267
55.43333	1264
55.44167	1261
55.45000	1257
55.45833	1255
55.46667	1252
55.47500	1250
55.48333	1247
55.49167	1244
55.50000	1239
55.50833	1232
55.51667	1224
55.52500	1217
55.53333	1211
55.54167	1206
55.55000	1203
55.55833	1200
55.56667	1197
55.57500	1195
55.58333	1192
55.59167	1188
55.60000	1182
55.60833	1175
55.61667	1167
55.62500	1158
55.63333	1150
55.64167	1143
55.65000	1137
55.65833	1133
55.66667	1131
55.67500	1129
55.68333	1126
55.69167	1121
55.70000	1115
55.70833	1107
55.71667	1100
55.72500	1094
55.73333	1087
55.74167	1080
55.75000	1072
55.75833	1063
55.76667	1053
55.77500	1043
55.78333	1034
55.79167	1025
55.80000	1018
55.80833	1011
55.81667	1005
55.82500	1000
55.83333	995
55.84167	990
55.85000	983
55.85833	977
55.86667	970
55.87500	964
55.88333	960
55.89167	956
55.90000	950
55.90833	941
55.91667	931
55.92500	919
55.93333	909
55.94167	901
55.95000	897
55.95833	895
55.96667	894
55.97500	893
55.98333	891
55.99167	888
56.00000	882
56.00833	873
56.01667	863
56.02500	852
56.03333	841
56.04167	830
56.05000	820
56.05833	810
56.06667	799
56.07500	790
56.08333	781
56.09167	774
56.10000	768
56.10833	764
56.11667	761
56.12500	760
56.13333	759
56.14167	756
56.15000	751
56.15833	744
56.16667	736
56.17500	728
56.18333	720
56.19167	712
56.20000	704
56.20833	696
56.21667	691
56.22500	688
56.23333	688
56.24167	686
56.25000	682
56.25833	677
56.26667	670
56.27500	663
56.28333	658
56.29167	653
56.30000	646
56.30833	638
56.31667	630
56.32500	622
56.33333	614
56.34167	607
56.35000	601
56.35833	598
56.36667	597
56.37500	598
56.38333	600
56.39167	602
56.40000	600
56.40833	593
56.41667	585
56.42500	576
56.43333	567
56.44167	560
56.45000	555
56.45833	552
56.46667	551
56.47500	550
56.48333	549
56.49167	546
56.50000	542
56.50833	537
56.51667	531
56.52500	524
56.53333	517
56.54167	510
56.55000	503
56.55833	496
56.56667	489
56.57500	484
56.58333	478
56.59167	473
56.60000	469
56.60833	467
56.61667	465
56.62500	462
56.63333	460
56.64167	457
56.65000	454
56.65833	452
56.66667	452
56.67500	451
56.68333	449
56.69167	444
56.70000	437
56.70833	429
56.71667	421
56.72500	415
56.73333	412
56.74167	411
56.75000	412
56.75833	412
56.76667	410
56.77500	406
56.78333	401
56.79167	394
56.80000	387
56.80833	377
56.81667	367
56.82500	357
56.83333	348
56.84167	344
56.85000	345
56.85833	346
56.86667	347
56.87500	345
56.88333	341
56.89167	335
56.90000	329
56.90833	324
56.91667	321
56.92500	320
56.93333	321
56.94167	319
56.95000	315
56.95833	309
56.96667	301
56.97500	294
56.98333	290
56.99167	289
57.00000	289
57.00833	291
57.01667	292
57.02500	292
57.03333	291
57.04167	290
57.05000	288
57.05833	285
57.06667	282
57.07500	278
57.08333	272
57.09167	267
57.10000	262
57.10833	260
57.11667	260
57.12500	261
57.13333	262
57.14167	261
57.15000	258
57.15833	252
57.16667	244
57.17500	237
57.18333	231
57.19167	228
57.20000	227
57.20833	230
57.21667	233
57.22500	234
57.23333	234
57.24167	234
57.25000	233
57.25833	232
57.26667	232
57.27500	232
57.28333	230
57.29167	226
57.30000	221
57.30833	214
57.31667	208
57.32500	202
57.33333	199
57.34167	197
57.35000	198
57.35833	198
57.36667	197
57.37500	195
57.38333	191
57.39167	186
57.40000	181
57.40833	177
57.41667	174
57.42500	172
57.43333	171
57.44167	171
57.45000	170
57.45833	169
57.46667	170
57.47500	171
57.48333	175
57.49167	178
57.50000	179
57.50833	178
57.51667	175
57.52500	171
57.53333	167
57.54167	165
57.55000	164
57.55833	163
57.56667	161
57.57500	159
57.58333	157
57.59167	154
57.60000	151
57.60833	148
57.61667	147
57.62500	147
57.63333	149
57.64167	151
57.65000	153
57.65833	154
57.66667	155
57.67500	154
57.68333	151
57.69167	148
57.70000	145
57.70833	142
57.71667	139
57.72500	136
57.73333	135
57.74167	135
57.75000	136
57.75833	137
57.76667	136
57.77500	133
57.78333	130
57.79167	126
57.80000	124
57.80833	122
57.81667	121
57.82500	120
57.83333	118
57.84167	115
57.85000	113
57.85833	111
57.86667	109
57.87500	107
57.88333	105
57.89167	103
57.90000	101
57.90833	99
57.91667	99
57.92500	99
57.93333	101
57.94167	102
57.95000	102
57.95833	102
57.96667	101
57.97500	101
57.98333	99
57.99167	97
58.00000	92
58.00833	87
58.01667	83
58.02500	81
58.03333	82
58.04167	86
58.05000	91
58.05833	96
58.06667	100
58.07500	102
58.08333	101
58.09167	98
58.10000	95
58.10833	91
58.11667	85
58.12500	79
58.13333	73
58.14167	68
58.15000	65
58.15833	64
58.16667	66
58.17500	70
58.18333	71
58.19167	72
58.20000	73
58.20833	75
58.21667	77
58.22500	79
58.23333	79
58.24167	77
58.25000	71
58.25833	65
58.26667	60
58.27500	56
58.28333	55
58.29167	56
58.30000	57
58.30833	58
58.31667	58
58.32500	58
58.33333	57
58.34167	57
58.35000	55
58.35833	55
58.36667	56
58.37500	60
58.38333	65
58.39167	71
58.40000	76
58.40833	80
58.41667	82
58.42500	81
58.43333	77
58.44167	72
58.45000	65
58.45833	58
58.46667	50
58.47500	44
58.48333	42
58.49167	43
58.50000	46
58.50833	49
58.51667	52
58.52500	52
58.53333	51
58.54167	50
58.55000	50
58.55833	48
58.56667	45
58.57500	42
58.58333	40
58.59167	41
58.60000	42
58.60833	44
58.61667	44
58.62500	40
58.63333	34
58.64167	28
58.65000	22
58.65833	19
58.66667	19
58.67500	22
58.68333	26
58.69167	31
58.70000	37
58.70833	41
58.71667	44
58.72500	46
58.73333	45
58.74167	43
58.75000	40
58.75833	37
58.76667	34
58.77500	30
58.78333	27
58.79167	25
58.80000	23
58.80833	21
58.81667	19
58.82500	19
58.83333	19
58.84167	19
58.85000	20
58.85833	21
58.86667	21
58.87500	20
58.88333	19
58.89167	17
58.90000	16
58.90833	16
58.91667	16
58.92500	16
58.93333	16
58.94167	15
58.95000	14
58.95833	15
58.96667	18
58.97500	21
58.98333	23
58.99167	24
59.00000	23
59.00833	20
59.01667	18
59.02500	18
59.03333	18
59.04167	18
59.05000	17
59.05833	16
59.06667	15
59.07500	16
59.08333	17
59.09167	19
59.10000	19
59.10833	18
59.11667	15
59.12500	14
59.13333	13
59.14167	14
59.15000	14
59.15833	14
59.16667	15
59.17500	16
59.18333	16
59.19167	14
59.20000	12
59.20833	9
59.21667	6
59.22500	4
59.23333	4
59.24167	4
59.25000	5
59.25833	5
59.26667	6
59.27500	7
59.28333	8
59.29167	9
59.30000	10
59.30833	10
59.31667	9
59.32500	6
59.33333	4
59.34167	5
59.35000	8
59.35833	12
59.36667	15
59.37500	16
59.38333	15
59.39167	12
59.40000	9
59.40833	7
59.41667	6
59.42500	4
59.43333	3
59.44167	2
59.45000	1
59.45833	-0
59.46667	-0
59.47500	1
59.48333	2
59.49167	2
59.50000	3
59.50833	3
59.51667	3
59.52500	3
59.53333	5
59.54167	6
59.55000	7
59.55833	7
59.56667	8
59.57500	9
59.58333	11
59.59167	11
59.60000	10
59.60833	8
59.61667	5
59.62500	3
59.63333	3
59.64167	5
59.65000	8
59.65833	11
59.66667	12
59.67500	12
59.68333	12
59.69167	11
59.70000	10
59.70833	7
59.71667	4
59.72500	0
59.73333	-3
59.74167	-6
59.75000	-8
59.75833	-9
59.76667	-10
59.77500	-10
59.78333	-9
59.79167	-8
59.80000	-6
59.80833	-5
59.81667	-4
59.82500	-3
59.83333	-2
59.84167	-3
59.85000	-5
59.85833	-8
59.86667	-11
59.87500	-15
59.88333	-18
59.89167	-18
59.90000	-17
59.90833	-15
59.91667	-12
59.92500	-10
59.93333	-7
59.94167	-6
59.95000	-6
59.95833	-7
59.96667	-9
59.97500	-11
59.98333	-13
59.99167	-14
60.00000	-15

[LC Chromatogram(Detector A-Ch2)]
Interval(msec)	500
# of Points	7201
Start Time(min)	0.000
End Time(min)	60.000
Intensity Units	mV
Intensity Multiplier	0.001
Wavelength(nm)	230
R.Time (min)	Intensity
0.00000	-104
0.00833	-104
0.01667	0
0.02500	0
0.03333	-1
0.04167	-3
0.05000	-6
0.05833	-10
0.06667	-13
0.07500	-15
0.08333	-17
0.09167	-19
0.10000	-21
0.10833	-22
0.11667	-23
0.12500	-25
0.13333	-27
0.14167	-30
0.15000	-33
0.15833	-36
0.16667	-38
0.17500	-41
0.18333	-42
0.19167	-43
0.20000	-44
0.20833	-45
0.21667	-48
0.22500	-51
0.23333	-54
0.24167	-58
0.25000	-61
0.25833	-64
0.26667	-67
0.27500	-69
0.28333	-71
0.29167	-72
0.30000	-72
0.30833	-73
0.31667	-73
0.32500	-75
0.33333	-78
0.34167	-81
0.35000	-84
0.35833	-88
0.36667	-91
0.37500	-93
0.38333	-95
0.39167	-97
0.40000	-99
0.40833	-101
0.41667	-102
0.42500	-104
0.43333	-106
0.44167	-108
0.45000	-111
0.45833	-113
0.46667	-115
0.47500	-117
0.48333	-117
0.49167	-118
0.50000	-120
0.50833	-121
0.51667	-123
0.52500	-124
0.53333	-126
0.54167	-127
0.55000	-129
0.55833	-132
0.56667	-135
0.57500	-138
0.58333	-140
0.59167	-142
0.60000	-145
0.60833	-148
0.61667	-152
0.62500	-156
0.63333	-159
0.64167	-161
0.65000	-161
0.65833	-160
0.66667	-158
0.67500	-156
0.68333	-156
0.69167	-157
0.70000	-160
0.70833	-164
0.71667	-167
0.72500	-170
0.73333	-172
0.74167	-174
0.75000	-177
0.75833	-180
0.76667	-182
0.77500	-183
0.78333	-182
0.79167	-181
0.80000	-180
0.80833	-182
0.81667	-186
0.82500	-191
0.83333	-195
0.84167	-198
0.85000	-198
0.85833	-196
0.86667	-194
0.87500	-193
0.88333	-194
0.89167	-196
0.90000	-200
0.90833	-204
0.91667	-209
0.92500	-213
0.93333	-217
0.94167	-221
0.95000	-223
0.95833	-224
0.96667	-226
0.97500	-227
0.98333	-228
0.99167	-228
1.00000	-227
1.00833	-224
1.01667	-221
1.02500	-219
1.03333	-218
1.04167	-219
1.05000	-221
1.05833	-224
1.06667	-228
1.07500	-233
1.08333	-238
1.09167	-243
1.10000	-247
1.10833	-249
1.11667	-250
1.12500	-250
1.13333	-251
1.14167	-254
1.15000	-257
1.15833	-259
1.16667	-259
1.17500	-258
1.18333	-256
1.19167	-256
1.20000	-257
1.20833	-258
1.21667	-261
1.22500	-264
1.23333	-265
1.24167	-265
1.25000	-266
1.25833	-268
1.26667	-271
1.27500	-275
1.28333	-280
1.29167	-283
1.30000	-285
1.30833	-287
1.31667	-287
1.32500	-286
1.33333	-285
1.34167	-284
1.35000	-283
1.35833	-282
1.36667	-281
1.37500	-280
1.38333	-279
1.39167	-279
1.40000	-280
1.40833	-284
1.41667	-288
1.42500	-293
1.43333	-298
1.44167	-301
1.45000	-303
1.45833	-303
1.46667	-301
1.47500	-299
1.48333	-297
1.49167	-295
1.50000	-295
1.50833	-295
1.51667	-296
1.52500	-298
1.53333	-300
1.54167	-301
1.55000	-303
1.55833	-305
1.56667	-307
1.57500	-309
1.58333	-310
1.59167	-312
1.60000	-312
1.60833	-313
1.61667	-314
1.62500	-315
1.63333	-316
1.64167	-317
1.65000	-320
1.65833	-324
1.66667	-328
1.67500	-331
1.68333	-333
1.69167	-334
1.70000	-335
1.70833	-337
1.71667	-338
1.72500	-339
1.73333	-339
1.74167	-337
1.75000	-336
1.75833	-336
1.76667	-336
1.77500	-338
1.78333	-340
1.79167	-343
1.80000	-346
1.80833	-348
1.81667	-350
1.82500	-353
1.83333	-356
1.84167	-358
1.85000	-360
1.85833	-361
1.86667	-361
1.87500	-361
1.88333	-361
1.89167	-361
1.90000	-361
1.90833	-362
1.91667	-362
1.92500	-362
1.93333	-363
1.94167	-363
1.95000	-364
1.95833	-366
1.96667	-367
1.97500	-368
1.98333	-368
1.99167	-367
2.00000	-366
2.00833	-365
2.01667	-365
2.02500	-366
2.03333	-368
2.04167	-370
2.05000	-373
2.05833	-375
2.06667	-377
2.07500	-378
2.08333	-378
2.09167	-377
2.10000	-376
2.10833	-376
2.11667	-377
2.12500	-379
2.13333	-381
2.14167	-383
2.15000	-385
2.15833	-387
2.16667	-389
2.17500	-392
2.18333	-394
2.19167	-396
2.20000	-397
2.20833	-397
2.21667	-397
2.22500	-397
2.23333	-399
2.24167	-403
2.25000	-406
2.25833	-408
2.26667	-408
2.27500	-406
2.28333	-403
2.29167	-401
2.30000	-401
2.30833	-401
2.31667	-402
2.32500	-402
2.33333	-402
2.34167	-402
2.35000	-401
2.35833	-402
2.36667	-405
2.37500	-409
2.38333	-412
2.39167	-416
2.40000	-418
2.40833	-418
2.41667	-417
2.42500	-414
2.43333	-412
2.44167	-411
2.45000	-411
2.45833	-414
2.46667	-418
2.47500	-422
2.48333	-425
2.49167	-426
2.50000	-424
2.50833	-422
2.51667	-419
2.52500	-418
2.53333	-418
2.54167	-419
2.55000	-421
2.55833	-423
2.56667	-426
2.57500	-428
2.58333	-430
2.59167	-431
2.60000	-430
2.60833	-429
2.61667	-429
2.62500	-429
2.63333	-428
2.64167	-427
2.65000	-426
2.65833	-426
2.66667	-426
2.67500	-428
2.68333	-432
2.69167	-434
2.70000	-435
2.70833	-435
2.71667	-433
2.72500	-433
2.73333	-434
2.74167	-438
2.75000	-443
2.75833	-447
2.76667	-450
2.77500	-451
2.78333	-451
2.79167	-450
2.80000	-450
2.80833	-451
2.81667	-452
2.82500	-453
2.83333	-454
2.84167	-453
2.85000	-451
2.85833	-450
2.86667	-448
2.87500	-447
2.88333	-446
2.89167	-447
2.90000	-450
2.90833	-453
2.91667	-456
2.92500	-458
2.93333	-459
2.94167	-459
2.95000	-458
2.95833	-458
2.96667	-459
2.97500	-459
2.98333	-460
2.99167	-460
3.00000	-460
3.00833	-459
3.01667	-459
3.02500	-459
3.03333	-460
3.04167	-460
3.05000	-460
3.05833	-460
3.06667	-461
3.07500	-463
3.08333	-464
3.09167	-465
3.10000	-464
3.10833	-464
3.11667	-464
3.12500	-465
3.13333	-467
3.14167	-468
3.15000	-469
3.15833	-468
3.16667	-468
3.17500	-470
3.18333	-472
3.19167	-474
3.20000	-475
3.20833	-476
3.21667	-476
3.22500	-476
3.23333	-477
3.24167	-479
3.25000	-481
3.25833	-483
3.26667	-485
3.27500	-485
3.28333	-485
3.29167	-484
3.30000	-483
3.30833	-482
3.31667	-482
3.32500	-482
3.33333	-482
3.34167	-480
3.35000	-478
3.35833	-476
3.36667	-475
3.37500	-477
3.38333	-479
3.39167	-481
3.40000	-481
3.40833	-481
3.41667	-481
3.42500	-482
3.43333	-485
3.44167	-489
3.45000	-493
3.45833	-495
3.46667	-497
3.47500	-497
3.48333	-495
3.49167	-494
3.50000	-495
3.50833	-497
3.51667	-499
3.52500	-500
3.53333	-500
3.54167	-499
3.55000	-497
3.55833	-495
3.56667	-494
3.57500	-495
3.58333	-497
3.59167	-500
3.60000	-503
3.60833	-506
3.61667	-506
3.62500	-505
3.63333	-504
3.64167	-502
3.65000	-500
3.65833	-499
3.66667	-499
3.67500	-500
3.68333	-502
3.69167	-503
3.70000	-505
3.70833	-505
3.71667	-504
3.72500	-503
3.73333	-503
3.74167	-504
3.75000	-507
3.75833	-510
3.76667	-512
3.77500	-513
3.78333	-513
3.79167	-512
3.80000	-511
3.80833	-509
3.81667	-507
3.82500	-505
3.83333	-504
3.84167	-504
3.85000	-504
3.85833	-506
3.86667	-506
3.87500	-506
3.88333	-505
3.89167	-504
3.90000	-505
3.90833	-507
3.91667	-510
3.92500	-512
3.93333	-515
3.94167	-516
3.95000	-517
3.95833	-519
3.96667	-521
3.97500	-523
3.98333	-525
3.99167	-525
4.00000	-524
4.00833	-521
4.01667	-517
4.02500	-514
4.03333	-511
4.04167	-511
4.05000	-513
4.05833	-517
4.06667	-521
4.07500	-525
4.08333	-528
4.09167	-529
4.10000	-528
4.10833	-527
4.11667	-527
4.12500	-529
4.13333	-532
4.14167	-534
4.15000	-534
4.15833	-532
4.16667	-529
4.17500	-526
4.18333	-523
4.19167	-521
4.20000	-519
4.20833	-517
4.21667	-516
4.22500	-517
4.23333	-520
4.24167	-525
4.25000	-531
4.25833	-537
4.26667	-541
4.27500	-543
4.28333	-543
4.29167	-543
4.30000	-543
4.30833	-542
4.31667	-542
4.32500	-541
4.33333	-540
4.34167	-539
4.35000	-538
4.35833	-538
4.36667	-539
4.37500	-539
4.38333	-539
4.39167	-538
4.40000	-537
4.40833	-536
4.41667	-536
4.42500	-537
4.43333	-537
4.44167	-536
4.45000	-535
4.45833	-533
4.46667	-532
4.47500	-532
4.48333	-533
4.49167	-534
4.50000	-534
4.50833	-534
4.51667	-534
4.52500	-536
4.53333	-539
4.54167	-543
4.55000	-548
4.55833	-550
4.56667	-552
4.57500	-551
4.58333	-550
4.59167	-549
4.60000	-550
4.60833	-551
4.61667	-551
4.62500	-549
4.63333	-546
4.64167	-543
4.65000	-542
4.65833	-544
4.66667	-548
4.67500	-551
4.68333	-553
4.69167	-553
4.70000	-551
4.70833	-549
4.71667	-548
4.72500	-548
4.73333	-548
4.74167	-547
4.75000	-547
4.75833	-548
4.76667	-549
4.77500	-549
4.78333	-549
4.79167	-549
4.80000	-551
4.80833	-553
4.81667	-555
4.82500	-556
4.83333	-557
4.84167	-555
4.85000	-554
4.85833	-553
4.86667	-551
4.87500	-550
4.88333	-550
4.89167	-550
4.90000	-552
4.90833	-554
4.91667	-556
4.92500	-558
4.93333	-560
4.94167	-562
4.95000	-563
4.95833	-564
4.96667	-564
4.97500	-562
4.98333	-561
4.99167	-560
5.00000	-560
5.00833	-561
5.01667	-563
5.02500	-565
5.03333	-567
5.04167	-567
5.05000	-566
5.05833	-563
5.06667	-559
5.07500	-555
5.08333	-552
5.09167	-551
5.10000	-553
5.10833	-558
5.11667	-563
5.12500	-567
5.13333	-568
5.14167	-566
5.15000	-563
5.15833	-561
5.16667	-561
5.17500	-562
5.18333	-565
5.19167	-567
5.20000	-568
5.20833	-568
5.21667	-567
5.22500	-566
5.23333	-566
5.24167	-566
5.25000	-567
5.25833	-568
5.26667	-568
5.27500	-567
5.28333	-566
5.29167	-565
5.30000	-565
5.30833	-566
5.31667	-566
5.32500	-565
5.33333	-566
5.34167	-569
5.35000	-572
5.35833	-576
5.36667	-578
5.37500	-578
5.38333	-576
5.39167	-575
5.40000	-575
5.40833	-576
5.41667	-577
5.42500	-578
5.43333	-578
5.44167	-577
5.45000	-577
5.45833	-577
5.46667	-577
5.47500	-579
5.48333	-580
5.49167	-581
5.50000	-583
5.50833	-584
5.51667	-585
5.52500	-585
5.53333	-584
5.54167	-581
5.55000	-577
5.55833	-574
5.56667	-570
5.57500	-568
5.58333	-568
5.59167	-569
5.60000	-571
5.60833	-573
5.61667	-576
5.62500	-579
5.63333	-581
5.64167	-581
5.65000	-580
5.65833	-578
5.66667	-575
5.67500	-573
5.68333	-572
5.69167	-570
5.70000	-569
5.70833	-569
5.71667	-571
5.72500	-574
5.73333	-578
5.74167	-581
5.75000	-581
5.75833	-579
5.76667	-577
5.77500	-574
5.78333	-572
5.79167	-571
5.80000	-571
5.80833	-572
5.81667	-573
5.82500	-575
5.83333	-577
5.84167	-578
5.85000	-580
5.85833	-580
5.86667	-581
5.87500	-582
5.88333	-583
5.89167	-583
5.90000	-583
5.90833	-581
5.91667	-580
5.92500	-580
5.93333	-581
5.94167	-583
5.95000	-586
5.95833	-589
5.96667	-592
5.97500	-594
5.98333	-596
5.99167	-597
6.00000	-596
6.00833	-596
6.01667	-596
6.02500	-596
6.03333	-596
6.04167	-595
6.05000	-593
6.05833	-591
6.06667	-590
6.07500	-591
6.08333	-592
6.09167	-594
6.10000	-594
6.10833	-594
6.11667	-593
6.12500	-592
6.13333	-593
6.14167	-594
6.15000	-595
6.15833	-595
6.16667	-593
6.17500	-589
6.18333	-585
6.19167	-583
6.20000	-582
6.20833	-583
6.21667	-584
6.22500	-586
6.23333	-587
6.24167	-587
6.25000	-588
6.25833	-590
6.26667	-593
6.27500	-596
6.28333	-598
6.29167	-601
6.30000	-603
6.30833	-604
6.31667	-604
6.32500	-603
6.33333	-601
6.34167	-598
6.35000	-594
6.35833	-590
6.36667	-587
6.37500	-584
6.38333	-582
6.39167	-581
6.40000	-582
6.40833	-584
6.41667	-588
6.42500	-593
6.43333	-596
6.44167	-599
6.45000	-600
6.45833	-600
6.46667	-601
6.47500	-603
6.48333	-606
6.49167	-608
6.50000	-610
6.50833	-610
6.51667	-608
6.52500	-605
6.53333	-601
6.54167	-599
6.55000	-598
6.55833	-599
6.56667	-601
6.57500	-602
6.58333	-602
6.59167	-603
6.60000	-604
6.60833	-604
6.61667	-604
6.62500	-603
6.63333	-602
6.64167	-602
6.65000	-601
6.65833	-602
6.66667	-602
6.67500	-602
6.68333	-602
6.69167	-602
6.70000	-603
6.70833	-605
6.71667	-607
6.72500	-609
6.73333	-609
6.74167	-609
6.75000	-607
6.75833	-606
6.76667	-605
6.77500	-604
6.78333	-605
6.79167	-606
6.80000	-607
6.80833	-608
6.81667	-607
6.82500	-605
6.83333	-604
6.84167	-603
6.85000	-605
6.85833	-607
6.86667	-610
6.87500	-612
6.88333	-612
6.89167	-612
6.90000	-611
6.90833	-609
6.91667	-606
6.92500	-603
6.93333	-601
6.94167	-600
6.95000	-601
6.95833	-602
6.96667	-604
6.97500	-606
6.98333	-607
6.99167	-608
7.00000	-607
7.00833	-606
7.01667	-604
7.02500	-602
7.03333	-602
7.04167	-602
7.05000	-603
7.05833	-604
7.06667	-603
7.07500	-602
7.08333	-602
7.09167	-602
7.10000	-604
7.10833	-607
7.11667	-609
7.12500	-611
7.13333	-612
7.14167	-611
7.15000	-610
7.15833	-610
7.16667	-611
7.17500	-611
7.18333	-611
7.19167	-611
7.20000	-610
7.20833	-609
7.21667	-609
7.22500	-609
7.23333	-609
7.24167	-608
7.25000	-607
7.25833	-606
7.26667	-606
7.27500	-606
7.28333	-608
7.29167	-609
7.30000	-611
7.30833	-612
7.31667	-614
7.32500	-615
7.33333	-617
7.34167	-617
7.35000	-616
7.35833	-615
7.36667	-613
7.37500	-614
7.38333	-615
7.39167	-617
7.40000	-618
7.40833	-620
7.41667	-619
7.42500	-618
7.43333	-617
7.44167	-616
7.45000	-616
7.45833	-618
7.46667	-621
7.47500	-623
7.48333	-624
7.49167	-623
7.50000	-621
7.50833	-618
7.51667	-618
7.52500	-619
7.53333	-619
7.54167	-618
7.55000	-616
7.55833	-613
7.56667	-610
7.57500	-609
7.58333	-610
7.59167	-611
7.60000	-612
7.60833	-614
7.61667	-617
7.62500	-619
7.63333	-620
7.64167	-620
7.65000	-618
7.65833	-618
7.66667	-617
7.67500	-618
7.68333	-619
7.69167	-620
7.70000	-620
7.70833	-620
7.71667	-620
7.72500	-620
7.73333	-623
7.74167	-627
7.75000	-631
7.75833	-635
7.76667	-635
7.77500	-632
7.78333	-628
7.79167	-624
7.80000	-621
7.80833	-619
7.81667	-617
7.82500	-616
7.83333	-615
7.84167	-614
7.85000	-615
7.85833	-617
7.86667	-622
7.87500	-626
7.88333	-631
7.89167	-633
7.90000	-634
7.90833	-634
7.91667	-633
7.92500	-633
7.93333	-632
7.94167	-630
7.95000	-629
7.95833	-628
7.96667	-627
7.97500	-628
7.98333	-630
7.99167	-632
8.00000	-634
8.00833	-634
8.01667	-632
8.02500	-629
8.03333	-625
8.04167	-623
8.05000	-621
8.05833	-620
8.06667	-621
8.07500	-623
8.08333	-625
8.09167	-628
8.10000	-630
8.10833	-632
8.11667	-631
8.12500	-631
8.13333	-632
8.14167	-634
8.15000	-637
8.15833	-639
8.16667	-641
8.17500	-642
8.18333	-642
8.19167	-641
8.20000	-641
8.20833	-641
8.21667	-640
8.22500	-639
8.23333	-638
8.24167	-637
8.25000	-635
8.25833	-632
8.26667	-629
8.27500	-627
8.28333	-626
8.29167	-626
8.30000	-627
8.30833	-629
8.31667	-630
8.32500	-632
8.33333	-633
8.34167	-635
8.35000	-636
8.35833	-635
8.36667	-634
8.37500	-633
8.38333	-632
8.39167	-631
8.40000	-632
8.40833	-633
8.41667	-635
8.42500	-637
8.43333	-639
8.44167	-641
8.45000	-642
8.45833	-644
8.46667	-646
8.47500	-646
8.48333	-645
8.49167	-642
8.50000	-639
8.50833	-637
8.51667	-636
8.52500	-637
8.53333	-638
8.54167	-639
8.55000	-639
8.55833	-639
8.56667	-638
8.57500	-637
8.58333	-636
8.59167	-634
8.60000	-633
8.60833	-632
8.61667	-632
8.62500	-632
8.63333	-633
8.64167	-635
8.65000	-635
8.65833	-635
8.66667	-635
8.67500	-636
8.68333	-638
8.69167	-640
8.70000	-642
8.70833	-642
8.71667	-642
8.72500	-641
8.73333	-639
8.74167	-638
8.75000	-636
8.75833	-636
8.76667	-636
8.77500	-637
8.78333	-638
8.79167	-639
8.80000	-639
8.80833	-639
8.81667	-639
8.82500	-639
8.83333	-639
8.84167	-638
8.85000	-637
8.85833	-637
8.86667	-638
8.87500	-639
8.88333	-641
8.89167	-642
8.90000	-642
8.90833	-642
8.91667	-642
8.92500	-642
8.93333	-642
8.94167	-642
8.95000	-641
8.95833	-642
8.96667	-644
8.97500	-646
8.98333	-649
8.99167	-651
9.00000	-652
9.00833	-650
9.01667	-647
9.02500	-644
9.03333	-642
9.04167	-641
9.05000	-642
9.05833	-644
9.06667	-645
9.07500	-644
9.08333	-642
9.09167	-640
9.10000	-638
9.10833	-638
9.11667	-640
9.12500	-643
9.13333	-645
9.14167	-648
9.15000	-650
9.15833	-651
9.16667	-652
9.17500	-654
9.18333	-655
9.19167	-654
9.20000	-651
9.20833	-648
9.21667	-644
9.22500	-641
9.23333	-639
9.24167	-638
9.25000	-639
9.25833	-640
9.26667	-642
9.27500	-644
9.28333	-645
9.29167	-647
9.30000	-648
9.30833	-649
9.31667	-651
9.32500	-652
9.33333	-653
9.34167	-654
9.35000	-654
9.35833	-653
9.36667	-651
9.37500	-650
9.38333	-649
9.39167	-649
9.40000	-650
9.40833	-650
9.41667	-651
9.42500	-651
9.43333	-650
9.44167	-648
9.45000	-646
9.45833	-644
9.46667	-644
9.47500	-647
9.48333	-651
9.49167	-656
9.50000	-660
9.50833	-663
9.51667	-664
9.52500	-664
9.53333	-663
9.54167	-661
9.55000	-658
9.55833	-654
9.56667	-651
9.57500	-649
9.58333	-649
9.59167	-649
9.60000	-650
9.60833	-649
9.61667	-648
9.62500	-646
9.63333	-644
9.64167	-644
9.65000	-645
9.65833	-648
9.66667	-652
9.67500	-655
9.68333	-657
9.69167	-657
9.70000	-654
9.70833	-650
9.71667	-646
9.72500	-643
9.73333	-642
9.74167	-642
9.75000	-643
9.75833	-643
9.76667	-644
9.77500	-644
9.78333	-646
9.79167	-647
9.80000	-649
9.80833	-650
9.81667	-649
9.82500	-648
9.83333	-648
9.84167	-650
9.85000	-652
9.85833	-654
9.86667	-656
9.87500	-657
9.88333	-658
9.89167	-659
9.90000	-659
9.90833	-657
9.91667	-654
9.92500	-651
9.93333	-648
9.94167	-648
9.95000	-648
9.95833	-650
9.96667	-652
9.97500	-653
9.98333	-653
9.99167	-651
10.00000	-648
10.00833	-646
10.01667	-646
10.02500	-647
10.03333	-650
10.04167	-654
10.05000	-657
10.05833	-659
10.06667	-659
10.07500	-657
10.08333	-654
10.09167	-652
10.10000	-651
10.10833	-651
10.11667	-652
10.12500	-653
10.13333	-654
10.14167	-656
10.15000	-657
10.15833	-659
10.16667	-659
10.17500	-659
10.18333	-659
10.19167	-659
10.20000	-660
10.20833	-661
10.21667	-661
10.22500	-661
10.23333	-660
10.24167	-659
10.25000	-658
10.25833	-656
10.26667	-653
10.27500	-652
10.28333	-651
10.29167	-653
10.30000	-655
10.30833	-657
10.31667	-658
10.32500	-658
10.33333	-656
10.34167	-653
10.35000	-652
10.35833	-652
10.36667	-652
10.37500	-653
10.38333	-654
10.39167	-653
10.40000	-652
10.40833	-651
10.41667	-651
10.42500	-652
10.43333	-653
10.44167	-653
10.45000	-654
10.45833	-653
10.46667	-652
10.47500	-653
10.48333	-654
10.49167	-655
10.50000	-655
10.50833	-655
10.51667	-655
10.52500	-655
10.53333	-655
10.54167	-653
10.55000	-651
10.55833	-649
10.56667	-647
10.57500	-648
10.58333	-650
10.59167	-652
10.60000	-655
10.60833	-658
10.61667	-659
10.62500	-659
10.63333	-659
10.64167	-657
10.65000	-656
10.65833	-655
10.66667	-654
10.67500	-653
10.68333	-652
10.69167	-653
10.70000	-655
10.70833	-658
10.71667	-662
10.72500	-665
10.73333	-665
10.74167	-664
10.75000	-661
10.75833	-659
10.76667	-657
10.77500	-657
10.78333	-658
10.79167	-659
10.80000	-661
10.80833	-663
10.81667	-665
10.82500	-666
10.83333	-667
10.84167	-667
10.85000	-667
10.85833	-667
10.86667	-667
10.87500	-666
10.88333	-665
10.89167	-663
10.90000	-661
10.90833	-659
10.91667	-660
10.92500	-661
10.93333	-663
10.94167	-665
10.95000	-666
10.95833	-666
10.96667	-666
10.97500	-665
10.98333	-664
10.99167	-662
11.00000	-660
11.00833	-659
11.01667	-660
11.02500	-662
11.03333	-664
11.04167	-665
11.05000	-664
11.05833	-662
11.06667	-659
11.07500	-658
11.08333	-658
11.09167	-660
11.10000	-662
11.10833	-665
11.11667	-666
11.12500	-666
11.13333	-667
11.14167	-667
11.15000	-667
11.15833	-668
11.16667	-668
11.17500	-669
11.18333	-668
11.19167	-666
11.20000	-664
11.20833	-661
11.21667	-659
11.22500	-658
11.23333	-658
11.24167	-661
11.25000	-664
11.25833	-667
11.26667	-669
11.27500	-670
11.28333	-670
11.29167	-669
11.30000	-667
11.30833	-666
11.31667	-664
11.32500	-663
11.33333	-662
11.34167	-661
11.35000	-661
11.35833	-663
11.36667	-666
11.37500	-669
11.38333	-671
11.39167	-673
11.40000	-673
11.40833	-672
11.41667	-672
11.42500	-672
11.43333	-672
11.44167	-671
11.45000	-669
11.45833	-665
11.46667	-661
11.47500	-659
11.48333	-657
11.49167	-658
11.50000	-660
11.50833	-662
11.51667	-664
11.52500	-666
11.53333	-666
11.54167	-665
11.55000	-663
11.55833	-662
11.56667	-662
11.57500	-663
11.58333	-665
11.59167	-667
11.60000	-668
11.60833	-667
11.61667	-665
11.62500	-663
11.63333	-661
11.64167	-660
11.65000	-660
11.65833	-660
11.66667	-661
11.67500	-662
11.68333	-664
11.69167	-665
11.70000	-665
11.70833	-666
11.71667	-666
11.72500	-665
11.73333	-664
11.74167	-663
11.75000	-662
11.75833	-663
11.76667	-664
11.77500	-667
11.78333	-671
11.79167	-675
11.80000	-679
11.80833	-682
11.81667	-683
11.82500	-682
11.83333	-679
11.84167	-675
11.85000	-671
11.85833	-670
11.86667	-670
11.87500	-670
11.88333	-671
11.89167	-673
11.90000	-673
11.90833	-673
11.91667	-671
11.92500	-669
11.93333	-667
11.94167	-666
11.95000	-667
11.95833	-668
11.96667	-670
11.97500	-670
11.98333	-669
11.99167	-667
12.00000	-664
12.00833	-662
12.01667	-659
12.02500	-658
12.03333	-658
12.04167	-662
12.05000	-666
12.05833	-670
12.06667	-673
12.07500	-674
12.08333	-675
12.09167	-675
12.10000	-674
12.10833	-673
12.11667	-672
12.12500	-673
12.13333	-673
12.14167	-671
12.15000	-670
12.15833	-668
12.16667	-666
12.17500	-667
12.18333	-669
12.19167	-671
12.20000	-673
12.20833	-675
12.21667	-676
12.22500	-678
12.23333	-678
12.24167	-677
12.25000	-675
12.25833	-672
12.26667	-669
12.27500	-668
12.28333	-668
12.29167	-670
12.30000	-673
12.30833	-675
12.31667	-677
12.32500	-677
12.33333	-675
12.34167	-672
12.35000	-670
12.35833	-668
12.36667	-667
12.37500	-668
12.38333	-670
12.39167	-673
12.40000	-676
12.40833	-678
12.41667	-678
12.42500	-678
12.43333	-678
12.44167	-678
12.45000	-679
12.45833	-680
12.46667	-680
12.47500	-679
12.48333	-678
12.49167	-677
12.50000	-676
12.50833	-675
12.51667	-674
12.52500	-673
12.53333	-673
12.54167	-674
12.55000	-676
12.55833	-677
12.56667	-678
12.57500	-678
12.58333	-678
12.59167	-678
12.60000	-679
12.60833	-681
12.61667	-681
12.62500	-680
12.63333	-678
12.64167	-677
12.65000	-677
12.65833	-677
12.66667	-678
12.67500	-677
12.68333	-675
12.69167	-674
12.70000	-672
12.70833	-671
12.71667	-670
12.72500	-669
12.73333	-667
12.74167	-666
12.75000	-666
12.75833	-667
12.76667	-670
12.77500	-673
12.78333	-676
12.79167	-679
12.80000	-681
12.80833	-683
12.81667	-684
12.82500	-684
12.83333	-683
12.84167	-683
12.85000	-682
12.85833	-681
12.86667	-681
12.87500	-680
12.88333	-680
12.89167	-679
12.90000	-680
12.90833	-681
12.91667	-682
12.92500	-683
12.93333	-685
12.94167	-686
12.95000	-687
12.95833	-688
12.96667	-689
12.97500	-689
12.98333	-688
12.99167	-686
13.00000	-682
13.00833	-680
13.01667	-678
13.02500	-678
13.03333	-678
13.04167	-678
13.05000	-678
13.05833	-678
13.06667	-678
13.07500	-679
13.08333	-681
13.09167	-683
13.10000	-684
13.10833	-685
13.11667	-685
13.12500	-683
13.13333	-681
13.14167	-681
13.15000	-682
13.15833	-684
13.16667	-685
13.17500	-685
13.18333	-683
13.19167	-681
13.20000	-679
13.20833	-679
13.21667	-680
13.22500	-683
13.23333	-685
13.24167	-686
13.25000	-688
13.25833	-688
13.26667	-689
13.27500	-689
13.28333	-689
13.29167	-688
13.30000	-687
13.30833	-685
13.31667	-684
13.32500	-683
13.33333	-683
13.34167	-685
13.35000	-687
13.35833	-689
13.36667	-690
13.37500	-689
13.38333	-687
13.39167	-685
13.40000	-683
13.40833	-682
13.41667	-682
13.42500	-682
13.43333	-682
13.44167	-682
13.45000	-682
13.45833	-684
13.46667	-687
13.47500	-689
13.48333	-690
13.49167	-690
13.50000	-689
13.50833	-688
13.51667	-688
13.52500	-688
13.53333	-686
13.54167	-683
13.55000	-681
13.55833	-679
13.56667	-679
13.57500	-682
13.58333	-686
13.59167	-689
13.60000	-690
13.60833	-689
13.61667	-687
13.62500	-684
13.63333	-681
13.64167	-679
13.65000	-676
13.65833	-675
13.66667	-674
13.67500	-675
13.68333	-678
13.69167	-679
13.70000	-680
13.70833	-678
13.71667	-675
13.72500	-671
13.73333	-668
13.74167	-667
13.75000	-667
13.75833	-668
13.76667	-668
13.77500	-668
13.78333	-668
13.79167	-668
13.80000	-668
13.80833	-668
13.81667	-668
13.82500	-666
13.83333	-664
13.84167	-662
13.85000	-661
13.85833	-661
13.86667	-662
13.87500	-664
13.88333	-665
13.89167	-666
13.90000	-665
13.90833	-663
13.91667	-661
13.92500	-658
13.93333	-658
13.94167	-659
13.95000	-662
13.95833	-665
13.96667	-667
13.97500	-666
13.98333	-665
13.99167	-662
14.00000	-660
14.00833	-659
14.01667	-658
14.02500	-658
14.03333	-659
14.04167	-660
14.05000	-661
14.05833	-662
14.06667	-662
14.07500	-662
14.08333	-662
14.09167	-660
14.10000	-659
14.10833	-657
14.11667	-655
14.12500	-653
14.13333	-652
14.14167	-650
14.15000	-650
14.15833	-650
14.16667	-651
14.17500	-652
14.18333	-651
14.19167	-651
14.20000	-650
14.20833	-649
14.21667	-650
14.22500	-651
14.23333	-652
14.24167	-652
14.25000	-652
14.25833	-651
14.26667	-650
14.27500	-649
14.28333	-647
14.29167	-646
14.30000	-644
14.30833	-642
14.31667	-642
14.32500	-642
14.33333	-642
14.34167	-642
14.35000	-643
14.35833	-644
14.36667	-645
14.37500	-645
14.38333	-644
14.39167	-643
14.40000	-644
14.40833	-645
14.41667	-647
14.42500	-647
14.43333	-647
14.44167	-645
14.45000	-644
14.45833	-644
14.46667	-646
14.47500	-647
14.48333	-648
14.49167	-649
14.50000	-648
14.50833	-648
14.51667	-648
14.52500	-648
14.53333	-648
14.54167	-648
14.55000	-648
14.55833	-647
14.56667	-645
14.57500	-643
14.58333	-642
14.59167	-642
14.60000	-644
14.60833	-647
14.61667	-649
14.62500	-651
14.63333	-652
14.64167	-654
14.65000	-654
14.65833	-655
14.66667	-656
14.67500	-656
14.68333	-656
14.69167	-657
14.70000	-658
14.70833	-660
14.71667	-661
14.72500	-663
14.73333	-664
14.74167	-664
14.75000	-664
14.75833	-664
14.76667	-664
14.77500	-664
14.78333	-663
14.79167	-662
14.80000	-660
14.80833	-658
14.81667	-657
14.82500	-656
14.83333	-657
14.84167	-657
14.85000	-658
14.85833	-660
14.86667	-661
14.87500	-663
14.88333	-665
14.89167	-666
14.90000	-666
14.90833	-665
14.91667	-665
14.92500	-665
14.93333	-664
14.94167	-662
14.95000	-660
14.95833	-657
14.96667	-656
14.97500	-656
14.98333	-658
14.99167	-661
15.00000	-664
15.00833	-666
15.01667	-667
15.02500	-666
15.03333	-665
15.04167	-662
15.05000	-659
15.05833	-658
15.06667	-658
15.07500	-659
15.08333	-661
15.09167	-663
15.10000	-663
15.10833	-662
15.11667	-662
15.12500	-662
15.13333	-663
15.14167	-664
15.15000	-664
15.15833	-664
15.16667	-663
15.17500	-663
15.18333	-665
15.19167	-666
15.20000	-668
15.20833	-669
15.21667	-668
15.22500	-666
15.23333	-662
15.24167	-659
15.25000	-657
15.25833	-659
15.26667	-662
15.27500	-667
15.28333	-672
15.29167	-675
15.30000	-676
15.30833	-674
15.31667	-673
15.32500	-671
15.33333	-668
15.34167	-665
15.35000	-663
15.35833	-663
15.36667	-665
15.37500	-669
15.38333	-673
15.39167	-676
15.40000	-676
15.40833	-675
15.41667	-673
15.42500	-669
15.43333	-667
15.44167	-666
15.45000	-667
15.45833	-668
15.46667	-669
15.47500	-670
15.48333	-670
15.49167	-669
15.50000	-669
15.50833	-669
15.51667	-670
15.52500	-670
15.53333	-670
15.54167	-669
15.55000	-667
15.55833	-666
15.56667	-664
15.57500	-663
15.58333	-662
15.59167	-662
15.60000	-661
15.60833	-661
15.61667	-663
15.62500	-665
15.63333	-668
15.64167	-670
15.65000	-672
15.65833	-674
15.66667	-675
15.67500	-677
15.68333	-679
15.69167	-680
15.70000	-681
15.70833	-682
15.71667	-680
15.72500	-678
15.73333	-676
15.74167	-675
15.75000	-673
15.75833	-673
15.76667	-672
15.77500	-671
15.78333	-671
15.79167	-671
15.80000	-672
15.80833	-672
15.81667	-671
15.82500	-670
15.83333	-669
15.84167	-668
15.85000	-668
15.85833	-667
15.86667	-667
15.87500	-667
15.88333	-668
15.89167	-672
15.90000	-676
15.90833	-680
15.91667	-684
15.92500	-686
15.93333	-686
15.94167	-685
15.95000	-683
15.95833	-682
15.96667	-681
15.97500	-680
15.98333	-681
15.99167	-681
16.00000	-680
16.00833	-678
16.01667	-676
16.02500	-674
16.03333	-674
16.04167	-675
16.05000	-676
16.05833	-679
16.06667	-681
16.07500	-682
16.08333	-682
16.09167	-680
16.10000	-679
16.10833	-677
16.11667	-676
16.12500	-674
16.13333	-673
16.14167	-672
16.15000	-672
16.15833	-670
16.16667	-669
16.17500	-669
16.18333	-670
16.19167	-672
16.20000	-674
16.20833	-675
16.21667	-676
16.22500	-677
16.23333	-679
16.24167	-681
16.25000	-681
16.25833	-679
16.26667	-677
16.27500	-674
16.28333	-672
16.29167	-672
16.30000	-673
16.30833	-675
16.31667	-675
16.32500	-675
16.33333	-673
16.34167	-670
16.35000	-668
16.35833	-669
16.36667	-671
16.37500	-674
16.38333	-676
16.39167	-678
16.40000	-679
16.40833	-679
16.41667	-679
16.42500	-679
16.43333	-678
16.44167	-676
16.45000	-674
16.45833	-672
16.46667	-670
16.47500	-668
16.48333	-665
16.49167	-663
16.50000	-663
16.50833	-664
16.51667	-666
16.52500	-668
16.53333	-670
16.54167	-670
16.55000	-669
16.55833	-668
16.56667	-666
16.57500	-665
16.58333	-665
16.59167	-665
16.60000	-666
16.60833	-668
16.61667	-672
16.62500	-675
16.63333	-678
16.64167	-680
16.65000	-682
16.65833	-683
16.66667	-684
16.67500	-683
16.68333	-681
16.69167	-678
16.70000	-676
16.70833	-674
16.71667	-675
16.72500	-677
16.73333	-680
16.74167	-683
16.75000	-685
16.75833	-686
16.76667	-685
16.77500	-683
16.78333	-682
16.79167	-681
16.80000	-680
16.80833	-679
16.81667	-678
16.82500	-677
16.83333	-677
16.84167	-678
16.85000	-680
16.85833	-683
16.86667	-686
16.87500	-689
16.88333	-692
16.89167	-693
16.90000	-693
16.90833	-691
16.91667	-690
16.92500	-688
16.93333	-688
16.94167	-690
16.95000	-691
16.95833	-691
16.96667	-689
16.97500	-686
16.98333	-682
16.99167	-679
17.00000	-678
17.00833	-678
17.01667	-679
17.02500	-680
17.03333	-681
17.04167	-681
17.05000	-680
17.05833	-679
17.06667	-679
17.07500	-681
17.08333	-684
17.09167	-686
17.10000	-686
17.10833	-685
17.11667	-683
17.12500	-681
17.13333	-679
17.14167	-679
17.15000	-678
17.15833	-679
17.16667	-680
17.17500	-682
17.18333	-683
17.19167	-684
17.20000	-683
17.20833	-680
17.21667	-677
17.22500	-674
17.23333	-673
17.24167	-673
17.25000	-675
17.25833	-678
17.26667	-681
17.27500	-683
17.28333	-684
17.29167	-684
17.30000	-683
17.30833	-681
17.31667	-681
17.32500	-681
17.33333	-684
17.34167	-687
17.35000	-689
17.35833	-691
17.36667	-693
17.37500	-694
17.38333	-695
17.39167	-697
17.40000	-698
17.40833	-699
17.41667	-699
17.42500	-699
17.43333	-696
17.44167	-692
17.45000	-688
17.45833	-684
17.46667	-682
17.47500	-682
17.48333	-684
17.49167	-688
17.50000	-692
17.50833	-694
17.51667	-694
17.52500	-692
17.53333	-690
17.54167	-688
17.55000	-687
17.55833	-687
17.56667	-688
17.57500	-689
17.58333	-689
17.59167	-689
17.60000	-690
17.60833	-691
17.61667	-693
17.62500	-693
17.63333	-692
17.64167	-690
17.65000	-689
17.65833	-689
17.66667	-691
17.67500	-692
17.68333	-693
17.69167	-691
17.70000	-687
17.70833	-683
17.71667	-680
17.72500	-679
17.73333	-679
17.74167	-681
17.75000	-683
17.75833	-686
17.76667	-688
17.77500	-688
17.78333	-688
17.79167	-687
17.80000	-687
17.80833	-687
17.81667	-686
17.82500	-684
17.83333	-681
17.84167	-678
17.85000	-677
17.85833	-679
17.86667	-683
17.87500	-688
17.88333	-693
17.89167	-696
17.90000	-696
17.90833	-694
17.91667	-692
17.92500	-690
17.93333	-689
17.94167	-689
17.95000	-688
17.95833	-687
17.96667	-685
17.97500	-683
17.98333	-681
17.99167	-679
18.00000	-677
18.00833	-676
18.01667	-674
18.02500	-673
18.03333	-673
18.04167	-673
18.05000	-673
18.05833	-671
18.06667	-669
18.07500	-667
18.08333	-667
18.09167	-669
18.10000	-671
18.10833	-672
18.11667	-672
18.12500	-670
18.13333	-667
18.14167	-664
18.15000	-662
18.15833	-660
18.16667	-659
18.17500	-658
18.18333	-659
18.19167	-659
18.20000	-659
18.20833	-658
18.21667	-657
18.22500	-655
18.23333	-655
18.24167	-654
18.25000	-652
18.25833	-649
18.26667	-645
18.27500	-641
18.28333	-637
18.29167	-634
18.30000	-633
18.30833	-632
18.31667	-633
18.32500	-634
18.33333	-635
18.34167	-635
18.35000	-634
18.35833	-632
18.36667	-630
18.37500	-628
18.38333	-627
18.39167	-627
18.40000	-628
18.40833	-629
18.41667	-629
18.42500	-627
18.43333	-625
18.44167	-622
18.45000	-619
18.45833	-616
18.46667	-614
18.47500	-612
18.48333	-610
18.49167	-607
18.50000	-604
18.50833	-601
18.51667	-599
18.52500	-597
18.53333	-596
18.54167	-594
18.55000	-592
18.55833	-591
18.56667	-590
18.57500	-591
18.58333	-591
18.59167	-590
18.60000	-587
18.60833	-585
18.61667	-583
18.62500	-583
18.63333	-585
18.64167	-587
18.65000	-587
18.65833	-585
18.66667	-582
18.67500	-577
18.68333	-572
18.69167	-568
18.70000	-566
18.70833	-565
18.71667	-565
18.72500	-563
18.73333	-561
18.74167	-558
18.75000	-555
18.75833	-554
18.76667	-555
18.77500	-556
18.78333	-557
18.79167	-557
18.80000	-555
18.80833	-552
18.81667	-549
18.82500	-546
18.83333	-544
18.84167	-542
18.85000	-540
18.85833	-538
18.86667	-535
18.87500	-533
18.88333	-531
18.89167	-529
18.90000	-527
18.90833	-524
18.91667	-520
18.92500	-516
18.93333	-513
18.94167	-510
18.95000	-509
18.95833	-510
18.96667	-511
18.97500	-512
18.98333	-511
18.99167	-509
19.00000	-506
19.00833	-502
19.01667	-498
19.02500	-493
19.03333	-490
19.04167	-486
19.05000	-484
19.05833	-481
19.06667	-479
19.07500	-477
19.08333	-474
19.09167	-472
19.10000	-471
19.10833	-469
19.11667	-467
19.12500	-465
19.13333	-463
19.14167	-461
19.15000	-459
19.15833	-457
19.16667	-455
19.17500	-453
19.18333	-452
19.19167	-450
19.20000	-450
19.20833	-449
19.21667	-448
19.22500	-446
19.23333	-444
19.24167	-444
19.25000	-443
19.25833	-440
19.26667	-436
19.27500	-431
19.28333	-427
19.29167	-424
19.30000	-423
19.30833	-423
19.31667	-421
19.32500	-418
19.33333	-414
19.34167	-411
19.35000	-408
19.35833	-407
19.36667	-406
19.37500	-403
19.38333	-399
19.39167	-395
19.40000	-391
19.40833	-388
19.41667	-385
19.42500	-383
19.43333	-379
19.44167	-374
19.45000	-369
19.45833	-363
19.46667	-359
19.47500	-355
19.48333	-352
19.49167	-349
19.50000	-346
19.50833	-342
19.51667	-338
19.52500	-332
19.53333	-327
19.54167	-322
19.55000	-319
19.55833	-316
19.56667	-313
19.57500	-311
19.58333	-309
19.59167	-304
19.60000	-299
19.60833	-293
19.61667	-287
19.62500	-282
19.63333	-278
19.64167	-274
19.65000	-268
19.65833	-260
19.66667	-251
19.67500	-241
19.68333	-232
19.69167	-223
19.70000	-215
19.70833	-207
19.71667	-200
19.72500	-192
19.73333	-184
19.74167	-175
19.75000	-167
19.75833	-158
19.76667	-150
19.77500	-142
19.78333	-135
19.79167	-128
19.80000	-120
19.80833	-112
19.81667	-103
19.82500	-94
19.83333	-85
19.84167	-75
19.85000	-65
19.85833	-56
19.86667	-46
19.87500	-36
19.88333	-24
19.89167	-12
19.90000	2
19.90833	14
19.91667	26
19.92500	37
19.93333	49
19.94167	63
19.95000	79
19.95833	97
19.96667	115
19.97500	134
19.98333	154
19.99167	175
20.00000	197
20.00833	217
20.01667	237
20.02500	255
20.03333	272
20.04167	291
20.05000	311
20.05833	333
20.06667	355
20.07500	378
20.08333	402
20.09167	425
20.10000	451
20.10833	478
20.11667	505
20.12500	532
20.13333	560
20.14167	592
20.15000	625
20.15833	656
20.16667	686
20.17500	717
20.18333	750
20.19167	784
20.20000	822
20.20833	863
20.21667	904
20.22500	941
20.23333	979
20.24167	1020
20.25000	1064
20.25833	1107
20.26667	1148
20.27500	1190
20.28333	1234
20.29167	1280
20.30000	1328
20.30833	1376
20.31667	1426
20.32500	1483
20.33333	1543
20.34167	1602
20.35000	1661
20.35833	1720
20.36667	1777
20.37500	1837
20.38333	1898
20.39167	1959
20.40000	2026
20.40833	2096
20.41667	2164
20.42500	2228
20.43333	2296
20.44167	2367
20.45000	2441
20.45833	2521
20.46667	2606
20.47500	2691
20.48333	2769
20.49167	2846
20.50000	2927
20.50833	3010
20.51667	3099
20.52500	3192
20.53333	3289
20.54167	3390
20.55000	3491
20.55833	3595
20.56667	3698
20.57500	3804
20.58333	3913
20.59167	4023
20.60000	4137
20.60833	4252
20.61667	4371
20.62500	4492
20.63333	4616
20.64167	4745
20.65000	4874
20.65833	5009
20.66667	5143
20.67500	5282
20.68333	5424
20.69167	5567
20.70000	5715
20.70833	5863
20.71667	6017
20.72500	6171
20.73333	6331
20.74167	6497
20.75000	6665
20.75833	6843
20.76667	7019
20.77500	7201
20.78333	7384
20.79167	7568
20.80000	7759
20.80833	7949
20.81667	8148
20.82500	8348
20.83333	8554
20.84167	8765
20.85000	8976
20.85833	9195
20.86667	9415
20.87500	9642
20.88333	9874
20.89167	10106
20.90000	10346
20.90833	10584
20.91667	10832
20.92500	11082
20.93333	11336
20.94167	11598
20.95000	11859
20.95833	12130
20.96667	12399
20.97500	12677
20.98333	12957
20.99167	13237
21.00000	13526
21.00833	13812
21.01667	14110
21.02500	14409
21.03333	14714
21.04167	15027
21.05000	15338
21.05833	15661
21.06667	15981
21.07500	16309
21.08333	16640
21.09167	16972
21.10000	17315
21.10833	17654
21.11667	18007
21.12500	18361
21.13333	18722
21.14167	19092
21.15000	19460
21.15833	19839
21.16667	20214
21.17500	20597
21.18333	20983
21.19167	21370
21.20000	21770
21.20833	22166
21.21667	22574
21.22500	22982
21.23333	23395
21.24167	23818
21.25000	24237
21.25833	24669
21.26667	25096
21.27500	25530
21.28333	25966
21.29167	26402
21.30000	26851
21.30833	27295
21.31667	27752
21.32500	28207
21.33333	28665
21.34167	29131
21.35000	29590
21.35833	30063
21.36667	30527
21.37500	30998
21.38333	31470
21.39167	31940
21.40000	32422
21.40833	32894
21.41667	33377
21.42500	33852
21.43333	34326
21.44167	34802
21.45000	35266
21.45833	35737
21.46667	36196
21.47500	36659
21.48333	37119
21.49167	37572
21.50000	38030
21.50833	38475
21.51667	38926
21.52500	39366
21.53333	39799
21.54167	40229
21.55000	40640
21.55833	41052
21.56667	41448
21.57500	41841
21.58333	42226
21.59167	42596
21.60000	42963
21.60833	43310
21.61667	43652
21.62500	43979
21.63333	44292
21.64167	44597
21.65000	44883
21.65833	45163
21.66667	45423
21.67500	45671
21.68333	45905
21.69167	46121
21.70000	46325
21.70833	46508
21.71667	46678
21.72500	46829
21.73333	46961
21.74167	47077
21.75000	47171
21.75833	47247
21.76667	47306
21.77500	47348
21.78333	47376
21.79167	47386
21.80000	47380
21.80833	47357
21.81667	47314
21.82500	47254
21.83333	47175
21.84167	47078
21.85000	46965
21.85833	46831
21.86667	46685
21.87500	46520
21.88333	46340
21.89167	46143
21.90000	45927
21.90833	45701
21.91667	45455
21.92500	45198
21.93333	44927
21.94167	44640
21.95000	44345
21.95833	44028
21.96667	43705
21.97500	43367
21.98333	43021
21.99167	42670
22.00000	42305
22.00833	41940
22.01667	41559
22.02500	41176
22.03333	40786
22.04167	40385
22.05000	39985
22.05833	39568
22.06667	39154
22.07500	38730
22.08333	38303
22.09167	37880
22.10000	37447
22.10833	37023
22.11667	36587
22.12500	36158
22.13333	35728
22.14167	35294
22.15000	34870
22.15833	34436
22.16667	34014
22.17500	33590
22.18333	33169
22.19167	32757
22.20000	32342
22.20833	31941
22.21667	31535
22.22500	31141
22.23333	30752
22.24167	30366
22.25000	29995
22.25833	29622
22.26667	29263
22.27500	28903
22.28333	28548
22.29167	28202
22.30000	27857
22.30833	27527
22.31667	27198
22.32500	26882
22.33333	26571
22.34167	26265
22.35000	25971
22.35833	25678
22.36667	25399
22.37500	25124
22.38333	24857
22.39167	24604
22.40000	24356
22.40833	24121
22.41667	23890
22.42500	23668
22.43333	23451
22.44167	23236
22.45000	23031
22.45833	22829
22.46667	22638
22.47500	22453
22.48333	22276
22.49167	22108
22.50000	21944
22.50833	21790
22.51667	21637
22.52500	21490
22.53333	21350
22.54167	21214
22.55000	21087
22.55833	20965
22.56667	20850
22.57500	20738
22.58333	20630
22.59167	20527
22.60000	20427
22.60833	20333
22.61667	20242
22.62500	20157
22.63333	20075
22.64167	19995
22.65000	19919
22.65833	19845
22.66667	19777
22.67500	19714
22.68333	19655
22.69167	19601
22.70000	19551
22.70833	19505
22.71667	19461
22.72500	19421
22.73333	19383
22.74167	19346
22.75000	19312
22.75833	19278
22.76667	19246
22.77500	19214
22.78333	19184
22.79167	19157
22.80000	19133
22.80833	19112
22.81667	19092
22.82500	19074
22.83333	19057
22.84167	19041
22.85000	19026
22.85833	19013
22.86667	19001
22.87500	18992
22.88333	18984
22.89167	18977
22.90000	18972
22.90833	18968
22.91667	18964
22.92500	18962
22.93333	18963
22.94167	18966
22.95000	18969
22.95833	18971
22.96667	18972
22.97500	18974
22.98333	18978
22.99167	18983
23.00000	18989
23.00833	18996
23.01667	19002
23.02500	19008
23.03333	19016
23.04167	19025
23.05000	19034
23.05833	19043
23.06667	19051
23.07500	19058
23.08333	19065
23.09167	19074
23.10000	19084
23.10833	19094
23.11667	19106
23.12500	19117
23.13333	19129
23.14167	19141
23.15000	19152
23.15833	19160
23.16667	19169
23.17500	19178
23.18333	19189
23.19167	19202
23.20000	19217
23.20833	19232
23.21667	19247
23.22500	19262
23.23333	19277
23.24167	19292
23.25000	19306
23.25833	19320
23.26667	19333
23.27500	19347
23.28333	19362
23.29167	19378
23.30000	19396
23.30833	19412
23.31667	19427
23.32500	19442
23.33333	19457
23.34167	19473
23.35000	19489
23.35833	19506
23.36667	19523
23.37500	19541
23.38333	19559
23.39167	19576
23.40000	19594
23.40833	19611
23.41667	19628
23.42500	19646
23.43333	19665
23.44167	19686
23.45000	19707
23.45833	19727
23.46667	19746
23.47500	19766
23.48333	19786
23.49167	19806
23.50000	19826
23.50833	19845
23.51667	19864
23.52500	19883
23.53333	19902
23.54167	19921
23.55000	19941
23.55833	19961
23.56667	19981
23.57500	20000
23.58333	20020
23.59167	20039
23.60000	20060
23.60833	20078
23.61667	20094
23.62500	20107
23.63333	20117
23.64167	20127
23.65000	20137
23.65833	20150
23.66667	20163
23.67500	20176
23.68333	20186
23.69167	20194
23.70000	20199
23.70833	20204
23.71667	20208
23.72500	20211
23.73333	20213
23.74167	20216
23.75000	20218
23.75833	20221
23.76667	20222
23.77500	20220
23.78333	20215
23.79167	20208
23.80000	20198
23.80833	20186
23.81667	20174
23.82500	20160
23.83333	20145
23.84167	20128
23.85000	20109
23.85833	20087
23.86667	20064
23.87500	20041
23.88333	20017
23.89167	19991
23.90000	19963
23.90833	19934
23.91667	19901
23.92500	19867
23.93333	19831
23.94167	19794
23.95000	19757
23.95833	19716
23.96667	19676
23.97500	19634
23.98333	19591
23.99167	19546
24.00000	19498
24.00833	19450
24.01667	19398
24.02500	19346
24.03333	19295
24.04167	19243
24.05000	19190
24.05833	19134
24.06667	19077
24.07500	19017
24.08333	18954
24.09167	18891
24.10000	18825
24.10833	18761
24.11667	18695
24.12500	18631
24.13333	18566
24.14167	18502
24.15000	18437
24.15833	18370
24.16667	18302
24.17500	18232
24.18333	18161
24.19167	18090
24.20000	18018
24.20833	17950
24.21667	17881
24.22500	17815
24.23333	17749
24.24167	17681
24.25000	17614
24.25833	17544
24.26667	17475
24.27500	17407
24.28333	17338
24.29167	17270
24.30000	17199
24.30833	17129
24.31667	17056
24.32500	16984
24.33333	16914
24.34167	16845
24.35000	16778
24.35833	16710
24.36667	16643
24.37500	16576
24.38333	16509
24.39167	16443
24.40000	16376
24.40833	16310
24.41667	16242
24.42500	16176
24.43333	16111
24.44167	16046
24.45000	15984
24.45833	15921
24.46667	15858
24.47500	15794
24.48333	15728
24.49167	15663
24.50000	15597
24.50833	15534
24.51667	15470
24.52500	15406
24.53333	15340
24.54167	15272
24.55000	15207
24.55833	15140
24.56667	15077
24.57500	15015
24.58333	14954
24.59167	14892
24.60000	14827
24.60833	14762
24.61667	14696
24.62500	14629
24.63333	14563
24.64167	14495
24.65000	14427
24.65833	14355
24.66667	14283
24.67500	14208
24.68333	14133
24.69167	14060
24.70000	13987
24.70833	13918
24.71667	13848
24.72500	13777
24.73333	13705
24.74167	13631
24.75000	13557
24.75833	13481
24.76667	13406
24.77500	13329
24.78333	13251
24.79167	13174
24.80000	13093
24.80833	13013
24.81667	12931
24.82500	12849
24.83333	12767
24.84167	12683
24.85000	12602
24.85833	12520
24.86667	12440
24.87500	12359
24.88333	12278
24.89167	12197
24.90000	12114
24.90833	12032
24.91667	11947
24.92500	11863
24.93333	11778
24.94167	11691
24.95000	11607
24.95833	11524
24.96667	11442
24.97500	11360
24.98333	11277
24.99167	11194
25.00000	11110
25.00833	11028
25.01667	10946
25.02500	10866
25.03333	10788
25.04167	10710
25.05000	10635
25.05833	10558
25.06667	10482
25.07500	10406
25.08333	10329
25.09167	10254
25.10000	10178
25.10833	10105
25.11667	10032
25.12500	9961
25.13333	9893
25.14167	9825
25.15000	9760
25.15833	9694
25.16667	9628
25.17500	9561
25.18333	9494
25.19167	9428
25.20000	9363
25.20833	9302
25.21667	9244
25.22500	9190
25.23333	9138
25.24167	9088
25.25000	9039
25.25833	8990
25.26667	8943
25.27500	8895
25.28333	8847
25.29167	8801
25.30000	8755
25.30833	8710
25.31667	8666
25.32500	8622
25.33333	8579
25.34167	8536
25.35000	8496
25.35833	8457
25.36667	8420
25.37500	8387
25.38333	8356
25.39167	8327
25.40000	8300
25.40833	8273
25.41667	8244
25.42500	8215
25.43333	8186
25.44167	8157
25.45000	8129
25.45833	8101
25.46667	8075
25.47500	8052
25.48333	8030
25.49167	8010
25.50000	7991
25.50833	7972
25.51667	7953
25.52500	7932
25.53333	7911
25.54167	7891
25.55000	7873
25.55833	7857
25.56667	7843
25.57500	7831
25.58333	7820
25.59167	7807
25.60000	7794
25.60833	7780
25.61667	7765
25.62500	7750
25.63333	7737
25.64167	7725
25.65000	7715
25.65833	7704
25.66667	7694
25.67500	7684
25.68333	7674
25.69167	7664
25.70000	7655
25.70833	7645
25.71667	7635
25.72500	7626
25.73333	7616
25.74167	7606
25.75000	7596
25.75833	7586
25.76667	7577
25.77500	7568
25.78333	7560
25.79167	7552
25.80000	7542
25.80833	7533
25.81667	7523
25.82500	7513
25.83333	7502
25.84167	7491
25.85000	7479
25.85833	7466
25.86667	7452
25.87500	7439
25.88333	7425
25.89167	7411
25.90000	7397
25.90833	7384
25.91667	7370
25.92500	7356
25.93333	7342
25.94167	7328
25.95000	7314
25.95833	7299
25.96667	7283
25.97500	7267
25.98333	7250
25.99167	7236
26.00000	7224
26.00833	7212
26.01667	7200
26.02500	7187
26.03333	7173
26.04167	7158
26.05000	7145
26.05833	7132
26.06667	7120
26.07500	7106
26.08333	7091
26.09167	7074
26.10000	7057
26.10833	7039
26.11667	7021
26.12500	7004
26.13333	6987
26.14167	6971
26.15000	6955
26.15833	6938
26.16667	6921
26.17500	6902
26.18333	6883
26.19167	6866
26.20000	6849
26.20833	6834
26.21667	6821
26.22500	6808
26.23333	6793
26.24167	6778
26.25000	6763
26.25833	6748
26.26667	6734
26.27500	6721
26.28333	6708
26.29167	6695
26.30000	6683
26.30833	6673
26.31667	6663
26.32500	6654
26.33333	6644
26.34167	6634
26.35000	6625
26.35833	6615
26.36667	6606
26.37500	6597
26.38333	6588
26.39167	6580
26.40000	6572
26.40833	6564
26.41667	6557
26.42500	6550
26.43333	6543
26.44167	6537
26.45000	6532
26.45833	6527
26.46667	6523
26.47500	6519
26.48333	6517
26.49167	6515
26.50000	6515
26.50833	6516
26.51667	6517
26.52500	6518
26.53333	6520
26.54167	6523
26.55000	6525
26.55833	6527
26.56667	6529
26.57500	6530
26.58333	6531
26.59167	6533
26.60000	6536
26.60833	6539
26.61667	6542
26.62500	6545
26.63333	6549
26.64167	6553
26.65000	6558
26.65833	6564
26.66667	6570
26.67500	6577
26.68333	6583
26.69167	6589
26.70000	6595
26.70833	6602
26.71667	6610
26.72500	6619
26.73333	6629
26.74167	6640
26.75000	6650
26.75833	6659
26.76667	6666
26.77500	6672
26.78333	6679
26.79167	6686
26.80000	6694
26.80833	6703
26.81667	6711
26.82500	6718
26.83333	6725
26.84167	6731
26.85000	6738
26.85833	6747
26.86667	6757
26.87500	6766
26.88333	6775
26.89167	6782
26.90000	6788
26.90833	6793
26.91667	6798
26.92500	6803
26.93333	6807
26.94167	6811
26.95000	6815
26.95833	6819
26.96667	6824
26.97500	6829
26.98333	6836
26.99167	6843
27.00000	6850
27.00833	6855
27.01667	6858
27.02500	6856
27.03333	6853
27.04167	6849
27.05000	6845
27.05833	6842
27.06667	6840
27.07500	6837
27.08333	6835
27.09167	6833
27.10000	6832
27.10833	6832
27.11667	6830
27.12500	6826
27.13333	6822
27.14167	6815
27.15000	6809
27.15833	6801
27.16667	6793
27.17500	6784
27.18333	6775
27.19167	6768
27.20000	6763
27.20833	6759
27.21667	6756
27.22500	6753
27.23333	6747
27.24167	6740
27.25000	6732
27.25833	6722
27.26667	6711
27.27500	6698
27.28333	6686
27.29167	6675
27.30000	6665
27.30833	6656
27.31667	6648
27.32500	6638
27.33333	6627
27.34167	6614
27.35000	6602
27.35833	6590
27.36667	6579
27.37500	6569
27.38333	6561
27.39167	6553
27.40000	6546
27.40833	6538
27.41667	6528
27.42500	6518
27.43333	6509
27.44167	6501
27.45000	6492
27.45833	6482
27.46667	6472
27.47500	6461
27.48333	6452
27.49167	6444
27.50000	6437
27.50833	6430
27.51667	6423
27.52500	6415
27.53333	6407
27.54167	6399
27.55000	6391
27.55833	6384
27.56667	6377
27.57500	6372
27.58333	6368
27.59167	6364
27.60000	6360
27.60833	6355
27.61667	6350
27.62500	6345
27.63333	6339
27.64167	6334
27.65000	6330
27.65833	6327
27.66667	6327
27.67500	6328
27.68333	6330
27.69167	6333
27.70000	6334
27.70833	6335
27.71667	6336
27.72500	6339
27.73333	6342
27.74167	6345
27.75000	6348
27.75833	6350
27.76667	6352
27.77500	6354
27.78333	6357
27.79167	6360
27.80000	6365
27.80833	6371
27.81667	6378
27.82500	6386
27.83333	6395
27.84167	6404
27.85000	6413
27.85833	6422
27.86667	6430
27.87500	6437
27.88333	6444
27.89167	6451
27.90000	6458
27.90833	6467
27.91667	6478
27.92500	6490
27.93333	6502
27.94167	6515
27.95000	6527
27.95833	6538
27.96667	6550
27.97500	6564
27.98333	6579
27.99167	6593
28.00000	6607
28.00833	6619
28.01667	6629
28.02500	6638
28.03333	6647
28.04167	6656
28.05000	6665
28.05833	6676
28.06667	6689
28.07500	6704
28.08333	6718
28.09167	6732
28.10000	6746
28.10833	6758
28.11667	6771
28.12500	6785
28.13333	6799
28.14167	6811
28.15000	6823
28.15833	6833
28.16667	6844
28.17500	6855
28.18333	6866
28.19167	6878
28.20000	6891
28.20833	6903
28.21667	6915
28.22500	6925
28.23333	6934
28.24167	6944
28.25000	6955
28.25833	6967
28.26667	6979
28.27500	6992
28.28333	7004
28.29167	7017
28.30000	7030
28.30833	7041
28.31667	7052
28.32500	7060
28.33333	7067
28.34167	7073
28.35000	7080
28.35833	7089
28.36667	7100
28.37500	7111
28.38333	7120
28.39167	7128
28.40000	7134
28.40833	7141
28.41667	7148
28.42500	7155
28.43333	7161
28.44167	7169
28.45000	7175
28.45833	7181
28.46667	7187
28.47500	7194
28.48333	7202
28.49167	7209
28.50000	7217
28.50833	7225
28.51667	7233
28.52500	7242
28.53333	7251
28.54167	7260
28.55000	7269
28.55833	7277
28.56667	7285
28.57500	7293
28.58333	7300
28.59167	7306
28.60000	7311
28.60833	7316
28.61667	7323
28.62500	7331
28.63333	7339
28.64167	7346
28.65000	7353
28.65833	7360
28.66667	7367
28.67500	7376
28.68333	7386
28.69167	7399
28.70000	7414
28.70833	7428
28.71667	7441
28.72500	7453
28.73333	7464
28.74167	7474
28.75000	7484
28.75833	7495
28.76667	7505
28.77500	7515
28.78333	7524
28.79167	7534
28.80000	7545
28.80833	7557
28.81667	7569
28.82500	7582
28.83333	7596
28.84167	7612
28.85000	7628
28.85833	7644
28.86667	7659
28.87500	7670
28.88333	7679
28.89167	7687
28.90000	7696
28.90833	7706
28.91667	7720
28.92500	7735
28.93333	7750
28.94167	7766
28.95000	7781
28.95833	7797
28.96667	7812
28.97500	7829
28.98333	7846
28.99167	7865
29.00000	7884
29.00833	7904
29.01667	7924
29.02500	7944
29.03333	7965
29.04167	7987
29.05000	8009
29.05833	8033
29.06667	8057
29.07500	8082
29.08333	8108
29.09167	8134
29.10000	8159
29.10833	8184
29.11667	8211
29.12500	8237
29.13333	8265
29.14167	8294
29.15000	8322
29.15833	8351
29.16667	8381
29.17500	8413
29.18333	8446
29.19167	8478
29.20000	8512
29.20833	8544
29.21667	8579
29.22500	8615
29.23333	8655
29.24167	8699
29.25000	8744
29.25833	8792
29.26667	8840
29.27500	8887
29.28333	8933
29.29167	8979
29.30000	9026
29.30833	9074
29.31667	9125
29.32500	9178
29.33333	9235
29.34167	9296
29.35000	9357
29.35833	9421
29.36667	9484
29.37500	9550
29.38333	9619
29.39167	9690
29.40000	9767
29.40833	9845
29.41667	9928
29.42500	10012
29.43333	10099
29.44167	10189
29.45000	10278
29.45833	10372
29.46667	10467
29.47500	10567
29.48333	10671
29.49167	10778
29.50000	10893
29.50833	11010
29.51667	11134
29.52500	11263
29.53333	11398
29.54167	11541
29.55000	11686
29.55833	11838
29.56667	11992
29.57500	12153
29.58333	12320
29.59167	12492
29.60000	12676
29.60833	12863
29.61667	13063
29.62500	13267
29.63333	13479
29.64167	13702
29.65000	13930
29.65833	14172
29.66667	14419
29.67500	14679
29.68333	14948
29.69167	15224
29.70000	15515
29.70833	15809
29.71667	16118
29.72500	16433
29.73333	16759
29.74167	17099
29.75000	17443
29.75833	17809
29.76667	18178
29.77500	18565
29.78333	18964
29.79167	19369
29.80000	19794
29.80833	20222
29.81667	20670
29.82500	21126
29.83333	21597
29.84167	22089
29.85000	22582
29.85833	23100
29.86667	23617
29.87500	24151
29.88333	24694
29.89167	25241
29.90000	25810
29.90833	26376
29.91667	26965
29.92500	27558
29.93333	28163
29.94167	28785
29.95000	29404
29.95833	30046
29.96667	30683
29.97500	31334
29.98333	31993
29.99167	32649
30.00000	33323
30.00833	33985
30.01667	34661
30.02500	35332
30.03333	36004
30.04167	36685
30.05000	37354
30.05833	38042
30.06667	38717
30.07500	39400
30.08333	40080
30.09167	40748
30.10000	41425
30.10833	42078
30.11667	42735
30.12500	43375
30.13333	44004
30.14167	44631
30.15000	45237
30.15833	45848
30.16667	46438
30.17500	47023
30.18333	47595
30.19167	48142
30.20000	48683
30.20833	49193
30.21667	49694
30.22500	50173
30.23333	50632
30.24167	51079
30.25000	51497
30.25833	51903
30.26667	52279
30.27500	52637
30.28333	52973
30.29167	53281
30.30000	53571
30.30833	53831
30.31667	54068
30.32500	54278
30.33333	54459
30.34167	54617
30.35000	54746
30.35833	54853
30.36667	54934
30.37500	54988
30.38333	55016
30.39167	55017
30.40000	54993
30.40833	54946
30.41667	54876
30.42500	54786
30.43333	54670
30.44167	54527
30.45000	54360
30.45833	54162
30.46667	53944
30.47500	53702
30.48333	53439
30.49167	53159
30.50000	52853
30.50833	52535
30.51667	52189
30.52500	51829
30.53333	51448
30.54167	51046
30.55000	50634
30.55833	50195
30.56667	49750
30.57500	49285
30.58333	48807
30.59167	48323
30.60000	47817
30.60833	47313
30.61667	46787
30.62500	46258
30.63333	45721
30.64167	45169
30.65000	44620
30.65833	44051
30.66667	43487
30.67500	42910
30.68333	42329
30.69167	41753
30.70000	41165
30.70833	40588
30.71667	39998
30.72500	39413
30.73333	38826
30.74167	38229
30.75000	37645
30.75833	37049
30.76667	36466
30.77500	35880
30.78333	35299
30.79167	34728
30.80000	34151
30.80833	33591
30.81667	33025
30.82500	32470
30.83333	31921
30.84167	31370
30.85000	30836
30.85833	30296
30.86667	29772
30.87500	29250
30.88333	28734
30.89167	28230
30.90000	27723
30.90833	27235
30.91667	26745
30.92500	26270
30.93333	25804
30.94167	25342
30.95000	24898
30.95833	24453
30.96667	24024
30.97500	23597
30.98333	23177
30.99167	22768
31.00000	22360
31.00833	21970
31.01667	21581
31.02500	21203
31.03333	20833
31.04167	20466
31.05000	20113
31.05833	19760
31.06667	19423
31.07500	19091
31.08333	18766
31.09167	18453
31.10000	18141
31.10833	17841
31.11667	17541
31.12500	17250
31.13333	16966
31.14167	16687
31.15000	16420
31.15833	16155
31.16667	15901
31.17500	15651
31.18333	15408
31.19167	15175
31.20000	14943
31.20833	14722
31.21667	14502
31.22500	14290
31.23333	14085
31.24167	13882
31.25000	13688
31.25833	13494
31.26667	13309
31.27500	13127
31.28333	12949
31.29167	12778
31.30000	12607
31.30833	12444
31.31667	12282
31.32500	12126
31.33333	11974
31.34167	11825
31.35000	11681
31.35833	11538
31.36667	11401
31.37500	11267
31.38333	11137
31.39167	11013
31.40000	10891
31.40833	10774
31.41667	10658
31.42500	10543
31.43333	10430
31.44167	10316
31.45000	10207
31.45833	10098
31.46667	9995
31.47500	9894
31.48333	9797
31.49167	9703
31.50000	9611
31.50833	9522
31.51667	9435
31.52500	9350
31.53333	9265
31.54167	9180
31.55000	9097
31.55833	9013
31.56667	8934
31.57500	8856
31.58333	8781
31.59167	8708
31.60000	8635
31.60833	8565
31.61667	8496
31.62500	8430
31.63333	8366
31.64167	8304
31.65000	8244
31.65833	8183
31.66667	8125
31.67500	8067
31.68333	8010
31.69167	7953
31.70000	7897
31.70833	7844
31.71667	7792
31.72500	7742
31.73333	7694
31.74167	7647
31.75000	7601
31.75833	7557
31.76667	7515
31.77500	7472
31.78333	7431
31.79167	7392
31.80000	7354
31.80833	7320
31.81667	7288
31.82500	7258
31.83333	7229
31.84167	7201
31.85000	7175
31.85833	7150
31.86667	7126
31.87500	7103
31.88333	7081
31.89167	7062
31.90000	7045
31.90833	7030
31.91667	7017
31.92500	7006
31.93333	6999
31.94167	6995
31.95000	6994
31.95833	6994
31.96667	6996
31.97500	6997
31.98333	7000
31.99167	7005
32.00000	7014
32.00833	7027
32.01667	7045
32.02500	7066
32.03333	7089
32.04167	7116
32.05000	7144
32.05833	7176
32.06667	7210
32.07500	7248
32.08333	7289
32.09167	7333
32.10000	7381
32.10833	7432
32.11667	7487
32.12500	7545
32.13333	7605
32.14167	7668
32.15000	7734
32.15833	7804
32.16667	7876
32.17500	7954
32.18333	8038
32.19167	8126
32.20000	8221
32.20833	8319
32.21667	8423
32.22500	8530
32.23333	8641
32.24167	8757
32.25000	8875
32.25833	9002
32.26667	9133
32.27500	9271
32.28333	9417
32.29167	9567
32.30000	9728
32.30833	9890
32.31667	10062
32.32500	10236
32.33333	10415
32.34167	10602
32.35000	10793
32.35833	10994
32.36667	11199
32.37500	11412
32.38333	11632
32.39167	11857
32.40000	12094
32.40833	12334
32.41667	12587
32.42500	12844
32.43333	13109
32.44167	13385
32.45000	13664
32.45833	13957
32.46667	14252
32.47500	14558
32.48333	14872
32.49167	15191
32.50000	15526
32.50833	15864
32.51667	16219
32.52500	16580
32.53333	16951
32.54167	17334
32.55000	17718
32.55833	18120
32.56667	18523
32.57500	18940
32.58333	19367
32.59167	19797
32.60000	20246
32.60833	20691
32.61667	21155
32.62500	21622
32.63333	22099
32.64167	22593
32.65000	23087
32.65833	23603
32.66667	24116
32.67500	24643
32.68333	25177
32.69167	25710
32.70000	26259
32.70833	26802
32.71667	27365
32.72500	27929
32.73333	28501
32.74167	29086
32.75000	29663
32.75833	30258
32.76667	30843
32.77500	31435
32.78333	32030
32.79167	32620
32.80000	33224
32.80833	33816
32.81667	34421
32.82500	35021
32.83333	35619
32.84167	36223
32.85000	36812
32.85833	37411
32.86667	37994
32.87500	38579
32.88333	39160
32.89167	39729
32.90000	40305
32.90833	40860
32.91667	41417
32.92500	41957
32.93333	42487
32.94167	43012
32.95000	43514
32.95833	44018
32.96667	44500
32.97500	44975
32.98333	45437
32.99167	45877
33.00000	46310
33.00833	46715
33.01667	47112
33.02500	47489
33.03333	47849
33.04167	48197
33.05000	48518
33.05833	48824
33.06667	49102
33.07500	49362
33.08333	49601
33.09167	49817
33.10000	50016
33.10833	50188
33.11667	50341
33.12500	50471
33.13333	50578
33.14167	50665
33.15000	50727
33.15833	50767
33.16667	50785
33.17500	50778
33.18333	50750
33.19167	50700
33.20000	50630
33.20833	50542
33.21667	50430
33.22500	50299
33.23333	50143
33.24167	49962
33.25000	49762
33.25833	49535
33.26667	49295
33.27500	49034
33.28333	48756
33.29167	48463
33.30000	48146
33.30833	47818
33.31667	47466
33.32500	47103
33.33333	46727
33.34167	46333
33.35000	45934
33.35833	45512
33.36667	45084
33.37500	44636
33.38333	44173
33.39167	43702
33.40000	43209
33.40833	42718
33.41667	42211
33.42500	41704
33.43333	41192
33.44167	40667
33.45000	40146
33.45833	39604
33.46667	39067
33.47500	38518
33.48333	37965
33.49167	37416
33.50000	36854
33.50833	36304
33.51667	35742
33.52500	35185
33.53333	34627
33.54167	34062
33.55000	33510
33.55833	32945
33.56667	32393
33.57500	31835
33.58333	31278
33.59167	30729
33.60000	30171
33.60833	29631
33.61667	29085
33.62500	28551
33.63333	28021
33.64167	27490
33.65000	26974
33.65833	26451
33.66667	25941
33.67500	25432
33.68333	24927
33.69167	24435
33.70000	23939
33.70833	23461
33.71667	22979
33.72500	22509
33.73333	22046
33.74167	21584
33.75000	21137
33.75833	20687
33.76667	20252
33.77500	19818
33.78333	19390
33.79167	18974
33.80000	18557
33.80833	18158
33.81667	17758
33.82500	17370
33.83333	16989
33.84167	16611
33.85000	16247
33.85833	15883
33.86667	15533
33.87500	15186
33.88333	14845
33.89167	14515
33.90000	14185
33.90833	13869
33.91667	13554
33.92500	13249
33.93333	12951
33.94167	12654
33.95000	12368
33.95833	12081
33.96667	11805
33.97500	11533
33.98333	11266
33.99167	11007
34.00000	10748
34.00833	10501
34.01667	10255
34.02500	10016
34.03333	9784
34.04167	9557
34.05000	9340
34.05833	9124
34.06667	8917
34.07500	8710
34.08333	8506
34.09167	8309
34.10000	8114
34.10833	7928
34.11667	7743
34.12500	7565
34.13333	7391
34.14167	7217
34.15000	7052
34.15833	6887
34.16667	6730
34.17500	6575
34.18333	6423
34.19167	6277
34.20000	6132
34.20833	5995
34.21667	5861
34.22500	5730
34.23333	5600
34.24167	5469
34.25000	5341
34.25833	5214
34.26667	5093
34.27500	4977
34.28333	4866
34.29167	4759
34.30000	4652
34.30833	4549
34.31667	4447
34.32500	4348
34.33333	4252
34.34167	4159
34.35000	4068
34.35833	3976
34.36667	3887
34.37500	3799
34.38333	3714
34.39167	3633
34.40000	3554
34.40833	3480
34.41667	3406
34.42500	3334
34.43333	3263
34.44167	3193
34.45000	3126
34.45833	3060
34.46667	2997
34.47500	2936
34.48333	2876
34.49167	2816
34.50000	2755
34.50833	2696
34.51667	2638
34.52500	2583
34.53333	2531
34.54167	2480
34.55000	2431
34.55833	2383
34.56667	2336
34.57500	2289
34.58333	2243
34.59167	2199
34.60000	2155
34.60833	2113
34.61667	2073
34.62500	2034
34.63333	1996
34.64167	1960
34.65000	1924
34.65833	1889
34.66667	1854
34.67500	1819
34.68333	1785
34.69167	1752
34.70000	1720
34.70833	1691
34.71667	1662
34.72500	1634
34.73333	1608
34.74167	1583
34.75000	1559
34.75833	1534
34.76667	1509
34.77500	1483
34.78333	1457
34.79167	1432
34.80000	1408
34.80833	1386
34.81667	1363
34.82500	1341
34.83333	1320
34.84167	1299
34.85000	1280
34.85833	1263
34.86667	1249
34.87500	1236
34.88333	1222
34.89167	1207
34.90000	1191
34.90833	1175
34.91667	1160
34.92500	1146
34.93333	1133
34.94167	1122
34.95000	1111
34.95833	1100
34.96667	1089
34.97500	1078
34.98333	1069
34.99167	1061
35.00000	1053
35.00833	1044
35.01667	1033
35.02500	1023
35.03333	1013
35.04167	1003
35.05000	995
35.05833	988
35.06667	982
35.07500	977
35.08333	972
35.09167	967
35.10000	960
35.10833	952
35.11667	943
35.12500	933
35.13333	924
35.14167	917
35.15000	912
35.15833	908
35.16667	906
35.17500	903
35.18333	900
35.19167	895
35.20000	891
35.20833	887
35.21667	883
35.22500	879
35.23333	872
35.24167	865
35.25000	856
35.25833	848
35.26667	840
35.27500	833
35.28333	826
35.29167	820
35.30000	814
35.30833	810
35.31667	806
35.32500	801
35.33333	796
35.34167	788
35.35000	780
35.35833	772
35.36667	763
35.37500	754
35.38333	746
35.39167	738
35.40000	731
35.40833	725
35.41667	720
35.42500	715
35.43333	710
35.44167	703
35.45000	696
35.45833	688
35.46667	679
35.47500	670
35.48333	661
35.49167	652
35.50000	642
35.50833	632
35.51667	621
35.52500	611
35.53333	600
35.54167	590
35.55000	581
35.55833	572
35.56667	563
35.57500	553
35.58333	543
35.59167	533
35.60000	523
35.60833	513
35.61667	503
35.62500	494
35.63333	484
35.64167	475
35.65000	467
35.65833	460
35.66667	452
35.67500	445
35.68333	437
35.69167	429
35.70000	421
35.70833	413
35.71667	404
35.72500	395
35.73333	385
35.74167	374
35.75000	362
35.75833	350
35.76667	340
35.77500	331
35.78333	323
35.79167	315
35.80000	305
35.80833	296
35.81667	287
35.82500	279
35.83333	271
35.84167	264
35.85000	257
35.85833	249
35.86667	241
35.87500	234
35.88333	228
35.89167	222
35.90000	216
35.90833	209
35.91667	202
35.92500	196
35.93333	190
35.94167	186
35.95000	181
35.95833	175
35.96667	169
35.97500	164
35.98333	159
35.99167	156
36.00000	153
36.00833	150
36.01667	146
36.02500	141
36.03333	134
36.04167	126
36.05000	118
36.05833	112
36.06667	108
36.07500	106
36.08333	106
36.09167	106
36.10000	104
36.10833	101
36.11667	99
36.12500	95
36.13333	90
36.14167	86
36.15000	81
36.15833	76
36.16667	73
36.17500	70
36.18333	69
36.19167	70
36.20000	72
36.20833	75
36.21667	77
36.22500	77
36.23333	75
36.24167	70
36.25000	64
36.25833	58
36.26667	52
36.27500	48
36.28333	46
36.29167	45
36.30000	45
36.30833	46
36.31667	48
36.32500	51
36.33333	54
36.34167	57
36.35000	59
36.35833	59
36.36667	58
36.37500	57
36.38333	56
36.39167	57
36.40000	60
36.40833	63
36.41667	65
36.42500	65
36.43333	63
36.44167	61
36.45000	59
36.45833	57
36.46667	57
36.47500	58
36.48333	59
36.49167	58
36.50000	57
36.50833	55
36.51667	54
36.52500	54
36.53333	54
36.54167	55
36.55000	57
36.55833	59
36.56667	61
36.57500	62
36.58333	62
36.59167	61
36.60000	58
36.60833	55
36.61667	53
36.62500	52
36.63333	52
36.64167	52
36.65000	54
36.65833	54
36.66667	56
36.67500	58
36.68333	62
36.69167	65
36.70000	66
36.70833	67
36.71667	67
36.72500	68
36.73333	70
36.74167	72
36.75000	73
36.75833	74
36.76667	74
36.77500	75
36.78333	77
36.79167	79
36.80000	80
36.80833	80
36.81667	80
36.82500	81
36.83333	82
36.84167	83
36.85000	84
36.85833	86
36.86667	88
36.87500	90
36.88333	92
36.89167	94
36.90000	95
36.90833	96
36.91667	96
36.92500	97
36.93333	96
36.94167	96
36.95000	96
36.95833	97
36.96667	98
36.97500	99
36.98333	101
36.99167	102
37.00000	103
37.00833	105
37.01667	107
37.02500	109
37.03333	111
37.04167	114
37.05000	117
37.05833	120
37.06667	123
37.07500	125
37.08333	127
37.09167	128
37.10000	128
37.10833	128
37.11667	128
37.12500	128
37.13333	128
37.14167	130
37.15000	131
37.15833	133
37.16667	135
37.17500	137
37.18333	138
37.19167	139
37.20000	138
37.20833	137
37.21667	135
37.22500	133
37.23333	130
37.24167	126
37.25000	122
37.25833	118
37.26667	114
37.27500	112
37.28333	110
37.29167	109
37.30000	108
37.30833	106
37.31667	105
37.32500	105
37.33333	105
37.34167	105
37.35000	105
37.35833	102
37.36667	98
37.37500	94
37.38333	89
37.39167	85
37.40000	81
37.40833	77
37.41667	73
37.42500	69
37.43333	66
37.44167	64
37.45000	63
37.45833	62
37.46667	60
37.47500	58
37.48333	55
37.49167	53
37.50000	51
37.50833	50
37.51667	50
37.52500	51
37.53333	51
37.54167	50
37.55000	47
37.55833	41
37.56667	34
37.57500	28
37.58333	24
37.59167	21
37.60000	21
37.60833	21
37.61667	22
37.62500	24
37.63333	25
37.64167	27
37.65000	28
37.65833	26
37.66667	23
37.67500	19
37.68333	14
37.69167	11
37.70000	9
37.70833	10
37.71667	11
37.72500	13
37.73333	14
37.74167	14
37.75000	14
37.75833	16
37.76667	19
37.77500	23
37.78333	27
37.79167	29
37.80000	28
37.80833	26
37.81667	25
37.82500	25
37.83333	26
37.84167	26
37.85000	26
37.85833	25
37.86667	24
37.87500	25
37.88333	28
37.89167	31
37.90000	36
37.90833	39
37.91667	42
37.92500	45
37.93333	47
37.94167	48
37.95000	49
37.95833	47
37.96667	44
37.97500	41
37.98333	39
37.99167	37
38.00000	36
38.00833	37
38.01667	38
38.02500	40
38.03333	44
38.04167	48
38.05000	52
38.05833	53
38.06667	53
38.07500	51
38.08333	50
38.09167	50
38.10000	51
38.10833	53
38.11667	54
38.12500	54
38.13333	53
38.14167	51
38.15000	49
38.15833	47
38.16667	45
38.17500	43
38.18333	42
38.19167	40
38.20000	38
38.20833	36
38.21667	34
38.22500	33
38.23333	33
38.24167	33
38.25000	31
38.25833	28
38.26667	23
38.27500	17
38.28333	11
38.29167	7
38.30000	4
38.30833	1
38.31667	-1
38.32500	-4
38.33333	-6
38.34167	-8
38.35000	-11
38.35833	-13
38.36667	-16
38.37500	-18
38.38333	-21
38.39167	-25
38.40000	-31
38.40833	-37
38.41667	-44
38.42500	-49
38.43333	-53
38.44167	-56
38.45000	-58
38.45833	-59
38.46667	-61
38.47500	-64
38.48333	-68
38.49167	-72
38.50000	-75
38.50833	-79
38.51667	-82
38.52500	-86
38.53333	-89
38.54167	-92
38.55000	-96
38.55833	-100
38.56667	-104
38.57500	-109
38.58333	-114
38.59167	-120
38.60000	-126
38.60833	-131
38.61667	-133
38.62500	-133
38.63333	-133
38.64167	-134
38.65000	-138
38.65833	-144
38.66667	-151
38.67500	-156
38.68333	-159
38.69167	-161
38.70000	-162
38.70833	-163
38.71667	-165
38.72500	-168
38.73333	-173
38.74167	-178
38.75000	-184
38.75833	-189
38.76667	-195
38.77500	-199
38.78333	-202
38.79167	-203
38.80000	-204
38.80833	-204
38.81667	-203
38.82500	-204
38.83333	-205
38.84167	-207
38.85000	-211
38.85833	-215
38.86667	-219
38.87500	-223
38.88333	-228
38.89167	-231
38.90000	-234
38.90833	-235
38.91667	-237
38.92500	-238
38.93333	-240
38.94167	-240
38.95000	-240
38.95833	-240
38.96667	-241
38.97500	-243
38.98333	-245
38.99167	-249
39.00000	-253
39.00833	-257
39.01667	-260
39.02500	-264
39.03333	-266
39.04167	-267
39.05000	-267
39.05833	-267
39.06667	-267
39.07500	-267
39.08333	-267
39.09167	-268
39.10000	-272
39.10833	-275
39.11667	-278
39.12500	-281
39.13333	-281
39.14167	-280
39.15000	-278
39.15833	-275
39.16667	-273
39.17500	-271
39.18333	-271
39.19167	-272
39.20000	-275
39.20833	-278
39.21667	-281
39.22500	-284
39.23333	-288
39.24167	-291
39.25000	-293
39.25833	-295
39.26667	-296
39.27500	-297
39.28333	-298
39.29167	-300
39.30000	-302
39.30833	-305
39.31667	-307
39.32500	-308
39.33333	-309
39.34167	-310
39.35000	-310
39.35833	-311
39.36667	-310
39.37500	-310
39.38333	-311
39.39167	-313
39.40000	-315
39.40833	-318
39.41667	-322
39.42500	-327
39.43333	-330
39.44167	-332
39.45000	-334
39.45833	-335
39.46667	-336
39.47500	-337
39.48333	-338
39.49167	-339
39.50000	-338
39.50833	-337
39.51667	-337
39.52500	-337
39.53333	-338
39.54167	-340
39.55000	-342
39.55833	-342
39.56667	-342
39.57500	-342
39.58333	-342
39.59167	-342
39.60000	-343
39.60833	-343
39.61667	-344
39.62500	-344
39.63333	-345
39.64167	-347
39.65000	-349
39.65833	-352
39.66667	-355
39.67500	-356
39.68333	-357
39.69167	-357
39.70000	-359
39.70833	-362
39.71667	-365
39.72500	-367
39.73333	-370
39.74167	-371
39.75000	-372
39.75833	-373
39.76667	-374
39.77500	-375
39.78333	-375
39.79167	-375
39.80000	-375
39.80833	-374
39.81667	-372
39.82500	-370
39.83333	-367
39.84167	-365
39.85000	-363
39.85833	-362
39.86667	-362
39.87500	-364
39.88333	-365
39.89167	-365
39.90000	-362
39.90833	-358
39.91667	-352
39.92500	-347
39.93333	-342
39.94167	-339
39.95000	-337
39.95833	-334
39.96667	-331
39.97500	-329
39.98333	-326
39.99167	-324
40.00000	-321
40.00833	-316
40.01667	-308
40.02500	-297
40.03333	-284
40.04167	-271
40.05000	-258
40.05833	-246
40.06667	-236
40.07500	-225
40.08333	-214
40.09167	-202
40.10000	-188
40.10833	-170
40.11667	-149
40.12500	-126
40.13333	-101
40.14167	-75
40.15000	-49
40.15833	-23
40.16667	3
40.17500	30
40.18333	59
40.19167	89
40.20000	122
40.20833	155
40.21667	192
40.22500	231
40.23333	272
40.24167	315
40.25000	359
40.25833	406
40.26667	455
40.27500	508
40.28333	564
40.29167	623
40.30000	687
40.30833	754
40.31667	827
40.32500	902
40.33333	981
40.34167	1064
40.35000	1150
40.35833	1240
40.36667	1331
40.37500	1426
40.38333	1524
40.39167	1626
40.40000	1734
40.40833	1843
40.41667	1959
40.42500	2077
40.43333	2200
40.44167	2327
40.45000	2456
40.45833	2591
40.46667	2728
40.47500	2870
40.48333	3016
40.49167	3163
40.50000	3315
40.50833	3467
40.51667	3626
40.52500	3789
40.53333	3956
40.54167	4130
40.55000	4304
40.55833	4485
40.56667	4665
40.57500	4852
40.58333	5041
40.59167	5231
40.60000	5428
40.60833	5623
40.61667	5825
40.62500	6028
40.63333	6235
40.64167	6449
40.65000	6660
40.65833	6877
40.66667	7089
40.67500	7304
40.68333	7518
40.69167	7732
40.70000	7950
40.70833	8165
40.71667	8385
40.72500	8603
40.73333	8820
40.74167	9041
40.75000	9258
40.75833	9481
40.76667	9700
40.77500	9922
40.78333	10143
40.79167	10358
40.80000	10574
40.80833	10782
40.81667	10991
40.82500	11196
40.83333	11399
40.84167	11602
40.85000	11798
40.85833	11995
40.86667	12186
40.87500	12373
40.88333	12557
40.89167	12734
40.90000	12911
40.90833	13078
40.91667	13244
40.92500	13403
40.93333	13557
40.94167	13707
40.95000	13849
40.95833	13988
40.96667	14119
40.97500	14243
40.98333	14361
40.99167	14469
41.00000	14574
41.00833	14671
41.01667	14763
41.02500	14848
41.03333	14925
41.04167	14996
41.05000	15059
41.05833	15119
41.06667	15172
41.07500	15219
41.08333	15259
41.09167	15288
41.10000	15307
41.10833	15319
41.11667	15324
41.12500	15322
41.13333	15314
41.14167	15297
41.15000	15273
41.15833	15239
41.16667	15198
41.17500	15152
41.18333	15100
41.19167	15041
41.20000	14975
41.20833	14903
41.21667	14822
41.22500	14737
41.23333	14646
41.24167	14549
41.25000	14447
41.25833	14336
41.26667	14220
41.27500	14095
41.28333	13966
41.29167	13834
41.30000	13695
41.30833	13554
41.31667	13406
41.32500	13254
41.33333	13096
41.34167	12931
41.35000	12766
41.35833	12595
41.36667	12423
41.37500	12248
41.38333	12069
41.39167	11890
41.40000	11704
41.40833	11520
41.41667	11330
41.42500	11141
41.43333	10951
41.44167	10758
41.45000	10567
41.45833	10371
41.46667	10177
41.47500	9979
41.48333	9779
41.49167	9581
41.50000	9380
41.50833	9184
41.51667	8987
41.52500	8793
41.53333	8598
41.54167	8402
41.55000	8209
41.55833	8013
41.56667	7822
41.57500	7631
41.58333	7442
41.59167	7257
41.60000	7070
41.60833	6890
41.61667	6709
41.62500	6531
41.63333	6356
41.64167	6180
41.65000	6010
41.65833	5839
41.66667	5673
41.67500	5508
41.68333	5347
41.69167	5192
41.70000	5039
41.70833	4892
41.71667	4745
41.72500	4601
41.73333	4458
41.74167	4313
41.75000	4173
41.75833	4034
41.76667	3901
41.77500	3772
41.78333	3646
41.79167	3526
41.80000	3405
41.80833	3289
41.81667	3173
41.82500	3060
41.83333	2953
41.84167	2849
41.85000	2750
41.85833	2652
41.86667	2558
41.87500	2463
41.88333	2371
41.89167	2282
41.90000	2195
41.90833	2113
41.91667	2032
41.92500	1954
41.93333	1879
41.94167	1805
41.95000	1733
41.95833	1661
41.96667	1592
41.97500	1526
41.98333	1463
41.99167	1405
42.00000	1348
42.00833	1295
42.01667	1243
42.02500	1192
42.03333	1142
42.04167	1093
42.05000	1044
42.05833	995
42.06667	947
42.07500	900
42.08333	855
42.09167	813
42.10000	772
42.10833	735
42.11667	699
42.12500	666
42.13333	634
42.14167	602
42.15000	571
42.15833	539
42.16667	508
42.17500	477
42.18333	448
42.19167	421
42.20000	396
42.20833	372
42.21667	348
42.22500	326
42.23333	304
42.24167	284
42.25000	264
42.25833	244
42.26667	223
42.27500	202
42.28333	181
42.29167	160
42.30000	141
42.30833	122
42.31667	105
42.32500	89
42.33333	73
42.34167	59
42.35000	44
42.35833	30
42.36667	17
42.37500	3
42.38333	-10
42.39167	-24
42.40000	-37
42.40833	-49
42.41667	-61
42.42500	-72
42.43333	-82
42.44167	-92
42.45000	-102
42.45833	-111
42.46667	-121
42.47500	-131
42.48333	-141
42.49167	-151
42.50000	-161
42.50833	-170
42.51667	-178
42.52500	-184
42.53333	-191
42.54167	-198
42.55000	-207
42.55833	-217
42.56667	-226
42.57500	-234
42.58333	-241
42.59167	-248
42.60000	-255
42.60833	-261
42.61667	-267
42.62500	-272
42.63333	-277
42.64167	-282
42.65000	-287
42.65833	-292
42.66667	-298
42.67500	-303
42.68333	-309
42.69167	-313
42.70000	-318
42.70833	-323
42.71667	-328
42.72500	-333
42.73333	-338
42.74167	-342
42.75000	-345
42.75833	-347
42.76667	-348
42.77500	-349
42.78333	-351
42.79167	-353
42.80000	-355
42.80833	-357
42.81667	-360
42.82500	-364
42.83333	-367
42.84167	-370
42.85000	-372
42.85833	-374
42.86667	-376
42.87500	-378
42.88333	-381
42.89167	-384
42.90000	-388
42.90833	-392
42.91667	-396
42.92500	-399
42.93333	-403
42.94167	-407
42.95000	-412
42.95833	-417
42.96667	-421
42.97500	-423
42.98333	-423
42.99167	-423
43.00000	-424
43.00833	-426
43.01667	-427
43.02500	-427
43.03333	-428
43.04167	-429
43.05000	-431
43.05833	-435
43.06667	-440
43.07500	-442
43.08333	-443
43.09167	-443
43.10000	-443
43.10833	-445
43.11667	-449
43.12500	-452
43.13333	-454
43.14167	-455
43.15000	-455
43.15833	-455
43.16667	-457
43.17500	-459
43.18333	-460
43.19167	-462
43.20000	-463
43.20833	-464
43.21667	-467
43.22500	-470
43.23333	-473
43.24167	-476
43.25000	-477
43.25833	-474
43.26667	-471
43.27500	-470
43.28333	-470
43.29167	-472
43.30000	-474
43.30833	-477
43.31667	-478
43.32500	-479
43.33333	-481
43.34167	-484
43.35000	-488
43.35833	-492
43.36667	-495
43.37500	-499
43.38333	-502
43.39167	-504
43.40000	-504
43.40833	-502
43.41667	-500
43.42500	-498
43.43333	-497
43.44167	-498
43.45000	-500
43.45833	-502
43.46667	-505
43.47500	-507
43.48333	-509
43.49167	-511
43.50000	-512
43.50833	-514
43.51667	-514
43.52500	-513
43.53333	-510
43.54167	-506
43.55000	-503
43.55833	-502
43.56667	-503
43.57500	-505
43.58333	-508
43.59167	-509
43.60000	-509
43.60833	-507
43.61667	-506
43.62500	-506
43.63333	-507
43.64167	-507
43.65000	-510
43.65833	-513
43.66667	-517
43.67500	-521
43.68333	-523
43.69167	-524
43.70000	-525
43.70833	-525
43.71667	-525
43.72500	-526
43.73333	-526
43.74167	-525
43.75000	-525
43.75833	-526
43.76667	-528
43.77500	-531
43.78333	-533
43.79167	-534
43.80000	-536
43.80833	-538
43.81667	-539
43.82500	-541
43.83333	-542
43.84167	-542
43.85000	-541
43.85833	-541
43.86667	-541
43.87500	-540
43.88333	-538
43.89167	-536
43.90000	-534
43.90833	-532
43.91667	-532
43.92500	-534
43.93333	-536
43.94167	-538
43.95000	-541
43.95833	-543
43.96667	-545
43.97500	-545
43.98333	-545
43.99167	-545
44.00000	-544
44.00833	-544
44.01667	-543
44.02500	-543
44.03333	-543
44.04167	-542
44.05000	-541
44.05833	-541
44.06667	-543
44.07500	-545
44.08333	-548
44.09167	-551
44.10000	-553
44.10833	-554
44.11667	-555
44.12500	-554
44.13333	-552
44.14167	-550
44.15000	-547
44.15833	-545
44.16667	-544
44.17500	-544
44.18333	-545
44.19167	-547
44.20000	-549
44.20833	-550
44.21667	-550
44.22500	-549
44.23333	-549
44.24167	-549
44.25000	-550
44.25833	-552
44.26667	-554
44.27500	-553
44.28333	-552
44.29167	-550
44.30000	-548
44.30833	-547
44.31667	-547
44.32500	-548
44.33333	-549
44.34167	-550
44.35000	-551
44.35833	-552
44.36667	-552
44.37500	-552
44.38333	-552
44.39167	-554
44.40000	-556
44.40833	-557
44.41667	-557
44.42500	-555
44.43333	-553
44.44167	-550
44.45000	-548
44.45833	-546
44.46667	-545
44.47500	-544
44.48333	-543
44.49167	-543
44.50000	-542
44.50833	-541
44.51667	-539
44.52500	-538
44.53333	-537
44.54167	-537
44.55000	-537
44.55833	-536
44.56667	-537
44.57500	-538
44.58333	-541
44.59167	-544
44.60000	-545
44.60833	-543
44.61667	-540
44.62500	-536
44.63333	-533
44.64167	-531
44.65000	-530
44.65833	-531
44.66667	-532
44.67500	-533
44.68333	-534
44.69167	-534
44.70000	-534
44.70833	-532
44.71667	-530
44.72500	-528
44.73333	-526
44.74167	-524
44.75000	-523
44.75833	-522
44.76667	-522
44.77500	-522
44.78333	-522
44.79167	-523
44.80000	-524
44.80833	-525
44.81667	-526
44.82500	-527
44.83333	-528
44.84167	-527
44.85000	-525
44.85833	-521
44.86667	-517
44.87500	-514
44.88333	-511
44.89167	-508
44.90000	-505
44.90833	-502
44.91667	-500
44.92500	-498
44.93333	-497
44.94167	-497
44.95000	-499
44.95833	-499
44.96667	-500
44.97500	-500
44.98333	-500
44.99167	-500
45.00000	-500
45.00833	-499
45.01667	-496
45.02500	-491
45.03333	-486
45.04167	-482
45.05000	-479
45.05833	-477
45.06667	-475
45.07500	-473
45.08333	-471
45.09167	-469
45.10000	-467
45.10833	-465
45.11667	-462
45.12500	-460
45.13333	-458
45.14167	-457
45.15000	-456
45.15833	-454
45.16667	-453
45.17500	-450
45.18333	-448
45.19167	-445
45.20000	-443
45.20833	-440
45.21667	-438
45.22500	-436
45.23333	-435
45.24167	-433
45.25000	-432
45.25833	-430
45.26667	-429
45.27500	-427
45.28333	-425
45.29167	-424
45.30000	-424
45.30833	-425
45.31667	-426
45.32500	-427
45.33333	-427
45.34167	-426
45.35000	-424
45.35833	-421
45.36667	-419
45.37500	-417
45.38333	-417
45.39167	-417
45.40000	-418
45.40833	-419
45.41667	-420
45.42500	-419
45.43333	-418
45.44167	-416
45.45000	-414
45.45833	-413
45.46667	-412
45.47500	-412
45.48333	-413
45.49167	-414
45.50000	-414
45.50833	-414
45.51667	-414
45.52500	-413
45.53333	-412
45.54167	-411
45.55000	-411
45.55833	-412
45.56667	-414
45.57500	-416
45.58333	-417
45.59167	-418
45.60000	-419
45.60833	-420
45.61667	-422
45.62500	-425
45.63333	-429
45.64167	-432
45.65000	-434
45.65833	-435
45.66667	-434
45.67500	-434
45.68333	-434
45.69167	-435
45.70000	-438
45.70833	-442
45.71667	-446
45.72500	-449
45.73333	-450
45.74167	-449
45.75000	-447
45.75833	-445
45.76667	-444
45.77500	-444
45.78333	-445
45.79167	-447
45.80000	-449
45.80833	-450
45.81667	-452
45.82500	-453
45.83333	-455
45.84167	-457
45.85000	-459
45.85833	-461
45.86667	-464
45.87500	-467
45.88333	-470
45.89167	-474
45.90000	-478
45.90833	-482
45.91667	-485
45.92500	-487
45.93333	-488
45.94167	-488
45.95000	-489
45.95833	-491
45.96667	-494
45.97500	-497
45.98333	-500
45.99167	-503
46.00000	-505
46.00833	-507
46.01667	-508
46.02500	-509
46.03333	-511
46.04167	-513
46.05000	-517
46.05833	-522
46.06667	-526
46.07500	-529
46.08333	-531
46.09167	-532
46.10000	-532
46.10833	-532
46.11667	-533
46.12500	-534
46.13333	-536
46.14167	-540
46.15000	-543
46.15833	-545
46.16667	-547
46.17500	-547
46.18333	-546
46.19167	-544
46.20000	-544
46.20833	-544
46.21667	-544
46.22500	-544
46.23333	-545
46.24167	-546
46.25000	-549
46.25833	-553
46.26667	-558
46.27500	-563
46.28333	-567
46.29167	-569
46.30000	-569
46.30833	-568
46.31667	-569
46.32500	-570
46.33333	-572
46.34167	-575
46.35000	-577
46.35833	-579
46.36667	-579
46.37500	-579
46.38333	-580
46.39167	-581
46.40000	-582
46.40833	-582
46.41667	-582
46.42500	-583
46.43333	-584
46.44167	-586
46.45000	-589
46.45833	-592
46.46667	-594
46.47500	-595
46.48333	-597
46.49167	-599
46.50000	-601
46.50833	-603
46.51667	-604
46.52500	-606
46.53333	-607
46.54167	-607
46.55000	-605
46.55833	-602
46.56667	-599
46.57500	-597
46.58333	-596
46.59167	-598
46.60000	-601
46.60833	-603
46.61667	-605
46.62500	-605
46.63333	-605
46.64167	-606
46.65000	-607
46.65833	-607
46.66667	-608
46.67500	-610
46.68333	-612
46.69167	-613
46.70000	-614
46.70833	-614
46.71667	-613
46.72500	-613
46.73333	-613
46.74167	-614
46.75000	-614
46.75833	-613
46.76667	-612
46.77500	-610
46.78333	-609
46.79167	-608
46.80000	-609
46.80833	-611
46.81667	-613
46.82500	-614
46.83333	-614
46.84167	-612
46.85000	-611
46.85833	-609
46.86667	-609
46.87500	-610
46.88333	-612
46.89167	-614
46.90000	-615
46.90833	-615
46.91667	-615
46.92500	-615
46.93333	-616
46.94167	-617
46.95000	-619
46.95833	-620
46.96667	-619
46.97500	-617
46.98333	-615
46.99167	-613
47.00000	-611
47.00833	-610
47.01667	-610
47.02500	-611
47.03333	-612
47.04167	-612
47.05000	-611
47.05833	-610
47.06667	-609
47.07500	-608
47.08333	-608
47.09167	-607
47.10000	-605
47.10833	-602
47.11667	-601
47.12500	-600
47.13333	-601
47.14167	-602
47.15000	-603
47.15833	-604
47.16667	-605
47.17500	-604
47.18333	-604
47.19167	-602
47.20000	-600
47.20833	-597
47.21667	-596
47.22500	-596
47.23333	-596
47.24167	-597
47.25000	-598
47.25833	-600
47.26667	-601
47.27500	-602
47.28333	-601
47.29167	-599
47.30000	-598
47.30833	-595
47.31667	-593
47.32500	-590
47.33333	-588
47.34167	-585
47.35000	-582
47.35833	-580
47.36667	-579
47.37500	-578
47.38333	-578
47.39167	-577
47.40000	-575
47.40833	-573
47.41667	-569
47.42500	-564
47.43333	-559
47.44167	-555
47.45000	-554
47.45833	-554
47.46667	-555
47.47500	-556
47.48333	-554
47.49167	-552
47.50000	-549
47.50833	-548
47.51667	-548
47.52500	-550
47.53333	-551
47.54167	-551
47.55000	-550
47.55833	-548
47.56667	-546
47.57500	-544
47.58333	-541
47.59167	-538
47.60000	-536
47.60833	-534
47.61667	-534
47.62500	-534
47.63333	-534
47.64167	-533
47.65000	-530
47.65833	-526
47.66667	-521
47.67500	-518
47.68333	-517
47.69167	-518
47.70000	-520
47.70833	-521
47.71667	-519
47.72500	-514
47.73333	-509
47.74167	-503
47.75000	-499
47.75833	-498
47.76667	-498
47.77500	-498
47.78333	-497
47.79167	-498
47.80000	-501
47.80833	-503
47.81667	-506
47.82500	-507
47.83333	-506
47.84167	-503
47.85000	-500
47.85833	-498
47.86667	-498
47.87500	-499
47.88333	-499
47.89167	-498
47.90000	-496
47.90833	-494
47.91667	-492
47.92500	-490
47.93333	-489
47.94167	-490
47.95000	-491
47.95833	-493
47.96667	-494
47.97500	-496
47.98333	-498
47.99167	-498
48.00000	-496
48.00833	-492
48.01667	-488
48.02500	-484
48.03333	-482
48.04167	-482
48.05000	-483
48.05833	-485
48.06667	-487
48.07500	-488
48.08333	-490
48.09167	-492
48.10000	-495
48.10833	-497
48.11667	-498
48.12500	-498
48.13333	-497
48.14167	-498
48.15000	-499
48.15833	-500
48.16667	-501
48.17500	-501
48.18333	-501
48.19167	-500
48.20000	-501
48.20833	-503
48.21667	-506
48.22500	-509
48.23333	-511
48.24167	-512
48.25000	-512
48.25833	-512
48.26667	-513
48.27500	-515
48.28333	-518
48.29167	-521
48.30000	-523
48.30833	-523
48.31667	-522
48.32500	-520
48.33333	-519
48.34167	-517
48.35000	-516
48.35833	-514
48.36667	-512
48.37500	-511
48.38333	-512
48.39167	-514
48.40000	-517
48.40833	-520
48.41667	-523
48.42500	-525
48.43333	-526
48.44167	-527
48.45000	-526
48.45833	-526
48.46667	-526
48.47500	-527
48.48333	-530
48.49167	-534
48.50000	-537
48.50833	-540
48.51667	-541
48.52500	-540
48.53333	-540
48.54167	-539
48.55000	-539
48.55833	-538
48.56667	-537
48.57500	-535
48.58333	-534
48.59167	-534
48.60000	-535
48.60833	-537
48.61667	-539
48.62500	-542
48.63333	-545
48.64167	-548
48.65000	-551
48.65833	-552
48.66667	-554
48.67500	-555
48.68333	-555
48.69167	-555
48.70000	-556
48.70833	-557
48.71667	-557
48.72500	-556
48.73333	-556
48.74167	-558
48.75000	-561
48.75833	-564
48.76667	-567
48.77500	-570
48.78333	-570
48.79167	-571
48.80000	-571
48.80833	-572
48.81667	-572
48.82500	-573
48.83333	-573
48.84167	-573
48.85000	-574
48.85833	-575
48.86667	-577
48.87500	-579
48.88333	-581
48.89167	-581
48.90000	-579
48.90833	-578
48.91667	-579
48.92500	-580
48.93333	-583
48.94167	-585
48.95000	-588
48.95833	-589
48.96667	-589
48.97500	-589
48.98333	-589
48.99167	-589
49.00000	-587
49.00833	-585
49.01667	-583
49.02500	-582
49.03333	-581
49.04167	-581
49.05000	-581
49.05833	-582
49.06667	-583
49.07500	-585
49.08333	-587
49.09167	-591
49.10000	-595
49.10833	-599
49.11667	-604
49.12500	-608
49.13333	-610
49.14167	-610
49.15000	-609
49.15833	-609
49.16667	-609
49.17500	-609
49.18333	-610
49.19167	-611
49.20000	-611
49.20833	-612
49.21667	-612
49.22500	-611
49.23333	-608
49.24167	-605
49.25000	-602
49.25833	-600
49.26667	-600
49.27500	-601
49.28333	-604
49.29167	-607
49.30000	-610
49.30833	-613
49.31667	-614
49.32500	-614
49.33333	-612
49.34167	-609
49.35000	-606
49.35833	-603
49.36667	-601
49.37500	-601
49.38333	-602
49.39167	-605
49.40000	-607
49.40833	-610
49.41667	-611
49.42500	-612
49.43333	-612
49.44167	-612
49.45000	-611
49.45833	-610
49.46667	-609
49.47500	-608
49.48333	-607
49.49167	-608
49.50000	-609
49.50833	-611
49.51667	-613
49.52500	-615
49.53333	-616
49.54167	-616
49.55000	-615
49.55833	-615
49.56667	-616
49.57500	-617
49.58333	-617
49.59167	-616
49.60000	-616
49.60833	-616
49.61667	-616
49.62500	-615
49.63333	-615
49.64167	-617
49.65000	-619
49.65833	-620
49.66667	-621
49.67500	-619
49.68333	-617
49.69167	-615
49.70000	-615
49.70833	-617
49.71667	-621
49.72500	-625
49.73333	-629
49.74167	-632
49.75000	-634
49.75833	-634
49.76667	-633
49.77500	-630
49.78333	-627
49.79167	-625
49.80000	-622
49.80833	-620
49.81667	-619
49.82500	-618
49.83333	-618
49.84167	-619
49.85000	-621
49.85833	-623
49.86667	-626
49.87500	-628
49.88333	-628
49.89167	-627
49.90000	-626
49.90833	-625
49.91667	-625
49.92500	-626
49.93333	-627
49.94167	-627
49.95000	-627
49.95833	-626
49.96667	-625
49.97500	-623
49.98333	-621
49.99167	-620
50.00000	-620
50.00833	-621
50.01667	-622
50.02500	-623
50.03333	-623
50.04167	-621
50.05000	-619
50.05833	-616
50.06667	-615
50.07500	-614
50.08333	-616
50.09167	-620
50.10000	-625
50.10833	-629
50.11667	-631
50.12500	-631
50.13333	-630
50.14167	-628
50.15000	-625
50.15833	-623
50.16667	-620
50.17500	-618
50.18333	-617
50.19167	-616
50.20000	-617
50.20833	-617
50.21667	-618
50.22500	-618
50.23333	-619
50.24167	-620
50.25000	-622
50.25833	-625
50.26667	-627
50.27500	-628
50.28333	-628
50.29167	-627
50.30000	-624
50.30833	-621
50.31667	-618
50.32500	-615
50.33333	-613
50.34167	-613
50.35000	-613
50.35833	-615
50.36667	-616
50.37500	-616
50.38333	-615
50.39167	-613
50.40000	-612
50.40833	-612
50.41667	-613
50.42500	-613
50.43333	-612
50.44167	-609
50.45000	-605
50.45833	-601
50.46667	-597
50.47500	-594
50.48333	-594
50.49167	-594
50.50000	-595
50.50833	-596
50.51667	-596
50.52500	-594
50.53333	-593
50.54167	-592
50.55000	-592
50.55833	-593
50.56667	-594
50.57500	-594
50.58333	-593
50.59167	-591
50.60000	-590
50.60833	-589
50.61667	-588
50.62500	-588
50.63333	-586
50.64167	-584
50.65000	-582
50.65833	-580
50.66667	-578
50.67500	-577
50.68333	-576
50.69167	-576
50.70000	-574
50.70833	-571
50.71667	-566
50.72500	-562
50.73333	-559
50.74167	-559
50.75000	-561
50.75833	-565
50.76667	-570
50.77500	-573
50.78333	-574
50.79167	-572
50.80000	-568
50.80833	-563
50.81667	-558
50.82500	-555
50.83333	-552
50.84167	-550
50.85000	-549
50.85833	-549
50.86667	-549
50.87500	-550
50.88333	-551
50.89167	-552
50.90000	-551
50.90833	-550
50.91667	-547
50.92500	-545
50.93333	-543
50.94167	-541
50.95000	-540
50.95833	-539
50.96667	-538
50.97500	-538
50.98333	-538
50.99167	-539
51.00000	-538
51.00833	-536
51.01667	-532
51.02500	-529
51.03333	-527
51.04167	-527
51.05000	-528
51.05833	-529
51.06667	-531
51.07500	-534
51.08333	-537
51.09167	-540
51.10000	-543
51.10833	-546
51.11667	-547
51.12500	-547
51.13333	-546
51.14167	-544
51.15000	-544
51.15833	-544
51.16667	-545
51.17500	-548
51.18333	-550
51.19167	-552
51.20000	-553
51.20833	-553
51.21667	-553
51.22500	-552
51.23333	-553
51.24167	-556
51.25000	-558
51.25833	-559
51.26667	-559
51.27500	-556
51.28333	-553
51.29167	-549
51.30000	-547
51.30833	-545
51.31667	-545
51.32500	-546
51.33333	-549
51.34167	-551
51.35000	-553
51.35833	-555
51.36667	-555
51.37500	-556
51.38333	-555
51.39167	-556
51.40000	-557
51.40833	-559
51.41667	-561
51.42500	-562
51.43333	-563
51.44167	-564
51.45000	-566
51.45833	-570
51.46667	-573
51.47500	-576
51.48333	-578
51.49167	-578
51.50000	-577
51.50833	-576
51.51667	-576
51.52500	-577
51.53333	-578
51.54167	-581
51.55000	-583
51.55833	-585
51.56667	-586
51.57500	-588
51.58333	-590
51.59167	-592
51.60000	-593
51.60833	-592
51.61667	-589
51.62500	-587
51.63333	-586
51.64167	-587
51.65000	-591
51.65833	-594
51.66667	-597
51.67500	-597
51.68333	-597
51.69167	-598
51.70000	-601
51.70833	-604
51.71667	-607
51.72500	-609
51.73333	-610
51.74167	-611
51.75000	-612
51.75833	-614
51.76667	-617
51.77500	-619
51.78333	-620
51.79167	-620
51.80000	-617
51.80833	-613
51.81667	-610
51.82500	-609
51.83333	-609
51.84167	-613
51.85000	-618
51.85833	-622
51.86667	-624
51.87500	-624
51.88333	-622
51.89167	-620
51.90000	-618
51.90833	-618
51.91667	-619
51.92500	-620
51.93333	-622
51.94167	-624
51.95000	-625
51.95833	-625
51.96667	-625
51.97500	-624
51.98333	-623
51.99167	-622
52.00000	-622
52.00833	-624
52.01667	-626
52.02500	-628
52.03333	-630
52.04167	-631
52.05000	-631
52.05833	-632
52.06667	-632
52.07500	-633
52.08333	-633
52.09167	-633
52.10000	-635
52.10833	-639
52.11667	-641
52.12500	-644
52.13333	-645
52.14167	-646
52.15000	-647
52.15833	-650
52.16667	-652
52.17500	-653
52.18333	-652
52.19167	-649
52.20000	-645
52.20833	-642
52.21667	-639
52.22500	-636
52.23333	-635
52.24167	-636
52.25000	-638
52.25833	-640
52.26667	-643
52.27500	-645
52.28333	-647
52.29167	-650
52.30000	-653
52.30833	-656
52.31667	-658
52.32500	-660
52.33333	-660
52.34167	-658
52.35000	-656
52.35833	-652
52.36667	-649
52.37500	-646
52.38333	-644
52.39167	-641
52.40000	-637
52.40833	-633
52.41667	-629
52.42500	-625
52.43333	-623
52.44167	-622
52.45000	-623
52.45833	-626
52.46667	-629
52.47500	-632
52.48333	-635
52.49167	-638
52.50000	-641
52.50833	-643
52.51667	-644
52.52500	-644
52.53333	-643
52.54167	-641
52.55000	-639
52.55833	-637
52.56667	-636
52.57500	-635
52.58333	-635
52.59167	-635
52.60000	-637
52.60833	-639
52.61667	-643
52.62500	-647
52.63333	-649
52.64167	-649
52.65000	-648
52.65833	-647
52.66667	-645
52.67500	-645
52.68333	-644
52.69167	-644
52.70000	-642
52.70833	-641
52.71667	-641
52.72500	-641
52.73333	-642
52.74167	-641
52.75000	-639
52.75833	-636
52.76667	-632
52.77500	-629
52.78333	-626
52.79167	-624
52.80000	-625
52.80833	-627
52.81667	-630
52.82500	-634
52.83333	-636
52.84167	-637
52.85000	-636
52.85833	-633
52.86667	-630
52.87500	-626
52.88333	-622
52.89167	-619
52.90000	-617
52.90833	-617
52.91667	-617
52.92500	-619
52.93333	-621
52.94167	-623
52.95000	-625
52.95833	-626
52.96667	-625
52.97500	-623
52.98333	-620
52.99167	-617
53.00000	-614
53.00833	-612
53.01667	-611
53.02500	-610
53.03333	-609
53.04167	-607
53.05000	-604
53.05833	-601
53.06667	-598
53.07500	-596
53.08333	-596
53.09167	-597
53.10000	-597
53.10833	-595
53.11667	-591
53.12500	-587
53.13333	-583
53.14167	-580
53.15000	-578
53.15833	-576
53.16667	-573
53.17500	-570
53.18333	-566
53.19167	-562
53.20000	-558
53.20833	-554
53.21667	-548
53.22500	-542
53.23333	-536
53.24167	-530
53.25000	-525
53.25833	-519
53.26667	-513
53.27500	-505
53.28333	-496
53.29167	-487
53.30000	-477
53.30833	-467
53.31667	-457
53.32500	-447
53.33333	-437
53.34167	-427
53.35000	-416
53.35833	-405
53.36667	-395
53.37500	-383
53.38333	-370
53.39167	-357
53.40000	-344
53.40833	-329
53.41667	-314
53.42500	-296
53.43333	-278
53.44167	-258
53.45000	-237
53.45833	-214
53.46667	-192
53.47500	-171
53.48333	-150
53.49167	-131
53.50000	-111
53.50833	-92
53.51667	-70
53.52500	-47
53.53333	-21
53.54167	8
53.55000	39
53.55833	74
53.56667	108
53.57500	142
53.58333	177
53.59167	213
53.60000	250
53.60833	287
53.61667	324
53.62500	362
53.63333	399
53.64167	438
53.65000	479
53.65833	525
53.66667	573
53.67500	624
53.68333	676
53.69167	727
53.70000	779
53.70833	831
53.71667	887
53.72500	944
53.73333	1003
53.74167	1066
53.75000	1129
53.75833	1196
53.76667	1265
53.77500	1337
53.78333	1412
53.79167	1486
53.80000	1564
53.80833	1641
53.81667	1721
53.82500	1803
53.83333	1888
53.84167	1978
53.85000	2068
53.85833	2162
53.86667	2256
53.87500	2351
53.88333	2448
53.89167	2546
53.90000	2650
53.90833	2755
53.91667	2864
53.92500	2975
53.93333	3086
53.94167	3201
53.95000	3315
53.95833	3434
53.96667	3554
53.97500	3678
53.98333	3805
53.99167	3934
54.00000	4070
54.00833	4204
54.01667	4343
54.02500	4484
54.03333	4625
54.04167	4772
54.05000	4919
54.05833	5072
54.06667	5225
54.07500	5381
54.08333	5541
54.09167	5701
54.10000	5868
54.10833	6034
54.11667	6206
54.12500	6379
54.13333	6553
54.14167	6732
54.15000	6909
54.15833	7091
54.16667	7274
54.17500	7460
54.18333	7649
54.19167	7837
54.20000	8032
54.20833	8224
54.21667	8423
54.22500	8622
54.23333	8822
54.24167	9027
54.25000	9230
54.25833	9438
54.26667	9646
54.27500	9857
54.28333	10071
54.29167	10282
54.30000	10500
54.30833	10715
54.31667	10936
54.32500	11159
54.33333	11381
54.34167	11608
54.35000	11831
54.35833	12061
54.36667	12288
54.37500	12518
54.38333	12751
54.39167	12981
54.40000	13215
54.40833	13445
54.41667	13680
54.42500	13916
54.43333	14151
54.44167	14390
54.45000	14625
54.45833	14864
54.46667	15100
54.47500	15337
54.48333	15575
54.49167	15809
54.50000	16047
54.50833	16279
54.51667	16514
54.52500	16747
54.53333	16979
54.54167	17216
54.55000	17448
54.55833	17686
54.56667	17919
54.57500	18150
54.58333	18382
54.59167	18609
54.60000	18839
54.60833	19063
54.61667	19291
54.62500	19517
54.63333	19741
54.64167	19967
54.65000	20185
54.65833	20405
54.66667	20618
54.67500	20829
54.68333	21039
54.69167	21245
54.70000	21455
54.70833	21659
54.71667	21864
54.72500	22065
54.73333	22262
54.74167	22461
54.75000	22654
54.75833	22850
54.76667	23042
54.77500	23230
54.78333	23416
54.79167	23594
54.80000	23771
54.80833	23940
54.81667	24108
54.82500	24273
54.83333	24434
54.84167	24595
54.85000	24751
54.85833	24906
54.86667	25056
54.87500	25205
54.88333	25351
54.89167	25492
54.90000	25632
54.90833	25766
54.91667	25900
54.92500	26030
54.93333	26155
54.94167	26278
54.95000	26395
54.95833	26509
54.96667	26618
54.97500	26722
54.98333	26823
54.99167	26918
55.00000	27010
55.00833	27096
55.01667	27181
55.02500	27261
55.03333	27337
55.04167	27411
55.05000	27480
55.05833	27549
55.06667	27614
55.07500	27676
55.08333	27734
55.09167	27786
55.10000	27834
55.10833	27878
55.11667	27920
55.12500	27958
55.13333	27992
55.14167	28022
55.15000	28048
55.15833	28069
55.16667	28087
55.17500	28101
55.18333	28111
55.19167	28117
55.20000	28119
55.20833	28118
55.21667	28113
55.22500	28106
55.23333	28098
55.24167	28087
55.25000	28072
55.25833	28053
55.26667	28031
55.27500	28003
55.28333	27972
55.29167	27939
55.30000	27902
55.30833	27864
55.31667	27822
55.32500	27778
55.33333	27732
55.34167	27682
55.35000	27630
55.35833	27571
55.36667	27509
55.37500	27445
55.38333	27378
55.39167	27310
55.40000	27238
55.40833	27166
55.41667	27092
55.42500	27016
55.43333	26938
55.44167	26856
55.45000	26774
55.45833	26688
55.46667	26600
55.47500	26508
55.48333	26414
55.49167	26319
55.50000	26219
55.50833	26120
55.51667	26018
55.52500	25917
55.53333	25815
55.54167	25711
55.55000	25607
55.55833	25498
55.56667	25389
55.57500	25277
55.58333	25162
55.59167	25047
55.60000	24927
55.60833	24809
55.61667	24689
55.62500	24569
55.63333	24450
55.64167	24327
55.65000	24206
55.65833	24081
55.66667	23957
55.67500	23830
55.68333	23702
55.69167	23576
55.70000	23445
55.70833	23315
55.71667	23180
55.72500	23044
55.73333	22908
55.74167	22770
55.75000	22636
55.75833	22501
55.76667	22368
55.77500	22233
55.78333	22094
55.79167	21956
55.80000	21816
55.80833	21680
55.81667	21542
55.82500	21406
55.83333	21270
55.84167	21130
55.85000	20993
55.85833	20852
55.86667	20713
55.87500	20574
55.88333	20435
55.89167	20298
55.90000	20157
55.90833	20019
55.91667	19877
55.92500	19735
55.93333	19594
55.94167	19451
55.95000	19312
55.95833	19170
55.96667	19032
55.97500	18894
55.98333	18755
55.99167	18619
56.00000	18480
56.00833	18345
56.01667	18210
56.02500	18076
56.03333	17941
56.04167	17803
56.05000	17668
56.05833	17530
56.06667	17395
56.07500	17261
56.08333	17126
56.09167	16995
56.10000	16861
56.10833	16730
56.11667	16599
56.12500	16468
56.13333	16337
56.14167	16205
56.15000	16077
56.15833	15948
56.16667	15823
56.17500	15698
56.18333	15572
56.19167	15448
56.20000	15322
56.20833	15200
56.21667	15077
56.22500	14955
56.23333	14833
56.24167	14709
56.25000	14586
56.25833	14461
56.26667	14338
56.27500	14215
56.28333	14092
56.29167	13973
56.30000	13852
56.30833	13736
56.31667	13619
56.32500	13503
56.33333	13389
56.34167	13274
56.35000	13162
56.35833	13049
56.36667	12938
56.37500	12830
56.38333	12722
56.39167	12615
56.40000	12506
56.40833	12399
56.41667	12290
56.42500	12182
56.43333	12076
56.44167	11970
56.45000	11868
56.45833	11765
56.46667	11665
56.47500	11565
56.48333	11463
56.49167	11363
56.50000	11260
56.50833	11158
56.51667	11057
56.52500	10957
56.53333	10860
56.54167	10763
56.55000	10668
56.55833	10570
56.56667	10475
56.57500	10381
56.58333	10288
56.59167	10200
56.60000	10111
56.60833	10024
56.61667	9937
56.62500	9850
56.63333	9764
56.64167	9677
56.65000	9592
56.65833	9505
56.66667	9421
56.67500	9338
56.68333	9255
56.69167	9174
56.70000	9092
56.70833	9010
56.71667	8927
56.72500	8843
56.73333	8762
56.74167	8681
56.75000	8604
56.75833	8525
56.76667	8448
56.77500	8370
56.78333	8292
56.79167	8217
56.80000	8142
56.80833	8070
56.81667	7999
56.82500	7929
56.83333	7861
56.84167	7792
56.85000	7725
56.85833	7655
56.86667	7586
56.87500	7517
56.88333	7447
56.89167	7380
56.90000	7312
56.90833	7246
56.91667	7179
56.92500	7113
56.93333	7048
56.94167	6984
56.95000	6922
56.95833	6861
56.96667	6800
56.97500	6740
56.98333	6679
56.99167	6618
57.00000	6556
57.00833	6496
57.01667	6437
57.02500	6378
57.03333	6320
57.04167	6262
57.05000	6207
57.05833	6152
57.06667	6099
57.07500	6044
57.08333	5988
57.09167	5932
57.10000	5876
57.10833	5821
57.11667	5766
57.12500	5713
57.13333	5662
57.14167	5611
57.15000	5562
57.15833	5512
57.16667	5463
57.17500	5415
57.18333	5366
57.19167	5318
57.20000	5270
57.20833	5223
57.21667	5175
57.22500	5127
57.23333	5079
57.24167	5032
57.25000	4987
57.25833	4943
57.26667	4901
57.27500	4860
57.28333	4820
57.29167	4780
57.30000	4738
57.30833	4695
57.31667	4652
57.32500	4609
57.33333	4567
57.34167	4525
57.35000	4485
57.35833	4445
57.36667	4407
57.37500	4368
57.38333	4329
57.39167	4291
57.40000	4251
57.40833	4211
57.41667	4171
57.42500	4131
57.43333	4092
57.44167	4054
57.45000	4018
57.45833	3983
57.46667	3947
57.47500	3911
57.48333	3875
57.49167	3841
57.50000	3806
57.50833	3774
57.51667	3740
57.52500	3707
57.53333	3674
57.54167	3640
57.55000	3608
57.55833	3576
57.56667	3546
57.57500	3516
57.58333	3485
57.59167	3453
57.60000	3420
57.60833	3388
57.61667	3358
57.62500	3329
57.63333	3302
57.64167	3274
57.65000	3246
57.65833	3218
57.66667	3189
57.67500	3162
57.68333	3134
57.69167	3107
57.70000	3079
57.70833	3052
57.71667	3023
57.72500	2995
57.73333	2968
57.74167	2942
57.75000	2916
57.75833	2890
57.76667	2863
57.77500	2838
57.78333	2814
57.79167	2791
57.80000	2768
57.80833	2746
57.81667	2721
57.82500	2697
57.83333	2673
57.84167	2650
57.85000	2628
57.85833	2607
57.86667	2585
57.87500	2562
57.88333	2538
57.89167	2514
57.90000	2490
57.90833	2468
57.91667	2447
57.92500	2428
57.93333	2409
57.94167	2389
57.95000	2369
57.95833	2348
57.96667	2327
57.97500	2305
57.98333	2285
57.99167	2264
58.00000	2243
58.00833	2221
58.01667	2199
58.02500	2178
58.03333	2159
58.04167	2140
58.05000	2123
58.05833	2108
58.06667	2092
58.07500	2074
58.08333	2054
58.09167	2033
58.10000	2012
58.10833	1993
58.11667	1976
58.12500	1961
58.13333	1946
58.14167	1930
58.15000	1914
58.15833	1898
58.16667	1882
58.17500	1866
58.18333	1850
58.19167	1834
58.20000	1818
58.20833	1802
58.21667	1786
58.22500	1770
58.23333	1754
58.24167	1737
58.25000	1721
58.25833	1705
58.26667	1689
58.27500	1674
58.28333	1659
58.29167	1645
58.30000	1630
58.30833	1615
58.31667	1602
58.32500	1590
58.33333	1578
58.34167	1566
58.35000	1554
58.35833	1540
58.36667	1525
58.37500	1509
58.38333	1492
58.39167	1477
58.40000	1461
58.40833	1447
58.41667	1433
58.42500	1421
58.43333	1411
58.44167	1401
58.45000	1391
58.45833	1381
58.46667	1370
58.47500	1358
58.48333	1346
58.49167	1333
58.50000	1320
58.50833	1308
58.51667	1294
58.52500	1281
58.53333	1267
58.54167	1253
58.55000	1240
58.55833	1227
58.56667	1215
58.57500	1204
58.58333	1193
58.59167	1182
58.60000	1172
58.60833	1162
58.61667	1154
58.62500	1146
58.63333	1138
58.64167	1128
58.65000	1118
58.65833	1105
58.66667	1093
58.67500	1083
58.68333	1074
58.69167	1066
58.70000	1059
58.70833	1050
58.71667	1041
58.72500	1030
58.73333	1020
58.74167	1008
58.75000	997
58.75833	985
58.76667	974
58.77500	965
58.78333	957
58.79167	950
58.80000	942
58.80833	934
58.81667	924
58.82500	914
58.83333	905
58.84167	897
58.85000	889
58.85833	882
58.86667	875
58.87500	867
58.88333	858
58.89167	849
58.90000	838
58.90833	829
58.91667	820
58.92500	811
58.93333	802
58.94167	793
58.95000	784
58.95833	775
58.96667	765
58.97500	757
58.98333	749
58.99167	742
59.00000	736
59.00833	729
59.01667	721
59.02500	712
59.03333	704
59.04167	695
59.05000	687
59.05833	680
59.06667	674
59.07500	668
59.08333	662
59.09167	656
59.10000	651
59.10833	645
59.11667	639
59.12500	632
59.13333	623
59.14167	611
59.15000	600
59.15833	590
59.16667	581
59.17500	576
59.18333	573
59.19167	571
59.20000	568
59.20833	564
59.21667	558
59.22500	551
59.23333	542
59.24167	532
59.25000	523
59.25833	516
59.26667	510
59.27500	505
59.28333	500
59.29167	494
59.30000	487
59.30833	479
59.31667	472
59.32500	466
59.33333	460
59.34167	455
59.35000	452
59.35833	448
59.36667	445
59.37500	442
59.38333	438
59.39167	434
59.40000	430
59.40833	425
59.41667	420
59.42500	414
59.43333	410
59.44167	406
59.45000	402
59.45833	397
59.46667	392
59.47500	385
59.48333	377
59.49167	370
59.50000	365
59.50833	361
59.51667	358
59.52500	355
59.53333	352
59.54167	347
59.55000	342
59.55833	337
59.56667	333
59.57500	328
59.58333	323
59.59167	317
59.60000	310
59.60833	303
59.61667	297
59.62500	293
59.63333	289
59.64167	285
59.65000	280
59.65833	275
59.66667	270
59.67500	266
59.68333	262
59.69167	258
59.70000	255
59.70833	252
59.71667	249
59.72500	246
59.73333	242
59.74167	237
59.75000	232
59.75833	226
59.76667	219
59.77500	214
59.78333	209
59.79167	205
59.80000	202
59.80833	199
59.81667	196
59.82500	194
59.83333	192
59.84167	190
59.85000	187
59.85833	184
59.86667	180
59.87500	175
59.88333	168
59.89167	163
59.90000	158
59.90833	155
59.91667	152
59.92500	149
59.93333	147
59.94167	144
59.95000	140
59.95833	137
59.96667	133
59.97500	129
59.98333	126
59.99167	123
60.00000	119
