# Supplementary material for: How J-chain ensures the assembly of immunoglobulin IgM pentamers
Source: EMBO J. 2024 Dec 4;44(2):505–33. doi: 10.1038/s44318-024-00317-9 (PMC11729874; doi:10.1038/s44318-024-00317-9)
Supplement: Supplementary file 5 — Source data Fig. 3 [file 44318_2024_317_MOESM5_ESM.zip › Figure 3/3B/repeat 2 Cu4 + JC/20231116 Cu4tp_JC_WT_8h_2.txt]

[Header]
Application Name	LCsolution
Version	1.25
Data File Name	D:\Xenia\JC Oligomerisation kinetics\20231116 Cu4tp_JC_WT_8h_2.lcd
Output Date	17.11.2023
Output Time	15:07:12

[Configuration]
# of Detectors	2
Detector ID	Detector A	Detector B
Detector Name	Detector A	Detector B
# of Channels	2	1

[LC Chromatogram(Detector A-Ch1)]
Interval(msec)	500
# of Points	7201
Start Time(min)	0.000
End Time(min)	60.000
Intensity Units	mV
Intensity Multiplier	0.001
Wavelength(nm)	280
R.Time (min)	Intensity
0.00000	-1
0.00833	-1
0.01667	0
0.02500	1
0.03333	3
0.04167	4
0.05000	6
0.05833	7
0.06667	6
0.07500	4
0.08333	1
0.09167	-2
0.10000	-4
0.10833	-6
0.11667	-9
0.12500	-10
0.13333	-11
0.14167	-10
0.15000	-8
0.15833	-6
0.16667	-4
0.17500	-4
0.18333	-4
0.19167	-2
0.20000	2
0.20833	6
0.21667	9
0.22500	11
0.23333	10
0.24167	7
0.25000	2
0.25833	-4
0.26667	-11
0.27500	-16
0.28333	-19
0.29167	-18
0.30000	-15
0.30833	-12
0.31667	-11
0.32500	-10
0.33333	-10
0.34167	-9
0.35000	-6
0.35833	-3
0.36667	-2
0.37500	-3
0.38333	-6
0.39167	-10
0.40000	-14
0.40833	-18
0.41667	-21
0.42500	-20
0.43333	-18
0.44167	-14
0.45000	-11
0.45833	-8
0.46667	-7
0.47500	-7
0.48333	-9
0.49167	-12
0.50000	-13
0.50833	-14
0.51667	-12
0.52500	-8
0.53333	-4
0.54167	-1
0.55000	1
0.55833	0
0.56667	-2
0.57500	-4
0.58333	-5
0.59167	-5
0.60000	-6
0.60833	-7
0.61667	-8
0.62500	-8
0.63333	-9
0.64167	-8
0.65000	-6
0.65833	-3
0.66667	-0
0.67500	1
0.68333	-1
0.69167	-8
0.70000	-19
0.70833	-28
0.71667	-33
0.72500	-33
0.73333	-30
0.74167	-25
0.75000	-21
0.75833	-19
0.76667	-20
0.77500	-21
0.78333	-23
0.79167	-24
0.80000	-25
0.80833	-25
0.81667	-24
0.82500	-21
0.83333	-18
0.84167	-15
0.85000	-12
0.85833	-10
0.86667	-8
0.87500	-6
0.88333	-3
0.89167	0
0.90000	3
0.90833	4
0.91667	4
0.92500	2
0.93333	-2
0.94167	-5
0.95000	-8
0.95833	-10
0.96667	-11
0.97500	-12
0.98333	-15
0.99167	-17
1.00000	-19
1.00833	-19
1.01667	-18
1.02500	-15
1.03333	-12
1.04167	-9
1.05000	-6
1.05833	-4
1.06667	-3
1.07500	-2
1.08333	-0
1.09167	1
1.10000	2
1.10833	2
1.11667	0
1.12500	-3
1.13333	-6
1.14167	-8
1.15000	-9
1.15833	-8
1.16667	-7
1.17500	-7
1.18333	-9
1.19167	-13
1.20000	-17
1.20833	-20
1.21667	-21
1.22500	-19
1.23333	-16
1.24167	-12
1.25000	-8
1.25833	-5
1.26667	-3
1.27500	-5
1.28333	-8
1.29167	-11
1.30000	-13
1.30833	-13
1.31667	-12
1.32500	-11
1.33333	-10
1.34167	-11
1.35000	-12
1.35833	-14
1.36667	-17
1.37500	-21
1.38333	-24
1.39167	-26
1.40000	-24
1.40833	-21
1.41667	-16
1.42500	-12
1.43333	-11
1.44167	-11
1.45000	-12
1.45833	-13
1.46667	-12
1.47500	-10
1.48333	-8
1.49167	-7
1.50000	-6
1.50833	-7
1.51667	-7
1.52500	-6
1.53333	-5
1.54167	-5
1.55000	-6
1.55833	-9
1.56667	-12
1.57500	-15
1.58333	-16
1.59167	-16
1.60000	-15
1.60833	-16
1.61667	-17
1.62500	-18
1.63333	-17
1.64167	-14
1.65000	-12
1.65833	-11
1.66667	-12
1.67500	-14
1.68333	-17
1.69167	-20
1.70000	-23
1.70833	-26
1.71667	-30
1.72500	-33
1.73333	-33
1.74167	-30
1.75000	-24
1.75833	-17
1.76667	-13
1.77500	-13
1.78333	-17
1.79167	-23
1.80000	-28
1.80833	-32
1.81667	-33
1.82500	-33
1.83333	-32
1.84167	-31
1.85000	-28
1.85833	-24
1.86667	-20
1.87500	-19
1.88333	-19
1.89167	-20
1.90000	-21
1.90833	-22
1.91667	-20
1.92500	-18
1.93333	-17
1.94167	-17
1.95000	-17
1.95833	-17
1.96667	-15
1.97500	-13
1.98333	-11
1.99167	-10
2.00000	-11
2.00833	-15
2.01667	-21
2.02500	-26
2.03333	-30
2.04167	-30
2.05000	-29
2.05833	-26
2.06667	-23
2.07500	-21
2.08333	-21
2.09167	-21
2.10000	-23
2.10833	-25
2.11667	-28
2.12500	-29
2.13333	-29
2.14167	-27
2.15000	-23
2.15833	-20
2.16667	-17
2.17500	-16
2.18333	-18
2.19167	-21
2.20000	-25
2.20833	-28
2.21667	-29
2.22500	-30
2.23333	-29
2.24167	-27
2.25000	-25
2.25833	-25
2.26667	-25
2.27500	-26
2.28333	-26
2.29167	-27
2.30000	-26
2.30833	-26
2.31667	-26
2.32500	-25
2.33333	-24
2.34167	-20
2.35000	-17
2.35833	-15
2.36667	-16
2.37500	-19
2.38333	-24
2.39167	-29
2.40000	-32
2.40833	-34
2.41667	-34
2.42500	-32
2.43333	-30
2.44167	-28
2.45000	-27
2.45833	-28
2.46667	-29
2.47500	-30
2.48333	-30
2.49167	-30
2.50000	-32
2.50833	-35
2.51667	-39
2.52500	-42
2.53333	-44
2.54167	-45
2.55000	-44
2.55833	-43
2.56667	-40
2.57500	-37
2.58333	-34
2.59167	-32
2.60000	-30
2.60833	-30
2.61667	-31
2.62500	-33
2.63333	-36
2.64167	-37
2.65000	-38
2.65833	-37
2.66667	-34
2.67500	-30
2.68333	-27
2.69167	-23
2.70000	-19
2.70833	-17
2.71667	-16
2.72500	-16
2.73333	-14
2.74167	-12
2.75000	-12
2.75833	-13
2.76667	-16
2.77500	-21
2.78333	-26
2.79167	-30
2.80000	-32
2.80833	-31
2.81667	-27
2.82500	-21
2.83333	-15
2.84167	-12
2.85000	-11
2.85833	-13
2.86667	-17
2.87500	-21
2.88333	-26
2.89167	-29
2.90000	-29
2.90833	-29
2.91667	-27
2.92500	-25
2.93333	-24
2.94167	-25
2.95000	-26
2.95833	-28
2.96667	-30
2.97500	-30
2.98333	-28
2.99167	-26
3.00000	-24
3.00833	-22
3.01667	-22
3.02500	-23
3.03333	-25
3.04167	-26
3.05000	-26
3.05833	-25
3.06667	-23
3.07500	-21
3.08333	-20
3.09167	-20
3.10000	-21
3.10833	-23
3.11667	-25
3.12500	-26
3.13333	-26
3.14167	-24
3.15000	-23
3.15833	-23
3.16667	-24
3.17500	-27
3.18333	-29
3.19167	-30
3.20000	-30
3.20833	-30
3.21667	-31
3.22500	-33
3.23333	-36
3.24167	-40
3.25000	-43
3.25833	-44
3.26667	-42
3.27500	-39
3.28333	-36
3.29167	-34
3.30000	-33
3.30833	-32
3.31667	-32
3.32500	-31
3.33333	-31
3.34167	-30
3.35000	-29
3.35833	-27
3.36667	-24
3.37500	-21
3.38333	-19
3.39167	-19
3.40000	-21
3.40833	-24
3.41667	-27
3.42500	-28
3.43333	-28
3.44167	-27
3.45000	-26
3.45833	-24
3.46667	-22
3.47500	-21
3.48333	-21
3.49167	-22
3.50000	-23
3.50833	-25
3.51667	-25
3.52500	-26
3.53333	-27
3.54167	-30
3.55000	-32
3.55833	-31
3.56667	-28
3.57500	-25
3.58333	-22
3.59167	-21
3.60000	-23
3.60833	-26
3.61667	-29
3.62500	-31
3.63333	-31
3.64167	-29
3.65000	-26
3.65833	-23
3.66667	-21
3.67500	-18
3.68333	-17
3.69167	-17
3.70000	-20
3.70833	-24
3.71667	-29
3.72500	-34
3.73333	-36
3.74167	-35
3.75000	-34
3.75833	-34
3.76667	-33
3.77500	-31
3.78333	-29
3.79167	-25
3.80000	-22
3.80833	-20
3.81667	-22
3.82500	-26
3.83333	-30
3.84167	-32
3.85000	-34
3.85833	-34
3.86667	-33
3.87500	-32
3.88333	-33
3.89167	-34
3.90000	-35
3.90833	-37
3.91667	-38
3.92500	-39
3.93333	-40
3.94167	-38
3.95000	-36
3.95833	-33
3.96667	-29
3.97500	-27
3.98333	-26
3.99167	-26
4.00000	-27
4.00833	-29
4.01667	-33
4.02500	-36
4.03333	-40
4.04167	-43
4.05000	-43
4.05833	-42
4.06667	-40
4.07500	-38
4.08333	-36
4.09167	-36
4.10000	-37
4.10833	-40
4.11667	-44
4.12500	-47
4.13333	-47
4.14167	-45
4.15000	-41
4.15833	-37
4.16667	-33
4.17500	-32
4.18333	-33
4.19167	-35
4.20000	-36
4.20833	-36
4.21667	-36
4.22500	-37
4.23333	-38
4.24167	-41
4.25000	-44
4.25833	-47
4.26667	-49
4.27500	-48
4.28333	-45
4.29167	-41
4.30000	-38
4.30833	-36
4.31667	-35
4.32500	-35
4.33333	-35
4.34167	-35
4.35000	-34
4.35833	-34
4.36667	-35
4.37500	-37
4.38333	-39
4.39167	-40
4.40000	-40
4.40833	-38
4.41667	-36
4.42500	-34
4.43333	-32
4.44167	-32
4.45000	-32
4.45833	-32
4.46667	-31
4.47500	-32
4.48333	-33
4.49167	-34
4.50000	-34
4.50833	-34
4.51667	-33
4.52500	-32
4.53333	-31
4.54167	-29
4.55000	-27
4.55833	-24
4.56667	-22
4.57500	-21
4.58333	-20
4.59167	-21
4.60000	-23
4.60833	-25
4.61667	-26
4.62500	-27
4.63333	-28
4.64167	-28
4.65000	-28
4.65833	-30
4.66667	-32
4.67500	-35
4.68333	-37
4.69167	-38
4.70000	-39
4.70833	-38
4.71667	-36
4.72500	-33
4.73333	-31
4.74167	-30
4.75000	-30
4.75833	-31
4.76667	-33
4.77500	-34
4.78333	-33
4.79167	-31
4.80000	-28
4.80833	-25
4.81667	-23
4.82500	-21
4.83333	-22
4.84167	-24
4.85000	-27
4.85833	-30
4.86667	-32
4.87500	-33
4.88333	-34
4.89167	-35
4.90000	-35
4.90833	-34
4.91667	-33
4.92500	-33
4.93333	-34
4.94167	-35
4.95000	-36
4.95833	-35
4.96667	-34
4.97500	-31
4.98333	-28
4.99167	-27
5.00000	-29
5.00833	-32
5.01667	-36
5.02500	-39
5.03333	-40
5.04167	-41
5.05000	-41
5.05833	-39
5.06667	-35
5.07500	-31
5.08333	-27
5.09167	-27
5.10000	-30
5.10833	-34
5.11667	-36
5.12500	-37
5.13333	-37
5.14167	-36
5.15000	-37
5.15833	-38
5.16667	-41
5.17500	-44
5.18333	-47
5.19167	-49
5.20000	-53
5.20833	-56
5.21667	-57
5.22500	-56
5.23333	-52
5.24167	-47
5.25000	-41
5.25833	-34
5.26667	-29
5.27500	-27
5.28333	-28
5.29167	-31
5.30000	-35
5.30833	-37
5.31667	-36
5.32500	-34
5.33333	-32
5.34167	-29
5.35000	-27
5.35833	-26
5.36667	-25
5.37500	-25
5.38333	-26
5.39167	-29
5.40000	-31
5.40833	-34
5.41667	-37
5.42500	-40
5.43333	-43
5.44167	-45
5.45000	-46
5.45833	-45
5.46667	-44
5.47500	-41
5.48333	-37
5.49167	-35
5.50000	-34
5.50833	-34
5.51667	-34
5.52500	-36
5.53333	-37
5.54167	-38
5.55000	-38
5.55833	-38
5.56667	-36
5.57500	-34
5.58333	-31
5.59167	-29
5.60000	-29
5.60833	-28
5.61667	-29
5.62500	-30
5.63333	-32
5.64167	-34
5.65000	-36
5.65833	-36
5.66667	-36
5.67500	-34
5.68333	-33
5.69167	-33
5.70000	-34
5.70833	-36
5.71667	-38
5.72500	-39
5.73333	-39
5.74167	-40
5.75000	-42
5.75833	-44
5.76667	-45
5.77500	-43
5.78333	-38
5.79167	-33
5.80000	-28
5.80833	-25
5.81667	-25
5.82500	-27
5.83333	-30
5.84167	-31
5.85000	-32
5.85833	-31
5.86667	-30
5.87500	-29
5.88333	-28
5.89167	-30
5.90000	-33
5.90833	-36
5.91667	-38
5.92500	-39
5.93333	-39
5.94167	-39
5.95000	-41
5.95833	-44
5.96667	-48
5.97500	-49
5.98333	-49
5.99167	-46
6.00000	-42
6.00833	-39
6.01667	-36
6.02500	-34
6.03333	-33
6.04167	-32
6.05000	-33
6.05833	-33
6.06667	-35
6.07500	-37
6.08333	-40
6.09167	-43
6.10000	-45
6.10833	-46
6.11667	-46
6.12500	-44
6.13333	-42
6.14167	-40
6.15000	-37
6.15833	-34
6.16667	-30
6.17500	-27
6.18333	-24
6.19167	-22
6.20000	-21
6.20833	-20
6.21667	-19
6.22500	-17
6.23333	-17
6.24167	-17
6.25000	-19
6.25833	-23
6.26667	-27
6.27500	-31
6.28333	-35
6.29167	-38
6.30000	-39
6.30833	-40
6.31667	-40
6.32500	-40
6.33333	-39
6.34167	-37
6.35000	-35
6.35833	-32
6.36667	-30
6.37500	-28
6.38333	-28
6.39167	-29
6.40000	-32
6.40833	-37
6.41667	-42
6.42500	-46
6.43333	-47
6.44167	-45
6.45000	-41
6.45833	-38
6.46667	-36
6.47500	-33
6.48333	-31
6.49167	-28
6.50000	-25
6.50833	-24
6.51667	-25
6.52500	-27
6.53333	-30
6.54167	-33
6.55000	-35
6.55833	-36
6.56667	-35
6.57500	-34
6.58333	-32
6.59167	-31
6.60000	-31
6.60833	-31
6.61667	-32
6.62500	-32
6.63333	-32
6.64167	-30
6.65000	-28
6.65833	-25
6.66667	-24
6.67500	-24
6.68333	-25
6.69167	-27
6.70000	-28
6.70833	-27
6.71667	-24
6.72500	-21
6.73333	-17
6.74167	-14
6.75000	-12
6.75833	-13
6.76667	-16
6.77500	-22
6.78333	-28
6.79167	-33
6.80000	-35
6.80833	-34
6.81667	-32
6.82500	-30
6.83333	-31
6.84167	-35
6.85000	-39
6.85833	-41
6.86667	-41
6.87500	-39
6.88333	-36
6.89167	-33
6.90000	-32
6.90833	-31
6.91667	-30
6.92500	-28
6.93333	-25
6.94167	-22
6.95000	-19
6.95833	-17
6.96667	-18
6.97500	-20
6.98333	-24
6.99167	-27
7.00000	-29
7.00833	-30
7.01667	-30
7.02500	-30
7.03333	-31
7.04167	-33
7.05000	-35
7.05833	-36
7.06667	-36
7.07500	-36
7.08333	-35
7.09167	-34
7.10000	-33
7.10833	-33
7.11667	-33
7.12500	-34
7.13333	-34
7.14167	-33
7.15000	-31
7.15833	-28
7.16667	-27
7.17500	-26
7.18333	-26
7.19167	-27
7.20000	-28
7.20833	-30
7.21667	-31
7.22500	-32
7.23333	-33
7.24167	-34
7.25000	-32
7.25833	-30
7.26667	-28
7.27500	-27
7.28333	-27
7.29167	-27
7.30000	-28
7.30833	-27
7.31667	-23
7.32500	-17
7.33333	-13
7.34167	-13
7.35000	-16
7.35833	-21
7.36667	-26
7.37500	-30
7.38333	-33
7.39167	-35
7.40000	-37
7.40833	-38
7.41667	-37
7.42500	-34
7.43333	-32
7.44167	-29
7.45000	-29
7.45833	-31
7.46667	-35
7.47500	-40
7.48333	-44
7.49167	-46
7.50000	-45
7.50833	-43
7.51667	-41
7.52500	-42
7.53333	-43
7.54167	-45
7.55000	-46
7.55833	-45
7.56667	-45
7.57500	-44
7.58333	-43
7.59167	-41
7.60000	-39
7.60833	-37
7.61667	-35
7.62500	-34
7.63333	-34
7.64167	-35
7.65000	-36
7.65833	-35
7.66667	-34
7.67500	-33
7.68333	-33
7.69167	-33
7.70000	-33
7.70833	-33
7.71667	-32
7.72500	-29
7.73333	-26
7.74167	-24
7.75000	-23
7.75833	-24
7.76667	-27
7.77500	-31
7.78333	-35
7.79167	-39
7.80000	-40
7.80833	-40
7.81667	-38
7.82500	-36
7.83333	-34
7.84167	-33
7.85000	-31
7.85833	-29
7.86667	-26
7.87500	-25
7.88333	-26
7.89167	-27
7.90000	-30
7.90833	-32
7.91667	-31
7.92500	-30
7.93333	-31
7.94167	-34
7.95000	-37
7.95833	-39
7.96667	-39
7.97500	-37
7.98333	-32
7.99167	-29
8.00000	-26
8.00833	-24
8.01667	-23
8.02500	-23
8.03333	-23
8.04167	-23
8.05000	-23
8.05833	-24
8.06667	-26
8.07500	-28
8.08333	-30
8.09167	-33
8.10000	-36
8.10833	-39
8.11667	-41
8.12500	-42
8.13333	-42
8.14167	-40
8.15000	-36
8.15833	-30
8.16667	-24
8.17500	-20
8.18333	-17
8.19167	-16
8.20000	-16
8.20833	-17
8.21667	-17
8.22500	-18
8.23333	-21
8.24167	-26
8.25000	-31
8.25833	-36
8.26667	-40
8.27500	-42
8.28333	-42
8.29167	-42
8.30000	-43
8.30833	-44
8.31667	-45
8.32500	-45
8.33333	-45
8.34167	-44
8.35000	-43
8.35833	-41
8.36667	-39
8.37500	-37
8.38333	-37
8.39167	-37
8.40000	-37
8.40833	-37
8.41667	-37
8.42500	-38
8.43333	-41
8.44167	-46
8.45000	-49
8.45833	-52
8.46667	-52
8.47500	-52
8.48333	-52
8.49167	-51
8.50000	-49
8.50833	-46
8.51667	-44
8.52500	-42
8.53333	-41
8.54167	-41
8.55000	-43
8.55833	-45
8.56667	-48
8.57500	-54
8.58333	-60
8.59167	-65
8.60000	-67
8.60833	-66
8.61667	-62
8.62500	-56
8.63333	-50
8.64167	-44
8.65000	-40
8.65833	-39
8.66667	-39
8.67500	-39
8.68333	-38
8.69167	-36
8.70000	-32
8.70833	-30
8.71667	-30
8.72500	-32
8.73333	-33
8.74167	-36
8.75000	-38
8.75833	-41
8.76667	-44
8.77500	-47
8.78333	-49
8.79167	-49
8.80000	-46
8.80833	-43
8.81667	-42
8.82500	-42
8.83333	-44
8.84167	-46
8.85000	-48
8.85833	-48
8.86667	-48
8.87500	-48
8.88333	-47
8.89167	-47
8.90000	-47
8.90833	-47
8.91667	-49
8.92500	-49
8.93333	-48
8.94167	-45
8.95000	-41
8.95833	-37
8.96667	-34
8.97500	-35
8.98333	-39
8.99167	-43
9.00000	-47
9.00833	-49
9.01667	-48
9.02500	-46
9.03333	-43
9.04167	-40
9.05000	-37
9.05833	-35
9.06667	-32
9.07500	-29
9.08333	-27
9.09167	-26
9.10000	-26
9.10833	-26
9.11667	-25
9.12500	-25
9.13333	-26
9.14167	-29
9.15000	-34
9.15833	-40
9.16667	-45
9.17500	-47
9.18333	-48
9.19167	-48
9.20000	-48
9.20833	-49
9.21667	-50
9.22500	-51
9.23333	-51
9.24167	-49
9.25000	-47
9.25833	-45
9.26667	-44
9.27500	-42
9.28333	-41
9.29167	-39
9.30000	-37
9.30833	-36
9.31667	-38
9.32500	-41
9.33333	-46
9.34167	-51
9.35000	-54
9.35833	-55
9.36667	-55
9.37500	-55
9.38333	-56
9.39167	-55
9.40000	-52
9.40833	-48
9.41667	-42
9.42500	-38
9.43333	-35
9.44167	-35
9.45000	-36
9.45833	-37
9.46667	-39
9.47500	-42
9.48333	-45
9.49167	-47
9.50000	-48
9.50833	-46
9.51667	-42
9.52500	-39
9.53333	-37
9.54167	-37
9.55000	-38
9.55833	-39
9.56667	-39
9.57500	-37
9.58333	-35
9.59167	-33
9.60000	-33
9.60833	-35
9.61667	-39
9.62500	-44
9.63333	-49
9.64167	-52
9.65000	-53
9.65833	-49
9.66667	-43
9.67500	-36
9.68333	-29
9.69167	-25
9.70000	-23
9.70833	-25
9.71667	-27
9.72500	-30
9.73333	-33
9.74167	-34
9.75000	-36
9.75833	-38
9.76667	-42
9.77500	-46
9.78333	-50
9.79167	-53
9.80000	-54
9.80833	-53
9.81667	-50
9.82500	-47
9.83333	-44
9.84167	-42
9.85000	-42
9.85833	-44
9.86667	-47
9.87500	-47
9.88333	-46
9.89167	-45
9.90000	-44
9.90833	-44
9.91667	-45
9.92500	-46
9.93333	-46
9.94167	-44
9.95000	-43
9.95833	-45
9.96667	-46
9.97500	-47
9.98333	-46
9.99167	-45
10.00000	-42
10.00833	-41
10.01667	-41
10.02500	-43
10.03333	-46
10.04167	-48
10.05000	-48
10.05833	-45
10.06667	-41
10.07500	-37
10.08333	-34
10.09167	-33
10.10000	-33
10.10833	-34
10.11667	-35
10.12500	-34
10.13333	-33
10.14167	-33
10.15000	-35
10.15833	-37
10.16667	-40
10.17500	-42
10.18333	-43
10.19167	-43
10.20000	-42
10.20833	-41
10.21667	-42
10.22500	-43
10.23333	-45
10.24167	-47
10.25000	-48
10.25833	-48
10.26667	-46
10.27500	-45
10.28333	-44
10.29167	-45
10.30000	-45
10.30833	-45
10.31667	-45
10.32500	-43
10.33333	-42
10.34167	-41
10.35000	-42
10.35833	-45
10.36667	-49
10.37500	-52
10.38333	-55
10.39167	-57
10.40000	-57
10.40833	-56
10.41667	-55
10.42500	-53
10.43333	-51
10.44167	-50
10.45000	-51
10.45833	-52
10.46667	-53
10.47500	-53
10.48333	-51
10.49167	-48
10.50000	-45
10.50833	-43
10.51667	-44
10.52500	-46
10.53333	-48
10.54167	-50
10.55000	-51
10.55833	-50
10.56667	-50
10.57500	-50
10.58333	-52
10.59167	-53
10.60000	-53
10.60833	-50
10.61667	-46
10.62500	-42
10.63333	-39
10.64167	-37
10.65000	-37
10.65833	-40
10.66667	-44
10.67500	-50
10.68333	-55
10.69167	-59
10.70000	-60
10.70833	-58
10.71667	-54
10.72500	-51
10.73333	-47
10.74167	-45
10.75000	-43
10.75833	-41
10.76667	-39
10.77500	-38
10.78333	-39
10.79167	-43
10.80000	-49
10.80833	-53
10.81667	-55
10.82500	-55
10.83333	-54
10.84167	-52
10.85000	-51
10.85833	-50
10.86667	-48
10.87500	-47
10.88333	-44
10.89167	-42
10.90000	-39
10.90833	-38
10.91667	-37
10.92500	-37
10.93333	-38
10.94167	-38
10.95000	-38
10.95833	-36
10.96667	-35
10.97500	-37
10.98333	-40
10.99167	-44
11.00000	-48
11.00833	-49
11.01667	-46
11.02500	-42
11.03333	-37
11.04167	-34
11.05000	-32
11.05833	-33
11.06667	-35
11.07500	-36
11.08333	-35
11.09167	-34
11.10000	-34
11.10833	-35
11.11667	-35
11.12500	-34
11.13333	-32
11.14167	-29
11.15000	-27
11.15833	-25
11.16667	-24
11.17500	-25
11.18333	-28
11.19167	-32
11.20000	-37
11.20833	-40
11.21667	-41
11.22500	-40
11.23333	-38
11.24167	-36
11.25000	-36
11.25833	-38
11.26667	-41
11.27500	-44
11.28333	-45
11.29167	-45
11.30000	-43
11.30833	-40
11.31667	-36
11.32500	-34
11.33333	-33
11.34167	-33
11.35000	-34
11.35833	-35
11.36667	-34
11.37500	-32
11.38333	-29
11.39167	-29
11.40000	-31
11.40833	-35
11.41667	-40
11.42500	-42
11.43333	-42
11.44167	-38
11.45000	-35
11.45833	-34
11.46667	-35
11.47500	-40
11.48333	-47
11.49167	-52
11.50000	-56
11.50833	-58
11.51667	-57
11.52500	-54
11.53333	-50
11.54167	-47
11.55000	-45
11.55833	-43
11.56667	-42
11.57500	-41
11.58333	-40
11.59167	-39
11.60000	-39
11.60833	-39
11.61667	-41
11.62500	-43
11.63333	-46
11.64167	-48
11.65000	-51
11.65833	-52
11.66667	-53
11.67500	-55
11.68333	-58
11.69167	-60
11.70000	-62
11.70833	-61
11.71667	-57
11.72500	-53
11.73333	-49
11.74167	-49
11.75000	-49
11.75833	-51
11.76667	-54
11.77500	-56
11.78333	-56
11.79167	-55
11.80000	-51
11.80833	-47
11.81667	-42
11.82500	-38
11.83333	-34
11.84167	-32
11.85000	-33
11.85833	-35
11.86667	-39
11.87500	-43
11.88333	-46
11.89167	-48
11.90000	-47
11.90833	-45
11.91667	-43
11.92500	-41
11.93333	-40
11.94167	-39
11.95000	-38
11.95833	-38
11.96667	-37
11.97500	-36
11.98333	-35
11.99167	-34
12.00000	-35
12.00833	-37
12.01667	-42
12.02500	-48
12.03333	-53
12.04167	-56
12.05000	-58
12.05833	-58
12.06667	-58
12.07500	-57
12.08333	-56
12.09167	-54
12.10000	-50
12.10833	-45
12.11667	-42
12.12500	-40
12.13333	-39
12.14167	-39
12.15000	-39
12.15833	-39
12.16667	-38
12.17500	-38
12.18333	-40
12.19167	-42
12.20000	-45
12.20833	-48
12.21667	-50
12.22500	-52
12.23333	-51
12.24167	-48
12.25000	-45
12.25833	-43
12.26667	-41
12.27500	-42
12.28333	-44
12.29167	-46
12.30000	-47
12.30833	-47
12.31667	-46
12.32500	-46
12.33333	-45
12.34167	-45
12.35000	-45
12.35833	-44
12.36667	-41
12.37500	-39
12.38333	-38
12.39167	-38
12.40000	-39
12.40833	-42
12.41667	-46
12.42500	-49
12.43333	-52
12.44167	-53
12.45000	-54
12.45833	-56
12.46667	-56
12.47500	-56
12.48333	-54
12.49167	-51
12.50000	-48
12.50833	-46
12.51667	-46
12.52500	-47
12.53333	-46
12.54167	-43
12.55000	-40
12.55833	-37
12.56667	-35
12.57500	-33
12.58333	-31
12.59167	-30
12.60000	-30
12.60833	-31
12.61667	-33
12.62500	-34
12.63333	-33
12.64167	-31
12.65000	-29
12.65833	-28
12.66667	-29
12.67500	-31
12.68333	-34
12.69167	-35
12.70000	-34
12.70833	-33
12.71667	-35
12.72500	-37
12.73333	-40
12.74167	-42
12.75000	-42
12.75833	-39
12.76667	-37
12.77500	-36
12.78333	-36
12.79167	-36
12.80000	-35
12.80833	-35
12.81667	-35
12.82500	-38
12.83333	-42
12.84167	-47
12.85000	-51
12.85833	-53
12.86667	-52
12.87500	-49
12.88333	-46
12.89167	-43
12.90000	-40
12.90833	-38
12.91667	-35
12.92500	-32
12.93333	-29
12.94167	-27
12.95000	-27
12.95833	-30
12.96667	-33
12.97500	-37
12.98333	-41
12.99167	-45
13.00000	-49
13.00833	-52
13.01667	-54
13.02500	-54
13.03333	-53
13.04167	-52
13.05000	-51
13.05833	-51
13.06667	-51
13.07500	-51
13.08333	-52
13.09167	-53
13.10000	-53
13.10833	-53
13.11667	-52
13.12500	-51
13.13333	-49
13.14167	-47
13.15000	-45
13.15833	-42
13.16667	-41
13.17500	-39
13.18333	-39
13.19167	-40
13.20000	-42
13.20833	-43
13.21667	-44
13.22500	-43
13.23333	-41
13.24167	-39
13.25000	-38
13.25833	-40
13.26667	-44
13.27500	-48
13.28333	-51
13.29167	-53
13.30000	-53
13.30833	-51
13.31667	-48
13.32500	-45
13.33333	-42
13.34167	-41
13.35000	-40
13.35833	-41
13.36667	-41
13.37500	-40
13.38333	-37
13.39167	-34
13.40000	-32
13.40833	-33
13.41667	-36
13.42500	-40
13.43333	-44
13.44167	-47
13.45000	-48
13.45833	-48
13.46667	-48
13.47500	-48
13.48333	-49
13.49167	-50
13.50000	-50
13.50833	-48
13.51667	-45
13.52500	-43
13.53333	-40
13.54167	-37
13.55000	-34
13.55833	-31
13.56667	-28
13.57500	-28
13.58333	-28
13.59167	-29
13.60000	-30
13.60833	-31
13.61667	-31
13.62500	-31
13.63333	-31
13.64167	-32
13.65000	-34
13.65833	-35
13.66667	-36
13.67500	-38
13.68333	-39
13.69167	-41
13.70000	-44
13.70833	-45
13.71667	-44
13.72500	-40
13.73333	-35
13.74167	-30
13.75000	-26
13.75833	-25
13.76667	-26
13.77500	-28
13.78333	-31
13.79167	-33
13.80000	-34
13.80833	-34
13.81667	-33
13.82500	-31
13.83333	-30
13.84167	-28
13.85000	-28
13.85833	-30
13.86667	-32
13.87500	-35
13.88333	-36
13.89167	-35
13.90000	-32
13.90833	-29
13.91667	-27
13.92500	-28
13.93333	-31
13.94167	-35
13.95000	-38
13.95833	-41
13.96667	-42
13.97500	-41
13.98333	-37
13.99167	-32
14.00000	-28
14.00833	-25
14.01667	-25
14.02500	-26
14.03333	-27
14.04167	-28
14.05000	-29
14.05833	-30
14.06667	-31
14.07500	-29
14.08333	-26
14.09167	-22
14.10000	-19
14.10833	-17
14.11667	-17
14.12500	-18
14.13333	-17
14.14167	-15
14.15000	-14
14.15833	-15
14.16667	-18
14.17500	-21
14.18333	-26
14.19167	-29
14.20000	-30
14.20833	-31
14.21667	-31
14.22500	-31
14.23333	-30
14.24167	-28
14.25000	-25
14.25833	-19
14.26667	-14
14.27500	-11
14.28333	-9
14.29167	-9
14.30000	-11
14.30833	-13
14.31667	-15
14.32500	-15
14.33333	-14
14.34167	-12
14.35000	-11
14.35833	-10
14.36667	-11
14.37500	-11
14.38333	-12
14.39167	-13
14.40000	-12
14.40833	-12
14.41667	-11
14.42500	-11
14.43333	-11
14.44167	-9
14.45000	-7
14.45833	-7
14.46667	-7
14.47500	-8
14.48333	-8
14.49167	-7
14.50000	-7
14.50833	-7
14.51667	-8
14.52500	-10
14.53333	-11
14.54167	-12
14.55000	-12
14.55833	-12
14.56667	-13
14.57500	-14
14.58333	-16
14.59167	-18
14.60000	-20
14.60833	-24
14.61667	-27
14.62500	-30
14.63333	-31
14.64167	-31
14.65000	-30
14.65833	-30
14.66667	-31
14.67500	-31
14.68333	-28
14.69167	-23
14.70000	-15
14.70833	-9
14.71667	-8
14.72500	-9
14.73333	-11
14.74167	-14
14.75000	-16
14.75833	-16
14.76667	-16
14.77500	-17
14.78333	-20
14.79167	-22
14.80000	-24
14.80833	-24
14.81667	-25
14.82500	-27
14.83333	-28
14.84167	-30
14.85000	-31
14.85833	-31
14.86667	-31
14.87500	-30
14.88333	-29
14.89167	-28
14.90000	-26
14.90833	-24
14.91667	-21
14.92500	-18
14.93333	-16
14.94167	-17
14.95000	-19
14.95833	-23
14.96667	-25
14.97500	-26
14.98333	-24
14.99167	-22
15.00000	-21
15.00833	-22
15.01667	-25
15.02500	-27
15.03333	-30
15.04167	-33
15.05000	-35
15.05833	-36
15.06667	-36
15.07500	-35
15.08333	-32
15.09167	-28
15.10000	-24
15.10833	-22
15.11667	-20
15.12500	-19
15.13333	-20
15.14167	-22
15.15000	-23
15.15833	-21
15.16667	-19
15.17500	-15
15.18333	-13
15.19167	-13
15.20000	-18
15.20833	-23
15.21667	-28
15.22500	-31
15.23333	-32
15.24167	-31
15.25000	-29
15.25833	-26
15.26667	-24
15.27500	-22
15.28333	-21
15.29167	-23
15.30000	-26
15.30833	-29
15.31667	-33
15.32500	-36
15.33333	-39
15.34167	-40
15.35000	-41
15.35833	-39
15.36667	-37
15.37500	-34
15.38333	-31
15.39167	-29
15.40000	-28
15.40833	-29
15.41667	-31
15.42500	-34
15.43333	-36
15.44167	-37
15.45000	-37
15.45833	-37
15.46667	-37
15.47500	-36
15.48333	-37
15.49167	-38
15.50000	-40
15.50833	-41
15.51667	-42
15.52500	-43
15.53333	-44
15.54167	-42
15.55000	-38
15.55833	-32
15.56667	-26
15.57500	-22
15.58333	-19
15.59167	-18
15.60000	-18
15.60833	-19
15.61667	-22
15.62500	-25
15.63333	-29
15.64167	-33
15.65000	-36
15.65833	-38
15.66667	-38
15.67500	-37
15.68333	-36
15.69167	-36
15.70000	-37
15.70833	-39
15.71667	-42
15.72500	-44
15.73333	-44
15.74167	-42
15.75000	-38
15.75833	-35
15.76667	-31
15.77500	-29
15.78333	-28
15.79167	-29
15.80000	-34
15.80833	-39
15.81667	-43
15.82500	-44
15.83333	-44
15.84167	-41
15.85000	-38
15.85833	-38
15.86667	-40
15.87500	-43
15.88333	-46
15.89167	-48
15.90000	-48
15.90833	-47
15.91667	-46
15.92500	-45
15.93333	-45
15.94167	-46
15.95000	-45
15.95833	-43
15.96667	-40
15.97500	-37
15.98333	-34
15.99167	-34
16.00000	-37
16.00833	-42
16.01667	-49
16.02500	-54
16.03333	-54
16.04167	-51
16.05000	-46
16.05833	-40
16.06667	-36
16.07500	-33
16.08333	-33
16.09167	-35
16.10000	-38
16.10833	-41
16.11667	-44
16.12500	-46
16.13333	-46
16.14167	-43
16.15000	-41
16.15833	-40
16.16667	-40
16.17500	-42
16.18333	-44
16.19167	-44
16.20000	-43
16.20833	-42
16.21667	-41
16.22500	-41
16.23333	-42
16.24167	-44
16.25000	-45
16.25833	-44
16.26667	-43
16.27500	-41
16.28333	-40
16.29167	-41
16.30000	-44
16.30833	-47
16.31667	-48
16.32500	-48
16.33333	-45
16.34167	-42
16.35000	-39
16.35833	-38
16.36667	-38
16.37500	-38
16.38333	-37
16.39167	-36
16.40000	-36
16.40833	-36
16.41667	-37
16.42500	-38
16.43333	-38
16.44167	-37
16.45000	-36
16.45833	-37
16.46667	-38
16.47500	-40
16.48333	-41
16.49167	-42
16.50000	-43
16.50833	-45
16.51667	-48
16.52500	-50
16.53333	-51
16.54167	-51
16.55000	-50
16.55833	-48
16.56667	-46
16.57500	-42
16.58333	-38
16.59167	-33
16.60000	-27
16.60833	-23
16.61667	-22
16.62500	-23
16.63333	-26
16.64167	-28
16.65000	-31
16.65833	-33
16.66667	-34
16.67500	-37
16.68333	-41
16.69167	-45
16.70000	-49
16.70833	-52
16.71667	-51
16.72500	-48
16.73333	-43
16.74167	-39
16.75000	-37
16.75833	-38
16.76667	-41
16.77500	-44
16.78333	-45
16.79167	-45
16.80000	-43
16.80833	-41
16.81667	-39
16.82500	-37
16.83333	-36
16.84167	-35
16.85000	-34
16.85833	-36
16.86667	-39
16.87500	-43
16.88333	-46
16.89167	-48
16.90000	-48
16.90833	-48
16.91667	-47
16.92500	-45
16.93333	-43
16.94167	-42
16.95000	-42
16.95833	-44
16.96667	-45
16.97500	-47
16.98333	-46
16.99167	-44
17.00000	-41
17.00833	-39
17.01667	-38
17.02500	-39
17.03333	-42
17.04167	-46
17.05000	-51
17.05833	-55
17.06667	-58
17.07500	-58
17.08333	-56
17.09167	-51
17.10000	-46
17.10833	-43
17.11667	-43
17.12500	-46
17.13333	-49
17.14167	-53
17.15000	-55
17.15833	-55
17.16667	-54
17.17500	-53
17.18333	-54
17.19167	-55
17.20000	-56
17.20833	-56
17.21667	-55
17.22500	-53
17.23333	-52
17.24167	-51
17.25000	-52
17.25833	-53
17.26667	-53
17.27500	-52
17.28333	-50
17.29167	-49
17.30000	-50
17.30833	-52
17.31667	-53
17.32500	-54
17.33333	-53
17.34167	-50
17.35000	-45
17.35833	-40
17.36667	-36
17.37500	-35
17.38333	-35
17.39167	-39
17.40000	-46
17.40833	-52
17.41667	-56
17.42500	-58
17.43333	-57
17.44167	-54
17.45000	-50
17.45833	-47
17.46667	-44
17.47500	-42
17.48333	-41
17.49167	-42
17.50000	-44
17.50833	-45
17.51667	-46
17.52500	-46
17.53333	-45
17.54167	-44
17.55000	-42
17.55833	-39
17.56667	-36
17.57500	-30
17.58333	-25
17.59167	-22
17.60000	-23
17.60833	-26
17.61667	-32
17.62500	-39
17.63333	-44
17.64167	-47
17.65000	-48
17.65833	-48
17.66667	-47
17.67500	-47
17.68333	-49
17.69167	-51
17.70000	-53
17.70833	-55
17.71667	-55
17.72500	-54
17.73333	-53
17.74167	-52
17.75000	-50
17.75833	-49
17.76667	-48
17.77500	-47
17.78333	-45
17.79167	-43
17.80000	-40
17.80833	-37
17.81667	-35
17.82500	-33
17.83333	-33
17.84167	-34
17.85000	-35
17.85833	-37
17.86667	-40
17.87500	-42
17.88333	-44
17.89167	-47
17.90000	-49
17.90833	-51
17.91667	-50
17.92500	-48
17.93333	-45
17.94167	-42
17.95000	-39
17.95833	-36
17.96667	-33
17.97500	-33
17.98333	-34
17.99167	-37
18.00000	-40
18.00833	-43
18.01667	-45
18.02500	-45
18.03333	-46
18.04167	-45
18.05000	-45
18.05833	-45
18.06667	-46
18.07500	-49
18.08333	-53
18.09167	-57
18.10000	-59
18.10833	-59
18.11667	-58
18.12500	-57
18.13333	-56
18.14167	-54
18.15000	-52
18.15833	-50
18.16667	-47
18.17500	-43
18.18333	-39
18.19167	-35
18.20000	-31
18.20833	-30
18.21667	-31
18.22500	-36
18.23333	-41
18.24167	-47
18.25000	-51
18.25833	-53
18.26667	-53
18.27500	-51
18.28333	-49
18.29167	-47
18.30000	-46
18.30833	-45
18.31667	-45
18.32500	-46
18.33333	-47
18.34167	-47
18.35000	-47
18.35833	-47
18.36667	-46
18.37500	-45
18.38333	-44
18.39167	-44
18.40000	-42
18.40833	-39
18.41667	-35
18.42500	-30
18.43333	-27
18.44167	-26
18.45000	-28
18.45833	-34
18.46667	-39
18.47500	-41
18.48333	-41
18.49167	-39
18.50000	-36
18.50833	-34
18.51667	-33
18.52500	-33
18.53333	-33
18.54167	-32
18.55000	-32
18.55833	-33
18.56667	-34
18.57500	-37
18.58333	-39
18.59167	-39
18.60000	-36
18.60833	-32
18.61667	-27
18.62500	-21
18.63333	-16
18.64167	-13
18.65000	-10
18.65833	-9
18.66667	-9
18.67500	-9
18.68333	-10
18.69167	-11
18.70000	-12
18.70833	-14
18.71667	-14
18.72500	-14
18.73333	-15
18.74167	-15
18.75000	-16
18.75833	-18
18.76667	-18
18.77500	-17
18.78333	-16
18.79167	-16
18.80000	-18
18.80833	-21
18.81667	-24
18.82500	-26
18.83333	-24
18.84167	-21
18.85000	-16
18.85833	-11
18.86667	-8
18.87500	-6
18.88333	-6
18.89167	-7
18.90000	-7
18.90833	-8
18.91667	-10
18.92500	-12
18.93333	-14
18.94167	-16
18.95000	-19
18.95833	-21
18.96667	-23
18.97500	-26
18.98333	-29
18.99167	-31
19.00000	-33
19.00833	-32
19.01667	-29
19.02500	-24
19.03333	-19
19.04167	-14
19.05000	-10
19.05833	-8
19.06667	-5
19.07500	-2
19.08333	1
19.09167	3
19.10000	2
19.10833	0
19.11667	-0
19.12500	1
19.13333	3
19.14167	5
19.15000	5
19.15833	3
19.16667	-1
19.17500	-4
19.18333	-6
19.19167	-7
19.20000	-6
19.20833	-4
19.21667	-3
19.22500	-3
19.23333	-4
19.24167	-6
19.25000	-8
19.25833	-7
19.26667	-5
19.27500	-2
19.28333	1
19.29167	3
19.30000	3
19.30833	2
19.31667	0
19.32500	-2
19.33333	-4
19.34167	-7
19.35000	-8
19.35833	-8
19.36667	-7
19.37500	-5
19.38333	-3
19.39167	-1
19.40000	3
19.40833	8
19.41667	16
19.42500	23
19.43333	29
19.44167	32
19.45000	32
19.45833	31
19.46667	27
19.47500	23
19.48333	18
19.49167	14
19.50000	12
19.50833	13
19.51667	15
19.52500	18
19.53333	18
19.54167	15
19.55000	12
19.55833	10
19.56667	10
19.57500	13
19.58333	16
19.59167	19
19.60000	19
19.60833	19
19.61667	18
19.62500	18
19.63333	19
19.64167	22
19.65000	26
19.65833	29
19.66667	31
19.67500	33
19.68333	35
19.69167	37
19.70000	41
19.70833	45
19.71667	49
19.72500	54
19.73333	56
19.74167	57
19.75000	56
19.75833	55
19.76667	53
19.77500	54
19.78333	54
19.79167	54
19.80000	53
19.80833	51
19.81667	49
19.82500	48
19.83333	50
19.84167	54
19.85000	58
19.85833	61
19.86667	63
19.87500	63
19.88333	63
19.89167	62
19.90000	63
19.90833	65
19.91667	68
19.92500	72
19.93333	74
19.94167	76
19.95000	78
19.95833	81
19.96667	85
19.97500	90
19.98333	96
19.99167	102
20.00000	107
20.00833	112
20.01667	117
20.02500	121
20.03333	124
20.04167	126
20.05000	128
20.05833	130
20.06667	133
20.07500	136
20.08333	138
20.09167	142
20.10000	146
20.10833	151
20.11667	158
20.12500	166
20.13333	174
20.14167	182
20.15000	190
20.15833	199
20.16667	207
20.17500	212
20.18333	217
20.19167	220
20.20000	224
20.20833	229
20.21667	236
20.22500	243
20.23333	251
20.24167	259
20.25000	265
20.25833	271
20.26667	276
20.27500	281
20.28333	288
20.29167	297
20.30000	308
20.30833	320
20.31667	331
20.32500	342
20.33333	351
20.34167	359
20.35000	367
20.35833	377
20.36667	387
20.37500	397
20.38333	408
20.39167	420
20.40000	434
20.40833	447
20.41667	462
20.42500	478
20.43333	493
20.44167	510
20.45000	526
20.45833	543
20.46667	559
20.47500	573
20.48333	585
20.49167	596
20.50000	608
20.50833	619
20.51667	631
20.52500	644
20.53333	659
20.54167	674
20.55000	691
20.55833	709
20.56667	727
20.57500	744
20.58333	760
20.59167	778
20.60000	798
20.60833	820
20.61667	844
20.62500	867
20.63333	889
20.64167	909
20.65000	929
20.65833	952
20.66667	976
20.67500	998
20.68333	1020
20.69167	1041
20.70000	1062
20.70833	1085
20.71667	1111
20.72500	1141
20.73333	1173
20.74167	1209
20.75000	1245
20.75833	1282
20.76667	1317
20.77500	1350
20.78333	1381
20.79167	1411
20.80000	1442
20.80833	1473
20.81667	1506
20.82500	1540
20.83333	1573
20.84167	1607
20.85000	1640
20.85833	1676
20.86667	1713
20.87500	1756
20.88333	1802
20.89167	1847
20.90000	1893
20.90833	1935
20.91667	1976
20.92500	2015
20.93333	2056
20.94167	2100
20.95000	2144
20.95833	2190
20.96667	2235
20.97500	2282
20.98333	2329
20.99167	2377
21.00000	2428
21.00833	2480
21.01667	2532
21.02500	2584
21.03333	2637
21.04167	2690
21.05000	2745
21.05833	2802
21.06667	2859
21.07500	2916
21.08333	2971
21.09167	3026
21.10000	3082
21.10833	3138
21.11667	3198
21.12500	3260
21.13333	3322
21.14167	3385
21.15000	3447
21.15833	3509
21.16667	3571
21.17500	3633
21.18333	3697
21.19167	3762
21.20000	3832
21.20833	3902
21.21667	3975
21.22500	4048
21.23333	4120
21.24167	4194
21.25000	4266
21.25833	4339
21.26667	4412
21.27500	4488
21.28333	4566
21.29167	4642
21.30000	4718
21.30833	4793
21.31667	4868
21.32500	4943
21.33333	5018
21.34167	5097
21.35000	5174
21.35833	5253
21.36667	5332
21.37500	5413
21.38333	5496
21.39167	5578
21.40000	5662
21.40833	5744
21.41667	5825
21.42500	5907
21.43333	5989
21.44167	6073
21.45000	6157
21.45833	6241
21.46667	6322
21.47500	6400
21.48333	6476
21.49167	6551
21.50000	6627
21.50833	6702
21.51667	6779
21.52500	6855
21.53333	6926
21.54167	6995
21.55000	7061
21.55833	7128
21.56667	7195
21.57500	7264
21.58333	7333
21.59167	7399
21.60000	7462
21.60833	7519
21.61667	7575
21.62500	7628
21.63333	7679
21.64167	7731
21.65000	7780
21.65833	7830
21.66667	7876
21.67500	7919
21.68333	7958
21.69167	7990
21.70000	8015
21.70833	8036
21.71667	8056
21.72500	8075
21.73333	8097
21.74167	8119
21.75000	8142
21.75833	8163
21.76667	8181
21.77500	8192
21.78333	8198
21.79167	8197
21.80000	8192
21.80833	8184
21.81667	8173
21.82500	8160
21.83333	8144
21.84167	8125
21.85000	8103
21.85833	8079
21.86667	8051
21.87500	8018
21.88333	7981
21.89167	7941
21.90000	7898
21.90833	7854
21.91667	7807
21.92500	7759
21.93333	7709
21.94167	7658
21.95000	7607
21.95833	7555
21.96667	7501
21.97500	7446
21.98333	7387
21.99167	7325
22.00000	7258
22.00833	7189
22.01667	7117
22.02500	7045
22.03333	6975
22.04167	6904
22.05000	6835
22.05833	6763
22.06667	6691
22.07500	6618
22.08333	6543
22.09167	6469
22.10000	6392
22.10833	6316
22.11667	6237
22.12500	6158
22.13333	6078
22.14167	5999
22.15000	5922
22.15833	5846
22.16667	5774
22.17500	5703
22.18333	5632
22.19167	5564
22.20000	5493
22.20833	5423
22.21667	5353
22.22500	5285
22.23333	5219
22.24167	5154
22.25000	5088
22.25833	5020
22.26667	4953
22.27500	4886
22.28333	4819
22.29167	4754
22.30000	4689
22.30833	4626
22.31667	4564
22.32500	4505
22.33333	4449
22.34167	4396
22.35000	4347
22.35833	4299
22.36667	4253
22.37500	4208
22.38333	4163
22.39167	4118
22.40000	4071
22.40833	4026
22.41667	3981
22.42500	3938
22.43333	3897
22.44167	3857
22.45000	3821
22.45833	3786
22.46667	3755
22.47500	3726
22.48333	3699
22.49167	3673
22.50000	3646
22.50833	3617
22.51667	3585
22.52500	3553
22.53333	3522
22.54167	3493
22.55000	3467
22.55833	3445
22.56667	3425
22.57500	3405
22.58333	3385
22.59167	3367
22.60000	3349
22.60833	3333
22.61667	3318
22.62500	3303
22.63333	3287
22.64167	3270
22.65000	3254
22.65833	3240
22.66667	3228
22.67500	3218
22.68333	3207
22.69167	3197
22.70000	3187
22.70833	3179
22.71667	3172
22.72500	3167
22.73333	3161
22.74167	3154
22.75000	3145
22.75833	3135
22.76667	3124
22.77500	3113
22.78333	3102
22.79167	3092
22.80000	3084
22.80833	3079
22.81667	3077
22.82500	3078
22.83333	3080
22.84167	3082
22.85000	3081
22.85833	3077
22.86667	3071
22.87500	3064
22.88333	3057
22.89167	3052
22.90000	3049
22.90833	3046
22.91667	3044
22.92500	3044
22.93333	3045
22.94167	3047
22.95000	3048
22.95833	3049
22.96667	3049
22.97500	3048
22.98333	3046
22.99167	3045
23.00000	3044
23.00833	3043
23.01667	3044
23.02500	3045
23.03333	3047
23.04167	3051
23.05000	3053
23.05833	3054
23.06667	3053
23.07500	3051
23.08333	3048
23.09167	3045
23.10000	3043
23.10833	3040
23.11667	3038
23.12500	3036
23.13333	3036
23.14167	3037
23.15000	3041
23.15833	3045
23.16667	3049
23.17500	3054
23.18333	3058
23.19167	3062
23.20000	3067
23.20833	3072
23.21667	3077
23.22500	3081
23.23333	3083
23.24167	3082
23.25000	3079
23.25833	3077
23.26667	3076
23.27500	3078
23.28333	3082
23.29167	3086
23.30000	3089
23.30833	3090
23.31667	3089
23.32500	3088
23.33333	3087
23.34167	3089
23.35000	3093
23.35833	3098
23.36667	3103
23.37500	3109
23.38333	3114
23.39167	3119
23.40000	3123
23.40833	3126
23.41667	3127
23.42500	3127
23.43333	3127
23.44167	3128
23.45000	3129
23.45833	3130
23.46667	3131
23.47500	3132
23.48333	3134
23.49167	3136
23.50000	3138
23.50833	3140
23.51667	3142
23.52500	3143
23.53333	3145
23.54167	3147
23.55000	3149
23.55833	3153
23.56667	3156
23.57500	3159
23.58333	3161
23.59167	3163
23.60000	3166
23.60833	3169
23.61667	3173
23.62500	3176
23.63333	3180
23.64167	3184
23.65000	3187
23.65833	3190
23.66667	3190
23.67500	3189
23.68333	3188
23.69167	3187
23.70000	3189
23.70833	3190
23.71667	3191
23.72500	3191
23.73333	3189
23.74167	3186
23.75000	3182
23.75833	3177
23.76667	3173
23.77500	3170
23.78333	3169
23.79167	3169
23.80000	3170
23.80833	3171
23.81667	3172
23.82500	3173
23.83333	3173
23.84167	3171
23.85000	3168
23.85833	3162
23.86667	3157
23.87500	3152
23.88333	3149
23.89167	3146
23.90000	3142
23.90833	3137
23.91667	3129
23.92500	3121
23.93333	3113
23.94167	3106
23.95000	3101
23.95833	3096
23.96667	3090
23.97500	3082
23.98333	3073
23.99167	3066
24.00000	3061
24.00833	3057
24.01667	3054
24.02500	3049
24.03333	3041
24.04167	3031
24.05000	3019
24.05833	3006
24.06667	2994
24.07500	2983
24.08333	2972
24.09167	2961
24.10000	2948
24.10833	2937
24.11667	2926
24.12500	2918
24.13333	2910
24.14167	2903
24.15000	2895
24.15833	2886
24.16667	2876
24.17500	2866
24.18333	2856
24.19167	2846
24.20000	2835
24.20833	2823
24.21667	2810
24.22500	2796
24.23333	2784
24.24167	2773
24.25000	2763
24.25833	2751
24.26667	2739
24.27500	2728
24.28333	2717
24.29167	2709
24.30000	2703
24.30833	2698
24.31667	2693
24.32500	2687
24.33333	2679
24.34167	2668
24.35000	2655
24.35833	2640
24.36667	2624
24.37500	2609
24.38333	2596
24.39167	2585
24.40000	2575
24.40833	2565
24.41667	2556
24.42500	2545
24.43333	2534
24.44167	2521
24.45000	2509
24.45833	2495
24.46667	2483
24.47500	2472
24.48333	2461
24.49167	2452
24.50000	2443
24.50833	2435
24.51667	2428
24.52500	2421
24.53333	2412
24.54167	2402
24.55000	2389
24.55833	2375
24.56667	2361
24.57500	2347
24.58333	2334
24.59167	2324
24.60000	2315
24.60833	2309
24.61667	2304
24.62500	2299
24.63333	2293
24.64167	2284
24.65000	2274
24.65833	2263
24.66667	2251
24.67500	2239
24.68333	2227
24.69167	2215
24.70000	2203
24.70833	2191
24.71667	2178
24.72500	2164
24.73333	2152
24.74167	2140
24.75000	2128
24.75833	2117
24.76667	2106
24.77500	2094
24.78333	2081
24.79167	2068
24.80000	2055
24.80833	2043
24.81667	2032
24.82500	2020
24.83333	2008
24.84167	1995
24.85000	1984
24.85833	1974
24.86667	1964
24.87500	1954
24.88333	1943
24.89167	1930
24.90000	1915
24.90833	1900
24.91667	1885
24.92500	1870
24.93333	1854
24.94167	1837
24.95000	1822
24.95833	1807
24.96667	1794
24.97500	1783
24.98333	1772
24.99167	1761
25.00000	1747
25.00833	1734
25.01667	1722
25.02500	1712
25.03333	1703
25.04167	1694
25.05000	1682
25.05833	1669
25.06667	1654
25.07500	1638
25.08333	1623
25.09167	1610
25.10000	1599
25.10833	1589
25.11667	1580
25.12500	1571
25.13333	1561
25.14167	1551
25.15000	1540
25.15833	1526
25.16667	1514
25.17500	1502
25.18333	1491
25.19167	1481
25.20000	1471
25.20833	1461
25.21667	1449
25.22500	1438
25.23333	1429
25.24167	1422
25.25000	1415
25.25833	1408
25.26667	1401
25.27500	1394
25.28333	1386
25.29167	1380
25.30000	1374
25.30833	1369
25.31667	1363
25.32500	1356
25.33333	1350
25.34167	1345
25.35000	1339
25.35833	1333
25.36667	1327
25.37500	1320
25.38333	1313
25.39167	1307
25.40000	1302
25.40833	1296
25.41667	1289
25.42500	1282
25.43333	1276
25.44167	1271
25.45000	1268
25.45833	1265
25.46667	1262
25.47500	1258
25.48333	1254
25.49167	1250
25.50000	1247
25.50833	1245
25.51667	1242
25.52500	1240
25.53333	1236
25.54167	1233
25.55000	1230
25.55833	1227
25.56667	1224
25.57500	1222
25.58333	1220
25.59167	1217
25.60000	1214
25.60833	1212
25.61667	1213
25.62500	1215
25.63333	1217
25.64167	1218
25.65000	1217
25.65833	1211
25.66667	1203
25.67500	1195
25.68333	1187
25.69167	1182
25.70000	1180
25.70833	1180
25.71667	1184
25.72500	1188
25.73333	1192
25.74167	1195
25.75000	1196
25.75833	1194
25.76667	1190
25.77500	1185
25.78333	1179
25.79167	1173
25.80000	1168
25.80833	1165
25.81667	1164
25.82500	1164
25.83333	1161
25.84167	1157
25.85000	1155
25.85833	1156
25.86667	1159
25.87500	1163
25.88333	1167
25.89167	1168
25.90000	1167
25.90833	1163
25.91667	1159
25.92500	1156
25.93333	1153
25.94167	1151
25.95000	1149
25.95833	1147
25.96667	1144
25.97500	1141
25.98333	1139
25.99167	1137
26.00000	1137
26.00833	1138
26.01667	1137
26.02500	1135
26.03333	1132
26.04167	1128
26.05000	1124
26.05833	1122
26.06667	1119
26.07500	1117
26.08333	1115
26.09167	1111
26.10000	1105
26.10833	1099
26.11667	1095
26.12500	1092
26.13333	1090
26.14167	1089
26.15000	1090
26.15833	1090
26.16667	1090
26.17500	1089
26.18333	1088
26.19167	1084
26.20000	1078
26.20833	1071
26.21667	1063
26.22500	1056
26.23333	1052
26.24167	1048
26.25000	1047
26.25833	1047
26.26667	1049
26.27500	1050
26.28333	1050
26.29167	1051
26.30000	1051
26.30833	1051
26.31667	1049
26.32500	1047
26.33333	1045
26.34167	1043
26.35000	1041
26.35833	1039
26.36667	1038
26.37500	1036
26.38333	1033
26.39167	1032
26.40000	1033
26.40833	1035
26.41667	1037
26.42500	1038
26.43333	1037
26.44167	1034
26.45000	1029
26.45833	1023
26.46667	1017
26.47500	1015
26.48333	1016
26.49167	1018
26.50000	1019
26.50833	1021
26.51667	1021
26.52500	1020
26.53333	1020
26.54167	1021
26.55000	1023
26.55833	1023
26.56667	1022
26.57500	1021
26.58333	1020
26.59167	1019
26.60000	1020
26.60833	1021
26.61667	1022
26.62500	1023
26.63333	1023
26.64167	1021
26.65000	1018
26.65833	1015
26.66667	1014
26.67500	1016
26.68333	1020
26.69167	1024
26.70000	1027
26.70833	1030
26.71667	1031
26.72500	1032
26.73333	1034
26.74167	1036
26.75000	1038
26.75833	1038
26.76667	1038
26.77500	1037
26.78333	1037
26.79167	1038
26.80000	1041
26.80833	1044
26.81667	1048
26.82500	1052
26.83333	1056
26.84167	1059
26.85000	1062
26.85833	1063
26.86667	1064
26.87500	1064
26.88333	1065
26.89167	1065
26.90000	1063
26.90833	1060
26.91667	1058
26.92500	1055
26.93333	1053
26.94167	1052
26.95000	1051
26.95833	1051
26.96667	1053
26.97500	1058
26.98333	1063
26.99167	1068
27.00000	1070
27.00833	1071
27.01667	1071
27.02500	1072
27.03333	1072
27.04167	1071
27.05000	1068
27.05833	1065
27.06667	1062
27.07500	1061
27.08333	1061
27.09167	1062
27.10000	1062
27.10833	1062
27.11667	1061
27.12500	1060
27.13333	1059
27.14167	1060
27.15000	1062
27.15833	1066
27.16667	1069
27.17500	1070
27.18333	1070
27.19167	1068
27.20000	1066
27.20833	1064
27.21667	1060
27.22500	1056
27.23333	1052
27.24167	1049
27.25000	1046
27.25833	1043
27.26667	1039
27.27500	1035
27.28333	1032
27.29167	1030
27.30000	1029
27.30833	1028
27.31667	1026
27.32500	1022
27.33333	1016
27.34167	1010
27.35000	1005
27.35833	1001
27.36667	1000
27.37500	1001
27.38333	1005
27.39167	1009
27.40000	1012
27.40833	1014
27.41667	1013
27.42500	1010
27.43333	1006
27.44167	1002
27.45000	999
27.45833	997
27.46667	995
27.47500	993
27.48333	992
27.49167	990
27.50000	988
27.50833	986
27.51667	983
27.52500	981
27.53333	979
27.54167	977
27.55000	977
27.55833	979
27.56667	982
27.57500	985
27.58333	989
27.59167	991
27.60000	990
27.60833	988
27.61667	986
27.62500	984
27.63333	982
27.64167	980
27.65000	977
27.65833	975
27.66667	972
27.67500	970
27.68333	969
27.69167	970
27.70000	971
27.70833	973
27.71667	976
27.72500	979
27.73333	982
27.74167	985
27.75000	987
27.75833	987
27.76667	986
27.77500	984
27.78333	981
27.79167	979
27.80000	978
27.80833	979
27.81667	980
27.82500	981
27.83333	981
27.84167	982
27.85000	984
27.85833	989
27.86667	995
27.87500	1000
27.88333	1003
27.89167	1002
27.90000	999
27.90833	996
27.91667	995
27.92500	997
27.93333	1000
27.94167	1003
27.95000	1007
27.95833	1009
27.96667	1012
27.97500	1014
27.98333	1016
27.99167	1018
28.00000	1020
28.00833	1023
28.01667	1024
28.02500	1026
28.03333	1026
28.04167	1025
28.05000	1023
28.05833	1022
28.06667	1023
28.07500	1026
28.08333	1029
28.09167	1033
28.10000	1038
28.10833	1041
28.11667	1044
28.12500	1047
28.13333	1050
28.14167	1055
28.15000	1060
28.15833	1066
28.16667	1071
28.17500	1072
28.18333	1071
28.19167	1071
28.20000	1072
28.20833	1075
28.21667	1078
28.22500	1081
28.23333	1082
28.24167	1082
28.25000	1081
28.25833	1081
28.26667	1082
28.27500	1084
28.28333	1086
28.29167	1089
28.30000	1092
28.30833	1095
28.31667	1095
28.32500	1095
28.33333	1095
28.34167	1096
28.35000	1098
28.35833	1100
28.36667	1103
28.37500	1105
28.38333	1107
28.39167	1108
28.40000	1109
28.40833	1110
28.41667	1109
28.42500	1108
28.43333	1110
28.44167	1113
28.45000	1117
28.45833	1121
28.46667	1124
28.47500	1125
28.48333	1122
28.49167	1118
28.50000	1115
28.50833	1114
28.51667	1116
28.52500	1121
28.53333	1126
28.54167	1132
28.55000	1136
28.55833	1138
28.56667	1140
28.57500	1142
28.58333	1146
28.59167	1150
28.60000	1153
28.60833	1154
28.61667	1152
28.62500	1148
28.63333	1143
28.64167	1138
28.65000	1136
28.65833	1137
28.66667	1139
28.67500	1143
28.68333	1148
28.69167	1153
28.70000	1156
28.70833	1159
28.71667	1160
28.72500	1161
28.73333	1161
28.74167	1164
28.75000	1167
28.75833	1172
28.76667	1176
28.77500	1180
28.78333	1182
28.79167	1184
28.80000	1186
28.80833	1189
28.81667	1191
28.82500	1193
28.83333	1195
28.84167	1198
28.85000	1201
28.85833	1203
28.86667	1205
28.87500	1207
28.88333	1208
28.89167	1210
28.90000	1213
28.90833	1214
28.91667	1212
28.92500	1209
28.93333	1205
28.94167	1203
28.95000	1203
28.95833	1205
28.96667	1208
28.97500	1212
28.98333	1215
28.99167	1219
29.00000	1223
29.00833	1228
29.01667	1231
29.02500	1234
29.03333	1236
29.04167	1237
29.05000	1238
29.05833	1240
29.06667	1244
29.07500	1249
29.08333	1256
29.09167	1261
29.10000	1267
29.10833	1272
29.11667	1277
29.12500	1281
29.13333	1284
29.14167	1287
29.15000	1288
29.15833	1290
29.16667	1291
29.17500	1292
29.18333	1296
29.19167	1301
29.20000	1309
29.20833	1318
29.21667	1328
29.22500	1337
29.23333	1344
29.24167	1350
29.25000	1356
29.25833	1362
29.26667	1368
29.27500	1374
29.28333	1380
29.29167	1384
29.30000	1389
29.30833	1395
29.31667	1401
29.32500	1408
29.33333	1415
29.34167	1424
29.35000	1435
29.35833	1448
29.36667	1462
29.37500	1477
29.38333	1490
29.39167	1501
29.40000	1509
29.40833	1517
29.41667	1526
29.42500	1536
29.43333	1548
29.44167	1560
29.45000	1572
29.45833	1585
29.46667	1598
29.47500	1613
29.48333	1629
29.49167	1646
29.50000	1665
29.50833	1683
29.51667	1702
29.52500	1718
29.53333	1735
29.54167	1753
29.55000	1774
29.55833	1799
29.56667	1826
29.57500	1851
29.58333	1877
29.59167	1901
29.60000	1925
29.60833	1951
29.61667	1980
29.62500	2012
29.63333	2046
29.64167	2082
29.65000	2118
29.65833	2156
29.66667	2194
29.67500	2234
29.68333	2274
29.69167	2315
29.70000	2359
29.70833	2401
29.71667	2444
29.72500	2488
29.73333	2534
29.74167	2584
29.75000	2637
29.75833	2694
29.76667	2753
29.77500	2813
29.78333	2877
29.79167	2941
29.80000	3010
29.80833	3077
29.81667	3144
29.82500	3209
29.83333	3275
29.84167	3344
29.85000	3416
29.85833	3494
29.86667	3574
29.87500	3654
29.88333	3735
29.89167	3816
29.90000	3901
29.90833	3987
29.91667	4076
29.92500	4167
29.93333	4258
29.94167	4351
29.95000	4444
29.95833	4541
29.96667	4637
29.97500	4737
29.98333	4838
29.99167	4939
30.00000	5042
30.00833	5141
30.01667	5241
30.02500	5339
30.03333	5438
30.04167	5538
30.05000	5637
30.05833	5739
30.06667	5841
30.07500	5943
30.08333	6046
30.09167	6145
30.10000	6246
30.10833	6343
30.11667	6441
30.12500	6538
30.13333	6633
30.14167	6728
30.15000	6820
30.15833	6912
30.16667	7001
30.17500	7087
30.18333	7170
30.19167	7251
30.20000	7331
30.20833	7407
30.21667	7482
30.22500	7553
30.23333	7616
30.24167	7675
30.25000	7730
30.25833	7785
30.26667	7838
30.27500	7889
30.28333	7938
30.29167	7984
30.30000	8026
30.30833	8065
30.31667	8100
30.32500	8131
30.33333	8157
30.34167	8178
30.35000	8195
30.35833	8209
30.36667	8218
30.37500	8224
30.38333	8227
30.39167	8225
30.40000	8219
30.40833	8207
30.41667	8191
30.42500	8172
30.43333	8149
30.44167	8124
30.45000	8094
30.45833	8059
30.46667	8020
30.47500	7978
30.48333	7933
30.49167	7888
30.50000	7842
30.50833	7795
30.51667	7743
30.52500	7689
30.53333	7630
30.54167	7566
30.55000	7500
30.55833	7431
30.56667	7359
30.57500	7283
30.58333	7204
30.59167	7124
30.60000	7042
30.60833	6961
30.61667	6881
30.62500	6802
30.63333	6723
30.64167	6635
30.65000	6539
30.65833	6447
30.66667	6363
30.67500	6283
30.68333	6193
30.69167	6099
30.70000	6007
30.70833	5922
30.71667	5834
30.72500	5735
30.73333	5635
30.74167	5544
30.75000	5464
30.75833	5383
30.76667	5294
30.77500	5203
30.78333	5115
30.79167	5032
30.80000	4944
30.80833	4849
30.81667	4760
30.82500	4677
30.83333	4595
30.84167	4514
30.85000	4434
30.85833	4353
30.86667	4273
30.87500	4194
30.88333	4117
30.89167	4041
30.90000	3963
30.90833	3887
30.91667	3812
30.92500	3738
30.93333	3668
30.94167	3595
30.95000	3521
30.95833	3451
30.96667	3388
30.97500	3329
30.98333	3267
30.99167	3203
31.00000	3144
31.00833	3089
31.01667	3034
31.02500	2980
31.03333	2927
31.04167	2869
31.05000	2809
31.05833	2751
31.06667	2698
31.07500	2650
31.08333	2605
31.09167	2562
31.10000	2521
31.10833	2481
31.11667	2440
31.12500	2399
31.13333	2359
31.14167	2316
31.15000	2274
31.15833	2235
31.16667	2202
31.17500	2171
31.18333	2141
31.19167	2111
31.20000	2082
31.20833	2051
31.21667	2018
31.22500	1984
31.23333	1949
31.24167	1915
31.25000	1883
31.25833	1852
31.26667	1823
31.27500	1796
31.28333	1767
31.29167	1740
31.30000	1718
31.30833	1700
31.31667	1681
31.32500	1662
31.33333	1642
31.34167	1621
31.35000	1601
31.35833	1581
31.36667	1560
31.37500	1537
31.38333	1513
31.39167	1491
31.40000	1471
31.40833	1454
31.41667	1438
31.42500	1423
31.43333	1408
31.44167	1393
31.45000	1379
31.45833	1367
31.46667	1355
31.47500	1342
31.48333	1330
31.49167	1317
31.50000	1304
31.50833	1290
31.51667	1277
31.52500	1263
31.53333	1249
31.54167	1235
31.55000	1222
31.55833	1209
31.56667	1197
31.57500	1187
31.58333	1179
31.59167	1171
31.60000	1165
31.60833	1159
31.61667	1153
31.62500	1147
31.63333	1142
31.64167	1137
31.65000	1132
31.65833	1125
31.66667	1119
31.67500	1111
31.68333	1103
31.69167	1096
31.70000	1092
31.70833	1088
31.71667	1084
31.72500	1080
31.73333	1076
31.74167	1071
31.75000	1065
31.75833	1057
31.76667	1048
31.77500	1037
31.78333	1025
31.79167	1017
31.80000	1013
31.80833	1012
31.81667	1012
31.82500	1013
31.83333	1013
31.84167	1011
31.85000	1008
31.85833	1004
31.86667	1001
31.87500	998
31.88333	995
31.89167	995
31.90000	997
31.90833	1000
31.91667	1003
31.92500	1006
31.93333	1008
31.94167	1008
31.95000	1007
31.95833	1005
31.96667	1004
31.97500	1004
31.98333	1007
31.99167	1010
32.00000	1013
32.00833	1018
32.01667	1024
32.02500	1032
32.03333	1041
32.04167	1052
32.05000	1060
32.05833	1065
32.06667	1067
32.07500	1068
32.08333	1071
32.09167	1075
32.10000	1080
32.10833	1087
32.11667	1095
32.12500	1105
32.13333	1115
32.14167	1126
32.15000	1136
32.15833	1147
32.16667	1157
32.17500	1169
32.18333	1182
32.19167	1196
32.20000	1212
32.20833	1228
32.21667	1245
32.22500	1262
32.23333	1278
32.24167	1295
32.25000	1313
32.25833	1333
32.26667	1354
32.27500	1376
32.28333	1398
32.29167	1420
32.30000	1441
32.30833	1463
32.31667	1485
32.32500	1509
32.33333	1535
32.34167	1565
32.35000	1595
32.35833	1626
32.36667	1656
32.37500	1683
32.38333	1709
32.39167	1736
32.40000	1766
32.40833	1799
32.41667	1834
32.42500	1872
32.43333	1910
32.44167	1948
32.45000	1987
32.45833	2028
32.46667	2069
32.47500	2111
32.48333	2154
32.49167	2198
32.50000	2244
32.50833	2290
32.51667	2338
32.52500	2387
32.53333	2437
32.54167	2489
32.55000	2541
32.55833	2594
32.56667	2648
32.57500	2700
32.58333	2752
32.59167	2807
32.60000	2866
32.60833	2927
32.61667	2991
32.62500	3055
32.63333	3118
32.64167	3179
32.65000	3240
32.65833	3304
32.66667	3370
32.67500	3440
32.68333	3513
32.69167	3586
32.70000	3662
32.70833	3735
32.71667	3808
32.72500	3880
32.73333	3952
32.74167	4026
32.75000	4098
32.75833	4173
32.76667	4246
32.77500	4320
32.78333	4393
32.79167	4466
32.80000	4540
32.80833	4614
32.81667	4691
32.82500	4767
32.83333	4844
32.84167	4921
32.85000	4995
32.85833	5069
32.86667	5142
32.87500	5216
32.88333	5291
32.89167	5364
32.90000	5436
32.90833	5504
32.91667	5570
32.92500	5635
32.93333	5700
32.94167	5767
32.95000	5834
32.95833	5903
32.96667	5968
32.97500	6028
32.98333	6086
32.99167	6140
33.00000	6193
33.00833	6245
33.01667	6297
33.02500	6348
33.03333	6396
33.04167	6442
33.05000	6484
33.05833	6523
33.06667	6559
33.07500	6593
33.08333	6626
33.09167	6656
33.10000	6685
33.10833	6710
33.11667	6732
33.12500	6750
33.13333	6765
33.14167	6778
33.15000	6788
33.15833	6797
33.16667	6803
33.17500	6805
33.18333	6805
33.19167	6803
33.20000	6799
33.20833	6793
33.21667	6785
33.22500	6773
33.23333	6756
33.24167	6734
33.25000	6710
33.25833	6683
33.26667	6656
33.27500	6627
33.28333	6597
33.29167	6562
33.30000	6522
33.30833	6481
33.31667	6437
33.32500	6393
33.33333	6348
33.34167	6303
33.35000	6256
33.35833	6205
33.36667	6151
33.37500	6094
33.38333	6033
33.39167	5972
33.40000	5908
33.40833	5846
33.41667	5783
33.42500	5721
33.43333	5660
33.44167	5597
33.45000	5536
33.45833	5471
33.46667	5407
33.47500	5342
33.48333	5275
33.49167	5207
33.50000	5137
33.50833	5066
33.51667	4994
33.52500	4920
33.53333	4846
33.54167	4770
33.55000	4696
33.55833	4622
33.56667	4552
33.57500	4484
33.58333	4415
33.59167	4346
33.60000	4272
33.60833	4197
33.61667	4118
33.62500	4039
33.63333	3964
33.64167	3890
33.65000	3823
33.65833	3759
33.66667	3698
33.67500	3637
33.68333	3575
33.69167	3512
33.70000	3446
33.70833	3381
33.71667	3314
33.72500	3249
33.73333	3186
33.74167	3123
33.75000	3062
33.75833	3001
33.76667	2940
33.77500	2880
33.78333	2819
33.79167	2760
33.80000	2702
33.80833	2647
33.81667	2593
33.82500	2540
33.83333	2487
33.84167	2434
33.85000	2383
33.85833	2332
33.86667	2284
33.87500	2238
33.88333	2193
33.89167	2151
33.90000	2107
33.90833	2063
33.91667	2018
33.92500	1972
33.93333	1926
33.94167	1877
33.95000	1831
33.95833	1786
33.96667	1745
33.97500	1706
33.98333	1668
33.99167	1633
34.00000	1599
34.00833	1566
34.01667	1533
34.02500	1501
34.03333	1470
34.04167	1439
34.05000	1410
34.05833	1381
34.06667	1352
34.07500	1322
34.08333	1292
34.09167	1263
34.10000	1236
34.10833	1211
34.11667	1186
34.12500	1161
34.13333	1135
34.14167	1107
34.15000	1079
34.15833	1051
34.16667	1025
34.17500	1003
34.18333	982
34.19167	962
34.20000	942
34.20833	922
34.21667	901
34.22500	880
34.23333	859
34.24167	839
34.25000	821
34.25833	803
34.26667	786
34.27500	770
34.28333	754
34.29167	738
34.30000	722
34.30833	707
34.31667	694
34.32500	682
34.33333	668
34.34167	653
34.35000	637
34.35833	621
34.36667	607
34.37500	595
34.38333	585
34.39167	575
34.40000	564
34.40833	552
34.41667	540
34.42500	529
34.43333	519
34.44167	510
34.45000	503
34.45833	498
34.46667	493
34.47500	487
34.48333	479
34.49167	468
34.50000	456
34.50833	444
34.51667	434
34.52500	426
34.53333	419
34.54167	413
34.55000	408
34.55833	401
34.56667	394
34.57500	385
34.58333	376
34.59167	368
34.60000	359
34.60833	351
34.61667	343
34.62500	336
34.63333	328
34.64167	321
34.65000	314
34.65833	308
34.66667	303
34.67500	299
34.68333	296
34.69167	294
34.70000	293
34.70833	292
34.71667	290
34.72500	287
34.73333	283
34.74167	278
34.75000	271
34.75833	264
34.76667	258
34.77500	255
34.78333	253
34.79167	252
34.80000	251
34.80833	248
34.81667	245
34.82500	241
34.83333	238
34.84167	236
34.85000	233
34.85833	229
34.86667	224
34.87500	219
34.88333	214
34.89167	212
34.90000	212
34.90833	213
34.91667	213
34.92500	212
34.93333	209
34.94167	204
34.95000	200
34.95833	197
34.96667	195
34.97500	194
34.98333	191
34.99167	189
35.00000	187
35.00833	185
35.01667	185
35.02500	187
35.03333	189
35.04167	191
35.05000	192
35.05833	193
35.06667	191
35.07500	189
35.08333	184
35.09167	179
35.10000	172
35.10833	167
35.11667	165
35.12500	165
35.13333	169
35.14167	174
35.15000	180
35.15833	184
35.16667	186
35.17500	186
35.18333	184
35.19167	181
35.20000	178
35.20833	177
35.21667	176
35.22500	176
35.23333	176
35.24167	175
35.25000	174
35.25833	172
35.26667	169
35.27500	165
35.28333	161
35.29167	157
35.30000	155
35.30833	154
35.31667	154
35.32500	155
35.33333	155
35.34167	156
35.35000	156
35.35833	158
35.36667	161
35.37500	162
35.38333	162
35.39167	160
35.40000	158
35.40833	157
35.41667	155
35.42500	154
35.43333	153
35.44167	149
35.45000	145
35.45833	141
35.46667	138
35.47500	137
35.48333	138
35.49167	140
35.50000	143
35.50833	145
35.51667	145
35.52500	145
35.53333	144
35.54167	142
35.55000	141
35.55833	139
35.56667	137
35.57500	135
35.58333	131
35.59167	127
35.60000	122
35.60833	117
35.61667	113
35.62500	109
35.63333	106
35.64167	102
35.65000	98
35.65833	95
35.66667	92
35.67500	91
35.68333	93
35.69167	94
35.70000	95
35.70833	95
35.71667	96
35.72500	98
35.73333	99
35.74167	100
35.75000	99
35.75833	99
35.76667	100
35.77500	101
35.78333	102
35.79167	101
35.80000	98
35.80833	94
35.81667	91
35.82500	88
35.83333	87
35.84167	87
35.85000	88
35.85833	89
35.86667	90
35.87500	91
35.88333	90
35.89167	88
35.90000	83
35.90833	78
35.91667	74
35.92500	71
35.93333	69
35.94167	68
35.95000	67
35.95833	65
35.96667	62
35.97500	60
35.98333	60
35.99167	62
36.00000	64
36.00833	65
36.01667	65
36.02500	62
36.03333	57
36.04167	53
36.05000	51
36.05833	52
36.06667	56
36.07500	61
36.08333	68
36.09167	72
36.10000	72
36.10833	71
36.11667	67
36.12500	64
36.13333	62
36.14167	62
36.15000	62
36.15833	61
36.16667	60
36.17500	59
36.18333	60
36.19167	61
36.20000	62
36.20833	62
36.21667	59
36.22500	54
36.23333	50
36.24167	48
36.25000	48
36.25833	48
36.26667	48
36.27500	48
36.28333	48
36.29167	49
36.30000	53
36.30833	56
36.31667	59
36.32500	60
36.33333	61
36.34167	61
36.35000	60
36.35833	58
36.36667	55
36.37500	53
36.38333	53
36.39167	56
36.40000	61
36.40833	67
36.41667	72
36.42500	75
36.43333	75
36.44167	72
36.45000	67
36.45833	61
36.46667	56
36.47500	54
36.48333	55
36.49167	56
36.50000	58
36.50833	58
36.51667	56
36.52500	52
36.53333	50
36.54167	50
36.55000	51
36.55833	54
36.56667	57
36.57500	59
36.58333	59
36.59167	57
36.60000	53
36.60833	49
36.61667	46
36.62500	44
36.63333	46
36.64167	52
36.65000	58
36.65833	64
36.66667	67
36.67500	67
36.68333	64
36.69167	61
36.70000	59
36.70833	58
36.71667	58
36.72500	59
36.73333	60
36.74167	60
36.75000	60
36.75833	58
36.76667	57
36.77500	54
36.78333	51
36.79167	49
36.80000	50
36.80833	54
36.81667	58
36.82500	62
36.83333	65
36.84167	65
36.85000	65
36.85833	65
36.86667	65
36.87500	63
36.88333	59
36.89167	54
36.90000	49
36.90833	45
36.91667	44
36.92500	46
36.93333	49
36.94167	52
36.95000	55
36.95833	57
36.96667	59
36.97500	60
36.98333	60
36.99167	62
37.00000	67
37.00833	72
37.01667	75
37.02500	77
37.03333	76
37.04167	75
37.05000	73
37.05833	73
37.06667	72
37.07500	69
37.08333	65
37.09167	61
37.10000	60
37.10833	59
37.11667	58
37.12500	57
37.13333	55
37.14167	54
37.15000	53
37.15833	54
37.16667	55
37.17500	55
37.18333	54
37.19167	52
37.20000	50
37.20833	49
37.21667	48
37.22500	48
37.23333	49
37.24167	51
37.25000	54
37.25833	59
37.26667	65
37.27500	72
37.28333	79
37.29167	83
37.30000	86
37.30833	86
37.31667	84
37.32500	80
37.33333	75
37.34167	70
37.35000	65
37.35833	62
37.36667	60
37.37500	59
37.38333	59
37.39167	60
37.40000	61
37.40833	62
37.41667	62
37.42500	62
37.43333	61
37.44167	59
37.45000	58
37.45833	59
37.46667	60
37.47500	62
37.48333	63
37.49167	63
37.50000	61
37.50833	58
37.51667	55
37.52500	52
37.53333	50
37.54167	49
37.55000	50
37.55833	51
37.56667	54
37.57500	56
37.58333	57
37.59167	58
37.60000	56
37.60833	55
37.61667	53
37.62500	51
37.63333	50
37.64167	50
37.65000	50
37.65833	51
37.66667	52
37.67500	52
37.68333	52
37.69167	53
37.70000	56
37.70833	60
37.71667	63
37.72500	64
37.73333	62
37.74167	59
37.75000	56
37.75833	55
37.76667	55
37.77500	57
37.78333	59
37.79167	61
37.80000	61
37.80833	60
37.81667	59
37.82500	57
37.83333	55
37.84167	54
37.85000	52
37.85833	52
37.86667	52
37.87500	52
37.88333	54
37.89167	55
37.90000	55
37.90833	55
37.91667	55
37.92500	56
37.93333	56
37.94167	55
37.95000	54
37.95833	53
37.96667	53
37.97500	54
37.98333	56
37.99167	59
38.00000	62
38.00833	62
38.01667	61
38.02500	59
38.03333	57
38.04167	56
38.05000	57
38.05833	59
38.06667	61
38.07500	61
38.08333	60
38.09167	58
38.10000	57
38.10833	58
38.11667	60
38.12500	63
38.13333	64
38.14167	61
38.15000	58
38.15833	55
38.16667	53
38.17500	51
38.18333	50
38.19167	49
38.20000	47
38.20833	45
38.21667	45
38.22500	47
38.23333	49
38.24167	53
38.25000	55
38.25833	55
38.26667	53
38.27500	50
38.28333	46
38.29167	44
38.30000	42
38.30833	42
38.31667	42
38.32500	43
38.33333	46
38.34167	48
38.35000	50
38.35833	50
38.36667	48
38.37500	46
38.38333	43
38.39167	40
38.40000	37
38.40833	34
38.41667	31
38.42500	29
38.43333	26
38.44167	24
38.45000	23
38.45833	24
38.46667	26
38.47500	30
38.48333	34
38.49167	38
38.50000	40
38.50833	42
38.51667	43
38.52500	42
38.53333	40
38.54167	36
38.55000	32
38.55833	31
38.56667	32
38.57500	34
38.58333	39
38.59167	43
38.60000	46
38.60833	46
38.61667	45
38.62500	44
38.63333	43
38.64167	42
38.65000	41
38.65833	39
38.66667	37
38.67500	35
38.68333	35
38.69167	35
38.70000	33
38.70833	30
38.71667	26
38.72500	24
38.73333	25
38.74167	29
38.75000	33
38.75833	36
38.76667	36
38.77500	34
38.78333	32
38.79167	30
38.80000	31
38.80833	32
38.81667	33
38.82500	35
38.83333	34
38.84167	32
38.85000	28
38.85833	24
38.86667	19
38.87500	17
38.88333	18
38.89167	21
38.90000	25
38.90833	30
38.91667	33
38.92500	36
38.93333	37
38.94167	35
38.95000	32
38.95833	29
38.96667	27
38.97500	26
38.98333	27
38.99167	27
39.00000	25
39.00833	22
39.01667	20
39.02500	18
39.03333	18
39.04167	19
39.05000	21
39.05833	22
39.06667	22
39.07500	20
39.08333	15
39.09167	12
39.10000	9
39.10833	8
39.11667	10
39.12500	13
39.13333	15
39.14167	16
39.15000	17
39.15833	18
39.16667	19
39.17500	20
39.18333	22
39.19167	22
39.20000	20
39.20833	17
39.21667	13
39.22500	10
39.23333	9
39.24167	11
39.25000	14
39.25833	19
39.26667	25
39.27500	29
39.28333	32
39.29167	34
39.30000	33
39.30833	32
39.31667	33
39.32500	35
39.33333	37
39.34167	38
39.35000	36
39.35833	32
39.36667	26
39.37500	22
39.38333	21
39.39167	20
39.40000	21
39.40833	23
39.41667	24
39.42500	24
39.43333	24
39.44167	23
39.45000	22
39.45833	20
39.46667	18
39.47500	19
39.48333	22
39.49167	24
39.50000	26
39.50833	27
39.51667	27
39.52500	28
39.53333	31
39.54167	35
39.55000	38
39.55833	38
39.56667	36
39.57500	33
39.58333	30
39.59167	28
39.60000	28
39.60833	28
39.61667	27
39.62500	24
39.63333	22
39.64167	20
39.65000	18
39.65833	17
39.66667	17
39.67500	17
39.68333	19
39.69167	21
39.70000	25
39.70833	29
39.71667	32
39.72500	35
39.73333	35
39.74167	34
39.75000	30
39.75833	25
39.76667	19
39.77500	12
39.78333	6
39.79167	4
39.80000	8
39.80833	15
39.81667	22
39.82500	28
39.83333	30
39.84167	29
39.85000	26
39.85833	24
39.86667	23
39.87500	23
39.88333	24
39.89167	24
39.90000	22
39.90833	19
39.91667	17
39.92500	15
39.93333	16
39.94167	20
39.95000	24
39.95833	28
39.96667	30
39.97500	30
39.98333	29
39.99167	26
40.00000	24
40.00833	23
40.01667	23
40.02500	26
40.03333	29
40.04167	33
40.05000	37
40.05833	40
40.06667	41
40.07500	39
40.08333	35
40.09167	31
40.10000	29
40.10833	32
40.11667	40
40.12500	51
40.13333	60
40.14167	68
40.15000	73
40.15833	75
40.16667	74
40.17500	73
40.18333	71
40.19167	70
40.20000	70
40.20833	73
40.21667	78
40.22500	86
40.23333	94
40.24167	102
40.25000	109
40.25833	116
40.26667	124
40.27500	134
40.28333	145
40.29167	157
40.30000	168
40.30833	177
40.31667	185
40.32500	191
40.33333	198
40.34167	207
40.35000	217
40.35833	230
40.36667	242
40.37500	254
40.38333	264
40.39167	275
40.40000	286
40.40833	297
40.41667	309
40.42500	320
40.43333	332
40.44167	345
40.45000	360
40.45833	377
40.46667	393
40.47500	409
40.48333	424
40.49167	438
40.50000	450
40.50833	464
40.51667	480
40.52500	499
40.53333	522
40.54167	547
40.55000	571
40.55833	591
40.56667	609
40.57500	624
40.58333	640
40.59167	657
40.60000	675
40.60833	693
40.61667	709
40.62500	724
40.63333	739
40.64167	755
40.65000	772
40.65833	792
40.66667	811
40.67500	830
40.68333	848
40.69167	866
40.70000	885
40.70833	903
40.71667	920
40.72500	936
40.73333	952
40.74167	966
40.75000	981
40.75833	996
40.76667	1012
40.77500	1028
40.78333	1044
40.79167	1059
40.80000	1074
40.80833	1088
40.81667	1101
40.82500	1113
40.83333	1123
40.84167	1132
40.85000	1138
40.85833	1143
40.86667	1147
40.87500	1152
40.88333	1157
40.89167	1163
40.90000	1170
40.90833	1176
40.91667	1181
40.92500	1185
40.93333	1188
40.94167	1191
40.95000	1193
40.95833	1196
40.96667	1198
40.97500	1199
40.98333	1198
40.99167	1198
41.00000	1198
41.00833	1199
41.01667	1200
41.02500	1199
41.03333	1196
41.04167	1189
41.05000	1180
41.05833	1169
41.06667	1157
41.07500	1147
41.08333	1139
41.09167	1133
41.10000	1128
41.10833	1122
41.11667	1112
41.12500	1099
41.13333	1085
41.14167	1070
41.15000	1057
41.15833	1044
41.16667	1031
41.17500	1017
41.18333	1002
41.19167	987
41.20000	972
41.20833	959
41.21667	947
41.22500	937
41.23333	926
41.24167	913
41.25000	898
41.25833	883
41.26667	869
41.27500	856
41.28333	843
41.29167	831
41.30000	816
41.30833	802
41.31667	786
41.32500	771
41.33333	758
41.34167	748
41.35000	737
41.35833	724
41.36667	711
41.37500	696
41.38333	680
41.39167	664
41.40000	648
41.40833	632
41.41667	616
41.42500	599
41.43333	584
41.44167	571
41.45000	559
41.45833	548
41.46667	537
41.47500	525
41.48333	514
41.49167	502
41.50000	490
41.50833	478
41.51667	466
41.52500	454
41.53333	442
41.54167	428
41.55000	415
41.55833	402
41.56667	390
41.57500	381
41.58333	374
41.59167	366
41.60000	357
41.60833	347
41.61667	335
41.62500	321
41.63333	308
41.64167	296
41.65000	285
41.65833	276
41.66667	270
41.67500	267
41.68333	265
41.69167	263
41.70000	258
41.70833	251
41.71667	241
41.72500	230
41.73333	219
41.74167	209
41.75000	200
41.75833	191
41.76667	183
41.77500	175
41.78333	168
41.79167	161
41.80000	156
41.80833	153
41.81667	151
41.82500	150
41.83333	149
41.84167	146
41.85000	142
41.85833	136
41.86667	129
41.87500	123
41.88333	118
41.89167	115
41.90000	113
41.90833	112
41.91667	112
41.92500	111
41.93333	109
41.94167	103
41.95000	97
41.95833	90
41.96667	84
41.97500	80
41.98333	78
41.99167	77
42.00000	76
42.00833	74
42.01667	73
42.02500	71
42.03333	67
42.04167	62
42.05000	55
42.05833	47
42.06667	39
42.07500	34
42.08333	33
42.09167	34
42.10000	35
42.10833	36
42.11667	35
42.12500	31
42.13333	26
42.14167	20
42.15000	15
42.15833	12
42.16667	11
42.17500	13
42.18333	15
42.19167	17
42.20000	18
42.20833	18
42.21667	18
42.22500	19
42.23333	20
42.24167	21
42.25000	20
42.25833	19
42.26667	18
42.27500	16
42.28333	14
42.29167	13
42.30000	11
42.30833	10
42.31667	8
42.32500	6
42.33333	2
42.34167	-1
42.35000	-2
42.35833	-0
42.36667	4
42.37500	7
42.38333	10
42.39167	11
42.40000	11
42.40833	10
42.41667	8
42.42500	5
42.43333	1
42.44167	-3
42.45000	-5
42.45833	-4
42.46667	-1
42.47500	1
42.48333	2
42.49167	1
42.50000	-1
42.50833	-4
42.51667	-5
42.52500	-5
42.53333	-6
42.54167	-8
42.55000	-11
42.55833	-12
42.56667	-11
42.57500	-11
42.58333	-11
42.59167	-12
42.60000	-15
42.60833	-19
42.61667	-23
42.62500	-27
42.63333	-28
42.64167	-26
42.65000	-22
42.65833	-17
42.66667	-10
42.67500	-6
42.68333	-3
42.69167	-3
42.70000	-5
42.70833	-10
42.71667	-14
42.72500	-18
42.73333	-21
42.74167	-20
42.75000	-18
42.75833	-16
42.76667	-14
42.77500	-13
42.78333	-14
42.79167	-16
42.80000	-20
42.80833	-22
42.81667	-22
42.82500	-20
42.83333	-17
42.84167	-13
42.85000	-11
42.85833	-10
42.86667	-10
42.87500	-11
42.88333	-12
42.89167	-14
42.90000	-16
42.90833	-18
42.91667	-19
42.92500	-19
42.93333	-18
42.94167	-16
42.95000	-14
42.95833	-11
42.96667	-8
42.97500	-7
42.98333	-8
42.99167	-10
43.00000	-12
43.00833	-12
43.01667	-10
43.02500	-7
43.03333	-5
43.04167	-5
43.05000	-6
43.05833	-8
43.06667	-10
43.07500	-10
43.08333	-9
43.09167	-6
43.10000	-3
43.10833	-2
43.11667	-2
43.12500	-4
43.13333	-7
43.14167	-10
43.15000	-13
43.15833	-15
43.16667	-16
43.17500	-17
43.18333	-16
43.19167	-15
43.20000	-12
43.20833	-8
43.21667	-5
43.22500	-2
43.23333	-1
43.24167	-2
43.25000	-3
43.25833	-4
43.26667	-5
43.27500	-7
43.28333	-9
43.29167	-13
43.30000	-18
43.30833	-23
43.31667	-27
43.32500	-31
43.33333	-33
43.34167	-33
43.35000	-31
43.35833	-28
43.36667	-25
43.37500	-22
43.38333	-22
43.39167	-23
43.40000	-24
43.40833	-26
43.41667	-26
43.42500	-25
43.43333	-24
43.44167	-23
43.45000	-23
43.45833	-24
43.46667	-25
43.47500	-26
43.48333	-25
43.49167	-23
43.50000	-19
43.50833	-16
43.51667	-15
43.52500	-15
43.53333	-15
43.54167	-14
43.55000	-13
43.55833	-12
43.56667	-12
43.57500	-16
43.58333	-22
43.59167	-29
43.60000	-33
43.60833	-35
43.61667	-32
43.62500	-27
43.63333	-22
43.64167	-19
43.65000	-18
43.65833	-19
43.66667	-21
43.67500	-21
43.68333	-21
43.69167	-22
43.70000	-24
43.70833	-28
43.71667	-33
43.72500	-38
43.73333	-42
43.74167	-42
43.75000	-39
43.75833	-32
43.76667	-24
43.77500	-17
43.78333	-12
43.79167	-8
43.80000	-6
43.80833	-7
43.81667	-8
43.82500	-9
43.83333	-10
43.84167	-10
43.85000	-11
43.85833	-13
43.86667	-15
43.87500	-18
43.88333	-22
43.89167	-25
43.90000	-26
43.90833	-26
43.91667	-26
43.92500	-28
43.93333	-32
43.94167	-36
43.95000	-39
43.95833	-38
43.96667	-35
43.97500	-30
43.98333	-26
43.99167	-22
44.00000	-20
44.00833	-20
44.01667	-20
44.02500	-21
44.03333	-22
44.04167	-24
44.05000	-25
44.05833	-27
44.06667	-28
44.07500	-28
44.08333	-28
44.09167	-30
44.10000	-33
44.10833	-37
44.11667	-41
44.12500	-44
44.13333	-44
44.14167	-42
44.15000	-38
44.15833	-36
44.16667	-35
44.17500	-34
44.18333	-32
44.19167	-31
44.20000	-30
44.20833	-30
44.21667	-32
44.22500	-36
44.23333	-40
44.24167	-43
44.25000	-44
44.25833	-41
44.26667	-37
44.27500	-32
44.28333	-28
44.29167	-25
44.30000	-25
44.30833	-26
44.31667	-28
44.32500	-30
44.33333	-31
44.34167	-33
44.35000	-35
44.35833	-36
44.36667	-37
44.37500	-38
44.38333	-38
44.39167	-39
44.40000	-41
44.40833	-44
44.41667	-45
44.42500	-43
44.43333	-41
44.44167	-38
44.45000	-35
44.45833	-33
44.46667	-32
44.47500	-31
44.48333	-31
44.49167	-33
44.50000	-34
44.50833	-36
44.51667	-35
44.52500	-33
44.53333	-31
44.54167	-29
44.55000	-27
44.55833	-27
44.56667	-27
44.57500	-28
44.58333	-29
44.59167	-32
44.60000	-36
44.60833	-40
44.61667	-43
44.62500	-46
44.63333	-47
44.64167	-47
44.65000	-44
44.65833	-41
44.66667	-37
44.67500	-34
44.68333	-32
44.69167	-30
44.70000	-31
44.70833	-32
44.71667	-32
44.72500	-31
44.73333	-30
44.74167	-30
44.75000	-33
44.75833	-36
44.76667	-40
44.77500	-41
44.78333	-41
44.79167	-42
44.80000	-45
44.80833	-49
44.81667	-51
44.82500	-50
44.83333	-46
44.84167	-40
44.85000	-34
44.85833	-30
44.86667	-27
44.87500	-27
44.88333	-27
44.89167	-27
44.90000	-28
44.90833	-29
44.91667	-30
44.92500	-31
44.93333	-33
44.94167	-36
44.95000	-38
44.95833	-40
44.96667	-42
44.97500	-42
44.98333	-40
44.99167	-39
45.00000	-39
45.00833	-39
45.01667	-38
45.02500	-36
45.03333	-33
45.04167	-29
45.05000	-27
45.05833	-28
45.06667	-31
45.07500	-35
45.08333	-39
45.09167	-41
45.10000	-40
45.10833	-37
45.11667	-33
45.12500	-29
45.13333	-26
45.14167	-23
45.15000	-21
45.15833	-20
45.16667	-21
45.17500	-23
45.18333	-25
45.19167	-26
45.20000	-26
45.20833	-25
45.21667	-24
45.22500	-25
45.23333	-27
45.24167	-30
45.25000	-34
45.25833	-36
45.26667	-38
45.27500	-39
45.28333	-38
45.29167	-38
45.30000	-38
45.30833	-38
45.31667	-39
45.32500	-40
45.33333	-41
45.34167	-43
45.35000	-44
45.35833	-42
45.36667	-38
45.37500	-32
45.38333	-27
45.39167	-23
45.40000	-22
45.40833	-22
45.41667	-25
45.42500	-30
45.43333	-35
45.44167	-41
45.45000	-45
45.45833	-46
45.46667	-46
45.47500	-44
45.48333	-41
45.49167	-40
45.50000	-39
45.50833	-40
45.51667	-41
45.52500	-42
45.53333	-44
45.54167	-45
45.55000	-45
45.55833	-42
45.56667	-38
45.57500	-34
45.58333	-32
45.59167	-33
45.60000	-36
45.60833	-39
45.61667	-40
45.62500	-40
45.63333	-38
45.64167	-36
45.65000	-34
45.65833	-32
45.66667	-29
45.67500	-26
45.68333	-23
45.69167	-21
45.70000	-21
45.70833	-24
45.71667	-28
45.72500	-32
45.73333	-36
45.74167	-39
45.75000	-41
45.75833	-42
45.76667	-41
45.77500	-40
45.78333	-38
45.79167	-36
45.80000	-36
45.80833	-37
45.81667	-37
45.82500	-38
45.83333	-39
45.84167	-38
45.85000	-38
45.85833	-39
45.86667	-41
45.87500	-42
45.88333	-42
45.89167	-42
45.90000	-41
45.90833	-39
45.91667	-38
45.92500	-37
45.93333	-37
45.94167	-38
45.95000	-39
45.95833	-40
45.96667	-40
45.97500	-37
45.98333	-34
45.99167	-30
46.00000	-27
46.00833	-28
46.01667	-32
46.02500	-39
46.03333	-46
46.04167	-51
46.05000	-55
46.05833	-56
46.06667	-54
46.07500	-52
46.08333	-49
46.09167	-46
46.10000	-43
46.10833	-40
46.11667	-37
46.12500	-35
46.13333	-35
46.14167	-35
46.15000	-36
46.15833	-36
46.16667	-36
46.17500	-36
46.18333	-38
46.19167	-41
46.20000	-46
46.20833	-49
46.21667	-50
46.22500	-49
46.23333	-46
46.24167	-43
46.25000	-41
46.25833	-41
46.26667	-42
46.27500	-42
46.28333	-41
46.29167	-40
46.30000	-39
46.30833	-37
46.31667	-35
46.32500	-33
46.33333	-32
46.34167	-32
46.35000	-34
46.35833	-39
46.36667	-44
46.37500	-49
46.38333	-53
46.39167	-55
46.40000	-53
46.40833	-51
46.41667	-47
46.42500	-45
46.43333	-44
46.44167	-45
46.45000	-46
46.45833	-48
46.46667	-49
46.47500	-49
46.48333	-47
46.49167	-46
46.50000	-47
46.50833	-49
46.51667	-52
46.52500	-54
46.53333	-54
46.54167	-52
46.55000	-48
46.55833	-47
46.56667	-49
46.57500	-51
46.58333	-50
46.59167	-47
46.60000	-44
46.60833	-41
46.61667	-38
46.62500	-37
46.63333	-37
46.64167	-38
46.65000	-40
46.65833	-42
46.66667	-43
46.67500	-43
46.68333	-42
46.69167	-42
46.70000	-44
46.70833	-50
46.71667	-55
46.72500	-60
46.73333	-61
46.74167	-60
46.75000	-57
46.75833	-52
46.76667	-47
46.77500	-43
46.78333	-42
46.79167	-44
46.80000	-47
46.80833	-50
46.81667	-52
46.82500	-53
46.83333	-54
46.84167	-56
46.85000	-57
46.85833	-55
46.86667	-52
46.87500	-48
46.88333	-45
46.89167	-44
46.90000	-44
46.90833	-46
46.91667	-49
46.92500	-52
46.93333	-54
46.94167	-55
46.95000	-54
46.95833	-50
46.96667	-46
46.97500	-42
46.98333	-41
46.99167	-42
47.00000	-47
47.00833	-53
47.01667	-58
47.02500	-63
47.03333	-67
47.04167	-67
47.05000	-66
47.05833	-64
47.06667	-62
47.07500	-59
47.08333	-55
47.09167	-52
47.10000	-48
47.10833	-45
47.11667	-43
47.12500	-41
47.13333	-41
47.14167	-41
47.15000	-41
47.15833	-42
47.16667	-44
47.17500	-48
47.18333	-51
47.19167	-53
47.20000	-53
47.20833	-52
47.21667	-48
47.22500	-45
47.23333	-42
47.24167	-43
47.25000	-45
47.25833	-47
47.26667	-48
47.27500	-47
47.28333	-43
47.29167	-38
47.30000	-35
47.30833	-33
47.31667	-32
47.32500	-33
47.33333	-35
47.34167	-37
47.35000	-41
47.35833	-47
47.36667	-53
47.37500	-58
47.38333	-60
47.39167	-59
47.40000	-57
47.40833	-53
47.41667	-48
47.42500	-44
47.43333	-41
47.44167	-39
47.45000	-37
47.45833	-36
47.46667	-36
47.47500	-37
47.48333	-39
47.49167	-41
47.50000	-43
47.50833	-46
47.51667	-47
47.52500	-48
47.53333	-48
47.54167	-48
47.55000	-48
47.55833	-48
47.56667	-48
47.57500	-48
47.58333	-47
47.59167	-46
47.60000	-46
47.60833	-47
47.61667	-49
47.62500	-51
47.63333	-51
47.64167	-48
47.65000	-45
47.65833	-43
47.66667	-41
47.67500	-40
47.68333	-40
47.69167	-41
47.70000	-43
47.70833	-44
47.71667	-45
47.72500	-44
47.73333	-42
47.74167	-40
47.75000	-38
47.75833	-39
47.76667	-41
47.77500	-41
47.78333	-39
47.79167	-37
47.80000	-36
47.80833	-37
47.81667	-41
47.82500	-45
47.83333	-48
47.84167	-49
47.85000	-48
47.85833	-47
47.86667	-46
47.87500	-44
47.88333	-44
47.89167	-45
47.90000	-47
47.90833	-51
47.91667	-55
47.92500	-58
47.93333	-60
47.94167	-60
47.95000	-57
47.95833	-52
47.96667	-46
47.97500	-40
47.98333	-34
47.99167	-31
48.00000	-32
48.00833	-36
48.01667	-42
48.02500	-48
48.03333	-52
48.04167	-53
48.05000	-52
48.05833	-49
48.06667	-46
48.07500	-42
48.08333	-38
48.09167	-34
48.10000	-31
48.10833	-29
48.11667	-29
48.12500	-33
48.13333	-38
48.14167	-43
48.15000	-48
48.15833	-52
48.16667	-55
48.17500	-55
48.18333	-52
48.19167	-49
48.20000	-45
48.20833	-42
48.21667	-40
48.22500	-39
48.23333	-37
48.24167	-35
48.25000	-33
48.25833	-34
48.26667	-37
48.27500	-41
48.28333	-45
48.29167	-49
48.30000	-54
48.30833	-59
48.31667	-64
48.32500	-67
48.33333	-67
48.34167	-66
48.35000	-64
48.35833	-61
48.36667	-58
48.37500	-55
48.38333	-52
48.39167	-50
48.40000	-50
48.40833	-51
48.41667	-53
48.42500	-56
48.43333	-58
48.44167	-60
48.45000	-61
48.45833	-60
48.46667	-58
48.47500	-54
48.48333	-51
48.49167	-49
48.50000	-50
48.50833	-54
48.51667	-58
48.52500	-61
48.53333	-62
48.54167	-61
48.55000	-57
48.55833	-53
48.56667	-49
48.57500	-46
48.58333	-46
48.59167	-48
48.60000	-52
48.60833	-56
48.61667	-59
48.62500	-61
48.63333	-61
48.64167	-59
48.65000	-57
48.65833	-55
48.66667	-55
48.67500	-55
48.68333	-58
48.69167	-60
48.70000	-61
48.70833	-60
48.71667	-57
48.72500	-52
48.73333	-47
48.74167	-41
48.75000	-36
48.75833	-34
48.76667	-33
48.77500	-34
48.78333	-36
48.79167	-39
48.80000	-42
48.80833	-45
48.81667	-48
48.82500	-50
48.83333	-51
48.84167	-50
48.85000	-51
48.85833	-52
48.86667	-55
48.87500	-57
48.88333	-56
48.89167	-54
48.90000	-52
48.90833	-50
48.91667	-49
48.92500	-49
48.93333	-48
48.94167	-48
48.95000	-48
48.95833	-48
48.96667	-50
48.97500	-52
48.98333	-53
48.99167	-53
49.00000	-53
49.00833	-52
49.01667	-52
49.02500	-53
49.03333	-55
49.04167	-57
49.05000	-59
49.05833	-59
49.06667	-59
49.07500	-58
49.08333	-59
49.09167	-60
49.10000	-59
49.10833	-57
49.11667	-52
49.12500	-48
49.13333	-46
49.14167	-48
49.15000	-52
49.15833	-57
49.16667	-60
49.17500	-61
49.18333	-60
49.19167	-59
49.20000	-60
49.20833	-61
49.21667	-63
49.22500	-64
49.23333	-65
49.24167	-64
49.25000	-62
49.25833	-61
49.26667	-60
49.27500	-62
49.28333	-64
49.29167	-67
49.30000	-70
49.30833	-72
49.31667	-71
49.32500	-69
49.33333	-66
49.34167	-64
49.35000	-62
49.35833	-61
49.36667	-60
49.37500	-59
49.38333	-58
49.39167	-56
49.40000	-54
49.40833	-52
49.41667	-51
49.42500	-51
49.43333	-50
49.44167	-49
49.45000	-47
49.45833	-46
49.46667	-47
49.47500	-50
49.48333	-53
49.49167	-56
49.50000	-59
49.50833	-61
49.51667	-62
49.52500	-64
49.53333	-65
49.54167	-67
49.55000	-68
49.55833	-67
49.56667	-66
49.57500	-64
49.58333	-61
49.59167	-57
49.60000	-52
49.60833	-49
49.61667	-48
49.62500	-48
49.63333	-51
49.64167	-55
49.65000	-58
49.65833	-60
49.66667	-59
49.67500	-57
49.68333	-54
49.69167	-51
49.70000	-50
49.70833	-48
49.71667	-49
49.72500	-49
49.73333	-49
49.74167	-47
49.75000	-44
49.75833	-43
49.76667	-44
49.77500	-46
49.78333	-48
49.79167	-49
49.80000	-48
49.80833	-46
49.81667	-46
49.82500	-48
49.83333	-52
49.84167	-57
49.85000	-62
49.85833	-66
49.86667	-69
49.87500	-71
49.88333	-71
49.89167	-70
49.90000	-68
49.90833	-65
49.91667	-61
49.92500	-58
49.93333	-55
49.94167	-53
49.95000	-52
49.95833	-51
49.96667	-51
49.97500	-51
49.98333	-53
49.99167	-54
50.00000	-54
50.00833	-52
50.01667	-51
50.02500	-51
50.03333	-54
50.04167	-58
50.05000	-61
50.05833	-64
50.06667	-64
50.07500	-62
50.08333	-57
50.09167	-51
50.10000	-44
50.10833	-40
50.11667	-38
50.12500	-40
50.13333	-43
50.14167	-48
50.15000	-51
50.15833	-55
50.16667	-56
50.17500	-56
50.18333	-55
50.19167	-53
50.20000	-52
50.20833	-52
50.21667	-52
50.22500	-53
50.23333	-53
50.24167	-53
50.25000	-51
50.25833	-50
50.26667	-48
50.27500	-44
50.28333	-39
50.29167	-35
50.30000	-32
50.30833	-32
50.31667	-35
50.32500	-39
50.33333	-42
50.34167	-43
50.35000	-42
50.35833	-42
50.36667	-41
50.37500	-42
50.38333	-43
50.39167	-42
50.40000	-38
50.40833	-34
50.41667	-31
50.42500	-31
50.43333	-33
50.44167	-37
50.45000	-40
50.45833	-41
50.46667	-39
50.47500	-36
50.48333	-33
50.49167	-31
50.50000	-31
50.50833	-31
50.51667	-31
50.52500	-31
50.53333	-28
50.54167	-23
50.55000	-16
50.55833	-8
50.56667	-1
50.57500	3
50.58333	2
50.59167	0
50.60000	-3
50.60833	-6
50.61667	-7
50.62500	-7
50.63333	-6
50.64167	-4
50.65000	-2
50.65833	2
50.66667	5
50.67500	8
50.68333	11
50.69167	12
50.70000	13
50.70833	13
50.71667	14
50.72500	16
50.73333	18
50.74167	18
50.75000	19
50.75833	19
50.76667	20
50.77500	21
50.78333	22
50.79167	25
50.80000	28
50.80833	32
50.81667	37
50.82500	42
50.83333	44
50.84167	43
50.85000	40
50.85833	37
50.86667	35
50.87500	34
50.88333	36
50.89167	39
50.90000	40
50.90833	40
50.91667	37
50.92500	32
50.93333	28
50.94167	26
50.95000	26
50.95833	28
50.96667	31
50.97500	36
50.98333	40
50.99167	43
51.00000	45
51.00833	46
51.01667	45
51.02500	42
51.03333	38
51.04167	34
51.05000	31
51.05833	29
51.06667	29
51.07500	32
51.08333	35
51.09167	37
51.10000	37
51.10833	34
51.11667	30
51.12500	26
51.13333	23
51.14167	23
51.15000	24
51.15833	27
51.16667	30
51.17500	34
51.18333	37
51.19167	38
51.20000	37
51.20833	35
51.21667	33
51.22500	31
51.23333	31
51.24167	32
51.25000	33
51.25833	33
51.26667	32
51.27500	32
51.28333	34
51.29167	37
51.30000	39
51.30833	40
51.31667	39
51.32500	36
51.33333	32
51.34167	29
51.35000	26
51.35833	24
51.36667	23
51.37500	21
51.38333	18
51.39167	14
51.40000	11
51.40833	11
51.41667	13
51.42500	18
51.43333	22
51.44167	25
51.45000	26
51.45833	24
51.46667	21
51.47500	18
51.48333	17
51.49167	17
51.50000	19
51.50833	20
51.51667	21
51.52500	20
51.53333	17
51.54167	12
51.55000	8
51.55833	4
51.56667	1
51.57500	1
51.58333	2
51.59167	4
51.60000	3
51.60833	2
51.61667	0
51.62500	-2
51.63333	-5
51.64167	-8
51.65000	-13
51.65833	-19
51.66667	-23
51.67500	-26
51.68333	-26
51.69167	-24
51.70000	-22
51.70833	-20
51.71667	-19
51.72500	-19
51.73333	-20
51.74167	-20
51.75000	-19
51.75833	-18
51.76667	-17
51.77500	-16
51.78333	-16
51.79167	-16
51.80000	-18
51.80833	-21
51.81667	-26
51.82500	-30
51.83333	-32
51.84167	-32
51.85000	-31
51.85833	-32
51.86667	-34
51.87500	-39
51.88333	-46
51.89167	-52
51.90000	-55
51.90833	-55
51.91667	-54
51.92500	-52
51.93333	-49
51.94167	-46
51.95000	-42
51.95833	-38
51.96667	-34
51.97500	-32
51.98333	-32
51.99167	-34
52.00000	-37
52.00833	-41
52.01667	-46
52.02500	-50
52.03333	-53
52.04167	-54
52.05000	-53
52.05833	-51
52.06667	-49
52.07500	-48
52.08333	-47
52.09167	-48
52.10000	-49
52.10833	-51
52.11667	-52
52.12500	-53
52.13333	-53
52.14167	-51
52.15000	-49
52.15833	-47
52.16667	-45
52.17500	-42
52.18333	-38
52.19167	-37
52.20000	-38
52.20833	-42
52.21667	-47
52.22500	-53
52.23333	-57
52.24167	-58
52.25000	-58
52.25833	-58
52.26667	-56
52.27500	-54
52.28333	-53
52.29167	-52
52.30000	-53
52.30833	-55
52.31667	-59
52.32500	-62
52.33333	-64
52.34167	-63
52.35000	-60
52.35833	-54
52.36667	-48
52.37500	-43
52.38333	-40
52.39167	-39
52.40000	-40
52.40833	-42
52.41667	-46
52.42500	-50
52.43333	-54
52.44167	-57
52.45000	-58
52.45833	-58
52.46667	-57
52.47500	-55
52.48333	-53
52.49167	-51
52.50000	-50
52.50833	-51
52.51667	-52
52.52500	-54
52.53333	-57
52.54167	-61
52.55000	-65
52.55833	-69
52.56667	-69
52.57500	-66
52.58333	-59
52.59167	-50
52.60000	-41
52.60833	-34
52.61667	-31
52.62500	-32
52.63333	-37
52.64167	-43
52.65000	-48
52.65833	-53
52.66667	-56
52.67500	-57
52.68333	-57
52.69167	-57
52.70000	-57
52.70833	-58
52.71667	-60
52.72500	-60
52.73333	-60
52.74167	-60
52.75000	-60
52.75833	-61
52.76667	-62
52.77500	-62
52.78333	-61
52.79167	-58
52.80000	-53
52.80833	-48
52.81667	-44
52.82500	-40
52.83333	-39
52.84167	-42
52.85000	-45
52.85833	-46
52.86667	-46
52.87500	-44
52.88333	-42
52.89167	-40
52.90000	-40
52.90833	-40
52.91667	-40
52.92500	-40
52.93333	-40
52.94167	-40
52.95000	-42
52.95833	-42
52.96667	-42
52.97500	-41
52.98333	-40
52.99167	-41
53.00000	-44
53.00833	-49
53.01667	-52
53.02500	-53
53.03333	-52
53.04167	-49
53.05000	-48
53.05833	-48
53.06667	-51
53.07500	-54
53.08333	-56
53.09167	-59
53.10000	-60
53.10833	-62
53.11667	-63
53.12500	-63
53.13333	-63
53.14167	-65
53.15000	-66
53.15833	-67
53.16667	-67
53.17500	-64
53.18333	-59
53.19167	-53
53.20000	-46
53.20833	-41
53.21667	-39
53.22500	-40
53.23333	-42
53.24167	-44
53.25000	-46
53.25833	-46
53.26667	-46
53.27500	-44
53.28333	-42
53.29167	-41
53.30000	-41
53.30833	-44
53.31667	-48
53.32500	-52
53.33333	-55
53.34167	-55
53.35000	-53
53.35833	-51
53.36667	-49
53.37500	-48
53.38333	-47
53.39167	-47
53.40000	-45
53.40833	-42
53.41667	-37
53.42500	-32
53.43333	-30
53.44167	-31
53.45000	-33
53.45833	-35
53.46667	-37
53.47500	-38
53.48333	-37
53.49167	-37
53.50000	-35
53.50833	-33
53.51667	-31
53.52500	-27
53.53333	-24
53.54167	-21
53.55000	-18
53.55833	-16
53.56667	-14
53.57500	-11
53.58333	-9
53.59167	-7
53.60000	-6
53.60833	-6
53.61667	-8
53.62500	-12
53.63333	-13
53.64167	-11
53.65000	-6
53.65833	-0
53.66667	6
53.67500	11
53.68333	14
53.69167	16
53.70000	18
53.70833	21
53.71667	25
53.72500	29
53.73333	33
53.74167	38
53.75000	42
53.75833	45
53.76667	49
53.77500	52
53.78333	55
53.79167	58
53.80000	61
53.80833	64
53.81667	65
53.82500	64
53.83333	65
53.84167	67
53.85000	71
53.85833	78
53.86667	85
53.87500	91
53.88333	96
53.89167	98
53.90000	99
53.90833	100
53.91667	102
53.92500	106
53.93333	113
53.94167	120
53.95000	128
53.95833	135
53.96667	141
53.97500	148
53.98333	155
53.99167	162
54.00000	168
54.00833	175
54.01667	182
54.02500	190
54.03333	198
54.04167	206
54.05000	215
54.05833	224
54.06667	232
54.07500	238
54.08333	244
54.09167	248
54.10000	253
54.10833	259
54.11667	267
54.12500	277
54.13333	286
54.14167	295
54.15000	304
54.15833	313
54.16667	322
54.17500	330
54.18333	337
54.19167	345
54.20000	354
54.20833	364
54.21667	377
54.22500	390
54.23333	403
54.24167	414
54.25000	425
54.25833	435
54.26667	446
54.27500	456
54.28333	466
54.29167	476
54.30000	486
54.30833	496
54.31667	507
54.32500	518
54.33333	530
54.34167	542
54.35000	554
54.35833	563
54.36667	571
54.37500	578
54.38333	587
54.39167	595
54.40000	605
54.40833	615
54.41667	624
54.42500	634
54.43333	642
54.44167	650
54.45000	659
54.45833	670
54.46667	682
54.47500	695
54.48333	707
54.49167	717
54.50000	725
54.50833	732
54.51667	740
54.52500	750
54.53333	760
54.54167	772
54.55000	784
54.55833	795
54.56667	806
54.57500	816
54.58333	826
54.59167	835
54.60000	843
54.60833	852
54.61667	862
54.62500	871
54.63333	881
54.64167	891
54.65000	903
54.65833	913
54.66667	922
54.67500	930
54.68333	938
54.69167	947
54.70000	957
54.70833	968
54.71667	979
54.72500	990
54.73333	999
54.74167	1007
54.75000	1015
54.75833	1022
54.76667	1029
54.77500	1037
54.78333	1047
54.79167	1056
54.80000	1066
54.80833	1077
54.81667	1088
54.82500	1097
54.83333	1105
54.84167	1113
54.85000	1118
54.85833	1121
54.86667	1122
54.87500	1121
54.88333	1119
54.89167	1119
54.90000	1122
54.90833	1129
54.91667	1137
54.92500	1147
54.93333	1155
54.94167	1163
54.95000	1170
54.95833	1177
54.96667	1183
54.97500	1187
54.98333	1190
54.99167	1192
55.00000	1194
55.00833	1198
55.01667	1202
55.02500	1208
55.03333	1214
55.04167	1221
55.05000	1227
55.05833	1229
55.06667	1229
55.07500	1225
55.08333	1220
55.09167	1218
55.10000	1219
55.10833	1224
55.11667	1231
55.12500	1239
55.13333	1246
55.14167	1251
55.15000	1254
55.15833	1255
55.16667	1253
55.17500	1250
55.18333	1246
55.19167	1242
55.20000	1240
55.20833	1239
55.21667	1240
55.22500	1242
55.23333	1243
55.24167	1243
55.25000	1242
55.25833	1244
55.26667	1246
55.27500	1247
55.28333	1246
55.29167	1242
55.30000	1237
55.30833	1230
55.31667	1224
55.32500	1219
55.33333	1214
55.34167	1209
55.35000	1205
55.35833	1202
55.36667	1201
55.37500	1203
55.38333	1205
55.39167	1207
55.40000	1207
55.40833	1205
55.41667	1201
55.42500	1196
55.43333	1191
55.44167	1184
55.45000	1178
55.45833	1173
55.46667	1168
55.47500	1164
55.48333	1160
55.49167	1154
55.50000	1147
55.50833	1140
55.51667	1134
55.52500	1132
55.53333	1130
55.54167	1129
55.55000	1128
55.55833	1124
55.56667	1119
55.57500	1113
55.58333	1106
55.59167	1099
55.60000	1090
55.60833	1082
55.61667	1076
55.62500	1072
55.63333	1068
55.64167	1064
55.65000	1059
55.65833	1052
55.66667	1042
55.67500	1032
55.68333	1023
55.69167	1017
55.70000	1013
55.70833	1011
55.71667	1009
55.72500	1007
55.73333	1003
55.74167	998
55.75000	992
55.75833	982
55.76667	971
55.77500	960
55.78333	950
55.79167	942
55.80000	936
55.80833	933
55.81667	931
55.82500	930
55.83333	928
55.84167	924
55.85000	918
55.85833	911
55.86667	902
55.87500	895
55.88333	888
55.89167	881
55.90000	874
55.90833	867
55.91667	861
55.92500	855
55.93333	849
55.94167	844
55.95000	839
55.95833	833
55.96667	826
55.97500	819
55.98333	811
55.99167	803
56.00000	794
56.00833	785
56.01667	775
56.02500	766
56.03333	757
56.04167	750
56.05000	744
56.05833	741
56.06667	740
56.07500	740
56.08333	739
56.09167	737
56.10000	733
56.10833	729
56.11667	724
56.12500	719
56.13333	714
56.14167	709
56.15000	702
56.15833	696
56.16667	689
56.17500	683
56.18333	677
56.19167	672
56.20000	666
56.20833	662
56.21667	658
56.22500	655
56.23333	652
56.24167	647
56.25000	641
56.25833	634
56.26667	627
56.27500	620
56.28333	612
56.29167	605
56.30000	598
56.30833	591
56.31667	584
56.32500	578
56.33333	572
56.34167	566
56.35000	561
56.35833	555
56.36667	550
56.37500	545
56.38333	541
56.39167	536
56.40000	532
56.40833	528
56.41667	527
56.42500	526
56.43333	526
56.44167	524
56.45000	521
56.45833	516
56.46667	509
56.47500	502
56.48333	495
56.49167	487
56.50000	481
56.50833	476
56.51667	473
56.52500	471
56.53333	470
56.54167	468
56.55000	465
56.55833	463
56.56667	460
56.57500	458
56.58333	455
56.59167	452
56.60000	447
56.60833	441
56.61667	434
56.62500	426
56.63333	419
56.64167	415
56.65000	412
56.65833	411
56.66667	411
56.67500	412
56.68333	413
56.69167	412
56.70000	409
56.70833	404
56.71667	396
56.72500	386
56.73333	378
56.74167	372
56.75000	368
56.75833	366
56.76667	364
56.77500	359
56.78333	353
56.79167	346
56.80000	340
56.80833	336
56.81667	334
56.82500	334
56.83333	333
56.84167	329
56.85000	325
56.85833	322
56.86667	321
56.87500	320
56.88333	319
56.89167	316
56.90000	312
56.90833	307
56.91667	302
56.92500	298
56.93333	293
56.94167	288
56.95000	285
56.95833	282
56.96667	281
56.97500	280
56.98333	280
56.99167	280
57.00000	278
57.00833	274
57.01667	269
57.02500	264
57.03333	259
57.04167	255
57.05000	251
57.05833	248
57.06667	244
57.07500	243
57.08333	243
57.09167	244
57.10000	246
57.10833	247
57.11667	247
57.12500	246
57.13333	244
57.14167	241
57.15000	237
57.15833	234
57.16667	232
57.17500	230
57.18333	230
57.19167	228
57.20000	224
57.20833	219
57.21667	216
57.22500	214
57.23333	214
57.24167	217
57.25000	219
57.25833	218
57.26667	213
57.27500	206
57.28333	198
57.29167	191
57.30000	188
57.30833	186
57.31667	185
57.32500	185
57.33333	187
57.34167	192
57.35000	196
57.35833	198
57.36667	196
57.37500	190
57.38333	182
57.39167	174
57.40000	168
57.40833	164
57.41667	162
57.42500	162
57.43333	164
57.44167	165
57.45000	165
57.45833	163
57.46667	161
57.47500	158
57.48333	155
57.49167	153
57.50000	151
57.50833	148
57.51667	146
57.52500	144
57.53333	143
57.54167	143
57.55000	143
57.55833	143
57.56667	141
57.57500	140
57.58333	139
57.59167	138
57.60000	137
57.60833	137
57.61667	136
57.62500	134
57.63333	132
57.64167	129
57.65000	128
57.65833	126
57.66667	125
57.67500	122
57.68333	119
57.69167	116
57.70000	111
57.70833	107
57.71667	104
57.72500	103
57.73333	104
57.74167	105
57.75000	107
57.75833	106
57.76667	104
57.77500	101
57.78333	98
57.79167	96
57.80000	95
57.80833	96
57.81667	97
57.82500	98
57.83333	98
57.84167	95
57.85000	93
57.85833	92
57.86667	94
57.87500	97
57.88333	101
57.89167	103
57.90000	101
57.90833	97
57.91667	94
57.92500	92
57.93333	93
57.94167	95
57.95000	97
57.95833	97
57.96667	96
57.97500	95
57.98333	94
57.99167	94
58.00000	94
58.00833	94
58.01667	93
58.02500	90
58.03333	86
58.04167	81
58.05000	77
58.05833	74
58.06667	73
58.07500	74
58.08333	76
58.09167	79
58.10000	81
58.10833	83
58.11667	84
58.12500	84
58.13333	83
58.14167	79
58.15000	75
58.15833	72
58.16667	71
58.17500	73
58.18333	78
58.19167	81
58.20000	81
58.20833	79
58.21667	75
58.22500	70
58.23333	67
58.24167	66
58.25000	67
58.25833	68
58.26667	70
58.27500	71
58.28333	73
58.29167	74
58.30000	76
58.30833	76
58.31667	72
58.32500	66
58.33333	58
58.34167	51
58.35000	47
58.35833	46
58.36667	47
58.37500	49
58.38333	51
58.39167	53
58.40000	55
58.40833	57
58.41667	59
58.42500	61
58.43333	62
58.44167	63
58.45000	63
58.45833	63
58.46667	63
58.47500	61
58.48333	58
58.49167	52
58.50000	47
58.50833	42
58.51667	40
58.52500	40
58.53333	43
58.54167	46
58.55000	51
58.55833	55
58.56667	59
58.57500	61
58.58333	61
58.59167	59
58.60000	57
58.60833	53
58.61667	48
58.62500	42
58.63333	36
58.64167	31
58.65000	29
58.65833	29
58.66667	31
58.67500	33
58.68333	32
58.69167	30
58.70000	29
58.70833	29
58.71667	34
58.72500	42
58.73333	49
58.74167	53
58.75000	54
58.75833	51
58.76667	44
58.77500	39
58.78333	34
58.79167	31
58.80000	28
58.80833	26
58.81667	25
58.82500	24
58.83333	24
58.84167	27
58.85000	32
58.85833	37
58.86667	42
58.87500	45
58.88333	45
58.89167	44
58.90000	40
58.90833	36
58.91667	32
58.92500	30
58.93333	29
58.94167	30
58.95000	31
58.95833	32
58.96667	33
58.97500	35
58.98333	35
58.99167	35
59.00000	33
59.00833	29
59.01667	24
59.02500	20
59.03333	16
59.04167	15
59.05000	14
59.05833	14
59.06667	12
59.07500	10
59.08333	7
59.09167	5
59.10000	4
59.10833	5
59.11667	7
59.12500	10
59.13333	12
59.14167	13
59.15000	14
59.15833	13
59.16667	10
59.17500	9
59.18333	9
59.19167	11
59.20000	14
59.20833	16
59.21667	18
59.22500	19
59.23333	20
59.24167	21
59.25000	21
59.25833	21
59.26667	20
59.27500	17
59.28333	12
59.29167	6
59.30000	1
59.30833	-4
59.31667	-5
59.32500	-5
59.33333	-3
59.34167	-2
59.35000	-0
59.35833	1
59.36667	4
59.37500	6
59.38333	7
59.39167	9
59.40000	9
59.40833	8
59.41667	8
59.42500	9
59.43333	10
59.44167	10
59.45000	8
59.45833	5
59.46667	1
59.47500	-0
59.48333	1
59.49167	3
59.50000	6
59.50833	8
59.51667	7
59.52500	4
59.53333	1
59.54167	-0
59.55000	0
59.55833	1
59.56667	3
59.57500	4
59.58333	5
59.59167	5
59.60000	5
59.60833	5
59.61667	4
59.62500	3
59.63333	3
59.64167	5
59.65000	10
59.65833	15
59.66667	18
59.67500	17
59.68333	10
59.69167	2
59.70000	-5
59.70833	-10
59.71667	-12
59.72500	-11
59.73333	-9
59.74167	-9
59.75000	-11
59.75833	-13
59.76667	-15
59.77500	-13
59.78333	-9
59.79167	-4
59.80000	0
59.80833	3
59.81667	4
59.82500	2
59.83333	-0
59.84167	-2
59.85000	-3
59.85833	-4
59.86667	-4
59.87500	-4
59.88333	-5
59.89167	-7
59.90000	-8
59.90833	-10
59.91667	-11
59.92500	-11
59.93333	-10
59.94167	-9
59.95000	-8
59.95833	-7
59.96667	-6
59.97500	-7
59.98333	-8
59.99167	-9
60.00000	-10

[LC Chromatogram(Detector A-Ch2)]
Interval(msec)	500
# of Points	7201
Start Time(min)	0.000
End Time(min)	60.000
Intensity Units	mV
Intensity Multiplier	0.001
Wavelength(nm)	230
R.Time (min)	Intensity
0.00000	-68
0.00833	-68
0.01667	-2
0.02500	-5
0.03333	-6
0.04167	-7
0.05000	-7
0.05833	-6
0.06667	-4
0.07500	-3
0.08333	-4
0.09167	-7
0.10000	-12
0.10833	-17
0.11667	-23
0.12500	-28
0.13333	-32
0.14167	-35
0.15000	-38
0.15833	-41
0.16667	-43
0.17500	-45
0.18333	-46
0.19167	-47
0.20000	-50
0.20833	-53
0.21667	-55
0.22500	-57
0.23333	-57
0.24167	-55
0.25000	-53
0.25833	-52
0.26667	-52
0.27500	-55
0.28333	-59
0.29167	-65
0.30000	-70
0.30833	-73
0.31667	-76
0.32500	-77
0.33333	-79
0.34167	-81
0.35000	-84
0.35833	-88
0.36667	-93
0.37500	-97
0.38333	-101
0.39167	-105
0.40000	-108
0.40833	-111
0.41667	-113
0.42500	-114
0.43333	-115
0.44167	-117
0.45000	-118
0.45833	-120
0.46667	-121
0.47500	-121
0.48333	-122
0.49167	-124
0.50000	-125
0.50833	-126
0.51667	-127
0.52500	-128
0.53333	-130
0.54167	-133
0.55000	-137
0.55833	-141
0.56667	-145
0.57500	-149
0.58333	-152
0.59167	-155
0.60000	-158
0.60833	-160
0.61667	-160
0.62500	-160
0.63333	-159
0.64167	-159
0.65000	-160
0.65833	-161
0.66667	-163
0.67500	-164
0.68333	-166
0.69167	-169
0.70000	-173
0.70833	-177
0.71667	-181
0.72500	-183
0.73333	-183
0.74167	-181
0.75000	-180
0.75833	-179
0.76667	-181
0.77500	-184
0.78333	-188
0.79167	-192
0.80000	-195
0.80833	-196
0.81667	-197
0.82500	-198
0.83333	-200
0.84167	-203
0.85000	-207
0.85833	-210
0.86667	-212
0.87500	-213
0.88333	-215
0.89167	-217
0.90000	-219
0.90833	-219
0.91667	-217
0.92500	-216
0.93333	-214
0.94167	-213
0.95000	-215
0.95833	-217
0.96667	-218
0.97500	-219
0.98333	-221
0.99167	-224
1.00000	-226
1.00833	-226
1.01667	-225
1.02500	-223
1.03333	-220
1.04167	-220
1.05000	-223
1.05833	-228
1.06667	-233
1.07500	-239
1.08333	-243
1.09167	-246
1.10000	-248
1.10833	-248
1.11667	-247
1.12500	-247
1.13333	-248
1.14167	-248
1.15000	-248
1.15833	-248
1.16667	-249
1.17500	-251
1.18333	-254
1.19167	-258
1.20000	-262
1.20833	-265
1.21667	-267
1.22500	-267
1.23333	-266
1.24167	-262
1.25000	-259
1.25833	-256
1.26667	-256
1.27500	-257
1.28333	-260
1.29167	-263
1.30000	-266
1.30833	-270
1.31667	-273
1.32500	-276
1.33333	-278
1.34167	-281
1.35000	-282
1.35833	-283
1.36667	-283
1.37500	-282
1.38333	-282
1.39167	-284
1.40000	-286
1.40833	-290
1.41667	-293
1.42500	-295
1.43333	-298
1.44167	-301
1.45000	-306
1.45833	-311
1.46667	-314
1.47500	-315
1.48333	-314
1.49167	-312
1.50000	-310
1.50833	-311
1.51667	-314
1.52500	-318
1.53333	-321
1.54167	-323
1.55000	-321
1.55833	-318
1.56667	-316
1.57500	-316
1.58333	-317
1.59167	-319
1.60000	-321
1.60833	-323
1.61667	-325
1.62500	-327
1.63333	-328
1.64167	-328
1.65000	-327
1.65833	-325
1.66667	-325
1.67500	-326
1.68333	-329
1.69167	-332
1.70000	-335
1.70833	-337
1.71667	-338
1.72500	-338
1.73333	-335
1.74167	-332
1.75000	-330
1.75833	-328
1.76667	-327
1.77500	-328
1.78333	-330
1.79167	-334
1.80000	-339
1.80833	-345
1.81667	-352
1.82500	-358
1.83333	-362
1.84167	-365
1.85000	-366
1.85833	-365
1.86667	-363
1.87500	-359
1.88333	-356
1.89167	-352
1.90000	-350
1.90833	-350
1.91667	-352
1.92500	-355
1.93333	-357
1.94167	-360
1.95000	-362
1.95833	-363
1.96667	-366
1.97500	-368
1.98333	-368
1.99167	-368
2.00000	-367
2.00833	-366
2.01667	-366
2.02500	-365
2.03333	-365
2.04167	-365
2.05000	-365
2.05833	-365
2.06667	-366
2.07500	-367
2.08333	-369
2.09167	-371
2.10000	-371
2.10833	-369
2.11667	-367
2.12500	-367
2.13333	-369
2.14167	-373
2.15000	-378
2.15833	-381
2.16667	-382
2.17500	-380
2.18333	-378
2.19167	-376
2.20000	-375
2.20833	-377
2.21667	-381
2.22500	-386
2.23333	-391
2.24167	-395
2.25000	-397
2.25833	-398
2.26667	-398
2.27500	-398
2.28333	-398
2.29167	-399
2.30000	-401
2.30833	-402
2.31667	-402
2.32500	-401
2.33333	-400
2.34167	-400
2.35000	-400
2.35833	-402
2.36667	-403
2.37500	-403
2.38333	-404
2.39167	-404
2.40000	-405
2.40833	-407
2.41667	-408
2.42500	-409
2.43333	-409
2.44167	-408
2.45000	-408
2.45833	-408
2.46667	-409
2.47500	-410
2.48333	-410
2.49167	-410
2.50000	-408
2.50833	-407
2.51667	-407
2.52500	-407
2.53333	-410
2.54167	-414
2.55000	-418
2.55833	-420
2.56667	-422
2.57500	-422
2.58333	-421
2.59167	-421
2.60000	-421
2.60833	-422
2.61667	-424
2.62500	-426
2.63333	-427
2.64167	-428
2.65000	-429
2.65833	-429
2.66667	-427
2.67500	-424
2.68333	-422
2.69167	-421
2.70000	-423
2.70833	-425
2.71667	-426
2.72500	-426
2.73333	-424
2.74167	-422
2.75000	-423
2.75833	-424
2.76667	-426
2.77500	-428
2.78333	-428
2.79167	-427
2.80000	-426
2.80833	-426
2.81667	-427
2.82500	-429
2.83333	-433
2.84167	-436
2.85000	-438
2.85833	-439
2.86667	-440
2.87500	-440
2.88333	-440
2.89167	-440
2.90000	-441
2.90833	-442
2.91667	-442
2.92500	-442
2.93333	-441
2.94167	-439
2.95000	-439
2.95833	-441
2.96667	-443
2.97500	-445
2.98333	-446
2.99167	-445
3.00000	-444
3.00833	-444
3.01667	-444
3.02500	-444
3.03333	-445
3.04167	-447
3.05000	-449
3.05833	-450
3.06667	-452
3.07500	-453
3.08333	-454
3.09167	-453
3.10000	-454
3.10833	-455
3.11667	-456
3.12500	-458
3.13333	-460
3.14167	-461
3.15000	-462
3.15833	-463
3.16667	-464
3.17500	-466
3.18333	-466
3.19167	-466
3.20000	-465
3.20833	-464
3.21667	-465
3.22500	-465
3.23333	-466
3.24167	-466
3.25000	-466
3.25833	-466
3.26667	-468
3.27500	-471
3.28333	-474
3.29167	-477
3.30000	-479
3.30833	-480
3.31667	-479
3.32500	-478
3.33333	-476
3.34167	-473
3.35000	-470
3.35833	-467
3.36667	-466
3.37500	-466
3.38333	-467
3.39167	-469
3.40000	-471
3.40833	-473
3.41667	-476
3.42500	-478
3.43333	-481
3.44167	-482
3.45000	-481
3.45833	-479
3.46667	-477
3.47500	-475
3.48333	-474
3.49167	-475
3.50000	-476
3.50833	-478
3.51667	-481
3.52500	-483
3.53333	-486
3.54167	-487
3.55000	-487
3.55833	-486
3.56667	-485
3.57500	-485
3.58333	-486
3.59167	-487
3.60000	-488
3.60833	-489
3.61667	-488
3.62500	-485
3.63333	-483
3.64167	-482
3.65000	-482
3.65833	-484
3.66667	-487
3.67500	-491
3.68333	-493
3.69167	-494
3.70000	-493
3.70833	-492
3.71667	-491
3.72500	-490
3.73333	-488
3.74167	-487
3.75000	-486
3.75833	-487
3.76667	-489
3.77500	-492
3.78333	-494
3.79167	-497
3.80000	-499
3.80833	-501
3.81667	-502
3.82500	-502
3.83333	-501
3.84167	-499
3.85000	-497
3.85833	-496
3.86667	-495
3.87500	-495
3.88333	-495
3.89167	-495
3.90000	-495
3.90833	-495
3.91667	-495
3.92500	-496
3.93333	-497
3.94167	-498
3.95000	-498
3.95833	-498
3.96667	-497
3.97500	-498
3.98333	-499
3.99167	-500
4.00000	-502
4.00833	-503
4.01667	-503
4.02500	-504
4.03333	-503
4.04167	-504
4.05000	-506
4.05833	-509
4.06667	-511
4.07500	-512
4.08333	-511
4.09167	-508
4.10000	-507
4.10833	-507
4.11667	-509
4.12500	-511
4.13333	-514
4.14167	-514
4.15000	-512
4.15833	-509
4.16667	-507
4.17500	-507
4.18333	-508
4.19167	-512
4.20000	-515
4.20833	-518
4.21667	-520
4.22500	-521
4.23333	-523
4.24167	-524
4.25000	-525
4.25833	-526
4.26667	-527
4.27500	-526
4.28333	-524
4.29167	-522
4.30000	-521
4.30833	-521
4.31667	-522
4.32500	-524
4.33333	-527
4.34167	-528
4.35000	-527
4.35833	-525
4.36667	-523
4.37500	-522
4.38333	-522
4.39167	-525
4.40000	-527
4.40833	-529
4.41667	-530
4.42500	-529
4.43333	-527
4.44167	-525
4.45000	-523
4.45833	-523
4.46667	-524
4.47500	-526
4.48333	-528
4.49167	-530
4.50000	-530
4.50833	-530
4.51667	-529
4.52500	-527
4.53333	-526
4.54167	-524
4.55000	-523
4.55833	-521
4.56667	-521
4.57500	-520
4.58333	-520
4.59167	-519
4.60000	-520
4.60833	-524
4.61667	-528
4.62500	-532
4.63333	-535
4.64167	-535
4.65000	-532
4.65833	-528
4.66667	-524
4.67500	-521
4.68333	-521
4.69167	-523
4.70000	-526
4.70833	-530
4.71667	-533
4.72500	-536
4.73333	-537
4.74167	-537
4.75000	-534
4.75833	-531
4.76667	-529
4.77500	-529
4.78333	-529
4.79167	-529
4.80000	-529
4.80833	-528
4.81667	-528
4.82500	-529
4.83333	-530
4.84167	-532
4.85000	-532
4.85833	-532
4.86667	-531
4.87500	-529
4.88333	-528
4.89167	-528
4.90000	-528
4.90833	-529
4.91667	-531
4.92500	-532
4.93333	-534
4.94167	-535
4.95000	-537
4.95833	-539
4.96667	-541
4.97500	-544
4.98333	-546
4.99167	-549
5.00000	-552
5.00833	-555
5.01667	-558
5.02500	-559
5.03333	-558
5.04167	-556
5.05000	-554
5.05833	-553
5.06667	-553
5.07500	-554
5.08333	-554
5.09167	-552
5.10000	-547
5.10833	-543
5.11667	-540
5.12500	-539
5.13333	-541
5.14167	-544
5.15000	-548
5.15833	-551
5.16667	-553
5.17500	-553
5.18333	-552
5.19167	-551
5.20000	-549
5.20833	-550
5.21667	-552
5.22500	-555
5.23333	-559
5.24167	-562
5.25000	-563
5.25833	-562
5.26667	-561
5.27500	-559
5.28333	-557
5.29167	-556
5.30000	-556
5.30833	-556
5.31667	-555
5.32500	-554
5.33333	-553
5.34167	-552
5.35000	-552
5.35833	-551
5.36667	-552
5.37500	-554
5.38333	-557
5.39167	-559
5.40000	-560
5.40833	-559
5.41667	-556
5.42500	-553
5.43333	-552
5.44167	-552
5.45000	-554
5.45833	-557
5.46667	-560
5.47500	-564
5.48333	-566
5.49167	-567
5.50000	-567
5.50833	-564
5.51667	-561
5.52500	-559
5.53333	-558
5.54167	-557
5.55000	-556
5.55833	-554
5.56667	-554
5.57500	-553
5.58333	-553
5.59167	-553
5.60000	-554
5.60833	-555
5.61667	-557
5.62500	-558
5.63333	-559
5.64167	-558
5.65000	-556
5.65833	-555
5.66667	-554
5.67500	-556
5.68333	-559
5.69167	-562
5.70000	-565
5.70833	-567
5.71667	-566
5.72500	-565
5.73333	-564
5.74167	-563
5.75000	-562
5.75833	-563
5.76667	-563
5.77500	-563
5.78333	-563
5.79167	-562
5.80000	-561
5.80833	-560
5.81667	-559
5.82500	-558
5.83333	-558
5.84167	-559
5.85000	-560
5.85833	-562
5.86667	-565
5.87500	-567
5.88333	-569
5.89167	-570
5.90000	-570
5.90833	-571
5.91667	-572
5.92500	-572
5.93333	-571
5.94167	-569
5.95000	-568
5.95833	-567
5.96667	-567
5.97500	-568
5.98333	-571
5.99167	-573
6.00000	-576
6.00833	-576
6.01667	-576
6.02500	-574
6.03333	-572
6.04167	-570
6.05000	-568
6.05833	-566
6.06667	-565
6.07500	-565
6.08333	-566
6.09167	-566
6.10000	-565
6.10833	-563
6.11667	-562
6.12500	-562
6.13333	-564
6.14167	-568
6.15000	-572
6.15833	-575
6.16667	-577
6.17500	-576
6.18333	-574
6.19167	-572
6.20000	-570
6.20833	-567
6.21667	-564
6.22500	-564
6.23333	-566
6.24167	-569
6.25000	-571
6.25833	-574
6.26667	-574
6.27500	-574
6.28333	-572
6.29167	-571
6.30000	-571
6.30833	-570
6.31667	-570
6.32500	-572
6.33333	-575
6.34167	-577
6.35000	-579
6.35833	-580
6.36667	-580
6.37500	-579
6.38333	-579
6.39167	-579
6.40000	-578
6.40833	-577
6.41667	-575
6.42500	-573
6.43333	-569
6.44167	-567
6.45000	-567
6.45833	-569
6.46667	-573
6.47500	-577
6.48333	-580
6.49167	-581
6.50000	-581
6.50833	-581
6.51667	-580
6.52500	-580
6.53333	-580
6.54167	-581
6.55000	-583
6.55833	-585
6.56667	-586
6.57500	-585
6.58333	-582
6.59167	-578
6.60000	-575
6.60833	-574
6.61667	-574
6.62500	-575
6.63333	-574
6.64167	-573
6.65000	-573
6.65833	-573
6.66667	-575
6.67500	-578
6.68333	-580
6.69167	-581
6.70000	-582
6.70833	-583
6.71667	-583
6.72500	-583
6.73333	-584
6.74167	-583
6.75000	-581
6.75833	-578
6.76667	-576
6.77500	-574
6.78333	-573
6.79167	-573
6.80000	-574
6.80833	-574
6.81667	-576
6.82500	-579
6.83333	-584
6.84167	-588
6.85000	-591
6.85833	-592
6.86667	-592
6.87500	-591
6.88333	-590
6.89167	-589
6.90000	-589
6.90833	-589
6.91667	-588
6.92500	-587
6.93333	-585
6.94167	-583
6.95000	-581
6.95833	-579
6.96667	-579
6.97500	-581
6.98333	-583
6.99167	-585
7.00000	-586
7.00833	-584
7.01667	-581
7.02500	-579
7.03333	-579
7.04167	-581
7.05000	-584
7.05833	-587
7.06667	-590
7.07500	-591
7.08333	-591
7.09167	-591
7.10000	-590
7.10833	-590
7.11667	-591
7.12500	-593
7.13333	-594
7.14167	-593
7.15000	-591
7.15833	-589
7.16667	-588
7.17500	-588
7.18333	-590
7.19167	-592
7.20000	-594
7.20833	-594
7.21667	-593
7.22500	-592
7.23333	-591
7.24167	-591
7.25000	-592
7.25833	-593
7.26667	-595
7.27500	-596
7.28333	-595
7.29167	-592
7.30000	-589
7.30833	-586
7.31667	-584
7.32500	-583
7.33333	-583
7.34167	-582
7.35000	-582
7.35833	-582
7.36667	-584
7.37500	-587
7.38333	-591
7.39167	-594
7.40000	-595
7.40833	-594
7.41667	-592
7.42500	-590
7.43333	-588
7.44167	-586
7.45000	-586
7.45833	-587
7.46667	-589
7.47500	-589
7.48333	-589
7.49167	-590
7.50000	-593
7.50833	-596
7.51667	-600
7.52500	-603
7.53333	-603
7.54167	-602
7.55000	-601
7.55833	-601
7.56667	-601
7.57500	-603
7.58333	-605
7.59167	-606
7.60000	-605
7.60833	-605
7.61667	-603
7.62500	-602
7.63333	-599
7.64167	-597
7.65000	-595
7.65833	-592
7.66667	-590
7.67500	-589
7.68333	-588
7.69167	-588
7.70000	-589
7.70833	-591
7.71667	-595
7.72500	-598
7.73333	-600
7.74167	-602
7.75000	-602
7.75833	-600
7.76667	-599
7.77500	-598
7.78333	-597
7.79167	-596
7.80000	-596
7.80833	-595
7.81667	-596
7.82500	-598
7.83333	-601
7.84167	-603
7.85000	-604
7.85833	-604
7.86667	-604
7.87500	-605
7.88333	-605
7.89167	-607
7.90000	-608
7.90833	-610
7.91667	-611
7.92500	-611
7.93333	-611
7.94167	-610
7.95000	-608
7.95833	-606
7.96667	-604
7.97500	-603
7.98333	-602
7.99167	-601
8.00000	-602
8.00833	-603
8.01667	-605
8.02500	-606
8.03333	-607
8.04167	-607
8.05000	-608
8.05833	-608
8.06667	-608
8.07500	-610
8.08333	-611
8.09167	-613
8.10000	-615
8.10833	-617
8.11667	-619
8.12500	-619
8.13333	-616
8.14167	-612
8.15000	-606
8.15833	-602
8.16667	-599
8.17500	-599
8.18333	-600
8.19167	-603
8.20000	-605
8.20833	-606
8.21667	-605
8.22500	-604
8.23333	-604
8.24167	-604
8.25000	-605
8.25833	-606
8.26667	-607
8.27500	-609
8.28333	-610
8.29167	-610
8.30000	-610
8.30833	-610
8.31667	-609
8.32500	-609
8.33333	-610
8.34167	-610
8.35000	-610
8.35833	-609
8.36667	-609
8.37500	-610
8.38333	-612
8.39167	-614
8.40000	-616
8.40833	-616
8.41667	-615
8.42500	-613
8.43333	-610
8.44167	-608
8.45000	-607
8.45833	-607
8.46667	-610
8.47500	-613
8.48333	-616
8.49167	-620
8.50000	-624
8.50833	-627
8.51667	-629
8.52500	-629
8.53333	-627
8.54167	-625
8.55000	-622
8.55833	-620
8.56667	-619
8.57500	-619
8.58333	-619
8.59167	-618
8.60000	-618
8.60833	-618
8.61667	-618
8.62500	-618
8.63333	-618
8.64167	-619
8.65000	-619
8.65833	-621
8.66667	-623
8.67500	-625
8.68333	-628
8.69167	-630
8.70000	-631
8.70833	-631
8.71667	-630
8.72500	-629
8.73333	-628
8.74167	-626
8.75000	-624
8.75833	-622
8.76667	-620
8.77500	-619
8.78333	-618
8.79167	-617
8.80000	-617
8.80833	-617
8.81667	-616
8.82500	-616
8.83333	-617
8.84167	-618
8.85000	-618
8.85833	-618
8.86667	-617
8.87500	-615
8.88333	-613
8.89167	-612
8.90000	-613
8.90833	-614
8.91667	-616
8.92500	-617
8.93333	-617
8.94167	-617
8.95000	-616
8.95833	-615
8.96667	-615
8.97500	-616
8.98333	-616
8.99167	-616
9.00000	-616
9.00833	-615
9.01667	-614
9.02500	-615
9.03333	-617
9.04167	-618
9.05000	-619
9.05833	-618
9.06667	-616
9.07500	-615
9.08333	-614
9.09167	-614
9.10000	-614
9.10833	-615
9.11667	-615
9.12500	-615
9.13333	-613
9.14167	-612
9.15000	-612
9.15833	-614
9.16667	-615
9.17500	-617
9.18333	-617
9.19167	-618
9.20000	-618
9.20833	-620
9.21667	-623
9.22500	-624
9.23333	-625
9.24167	-623
9.25000	-621
9.25833	-618
9.26667	-615
9.27500	-613
9.28333	-612
9.29167	-612
9.30000	-612
9.30833	-613
9.31667	-614
9.32500	-616
9.33333	-619
9.34167	-621
9.35000	-623
9.35833	-626
9.36667	-628
9.37500	-630
9.38333	-633
9.39167	-635
9.40000	-636
9.40833	-635
9.41667	-632
9.42500	-629
9.43333	-625
9.44167	-623
9.45000	-621
9.45833	-620
9.46667	-620
9.47500	-619
9.48333	-619
9.49167	-618
9.50000	-618
9.50833	-617
9.51667	-618
9.52500	-621
9.53333	-624
9.54167	-627
9.55000	-630
9.55833	-632
9.56667	-633
9.57500	-633
9.58333	-631
9.59167	-628
9.60000	-624
9.60833	-621
9.61667	-619
9.62500	-618
9.63333	-618
9.64167	-619
9.65000	-619
9.65833	-619
9.66667	-620
9.67500	-623
9.68333	-625
9.69167	-626
9.70000	-626
9.70833	-624
9.71667	-621
9.72500	-620
9.73333	-620
9.74167	-622
9.75000	-623
9.75833	-623
9.76667	-623
9.77500	-621
9.78333	-621
9.79167	-623
9.80000	-625
9.80833	-626
9.81667	-625
9.82500	-624
9.83333	-622
9.84167	-622
9.85000	-623
9.85833	-625
9.86667	-627
9.87500	-628
9.88333	-628
9.89167	-627
9.90000	-626
9.90833	-626
9.91667	-627
9.92500	-627
9.93333	-627
9.94167	-626
9.95000	-624
9.95833	-622
9.96667	-620
9.97500	-619
9.98333	-618
9.99167	-619
10.00000	-621
10.00833	-624
10.01667	-627
10.02500	-630
10.03333	-632
10.04167	-633
10.05000	-632
10.05833	-629
10.06667	-627
10.07500	-625
10.08333	-623
10.09167	-623
10.10000	-623
10.10833	-624
10.11667	-623
10.12500	-621
10.13333	-619
10.14167	-616
10.15000	-614
10.15833	-613
10.16667	-613
10.17500	-616
10.18333	-619
10.19167	-623
10.20000	-628
10.20833	-632
10.21667	-636
10.22500	-638
10.23333	-637
10.24167	-633
10.25000	-628
10.25833	-624
10.26667	-621
10.27500	-621
10.28333	-623
10.29167	-626
10.30000	-628
10.30833	-630
10.31667	-631
10.32500	-631
10.33333	-630
10.34167	-629
10.35000	-630
10.35833	-631
10.36667	-632
10.37500	-631
10.38333	-628
10.39167	-623
10.40000	-620
10.40833	-618
10.41667	-619
10.42500	-620
10.43333	-622
10.44167	-623
10.45000	-624
10.45833	-625
10.46667	-626
10.47500	-627
10.48333	-629
10.49167	-630
10.50000	-631
10.50833	-632
10.51667	-633
10.52500	-634
10.53333	-635
10.54167	-634
10.55000	-635
10.55833	-635
10.56667	-635
10.57500	-634
10.58333	-632
10.59167	-631
10.60000	-628
10.60833	-626
10.61667	-624
10.62500	-622
10.63333	-620
10.64167	-620
10.65000	-623
10.65833	-626
10.66667	-629
10.67500	-631
10.68333	-631
10.69167	-628
10.70000	-625
10.70833	-623
10.71667	-621
10.72500	-621
10.73333	-622
10.74167	-625
10.75000	-626
10.75833	-627
10.76667	-628
10.77500	-629
10.78333	-631
10.79167	-633
10.80000	-635
10.80833	-635
10.81667	-635
10.82500	-635
10.83333	-634
10.84167	-634
10.85000	-633
10.85833	-632
10.86667	-632
10.87500	-632
10.88333	-632
10.89167	-633
10.90000	-632
10.90833	-630
10.91667	-628
10.92500	-625
10.93333	-623
10.94167	-623
10.95000	-625
10.95833	-627
10.96667	-630
10.97500	-632
10.98333	-632
10.99167	-631
11.00000	-630
11.00833	-629
11.01667	-629
11.02500	-628
11.03333	-627
11.04167	-625
11.05000	-625
11.05833	-625
11.06667	-627
11.07500	-630
11.08333	-632
11.09167	-633
11.10000	-633
11.10833	-633
11.11667	-634
11.12500	-635
11.13333	-636
11.14167	-636
11.15000	-635
11.15833	-634
11.16667	-634
11.17500	-636
11.18333	-638
11.19167	-642
11.20000	-644
11.20833	-643
11.21667	-641
11.22500	-637
11.23333	-632
11.24167	-629
11.25000	-627
11.25833	-627
11.26667	-628
11.27500	-630
11.28333	-631
11.29167	-632
11.30000	-633
11.30833	-631
11.31667	-630
11.32500	-628
11.33333	-628
11.34167	-629
11.35000	-632
11.35833	-635
11.36667	-637
11.37500	-640
11.38333	-642
11.39167	-642
11.40000	-641
11.40833	-639
11.41667	-637
11.42500	-636
11.43333	-637
11.44167	-639
11.45000	-641
11.45833	-643
11.46667	-642
11.47500	-641
11.48333	-639
11.49167	-637
11.50000	-635
11.50833	-635
11.51667	-635
11.52500	-635
11.53333	-634
11.54167	-634
11.55000	-634
11.55833	-636
11.56667	-638
11.57500	-640
11.58333	-641
11.59167	-640
11.60000	-638
11.60833	-635
11.61667	-632
11.62500	-628
11.63333	-623
11.64167	-620
11.65000	-618
11.65833	-619
11.66667	-622
11.67500	-625
11.68333	-628
11.69167	-632
11.70000	-636
11.70833	-640
11.71667	-644
11.72500	-647
11.73333	-649
11.74167	-649
11.75000	-648
11.75833	-646
11.76667	-643
11.77500	-639
11.78333	-636
11.79167	-634
11.80000	-633
11.80833	-634
11.81667	-636
11.82500	-638
11.83333	-639
11.84167	-641
11.85000	-641
11.85833	-642
11.86667	-643
11.87500	-645
11.88333	-648
11.89167	-649
11.90000	-649
11.90833	-648
11.91667	-647
11.92500	-647
11.93333	-647
11.94167	-648
11.95000	-649
11.95833	-650
11.96667	-650
11.97500	-650
11.98333	-649
11.99167	-649
12.00000	-650
12.00833	-650
12.01667	-648
12.02500	-645
12.03333	-642
12.04167	-638
12.05000	-636
12.05833	-634
12.06667	-635
12.07500	-637
12.08333	-638
12.09167	-639
12.10000	-639
12.10833	-638
12.11667	-637
12.12500	-638
12.13333	-640
12.14167	-642
12.15000	-645
12.15833	-647
12.16667	-650
12.17500	-652
12.18333	-654
12.19167	-655
12.20000	-655
12.20833	-655
12.21667	-654
12.22500	-654
12.23333	-654
12.24167	-654
12.25000	-653
12.25833	-651
12.26667	-649
12.27500	-648
12.28333	-648
12.29167	-649
12.30000	-650
12.30833	-650
12.31667	-649
12.32500	-648
12.33333	-647
12.34167	-648
12.35000	-650
12.35833	-652
12.36667	-654
12.37500	-654
12.38333	-654
12.39167	-654
12.40000	-653
12.40833	-654
12.41667	-654
12.42500	-655
12.43333	-656
12.44167	-656
12.45000	-656
12.45833	-655
12.46667	-654
12.47500	-653
12.48333	-652
12.49167	-653
12.50000	-654
12.50833	-655
12.51667	-657
12.52500	-658
12.53333	-659
12.54167	-660
12.55000	-661
12.55833	-660
12.56667	-659
12.57500	-657
12.58333	-656
12.59167	-656
12.60000	-656
12.60833	-655
12.61667	-654
12.62500	-652
12.63333	-651
12.64167	-649
12.65000	-648
12.65833	-649
12.66667	-651
12.67500	-654
12.68333	-658
12.69167	-661
12.70000	-662
12.70833	-662
12.71667	-661
12.72500	-661
12.73333	-661
12.74167	-662
12.75000	-663
12.75833	-662
12.76667	-660
12.77500	-657
12.78333	-653
12.79167	-650
12.80000	-648
12.80833	-647
12.81667	-646
12.82500	-645
12.83333	-645
12.84167	-644
12.85000	-644
12.85833	-645
12.86667	-646
12.87500	-648
12.88333	-649
12.89167	-650
12.90000	-650
12.90833	-648
12.91667	-646
12.92500	-644
12.93333	-643
12.94167	-645
12.95000	-649
12.95833	-654
12.96667	-657
12.97500	-660
12.98333	-660
12.99167	-660
13.00000	-658
13.00833	-657
13.01667	-656
13.02500	-656
13.03333	-654
13.04167	-652
13.05000	-650
13.05833	-648
13.06667	-646
13.07500	-645
13.08333	-647
13.09167	-650
13.10000	-653
13.10833	-657
13.11667	-661
13.12500	-663
13.13333	-664
13.14167	-664
13.15000	-663
13.15833	-661
13.16667	-658
13.17500	-654
13.18333	-651
13.19167	-648
13.20000	-646
13.20833	-645
13.21667	-644
13.22500	-644
13.23333	-645
13.24167	-646
13.25000	-648
13.25833	-651
13.26667	-652
13.27500	-654
13.28333	-656
13.29167	-659
13.30000	-662
13.30833	-663
13.31667	-662
13.32500	-660
13.33333	-658
13.34167	-656
13.35000	-655
13.35833	-653
13.36667	-651
13.37500	-649
13.38333	-649
13.39167	-651
13.40000	-653
13.40833	-656
13.41667	-657
13.42500	-657
13.43333	-657
13.44167	-655
13.45000	-654
13.45833	-652
13.46667	-651
13.47500	-651
13.48333	-652
13.49167	-654
13.50000	-656
13.50833	-658
13.51667	-660
13.52500	-660
13.53333	-658
13.54167	-657
13.55000	-657
13.55833	-658
13.56667	-660
13.57500	-661
13.58333	-660
13.59167	-658
13.60000	-655
13.60833	-654
13.61667	-653
13.62500	-654
13.63333	-655
13.64167	-657
13.65000	-660
13.65833	-662
13.66667	-663
13.67500	-661
13.68333	-656
13.69167	-651
13.70000	-646
13.70833	-642
13.71667	-639
13.72500	-638
13.73333	-637
13.74167	-638
13.75000	-639
13.75833	-640
13.76667	-641
13.77500	-642
13.78333	-642
13.79167	-642
13.80000	-641
13.80833	-642
13.81667	-643
13.82500	-644
13.83333	-646
13.84167	-647
13.85000	-647
13.85833	-647
13.86667	-648
13.87500	-648
13.88333	-647
13.89167	-644
13.90000	-640
13.90833	-637
13.91667	-635
13.92500	-634
13.93333	-633
13.94167	-633
13.95000	-633
13.95833	-632
13.96667	-631
13.97500	-630
13.98333	-628
13.99167	-626
14.00000	-624
14.00833	-622
14.01667	-620
14.02500	-618
14.03333	-616
14.04167	-615
14.05000	-613
14.05833	-612
14.06667	-611
14.07500	-612
14.08333	-613
14.09167	-615
14.10000	-615
14.10833	-615
14.11667	-614
14.12500	-614
14.13333	-615
14.14167	-616
14.15000	-617
14.15833	-617
14.16667	-616
14.17500	-614
14.18333	-612
14.19167	-612
14.20000	-613
14.20833	-614
14.21667	-615
14.22500	-615
14.23333	-613
14.24167	-609
14.25000	-603
14.25833	-598
14.26667	-595
14.27500	-594
14.28333	-596
14.29167	-599
14.30000	-604
14.30833	-608
14.31667	-611
14.32500	-613
14.33333	-613
14.34167	-613
14.35000	-612
14.35833	-610
14.36667	-609
14.37500	-609
14.38333	-609
14.39167	-609
14.40000	-608
14.40833	-605
14.41667	-601
14.42500	-598
14.43333	-596
14.44167	-596
14.45000	-597
14.45833	-599
14.46667	-601
14.47500	-602
14.48333	-604
14.49167	-607
14.50000	-609
14.50833	-611
14.51667	-612
14.52500	-611
14.53333	-608
14.54167	-605
14.55000	-602
14.55833	-601
14.56667	-601
14.57500	-603
14.58333	-605
14.59167	-607
14.60000	-608
14.60833	-609
14.61667	-610
14.62500	-610
14.63333	-609
14.64167	-609
14.65000	-608
14.65833	-608
14.66667	-609
14.67500	-611
14.68333	-611
14.69167	-612
14.70000	-613
14.70833	-614
14.71667	-615
14.72500	-616
14.73333	-616
14.74167	-615
14.75000	-612
14.75833	-609
14.76667	-606
14.77500	-604
14.78333	-603
14.79167	-603
14.80000	-603
14.80833	-604
14.81667	-606
14.82500	-608
14.83333	-611
14.84167	-613
14.85000	-615
14.85833	-616
14.86667	-617
14.87500	-617
14.88333	-617
14.89167	-618
14.90000	-618
14.90833	-617
14.91667	-615
14.92500	-614
14.93333	-615
14.94167	-617
14.95000	-620
14.95833	-623
14.96667	-624
14.97500	-622
14.98333	-620
14.99167	-616
15.00000	-613
15.00833	-611
15.01667	-611
15.02500	-612
15.03333	-615
15.04167	-618
15.05000	-620
15.05833	-620
15.06667	-621
15.07500	-622
15.08333	-624
15.09167	-625
15.10000	-626
15.10833	-625
15.11667	-623
15.12500	-621
15.13333	-619
15.14167	-619
15.15000	-621
15.15833	-624
15.16667	-627
15.17500	-629
15.18333	-630
15.19167	-630
15.20000	-630
15.20833	-629
15.21667	-630
15.22500	-631
15.23333	-631
15.24167	-631
15.25000	-630
15.25833	-630
15.26667	-629
15.27500	-630
15.28333	-631
15.29167	-633
15.30000	-635
15.30833	-637
15.31667	-637
15.32500	-635
15.33333	-633
15.34167	-630
15.35000	-629
15.35833	-629
15.36667	-632
15.37500	-635
15.38333	-638
15.39167	-639
15.40000	-638
15.40833	-635
15.41667	-632
15.42500	-630
15.43333	-630
15.44167	-632
15.45000	-635
15.45833	-639
15.46667	-641
15.47500	-642
15.48333	-641
15.49167	-640
15.50000	-639
15.50833	-638
15.51667	-638
15.52500	-638
15.53333	-638
15.54167	-638
15.55000	-639
15.55833	-641
15.56667	-644
15.57500	-647
15.58333	-648
15.59167	-647
15.60000	-646
15.60833	-644
15.61667	-643
15.62500	-642
15.63333	-640
15.64167	-639
15.65000	-638
15.65833	-638
15.66667	-637
15.67500	-638
15.68333	-638
15.69167	-638
15.70000	-637
15.70833	-637
15.71667	-637
15.72500	-639
15.73333	-642
15.74167	-644
15.75000	-645
15.75833	-645
15.76667	-643
15.77500	-641
15.78333	-638
15.79167	-637
15.80000	-635
15.80833	-634
15.81667	-634
15.82500	-634
15.83333	-634
15.84167	-634
15.85000	-634
15.85833	-634
15.86667	-632
15.87500	-629
15.88333	-625
15.89167	-622
15.90000	-622
15.90833	-626
15.91667	-631
15.92500	-637
15.93333	-641
15.94167	-644
15.95000	-645
15.95833	-643
15.96667	-641
15.97500	-638
15.98333	-636
15.99167	-635
16.00000	-636
16.00833	-639
16.01667	-641
16.02500	-643
16.03333	-643
16.04167	-642
16.05000	-642
16.05833	-641
16.06667	-641
16.07500	-642
16.08333	-643
16.09167	-643
16.10000	-642
16.10833	-641
16.11667	-639
16.12500	-639
16.13333	-639
16.14167	-640
16.15000	-640
16.15833	-640
16.16667	-639
16.17500	-639
16.18333	-637
16.19167	-635
16.20000	-632
16.20833	-631
16.21667	-630
16.22500	-629
16.23333	-630
16.24167	-630
16.25000	-630
16.25833	-630
16.26667	-630
16.27500	-631
16.28333	-631
16.29167	-630
16.30000	-629
16.30833	-628
16.31667	-628
16.32500	-628
16.33333	-630
16.34167	-633
16.35000	-636
16.35833	-638
16.36667	-638
16.37500	-635
16.38333	-632
16.39167	-628
16.40000	-626
16.40833	-626
16.41667	-627
16.42500	-629
16.43333	-630
16.44167	-631
16.45000	-631
16.45833	-629
16.46667	-628
16.47500	-627
16.48333	-628
16.49167	-629
16.50000	-631
16.50833	-633
16.51667	-633
16.52500	-633
16.53333	-633
16.54167	-631
16.55000	-631
16.55833	-630
16.56667	-631
16.57500	-632
16.58333	-634
16.59167	-637
16.60000	-639
16.60833	-641
16.61667	-642
16.62500	-643
16.63333	-643
16.64167	-643
16.65000	-642
16.65833	-640
16.66667	-638
16.67500	-636
16.68333	-635
16.69167	-635
16.70000	-637
16.70833	-638
16.71667	-640
16.72500	-641
16.73333	-643
16.74167	-644
16.75000	-646
16.75833	-646
16.76667	-646
16.77500	-645
16.78333	-644
16.79167	-644
16.80000	-645
16.80833	-646
16.81667	-647
16.82500	-647
16.83333	-646
16.84167	-645
16.85000	-644
16.85833	-645
16.86667	-647
16.87500	-650
16.88333	-653
16.89167	-655
16.90000	-655
16.90833	-653
16.91667	-650
16.92500	-647
16.93333	-646
16.94167	-645
16.95000	-644
16.95833	-642
16.96667	-639
16.97500	-636
16.98333	-634
16.99167	-633
17.00000	-633
17.00833	-634
17.01667	-636
17.02500	-638
17.03333	-641
17.04167	-645
17.05000	-649
17.05833	-653
17.06667	-656
17.07500	-658
17.08333	-658
17.09167	-656
17.10000	-654
17.10833	-652
17.11667	-650
17.12500	-647
17.13333	-645
17.14167	-643
17.15000	-642
17.15833	-642
17.16667	-643
17.17500	-645
17.18333	-646
17.19167	-647
17.20000	-647
17.20833	-646
17.21667	-645
17.22500	-644
17.23333	-644
17.24167	-645
17.25000	-645
17.25833	-645
17.26667	-645
17.27500	-646
17.28333	-646
17.29167	-647
17.30000	-649
17.30833	-650
17.31667	-651
17.32500	-652
17.33333	-652
17.34167	-652
17.35000	-652
17.35833	-653
17.36667	-652
17.37500	-650
17.38333	-648
17.39167	-646
17.40000	-646
17.40833	-648
17.41667	-652
17.42500	-656
17.43333	-658
17.44167	-658
17.45000	-656
17.45833	-653
17.46667	-652
17.47500	-652
17.48333	-654
17.49167	-655
17.50000	-655
17.50833	-654
17.51667	-650
17.52500	-647
17.53333	-644
17.54167	-643
17.55000	-645
17.55833	-648
17.56667	-652
17.57500	-654
17.58333	-655
17.59167	-654
17.60000	-652
17.60833	-650
17.61667	-648
17.62500	-646
17.63333	-647
17.64167	-648
17.65000	-651
17.65833	-653
17.66667	-655
17.67500	-655
17.68333	-654
17.69167	-653
17.70000	-652
17.70833	-651
17.71667	-651
17.72500	-651
17.73333	-650
17.74167	-648
17.75000	-646
17.75833	-643
17.76667	-641
17.77500	-641
17.78333	-641
17.79167	-641
17.80000	-642
17.80833	-643
17.81667	-645
17.82500	-647
17.83333	-649
17.84167	-651
17.85000	-652
17.85833	-651
17.86667	-647
17.87500	-643
17.88333	-639
17.89167	-637
17.90000	-636
17.90833	-636
17.91667	-637
17.92500	-637
17.93333	-636
17.94167	-636
17.95000	-637
17.95833	-639
17.96667	-642
17.97500	-645
17.98333	-648
17.99167	-649
18.00000	-647
18.00833	-643
18.01667	-639
18.02500	-634
18.03333	-630
18.04167	-627
18.05000	-625
18.05833	-624
18.06667	-624
18.07500	-623
18.08333	-624
18.09167	-626
18.10000	-628
18.10833	-629
18.11667	-629
18.12500	-628
18.13333	-626
18.14167	-624
18.15000	-622
18.15833	-619
18.16667	-618
18.17500	-617
18.18333	-617
18.19167	-618
18.20000	-619
18.20833	-619
18.21667	-619
18.22500	-618
18.23333	-617
18.24167	-614
18.25000	-611
18.25833	-607
18.26667	-604
18.27500	-601
18.28333	-599
18.29167	-597
18.30000	-596
18.30833	-596
18.31667	-596
18.32500	-596
18.33333	-596
18.34167	-594
18.35000	-593
18.35833	-591
18.36667	-591
18.37500	-590
18.38333	-590
18.39167	-589
18.40000	-586
18.40833	-582
18.41667	-577
18.42500	-573
18.43333	-569
18.44167	-566
18.45000	-563
18.45833	-561
18.46667	-558
18.47500	-556
18.48333	-554
18.49167	-553
18.50000	-553
18.50833	-555
18.51667	-558
18.52500	-559
18.53333	-558
18.54167	-554
18.55000	-549
18.55833	-543
18.56667	-538
18.57500	-534
18.58333	-532
18.59167	-532
18.60000	-533
18.60833	-534
18.61667	-535
18.62500	-536
18.63333	-534
18.64167	-532
18.65000	-527
18.65833	-523
18.66667	-518
18.67500	-515
18.68333	-512
18.69167	-510
18.70000	-509
18.70833	-506
18.71667	-504
18.72500	-501
18.73333	-499
18.74167	-497
18.75000	-496
18.75833	-494
18.76667	-492
18.77500	-491
18.78333	-489
18.79167	-488
18.80000	-486
18.80833	-484
18.81667	-481
18.82500	-478
18.83333	-474
18.84167	-470
18.85000	-465
18.85833	-461
18.86667	-460
18.87500	-460
18.88333	-461
18.89167	-462
18.90000	-460
18.90833	-455
18.91667	-449
18.92500	-444
18.93333	-441
18.94167	-440
18.95000	-442
18.95833	-443
18.96667	-442
18.97500	-440
18.98333	-436
18.99167	-432
19.00000	-428
19.00833	-424
19.01667	-421
19.02500	-419
19.03333	-418
19.04167	-417
19.05000	-417
19.05833	-415
19.06667	-412
19.07500	-408
19.08333	-405
19.09167	-403
19.10000	-403
19.10833	-403
19.11667	-402
19.12500	-400
19.13333	-398
19.14167	-395
19.15000	-393
19.15833	-391
19.16667	-388
19.17500	-386
19.18333	-384
19.19167	-382
19.20000	-379
19.20833	-375
19.21667	-371
19.22500	-367
19.23333	-363
19.24167	-359
19.25000	-356
19.25833	-353
19.26667	-349
19.27500	-345
19.28333	-342
19.29167	-338
19.30000	-335
19.30833	-331
19.31667	-327
19.32500	-324
19.33333	-322
19.34167	-320
19.35000	-318
19.35833	-317
19.36667	-314
19.37500	-311
19.38333	-307
19.39167	-303
19.40000	-299
19.40833	-296
19.41667	-292
19.42500	-289
19.43333	-286
19.44167	-282
19.45000	-279
19.45833	-274
19.46667	-269
19.47500	-264
19.48333	-259
19.49167	-256
19.50000	-253
19.50833	-251
19.51667	-248
19.52500	-244
19.53333	-239
19.54167	-233
19.55000	-226
19.55833	-219
19.56667	-211
19.57500	-204
19.58333	-198
19.59167	-192
19.60000	-186
19.60833	-180
19.61667	-174
19.62500	-167
19.63333	-160
19.64167	-153
19.65000	-145
19.65833	-137
19.66667	-130
19.67500	-123
19.68333	-117
19.69167	-112
19.70000	-107
19.70833	-102
19.71667	-97
19.72500	-89
19.73333	-81
19.74167	-72
19.75000	-64
19.75833	-55
19.76667	-46
19.77500	-35
19.78333	-24
19.79167	-12
19.80000	0
19.80833	12
19.81667	23
19.82500	36
19.83333	49
19.84167	62
19.85000	76
19.85833	88
19.86667	100
19.87500	113
19.88333	126
19.89167	142
19.90000	158
19.90833	176
19.91667	193
19.92500	210
19.93333	226
19.94167	240
19.95000	255
19.95833	271
19.96667	289
19.97500	309
19.98333	330
19.99167	352
20.00000	373
20.00833	393
20.01667	413
20.02500	431
20.03333	450
20.04167	469
20.05000	491
20.05833	516
20.06667	543
20.07500	572
20.08333	601
20.09167	631
20.10000	661
20.10833	693
20.11667	727
20.12500	761
20.13333	795
20.14167	828
20.15000	863
20.15833	899
20.16667	936
20.17500	975
20.18333	1012
20.19167	1051
20.20000	1089
20.20833	1129
20.21667	1170
20.22500	1214
20.23333	1260
20.24167	1306
20.25000	1353
20.25833	1399
20.26667	1447
20.27500	1497
20.28333	1550
20.29167	1606
20.30000	1664
20.30833	1724
20.31667	1785
20.32500	1845
20.33333	1907
20.34167	1968
20.35000	2032
20.35833	2096
20.36667	2162
20.37500	2230
20.38333	2298
20.39167	2369
20.40000	2441
20.40833	2515
20.41667	2591
20.42500	2669
20.43333	2750
20.44167	2831
20.45000	2916
20.45833	3002
20.46667	3091
20.47500	3183
20.48333	3276
20.49167	3372
20.50000	3468
20.50833	3566
20.51667	3663
20.52500	3763
20.53333	3868
20.54167	3975
20.55000	4089
20.55833	4205
20.56667	4325
20.57500	4448
20.58333	4569
20.59167	4695
20.60000	4820
20.60833	4950
20.61667	5084
20.62500	5221
20.63333	5363
20.64167	5505
20.65000	5651
20.65833	5797
20.66667	5947
20.67500	6101
20.68333	6256
20.69167	6419
20.70000	6582
20.70833	6752
20.71667	6924
20.72500	7101
20.73333	7283
20.74167	7465
20.75000	7654
20.75833	7842
20.76667	8035
20.77500	8233
20.78333	8435
20.79167	8646
20.80000	8857
20.80833	9076
20.81667	9296
20.82500	9519
20.83333	9748
20.84167	9977
20.85000	10215
20.85833	10454
20.86667	10700
20.87500	10950
20.88333	11201
20.89167	11461
20.90000	11720
20.90833	11990
20.91667	12262
20.92500	12537
20.93333	12821
20.94167	13102
20.95000	13394
20.95833	13686
20.96667	13987
20.97500	14295
20.98333	14603
20.99167	14921
21.00000	15234
21.00833	15556
21.01667	15878
21.02500	16205
21.03333	16542
21.04167	16880
21.05000	17232
21.05833	17583
21.06667	17942
21.07500	18306
21.08333	18671
21.09167	19049
21.10000	19423
21.10833	19807
21.11667	20192
21.12500	20580
21.13333	20978
21.14167	21374
21.15000	21786
21.15833	22196
21.16667	22614
21.17500	23037
21.18333	23460
21.19167	23897
21.20000	24328
21.20833	24772
21.21667	25215
21.22500	25660
21.23333	26115
21.24167	26566
21.25000	27032
21.25833	27496
21.26667	27971
21.27500	28452
21.28333	28932
21.29167	29428
21.30000	29916
21.30833	30417
21.31667	30916
21.32500	31417
21.33333	31926
21.34167	32427
21.35000	32942
21.35833	33451
21.36667	33967
21.37500	34487
21.38333	35000
21.39167	35524
21.40000	36038
21.40833	36562
21.41667	37081
21.42500	37599
21.43333	38124
21.44167	38639
21.45000	39164
21.45833	39679
21.46667	40195
21.47500	40710
21.48333	41212
21.49167	41719
21.50000	42210
21.50833	42703
21.51667	43187
21.52500	43665
21.53333	44144
21.54167	44605
21.55000	45068
21.55833	45513
21.56667	45950
21.57500	46377
21.58333	46788
21.59167	47197
21.60000	47587
21.60833	47975
21.61667	48349
21.62500	48710
21.63333	49063
21.64167	49394
21.65000	49716
21.65833	50017
21.66667	50301
21.67500	50568
21.68333	50812
21.69167	51042
21.70000	51249
21.70833	51442
21.71667	51617
21.72500	51772
21.73333	51912
21.74167	52029
21.75000	52130
21.75833	52209
21.76667	52269
21.77500	52309
21.78333	52328
21.79167	52328
21.80000	52310
21.80833	52273
21.81667	52218
21.82500	52143
21.83333	52047
21.84167	51932
21.85000	51795
21.85833	51641
21.86667	51464
21.87500	51269
21.88333	51057
21.89167	50822
21.90000	50577
21.90833	50311
21.91667	50034
21.92500	49741
21.93333	49428
21.94167	49107
21.95000	48763
21.95833	48413
21.96667	48047
21.97500	47669
21.98333	47285
21.99167	46881
22.00000	46475
22.00833	46051
22.01667	45621
22.02500	45183
22.03333	44731
22.04167	44282
22.05000	43817
22.05833	43357
22.06667	42887
22.07500	42413
22.08333	41940
22.09167	41454
22.10000	40977
22.10833	40489
22.11667	40006
22.12500	39525
22.13333	39038
22.14167	38563
22.15000	38079
22.15833	37606
22.16667	37132
22.17500	36659
22.18333	36194
22.19167	35721
22.20000	35263
22.20833	34801
22.21667	34349
22.22500	33906
22.23333	33463
22.24167	33037
22.25000	32609
22.25833	32195
22.26667	31784
22.27500	31379
22.28333	30987
22.29167	30596
22.30000	30221
22.30833	29850
22.31667	29490
22.32500	29140
22.33333	28792
22.34167	28459
22.35000	28125
22.35833	27804
22.36667	27488
22.37500	27178
22.38333	26884
22.39167	26594
22.40000	26320
22.40833	26049
22.41667	25789
22.42500	25536
22.43333	25286
22.44167	25049
22.45000	24815
22.45833	24593
22.46667	24377
22.47500	24167
22.48333	23968
22.49167	23772
22.50000	23588
22.50833	23407
22.51667	23235
22.52500	23070
22.53333	22911
22.54167	22763
22.55000	22618
22.55833	22481
22.56667	22348
22.57500	22220
22.58333	22097
22.59167	21977
22.60000	21865
22.60833	21756
22.61667	21652
22.62500	21554
22.63333	21458
22.64167	21369
22.65000	21283
22.65833	21203
22.66667	21127
22.67500	21055
22.68333	20986
22.69167	20918
22.70000	20855
22.70833	20795
22.71667	20740
22.72500	20688
22.73333	20639
22.74167	20593
22.75000	20548
22.75833	20507
22.76667	20468
22.77500	20429
22.78333	20390
22.79167	20356
22.80000	20325
22.80833	20297
22.81667	20273
22.82500	20253
22.83333	20235
22.84167	20218
22.85000	20200
22.85833	20180
22.86667	20162
22.87500	20145
22.88333	20130
22.89167	20117
22.90000	20105
22.90833	20095
22.91667	20088
22.92500	20082
22.93333	20077
22.94167	20074
22.95000	20071
22.95833	20070
22.96667	20069
22.97500	20069
22.98333	20069
22.99167	20067
23.00000	20066
23.00833	20068
23.01667	20071
23.02500	20076
23.03333	20082
23.04167	20087
23.05000	20091
23.05833	20095
23.06667	20099
23.07500	20104
23.08333	20110
23.09167	20117
23.10000	20125
23.10833	20134
23.11667	20144
23.12500	20154
23.13333	20163
23.14167	20171
23.15000	20179
23.15833	20187
23.16667	20195
23.17500	20203
23.18333	20212
23.19167	20222
23.20000	20231
23.20833	20240
23.21667	20249
23.22500	20257
23.23333	20267
23.24167	20278
23.25000	20291
23.25833	20309
23.26667	20327
23.27500	20343
23.28333	20358
23.29167	20372
23.30000	20386
23.30833	20400
23.31667	20413
23.32500	20427
23.33333	20443
23.34167	20460
23.35000	20476
23.35833	20491
23.36667	20503
23.37500	20514
23.38333	20527
23.39167	20542
23.40000	20560
23.40833	20579
23.41667	20599
23.42500	20617
23.43333	20632
23.44167	20647
23.45000	20661
23.45833	20676
23.46667	20692
23.47500	20709
23.48333	20728
23.49167	20747
23.50000	20766
23.50833	20783
23.51667	20799
23.52500	20814
23.53333	20830
23.54167	20845
23.55000	20861
23.55833	20876
23.56667	20890
23.57500	20902
23.58333	20914
23.59167	20927
23.60000	20940
23.60833	20955
23.61667	20969
23.62500	20981
23.63333	20991
23.64167	20998
23.65000	21004
23.65833	21010
23.66667	21016
23.67500	21021
23.68333	21026
23.69167	21030
23.70000	21033
23.70833	21035
23.71667	21038
23.72500	21040
23.73333	21041
23.74167	21042
23.75000	21042
23.75833	21042
23.76667	21038
23.77500	21030
23.78333	21020
23.79167	21008
23.80000	20996
23.80833	20983
23.81667	20969
23.82500	20953
23.83333	20936
23.84167	20918
23.85000	20898
23.85833	20876
23.86667	20853
23.87500	20828
23.88333	20801
23.89167	20773
23.90000	20742
23.90833	20708
23.91667	20672
23.92500	20633
23.93333	20593
23.94167	20553
23.95000	20510
23.95833	20467
23.96667	20421
23.97500	20375
23.98333	20329
23.99167	20282
24.00000	20236
24.00833	20187
24.01667	20136
24.02500	20082
24.03333	20024
24.04167	19965
24.05000	19901
24.05833	19837
24.06667	19772
24.07500	19707
24.08333	19643
24.09167	19577
24.10000	19511
24.10833	19444
24.11667	19377
24.12500	19309
24.13333	19240
24.14167	19171
24.15000	19099
24.15833	19028
24.16667	18957
24.17500	18885
24.18333	18815
24.19167	18743
24.20000	18673
24.20833	18601
24.21667	18528
24.22500	18455
24.23333	18380
24.24167	18307
24.25000	18233
24.25833	18160
24.26667	18088
24.27500	18015
24.28333	17941
24.29167	17865
24.30000	17788
24.30833	17708
24.31667	17629
24.32500	17553
24.33333	17477
24.34167	17406
24.35000	17337
24.35833	17270
24.36667	17203
24.37500	17134
24.38333	17063
24.39167	16988
24.40000	16913
24.40833	16836
24.41667	16761
24.42500	16689
24.43333	16619
24.44167	16551
24.45000	16483
24.45833	16417
24.46667	16349
24.47500	16280
24.48333	16212
24.49167	16143
24.50000	16076
24.50833	16008
24.51667	15941
24.52500	15875
24.53333	15809
24.54167	15742
24.55000	15674
24.55833	15606
24.56667	15536
24.57500	15466
24.58333	15397
24.59167	15328
24.60000	15259
24.60833	15189
24.61667	15119
24.62500	15050
24.63333	14981
24.64167	14913
24.65000	14844
24.65833	14774
24.66667	14702
24.67500	14627
24.68333	14550
24.69167	14469
24.70000	14389
24.70833	14308
24.71667	14228
24.72500	14148
24.73333	14068
24.74167	13989
24.75000	13906
24.75833	13825
24.76667	13743
24.77500	13662
24.78333	13584
24.79167	13504
24.80000	13425
24.80833	13343
24.81667	13259
24.82500	13175
24.83333	13088
24.84167	13004
24.85000	12918
24.85833	12833
24.86667	12749
24.87500	12663
24.88333	12578
24.89167	12490
24.90000	12404
24.90833	12318
24.91667	12231
24.92500	12145
24.93333	12058
24.94167	11971
24.95000	11881
24.95833	11793
24.96667	11705
24.97500	11617
24.98333	11532
24.99167	11446
25.00000	11362
25.00833	11276
25.01667	11189
25.02500	11103
25.03333	11016
25.04167	10932
25.05000	10850
25.05833	10771
25.06667	10693
25.07500	10617
25.08333	10542
25.09167	10464
25.10000	10389
25.10833	10314
25.11667	10241
25.12500	10169
25.13333	10096
25.14167	10024
25.15000	9951
25.15833	9879
25.16667	9809
25.17500	9742
25.18333	9678
25.19167	9614
25.20000	9551
25.20833	9487
25.21667	9425
25.22500	9366
25.23333	9309
25.24167	9255
25.25000	9201
25.25833	9149
25.26667	9097
25.27500	9046
25.28333	8998
25.29167	8951
25.30000	8907
25.30833	8862
25.31667	8819
25.32500	8777
25.33333	8734
25.34167	8693
25.35000	8651
25.35833	8609
25.36667	8568
25.37500	8527
25.38333	8490
25.39167	8455
25.40000	8421
25.40833	8388
25.41667	8356
25.42500	8324
25.43333	8293
25.44167	8265
25.45000	8238
25.45833	8214
25.46667	8191
25.47500	8167
25.48333	8144
25.49167	8120
25.50000	8097
25.50833	8073
25.51667	8052
25.52500	8033
25.53333	8016
25.54167	8001
25.55000	7985
25.55833	7970
25.56667	7956
25.57500	7942
25.58333	7927
25.59167	7912
25.60000	7896
25.60833	7880
25.61667	7863
25.62500	7848
25.63333	7834
25.64167	7822
25.65000	7812
25.65833	7802
25.66667	7792
25.67500	7782
25.68333	7772
25.69167	7761
25.70000	7750
25.70833	7739
25.71667	7729
25.72500	7720
25.73333	7711
25.74167	7703
25.75000	7694
25.75833	7685
25.76667	7674
25.77500	7663
25.78333	7651
25.79167	7638
25.80000	7625
25.80833	7611
25.81667	7599
25.82500	7588
25.83333	7579
25.84167	7570
25.85000	7561
25.85833	7550
25.86667	7538
25.87500	7525
25.88333	7512
25.89167	7499
25.90000	7487
25.90833	7474
25.91667	7462
25.92500	7450
25.93333	7438
25.94167	7425
25.95000	7411
25.95833	7396
25.96667	7380
25.97500	7363
25.98333	7347
25.99167	7331
26.00000	7315
26.00833	7299
26.01667	7283
26.02500	7266
26.03333	7248
26.04167	7230
26.05000	7212
26.05833	7196
26.06667	7181
26.07500	7166
26.08333	7151
26.09167	7135
26.10000	7118
26.10833	7100
26.11667	7082
26.12500	7064
26.13333	7045
26.14167	7028
26.15000	7011
26.15833	6994
26.16667	6978
26.17500	6962
26.18333	6946
26.19167	6931
26.20000	6916
26.20833	6901
26.21667	6884
26.22500	6869
26.23333	6855
26.24167	6842
26.25000	6831
26.25833	6820
26.26667	6808
26.27500	6795
26.28333	6782
26.29167	6769
26.30000	6756
26.30833	6743
26.31667	6729
26.32500	6714
26.33333	6699
26.34167	6685
26.35000	6673
26.35833	6663
26.36667	6656
26.37500	6649
26.38333	6641
26.39167	6632
26.40000	6622
26.40833	6612
26.41667	6603
26.42500	6596
26.43333	6590
26.44167	6585
26.45000	6581
26.45833	6576
26.46667	6572
26.47500	6567
26.48333	6562
26.49167	6557
26.50000	6554
26.50833	6554
26.51667	6555
26.52500	6558
26.53333	6561
26.54167	6563
26.55000	6564
26.55833	6564
26.56667	6564
26.57500	6565
26.58333	6566
26.59167	6568
26.60000	6570
26.60833	6571
26.61667	6573
26.62500	6576
26.63333	6580
26.64167	6587
26.65000	6594
26.65833	6602
26.66667	6612
26.67500	6622
26.68333	6631
26.69167	6639
26.70000	6646
26.70833	6652
26.71667	6658
26.72500	6663
26.73333	6669
26.74167	6677
26.75000	6687
26.75833	6697
26.76667	6707
26.77500	6717
26.78333	6725
26.79167	6732
26.80000	6738
26.80833	6743
26.81667	6747
26.82500	6751
26.83333	6755
26.84167	6760
26.85000	6767
26.85833	6774
26.86667	6783
26.87500	6792
26.88333	6800
26.89167	6807
26.90000	6812
26.90833	6817
26.91667	6821
26.92500	6827
26.93333	6833
26.94167	6840
26.95000	6846
26.95833	6851
26.96667	6855
26.97500	6858
26.98333	6862
26.99167	6866
27.00000	6869
27.00833	6872
27.01667	6874
27.02500	6874
27.03333	6872
27.04167	6869
27.05000	6867
27.05833	6866
27.06667	6865
27.07500	6863
27.08333	6861
27.09167	6858
27.10000	6855
27.10833	6853
27.11667	6850
27.12500	6848
27.13333	6845
27.14167	6842
27.15000	6837
27.15833	6831
27.16667	6822
27.17500	6812
27.18333	6802
27.19167	6792
27.20000	6784
27.20833	6777
27.21667	6770
27.22500	6764
27.23333	6757
27.24167	6749
27.25000	6741
27.25833	6732
27.26667	6723
27.27500	6715
27.28333	6708
27.29167	6700
27.30000	6692
27.30833	6682
27.31667	6671
27.32500	6660
27.33333	6648
27.34167	6636
27.35000	6625
27.35833	6615
27.36667	6605
27.37500	6594
27.38333	6582
27.39167	6568
27.40000	6555
27.40833	6544
27.41667	6536
27.42500	6529
27.43333	6522
27.44167	6516
27.45000	6507
27.45833	6497
27.46667	6486
27.47500	6473
27.48333	6462
27.49167	6451
27.50000	6442
27.50833	6436
27.51667	6430
27.52500	6423
27.53333	6415
27.54167	6408
27.55000	6401
27.55833	6395
27.56667	6389
27.57500	6385
27.58333	6379
27.59167	6373
27.60000	6367
27.60833	6361
27.61667	6357
27.62500	6354
27.63333	6354
27.64167	6355
27.65000	6357
27.65833	6359
27.66667	6359
27.67500	6357
27.68333	6353
27.69167	6348
27.70000	6343
27.70833	6341
27.71667	6340
27.72500	6340
27.73333	6341
27.74167	6343
27.75000	6346
27.75833	6349
27.76667	6354
27.77500	6359
27.78333	6365
27.79167	6371
27.80000	6377
27.80833	6384
27.81667	6390
27.82500	6397
27.83333	6403
27.84167	6411
27.85000	6419
27.85833	6429
27.86667	6439
27.87500	6449
27.88333	6458
27.89167	6467
27.90000	6475
27.90833	6484
27.91667	6492
27.92500	6501
27.93333	6511
27.94167	6521
27.95000	6531
27.95833	6541
27.96667	6551
27.97500	6562
27.98333	6574
27.99167	6588
28.00000	6602
28.00833	6615
28.01667	6628
28.02500	6641
28.03333	6654
28.04167	6667
28.05000	6681
28.05833	6694
28.06667	6708
28.07500	6721
28.08333	6735
28.09167	6749
28.10000	6763
28.10833	6776
28.11667	6788
28.12500	6801
28.13333	6814
28.14167	6826
28.15000	6838
28.15833	6849
28.16667	6859
28.17500	6870
28.18333	6883
28.19167	6896
28.20000	6910
28.20833	6925
28.21667	6938
28.22500	6950
28.23333	6961
28.24167	6972
28.25000	6983
28.25833	6996
28.26667	7009
28.27500	7021
28.28333	7033
28.29167	7045
28.30000	7055
28.30833	7065
28.31667	7076
28.32500	7085
28.33333	7095
28.34167	7103
28.35000	7111
28.35833	7119
28.36667	7126
28.37500	7134
28.38333	7142
28.39167	7152
28.40000	7161
28.40833	7170
28.41667	7179
28.42500	7187
28.43333	7195
28.44167	7201
28.45000	7207
28.45833	7213
28.46667	7219
28.47500	7225
28.48333	7231
28.49167	7238
28.50000	7245
28.50833	7253
28.51667	7260
28.52500	7268
28.53333	7276
28.54167	7283
28.55000	7290
28.55833	7297
28.56667	7305
28.57500	7313
28.58333	7322
28.59167	7331
28.60000	7340
28.60833	7349
28.61667	7358
28.62500	7366
28.63333	7374
28.64167	7382
28.65000	7392
28.65833	7400
28.66667	7409
28.67500	7416
28.68333	7424
28.69167	7434
28.70000	7445
28.70833	7459
28.71667	7474
28.72500	7488
28.73333	7501
28.74167	7513
28.75000	7524
28.75833	7534
28.76667	7543
28.77500	7551
28.78333	7557
28.79167	7564
28.80000	7573
28.80833	7583
28.81667	7595
28.82500	7607
28.83333	7618
28.84167	7628
28.85000	7639
28.85833	7650
28.86667	7663
28.87500	7676
28.88333	7689
28.89167	7703
28.90000	7716
28.90833	7729
28.91667	7742
28.92500	7754
28.93333	7767
28.94167	7779
28.95000	7791
28.95833	7804
28.96667	7818
28.97500	7834
28.98333	7852
28.99167	7873
29.00000	7895
29.00833	7917
29.01667	7938
29.02500	7957
29.03333	7976
29.04167	7994
29.05000	8012
29.05833	8032
29.06667	8052
29.07500	8074
29.08333	8097
29.09167	8121
29.10000	8146
29.10833	8172
29.11667	8198
29.12500	8225
29.13333	8251
29.14167	8278
29.15000	8307
29.15833	8336
29.16667	8366
29.17500	8396
29.18333	8425
29.19167	8456
29.20000	8487
29.20833	8520
29.21667	8555
29.22500	8591
29.23333	8629
29.24167	8667
29.25000	8709
29.25833	8753
29.26667	8797
29.27500	8843
29.28333	8887
29.29167	8932
29.30000	8976
29.30833	9024
29.31667	9075
29.32500	9129
29.33333	9186
29.34167	9244
29.35000	9303
29.35833	9362
29.36667	9425
29.37500	9490
29.38333	9558
29.39167	9631
29.40000	9705
29.40833	9781
29.41667	9858
29.42500	9937
29.43333	10020
29.44167	10105
29.45000	10196
29.45833	10289
29.46667	10387
29.47500	10488
29.48333	10592
29.49167	10702
29.50000	10815
29.50833	10934
29.51667	11057
29.52500	11186
29.53333	11324
29.54167	11464
29.55000	11613
29.55833	11764
29.56667	11920
29.57500	12083
29.58333	12249
29.59167	12424
29.60000	12602
29.60833	12792
29.61667	12989
29.62500	13193
29.63333	13408
29.64167	13625
29.65000	13856
29.65833	14092
29.66667	14340
29.67500	14600
29.68333	14867
29.69167	15149
29.70000	15435
29.70833	15735
29.71667	16042
29.72500	16358
29.73333	16690
29.74167	17027
29.75000	17384
29.75833	17746
29.76667	18124
29.77500	18514
29.78333	18910
29.79167	19327
29.80000	19744
29.80833	20182
29.81667	20627
29.82500	21083
29.83333	21557
29.84167	22033
29.85000	22532
29.85833	23034
29.86667	23555
29.87500	24092
29.88333	24631
29.89167	25195
29.90000	25755
29.90833	26335
29.91667	26921
29.92500	27514
29.93333	28128
29.94167	28738
29.95000	29373
29.95833	30003
29.96667	30643
29.97500	31291
29.98333	31933
29.99167	32595
30.00000	33248
30.00833	33918
30.01667	34589
30.02500	35262
30.03333	35948
30.04167	36620
30.05000	37308
30.05833	37983
30.06667	38660
30.07500	39338
30.08333	40001
30.09167	40675
30.10000	41330
30.10833	41991
30.11667	42641
30.12500	43281
30.13333	43924
30.14167	44546
30.15000	45173
30.15833	45779
30.16667	46375
30.17500	46960
30.18333	47519
30.19167	48074
30.20000	48599
30.20833	49116
30.21667	49614
30.22500	50092
30.23333	50562
30.24167	51004
30.25000	51437
30.25833	51842
30.26667	52226
30.27500	52590
30.28333	52921
30.29167	53235
30.30000	53518
30.30833	53781
30.31667	54019
30.32500	54232
30.33333	54424
30.34167	54586
30.35000	54725
30.35833	54837
30.36667	54922
30.37500	54981
30.38333	55013
30.39167	55019
30.40000	55000
30.40833	54954
30.41667	54885
30.42500	54791
30.43333	54670
30.44167	54529
30.45000	54361
30.45833	54174
30.46667	53961
30.47500	53723
30.48333	53465
30.49167	53177
30.50000	52878
30.50833	52557
30.51667	52223
30.52500	51871
30.53333	51495
30.54167	51108
30.55000	50690
30.55833	50262
30.56667	49814
30.57500	49350
30.58333	48879
30.59167	48384
30.60000	47888
30.60833	47373
30.61667	46853
30.62500	46330
30.63333	45765
30.64167	45173
30.65000	44596
30.65833	44056
30.66667	43512
30.67500	42918
30.68333	42306
30.69167	41720
30.70000	41173
30.70833	40611
30.71667	40000
30.72500	39378
30.73333	38791
30.74167	38240
30.75000	37664
30.75833	37048
30.76667	36433
30.77500	35864
30.78333	35321
30.79167	34741
30.80000	34130
30.80833	33537
30.81667	33001
30.82500	32497
30.83333	31944
30.84167	31360
30.85000	30797
30.85833	30281
30.86667	29772
30.87500	29260
30.88333	28757
30.89167	28244
30.90000	27747
30.90833	27247
30.91667	26758
30.92500	26281
30.93333	25806
30.94167	25361
30.95000	24907
30.95833	24420
30.96667	23946
30.97500	23500
30.98333	23078
30.99167	22673
31.00000	22292
31.00833	21908
31.01667	21528
31.02500	21154
31.03333	20761
31.04167	20365
31.05000	19994
31.05833	19658
31.06667	19332
31.07500	19006
31.08333	18687
31.09167	18365
31.10000	18054
31.10833	17744
31.11667	17441
31.12500	17150
31.13333	16864
31.14167	16599
31.15000	16332
31.15833	16047
31.16667	15771
31.17500	15521
31.18333	15289
31.19167	15056
31.20000	14832
31.20833	14608
31.21667	14389
31.22500	14177
31.23333	13966
31.24167	13766
31.25000	13566
31.25833	13374
31.26667	13185
31.27500	12987
31.28333	12793
31.29167	12616
31.30000	12457
31.30833	12301
31.31667	12147
31.32500	11995
31.33333	11840
31.34167	11692
31.35000	11543
31.35833	11401
31.36667	11261
31.37500	11123
31.38333	10992
31.39167	10861
31.40000	10737
31.40833	10614
31.41667	10494
31.42500	10378
31.43333	10261
31.44167	10150
31.45000	10038
31.45833	9930
31.46667	9825
31.47500	9721
31.48333	9623
31.49167	9525
31.50000	9432
31.50833	9340
31.51667	9250
31.52500	9164
31.53333	9078
31.54167	8997
31.55000	8918
31.55833	8841
31.56667	8766
31.57500	8691
31.58333	8616
31.59167	8540
31.60000	8466
31.60833	8394
31.61667	8325
31.62500	8257
31.63333	8191
31.64167	8127
31.65000	8062
31.65833	8000
31.66667	7939
31.67500	7881
31.68333	7824
31.69167	7767
31.70000	7713
31.70833	7661
31.71667	7612
31.72500	7567
31.73333	7523
31.74167	7481
31.75000	7437
31.75833	7393
31.76667	7350
31.77500	7307
31.78333	7267
31.79167	7228
31.80000	7192
31.80833	7157
31.81667	7123
31.82500	7092
31.83333	7063
31.84167	7036
31.85000	7012
31.85833	6990
31.86667	6968
31.87500	6945
31.88333	6924
31.89167	6902
31.90000	6884
31.90833	6868
31.91667	6855
31.92500	6847
31.93333	6842
31.94167	6841
31.95000	6842
31.95833	6843
31.96667	6845
31.97500	6848
31.98333	6853
31.99167	6859
32.00000	6868
32.00833	6880
32.01667	6896
32.02500	6915
32.03333	6938
32.04167	6963
32.05000	6992
32.05833	7023
32.06667	7056
32.07500	7091
32.08333	7127
32.09167	7167
32.10000	7210
32.10833	7259
32.11667	7312
32.12500	7367
32.13333	7426
32.14167	7485
32.15000	7548
32.15833	7613
32.16667	7683
32.17500	7757
32.18333	7835
32.19167	7920
32.20000	8008
32.20833	8101
32.21667	8199
32.22500	8301
32.23333	8409
32.24167	8518
32.25000	8635
32.25833	8754
32.26667	8878
32.27500	9007
32.28333	9140
32.29167	9281
32.30000	9424
32.30833	9576
32.31667	9732
32.32500	9890
32.33333	10055
32.34167	10221
32.35000	10397
32.35833	10577
32.36667	10764
32.37500	10960
32.38333	11159
32.39167	11367
32.40000	11577
32.40833	11797
32.41667	12021
32.42500	12250
32.43333	12489
32.44167	12727
32.45000	12976
32.45833	13228
32.46667	13489
32.47500	13759
32.48333	14032
32.49167	14318
32.50000	14605
32.50833	14905
32.51667	15210
32.52500	15519
32.53333	15839
32.54167	16157
32.55000	16490
32.55833	16826
32.56667	17172
32.57500	17529
32.58333	17887
32.59167	18259
32.60000	18628
32.60833	19010
32.61667	19397
32.62500	19790
32.63333	20198
32.64167	20604
32.65000	21026
32.65833	21447
32.66667	21874
32.67500	22309
32.68333	22743
32.69167	23194
32.70000	23641
32.70833	24100
32.71667	24562
32.72500	25025
32.73333	25500
32.74167	25968
32.75000	26450
32.75833	26926
32.76667	27407
32.77500	27893
32.78333	28374
32.79167	28869
32.80000	29354
32.80833	29847
32.81667	30338
32.82500	30825
32.83333	31321
32.84167	31804
32.85000	32298
32.85833	32781
32.86667	33262
32.87500	33742
32.88333	34209
32.89167	34682
32.90000	35140
32.90833	35598
32.91667	36048
32.92500	36487
32.93333	36926
32.94167	37348
32.95000	37771
32.95833	38179
32.96667	38579
32.97500	38972
32.98333	39347
32.99167	39718
33.00000	40068
33.00833	40410
33.01667	40739
33.02500	41052
33.03333	41358
33.04167	41646
33.05000	41926
33.05833	42189
33.06667	42435
33.07500	42667
33.08333	42876
33.09167	43071
33.10000	43246
33.10833	43407
33.11667	43552
33.12500	43678
33.13333	43789
33.14167	43879
33.15000	43951
33.15833	44006
33.16667	44044
33.17500	44065
33.18333	44066
33.19167	44047
33.20000	44010
33.20833	43953
33.21667	43879
33.22500	43789
33.23333	43681
33.24167	43559
33.25000	43417
33.25833	43261
33.26667	43088
33.27500	42899
33.28333	42697
33.29167	42474
33.30000	42241
33.30833	41987
33.31667	41719
33.32500	41440
33.33333	41144
33.34167	40842
33.35000	40521
33.35833	40195
33.36667	39854
33.37500	39502
33.38333	39144
33.39167	38768
33.40000	38391
33.40833	37999
33.41667	37600
33.42500	37198
33.43333	36782
33.44167	36368
33.45000	35936
33.45833	35504
33.46667	35063
33.47500	34613
33.48333	34168
33.49167	33709
33.50000	33257
33.50833	32796
33.51667	32335
33.52500	31876
33.53333	31408
33.54167	30950
33.55000	30482
33.55833	30020
33.56667	29555
33.57500	29086
33.58333	28624
33.59167	28152
33.60000	27692
33.60833	27226
33.61667	26764
33.62500	26307
33.63333	25843
33.64167	25394
33.65000	24938
33.65833	24494
33.66667	24054
33.67500	23614
33.68333	23184
33.69167	22748
33.70000	22324
33.70833	21897
33.71667	21476
33.72500	21063
33.73333	20648
33.74167	20248
33.75000	19845
33.75833	19454
33.76667	19068
33.77500	18685
33.78333	18314
33.79167	17938
33.80000	17575
33.80833	17212
33.81667	16855
33.82500	16507
33.83333	16157
33.84167	15821
33.85000	15482
33.85833	15154
33.86667	14832
33.87500	14512
33.88333	14202
33.89167	13890
33.90000	13591
33.90833	13293
33.91667	13002
33.92500	12719
33.93333	12437
33.94167	12168
33.95000	11900
33.95833	11641
33.96667	11387
33.97500	11135
33.98333	10891
33.99167	10644
34.00000	10408
34.00833	10174
34.01667	9947
34.02500	9725
34.03333	9503
34.04167	9290
34.05000	9075
34.05833	8868
34.06667	8665
34.07500	8464
34.08333	8273
34.09167	8083
34.10000	7902
34.10833	7722
34.11667	7545
34.12500	7374
34.13333	7204
34.14167	7042
34.15000	6882
34.15833	6728
34.16667	6577
34.17500	6426
34.18333	6282
34.19167	6137
34.20000	5998
34.20833	5862
34.21667	5729
34.22500	5601
34.23333	5474
34.24167	5354
34.25000	5236
34.25833	5122
34.26667	5010
34.27500	4897
34.28333	4788
34.29167	4678
34.30000	4574
34.30833	4472
34.31667	4372
34.32500	4275
34.33333	4179
34.34167	4087
34.35000	3998
34.35833	3913
34.36667	3830
34.37500	3748
34.38333	3668
34.39167	3586
34.40000	3506
34.40833	3428
34.41667	3351
34.42500	3279
34.43333	3208
34.44167	3140
34.45000	3073
34.45833	3008
34.46667	2944
34.47500	2881
34.48333	2822
34.49167	2765
34.50000	2710
34.50833	2656
34.51667	2601
34.52500	2546
34.53333	2490
34.54167	2436
34.55000	2383
34.55833	2332
34.56667	2282
34.57500	2235
34.58333	2191
34.59167	2148
34.60000	2109
34.60833	2071
34.61667	2034
34.62500	1998
34.63333	1960
34.64167	1922
34.65000	1883
34.65833	1846
34.66667	1810
34.67500	1776
34.68333	1745
34.69167	1714
34.70000	1685
34.70833	1655
34.71667	1627
34.72500	1599
34.73333	1572
34.74167	1546
34.75000	1519
34.75833	1493
34.76667	1468
34.77500	1443
34.78333	1420
34.79167	1398
34.80000	1378
34.80833	1360
34.81667	1342
34.82500	1324
34.83333	1307
34.84167	1288
34.85000	1268
34.85833	1248
34.86667	1228
34.87500	1211
34.88333	1196
34.89167	1185
34.90000	1174
34.90833	1162
34.91667	1150
34.92500	1136
34.93333	1121
34.94167	1106
34.95000	1092
34.95833	1079
34.96667	1067
34.97500	1057
34.98333	1048
34.99167	1041
35.00000	1036
35.00833	1032
35.01667	1029
35.02500	1024
35.03333	1017
35.04167	1009
35.05000	999
35.05833	989
35.06667	982
35.07500	977
35.08333	972
35.09167	967
35.10000	961
35.10833	953
35.11667	945
35.12500	939
35.13333	935
35.14167	933
35.15000	931
35.15833	928
35.16667	924
35.17500	919
35.18333	913
35.19167	907
35.20000	900
35.20833	894
35.21667	887
35.22500	881
35.23333	876
35.24167	872
35.25000	868
35.25833	864
35.26667	859
35.27500	854
35.28333	849
35.29167	846
35.30000	843
35.30833	840
35.31667	836
35.32500	830
35.33333	823
35.34167	814
35.35000	806
35.35833	797
35.36667	790
35.37500	784
35.38333	780
35.39167	775
35.40000	771
35.40833	765
35.41667	759
35.42500	751
35.43333	742
35.44167	733
35.45000	722
35.45833	711
35.46667	701
35.47500	692
35.48333	683
35.49167	675
35.50000	667
35.50833	659
35.51667	652
35.52500	645
35.53333	639
35.54167	633
35.55000	626
35.55833	617
35.56667	606
35.57500	594
35.58333	580
35.59167	566
35.60000	554
35.60833	545
35.61667	538
35.62500	531
35.63333	526
35.64167	519
35.65000	511
35.65833	502
35.66667	493
35.67500	482
35.68333	472
35.69167	462
35.70000	454
35.70833	447
35.71667	442
35.72500	438
35.73333	435
35.74167	431
35.75000	423
35.75833	414
35.76667	402
35.77500	389
35.78333	377
35.79167	365
35.80000	354
35.80833	345
35.81667	335
35.82500	326
35.83333	316
35.84167	306
35.85000	294
35.85833	284
35.86667	274
35.87500	266
35.88333	259
35.89167	255
35.90000	251
35.90833	247
35.91667	242
35.92500	235
35.93333	227
35.94167	219
35.95000	211
35.95833	204
35.96667	199
35.97500	195
35.98333	192
35.99167	188
36.00000	184
36.00833	180
36.01667	175
36.02500	171
36.03333	169
36.04167	166
36.05000	163
36.05833	159
36.06667	155
36.07500	151
36.08333	147
36.09167	143
36.10000	139
36.10833	134
36.11667	130
36.12500	126
36.13333	124
36.14167	122
36.15000	120
36.15833	118
36.16667	115
36.17500	113
36.18333	110
36.19167	109
36.20000	108
36.20833	106
36.21667	103
36.22500	100
36.23333	96
36.24167	93
36.25000	91
36.25833	91
36.26667	92
36.27500	93
36.28333	93
36.29167	92
36.30000	90
36.30833	89
36.31667	89
36.32500	90
36.33333	92
36.34167	93
36.35000	93
36.35833	93
36.36667	90
36.37500	87
36.38333	84
36.39167	81
36.40000	80
36.40833	80
36.41667	82
36.42500	83
36.43333	82
36.44167	81
36.45000	79
36.45833	78
36.46667	79
36.47500	81
36.48333	82
36.49167	81
36.50000	79
36.50833	76
36.51667	75
36.52500	75
36.53333	77
36.54167	77
36.55000	77
36.55833	75
36.56667	73
36.57500	71
36.58333	69
36.59167	69
36.60000	69
36.60833	70
36.61667	71
36.62500	72
36.63333	73
36.64167	74
36.65000	76
36.65833	78
36.66667	79
36.67500	80
36.68333	81
36.69167	81
36.70000	81
36.70833	82
36.71667	83
36.72500	86
36.73333	88
36.74167	90
36.75000	92
36.75833	93
36.76667	95
36.77500	98
36.78333	99
36.79167	100
36.80000	100
36.80833	100
36.81667	100
36.82500	101
36.83333	103
36.84167	107
36.85000	111
36.85833	114
36.86667	117
36.87500	120
36.88333	121
36.89167	120
36.90000	119
36.90833	117
36.91667	115
36.92500	114
36.93333	114
36.94167	114
36.95000	115
36.95833	115
36.96667	115
36.97500	114
36.98333	115
36.99167	118
37.00000	123
37.00833	129
37.01667	134
37.02500	139
37.03333	142
37.04167	143
37.05000	145
37.05833	147
37.06667	148
37.07500	150
37.08333	152
37.09167	154
37.10000	155
37.10833	157
37.11667	159
37.12500	159
37.13333	158
37.14167	155
37.15000	151
37.15833	146
37.16667	143
37.17500	142
37.18333	142
37.19167	141
37.20000	139
37.20833	139
37.21667	138
37.22500	138
37.23333	138
37.24167	138
37.25000	138
37.25833	137
37.26667	137
37.27500	138
37.28333	138
37.29167	137
37.30000	133
37.30833	129
37.31667	124
37.32500	120
37.33333	118
37.34167	116
37.35000	115
37.35833	114
37.36667	113
37.37500	112
37.38333	110
37.39167	107
37.40000	103
37.40833	98
37.41667	92
37.42500	88
37.43333	85
37.44167	84
37.45000	83
37.45833	83
37.46667	82
37.47500	80
37.48333	78
37.49167	75
37.50000	72
37.50833	70
37.51667	67
37.52500	65
37.53333	62
37.54167	60
37.55000	58
37.55833	56
37.56667	54
37.57500	53
37.58333	52
37.59167	51
37.60000	49
37.60833	46
37.61667	43
37.62500	41
37.63333	40
37.64167	41
37.65000	42
37.65833	43
37.66667	44
37.67500	43
37.68333	42
37.69167	41
37.70000	39
37.70833	39
37.71667	39
37.72500	41
37.73333	43
37.74167	44
37.75000	45
37.75833	44
37.76667	43
37.77500	41
37.78333	41
37.79167	42
37.80000	44
37.80833	47
37.81667	50
37.82500	52
37.83333	51
37.84167	49
37.85000	46
37.85833	44
37.86667	44
37.87500	45
37.88333	47
37.89167	49
37.90000	52
37.90833	54
37.91667	57
37.92500	59
37.93333	61
37.94167	63
37.95000	64
37.95833	64
37.96667	64
37.97500	64
37.98333	66
37.99167	67
38.00000	68
38.00833	69
38.01667	68
38.02500	67
38.03333	66
38.04167	65
38.05000	65
38.05833	64
38.06667	64
38.07500	64
38.08333	64
38.09167	65
38.10000	66
38.10833	68
38.11667	71
38.12500	72
38.13333	72
38.14167	70
38.15000	66
38.15833	62
38.16667	59
38.17500	56
38.18333	54
38.19167	51
38.20000	49
38.20833	47
38.21667	45
38.22500	43
38.23333	43
38.24167	43
38.25000	43
38.25833	42
38.26667	39
38.27500	35
38.28333	30
38.29167	24
38.30000	18
38.30833	14
38.31667	11
38.32500	8
38.33333	5
38.34167	2
38.35000	-1
38.35833	-3
38.36667	-4
38.37500	-4
38.38333	-3
38.39167	-1
38.40000	-0
38.40833	-2
38.41667	-4
38.42500	-8
38.43333	-14
38.44167	-18
38.45000	-22
38.45833	-26
38.46667	-31
38.47500	-36
38.48333	-41
38.49167	-47
38.50000	-53
38.50833	-58
38.51667	-63
38.52500	-68
38.53333	-73
38.54167	-79
38.55000	-84
38.55833	-89
38.56667	-94
38.57500	-99
38.58333	-103
38.59167	-106
38.60000	-108
38.60833	-110
38.61667	-111
38.62500	-114
38.63333	-118
38.64167	-122
38.65000	-125
38.65833	-127
38.66667	-130
38.67500	-134
38.68333	-138
38.69167	-144
38.70000	-151
38.70833	-157
38.71667	-162
38.72500	-166
38.73333	-169
38.74167	-173
38.75000	-175
38.75833	-178
38.76667	-180
38.77500	-181
38.78333	-182
38.79167	-183
38.80000	-185
38.80833	-185
38.81667	-185
38.82500	-184
38.83333	-185
38.84167	-188
38.85000	-192
38.85833	-199
38.86667	-207
38.87500	-214
38.88333	-220
38.89167	-223
38.90000	-226
38.90833	-227
38.91667	-228
38.92500	-229
38.93333	-229
38.94167	-229
38.95000	-228
38.95833	-226
38.96667	-225
38.97500	-225
38.98333	-227
38.99167	-229
39.00000	-232
39.00833	-235
39.01667	-239
39.02500	-243
39.03333	-246
39.04167	-248
39.05000	-249
39.05833	-248
39.06667	-247
39.07500	-247
39.08333	-249
39.09167	-251
39.10000	-254
39.10833	-256
39.11667	-258
39.12500	-259
39.13333	-261
39.14167	-263
39.15000	-265
39.15833	-267
39.16667	-270
39.17500	-273
39.18333	-275
39.19167	-277
39.20000	-278
39.20833	-279
39.21667	-280
39.22500	-281
39.23333	-283
39.24167	-286
39.25000	-288
39.25833	-289
39.26667	-290
39.27500	-290
39.28333	-290
39.29167	-289
39.30000	-288
39.30833	-288
39.31667	-289
39.32500	-291
39.33333	-293
39.34167	-296
39.35000	-299
39.35833	-301
39.36667	-303
39.37500	-304
39.38333	-305
39.39167	-306
39.40000	-307
39.40833	-308
39.41667	-310
39.42500	-311
39.43333	-312
39.44167	-313
39.45000	-313
39.45833	-314
39.46667	-316
39.47500	-317
39.48333	-318
39.49167	-317
39.50000	-316
39.50833	-316
39.51667	-318
39.52500	-320
39.53333	-323
39.54167	-326
39.55000	-328
39.55833	-330
39.56667	-333
39.57500	-336
39.58333	-338
39.59167	-339
39.60000	-339
39.60833	-339
39.61667	-339
39.62500	-341
39.63333	-342
39.64167	-343
39.65000	-343
39.65833	-342
39.66667	-343
39.67500	-346
39.68333	-350
39.69167	-354
39.70000	-357
39.70833	-359
39.71667	-358
39.72500	-356
39.73333	-354
39.74167	-351
39.75000	-348
39.75833	-346
39.76667	-346
39.77500	-347
39.78333	-350
39.79167	-353
39.80000	-356
39.80833	-358
39.81667	-360
39.82500	-361
39.83333	-362
39.84167	-361
39.85000	-359
39.85833	-356
39.86667	-352
39.87500	-349
39.88333	-347
39.89167	-347
39.90000	-347
39.90833	-345
39.91667	-342
39.92500	-339
39.93333	-336
39.94167	-333
39.95000	-331
39.95833	-328
39.96667	-323
39.97500	-318
39.98333	-311
39.99167	-304
40.00000	-297
40.00833	-289
40.01667	-281
40.02500	-273
40.03333	-264
40.04167	-254
40.05000	-243
40.05833	-231
40.06667	-217
40.07500	-201
40.08333	-184
40.09167	-166
40.10000	-149
40.10833	-131
40.11667	-113
40.12500	-95
40.13333	-75
40.14167	-54
40.15000	-31
40.15833	-6
40.16667	19
40.17500	46
40.18333	75
40.19167	109
40.20000	145
40.20833	185
40.21667	226
40.22500	269
40.23333	314
40.24167	360
40.25000	411
40.25833	465
40.26667	521
40.27500	580
40.28333	640
40.29167	703
40.30000	766
40.30833	833
40.31667	904
40.32500	977
40.33333	1056
40.34167	1138
40.35000	1227
40.35833	1319
40.36667	1415
40.37500	1515
40.38333	1616
40.39167	1723
40.40000	1832
40.40833	1946
40.41667	2064
40.42500	2186
40.43333	2314
40.44167	2446
40.45000	2588
40.45833	2732
40.46667	2881
40.47500	3033
40.48333	3185
40.49167	3343
40.50000	3501
40.50833	3666
40.51667	3835
40.52500	4006
40.53333	4184
40.54167	4362
40.55000	4546
40.55833	4733
40.56667	4926
40.57500	5126
40.58333	5325
40.59167	5532
40.60000	5736
40.60833	5946
40.61667	6158
40.62500	6372
40.63333	6594
40.64167	6814
40.65000	7039
40.65833	7262
40.66667	7486
40.67500	7714
40.68333	7940
40.69167	8175
40.70000	8407
40.70833	8644
40.71667	8880
40.72500	9114
40.73333	9352
40.74167	9585
40.75000	9823
40.75833	10058
40.76667	10291
40.77500	10525
40.78333	10754
40.79167	10987
40.80000	11215
40.80833	11443
40.81667	11669
40.82500	11888
40.83333	12108
40.84167	12321
40.85000	12536
40.85833	12746
40.86667	12953
40.87500	13159
40.88333	13358
40.89167	13558
40.90000	13750
40.90833	13941
40.91667	14126
40.92500	14303
40.93333	14476
40.94167	14639
40.95000	14797
40.95833	14948
40.96667	15094
40.97500	15235
40.98333	15369
40.99167	15500
41.00000	15623
41.00833	15741
41.01667	15852
41.02500	15952
41.03333	16046
41.04167	16129
41.05000	16204
41.05833	16271
41.06667	16333
41.07500	16391
41.08333	16440
41.09167	16482
41.10000	16515
41.10833	16538
41.11667	16552
41.12500	16558
41.13333	16555
41.14167	16546
41.15000	16530
41.15833	16506
41.16667	16472
41.17500	16430
41.18333	16380
41.19167	16323
41.20000	16260
41.20833	16189
41.21667	16112
41.22500	16026
41.23333	15930
41.24167	15829
41.25000	15721
41.25833	15609
41.26667	15491
41.27500	15368
41.28333	15240
41.29167	15103
41.30000	14962
41.30833	14815
41.31667	14662
41.32500	14504
41.33333	14337
41.34167	14168
41.35000	13991
41.35833	13813
41.36667	13633
41.37500	13447
41.38333	13261
41.39167	13065
41.40000	12871
41.40833	12673
41.41667	12474
41.42500	12276
41.43333	12072
41.44167	11870
41.45000	11660
41.45833	11451
41.46667	11239
41.47500	11025
41.48333	10814
41.49167	10599
41.50000	10389
41.50833	10176
41.51667	9964
41.52500	9754
41.53333	9541
41.54167	9332
41.55000	9119
41.55833	8909
41.56667	8701
41.57500	8494
41.58333	8295
41.59167	8095
41.60000	7900
41.60833	7703
41.61667	7507
41.62500	7313
41.63333	7116
41.64167	6926
41.65000	6736
41.65833	6552
41.66667	6369
41.67500	6188
41.68333	6013
41.69167	5835
41.70000	5663
41.70833	5492
41.71667	5325
41.72500	5165
41.73333	5006
41.74167	4854
41.75000	4703
41.75833	4556
41.76667	4412
41.77500	4270
41.78333	4132
41.79167	3995
41.80000	3865
41.80833	3735
41.81667	3609
41.82500	3488
41.83333	3368
41.84167	3254
41.85000	3140
41.85833	3030
41.86667	2924
41.87500	2819
41.88333	2720
41.89167	2623
41.90000	2530
41.90833	2438
41.91667	2348
41.92500	2261
41.93333	2174
41.94167	2093
41.95000	2013
41.95833	1937
41.96667	1862
41.97500	1787
41.98333	1716
41.99167	1646
42.00000	1581
42.00833	1517
42.01667	1456
42.02500	1397
42.03333	1339
42.04167	1284
42.05000	1230
42.05833	1177
42.06667	1126
42.07500	1076
42.08333	1028
42.09167	981
42.10000	936
42.10833	894
42.11667	853
42.12500	815
42.13333	777
42.14167	741
42.15000	704
42.15833	667
42.16667	631
42.17500	597
42.18333	566
42.19167	537
42.20000	511
42.20833	485
42.21667	459
42.22500	432
42.23333	404
42.24167	377
42.25000	351
42.25833	326
42.26667	303
42.27500	282
42.28333	262
42.29167	242
42.30000	224
42.30833	206
42.31667	188
42.32500	171
42.33333	154
42.34167	137
42.35000	121
42.35833	104
42.36667	87
42.37500	69
42.38333	52
42.39167	35
42.40000	20
42.40833	8
42.41667	-2
42.42500	-12
42.43333	-20
42.44167	-29
42.45000	-39
42.45833	-49
42.46667	-59
42.47500	-70
42.48333	-80
42.49167	-92
42.50000	-104
42.50833	-116
42.51667	-127
42.52500	-139
42.53333	-149
42.54167	-159
42.55000	-167
42.55833	-175
42.56667	-181
42.57500	-187
42.58333	-193
42.59167	-198
42.60000	-203
42.60833	-208
42.61667	-214
42.62500	-221
42.63333	-228
42.64167	-235
42.65000	-241
42.65833	-247
42.66667	-252
42.67500	-258
42.68333	-265
42.69167	-272
42.70000	-277
42.70833	-281
42.71667	-284
42.72500	-286
42.73333	-290
42.74167	-294
42.75000	-299
42.75833	-304
42.76667	-307
42.77500	-309
42.78333	-311
42.79167	-313
42.80000	-317
42.80833	-322
42.81667	-327
42.82500	-333
42.83333	-338
42.84167	-344
42.85000	-349
42.85833	-354
42.86667	-357
42.87500	-359
42.88333	-360
42.89167	-361
42.90000	-362
42.90833	-365
42.91667	-369
42.92500	-372
42.93333	-374
42.94167	-375
42.95000	-375
42.95833	-375
42.96667	-377
42.97500	-380
42.98333	-384
42.99167	-388
43.00000	-393
43.00833	-395
43.01667	-397
43.02500	-397
43.03333	-398
43.04167	-400
43.05000	-401
43.05833	-402
43.06667	-405
43.07500	-408
43.08333	-412
43.09167	-415
43.10000	-419
43.10833	-422
43.11667	-425
43.12500	-428
43.13333	-431
43.14167	-434
43.15000	-436
43.15833	-438
43.16667	-440
43.17500	-442
43.18333	-443
43.19167	-443
43.20000	-444
43.20833	-444
43.21667	-446
43.22500	-447
43.23333	-449
43.24167	-450
43.25000	-451
43.25833	-453
43.26667	-455
43.27500	-459
43.28333	-462
43.29167	-464
43.30000	-465
43.30833	-465
43.31667	-465
43.32500	-466
43.33333	-468
43.34167	-470
43.35000	-472
43.35833	-472
43.36667	-471
43.37500	-471
43.38333	-470
43.39167	-470
43.40000	-471
43.40833	-472
43.41667	-473
43.42500	-476
43.43333	-479
43.44167	-483
43.45000	-485
43.45833	-487
43.46667	-488
43.47500	-488
43.48333	-488
43.49167	-490
43.50000	-492
43.50833	-495
43.51667	-496
43.52500	-498
43.53333	-499
43.54167	-501
43.55000	-501
43.55833	-501
43.56667	-501
43.57500	-500
43.58333	-500
43.59167	-501
43.60000	-501
43.60833	-501
43.61667	-501
43.62500	-502
43.63333	-505
43.64167	-508
43.65000	-511
43.65833	-514
43.66667	-515
43.67500	-515
43.68333	-514
43.69167	-510
43.70000	-506
43.70833	-501
43.71667	-498
43.72500	-497
43.73333	-500
43.74167	-504
43.75000	-507
43.75833	-509
43.76667	-510
43.77500	-510
43.78333	-509
43.79167	-509
43.80000	-509
43.80833	-510
43.81667	-512
43.82500	-515
43.83333	-519
43.84167	-522
43.85000	-524
43.85833	-524
43.86667	-524
43.87500	-523
43.88333	-523
43.89167	-523
43.90000	-524
43.90833	-522
43.91667	-519
43.92500	-518
43.93333	-518
43.94167	-519
43.95000	-522
43.95833	-524
43.96667	-525
43.97500	-525
43.98333	-524
43.99167	-523
44.00000	-521
44.00833	-519
44.01667	-519
44.02500	-521
44.03333	-526
44.04167	-532
44.05000	-537
44.05833	-541
44.06667	-542
44.07500	-541
44.08333	-539
44.09167	-537
44.10000	-536
44.10833	-534
44.11667	-534
44.12500	-533
44.13333	-533
44.14167	-533
44.15000	-534
44.15833	-535
44.16667	-536
44.17500	-537
44.18333	-538
44.19167	-539
44.20000	-540
44.20833	-540
44.21667	-539
44.22500	-539
44.23333	-538
44.24167	-536
44.25000	-534
44.25833	-532
44.26667	-531
44.27500	-531
44.28333	-531
44.29167	-532
44.30000	-533
44.30833	-533
44.31667	-531
44.32500	-531
44.33333	-531
44.34167	-533
44.35000	-534
44.35833	-536
44.36667	-536
44.37500	-536
44.38333	-535
44.39167	-533
44.40000	-531
44.40833	-530
44.41667	-529
44.42500	-527
44.43333	-526
44.44167	-525
44.45000	-525
44.45833	-524
44.46667	-523
44.47500	-523
44.48333	-524
44.49167	-525
44.50000	-527
44.50833	-529
44.51667	-530
44.52500	-531
44.53333	-532
44.54167	-534
44.55000	-536
44.55833	-537
44.56667	-537
44.57500	-534
44.58333	-531
44.59167	-526
44.60000	-521
44.60833	-517
44.61667	-513
44.62500	-511
44.63333	-510
44.64167	-511
44.65000	-511
44.65833	-512
44.66667	-513
44.67500	-513
44.68333	-513
44.69167	-512
44.70000	-510
44.70833	-507
44.71667	-505
44.72500	-503
44.73333	-504
44.74167	-505
44.75000	-506
44.75833	-505
44.76667	-504
44.77500	-502
44.78333	-500
44.79167	-499
44.80000	-499
44.80833	-499
44.81667	-499
44.82500	-500
44.83333	-500
44.84167	-499
44.85000	-496
44.85833	-493
44.86667	-490
44.87500	-489
44.88333	-488
44.89167	-488
44.90000	-488
44.90833	-486
44.91667	-483
44.92500	-479
44.93333	-476
44.94167	-474
44.95000	-473
44.95833	-473
44.96667	-473
44.97500	-471
44.98333	-470
44.99167	-470
45.00000	-470
45.00833	-470
45.01667	-469
45.02500	-465
45.03333	-460
45.04167	-456
45.05000	-452
45.05833	-450
45.06667	-449
45.07500	-450
45.08333	-452
45.09167	-452
45.10000	-451
45.10833	-450
45.11667	-447
45.12500	-442
45.13333	-438
45.14167	-433
45.15000	-429
45.15833	-426
45.16667	-425
45.17500	-425
45.18333	-426
45.19167	-427
45.20000	-427
45.20833	-426
45.21667	-424
45.22500	-422
45.23333	-421
45.24167	-420
45.25000	-419
45.25833	-419
45.26667	-417
45.27500	-413
45.28333	-409
45.29167	-405
45.30000	-403
45.30833	-400
45.31667	-399
45.32500	-398
45.33333	-397
45.34167	-397
45.35000	-396
45.35833	-394
45.36667	-392
45.37500	-390
45.38333	-388
45.39167	-388
45.40000	-388
45.40833	-389
45.41667	-391
45.42500	-391
45.43333	-391
45.44167	-389
45.45000	-387
45.45833	-385
45.46667	-383
45.47500	-383
45.48333	-384
45.49167	-384
45.50000	-383
45.50833	-381
45.51667	-379
45.52500	-377
45.53333	-376
45.54167	-377
45.55000	-379
45.55833	-382
45.56667	-385
45.57500	-389
45.58333	-393
45.59167	-396
45.60000	-399
45.60833	-401
45.61667	-402
45.62500	-402
45.63333	-401
45.64167	-400
45.65000	-398
45.65833	-398
45.66667	-398
45.67500	-401
45.68333	-404
45.69167	-408
45.70000	-410
45.70833	-411
45.71667	-412
45.72500	-412
45.73333	-413
45.74167	-415
45.75000	-416
45.75833	-417
45.76667	-417
45.77500	-417
45.78333	-417
45.79167	-419
45.80000	-421
45.80833	-424
45.81667	-428
45.82500	-431
45.83333	-432
45.84167	-432
45.85000	-431
45.85833	-431
45.86667	-431
45.87500	-434
45.88333	-437
45.89167	-440
45.90000	-443
45.90833	-447
45.91667	-452
45.92500	-457
45.93333	-463
45.94167	-468
45.95000	-471
45.95833	-473
45.96667	-474
45.97500	-473
45.98333	-473
45.99167	-474
46.00000	-477
46.00833	-481
46.01667	-485
46.02500	-488
46.03333	-490
46.04167	-491
46.05000	-490
46.05833	-489
46.06667	-488
46.07500	-488
46.08333	-489
46.09167	-491
46.10000	-495
46.10833	-498
46.11667	-502
46.12500	-506
46.13333	-509
46.14167	-511
46.15000	-513
46.15833	-515
46.16667	-517
46.17500	-519
46.18333	-520
46.19167	-522
46.20000	-524
46.20833	-526
46.21667	-529
46.22500	-531
46.23333	-533
46.24167	-535
46.25000	-537
46.25833	-539
46.26667	-542
46.27500	-545
46.28333	-548
46.29167	-551
46.30000	-554
46.30833	-555
46.31667	-555
46.32500	-555
46.33333	-554
46.34167	-554
46.35000	-555
46.35833	-556
46.36667	-557
46.37500	-557
46.38333	-557
46.39167	-559
46.40000	-561
46.40833	-563
46.41667	-564
46.42500	-563
46.43333	-560
46.44167	-558
46.45000	-557
46.45833	-557
46.46667	-558
46.47500	-561
46.48333	-562
46.49167	-563
46.50000	-564
46.50833	-564
46.51667	-566
46.52500	-569
46.53333	-571
46.54167	-573
46.55000	-574
46.55833	-571
46.56667	-568
46.57500	-565
46.58333	-564
46.59167	-565
46.60000	-568
46.60833	-572
46.61667	-574
46.62500	-576
46.63333	-578
46.64167	-580
46.65000	-583
46.65833	-586
46.66667	-588
46.67500	-588
46.68333	-587
46.69167	-586
46.70000	-584
46.70833	-583
46.71667	-582
46.72500	-581
46.73333	-582
46.74167	-582
46.75000	-583
46.75833	-583
46.76667	-584
46.77500	-584
46.78333	-585
46.79167	-586
46.80000	-588
46.80833	-590
46.81667	-591
46.82500	-593
46.83333	-594
46.84167	-594
46.85000	-593
46.85833	-593
46.86667	-592
46.87500	-591
46.88333	-591
46.89167	-591
46.90000	-593
46.90833	-596
46.91667	-598
46.92500	-600
46.93333	-600
46.94167	-598
46.95000	-595
46.95833	-593
46.96667	-592
46.97500	-592
46.98333	-592
46.99167	-593
47.00000	-594
47.00833	-595
47.01667	-596
47.02500	-596
47.03333	-595
47.04167	-594
47.05000	-593
47.05833	-594
47.06667	-596
47.07500	-598
47.08333	-600
47.09167	-600
47.10000	-599
47.10833	-597
47.11667	-594
47.12500	-591
47.13333	-589
47.14167	-587
47.15000	-585
47.15833	-584
47.16667	-582
47.17500	-581
47.18333	-579
47.19167	-577
47.20000	-576
47.20833	-575
47.21667	-574
47.22500	-573
47.23333	-572
47.24167	-569
47.25000	-565
47.25833	-562
47.26667	-560
47.27500	-560
47.28333	-561
47.29167	-563
47.30000	-564
47.30833	-565
47.31667	-564
47.32500	-561
47.33333	-558
47.34167	-555
47.35000	-551
47.35833	-548
47.36667	-546
47.37500	-545
47.38333	-545
47.39167	-545
47.40000	-545
47.40833	-544
47.41667	-543
47.42500	-542
47.43333	-542
47.44167	-543
47.45000	-544
47.45833	-545
47.46667	-545
47.47500	-545
47.48333	-542
47.49167	-538
47.50000	-534
47.50833	-529
47.51667	-524
47.52500	-521
47.53333	-519
47.54167	-517
47.55000	-516
47.55833	-515
47.56667	-515
47.57500	-515
47.58333	-513
47.59167	-510
47.60000	-504
47.60833	-498
47.61667	-494
47.62500	-492
47.63333	-492
47.64167	-493
47.65000	-495
47.65833	-498
47.66667	-500
47.67500	-501
47.68333	-501
47.69167	-498
47.70000	-494
47.70833	-489
47.71667	-484
47.72500	-480
47.73333	-477
47.74167	-474
47.75000	-472
47.75833	-471
47.76667	-470
47.77500	-469
47.78333	-468
47.79167	-467
47.80000	-465
47.80833	-464
47.81667	-462
47.82500	-460
47.83333	-459
47.84167	-459
47.85000	-459
47.85833	-458
47.86667	-455
47.87500	-451
47.88333	-449
47.89167	-449
47.90000	-450
47.90833	-452
47.91667	-454
47.92500	-455
47.93333	-455
47.94167	-454
47.95000	-454
47.95833	-453
47.96667	-454
47.97500	-455
47.98333	-456
47.99167	-457
48.00000	-456
48.00833	-454
48.01667	-451
48.02500	-448
48.03333	-445
48.04167	-443
48.05000	-442
48.05833	-443
48.06667	-445
48.07500	-449
48.08333	-452
48.09167	-453
48.10000	-454
48.10833	-453
48.11667	-451
48.12500	-450
48.13333	-451
48.14167	-453
48.15000	-457
48.15833	-460
48.16667	-460
48.17500	-459
48.18333	-457
48.19167	-455
48.20000	-454
48.20833	-456
48.21667	-459
48.22500	-463
48.23333	-467
48.24167	-470
48.25000	-473
48.25833	-474
48.26667	-475
48.27500	-475
48.28333	-475
48.29167	-475
48.30000	-477
48.30833	-479
48.31667	-481
48.32500	-483
48.33333	-484
48.34167	-483
48.35000	-481
48.35833	-479
48.36667	-478
48.37500	-478
48.38333	-479
48.39167	-479
48.40000	-479
48.40833	-480
48.41667	-481
48.42500	-483
48.43333	-486
48.44167	-489
48.45000	-492
48.45833	-495
48.46667	-498
48.47500	-499
48.48333	-498
48.49167	-497
48.50000	-496
48.50833	-496
48.51667	-499
48.52500	-502
48.53333	-504
48.54167	-505
48.55000	-505
48.55833	-505
48.56667	-505
48.57500	-508
48.58333	-511
48.59167	-514
48.60000	-515
48.60833	-516
48.61667	-516
48.62500	-515
48.63333	-514
48.64167	-514
48.65000	-515
48.65833	-518
48.66667	-520
48.67500	-521
48.68333	-521
48.69167	-520
48.70000	-519
48.70833	-521
48.71667	-525
48.72500	-531
48.73333	-536
48.74167	-541
48.75000	-544
48.75833	-545
48.76667	-545
48.77500	-543
48.78333	-540
48.79167	-538
48.80000	-537
48.80833	-537
48.81667	-538
48.82500	-540
48.83333	-543
48.84167	-545
48.85000	-548
48.85833	-549
48.86667	-550
48.87500	-551
48.88333	-551
48.89167	-550
48.90000	-549
48.90833	-548
48.91667	-546
48.92500	-546
48.93333	-547
48.94167	-548
48.95000	-549
48.95833	-549
48.96667	-550
48.97500	-552
48.98333	-555
48.99167	-558
49.00000	-561
49.00833	-563
49.01667	-565
49.02500	-566
49.03333	-568
49.04167	-570
49.05000	-571
49.05833	-572
49.06667	-572
49.07500	-571
49.08333	-571
49.09167	-572
49.10000	-574
49.10833	-576
49.11667	-578
49.12500	-579
49.13333	-578
49.14167	-577
49.15000	-575
49.15833	-574
49.16667	-573
49.17500	-572
49.18333	-573
49.19167	-574
49.20000	-576
49.20833	-578
49.21667	-580
49.22500	-582
49.23333	-582
49.24167	-582
49.25000	-583
49.25833	-585
49.26667	-587
49.27500	-589
49.28333	-590
49.29167	-590
49.30000	-589
49.30833	-586
49.31667	-584
49.32500	-583
49.33333	-582
49.34167	-581
49.35000	-582
49.35833	-582
49.36667	-582
49.37500	-580
49.38333	-577
49.39167	-575
49.40000	-574
49.40833	-575
49.41667	-577
49.42500	-580
49.43333	-582
49.44167	-584
49.45000	-584
49.45833	-584
49.46667	-583
49.47500	-584
49.48333	-586
49.49167	-587
49.50000	-589
49.50833	-590
49.51667	-590
49.52500	-589
49.53333	-588
49.54167	-588
49.55000	-589
49.55833	-592
49.56667	-595
49.57500	-600
49.58333	-603
49.59167	-604
49.60000	-603
49.60833	-600
49.61667	-596
49.62500	-593
49.63333	-592
49.64167	-593
49.65000	-595
49.65833	-596
49.66667	-598
49.67500	-601
49.68333	-602
49.69167	-602
49.70000	-602
49.70833	-601
49.71667	-600
49.72500	-601
49.73333	-602
49.74167	-604
49.75000	-604
49.75833	-602
49.76667	-601
49.77500	-601
49.78333	-603
49.79167	-604
49.80000	-606
49.80833	-608
49.81667	-609
49.82500	-609
49.83333	-609
49.84167	-609
49.85000	-608
49.85833	-607
49.86667	-606
49.87500	-605
49.88333	-604
49.89167	-604
49.90000	-605
49.90833	-606
49.91667	-608
49.92500	-608
49.93333	-607
49.94167	-605
49.95000	-604
49.95833	-603
49.96667	-604
49.97500	-607
49.98333	-610
49.99167	-614
50.00000	-617
50.00833	-619
50.01667	-619
50.02500	-618
50.03333	-616
50.04167	-612
50.05000	-608
50.05833	-604
50.06667	-600
50.07500	-598
50.08333	-598
50.09167	-599
50.10000	-602
50.10833	-604
50.11667	-607
50.12500	-609
50.13333	-612
50.14167	-615
50.15000	-616
50.15833	-615
50.16667	-613
50.17500	-609
50.18333	-605
50.19167	-602
50.20000	-600
50.20833	-601
50.21667	-602
50.22500	-604
50.23333	-605
50.24167	-605
50.25000	-604
50.25833	-603
50.26667	-601
50.27500	-599
50.28333	-598
50.29167	-596
50.30000	-594
50.30833	-592
50.31667	-591
50.32500	-590
50.33333	-591
50.34167	-592
50.35000	-594
50.35833	-594
50.36667	-594
50.37500	-592
50.38333	-590
50.39167	-588
50.40000	-587
50.40833	-587
50.41667	-588
50.42500	-588
50.43333	-587
50.44167	-586
50.45000	-586
50.45833	-586
50.46667	-586
50.47500	-585
50.48333	-584
50.49167	-582
50.50000	-580
50.50833	-578
50.51667	-577
50.52500	-575
50.53333	-571
50.54167	-567
50.55000	-562
50.55833	-557
50.56667	-555
50.57500	-556
50.58333	-558
50.59167	-561
50.60000	-565
50.60833	-566
50.61667	-567
50.62500	-566
50.63333	-565
50.64167	-563
50.65000	-560
50.65833	-558
50.66667	-556
50.67500	-554
50.68333	-553
50.69167	-553
50.70000	-553
50.70833	-554
50.71667	-555
50.72500	-556
50.73333	-558
50.74167	-559
50.75000	-560
50.75833	-560
50.76667	-557
50.77500	-552
50.78333	-547
50.79167	-542
50.80000	-538
50.80833	-536
50.81667	-536
50.82500	-537
50.83333	-538
50.84167	-538
50.85000	-538
50.85833	-538
50.86667	-537
50.87500	-536
50.88333	-533
50.89167	-530
50.90000	-526
50.90833	-521
50.91667	-517
50.92500	-514
50.93333	-514
50.94167	-514
50.95000	-516
50.95833	-518
50.96667	-520
50.97500	-522
50.98333	-524
50.99167	-526
51.00000	-528
51.00833	-529
51.01667	-529
51.02500	-528
51.03333	-526
51.04167	-524
51.05000	-521
51.05833	-518
51.06667	-516
51.07500	-515
51.08333	-514
51.09167	-514
51.10000	-513
51.10833	-513
51.11667	-512
51.12500	-511
51.13333	-511
51.14167	-513
51.15000	-514
51.15833	-516
51.16667	-517
51.17500	-520
51.18333	-523
51.19167	-525
51.20000	-527
51.20833	-529
51.21667	-531
51.22500	-532
51.23333	-533
51.24167	-533
51.25000	-532
51.25833	-532
51.26667	-531
51.27500	-532
51.28333	-534
51.29167	-537
51.30000	-539
51.30833	-542
51.31667	-543
51.32500	-542
51.33333	-541
51.34167	-540
51.35000	-539
51.35833	-539
51.36667	-540
51.37500	-541
51.38333	-542
51.39167	-543
51.40000	-544
51.40833	-546
51.41667	-548
51.42500	-548
51.43333	-548
51.44167	-547
51.45000	-547
51.45833	-549
51.46667	-552
51.47500	-554
51.48333	-557
51.49167	-558
51.50000	-558
51.50833	-558
51.51667	-558
51.52500	-559
51.53333	-561
51.54167	-564
51.55000	-566
51.55833	-568
51.56667	-570
51.57500	-570
51.58333	-569
51.59167	-568
51.60000	-568
51.60833	-569
51.61667	-570
51.62500	-572
51.63333	-572
51.64167	-573
51.65000	-575
51.65833	-578
51.66667	-581
51.67500	-584
51.68333	-586
51.69167	-587
51.70000	-588
51.70833	-588
51.71667	-588
51.72500	-588
51.73333	-589
51.74167	-590
51.75000	-591
51.75833	-593
51.76667	-594
51.77500	-596
51.78333	-599
51.79167	-601
51.80000	-602
51.80833	-602
51.81667	-600
51.82500	-598
51.83333	-594
51.84167	-592
51.85000	-591
51.85833	-592
51.86667	-594
51.87500	-595
51.88333	-596
51.89167	-598
51.90000	-600
51.90833	-604
51.91667	-608
51.92500	-611
51.93333	-612
51.94167	-612
51.95000	-611
51.95833	-610
51.96667	-609
51.97500	-609
51.98333	-609
51.99167	-609
52.00000	-608
52.00833	-607
52.01667	-606
52.02500	-604
52.03333	-602
52.04167	-601
52.05000	-602
52.05833	-605
52.06667	-609
52.07500	-613
52.08333	-616
52.09167	-618
52.10000	-618
52.10833	-617
52.11667	-615
52.12500	-612
52.13333	-608
52.14167	-606
52.15000	-605
52.15833	-607
52.16667	-609
52.17500	-613
52.18333	-616
52.19167	-619
52.20000	-622
52.20833	-624
52.21667	-625
52.22500	-625
52.23333	-625
52.24167	-624
52.25000	-624
52.25833	-625
52.26667	-626
52.27500	-627
52.28333	-629
52.29167	-630
52.30000	-631
52.30833	-631
52.31667	-630
52.32500	-629
52.33333	-627
52.34167	-626
52.35000	-626
52.35833	-627
52.36667	-628
52.37500	-627
52.38333	-626
52.39167	-626
52.40000	-626
52.40833	-627
52.41667	-627
52.42500	-627
52.43333	-626
52.44167	-626
52.45000	-628
52.45833	-630
52.46667	-631
52.47500	-630
52.48333	-628
52.49167	-624
52.50000	-621
52.50833	-619
52.51667	-620
52.52500	-622
52.53333	-624
52.54167	-625
52.55000	-627
52.55833	-628
52.56667	-629
52.57500	-631
52.58333	-632
52.59167	-633
52.60000	-632
52.60833	-631
52.61667	-630
52.62500	-628
52.63333	-627
52.64167	-624
52.65000	-620
52.65833	-617
52.66667	-616
52.67500	-616
52.68333	-617
52.69167	-619
52.70000	-620
52.70833	-620
52.71667	-619
52.72500	-617
52.73333	-615
52.74167	-613
52.75000	-613
52.75833	-614
52.76667	-617
52.77500	-621
52.78333	-624
52.79167	-627
52.80000	-628
52.80833	-628
52.81667	-625
52.82500	-623
52.83333	-620
52.84167	-618
52.85000	-618
52.85833	-618
52.86667	-617
52.87500	-615
52.88333	-611
52.89167	-608
52.90000	-606
52.90833	-605
52.91667	-606
52.92500	-607
52.93333	-607
52.94167	-607
52.95000	-607
52.95833	-607
52.96667	-607
52.97500	-606
52.98333	-605
52.99167	-604
53.00000	-603
53.00833	-601
53.01667	-600
53.02500	-598
53.03333	-594
53.04167	-592
53.05000	-591
53.05833	-591
53.06667	-592
53.07500	-591
53.08333	-590
53.09167	-588
53.10000	-585
53.10833	-583
53.11667	-580
53.12500	-575
53.13333	-569
53.14167	-563
53.15000	-557
53.15833	-551
53.16667	-546
53.17500	-543
53.18333	-540
53.19167	-536
53.20000	-531
53.20833	-526
53.21667	-520
53.22500	-515
53.23333	-509
53.24167	-503
53.25000	-496
53.25833	-488
53.26667	-479
53.27500	-470
53.28333	-462
53.29167	-455
53.30000	-448
53.30833	-440
53.31667	-432
53.32500	-421
53.33333	-409
53.34167	-395
53.35000	-380
53.35833	-364
53.36667	-350
53.37500	-337
53.38333	-324
53.39167	-312
53.40000	-298
53.40833	-283
53.41667	-267
53.42500	-249
53.43333	-230
53.44167	-211
53.45000	-192
53.45833	-173
53.46667	-153
53.47500	-132
53.48333	-110
53.49167	-87
53.50000	-63
53.50833	-38
53.51667	-11
53.52500	17
53.53333	46
53.54167	76
53.55000	106
53.55833	138
53.56667	171
53.57500	207
53.58333	243
53.59167	280
53.60000	317
53.60833	355
53.61667	394
53.62500	432
53.63333	472
53.64167	513
53.65000	556
53.65833	601
53.66667	649
53.67500	700
53.68333	752
53.69167	808
53.70000	864
53.70833	923
53.71667	982
53.72500	1042
53.73333	1104
53.74167	1167
53.75000	1233
53.75833	1300
53.76667	1370
53.77500	1442
53.78333	1516
53.79167	1594
53.80000	1673
53.80833	1753
53.81667	1833
53.82500	1914
53.83333	1997
53.84167	2081
53.85000	2170
53.85833	2260
53.86667	2355
53.87500	2453
53.88333	2552
53.89167	2654
53.90000	2756
53.90833	2859
53.91667	2964
53.92500	3070
53.93333	3181
53.94167	3294
53.95000	3413
53.95833	3534
53.96667	3657
53.97500	3784
53.98333	3908
53.99167	4036
54.00000	4164
54.00833	4296
54.01667	4431
54.02500	4569
54.03333	4713
54.04167	4857
54.05000	5006
54.05833	5155
54.06667	5305
54.07500	5460
54.08333	5614
54.09167	5773
54.10000	5932
54.10833	6096
54.11667	6262
54.12500	6430
54.13333	6604
54.14167	6777
54.15000	6956
54.15833	7135
54.16667	7316
54.17500	7499
54.18333	7681
54.19167	7868
54.20000	8054
54.20833	8244
54.21667	8436
54.22500	8628
54.23333	8827
54.24167	9022
54.25000	9223
54.25833	9422
54.26667	9623
54.27500	9828
54.28333	10030
54.29167	10237
54.30000	10443
54.30833	10652
54.31667	10862
54.32500	11072
54.33333	11288
54.34167	11494
54.35000	11708
54.35833	11946
54.36667	12186
54.37500	12410
54.38333	12622
54.39167	12837
54.40000	13049
54.40833	13265
54.41667	13482
54.42500	13692
54.43333	13922
54.44167	14167
54.45000	14406
54.45833	14624
54.46667	14838
54.47500	15056
54.48333	15271
54.49167	15494
54.50000	15714
54.50833	15937
54.51667	16160
54.52500	16381
54.53333	16606
54.54167	16826
54.55000	17048
54.55833	17267
54.56667	17485
54.57500	17705
54.58333	17920
54.59167	18145
54.60000	18380
54.60833	18609
54.61667	18817
54.62500	19016
54.63333	19225
54.64167	19444
54.65000	19654
54.65833	19846
54.66667	20033
54.67500	20225
54.68333	20408
54.69167	20602
54.70000	20812
54.70833	21015
54.71667	21199
54.72500	21374
54.73333	21552
54.74167	21727
54.75000	21906
54.75833	22082
54.76667	22256
54.77500	22430
54.78333	22598
54.79167	22767
54.80000	22928
54.80833	23084
54.81667	23251
54.82500	23417
54.83333	23569
54.84167	23708
54.85000	23846
54.85833	23983
54.86667	24118
54.87500	24259
54.88333	24399
54.89167	24528
54.90000	24645
54.90833	24761
54.91667	24879
54.92500	24993
54.93333	25107
54.94167	25214
54.95000	25318
54.95833	25416
54.96667	25513
54.97500	25613
54.98333	25711
54.99167	25799
55.00000	25875
55.00833	25947
55.01667	26016
55.02500	26083
55.03333	26150
55.04167	26213
55.05000	26274
55.05833	26332
55.06667	26387
55.07500	26440
55.08333	26487
55.09167	26532
55.10000	26571
55.10833	26606
55.11667	26637
55.12500	26665
55.13333	26691
55.14167	26714
55.15000	26734
55.15833	26751
55.16667	26763
55.17500	26772
55.18333	26778
55.19167	26779
55.20000	26775
55.20833	26767
55.21667	26757
55.22500	26744
55.23333	26729
55.24167	26713
55.25000	26695
55.25833	26675
55.26667	26651
55.27500	26624
55.28333	26591
55.29167	26553
55.30000	26512
55.30833	26468
55.31667	26423
55.32500	26376
55.33333	26326
55.34167	26273
55.35000	26217
55.35833	26159
55.36667	26098
55.37500	26034
55.38333	25969
55.39167	25900
55.40000	25831
55.40833	25759
55.41667	25685
55.42500	25610
55.43333	25532
55.44167	25454
55.45000	25374
55.45833	25292
55.46667	25209
55.47500	25121
55.48333	25032
55.49167	24938
55.50000	24842
55.50833	24740
55.51667	24636
55.52500	24533
55.53333	24428
55.54167	24327
55.55000	24225
55.55833	24124
55.56667	24020
55.57500	23913
55.58333	23804
55.59167	23691
55.60000	23578
55.60833	23464
55.61667	23348
55.62500	23231
55.63333	23110
55.64167	22990
55.65000	22866
55.65833	22743
55.66667	22622
55.67500	22500
55.68333	22382
55.69167	22261
55.70000	22141
55.70833	22018
55.71667	21893
55.72500	21767
55.73333	21637
55.74167	21509
55.75000	21379
55.75833	21250
55.76667	21120
55.77500	20990
55.78333	20863
55.79167	20736
55.80000	20610
55.80833	20481
55.81667	20350
55.82500	20219
55.83333	20084
55.84167	19952
55.85000	19819
55.85833	19689
55.86667	19559
55.87500	19427
55.88333	19298
55.89167	19164
55.90000	19032
55.90833	18898
55.91667	18765
55.92500	18633
55.93333	18499
55.94167	18368
55.95000	18235
55.95833	18104
55.96667	17975
55.97500	17846
55.98333	17720
55.99167	17590
56.00000	17463
56.00833	17334
56.01667	17203
56.02500	17074
56.03333	16941
56.04167	16810
56.05000	16677
56.05833	16547
56.06667	16419
56.07500	16291
56.08333	16167
56.09167	16040
56.10000	15917
56.10833	15794
56.11667	15672
56.12500	15552
56.13333	15430
56.14167	15311
56.15000	15189
56.15833	15067
56.16667	14946
56.17500	14824
56.18333	14705
56.19167	14583
56.20000	14465
56.20833	14346
56.21667	14228
56.22500	14112
56.23333	13994
56.24167	13880
56.25000	13766
56.25833	13653
56.26667	13542
56.27500	13430
56.28333	13320
56.29167	13207
56.30000	13096
56.30833	12985
56.31667	12874
56.32500	12766
56.33333	12659
56.34167	12555
56.35000	12450
56.35833	12346
56.36667	12243
56.37500	12137
56.38333	12034
56.39167	11927
56.40000	11823
56.40833	11718
56.41667	11614
56.42500	11511
56.43333	11408
56.44167	11307
56.45000	11206
56.45833	11108
56.46667	11013
56.47500	10917
56.48333	10825
56.49167	10730
56.50000	10638
56.50833	10547
56.51667	10456
56.52500	10366
56.53333	10275
56.54167	10185
56.55000	10094
56.55833	10004
56.56667	9916
56.57500	9828
56.58333	9741
56.59167	9652
56.60000	9564
56.60833	9476
56.61667	9389
56.62500	9307
56.63333	9225
56.64167	9147
56.65000	9069
56.65833	8991
56.66667	8912
56.67500	8832
56.68333	8754
56.69167	8676
56.70000	8599
56.70833	8522
56.71667	8444
56.72500	8368
56.73333	8291
56.74167	8217
56.75000	8143
56.75833	8071
56.76667	7999
56.77500	7927
56.78333	7857
56.79167	7787
56.80000	7719
56.80833	7650
56.81667	7580
56.82500	7512
56.83333	7443
56.84167	7377
56.85000	7312
56.85833	7248
56.86667	7184
56.87500	7118
56.88333	7054
56.89167	6989
56.90000	6927
56.90833	6866
56.91667	6805
56.92500	6746
56.93333	6685
56.94167	6625
56.95000	6563
56.95833	6502
56.96667	6442
56.97500	6384
56.98333	6328
56.99167	6272
57.00000	6218
57.00833	6164
57.01667	6109
57.02500	6055
57.03333	6000
57.04167	5948
57.05000	5895
57.05833	5843
57.06667	5791
57.07500	5739
57.08333	5687
57.09167	5634
57.10000	5583
57.10833	5533
57.11667	5483
57.12500	5436
57.13333	5388
57.14167	5342
57.15000	5295
57.15833	5247
57.16667	5199
57.17500	5149
57.18333	5102
57.19167	5054
57.20000	5009
57.20833	4964
57.21667	4920
57.22500	4877
57.23333	4832
57.24167	4789
57.25000	4746
57.25833	4704
57.26667	4663
57.27500	4622
57.28333	4582
57.29167	4543
57.30000	4506
57.30833	4468
57.31667	4431
57.32500	4393
57.33333	4353
57.34167	4313
57.35000	4274
57.35833	4236
57.36667	4197
57.37500	4158
57.38333	4121
57.39167	4083
57.40000	4047
57.40833	4012
57.41667	3977
57.42500	3941
57.43333	3903
57.44167	3866
57.45000	3829
57.45833	3792
57.46667	3758
57.47500	3724
57.48333	3693
57.49167	3663
57.50000	3634
57.50833	3604
57.51667	3573
57.52500	3543
57.53333	3511
57.54167	3481
57.55000	3450
57.55833	3419
57.56667	3389
57.57500	3359
57.58333	3328
57.59167	3297
57.60000	3268
57.60833	3239
57.61667	3212
57.62500	3186
57.63333	3160
57.64167	3134
57.65000	3105
57.65833	3076
57.66667	3047
57.67500	3019
57.68333	2993
57.69167	2969
57.70000	2946
57.70833	2922
57.71667	2898
57.72500	2873
57.73333	2847
57.74167	2822
57.75000	2799
57.75833	2777
57.76667	2754
57.77500	2731
57.78333	2707
57.79167	2681
57.80000	2655
57.80833	2631
57.81667	2608
57.82500	2586
57.83333	2564
57.84167	2542
57.85000	2519
57.85833	2495
57.86667	2471
57.87500	2448
57.88333	2427
57.89167	2407
57.90000	2388
57.90833	2368
57.91667	2348
57.92500	2328
57.93333	2308
57.94167	2289
57.95000	2271
57.95833	2252
57.96667	2234
57.97500	2214
57.98333	2194
57.99167	2172
58.00000	2150
58.00833	2130
58.01667	2111
58.02500	2094
58.03333	2076
58.04167	2059
58.05000	2040
58.05833	2022
58.06667	2006
58.07500	1991
58.08333	1977
58.09167	1963
58.10000	1948
58.10833	1931
58.11667	1914
58.12500	1896
58.13333	1878
58.14167	1861
58.15000	1844
58.15833	1827
58.16667	1810
58.17500	1793
58.18333	1777
58.19167	1762
58.20000	1747
58.20833	1732
58.21667	1717
58.22500	1701
58.23333	1684
58.24167	1669
58.25000	1656
58.25833	1643
58.26667	1628
58.27500	1613
58.28333	1596
58.29167	1579
58.30000	1564
58.30833	1550
58.31667	1538
58.32500	1527
58.33333	1516
58.34167	1504
58.35000	1492
58.35833	1479
58.36667	1467
58.37500	1455
58.38333	1443
58.39167	1432
58.40000	1420
58.40833	1409
58.41667	1397
58.42500	1386
58.43333	1375
58.44167	1362
58.45000	1348
58.45833	1332
58.46667	1317
58.47500	1302
58.48333	1289
58.49167	1277
58.50000	1267
58.50833	1256
58.51667	1244
58.52500	1233
58.53333	1223
58.54167	1213
58.55000	1203
58.55833	1194
58.56667	1183
58.57500	1172
58.58333	1161
58.59167	1149
58.60000	1137
58.60833	1127
58.61667	1118
58.62500	1109
58.63333	1101
58.64167	1092
58.65000	1082
58.65833	1073
58.66667	1063
58.67500	1054
58.68333	1045
58.69167	1035
58.70000	1025
58.70833	1014
58.71667	1003
58.72500	992
58.73333	981
58.74167	971
58.75000	961
58.75833	953
58.76667	946
58.77500	940
58.78333	932
58.79167	924
58.80000	915
58.80833	906
58.81667	897
58.82500	888
58.83333	879
58.84167	871
58.85000	862
58.85833	854
58.86667	845
58.87500	837
58.88333	829
58.89167	820
58.90000	812
58.90833	803
58.91667	793
58.92500	784
58.93333	773
58.94167	764
58.95000	756
58.95833	749
58.96667	743
58.97500	738
58.98333	733
58.99167	727
59.00000	721
59.00833	715
59.01667	708
59.02500	701
59.03333	693
59.04167	684
59.05000	675
59.05833	667
59.06667	661
59.07500	655
59.08333	650
59.09167	644
59.10000	639
59.10833	634
59.11667	628
59.12500	622
59.13333	615
59.14167	609
59.15000	602
59.15833	595
59.16667	587
59.17500	579
59.18333	572
59.19167	566
59.20000	561
59.20833	556
59.21667	551
59.22500	545
59.23333	538
59.24167	531
59.25000	525
59.25833	520
59.26667	514
59.27500	508
59.28333	503
59.29167	497
59.30000	492
59.30833	487
59.31667	482
59.32500	477
59.33333	471
59.34167	466
59.35000	461
59.35833	456
59.36667	451
59.37500	446
59.38333	441
59.39167	437
59.40000	432
59.40833	425
59.41667	416
59.42500	407
59.43333	398
59.44167	392
59.45000	390
59.45833	390
59.46667	389
59.47500	386
59.48333	381
59.49167	374
59.50000	368
59.50833	362
59.51667	357
59.52500	353
59.53333	349
59.54167	345
59.55000	341
59.55833	338
59.56667	335
59.57500	332
59.58333	328
59.59167	324
59.60000	320
59.60833	315
59.61667	310
59.62500	305
59.63333	299
59.64167	294
59.65000	289
59.65833	284
59.66667	279
59.67500	274
59.68333	270
59.69167	266
59.70000	263
59.70833	259
59.71667	255
59.72500	250
59.73333	246
59.74167	242
59.75000	238
59.75833	235
59.76667	231
59.77500	226
59.78333	222
59.79167	218
59.80000	214
59.80833	210
59.81667	205
59.82500	202
59.83333	199
59.84167	196
59.85000	193
59.85833	190
59.86667	187
59.87500	184
59.88333	180
59.89167	175
59.90000	169
59.90833	164
59.91667	160
59.92500	157
59.93333	156
59.94167	155
59.95000	154
59.95833	152
59.96667	148
59.97500	142
59.98333	137
59.99167	131
60.00000	125
