# Supplementary material for: How J-chain ensures the assembly of immunoglobulin IgM pentamers
Source: EMBO J. 2024 Dec 4;44(2):505–33. doi: 10.1038/s44318-024-00317-9 (PMC11729874; doi:10.1038/s44318-024-00317-9)
Supplement: Supplementary file 5 — Source data Fig. 3 [file 44318_2024_317_MOESM5_ESM.zip › Figure 3/3B/repeat 2 Cu4 + JC/20231116 Cu4tp_JC_WT_9h_2.txt]

[Header]
Application Name	LCsolution
Version	1.25
Data File Name	D:\Xenia\JC Oligomerisation kinetics\20231116 Cu4tp_JC_WT_9h_2.lcd
Output Date	17.11.2023
Output Time	15:07:24

[Configuration]
# of Detectors	2
Detector ID	Detector A	Detector B
Detector Name	Detector A	Detector B
# of Channels	2	1

[LC Chromatogram(Detector A-Ch1)]
Interval(msec)	500
# of Points	7201
Start Time(min)	0.000
End Time(min)	60.000
Intensity Units	mV
Intensity Multiplier	0.001
Wavelength(nm)	280
R.Time (min)	Intensity
0.00000	-9
0.00833	-9
0.01667	-1
0.02500	-2
0.03333	1
0.04167	5
0.05000	9
0.05833	11
0.06667	10
0.07500	7
0.08333	3
0.09167	-1
0.10000	-2
0.10833	-2
0.11667	-0
0.12500	1
0.13333	2
0.14167	1
0.15000	-1
0.15833	-2
0.16667	-3
0.17500	-3
0.18333	-2
0.19167	1
0.20000	3
0.20833	5
0.21667	7
0.22500	6
0.23333	2
0.24167	-2
0.25000	-5
0.25833	-6
0.26667	-5
0.27500	-3
0.28333	-0
0.29167	3
0.30000	5
0.30833	7
0.31667	8
0.32500	6
0.33333	2
0.34167	-2
0.35000	-3
0.35833	-3
0.36667	-1
0.37500	1
0.38333	2
0.39167	2
0.40000	1
0.40833	-1
0.41667	-1
0.42500	-1
0.43333	-1
0.44167	-1
0.45000	-2
0.45833	-3
0.46667	-4
0.47500	-4
0.48333	-3
0.49167	-5
0.50000	-7
0.50833	-9
0.51667	-9
0.52500	-7
0.53333	-4
0.54167	-0
0.55000	1
0.55833	1
0.56667	1
0.57500	1
0.58333	2
0.59167	4
0.60000	6
0.60833	6
0.61667	6
0.62500	6
0.63333	5
0.64167	3
0.65000	1
0.65833	-2
0.66667	-4
0.67500	-5
0.68333	-5
0.69167	-5
0.70000	-6
0.70833	-8
0.71667	-11
0.72500	-12
0.73333	-10
0.74167	-7
0.75000	-4
0.75833	-3
0.76667	-3
0.77500	-3
0.78333	-2
0.79167	0
0.80000	3
0.80833	4
0.81667	2
0.82500	-1
0.83333	-5
0.84167	-9
0.85000	-12
0.85833	-14
0.86667	-15
0.87500	-15
0.88333	-16
0.89167	-18
0.90000	-21
0.90833	-24
0.91667	-27
0.92500	-29
0.93333	-29
0.94167	-27
0.95000	-23
0.95833	-17
0.96667	-10
0.97500	-4
0.98333	0
0.99167	2
1.00000	1
1.00833	-1
1.01667	-2
1.02500	-3
1.03333	-3
1.04167	-2
1.05000	-1
1.05833	-1
1.06667	-2
1.07500	-3
1.08333	-3
1.09167	-3
1.10000	-2
1.10833	-1
1.11667	-1
1.12500	-1
1.13333	-2
1.14167	-4
1.15000	-6
1.15833	-10
1.16667	-14
1.17500	-16
1.18333	-17
1.19167	-15
1.20000	-9
1.20833	-3
1.21667	4
1.22500	8
1.23333	8
1.24167	6
1.25000	3
1.25833	2
1.26667	1
1.27500	2
1.28333	3
1.29167	4
1.30000	5
1.30833	5
1.31667	5
1.32500	3
1.33333	1
1.34167	-1
1.35000	-1
1.35833	-1
1.36667	0
1.37500	1
1.38333	2
1.39167	2
1.40000	1
1.40833	1
1.41667	2
1.42500	5
1.43333	6
1.44167	5
1.45000	1
1.45833	-4
1.46667	-9
1.47500	-12
1.48333	-12
1.49167	-11
1.50000	-10
1.50833	-8
1.51667	-7
1.52500	-6
1.53333	-6
1.54167	-7
1.55000	-9
1.55833	-9
1.56667	-7
1.57500	-5
1.58333	-3
1.59167	-2
1.60000	-3
1.60833	-3
1.61667	-3
1.62500	-2
1.63333	-2
1.64167	-1
1.65000	-1
1.65833	-4
1.66667	-7
1.67500	-11
1.68333	-14
1.69167	-16
1.70000	-16
1.70833	-13
1.71667	-10
1.72500	-6
1.73333	-3
1.74167	-1
1.75000	-0
1.75833	-0
1.76667	-1
1.77500	-1
1.78333	-0
1.79167	0
1.80000	1
1.80833	2
1.81667	2
1.82500	1
1.83333	0
1.84167	1
1.85000	1
1.85833	0
1.86667	-2
1.87500	-5
1.88333	-9
1.89167	-11
1.90000	-10
1.90833	-7
1.91667	-1
1.92500	6
1.93333	11
1.94167	13
1.95000	13
1.95833	14
1.96667	16
1.97500	18
1.98333	20
1.99167	19
2.00000	15
2.00833	10
2.01667	5
2.02500	2
2.03333	2
2.04167	3
2.05000	6
2.05833	8
2.06667	11
2.07500	11
2.08333	11
2.09167	9
2.10000	6
2.10833	4
2.11667	2
2.12500	1
2.13333	1
2.14167	1
2.15000	2
2.15833	2
2.16667	1
2.17500	0
2.18333	-1
2.19167	-2
2.20000	-2
2.20833	-1
2.21667	-1
2.22500	-2
2.23333	-3
2.24167	-5
2.25000	-6
2.25833	-7
2.26667	-8
2.27500	-9
2.28333	-8
2.29167	-5
2.30000	-1
2.30833	4
2.31667	6
2.32500	5
2.33333	1
2.34167	-5
2.35000	-10
2.35833	-12
2.36667	-11
2.37500	-8
2.38333	-4
2.39167	-0
2.40000	2
2.40833	3
2.41667	4
2.42500	4
2.43333	2
2.44167	-0
2.45000	-3
2.45833	-6
2.46667	-9
2.47500	-11
2.48333	-12
2.49167	-13
2.50000	-13
2.50833	-13
2.51667	-13
2.52500	-15
2.53333	-18
2.54167	-22
2.55000	-24
2.55833	-24
2.56667	-23
2.57500	-19
2.58333	-15
2.59167	-11
2.60000	-8
2.60833	-7
2.61667	-8
2.62500	-10
2.63333	-11
2.64167	-9
2.65000	-5
2.65833	0
2.66667	5
2.67500	9
2.68333	10
2.69167	10
2.70000	9
2.70833	7
2.71667	4
2.72500	1
2.73333	-3
2.74167	-6
2.75000	-7
2.75833	-6
2.76667	-3
2.77500	-1
2.78333	-0
2.79167	-0
2.80000	-1
2.80833	-2
2.81667	-0
2.82500	1
2.83333	3
2.84167	3
2.85000	3
2.85833	3
2.86667	3
2.87500	3
2.88333	1
2.89167	-1
2.90000	-3
2.90833	-4
2.91667	-3
2.92500	-1
2.93333	-2
2.94167	-4
2.95000	-9
2.95833	-14
2.96667	-18
2.97500	-21
2.98333	-22
2.99167	-23
3.00000	-24
3.00833	-26
3.01667	-28
3.02500	-30
3.03333	-30
3.04167	-28
3.05000	-23
3.05833	-17
3.06667	-11
3.07500	-7
3.08333	-4
3.09167	-3
3.10000	-4
3.10833	-6
3.11667	-7
3.12500	-8
3.13333	-8
3.14167	-10
3.15000	-11
3.15833	-11
3.16667	-10
3.17500	-10
3.18333	-11
3.19167	-13
3.20000	-14
3.20833	-14
3.21667	-12
3.22500	-10
3.23333	-9
3.24167	-10
3.25000	-12
3.25833	-14
3.26667	-15
3.27500	-15
3.28333	-14
3.29167	-13
3.30000	-13
3.30833	-13
3.31667	-13
3.32500	-12
3.33333	-9
3.34167	-5
3.35000	-2
3.35833	2
3.36667	4
3.37500	3
3.38333	1
3.39167	-2
3.40000	-6
3.40833	-8
3.41667	-9
3.42500	-8
3.43333	-6
3.44167	-6
3.45000	-5
3.45833	-4
3.46667	-3
3.47500	-3
3.48333	-4
3.49167	-4
3.50000	-6
3.50833	-7
3.51667	-9
3.52500	-11
3.53333	-14
3.54167	-16
3.55000	-17
3.55833	-17
3.56667	-16
3.57500	-15
3.58333	-14
3.59167	-14
3.60000	-13
3.60833	-12
3.61667	-10
3.62500	-8
3.63333	-6
3.64167	-5
3.65000	-4
3.65833	-5
3.66667	-6
3.67500	-5
3.68333	-4
3.69167	-2
3.70000	1
3.70833	3
3.71667	3
3.72500	1
3.73333	-4
3.74167	-10
3.75000	-14
3.75833	-15
3.76667	-13
3.77500	-10
3.78333	-7
3.79167	-6
3.80000	-7
3.80833	-8
3.81667	-8
3.82500	-6
3.83333	-5
3.84167	-5
3.85000	-5
3.85833	-4
3.86667	-2
3.87500	0
3.88333	3
3.89167	5
3.90000	5
3.90833	4
3.91667	3
3.92500	1
3.93333	-1
3.94167	-3
3.95000	-4
3.95833	-5
3.96667	-6
3.97500	-6
3.98333	-5
3.99167	-3
4.00000	-3
4.00833	-3
4.01667	-5
4.02500	-9
4.03333	-11
4.04167	-12
4.05000	-12
4.05833	-13
4.06667	-15
4.07500	-18
4.08333	-20
4.09167	-21
4.10000	-20
4.10833	-18
4.11667	-16
4.12500	-14
4.13333	-13
4.14167	-11
4.15000	-9
4.15833	-7
4.16667	-6
4.17500	-7
4.18333	-8
4.19167	-10
4.20000	-11
4.20833	-13
4.21667	-15
4.22500	-17
4.23333	-18
4.24167	-18
4.25000	-16
4.25833	-13
4.26667	-9
4.27500	-5
4.28333	-2
4.29167	0
4.30000	0
4.30833	-0
4.31667	-2
4.32500	-3
4.33333	-3
4.34167	-3
4.35000	-4
4.35833	-6
4.36667	-8
4.37500	-10
4.38333	-9
4.39167	-7
4.40000	-2
4.40833	1
4.41667	2
4.42500	1
4.43333	-1
4.44167	-3
4.45000	-3
4.45833	-3
4.46667	-2
4.47500	-1
4.48333	-0
4.49167	-0
4.50000	-2
4.50833	-3
4.51667	-4
4.52500	-4
4.53333	-5
4.54167	-7
4.55000	-9
4.55833	-12
4.56667	-14
4.57500	-15
4.58333	-16
4.59167	-17
4.60000	-19
4.60833	-20
4.61667	-21
4.62500	-20
4.63333	-19
4.64167	-16
4.65000	-12
4.65833	-7
4.66667	-3
4.67500	-0
4.68333	-0
4.69167	-2
4.70000	-4
4.70833	-6
4.71667	-8
4.72500	-8
4.73333	-8
4.74167	-9
4.75000	-11
4.75833	-13
4.76667	-15
4.77500	-16
4.78333	-16
4.79167	-15
4.80000	-12
4.80833	-9
4.81667	-4
4.82500	0
4.83333	2
4.84167	1
4.85000	-1
4.85833	-4
4.86667	-6
4.87500	-6
4.88333	-6
4.89167	-5
4.90000	-6
4.90833	-7
4.91667	-7
4.92500	-6
4.93333	-4
4.94167	-3
4.95000	-2
4.95833	-2
4.96667	-3
4.97500	-4
4.98333	-6
4.99167	-7
5.00000	-8
5.00833	-8
5.01667	-8
5.02500	-6
5.03333	-4
5.04167	-2
5.05000	0
5.05833	2
5.06667	2
5.07500	2
5.08333	2
5.09167	2
5.10000	4
5.10833	3
5.11667	-1
5.12500	-5
5.13333	-8
5.14167	-9
5.15000	-6
5.15833	-1
5.16667	4
5.17500	6
5.18333	6
5.19167	5
5.20000	3
5.20833	2
5.21667	2
5.22500	2
5.23333	2
5.24167	-0
5.25000	-3
5.25833	-5
5.26667	-8
5.27500	-10
5.28333	-11
5.29167	-11
5.30000	-11
5.30833	-11
5.31667	-9
5.32500	-7
5.33333	-5
5.34167	-5
5.35000	-5
5.35833	-5
5.36667	-5
5.37500	-5
5.38333	-7
5.39167	-10
5.40000	-14
5.40833	-18
5.41667	-21
5.42500	-21
5.43333	-19
5.44167	-15
5.45000	-9
5.45833	-3
5.46667	2
5.47500	6
5.48333	7
5.49167	5
5.50000	-0
5.50833	-6
5.51667	-10
5.52500	-13
5.53333	-12
5.54167	-8
5.55000	-4
5.55833	0
5.56667	3
5.57500	7
5.58333	10
5.59167	13
5.60000	15
5.60833	17
5.61667	17
5.62500	15
5.63333	11
5.64167	6
5.65000	2
5.65833	-2
5.66667	-4
5.67500	-4
5.68333	-3
5.69167	-2
5.70000	-2
5.70833	-4
5.71667	-8
5.72500	-13
5.73333	-15
5.74167	-16
5.75000	-15
5.75833	-13
5.76667	-11
5.77500	-10
5.78333	-11
5.79167	-12
5.80000	-13
5.80833	-13
5.81667	-12
5.82500	-9
5.83333	-6
5.84167	-3
5.85000	-1
5.85833	0
5.86667	-0
5.87500	-2
5.88333	-3
5.89167	-3
5.90000	-0
5.90833	2
5.91667	4
5.92500	4
5.93333	2
5.94167	-2
5.95000	-6
5.95833	-10
5.96667	-13
5.97500	-16
5.98333	-18
5.99167	-19
6.00000	-18
6.00833	-14
6.01667	-10
6.02500	-5
6.03333	0
6.04167	5
6.05000	8
6.05833	9
6.06667	10
6.07500	10
6.08333	11
6.09167	11
6.10000	10
6.10833	7
6.11667	4
6.12500	0
6.13333	-2
6.14167	-3
6.15000	-3
6.15833	-2
6.16667	-3
6.17500	-5
6.18333	-7
6.19167	-8
6.20000	-7
6.20833	-5
6.21667	-3
6.22500	-2
6.23333	-2
6.24167	-3
6.25000	-3
6.25833	-1
6.26667	1
6.27500	2
6.28333	1
6.29167	-1
6.30000	-4
6.30833	-6
6.31667	-7
6.32500	-5
6.33333	-3
6.34167	-1
6.35000	-1
6.35833	-2
6.36667	-4
6.37500	-5
6.38333	-4
6.39167	-1
6.40000	2
6.40833	5
6.41667	7
6.42500	7
6.43333	6
6.44167	3
6.45000	2
6.45833	1
6.46667	2
6.47500	3
6.48333	4
6.49167	4
6.50000	4
6.50833	3
6.51667	2
6.52500	1
6.53333	-1
6.54167	-2
6.55000	-2
6.55833	0
6.56667	4
6.57500	8
6.58333	11
6.59167	12
6.60000	9
6.60833	6
6.61667	3
6.62500	2
6.63333	1
6.64167	2
6.65000	3
6.65833	6
6.66667	10
6.67500	13
6.68333	14
6.69167	14
6.70000	10
6.70833	5
6.71667	-0
6.72500	-4
6.73333	-4
6.74167	-0
6.75000	5
6.75833	10
6.76667	13
6.77500	12
6.78333	10
6.79167	7
6.80000	4
6.80833	1
6.81667	-1
6.82500	-4
6.83333	-5
6.84167	-5
6.85000	-4
6.85833	-3
6.86667	-2
6.87500	-4
6.88333	-6
6.89167	-8
6.90000	-8
6.90833	-7
6.91667	-5
6.92500	-4
6.93333	-3
6.94167	-4
6.95000	-3
6.95833	-2
6.96667	-0
6.97500	1
6.98333	2
6.99167	3
7.00000	3
7.00833	3
7.01667	2
7.02500	1
7.03333	1
7.04167	2
7.05000	3
7.05833	4
7.06667	5
7.07500	6
7.08333	6
7.09167	6
7.10000	6
7.10833	6
7.11667	6
7.12500	6
7.13333	5
7.14167	3
7.15000	2
7.15833	1
7.16667	2
7.17500	3
7.18333	5
7.19167	6
7.20000	6
7.20833	6
7.21667	6
7.22500	5
7.23333	3
7.24167	-2
7.25000	-6
7.25833	-9
7.26667	-11
7.27500	-10
7.28333	-8
7.29167	-5
7.30000	-3
7.30833	-0
7.31667	2
7.32500	4
7.33333	6
7.34167	8
7.35000	9
7.35833	9
7.36667	6
7.37500	1
7.38333	-3
7.39167	-6
7.40000	-6
7.40833	-5
7.41667	-2
7.42500	2
7.43333	3
7.44167	3
7.45000	2
7.45833	-1
7.46667	-3
7.47500	-4
7.48333	-3
7.49167	-1
7.50000	3
7.50833	5
7.51667	6
7.52500	5
7.53333	5
7.54167	5
7.55000	5
7.55833	5
7.56667	6
7.57500	6
7.58333	5
7.59167	3
7.60000	1
7.60833	-2
7.61667	-5
7.62500	-9
7.63333	-12
7.64167	-15
7.65000	-17
7.65833	-18
7.66667	-17
7.67500	-16
7.68333	-13
7.69167	-11
7.70000	-10
7.70833	-8
7.71667	-8
7.72500	-8
7.73333	-8
7.74167	-6
7.75000	-3
7.75833	0
7.76667	2
7.77500	2
7.78333	-2
7.79167	-6
7.80000	-10
7.80833	-13
7.81667	-13
7.82500	-12
7.83333	-11
7.84167	-10
7.85000	-8
7.85833	-6
7.86667	-4
7.87500	-2
7.88333	-0
7.89167	-0
7.90000	-1
7.90833	-2
7.91667	-4
7.92500	-5
7.93333	-6
7.94167	-6
7.95000	-7
7.95833	-9
7.96667	-12
7.97500	-15
7.98333	-17
7.99167	-17
8.00000	-15
8.00833	-13
8.01667	-11
8.02500	-10
8.03333	-9
8.04167	-9
8.05000	-8
8.05833	-6
8.06667	-5
8.07500	-5
8.08333	-6
8.09167	-6
8.10000	-5
8.10833	-5
8.11667	-5
8.12500	-7
8.13333	-11
8.14167	-16
8.15000	-20
8.15833	-20
8.16667	-17
8.17500	-12
8.18333	-7
8.19167	-4
8.20000	-3
8.20833	-3
8.21667	-5
8.22500	-6
8.23333	-8
8.24167	-11
8.25000	-13
8.25833	-16
8.26667	-17
8.27500	-17
8.28333	-15
8.29167	-11
8.30000	-7
8.30833	-3
8.31667	-0
8.32500	1
8.33333	0
8.34167	-4
8.35000	-8
8.35833	-13
8.36667	-17
8.37500	-19
8.38333	-19
8.39167	-16
8.40000	-13
8.40833	-9
8.41667	-6
8.42500	-5
8.43333	-6
8.44167	-8
8.45000	-8
8.45833	-7
8.46667	-5
8.47500	-3
8.48333	-1
8.49167	-0
8.50000	-1
8.50833	-2
8.51667	-3
8.52500	-3
8.53333	-3
8.54167	-4
8.55000	-4
8.55833	-4
8.56667	-2
8.57500	0
8.58333	3
8.59167	7
8.60000	11
8.60833	15
8.61667	18
8.62500	18
8.63333	15
8.64167	9
8.65000	3
8.65833	-4
8.66667	-10
8.67500	-15
8.68333	-18
8.69167	-20
8.70000	-21
8.70833	-20
8.71667	-17
8.72500	-12
8.73333	-7
8.74167	-3
8.75000	-2
8.75833	-5
8.76667	-9
8.77500	-13
8.78333	-16
8.79167	-16
8.80000	-13
8.80833	-10
8.81667	-7
8.82500	-4
8.83333	-5
8.84167	-8
8.85000	-10
8.85833	-11
8.86667	-10
8.87500	-8
8.88333	-6
8.89167	-6
8.90000	-8
8.90833	-12
8.91667	-15
8.92500	-18
8.93333	-18
8.94167	-16
8.95000	-13
8.95833	-9
8.96667	-7
8.97500	-6
8.98333	-7
8.99167	-9
9.00000	-12
9.00833	-14
9.01667	-15
9.02500	-16
9.03333	-14
9.04167	-10
9.05000	-6
9.05833	-3
9.06667	-2
9.07500	-3
9.08333	-5
9.09167	-7
9.10000	-8
9.10833	-7
9.11667	-6
9.12500	-5
9.13333	-7
9.14167	-11
9.15000	-14
9.15833	-15
9.16667	-15
9.17500	-12
9.18333	-8
9.19167	-7
9.20000	-8
9.20833	-9
9.21667	-8
9.22500	-5
9.23333	-2
9.24167	2
9.25000	4
9.25833	4
9.26667	3
9.27500	1
9.28333	-1
9.29167	-3
9.30000	-4
9.30833	-5
9.31667	-5
9.32500	-6
9.33333	-7
9.34167	-6
9.35000	-3
9.35833	2
9.36667	6
9.37500	9
9.38333	10
9.39167	8
9.40000	5
9.40833	0
9.41667	-4
9.42500	-7
9.43333	-9
9.44167	-10
9.45000	-10
9.45833	-8
9.46667	-5
9.47500	-2
9.48333	0
9.49167	-0
9.50000	-3
9.50833	-6
9.51667	-7
9.52500	-7
9.53333	-8
9.54167	-9
9.55000	-12
9.55833	-17
9.56667	-21
9.57500	-22
9.58333	-22
9.59167	-20
9.60000	-19
9.60833	-17
9.61667	-16
9.62500	-14
9.63333	-12
9.64167	-10
9.65000	-8
9.65833	-7
9.66667	-6
9.67500	-5
9.68333	-4
9.69167	-3
9.70000	-4
9.70833	-6
9.71667	-8
9.72500	-8
9.73333	-7
9.74167	-4
9.75000	-2
9.75833	-1
9.76667	-1
9.77500	-2
9.78333	-2
9.79167	-1
9.80000	-0
9.80833	1
9.81667	1
9.82500	-0
9.83333	-3
9.84167	-6
9.85000	-7
9.85833	-6
9.86667	-4
9.87500	-3
9.88333	-3
9.89167	-5
9.90000	-7
9.90833	-8
9.91667	-6
9.92500	-3
9.93333	2
9.94167	5
9.95000	6
9.95833	4
9.96667	1
9.97500	-2
9.98333	-6
9.99167	-9
10.00000	-11
10.00833	-13
10.01667	-14
10.02500	-16
10.03333	-17
10.04167	-18
10.05000	-20
10.05833	-22
10.06667	-23
10.07500	-22
10.08333	-18
10.09167	-13
10.10000	-8
10.10833	-5
10.11667	-3
10.12500	-3
10.13333	-3
10.14167	-3
10.15000	-3
10.15833	-2
10.16667	0
10.17500	3
10.18333	5
10.19167	7
10.20000	8
10.20833	7
10.21667	6
10.22500	4
10.23333	3
10.24167	2
10.25000	0
10.25833	-2
10.26667	-4
10.27500	-5
10.28333	-6
10.29167	-6
10.30000	-8
10.30833	-10
10.31667	-11
10.32500	-11
10.33333	-9
10.34167	-6
10.35000	-3
10.35833	-1
10.36667	1
10.37500	3
10.38333	5
10.39167	8
10.40000	11
10.40833	12
10.41667	12
10.42500	10
10.43333	8
10.44167	6
10.45000	4
10.45833	5
10.46667	6
10.47500	8
10.48333	10
10.49167	10
10.50000	9
10.50833	6
10.51667	3
10.52500	-1
10.53333	-4
10.54167	-7
10.55000	-9
10.55833	-10
10.56667	-9
10.57500	-7
10.58333	-5
10.59167	-4
10.60000	-5
10.60833	-8
10.61667	-12
10.62500	-15
10.63333	-17
10.64167	-17
10.65000	-16
10.65833	-15
10.66667	-15
10.67500	-15
10.68333	-15
10.69167	-13
10.70000	-11
10.70833	-9
10.71667	-7
10.72500	-7
10.73333	-7
10.74167	-8
10.75000	-8
10.75833	-7
10.76667	-6
10.77500	-5
10.78333	-5
10.79167	-5
10.80000	-4
10.80833	-2
10.81667	-1
10.82500	-1
10.83333	-0
10.84167	2
10.85000	4
10.85833	7
10.86667	9
10.87500	10
10.88333	9
10.89167	8
10.90000	8
10.90833	8
10.91667	7
10.92500	5
10.93333	1
10.94167	-2
10.95000	-4
10.95833	-5
10.96667	-5
10.97500	-6
10.98333	-8
10.99167	-11
11.00000	-15
11.00833	-17
11.01667	-18
11.02500	-17
11.03333	-15
11.04167	-13
11.05000	-12
11.05833	-13
11.06667	-13
11.07500	-12
11.08333	-9
11.09167	-4
11.10000	2
11.10833	7
11.11667	11
11.12500	11
11.13333	11
11.14167	9
11.15000	5
11.15833	1
11.16667	-2
11.17500	-5
11.18333	-7
11.19167	-7
11.20000	-4
11.20833	-3
11.21667	-3
11.22500	-4
11.23333	-6
11.24167	-7
11.25000	-6
11.25833	-4
11.26667	-2
11.27500	-3
11.28333	-5
11.29167	-8
11.30000	-10
11.30833	-11
11.31667	-12
11.32500	-13
11.33333	-12
11.34167	-12
11.35000	-11
11.35833	-12
11.36667	-13
11.37500	-14
11.38333	-15
11.39167	-15
11.40000	-14
11.40833	-12
11.41667	-11
11.42500	-11
11.43333	-11
11.44167	-10
11.45000	-9
11.45833	-7
11.46667	-5
11.47500	-4
11.48333	-4
11.49167	-4
11.50000	-2
11.50833	-1
11.51667	0
11.52500	1
11.53333	1
11.54167	0
11.55000	-1
11.55833	-2
11.56667	-4
11.57500	-5
11.58333	-8
11.59167	-10
11.60000	-12
11.60833	-15
11.61667	-19
11.62500	-22
11.63333	-24
11.64167	-24
11.65000	-22
11.65833	-19
11.66667	-15
11.67500	-11
11.68333	-8
11.69167	-6
11.70000	-6
11.70833	-7
11.71667	-8
11.72500	-9
11.73333	-9
11.74167	-9
11.75000	-8
11.75833	-6
11.76667	-5
11.77500	-5
11.78333	-6
11.79167	-7
11.80000	-9
11.80833	-10
11.81667	-9
11.82500	-8
11.83333	-5
11.84167	-2
11.85000	2
11.85833	5
11.86667	7
11.87500	7
11.88333	6
11.89167	2
11.90000	-2
11.90833	-6
11.91667	-9
11.92500	-9
11.93333	-8
11.94167	-7
11.95000	-5
11.95833	-4
11.96667	-2
11.97500	-2
11.98333	-2
11.99167	-4
12.00000	-7
12.00833	-9
12.01667	-10
12.02500	-9
12.03333	-7
12.04167	-6
12.05000	-7
12.05833	-9
12.06667	-13
12.07500	-16
12.08333	-16
12.09167	-13
12.10000	-8
12.10833	-3
12.11667	0
12.12500	1
12.13333	1
12.14167	1
12.15000	0
12.15833	1
12.16667	1
12.17500	-0
12.18333	-2
12.19167	-4
12.20000	-4
12.20833	-4
12.21667	-5
12.22500	-9
12.23333	-14
12.24167	-21
12.25000	-27
12.25833	-31
12.26667	-32
12.27500	-29
12.28333	-24
12.29167	-17
12.30000	-9
12.30833	-4
12.31667	-3
12.32500	-4
12.33333	-6
12.34167	-9
12.35000	-9
12.35833	-6
12.36667	-3
12.37500	-1
12.38333	-1
12.39167	-2
12.40000	-3
12.40833	-4
12.41667	-4
12.42500	-4
12.43333	-3
12.44167	-2
12.45000	1
12.45833	3
12.46667	3
12.47500	1
12.48333	-2
12.49167	-6
12.50000	-9
12.50833	-11
12.51667	-11
12.52500	-10
12.53333	-7
12.54167	-4
12.55000	-1
12.55833	0
12.56667	-0
12.57500	-2
12.58333	-4
12.59167	-6
12.60000	-7
12.60833	-8
12.61667	-8
12.62500	-7
12.63333	-8
12.64167	-10
12.65000	-12
12.65833	-13
12.66667	-12
12.67500	-9
12.68333	-4
12.69167	-1
12.70000	1
12.70833	0
12.71667	-3
12.72500	-6
12.73333	-8
12.74167	-9
12.75000	-9
12.75833	-9
12.76667	-11
12.77500	-13
12.78333	-14
12.79167	-13
12.80000	-11
12.80833	-8
12.81667	-7
12.82500	-6
12.83333	-5
12.84167	-4
12.85000	-2
12.85833	-0
12.86667	2
12.87500	4
12.88333	5
12.89167	4
12.90000	3
12.90833	0
12.91667	-2
12.92500	-4
12.93333	-3
12.94167	-0
12.95000	2
12.95833	3
12.96667	2
12.97500	0
12.98333	-3
12.99167	-5
13.00000	-7
13.00833	-9
13.01667	-12
13.02500	-16
13.03333	-18
13.04167	-17
13.05000	-16
13.05833	-14
13.06667	-11
13.07500	-8
13.08333	-4
13.09167	1
13.10000	6
13.10833	10
13.11667	11
13.12500	10
13.13333	7
13.14167	3
13.15000	-0
13.15833	-4
13.16667	-7
13.17500	-12
13.18333	-16
13.19167	-19
13.20000	-20
13.20833	-20
13.21667	-18
13.22500	-16
13.23333	-15
13.24167	-15
13.25000	-14
13.25833	-12
13.26667	-8
13.27500	-4
13.28333	-0
13.29167	3
13.30000	4
13.30833	4
13.31667	3
13.32500	2
13.33333	0
13.34167	-2
13.35000	-2
13.35833	-1
13.36667	-1
13.37500	-2
13.38333	-5
13.39167	-6
13.40000	-7
13.40833	-5
13.41667	-1
13.42500	3
13.43333	5
13.44167	5
13.45000	4
13.45833	2
13.46667	0
13.47500	-2
13.48333	-6
13.49167	-10
13.50000	-15
13.50833	-18
13.51667	-19
13.52500	-17
13.53333	-13
13.54167	-8
13.55000	-7
13.55833	-8
13.56667	-11
13.57500	-15
13.58333	-18
13.59167	-19
13.60000	-16
13.60833	-12
13.61667	-8
13.62500	-5
13.63333	-4
13.64167	-5
13.65000	-6
13.65833	-5
13.66667	-2
13.67500	0
13.68333	2
13.69167	2
13.70000	1
13.70833	-2
13.71667	-5
13.72500	-7
13.73333	-9
13.74167	-9
13.75000	-8
13.75833	-7
13.76667	-5
13.77500	-3
13.78333	-0
13.79167	3
13.80000	7
13.80833	9
13.81667	9
13.82500	7
13.83333	5
13.84167	4
13.85000	3
13.85833	4
13.86667	5
13.87500	4
13.88333	3
13.89167	2
13.90000	1
13.90833	-0
13.91667	-2
13.92500	-4
13.93333	-4
13.94167	-1
13.95000	5
13.95833	13
13.96667	20
13.97500	24
13.98333	24
13.99167	23
14.00000	20
14.00833	17
14.01667	17
14.02500	16
14.03333	16
14.04167	13
14.05000	10
14.05833	7
14.06667	5
14.07500	6
14.08333	9
14.09167	13
14.10000	17
14.10833	20
14.11667	22
14.12500	21
14.13333	19
14.14167	17
14.15000	17
14.15833	18
14.16667	21
14.17500	24
14.18333	28
14.19167	30
14.20000	31
14.20833	30
14.21667	28
14.22500	25
14.23333	21
14.24167	19
14.25000	18
14.25833	19
14.26667	22
14.27500	24
14.28333	26
14.29167	28
14.30000	28
14.30833	27
14.31667	24
14.32500	20
14.33333	17
14.34167	16
14.35000	19
14.35833	26
14.36667	34
14.37500	41
14.38333	47
14.39167	50
14.40000	50
14.40833	46
14.41667	41
14.42500	35
14.43333	31
14.44167	29
14.45000	28
14.45833	28
14.46667	29
14.47500	30
14.48333	30
14.49167	30
14.50000	29
14.50833	28
14.51667	27
14.52500	27
14.53333	27
14.54167	26
14.55000	26
14.55833	27
14.56667	28
14.57500	27
14.58333	25
14.59167	22
14.60000	19
14.60833	18
14.61667	19
14.62500	21
14.63333	23
14.64167	24
14.65000	22
14.65833	17
14.66667	12
14.67500	9
14.68333	10
14.69167	15
14.70000	22
14.70833	27
14.71667	27
14.72500	25
14.73333	22
14.74167	20
14.75000	21
14.75833	23
14.76667	27
14.77500	28
14.78333	28
14.79167	27
14.80000	26
14.80833	25
14.81667	24
14.82500	22
14.83333	19
14.84167	16
14.85000	15
14.85833	17
14.86667	19
14.87500	22
14.88333	25
14.89167	25
14.90000	23
14.90833	20
14.91667	17
14.92500	15
14.93333	14
14.94167	16
14.95000	18
14.95833	20
14.96667	21
14.97500	20
14.98333	18
14.99167	16
15.00000	13
15.00833	12
15.01667	11
15.02500	10
15.03333	9
15.04167	8
15.05000	6
15.05833	5
15.06667	4
15.07500	4
15.08333	5
15.09167	6
15.10000	6
15.10833	5
15.11667	3
15.12500	1
15.13333	1
15.14167	3
15.15000	5
15.15833	7
15.16667	7
15.17500	5
15.18333	2
15.19167	0
15.20000	-0
15.20833	1
15.21667	3
15.22500	4
15.23333	6
15.24167	5
15.25000	4
15.25833	3
15.26667	1
15.27500	-1
15.28333	-3
15.29167	-2
15.30000	-0
15.30833	3
15.31667	6
15.32500	8
15.33333	8
15.34167	7
15.35000	5
15.35833	3
15.36667	1
15.37500	0
15.38333	1
15.39167	3
15.40000	5
15.40833	7
15.41667	6
15.42500	5
15.43333	4
15.44167	5
15.45000	6
15.45833	8
15.46667	10
15.47500	11
15.48333	12
15.49167	12
15.50000	12
15.50833	12
15.51667	10
15.52500	8
15.53333	6
15.54167	6
15.55000	8
15.55833	13
15.56667	17
15.57500	20
15.58333	21
15.59167	21
15.60000	21
15.60833	21
15.61667	22
15.62500	24
15.63333	24
15.64167	22
15.65000	17
15.65833	11
15.66667	6
15.67500	2
15.68333	1
15.69167	1
15.70000	3
15.70833	5
15.71667	8
15.72500	10
15.73333	13
15.74167	15
15.75000	16
15.75833	14
15.76667	12
15.77500	10
15.78333	7
15.79167	6
15.80000	7
15.80833	9
15.81667	9
15.82500	9
15.83333	7
15.84167	6
15.85000	2
15.85833	-3
15.86667	-7
15.87500	-9
15.88333	-10
15.89167	-9
15.90000	-8
15.90833	-6
15.91667	-4
15.92500	-1
15.93333	1
15.94167	3
15.95000	4
15.95833	4
15.96667	3
15.97500	3
15.98333	4
15.99167	3
16.00000	2
16.00833	1
16.01667	0
16.02500	-1
16.03333	-2
16.04167	-3
16.05000	-3
16.05833	-3
16.06667	-2
16.07500	-2
16.08333	-1
16.09167	0
16.10000	3
16.10833	5
16.11667	5
16.12500	5
16.13333	5
16.14167	7
16.15000	10
16.15833	12
16.16667	13
16.17500	10
16.18333	6
16.19167	1
16.20000	-3
16.20833	-4
16.21667	-3
16.22500	-1
16.23333	1
16.24167	-0
16.25000	-3
16.25833	-7
16.26667	-11
16.27500	-15
16.28333	-19
16.29167	-21
16.30000	-20
16.30833	-17
16.31667	-12
16.32500	-6
16.33333	1
16.34167	9
16.35000	14
16.35833	15
16.36667	13
16.37500	8
16.38333	1
16.39167	-4
16.40000	-6
16.40833	-6
16.41667	-4
16.42500	0
16.43333	4
16.44167	8
16.45000	9
16.45833	8
16.46667	5
16.47500	1
16.48333	-2
16.49167	-4
16.50000	-4
16.50833	-4
16.51667	-4
16.52500	-6
16.53333	-7
16.54167	-9
16.55000	-9
16.55833	-8
16.56667	-6
16.57500	-3
16.58333	-0
16.59167	2
16.60000	4
16.60833	4
16.61667	2
16.62500	-0
16.63333	-3
16.64167	-5
16.65000	-7
16.65833	-7
16.66667	-6
16.67500	-7
16.68333	-8
16.69167	-8
16.70000	-6
16.70833	-4
16.71667	-2
16.72500	0
16.73333	1
16.74167	1
16.75000	1
16.75833	2
16.76667	2
16.77500	0
16.78333	-3
16.79167	-6
16.80000	-10
16.80833	-13
16.81667	-15
16.82500	-15
16.83333	-15
16.84167	-15
16.85000	-16
16.85833	-17
16.86667	-18
16.87500	-17
16.88333	-14
16.89167	-11
16.90000	-8
16.90833	-6
16.91667	-7
16.92500	-9
16.93333	-13
16.94167	-16
16.95000	-19
16.95833	-20
16.96667	-20
16.97500	-19
16.98333	-17
16.99167	-15
17.00000	-14
17.00833	-12
17.01667	-8
17.02500	-5
17.03333	-2
17.04167	-1
17.05000	-1
17.05833	-3
17.06667	-5
17.07500	-7
17.08333	-9
17.09167	-12
17.10000	-17
17.10833	-21
17.11667	-25
17.12500	-26
17.13333	-24
17.14167	-20
17.15000	-18
17.15833	-18
17.16667	-19
17.17500	-20
17.18333	-21
17.19167	-21
17.20000	-19
17.20833	-18
17.21667	-17
17.22500	-15
17.23333	-13
17.24167	-10
17.25000	-8
17.25833	-6
17.26667	-6
17.27500	-8
17.28333	-10
17.29167	-12
17.30000	-12
17.30833	-12
17.31667	-12
17.32500	-14
17.33333	-16
17.34167	-18
17.35000	-19
17.35833	-19
17.36667	-17
17.37500	-16
17.38333	-15
17.39167	-14
17.40000	-10
17.40833	-6
17.41667	-1
17.42500	2
17.43333	2
17.44167	0
17.45000	-2
17.45833	-4
17.46667	-4
17.47500	-1
17.48333	4
17.49167	9
17.50000	14
17.50833	16
17.51667	14
17.52500	9
17.53333	3
17.54167	-4
17.55000	-8
17.55833	-8
17.56667	-5
17.57500	-1
17.58333	3
17.59167	2
17.60000	-1
17.60833	-7
17.61667	-15
17.62500	-22
17.63333	-27
17.64167	-29
17.65000	-26
17.65833	-20
17.66667	-12
17.67500	-4
17.68333	2
17.69167	4
17.70000	3
17.70833	-0
17.71667	-4
17.72500	-9
17.73333	-12
17.74167	-13
17.75000	-13
17.75833	-13
17.76667	-12
17.77500	-12
17.78333	-13
17.79167	-13
17.80000	-13
17.80833	-11
17.81667	-10
17.82500	-9
17.83333	-7
17.84167	-5
17.85000	-2
17.85833	-2
17.86667	-3
17.87500	-5
17.88333	-8
17.89167	-11
17.90000	-16
17.90833	-20
17.91667	-24
17.92500	-25
17.93333	-24
17.94167	-20
17.95000	-15
17.95833	-10
17.96667	-7
17.97500	-5
17.98333	-4
17.99167	-3
18.00000	0
18.00833	3
18.01667	4
18.02500	2
18.03333	-1
18.04167	-6
18.05000	-12
18.05833	-16
18.06667	-17
18.07500	-16
18.08333	-12
18.09167	-8
18.10000	-4
18.10833	-2
18.11667	-2
18.12500	-3
18.13333	-4
18.14167	-4
18.15000	-2
18.15833	-0
18.16667	2
18.17500	3
18.18333	4
18.19167	4
18.20000	4
18.20833	3
18.21667	3
18.22500	2
18.23333	2
18.24167	3
18.25000	4
18.25833	3
18.26667	2
18.27500	0
18.28333	-1
18.29167	-3
18.30000	-3
18.30833	-3
18.31667	-4
18.32500	-5
18.33333	-7
18.34167	-8
18.35000	-9
18.35833	-8
18.36667	-6
18.37500	-4
18.38333	-1
18.39167	1
18.40000	4
18.40833	6
18.41667	8
18.42500	9
18.43333	9
18.44167	8
18.45000	7
18.45833	7
18.46667	8
18.47500	11
18.48333	14
18.49167	16
18.50000	17
18.50833	18
18.51667	20
18.52500	23
18.53333	25
18.54167	27
18.55000	26
18.55833	23
18.56667	19
18.57500	16
18.58333	14
18.59167	15
18.60000	16
18.60833	17
18.61667	17
18.62500	16
18.63333	15
18.64167	15
18.65000	17
18.65833	20
18.66667	21
18.67500	20
18.68333	17
18.69167	13
18.70000	8
18.70833	5
18.71667	3
18.72500	4
18.73333	7
18.74167	10
18.75000	12
18.75833	14
18.76667	15
18.77500	16
18.78333	18
18.79167	21
18.80000	23
18.80833	24
18.81667	24
18.82500	23
18.83333	23
18.84167	25
18.85000	29
18.85833	32
18.86667	35
18.87500	35
18.88333	34
18.89167	33
18.90000	33
18.90833	33
18.91667	33
18.92500	33
18.93333	32
18.94167	30
18.95000	28
18.95833	27
18.96667	25
18.97500	25
18.98333	24
18.99167	24
19.00000	24
19.00833	24
19.01667	24
19.02500	24
19.03333	25
19.04167	27
19.05000	30
19.05833	34
19.06667	37
19.07500	39
19.08333	39
19.09167	39
19.10000	39
19.10833	39
19.11667	40
19.12500	40
19.13333	40
19.14167	39
19.15000	37
19.15833	35
19.16667	34
19.17500	34
19.18333	35
19.19167	35
19.20000	32
19.20833	29
19.21667	24
19.22500	22
19.23333	23
19.24167	28
19.25000	34
19.25833	40
19.26667	45
19.27500	47
19.28333	47
19.29167	47
19.30000	47
19.30833	48
19.31667	49
19.32500	49
19.33333	49
19.34167	49
19.35000	48
19.35833	47
19.36667	46
19.37500	45
19.38333	43
19.39167	42
19.40000	41
19.40833	42
19.41667	45
19.42500	47
19.43333	49
19.44167	50
19.45000	52
19.45833	54
19.46667	57
19.47500	58
19.48333	59
19.49167	59
19.50000	59
19.50833	58
19.51667	59
19.52500	60
19.53333	62
19.54167	64
19.55000	66
19.55833	67
19.56667	68
19.57500	69
19.58333	70
19.59167	70
19.60000	67
19.60833	64
19.61667	61
19.62500	61
19.63333	63
19.64167	68
19.65000	73
19.65833	77
19.66667	80
19.67500	81
19.68333	82
19.69167	82
19.70000	82
19.70833	82
19.71667	83
19.72500	83
19.73333	83
19.74167	84
19.75000	85
19.75833	87
19.76667	89
19.77500	91
19.78333	92
19.79167	93
19.80000	92
19.80833	91
19.81667	92
19.82500	93
19.83333	96
19.84167	99
19.85000	102
19.85833	105
19.86667	108
19.87500	113
19.88333	117
19.89167	120
19.90000	122
19.90833	123
19.91667	124
19.92500	125
19.93333	128
19.94167	130
19.95000	132
19.95833	133
19.96667	136
19.97500	142
19.98333	149
19.99167	156
20.00000	161
20.00833	165
20.01667	167
20.02500	169
20.03333	173
20.04167	180
20.05000	186
20.05833	191
20.06667	195
20.07500	198
20.08333	202
20.09167	208
20.10000	216
20.10833	224
20.11667	231
20.12500	238
20.13333	242
20.14167	245
20.15000	249
20.15833	252
20.16667	257
20.17500	263
20.18333	269
20.19167	275
20.20000	281
20.20833	288
20.21667	296
20.22500	304
20.23333	311
20.24167	316
20.25000	322
20.25833	327
20.26667	334
20.27500	343
20.28333	354
20.29167	364
20.30000	373
20.30833	383
20.31667	392
20.32500	401
20.33333	411
20.34167	420
20.35000	431
20.35833	442
20.36667	453
20.37500	463
20.38333	473
20.39167	484
20.40000	498
20.40833	512
20.41667	527
20.42500	541
20.43333	555
20.44167	568
20.45000	581
20.45833	595
20.46667	609
20.47500	624
20.48333	639
20.49167	656
20.50000	674
20.50833	692
20.51667	710
20.52500	728
20.53333	744
20.54167	761
20.55000	777
20.55833	793
20.56667	810
20.57500	827
20.58333	844
20.59167	861
20.60000	879
20.60833	898
20.61667	919
20.62500	941
20.63333	965
20.64167	991
20.65000	1016
20.65833	1040
20.66667	1063
20.67500	1087
20.68333	1111
20.69167	1137
20.70000	1165
20.70833	1193
20.71667	1223
20.72500	1253
20.73333	1283
20.74167	1314
20.75000	1344
20.75833	1376
20.76667	1409
20.77500	1445
20.78333	1482
20.79167	1519
20.80000	1556
20.80833	1593
20.81667	1628
20.82500	1663
20.83333	1699
20.84167	1737
20.85000	1775
20.85833	1814
20.86667	1852
20.87500	1889
20.88333	1928
20.89167	1970
20.90000	2016
20.90833	2063
20.91667	2111
20.92500	2157
20.93333	2203
20.94167	2248
20.95000	2292
20.95833	2337
20.96667	2382
20.97500	2428
20.98333	2476
20.99167	2525
21.00000	2577
21.00833	2629
21.01667	2683
21.02500	2737
21.03333	2793
21.04167	2851
21.05000	2909
21.05833	2970
21.06667	3029
21.07500	3088
21.08333	3147
21.09167	3207
21.10000	3271
21.10833	3336
21.11667	3405
21.12500	3474
21.13333	3542
21.14167	3609
21.15000	3674
21.15833	3741
21.16667	3807
21.17500	3875
21.18333	3945
21.19167	4016
21.20000	4088
21.20833	4159
21.21667	4232
21.22500	4303
21.23333	4376
21.24167	4450
21.25000	4524
21.25833	4600
21.26667	4677
21.27500	4757
21.28333	4838
21.29167	4920
21.30000	5004
21.30833	5086
21.31667	5168
21.32500	5249
21.33333	5329
21.34167	5410
21.35000	5492
21.35833	5576
21.36667	5660
21.37500	5747
21.38333	5835
21.39167	5923
21.40000	6012
21.40833	6099
21.41667	6189
21.42500	6278
21.43333	6366
21.44167	6454
21.45000	6539
21.45833	6625
21.46667	6709
21.47500	6795
21.48333	6880
21.49167	6964
21.50000	7049
21.50833	7132
21.51667	7215
21.52500	7297
21.53333	7378
21.54167	7458
21.55000	7534
21.55833	7609
21.56667	7679
21.57500	7748
21.58333	7815
21.59167	7881
21.60000	7947
21.60833	8011
21.61667	8073
21.62500	8133
21.63333	8189
21.64167	8243
21.65000	8296
21.65833	8349
21.66667	8400
21.67500	8451
21.68333	8499
21.69167	8541
21.70000	8579
21.70833	8612
21.71667	8642
21.72500	8670
21.73333	8698
21.74167	8724
21.75000	8747
21.75833	8764
21.76667	8776
21.77500	8784
21.78333	8788
21.79167	8791
21.80000	8791
21.80833	8788
21.81667	8781
21.82500	8772
21.83333	8761
21.84167	8746
21.85000	8728
21.85833	8705
21.86667	8677
21.87500	8643
21.88333	8606
21.89167	8566
21.90000	8523
21.90833	8481
21.91667	8437
21.92500	8393
21.93333	8347
21.94167	8299
21.95000	8249
21.95833	8194
21.96667	8135
21.97500	8070
21.98333	8001
21.99167	7929
22.00000	7853
22.00833	7778
22.01667	7701
22.02500	7626
22.03333	7550
22.04167	7473
22.05000	7397
22.05833	7320
22.06667	7245
22.07500	7167
22.08333	7089
22.09167	7010
22.10000	6927
22.10833	6844
22.11667	6758
22.12500	6672
22.13333	6586
22.14167	6498
22.15000	6414
22.15833	6330
22.16667	6251
22.17500	6172
22.18333	6095
22.19167	6019
22.20000	5941
22.20833	5866
22.21667	5788
22.22500	5711
22.23333	5634
22.24167	5556
22.25000	5482
22.25833	5409
22.26667	5339
22.27500	5270
22.28333	5203
22.29167	5133
22.30000	5061
22.30833	4991
22.31667	4924
22.32500	4860
22.33333	4799
22.34167	4739
22.35000	4682
22.35833	4625
22.36667	4570
22.37500	4518
22.38333	4466
22.39167	4415
22.40000	4362
22.40833	4312
22.41667	4266
22.42500	4223
22.43333	4181
22.44167	4139
22.45000	4097
22.45833	4053
22.46667	4010
22.47500	3969
22.48333	3929
22.49167	3892
22.50000	3856
22.50833	3824
22.51667	3795
22.52500	3767
22.53333	3740
22.54167	3713
22.55000	3687
22.55833	3660
22.56667	3635
22.57500	3610
22.58333	3587
22.59167	3564
22.60000	3541
22.60833	3520
22.61667	3498
22.62500	3478
22.63333	3459
22.64167	3442
22.65000	3427
22.65833	3415
22.66667	3404
22.67500	3392
22.68333	3379
22.69167	3365
22.70000	3350
22.70833	3337
22.71667	3327
22.72500	3318
22.73333	3311
22.74167	3305
22.75000	3299
22.75833	3293
22.76667	3285
22.77500	3277
22.78333	3268
22.79167	3260
22.80000	3254
22.80833	3249
22.81667	3244
22.82500	3239
22.83333	3234
22.84167	3228
22.85000	3224
22.85833	3220
22.86667	3216
22.87500	3210
22.88333	3203
22.89167	3194
22.90000	3185
22.90833	3178
22.91667	3172
22.92500	3167
22.93333	3164
22.94167	3164
22.95000	3164
22.95833	3165
22.96667	3167
22.97500	3170
22.98333	3172
22.99167	3174
23.00000	3175
23.00833	3175
23.01667	3175
23.02500	3175
23.03333	3175
23.04167	3174
23.05000	3173
23.05833	3171
23.06667	3168
23.07500	3166
23.08333	3165
23.09167	3164
23.10000	3164
23.10833	3165
23.11667	3165
23.12500	3167
23.13333	3170
23.14167	3173
23.15000	3176
23.15833	3176
23.16667	3175
23.17500	3172
23.18333	3169
23.19167	3167
23.20000	3167
23.20833	3170
23.21667	3173
23.22500	3177
23.23333	3179
23.24167	3180
23.25000	3179
23.25833	3178
23.26667	3177
23.27500	3176
23.28333	3177
23.29167	3181
23.30000	3186
23.30833	3191
23.31667	3196
23.32500	3201
23.33333	3204
23.34167	3206
23.35000	3208
23.35833	3209
23.36667	3211
23.37500	3215
23.38333	3219
23.39167	3221
23.40000	3221
23.40833	3219
23.41667	3217
23.42500	3217
23.43333	3222
23.44167	3230
23.45000	3237
23.45833	3242
23.46667	3245
23.47500	3246
23.48333	3247
23.49167	3247
23.50000	3248
23.50833	3248
23.51667	3245
23.52500	3243
23.53333	3241
23.54167	3242
23.55000	3246
23.55833	3252
23.56667	3258
23.57500	3262
23.58333	3264
23.59167	3264
23.60000	3263
23.60833	3263
23.61667	3264
23.62500	3266
23.63333	3267
23.64167	3269
23.65000	3271
23.65833	3272
23.66667	3274
23.67500	3277
23.68333	3279
23.69167	3280
23.70000	3280
23.70833	3279
23.71667	3277
23.72500	3275
23.73333	3274
23.74167	3273
23.75000	3273
23.75833	3273
23.76667	3273
23.77500	3274
23.78333	3274
23.79167	3273
23.80000	3271
23.80833	3269
23.81667	3267
23.82500	3264
23.83333	3259
23.84167	3253
23.85000	3247
23.85833	3240
23.86667	3235
23.87500	3231
23.88333	3227
23.89167	3224
23.90000	3220
23.90833	3216
23.91667	3212
23.92500	3207
23.93333	3202
23.94167	3196
23.95000	3189
23.95833	3181
23.96667	3173
23.97500	3167
23.98333	3161
23.99167	3155
24.00000	3147
24.00833	3137
24.01667	3125
24.02500	3113
24.03333	3104
24.04167	3097
24.05000	3091
24.05833	3083
24.06667	3075
24.07500	3064
24.08333	3053
24.09167	3043
24.10000	3035
24.10833	3027
24.11667	3017
24.12500	3007
24.13333	2996
24.14167	2984
24.15000	2973
24.15833	2962
24.16667	2951
24.17500	2943
24.18333	2935
24.19167	2927
24.20000	2918
24.20833	2908
24.21667	2895
24.22500	2883
24.23333	2871
24.24167	2860
24.25000	2851
24.25833	2841
24.26667	2832
24.27500	2823
24.28333	2813
24.29167	2801
24.30000	2788
24.30833	2774
24.31667	2759
24.32500	2745
24.33333	2734
24.34167	2724
24.35000	2715
24.35833	2707
24.36667	2699
24.37500	2689
24.38333	2679
24.39167	2669
24.40000	2658
24.40833	2646
24.41667	2632
24.42500	2618
24.43333	2605
24.44167	2592
24.45000	2580
24.45833	2567
24.46667	2554
24.47500	2540
24.48333	2526
24.49167	2513
24.50000	2503
24.50833	2494
24.51667	2487
24.52500	2482
24.53333	2477
24.54167	2473
24.55000	2467
24.55833	2460
24.56667	2451
24.57500	2439
24.58333	2426
24.59167	2411
24.60000	2394
24.60833	2379
24.61667	2366
24.62500	2354
24.63333	2344
24.64167	2334
24.65000	2323
24.65833	2311
24.66667	2300
24.67500	2290
24.68333	2281
24.69167	2273
24.70000	2265
24.70833	2257
24.71667	2248
24.72500	2237
24.73333	2222
24.74167	2204
24.75000	2185
24.75833	2166
24.76667	2148
24.77500	2133
24.78333	2120
24.79167	2109
24.80000	2100
24.80833	2091
24.81667	2083
24.82500	2075
24.83333	2068
24.84167	2060
24.85000	2051
24.85833	2040
24.86667	2026
24.87500	2009
24.88333	1990
24.89167	1972
24.90000	1956
24.90833	1942
24.91667	1929
24.92500	1916
24.93333	1904
24.94167	1893
24.95000	1882
24.95833	1873
24.96667	1863
24.97500	1852
24.98333	1840
24.99167	1826
25.00000	1811
25.00833	1795
25.01667	1780
25.02500	1765
25.03333	1750
25.04167	1734
25.05000	1720
25.05833	1707
25.06667	1694
25.07500	1683
25.08333	1673
25.09167	1664
25.10000	1656
25.10833	1648
25.11667	1638
25.12500	1627
25.13333	1616
25.14167	1605
25.15000	1595
25.15833	1585
25.16667	1574
25.17500	1561
25.18333	1547
25.19167	1535
25.20000	1523
25.20833	1513
25.21667	1503
25.22500	1493
25.23333	1484
25.24167	1476
25.25000	1468
25.25833	1462
25.26667	1454
25.27500	1446
25.28333	1436
25.29167	1426
25.30000	1416
25.30833	1407
25.31667	1397
25.32500	1387
25.33333	1379
25.34167	1373
25.35000	1369
25.35833	1367
25.36667	1367
25.37500	1366
25.38333	1363
25.39167	1359
25.40000	1353
25.40833	1347
25.41667	1340
25.42500	1333
25.43333	1326
25.44167	1320
25.45000	1315
25.45833	1311
25.46667	1308
25.47500	1303
25.48333	1297
25.49167	1291
25.50000	1284
25.50833	1278
25.51667	1275
25.52500	1272
25.53333	1270
25.54167	1269
25.55000	1268
25.55833	1268
25.56667	1270
25.57500	1271
25.58333	1272
25.59167	1271
25.60000	1268
25.60833	1262
25.61667	1256
25.62500	1252
25.63333	1250
25.64167	1250
25.65000	1251
25.65833	1251
25.66667	1249
25.67500	1245
25.68333	1240
25.69167	1234
25.70000	1228
25.70833	1224
25.71667	1223
25.72500	1224
25.73333	1226
25.74167	1228
25.75000	1228
25.75833	1226
25.76667	1221
25.77500	1216
25.78333	1211
25.79167	1206
25.80000	1202
25.80833	1197
25.81667	1193
25.82500	1190
25.83333	1188
25.84167	1186
25.85000	1185
25.85833	1185
25.86667	1186
25.87500	1188
25.88333	1189
25.89167	1189
25.90000	1189
25.90833	1188
25.91667	1188
25.92500	1187
25.93333	1186
25.94167	1185
25.95000	1183
25.95833	1181
25.96667	1180
25.97500	1181
25.98333	1182
25.99167	1183
26.00000	1181
26.00833	1177
26.01667	1171
26.02500	1165
26.03333	1161
26.04167	1157
26.05000	1155
26.05833	1155
26.06667	1154
26.07500	1152
26.08333	1148
26.09167	1143
26.10000	1137
26.10833	1131
26.11667	1126
26.12500	1121
26.13333	1118
26.14167	1115
26.15000	1113
26.15833	1111
26.16667	1109
26.17500	1109
26.18333	1109
26.19167	1109
26.20000	1107
26.20833	1104
26.21667	1099
26.22500	1094
26.23333	1091
26.24167	1089
26.25000	1088
26.25833	1084
26.26667	1080
26.27500	1077
26.28333	1075
26.29167	1073
26.30000	1073
26.30833	1074
26.31667	1073
26.32500	1072
26.33333	1072
26.34167	1072
26.35000	1074
26.35833	1076
26.36667	1078
26.37500	1079
26.38333	1079
26.39167	1077
26.40000	1076
26.40833	1073
26.41667	1070
26.42500	1066
26.43333	1063
26.44167	1061
26.45000	1059
26.45833	1058
26.46667	1057
26.47500	1057
26.48333	1058
26.49167	1058
26.50000	1058
26.50833	1056
26.51667	1054
26.52500	1052
26.53333	1050
26.54167	1047
26.55000	1045
26.55833	1043
26.56667	1040
26.57500	1037
26.58333	1034
26.59167	1032
26.60000	1030
26.60833	1030
26.61667	1030
26.62500	1032
26.63333	1032
26.64167	1032
26.65000	1032
26.65833	1033
26.66667	1036
26.67500	1041
26.68333	1047
26.69167	1052
26.70000	1056
26.70833	1057
26.71667	1056
26.72500	1054
26.73333	1051
26.74167	1051
26.75000	1052
26.75833	1055
26.76667	1059
26.77500	1064
26.78333	1067
26.79167	1070
26.80000	1071
26.80833	1071
26.81667	1071
26.82500	1070
26.83333	1069
26.84167	1068
26.85000	1068
26.85833	1067
26.86667	1067
26.87500	1067
26.88333	1068
26.89167	1070
26.90000	1071
26.90833	1072
26.91667	1074
26.92500	1076
26.93333	1077
26.94167	1077
26.95000	1076
26.95833	1073
26.96667	1069
26.97500	1066
26.98333	1066
26.99167	1066
27.00000	1068
27.00833	1070
27.01667	1072
27.02500	1072
27.03333	1073
27.04167	1075
27.05000	1077
27.05833	1078
27.06667	1078
27.07500	1078
27.08333	1076
27.09167	1075
27.10000	1075
27.10833	1077
27.11667	1078
27.12500	1079
27.13333	1077
27.14167	1074
27.15000	1069
27.15833	1066
27.16667	1063
27.17500	1064
27.18333	1066
27.19167	1069
27.20000	1072
27.20833	1075
27.21667	1078
27.22500	1080
27.23333	1080
27.24167	1079
27.25000	1075
27.25833	1070
27.26667	1066
27.27500	1062
27.28333	1058
27.29167	1056
27.30000	1056
27.30833	1058
27.31667	1060
27.32500	1061
27.33333	1061
27.34167	1060
27.35000	1058
27.35833	1056
27.36667	1054
27.37500	1052
27.38333	1049
27.39167	1048
27.40000	1046
27.40833	1045
27.41667	1044
27.42500	1043
27.43333	1040
27.44167	1036
27.45000	1031
27.45833	1025
27.46667	1020
27.47500	1015
27.48333	1012
27.49167	1010
27.50000	1009
27.50833	1009
27.51667	1009
27.52500	1007
27.53333	1006
27.54167	1004
27.55000	1003
27.55833	1003
27.56667	1003
27.57500	1004
27.58333	1005
27.59167	1006
27.60000	1007
27.60833	1008
27.61667	1009
27.62500	1010
27.63333	1009
27.64167	1006
27.65000	1002
27.65833	999
27.66667	996
27.67500	997
27.68333	999
27.69167	1001
27.70000	1001
27.70833	999
27.71667	997
27.72500	996
27.73333	997
27.74167	1000
27.75000	1002
27.75833	1002
27.76667	1001
27.77500	997
27.78333	994
27.79167	993
27.80000	995
27.80833	999
27.81667	1005
27.82500	1011
27.83333	1016
27.84167	1020
27.85000	1023
27.85833	1026
27.86667	1028
27.87500	1029
27.88333	1031
27.89167	1032
27.90000	1032
27.90833	1032
27.91667	1030
27.92500	1030
27.93333	1030
27.94167	1032
27.95000	1033
27.95833	1033
27.96667	1032
27.97500	1030
27.98333	1028
27.99167	1028
28.00000	1029
28.00833	1033
28.01667	1037
28.02500	1041
28.03333	1045
28.04167	1048
28.05000	1052
28.05833	1058
28.06667	1063
28.07500	1068
28.08333	1072
28.09167	1072
28.10000	1069
28.10833	1064
28.11667	1059
28.12500	1056
28.13333	1056
28.14167	1059
28.15000	1064
28.15833	1070
28.16667	1075
28.17500	1079
28.18333	1081
28.19167	1084
28.20000	1086
28.20833	1089
28.21667	1091
28.22500	1093
28.23333	1093
28.24167	1092
28.25000	1090
28.25833	1089
28.26667	1090
28.27500	1094
28.28333	1101
28.29167	1108
28.30000	1116
28.30833	1123
28.31667	1129
28.32500	1133
28.33333	1136
28.34167	1139
28.35000	1141
28.35833	1143
28.36667	1143
28.37500	1143
28.38333	1142
28.39167	1141
28.40000	1140
28.40833	1138
28.41667	1137
28.42500	1135
28.43333	1135
28.44167	1137
28.45000	1139
28.45833	1142
28.46667	1144
28.47500	1145
28.48333	1146
28.49167	1147
28.50000	1149
28.50833	1150
28.51667	1151
28.52500	1152
28.53333	1152
28.54167	1153
28.55000	1155
28.55833	1159
28.56667	1162
28.57500	1165
28.58333	1167
28.59167	1167
28.60000	1165
28.60833	1163
28.61667	1161
28.62500	1160
28.63333	1160
28.64167	1162
28.65000	1165
28.65833	1168
28.66667	1173
28.67500	1177
28.68333	1181
28.69167	1184
28.70000	1184
28.70833	1183
28.71667	1183
28.72500	1185
28.73333	1189
28.74167	1194
28.75000	1198
28.75833	1199
28.76667	1199
28.77500	1197
28.78333	1196
28.79167	1197
28.80000	1201
28.80833	1206
28.81667	1211
28.82500	1216
28.83333	1219
28.84167	1221
28.85000	1222
28.85833	1222
28.86667	1223
28.87500	1225
28.88333	1227
28.89167	1231
28.90000	1234
28.90833	1236
28.91667	1236
28.92500	1234
28.93333	1232
28.94167	1230
28.95000	1230
28.95833	1233
28.96667	1237
28.97500	1241
28.98333	1246
28.99167	1249
29.00000	1250
29.00833	1251
29.01667	1250
29.02500	1251
29.03333	1255
29.04167	1261
29.05000	1268
29.05833	1275
29.06667	1279
29.07500	1282
29.08333	1282
29.09167	1282
29.10000	1284
29.10833	1288
29.11667	1292
29.12500	1297
29.13333	1302
29.14167	1307
29.15000	1310
29.15833	1313
29.16667	1317
29.17500	1322
29.18333	1327
29.19167	1330
29.20000	1333
29.20833	1336
29.21667	1339
29.22500	1342
29.23333	1345
29.24167	1349
29.25000	1354
29.25833	1359
29.26667	1366
29.27500	1373
29.28333	1382
29.29167	1391
29.30000	1399
29.30833	1407
29.31667	1413
29.32500	1420
29.33333	1426
29.34167	1433
29.35000	1441
29.35833	1452
29.36667	1463
29.37500	1473
29.38333	1483
29.39167	1494
29.40000	1505
29.40833	1516
29.41667	1528
29.42500	1541
29.43333	1553
29.44167	1564
29.45000	1576
29.45833	1588
29.46667	1599
29.47500	1610
29.48333	1621
29.49167	1632
29.50000	1646
29.50833	1661
29.51667	1678
29.52500	1698
29.53333	1720
29.54167	1743
29.55000	1767
29.55833	1791
29.56667	1815
29.57500	1839
29.58333	1864
29.59167	1887
29.60000	1910
29.60833	1932
29.61667	1955
29.62500	1980
29.63333	2010
29.64167	2044
29.65000	2081
29.65833	2121
29.66667	2161
29.67500	2198
29.68333	2235
29.69167	2270
29.70000	2307
29.70833	2346
29.71667	2387
29.72500	2430
29.73333	2475
29.74167	2523
29.75000	2574
29.75833	2628
29.76667	2683
29.77500	2741
29.78333	2799
29.79167	2858
29.80000	2921
29.80833	2983
29.81667	3047
29.82500	3112
29.83333	3179
29.84167	3248
29.85000	3318
29.85833	3391
29.86667	3465
29.87500	3543
29.88333	3624
29.89167	3708
29.90000	3797
29.90833	3885
29.91667	3974
29.92500	4063
29.93333	4153
29.94167	4245
29.95000	4336
29.95833	4431
29.96667	4525
29.97500	4620
29.98333	4716
29.99167	4811
30.00000	4910
30.00833	5007
30.01667	5108
30.02500	5208
30.03333	5309
30.04167	5412
30.05000	5512
30.05833	5616
30.06667	5718
30.07500	5820
30.08333	5923
30.09167	6024
30.10000	6127
30.10833	6227
30.11667	6327
30.12500	6425
30.13333	6522
30.14167	6619
30.15000	6712
30.15833	6806
30.16667	6895
30.17500	6984
30.18333	7071
30.19167	7156
30.20000	7240
30.20833	7322
30.21667	7402
30.22500	7478
30.23333	7551
30.24167	7621
30.25000	7688
30.25833	7753
30.26667	7814
30.27500	7870
30.28333	7923
30.29167	7969
30.30000	8012
30.30833	8052
30.31667	8091
30.32500	8127
30.33333	8160
30.34167	8191
30.35000	8217
30.35833	8238
30.36667	8254
30.37500	8266
30.38333	8273
30.39167	8275
30.40000	8273
30.40833	8267
30.41667	8258
30.42500	8246
30.43333	8232
30.44167	8216
30.45000	8197
30.45833	8173
30.46667	8145
30.47500	8111
30.48333	8072
30.49167	8031
30.50000	7987
30.50833	7941
30.51667	7892
30.52500	7840
30.53333	7782
30.54167	7719
30.55000	7655
30.55833	7589
30.56667	7522
30.57500	7453
30.58333	7382
30.59167	7309
30.60000	7231
30.60833	7152
30.61667	7069
30.62500	6986
30.63333	6903
30.64167	6818
30.65000	6736
30.65833	6653
30.66667	6571
30.67500	6489
30.68333	6406
30.69167	6321
30.70000	6231
30.70833	6140
30.71667	6046
30.72500	5952
30.73333	5858
30.74167	5763
30.75000	5671
30.75833	5577
30.76667	5486
30.77500	5396
30.78333	5308
30.79167	5222
30.80000	5135
30.80833	5051
30.81667	4965
30.82500	4881
30.83333	4797
30.84167	4713
30.85000	4630
30.85833	4544
30.86667	4459
30.87500	4372
30.88333	4286
30.89167	4203
30.90000	4122
30.90833	4046
30.91667	3972
30.92500	3902
30.93333	3833
30.94167	3764
30.95000	3696
30.95833	3626
30.96667	3560
30.97500	3494
30.98333	3430
30.99167	3367
31.00000	3302
31.00833	3239
31.01667	3175
31.02500	3114
31.03333	3055
31.04167	2998
31.05000	2944
31.05833	2891
31.06667	2839
31.07500	2788
31.08333	2736
31.09167	2687
31.10000	2638
31.10833	2592
31.11667	2548
31.12500	2504
31.13333	2460
31.14167	2414
31.15000	2370
31.15833	2328
31.16667	2287
31.17500	2250
31.18333	2214
31.19167	2180
31.20000	2145
31.20833	2111
31.21667	2075
31.22500	2038
31.23333	2002
31.24167	1966
31.25000	1934
31.25833	1905
31.26667	1878
31.27500	1851
31.28333	1825
31.29167	1800
31.30000	1777
31.30833	1755
31.31667	1734
31.32500	1711
31.33333	1688
31.34167	1664
31.35000	1641
31.35833	1619
31.36667	1599
31.37500	1580
31.38333	1562
31.39167	1546
31.40000	1529
31.40833	1512
31.41667	1494
31.42500	1474
31.43333	1455
31.44167	1436
31.45000	1419
31.45833	1403
31.46667	1389
31.47500	1375
31.48333	1361
31.49167	1347
31.50000	1332
31.50833	1317
31.51667	1301
31.52500	1286
31.53333	1271
31.54167	1257
31.55000	1245
31.55833	1234
31.56667	1224
31.57500	1214
31.58333	1205
31.59167	1195
31.60000	1185
31.60833	1176
31.61667	1166
31.62500	1158
31.63333	1150
31.64167	1142
31.65000	1136
31.65833	1132
31.66667	1128
31.67500	1124
31.68333	1119
31.69167	1112
31.70000	1103
31.70833	1095
31.71667	1088
31.72500	1082
31.73333	1078
31.74167	1075
31.75000	1071
31.75833	1066
31.76667	1060
31.77500	1055
31.78333	1049
31.79167	1045
31.80000	1041
31.80833	1039
31.81667	1039
31.82500	1039
31.83333	1039
31.84167	1038
31.85000	1035
31.85833	1032
31.86667	1028
31.87500	1025
31.88333	1023
31.89167	1023
31.90000	1023
31.90833	1025
31.91667	1029
31.92500	1032
31.93333	1035
31.94167	1037
31.95000	1036
31.95833	1032
31.96667	1026
31.97500	1021
31.98333	1016
31.99167	1014
32.00000	1014
32.00833	1015
32.01667	1018
32.02500	1021
32.03333	1025
32.04167	1030
32.05000	1034
32.05833	1039
32.06667	1045
32.07500	1053
32.08333	1063
32.09167	1074
32.10000	1084
32.10833	1092
32.11667	1098
32.12500	1101
32.13333	1103
32.14167	1107
32.15000	1115
32.15833	1127
32.16667	1142
32.17500	1160
32.18333	1178
32.19167	1194
32.20000	1207
32.20833	1220
32.21667	1234
32.22500	1248
32.23333	1262
32.24167	1277
32.25000	1294
32.25833	1311
32.26667	1330
32.27500	1350
32.28333	1370
32.29167	1390
32.30000	1409
32.30833	1428
32.31667	1446
32.32500	1464
32.33333	1485
32.34167	1508
32.35000	1532
32.35833	1556
32.36667	1581
32.37500	1607
32.38333	1634
32.39167	1663
32.40000	1695
32.40833	1728
32.41667	1763
32.42500	1798
32.43333	1832
32.44167	1866
32.45000	1899
32.45833	1932
32.46667	1965
32.47500	1999
32.48333	2035
32.49167	2071
32.50000	2110
32.50833	2148
32.51667	2187
32.52500	2226
32.53333	2267
32.54167	2310
32.55000	2354
32.55833	2400
32.56667	2445
32.57500	2491
32.58333	2537
32.59167	2584
32.60000	2634
32.60833	2683
32.61667	2733
32.62500	2784
32.63333	2835
32.64167	2886
32.65000	2936
32.65833	2988
32.66667	3040
32.67500	3093
32.68333	3148
32.69167	3204
32.70000	3263
32.70833	3320
32.71667	3378
32.72500	3436
32.73333	3494
32.74167	3554
32.75000	3615
32.75833	3679
32.76667	3741
32.77500	3804
32.78333	3867
32.79167	3930
32.80000	3996
32.80833	4060
32.81667	4126
32.82500	4191
32.83333	4254
32.84167	4317
32.85000	4377
32.85833	4438
32.86667	4498
32.87500	4557
32.88333	4616
32.89167	4674
32.90000	4734
32.90833	4794
32.91667	4854
32.92500	4914
32.93333	4973
32.94167	5031
32.95000	5088
32.95833	5145
32.96667	5200
32.97500	5253
32.98333	5304
32.99167	5352
33.00000	5398
33.00833	5440
33.01667	5479
33.02500	5516
33.03333	5552
33.04167	5587
33.05000	5623
33.05833	5660
33.06667	5698
33.07500	5735
33.08333	5771
33.09167	5804
33.10000	5837
33.10833	5865
33.11667	5889
33.12500	5910
33.13333	5928
33.14167	5942
33.15000	5953
33.15833	5962
33.16667	5969
33.17500	5974
33.18333	5979
33.19167	5982
33.20000	5983
33.20833	5983
33.21667	5980
33.22500	5974
33.23333	5966
33.24167	5956
33.25000	5945
33.25833	5931
33.26667	5915
33.27500	5896
33.28333	5874
33.29167	5849
33.30000	5821
33.30833	5793
33.31667	5765
33.32500	5736
33.33333	5706
33.34167	5674
33.35000	5640
33.35833	5603
33.36667	5565
33.37500	5525
33.38333	5484
33.39167	5444
33.40000	5403
33.40833	5362
33.41667	5317
33.42500	5266
33.43333	5210
33.44167	5153
33.45000	5098
33.45833	5043
33.46667	4989
33.47500	4934
33.48333	4879
33.49167	4825
33.50000	4764
33.50833	4698
33.51667	4632
33.52500	4572
33.53333	4512
33.54167	4453
33.55000	4395
33.55833	4335
33.56667	4272
33.57500	4211
33.58333	4155
33.59167	4100
33.60000	4042
33.60833	3985
33.61667	3923
33.62500	3862
33.63333	3801
33.64167	3736
33.65000	3671
33.65833	3607
33.66667	3549
33.67500	3489
33.68333	3428
33.69167	3368
33.70000	3307
33.70833	3248
33.71667	3187
33.72500	3124
33.73333	3064
33.74167	3011
33.75000	2962
33.75833	2912
33.76667	2857
33.77500	2803
33.78333	2754
33.79167	2707
33.80000	2659
33.80833	2612
33.81667	2563
33.82500	2515
33.83333	2466
33.84167	2417
33.85000	2369
33.85833	2319
33.86667	2270
33.87500	2223
33.88333	2177
33.89167	2135
33.90000	2093
33.90833	2050
33.91667	2008
33.92500	1968
33.93333	1928
33.94167	1887
33.95000	1845
33.95833	1802
33.96667	1758
33.97500	1717
33.98333	1682
33.99167	1651
34.00000	1621
34.00833	1592
34.01667	1561
34.02500	1528
34.03333	1494
34.04167	1459
34.05000	1425
34.05833	1391
34.06667	1360
34.07500	1330
34.08333	1302
34.09167	1274
34.10000	1247
34.10833	1220
34.11667	1193
34.12500	1166
34.13333	1139
34.14167	1113
34.15000	1087
34.15833	1061
34.16667	1037
34.17500	1014
34.18333	993
34.19167	974
34.20000	955
34.20833	938
34.21667	922
34.22500	906
34.23333	890
34.24167	872
34.25000	855
34.25833	836
34.26667	818
34.27500	799
34.28333	781
34.29167	764
34.30000	748
34.30833	732
34.31667	716
34.32500	702
34.33333	689
34.34167	676
34.35000	664
34.35833	653
34.36667	640
34.37500	626
34.38333	610
34.39167	596
34.40000	585
34.40833	575
34.41667	568
34.42500	561
34.43333	554
34.44167	545
34.45000	535
34.45833	523
34.46667	509
34.47500	496
34.48333	483
34.49167	470
34.50000	458
34.50833	448
34.51667	440
34.52500	434
34.53333	428
34.54167	422
34.55000	415
34.55833	407
34.56667	399
34.57500	393
34.58333	388
34.59167	383
34.60000	377
34.60833	370
34.61667	362
34.62500	352
34.63333	343
34.64167	336
34.65000	330
34.65833	328
34.66667	328
34.67500	326
34.68333	324
34.69167	319
34.70000	312
34.70833	305
34.71667	298
34.72500	292
34.73333	287
34.74167	283
34.75000	280
34.75833	277
34.76667	274
34.77500	272
34.78333	270
34.79167	269
34.80000	269
34.80833	268
34.81667	266
34.82500	263
34.83333	259
34.84167	254
34.85000	249
34.85833	246
34.86667	243
34.87500	241
34.88333	240
34.89167	241
34.90000	244
34.90833	246
34.91667	246
34.92500	244
34.93333	238
34.94167	231
34.95000	226
34.95833	223
34.96667	223
34.97500	225
34.98333	227
34.99167	228
35.00000	226
35.00833	223
35.01667	220
35.02500	218
35.03333	216
35.04167	215
35.05000	214
35.05833	212
35.06667	209
35.07500	207
35.08333	206
35.09167	205
35.10000	206
35.10833	208
35.11667	209
35.12500	209
35.13333	210
35.14167	210
35.15000	207
35.15833	203
35.16667	198
35.17500	194
35.18333	192
35.19167	192
35.20000	195
35.20833	198
35.21667	199
35.22500	197
35.23333	195
35.24167	193
35.25000	191
35.25833	190
35.26667	191
35.27500	191
35.28333	189
35.29167	186
35.30000	182
35.30833	178
35.31667	176
35.32500	175
35.33333	176
35.34167	177
35.35000	178
35.35833	178
35.36667	177
35.37500	177
35.38333	178
35.39167	179
35.40000	181
35.40833	183
35.41667	185
35.42500	186
35.43333	187
35.44167	185
35.45000	182
35.45833	177
35.46667	171
35.47500	167
35.48333	164
35.49167	162
35.50000	161
35.50833	158
35.51667	154
35.52500	150
35.53333	148
35.54167	148
35.55000	149
35.55833	149
35.56667	147
35.57500	144
35.58333	142
35.59167	142
35.60000	144
35.60833	147
35.61667	149
35.62500	149
35.63333	148
35.64167	145
35.65000	141
35.65833	136
35.66667	131
35.67500	127
35.68333	122
35.69167	119
35.70000	116
35.70833	113
35.71667	109
35.72500	105
35.73333	103
35.74167	104
35.75000	106
35.75833	110
35.76667	113
35.77500	115
35.78333	115
35.79167	115
35.80000	115
35.80833	116
35.81667	117
35.82500	118
35.83333	118
35.84167	118
35.85000	116
35.85833	114
35.86667	111
35.87500	109
35.88333	107
35.89167	106
35.90000	104
35.90833	101
35.91667	97
35.92500	93
35.93333	90
35.94167	89
35.95000	89
35.95833	91
35.96667	92
35.97500	93
35.98333	91
35.99167	88
36.00000	84
36.00833	80
36.01667	78
36.02500	78
36.03333	79
36.04167	79
36.05000	78
36.05833	77
36.06667	75
36.07500	74
36.08333	75
36.09167	75
36.10000	74
36.10833	74
36.11667	75
36.12500	77
36.13333	78
36.14167	78
36.15000	75
36.15833	72
36.16667	69
36.17500	70
36.18333	72
36.19167	75
36.20000	75
36.20833	74
36.21667	72
36.22500	69
36.23333	69
36.24167	72
36.25000	75
36.25833	77
36.26667	77
36.27500	76
36.28333	74
36.29167	72
36.30000	70
36.30833	67
36.31667	63
36.32500	59
36.33333	58
36.34167	60
36.35000	63
36.35833	68
36.36667	72
36.37500	74
36.38333	75
36.39167	76
36.40000	77
36.40833	78
36.41667	79
36.42500	79
36.43333	80
36.44167	81
36.45000	84
36.45833	88
36.46667	92
36.47500	94
36.48333	94
36.49167	92
36.50000	89
36.50833	87
36.51667	86
36.52500	86
36.53333	85
36.54167	81
36.55000	76
36.55833	69
36.56667	64
36.57500	62
36.58333	63
36.59167	66
36.60000	69
36.60833	72
36.61667	72
36.62500	72
36.63333	72
36.64167	73
36.65000	76
36.65833	78
36.66667	80
36.67500	81
36.68333	80
36.69167	79
36.70000	79
36.70833	80
36.71667	80
36.72500	80
36.73333	79
36.74167	78
36.75000	77
36.75833	78
36.76667	78
36.77500	79
36.78333	78
36.79167	77
36.80000	76
36.80833	76
36.81667	77
36.82500	79
36.83333	82
36.84167	84
36.85000	85
36.85833	85
36.86667	84
36.87500	84
36.88333	85
36.89167	86
36.90000	87
36.90833	87
36.91667	86
36.92500	85
36.93333	84
36.94167	84
36.95000	85
36.95833	86
36.96667	87
36.97500	87
36.98333	86
36.99167	83
37.00000	80
37.00833	77
37.01667	75
37.02500	74
37.03333	75
37.04167	79
37.05000	83
37.05833	88
37.06667	91
37.07500	94
37.08333	96
37.09167	96
37.10000	94
37.10833	92
37.11667	90
37.12500	87
37.13333	86
37.14167	87
37.15000	88
37.15833	88
37.16667	88
37.17500	86
37.18333	83
37.19167	79
37.20000	76
37.20833	74
37.21667	72
37.22500	71
37.23333	71
37.24167	72
37.25000	73
37.25833	76
37.26667	79
37.27500	82
37.28333	83
37.29167	82
37.30000	80
37.30833	78
37.31667	74
37.32500	71
37.33333	71
37.34167	74
37.35000	77
37.35833	79
37.36667	80
37.37500	80
37.38333	79
37.39167	78
37.40000	78
37.40833	79
37.41667	80
37.42500	81
37.43333	83
37.44167	85
37.45000	87
37.45833	86
37.46667	85
37.47500	82
37.48333	80
37.49167	79
37.50000	79
37.50833	79
37.51667	79
37.52500	77
37.53333	75
37.54167	72
37.55000	69
37.55833	66
37.56667	65
37.57500	65
37.58333	68
37.59167	71
37.60000	75
37.60833	78
37.61667	80
37.62500	80
37.63333	80
37.64167	79
37.65000	79
37.65833	79
37.66667	79
37.67500	79
37.68333	79
37.69167	77
37.70000	73
37.70833	69
37.71667	66
37.72500	63
37.73333	62
37.74167	63
37.75000	66
37.75833	69
37.76667	71
37.77500	73
37.78333	73
37.79167	73
37.80000	73
37.80833	74
37.81667	76
37.82500	79
37.83333	81
37.84167	83
37.85000	83
37.85833	81
37.86667	80
37.87500	78
37.88333	78
37.89167	77
37.90000	76
37.90833	75
37.91667	72
37.92500	69
37.93333	65
37.94167	62
37.95000	59
37.95833	57
37.96667	56
37.97500	56
37.98333	59
37.99167	61
38.00000	62
38.00833	62
38.01667	61
38.02500	60
38.03333	61
38.04167	62
38.05000	64
38.05833	65
38.06667	65
38.07500	66
38.08333	69
38.09167	72
38.10000	76
38.10833	79
38.11667	79
38.12500	76
38.13333	74
38.14167	72
38.15000	71
38.15833	72
38.16667	73
38.17500	72
38.18333	70
38.19167	67
38.20000	64
38.20833	63
38.21667	63
38.22500	64
38.23333	68
38.24167	72
38.25000	77
38.25833	80
38.26667	81
38.27500	82
38.28333	80
38.29167	77
38.30000	74
38.30833	71
38.31667	70
38.32500	70
38.33333	72
38.34167	74
38.35000	76
38.35833	77
38.36667	77
38.37500	74
38.38333	70
38.39167	67
38.40000	64
38.40833	62
38.41667	63
38.42500	65
38.43333	66
38.44167	65
38.45000	63
38.45833	60
38.46667	58
38.47500	57
38.48333	56
38.49167	57
38.50000	57
38.50833	58
38.51667	60
38.52500	62
38.53333	63
38.54167	62
38.55000	58
38.55833	54
38.56667	51
38.57500	50
38.58333	52
38.59167	54
38.60000	56
38.60833	57
38.61667	56
38.62500	55
38.63333	53
38.64167	52
38.65000	50
38.65833	48
38.66667	46
38.67500	44
38.68333	44
38.69167	46
38.70000	49
38.70833	53
38.71667	55
38.72500	57
38.73333	58
38.74167	56
38.75000	54
38.75833	51
38.76667	48
38.77500	46
38.78333	45
38.79167	46
38.80000	48
38.80833	50
38.81667	52
38.82500	53
38.83333	54
38.84167	57
38.85000	59
38.85833	60
38.86667	60
38.87500	59
38.88333	55
38.89167	53
38.90000	51
38.90833	49
38.91667	45
38.92500	42
38.93333	39
38.94167	38
38.95000	40
38.95833	43
38.96667	46
38.97500	45
38.98333	42
38.99167	40
39.00000	38
39.00833	39
39.01667	40
39.02500	43
39.03333	44
39.04167	43
39.05000	42
39.05833	41
39.06667	42
39.07500	42
39.08333	43
39.09167	43
39.10000	42
39.10833	40
39.11667	38
39.12500	38
39.13333	37
39.14167	36
39.15000	36
39.15833	37
39.16667	40
39.17500	44
39.18333	48
39.19167	52
39.20000	55
39.20833	56
39.21667	56
39.22500	54
39.23333	52
39.24167	52
39.25000	52
39.25833	53
39.26667	54
39.27500	54
39.28333	54
39.29167	53
39.30000	50
39.30833	47
39.31667	44
39.32500	40
39.33333	38
39.34167	36
39.35000	37
39.35833	39
39.36667	42
39.37500	45
39.38333	46
39.39167	46
39.40000	45
39.40833	43
39.41667	41
39.42500	41
39.43333	44
39.44167	50
39.45000	56
39.45833	59
39.46667	60
39.47500	57
39.48333	53
39.49167	49
39.50000	46
39.50833	44
39.51667	42
39.52500	40
39.53333	37
39.54167	34
39.55000	34
39.55833	36
39.56667	40
39.57500	43
39.58333	46
39.59167	48
39.60000	47
39.60833	46
39.61667	45
39.62500	45
39.63333	44
39.64167	44
39.65000	43
39.65833	43
39.66667	44
39.67500	45
39.68333	47
39.69167	48
39.70000	49
39.70833	48
39.71667	47
39.72500	45
39.73333	43
39.74167	42
39.75000	42
39.75833	43
39.76667	46
39.77500	50
39.78333	53
39.79167	56
39.80000	58
39.80833	60
39.81667	60
39.82500	59
39.83333	57
39.84167	54
39.85000	52
39.85833	50
39.86667	48
39.87500	47
39.88333	47
39.89167	47
39.90000	46
39.90833	44
39.91667	40
39.92500	36
39.93333	34
39.94167	33
39.95000	36
39.95833	43
39.96667	50
39.97500	57
39.98333	63
39.99167	65
40.00000	64
40.00833	60
40.01667	56
40.02500	52
40.03333	50
40.04167	52
40.05000	55
40.05833	58
40.06667	61
40.07500	65
40.08333	69
40.09167	73
40.10000	77
40.10833	81
40.11667	83
40.12500	85
40.13333	87
40.14167	88
40.15000	88
40.15833	88
40.16667	88
40.17500	91
40.18333	96
40.19167	102
40.20000	110
40.20833	118
40.21667	126
40.22500	133
40.23333	140
40.24167	147
40.25000	152
40.25833	156
40.26667	160
40.27500	165
40.28333	170
40.29167	175
40.30000	182
40.30833	187
40.31667	192
40.32500	197
40.33333	206
40.34167	217
40.35000	230
40.35833	245
40.36667	259
40.37500	270
40.38333	281
40.39167	292
40.40000	304
40.40833	317
40.41667	332
40.42500	348
40.43333	365
40.44167	384
40.45000	402
40.45833	421
40.46667	439
40.47500	456
40.48333	472
40.49167	488
40.50000	505
40.50833	523
40.51667	541
40.52500	558
40.53333	575
40.54167	592
40.55000	607
40.55833	623
40.56667	640
40.57500	657
40.58333	674
40.59167	692
40.60000	711
40.60833	730
40.61667	749
40.62500	768
40.63333	787
40.64167	806
40.65000	826
40.65833	847
40.66667	868
40.67500	890
40.68333	913
40.69167	935
40.70000	956
40.70833	975
40.71667	992
40.72500	1007
40.73333	1021
40.74167	1034
40.75000	1047
40.75833	1061
40.76667	1075
40.77500	1090
40.78333	1106
40.79167	1121
40.80000	1136
40.80833	1151
40.81667	1166
40.82500	1180
40.83333	1194
40.84167	1207
40.85000	1219
40.85833	1229
40.86667	1238
40.87500	1245
40.88333	1251
40.89167	1257
40.90000	1263
40.90833	1269
40.91667	1273
40.92500	1276
40.93333	1277
40.94167	1277
40.95000	1276
40.95833	1275
40.96667	1274
40.97500	1273
40.98333	1272
40.99167	1273
41.00000	1274
41.00833	1276
41.01667	1275
41.02500	1273
41.03333	1270
41.04167	1265
41.05000	1260
41.05833	1255
41.06667	1248
41.07500	1242
41.08333	1234
41.09167	1226
41.10000	1216
41.10833	1206
41.11667	1195
41.12500	1185
41.13333	1174
41.14167	1163
41.15000	1152
41.15833	1141
41.16667	1130
41.17500	1120
41.18333	1109
41.19167	1098
41.20000	1086
41.20833	1073
41.21667	1058
41.22500	1041
41.23333	1024
41.24167	1007
41.25000	992
41.25833	979
41.26667	967
41.27500	954
41.28333	942
41.29167	928
41.30000	914
41.30833	898
41.31667	880
41.32500	861
41.33333	843
41.34167	826
41.35000	810
41.35833	794
41.36667	779
41.37500	763
41.38333	747
41.39167	731
41.40000	717
41.40833	703
41.41667	689
41.42500	675
41.43333	662
41.44167	649
41.45000	636
41.45833	620
41.46667	604
41.47500	589
41.48333	574
41.49167	560
41.50000	548
41.50833	535
41.51667	521
41.52500	508
41.53333	496
41.54167	485
41.55000	476
41.55833	466
41.56667	454
41.57500	440
41.58333	425
41.59167	411
41.60000	399
41.60833	389
41.61667	379
41.62500	369
41.63333	358
41.64167	347
41.65000	338
41.65833	331
41.66667	325
41.67500	319
41.68333	313
41.69167	306
41.70000	296
41.70833	285
41.71667	276
41.72500	268
41.73333	260
41.74167	253
41.75000	245
41.75833	238
41.76667	231
41.77500	226
41.78333	221
41.79167	217
41.80000	213
41.80833	208
41.81667	203
41.82500	197
41.83333	189
41.84167	180
41.85000	171
41.85833	164
41.86667	159
41.87500	156
41.88333	153
41.89167	149
41.90000	143
41.90833	139
41.91667	135
41.92500	133
41.93333	130
41.94167	126
41.95000	121
41.95833	114
41.96667	108
41.97500	104
41.98333	101
41.99167	100
42.00000	99
42.00833	98
42.01667	98
42.02500	97
42.03333	97
42.04167	97
42.05000	97
42.05833	96
42.06667	94
42.07500	91
42.08333	87
42.09167	83
42.10000	80
42.10833	77
42.11667	75
42.12500	73
42.13333	71
42.14167	68
42.15000	66
42.15833	63
42.16667	61
42.17500	60
42.18333	60
42.19167	61
42.20000	61
42.20833	60
42.21667	57
42.22500	54
42.23333	50
42.24167	48
42.25000	45
42.25833	42
42.26667	41
42.27500	40
42.28333	41
42.29167	43
42.30000	46
42.30833	47
42.31667	47
42.32500	45
42.33333	44
42.34167	42
42.35000	40
42.35833	38
42.36667	35
42.37500	32
42.38333	30
42.39167	29
42.40000	30
42.40833	32
42.41667	33
42.42500	33
42.43333	32
42.44167	30
42.45000	27
42.45833	24
42.46667	20
42.47500	17
42.48333	14
42.49167	12
42.50000	13
42.50833	14
42.51667	15
42.52500	17
42.53333	19
42.54167	20
42.55000	21
42.55833	21
42.56667	20
42.57500	20
42.58333	20
42.59167	21
42.60000	21
42.60833	20
42.61667	21
42.62500	22
42.63333	23
42.64167	22
42.65000	19
42.65833	16
42.66667	14
42.67500	15
42.68333	18
42.69167	21
42.70000	24
42.70833	25
42.71667	24
42.72500	23
42.73333	20
42.74167	17
42.75000	14
42.75833	12
42.76667	11
42.77500	13
42.78333	18
42.79167	23
42.80000	28
42.80833	31
42.81667	30
42.82500	28
42.83333	25
42.84167	24
42.85000	25
42.85833	27
42.86667	30
42.87500	31
42.88333	31
42.89167	31
42.90000	30
42.90833	30
42.91667	29
42.92500	27
42.93333	27
42.94167	28
42.95000	29
42.95833	31
42.96667	33
42.97500	35
42.98333	37
42.99167	39
43.00000	40
43.00833	40
43.01667	39
43.02500	37
43.03333	35
43.04167	34
43.05000	31
43.05833	25
43.06667	20
43.07500	16
43.08333	14
43.09167	15
43.10000	18
43.10833	20
43.11667	23
43.12500	25
43.13333	25
43.14167	25
43.15000	24
43.15833	22
43.16667	20
43.17500	19
43.18333	19
43.19167	20
43.20000	22
43.20833	24
43.21667	26
43.22500	28
43.23333	28
43.24167	26
43.25000	22
43.25833	18
43.26667	14
43.27500	11
43.28333	9
43.29167	8
43.30000	9
43.30833	11
43.31667	15
43.32500	19
43.33333	21
43.34167	23
43.35000	24
43.35833	26
43.36667	28
43.37500	30
43.38333	31
43.39167	28
43.40000	22
43.40833	15
43.41667	10
43.42500	7
43.43333	8
43.44167	12
43.45000	18
43.45833	24
43.46667	29
43.47500	32
43.48333	32
43.49167	30
43.50000	27
43.50833	24
43.51667	23
43.52500	23
43.53333	24
43.54167	23
43.55000	21
43.55833	17
43.56667	13
43.57500	10
43.58333	8
43.59167	8
43.60000	10
43.60833	13
43.61667	14
43.62500	14
43.63333	12
43.64167	9
43.65000	6
43.65833	5
43.66667	7
43.67500	9
43.68333	11
43.69167	11
43.70000	8
43.70833	6
43.71667	7
43.72500	9
43.73333	12
43.74167	15
43.75000	16
43.75833	14
43.76667	12
43.77500	10
43.78333	9
43.79167	8
43.80000	6
43.80833	6
43.81667	6
43.82500	8
43.83333	10
43.84167	12
43.85000	14
43.85833	16
43.86667	18
43.87500	18
43.88333	17
43.89167	14
43.90000	10
43.90833	7
43.91667	5
43.92500	5
43.93333	5
43.94167	5
43.95000	3
43.95833	1
43.96667	-2
43.97500	-4
43.98333	-4
43.99167	-2
44.00000	1
44.00833	4
44.01667	6
44.02500	7
44.03333	6
44.04167	4
44.05000	3
44.05833	3
44.06667	4
44.07500	5
44.08333	5
44.09167	4
44.10000	4
44.10833	3
44.11667	1
44.12500	-1
44.13333	-1
44.14167	1
44.15000	3
44.15833	6
44.16667	8
44.17500	8
44.18333	7
44.19167	4
44.20000	2
44.20833	-0
44.21667	-1
44.22500	-1
44.23333	-1
44.24167	-2
44.25000	-3
44.25833	-4
44.26667	-5
44.27500	-7
44.28333	-8
44.29167	-8
44.30000	-7
44.30833	-5
44.31667	-4
44.32500	-2
44.33333	-2
44.34167	-0
44.35000	2
44.35833	6
44.36667	8
44.37500	6
44.38333	2
44.39167	-2
44.40000	-6
44.40833	-10
44.41667	-11
44.42500	-10
44.43333	-8
44.44167	-6
44.45000	-3
44.45833	1
44.46667	5
44.47500	8
44.48333	8
44.49167	7
44.50000	7
44.50833	7
44.51667	7
44.52500	6
44.53333	5
44.54167	4
44.55000	4
44.55833	5
44.56667	5
44.57500	3
44.58333	-1
44.59167	-4
44.60000	-4
44.60833	-2
44.61667	2
44.62500	7
44.63333	10
44.64167	10
44.65000	9
44.65833	8
44.66667	7
44.67500	6
44.68333	4
44.69167	2
44.70000	0
44.70833	-2
44.71667	-2
44.72500	-2
44.73333	-2
44.74167	-3
44.75000	-4
44.75833	-3
44.76667	-3
44.77500	-3
44.78333	-5
44.79167	-7
44.80000	-9
44.80833	-9
44.81667	-7
44.82500	-5
44.83333	-3
44.84167	-3
44.85000	-3
44.85833	-2
44.86667	1
44.87500	4
44.88333	7
44.89167	9
44.90000	10
44.90833	9
44.91667	8
44.92500	6
44.93333	6
44.94167	6
44.95000	6
44.95833	6
44.96667	6
44.97500	7
44.98333	10
44.99167	13
45.00000	15
45.00833	16
45.01667	15
45.02500	13
45.03333	10
45.04167	6
45.05000	2
45.05833	-2
45.06667	-5
45.07500	-5
45.08333	-1
45.09167	5
45.10000	12
45.10833	17
45.11667	18
45.12500	16
45.13333	12
45.14167	7
45.15000	4
45.15833	4
45.16667	5
45.17500	7
45.18333	8
45.19167	9
45.20000	8
45.20833	8
45.21667	10
45.22500	12
45.23333	15
45.24167	17
45.25000	18
45.25833	18
45.26667	16
45.27500	16
45.28333	16
45.29167	16
45.30000	16
45.30833	16
45.31667	15
45.32500	15
45.33333	15
45.34167	16
45.35000	16
45.35833	18
45.36667	19
45.37500	20
45.38333	20
45.39167	19
45.40000	17
45.40833	15
45.41667	12
45.42500	10
45.43333	10
45.44167	13
45.45000	17
45.45833	20
45.46667	21
45.47500	18
45.48333	13
45.49167	9
45.50000	6
45.50833	4
45.51667	4
45.52500	5
45.53333	5
45.54167	5
45.55000	5
45.55833	5
45.56667	6
45.57500	8
45.58333	12
45.59167	15
45.60000	16
45.60833	15
45.61667	13
45.62500	10
45.63333	10
45.64167	13
45.65000	17
45.65833	21
45.66667	25
45.67500	26
45.68333	25
45.69167	23
45.70000	21
45.70833	18
45.71667	16
45.72500	14
45.73333	12
45.74167	12
45.75000	12
45.75833	13
45.76667	15
45.77500	16
45.78333	17
45.79167	19
45.80000	22
45.80833	26
45.81667	30
45.82500	34
45.83333	35
45.84167	32
45.85000	27
45.85833	21
45.86667	14
45.87500	10
45.88333	7
45.89167	7
45.90000	8
45.90833	8
45.91667	6
45.92500	3
45.93333	1
45.94167	2
45.95000	5
45.95833	9
45.96667	13
45.97500	13
45.98333	11
45.99167	8
46.00000	3
46.00833	-3
46.01667	-8
46.02500	-12
46.03333	-13
46.04167	-11
46.05000	-7
46.05833	-2
46.06667	2
46.07500	6
46.08333	7
46.09167	7
46.10000	6
46.10833	5
46.11667	3
46.12500	0
46.13333	-3
46.14167	-5
46.15000	-5
46.15833	-2
46.16667	2
46.17500	6
46.18333	10
46.19167	13
46.20000	14
46.20833	13
46.21667	12
46.22500	11
46.23333	10
46.24167	10
46.25000	10
46.25833	10
46.26667	11
46.27500	13
46.28333	16
46.29167	19
46.30000	21
46.30833	22
46.31667	21
46.32500	19
46.33333	15
46.34167	9
46.35000	3
46.35833	-0
46.36667	-1
46.37500	-0
46.38333	2
46.39167	4
46.40000	5
46.40833	6
46.41667	10
46.42500	14
46.43333	17
46.44167	17
46.45000	12
46.45833	4
46.46667	-5
46.47500	-11
46.48333	-15
46.49167	-15
46.50000	-11
46.50833	-6
46.51667	-2
46.52500	2
46.53333	4
46.54167	7
46.55000	8
46.55833	10
46.56667	11
46.57500	10
46.58333	8
46.59167	5
46.60000	3
46.60833	1
46.61667	0
46.62500	1
46.63333	2
46.64167	3
46.65000	3
46.65833	1
46.66667	-1
46.67500	-3
46.68333	-2
46.69167	0
46.70000	4
46.70833	8
46.71667	11
46.72500	12
46.73333	13
46.74167	11
46.75000	8
46.75833	3
46.76667	-2
46.77500	-6
46.78333	-8
46.79167	-8
46.80000	-8
46.80833	-8
46.81667	-8
46.82500	-8
46.83333	-6
46.84167	-3
46.85000	1
46.85833	3
46.86667	4
46.87500	3
46.88333	1
46.89167	-2
46.90000	-4
46.90833	-6
46.91667	-6
46.92500	-6
46.93333	-5
46.94167	-4
46.95000	-4
46.95833	-7
46.96667	-11
46.97500	-14
46.98333	-16
46.99167	-16
47.00000	-14
47.00833	-11
47.01667	-8
47.02500	-7
47.03333	-6
47.04167	-5
47.05000	-4
47.05833	-2
47.06667	1
47.07500	4
47.08333	6
47.09167	7
47.10000	7
47.10833	6
47.11667	4
47.12500	2
47.13333	-1
47.14167	-5
47.15000	-6
47.15833	-3
47.16667	2
47.17500	5
47.18333	7
47.19167	6
47.20000	4
47.20833	1
47.21667	-0
47.22500	-0
47.23333	-0
47.24167	-1
47.25000	-3
47.25833	-3
47.26667	-2
47.27500	1
47.28333	5
47.29167	8
47.30000	10
47.30833	10
47.31667	7
47.32500	2
47.33333	-2
47.34167	-6
47.35000	-8
47.35833	-9
47.36667	-10
47.37500	-10
47.38333	-11
47.39167	-10
47.40000	-7
47.40833	-3
47.41667	1
47.42500	5
47.43333	7
47.44167	7
47.45000	7
47.45833	10
47.46667	13
47.47500	15
47.48333	16
47.49167	15
47.50000	12
47.50833	9
47.51667	5
47.52500	2
47.53333	0
47.54167	-1
47.55000	-1
47.55833	-2
47.56667	-1
47.57500	1
47.58333	6
47.59167	10
47.60000	14
47.60833	16
47.61667	15
47.62500	12
47.63333	10
47.64167	9
47.65000	9
47.65833	9
47.66667	7
47.67500	3
47.68333	-2
47.69167	-8
47.70000	-14
47.70833	-18
47.71667	-18
47.72500	-16
47.73333	-13
47.74167	-8
47.75000	-5
47.75833	-3
47.76667	-2
47.77500	-2
47.78333	-1
47.79167	-1
47.80000	-2
47.80833	-3
47.81667	-2
47.82500	-0
47.83333	3
47.84167	5
47.85000	6
47.85833	5
47.86667	5
47.87500	5
47.88333	6
47.89167	8
47.90000	9
47.90833	10
47.91667	10
47.92500	9
47.93333	7
47.94167	5
47.95000	3
47.95833	1
47.96667	-1
47.97500	-2
47.98333	-3
47.99167	-4
48.00000	-5
48.00833	-6
48.01667	-6
48.02500	-4
48.03333	-2
48.04167	1
48.05000	4
48.05833	7
48.06667	10
48.07500	12
48.08333	13
48.09167	12
48.10000	10
48.10833	7
48.11667	5
48.12500	4
48.13333	4
48.14167	5
48.15000	5
48.15833	5
48.16667	5
48.17500	6
48.18333	7
48.19167	6
48.20000	4
48.20833	1
48.21667	-0
48.22500	0
48.23333	3
48.24167	7
48.25000	10
48.25833	12
48.26667	13
48.27500	15
48.28333	17
48.29167	19
48.30000	20
48.30833	20
48.31667	18
48.32500	15
48.33333	13
48.34167	11
48.35000	10
48.35833	10
48.36667	10
48.37500	10
48.38333	11
48.39167	11
48.40000	10
48.40833	8
48.41667	6
48.42500	3
48.43333	1
48.44167	-1
48.45000	-3
48.45833	-3
48.46667	-4
48.47500	-3
48.48333	-1
48.49167	1
48.50000	2
48.50833	2
48.51667	0
48.52500	-3
48.53333	-5
48.54167	-7
48.55000	-7
48.55833	-7
48.56667	-4
48.57500	-1
48.58333	1
48.59167	1
48.60000	0
48.60833	-1
48.61667	-3
48.62500	-4
48.63333	-3
48.64167	-2
48.65000	-0
48.65833	-0
48.66667	-2
48.67500	-4
48.68333	-5
48.69167	-6
48.70000	-5
48.70833	-4
48.71667	-3
48.72500	-2
48.73333	-2
48.74167	-2
48.75000	-4
48.75833	-5
48.76667	-7
48.77500	-8
48.78333	-7
48.79167	-6
48.80000	-4
48.80833	-2
48.81667	-1
48.82500	-1
48.83333	-2
48.84167	-2
48.85000	-2
48.85833	-2
48.86667	-2
48.87500	-2
48.88333	-4
48.89167	-6
48.90000	-8
48.90833	-8
48.91667	-8
48.92500	-5
48.93333	-2
48.94167	2
48.95000	4
48.95833	3
48.96667	1
48.97500	-1
48.98333	-2
48.99167	-3
49.00000	-3
49.00833	-2
49.01667	-2
49.02500	-2
49.03333	-1
49.04167	3
49.05000	7
49.05833	12
49.06667	16
49.07500	17
49.08333	15
49.09167	12
49.10000	8
49.10833	5
49.11667	5
49.12500	6
49.13333	7
49.14167	7
49.15000	6
49.15833	3
49.16667	-0
49.17500	-2
49.18333	-2
49.19167	-1
49.20000	-0
49.20833	1
49.21667	2
49.22500	3
49.23333	2
49.24167	1
49.25000	-2
49.25833	-5
49.26667	-8
49.27500	-10
49.28333	-10
49.29167	-9
49.30000	-8
49.30833	-6
49.31667	-4
49.32500	-2
49.33333	-2
49.34167	-2
49.35000	-4
49.35833	-5
49.36667	-4
49.37500	-2
49.38333	2
49.39167	7
49.40000	10
49.40833	12
49.41667	11
49.42500	9
49.43333	5
49.44167	2
49.45000	0
49.45833	-0
49.46667	1
49.47500	1
49.48333	-1
49.49167	-4
49.50000	-6
49.50833	-8
49.51667	-6
49.52500	-2
49.53333	2
49.54167	4
49.55000	5
49.55833	5
49.56667	4
49.57500	4
49.58333	5
49.59167	7
49.60000	8
49.60833	8
49.61667	8
49.62500	10
49.63333	11
49.64167	12
49.65000	13
49.65833	11
49.66667	8
49.67500	5
49.68333	4
49.69167	3
49.70000	1
49.70833	-1
49.71667	-3
49.72500	-4
49.73333	-6
49.74167	-9
49.75000	-10
49.75833	-10
49.76667	-9
49.77500	-6
49.78333	-3
49.79167	-0
49.80000	0
49.80833	0
49.81667	-0
49.82500	-0
49.83333	-0
49.84167	-1
49.85000	-1
49.85833	-3
49.86667	-5
49.87500	-6
49.88333	-6
49.89167	-5
49.90000	-4
49.90833	-2
49.91667	0
49.92500	2
49.93333	4
49.94167	6
49.95000	8
49.95833	9
49.96667	11
49.97500	13
49.98333	16
49.99167	17
50.00000	17
50.00833	15
50.01667	13
50.02500	11
50.03333	8
50.04167	7
50.05000	5
50.05833	4
50.06667	2
50.07500	-0
50.08333	-2
50.09167	-3
50.10000	-4
50.10833	-2
50.11667	1
50.12500	5
50.13333	8
50.14167	10
50.15000	12
50.15833	11
50.16667	9
50.17500	6
50.18333	4
50.19167	3
50.20000	4
50.20833	7
50.21667	10
50.22500	13
50.23333	15
50.24167	16
50.25000	16
50.25833	15
50.26667	14
50.27500	14
50.28333	15
50.29167	17
50.30000	19
50.30833	21
50.31667	22
50.32500	21
50.33333	20
50.34167	19
50.35000	19
50.35833	19
50.36667	19
50.37500	20
50.38333	21
50.39167	23
50.40000	25
50.40833	27
50.41667	28
50.42500	28
50.43333	28
50.44167	29
50.45000	30
50.45833	32
50.46667	35
50.47500	36
50.48333	38
50.49167	39
50.50000	40
50.50833	42
50.51667	42
50.52500	42
50.53333	41
50.54167	40
50.55000	40
50.55833	42
50.56667	44
50.57500	47
50.58333	48
50.59167	49
50.60000	49
50.60833	49
50.61667	49
50.62500	50
50.63333	52
50.64167	55
50.65000	58
50.65833	61
50.66667	64
50.67500	66
50.68333	67
50.69167	68
50.70000	68
50.70833	68
50.71667	67
50.72500	67
50.73333	67
50.74167	68
50.75000	68
50.75833	68
50.76667	67
50.77500	66
50.78333	66
50.79167	68
50.80000	72
50.80833	76
50.81667	78
50.82500	79
50.83333	79
50.84167	78
50.85000	79
50.85833	80
50.86667	84
50.87500	87
50.88333	90
50.89167	92
50.90000	93
50.90833	93
50.91667	92
50.92500	91
50.93333	90
50.94167	89
50.95000	89
50.95833	89
50.96667	88
50.97500	90
50.98333	93
50.99167	99
51.00000	105
51.00833	111
51.01667	113
51.02500	113
51.03333	112
51.04167	109
51.05000	107
51.05833	106
51.06667	106
51.07500	106
51.08333	106
51.09167	105
51.10000	103
51.10833	101
51.11667	99
51.12500	98
51.13333	97
51.14167	98
51.15000	100
51.15833	101
51.16667	101
51.17500	100
51.18333	97
51.19167	94
51.20000	91
51.20833	88
51.21667	87
51.22500	87
51.23333	90
51.24167	94
51.25000	97
51.25833	97
51.26667	95
51.27500	92
51.28333	89
51.29167	87
51.30000	87
51.30833	86
51.31667	85
51.32500	83
51.33333	83
51.34167	82
51.35000	82
51.35833	79
51.36667	77
51.37500	76
51.38333	77
51.39167	80
51.40000	84
51.40833	88
51.41667	91
51.42500	92
51.43333	91
51.44167	90
51.45000	86
51.45833	81
51.46667	75
51.47500	71
51.48333	70
51.49167	70
51.50000	73
51.50833	75
51.51667	75
51.52500	73
51.53333	69
51.54167	64
51.55000	59
51.55833	57
51.56667	56
51.57500	55
51.58333	55
51.59167	54
51.60000	53
51.60833	52
51.61667	52
51.62500	54
51.63333	56
51.64167	59
51.65000	60
51.65833	60
51.66667	59
51.67500	56
51.68333	52
51.69167	48
51.70000	45
51.70833	42
51.71667	40
51.72500	39
51.73333	40
51.74167	41
51.75000	42
51.75833	41
51.76667	39
51.77500	37
51.78333	35
51.79167	35
51.80000	35
51.80833	35
51.81667	34
51.82500	32
51.83333	29
51.84167	27
51.85000	26
51.85833	26
51.86667	28
51.87500	29
51.88333	31
51.89167	31
51.90000	29
51.90833	26
51.91667	21
51.92500	16
51.93333	12
51.94167	10
51.95000	10
51.95833	13
51.96667	17
51.97500	22
51.98333	26
51.99167	27
52.00000	25
52.00833	21
52.01667	16
52.02500	10
52.03333	5
52.04167	0
52.05000	-2
52.05833	-4
52.06667	-3
52.07500	-1
52.08333	2
52.09167	5
52.10000	7
52.10833	8
52.11667	7
52.12500	4
52.13333	0
52.14167	-2
52.15000	-3
52.15833	-1
52.16667	2
52.17500	6
52.18333	10
52.19167	12
52.20000	11
52.20833	9
52.21667	9
52.22500	10
52.23333	12
52.24167	15
52.25000	16
52.25833	13
52.26667	8
52.27500	2
52.28333	-2
52.29167	-4
52.30000	-3
52.30833	-0
52.31667	2
52.32500	2
52.33333	2
52.34167	1
52.35000	-0
52.35833	-1
52.36667	0
52.37500	2
52.38333	4
52.39167	8
52.40000	13
52.40833	20
52.41667	26
52.42500	30
52.43333	32
52.44167	30
52.45000	26
52.45833	20
52.46667	14
52.47500	9
52.48333	6
52.49167	3
52.50000	2
52.50833	1
52.51667	-0
52.52500	-2
52.53333	-3
52.54167	-3
52.55000	-1
52.55833	2
52.56667	4
52.57500	7
52.58333	9
52.59167	10
52.60000	12
52.60833	12
52.61667	13
52.62500	15
52.63333	16
52.64167	16
52.65000	16
52.65833	15
52.66667	14
52.67500	12
52.68333	10
52.69167	8
52.70000	7
52.70833	7
52.71667	7
52.72500	8
52.73333	9
52.74167	8
52.75000	8
52.75833	7
52.76667	6
52.77500	7
52.78333	9
52.79167	11
52.80000	12
52.80833	12
52.81667	11
52.82500	9
52.83333	7
52.84167	4
52.85000	1
52.85833	-2
52.86667	-4
52.87500	-4
52.88333	-1
52.89167	2
52.90000	5
52.90833	6
52.91667	8
52.92500	7
52.93333	6
52.94167	3
52.95000	1
52.95833	-1
52.96667	-2
52.97500	-3
52.98333	-3
52.99167	-3
53.00000	-3
53.00833	-1
53.01667	3
53.02500	8
53.03333	14
53.04167	18
53.05000	21
53.05833	20
53.06667	18
53.07500	15
53.08333	13
53.09167	12
53.10000	13
53.10833	15
53.11667	15
53.12500	13
53.13333	8
53.14167	2
53.15000	-3
53.15833	-6
53.16667	-9
53.17500	-9
53.18333	-8
53.19167	-7
53.20000	-6
53.20833	-6
53.21667	-6
53.22500	-6
53.23333	-4
53.24167	-1
53.25000	3
53.25833	5
53.26667	6
53.27500	5
53.28333	4
53.29167	5
53.30000	9
53.30833	13
53.31667	16
53.32500	19
53.33333	20
53.34167	20
53.35000	20
53.35833	19
53.36667	17
53.37500	15
53.38333	14
53.39167	13
53.40000	14
53.40833	15
53.41667	14
53.42500	12
53.43333	9
53.44167	7
53.45000	6
53.45833	7
53.46667	10
53.47500	14
53.48333	18
53.49167	20
53.50000	19
53.50833	17
53.51667	13
53.52500	9
53.53333	7
53.54167	9
53.55000	12
53.55833	16
53.56667	19
53.57500	22
53.58333	23
53.59167	25
53.60000	28
53.60833	30
53.61667	31
53.62500	32
53.63333	33
53.64167	36
53.65000	42
53.65833	49
53.66667	55
53.67500	60
53.68333	63
53.69167	64
53.70000	65
53.70833	66
53.71667	67
53.72500	69
53.73333	71
53.74167	72
53.75000	75
53.75833	78
53.76667	81
53.77500	85
53.78333	88
53.79167	92
53.80000	98
53.80833	103
53.81667	108
53.82500	111
53.83333	112
53.84167	110
53.85000	108
53.85833	109
53.86667	113
53.87500	119
53.88333	127
53.89167	136
53.90000	144
53.90833	152
53.91667	158
53.92500	163
53.93333	167
53.94167	171
53.95000	174
53.95833	177
53.96667	181
53.97500	185
53.98333	190
53.99167	195
54.00000	200
54.00833	205
54.01667	211
54.02500	217
54.03333	224
54.04167	232
54.05000	240
54.05833	249
54.06667	256
54.07500	263
54.08333	270
54.09167	278
54.10000	287
54.10833	297
54.11667	306
54.12500	315
54.13333	322
54.14167	327
54.15000	331
54.15833	336
54.16667	341
54.17500	347
54.18333	354
54.19167	362
54.20000	372
54.20833	382
54.21667	392
54.22500	401
54.23333	407
54.24167	413
54.25000	421
54.25833	431
54.26667	443
54.27500	457
54.28333	470
54.29167	482
54.30000	492
54.30833	500
54.31667	506
54.32500	511
54.33333	517
54.34167	526
54.35000	537
54.35833	550
54.36667	564
54.37500	576
54.38333	586
54.39167	596
54.40000	606
54.40833	618
54.41667	631
54.42500	644
54.43333	654
54.44167	663
54.45000	671
54.45833	678
54.46667	687
54.47500	697
54.48333	708
54.49167	719
54.50000	728
54.50833	737
54.51667	745
54.52500	755
54.53333	765
54.54167	776
54.55000	787
54.55833	799
54.56667	813
54.57500	829
54.58333	845
54.59167	858
54.60000	870
54.60833	879
54.61667	886
54.62500	892
54.63333	899
54.64167	907
54.65000	915
54.65833	924
54.66667	932
54.67500	941
54.68333	949
54.69167	957
54.70000	964
54.70833	970
54.71667	978
54.72500	986
54.73333	994
54.74167	1003
54.75000	1012
54.75833	1018
54.76667	1025
54.77500	1031
54.78333	1038
54.79167	1047
54.80000	1057
54.80833	1066
54.81667	1075
54.82500	1084
54.83333	1091
54.84167	1099
54.85000	1108
54.85833	1118
54.86667	1127
54.87500	1134
54.88333	1140
54.89167	1145
54.90000	1148
54.90833	1151
54.91667	1155
54.92500	1161
54.93333	1167
54.94167	1173
54.95000	1179
54.95833	1184
54.96667	1190
54.97500	1195
54.98333	1200
54.99167	1206
55.00000	1213
55.00833	1221
55.01667	1228
55.02500	1234
55.03333	1238
55.04167	1239
55.05000	1238
55.05833	1237
55.06667	1236
55.07500	1236
55.08333	1235
55.09167	1235
55.10000	1233
55.10833	1232
55.11667	1231
55.12500	1231
55.13333	1233
55.14167	1238
55.15000	1243
55.15833	1248
55.16667	1251
55.17500	1251
55.18333	1248
55.19167	1244
55.20000	1241
55.20833	1239
55.21667	1239
55.22500	1240
55.23333	1243
55.24167	1248
55.25000	1252
55.25833	1255
55.26667	1257
55.27500	1257
55.28333	1254
55.29167	1251
55.30000	1249
55.30833	1248
55.31667	1247
55.32500	1247
55.33333	1246
55.34167	1246
55.35000	1245
55.35833	1244
55.36667	1243
55.37500	1241
55.38333	1238
55.39167	1235
55.40000	1234
55.40833	1231
55.41667	1227
55.42500	1222
55.43333	1216
55.44167	1209
55.45000	1204
55.45833	1200
55.46667	1196
55.47500	1192
55.48333	1186
55.49167	1180
55.50000	1172
55.50833	1166
55.51667	1160
55.52500	1155
55.53333	1151
55.54167	1146
55.55000	1141
55.55833	1135
55.56667	1129
55.57500	1123
55.58333	1116
55.59167	1110
55.60000	1104
55.60833	1099
55.61667	1096
55.62500	1094
55.63333	1094
55.64167	1093
55.65000	1091
55.65833	1087
55.66667	1082
55.67500	1077
55.68333	1072
55.69167	1066
55.70000	1060
55.70833	1052
55.71667	1044
55.72500	1036
55.73333	1028
55.74167	1020
55.75000	1014
55.75833	1009
55.76667	1005
55.77500	1001
55.78333	996
55.79167	991
55.80000	986
55.80833	981
55.81667	978
55.82500	975
55.83333	972
55.84167	968
55.85000	963
55.85833	958
55.86667	954
55.87500	948
55.88333	942
55.89167	934
55.90000	924
55.90833	915
55.91667	906
55.92500	898
55.93333	889
55.94167	881
55.95000	873
55.95833	867
55.96667	863
55.97500	861
55.98333	860
55.99167	859
56.00000	856
56.00833	852
56.01667	847
56.02500	841
56.03333	832
56.04167	822
56.05000	811
56.05833	800
56.06667	791
56.07500	783
56.08333	777
56.09167	771
56.10000	765
56.10833	760
56.11667	756
56.12500	752
56.13333	750
56.14167	748
56.15000	746
56.15833	744
56.16667	740
56.17500	736
56.18333	731
56.19167	725
56.20000	717
56.20833	708
56.21667	699
56.22500	690
56.23333	681
56.24167	671
56.25000	663
56.25833	655
56.26667	648
56.27500	643
56.28333	640
56.29167	638
56.30000	634
56.30833	630
56.31667	627
56.32500	624
56.33333	622
56.34167	620
56.35000	617
56.35833	614
56.36667	610
56.37500	604
56.38333	597
56.39167	591
56.40000	586
56.40833	581
56.41667	576
56.42500	570
56.43333	562
56.44167	553
56.45000	546
56.45833	540
56.46667	534
56.47500	529
56.48333	524
56.49167	520
56.50000	516
56.50833	513
56.51667	511
56.52500	510
56.53333	509
56.54167	506
56.55000	503
56.55833	497
56.56667	492
56.57500	486
56.58333	481
56.59167	476
56.60000	471
56.60833	466
56.61667	462
56.62500	459
56.63333	457
56.64167	457
56.65000	458
56.65833	457
56.66667	455
56.67500	450
56.68333	444
56.69167	438
56.70000	431
56.70833	426
56.71667	422
56.72500	420
56.73333	418
56.74167	416
56.75000	412
56.75833	408
56.76667	403
56.77500	399
56.78333	397
56.79167	394
56.80000	393
56.80833	391
56.81667	388
56.82500	384
56.83333	381
56.84167	378
56.85000	375
56.85833	372
56.86667	367
56.87500	363
56.88333	358
56.89167	355
56.90000	352
56.90833	350
56.91667	348
56.92500	347
56.93333	345
56.94167	343
56.95000	339
56.95833	335
56.96667	331
56.97500	326
56.98333	322
56.99167	318
57.00000	315
57.00833	313
57.01667	312
57.02500	313
57.03333	314
57.04167	313
57.05000	311
57.05833	306
57.06667	299
57.07500	292
57.08333	286
57.09167	282
57.10000	281
57.10833	281
57.11667	281
57.12500	280
57.13333	278
57.14167	276
57.15000	274
57.15833	274
57.16667	274
57.17500	272
57.18333	269
57.19167	266
57.20000	265
57.20833	265
57.21667	265
57.22500	264
57.23333	259
57.24167	252
57.25000	247
57.25833	245
57.26667	246
57.27500	247
57.28333	247
57.29167	244
57.30000	239
57.30833	235
57.31667	234
57.32500	235
57.33333	238
57.34167	239
57.35000	239
57.35833	235
57.36667	231
57.37500	228
57.38333	226
57.39167	223
57.40000	218
57.40833	212
57.41667	206
57.42500	202
57.43333	201
57.44167	204
57.45000	208
57.45833	211
57.46667	213
57.47500	212
57.48333	209
57.49167	206
57.50000	200
57.50833	194
57.51667	189
57.52500	185
57.53333	183
57.54167	186
57.55000	189
57.55833	190
57.56667	189
57.57500	186
57.58333	183
57.59167	180
57.60000	178
57.60833	176
57.61667	174
57.62500	172
57.63333	173
57.64167	175
57.65000	179
57.65833	183
57.66667	186
57.67500	186
57.68333	183
57.69167	178
57.70000	174
57.70833	171
57.71667	168
57.72500	165
57.73333	161
57.74167	156
57.75000	153
57.75833	152
57.76667	153
57.77500	154
57.78333	155
57.79167	155
57.80000	154
57.80833	154
57.81667	154
57.82500	156
57.83333	156
57.84167	155
57.85000	153
57.85833	151
57.86667	149
57.87500	149
57.88333	149
57.89167	150
57.90000	150
57.90833	148
57.91667	147
57.92500	145
57.93333	143
57.94167	141
57.95000	139
57.95833	137
57.96667	135
57.97500	134
57.98333	133
57.99167	133
58.00000	131
58.00833	129
58.01667	127
58.02500	125
58.03333	125
58.04167	126
58.05000	128
58.05833	130
58.06667	131
58.07500	130
58.08333	129
58.09167	126
58.10000	122
58.10833	117
58.11667	111
58.12500	106
58.13333	102
58.14167	99
58.15000	98
58.15833	99
58.16667	102
58.17500	104
58.18333	104
58.19167	103
58.20000	103
58.20833	102
58.21667	100
58.22500	98
58.23333	96
58.24167	94
58.25000	95
58.25833	98
58.26667	102
58.27500	105
58.28333	106
58.29167	104
58.30000	101
58.30833	97
58.31667	96
58.32500	95
58.33333	93
58.34167	88
58.35000	83
58.35833	78
58.36667	75
58.37500	75
58.38333	77
58.39167	79
58.40000	80
58.40833	80
58.41667	81
58.42500	82
58.43333	83
58.44167	84
58.45000	84
58.45833	83
58.46667	82
58.47500	81
58.48333	81
58.49167	82
58.50000	83
58.50833	84
58.51667	82
58.52500	80
58.53333	77
58.54167	75
58.55000	73
58.55833	73
58.56667	73
58.57500	74
58.58333	74
58.59167	75
58.60000	78
58.60833	81
58.61667	84
58.62500	85
58.63333	85
58.64167	83
58.65000	81
58.65833	80
58.66667	81
58.67500	80
58.68333	78
58.69167	75
58.70000	72
58.70833	70
58.71667	71
58.72500	74
58.73333	77
58.74167	78
58.75000	76
58.75833	72
58.76667	67
58.77500	64
58.78333	64
58.79167	65
58.80000	69
58.80833	72
58.81667	73
58.82500	72
58.83333	69
58.84167	65
58.85000	62
58.85833	59
58.86667	56
58.87500	54
58.88333	53
58.89167	55
58.90000	60
58.90833	67
58.91667	74
58.92500	80
58.93333	85
58.94167	87
58.95000	86
58.95833	82
58.96667	76
58.97500	71
58.98333	67
58.99167	64
59.00000	63
59.00833	63
59.01667	62
59.02500	61
59.03333	60
59.04167	60
59.05000	60
59.05833	57
59.06667	52
59.07500	47
59.08333	42
59.09167	41
59.10000	43
59.10833	46
59.11667	49
59.12500	48
59.13333	45
59.14167	40
59.15000	36
59.15833	35
59.16667	38
59.17500	42
59.18333	46
59.19167	48
59.20000	49
59.20833	48
59.21667	46
59.22500	44
59.23333	42
59.24167	41
59.25000	41
59.25833	44
59.26667	49
59.27500	53
59.28333	57
59.29167	60
59.30000	60
59.30833	59
59.31667	58
59.32500	58
59.33333	57
59.34167	55
59.35000	52
59.35833	48
59.36667	44
59.37500	42
59.38333	42
59.39167	44
59.40000	48
59.40833	51
59.41667	52
59.42500	51
59.43333	48
59.44167	45
59.45000	42
59.45833	39
59.46667	36
59.47500	35
59.48333	35
59.49167	36
59.50000	40
59.50833	43
59.51667	46
59.52500	48
59.53333	48
59.54167	46
59.55000	43
59.55833	40
59.56667	37
59.57500	35
59.58333	33
59.59167	32
59.60000	31
59.60833	30
59.61667	28
59.62500	26
59.63333	24
59.64167	24
59.65000	26
59.65833	29
59.66667	33
59.67500	35
59.68333	36
59.69167	35
59.70000	33
59.70833	31
59.71667	29
59.72500	28
59.73333	27
59.74167	26
59.75000	26
59.75833	25
59.76667	25
59.77500	27
59.78333	32
59.79167	39
59.80000	47
59.80833	52
59.81667	55
59.82500	54
59.83333	50
59.84167	45
59.85000	42
59.85833	41
59.86667	42
59.87500	45
59.88333	49
59.89167	50
59.90000	48
59.90833	45
59.91667	41
59.92500	37
59.93333	33
59.94167	30
59.95000	27
59.95833	25
59.96667	25
59.97500	26
59.98333	28
59.99167	28
60.00000	26

[LC Chromatogram(Detector A-Ch2)]
Interval(msec)	500
# of Points	7201
Start Time(min)	0.000
End Time(min)	60.000
Intensity Units	mV
Intensity Multiplier	0.001
Wavelength(nm)	230
R.Time (min)	Intensity
0.00000	-107
0.00833	-107
0.01667	-23
0.02500	-6
0.03333	-10
0.04167	-13
0.05000	-15
0.05833	-17
0.06667	-20
0.07500	-21
0.08333	-22
0.09167	-22
0.10000	-22
0.10833	-22
0.11667	-23
0.12500	-26
0.13333	-30
0.14167	-34
0.15000	-38
0.15833	-42
0.16667	-45
0.17500	-48
0.18333	-51
0.19167	-53
0.20000	-55
0.20833	-56
0.21667	-57
0.22500	-58
0.23333	-60
0.24167	-61
0.25000	-63
0.25833	-64
0.26667	-65
0.27500	-67
0.28333	-69
0.29167	-71
0.30000	-73
0.30833	-75
0.31667	-76
0.32500	-78
0.33333	-80
0.34167	-82
0.35000	-84
0.35833	-87
0.36667	-89
0.37500	-92
0.38333	-94
0.39167	-97
0.40000	-99
0.40833	-102
0.41667	-105
0.42500	-109
0.43333	-111
0.44167	-112
0.45000	-110
0.45833	-109
0.46667	-108
0.47500	-108
0.48333	-111
0.49167	-114
0.50000	-117
0.50833	-118
0.51667	-118
0.52500	-118
0.53333	-120
0.54167	-123
0.55000	-128
0.55833	-132
0.56667	-135
0.57500	-138
0.58333	-141
0.59167	-144
0.60000	-147
0.60833	-150
0.61667	-153
0.62500	-154
0.63333	-153
0.64167	-152
0.65000	-151
0.65833	-152
0.66667	-153
0.67500	-155
0.68333	-156
0.69167	-155
0.70000	-154
0.70833	-154
0.71667	-156
0.72500	-159
0.73333	-164
0.74167	-167
0.75000	-170
0.75833	-171
0.76667	-171
0.77500	-169
0.78333	-168
0.79167	-168
0.80000	-170
0.80833	-173
0.81667	-176
0.82500	-179
0.83333	-183
0.84167	-186
0.85000	-188
0.85833	-190
0.86667	-192
0.87500	-193
0.88333	-194
0.89167	-194
0.90000	-193
0.90833	-194
0.91667	-195
0.92500	-199
0.93333	-203
0.94167	-206
0.95000	-208
0.95833	-208
0.96667	-209
0.97500	-210
0.98333	-213
0.99167	-216
1.00000	-217
1.00833	-218
1.01667	-218
1.02500	-218
1.03333	-220
1.04167	-222
1.05000	-226
1.05833	-229
1.06667	-232
1.07500	-235
1.08333	-237
1.09167	-238
1.10000	-238
1.10833	-238
1.11667	-239
1.12500	-242
1.13333	-244
1.14167	-246
1.15000	-247
1.15833	-247
1.16667	-248
1.17500	-249
1.18333	-250
1.19167	-251
1.20000	-252
1.20833	-253
1.21667	-253
1.22500	-252
1.23333	-251
1.24167	-250
1.25000	-251
1.25833	-252
1.26667	-254
1.27500	-257
1.28333	-258
1.29167	-259
1.30000	-258
1.30833	-256
1.31667	-255
1.32500	-256
1.33333	-259
1.34167	-263
1.35000	-267
1.35833	-269
1.36667	-269
1.37500	-267
1.38333	-266
1.39167	-265
1.40000	-265
1.40833	-266
1.41667	-269
1.42500	-274
1.43333	-279
1.44167	-284
1.45000	-287
1.45833	-290
1.46667	-291
1.47500	-289
1.48333	-287
1.49167	-285
1.50000	-283
1.50833	-281
1.51667	-281
1.52500	-282
1.53333	-285
1.54167	-289
1.55000	-294
1.55833	-299
1.56667	-304
1.57500	-308
1.58333	-311
1.59167	-313
1.60000	-314
1.60833	-313
1.61667	-311
1.62500	-310
1.63333	-308
1.64167	-308
1.65000	-309
1.65833	-312
1.66667	-315
1.67500	-318
1.68333	-319
1.69167	-318
1.70000	-317
1.70833	-315
1.71667	-314
1.72500	-314
1.73333	-315
1.74167	-316
1.75000	-318
1.75833	-320
1.76667	-321
1.77500	-322
1.78333	-324
1.79167	-325
1.80000	-328
1.80833	-331
1.81667	-334
1.82500	-334
1.83333	-333
1.84167	-331
1.85000	-329
1.85833	-327
1.86667	-327
1.87500	-328
1.88333	-328
1.89167	-329
1.90000	-329
1.90833	-329
1.91667	-331
1.92500	-332
1.93333	-333
1.94167	-336
1.95000	-339
1.95833	-343
1.96667	-345
1.97500	-346
1.98333	-346
1.99167	-345
2.00000	-344
2.00833	-344
2.01667	-343
2.02500	-341
2.03333	-339
2.04167	-339
2.05000	-340
2.05833	-342
2.06667	-344
2.07500	-346
2.08333	-347
2.09167	-348
2.10000	-350
2.10833	-352
2.11667	-354
2.12500	-355
2.13333	-356
2.14167	-355
2.15000	-354
2.15833	-353
2.16667	-352
2.17500	-352
2.18333	-353
2.19167	-353
2.20000	-355
2.20833	-357
2.21667	-359
2.22500	-362
2.23333	-365
2.24167	-367
2.25000	-368
2.25833	-368
2.26667	-368
2.27500	-368
2.28333	-369
2.29167	-371
2.30000	-373
2.30833	-374
2.31667	-374
2.32500	-374
2.33333	-375
2.34167	-377
2.35000	-379
2.35833	-381
2.36667	-383
2.37500	-383
2.38333	-382
2.39167	-383
2.40000	-382
2.40833	-381
2.41667	-378
2.42500	-375
2.43333	-373
2.44167	-372
2.45000	-373
2.45833	-376
2.46667	-379
2.47500	-382
2.48333	-383
2.49167	-384
2.50000	-382
2.50833	-380
2.51667	-377
2.52500	-376
2.53333	-376
2.54167	-378
2.55000	-381
2.55833	-385
2.56667	-387
2.57500	-389
2.58333	-391
2.59167	-393
2.60000	-396
2.60833	-398
2.61667	-399
2.62500	-399
2.63333	-399
2.64167	-399
2.65000	-398
2.65833	-397
2.66667	-395
2.67500	-393
2.68333	-392
2.69167	-393
2.70000	-395
2.70833	-399
2.71667	-403
2.72500	-406
2.73333	-407
2.74167	-408
2.75000	-409
2.75833	-411
2.76667	-413
2.77500	-415
2.78333	-415
2.79167	-414
2.80000	-413
2.80833	-412
2.81667	-412
2.82500	-414
2.83333	-415
2.84167	-416
2.85000	-416
2.85833	-415
2.86667	-416
2.87500	-417
2.88333	-416
2.89167	-415
2.90000	-413
2.90833	-409
2.91667	-407
2.92500	-407
2.93333	-410
2.94167	-413
2.95000	-417
2.95833	-419
2.96667	-421
2.97500	-421
2.98333	-422
2.99167	-422
3.00000	-423
3.00833	-422
3.01667	-422
3.02500	-422
3.03333	-423
3.04167	-426
3.05000	-430
3.05833	-433
3.06667	-435
3.07500	-434
3.08333	-431
3.09167	-428
3.10000	-426
3.10833	-424
3.11667	-423
3.12500	-422
3.13333	-421
3.14167	-421
3.15000	-422
3.15833	-424
3.16667	-427
3.17500	-428
3.18333	-428
3.19167	-428
3.20000	-427
3.20833	-427
3.21667	-429
3.22500	-432
3.23333	-434
3.24167	-436
3.25000	-438
3.25833	-439
3.26667	-440
3.27500	-439
3.28333	-437
3.29167	-436
3.30000	-435
3.30833	-435
3.31667	-436
3.32500	-438
3.33333	-440
3.34167	-441
3.35000	-440
3.35833	-438
3.36667	-436
3.37500	-434
3.38333	-434
3.39167	-435
3.40000	-437
3.40833	-438
3.41667	-439
3.42500	-439
3.43333	-440
3.44167	-441
3.45000	-443
3.45833	-445
3.46667	-448
3.47500	-451
3.48333	-452
3.49167	-449
3.50000	-446
3.50833	-444
3.51667	-444
3.52500	-447
3.53333	-450
3.54167	-454
3.55000	-458
3.55833	-462
3.56667	-465
3.57500	-466
3.58333	-465
3.59167	-462
3.60000	-459
3.60833	-457
3.61667	-457
3.62500	-457
3.63333	-458
3.64167	-460
3.65000	-462
3.65833	-465
3.66667	-467
3.67500	-469
3.68333	-471
3.69167	-471
3.70000	-470
3.70833	-470
3.71667	-468
3.72500	-466
3.73333	-463
3.74167	-461
3.75000	-460
3.75833	-459
3.76667	-460
3.77500	-462
3.78333	-465
3.79167	-466
3.80000	-465
3.80833	-463
3.81667	-462
3.82500	-462
3.83333	-464
3.84167	-467
3.85000	-471
3.85833	-474
3.86667	-475
3.87500	-474
3.88333	-472
3.89167	-470
3.90000	-468
3.90833	-465
3.91667	-461
3.92500	-459
3.93333	-459
3.94167	-461
3.95000	-465
3.95833	-469
3.96667	-473
3.97500	-476
3.98333	-479
3.99167	-480
4.00000	-481
4.00833	-482
4.01667	-482
4.02500	-480
4.03333	-477
4.04167	-474
4.05000	-471
4.05833	-470
4.06667	-469
4.07500	-470
4.08333	-471
4.09167	-473
4.10000	-476
4.10833	-479
4.11667	-483
4.12500	-486
4.13333	-488
4.14167	-488
4.15000	-486
4.15833	-484
4.16667	-481
4.17500	-481
4.18333	-482
4.19167	-485
4.20000	-488
4.20833	-489
4.21667	-489
4.22500	-488
4.23333	-485
4.24167	-483
4.25000	-481
4.25833	-481
4.26667	-480
4.27500	-481
4.28333	-482
4.29167	-483
4.30000	-485
4.30833	-488
4.31667	-490
4.32500	-491
4.33333	-491
4.34167	-490
4.35000	-489
4.35833	-487
4.36667	-486
4.37500	-485
4.38333	-484
4.39167	-483
4.40000	-483
4.40833	-483
4.41667	-483
4.42500	-484
4.43333	-486
4.44167	-489
4.45000	-494
4.45833	-497
4.46667	-499
4.47500	-499
4.48333	-497
4.49167	-495
4.50000	-494
4.50833	-495
4.51667	-497
4.52500	-499
4.53333	-501
4.54167	-502
4.55000	-503
4.55833	-504
4.56667	-503
4.57500	-501
4.58333	-498
4.59167	-493
4.60000	-490
4.60833	-489
4.61667	-491
4.62500	-494
4.63333	-497
4.64167	-499
4.65000	-500
4.65833	-500
4.66667	-499
4.67500	-497
4.68333	-497
4.69167	-497
4.70000	-498
4.70833	-501
4.71667	-503
4.72500	-504
4.73333	-503
4.74167	-502
4.75000	-500
4.75833	-500
4.76667	-500
4.77500	-501
4.78333	-503
4.79167	-505
4.80000	-507
4.80833	-508
4.81667	-509
4.82500	-508
4.83333	-507
4.84167	-505
4.85000	-504
4.85833	-504
4.86667	-506
4.87500	-509
4.88333	-511
4.89167	-513
4.90000	-515
4.90833	-514
4.91667	-513
4.92500	-511
4.93333	-510
4.94167	-508
4.95000	-505
4.95833	-503
4.96667	-501
4.97500	-499
4.98333	-498
4.99167	-499
5.00000	-501
5.00833	-503
5.01667	-505
5.02500	-505
5.03333	-504
5.04167	-503
5.05000	-501
5.05833	-500
5.06667	-500
5.07500	-501
5.08333	-503
5.09167	-506
5.10000	-509
5.10833	-511
5.11667	-513
5.12500	-512
5.13333	-511
5.14167	-509
5.15000	-509
5.15833	-510
5.16667	-512
5.17500	-515
5.18333	-516
5.19167	-517
5.20000	-516
5.20833	-515
5.21667	-514
5.22500	-513
5.23333	-514
5.24167	-516
5.25000	-517
5.25833	-518
5.26667	-518
5.27500	-516
5.28333	-514
5.29167	-512
5.30000	-511
5.30833	-512
5.31667	-514
5.32500	-516
5.33333	-516
5.34167	-516
5.35000	-517
5.35833	-519
5.36667	-522
5.37500	-526
5.38333	-529
5.39167	-531
5.40000	-532
5.40833	-531
5.41667	-530
5.42500	-529
5.43333	-528
5.44167	-527
5.45000	-528
5.45833	-528
5.46667	-528
5.47500	-528
5.48333	-528
5.49167	-527
5.50000	-527
5.50833	-527
5.51667	-526
5.52500	-524
5.53333	-522
5.54167	-521
5.55000	-518
5.55833	-516
5.56667	-514
5.57500	-513
5.58333	-512
5.59167	-512
5.60000	-513
5.60833	-515
5.61667	-517
5.62500	-519
5.63333	-522
5.64167	-526
5.65000	-530
5.65833	-533
5.66667	-536
5.67500	-539
5.68333	-540
5.69167	-538
5.70000	-535
5.70833	-531
5.71667	-526
5.72500	-521
5.73333	-518
5.74167	-518
5.75000	-520
5.75833	-524
5.76667	-528
5.77500	-532
5.78333	-534
5.79167	-533
5.80000	-532
5.80833	-530
5.81667	-528
5.82500	-526
5.83333	-524
5.84167	-523
5.85000	-523
5.85833	-524
5.86667	-526
5.87500	-529
5.88333	-530
5.89167	-531
5.90000	-531
5.90833	-531
5.91667	-531
5.92500	-531
5.93333	-531
5.94167	-530
5.95000	-530
5.95833	-530
5.96667	-529
5.97500	-528
5.98333	-527
5.99167	-526
6.00000	-526
6.00833	-526
6.01667	-527
6.02500	-528
6.03333	-528
6.04167	-529
6.05000	-528
6.05833	-526
6.06667	-523
6.07500	-520
6.08333	-518
6.09167	-518
6.10000	-521
6.10833	-524
6.11667	-529
6.12500	-531
6.13333	-533
6.14167	-533
6.15000	-533
6.15833	-534
6.16667	-535
6.17500	-534
6.18333	-533
6.19167	-533
6.20000	-533
6.20833	-533
6.21667	-534
6.22500	-535
6.23333	-536
6.24167	-537
6.25000	-537
6.25833	-537
6.26667	-537
6.27500	-538
6.28333	-539
6.29167	-542
6.30000	-545
6.30833	-547
6.31667	-549
6.32500	-550
6.33333	-549
6.34167	-546
6.35000	-543
6.35833	-540
6.36667	-539
6.37500	-539
6.38333	-540
6.39167	-541
6.40000	-542
6.40833	-541
6.41667	-540
6.42500	-539
6.43333	-538
6.44167	-538
6.45000	-537
6.45833	-538
6.46667	-538
6.47500	-537
6.48333	-537
6.49167	-537
6.50000	-537
6.50833	-538
6.51667	-539
6.52500	-539
6.53333	-538
6.54167	-537
6.55000	-537
6.55833	-537
6.56667	-538
6.57500	-540
6.58333	-542
6.59167	-545
6.60000	-547
6.60833	-549
6.61667	-548
6.62500	-548
6.63333	-547
6.64167	-545
6.65000	-544
6.65833	-543
6.66667	-541
6.67500	-539
6.68333	-537
6.69167	-535
6.70000	-534
6.70833	-534
6.71667	-537
6.72500	-540
6.73333	-543
6.74167	-546
6.75000	-547
6.75833	-548
6.76667	-549
6.77500	-550
6.78333	-548
6.79167	-544
6.80000	-541
6.80833	-539
6.81667	-539
6.82500	-542
6.83333	-547
6.84167	-550
6.85000	-553
6.85833	-555
6.86667	-556
6.87500	-556
6.88333	-555
6.89167	-555
6.90000	-554
6.90833	-554
6.91667	-552
6.92500	-551
6.93333	-549
6.94167	-548
6.95000	-548
6.95833	-549
6.96667	-549
6.97500	-549
6.98333	-548
6.99167	-548
7.00000	-547
7.00833	-548
7.01667	-548
7.02500	-547
7.03333	-545
7.04167	-543
7.05000	-541
7.05833	-540
7.06667	-541
7.07500	-543
7.08333	-546
7.09167	-549
7.10000	-552
7.10833	-554
7.11667	-555
7.12500	-554
7.13333	-553
7.14167	-552
7.15000	-552
7.15833	-552
7.16667	-552
7.17500	-553
7.18333	-555
7.19167	-557
7.20000	-559
7.20833	-560
7.21667	-561
7.22500	-562
7.23333	-564
7.24167	-564
7.25000	-564
7.25833	-562
7.26667	-559
7.27500	-555
7.28333	-552
7.29167	-551
7.30000	-551
7.30833	-553
7.31667	-555
7.32500	-556
7.33333	-555
7.34167	-554
7.35000	-552
7.35833	-550
7.36667	-548
7.37500	-547
7.38333	-547
7.39167	-548
7.40000	-550
7.40833	-552
7.41667	-552
7.42500	-552
7.43333	-551
7.44167	-549
7.45000	-549
7.45833	-550
7.46667	-553
7.47500	-556
7.48333	-559
7.49167	-561
7.50000	-564
7.50833	-565
7.51667	-566
7.52500	-567
7.53333	-567
7.54167	-566
7.55000	-564
7.55833	-562
7.56667	-561
7.57500	-561
7.58333	-561
7.59167	-560
7.60000	-560
7.60833	-560
7.61667	-561
7.62500	-563
7.63333	-565
7.64167	-566
7.65000	-567
7.65833	-568
7.66667	-571
7.67500	-576
7.68333	-579
7.69167	-581
7.70000	-580
7.70833	-576
7.71667	-573
7.72500	-570
7.73333	-567
7.74167	-565
7.75000	-563
7.75833	-560
7.76667	-558
7.77500	-556
7.78333	-555
7.79167	-556
7.80000	-558
7.80833	-561
7.81667	-565
7.82500	-568
7.83333	-572
7.84167	-574
7.85000	-574
7.85833	-573
7.86667	-573
7.87500	-572
7.88333	-572
7.89167	-572
7.90000	-573
7.90833	-574
7.91667	-574
7.92500	-574
7.93333	-573
7.94167	-572
7.95000	-572
7.95833	-573
7.96667	-575
7.97500	-576
7.98333	-576
7.99167	-575
8.00000	-574
8.00833	-575
8.01667	-577
8.02500	-579
8.03333	-580
8.04167	-579
8.05000	-577
8.05833	-574
8.06667	-573
8.07500	-573
8.08333	-573
8.09167	-573
8.10000	-572
8.10833	-569
8.11667	-566
8.12500	-564
8.13333	-565
8.14167	-567
8.15000	-569
8.15833	-569
8.16667	-568
8.17500	-567
8.18333	-565
8.19167	-565
8.20000	-566
8.20833	-567
8.21667	-568
8.22500	-568
8.23333	-566
8.24167	-565
8.25000	-564
8.25833	-565
8.26667	-567
8.27500	-569
8.28333	-572
8.29167	-575
8.30000	-577
8.30833	-580
8.31667	-582
8.32500	-583
8.33333	-583
8.34167	-584
8.35000	-585
8.35833	-586
8.36667	-586
8.37500	-584
8.38333	-580
8.39167	-575
8.40000	-571
8.40833	-570
8.41667	-570
8.42500	-572
8.43333	-574
8.44167	-576
8.45000	-577
8.45833	-578
8.46667	-579
8.47500	-580
8.48333	-582
8.49167	-582
8.50000	-581
8.50833	-578
8.51667	-576
8.52500	-575
8.53333	-576
8.54167	-576
8.55000	-575
8.55833	-572
8.56667	-570
8.57500	-568
8.58333	-568
8.59167	-570
8.60000	-572
8.60833	-571
8.61667	-571
8.62500	-570
8.63333	-570
8.64167	-571
8.65000	-572
8.65833	-573
8.66667	-574
8.67500	-574
8.68333	-573
8.69167	-572
8.70000	-572
8.70833	-572
8.71667	-574
8.72500	-575
8.73333	-576
8.74167	-578
8.75000	-579
8.75833	-579
8.76667	-579
8.77500	-580
8.78333	-581
8.79167	-582
8.80000	-583
8.80833	-583
8.81667	-582
8.82500	-582
8.83333	-582
8.84167	-581
8.85000	-580
8.85833	-579
8.86667	-577
8.87500	-574
8.88333	-572
8.89167	-570
8.90000	-568
8.90833	-567
8.91667	-567
8.92500	-569
8.93333	-572
8.94167	-576
8.95000	-579
8.95833	-582
8.96667	-583
8.97500	-583
8.98333	-582
8.99167	-581
9.00000	-579
9.00833	-578
9.01667	-578
9.02500	-578
9.03333	-580
9.04167	-582
9.05000	-583
9.05833	-584
9.06667	-585
9.07500	-585
9.08333	-585
9.09167	-585
9.10000	-583
9.10833	-581
9.11667	-579
9.12500	-578
9.13333	-577
9.14167	-577
9.15000	-578
9.15833	-580
9.16667	-583
9.17500	-585
9.18333	-585
9.19167	-584
9.20000	-581
9.20833	-578
9.21667	-576
9.22500	-575
9.23333	-576
9.24167	-577
9.25000	-578
9.25833	-577
9.26667	-575
9.27500	-574
9.28333	-573
9.29167	-574
9.30000	-576
9.30833	-578
9.31667	-579
9.32500	-579
9.33333	-577
9.34167	-577
9.35000	-578
9.35833	-580
9.36667	-585
9.37500	-589
9.38333	-592
9.39167	-593
9.40000	-592
9.40833	-591
9.41667	-588
9.42500	-585
9.43333	-582
9.44167	-580
9.45000	-578
9.45833	-577
9.46667	-577
9.47500	-578
9.48333	-579
9.49167	-579
9.50000	-579
9.50833	-578
9.51667	-578
9.52500	-577
9.53333	-577
9.54167	-576
9.55000	-576
9.55833	-577
9.56667	-578
9.57500	-579
9.58333	-581
9.59167	-581
9.60000	-580
9.60833	-579
9.61667	-579
9.62500	-579
9.63333	-580
9.64167	-583
9.65000	-587
9.65833	-590
9.66667	-594
9.67500	-596
9.68333	-597
9.69167	-596
9.70000	-594
9.70833	-592
9.71667	-591
9.72500	-589
9.73333	-587
9.74167	-584
9.75000	-582
9.75833	-580
9.76667	-579
9.77500	-579
9.78333	-579
9.79167	-578
9.80000	-577
9.80833	-578
9.81667	-581
9.82500	-583
9.83333	-584
9.84167	-584
9.85000	-582
9.85833	-581
9.86667	-582
9.87500	-585
9.88333	-588
9.89167	-589
9.90000	-589
9.90833	-588
9.91667	-586
9.92500	-584
9.93333	-584
9.94167	-585
9.95000	-585
9.95833	-586
9.96667	-587
9.97500	-588
9.98333	-589
9.99167	-590
10.00000	-591
10.00833	-590
10.01667	-588
10.02500	-587
10.03333	-587
10.04167	-589
10.05000	-592
10.05833	-594
10.06667	-594
10.07500	-593
10.08333	-592
10.09167	-590
10.10000	-589
10.10833	-586
10.11667	-585
10.12500	-584
10.13333	-584
10.14167	-587
10.15000	-590
10.15833	-594
10.16667	-596
10.17500	-597
10.18333	-597
10.19167	-597
10.20000	-596
10.20833	-595
10.21667	-593
10.22500	-592
10.23333	-591
10.24167	-590
10.25000	-590
10.25833	-589
10.26667	-589
10.27500	-589
10.28333	-588
10.29167	-589
10.30000	-589
10.30833	-588
10.31667	-587
10.32500	-586
10.33333	-585
10.34167	-585
10.35000	-584
10.35833	-584
10.36667	-583
10.37500	-583
10.38333	-584
10.39167	-584
10.40000	-585
10.40833	-584
10.41667	-583
10.42500	-582
10.43333	-582
10.44167	-584
10.45000	-587
10.45833	-590
10.46667	-591
10.47500	-591
10.48333	-591
10.49167	-592
10.50000	-592
10.50833	-592
10.51667	-591
10.52500	-590
10.53333	-588
10.54167	-588
10.55000	-589
10.55833	-590
10.56667	-592
10.57500	-593
10.58333	-594
10.59167	-596
10.60000	-597
10.60833	-598
10.61667	-597
10.62500	-596
10.63333	-595
10.64167	-595
10.65000	-594
10.65833	-595
10.66667	-594
10.67500	-593
10.68333	-591
10.69167	-589
10.70000	-587
10.70833	-587
10.71667	-588
10.72500	-588
10.73333	-587
10.74167	-585
10.75000	-583
10.75833	-582
10.76667	-582
10.77500	-583
10.78333	-583
10.79167	-582
10.80000	-581
10.80833	-581
10.81667	-582
10.82500	-584
10.83333	-586
10.84167	-589
10.85000	-591
10.85833	-592
10.86667	-593
10.87500	-593
10.88333	-592
10.89167	-590
10.90000	-590
10.90833	-590
10.91667	-590
10.92500	-590
10.93333	-590
10.94167	-590
10.95000	-589
10.95833	-587
10.96667	-584
10.97500	-581
10.98333	-578
10.99167	-576
11.00000	-575
11.00833	-575
11.01667	-576
11.02500	-578
11.03333	-579
11.04167	-582
11.05000	-585
11.05833	-588
11.06667	-591
11.07500	-591
11.08333	-591
11.09167	-589
11.10000	-588
11.10833	-587
11.11667	-587
11.12500	-587
11.13333	-588
11.14167	-591
11.15000	-596
11.15833	-600
11.16667	-604
11.17500	-605
11.18333	-605
11.19167	-604
11.20000	-603
11.20833	-602
11.21667	-601
11.22500	-599
11.23333	-595
11.24167	-591
11.25000	-588
11.25833	-587
11.26667	-587
11.27500	-588
11.28333	-590
11.29167	-590
11.30000	-589
11.30833	-590
11.31667	-591
11.32500	-591
11.33333	-590
11.34167	-589
11.35000	-588
11.35833	-587
11.36667	-588
11.37500	-590
11.38333	-591
11.39167	-591
11.40000	-592
11.40833	-594
11.41667	-595
11.42500	-596
11.43333	-597
11.44167	-598
11.45000	-597
11.45833	-596
11.46667	-595
11.47500	-594
11.48333	-593
11.49167	-593
11.50000	-592
11.50833	-592
11.51667	-591
11.52500	-590
11.53333	-588
11.54167	-587
11.55000	-588
11.55833	-590
11.56667	-591
11.57500	-593
11.58333	-595
11.59167	-597
11.60000	-599
11.60833	-600
11.61667	-600
11.62500	-600
11.63333	-599
11.64167	-597
11.65000	-595
11.65833	-593
11.66667	-591
11.67500	-590
11.68333	-590
11.69167	-592
11.70000	-595
11.70833	-599
11.71667	-602
11.72500	-604
11.73333	-605
11.74167	-605
11.75000	-604
11.75833	-602
11.76667	-599
11.77500	-597
11.78333	-595
11.79167	-594
11.80000	-593
11.80833	-593
11.81667	-593
11.82500	-594
11.83333	-595
11.84167	-596
11.85000	-595
11.85833	-593
11.86667	-590
11.87500	-588
11.88333	-588
11.89167	-591
11.90000	-595
11.90833	-598
11.91667	-600
11.92500	-601
11.93333	-600
11.94167	-600
11.95000	-601
11.95833	-603
11.96667	-606
11.97500	-609
11.98333	-610
11.99167	-610
12.00000	-607
12.00833	-602
12.01667	-597
12.02500	-593
12.03333	-589
12.04167	-588
12.05000	-588
12.05833	-590
12.06667	-590
12.07500	-591
12.08333	-591
12.09167	-591
12.10000	-592
12.10833	-593
12.11667	-594
12.12500	-594
12.13333	-593
12.14167	-595
12.15000	-600
12.15833	-605
12.16667	-609
12.17500	-612
12.18333	-611
12.19167	-609
12.20000	-607
12.20833	-608
12.21667	-608
12.22500	-607
12.23333	-605
12.24167	-602
12.25000	-601
12.25833	-601
12.26667	-602
12.27500	-603
12.28333	-603
12.29167	-602
12.30000	-600
12.30833	-599
12.31667	-598
12.32500	-599
12.33333	-601
12.34167	-604
12.35000	-608
12.35833	-611
12.36667	-614
12.37500	-615
12.38333	-615
12.39167	-614
12.40000	-613
12.40833	-612
12.41667	-610
12.42500	-610
12.43333	-610
12.44167	-611
12.45000	-611
12.45833	-612
12.46667	-612
12.47500	-611
12.48333	-609
12.49167	-607
12.50000	-604
12.50833	-603
12.51667	-603
12.52500	-605
12.53333	-607
12.54167	-608
12.55000	-608
12.55833	-607
12.56667	-605
12.57500	-604
12.58333	-603
12.59167	-604
12.60000	-604
12.60833	-603
12.61667	-602
12.62500	-601
12.63333	-602
12.64167	-604
12.65000	-606
12.65833	-608
12.66667	-609
12.67500	-607
12.68333	-607
12.69167	-607
12.70000	-609
12.70833	-610
12.71667	-612
12.72500	-613
12.73333	-612
12.74167	-612
12.75000	-611
12.75833	-610
12.76667	-609
12.77500	-608
12.78333	-607
12.79167	-608
12.80000	-610
12.80833	-612
12.81667	-615
12.82500	-616
12.83333	-615
12.84167	-615
12.85000	-614
12.85833	-614
12.86667	-614
12.87500	-615
12.88333	-616
12.89167	-615
12.90000	-614
12.90833	-613
12.91667	-613
12.92500	-612
12.93333	-611
12.94167	-610
12.95000	-610
12.95833	-609
12.96667	-607
12.97500	-605
12.98333	-603
12.99167	-603
13.00000	-604
13.00833	-605
13.01667	-605
13.02500	-605
13.03333	-605
13.04167	-604
13.05000	-605
13.05833	-606
13.06667	-608
13.07500	-609
13.08333	-611
13.09167	-612
13.10000	-614
13.10833	-614
13.11667	-613
13.12500	-613
13.13333	-614
13.14167	-614
13.15000	-612
13.15833	-611
13.16667	-610
13.17500	-610
13.18333	-612
13.19167	-613
13.20000	-614
13.20833	-613
13.21667	-611
13.22500	-611
13.23333	-612
13.24167	-612
13.25000	-610
13.25833	-607
13.26667	-605
13.27500	-603
13.28333	-604
13.29167	-607
13.30000	-610
13.30833	-612
13.31667	-614
13.32500	-615
13.33333	-615
13.34167	-614
13.35000	-614
13.35833	-613
13.36667	-614
13.37500	-615
13.38333	-617
13.39167	-618
13.40000	-620
13.40833	-621
13.41667	-620
13.42500	-619
13.43333	-616
13.44167	-613
13.45000	-611
13.45833	-609
13.46667	-608
13.47500	-607
13.48333	-606
13.49167	-605
13.50000	-605
13.50833	-607
13.51667	-610
13.52500	-614
13.53333	-618
13.54167	-621
13.55000	-621
13.55833	-619
13.56667	-616
13.57500	-613
13.58333	-610
13.59167	-608
13.60000	-606
13.60833	-605
13.61667	-605
13.62500	-606
13.63333	-607
13.64167	-608
13.65000	-608
13.65833	-608
13.66667	-607
13.67500	-608
13.68333	-608
13.69167	-608
13.70000	-607
13.70833	-606
13.71667	-607
13.72500	-608
13.73333	-609
13.74167	-609
13.75000	-607
13.75833	-604
13.76667	-600
13.77500	-596
13.78333	-595
13.79167	-596
13.80000	-598
13.80833	-600
13.81667	-601
13.82500	-602
13.83333	-601
13.84167	-599
13.85000	-597
13.85833	-594
13.86667	-590
13.87500	-587
13.88333	-584
13.89167	-582
13.90000	-580
13.90833	-577
13.91667	-575
13.92500	-573
13.93333	-571
13.94167	-570
13.95000	-570
13.95833	-571
13.96667	-571
13.97500	-572
13.98333	-573
13.99167	-575
14.00000	-576
14.00833	-576
14.01667	-577
14.02500	-575
14.03333	-573
14.04167	-572
14.05000	-570
14.05833	-570
14.06667	-572
14.07500	-573
14.08333	-573
14.09167	-570
14.10000	-568
14.10833	-566
14.11667	-566
14.12500	-568
14.13333	-571
14.14167	-572
14.15000	-571
14.15833	-569
14.16667	-567
14.17500	-564
14.18333	-562
14.19167	-562
14.20000	-562
14.20833	-563
14.21667	-563
14.22500	-561
14.23333	-559
14.24167	-555
14.25000	-552
14.25833	-550
14.26667	-549
14.27500	-551
14.28333	-553
14.29167	-556
14.30000	-559
14.30833	-559
14.31667	-558
14.32500	-555
14.33333	-550
14.34167	-547
14.35000	-545
14.35833	-545
14.36667	-547
14.37500	-550
14.38333	-553
14.39167	-556
14.40000	-558
14.40833	-558
14.41667	-556
14.42500	-552
14.43333	-547
14.44167	-543
14.45000	-541
14.45833	-542
14.46667	-543
14.47500	-546
14.48333	-548
14.49167	-549
14.50000	-551
14.50833	-552
14.51667	-553
14.52500	-554
14.53333	-554
14.54167	-554
14.55000	-554
14.55833	-554
14.56667	-555
14.57500	-556
14.58333	-557
14.59167	-558
14.60000	-558
14.60833	-557
14.61667	-557
14.62500	-557
14.63333	-559
14.64167	-560
14.65000	-561
14.65833	-559
14.66667	-558
14.67500	-556
14.68333	-555
14.69167	-554
14.70000	-553
14.70833	-552
14.71667	-552
14.72500	-552
14.73333	-552
14.74167	-554
14.75000	-556
14.75833	-558
14.76667	-558
14.77500	-558
14.78333	-558
14.79167	-561
14.80000	-565
14.80833	-571
14.81667	-577
14.82500	-580
14.83333	-579
14.84167	-577
14.85000	-573
14.85833	-570
14.86667	-569
14.87500	-569
14.88333	-569
14.89167	-568
14.90000	-567
14.90833	-567
14.91667	-568
14.92500	-569
14.93333	-570
14.94167	-570
14.95000	-568
14.95833	-567
14.96667	-567
14.97500	-568
14.98333	-570
14.99167	-573
15.00000	-575
15.00833	-577
15.01667	-579
15.02500	-579
15.03333	-578
15.04167	-576
15.05000	-576
15.05833	-576
15.06667	-577
15.07500	-578
15.08333	-580
15.09167	-581
15.10000	-582
15.10833	-584
15.11667	-586
15.12500	-586
15.13333	-586
15.14167	-586
15.15000	-587
15.15833	-587
15.16667	-588
15.17500	-588
15.18333	-587
15.19167	-586
15.20000	-585
15.20833	-584
15.21667	-583
15.22500	-582
15.23333	-581
15.24167	-580
15.25000	-578
15.25833	-578
15.26667	-578
15.27500	-580
15.28333	-582
15.29167	-584
15.30000	-586
15.30833	-586
15.31667	-586
15.32500	-584
15.33333	-581
15.34167	-579
15.35000	-577
15.35833	-576
15.36667	-575
15.37500	-574
15.38333	-575
15.39167	-577
15.40000	-580
15.40833	-584
15.41667	-587
15.42500	-589
15.43333	-589
15.44167	-588
15.45000	-587
15.45833	-588
15.46667	-589
15.47500	-591
15.48333	-593
15.49167	-594
15.50000	-594
15.50833	-593
15.51667	-592
15.52500	-591
15.53333	-591
15.54167	-593
15.55000	-595
15.55833	-597
15.56667	-597
15.57500	-596
15.58333	-595
15.59167	-592
15.60000	-591
15.60833	-591
15.61667	-592
15.62500	-592
15.63333	-592
15.64167	-591
15.65000	-590
15.65833	-589
15.66667	-589
15.67500	-590
15.68333	-591
15.69167	-592
15.70000	-594
15.70833	-595
15.71667	-595
15.72500	-595
15.73333	-594
15.74167	-592
15.75000	-589
15.75833	-586
15.76667	-582
15.77500	-579
15.78333	-577
15.79167	-576
15.80000	-576
15.80833	-576
15.81667	-577
15.82500	-579
15.83333	-582
15.84167	-586
15.85000	-589
15.85833	-591
15.86667	-591
15.87500	-588
15.88333	-586
15.89167	-584
15.90000	-585
15.90833	-587
15.91667	-591
15.92500	-593
15.93333	-594
15.94167	-594
15.95000	-594
15.95833	-593
15.96667	-593
15.97500	-593
15.98333	-593
15.99167	-593
16.00000	-592
16.00833	-590
16.01667	-587
16.02500	-585
16.03333	-583
16.04167	-582
16.05000	-582
16.05833	-582
16.06667	-583
16.07500	-583
16.08333	-583
16.09167	-583
16.10000	-582
16.10833	-582
16.11667	-582
16.12500	-581
16.13333	-580
16.14167	-580
16.15000	-580
16.15833	-581
16.16667	-583
16.17500	-584
16.18333	-586
16.19167	-587
16.20000	-588
16.20833	-588
16.21667	-588
16.22500	-589
16.23333	-590
16.24167	-592
16.25000	-594
16.25833	-595
16.26667	-596
16.27500	-596
16.28333	-596
16.29167	-596
16.30000	-595
16.30833	-595
16.31667	-594
16.32500	-594
16.33333	-593
16.34167	-592
16.35000	-590
16.35833	-588
16.36667	-587
16.37500	-585
16.38333	-584
16.39167	-584
16.40000	-585
16.40833	-585
16.41667	-584
16.42500	-584
16.43333	-584
16.44167	-587
16.45000	-591
16.45833	-595
16.46667	-596
16.47500	-596
16.48333	-595
16.49167	-594
16.50000	-593
16.50833	-593
16.51667	-593
16.52500	-593
16.53333	-593
16.54167	-592
16.55000	-593
16.55833	-594
16.56667	-595
16.57500	-596
16.58333	-597
16.59167	-597
16.60000	-598
16.60833	-597
16.61667	-595
16.62500	-593
16.63333	-591
16.64167	-588
16.65000	-587
16.65833	-586
16.66667	-586
16.67500	-587
16.68333	-588
16.69167	-590
16.70000	-592
16.70833	-594
16.71667	-597
16.72500	-598
16.73333	-600
16.74167	-601
16.75000	-602
16.75833	-603
16.76667	-604
16.77500	-604
16.78333	-604
16.79167	-602
16.80000	-601
16.80833	-601
16.81667	-602
16.82500	-604
16.83333	-606
16.84167	-609
16.85000	-611
16.85833	-612
16.86667	-611
16.87500	-610
16.88333	-609
16.89167	-609
16.90000	-610
16.90833	-611
16.91667	-613
16.92500	-613
16.93333	-612
16.94167	-610
16.95000	-607
16.95833	-604
16.96667	-601
16.97500	-599
16.98333	-599
16.99167	-602
17.00000	-605
17.00833	-608
17.01667	-610
17.02500	-611
17.03333	-611
17.04167	-610
17.05000	-609
17.05833	-608
17.06667	-608
17.07500	-608
17.08333	-610
17.09167	-613
17.10000	-617
17.10833	-620
17.11667	-623
17.12500	-623
17.13333	-621
17.14167	-618
17.15000	-615
17.15833	-612
17.16667	-611
17.17500	-611
17.18333	-611
17.19167	-610
17.20000	-608
17.20833	-607
17.21667	-606
17.22500	-606
17.23333	-606
17.24167	-608
17.25000	-610
17.25833	-611
17.26667	-612
17.27500	-613
17.28333	-612
17.29167	-612
17.30000	-611
17.30833	-609
17.31667	-608
17.32500	-608
17.33333	-607
17.34167	-606
17.35000	-605
17.35833	-604
17.36667	-604
17.37500	-605
17.38333	-608
17.39167	-612
17.40000	-615
17.40833	-617
17.41667	-617
17.42500	-616
17.43333	-614
17.44167	-613
17.45000	-612
17.45833	-612
17.46667	-613
17.47500	-614
17.48333	-615
17.49167	-614
17.50000	-612
17.50833	-610
17.51667	-609
17.52500	-610
17.53333	-611
17.54167	-611
17.55000	-610
17.55833	-609
17.56667	-611
17.57500	-613
17.58333	-615
17.59167	-615
17.60000	-613
17.60833	-611
17.61667	-609
17.62500	-609
17.63333	-610
17.64167	-612
17.65000	-612
17.65833	-612
17.66667	-612
17.67500	-614
17.68333	-617
17.69167	-619
17.70000	-620
17.70833	-619
17.71667	-615
17.72500	-610
17.73333	-606
17.74167	-603
17.75000	-602
17.75833	-603
17.76667	-605
17.77500	-608
17.78333	-610
17.79167	-612
17.80000	-612
17.80833	-612
17.81667	-610
17.82500	-608
17.83333	-607
17.84167	-607
17.85000	-606
17.85833	-606
17.86667	-606
17.87500	-608
17.88333	-611
17.89167	-614
17.90000	-616
17.90833	-616
17.91667	-614
17.92500	-612
17.93333	-610
17.94167	-609
17.95000	-608
17.95833	-607
17.96667	-605
17.97500	-604
17.98333	-603
17.99167	-603
18.00000	-602
18.00833	-601
18.01667	-599
18.02500	-597
18.03333	-595
18.04167	-592
18.05000	-589
18.05833	-586
18.06667	-584
18.07500	-584
18.08333	-584
18.09167	-583
18.10000	-581
18.10833	-578
18.11667	-574
18.12500	-573
18.13333	-574
18.14167	-575
18.15000	-576
18.15833	-577
18.16667	-578
18.17500	-578
18.18333	-578
18.19167	-578
18.20000	-576
18.20833	-572
18.21667	-567
18.22500	-565
18.23333	-565
18.24167	-565
18.25000	-564
18.25833	-560
18.26667	-554
18.27500	-549
18.28333	-544
18.29167	-542
18.30000	-541
18.30833	-541
18.31667	-542
18.32500	-543
18.33333	-543
18.34167	-543
18.35000	-543
18.35833	-544
18.36667	-544
18.37500	-543
18.38333	-540
18.39167	-535
18.40000	-529
18.40833	-523
18.41667	-518
18.42500	-514
18.43333	-512
18.44167	-510
18.45000	-509
18.45833	-508
18.46667	-506
18.47500	-504
18.48333	-501
18.49167	-498
18.50000	-496
18.50833	-495
18.51667	-494
18.52500	-495
18.53333	-495
18.54167	-494
18.55000	-492
18.55833	-490
18.56667	-487
18.57500	-484
18.58333	-482
18.59167	-481
18.60000	-481
18.60833	-479
18.61667	-477
18.62500	-474
18.63333	-470
18.64167	-465
18.65000	-460
18.65833	-456
18.66667	-452
18.67500	-450
18.68333	-448
18.69167	-446
18.70000	-445
18.70833	-443
18.71667	-442
18.72500	-441
18.73333	-442
18.74167	-442
18.75000	-440
18.75833	-437
18.76667	-433
18.77500	-429
18.78333	-426
18.79167	-424
18.80000	-423
18.80833	-423
18.81667	-423
18.82500	-423
18.83333	-422
18.84167	-420
18.85000	-418
18.85833	-414
18.86667	-410
18.87500	-404
18.88333	-399
18.89167	-395
18.90000	-393
18.90833	-393
18.91667	-393
18.92500	-394
18.93333	-395
18.94167	-394
18.95000	-389
18.95833	-383
18.96667	-376
18.97500	-369
18.98333	-364
18.99167	-362
19.00000	-360
19.00833	-357
19.01667	-354
19.02500	-349
19.03333	-344
19.04167	-339
19.05000	-335
19.05833	-331
19.06667	-329
19.07500	-328
19.08333	-329
19.09167	-331
19.10000	-332
19.10833	-331
19.11667	-328
19.12500	-323
19.13333	-315
19.14167	-309
19.15000	-305
19.15833	-304
19.16667	-303
19.17500	-303
19.18333	-301
19.19167	-299
19.20000	-296
19.20833	-293
19.21667	-291
19.22500	-290
19.23333	-289
19.24167	-289
19.25000	-288
19.25833	-287
19.26667	-283
19.27500	-279
19.28333	-274
19.29167	-270
19.30000	-266
19.30833	-264
19.31667	-262
19.32500	-260
19.33333	-258
19.34167	-256
19.35000	-253
19.35833	-248
19.36667	-242
19.37500	-235
19.38333	-230
19.39167	-225
19.40000	-223
19.40833	-221
19.41667	-220
19.42500	-218
19.43333	-213
19.44167	-208
19.45000	-202
19.45833	-196
19.46667	-191
19.47500	-185
19.48333	-179
19.49167	-173
19.50000	-168
19.50833	-164
19.51667	-160
19.52500	-157
19.53333	-154
19.54167	-151
19.55000	-147
19.55833	-143
19.56667	-137
19.57500	-130
19.58333	-123
19.59167	-116
19.60000	-109
19.60833	-104
19.61667	-99
19.62500	-95
19.63333	-91
19.64167	-86
19.65000	-82
19.65833	-77
19.66667	-71
19.67500	-64
19.68333	-54
19.69167	-42
19.70000	-29
19.70833	-16
19.71667	-3
19.72500	8
19.73333	17
19.74167	26
19.75000	36
19.75833	47
19.76667	56
19.77500	64
19.78333	71
19.79167	79
19.80000	88
19.80833	101
19.81667	113
19.82500	125
19.83333	136
19.84167	147
19.85000	158
19.85833	171
19.86667	186
19.87500	203
19.88333	220
19.89167	237
19.90000	254
19.90833	271
19.91667	289
19.92500	306
19.93333	323
19.94167	339
19.95000	356
19.95833	374
19.96667	394
19.97500	413
19.98333	434
19.99167	454
20.00000	475
20.00833	497
20.01667	519
20.02500	542
20.03333	566
20.04167	591
20.05000	617
20.05833	644
20.06667	671
20.07500	700
20.08333	730
20.09167	761
20.10000	794
20.10833	828
20.11667	863
20.12500	900
20.13333	939
20.14167	978
20.15000	1018
20.15833	1058
20.16667	1098
20.17500	1138
20.18333	1179
20.19167	1221
20.20000	1263
20.20833	1305
20.21667	1349
20.22500	1394
20.23333	1441
20.24167	1489
20.25000	1539
20.25833	1589
20.26667	1641
20.27500	1695
20.28333	1752
20.29167	1811
20.30000	1871
20.30833	1933
20.31667	1996
20.32500	2059
20.33333	2122
20.34167	2185
20.35000	2251
20.35833	2317
20.36667	2387
20.37500	2459
20.38333	2534
20.39167	2613
20.40000	2693
20.40833	2776
20.41667	2857
20.42500	2937
20.43333	3018
20.44167	3099
20.45000	3186
20.45833	3274
20.46667	3367
20.47500	3464
20.48333	3562
20.49167	3663
20.50000	3765
20.50833	3870
20.51667	3977
20.52500	4086
20.53333	4199
20.54167	4312
20.55000	4430
20.55833	4548
20.56667	4670
20.57500	4795
20.58333	4921
20.59167	5053
20.60000	5186
20.60833	5327
20.61667	5469
20.62500	5614
20.63333	5763
20.64167	5912
20.65000	6066
20.65833	6221
20.66667	6381
20.67500	6545
20.68333	6710
20.69167	6882
20.70000	7053
20.70833	7232
20.71667	7412
20.72500	7595
20.73333	7783
20.74167	7970
20.75000	8165
20.75833	8360
20.76667	8564
20.77500	8773
20.78333	8988
20.79167	9213
20.80000	9438
20.80833	9671
20.81667	9903
20.82500	10139
20.83333	10381
20.84167	10622
20.85000	10874
20.85833	11125
20.86667	11384
20.87500	11647
20.88333	11912
20.89167	12186
20.90000	12458
20.90833	12740
20.91667	13023
20.92500	13310
20.93333	13604
20.94167	13897
20.95000	14202
20.95833	14509
20.96667	14827
20.97500	15151
20.98333	15476
20.99167	15811
21.00000	16141
21.00833	16483
21.01667	16825
21.02500	17176
21.03333	17536
21.04167	17894
21.05000	18265
21.05833	18632
21.06667	19010
21.07500	19391
21.08333	19774
21.09167	20168
21.10000	20558
21.10833	20963
21.11667	21367
21.12500	21778
21.13333	22200
21.14167	22620
21.15000	23056
21.15833	23488
21.16667	23931
21.17500	24376
21.18333	24823
21.19167	25284
21.20000	25740
21.20833	26211
21.21667	26680
21.22500	27153
21.23333	27635
21.24167	28113
21.25000	28610
21.25833	29104
21.26667	29611
21.27500	30123
21.28333	30633
21.29167	31156
21.30000	31671
21.30833	32200
21.31667	32725
21.32500	33256
21.33333	33795
21.34167	34328
21.35000	34878
21.35833	35420
21.36667	35972
21.37500	36527
21.38333	37078
21.39167	37641
21.40000	38191
21.40833	38752
21.41667	39306
21.42500	39861
21.43333	40423
21.44167	40975
21.45000	41539
21.45833	42090
21.46667	42646
21.47500	43198
21.48333	43740
21.49167	44288
21.50000	44819
21.50833	45355
21.51667	45880
21.52500	46400
21.53333	46920
21.54167	47423
21.55000	47931
21.55833	48420
21.56667	48906
21.57500	49382
21.58333	49840
21.59167	50295
21.60000	50726
21.60833	51152
21.61667	51560
21.62500	51956
21.63333	52343
21.64167	52709
21.65000	53068
21.65833	53404
21.66667	53725
21.67500	54028
21.68333	54309
21.69167	54577
21.70000	54820
21.70833	55050
21.71667	55259
21.72500	55449
21.73333	55624
21.74167	55774
21.75000	55907
21.75833	56017
21.76667	56104
21.77500	56170
21.78333	56215
21.79167	56240
21.80000	56243
21.80833	56221
21.81667	56176
21.82500	56105
21.83333	56013
21.84167	55901
21.85000	55767
21.85833	55618
21.86667	55448
21.87500	55259
21.88333	55052
21.89167	54820
21.90000	54573
21.90833	54299
21.91667	54011
21.92500	53706
21.93333	53382
21.94167	53048
21.95000	52689
21.95833	52324
21.96667	51939
21.97500	51543
21.98333	51137
21.99167	50709
22.00000	50277
22.00833	49821
22.01667	49362
22.02500	48891
22.03333	48408
22.04167	47925
22.05000	47423
22.05833	46924
22.06667	46414
22.07500	45901
22.08333	45389
22.09167	44864
22.10000	44348
22.10833	43815
22.11667	43287
22.12500	42756
22.13333	42221
22.14167	41697
22.15000	41164
22.15833	40645
22.16667	40121
22.17500	39602
22.18333	39092
22.19167	38576
22.20000	38076
22.20833	37571
22.21667	37077
22.22500	36589
22.23333	36101
22.24167	35628
22.25000	35150
22.25833	34688
22.26667	34227
22.27500	33774
22.28333	33334
22.29167	32894
22.30000	32473
22.30833	32054
22.31667	31649
22.32500	31252
22.33333	30860
22.34167	30485
22.35000	30111
22.35833	29756
22.36667	29406
22.37500	29066
22.38333	28738
22.39167	28412
22.40000	28102
22.40833	27793
22.41667	27497
22.42500	27208
22.43333	26924
22.44167	26654
22.45000	26389
22.45833	26139
22.46667	25896
22.47500	25663
22.48333	25440
22.49167	25221
22.50000	25014
22.50833	24809
22.51667	24613
22.52500	24424
22.53333	24240
22.54167	24066
22.55000	23895
22.55833	23733
22.56667	23574
22.57500	23421
22.58333	23276
22.59167	23135
22.60000	23005
22.60833	22881
22.61667	22766
22.62500	22656
22.63333	22550
22.64167	22448
22.65000	22345
22.65833	22248
22.66667	22155
22.67500	22067
22.68333	21985
22.69167	21904
22.70000	21829
22.70833	21755
22.71667	21685
22.72500	21620
22.73333	21558
22.74167	21502
22.75000	21447
22.75833	21395
22.76667	21345
22.77500	21296
22.78333	21251
22.79167	21208
22.80000	21169
22.80833	21134
22.81667	21103
22.82500	21076
22.83333	21051
22.84167	21027
22.85000	21002
22.85833	20977
22.86667	20952
22.87500	20928
22.88333	20907
22.89167	20889
22.90000	20874
22.90833	20862
22.91667	20850
22.92500	20840
22.93333	20830
22.94167	20822
22.95000	20815
22.95833	20809
22.96667	20805
22.97500	20801
22.98333	20798
22.99167	20793
23.00000	20790
23.00833	20786
23.01667	20784
23.02500	20784
23.03333	20785
23.04167	20788
23.05000	20790
23.05833	20792
23.06667	20794
23.07500	20795
23.08333	20796
23.09167	20799
23.10000	20805
23.10833	20812
23.11667	20819
23.12500	20825
23.13333	20831
23.14167	20837
23.15000	20844
23.15833	20852
23.16667	20861
23.17500	20870
23.18333	20878
23.19167	20885
23.20000	20892
23.20833	20897
23.21667	20902
23.22500	20908
23.23333	20913
23.24167	20920
23.25000	20930
23.25833	20941
23.26667	20953
23.27500	20966
23.28333	20978
23.29167	20990
23.30000	21001
23.30833	21011
23.31667	21021
23.32500	21031
23.33333	21042
23.34167	21053
23.35000	21064
23.35833	21076
23.36667	21089
23.37500	21103
23.38333	21116
23.39167	21130
23.40000	21143
23.40833	21157
23.41667	21170
23.42500	21183
23.43333	21196
23.44167	21209
23.45000	21222
23.45833	21235
23.46667	21249
23.47500	21264
23.48333	21277
23.49167	21291
23.50000	21305
23.50833	21320
23.51667	21336
23.52500	21352
23.53333	21368
23.54167	21383
23.55000	21395
23.55833	21405
23.56667	21414
23.57500	21421
23.58333	21429
23.59167	21438
23.60000	21447
23.60833	21457
23.61667	21468
23.62500	21478
23.63333	21488
23.64167	21497
23.65000	21507
23.65833	21515
23.66667	21523
23.67500	21529
23.68333	21532
23.69167	21533
23.70000	21533
23.70833	21533
23.71667	21533
23.72500	21534
23.73333	21535
23.74167	21534
23.75000	21531
23.75833	21526
23.76667	21518
23.77500	21507
23.78333	21495
23.79167	21481
23.80000	21466
23.80833	21451
23.81667	21435
23.82500	21419
23.83333	21404
23.84167	21386
23.85000	21367
23.85833	21344
23.86667	21317
23.87500	21288
23.88333	21259
23.89167	21229
23.90000	21199
23.90833	21168
23.91667	21136
23.92500	21103
23.93333	21068
23.94167	21033
23.95000	20994
23.95833	20954
23.96667	20909
23.97500	20861
23.98333	20812
23.99167	20760
24.00000	20709
24.00833	20657
24.01667	20604
24.02500	20551
24.03333	20496
24.04167	20440
24.05000	20382
24.05833	20322
24.06667	20259
24.07500	20195
24.08333	20130
24.09167	20063
24.10000	19998
24.10833	19930
24.11667	19863
24.12500	19793
24.13333	19721
24.14167	19649
24.15000	19575
24.15833	19501
24.16667	19426
24.17500	19351
24.18333	19274
24.19167	19196
24.20000	19119
24.20833	19042
24.21667	18967
24.22500	18893
24.23333	18819
24.24167	18745
24.25000	18669
24.25833	18594
24.26667	18518
24.27500	18442
24.28333	18368
24.29167	18294
24.30000	18222
24.30833	18148
24.31667	18074
24.32500	17999
24.33333	17922
24.34167	17847
24.35000	17769
24.35833	17693
24.36667	17617
24.37500	17542
24.38333	17468
24.39167	17393
24.40000	17321
24.40833	17247
24.41667	17173
24.42500	17098
24.43333	17021
24.44167	16946
24.45000	16870
24.45833	16797
24.46667	16725
24.47500	16655
24.48333	16588
24.49167	16520
24.50000	16453
24.50833	16384
24.51667	16314
24.52500	16242
24.53333	16169
24.54167	16097
24.55000	16025
24.55833	15953
24.56667	15882
24.57500	15811
24.58333	15741
24.59167	15670
24.60000	15600
24.60833	15527
24.61667	15454
24.62500	15380
24.63333	15306
24.64167	15234
24.65000	15162
24.65833	15091
24.66667	15017
24.67500	14941
24.68333	14866
24.69167	14789
24.70000	14714
24.70833	14639
24.71667	14563
24.72500	14486
24.73333	14406
24.74167	14325
24.75000	14243
24.75833	14162
24.76667	14080
24.77500	13996
24.78333	13913
24.79167	13828
24.80000	13745
24.80833	13662
24.81667	13580
24.82500	13496
24.83333	13411
24.84167	13325
24.85000	13236
24.85833	13148
24.86667	13060
24.87500	12972
24.88333	12887
24.89167	12801
24.90000	12717
24.90833	12629
24.91667	12542
24.92500	12454
24.93333	12363
24.94167	12274
24.95000	12183
24.95833	12095
24.96667	12005
24.97500	11915
24.98333	11825
24.99167	11734
25.00000	11646
25.00833	11558
25.01667	11472
25.02500	11388
25.03333	11302
25.04167	11218
25.05000	11132
25.05833	11048
25.06667	10964
25.07500	10883
25.08333	10804
25.09167	10725
25.10000	10649
25.10833	10573
25.11667	10499
25.12500	10424
25.13333	10349
25.14167	10276
25.15000	10202
25.15833	10131
25.16667	10061
25.17500	9992
25.18333	9924
25.19167	9856
25.20000	9789
25.20833	9722
25.21667	9657
25.22500	9594
25.23333	9531
25.24167	9472
25.25000	9413
25.25833	9357
25.26667	9302
25.27500	9248
25.28333	9196
25.29167	9144
25.30000	9094
25.30833	9043
25.31667	8994
25.32500	8945
25.33333	8898
25.34167	8854
25.35000	8811
25.35833	8771
25.36667	8732
25.37500	8695
25.38333	8659
25.39167	8624
25.40000	8589
25.40833	8555
25.41667	8520
25.42500	8487
25.43333	8454
25.44167	8423
25.45000	8393
25.45833	8365
25.46667	8339
25.47500	8313
25.48333	8290
25.49167	8266
25.50000	8244
25.50833	8220
25.51667	8198
25.52500	8176
25.53333	8156
25.54167	8139
25.55000	8123
25.55833	8108
25.56667	8092
25.57500	8075
25.58333	8056
25.59167	8036
25.60000	8017
25.60833	8002
25.61667	7990
25.62500	7981
25.63333	7973
25.64167	7964
25.65000	7952
25.65833	7937
25.66667	7919
25.67500	7900
25.68333	7883
25.69167	7869
25.70000	7857
25.70833	7847
25.71667	7838
25.72500	7830
25.73333	7821
25.74167	7813
25.75000	7802
25.75833	7791
25.76667	7779
25.77500	7768
25.78333	7759
25.79167	7750
25.80000	7741
25.80833	7730
25.81667	7720
25.82500	7711
25.83333	7702
25.84167	7694
25.85000	7686
25.85833	7676
25.86667	7664
25.87500	7649
25.88333	7633
25.89167	7616
25.90000	7601
25.90833	7587
25.91667	7573
25.92500	7560
25.93333	7546
25.94167	7534
25.95000	7521
25.95833	7510
25.96667	7498
25.97500	7485
25.98333	7471
25.99167	7456
26.00000	7441
26.00833	7427
26.01667	7412
26.02500	7397
26.03333	7381
26.04167	7364
26.05000	7345
26.05833	7326
26.06667	7307
26.07500	7288
26.08333	7270
26.09167	7251
26.10000	7233
26.10833	7217
26.11667	7201
26.12500	7185
26.13333	7169
26.14167	7153
26.15000	7135
26.15833	7117
26.16667	7098
26.17500	7079
26.18333	7062
26.19167	7045
26.20000	7029
26.20833	7013
26.21667	6997
26.22500	6982
26.23333	6966
26.24167	6950
26.25000	6935
26.25833	6921
26.26667	6906
26.27500	6892
26.28333	6877
26.29167	6862
26.30000	6846
26.30833	6831
26.31667	6815
26.32500	6801
26.33333	6787
26.34167	6774
26.35000	6760
26.35833	6748
26.36667	6737
26.37500	6727
26.38333	6719
26.39167	6711
26.40000	6703
26.40833	6696
26.41667	6688
26.42500	6679
26.43333	6671
26.44167	6663
26.45000	6656
26.45833	6651
26.46667	6646
26.47500	6641
26.48333	6637
26.49167	6633
26.50000	6629
26.50833	6625
26.51667	6621
26.52500	6617
26.53333	6614
26.54167	6611
26.55000	6608
26.55833	6608
26.56667	6608
26.57500	6610
26.58333	6612
26.59167	6615
26.60000	6619
26.60833	6624
26.61667	6629
26.62500	6633
26.63333	6638
26.64167	6643
26.65000	6648
26.65833	6652
26.66667	6657
26.67500	6662
26.68333	6666
26.69167	6671
26.70000	6675
26.70833	6681
26.71667	6687
26.72500	6694
26.73333	6702
26.74167	6710
26.75000	6720
26.75833	6729
26.76667	6736
26.77500	6742
26.78333	6748
26.79167	6754
26.80000	6760
26.80833	6768
26.81667	6778
26.82500	6787
26.83333	6796
26.84167	6805
26.85000	6813
26.85833	6820
26.86667	6827
26.87500	6833
26.88333	6840
26.89167	6847
26.90000	6854
26.90833	6861
26.91667	6869
26.92500	6877
26.93333	6885
26.94167	6892
26.95000	6896
26.95833	6900
26.96667	6904
26.97500	6907
26.98333	6910
26.99167	6914
27.00000	6918
27.00833	6919
27.01667	6919
27.02500	6918
27.03333	6917
27.04167	6916
27.05000	6916
27.05833	6918
27.06667	6919
27.07500	6921
27.08333	6922
27.09167	6922
27.10000	6921
27.10833	6919
27.11667	6917
27.12500	6915
27.13333	6911
27.14167	6906
27.15000	6901
27.15833	6894
27.16667	6887
27.17500	6879
27.18333	6871
27.19167	6864
27.20000	6856
27.20833	6849
27.21667	6841
27.22500	6834
27.23333	6827
27.24167	6819
27.25000	6809
27.25833	6800
27.26667	6790
27.27500	6779
27.28333	6769
27.29167	6759
27.30000	6748
27.30833	6737
27.31667	6727
27.32500	6718
27.33333	6710
27.34167	6702
27.35000	6694
27.35833	6685
27.36667	6674
27.37500	6662
27.38333	6650
27.39167	6639
27.40000	6629
27.40833	6621
27.41667	6613
27.42500	6605
27.43333	6596
27.44167	6585
27.45000	6570
27.45833	6556
27.46667	6542
27.47500	6529
27.48333	6520
27.49167	6513
27.50000	6507
27.50833	6501
27.51667	6494
27.52500	6486
27.53333	6477
27.54167	6468
27.55000	6459
27.55833	6451
27.56667	6444
27.57500	6438
27.58333	6432
27.59167	6427
27.60000	6421
27.60833	6416
27.61667	6410
27.62500	6406
27.63333	6404
27.64167	6401
27.65000	6400
27.65833	6398
27.66667	6396
27.67500	6394
27.68333	6393
27.69167	6394
27.70000	6396
27.70833	6396
27.71667	6395
27.72500	6395
27.73333	6395
27.74167	6398
27.75000	6403
27.75833	6407
27.76667	6411
27.77500	6414
27.78333	6417
27.79167	6421
27.80000	6425
27.80833	6429
27.81667	6434
27.82500	6440
27.83333	6447
27.84167	6454
27.85000	6463
27.85833	6471
27.86667	6479
27.87500	6486
27.88333	6495
27.89167	6505
27.90000	6515
27.90833	6526
27.91667	6536
27.92500	6545
27.93333	6554
27.94167	6564
27.95000	6576
27.95833	6587
27.96667	6597
27.97500	6607
27.98333	6615
27.99167	6623
28.00000	6632
28.00833	6641
28.01667	6653
28.02500	6667
28.03333	6683
28.04167	6699
28.05000	6714
28.05833	6728
28.06667	6740
28.07500	6751
28.08333	6763
28.09167	6775
28.10000	6787
28.10833	6800
28.11667	6814
28.12500	6829
28.13333	6844
28.14167	6859
28.15000	6874
28.15833	6889
28.16667	6904
28.17500	6918
28.18333	6932
28.19167	6946
28.20000	6959
28.20833	6972
28.21667	6985
28.22500	6998
28.23333	7011
28.24167	7023
28.25000	7035
28.25833	7047
28.26667	7061
28.27500	7076
28.28333	7089
28.29167	7101
28.30000	7112
28.30833	7122
28.31667	7131
28.32500	7142
28.33333	7154
28.34167	7166
28.35000	7178
28.35833	7189
28.36667	7199
28.37500	7207
28.38333	7215
28.39167	7221
28.40000	7228
28.40833	7235
28.41667	7244
28.42500	7253
28.43333	7264
28.44167	7275
28.45000	7286
28.45833	7295
28.46667	7304
28.47500	7312
28.48333	7320
28.49167	7329
28.50000	7337
28.50833	7345
28.51667	7353
28.52500	7362
28.53333	7372
28.54167	7382
28.55000	7392
28.55833	7400
28.56667	7406
28.57500	7411
28.58333	7417
28.59167	7425
28.60000	7434
28.60833	7444
28.61667	7454
28.62500	7462
28.63333	7470
28.64167	7477
28.65000	7485
28.65833	7493
28.66667	7500
28.67500	7508
28.68333	7517
28.69167	7527
28.70000	7538
28.70833	7548
28.71667	7559
28.72500	7568
28.73333	7576
28.74167	7585
28.75000	7595
28.75833	7606
28.76667	7620
28.77500	7633
28.78333	7644
28.79167	7654
28.80000	7663
28.80833	7673
28.81667	7684
28.82500	7695
28.83333	7707
28.84167	7718
28.85000	7727
28.85833	7736
28.86667	7747
28.87500	7760
28.88333	7773
28.89167	7788
28.90000	7801
28.90833	7813
28.91667	7825
28.92500	7837
28.93333	7851
28.94167	7865
28.95000	7880
28.95833	7895
28.96667	7909
28.97500	7922
28.98333	7936
28.99167	7950
29.00000	7964
29.00833	7980
29.01667	7996
29.02500	8013
29.03333	8030
29.04167	8047
29.05000	8066
29.05833	8084
29.06667	8104
29.07500	8123
29.08333	8142
29.09167	8161
29.10000	8179
29.10833	8198
29.11667	8219
29.12500	8242
29.13333	8269
29.14167	8297
29.15000	8329
29.15833	8360
29.16667	8390
29.17500	8420
29.18333	8450
29.19167	8481
29.20000	8512
29.20833	8545
29.21667	8578
29.22500	8612
29.23333	8645
29.24167	8680
29.25000	8715
29.25833	8751
29.26667	8789
29.27500	8828
29.28333	8868
29.29167	8910
29.30000	8954
29.30833	9001
29.31667	9050
29.32500	9102
29.33333	9156
29.34167	9209
29.35000	9263
29.35833	9317
29.36667	9372
29.37500	9429
29.38333	9487
29.39167	9550
29.40000	9615
29.40833	9686
29.41667	9759
29.42500	9837
29.43333	9918
29.44167	10001
29.45000	10090
29.45833	10180
29.46667	10274
29.47500	10372
29.48333	10470
29.49167	10574
29.50000	10677
29.50833	10786
29.51667	10898
29.52500	11016
29.53333	11141
29.54167	11270
29.55000	11407
29.55833	11546
29.56667	11690
29.57500	11839
29.58333	11993
29.59167	12157
29.60000	12326
29.60833	12508
29.61667	12697
29.62500	12892
29.63333	13096
29.64167	13302
29.65000	13521
29.65833	13743
29.66667	13977
29.67500	14220
29.68333	14470
29.69167	14734
29.70000	15001
29.70833	15285
29.71667	15577
29.72500	15880
29.73333	16198
29.74167	16520
29.75000	16860
29.75833	17203
29.76667	17560
29.77500	17926
29.78333	18299
29.79167	18694
29.80000	19092
29.80833	19512
29.81667	19941
29.82500	20383
29.83333	20842
29.84167	21304
29.85000	21790
29.85833	22278
29.86667	22784
29.87500	23302
29.88333	23826
29.89167	24371
29.90000	24915
29.90833	25480
29.91667	26048
29.92500	26626
29.93333	27223
29.94167	27818
29.95000	28438
29.95833	29054
29.96667	29686
29.97500	30325
29.98333	30964
29.99167	31622
30.00000	32270
30.00833	32938
30.01667	33605
30.02500	34278
30.03333	34965
30.04167	35640
30.05000	36330
30.05833	37006
30.06667	37688
30.07500	38371
30.08333	39044
30.09167	39730
30.10000	40396
30.10833	41071
30.11667	41733
30.12500	42389
30.13333	43047
30.14167	43683
30.15000	44324
30.15833	44943
30.16667	45560
30.17500	46167
30.18333	46755
30.19167	47343
30.20000	47903
30.20833	48457
30.21667	48988
30.22500	49501
30.23333	50003
30.24167	50476
30.25000	50941
30.25833	51377
30.26667	51796
30.27500	52193
30.28333	52564
30.29167	52921
30.30000	53246
30.30833	53552
30.31667	53832
30.32500	54084
30.33333	54314
30.34167	54515
30.35000	54696
30.35833	54850
30.36667	54982
30.37500	55091
30.38333	55173
30.39167	55230
30.40000	55260
30.40833	55262
30.41667	55239
30.42500	55189
30.43333	55115
30.44167	55017
30.45000	54890
30.45833	54742
30.46667	54567
30.47500	54370
30.48333	54152
30.49167	53909
30.50000	53649
30.50833	53362
30.51667	53059
30.52500	52733
30.53333	52385
30.54167	52024
30.55000	51637
30.55833	51240
30.56667	50823
30.57500	50391
30.58333	49949
30.59167	49483
30.60000	49015
30.60833	48522
30.61667	48024
30.62500	47514
30.63333	46988
30.64167	46462
30.65000	45914
30.65833	45367
30.66667	44803
30.67500	44231
30.68333	43660
30.69167	43073
30.70000	42496
30.70833	41905
30.71667	41319
30.72500	40731
30.73333	40134
30.74167	39549
30.75000	38950
30.75833	38364
30.76667	37773
30.77500	37182
30.78333	36598
30.79167	36003
30.80000	35425
30.80833	34840
30.81667	34267
30.82500	33700
30.83333	33131
30.84167	32575
30.85000	32009
30.85833	31458
30.86667	30907
30.87500	30362
30.88333	29830
30.89167	29296
30.90000	28782
30.90833	28266
30.91667	27764
30.92500	27272
30.93333	26782
30.94167	26308
30.95000	25829
30.95833	25367
30.96667	24907
30.97500	24454
30.98333	24015
30.99167	23575
31.00000	23151
31.00833	22728
31.01667	22318
31.02500	21916
31.03333	21518
31.04167	21136
31.05000	20754
31.05833	20388
31.06667	20028
31.07500	19677
31.08333	19339
31.09167	19000
31.10000	18676
31.10833	18352
31.11667	18039
31.12500	17733
31.13333	17431
31.14167	17142
31.15000	16853
31.15833	16576
31.16667	16300
31.17500	16030
31.18333	15770
31.19167	15513
31.20000	15269
31.20833	15027
31.21667	14795
31.22500	14569
31.23333	14346
31.24167	14133
31.25000	13922
31.25833	13719
31.26667	13519
31.27500	13321
31.28333	13131
31.29167	12942
31.30000	12763
31.30833	12588
31.31667	12420
31.32500	12257
31.33333	12096
31.34167	11940
31.35000	11783
31.35833	11632
31.36667	11483
31.37500	11338
31.38333	11200
31.39167	11064
31.40000	10934
31.40833	10807
31.41667	10684
31.42500	10564
31.43333	10446
31.44167	10332
31.45000	10216
31.45833	10103
31.46667	9991
31.47500	9881
31.48333	9775
31.49167	9670
31.50000	9570
31.50833	9473
31.51667	9379
31.52500	9289
31.53333	9200
31.54167	9115
31.55000	9029
31.55833	8946
31.56667	8864
31.57500	8784
31.58333	8707
31.59167	8631
31.60000	8557
31.60833	8483
31.61667	8411
31.62500	8342
31.63333	8275
31.64167	8211
31.65000	8148
31.65833	8087
31.66667	8024
31.67500	7960
31.68333	7898
31.69167	7836
31.70000	7778
31.70833	7722
31.71667	7670
31.72500	7622
31.73333	7576
31.74167	7532
31.75000	7488
31.75833	7444
31.76667	7400
31.77500	7356
31.78333	7313
31.79167	7271
31.80000	7231
31.80833	7194
31.81667	7160
31.82500	7127
31.83333	7096
31.84167	7066
31.85000	7035
31.85833	7005
31.86667	6977
31.87500	6952
31.88333	6929
31.89167	6908
31.90000	6890
31.90833	6875
31.91667	6864
31.92500	6855
31.93333	6848
31.94167	6841
31.95000	6835
31.95833	6830
31.96667	6826
31.97500	6825
31.98333	6825
31.99167	6828
32.00000	6834
32.00833	6843
32.01667	6854
32.02500	6869
32.03333	6887
32.04167	6907
32.05000	6931
32.05833	6956
32.06667	6984
32.07500	7014
32.08333	7048
32.09167	7087
32.10000	7129
32.10833	7175
32.11667	7223
32.12500	7272
32.13333	7321
32.14167	7372
32.15000	7429
32.15833	7489
32.16667	7554
32.17500	7622
32.18333	7694
32.19167	7770
32.20000	7846
32.20833	7928
32.21667	8012
32.22500	8099
32.23333	8192
32.24167	8288
32.25000	8393
32.25833	8500
32.26667	8613
32.27500	8730
32.28333	8850
32.29167	8975
32.30000	9102
32.30833	9236
32.31667	9373
32.32500	9516
32.33333	9664
32.34167	9814
32.35000	9971
32.35833	10131
32.36667	10298
32.37500	10471
32.38333	10647
32.39167	10832
32.40000	11015
32.40833	11205
32.41667	11396
32.42500	11591
32.43333	11794
32.44167	11999
32.45000	12217
32.45833	12438
32.46667	12668
32.47500	12905
32.48333	13143
32.49167	13389
32.50000	13633
32.50833	13885
32.51667	14139
32.52500	14399
32.53333	14668
32.54167	14938
32.55000	15220
32.55833	15503
32.56667	15795
32.57500	16092
32.58333	16391
32.59167	16703
32.60000	17013
32.60833	17334
32.61667	17657
32.62500	17985
32.63333	18321
32.64167	18656
32.65000	19004
32.65833	19352
32.66667	19707
32.67500	20066
32.68333	20424
32.69167	20793
32.70000	21155
32.70833	21528
32.71667	21901
32.72500	22279
32.73333	22667
32.74167	23050
32.75000	23448
32.75833	23840
32.76667	24237
32.77500	24637
32.78333	25034
32.79167	25442
32.80000	25841
32.80833	26250
32.81667	26654
32.82500	27055
32.83333	27460
32.84167	27855
32.85000	28258
32.85833	28653
32.86667	29052
32.87500	29450
32.88333	29840
32.89167	30234
32.90000	30616
32.90833	31000
32.91667	31375
32.92500	31744
32.93333	32112
32.94167	32467
32.95000	32825
32.95833	33170
32.96667	33512
32.97500	33849
32.98333	34174
32.99167	34499
33.00000	34807
33.00833	35113
33.01667	35406
33.02500	35687
33.03333	35961
33.04167	36218
33.05000	36471
33.05833	36708
33.06667	36936
33.07500	37153
33.08333	37353
33.09167	37543
33.10000	37715
33.10833	37876
33.11667	38024
33.12500	38157
33.13333	38278
33.14167	38383
33.15000	38475
33.15833	38552
33.16667	38618
33.17500	38671
33.18333	38710
33.19167	38734
33.20000	38743
33.20833	38735
33.21667	38712
33.22500	38674
33.23333	38622
33.24167	38557
33.25000	38476
33.25833	38383
33.26667	38275
33.27500	38154
33.28333	38021
33.29167	37874
33.30000	37719
33.30833	37548
33.31667	37366
33.32500	37172
33.33333	36962
33.34167	36743
33.35000	36506
33.35833	36262
33.36667	36004
33.37500	35738
33.38333	35468
33.39167	35183
33.40000	34896
33.40833	34594
33.41667	34293
33.42500	33991
33.43333	33649
33.44167	33283
33.45000	32927
33.45833	32595
33.46667	32260
33.47500	31917
33.48333	31568
33.49167	31186
33.50000	30781
33.50833	30384
33.51667	30015
33.52500	29650
33.53333	29277
33.54167	28907
33.55000	28522
33.55833	28146
33.56667	27766
33.57500	27340
33.58333	26903
33.59167	26490
33.60000	26110
33.60833	25727
33.61667	25345
33.62500	24962
33.63333	24571
33.64167	24197
33.65000	23804
33.65833	23379
33.66667	22964
33.67500	22584
33.68333	22222
33.69167	21852
33.70000	21488
33.70833	21112
33.71667	20742
33.72500	20383
33.73333	19995
33.74167	19594
33.75000	19215
33.75833	18876
33.76667	18547
33.77500	18185
33.78333	17819
33.79167	17479
33.80000	17165
33.80833	16847
33.81667	16529
33.82500	16211
33.83333	15888
33.84167	15575
33.85000	15260
33.85833	14955
33.86667	14652
33.87500	14353
33.88333	14063
33.89167	13773
33.90000	13499
33.90833	13224
33.91667	12927
33.92500	12632
33.93333	12362
33.94167	12113
33.95000	11864
33.95833	11626
33.96667	11392
33.97500	11138
33.98333	10879
33.99167	10637
34.00000	10416
34.00833	10197
34.01667	9982
34.02500	9772
34.03333	9562
34.04167	9360
34.05000	9155
34.05833	8957
34.06667	8760
34.07500	8565
34.08333	8378
34.09167	8191
34.10000	8013
34.10833	7835
34.11667	7662
34.12500	7492
34.13333	7323
34.14167	7160
34.15000	6996
34.15833	6838
34.16667	6683
34.17500	6532
34.18333	6388
34.19167	6246
34.20000	6111
34.20833	5976
34.21667	5846
34.22500	5718
34.23333	5591
34.24167	5469
34.25000	5346
34.25833	5227
34.26667	5110
34.27500	4996
34.28333	4887
34.29167	4779
34.30000	4677
34.30833	4575
34.31667	4476
34.32500	4379
34.33333	4284
34.34167	4192
34.35000	4100
34.35833	4012
34.36667	3924
34.37500	3839
34.38333	3758
34.39167	3677
34.40000	3599
34.40833	3521
34.41667	3445
34.42500	3371
34.43333	3299
34.44167	3230
34.45000	3161
34.45833	3095
34.46667	3030
34.47500	2964
34.48333	2902
34.49167	2841
34.50000	2782
34.50833	2724
34.51667	2668
34.52500	2613
34.53333	2558
34.54167	2505
34.55000	2452
34.55833	2403
34.56667	2355
34.57500	2309
34.58333	2266
34.59167	2223
34.60000	2181
34.60833	2138
34.61667	2096
34.62500	2055
34.63333	2014
34.64167	1975
34.65000	1938
34.65833	1903
34.66667	1870
34.67500	1838
34.68333	1809
34.69167	1781
34.70000	1753
34.70833	1724
34.71667	1694
34.72500	1665
34.73333	1636
34.74167	1611
34.75000	1586
34.75833	1562
34.76667	1537
34.77500	1511
34.78333	1486
34.79167	1461
34.80000	1438
34.80833	1417
34.81667	1398
34.82500	1378
34.83333	1359
34.84167	1341
34.85000	1324
34.85833	1307
34.86667	1291
34.87500	1274
34.88333	1257
34.89167	1240
34.90000	1224
34.90833	1209
34.91667	1195
34.92500	1184
34.93333	1174
34.94167	1164
34.95000	1154
34.95833	1143
34.96667	1132
34.97500	1121
34.98333	1111
34.99167	1101
35.00000	1092
35.00833	1085
35.01667	1078
35.02500	1071
35.03333	1063
35.04167	1056
35.05000	1049
35.05833	1042
35.06667	1037
35.07500	1031
35.08333	1024
35.09167	1017
35.10000	1009
35.10833	1002
35.11667	995
35.12500	989
35.13333	983
35.14167	980
35.15000	978
35.15833	977
35.16667	976
35.17500	975
35.18333	972
35.19167	967
35.20000	960
35.20833	952
35.21667	944
35.22500	937
35.23333	932
35.24167	927
35.25000	922
35.25833	917
35.26667	912
35.27500	906
35.28333	901
35.29167	895
35.30000	889
35.30833	884
35.31667	880
35.32500	876
35.33333	873
35.34167	869
35.35000	864
35.35833	859
35.36667	853
35.37500	848
35.38333	842
35.39167	836
35.40000	830
35.40833	822
35.41667	814
35.42500	805
35.43333	797
35.44167	789
35.45000	781
35.45833	774
35.46667	765
35.47500	756
35.48333	747
35.49167	738
35.50000	729
35.50833	720
35.51667	711
35.52500	702
35.53333	694
35.54167	687
35.55000	681
35.55833	675
35.56667	668
35.57500	660
35.58333	651
35.59167	641
35.60000	631
35.60833	622
35.61667	612
35.62500	602
35.63333	592
35.64167	582
35.65000	572
35.65833	563
35.66667	553
35.67500	543
35.68333	535
35.69167	528
35.70000	521
35.70833	515
35.71667	508
35.72500	499
35.73333	487
35.74167	474
35.75000	460
35.75833	446
35.76667	434
35.77500	423
35.78333	413
35.79167	405
35.80000	397
35.80833	390
35.81667	383
35.82500	376
35.83333	368
35.84167	360
35.85000	352
35.85833	345
35.86667	337
35.87500	329
35.88333	321
35.89167	313
35.90000	304
35.90833	297
35.91667	289
35.92500	282
35.93333	275
35.94167	269
35.95000	263
35.95833	258
35.96667	254
35.97500	249
35.98333	243
35.99167	237
36.00000	230
36.00833	222
36.01667	216
36.02500	211
36.03333	207
36.04167	203
36.05000	199
36.05833	195
36.06667	191
36.07500	188
36.08333	185
36.09167	182
36.10000	180
36.10833	178
36.11667	175
36.12500	171
36.13333	166
36.14167	163
36.15000	159
36.15833	156
36.16667	154
36.17500	153
36.18333	151
36.19167	149
36.20000	146
36.20833	144
36.21667	142
36.22500	141
36.23333	142
36.24167	143
36.25000	142
36.25833	141
36.26667	139
36.27500	136
36.28333	132
36.29167	129
36.30000	126
36.30833	124
36.31667	122
36.32500	121
36.33333	122
36.34167	123
36.35000	125
36.35833	126
36.36667	127
36.37500	126
36.38333	125
36.39167	124
36.40000	123
36.40833	121
36.41667	121
36.42500	121
36.43333	122
36.44167	125
36.45000	127
36.45833	130
36.46667	132
36.47500	133
36.48333	134
36.49167	134
36.50000	134
36.50833	131
36.51667	128
36.52500	125
36.53333	122
36.54167	119
36.55000	117
36.55833	114
36.56667	112
36.57500	113
36.58333	115
36.59167	119
36.60000	122
36.60833	124
36.61667	125
36.62500	124
36.63333	121
36.64167	119
36.65000	117
36.65833	117
36.66667	117
36.67500	117
36.68333	118
36.69167	118
36.70000	119
36.70833	119
36.71667	119
36.72500	118
36.73333	117
36.74167	117
36.75000	117
36.75833	119
36.76667	122
36.77500	125
36.78333	128
36.79167	132
36.80000	134
36.80833	136
36.81667	136
36.82500	134
36.83333	131
36.84167	130
36.85000	129
36.85833	131
36.86667	135
36.87500	140
36.88333	145
36.89167	149
36.90000	153
36.90833	156
36.91667	158
36.92500	160
36.93333	163
36.94167	165
36.95000	167
36.95833	169
36.96667	170
36.97500	171
36.98333	172
36.99167	173
37.00000	173
37.00833	173
37.01667	173
37.02500	173
37.03333	174
37.04167	176
37.05000	177
37.05833	178
37.06667	177
37.07500	175
37.08333	173
37.09167	172
37.10000	173
37.10833	175
37.11667	177
37.12500	178
37.13333	178
37.14167	175
37.15000	172
37.15833	169
37.16667	167
37.17500	167
37.18333	168
37.19167	171
37.20000	174
37.20833	176
37.21667	178
37.22500	179
37.23333	179
37.24167	178
37.25000	177
37.25833	174
37.26667	169
37.27500	164
37.28333	159
37.29167	155
37.30000	152
37.30833	151
37.31667	151
37.32500	152
37.33333	152
37.34167	152
37.35000	152
37.35833	151
37.36667	148
37.37500	144
37.38333	141
37.39167	137
37.40000	135
37.40833	133
37.41667	130
37.42500	126
37.43333	121
37.44167	116
37.45000	112
37.45833	109
37.46667	108
37.47500	109
37.48333	110
37.49167	109
37.50000	107
37.50833	104
37.51667	100
37.52500	98
37.53333	96
37.54167	94
37.55000	94
37.55833	93
37.56667	91
37.57500	88
37.58333	84
37.59167	79
37.60000	75
37.60833	73
37.61667	73
37.62500	74
37.63333	76
37.64167	77
37.65000	76
37.65833	75
37.66667	73
37.67500	71
37.68333	70
37.69167	70
37.70000	71
37.70833	71
37.71667	71
37.72500	70
37.73333	69
37.74167	68
37.75000	69
37.75833	71
37.76667	72
37.77500	72
37.78333	71
37.79167	70
37.80000	69
37.80833	68
37.81667	69
37.82500	69
37.83333	70
37.84167	71
37.85000	72
37.85833	74
37.86667	75
37.87500	78
37.88333	81
37.89167	84
37.90000	87
37.90833	88
37.91667	88
37.92500	86
37.93333	84
37.94167	82
37.95000	81
37.95833	82
37.96667	84
37.97500	88
37.98333	92
37.99167	96
38.00000	99
38.00833	100
38.01667	99
38.02500	98
38.03333	96
38.04167	96
38.05000	96
38.05833	98
38.06667	99
38.07500	99
38.08333	98
38.09167	98
38.10000	97
38.10833	97
38.11667	96
38.12500	94
38.13333	92
38.14167	89
38.15000	87
38.15833	86
38.16667	87
38.17500	89
38.18333	89
38.19167	88
38.20000	84
38.20833	78
38.21667	71
38.22500	67
38.23333	66
38.24167	66
38.25000	65
38.25833	64
38.26667	61
38.27500	57
38.28333	54
38.29167	52
38.30000	50
38.30833	47
38.31667	43
38.32500	39
38.33333	36
38.34167	34
38.35000	32
38.35833	29
38.36667	26
38.37500	21
38.38333	17
38.39167	15
38.40000	13
38.40833	11
38.41667	9
38.42500	5
38.43333	0
38.44167	-4
38.45000	-8
38.45833	-13
38.46667	-17
38.47500	-21
38.48333	-25
38.49167	-29
38.50000	-31
38.50833	-33
38.51667	-34
38.52500	-36
38.53333	-41
38.54167	-46
38.55000	-52
38.55833	-58
38.56667	-62
38.57500	-66
38.58333	-69
38.59167	-71
38.60000	-74
38.60833	-77
38.61667	-79
38.62500	-81
38.63333	-82
38.64167	-83
38.65000	-84
38.65833	-86
38.66667	-90
38.67500	-96
38.68333	-101
38.69167	-107
38.70000	-112
38.70833	-115
38.71667	-118
38.72500	-120
38.73333	-122
38.74167	-125
38.75000	-129
38.75833	-133
38.76667	-137
38.77500	-141
38.78333	-144
38.79167	-148
38.80000	-151
38.80833	-155
38.81667	-160
38.82500	-165
38.83333	-169
38.84167	-173
38.85000	-177
38.85833	-181
38.86667	-184
38.87500	-186
38.88333	-188
38.89167	-189
38.90000	-191
38.90833	-191
38.91667	-190
38.92500	-188
38.93333	-186
38.94167	-186
38.95000	-189
38.95833	-195
38.96667	-201
38.97500	-208
38.98333	-213
38.99167	-216
39.00000	-217
39.00833	-217
39.01667	-217
39.02500	-217
39.03333	-217
39.04167	-218
39.05000	-220
39.05833	-223
39.06667	-226
39.07500	-228
39.08333	-229
39.09167	-229
39.10000	-227
39.10833	-225
39.11667	-222
39.12500	-219
39.13333	-218
39.14167	-219
39.15000	-220
39.15833	-224
39.16667	-228
39.17500	-232
39.18333	-236
39.19167	-240
39.20000	-244
39.20833	-246
39.21667	-248
39.22500	-250
39.23333	-249
39.24167	-249
39.25000	-248
39.25833	-247
39.26667	-248
39.27500	-251
39.28333	-254
39.29167	-257
39.30000	-260
39.30833	-262
39.31667	-264
39.32500	-267
39.33333	-270
39.34167	-272
39.35000	-272
39.35833	-272
39.36667	-272
39.37500	-273
39.38333	-274
39.39167	-276
39.40000	-278
39.40833	-280
39.41667	-282
39.42500	-284
39.43333	-286
39.44167	-288
39.45000	-289
39.45833	-289
39.46667	-290
39.47500	-291
39.48333	-292
39.49167	-294
39.50000	-296
39.50833	-296
39.51667	-296
39.52500	-296
39.53333	-297
39.54167	-300
39.55000	-302
39.55833	-304
39.56667	-305
39.57500	-305
39.58333	-305
39.59167	-306
39.60000	-307
39.60833	-309
39.61667	-312
39.62500	-314
39.63333	-317
39.64167	-319
39.65000	-321
39.65833	-322
39.66667	-322
39.67500	-321
39.68333	-318
39.69167	-315
39.70000	-312
39.70833	-311
39.71667	-312
39.72500	-314
39.73333	-317
39.74167	-321
39.75000	-324
39.75833	-326
39.76667	-326
39.77500	-323
39.78333	-320
39.79167	-316
39.80000	-313
39.80833	-312
39.81667	-313
39.82500	-315
39.83333	-316
39.84167	-317
39.85000	-316
39.85833	-315
39.86667	-314
39.87500	-315
39.88333	-316
39.89167	-318
39.90000	-319
39.90833	-317
39.91667	-313
39.92500	-308
39.93333	-301
39.94167	-295
39.95000	-289
39.95833	-284
39.96667	-279
39.97500	-274
39.98333	-270
39.99167	-264
40.00000	-258
40.00833	-249
40.01667	-240
40.02500	-230
40.03333	-220
40.04167	-209
40.05000	-198
40.05833	-187
40.06667	-175
40.07500	-162
40.08333	-146
40.09167	-128
40.10000	-109
40.10833	-90
40.11667	-70
40.12500	-49
40.13333	-28
40.14167	-5
40.15000	21
40.15833	49
40.16667	79
40.17500	112
40.18333	145
40.19167	182
40.20000	221
40.20833	263
40.21667	306
40.22500	350
40.23333	396
40.24167	443
40.25000	493
40.25833	545
40.26667	602
40.27500	664
40.28333	727
40.29167	795
40.30000	865
40.30833	939
40.31667	1017
40.32500	1098
40.33333	1184
40.34167	1273
40.35000	1367
40.35833	1464
40.36667	1565
40.37500	1670
40.38333	1777
40.39167	1890
40.40000	2004
40.40833	2125
40.41667	2249
40.42500	2378
40.43333	2513
40.44167	2651
40.45000	2797
40.45833	2945
40.46667	3100
40.47500	3259
40.48333	3419
40.49167	3585
40.50000	3751
40.50833	3925
40.51667	4104
40.52500	4289
40.53333	4482
40.54167	4676
40.55000	4879
40.55833	5080
40.56667	5286
40.57500	5496
40.58333	5708
40.59167	5928
40.60000	6148
40.60833	6376
40.61667	6604
40.62500	6834
40.63333	7070
40.64167	7302
40.65000	7541
40.65833	7776
40.66667	8016
40.67500	8258
40.68333	8500
40.69167	8750
40.70000	8997
40.70833	9249
40.71667	9500
40.72500	9751
40.73333	10005
40.74167	10256
40.75000	10513
40.75833	10765
40.76667	11019
40.77500	11272
40.78333	11521
40.79167	11775
40.80000	12023
40.80833	12275
40.81667	12522
40.82500	12764
40.83333	13003
40.84167	13232
40.85000	13464
40.85833	13689
40.86667	13914
40.87500	14137
40.88333	14353
40.89167	14569
40.90000	14775
40.90833	14981
40.91667	15181
40.92500	15374
40.93333	15565
40.94167	15745
40.95000	15921
40.95833	16087
40.96667	16246
40.97500	16399
40.98333	16544
40.99167	16686
41.00000	16819
41.00833	16948
41.01667	17069
41.02500	17181
41.03333	17286
41.04167	17380
41.05000	17468
41.05833	17546
41.06667	17616
41.07500	17677
41.08333	17726
41.09167	17764
41.10000	17792
41.10833	17811
41.11667	17822
41.12500	17827
41.13333	17826
41.14167	17818
41.15000	17804
41.15833	17782
41.16667	17749
41.17500	17707
41.18333	17656
41.19167	17595
41.20000	17528
41.20833	17452
41.21667	17368
41.22500	17277
41.23333	17176
41.24167	17071
41.25000	16958
41.25833	16840
41.26667	16713
41.27500	16578
41.28333	16438
41.29167	16289
41.30000	16136
41.30833	15974
41.31667	15807
41.32500	15634
41.33333	15453
41.34167	15272
41.35000	15085
41.35833	14897
41.36667	14704
41.37500	14506
41.38333	14306
41.39167	14098
41.40000	13893
41.40833	13683
41.41667	13473
41.42500	13259
41.43333	13037
41.44167	12816
41.45000	12585
41.45833	12357
41.46667	12126
41.47500	11896
41.48333	11669
41.49167	11437
41.50000	11210
41.50833	10980
41.51667	10753
41.52500	10527
41.53333	10299
41.54167	10076
41.55000	9847
41.55833	9623
41.56667	9398
41.57500	9174
41.58333	8956
41.59167	8734
41.60000	8521
41.60833	8306
41.61667	8098
41.62500	7898
41.63333	7680
41.64167	7453
41.65000	7239
41.65833	7049
41.66667	6869
41.67500	6674
41.68333	6479
41.69167	6290
41.70000	6111
41.70833	5938
41.71667	5761
41.72500	5588
41.73333	5414
41.74167	5245
41.75000	5079
41.75833	4913
41.76667	4755
41.77500	4609
41.78333	4475
41.79167	4334
41.80000	4183
41.80833	4037
41.81667	3905
41.82500	3785
41.83333	3659
41.84167	3531
41.85000	3408
41.85833	3289
41.86667	3175
41.87500	3070
41.88333	2973
41.89167	2874
41.90000	2769
41.90833	2667
41.91667	2574
41.92500	2484
41.93333	2394
41.94167	2305
41.95000	2215
41.95833	2130
41.96667	2050
41.97500	1973
41.98333	1901
41.99167	1831
42.00000	1763
42.00833	1695
42.01667	1628
42.02500	1563
42.03333	1497
42.04167	1435
42.05000	1373
42.05833	1315
42.06667	1261
42.07500	1210
42.08333	1162
42.09167	1114
42.10000	1069
42.10833	1023
42.11667	978
42.12500	934
42.13333	891
42.14167	851
42.15000	811
42.15833	775
42.16667	739
42.17500	705
42.18333	673
42.19167	643
42.20000	614
42.20833	586
42.21667	559
42.22500	532
42.23333	504
42.24167	478
42.25000	452
42.25833	428
42.26667	405
42.27500	383
42.28333	361
42.29167	340
42.30000	319
42.30833	298
42.31667	277
42.32500	258
42.33333	239
42.34167	220
42.35000	200
42.35833	179
42.36667	159
42.37500	139
42.38333	121
42.39167	104
42.40000	91
42.40833	81
42.41667	72
42.42500	65
42.43333	57
42.44167	46
42.45000	32
42.45833	17
42.46667	2
42.47500	-12
42.48333	-23
42.49167	-33
42.50000	-41
42.50833	-50
42.51667	-58
42.52500	-68
42.53333	-78
42.54167	-89
42.55000	-100
42.55833	-110
42.56667	-118
42.57500	-125
42.58333	-130
42.59167	-135
42.60000	-140
42.60833	-144
42.61667	-149
42.62500	-156
42.63333	-164
42.64167	-174
42.65000	-185
42.65833	-197
42.66667	-207
42.67500	-216
42.68333	-222
42.69167	-227
42.70000	-231
42.70833	-233
42.71667	-237
42.72500	-242
42.73333	-249
42.74167	-256
42.75000	-264
42.75833	-269
42.76667	-272
42.77500	-272
42.78333	-271
42.79167	-272
42.80000	-274
42.80833	-278
42.81667	-283
42.82500	-287
42.83333	-291
42.84167	-295
42.85000	-300
42.85833	-305
42.86667	-312
42.87500	-318
42.88333	-324
42.89167	-328
42.90000	-330
42.90833	-329
42.91667	-327
42.92500	-326
42.93333	-327
42.94167	-328
42.95000	-330
42.95833	-331
42.96667	-331
42.97500	-330
42.98333	-331
42.99167	-333
43.00000	-336
43.00833	-341
43.01667	-345
43.02500	-350
43.03333	-355
43.04167	-360
43.05000	-365
43.05833	-369
43.06667	-373
43.07500	-376
43.08333	-379
43.09167	-382
43.10000	-384
43.10833	-385
43.11667	-386
43.12500	-387
43.13333	-389
43.14167	-390
43.15000	-390
43.15833	-390
43.16667	-390
43.17500	-391
43.18333	-394
43.19167	-397
43.20000	-399
43.20833	-399
43.21667	-396
43.22500	-393
43.23333	-389
43.24167	-387
43.25000	-388
43.25833	-390
43.26667	-393
43.27500	-398
43.28333	-402
43.29167	-405
43.30000	-407
43.30833	-410
43.31667	-412
43.32500	-415
43.33333	-419
43.34167	-424
43.35000	-428
43.35833	-431
43.36667	-432
43.37500	-431
43.38333	-430
43.39167	-430
43.40000	-431
43.40833	-433
43.41667	-437
43.42500	-440
43.43333	-443
43.44167	-445
43.45000	-445
43.45833	-443
43.46667	-441
43.47500	-440
43.48333	-441
43.49167	-443
43.50000	-446
43.50833	-447
43.51667	-447
43.52500	-446
43.53333	-446
43.54167	-448
43.55000	-452
43.55833	-456
43.56667	-459
43.57500	-460
43.58333	-460
43.59167	-459
43.60000	-458
43.60833	-459
43.61667	-461
43.62500	-463
43.63333	-465
43.64167	-467
43.65000	-467
43.65833	-467
43.66667	-466
43.67500	-465
43.68333	-465
43.69167	-467
43.70000	-469
43.70833	-473
43.71667	-477
43.72500	-480
43.73333	-482
43.74167	-484
43.75000	-484
43.75833	-484
43.76667	-483
43.77500	-483
43.78333	-485
43.79167	-487
43.80000	-488
43.80833	-487
43.81667	-485
43.82500	-482
43.83333	-479
43.84167	-476
43.85000	-474
43.85833	-473
43.86667	-474
43.87500	-476
43.88333	-478
43.89167	-480
43.90000	-482
43.90833	-482
43.91667	-482
43.92500	-482
43.93333	-482
43.94167	-483
43.95000	-484
43.95833	-483
43.96667	-483
43.97500	-483
43.98333	-483
43.99167	-484
44.00000	-486
44.00833	-487
44.01667	-489
44.02500	-490
44.03333	-492
44.04167	-494
44.05000	-496
44.05833	-497
44.06667	-498
44.07500	-500
44.08333	-502
44.09167	-503
44.10000	-504
44.10833	-502
44.11667	-499
44.12500	-495
44.13333	-493
44.14167	-493
44.15000	-495
44.15833	-498
44.16667	-500
44.17500	-502
44.18333	-502
44.19167	-500
44.20000	-497
44.20833	-495
44.21667	-494
44.22500	-494
44.23333	-494
44.24167	-495
44.25000	-496
44.25833	-497
44.26667	-496
44.27500	-495
44.28333	-494
44.29167	-494
44.30000	-494
44.30833	-495
44.31667	-495
44.32500	-493
44.33333	-489
44.34167	-486
44.35000	-486
44.35833	-487
44.36667	-490
44.37500	-493
44.38333	-495
44.39167	-495
44.40000	-494
44.40833	-492
44.41667	-489
44.42500	-486
44.43333	-482
44.44167	-478
44.45000	-477
44.45833	-477
44.46667	-479
44.47500	-481
44.48333	-483
44.49167	-484
44.50000	-485
44.50833	-485
44.51667	-483
44.52500	-481
44.53333	-479
44.54167	-476
44.55000	-475
44.55833	-473
44.56667	-472
44.57500	-471
44.58333	-471
44.59167	-471
44.60000	-471
44.60833	-470
44.61667	-467
44.62500	-464
44.63333	-461
44.64167	-460
44.65000	-462
44.65833	-464
44.66667	-467
44.67500	-469
44.68333	-470
44.69167	-468
44.70000	-467
44.70833	-465
44.71667	-463
44.72500	-461
44.73333	-460
44.74167	-458
44.75000	-456
44.75833	-454
44.76667	-452
44.77500	-450
44.78333	-448
44.79167	-446
44.80000	-444
44.80833	-443
44.81667	-441
44.82500	-439
44.83333	-437
44.84167	-436
44.85000	-435
44.85833	-433
44.86667	-432
44.87500	-431
44.88333	-428
44.89167	-426
44.90000	-424
44.90833	-422
44.91667	-421
44.92500	-421
44.93333	-420
44.94167	-419
44.95000	-419
44.95833	-420
44.96667	-420
44.97500	-420
44.98333	-420
44.99167	-420
45.00000	-418
45.00833	-416
45.01667	-413
45.02500	-410
45.03333	-406
45.04167	-401
45.05000	-396
45.05833	-392
45.06667	-388
45.07500	-385
45.08333	-383
45.09167	-382
45.10000	-380
45.10833	-379
45.11667	-377
45.12500	-374
45.13333	-371
45.14167	-369
45.15000	-367
45.15833	-365
45.16667	-363
45.17500	-361
45.18333	-359
45.19167	-357
45.20000	-355
45.20833	-353
45.21667	-350
45.22500	-347
45.23333	-344
45.24167	-342
45.25000	-340
45.25833	-340
45.26667	-339
45.27500	-338
45.28333	-338
45.29167	-337
45.30000	-337
45.30833	-337
45.31667	-335
45.32500	-334
45.33333	-333
45.34167	-332
45.35000	-333
45.35833	-333
45.36667	-333
45.37500	-332
45.38333	-331
45.39167	-332
45.40000	-332
45.40833	-332
45.41667	-331
45.42500	-330
45.43333	-328
45.44167	-328
45.45000	-329
45.45833	-330
45.46667	-330
45.47500	-329
45.48333	-327
45.49167	-326
45.50000	-326
45.50833	-326
45.51667	-326
45.52500	-326
45.53333	-325
45.54167	-325
45.55000	-325
45.55833	-325
45.56667	-326
45.57500	-326
45.58333	-326
45.59167	-325
45.60000	-324
45.60833	-324
45.61667	-326
45.62500	-329
45.63333	-332
45.64167	-336
45.65000	-338
45.65833	-340
45.66667	-341
45.67500	-342
45.68333	-342
45.69167	-342
45.70000	-343
45.70833	-345
45.71667	-349
45.72500	-353
45.73333	-357
45.74167	-360
45.75000	-362
45.75833	-362
45.76667	-362
45.77500	-364
45.78333	-367
45.79167	-371
45.80000	-376
45.80833	-380
45.81667	-383
45.82500	-386
45.83333	-388
45.84167	-389
45.85000	-390
45.85833	-390
45.86667	-389
45.87500	-388
45.88333	-388
45.89167	-390
45.90000	-393
45.90833	-395
45.91667	-396
45.92500	-397
45.93333	-398
45.94167	-399
45.95000	-401
45.95833	-406
45.96667	-412
45.97500	-419
45.98333	-423
45.99167	-426
46.00000	-427
46.00833	-426
46.01667	-427
46.02500	-429
46.03333	-434
46.04167	-439
46.05000	-444
46.05833	-447
46.06667	-447
46.07500	-446
46.08333	-444
46.09167	-443
46.10000	-443
46.10833	-444
46.11667	-446
46.12500	-448
46.13333	-450
46.14167	-453
46.15000	-457
46.15833	-460
46.16667	-462
46.17500	-464
46.18333	-465
46.19167	-465
46.20000	-465
46.20833	-467
46.21667	-470
46.22500	-474
46.23333	-479
46.24167	-483
46.25000	-485
46.25833	-487
46.26667	-487
46.27500	-488
46.28333	-489
46.29167	-491
46.30000	-493
46.30833	-496
46.31667	-500
46.32500	-502
46.33333	-502
46.34167	-500
46.35000	-497
46.35833	-494
46.36667	-495
46.37500	-497
46.38333	-500
46.39167	-502
46.40000	-504
46.40833	-505
46.41667	-505
46.42500	-505
46.43333	-508
46.44167	-511
46.45000	-514
46.45833	-517
46.46667	-519
46.47500	-521
46.48333	-523
46.49167	-524
46.50000	-526
46.50833	-528
46.51667	-529
46.52500	-529
46.53333	-528
46.54167	-527
46.55000	-526
46.55833	-526
46.56667	-525
46.57500	-525
46.58333	-525
46.59167	-525
46.60000	-526
46.60833	-528
46.61667	-529
46.62500	-530
46.63333	-530
46.64167	-530
46.65000	-531
46.65833	-531
46.66667	-532
46.67500	-532
46.68333	-531
46.69167	-530
46.70000	-530
46.70833	-531
46.71667	-533
46.72500	-534
46.73333	-534
46.74167	-532
46.75000	-530
46.75833	-529
46.76667	-528
46.77500	-529
46.78333	-531
46.79167	-534
46.80000	-537
46.80833	-539
46.81667	-540
46.82500	-540
46.83333	-538
46.84167	-536
46.85000	-535
46.85833	-534
46.86667	-534
46.87500	-535
46.88333	-537
46.89167	-539
46.90000	-541
46.90833	-542
46.91667	-543
46.92500	-543
46.93333	-542
46.94167	-542
46.95000	-543
46.95833	-544
46.96667	-545
46.97500	-544
46.98333	-541
46.99167	-537
47.00000	-532
47.00833	-530
47.01667	-530
47.02500	-531
47.03333	-531
47.04167	-532
47.05000	-531
47.05833	-531
47.06667	-532
47.07500	-535
47.08333	-538
47.09167	-539
47.10000	-539
47.10833	-537
47.11667	-534
47.12500	-531
47.13333	-527
47.14167	-525
47.15000	-524
47.15833	-524
47.16667	-524
47.17500	-524
47.18333	-522
47.19167	-518
47.20000	-514
47.20833	-511
47.21667	-509
47.22500	-509
47.23333	-510
47.24167	-512
47.25000	-513
47.25833	-512
47.26667	-510
47.27500	-508
47.28333	-506
47.29167	-505
47.30000	-504
47.30833	-503
47.31667	-502
47.32500	-499
47.33333	-496
47.34167	-494
47.35000	-492
47.35833	-491
47.36667	-490
47.37500	-489
47.38333	-488
47.39167	-488
47.40000	-489
47.40833	-488
47.41667	-486
47.42500	-482
47.43333	-479
47.44167	-476
47.45000	-475
47.45833	-475
47.46667	-475
47.47500	-474
47.48333	-473
47.49167	-472
47.50000	-471
47.50833	-470
47.51667	-468
47.52500	-464
47.53333	-459
47.54167	-453
47.55000	-446
47.55833	-441
47.56667	-438
47.57500	-438
47.58333	-439
47.59167	-441
47.60000	-441
47.60833	-439
47.61667	-436
47.62500	-433
47.63333	-430
47.64167	-427
47.65000	-425
47.65833	-422
47.66667	-418
47.67500	-413
47.68333	-409
47.69167	-405
47.70000	-403
47.70833	-403
47.71667	-404
47.72500	-405
47.73333	-406
47.74167	-406
47.75000	-407
47.75833	-408
47.76667	-408
47.77500	-407
47.78333	-405
47.79167	-401
47.80000	-398
47.80833	-394
47.81667	-392
47.82500	-390
47.83333	-388
47.84167	-385
47.85000	-383
47.85833	-382
47.86667	-381
47.87500	-381
47.88333	-381
47.89167	-382
47.90000	-383
47.90833	-383
47.91667	-383
47.92500	-383
47.93333	-384
47.94167	-386
47.95000	-388
47.95833	-390
47.96667	-391
47.97500	-390
47.98333	-388
47.99167	-384
48.00000	-380
48.00833	-376
48.01667	-374
48.02500	-373
48.03333	-375
48.04167	-377
48.05000	-380
48.05833	-383
48.06667	-384
48.07500	-384
48.08333	-383
48.09167	-382
48.10000	-381
48.10833	-381
48.11667	-381
48.12500	-383
48.13333	-386
48.14167	-388
48.15000	-389
48.15833	-388
48.16667	-388
48.17500	-387
48.18333	-387
48.19167	-388
48.20000	-390
48.20833	-392
48.21667	-395
48.22500	-399
48.23333	-402
48.24167	-404
48.25000	-405
48.25833	-405
48.26667	-404
48.27500	-403
48.28333	-403
48.29167	-404
48.30000	-406
48.30833	-408
48.31667	-409
48.32500	-411
48.33333	-411
48.34167	-412
48.35000	-413
48.35833	-414
48.36667	-415
48.37500	-416
48.38333	-416
48.39167	-416
48.40000	-415
48.40833	-415
48.41667	-417
48.42500	-419
48.43333	-423
48.44167	-428
48.45000	-434
48.45833	-439
48.46667	-443
48.47500	-446
48.48333	-448
48.49167	-450
48.50000	-451
48.50833	-453
48.51667	-454
48.52500	-455
48.53333	-454
48.54167	-455
48.55000	-456
48.55833	-458
48.56667	-461
48.57500	-464
48.58333	-465
48.59167	-464
48.60000	-461
48.60833	-460
48.61667	-460
48.62500	-461
48.63333	-464
48.64167	-466
48.65000	-466
48.65833	-465
48.66667	-463
48.67500	-460
48.68333	-458
48.69167	-457
48.70000	-458
48.70833	-461
48.71667	-465
48.72500	-470
48.73333	-475
48.74167	-479
48.75000	-482
48.75833	-484
48.76667	-486
48.77500	-487
48.78333	-487
48.79167	-486
48.80000	-485
48.80833	-486
48.81667	-487
48.82500	-489
48.83333	-493
48.84167	-494
48.85000	-494
48.85833	-493
48.86667	-491
48.87500	-490
48.88333	-490
48.89167	-492
48.90000	-493
48.90833	-494
48.91667	-493
48.92500	-492
48.93333	-492
48.94167	-492
48.95000	-493
48.95833	-495
48.96667	-497
48.97500	-500
48.98333	-504
48.99167	-506
49.00000	-508
49.00833	-507
49.01667	-505
49.02500	-502
49.03333	-501
49.04167	-501
49.05000	-504
49.05833	-509
49.06667	-513
49.07500	-518
49.08333	-521
49.09167	-523
49.10000	-524
49.10833	-525
49.11667	-524
49.12500	-523
49.13333	-523
49.14167	-523
49.15000	-522
49.15833	-521
49.16667	-520
49.17500	-520
49.18333	-521
49.19167	-524
49.20000	-528
49.20833	-529
49.21667	-529
49.22500	-527
49.23333	-524
49.24167	-522
49.25000	-521
49.25833	-521
49.26667	-521
49.27500	-522
49.28333	-525
49.29167	-527
49.30000	-530
49.30833	-531
49.31667	-531
49.32500	-529
49.33333	-527
49.34167	-525
49.35000	-526
49.35833	-528
49.36667	-530
49.37500	-533
49.38333	-535
49.39167	-537
49.40000	-538
49.40833	-540
49.41667	-542
49.42500	-543
49.43333	-543
49.44167	-542
49.45000	-540
49.45833	-538
49.46667	-537
49.47500	-537
49.48333	-538
49.49167	-541
49.50000	-543
49.50833	-545
49.51667	-546
49.52500	-545
49.53333	-545
49.54167	-544
49.55000	-544
49.55833	-545
49.56667	-546
49.57500	-547
49.58333	-549
49.59167	-551
49.60000	-553
49.60833	-554
49.61667	-554
49.62500	-553
49.63333	-551
49.64167	-549
49.65000	-548
49.65833	-547
49.66667	-547
49.67500	-546
49.68333	-546
49.69167	-545
49.70000	-544
49.70833	-544
49.71667	-544
49.72500	-545
49.73333	-546
49.74167	-547
49.75000	-547
49.75833	-546
49.76667	-546
49.77500	-547
49.78333	-548
49.79167	-550
49.80000	-552
49.80833	-553
49.81667	-555
49.82500	-555
49.83333	-555
49.84167	-555
49.85000	-554
49.85833	-552
49.86667	-551
49.87500	-550
49.88333	-549
49.89167	-550
49.90000	-551
49.90833	-553
49.91667	-554
49.92500	-554
49.93333	-553
49.94167	-552
49.95000	-552
49.95833	-553
49.96667	-554
49.97500	-555
49.98333	-555
49.99167	-555
50.00000	-554
50.00833	-552
50.01667	-550
50.02500	-549
50.03333	-550
50.04167	-551
50.05000	-552
50.05833	-552
50.06667	-552
50.07500	-550
50.08333	-550
50.09167	-550
50.10000	-551
50.10833	-554
50.11667	-557
50.12500	-559
50.13333	-559
50.14167	-559
50.15000	-557
50.15833	-555
50.16667	-553
50.17500	-551
50.18333	-548
50.19167	-546
50.20000	-543
50.20833	-542
50.21667	-543
50.22500	-545
50.23333	-547
50.24167	-548
50.25000	-549
50.25833	-549
50.26667	-549
50.27500	-550
50.28333	-553
50.29167	-556
50.30000	-557
50.30833	-557
50.31667	-555
50.32500	-551
50.33333	-547
50.34167	-544
50.35000	-542
50.35833	-542
50.36667	-542
50.37500	-541
50.38333	-540
50.39167	-537
50.40000	-534
50.40833	-534
50.41667	-534
50.42500	-535
50.43333	-535
50.44167	-534
50.45000	-531
50.45833	-528
50.46667	-527
50.47500	-528
50.48333	-529
50.49167	-530
50.50000	-531
50.50833	-532
50.51667	-534
50.52500	-535
50.53333	-534
50.54167	-532
50.55000	-527
50.55833	-522
50.56667	-519
50.57500	-518
50.58333	-517
50.59167	-516
50.60000	-514
50.60833	-512
50.61667	-509
50.62500	-508
50.63333	-506
50.64167	-505
50.65000	-504
50.65833	-501
50.66667	-499
50.67500	-499
50.68333	-500
50.69167	-502
50.70000	-503
50.70833	-502
50.71667	-501
50.72500	-499
50.73333	-498
50.74167	-496
50.75000	-496
50.75833	-494
50.76667	-492
50.77500	-491
50.78333	-489
50.79167	-489
50.80000	-489
50.80833	-490
50.81667	-490
50.82500	-491
50.83333	-490
50.84167	-488
50.85000	-485
50.85833	-483
50.86667	-481
50.87500	-478
50.88333	-476
50.89167	-474
50.90000	-471
50.90833	-469
50.91667	-467
50.92500	-465
50.93333	-464
50.94167	-463
50.95000	-466
50.95833	-469
50.96667	-470
50.97500	-471
50.98333	-471
50.99167	-472
51.00000	-473
51.00833	-475
51.01667	-476
51.02500	-476
51.03333	-476
51.04167	-475
51.05000	-474
51.05833	-475
51.06667	-474
51.07500	-474
51.08333	-473
51.09167	-472
51.10000	-471
51.10833	-471
51.11667	-471
51.12500	-472
51.13333	-474
51.14167	-475
51.15000	-473
51.15833	-470
51.16667	-467
51.17500	-465
51.18333	-465
51.19167	-467
51.20000	-471
51.20833	-473
51.21667	-475
51.22500	-477
51.23333	-478
51.24167	-478
51.25000	-477
51.25833	-476
51.26667	-475
51.27500	-475
51.28333	-475
51.29167	-476
51.30000	-478
51.30833	-480
51.31667	-482
51.32500	-483
51.33333	-485
51.34167	-486
51.35000	-487
51.35833	-489
51.36667	-489
51.37500	-488
51.38333	-488
51.39167	-491
51.40000	-495
51.40833	-499
51.41667	-502
51.42500	-503
51.43333	-503
51.44167	-502
51.45000	-503
51.45833	-505
51.46667	-507
51.47500	-508
51.48333	-509
51.49167	-509
51.50000	-509
51.50833	-510
51.51667	-511
51.52500	-510
51.53333	-508
51.54167	-506
51.55000	-504
51.55833	-503
51.56667	-503
51.57500	-504
51.58333	-506
51.59167	-509
51.60000	-512
51.60833	-515
51.61667	-517
51.62500	-517
51.63333	-515
51.64167	-516
51.65000	-520
51.65833	-525
51.66667	-530
51.67500	-534
51.68333	-536
51.69167	-536
51.70000	-535
51.70833	-535
51.71667	-536
51.72500	-538
51.73333	-541
51.74167	-544
51.75000	-547
51.75833	-549
51.76667	-551
51.77500	-553
51.78333	-554
51.79167	-556
51.80000	-556
51.80833	-557
51.81667	-556
51.82500	-554
51.83333	-551
51.84167	-547
51.85000	-543
51.85833	-541
51.86667	-540
51.87500	-543
51.88333	-546
51.89167	-550
51.90000	-554
51.90833	-557
51.91667	-560
51.92500	-562
51.93333	-564
51.94167	-565
51.95000	-566
51.95833	-565
51.96667	-563
51.97500	-560
51.98333	-557
51.99167	-556
52.00000	-557
52.00833	-558
52.01667	-560
52.02500	-561
52.03333	-562
52.04167	-560
52.05000	-557
52.05833	-553
52.06667	-550
52.07500	-550
52.08333	-551
52.09167	-554
52.10000	-558
52.10833	-561
52.11667	-564
52.12500	-566
52.13333	-567
52.14167	-568
52.15000	-568
52.15833	-567
52.16667	-567
52.17500	-566
52.18333	-567
52.19167	-567
52.20000	-568
52.20833	-568
52.21667	-569
52.22500	-570
52.23333	-570
52.24167	-570
52.25000	-569
52.25833	-568
52.26667	-566
52.27500	-565
52.28333	-565
52.29167	-567
52.30000	-570
52.30833	-572
52.31667	-573
52.32500	-573
52.33333	-571
52.34167	-568
52.35000	-565
52.35833	-563
52.36667	-562
52.37500	-562
52.38333	-563
52.39167	-564
52.40000	-566
52.40833	-567
52.41667	-569
52.42500	-571
52.43333	-574
52.44167	-577
52.45000	-579
52.45833	-580
52.46667	-579
52.47500	-578
52.48333	-576
52.49167	-575
52.50000	-576
52.50833	-576
52.51667	-577
52.52500	-578
52.53333	-578
52.54167	-576
52.55000	-574
52.55833	-572
52.56667	-570
52.57500	-570
52.58333	-572
52.59167	-575
52.60000	-577
52.60833	-578
52.61667	-578
52.62500	-578
52.63333	-578
52.64167	-579
52.65000	-579
52.65833	-579
52.66667	-578
52.67500	-576
52.68333	-574
52.69167	-572
52.70000	-572
52.70833	-573
52.71667	-574
52.72500	-574
52.73333	-573
52.74167	-571
52.75000	-569
52.75833	-566
52.76667	-565
52.77500	-564
52.78333	-566
52.79167	-569
52.80000	-571
52.80833	-572
52.81667	-573
52.82500	-572
52.83333	-572
52.84167	-572
52.85000	-572
52.85833	-574
52.86667	-575
52.87500	-576
52.88333	-575
52.89167	-575
52.90000	-573
52.90833	-570
52.91667	-566
52.92500	-563
52.93333	-561
52.94167	-559
52.95000	-559
52.95833	-560
52.96667	-560
52.97500	-560
52.98333	-559
52.99167	-560
53.00000	-560
53.00833	-559
53.01667	-556
53.02500	-553
53.03333	-548
53.04167	-544
53.05000	-540
53.05833	-538
53.06667	-537
53.07500	-538
53.08333	-539
53.09167	-539
53.10000	-538
53.10833	-535
53.11667	-531
53.12500	-527
53.13333	-525
53.14167	-522
53.15000	-521
53.15833	-518
53.16667	-514
53.17500	-508
53.18333	-501
53.19167	-493
53.20000	-487
53.20833	-482
53.21667	-479
53.22500	-476
53.23333	-473
53.24167	-468
53.25000	-463
53.25833	-458
53.26667	-451
53.27500	-445
53.28333	-440
53.29167	-434
53.30000	-428
53.30833	-421
53.31667	-413
53.32500	-403
53.33333	-392
53.34167	-380
53.35000	-368
53.35833	-356
53.36667	-345
53.37500	-335
53.38333	-325
53.39167	-314
53.40000	-301
53.40833	-287
53.41667	-271
53.42500	-254
53.43333	-236
53.44167	-218
53.45000	-199
53.45833	-182
53.46667	-166
53.47500	-150
53.48333	-133
53.49167	-115
53.50000	-95
53.50833	-73
53.51667	-50
53.52500	-26
53.53333	-2
53.54167	24
53.55000	54
53.55833	85
53.56667	117
53.57500	150
53.58333	179
53.59167	207
53.60000	235
53.60833	265
53.61667	296
53.62500	331
53.63333	371
53.64167	411
53.65000	454
53.65833	497
53.66667	540
53.67500	584
53.68333	628
53.69167	674
53.70000	721
53.70833	772
53.71667	823
53.72500	876
53.73333	932
53.74167	988
53.75000	1049
53.75833	1110
53.76667	1173
53.77500	1239
53.78333	1305
53.79167	1374
53.80000	1443
53.80833	1516
53.81667	1589
53.82500	1663
53.83333	1739
53.84167	1815
53.85000	1894
53.85833	1975
53.86667	2059
53.87500	2147
53.88333	2237
53.89167	2333
53.90000	2428
53.90833	2525
53.91667	2623
53.92500	2721
53.93333	2822
53.94167	2925
53.95000	3033
53.95833	3142
53.96667	3254
53.97500	3369
53.98333	3485
53.99167	3606
54.00000	3725
54.00833	3848
54.01667	3972
54.02500	4098
54.03333	4229
54.04167	4361
54.05000	4499
54.05833	4638
54.06667	4780
54.07500	4924
54.08333	5068
54.09167	5216
54.10000	5363
54.10833	5515
54.11667	5667
54.12500	5820
54.13333	5977
54.14167	6135
54.15000	6301
54.15833	6467
54.16667	6636
54.17500	6808
54.18333	6978
54.19167	7154
54.20000	7328
54.20833	7508
54.21667	7688
54.22500	7870
54.23333	8057
54.24167	8243
54.25000	8436
54.25833	8627
54.26667	8819
54.27500	9013
54.28333	9206
54.29167	9404
54.30000	9599
54.30833	9799
54.31667	10000
54.32500	10200
54.33333	10405
54.34167	10607
54.35000	10814
54.35833	11020
54.36667	11227
54.37500	11437
54.38333	11645
54.39167	11859
54.40000	12070
54.40833	12286
54.41667	12501
54.42500	12715
54.43333	12935
54.44167	13150
54.45000	13370
54.45833	13586
54.46667	13802
54.47500	14019
54.48333	14232
54.49167	14450
54.50000	14664
54.50833	14882
54.51667	15100
54.52500	15318
54.53333	15538
54.54167	15752
54.55000	15969
54.55833	16181
54.56667	16391
54.57500	16602
54.58333	16810
54.59167	17023
54.60000	17233
54.60833	17446
54.61667	17658
54.62500	17867
54.63333	18078
54.64167	18283
54.65000	18488
54.65833	18688
54.66667	18885
54.67500	19082
54.68333	19273
54.69167	19467
54.70000	19656
54.70833	19848
54.71667	20039
54.72500	20226
54.73333	20414
54.74167	20595
54.75000	20776
54.75833	20951
54.76667	21126
54.77500	21302
54.78333	21472
54.79167	21643
54.80000	21807
54.80833	21971
54.81667	22130
54.82500	22287
54.83333	22443
54.84167	22591
54.85000	22738
54.85833	22879
54.86667	23017
54.87500	23154
54.88333	23286
54.89167	23421
54.90000	23550
54.90833	23677
54.91667	23800
54.92500	23918
54.93333	24034
54.94167	24145
54.95000	24256
54.95833	24362
54.96667	24465
54.97500	24564
54.98333	24658
54.99167	24750
55.00000	24836
55.00833	24920
55.01667	25001
55.02500	25079
55.03333	25155
55.04167	25227
55.05000	25298
55.05833	25365
55.06667	25427
55.07500	25485
55.08333	25537
55.09167	25585
55.10000	25628
55.10833	25670
55.11667	25710
55.12500	25747
55.13333	25783
55.14167	25813
55.15000	25839
55.15833	25859
55.16667	25875
55.17500	25888
55.18333	25900
55.19167	25910
55.20000	25918
55.20833	25923
55.21667	25924
55.22500	25921
55.23333	25914
55.24167	25903
55.25000	25888
55.25833	25871
55.26667	25851
55.27500	25830
55.28333	25807
55.29167	25781
55.30000	25753
55.30833	25720
55.31667	25683
55.32500	25643
55.33333	25598
55.34167	25552
55.35000	25502
55.35833	25451
55.36667	25398
55.37500	25344
55.38333	25290
55.39167	25232
55.40000	25172
55.40833	25107
55.41667	25038
55.42500	24966
55.43333	24892
55.44167	24819
55.45000	24744
55.45833	24669
55.46667	24590
55.47500	24509
55.48333	24425
55.49167	24337
55.50000	24248
55.50833	24155
55.51667	24060
55.52500	23965
55.53333	23868
55.54167	23772
55.55000	23674
55.55833	23576
55.56667	23477
55.57500	23374
55.58333	23271
55.59167	23163
55.60000	23056
55.60833	22947
55.61667	22838
55.62500	22731
55.63333	22622
55.64167	22515
55.65000	22404
55.65833	22293
55.66667	22178
55.67500	22060
55.68333	21943
55.69167	21821
55.70000	21701
55.70833	21579
55.71667	21457
55.72500	21337
55.73333	21215
55.74167	21096
55.75000	20973
55.75833	20851
55.76667	20725
55.77500	20596
55.78333	20469
55.79167	20342
55.80000	20218
55.80833	20093
55.81667	19969
55.82500	19843
55.83333	19714
55.84167	19588
55.85000	19458
55.85833	19330
55.86667	19202
55.87500	19073
55.88333	18946
55.89167	18816
55.90000	18689
55.90833	18560
55.91667	18433
55.92500	18307
55.93333	18181
55.94167	18056
55.95000	17928
55.95833	17800
55.96667	17669
55.97500	17537
55.98333	17407
55.99167	17277
56.00000	17151
56.00833	17025
56.01667	16901
56.02500	16778
56.03333	16653
56.04167	16530
56.05000	16404
56.05833	16281
56.06667	16156
56.07500	16030
56.08333	15907
56.09167	15782
56.10000	15660
56.10833	15538
56.11667	15416
56.12500	15296
56.13333	15173
56.14167	15054
56.15000	14933
56.15833	14815
56.16667	14698
56.17500	14582
56.18333	14466
56.19167	14347
56.20000	14230
56.20833	14111
56.21667	13994
56.22500	13880
56.23333	13767
56.24167	13659
56.25000	13549
56.25833	13440
56.26667	13330
56.27500	13218
56.28333	13109
56.29167	12999
56.30000	12892
56.30833	12784
56.31667	12677
56.32500	12572
56.33333	12465
56.34167	12361
56.35000	12253
56.35833	12147
56.36667	12041
56.37500	11933
56.38333	11828
56.39167	11722
56.40000	11620
56.40833	11519
56.41667	11418
56.42500	11320
56.43333	11221
56.44167	11125
56.45000	11027
56.45833	10932
56.46667	10837
56.47500	10742
56.48333	10649
56.49167	10554
56.50000	10463
56.50833	10373
56.51667	10283
56.52500	10195
56.53333	10104
56.54167	10016
56.55000	9926
56.55833	9840
56.56667	9755
56.57500	9671
56.58333	9588
56.59167	9502
56.60000	9418
56.60833	9334
56.61667	9251
56.62500	9170
56.63333	9089
56.64167	9011
56.65000	8931
56.65833	8852
56.66667	8773
56.67500	8693
56.68333	8614
56.69167	8534
56.70000	8455
56.70833	8376
56.71667	8298
56.72500	8223
56.73333	8147
56.74167	8076
56.75000	8005
56.75833	7936
56.76667	7866
56.77500	7794
56.78333	7725
56.79167	7654
56.80000	7586
56.80833	7520
56.81667	7455
56.82500	7390
56.83333	7323
56.84167	7257
56.85000	7189
56.85833	7122
56.86667	7056
56.87500	6991
56.88333	6928
56.89167	6863
56.90000	6801
56.90833	6737
56.91667	6675
56.92500	6614
56.93333	6554
56.94167	6497
56.95000	6439
56.95833	6384
56.96667	6329
56.97500	6275
56.98333	6221
56.99167	6165
57.00000	6109
57.00833	6053
57.01667	5998
57.02500	5944
57.03333	5891
57.04167	5840
57.05000	5788
57.05833	5736
57.06667	5683
57.07500	5629
57.08333	5577
57.09167	5524
57.10000	5474
57.10833	5424
57.11667	5376
57.12500	5327
57.13333	5277
57.14167	5229
57.15000	5182
57.15833	5137
57.16667	5092
57.17500	5047
57.18333	5002
57.19167	4957
57.20000	4913
57.20833	4871
57.21667	4830
57.22500	4788
57.23333	4745
57.24167	4702
57.25000	4658
57.25833	4615
57.26667	4573
57.27500	4532
57.28333	4494
57.29167	4452
57.30000	4408
57.30833	4364
57.31667	4325
57.32500	4289
57.33333	4252
57.34167	4214
57.35000	4177
57.35833	4139
57.36667	4102
57.37500	4064
57.38333	4026
57.39167	3990
57.40000	3956
57.40833	3922
57.41667	3889
57.42500	3856
57.43333	3824
57.44167	3793
57.45000	3761
57.45833	3728
57.46667	3694
57.47500	3658
57.48333	3622
57.49167	3586
57.50000	3549
57.50833	3516
57.51667	3486
57.52500	3458
57.53333	3429
57.54167	3399
57.55000	3370
57.55833	3344
57.56667	3317
57.57500	3290
57.58333	3261
57.59167	3231
57.60000	3201
57.60833	3173
57.61667	3145
57.62500	3119
57.63333	3094
57.64167	3069
57.65000	3042
57.65833	3015
57.66667	2989
57.67500	2962
57.68333	2937
57.69167	2912
57.70000	2887
57.70833	2861
57.71667	2836
57.72500	2812
57.73333	2788
57.74167	2765
57.75000	2740
57.75833	2715
57.76667	2689
57.77500	2664
57.78333	2639
57.79167	2615
57.80000	2591
57.80833	2568
57.81667	2544
57.82500	2521
57.83333	2498
57.84167	2476
57.85000	2455
57.85833	2436
57.86667	2417
57.87500	2399
57.88333	2381
57.89167	2362
57.90000	2341
57.90833	2319
57.91667	2296
57.92500	2273
57.93333	2250
57.94167	2227
57.95000	2203
57.95833	2179
57.96667	2157
57.97500	2137
57.98333	2120
57.99167	2106
58.00000	2093
58.00833	2078
58.01667	2063
58.02500	2046
58.03333	2029
58.04167	2011
58.05000	1993
58.05833	1976
58.06667	1960
58.07500	1945
58.08333	1929
58.09167	1913
58.10000	1896
58.10833	1876
58.11667	1856
58.12500	1838
58.13333	1822
58.14167	1808
58.15000	1795
58.15833	1782
58.16667	1769
58.17500	1754
58.18333	1740
58.19167	1724
58.20000	1707
58.20833	1689
58.21667	1672
58.22500	1655
58.23333	1639
58.24167	1626
58.25000	1614
58.25833	1604
58.26667	1595
58.27500	1584
58.28333	1572
58.29167	1558
58.30000	1544
58.30833	1529
58.31667	1514
58.32500	1499
58.33333	1484
58.34167	1468
58.35000	1451
58.35833	1434
58.36667	1419
58.37500	1406
58.38333	1395
58.39167	1385
58.40000	1376
58.40833	1367
58.41667	1356
58.42500	1344
58.43333	1331
58.44167	1317
58.45000	1303
58.45833	1290
58.46667	1279
58.47500	1270
58.48333	1261
58.49167	1253
58.50000	1244
58.50833	1234
58.51667	1223
58.52500	1210
58.53333	1196
58.54167	1183
58.55000	1170
58.55833	1158
58.56667	1146
58.57500	1135
58.58333	1124
58.59167	1114
58.60000	1104
58.60833	1095
58.61667	1086
58.62500	1077
58.63333	1067
58.64167	1058
58.65000	1049
58.65833	1040
58.66667	1031
58.67500	1022
58.68333	1013
58.69167	1003
58.70000	994
58.70833	984
58.71667	974
58.72500	964
58.73333	953
58.74167	944
58.75000	935
58.75833	926
58.76667	919
58.77500	911
58.78333	904
58.79167	896
58.80000	888
58.80833	878
58.81667	869
58.82500	859
58.83333	849
58.84167	839
58.85000	830
58.85833	823
58.86667	817
58.87500	812
58.88333	808
58.89167	805
58.90000	800
58.90833	794
58.91667	786
58.92500	777
58.93333	767
58.94167	758
58.95000	747
58.95833	737
58.96667	727
58.97500	717
58.98333	709
58.99167	701
59.00000	693
59.00833	685
59.01667	677
59.02500	671
59.03333	664
59.04167	659
59.05000	655
59.05833	651
59.06667	647
59.07500	642
59.08333	636
59.09167	629
59.10000	621
59.10833	613
59.11667	606
59.12500	599
59.13333	593
59.14167	588
59.15000	584
59.15833	579
59.16667	575
59.17500	570
59.18333	565
59.19167	559
59.20000	553
59.20833	548
59.21667	542
59.22500	536
59.23333	529
59.24167	522
59.25000	516
59.25833	510
59.26667	504
59.27500	498
59.28333	492
59.29167	485
59.30000	477
59.30833	470
59.31667	464
59.32500	459
59.33333	456
59.34167	455
59.35000	453
59.35833	449
59.36667	444
59.37500	438
59.38333	433
59.39167	429
59.40000	427
59.40833	425
59.41667	423
59.42500	419
59.43333	413
59.44167	407
59.45000	401
59.45833	395
59.46667	389
59.47500	383
59.48333	377
59.49167	371
59.50000	364
59.50833	357
59.51667	351
59.52500	346
59.53333	341
59.54167	337
59.55000	333
59.55833	329
59.56667	324
59.57500	319
59.58333	315
59.59167	310
59.60000	306
59.60833	303
59.61667	299
59.62500	294
59.63333	289
59.64167	283
59.65000	276
59.65833	270
59.66667	264
59.67500	259
59.68333	256
59.69167	254
59.70000	252
59.70833	250
59.71667	246
59.72500	242
59.73333	239
59.74167	235
59.75000	232
59.75833	228
59.76667	224
59.77500	220
59.78333	215
59.79167	211
59.80000	207
59.80833	204
59.81667	202
59.82500	200
59.83333	199
59.84167	197
59.85000	195
59.85833	192
59.86667	189
59.87500	188
59.88333	186
59.89167	185
59.90000	182
59.90833	178
59.91667	172
59.92500	166
59.93333	159
59.94167	154
59.95000	150
59.95833	147
59.96667	144
59.97500	141
59.98333	138
59.99167	134
60.00000	129
